# Supplementary material for: Heterogeneous somatostatin-expressing neuron population in mouse ventral tegmental area
Source: eLife. 2020 Aug 4;9:e59328. doi: 10.7554/eLife.59328 (PMC7440918; doi:10.7554/eLife.59328)
Supplement: Figure 5—source data 2. — This zip archive contains morphological images of all traced neurons grouped according their electrophysiological profiles. Each subtype’s folder contains a PDF file (with the list of neurons, their original location within the VTA, images of the traced morphology and individual Sholl curves) and two subfolders: ‘3D_gif’ – with *.gif files of the listed neurons; and ‘WaveFront_3D_obj’ – with corresponding *.obj files. *.gif files can be opened by any image viewer. *.obj files save information about the 3D model of the neurons and can be opened/reused with any 3D viewer or graphic software. [file elife-59328-fig5-data2.zip]

Archive with 91 entries (81 files):
- Morphology_Source/
- Morphology_Source/ADP/
- Morphology_Source/ADP/3D_gif/
- Morphology_Source/ADP/3D_gif/1.gif
- Morphology_Source/ADP/3D_gif/10.gif
- Morphology_Source/ADP/3D_gif/12.gif
- Morphology_Source/ADP/3D_gif/13.gif
- Morphology_Source/ADP/3D_gif/14.gif
- Morphology_Source/ADP/3D_gif/15.gif
- Morphology_Source/ADP/3D_gif/16.gif
- Morphology_Source/ADP/3D_gif/17.gif
- Morphology_Source/ADP/3D_gif/2.gif
- Morphology_Source/ADP/3D_gif/3.gif
- Morphology_Source/ADP/3D_gif/4.gif
- Morphology_Source/ADP/3D_gif/5.gif
- Morphology_Source/ADP/3D_gif/6.gif
- Morphology_Source/ADP/3D_gif/7.gif
- Morphology_Source/ADP/3D_gif/8.gif
- Morphology_Source/ADP/3D_gif/9.gif
- Morphology_Source/ADP/ADP_list.pdf
- Morphology_Source/ADP/WaveFront_3D_obj/
- Morphology_Source/ADP/WaveFront_3D_obj/1.obj
- Morphology_Source/ADP/WaveFront_3D_obj/10.obj
- Morphology_Source/ADP/WaveFront_3D_obj/11.obj
- Morphology_Source/ADP/WaveFront_3D_obj/12.obj
- Morphology_Source/ADP/WaveFront_3D_obj/13.obj
- Morphology_Source/ADP/WaveFront_3D_obj/14.obj
- Morphology_Source/ADP/WaveFront_3D_obj/15.obj
- Morphology_Source/ADP/WaveFront_3D_obj/16.obj
- Morphology_Source/ADP/WaveFront_3D_obj/17.obj
- Morphology_Source/ADP/WaveFront_3D_obj/2.obj
- Morphology_Source/ADP/WaveFront_3D_obj/3.obj
- Morphology_Source/ADP/WaveFront_3D_obj/4.obj
- Morphology_Source/ADP/WaveFront_3D_obj/5.obj
- Morphology_Source/ADP/WaveFront_3D_obj/6.obj
- Morphology_Source/ADP/WaveFront_3D_obj/7.obj
- Morphology_Source/ADP/WaveFront_3D_obj/8.obj
- Morphology_Source/ADP/WaveFront_3D_obj/9.obj
- Morphology_Source/Delayed/
- Morphology_Source/Delayed/3D_gif/
- Morphology_Source/Delayed/3D_gif/1.gif
- Morphology_Source/Delayed/3D_gif/11+12.gif
- Morphology_Source/Delayed/3D_gif/13.gif
- Morphology_Source/Delayed/3D_gif/14+15.gif
- Morphology_Source/Delayed/3D_gif/16.gif
- Morphology_Source/Delayed/3D_gif/17.gif
- Morphology_Source/Delayed/3D_gif/18.gif
- Morphology_Source/Delayed/3D_gif/2.gif
- Morphology_Source/Delayed/3D_gif/3.gif
- Morphology_Source/Delayed/3D_gif/4.gif
- Morphology_Source/Delayed/3D_gif/5.gif
- Morphology_Source/Delayed/3D_gif/6+7.gif
- Morphology_Source/Delayed/3D_gif/8.gif
- Morphology_Source/Delayed/Delayed_list.pdf
- Morphology_Source/Delayed/WaveFront_3D_obj/
- Morphology_Source/Delayed/WaveFront_3D_obj/1.obj
- Morphology_Source/Delayed/WaveFront_3D_obj/10.obj
- Morphology_Source/Delayed/WaveFront_3D_obj/11.obj
- Morphology_Source/Delayed/WaveFront_3D_obj/12.obj
- Morphology_Source/Delayed/WaveFront_3D_obj/13.obj
- Morphology_Source/Delayed/WaveFront_3D_obj/14.obj
- Morphology_Source/Delayed/WaveFront_3D_obj/15.obj
- Morphology_Source/Delayed/WaveFront_3D_obj/16.obj
- Morphology_Source/Delayed/WaveFront_3D_obj/17.obj
- Morphology_Source/Delayed/WaveFront_3D_obj/18.obj
- Morphology_Source/Delayed/WaveFront_3D_obj/2.obj
- Morphology_Source/Delayed/WaveFront_3D_obj/3.obj
- Morphology_Source/Delayed/WaveFront_3D_obj/4.obj
- Morphology_Source/Delayed/WaveFront_3D_obj/5.obj
- Morphology_Source/Delayed/WaveFront_3D_obj/6.obj
- Morphology_Source/Delayed/WaveFront_3D_obj/7.obj
- Morphology_Source/Delayed/WaveFront_3D_obj/8.obj
- Morphology_Source/Delayed/WaveFront_3D_obj/9.obj
- Morphology_Source/HFF/
- Morphology_Source/HFF/3D_gif/
- Morphology_Source/HFF/3D_gif/1.gif
- Morphology_Source/HFF/3D_gif/2.gif
- Morphology_Source/HFF/3D_gif/3.gif
- Morphology_Source/HFF/3D_gif/5.gif
- Morphology_Source/HFF/3D_gif/6+7.gif
- Morphology_Source/HFF/3D_gif/8.gif
- Morphology_Source/HFF/HFF_list.pdf
- Morphology_Source/HFF/WaveFront_3D_obj/
- Morphology_Source/HFF/WaveFront_3D_obj/1.obj
- Morphology_Source/HFF/WaveFront_3D_obj/2.obj
- Morphology_Source/HFF/WaveFront_3D_obj/3.obj
- Morphology_Source/HFF/WaveFront_3D_obj/4.obj
- Morphology_Source/HFF/WaveFront_3D_obj/5.obj
- Morphology_Source/HFF/WaveFront_3D_obj/6.obj
- Morphology_Source/HFF/WaveFront_3D_obj/7.obj
- Morphology_Source/HFF/WaveFront_3D_obj/8.obj
