# Supplementary material for: Heterogeneous somatostatin-expressing neuron population in mouse ventral tegmental area
Source: eLife. 2020 Aug 4;9:e59328. doi: 10.7554/eLife.59328 (PMC7440918; doi:10.7554/eLife.59328)
Supplement: Figure 5—source data 2. — This zip archive contains morphological images of all traced neurons grouped according their electrophysiological profiles. Each subtype’s folder contains a PDF file (with the list of neurons, their original location within the VTA, images of the traced morphology and individual Sholl curves) and two subfolders: ‘3D_gif’ – with *.gif files of the listed neurons; and ‘WaveFront_3D_obj’ – with corresponding *.obj files. *.gif files can be opened by any image viewer. *.obj files save information about the 3D model of the neurons and can be opened/reused with any 3D viewer or graphic software. [file elife-59328-fig5-data2.zip › Morphology_Source/ADP/WaveFront_3D_obj/1.obj]

# OBJ File
mtllib 230818_c1_model.mtl
g Path_(7)
v 275.8143 384.74518 29.6
v 275.76257 385.07324 29.6
v 275.7695 385.02927 29.433947
v 275.78845 384.9092 29.312387
v 275.8143 384.74518 29.267895
v 275.84015 384.58115 29.312387
v 275.8591 384.46106 29.433947
v 275.86603 384.4171 29.6
v 275.8591 384.46106 29.766054
v 275.84015 384.58115 29.887613
v 275.8143 384.74518 29.932106
v 275.78845 384.9092 29.887613
v 275.7695 385.02927 29.766054
v 275.3072 385.00116 29.6
v 275.31586 384.95752 29.433947
v 275.33957 384.8383 29.312387
v 275.37198 384.67545 29.267895
v 275.4044 384.51257 29.312387
v 275.4281 384.39337 29.433947
v 275.4368 384.34973 29.6
v 275.4281 384.39337 29.766054
v 275.4044 384.51257 29.887613
v 275.37198 384.67545 29.932106
v 275.33957 384.8383 29.887613
v 275.31586 384.95752 29.766054
v 274.96432 384.90152 29.6
v 274.9606 384.85718 29.433947
v 274.9505 384.73602 29.312387
v 274.93668 384.57056 29.267895
v 274.92285 384.4051 29.312387
v 274.91272 384.28394 29.433947
v 274.909 384.2396 29.6
v 274.91272 384.28394 29.766054
v 274.92285 384.4051 29.887613
v 274.93668 384.57056 29.932106
v 274.9505 384.73602 29.887613
v 274.9606 384.85718 29.766054
v 274.64075 385.05743 29.6
v 274.6252 385.01575 29.433947
v 274.58276 384.90182 29.312387
v 274.52478 384.74622 29.267895
v 274.4668 384.59064 29.312387
v 274.42438 384.4767 29.433947
v 274.4088 384.43503 29.6
v 274.42438 384.4767 29.766054
v 274.4668 384.59064 29.887613
v 274.52478 384.74622 29.932106
v 274.58276 384.90182 29.887613
v 274.6252 385.01575 29.766054
v 274.27377 385.16492 29.6
v 274.25027 385.12714 29.433947
v 274.18607 385.0239 29.312387
v 274.09836 384.8829 29.267895
v 274.01068 384.74188 29.312387
v 273.94647 384.63867 29.433947
v 273.92297 384.6009 29.6
v 273.94647 384.63867 29.766054
v 274.01068 384.74188 29.887613
v 274.09836 384.8829 29.932106
v 274.18607 385.0239 29.887613
v 274.25027 385.12714 29.766054
v 273.98355 385.4728 29.6
v 273.95724 385.43692 29.433947
v 273.88538 385.33887 29.312387
v 273.78723 385.20493 29.267895
v 273.6891 385.07098 29.312387
v 273.61722 384.97293 29.433947
v 273.5909 384.93704 29.6
v 273.61722 384.97293 29.766054
v 273.6891 385.07098 29.887613
v 273.78723 385.20493 29.932106
v 273.88538 385.33887 29.887613
v 273.95724 385.43692 29.766054
v 273.5533 385.69177 29.6
v 273.53094 385.65332 29.433947
v 273.46988 385.5482 29.312387
v 273.38644 385.40463 29.267895
v 273.30304 385.26105 29.312387
v 273.24194 385.15594 29.433947
v 273.2196 385.11746 29.6
v 273.24194 385.15594 29.766054
v 273.30304 385.26105 29.887613
v 273.38644 385.40463 29.932106
v 273.46988 385.5482 29.887613
v 273.53094 385.65332 29.766054
v 273.17072 385.94702 29.6
v 273.14978 385.90775 29.433947
v 273.09262 385.80048 29.312387
v 273.0145 385.65393 29.267895
v 272.9364 385.50742 29.312387
v 272.8792 385.40015 29.433947
v 272.85828 385.36087 29.6
v 272.8792 385.40015 29.766054
v 272.9364 385.50742 29.887613
v 273.0145 385.65393 29.932106
v 273.09262 385.80048 29.887613
v 273.14978 385.90775 29.766054
v 272.70554 386.1387 29.6
v 272.6914 386.0965 29.433947
v 272.65286 385.98123 29.312387
v 272.60016 385.82376 29.267895
v 272.5475 385.6663 29.312387
v 272.5089 385.551 29.433947
v 272.4948 385.50882 29.6
v 272.5089 385.551 29.766054
v 272.5475 385.6663 29.887613
v 272.60016 385.82376 29.932106
v 272.65286 385.98123 29.887613
v 272.6914 386.0965 29.766054
v 272.25323 386.25818 29.6
v 272.2417 386.2152 29.433947
v 272.21014 386.0978 29.312387
v 272.16705 385.93744 29.267895
v 272.12396 385.77707 29.312387
v 272.09244 385.6597 29.433947
v 272.08087 385.61673 29.6
v 272.09244 385.6597 29.766054
v 272.12396 385.77707 29.887613
v 272.16705 385.93744 29.932106
v 272.21014 386.0978 29.887613
v 272.2417 386.2152 29.766054
v 271.83142 386.37402 29.6
v 271.81854 386.33145 29.433947
v 271.78336 386.2151 29.312387
v 271.7353 386.05615 29.267895
v 271.68726 385.8972 29.312387
v 271.65207 385.78085 29.433947
v 271.6392 385.73825 29.6
v 271.65207 385.78085 29.766054
v 271.68726 385.8972 29.887613
v 271.7353 386.05615 29.932106
v 271.78336 386.2151 29.887613
v 271.81854 386.33145 29.766054
v 271.45013 386.4977 29.6
v 271.43137 386.45737 29.433947
v 271.38013 386.34714 29.312387
v 271.31012 386.19656 29.267895
v 271.2401 386.046 29.312387
v 271.18884 385.93576 29.433947
v 271.17007 385.89542 29.6
v 271.18884 385.93576 29.766054
v 271.2401 386.046 29.887613
v 271.31012 386.19656 29.932106
v 271.38013 386.34714 29.887613
v 271.43137 386.45737 29.766054
v 271.06668 386.73328 29.6
v 271.04822 386.6928 29.433947
v 270.9977 386.58224 29.312387
v 270.9287 386.43118 29.267895
v 270.85974 386.28015 29.312387
v 270.80923 386.1696 29.433947
v 270.79074 386.1291 29.6
v 270.80923 386.1696 29.766054
v 270.85974 386.28015 29.887613
v 270.9287 386.43118 29.932106
v 270.9977 386.58224 29.887613
v 271.04822 386.6928 29.766054
v 270.5642 386.89197 29.6
v 270.55582 386.84827 29.433947
v 270.53293 386.72888 29.312387
v 270.50165 386.5658 29.267895
v 270.47037 386.4027 29.312387
v 270.44748 386.28333 29.433947
v 270.43912 386.23965 29.6
v 270.44748 386.28333 29.766054
v 270.47037 386.4027 29.887613
v 270.50165 386.5658 29.932106
v 270.53293 386.72888 29.887613
v 270.55582 386.84827 29.766054
v 270.10828 386.92654 29.6
v 270.10114 386.88263 29.433947
v 270.0817 386.76263 29.312387
v 270.05508 386.59872 29.267895
v 270.0285 386.4348 29.312387
v 270.00903 386.31482 29.433947
v 270.0019 386.2709 29.6
v 270.00903 386.31482 29.766054
v 270.0285 386.4348 29.887613
v 270.05508 386.59872 29.932106
v 270.0817 386.76263 29.887613
v 270.10114 386.88263 29.766054
v 269.63397 387.04053 29.6
v 269.63223 386.99606 29.433947
v 269.6275 386.8746 29.312387
v 269.621 386.70868 29.267895
v 269.61453 386.54276 29.312387
v 269.6098 386.4213 29.433947
v 269.60806 386.37683 29.6
v 269.6098 386.4213 29.766054
v 269.61453 386.54276 29.887613
v 269.621 386.70868 29.932106
v 269.6275 386.8746 29.887613
v 269.63223 386.99606 29.766054
v 269.1765 386.965 29.6
v 269.17694 386.9205 29.433947
v 269.1781 386.79895 29.312387
v 269.1797 386.6329 29.267895
v 269.18127 386.46686 29.312387
v 269.18243 386.3453 29.433947
v 269.18286 386.3008 29.6
v 269.18243 386.3453 29.766054
v 269.18127 386.46686 29.887613
v 269.1797 386.6329 29.932106
v 269.1781 386.79895 29.887613
v 269.17694 386.9205 29.766054
v 268.59937 387.00247 29.597445
v 268.61832 386.96082 29.431738
v 268.6691 386.84933 29.311117
v 268.73807 386.6979 29.267904
v 268.80676 386.54712 29.313675
v 268.85675 386.43735 29.436167
v 268.87466 386.398 29.602556
v 268.85568 386.43967 29.768263
v 268.80493 386.55115 29.888884
v 268.73596 386.70258 29.932096
v 268.66727 386.85336 29.886326
v 268.61725 386.96313 29.763834
v 268.22156 386.49704 29.66061
v 268.23254 386.48923 29.489182
v 268.31448 386.4366 29.34754
v 268.44537 386.3533 29.273638
v 268.59015 386.26163 29.287277
v 268.71005 386.18613 29.384802
v 268.77295 386.14706 29.540081
v 268.76196 386.15488 29.711508
v 268.68002 386.2075 29.85315
v 268.54913 386.2908 29.927052
v 268.40436 386.38248 29.913414
v 268.28445 386.45798 29.81589
v 268.0204 386.17587 29.61592
v 267.99335 386.0919 29.467743
v 268.03714 385.96823 29.357264
v 268.14 385.83804 29.314081
v 268.2744 385.73615 29.34977
v 268.40433 385.6899 29.454765
v 268.49493 385.7117 29.600933
v 268.52194 385.7957 29.749107
v 268.47815 385.91934 29.859587
v 268.37527 386.04956 29.90277
v 268.24088 386.15143 29.86708
v 268.111 386.19766 29.762087
v 267.79803 386.04398 29.865265
v 267.7493 385.8951 29.797447
v 267.77533 385.72723 29.77404
v 267.8691 385.58536 29.801317
v 268.00552 385.50748 29.871965
v 268.148 385.51447 29.967058
v 268.25842 385.60443 30.061115
v 268.30716 385.7533 30.128933
v 268.28113 385.92117 30.15234
v 268.18735 386.06305 30.125065
v 268.05093 386.14093 30.054415
v 267.90842 386.13394 29.959322
v 267.61404 385.991 30.225412
v 267.57605 385.84464 30.13187
v 267.5917 385.6741 30.100769
v 267.65683 385.5251 30.140444
v 267.75397 385.4375 30.240261
v 267.8571 385.43484 30.373476
v 267.93857 385.5178 30.504393
v 267.97656 385.66415 30.597935
v 267.96094 385.8347 30.629036
v 267.8958 385.9837 30.589361
v 267.79868 386.0713 30.489544
v 267.69553 386.07394 30.356329
v 267.27377 386.04025 30.478739
v 267.27484 385.99402 30.313622
v 267.2968 385.87378 30.192305
v 267.3338 385.71167 30.147293
v 267.3759 385.5512 30.190649
v 267.4118 385.43536 30.310755
v 267.43192 385.39514 30.475428
v 267.43085 385.44138 30.640545
v 267.40887 385.56165 30.761864
v 267.3719 385.72372 30.806875
v 267.3298 385.8842 30.76352
v 267.29388 386.00006 30.643414
v 266.73126 385.78156 30.45312
v 266.78787 385.83884 30.298735
v 266.8871 385.81906 30.162245
v 267.00232 385.7275 30.08022
v 267.10272 385.58878 30.074638
v 267.16138 385.43997 30.146997
v 267.16254 385.321 30.277906
v 267.10593 385.26373 30.432291
v 267.0067 385.2835 30.56878
v 266.89148 385.37506 30.650806
v 266.79108 385.5138 30.656387
v 266.73242 385.6626 30.584028
v 266.48172 385.52832 30.123196
v 266.59296 385.60156 30.013277
v 266.7394 385.59528 29.924696
v 266.88184 385.51117 29.881187
v 266.98206 385.37177 29.894411
v 267.01324 385.21442 29.960823
v 266.967 385.0813 30.062626
v 266.85577 385.00806 30.172544
v 266.70932 385.01434 30.261126
v 266.5669 385.09845 30.304632
v 266.46667 385.23785 30.29141
v 266.4355 385.3952 30.224998
v 266.2846 385.38773 29.853529
v 266.33405 385.4768 29.711548
v 266.43173 385.49118 29.574335
v 266.5515 385.42694 29.47866
v 266.66125 385.30133 29.450157
v 266.7316 385.14804 29.496464
v 266.74365 385.0081 29.605173
v 266.69424 384.919 29.747154
v 266.59653 384.90463 29.884367
v 266.47678 384.96887 29.980042
v 266.367 385.09448 30.008545
v 266.2967 385.24777 29.962238
v 265.9669 385.2186 29.703484
v 265.98892 385.2139 29.534645
v 266.05365 385.1374 29.397127
v 266.1437 385.0096 29.327778
v 266.23495 384.86478 29.345179
v 266.30298 384.7417 29.444668
v 266.3295 384.67337 29.599588
v 266.30746 384.6781 29.768427
v 266.24274 384.7546 29.905945
v 266.15268 384.8824 29.975294
v 266.06143 385.02722 29.957893
v 265.9934 385.15027 29.858404
v 265.57465 384.98834 29.60251
v 265.61102 384.94897 29.438875
v 265.68857 384.84732 29.32385
v 265.7865 384.7106 29.288256
v 265.8786 384.5755 29.341629
v 265.94016 384.47818 29.46967
v 265.9547 384.4447 29.63807
v 265.91833 384.48407 29.801704
v 265.8408 384.58575 29.916729
v 265.74286 384.72244 29.952324
v 265.65076 384.85754 29.89895
v 265.5892 384.9549 29.770908
v 265.24127 384.7139 29.62208
v 265.26376 384.6837 29.45434
v 265.32764 384.58633 29.32784
v 265.41577 384.44797 29.276482
v 265.50452 384.3056 29.314022
v 265.57013 384.19742 29.430405
v 265.59503 384.1524 29.594444
v 265.57254 384.1826 29.762186
v 265.5087 384.27994 29.888683
v 265.42056 384.41833 29.940042
v 265.33182 384.56067 29.902502
v 265.26617 384.66885 29.78612
v 264.90866 384.55618 29.562695
v 264.93024 384.49512 29.40348
v 264.97385 384.36664 29.29796
v 265.02786 384.20514 29.274412
v 265.07776 384.0539 29.339142
v 265.1102 383.95346 29.474808
v 265.1165 383.9307 29.645058
v 265.0949 383.99176 29.804272
v 265.0513 384.12027 29.909792
v 264.99728 384.28177 29.93334
v 264.9474 384.43298 29.86861
v 264.91495 384.53345 29.732944
v 264.4598 384.4629 29.579615
v 264.4795 384.41098 29.416918
v 264.52457 384.28967 29.303766
v 264.58298 384.13144 29.27048
v 264.63904 383.9787 29.325974
v 264.67773 383.87238 29.455381
v 264.6887 383.84094 29.62403
v 264.669 383.89282 29.786726
v 264.62393 384.01413 29.899878
v 264.56555 384.17236 29.933167
v 264.5095 384.3251 29.87767
v 264.4708 384.43146 29.748262
v 264.05865 384.24594 29.60169
v 264.0752 384.20508 29.435526
v 264.12015 384.09247 29.313656
v 264.18146 383.93826 29.26874
v 264.24274 383.7838 29.312809
v 264.28754 383.67047 29.434057
v 264.30386 383.62863 29.599997
v 264.28732 383.6695 29.766163
v 264.2424 383.7821 29.888031
v 264.18106 383.93628 29.93295
v 264.11978 384.09076 29.888878
v 264.07498 384.20407 29.76763
v 263.7252 384.1551 29.601398
v 263.72836 384.11124 29.435204
v 263.73682 383.99036 29.313255
v 263.7483 383.82486 29.26823
v 263.75974 383.65906 29.312193
v 263.76807 383.53738 29.433363
v 263.77103 383.49246 29.599274
v 263.76785 383.53632 29.765469
v 263.7594 383.65717 29.887415
v 263.74792 383.8227 29.93244
v 263.73648 383.9885 29.888477
v 263.72818 384.11017 29.767307
v 263.33096 384.20752 29.598614
v 263.32727 384.1624 29.432768
v 263.3172 384.04074 29.311768
v 263.30344 383.87503 29.268038
v 263.28967 383.70978 29.313295
v 263.2796 383.5892 29.435413
v 263.27594 383.54562 29.60167
v 263.27963 383.59073 29.767515
v 263.28973 383.71243 29.888515
v 263.3035 383.8781 29.932245
v 263.31723 384.04337 29.886988
v 263.3273 384.16397 29.76487
v 262.87076 384.2297 29.600334
v 262.8688 384.1854 29.434244
v 262.86353 384.06406 29.312586
v 262.85623 383.8982 29.267956
v 262.84897 383.73227 29.312315
v 262.8436 383.61072 29.433775
v 262.84164 383.56613 29.59979
v 262.84357 383.61044 29.76588
v 262.84888 383.7318 29.887539
v 262.85614 383.89764 29.932169
v 262.86343 384.0636 29.887812
v 262.86877 384.18512 29.766352
v 262.45096 384.24524 29.599909
v 262.4453 384.20105 29.433872
v 262.42987 384.0804 29.312357
v 262.40878 383.9157 29.267923
v 262.38766 383.751 29.312477
v 262.37222 383.6305 29.434082
v 262.36658 383.5864 29.600151
v 262.37222 383.6306 29.766188
v 262.38766 383.75122 29.887703
v 262.40875 383.91595 29.932137
v 262.42987 384.08063 29.88758
v 262.4453 384.20117 29.765978
v 261.987 384.343 29.599974
v 261.9849 384.29852 29.433926
v 261.97916 384.1771 29.31238
v 261.97128 384.01123 29.267906
v 261.9634 383.84537 29.31242
v 261.95764 383.72397 29.433994
v 261.95554 383.67953 29.600052
v 261.95764 383.724 29.7661
v 261.9634 383.84543 29.887646
v 261.97128 384.01132 29.93212
v 261.97913 384.17715 29.887606
v 261.9849 384.29858 29.766031
v 261.4984 384.28857 29.600048
v 261.5022 384.24426 29.433989
v 261.51257 384.12317 29.312414
v 261.5267 383.9577 29.2679
v 261.54086 383.79227 29.312372
v 261.55124 383.67114 29.433916
v 261.55502 383.62677 29.599964
v 261.55124 383.67108 29.766022
v 261.54086 383.79218 29.887598
v 261.5267 383.95764 29.932112
v 261.51257 384.12308 29.88764
v 261.5022 384.2442 29.766096
v 261.0667 384.2668 29.600025
v 261.06842 384.22238 29.43397
v 261.07312 384.10092 29.3124
v 261.0795 383.935 29.267897
v 261.0859 383.76907 29.31238
v 261.0906 383.64758 29.433931
v 261.09232 383.60312 29.599981
v 261.0906 383.64755 29.766037
v 261.0859 383.769 29.887604
v 261.0795 383.93494 29.93211
v 261.07312 384.1009 29.887627
v 261.06842 384.22235 29.766075
v 260.6318 384.25528 29.600006
v 260.6318 384.2108 29.433952
v 260.63184 384.08923 29.312391
v 260.6319 383.9232 29.267895
v 260.63193 383.7571 29.312387
v 260.63196 383.63556 29.433945
v 260.63196 383.59106 29.599997
v 260.63196 383.63556 29.76605
v 260.63193 383.7571 29.887611
v 260.6319 383.92316 29.932108
v 260.63184 384.08923 29.887617
v 260.6318 384.2108 29.766058
v 260.2175 384.2652 29.600002
v 260.21304 384.22092 29.433949
v 260.20087 384.09998 29.31239
v 260.18427 383.93475 29.267895
v 260.16763 383.76953 29.312387
v 260.1555 383.6486 29.433947
v 260.15103 383.6043 29.6
v 260.1555 383.6486 29.766052
v 260.16763 383.76953 29.887613
v 260.18427 383.93475 29.932108
v 260.20087 384.09998 29.887613
v 260.21304 384.22092 29.766054
v 259.82828 384.3336 29.6
v 259.8169 384.29056 29.433949
v 259.7858 384.17307 29.312387
v 259.7433 384.01254 29.267895
v 259.70078 383.85202 29.312387
v 259.66968 383.7345 29.433947
v 259.65826 383.6915 29.6
v 259.66968 383.7345 29.766054
v 259.70078 383.85202 29.887613
v 259.7433 384.01254 29.932108
v 259.7858 384.17307 29.887613
v 259.8169 384.29056 29.766054
v 259.47318 384.45868 29.600002
v 259.45288 384.4191 29.433949
v 259.3974 384.31094 29.31239
v 259.3216 384.16318 29.267895
v 259.24582 384.01544 29.312387
v 259.19034 383.90726 29.433947
v 259.17004 383.86768 29.6
v 259.19034 383.90726 29.766052
v 259.24582 384.01544 29.887613
v 259.3216 384.16318 29.932106
v 259.3974 384.31094 29.887613
v 259.45288 384.4191 29.766054
v 259.11667 384.70688 29.6
v 259.0948 384.66815 29.433947
v 259.03497 384.56232 29.312387
v 258.95325 384.41776 29.267895
v 258.87152 384.27322 29.312387
v 258.8117 384.1674 29.433947
v 258.78983 384.12866 29.6
v 258.8117 384.1674 29.766054
v 258.87152 384.27322 29.887613
v 258.95325 384.41776 29.932106
v 259.03497 384.56232 29.887613
v 259.0948 384.66815 29.766054
v 258.67188 384.90906 29.6
v 258.6549 384.86795 29.433947
v 258.60852 384.75558 29.312387
v 258.54517 384.60208 29.267895
v 258.4818 384.4486 29.312387
v 258.43542 384.33624 29.433947
v 258.41843 384.2951 29.6
v 258.43542 384.33624 29.766054
v 258.4818 384.4486 29.887613
v 258.54517 384.60208 29.932106
v 258.60852 384.75558 29.887613
v 258.6549 384.86795 29.766054
v 258.22137 385.0774 29.6
v 258.2086 385.03476 29.433947
v 258.1736 384.91833 29.312387
v 258.1259 384.7593 29.267895
v 258.07816 384.60025 29.312387
v 258.04318 384.48383 29.433947
v 258.0304 384.44122 29.6
v 258.04318 384.48383 29.766054
v 258.07816 384.60025 29.887613
v 258.1259 384.7593 29.932106
v 258.1736 384.91833 29.887613
v 258.2086 385.03476 29.766054
v 257.8161 385.16595 29.6
v 257.79913 385.12482 29.433947
v 257.75272 385.01245 29.312387
v 257.68933 384.85898 29.267895
v 257.62595 384.7055 29.312387
v 257.57956 384.59314 29.433947
v 257.5626 384.55203 29.6
v 257.57956 384.59314 29.766054
v 257.62595 384.7055 29.887613
v 257.68933 384.85898 29.932106
v 257.75272 385.01245 29.887613
v 257.79913 385.12482 29.766054
v 257.522 385.3517 29.6
v 257.49356 385.3175 29.433947
v 257.41583 385.22403 29.312387
v 257.30966 385.09637 29.267895
v 257.2035 384.9687 29.312387
v 257.12576 384.8752 29.433947
v 257.09732 384.841 29.6
v 257.12576 384.8752 29.766054
v 257.2035 384.9687 29.887613
v 257.30966 385.09637 29.932106
v 257.41583 385.22403 29.887613
v 257.49356 385.3175 29.766054
v 257.22922 385.67322 29.6
v 257.19943 385.64017 29.433947
v 257.1181 385.5498 29.312387
v 257.00702 385.4264 29.267895
v 256.89594 385.30298 29.312387
v 256.8146 385.21262 29.433947
v 256.78485 385.17957 29.6
v 256.8146 385.21262 29.766054
v 256.89594 385.30298 29.887613
v 257.00702 385.4264 29.932106
v 257.1181 385.5498 29.887613
v 257.19943 385.64017 29.766054
v 256.8372 385.96506 29.6
v 256.81174 385.9286 29.433947
v 256.74216 385.82892 29.312387
v 256.6471 385.69275 29.267895
v 256.55203 385.5566 29.312387
v 256.48245 385.45694 29.433947
v 256.45697 385.42044 29.6
v 256.48245 385.45694 29.766054
v 256.55203 385.5566 29.887613
v 256.6471 385.69275 29.932106
v 256.74216 385.82892 29.887613
v 256.81174 385.9286 29.766054
v 256.46478 386.21 29.6
v 256.4391 386.17368 29.433947
v 256.3689 386.07443 29.312387
v 256.273 385.93884 29.267895
v 256.1771 385.80328 29.312387
v 256.1069 385.70404 29.433947
v 256.0812 385.6677 29.6
v 256.1069 385.70404 29.766054
v 256.1771 385.80328 29.887613
v 256.273 385.93884 29.932106
v 256.3689 386.07443 29.887613
v 256.4391 386.17368 29.766054
v 256.06305 386.50757 29.6
v 256.0434 386.46765 29.433947
v 255.98969 386.35858 29.312387
v 255.91635 386.2096 29.267895
v 255.843 386.06064 29.312387
v 255.7893 385.95157 29.433947
v 255.76965 385.91165 29.6
v 255.7893 385.95157 29.766054
v 255.843 386.06064 29.887613
v 255.91635 386.2096 29.932106
v 255.98969 386.35858 29.887613
v 256.0434 386.46765 29.766054
v 255.57741 386.64594 29.6
v 255.56493 386.60324 29.433947
v 255.53084 386.48654 29.312387
v 255.48427 386.32715 29.267895
v 255.43771 386.16776 29.312387
v 255.40363 386.0511 29.433947
v 255.39114 386.00836 29.6
v 255.40363 386.0511 29.766054
v 255.43771 386.16776 29.887613
v 255.48427 386.32715 29.932106
v 255.53084 386.48654 29.887613
v 255.56493 386.60324 29.766054
v 255.17348 386.77164 29.6
v 255.15785 386.72998 29.433947
v 255.11517 386.61618 29.312387
v 255.05687 386.4607 29.267895
v 254.99857 386.3052 29.312387
v 254.95587 386.1914 29.433947
v 254.94025 386.14972 29.6
v 254.95587 386.1914 29.766054
v 254.99857 386.3052 29.887613
v 255.05687 386.4607 29.932106
v 255.11517 386.61618 29.887613
v 255.15785 386.72998 29.766054
v 254.76732 386.95068 29.6
v 254.7512 386.9092 29.433947
v 254.70718 386.7959 29.312387
v 254.64705 386.6411 29.267895
v 254.58691 386.48636 29.312387
v 254.5429 386.37305 29.433947
v 254.52678 386.33157 29.6
v 254.5429 386.37305 29.766054
v 254.58691 386.48636 29.887613
v 254.64705 386.6411 29.932106
v 254.70718 386.7959 29.887613
v 254.7512 386.9092 29.766054
v 254.34499 387.09357 29.6
v 254.32863 387.0522 29.433947
v 254.28395 386.93912 29.312387
v 254.22292 386.7847 29.267895
v 254.16188 386.63028 29.312387
v 254.1172 386.5172 29.433947
v 254.10085 386.47583 29.6
v 254.1172 386.5172 29.766054
v 254.16188 386.63028 29.887613
v 254.22292 386.7847 29.932106
v 254.28395 386.93912 29.887613
v 254.32863 387.0522 29.766054
v 253.93791 387.2785 29.6
v 253.92146 387.23715 29.433947
v 253.87657 387.1242 29.312387
v 253.81522 386.96988 29.267895
v 253.75388 386.81558 29.312387
v 253.70897 386.7026 29.433947
v 253.69254 386.6613 29.6
v 253.70897 386.7026 29.766054
v 253.75388 386.81558 29.887613
v 253.81522 386.96988 29.932106
v 253.87657 387.1242 29.887613
v 253.92146 387.23715 29.766054
v 253.47337 387.43704 29.6
v 253.46243 387.39392 29.433947
v 253.43253 387.2761 29.312387
v 253.39166 387.11514 29.267895
v 253.3508 386.9542 29.312387
v 253.32089 386.83636 29.433947
v 253.30994 386.79324 29.6
v 253.32089 386.83636 29.766054
v 253.3508 386.9542 29.887613
v 253.39166 387.11514 29.932106
v 253.43253 387.2761 29.887613
v 253.46243 387.39392 29.766054
v 253.05247 387.50546 29.6
v 253.03877 387.46313 29.433947
v 253.0013 387.34747 29.312387
v 252.9501 387.1895 29.267895
v 252.89891 387.03156 29.312387
v 252.86143 386.91592 29.433947
v 252.84772 386.8736 29.6
v 252.86143 386.91592 29.766054
v 252.89891 387.03156 29.887613
v 252.9501 387.1895 29.932106
v 253.0013 387.34747 29.887613
v 253.03877 387.46313 29.766054
v 252.63081 387.7101 29.6
v 252.61983 387.667 29.433947
v 252.58983 387.5492 29.312387
v 252.54884 387.38828 29.267895
v 252.50787 387.22736 29.312387
v 252.47787 387.10956 29.433947
v 252.46689 387.06644 29.6
v 252.47787 387.10956 29.766054
v 252.50787 387.22736 29.887613
v 252.54884 387.38828 29.932106
v 252.58983 387.5492 29.887613
v 252.61983 387.667 29.766054
v 252.14319 387.7351 29.6
v 252.1376 387.69098 29.433947
v 252.1223 387.57037 29.312387
v 252.10141 387.40564 29.267895
v 252.0805 387.2409 29.312387
v 252.06522 387.12033 29.433947
v 252.05962 387.07617 29.6
v 252.06522 387.12033 29.766054
v 252.0805 387.2409 29.887613
v 252.10141 387.40564 29.932106
v 252.1223 387.57037 29.887613
v 252.1376 387.69098 29.766054
v 251.71341 387.82892 29.6
v 251.70676 387.7849 29.433947
v 251.6886 387.66473 29.312387
v 251.6638 387.50055 29.267895
v 251.63899 387.33633 29.312387
v 251.62083 387.21616 29.433947
v 251.61418 387.17215 29.6
v 251.62083 387.21616 29.766054
v 251.63899 387.33633 29.887613
v 251.6638 387.50055 29.932106
v 251.6886 387.66473 29.887613
v 251.70676 387.7849 29.766054
v 251.27272 387.86667 29.6
v 251.26535 387.82278 29.433947
v 251.24521 387.7029 29.312387
v 251.21768 387.53915 29.267895
v 251.19017 387.3754 29.312387
v 251.17003 387.25552 29.433947
v 251.16266 387.21164 29.6
v 251.17003 387.25552 29.766054
v 251.19017 387.3754 29.887613
v 251.21768 387.53915 29.932106
v 251.24521 387.7029 29.887613
v 251.26535 387.82278 29.766054
v 250.8769 387.96713 29.6
v 250.8644 387.92444 29.433947
v 250.83018 387.8078 29.312387
v 250.78345 387.64847 29.267895
v 250.73672 387.48914 29.312387
v 250.70251 387.37247 29.433947
v 250.68999 387.32977 29.6
v 250.70251 387.37247 29.766054
v 250.73672 387.48914 29.887613
v 250.78345 387.64847 29.932106
v 250.83018 387.8078 29.887613
v 250.8644 387.92444 29.766054
v 250.43365 388.10797 29.534801
v 250.41617 388.03378 29.380714
v 250.38336 387.89453 29.285385
v 250.34401 387.72754 29.274357
v 250.30867 387.57758 29.350584
v 250.2868 387.48477 29.493643
v 250.28427 387.47406 29.6652
v 250.30176 387.54825 29.819286
v 250.33456 387.6875 29.914616
v 250.37392 387.85446 29.925644
v 250.40926 388.00446 29.849417
v 250.43112 388.09723 29.706358
v 249.96509 388.18094 29.629433
v 250.03595 388.11774 29.483015
v 250.07454 387.9836 29.374165
v 250.07051 387.81445 29.332045
v 250.02495 387.65567 29.367945
v 249.95006 387.5497 29.472244
v 249.8659 387.52505 29.616995
v 249.79504 387.58826 29.76341
v 249.75645 387.72238 29.872263
v 249.76048 387.89154 29.914381
v 249.80605 388.05032 29.87848
v 249.88094 388.15628 29.774183
v 249.73505 388.20023 29.194784
v 249.84099 388.12463 29.077955
v 249.90205 387.9822 28.991215
v 249.90187 387.8111 28.957808
v 249.8405 387.65717 28.986683
v 249.73438 387.56165 29.070103
v 249.61194 387.55014 29.185719
v 249.50598 387.6257 29.302547
v 249.44493 387.76816 29.389286
v 249.4451 387.93927 29.422693
v 249.50648 388.0932 29.39382
v 249.61261 388.18872 29.310398
v 249.36583 388.23718 28.94102
v 249.4179 388.16367 28.795258
v 249.43852 388.0232 28.699217
v 249.4222 387.8534 28.678633
v 249.37328 387.6998 28.739021
v 249.30489 387.60355 28.864199
v 249.23532 387.59042 29.020628
v 249.18326 387.66397 29.16639
v 249.16263 387.80444 29.26243
v 249.17896 387.9742 29.283014
v 249.22787 388.1278 29.222626
v 249.29628 388.22406 29.097446
v 248.90646 388.3049 28.760141
v 248.92409 388.2031 28.623909
v 248.9278 388.0458 28.553488
v 248.91656 387.87515 28.567749
v 248.89343 387.73688 28.66287
v 248.86458 387.668 28.813366
v 248.83774 387.68704 28.97891
v 248.82011 387.78885 29.115145
v 248.8164 387.94614 29.185564
v 248.82764 388.1168 29.171303
v 248.85077 388.25507 29.076181
v 248.87962 388.3239 28.925686
v 248.48573 388.25797 28.707363
v 248.47905 388.153 28.572306
v 248.45871 387.99542 28.507078
v 248.43018 387.8274 28.529161
v 248.4011 387.69394 28.632639
v 248.37924 387.63086 28.78978
v 248.3705 387.65503 28.958483
v 248.3772 387.75998 29.093542
v 248.39754 387.91757 29.158768
v 248.42607 388.08563 29.136684
v 248.45515 388.21906 29.033209
v 248.47699 388.28214 28.876066
v 248.14067 388.37103 28.618519
v 248.08485 388.24945 28.508308
v 248.01083 388.0966 28.478575
v 247.93848 387.9534 28.537285
v 247.88716 387.85828 28.668709
v 247.87062 387.83667 28.83763
v 247.89331 387.8944 28.998787
v 247.94913 388.016 29.108997
v 248.02313 388.16885 29.138731
v 248.0955 388.312 29.080019
v 248.14682 388.40717 28.948597
v 248.16336 388.42874 28.779675
v 247.70502 388.6293 28.656118
v 247.60635 388.54117 28.573296
v 247.51283 388.4018 28.572924
v 247.44951 388.24854 28.6551
v 247.43335 388.12247 28.797808
v 247.46867 388.05737 28.962805
v 247.54604 388.07065 29.105883
v 247.64468 388.1588 29.188705
v 247.73822 388.29816 29.189077
v 247.80154 388.45142 29.106901
v 247.8177 388.57748 28.964193
v 247.78236 388.6426 28.799196
v 247.34775 388.7952 28.74142
v 247.21973 388.70724 28.743288
v 247.12541 388.56406 28.806269
v 247.09009 388.40402 28.913483
v 247.1232 388.27005 29.036205
v 247.2159 388.198 29.141552
v 247.34332 388.20718 29.201296
v 247.47134 388.29517 29.199427
v 247.56566 388.43835 29.136446
v 247.60098 388.59836 29.029232
v 247.56787 388.73236 28.90651
v 247.47517 388.8044 28.801163
v 247.0973 388.91916 29.0387
v 246.97865 388.8169 28.998684
v 246.88011 388.67618 29.047657
v 246.82806 388.53476 29.172499
v 246.83646 388.4305 29.339754
v 246.90306 388.39133 29.50461
v 247.01001 388.42776 29.622894
v 247.12866 388.53003 29.66291
v 247.2272 388.67072 29.613937
v 247.27925 388.81213 29.489096
v 247.27084 388.9164 29.32184
v 247.20425 388.95557 29.156984
v 246.75073 389.1062 29.200596
v 246.65958 388.96375 29.170671
v 246.58482 388.81967 29.229773
v 246.54651 388.71255 29.362062
v 246.5549 388.6711 29.532093
v 246.60776 388.70645 29.694307
v 246.69092 388.80908 29.805237
v 246.78209 388.95154 29.835161
v 246.85683 389.0956 29.77606
v 246.89514 389.20273 29.64377
v 246.88675 389.24417 29.47374
v 246.8339 389.20883 29.311525
v 246.3082 389.199 29.224419
v 246.24786 389.03812 29.23581
v 246.2033 388.89902 29.332031
v 246.18645 388.81894 29.487305
v 246.20183 388.81934 29.660023
v 246.24533 388.90012 29.803905
v 246.30528 389.03964 29.8804
v 246.36563 389.2005 29.86901
v 246.41019 389.33963 29.772787
v 246.42703 389.4197 29.617514
v 246.41165 389.4193 29.444796
v 246.36815 389.3385 29.300913
v 245.91536 389.38214 29.269863
v 245.8568 389.22113 29.256865
v 245.80626 389.07407 29.33062
v 245.77728 388.98038 29.471367
v 245.77763 388.96515 29.641392
v 245.8072 389.03244 29.795137
v 245.8581 389.16428 29.891409
v 245.91664 389.32526 29.904408
v 245.96718 389.47232 29.830652
v 245.99617 389.566 29.689905
v 245.99582 389.58127 29.51988
v 245.96625 389.51395 29.366133
v 245.49811 389.52197 29.276976
v 245.43636 389.36185 29.267118
v 245.38223 389.21808 29.344255
v 245.35023 389.12924 29.487717
v 245.34894 389.1191 29.659061
v 245.37871 389.19037 29.81238
v 245.43153 389.32397 29.90659
v 245.49329 389.48413 29.916447
v 245.54742 389.62787 29.83931
v 245.5794 389.7167 29.695848
v 245.5807 389.72684 29.524504
v 245.55093 389.65558 29.371185
v 245.11801 389.7569 29.314653
v 245.05339 389.60562 29.264696
v 244.98819 389.45142 29.30368
v 244.9399 389.33557 29.421162
v 244.92145 389.28912 29.58566
v 244.93777 389.32452 29.7531
v 244.98451 389.4323 29.878613
v 245.04913 389.5836 29.92857
v 245.11433 389.7378 29.889584
v 245.16263 389.85367 29.772104
v 245.18108 389.9001 29.607605
v 245.16475 389.8647 29.440166
v 244.68697 389.93567 29.312853
v 244.64056 389.77676 29.266571
v 244.59416 389.61682 29.309269
v 244.5602 389.49875 29.42951
v 244.54776 389.45416 29.595074
v 244.5602 389.49503 29.761595
v 244.59416 389.61035 29.884459
v 244.64056 389.7693 29.93074
v 244.68697 389.92923 29.88804
v 244.72095 390.0473 29.767801
v 244.73337 390.0919 29.602238
v 244.72095 390.05103 29.435715
v 244.21541 390.00146 29.308163
v 244.19704 389.83545 29.267418
v 244.179 389.67145 29.315638
v 244.16612 389.55334 29.439901
v 244.16185 389.51282 29.606913
v 244.16734 389.56073 29.771921
v 244.18112 389.68423 29.890713
v 244.1995 389.85022 29.931458
v 244.21753 390.01425 29.883238
v 244.23041 390.13235 29.758974
v 244.23468 390.17288 29.591963
v 244.22919 390.12497 29.426954
v 243.77458 390.03394 29.311201
v 243.75095 389.8693 29.267654
v 243.72745 389.7052 29.313095
v 243.71034 389.58554 29.435345
v 243.70425 389.54242 29.601648
v 243.71078 389.58737 29.767447
v 243.7282 389.7084 29.88831
v 243.75182 389.87302 29.931856
v 243.77533 390.03714 29.886415
v 243.79242 390.15677 29.764166
v 243.79852 390.1999 29.597862
v 243.79199 390.15494 29.432066
v 243.34596 390.13242 29.312159
v 243.31444 389.96933 29.267778
v 243.28294 389.80634 29.312384
v 243.2599 389.68707 29.434025
v 243.25153 389.6435 29.60011
v 243.26003 389.68726 29.766132
v 243.28314 389.8067 29.88761
v 243.31467 389.96976 29.93199
v 243.34616 390.13275 29.887384
v 243.36919 390.25204 29.765743
v 243.37758 390.29562 29.599659
v 243.36906 390.25183 29.433636
v 242.92937 390.19693 29.312284
v 242.87244 390.04092 29.267847
v 242.81552 389.88495 29.312397
v 242.77388 389.77078 29.433998
v 242.75867 389.72903 29.600067
v 242.77396 389.7709 29.766106
v 242.81564 389.88513 29.887623
v 242.87259 390.04114 29.93206
v 242.9295 390.1971 29.887508
v 242.97115 390.31125 29.76591
v 242.98636 390.35303 29.59984
v 242.97107 390.31116 29.433802
v 242.57452 390.41302 29.312393
v 242.48834 390.2711 29.267876
v 242.40215 390.12915 29.312346
v 242.33905 390.02524 29.433886
v 242.31595 389.98718 29.599932
v 242.33904 390.02518 29.765993
v 242.40213 390.12906 29.88757
v 242.48831 390.271 29.932089
v 242.5745 390.41293 29.887619
v 242.6376 390.51688 29.766077
v 242.6607 390.55493 29.60003
v 242.6376 390.5169 29.433971
v 242.1684 390.66016 29.312382
v 242.10704 390.50583 29.267885
v 242.04567 390.35153 29.312376
v 242.00075 390.2386 29.433935
v 241.98431 390.19724 29.599987
v 242.00075 390.2386 29.76604
v 242.04567 390.35153 29.887602
v 242.10704 390.50583 29.932098
v 242.16841 390.66013 29.887606
v 242.21333 390.7731 29.766048
v 242.22977 390.81442 29.599997
v 242.21332 390.7731 29.433943
v 241.64742 390.76175 29.312387
v 241.66864 390.59705 29.26789
v 241.68987 390.43234 29.31238
v 241.70541 390.3118 29.433937
v 241.7111 390.26767 29.599989
v 241.70541 390.3118 29.766043
v 241.68988 390.43234 29.887606
v 241.66866 390.59705 29.932104
v 241.64742 390.76172 29.887613
v 241.63188 390.8823 29.766056
v 241.62619 390.92642 29.600004
v 241.63188 390.8823 29.43395
v 241.21103 390.55374 29.312386
v 241.2677 390.39764 29.267893
v 241.32437 390.24158 29.312387
v 241.36586 390.12732 29.433949
v 241.38104 390.08548 29.600002
v 241.36586 390.12732 29.766054
v 241.32437 390.24158 29.887613
v 241.2677 390.39764 29.932106
v 241.21103 390.55374 29.88761
v 241.16956 390.668 29.766048
v 241.15437 390.7098 29.599997
v 241.16956 390.668 29.433943
v 240.80626 390.45737 29.312387
v 240.83224 390.29337 29.267893
v 240.85823 390.12936 29.312387
v 240.87724 390.00928 29.433947
v 240.88422 389.96533 29.6
v 240.87724 390.00928 29.766054
v 240.85823 390.12936 29.887613
v 240.83224 390.29337 29.932106
v 240.80626 390.45737 29.887611
v 240.78723 390.57742 29.766052
v 240.78027 390.62137 29.599998
v 240.78723 390.57742 29.433947
v 240.41054 390.42215 29.312387
v 240.38586 390.25793 29.267895
v 240.3612 390.09372 29.312387
v 240.34314 389.9735 29.433947
v 240.33653 389.9295 29.6
v 240.34314 389.9735 29.766054
v 240.3612 390.09372 29.887613
v 240.38586 390.25793 29.932106
v 240.41054 390.42215 29.887613
v 240.42859 390.54236 29.766052
v 240.4352 390.58636 29.6
v 240.42859 390.54236 29.433947
v 240.04747 390.56958 29.312387
v 239.96959 390.42294 29.267895
v 239.89171 390.27628 29.312387
v 239.8347 390.1689 29.433949
v 239.81384 390.1296 29.6
v 239.8347 390.1689 29.766054
v 239.89171 390.27628 29.887613
v 239.96959 390.42294 29.932106
v 240.04747 390.56958 29.887613
v 240.10448 390.67694 29.766052
v 240.12535 390.71625 29.6
v 240.10448 390.67694 29.433947
v 239.68706 390.81662 29.312387
v 239.59976 390.67538 29.267895
v 239.51245 390.53412 29.312387
v 239.44855 390.43073 29.433947
v 239.42516 390.39285 29.6
v 239.44855 390.43073 29.766054
v 239.51245 390.53412 29.887613
v 239.59976 390.67538 29.932106
v 239.68706 390.81662 29.887613
v 239.75096 390.92004 29.766054
v 239.77435 390.9579 29.6
v 239.75096 390.92004 29.433947
v 239.2872 391.03952 29.312387
v 239.20857 390.89328 29.267895
v 239.12993 390.747 29.312387
v 239.07237 390.63995 29.433949
v 239.0513 390.60077 29.6
v 239.07237 390.63995 29.766054
v 239.12993 390.747 29.887613
v 239.20857 390.89328 29.932106
v 239.2872 391.03952 29.887613
v 239.34477 391.14658 29.766052
v 239.36584 391.1858 29.6
v 239.34477 391.14658 29.433947
v 238.8928 391.24396 29.312387
v 238.81107 391.09943 29.267895
v 238.72932 390.9549 29.312387
v 238.66948 390.8491 29.433947
v 238.64757 390.81036 29.6
v 238.66948 390.8491 29.766054
v 238.72932 390.9549 29.887613
v 238.81107 391.09943 29.932106
v 238.8928 391.24396 29.887613
v 238.95265 391.34976 29.766054
v 238.97456 391.3885 29.6
v 238.95265 391.34976 29.433947
v 238.48158 391.49155 29.312387
v 238.42957 391.33386 29.267895
v 238.37753 391.17618 29.312387
v 238.33945 391.06073 29.433947
v 238.3255 391.01846 29.6
v 238.33945 391.06073 29.766054
v 238.37753 391.17618 29.887613
v 238.42957 391.33386 29.932106
v 238.48158 391.49155 29.887613
v 238.51967 391.607 29.766054
v 238.53362 391.64923 29.6
v 238.51967 391.607 29.433947
v 238.02728 391.53265 29.312387
v 237.98344 391.37247 29.267895
v 237.93962 391.2123 29.312387
v 237.90753 391.09506 29.433947
v 237.89578 391.05215 29.6
v 237.90753 391.09506 29.766054
v 237.93962 391.2123 29.887613
v 237.98344 391.37247 29.932106
v 238.02728 391.53265 29.887613
v 238.05937 391.6499 29.766054
v 238.0711 391.6928 29.6
v 238.05937 391.6499 29.433947
v 237.65193 391.716 29.312387
v 237.57983 391.5664 29.267895
v 237.50775 391.4168 29.312387
v 237.45499 391.3073 29.433947
v 237.43567 391.2672 29.6
v 237.45499 391.3073 29.766054
v 237.50775 391.4168 29.887613
v 237.57983 391.5664 29.932106
v 237.65193 391.716 29.887613
v 237.7047 391.8255 29.766054
v 237.72401 391.86557 29.6
v 237.7047 391.8255 29.433947
v 237.24496 391.9126 29.312387
v 237.17668 391.76123 29.267895
v 237.10838 391.6099 29.312387
v 237.05838 391.49908 29.433947
v 237.04008 391.45853 29.6
v 237.05838 391.49908 29.766054
v 237.10838 391.6099 29.887613
v 237.17668 391.76123 29.932106
v 237.24496 391.9126 29.887613
v 237.29497 392.0234 29.766054
v 237.31326 392.06396 29.6
v 237.29497 392.0234 29.433947
v 236.84218 392.08102 29.312387
v 236.76382 391.9346 29.267895
v 236.68546 391.7882 29.312387
v 236.6281 391.68103 29.433947
v 236.6071 391.64178 29.6
v 236.6281 391.68103 29.766054
v 236.68546 391.7882 29.887613
v 236.76382 391.9346 29.932106
v 236.84218 392.08102 29.887613
v 236.89954 392.1882 29.766054
v 236.92053 392.22742 29.6
v 236.89954 392.1882 29.433947
v 236.45795 392.33374 29.312387
v 236.39056 392.18198 29.267895
v 236.32318 392.0302 29.312387
v 236.27385 391.9191 29.433947
v 236.25578 391.87842 29.6
v 236.27385 391.9191 29.766054
v 236.32318 392.0302 29.887613
v 236.39056 392.18198 29.932106
v 236.45795 392.33374 29.887613
v 236.50728 392.44482 29.766054
v 236.52533 392.4855 29.6
v 236.50728 392.44482 29.433947
v 235.98628 392.45636 29.312387
v 235.95676 392.29294 29.267895
v 235.92723 392.12955 29.312387
v 235.90561 392.00992 29.433947
v 235.8977 391.96613 29.6
v 235.90561 392.00992 29.766054
v 235.92723 392.12955 29.887613
v 235.95676 392.29294 29.932106
v 235.98628 392.45636 29.887613
v 236.00789 392.576 29.766054
v 236.0158 392.61975 29.6
v 236.00789 392.576 29.433947
v 235.52505 392.5063 29.312387
v 235.51154 392.3408 29.267895
v 235.49802 392.1753 29.312387
v 235.48811 392.05414 29.433947
v 235.48448 392.0098 29.6
v 235.48811 392.05414 29.766054
v 235.49802 392.1753 29.887613
v 235.51154 392.3408 29.932106
v 235.52505 392.5063 29.887613
v 235.53496 392.62744 29.766054
v 235.53859 392.67178 29.6
v 235.53496 392.62744 29.433947
v 235.07108 392.5318 29.312387
v 235.06445 392.36588 29.267895
v 235.05785 392.19995 29.312387
v 235.053 392.0785 29.433947
v 235.05122 392.03403 29.6
v 235.053 392.0785 29.766054
v 235.05785 392.19995 29.887613
v 235.06445 392.36588 29.932106
v 235.07108 392.5318 29.887613
v 235.07593 392.65326 29.766054
v 235.0777 392.6977 29.6
v 235.07593 392.65326 29.433947
v 234.65088 392.539 29.312387
v 234.6168 392.37646 29.267895
v 234.58273 392.21396 29.312387
v 234.55779 392.09497 29.433947
v 234.54866 392.05145 29.6
v 234.55779 392.09497 29.766054
v 234.58273 392.21396 29.887613
v 234.6168 392.37646 29.932106
v 234.65088 392.539 29.887613
v 234.67583 392.65796 29.766054
v 234.68495 392.7015 29.6
v 234.67583 392.65796 29.433947
v 234.2548 392.7042 29.312387
v 234.20259 392.54657 29.267895
v 234.15038 392.38895 29.312387
v 234.11215 392.27353 29.433947
v 234.09816 392.2313 29.6
v 234.11215 392.27353 29.766054
v 234.15038 392.38895 29.887613
v 234.20259 392.54657 29.932106
v 234.2548 392.7042 29.887613
v 234.29301 392.81958 29.766054
v 234.307 392.86182 29.6
v 234.29301 392.81958 29.433947
v 233.83444 392.80988 29.312387
v 233.76874 392.65738 29.267895
v 233.70303 392.50488 29.312387
v 233.65492 392.39325 29.433947
v 233.63731 392.3524 29.6
v 233.65492 392.39325 29.766054
v 233.70303 392.50488 29.887613
v 233.76874 392.65738 29.932106
v 233.83444 392.80988 29.887613
v 233.88255 392.92154 29.766054
v 233.90016 392.96237 29.6
v 233.88255 392.92154 29.433947
v 233.46642 393.04416 29.312387
v 233.39021 392.8966 29.267895
v 233.31401 392.74908 29.312387
v 233.25822 392.64108 29.433947
v 233.23781 392.60153 29.6
v 233.25822 392.64108 29.766054
v 233.31401 392.74908 29.887613
v 233.39021 392.8966 29.932106
v 233.46642 393.04416 29.887613
v 233.5222 393.15216 29.766054
v 233.54262 393.19168 29.6
v 233.5222 393.15216 29.433947
v 233.02422 393.22574 29.312387
v 232.97604 393.06683 29.267895
v 232.92787 392.9079 29.312387
v 232.89261 392.79156 29.433947
v 232.8797 392.749 29.6
v 232.89261 392.79156 29.766054
v 232.92787 392.9079 29.887613
v 232.97604 393.06683 29.932106
v 233.02422 393.22574 29.887613
v 233.05948 393.34207 29.766054
v 233.07239 393.38464 29.6
v 233.05948 393.34207 29.433947
v 232.5795 393.3158 29.312387
v 232.53708 393.15524 29.267895
v 232.49467 392.9947 29.312387
v 232.46362 392.87717 29.433947
v 232.45226 392.83414 29.6
v 232.46362 392.87717 29.766054
v 232.49467 392.9947 29.887613
v 232.53708 393.15524 29.932106
v 232.5795 393.3158 29.887613
v 232.61055 393.43332 29.766054
v 232.62192 393.47632 29.6
v 232.61055 393.43332 29.433947
v 232.16685 393.4518 29.312387
v 232.11172 393.29517 29.267895
v 232.0566 393.13852 29.312387
v 232.01624 393.02386 29.433947
v 232.00146 392.9819 29.6
v 232.01624 393.02386 29.766054
v 232.0566 393.13852 29.887613
v 232.11172 393.29517 29.932106
v 232.16685 393.4518 29.887613
v 232.20721 393.56647 29.766054
v 232.22198 393.60843 29.6
v 232.20721 393.56647 29.433947
v 231.77216 393.61795 29.323282
v 231.70146 393.47113 29.268538
v 231.62837 393.3193 29.302608
v 231.57245 393.20316 29.416365
v 231.5487 393.15384 29.579327
v 231.56348 393.18454 29.747828
v 231.61284 393.28705 29.876719
v 231.68353 393.43387 29.931463
v 231.75662 393.5857 29.897392
v 231.81255 393.7018 29.783636
v 231.83629 393.75113 29.620674
v 231.8215 393.72043 29.452173
v 231.48515 393.69647 29.472736
v 231.40747 393.54318 29.41742
v 231.30316 393.4271 29.438414
v 231.20015 393.37936 29.530094
v 231.12607 393.41275 29.667894
v 231.10075 393.51828 29.814892
v 231.131 393.66776 29.9317
v 231.20868 393.82104 29.987017
v 231.31299 393.93713 29.966022
v 231.41599 393.98486 29.874342
v 231.49007 393.95148 29.736542
v 231.51538 393.84592 29.589544
v 231.31808 393.7836 28.963024
v 231.2575 393.6228 28.939007
v 231.1485 393.50272 28.982523
v 231.02028 393.4555 29.081911
v 230.9072 393.49384 29.210539
v 230.83957 393.60742 29.333944
v 230.8355 393.7658 29.419058
v 230.89609 393.9266 29.443075
v 231.0051 394.0467 29.399559
v 231.13332 394.09387 29.300173
v 231.24638 394.05557 29.171543
v 231.31403 393.942 29.048138
v 230.86401 393.9456 28.663263
v 230.813 393.78195 28.662088
v 230.73854 393.65604 28.741879
v 230.66061 393.60153 28.881252
v 230.60007 393.63312 29.042866
v 230.57315 393.74225 29.183413
v 230.58705 393.89975 29.265236
v 230.63808 394.0634 29.266409
v 230.71252 394.18933 29.186619
v 230.79047 394.2438 29.047245
v 230.851 394.21225 28.885632
v 230.87793 394.1031 28.745085
v 230.37836 394.10184 28.580635
v 230.34348 393.93494 28.551226
v 230.29593 393.78296 28.605951
v 230.24847 393.68655 28.730148
v 230.21379 393.6716 28.890541
v 230.20122 393.7421 29.044147
v 230.21408 393.87915 29.149815
v 230.24896 394.04602 29.179224
v 230.29651 394.19803 29.124498
v 230.34398 394.2944 29.000301
v 230.37865 394.30936 28.839909
v 230.39122 394.23886 28.6863
v 229.93097 394.23038 28.527575
v 229.88086 394.06702 28.508646
v 229.82819 393.9185 28.577179
v 229.78708 393.82452 28.714811
v 229.76854 393.81036 28.884663
v 229.77754 393.87973 29.041224
v 229.81168 394.0141 29.142542
v 229.86179 394.17743 29.16147
v 229.91446 394.326 29.092936
v 229.95557 394.41995 28.955305
v 229.9741 394.4341 28.785452
v 229.9651 394.36472 28.628893
v 229.4572 394.41678 28.523321
v 229.45593 394.24945 28.483938
v 229.45189 394.08487 28.533365
v 229.44615 393.9671 28.658363
v 229.44026 393.92773 28.825438
v 229.43579 393.97733 28.989819
v 229.43394 394.10254 29.107464
v 229.43523 394.26987 29.146849
v 229.43927 394.43445 29.09742
v 229.445 394.55222 28.972422
v 229.4509 394.59158 28.80535
v 229.45537 394.542 28.640966
v 228.95358 394.25986 28.505709
v 229.03355 394.1105 28.476517
v 229.10869 393.96777 28.53591
v 229.15886 393.86987 28.667974
v 229.17064 393.84305 28.837322
v 229.14085 393.89447 28.998579
v 229.07748 394.0104 29.108534
v 228.99751 394.15976 29.137726
v 228.92238 394.30252 29.078333
v 228.87221 394.40042 28.946268
v 228.86043 394.42725 28.77692
v 228.89021 394.3758 28.615664
v 228.57603 394.00284 28.526085
v 228.66359 393.8651 28.472055
v 228.75345 393.72275 28.506865
v 228.82152 393.6139 28.62119
v 228.84956 393.56772 28.784393
v 228.83006 393.59656 28.95275
v 228.76825 393.69272 29.081142
v 228.68068 393.83044 29.135174
v 228.59082 393.9728 29.100365
v 228.52275 394.08167 28.98604
v 228.4947 394.12787 28.822836
v 228.5142 394.099 28.65448
v 228.18114 393.81155 28.518106
v 228.26237 393.66806 28.469517
v 228.34445 393.5225 28.509886
v 228.40536 393.41388 28.6284
v 228.42879 393.3713 28.793303
v 228.40845 393.4062 28.960407
v 228.34981 393.5092 29.084938
v 228.26857 393.65268 29.13353
v 228.1865 393.79822 29.093159
v 228.1256 393.90686 28.974646
v 228.10216 393.94943 28.809744
v 228.1225 393.91455 28.64264
v 227.83664 393.53452 28.498768
v 227.90854 393.38104 28.469954
v 227.97684 393.23502 28.52973
v 228.02321 393.1356 28.662079
v 228.03523 393.10934 28.83154
v 228.00969 393.16336 28.992702
v 227.95343 393.28314 29.102386
v 227.88152 393.43658 29.1312
v 227.81322 393.5826 29.071424
v 227.76685 393.68207 28.939075
v 227.75482 393.70828 28.769617
v 227.78036 393.65427 28.608452
v 227.52895 393.5146 28.527224
v 227.59242 393.36804 28.477419
v 227.62166 393.19934 28.5067
v 227.60881 393.05368 28.60722
v 227.55733 392.97006 28.752047
v 227.481 392.97092 28.902372
v 227.4003 393.05603 29.017918
v 227.33682 393.20255 29.067722
v 227.30759 393.37125 29.03844
v 227.32043 393.51694 28.93792
v 227.37192 393.60052 28.793093
v 227.44824 393.59967 28.642769
v 227.33908 393.48236 28.33934
v 227.40796 393.33234 28.329233
v 227.41754 393.16135 28.37194
v 227.36528 393.0152 28.45602
v 227.26517 392.93307 28.558943
v 227.14403 392.93695 28.65313
v 227.03433 393.02582 28.713343
v 226.96545 393.17584 28.72345
v 226.95586 393.34683 28.680742
v 227.00813 393.49298 28.596663
v 227.10825 393.5751 28.493742
v 227.22939 393.57123 28.399555
v 226.845 393.4403 27.969763
v 226.9363 393.3125 27.91548
v 227.0007 393.15335 27.940025
v 227.02095 393.00552 28.036821
v 226.99164 392.90863 28.179934
v 226.9206 392.8886 28.331013
v 226.82686 392.95084 28.44958
v 226.73557 393.07864 28.503862
v 226.67117 393.2378 28.479317
v 226.65091 393.38562 28.38252
v 226.68024 393.4825 28.239408
v 226.75128 393.50253 28.08833
v 226.36957 393.21646 27.92533
v 226.44151 393.1181 27.80373
v 226.52269 392.97363 27.758326
v 226.59134 392.82175 27.801281
v 226.62909 392.70312 27.921087
v 226.6258 392.6496 28.085642
v 226.58237 392.67545 28.250853
v 226.51042 392.7738 28.372454
v 226.42924 392.91827 28.417858
v 226.3606 393.07016 28.374903
v 226.32285 393.18875 28.255096
v 226.32613 393.2423 28.090542
v 225.97498 393.08032 27.8711
v 226.0227 392.96902 27.750986
v 226.07906 392.81314 27.708086
v 226.12897 392.6544 27.753891
v 226.15903 392.53534 27.876131
v 226.16121 392.48788 28.04205
v 226.13492 392.52472 28.20719
v 226.0872 392.63602 28.327303
v 226.03084 392.7919 28.370205
v 225.98094 392.95065 28.324398
v 225.95087 393.0697 28.20216
v 225.94868 393.11716 28.03624
v 225.55788 392.89706 27.793001
v 225.60661 392.7614 27.699266
v 225.66177 392.59885 27.690231
v 225.70856 392.4529 27.768314
v 225.73445 392.36273 27.912594
v 225.7325 392.35248 28.084412
v 225.70323 392.42487 28.237728
v 225.6545 392.56055 28.331463
v 225.59935 392.7231 28.340498
v 225.55255 392.86902 28.262415
v 225.52667 392.9592 28.118135
v 225.52861 392.96945 27.946318
v 225.15251 392.72156 27.751785
v 225.19583 392.57153 27.679842
v 225.24211 392.40674 27.695625
v 225.27893 392.27127 27.794905
v 225.29646 392.20148 27.951078
v 225.28996 392.21603 28.122301
v 225.26122 392.31104 28.262691
v 225.2179 392.46106 28.334633
v 225.17162 392.6259 28.318851
v 225.13478 392.76132 28.219572
v 225.11726 392.83112 28.063398
v 225.12375 392.81656 27.892176
v 224.73138 392.58746 27.719824
v 224.77003 392.42725 27.670952
v 224.80867 392.2646 27.711035
v 224.83693 392.1431 27.829332
v 224.84726 392.09534 27.994146
v 224.83688 392.13406 28.161316
v 224.80858 392.24893 28.286047
v 224.76993 392.40915 28.334917
v 224.7313 392.5718 28.294834
v 224.70303 392.6933 28.176537
v 224.6927 392.74106 28.011723
v 224.70308 392.70233 27.844555
v 224.32239 392.46646 27.709784
v 224.33755 392.30008 27.669323
v 224.35231 392.1358 27.717823
v 224.36267 392.0177 27.842289
v 224.36589 391.97736 28.009369
v 224.36108 392.0256 28.174294
v 224.34955 392.14954 28.292871
v 224.33438 392.31595 28.333332
v 224.31964 392.48022 28.28483
v 224.30927 392.59833 28.160366
v 224.30606 392.63867 27.993286
v 224.31085 392.5904 27.828362
v 223.86523 392.50113 27.712076
v 223.88991 392.33664 27.668526
v 223.9144 392.17267 27.71396
v 223.93214 392.05313 27.836208
v 223.93839 392.01 28.00251
v 223.93147 392.05493 28.168308
v 223.91322 392.1758 28.289175
v 223.88855 392.34027 28.332726
v 223.86406 392.50424 28.28729
v 223.84631 392.6238 28.165043
v 223.84007 392.6669 27.998741
v 223.84698 392.62198 27.832943
v 223.42833 392.33963 27.713015
v 223.47098 392.17926 27.66817
v 223.51364 392.01868 27.712317
v 223.54488 391.90094 27.833618
v 223.5563 391.85757 27.999578
v 223.54488 391.9002 28.165724
v 223.51364 392.01743 28.287539
v 223.47098 392.1778 28.332382
v 223.42833 392.33838 28.288239
v 223.3971 392.45612 28.166935
v 223.38567 392.49948 28.000977
v 223.3971 392.45685 27.83483
v 223.00928 392.27524 27.712873
v 223.02853 392.11038 27.668022
v 223.04779 391.94537 27.712156
v 223.06187 391.82437 27.833452
v 223.06703 391.77982 27.999409
v 223.06187 391.82364 28.165558
v 223.04779 391.94412 28.28738
v 223.02853 392.10895 28.332233
v 223.00928 392.274 28.288097
v 222.99518 392.395 28.166801
v 222.99002 392.43954 28.000845
v 222.99518 392.3957 27.834696
v 222.57317 392.2412 27.712801
v 222.5821 392.0755 27.667946
v 222.59106 391.90958 27.712078
v 222.59763 391.78793 27.833372
v 222.60002 391.74313 27.999329
v 222.59763 391.7872 28.165478
v 222.59106 391.90833 28.287302
v 222.5821 392.07404 28.332157
v 222.57317 392.23996 28.288023
v 222.5666 392.3616 28.166729
v 222.56421 392.4064 28.000772
v 222.5666 392.36234 27.834623
v 222.13104 392.22806 27.712772
v 222.13454 392.06213 27.667917
v 222.13803 391.89603 27.71205
v 222.14058 391.77423 27.833344
v 222.14151 391.72937 27.9993
v 222.14058 391.7735 28.16545
v 222.13803 391.89478 28.287271
v 222.13454 392.06067 28.332127
v 222.13104 392.2268 28.287994
v 222.12848 392.3486 28.1667
v 222.12755 392.39343 28.000746
v 222.12848 392.3493 27.834595
v 221.68535 392.2221 27.712458
v 221.6868 392.05606 27.667904
v 221.68823 391.88998 27.712337
v 221.68929 391.7684 27.833853
v 221.68967 391.72385 27.999891
v 221.68929 391.76828 28.16596
v 221.68823 391.8898 28.287563
v 221.68678 392.05582 28.332117
v 221.68533 392.2219 28.287682
v 221.68428 392.34348 28.166166
v 221.6839 392.38803 28.00013
v 221.6843 392.3436 27.83406
v 221.2423 392.21964 27.712397
v 221.23901 392.05362 27.667898
v 221.23575 391.8876 27.712389
v 221.23334 391.76605 27.833944
v 221.23247 391.7216 27.999998
v 221.23334 391.76605 28.166052
v 221.23573 391.8876 28.287613
v 221.23901 392.05362 28.332111
v 221.24228 392.21964 28.28762
v 221.24467 392.3412 28.166065
v 221.24556 392.38565 28.000013
v 221.24469 392.3412 27.833958
v 220.82616 392.23602 27.712395
v 220.79169 392.0736 27.667896
v 220.75722 391.91116 27.712385
v 220.73198 391.79224 27.833942
v 220.72273 391.74872 27.999994
v 220.73196 391.79224 28.166048
v 220.7572 391.91116 28.287611
v 220.79167 392.07358 28.33211
v 220.82614 392.23602 28.287619
v 220.85138 392.35495 28.166063
v 220.86063 392.39847 28.000011
v 220.8514 392.35495 27.833956
v 220.42517 392.39523 27.71239
v 220.37479 392.23703 27.667894
v 220.3244 392.0788 27.712387
v 220.2875 391.96298 27.833946
v 220.27402 391.92056 27.999998
v 220.2875 391.96298 28.166052
v 220.3244 392.0788 28.287613
v 220.37479 392.23703 28.332108
v 220.42517 392.39523 28.287615
v 220.46207 392.51108 28.166058
v 220.47557 392.55347 28.000004
v 220.46207 392.51108 27.83395
v 220.00623 392.49713 27.712389
v 219.94017 392.3448 27.667894
v 219.8741 392.1924 27.712387
v 219.82574 392.0809 27.833946
v 219.80804 392.04007 27.999998
v 219.82574 392.0809 28.166052
v 219.8741 392.1924 28.287613
v 219.94017 392.34476 28.332108
v 220.00623 392.4971 28.287615
v 220.0546 392.60864 28.166056
v 220.0723 392.64948 28.000004
v 220.0546 392.60864 27.83395
v 219.64044 392.73605 27.712387
v 219.56447 392.5884 27.667894
v 219.4885 392.44077 27.712389
v 219.43288 392.33267 27.833948
v 219.4125 392.2931 28.0
v 219.43288 392.33267 28.166054
v 219.4885 392.44077 28.287613
v 219.56447 392.5884 28.332108
v 219.64044 392.73605 28.287613
v 219.69606 392.84415 28.166054
v 219.71643 392.8837 28.0
v 219.69606 392.84415 27.833946
v 219.19159 392.91266 27.712387
v 219.14784 392.75247 27.667894
v 219.10408 392.5923 27.712389
v 219.07205 392.47504 27.833948
v 219.06033 392.43213 28.000002
v 219.07205 392.47504 28.166054
v 219.10408 392.59232 28.287613
v 219.14784 392.7525 28.332108
v 219.19159 392.91266 28.287613
v 219.22362 393.02994 28.166054
v 219.23534 393.07285 28.0
v 219.22362 393.02994 27.833946
v 218.74318 392.9847 27.712387
v 218.70564 392.82297 27.667894
v 218.6681 392.66122 27.712387
v 218.64062 392.5428 27.833948
v 218.63055 392.49945 28.0
v 218.64062 392.5428 28.166054
v 218.6681 392.66122 28.287613
v 218.70564 392.82297 28.332108
v 218.74318 392.9847 28.287613
v 218.77066 393.10315 28.166054
v 218.78072 393.14648 28.0
v 218.77066 393.10315 27.833948
v 218.33316 393.11093 27.712387
v 218.27759 392.95444 27.667894
v 218.22202 392.79797 27.712387
v 218.18134 392.6834 27.833948
v 218.16644 392.64148 28.0
v 218.18134 392.6834 28.166054
v 218.22202 392.79797 28.287613
v 218.27759 392.95444 28.332108
v 218.33316 393.11093 28.287613
v 218.37386 393.22546 28.166054
v 218.38873 393.2674 28.0
v 218.37386 393.22546 27.833948
v 217.95001 393.26355 27.712387
v 217.8625 393.1224 27.667894
v 217.77501 392.98126 27.712387
v 217.71097 392.87796 27.833948
v 217.68752 392.84015 28.0
v 217.71097 392.87796 28.166054
v 217.77501 392.98126 28.287613
v 217.8625 393.1224 28.332108
v 217.95001 393.26355 28.287613
v 218.01405 393.36685 28.166054
v 218.0375 393.40466 28.0
v 218.01405 393.36685 27.833948
v 217.63913 393.54248 27.71243
v 217.52753 393.41956 27.667894
v 217.41592 393.29657 27.712347
v 217.3342 393.20654 27.833878
v 217.30426 393.17358 27.99992
v 217.33414 393.20648 28.165983
v 217.41582 393.29648 28.287573
v 217.52742 393.41943 28.332108
v 217.63902 393.5424 28.287653
v 217.72075 393.63242 28.166124
v 217.75069 393.6654 28.000082
v 217.72081 393.63248 27.834017
v 217.31104 393.84723 27.712387
v 217.19943 393.72427 27.667894
v 217.08781 393.60132 27.712387
v 217.00612 393.5113 27.833948
v 216.97621 393.47836 28.0
v 217.00612 393.5113 28.166054
v 217.08781 393.60132 28.287613
v 217.19943 393.72427 28.332108
v 217.31104 393.84723 28.287613
v 217.39273 393.93723 28.166054
v 217.42264 393.97018 28.0
v 217.39273 393.93723 27.833948
v 216.96005 394.15707 27.712387
v 216.8644 394.02136 27.667894
v 216.76874 393.88562 27.712387
v 216.69872 393.78625 27.833948
v 216.6731 393.74988 28.0
v 216.69872 393.78625 28.166054
v 216.76874 393.88562 28.287613
v 216.8644 394.02136 28.332108
v 216.96005 394.15707 28.287613
v 217.03008 394.25647 28.166054
v 217.0557 394.29282 28.0
v 217.03008 394.25647 27.833948
v 216.55087 394.38303 27.712387
v 216.47192 394.23694 27.667894
v 216.39297 394.09085 27.712387
v 216.33517 393.98392 27.833948
v 216.31403 393.94476 28.0
v 216.33517 393.98392 28.166054
v 216.39297 394.09085 28.287613
v 216.47192 394.23694 28.332108
v 216.55087 394.38303 28.287613
v 216.60867 394.48996 28.166054
v 216.62982 394.5291 28.0
v 216.60867 394.48996 27.833948
v 216.1632 394.5888 27.712387
v 216.07655 394.44714 27.667894
v 215.98991 394.30548 27.712387
v 215.9265 394.20178 27.833948
v 215.90327 394.16382 28.0
v 215.9265 394.20178 28.166054
v 215.98991 394.30548 28.287613
v 216.07655 394.44714 28.332108
v 216.1632 394.5888 28.287613
v 216.22661 394.6925 28.166054
v 216.24982 394.73047 28.0
v 216.22661 394.6925 27.833948
v 215.78084 394.85318 27.712387
v 215.7093 394.70334 27.667894
v 215.63776 394.55347 27.712387
v 215.58539 394.4438 27.833948
v 215.56622 394.40363 28.0
v 215.58539 394.4438 28.166054
v 215.63776 394.55347 28.287613
v 215.7093 394.70334 28.332108
v 215.78084 394.85318 28.287613
v 215.8332 394.9629 28.166054
v 215.85239 395.00302 28.0
v 215.8332 394.9629 27.833948
v 215.34946 394.97824 27.712387
v 215.27917 394.8278 27.667894
v 215.20888 394.67737 27.712387
v 215.15742 394.56723 27.833948
v 215.1386 394.52692 28.0
v 215.15742 394.56723 28.166054
v 215.20888 394.67737 28.287613
v 215.27917 394.8278 28.332108
v 215.34946 394.97824 28.287613
v 215.40092 395.08838 28.166054
v 215.41975 395.1287 28.0
v 215.40092 395.08838 27.833948
v 214.99884 395.21667 27.712387
v 214.90771 395.07785 27.667894
v 214.81657 394.93906 27.712387
v 214.74986 394.83743 27.833948
v 214.72545 394.80023 28.0
v 214.74986 394.83743 28.166054
v 214.81657 394.93906 28.287613
v 214.90771 395.07785 28.332108
v 214.99884 395.21667 28.287613
v 215.06557 395.31827 28.166054
v 215.08998 395.35547 28.0
v 215.06557 395.31827 27.833948
v 214.61548 395.46198 27.712387
v 214.5306 395.31927 27.667894
v 214.4457 395.17657 27.712387
v 214.38354 395.07208 27.833948
v 214.3608 395.03384 28.0
v 214.38354 395.07208 28.166054
v 214.4457 395.17657 28.287613
v 214.5306 395.31927 28.332108
v 214.61548 395.46198 28.287613
v 214.67763 395.56647 28.166054
v 214.70038 395.6047 28.0
v 214.67763 395.56647 27.833948
v 214.19656 395.691 27.712387
v 214.13846 395.53546 27.667894
v 214.08035 395.3799 27.712387
v 214.03783 395.26602 27.833948
v 214.02225 395.22437 28.0
v 214.03783 395.26602 28.166054
v 214.08035 395.3799 28.287613
v 214.13846 395.53546 28.332108
v 214.19656 395.691 28.287613
v 214.23909 395.8049 28.166054
v 214.25467 395.8466 28.0
v 214.23909 395.8049 27.833948
v 213.727 395.7932 27.712387
v 213.70062 395.62927 27.667894
v 213.67422 395.46533 27.712387
v 213.65489 395.3453 27.833948
v 213.64783 395.3014 28.0
v 213.65489 395.3453 28.166054
v 213.67422 395.46533 28.287613
v 213.70062 395.62927 28.332108
v 213.727 395.7932 28.287613
v 213.74634 395.91324 28.166054
v 213.7534 395.95715 28.0
v 213.74634 395.91324 27.833948
v 213.30342 395.8366 27.712387
v 213.25545 395.67764 27.667894
v 213.20749 395.51865 27.712387
v 213.17238 395.40228 27.833948
v 213.15953 395.35968 28.0
v 213.17238 395.40228 28.166054
v 213.20749 395.51865 28.287613
v 213.25545 395.67764 28.332108
v 213.30342 395.8366 28.287613
v 213.33853 395.953 28.166054
v 213.35138 395.99557 28.0
v 213.33853 395.953 27.833948
v 212.93411 396.03104 27.712387
v 212.85782 395.88354 27.667894
v 212.78154 395.73605 27.712387
v 212.72571 395.62808 27.833948
v 212.70526 395.58856 28.0
v 212.72571 395.62808 28.166054
v 212.78154 395.73605 28.287613
v 212.85782 395.88354 28.332108
v 212.93411 396.03104 28.287613
v 212.98994 396.139 28.166054
v 213.01039 396.17853 28.0
v 212.98994 396.139 27.833948
v 212.50517 396.19058 27.687038
v 212.4355 396.034 27.673403
v 212.37239 395.89218 27.747278
v 212.33275 395.8031 27.88887
v 212.32721 395.79065 28.06024
v 212.35724 395.85815 28.215467
v 212.41481 395.98752 28.312962
v 212.48448 396.14407 28.326597
v 212.54759 396.2859 28.252722
v 212.58722 396.37497 28.11113
v 212.59277 396.38742 27.939762
v 212.56273 396.31995 27.784533
v 212.20581 396.2441 27.83284
v 212.14351 396.0848 27.809698
v 212.05374 395.969 27.859188
v 211.96056 395.92767 27.968052
v 211.88892 395.9719 28.107115
v 211.85805 396.08987 28.239119
v 211.87619 396.24994 28.328693
v 211.93849 396.4092 28.351833
v 212.02826 396.52505 28.302343
v 212.12146 396.56638 28.19348
v 212.19308 396.52216 28.054417
v 212.22395 396.40417 27.922413
v 212.03116 396.23154 27.347351
v 211.96248 396.0803 27.369673
v 211.8517 395.98907 27.448277
v 211.7285 395.98233 27.562105
v 211.62589 396.0619 27.680653
v 211.57135 396.20642 27.77216
v 211.57953 396.3772 27.812103
v 211.6482 396.52844 27.789782
v 211.75899 396.61966 27.711178
v 211.88219 396.6264 27.597351
v 211.9848 396.54684 27.478802
v 212.03932 396.4023 27.387295
v 211.53857 396.23022 27.055103
v 211.47546 396.0917 27.105537
v 211.40077 396.02014 27.213408
v 211.33453 396.03476 27.349813
v 211.29446 396.1316 27.478203
v 211.29134 396.2847 27.564175
v 211.32596 396.4531 27.584692
v 211.38907 396.5916 27.53426
v 211.46375 396.66318 27.42639
v 211.53 396.64856 27.289984
v 211.57005 396.55173 27.161594
v 211.5732 396.39862 27.075623
v 211.05426 396.42148 26.947018
v 210.97737 396.27783 26.993435
v 210.9103 396.18433 27.10963
v 210.87102 396.16602 27.264465
v 210.87006 396.22778 27.416456
v 210.90767 396.35312 27.524874
v 210.97379 396.5084 27.56067
v 211.05067 396.65204 27.514252
v 211.11775 396.74554 27.398058
v 211.15703 396.76385 27.243221
v 211.15799 396.7021 27.091232
v 211.12038 396.57675 26.982813
v 210.66634 396.70395 26.920362
v 210.56609 396.5699 26.950068
v 210.486 396.47318 27.060535
v 210.44754 396.4397 27.22217
v 210.46101 396.47842 27.39166
v 210.52281 396.57898 27.52359
v 210.61638 396.71445 27.582611
v 210.71663 396.84848 27.552908
v 210.7967 396.9452 27.442438
v 210.83517 396.97867 27.280804
v 210.82169 396.93994 27.111315
v 210.7599 396.8394 26.979383
v 210.4533 396.96686 27.110619
v 210.34973 396.82965 27.051466
v 210.23042 396.73474 27.069027
v 210.12733 396.7075 27.158596
v 210.06808 396.75525 27.296175
v 210.06856 396.8652 27.444895
v 210.12862 397.0079 27.56491
v 210.2322 397.14508 27.624063
v 210.3515 397.24002 27.606503
v 210.45459 397.26724 27.516933
v 210.51382 397.21948 27.379356
v 210.51335 397.10953 27.230635
v 210.29556 397.1293 26.576946
v 210.21739 396.97635 26.501686
v 210.09494 396.86908 26.48865
v 209.96103 396.83624 26.541325
v 209.85152 396.88663 26.645601
v 209.79578 397.00674 26.773539
v 209.80873 397.16437 26.890852
v 209.8869 397.31732 26.966112
v 210.00935 397.4246 26.97915
v 210.14328 397.45743 26.926474
v 210.25278 397.40707 26.822197
v 210.30852 397.28696 26.694262
v 209.87192 397.2438 26.234095
v 209.76747 397.10995 26.20249
v 209.65486 397.02673 26.243607
v 209.56424 397.01645 26.346428
v 209.51991 397.08185 26.483402
v 209.53374 397.2054 26.617826
v 209.60202 397.35403 26.713684
v 209.70647 397.48788 26.745289
v 209.81909 397.57108 26.704172
v 209.9097 397.58136 26.60135
v 209.95404 397.51596 26.464376
v 209.94022 397.39243 26.329952
v 209.44225 397.53946 26.116898
v 209.3279 397.4194 26.136257
v 209.23315 397.3422 26.23808
v 209.18341 397.32855 26.395082
v 209.19199 397.3821 26.565197
v 209.25658 397.48853 26.70284
v 209.3599 397.6193 26.771133
v 209.47424 397.73935 26.751774
v 209.56898 397.81653 26.649952
v 209.61874 397.83017 26.492949
v 209.61017 397.7766 26.322834
v 209.54556 397.6702 26.18519
v 209.10304 397.8672 26.0875
v 208.99057 397.74246 26.122864
v 208.89949 397.65338 26.23964
v 208.8542 397.62378 26.406536
v 208.86685 397.66162 26.578836
v 208.93404 397.75674 26.710371
v 209.03777 397.88367 26.765896
v 209.15022 398.0084 26.730532
v 209.2413 398.09747 26.613756
v 209.28659 398.12708 26.446857
v 209.27394 398.08923 26.274557
v 209.20676 397.9941 26.143024
v 208.7454 398.16852 26.072523
v 208.64883 398.0312 26.106853
v 208.5734 397.9291 26.221813
v 208.53928 397.88965 26.386597
v 208.55565 397.92334 26.55705
v 208.6181 398.0212 26.687504
v 208.70992 398.15698 26.742998
v 208.80647 398.2943 26.708668
v 208.88193 398.3964 26.593708
v 208.91603 398.43588 26.428925
v 208.89967 398.40216 26.25847
v 208.83722 398.30432 26.128017
v 208.3215 398.35046 26.077902
v 208.2313 398.21793 26.13875
v 208.16956 398.1295 26.27219
v 208.15286 398.10883 26.442467
v 208.18565 398.16153 26.603954
v 208.25917 398.27344 26.713383
v 208.35371 398.41455 26.74143
v 208.44392 398.5471 26.680582
v 208.50566 398.63553 26.547142
v 208.52235 398.6562 26.376865
v 208.48955 398.6035 26.215378
v 208.41603 398.4916 26.10595
v 208.02037 398.52728 26.146307
v 207.89507 398.43674 26.188139
v 207.79442 398.4063 26.31193
v 207.74539 398.44418 26.484514
v 207.76114 398.54016 26.659645
v 207.8374 398.66855 26.790396
v 207.95378 398.79495 26.841734
v 208.07909 398.8855 26.799902
v 208.17972 398.9159 26.676111
v 208.22874 398.87805 26.503527
v 208.21301 398.78207 26.328398
v 208.13675 398.6537 26.197645
v 207.89049 398.73843 25.66972
v 207.74142 398.6634 25.618608
v 207.6002 398.6566 25.648811
v 207.50467 398.71985 25.752234
v 207.48042 398.8362 25.901163
v 207.53395 398.97452 26.055695
v 207.65092 399.0977 26.174421
v 207.79999 399.17276 26.225533
v 207.94121 399.17957 26.19533
v 208.03674 399.1163 26.091908
v 208.06099 398.99994 25.942978
v 208.00746 398.86163 25.788446
v 207.58923 399.02832 25.415398
v 207.44716 398.96457 25.479662
v 207.33514 398.96167 25.61859
v 207.2832 399.0204 25.794956
v 207.30527 399.125 25.961502
v 207.3954 399.24747 26.073605
v 207.52948 399.35498 26.101223
v 207.67155 399.41873 26.036959
v 207.78357 399.42166 25.89803
v 207.83551 399.3629 25.721664
v 207.81346 399.2583 25.555119
v 207.72331 399.13583 25.443016
v 207.28954 399.4212 25.394354
v 207.18788 399.31253 25.480513
v 207.11392 399.2626 25.627617
v 207.08746 399.2848 25.796251
v 207.1156 399.37317 25.941233
v 207.19078 399.50403 26.02371
v 207.29288 399.64233 26.021585
v 207.39453 399.75098 25.935429
v 207.46849 399.8009 25.788324
v 207.49495 399.77872 25.61969
v 207.46683 399.69034 25.474709
v 207.39163 399.55948 25.392231
v 206.85912 399.53363 25.343441
v 206.81233 399.41696 25.459703
v 206.78299 399.3741 25.624619
v 206.77898 399.41653 25.793999
v 206.80133 399.53287 25.922459
v 206.8441 399.69193 25.975576
v 206.8958 399.8511 25.939121
v 206.94258 399.96774 25.822859
v 206.97192 400.0106 25.657944
v 206.97595 399.96817 25.488564
v 206.95358 399.85184 25.360104
v 206.91083 399.69278 25.306986
v 206.39647 399.5772 25.36805
v 206.3653 399.48376 25.50782
v 206.3543 399.4716 25.677814
v 206.36641 399.54388 25.832483
v 206.39839 399.6813 25.930382
v 206.44167 399.84705 25.94528
v 206.48466 399.99667 25.873184
v 206.51584 400.0901 25.733414
v 206.52684 400.1023 25.56342
v 206.51472 400.03 25.40875
v 206.48274 399.89258 25.310852
v 206.43945 399.72684 25.295954
v 205.97446 399.7852 25.309406
v 205.93056 399.6615 25.420292
v 205.90894 399.60745 25.58185
v 205.91536 399.6375 25.75079
v 205.94814 399.74368 25.881844
v 205.99846 399.89743 25.939898
v 206.05286 400.05762 25.909395
v 206.09676 400.1813 25.798508
v 206.11838 400.23535 25.63695
v 206.11194 400.2053 25.46801
v 206.07918 400.09915 25.336956
v 206.02885 399.94537 25.278902
v 205.50383 399.8905 25.340685
v 205.45578 399.79706 25.476545
v 205.4442 399.7772 25.647125
v 205.47218 399.83624 25.806715
v 205.53224 399.95837 25.912554
v 205.60828 400.11084 25.936281
v 205.6799 400.2528 25.87154
v 205.72795 400.34622 25.73568
v 205.73953 400.3661 25.5651
v 205.71155 400.30704 25.40551
v 205.65149 400.18494 25.299671
v 205.57545 400.03247 25.275944
v 205.22385 400.1354 25.371275
v 205.11299 400.05554 25.44201
v 205.03044 400.04623 25.580223
v 204.9983 400.11005 25.748878
v 205.0252 400.22986 25.902788
v 205.10393 400.37354 26.000711
v 205.2134 400.50262 26.016409
v 205.32425 400.5825 25.945673
v 205.40681 400.59177 25.80746
v 205.43893 400.52798 25.638805
v 205.41203 400.40817 25.484896
v 205.33331 400.2645 25.386972
v 205.04358 400.29007 24.871437
v 204.90385 400.23218 24.904942
v 204.782 400.25284 25.006777
v 204.71065 400.34653 25.149656
v 204.70892 400.48816 25.295298
v 204.7773 400.63977 25.404675
v 204.89745 400.76074 25.448479
v 205.03717 400.81863 25.414974
v 205.15903 400.79797 25.313139
v 205.23038 400.70428 25.170258
v 205.23209 400.56265 25.024618
v 205.16371 400.41104 24.915241
v 204.75162 400.5565 24.574928
v 204.63104 400.46713 24.623362
v 204.5282 400.44742 24.74674
v 204.47066 400.5026 24.912006
v 204.47383 400.61792 25.074875
v 204.53688 400.76245 25.191706
v 204.64288 400.8975 25.231195
v 204.76347 400.98685 25.182762
v 204.8663 401.0066 25.059383
v 204.92384 400.9514 24.89412
v 204.92067 400.8361 24.73125
v 204.85764 400.69153 24.614418
v 204.3291 400.85217 24.540215
v 204.23816 400.74728 24.618263
v 204.177 400.7065 24.756586
v 204.16203 400.7408 24.918123
v 204.19727 400.84097 25.05959
v 204.27325 400.98013 25.143078
v 204.36963 401.12106 25.14622
v 204.46057 401.22595 25.068172
v 204.52173 401.2667 24.929848
v 204.5367 401.23242 24.76831
v 204.50146 401.13226 24.626846
v 204.42548 400.9931 24.543356
v 203.95122 401.14236 24.509289
v 203.85605 401.01907 24.578363
v 203.78944 400.9459 24.71386
v 203.76927 400.94238 24.879473
v 203.80092 401.00952 25.030825
v 203.8759 401.12927 25.127361
v 203.97415 401.2696 25.143215
v 204.06932 401.39288 25.07414
v 204.13593 401.4661 24.938644
v 204.1561 401.46957 24.773031
v 204.12445 401.40247 24.621681
v 204.04947 401.28268 24.525143
v 203.54224 401.3968 24.510675
v 203.44745 401.3016 24.61738
v 203.40056 401.25977 24.7766
v 203.41414 401.28247 24.945675
v 203.48453 401.36362 25.079298
v 203.5929 401.4815 25.141666
v 203.71019 401.60452 25.11607
v 203.80498 401.69968 25.009365
v 203.85187 401.74155 24.850143
v 203.83829 401.71884 24.68107
v 203.76788 401.63766 24.547447
v 203.65953 401.5198 24.485077
v 203.1856 401.7209 24.515715
v 203.08524 401.6484 24.634943
v 203.04572 401.62186 24.800056
v 203.07762 401.64838 24.966816
v 203.17241 401.72083 25.090538
v 203.30467 401.81982 25.13807
v 203.43898 401.9188 25.096676
v 203.53934 401.99127 24.977448
v 203.57886 402.01782 24.812332
v 203.54695 401.9913 24.645573
v 203.45218 401.91885 24.521852
v 203.3199 401.8199 24.474321
v 202.9409 402.16956 24.51329
v 202.82181 402.13873 24.63335
v 202.7766 402.12775 24.798832
v 202.81741 402.13956 24.965395
v 202.9333 402.171 25.08841
v 203.09322 402.21362 25.13491
v 203.2543 402.256 25.092443
v 203.37341 402.28687 24.972382
v 203.41861 402.29782 24.8069
v 203.3778 402.28604 24.640337
v 203.26192 402.2546 24.517323
v 203.102 402.21198 24.470821
v 202.92082 402.6575 24.515324
v 202.80046 402.65622 24.638065
v 202.7576 402.65607 24.804548
v 202.8037 402.65714 24.970163
v 202.92642 402.6591 25.090534
v 203.09288 402.6614 25.133408
v 203.25848 402.6635 25.087296
v 203.37885 402.6648 24.964552
v 203.4217 402.66492 24.798069
v 203.37561 402.66388 24.632454
v 203.25288 402.66193 24.512083
v 203.08643 402.65958 24.469212
v 202.9209 403.082 24.513365
v 202.80112 403.06332 24.635256
v 202.75758 403.0567 24.801432
v 202.80196 403.06387 24.967361
v 202.92235 403.08295 25.088589
v 203.08649 403.1088 25.13263
v 203.25041 403.13452 25.087683
v 203.3702 403.1532 24.965792
v 203.41374 403.15982 24.799616
v 203.36937 403.15265 24.633686
v 203.24898 403.13358 24.512459
v 203.08482 403.10773 24.468418
v 202.80002 403.46793 24.51285
v 202.68907 403.41867 24.634583
v 202.64859 403.4008 24.8007
v 202.68944 403.41904 24.96669
v 202.80066 403.4685 25.088074
v 202.95245 403.53598 25.13233
v 203.10414 403.6034 25.087597
v 203.2151 403.65262 24.965862
v 203.25557 403.67053 24.799746
v 203.21472 403.65228 24.633757
v 203.1035 403.60278 24.512371
v 202.9517 403.5353 24.468117
v 202.58788 403.8261 24.51267
v 202.4882 403.75674 24.634369
v 202.45183 403.73145 24.800474
v 202.48848 403.75702 24.966476
v 202.58835 403.82657 25.087896
v 202.72466 403.92148 25.1322
v 202.8609 404.01633 25.087515
v 202.96056 404.0857 24.965816
v 202.99693 404.111 24.799713
v 202.96028 404.08542 24.63371
v 202.86041 404.01587 24.512291
v 202.7241 403.92093 24.467987
v 202.31612 404.15988 24.512487
v 202.22418 404.0804 24.634092
v 202.19055 404.05136 24.800161
v 202.22426 404.0805 24.966198
v 202.31624 404.16003 25.087713
v 202.44186 404.26868 25.132147
v 202.56747 404.37726 25.087591
v 202.65941 404.45673 24.965988
v 202.69302 404.48578 24.79992
v 202.65933 404.4566 24.63388
v 202.56734 404.37708 24.512367
v 202.44171 404.26846 24.467934
v 202.00806 404.4525 24.5319
v 201.93605 404.37228 24.665804
v 201.91841 404.35263 24.835672
v 201.95985 404.39883 24.99599
v 202.04929 404.4985 25.103802
v 202.16273 404.62494 25.130217
v 202.2698 404.74426 25.068157
v 202.34181 404.8245 24.934254
v 202.35945 404.84415 24.764385
v 202.31801 404.79794 24.604067
v 202.22858 404.69827 24.496258
v 202.11513 404.57184 24.469843
v 201.70982 404.60205 24.62174
v 201.60251 404.58838 24.74115
v 201.5423 404.64853 24.904707
v 201.54535 404.7664 25.068586
v 201.61084 404.91037 25.188875
v 201.7212 405.0419 25.233343
v 201.8469 405.12573 25.190075
v 201.95421 405.1394 25.070665
v 202.01442 405.07925 24.907108
v 202.01137 404.9614 24.743229
v 201.94588 404.8174 24.62294
v 201.83551 404.68588 24.578472
v 201.48012 404.72372 24.332525
v 201.35023 404.8098 24.397697
v 201.28934 404.9521 24.462425
v 201.31375 405.1124 24.509365
v 201.41692 405.24777 24.52594
v 201.57121 405.322 24.507708
v 201.73528 405.31512 24.459555
v 201.86516 405.22903 24.394384
v 201.92606 405.08676 24.329657
v 201.90164 404.92648 24.282717
v 201.79848 404.79108 24.266142
v 201.64418 404.71686 24.284372
v 201.38931 404.90363 23.660908
v 201.2657 405.00516 23.705713
v 201.2169 405.15427 23.794128
v 201.25601 405.31107 23.902466
v 201.37253 405.4335 24.001696
v 201.53525 405.4888 24.06523
v 201.70058 405.4621 24.076042
v 201.82419 405.3606 24.031239
v 201.87299 405.21146 23.942823
v 201.83388 405.0547 23.834486
v 201.71735 404.93222 23.735256
v 201.55463 404.87695 23.671722
v 201.3488 405.0992 23.116907
v 201.22005 405.15118 23.14127
v 201.1584 405.2589 23.232029
v 201.18036 405.39352 23.364862
v 201.28006 405.51892 23.50418
v 201.43077 405.60156 23.612652
v 201.59212 405.61926 23.661213
v 201.72087 405.5673 23.636848
v 201.78252 405.45956 23.546091
v 201.76056 405.32495 23.413256
v 201.66087 405.19952 23.273937
v 201.51016 405.1169 23.165466
v 201.1787 405.55368 22.916359
v 201.04247 405.54242 22.973171
v 200.96799 405.57425 23.107447
v 200.97523 405.64066 23.283205
v 201.06224 405.72388 23.45335
v 201.2057 405.80157 23.572294
v 201.36719 405.85297 23.608166
v 201.50342 405.86426 23.551352
v 201.57788 405.83243 23.417078
v 201.57065 405.76602 23.24132
v 201.48364 405.6828 23.071173
v 201.34018 405.60507 22.95223
v 201.1748 406.06848 22.903048
v 201.02016 406.0152 22.951572
v 200.90587 405.992 23.082262
v 200.86255 406.0051 23.260098
v 200.90181 406.051 23.437431
v 201.01314 406.11734 23.566744
v 201.16669 406.18643 23.613388
v 201.32133 406.23972 23.564863
v 201.43564 406.2629 23.434174
v 201.47894 406.24982 23.256338
v 201.43968 406.20395 23.079004
v 201.32835 406.13757 22.949692
v 201.00836 406.51657 22.885193
v 200.85916 406.43237 22.883678
v 200.7326 406.36905 22.969837
v 200.66261 406.34357 23.120583
v 200.66794 406.36276 23.295525
v 200.74715 406.4215 23.447786
v 200.87901 406.50403 23.53657
v 201.02823 406.58826 23.538086
v 201.15479 406.65158 23.451927
v 201.22478 406.67706 23.30118
v 201.21945 406.65784 23.126238
v 201.14024 406.59912 22.973976
v 200.79227 406.92554 22.885141
v 200.64388 406.83923 22.89384
v 200.51775 406.7696 22.988203
v 200.4477 406.7353 23.142942
v 200.45248 406.74548 23.316599
v 200.53082 406.79745 23.462639
v 200.66173 406.8773 23.541933
v 200.81012 406.96356 23.533234
v 200.93625 407.0332 23.438871
v 201.0063 407.0675 23.28413
v 201.00151 407.0573 23.110476
v 200.92317 407.00534 22.964434
v 200.60878 407.3549 22.915705
v 200.46825 407.2599 22.884708
v 200.3342 407.171 22.942251
v 200.24257 407.11203 23.072914
v 200.21788 407.09882 23.241688
v 200.26678 407.1349 23.403347
v 200.37614 407.21057 23.514578
v 200.51668 407.3056 23.545574
v 200.65071 407.3945 23.488031
v 200.74236 407.45346 23.357367
v 200.76703 407.46664 23.188595
v 200.71814 407.43057 23.026936
v 200.40971 407.58496 23.063036
v 200.27682 407.47647 22.986195
v 200.13081 407.41284 23.002708
v 200.0108 407.41113 23.108152
v 199.94896 407.4718 23.274273
v 199.96184 407.57858 23.456558
v 200.046 407.70288 23.606165
v 200.1789 407.81137 23.683006
v 200.3249 407.875 23.666492
v 200.44492 407.8767 23.56105
v 200.50676 407.81604 23.39493
v 200.49388 407.70926 23.212645
v 200.28413 407.68405 22.487904
v 200.139 407.59216 22.37699
v 199.97919 407.562 22.328487
v 199.8475 407.60162 22.355394
v 199.77925 407.7004 22.450499
v 199.7927 407.8319 22.58832
v 199.88426 407.96088 22.731926
v 200.0294 408.05276 22.84284
v 200.18922 408.08295 22.891342
v 200.3209 408.04333 22.864437
v 200.38916 407.94455 22.769331
v 200.3757 407.81305 22.631512
v 200.07283 408.12234 22.243507
v 199.92075 408.04373 22.157726
v 199.76785 408.001 22.15337
v 199.65515 408.0056 22.231606
v 199.61282 408.0563 22.37147
v 199.65222 408.13956 22.535488
v 199.76277 408.233 22.679708
v 199.91486 408.3116 22.765491
v 200.06775 408.35437 22.769848
v 200.18045 408.34976 22.691612
v 200.22278 408.29904 22.551746
v 200.1834 408.21582 22.38773
v 199.8408 408.55197 22.165178
v 199.68327 408.48325 22.141006
v 199.53888 408.43735 22.19438
v 199.44633 408.4265 22.310995
v 199.43042 408.4537 22.459608
v 199.4954 408.5116 22.600393
v 199.62387 408.58472 22.695633
v 199.78142 408.6534 22.719803
v 199.9258 408.69934 22.66643
v 200.01834 408.71014 22.549814
v 200.03426 408.68295 22.401203
v 199.96928 408.62506 22.260416
v 199.64503 408.98007 22.082373
v 199.48123 408.92856 22.082422
v 199.34131 408.8917 22.172201
v 199.26276 408.87936 22.327656
v 199.26662 408.89484 22.507132
v 199.35187 408.93402 22.662535
v 199.49565 408.98636 22.75223
v 199.65944 409.03787 22.75218
v 199.79936 409.07477 22.6624
v 199.87791 409.0871 22.506945
v 199.87405 409.07162 22.32747
v 199.78882 409.03244 22.172066
v 199.56787 409.44302 22.096945
v 199.40677 409.38428 22.084362
v 199.26042 409.33432 22.159794
v 199.16805 409.3065 22.303026
v 199.15437 409.30826 22.475681
v 199.2231 409.33914 22.631495
v 199.35579 409.3909 22.72872
v 199.51689 409.44965 22.741302
v 199.66324 409.49963 22.66587
v 199.75562 409.52747 22.522638
v 199.76929 409.52567 22.349983
v 199.70056 409.49478 22.194168
v 199.32866 409.84595 22.081753
v 199.17525 409.7691 22.092194
v 199.04657 409.70602 22.186737
v 198.97714 409.67355 22.340048
v 198.98555 409.68042 22.51105
v 199.06953 409.7248 22.65392
v 199.2066 409.79477 22.730377
v 199.36003 409.8716 22.719936
v 199.4887 409.9347 22.625395
v 199.55812 409.96716 22.472082
v 199.54973 409.9603 22.30108
v 199.46573 409.91592 22.15821
v 199.08682 410.227 22.07214
v 198.93283 410.1568 22.102324
v 198.81297 410.10278 22.213022
v 198.75938 410.07944 22.374575
v 198.7864 410.093 22.543692
v 198.88681 410.13983 22.67506
v 199.03368 410.2074 22.733479
v 199.18767 410.2776 22.703295
v 199.30751 410.3316 22.592596
v 199.36111 410.35495 22.431046
v 199.33409 410.3414 22.261927
v 199.23369 410.29456 22.13056
v 198.89021 410.63043 22.069324
v 198.73709 410.5685 22.116983
v 198.62648 410.52408 22.24085
v 198.58801 410.50897 22.407732
v 198.63202 410.52728 22.572914
v 198.74669 410.5741 22.692137
v 198.90129 410.6369 22.733454
v 199.05443 410.6988 22.685793
v 199.16504 410.74326 22.561928
v 199.20349 410.75836 22.395046
v 199.1595 410.74005 22.229862
v 199.04483 410.69324 22.110641
v 198.73096 411.0502 22.068577
v 198.58145 410.97574 22.109215
v 198.47011 410.92038 22.227926
v 198.42677 410.899 22.392899
v 198.46306 410.91733 22.55993
v 198.56923 410.97043 22.684265
v 198.71684 411.0441 22.732588
v 198.86635 411.1186 22.691948
v 198.97769 411.17392 22.573238
v 199.02103 411.1953 22.408264
v 198.98476 411.177 22.241232
v 198.87859 411.12387 22.116898
v 198.49495 411.43207 22.0682
v 198.3444 411.36276 22.11391
v 198.23479 411.31238 22.236359
v 198.19543 411.29434 22.402735
v 198.23692 411.31354 22.568459
v 198.34813 411.3648 22.689123
v 198.49924 411.43442 22.732397
v 198.64978 411.50372 22.686684
v 198.75941 411.5541 22.564236
v 198.79875 411.57214 22.39786
v 198.75726 411.55295 22.232136
v 198.64607 411.50168 22.111473
v 198.35095 411.85635 22.06802
v 198.20258 411.7819 22.112673
v 198.09402 411.72745 22.234346
v 198.05438 411.70758 22.400442
v 198.09427 411.72766 22.566452
v 198.203 411.7823 22.687897
v 198.35144 411.8568 22.732233
v 198.4998 411.93127 22.687582
v 198.60835 411.98572 22.565907
v 198.64801 412.00558 22.39981
v 198.60812 411.9855 22.2338
v 198.49939 411.93088 22.112356
v 198.09901 412.22656 22.067947
v 197.965 412.12848 22.112373
v 197.86685 412.05667 22.233883
v 197.83089 412.03036 22.399918
v 197.86673 412.0566 22.56599
v 197.96477 412.1284 22.6876
v 198.09875 412.22647 22.73216
v 198.23276 412.32455 22.687735
v 198.3309 412.39636 22.566223
v 198.36688 412.42267 22.400188
v 198.33104 412.3964 22.234118
v 198.23299 412.32462 22.112509
v 197.82263 412.5789 22.067917
v 197.67484 412.50317 22.112375
v 197.56664 412.44772 22.233908
v 197.527 412.42743 22.399952
v 197.56656 412.4477 22.566015
v 197.67471 412.50314 22.687601
v 197.8225 412.57886 22.73213
v 197.97028 412.65457 22.687672
v 198.07849 412.71002 22.56614
v 198.11813 412.73032 22.400095
v 198.07857 412.71002 22.234034
v 197.97041 412.6546 22.112448
v 197.69801 413.00897 22.067904
v 197.54199 412.95212 22.112377
v 197.42775 412.9105 22.233921
v 197.38593 412.89526 22.399967
v 197.42772 412.9105 22.566027
v 197.54192 412.95212 22.687601
v 197.69792 413.00894 22.732117
v 197.85396 413.0658 22.687645
v 197.96819 413.10742 22.566101
v 198.01001 413.12265 22.400053
v 197.96823 413.10742 22.233995
v 197.85402 413.06583 22.11242
v 197.51668 413.4184 22.067898
v 197.356 413.3765 22.112389
v 197.23837 413.34586 22.233946
v 197.19531 413.33463 22.399998
v 197.23836 413.34586 22.566051
v 197.35599 413.3765 22.687613
v 197.51666 413.4184 22.732111
v 197.67735 413.4603 22.68762
v 197.79498 413.49097 22.566063
v 197.83804 413.50217 22.400011
v 197.79498 413.49097 22.233957
v 197.67737 413.4603 22.112394
v 197.47499 413.86423 22.067896
v 197.30896 413.8671 22.112392
v 197.18742 413.8692 22.233953
v 197.14294 413.86996 22.400007
v 197.18742 413.8692 22.56606
v 197.30898 413.8671 22.687616
v 197.475 413.86423 22.73211
v 197.64104 413.86136 22.687613
v 197.76257 413.85925 22.566051
v 197.80705 413.8585 22.399998
v 197.76257 413.85925 22.233946
v 197.64102 413.86136 22.112387
v 197.48773 414.3023 22.070925
v 197.33064 414.28088 22.137386
v 197.22752 414.2668 22.274216
v 197.20601 414.2639 22.44475
v 197.27185 414.27286 22.603294
v 197.40742 414.29135 22.707365
v 197.5764 414.31442 22.729078
v 197.73349 414.33585 22.662617
v 197.83661 414.3499 22.525787
v 197.85812 414.35284 22.355253
v 197.79227 414.34387 22.196709
v 197.6567 414.32538 22.092638
v 197.38841 414.6003 22.230225
v 197.23306 414.549 22.21396
v 197.11122 414.5438 22.284563
v 197.05554 414.58606 22.423115
v 197.08093 414.66446 22.592487
v 197.1806 414.75803 22.747301
v 197.32785 414.84164 22.846073
v 197.4832 414.89294 22.862335
v 197.60503 414.89816 22.791733
v 197.6607 414.8559 22.653183
v 197.63531 414.7775 22.483809
v 197.53564 414.68393 22.328995
v 197.22899 414.78064 21.863117
v 197.06984 414.75845 21.912746
v 196.94496 414.80252 22.033852
v 196.88783 414.90103 22.193983
v 196.91374 415.0276 22.350233
v 197.01575 415.14825 22.460733
v 197.16653 415.23074 22.495878
v 197.32567 415.25293 22.446249
v 197.45055 415.2089 22.325144
v 197.50768 415.11038 22.165012
v 197.48177 414.98383 22.008762
v 197.37976 414.86313 21.898262
v 197.12082 415.0933 21.647926
v 196.95549 415.06525 21.630116
v 196.8149 415.10428 21.700617
v 196.7367 415.19995 21.840538
v 196.74184 415.32657 22.012388
v 196.82895 415.45026 22.170118
v 196.9747 415.53784 22.271467
v 197.14003 415.5659 22.289278
v 197.28062 415.52686 22.218777
v 197.35883 415.43118 22.078856
v 197.35368 415.30457 21.907007
v 197.26657 415.18088 21.749275
v 197.03027 415.35114 21.02722
v 196.8624 415.3315 21.004349
v 196.71928 415.38135 21.065662
v 196.63928 415.48727 21.19473
v 196.64383 415.62097 21.35697
v 196.7317 415.74655 21.50891
v 196.87936 415.8304 21.609837
v 197.04724 415.85004 21.632708
v 197.19035 415.8002 21.571394
v 197.27036 415.69427 21.442326
v 197.26581 415.56058 21.280085
v 197.17793 415.435 21.128147
v 196.97464 415.70993 20.680569
v 196.81645 415.6467 20.611998
v 196.66896 415.6431 20.633162
v 196.5717 415.70007 20.73839
v 196.5507 415.8024 20.899488
v 196.61162 415.92264 21.07329
v 196.73813 416.02853 21.213224
v 196.8963 416.09177 21.281796
v 197.0438 416.0954 21.260632
v 197.14107 416.0384 21.155403
v 197.16205 415.93607 20.994305
v 197.10114 415.81586 20.820503
v 196.73131 416.15976 20.584196
v 196.5801 416.07892 20.541876
v 196.44257 416.03384 20.57989
v 196.35556 416.03662 20.688047
v 196.3424 416.0865 20.83737
v 196.40662 416.17007 20.987846
v 196.53099 416.26498 21.099155
v 196.6822 416.34583 21.141474
v 196.81975 416.3909 21.103462
v 196.90674 416.38812 20.995304
v 196.91989 416.33826 20.845982
v 196.85568 416.25467 20.695505
v 196.43567 416.55777 20.49292
v 196.28683 416.4933 20.546202
v 196.17892 416.45987 20.679428
v 196.14084 416.46646 20.856901
v 196.18282 416.51132 21.031067
v 196.29358 416.58243 21.15526
v 196.44347 416.6607 21.196201
v 196.59232 416.7252 21.14292
v 196.70023 416.7586 21.009693
v 196.7383 416.752 20.83222
v 196.69633 416.70715 20.658052
v 196.58556 416.63605 20.53386
v 196.17523 416.94305 20.500225
v 196.04666 416.86978 20.588522
v 195.97 416.83362 20.740223
v 195.96579 416.8442 20.914679
v 196.03514 416.89874 21.065145
v 196.1595 416.9826 21.151304
v 196.30551 417.07333 21.15007
v 196.43407 417.14658 21.061773
v 196.51073 417.18274 20.910072
v 196.51495 417.17215 20.735615
v 196.44559 417.1176 20.58515
v 196.32124 417.03375 20.49899
v 195.94183 417.32965 20.494429
v 195.81808 417.23016 20.555288
v 195.73492 417.16663 20.688026
v 195.71466 417.1561 20.857075
v 195.76271 417.2014 21.017136
v 195.86621 417.29037 21.125324
v 195.99742 417.39917 21.152649
v 196.12119 417.49866 21.09179
v 196.20433 417.5622 20.959051
v 196.2246 417.57272 20.790003
v 196.17654 417.52744 20.62994
v 196.07304 417.43848 20.521753
v 195.74847 417.5941 20.626081
v 195.61394 417.49817 20.610693
v 195.49492 417.45602 20.681345
v 195.42334 417.4789 20.819109
v 195.41835 417.56073 20.98707
v 195.48131 417.67953 21.140223
v 195.59532 417.8035 21.23753
v 195.72986 417.8994 21.252918
v 195.84886 417.94156 21.182264
v 195.92046 417.91867 21.044502
v 195.92545 417.83685 20.876541
v 195.86249 417.71805 20.723389
v 195.61798 417.77325 20.082758
v 195.4785 417.6768 20.02811
v 195.3322 417.64798 20.053041
v 195.21826 417.69455 20.15087
v 195.16722 417.80402 20.295382
v 195.19276 417.94705 20.447857
v 195.28804 418.08533 20.56744
v 195.42752 418.1818 20.622087
v 195.57384 418.2106 20.597157
v 195.68777 418.16403 20.499329
v 195.7388 418.05457 20.354815
v 195.71326 417.91153 20.20234
v 195.33339 418.0707 19.764318
v 195.20097 417.96692 19.732372
v 195.07394 417.9181 19.788206
v 194.98636 417.93735 19.916855
v 194.96167 418.0195 20.08385
v 195.00648 418.14255 20.244444
v 195.10883 418.2735 20.355608
v 195.24124 418.3773 20.387552
v 195.36827 418.42612 20.33172
v 195.45587 418.40686 20.20307
v 195.48056 418.3247 20.036076
v 195.43573 418.20166 19.87548
v 194.90657 418.40045 19.702517
v 194.78816 418.30038 19.759264
v 194.70349 418.2492 19.893417
v 194.67522 418.26062 20.069033
v 194.71094 418.33157 20.23905
v 194.80107 418.44305 20.357918
v 194.92146 418.5652 20.393784
v 195.03987 418.66525 20.337036
v 195.12456 418.71643 20.202883
v 195.15282 418.70502 20.027267
v 195.11711 418.63406 19.857248
v 195.02698 418.52258 19.738382
v 194.59807 418.75516 19.692598
v 194.48314 418.6425 19.751108
v 194.39954 418.57162 19.88546
v 194.36967 418.56155 20.059658
v 194.40155 418.615 20.227022
v 194.48662 418.7176 20.34271
v 194.60208 418.84186 20.375723
v 194.71703 418.95453 20.317213
v 194.80063 419.0254 20.18286
v 194.83049 419.03546 20.008661
v 194.79861 418.98206 19.841297
v 194.71355 418.87946 19.725609
v 194.30359 419.11667 19.702322
v 194.1927 418.98798 19.722115
v 194.10237 418.88904 19.824991
v 194.0568 418.84637 19.983389
v 194.06819 418.8714 20.154861
v 194.1335 418.9574 20.293467
v 194.23523 419.08136 20.362062
v 194.34612 419.21005 20.34227
v 194.43645 419.309 20.239393
v 194.48203 419.35165 20.080996
v 194.47063 419.32663 19.909521
v 194.40532 419.2406 19.770918
v 194.01926 419.2448 19.866152
v 193.88684 419.1473 19.843847
v 193.763 419.11145 19.904543
v 193.68092 419.14688 20.031975
v 193.66258 419.24405 20.191996
v 193.71292 419.37698 20.34173
v 193.81844 419.51 20.441057
v 193.95084 419.6075 20.46336
v 194.07469 419.64337 20.402664
v 194.15677 419.60794 20.275232
v 194.1751 419.51077 20.115211
v 194.12477 419.37784 19.965477
v 193.86172 419.33224 19.332777
v 193.7152 419.27686 19.39781
v 193.585 419.29968 19.513498
v 193.50604 419.39465 19.648846
v 193.49947 419.5363 19.767586
v 193.56703 419.68665 19.8379
v 193.69064 419.80542 19.840952
v 193.83719 419.86084 19.775919
v 193.96738 419.83798 19.66023
v 194.04633 419.74304 19.524883
v 194.05292 419.6014 19.406143
v 193.98534 419.45105 19.335827
v 193.49965 419.5784 19.02611
v 193.405 419.49057 19.114708
v 193.32664 419.48096 19.258303
v 193.28555 419.55212 19.418419
v 193.29277 419.68503 19.55215
v 193.34634 419.844 19.623669
v 193.43192 419.9865 19.613806
v 193.52657 420.0743 19.525208
v 193.60492 420.08392 19.381613
v 193.646 420.01276 19.221497
v 193.6388 419.87988 19.087765
v 193.58522 419.7209 19.016247
v 193.01396 419.7066 18.994593
v 192.94629 419.61456 19.110481
v 192.90576 419.5984 19.26418
v 192.90323 419.66238 19.414507
v 192.93939 419.7894 19.521181
v 193.00456 419.94543 19.555622
v 193.08125 420.08862 19.508598
v 193.14893 420.18066 19.392712
v 193.18947 420.19684 19.239014
v 193.19199 420.13284 19.088686
v 193.15582 420.00583 18.98201
v 193.09067 419.84982 18.94757
v 192.6308 420.04572 18.92622
v 192.53903 419.9354 19.013832
v 192.48404 419.88083 19.164717
v 192.48055 419.89667 19.338446
v 192.52948 419.97864 19.488466
v 192.61774 420.1048 19.574583
v 192.72168 420.24133 19.57372
v 192.81343 420.35165 19.486109
v 192.86842 420.4062 19.335224
v 192.87193 420.39038 19.161495
v 192.82298 420.30838 19.011475
v 192.73473 420.18225 18.925358
v 192.39018 420.28967 18.966736
v 192.26399 420.19794 19.00363
v 192.15717 420.1695 19.122353
v 192.09828 420.212 19.291094
v 192.10315 420.31406 19.464642
v 192.17046 420.44833 19.59649
v 192.28217 420.57883 19.651314
v 192.40834 420.6706 19.614422
v 192.51518 420.69904 19.495699
v 192.57405 420.65652 19.326956
v 192.56918 420.55447 19.15341
v 192.50188 420.4202 19.02156
v 192.21434 420.43268 18.45107
v 192.06366 420.37003 18.408503
v 191.92676 420.38013 18.44124
v 191.84033 420.46024 18.54051
v 191.82753 420.58887 18.679714
v 191.89178 420.7316 18.821552
v 192.01588 420.85016 18.928019
v 192.16656 420.9128 18.970587
v 192.30347 420.9027 18.937849
v 192.3899 420.8226 18.83858
v 192.4027 420.69397 18.699375
v 192.33844 420.55124 18.557537
v 191.94943 420.76956 18.472088
v 191.80597 420.7042 18.461962
v 191.69113 420.69873 18.532164
v 191.63568 420.75464 18.663885
v 191.65446 420.85696 18.821833
v 191.74246 420.97827 18.96368
v 191.87608 421.08603 19.051424
v 192.01953 421.15143 19.061552
v 192.13438 421.15686 18.991348
v 192.18983 421.10095 18.859627
v 192.17105 420.99863 18.701681
v 192.08305 420.87732 18.559832
v 191.59166 421.03992 18.323957
v 191.45982 421.01834 18.372246
v 191.37656 421.0622 18.494184
v 191.3642 421.15976 18.657103
v 191.42604 421.2849 18.817347
v 191.54553 421.40408 18.931976
v 191.69063 421.48535 18.97028
v 191.82248 421.50693 18.921991
v 191.90573 421.46307 18.800053
v 191.91809 421.36548 18.637133
v 191.85625 421.24036 18.47689
v 191.73677 421.1212 18.36226
v 191.41556 421.23837 17.737354
v 191.2731 421.24673 17.816225
v 191.179 421.3257 17.953476
v 191.15846 421.45413 18.112331
v 191.217 421.59763 18.250227
v 191.33891 421.71768 18.330212
v 191.49153 421.7822 18.330856
v 191.63399 421.7738 18.251987
v 191.72809 421.69482 18.114737
v 191.74863 421.5664 17.95588
v 191.6901 421.4229 17.817986
v 191.56819 421.30286 17.737999
v 191.26122 421.5499 17.386618
v 191.12857 421.49188 17.430164
v 191.02669 421.50406 17.5501
v 190.98286 421.58316 17.71429
v 191.00883 421.708 17.878738
v 191.09764 421.84512 17.999384
v 191.2255 421.9578 18.043896
v 191.35814 422.0158 18.000349
v 191.46004 422.00363 17.880413
v 191.50386 421.92453 17.716223
v 191.47789 421.79968 17.551775
v 191.38907 421.66257 17.431131
v 190.92154 421.93176 17.371656
v 190.80644 421.82965 17.418537
v 190.72087 421.78143 17.529812
v 190.68777 421.79996 17.675665
v 190.716 421.8803 17.817013
v 190.79802 422.00092 17.915983
v 190.91182 422.12952 17.946058
v 191.02693 422.2316 17.899176
v 191.1125 422.27985 17.7879
v 191.1456 422.2613 17.64205
v 191.11736 422.18097 17.500702
v 191.03535 422.06033 17.40173
v 190.5906 422.28574 17.327164
v 190.46774 422.1838 17.38458
v 190.37953 422.12326 17.510424
v 190.3496 422.1203 17.670973
v 190.38597 422.17572 17.823212
v 190.4789 422.2747 17.926346
v 190.60349 422.39066 17.952742
v 190.72635 422.49258 17.895327
v 190.81456 422.55316 17.769484
v 190.8445 422.55612 17.608932
v 190.80812 422.5007 17.456696
v 190.7152 422.40173 17.35356
v 190.35939 422.69473 17.285471
v 190.21992 422.59796 17.303276
v 190.10765 422.52573 17.402185
v 190.05263 422.4974 17.555696
v 190.06963 422.52054 17.722675
v 190.15407 422.589 17.858381
v 190.28333 422.68436 17.926453
v 190.42279 422.78113 17.908648
v 190.53506 422.85336 17.80974
v 190.59009 422.8817 17.656229
v 190.5731 422.85855 17.489248
v 190.48866 422.79013 17.353542
v 190.11009 423.0776 17.278704
v 189.97011 422.98233 17.308308
v 189.86003 422.90988 17.41835
v 189.80933 422.87964 17.579348
v 189.8316 422.89975 17.74816
v 189.92088 422.96478 17.879553
v 190.05324 423.0573 17.93832
v 190.19322 423.1526 17.908718
v 190.3033 423.22504 17.798674
v 190.354 423.25528 17.637676
v 190.33173 423.2352 17.468864
v 190.24245 423.17014 17.337471
v 189.8267 423.42935 17.27194
v 189.6751 423.35815 17.310589
v 189.56094 423.30542 17.427774
v 189.51486 423.2853 17.592094
v 189.5492 423.30316 17.759523
v 189.65472 423.35425 17.885197
v 189.80319 423.42484 17.93544
v 189.95482 423.49603 17.896791
v 190.06895 423.54877 17.779606
v 190.11504 423.5689 17.615284
v 190.08072 423.55103 17.447855
v 189.97517 423.49994 17.322184
v 189.76765 423.87842 17.277496
v 189.6032 423.82983 17.288912
v 189.46646 423.7898 17.384453
v 189.39412 423.76898 17.538519
v 189.40552 423.77298 17.709827
v 189.49763 423.80072 17.852478
v 189.64577 423.8448 17.928246
v 189.81023 423.89334 17.91683
v 189.94696 423.9334 17.821291
v 190.01932 423.95422 17.667225
v 190.0079 423.95023 17.495916
v 189.9158 423.92245 17.353266
v 189.68433 424.20175 17.438595
v 189.52762 424.13123 17.375803
v 189.37996 424.10193 17.409424
v 189.2809 424.1217 17.530449
v 189.25699 424.1853 17.70645
v 189.31464 424.27563 17.890266
v 189.4384 424.3685 18.032646
v 189.59511 424.43903 18.095438
v 189.74277 424.46832 18.06182
v 189.84183 424.44852 17.940794
v 189.86572 424.38495 17.764793
v 189.80807 424.29462 17.580976
v 189.59052 424.3945 17.098322
v 189.43698 424.32062 17.048018
v 189.27077 424.30673 17.079617
v 189.13643 424.35657 17.18465
v 189.06993 424.45676 17.334976
v 189.08911 424.58047 17.490316
v 189.18884 424.69458 17.609045
v 189.34236 424.76846 17.65935
v 189.50858 424.78235 17.62775
v 189.64293 424.73254 17.522717
v 189.70941 424.63232 17.37239
v 189.69023 424.5086 17.21705
v 189.5295 424.6701 16.953886
v 189.3641 424.63547 16.853737
v 189.19745 424.66937 16.82868
v 189.07419 424.76273 16.88543
v 189.02734 424.89053 17.008778
v 189.06946 425.01855 17.165676
v 189.18927 425.1125 17.314083
v 189.35466 425.14713 17.41423
v 189.52132 425.11322 17.439287
v 189.64458 425.01987 17.382538
v 189.69142 424.89203 17.25919
v 189.64929 424.76404 17.102291
v 189.58302 424.85876 16.409533
v 189.42044 424.821 16.307188
v 189.25282 424.85876 16.251728
v 189.12506 424.96185 16.25801
v 189.07141 425.10266 16.324354
v 189.10623 425.2435 16.432983
v 189.2202 425.3466 16.554789
v 189.38278 425.3843 16.657133
v 189.5504 425.3466 16.712593
v 189.67816 425.2435 16.70631
v 189.73181 425.10266 16.639965
v 189.69699 424.96185 16.531338
v 189.63046 425.19583 15.957849
v 189.46921 425.16968 15.832304
v 189.30026 425.19583 15.778359
v 189.16887 425.26724 15.810469
v 189.11026 425.36478 15.920028
v 189.14012 425.46234 16.07768
v 189.25046 425.53375 16.241184
v 189.4117 425.5599 16.36673
v 189.58066 425.53375 16.420673
v 189.71204 425.46234 16.388565
v 189.77066 425.36478 16.279005
v 189.7408 425.26724 16.121353
v 189.66444 425.7303 15.823006
v 189.50755 425.7186 15.719745
v 189.33661 425.72635 15.702174
v 189.1974 425.75146 15.775003
v 189.12724 425.78723 15.918717
v 189.14494 425.82407 16.094807
v 189.24573 425.85205 16.256092
v 189.40262 425.86374 16.359352
v 189.57358 425.856 16.376923
v 189.71278 425.83087 16.304094
v 189.78293 425.7951 16.160381
v 189.76524 425.75827 15.98429
v 189.66295 426.20847 15.768208
v 189.50398 426.20267 15.69847
v 189.3336 426.20557 15.719434
v 189.19743 426.21637 15.825482
v 189.13199 426.2322 15.9882
v 189.15479 426.24884 16.163988
v 189.25974 426.26178 16.30574
v 189.4187 426.26758 16.375479
v 189.58908 426.26468 16.354515
v 189.72525 426.25388 16.248466
v 189.7907 426.23804 16.085749
v 189.7679 426.2214 15.909962
v 189.59708 426.6846 15.715077
v 189.42891 426.66302 15.686469
v 189.26869 426.64648 15.746755
v 189.15935 426.63943 15.879781
v 189.13019 426.64377 16.049902
v 189.18901 426.65833 16.211536
v 189.32007 426.6792 16.321373
v 189.48824 426.7008 16.34998
v 189.64845 426.71735 16.289694
v 189.7578 426.72437 16.156668
v 189.78696 426.72003 15.9865465
v 189.72813 426.70547 15.824913
v 189.47668 427.16202 15.7011385
v 189.31967 427.09616 15.677233
v 189.17212 427.036 15.741854
v 189.07355 426.99765 15.877687
v 189.05038 426.99136 16.048336
v 189.10883 427.01886 16.208076
v 189.23322 427.07275 16.314104
v 189.39023 427.1386 16.33801
v 189.53778 427.19876 16.273388
v 189.63635 427.23712 16.137554
v 189.65952 427.2434 15.966906
v 189.60107 427.2159 15.807166
v 189.27814 427.57843 15.723525
v 189.13293 427.50232 15.671798
v 188.98396 427.425 15.708932
v 188.87112 427.3672 15.824976
v 188.82465 427.3444 15.988836
v 188.85701 427.3627 16.156607
v 188.95952 427.4172 16.283333
v 189.10472 427.49332 16.33506
v 189.2537 427.57065 16.297926
v 189.36653 427.62845 16.181883
v 189.41301 427.65125 16.018023
v 189.38065 427.63293 15.850251
v 189.08415 427.96515 15.707778
v 188.9283 427.90256 15.670483
v 188.77618 427.8418 15.722232
v 188.66858 427.7991 15.84916
v 188.6343 427.78595 16.017256
v 188.68251 427.80585 16.18148
v 188.80034 427.85345 16.297827
v 188.95619 427.91605 16.335123
v 189.1083 427.97684 16.283373
v 189.21591 428.0195 16.156445
v 189.2502 428.03265 15.988348
v 189.20198 428.01276 15.824124
v 188.90909 428.19666 15.768191
v 188.73924 428.1723 15.723877
v 188.58188 428.18988 15.778439
v 188.47914 428.2447 15.917257
v 188.45857 428.32208 16.103136
v 188.5257 428.40128 16.286268
v 188.6625 428.46106 16.417585
v 188.83235 428.48544 16.461899
v 188.98972 428.46786 16.407337
v 189.09245 428.41302 16.268518
v 189.11302 428.33566 16.082642
v 189.0459 428.25644 15.8995075
v 189.03868 428.36325 15.425181
v 188.87982 428.35776 15.311515
v 188.71748 428.41428 15.261538
v 188.59517 428.51773 15.288642
v 188.54564 428.64035 15.385564
v 188.58217 428.7493 15.526335
v 188.69498 428.8154 15.673234
v 188.85384 428.8209 15.7869005
v 189.01617 428.76437 15.836878
v 189.13849 428.66092 15.809773
v 189.18802 428.5383 15.712851
v 189.15149 428.42935 15.572081
v 189.1504 428.79532 15.082566
v 188.98611 428.8163 15.019319
v 188.8274 428.8718 15.048817
v 188.71677 428.94693 15.1631565
v 188.68388 429.02155 15.3317
v 188.73756 429.07565 15.509288
v 188.8634 429.0948 15.648334
v 189.0277 429.0738 15.711581
v 189.18642 429.01828 15.682083
v 189.29704 428.94318 15.567744
v 189.32991 428.86856 15.3991995
v 189.27625 428.81442 15.221613
v 189.13535 429.3191 14.942634
v 188.96455 429.3027 14.950726
v 188.82037 429.3057 15.047089
v 188.74142 429.32724 15.205902
v 188.74886 429.36157 15.384612
v 188.84068 429.3995 15.535333
v 188.9923 429.43088 15.617679
v 189.16307 429.44727 15.609586
v 189.30727 429.44427 15.513223
v 189.38622 429.42273 15.35441
v 189.37878 429.3884 15.1757
v 189.28696 429.35046 15.02498
v 189.00711 429.79718 14.980819
v 188.8477 429.73282 14.961391
v 188.70625 429.68466 15.027602
v 188.62067 429.66562 15.16171
v 188.61388 429.68076 15.32778
v 188.68771 429.72604 15.481315
v 188.82236 429.78937 15.581175
v 188.98177 429.8537 15.600602
v 189.12321 429.9019 15.534391
v 189.2088 429.92093 15.400284
v 189.21559 429.9058 15.234213
v 189.14177 429.8605 15.080678
v 188.92116 430.09973 15.2544155
v 188.77907 430.0035 15.146787
v 188.62407 429.96005 15.109613
v 188.49768 429.98105 15.152857
v 188.43376 430.06088 15.26493
v 188.44946 430.1781 15.415803
v 188.54056 430.30136 15.565049
v 188.68265 430.3976 15.672678
v 188.83765 430.44104 15.709851
v 188.96405 430.42004 15.666608
v 189.02795 430.3402 15.554534
v 189.01225 430.223 15.403662
v 188.90744 430.24197 14.683828
v 188.824 430.0922 14.685251
v 188.6801 429.99994 14.689782
v 188.51431 429.98996 14.696208
v 188.37105 430.06494 14.702806
v 188.2887 430.20474 14.70781
v 188.28932 430.37192 14.709878
v 188.37277 430.5217 14.708455
v 188.51666 430.61395 14.703924
v 188.68246 430.62393 14.697498
v 188.82573 430.54898 14.6909
v 188.90808 430.40915 14.685896
v 188.81584 430.39175 14.274977
v 188.7572 430.23288 14.195941
v 188.62813 430.11932 14.128729
v 188.46317 430.08157 14.091351
v 188.30655 430.1297 14.093821
v 188.20024 430.25085 14.135478
v 188.1727 430.41254 14.20516
v 188.23134 430.5714 14.284196
v 188.36041 430.68497 14.351408
v 188.52536 430.72272 14.388786
v 188.68198 430.67456 14.386316
v 188.7883 430.55344 14.344659
v 188.69148 430.56158 13.794791
v 188.61821 430.42468 13.646887
v 188.48409 430.31842 13.529105
v 188.32506 430.27127 13.473007
v 188.18372 430.29587 13.493622
v 188.09796 430.3856 13.585427
v 188.09074 430.51645 13.7238245
v 188.164 430.65335 13.871728
v 188.29813 430.75958 13.98951
v 188.45717 430.80676 14.0456085
v 188.5985 430.78217 14.024993
v 188.68427 430.69244 13.9331875
v 188.39262 430.91293 13.510695
v 188.26222 430.81763 13.409511
v 188.10999 430.74182 13.376869
v 187.9767 430.70587 13.421516
v 187.89807 430.7194 13.531489
v 187.89517 430.77872 13.6773205
v 187.9688 430.868 13.819936
v 188.0992 430.96332 13.92112
v 188.25143 431.0391 13.953762
v 188.38472 431.07504 13.909115
v 188.46335 431.06155 13.799142
v 188.46625 431.0022 13.65331
v 188.18605 431.33078 13.421881
v 188.04929 431.25412 13.329483
v 187.89331 431.18365 13.315749
v 187.7599 431.13828 13.384358
v 187.68481 431.13016 13.516928
v 187.68816 431.16144 13.677935
v 187.76904 431.22372 13.824238
v 187.9058 431.30038 13.9166355
v 188.06178 431.37085 13.93037
v 188.19519 431.41623 13.86176
v 188.27028 431.42435 13.729191
v 188.26694 431.3931 13.568184
v 188.00719 431.75543 13.381577
v 187.86565 431.68878 13.300344
v 187.70804 431.62207 13.302986
v 187.57661 431.57318 13.388792
v 187.50656 431.55524 13.534772
v 187.51666 431.573 13.701809
v 187.60422 431.62173 13.845147
v 187.74576 431.68842 13.926379
v 187.90337 431.7551 13.923738
v 188.03479 431.804 13.837932
v 188.10484 431.82196 13.691952
v 188.09474 431.8042 13.524915
v 187.83183 432.17407 13.370709
v 187.69124 432.11273 13.293529
v 187.5326 432.0472 13.302551
v 187.39839 431.99506 13.395358
v 187.3246 431.9703 13.547084
v 187.331 431.97952 13.717072
v 187.41586 432.02026 13.859775
v 187.55646 432.08163 13.9369545
v 187.7151 432.14716 13.927933
v 187.8493 432.19928 13.835125
v 187.9231 432.22406 13.6834
v 187.9167 432.2148 13.513412
v 187.7245 432.59363 13.419859
v 187.60017 432.55276 13.308202
v 187.439 432.50174 13.27701
v 187.28413 432.45422 13.3346405
v 187.17711 432.4229 13.465652
v 187.14658 432.41626 13.63494
v 187.20071 432.436 13.797144
v 187.32504 432.47687 13.908801
v 187.48622 432.5279 13.939993
v 187.64108 432.5754 13.882362
v 187.74812 432.6067 13.75135
v 187.77866 432.61337 13.582063
v 187.61827 433.05945 13.430782
v 187.50415 433.00986 13.312132
v 187.35052 432.94418 13.271597
v 187.19856 432.88004 13.320041
v 187.08897 432.8346 13.444481
v 187.05113 432.82004 13.611575
v 187.09517 432.84027 13.77655
v 187.20927 432.88986 13.895201
v 187.3629 432.95554 13.935735
v 187.51486 433.01968 13.887292
v 187.62445 433.06512 13.762851
v 187.6623 433.07968 13.5957575
v 187.35905 433.49512 13.447324
v 187.26353 433.4284 13.320926
v 187.12875 433.3348 13.269699
v 186.9908 433.2394 13.30737
v 186.88666 433.16772 13.423845
v 186.84422 433.139 13.587914
v 186.87486 433.16095 13.755616
v 186.97037 433.22766 13.882014
v 187.10516 433.32126 13.933241
v 187.2431 433.41666 13.89557
v 187.34726 433.48834 13.779095
v 187.3897 433.51706 13.6150255
v 187.0921 433.83716 13.435595
v 186.98927 433.77313 13.313618
v 186.84834 433.6856 13.268552
v 186.70709 433.59802 13.312473
v 186.60336 433.53384 13.433612
v 186.56494 433.51025 13.599509
v 186.60214 433.53363 13.765714
v 186.70499 433.59763 13.887691
v 186.84592 433.68518 13.932755
v 186.98717 433.77277 13.888835
v 187.0909 433.83694 13.767696
v 187.1293 433.8605 13.601798
v 186.91885 434.17978 13.434801
v 186.80421 434.14008 13.313008
v 186.64737 434.08582 13.268194
v 186.49034 434.03156 13.312368
v 186.3752 433.99185 13.433693
v 186.33282 433.9773 13.59966
v 186.37454 433.99182 13.765798
v 186.48918 434.03152 13.887591
v 186.64603 434.0858 13.9324045
v 186.80305 434.14005 13.888231
v 186.91818 434.17975 13.766907
v 186.96057 434.1943 13.60094
v 186.78978 434.56595 13.367074
v 186.64378 434.5399 13.280085
v 186.47455 434.5097 13.278882
v 186.32741 434.48352 13.363787
v 186.2418 434.4683 13.512049
v 186.24066 434.46814 13.683943
v 186.3243 434.4831 13.833408
v 186.47029 434.50912 13.920398
v 186.63953 434.5393 13.9216
v 186.78667 434.56552 13.836696
v 186.87227 434.58072 13.688434
v 186.87341 434.5809 13.51654
v 186.73721 434.93597 13.664294
v 186.60265 434.85837 13.535106
v 186.43777 434.8099 13.464002
v 186.28677 434.8036 13.470035
v 186.19012 434.84113 13.551589
v 186.1737 434.9124 13.686812
v 186.24193 434.99838 13.839471
v 186.3765 435.076 13.96866
v 186.54137 435.12445 14.039764
v 186.69237 435.13077 14.0337305
v 186.78902 435.09326 13.952176
v 186.80544 435.02194 13.816953
v 186.6586 435.26846 13.143076
v 186.60356 435.13937 12.974452
v 186.47874 435.03146 12.831466
v 186.31761 434.97363 12.752429
v 186.16331 434.9814 12.758521
v 186.05722 435.05267 12.848108
v 186.02774 435.16837 12.997187
v 186.08278 435.29745 13.165811
v 186.20758 435.40536 13.308797
v 186.36873 435.46317 13.387834
v 186.52301 435.4554 13.3817425
v 186.6291 435.38412 13.292154
v 186.51653 435.64246 12.816907
v 186.44809 435.54196 12.643665
v 186.31853 435.44434 12.535043
v 186.16257 435.37573 12.520144
v 186.022 435.35458 12.6029625
v 185.9345 435.3865 12.761306
v 185.9235 435.46295 12.952745
v 185.99193 435.56348 13.125987
v 186.12149 435.6611 13.23461
v 186.27744 435.72968 13.249508
v 186.41801 435.75082 13.166691
v 186.50552 435.7189 13.0083475
v 186.2185 436.0667 12.682628
v 186.1314 435.9716 12.5432005
v 186.00394 435.8619 12.48174
v 185.8703 435.767 12.514713
v 185.76628 435.7123 12.633287
v 185.71976 435.71252 12.805689
v 185.74321 435.76755 12.9857235
v 185.83032 435.86264 13.125151
v 185.95778 435.97232 13.186612
v 186.09142 436.06723 13.153638
v 186.19543 436.12192 13.035064
v 186.24196 436.12173 12.862662
v 185.87958 436.39886 12.613563
v 185.78165 436.3018 12.503167
v 185.65466 436.1877 12.477213
v 185.53265 436.0872 12.542653
v 185.44829 436.02713 12.681952
v 185.4242 436.02368 12.857787
v 185.46683 436.07773 13.023042
v 185.56476 436.17477 13.133436
v 185.69174 436.28888 13.15939
v 185.81375 436.3894 13.093951
v 185.89812 436.44946 12.954651
v 185.92221 436.4529 12.778816
v 185.5512 436.73416 12.560958
v 185.44336 436.62357 12.484442
v 185.32156 436.5028 12.495923
v 185.21846 436.4043 12.592327
v 185.16167 436.3544 12.747821
v 185.16641 436.3665 12.920741
v 185.23141 436.43732 13.064754
v 185.33926 436.54794 13.14127
v 185.46106 436.66867 13.129788
v 185.56416 436.76718 13.033385
v 185.62094 436.8171 12.877891
v 185.61621 436.80502 12.70497
v 185.16545 436.995 12.5238
v 185.05475 436.873 12.474697
v 184.94142 436.75003 12.5144825
v 184.85582 436.65903 12.632497
v 184.82088 436.6244 12.797119
v 184.84598 436.6554 12.964237
v 184.9244 436.7437 13.089073
v 185.0351 436.86572 13.138177
v 185.14842 436.9887 13.098391
v 185.23402 437.0797 12.980376
v 185.26897 437.11435 12.815755
v 185.24387 437.08334 12.648636
v 184.88081 437.27902 12.519978
v 184.74062 437.19244 12.47095
v 184.59805 437.10504 12.510855
v 184.49133 437.04025 12.629
v 184.44902 437.01544 12.793727
v 184.48248 437.03723 12.960899
v 184.58273 437.0998 13.085722
v 184.72293 437.18637 13.134748
v 184.86548 437.27377 13.094844
v 184.97221 437.33856 12.9767
v 185.01453 437.36337 12.811973
v 184.98106 437.34158 12.6448
v 184.73767 437.67993 12.512651
v 184.58601 437.6117 12.469116
v 184.43472 437.54388 12.514567
v 184.32434 437.49466 12.636827
v 184.28445 437.4772 12.803136
v 184.32573 437.49625 12.968932
v 184.43713 437.5466 13.089789
v 184.58879 437.61484 13.133325
v 184.74008 437.68265 13.087873
v 184.85046 437.73187 12.965614
v 184.89035 437.74933 12.799305
v 184.84908 437.73032 12.63351
v 184.49611 438.106 12.512786
v 184.3664 438.00223 12.468498
v 184.2367 437.89862 12.513198
v 184.14178 437.8229 12.634909
v 184.10707 437.7954 12.801017
v 184.14188 437.82346 12.967014
v 184.23686 437.89954 13.088423
v 184.36658 438.0033 13.13271
v 184.49628 438.1069 13.08801
v 184.5912 438.18262 12.9663
v 184.6259 438.2101 12.800192
v 184.5911 438.18207 12.634194
v 184.11847 438.44693 12.512259
v 184.03499 438.30325 12.4681635
v 183.95157 438.15982 12.513056
v 183.89055 438.05502 12.634907
v 183.86832 438.01694 12.801066
v 183.8908 438.0558 12.967012
v 183.95198 438.16116 13.08828
v 184.03546 438.30484 13.132375
v 184.1189 438.44827 13.087482
v 184.1799 438.5531 12.9656315
v 184.20213 438.59116 12.799472
v 184.17966 438.5523 12.633526
v 183.67441 438.59595 12.512652
v 183.6097 438.44308 12.468009
v 183.54492 438.29013 12.512353
v 183.49745 438.1781 12.633803
v 183.48001 438.13702 12.799816
v 183.49725 438.17786 12.965909
v 183.54459 438.2897 13.087578
v 183.6093 438.4426 13.132221
v 183.67407 438.59555 13.087877
v 183.72154 438.70755 12.966427
v 183.739 438.74866 12.800414
v 183.72174 438.7078 12.634321
v 183.30128 438.79315 12.512525
v 183.21368 438.6521 12.467938
v 183.12605 438.51105 12.512339
v 183.06186 438.4077 12.63383
v 183.03831 438.36987 12.799858
v 183.06174 438.4076 12.965936
v 183.12582 438.5108 13.0875635
v 183.21342 438.65182 13.132151
v 183.30107 438.7929 13.08775
v 183.36525 438.8962 12.966259
v 183.3888 438.93408 12.800231
v 183.36539 438.89636 12.634152
v 182.95459 439.04385 12.512468
v 182.85071 438.91434 12.467911
v 182.74681 438.78476 12.512341
v 182.67073 438.6899 12.633854
v 182.64285 438.65515 12.79989
v 182.67064 438.68982 12.9659605
v 182.74666 438.7846 13.087566
v 182.85052 438.91415 13.132123
v 182.95444 439.0437 13.087693
v 183.03052 439.13858 12.96618
v 183.0584 439.1733 12.800144
v 183.03061 439.13864 12.634074
v 182.66093 439.3693 12.546349
v 182.55562 439.25482 12.473153
v 182.43962 439.12875 12.487539
v 182.34404 439.02487 12.585652
v 182.29448 438.97104 12.741202
v 182.30421 438.98163 12.912511
v 182.37065 439.0538 13.053676
v 182.47597 439.16827 13.12687
v 182.59196 439.29434 13.112485
v 182.68755 439.39822 13.014372
v 182.7371 439.4521 12.858821
v 182.72737 439.4415 12.687512
v 182.44252 439.56866 12.796232
v 182.35301 439.4375 12.66085
v 182.22028 439.32858 12.600001
v 182.07988 439.27112 12.629993
v 181.96945 439.2805 12.742788
v 181.91858 439.35416 12.908162
v 181.94089 439.4724 13.081805
v 182.0304 439.60358 13.217188
v 182.16313 439.7125 13.278036
v 182.30351 439.76996 13.248044
v 182.41394 439.7606 13.13525
v 182.46483 439.68692 12.969875
v 182.38757 439.81534 12.296744
v 182.36441 439.67398 12.139468
v 182.26689 439.54034 12.007696
v 182.12115 439.45026 11.936738
v 181.96625 439.42783 11.945605
v 181.84367 439.4791 12.031922
v 181.78629 439.5903 12.172562
v 181.80945 439.73166 12.329838
v 181.90697 439.8653 12.46161
v 182.0527 439.95538 12.532568
v 182.20761 439.9778 12.523701
v 182.33018 439.92654 12.437384
v 182.09007 440.12015 12.142728
v 182.01631 440.00394 11.992553
v 181.89455 439.88586 11.917282
v 181.7574 439.7976 11.937086
v 181.64162 439.76282 12.046657
v 181.57823 439.79077 12.216636
v 181.58423 439.87405 12.401478
v 181.65799 439.99026 12.551653
v 181.77975 440.10834 12.626924
v 181.9169 440.1966 12.6071205
v 182.03267 440.23138 12.497549
v 182.09605 440.20343 12.32757
v 181.84012 440.4813 12.27064
v 181.81367 440.3702 12.089782
v 181.71773 440.24826 11.944245
v 181.57797 440.14816 11.873027
v 181.43185 440.0967 11.895209
v 181.31854 440.1077 12.004849
v 181.26837 440.1782 12.172568
v 181.2948 440.28928 12.353427
v 181.39076 440.41122 12.498964
v 181.53052 440.51132 12.570183
v 181.67662 440.56277 12.548
v 181.78995 440.5518 12.43836
v 181.49805 440.8603 11.906682
v 181.63538 440.8227 11.831118
v 181.71175 440.7241 11.692023
v 181.70668 440.59097 11.526669
v 181.62154 440.45895 11.379359
v 181.47914 440.36343 11.289568
v 181.31764 440.33 11.281354
v 181.1803 440.3676 11.356917
v 181.10394 440.4662 11.496012
v 181.10901 440.59933 11.661367
v 181.19414 440.73135 11.808676
v 181.33655 440.82687 11.898467
v 181.36317 441.10202 11.620439
v 181.47804 441.09546 11.51131
v 181.53142 441.02817 11.343792
v 181.50902 440.91815 11.16277
v 181.41684 440.7949 11.016751
v 181.27956 440.69144 10.944859
v 181.13399 440.63547 10.966357
v 181.01913 440.64203 11.075485
v 180.96574 440.70932 11.243004
v 180.98814 440.81934 11.424025
v 181.08034 440.9426 11.5700445
v 181.2176 441.04605 11.641936
v 181.13232 441.40112 11.48166
v 181.20334 441.42056 11.352013
v 181.2101 441.37952 11.194614
v 181.15077 441.289 11.0516405
v 181.04129 441.17325 10.9614
v 180.91095 441.06326 10.948074
v 180.79471 440.98856 11.015232
v 180.7237 440.96912 11.144879
v 180.71695 441.01016 11.302278
v 180.77626 441.10068 11.445251
v 180.88576 441.21643 11.535492
v 181.01608 441.3264 11.548819
v 180.86087 441.7087 11.416655
v 180.91948 441.73447 11.269831
v 180.91028 441.70334 11.110323
v 180.83572 441.62372 10.980871
v 180.71577 441.51688 10.916162
v 180.5826 441.4115 10.933533
v 180.47186 441.33582 11.028331
v 180.41325 441.31006 11.175154
v 180.42245 441.3412 11.334662
v 180.49702 441.4208 11.464114
v 180.61696 441.52762 11.528824
v 180.75014 441.633 11.511453
v 180.62907 442.0463 11.398104
v 180.6748 442.06894 11.231316
v 180.6471 442.04147 11.060305
v 180.55336 441.9712 10.930893
v 180.41873 441.87698 10.877755
v 180.27927 441.7841 10.915132
v 180.17233 441.71738 11.033006
v 180.1266 441.6947 11.199793
v 180.15431 441.7222 11.370804
v 180.24805 441.79245 11.5002165
v 180.38268 441.88666 11.553353
v 180.52216 441.97958 11.515978
v 180.40112 442.44168 11.355656
v 180.42975 442.4586 11.186789
v 180.38702 442.4227 11.023986
v 180.28441 442.34357 10.910871
v 180.1494 442.2424 10.877752
v 180.01816 442.14636 10.933504
v 179.92586 442.08112 11.063189
v 179.89723 442.0642 11.232056
v 179.93996 442.1001 11.394858
v 180.04257 442.17923 11.507974
v 180.1776 442.28036 11.541092
v 180.30884 442.37643 11.48534
v 180.08617 442.82568 11.313553
v 180.09476 442.83234 11.142805
v 180.04272 442.7763 10.989143
v 179.94402 442.67255 10.89374
v 179.82509 442.54886 10.882159
v 179.71779 442.43845 10.957504
v 179.6509 442.37082 11.099586
v 179.6423 442.36417 11.270333
v 179.69434 442.42023 11.423996
v 179.79305 442.524 11.519399
v 179.91197 442.64764 11.530979
v 180.01926 442.75806 11.455635
v 179.59996 443.18677 11.42511
v 179.66699 443.17288 11.297412
v 179.69482 443.08063 11.166036
v 179.67601 442.9347 11.066184
v 179.6156 442.77414 11.024611
v 179.52975 442.64206 11.052459
v 179.4415 442.5738 11.142262
v 179.37448 442.58765 11.26996
v 179.34663 442.67993 11.401337
v 179.36545 442.82587 11.501188
v 179.42587 442.9864 11.542761
v 179.5117 443.1185 11.5149145
v 179.06873 443.14883 11.0079565
v 179.17616 443.20517 10.9028015
v 179.28877 443.17276 10.78311
v 179.37639 443.06027 10.680955
v 179.41551 442.89786 10.623707
v 179.39569 442.72906 10.626706
v 179.3222 442.59906 10.68915
v 179.21477 442.54272 10.794305
v 179.10216 442.57513 10.913997
v 179.01454 442.68762 11.016152
v 178.97542 442.85 11.0734
v 178.99525 443.01883 11.0704
v 178.77419 443.1205 10.807479
v 178.85379 443.19327 10.673693
v 178.933 443.17886 10.521707
v 178.99059 443.08118 10.392246
v 179.01112 442.9264 10.32
v 178.98909 442.75595 10.324326
v 178.9304 442.61554 10.404065
v 178.8508 442.54282 10.537852
v 178.77159 442.5572 10.689837
v 178.714 442.65488 10.819299
v 178.69348 442.8097 10.891544
v 178.7155 442.9801 10.887218
v 178.39253 443.17966 10.734589
v 178.42398 443.27548 10.596369
v 178.45729 443.28717 10.43088
v 178.48355 443.21167 10.282464
v 178.49574 443.06912 10.190889
v 178.49057 442.89777 10.180694
v 178.46944 442.74353 10.254608
v 178.438 442.6477 10.392827
v 178.4047 442.63602 10.558316
v 178.37842 442.71155 10.706733
v 178.36624 442.85406 10.798307
v 178.37141 443.02542 10.808503
v 177.9506 443.13956 10.670117
v 177.95464 443.22592 10.522132
v 177.96794 443.22675 10.351348
v 177.98697 443.14185 10.2035265
v 178.0066 442.99396 10.118277
v 178.02159 442.8227 10.118441
v 178.02792 442.67398 10.203975
v 178.0239 442.58762 10.35196
v 178.01059 442.5868 10.522744
v 177.99158 442.6717 10.670566
v 177.97194 442.81958 10.7558155
v 177.95694 442.99084 10.755651
v 177.55046 443.1137 10.656121
v 177.56183 443.2021 10.509429
v 177.56805 443.20514 10.337984
v 177.56743 443.12204 10.187726
v 177.56015 442.9751 10.098916
v 177.54816 442.80365 10.09535
v 177.53465 442.65363 10.177985
v 177.52328 442.56525 10.324677
v 177.51706 442.5622 10.496122
v 177.51768 442.6453 10.64638
v 177.52496 442.79227 10.73519
v 177.53696 442.9637 10.738756
v 177.12498 443.16312 10.676193
v 177.14165 443.27017 10.54274
v 177.14801 443.29666 10.373005
v 177.14236 443.23544 10.212469
v 177.12622 443.10294 10.104148
v 177.1039 442.93463 10.077066
v 177.08138 442.77567 10.138479
v 177.06471 442.66858 10.271933
v 177.05835 442.64212 10.441668
v 177.064 442.70334 10.602203
v 177.08014 442.83585 10.710525
v 177.10246 443.00412 10.737606
v 176.66226 443.1801 10.684398
v 176.66797 443.2969 10.558393
v 176.67067 443.33508 10.390803
v 176.66962 443.28442 10.226536
v 176.66513 443.1585 10.109606
v 176.65837 442.99103 10.071343
v 176.65118 442.8269 10.122003
v 176.64548 442.7101 10.248009
v 176.64278 442.67194 10.415598
v 176.64383 442.7226 10.5798645
v 176.64832 442.84854 10.696795
v 176.65508 443.016 10.735057
v 176.19914 443.1696 10.690748
v 176.19273 443.2922 10.5704365
v 176.19067 443.33835 10.404847
v 176.19351 443.29565 10.238351
v 176.20049 443.17554 10.115559
v 176.20973 443.0102 10.069374
v 176.21877 442.84393 10.112171
v 176.22517 442.7213 10.232484
v 176.22723 442.67517 10.398072
v 176.2244 442.7179 10.564569
v 176.21742 442.83798 10.687361
v 176.20818 443.00333 10.733545
v 175.77924 443.1188 10.688729
v 175.79076 443.2402 10.567558
v 175.79517 443.285 10.4016485
v 175.7913 443.2412 10.235455
v 175.7802 443.12054 10.113509
v 175.76482 442.95535 10.068486
v 175.74928 442.7899 10.11245
v 175.73776 442.6685 10.233621
v 175.73335 442.6237 10.39953
v 175.73721 442.66748 10.565724
v 175.74832 442.78815 10.687671
v 175.7637 442.95334 10.732693
v 175.3923 443.24402 10.688315
v 175.43326 443.35883 10.56708
v 175.44843 443.40112 10.401146
v 175.43372 443.3596 10.234975
v 175.3931 443.24536 10.113093
v 175.33745 443.08905 10.068158
v 175.28166 442.93253 10.11221
v 175.24069 442.81772 10.233445
v 175.22554 442.77542 10.39938
v 175.24023 442.81696 10.565551
v 175.28085 442.93118 10.687432
v 175.33652 443.0875 10.7323675
v 174.9946 443.40454 10.687238
v 175.04796 443.51337 10.565329
v 175.06735 443.5529 10.399147
v 175.0476 443.51248 10.233223
v 174.994 443.40298 10.112016
v 174.9209 443.25375 10.068001
v 174.8479 443.10474 10.112974
v 174.79454 442.9959 10.234884
v 174.77515 442.9564 10.401065
v 174.79489 442.9968 10.566989
v 174.84851 443.1063 10.688197
v 174.9216 443.25555 10.732211
v 174.60066 443.63373 10.687627
v 174.64873 443.74536 10.566041
v 174.66632 443.7862 10.399978
v 174.64873 443.74527 10.233934
v 174.60066 443.6336 10.112402
v 174.53499 443.48108 10.0679455
v 174.46931 443.32858 10.112475
v 174.42125 443.21695 10.234062
v 174.40366 443.17612 10.4001255
v 174.42125 443.21704 10.566169
v 174.46931 443.3287 10.687701
v 174.53499 443.48123 10.732158
v 174.13753 443.769 10.687594
v 174.16135 443.88818 10.566007
v 174.17007 443.93176 10.399942
v 174.16135 443.8881 10.2339
v 174.13753 443.76886 10.11237
v 174.105 443.60602 10.067915
v 174.07245 443.4432 10.112448
v 174.04863 443.32404 10.234036
v 174.03992 443.28043 10.4001
v 174.04863 443.3241 10.566143
v 174.07245 443.44333 10.687674
v 174.105 443.60617 10.732128
v 173.66992 443.7804 10.707778
v 173.68083 443.91714 10.604149
v 173.68617 443.9839 10.44582
v 173.6845 443.9628 10.275217
v 173.67625 443.8595 10.138052
v 173.66365 443.70166 10.071078
v 173.65009 443.53162 10.092241
v 173.63916 443.39487 10.195871
v 173.63383 443.32812 10.354199
v 173.63551 443.3492 10.524803
v 173.64375 443.4525 10.661968
v 173.65636 443.61035 10.728942
v 173.10266 443.857 10.625084
v 173.17688 443.97076 10.517446
v 173.2607 444.0059 10.373798
v 173.33168 443.95297 10.232633
v 173.37077 443.8262 10.131773
v 173.36752 443.65955 10.098246
v 173.3228 443.49762 10.141032
v 173.24858 443.38388 10.248671
v 173.16476 443.34872 10.392318
v 173.09378 443.40164 10.5334835
v 173.05469 443.5284 10.634343
v 173.05794 443.69507 10.6678705
v 172.86719 444.00568 10.185012
v 172.99295 444.07645 10.125007
v 173.11348 444.06305 10.015399
v 173.19649 443.96906 9.88556
v 173.21974 443.8197 9.770279
v 173.17699 443.65497 9.700445
v 173.0797 443.51898 9.694771
v 172.95393 443.4482 9.754777
v 172.83339 443.4616 9.864384
v 172.75038 443.55557 9.994223
v 172.72714 443.70496 10.109504
v 172.7699 443.8697 10.1793375
v 172.56088 444.07645 10.051205
v 172.65398 444.18774 9.978971
v 172.73985 444.2268 9.842574
v 172.7955 444.1832 9.678564
v 172.80602 444.06857 9.530887
v 172.76859 443.9137 9.439112
v 172.69322 443.76 9.427831
v 172.60013 443.6487 9.500066
v 172.51425 443.60965 9.636461
v 172.4586 443.65326 9.800471
v 172.44809 443.76788 9.948149
v 172.48552 443.92276 10.039924
v 172.20554 444.18457 9.981756
v 172.27496 444.31915 9.908983
v 172.33249 444.39224 9.7675495
v 172.36269 444.38425 9.595352
v 172.35748 444.2973 9.438533
v 172.31825 444.15472 9.339109
v 172.25551 443.99472 9.323723
v 172.18608 443.86014 9.396496
v 172.12856 443.78705 9.53793
v 172.09836 443.79504 9.710127
v 172.10358 443.882 9.866946
v 172.1428 444.02457 9.96637
v 171.82532 444.34354 9.948885
v 171.88013 444.4777 9.856238
v 171.91655 444.54858 9.7034855
v 171.92484 444.53723 9.531554
v 171.90276 444.44666 9.386516
v 171.85625 444.30115 9.307231
v 171.79776 444.13968 9.314945
v 171.74295 444.00555 9.407591
v 171.70653 443.93463 9.560345
v 171.69824 443.946 9.732275
v 171.72032 444.03656 9.877315
v 171.76683 444.18207 9.956599
v 171.38515 444.4152 9.946793
v 171.4234 444.57333 9.891309
v 171.45267 444.68268 9.761991
v 171.4651 444.71393 9.593489
v 171.45738 444.65872 9.430953
v 171.43156 444.53183 9.317935
v 171.39458 444.36728 9.284718
v 171.35631 444.20914 9.340201
v 171.32704 444.0998 9.46952
v 171.3146 444.06854 9.638021
v 171.32234 444.12375 9.800557
v 171.34816 444.25064 9.913575
v 170.94038 444.4786 9.936332
v 170.94183 444.63873 9.873736
v 170.94412 444.74606 9.7395
v 170.94667 444.77188 9.569592
v 170.94878 444.70926 9.409539
v 170.94989 444.57498 9.302226
v 170.94969 444.40503 9.276409
v 170.94826 444.24493 9.3390045
v 170.94595 444.13757 9.473241
v 170.94342 444.11176 9.643148
v 170.9413 444.17438 9.803202
v 170.9402 444.30865 9.910514
v 170.49982 444.3692 9.933876
v 170.4873 444.53766 9.901962
v 170.47813 444.6677 9.789864
v 170.47478 444.72443 9.627618
v 170.47813 444.69266 9.458698
v 170.4873 444.58093 9.328366
v 170.49982 444.41916 9.271544
v 170.51234 444.2507 9.303459
v 170.5215 444.1207 9.415558
v 170.52486 444.06396 9.577804
v 170.5215 444.09573 9.746723
v 170.51234 444.20746 9.877055
v 170.05247 444.34955 9.932392
v 170.04698 444.51837 9.900507
v 170.04297 444.64868 9.788429
v 170.0415 444.7055 9.626191
v 170.04297 444.67365 9.457264
v 170.04698 444.56165 9.326911
v 170.05247 444.3995 9.270061
v 170.05795 444.23065 9.301947
v 170.06198 444.10037 9.414023
v 170.06345 444.04355 9.576262
v 170.06198 444.07538 9.74519
v 170.05795 444.1874 9.875543
v 169.6048 444.33972 9.931651
v 169.60228 444.50864 9.899771
v 169.60043 444.63898 9.787698
v 169.59976 444.69583 9.625461
v 169.60043 444.66394 9.4565325
v 169.60228 444.55188 9.326176
v 169.6048 444.38968 9.26932
v 169.60732 444.22076 9.3012
v 169.60916 444.09042 9.413274
v 169.60983 444.03357 9.57551
v 169.60916 444.06543 9.744439
v 169.60732 444.1775 9.874796
v 169.15689 444.36026 9.93231
v 169.15594 444.5264 9.888173
v 169.15529 444.64822 9.766875
v 169.1551 444.69308 9.600919
v 169.15543 444.64893 9.434771
v 169.15619 444.52765 9.31295
v 169.15718 444.3617 9.2681
v 169.15813 444.19556 9.312237
v 169.15878 444.07373 9.433535
v 169.15898 444.02887 9.599491
v 169.15865 444.073 9.765639
v 169.15788 444.1943 9.88746
v 168.70912 444.35873 9.932197
v 168.72736 444.5239 9.888068
v 168.74074 444.645 9.766777
v 168.74568 444.68958 9.6008215
v 168.74088 444.6457 9.434671
v 168.7276 444.52515 9.312844
v 168.70941 444.36017 9.267985
v 168.69118 444.19504 9.312114
v 168.67778 444.07394 9.433405
v 168.67284 444.02936 9.59936
v 168.67764 444.07324 9.765511
v 168.69092 444.1938 9.887338
v 168.27954 444.50272 9.92913
v 168.3043 444.65933 9.862705
v 168.32057 444.76215 9.725902
v 168.32399 444.78363 9.555372
v 168.31363 444.71802 9.396813
v 168.29227 444.5829 9.292708
v 168.26564 444.41446 9.270953
v 168.24088 444.25784 9.337378
v 168.22461 444.155 9.474182
v 168.22119 444.1335 9.644711
v 168.23155 444.19913 9.803269
v 168.25291 444.33426 9.907374
v 167.6662 444.55588 9.907408
v 167.71158 444.7115 9.861206
v 167.7878 444.81015 9.750974
v 167.8744 444.82544 9.606249
v 167.94823 444.75327 9.46581
v 167.98947 444.61298 9.367287
v 167.98708 444.44214 9.337078
v 167.9417 444.28656 9.38328
v 167.86548 444.1879 9.493512
v 167.77887 444.17258 9.638237
v 167.70505 444.24475 9.778676
v 167.6638 444.38504 9.877199
v 167.36954 444.50378 9.449072
v 167.40076 444.67075 9.422631
v 167.48604 444.79498 9.339897
v 167.60254 444.8432 9.223037
v 167.71904 444.8025 9.103365
v 167.80432 444.68372 9.012946
v 167.83554 444.51874 8.976008
v 167.80432 444.35178 9.002449
v 167.71904 444.22754 9.085184
v 167.60254 444.17932 9.202044
v 167.48604 444.22006 9.321715
v 167.40076 444.3388 9.412134
v 167.08711 444.54352 9.296846
v 167.11037 444.7057 9.247049
v 167.1607 444.8176 9.128358
v 167.22464 444.84927 8.972577
v 167.28503 444.79224 8.821447
v 167.32571 444.66174 8.715464
v 167.33577 444.4928 8.683024
v 167.31252 444.33063 8.732821
v 167.26218 444.21872 8.851512
v 167.19824 444.18704 9.007294
v 167.13785 444.24408 9.158423
v 167.09717 444.37457 9.264407
v 166.71875 444.52457 9.185153
v 166.7315 444.6902 9.144713
v 166.757 444.8107 9.030033
v 166.78844 444.85382 8.8718405
v 166.81735 444.80798 8.7125225
v 166.83603 444.6855 8.5947695
v 166.83945 444.51913 8.550133
v 166.82669 444.35352 8.590571
v 166.80118 444.233 8.705252
v 166.76976 444.18988 8.863445
v 166.74084 444.2357 9.022762
v 166.72217 444.35822 9.140515
v 166.30081 444.5 9.154343
v 166.3391 444.66644 9.135017
v 166.37605 444.79962 9.033817
v 166.40176 444.86386 8.877858
v 166.40936 444.84195 8.70893
v 166.3968 444.73975 8.572296
v 166.36746 444.58466 8.504568
v 166.32918 444.4182 8.523893
v 166.29224 444.28503 8.625093
v 166.26651 444.2208 8.781053
v 166.25891 444.2427 8.949981
v 166.27147 444.3449 9.086615
v 165.89716 444.68903 9.144088
v 165.97841 444.83777 9.11546
v 166.04404 444.95282 9.006175
v 166.07646 445.00333 8.845515
v 166.06699 444.97574 8.67653
v 166.01814 444.8775 8.5444975
v 165.94302 444.73492 8.484797
v 165.86177 444.58618 8.513424
v 165.79614 444.47113 8.622708
v 165.76372 444.42065 8.783368
v 165.7732 444.4482 8.952354
v 165.82204 444.54645 9.084387
v 165.50746 444.91528 9.132545
v 165.61151 445.05173 9.12219
v 165.69933 445.165 9.027156
v 165.7474 445.22482 8.872906
v 165.74284 445.2151 8.700771
v 165.68686 445.13843 8.556877
v 165.59448 445.0154 8.479778
v 165.49043 444.87897 8.490133
v 165.4026 444.76566 8.585168
v 165.35454 444.70587 8.739418
v 165.3591 444.7156 8.911552
v 165.41507 444.79224 9.055447
v 165.20934 445.25854 9.135592
v 165.3071 445.39203 9.088887
v 165.37842 445.48843 8.965717
v 165.40419 445.52197 8.799085
v 165.37752 445.4836 8.633639
v 165.30554 445.38367 8.513711
v 165.20753 445.2489 8.471436
v 165.10979 445.11542 8.518141
v 165.03847 445.019 8.641311
v 165.01268 444.98547 8.807943
v 165.03937 445.02383 8.973389
v 165.11134 445.12378 9.093317
v 164.83084 445.49835 9.133625
v 164.89543 445.65033 9.08587
v 164.94228 445.7599 8.96194
v 164.95885 445.79764 8.79504
v 164.94069 445.75345 8.629892
v 164.89268 445.6392 8.510748
v 164.82768 445.48547 8.469531
v 164.7631 445.3335 8.517286
v 164.71626 445.22394 8.641216
v 164.69969 445.1862 8.808116
v 164.71783 445.23038 8.973264
v 164.76585 445.34464 9.092408
v 164.39226 445.59363 9.132769
v 164.44376 445.75223 9.091023
v 164.48204 445.86972 8.97149
v 164.49683 445.91458 8.806196
v 164.48418 445.8748 8.639433
v 164.44748 445.76102 8.515884
v 164.39656 445.60376 8.468656
v 164.34506 445.44516 8.5104
v 164.30678 445.32767 8.629933
v 164.29199 445.28284 8.795227
v 164.30464 445.3226 8.96199
v 164.34134 445.43637 9.085539
v 163.97891 445.7661 9.132395
v 164.03773 445.9216 9.088646
v 164.081 446.0358 8.967632
v 164.09709 446.07806 8.801781
v 164.08173 446.0371 8.63553
v 164.039 445.9239 8.513428
v 163.98036 445.76874 8.46819
v 163.92154 445.61325 8.511939
v 163.87828 445.49905 8.632953
v 163.86217 445.4568 8.798804
v 163.87755 445.49774 8.9650545
v 163.92027 445.61096 9.087157
v 163.59232 445.98898 9.122057
v 163.65735 446.12418 9.038111
v 163.6955 446.2034 8.8904085
v 163.69653 446.20544 8.718526
v 163.66017 446.12976 8.56852
v 163.59618 445.9966 8.480583
v 163.52168 445.8417 8.478278
v 163.45663 445.70654 8.562224
v 163.4185 445.62732 8.709927
v 163.41747 445.62527 8.881809
v 163.45381 445.70096 9.031816
v 163.51782 445.83408 9.119752
v 163.18333 446.202 9.135902
v 163.24854 446.346 9.072048
v 163.29472 446.43835 8.937297
v 163.30952 446.45425 8.767756
v 163.28896 446.3895 8.608854
v 163.23856 446.26138 8.503169
v 163.17181 446.10428 8.479017
v 163.10661 445.96027 8.542872
v 163.06042 445.86795 8.677623
v 163.04562 445.85205 8.847164
v 163.0662 445.9168 9.006065
v 163.1166 446.0449 9.111752
v 162.52129 446.31647 9.052653
v 162.59262 446.47037 9.05012
v 162.70496 446.5692 8.984116
v 162.82817 446.58658 8.872326
v 162.92929 446.51773 8.744705
v 162.98119 446.3812 8.635448
v 162.96997 446.2135 8.5738325
v 162.89864 446.0596 8.576365
v 162.7863 445.96075 8.64237
v 162.66309 445.9434 8.754159
v 162.56197 446.01224 8.881781
v 162.51007 446.14877 8.991036
v 162.40729 446.45065 8.332925
v 162.5269 446.57394 8.33952
v 162.69144 446.62097 8.333124
v 162.85683 446.57916 8.315451
v 162.97873 446.45972 8.291235
v 163.02449 446.29465 8.266965
v 162.98186 446.12814 8.2491455
v 162.86224 446.00488 8.24255
v 162.69771 445.95782 8.248946
v 162.53232 445.99963 8.26662
v 162.41042 446.1191 8.290836
v 162.36464 446.28418 8.315105
v 162.33316 446.40085 7.840283
v 162.42143 446.54834 7.8755226
v 162.56921 446.633 7.890036
v 162.73691 446.63214 7.879935
v 162.87958 446.546 7.8479247
v 162.95898 446.3976 7.802583
v 162.95387 446.2268 7.7560596
v 162.8656 446.0793 7.72082
v 162.7178 445.9947 7.706306
v 162.55013 445.99554 7.716408
v 162.40746 446.0817 7.748418
v 162.32805 446.23004 7.793759
v 162.25258 446.41666 7.431372
v 162.34784 446.55786 7.536002
v 162.48404 446.65408 7.575679
v 162.62468 446.6795 7.53977
v 162.73207 446.62738 7.437898
v 162.77744 446.5116 7.29736
v 162.74863 446.36325 7.155812
v 162.65337 446.22202 7.051182
v 162.51717 446.12582 7.011505
v 162.37653 446.10037 7.047414
v 162.26913 446.15253 7.149286
v 162.22377 446.26828 7.289824
v 161.96968 446.49057 7.4297166
v 162.01326 446.58362 7.5714045
v 162.10785 446.70786 7.6461477
v 162.22812 446.83 7.6339192
v 162.34181 446.91727 7.5379953
v 162.41849 446.94635 7.384079
v 162.4376 446.90942 7.2134113
v 162.39401 446.81638 7.0717235
v 162.29942 446.69214 6.99698
v 162.17917 446.57004 7.0092087
v 162.06546 446.48273 7.1051326
v 161.98878 446.45364 7.259049
v 161.71773 446.72412 7.3783536
v 161.75162 446.8267 7.5142574
v 161.81728 446.97266 7.578657
v 161.89708 447.12283 7.5542974
v 161.96967 447.23706 7.447705
v 162.01558 447.2847 7.287441
v 162.02252 447.253 7.1164484
v 161.98863 447.15042 6.9805446
v 161.92297 447.00446 6.916145
v 161.84317 446.85425 6.940505
v 161.77058 446.74005 7.0470977
v 161.72467 446.6924 7.207361
v 161.33865 446.80093 7.3519187
v 161.36407 446.90402 7.4865475
v 161.40854 447.05722 7.550479
v 161.4601 447.21942 7.5265827
v 161.50496 447.3472 7.4212613
v 161.5311 447.4063 7.2627363
v 161.5315 447.38092 7.0934834
v 161.50607 447.27783 6.9588547
v 161.46161 447.12466 6.894923
v 161.41005 446.96243 6.9188194
v 161.36519 446.83466 7.0241404
v 161.33905 446.77554 7.182666
v 160.87338 446.99133 7.3534756
v 160.92395 447.0915 7.4835196
v 160.99973 447.235 7.540175
v 161.08038 447.3834 7.5082617
v 161.14432 447.49692 7.3963304
v 161.17442 447.54517 7.234373
v 161.1626 447.5152 7.0657864
v 161.11203 447.41504 6.9357424
v 161.03627 447.27155 6.879087
v 160.95561 447.12314 6.9110003
v 160.89166 447.00958 7.0229316
v 160.86157 446.96133 7.184889
v 160.45805 447.266 7.3128552
v 160.51675 447.34286 7.4553986
v 160.61185 447.46506 7.5304294
v 160.71783 447.5998 7.517844
v 160.80632 447.71103 7.421015
v 160.85362 447.7689 7.265887
v 160.84703 447.7579 7.094026
v 160.78833 447.68103 6.9514832
v 160.69324 447.55884 6.876452
v 160.58725 447.4241 6.889037
v 160.49876 447.31287 6.9858665
v 160.45148 447.255 7.140995
v 160.14427 447.58307 7.3799067
v 160.22057 447.68408 7.496229
v 160.32207 447.8177 7.5336633
v 160.42155 447.9481 7.482179
v 160.4924 448.04034 7.3555717
v 160.5156 448.06973 7.1877656
v 160.48494 448.02835 7.0237236
v 160.40865 447.92734 6.9074016
v 160.30714 447.79373 6.869967
v 160.20766 447.66333 6.9214516
v 160.13681 447.57108 7.0480585
v 160.11362 447.54172 7.215865
v 159.77884 447.81415 7.3643003
v 159.84634 447.91397 7.486899
v 159.93933 448.0511 7.532818
v 160.03287 448.18875 7.4897547
v 160.1019 448.29007 7.369247
v 160.12791 448.3279 7.203585
v 160.10396 448.2921 7.037158
v 160.03645 448.1923 6.91456
v 159.94347 448.0552 6.8686404
v 159.84993 447.91754 6.911704
v 159.7809 447.81622 7.032212
v 159.75488 447.77838 7.1978736
v 159.38484 448.09097 7.3653736
v 159.46411 448.18256 7.487365
v 159.57274 448.30792 7.532449
v 159.68163 448.4335 7.4885464
v 159.7616 448.52563 7.367421
v 159.7912 448.55963 7.2015276
v 159.76253 448.52637 7.035318
v 159.68326 448.43478 6.9133267
v 159.57463 448.30942 6.8682423
v 159.46574 448.18384 6.9121447
v 159.38577 448.0917 7.0332704
v 159.35617 448.0577 7.1991634
v 159.05325 448.43164 7.348452
v 159.13583 448.51025 7.477151
v 159.25398 448.62268 7.531602
v 159.37602 448.73874 7.497214
v 159.46925 448.8274 7.3832016
v 159.50871 448.86487 7.2201147
v 159.48381 448.8411 7.0516515
v 159.40121 448.76248 6.9229527
v 159.28308 448.65005 6.868502
v 159.16104 448.534 6.9028897
v 159.0678 448.44534 7.016902
v 159.02835 448.40787 7.1799893
v 158.73471 448.74652 7.3289404
v 158.81108 448.8192 7.4647317
v 158.92642 448.92896 7.529616
v 159.04979 449.04636 7.506208
v 159.14816 449.13995 7.4007797
v 159.19518 449.18463 7.241581
v 159.1782 449.16846 7.071268
v 159.10184 449.09576 6.935477
v 158.98651 448.98602 6.8705926
v 158.86313 448.86862 6.8940005
v 158.76476 448.77505 6.9994287
v 158.71776 448.73035 7.1586275
v 158.38524 449.14566 7.359785
v 158.44078 449.2617 7.5229754
v 158.5527 449.38397 7.635592
v 158.69102 449.47977 7.6674595
v 158.8187 449.5234 7.610039
v 158.90147 449.5032 7.4787164
v 158.9172 449.42456 7.3086796
v 158.86166 449.30853 7.145489
v 158.74974 449.18625 7.0328727
v 158.61142 449.09045 7.001005
v 158.48375 449.0468 7.0584254
v 158.40097 449.06702 7.1897483
v 158.19238 449.4696 6.815508
v 158.25908 449.61026 6.955902
v 158.38496 449.7268 7.0343647
v 158.53629 449.78806 7.0298705
v 158.67253 449.77756 6.9436245
v 158.75717 449.69815 6.798736
v 158.76753 449.57108 6.6340275
v 158.70084 449.43042 6.493633
v 158.57495 449.31384 6.4151707
v 158.42363 449.25262 6.419665
v 158.28738 449.26312 6.505911
v 158.20274 449.34253 6.6507993
v 157.98425 449.61258 6.7444887
v 158.02019 449.7293 6.907753
v 158.11327 449.863 7.0204344
v 158.23857 449.9778 7.0523396
v 158.36252 450.043 6.99492
v 158.45189 450.04108 6.8635607
v 158.48276 449.97256 6.69346
v 158.44682 449.85583 6.5301957
v 158.35374 449.72214 6.4175143
v 158.22844 449.60733 6.385609
v 158.10449 449.54214 6.443029
v 158.01512 449.54407 6.574388
v 157.64276 449.9733 6.7414713
v 157.70651 450.11038 6.8798957
v 157.82204 450.23727 6.9466705
v 157.95839 450.31998 6.923904
v 158.07904 450.33633 6.817695
v 158.15164 450.28192 6.6565037
v 158.15675 450.1714 6.4835205
v 158.093 450.0343 6.3450956
v 157.97746 449.90738 6.278321
v 157.84111 449.8247 6.301088
v 157.72047 449.80835 6.407296
v 157.64787 449.86273 6.568488
v 157.41501 450.24164 6.1029115
v 157.46806 450.3867 6.238729
v 157.5879 450.508 6.320719
v 157.74242 450.57312 6.326912
v 157.8902 450.56458 6.2556486
v 157.99165 450.48468 6.1260242
v 158.01959 450.3548 5.9727716
v 157.96652 450.20978 5.836954
v 157.8467 450.08844 5.754964
v 157.69218 450.02332 5.748771
v 157.5444 450.03186 5.820034
v 157.44295 450.1118 5.9496584
v 157.28244 450.3455 5.6839995
v 157.28146 450.45926 5.8554754
v 157.34851 450.59756 5.9906855
v 157.46562 450.72333 6.0534005
v 157.60141 450.8029 6.026817
v 157.7195 450.81488 5.9180565
v 157.78825 450.7561 5.7562623
v 157.78923 450.64233 5.584787
v 157.72218 450.50403 5.449577
v 157.60507 450.37823 5.3868613
v 157.46928 450.2987 5.4134455
v 157.3512 450.2867 5.522206
v 157.03056 450.5511 5.527625
v 156.98253 450.54703 5.699893
v 156.99017 450.61212 5.8687277
v 157.05145 450.72894 5.9888897
v 157.14993 450.86615 6.0281816
v 157.25925 450.987 5.9760756
v 157.3501 451.0591 5.8465333
v 157.39815 451.06314 5.674265
v 157.3905 450.99805 5.5054307
v 157.32922 450.88126 5.3852687
v 157.23073 450.74402 5.3459764
v 157.12141 450.62317 5.3980823
v 156.7089 450.80814 5.5368533
v 156.68738 450.80295 5.7073345
v 156.7089 450.8741 5.862341
v 156.76765 451.00256 5.960338
v 156.84792 451.15387 5.975068
v 156.92819 451.28748 5.902584
v 156.98695 451.3676 5.762308
v 157.00845 451.3728 5.591827
v 156.98695 451.30167 5.436821
v 156.92819 451.17322 5.3388233
v 156.84792 451.0219 5.3240933
v 156.76765 450.88828 5.3965774
v 156.35579 450.90665 5.531733
v 156.34871 450.90936 5.702973
v 156.3611 450.99564 5.851653
v 156.38962 451.14236 5.9379354
v 156.42664 451.31024 5.9386997
v 156.46223 451.45428 5.853742
v 156.48686 451.5359 5.7058263
v 156.49393 451.53317 5.5345864
v 156.48155 451.4469 5.385906
v 156.45303 451.30017 5.299624
v 156.41602 451.1323 5.2988596
v 156.38042 450.98825 5.383817
v 155.90431 450.95587 5.59764
v 155.90944 450.9937 5.7651453
v 155.9328 451.10812 5.891215
v 155.96814 451.2685 5.942068
v 156.006 451.43182 5.904079
v 156.03621 451.55435 5.787427
v 156.0507 451.60324 5.6233687
v 156.0456 451.5654 5.4558635
v 156.02223 451.451 5.329794
v 155.98688 451.29062 5.278941
v 155.94904 451.1273 5.31693
v 155.91881 451.00476 5.433582
v 155.40073 451.1231 5.5939546
v 155.41704 451.1586 5.7619853
v 155.4695 451.2638 5.888291
v 155.54404 451.41046 5.939028
v 155.62068 451.5593 5.9006014
v 155.67891 451.67044 5.7833076
v 155.7031 451.71408 5.6185756
v 155.68678 451.6786 5.4505453
v 155.63432 451.5734 5.3242397
v 155.55978 451.42673 5.273503
v 155.48314 451.2779 5.311929
v 155.42491 451.16675 5.4292226
v 155.00323 451.41968 5.5234904
v 154.95628 451.46152 5.695517
v 154.97205 451.56262 5.86654
v 155.04626 451.6959 5.9907336
v 155.15907 451.82562 6.0348206
v 155.28026 451.91702 5.9869876
v 155.37732 451.94562 5.860052
v 155.42427 451.90378 5.6880255
v 155.40852 451.80267 5.5170026
v 155.3343 451.6694 5.392809
v 155.22148 451.53967 5.348722
v 155.10031 451.44827 5.396555
v 154.775 451.66467 4.8716063
v 154.69449 451.7436 4.9759073
v 154.68681 451.8714 5.1161103
v 154.75404 452.0138 5.254647
v 154.87816 452.13266 5.3543973
v 155.0259 452.19614 5.388633
v 155.15767 452.1872 5.3481803
v 155.23819 452.10828 5.2438793
v 155.24585 451.98047 5.103677
v 155.17862 451.83807 4.96514
v 155.05452 451.7192 4.86539
v 154.90678 451.65573 4.831154
v 154.68451 451.97406 4.5386243
v 154.5557 451.94232 4.593668
v 154.47475 451.9748 4.72193
v 154.46332 452.06277 4.8890433
v 154.52449 452.18274 5.050229
v 154.64188 452.30246 5.1622987
v 154.784 452.38995 5.1952224
v 154.91281 452.4217 5.1401787
v 154.99376 452.38922 5.0119166
v 155.00519 452.3012 4.8448033
v 154.94402 452.18127 4.6836176
v 154.82663 452.06152 4.571548
v 154.471 452.44647 4.511469
v 154.34097 452.3598 4.549171
v 154.2477 452.319 4.6628113
v 154.21617 452.335 4.821941
v 154.25482 452.40347 4.98392
v 154.3533 452.5061 5.1053476
v 154.48523 452.6154 5.153687
v 154.61525 452.70203 5.115985
v 154.70853 452.74283 5.0023446
v 154.74007 452.72684 4.843215
v 154.70142 452.65836 4.681236
v 154.60294 452.55573 4.5598083
v 154.17862 452.8229 4.4852643
v 154.04794 452.72873 4.528866
v 153.95424 452.6714 4.6489964
v 153.9226 452.66617 4.813467
v 153.96152 452.71454 4.978208
v 154.06056 452.80347 5.099077
v 154.19319 452.90918 5.1436877
v 154.32387 453.00333 5.100086
v 154.41757 453.0607 4.9799557
v 154.4492 453.0659 4.815485
v 154.41028 453.01755 4.650744
v 154.31125 452.9286 4.529875
v 153.86116 453.1623 4.489211
v 153.74408 453.07773 4.574789
v 153.67784 453.03534 4.7220454
v 153.6802 453.04648 4.8915234
v 153.75052 453.1082 5.037811
v 153.86996 453.2039 5.121711
v 154.00652 453.30795 5.120742
v 154.12358 453.39252 5.035164
v 154.18982 453.4349 4.887907
v 154.18745 453.42377 4.7184296
v 154.11714 453.3621 4.5721416
v 153.99771 453.26636 4.488242
v 153.5541 453.5011 4.497414
v 153.44098 453.41824 4.596415
v 153.38196 453.37747 4.7520103
v 153.39285 453.38968 4.9225082
v 153.47073 453.45163 5.062224
v 153.59473 453.54672 5.133721
v 153.73163 453.64944 5.1178412
v 153.84474 453.73233 5.01884
v 153.90375 453.7731 4.8632445
v 153.89287 453.7609 4.6927466
v 153.81499 453.69894 4.553031
v 153.69098 453.60385 4.4815345
v 153.3681 453.92728 4.472721
v 153.23392 453.83942 4.5346823
v 153.14322 453.78094 4.6686034
v 153.12029 453.76746 4.838601
v 153.17128 453.8026 4.999124
v 153.28253 453.87698 5.1071606
v 153.42422 453.9706 5.1337624
v 153.55841 454.05844 5.071801
v 153.64911 454.11694 4.9378796
v 153.67204 454.13043 4.7678823
v 153.62105 454.09528 4.607359
v 153.5098 454.0209 4.4993224
v 153.13239 454.3089 4.4702
v 153.0008 454.21332 4.5259013
v 152.9092 454.14713 4.6554785
v 152.88214 454.12808 4.8242116
v 152.92688 454.16125 4.986889
v 153.03142 454.23776 5.0999207
v 153.16774 454.33716 5.1330204
v 153.29933 454.43274 5.077319
v 153.39091 454.4989 4.947742
v 153.41797 454.51797 4.779009
v 153.37325 454.4848 4.6163316
v 153.2687 454.40826 4.5032997
v 152.86745 454.66983 4.468722
v 152.7358 454.56934 4.5148044
v 152.64001 454.4964 4.6375237
v 152.60577 454.47055 4.8039975
v 152.64224 454.49872 4.9696193
v 152.73965 454.57336 5.0900106
v 152.87192 454.67447 5.1329126
v 153.00357 454.77496 5.08683
v 153.09935 454.8479 4.964111
v 153.13359 454.87375 4.797637
v 153.09712 454.84558 4.6320157
v 152.99971 454.77094 4.5116243
v 152.60635 455.03397 4.4682546
v 152.48283 454.9231 4.5130057
v 152.39247 454.84204 4.6347537
v 152.35948 454.8126 4.8008757
v 152.3927 454.84256 4.96686
v 152.48323 454.92398 5.0882306
v 152.6068 455.035 5.132467
v 152.73032 455.14587 5.0877156
v 152.82068 455.22693 4.965968
v 152.85367 455.25638 4.799846
v 152.82045 455.2264 4.633862
v 152.72993 455.145 4.512491
v 152.27412 455.33414 4.468079
v 152.18108 455.19672 4.512997
v 152.11305 455.09634 4.6348667
v 152.0883 455.0599 4.8010335
v 152.11345 455.0971 4.9669724
v 152.18175 455.19806 5.0882206
v 152.2749 455.33566 5.13229
v 152.36795 455.47305 5.0873723
v 152.43597 455.57343 4.9655023
v 152.46072 455.60986 4.799336
v 152.43558 455.57266 4.633397
v 152.36728 455.4717 4.5121484
v 151.90836 455.59216 4.475559
v 151.82054 455.4446 4.4838176
v 151.7466 455.3204 4.576828
v 151.70633 455.25278 4.729668
v 151.71054 455.25992 4.901385
v 151.75809 455.33987 5.0459666
v 151.83624 455.47122 5.124673
v 151.92407 455.61877 5.1164145
v 151.99802 455.74298 5.023404
v 152.03828 455.8106 4.870564
v 152.03407 455.80347 4.6988473
v 151.98653 455.7235 4.5542655
v 151.59569 455.7117 4.5810876
v 151.48557 455.5887 4.5834327
v 151.38132 455.52002 4.668246
v 151.3109 455.52402 4.8128014
v 151.29315 455.59967 4.978366
v 151.33284 455.72668 5.1205764
v 151.41934 455.87103 5.201328
v 151.52946 455.99402 5.1989827
v 151.6337 456.0627 5.1141696
v 151.70413 456.05872 4.969614
v 151.72188 455.98306 4.8040495
v 151.68217 455.85605 4.661839
v 151.43582 455.8991 4.1689596
v 151.32701 455.7672 4.103433
v 151.19366 455.69388 4.100218
v 151.07149 455.6988 4.160175
v 150.99324 455.78064 4.2672386
v 150.97987 455.91748 4.3927217
v 151.03497 456.07266 4.5030007
v 151.14378 456.20456 4.5685267
v 151.27715 456.2779 4.5717425
v 151.39932 456.27298 4.5117855
v 151.47757 456.19113 4.4047217
v 151.49094 456.0543 4.2792387
v 151.13757 456.17575 3.9265919
v 151.0346 456.03925 3.8566573
v 150.90813 455.93936 3.8452656
v 150.79199 455.90286 3.8954697
v 150.71736 455.9395 3.993817
v 150.70421 456.03952 4.113956
v 150.75606 456.17606 4.223695
v 150.85902 456.31256 4.2936296
v 150.98552 456.41245 4.305021
v 151.10164 456.44897 4.254817
v 151.17627 456.4123 4.15647
v 151.18944 456.31232 4.0363307
v 150.7484 456.47797 3.7044706
v 150.61067 456.37518 3.674627
v 150.48279 456.30136 3.737544
v 150.39903 456.2763 3.8763628
v 150.38182 456.3067 4.0538874
v 150.43579 456.3844 4.2225494
v 150.54648 456.48862 4.3371572
v 150.6842 456.5914 4.3670006
v 150.81209 456.6652 4.304084
v 150.89584 456.69028 4.165265
v 150.91304 456.65988 3.9877405
v 150.85907 456.58215 3.8190782
v 150.51997 456.91302 3.7164273
v 150.3865 456.80502 3.7069156
v 150.26318 456.714 3.7852948
v 150.18304 456.66428 3.9305634
v 150.16756 456.66922 4.103797
v 150.22089 456.7275 4.2585773
v 150.32872 456.82352 4.3534317
v 150.46219 456.9315 4.362943
v 150.58551 457.02252 4.284564
v 150.66565 457.07224 4.139295
v 150.68114 457.0673 3.9660618
v 150.6278 457.009 3.8112814
v 150.19308 457.2742 3.7112417
v 150.0864 457.14288 3.6788094
v 149.9821 457.01923 3.7362535
v 149.90816 456.93634 3.8681817
v 149.88437 456.91644 4.039244
v 149.91713 456.96484 4.2036047
v 149.99763 457.0686 4.317223
v 150.10434 457.19992 4.3496556
v 150.20863 457.32358 4.2922115
v 150.28258 457.40646 4.160283
v 150.30635 457.42636 3.9892206
v 150.2736 457.37796 3.82486
v 149.81192 457.52637 3.694325
v 149.70671 457.39163 3.6752427
v 149.60889 457.26874 3.7447455
v 149.54466 457.1907 3.8842103
v 149.53125 457.17838 4.0562673
v 149.57225 457.23508 4.2148147
v 149.65666 457.34564 4.317369
v 149.76187 457.4804 4.3364515
v 149.8597 457.60327 4.2669487
v 149.9239 457.6813 4.127484
v 149.93732 457.69363 3.9554265
v 149.89633 457.63693 3.7968795
v 149.47986 457.83563 3.7042074
v 149.37735 457.70126 3.6727526
v 149.27847 457.57285 3.7300534
v 149.20975 457.48474 3.8607562
v 149.18956 457.4606 4.0298395
v 149.22334 457.50687 4.1919975
v 149.30203 457.61118 4.3037796
v 149.40456 457.74554 4.3352346
v 149.50343 457.874 4.2779336
v 149.57216 457.96207 4.147231
v 149.59235 457.98624 3.9781477
v 149.55856 457.93994 3.8159897
v 149.07079 458.0463 3.6788113
v 148.97379 457.9044 3.6807334
v 148.89018 457.78268 3.7684085
v 148.84238 457.71378 3.9183445
v 148.8432 457.71613 4.090366
v 148.89241 457.7891 4.23838
v 148.97682 457.91318 4.3227262
v 149.07382 458.05508 4.320804
v 149.15742 458.1768 4.233129
v 149.20523 458.24573 4.083193
v 149.2044 458.24338 3.9111717
v 149.1552 458.17038 3.7631576
v 148.62083 458.42215 3.770235
v 148.5286 458.28156 3.772233
v 148.46931 458.1268 3.8556643
v 148.4589 457.99936 3.9981735
v 148.50012 457.93338 4.161576
v 148.58194 457.94656 4.302087
v 148.68245 458.0353 4.3820577
v 148.77469 458.17593 4.3800597
v 148.83397 458.3307 4.2966285
v 148.84439 458.45813 4.154119
v 148.80316 458.5241 3.9907172
v 148.72134 458.51093 3.8502057
v 148.22533 458.52426 3.9543097
v 148.13683 458.37704 4.0198092
v 148.10934 458.21698 4.1293445
v 148.15022 458.08698 4.253565
v 148.24854 458.02182 4.359185
v 148.37793 458.039 4.417906
v 148.50372 458.1339 4.4139915
v 148.59222 458.28113 4.3484917
v 148.61972 458.4412 4.238957
v 148.57883 458.5712 4.1147366
v 148.48051 458.63635 4.0091157
v 148.35114 458.61917 3.9503953
v 148.03654 458.71112 4.190862
v 147.9333 458.57428 4.223561
v 147.8707 458.42828 4.3348966
v 147.8655 458.31223 4.495038
v 147.9191 458.25723 4.6610746
v 148.01714 458.27805 4.788517
v 148.13335 458.36905 4.8432174
v 148.23659 458.5059 4.810519
v 148.2992 458.65192 4.699183
v 148.3044 458.76794 4.539042
v 148.2508 458.82294 4.3730054
v 148.15276 458.80215 4.2455626
v 147.6769 458.82037 4.3444276
v 147.59373 458.6747 4.403791
v 147.54465 458.5568 4.534727
v 147.54279 458.4982 4.702152
v 147.58864 458.51468 4.8612037
v 147.6699 458.60178 4.9692645
v 147.76485 458.73615 4.9973807
v 147.84799 458.88184 4.9380174
v 147.89708 458.99976 4.807081
v 147.89896 459.05832 4.6396565
v 147.8531 459.04187 4.4806046
v 147.77182 458.95477 4.3725433
v 147.45059 458.91956 4.5677605
v 147.34222 458.79416 4.5636897
v 147.2332 458.7258 4.6412635
v 147.15273 458.73276 4.7796965
v 147.12239 458.81317 4.9418955
v 147.1503 458.94553 5.0843987
v 147.22899 459.09436 5.1690235
v 147.33736 459.21976 5.1730943
v 147.44638 459.28812 5.0955205
v 147.52684 459.28116 4.9570875
v 147.55719 459.2007 4.7948885
v 147.52928 459.0684 4.652385
v 147.31293 458.99118 4.057861
v 147.18774 458.88443 4.083489
v 147.05185 458.8506 4.1743364
v 146.94167 458.89877 4.3060613
v 146.88672 459.01602 4.443368
v 146.90173 459.17093 4.549465
v 146.98267 459.32202 4.595924
v 147.10785 459.42877 4.570296
v 147.24374 459.4626 4.4794483
v 147.35393 459.41443 4.347723
v 147.40887 459.29718 4.210417
v 147.39386 459.14224 4.1043196
v 146.92805 459.3067 3.819232
v 146.84851 459.1585 3.8460858
v 146.75911 459.05984 3.9516757
v 146.68382 459.03714 4.107709
v 146.64282 459.0965 4.2723765
v 146.64711 459.22202 4.4015565
v 146.6955 459.38004 4.460634
v 146.77505 459.52826 4.4337807
v 146.86446 459.62692 4.328191
v 146.93973 459.64963 4.1721573
v 146.98073 459.59024 4.0074897
v 146.97646 459.46475 3.87831
v 146.44994 459.49353 3.728768
v 146.4005 459.332 3.7530024
v 146.34996 459.21088 3.8585203
v 146.31186 459.1627 4.0170484
v 146.2964 459.20032 4.1861095
v 146.30774 459.31366 4.320403
v 146.34282 459.47238 4.383946
v 146.39226 459.63394 4.3597116
v 146.4428 459.75504 4.254194
v 146.4809 459.80322 4.095666
v 146.49635 459.7656 3.926605
v 146.48502 459.65225 3.792311
v 146.0009 459.6462 3.7094173
v 145.95595 459.48038 3.7140636
v 145.91222 459.34067 3.8030112
v 145.88145 459.26453 3.9524267
v 145.87189 459.27237 4.1222744
v 145.8861 459.3621 4.2670436
v 145.92026 459.50964 4.347944
v 145.96521 459.67548 4.3432975
v 146.00894 459.8152 4.2543497
v 146.0397 459.89133 4.104934
v 146.04927 459.88348 3.9350865
v 146.03506 459.79376 3.7903173
v 145.55676 459.7412 3.6825252
v 145.48756 459.5863 3.7101214
v 145.43098 459.46582 3.8186042
v 145.40219 459.41205 3.9789062
v 145.40887 459.4394 4.148074
v 145.44926 459.54053 4.28078
v 145.51254 459.68835 4.341465
v 145.58174 459.84326 4.3138685
v 145.63832 459.96375 4.2053857
v 145.66711 460.01752 4.045084
v 145.66043 459.99017 3.875916
v 145.62004 459.88904 3.7432103
v 145.18753 459.99258 3.681315
v 145.09186 459.85004 3.690173
v 145.0107 459.73083 3.7835188
v 144.9658 459.66693 3.9363408
v 144.96921 459.6754 4.10769
v 145.02 459.75403 4.2516537
v 145.10455 459.8817 4.329657
v 145.20024 460.02426 4.320799
v 145.28139 460.14346 4.227453
v 145.3263 460.2074 4.074631
v 145.32288 460.1989 3.9032822
v 145.2721 460.12027 3.7593184
v 144.8263 460.25647 3.675538
v 144.72716 460.11694 3.6915853
v 144.64558 460.00293 3.7909968
v 144.60342 459.94498 3.9471354
v 144.61198 459.95865 4.118164
v 144.66896 460.04022 4.2582555
v 144.7591 460.16788 4.3298726
v 144.85823 460.3074 4.3138256
v 144.9398 460.42142 4.214414
v 144.98195 460.47937 4.058275
v 144.9734 460.4657 3.8872468
v 144.91643 460.38412 3.7471552
v 144.42056 460.45908 3.6692524
v 144.32176 460.3247 3.7108686
v 144.24832 460.22522 3.8303037
v 144.21994 460.18732 3.9955552
v 144.24422 460.2211 4.162344
v 144.31465 460.3176 4.2859793
v 144.41235 460.45087 4.3333335
v 144.51115 460.58527 4.291717
v 144.5846 460.68472 4.172282
v 144.61296 460.72263 4.0070305
v 144.5887 460.68884 3.8402417
v 144.51826 460.59235 3.7166064
v 144.07623 460.74533 3.6685348
v 143.96631 460.61987 3.7101247
v 143.88474 460.52692 3.829543
v 143.85338 460.49142 3.9947915
v 143.88063 460.52283 4.161592
v 143.9592 460.61276 4.28525
v 144.06802 460.73712 4.3326325
v 144.17795 460.86258 4.2910423
v 144.25952 460.95554 4.171624
v 144.29088 460.99106 4.006376
v 144.26363 460.95963 3.8395753
v 144.18506 460.8697 3.7159169
v 143.74702 461.04886 3.6682172
v 143.63258 460.9275 3.7098026
v 143.54771 460.83755 3.8292186
v 143.51514 460.80313 3.9944675
v 143.54361 460.83347 4.161271
v 143.62547 460.92038 4.2849345
v 143.73882 461.04065 4.3323226
v 143.85326 461.16202 4.290737
v 143.93813 461.25195 4.171321
v 143.9707 461.28638 4.006072
v 143.94223 461.25604 3.8392684
v 143.86037 461.16913 3.715605
v 143.42024 461.3551 3.6680229
v 143.30444 461.23618 3.7127662
v 143.21976 461.14923 3.8345082
v 143.18887 461.11755 4.000628
v 143.22006 461.14963 4.1666145
v 143.30496 461.23688 4.287991
v 143.42082 461.35593 4.332235
v 143.5366 461.47485 4.287492
v 143.62129 461.5618 4.1657495
v 143.65219 461.59348 3.9996297
v 143.621 461.5614 3.8336437
v 143.5361 461.47415 3.7122672
v 143.10114 461.66928 3.667956
v 142.99522 461.5414 3.7125378
v 142.91771 461.44788 3.8341613
v 142.88937 461.41367 4.000238
v 142.91779 461.44803 4.166268
v 142.99536 461.5417 4.2877626
v 143.1013 461.6696 4.3321686
v 143.20721 461.79745 4.287587
v 143.28473 461.89102 4.1659636
v 143.31306 461.9252 3.9998868
v 143.28465 461.89087 3.833857
v 143.20708 461.79718 3.712362
v 142.73297 461.92413 3.6679218
v 142.64119 461.7859 3.7127595
v 142.57408 461.6848 3.8345702
v 142.54967 461.64804 4.0007153
v 142.57445 461.6854 4.166676
v 142.64182 461.7869 4.2879834
v 142.7337 461.92532 4.3321333
v 142.8255 462.06357 4.287296
v 142.8926 462.16464 4.165485
v 142.91702 462.20142 3.9993398
v 142.89223 462.16406 3.8333793
v 142.82486 462.06256 3.7120717
v 142.35532 462.1647 3.6679049
v 142.26564 462.02493 3.712357
v 142.2 461.92258 3.833886
v 142.17595 461.8851 3.9999278
v 142.19994 461.92252 4.1659923
v 142.26555 462.0248 4.287582
v 142.35521 462.16458 4.3321176
v 142.44487 462.30435 4.2876654
v 142.51053 462.4067 4.1661363
v 142.53458 462.44418 4.0000944
v 142.51057 462.40677 3.83403
v 142.44496 462.30447 3.7124403
v 141.97957 462.40826 3.667899
v 141.88156 462.27423 3.7123826
v 141.80981 462.1761 3.8339345
v 141.78355 462.14017 3.999985
v 141.8098 462.1761 4.166041
v 141.88155 462.2742 4.2876077
v 141.97954 462.40823 4.332112
v 142.07755 462.5423 4.287628
v 142.14928 462.64044 4.166076
v 142.17555 462.67636 4.0000257
v 142.14929 462.64044 3.8339698
v 142.07756 462.54233 3.7124028
v 141.63344 462.69235 3.6678963
v 141.52481 462.56677 3.7123797
v 141.4453 462.4748 3.8339317
v 141.41618 462.44113 3.999982
v 141.44528 462.4748 4.166038
v 141.5248 462.56674 4.287605
v 141.6334 462.69232 4.332109
v 141.74203 462.81793 4.2876253
v 141.82155 462.90988 4.1660733
v 141.85066 462.94354 4.000023
v 141.82156 462.9099 3.8339672
v 141.74205 462.81796 3.7124002
v 141.30234 462.99384 3.667895
v 141.18942 462.8721 3.7124221
v 141.10677 462.783 3.8340058
v 141.07652 462.7504 4.000068
v 141.10681 462.78305 4.1661124
v 141.1895 462.8722 4.2876472
v 141.30243 462.99393 4.3321075
v 141.41536 463.11566 4.2875805
v 141.49802 463.20477 4.1659966
v 141.52824 463.23737 3.9999347
v 141.49797 463.2047 3.8338904
v 141.41528 463.11557 3.7123554
v 140.97688 463.30136 3.6678941
v 140.86464 463.17902 3.7123888
v 140.78247 463.08942 3.8339489
v 140.7524 463.05664 4.0000024
v 140.78247 463.08942 4.166055
v 140.86464 463.17902 4.287614
v 140.97688 463.30136 4.332107
v 141.08913 463.42374 4.2876124
v 141.17131 463.51334 4.1660523
v 141.20139 463.5461 3.9999988
v 141.17131 463.51334 3.8339458
v 141.08913 463.42374 3.712387
v 140.6425 463.59918 3.667894
v 140.54878 463.4621 3.712388
v 140.48016 463.36176 3.8339477
v 140.45506 463.32504 4.000001
v 140.48016 463.36176 4.166054
v 140.54878 463.4621 4.287613
v 140.6425 463.59918 4.3321066
v 140.73622 463.73627 4.2876124
v 140.80482 463.8366 4.166053
v 140.82994 463.87335 3.9999995
v 140.80482 463.8366 3.8339465
v 140.73622 463.73627 3.7123873
v 140.24364 463.8027 3.667894
v 140.17026 463.65375 3.712388
v 140.11655 463.54468 3.8339477
v 140.0969 463.50476 4.000001
v 140.11655 463.54468 4.166054
v 140.17026 463.65375 4.287613
v 140.24364 463.8027 4.3321066
v 140.31702 463.95166 4.2876124
v 140.37073 464.0607 4.166053
v 140.3904 464.10062 3.9999995
v 140.37073 464.0607 3.8339465
v 140.31702 463.95166 3.7123873
v 139.8392 463.99487 3.6678936
v 139.77298 463.8426 3.7123876
v 139.7245 463.7311 3.833947
v 139.70676 463.6903 4.0
v 139.7245 463.7311 4.1660533
v 139.77298 463.8426 4.287613
v 139.8392 463.99487 4.3321066
v 139.90541 464.14716 4.2876124
v 139.95389 464.25864 4.1660533
v 139.97163 464.29944 4.0
v 139.95389 464.25864 3.8339467
v 139.90541 464.14716 3.7123876
v 139.42284 464.15964 3.6678936
v 139.37915 463.99942 3.7123876
v 139.34718 463.88214 3.833947
v 139.33548 463.83923 4.0
v 139.34718 463.88214 4.1660533
v 139.37915 463.99942 4.2876124
v 139.42284 464.15964 4.3321066
v 139.4665 464.31985 4.2876124
v 139.49847 464.43713 4.1660533
v 139.51018 464.48004 4.0
v 139.49847 464.43713 3.8339467
v 139.4665 464.31985 3.7123876
v 138.98045 464.229 3.6678936
v 138.94637 464.06647 3.7123876
v 138.9214 463.9475 3.833947
v 138.91226 463.90396 4.0
v 138.9214 463.9475 4.1660533
v 138.94637 464.06647 4.2876124
v 138.98045 464.229 4.3321066
v 139.01456 464.3915 4.2876124
v 139.0395 464.51047 4.1660533
v 139.04865 464.55402 4.0
v 139.0395 464.51047 3.833947
v 139.01456 464.3915 3.7123876
v 138.54752 464.3433 3.6678936
v 138.49788 464.18484 3.7123876
v 138.46153 464.06882 3.833947
v 138.44823 464.02637 4.0
v 138.46153 464.06882 4.1660533
v 138.49788 464.18484 4.2876124
v 138.54752 464.3433 4.3321066
v 138.59715 464.50174 4.2876124
v 138.63348 464.61777 4.1660533
v 138.64679 464.66022 4.0
v 138.63348 464.61777 3.833947
v 138.59715 464.50174 3.7123876
v 138.12672 464.49643 3.6678936
v 138.05804 464.34525 3.7123876
v 138.00777 464.23456 3.833947
v 137.98936 464.19406 4.0
v 138.00777 464.23456 4.1660533
v 138.05804 464.34525 4.2876124
v 138.12672 464.49643 4.3321066
v 138.19542 464.6476 4.2876124
v 138.2457 464.75827 4.1660533
v 138.2641 464.7988 4.0
v 138.2457 464.75827 3.833947
v 138.19542 464.6476 3.7123876
v 137.73459 464.71262 3.6678936
v 137.63736 464.578 3.7123876
v 137.5662 464.47946 3.833947
v 137.54013 464.4434 4.0
v 137.5662 464.47946 4.1660533
v 137.63736 464.578 4.2876124
v 137.73459 464.71262 4.3321066
v 137.83182 464.84723 4.2876124
v 137.903 464.94577 4.1660533
v 137.92905 464.98184 4.0
v 137.903 464.94577 3.833947
v 137.83182 464.84723 3.7123876
v 137.40611 465.0169 3.6678936
v 137.3074 464.8834 3.7123876
v 137.23514 464.78564 3.833947
v 137.2087 464.74985 4.0
v 137.23514 464.78564 4.1660533
v 137.3074 464.8834 4.2876124
v 137.40611 465.0169 4.3321066
v 137.5048 465.15045 4.2876124
v 137.57707 465.2482 4.1660533
v 137.60352 465.28397 4.0
v 137.57707 465.2482 3.833947
v 137.5048 465.15045 3.7123876
v 137.01883 465.2417 3.6678936
v 136.92586 465.10413 3.7123876
v 136.8578 465.0034 3.833947
v 136.83289 464.96652 4.0
v 136.8578 465.0034 4.1660533
v 136.92586 465.10413 4.2876124
v 137.01883 465.2417 4.3321066
v 137.1118 465.37927 4.2876124
v 137.17987 465.48 4.1660533
v 137.20479 465.51688 4.0
v 137.17987 465.48 3.833947
v 137.1118 465.37927 3.7123876
v 136.66582 465.51718 3.6678936
v 136.55952 465.3896 3.7123876
v 136.48172 465.2962 3.833947
v 136.45323 465.26202 4.0
v 136.48172 465.2962 4.1660533
v 136.55952 465.3896 4.2876124
v 136.66582 465.51718 4.3321066
v 136.77211 465.64474 4.2876124
v 136.84993 465.73813 4.1660533
v 136.8784 465.7723 4.0
v 136.84993 465.73813 3.833947
v 136.77211 465.64474 3.7123876
v 136.33115 465.81467 3.6678936
v 136.21628 465.69476 3.7123876
v 136.13219 465.60696 3.833947
v 136.10141 465.57486 4.0
v 136.13219 465.60696 4.1660533
v 136.21628 465.69476 4.2876124
v 136.33115 465.81467 4.3321066
v 136.44601 465.93457 4.2876124
v 136.5301 466.02237 4.1660533
v 136.56088 466.0545 4.0
v 136.5301 466.02237 3.833947
v 136.44601 465.93457 3.7123876
v 136.01956 466.13626 3.6678936
v 135.88506 466.03888 3.7123876
v 135.78658 465.96762 3.833947
v 135.75053 465.94153 4.0
v 135.78658 465.96762 4.1660533
v 135.88506 466.03888 4.2876124
v 136.01956 466.13626 4.3321066
v 136.15408 466.2336 4.2876124
v 136.25255 466.3049 4.1660533
v 136.28859 466.331 4.0
v 136.25255 466.3049 3.833947
v 136.15408 466.2336 3.7123876
v 135.81142 466.5327 3.6678936
v 135.66084 466.46268 3.7123876
v 135.55063 466.41144 3.833947
v 135.51028 466.39267 4.0
v 135.55063 466.41144 4.1660533
v 135.66084 466.46268 4.2876124
v 135.81142 466.5327 4.3321066
v 135.96198 466.60275 4.2876124
v 136.0722 466.65402 4.1660533
v 136.11253 466.67276 4.0
v 136.0722 466.65402 3.833947
v 135.96198 466.60275 3.7123876
v 135.64232 466.94736 3.6678936
v 135.48299 466.9006 3.7123876
v 135.36633 466.8664 3.833947
v 135.32364 466.85388 4.0
v 135.36633 466.8664 4.1660533
v 135.48299 466.9006 4.2876124
v 135.64232 466.94736 4.3321066
v 135.80167 466.99408 4.2876124
v 135.9183 467.0283 4.1660533
v 135.96101 467.0408 4.0
v 135.9183 467.0283 3.833947
v 135.80167 466.99408 3.7123876
v 135.5607 467.38763 3.6678936
v 135.40395 467.33282 3.7123876
v 135.2892 467.29272 3.833947
v 135.2472 467.27805 4.0
v 135.2892 467.29272 4.1660533
v 135.40395 467.33282 4.2876124
v 135.5607 467.38763 4.3321066
v 135.71745 467.4424 4.2876124
v 135.8322 467.4825 4.1660533
v 135.8742 467.4972 4.0
v 135.8322 467.4825 3.833947
v 135.71745 467.4424 3.7123876
v 135.35027 467.78287 3.6678936
v 135.20424 467.70386 3.7123876
v 135.09732 467.646 3.833947
v 135.0582 467.62482 4.0
v 135.09732 467.646 4.1660533
v 135.20424 467.70386 4.2876124
v 135.35027 467.78287 4.3321066
v 135.4963 467.8619 4.2876124
v 135.60323 467.91977 4.1660533
v 135.64235 467.94095 4.0
v 135.60323 467.91977 3.833947
v 135.4963 467.8619 3.7123876
v 135.13449 468.17523 3.6678936
v 134.99617 468.08334 3.7123876
v 134.89491 468.0161 3.833947
v 134.85785 467.9915 4.0
v 134.89491 468.0161 4.1660533
v 134.99617 468.08334 4.2876124
v 135.13449 468.17523 4.3321066
v 135.27281 468.2671 4.2876124
v 135.37407 468.33435 4.1660533
v 135.41113 468.35898 4.0
v 135.37407 468.33435 3.833947
v 135.27281 468.2671 3.7123876
v 134.8565 468.52628 3.6678936
v 134.72836 468.42065 3.7123876
v 134.63455 468.34335 3.833947
v 134.60022 468.31506 4.0
v 134.63455 468.34335 4.1660533
v 134.72836 468.42065 4.2876124
v 134.8565 468.52628 4.3321066
v 134.98465 468.6319 4.2876124
v 135.07846 468.7092 4.1660533
v 135.1128 468.7375 4.0
v 135.07846 468.7092 3.833947
v 134.98465 468.6319 3.7123876
v 134.56503 468.8662 3.6678936
v 134.4342 468.76395 3.7123876
v 134.33842 468.68906 3.833947
v 134.30338 468.66168 4.0
v 134.33842 468.68906 4.1660533
v 134.4342 468.76395 4.2876124
v 134.56503 468.8662 4.3321066
v 134.69585 468.96848 4.2876124
v 134.79163 469.04333 4.1660533
v 134.82668 469.07074 4.0
v 134.79163 469.04333 3.833947
v 134.69585 468.96848 3.7123876
v 134.30553 469.2311 3.6678936
v 134.17778 469.12503 3.7123876
v 134.08427 469.04736 3.833947
v 134.05003 469.01895 4.0
v 134.08427 469.04736 4.1660533
v 134.17778 469.12503 4.2876124
v 134.30553 469.2311 4.3321066
v 134.43327 469.33722 4.2876124
v 134.5268 469.41486 4.1660533
v 134.56102 469.4433 4.0
v 134.5268 469.41486 3.833947
v 134.43327 469.33722 3.7123876
v 133.97554 469.5328 3.6690636
v 133.86551 469.41428 3.7273264
v 133.79005 469.33295 3.858652
v 133.76936 469.31067 4.0278516
v 133.80899 469.35336 4.1895885
v 133.89833 469.44962 4.300525
v 134.01343 469.57364 4.3309364
v 134.12344 469.6922 4.2726736
v 134.19891 469.7735 4.141348
v 134.2196 469.7958 3.9721484
v 134.17996 469.7531 3.8104117
v 134.09064 469.65683 3.6994748
v 133.71768 469.7006 3.7521112
v 133.59242 469.60388 3.7854462
v 133.4826 469.57025 3.9010034
v 133.41766 469.60876 4.067819
v 133.41501 469.70905 4.241195
v 133.47534 469.8443 4.3746758
v 133.58249 469.9782 4.4324946
v 133.70775 470.07495 4.39916
v 133.81757 470.10855 4.2836027
v 133.8825 470.07007 4.116787
v 133.88516 469.96976 3.9434109
v 133.82483 469.83453 3.8099303
v 133.5611 469.83774 3.219744
v 133.4142 469.76175 3.1748524
v 133.27477 469.7565 3.2080543
v 133.18018 469.8234 3.3104534
v 133.15575 469.9445 3.4546118
v 133.20802 470.08734 3.6019025
v 133.32303 470.21368 3.7128592
v 133.46992 470.28967 3.7577507
v 133.60934 470.29492 3.7245488
v 133.70395 470.22803 3.6221497
v 133.72838 470.10693 3.4779913
v 133.67609 469.96408 3.3307006
v 133.25922 470.2001 2.9776266
v 133.12054 470.11874 2.971075
v 133.00592 470.09354 3.0473177
v 132.94604 470.13123 3.1859257
v 132.95697 470.2217 3.349759
v 133.03575 470.34076 3.4949186
v 133.1613 470.45645 3.5825088
v 133.29997 470.53778 3.5890603
v 133.4146 470.563 3.5128176
v 133.47447 470.52533 3.3742096
v 133.46355 470.43484 3.2103765
v 133.38475 470.3158 3.0652168
v 132.94066 470.58447 2.9056094
v 132.80632 470.49323 2.9268658
v 132.70293 470.4443 3.0294564
v 132.65816 470.4508 3.1858919
v 132.68404 470.511 3.3542557
v 132.77362 470.6087 3.489435
v 132.90291 470.7178 3.5552082
v 133.03725 470.80902 3.5339518
v 133.14066 470.85797 3.4313612
v 133.18541 470.85147 3.2749257
v 133.15953 470.7913 3.106562
v 133.06995 470.69357 2.9713826
v 132.66304 470.9728 2.8799171
v 132.53223 470.87897 2.9377956
v 132.43835 470.82205 3.072478
v 132.40657 470.81735 3.2478764
v 132.4454 470.8661 3.4169927
v 132.54445 470.95523 3.5345125
v 132.67717 471.06088 3.5689466
v 132.80798 471.15472 3.511068
v 132.90186 471.21164 3.3763857
v 132.93364 471.21634 3.2009873
v 132.8948 471.1676 3.0318708
v 132.79576 471.07846 2.914351
v 132.36142 471.32343 2.87411
v 132.24045 471.21777 2.9343846
v 132.15642 471.14905 3.0686884
v 132.13185 471.13568 3.2410347
v 132.17334 471.18127 3.4052434
v 132.26974 471.27356 3.517315
v 132.39523 471.38788 3.5472198
v 132.5162 471.49353 3.486945
v 132.60023 471.56226 3.352641
v 132.6248 471.57562 3.180295
v 132.58333 471.53003 3.0160863
v 132.48692 471.43774 2.9040148
v 132.0565 471.65988 2.8762589
v 131.93878 471.54858 2.9338055
v 131.85669 471.473 3.0647228
v 131.83226 471.45343 3.2339315
v 131.87201 471.49506 3.3960924
v 131.96529 471.58676 3.5077548
v 132.08711 471.70398 3.5389986
v 132.20485 471.81528 3.4814522
v 132.28693 471.89084 3.350535
v 132.31137 471.91043 3.1813262
v 132.27162 471.86877 3.019165
v 132.17833 471.77707 2.907503
v 131.75189 471.98993 2.871682
v 131.6464 471.86447 2.9235024
v 131.57118 471.7761 3.0503564
v 131.54645 471.7484 3.2182534
v 131.57878 471.7889 3.3822055
v 131.65955 471.88672 3.4982822
v 131.76707 472.01562 3.5353804
v 131.87259 472.14105 3.4835598
v 131.94778 472.22946 3.356706
v 131.97253 472.2571 3.188809
v 131.9402 472.2166 3.0248568
v 131.85944 472.1188 2.9087803
v 131.38026 472.23975 2.8689113
v 131.28693 472.1053 2.921085
v 131.22086 472.01065 3.0481584
v 131.19975 471.98114 3.2160826
v 131.22926 472.02466 3.3798618
v 131.3015 472.1296 3.4956121
v 131.3971 472.2678 3.532318
v 131.49043 472.40225 3.4801443
v 131.5565 472.4969 3.3530707
v 131.5776 472.5264 3.1851468
v 131.5481 472.48288 3.0213673
v 131.47586 472.37793 2.9056172
v 130.92888 472.57144 2.803439
v 130.84563 472.42804 2.8910642
v 130.81 472.30734 3.0390568
v 130.83154 472.24167 3.2077622
v 130.90448 472.24863 3.3519762
v 131.00928 472.32632 3.4330566
v 131.11784 472.45398 3.429278
v 131.2011 472.59735 3.3416526
v 131.23671 472.71805 3.19366
v 131.21516 472.78372 3.0249546
v 131.14223 472.77676 2.8807406
v 131.03745 472.69907 2.7996602
v 130.79012 472.68826 3.199647
v 130.68858 472.5562 3.2203817
v 130.6017 472.4675 3.3232992
v 130.55275 472.4459 3.4808228
v 130.55484 472.49716 3.6507442
v 130.60742 472.60757 3.7875333
v 130.69641 472.74756 3.854537
v 130.79794 472.87958 3.8338025
v 130.88481 472.9683 3.7308848
v 130.93376 472.98993 3.5733612
v 130.93167 472.93866 3.4034398
v 130.87909 472.82822 3.266651
v 130.79543 472.7171 2.8393903
v 130.67934 472.59097 2.7677703
v 130.52782 472.53354 2.7403018
v 130.38145 472.56015 2.7643456
v 130.27948 472.66367 2.8334587
v 130.2492 472.81638 2.9291227
v 130.29875 472.97733 3.025704
v 130.41484 473.10345 3.0973241
v 130.56636 473.1609 3.1247923
v 130.71272 473.13428 3.1007488
v 130.8147 473.03076 3.0316355
v 130.84497 472.87805 2.9359717
v 130.5156 472.86508 2.3184695
v 130.38094 472.76138 2.266062
v 130.23824 472.72162 2.2959952
v 130.12572 472.75644 2.4002485
v 130.07353 472.8565 2.5508876
v 130.09567 472.99503 2.7075484
v 130.18619 473.1349 2.8282542
v 130.32083 473.2386 2.8806617
v 130.46353 473.27835 2.8507285
v 130.57605 473.24356 2.7464752
v 130.62823 473.14346 2.5958362
v 130.6061 473.00494 2.4391754
v 130.11754 473.2075 2.12839
v 129.99402 473.10855 2.1676035
v 129.89432 473.06454 2.2903404
v 129.84515 473.08725 2.463714
v 129.85971 473.1706 2.6412687
v 129.93408 473.29224 2.775429
v 130.04834 473.4196 2.830247
v 130.17186 473.51852 2.7910337
v 130.27156 473.56256 2.6682966
v 130.32072 473.53986 2.494923
v 130.30617 473.4565 2.3173683
v 130.2318 473.33487 2.183208
v 129.71358 473.4832 2.1689107
v 129.60886 473.3794 2.2424781
v 129.53883 473.3305 2.386254
v 129.52225 473.34967 2.561714
v 129.56357 473.43173 2.7218432
v 129.6517 473.5547 2.8237355
v 129.76306 473.6856 2.8400886
v 129.86777 473.7894 2.7665212
v 129.9378 473.8383 2.6227453
v 129.95438 473.81912 2.4472854
v 129.91306 473.73706 2.287156
v 129.82492 473.6141 2.1852639
v 129.51346 473.73135 2.3154016
v 129.37262 473.64496 2.2801957
v 129.2412 473.6226 2.3282099
v 129.15437 473.67023 2.4465785
v 129.13544 473.77515 2.6035848
v 129.18947 473.9092 2.757159
v 129.30197 474.03653 2.866151
v 129.4428 474.12292 2.9013567
v 129.57423 474.1453 2.8533425
v 129.66106 474.09763 2.7349741
v 129.67998 473.9927 2.577968
v 129.62596 473.85864 2.4243937
v 129.42433 473.84418 1.6377325
v 129.27432 473.77643 1.6443237
v 129.13077 473.7855 1.7227134
v 129.03212 473.8689 1.8518969
v 129.00482 474.00433 1.99726
v 129.05618 474.15546 2.1198523
v 129.17245 474.28183 2.1868258
v 129.32245 474.34958 2.1802347
v 129.46602 474.3405 2.101845
v 129.56465 474.2571 1.9726615
v 129.59195 474.1217 1.8272984
v 129.54059 473.97055 1.704706
v 129.09668 474.19168 1.3686639
v 128.98161 474.0759 1.3699883
v 128.87376 474.0183 1.4523507
v 128.80206 474.0343 1.5936822
v 128.7857 474.11963 1.756113
v 128.82909 474.2514 1.89612
v 128.92056 474.39435 1.9761884
v 129.03564 474.51013 1.974864
v 129.1435 474.56772 1.8925016
v 129.2152 474.5517 1.7511702
v 129.23155 474.46637 1.5887393
v 129.18817 474.3346 1.4487324
v 128.64725 474.45728 1.3019485
v 128.54373 474.34436 1.3655205
v 128.46892 474.28503 1.5031999
v 128.44284 474.29526 1.678096
v 128.47249 474.37225 1.8433454
v 128.54991 474.4954 1.9546696
v 128.65437 474.6317 1.9822395
v 128.75789 474.74463 1.9186676
v 128.8327 474.80396 1.7809881
v 128.85878 474.79373 1.606092
v 128.82915 474.71674 1.4408426
v 128.75171 474.5936 1.3295184
v 128.29416 474.76926 1.3330239
v 128.19812 474.64813 1.3981318
v 128.13272 474.57697 1.5329059
v 128.11548 474.57483 1.7012335
v 128.15105 474.64227 1.8580112
v 128.22987 474.76126 1.9612309
v 128.33083 474.8999 1.9832346
v 128.42688 475.02103 1.9181266
v 128.49228 475.0922 1.7833526
v 128.5095 475.09433 1.615025
v 128.47395 475.0269 1.4582472
v 128.39513 474.9079 1.3550277
v 128.06987 475.00775 1.4127034
v 127.96797 474.87314 1.3987967
v 127.85691 474.7919 1.4679132
v 127.76642 474.78586 1.6015333
v 127.720764 474.85657 1.7638535
v 127.73216 474.98508 1.9113804
v 127.79757 475.13702 2.004584
v 127.89946 475.2716 2.0184908
v 128.01053 475.35284 1.9493744
v 128.10101 475.35892 1.8157543
v 128.14667 475.2882 1.653434
v 128.13527 475.15967 1.5059072
v 127.86272 475.06427 0.89170206
v 127.740456 474.9521 0.8682163
v 127.604836 474.91068 0.91531986
v 127.49219 474.95114 1.0203915
v 127.43272 475.06262 1.1552773
v 127.44234 475.21527 1.2838347
v 127.51848 475.3682 1.3716168
v 127.64075 475.48038 1.3951026
v 127.77637 475.5218 1.3479991
v 127.88901 475.48132 1.2429274
v 127.94849 475.36984 1.1080416
v 127.938866 475.2172 0.9794842
v 127.46338 475.28656 0.6003816
v 127.349205 475.1791 0.6156476
v 127.2461 475.13623 0.70591897
v 127.18169 475.16943 0.84700763
v 127.17323 475.26984 1.0011089
v 127.22299 475.4105 1.1269315
v 127.31764 475.55374 1.1907614
v 127.431816 475.6612 1.1754955
v 127.53492 475.70407 1.0852242
v 127.599335 475.67087 0.9441355
v 127.60779 475.57047 0.7900342
v 127.55803 475.4298 0.6642115
v 126.99922 475.5377 0.527622
v 126.90112 475.4414 0.6134977
v 126.838936 475.40674 0.7636125
v 126.829315 475.44296 0.93774337
v 126.87484 475.5404 1.089232
v 126.96332 475.6729 1.1774871
v 127.07103 475.80502 1.1788609
v 127.16913 475.9013 1.0929853
v 127.23132 475.93597 0.9428704
v 127.240944 475.89975 0.7687395
v 127.19541 475.8023 0.6172509
v 127.10694 475.6698 0.52899575
v 126.605385 475.79944 0.5858519
v 126.52731 475.7153 0.70475626
v 126.49454 475.6967 0.869155
v 126.51584 475.74854 1.0349976
v 126.58551 475.85696 1.1578468
v 126.68488 475.99292 1.2047851
v 126.78734 476.12 1.1632355
v 126.86541 476.2041 1.0443313
v 126.89819 476.22275 0.8799325
v 126.87689 476.1709 0.7140899
v 126.80721 476.06244 0.5912407
v 126.70784 475.92648 0.54430234
v 126.385994 476.03183 0.5970739
v 126.26497 475.9438 0.6457096
v 126.16028 475.927 0.7678708
v 126.099976 475.98596 0.93082464
v 126.10021 476.1049 1.0909077
v 126.16093 476.25192 1.2052258
v 126.265854 476.38763 1.2431477
v 126.38688 476.47568 1.1945121
v 126.49157 476.49246 1.0723509
v 126.55188 476.4335 0.90939707
v 126.55164 476.31454 0.749314
v 126.49092 476.16754 0.6349958
v 126.26171 476.1722 0.05772995
v 126.12081 476.08856 0.023633722
v 125.980415 476.08057 0.059480567
v 125.878136 476.15036 0.15566534
v 125.84139 476.27924 0.28641543
v 125.88001 476.43268 0.41669643
v 125.98366 476.56952 0.51159966
v 126.124565 476.65317 0.5456959
v 126.26496 476.66116 0.5098491
v 126.36723 476.59137 0.41366428
v 126.403984 476.4625 0.2829142
v 126.365364 476.30908 0.15263319
v 125.9543 476.5006 -0.18276224
v 125.824 476.39713 -0.20963798
v 125.702126 476.34982 -0.16803879
v 125.62133 476.3714 -0.06911111
v 125.603264 476.4561 0.060637448
v 125.65276 476.58118 0.18644087
v 125.75658 476.71313 0.27459022
v 125.88687 476.81665 0.30146596
v 126.00875 476.86392 0.25986677
v 126.08955 476.84235 0.1609391
v 126.10761 476.7577 0.031190537
v 126.05811 476.6326 -0.09461288
v 125.63776 476.90976 -0.27996066
v 125.498085 476.81067 -0.29658604
v 125.37444 476.74146 -0.23093425
v 125.29996 476.72067 -0.10059664
v 125.294586 476.75388 0.059502933
v 125.35977 476.83215 0.20646591
v 125.47805 476.93457 0.3009137
v 125.61772 477.03366 0.3175391
v 125.74136 477.10287 0.2518873
v 125.81585 477.12366 0.12154969
v 125.82122 477.09045 -0.03854988
v 125.756035 477.01218 -0.18551287
v 125.381805 477.3122 -0.32404172
v 125.23994 477.2187 -0.31067556
v 125.12473 477.14984 -0.21263139
v 125.067055 477.12408 -0.05618008
v 125.08236 477.14832 0.116757385
v 125.16655 477.21606 0.25984254
v 125.29706 477.30917 0.33473584
v 125.43893 477.40265 0.32136968
v 125.55413 477.4715 0.22332552
v 125.61181 477.49725 0.066874206
v 125.596504 477.47302 -0.10606326
v 125.512314 477.40527 -0.24914841
v 125.03871 477.63406 -0.31778473
v 124.90471 477.545 -0.25899902
v 124.81237 477.48685 -0.12854756
v 124.78645 477.47516 0.0386153
v 124.83389 477.51306 0.19769841
v 124.94198 477.59045 0.30607557
v 125.08176 477.68652 0.3347072
v 125.21576 477.7756 0.27592152
v 125.3081 477.83377 0.14547005
v 125.334015 477.84546 -0.021692814
v 125.286575 477.80753 -0.18077593
v 125.17849 477.73016 -0.28915307
v 124.81559 478.03018 -0.32651415
v 124.67825 477.9449 -0.2680369
v 124.58355 477.88736 -0.13647142
v 124.55685 477.87302 0.032929417
v 124.6053 477.90573 0.1947748
v 124.715935 477.9767 0.3056984
v 124.8591 478.06696 0.33597833
v 124.99643 478.15228 0.27750108
v 125.09114 478.2098 0.1459356
v 125.117836 478.22415 -0.023465248
v 125.06938 478.19144 -0.18531063
v 124.95875 478.12045 -0.29623425
v 124.618706 478.4423 -0.3271173
v 124.48306 478.3393 -0.30378985
v 124.37465 478.25748 -0.19848295
v 124.32253 478.21872 -0.039413407
v 124.34067 478.23346 0.13079618
v 124.4242 478.29773 0.2665383
v 124.55074 478.3943 0.33144096
v 124.68639 478.49728 0.30811355
v 124.7948 478.5791 0.2028066
v 124.84692 478.61783 0.043737076
v 124.82878 478.6031 -0.1264725
v 124.745255 478.53885 -0.26221463
v 124.30016 478.76273 -0.33094823
v 124.1656 478.6644 -0.28874615
v 124.066 478.59186 -0.16887634
v 124.028046 478.5645 -0.003457794
v 124.061905 478.58972 0.16318572
v 124.1585 478.6607 0.2864022
v 124.291954 478.75845 0.33317587
v 124.42651 478.85678 0.29097378
v 124.526115 478.92932 0.17110398
v 124.56407 478.95667 0.0056854347
v 124.53021 478.93146 -0.16095807
v 124.43362 478.86047 -0.28417453
v 124.05907 479.1401 -0.33161423
v 123.917625 479.0526 -0.28808966
v 123.8136 478.98837 -0.16724211
v 123.77486 478.96457 -0.0014525497
v 123.811775 478.98764 0.16485581
v 123.91446 479.05136 0.2871208
v 124.055405 479.13864 0.3325816
v 124.196846 479.22614 0.28905705
v 124.30087 479.29037 0.16820946
v 124.339615 479.31415 0.0024199157
v 124.3027 479.2911 -0.16388845
v 124.20001 479.2274 -0.28615344
v 123.82521 479.52213 -0.33191353
v 123.67588 479.44934 -0.28764734
v 123.56644 479.39606 -0.16625476
v 123.52621 479.37653 -2.6286195E-4
v 123.56596 479.396 0.16585097
v 123.67506 479.44925 0.28757668
v 123.82426 479.522 0.33229795
v 123.97359 479.59476 0.28803176
v 124.08303 479.64804 0.1666392
v 124.12326 479.66757 6.4729754E-4
v 124.0835 479.6481 -0.16546653
v 123.97441 479.59488 -0.28719226
v 123.66746 479.94113 -0.33202076
v 123.5067 479.89905 -0.28801385
v 123.388756 479.86816 -0.16681136
v 123.34524 479.8568 -8.8941073E-4
v 123.3878 479.86798 0.16529337
v 123.50504 479.8987 0.2872084
v 123.66555 479.94077 0.3321887
v 123.82631 479.98285 0.2881818
v 123.94425 480.01373 0.16697931
v 123.98777 480.0251 0.001057357
v 123.945206 480.01392 -0.16512541
v 123.827965 479.9832 -0.28704047
v 123.531204 480.3682 -0.3247081
v 123.38196 480.33432 -0.24640644
v 123.29088 480.31366 -0.102071874
v 123.28239 480.31174 0.06962129
v 123.35874 480.3291 0.22266799
v 123.49949 480.36105 0.3160595
v 123.66692 480.39905 0.32477164
v 123.81617 480.43292 0.24647
v 123.90725 480.45358 0.10213543
v 123.91575 480.45547 -0.069557734
v 123.839386 480.43814 -0.22260444
v 123.69864 480.4062 -0.31599596
v 123.46874 480.812 -0.3320907
v 123.30682 480.77524 -0.2875692
v 123.1883 480.74832 -0.16598956
v 123.14494 480.73846 7.104707E-5
v 123.188354 480.74832 0.1661168
v 123.306915 480.77527 0.2876559
v 123.46885 480.81204 0.33212203
v 123.63077 480.84885 0.28760052
v 123.74929 480.87576 0.16602087
v 123.79265 480.8856 -3.9730498E-5
v 123.74924 480.87573 -0.1660855
v 123.63068 480.8488 -0.2876246
v 123.401184 481.25467 -0.33209974
v 123.2449 481.19852 -0.28760195
v 123.13051 481.15744 -0.16603969
v 123.08864 481.1424 1.4551228E-5
v 123.130516 481.15744 0.16606668
v 123.24492 481.19855 0.28762314
v 123.40119 481.2547 0.332113
v 123.557465 481.31082 0.28761524
v 123.67187 481.35193 0.16605297
v 123.71374 481.36697 -1.2787604E-6
v 123.67186 481.3519 -0.1660534
v 123.55746 481.31082 -0.28760988
v 123.17165 481.63916 -0.33210358
v 123.04258 481.5347 -0.28760722
v 122.94809 481.45822 -0.16604601
v 122.913506 481.43024 7.860609E-6
v 122.9481 481.45822 0.16606036
v 123.04259 481.5347 0.28761786
v 123.17166 481.63916 0.33210915
v 123.300735 481.74362 0.2876128
v 123.395226 481.8201 0.16605158
v 123.42981 481.84808 -2.279847E-6
v 123.39522 481.8201 -0.16605479
v 123.30073 481.74362 -0.2876123
v 122.84346 481.9438 -0.33210504
v 122.74053 481.81348 -0.2876088
v 122.665184 481.71808 -0.16604766
v 122.6376 481.68317 6.17048E-6
v 122.665184 481.71808 0.1660587
v 122.74054 481.81348 0.2876163
v 122.84347 481.9438 0.3321077
v 122.946396 482.0741 0.28761145
v 123.02174 482.16946 0.16605033
v 123.049324 482.20438 -3.5000921E-6
v 123.021736 482.16946 -0.16605604
v 122.94639 482.07407 -0.28761363
v 122.47112 482.1925 -0.3321058
v 122.37963 482.05392 -0.2876129
v 122.312645 481.95248 -0.16605417
v 122.28813 481.91537 -1.2280558E-6
v 122.312645 481.95248 0.16605219
v 122.37962 482.05392 0.28761223
v 122.47112 482.1925 0.33210695
v 122.562614 482.3311 0.28761405
v 122.62959 482.43253 0.16605534
v 122.65411 482.46967 2.3911132E-6
v 122.6296 482.43253 -0.16605103
v 122.56262 482.3311 -0.28761107
v 122.09613 482.43723 -0.33210614
v 121.9879 482.31128 -0.28761283
v 121.90867 482.2191 -0.16605383
v 121.87967 482.18533 -7.836591E-7
v 121.90867 482.2191 0.16605254
v 121.9879 482.31128 0.2876123
v 122.09612 482.43723 0.3321066
v 122.20435 482.56317 0.2876133
v 122.283585 482.65536 0.1660543
v 122.312584 482.6891 1.2519931E-6
v 122.283585 482.65536 -0.16605207
v 122.20435 482.56317 -0.2876118
v 121.7978 482.77115 -0.33210626
v 121.67678 482.65744 -0.2876123
v 121.58819 482.57422 -0.16605279
v 121.55576 482.54373 4.3710676E-7
v 121.58819 482.57422 0.16605358
v 121.67678 482.65744 0.28761283
v 121.7978 482.77115 0.33210647
v 121.918816 482.88486 0.2876125
v 122.0074 482.96808 0.16605301
v 122.03983 482.99857 -2.2053614E-7
v 122.0074 482.96808 -0.16605335
v 121.918816 482.88486 -0.28761262
v 121.48309 483.0897 -0.33210632
v 121.37494 482.96368 -0.2876124
v 121.29576 482.87146 -0.16605297
v 121.266785 482.83768 2.4527696E-7
v 121.29576 482.87146 0.1660534
v 121.37494 482.96368 0.2876127
v 121.48309 483.0897 0.3321064
v 121.59125 483.2157 0.2876125
v 121.670425 483.30792 0.16605307
v 121.69941 483.3417 -1.4187388E-7
v 121.670425 483.30792 -0.1660533
v 121.59125 483.2157 -0.2876126
v 121.12054 483.35248 -0.33210635
v 121.02384 483.2175 -0.28761244
v 120.95305 483.11868 -0.16605298
v 120.92714 483.0825 2.2686383E-7
v 120.95305 483.11868 0.16605338
v 121.02384 483.2175 0.28761268
v 121.120544 483.35248 0.33210638
v 121.21724 483.4875 0.28761247
v 121.28803 483.5863 0.16605303
v 121.31394 483.62247 -1.828885E-7
v 121.28803 483.5863 -0.16605334
v 121.21724 483.4875 -0.28761262
v 120.755066 483.6112 -0.33210635
v 120.66425 483.4722 -0.28761253
v 120.59777 483.37042 -0.16605316
v 120.57344 483.33316 2.811211E-8
v 120.59777 483.37042 0.1660532
v 120.66425 483.4722 0.28761256
v 120.755066 483.6112 0.33210638
v 120.84589 483.7502 0.28761256
v 120.91236 483.852 0.16605318
v 120.9367 483.88925 -5.7491123E-9
v 120.91236 483.852 -0.16605319
v 120.84589 483.7502 -0.28761256
v 120.37131 483.84192 -0.33210635
v 120.303185 483.6905 -0.28761253
v 120.25332 483.57962 -0.16605318
v 120.23507 483.53906 1.304143E-8
v 120.25332 483.57962 0.16605319
v 120.303185 483.6905 0.28761256
v 120.37131 483.84192 0.33210638
v 120.43942 483.99338 0.28761256
v 120.489296 484.10422 0.16605318
v 120.507545 484.1448 -2.5737246E-9
v 120.489296 484.10422 -0.16605319
v 120.43942 483.99338 -0.28761256
v 119.94407 483.976 1.7776437E-9
usemtl mat_1
s 1
f 1 1 2
f 2 1 3
f 1 1 3
f 3 1 4
f 1 1 4
f 4 1 5
f 1 1 5
f 5 1 6
f 1 1 6
f 6 1 7
f 1 1 7
f 7 1 8
f 1 1 8
f 8 1 9
f 1 1 9
f 9 1 10
f 1 1 10
f 10 1 11
f 1 1 11
f 11 1 12
f 1 1 12
f 12 1 13
f 1 1 13
f 13 1 2
f 2 3 14
f 14 3 15
f 3 4 15
f 15 4 16
f 4 5 16
f 16 5 17
f 5 6 17
f 17 6 18
f 6 7 18
f 18 7 19
f 7 8 19
f 19 8 20
f 8 9 20
f 20 9 21
f 9 10 21
f 21 10 22
f 10 11 22
f 22 11 23
f 11 12 23
f 23 12 24
f 12 13 24
f 24 13 25
f 13 2 25
f 25 2 14
f 14 15 26
f 26 15 27
f 15 16 27
f 27 16 28
f 16 17 28
f 28 17 29
f 17 18 29
f 29 18 30
f 18 19 30
f 30 19 31
f 19 20 31
f 31 20 32
f 20 21 32
f 32 21 33
f 21 22 33
f 33 22 34
f 22 23 34
f 34 23 35
f 23 24 35
f 35 24 36
f 24 25 36
f 36 25 37
f 25 14 37
f 37 14 26
f 26 27 38
f 38 27 39
f 27 28 39
f 39 28 40
f 28 29 40
f 40 29 41
f 29 30 41
f 41 30 42
f 30 31 42
f 42 31 43
f 31 32 43
f 43 32 44
f 32 33 44
f 44 33 45
f 33 34 45
f 45 34 46
f 34 35 46
f 46 35 47
f 35 36 47
f 47 36 48
f 36 37 48
f 48 37 49
f 37 26 49
f 49 26 38
f 38 39 50
f 50 39 51
f 39 40 51
f 51 40 52
f 40 41 52
f 52 41 53
f 41 42 53
f 53 42 54
f 42 43 54
f 54 43 55
f 43 44 55
f 55 44 56
f 44 45 56
f 56 45 57
f 45 46 57
f 57 46 58
f 46 47 58
f 58 47 59
f 47 48 59
f 59 48 60
f 48 49 60
f 60 49 61
f 49 38 61
f 61 38 50
f 50 51 62
f 62 51 63
f 51 52 63
f 63 52 64
f 52 53 64
f 64 53 65
f 53 54 65
f 65 54 66
f 54 55 66
f 66 55 67
f 55 56 67
f 67 56 68
f 56 57 68
f 68 57 69
f 57 58 69
f 69 58 70
f 58 59 70
f 70 59 71
f 59 60 71
f 71 60 72
f 60 61 72
f 72 61 73
f 61 50 73
f 73 50 62
f 62 63 74
f 74 63 75
f 63 64 75
f 75 64 76
f 64 65 76
f 76 65 77
f 65 66 77
f 77 66 78
f 66 67 78
f 78 67 79
f 67 68 79
f 79 68 80
f 68 69 80
f 80 69 81
f 69 70 81
f 81 70 82
f 70 71 82
f 82 71 83
f 71 72 83
f 83 72 84
f 72 73 84
f 84 73 85
f 73 62 85
f 85 62 74
f 74 75 86
f 86 75 87
f 75 76 87
f 87 76 88
f 76 77 88
f 88 77 89
f 77 78 89
f 89 78 90
f 78 79 90
f 90 79 91
f 79 80 91
f 91 80 92
f 80 81 92
f 92 81 93
f 81 82 93
f 93 82 94
f 82 83 94
f 94 83 95
f 83 84 95
f 95 84 96
f 84 85 96
f 96 85 97
f 85 74 97
f 97 74 86
f 86 87 98
f 98 87 99
f 87 88 99
f 99 88 100
f 88 89 100
f 100 89 101
f 89 90 101
f 101 90 102
f 90 91 102
f 102 91 103
f 91 92 103
f 103 92 104
f 92 93 104
f 104 93 105
f 93 94 105
f 105 94 106
f 94 95 106
f 106 95 107
f 95 96 107
f 107 96 108
f 96 97 108
f 108 97 109
f 97 86 109
f 109 86 98
f 98 99 110
f 110 99 111
f 99 100 111
f 111 100 112
f 100 101 112
f 112 101 113
f 101 102 113
f 113 102 114
f 102 103 114
f 114 103 115
f 103 104 115
f 115 104 116
f 104 105 116
f 116 105 117
f 105 106 117
f 117 106 118
f 106 107 118
f 118 107 119
f 107 108 119
f 119 108 120
f 108 109 120
f 120 109 121
f 109 98 121
f 121 98 110
f 110 111 122
f 122 111 123
f 111 112 123
f 123 112 124
f 112 113 124
f 124 113 125
f 113 114 125
f 125 114 126
f 114 115 126
f 126 115 127
f 115 116 127
f 127 116 128
f 116 117 128
f 128 117 129
f 117 118 129
f 129 118 130
f 118 119 130
f 130 119 131
f 119 120 131
f 131 120 132
f 120 121 132
f 132 121 133
f 121 110 133
f 133 110 122
f 122 123 134
f 134 123 135
f 123 124 135
f 135 124 136
f 124 125 136
f 136 125 137
f 125 126 137
f 137 126 138
f 126 127 138
f 138 127 139
f 127 128 139
f 139 128 140
f 128 129 140
f 140 129 141
f 129 130 141
f 141 130 142
f 130 131 142
f 142 131 143
f 131 132 143
f 143 132 144
f 132 133 144
f 144 133 145
f 133 122 145
f 145 122 134
f 134 135 146
f 146 135 147
f 135 136 147
f 147 136 148
f 136 137 148
f 148 137 149
f 137 138 149
f 149 138 150
f 138 139 150
f 150 139 151
f 139 140 151
f 151 140 152
f 140 141 152
f 152 141 153
f 141 142 153
f 153 142 154
f 142 143 154
f 154 143 155
f 143 144 155
f 155 144 156
f 144 145 156
f 156 145 157
f 145 134 157
f 157 134 146
f 146 147 158
f 158 147 159
f 147 148 159
f 159 148 160
f 148 149 160
f 160 149 161
f 149 150 161
f 161 150 162
f 150 151 162
f 162 151 163
f 151 152 163
f 163 152 164
f 152 153 164
f 164 153 165
f 153 154 165
f 165 154 166
f 154 155 166
f 166 155 167
f 155 156 167
f 167 156 168
f 156 157 168
f 168 157 169
f 157 146 169
f 169 146 158
f 158 159 170
f 170 159 171
f 159 160 171
f 171 160 172
f 160 161 172
f 172 161 173
f 161 162 173
f 173 162 174
f 162 163 174
f 174 163 175
f 163 164 175
f 175 164 176
f 164 165 176
f 176 165 177
f 165 166 177
f 177 166 178
f 166 167 178
f 178 167 179
f 167 168 179
f 179 168 180
f 168 169 180
f 180 169 181
f 169 158 181
f 181 158 170
f 170 171 182
f 182 171 183
f 171 172 183
f 183 172 184
f 172 173 184
f 184 173 185
f 173 174 185
f 185 174 186
f 174 175 186
f 186 175 187
f 175 176 187
f 187 176 188
f 176 177 188
f 188 177 189
f 177 178 189
f 189 178 190
f 178 179 190
f 190 179 191
f 179 180 191
f 191 180 192
f 180 181 192
f 192 181 193
f 181 170 193
f 193 170 182
f 182 183 194
f 194 183 195
f 183 184 195
f 195 184 196
f 184 185 196
f 196 185 197
f 185 186 197
f 197 186 198
f 186 187 198
f 198 187 199
f 187 188 199
f 199 188 200
f 188 189 200
f 200 189 201
f 189 190 201
f 201 190 202
f 190 191 202
f 202 191 203
f 191 192 203
f 203 192 204
f 192 193 204
f 204 193 205
f 193 182 205
f 205 182 194
f 194 195 206
f 206 195 207
f 195 196 207
f 207 196 208
f 196 197 208
f 208 197 209
f 197 198 209
f 209 198 210
f 198 199 210
f 210 199 211
f 199 200 211
f 211 200 212
f 200 201 212
f 212 201 213
f 201 202 213
f 213 202 214
f 202 203 214
f 214 203 215
f 203 204 215
f 215 204 216
f 204 205 216
f 216 205 217
f 205 194 217
f 217 194 206
f 206 207 218
f 218 207 219
f 207 208 219
f 219 208 220
f 208 209 220
f 220 209 221
f 209 210 221
f 221 210 222
f 210 211 222
f 222 211 223
f 211 212 223
f 223 212 224
f 212 213 224
f 224 213 225
f 213 214 225
f 225 214 226
f 214 215 226
f 226 215 227
f 215 216 227
f 227 216 228
f 216 217 228
f 228 217 229
f 217 206 229
f 229 206 218
f 218 219 230
f 230 219 231
f 219 220 231
f 231 220 232
f 220 221 232
f 232 221 233
f 221 222 233
f 233 222 234
f 222 223 234
f 234 223 235
f 223 224 235
f 235 224 236
f 224 225 236
f 236 225 237
f 225 226 237
f 237 226 238
f 226 227 238
f 238 227 239
f 227 228 239
f 239 228 240
f 228 229 240
f 240 229 241
f 229 218 241
f 241 218 230
f 230 231 242
f 242 231 243
f 231 232 243
f 243 232 244
f 232 233 244
f 244 233 245
f 233 234 245
f 245 234 246
f 234 235 246
f 246 235 247
f 235 236 247
f 247 236 248
f 236 237 248
f 248 237 249
f 237 238 249
f 249 238 250
f 238 239 250
f 250 239 251
f 239 240 251
f 251 240 252
f 240 241 252
f 252 241 253
f 241 230 253
f 253 230 242
f 242 243 254
f 254 243 255
f 243 244 255
f 255 244 256
f 244 245 256
f 256 245 257
f 245 246 257
f 257 246 258
f 246 247 258
f 258 247 259
f 247 248 259
f 259 248 260
f 248 249 260
f 260 249 261
f 249 250 261
f 261 250 262
f 250 251 262
f 262 251 263
f 251 252 263
f 263 252 264
f 252 253 264
f 264 253 265
f 253 242 265
f 265 242 254
f 254 255 266
f 266 255 267
f 255 256 267
f 267 256 268
f 256 257 268
f 268 257 269
f 257 258 269
f 269 258 270
f 258 259 270
f 270 259 271
f 259 260 271
f 271 260 272
f 260 261 272
f 272 261 273
f 261 262 273
f 273 262 274
f 262 263 274
f 274 263 275
f 263 264 275
f 275 264 276
f 264 265 276
f 276 265 277
f 265 254 277
f 277 254 266
f 266 267 278
f 278 267 279
f 267 268 279
f 279 268 280
f 268 269 280
f 280 269 281
f 269 270 281
f 281 270 282
f 270 271 282
f 282 271 283
f 271 272 283
f 283 272 284
f 272 273 284
f 284 273 285
f 273 274 285
f 285 274 286
f 274 275 286
f 286 275 287
f 275 276 287
f 287 276 288
f 276 277 288
f 288 277 289
f 277 266 289
f 289 266 278
f 278 279 290
f 290 279 291
f 279 280 291
f 291 280 292
f 280 281 292
f 292 281 293
f 281 282 293
f 293 282 294
f 282 283 294
f 294 283 295
f 283 284 295
f 295 284 296
f 284 285 296
f 296 285 297
f 285 286 297
f 297 286 298
f 286 287 298
f 298 287 299
f 287 288 299
f 299 288 300
f 288 289 300
f 300 289 301
f 289 278 301
f 301 278 290
f 290 291 302
f 302 291 303
f 291 292 303
f 303 292 304
f 292 293 304
f 304 293 305
f 293 294 305
f 305 294 306
f 294 295 306
f 306 295 307
f 295 296 307
f 307 296 308
f 296 297 308
f 308 297 309
f 297 298 309
f 309 298 310
f 298 299 310
f 310 299 311
f 299 300 311
f 311 300 312
f 300 301 312
f 312 301 313
f 301 290 313
f 313 290 302
f 302 303 314
f 314 303 315
f 303 304 315
f 315 304 316
f 304 305 316
f 316 305 317
f 305 306 317
f 317 306 318
f 306 307 318
f 318 307 319
f 307 308 319
f 319 308 320
f 308 309 320
f 320 309 321
f 309 310 321
f 321 310 322
f 310 311 322
f 322 311 323
f 311 312 323
f 323 312 324
f 312 313 324
f 324 313 325
f 313 302 325
f 325 302 314
f 314 315 326
f 326 315 327
f 315 316 327
f 327 316 328
f 316 317 328
f 328 317 329
f 317 318 329
f 329 318 330
f 318 319 330
f 330 319 331
f 319 320 331
f 331 320 332
f 320 321 332
f 332 321 333
f 321 322 333
f 333 322 334
f 322 323 334
f 334 323 335
f 323 324 335
f 335 324 336
f 324 325 336
f 336 325 337
f 325 314 337
f 337 314 326
f 326 327 338
f 338 327 339
f 327 328 339
f 339 328 340
f 328 329 340
f 340 329 341
f 329 330 341
f 341 330 342
f 330 331 342
f 342 331 343
f 331 332 343
f 343 332 344
f 332 333 344
f 344 333 345
f 333 334 345
f 345 334 346
f 334 335 346
f 346 335 347
f 335 336 347
f 347 336 348
f 336 337 348
f 348 337 349
f 337 326 349
f 349 326 338
f 338 339 350
f 350 339 351
f 339 340 351
f 351 340 352
f 340 341 352
f 352 341 353
f 341 342 353
f 353 342 354
f 342 343 354
f 354 343 355
f 343 344 355
f 355 344 356
f 344 345 356
f 356 345 357
f 345 346 357
f 357 346 358
f 346 347 358
f 358 347 359
f 347 348 359
f 359 348 360
f 348 349 360
f 360 349 361
f 349 338 361
f 361 338 350
f 350 351 362
f 362 351 363
f 351 352 363
f 363 352 364
f 352 353 364
f 364 353 365
f 353 354 365
f 365 354 366
f 354 355 366
f 366 355 367
f 355 356 367
f 367 356 368
f 356 357 368
f 368 357 369
f 357 358 369
f 369 358 370
f 358 359 370
f 370 359 371
f 359 360 371
f 371 360 372
f 360 361 372
f 372 361 373
f 361 350 373
f 373 350 362
f 362 363 374
f 374 363 375
f 363 364 375
f 375 364 376
f 364 365 376
f 376 365 377
f 365 366 377
f 377 366 378
f 366 367 378
f 378 367 379
f 367 368 379
f 379 368 380
f 368 369 380
f 380 369 381
f 369 370 381
f 381 370 382
f 370 371 382
f 382 371 383
f 371 372 383
f 383 372 384
f 372 373 384
f 384 373 385
f 373 362 385
f 385 362 374
f 374 375 386
f 386 375 387
f 375 376 387
f 387 376 388
f 376 377 388
f 388 377 389
f 377 378 389
f 389 378 390
f 378 379 390
f 390 379 391
f 379 380 391
f 391 380 392
f 380 381 392
f 392 381 393
f 381 382 393
f 393 382 394
f 382 383 394
f 394 383 395
f 383 384 395
f 395 384 396
f 384 385 396
f 396 385 397
f 385 374 397
f 397 374 386
f 386 387 398
f 398 387 399
f 387 388 399
f 399 388 400
f 388 389 400
f 400 389 401
f 389 390 401
f 401 390 402
f 390 391 402
f 402 391 403
f 391 392 403
f 403 392 404
f 392 393 404
f 404 393 405
f 393 394 405
f 405 394 406
f 394 395 406
f 406 395 407
f 395 396 407
f 407 396 408
f 396 397 408
f 408 397 409
f 397 386 409
f 409 386 398
f 398 399 410
f 410 399 411
f 399 400 411
f 411 400 412
f 400 401 412
f 412 401 413
f 401 402 413
f 413 402 414
f 402 403 414
f 414 403 415
f 403 404 415
f 415 404 416
f 404 405 416
f 416 405 417
f 405 406 417
f 417 406 418
f 406 407 418
f 418 407 419
f 407 408 419
f 419 408 420
f 408 409 420
f 420 409 421
f 409 398 421
f 421 398 410
f 410 411 422
f 422 411 423
f 411 412 423
f 423 412 424
f 412 413 424
f 424 413 425
f 413 414 425
f 425 414 426
f 414 415 426
f 426 415 427
f 415 416 427
f 427 416 428
f 416 417 428
f 428 417 429
f 417 418 429
f 429 418 430
f 418 419 430
f 430 419 431
f 419 420 431
f 431 420 432
f 420 421 432
f 432 421 433
f 421 410 433
f 433 410 422
f 422 423 434
f 434 423 435
f 423 424 435
f 435 424 436
f 424 425 436
f 436 425 437
f 425 426 437
f 437 426 438
f 426 427 438
f 438 427 439
f 427 428 439
f 439 428 440
f 428 429 440
f 440 429 441
f 429 430 441
f 441 430 442
f 430 431 442
f 442 431 443
f 431 432 443
f 443 432 444
f 432 433 444
f 444 433 445
f 433 422 445
f 445 422 434
f 434 435 446
f 446 435 447
f 435 436 447
f 447 436 448
f 436 437 448
f 448 437 449
f 437 438 449
f 449 438 450
f 438 439 450
f 450 439 451
f 439 440 451
f 451 440 452
f 440 441 452
f 452 441 453
f 441 442 453
f 453 442 454
f 442 443 454
f 454 443 455
f 443 444 455
f 455 444 456
f 444 445 456
f 456 445 457
f 445 434 457
f 457 434 446
f 446 447 458
f 458 447 459
f 447 448 459
f 459 448 460
f 448 449 460
f 460 449 461
f 449 450 461
f 461 450 462
f 450 451 462
f 462 451 463
f 451 452 463
f 463 452 464
f 452 453 464
f 464 453 465
f 453 454 465
f 465 454 466
f 454 455 466
f 466 455 467
f 455 456 467
f 467 456 468
f 456 457 468
f 468 457 469
f 457 446 469
f 469 446 458
f 458 459 470
f 470 459 471
f 459 460 471
f 471 460 472
f 460 461 472
f 472 461 473
f 461 462 473
f 473 462 474
f 462 463 474
f 474 463 475
f 463 464 475
f 475 464 476
f 464 465 476
f 476 465 477
f 465 466 477
f 477 466 478
f 466 467 478
f 478 467 479
f 467 468 479
f 479 468 480
f 468 469 480
f 480 469 481
f 469 458 481
f 481 458 470
f 470 471 482
f 482 471 483
f 471 472 483
f 483 472 484
f 472 473 484
f 484 473 485
f 473 474 485
f 485 474 486
f 474 475 486
f 486 475 487
f 475 476 487
f 487 476 488
f 476 477 488
f 488 477 489
f 477 478 489
f 489 478 490
f 478 479 490
f 490 479 491
f 479 480 491
f 491 480 492
f 480 481 492
f 492 481 493
f 481 470 493
f 493 470 482
f 482 483 494
f 494 483 495
f 483 484 495
f 495 484 496
f 484 485 496
f 496 485 497
f 485 486 497
f 497 486 498
f 486 487 498
f 498 487 499
f 487 488 499
f 499 488 500
f 488 489 500
f 500 489 501
f 489 490 501
f 501 490 502
f 490 491 502
f 502 491 503
f 491 492 503
f 503 492 504
f 492 493 504
f 504 493 505
f 493 482 505
f 505 482 494
f 494 495 506
f 506 495 507
f 495 496 507
f 507 496 508
f 496 497 508
f 508 497 509
f 497 498 509
f 509 498 510
f 498 499 510
f 510 499 511
f 499 500 511
f 511 500 512
f 500 501 512
f 512 501 513
f 501 502 513
f 513 502 514
f 502 503 514
f 514 503 515
f 503 504 515
f 515 504 516
f 504 505 516
f 516 505 517
f 505 494 517
f 517 494 506
f 506 507 518
f 518 507 519
f 507 508 519
f 519 508 520
f 508 509 520
f 520 509 521
f 509 510 521
f 521 510 522
f 510 511 522
f 522 511 523
f 511 512 523
f 523 512 524
f 512 513 524
f 524 513 525
f 513 514 525
f 525 514 526
f 514 515 526
f 526 515 527
f 515 516 527
f 527 516 528
f 516 517 528
f 528 517 529
f 517 506 529
f 529 506 518
f 518 519 530
f 530 519 531
f 519 520 531
f 531 520 532
f 520 521 532
f 532 521 533
f 521 522 533
f 533 522 534
f 522 523 534
f 534 523 535
f 523 524 535
f 535 524 536
f 524 525 536
f 536 525 537
f 525 526 537
f 537 526 538
f 526 527 538
f 538 527 539
f 527 528 539
f 539 528 540
f 528 529 540
f 540 529 541
f 529 518 541
f 541 518 530
f 530 531 542
f 542 531 543
f 531 532 543
f 543 532 544
f 532 533 544
f 544 533 545
f 533 534 545
f 545 534 546
f 534 535 546
f 546 535 547
f 535 536 547
f 547 536 548
f 536 537 548
f 548 537 549
f 537 538 549
f 549 538 550
f 538 539 550
f 550 539 551
f 539 540 551
f 551 540 552
f 540 541 552
f 552 541 553
f 541 530 553
f 553 530 542
f 542 543 554
f 554 543 555
f 543 544 555
f 555 544 556
f 544 545 556
f 556 545 557
f 545 546 557
f 557 546 558
f 546 547 558
f 558 547 559
f 547 548 559
f 559 548 560
f 548 549 560
f 560 549 561
f 549 550 561
f 561 550 562
f 550 551 562
f 562 551 563
f 551 552 563
f 563 552 564
f 552 553 564
f 564 553 565
f 553 542 565
f 565 542 554
f 554 555 566
f 566 555 567
f 555 556 567
f 567 556 568
f 556 557 568
f 568 557 569
f 557 558 569
f 569 558 570
f 558 559 570
f 570 559 571
f 559 560 571
f 571 560 572
f 560 561 572
f 572 561 573
f 561 562 573
f 573 562 574
f 562 563 574
f 574 563 575
f 563 564 575
f 575 564 576
f 564 565 576
f 576 565 577
f 565 554 577
f 577 554 566
f 566 567 578
f 578 567 579
f 567 568 579
f 579 568 580
f 568 569 580
f 580 569 581
f 569 570 581
f 581 570 582
f 570 571 582
f 582 571 583
f 571 572 583
f 583 572 584
f 572 573 584
f 584 573 585
f 573 574 585
f 585 574 586
f 574 575 586
f 586 575 587
f 575 576 587
f 587 576 588
f 576 577 588
f 588 577 589
f 577 566 589
f 589 566 578
f 578 579 590
f 590 579 591
f 579 580 591
f 591 580 592
f 580 581 592
f 592 581 593
f 581 582 593
f 593 582 594
f 582 583 594
f 594 583 595
f 583 584 595
f 595 584 596
f 584 585 596
f 596 585 597
f 585 586 597
f 597 586 598
f 586 587 598
f 598 587 599
f 587 588 599
f 599 588 600
f 588 589 600
f 600 589 601
f 589 578 601
f 601 578 590
f 590 591 602
f 602 591 603
f 591 592 603
f 603 592 604
f 592 593 604
f 604 593 605
f 593 594 605
f 605 594 606
f 594 595 606
f 606 595 607
f 595 596 607
f 607 596 608
f 596 597 608
f 608 597 609
f 597 598 609
f 609 598 610
f 598 599 610
f 610 599 611
f 599 600 611
f 611 600 612
f 600 601 612
f 612 601 613
f 601 590 613
f 613 590 602
f 602 603 614
f 614 603 615
f 603 604 615
f 615 604 616
f 604 605 616
f 616 605 617
f 605 606 617
f 617 606 618
f 606 607 618
f 618 607 619
f 607 608 619
f 619 608 620
f 608 609 620
f 620 609 621
f 609 610 621
f 621 610 622
f 610 611 622
f 622 611 623
f 611 612 623
f 623 612 624
f 612 613 624
f 624 613 625
f 613 602 625
f 625 602 614
f 614 615 626
f 626 615 627
f 615 616 627
f 627 616 628
f 616 617 628
f 628 617 629
f 617 618 629
f 629 618 630
f 618 619 630
f 630 619 631
f 619 620 631
f 631 620 632
f 620 621 632
f 632 621 633
f 621 622 633
f 633 622 634
f 622 623 634
f 634 623 635
f 623 624 635
f 635 624 636
f 624 625 636
f 636 625 637
f 625 614 637
f 637 614 626
f 626 627 638
f 638 627 639
f 627 628 639
f 639 628 640
f 628 629 640
f 640 629 641
f 629 630 641
f 641 630 642
f 630 631 642
f 642 631 643
f 631 632 643
f 643 632 644
f 632 633 644
f 644 633 645
f 633 634 645
f 645 634 646
f 634 635 646
f 646 635 647
f 635 636 647
f 647 636 648
f 636 637 648
f 648 637 649
f 637 626 649
f 649 626 638
f 638 639 650
f 650 639 651
f 639 640 651
f 651 640 652
f 640 641 652
f 652 641 653
f 641 642 653
f 653 642 654
f 642 643 654
f 654 643 655
f 643 644 655
f 655 644 656
f 644 645 656
f 656 645 657
f 645 646 657
f 657 646 658
f 646 647 658
f 658 647 659
f 647 648 659
f 659 648 660
f 648 649 660
f 660 649 661
f 649 638 661
f 661 638 650
f 650 651 662
f 662 651 663
f 651 652 663
f 663 652 664
f 652 653 664
f 664 653 665
f 653 654 665
f 665 654 666
f 654 655 666
f 666 655 667
f 655 656 667
f 667 656 668
f 656 657 668
f 668 657 669
f 657 658 669
f 669 658 670
f 658 659 670
f 670 659 671
f 659 660 671
f 671 660 672
f 660 661 672
f 672 661 673
f 661 650 673
f 673 650 662
f 662 663 674
f 674 663 675
f 663 664 675
f 675 664 676
f 664 665 676
f 676 665 677
f 665 666 677
f 677 666 678
f 666 667 678
f 678 667 679
f 667 668 679
f 679 668 680
f 668 669 680
f 680 669 681
f 669 670 681
f 681 670 682
f 670 671 682
f 682 671 683
f 671 672 683
f 683 672 684
f 672 673 684
f 684 673 685
f 673 662 685
f 685 662 674
f 674 675 686
f 686 675 687
f 675 676 687
f 687 676 688
f 676 677 688
f 688 677 689
f 677 678 689
f 689 678 690
f 678 679 690
f 690 679 691
f 679 680 691
f 691 680 692
f 680 681 692
f 692 681 693
f 681 682 693
f 693 682 694
f 682 683 694
f 694 683 695
f 683 684 695
f 695 684 696
f 684 685 696
f 696 685 697
f 685 674 697
f 697 674 686
f 686 687 698
f 698 687 699
f 687 688 699
f 699 688 700
f 688 689 700
f 700 689 701
f 689 690 701
f 701 690 702
f 690 691 702
f 702 691 703
f 691 692 703
f 703 692 704
f 692 693 704
f 704 693 705
f 693 694 705
f 705 694 706
f 694 695 706
f 706 695 707
f 695 696 707
f 707 696 708
f 696 697 708
f 708 697 709
f 697 686 709
f 709 686 698
f 698 699 710
f 710 699 711
f 699 700 711
f 711 700 712
f 700 701 712
f 712 701 713
f 701 702 713
f 713 702 714
f 702 703 714
f 714 703 715
f 703 704 715
f 715 704 716
f 704 705 716
f 716 705 717
f 705 706 717
f 717 706 718
f 706 707 718
f 718 707 719
f 707 708 719
f 719 708 720
f 708 709 720
f 720 709 721
f 709 698 721
f 721 698 710
f 710 711 722
f 722 711 723
f 711 712 723
f 723 712 724
f 712 713 724
f 724 713 725
f 713 714 725
f 725 714 726
f 714 715 726
f 726 715 727
f 715 716 727
f 727 716 728
f 716 717 728
f 728 717 729
f 717 718 729
f 729 718 730
f 718 719 730
f 730 719 731
f 719 720 731
f 731 720 732
f 720 721 732
f 732 721 733
f 721 710 733
f 733 710 722
f 722 723 734
f 734 723 735
f 723 724 735
f 735 724 736
f 724 725 736
f 736 725 737
f 725 726 737
f 737 726 738
f 726 727 738
f 738 727 739
f 727 728 739
f 739 728 740
f 728 729 740
f 740 729 741
f 729 730 741
f 741 730 742
f 730 731 742
f 742 731 743
f 731 732 743
f 743 732 744
f 732 733 744
f 744 733 745
f 733 722 745
f 745 722 734
f 734 735 746
f 746 735 747
f 735 736 747
f 747 736 748
f 736 737 748
f 748 737 749
f 737 738 749
f 749 738 750
f 738 739 750
f 750 739 751
f 739 740 751
f 751 740 752
f 740 741 752
f 752 741 753
f 741 742 753
f 753 742 754
f 742 743 754
f 754 743 755
f 743 744 755
f 755 744 756
f 744 745 756
f 756 745 757
f 745 734 757
f 757 734 746
f 746 747 758
f 758 747 759
f 747 748 759
f 759 748 760
f 748 749 760
f 760 749 761
f 749 750 761
f 761 750 762
f 750 751 762
f 762 751 763
f 751 752 763
f 763 752 764
f 752 753 764
f 764 753 765
f 753 754 765
f 765 754 766
f 754 755 766
f 766 755 767
f 755 756 767
f 767 756 768
f 756 757 768
f 768 757 769
f 757 746 769
f 769 746 758
f 758 759 770
f 770 759 771
f 759 760 771
f 771 760 772
f 760 761 772
f 772 761 773
f 761 762 773
f 773 762 774
f 762 763 774
f 774 763 775
f 763 764 775
f 775 764 776
f 764 765 776
f 776 765 777
f 765 766 777
f 777 766 778
f 766 767 778
f 778 767 779
f 767 768 779
f 779 768 780
f 768 769 780
f 780 769 781
f 769 758 781
f 781 758 770
f 770 771 782
f 782 771 783
f 771 772 783
f 783 772 784
f 772 773 784
f 784 773 785
f 773 774 785
f 785 774 786
f 774 775 786
f 786 775 787
f 775 776 787
f 787 776 788
f 776 777 788
f 788 777 789
f 777 778 789
f 789 778 790
f 778 779 790
f 790 779 791
f 779 780 791
f 791 780 792
f 780 781 792
f 792 781 793
f 781 770 793
f 793 770 782
f 782 783 794
f 794 783 795
f 783 784 795
f 795 784 796
f 784 785 796
f 796 785 797
f 785 786 797
f 797 786 798
f 786 787 798
f 798 787 799
f 787 788 799
f 799 788 800
f 788 789 800
f 800 789 801
f 789 790 801
f 801 790 802
f 790 791 802
f 802 791 803
f 791 792 803
f 803 792 804
f 792 793 804
f 804 793 805
f 793 782 805
f 805 782 794
f 794 795 806
f 806 795 807
f 795 796 807
f 807 796 808
f 796 797 808
f 808 797 809
f 797 798 809
f 809 798 810
f 798 799 810
f 810 799 811
f 799 800 811
f 811 800 812
f 800 801 812
f 812 801 813
f 801 802 813
f 813 802 814
f 802 803 814
f 814 803 815
f 803 804 815
f 815 804 816
f 804 805 816
f 816 805 817
f 805 794 817
f 817 794 806
f 806 807 818
f 818 807 819
f 807 808 819
f 819 808 820
f 808 809 820
f 820 809 821
f 809 810 821
f 821 810 822
f 810 811 822
f 822 811 823
f 811 812 823
f 823 812 824
f 812 813 824
f 824 813 825
f 813 814 825
f 825 814 826
f 814 815 826
f 826 815 827
f 815 816 827
f 827 816 828
f 816 817 828
f 828 817 829
f 817 806 829
f 829 806 818
f 818 819 830
f 830 819 831
f 819 820 831
f 831 820 832
f 820 821 832
f 832 821 833
f 821 822 833
f 833 822 834
f 822 823 834
f 834 823 835
f 823 824 835
f 835 824 836
f 824 825 836
f 836 825 837
f 825 826 837
f 837 826 838
f 826 827 838
f 838 827 839
f 827 828 839
f 839 828 840
f 828 829 840
f 840 829 841
f 829 818 841
f 841 818 830
f 830 831 842
f 842 831 843
f 831 832 843
f 843 832 844
f 832 833 844
f 844 833 845
f 833 834 845
f 845 834 846
f 834 835 846
f 846 835 847
f 835 836 847
f 847 836 848
f 836 837 848
f 848 837 849
f 837 838 849
f 849 838 850
f 838 839 850
f 850 839 851
f 839 840 851
f 851 840 852
f 840 841 852
f 852 841 853
f 841 830 853
f 853 830 842
f 842 843 854
f 854 843 855
f 843 844 855
f 855 844 856
f 844 845 856
f 856 845 857
f 845 846 857
f 857 846 858
f 846 847 858
f 858 847 859
f 847 848 859
f 859 848 860
f 848 849 860
f 860 849 861
f 849 850 861
f 861 850 862
f 850 851 862
f 862 851 863
f 851 852 863
f 863 852 864
f 852 853 864
f 864 853 865
f 853 842 865
f 865 842 854
f 854 855 866
f 866 855 867
f 855 856 867
f 867 856 868
f 856 857 868
f 868 857 869
f 857 858 869
f 869 858 870
f 858 859 870
f 870 859 871
f 859 860 871
f 871 860 872
f 860 861 872
f 872 861 873
f 861 862 873
f 873 862 874
f 862 863 874
f 874 863 875
f 863 864 875
f 875 864 876
f 864 865 876
f 876 865 877
f 865 854 877
f 877 854 866
f 866 867 878
f 878 867 879
f 867 868 879
f 879 868 880
f 868 869 880
f 880 869 881
f 869 870 881
f 881 870 882
f 870 871 882
f 882 871 883
f 871 872 883
f 883 872 884
f 872 873 884
f 884 873 885
f 873 874 885
f 885 874 886
f 874 875 886
f 886 875 887
f 875 876 887
f 887 876 888
f 876 877 888
f 888 877 889
f 877 866 889
f 889 866 878
f 878 879 890
f 890 879 891
f 879 880 891
f 891 880 892
f 880 881 892
f 892 881 893
f 881 882 893
f 893 882 894
f 882 883 894
f 894 883 895
f 883 884 895
f 895 884 896
f 884 885 896
f 896 885 897
f 885 886 897
f 897 886 898
f 886 887 898
f 898 887 899
f 887 888 899
f 899 888 900
f 888 889 900
f 900 889 901
f 889 878 901
f 901 878 890
f 890 891 902
f 902 891 903
f 891 892 903
f 903 892 904
f 892 893 904
f 904 893 905
f 893 894 905
f 905 894 906
f 894 895 906
f 906 895 907
f 895 896 907
f 907 896 908
f 896 897 908
f 908 897 909
f 897 898 909
f 909 898 910
f 898 899 910
f 910 899 911
f 899 900 911
f 911 900 912
f 900 901 912
f 912 901 913
f 901 890 913
f 913 890 902
f 902 903 914
f 914 903 915
f 903 904 915
f 915 904 916
f 904 905 916
f 916 905 917
f 905 906 917
f 917 906 918
f 906 907 918
f 918 907 919
f 907 908 919
f 919 908 920
f 908 909 920
f 920 909 921
f 909 910 921
f 921 910 922
f 910 911 922
f 922 911 923
f 911 912 923
f 923 912 924
f 912 913 924
f 924 913 925
f 913 902 925
f 925 902 914
f 914 915 926
f 926 915 927
f 915 916 927
f 927 916 928
f 916 917 928
f 928 917 929
f 917 918 929
f 929 918 930
f 918 919 930
f 930 919 931
f 919 920 931
f 931 920 932
f 920 921 932
f 932 921 933
f 921 922 933
f 933 922 934
f 922 923 934
f 934 923 935
f 923 924 935
f 935 924 936
f 924 925 936
f 936 925 937
f 925 914 937
f 937 914 926
f 926 927 938
f 938 927 939
f 927 928 939
f 939 928 940
f 928 929 940
f 940 929 941
f 929 930 941
f 941 930 942
f 930 931 942
f 942 931 943
f 931 932 943
f 943 932 944
f 932 933 944
f 944 933 945
f 933 934 945
f 945 934 946
f 934 935 946
f 946 935 947
f 935 936 947
f 947 936 948
f 936 937 948
f 948 937 949
f 937 926 949
f 949 926 938
f 938 939 950
f 950 939 951
f 939 940 951
f 951 940 952
f 940 941 952
f 952 941 953
f 941 942 953
f 953 942 954
f 942 943 954
f 954 943 955
f 943 944 955
f 955 944 956
f 944 945 956
f 956 945 957
f 945 946 957
f 957 946 958
f 946 947 958
f 958 947 959
f 947 948 959
f 959 948 960
f 948 949 960
f 960 949 961
f 949 938 961
f 961 938 950
f 950 951 962
f 962 951 963
f 951 952 963
f 963 952 964
f 952 953 964
f 964 953 965
f 953 954 965
f 965 954 966
f 954 955 966
f 966 955 967
f 955 956 967
f 967 956 968
f 956 957 968
f 968 957 969
f 957 958 969
f 969 958 970
f 958 959 970
f 970 959 971
f 959 960 971
f 971 960 972
f 960 961 972
f 972 961 973
f 961 950 973
f 973 950 962
f 962 963 974
f 974 963 975
f 963 964 975
f 975 964 976
f 964 965 976
f 976 965 977
f 965 966 977
f 977 966 978
f 966 967 978
f 978 967 979
f 967 968 979
f 979 968 980
f 968 969 980
f 980 969 981
f 969 970 981
f 981 970 982
f 970 971 982
f 982 971 983
f 971 972 983
f 983 972 984
f 972 973 984
f 984 973 985
f 973 962 985
f 985 962 974
f 974 975 986
f 986 975 987
f 975 976 987
f 987 976 988
f 976 977 988
f 988 977 989
f 977 978 989
f 989 978 990
f 978 979 990
f 990 979 991
f 979 980 991
f 991 980 992
f 980 981 992
f 992 981 993
f 981 982 993
f 993 982 994
f 982 983 994
f 994 983 995
f 983 984 995
f 995 984 996
f 984 985 996
f 996 985 997
f 985 974 997
f 997 974 986
f 986 987 998
f 998 987 999
f 987 988 999
f 999 988 1000
f 988 989 1000
f 1000 989 1001
f 989 990 1001
f 1001 990 1002
f 990 991 1002
f 1002 991 1003
f 991 992 1003
f 1003 992 1004
f 992 993 1004
f 1004 993 1005
f 993 994 1005
f 1005 994 1006
f 994 995 1006
f 1006 995 1007
f 995 996 1007
f 1007 996 1008
f 996 997 1008
f 1008 997 1009
f 997 986 1009
f 1009 986 998
f 998 999 1010
f 1010 999 1011
f 999 1000 1011
f 1011 1000 1012
f 1000 1001 1012
f 1012 1001 1013
f 1001 1002 1013
f 1013 1002 1014
f 1002 1003 1014
f 1014 1003 1015
f 1003 1004 1015
f 1015 1004 1016
f 1004 1005 1016
f 1016 1005 1017
f 1005 1006 1017
f 1017 1006 1018
f 1006 1007 1018
f 1018 1007 1019
f 1007 1008 1019
f 1019 1008 1020
f 1008 1009 1020
f 1020 1009 1021
f 1009 998 1021
f 1021 998 1010
f 1010 1011 1022
f 1022 1011 1023
f 1011 1012 1023
f 1023 1012 1024
f 1012 1013 1024
f 1024 1013 1025
f 1013 1014 1025
f 1025 1014 1026
f 1014 1015 1026
f 1026 1015 1027
f 1015 1016 1027
f 1027 1016 1028
f 1016 1017 1028
f 1028 1017 1029
f 1017 1018 1029
f 1029 1018 1030
f 1018 1019 1030
f 1030 1019 1031
f 1019 1020 1031
f 1031 1020 1032
f 1020 1021 1032
f 1032 1021 1033
f 1021 1010 1033
f 1033 1010 1022
f 1022 1023 1034
f 1034 1023 1035
f 1023 1024 1035
f 1035 1024 1036
f 1024 1025 1036
f 1036 1025 1037
f 1025 1026 1037
f 1037 1026 1038
f 1026 1027 1038
f 1038 1027 1039
f 1027 1028 1039
f 1039 1028 1040
f 1028 1029 1040
f 1040 1029 1041
f 1029 1030 1041
f 1041 1030 1042
f 1030 1031 1042
f 1042 1031 1043
f 1031 1032 1043
f 1043 1032 1044
f 1032 1033 1044
f 1044 1033 1045
f 1033 1022 1045
f 1045 1022 1034
f 1034 1035 1046
f 1046 1035 1047
f 1035 1036 1047
f 1047 1036 1048
f 1036 1037 1048
f 1048 1037 1049
f 1037 1038 1049
f 1049 1038 1050
f 1038 1039 1050
f 1050 1039 1051
f 1039 1040 1051
f 1051 1040 1052
f 1040 1041 1052
f 1052 1041 1053
f 1041 1042 1053
f 1053 1042 1054
f 1042 1043 1054
f 1054 1043 1055
f 1043 1044 1055
f 1055 1044 1056
f 1044 1045 1056
f 1056 1045 1057
f 1045 1034 1057
f 1057 1034 1046
f 1046 1047 1058
f 1058 1047 1059
f 1047 1048 1059
f 1059 1048 1060
f 1048 1049 1060
f 1060 1049 1061
f 1049 1050 1061
f 1061 1050 1062
f 1050 1051 1062
f 1062 1051 1063
f 1051 1052 1063
f 1063 1052 1064
f 1052 1053 1064
f 1064 1053 1065
f 1053 1054 1065
f 1065 1054 1066
f 1054 1055 1066
f 1066 1055 1067
f 1055 1056 1067
f 1067 1056 1068
f 1056 1057 1068
f 1068 1057 1069
f 1057 1046 1069
f 1069 1046 1058
f 1058 1059 1070
f 1070 1059 1071
f 1059 1060 1071
f 1071 1060 1072
f 1060 1061 1072
f 1072 1061 1073
f 1061 1062 1073
f 1073 1062 1074
f 1062 1063 1074
f 1074 1063 1075
f 1063 1064 1075
f 1075 1064 1076
f 1064 1065 1076
f 1076 1065 1077
f 1065 1066 1077
f 1077 1066 1078
f 1066 1067 1078
f 1078 1067 1079
f 1067 1068 1079
f 1079 1068 1080
f 1068 1069 1080
f 1080 1069 1081
f 1069 1058 1081
f 1081 1058 1070
f 1070 1071 1082
f 1082 1071 1083
f 1071 1072 1083
f 1083 1072 1084
f 1072 1073 1084
f 1084 1073 1085
f 1073 1074 1085
f 1085 1074 1086
f 1074 1075 1086
f 1086 1075 1087
f 1075 1076 1087
f 1087 1076 1088
f 1076 1077 1088
f 1088 1077 1089
f 1077 1078 1089
f 1089 1078 1090
f 1078 1079 1090
f 1090 1079 1091
f 1079 1080 1091
f 1091 1080 1092
f 1080 1081 1092
f 1092 1081 1093
f 1081 1070 1093
f 1093 1070 1082
f 1082 1083 1094
f 1094 1083 1095
f 1083 1084 1095
f 1095 1084 1096
f 1084 1085 1096
f 1096 1085 1097
f 1085 1086 1097
f 1097 1086 1098
f 1086 1087 1098
f 1098 1087 1099
f 1087 1088 1099
f 1099 1088 1100
f 1088 1089 1100
f 1100 1089 1101
f 1089 1090 1101
f 1101 1090 1102
f 1090 1091 1102
f 1102 1091 1103
f 1091 1092 1103
f 1103 1092 1104
f 1092 1093 1104
f 1104 1093 1105
f 1093 1082 1105
f 1105 1082 1094
f 1094 1095 1106
f 1106 1095 1107
f 1095 1096 1107
f 1107 1096 1108
f 1096 1097 1108
f 1108 1097 1109
f 1097 1098 1109
f 1109 1098 1110
f 1098 1099 1110
f 1110 1099 1111
f 1099 1100 1111
f 1111 1100 1112
f 1100 1101 1112
f 1112 1101 1113
f 1101 1102 1113
f 1113 1102 1114
f 1102 1103 1114
f 1114 1103 1115
f 1103 1104 1115
f 1115 1104 1116
f 1104 1105 1116
f 1116 1105 1117
f 1105 1094 1117
f 1117 1094 1106
f 1106 1107 1118
f 1118 1107 1119
f 1107 1108 1119
f 1119 1108 1120
f 1108 1109 1120
f 1120 1109 1121
f 1109 1110 1121
f 1121 1110 1122
f 1110 1111 1122
f 1122 1111 1123
f 1111 1112 1123
f 1123 1112 1124
f 1112 1113 1124
f 1124 1113 1125
f 1113 1114 1125
f 1125 1114 1126
f 1114 1115 1126
f 1126 1115 1127
f 1115 1116 1127
f 1127 1116 1128
f 1116 1117 1128
f 1128 1117 1129
f 1117 1106 1129
f 1129 1106 1118
f 1118 1119 1130
f 1130 1119 1131
f 1119 1120 1131
f 1131 1120 1132
f 1120 1121 1132
f 1132 1121 1133
f 1121 1122 1133
f 1133 1122 1134
f 1122 1123 1134
f 1134 1123 1135
f 1123 1124 1135
f 1135 1124 1136
f 1124 1125 1136
f 1136 1125 1137
f 1125 1126 1137
f 1137 1126 1138
f 1126 1127 1138
f 1138 1127 1139
f 1127 1128 1139
f 1139 1128 1140
f 1128 1129 1140
f 1140 1129 1141
f 1129 1118 1141
f 1141 1118 1130
f 1130 1131 1142
f 1142 1131 1143
f 1131 1132 1143
f 1143 1132 1144
f 1132 1133 1144
f 1144 1133 1145
f 1133 1134 1145
f 1145 1134 1146
f 1134 1135 1146
f 1146 1135 1147
f 1135 1136 1147
f 1147 1136 1148
f 1136 1137 1148
f 1148 1137 1149
f 1137 1138 1149
f 1149 1138 1150
f 1138 1139 1150
f 1150 1139 1151
f 1139 1140 1151
f 1151 1140 1152
f 1140 1141 1152
f 1152 1141 1153
f 1141 1130 1153
f 1153 1130 1142
f 1142 1143 1154
f 1154 1143 1155
f 1143 1144 1155
f 1155 1144 1156
f 1144 1145 1156
f 1156 1145 1157
f 1145 1146 1157
f 1157 1146 1158
f 1146 1147 1158
f 1158 1147 1159
f 1147 1148 1159
f 1159 1148 1160
f 1148 1149 1160
f 1160 1149 1161
f 1149 1150 1161
f 1161 1150 1162
f 1150 1151 1162
f 1162 1151 1163
f 1151 1152 1163
f 1163 1152 1164
f 1152 1153 1164
f 1164 1153 1165
f 1153 1142 1165
f 1165 1142 1154
f 1154 1155 1166
f 1166 1155 1167
f 1155 1156 1167
f 1167 1156 1168
f 1156 1157 1168
f 1168 1157 1169
f 1157 1158 1169
f 1169 1158 1170
f 1158 1159 1170
f 1170 1159 1171
f 1159 1160 1171
f 1171 1160 1172
f 1160 1161 1172
f 1172 1161 1173
f 1161 1162 1173
f 1173 1162 1174
f 1162 1163 1174
f 1174 1163 1175
f 1163 1164 1175
f 1175 1164 1176
f 1164 1165 1176
f 1176 1165 1177
f 1165 1154 1177
f 1177 1154 1166
f 1166 1167 1178
f 1178 1167 1179
f 1167 1168 1179
f 1179 1168 1180
f 1168 1169 1180
f 1180 1169 1181
f 1169 1170 1181
f 1181 1170 1182
f 1170 1171 1182
f 1182 1171 1183
f 1171 1172 1183
f 1183 1172 1184
f 1172 1173 1184
f 1184 1173 1185
f 1173 1174 1185
f 1185 1174 1186
f 1174 1175 1186
f 1186 1175 1187
f 1175 1176 1187
f 1187 1176 1188
f 1176 1177 1188
f 1188 1177 1189
f 1177 1166 1189
f 1189 1166 1178
f 1178 1179 1190
f 1190 1179 1191
f 1179 1180 1191
f 1191 1180 1192
f 1180 1181 1192
f 1192 1181 1193
f 1181 1182 1193
f 1193 1182 1194
f 1182 1183 1194
f 1194 1183 1195
f 1183 1184 1195
f 1195 1184 1196
f 1184 1185 1196
f 1196 1185 1197
f 1185 1186 1197
f 1197 1186 1198
f 1186 1187 1198
f 1198 1187 1199
f 1187 1188 1199
f 1199 1188 1200
f 1188 1189 1200
f 1200 1189 1201
f 1189 1178 1201
f 1201 1178 1190
f 1190 1191 1202
f 1202 1191 1203
f 1191 1192 1203
f 1203 1192 1204
f 1192 1193 1204
f 1204 1193 1205
f 1193 1194 1205
f 1205 1194 1206
f 1194 1195 1206
f 1206 1195 1207
f 1195 1196 1207
f 1207 1196 1208
f 1196 1197 1208
f 1208 1197 1209
f 1197 1198 1209
f 1209 1198 1210
f 1198 1199 1210
f 1210 1199 1211
f 1199 1200 1211
f 1211 1200 1212
f 1200 1201 1212
f 1212 1201 1213
f 1201 1190 1213
f 1213 1190 1202
f 1202 1203 1214
f 1214 1203 1215
f 1203 1204 1215
f 1215 1204 1216
f 1204 1205 1216
f 1216 1205 1217
f 1205 1206 1217
f 1217 1206 1218
f 1206 1207 1218
f 1218 1207 1219
f 1207 1208 1219
f 1219 1208 1220
f 1208 1209 1220
f 1220 1209 1221
f 1209 1210 1221
f 1221 1210 1222
f 1210 1211 1222
f 1222 1211 1223
f 1211 1212 1223
f 1223 1212 1224
f 1212 1213 1224
f 1224 1213 1225
f 1213 1202 1225
f 1225 1202 1214
f 1214 1215 1226
f 1226 1215 1227
f 1215 1216 1227
f 1227 1216 1228
f 1216 1217 1228
f 1228 1217 1229
f 1217 1218 1229
f 1229 1218 1230
f 1218 1219 1230
f 1230 1219 1231
f 1219 1220 1231
f 1231 1220 1232
f 1220 1221 1232
f 1232 1221 1233
f 1221 1222 1233
f 1233 1222 1234
f 1222 1223 1234
f 1234 1223 1235
f 1223 1224 1235
f 1235 1224 1236
f 1224 1225 1236
f 1236 1225 1237
f 1225 1214 1237
f 1237 1214 1226
f 1226 1227 1238
f 1238 1227 1239
f 1227 1228 1239
f 1239 1228 1240
f 1228 1229 1240
f 1240 1229 1241
f 1229 1230 1241
f 1241 1230 1242
f 1230 1231 1242
f 1242 1231 1243
f 1231 1232 1243
f 1243 1232 1244
f 1232 1233 1244
f 1244 1233 1245
f 1233 1234 1245
f 1245 1234 1246
f 1234 1235 1246
f 1246 1235 1247
f 1235 1236 1247
f 1247 1236 1248
f 1236 1237 1248
f 1248 1237 1249
f 1237 1226 1249
f 1249 1226 1238
f 1238 1239 1250
f 1250 1239 1251
f 1239 1240 1251
f 1251 1240 1252
f 1240 1241 1252
f 1252 1241 1253
f 1241 1242 1253
f 1253 1242 1254
f 1242 1243 1254
f 1254 1243 1255
f 1243 1244 1255
f 1255 1244 1256
f 1244 1245 1256
f 1256 1245 1257
f 1245 1246 1257
f 1257 1246 1258
f 1246 1247 1258
f 1258 1247 1259
f 1247 1248 1259
f 1259 1248 1260
f 1248 1249 1260
f 1260 1249 1261
f 1249 1238 1261
f 1261 1238 1250
f 1250 1251 1262
f 1262 1251 1263
f 1251 1252 1263
f 1263 1252 1264
f 1252 1253 1264
f 1264 1253 1265
f 1253 1254 1265
f 1265 1254 1266
f 1254 1255 1266
f 1266 1255 1267
f 1255 1256 1267
f 1267 1256 1268
f 1256 1257 1268
f 1268 1257 1269
f 1257 1258 1269
f 1269 1258 1270
f 1258 1259 1270
f 1270 1259 1271
f 1259 1260 1271
f 1271 1260 1272
f 1260 1261 1272
f 1272 1261 1273
f 1261 1250 1273
f 1273 1250 1262
f 1262 1263 1274
f 1274 1263 1275
f 1263 1264 1275
f 1275 1264 1276
f 1264 1265 1276
f 1276 1265 1277
f 1265 1266 1277
f 1277 1266 1278
f 1266 1267 1278
f 1278 1267 1279
f 1267 1268 1279
f 1279 1268 1280
f 1268 1269 1280
f 1280 1269 1281
f 1269 1270 1281
f 1281 1270 1282
f 1270 1271 1282
f 1282 1271 1283
f 1271 1272 1283
f 1283 1272 1284
f 1272 1273 1284
f 1284 1273 1285
f 1273 1262 1285
f 1285 1262 1274
f 1274 1275 1286
f 1286 1275 1287
f 1275 1276 1287
f 1287 1276 1288
f 1276 1277 1288
f 1288 1277 1289
f 1277 1278 1289
f 1289 1278 1290
f 1278 1279 1290
f 1290 1279 1291
f 1279 1280 1291
f 1291 1280 1292
f 1280 1281 1292
f 1292 1281 1293
f 1281 1282 1293
f 1293 1282 1294
f 1282 1283 1294
f 1294 1283 1295
f 1283 1284 1295
f 1295 1284 1296
f 1284 1285 1296
f 1296 1285 1297
f 1285 1274 1297
f 1297 1274 1286
f 1286 1287 1298
f 1298 1287 1299
f 1287 1288 1299
f 1299 1288 1300
f 1288 1289 1300
f 1300 1289 1301
f 1289 1290 1301
f 1301 1290 1302
f 1290 1291 1302
f 1302 1291 1303
f 1291 1292 1303
f 1303 1292 1304
f 1292 1293 1304
f 1304 1293 1305
f 1293 1294 1305
f 1305 1294 1306
f 1294 1295 1306
f 1306 1295 1307
f 1295 1296 1307
f 1307 1296 1308
f 1296 1297 1308
f 1308 1297 1309
f 1297 1286 1309
f 1309 1286 1298
f 1298 1299 1310
f 1310 1299 1311
f 1299 1300 1311
f 1311 1300 1312
f 1300 1301 1312
f 1312 1301 1313
f 1301 1302 1313
f 1313 1302 1314
f 1302 1303 1314
f 1314 1303 1315
f 1303 1304 1315
f 1315 1304 1316
f 1304 1305 1316
f 1316 1305 1317
f 1305 1306 1317
f 1317 1306 1318
f 1306 1307 1318
f 1318 1307 1319
f 1307 1308 1319
f 1319 1308 1320
f 1308 1309 1320
f 1320 1309 1321
f 1309 1298 1321
f 1321 1298 1310
f 1310 1311 1322
f 1322 1311 1323
f 1311 1312 1323
f 1323 1312 1324
f 1312 1313 1324
f 1324 1313 1325
f 1313 1314 1325
f 1325 1314 1326
f 1314 1315 1326
f 1326 1315 1327
f 1315 1316 1327
f 1327 1316 1328
f 1316 1317 1328
f 1328 1317 1329
f 1317 1318 1329
f 1329 1318 1330
f 1318 1319 1330
f 1330 1319 1331
f 1319 1320 1331
f 1331 1320 1332
f 1320 1321 1332
f 1332 1321 1333
f 1321 1310 1333
f 1333 1310 1322
f 1322 1323 1334
f 1334 1323 1335
f 1323 1324 1335
f 1335 1324 1336
f 1324 1325 1336
f 1336 1325 1337
f 1325 1326 1337
f 1337 1326 1338
f 1326 1327 1338
f 1338 1327 1339
f 1327 1328 1339
f 1339 1328 1340
f 1328 1329 1340
f 1340 1329 1341
f 1329 1330 1341
f 1341 1330 1342
f 1330 1331 1342
f 1342 1331 1343
f 1331 1332 1343
f 1343 1332 1344
f 1332 1333 1344
f 1344 1333 1345
f 1333 1322 1345
f 1345 1322 1334
f 1334 1335 1346
f 1346 1335 1347
f 1335 1336 1347
f 1347 1336 1348
f 1336 1337 1348
f 1348 1337 1349
f 1337 1338 1349
f 1349 1338 1350
f 1338 1339 1350
f 1350 1339 1351
f 1339 1340 1351
f 1351 1340 1352
f 1340 1341 1352
f 1352 1341 1353
f 1341 1342 1353
f 1353 1342 1354
f 1342 1343 1354
f 1354 1343 1355
f 1343 1344 1355
f 1355 1344 1356
f 1344 1345 1356
f 1356 1345 1357
f 1345 1334 1357
f 1357 1334 1346
f 1346 1347 1358
f 1358 1347 1359
f 1347 1348 1359
f 1359 1348 1360
f 1348 1349 1360
f 1360 1349 1361
f 1349 1350 1361
f 1361 1350 1362
f 1350 1351 1362
f 1362 1351 1363
f 1351 1352 1363
f 1363 1352 1364
f 1352 1353 1364
f 1364 1353 1365
f 1353 1354 1365
f 1365 1354 1366
f 1354 1355 1366
f 1366 1355 1367
f 1355 1356 1367
f 1367 1356 1368
f 1356 1357 1368
f 1368 1357 1369
f 1357 1346 1369
f 1369 1346 1358
f 1358 1359 1370
f 1370 1359 1371
f 1359 1360 1371
f 1371 1360 1372
f 1360 1361 1372
f 1372 1361 1373
f 1361 1362 1373
f 1373 1362 1374
f 1362 1363 1374
f 1374 1363 1375
f 1363 1364 1375
f 1375 1364 1376
f 1364 1365 1376
f 1376 1365 1377
f 1365 1366 1377
f 1377 1366 1378
f 1366 1367 1378
f 1378 1367 1379
f 1367 1368 1379
f 1379 1368 1380
f 1368 1369 1380
f 1380 1369 1381
f 1369 1358 1381
f 1381 1358 1370
f 1370 1371 1382
f 1382 1371 1383
f 1371 1372 1383
f 1383 1372 1384
f 1372 1373 1384
f 1384 1373 1385
f 1373 1374 1385
f 1385 1374 1386
f 1374 1375 1386
f 1386 1375 1387
f 1375 1376 1387
f 1387 1376 1388
f 1376 1377 1388
f 1388 1377 1389
f 1377 1378 1389
f 1389 1378 1390
f 1378 1379 1390
f 1390 1379 1391
f 1379 1380 1391
f 1391 1380 1392
f 1380 1381 1392
f 1392 1381 1393
f 1381 1370 1393
f 1393 1370 1382
f 1382 1383 1394
f 1394 1383 1395
f 1383 1384 1395
f 1395 1384 1396
f 1384 1385 1396
f 1396 1385 1397
f 1385 1386 1397
f 1397 1386 1398
f 1386 1387 1398
f 1398 1387 1399
f 1387 1388 1399
f 1399 1388 1400
f 1388 1389 1400
f 1400 1389 1401
f 1389 1390 1401
f 1401 1390 1402
f 1390 1391 1402
f 1402 1391 1403
f 1391 1392 1403
f 1403 1392 1404
f 1392 1393 1404
f 1404 1393 1405
f 1393 1382 1405
f 1405 1382 1394
f 1394 1395 1406
f 1406 1395 1407
f 1395 1396 1407
f 1407 1396 1408
f 1396 1397 1408
f 1408 1397 1409
f 1397 1398 1409
f 1409 1398 1410
f 1398 1399 1410
f 1410 1399 1411
f 1399 1400 1411
f 1411 1400 1412
f 1400 1401 1412
f 1412 1401 1413
f 1401 1402 1413
f 1413 1402 1414
f 1402 1403 1414
f 1414 1403 1415
f 1403 1404 1415
f 1415 1404 1416
f 1404 1405 1416
f 1416 1405 1417
f 1405 1394 1417
f 1417 1394 1406
f 1406 1407 1418
f 1418 1407 1419
f 1407 1408 1419
f 1419 1408 1420
f 1408 1409 1420
f 1420 1409 1421
f 1409 1410 1421
f 1421 1410 1422
f 1410 1411 1422
f 1422 1411 1423
f 1411 1412 1423
f 1423 1412 1424
f 1412 1413 1424
f 1424 1413 1425
f 1413 1414 1425
f 1425 1414 1426
f 1414 1415 1426
f 1426 1415 1427
f 1415 1416 1427
f 1427 1416 1428
f 1416 1417 1428
f 1428 1417 1429
f 1417 1406 1429
f 1429 1406 1418
f 1418 1419 1430
f 1430 1419 1431
f 1419 1420 1431
f 1431 1420 1432
f 1420 1421 1432
f 1432 1421 1433
f 1421 1422 1433
f 1433 1422 1434
f 1422 1423 1434
f 1434 1423 1435
f 1423 1424 1435
f 1435 1424 1436
f 1424 1425 1436
f 1436 1425 1437
f 1425 1426 1437
f 1437 1426 1438
f 1426 1427 1438
f 1438 1427 1439
f 1427 1428 1439
f 1439 1428 1440
f 1428 1429 1440
f 1440 1429 1441
f 1429 1418 1441
f 1441 1418 1430
f 1430 1431 1442
f 1442 1431 1443
f 1431 1432 1443
f 1443 1432 1444
f 1432 1433 1444
f 1444 1433 1445
f 1433 1434 1445
f 1445 1434 1446
f 1434 1435 1446
f 1446 1435 1447
f 1435 1436 1447
f 1447 1436 1448
f 1436 1437 1448
f 1448 1437 1449
f 1437 1438 1449
f 1449 1438 1450
f 1438 1439 1450
f 1450 1439 1451
f 1439 1440 1451
f 1451 1440 1452
f 1440 1441 1452
f 1452 1441 1453
f 1441 1430 1453
f 1453 1430 1442
f 1442 1443 1454
f 1454 1443 1455
f 1443 1444 1455
f 1455 1444 1456
f 1444 1445 1456
f 1456 1445 1457
f 1445 1446 1457
f 1457 1446 1458
f 1446 1447 1458
f 1458 1447 1459
f 1447 1448 1459
f 1459 1448 1460
f 1448 1449 1460
f 1460 1449 1461
f 1449 1450 1461
f 1461 1450 1462
f 1450 1451 1462
f 1462 1451 1463
f 1451 1452 1463
f 1463 1452 1464
f 1452 1453 1464
f 1464 1453 1465
f 1453 1442 1465
f 1465 1442 1454
f 1454 1455 1466
f 1466 1455 1467
f 1455 1456 1467
f 1467 1456 1468
f 1456 1457 1468
f 1468 1457 1469
f 1457 1458 1469
f 1469 1458 1470
f 1458 1459 1470
f 1470 1459 1471
f 1459 1460 1471
f 1471 1460 1472
f 1460 1461 1472
f 1472 1461 1473
f 1461 1462 1473
f 1473 1462 1474
f 1462 1463 1474
f 1474 1463 1475
f 1463 1464 1475
f 1475 1464 1476
f 1464 1465 1476
f 1476 1465 1477
f 1465 1454 1477
f 1477 1454 1466
f 1466 1467 1478
f 1478 1467 1479
f 1467 1468 1479
f 1479 1468 1480
f 1468 1469 1480
f 1480 1469 1481
f 1469 1470 1481
f 1481 1470 1482
f 1470 1471 1482
f 1482 1471 1483
f 1471 1472 1483
f 1483 1472 1484
f 1472 1473 1484
f 1484 1473 1485
f 1473 1474 1485
f 1485 1474 1486
f 1474 1475 1486
f 1486 1475 1487
f 1475 1476 1487
f 1487 1476 1488
f 1476 1477 1488
f 1488 1477 1489
f 1477 1466 1489
f 1489 1466 1478
f 1478 1479 1490
f 1490 1479 1491
f 1479 1480 1491
f 1491 1480 1492
f 1480 1481 1492
f 1492 1481 1493
f 1481 1482 1493
f 1493 1482 1494
f 1482 1483 1494
f 1494 1483 1495
f 1483 1484 1495
f 1495 1484 1496
f 1484 1485 1496
f 1496 1485 1497
f 1485 1486 1497
f 1497 1486 1498
f 1486 1487 1498
f 1498 1487 1499
f 1487 1488 1499
f 1499 1488 1500
f 1488 1489 1500
f 1500 1489 1501
f 1489 1478 1501
f 1501 1478 1490
f 1490 1491 1502
f 1502 1491 1503
f 1491 1492 1503
f 1503 1492 1504
f 1492 1493 1504
f 1504 1493 1505
f 1493 1494 1505
f 1505 1494 1506
f 1494 1495 1506
f 1506 1495 1507
f 1495 1496 1507
f 1507 1496 1508
f 1496 1497 1508
f 1508 1497 1509
f 1497 1498 1509
f 1509 1498 1510
f 1498 1499 1510
f 1510 1499 1511
f 1499 1500 1511
f 1511 1500 1512
f 1500 1501 1512
f 1512 1501 1513
f 1501 1490 1513
f 1513 1490 1502
f 1502 1503 1514
f 1514 1503 1515
f 1503 1504 1515
f 1515 1504 1516
f 1504 1505 1516
f 1516 1505 1517
f 1505 1506 1517
f 1517 1506 1518
f 1506 1507 1518
f 1518 1507 1519
f 1507 1508 1519
f 1519 1508 1520
f 1508 1509 1520
f 1520 1509 1521
f 1509 1510 1521
f 1521 1510 1522
f 1510 1511 1522
f 1522 1511 1523
f 1511 1512 1523
f 1523 1512 1524
f 1512 1513 1524
f 1524 1513 1525
f 1513 1502 1525
f 1525 1502 1514
f 1514 1515 1526
f 1526 1515 1527
f 1515 1516 1527
f 1527 1516 1528
f 1516 1517 1528
f 1528 1517 1529
f 1517 1518 1529
f 1529 1518 1530
f 1518 1519 1530
f 1530 1519 1531
f 1519 1520 1531
f 1531 1520 1532
f 1520 1521 1532
f 1532 1521 1533
f 1521 1522 1533
f 1533 1522 1534
f 1522 1523 1534
f 1534 1523 1535
f 1523 1524 1535
f 1535 1524 1536
f 1524 1525 1536
f 1536 1525 1537
f 1525 1514 1537
f 1537 1514 1526
f 1526 1527 1538
f 1538 1527 1539
f 1527 1528 1539
f 1539 1528 1540
f 1528 1529 1540
f 1540 1529 1541
f 1529 1530 1541
f 1541 1530 1542
f 1530 1531 1542
f 1542 1531 1543
f 1531 1532 1543
f 1543 1532 1544
f 1532 1533 1544
f 1544 1533 1545
f 1533 1534 1545
f 1545 1534 1546
f 1534 1535 1546
f 1546 1535 1547
f 1535 1536 1547
f 1547 1536 1548
f 1536 1537 1548
f 1548 1537 1549
f 1537 1526 1549
f 1549 1526 1538
f 1538 1539 1550
f 1550 1539 1551
f 1539 1540 1551
f 1551 1540 1552
f 1540 1541 1552
f 1552 1541 1553
f 1541 1542 1553
f 1553 1542 1554
f 1542 1543 1554
f 1554 1543 1555
f 1543 1544 1555
f 1555 1544 1556
f 1544 1545 1556
f 1556 1545 1557
f 1545 1546 1557
f 1557 1546 1558
f 1546 1547 1558
f 1558 1547 1559
f 1547 1548 1559
f 1559 1548 1560
f 1548 1549 1560
f 1560 1549 1561
f 1549 1538 1561
f 1561 1538 1550
f 1550 1551 1562
f 1562 1551 1563
f 1551 1552 1563
f 1563 1552 1564
f 1552 1553 1564
f 1564 1553 1565
f 1553 1554 1565
f 1565 1554 1566
f 1554 1555 1566
f 1566 1555 1567
f 1555 1556 1567
f 1567 1556 1568
f 1556 1557 1568
f 1568 1557 1569
f 1557 1558 1569
f 1569 1558 1570
f 1558 1559 1570
f 1570 1559 1571
f 1559 1560 1571
f 1571 1560 1572
f 1560 1561 1572
f 1572 1561 1573
f 1561 1550 1573
f 1573 1550 1562
f 1562 1563 1574
f 1574 1563 1575
f 1563 1564 1575
f 1575 1564 1576
f 1564 1565 1576
f 1576 1565 1577
f 1565 1566 1577
f 1577 1566 1578
f 1566 1567 1578
f 1578 1567 1579
f 1567 1568 1579
f 1579 1568 1580
f 1568 1569 1580
f 1580 1569 1581
f 1569 1570 1581
f 1581 1570 1582
f 1570 1571 1582
f 1582 1571 1583
f 1571 1572 1583
f 1583 1572 1584
f 1572 1573 1584
f 1584 1573 1585
f 1573 1562 1585
f 1585 1562 1574
f 1574 1575 1586
f 1586 1575 1587
f 1575 1576 1587
f 1587 1576 1588
f 1576 1577 1588
f 1588 1577 1589
f 1577 1578 1589
f 1589 1578 1590
f 1578 1579 1590
f 1590 1579 1591
f 1579 1580 1591
f 1591 1580 1592
f 1580 1581 1592
f 1592 1581 1593
f 1581 1582 1593
f 1593 1582 1594
f 1582 1583 1594
f 1594 1583 1595
f 1583 1584 1595
f 1595 1584 1596
f 1584 1585 1596
f 1596 1585 1597
f 1585 1574 1597
f 1597 1574 1586
f 1586 1587 1598
f 1598 1587 1599
f 1587 1588 1599
f 1599 1588 1600
f 1588 1589 1600
f 1600 1589 1601
f 1589 1590 1601
f 1601 1590 1602
f 1590 1591 1602
f 1602 1591 1603
f 1591 1592 1603
f 1603 1592 1604
f 1592 1593 1604
f 1604 1593 1605
f 1593 1594 1605
f 1605 1594 1606
f 1594 1595 1606
f 1606 1595 1607
f 1595 1596 1607
f 1607 1596 1608
f 1596 1597 1608
f 1608 1597 1609
f 1597 1586 1609
f 1609 1586 1598
f 1598 1599 1610
f 1610 1599 1611
f 1599 1600 1611
f 1611 1600 1612
f 1600 1601 1612
f 1612 1601 1613
f 1601 1602 1613
f 1613 1602 1614
f 1602 1603 1614
f 1614 1603 1615
f 1603 1604 1615
f 1615 1604 1616
f 1604 1605 1616
f 1616 1605 1617
f 1605 1606 1617
f 1617 1606 1618
f 1606 1607 1618
f 1618 1607 1619
f 1607 1608 1619
f 1619 1608 1620
f 1608 1609 1620
f 1620 1609 1621
f 1609 1598 1621
f 1621 1598 1610
f 1610 1611 1622
f 1622 1611 1623
f 1611 1612 1623
f 1623 1612 1624
f 1612 1613 1624
f 1624 1613 1625
f 1613 1614 1625
f 1625 1614 1626
f 1614 1615 1626
f 1626 1615 1627
f 1615 1616 1627
f 1627 1616 1628
f 1616 1617 1628
f 1628 1617 1629
f 1617 1618 1629
f 1629 1618 1630
f 1618 1619 1630
f 1630 1619 1631
f 1619 1620 1631
f 1631 1620 1632
f 1620 1621 1632
f 1632 1621 1633
f 1621 1610 1633
f 1633 1610 1622
f 1622 1623 1634
f 1634 1623 1635
f 1623 1624 1635
f 1635 1624 1636
f 1624 1625 1636
f 1636 1625 1637
f 1625 1626 1637
f 1637 1626 1638
f 1626 1627 1638
f 1638 1627 1639
f 1627 1628 1639
f 1639 1628 1640
f 1628 1629 1640
f 1640 1629 1641
f 1629 1630 1641
f 1641 1630 1642
f 1630 1631 1642
f 1642 1631 1643
f 1631 1632 1643
f 1643 1632 1644
f 1632 1633 1644
f 1644 1633 1645
f 1633 1622 1645
f 1645 1622 1634
f 1634 1635 1646
f 1646 1635 1647
f 1635 1636 1647
f 1647 1636 1648
f 1636 1637 1648
f 1648 1637 1649
f 1637 1638 1649
f 1649 1638 1650
f 1638 1639 1650
f 1650 1639 1651
f 1639 1640 1651
f 1651 1640 1652
f 1640 1641 1652
f 1652 1641 1653
f 1641 1642 1653
f 1653 1642 1654
f 1642 1643 1654
f 1654 1643 1655
f 1643 1644 1655
f 1655 1644 1656
f 1644 1645 1656
f 1656 1645 1657
f 1645 1634 1657
f 1657 1634 1646
f 1646 1647 1658
f 1658 1647 1659
f 1647 1648 1659
f 1659 1648 1660
f 1648 1649 1660
f 1660 1649 1661
f 1649 1650 1661
f 1661 1650 1662
f 1650 1651 1662
f 1662 1651 1663
f 1651 1652 1663
f 1663 1652 1664
f 1652 1653 1664
f 1664 1653 1665
f 1653 1654 1665
f 1665 1654 1666
f 1654 1655 1666
f 1666 1655 1667
f 1655 1656 1667
f 1667 1656 1668
f 1656 1657 1668
f 1668 1657 1669
f 1657 1646 1669
f 1669 1646 1658
f 1658 1659 1670
f 1670 1659 1671
f 1659 1660 1671
f 1671 1660 1672
f 1660 1661 1672
f 1672 1661 1673
f 1661 1662 1673
f 1673 1662 1674
f 1662 1663 1674
f 1674 1663 1675
f 1663 1664 1675
f 1675 1664 1676
f 1664 1665 1676
f 1676 1665 1677
f 1665 1666 1677
f 1677 1666 1678
f 1666 1667 1678
f 1678 1667 1679
f 1667 1668 1679
f 1679 1668 1680
f 1668 1669 1680
f 1680 1669 1681
f 1669 1658 1681
f 1681 1658 1670
f 1670 1671 1682
f 1682 1671 1683
f 1671 1672 1683
f 1683 1672 1684
f 1672 1673 1684
f 1684 1673 1685
f 1673 1674 1685
f 1685 1674 1686
f 1674 1675 1686
f 1686 1675 1687
f 1675 1676 1687
f 1687 1676 1688
f 1676 1677 1688
f 1688 1677 1689
f 1677 1678 1689
f 1689 1678 1690
f 1678 1679 1690
f 1690 1679 1691
f 1679 1680 1691
f 1691 1680 1692
f 1680 1681 1692
f 1692 1681 1693
f 1681 1670 1693
f 1693 1670 1682
f 1682 1683 1694
f 1694 1683 1695
f 1683 1684 1695
f 1695 1684 1696
f 1684 1685 1696
f 1696 1685 1697
f 1685 1686 1697
f 1697 1686 1698
f 1686 1687 1698
f 1698 1687 1699
f 1687 1688 1699
f 1699 1688 1700
f 1688 1689 1700
f 1700 1689 1701
f 1689 1690 1701
f 1701 1690 1702
f 1690 1691 1702
f 1702 1691 1703
f 1691 1692 1703
f 1703 1692 1704
f 1692 1693 1704
f 1704 1693 1705
f 1693 1682 1705
f 1705 1682 1694
f 1694 1695 1706
f 1706 1695 1707
f 1695 1696 1707
f 1707 1696 1708
f 1696 1697 1708
f 1708 1697 1709
f 1697 1698 1709
f 1709 1698 1710
f 1698 1699 1710
f 1710 1699 1711
f 1699 1700 1711
f 1711 1700 1712
f 1700 1701 1712
f 1712 1701 1713
f 1701 1702 1713
f 1713 1702 1714
f 1702 1703 1714
f 1714 1703 1715
f 1703 1704 1715
f 1715 1704 1716
f 1704 1705 1716
f 1716 1705 1717
f 1705 1694 1717
f 1717 1694 1706
f 1706 1707 1718
f 1718 1707 1719
f 1707 1708 1719
f 1719 1708 1720
f 1708 1709 1720
f 1720 1709 1721
f 1709 1710 1721
f 1721 1710 1722
f 1710 1711 1722
f 1722 1711 1723
f 1711 1712 1723
f 1723 1712 1724
f 1712 1713 1724
f 1724 1713 1725
f 1713 1714 1725
f 1725 1714 1726
f 1714 1715 1726
f 1726 1715 1727
f 1715 1716 1727
f 1727 1716 1728
f 1716 1717 1728
f 1728 1717 1729
f 1717 1706 1729
f 1729 1706 1718
f 1718 1719 1730
f 1730 1719 1731
f 1719 1720 1731
f 1731 1720 1732
f 1720 1721 1732
f 1732 1721 1733
f 1721 1722 1733
f 1733 1722 1734
f 1722 1723 1734
f 1734 1723 1735
f 1723 1724 1735
f 1735 1724 1736
f 1724 1725 1736
f 1736 1725 1737
f 1725 1726 1737
f 1737 1726 1738
f 1726 1727 1738
f 1738 1727 1739
f 1727 1728 1739
f 1739 1728 1740
f 1728 1729 1740
f 1740 1729 1741
f 1729 1718 1741
f 1741 1718 1730
f 1730 1731 1742
f 1742 1731 1743
f 1731 1732 1743
f 1743 1732 1744
f 1732 1733 1744
f 1744 1733 1745
f 1733 1734 1745
f 1745 1734 1746
f 1734 1735 1746
f 1746 1735 1747
f 1735 1736 1747
f 1747 1736 1748
f 1736 1737 1748
f 1748 1737 1749
f 1737 1738 1749
f 1749 1738 1750
f 1738 1739 1750
f 1750 1739 1751
f 1739 1740 1751
f 1751 1740 1752
f 1740 1741 1752
f 1752 1741 1753
f 1741 1730 1753
f 1753 1730 1742
f 1742 1743 1754
f 1754 1743 1755
f 1743 1744 1755
f 1755 1744 1756
f 1744 1745 1756
f 1756 1745 1757
f 1745 1746 1757
f 1757 1746 1758
f 1746 1747 1758
f 1758 1747 1759
f 1747 1748 1759
f 1759 1748 1760
f 1748 1749 1760
f 1760 1749 1761
f 1749 1750 1761
f 1761 1750 1762
f 1750 1751 1762
f 1762 1751 1763
f 1751 1752 1763
f 1763 1752 1764
f 1752 1753 1764
f 1764 1753 1765
f 1753 1742 1765
f 1765 1742 1754
f 1754 1755 1766
f 1766 1755 1767
f 1755 1756 1767
f 1767 1756 1768
f 1756 1757 1768
f 1768 1757 1769
f 1757 1758 1769
f 1769 1758 1770
f 1758 1759 1770
f 1770 1759 1771
f 1759 1760 1771
f 1771 1760 1772
f 1760 1761 1772
f 1772 1761 1773
f 1761 1762 1773
f 1773 1762 1774
f 1762 1763 1774
f 1774 1763 1775
f 1763 1764 1775
f 1775 1764 1776
f 1764 1765 1776
f 1776 1765 1777
f 1765 1754 1777
f 1777 1754 1766
f 1766 1767 1778
f 1778 1767 1779
f 1767 1768 1779
f 1779 1768 1780
f 1768 1769 1780
f 1780 1769 1781
f 1769 1770 1781
f 1781 1770 1782
f 1770 1771 1782
f 1782 1771 1783
f 1771 1772 1783
f 1783 1772 1784
f 1772 1773 1784
f 1784 1773 1785
f 1773 1774 1785
f 1785 1774 1786
f 1774 1775 1786
f 1786 1775 1787
f 1775 1776 1787
f 1787 1776 1788
f 1776 1777 1788
f 1788 1777 1789
f 1777 1766 1789
f 1789 1766 1778
f 1778 1779 1790
f 1790 1779 1791
f 1779 1780 1791
f 1791 1780 1792
f 1780 1781 1792
f 1792 1781 1793
f 1781 1782 1793
f 1793 1782 1794
f 1782 1783 1794
f 1794 1783 1795
f 1783 1784 1795
f 1795 1784 1796
f 1784 1785 1796
f 1796 1785 1797
f 1785 1786 1797
f 1797 1786 1798
f 1786 1787 1798
f 1798 1787 1799
f 1787 1788 1799
f 1799 1788 1800
f 1788 1789 1800
f 1800 1789 1801
f 1789 1778 1801
f 1801 1778 1790
f 1790 1791 1802
f 1802 1791 1803
f 1791 1792 1803
f 1803 1792 1804
f 1792 1793 1804
f 1804 1793 1805
f 1793 1794 1805
f 1805 1794 1806
f 1794 1795 1806
f 1806 1795 1807
f 1795 1796 1807
f 1807 1796 1808
f 1796 1797 1808
f 1808 1797 1809
f 1797 1798 1809
f 1809 1798 1810
f 1798 1799 1810
f 1810 1799 1811
f 1799 1800 1811
f 1811 1800 1812
f 1800 1801 1812
f 1812 1801 1813
f 1801 1790 1813
f 1813 1790 1802
f 1802 1803 1814
f 1814 1803 1815
f 1803 1804 1815
f 1815 1804 1816
f 1804 1805 1816
f 1816 1805 1817
f 1805 1806 1817
f 1817 1806 1818
f 1806 1807 1818
f 1818 1807 1819
f 1807 1808 1819
f 1819 1808 1820
f 1808 1809 1820
f 1820 1809 1821
f 1809 1810 1821
f 1821 1810 1822
f 1810 1811 1822
f 1822 1811 1823
f 1811 1812 1823
f 1823 1812 1824
f 1812 1813 1824
f 1824 1813 1825
f 1813 1802 1825
f 1825 1802 1814
f 1814 1815 1826
f 1826 1815 1827
f 1815 1816 1827
f 1827 1816 1828
f 1816 1817 1828
f 1828 1817 1829
f 1817 1818 1829
f 1829 1818 1830
f 1818 1819 1830
f 1830 1819 1831
f 1819 1820 1831
f 1831 1820 1832
f 1820 1821 1832
f 1832 1821 1833
f 1821 1822 1833
f 1833 1822 1834
f 1822 1823 1834
f 1834 1823 1835
f 1823 1824 1835
f 1835 1824 1836
f 1824 1825 1836
f 1836 1825 1837
f 1825 1814 1837
f 1837 1814 1826
f 1826 1827 1838
f 1838 1827 1839
f 1827 1828 1839
f 1839 1828 1840
f 1828 1829 1840
f 1840 1829 1841
f 1829 1830 1841
f 1841 1830 1842
f 1830 1831 1842
f 1842 1831 1843
f 1831 1832 1843
f 1843 1832 1844
f 1832 1833 1844
f 1844 1833 1845
f 1833 1834 1845
f 1845 1834 1846
f 1834 1835 1846
f 1846 1835 1847
f 1835 1836 1847
f 1847 1836 1848
f 1836 1837 1848
f 1848 1837 1849
f 1837 1826 1849
f 1849 1826 1838
f 1838 1839 1850
f 1850 1839 1851
f 1839 1840 1851
f 1851 1840 1852
f 1840 1841 1852
f 1852 1841 1853
f 1841 1842 1853
f 1853 1842 1854
f 1842 1843 1854
f 1854 1843 1855
f 1843 1844 1855
f 1855 1844 1856
f 1844 1845 1856
f 1856 1845 1857
f 1845 1846 1857
f 1857 1846 1858
f 1846 1847 1858
f 1858 1847 1859
f 1847 1848 1859
f 1859 1848 1860
f 1848 1849 1860
f 1860 1849 1861
f 1849 1838 1861
f 1861 1838 1850
f 1850 1851 1862
f 1862 1851 1863
f 1851 1852 1863
f 1863 1852 1864
f 1852 1853 1864
f 1864 1853 1865
f 1853 1854 1865
f 1865 1854 1866
f 1854 1855 1866
f 1866 1855 1867
f 1855 1856 1867
f 1867 1856 1868
f 1856 1857 1868
f 1868 1857 1869
f 1857 1858 1869
f 1869 1858 1870
f 1858 1859 1870
f 1870 1859 1871
f 1859 1860 1871
f 1871 1860 1872
f 1860 1861 1872
f 1872 1861 1873
f 1861 1850 1873
f 1873 1850 1862
f 1862 1863 1874
f 1874 1863 1875
f 1863 1864 1875
f 1875 1864 1876
f 1864 1865 1876
f 1876 1865 1877
f 1865 1866 1877
f 1877 1866 1878
f 1866 1867 1878
f 1878 1867 1879
f 1867 1868 1879
f 1879 1868 1880
f 1868 1869 1880
f 1880 1869 1881
f 1869 1870 1881
f 1881 1870 1882
f 1870 1871 1882
f 1882 1871 1883
f 1871 1872 1883
f 1883 1872 1884
f 1872 1873 1884
f 1884 1873 1885
f 1873 1862 1885
f 1885 1862 1874
f 1874 1875 1886
f 1886 1875 1887
f 1875 1876 1887
f 1887 1876 1888
f 1876 1877 1888
f 1888 1877 1889
f 1877 1878 1889
f 1889 1878 1890
f 1878 1879 1890
f 1890 1879 1891
f 1879 1880 1891
f 1891 1880 1892
f 1880 1881 1892
f 1892 1881 1893
f 1881 1882 1893
f 1893 1882 1894
f 1882 1883 1894
f 1894 1883 1895
f 1883 1884 1895
f 1895 1884 1896
f 1884 1885 1896
f 1896 1885 1897
f 1885 1874 1897
f 1897 1874 1886
f 1886 1887 1898
f 1898 1887 1899
f 1887 1888 1899
f 1899 1888 1900
f 1888 1889 1900
f 1900 1889 1901
f 1889 1890 1901
f 1901 1890 1902
f 1890 1891 1902
f 1902 1891 1903
f 1891 1892 1903
f 1903 1892 1904
f 1892 1893 1904
f 1904 1893 1905
f 1893 1894 1905
f 1905 1894 1906
f 1894 1895 1906
f 1906 1895 1907
f 1895 1896 1907
f 1907 1896 1908
f 1896 1897 1908
f 1908 1897 1909
f 1897 1886 1909
f 1909 1886 1898
f 1898 1899 1910
f 1910 1899 1911
f 1899 1900 1911
f 1911 1900 1912
f 1900 1901 1912
f 1912 1901 1913
f 1901 1902 1913
f 1913 1902 1914
f 1902 1903 1914
f 1914 1903 1915
f 1903 1904 1915
f 1915 1904 1916
f 1904 1905 1916
f 1916 1905 1917
f 1905 1906 1917
f 1917 1906 1918
f 1906 1907 1918
f 1918 1907 1919
f 1907 1908 1919
f 1919 1908 1920
f 1908 1909 1920
f 1920 1909 1921
f 1909 1898 1921
f 1921 1898 1910
f 1910 1911 1922
f 1922 1911 1923
f 1911 1912 1923
f 1923 1912 1924
f 1912 1913 1924
f 1924 1913 1925
f 1913 1914 1925
f 1925 1914 1926
f 1914 1915 1926
f 1926 1915 1927
f 1915 1916 1927
f 1927 1916 1928
f 1916 1917 1928
f 1928 1917 1929
f 1917 1918 1929
f 1929 1918 1930
f 1918 1919 1930
f 1930 1919 1931
f 1919 1920 1931
f 1931 1920 1932
f 1920 1921 1932
f 1932 1921 1933
f 1921 1910 1933
f 1933 1910 1922
f 1922 1923 1934
f 1934 1923 1935
f 1923 1924 1935
f 1935 1924 1936
f 1924 1925 1936
f 1936 1925 1937
f 1925 1926 1937
f 1937 1926 1938
f 1926 1927 1938
f 1938 1927 1939
f 1927 1928 1939
f 1939 1928 1940
f 1928 1929 1940
f 1940 1929 1941
f 1929 1930 1941
f 1941 1930 1942
f 1930 1931 1942
f 1942 1931 1943
f 1931 1932 1943
f 1943 1932 1944
f 1932 1933 1944
f 1944 1933 1945
f 1933 1922 1945
f 1945 1922 1934
f 1934 1935 1946
f 1946 1935 1947
f 1935 1936 1947
f 1947 1936 1948
f 1936 1937 1948
f 1948 1937 1949
f 1937 1938 1949
f 1949 1938 1950
f 1938 1939 1950
f 1950 1939 1951
f 1939 1940 1951
f 1951 1940 1952
f 1940 1941 1952
f 1952 1941 1953
f 1941 1942 1953
f 1953 1942 1954
f 1942 1943 1954
f 1954 1943 1955
f 1943 1944 1955
f 1955 1944 1956
f 1944 1945 1956
f 1956 1945 1957
f 1945 1934 1957
f 1957 1934 1946
f 1946 1947 1958
f 1958 1947 1959
f 1947 1948 1959
f 1959 1948 1960
f 1948 1949 1960
f 1960 1949 1961
f 1949 1950 1961
f 1961 1950 1962
f 1950 1951 1962
f 1962 1951 1963
f 1951 1952 1963
f 1963 1952 1964
f 1952 1953 1964
f 1964 1953 1965
f 1953 1954 1965
f 1965 1954 1966
f 1954 1955 1966
f 1966 1955 1967
f 1955 1956 1967
f 1967 1956 1968
f 1956 1957 1968
f 1968 1957 1969
f 1957 1946 1969
f 1969 1946 1958
f 1958 1959 1970
f 1970 1959 1971
f 1959 1960 1971
f 1971 1960 1972
f 1960 1961 1972
f 1972 1961 1973
f 1961 1962 1973
f 1973 1962 1974
f 1962 1963 1974
f 1974 1963 1975
f 1963 1964 1975
f 1975 1964 1976
f 1964 1965 1976
f 1976 1965 1977
f 1965 1966 1977
f 1977 1966 1978
f 1966 1967 1978
f 1978 1967 1979
f 1967 1968 1979
f 1979 1968 1980
f 1968 1969 1980
f 1980 1969 1981
f 1969 1958 1981
f 1981 1958 1970
f 1970 1971 1982
f 1982 1971 1983
f 1971 1972 1983
f 1983 1972 1984
f 1972 1973 1984
f 1984 1973 1985
f 1973 1974 1985
f 1985 1974 1986
f 1974 1975 1986
f 1986 1975 1987
f 1975 1976 1987
f 1987 1976 1988
f 1976 1977 1988
f 1988 1977 1989
f 1977 1978 1989
f 1989 1978 1990
f 1978 1979 1990
f 1990 1979 1991
f 1979 1980 1991
f 1991 1980 1992
f 1980 1981 1992
f 1992 1981 1993
f 1981 1970 1993
f 1993 1970 1982
f 1982 1983 1994
f 1994 1983 1995
f 1983 1984 1995
f 1995 1984 1996
f 1984 1985 1996
f 1996 1985 1997
f 1985 1986 1997
f 1997 1986 1998
f 1986 1987 1998
f 1998 1987 1999
f 1987 1988 1999
f 1999 1988 2000
f 1988 1989 2000
f 2000 1989 2001
f 1989 1990 2001
f 2001 1990 2002
f 1990 1991 2002
f 2002 1991 2003
f 1991 1992 2003
f 2003 1992 2004
f 1992 1993 2004
f 2004 1993 2005
f 1993 1982 2005
f 2005 1982 1994
f 1994 1995 2006
f 2006 1995 2007
f 1995 1996 2007
f 2007 1996 2008
f 1996 1997 2008
f 2008 1997 2009
f 1997 1998 2009
f 2009 1998 2010
f 1998 1999 2010
f 2010 1999 2011
f 1999 2000 2011
f 2011 2000 2012
f 2000 2001 2012
f 2012 2001 2013
f 2001 2002 2013
f 2013 2002 2014
f 2002 2003 2014
f 2014 2003 2015
f 2003 2004 2015
f 2015 2004 2016
f 2004 2005 2016
f 2016 2005 2017
f 2005 1994 2017
f 2017 1994 2006
f 2006 2007 2018
f 2018 2007 2019
f 2007 2008 2019
f 2019 2008 2020
f 2008 2009 2020
f 2020 2009 2021
f 2009 2010 2021
f 2021 2010 2022
f 2010 2011 2022
f 2022 2011 2023
f 2011 2012 2023
f 2023 2012 2024
f 2012 2013 2024
f 2024 2013 2025
f 2013 2014 2025
f 2025 2014 2026
f 2014 2015 2026
f 2026 2015 2027
f 2015 2016 2027
f 2027 2016 2028
f 2016 2017 2028
f 2028 2017 2029
f 2017 2006 2029
f 2029 2006 2018
f 2018 2019 2030
f 2030 2019 2031
f 2019 2020 2031
f 2031 2020 2032
f 2020 2021 2032
f 2032 2021 2033
f 2021 2022 2033
f 2033 2022 2034
f 2022 2023 2034
f 2034 2023 2035
f 2023 2024 2035
f 2035 2024 2036
f 2024 2025 2036
f 2036 2025 2037
f 2025 2026 2037
f 2037 2026 2038
f 2026 2027 2038
f 2038 2027 2039
f 2027 2028 2039
f 2039 2028 2040
f 2028 2029 2040
f 2040 2029 2041
f 2029 2018 2041
f 2041 2018 2030
f 2030 2031 2042
f 2042 2031 2043
f 2031 2032 2043
f 2043 2032 2044
f 2032 2033 2044
f 2044 2033 2045
f 2033 2034 2045
f 2045 2034 2046
f 2034 2035 2046
f 2046 2035 2047
f 2035 2036 2047
f 2047 2036 2048
f 2036 2037 2048
f 2048 2037 2049
f 2037 2038 2049
f 2049 2038 2050
f 2038 2039 2050
f 2050 2039 2051
f 2039 2040 2051
f 2051 2040 2052
f 2040 2041 2052
f 2052 2041 2053
f 2041 2030 2053
f 2053 2030 2042
f 2042 2043 2054
f 2054 2043 2055
f 2043 2044 2055
f 2055 2044 2056
f 2044 2045 2056
f 2056 2045 2057
f 2045 2046 2057
f 2057 2046 2058
f 2046 2047 2058
f 2058 2047 2059
f 2047 2048 2059
f 2059 2048 2060
f 2048 2049 2060
f 2060 2049 2061
f 2049 2050 2061
f 2061 2050 2062
f 2050 2051 2062
f 2062 2051 2063
f 2051 2052 2063
f 2063 2052 2064
f 2052 2053 2064
f 2064 2053 2065
f 2053 2042 2065
f 2065 2042 2054
f 2054 2055 2066
f 2066 2055 2067
f 2055 2056 2067
f 2067 2056 2068
f 2056 2057 2068
f 2068 2057 2069
f 2057 2058 2069
f 2069 2058 2070
f 2058 2059 2070
f 2070 2059 2071
f 2059 2060 2071
f 2071 2060 2072
f 2060 2061 2072
f 2072 2061 2073
f 2061 2062 2073
f 2073 2062 2074
f 2062 2063 2074
f 2074 2063 2075
f 2063 2064 2075
f 2075 2064 2076
f 2064 2065 2076
f 2076 2065 2077
f 2065 2054 2077
f 2077 2054 2066
f 2066 2067 2078
f 2078 2067 2079
f 2067 2068 2079
f 2079 2068 2080
f 2068 2069 2080
f 2080 2069 2081
f 2069 2070 2081
f 2081 2070 2082
f 2070 2071 2082
f 2082 2071 2083
f 2071 2072 2083
f 2083 2072 2084
f 2072 2073 2084
f 2084 2073 2085
f 2073 2074 2085
f 2085 2074 2086
f 2074 2075 2086
f 2086 2075 2087
f 2075 2076 2087
f 2087 2076 2088
f 2076 2077 2088
f 2088 2077 2089
f 2077 2066 2089
f 2089 2066 2078
f 2078 2079 2090
f 2090 2079 2091
f 2079 2080 2091
f 2091 2080 2092
f 2080 2081 2092
f 2092 2081 2093
f 2081 2082 2093
f 2093 2082 2094
f 2082 2083 2094
f 2094 2083 2095
f 2083 2084 2095
f 2095 2084 2096
f 2084 2085 2096
f 2096 2085 2097
f 2085 2086 2097
f 2097 2086 2098
f 2086 2087 2098
f 2098 2087 2099
f 2087 2088 2099
f 2099 2088 2100
f 2088 2089 2100
f 2100 2089 2101
f 2089 2078 2101
f 2101 2078 2090
f 2090 2091 2102
f 2102 2091 2103
f 2091 2092 2103
f 2103 2092 2104
f 2092 2093 2104
f 2104 2093 2105
f 2093 2094 2105
f 2105 2094 2106
f 2094 2095 2106
f 2106 2095 2107
f 2095 2096 2107
f 2107 2096 2108
f 2096 2097 2108
f 2108 2097 2109
f 2097 2098 2109
f 2109 2098 2110
f 2098 2099 2110
f 2110 2099 2111
f 2099 2100 2111
f 2111 2100 2112
f 2100 2101 2112
f 2112 2101 2113
f 2101 2090 2113
f 2113 2090 2102
f 2102 2103 2114
f 2114 2103 2115
f 2103 2104 2115
f 2115 2104 2116
f 2104 2105 2116
f 2116 2105 2117
f 2105 2106 2117
f 2117 2106 2118
f 2106 2107 2118
f 2118 2107 2119
f 2107 2108 2119
f 2119 2108 2120
f 2108 2109 2120
f 2120 2109 2121
f 2109 2110 2121
f 2121 2110 2122
f 2110 2111 2122
f 2122 2111 2123
f 2111 2112 2123
f 2123 2112 2124
f 2112 2113 2124
f 2124 2113 2125
f 2113 2102 2125
f 2125 2102 2114
f 2114 2115 2126
f 2126 2115 2127
f 2115 2116 2127
f 2127 2116 2128
f 2116 2117 2128
f 2128 2117 2129
f 2117 2118 2129
f 2129 2118 2130
f 2118 2119 2130
f 2130 2119 2131
f 2119 2120 2131
f 2131 2120 2132
f 2120 2121 2132
f 2132 2121 2133
f 2121 2122 2133
f 2133 2122 2134
f 2122 2123 2134
f 2134 2123 2135
f 2123 2124 2135
f 2135 2124 2136
f 2124 2125 2136
f 2136 2125 2137
f 2125 2114 2137
f 2137 2114 2126
f 2126 2127 2138
f 2138 2127 2139
f 2127 2128 2139
f 2139 2128 2140
f 2128 2129 2140
f 2140 2129 2141
f 2129 2130 2141
f 2141 2130 2142
f 2130 2131 2142
f 2142 2131 2143
f 2131 2132 2143
f 2143 2132 2144
f 2132 2133 2144
f 2144 2133 2145
f 2133 2134 2145
f 2145 2134 2146
f 2134 2135 2146
f 2146 2135 2147
f 2135 2136 2147
f 2147 2136 2148
f 2136 2137 2148
f 2148 2137 2149
f 2137 2126 2149
f 2149 2126 2138
f 2138 2139 2150
f 2150 2139 2151
f 2139 2140 2151
f 2151 2140 2152
f 2140 2141 2152
f 2152 2141 2153
f 2141 2142 2153
f 2153 2142 2154
f 2142 2143 2154
f 2154 2143 2155
f 2143 2144 2155
f 2155 2144 2156
f 2144 2145 2156
f 2156 2145 2157
f 2145 2146 2157
f 2157 2146 2158
f 2146 2147 2158
f 2158 2147 2159
f 2147 2148 2159
f 2159 2148 2160
f 2148 2149 2160
f 2160 2149 2161
f 2149 2138 2161
f 2161 2138 2150
f 2150 2151 2162
f 2162 2151 2163
f 2151 2152 2163
f 2163 2152 2164
f 2152 2153 2164
f 2164 2153 2165
f 2153 2154 2165
f 2165 2154 2166
f 2154 2155 2166
f 2166 2155 2167
f 2155 2156 2167
f 2167 2156 2168
f 2156 2157 2168
f 2168 2157 2169
f 2157 2158 2169
f 2169 2158 2170
f 2158 2159 2170
f 2170 2159 2171
f 2159 2160 2171
f 2171 2160 2172
f 2160 2161 2172
f 2172 2161 2173
f 2161 2150 2173
f 2173 2150 2162
f 2162 2163 2174
f 2174 2163 2175
f 2163 2164 2175
f 2175 2164 2176
f 2164 2165 2176
f 2176 2165 2177
f 2165 2166 2177
f 2177 2166 2178
f 2166 2167 2178
f 2178 2167 2179
f 2167 2168 2179
f 2179 2168 2180
f 2168 2169 2180
f 2180 2169 2181
f 2169 2170 2181
f 2181 2170 2182
f 2170 2171 2182
f 2182 2171 2183
f 2171 2172 2183
f 2183 2172 2184
f 2172 2173 2184
f 2184 2173 2185
f 2173 2162 2185
f 2185 2162 2174
f 2174 2175 2186
f 2186 2175 2187
f 2175 2176 2187
f 2187 2176 2188
f 2176 2177 2188
f 2188 2177 2189
f 2177 2178 2189
f 2189 2178 2190
f 2178 2179 2190
f 2190 2179 2191
f 2179 2180 2191
f 2191 2180 2192
f 2180 2181 2192
f 2192 2181 2193
f 2181 2182 2193
f 2193 2182 2194
f 2182 2183 2194
f 2194 2183 2195
f 2183 2184 2195
f 2195 2184 2196
f 2184 2185 2196
f 2196 2185 2197
f 2185 2174 2197
f 2197 2174 2186
f 2186 2187 2198
f 2198 2187 2199
f 2187 2188 2199
f 2199 2188 2200
f 2188 2189 2200
f 2200 2189 2201
f 2189 2190 2201
f 2201 2190 2202
f 2190 2191 2202
f 2202 2191 2203
f 2191 2192 2203
f 2203 2192 2204
f 2192 2193 2204
f 2204 2193 2205
f 2193 2194 2205
f 2205 2194 2206
f 2194 2195 2206
f 2206 2195 2207
f 2195 2196 2207
f 2207 2196 2208
f 2196 2197 2208
f 2208 2197 2209
f 2197 2186 2209
f 2209 2186 2198
f 2198 2199 2210
f 2210 2199 2211
f 2199 2200 2211
f 2211 2200 2212
f 2200 2201 2212
f 2212 2201 2213
f 2201 2202 2213
f 2213 2202 2214
f 2202 2203 2214
f 2214 2203 2215
f 2203 2204 2215
f 2215 2204 2216
f 2204 2205 2216
f 2216 2205 2217
f 2205 2206 2217
f 2217 2206 2218
f 2206 2207 2218
f 2218 2207 2219
f 2207 2208 2219
f 2219 2208 2220
f 2208 2209 2220
f 2220 2209 2221
f 2209 2198 2221
f 2221 2198 2210
f 2210 2211 2222
f 2222 2211 2223
f 2211 2212 2223
f 2223 2212 2224
f 2212 2213 2224
f 2224 2213 2225
f 2213 2214 2225
f 2225 2214 2226
f 2214 2215 2226
f 2226 2215 2227
f 2215 2216 2227
f 2227 2216 2228
f 2216 2217 2228
f 2228 2217 2229
f 2217 2218 2229
f 2229 2218 2230
f 2218 2219 2230
f 2230 2219 2231
f 2219 2220 2231
f 2231 2220 2232
f 2220 2221 2232
f 2232 2221 2233
f 2221 2210 2233
f 2233 2210 2222
f 2222 2223 2234
f 2234 2223 2235
f 2223 2224 2235
f 2235 2224 2236
f 2224 2225 2236
f 2236 2225 2237
f 2225 2226 2237
f 2237 2226 2238
f 2226 2227 2238
f 2238 2227 2239
f 2227 2228 2239
f 2239 2228 2240
f 2228 2229 2240
f 2240 2229 2241
f 2229 2230 2241
f 2241 2230 2242
f 2230 2231 2242
f 2242 2231 2243
f 2231 2232 2243
f 2243 2232 2244
f 2232 2233 2244
f 2244 2233 2245
f 2233 2222 2245
f 2245 2222 2234
f 2234 2235 2246
f 2246 2235 2247
f 2235 2236 2247
f 2247 2236 2248
f 2236 2237 2248
f 2248 2237 2249
f 2237 2238 2249
f 2249 2238 2250
f 2238 2239 2250
f 2250 2239 2251
f 2239 2240 2251
f 2251 2240 2252
f 2240 2241 2252
f 2252 2241 2253
f 2241 2242 2253
f 2253 2242 2254
f 2242 2243 2254
f 2254 2243 2255
f 2243 2244 2255
f 2255 2244 2256
f 2244 2245 2256
f 2256 2245 2257
f 2245 2234 2257
f 2257 2234 2246
f 2246 2247 2258
f 2258 2247 2259
f 2247 2248 2259
f 2259 2248 2260
f 2248 2249 2260
f 2260 2249 2261
f 2249 2250 2261
f 2261 2250 2262
f 2250 2251 2262
f 2262 2251 2263
f 2251 2252 2263
f 2263 2252 2264
f 2252 2253 2264
f 2264 2253 2265
f 2253 2254 2265
f 2265 2254 2266
f 2254 2255 2266
f 2266 2255 2267
f 2255 2256 2267
f 2267 2256 2268
f 2256 2257 2268
f 2268 2257 2269
f 2257 2246 2269
f 2269 2246 2258
f 2258 2259 2270
f 2270 2259 2271
f 2259 2260 2271
f 2271 2260 2272
f 2260 2261 2272
f 2272 2261 2273
f 2261 2262 2273
f 2273 2262 2274
f 2262 2263 2274
f 2274 2263 2275
f 2263 2264 2275
f 2275 2264 2276
f 2264 2265 2276
f 2276 2265 2277
f 2265 2266 2277
f 2277 2266 2278
f 2266 2267 2278
f 2278 2267 2279
f 2267 2268 2279
f 2279 2268 2280
f 2268 2269 2280
f 2280 2269 2281
f 2269 2258 2281
f 2281 2258 2270
f 2270 2271 2282
f 2282 2271 2283
f 2271 2272 2283
f 2283 2272 2284
f 2272 2273 2284
f 2284 2273 2285
f 2273 2274 2285
f 2285 2274 2286
f 2274 2275 2286
f 2286 2275 2287
f 2275 2276 2287
f 2287 2276 2288
f 2276 2277 2288
f 2288 2277 2289
f 2277 2278 2289
f 2289 2278 2290
f 2278 2279 2290
f 2290 2279 2291
f 2279 2280 2291
f 2291 2280 2292
f 2280 2281 2292
f 2292 2281 2293
f 2281 2270 2293
f 2293 2270 2282
f 2282 2283 2294
f 2294 2283 2295
f 2283 2284 2295
f 2295 2284 2296
f 2284 2285 2296
f 2296 2285 2297
f 2285 2286 2297
f 2297 2286 2298
f 2286 2287 2298
f 2298 2287 2299
f 2287 2288 2299
f 2299 2288 2300
f 2288 2289 2300
f 2300 2289 2301
f 2289 2290 2301
f 2301 2290 2302
f 2290 2291 2302
f 2302 2291 2303
f 2291 2292 2303
f 2303 2292 2304
f 2292 2293 2304
f 2304 2293 2305
f 2293 2282 2305
f 2305 2282 2294
f 2294 2295 2306
f 2306 2295 2307
f 2295 2296 2307
f 2307 2296 2308
f 2296 2297 2308
f 2308 2297 2309
f 2297 2298 2309
f 2309 2298 2310
f 2298 2299 2310
f 2310 2299 2311
f 2299 2300 2311
f 2311 2300 2312
f 2300 2301 2312
f 2312 2301 2313
f 2301 2302 2313
f 2313 2302 2314
f 2302 2303 2314
f 2314 2303 2315
f 2303 2304 2315
f 2315 2304 2316
f 2304 2305 2316
f 2316 2305 2317
f 2305 2294 2317
f 2317 2294 2306
f 2306 2307 2318
f 2318 2307 2319
f 2307 2308 2319
f 2319 2308 2320
f 2308 2309 2320
f 2320 2309 2321
f 2309 2310 2321
f 2321 2310 2322
f 2310 2311 2322
f 2322 2311 2323
f 2311 2312 2323
f 2323 2312 2324
f 2312 2313 2324
f 2324 2313 2325
f 2313 2314 2325
f 2325 2314 2326
f 2314 2315 2326
f 2326 2315 2327
f 2315 2316 2327
f 2327 2316 2328
f 2316 2317 2328
f 2328 2317 2329
f 2317 2306 2329
f 2329 2306 2318
f 2318 2319 2330
f 2330 2319 2331
f 2319 2320 2331
f 2331 2320 2332
f 2320 2321 2332
f 2332 2321 2333
f 2321 2322 2333
f 2333 2322 2334
f 2322 2323 2334
f 2334 2323 2335
f 2323 2324 2335
f 2335 2324 2336
f 2324 2325 2336
f 2336 2325 2337
f 2325 2326 2337
f 2337 2326 2338
f 2326 2327 2338
f 2338 2327 2339
f 2327 2328 2339
f 2339 2328 2340
f 2328 2329 2340
f 2340 2329 2341
f 2329 2318 2341
f 2341 2318 2330
f 2330 2331 2342
f 2342 2331 2343
f 2331 2332 2343
f 2343 2332 2344
f 2332 2333 2344
f 2344 2333 2345
f 2333 2334 2345
f 2345 2334 2346
f 2334 2335 2346
f 2346 2335 2347
f 2335 2336 2347
f 2347 2336 2348
f 2336 2337 2348
f 2348 2337 2349
f 2337 2338 2349
f 2349 2338 2350
f 2338 2339 2350
f 2350 2339 2351
f 2339 2340 2351
f 2351 2340 2352
f 2340 2341 2352
f 2352 2341 2353
f 2341 2330 2353
f 2353 2330 2342
f 2342 2343 2354
f 2354 2343 2355
f 2343 2344 2355
f 2355 2344 2356
f 2344 2345 2356
f 2356 2345 2357
f 2345 2346 2357
f 2357 2346 2358
f 2346 2347 2358
f 2358 2347 2359
f 2347 2348 2359
f 2359 2348 2360
f 2348 2349 2360
f 2360 2349 2361
f 2349 2350 2361
f 2361 2350 2362
f 2350 2351 2362
f 2362 2351 2363
f 2351 2352 2363
f 2363 2352 2364
f 2352 2353 2364
f 2364 2353 2365
f 2353 2342 2365
f 2365 2342 2354
f 2354 2355 2366
f 2366 2355 2367
f 2355 2356 2367
f 2367 2356 2368
f 2356 2357 2368
f 2368 2357 2369
f 2357 2358 2369
f 2369 2358 2370
f 2358 2359 2370
f 2370 2359 2371
f 2359 2360 2371
f 2371 2360 2372
f 2360 2361 2372
f 2372 2361 2373
f 2361 2362 2373
f 2373 2362 2374
f 2362 2363 2374
f 2374 2363 2375
f 2363 2364 2375
f 2375 2364 2376
f 2364 2365 2376
f 2376 2365 2377
f 2365 2354 2377
f 2377 2354 2366
f 2366 2367 2378
f 2378 2367 2379
f 2367 2368 2379
f 2379 2368 2380
f 2368 2369 2380
f 2380 2369 2381
f 2369 2370 2381
f 2381 2370 2382
f 2370 2371 2382
f 2382 2371 2383
f 2371 2372 2383
f 2383 2372 2384
f 2372 2373 2384
f 2384 2373 2385
f 2373 2374 2385
f 2385 2374 2386
f 2374 2375 2386
f 2386 2375 2387
f 2375 2376 2387
f 2387 2376 2388
f 2376 2377 2388
f 2388 2377 2389
f 2377 2366 2389
f 2389 2366 2378
f 2378 2379 2390
f 2390 2379 2391
f 2379 2380 2391
f 2391 2380 2392
f 2380 2381 2392
f 2392 2381 2393
f 2381 2382 2393
f 2393 2382 2394
f 2382 2383 2394
f 2394 2383 2395
f 2383 2384 2395
f 2395 2384 2396
f 2384 2385 2396
f 2396 2385 2397
f 2385 2386 2397
f 2397 2386 2398
f 2386 2387 2398
f 2398 2387 2399
f 2387 2388 2399
f 2399 2388 2400
f 2388 2389 2400
f 2400 2389 2401
f 2389 2378 2401
f 2401 2378 2390
f 2390 2391 2402
f 2402 2391 2403
f 2391 2392 2403
f 2403 2392 2404
f 2392 2393 2404
f 2404 2393 2405
f 2393 2394 2405
f 2405 2394 2406
f 2394 2395 2406
f 2406 2395 2407
f 2395 2396 2407
f 2407 2396 2408
f 2396 2397 2408
f 2408 2397 2409
f 2397 2398 2409
f 2409 2398 2410
f 2398 2399 2410
f 2410 2399 2411
f 2399 2400 2411
f 2411 2400 2412
f 2400 2401 2412
f 2412 2401 2413
f 2401 2390 2413
f 2413 2390 2402
f 2402 2403 2414
f 2414 2403 2415
f 2403 2404 2415
f 2415 2404 2416
f 2404 2405 2416
f 2416 2405 2417
f 2405 2406 2417
f 2417 2406 2418
f 2406 2407 2418
f 2418 2407 2419
f 2407 2408 2419
f 2419 2408 2420
f 2408 2409 2420
f 2420 2409 2421
f 2409 2410 2421
f 2421 2410 2422
f 2410 2411 2422
f 2422 2411 2423
f 2411 2412 2423
f 2423 2412 2424
f 2412 2413 2424
f 2424 2413 2425
f 2413 2402 2425
f 2425 2402 2414
f 2414 2415 2426
f 2426 2415 2427
f 2415 2416 2427
f 2427 2416 2428
f 2416 2417 2428
f 2428 2417 2429
f 2417 2418 2429
f 2429 2418 2430
f 2418 2419 2430
f 2430 2419 2431
f 2419 2420 2431
f 2431 2420 2432
f 2420 2421 2432
f 2432 2421 2433
f 2421 2422 2433
f 2433 2422 2434
f 2422 2423 2434
f 2434 2423 2435
f 2423 2424 2435
f 2435 2424 2436
f 2424 2425 2436
f 2436 2425 2437
f 2425 2414 2437
f 2437 2414 2426
f 2426 2427 2438
f 2438 2427 2439
f 2427 2428 2439
f 2439 2428 2440
f 2428 2429 2440
f 2440 2429 2441
f 2429 2430 2441
f 2441 2430 2442
f 2430 2431 2442
f 2442 2431 2443
f 2431 2432 2443
f 2443 2432 2444
f 2432 2433 2444
f 2444 2433 2445
f 2433 2434 2445
f 2445 2434 2446
f 2434 2435 2446
f 2446 2435 2447
f 2435 2436 2447
f 2447 2436 2448
f 2436 2437 2448
f 2448 2437 2449
f 2437 2426 2449
f 2449 2426 2438
f 2438 2439 2450
f 2450 2439 2451
f 2439 2440 2451
f 2451 2440 2452
f 2440 2441 2452
f 2452 2441 2453
f 2441 2442 2453
f 2453 2442 2454
f 2442 2443 2454
f 2454 2443 2455
f 2443 2444 2455
f 2455 2444 2456
f 2444 2445 2456
f 2456 2445 2457
f 2445 2446 2457
f 2457 2446 2458
f 2446 2447 2458
f 2458 2447 2459
f 2447 2448 2459
f 2459 2448 2460
f 2448 2449 2460
f 2460 2449 2461
f 2449 2438 2461
f 2461 2438 2450
f 2450 2451 2462
f 2462 2451 2463
f 2451 2452 2463
f 2463 2452 2464
f 2452 2453 2464
f 2464 2453 2465
f 2453 2454 2465
f 2465 2454 2466
f 2454 2455 2466
f 2466 2455 2467
f 2455 2456 2467
f 2467 2456 2468
f 2456 2457 2468
f 2468 2457 2469
f 2457 2458 2469
f 2469 2458 2470
f 2458 2459 2470
f 2470 2459 2471
f 2459 2460 2471
f 2471 2460 2472
f 2460 2461 2472
f 2472 2461 2473
f 2461 2450 2473
f 2473 2450 2462
f 2462 2463 2474
f 2474 2463 2475
f 2463 2464 2475
f 2475 2464 2476
f 2464 2465 2476
f 2476 2465 2477
f 2465 2466 2477
f 2477 2466 2478
f 2466 2467 2478
f 2478 2467 2479
f 2467 2468 2479
f 2479 2468 2480
f 2468 2469 2480
f 2480 2469 2481
f 2469 2470 2481
f 2481 2470 2482
f 2470 2471 2482
f 2482 2471 2483
f 2471 2472 2483
f 2483 2472 2484
f 2472 2473 2484
f 2484 2473 2485
f 2473 2462 2485
f 2485 2462 2474
f 2474 2475 2486
f 2486 2475 2487
f 2475 2476 2487
f 2487 2476 2488
f 2476 2477 2488
f 2488 2477 2489
f 2477 2478 2489
f 2489 2478 2490
f 2478 2479 2490
f 2490 2479 2491
f 2479 2480 2491
f 2491 2480 2492
f 2480 2481 2492
f 2492 2481 2493
f 2481 2482 2493
f 2493 2482 2494
f 2482 2483 2494
f 2494 2483 2495
f 2483 2484 2495
f 2495 2484 2496
f 2484 2485 2496
f 2496 2485 2497
f 2485 2474 2497
f 2497 2474 2486
f 2486 2487 2498
f 2498 2487 2499
f 2487 2488 2499
f 2499 2488 2500
f 2488 2489 2500
f 2500 2489 2501
f 2489 2490 2501
f 2501 2490 2502
f 2490 2491 2502
f 2502 2491 2503
f 2491 2492 2503
f 2503 2492 2504
f 2492 2493 2504
f 2504 2493 2505
f 2493 2494 2505
f 2505 2494 2506
f 2494 2495 2506
f 2506 2495 2507
f 2495 2496 2507
f 2507 2496 2508
f 2496 2497 2508
f 2508 2497 2509
f 2497 2486 2509
f 2509 2486 2498
f 2498 2499 2510
f 2510 2499 2511
f 2499 2500 2511
f 2511 2500 2512
f 2500 2501 2512
f 2512 2501 2513
f 2501 2502 2513
f 2513 2502 2514
f 2502 2503 2514
f 2514 2503 2515
f 2503 2504 2515
f 2515 2504 2516
f 2504 2505 2516
f 2516 2505 2517
f 2505 2506 2517
f 2517 2506 2518
f 2506 2507 2518
f 2518 2507 2519
f 2507 2508 2519
f 2519 2508 2520
f 2508 2509 2520
f 2520 2509 2521
f 2509 2498 2521
f 2521 2498 2510
f 2510 2511 2522
f 2522 2511 2523
f 2511 2512 2523
f 2523 2512 2524
f 2512 2513 2524
f 2524 2513 2525
f 2513 2514 2525
f 2525 2514 2526
f 2514 2515 2526
f 2526 2515 2527
f 2515 2516 2527
f 2527 2516 2528
f 2516 2517 2528
f 2528 2517 2529
f 2517 2518 2529
f 2529 2518 2530
f 2518 2519 2530
f 2530 2519 2531
f 2519 2520 2531
f 2531 2520 2532
f 2520 2521 2532
f 2532 2521 2533
f 2521 2510 2533
f 2533 2510 2522
f 2522 2523 2534
f 2534 2523 2535
f 2523 2524 2535
f 2535 2524 2536
f 2524 2525 2536
f 2536 2525 2537
f 2525 2526 2537
f 2537 2526 2538
f 2526 2527 2538
f 2538 2527 2539
f 2527 2528 2539
f 2539 2528 2540
f 2528 2529 2540
f 2540 2529 2541
f 2529 2530 2541
f 2541 2530 2542
f 2530 2531 2542
f 2542 2531 2543
f 2531 2532 2543
f 2543 2532 2544
f 2532 2533 2544
f 2544 2533 2545
f 2533 2522 2545
f 2545 2522 2534
f 2534 2535 2546
f 2546 2535 2547
f 2535 2536 2547
f 2547 2536 2548
f 2536 2537 2548
f 2548 2537 2549
f 2537 2538 2549
f 2549 2538 2550
f 2538 2539 2550
f 2550 2539 2551
f 2539 2540 2551
f 2551 2540 2552
f 2540 2541 2552
f 2552 2541 2553
f 2541 2542 2553
f 2553 2542 2554
f 2542 2543 2554
f 2554 2543 2555
f 2543 2544 2555
f 2555 2544 2556
f 2544 2545 2556
f 2556 2545 2557
f 2545 2534 2557
f 2557 2534 2546
f 2546 2547 2558
f 2558 2547 2559
f 2547 2548 2559
f 2559 2548 2560
f 2548 2549 2560
f 2560 2549 2561
f 2549 2550 2561
f 2561 2550 2562
f 2550 2551 2562
f 2562 2551 2563
f 2551 2552 2563
f 2563 2552 2564
f 2552 2553 2564
f 2564 2553 2565
f 2553 2554 2565
f 2565 2554 2566
f 2554 2555 2566
f 2566 2555 2567
f 2555 2556 2567
f 2567 2556 2568
f 2556 2557 2568
f 2568 2557 2569
f 2557 2546 2569
f 2569 2546 2558
f 2558 2559 2570
f 2570 2559 2571
f 2559 2560 2571
f 2571 2560 2572
f 2560 2561 2572
f 2572 2561 2573
f 2561 2562 2573
f 2573 2562 2574
f 2562 2563 2574
f 2574 2563 2575
f 2563 2564 2575
f 2575 2564 2576
f 2564 2565 2576
f 2576 2565 2577
f 2565 2566 2577
f 2577 2566 2578
f 2566 2567 2578
f 2578 2567 2579
f 2567 2568 2579
f 2579 2568 2580
f 2568 2569 2580
f 2580 2569 2581
f 2569 2558 2581
f 2581 2558 2570
f 2570 2571 2582
f 2582 2571 2583
f 2571 2572 2583
f 2583 2572 2584
f 2572 2573 2584
f 2584 2573 2585
f 2573 2574 2585
f 2585 2574 2586
f 2574 2575 2586
f 2586 2575 2587
f 2575 2576 2587
f 2587 2576 2588
f 2576 2577 2588
f 2588 2577 2589
f 2577 2578 2589
f 2589 2578 2590
f 2578 2579 2590
f 2590 2579 2591
f 2579 2580 2591
f 2591 2580 2592
f 2580 2581 2592
f 2592 2581 2593
f 2581 2570 2593
f 2593 2570 2582
f 2582 2583 2594
f 2594 2583 2595
f 2583 2584 2595
f 2595 2584 2596
f 2584 2585 2596
f 2596 2585 2597
f 2585 2586 2597
f 2597 2586 2598
f 2586 2587 2598
f 2598 2587 2599
f 2587 2588 2599
f 2599 2588 2600
f 2588 2589 2600
f 2600 2589 2601
f 2589 2590 2601
f 2601 2590 2602
f 2590 2591 2602
f 2602 2591 2603
f 2591 2592 2603
f 2603 2592 2604
f 2592 2593 2604
f 2604 2593 2605
f 2593 2582 2605
f 2605 2582 2594
f 2594 2595 2606
f 2606 2595 2607
f 2595 2596 2607
f 2607 2596 2608
f 2596 2597 2608
f 2608 2597 2609
f 2597 2598 2609
f 2609 2598 2610
f 2598 2599 2610
f 2610 2599 2611
f 2599 2600 2611
f 2611 2600 2612
f 2600 2601 2612
f 2612 2601 2613
f 2601 2602 2613
f 2613 2602 2614
f 2602 2603 2614
f 2614 2603 2615
f 2603 2604 2615
f 2615 2604 2616
f 2604 2605 2616
f 2616 2605 2617
f 2605 2594 2617
f 2617 2594 2606
f 2606 2607 2618
f 2618 2607 2619
f 2607 2608 2619
f 2619 2608 2620
f 2608 2609 2620
f 2620 2609 2621
f 2609 2610 2621
f 2621 2610 2622
f 2610 2611 2622
f 2622 2611 2623
f 2611 2612 2623
f 2623 2612 2624
f 2612 2613 2624
f 2624 2613 2625
f 2613 2614 2625
f 2625 2614 2626
f 2614 2615 2626
f 2626 2615 2627
f 2615 2616 2627
f 2627 2616 2628
f 2616 2617 2628
f 2628 2617 2629
f 2617 2606 2629
f 2629 2606 2618
f 2618 2619 2630
f 2630 2619 2631
f 2619 2620 2631
f 2631 2620 2632
f 2620 2621 2632
f 2632 2621 2633
f 2621 2622 2633
f 2633 2622 2634
f 2622 2623 2634
f 2634 2623 2635
f 2623 2624 2635
f 2635 2624 2636
f 2624 2625 2636
f 2636 2625 2637
f 2625 2626 2637
f 2637 2626 2638
f 2626 2627 2638
f 2638 2627 2639
f 2627 2628 2639
f 2639 2628 2640
f 2628 2629 2640
f 2640 2629 2641
f 2629 2618 2641
f 2641 2618 2630
f 2630 2631 2642
f 2642 2631 2643
f 2631 2632 2643
f 2643 2632 2644
f 2632 2633 2644
f 2644 2633 2645
f 2633 2634 2645
f 2645 2634 2646
f 2634 2635 2646
f 2646 2635 2647
f 2635 2636 2647
f 2647 2636 2648
f 2636 2637 2648
f 2648 2637 2649
f 2637 2638 2649
f 2649 2638 2650
f 2638 2639 2650
f 2650 2639 2651
f 2639 2640 2651
f 2651 2640 2652
f 2640 2641 2652
f 2652 2641 2653
f 2641 2630 2653
f 2653 2630 2642
f 2642 2643 2654
f 2654 2643 2655
f 2643 2644 2655
f 2655 2644 2656
f 2644 2645 2656
f 2656 2645 2657
f 2645 2646 2657
f 2657 2646 2658
f 2646 2647 2658
f 2658 2647 2659
f 2647 2648 2659
f 2659 2648 2660
f 2648 2649 2660
f 2660 2649 2661
f 2649 2650 2661
f 2661 2650 2662
f 2650 2651 2662
f 2662 2651 2663
f 2651 2652 2663
f 2663 2652 2664
f 2652 2653 2664
f 2664 2653 2665
f 2653 2642 2665
f 2665 2642 2654
f 2654 2655 2666
f 2666 2655 2667
f 2655 2656 2667
f 2667 2656 2668
f 2656 2657 2668
f 2668 2657 2669
f 2657 2658 2669
f 2669 2658 2670
f 2658 2659 2670
f 2670 2659 2671
f 2659 2660 2671
f 2671 2660 2672
f 2660 2661 2672
f 2672 2661 2673
f 2661 2662 2673
f 2673 2662 2674
f 2662 2663 2674
f 2674 2663 2675
f 2663 2664 2675
f 2675 2664 2676
f 2664 2665 2676
f 2676 2665 2677
f 2665 2654 2677
f 2677 2654 2666
f 2666 2667 2678
f 2678 2667 2679
f 2667 2668 2679
f 2679 2668 2680
f 2668 2669 2680
f 2680 2669 2681
f 2669 2670 2681
f 2681 2670 2682
f 2670 2671 2682
f 2682 2671 2683
f 2671 2672 2683
f 2683 2672 2684
f 2672 2673 2684
f 2684 2673 2685
f 2673 2674 2685
f 2685 2674 2686
f 2674 2675 2686
f 2686 2675 2687
f 2675 2676 2687
f 2687 2676 2688
f 2676 2677 2688
f 2688 2677 2689
f 2677 2666 2689
f 2689 2666 2678
f 2678 2679 2690
f 2690 2679 2691
f 2679 2680 2691
f 2691 2680 2692
f 2680 2681 2692
f 2692 2681 2693
f 2681 2682 2693
f 2693 2682 2694
f 2682 2683 2694
f 2694 2683 2695
f 2683 2684 2695
f 2695 2684 2696
f 2684 2685 2696
f 2696 2685 2697
f 2685 2686 2697
f 2697 2686 2698
f 2686 2687 2698
f 2698 2687 2699
f 2687 2688 2699
f 2699 2688 2700
f 2688 2689 2700
f 2700 2689 2701
f 2689 2678 2701
f 2701 2678 2690
f 2690 2691 2702
f 2702 2691 2703
f 2691 2692 2703
f 2703 2692 2704
f 2692 2693 2704
f 2704 2693 2705
f 2693 2694 2705
f 2705 2694 2706
f 2694 2695 2706
f 2706 2695 2707
f 2695 2696 2707
f 2707 2696 2708
f 2696 2697 2708
f 2708 2697 2709
f 2697 2698 2709
f 2709 2698 2710
f 2698 2699 2710
f 2710 2699 2711
f 2699 2700 2711
f 2711 2700 2712
f 2700 2701 2712
f 2712 2701 2713
f 2701 2690 2713
f 2713 2690 2702
f 2702 2703 2714
f 2714 2703 2715
f 2703 2704 2715
f 2715 2704 2716
f 2704 2705 2716
f 2716 2705 2717
f 2705 2706 2717
f 2717 2706 2718
f 2706 2707 2718
f 2718 2707 2719
f 2707 2708 2719
f 2719 2708 2720
f 2708 2709 2720
f 2720 2709 2721
f 2709 2710 2721
f 2721 2710 2722
f 2710 2711 2722
f 2722 2711 2723
f 2711 2712 2723
f 2723 2712 2724
f 2712 2713 2724
f 2724 2713 2725
f 2713 2702 2725
f 2725 2702 2714
f 2714 2715 2726
f 2726 2715 2727
f 2715 2716 2727
f 2727 2716 2728
f 2716 2717 2728
f 2728 2717 2729
f 2717 2718 2729
f 2729 2718 2730
f 2718 2719 2730
f 2730 2719 2731
f 2719 2720 2731
f 2731 2720 2732
f 2720 2721 2732
f 2732 2721 2733
f 2721 2722 2733
f 2733 2722 2734
f 2722 2723 2734
f 2734 2723 2735
f 2723 2724 2735
f 2735 2724 2736
f 2724 2725 2736
f 2736 2725 2737
f 2725 2714 2737
f 2737 2714 2726
f 2726 2727 2738
f 2738 2727 2739
f 2727 2728 2739
f 2739 2728 2740
f 2728 2729 2740
f 2740 2729 2741
f 2729 2730 2741
f 2741 2730 2742
f 2730 2731 2742
f 2742 2731 2743
f 2731 2732 2743
f 2743 2732 2744
f 2732 2733 2744
f 2744 2733 2745
f 2733 2734 2745
f 2745 2734 2746
f 2734 2735 2746
f 2746 2735 2747
f 2735 2736 2747
f 2747 2736 2748
f 2736 2737 2748
f 2748 2737 2749
f 2737 2726 2749
f 2749 2726 2738
f 2738 2739 2750
f 2750 2739 2751
f 2739 2740 2751
f 2751 2740 2752
f 2740 2741 2752
f 2752 2741 2753
f 2741 2742 2753
f 2753 2742 2754
f 2742 2743 2754
f 2754 2743 2755
f 2743 2744 2755
f 2755 2744 2756
f 2744 2745 2756
f 2756 2745 2757
f 2745 2746 2757
f 2757 2746 2758
f 2746 2747 2758
f 2758 2747 2759
f 2747 2748 2759
f 2759 2748 2760
f 2748 2749 2760
f 2760 2749 2761
f 2749 2738 2761
f 2761 2738 2750
f 2750 2751 2762
f 2762 2751 2763
f 2751 2752 2763
f 2763 2752 2764
f 2752 2753 2764
f 2764 2753 2765
f 2753 2754 2765
f 2765 2754 2766
f 2754 2755 2766
f 2766 2755 2767
f 2755 2756 2767
f 2767 2756 2768
f 2756 2757 2768
f 2768 2757 2769
f 2757 2758 2769
f 2769 2758 2770
f 2758 2759 2770
f 2770 2759 2771
f 2759 2760 2771
f 2771 2760 2772
f 2760 2761 2772
f 2772 2761 2773
f 2761 2750 2773
f 2773 2750 2762
f 2762 2763 2774
f 2774 2763 2775
f 2763 2764 2775
f 2775 2764 2776
f 2764 2765 2776
f 2776 2765 2777
f 2765 2766 2777
f 2777 2766 2778
f 2766 2767 2778
f 2778 2767 2779
f 2767 2768 2779
f 2779 2768 2780
f 2768 2769 2780
f 2780 2769 2781
f 2769 2770 2781
f 2781 2770 2782
f 2770 2771 2782
f 2782 2771 2783
f 2771 2772 2783
f 2783 2772 2784
f 2772 2773 2784
f 2784 2773 2785
f 2773 2762 2785
f 2785 2762 2774
f 2774 2775 2786
f 2786 2775 2787
f 2775 2776 2787
f 2787 2776 2788
f 2776 2777 2788
f 2788 2777 2789
f 2777 2778 2789
f 2789 2778 2790
f 2778 2779 2790
f 2790 2779 2791
f 2779 2780 2791
f 2791 2780 2792
f 2780 2781 2792
f 2792 2781 2793
f 2781 2782 2793
f 2793 2782 2794
f 2782 2783 2794
f 2794 2783 2795
f 2783 2784 2795
f 2795 2784 2796
f 2784 2785 2796
f 2796 2785 2797
f 2785 2774 2797
f 2797 2774 2786
f 2786 2787 2798
f 2798 2787 2799
f 2787 2788 2799
f 2799 2788 2800
f 2788 2789 2800
f 2800 2789 2801
f 2789 2790 2801
f 2801 2790 2802
f 2790 2791 2802
f 2802 2791 2803
f 2791 2792 2803
f 2803 2792 2804
f 2792 2793 2804
f 2804 2793 2805
f 2793 2794 2805
f 2805 2794 2806
f 2794 2795 2806
f 2806 2795 2807
f 2795 2796 2807
f 2807 2796 2808
f 2796 2797 2808
f 2808 2797 2809
f 2797 2786 2809
f 2809 2786 2798
f 2798 2799 2810
f 2810 2799 2811
f 2799 2800 2811
f 2811 2800 2812
f 2800 2801 2812
f 2812 2801 2813
f 2801 2802 2813
f 2813 2802 2814
f 2802 2803 2814
f 2814 2803 2815
f 2803 2804 2815
f 2815 2804 2816
f 2804 2805 2816
f 2816 2805 2817
f 2805 2806 2817
f 2817 2806 2818
f 2806 2807 2818
f 2818 2807 2819
f 2807 2808 2819
f 2819 2808 2820
f 2808 2809 2820
f 2820 2809 2821
f 2809 2798 2821
f 2821 2798 2810
f 2810 2811 2822
f 2822 2811 2823
f 2811 2812 2823
f 2823 2812 2824
f 2812 2813 2824
f 2824 2813 2825
f 2813 2814 2825
f 2825 2814 2826
f 2814 2815 2826
f 2826 2815 2827
f 2815 2816 2827
f 2827 2816 2828
f 2816 2817 2828
f 2828 2817 2829
f 2817 2818 2829
f 2829 2818 2830
f 2818 2819 2830
f 2830 2819 2831
f 2819 2820 2831
f 2831 2820 2832
f 2820 2821 2832
f 2832 2821 2833
f 2821 2810 2833
f 2833 2810 2822
f 2822 2823 2834
f 2834 2823 2835
f 2823 2824 2835
f 2835 2824 2836
f 2824 2825 2836
f 2836 2825 2837
f 2825 2826 2837
f 2837 2826 2838
f 2826 2827 2838
f 2838 2827 2839
f 2827 2828 2839
f 2839 2828 2840
f 2828 2829 2840
f 2840 2829 2841
f 2829 2830 2841
f 2841 2830 2842
f 2830 2831 2842
f 2842 2831 2843
f 2831 2832 2843
f 2843 2832 2844
f 2832 2833 2844
f 2844 2833 2845
f 2833 2822 2845
f 2845 2822 2834
f 2834 2835 2846
f 2846 2835 2847
f 2835 2836 2847
f 2847 2836 2848
f 2836 2837 2848
f 2848 2837 2849
f 2837 2838 2849
f 2849 2838 2850
f 2838 2839 2850
f 2850 2839 2851
f 2839 2840 2851
f 2851 2840 2852
f 2840 2841 2852
f 2852 2841 2853
f 2841 2842 2853
f 2853 2842 2854
f 2842 2843 2854
f 2854 2843 2855
f 2843 2844 2855
f 2855 2844 2856
f 2844 2845 2856
f 2856 2845 2857
f 2845 2834 2857
f 2857 2834 2846
f 2846 2847 2858
f 2858 2847 2859
f 2847 2848 2859
f 2859 2848 2860
f 2848 2849 2860
f 2860 2849 2861
f 2849 2850 2861
f 2861 2850 2862
f 2850 2851 2862
f 2862 2851 2863
f 2851 2852 2863
f 2863 2852 2864
f 2852 2853 2864
f 2864 2853 2865
f 2853 2854 2865
f 2865 2854 2866
f 2854 2855 2866
f 2866 2855 2867
f 2855 2856 2867
f 2867 2856 2868
f 2856 2857 2868
f 2868 2857 2869
f 2857 2846 2869
f 2869 2846 2858
f 2858 2859 2870
f 2870 2859 2871
f 2859 2860 2871
f 2871 2860 2872
f 2860 2861 2872
f 2872 2861 2873
f 2861 2862 2873
f 2873 2862 2874
f 2862 2863 2874
f 2874 2863 2875
f 2863 2864 2875
f 2875 2864 2876
f 2864 2865 2876
f 2876 2865 2877
f 2865 2866 2877
f 2877 2866 2878
f 2866 2867 2878
f 2878 2867 2879
f 2867 2868 2879
f 2879 2868 2880
f 2868 2869 2880
f 2880 2869 2881
f 2869 2858 2881
f 2881 2858 2870
f 2870 2871 2882
f 2882 2871 2883
f 2871 2872 2883
f 2883 2872 2884
f 2872 2873 2884
f 2884 2873 2885
f 2873 2874 2885
f 2885 2874 2886
f 2874 2875 2886
f 2886 2875 2887
f 2875 2876 2887
f 2887 2876 2888
f 2876 2877 2888
f 2888 2877 2889
f 2877 2878 2889
f 2889 2878 2890
f 2878 2879 2890
f 2890 2879 2891
f 2879 2880 2891
f 2891 2880 2892
f 2880 2881 2892
f 2892 2881 2893
f 2881 2870 2893
f 2893 2870 2882
f 2882 2883 2894
f 2894 2883 2895
f 2883 2884 2895
f 2895 2884 2896
f 2884 2885 2896
f 2896 2885 2897
f 2885 2886 2897
f 2897 2886 2898
f 2886 2887 2898
f 2898 2887 2899
f 2887 2888 2899
f 2899 2888 2900
f 2888 2889 2900
f 2900 2889 2901
f 2889 2890 2901
f 2901 2890 2902
f 2890 2891 2902
f 2902 2891 2903
f 2891 2892 2903
f 2903 2892 2904
f 2892 2893 2904
f 2904 2893 2905
f 2893 2882 2905
f 2905 2882 2894
f 2894 2895 2906
f 2906 2895 2907
f 2895 2896 2907
f 2907 2896 2908
f 2896 2897 2908
f 2908 2897 2909
f 2897 2898 2909
f 2909 2898 2910
f 2898 2899 2910
f 2910 2899 2911
f 2899 2900 2911
f 2911 2900 2912
f 2900 2901 2912
f 2912 2901 2913
f 2901 2902 2913
f 2913 2902 2914
f 2902 2903 2914
f 2914 2903 2915
f 2903 2904 2915
f 2915 2904 2916
f 2904 2905 2916
f 2916 2905 2917
f 2905 2894 2917
f 2917 2894 2906
f 2906 2907 2918
f 2918 2907 2919
f 2907 2908 2919
f 2919 2908 2920
f 2908 2909 2920
f 2920 2909 2921
f 2909 2910 2921
f 2921 2910 2922
f 2910 2911 2922
f 2922 2911 2923
f 2911 2912 2923
f 2923 2912 2924
f 2912 2913 2924
f 2924 2913 2925
f 2913 2914 2925
f 2925 2914 2926
f 2914 2915 2926
f 2926 2915 2927
f 2915 2916 2927
f 2927 2916 2928
f 2916 2917 2928
f 2928 2917 2929
f 2917 2906 2929
f 2929 2906 2918
f 2918 2919 2930
f 2930 2919 2931
f 2919 2920 2931
f 2931 2920 2932
f 2920 2921 2932
f 2932 2921 2933
f 2921 2922 2933
f 2933 2922 2934
f 2922 2923 2934
f 2934 2923 2935
f 2923 2924 2935
f 2935 2924 2936
f 2924 2925 2936
f 2936 2925 2937
f 2925 2926 2937
f 2937 2926 2938
f 2926 2927 2938
f 2938 2927 2939
f 2927 2928 2939
f 2939 2928 2940
f 2928 2929 2940
f 2940 2929 2941
f 2929 2918 2941
f 2941 2918 2930
f 2930 2931 2942
f 2942 2931 2943
f 2931 2932 2943
f 2943 2932 2944
f 2932 2933 2944
f 2944 2933 2945
f 2933 2934 2945
f 2945 2934 2946
f 2934 2935 2946
f 2946 2935 2947
f 2935 2936 2947
f 2947 2936 2948
f 2936 2937 2948
f 2948 2937 2949
f 2937 2938 2949
f 2949 2938 2950
f 2938 2939 2950
f 2950 2939 2951
f 2939 2940 2951
f 2951 2940 2952
f 2940 2941 2952
f 2952 2941 2953
f 2941 2930 2953
f 2953 2930 2942
f 2942 2943 2954
f 2954 2943 2955
f 2943 2944 2955
f 2955 2944 2956
f 2944 2945 2956
f 2956 2945 2957
f 2945 2946 2957
f 2957 2946 2958
f 2946 2947 2958
f 2958 2947 2959
f 2947 2948 2959
f 2959 2948 2960
f 2948 2949 2960
f 2960 2949 2961
f 2949 2950 2961
f 2961 2950 2962
f 2950 2951 2962
f 2962 2951 2963
f 2951 2952 2963
f 2963 2952 2964
f 2952 2953 2964
f 2964 2953 2965
f 2953 2942 2965
f 2965 2942 2954
f 2954 2955 2966
f 2966 2955 2967
f 2955 2956 2967
f 2967 2956 2968
f 2956 2957 2968
f 2968 2957 2969
f 2957 2958 2969
f 2969 2958 2970
f 2958 2959 2970
f 2970 2959 2971
f 2959 2960 2971
f 2971 2960 2972
f 2960 2961 2972
f 2972 2961 2973
f 2961 2962 2973
f 2973 2962 2974
f 2962 2963 2974
f 2974 2963 2975
f 2963 2964 2975
f 2975 2964 2976
f 2964 2965 2976
f 2976 2965 2977
f 2965 2954 2977
f 2977 2954 2966
f 2966 2967 2978
f 2978 2967 2979
f 2967 2968 2979
f 2979 2968 2980
f 2968 2969 2980
f 2980 2969 2981
f 2969 2970 2981
f 2981 2970 2982
f 2970 2971 2982
f 2982 2971 2983
f 2971 2972 2983
f 2983 2972 2984
f 2972 2973 2984
f 2984 2973 2985
f 2973 2974 2985
f 2985 2974 2986
f 2974 2975 2986
f 2986 2975 2987
f 2975 2976 2987
f 2987 2976 2988
f 2976 2977 2988
f 2988 2977 2989
f 2977 2966 2989
f 2989 2966 2978
f 2978 2979 2990
f 2990 2979 2991
f 2979 2980 2991
f 2991 2980 2992
f 2980 2981 2992
f 2992 2981 2993
f 2981 2982 2993
f 2993 2982 2994
f 2982 2983 2994
f 2994 2983 2995
f 2983 2984 2995
f 2995 2984 2996
f 2984 2985 2996
f 2996 2985 2997
f 2985 2986 2997
f 2997 2986 2998
f 2986 2987 2998
f 2998 2987 2999
f 2987 2988 2999
f 2999 2988 3000
f 2988 2989 3000
f 3000 2989 3001
f 2989 2978 3001
f 3001 2978 2990
f 2990 2991 3002
f 3002 2991 3003
f 2991 2992 3003
f 3003 2992 3004
f 2992 2993 3004
f 3004 2993 3005
f 2993 2994 3005
f 3005 2994 3006
f 2994 2995 3006
f 3006 2995 3007
f 2995 2996 3007
f 3007 2996 3008
f 2996 2997 3008
f 3008 2997 3009
f 2997 2998 3009
f 3009 2998 3010
f 2998 2999 3010
f 3010 2999 3011
f 2999 3000 3011
f 3011 3000 3012
f 3000 3001 3012
f 3012 3001 3013
f 3001 2990 3013
f 3013 2990 3002
f 3002 3003 3014
f 3014 3003 3015
f 3003 3004 3015
f 3015 3004 3016
f 3004 3005 3016
f 3016 3005 3017
f 3005 3006 3017
f 3017 3006 3018
f 3006 3007 3018
f 3018 3007 3019
f 3007 3008 3019
f 3019 3008 3020
f 3008 3009 3020
f 3020 3009 3021
f 3009 3010 3021
f 3021 3010 3022
f 3010 3011 3022
f 3022 3011 3023
f 3011 3012 3023
f 3023 3012 3024
f 3012 3013 3024
f 3024 3013 3025
f 3013 3002 3025
f 3025 3002 3014
f 3014 3015 3026
f 3026 3015 3027
f 3015 3016 3027
f 3027 3016 3028
f 3016 3017 3028
f 3028 3017 3029
f 3017 3018 3029
f 3029 3018 3030
f 3018 3019 3030
f 3030 3019 3031
f 3019 3020 3031
f 3031 3020 3032
f 3020 3021 3032
f 3032 3021 3033
f 3021 3022 3033
f 3033 3022 3034
f 3022 3023 3034
f 3034 3023 3035
f 3023 3024 3035
f 3035 3024 3036
f 3024 3025 3036
f 3036 3025 3037
f 3025 3014 3037
f 3037 3014 3026
f 3026 3027 3038
f 3038 3027 3039
f 3027 3028 3039
f 3039 3028 3040
f 3028 3029 3040
f 3040 3029 3041
f 3029 3030 3041
f 3041 3030 3042
f 3030 3031 3042
f 3042 3031 3043
f 3031 3032 3043
f 3043 3032 3044
f 3032 3033 3044
f 3044 3033 3045
f 3033 3034 3045
f 3045 3034 3046
f 3034 3035 3046
f 3046 3035 3047
f 3035 3036 3047
f 3047 3036 3048
f 3036 3037 3048
f 3048 3037 3049
f 3037 3026 3049
f 3049 3026 3038
f 3038 3039 3050
f 3050 3039 3051
f 3039 3040 3051
f 3051 3040 3052
f 3040 3041 3052
f 3052 3041 3053
f 3041 3042 3053
f 3053 3042 3054
f 3042 3043 3054
f 3054 3043 3055
f 3043 3044 3055
f 3055 3044 3056
f 3044 3045 3056
f 3056 3045 3057
f 3045 3046 3057
f 3057 3046 3058
f 3046 3047 3058
f 3058 3047 3059
f 3047 3048 3059
f 3059 3048 3060
f 3048 3049 3060
f 3060 3049 3061
f 3049 3038 3061
f 3061 3038 3050
f 3050 3051 3062
f 3062 3051 3063
f 3051 3052 3063
f 3063 3052 3064
f 3052 3053 3064
f 3064 3053 3065
f 3053 3054 3065
f 3065 3054 3066
f 3054 3055 3066
f 3066 3055 3067
f 3055 3056 3067
f 3067 3056 3068
f 3056 3057 3068
f 3068 3057 3069
f 3057 3058 3069
f 3069 3058 3070
f 3058 3059 3070
f 3070 3059 3071
f 3059 3060 3071
f 3071 3060 3072
f 3060 3061 3072
f 3072 3061 3073
f 3061 3050 3073
f 3073 3050 3062
f 3062 3063 3074
f 3074 3063 3075
f 3063 3064 3075
f 3075 3064 3076
f 3064 3065 3076
f 3076 3065 3077
f 3065 3066 3077
f 3077 3066 3078
f 3066 3067 3078
f 3078 3067 3079
f 3067 3068 3079
f 3079 3068 3080
f 3068 3069 3080
f 3080 3069 3081
f 3069 3070 3081
f 3081 3070 3082
f 3070 3071 3082
f 3082 3071 3083
f 3071 3072 3083
f 3083 3072 3084
f 3072 3073 3084
f 3084 3073 3085
f 3073 3062 3085
f 3085 3062 3074
f 3074 3075 3086
f 3086 3075 3087
f 3075 3076 3087
f 3087 3076 3088
f 3076 3077 3088
f 3088 3077 3089
f 3077 3078 3089
f 3089 3078 3090
f 3078 3079 3090
f 3090 3079 3091
f 3079 3080 3091
f 3091 3080 3092
f 3080 3081 3092
f 3092 3081 3093
f 3081 3082 3093
f 3093 3082 3094
f 3082 3083 3094
f 3094 3083 3095
f 3083 3084 3095
f 3095 3084 3096
f 3084 3085 3096
f 3096 3085 3097
f 3085 3074 3097
f 3097 3074 3086
f 3086 3087 3098
f 3098 3087 3099
f 3087 3088 3099
f 3099 3088 3100
f 3088 3089 3100
f 3100 3089 3101
f 3089 3090 3101
f 3101 3090 3102
f 3090 3091 3102
f 3102 3091 3103
f 3091 3092 3103
f 3103 3092 3104
f 3092 3093 3104
f 3104 3093 3105
f 3093 3094 3105
f 3105 3094 3106
f 3094 3095 3106
f 3106 3095 3107
f 3095 3096 3107
f 3107 3096 3108
f 3096 3097 3108
f 3108 3097 3109
f 3097 3086 3109
f 3109 3086 3098
f 3098 3099 3110
f 3110 3099 3111
f 3099 3100 3111
f 3111 3100 3112
f 3100 3101 3112
f 3112 3101 3113
f 3101 3102 3113
f 3113 3102 3114
f 3102 3103 3114
f 3114 3103 3115
f 3103 3104 3115
f 3115 3104 3116
f 3104 3105 3116
f 3116 3105 3117
f 3105 3106 3117
f 3117 3106 3118
f 3106 3107 3118
f 3118 3107 3119
f 3107 3108 3119
f 3119 3108 3120
f 3108 3109 3120
f 3120 3109 3121
f 3109 3098 3121
f 3121 3098 3110
f 3110 3111 3122
f 3122 3111 3123
f 3111 3112 3123
f 3123 3112 3124
f 3112 3113 3124
f 3124 3113 3125
f 3113 3114 3125
f 3125 3114 3126
f 3114 3115 3126
f 3126 3115 3127
f 3115 3116 3127
f 3127 3116 3128
f 3116 3117 3128
f 3128 3117 3129
f 3117 3118 3129
f 3129 3118 3130
f 3118 3119 3130
f 3130 3119 3131
f 3119 3120 3131
f 3131 3120 3132
f 3120 3121 3132
f 3132 3121 3133
f 3121 3110 3133
f 3133 3110 3122
f 3122 3123 3134
f 3134 3123 3135
f 3123 3124 3135
f 3135 3124 3136
f 3124 3125 3136
f 3136 3125 3137
f 3125 3126 3137
f 3137 3126 3138
f 3126 3127 3138
f 3138 3127 3139
f 3127 3128 3139
f 3139 3128 3140
f 3128 3129 3140
f 3140 3129 3141
f 3129 3130 3141
f 3141 3130 3142
f 3130 3131 3142
f 3142 3131 3143
f 3131 3132 3143
f 3143 3132 3144
f 3132 3133 3144
f 3144 3133 3145
f 3133 3122 3145
f 3145 3122 3134
f 3134 3135 3146
f 3146 3135 3147
f 3135 3136 3147
f 3147 3136 3148
f 3136 3137 3148
f 3148 3137 3149
f 3137 3138 3149
f 3149 3138 3150
f 3138 3139 3150
f 3150 3139 3151
f 3139 3140 3151
f 3151 3140 3152
f 3140 3141 3152
f 3152 3141 3153
f 3141 3142 3153
f 3153 3142 3154
f 3142 3143 3154
f 3154 3143 3155
f 3143 3144 3155
f 3155 3144 3156
f 3144 3145 3156
f 3156 3145 3157
f 3145 3134 3157
f 3157 3134 3146
f 3146 3147 3158
f 3158 3147 3159
f 3147 3148 3159
f 3159 3148 3160
f 3148 3149 3160
f 3160 3149 3161
f 3149 3150 3161
f 3161 3150 3162
f 3150 3151 3162
f 3162 3151 3163
f 3151 3152 3163
f 3163 3152 3164
f 3152 3153 3164
f 3164 3153 3165
f 3153 3154 3165
f 3165 3154 3166
f 3154 3155 3166
f 3166 3155 3167
f 3155 3156 3167
f 3167 3156 3168
f 3156 3157 3168
f 3168 3157 3169
f 3157 3146 3169
f 3169 3146 3158
f 3158 3159 3170
f 3170 3159 3171
f 3159 3160 3171
f 3171 3160 3172
f 3160 3161 3172
f 3172 3161 3173
f 3161 3162 3173
f 3173 3162 3174
f 3162 3163 3174
f 3174 3163 3175
f 3163 3164 3175
f 3175 3164 3176
f 3164 3165 3176
f 3176 3165 3177
f 3165 3166 3177
f 3177 3166 3178
f 3166 3167 3178
f 3178 3167 3179
f 3167 3168 3179
f 3179 3168 3180
f 3168 3169 3180
f 3180 3169 3181
f 3169 3158 3181
f 3181 3158 3170
f 3170 3171 3182
f 3182 3171 3183
f 3171 3172 3183
f 3183 3172 3184
f 3172 3173 3184
f 3184 3173 3185
f 3173 3174 3185
f 3185 3174 3186
f 3174 3175 3186
f 3186 3175 3187
f 3175 3176 3187
f 3187 3176 3188
f 3176 3177 3188
f 3188 3177 3189
f 3177 3178 3189
f 3189 3178 3190
f 3178 3179 3190
f 3190 3179 3191
f 3179 3180 3191
f 3191 3180 3192
f 3180 3181 3192
f 3192 3181 3193
f 3181 3170 3193
f 3193 3170 3182
f 3182 3183 3194
f 3194 3183 3195
f 3183 3184 3195
f 3195 3184 3196
f 3184 3185 3196
f 3196 3185 3197
f 3185 3186 3197
f 3197 3186 3198
f 3186 3187 3198
f 3198 3187 3199
f 3187 3188 3199
f 3199 3188 3200
f 3188 3189 3200
f 3200 3189 3201
f 3189 3190 3201
f 3201 3190 3202
f 3190 3191 3202
f 3202 3191 3203
f 3191 3192 3203
f 3203 3192 3204
f 3192 3193 3204
f 3204 3193 3205
f 3193 3182 3205
f 3205 3182 3194
f 3194 3195 3206
f 3206 3195 3207
f 3195 3196 3207
f 3207 3196 3208
f 3196 3197 3208
f 3208 3197 3209
f 3197 3198 3209
f 3209 3198 3210
f 3198 3199 3210
f 3210 3199 3211
f 3199 3200 3211
f 3211 3200 3212
f 3200 3201 3212
f 3212 3201 3213
f 3201 3202 3213
f 3213 3202 3214
f 3202 3203 3214
f 3214 3203 3215
f 3203 3204 3215
f 3215 3204 3216
f 3204 3205 3216
f 3216 3205 3217
f 3205 3194 3217
f 3217 3194 3206
f 3206 3207 3218
f 3218 3207 3219
f 3207 3208 3219
f 3219 3208 3220
f 3208 3209 3220
f 3220 3209 3221
f 3209 3210 3221
f 3221 3210 3222
f 3210 3211 3222
f 3222 3211 3223
f 3211 3212 3223
f 3223 3212 3224
f 3212 3213 3224
f 3224 3213 3225
f 3213 3214 3225
f 3225 3214 3226
f 3214 3215 3226
f 3226 3215 3227
f 3215 3216 3227
f 3227 3216 3228
f 3216 3217 3228
f 3228 3217 3229
f 3217 3206 3229
f 3229 3206 3218
f 3218 3219 3230
f 3230 3219 3231
f 3219 3220 3231
f 3231 3220 3232
f 3220 3221 3232
f 3232 3221 3233
f 3221 3222 3233
f 3233 3222 3234
f 3222 3223 3234
f 3234 3223 3235
f 3223 3224 3235
f 3235 3224 3236
f 3224 3225 3236
f 3236 3225 3237
f 3225 3226 3237
f 3237 3226 3238
f 3226 3227 3238
f 3238 3227 3239
f 3227 3228 3239
f 3239 3228 3240
f 3228 3229 3240
f 3240 3229 3241
f 3229 3218 3241
f 3241 3218 3230
f 3230 3231 3242
f 3242 3231 3243
f 3231 3232 3243
f 3243 3232 3244
f 3232 3233 3244
f 3244 3233 3245
f 3233 3234 3245
f 3245 3234 3246
f 3234 3235 3246
f 3246 3235 3247
f 3235 3236 3247
f 3247 3236 3248
f 3236 3237 3248
f 3248 3237 3249
f 3237 3238 3249
f 3249 3238 3250
f 3238 3239 3250
f 3250 3239 3251
f 3239 3240 3251
f 3251 3240 3252
f 3240 3241 3252
f 3252 3241 3253
f 3241 3230 3253
f 3253 3230 3242
f 3242 3243 3254
f 3254 3243 3255
f 3243 3244 3255
f 3255 3244 3256
f 3244 3245 3256
f 3256 3245 3257
f 3245 3246 3257
f 3257 3246 3258
f 3246 3247 3258
f 3258 3247 3259
f 3247 3248 3259
f 3259 3248 3260
f 3248 3249 3260
f 3260 3249 3261
f 3249 3250 3261
f 3261 3250 3262
f 3250 3251 3262
f 3262 3251 3263
f 3251 3252 3263
f 3263 3252 3264
f 3252 3253 3264
f 3264 3253 3265
f 3253 3242 3265
f 3265 3242 3254
f 3254 3255 3266
f 3266 3255 3267
f 3255 3256 3267
f 3267 3256 3268
f 3256 3257 3268
f 3268 3257 3269
f 3257 3258 3269
f 3269 3258 3270
f 3258 3259 3270
f 3270 3259 3271
f 3259 3260 3271
f 3271 3260 3272
f 3260 3261 3272
f 3272 3261 3273
f 3261 3262 3273
f 3273 3262 3274
f 3262 3263 3274
f 3274 3263 3275
f 3263 3264 3275
f 3275 3264 3276
f 3264 3265 3276
f 3276 3265 3277
f 3265 3254 3277
f 3277 3254 3266
f 3266 3267 3278
f 3278 3267 3279
f 3267 3268 3279
f 3279 3268 3280
f 3268 3269 3280
f 3280 3269 3281
f 3269 3270 3281
f 3281 3270 3282
f 3270 3271 3282
f 3282 3271 3283
f 3271 3272 3283
f 3283 3272 3284
f 3272 3273 3284
f 3284 3273 3285
f 3273 3274 3285
f 3285 3274 3286
f 3274 3275 3286
f 3286 3275 3287
f 3275 3276 3287
f 3287 3276 3288
f 3276 3277 3288
f 3288 3277 3289
f 3277 3266 3289
f 3289 3266 3278
f 3278 3279 3290
f 3290 3279 3291
f 3279 3280 3291
f 3291 3280 3292
f 3280 3281 3292
f 3292 3281 3293
f 3281 3282 3293
f 3293 3282 3294
f 3282 3283 3294
f 3294 3283 3295
f 3283 3284 3295
f 3295 3284 3296
f 3284 3285 3296
f 3296 3285 3297
f 3285 3286 3297
f 3297 3286 3298
f 3286 3287 3298
f 3298 3287 3299
f 3287 3288 3299
f 3299 3288 3300
f 3288 3289 3300
f 3300 3289 3301
f 3289 3278 3301
f 3301 3278 3290
f 3290 3291 3302
f 3302 3291 3303
f 3291 3292 3303
f 3303 3292 3304
f 3292 3293 3304
f 3304 3293 3305
f 3293 3294 3305
f 3305 3294 3306
f 3294 3295 3306
f 3306 3295 3307
f 3295 3296 3307
f 3307 3296 3308
f 3296 3297 3308
f 3308 3297 3309
f 3297 3298 3309
f 3309 3298 3310
f 3298 3299 3310
f 3310 3299 3311
f 3299 3300 3311
f 3311 3300 3312
f 3300 3301 3312
f 3312 3301 3313
f 3301 3290 3313
f 3313 3290 3302
f 3302 3303 3314
f 3314 3303 3315
f 3303 3304 3315
f 3315 3304 3316
f 3304 3305 3316
f 3316 3305 3317
f 3305 3306 3317
f 3317 3306 3318
f 3306 3307 3318
f 3318 3307 3319
f 3307 3308 3319
f 3319 3308 3320
f 3308 3309 3320
f 3320 3309 3321
f 3309 3310 3321
f 3321 3310 3322
f 3310 3311 3322
f 3322 3311 3323
f 3311 3312 3323
f 3323 3312 3324
f 3312 3313 3324
f 3324 3313 3325
f 3313 3302 3325
f 3325 3302 3314
f 3314 3315 3326
f 3326 3315 3327
f 3315 3316 3327
f 3327 3316 3328
f 3316 3317 3328
f 3328 3317 3329
f 3317 3318 3329
f 3329 3318 3330
f 3318 3319 3330
f 3330 3319 3331
f 3319 3320 3331
f 3331 3320 3332
f 3320 3321 3332
f 3332 3321 3333
f 3321 3322 3333
f 3333 3322 3334
f 3322 3323 3334
f 3334 3323 3335
f 3323 3324 3335
f 3335 3324 3336
f 3324 3325 3336
f 3336 3325 3337
f 3325 3314 3337
f 3337 3314 3326
f 3326 3327 3338
f 3338 3327 3339
f 3327 3328 3339
f 3339 3328 3340
f 3328 3329 3340
f 3340 3329 3341
f 3329 3330 3341
f 3341 3330 3342
f 3330 3331 3342
f 3342 3331 3343
f 3331 3332 3343
f 3343 3332 3344
f 3332 3333 3344
f 3344 3333 3345
f 3333 3334 3345
f 3345 3334 3346
f 3334 3335 3346
f 3346 3335 3347
f 3335 3336 3347
f 3347 3336 3348
f 3336 3337 3348
f 3348 3337 3349
f 3337 3326 3349
f 3349 3326 3338
f 3338 3339 3350
f 3350 3339 3351
f 3339 3340 3351
f 3351 3340 3352
f 3340 3341 3352
f 3352 3341 3353
f 3341 3342 3353
f 3353 3342 3354
f 3342 3343 3354
f 3354 3343 3355
f 3343 3344 3355
f 3355 3344 3356
f 3344 3345 3356
f 3356 3345 3357
f 3345 3346 3357
f 3357 3346 3358
f 3346 3347 3358
f 3358 3347 3359
f 3347 3348 3359
f 3359 3348 3360
f 3348 3349 3360
f 3360 3349 3361
f 3349 3338 3361
f 3361 3338 3350
f 3350 3351 3362
f 3362 3351 3363
f 3351 3352 3363
f 3363 3352 3364
f 3352 3353 3364
f 3364 3353 3365
f 3353 3354 3365
f 3365 3354 3366
f 3354 3355 3366
f 3366 3355 3367
f 3355 3356 3367
f 3367 3356 3368
f 3356 3357 3368
f 3368 3357 3369
f 3357 3358 3369
f 3369 3358 3370
f 3358 3359 3370
f 3370 3359 3371
f 3359 3360 3371
f 3371 3360 3372
f 3360 3361 3372
f 3372 3361 3373
f 3361 3350 3373
f 3373 3350 3362
f 3362 3363 3374
f 3374 3363 3375
f 3363 3364 3375
f 3375 3364 3376
f 3364 3365 3376
f 3376 3365 3377
f 3365 3366 3377
f 3377 3366 3378
f 3366 3367 3378
f 3378 3367 3379
f 3367 3368 3379
f 3379 3368 3380
f 3368 3369 3380
f 3380 3369 3381
f 3369 3370 3381
f 3381 3370 3382
f 3370 3371 3382
f 3382 3371 3383
f 3371 3372 3383
f 3383 3372 3384
f 3372 3373 3384
f 3384 3373 3385
f 3373 3362 3385
f 3385 3362 3374
f 3374 3375 3386
f 3386 3375 3387
f 3375 3376 3387
f 3387 3376 3388
f 3376 3377 3388
f 3388 3377 3389
f 3377 3378 3389
f 3389 3378 3390
f 3378 3379 3390
f 3390 3379 3391
f 3379 3380 3391
f 3391 3380 3392
f 3380 3381 3392
f 3392 3381 3393
f 3381 3382 3393
f 3393 3382 3394
f 3382 3383 3394
f 3394 3383 3395
f 3383 3384 3395
f 3395 3384 3396
f 3384 3385 3396
f 3396 3385 3397
f 3385 3374 3397
f 3397 3374 3386
f 3386 3387 3398
f 3398 3387 3399
f 3387 3388 3399
f 3399 3388 3400
f 3388 3389 3400
f 3400 3389 3401
f 3389 3390 3401
f 3401 3390 3402
f 3390 3391 3402
f 3402 3391 3403
f 3391 3392 3403
f 3403 3392 3404
f 3392 3393 3404
f 3404 3393 3405
f 3393 3394 3405
f 3405 3394 3406
f 3394 3395 3406
f 3406 3395 3407
f 3395 3396 3407
f 3407 3396 3408
f 3396 3397 3408
f 3408 3397 3409
f 3397 3386 3409
f 3409 3386 3398
f 3398 3399 3410
f 3410 3399 3411
f 3399 3400 3411
f 3411 3400 3412
f 3400 3401 3412
f 3412 3401 3413
f 3401 3402 3413
f 3413 3402 3414
f 3402 3403 3414
f 3414 3403 3415
f 3403 3404 3415
f 3415 3404 3416
f 3404 3405 3416
f 3416 3405 3417
f 3405 3406 3417
f 3417 3406 3418
f 3406 3407 3418
f 3418 3407 3419
f 3407 3408 3419
f 3419 3408 3420
f 3408 3409 3420
f 3420 3409 3421
f 3409 3398 3421
f 3421 3398 3410
f 3410 3411 3422
f 3422 3411 3423
f 3411 3412 3423
f 3423 3412 3424
f 3412 3413 3424
f 3424 3413 3425
f 3413 3414 3425
f 3425 3414 3426
f 3414 3415 3426
f 3426 3415 3427
f 3415 3416 3427
f 3427 3416 3428
f 3416 3417 3428
f 3428 3417 3429
f 3417 3418 3429
f 3429 3418 3430
f 3418 3419 3430
f 3430 3419 3431
f 3419 3420 3431
f 3431 3420 3432
f 3420 3421 3432
f 3432 3421 3433
f 3421 3410 3433
f 3433 3410 3422
f 3422 3423 3434
f 3434 3423 3435
f 3423 3424 3435
f 3435 3424 3436
f 3424 3425 3436
f 3436 3425 3437
f 3425 3426 3437
f 3437 3426 3438
f 3426 3427 3438
f 3438 3427 3439
f 3427 3428 3439
f 3439 3428 3440
f 3428 3429 3440
f 3440 3429 3441
f 3429 3430 3441
f 3441 3430 3442
f 3430 3431 3442
f 3442 3431 3443
f 3431 3432 3443
f 3443 3432 3444
f 3432 3433 3444
f 3444 3433 3445
f 3433 3422 3445
f 3445 3422 3434
f 3434 3435 3446
f 3446 3435 3447
f 3435 3436 3447
f 3447 3436 3448
f 3436 3437 3448
f 3448 3437 3449
f 3437 3438 3449
f 3449 3438 3450
f 3438 3439 3450
f 3450 3439 3451
f 3439 3440 3451
f 3451 3440 3452
f 3440 3441 3452
f 3452 3441 3453
f 3441 3442 3453
f 3453 3442 3454
f 3442 3443 3454
f 3454 3443 3455
f 3443 3444 3455
f 3455 3444 3456
f 3444 3445 3456
f 3456 3445 3457
f 3445 3434 3457
f 3457 3434 3446
f 3446 3447 3458
f 3458 3447 3459
f 3447 3448 3459
f 3459 3448 3460
f 3448 3449 3460
f 3460 3449 3461
f 3449 3450 3461
f 3461 3450 3462
f 3450 3451 3462
f 3462 3451 3463
f 3451 3452 3463
f 3463 3452 3464
f 3452 3453 3464
f 3464 3453 3465
f 3453 3454 3465
f 3465 3454 3466
f 3454 3455 3466
f 3466 3455 3467
f 3455 3456 3467
f 3467 3456 3468
f 3456 3457 3468
f 3468 3457 3469
f 3457 3446 3469
f 3469 3446 3458
f 3458 3459 3470
f 3470 3459 3471
f 3459 3460 3471
f 3471 3460 3472
f 3460 3461 3472
f 3472 3461 3473
f 3461 3462 3473
f 3473 3462 3474
f 3462 3463 3474
f 3474 3463 3475
f 3463 3464 3475
f 3475 3464 3476
f 3464 3465 3476
f 3476 3465 3477
f 3465 3466 3477
f 3477 3466 3478
f 3466 3467 3478
f 3478 3467 3479
f 3467 3468 3479
f 3479 3468 3480
f 3468 3469 3480
f 3480 3469 3481
f 3469 3458 3481
f 3481 3458 3470
f 3470 3471 3482
f 3482 3471 3483
f 3471 3472 3483
f 3483 3472 3484
f 3472 3473 3484
f 3484 3473 3485
f 3473 3474 3485
f 3485 3474 3486
f 3474 3475 3486
f 3486 3475 3487
f 3475 3476 3487
f 3487 3476 3488
f 3476 3477 3488
f 3488 3477 3489
f 3477 3478 3489
f 3489 3478 3490
f 3478 3479 3490
f 3490 3479 3491
f 3479 3480 3491
f 3491 3480 3492
f 3480 3481 3492
f 3492 3481 3493
f 3481 3470 3493
f 3493 3470 3482
f 3482 3483 3494
f 3494 3483 3495
f 3483 3484 3495
f 3495 3484 3496
f 3484 3485 3496
f 3496 3485 3497
f 3485 3486 3497
f 3497 3486 3498
f 3486 3487 3498
f 3498 3487 3499
f 3487 3488 3499
f 3499 3488 3500
f 3488 3489 3500
f 3500 3489 3501
f 3489 3490 3501
f 3501 3490 3502
f 3490 3491 3502
f 3502 3491 3503
f 3491 3492 3503
f 3503 3492 3504
f 3492 3493 3504
f 3504 3493 3505
f 3493 3482 3505
f 3505 3482 3494
f 3494 3495 3506
f 3506 3495 3507
f 3495 3496 3507
f 3507 3496 3508
f 3496 3497 3508
f 3508 3497 3509
f 3497 3498 3509
f 3509 3498 3510
f 3498 3499 3510
f 3510 3499 3511
f 3499 3500 3511
f 3511 3500 3512
f 3500 3501 3512
f 3512 3501 3513
f 3501 3502 3513
f 3513 3502 3514
f 3502 3503 3514
f 3514 3503 3515
f 3503 3504 3515
f 3515 3504 3516
f 3504 3505 3516
f 3516 3505 3517
f 3505 3494 3517
f 3517 3494 3506
f 3506 3507 3518
f 3518 3507 3519
f 3507 3508 3519
f 3519 3508 3520
f 3508 3509 3520
f 3520 3509 3521
f 3509 3510 3521
f 3521 3510 3522
f 3510 3511 3522
f 3522 3511 3523
f 3511 3512 3523
f 3523 3512 3524
f 3512 3513 3524
f 3524 3513 3525
f 3513 3514 3525
f 3525 3514 3526
f 3514 3515 3526
f 3526 3515 3527
f 3515 3516 3527
f 3527 3516 3528
f 3516 3517 3528
f 3528 3517 3529
f 3517 3506 3529
f 3529 3506 3518
f 3518 3519 3530
f 3530 3519 3531
f 3519 3520 3531
f 3531 3520 3532
f 3520 3521 3532
f 3532 3521 3533
f 3521 3522 3533
f 3533 3522 3534
f 3522 3523 3534
f 3534 3523 3535
f 3523 3524 3535
f 3535 3524 3536
f 3524 3525 3536
f 3536 3525 3537
f 3525 3526 3537
f 3537 3526 3538
f 3526 3527 3538
f 3538 3527 3539
f 3527 3528 3539
f 3539 3528 3540
f 3528 3529 3540
f 3540 3529 3541
f 3529 3518 3541
f 3541 3518 3530
f 3530 3531 3542
f 3542 3531 3543
f 3531 3532 3543
f 3543 3532 3544
f 3532 3533 3544
f 3544 3533 3545
f 3533 3534 3545
f 3545 3534 3546
f 3534 3535 3546
f 3546 3535 3547
f 3535 3536 3547
f 3547 3536 3548
f 3536 3537 3548
f 3548 3537 3549
f 3537 3538 3549
f 3549 3538 3550
f 3538 3539 3550
f 3550 3539 3551
f 3539 3540 3551
f 3551 3540 3552
f 3540 3541 3552
f 3552 3541 3553
f 3541 3530 3553
f 3553 3530 3542
f 3542 3543 3554
f 3554 3543 3555
f 3543 3544 3555
f 3555 3544 3556
f 3544 3545 3556
f 3556 3545 3557
f 3545 3546 3557
f 3557 3546 3558
f 3546 3547 3558
f 3558 3547 3559
f 3547 3548 3559
f 3559 3548 3560
f 3548 3549 3560
f 3560 3549 3561
f 3549 3550 3561
f 3561 3550 3562
f 3550 3551 3562
f 3562 3551 3563
f 3551 3552 3563
f 3563 3552 3564
f 3552 3553 3564
f 3564 3553 3565
f 3553 3542 3565
f 3565 3542 3554
f 3554 3555 3566
f 3566 3555 3567
f 3555 3556 3567
f 3567 3556 3568
f 3556 3557 3568
f 3568 3557 3569
f 3557 3558 3569
f 3569 3558 3570
f 3558 3559 3570
f 3570 3559 3571
f 3559 3560 3571
f 3571 3560 3572
f 3560 3561 3572
f 3572 3561 3573
f 3561 3562 3573
f 3573 3562 3574
f 3562 3563 3574
f 3574 3563 3575
f 3563 3564 3575
f 3575 3564 3576
f 3564 3565 3576
f 3576 3565 3577
f 3565 3554 3577
f 3577 3554 3566
f 3566 3567 3578
f 3578 3567 3579
f 3567 3568 3579
f 3579 3568 3580
f 3568 3569 3580
f 3580 3569 3581
f 3569 3570 3581
f 3581 3570 3582
f 3570 3571 3582
f 3582 3571 3583
f 3571 3572 3583
f 3583 3572 3584
f 3572 3573 3584
f 3584 3573 3585
f 3573 3574 3585
f 3585 3574 3586
f 3574 3575 3586
f 3586 3575 3587
f 3575 3576 3587
f 3587 3576 3588
f 3576 3577 3588
f 3588 3577 3589
f 3577 3566 3589
f 3589 3566 3578
f 3578 3579 3590
f 3590 3579 3591
f 3579 3580 3591
f 3591 3580 3592
f 3580 3581 3592
f 3592 3581 3593
f 3581 3582 3593
f 3593 3582 3594
f 3582 3583 3594
f 3594 3583 3595
f 3583 3584 3595
f 3595 3584 3596
f 3584 3585 3596
f 3596 3585 3597
f 3585 3586 3597
f 3597 3586 3598
f 3586 3587 3598
f 3598 3587 3599
f 3587 3588 3599
f 3599 3588 3600
f 3588 3589 3600
f 3600 3589 3601
f 3589 3578 3601
f 3601 3578 3590
f 3590 3591 3602
f 3602 3591 3603
f 3591 3592 3603
f 3603 3592 3604
f 3592 3593 3604
f 3604 3593 3605
f 3593 3594 3605
f 3605 3594 3606
f 3594 3595 3606
f 3606 3595 3607
f 3595 3596 3607
f 3607 3596 3608
f 3596 3597 3608
f 3608 3597 3609
f 3597 3598 3609
f 3609 3598 3610
f 3598 3599 3610
f 3610 3599 3611
f 3599 3600 3611
f 3611 3600 3612
f 3600 3601 3612
f 3612 3601 3613
f 3601 3590 3613
f 3613 3590 3602
f 3602 3603 3614
f 3614 3603 3615
f 3603 3604 3615
f 3615 3604 3616
f 3604 3605 3616
f 3616 3605 3617
f 3605 3606 3617
f 3617 3606 3618
f 3606 3607 3618
f 3618 3607 3619
f 3607 3608 3619
f 3619 3608 3620
f 3608 3609 3620
f 3620 3609 3621
f 3609 3610 3621
f 3621 3610 3622
f 3610 3611 3622
f 3622 3611 3623
f 3611 3612 3623
f 3623 3612 3624
f 3612 3613 3624
f 3624 3613 3625
f 3613 3602 3625
f 3625 3602 3614
f 3614 3615 3626
f 3626 3615 3627
f 3615 3616 3627
f 3627 3616 3628
f 3616 3617 3628
f 3628 3617 3629
f 3617 3618 3629
f 3629 3618 3630
f 3618 3619 3630
f 3630 3619 3631
f 3619 3620 3631
f 3631 3620 3632
f 3620 3621 3632
f 3632 3621 3633
f 3621 3622 3633
f 3633 3622 3634
f 3622 3623 3634
f 3634 3623 3635
f 3623 3624 3635
f 3635 3624 3636
f 3624 3625 3636
f 3636 3625 3637
f 3625 3614 3637
f 3637 3614 3626
f 3626 3627 3638
f 3638 3627 3639
f 3627 3628 3639
f 3639 3628 3640
f 3628 3629 3640
f 3640 3629 3641
f 3629 3630 3641
f 3641 3630 3642
f 3630 3631 3642
f 3642 3631 3643
f 3631 3632 3643
f 3643 3632 3644
f 3632 3633 3644
f 3644 3633 3645
f 3633 3634 3645
f 3645 3634 3646
f 3634 3635 3646
f 3646 3635 3647
f 3635 3636 3647
f 3647 3636 3648
f 3636 3637 3648
f 3648 3637 3649
f 3637 3626 3649
f 3649 3626 3638
f 3638 3639 3650
f 3650 3639 3651
f 3639 3640 3651
f 3651 3640 3652
f 3640 3641 3652
f 3652 3641 3653
f 3641 3642 3653
f 3653 3642 3654
f 3642 3643 3654
f 3654 3643 3655
f 3643 3644 3655
f 3655 3644 3656
f 3644 3645 3656
f 3656 3645 3657
f 3645 3646 3657
f 3657 3646 3658
f 3646 3647 3658
f 3658 3647 3659
f 3647 3648 3659
f 3659 3648 3660
f 3648 3649 3660
f 3660 3649 3661
f 3649 3638 3661
f 3661 3638 3650
f 3650 3651 3662
f 3662 3651 3663
f 3651 3652 3663
f 3663 3652 3664
f 3652 3653 3664
f 3664 3653 3665
f 3653 3654 3665
f 3665 3654 3666
f 3654 3655 3666
f 3666 3655 3667
f 3655 3656 3667
f 3667 3656 3668
f 3656 3657 3668
f 3668 3657 3669
f 3657 3658 3669
f 3669 3658 3670
f 3658 3659 3670
f 3670 3659 3671
f 3659 3660 3671
f 3671 3660 3672
f 3660 3661 3672
f 3672 3661 3673
f 3661 3650 3673
f 3673 3650 3662
f 3662 3663 3674
f 3674 3663 3675
f 3663 3664 3675
f 3675 3664 3676
f 3664 3665 3676
f 3676 3665 3677
f 3665 3666 3677
f 3677 3666 3678
f 3666 3667 3678
f 3678 3667 3679
f 3667 3668 3679
f 3679 3668 3680
f 3668 3669 3680
f 3680 3669 3681
f 3669 3670 3681
f 3681 3670 3682
f 3670 3671 3682
f 3682 3671 3683
f 3671 3672 3683
f 3683 3672 3684
f 3672 3673 3684
f 3684 3673 3685
f 3673 3662 3685
f 3685 3662 3674
f 3674 3675 3686
f 3686 3675 3687
f 3675 3676 3687
f 3687 3676 3688
f 3676 3677 3688
f 3688 3677 3689
f 3677 3678 3689
f 3689 3678 3690
f 3678 3679 3690
f 3690 3679 3691
f 3679 3680 3691
f 3691 3680 3692
f 3680 3681 3692
f 3692 3681 3693
f 3681 3682 3693
f 3693 3682 3694
f 3682 3683 3694
f 3694 3683 3695
f 3683 3684 3695
f 3695 3684 3696
f 3684 3685 3696
f 3696 3685 3697
f 3685 3674 3697
f 3697 3674 3686
f 3686 3687 3698
f 3698 3687 3699
f 3687 3688 3699
f 3699 3688 3700
f 3688 3689 3700
f 3700 3689 3701
f 3689 3690 3701
f 3701 3690 3702
f 3690 3691 3702
f 3702 3691 3703
f 3691 3692 3703
f 3703 3692 3704
f 3692 3693 3704
f 3704 3693 3705
f 3693 3694 3705
f 3705 3694 3706
f 3694 3695 3706
f 3706 3695 3707
f 3695 3696 3707
f 3707 3696 3708
f 3696 3697 3708
f 3708 3697 3709
f 3697 3686 3709
f 3709 3686 3698
f 3698 3699 3710
f 3710 3699 3711
f 3699 3700 3711
f 3711 3700 3712
f 3700 3701 3712
f 3712 3701 3713
f 3701 3702 3713
f 3713 3702 3714
f 3702 3703 3714
f 3714 3703 3715
f 3703 3704 3715
f 3715 3704 3716
f 3704 3705 3716
f 3716 3705 3717
f 3705 3706 3717
f 3717 3706 3718
f 3706 3707 3718
f 3718 3707 3719
f 3707 3708 3719
f 3719 3708 3720
f 3708 3709 3720
f 3720 3709 3721
f 3709 3698 3721
f 3721 3698 3710
f 3710 3711 3722
f 3722 3711 3723
f 3711 3712 3723
f 3723 3712 3724
f 3712 3713 3724
f 3724 3713 3725
f 3713 3714 3725
f 3725 3714 3726
f 3714 3715 3726
f 3726 3715 3727
f 3715 3716 3727
f 3727 3716 3728
f 3716 3717 3728
f 3728 3717 3729
f 3717 3718 3729
f 3729 3718 3730
f 3718 3719 3730
f 3730 3719 3731
f 3719 3720 3731
f 3731 3720 3732
f 3720 3721 3732
f 3732 3721 3733
f 3721 3710 3733
f 3733 3710 3722
f 3722 3723 3734
f 3734 3723 3735
f 3723 3724 3735
f 3735 3724 3736
f 3724 3725 3736
f 3736 3725 3737
f 3725 3726 3737
f 3737 3726 3738
f 3726 3727 3738
f 3738 3727 3739
f 3727 3728 3739
f 3739 3728 3740
f 3728 3729 3740
f 3740 3729 3741
f 3729 3730 3741
f 3741 3730 3742
f 3730 3731 3742
f 3742 3731 3743
f 3731 3732 3743
f 3743 3732 3744
f 3732 3733 3744
f 3744 3733 3745
f 3733 3722 3745
f 3745 3722 3734
f 3734 3735 3746
f 3746 3735 3747
f 3735 3736 3747
f 3747 3736 3748
f 3736 3737 3748
f 3748 3737 3749
f 3737 3738 3749
f 3749 3738 3750
f 3738 3739 3750
f 3750 3739 3751
f 3739 3740 3751
f 3751 3740 3752
f 3740 3741 3752
f 3752 3741 3753
f 3741 3742 3753
f 3753 3742 3754
f 3742 3743 3754
f 3754 3743 3755
f 3743 3744 3755
f 3755 3744 3756
f 3744 3745 3756
f 3756 3745 3757
f 3745 3734 3757
f 3757 3734 3746
f 3746 3747 3758
f 3758 3747 3759
f 3747 3748 3759
f 3759 3748 3760
f 3748 3749 3760
f 3760 3749 3761
f 3749 3750 3761
f 3761 3750 3762
f 3750 3751 3762
f 3762 3751 3763
f 3751 3752 3763
f 3763 3752 3764
f 3752 3753 3764
f 3764 3753 3765
f 3753 3754 3765
f 3765 3754 3766
f 3754 3755 3766
f 3766 3755 3767
f 3755 3756 3767
f 3767 3756 3768
f 3756 3757 3768
f 3768 3757 3769
f 3757 3746 3769
f 3769 3746 3758
f 3758 3759 3770
f 3770 3759 3771
f 3759 3760 3771
f 3771 3760 3772
f 3760 3761 3772
f 3772 3761 3773
f 3761 3762 3773
f 3773 3762 3774
f 3762 3763 3774
f 3774 3763 3775
f 3763 3764 3775
f 3775 3764 3776
f 3764 3765 3776
f 3776 3765 3777
f 3765 3766 3777
f 3777 3766 3778
f 3766 3767 3778
f 3778 3767 3779
f 3767 3768 3779
f 3779 3768 3780
f 3768 3769 3780
f 3780 3769 3781
f 3769 3758 3781
f 3781 3758 3770
f 3770 3771 3782
f 3782 3771 3783
f 3771 3772 3783
f 3783 3772 3784
f 3772 3773 3784
f 3784 3773 3785
f 3773 3774 3785
f 3785 3774 3786
f 3774 3775 3786
f 3786 3775 3787
f 3775 3776 3787
f 3787 3776 3788
f 3776 3777 3788
f 3788 3777 3789
f 3777 3778 3789
f 3789 3778 3790
f 3778 3779 3790
f 3790 3779 3791
f 3779 3780 3791
f 3791 3780 3792
f 3780 3781 3792
f 3792 3781 3793
f 3781 3770 3793
f 3793 3770 3782
f 3782 3783 3794
f 3794 3783 3795
f 3783 3784 3795
f 3795 3784 3796
f 3784 3785 3796
f 3796 3785 3797
f 3785 3786 3797
f 3797 3786 3798
f 3786 3787 3798
f 3798 3787 3799
f 3787 3788 3799
f 3799 3788 3800
f 3788 3789 3800
f 3800 3789 3801
f 3789 3790 3801
f 3801 3790 3802
f 3790 3791 3802
f 3802 3791 3803
f 3791 3792 3803
f 3803 3792 3804
f 3792 3793 3804
f 3804 3793 3805
f 3793 3782 3805
f 3805 3782 3794
f 3794 3795 3806
f 3806 3795 3807
f 3795 3796 3807
f 3807 3796 3808
f 3796 3797 3808
f 3808 3797 3809
f 3797 3798 3809
f 3809 3798 3810
f 3798 3799 3810
f 3810 3799 3811
f 3799 3800 3811
f 3811 3800 3812
f 3800 3801 3812
f 3812 3801 3813
f 3801 3802 3813
f 3813 3802 3814
f 3802 3803 3814
f 3814 3803 3815
f 3803 3804 3815
f 3815 3804 3816
f 3804 3805 3816
f 3816 3805 3817
f 3805 3794 3817
f 3817 3794 3806
f 3806 3807 3818
f 3818 3807 3819
f 3807 3808 3819
f 3819 3808 3820
f 3808 3809 3820
f 3820 3809 3821
f 3809 3810 3821
f 3821 3810 3822
f 3810 3811 3822
f 3822 3811 3823
f 3811 3812 3823
f 3823 3812 3824
f 3812 3813 3824
f 3824 3813 3825
f 3813 3814 3825
f 3825 3814 3826
f 3814 3815 3826
f 3826 3815 3827
f 3815 3816 3827
f 3827 3816 3828
f 3816 3817 3828
f 3828 3817 3829
f 3817 3806 3829
f 3829 3806 3818
f 3818 3819 3830
f 3830 3819 3831
f 3819 3820 3831
f 3831 3820 3832
f 3820 3821 3832
f 3832 3821 3833
f 3821 3822 3833
f 3833 3822 3834
f 3822 3823 3834
f 3834 3823 3835
f 3823 3824 3835
f 3835 3824 3836
f 3824 3825 3836
f 3836 3825 3837
f 3825 3826 3837
f 3837 3826 3838
f 3826 3827 3838
f 3838 3827 3839
f 3827 3828 3839
f 3839 3828 3840
f 3828 3829 3840
f 3840 3829 3841
f 3829 3818 3841
f 3841 3818 3830
f 3830 3831 3842
f 3842 3831 3843
f 3831 3832 3843
f 3843 3832 3844
f 3832 3833 3844
f 3844 3833 3845
f 3833 3834 3845
f 3845 3834 3846
f 3834 3835 3846
f 3846 3835 3847
f 3835 3836 3847
f 3847 3836 3848
f 3836 3837 3848
f 3848 3837 3849
f 3837 3838 3849
f 3849 3838 3850
f 3838 3839 3850
f 3850 3839 3851
f 3839 3840 3851
f 3851 3840 3852
f 3840 3841 3852
f 3852 3841 3853
f 3841 3830 3853
f 3853 3830 3842
f 3842 3843 3854
f 3854 3843 3855
f 3843 3844 3855
f 3855 3844 3856
f 3844 3845 3856
f 3856 3845 3857
f 3845 3846 3857
f 3857 3846 3858
f 3846 3847 3858
f 3858 3847 3859
f 3847 3848 3859
f 3859 3848 3860
f 3848 3849 3860
f 3860 3849 3861
f 3849 3850 3861
f 3861 3850 3862
f 3850 3851 3862
f 3862 3851 3863
f 3851 3852 3863
f 3863 3852 3864
f 3852 3853 3864
f 3864 3853 3865
f 3853 3842 3865
f 3865 3842 3854
f 3854 3855 3866
f 3866 3855 3867
f 3855 3856 3867
f 3867 3856 3868
f 3856 3857 3868
f 3868 3857 3869
f 3857 3858 3869
f 3869 3858 3870
f 3858 3859 3870
f 3870 3859 3871
f 3859 3860 3871
f 3871 3860 3872
f 3860 3861 3872
f 3872 3861 3873
f 3861 3862 3873
f 3873 3862 3874
f 3862 3863 3874
f 3874 3863 3875
f 3863 3864 3875
f 3875 3864 3876
f 3864 3865 3876
f 3876 3865 3877
f 3865 3854 3877
f 3877 3854 3866
f 3866 3867 3878
f 3878 3867 3879
f 3867 3868 3879
f 3879 3868 3880
f 3868 3869 3880
f 3880 3869 3881
f 3869 3870 3881
f 3881 3870 3882
f 3870 3871 3882
f 3882 3871 3883
f 3871 3872 3883
f 3883 3872 3884
f 3872 3873 3884
f 3884 3873 3885
f 3873 3874 3885
f 3885 3874 3886
f 3874 3875 3886
f 3886 3875 3887
f 3875 3876 3887
f 3887 3876 3888
f 3876 3877 3888
f 3888 3877 3889
f 3877 3866 3889
f 3889 3866 3878
f 3878 3879 3890
f 3890 3879 3891
f 3879 3880 3891
f 3891 3880 3892
f 3880 3881 3892
f 3892 3881 3893
f 3881 3882 3893
f 3893 3882 3894
f 3882 3883 3894
f 3894 3883 3895
f 3883 3884 3895
f 3895 3884 3896
f 3884 3885 3896
f 3896 3885 3897
f 3885 3886 3897
f 3897 3886 3898
f 3886 3887 3898
f 3898 3887 3899
f 3887 3888 3899
f 3899 3888 3900
f 3888 3889 3900
f 3900 3889 3901
f 3889 3878 3901
f 3901 3878 3890
f 3890 3891 3902
f 3902 3891 3903
f 3891 3892 3903
f 3903 3892 3904
f 3892 3893 3904
f 3904 3893 3905
f 3893 3894 3905
f 3905 3894 3906
f 3894 3895 3906
f 3906 3895 3907
f 3895 3896 3907
f 3907 3896 3908
f 3896 3897 3908
f 3908 3897 3909
f 3897 3898 3909
f 3909 3898 3910
f 3898 3899 3910
f 3910 3899 3911
f 3899 3900 3911
f 3911 3900 3912
f 3900 3901 3912
f 3912 3901 3913
f 3901 3890 3913
f 3913 3890 3902
f 3902 3903 3914
f 3914 3903 3915
f 3903 3904 3915
f 3915 3904 3916
f 3904 3905 3916
f 3916 3905 3917
f 3905 3906 3917
f 3917 3906 3918
f 3906 3907 3918
f 3918 3907 3919
f 3907 3908 3919
f 3919 3908 3920
f 3908 3909 3920
f 3920 3909 3921
f 3909 3910 3921
f 3921 3910 3922
f 3910 3911 3922
f 3922 3911 3923
f 3911 3912 3923
f 3923 3912 3924
f 3912 3913 3924
f 3924 3913 3925
f 3913 3902 3925
f 3925 3902 3914
f 3914 3915 3926
f 3926 3915 3927
f 3915 3916 3927
f 3927 3916 3928
f 3916 3917 3928
f 3928 3917 3929
f 3917 3918 3929
f 3929 3918 3930
f 3918 3919 3930
f 3930 3919 3931
f 3919 3920 3931
f 3931 3920 3932
f 3920 3921 3932
f 3932 3921 3933
f 3921 3922 3933
f 3933 3922 3934
f 3922 3923 3934
f 3934 3923 3935
f 3923 3924 3935
f 3935 3924 3936
f 3924 3925 3936
f 3936 3925 3937
f 3925 3914 3937
f 3937 3914 3926
f 3926 3927 3938
f 3938 3927 3939
f 3927 3928 3939
f 3939 3928 3940
f 3928 3929 3940
f 3940 3929 3941
f 3929 3930 3941
f 3941 3930 3942
f 3930 3931 3942
f 3942 3931 3943
f 3931 3932 3943
f 3943 3932 3944
f 3932 3933 3944
f 3944 3933 3945
f 3933 3934 3945
f 3945 3934 3946
f 3934 3935 3946
f 3946 3935 3947
f 3935 3936 3947
f 3947 3936 3948
f 3936 3937 3948
f 3948 3937 3949
f 3937 3926 3949
f 3949 3926 3938
f 3938 3939 3950
f 3950 3939 3951
f 3939 3940 3951
f 3951 3940 3952
f 3940 3941 3952
f 3952 3941 3953
f 3941 3942 3953
f 3953 3942 3954
f 3942 3943 3954
f 3954 3943 3955
f 3943 3944 3955
f 3955 3944 3956
f 3944 3945 3956
f 3956 3945 3957
f 3945 3946 3957
f 3957 3946 3958
f 3946 3947 3958
f 3958 3947 3959
f 3947 3948 3959
f 3959 3948 3960
f 3948 3949 3960
f 3960 3949 3961
f 3949 3938 3961
f 3961 3938 3950
f 3950 3951 3962
f 3962 3951 3963
f 3951 3952 3963
f 3963 3952 3964
f 3952 3953 3964
f 3964 3953 3965
f 3953 3954 3965
f 3965 3954 3966
f 3954 3955 3966
f 3966 3955 3967
f 3955 3956 3967
f 3967 3956 3968
f 3956 3957 3968
f 3968 3957 3969
f 3957 3958 3969
f 3969 3958 3970
f 3958 3959 3970
f 3970 3959 3971
f 3959 3960 3971
f 3971 3960 3972
f 3960 3961 3972
f 3972 3961 3973
f 3961 3950 3973
f 3973 3950 3962
f 3962 3963 3974
f 3974 3963 3975
f 3963 3964 3975
f 3975 3964 3976
f 3964 3965 3976
f 3976 3965 3977
f 3965 3966 3977
f 3977 3966 3978
f 3966 3967 3978
f 3978 3967 3979
f 3967 3968 3979
f 3979 3968 3980
f 3968 3969 3980
f 3980 3969 3981
f 3969 3970 3981
f 3981 3970 3982
f 3970 3971 3982
f 3982 3971 3983
f 3971 3972 3983
f 3983 3972 3984
f 3972 3973 3984
f 3984 3973 3985
f 3973 3962 3985
f 3985 3962 3974
f 3974 3975 3986
f 3986 3975 3987
f 3975 3976 3987
f 3987 3976 3988
f 3976 3977 3988
f 3988 3977 3989
f 3977 3978 3989
f 3989 3978 3990
f 3978 3979 3990
f 3990 3979 3991
f 3979 3980 3991
f 3991 3980 3992
f 3980 3981 3992
f 3992 3981 3993
f 3981 3982 3993
f 3993 3982 3994
f 3982 3983 3994
f 3994 3983 3995
f 3983 3984 3995
f 3995 3984 3996
f 3984 3985 3996
f 3996 3985 3997
f 3985 3974 3997
f 3997 3974 3986
f 3986 3987 3998
f 3998 3987 3999
f 3987 3988 3999
f 3999 3988 4000
f 3988 3989 4000
f 4000 3989 4001
f 3989 3990 4001
f 4001 3990 4002
f 3990 3991 4002
f 4002 3991 4003
f 3991 3992 4003
f 4003 3992 4004
f 3992 3993 4004
f 4004 3993 4005
f 3993 3994 4005
f 4005 3994 4006
f 3994 3995 4006
f 4006 3995 4007
f 3995 3996 4007
f 4007 3996 4008
f 3996 3997 4008
f 4008 3997 4009
f 3997 3986 4009
f 4009 3986 3998
f 3998 3999 4010
f 4010 3999 4011
f 3999 4000 4011
f 4011 4000 4012
f 4000 4001 4012
f 4012 4001 4013
f 4001 4002 4013
f 4013 4002 4014
f 4002 4003 4014
f 4014 4003 4015
f 4003 4004 4015
f 4015 4004 4016
f 4004 4005 4016
f 4016 4005 4017
f 4005 4006 4017
f 4017 4006 4018
f 4006 4007 4018
f 4018 4007 4019
f 4007 4008 4019
f 4019 4008 4020
f 4008 4009 4020
f 4020 4009 4021
f 4009 3998 4021
f 4021 3998 4010
f 4010 4011 4022
f 4022 4011 4023
f 4011 4012 4023
f 4023 4012 4024
f 4012 4013 4024
f 4024 4013 4025
f 4013 4014 4025
f 4025 4014 4026
f 4014 4015 4026
f 4026 4015 4027
f 4015 4016 4027
f 4027 4016 4028
f 4016 4017 4028
f 4028 4017 4029
f 4017 4018 4029
f 4029 4018 4030
f 4018 4019 4030
f 4030 4019 4031
f 4019 4020 4031
f 4031 4020 4032
f 4020 4021 4032
f 4032 4021 4033
f 4021 4010 4033
f 4033 4010 4022
f 4022 4023 4034
f 4034 4023 4035
f 4023 4024 4035
f 4035 4024 4036
f 4024 4025 4036
f 4036 4025 4037
f 4025 4026 4037
f 4037 4026 4038
f 4026 4027 4038
f 4038 4027 4039
f 4027 4028 4039
f 4039 4028 4040
f 4028 4029 4040
f 4040 4029 4041
f 4029 4030 4041
f 4041 4030 4042
f 4030 4031 4042
f 4042 4031 4043
f 4031 4032 4043
f 4043 4032 4044
f 4032 4033 4044
f 4044 4033 4045
f 4033 4022 4045
f 4045 4022 4034
f 4034 4035 4046
f 4046 4035 4047
f 4035 4036 4047
f 4047 4036 4048
f 4036 4037 4048
f 4048 4037 4049
f 4037 4038 4049
f 4049 4038 4050
f 4038 4039 4050
f 4050 4039 4051
f 4039 4040 4051
f 4051 4040 4052
f 4040 4041 4052
f 4052 4041 4053
f 4041 4042 4053
f 4053 4042 4054
f 4042 4043 4054
f 4054 4043 4055
f 4043 4044 4055
f 4055 4044 4056
f 4044 4045 4056
f 4056 4045 4057
f 4045 4034 4057
f 4057 4034 4046
f 4046 4047 4058
f 4058 4047 4059
f 4047 4048 4059
f 4059 4048 4060
f 4048 4049 4060
f 4060 4049 4061
f 4049 4050 4061
f 4061 4050 4062
f 4050 4051 4062
f 4062 4051 4063
f 4051 4052 4063
f 4063 4052 4064
f 4052 4053 4064
f 4064 4053 4065
f 4053 4054 4065
f 4065 4054 4066
f 4054 4055 4066
f 4066 4055 4067
f 4055 4056 4067
f 4067 4056 4068
f 4056 4057 4068
f 4068 4057 4069
f 4057 4046 4069
f 4069 4046 4058
f 4058 4059 4070
f 4070 4059 4071
f 4059 4060 4071
f 4071 4060 4072
f 4060 4061 4072
f 4072 4061 4073
f 4061 4062 4073
f 4073 4062 4074
f 4062 4063 4074
f 4074 4063 4075
f 4063 4064 4075
f 4075 4064 4076
f 4064 4065 4076
f 4076 4065 4077
f 4065 4066 4077
f 4077 4066 4078
f 4066 4067 4078
f 4078 4067 4079
f 4067 4068 4079
f 4079 4068 4080
f 4068 4069 4080
f 4080 4069 4081
f 4069 4058 4081
f 4081 4058 4070
f 4070 4071 4082
f 4082 4071 4083
f 4071 4072 4083
f 4083 4072 4084
f 4072 4073 4084
f 4084 4073 4085
f 4073 4074 4085
f 4085 4074 4086
f 4074 4075 4086
f 4086 4075 4087
f 4075 4076 4087
f 4087 4076 4088
f 4076 4077 4088
f 4088 4077 4089
f 4077 4078 4089
f 4089 4078 4090
f 4078 4079 4090
f 4090 4079 4091
f 4079 4080 4091
f 4091 4080 4092
f 4080 4081 4092
f 4092 4081 4093
f 4081 4070 4093
f 4093 4070 4082
f 4082 4083 4094
f 4094 4083 4095
f 4083 4084 4095
f 4095 4084 4096
f 4084 4085 4096
f 4096 4085 4097
f 4085 4086 4097
f 4097 4086 4098
f 4086 4087 4098
f 4098 4087 4099
f 4087 4088 4099
f 4099 4088 4100
f 4088 4089 4100
f 4100 4089 4101
f 4089 4090 4101
f 4101 4090 4102
f 4090 4091 4102
f 4102 4091 4103
f 4091 4092 4103
f 4103 4092 4104
f 4092 4093 4104
f 4104 4093 4105
f 4093 4082 4105
f 4105 4082 4094
f 4094 4095 4106
f 4106 4095 4107
f 4095 4096 4107
f 4107 4096 4108
f 4096 4097 4108
f 4108 4097 4109
f 4097 4098 4109
f 4109 4098 4110
f 4098 4099 4110
f 4110 4099 4111
f 4099 4100 4111
f 4111 4100 4112
f 4100 4101 4112
f 4112 4101 4113
f 4101 4102 4113
f 4113 4102 4114
f 4102 4103 4114
f 4114 4103 4115
f 4103 4104 4115
f 4115 4104 4116
f 4104 4105 4116
f 4116 4105 4117
f 4105 4094 4117
f 4117 4094 4106
f 4106 4107 4118
f 4118 4107 4119
f 4107 4108 4119
f 4119 4108 4120
f 4108 4109 4120
f 4120 4109 4121
f 4109 4110 4121
f 4121 4110 4122
f 4110 4111 4122
f 4122 4111 4123
f 4111 4112 4123
f 4123 4112 4124
f 4112 4113 4124
f 4124 4113 4125
f 4113 4114 4125
f 4125 4114 4126
f 4114 4115 4126
f 4126 4115 4127
f 4115 4116 4127
f 4127 4116 4128
f 4116 4117 4128
f 4128 4117 4129
f 4117 4106 4129
f 4129 4106 4118
f 4118 4119 4130
f 4130 4119 4131
f 4119 4120 4131
f 4131 4120 4132
f 4120 4121 4132
f 4132 4121 4133
f 4121 4122 4133
f 4133 4122 4134
f 4122 4123 4134
f 4134 4123 4135
f 4123 4124 4135
f 4135 4124 4136
f 4124 4125 4136
f 4136 4125 4137
f 4125 4126 4137
f 4137 4126 4138
f 4126 4127 4138
f 4138 4127 4139
f 4127 4128 4139
f 4139 4128 4140
f 4128 4129 4140
f 4140 4129 4141
f 4129 4118 4141
f 4141 4118 4130
f 4130 4131 4142
f 4142 4131 4143
f 4131 4132 4143
f 4143 4132 4144
f 4132 4133 4144
f 4144 4133 4145
f 4133 4134 4145
f 4145 4134 4146
f 4134 4135 4146
f 4146 4135 4147
f 4135 4136 4147
f 4147 4136 4148
f 4136 4137 4148
f 4148 4137 4149
f 4137 4138 4149
f 4149 4138 4150
f 4138 4139 4150
f 4150 4139 4151
f 4139 4140 4151
f 4151 4140 4152
f 4140 4141 4152
f 4152 4141 4153
f 4141 4130 4153
f 4153 4130 4142
f 4142 4143 4154
f 4154 4143 4155
f 4143 4144 4155
f 4155 4144 4156
f 4144 4145 4156
f 4156 4145 4157
f 4145 4146 4157
f 4157 4146 4158
f 4146 4147 4158
f 4158 4147 4159
f 4147 4148 4159
f 4159 4148 4160
f 4148 4149 4160
f 4160 4149 4161
f 4149 4150 4161
f 4161 4150 4162
f 4150 4151 4162
f 4162 4151 4163
f 4151 4152 4163
f 4163 4152 4164
f 4152 4153 4164
f 4164 4153 4165
f 4153 4142 4165
f 4165 4142 4154
f 4154 4155 4166
f 4166 4155 4167
f 4155 4156 4167
f 4167 4156 4168
f 4156 4157 4168
f 4168 4157 4169
f 4157 4158 4169
f 4169 4158 4170
f 4158 4159 4170
f 4170 4159 4171
f 4159 4160 4171
f 4171 4160 4172
f 4160 4161 4172
f 4172 4161 4173
f 4161 4162 4173
f 4173 4162 4174
f 4162 4163 4174
f 4174 4163 4175
f 4163 4164 4175
f 4175 4164 4176
f 4164 4165 4176
f 4176 4165 4177
f 4165 4154 4177
f 4177 4154 4166
f 4166 4167 4178
f 4178 4167 4179
f 4167 4168 4179
f 4179 4168 4180
f 4168 4169 4180
f 4180 4169 4181
f 4169 4170 4181
f 4181 4170 4182
f 4170 4171 4182
f 4182 4171 4183
f 4171 4172 4183
f 4183 4172 4184
f 4172 4173 4184
f 4184 4173 4185
f 4173 4174 4185
f 4185 4174 4186
f 4174 4175 4186
f 4186 4175 4187
f 4175 4176 4187
f 4187 4176 4188
f 4176 4177 4188
f 4188 4177 4189
f 4177 4166 4189
f 4189 4166 4178
f 4178 4179 4190
f 4190 4179 4191
f 4179 4180 4191
f 4191 4180 4192
f 4180 4181 4192
f 4192 4181 4193
f 4181 4182 4193
f 4193 4182 4194
f 4182 4183 4194
f 4194 4183 4195
f 4183 4184 4195
f 4195 4184 4196
f 4184 4185 4196
f 4196 4185 4197
f 4185 4186 4197
f 4197 4186 4198
f 4186 4187 4198
f 4198 4187 4199
f 4187 4188 4199
f 4199 4188 4200
f 4188 4189 4200
f 4200 4189 4201
f 4189 4178 4201
f 4201 4178 4190
f 4190 4191 4202
f 4202 4191 4203
f 4191 4192 4203
f 4203 4192 4204
f 4192 4193 4204
f 4204 4193 4205
f 4193 4194 4205
f 4205 4194 4206
f 4194 4195 4206
f 4206 4195 4207
f 4195 4196 4207
f 4207 4196 4208
f 4196 4197 4208
f 4208 4197 4209
f 4197 4198 4209
f 4209 4198 4210
f 4198 4199 4210
f 4210 4199 4211
f 4199 4200 4211
f 4211 4200 4212
f 4200 4201 4212
f 4212 4201 4213
f 4201 4190 4213
f 4213 4190 4202
f 4202 4203 4214
f 4214 4203 4215
f 4203 4204 4215
f 4215 4204 4216
f 4204 4205 4216
f 4216 4205 4217
f 4205 4206 4217
f 4217 4206 4218
f 4206 4207 4218
f 4218 4207 4219
f 4207 4208 4219
f 4219 4208 4220
f 4208 4209 4220
f 4220 4209 4221
f 4209 4210 4221
f 4221 4210 4222
f 4210 4211 4222
f 4222 4211 4223
f 4211 4212 4223
f 4223 4212 4224
f 4212 4213 4224
f 4224 4213 4225
f 4213 4202 4225
f 4225 4202 4214
f 4214 4215 4226
f 4226 4215 4227
f 4215 4216 4227
f 4227 4216 4228
f 4216 4217 4228
f 4228 4217 4229
f 4217 4218 4229
f 4229 4218 4230
f 4218 4219 4230
f 4230 4219 4231
f 4219 4220 4231
f 4231 4220 4232
f 4220 4221 4232
f 4232 4221 4233
f 4221 4222 4233
f 4233 4222 4234
f 4222 4223 4234
f 4234 4223 4235
f 4223 4224 4235
f 4235 4224 4236
f 4224 4225 4236
f 4236 4225 4237
f 4225 4214 4237
f 4237 4214 4226
f 4226 4227 4238
f 4238 4227 4239
f 4227 4228 4239
f 4239 4228 4240
f 4228 4229 4240
f 4240 4229 4241
f 4229 4230 4241
f 4241 4230 4242
f 4230 4231 4242
f 4242 4231 4243
f 4231 4232 4243
f 4243 4232 4244
f 4232 4233 4244
f 4244 4233 4245
f 4233 4234 4245
f 4245 4234 4246
f 4234 4235 4246
f 4246 4235 4247
f 4235 4236 4247
f 4247 4236 4248
f 4236 4237 4248
f 4248 4237 4249
f 4237 4226 4249
f 4249 4226 4238
f 4238 4239 4250
f 4250 4239 4251
f 4239 4240 4251
f 4251 4240 4252
f 4240 4241 4252
f 4252 4241 4253
f 4241 4242 4253
f 4253 4242 4254
f 4242 4243 4254
f 4254 4243 4255
f 4243 4244 4255
f 4255 4244 4256
f 4244 4245 4256
f 4256 4245 4257
f 4245 4246 4257
f 4257 4246 4258
f 4246 4247 4258
f 4258 4247 4259
f 4247 4248 4259
f 4259 4248 4260
f 4248 4249 4260
f 4260 4249 4261
f 4249 4238 4261
f 4261 4238 4250
f 4250 4251 4262
f 4262 4251 4263
f 4251 4252 4263
f 4263 4252 4264
f 4252 4253 4264
f 4264 4253 4265
f 4253 4254 4265
f 4265 4254 4266
f 4254 4255 4266
f 4266 4255 4267
f 4255 4256 4267
f 4267 4256 4268
f 4256 4257 4268
f 4268 4257 4269
f 4257 4258 4269
f 4269 4258 4270
f 4258 4259 4270
f 4270 4259 4271
f 4259 4260 4271
f 4271 4260 4272
f 4260 4261 4272
f 4272 4261 4273
f 4261 4250 4273
f 4273 4250 4262
f 4262 4263 4274
f 4274 4263 4275
f 4263 4264 4275
f 4275 4264 4276
f 4264 4265 4276
f 4276 4265 4277
f 4265 4266 4277
f 4277 4266 4278
f 4266 4267 4278
f 4278 4267 4279
f 4267 4268 4279
f 4279 4268 4280
f 4268 4269 4280
f 4280 4269 4281
f 4269 4270 4281
f 4281 4270 4282
f 4270 4271 4282
f 4282 4271 4283
f 4271 4272 4283
f 4283 4272 4284
f 4272 4273 4284
f 4284 4273 4285
f 4273 4262 4285
f 4285 4262 4274
f 4274 4275 4286
f 4286 4275 4287
f 4275 4276 4287
f 4287 4276 4288
f 4276 4277 4288
f 4288 4277 4289
f 4277 4278 4289
f 4289 4278 4290
f 4278 4279 4290
f 4290 4279 4291
f 4279 4280 4291
f 4291 4280 4292
f 4280 4281 4292
f 4292 4281 4293
f 4281 4282 4293
f 4293 4282 4294
f 4282 4283 4294
f 4294 4283 4295
f 4283 4284 4295
f 4295 4284 4296
f 4284 4285 4296
f 4296 4285 4297
f 4285 4274 4297
f 4297 4274 4286
f 4286 4287 4298
f 4298 4287 4299
f 4287 4288 4299
f 4299 4288 4300
f 4288 4289 4300
f 4300 4289 4301
f 4289 4290 4301
f 4301 4290 4302
f 4290 4291 4302
f 4302 4291 4303
f 4291 4292 4303
f 4303 4292 4304
f 4292 4293 4304
f 4304 4293 4305
f 4293 4294 4305
f 4305 4294 4306
f 4294 4295 4306
f 4306 4295 4307
f 4295 4296 4307
f 4307 4296 4308
f 4296 4297 4308
f 4308 4297 4309
f 4297 4286 4309
f 4309 4286 4298
f 4298 4299 4310
f 4310 4299 4311
f 4299 4300 4311
f 4311 4300 4312
f 4300 4301 4312
f 4312 4301 4313
f 4301 4302 4313
f 4313 4302 4314
f 4302 4303 4314
f 4314 4303 4315
f 4303 4304 4315
f 4315 4304 4316
f 4304 4305 4316
f 4316 4305 4317
f 4305 4306 4317
f 4317 4306 4318
f 4306 4307 4318
f 4318 4307 4319
f 4307 4308 4319
f 4319 4308 4320
f 4308 4309 4320
f 4320 4309 4321
f 4309 4298 4321
f 4321 4298 4310
f 4310 4311 4322
f 4322 4311 4323
f 4311 4312 4323
f 4323 4312 4324
f 4312 4313 4324
f 4324 4313 4325
f 4313 4314 4325
f 4325 4314 4326
f 4314 4315 4326
f 4326 4315 4327
f 4315 4316 4327
f 4327 4316 4328
f 4316 4317 4328
f 4328 4317 4329
f 4317 4318 4329
f 4329 4318 4330
f 4318 4319 4330
f 4330 4319 4331
f 4319 4320 4331
f 4331 4320 4332
f 4320 4321 4332
f 4332 4321 4333
f 4321 4310 4333
f 4333 4310 4322
f 4322 4323 4334
f 4334 4323 4335
f 4323 4324 4335
f 4335 4324 4336
f 4324 4325 4336
f 4336 4325 4337
f 4325 4326 4337
f 4337 4326 4338
f 4326 4327 4338
f 4338 4327 4339
f 4327 4328 4339
f 4339 4328 4340
f 4328 4329 4340
f 4340 4329 4341
f 4329 4330 4341
f 4341 4330 4342
f 4330 4331 4342
f 4342 4331 4343
f 4331 4332 4343
f 4343 4332 4344
f 4332 4333 4344
f 4344 4333 4345
f 4333 4322 4345
f 4345 4322 4334
f 4334 4335 4346
f 4346 4335 4347
f 4335 4336 4347
f 4347 4336 4348
f 4336 4337 4348
f 4348 4337 4349
f 4337 4338 4349
f 4349 4338 4350
f 4338 4339 4350
f 4350 4339 4351
f 4339 4340 4351
f 4351 4340 4352
f 4340 4341 4352
f 4352 4341 4353
f 4341 4342 4353
f 4353 4342 4354
f 4342 4343 4354
f 4354 4343 4355
f 4343 4344 4355
f 4355 4344 4356
f 4344 4345 4356
f 4356 4345 4357
f 4345 4334 4357
f 4357 4334 4346
f 4346 4347 4358
f 4358 4347 4359
f 4347 4348 4359
f 4359 4348 4360
f 4348 4349 4360
f 4360 4349 4361
f 4349 4350 4361
f 4361 4350 4362
f 4350 4351 4362
f 4362 4351 4363
f 4351 4352 4363
f 4363 4352 4364
f 4352 4353 4364
f 4364 4353 4365
f 4353 4354 4365
f 4365 4354 4366
f 4354 4355 4366
f 4366 4355 4367
f 4355 4356 4367
f 4367 4356 4368
f 4356 4357 4368
f 4368 4357 4369
f 4357 4346 4369
f 4369 4346 4358
f 4358 4359 4370
f 4370 4359 4371
f 4359 4360 4371
f 4371 4360 4372
f 4360 4361 4372
f 4372 4361 4373
f 4361 4362 4373
f 4373 4362 4374
f 4362 4363 4374
f 4374 4363 4375
f 4363 4364 4375
f 4375 4364 4376
f 4364 4365 4376
f 4376 4365 4377
f 4365 4366 4377
f 4377 4366 4378
f 4366 4367 4378
f 4378 4367 4379
f 4367 4368 4379
f 4379 4368 4380
f 4368 4369 4380
f 4380 4369 4381
f 4369 4358 4381
f 4381 4358 4370
f 4370 4371 4382
f 4382 4371 4383
f 4371 4372 4383
f 4383 4372 4384
f 4372 4373 4384
f 4384 4373 4385
f 4373 4374 4385
f 4385 4374 4386
f 4374 4375 4386
f 4386 4375 4387
f 4375 4376 4387
f 4387 4376 4388
f 4376 4377 4388
f 4388 4377 4389
f 4377 4378 4389
f 4389 4378 4390
f 4378 4379 4390
f 4390 4379 4391
f 4379 4380 4391
f 4391 4380 4392
f 4380 4381 4392
f 4392 4381 4393
f 4381 4370 4393
f 4393 4370 4382
f 4382 4383 4394
f 4394 4383 4395
f 4383 4384 4395
f 4395 4384 4396
f 4384 4385 4396
f 4396 4385 4397
f 4385 4386 4397
f 4397 4386 4398
f 4386 4387 4398
f 4398 4387 4399
f 4387 4388 4399
f 4399 4388 4400
f 4388 4389 4400
f 4400 4389 4401
f 4389 4390 4401
f 4401 4390 4402
f 4390 4391 4402
f 4402 4391 4403
f 4391 4392 4403
f 4403 4392 4404
f 4392 4393 4404
f 4404 4393 4405
f 4393 4382 4405
f 4405 4382 4394
f 4394 4395 4406
f 4406 4395 4407
f 4395 4396 4407
f 4407 4396 4408
f 4396 4397 4408
f 4408 4397 4409
f 4397 4398 4409
f 4409 4398 4410
f 4398 4399 4410
f 4410 4399 4411
f 4399 4400 4411
f 4411 4400 4412
f 4400 4401 4412
f 4412 4401 4413
f 4401 4402 4413
f 4413 4402 4414
f 4402 4403 4414
f 4414 4403 4415
f 4403 4404 4415
f 4415 4404 4416
f 4404 4405 4416
f 4416 4405 4417
f 4405 4394 4417
f 4417 4394 4406
f 4406 4407 4418
f 4418 4407 4419
f 4407 4408 4419
f 4419 4408 4420
f 4408 4409 4420
f 4420 4409 4421
f 4409 4410 4421
f 4421 4410 4422
f 4410 4411 4422
f 4422 4411 4423
f 4411 4412 4423
f 4423 4412 4424
f 4412 4413 4424
f 4424 4413 4425
f 4413 4414 4425
f 4425 4414 4426
f 4414 4415 4426
f 4426 4415 4427
f 4415 4416 4427
f 4427 4416 4428
f 4416 4417 4428
f 4428 4417 4429
f 4417 4406 4429
f 4429 4406 4418
f 4418 4419 4430
f 4430 4419 4431
f 4419 4420 4431
f 4431 4420 4432
f 4420 4421 4432
f 4432 4421 4433
f 4421 4422 4433
f 4433 4422 4434
f 4422 4423 4434
f 4434 4423 4435
f 4423 4424 4435
f 4435 4424 4436
f 4424 4425 4436
f 4436 4425 4437
f 4425 4426 4437
f 4437 4426 4438
f 4426 4427 4438
f 4438 4427 4439
f 4427 4428 4439
f 4439 4428 4440
f 4428 4429 4440
f 4440 4429 4441
f 4429 4418 4441
f 4441 4418 4430
f 4430 4431 4442
f 4442 4431 4443
f 4431 4432 4443
f 4443 4432 4444
f 4432 4433 4444
f 4444 4433 4445
f 4433 4434 4445
f 4445 4434 4446
f 4434 4435 4446
f 4446 4435 4447
f 4435 4436 4447
f 4447 4436 4448
f 4436 4437 4448
f 4448 4437 4449
f 4437 4438 4449
f 4449 4438 4450
f 4438 4439 4450
f 4450 4439 4451
f 4439 4440 4451
f 4451 4440 4452
f 4440 4441 4452
f 4452 4441 4453
f 4441 4430 4453
f 4453 4430 4442
f 4442 4443 4454
f 4454 4443 4455
f 4443 4444 4455
f 4455 4444 4456
f 4444 4445 4456
f 4456 4445 4457
f 4445 4446 4457
f 4457 4446 4458
f 4446 4447 4458
f 4458 4447 4459
f 4447 4448 4459
f 4459 4448 4460
f 4448 4449 4460
f 4460 4449 4461
f 4449 4450 4461
f 4461 4450 4462
f 4450 4451 4462
f 4462 4451 4463
f 4451 4452 4463
f 4463 4452 4464
f 4452 4453 4464
f 4464 4453 4465
f 4453 4442 4465
f 4465 4442 4454
f 4454 4455 4466
f 4466 4455 4467
f 4455 4456 4467
f 4467 4456 4468
f 4456 4457 4468
f 4468 4457 4469
f 4457 4458 4469
f 4469 4458 4470
f 4458 4459 4470
f 4470 4459 4471
f 4459 4460 4471
f 4471 4460 4472
f 4460 4461 4472
f 4472 4461 4473
f 4461 4462 4473
f 4473 4462 4474
f 4462 4463 4474
f 4474 4463 4475
f 4463 4464 4475
f 4475 4464 4476
f 4464 4465 4476
f 4476 4465 4477
f 4465 4454 4477
f 4477 4454 4466
f 4466 4467 4478
f 4478 4467 4479
f 4467 4468 4479
f 4479 4468 4480
f 4468 4469 4480
f 4480 4469 4481
f 4469 4470 4481
f 4481 4470 4482
f 4470 4471 4482
f 4482 4471 4483
f 4471 4472 4483
f 4483 4472 4484
f 4472 4473 4484
f 4484 4473 4485
f 4473 4474 4485
f 4485 4474 4486
f 4474 4475 4486
f 4486 4475 4487
f 4475 4476 4487
f 4487 4476 4488
f 4476 4477 4488
f 4488 4477 4489
f 4477 4466 4489
f 4489 4466 4478
f 4478 4479 4490
f 4490 4479 4491
f 4479 4480 4491
f 4491 4480 4492
f 4480 4481 4492
f 4492 4481 4493
f 4481 4482 4493
f 4493 4482 4494
f 4482 4483 4494
f 4494 4483 4495
f 4483 4484 4495
f 4495 4484 4496
f 4484 4485 4496
f 4496 4485 4497
f 4485 4486 4497
f 4497 4486 4498
f 4486 4487 4498
f 4498 4487 4499
f 4487 4488 4499
f 4499 4488 4500
f 4488 4489 4500
f 4500 4489 4501
f 4489 4478 4501
f 4501 4478 4490
f 4490 4491 4502
f 4502 4491 4503
f 4491 4492 4503
f 4503 4492 4504
f 4492 4493 4504
f 4504 4493 4505
f 4493 4494 4505
f 4505 4494 4506
f 4494 4495 4506
f 4506 4495 4507
f 4495 4496 4507
f 4507 4496 4508
f 4496 4497 4508
f 4508 4497 4509
f 4497 4498 4509
f 4509 4498 4510
f 4498 4499 4510
f 4510 4499 4511
f 4499 4500 4511
f 4511 4500 4512
f 4500 4501 4512
f 4512 4501 4513
f 4501 4490 4513
f 4513 4490 4502
f 4502 4503 4514
f 4514 4503 4515
f 4503 4504 4515
f 4515 4504 4516
f 4504 4505 4516
f 4516 4505 4517
f 4505 4506 4517
f 4517 4506 4518
f 4506 4507 4518
f 4518 4507 4519
f 4507 4508 4519
f 4519 4508 4520
f 4508 4509 4520
f 4520 4509 4521
f 4509 4510 4521
f 4521 4510 4522
f 4510 4511 4522
f 4522 4511 4523
f 4511 4512 4523
f 4523 4512 4524
f 4512 4513 4524
f 4524 4513 4525
f 4513 4502 4525
f 4525 4502 4514
f 4514 4515 4526
f 4526 4515 4527
f 4515 4516 4527
f 4527 4516 4528
f 4516 4517 4528
f 4528 4517 4529
f 4517 4518 4529
f 4529 4518 4530
f 4518 4519 4530
f 4530 4519 4531
f 4519 4520 4531
f 4531 4520 4532
f 4520 4521 4532
f 4532 4521 4533
f 4521 4522 4533
f 4533 4522 4534
f 4522 4523 4534
f 4534 4523 4535
f 4523 4524 4535
f 4535 4524 4536
f 4524 4525 4536
f 4536 4525 4537
f 4525 4514 4537
f 4537 4514 4526
f 4526 4527 4538
f 4538 4527 4539
f 4527 4528 4539
f 4539 4528 4540
f 4528 4529 4540
f 4540 4529 4541
f 4529 4530 4541
f 4541 4530 4542
f 4530 4531 4542
f 4542 4531 4543
f 4531 4532 4543
f 4543 4532 4544
f 4532 4533 4544
f 4544 4533 4545
f 4533 4534 4545
f 4545 4534 4546
f 4534 4535 4546
f 4546 4535 4547
f 4535 4536 4547
f 4547 4536 4548
f 4536 4537 4548
f 4548 4537 4549
f 4537 4526 4549
f 4549 4526 4538
f 4538 4539 4550
f 4550 4539 4551
f 4539 4540 4551
f 4551 4540 4552
f 4540 4541 4552
f 4552 4541 4553
f 4541 4542 4553
f 4553 4542 4554
f 4542 4543 4554
f 4554 4543 4555
f 4543 4544 4555
f 4555 4544 4556
f 4544 4545 4556
f 4556 4545 4557
f 4545 4546 4557
f 4557 4546 4558
f 4546 4547 4558
f 4558 4547 4559
f 4547 4548 4559
f 4559 4548 4560
f 4548 4549 4560
f 4560 4549 4561
f 4549 4538 4561
f 4561 4538 4550
f 4550 4551 4562
f 4562 4551 4563
f 4551 4552 4563
f 4563 4552 4564
f 4552 4553 4564
f 4564 4553 4565
f 4553 4554 4565
f 4565 4554 4566
f 4554 4555 4566
f 4566 4555 4567
f 4555 4556 4567
f 4567 4556 4568
f 4556 4557 4568
f 4568 4557 4569
f 4557 4558 4569
f 4569 4558 4570
f 4558 4559 4570
f 4570 4559 4571
f 4559 4560 4571
f 4571 4560 4572
f 4560 4561 4572
f 4572 4561 4573
f 4561 4550 4573
f 4573 4550 4562
f 4562 4563 4574
f 4574 4563 4575
f 4563 4564 4575
f 4575 4564 4576
f 4564 4565 4576
f 4576 4565 4577
f 4565 4566 4577
f 4577 4566 4578
f 4566 4567 4578
f 4578 4567 4579
f 4567 4568 4579
f 4579 4568 4580
f 4568 4569 4580
f 4580 4569 4581
f 4569 4570 4581
f 4581 4570 4582
f 4570 4571 4582
f 4582 4571 4583
f 4571 4572 4583
f 4583 4572 4584
f 4572 4573 4584
f 4584 4573 4585
f 4573 4562 4585
f 4585 4562 4574
f 4574 4575 4586
f 4586 4575 4587
f 4575 4576 4587
f 4587 4576 4588
f 4576 4577 4588
f 4588 4577 4589
f 4577 4578 4589
f 4589 4578 4590
f 4578 4579 4590
f 4590 4579 4591
f 4579 4580 4591
f 4591 4580 4592
f 4580 4581 4592
f 4592 4581 4593
f 4581 4582 4593
f 4593 4582 4594
f 4582 4583 4594
f 4594 4583 4595
f 4583 4584 4595
f 4595 4584 4596
f 4584 4585 4596
f 4596 4585 4597
f 4585 4574 4597
f 4597 4574 4586
f 4586 4587 4598
f 4598 4587 4599
f 4587 4588 4599
f 4599 4588 4600
f 4588 4589 4600
f 4600 4589 4601
f 4589 4590 4601
f 4601 4590 4602
f 4590 4591 4602
f 4602 4591 4603
f 4591 4592 4603
f 4603 4592 4604
f 4592 4593 4604
f 4604 4593 4605
f 4593 4594 4605
f 4605 4594 4606
f 4594 4595 4606
f 4606 4595 4607
f 4595 4596 4607
f 4607 4596 4608
f 4596 4597 4608
f 4608 4597 4609
f 4597 4586 4609
f 4609 4586 4598
f 4598 4599 4610
f 4610 4599 4611
f 4599 4600 4611
f 4611 4600 4612
f 4600 4601 4612
f 4612 4601 4613
f 4601 4602 4613
f 4613 4602 4614
f 4602 4603 4614
f 4614 4603 4615
f 4603 4604 4615
f 4615 4604 4616
f 4604 4605 4616
f 4616 4605 4617
f 4605 4606 4617
f 4617 4606 4618
f 4606 4607 4618
f 4618 4607 4619
f 4607 4608 4619
f 4619 4608 4620
f 4608 4609 4620
f 4620 4609 4621
f 4609 4598 4621
f 4621 4598 4610
f 4610 4611 4622
f 4622 4611 4623
f 4611 4612 4623
f 4623 4612 4624
f 4612 4613 4624
f 4624 4613 4625
f 4613 4614 4625
f 4625 4614 4626
f 4614 4615 4626
f 4626 4615 4627
f 4615 4616 4627
f 4627 4616 4628
f 4616 4617 4628
f 4628 4617 4629
f 4617 4618 4629
f 4629 4618 4630
f 4618 4619 4630
f 4630 4619 4631
f 4619 4620 4631
f 4631 4620 4632
f 4620 4621 4632
f 4632 4621 4633
f 4621 4610 4633
f 4633 4610 4622
f 4622 4623 4634
f 4634 4623 4635
f 4623 4624 4635
f 4635 4624 4636
f 4624 4625 4636
f 4636 4625 4637
f 4625 4626 4637
f 4637 4626 4638
f 4626 4627 4638
f 4638 4627 4639
f 4627 4628 4639
f 4639 4628 4640
f 4628 4629 4640
f 4640 4629 4641
f 4629 4630 4641
f 4641 4630 4642
f 4630 4631 4642
f 4642 4631 4643
f 4631 4632 4643
f 4643 4632 4644
f 4632 4633 4644
f 4644 4633 4645
f 4633 4622 4645
f 4645 4622 4634
f 4634 4635 4646
f 4646 4635 4647
f 4635 4636 4647
f 4647 4636 4648
f 4636 4637 4648
f 4648 4637 4649
f 4637 4638 4649
f 4649 4638 4650
f 4638 4639 4650
f 4650 4639 4651
f 4639 4640 4651
f 4651 4640 4652
f 4640 4641 4652
f 4652 4641 4653
f 4641 4642 4653
f 4653 4642 4654
f 4642 4643 4654
f 4654 4643 4655
f 4643 4644 4655
f 4655 4644 4656
f 4644 4645 4656
f 4656 4645 4657
f 4645 4634 4657
f 4657 4634 4646
f 4646 4647 4658
f 4658 4647 4659
f 4647 4648 4659
f 4659 4648 4660
f 4648 4649 4660
f 4660 4649 4661
f 4649 4650 4661
f 4661 4650 4662
f 4650 4651 4662
f 4662 4651 4663
f 4651 4652 4663
f 4663 4652 4664
f 4652 4653 4664
f 4664 4653 4665
f 4653 4654 4665
f 4665 4654 4666
f 4654 4655 4666
f 4666 4655 4667
f 4655 4656 4667
f 4667 4656 4668
f 4656 4657 4668
f 4668 4657 4669
f 4657 4646 4669
f 4669 4646 4658
f 4658 4659 4670
f 4670 4659 4671
f 4659 4660 4671
f 4671 4660 4672
f 4660 4661 4672
f 4672 4661 4673
f 4661 4662 4673
f 4673 4662 4674
f 4662 4663 4674
f 4674 4663 4675
f 4663 4664 4675
f 4675 4664 4676
f 4664 4665 4676
f 4676 4665 4677
f 4665 4666 4677
f 4677 4666 4678
f 4666 4667 4678
f 4678 4667 4679
f 4667 4668 4679
f 4679 4668 4680
f 4668 4669 4680
f 4680 4669 4681
f 4669 4658 4681
f 4681 4658 4670
f 4670 4671 4682
f 4682 4671 4683
f 4671 4672 4683
f 4683 4672 4684
f 4672 4673 4684
f 4684 4673 4685
f 4673 4674 4685
f 4685 4674 4686
f 4674 4675 4686
f 4686 4675 4687
f 4675 4676 4687
f 4687 4676 4688
f 4676 4677 4688
f 4688 4677 4689
f 4677 4678 4689
f 4689 4678 4690
f 4678 4679 4690
f 4690 4679 4691
f 4679 4680 4691
f 4691 4680 4692
f 4680 4681 4692
f 4692 4681 4693
f 4681 4670 4693
f 4693 4670 4682
f 4682 4683 4694
f 4694 4683 4695
f 4683 4684 4695
f 4695 4684 4696
f 4684 4685 4696
f 4696 4685 4697
f 4685 4686 4697
f 4697 4686 4698
f 4686 4687 4698
f 4698 4687 4699
f 4687 4688 4699
f 4699 4688 4700
f 4688 4689 4700
f 4700 4689 4701
f 4689 4690 4701
f 4701 4690 4702
f 4690 4691 4702
f 4702 4691 4703
f 4691 4692 4703
f 4703 4692 4704
f 4692 4693 4704
f 4704 4693 4705
f 4693 4682 4705
f 4705 4682 4694
f 4694 4695 4706
f 4706 4695 4707
f 4695 4696 4707
f 4707 4696 4708
f 4696 4697 4708
f 4708 4697 4709
f 4697 4698 4709
f 4709 4698 4710
f 4698 4699 4710
f 4710 4699 4711
f 4699 4700 4711
f 4711 4700 4712
f 4700 4701 4712
f 4712 4701 4713
f 4701 4702 4713
f 4713 4702 4714
f 4702 4703 4714
f 4714 4703 4715
f 4703 4704 4715
f 4715 4704 4716
f 4704 4705 4716
f 4716 4705 4717
f 4705 4694 4717
f 4717 4694 4706
f 4706 4707 4718
f 4718 4707 4719
f 4707 4708 4719
f 4719 4708 4720
f 4708 4709 4720
f 4720 4709 4721
f 4709 4710 4721
f 4721 4710 4722
f 4710 4711 4722
f 4722 4711 4723
f 4711 4712 4723
f 4723 4712 4724
f 4712 4713 4724
f 4724 4713 4725
f 4713 4714 4725
f 4725 4714 4726
f 4714 4715 4726
f 4726 4715 4727
f 4715 4716 4727
f 4727 4716 4728
f 4716 4717 4728
f 4728 4717 4729
f 4717 4706 4729
f 4729 4706 4718
f 4718 4719 4730
f 4730 4719 4731
f 4719 4720 4731
f 4731 4720 4732
f 4720 4721 4732
f 4732 4721 4733
f 4721 4722 4733
f 4733 4722 4734
f 4722 4723 4734
f 4734 4723 4735
f 4723 4724 4735
f 4735 4724 4736
f 4724 4725 4736
f 4736 4725 4737
f 4725 4726 4737
f 4737 4726 4738
f 4726 4727 4738
f 4738 4727 4739
f 4727 4728 4739
f 4739 4728 4740
f 4728 4729 4740
f 4740 4729 4741
f 4729 4718 4741
f 4741 4718 4730
f 4730 4731 4742
f 4742 4731 4743
f 4731 4732 4743
f 4743 4732 4744
f 4732 4733 4744
f 4744 4733 4745
f 4733 4734 4745
f 4745 4734 4746
f 4734 4735 4746
f 4746 4735 4747
f 4735 4736 4747
f 4747 4736 4748
f 4736 4737 4748
f 4748 4737 4749
f 4737 4738 4749
f 4749 4738 4750
f 4738 4739 4750
f 4750 4739 4751
f 4739 4740 4751
f 4751 4740 4752
f 4740 4741 4752
f 4752 4741 4753
f 4741 4730 4753
f 4753 4730 4742
f 4742 4743 4754
f 4754 4743 4755
f 4743 4744 4755
f 4755 4744 4756
f 4744 4745 4756
f 4756 4745 4757
f 4745 4746 4757
f 4757 4746 4758
f 4746 4747 4758
f 4758 4747 4759
f 4747 4748 4759
f 4759 4748 4760
f 4748 4749 4760
f 4760 4749 4761
f 4749 4750 4761
f 4761 4750 4762
f 4750 4751 4762
f 4762 4751 4763
f 4751 4752 4763
f 4763 4752 4764
f 4752 4753 4764
f 4764 4753 4765
f 4753 4742 4765
f 4765 4742 4754
f 4754 4755 4766
f 4766 4755 4767
f 4755 4756 4767
f 4767 4756 4768
f 4756 4757 4768
f 4768 4757 4769
f 4757 4758 4769
f 4769 4758 4770
f 4758 4759 4770
f 4770 4759 4771
f 4759 4760 4771
f 4771 4760 4772
f 4760 4761 4772
f 4772 4761 4773
f 4761 4762 4773
f 4773 4762 4774
f 4762 4763 4774
f 4774 4763 4775
f 4763 4764 4775
f 4775 4764 4776
f 4764 4765 4776
f 4776 4765 4777
f 4765 4754 4777
f 4777 4754 4766
f 4766 4767 4778
f 4778 4767 4779
f 4767 4768 4779
f 4779 4768 4780
f 4768 4769 4780
f 4780 4769 4781
f 4769 4770 4781
f 4781 4770 4782
f 4770 4771 4782
f 4782 4771 4783
f 4771 4772 4783
f 4783 4772 4784
f 4772 4773 4784
f 4784 4773 4785
f 4773 4774 4785
f 4785 4774 4786
f 4774 4775 4786
f 4786 4775 4787
f 4775 4776 4787
f 4787 4776 4788
f 4776 4777 4788
f 4788 4777 4789
f 4777 4766 4789
f 4789 4766 4778
f 4778 4779 4790
f 4790 4779 4791
f 4779 4780 4791
f 4791 4780 4792
f 4780 4781 4792
f 4792 4781 4793
f 4781 4782 4793
f 4793 4782 4794
f 4782 4783 4794
f 4794 4783 4795
f 4783 4784 4795
f 4795 4784 4796
f 4784 4785 4796
f 4796 4785 4797
f 4785 4786 4797
f 4797 4786 4798
f 4786 4787 4798
f 4798 4787 4799
f 4787 4788 4799
f 4799 4788 4800
f 4788 4789 4800
f 4800 4789 4801
f 4789 4778 4801
f 4801 4778 4790
f 4790 4791 4802
f 4802 4791 4803
f 4791 4792 4803
f 4803 4792 4804
f 4792 4793 4804
f 4804 4793 4805
f 4793 4794 4805
f 4805 4794 4806
f 4794 4795 4806
f 4806 4795 4807
f 4795 4796 4807
f 4807 4796 4808
f 4796 4797 4808
f 4808 4797 4809
f 4797 4798 4809
f 4809 4798 4810
f 4798 4799 4810
f 4810 4799 4811
f 4799 4800 4811
f 4811 4800 4812
f 4800 4801 4812
f 4812 4801 4813
f 4801 4790 4813
f 4813 4790 4802
f 4802 4803 4814
f 4814 4803 4815
f 4803 4804 4815
f 4815 4804 4816
f 4804 4805 4816
f 4816 4805 4817
f 4805 4806 4817
f 4817 4806 4818
f 4806 4807 4818
f 4818 4807 4819
f 4807 4808 4819
f 4819 4808 4820
f 4808 4809 4820
f 4820 4809 4821
f 4809 4810 4821
f 4821 4810 4822
f 4810 4811 4822
f 4822 4811 4823
f 4811 4812 4823
f 4823 4812 4824
f 4812 4813 4824
f 4824 4813 4825
f 4813 4802 4825
f 4825 4802 4814
f 4814 4815 4826
f 4826 4815 4827
f 4815 4816 4827
f 4827 4816 4828
f 4816 4817 4828
f 4828 4817 4829
f 4817 4818 4829
f 4829 4818 4830
f 4818 4819 4830
f 4830 4819 4831
f 4819 4820 4831
f 4831 4820 4832
f 4820 4821 4832
f 4832 4821 4833
f 4821 4822 4833
f 4833 4822 4834
f 4822 4823 4834
f 4834 4823 4835
f 4823 4824 4835
f 4835 4824 4836
f 4824 4825 4836
f 4836 4825 4837
f 4825 4814 4837
f 4837 4814 4826
f 4826 4827 4838
f 4838 4827 4839
f 4827 4828 4839
f 4839 4828 4840
f 4828 4829 4840
f 4840 4829 4841
f 4829 4830 4841
f 4841 4830 4842
f 4830 4831 4842
f 4842 4831 4843
f 4831 4832 4843
f 4843 4832 4844
f 4832 4833 4844
f 4844 4833 4845
f 4833 4834 4845
f 4845 4834 4846
f 4834 4835 4846
f 4846 4835 4847
f 4835 4836 4847
f 4847 4836 4848
f 4836 4837 4848
f 4848 4837 4849
f 4837 4826 4849
f 4849 4826 4838
f 4838 4839 4850
f 4850 4839 4851
f 4839 4840 4851
f 4851 4840 4852
f 4840 4841 4852
f 4852 4841 4853
f 4841 4842 4853
f 4853 4842 4854
f 4842 4843 4854
f 4854 4843 4855
f 4843 4844 4855
f 4855 4844 4856
f 4844 4845 4856
f 4856 4845 4857
f 4845 4846 4857
f 4857 4846 4858
f 4846 4847 4858
f 4858 4847 4859
f 4847 4848 4859
f 4859 4848 4860
f 4848 4849 4860
f 4860 4849 4861
f 4849 4838 4861
f 4861 4838 4850
f 4850 4851 4862
f 4862 4851 4863
f 4851 4852 4863
f 4863 4852 4864
f 4852 4853 4864
f 4864 4853 4865
f 4853 4854 4865
f 4865 4854 4866
f 4854 4855 4866
f 4866 4855 4867
f 4855 4856 4867
f 4867 4856 4868
f 4856 4857 4868
f 4868 4857 4869
f 4857 4858 4869
f 4869 4858 4870
f 4858 4859 4870
f 4870 4859 4871
f 4859 4860 4871
f 4871 4860 4872
f 4860 4861 4872
f 4872 4861 4873
f 4861 4850 4873
f 4873 4850 4862
f 4862 4863 4874
f 4874 4863 4875
f 4863 4864 4875
f 4875 4864 4876
f 4864 4865 4876
f 4876 4865 4877
f 4865 4866 4877
f 4877 4866 4878
f 4866 4867 4878
f 4878 4867 4879
f 4867 4868 4879
f 4879 4868 4880
f 4868 4869 4880
f 4880 4869 4881
f 4869 4870 4881
f 4881 4870 4882
f 4870 4871 4882
f 4882 4871 4883
f 4871 4872 4883
f 4883 4872 4884
f 4872 4873 4884
f 4884 4873 4885
f 4873 4862 4885
f 4885 4862 4874
f 4874 4875 4886
f 4886 4875 4887
f 4875 4876 4887
f 4887 4876 4888
f 4876 4877 4888
f 4888 4877 4889
f 4877 4878 4889
f 4889 4878 4890
f 4878 4879 4890
f 4890 4879 4891
f 4879 4880 4891
f 4891 4880 4892
f 4880 4881 4892
f 4892 4881 4893
f 4881 4882 4893
f 4893 4882 4894
f 4882 4883 4894
f 4894 4883 4895
f 4883 4884 4895
f 4895 4884 4896
f 4884 4885 4896
f 4896 4885 4897
f 4885 4874 4897
f 4897 4874 4886
f 4886 4887 4898
f 4898 4887 4899
f 4887 4888 4899
f 4899 4888 4900
f 4888 4889 4900
f 4900 4889 4901
f 4889 4890 4901
f 4901 4890 4902
f 4890 4891 4902
f 4902 4891 4903
f 4891 4892 4903
f 4903 4892 4904
f 4892 4893 4904
f 4904 4893 4905
f 4893 4894 4905
f 4905 4894 4906
f 4894 4895 4906
f 4906 4895 4907
f 4895 4896 4907
f 4907 4896 4908
f 4896 4897 4908
f 4908 4897 4909
f 4897 4886 4909
f 4909 4886 4898
f 4898 4899 4910
f 4910 4899 4911
f 4899 4900 4911
f 4911 4900 4912
f 4900 4901 4912
f 4912 4901 4913
f 4901 4902 4913
f 4913 4902 4914
f 4902 4903 4914
f 4914 4903 4915
f 4903 4904 4915
f 4915 4904 4916
f 4904 4905 4916
f 4916 4905 4917
f 4905 4906 4917
f 4917 4906 4918
f 4906 4907 4918
f 4918 4907 4919
f 4907 4908 4919
f 4919 4908 4920
f 4908 4909 4920
f 4920 4909 4921
f 4909 4898 4921
f 4921 4898 4910
f 4910 4911 4922
f 4922 4911 4923
f 4911 4912 4923
f 4923 4912 4924
f 4912 4913 4924
f 4924 4913 4925
f 4913 4914 4925
f 4925 4914 4926
f 4914 4915 4926
f 4926 4915 4927
f 4915 4916 4927
f 4927 4916 4928
f 4916 4917 4928
f 4928 4917 4929
f 4917 4918 4929
f 4929 4918 4930
f 4918 4919 4930
f 4930 4919 4931
f 4919 4920 4931
f 4931 4920 4932
f 4920 4921 4932
f 4932 4921 4933
f 4921 4910 4933
f 4933 4910 4922
f 4922 4923 4934
f 4934 4923 4935
f 4923 4924 4935
f 4935 4924 4936
f 4924 4925 4936
f 4936 4925 4937
f 4925 4926 4937
f 4937 4926 4938
f 4926 4927 4938
f 4938 4927 4939
f 4927 4928 4939
f 4939 4928 4940
f 4928 4929 4940
f 4940 4929 4941
f 4929 4930 4941
f 4941 4930 4942
f 4930 4931 4942
f 4942 4931 4943
f 4931 4932 4943
f 4943 4932 4944
f 4932 4933 4944
f 4944 4933 4945
f 4933 4922 4945
f 4945 4922 4934
f 4934 4935 4946
f 4946 4935 4947
f 4935 4936 4947
f 4947 4936 4948
f 4936 4937 4948
f 4948 4937 4949
f 4937 4938 4949
f 4949 4938 4950
f 4938 4939 4950
f 4950 4939 4951
f 4939 4940 4951
f 4951 4940 4952
f 4940 4941 4952
f 4952 4941 4953
f 4941 4942 4953
f 4953 4942 4954
f 4942 4943 4954
f 4954 4943 4955
f 4943 4944 4955
f 4955 4944 4956
f 4944 4945 4956
f 4956 4945 4957
f 4945 4934 4957
f 4957 4934 4946
f 4946 4947 4958
f 4958 4947 4959
f 4947 4948 4959
f 4959 4948 4960
f 4948 4949 4960
f 4960 4949 4961
f 4949 4950 4961
f 4961 4950 4962
f 4950 4951 4962
f 4962 4951 4963
f 4951 4952 4963
f 4963 4952 4964
f 4952 4953 4964
f 4964 4953 4965
f 4953 4954 4965
f 4965 4954 4966
f 4954 4955 4966
f 4966 4955 4967
f 4955 4956 4967
f 4967 4956 4968
f 4956 4957 4968
f 4968 4957 4969
f 4957 4946 4969
f 4969 4946 4958
f 4958 4959 4970
f 4970 4959 4971
f 4959 4960 4971
f 4971 4960 4972
f 4960 4961 4972
f 4972 4961 4973
f 4961 4962 4973
f 4973 4962 4974
f 4962 4963 4974
f 4974 4963 4975
f 4963 4964 4975
f 4975 4964 4976
f 4964 4965 4976
f 4976 4965 4977
f 4965 4966 4977
f 4977 4966 4978
f 4966 4967 4978
f 4978 4967 4979
f 4967 4968 4979
f 4979 4968 4980
f 4968 4969 4980
f 4980 4969 4981
f 4969 4958 4981
f 4981 4958 4970
f 4970 4971 4982
f 4982 4971 4983
f 4971 4972 4983
f 4983 4972 4984
f 4972 4973 4984
f 4984 4973 4985
f 4973 4974 4985
f 4985 4974 4986
f 4974 4975 4986
f 4986 4975 4987
f 4975 4976 4987
f 4987 4976 4988
f 4976 4977 4988
f 4988 4977 4989
f 4977 4978 4989
f 4989 4978 4990
f 4978 4979 4990
f 4990 4979 4991
f 4979 4980 4991
f 4991 4980 4992
f 4980 4981 4992
f 4992 4981 4993
f 4981 4970 4993
f 4993 4970 4982
f 4982 4983 4994
f 4994 4983 4995
f 4983 4984 4995
f 4995 4984 4996
f 4984 4985 4996
f 4996 4985 4997
f 4985 4986 4997
f 4997 4986 4998
f 4986 4987 4998
f 4998 4987 4999
f 4987 4988 4999
f 4999 4988 5000
f 4988 4989 5000
f 5000 4989 5001
f 4989 4990 5001
f 5001 4990 5002
f 4990 4991 5002
f 5002 4991 5003
f 4991 4992 5003
f 5003 4992 5004
f 4992 4993 5004
f 5004 4993 5005
f 4993 4982 5005
f 5005 4982 4994
f 4994 4995 5006
f 5006 4995 5007
f 4995 4996 5007
f 5007 4996 5008
f 4996 4997 5008
f 5008 4997 5009
f 4997 4998 5009
f 5009 4998 5010
f 4998 4999 5010
f 5010 4999 5011
f 4999 5000 5011
f 5011 5000 5012
f 5000 5001 5012
f 5012 5001 5013
f 5001 5002 5013
f 5013 5002 5014
f 5002 5003 5014
f 5014 5003 5015
f 5003 5004 5015
f 5015 5004 5016
f 5004 5005 5016
f 5016 5005 5017
f 5005 4994 5017
f 5017 4994 5006
f 5006 5007 5018
f 5018 5007 5019
f 5007 5008 5019
f 5019 5008 5020
f 5008 5009 5020
f 5020 5009 5021
f 5009 5010 5021
f 5021 5010 5022
f 5010 5011 5022
f 5022 5011 5023
f 5011 5012 5023
f 5023 5012 5024
f 5012 5013 5024
f 5024 5013 5025
f 5013 5014 5025
f 5025 5014 5026
f 5014 5015 5026
f 5026 5015 5027
f 5015 5016 5027
f 5027 5016 5028
f 5016 5017 5028
f 5028 5017 5029
f 5017 5006 5029
f 5029 5006 5018
f 5018 5019 5030
f 5030 5019 5031
f 5019 5020 5031
f 5031 5020 5032
f 5020 5021 5032
f 5032 5021 5033
f 5021 5022 5033
f 5033 5022 5034
f 5022 5023 5034
f 5034 5023 5035
f 5023 5024 5035
f 5035 5024 5036
f 5024 5025 5036
f 5036 5025 5037
f 5025 5026 5037
f 5037 5026 5038
f 5026 5027 5038
f 5038 5027 5039
f 5027 5028 5039
f 5039 5028 5040
f 5028 5029 5040
f 5040 5029 5041
f 5029 5018 5041
f 5041 5018 5030
f 5030 5031 5042
f 5042 5031 5043
f 5031 5032 5043
f 5043 5032 5044
f 5032 5033 5044
f 5044 5033 5045
f 5033 5034 5045
f 5045 5034 5046
f 5034 5035 5046
f 5046 5035 5047
f 5035 5036 5047
f 5047 5036 5048
f 5036 5037 5048
f 5048 5037 5049
f 5037 5038 5049
f 5049 5038 5050
f 5038 5039 5050
f 5050 5039 5051
f 5039 5040 5051
f 5051 5040 5052
f 5040 5041 5052
f 5052 5041 5053
f 5041 5030 5053
f 5053 5030 5042
f 5042 5043 5054
f 5054 5043 5055
f 5043 5044 5055
f 5055 5044 5056
f 5044 5045 5056
f 5056 5045 5057
f 5045 5046 5057
f 5057 5046 5058
f 5046 5047 5058
f 5058 5047 5059
f 5047 5048 5059
f 5059 5048 5060
f 5048 5049 5060
f 5060 5049 5061
f 5049 5050 5061
f 5061 5050 5062
f 5050 5051 5062
f 5062 5051 5063
f 5051 5052 5063
f 5063 5052 5064
f 5052 5053 5064
f 5064 5053 5065
f 5053 5042 5065
f 5065 5042 5054
f 5054 5055 5066
f 5066 5055 5067
f 5055 5056 5067
f 5067 5056 5068
f 5056 5057 5068
f 5068 5057 5069
f 5057 5058 5069
f 5069 5058 5070
f 5058 5059 5070
f 5070 5059 5071
f 5059 5060 5071
f 5071 5060 5072
f 5060 5061 5072
f 5072 5061 5073
f 5061 5062 5073
f 5073 5062 5074
f 5062 5063 5074
f 5074 5063 5075
f 5063 5064 5075
f 5075 5064 5076
f 5064 5065 5076
f 5076 5065 5077
f 5065 5054 5077
f 5077 5054 5066
f 5066 5067 5078
f 5078 5067 5079
f 5067 5068 5079
f 5079 5068 5080
f 5068 5069 5080
f 5080 5069 5081
f 5069 5070 5081
f 5081 5070 5082
f 5070 5071 5082
f 5082 5071 5083
f 5071 5072 5083
f 5083 5072 5084
f 5072 5073 5084
f 5084 5073 5085
f 5073 5074 5085
f 5085 5074 5086
f 5074 5075 5086
f 5086 5075 5087
f 5075 5076 5087
f 5087 5076 5088
f 5076 5077 5088
f 5088 5077 5089
f 5077 5066 5089
f 5089 5066 5078
f 5078 5079 5090
f 5090 5079 5091
f 5079 5080 5091
f 5091 5080 5092
f 5080 5081 5092
f 5092 5081 5093
f 5081 5082 5093
f 5093 5082 5094
f 5082 5083 5094
f 5094 5083 5095
f 5083 5084 5095
f 5095 5084 5096
f 5084 5085 5096
f 5096 5085 5097
f 5085 5086 5097
f 5097 5086 5098
f 5086 5087 5098
f 5098 5087 5099
f 5087 5088 5099
f 5099 5088 5100
f 5088 5089 5100
f 5100 5089 5101
f 5089 5078 5101
f 5101 5078 5090
f 5090 5091 5102
f 5102 5091 5103
f 5091 5092 5103
f 5103 5092 5104
f 5092 5093 5104
f 5104 5093 5105
f 5093 5094 5105
f 5105 5094 5106
f 5094 5095 5106
f 5106 5095 5107
f 5095 5096 5107
f 5107 5096 5108
f 5096 5097 5108
f 5108 5097 5109
f 5097 5098 5109
f 5109 5098 5110
f 5098 5099 5110
f 5110 5099 5111
f 5099 5100 5111
f 5111 5100 5112
f 5100 5101 5112
f 5112 5101 5113
f 5101 5090 5113
f 5113 5090 5102
f 5102 5103 5114
f 5114 5103 5115
f 5103 5104 5115
f 5115 5104 5116
f 5104 5105 5116
f 5116 5105 5117
f 5105 5106 5117
f 5117 5106 5118
f 5106 5107 5118
f 5118 5107 5119
f 5107 5108 5119
f 5119 5108 5120
f 5108 5109 5120
f 5120 5109 5121
f 5109 5110 5121
f 5121 5110 5122
f 5110 5111 5122
f 5122 5111 5123
f 5111 5112 5123
f 5123 5112 5124
f 5112 5113 5124
f 5124 5113 5125
f 5113 5102 5125
f 5125 5102 5114
f 5114 5115 5126
f 5126 5115 5127
f 5115 5116 5127
f 5127 5116 5128
f 5116 5117 5128
f 5128 5117 5129
f 5117 5118 5129
f 5129 5118 5130
f 5118 5119 5130
f 5130 5119 5131
f 5119 5120 5131
f 5131 5120 5132
f 5120 5121 5132
f 5132 5121 5133
f 5121 5122 5133
f 5133 5122 5134
f 5122 5123 5134
f 5134 5123 5135
f 5123 5124 5135
f 5135 5124 5136
f 5124 5125 5136
f 5136 5125 5137
f 5125 5114 5137
f 5137 5114 5126
f 5126 5127 5138
f 5138 5127 5139
f 5127 5128 5139
f 5139 5128 5140
f 5128 5129 5140
f 5140 5129 5141
f 5129 5130 5141
f 5141 5130 5142
f 5130 5131 5142
f 5142 5131 5143
f 5131 5132 5143
f 5143 5132 5144
f 5132 5133 5144
f 5144 5133 5145
f 5133 5134 5145
f 5145 5134 5146
f 5134 5135 5146
f 5146 5135 5147
f 5135 5136 5147
f 5147 5136 5148
f 5136 5137 5148
f 5148 5137 5149
f 5137 5126 5149
f 5149 5126 5138
f 5138 5139 5150
f 5150 5139 5151
f 5139 5140 5151
f 5151 5140 5152
f 5140 5141 5152
f 5152 5141 5153
f 5141 5142 5153
f 5153 5142 5154
f 5142 5143 5154
f 5154 5143 5155
f 5143 5144 5155
f 5155 5144 5156
f 5144 5145 5156
f 5156 5145 5157
f 5145 5146 5157
f 5157 5146 5158
f 5146 5147 5158
f 5158 5147 5159
f 5147 5148 5159
f 5159 5148 5160
f 5148 5149 5160
f 5160 5149 5161
f 5149 5138 5161
f 5161 5138 5150
f 5150 5151 5162
f 5162 5151 5163
f 5151 5152 5163
f 5163 5152 5164
f 5152 5153 5164
f 5164 5153 5165
f 5153 5154 5165
f 5165 5154 5166
f 5154 5155 5166
f 5166 5155 5167
f 5155 5156 5167
f 5167 5156 5168
f 5156 5157 5168
f 5168 5157 5169
f 5157 5158 5169
f 5169 5158 5170
f 5158 5159 5170
f 5170 5159 5171
f 5159 5160 5171
f 5171 5160 5172
f 5160 5161 5172
f 5172 5161 5173
f 5161 5150 5173
f 5173 5150 5162
f 5162 5163 5174
f 5174 5163 5175
f 5163 5164 5175
f 5175 5164 5176
f 5164 5165 5176
f 5176 5165 5177
f 5165 5166 5177
f 5177 5166 5178
f 5166 5167 5178
f 5178 5167 5179
f 5167 5168 5179
f 5179 5168 5180
f 5168 5169 5180
f 5180 5169 5181
f 5169 5170 5181
f 5181 5170 5182
f 5170 5171 5182
f 5182 5171 5183
f 5171 5172 5183
f 5183 5172 5184
f 5172 5173 5184
f 5184 5173 5185
f 5173 5162 5185
f 5185 5162 5174
f 5174 5175 5186
f 5186 5175 5187
f 5175 5176 5187
f 5187 5176 5188
f 5176 5177 5188
f 5188 5177 5189
f 5177 5178 5189
f 5189 5178 5190
f 5178 5179 5190
f 5190 5179 5191
f 5179 5180 5191
f 5191 5180 5192
f 5180 5181 5192
f 5192 5181 5193
f 5181 5182 5193
f 5193 5182 5194
f 5182 5183 5194
f 5194 5183 5195
f 5183 5184 5195
f 5195 5184 5196
f 5184 5185 5196
f 5196 5185 5197
f 5185 5174 5197
f 5197 5174 5186
f 5186 5187 5198
f 5198 5187 5199
f 5187 5188 5199
f 5199 5188 5200
f 5188 5189 5200
f 5200 5189 5201
f 5189 5190 5201
f 5201 5190 5202
f 5190 5191 5202
f 5202 5191 5203
f 5191 5192 5203
f 5203 5192 5204
f 5192 5193 5204
f 5204 5193 5205
f 5193 5194 5205
f 5205 5194 5206
f 5194 5195 5206
f 5206 5195 5207
f 5195 5196 5207
f 5207 5196 5208
f 5196 5197 5208
f 5208 5197 5209
f 5197 5186 5209
f 5209 5186 5198
f 5198 5199 5210
f 5210 5199 5211
f 5199 5200 5211
f 5211 5200 5212
f 5200 5201 5212
f 5212 5201 5213
f 5201 5202 5213
f 5213 5202 5214
f 5202 5203 5214
f 5214 5203 5215
f 5203 5204 5215
f 5215 5204 5216
f 5204 5205 5216
f 5216 5205 5217
f 5205 5206 5217
f 5217 5206 5218
f 5206 5207 5218
f 5218 5207 5219
f 5207 5208 5219
f 5219 5208 5220
f 5208 5209 5220
f 5220 5209 5221
f 5209 5198 5221
f 5221 5198 5210
f 5210 5211 5222
f 5222 5211 5223
f 5211 5212 5223
f 5223 5212 5224
f 5212 5213 5224
f 5224 5213 5225
f 5213 5214 5225
f 5225 5214 5226
f 5214 5215 5226
f 5226 5215 5227
f 5215 5216 5227
f 5227 5216 5228
f 5216 5217 5228
f 5228 5217 5229
f 5217 5218 5229
f 5229 5218 5230
f 5218 5219 5230
f 5230 5219 5231
f 5219 5220 5231
f 5231 5220 5232
f 5220 5221 5232
f 5232 5221 5233
f 5221 5210 5233
f 5233 5210 5222
f 5222 5223 5234
f 5234 5223 5235
f 5223 5224 5235
f 5235 5224 5236
f 5224 5225 5236
f 5236 5225 5237
f 5225 5226 5237
f 5237 5226 5238
f 5226 5227 5238
f 5238 5227 5239
f 5227 5228 5239
f 5239 5228 5240
f 5228 5229 5240
f 5240 5229 5241
f 5229 5230 5241
f 5241 5230 5242
f 5230 5231 5242
f 5242 5231 5243
f 5231 5232 5243
f 5243 5232 5244
f 5232 5233 5244
f 5244 5233 5245
f 5233 5222 5245
f 5245 5222 5234
f 5234 5235 5246
f 5246 5235 5247
f 5235 5236 5247
f 5247 5236 5248
f 5236 5237 5248
f 5248 5237 5249
f 5237 5238 5249
f 5249 5238 5250
f 5238 5239 5250
f 5250 5239 5251
f 5239 5240 5251
f 5251 5240 5252
f 5240 5241 5252
f 5252 5241 5253
f 5241 5242 5253
f 5253 5242 5254
f 5242 5243 5254
f 5254 5243 5255
f 5243 5244 5255
f 5255 5244 5256
f 5244 5245 5256
f 5256 5245 5257
f 5245 5234 5257
f 5257 5234 5246
f 5246 5247 5258
f 5258 5247 5259
f 5247 5248 5259
f 5259 5248 5260
f 5248 5249 5260
f 5260 5249 5261
f 5249 5250 5261
f 5261 5250 5262
f 5250 5251 5262
f 5262 5251 5263
f 5251 5252 5263
f 5263 5252 5264
f 5252 5253 5264
f 5264 5253 5265
f 5253 5254 5265
f 5265 5254 5266
f 5254 5255 5266
f 5266 5255 5267
f 5255 5256 5267
f 5267 5256 5268
f 5256 5257 5268
f 5268 5257 5269
f 5257 5246 5269
f 5269 5246 5258
f 5258 5259 5270
f 5270 5259 5271
f 5259 5260 5271
f 5271 5260 5272
f 5260 5261 5272
f 5272 5261 5273
f 5261 5262 5273
f 5273 5262 5274
f 5262 5263 5274
f 5274 5263 5275
f 5263 5264 5275
f 5275 5264 5276
f 5264 5265 5276
f 5276 5265 5277
f 5265 5266 5277
f 5277 5266 5278
f 5266 5267 5278
f 5278 5267 5279
f 5267 5268 5279
f 5279 5268 5280
f 5268 5269 5280
f 5280 5269 5281
f 5269 5258 5281
f 5281 5258 5270
f 5270 5271 5282
f 5282 5271 5283
f 5271 5272 5283
f 5283 5272 5284
f 5272 5273 5284
f 5284 5273 5285
f 5273 5274 5285
f 5285 5274 5286
f 5274 5275 5286
f 5286 5275 5287
f 5275 5276 5287
f 5287 5276 5288
f 5276 5277 5288
f 5288 5277 5289
f 5277 5278 5289
f 5289 5278 5290
f 5278 5279 5290
f 5290 5279 5291
f 5279 5280 5291
f 5291 5280 5292
f 5280 5281 5292
f 5292 5281 5293
f 5281 5270 5293
f 5293 5270 5282
f 5282 5283 5294
f 5294 5283 5295
f 5283 5284 5295
f 5295 5284 5296
f 5284 5285 5296
f 5296 5285 5297
f 5285 5286 5297
f 5297 5286 5298
f 5286 5287 5298
f 5298 5287 5299
f 5287 5288 5299
f 5299 5288 5300
f 5288 5289 5300
f 5300 5289 5301
f 5289 5290 5301
f 5301 5290 5302
f 5290 5291 5302
f 5302 5291 5303
f 5291 5292 5303
f 5303 5292 5304
f 5292 5293 5304
f 5304 5293 5305
f 5293 5282 5305
f 5305 5282 5294
f 5294 5295 5306
f 5306 5295 5307
f 5295 5296 5307
f 5307 5296 5308
f 5296 5297 5308
f 5308 5297 5309
f 5297 5298 5309
f 5309 5298 5310
f 5298 5299 5310
f 5310 5299 5311
f 5299 5300 5311
f 5311 5300 5312
f 5300 5301 5312
f 5312 5301 5313
f 5301 5302 5313
f 5313 5302 5314
f 5302 5303 5314
f 5314 5303 5315
f 5303 5304 5315
f 5315 5304 5316
f 5304 5305 5316
f 5316 5305 5317
f 5305 5294 5317
f 5317 5294 5306
f 5306 5307 5318
f 5318 5307 5319
f 5307 5308 5319
f 5319 5308 5320
f 5308 5309 5320
f 5320 5309 5321
f 5309 5310 5321
f 5321 5310 5322
f 5310 5311 5322
f 5322 5311 5323
f 5311 5312 5323
f 5323 5312 5324
f 5312 5313 5324
f 5324 5313 5325
f 5313 5314 5325
f 5325 5314 5326
f 5314 5315 5326
f 5326 5315 5327
f 5315 5316 5327
f 5327 5316 5328
f 5316 5317 5328
f 5328 5317 5329
f 5317 5306 5329
f 5329 5306 5318
f 5318 5319 5330
f 5330 5319 5331
f 5319 5320 5331
f 5331 5320 5332
f 5320 5321 5332
f 5332 5321 5333
f 5321 5322 5333
f 5333 5322 5334
f 5322 5323 5334
f 5334 5323 5335
f 5323 5324 5335
f 5335 5324 5336
f 5324 5325 5336
f 5336 5325 5337
f 5325 5326 5337
f 5337 5326 5338
f 5326 5327 5338
f 5338 5327 5339
f 5327 5328 5339
f 5339 5328 5340
f 5328 5329 5340
f 5340 5329 5341
f 5329 5318 5341
f 5341 5318 5330
f 5330 5331 5342
f 5342 5331 5343
f 5331 5332 5343
f 5343 5332 5344
f 5332 5333 5344
f 5344 5333 5345
f 5333 5334 5345
f 5345 5334 5346
f 5334 5335 5346
f 5346 5335 5347
f 5335 5336 5347
f 5347 5336 5348
f 5336 5337 5348
f 5348 5337 5349
f 5337 5338 5349
f 5349 5338 5350
f 5338 5339 5350
f 5350 5339 5351
f 5339 5340 5351
f 5351 5340 5352
f 5340 5341 5352
f 5352 5341 5353
f 5341 5330 5353
f 5353 5330 5342
f 5342 5343 5354
f 5354 5343 5355
f 5343 5344 5355
f 5355 5344 5356
f 5344 5345 5356
f 5356 5345 5357
f 5345 5346 5357
f 5357 5346 5358
f 5346 5347 5358
f 5358 5347 5359
f 5347 5348 5359
f 5359 5348 5360
f 5348 5349 5360
f 5360 5349 5361
f 5349 5350 5361
f 5361 5350 5362
f 5350 5351 5362
f 5362 5351 5363
f 5351 5352 5363
f 5363 5352 5364
f 5352 5353 5364
f 5364 5353 5365
f 5353 5342 5365
f 5365 5342 5354
f 5354 5355 5366
f 5366 5355 5367
f 5355 5356 5367
f 5367 5356 5368
f 5356 5357 5368
f 5368 5357 5369
f 5357 5358 5369
f 5369 5358 5370
f 5358 5359 5370
f 5370 5359 5371
f 5359 5360 5371
f 5371 5360 5372
f 5360 5361 5372
f 5372 5361 5373
f 5361 5362 5373
f 5373 5362 5374
f 5362 5363 5374
f 5374 5363 5375
f 5363 5364 5375
f 5375 5364 5376
f 5364 5365 5376
f 5376 5365 5377
f 5365 5354 5377
f 5377 5354 5366
f 5366 5367 5378
f 5378 5367 5379
f 5367 5368 5379
f 5379 5368 5380
f 5368 5369 5380
f 5380 5369 5381
f 5369 5370 5381
f 5381 5370 5382
f 5370 5371 5382
f 5382 5371 5383
f 5371 5372 5383
f 5383 5372 5384
f 5372 5373 5384
f 5384 5373 5385
f 5373 5374 5385
f 5385 5374 5386
f 5374 5375 5386
f 5386 5375 5387
f 5375 5376 5387
f 5387 5376 5388
f 5376 5377 5388
f 5388 5377 5389
f 5377 5366 5389
f 5389 5366 5378
f 5378 5379 5390
f 5390 5379 5391
f 5379 5380 5391
f 5391 5380 5392
f 5380 5381 5392
f 5392 5381 5393
f 5381 5382 5393
f 5393 5382 5394
f 5382 5383 5394
f 5394 5383 5395
f 5383 5384 5395
f 5395 5384 5396
f 5384 5385 5396
f 5396 5385 5397
f 5385 5386 5397
f 5397 5386 5398
f 5386 5387 5398
f 5398 5387 5399
f 5387 5388 5399
f 5399 5388 5400
f 5388 5389 5400
f 5400 5389 5401
f 5389 5378 5401
f 5401 5378 5390
f 5390 5391 5402
f 5402 5391 5403
f 5391 5392 5403
f 5403 5392 5404
f 5392 5393 5404
f 5404 5393 5405
f 5393 5394 5405
f 5405 5394 5406
f 5394 5395 5406
f 5406 5395 5407
f 5395 5396 5407
f 5407 5396 5408
f 5396 5397 5408
f 5408 5397 5409
f 5397 5398 5409
f 5409 5398 5410
f 5398 5399 5410
f 5410 5399 5411
f 5399 5400 5411
f 5411 5400 5412
f 5400 5401 5412
f 5412 5401 5413
f 5401 5390 5413
f 5413 5390 5402
f 5402 5403 5414
f 5414 5403 5415
f 5403 5404 5415
f 5415 5404 5416
f 5404 5405 5416
f 5416 5405 5417
f 5405 5406 5417
f 5417 5406 5418
f 5406 5407 5418
f 5418 5407 5419
f 5407 5408 5419
f 5419 5408 5420
f 5408 5409 5420
f 5420 5409 5421
f 5409 5410 5421
f 5421 5410 5422
f 5410 5411 5422
f 5422 5411 5423
f 5411 5412 5423
f 5423 5412 5424
f 5412 5413 5424
f 5424 5413 5425
f 5413 5402 5425
f 5425 5402 5414
f 5414 5415 5426
f 5426 5415 5427
f 5415 5416 5427
f 5427 5416 5428
f 5416 5417 5428
f 5428 5417 5429
f 5417 5418 5429
f 5429 5418 5430
f 5418 5419 5430
f 5430 5419 5431
f 5419 5420 5431
f 5431 5420 5432
f 5420 5421 5432
f 5432 5421 5433
f 5421 5422 5433
f 5433 5422 5434
f 5422 5423 5434
f 5434 5423 5435
f 5423 5424 5435
f 5435 5424 5436
f 5424 5425 5436
f 5436 5425 5437
f 5425 5414 5437
f 5437 5414 5426
f 5426 5427 5438
f 5438 5427 5439
f 5427 5428 5439
f 5439 5428 5440
f 5428 5429 5440
f 5440 5429 5441
f 5429 5430 5441
f 5441 5430 5442
f 5430 5431 5442
f 5442 5431 5443
f 5431 5432 5443
f 5443 5432 5444
f 5432 5433 5444
f 5444 5433 5445
f 5433 5434 5445
f 5445 5434 5446
f 5434 5435 5446
f 5446 5435 5447
f 5435 5436 5447
f 5447 5436 5448
f 5436 5437 5448
f 5448 5437 5449
f 5437 5426 5449
f 5449 5426 5438
f 5438 5439 5450
f 5450 5439 5451
f 5439 5440 5451
f 5451 5440 5452
f 5440 5441 5452
f 5452 5441 5453
f 5441 5442 5453
f 5453 5442 5454
f 5442 5443 5454
f 5454 5443 5455
f 5443 5444 5455
f 5455 5444 5456
f 5444 5445 5456
f 5456 5445 5457
f 5445 5446 5457
f 5457 5446 5458
f 5446 5447 5458
f 5458 5447 5459
f 5447 5448 5459
f 5459 5448 5460
f 5448 5449 5460
f 5460 5449 5461
f 5449 5438 5461
f 5461 5438 5450
f 5450 5451 5462
f 5462 5451 5463
f 5451 5452 5463
f 5463 5452 5464
f 5452 5453 5464
f 5464 5453 5465
f 5453 5454 5465
f 5465 5454 5466
f 5454 5455 5466
f 5466 5455 5467
f 5455 5456 5467
f 5467 5456 5468
f 5456 5457 5468
f 5468 5457 5469
f 5457 5458 5469
f 5469 5458 5470
f 5458 5459 5470
f 5470 5459 5471
f 5459 5460 5471
f 5471 5460 5472
f 5460 5461 5472
f 5472 5461 5473
f 5461 5450 5473
f 5473 5450 5462
f 5462 5463 5474
f 5474 5463 5475
f 5463 5464 5475
f 5475 5464 5476
f 5464 5465 5476
f 5476 5465 5477
f 5465 5466 5477
f 5477 5466 5478
f 5466 5467 5478
f 5478 5467 5479
f 5467 5468 5479
f 5479 5468 5480
f 5468 5469 5480
f 5480 5469 5481
f 5469 5470 5481
f 5481 5470 5482
f 5470 5471 5482
f 5482 5471 5483
f 5471 5472 5483
f 5483 5472 5484
f 5472 5473 5484
f 5484 5473 5485
f 5473 5462 5485
f 5485 5462 5474
f 5474 5475 5486
f 5486 5475 5487
f 5475 5476 5487
f 5487 5476 5488
f 5476 5477 5488
f 5488 5477 5489
f 5477 5478 5489
f 5489 5478 5490
f 5478 5479 5490
f 5490 5479 5491
f 5479 5480 5491
f 5491 5480 5492
f 5480 5481 5492
f 5492 5481 5493
f 5481 5482 5493
f 5493 5482 5494
f 5482 5483 5494
f 5494 5483 5495
f 5483 5484 5495
f 5495 5484 5496
f 5484 5485 5496
f 5496 5485 5497
f 5485 5474 5497
f 5497 5474 5486
f 5486 5487 5498
f 5498 5487 5499
f 5487 5488 5499
f 5499 5488 5500
f 5488 5489 5500
f 5500 5489 5501
f 5489 5490 5501
f 5501 5490 5502
f 5490 5491 5502
f 5502 5491 5503
f 5491 5492 5503
f 5503 5492 5504
f 5492 5493 5504
f 5504 5493 5505
f 5493 5494 5505
f 5505 5494 5506
f 5494 5495 5506
f 5506 5495 5507
f 5495 5496 5507
f 5507 5496 5508
f 5496 5497 5508
f 5508 5497 5509
f 5497 5486 5509
f 5509 5486 5498
f 5498 5499 5510
f 5510 5499 5511
f 5499 5500 5511
f 5511 5500 5512
f 5500 5501 5512
f 5512 5501 5513
f 5501 5502 5513
f 5513 5502 5514
f 5502 5503 5514
f 5514 5503 5515
f 5503 5504 5515
f 5515 5504 5516
f 5504 5505 5516
f 5516 5505 5517
f 5505 5506 5517
f 5517 5506 5518
f 5506 5507 5518
f 5518 5507 5519
f 5507 5508 5519
f 5519 5508 5520
f 5508 5509 5520
f 5520 5509 5521
f 5509 5498 5521
f 5521 5498 5510
f 5510 5511 5522
f 5522 5511 5523
f 5511 5512 5523
f 5523 5512 5524
f 5512 5513 5524
f 5524 5513 5525
f 5513 5514 5525
f 5525 5514 5526
f 5514 5515 5526
f 5526 5515 5527
f 5515 5516 5527
f 5527 5516 5528
f 5516 5517 5528
f 5528 5517 5529
f 5517 5518 5529
f 5529 5518 5530
f 5518 5519 5530
f 5530 5519 5531
f 5519 5520 5531
f 5531 5520 5532
f 5520 5521 5532
f 5532 5521 5533
f 5521 5510 5533
f 5533 5510 5522
f 5522 5523 5534
f 5534 5523 5535
f 5523 5524 5535
f 5535 5524 5536
f 5524 5525 5536
f 5536 5525 5537
f 5525 5526 5537
f 5537 5526 5538
f 5526 5527 5538
f 5538 5527 5539
f 5527 5528 5539
f 5539 5528 5540
f 5528 5529 5540
f 5540 5529 5541
f 5529 5530 5541
f 5541 5530 5542
f 5530 5531 5542
f 5542 5531 5543
f 5531 5532 5543
f 5543 5532 5544
f 5532 5533 5544
f 5544 5533 5545
f 5533 5522 5545
f 5545 5522 5534
f 5534 5535 5546
f 5546 5535 5547
f 5535 5536 5547
f 5547 5536 5548
f 5536 5537 5548
f 5548 5537 5549
f 5537 5538 5549
f 5549 5538 5550
f 5538 5539 5550
f 5550 5539 5551
f 5539 5540 5551
f 5551 5540 5552
f 5540 5541 5552
f 5552 5541 5553
f 5541 5542 5553
f 5553 5542 5554
f 5542 5543 5554
f 5554 5543 5555
f 5543 5544 5555
f 5555 5544 5556
f 5544 5545 5556
f 5556 5545 5557
f 5545 5534 5557
f 5557 5534 5546
f 5546 5547 5558
f 5558 5547 5559
f 5547 5548 5559
f 5559 5548 5560
f 5548 5549 5560
f 5560 5549 5561
f 5549 5550 5561
f 5561 5550 5562
f 5550 5551 5562
f 5562 5551 5563
f 5551 5552 5563
f 5563 5552 5564
f 5552 5553 5564
f 5564 5553 5565
f 5553 5554 5565
f 5565 5554 5566
f 5554 5555 5566
f 5566 5555 5567
f 5555 5556 5567
f 5567 5556 5568
f 5556 5557 5568
f 5568 5557 5569
f 5557 5546 5569
f 5569 5546 5558
f 5558 5559 5570
f 5570 5559 5571
f 5559 5560 5571
f 5571 5560 5572
f 5560 5561 5572
f 5572 5561 5573
f 5561 5562 5573
f 5573 5562 5574
f 5562 5563 5574
f 5574 5563 5575
f 5563 5564 5575
f 5575 5564 5576
f 5564 5565 5576
f 5576 5565 5577
f 5565 5566 5577
f 5577 5566 5578
f 5566 5567 5578
f 5578 5567 5579
f 5567 5568 5579
f 5579 5568 5580
f 5568 5569 5580
f 5580 5569 5581
f 5569 5558 5581
f 5581 5558 5570
f 5570 5571 5582
f 5582 5571 5583
f 5571 5572 5583
f 5583 5572 5584
f 5572 5573 5584
f 5584 5573 5585
f 5573 5574 5585
f 5585 5574 5586
f 5574 5575 5586
f 5586 5575 5587
f 5575 5576 5587
f 5587 5576 5588
f 5576 5577 5588
f 5588 5577 5589
f 5577 5578 5589
f 5589 5578 5590
f 5578 5579 5590
f 5590 5579 5591
f 5579 5580 5591
f 5591 5580 5592
f 5580 5581 5592
f 5592 5581 5593
f 5581 5570 5593
f 5593 5570 5582
f 5582 5583 5594
f 5594 5583 5595
f 5583 5584 5595
f 5595 5584 5596
f 5584 5585 5596
f 5596 5585 5597
f 5585 5586 5597
f 5597 5586 5598
f 5586 5587 5598
f 5598 5587 5599
f 5587 5588 5599
f 5599 5588 5600
f 5588 5589 5600
f 5600 5589 5601
f 5589 5590 5601
f 5601 5590 5602
f 5590 5591 5602
f 5602 5591 5603
f 5591 5592 5603
f 5603 5592 5604
f 5592 5593 5604
f 5604 5593 5605
f 5593 5582 5605
f 5605 5582 5594
f 5594 5595 5606
f 5606 5595 5607
f 5595 5596 5607
f 5607 5596 5608
f 5596 5597 5608
f 5608 5597 5609
f 5597 5598 5609
f 5609 5598 5610
f 5598 5599 5610
f 5610 5599 5611
f 5599 5600 5611
f 5611 5600 5612
f 5600 5601 5612
f 5612 5601 5613
f 5601 5602 5613
f 5613 5602 5614
f 5602 5603 5614
f 5614 5603 5615
f 5603 5604 5615
f 5615 5604 5616
f 5604 5605 5616
f 5616 5605 5617
f 5605 5594 5617
f 5617 5594 5606
f 5606 5607 5618
f 5618 5607 5619
f 5607 5608 5619
f 5619 5608 5620
f 5608 5609 5620
f 5620 5609 5621
f 5609 5610 5621
f 5621 5610 5622
f 5610 5611 5622
f 5622 5611 5623
f 5611 5612 5623
f 5623 5612 5624
f 5612 5613 5624
f 5624 5613 5625
f 5613 5614 5625
f 5625 5614 5626
f 5614 5615 5626
f 5626 5615 5627
f 5615 5616 5627
f 5627 5616 5628
f 5616 5617 5628
f 5628 5617 5629
f 5617 5606 5629
f 5629 5606 5618
f 5618 5619 5630
f 5630 5619 5631
f 5619 5620 5631
f 5631 5620 5632
f 5620 5621 5632
f 5632 5621 5633
f 5621 5622 5633
f 5633 5622 5634
f 5622 5623 5634
f 5634 5623 5635
f 5623 5624 5635
f 5635 5624 5636
f 5624 5625 5636
f 5636 5625 5637
f 5625 5626 5637
f 5637 5626 5638
f 5626 5627 5638
f 5638 5627 5639
f 5627 5628 5639
f 5639 5628 5640
f 5628 5629 5640
f 5640 5629 5641
f 5629 5618 5641
f 5641 5618 5630
f 5630 5631 5642
f 5642 5631 5643
f 5631 5632 5643
f 5643 5632 5644
f 5632 5633 5644
f 5644 5633 5645
f 5633 5634 5645
f 5645 5634 5646
f 5634 5635 5646
f 5646 5635 5647
f 5635 5636 5647
f 5647 5636 5648
f 5636 5637 5648
f 5648 5637 5649
f 5637 5638 5649
f 5649 5638 5650
f 5638 5639 5650
f 5650 5639 5651
f 5639 5640 5651
f 5651 5640 5652
f 5640 5641 5652
f 5652 5641 5653
f 5641 5630 5653
f 5653 5630 5642
f 5642 5643 5654
f 5654 5643 5655
f 5643 5644 5655
f 5655 5644 5656
f 5644 5645 5656
f 5656 5645 5657
f 5645 5646 5657
f 5657 5646 5658
f 5646 5647 5658
f 5658 5647 5659
f 5647 5648 5659
f 5659 5648 5660
f 5648 5649 5660
f 5660 5649 5661
f 5649 5650 5661
f 5661 5650 5662
f 5650 5651 5662
f 5662 5651 5663
f 5651 5652 5663
f 5663 5652 5664
f 5652 5653 5664
f 5664 5653 5665
f 5653 5642 5665
f 5665 5642 5654
f 5654 5655 5666
f 5666 5655 5667
f 5655 5656 5667
f 5667 5656 5668
f 5656 5657 5668
f 5668 5657 5669
f 5657 5658 5669
f 5669 5658 5670
f 5658 5659 5670
f 5670 5659 5671
f 5659 5660 5671
f 5671 5660 5672
f 5660 5661 5672
f 5672 5661 5673
f 5661 5662 5673
f 5673 5662 5674
f 5662 5663 5674
f 5674 5663 5675
f 5663 5664 5675
f 5675 5664 5676
f 5664 5665 5676
f 5676 5665 5677
f 5665 5654 5677
f 5677 5654 5666
f 5666 5667 5678
f 5678 5667 5679
f 5667 5668 5679
f 5679 5668 5680
f 5668 5669 5680
f 5680 5669 5681
f 5669 5670 5681
f 5681 5670 5682
f 5670 5671 5682
f 5682 5671 5683
f 5671 5672 5683
f 5683 5672 5684
f 5672 5673 5684
f 5684 5673 5685
f 5673 5674 5685
f 5685 5674 5686
f 5674 5675 5686
f 5686 5675 5687
f 5675 5676 5687
f 5687 5676 5688
f 5676 5677 5688
f 5688 5677 5689
f 5677 5666 5689
f 5689 5666 5678
f 5678 5679 5690
f 5690 5679 5691
f 5679 5680 5691
f 5691 5680 5692
f 5680 5681 5692
f 5692 5681 5693
f 5681 5682 5693
f 5693 5682 5694
f 5682 5683 5694
f 5694 5683 5695
f 5683 5684 5695
f 5695 5684 5696
f 5684 5685 5696
f 5696 5685 5697
f 5685 5686 5697
f 5697 5686 5698
f 5686 5687 5698
f 5698 5687 5699
f 5687 5688 5699
f 5699 5688 5700
f 5688 5689 5700
f 5700 5689 5701
f 5689 5678 5701
f 5701 5678 5690
f 5690 5691 5702
f 5702 5691 5703
f 5691 5692 5703
f 5703 5692 5704
f 5692 5693 5704
f 5704 5693 5705
f 5693 5694 5705
f 5705 5694 5706
f 5694 5695 5706
f 5706 5695 5707
f 5695 5696 5707
f 5707 5696 5708
f 5696 5697 5708
f 5708 5697 5709
f 5697 5698 5709
f 5709 5698 5710
f 5698 5699 5710
f 5710 5699 5711
f 5699 5700 5711
f 5711 5700 5712
f 5700 5701 5712
f 5712 5701 5713
f 5701 5690 5713
f 5713 5690 5702
f 5702 5703 5714
f 5714 5703 5715
f 5703 5704 5715
f 5715 5704 5716
f 5704 5705 5716
f 5716 5705 5717
f 5705 5706 5717
f 5717 5706 5718
f 5706 5707 5718
f 5718 5707 5719
f 5707 5708 5719
f 5719 5708 5720
f 5708 5709 5720
f 5720 5709 5721
f 5709 5710 5721
f 5721 5710 5722
f 5710 5711 5722
f 5722 5711 5723
f 5711 5712 5723
f 5723 5712 5724
f 5712 5713 5724
f 5724 5713 5725
f 5713 5702 5725
f 5725 5702 5714
f 5714 5715 5726
f 5726 5715 5727
f 5715 5716 5727
f 5727 5716 5728
f 5716 5717 5728
f 5728 5717 5729
f 5717 5718 5729
f 5729 5718 5730
f 5718 5719 5730
f 5730 5719 5731
f 5719 5720 5731
f 5731 5720 5732
f 5720 5721 5732
f 5732 5721 5733
f 5721 5722 5733
f 5733 5722 5734
f 5722 5723 5734
f 5734 5723 5735
f 5723 5724 5735
f 5735 5724 5736
f 5724 5725 5736
f 5736 5725 5737
f 5725 5714 5737
f 5737 5714 5726
f 5726 5727 5738
f 5738 5727 5739
f 5727 5728 5739
f 5739 5728 5740
f 5728 5729 5740
f 5740 5729 5741
f 5729 5730 5741
f 5741 5730 5742
f 5730 5731 5742
f 5742 5731 5743
f 5731 5732 5743
f 5743 5732 5744
f 5732 5733 5744
f 5744 5733 5745
f 5733 5734 5745
f 5745 5734 5746
f 5734 5735 5746
f 5746 5735 5747
f 5735 5736 5747
f 5747 5736 5748
f 5736 5737 5748
f 5748 5737 5749
f 5737 5726 5749
f 5749 5726 5738
f 5738 5739 5750
f 5750 5739 5751
f 5739 5740 5751
f 5751 5740 5752
f 5740 5741 5752
f 5752 5741 5753
f 5741 5742 5753
f 5753 5742 5754
f 5742 5743 5754
f 5754 5743 5755
f 5743 5744 5755
f 5755 5744 5756
f 5744 5745 5756
f 5756 5745 5757
f 5745 5746 5757
f 5757 5746 5758
f 5746 5747 5758
f 5758 5747 5759
f 5747 5748 5759
f 5759 5748 5760
f 5748 5749 5760
f 5760 5749 5761
f 5749 5738 5761
f 5761 5738 5750
f 5750 5751 5762
f 5762 5751 5763
f 5751 5752 5763
f 5763 5752 5764
f 5752 5753 5764
f 5764 5753 5765
f 5753 5754 5765
f 5765 5754 5766
f 5754 5755 5766
f 5766 5755 5767
f 5755 5756 5767
f 5767 5756 5768
f 5756 5757 5768
f 5768 5757 5769
f 5757 5758 5769
f 5769 5758 5770
f 5758 5759 5770
f 5770 5759 5771
f 5759 5760 5771
f 5771 5760 5772
f 5760 5761 5772
f 5772 5761 5773
f 5761 5750 5773
f 5773 5750 5762
f 5762 5763 5774
f 5774 5763 5775
f 5763 5764 5775
f 5775 5764 5776
f 5764 5765 5776
f 5776 5765 5777
f 5765 5766 5777
f 5777 5766 5778
f 5766 5767 5778
f 5778 5767 5779
f 5767 5768 5779
f 5779 5768 5780
f 5768 5769 5780
f 5780 5769 5781
f 5769 5770 5781
f 5781 5770 5782
f 5770 5771 5782
f 5782 5771 5783
f 5771 5772 5783
f 5783 5772 5784
f 5772 5773 5784
f 5784 5773 5785
f 5773 5762 5785
f 5785 5762 5774
f 5774 5775 5786
f 5786 5775 5787
f 5775 5776 5787
f 5787 5776 5788
f 5776 5777 5788
f 5788 5777 5789
f 5777 5778 5789
f 5789 5778 5790
f 5778 5779 5790
f 5790 5779 5791
f 5779 5780 5791
f 5791 5780 5792
f 5780 5781 5792
f 5792 5781 5793
f 5781 5782 5793
f 5793 5782 5794
f 5782 5783 5794
f 5794 5783 5795
f 5783 5784 5795
f 5795 5784 5796
f 5784 5785 5796
f 5796 5785 5797
f 5785 5774 5797
f 5797 5774 5786
f 5786 5787 5798
f 5798 5787 5799
f 5787 5788 5799
f 5799 5788 5800
f 5788 5789 5800
f 5800 5789 5801
f 5789 5790 5801
f 5801 5790 5802
f 5790 5791 5802
f 5802 5791 5803
f 5791 5792 5803
f 5803 5792 5804
f 5792 5793 5804
f 5804 5793 5805
f 5793 5794 5805
f 5805 5794 5806
f 5794 5795 5806
f 5806 5795 5807
f 5795 5796 5807
f 5807 5796 5808
f 5796 5797 5808
f 5808 5797 5809
f 5797 5786 5809
f 5809 5786 5798
f 5798 5799 5810
f 5810 5799 5811
f 5799 5800 5811
f 5811 5800 5812
f 5800 5801 5812
f 5812 5801 5813
f 5801 5802 5813
f 5813 5802 5814
f 5802 5803 5814
f 5814 5803 5815
f 5803 5804 5815
f 5815 5804 5816
f 5804 5805 5816
f 5816 5805 5817
f 5805 5806 5817
f 5817 5806 5818
f 5806 5807 5818
f 5818 5807 5819
f 5807 5808 5819
f 5819 5808 5820
f 5808 5809 5820
f 5820 5809 5821
f 5809 5798 5821
f 5821 5798 5810
f 5810 5811 5822
f 5822 5811 5823
f 5811 5812 5823
f 5823 5812 5824
f 5812 5813 5824
f 5824 5813 5825
f 5813 5814 5825
f 5825 5814 5826
f 5814 5815 5826
f 5826 5815 5827
f 5815 5816 5827
f 5827 5816 5828
f 5816 5817 5828
f 5828 5817 5829
f 5817 5818 5829
f 5829 5818 5830
f 5818 5819 5830
f 5830 5819 5831
f 5819 5820 5831
f 5831 5820 5832
f 5820 5821 5832
f 5832 5821 5833
f 5821 5810 5833
f 5833 5810 5822
f 5822 5823 5834
f 5834 5823 5835
f 5823 5824 5835
f 5835 5824 5836
f 5824 5825 5836
f 5836 5825 5837
f 5825 5826 5837
f 5837 5826 5838
f 5826 5827 5838
f 5838 5827 5839
f 5827 5828 5839
f 5839 5828 5840
f 5828 5829 5840
f 5840 5829 5841
f 5829 5830 5841
f 5841 5830 5842
f 5830 5831 5842
f 5842 5831 5843
f 5831 5832 5843
f 5843 5832 5844
f 5832 5833 5844
f 5844 5833 5845
f 5833 5822 5845
f 5845 5822 5834
f 5834 5835 5846
f 5846 5835 5847
f 5835 5836 5847
f 5847 5836 5848
f 5836 5837 5848
f 5848 5837 5849
f 5837 5838 5849
f 5849 5838 5850
f 5838 5839 5850
f 5850 5839 5851
f 5839 5840 5851
f 5851 5840 5852
f 5840 5841 5852
f 5852 5841 5853
f 5841 5842 5853
f 5853 5842 5854
f 5842 5843 5854
f 5854 5843 5855
f 5843 5844 5855
f 5855 5844 5856
f 5844 5845 5856
f 5856 5845 5857
f 5845 5834 5857
f 5857 5834 5846
f 5846 5847 5858
f 5858 5847 5859
f 5847 5848 5859
f 5859 5848 5860
f 5848 5849 5860
f 5860 5849 5861
f 5849 5850 5861
f 5861 5850 5862
f 5850 5851 5862
f 5862 5851 5863
f 5851 5852 5863
f 5863 5852 5864
f 5852 5853 5864
f 5864 5853 5865
f 5853 5854 5865
f 5865 5854 5866
f 5854 5855 5866
f 5866 5855 5867
f 5855 5856 5867
f 5867 5856 5868
f 5856 5857 5868
f 5868 5857 5869
f 5857 5846 5869
f 5869 5846 5858
f 5858 5859 5870
f 5870 5859 5871
f 5859 5860 5871
f 5871 5860 5872
f 5860 5861 5872
f 5872 5861 5873
f 5861 5862 5873
f 5873 5862 5874
f 5862 5863 5874
f 5874 5863 5875
f 5863 5864 5875
f 5875 5864 5876
f 5864 5865 5876
f 5876 5865 5877
f 5865 5866 5877
f 5877 5866 5878
f 5866 5867 5878
f 5878 5867 5879
f 5867 5868 5879
f 5879 5868 5880
f 5868 5869 5880
f 5880 5869 5881
f 5869 5858 5881
f 5881 5858 5870
f 5870 5871 5882
f 5882 5871 5882
f 5871 5872 5882
f 5882 5872 5882
f 5872 5873 5882
f 5882 5873 5882
f 5873 5874 5882
f 5882 5874 5882
f 5874 5875 5882
f 5882 5875 5882
f 5875 5876 5882
f 5882 5876 5882
f 5876 5877 5882
f 5882 5877 5882
f 5877 5878 5882
f 5882 5878 5882
f 5878 5879 5882
f 5882 5879 5882
f 5879 5880 5882
f 5882 5880 5882
f 5880 5881 5882
f 5882 5881 5882
f 5881 5870 5882
f 5882 5870 5882
f 5882 5882 5882
f 5882 5882 5882
f 5882 5882 5882
f 5882 5882 5882
f 5882 5882 5882
f 5882 5882 5882
f 5882 5882 5882
f 5882 5882 5882
f 5882 5882 5882
f 5882 5882 5882
f 5882 5882 5882
f 5882 5882 5882
f 5882 5882 5882
f 5882 5882 5882
f 5882 5882 5882
f 5882 5882 5882
f 5882 5882 5882
f 5882 5882 5882
f 5882 5882 5882
f 5882 5882 5882
f 5882 5882 5882
f 5882 5882 5882
f 5882 5882 5882
f 5882 5882 5882

g Path_(12)
v 299.06177 406.6642 32.0
v 299.05063 406.3323 32.066986
v 299.2146 406.3711 32.06528
v 299.33765 406.4884 32.063416
v 299.38675 406.65283 32.061882
v 299.3488 406.8203 32.0611
v 299.23392 406.94598 32.06127
v 299.0729 406.99612 32.062355
v 298.90894 406.95737 32.06406
v 298.7859 406.84006 32.065926
v 298.7368 406.67563 32.067455
v 298.77475 406.50815 32.06824
v 298.88962 406.38248 32.06807
v 299.24387 406.3328 33.02987
v 299.4082 406.36856 33.010784
v 299.53238 406.48358 32.986706
v 299.5831 406.647 32.964085
v 299.5468 406.81503 32.948982
v 299.43323 406.94266 32.94545
v 299.27277 406.99567 32.954426
v 299.10846 406.95987 32.97351
v 298.98428 406.84488 32.99759
v 298.93353 406.68146 33.02021
v 298.96982 406.51343 33.03531
v 299.0834 406.3858 33.038845
v 299.4479 406.40512 33.976116
v 299.609 406.43817 33.92862
v 299.7293 406.55032 33.87606
v 299.77658 406.7115 33.832527
v 299.73813 406.8785 33.80968
v 299.62427 407.0066 33.813644
v 299.4655 407.06146 33.843357
v 299.30438 407.0284 33.890858
v 299.18408 406.9163 33.943413
v 299.1368 406.7551 33.986946
v 299.17526 406.5881 34.009792
v 299.28912 406.46 34.00583
v 299.81317 406.60645 34.854744
v 299.95856 406.65598 34.776646
v 300.05438 406.7792 34.702126
v 300.07492 406.94315 34.651157
v 300.0147 407.10382 34.63739
v 299.88983 407.21823 34.66452
v 299.7338 407.25568 34.725273
v 299.5884 407.20612 34.80337
v 299.49258 407.0829 34.87789
v 299.47205 406.91895 34.928864
v 299.53226 406.75827 34.942627
v 299.65714 406.6439 34.915497
v 300.2717 406.81247 35.680862
v 300.41226 406.85593 35.590958
v 300.5061 406.97467 35.506393
v 300.52808 407.1369 35.449837
v 300.4723 407.29913 35.436436
v 300.35367 407.41794 35.46978
v 300.20404 407.46143 35.54094
v 300.06348 407.418 35.630844
v 299.96964 407.29926 35.715405
v 299.94766 407.13702 35.771965
v 300.00348 406.97476 35.785366
v 300.12207 406.856 35.75202
v 300.23233 407.1345 35.609825
usemtl mat_2
s 1
f 5883 5883 5884
f 5884 5883 5885
f 5883 5883 5885
f 5885 5883 5886
f 5883 5883 5886
f 5886 5883 5887
f 5883 5883 5887
f 5887 5883 5888
f 5883 5883 5888
f 5888 5883 5889
f 5883 5883 5889
f 5889 5883 5890
f 5883 5883 5890
f 5890 5883 5891
f 5883 5883 5891
f 5891 5883 5892
f 5883 5883 5892
f 5892 5883 5893
f 5883 5883 5893
f 5893 5883 5894
f 5883 5883 5894
f 5894 5883 5895
f 5883 5883 5895
f 5895 5883 5884
f 5884 5885 5896
f 5896 5885 5897
f 5885 5886 5897
f 5897 5886 5898
f 5886 5887 5898
f 5898 5887 5899
f 5887 5888 5899
f 5899 5888 5900
f 5888 5889 5900
f 5900 5889 5901
f 5889 5890 5901
f 5901 5890 5902
f 5890 5891 5902
f 5902 5891 5903
f 5891 5892 5903
f 5903 5892 5904
f 5892 5893 5904
f 5904 5893 5905
f 5893 5894 5905
f 5905 5894 5906
f 5894 5895 5906
f 5906 5895 5907
f 5895 5884 5907
f 5907 5884 5896
f 5896 5897 5908
f 5908 5897 5909
f 5897 5898 5909
f 5909 5898 5910
f 5898 5899 5910
f 5910 5899 5911
f 5899 5900 5911
f 5911 5900 5912
f 5900 5901 5912
f 5912 5901 5913
f 5901 5902 5913
f 5913 5902 5914
f 5902 5903 5914
f 5914 5903 5915
f 5903 5904 5915
f 5915 5904 5916
f 5904 5905 5916
f 5916 5905 5917
f 5905 5906 5917
f 5917 5906 5918
f 5906 5907 5918
f 5918 5907 5919
f 5907 5896 5919
f 5919 5896 5908
f 5908 5909 5920
f 5920 5909 5921
f 5909 5910 5921
f 5921 5910 5922
f 5910 5911 5922
f 5922 5911 5923
f 5911 5912 5923
f 5923 5912 5924
f 5912 5913 5924
f 5924 5913 5925
f 5913 5914 5925
f 5925 5914 5926
f 5914 5915 5926
f 5926 5915 5927
f 5915 5916 5927
f 5927 5916 5928
f 5916 5917 5928
f 5928 5917 5929
f 5917 5918 5929
f 5929 5918 5930
f 5918 5919 5930
f 5930 5919 5931
f 5919 5908 5931
f 5931 5908 5920
f 5920 5921 5932
f 5932 5921 5933
f 5921 5922 5933
f 5933 5922 5934
f 5922 5923 5934
f 5934 5923 5935
f 5923 5924 5935
f 5935 5924 5936
f 5924 5925 5936
f 5936 5925 5937
f 5925 5926 5937
f 5937 5926 5938
f 5926 5927 5938
f 5938 5927 5939
f 5927 5928 5939
f 5939 5928 5940
f 5928 5929 5940
f 5940 5929 5941
f 5929 5930 5941
f 5941 5930 5942
f 5930 5931 5942
f 5942 5931 5943
f 5931 5920 5943
f 5943 5920 5932
f 5932 5933 5944
f 5944 5933 5944
f 5933 5934 5944
f 5944 5934 5944
f 5934 5935 5944
f 5944 5935 5944
f 5935 5936 5944
f 5944 5936 5944
f 5936 5937 5944
f 5944 5937 5944
f 5937 5938 5944
f 5944 5938 5944
f 5938 5939 5944
f 5944 5939 5944
f 5939 5940 5944
f 5944 5940 5944
f 5940 5941 5944
f 5944 5941 5944
f 5941 5942 5944
f 5944 5942 5944
f 5942 5943 5944
f 5944 5943 5944
f 5943 5932 5944
f 5944 5932 5944

g Path_(10)
v 291.4233 391.71945 32.0
v 291.4233 392.05154 32.0
v 291.4233 392.00705 31.833948
v 291.4233 391.8855 31.712387
v 291.4233 391.71945 31.667894
v 291.4233 391.55338 31.712387
v 291.4233 391.43182 31.833948
v 291.4233 391.38733 32.0
v 291.4233 391.43182 32.166054
v 291.4233 391.55338 32.287613
v 291.4233 391.71945 32.332108
v 291.4233 391.8855 32.287613
v 291.4233 392.00705 32.166054
v 290.99197 392.05154 32.0
v 290.99197 392.00705 31.833948
v 290.99197 391.8855 31.712387
v 290.99197 391.71945 31.667894
v 290.99197 391.55338 31.712387
v 290.99197 391.43182 31.833948
v 290.99197 391.38733 32.0
v 290.99197 391.43182 32.166054
v 290.99197 391.55338 32.287613
v 290.99197 391.71945 32.332108
v 290.99197 391.8855 32.287613
v 290.99197 392.00705 32.166054
v 290.56168 392.05133 31.988068
v 290.57578 392.0008 31.82435
v 290.58585 391.87485 31.707722
v 290.58914 391.70728 31.669434
v 290.5848 391.54297 31.719746
v 290.57397 391.42593 31.845175
v 290.55957 391.38757 32.01211
v 290.54544 391.4381 32.17583
v 290.5354 391.56403 32.292458
v 290.5321 391.7316 32.330746
v 290.53644 391.8959 32.280434
v 290.54727 392.01294 32.155006
v 290.19067 392.0401 31.912664
v 290.29642 391.9541 31.80436
v 290.3591 391.8052 31.735813
v 290.3619 391.63333 31.72539
v 290.30408 391.48456 31.775885
v 290.2011 391.39868 31.873766
v 290.0806 391.39877 31.992807
v 289.97485 391.4848 32.101112
v 289.91217 391.63367 32.16966
v 289.90936 391.80554 32.18008
v 289.9672 391.95435 32.12959
v 290.07016 392.0402 32.031708
v 290.154 392.01013 31.438494
v 290.29205 391.91095 31.426384
v 290.36652 391.756 31.44196
v 290.35745 391.58685 31.481049
v 290.26724 391.4488 31.533176
v 290.1201 391.37878 31.584377
v 289.95544 391.39566 31.62093
v 289.81735 391.49484 31.633041
v 289.7429 391.64975 31.617466
v 289.75198 391.81894 31.578377
v 289.84216 391.957 31.526247
v 289.98932 392.02698 31.475048
v 290.04703 391.85098 30.974802
v 290.15848 391.72076 30.961615
v 290.19928 391.5562 30.990229
v 290.15848 391.40146 31.052979
v 290.04703 391.29794 31.133049
v 289.89474 391.27338 31.208986
v 289.7425 391.33438 31.260443
v 289.63104 391.4646 31.273632
v 289.59024 391.62912 31.245018
v 289.63104 391.7839 31.182268
v 289.7425 391.88742 31.102198
v 289.89474 391.91196 31.026258
v 289.83115 391.73044 30.553604
v 289.91934 391.59058 30.506626
v 289.95163 391.4225 30.522873
v 289.91934 391.27127 30.59799
v 289.83115 391.17743 30.711851
v 289.71066 391.16608 30.833948
v 289.59018 391.2403 30.931562
v 289.50195 391.38016 30.97854
v 289.46967 391.54825 30.962294
v 289.50195 391.69946 30.887177
v 289.59018 391.7933 30.773315
v 289.71066 391.80466 30.65122
v 289.38715 391.66263 30.316645
v 289.42838 391.5143 30.240137
v 289.44345 391.34314 30.245575
v 289.42838 391.195 30.331501
v 289.38715 391.10962 30.47489
v 289.33087 391.1098 30.637323
v 289.27457 391.19556 30.775276
v 289.23337 391.3439 30.851782
v 289.2183 391.51505 30.846344
v 289.23337 391.66318 30.760418
v 289.27457 391.7486 30.61703
v 289.33087 391.74838 30.454596
v 288.94016 391.57144 30.179245
v 288.9524 391.40546 30.136969
v 288.9527 391.23956 30.182878
v 288.94104 391.11823 30.304672
v 288.92047 391.0739 30.469717
v 288.89655 391.11856 30.633787
v 288.87567 391.24014 30.752922
v 288.86343 391.40613 30.795198
v 288.86313 391.57202 30.749289
v 288.87482 391.69336 30.627495
v 288.89536 391.73764 30.46245
v 288.91928 391.69302 30.29838
v 288.485 391.61084 30.179459
v 288.4953 391.45557 30.106916
v 288.50098 391.28436 30.121498
v 288.5005 391.1431 30.219296
v 288.494 391.06964 30.374104
v 288.4832 391.08365 30.544441
v 288.471 391.18143 30.68467
v 288.4607 391.3367 30.757212
v 288.45502 391.5079 30.742632
v 288.4555 391.64917 30.644835
v 288.462 391.72263 30.490026
v 288.4728 391.70862 30.319687
v 288.02255 391.62543 30.199278
v 288.04276 391.4857 30.101355
v 288.06427 391.31573 30.087027
v 288.08133 391.1611 30.160133
v 288.08936 391.06323 30.301083
v 288.0862 391.04834 30.47211
v 288.07272 391.12042 30.627388
v 288.05252 391.26016 30.72531
v 288.031 391.4301 30.739637
v 288.01395 391.58475 30.666533
v 288.00592 391.68262 30.525583
v 288.00906 391.6975 30.354555
v 287.62436 391.29016 30.405867
usemtl mat_3
s 1
f 5945 5945 5946
f 5946 5945 5947
f 5945 5945 5947
f 5947 5945 5948
f 5945 5945 5948
f 5948 5945 5949
f 5945 5945 5949
f 5949 5945 5950
f 5945 5945 5950
f 5950 5945 5951
f 5945 5945 5951
f 5951 5945 5952
f 5945 5945 5952
f 5952 5945 5953
f 5945 5945 5953
f 5953 5945 5954
f 5945 5945 5954
f 5954 5945 5955
f 5945 5945 5955
f 5955 5945 5956
f 5945 5945 5956
f 5956 5945 5957
f 5945 5945 5957
f 5957 5945 5946
f 5946 5947 5958
f 5958 5947 5959
f 5947 5948 5959
f 5959 5948 5960
f 5948 5949 5960
f 5960 5949 5961
f 5949 5950 5961
f 5961 5950 5962
f 5950 5951 5962
f 5962 5951 5963
f 5951 5952 5963
f 5963 5952 5964
f 5952 5953 5964
f 5964 5953 5965
f 5953 5954 5965
f 5965 5954 5966
f 5954 5955 5966
f 5966 5955 5967
f 5955 5956 5967
f 5967 5956 5968
f 5956 5957 5968
f 5968 5957 5969
f 5957 5946 5969
f 5969 5946 5958
f 5958 5959 5970
f 5970 5959 5971
f 5959 5960 5971
f 5971 5960 5972
f 5960 5961 5972
f 5972 5961 5973
f 5961 5962 5973
f 5973 5962 5974
f 5962 5963 5974
f 5974 5963 5975
f 5963 5964 5975
f 5975 5964 5976
f 5964 5965 5976
f 5976 5965 5977
f 5965 5966 5977
f 5977 5966 5978
f 5966 5967 5978
f 5978 5967 5979
f 5967 5968 5979
f 5979 5968 5980
f 5968 5969 5980
f 5980 5969 5981
f 5969 5958 5981
f 5981 5958 5970
f 5970 5971 5982
f 5982 5971 5983
f 5971 5972 5983
f 5983 5972 5984
f 5972 5973 5984
f 5984 5973 5985
f 5973 5974 5985
f 5985 5974 5986
f 5974 5975 5986
f 5986 5975 5987
f 5975 5976 5987
f 5987 5976 5988
f 5976 5977 5988
f 5988 5977 5989
f 5977 5978 5989
f 5989 5978 5990
f 5978 5979 5990
f 5990 5979 5991
f 5979 5980 5991
f 5991 5980 5992
f 5980 5981 5992
f 5992 5981 5993
f 5981 5970 5993
f 5993 5970 5982
f 5982 5983 5994
f 5994 5983 5995
f 5983 5984 5995
f 5995 5984 5996
f 5984 5985 5996
f 5996 5985 5997
f 5985 5986 5997
f 5997 5986 5998
f 5986 5987 5998
f 5998 5987 5999
f 5987 5988 5999
f 5999 5988 6000
f 5988 5989 6000
f 6000 5989 6001
f 5989 5990 6001
f 6001 5990 6002
f 5990 5991 6002
f 6002 5991 6003
f 5991 5992 6003
f 6003 5992 6004
f 5992 5993 6004
f 6004 5993 6005
f 5993 5982 6005
f 6005 5982 5994
f 5994 5995 6006
f 6006 5995 6007
f 5995 5996 6007
f 6007 5996 6008
f 5996 5997 6008
f 6008 5997 6009
f 5997 5998 6009
f 6009 5998 6010
f 5998 5999 6010
f 6010 5999 6011
f 5999 6000 6011
f 6011 6000 6012
f 6000 6001 6012
f 6012 6001 6013
f 6001 6002 6013
f 6013 6002 6014
f 6002 6003 6014
f 6014 6003 6015
f 6003 6004 6015
f 6015 6004 6016
f 6004 6005 6016
f 6016 6005 6017
f 6005 5994 6017
f 6017 5994 6006
f 6006 6007 6018
f 6018 6007 6019
f 6007 6008 6019
f 6019 6008 6020
f 6008 6009 6020
f 6020 6009 6021
f 6009 6010 6021
f 6021 6010 6022
f 6010 6011 6022
f 6022 6011 6023
f 6011 6012 6023
f 6023 6012 6024
f 6012 6013 6024
f 6024 6013 6025
f 6013 6014 6025
f 6025 6014 6026
f 6014 6015 6026
f 6026 6015 6027
f 6015 6016 6027
f 6027 6016 6028
f 6016 6017 6028
f 6028 6017 6029
f 6017 6006 6029
f 6029 6006 6018
f 6018 6019 6030
f 6030 6019 6031
f 6019 6020 6031
f 6031 6020 6032
f 6020 6021 6032
f 6032 6021 6033
f 6021 6022 6033
f 6033 6022 6034
f 6022 6023 6034
f 6034 6023 6035
f 6023 6024 6035
f 6035 6024 6036
f 6024 6025 6036
f 6036 6025 6037
f 6025 6026 6037
f 6037 6026 6038
f 6026 6027 6038
f 6038 6027 6039
f 6027 6028 6039
f 6039 6028 6040
f 6028 6029 6040
f 6040 6029 6041
f 6029 6018 6041
f 6041 6018 6030
f 6030 6031 6042
f 6042 6031 6043
f 6031 6032 6043
f 6043 6032 6044
f 6032 6033 6044
f 6044 6033 6045
f 6033 6034 6045
f 6045 6034 6046
f 6034 6035 6046
f 6046 6035 6047
f 6035 6036 6047
f 6047 6036 6048
f 6036 6037 6048
f 6048 6037 6049
f 6037 6038 6049
f 6049 6038 6050
f 6038 6039 6050
f 6050 6039 6051
f 6039 6040 6051
f 6051 6040 6052
f 6040 6041 6052
f 6052 6041 6053
f 6041 6030 6053
f 6053 6030 6042
f 6042 6043 6054
f 6054 6043 6055
f 6043 6044 6055
f 6055 6044 6056
f 6044 6045 6056
f 6056 6045 6057
f 6045 6046 6057
f 6057 6046 6058
f 6046 6047 6058
f 6058 6047 6059
f 6047 6048 6059
f 6059 6048 6060
f 6048 6049 6060
f 6060 6049 6061
f 6049 6050 6061
f 6061 6050 6062
f 6050 6051 6062
f 6062 6051 6063
f 6051 6052 6063
f 6063 6052 6064
f 6052 6053 6064
f 6064 6053 6065
f 6053 6042 6065
f 6065 6042 6054
f 6054 6055 6066
f 6066 6055 6067
f 6055 6056 6067
f 6067 6056 6068
f 6056 6057 6068
f 6068 6057 6069
f 6057 6058 6069
f 6069 6058 6070
f 6058 6059 6070
f 6070 6059 6071
f 6059 6060 6071
f 6071 6060 6072
f 6060 6061 6072
f 6072 6061 6073
f 6061 6062 6073
f 6073 6062 6074
f 6062 6063 6074
f 6074 6063 6075
f 6063 6064 6075
f 6075 6064 6076
f 6064 6065 6076
f 6076 6065 6077
f 6065 6054 6077
f 6077 6054 6066
f 6066 6067 6078
f 6078 6067 6078
f 6067 6068 6078
f 6078 6068 6078
f 6068 6069 6078
f 6078 6069 6078
f 6069 6070 6078
f 6078 6070 6078
f 6070 6071 6078
f 6078 6071 6078
f 6071 6072 6078
f 6078 6072 6078
f 6072 6073 6078
f 6078 6073 6078
f 6073 6074 6078
f 6078 6074 6078
f 6074 6075 6078
f 6078 6075 6078
f 6075 6076 6078
f 6078 6076 6078
f 6076 6077 6078
f 6078 6077 6078
f 6077 6066 6078
f 6078 6066 6078
f 6078 6078 6078
f 6078 6078 6078
f 6078 6078 6078
f 6078 6078 6078
f 6078 6078 6078
f 6078 6078 6078
f 6078 6078 6078
f 6078 6078 6078
f 6078 6078 6078
f 6078 6078 6078
f 6078 6078 6078
f 6078 6078 6078
f 6078 6078 6078
f 6078 6078 6078
f 6078 6078 6078
f 6078 6078 6078
f 6078 6078 6078
f 6078 6078 6078
f 6078 6078 6078
f 6078 6078 6078
f 6078 6078 6078
f 6078 6078 6078
f 6078 6078 6078
f 6078 6078 6078

g Path_(11)
v 293.582 394.54236 32.0
v 293.582 394.21024 32.0
v 293.582 394.25473 31.833948
v 293.582 394.37628 31.712387
v 293.582 394.54236 31.667894
v 293.582 394.7084 31.712387
v 293.582 394.82996 31.833948
v 293.582 394.87445 32.0
v 293.582 394.82996 32.166054
v 293.582 394.7084 32.287613
v 293.582 394.54236 32.332108
v 293.582 394.37628 32.287613
v 293.582 394.25473 32.166054
v 293.91748 394.21024 32.0
v 293.91748 394.25473 31.833948
v 293.91748 394.37628 31.712387
v 293.91748 394.54236 31.667894
v 293.91748 394.7084 31.712387
v 293.91748 394.82996 31.833948
v 293.91748 394.87445 32.0
v 293.91748 394.82996 32.166054
v 293.91748 394.7084 32.287613
v 293.91748 394.54236 32.332108
v 293.91748 394.37628 32.287613
v 293.91748 394.25473 32.166054
v 294.25293 394.21024 32.0
v 294.25293 394.25473 31.833948
v 294.25293 394.37628 31.712387
v 294.25293 394.54236 31.667894
v 294.25293 394.7084 31.712387
v 294.25293 394.82996 31.833948
v 294.25293 394.87445 32.0
v 294.25293 394.82996 32.166054
v 294.25293 394.7084 32.287613
v 294.25293 394.54236 32.332108
v 294.25293 394.37628 32.287613
v 294.25293 394.25473 32.166054
v 294.5884 394.21024 32.0
v 294.5884 394.25473 31.833948
v 294.5884 394.37628 31.712387
v 294.5884 394.54236 31.667894
v 294.5884 394.7084 31.712387
v 294.5884 394.82996 31.833948
v 294.5884 394.87445 32.0
v 294.5884 394.82996 32.166054
v 294.5884 394.7084 32.287613
v 294.5884 394.54236 32.332108
v 294.5884 394.37628 32.287613
v 294.5884 394.25473 32.166054
v 294.92386 394.21024 32.0
v 294.92386 394.25473 31.833948
v 294.92386 394.37628 31.712387
v 294.92386 394.54236 31.667894
v 294.92386 394.7084 31.712387
v 294.92386 394.82996 31.833948
v 294.92386 394.87445 32.0
v 294.92386 394.82996 32.166054
v 294.92386 394.7084 32.287613
v 294.92386 394.54236 32.332108
v 294.92386 394.37628 32.287613
v 294.92386 394.25473 32.166054
v 295.2591 394.21024 32.0
v 295.25912 394.25473 31.833948
v 295.25922 394.37628 31.712387
v 295.25934 394.54236 31.667894
v 295.25946 394.7084 31.712387
v 295.25952 394.82996 31.833948
v 295.25955 394.87445 32.0
v 295.25952 394.82996 32.166054
v 295.25946 394.7084 32.287613
v 295.25934 394.54236 32.332108
v 295.25922 394.37628 32.287613
v 295.25912 394.25473 32.166054
v 295.57352 394.21045 32.0
v 295.5764 394.25485 31.833948
v 295.58417 394.37616 31.712387
v 295.5948 394.5419 31.667894
v 295.60544 394.7076 31.712387
v 295.61322 394.82892 31.833948
v 295.61606 394.87332 32.0
v 295.61322 394.82892 32.166054
v 295.60544 394.7076 32.287613
v 295.5948 394.5419 32.332108
v 295.58417 394.37616 32.287613
v 295.5764 394.25485 32.166054
v 295.87088 394.17224 32.0
v 295.87848 394.21606 31.833948
v 295.89923 394.33585 31.712387
v 295.92758 394.49945 31.667894
v 295.9559 394.6631 31.712387
v 295.97665 394.78287 31.833948
v 295.98425 394.8267 32.0
v 295.97665 394.78287 32.166054
v 295.9559 394.6631 32.287613
v 295.92758 394.49945 32.332108
v 295.89923 394.33585 32.287613
v 295.87848 394.21606 32.166054
v 296.2749 394.09598 32.0
v 296.27225 394.1404 31.833948
v 296.26505 394.26175 31.712387
v 296.25522 394.42752 31.667894
v 296.2454 394.59326 31.712387
v 296.2382 394.71463 31.833948
v 296.23557 394.75903 32.0
v 296.2382 394.71463 32.166054
v 296.2454 394.59326 32.287613
v 296.25522 394.42752 32.332108
v 296.26505 394.26175 32.287613
v 296.27225 394.1404 32.166054
v 296.63077 394.21082 32.0
v 296.62292 394.2546 31.833948
v 296.60144 394.37427 31.712387
v 296.57208 394.5377 31.667894
v 296.54272 394.70114 31.712387
v 296.52124 394.82077 31.833948
v 296.51337 394.86456 32.0
v 296.52124 394.82077 32.166054
v 296.54272 394.70114 32.287613
v 296.57208 394.5377 32.332108
v 296.60144 394.37427 32.287613
v 296.62292 394.2546 32.166054
v 296.9269 394.2131 32.0
v 296.92432 394.25754 31.833948
v 296.9172 394.37888 31.712387
v 296.90747 394.54465 31.667894
v 296.89774 394.71042 31.712387
v 296.89062 394.83176 31.833948
v 296.88803 394.8762 32.0
v 296.89062 394.83176 32.166054
v 296.89774 394.71042 32.287613
v 296.90747 394.54465 32.332108
v 296.9172 394.37888 32.287613
v 296.92432 394.25754 32.166054
v 297.26083 394.24542 32.0
v 297.25653 394.28967 31.834066
v 297.24484 394.41058 31.712595
v 297.22885 394.57574 31.668133
v 297.21286 394.7409 31.712595
v 297.20117 394.86182 31.834066
v 297.19687 394.90607 32.0
v 297.20117 394.86182 32.165936
v 297.21286 394.7409 32.287407
v 297.22885 394.57574 32.331867
v 297.24484 394.41058 32.287407
v 297.25653 394.28967 32.165936
v 297.24136 394.57697 32.0
usemtl mat_4
s 1
f 6079 6079 6080
f 6080 6079 6081
f 6079 6079 6081
f 6081 6079 6082
f 6079 6079 6082
f 6082 6079 6083
f 6079 6079 6083
f 6083 6079 6084
f 6079 6079 6084
f 6084 6079 6085
f 6079 6079 6085
f 6085 6079 6086
f 6079 6079 6086
f 6086 6079 6087
f 6079 6079 6087
f 6087 6079 6088
f 6079 6079 6088
f 6088 6079 6089
f 6079 6079 6089
f 6089 6079 6090
f 6079 6079 6090
f 6090 6079 6091
f 6079 6079 6091
f 6091 6079 6080
f 6080 6081 6092
f 6092 6081 6093
f 6081 6082 6093
f 6093 6082 6094
f 6082 6083 6094
f 6094 6083 6095
f 6083 6084 6095
f 6095 6084 6096
f 6084 6085 6096
f 6096 6085 6097
f 6085 6086 6097
f 6097 6086 6098
f 6086 6087 6098
f 6098 6087 6099
f 6087 6088 6099
f 6099 6088 6100
f 6088 6089 6100
f 6100 6089 6101
f 6089 6090 6101
f 6101 6090 6102
f 6090 6091 6102
f 6102 6091 6103
f 6091 6080 6103
f 6103 6080 6092
f 6092 6093 6104
f 6104 6093 6105
f 6093 6094 6105
f 6105 6094 6106
f 6094 6095 6106
f 6106 6095 6107
f 6095 6096 6107
f 6107 6096 6108
f 6096 6097 6108
f 6108 6097 6109
f 6097 6098 6109
f 6109 6098 6110
f 6098 6099 6110
f 6110 6099 6111
f 6099 6100 6111
f 6111 6100 6112
f 6100 6101 6112
f 6112 6101 6113
f 6101 6102 6113
f 6113 6102 6114
f 6102 6103 6114
f 6114 6103 6115
f 6103 6092 6115
f 6115 6092 6104
f 6104 6105 6116
f 6116 6105 6117
f 6105 6106 6117
f 6117 6106 6118
f 6106 6107 6118
f 6118 6107 6119
f 6107 6108 6119
f 6119 6108 6120
f 6108 6109 6120
f 6120 6109 6121
f 6109 6110 6121
f 6121 6110 6122
f 6110 6111 6122
f 6122 6111 6123
f 6111 6112 6123
f 6123 6112 6124
f 6112 6113 6124
f 6124 6113 6125
f 6113 6114 6125
f 6125 6114 6126
f 6114 6115 6126
f 6126 6115 6127
f 6115 6104 6127
f 6127 6104 6116
f 6116 6117 6128
f 6128 6117 6129
f 6117 6118 6129
f 6129 6118 6130
f 6118 6119 6130
f 6130 6119 6131
f 6119 6120 6131
f 6131 6120 6132
f 6120 6121 6132
f 6132 6121 6133
f 6121 6122 6133
f 6133 6122 6134
f 6122 6123 6134
f 6134 6123 6135
f 6123 6124 6135
f 6135 6124 6136
f 6124 6125 6136
f 6136 6125 6137
f 6125 6126 6137
f 6137 6126 6138
f 6126 6127 6138
f 6138 6127 6139
f 6127 6116 6139
f 6139 6116 6128
f 6128 6129 6140
f 6140 6129 6141
f 6129 6130 6141
f 6141 6130 6142
f 6130 6131 6142
f 6142 6131 6143
f 6131 6132 6143
f 6143 6132 6144
f 6132 6133 6144
f 6144 6133 6145
f 6133 6134 6145
f 6145 6134 6146
f 6134 6135 6146
f 6146 6135 6147
f 6135 6136 6147
f 6147 6136 6148
f 6136 6137 6148
f 6148 6137 6149
f 6137 6138 6149
f 6149 6138 6150
f 6138 6139 6150
f 6150 6139 6151
f 6139 6128 6151
f 6151 6128 6140
f 6140 6141 6152
f 6152 6141 6153
f 6141 6142 6153
f 6153 6142 6154
f 6142 6143 6154
f 6154 6143 6155
f 6143 6144 6155
f 6155 6144 6156
f 6144 6145 6156
f 6156 6145 6157
f 6145 6146 6157
f 6157 6146 6158
f 6146 6147 6158
f 6158 6147 6159
f 6147 6148 6159
f 6159 6148 6160
f 6148 6149 6160
f 6160 6149 6161
f 6149 6150 6161
f 6161 6150 6162
f 6150 6151 6162
f 6162 6151 6163
f 6151 6140 6163
f 6163 6140 6152
f 6152 6153 6164
f 6164 6153 6165
f 6153 6154 6165
f 6165 6154 6166
f 6154 6155 6166
f 6166 6155 6167
f 6155 6156 6167
f 6167 6156 6168
f 6156 6157 6168
f 6168 6157 6169
f 6157 6158 6169
f 6169 6158 6170
f 6158 6159 6170
f 6170 6159 6171
f 6159 6160 6171
f 6171 6160 6172
f 6160 6161 6172
f 6172 6161 6173
f 6161 6162 6173
f 6173 6162 6174
f 6162 6163 6174
f 6174 6163 6175
f 6163 6152 6175
f 6175 6152 6164
f 6164 6165 6176
f 6176 6165 6177
f 6165 6166 6177
f 6177 6166 6178
f 6166 6167 6178
f 6178 6167 6179
f 6167 6168 6179
f 6179 6168 6180
f 6168 6169 6180
f 6180 6169 6181
f 6169 6170 6181
f 6181 6170 6182
f 6170 6171 6182
f 6182 6171 6183
f 6171 6172 6183
f 6183 6172 6184
f 6172 6173 6184
f 6184 6173 6185
f 6173 6174 6185
f 6185 6174 6186
f 6174 6175 6186
f 6186 6175 6187
f 6175 6164 6187
f 6187 6164 6176
f 6176 6177 6188
f 6188 6177 6189
f 6177 6178 6189
f 6189 6178 6190
f 6178 6179 6190
f 6190 6179 6191
f 6179 6180 6191
f 6191 6180 6192
f 6180 6181 6192
f 6192 6181 6193
f 6181 6182 6193
f 6193 6182 6194
f 6182 6183 6194
f 6194 6183 6195
f 6183 6184 6195
f 6195 6184 6196
f 6184 6185 6196
f 6196 6185 6197
f 6185 6186 6197
f 6197 6186 6198
f 6186 6187 6198
f 6198 6187 6199
f 6187 6176 6199
f 6199 6176 6188
f 6188 6189 6200
f 6200 6189 6201
f 6189 6190 6201
f 6201 6190 6202
f 6190 6191 6202
f 6202 6191 6203
[truncated: 3,266,494 more chars]
