# Supplementary material for: Heterogeneous somatostatin-expressing neuron population in mouse ventral tegmental area
Source: eLife. 2020 Aug 4;9:e59328. doi: 10.7554/eLife.59328 (PMC7440918; doi:10.7554/eLife.59328)
Supplement: Figure 5—source data 2. — This zip archive contains morphological images of all traced neurons grouped according their electrophysiological profiles. Each subtype’s folder contains a PDF file (with the list of neurons, their original location within the VTA, images of the traced morphology and individual Sholl curves) and two subfolders: ‘3D_gif’ – with *.gif files of the listed neurons; and ‘WaveFront_3D_obj’ – with corresponding *.obj files. *.gif files can be opened by any image viewer. *.obj files save information about the 3D model of the neurons and can be opened/reused with any 3D viewer or graphic software. [file elife-59328-fig5-data2.zip › Morphology_Source/ADP/WaveFront_3D_obj/10.obj]

# OBJ File
mtllib 140317_c2_model.mtl
g Start_point
v 152.13924 214.2228 18.71963
v 151.77501 214.01251 18.775
v 152.19559 214.01251 18.71963
v 151.98529 214.37674 18.71963
v 151.77501 214.43309 18.71963
v 151.56471 214.37674 18.71963
v 151.41077 214.2228 18.71963
v 151.35442 214.01251 18.71963
v 151.41077 213.80222 18.71963
v 151.56471 213.64827 18.71963
v 151.77501 213.59192 18.71963
v 151.98529 213.64827 18.71963
v 152.13924 213.80222 18.71963
v 152.47865 214.41876 18.557291
v 152.58751 214.01251 18.557291
v 152.18126 214.71616 18.557291
v 151.77501 214.82501 18.557291
v 151.36876 214.71616 18.557291
v 151.07137 214.41876 18.557291
v 150.96251 214.01251 18.557291
v 151.07137 213.60626 18.557291
v 151.36876 213.30885 18.557291
v 151.77501 213.20001 18.557291
v 152.18126 213.30885 18.557291
v 152.47865 213.60626 18.557291
v 152.77011 214.58704 18.29905
v 152.92406 214.01251 18.29905
v 152.34953 215.00761 18.29905
v 151.77501 215.16156 18.29905
v 151.20049 215.00761 18.29905
v 150.77989 214.58704 18.29905
v 150.62596 214.01251 18.29905
v 150.77989 213.43799 18.29905
v 151.20049 213.0174 18.29905
v 151.77501 212.86346 18.29905
v 152.34953 213.0174 18.29905
v 152.77011 213.43799 18.29905
v 152.99376 214.71616 17.9625
v 153.1823 214.01251 17.9625
v 152.47865 215.23126 17.9625
v 151.77501 215.4198 17.9625
v 151.07137 215.23126 17.9625
v 150.55626 214.71616 17.9625
v 150.3677 214.01251 17.9625
v 150.55626 213.30885 17.9625
v 151.07137 212.79376 17.9625
v 151.77501 212.60521 17.9625
v 152.47865 212.79376 17.9625
v 152.99376 213.30885 17.9625
v 153.13434 214.79732 17.570581
v 153.34464 214.01251 17.570581
v 152.55981 215.37184 17.570581
v 151.77501 215.58214 17.570581
v 150.99019 215.37184 17.570581
v 150.41566 214.79732 17.570581
v 150.20537 214.01251 17.570581
v 150.41566 213.22769 17.570581
v 150.99019 212.65317 17.570581
v 151.77501 212.44287 17.570581
v 152.55981 212.65317 17.570581
v 153.13434 213.22769 17.570581
v 153.1823 214.82501 17.15
v 153.40001 214.01251 17.15
v 152.58751 215.4198 17.15
v 151.77501 215.63751 17.15
v 150.96251 215.4198 17.15
v 150.3677 214.82501 17.15
v 150.15001 214.01251 17.15
v 150.3677 213.20001 17.15
v 150.96251 212.60521 17.15
v 151.77501 212.38751 17.15
v 152.58751 212.60521 17.15
v 153.1823 213.20001 17.15
v 153.13434 214.79732 16.72942
v 153.34464 214.01251 16.72942
v 152.55981 215.37184 16.72942
v 151.77501 215.58214 16.72942
v 150.99019 215.37184 16.72942
v 150.41566 214.79732 16.72942
v 150.20537 214.01251 16.72942
v 150.41566 213.22769 16.72942
v 150.99019 212.65317 16.72942
v 151.77501 212.44287 16.72942
v 152.55981 212.65317 16.72942
v 153.13434 213.22769 16.72942
v 152.99376 214.71616 16.3375
v 153.1823 214.01251 16.3375
v 152.47865 215.23126 16.3375
v 151.77501 215.4198 16.3375
v 151.07137 215.23126 16.3375
v 150.55626 214.71616 16.3375
v 150.3677 214.01251 16.3375
v 150.55626 213.30885 16.3375
v 151.07137 212.79376 16.3375
v 151.77501 212.60521 16.3375
v 152.47865 212.79376 16.3375
v 152.99376 213.30885 16.3375
v 152.77011 214.58704 16.000952
v 152.92406 214.01251 16.000952
v 152.34953 215.00761 16.000952
v 151.77501 215.16156 16.000952
v 151.20049 215.00761 16.000952
v 150.77989 214.58704 16.000952
v 150.62596 214.01251 16.000952
v 150.77989 213.43799 16.000952
v 151.20049 213.0174 16.000952
v 151.77501 212.86346 16.000952
v 152.34953 213.0174 16.000952
v 152.77011 213.43799 16.000952
v 152.47865 214.41876 15.742709
v 152.58751 214.01251 15.742709
v 152.18126 214.71616 15.742709
v 151.77501 214.82501 15.742709
v 151.36876 214.71616 15.742709
v 151.07137 214.41876 15.742709
v 150.96251 214.01251 15.742709
v 151.07137 213.60626 15.742709
v 151.36876 213.30885 15.742709
v 151.77501 213.20001 15.742709
v 152.18126 213.30885 15.742709
v 152.47865 213.60626 15.742709
v 152.13924 214.2228 15.580371
v 152.19559 214.01251 15.580371
v 151.98529 214.37674 15.580371
v 151.77501 214.43309 15.580371
v 151.56471 214.37674 15.580371
v 151.41077 214.2228 15.580371
v 151.35442 214.01251 15.580371
v 151.41077 213.80222 15.580371
v 151.56471 213.64827 15.580371
v 151.77501 213.59192 15.580371
v 151.98529 213.64827 15.580371
v 152.13924 213.80222 15.580371
v 151.77501 214.01251 15.525
usemtl mat_1
s 1
f 1 2 3
f 4 2 1
f 5 2 4
f 6 2 5
f 7 2 6
f 8 2 7
f 9 2 8
f 10 2 9
f 11 2 10
f 12 2 11
f 13 2 12
f 3 2 13
f 14 3 15
f 3 14 1
f 16 1 14
f 1 16 4
f 17 4 16
f 4 17 5
f 18 5 17
f 5 18 6
f 19 6 18
f 6 19 7
f 20 7 19
f 7 20 8
f 21 8 20
f 8 21 9
f 22 9 21
f 9 22 10
f 23 10 22
f 10 23 11
f 24 11 23
f 11 24 12
f 25 12 24
f 12 25 13
f 15 13 25
f 13 15 3
f 26 15 27
f 15 26 14
f 28 14 26
f 14 28 16
f 29 16 28
f 16 29 17
f 30 17 29
f 17 30 18
f 31 18 30
f 18 31 19
f 32 19 31
f 19 32 20
f 33 20 32
f 20 33 21
f 34 21 33
f 21 34 22
f 35 22 34
f 22 35 23
f 36 23 35
f 23 36 24
f 37 24 36
f 24 37 25
f 27 25 37
f 25 27 15
f 38 27 39
f 27 38 26
f 40 26 38
f 26 40 28
f 41 28 40
f 28 41 29
f 42 29 41
f 29 42 30
f 43 30 42
f 30 43 31
f 44 31 43
f 31 44 32
f 45 32 44
f 32 45 33
f 46 33 45
f 33 46 34
f 47 34 46
f 34 47 35
f 48 35 47
f 35 48 36
f 49 36 48
f 36 49 37
f 39 37 49
f 37 39 27
f 50 39 51
f 39 50 38
f 52 38 50
f 38 52 40
f 53 40 52
f 40 53 41
f 54 41 53
f 41 54 42
f 55 42 54
f 42 55 43
f 56 43 55
f 43 56 44
f 57 44 56
f 44 57 45
f 58 45 57
f 45 58 46
f 59 46 58
f 46 59 47
f 60 47 59
f 47 60 48
f 61 48 60
f 48 61 49
f 51 49 61
f 49 51 39
f 62 51 63
f 51 62 50
f 64 50 62
f 50 64 52
f 65 52 64
f 52 65 53
f 66 53 65
f 53 66 54
f 67 54 66
f 54 67 55
f 68 55 67
f 55 68 56
f 69 56 68
f 56 69 57
f 70 57 69
f 57 70 58
f 71 58 70
f 58 71 59
f 72 59 71
f 59 72 60
f 73 60 72
f 60 73 61
f 63 61 73
f 61 63 51
f 74 63 75
f 63 74 62
f 76 62 74
f 62 76 64
f 77 64 76
f 64 77 65
f 78 65 77
f 65 78 66
f 79 66 78
f 66 79 67
f 80 67 79
f 67 80 68
f 81 68 80
f 68 81 69
f 82 69 81
f 69 82 70
f 83 70 82
f 70 83 71
f 84 71 83
f 71 84 72
f 85 72 84
f 72 85 73
f 75 73 85
f 73 75 63
f 86 75 87
f 75 86 74
f 88 74 86
f 74 88 76
f 89 76 88
f 76 89 77
f 90 77 89
f 77 90 78
f 91 78 90
f 78 91 79
f 92 79 91
f 79 92 80
f 93 80 92
f 80 93 81
f 94 81 93
f 81 94 82
f 95 82 94
f 82 95 83
f 96 83 95
f 83 96 84
f 97 84 96
f 84 97 85
f 87 85 97
f 85 87 75
f 98 87 99
f 87 98 86
f 100 86 98
f 86 100 88
f 101 88 100
f 88 101 89
f 102 89 101
f 89 102 90
f 103 90 102
f 90 103 91
f 104 91 103
f 91 104 92
f 105 92 104
f 92 105 93
f 106 93 105
f 93 106 94
f 107 94 106
f 94 107 95
f 108 95 107
f 95 108 96
f 109 96 108
f 96 109 97
f 99 97 109
f 97 99 87
f 110 99 111
f 99 110 98
f 112 98 110
f 98 112 100
f 113 100 112
f 100 113 101
f 114 101 113
f 101 114 102
f 115 102 114
f 102 115 103
f 116 103 115
f 103 116 104
f 117 104 116
f 104 117 105
f 118 105 117
f 105 118 106
f 119 106 118
f 106 119 107
f 120 107 119
f 107 120 108
f 121 108 120
f 108 121 109
f 111 109 121
f 109 111 99
f 122 111 123
f 111 122 110
f 124 110 122
f 110 124 112
f 125 112 124
f 112 125 113
f 126 113 125
f 113 126 114
f 127 114 126
f 114 127 115
f 128 115 127
f 115 128 116
f 129 116 128
f 116 129 117
f 130 117 129
f 117 130 118
f 131 118 130
f 118 131 119
f 132 119 131
f 119 132 120
f 133 120 132
f 120 133 121
f 123 121 133
f 121 123 111
f 123 134 122
f 122 134 124
f 124 134 125
f 125 134 126
f 126 134 127
f 127 134 128
f 128 134 129
f 129 134 130
f 130 134 131
f 131 134 132
f 132 134 133
f 133 134 123

g Path_(5)
v 252.20001 118.3 12.599999
v 251.60204 118.0513 12.544609
v 251.70772 118.09525 12.228212
v 251.94531 118.19408 12.0114355
v 252.25116 118.32128 11.952364
v 252.54329 118.44278 12.066826
v 252.74345 118.52603 12.324152
v 252.79799 118.54871 12.655391
v 252.6923 118.50476 12.971787
v 252.45471 118.40594 13.188564
v 252.14886 118.27873 13.247636
v 251.85674 118.157234 13.133173
v 251.65659 118.07398 12.875848
v 251.8793 117.413605 12.660242
v 251.93747 117.431145 12.32674
v 252.14996 117.47961 12.067835
v 252.45984 117.546005 11.952899
v 252.78406 117.61255 12.01273
v 253.03575 117.66141 12.231296
v 253.14748 117.67949 12.550033
v 253.08931 117.66194 12.883534
v 252.87682 117.61348 13.14244
v 252.56696 117.54708 13.257376
v 252.24274 117.48054 13.197545
v 251.99103 117.43168 12.978979
v 251.87868 116.72146 12.763149
v 251.94118 116.7578 12.425101
v 252.16061 116.786964 12.14591
v 252.47816 116.80114 12.000385
v 252.80876 116.79653 12.027519
v 253.06383 116.774376 12.220042
v 253.17499 116.7406 12.526367
v 253.11249 116.70426 12.864414
v 252.89305 116.675095 13.143605
v 252.5755 116.66091 13.28913
v 252.24489 116.66552 13.261996
v 251.98984 116.68768 13.069473
v 251.88988 115.90002 12.562049
v 251.90393 115.9705 12.215943
v 252.08418 116.02989 11.890555
v 252.38234 116.06228 11.673073
v 252.7185 116.05898 11.62177
v 253.00261 116.02089 11.750394
v 253.15854 115.9582 12.024479
v 253.14449 115.88772 12.3705845
v 252.96423 115.82832 12.695972
v 252.66608 115.79594 12.913455
v 252.32991 115.79923 12.964758
v 252.04579 115.837326 12.836134
v 251.87871 115.11403 12.283115
v 251.93195 115.14939 11.938904
v 252.1441 115.1811 11.665827
v 252.45836 115.20066 11.537053
v 252.7905 115.20283 11.58709
v 253.05151 115.18703 11.802528
v 253.1715 115.157486 12.125642
v 253.11826 115.12212 12.469853
v 252.90608 115.090416 12.74293
v 252.59183 115.070854 12.871703
v 252.2597 115.06869 12.821668
v 251.99867 115.08449 12.606229
v 251.93553 114.14782 12.280638
v 252.00882 114.16454 11.952543
v 252.23022 114.22317 11.70597
v 252.54044 114.30799 11.606989
v 252.85631 114.39628 11.682121
v 253.0932 114.46437 11.911235
v 253.18767 114.49403 12.23294
v 253.11438 114.4773 12.561035
v 252.89296 114.41868 12.807608
v 252.58276 114.33386 12.906589
v 252.26689 114.245575 12.831456
v 252.02998 114.177475 12.602343
v 252.43724 113.20361 12.225922
v 252.51399 113.26525 11.904129
v 252.70744 113.41739 11.674667
v 252.96576 113.619286 11.599022
v 253.21973 113.81682 11.69746
v 253.4013 113.95708 11.943607
v 253.4618 114.00247 12.271507
v 253.38506 113.940834 12.5933
v 253.1916 113.78869 12.822762
v 252.93329 113.5868 12.898408
v 252.67932 113.38927 12.799969
v 252.49776 113.24901 12.5538225
v 253.10158 112.58322 12.227102
v 253.16995 112.65414 11.90539
v 253.34052 112.831635 11.676033
v 253.56758 113.06816 11.600487
v 253.79028 113.30034 11.698995
v 253.94897 113.46595 11.945161
v 254.0011 113.52063 12.2730255
v 253.93272 113.449715 12.594738
v 253.76216 113.27221 12.824096
v 253.5351 113.03568 12.899642
v 253.3124 112.80351 12.801134
v 253.1537 112.63789 12.554968
v 253.66678 112.014626 12.227034
v 253.73653 112.0842 11.905313
v 253.91084 112.25803 11.675951
v 254.143 112.48955 11.600405
v 254.37082 112.71671 11.698917
v 254.53323 112.87866 11.945091
v 254.58675 112.93199 12.272966
v 254.517 112.86242 12.5946865
v 254.3427 112.68858 12.824049
v 254.11052 112.45707 12.899595
v 253.8827 112.229904 12.801083
v 253.72029 112.06796 12.554908
v 254.24442 111.43693 12.227033
v 254.31407 111.506584 11.905313
v 254.48814 111.68066 11.675951
v 254.71999 111.91249 11.600405
v 254.94748 112.13998 11.698917
v 255.10966 112.302155 11.945091
v 255.16309 112.355576 12.272965
v 255.09343 112.28592 12.594686
v 254.91936 112.11185 12.824047
v 254.68752 111.88001 12.899593
v 254.46002 111.65253 12.801082
v 254.29782 111.49035 12.554907
v 254.82146 110.8599 12.227034
v 254.89111 110.929565 11.9053135
v 255.06519 111.10364 11.675952
v 255.29703 111.33548 11.600406
v 255.5245 111.56297 11.698918
v 255.68669 111.72516 11.945092
v 255.74011 111.77858 12.272966
v 255.67046 111.708916 12.5946865
v 255.49638 111.53484 12.824048
v 255.26454 111.303 12.899594
v 255.03706 111.07551 12.801082
v 254.87488 110.91332 12.554908
v 255.39818 110.28259 12.250004
v 255.45976 110.34417 11.925003
v 255.62799 110.512405 11.687085
v 255.8578 110.74221 11.599999
v 256.08762 110.97202 11.687081
v 256.25586 111.14025 11.924996
v 256.3174 111.201836 12.249995
v 256.25586 111.14026 12.574996
v 256.08762 110.97203 12.812914
v 255.8578 110.74222 12.9
v 255.62799 110.512405 12.812919
v 255.45976 110.34418 12.575004
v 255.97 109.710846 12.25
v 256.03226 109.77172 11.924999
v 256.20242 109.93802 11.687083
v 256.4348 110.16519 11.599999
v 256.66724 110.392365 11.687083
v 256.83737 110.55867 11.925
v 256.89966 110.61954 12.25
v 256.83737 110.55867 12.575
v 256.66724 110.392365 12.812917
v 256.4348 110.16519 12.9
v 256.20242 109.93802 12.812916
v 256.03226 109.77172 12.575
v 256.50912 109.14741 12.25
v 256.57468 109.20471 11.925
v 256.7538 109.36128 11.687083
v 256.99854 109.57516 11.599999
v 257.24326 109.78903 11.687083
v 257.4224 109.945595 11.925
v 257.48795 110.00291 12.25
v 257.4224 109.945595 12.575
v 257.24326 109.78903 12.812917
v 256.99854 109.57516 12.9
v 256.7538 109.36128 12.812917
v 256.57468 109.20471 12.575
v 256.9787 108.55996 12.25
v 257.0496 108.61054 11.925
v 257.24326 108.74875 11.687083
v 257.5078 108.93754 11.599999
v 257.77234 109.12633 11.687083
v 257.966 109.26453 11.925
v 258.0369 109.31512 12.25
v 257.966 109.26453 12.575
v 257.77234 109.12633 12.812917
v 257.5078 108.93754 12.9
v 257.24326 108.74875 12.812917
v 257.0496 108.61054 12.575
v 257.38513 107.918755 12.25
v 257.46017 107.96295 11.925
v 257.66516 108.083694 11.687083
v 257.9452 108.24863 11.599999
v 258.22525 108.41357 11.687083
v 258.43024 108.53431 11.925
v 258.50528 108.5785 12.25
v 258.43024 108.53431 12.575
v 258.22525 108.41357 12.812917
v 257.9452 108.24863 12.9
v 257.66516 108.083694 12.812917
v 257.46017 107.96295 12.575
v 257.8284 107.12554 12.25
v 257.89636 107.18001 11.925
v 258.082 107.3288 11.687083
v 258.3356 107.53204 11.599999
v 258.5892 107.7353 11.687083
v 258.77487 107.88409 11.925
v 258.8428 107.938545 12.25
v 258.77487 107.88409 12.575
v 258.5892 107.7353 12.812917
v 258.3356 107.53204 12.9
v 258.082 107.3288 12.812917
v 257.89636 107.18001 12.575
v 258.49588 106.53025 12.268871
v 258.5501 106.585754 11.94148
v 258.7115 106.75091 11.696756
v 258.93677 106.98145 11.600274
v 259.1656 107.21561 11.677885
v 259.3366 107.39064 11.908793
v 259.40405 107.45965 12.231128
v 259.34982 107.40414 12.558519
v 259.18845 107.23898 12.803244
v 258.96317 107.008446 12.899726
v 258.73434 106.774284 12.822115
v 258.5633 106.59925 12.591206
v 258.97928 106.007484 12.212091
v 259.0655 106.06932 11.893908
v 259.26843 106.21793 11.671954
v 259.53372 106.41349 11.605702
v 259.79025 106.6036 11.712906
v 259.9693 106.73732 11.964838
v 260.02292 106.778824 12.293995
v 259.9367 106.71699 12.612179
v 259.73376 106.568375 12.834133
v 259.4685 106.37281 12.900384
v 259.21194 106.1827 12.793181
v 259.0329 106.04898 12.541248
v 259.4057 105.29533 12.355284
v 259.45175 105.301575 12.03726
v 259.62177 105.41176 11.789399
v 259.87012 105.59637 11.678116
v 260.13034 105.80592 11.733228
v 260.33264 105.98428 11.939967
v 260.42285 106.08365 12.242939
v 260.37677 106.0774 12.560963
v 260.2068 105.96721 12.808823
v 259.9584 105.78261 12.920107
v 259.6982 105.57305 12.864995
v 259.4959 105.39469 12.658256
v 260.0476 104.66473 12.0674095
v 260.16653 104.68285 11.77188
v 260.3748 104.82114 11.597731
v 260.61652 105.04252 11.591623
v 260.827 105.28769 11.755195
v 260.94983 105.490944 12.044616
v 260.95206 105.59783 12.382338
v 260.83313 105.579704 12.677866
v 260.6249 105.44142 12.852016
v 260.38315 105.22003 12.858124
v 260.17267 104.97487 12.694552
v 260.04987 104.771614 12.40513
v 260.62964 104.11627 12.263624
v 260.7841 104.214615 11.992709
v 261.00824 104.410934 11.867479
v 261.24203 104.652626 11.921489
v 261.42282 104.87493 12.140267
v 261.50217 105.01827 12.465192
v 261.4588 105.04426 12.8092
v 261.30432 104.945915 13.080114
v 261.08017 104.749596 13.205345
v 260.84637 104.507904 13.151335
v 260.6656 104.2856 12.932557
v 260.58627 104.14225 12.607632
v 261.2271 103.563416 12.44481
v 261.34033 103.7162 12.16322
v 261.53302 103.95038 12.006547
v 261.75363 104.20319 12.01677
v 261.94296 104.406906 12.191152
v 262.05035 104.506935 12.482964
v 262.047 104.47646 12.814017
v 261.9338 104.32368 13.095606
v 261.7411 104.0895 13.252279
v 261.5205 103.836685 13.242056
v 261.33115 103.63297 13.067676
v 261.22375 103.53295 12.775863
v 261.87503 103.103096 12.220197
v 261.97656 103.31823 11.993723
v 262.15805 103.586044 11.889787
v 262.37082 103.834785 11.936238
v 262.55792 103.99781 12.120629
v 262.6692 104.031425 12.393554
v 262.6748 103.92663 12.681881
v 262.57327 103.7115 12.908355
v 262.3918 103.44369 13.012291
v 262.17902 103.19494 12.96584
v 261.9919 103.03192 12.781449
v 261.88065 102.9983 12.508525
v 262.49658 102.69976 11.869294
v 262.63754 102.92395 11.622502
v 262.84607 103.183075 11.518038
v 263.06622 103.40771 11.583894
v 263.23907 103.53767 11.802423
v 263.31824 103.53812 12.11507
v 263.28256 103.40895 12.438063
v 263.14157 103.18476 12.684855
v 262.93307 102.92564 12.789319
v 262.7129 102.701 12.723464
v 262.54007 102.571045 12.504935
v 262.46088 102.570595 12.192287
v 263.11417 102.0957 11.917422
v 263.27682 102.29289 11.696098
v 263.49347 102.54277 11.627364
v 263.70612 102.7784 11.729639
v 263.85773 102.93663 11.975517
v 263.90768 102.975075 12.299115
v 263.84265 102.88343 12.613727
v 263.68 102.68625 12.835051
v 263.46332 102.43636 12.903784
v 263.2507 102.20074 12.801509
v 263.0991 102.0425 12.555632
v 263.0491 102.00406 12.232033
v 263.77118 101.64419 11.869005
v 263.90494 101.9014 11.706004
v 264.09448 102.179306 11.691171
v 264.289 102.40346 11.828481
v 264.43637 102.51379 12.0811405
v 264.49713 102.48073 12.381451
v 264.45496 102.31315 12.648944
v 264.3212 102.05594 12.811945
v 264.13165 101.77803 12.826778
v 263.93713 101.55388 12.689469
v 263.78976 101.44355 12.43681
v 263.729 101.47661 12.136498
v 264.4531 101.262405 11.454938
v 264.5748 101.5322 11.30287
v 264.7504 101.819176 11.29964
v 264.93283 102.04642 11.446115
v 265.07324 102.153046 11.703047
v 265.13397 102.11049 12.00159
v 265.09875 101.93015 12.261751
v 264.97705 101.660355 12.413819
v 264.80145 101.37338 12.417049
v 264.61902 101.14614 12.270575
v 264.4786 101.03951 12.013642
v 264.41788 101.08207 11.715099
v 265.1111 100.80407 11.445154
v 265.23666 101.05586 11.264644
v 265.42242 101.33542 11.242648
v 265.61862 101.56782 11.38506
v 265.7727 101.690796 11.653722
v 265.84335 101.6714 11.9766445
v 265.81168 101.51483 12.2673025
v 265.68613 101.26304 12.447813
v 265.50034 100.98349 12.46981
v 265.30414 100.75109 12.327396
v 265.15005 100.62811 12.058735
v 265.0794 100.6475 11.735812
v 265.7923 100.37476 11.057944
v 265.91687 100.65192 10.89175
v 266.08588 100.9419 10.899282
v 266.25406 101.167015 11.078522
v 266.37634 101.26694 11.381441
v 266.41998 101.2149 11.726874
v 266.37323 101.02483 12.022262
v 266.24866 100.74768 12.188456
v 266.07962 100.4577 12.180924
v 265.91144 100.23259 12.001685
v 265.78915 100.13267 11.698766
v 265.74554 100.18471 11.3533325
v 266.66364 99.96915 11.070369
v 266.767 100.24589 10.909533
v 266.8883 100.559616 10.91747
v 266.99506 100.82628 11.092054
v 267.05865 100.97442 11.386506
v 267.06204 100.96434 11.721927
v 267.00433 100.79875 12.00844
v 266.901 100.52201 12.169276
v 266.7797 100.20828 12.161339
v 266.67294 99.94162 11.986754
v 266.60934 99.79348 11.692304
v 266.60593 99.80356 11.356883
v 267.46783 99.832146 10.980146
v 267.6099 100.12663 10.900728
v 267.75027 100.41738 10.995452
v 267.85132 100.62647 11.238938
v 267.886 100.69788 11.565944
v 267.84497 100.61249 11.888848
v 267.73926 100.39316 12.121129
v 267.5972 100.09866 12.200548
v 267.45682 99.80792 12.105824
v 267.35577 99.59883 11.862338
v 267.32114 99.52741 11.535333
v 267.36215 99.612816 11.212428
v 268.07452 99.4072 11.019673
v 268.2411 99.681915 10.906111
v 268.42206 99.95586 10.969765
v 268.5689 100.15562 11.193578
v 268.6423 100.227684 11.517581
v 268.6226 100.15273 11.854957
v 268.515 99.95085 12.115305
v 268.34842 99.67614 12.228868
v 268.16748 99.4022 12.165214
v 268.02063 99.20244 11.941401
v 267.94724 99.13037 11.617398
v 267.96695 99.20532 11.280022
v 268.64774 99.026665 10.912427
v 268.82465 99.29096 10.788852
v 269.04144 99.54136 10.810461
v 269.2401 99.71078 10.971464
v 269.36737 99.753815 11.228721
v 269.38916 99.65894 11.513299
v 269.2996 99.45158 11.748946
v 269.1227 99.18728 11.872521
v 268.90588 98.936874 11.850912
v 268.7072 98.76746 11.689909
v 268.57996 98.72443 11.432652
v 268.55817 98.8193 11.148074
v 269.28766 98.59252 10.523367
v 269.51785 98.83445 10.431866
v 269.75037 99.04041 10.510762
v 269.92285 99.15522 10.738915
v 269.98914 99.14811 11.055192
v 269.93146 99.02099 11.374846
v 269.76523 98.807915 11.6122265
v 269.53503 98.56598 11.703727
v 269.30252 98.360016 11.62483
v 269.13004 98.24521 11.396677
v 269.06375 98.25232 11.0804
v 269.12143 98.37944 10.760747
v 269.8298 97.93991 10.730305
v 270.0533 98.17668 10.609122
v 270.29 98.39891 10.6609955
v 270.4765 98.54705 10.872027
v 270.56274 98.58141 11.185671
v 270.5257 98.49278 11.517885
v 270.37527 98.30491 11.7796545
v 270.15173 98.06814 11.900838
v 269.91504 97.84591 11.848964
v 269.72858 97.69777 11.637933
v 269.6423 97.663414 11.324289
v 269.67935 97.752045 10.992074
v 270.25742 97.31696 10.685708
v 270.43396 97.55226 10.532746
v 270.6718 97.790245 10.522074
v 270.90723 97.96714 10.65655
v 271.07715 98.035545 10.900143
v 271.13602 97.97714 11.187582
v 271.06808 97.80756 11.441848
v 270.89154 97.572266 11.59481
v 270.6537 97.33428 11.605482
v 270.41827 97.15739 11.471005
v 270.24835 97.08898 11.227413
v 270.18948 97.147385 10.939974
v 270.7751 96.66238 10.407018
v 270.90146 96.87838 10.159177
v 271.11346 97.12805 10.065369
v 271.35425 97.34449 10.150727
v 271.55936 97.46971 10.392383
v 271.6738 97.47015 10.725582
v 271.6669 97.3457 11.061046
v 271.5405 97.1297 11.308886
v 271.32852 96.88003 11.402695
v 271.0877 96.66358 11.317335
v 270.88263 96.53837 11.075681
v 270.7682 96.537926 10.742481
v 271.45123 96.126526 10.102145
v 271.59366 96.37198 9.898119
v 271.7919 96.64327 9.863277
v 271.9928 96.867714 10.006955
v 272.14255 96.98516 10.290655
v 272.20102 96.96415 10.638358
v 272.15256 96.81031 10.9569
v 272.01013 96.56486 11.160925
v 271.81192 96.293564 11.195767
v 271.611 96.06912 11.05209
v 271.46124 95.951675 10.76839
v 271.40277 95.97269 10.420686
v 272.25812 95.650215 10.033388
v 272.38824 95.90774 9.851279
v 272.5479 96.20383 9.836414
v 272.6944 96.45917 9.992777
v 272.78842 96.60532 10.27847
v 272.8048 96.60314 10.616942
v 272.73914 96.45321 10.9175
v 272.60904 96.19569 11.099608
v 272.44934 95.89959 11.114473
v 272.30286 95.64426 10.958111
v 272.20883 95.49809 10.672418
v 272.19247 95.500275 10.333945
v 272.97662 95.20222 10.163903
v 273.08994 95.417336 9.931327
v 273.24146 95.70693 9.851461
v 273.39066 95.99341 9.945708
v 273.4975 96.200005 10.188813
v 273.5334 96.27137 10.515636
v 273.4887 96.18837 10.838606
v 273.37543 95.97325 11.071182
v 273.2239 95.683655 11.151048
v 273.0747 95.39718 11.056801
v 272.96786 95.19058 10.813696
v 272.93195 95.11922 10.486873
v 273.59027 94.8576 10.176874
v 273.73886 95.0421 9.937946
v 273.94263 95.294815 9.849479
v 274.14694 95.548035 9.935176
v 274.29706 95.7339 10.172075
v 274.35278 95.80261 10.496699
v 274.29916 95.735756 10.822066
v 274.15057 95.551254 11.060994
v 273.94684 95.29854 11.149462
v 273.74252 95.04532 11.063765
v 273.59238 94.85946 10.826865
v 273.53665 94.79074 10.502241
v 274.03723 94.34471 10.174453
v 274.22693 94.48878 9.936823
v 274.4858 94.68546 9.85013
v 274.74445 94.88207 9.937603
v 274.9336 95.02592 10.175805
v 275.00256 95.07845 10.50091
v 274.93286 95.025604 10.825805
v 274.74316 94.88154 11.063435
v 274.4843 94.68485 11.150128
v 274.22565 94.48824 11.0626545
v 274.0365 94.3444 10.824452
v 273.96753 94.29186 10.499349
v 274.39606 93.81908 10.176145
v 274.62082 93.89567 9.93774
v 274.92825 94.00043 9.84999
v 275.23608 94.10529 9.936406
v 275.46173 94.18216 10.173834
v 275.5448 94.210434 10.498654
v 275.463 94.18254 10.8238325
v 275.23828 94.10595 11.062237
v 274.93082 94.00119 11.149986
v 274.62302 93.896324 11.06357
v 274.39734 93.81946 10.826143
v 274.31427 93.79118 10.501322
v 274.4523 93.02731 10.18069
v 274.6782 93.09392 9.94039
v 274.98907 93.18558 9.850038
v 275.3016 93.27773 9.933844
v 275.5321 93.345695 10.169353
v 275.61877 93.371254 10.49346
v 275.5384 93.34755 10.81932
v 275.3125 93.280945 11.05962
v 275.00162 93.189285 11.149972
v 274.68906 93.09713 11.066165
v 274.45856 93.02917 10.830656
v 274.37192 93.00361 10.50655
v 274.98535 92.194305 10.067826
v 275.21704 92.35641 9.884636
v 275.49277 92.548546 9.86695
v 275.73862 92.71922 10.019507
v 275.88876 92.822716 10.301431
v 275.90295 92.83128 10.637178
v 275.77734 92.742645 10.936787
v 275.54565 92.580536 11.119977
v 275.26996 92.388405 11.137663
v 275.02408 92.21773 10.9851055
v 274.87396 92.114235 10.703182
v 274.85977 92.10566 10.3674345
v 275.56018 91.642685 10.0394745
v 275.80115 91.82937 9.876884
v 276.07446 92.02351 9.890648
v 276.30692 92.1731 10.077074
v 276.43625 92.23806 10.386212
v 276.42776 92.20097 10.735229
v 276.28375 92.07178 11.030603
v 276.04282 91.8851 11.193193
v 275.7695 91.690956 11.17943
v 275.53702 91.54136 10.993004
v 275.4077 91.47641 10.683866
v 275.4162 91.5135 10.334849
v 276.02444 91.15154 9.781787
v 276.31174 91.31832 9.672232
v 276.60266 91.441986 9.710849
v 276.81924 91.48941 9.887293
v 276.90347 91.447876 10.1542845
v 276.83276 91.328514 10.440284
v 276.6261 91.163315 10.668658
v 276.3388 90.99654 10.7782135
v 276.04788 90.87287 10.739596
v 275.8313 90.825455 10.563152
v 275.74707 90.86699 10.296161
v 275.81778 90.98634 10.010161
v 276.3225 90.39138 9.519674
v 276.61166 90.535126 9.371887
v 276.9147 90.65886 9.396557
v 277.1504 90.72944 9.587073
v 277.2556 90.72795 9.892388
v 277.20218 90.654785 10.230692
v 277.0044 90.52956 10.511337
v 276.71524 90.38581 10.659124
v 276.4122 90.26207 10.634455
v 276.17648 90.19149 10.443938
v 276.07126 90.192986 10.138623
v 276.12473 90.26615 9.80032
v 276.5923 89.52478 9.647294
v 276.86978 89.64753 9.503046
v 277.17526 89.78616 9.531974
v 277.4269 89.90354 9.726326
v 277.55728 89.96821 10.034026
v 277.53143 89.96284 10.372626
v 277.35632 89.88886 10.651399
v 277.07883 89.76611 10.795647
v 276.77335 89.62748 10.76672
v 276.5217 89.51011 10.572368
v 276.39133 89.44544 10.2646675
v 276.41718 89.45081 9.926067
v 276.98712 88.80951 9.626505
v 277.26895 88.94646 9.503982
v 277.56854 89.09106 9.554433
v 277.8056 89.204544 9.764339
v 277.91663 89.25653 10.077458
v 277.87186 89.23307 10.409889
v 277.68332 89.14046 10.672557
v 277.4015 89.0035 10.795081
v 277.1019 88.85891 10.74463
v 276.86484 88.745415 10.534723
v 276.7538 88.693436 10.221604
v 276.79855 88.716896 9.8891735
v 277.46045 88.13983 9.548643
v 277.76627 88.27379 9.5068
v 278.05026 88.39805 9.637418
v 278.23633 88.479324 9.905499
v 278.2746 88.49583 10.239213
v 278.15485 88.443146 10.549139
v 277.90912 88.33539 10.7522335
v 277.6033 88.20144 10.794077
v 277.3193 88.07717 10.663459
v 277.13324 87.9959 10.395377
v 277.09497 87.97939 10.061664
v 277.21472 88.03208 9.751739
v 277.8214 87.43194 9.575601
v 278.12457 87.57786 9.555632
v 278.39157 87.69773 9.70403
v 278.55087 87.75943 9.981033
v 278.55978 87.74644 10.312417
v 278.4159 87.662224 10.609388
v 278.15778 87.52936 10.792374
v 277.8546 87.38344 10.812343
v 277.58762 87.26357 10.663944
v 277.42834 87.201866 10.386941
v 277.41943 87.21486 10.055557
v 277.56332 87.29907 9.758586
v 278.16306 86.90215 9.866566
v 278.45572 87.066986 9.757131
v 278.73053 87.15304 9.802
v 278.91388 87.13725 9.98915
v 278.9566 87.023865 10.268435
v 278.8473 86.84325 10.56502
v 278.6152 86.6438 10.799435
v 278.32254 86.47897 10.908869
v 278.04773 86.392914 10.863999
v 277.86438 86.4087 10.676849
v 277.82166 86.522095 10.397565
v 277.93097 86.702705 10.100981
v 278.41946 86.45882 8.887461
v 278.6972 86.64692 8.722581
v 278.9861 86.71986 8.687878
v 279.20877 86.65807 8.792651
v 279.3055 86.47814 9.008825
v 279.25043 86.228264 9.278478
v 279.05826 85.975395 9.529355
v 278.7805 85.78729 9.694235
v 278.49158 85.71436 9.728937
v 278.26892 85.77614 9.624165
v 278.17218 85.95607 9.4079895
v 278.2273 86.20595 9.138337
v 279.03195 86.04266 8.370284
v 279.3253 86.17649 8.299033
v 279.5796 86.19384 8.351236
v 279.72668 86.09005 8.512905
v 279.7272 85.892944 8.740721
v 279.58096 85.65532 8.97364
v 279.3272 85.440865 9.149254
v 279.03387 85.30704 9.220505
v 278.77957 85.28969 9.168302
v 278.63248 85.39348 9.006633
v 278.63196 85.59059 8.778817
v 278.7782 85.82821 8.5458975
v 279.32172 85.142334 8.136579
v 279.63263 85.27099 8.090899
v 279.91534 85.34854 8.192231
v 280.09415 85.35422 8.413423
v 280.1211 85.28648 8.695204
v 279.989 85.16349 8.962073
v 279.73325 85.0182 9.142524
v 279.42236 84.88954 9.188203
v 279.13965 84.81199 9.086871
v 278.96085 84.80632 8.86568
v 278.93387 84.874054 8.583899
v 279.06598 84.99704 8.317029
v 279.6942 84.29744 8.104849
v 280.02148 84.3608 8.1499405
v 280.283 84.40873 8.356768
v 280.40866 84.42839 8.6699095
v 280.3648 84.414505 9.005461
v 280.16318 84.370804 9.273512
v 279.85785 84.30899 9.402237
v 279.53058 84.24563 9.357145
v 279.26907 84.19769 9.150319
v 279.1434 84.17804 8.837176
v 279.18726 84.19192 8.501625
v 279.38885 84.23563 8.233574
v 279.7577 83.541245 8.154318
v 280.09088 83.547195 8.173067
v 280.3566 83.53773 8.359038
v 280.48358 83.51537 8.662402
v 280.43787 83.48613 9.00187
v 280.23166 83.457825 9.286484
v 279.92026 83.43804 9.4399805
v 279.58704 83.43209 9.421231
v 279.32135 83.44156 9.235259
v 279.19437 83.46391 8.931896
v 279.24008 83.49316 8.592428
v 279.4463 83.52146 8.307815
v 279.8727 82.83876 7.824011
v 280.19025 82.81518 7.921303
v 280.4096 82.75645 8.181024
v 280.47205 82.6783 8.533583
v 280.3608 82.60167 8.88451
v 280.1057 82.5471 9.139776
v 279.77512 82.529205 9.230983
v 279.45758 82.55278 9.133692
v 279.2382 82.61151 8.87397
v 279.17578 82.68967 8.521412
v 279.287 82.76629 8.170485
v 279.54208 82.82086 7.915218
v 279.9152 82.007996 7.5816555
v 280.22638 82.042076 7.672417
v 280.4379 82.04091 7.922187
v 280.493 82.0048 8.264039
v 280.377 81.94342 8.606375
v 280.12094 81.87323 8.857465
v 279.79343 81.81303 8.950031
v 279.4822 81.77894 8.859269
v 279.27072 81.78011 8.6095
v 279.21558 81.81622 8.267648
v 279.3316 81.8776 7.925312
v 279.58768 81.94779 7.6742215
v 280.21472 81.14119 7.75268
v 280.50543 81.21414 7.907889
v 280.68182 81.26382 8.193266
v 280.69662 81.2769 8.532345
v 280.54587 81.24989 8.834269
v 280.26996 81.190025 9.018138
v 279.9428 81.11334 9.034684
v 279.6521 81.04039 8.879475
v 279.4757 80.99072 8.594098
v 279.4609 80.97764 8.255019
v 279.61166 81.00465 7.9530954
v 279.88757 81.064514 7.7692266
v 280.22858 80.325165 7.749986
v 280.53732 80.426544 7.837201
v 280.76328 80.50073 8.075214
v 280.8459 80.527855 8.4002495
v 280.76303 80.500626 8.725214
v 280.5369 80.42636 8.963035
v 280.2281 80.32495 9.049986
v 279.91934 80.22357 8.962771
v 279.6934 80.14938 8.724758
v 279.61078 80.12227 8.399723
v 279.69363 80.14949 8.074759
v 279.91977 80.223755 7.836938
v 280.7047 79.64698 7.763932
v 280.97662 79.773964 7.916067
v 281.1432 79.85175 8.197872
v 281.1598 79.859505 8.533838
v 281.02194 79.79513 8.833943
v 280.7666 79.67589 9.017775
v 280.4622 79.53372 9.036075
v 280.19028 79.40674 8.883941
v 280.0237 79.32895 8.602136
v 280.00714 79.3212 8.26617
v 280.145 79.385574 7.966064
v 280.4003 79.504814 7.7822323
v 280.91174 78.85501 7.750928
v 281.2169 78.968315 7.8353467
v 281.44217 79.048965 8.07273
v 281.52722 79.07534 8.39947
v 281.44928 79.04039 8.728019
v 281.2292 78.95347 8.97034
v 280.926 78.83786 9.061505
v 280.62085 78.724556 8.977087
v 280.39557 78.643906 8.739704
v 280.31052 78.61753 8.412964
v 280.38846 78.65248 8.084415
v 280.60852 78.7394 7.8420935
v 281.27112 78.17578 7.7929444
v 281.57336 78.190285 7.903664
v 281.76398 78.17156 8.166966
v 281.7919 78.12464 8.5123005
v 281.64963 78.06208 8.847135
v 281.3753 78.00065 9.081749
v 281.04242 77.95681 9.153279
v 280.74017 77.94231 9.04256
v 280.54956 77.96103 8.779257
v 280.52164 78.00795 8.433923
v 280.6639 78.07051 8.099089
v 280.93823 78.13194 7.864475
v 281.29678 77.53967 7.453536
v 281.58292 77.47101 7.626319
v 281.74225 77.35102 7.9235473
v 281.7321 77.21185 8.265579
v 281.55515 77.090805 8.560766
v 281.25885 77.0203 8.730015
v 280.92258 77.01924 8.727975
v 280.63644 77.087906 8.555192
v 280.47714 77.20789 8.257963
v 280.4873 77.34706 7.9159317
v 280.66425 77.46811 7.6207438
v 280.96054 77.53861 7.451495
v 281.3381 76.85845 7.0148025
v 281.61893 76.883545 7.2062235
v 281.78336 76.83385 7.5169697
v 281.78726 76.72269 7.8637767
v 281.62964 76.579834 8.153718
v 281.3527 76.44357 8.309104
v 281.03064 76.35042 8.2883
v 280.7498 76.325325 8.096878
v 280.5854 76.375015 7.7861323
v 280.58148 76.48618 7.4393253
v 280.7391 76.629036 7.149384
v 281.01605 76.76529 6.993998
v 281.75797 76.16312 7.238217
v 281.97153 76.27186 7.413735
v 282.0744 76.27573 7.689667
v 282.03903 76.17368 7.9920783
v 281.87488 75.993065 8.239937
v 281.62595 75.78228 8.36683
v 281.35892 75.59779 8.338756
v 281.14536 75.48905 8.163238
v 281.04248 75.48518 7.8873053
v 281.07785 75.58723 7.5848947
v 281.24197 75.767845 7.3370357
v 281.49094 75.97863 7.210143
v 282.31326 75.75657 6.9265485
v 282.52283 75.83205 7.1656556
v 282.62943 75.78194 7.4629464
v 282.60455 75.61967 7.7387614
v 282.45483 75.3887 7.919196
v 282.2204 75.15095 7.955904
v 281.96405 74.97009 7.8390484
v 281.75452 74.894615 7.599941
v 281.64792 74.944725 7.3026505
v 281.6728 75.106995 7.0268354
v 281.8225 75.33796 6.8464003
v 282.05695 75.575714 6.809693
v 282.90134 75.116905 6.683393
v 283.1084 75.121704 6.9502563
v 283.18036 75.02859 7.2677717
v 283.098 74.86251 7.5508614
v 282.88333 74.66796 7.7236714
v 282.5939 74.497086 7.7398977
v 282.30728 74.39566 7.5951924
v 282.10022 74.39086 7.328329
v 282.02826 74.48398 7.0108137
v 282.11063 74.650055 6.727724
v 282.3253 74.844604 6.5549135
v 282.61472 75.01548 6.538687
v 283.29 74.354744 6.459553
v 283.472 74.29832 6.755078
v 283.49747 74.1735 7.0913644
v 283.35962 74.01374 7.3783045
v 283.09534 73.86185 7.5390124
v 282.7755 73.75852 7.530427
v 282.48578 73.731445 7.354849
v 282.3038 73.78787 7.0593233
v 282.27832 73.91269 6.723037
v 282.41617 74.07245 6.436097
v 282.68042 74.22434 6.2753887
v 283.00027 74.32767 6.283974
v 283.53284 73.60837 6.2509723
v 283.7041 73.524635 6.4886007
v 283.71207 73.388336 6.756488
v 283.55466 73.23598 6.982853
v 283.27402 73.1084 7.107042
v 282.94537 73.03977 7.0957785
v 282.65674 73.04849 6.9520807
v 282.48547 73.13222 6.7144523
v 282.4775 73.268524 6.4465656
v 282.63492 73.420876 6.2202
v 282.91556 73.54846 6.096011
v 283.24423 73.61709 6.1072745
v 283.67755 72.95192 5.9355288
v 283.82233 72.86746 6.1871266
v 283.8097 72.70866 6.523625
v 283.643 72.51806 6.854859
v 283.36694 72.34674 7.092074
v 283.05545 72.2406 7.1717095
v 282.79202 72.22809 7.072427
v 282.64722 72.31255 6.820829
v 282.65985 72.47136 6.4843307
v 282.82657 72.66196 6.153097
v 283.10263 72.833275 5.9158816
v 283.41412 72.93941 5.836246
v 284.05118 72.44176 5.4278173
v 284.25186 72.33881 5.599095
v 284.30295 72.149994 5.7944593
v 284.19077 71.925896 5.9615636
v 283.94534 71.72656 6.0556316
v 283.63245 71.6054 6.051459
v 283.33594 71.59489 5.9501624
v 283.13528 71.69782 5.7788854
v 283.0842 71.88664 5.583521
v 283.19638 72.11075 5.4164166
v 283.4418 72.31008 5.322348
v 283.7547 72.431244 5.3265214
v 283.97083 71.78901 4.294943
v 284.24493 71.72658 4.3549466
v 284.38956 71.5814 4.5761027
v 284.36594 71.392365 4.8991523
v 284.18042 71.21014 5.2375345
v 283.88272 71.083534 5.5005794
v 283.55258 71.046486 5.6178055
v 283.27847 71.10892 5.5578012
v 283.13385 71.2541 5.336645
v 283.15747 71.44312 5.0135956
v 283.343 71.62536 4.675214
v 283.6407 71.75195 4.4121685
v 284.18533 70.91012 4.113499
v 284.45776 70.92278 4.242601
v 284.6028 70.87633 4.517759
v 284.58157 70.783195 4.865244
v 284.39978 70.668335 5.191948
v 284.1061 70.56254 5.4103312
v 283.77927 70.49414 5.461878
v 283.5068 70.481476 5.3327756
v 283.3618 70.52793 5.0576177
v 283.383 70.62107 4.7101326
v 283.56482 70.73592 4.3834286
v 283.8585 70.84172 4.1650453
v 284.41202 70.0069 4.2993145
v 284.6543 70.063675 4.5169706
v 284.7562 70.07781 4.828504
v 284.69043 70.04552 5.1504397
v 284.4746 69.97545 5.3965154
v 284.16656 69.88637 5.500795
v 283.84885 69.80216 5.435337
v 283.60657 69.745384 5.2176814
v 283.50467 69.73125 4.906148
v 283.57043 69.76354 4.5842123
v 283.78625 69.83361 4.3381367
v 284.0943 69.92269 4.2338567
v 284.83624 69.21582 4.415982
v 285.01788 69.253174 4.6991067
v 285.03717 69.2599 5.0358205
v 284.88892 69.2342 5.335901
v 284.61285 69.18295 5.5189414
v 284.283 69.119896 5.5358973
v 283.98764 69.06192 5.382224
v 283.806 69.02457 5.0990996
v 283.78674 69.01784 4.762386
v 283.93497 69.04354 4.4623055
v 284.21103 69.09479 4.2792645
v 284.54092 69.157845 4.262309
v 284.9333 68.421616 4.495201
v 285.06473 68.4461 4.8037806
v 285.02704 68.437645 5.137838
v 284.83035 68.398506 5.4078636
v 284.52734 68.33918 5.5415044
v 284.19922 68.27556 5.5029507
v 283.93387 68.224686 5.3025336
v 283.80243 68.2002 4.9939547
v 283.84012 68.20866 4.659897
v 284.03683 68.247795 4.3898716
v 284.33984 68.30712 4.256231
v 284.66797 68.37074 4.294784
v 285.27527 67.651794 4.577152
v 285.36002 67.66616 4.902448
v 285.273 67.65172 5.2271466
v 285.03754 67.61234 5.4642434
v 284.7167 67.55858 5.550209
v 284.39648 67.50483 5.462009
v 284.1627 67.4655 5.2232766
v 284.07794 67.45113 4.8979797
v 284.16495 67.465576 4.573282
v 284.4004 67.50495 4.336185
v 284.72122 67.558716 4.2502193
v 285.04144 67.612465 4.338419
v 285.26202 66.73937 4.5758696
v 285.3486 66.738785 4.901006
v 285.26102 66.739296 5.2258687
v 285.02274 66.74076 5.463411
v 284.6976 66.74279 5.5499835
v 284.37274 66.74484 5.462389
v 284.1352 66.74636 5.224098
v 284.04865 66.74695 4.8989615
v 284.13623 66.746445 4.574099
v 284.3745 66.74497 4.336557
v 284.69965 66.74294 4.2499847
v 285.0245 66.7409 4.3375793
v 285.26974 65.972725 4.574968
v 285.35657 65.97982 4.8999624
v 285.2698 65.97274 5.224968
v 285.03268 65.95337 5.4629
v 284.70877 65.92691 5.550005
v 284.38486 65.900444 5.4629426
v 284.1477 65.881065 5.2250414
v 284.06088 65.87397 4.9000473
v 284.14764 65.88106 4.5750413
v 284.38477 65.90043 4.3371096
v 284.70868 65.92689 4.250005
v 285.03262 65.953354 4.337067
v 285.3739 65.269714 4.575032
v 285.45782 65.292854 4.9000373
v 285.37384 65.26971 5.2250323
v 285.14447 65.20647 5.462935
v 284.83115 65.120094 5.549999
v 284.51785 65.03372 5.462897
v 284.2885 64.9705 5.2249665
v 284.20456 64.94736 4.8999615
v 284.28854 64.970505 4.5749664
v 284.5179 65.033745 4.337064
v 284.83124 65.12012 4.2499995
v 285.14453 65.20649 4.337102
v 285.673 64.5439 4.5750017
v 285.75555 64.57165 4.9000015
v 285.673 64.5439 5.2250013
v 285.4475 64.46809 5.4629173
v 285.13943 64.36453 5.55
v 284.8314 64.26097 5.462916
v 284.60587 64.18516 5.2249985
v 284.52332 64.15741 4.899998
v 284.60587 64.18516 4.5749984
v 284.8314 64.26097 4.337083
v 285.13943 64.36453 4.25
v 285.4475 64.468094 4.3370843
v 285.90433 63.67528 4.5750003
v 285.99005 63.69061 4.9
v 285.90433 63.67528 5.2250004
v 285.67014 63.6334 5.4629164
v 285.35022 63.576187 5.5499997
v 285.03027 63.518974 5.4629164
v 284.79608 63.477093 5.225
v 284.71036 63.46176 4.8999996
v 284.79608 63.477093 4.575
v 285.03027 63.518974 4.3370833
v 285.35022 63.576187 4.25
v 285.67014 63.6334 4.3370833
v 285.95135 62.96515 4.575
v 286.03265 62.996323 4.9
v 285.95135 62.96515 5.225
v 285.7292 62.87999 5.4629164
v 285.42572 62.763653 5.5499997
v 285.12225 62.64732 5.4629164
v 284.90012 62.56216 5.225
v 284.8188 62.530987 4.9
v 284.90012 62.56216 4.575
v 285.12225 62.64732 4.3370833
v 285.42572 62.763653 4.25
v 285.7292 62.87999 4.3370833
v 286.30716 62.48892 4.550066
v 286.3803 62.5594 4.8708305
v 286.3282 62.50916 5.1994114
v 286.1647 62.351658 5.447765
v 285.93372 62.1291 5.549345
v 285.69708 61.90112 5.476934
v 285.51825 61.7288 5.2499337
v 285.4451 61.65832 4.929169
v 285.49725 61.70856 4.600589
v 285.6607 61.866062 4.3522353
v 285.8917 62.088623 4.2506547
v 286.12833 62.3166 4.3230658
v 286.8114 62.00165 4.4667597
v 286.89877 62.12822 4.764362
v 286.8924 62.112682 5.0991955
v 286.794 61.959198 5.3815417
v 286.62994 61.708897 5.535747
v 286.44418 61.428844 5.520491
v 286.2865 61.19408 5.339863
v 286.19913 61.06751 5.0422606
v 286.2055 61.083046 4.707427
v 286.3039 61.23653 4.425081
v 286.46793 61.48683 4.2708755
v 286.65372 61.766884 4.2861314
v 287.41708 61.582546 4.37209
v 287.53522 61.750263 4.6411886
v 287.58157 61.773544 4.9802003
v 287.54376 61.646152 5.298287
v 287.4319 61.402218 5.5102177
v 287.27594 61.10711 5.559206
v 287.1177 60.839893 5.432125
v 286.99957 60.672176 5.1630263
v 286.95322 60.648895 4.8240147
v 286.99103 60.77629 4.505928
v 287.1029 61.02022 4.2939973
v 287.25885 61.315334 4.245009
v 288.1209 61.192974 4.193293
v 288.3087 61.31502 4.3968406
v 288.40683 61.3055 4.67099
v 288.389 61.166958 4.942283
v 288.25998 60.936523 5.138027
v 288.05438 60.675938 5.205773
v 287.82724 60.455025 5.1273675
v 287.63943 60.33298 4.92382
v 287.54132 60.342503 4.6496706
v 287.55914 60.48104 4.3783774
v 287.68817 60.711475 4.1826334
v 287.89377 60.97206 4.1148877
v 288.68182 60.44601 3.8104029
v 288.8908 60.553116 4.0417395
v 288.97873 60.56697 4.3758373
v 288.922 60.483856 4.7231746
v 288.73584 60.326054 4.990683
v 288.47012 60.135834 5.1066837
v 288.19604 59.964176 5.0400944
v 287.98703 59.85707 4.8087573
v 287.89914 59.843216 4.47466
v 287.95587 59.926327 4.127322
v 288.14203 60.084133 3.8598142
v 288.40775 60.274353 3.7438135
v 289.20416 59.765774 4.0733657
v 289.345 59.88848 4.360746
v 289.35574 59.909706 4.6991253
v 289.23352 59.82377 4.9978356
v 289.01105 59.65369 5.1768374
v 288.748 59.445045 5.188168
v 288.51477 59.253742 5.0287905
v 288.37393 59.13104 4.7414103
v 288.3632 59.10981 4.403031
v 288.4854 59.19575 4.1043205
v 288.7079 59.365826 3.9253185
v 288.97095 59.57447 3.913988
v 289.6743 59.137436 3.9688592
v 289.8685 59.290943 4.196564
v 289.94916 59.350895 4.5174274
v 289.89468 59.301224 4.8454742
v 289.71964 59.155243 5.0928044
v 289.47095 58.952065 5.193146
v 289.21524 58.746128 5.119613
v 289.02106 58.59262 4.8919086
v 288.9404 58.53267 4.5710454
v 288.99487 58.582336 4.2429986
v 289.16992 58.72832 3.9956682
v 289.4186 58.9315 3.8953264
v 290.1985 58.348297 3.992662
v 290.42194 58.418457 4.2342215
v 290.49997 58.443764 4.56051
v 290.4117 58.41744 4.8840995
v 290.18076 58.346535 5.1182837
v 289.86905 58.25005 5.200314
v 289.56006 58.15384 5.1082096
v 289.3366 58.08368 4.8666506
v 289.25858 58.058372 4.540362
v 289.34686 58.084698 4.2167726
v 289.5778 58.1556 3.982588
v 289.8895 58.252087 3.9005578
v 290.23148 57.532932 3.991908
v 290.46698 57.542236 4.228131
v 290.55292 57.545414 4.550626
v 290.4663 57.54161 4.8729815
v 290.23035 57.53185 5.1088223
v 289.90823 57.518738 5.1949553
v 289.58627 57.5058 5.108301
v 289.35077 57.49649 4.8720784
v 289.2648 57.493317 4.549583
v 289.35144 57.497116 4.2272277
v 289.5874 57.50688 3.9913867
v 289.90952 57.51999 3.905254
v 289.91226 57.435703 4.5497184
usemtl mat_2
s 1
f 135 135 136
f 136 135 137
f 135 135 137
f 137 135 138
f 135 135 138
f 138 135 139
f 135 135 139
f 139 135 140
f 135 135 140
f 140 135 141
f 135 135 141
f 141 135 142
f 135 135 142
f 142 135 143
f 135 135 143
f 143 135 144
f 135 135 144
f 144 135 145
f 135 135 145
f 145 135 146
f 135 135 146
f 146 135 147
f 135 135 147
f 147 135 136
f 136 137 148
f 148 137 149
f 137 138 149
f 149 138 150
f 138 139 150
f 150 139 151
f 139 140 151
f 151 140 152
f 140 141 152
f 152 141 153
f 141 142 153
f 153 142 154
f 142 143 154
f 154 143 155
f 143 144 155
f 155 144 156
f 144 145 156
f 156 145 157
f 145 146 157
f 157 146 158
f 146 147 158
f 158 147 159
f 147 136 159
f 159 136 148
f 148 149 160
f 160 149 161
f 149 150 161
f 161 150 162
f 150 151 162
f 162 151 163
f 151 152 163
f 163 152 164
f 152 153 164
f 164 153 165
f 153 154 165
f 165 154 166
f 154 155 166
f 166 155 167
f 155 156 167
f 167 156 168
f 156 157 168
f 168 157 169
f 157 158 169
f 169 158 170
f 158 159 170
f 170 159 171
f 159 148 171
f 171 148 160
f 160 161 172
f 172 161 173
f 161 162 173
f 173 162 174
f 162 163 174
f 174 163 175
f 163 164 175
f 175 164 176
f 164 165 176
f 176 165 177
f 165 166 177
f 177 166 178
f 166 167 178
f 178 167 179
f 167 168 179
f 179 168 180
f 168 169 180
f 180 169 181
f 169 170 181
f 181 170 182
f 170 171 182
f 182 171 183
f 171 160 183
f 183 160 172
f 172 173 184
f 184 173 185
f 173 174 185
f 185 174 186
f 174 175 186
f 186 175 187
f 175 176 187
f 187 176 188
f 176 177 188
f 188 177 189
f 177 178 189
f 189 178 190
f 178 179 190
f 190 179 191
f 179 180 191
f 191 180 192
f 180 181 192
f 192 181 193
f 181 182 193
f 193 182 194
f 182 183 194
f 194 183 195
f 183 172 195
f 195 172 184
f 184 185 196
f 196 185 197
f 185 186 197
f 197 186 198
f 186 187 198
f 198 187 199
f 187 188 199
f 199 188 200
f 188 189 200
f 200 189 201
f 189 190 201
f 201 190 202
f 190 191 202
f 202 191 203
f 191 192 203
f 203 192 204
f 192 193 204
f 204 193 205
f 193 194 205
f 205 194 206
f 194 195 206
f 206 195 207
f 195 184 207
f 207 184 196
f 196 197 208
f 208 197 209
f 197 198 209
f 209 198 210
f 198 199 210
f 210 199 211
f 199 200 211
f 211 200 212
f 200 201 212
f 212 201 213
f 201 202 213
f 213 202 214
f 202 203 214
f 214 203 215
f 203 204 215
f 215 204 216
f 204 205 216
f 216 205 217
f 205 206 217
f 217 206 218
f 206 207 218
f 218 207 219
f 207 196 219
f 219 196 208
f 208 209 220
f 220 209 221
f 209 210 221
f 221 210 222
f 210 211 222
f 222 211 223
f 211 212 223
f 223 212 224
f 212 213 224
f 224 213 225
f 213 214 225
f 225 214 226
f 214 215 226
f 226 215 227
f 215 216 227
f 227 216 228
f 216 217 228
f 228 217 229
f 217 218 229
f 229 218 230
f 218 219 230
f 230 219 231
f 219 208 231
f 231 208 220
f 220 221 232
f 232 221 233
f 221 222 233
f 233 222 234
f 222 223 234
f 234 223 235
f 223 224 235
f 235 224 236
f 224 225 236
f 236 225 237
f 225 226 237
f 237 226 238
f 226 227 238
f 238 227 239
f 227 228 239
f 239 228 240
f 228 229 240
f 240 229 241
f 229 230 241
f 241 230 242
f 230 231 242
f 242 231 243
f 231 220 243
f 243 220 232
f 232 233 244
f 244 233 245
f 233 234 245
f 245 234 246
f 234 235 246
f 246 235 247
f 235 236 247
f 247 236 248
f 236 237 248
f 248 237 249
f 237 238 249
f 249 238 250
f 238 239 250
f 250 239 251
f 239 240 251
f 251 240 252
f 240 241 252
f 252 241 253
f 241 242 253
f 253 242 254
f 242 243 254
f 254 243 255
f 243 232 255
f 255 232 244
f 244 245 256
f 256 245 257
f 245 246 257
f 257 246 258
f 246 247 258
f 258 247 259
f 247 248 259
f 259 248 260
f 248 249 260
f 260 249 261
f 249 250 261
f 261 250 262
f 250 251 262
f 262 251 263
f 251 252 263
f 263 252 264
f 252 253 264
f 264 253 265
f 253 254 265
f 265 254 266
f 254 255 266
f 266 255 267
f 255 244 267
f 267 244 256
f 256 257 268
f 268 257 269
f 257 258 269
f 269 258 270
f 258 259 270
f 270 259 271
f 259 260 271
f 271 260 272
f 260 261 272
f 272 261 273
f 261 262 273
f 273 262 274
f 262 263 274
f 274 263 275
f 263 264 275
f 275 264 276
f 264 265 276
f 276 265 277
f 265 266 277
f 277 266 278
f 266 267 278
f 278 267 279
f 267 256 279
f 279 256 268
f 268 269 280
f 280 269 281
f 269 270 281
f 281 270 282
f 270 271 282
f 282 271 283
f 271 272 283
f 283 272 284
f 272 273 284
f 284 273 285
f 273 274 285
f 285 274 286
f 274 275 286
f 286 275 287
f 275 276 287
f 287 276 288
f 276 277 288
f 288 277 289
f 277 278 289
f 289 278 290
f 278 279 290
f 290 279 291
f 279 268 291
f 291 268 280
f 280 281 292
f 292 281 293
f 281 282 293
f 293 282 294
f 282 283 294
f 294 283 295
f 283 284 295
f 295 284 296
f 284 285 296
f 296 285 297
f 285 286 297
f 297 286 298
f 286 287 298
f 298 287 299
f 287 288 299
f 299 288 300
f 288 289 300
f 300 289 301
f 289 290 301
f 301 290 302
f 290 291 302
f 302 291 303
f 291 280 303
f 303 280 292
f 292 293 304
f 304 293 305
f 293 294 305
f 305 294 306
f 294 295 306
f 306 295 307
f 295 296 307
f 307 296 308
f 296 297 308
f 308 297 309
f 297 298 309
f 309 298 310
f 298 299 310
f 310 299 311
f 299 300 311
f 311 300 312
f 300 301 312
f 312 301 313
f 301 302 313
f 313 302 314
f 302 303 314
f 314 303 315
f 303 292 315
f 315 292 304
f 304 305 316
f 316 305 317
f 305 306 317
f 317 306 318
f 306 307 318
f 318 307 319
f 307 308 319
f 319 308 320
f 308 309 320
f 320 309 321
f 309 310 321
f 321 310 322
f 310 311 322
f 322 311 323
f 311 312 323
f 323 312 324
f 312 313 324
f 324 313 325
f 313 314 325
f 325 314 326
f 314 315 326
f 326 315 327
f 315 304 327
f 327 304 316
f 316 317 328
f 328 317 329
f 317 318 329
f 329 318 330
f 318 319 330
f 330 319 331
f 319 320 331
f 331 320 332
f 320 321 332
f 332 321 333
f 321 322 333
f 333 322 334
f 322 323 334
f 334 323 335
f 323 324 335
f 335 324 336
f 324 325 336
f 336 325 337
f 325 326 337
f 337 326 338
f 326 327 338
f 338 327 339
f 327 316 339
f 339 316 328
f 328 329 340
f 340 329 341
f 329 330 341
f 341 330 342
f 330 331 342
f 342 331 343
f 331 332 343
f 343 332 344
f 332 333 344
f 344 333 345
f 333 334 345
f 345 334 346
f 334 335 346
f 346 335 347
f 335 336 347
f 347 336 348
f 336 337 348
f 348 337 349
f 337 338 349
f 349 338 350
f 338 339 350
f 350 339 351
f 339 328 351
f 351 328 340
f 340 341 352
f 352 341 353
f 341 342 353
f 353 342 354
f 342 343 354
f 354 343 355
f 343 344 355
f 355 344 356
f 344 345 356
f 356 345 357
f 345 346 357
f 357 346 358
f 346 347 358
f 358 347 359
f 347 348 359
f 359 348 360
f 348 349 360
f 360 349 361
f 349 350 361
f 361 350 362
f 350 351 362
f 362 351 363
f 351 340 363
f 363 340 352
f 352 353 364
f 364 353 365
f 353 354 365
f 365 354 366
f 354 355 366
f 366 355 367
f 355 356 367
f 367 356 368
f 356 357 368
f 368 357 369
f 357 358 369
f 369 358 370
f 358 359 370
f 370 359 371
f 359 360 371
f 371 360 372
f 360 361 372
f 372 361 373
f 361 362 373
f 373 362 374
f 362 363 374
f 374 363 375
f 363 352 375
f 375 352 364
f 364 365 376
f 376 365 377
f 365 366 377
f 377 366 378
f 366 367 378
f 378 367 379
f 367 368 379
f 379 368 380
f 368 369 380
f 380 369 381
f 369 370 381
f 381 370 382
f 370 371 382
f 382 371 383
f 371 372 383
f 383 372 384
f 372 373 384
f 384 373 385
f 373 374 385
f 385 374 386
f 374 375 386
f 386 375 387
f 375 364 387
f 387 364 376
f 376 377 388
f 388 377 389
f 377 378 389
f 389 378 390
f 378 379 390
f 390 379 391
f 379 380 391
f 391 380 392
f 380 381 392
f 392 381 393
f 381 382 393
f 393 382 394
f 382 383 394
f 394 383 395
f 383 384 395
f 395 384 396
f 384 385 396
f 396 385 397
f 385 386 397
f 397 386 398
f 386 387 398
f 398 387 399
f 387 376 399
f 399 376 388
f 388 389 400
f 400 389 401
f 389 390 401
f 401 390 402
f 390 391 402
f 402 391 403
f 391 392 403
f 403 392 404
f 392 393 404
f 404 393 405
f 393 394 405
f 405 394 406
f 394 395 406
f 406 395 407
f 395 396 407
f 407 396 408
f 396 397 408
f 408 397 409
f 397 398 409
f 409 398 410
f 398 399 410
f 410 399 411
f 399 388 411
f 411 388 400
f 400 401 412
f 412 401 413
f 401 402 413
f 413 402 414
f 402 403 414
f 414 403 415
f 403 404 415
f 415 404 416
f 404 405 416
f 416 405 417
f 405 406 417
f 417 406 418
f 406 407 418
f 418 407 419
f 407 408 419
f 419 408 420
f 408 409 420
f 420 409 421
f 409 410 421
f 421 410 422
f 410 411 422
f 422 411 423
f 411 400 423
f 423 400 412
f 412 413 424
f 424 413 425
f 413 414 425
f 425 414 426
f 414 415 426
f 426 415 427
f 415 416 427
f 427 416 428
f 416 417 428
f 428 417 429
f 417 418 429
f 429 418 430
f 418 419 430
f 430 419 431
f 419 420 431
f 431 420 432
f 420 421 432
f 432 421 433
f 421 422 433
f 433 422 434
f 422 423 434
f 434 423 435
f 423 412 435
f 435 412 424
f 424 425 436
f 436 425 437
f 425 426 437
f 437 426 438
f 426 427 438
f 438 427 439
f 427 428 439
f 439 428 440
f 428 429 440
f 440 429 441
f 429 430 441
f 441 430 442
f 430 431 442
f 442 431 443
f 431 432 443
f 443 432 444
f 432 433 444
f 444 433 445
f 433 434 445
f 445 434 446
f 434 435 446
f 446 435 447
f 435 424 447
f 447 424 436
f 436 437 448
f 448 437 449
f 437 438 449
f 449 438 450
f 438 439 450
f 450 439 451
f 439 440 451
f 451 440 452
f 440 441 452
f 452 441 453
f 441 442 453
f 453 442 454
f 442 443 454
f 454 443 455
f 443 444 455
f 455 444 456
f 444 445 456
f 456 445 457
f 445 446 457
f 457 446 458
f 446 447 458
f 458 447 459
f 447 436 459
f 459 436 448
f 448 449 460
f 460 449 461
f 449 450 461
f 461 450 462
f 450 451 462
f 462 451 463
f 451 452 463
f 463 452 464
f 452 453 464
f 464 453 465
f 453 454 465
f 465 454 466
f 454 455 466
f 466 455 467
f 455 456 467
f 467 456 468
f 456 457 468
f 468 457 469
f 457 458 469
f 469 458 470
f 458 459 470
f 470 459 471
f 459 448 471
f 471 448 460
f 460 461 472
f 472 461 473
f 461 462 473
f 473 462 474
f 462 463 474
f 474 463 475
f 463 464 475
f 475 464 476
f 464 465 476
f 476 465 477
f 465 466 477
f 477 466 478
f 466 467 478
f 478 467 479
f 467 468 479
f 479 468 480
f 468 469 480
f 480 469 481
f 469 470 481
f 481 470 482
f 470 471 482
f 482 471 483
f 471 460 483
f 483 460 472
f 472 473 484
f 484 473 485
f 473 474 485
f 485 474 486
f 474 475 486
f 486 475 487
f 475 476 487
f 487 476 488
f 476 477 488
f 488 477 489
f 477 478 489
f 489 478 490
f 478 479 490
f 490 479 491
f 479 480 491
f 491 480 492
f 480 481 492
f 492 481 493
f 481 482 493
f 493 482 494
f 482 483 494
f 494 483 495
f 483 472 495
f 495 472 484
f 484 485 496
f 496 485 497
f 485 486 497
f 497 486 498
f 486 487 498
f 498 487 499
f 487 488 499
f 499 488 500
f 488 489 500
f 500 489 501
f 489 490 501
f 501 490 502
f 490 491 502
f 502 491 503
f 491 492 503
f 503 492 504
f 492 493 504
f 504 493 505
f 493 494 505
f 505 494 506
f 494 495 506
f 506 495 507
f 495 484 507
f 507 484 496
f 496 497 508
f 508 497 509
f 497 498 509
f 509 498 510
f 498 499 510
f 510 499 511
f 499 500 511
f 511 500 512
f 500 501 512
f 512 501 513
f 501 502 513
f 513 502 514
f 502 503 514
f 514 503 515
f 503 504 515
f 515 504 516
f 504 505 516
f 516 505 517
f 505 506 517
f 517 506 518
f 506 507 518
f 518 507 519
f 507 496 519
f 519 496 508
f 508 509 520
f 520 509 521
f 509 510 521
f 521 510 522
f 510 511 522
f 522 511 523
f 511 512 523
f 523 512 524
f 512 513 524
f 524 513 525
f 513 514 525
f 525 514 526
f 514 515 526
f 526 515 527
f 515 516 527
f 527 516 528
f 516 517 528
f 528 517 529
f 517 518 529
f 529 518 530
f 518 519 530
f 530 519 531
f 519 508 531
f 531 508 520
f 520 521 532
f 532 521 533
f 521 522 533
f 533 522 534
f 522 523 534
f 534 523 535
f 523 524 535
f 535 524 536
f 524 525 536
f 536 525 537
f 525 526 537
f 537 526 538
f 526 527 538
f 538 527 539
f 527 528 539
f 539 528 540
f 528 529 540
f 540 529 541
f 529 530 541
f 541 530 542
f 530 531 542
f 542 531 543
f 531 520 543
f 543 520 532
f 532 533 544
f 544 533 545
f 533 534 545
f 545 534 546
f 534 535 546
f 546 535 547
f 535 536 547
f 547 536 548
f 536 537 548
f 548 537 549
f 537 538 549
f 549 538 550
f 538 539 550
f 550 539 551
f 539 540 551
f 551 540 552
f 540 541 552
f 552 541 553
f 541 542 553
f 553 542 554
f 542 543 554
f 554 543 555
f 543 532 555
f 555 532 544
f 544 545 556
f 556 545 557
f 545 546 557
f 557 546 558
f 546 547 558
f 558 547 559
f 547 548 559
f 559 548 560
f 548 549 560
f 560 549 561
f 549 550 561
f 561 550 562
f 550 551 562
f 562 551 563
f 551 552 563
f 563 552 564
f 552 553 564
f 564 553 565
f 553 554 565
f 565 554 566
f 554 555 566
f 566 555 567
f 555 544 567
f 567 544 556
f 556 557 568
f 568 557 569
f 557 558 569
f 569 558 570
f 558 559 570
f 570 559 571
f 559 560 571
f 571 560 572
f 560 561 572
f 572 561 573
f 561 562 573
f 573 562 574
f 562 563 574
f 574 563 575
f 563 564 575
f 575 564 576
f 564 565 576
f 576 565 577
f 565 566 577
f 577 566 578
f 566 567 578
f 578 567 579
f 567 556 579
f 579 556 568
f 568 569 580
f 580 569 581
f 569 570 581
f 581 570 582
f 570 571 582
f 582 571 583
f 571 572 583
f 583 572 584
f 572 573 584
f 584 573 585
f 573 574 585
f 585 574 586
f 574 575 586
f 586 575 587
f 575 576 587
f 587 576 588
f 576 577 588
f 588 577 589
f 577 578 589
f 589 578 590
f 578 579 590
f 590 579 591
f 579 568 591
f 591 568 580
f 580 581 592
f 592 581 593
f 581 582 593
f 593 582 594
f 582 583 594
f 594 583 595
f 583 584 595
f 595 584 596
f 584 585 596
f 596 585 597
f 585 586 597
f 597 586 598
f 586 587 598
f 598 587 599
f 587 588 599
f 599 588 600
f 588 589 600
f 600 589 601
f 589 590 601
f 601 590 602
f 590 591 602
f 602 591 603
f 591 580 603
f 603 580 592
f 592 593 604
f 604 593 605
f 593 594 605
f 605 594 606
f 594 595 606
f 606 595 607
f 595 596 607
f 607 596 608
f 596 597 608
f 608 597 609
f 597 598 609
f 609 598 610
f 598 599 610
f 610 599 611
f 599 600 611
f 611 600 612
f 600 601 612
f 612 601 613
f 601 602 613
f 613 602 614
f 602 603 614
f 614 603 615
f 603 592 615
f 615 592 604
f 604 605 616
f 616 605 617
f 605 606 617
f 617 606 618
f 606 607 618
f 618 607 619
f 607 608 619
f 619 608 620
f 608 609 620
f 620 609 621
f 609 610 621
f 621 610 622
f 610 611 622
f 622 611 623
f 611 612 623
f 623 612 624
f 612 613 624
f 624 613 625
f 613 614 625
f 625 614 626
f 614 615 626
f 626 615 627
f 615 604 627
f 627 604 616
f 616 617 628
f 628 617 629
f 617 618 629
f 629 618 630
f 618 619 630
f 630 619 631
f 619 620 631
f 631 620 632
f 620 621 632
f 632 621 633
f 621 622 633
f 633 622 634
f 622 623 634
f 634 623 635
f 623 624 635
f 635 624 636
f 624 625 636
f 636 625 637
f 625 626 637
f 637 626 638
f 626 627 638
f 638 627 639
f 627 616 639
f 639 616 628
f 628 629 640
f 640 629 641
f 629 630 641
f 641 630 642
f 630 631 642
f 642 631 643
f 631 632 643
f 643 632 644
f 632 633 644
f 644 633 645
f 633 634 645
f 645 634 646
f 634 635 646
f 646 635 647
f 635 636 647
f 647 636 648
f 636 637 648
f 648 637 649
f 637 638 649
f 649 638 650
f 638 639 650
f 650 639 651
f 639 628 651
f 651 628 640
f 640 641 652
f 652 641 653
f 641 642 653
f 653 642 654
f 642 643 654
f 654 643 655
f 643 644 655
f 655 644 656
f 644 645 656
f 656 645 657
f 645 646 657
f 657 646 658
f 646 647 658
f 658 647 659
f 647 648 659
f 659 648 660
f 648 649 660
f 660 649 661
f 649 650 661
f 661 650 662
f 650 651 662
f 662 651 663
f 651 640 663
f 663 640 652
f 652 653 664
f 664 653 665
f 653 654 665
f 665 654 666
f 654 655 666
f 666 655 667
f 655 656 667
f 667 656 668
f 656 657 668
f 668 657 669
f 657 658 669
f 669 658 670
f 658 659 670
f 670 659 671
f 659 660 671
f 671 660 672
f 660 661 672
f 672 661 673
f 661 662 673
f 673 662 674
f 662 663 674
f 674 663 675
f 663 652 675
f 675 652 664
f 664 665 676
f 676 665 677
f 665 666 677
f 677 666 678
f 666 667 678
f 678 667 679
f 667 668 679
f 679 668 680
f 668 669 680
f 680 669 681
f 669 670 681
f 681 670 682
f 670 671 682
f 682 671 683
f 671 672 683
f 683 672 684
f 672 673 684
f 684 673 685
f 673 674 685
f 685 674 686
f 674 675 686
f 686 675 687
f 675 664 687
f 687 664 676
f 676 677 688
f 688 677 689
f 677 678 689
f 689 678 690
f 678 679 690
f 690 679 691
f 679 680 691
f 691 680 692
f 680 681 692
f 692 681 693
f 681 682 693
f 693 682 694
f 682 683 694
f 694 683 695
f 683 684 695
f 695 684 696
f 684 685 696
f 696 685 697
f 685 686 697
f 697 686 698
f 686 687 698
f 698 687 699
f 687 676 699
f 699 676 688
f 688 689 700
f 700 689 701
f 689 690 701
f 701 690 702
f 690 691 702
f 702 691 703
f 691 692 703
f 703 692 704
f 692 693 704
f 704 693 705
f 693 694 705
f 705 694 706
f 694 695 706
f 706 695 707
f 695 696 707
f 707 696 708
f 696 697 708
f 708 697 709
f 697 698 709
f 709 698 710
f 698 699 710
f 710 699 711
f 699 688 711
f 711 688 700
f 700 701 712
f 712 701 713
f 701 702 713
f 713 702 714
f 702 703 714
f 714 703 715
f 703 704 715
f 715 704 716
f 704 705 716
f 716 705 717
f 705 706 717
f 717 706 718
f 706 707 718
f 718 707 719
f 707 708 719
f 719 708 720
f 708 709 720
f 720 709 721
f 709 710 721
f 721 710 722
f 710 711 722
f 722 711 723
f 711 700 723
f 723 700 712
f 712 713 724
f 724 713 725
f 713 714 725
f 725 714 726
f 714 715 726
f 726 715 727
f 715 716 727
f 727 716 728
f 716 717 728
f 728 717 729
f 717 718 729
f 729 718 730
f 718 719 730
f 730 719 731
f 719 720 731
f 731 720 732
f 720 721 732
f 732 721 733
f 721 722 733
f 733 722 734
f 722 723 734
f 734 723 735
f 723 712 735
f 735 712 724
f 724 725 736
f 736 725 737
f 725 726 737
f 737 726 738
f 726 727 738
f 738 727 739
f 727 728 739
f 739 728 740
f 728 729 740
f 740 729 741
f 729 730 741
f 741 730 742
f 730 731 742
f 742 731 743
f 731 732 743
f 743 732 744
f 732 733 744
f 744 733 745
f 733 734 745
f 745 734 746
f 734 735 746
f 746 735 747
f 735 724 747
f 747 724 736
f 736 737 748
f 748 737 749
f 737 738 749
f 749 738 750
f 738 739 750
f 750 739 751
f 739 740 751
f 751 740 752
f 740 741 752
f 752 741 753
f 741 742 753
f 753 742 754
f 742 743 754
f 754 743 755
f 743 744 755
f 755 744 756
f 744 745 756
f 756 745 757
f 745 746 757
f 757 746 758
f 746 747 758
f 758 747 759
f 747 736 759
f 759 736 748
f 748 749 760
f 760 749 761
f 749 750 761
f 761 750 762
f 750 751 762
f 762 751 763
f 751 752 763
f 763 752 764
f 752 753 764
f 764 753 765
f 753 754 765
f 765 754 766
f 754 755 766
f 766 755 767
f 755 756 767
f 767 756 768
f 756 757 768
f 768 757 769
f 757 758 769
f 769 758 770
f 758 759 770
f 770 759 771
f 759 748 771
f 771 748 760
f 760 761 772
f 772 761 773
f 761 762 773
f 773 762 774
f 762 763 774
f 774 763 775
f 763 764 775
f 775 764 776
f 764 765 776
f 776 765 777
f 765 766 777
f 777 766 778
f 766 767 778
f 778 767 779
f 767 768 779
f 779 768 780
f 768 769 780
f 780 769 781
f 769 770 781
f 781 770 782
f 770 771 782
f 782 771 783
f 771 760 783
f 783 760 772
f 772 773 784
f 784 773 785
f 773 774 785
f 785 774 786
f 774 775 786
f 786 775 787
f 775 776 787
f 787 776 788
f 776 777 788
f 788 777 789
f 777 778 789
f 789 778 790
f 778 779 790
f 790 779 791
f 779 780 791
f 791 780 792
f 780 781 792
f 792 781 793
f 781 782 793
f 793 782 794
f 782 783 794
f 794 783 795
f 783 772 795
f 795 772 784
f 784 785 796
f 796 785 797
f 785 786 797
f 797 786 798
f 786 787 798
f 798 787 799
f 787 788 799
f 799 788 800
f 788 789 800
f 800 789 801
f 789 790 801
f 801 790 802
f 790 791 802
f 802 791 803
f 791 792 803
f 803 792 804
f 792 793 804
f 804 793 805
f 793 794 805
f 805 794 806
f 794 795 806
f 806 795 807
f 795 784 807
f 807 784 796
f 796 797 808
f 808 797 809
f 797 798 809
f 809 798 810
f 798 799 810
f 810 799 811
f 799 800 811
f 811 800 812
f 800 801 812
f 812 801 813
f 801 802 813
f 813 802 814
f 802 803 814
f 814 803 815
f 803 804 815
f 815 804 816
f 804 805 816
f 816 805 817
f 805 806 817
f 817 806 818
f 806 807 818
f 818 807 819
f 807 796 819
f 819 796 808
f 808 809 820
f 820 809 821
f 809 810 821
f 821 810 822
f 810 811 822
f 822 811 823
f 811 812 823
f 823 812 824
f 812 813 824
f 824 813 825
f 813 814 825
f 825 814 826
f 814 815 826
f 826 815 827
f 815 816 827
f 827 816 828
f 816 817 828
f 828 817 829
f 817 818 829
f 829 818 830
f 818 819 830
f 830 819 831
f 819 808 831
f 831 808 820
f 820 821 832
f 832 821 833
f 821 822 833
f 833 822 834
f 822 823 834
f 834 823 835
f 823 824 835
f 835 824 836
f 824 825 836
f 836 825 837
f 825 826 837
f 837 826 838
f 826 827 838
f 838 827 839
f 827 828 839
f 839 828 840
f 828 829 840
f 840 829 841
f 829 830 841
f 841 830 842
f 830 831 842
f 842 831 843
f 831 820 843
f 843 820 832
f 832 833 844
f 844 833 845
f 833 834 845
f 845 834 846
f 834 835 846
f 846 835 847
f 835 836 847
f 847 836 848
f 836 837 848
f 848 837 849
f 837 838 849
f 849 838 850
f 838 839 850
f 850 839 851
f 839 840 851
f 851 840 852
f 840 841 852
f 852 841 853
f 841 842 853
f 853 842 854
f 842 843 854
f 854 843 855
f 843 832 855
f 855 832 844
f 844 845 856
f 856 845 857
f 845 846 857
f 857 846 858
f 846 847 858
f 858 847 859
f 847 848 859
f 859 848 860
f 848 849 860
f 860 849 861
f 849 850 861
f 861 850 862
f 850 851 862
f 862 851 863
f 851 852 863
f 863 852 864
f 852 853 864
f 864 853 865
f 853 854 865
f 865 854 866
f 854 855 866
f 866 855 867
f 855 844 867
f 867 844 856
f 856 857 868
f 868 857 869
f 857 858 869
f 869 858 870
f 858 859 870
f 870 859 871
f 859 860 871
f 871 860 872
f 860 861 872
f 872 861 873
f 861 862 873
f 873 862 874
f 862 863 874
f 874 863 875
f 863 864 875
f 875 864 876
f 864 865 876
f 876 865 877
f 865 866 877
f 877 866 878
f 866 867 878
f 878 867 879
f 867 856 879
f 879 856 868
f 868 869 880
f 880 869 881
f 869 870 881
f 881 870 882
f 870 871 882
f 882 871 883
f 871 872 883
f 883 872 884
f 872 873 884
f 884 873 885
f 873 874 885
f 885 874 886
f 874 875 886
f 886 875 887
f 875 876 887
f 887 876 888
f 876 877 888
f 888 877 889
f 877 878 889
f 889 878 890
f 878 879 890
f 890 879 891
f 879 868 891
f 891 868 880
f 880 881 892
f 892 881 893
f 881 882 893
f 893 882 894
f 882 883 894
f 894 883 895
f 883 884 895
f 895 884 896
f 884 885 896
f 896 885 897
f 885 886 897
f 897 886 898
f 886 887 898
f 898 887 899
f 887 888 899
f 899 888 900
f 888 889 900
f 900 889 901
f 889 890 901
f 901 890 902
f 890 891 902
f 902 891 903
f 891 880 903
f 903 880 892
f 892 893 904
f 904 893 905
f 893 894 905
f 905 894 906
f 894 895 906
f 906 895 907
f 895 896 907
f 907 896 908
f 896 897 908
f 908 897 909
f 897 898 909
f 909 898 910
f 898 899 910
f 910 899 911
f 899 900 911
f 911 900 912
f 900 901 912
f 912 901 913
f 901 902 913
f 913 902 914
f 902 903 914
f 914 903 915
f 903 892 915
f 915 892 904
f 904 905 916
f 916 905 917
f 905 906 917
f 917 906 918
f 906 907 918
f 918 907 919
f 907 908 919
f 919 908 920
f 908 909 920
f 920 909 921
f 909 910 921
f 921 910 922
f 910 911 922
f 922 911 923
f 911 912 923
f 923 912 924
f 912 913 924
f 924 913 925
f 913 914 925
f 925 914 926
f 914 915 926
f 926 915 927
f 915 904 927
f 927 904 916
f 916 917 928
f 928 917 929
f 917 918 929
f 929 918 930
f 918 919 930
f 930 919 931
f 919 920 931
f 931 920 932
f 920 921 932
f 932 921 933
f 921 922 933
f 933 922 934
f 922 923 934
f 934 923 935
f 923 924 935
f 935 924 936
f 924 925 936
f 936 925 937
f 925 926 937
f 937 926 938
f 926 927 938
f 938 927 939
f 927 916 939
f 939 916 928
f 928 929 940
f 940 929 941
f 929 930 941
f 941 930 942
f 930 931 942
f 942 931 943
f 931 932 943
f 943 932 944
f 932 933 944
f 944 933 945
f 933 934 945
f 945 934 946
f 934 935 946
f 946 935 947
f 935 936 947
f 947 936 948
f 936 937 948
f 948 937 949
f 937 938 949
f 949 938 950
f 938 939 950
f 950 939 951
f 939 928 951
f 951 928 940
f 940 941 952
f 952 941 953
f 941 942 953
f 953 942 954
f 942 943 954
f 954 943 955
f 943 944 955
f 955 944 956
f 944 945 956
f 956 945 957
f 945 946 957
f 957 946 958
f 946 947 958
f 958 947 959
f 947 948 959
f 959 948 960
f 948 949 960
f 960 949 961
f 949 950 961
f 961 950 962
f 950 951 962
f 962 951 963
f 951 940 963
f 963 940 952
f 952 953 964
f 964 953 965
f 953 954 965
f 965 954 966
f 954 955 966
f 966 955 967
f 955 956 967
f 967 956 968
f 956 957 968
f 968 957 969
f 957 958 969
f 969 958 970
f 958 959 970
f 970 959 971
f 959 960 971
f 971 960 972
f 960 961 972
f 972 961 973
f 961 962 973
f 973 962 974
f 962 963 974
f 974 963 975
f 963 952 975
f 975 952 964
f 964 965 976
f 976 965 977
f 965 966 977
f 977 966 978
f 966 967 978
f 978 967 979
f 967 968 979
f 979 968 980
f 968 969 980
f 980 969 981
f 969 970 981
f 981 970 982
f 970 971 982
f 982 971 983
f 971 972 983
f 983 972 984
f 972 973 984
f 984 973 985
f 973 974 985
f 985 974 986
f 974 975 986
f 986 975 987
f 975 964 987
f 987 964 976
f 976 977 988
f 988 977 989
f 977 978 989
f 989 978 990
f 978 979 990
f 990 979 991
f 979 980 991
f 991 980 992
f 980 981 992
f 992 981 993
f 981 982 993
f 993 982 994
f 982 983 994
f 994 983 995
f 983 984 995
f 995 984 996
f 984 985 996
f 996 985 997
f 985 986 997
f 997 986 998
f 986 987 998
f 998 987 999
f 987 976 999
f 999 976 988
f 988 989 1000
f 1000 989 1001
f 989 990 1001
f 1001 990 1002
f 990 991 1002
f 1002 991 1003
f 991 992 1003
f 1003 992 1004
f 992 993 1004
f 1004 993 1005
f 993 994 1005
f 1005 994 1006
f 994 995 1006
f 1006 995 1007
f 995 996 1007
f 1007 996 1008
f 996 997 1008
f 1008 997 1009
f 997 998 1009
f 1009 998 1010
f 998 999 1010
f 1010 999 1011
f 999 988 1011
f 1011 988 1000
f 1000 1001 1012
f 1012 1001 1013
f 1001 1002 1013
f 1013 1002 1014
f 1002 1003 1014
f 1014 1003 1015
f 1003 1004 1015
f 1015 1004 1016
f 1004 1005 1016
f 1016 1005 1017
f 1005 1006 1017
f 1017 1006 1018
f 1006 1007 1018
f 1018 1007 1019
f 1007 1008 1019
f 1019 1008 1020
f 1008 1009 1020
f 1020 1009 1021
f 1009 1010 1021
f 1021 1010 1022
f 1010 1011 1022
f 1022 1011 1023
f 1011 1000 1023
f 1023 1000 1012
f 1012 1013 1024
f 1024 1013 1025
f 1013 1014 1025
f 1025 1014 1026
f 1014 1015 1026
f 1026 1015 1027
f 1015 1016 1027
f 1027 1016 1028
f 1016 1017 1028
f 1028 1017 1029
f 1017 1018 1029
f 1029 1018 1030
f 1018 1019 1030
f 1030 1019 1031
f 1019 1020 1031
f 1031 1020 1032
f 1020 1021 1032
f 1032 1021 1033
f 1021 1022 1033
f 1033 1022 1034
f 1022 1023 1034
f 1034 1023 1035
f 1023 1012 1035
f 1035 1012 1024
f 1024 1025 1036
f 1036 1025 1037
f 1025 1026 1037
f 1037 1026 1038
f 1026 1027 1038
f 1038 1027 1039
f 1027 1028 1039
f 1039 1028 1040
f 1028 1029 1040
f 1040 1029 1041
f 1029 1030 1041
f 1041 1030 1042
f 1030 1031 1042
f 1042 1031 1043
f 1031 1032 1043
f 1043 1032 1044
f 1032 1033 1044
f 1044 1033 1045
f 1033 1034 1045
f 1045 1034 1046
f 1034 1035 1046
f 1046 1035 1047
f 1035 1024 1047
f 1047 1024 1036
f 1036 1037 1048
f 1048 1037 1049
f 1037 1038 1049
f 1049 1038 1050
f 1038 1039 1050
f 1050 1039 1051
f 1039 1040 1051
f 1051 1040 1052
f 1040 1041 1052
f 1052 1041 1053
f 1041 1042 1053
f 1053 1042 1054
f 1042 1043 1054
f 1054 1043 1055
f 1043 1044 1055
f 1055 1044 1056
f 1044 1045 1056
f 1056 1045 1057
f 1045 1046 1057
f 1057 1046 1058
f 1046 1047 1058
f 1058 1047 1059
f 1047 1036 1059
f 1059 1036 1048
f 1048 1049 1060
f 1060 1049 1061
f 1049 1050 1061
f 1061 1050 1062
f 1050 1051 1062
f 1062 1051 1063
f 1051 1052 1063
f 1063 1052 1064
f 1052 1053 1064
f 1064 1053 1065
f 1053 1054 1065
f 1065 1054 1066
f 1054 1055 1066
f 1066 1055 1067
f 1055 1056 1067
f 1067 1056 1068
f 1056 1057 1068
f 1068 1057 1069
f 1057 1058 1069
f 1069 1058 1070
f 1058 1059 1070
f 1070 1059 1071
f 1059 1048 1071
f 1071 1048 1060
f 1060 1061 1072
f 1072 1061 1073
f 1061 1062 1073
f 1073 1062 1074
f 1062 1063 1074
f 1074 1063 1075
f 1063 1064 1075
f 1075 1064 1076
f 1064 1065 1076
f 1076 1065 1077
f 1065 1066 1077
f 1077 1066 1078
f 1066 1067 1078
f 1078 1067 1079
f 1067 1068 1079
f 1079 1068 1080
f 1068 1069 1080
f 1080 1069 1081
f 1069 1070 1081
f 1081 1070 1082
f 1070 1071 1082
f 1082 1071 1083
f 1071 1060 1083
f 1083 1060 1072
f 1072 1073 1084
f 1084 1073 1085
f 1073 1074 1085
f 1085 1074 1086
f 1074 1075 1086
f 1086 1075 1087
f 1075 1076 1087
f 1087 1076 1088
f 1076 1077 1088
f 1088 1077 1089
f 1077 1078 1089
f 1089 1078 1090
f 1078 1079 1090
f 1090 1079 1091
f 1079 1080 1091
f 1091 1080 1092
f 1080 1081 1092
f 1092 1081 1093
f 1081 1082 1093
f 1093 1082 1094
f 1082 1083 1094
f 1094 1083 1095
f 1083 1072 1095
f 1095 1072 1084
f 1084 1085 1096
f 1096 1085 1097
f 1085 1086 1097
f 1097 1086 1098
f 1086 1087 1098
f 1098 1087 1099
f 1087 1088 1099
f 1099 1088 1100
f 1088 1089 1100
f 1100 1089 1101
f 1089 1090 1101
f 1101 1090 1102
f 1090 1091 1102
f 1102 1091 1103
f 1091 1092 1103
f 1103 1092 1104
f 1092 1093 1104
f 1104 1093 1105
f 1093 1094 1105
f 1105 1094 1106
f 1094 1095 1106
f 1106 1095 1107
f 1095 1084 1107
f 1107 1084 1096
f 1096 1097 1108
f 1108 1097 1109
f 1097 1098 1109
f 1109 1098 1110
f 1098 1099 1110
f 1110 1099 1111
f 1099 1100 1111
f 1111 1100 1112
f 1100 1101 1112
f 1112 1101 1113
f 1101 1102 1113
f 1113 1102 1114
f 1102 1103 1114
f 1114 1103 1115
f 1103 1104 1115
f 1115 1104 1116
f 1104 1105 1116
f 1116 1105 1117
f 1105 1106 1117
f 1117 1106 1118
f 1106 1107 1118
f 1118 1107 1119
f 1107 1096 1119
f 1119 1096 1108
f 1108 1109 1120
f 1120 1109 1121
f 1109 1110 1121
f 1121 1110 1122
f 1110 1111 1122
f 1122 1111 1123
f 1111 1112 1123
f 1123 1112 1124
f 1112 1113 1124
f 1124 1113 1125
f 1113 1114 1125
f 1125 1114 1126
f 1114 1115 1126
f 1126 1115 1127
f 1115 1116 1127
f 1127 1116 1128
f 1116 1117 1128
f 1128 1117 1129
f 1117 1118 1129
f 1129 1118 1130
f 1118 1119 1130
f 1130 1119 1131
f 1119 1108 1131
f 1131 1108 1120
f 1120 1121 1132
f 1132 1121 1133
f 1121 1122 1133
f 1133 1122 1134
f 1122 1123 1134
f 1134 1123 1135
f 1123 1124 1135
f 1135 1124 1136
f 1124 1125 1136
f 1136 1125 1137
f 1125 1126 1137
f 1137 1126 1138
f 1126 1127 1138
f 1138 1127 1139
f 1127 1128 1139
f 1139 1128 1140
f 1128 1129 1140
f 1140 1129 1141
f 1129 1130 1141
f 1141 1130 1142
f 1130 1131 1142
f 1142 1131 1143
f 1131 1120 1143
f 1143 1120 1132
f 1132 1133 1144
f 1144 1133 1145
f 1133 1134 1145
f 1145 1134 1146
f 1134 1135 1146
f 1146 1135 1147
f 1135 1136 1147
f 1147 1136 1148
f 1136 1137 1148
f 1148 1137 1149
f 1137 1138 1149
f 1149 1138 1150
f 1138 1139 1150
f 1150 1139 1151
f 1139 1140 1151
f 1151 1140 1152
f 1140 1141 1152
f 1152 1141 1153
f 1141 1142 1153
f 1153 1142 1154
f 1142 1143 1154
f 1154 1143 1155
f 1143 1132 1155
f 1155 1132 1144
f 1144 1145 1156
f 1156 1145 1157
f 1145 1146 1157
f 1157 1146 1158
f 1146 1147 1158
f 1158 1147 1159
f 1147 1148 1159
f 1159 1148 1160
f 1148 1149 1160
f 1160 1149 1161
f 1149 1150 1161
f 1161 1150 1162
f 1150 1151 1162
f 1162 1151 1163
f 1151 1152 1163
f 1163 1152 1164
f 1152 1153 1164
f 1164 1153 1165
f 1153 1154 1165
f 1165 1154 1166
f 1154 1155 1166
f 1166 1155 1167
f 1155 1144 1167
f 1167 1144 1156
f 1156 1157 1168
f 1168 1157 1169
f 1157 1158 1169
f 1169 1158 1170
f 1158 1159 1170
f 1170 1159 1171
f 1159 1160 1171
f 1171 1160 1172
f 1160 1161 1172
f 1172 1161 1173
f 1161 1162 1173
f 1173 1162 1174
f 1162 1163 1174
f 1174 1163 1175
f 1163 1164 1175
f 1175 1164 1176
f 1164 1165 1176
f 1176 1165 1177
f 1165 1166 1177
f 1177 1166 1178
f 1166 1167 1178
f 1178 1167 1179
f 1167 1156 1179
f 1179 1156 1168
f 1168 1169 1180
f 1180 1169 1181
f 1169 1170 1181
f 1181 1170 1182
f 1170 1171 1182
f 1182 1171 1183
f 1171 1172 1183
f 1183 1172 1184
f 1172 1173 1184
f 1184 1173 1185
f 1173 1174 1185
f 1185 1174 1186
f 1174 1175 1186
f 1186 1175 1187
f 1175 1176 1187
f 1187 1176 1188
f 1176 1177 1188
f 1188 1177 1189
f 1177 1178 1189
f 1189 1178 1190
f 1178 1179 1190
f 1190 1179 1191
f 1179 1168 1191
f 1191 1168 1180
f 1180 1181 1192
f 1192 1181 1193
f 1181 1182 1193
f 1193 1182 1194
f 1182 1183 1194
f 1194 1183 1195
f 1183 1184 1195
f 1195 1184 1196
f 1184 1185 1196
f 1196 1185 1197
f 1185 1186 1197
f 1197 1186 1198
f 1186 1187 1198
f 1198 1187 1199
f 1187 1188 1199
f 1199 1188 1200
f 1188 1189 1200
f 1200 1189 1201
f 1189 1190 1201
f 1201 1190 1202
f 1190 1191 1202
f 1202 1191 1203
f 1191 1180 1203
f 1203 1180 1192
f 1192 1193 1204
f 1204 1193 1205
f 1193 1194 1205
f 1205 1194 1206
f 1194 1195 1206
f 1206 1195 1207
f 1195 1196 1207
f 1207 1196 1208
f 1196 1197 1208
f 1208 1197 1209
f 1197 1198 1209
f 1209 1198 1210
f 1198 1199 1210
f 1210 1199 1211
f 1199 1200 1211
f 1211 1200 1212
f 1200 1201 1212
f 1212 1201 1213
f 1201 1202 1213
f 1213 1202 1214
f 1202 1203 1214
f 1214 1203 1215
f 1203 1192 1215
f 1215 1192 1204
f 1204 1205 1216
f 1216 1205 1217
f 1205 1206 1217
f 1217 1206 1218
f 1206 1207 1218
f 1218 1207 1219
f 1207 1208 1219
f 1219 1208 1220
f 1208 1209 1220
f 1220 1209 1221
f 1209 1210 1221
f 1221 1210 1222
f 1210 1211 1222
f 1222 1211 1223
f 1211 1212 1223
f 1223 1212 1224
f 1212 1213 1224
f 1224 1213 1225
f 1213 1214 1225
f 1225 1214 1226
f 1214 1215 1226
f 1226 1215 1227
f 1215 1204 1227
f 1227 1204 1216
f 1216 1217 1228
f 1228 1217 1229
f 1217 1218 1229
f 1229 1218 1230
f 1218 1219 1230
f 1230 1219 1231
f 1219 1220 1231
f 1231 1220 1232
f 1220 1221 1232
f 1232 1221 1233
f 1221 1222 1233
f 1233 1222 1234
f 1222 1223 1234
f 1234 1223 1235
f 1223 1224 1235
f 1235 1224 1236
f 1224 1225 1236
f 1236 1225 1237
f 1225 1226 1237
f 1237 1226 1238
f 1226 1227 1238
f 1238 1227 1239
f 1227 1216 1239
f 1239 1216 1228
f 1228 1229 1240
f 1240 1229 1241
f 1229 1230 1241
f 1241 1230 1242
f 1230 1231 1242
f 1242 1231 1243
f 1231 1232 1243
f 1243 1232 1244
f 1232 1233 1244
f 1244 1233 1245
f 1233 1234 1245
f 1245 1234 1246
f 1234 1235 1246
f 1246 1235 1247
f 1235 1236 1247
f 1247 1236 1248
f 1236 1237 1248
f 1248 1237 1249
f 1237 1238 1249
f 1249 1238 1250
f 1238 1239 1250
f 1250 1239 1251
f 1239 1228 1251
f 1251 1228 1240
f 1240 1241 1252
f 1252 1241 1253
f 1241 1242 1253
f 1253 1242 1254
f 1242 1243 1254
f 1254 1243 1255
f 1243 1244 1255
f 1255 1244 1256
f 1244 1245 1256
f 1256 1245 1257
f 1245 1246 1257
f 1257 1246 1258
f 1246 1247 1258
f 1258 1247 1259
f 1247 1248 1259
f 1259 1248 1260
f 1248 1249 1260
f 1260 1249 1261
f 1249 1250 1261
f 1261 1250 1262
f 1250 1251 1262
f 1262 1251 1263
f 1251 1240 1263
f 1263 1240 1252
f 1252 1253 1264
f 1264 1253 1265
f 1253 1254 1265
f 1265 1254 1266
f 1254 1255 1266
f 1266 1255 1267
f 1255 1256 1267
f 1267 1256 1268
f 1256 1257 1268
f 1268 1257 1269
f 1257 1258 1269
f 1269 1258 1270
f 1258 1259 1270
f 1270 1259 1271
f 1259 1260 1271
f 1271 1260 1272
f 1260 1261 1272
f 1272 1261 1273
f 1261 1262 1273
f 1273 1262 1274
f 1262 1263 1274
f 1274 1263 1275
f 1263 1252 1275
f 1275 1252 1264
f 1264 1265 1276
f 1276 1265 1277
f 1265 1266 1277
f 1277 1266 1278
f 1266 1267 1278
f 1278 1267 1279
f 1267 1268 1279
f 1279 1268 1280
f 1268 1269 1280
f 1280 1269 1281
f 1269 1270 1281
f 1281 1270 1282
f 1270 1271 1282
f 1282 1271 1283
f 1271 1272 1283
f 1283 1272 1284
f 1272 1273 1284
f 1284 1273 1285
f 1273 1274 1285
f 1285 1274 1286
f 1274 1275 1286
f 1286 1275 1287
f 1275 1264 1287
f 1287 1264 1276
f 1276 1277 1288
f 1288 1277 1288
f 1277 1278 1288
f 1288 1278 1288
f 1278 1279 1288
f 1288 1279 1288
f 1279 1280 1288
f 1288 1280 1288
f 1280 1281 1288
f 1288 1281 1288
f 1281 1282 1288
f 1288 1282 1288
f 1282 1283 1288
f 1288 1283 1288
f 1283 1284 1288
f 1288 1284 1288
f 1284 1285 1288
f 1288 1285 1288
f 1285 1286 1288
f 1288 1286 1288
f 1286 1287 1288
f 1288 1287 1288
f 1287 1276 1288
f 1288 1276 1288

g Path_(7)
v 141.37502 221.32501 25.55
v 141.37502 221.975 25.55
v 141.14505 221.88792 25.320332
v 140.97672 221.65001 25.152203
v 140.9151 221.32501 25.090664
v 140.97672 221.00002 25.152203
v 141.14505 220.7621 25.320332
v 141.37502 220.67502 25.55
v 141.60497 220.7621 25.779667
v 141.7733 221.00002 25.947796
v 141.83492 221.32501 26.009335
v 141.7733 221.65001 25.947796
v 141.60497 221.88792 25.779667
v 140.7781 221.975 26.147638
v 140.5721 221.88792 25.896275
v 140.42128 221.65001 25.712263
v 140.36609 221.32501 25.64491
v 140.42128 221.00002 25.712263
v 140.5721 220.7621 25.896275
v 140.7781 220.67502 26.147638
v 140.98412 220.7621 26.399004
v 141.13493 221.00002 26.583015
v 141.19012 221.32501 26.650368
v 141.13493 221.65001 26.583015
v 140.98412 221.88792 26.399004
v 140.08719 221.97353 26.651117
v 139.9947 221.90862 26.334637
v 139.9237 221.68733 26.092539
v 139.8932 221.36896 25.989695
v 139.91139 221.03882 26.053661
v 139.97339 220.78535 26.267298
v 140.06258 220.6765 26.573362
v 140.15506 220.74141 26.889843
v 140.22606 220.96269 27.13194
v 140.25656 221.28107 27.234785
v 140.23837 221.6112 27.17082
v 140.17638 221.86467 26.957182
v 139.24068 221.96223 26.471487
v 139.23474 221.81302 26.169971
v 139.22763 221.53305 25.983507
v 139.22127 221.19733 25.962059
v 139.21733 220.89581 26.111374
v 139.2169 220.70932 26.391441
v 139.22008 220.68779 26.727219
v 139.226 220.837 27.028736
v 139.23311 221.11697 27.215199
v 139.23947 221.4527 27.236647
v 139.24341 221.75421 27.087332
v 139.24385 221.9407 26.807264
v 138.46858 221.98212 26.479553
v 138.38643 221.83131 26.190224
v 138.30443 221.55313 26.019634
v 138.24454 221.22209 26.013493
v 138.22281 220.92691 26.173447
v 138.24507 220.74667 26.456635
v 138.30534 220.72968 26.787178
v 138.3875 220.88046 27.076508
v 138.4695 221.15866 27.247099
v 138.52939 221.48969 27.253239
v 138.55112 221.78488 27.093287
v 138.52885 221.96512 26.810099
v 137.7625 222.22322 26.740175
v 137.62877 222.08557 26.463804
v 137.495 221.82027 26.305925
v 137.39702 221.4984 26.308842
v 137.36111 221.2062 26.471773
v 137.39688 221.02197 26.751062
v 137.49475 220.99507 27.071873
v 137.62848 221.13272 27.348244
v 137.76227 221.39801 27.506123
v 137.86023 221.7199 27.503204
v 137.89613 222.01208 27.340273
v 137.86037 222.19632 27.060986
v 137.05907 222.40955 26.940636
v 136.84805 222.30513 26.700268
v 136.63705 222.07309 26.578413
v 136.48262 221.7756 26.607723
v 136.4261 221.4924 26.780348
v 136.48267 221.29933 27.050028
v 136.63715 221.24815 27.344505
v 136.84816 221.35257 27.584873
v 137.05916 221.58461 27.706728
v 137.21361 221.88208 27.677418
v 137.27013 222.1653 27.504793
v 137.21356 222.35837 27.235113
v 136.63986 222.88799 27.455542
v 136.41054 222.79779 27.226135
v 136.18019 222.57927 27.115116
v 136.01054 222.29097 27.152233
v 135.94704 222.01016 27.327541
v 136.00671 221.81207 27.594067
v 136.17355 221.74979 27.880392
v 136.40288 221.83998 28.1098
v 136.63322 222.0585 28.22082
v 136.80289 222.3468 28.183702
v 136.86638 222.62761 28.008394
v 136.80672 222.8257 27.741869
v 135.81554 223.25648 27.973392
v 135.73355 223.1842 27.653706
v 135.639 222.96057 27.422241
v 135.55724 222.64552 27.341019
v 135.51016 222.32347 27.431803
v 135.51038 222.0807 27.670269
v 135.55783 221.98228 27.992517
v 135.63982 222.05458 28.312206
v 135.73436 222.27821 28.54367
v 135.81613 222.59326 28.624893
v 135.8632 222.91531 28.53411
v 135.86299 223.15807 28.295643
v 134.89716 223.2828 27.985958
v 134.888 223.18842 27.663141
v 134.86658 222.94582 27.43099
v 134.83862 222.62003 27.351706
v 134.81161 222.29832 27.446535
v 134.79282 222.06693 27.690067
v 134.78725 221.98784 28.017048
v 134.7964 222.08223 28.339863
v 134.81783 222.32483 28.572016
v 134.8458 222.65062 28.651299
v 134.87279 222.9723 28.55647
v 134.89159 223.2037 28.312939
v 134.17616 223.38126 28.102427
v 134.1673 223.34773 27.767797
v 134.11552 223.15729 27.495314
v 134.0347 222.86093 27.35799
v 133.94647 222.5381 27.392622
v 133.87448 222.27528 27.58993
v 133.83804 222.1429 27.897043
v 133.8469 222.17642 28.231674
v 133.89868 222.36687 28.504156
v 133.9795 222.66322 28.64148
v 134.06773 222.98605 28.606848
v 134.13971 223.24887 28.409542
v 133.42938 223.69366 28.023579
v 133.39201 223.62605 27.699854
v 133.3095 223.41147 27.459309
v 133.20395 223.1074 27.3664
v 133.10365 222.79533 27.44602
v 133.03548 222.55885 27.676836
v 133.0177 222.46136 27.997002
v 133.05507 222.52896 28.320728
v 133.13759 222.74355 28.561274
v 133.24313 223.04762 28.654182
v 133.34343 223.3597 28.574562
v 133.4116 223.59616 28.343744
v 132.54755 223.90553 28.24108
v 132.43698 223.92522 27.93038
v 132.3192 223.7755 27.67071
v 132.22577 223.4965 27.531649
v 132.1817 223.16298 27.550457
v 132.19884 222.86429 27.722095
v 132.27255 222.68048 28.000572
v 132.38312 222.6608 28.311272
v 132.5009 222.81052 28.570942
v 132.59433 223.08952 28.710003
v 132.6384 223.42303 28.691195
v 132.62126 223.72173 28.519556
v 131.86436 223.87027 28.57819
v 131.64566 223.91335 28.336426
v 131.44345 223.78381 28.128805
v 131.31195 223.51637 28.010956
v 131.28636 223.1827 28.014458
v 131.37357 222.8722 28.138372
v 131.55019 222.66805 28.349495
v 131.76889 222.62497 28.591257
v 131.97108 222.7545 28.79888
v 132.10258 223.02194 28.916729
v 132.12817 223.35562 28.913227
v 132.04097 223.66614 28.789312
v 131.2122 223.91687 29.182396
v 131.0023 223.88432 28.926003
v 130.83012 223.68869 28.725626
v 130.74178 223.38239 28.63496
v 130.76096 223.04752 28.678299
v 130.8825 222.77377 28.844027
v 131.07387 222.63452 29.08774
v 131.28377 222.66707 29.344133
v 131.45595 222.8627 29.54451
v 131.5443 223.16899 29.635176
v 131.52512 223.50388 29.591837
v 131.40356 223.77762 29.42611
v 130.49751 223.90852 29.598478
v 130.35031 223.89948 29.351519
v 130.21852 223.72362 29.137344
v 130.13742 223.42807 29.013344
v 130.12878 223.09203 29.012741
v 130.19489 222.80551 29.1357
v 130.31804 222.64532 29.349274
v 130.46524 222.65436 29.596233
v 130.59705 222.83022 29.810408
v 130.67813 223.12578 29.934408
v 130.68678 223.46182 29.93501
v 130.62067 223.74834 29.812052
v 129.78433 223.9537 29.67361
v 129.5905 223.84021 29.467457
v 129.40694 223.59427 29.34579
v 129.2828 223.28175 29.341213
v 129.25137 222.98642 29.45495
v 129.32108 222.78738 29.656525
v 129.47322 222.738 29.891928
v 129.66705 222.85149 30.09808
v 129.85063 223.09744 30.219746
v 129.97476 223.40994 30.224323
v 130.00618 223.70529 30.110586
v 129.93648 223.90431 29.909012
v 129.31337 224.38016 30.10966
v 129.0777 224.26936 29.898142
v 128.84708 224.03986 29.810892
v 128.68329 223.75313 29.871288
v 128.63023 223.48601 30.063148
v 128.70213 223.31007 30.335062
v 128.8797 223.27248 30.614172
v 129.11537 223.38326 30.82569
v 129.346 223.61276 30.91294
v 129.50978 223.89949 30.852543
v 129.56284 224.16661 30.660683
v 129.49094 224.34254 30.38877
v 128.58864 224.8186 30.5802
v 128.45631 224.67691 30.305271
v 128.32437 224.409 30.150211
v 128.22816 224.08665 30.156574
v 128.19347 223.79623 30.32265
v 128.22958 223.61557 30.603941
v 128.32683 223.59308 30.925076
v 128.45915 223.73477 31.200006
v 128.5911 224.00269 31.355064
v 128.6873 224.32503 31.348703
v 128.722 224.61545 31.182627
v 128.68588 224.79611 30.901335
v 127.67609 224.90707 30.680302
v 127.61947 224.75302 30.386576
v 127.56288 224.47139 30.211395
v 127.521484 224.13762 30.201696
v 127.50637 223.84116 30.36008
v 127.52158 223.66142 30.644106
v 127.56306 223.64659 30.97767
v 127.61967 223.80064 31.271395
v 127.676254 224.08228 31.446577
v 127.71766 224.41605 31.456274
v 127.73277 224.71251 31.297892
v 127.71756 224.89224 31.013865
v 126.997536 224.99188 30.771725
v 126.79646 224.88202 30.525331
v 126.59536 224.6445 30.39745
v 126.44812 224.343 30.422346
v 126.39419 224.05827 30.593351
v 126.44802 223.86664 30.864641
v 126.59519 223.81941 31.163527
v 126.796265 223.92929 31.40992
v 126.99737 224.1668 31.5378
v 127.14461 224.4683 31.512903
v 127.19854 224.75304 31.341898
v 127.14471 224.94467 31.070608
v 126.697845 225.44675 31.261517
v 126.41958 225.39636 31.079212
v 126.14129 225.21834 31.015423
v 125.93755 224.96037 31.087236
v 125.86296 224.69159 31.275415
v 125.9375 224.48402 31.529533
v 126.1412 224.39328 31.781502
v 126.41947 224.44366 31.963806
v 126.69776 224.6217 32.027596
v 126.9015 224.87967 31.955782
v 126.97608 225.14844 31.767603
v 126.90154 225.356 31.513485
v 126.170166 225.94559 31.79873
v 125.92653 225.86304 31.581854
v 125.68289 225.65286 31.48349
v 125.50454 225.37137 31.529995
v 125.43926 225.094 31.708908
v 125.50454 224.89505 31.97229
v 125.6829 224.82785 32.249565
v 125.92654 224.9104 32.466442
v 126.170166 225.12059 32.564808
v 126.348526 225.40207 32.518303
v 126.4138 225.67944 32.33939
v 126.34852 225.87839 32.076008
v 125.476875 226.37776 32.263542
v 125.305885 226.25247 32.00233
v 125.1352 225.99988 31.859856
v 125.01057 225.6877 31.874294
v 124.96538 225.39955 32.041775
v 125.011734 225.21266 32.317425
v 125.13722 225.17711 32.627384
v 125.30822 225.30241 32.888596
v 125.4789 225.555 33.031067
v 125.60354 225.86717 33.016632
v 125.64873 226.15532 32.849148
v 125.60237 226.34221 32.573498
v 124.53397 226.57088 32.394875
v 124.50367 226.35808 32.13615
v 124.47676 226.04385 32.01875
v 124.46048 225.71243 32.074127
v 124.45917 225.4526 32.287445
v 124.47319 225.334 32.60155
v 124.49878 225.3884 32.932274
v 124.52909 225.6012 33.190998
v 124.55599 225.91542 33.3084
v 124.57228 226.24684 33.25302
v 124.57359 226.50667 33.0397
v 124.55957 226.62527 32.725597
v 123.64984 226.4995 32.37561
v 123.66663 226.32718 32.087208
v 123.6884 226.03383 31.924116
v 123.709305 225.69806 31.930038
v 123.723755 225.40984 32.103386
v 123.727875 225.2464 32.39771
v 123.720566 225.25153 32.734146
v 123.70377 225.42386 33.02255
v 123.68201 225.71721 33.185642
v 123.661095 226.05298 33.17972
v 123.646645 226.34119 33.006374
v 123.642525 226.50464 32.71205
v 122.81249 226.50397 32.45252
v 122.74683 226.33792 32.17816
v 122.707146 226.0478 32.016388
v 122.70406 225.71136 32.010548
v 122.73841 225.41875 32.1622
v 122.80098 225.24834 32.430717
v 122.875015 225.24582 32.744144
v 122.940674 225.41187 33.0185
v 122.98037 225.70198 33.180275
v 122.98345 226.03844 33.18612
v 122.949104 226.33105 33.034462
v 122.88653 226.50145 32.76595
v 122.04511 226.46216 32.59583
v 121.95634 226.23764 32.37714
v 121.89327 225.91954 32.293156
v 121.87282 225.59311 32.36638
v 121.90046 225.34581 32.577187
v 121.96878 225.2439 32.869095
v 122.05948 225.3147 33.163887
v 122.148254 225.53922 33.382576
v 122.21132 225.8573 33.46656
v 122.23177 226.18373 33.393337
v 122.20413 226.43105 33.18253
v 122.13581 226.53294 32.89062
v 121.36892 226.50076 32.532974
v 121.179405 226.26375 32.414253
v 121.00551 225.97646 32.44468
v 120.893814 225.71585 32.616096
v 120.87426 225.55176 32.882576
v 120.95207 225.52817 33.172714
v 121.106415 225.65138 33.408768
v 121.29592 225.8884 33.52749
v 121.46982 226.17569 33.497063
v 121.58151 226.4363 33.325645
v 121.601074 226.60037 33.059166
v 121.523254 226.62398 32.769028
v 121.06968 227.08846 32.95033
v 120.84855 226.92274 32.792255
v 120.59814 226.70003 32.78705
v 120.385544 226.48 32.9361
v 120.26772 226.32158 33.199474
v 120.276245 226.26724 33.506596
v 120.40884 226.33154 33.775177
v 120.62997 226.49725 33.93325
v 120.88038 226.71996 33.938457
v 121.09298 226.94 33.789406
v 121.21079 227.09842 33.52603
v 121.20227 227.15276 33.21891
v 120.515175 227.75316 33.04031
v 120.336494 227.64015 32.821445
v 120.10203 227.43405 32.7545
v 119.87459 227.1901 32.857414
v 119.715126 226.97365 33.102608
v 119.66636 226.8427 33.42438
v 119.74136 226.83234 33.73652
v 119.92004 226.94534 33.95538
v 120.15451 227.15143 34.022324
v 120.38195 227.39539 33.91941
v 120.54141 227.61185 33.67422
v 120.59018 227.7428 33.352448
v 119.97372 228.3561 33.687996
v 119.774 228.35547 33.50464
v 119.522095 228.21838 33.392685
v 119.28549 227.98158 33.38213
v 119.127594 227.70853 33.475803
v 119.0907 227.47237 33.648605
v 119.18471 227.33638 33.854233
v 119.38442 227.33702 34.037594
v 119.63633 227.47409 34.149548
v 119.87293 227.71089 34.160103
v 120.03083 227.98396 34.06643
v 120.067726 228.22012 33.893627
v 119.45438 228.70587 33.970013
v 119.34421 228.84036 33.65719
v 119.15029 228.82275 33.40754
v 118.9246 228.65776 33.28796
v 118.7276 228.38959 33.330482
v 118.612076 228.0901 33.523724
v 118.608986 227.83955 33.8159
v 118.719154 227.70505 34.12872
v 118.91307 227.72267 34.37837
v 119.13876 227.88765 34.49795
v 119.33576 228.15582 34.455425
v 119.45129 228.4553 34.262188
v 118.6508 229.17184 34.26362
v 118.49019 229.13606 34.027027
v 118.28854 228.95787 33.866684
v 118.09991 228.68503 33.825554
v 117.97482 228.39062 33.914658
v 117.94681 228.15355 34.110123
v 118.02336 228.03732 34.35957
v 118.18398 228.0731 34.59616
v 118.38563 228.2513 34.756504
v 118.57426 228.52414 34.79763
v 118.69935 228.81854 34.708527
v 118.72736 229.05562 34.513065
v 117.92297 229.59424 34.55268
v 117.71218 229.45242 34.366577
v 117.49602 229.20744 34.29882
v 117.33239 228.92493 34.36756
v 117.26515 228.68057 34.554382
v 117.31232 228.53987 34.809227
v 117.46124 228.54051 35.063805
v 117.672035 228.68233 35.24991
v 117.88821 228.9273 35.317665
v 118.051834 229.20982 35.248924
v 118.11907 229.45416 35.062103
v 118.07191 229.59486 34.80726
v 117.23188 230.09277 34.801643
v 117.05098 229.93768 34.564945
v 116.87384 229.67113 34.4603
v 116.74791 229.3645 34.515743
v 116.70695 229.1 34.71642
v 116.761925 228.94847 35.00856
v 116.89811 228.95053 35.313885
v 117.07901 229.10562 35.55058
v 117.25616 229.37218 35.655228
v 117.38208 229.67879 35.599785
v 117.42304 229.9433 35.399105
v 117.368065 230.09483 35.106964
v 116.414955 230.38899 35.18725
v 116.33104 230.27663 34.900913
v 116.23895 230.02425 34.717854
v 116.163376 229.6995 34.68711
v 116.12456 229.38936 34.816925
v 116.1329 229.17696 35.072517
v 116.18616 229.1192 35.3854
v 116.27007 229.23157 35.67173
v 116.36216 229.48395 35.854794
v 116.43774 229.8087 35.885536
v 116.476555 230.11884 35.75572
v 116.468216 230.33124 35.500126
v 115.66431 230.46751 35.40308
v 115.608055 230.41014 35.073677
v 115.512825 230.20277 34.829086
v 115.404144 229.90097 34.734844
v 115.31112 229.5856 34.8162
v 115.25868 229.34117 35.051357
v 115.26088 229.23317 35.377304
v 115.31713 229.29054 35.706703
v 115.41236 229.49791 35.951294
v 115.52104 229.79971 36.045536
v 115.61407 230.11508 35.96418
v 115.666504 230.35953 35.729023
v 114.95014 230.8543 35.453278
v 114.80619 230.7453 35.212257
v 114.64313 230.50545 35.073086
v 114.504654 230.19902 35.07306
v 114.42787 229.90811 35.212177
v 114.43336 229.71068 35.45317
v 114.51964 229.6596 35.73146
v 114.6636 229.7686 35.972485
v 114.82666 230.00845 36.111652
v 114.96513 230.31488 36.111683
v 115.04191 230.60579 35.97256
v 115.03642 230.80322 35.731567
v 114.10027 231.13298 35.713356
v 113.977104 231.05414 35.436054
v 113.86159 230.8242 35.25442
v 113.784676 230.50475 35.21713
v 113.766975 230.1814 35.334167
v 113.81323 229.94078 35.574173
v 113.91105 229.84737 35.87284
v 114.03422 229.92621 36.15014
v 114.149734 230.15614 36.33177
v 114.22665 230.4756 36.369064
v 114.24435 230.79895 36.25203
v 114.19809 231.03957 36.012024
v 113.32572 231.08333 35.79936
v 113.23971 230.89171 35.545746
v 113.13965 230.59549 35.42821
v 113.05234 230.27405 35.478245
v 113.00118 230.01352 35.682438
v 112.999886 229.8837 35.98608
v 113.0488 229.91937 36.30781
v 113.1348 230.111 36.56142
v 113.23487 230.40721 36.678955
v 113.322174 230.72865 36.62892
v 113.37333 230.9892 36.42473
v 113.374626 231.11902 36.121086
v 112.76268 231.45921 35.801037
v 112.660515 231.28485 35.533016
v 112.50552 231.01692 35.402435
v 112.33924 230.72723 35.444286
v 112.20623 230.49341 35.647354
v 112.14212 230.37808 35.95723
v 112.16409 230.41216 36.290882
v 112.26626 230.58652 36.558903
v 112.42125 230.85445 36.689484
v 112.587524 231.14413 36.647633
v 112.72054 231.37796 36.44456
v 112.78465 231.49329 36.13469
v 111.93338 231.85413 35.742058
v 111.78049 231.65572 35.51566
v 111.61251 231.37341 35.444637
v 111.47447 231.08284 35.548023
v 111.40336 230.86186 35.798115
v 111.41821 230.7697 36.127895
v 111.51507 230.83104 36.44901
v 111.66796 231.02945 36.675407
v 111.83594 231.31175 36.746426
v 111.973976 231.60233 36.643044
v 112.04509 231.82329 36.392952
v 112.030235 231.91547 36.063168
v 111.26973 232.25485 35.928497
v 111.1145 232.09418 35.72137
v 110.93222 231.83412 35.65469
v 110.77173 231.54436 35.746323
v 110.67604 231.30254 35.971714
v 110.670784 231.17345 36.27047
v 110.75737 231.19168 36.562542
v 110.912605 231.35234 36.769665
v 111.09489 231.61241 36.836346
v 111.25537 231.90216 36.744713
v 111.35107 232.144 36.51932
v 111.35632 232.27309 36.220566
v 110.60041 232.59355 35.958282
v 110.426674 232.37721 35.770027
v 110.22277 232.11086 35.749413
v 110.04334 231.86586 35.90196
v 109.93646 231.70787 36.18679
v 109.93078 231.67923 36.527596
v 110.0278 231.7876 36.833046
v 110.20154 232.00394 37.0213
v 110.40544 232.2703 37.04192
v 110.58487 232.51529 36.889374
v 110.69174 232.67328 36.604538
v 110.69743 232.70192 36.263737
v 109.95682 233.13937 35.96784
v 109.79669 232.90929 35.781506
v 109.603806 232.6344 35.760403
v 109.42985 232.38837 35.910187
v 109.32142 232.23709 36.190723
v 109.30759 232.22113 36.526836
v 109.392044 232.34474 36.828472
v 109.55217 232.57483 37.014805
v 109.745056 232.84972 37.035904
v 109.919014 233.09575 36.88612
v 110.02744 233.24702 36.605587
v 110.041275 233.26299 36.26947
v 109.16016 233.61835 36.00426
v 109.03528 233.38028 35.806206
v 108.88446 233.0823 35.769615
v 108.74813 232.80424 35.904297
v 108.66281 232.6206 36.174156
v 108.65136 232.5806 36.50689
v 108.71686 232.69495 36.81334
v 108.841736 232.933 37.011395
v 108.99255 233.23097 37.047985
v 109.12888 233.50905 36.913307
v 109.2142 233.69267 36.643444
v 109.225655 233.73268 36.31071
v 108.28838 234.05489 36.13285
v 108.145134 233.85426 35.931545
v 108.00785 233.55856 35.886173
v 107.91333 233.24701 36.008892
v 107.886894 233.00308 36.26682
v 107.93563 232.89215 36.590843
v 108.04648 232.94394 36.894142
v 108.189735 233.14456 37.095448
v 108.32702 233.44026 37.14082
v 108.42154 233.75182 37.0181
v 108.44797 233.99574 36.760174
v 108.39923 234.10667 36.43615
v 107.4408 234.30563 36.521652
v 107.22508 234.11574 36.365837
v 107.07086 233.82095 36.296425
v 107.019455 233.50026 36.332016
v 107.08465 233.23961 36.46307
v 107.24896 233.10883 36.654472
v 107.468376 233.14294 36.85494
v 107.6841 233.33286 37.010754
v 107.83832 233.62764 37.080166
v 107.88972 233.94832 37.044575
v 107.82453 234.20897 36.91352
v 107.66021 234.33975 36.72212
v 107.01546 234.5418 36.7821
v 106.74634 234.40294 36.815018
v 106.52696 234.14912 36.920815
v 106.416115 233.84834 37.071144
v 106.4435 233.58118 37.225727
v 106.601776 233.41924 37.34314
v 106.84853 233.4059 37.391926
v 107.11766 233.54474 37.35901
v 107.337036 233.79855 37.253212
v 107.44788 234.09935 37.102882
v 107.420494 234.3665 36.948303
v 107.26222 234.52844 36.830887
v 106.35824 234.87958 37.595963
v 106.110634 234.6528 37.564857
v 105.95758 234.37656 37.654877
v 105.940094 234.1249 37.8419
v 106.06286 233.96521 38.075817
v 106.292984 233.94034 38.29395
v 106.56881 234.0569 38.437843
v 106.81642 234.28369 38.46895
v 106.969475 234.55994 38.37893
v 106.98695 234.8116 38.191906
v 106.86419 234.97127 37.95799
v 106.63406 234.99615 37.73986
v 105.90097 235.36745 38.06546
v 105.65776 235.14136 38.005165
v 105.4979 234.8586 38.076466
v 105.46422 234.59496 38.260258
v 105.565735 234.42107 38.507294
v 105.77525 234.3835 38.751385
v 106.03664 234.49236 38.927124
v 106.27984 234.71844 38.98742
v 106.439705 235.00119 38.91612
v 106.47339 235.26483 38.732327
v 106.371864 235.43874 38.485287
v 106.162346 235.47629 38.2412
v 105.282555 235.74365 38.79742
v 105.07972 235.47751 38.790375
v 104.966545 235.18077 38.873547
v 104.973366 234.93297 39.024643
v 105.09836 234.8005 39.20318
v 105.308014 234.81886 39.36132
v 105.54617 234.98314 39.456688
v 105.74901 235.2493 39.46373
v 105.862175 235.54602 39.38056
v 105.855354 235.79382 39.229465
v 105.73037 235.92628 39.050926
v 105.520706 235.90793 38.892788
v 104.89502 236.31891 39.238132
v 104.67828 236.18529 39.02631
v 104.48852 235.92671 38.916515
v 104.376564 235.61247 38.938168
v 104.37241 235.32677 39.08547
v 104.47719 235.14613 39.318943
v 104.66281 235.119 39.576035
v 104.87954 235.25262 39.78786
v 105.06931 235.5112 39.897655
v 105.18127 235.82545 39.876003
v 105.18541 236.11116 39.728703
v 105.080635 236.29178 39.495228
v 104.16395 236.57497 39.53498
v 104.0278 236.41907 39.293785
v 103.918144 236.13737 39.17891
v 103.86436 235.80537 39.221134
v 103.88087 235.51201 39.409145
v 103.963234 235.33589 39.692566
v 104.08939 235.32422 39.99545
v 104.22555 235.48012 40.236645
v 104.335205 235.76181 40.35152
v 104.388985 236.09383 40.309296
v 104.37248 236.38718 40.121284
v 104.290115 236.5633 39.837864
v 103.285965 236.52547 39.609047
v 103.17251 236.28781 39.399353
v 103.09108 235.96687 39.338764
v 103.06349 235.64867 39.443512
v 103.09715 235.41843 39.68553
v 103.18302 235.33788 39.999973
v 103.29811 235.42857 40.30258
v 103.41157 235.66623 40.51227
v 103.493 235.98715 40.572865
v 103.52058 236.30537 40.468113
v 103.48692 236.5356 40.226093
v 103.40105 236.61617 39.911655
v 102.6575 236.84218 39.79323
v 102.45227 236.68147 39.63552
v 102.282074 236.40477 39.62307
v 102.19251 236.08623 39.759212
v 102.20758 235.81119 40.007473
v 102.32326 235.65335 40.301327
v 102.50853 235.65501 40.56204
v 102.71376 235.81572 40.71975
v 102.88396 236.09242 40.7322
v 102.97352 236.41096 40.596054
v 102.95845 236.686 40.347794
v 102.84277 236.84384 40.05394
v 101.974625 237.05222 40.265106
v 101.78796 236.83133 40.19142
v 101.64779 236.5266 40.23682
v 101.5917 236.2197 40.38913
v 101.6347 235.99284 40.607544
v 101.765274 235.90683 40.833538
v 101.94844 235.98471 41.006557
v 102.13511 236.20561 41.08024
v 102.27527 236.51035 41.034843
v 102.33137 236.81725 40.882534
v 102.28836 237.0441 40.66412
v 102.15778 237.1301 40.438126
v 101.22422 237.09756 40.49792
v 101.018425 236.8338 40.47133
v 100.864784 236.56427 40.59225
v 100.80446 236.36118 40.828278
v 100.85362 236.27895 41.11617
v 100.99911 236.33961 41.378784
v 101.20191 236.52693 41.545757
v 101.40771 236.7907 41.57235
v 101.561356 237.06023 41.451427
v 101.62167 237.26332 41.2154
v 101.57251 237.34555 40.92751
v 101.42703 237.28488 40.664894
v 100.88901 237.74127 40.85691
v 100.61591 237.56592 40.8022
v 100.362564 237.36008 40.89624
v 100.196846 237.17891 41.113823
v 100.16316 237.07095 41.396656
v 100.27054 237.06514 41.66895
v 100.4902 237.16302 41.857746
v 100.76329 237.33838 41.912453
v 101.01664 237.54422 41.818417
v 101.18236 237.72539 41.60083
v 101.21604 237.83334 41.317997
v 101.10867 237.83916 41.045704
v 100.539635 238.54439 40.820183
v 100.29611 238.39609 40.655163
v 100.03819 238.18082 40.673855
v 99.83497 237.95627 40.871246
v 99.740906 237.78262 41.19445
v 99.781204 237.70639 41.556866
v 99.94507 237.74802 41.86138
v 100.18859 237.89632 42.0264
v 100.44652 238.11159 42.00771
v 100.64974 238.33614 41.810318
v 100.743805 238.50978 41.48711
v 100.7035 238.58601 41.1247
v 99.84044 239.00421 41.1347
v 99.61178 238.78645 41.03574
v 99.38913 238.54037 41.09757
v 99.23215 238.33191 41.303616
v 99.18289 238.21689 41.598675
v 99.25456 238.22617 41.903683
v 99.42796 238.35722 42.136913
v 99.65662 238.57497 42.235874
v 99.879265 238.82104 42.174046
v 100.036255 239.02953 41.968
v 100.08551 239.14455 41.67294
v 100.01383 239.13527 41.36793
v 99.33323 239.65273 41.262947
v 99.11344 239.46411 41.13181
v 98.874664 239.22711 41.1669
v 98.68089 239.00522 41.358818
v 98.584045 238.8579 41.656136
v 98.61006 238.82462 41.97919
v 98.75198 238.91429 42.24142
v 98.97177 239.1029 42.37256
v 99.21055 239.3399 42.33747
v 99.40432 239.5618 42.145554
v 99.50117 239.70912 41.848232
v 99.47515 239.7424 41.525177
v 98.713486 240.2726 41.44467
v 98.48774 240.09294 41.270485
v 98.25521 239.84999 41.260574
v 98.07822 239.60887 41.417595
v 98.00417 239.43417 41.69947
v 98.052925 239.37271 42.030678
v 98.2114 239.44096 42.322468
v 98.43716 239.62062 42.49666
v 98.66968 239.86357 42.50657
v 98.84668 240.10469 42.34955
v 98.92072 240.27939 42.06767
v 98.87197 240.34084 41.73646
v 98.06784 240.87096 41.705616
v 97.88691 240.66486 41.556328
v 97.69535 240.39047 41.56691
v 97.54449 240.12132 41.734528
v 97.474754 239.92953 42.014263
v 97.50482 239.86649 42.331165
v 97.62664 239.94907 42.60032
v 97.80757 240.15515 42.749607
v 97.99913 240.42953 42.739025
v 98.14999 240.69868 42.57141
v 98.21973 240.89047 42.29167
v 98.18966 240.95354 41.97477
v 97.25815 241.3242 42.052803
v 97.06418 241.15826 41.915592
v 96.87864 240.889 41.89637
v 96.75122 240.58858 42.000282
v 96.71609 240.33746 42.199493
v 96.78264 240.20297 42.44062
v 96.933044 240.22113 42.65905
v 97.12701 240.38707 42.79626
v 97.31255 240.65633 42.815487
v 97.439964 240.95677 42.71157
v 97.475105 241.20787 42.512363
v 97.408554 241.34236 42.271236
v 96.72272 241.75446 42.56895
v 96.5487 241.68184 42.288143
v 96.36624 241.465 42.108906
v 96.224236 241.16203 42.079266
v 96.16073 240.85414 42.207165
v 96.19275 240.6238 42.45833
v 96.3117 240.53275 42.76546
v 96.485725 240.60536 43.04627
v 96.66818 240.82219 43.225506
v 96.81019 241.12515 43.255146
v 96.87369 241.43304 43.127247
v 96.841675 241.66339 42.876083
v 95.83334 241.95947 42.768036
v 95.73022 241.8262 42.476574
v 95.62536 241.56061 42.298836
v 95.54686 241.23387 42.282448
v 95.515755 240.93353 42.4318
v 95.54038 240.74008 42.70688
v 95.614136 240.70534 43.03397
v 95.717255 240.83861 43.325436
v 95.82211 241.1042 43.50317
v 95.90061 241.43094 43.519558
v 95.93172 241.73128 43.370205
v 95.90709 241.92473 43.095127
v 94.972725 242.1273 42.89679
v 94.91151 241.95634 42.613647
v 94.85183 241.66502 42.45614
v 94.8097 241.33138 42.466465
v 94.79641 241.04482 42.641857
v 94.815506 240.88213 42.93532
v 94.86188 240.8869 43.268223
v 94.9231 241.05786 43.55136
v 94.98277 241.34918 43.70887
v 95.0249 241.68283 43.698544
v 95.0382 241.96939 43.52315
v 95.019104 242.13208 43.22969
v 94.23212 242.16516 42.980824
v 94.1022 242.04659 42.7081
v 93.964966 241.79437 42.537876
v 93.85717 241.47609 42.515766
v 93.80771 241.17703 42.64769
v 93.82983 240.97733 42.8983
v 93.9176 240.93048 43.20045
v 94.047516 241.04906 43.473175
v 94.18475 241.30127 43.6434
v 94.29255 241.61955 43.66551
v 94.34201 241.91861 43.533585
v 94.31989 242.11832 43.282974
v 93.729324 242.4856 42.868587
v 93.50978 242.35486 42.722645
v 93.28065 242.12134 42.743694
v 93.103325 241.84764 42.926098
v 93.025314 241.60707 43.220978
v 93.06753 241.46411 43.549324
v 93.21865 241.45705 43.823154
v 93.438194 241.5878 43.969097
v 93.66733 241.8213 43.948048
v 93.84466 242.09502 43.765644
v 93.92266 242.33559 43.470764
v 93.88045 242.47855 43.142418
v 93.158356 242.9571 43.341496
v 92.9735 242.76788 43.131165
v 92.76045 242.51219 43.084167
v 92.57628 242.25858 43.213097
v 92.47034 242.07497 43.483402
v 92.47101 242.01059 43.82266
v 92.578125 242.08267 44.13996
v 92.76298 242.27191 44.350292
v 92.97603 242.52759 44.39729
v 93.1602 242.7812 44.26836
v 93.26614 242.96481 43.998055
v 93.26547 243.02919 43.6588
v 92.39304 243.52344 43.413578
v 92.30198 243.29831 43.180687
v 92.17829 242.99588 43.100414
v 92.05511 242.69717 43.194275
v 91.96545 242.48222 43.437115
v 91.93333 242.40865 43.763863
v 91.967354 242.49612 44.086975
v 92.05842 242.72125 44.319866
v 92.182106 243.02368 44.40014
v 92.30529 243.32239 44.30628
v 92.39495 243.53734 44.063442
v 92.42707 243.61092 43.73669
v 91.55921 243.65833 43.41315
v 91.52086 243.42053 43.18773
v 91.46958 243.10335 43.112915
v 91.41912 242.79176 43.20875
v 91.382996 242.56927 43.449562
v 91.37089 242.4955 43.77082
v 91.38605 242.5902 44.08644
v 91.4244 242.82799 44.31186
v 91.475685 243.14517 44.386673
v 91.526146 243.45676 44.290836
v 91.56226 243.67924 44.05003
v 91.57437 243.75302 43.72877
v 91.346375 243.14468 43.749855
usemtl mat_3
s 1
f 1289 1289 1290
f 1290 1289 1291
f 1289 1289 1291
f 1291 1289 1292
f 1289 1289 1292
f 1292 1289 1293
f 1289 1289 1293
f 1293 1289 1294
f 1289 1289 1294
f 1294 1289 1295
f 1289 1289 1295
f 1295 1289 1296
f 1289 1289 1296
f 1296 1289 1297
f 1289 1289 1297
f 1297 1289 1298
f 1289 1289 1298
f 1298 1289 1299
f 1289 1289 1299
f 1299 1289 1300
f 1289 1289 1300
f 1300 1289 1301
f 1289 1289 1301
f 1301 1289 1290
f 1290 1291 1302
f 1302 1291 1303
f 1291 1292 1303
f 1303 1292 1304
f 1292 1293 1304
f 1304 1293 1305
f 1293 1294 1305
f 1305 1294 1306
f 1294 1295 1306
f 1306 1295 1307
f 1295 1296 1307
f 1307 1296 1308
f 1296 1297 1308
f 1308 1297 1309
f 1297 1298 1309
f 1309 1298 1310
f 1298 1299 1310
f 1310 1299 1311
f 1299 1300 1311
f 1311 1300 1312
f 1300 1301 1312
f 1312 1301 1313
f 1301 1290 1313
f 1313 1290 1302
f 1302 1303 1314
f 1314 1303 1315
f 1303 1304 1315
f 1315 1304 1316
f 1304 1305 1316
f 1316 1305 1317
f 1305 1306 1317
f 1317 1306 1318
f 1306 1307 1318
f 1318 1307 1319
f 1307 1308 1319
f 1319 1308 1320
f 1308 1309 1320
f 1320 1309 1321
f 1309 1310 1321
f 1321 1310 1322
f 1310 1311 1322
f 1322 1311 1323
f 1311 1312 1323
f 1323 1312 1324
f 1312 1313 1324
f 1324 1313 1325
f 1313 1302 1325
f 1325 1302 1314
f 1314 1315 1326
f 1326 1315 1327
f 1315 1316 1327
f 1327 1316 1328
f 1316 1317 1328
f 1328 1317 1329
f 1317 1318 1329
f 1329 1318 1330
f 1318 1319 1330
f 1330 1319 1331
f 1319 1320 1331
f 1331 1320 1332
f 1320 1321 1332
f 1332 1321 1333
f 1321 1322 1333
f 1333 1322 1334
f 1322 1323 1334
f 1334 1323 1335
f 1323 1324 1335
f 1335 1324 1336
f 1324 1325 1336
f 1336 1325 1337
f 1325 1314 1337
f 1337 1314 1326
f 1326 1327 1338
f 1338 1327 1339
f 1327 1328 1339
f 1339 1328 1340
f 1328 1329 1340
f 1340 1329 1341
f 1329 1330 1341
f 1341 1330 1342
f 1330 1331 1342
f 1342 1331 1343
f 1331 1332 1343
f 1343 1332 1344
f 1332 1333 1344
f 1344 1333 1345
f 1333 1334 1345
f 1345 1334 1346
f 1334 1335 1346
f 1346 1335 1347
f 1335 1336 1347
f 1347 1336 1348
f 1336 1337 1348
f 1348 1337 1349
f 1337 1326 1349
f 1349 1326 1338
f 1338 1339 1350
f 1350 1339 1351
f 1339 1340 1351
f 1351 1340 1352
f 1340 1341 1352
f 1352 1341 1353
f 1341 1342 1353
f 1353 1342 1354
f 1342 1343 1354
f 1354 1343 1355
f 1343 1344 1355
f 1355 1344 1356
f 1344 1345 1356
f 1356 1345 1357
f 1345 1346 1357
f 1357 1346 1358
f 1346 1347 1358
f 1358 1347 1359
f 1347 1348 1359
f 1359 1348 1360
f 1348 1349 1360
f 1360 1349 1361
f 1349 1338 1361
f 1361 1338 1350
f 1350 1351 1362
f 1362 1351 1363
f 1351 1352 1363
f 1363 1352 1364
f 1352 1353 1364
f 1364 1353 1365
f 1353 1354 1365
f 1365 1354 1366
f 1354 1355 1366
f 1366 1355 1367
f 1355 1356 1367
f 1367 1356 1368
f 1356 1357 1368
f 1368 1357 1369
f 1357 1358 1369
f 1369 1358 1370
f 1358 1359 1370
f 1370 1359 1371
f 1359 1360 1371
f 1371 1360 1372
f 1360 1361 1372
f 1372 1361 1373
f 1361 1350 1373
f 1373 1350 1362
f 1362 1363 1374
f 1374 1363 1375
f 1363 1364 1375
f 1375 1364 1376
f 1364 1365 1376
f 1376 1365 1377
f 1365 1366 1377
f 1377 1366 1378
f 1366 1367 1378
f 1378 1367 1379
f 1367 1368 1379
f 1379 1368 1380
f 1368 1369 1380
f 1380 1369 1381
f 1369 1370 1381
f 1381 1370 1382
f 1370 1371 1382
f 1382 1371 1383
f 1371 1372 1383
f 1383 1372 1384
f 1372 1373 1384
f 1384 1373 1385
f 1373 1362 1385
f 1385 1362 1374
f 1374 1375 1386
f 1386 1375 1387
f 1375 1376 1387
f 1387 1376 1388
f 1376 1377 1388
f 1388 1377 1389
f 1377 1378 1389
f 1389 1378 1390
f 1378 1379 1390
f 1390 1379 1391
f 1379 1380 1391
f 1391 1380 1392
f 1380 1381 1392
f 1392 1381 1393
f 1381 1382 1393
f 1393 1382 1394
f 1382 1383 1394
f 1394 1383 1395
f 1383 1384 1395
f 1395 1384 1396
f 1384 1385 1396
f 1396 1385 1397
f 1385 1374 1397
f 1397 1374 1386
f 1386 1387 1398
f 1398 1387 1399
f 1387 1388 1399
f 1399 1388 1400
f 1388 1389 1400
f 1400 1389 1401
f 1389 1390 1401
f 1401 1390 1402
f 1390 1391 1402
f 1402 1391 1403
f 1391 1392 1403
f 1403 1392 1404
f 1392 1393 1404
f 1404 1393 1405
f 1393 1394 1405
f 1405 1394 1406
f 1394 1395 1406
f 1406 1395 1407
f 1395 1396 1407
f 1407 1396 1408
f 1396 1397 1408
f 1408 1397 1409
f 1397 1386 1409
f 1409 1386 1398
f 1398 1399 1410
f 1410 1399 1411
f 1399 1400 1411
f 1411 1400 1412
f 1400 1401 1412
f 1412 1401 1413
f 1401 1402 1413
f 1413 1402 1414
f 1402 1403 1414
f 1414 1403 1415
f 1403 1404 1415
f 1415 1404 1416
f 1404 1405 1416
f 1416 1405 1417
f 1405 1406 1417
f 1417 1406 1418
f 1406 1407 1418
f 1418 1407 1419
f 1407 1408 1419
f 1419 1408 1420
f 1408 1409 1420
f 1420 1409 1421
f 1409 1398 1421
f 1421 1398 1410
f 1410 1411 1422
f 1422 1411 1423
f 1411 1412 1423
f 1423 1412 1424
f 1412 1413 1424
f 1424 1413 1425
f 1413 1414 1425
f 1425 1414 1426
f 1414 1415 1426
f 1426 1415 1427
f 1415 1416 1427
f 1427 1416 1428
f 1416 1417 1428
f 1428 1417 1429
f 1417 1418 1429
f 1429 1418 1430
f 1418 1419 1430
f 1430 1419 1431
f 1419 1420 1431
f 1431 1420 1432
f 1420 1421 1432
f 1432 1421 1433
f 1421 1410 1433
f 1433 1410 1422
f 1422 1423 1434
f 1434 1423 1435
f 1423 1424 1435
f 1435 1424 1436
f 1424 1425 1436
f 1436 1425 1437
f 1425 1426 1437
f 1437 1426 1438
f 1426 1427 1438
f 1438 1427 1439
f 1427 1428 1439
f 1439 1428 1440
f 1428 1429 1440
f 1440 1429 1441
f 1429 1430 1441
f 1441 1430 1442
f 1430 1431 1442
f 1442 1431 1443
f 1431 1432 1443
f 1443 1432 1444
f 1432 1433 1444
f 1444 1433 1445
f 1433 1422 1445
f 1445 1422 1434
f 1434 1435 1446
f 1446 1435 1447
f 1435 1436 1447
f 1447 1436 1448
f 1436 1437 1448
f 1448 1437 1449
f 1437 1438 1449
f 1449 1438 1450
f 1438 1439 1450
f 1450 1439 1451
f 1439 1440 1451
f 1451 1440 1452
f 1440 1441 1452
f 1452 1441 1453
f 1441 1442 1453
f 1453 1442 1454
f 1442 1443 1454
f 1454 1443 1455
f 1443 1444 1455
f 1455 1444 1456
f 1444 1445 1456
f 1456 1445 1457
f 1445 1434 1457
f 1457 1434 1446
f 1446 1447 1458
f 1458 1447 1459
f 1447 1448 1459
f 1459 1448 1460
f 1448 1449 1460
f 1460 1449 1461
f 1449 1450 1461
f 1461 1450 1462
f 1450 1451 1462
f 1462 1451 1463
f 1451 1452 1463
f 1463 1452 1464
f 1452 1453 1464
f 1464 1453 1465
f 1453 1454 1465
f 1465 1454 1466
f 1454 1455 1466
f 1466 1455 1467
f 1455 1456 1467
f 1467 1456 1468
f 1456 1457 1468
f 1468 1457 1469
f 1457 1446 1469
f 1469 1446 1458
f 1458 1459 1470
f 1470 1459 1471
f 1459 1460 1471
f 1471 1460 1472
f 1460 1461 1472
f 1472 1461 1473
f 1461 1462 1473
f 1473 1462 1474
f 1462 1463 1474
f 1474 1463 1475
f 1463 1464 1475
f 1475 1464 1476
f 1464 1465 1476
f 1476 1465 1477
f 1465 1466 1477
f 1477 1466 1478
f 1466 1467 1478
f 1478 1467 1479
f 1467 1468 1479
f 1479 1468 1480
f 1468 1469 1480
f 1480 1469 1481
f 1469 1458 1481
f 1481 1458 1470
f 1470 1471 1482
f 1482 1471 1483
f 1471 1472 1483
f 1483 1472 1484
f 1472 1473 1484
f 1484 1473 1485
f 1473 1474 1485
f 1485 1474 1486
f 1474 1475 1486
f 1486 1475 1487
f 1475 1476 1487
f 1487 1476 1488
f 1476 1477 1488
f 1488 1477 1489
f 1477 1478 1489
f 1489 1478 1490
f 1478 1479 1490
f 1490 1479 1491
f 1479 1480 1491
f 1491 1480 1492
f 1480 1481 1492
f 1492 1481 1493
f 1481 1470 1493
f 1493 1470 1482
f 1482 1483 1494
f 1494 1483 1495
f 1483 1484 1495
f 1495 1484 1496
f 1484 1485 1496
f 1496 1485 1497
f 1485 1486 1497
f 1497 1486 1498
f 1486 1487 1498
f 1498 1487 1499
f 1487 1488 1499
f 1499 1488 1500
f 1488 1489 1500
f 1500 1489 1501
f 1489 1490 1501
f 1501 1490 1502
f 1490 1491 1502
f 1502 1491 1503
f 1491 1492 1503
f 1503 1492 1504
f 1492 1493 1504
f 1504 1493 1505
f 1493 1482 1505
f 1505 1482 1494
f 1494 1495 1506
f 1506 1495 1507
f 1495 1496 1507
f 1507 1496 1508
f 1496 1497 1508
f 1508 1497 1509
f 1497 1498 1509
f 1509 1498 1510
f 1498 1499 1510
f 1510 1499 1511
f 1499 1500 1511
f 1511 1500 1512
f 1500 1501 1512
f 1512 1501 1513
f 1501 1502 1513
f 1513 1502 1514
f 1502 1503 1514
f 1514 1503 1515
f 1503 1504 1515
f 1515 1504 1516
f 1504 1505 1516
f 1516 1505 1517
f 1505 1494 1517
f 1517 1494 1506
f 1506 1507 1518
f 1518 1507 1519
f 1507 1508 1519
f 1519 1508 1520
f 1508 1509 1520
f 1520 1509 1521
f 1509 1510 1521
f 1521 1510 1522
f 1510 1511 1522
f 1522 1511 1523
f 1511 1512 1523
f 1523 1512 1524
f 1512 1513 1524
f 1524 1513 1525
f 1513 1514 1525
f 1525 1514 1526
f 1514 1515 1526
f 1526 1515 1527
f 1515 1516 1527
f 1527 1516 1528
f 1516 1517 1528
f 1528 1517 1529
f 1517 1506 1529
f 1529 1506 1518
f 1518 1519 1530
f 1530 1519 1531
f 1519 1520 1531
f 1531 1520 1532
f 1520 1521 1532
f 1532 1521 1533
f 1521 1522 1533
f 1533 1522 1534
f 1522 1523 1534
f 1534 1523 1535
f 1523 1524 1535
f 1535 1524 1536
f 1524 1525 1536
f 1536 1525 1537
f 1525 1526 1537
f 1537 1526 1538
f 1526 1527 1538
f 1538 1527 1539
f 1527 1528 1539
f 1539 1528 1540
f 1528 1529 1540
f 1540 1529 1541
f 1529 1518 1541
f 1541 1518 1530
f 1530 1531 1542
f 1542 1531 1543
f 1531 1532 1543
f 1543 1532 1544
f 1532 1533 1544
f 1544 1533 1545
f 1533 1534 1545
f 1545 1534 1546
f 1534 1535 1546
f 1546 1535 1547
f 1535 1536 1547
f 1547 1536 1548
f 1536 1537 1548
f 1548 1537 1549
f 1537 1538 1549
f 1549 1538 1550
f 1538 1539 1550
f 1550 1539 1551
f 1539 1540 1551
f 1551 1540 1552
f 1540 1541 1552
f 1552 1541 1553
f 1541 1530 1553
f 1553 1530 1542
f 1542 1543 1554
f 1554 1543 1555
f 1543 1544 1555
f 1555 1544 1556
f 1544 1545 1556
f 1556 1545 1557
f 1545 1546 1557
f 1557 1546 1558
f 1546 1547 1558
f 1558 1547 1559
f 1547 1548 1559
f 1559 1548 1560
f 1548 1549 1560
f 1560 1549 1561
f 1549 1550 1561
f 1561 1550 1562
f 1550 1551 1562
f 1562 1551 1563
f 1551 1552 1563
f 1563 1552 1564
f 1552 1553 1564
f 1564 1553 1565
f 1553 1542 1565
f 1565 1542 1554
f 1554 1555 1566
f 1566 1555 1567
f 1555 1556 1567
f 1567 1556 1568
f 1556 1557 1568
f 1568 1557 1569
f 1557 1558 1569
f 1569 1558 1570
f 1558 1559 1570
f 1570 1559 1571
f 1559 1560 1571
f 1571 1560 1572
f 1560 1561 1572
f 1572 1561 1573
f 1561 1562 1573
f 1573 1562 1574
f 1562 1563 1574
f 1574 1563 1575
f 1563 1564 1575
f 1575 1564 1576
f 1564 1565 1576
f 1576 1565 1577
f 1565 1554 1577
f 1577 1554 1566
f 1566 1567 1578
f 1578 1567 1579
f 1567 1568 1579
f 1579 1568 1580
f 1568 1569 1580
f 1580 1569 1581
f 1569 1570 1581
f 1581 1570 1582
f 1570 1571 1582
f 1582 1571 1583
f 1571 1572 1583
f 1583 1572 1584
f 1572 1573 1584
f 1584 1573 1585
f 1573 1574 1585
f 1585 1574 1586
f 1574 1575 1586
f 1586 1575 1587
f 1575 1576 1587
f 1587 1576 1588
f 1576 1577 1588
f 1588 1577 1589
f 1577 1566 1589
f 1589 1566 1578
f 1578 1579 1590
f 1590 1579 1591
f 1579 1580 1591
f 1591 1580 1592
f 1580 1581 1592
f 1592 1581 1593
f 1581 1582 1593
f 1593 1582 1594
f 1582 1583 1594
f 1594 1583 1595
f 1583 1584 1595
f 1595 1584 1596
f 1584 1585 1596
f 1596 1585 1597
f 1585 1586 1597
f 1597 1586 1598
f 1586 1587 1598
f 1598 1587 1599
f 1587 1588 1599
f 1599 1588 1600
f 1588 1589 1600
f 1600 1589 1601
f 1589 1578 1601
f 1601 1578 1590
f 1590 1591 1602
f 1602 1591 1603
f 1591 1592 1603
f 1603 1592 1604
f 1592 1593 1604
f 1604 1593 1605
f 1593 1594 1605
f 1605 1594 1606
f 1594 1595 1606
f 1606 1595 1607
f 1595 1596 1607
f 1607 1596 1608
f 1596 1597 1608
f 1608 1597 1609
f 1597 1598 1609
f 1609 1598 1610
f 1598 1599 1610
f 1610 1599 1611
f 1599 1600 1611
f 1611 1600 1612
f 1600 1601 1612
f 1612 1601 1613
f 1601 1590 1613
f 1613 1590 1602
f 1602 1603 1614
f 1614 1603 1615
f 1603 1604 1615
f 1615 1604 1616
f 1604 1605 1616
f 1616 1605 1617
f 1605 1606 1617
f 1617 1606 1618
f 1606 1607 1618
f 1618 1607 1619
f 1607 1608 1619
f 1619 1608 1620
f 1608 1609 1620
f 1620 1609 1621
f 1609 1610 1621
f 1621 1610 1622
f 1610 1611 1622
f 1622 1611 1623
f 1611 1612 1623
f 1623 1612 1624
f 1612 1613 1624
f 1624 1613 1625
f 1613 1602 1625
f 1625 1602 1614
f 1614 1615 1626
f 1626 1615 1627
f 1615 1616 1627
f 1627 1616 1628
f 1616 1617 1628
f 1628 1617 1629
f 1617 1618 1629
f 1629 1618 1630
f 1618 1619 1630
f 1630 1619 1631
f 1619 1620 1631
f 1631 1620 1632
f 1620 1621 1632
f 1632 1621 1633
f 1621 1622 1633
f 1633 1622 1634
f 1622 1623 1634
f 1634 1623 1635
f 1623 1624 1635
f 1635 1624 1636
f 1624 1625 1636
f 1636 1625 1637
f 1625 1614 1637
f 1637 1614 1626
f 1626 1627 1638
f 1638 1627 1639
f 1627 1628 1639
f 1639 1628 1640
f 1628 1629 1640
f 1640 1629 1641
f 1629 1630 1641
f 1641 1630 1642
f 1630 1631 1642
f 1642 1631 1643
f 1631 1632 1643
f 1643 1632 1644
f 1632 1633 1644
f 1644 1633 1645
f 1633 1634 1645
f 1645 1634 1646
f 1634 1635 1646
f 1646 1635 1647
f 1635 1636 1647
f 1647 1636 1648
f 1636 1637 1648
f 1648 1637 1649
f 1637 1626 1649
f 1649 1626 1638
f 1638 1639 1650
f 1650 1639 1651
f 1639 1640 1651
f 1651 1640 1652
f 1640 1641 1652
f 1652 1641 1653
f 1641 1642 1653
f 1653 1642 1654
f 1642 1643 1654
f 1654 1643 1655
f 1643 1644 1655
f 1655 1644 1656
f 1644 1645 1656
f 1656 1645 1657
f 1645 1646 1657
f 1657 1646 1658
f 1646 1647 1658
f 1658 1647 1659
f 1647 1648 1659
f 1659 1648 1660
f 1648 1649 1660
f 1660 1649 1661
f 1649 1638 1661
f 1661 1638 1650
f 1650 1651 1662
f 1662 1651 1663
f 1651 1652 1663
f 1663 1652 1664
f 1652 1653 1664
f 1664 1653 1665
f 1653 1654 1665
f 1665 1654 1666
f 1654 1655 1666
f 1666 1655 1667
f 1655 1656 1667
f 1667 1656 1668
f 1656 1657 1668
f 1668 1657 1669
f 1657 1658 1669
f 1669 1658 1670
f 1658 1659 1670
f 1670 1659 1671
f 1659 1660 1671
f 1671 1660 1672
f 1660 1661 1672
f 1672 1661 1673
f 1661 1650 1673
f 1673 1650 1662
f 1662 1663 1674
f 1674 1663 1675
f 1663 1664 1675
f 1675 1664 1676
f 1664 1665 1676
f 1676 1665 1677
f 1665 1666 1677
f 1677 1666 1678
f 1666 1667 1678
f 1678 1667 1679
f 1667 1668 1679
f 1679 1668 1680
f 1668 1669 1680
f 1680 1669 1681
f 1669 1670 1681
f 1681 1670 1682
f 1670 1671 1682
f 1682 1671 1683
f 1671 1672 1683
f 1683 1672 1684
f 1672 1673 1684
f 1684 1673 1685
f 1673 1662 1685
f 1685 1662 1674
f 1674 1675 1686
f 1686 1675 1687
f 1675 1676 1687
f 1687 1676 1688
f 1676 1677 1688
f 1688 1677 1689
f 1677 1678 1689
f 1689 1678 1690
f 1678 1679 1690
f 1690 1679 1691
f 1679 1680 1691
f 1691 1680 1692
f 1680 1681 1692
f 1692 1681 1693
f 1681 1682 1693
f 1693 1682 1694
f 1682 1683 1694
f 1694 1683 1695
f 1683 1684 1695
f 1695 1684 1696
f 1684 1685 1696
f 1696 1685 1697
f 1685 1674 1697
f 1697 1674 1686
f 1686 1687 1698
f 1698 1687 1699
f 1687 1688 1699
f 1699 1688 1700
f 1688 1689 1700
f 1700 1689 1701
f 1689 1690 1701
f 1701 1690 1702
f 1690 1691 1702
f 1702 1691 1703
f 1691 1692 1703
f 1703 1692 1704
f 1692 1693 1704
f 1704 1693 1705
f 1693 1694 1705
f 1705 1694 1706
f 1694 1695 1706
f 1706 1695 1707
f 1695 1696 1707
f 1707 1696 1708
f 1696 1697 1708
f 1708 1697 1709
f 1697 1686 1709
f 1709 1686 1698
f 1698 1699 1710
f 1710 1699 1711
f 1699 1700 1711
f 1711 1700 1712
f 1700 1701 1712
f 1712 1701 1713
f 1701 1702 1713
f 1713 1702 1714
f 1702 1703 1714
f 1714 1703 1715
f 1703 1704 1715
f 1715 1704 1716
f 1704 1705 1716
f 1716 1705 1717
f 1705 1706 1717
f 1717 1706 1718
f 1706 1707 1718
f 1718 1707 1719
f 1707 1708 1719
f 1719 1708 1720
f 1708 1709 1720
f 1720 1709 1721
f 1709 1698 1721
f 1721 1698 1710
f 1710 1711 1722
f 1722 1711 1723
f 1711 1712 1723
f 1723 1712 1724
f 1712 1713 1724
f 1724 1713 1725
f 1713 1714 1725
f 1725 1714 1726
f 1714 1715 1726
f 1726 1715 1727
f 1715 1716 1727
f 1727 1716 1728
f 1716 1717 1728
f 1728 1717 1729
f 1717 1718 1729
f 1729 1718 1730
f 1718 1719 1730
f 1730 1719 1731
f 1719 1720 1731
f 1731 1720 1732
f 1720 1721 1732
f 1732 1721 1733
f 1721 1710 1733
f 1733 1710 1722
f 1722 1723 1734
f 1734 1723 1735
f 1723 1724 1735
f 1735 1724 1736
f 1724 1725 1736
f 1736 1725 1737
f 1725 1726 1737
f 1737 1726 1738
f 1726 1727 1738
f 1738 1727 1739
f 1727 1728 1739
f 1739 1728 1740
f 1728 1729 1740
f 1740 1729 1741
f 1729 1730 1741
f 1741 1730 1742
f 1730 1731 1742
f 1742 1731 1743
f 1731 1732 1743
f 1743 1732 1744
f 1732 1733 1744
f 1744 1733 1745
f 1733 1722 1745
f 1745 1722 1734
f 1734 1735 1746
f 1746 1735 1747
f 1735 1736 1747
f 1747 1736 1748
f 1736 1737 1748
f 1748 1737 1749
f 1737 1738 1749
f 1749 1738 1750
f 1738 1739 1750
f 1750 1739 1751
f 1739 1740 1751
f 1751 1740 1752
f 1740 1741 1752
f 1752 1741 1753
f 1741 1742 1753
f 1753 1742 1754
f 1742 1743 1754
f 1754 1743 1755
f 1743 1744 1755
f 1755 1744 1756
f 1744 1745 1756
f 1756 1745 1757
f 1745 1734 1757
f 1757 1734 1746
f 1746 1747 1758
f 1758 1747 1759
f 1747 1748 1759
f 1759 1748 1760
f 1748 1749 1760
f 1760 1749 1761
f 1749 1750 1761
f 1761 1750 1762
f 1750 1751 1762
f 1762 1751 1763
f 1751 1752 1763
f 1763 1752 1764
f 1752 1753 1764
f 1764 1753 1765
f 1753 1754 1765
f 1765 1754 1766
f 1754 1755 1766
f 1766 1755 1767
f 1755 1756 1767
f 1767 1756 1768
f 1756 1757 1768
f 1768 1757 1769
f 1757 1746 1769
f 1769 1746 1758
f 1758 1759 1770
f 1770 1759 1771
f 1759 1760 1771
f 1771 1760 1772
f 1760 1761 1772
f 1772 1761 1773
f 1761 1762 1773
f 1773 1762 1774
f 1762 1763 1774
f 1774 1763 1775
f 1763 1764 1775
f 1775 1764 1776
f 1764 1765 1776
f 1776 1765 1777
f 1765 1766 1777
f 1777 1766 1778
f 1766 1767 1778
f 1778 1767 1779
f 1767 1768 1779
f 1779 1768 1780
f 1768 1769 1780
f 1780 1769 1781
f 1769 1758 1781
f 1781 1758 1770
f 1770 1771 1782
f 1782 1771 1783
f 1771 1772 1783
f 1783 1772 1784
f 1772 1773 1784
f 1784 1773 1785
f 1773 1774 1785
f 1785 1774 1786
f 1774 1775 1786
f 1786 1775 1787
f 1775 1776 1787
f 1787 1776 1788
f 1776 1777 1788
f 1788 1777 1789
f 1777 1778 1789
f 1789 1778 1790
f 1778 1779 1790
f 1790 1779 1791
f 1779 1780 1791
f 1791 1780 1792
f 1780 1781 1792
f 1792 1781 1793
f 1781 1770 1793
f 1793 1770 1782
f 1782 1783 1794
f 1794 1783 1795
f 1783 1784 1795
f 1795 1784 1796
f 1784 1785 1796
f 1796 1785 1797
f 1785 1786 1797
f 1797 1786 1798
f 1786 1787 1798
f 1798 1787 1799
f 1787 1788 1799
f 1799 1788 1800
f 1788 1789 1800
f 1800 1789 1801
f 1789 1790 1801
f 1801 1790 1802
f 1790 1791 1802
f 1802 1791 1803
f 1791 1792 1803
f 1803 1792 1804
f 1792 1793 1804
f 1804 1793 1805
f 1793 1782 1805
f 1805 1782 1794
f 1794 1795 1806
f 1806 1795 1807
f 1795 1796 1807
f 1807 1796 1808
f 1796 1797 1808
f 1808 1797 1809
f 1797 1798 1809
f 1809 1798 1810
f 1798 1799 1810
f 1810 1799 1811
f 1799 1800 1811
f 1811 1800 1812
f 1800 1801 1812
f 1812 1801 1813
f 1801 1802 1813
f 1813 1802 1814
f 1802 1803 1814
f 1814 1803 1815
f 1803 1804 1815
f 1815 1804 1816
f 1804 1805 1816
f 1816 1805 1817
f 1805 1794 1817
f 1817 1794 1806
f 1806 1807 1818
f 1818 1807 1819
f 1807 1808 1819
f 1819 1808 1820
f 1808 1809 1820
f 1820 1809 1821
f 1809 1810 1821
f 1821 1810 1822
f 1810 1811 1822
f 1822 1811 1823
f 1811 1812 1823
f 1823 1812 1824
f 1812 1813 1824
f 1824 1813 1825
f 1813 1814 1825
f 1825 1814 1826
f 1814 1815 1826
f 1826 1815 1827
f 1815 1816 1827
f 1827 1816 1828
f 1816 1817 1828
f 1828 1817 1829
f 1817 1806 1829
f 1829 1806 1818
f 1818 1819 1830
f 1830 1819 1831
f 1819 1820 1831
f 1831 1820 1832
f 1820 1821 1832
f 1832 1821 1833
f 1821 1822 1833
f 1833 1822 1834
f 1822 1823 1834
f 1834 1823 1835
f 1823 1824 1835
f 1835 1824 1836
f 1824 1825 1836
f 1836 1825 1837
f 1825 1826 1837
f 1837 1826 1838
f 1826 1827 1838
f 1838 1827 1839
f 1827 1828 1839
f 1839 1828 1840
f 1828 1829 1840
f 1840 1829 1841
f 1829 1818 1841
f 1841 1818 1830
f 1830 1831 1842
f 1842 1831 1843
f 1831 1832 1843
f 1843 1832 1844
f 1832 1833 1844
f 1844 1833 1845
f 1833 1834 1845
f 1845 1834 1846
f 1834 1835 1846
f 1846 1835 1847
f 1835 1836 1847
f 1847 1836 1848
f 1836 1837 1848
f 1848 1837 1849
f 1837 1838 1849
f 1849 1838 1850
f 1838 1839 1850
f 1850 1839 1851
f 1839 1840 1851
f 1851 1840 1852
f 1840 1841 1852
f 1852 1841 1853
f 1841 1830 1853
f 1853 1830 1842
f 1842 1843 1854
f 1854 1843 1855
f 1843 1844 1855
f 1855 1844 1856
f 1844 1845 1856
f 1856 1845 1857
f 1845 1846 1857
f 1857 1846 1858
f 1846 1847 1858
f 1858 1847 1859
f 1847 1848 1859
f 1859 1848 1860
f 1848 1849 1860
f 1860 1849 1861
f 1849 1850 1861
f 1861 1850 1862
f 1850 1851 1862
f 1862 1851 1863
f 1851 1852 1863
f 1863 1852 1864
f 1852 1853 1864
f 1864 1853 1865
f 1853 1842 1865
f 1865 1842 1854
f 1854 1855 1866
f 1866 1855 1867
f 1855 1856 1867
f 1867 1856 1868
f 1856 1857 1868
f 1868 1857 1869
f 1857 1858 1869
f 1869 1858 1870
f 1858 1859 1870
f 1870 1859 1871
f 1859 1860 1871
f 1871 1860 1872
f 1860 1861 1872
f 1872 1861 1873
f 1861 1862 1873
f 1873 1862 1874
f 1862 1863 1874
f 1874 1863 1875
f 1863 1864 1875
f 1875 1864 1876
f 1864 1865 1876
f 1876 1865 1877
f 1865 1854 1877
f 1877 1854 1866
f 1866 1867 1878
f 1878 1867 1879
f 1867 1868 1879
f 1879 1868 1880
f 1868 1869 1880
f 1880 1869 1881
f 1869 1870 1881
f 1881 1870 1882
f 1870 1871 1882
f 1882 1871 1883
f 1871 1872 1883
f 1883 1872 1884
f 1872 1873 1884
f 1884 1873 1885
f 1873 1874 1885
f 1885 1874 1886
f 1874 1875 1886
f 1886 1875 1887
f 1875 1876 1887
f 1887 1876 1888
f 1876 1877 1888
f 1888 1877 1889
f 1877 1866 1889
f 1889 1866 1878
f 1878 1879 1890
f 1890 1879 1891
f 1879 1880 1891
f 1891 1880 1892
f 1880 1881 1892
f 1892 1881 1893
f 1881 1882 1893
f 1893 1882 1894
f 1882 1883 1894
f 1894 1883 1895
f 1883 1884 1895
f 1895 1884 1896
f 1884 1885 1896
f 1896 1885 1897
f 1885 1886 1897
f 1897 1886 1898
f 1886 1887 1898
f 1898 1887 1899
f 1887 1888 1899
f 1899 1888 1900
f 1888 1889 1900
f 1900 1889 1901
f 1889 1878 1901
f 1901 1878 1890
f 1890 1891 1902
f 1902 1891 1903
f 1891 1892 1903
f 1903 1892 1904
f 1892 1893 1904
f 1904 1893 1905
f 1893 1894 1905
f 1905 1894 1906
f 1894 1895 1906
f 1906 1895 1907
f 1895 1896 1907
f 1907 1896 1908
f 1896 1897 1908
f 1908 1897 1909
f 1897 1898 1909
f 1909 1898 1910
f 1898 1899 1910
f 1910 1899 1911
f 1899 1900 1911
f 1911 1900 1912
f 1900 1901 1912
f 1912 1901 1913
f 1901 1890 1913
f 1913 1890 1902
f 1902 1903 1914
f 1914 1903 1915
f 1903 1904 1915
f 1915 1904 1916
f 1904 1905 1916
f 1916 1905 1917
f 1905 1906 1917
f 1917 1906 1918
f 1906 1907 1918
f 1918 1907 1919
f 1907 1908 1919
f 1919 1908 1920
f 1908 1909 1920
f 1920 1909 1921
f 1909 1910 1921
f 1921 1910 1922
f 1910 1911 1922
f 1922 1911 1923
f 1911 1912 1923
f 1923 1912 1924
f 1912 1913 1924
f 1924 1913 1925
f 1913 1902 1925
f 1925 1902 1914
f 1914 1915 1926
f 1926 1915 1927
f 1915 1916 1927
f 1927 1916 1928
f 1916 1917 1928
f 1928 1917 1929
f 1917 1918 1929
f 1929 1918 1930
f 1918 1919 1930
f 1930 1919 1931
f 1919 1920 1931
f 1931 1920 1932
f 1920 1921 1932
f 1932 1921 1933
f 1921 1922 1933
f 1933 1922 1934
f 1922 1923 1934
f 1934 1923 1935
f 1923 1924 1935
f 1935 1924 1936
f 1924 1925 1936
f 1936 1925 1937
f 1925 1914 1937
f 1937 1914 1926
f 1926 1927 1938
f 1938 1927 1939
f 1927 1928 1939
f 1939 1928 1940
f 1928 1929 1940
f 1940 1929 1941
f 1929 1930 1941
f 1941 1930 1942
f 1930 1931 1942
f 1942 1931 1943
f 1931 1932 1943
f 1943 1932 1944
f 1932 1933 1944
f 1944 1933 1945
f 1933 1934 1945
f 1945 1934 1946
f 1934 1935 1946
f 1946 1935 1947
f 1935 1936 1947
f 1947 1936 1948
f 1936 1937 1948
f 1948 1937 1949
f 1937 1926 1949
f 1949 1926 1938
f 1938 1939 1950
f 1950 1939 1951
f 1939 1940 1951
f 1951 1940 1952
f 1940 1941 1952
f 1952 1941 1953
f 1941 1942 1953
f 1953 1942 1954
f 1942 1943 1954
f 1954 1943 1955
f 1943 1944 1955
f 1955 1944 1956
f 1944 1945 1956
f 1956 1945 1957
f 1945 1946 1957
f 1957 1946 1958
f 1946 1947 1958
f 1958 1947 1959
f 1947 1948 1959
f 1959 1948 1960
f 1948 1949 1960
f 1960 1949 1961
f 1949 1938 1961
f 1961 1938 1950
f 1950 1951 1962
f 1962 1951 1963
f 1951 1952 1963
f 1963 1952 1964
f 1952 1953 1964
f 1964 1953 1965
f 1953 1954 1965
f 1965 1954 1966
f 1954 1955 1966
f 1966 1955 1967
f 1955 1956 1967
f 1967 1956 1968
f 1956 1957 1968
f 1968 1957 1969
f 1957 1958 1969
f 1969 1958 1970
f 1958 1959 1970
f 1970 1959 1971
f 1959 1960 1971
f 1971 1960 1972
f 1960 1961 1972
f 1972 1961 1973
f 1961 1950 1973
f 1973 1950 1962
f 1962 1963 1974
f 1974 1963 1975
f 1963 1964 1975
f 1975 1964 1976
f 1964 1965 1976
f 1976 1965 1977
f 1965 1966 1977
f 1977 1966 1978
f 1966 1967 1978
f 1978 1967 1979
f 1967 1968 1979
f 1979 1968 1980
f 1968 1969 1980
f 1980 1969 1981
f 1969 1970 1981
f 1981 1970 1982
f 1970 1971 1982
f 1982 1971 1983
f 1971 1972 1983
f 1983 1972 1984
f 1972 1973 1984
f 1984 1973 1985
f 1973 1962 1985
f 1985 1962 1974
f 1974 1975 1986
f 1986 1975 1987
f 1975 1976 1987
f 1987 1976 1988
f 1976 1977 1988
f 1988 1977 1989
f 1977 1978 1989
f 1989 1978 1990
f 1978 1979 1990
f 1990 1979 1991
f 1979 1980 1991
f 1991 1980 1992
f 1980 1981 1992
f 1992 1981 1993
f 1981 1982 1993
f 1993 1982 1994
f 1982 1983 1994
f 1994 1983 1995
f 1983 1984 1995
f 1995 1984 1996
f 1984 1985 1996
f 1996 1985 1997
f 1985 1974 1997
f 1997 1974 1986
f 1986 1987 1998
f 1998 1987 1999
f 1987 1988 1999
f 1999 1988 2000
f 1988 1989 2000
f 2000 1989 2001
f 1989 1990 2001
f 2001 1990 2002
f 1990 1991 2002
f 2002 1991 2003
f 1991 1992 2003
f 2003 1992 2004
f 1992 1993 2004
f 2004 1993 2005
f 1993 1994 2005
f 2005 1994 2006
f 1994 1995 2006
f 2006 1995 2007
f 1995 1996 2007
f 2007 1996 2008
f 1996 1997 2008
f 2008 1997 2009
f 1997 1986 2009
f 2009 1986 1998
f 1998 1999 2010
f 2010 1999 2011
f 1999 2000 2011
f 2011 2000 2012
f 2000 2001 2012
f 2012 2001 2013
f 2001 2002 2013
f 2013 2002 2014
f 2002 2003 2014
f 2014 2003 2015
f 2003 2004 2015
f 2015 2004 2016
f 2004 2005 2016
f 2016 2005 2017
f 2005 2006 2017
f 2017 2006 2018
f 2006 2007 2018
f 2018 2007 2019
f 2007 2008 2019
f 2019 2008 2020
f 2008 2009 2020
f 2020 2009 2021
f 2009 1998 2021
f 2021 1998 2010
f 2010 2011 2022
f 2022 2011 2023
f 2011 2012 2023
f 2023 2012 2024
f 2012 2013 2024
f 2024 2013 2025
f 2013 2014 2025
f 2025 2014 2026
f 2014 2015 2026
f 2026 2015 2027
f 2015 2016 2027
f 2027 2016 2028
f 2016 2017 2028
f 2028 2017 2029
f 2017 2018 2029
f 2029 2018 2030
f 2018 2019 2030
f 2030 2019 2031
f 2019 2020 2031
f 2031 2020 2032
f 2020 2021 2032
f 2032 2021 2033
f 2021 2010 2033
f 2033 2010 2022
f 2022 2023 2034
f 2034 2023 2035
f 2023 2024 2035
f 2035 2024 2036
f 2024 2025 2036
f 2036 2025 2037
f 2025 2026 2037
f 2037 2026 2038
f 2026 2027 2038
f 2038 2027 2039
f 2027 2028 2039
f 2039 2028 2040
f 2028 2029 2040
f 2040 2029 2041
f 2029 2030 2041
f 2041 2030 2042
f 2030 2031 2042
f 2042 2031 2043
f 2031 2032 2043
f 2043 2032 2044
f 2032 2033 2044
f 2044 2033 2045
f 2033 2022 2045
f 2045 2022 2034
f 2034 2035 2046
f 2046 2035 2047
f 2035 2036 2047
f 2047 2036 2048
f 2036 2037 2048
f 2048 2037 2049
f 2037 2038 2049
f 2049 2038 2050
f 2038 2039 2050
f 2050 2039 2051
f 2039 2040 2051
f 2051 2040 2052
f 2040 2041 2052
f 2052 2041 2053
f 2041 2042 2053
f 2053 2042 2054
f 2042 2043 2054
f 2054 2043 2055
f 2043 2044 2055
f 2055 2044 2056
f 2044 2045 2056
f 2056 2045 2057
f 2045 2034 2057
f 2057 2034 2046
f 2046 2047 2058
f 2058 2047 2059
f 2047 2048 2059
f 2059 2048 2060
f 2048 2049 2060
f 2060 2049 2061
f 2049 2050 2061
f 2061 2050 2062
f 2050 2051 2062
f 2062 2051 2063
f 2051 2052 2063
f 2063 2052 2064
f 2052 2053 2064
f 2064 2053 2065
f 2053 2054 2065
f 2065 2054 2066
f 2054 2055 2066
f 2066 2055 2067
f 2055 2056 2067
f 2067 2056 2068
f 2056 2057 2068
f 2068 2057 2069
f 2057 2046 2069
f 2069 2046 2058
f 2058 2059 2070
f 2070 2059 2071
f 2059 2060 2071
f 2071 2060 2072
f 2060 2061 2072
f 2072 2061 2073
f 2061 2062 2073
f 2073 2062 2074
f 2062 2063 2074
f 2074 2063 2075
f 2063 2064 2075
f 2075 2064 2076
f 2064 2065 2076
f 2076 2065 2077
f 2065 2066 2077
f 2077 2066 2078
f 2066 2067 2078
f 2078 2067 2079
f 2067 2068 2079
f 2079 2068 2080
f 2068 2069 2080
f 2080 2069 2081
f 2069 2058 2081
f 2081 2058 2070
f 2070 2071 2082
f 2082 2071 2083
f 2071 2072 2083
f 2083 2072 2084
f 2072 2073 2084
f 2084 2073 2085
f 2073 2074 2085
f 2085 2074 2086
f 2074 2075 2086
f 2086 2075 2087
f 2075 2076 2087
f 2087 2076 2088
f 2076 2077 2088
f 2088 2077 2089
f 2077 2078 2089
f 2089 2078 2090
f 2078 2079 2090
f 2090 2079 2091
f 2079 2080 2091
f 2091 2080 2092
f 2080 2081 2092
f 2092 2081 2093
f 2081 2070 2093
f 2093 2070 2082
f 2082 2083 2094
f 2094 2083 2095
f 2083 2084 2095
f 2095 2084 2096
f 2084 2085 2096
f 2096 2085 2097
f 2085 2086 2097
f 2097 2086 2098
f 2086 2087 2098
f 2098 2087 2099
f 2087 2088 2099
f 2099 2088 2100
f 2088 2089 2100
f 2100 2089 2101
f 2089 2090 2101
f 2101 2090 2102
f 2090 2091 2102
f 2102 2091 2103
f 2091 2092 2103
f 2103 2092 2104
f 2092 2093 2104
f 2104 2093 2105
f 2093 2082 2105
f 2105 2082 2094
f 2094 2095 2106
f 2106 2095 2107
f 2095 2096 2107
f 2107 2096 2108
f 2096 2097 2108
f 2108 2097 2109
f 2097 2098 2109
f 2109 2098 2110
f 2098 2099 2110
f 2110 2099 2111
f 2099 2100 2111
f 2111 2100 2112
f 2100 2101 2112
f 2112 2101 2113
f 2101 2102 2113
f 2113 2102 2114
f 2102 2103 2114
f 2114 2103 2115
f 2103 2104 2115
f 2115 2104 2116
f 2104 2105 2116
f 2116 2105 2117
f 2105 2094 2117
f 2117 2094 2106
f 2106 2107 2118
f 2118 2107 2119
f 2107 2108 2119
f 2119 2108 2120
f 2108 2109 2120
f 2120 2109 2121
f 2109 2110 2121
f 2121 2110 2122
f 2110 2111 2122
f 2122 2111 2123
f 2111 2112 2123
f 2123 2112 2124
f 2112 2113 2124
f 2124 2113 2125
f 2113 2114 2125
f 2125 2114 2126
f 2114 2115 2126
f 2126 2115 2127
f 2115 2116 2127
f 2127 2116 2128
f 2116 2117 2128
f 2128 2117 2129
f 2117 2106 2129
f 2129 2106 2118
f 2118 2119 2130
f 2130 2119 2131
f 2119 2120 2131
f 2131 2120 2132
f 2120 2121 2132
f 2132 2121 2133
f 2121 2122 2133
f 2133 2122 2134
f 2122 2123 2134
f 2134 2123 2135
f 2123 2124 2135
f 2135 2124 2136
f 2124 2125 2136
f 2136 2125 2137
f 2125 2126 2137
f 2137 2126 2138
f 2126 2127 2138
f 2138 2127 2139
f 2127 2128 2139
f 2139 2128 2140
f 2128 2129 2140
f 2140 2129 2141
f 2129 2118 2141
f 2141 2118 2130
f 2130 2131 2142
f 2142 2131 2143
f 2131 2132 2143
f 2143 2132 2144
f 2132 2133 2144
f 2144 2133 2145
f 2133 2134 2145
f 2145 2134 2146
f 2134 2135 2146
f 2146 2135 2147
f 2135 2136 2147
f 2147 2136 2148
f 2136 2137 2148
f 2148 2137 2149
f 2137 2138 2149
f 2149 2138 2150
f 2138 2139 2150
f 2150 2139 2151
f 2139 2140 2151
f 2151 2140 2152
f 2140 2141 2152
f 2152 2141 2153
f 2141 2130 2153
f 2153 2130 2142
f 2142 2143 2154
f 2154 2143 2155
f 2143 2144 2155
f 2155 2144 2156
f 2144 2145 2156
f 2156 2145 2157
f 2145 2146 2157
f 2157 2146 2158
f 2146 2147 2158
f 2158 2147 2159
f 2147 2148 2159
f 2159 2148 2160
f 2148 2149 2160
f 2160 2149 2161
f 2149 2150 2161
f 2161 2150 2162
f 2150 2151 2162
f 2162 2151 2163
f 2151 2152 2163
f 2163 2152 2164
f 2152 2153 2164
f 2164 2153 2165
f 2153 2142 2165
f 2165 2142 2154
f 2154 2155 2166
f 2166 2155 2167
f 2155 2156 2167
f 2167 2156 2168
f 2156 2157 2168
f 2168 2157 2169
f 2157 2158 2169
f 2169 2158 2170
f 2158 2159 2170
f 2170 2159 2171
f 2159 2160 2171
f 2171 2160 2172
f 2160 2161 2172
f 2172 2161 2173
f 2161 2162 2173
f 2173 2162 2174
f 2162 2163 2174
f 2174 2163 2175
f 2163 2164 2175
f 2175 2164 2176
f 2164 2165 2176
f 2176 2165 2177
f 2165 2154 2177
f 2177 2154 2166
f 2166 2167 2178
f 2178 2167 2178
f 2167 2168 2178
f 2178 2168 2178
f 2168 2169 2178
f 2178 2169 2178
f 2169 2170 2178
f 2178 2170 2178
f 2170 2171 2178
f 2178 2171 2178
f 2171 2172 2178
f 2178 2172 2178
f 2172 2173 2178
f 2178 2173 2178
f 2173 2174 2178
f 2178 2174 2178
f 2174 2175 2178
f 2178 2175 2178
f 2175 2176 2178
f 2178 2176 2178
f 2176 2177 2178
f 2178 2177 2178
f 2177 2166 2178
f 2178 2166 2178

g Path_(4)
v 159.90001 186.55 20.65
v 159.47598 186.05737 20.370358
v 159.67049 186.00461 20.08082
v 159.9265 186.09798 19.903574
v 160.1754 186.31248 19.886114
v 160.35052 186.59062 20.033115
v 160.40492 186.8579 20.305193
v 160.32404 187.04265 20.62944
v 160.12953 187.09541 20.918978
v 159.87352 187.00204 21.096224
v 159.62462 186.78754 21.113686
v 159.4495 186.5094 20.966682
v 159.3951 186.24213 20.694607
v 160.16068 185.55917 20.432293
v 160.38417 185.65945 20.287247
v 160.61545 185.8801 20.299158
v 160.79254 186.16202 20.464836
v 160.86797 186.42966 20.739887
v 160.82155 186.6113 21.050611
v 160.6657 186.65826 21.313751
v 160.4422 186.558 21.458797
v 160.21092 186.33734 21.446884
v 160.03383 186.05544 21.281208
v 159.9584 185.7878 21.006157
v 160.00482 185.60616 20.695433
v 160.8998 185.3692 20.778902
v 161.11052 185.61102 20.716318
v 161.30629 185.87546 20.815311
v 161.43466 186.09164 21.049355
v 161.46124 186.20169 21.355738
v 161.37889 186.17607 21.652365
v 161.2097 186.02167 21.859755
v 160.99898 185.77986 21.922338
v 160.8032 185.51543 21.823345
v 160.67484 185.29922 21.589302
v 160.64825 185.1892 21.282919
v 160.73059 185.21481 20.986292
v 161.4425 184.9407 20.750246
v 161.67322 185.17781 20.683659
v 161.89641 185.40318 20.790678
v 162.05228 185.55643 21.042631
v 162.09906 185.5965 21.372007
v 162.02422 185.51265 21.690548
v 161.84781 185.32735 21.912903
v 161.6171 185.09024 21.979492
v 161.3939 184.86487 21.87247
v 161.23804 184.71162 21.620518
v 161.19125 184.67155 21.291143
v 161.2661 184.7554 20.9726
v 162.00182 184.23264 20.896004
v 162.23636 184.44234 20.822613
v 162.4665 184.68216 20.920708
v 162.63062 184.88782 21.164005
v 162.68468 185.00424 21.487314
v 162.61424 185.00023 21.804005
v 162.43816 184.87683 22.029219
v 162.20361 184.66713 22.10261
v 161.97346 184.42732 22.004515
v 161.80936 184.22165 21.761217
v 161.7553 184.10522 21.437908
v 161.82573 184.10925 21.121218
v 162.5657 183.62073 20.860743
v 162.80232 183.816 20.766533
v 163.03294 184.05925 20.855728
v 163.19577 184.28531 21.104431
v 163.24716 184.43361 21.446
v 163.17336 184.46442 21.78891
v 162.99414 184.36945 22.041283
v 162.75752 184.17418 22.135492
v 162.5269 183.93092 22.046297
v 162.36407 183.70485 21.797596
v 162.31268 183.55656 21.456026
v 162.38649 183.52576 21.113115
v 163.08116 183.07512 21.206953
v 163.28572 183.28714 21.048384
v 163.50848 183.53925 21.065155
v 163.68973 183.76387 21.252773
v 163.78091 183.90085 21.560965
v 163.75761 183.91345 21.907152
v 163.62605 183.79832 22.198572
v 163.42148 183.58629 22.357141
v 163.19873 183.3342 22.34037
v 163.01749 183.10956 22.152752
v 162.9263 182.9726 21.84456
v 162.9496 182.95999 21.498375
v 163.71275 182.55815 21.234056
v 163.88127 182.7965 21.06709
v 164.07848 183.0691 21.0677
v 164.25156 183.30292 21.235722
v 164.35413 183.4353 21.526138
v 164.35869 183.43079 21.86113
v 164.26404 183.29056 22.150934
v 164.09554 183.05222 22.317904
v 163.89832 182.77962 22.317293
v 163.72523 182.54579 22.14927
v 163.62268 182.4134 21.858854
v 163.6181 182.41792 21.523863
v 164.31699 182.06223 21.356205
v 164.47765 182.24901 21.127077
v 164.691 182.49805 21.051819
v 164.8999 182.74261 21.150595
v 165.04836 182.91718 21.39694
v 165.09662 182.97495 21.724846
v 165.03172 182.90045 22.046448
v 164.87106 182.71367 22.275576
v 164.65771 182.46463 22.350834
v 164.4488 182.22006 22.252058
v 164.30035 182.0455 22.005713
v 164.2521 181.98773 21.677807
v 164.88466 181.55304 21.242373
v 165.0944 181.75427 21.072924
v 165.33731 181.98709 21.071472
v 165.5483 182.1891 21.238409
v 165.67082 182.30618 21.529003
v 165.67204 182.30698 21.86539
v 165.55165 182.19124 22.157436
v 165.3419 181.99002 22.326887
v 165.099 181.7572 22.328339
v 164.88802 181.55519 22.161402
v 164.7655 181.43811 21.870808
v 164.76427 181.43732 21.53442
v 165.44643 180.9174 21.328047
v 165.61794 181.11502 21.117268
v 165.83923 181.36299 21.064121
v 166.05103 181.59488 21.182848
v 166.19653 181.74855 21.441637
v 166.2368 181.78285 21.771143
v 166.16103 181.68855 22.083078
v 165.9895 181.49095 22.293856
v 165.7682 181.24298 22.347002
v 165.55643 181.01108 22.228275
v 165.4109 180.8574 21.969486
v 165.37064 180.82312 21.63998
v 166.16609 180.44356 21.25094
v 166.31143 180.70888 21.098782
v 166.48898 180.99379 21.108189
v 166.65114 181.22194 21.276642
v 166.75446 181.3322 21.559002
v 166.77126 181.29501 21.879612
v 166.69702 181.12038 22.152565
v 166.55167 180.85506 22.304724
v 166.37413 180.57016 22.295317
v 166.21198 180.34201 22.126865
v 166.10866 180.23175 21.844505
v 166.09186 180.26892 21.523893
v 166.90324 180.10373 21.05797
v 166.98033 180.39624 20.917723
v 167.1089 180.70665 20.938412
v 167.25449 180.95178 21.114494
v 167.37807 181.06596 21.398787
v 167.44655 181.01859 21.715117
v 167.44157 180.82236 21.97872
v 167.36447 180.52986 22.118967
v 167.23592 180.21945 22.098278
v 167.09033 179.97432 21.922195
v 166.96674 179.86014 21.637903
v 166.89827 179.9075 21.321573
v 167.50722 179.77359 20.954937
v 167.57515 180.00836 20.740683
v 167.72948 180.29385 20.634888
v 167.92888 180.55356 20.665901
v 168.11992 180.71791 20.825415
v 168.2514 180.74284 21.070684
v 168.28809 180.6217 21.33599
v 168.22017 180.38693 21.550245
v 168.06583 180.10144 21.65604
v 167.86644 179.84174 21.625027
v 167.6754 179.67738 21.465513
v 167.54391 179.65245 21.220243
v 167.99274 179.2508 20.772726
v 168.11858 179.43486 20.481476
v 168.33167 179.67068 20.317423
v 168.57492 179.89507 20.324524
v 168.78314 180.04788 20.50088
v 168.90056 180.08821 20.79923
v 168.89569 180.0052 21.139637
v 168.76985 179.82115 21.430887
v 168.55675 179.58533 21.59494
v 168.3135 179.36095 21.58784
v 168.10527 179.20813 21.411484
v 167.98787 179.1678 21.113132
v 168.62209 178.67274 20.651186
v 168.7893 178.85304 20.412283
v 169.01866 179.08716 20.323534
v 169.2487 179.31236 20.408726
v 169.4178 179.4683 20.645025
v 169.48062 179.51321 20.96912
v 169.42035 179.43504 21.294168
v 169.25313 179.25475 21.533073
v 169.02377 179.02061 21.62182
v 168.79373 178.79541 21.53663
v 168.62465 178.63947 21.30033
v 168.56181 178.59457 20.976234
v 169.2163 178.09488 20.640017
v 169.3951 178.27411 20.418062
v 169.62842 178.50754 20.352259
v 169.85376 178.73265 20.46024
v 170.01073 178.8891 20.713072
v 170.05727 178.93497 21.043007
v 169.98091 178.85799 21.36164
v 169.80211 178.67874 21.583595
v 169.56877 178.44531 21.649397
v 169.34343 178.2202 21.541416
v 169.18646 178.06375 21.288586
v 169.13992 178.01788 20.95865
v 169.73645 177.47691 20.85138
v 169.86084 177.62807 20.57224
v 170.06969 177.8518 20.41752
v 170.30702 178.08821 20.428673
v 170.50925 178.27391 20.60271
v 170.6222 178.35915 20.893002
v 170.61557 178.3211 21.221762
v 170.49118 178.16995 21.5009
v 170.28233 177.9462 21.65562
v 170.045 177.70981 21.644468
v 169.84277 177.52411 21.47043
v 169.72983 177.43886 21.18014
v 170.31091 176.89024 20.706408
v 170.38214 177.0612 20.42205
v 170.55293 177.30449 20.261873
v 170.77751 177.5549 20.268795
v 170.9957 177.74538 20.44096
v 171.14905 177.82484 20.732237
v 171.19644 177.77203 21.064579
v 171.12521 177.60107 21.348936
v 170.95442 177.3578 21.509115
v 170.72984 177.10738 21.502193
v 170.51166 176.91692 21.330029
v 170.35832 176.83743 21.038752
v 171.03183 176.37134 20.341324
v 171.1155 176.58641 20.088451
v 171.26587 176.87047 19.983068
v 171.44267 177.14742 20.053413
v 171.5985 177.34303 20.280636
v 171.69162 177.4049 20.603855
v 171.69708 177.31647 20.93646
v 171.6134 177.1014 21.189335
v 171.46303 176.81732 21.294716
v 171.28624 176.54037 21.224373
v 171.13042 176.34476 20.997149
v 171.0373 176.28288 20.673931
v 171.98206 176.02065 20.262077
v 172.04865 176.27582 20.053097
v 172.13333 176.59772 20.00398
v 172.21341 176.90012 20.127892
v 172.26743 177.10197 20.391628
v 172.28091 177.1492 20.72452
v 172.25024 177.02916 21.03737
v 172.18365 176.77399 21.246351
v 172.09897 176.45207 21.295465
v 172.01889 176.14967 21.171555
v 171.96487 175.94783 20.90782
v 171.95139 175.90059 20.574926
v 172.79892 175.88417 20.324684
v 172.85335 176.11594 20.086926
v 172.92763 176.4324 20.00006
v 173.00188 176.74875 20.08736
v 173.05617 176.98022 20.325436
v 173.07597 177.0648 20.650494
v 173.05598 176.97981 20.975435
v 173.00156 176.74805 21.213194
v 172.92728 176.4316 21.30006
v 172.85303 176.11525 21.212759
v 172.79874 175.88377 20.974684
v 172.77892 175.7992 20.649626
v 173.43861 175.65323 20.325087
v 173.54709 175.86493 20.087132
v 173.6953 176.15416 19.999994
v 173.8435 176.4434 20.087025
v 173.95204 176.65517 20.324903
v 173.99179 176.73271 20.649889
v 173.9521 176.65526 20.974903
v 173.84363 176.44354 21.212858
v 173.69543 176.15433 21.299995
v 173.54721 175.86507 21.212965
v 173.43869 175.6533 20.975086
v 173.39894 175.57576 20.6501
v 174.00212 175.26651 20.324982
v 174.15733 175.44684 20.087074
v 174.36934 175.69316 20.0
v 174.58134 175.93948 20.087095
v 174.73654 176.11981 20.325018
v 174.79335 176.1858 20.650023
v 174.73653 176.1198 20.97502
v 174.58133 175.93947 21.212927
v 174.36931 175.69313 21.300001
v 174.1573 175.44681 21.212906
v 174.0021 175.2665 20.974983
v 173.94531 175.20049 20.64998
v 174.52472 174.71869 20.303766
v 174.7046 174.8877 20.075098
v 174.94371 175.11234 20.000473
v 175.17798 175.33243 20.099888
v 175.34464 175.48901 20.346704
v 175.39903 175.5401 20.67479
v 175.32657 175.47203 20.996233
v 175.1467 175.30304 21.224901
v 174.90758 175.07838 21.299526
v 174.67331 174.85829 21.200111
v 174.50665 174.70172 20.953295
v 174.45227 174.65062 20.62521
v 175.03185 174.14781 20.353266
v 175.20961 174.28792 20.10374
v 175.46187 174.4856 20.00089
v 175.72102 174.68793 20.072271
v 175.91763 174.84065 20.298758
v 175.99901 174.90288 20.619661
v 175.94336 174.85793 20.948997
v 175.76558 174.71783 21.198523
v 175.51332 174.52014 21.301373
v 175.25418 174.31783 21.229992
v 175.05757 174.16508 21.003506
v 174.9762 174.10286 20.682602
v 175.37859 173.51147 20.58286
v 175.51523 173.61559 20.286125
v 175.76222 173.77304 20.100252
v 176.05339 173.94164 20.075048
v 176.3107 174.0762 20.217268
v 176.46523 174.14069 20.488804
v 176.47556 174.1178 20.816895
v 176.3389 174.01367 21.113632
v 176.0919 173.85622 21.299505
v 175.80074 173.68762 21.324707
v 175.54343 173.55305 21.182487
v 175.3889 173.48859 20.910954
v 175.75298 172.78796 20.555191
v 175.8319 172.96904 20.327606
v 176.03676 173.18477 20.186821
v 176.31267 173.37733 20.17056
v 176.5857 173.49515 20.28318
v 176.78268 173.50665 20.494503
v 176.85086 173.40875 20.747906
v 176.77194 173.22769 20.97549
v 176.56708 173.01196 21.116274
v 176.29118 172.8194 21.132536
v 176.01814 172.70157 21.019917
v 175.82115 172.69008 20.808594
v 176.27902 172.27945 19.781282
v 176.37225 172.50601 19.466438
v 176.57298 172.75838 19.25534
v 176.82744 172.96893 19.204552
v 177.06744 173.08125 19.327682
v 177.22867 173.06523 19.591738
v 177.26794 172.92519 19.925966
v 177.17471 172.69862 20.24081
v 176.97398 172.44626 20.451908
v 176.71953 172.2357 20.502697
v 176.47952 172.12338 20.379568
v 176.3183 172.1394 20.11551
v 176.94772 171.6936 19.485905
v 177.12212 171.89452 19.265238
v 177.35397 172.13394 19.208355
v 177.58115 172.34773 19.3305
v 177.74278 172.47858 19.59894
v 177.79556 172.49144 19.94175
v 177.72534 172.38287 20.267073
v 177.55093 172.18195 20.48774
v 177.31908 171.94252 20.544622
v 177.0919 171.72873 20.422478
v 176.93028 171.59789 20.154037
v 176.8775 171.58502 19.811228
v 177.5509 171.08826 19.618277
v 177.7177 171.2888 19.402252
v 177.9383 171.53706 19.338814
v 178.15363 171.76651 19.444958
v 178.30597 171.91568 19.692245
v 178.35452 171.94456 20.014414
v 178.28625 171.84547 20.325138
v 178.11948 171.64493 20.541162
v 177.89886 171.39667 20.6046
v 177.68355 171.1672 20.498455
v 177.53119 171.01805 20.25117
v 177.48265 170.98915 19.929
v 178.1667 170.55472 19.436502
v 178.27167 170.79123 19.204966
v 178.44855 171.0706 19.130589
v 178.64992 171.31795 19.233297
v 178.82184 171.46701 19.485573
v 178.91823 171.47783 19.819818
v 178.91328 171.34752 20.146473
v 178.8083 171.11101 20.37801
v 178.63144 170.83165 20.452387
v 178.43007 170.58429 20.349678
v 178.25815 170.43524 20.097403
v 178.16174 170.42441 19.763157
v 178.91563 170.08078 19.254839
v 178.9947 170.30324 18.994957
v 179.13377 170.59552 18.882929
v 179.29556 170.8793 18.94877
v 179.43672 171.07857 19.17484
v 179.51944 171.1399 19.500566
v 179.52153 171.04686 19.838665
v 179.44244 170.8244 20.098547
v 179.30338 170.53212 20.210577
v 179.14159 170.24834 20.144733
v 179.00043 170.04909 19.918663
v 178.91772 169.98775 19.59294
v 179.7698 169.76059 19.163366
v 179.87987 170.01994 18.980312
v 180.00969 170.3298 18.963087
v 180.1245 170.60715 19.116306
v 180.19354 170.77766 19.398916
v 180.1983 170.79567 19.735193
v 180.13751 170.65633 20.035028
v 180.02745 170.39699 20.218084
v 179.89763 170.08713 20.23531
v 179.78282 169.80977 20.08209
v 179.71378 169.63925 19.799479
v 179.70901 169.62125 19.463203
v 180.53946 169.49493 19.157011
v 180.64886 169.75815 18.978216
v 180.77809 170.06856 18.965912
v 180.89253 170.343 19.123392
v 180.9615 170.50792 19.408463
v 180.96652 170.51915 19.744738
v 180.90627 170.37367 20.042112
v 180.79686 170.11046 20.220905
v 180.66762 169.80005 20.233212
v 180.55319 169.5256 20.07573
v 180.48422 169.36067 19.79066
v 180.47919 169.34944 19.454386
v 181.11401 169.1435 19.303705
v 181.24692 169.34592 19.057644
v 181.43674 169.61147 18.963598
v 181.63261 169.869 19.046768
v 181.78206 170.04951 19.284866
v 181.84503 170.10463 19.614096
v 181.80466 170.01959 19.94624
v 181.67175 169.81717 20.192299
v 181.48193 169.5516 20.286345
v 181.28606 169.29407 20.203176
v 181.13661 169.11356 19.965078
v 181.07364 169.05844 19.635849
v 181.53851 168.70468 19.56768
v 181.6715 168.9354 19.282974
v 181.89548 169.17972 19.117207
v 182.15045 169.37221 19.114796
v 182.3681 169.46127 19.276388
v 182.4901 169.42305 19.558683
v 182.48376 169.26778 19.886044
v 182.35078 169.03706 20.17075
v 182.1268 168.79272 20.336517
v 181.87183 168.60023 20.338928
v 181.65417 168.51118 20.177336
v 181.53218 168.54941 19.89504
v 181.97299 168.23433 18.744822
v 182.05214 168.49423 18.437813
v 182.24986 168.75705 18.218605
v 182.51321 168.95236 18.145935
v 182.77159 169.02785 18.239275
v 182.95578 168.96326 18.473614
v 183.01643 168.77592 18.786161
v 182.93729 168.51602 19.09317
v 182.73956 168.2532 19.312378
v 182.47623 168.05788 19.385048
v 182.21783 167.9824 19.291708
v 182.03365 168.04698 19.05737
v 182.48985 167.71439 18.299757
v 182.58775 167.95317 17.993353
v 182.79185 168.20877 17.790834
v 183.04747 168.41269 17.746464
v 183.2861 168.51031 17.872133
v 183.4438 168.47546 18.134167
v 183.47833 168.31749 18.462355
v 183.38043 168.0787 18.768759
v 183.17633 167.8231 18.971277
v 182.92072 167.61917 19.015648
v 182.68208 167.52156 18.889978
v 182.52438 167.55641 18.627945
v 183.06714 167.13672 18.048628
v 183.1843 167.35597 17.753115
v 183.39542 167.60446 17.57614
v 183.6439 167.81561 17.565123
v 183.86319 167.93285 17.723015
v 183.99452 167.92473 18.007511
v 184.0027 167.79347 18.342379
v 183.88554 167.57422 18.637892
v 183.67444 167.32571 18.814867
v 183.42593 167.11458 18.825884
v 183.20665 166.99734 18.667992
v 183.07532 167.00546 18.383495
v 183.62659 166.58797 17.785006
v 183.75371 166.80484 17.49852
v 183.96948 167.05138 17.335995
v 184.21606 167.2615 17.340977
v 184.42738 167.37892 17.512133
v 184.54684 167.37218 17.803602
v 184.5424 167.24307 18.137283
v 184.41528 167.0262 18.42377
v 184.19952 166.77966 18.586296
v 183.95294 166.56953 18.581312
v 183.74161 166.45212 18.410156
v 183.62215 166.45886 18.118689
v 184.2022 165.99579 17.614344
v 184.3373 166.1927 17.385748
v 184.5549 166.43306 17.298918
v 184.7967 166.65245 17.377117
v 184.99792 166.79208 17.599394
v 185.10463 166.81454 17.906187
v 185.08823 166.71384 18.215294
v 184.95312 166.5169 18.443888
v 184.73552 166.27655 18.530718
v 184.49371 166.05717 18.452518
v 184.29251 165.91753 18.230244
v 184.18579 165.89507 17.923449
v 184.7426 165.4224 17.699776
v 184.87103 165.6009 17.400917
v 185.0918 165.82733 17.24177
v 185.3457 166.041 17.264977
v 185.56473 166.18463 17.464317
v 185.6902 166.21977 17.786383
v 185.68848 166.13698 18.144873
v 185.56003 165.95847 18.44373
v 185.33928 165.73203 18.602877
v 185.08536 165.51837 18.579672
v 184.86633 165.37474 18.38033
v 184.74088 165.3396 18.058266
v 185.1781 164.81741 18.411757
v 185.1145 164.97086 18.165241
v 185.21149 165.17557 17.870367
v 185.44307 165.37671 17.606148
v 185.74718 165.52037 17.443378
v 186.04234 165.56807 17.425674
v 186.24947 165.50702 17.55778
v 186.31306 165.35356 17.804295
v 186.21608 165.14885 18.099169
v 185.98451 164.94771 18.363388
v 185.68039 164.80405 18.526157
v 185.38522 164.75635 18.543861
v 185.34789 164.17049 17.273056
v 185.21571 164.31316 16.95168
v 185.24161 164.52718 16.629395
v 185.41862 164.75517 16.392557
v 185.69933 164.93607 16.304628
v 186.00851 165.0214 16.389166
v 186.26332 164.98828 16.623522
v 186.39548 164.8456 16.944899
v 186.36958 164.63158 17.267183
v 186.19257 164.40358 17.50402
v 185.91187 164.22269 17.59195
v 185.60269 164.13737 17.507412
v 185.88213 163.55234 16.854214
v 185.8193 163.66795 16.515678
v 185.88977 163.87964 16.18494
v 186.07466 164.13065 15.950621
v 186.32442 164.35373 15.875506
v 186.57211 164.48912 15.979724
v 186.75139 164.50052 16.235348
v 186.81421 164.3849 16.573885
v 186.74374 164.17322 16.904623
v 186.55885 163.92221 17.138943
v 186.3091 163.69913 17.214056
v 186.0614 163.56374 17.109838
v 186.3974 163.03635 16.390633
v 186.43266 163.16109 16.04345
v 186.58148 163.3749 15.780365
v 186.80394 163.62048 15.671874
v 187.04045 163.83205 15.747047
v 187.22763 163.95288 15.985741
v 187.31534 163.95064 16.323997
v 187.28006 163.82588 16.67118
v 187.13126 163.61208 16.934265
v 186.9088 163.36649 17.042755
v 186.67229 163.15494 16.967583
v 186.48509 163.03409 16.72889
v 187.03674 162.42436 16.435434
v 187.09435 162.4976 16.112112
v 187.24626 162.68643 15.878696
v 187.45177 162.94023 15.797729
v 187.65582 163.19102 15.890904
v 187.80373 163.37158 16.133259
v 187.85587 163.43353 16.45985
v 187.79826 163.36029 16.78317
v 187.64636 163.17146 17.016586
v 187.44084 162.91766 17.097555
v 187.2368 162.66687 17.00438
v 187.08888 162.48631 16.762026
v 187.87877 161.86436 16.455734
v 187.91054 161.94257 16.130028
v 187.99849 162.1615 15.890157
v 188.11906 162.46252 15.800397
v 188.23996 162.76495 15.884798
v 188.32878 162.98778 16.120745
v 188.36172 163.07127 16.445017
v 188.32996 162.99307 16.770725
v 188.242 162.77414 17.010595
v 188.12141 162.47311 17.100355
v 188.00052 162.17068 17.015955
v 187.91171 161.94786 16.780006
v 188.80237 161.69867 16.44767
v 188.8191 161.78523 16.122961
v 188.86455 162.01958 15.885837
v 188.92653 162.3389 15.799834
v 188.98843 162.65765 15.887998
v 189.03368 162.89043 16.126703
v 189.05014 162.97484 16.451992
v 189.03342 162.88828 16.776701
v 188.98796 162.65393 17.013824
v 188.92598 162.33461 17.099827
v 188.86407 162.01585 17.011663
v 188.81883 161.78308 16.772957
v 189.66068 161.50966 16.4508
v 189.66898 161.59595 16.125696
v 189.69171 161.83249 15.887493
v 189.72275 162.1559 15.800019
v 189.7538 162.47952 15.886712
v 189.77652 162.71663 16.124342
v 189.78485 162.80371 16.449238
v 189.77654 162.71742 16.774342
v 189.75381 162.48088 17.012545
v 189.72276 162.15747 17.100018
v 189.69173 161.83385 17.013325
v 189.66899 161.59673 16.775696
v 190.53665 161.53201 16.450062
v 190.53696 161.61905 16.125053
v 190.5378 161.85695 15.887111
v 190.53896 162.18193 15.799993
v 190.54012 162.50694 15.887041
v 190.54097 162.74487 16.124931
v 190.54128 162.832 16.449923
v 190.54097 162.74495 16.774933
v 190.54013 162.50706 17.012875
v 190.53897 162.18207 17.099993
v 190.53781 161.85707 17.012943
v 190.53696 161.61913 16.775053
v 191.26169 161.51035 16.509443
v 191.2699 161.56674 16.177841
v 191.3009 161.77966 15.919165
v 191.3464 162.09204 15.802725
v 191.3942 162.42018 15.859721
v 191.43147 162.67616 16.074884
v 191.44826 162.79138 16.390558
v 191.44005 162.73499 16.72216
v 191.40903 162.52206 16.980837
v 191.36354 162.20969 17.097277
v 191.31575 161.88155 17.04028
v 191.27846 161.62556 16.825119
v 191.78581 161.40707 16.470259
v 191.84035 161.46596 16.140139
v 191.97676 161.65399 15.89551
v 192.15852 161.92079 15.801921
v 192.33693 162.19485 15.884449
v 192.46414 162.40277 16.120981
v 192.50612 162.48883 16.448137
v 192.45158 162.42995 16.778257
v 192.31516 162.24191 17.022886
v 192.13339 161.97513 17.116474
v 191.955 161.70105 17.033947
v 191.82777 161.49313 16.797415
v 192.15575 160.8623 16.524155
v 192.26422 160.87888 16.217447
v 192.47272 161.0079 15.995344
v 192.72534 161.21484 15.917358
v 192.95442 161.44423 16.004387
v 193.09857 161.63461 16.233109
v 193.11916 161.73495 16.54224
v 193.01068 161.7184 16.848948
v 192.8022 161.58937 17.07105
v 192.54958 161.38243 17.149036
v 192.3205 161.15305 17.06201
v 192.17635 160.96266 16.833286
v 192.84842 160.23721 16.53668
v 192.97586 160.31613 16.227503
v 193.16585 160.51608 16.042751
v 193.3675 160.78345 16.03193
v 193.52676 161.04662 16.19794
v 193.60097 161.23506 16.496298
v 193.57024 161.2983 16.84706
v 193.4428 161.21936 17.156237
v 193.2528 161.01941 17.340988
v 193.05116 160.75204 17.351809
v 192.89189 160.48888 17.185799
v 192.81769 160.30043 16.887442
v 193.63406 159.83218 16.562675
v 193.73534 160.00171 16.295067
v 193.88588 160.26947 16.162579
v 194.04535 160.5637 16.200712
v 194.17104 160.80559 16.399248
v 194.22923 160.9303 16.70499
v 194.20438 160.90443 17.036015
v 194.1031 160.7349 17.303621
v 193.95256 160.46715 17.43611
v 193.79309 160.1729 17.397976
v 193.6674 159.93102 17.19944
v 193.6092 159.8063 16.893698
v 194.3616 159.5095 16.455025
v 194.48376 159.72198 16.224491
v 194.64806 160.00531 16.147398
v 194.81042 160.28358 16.2444
v 194.92738 160.48224 16.489508
v 194.96758 160.54803 16.817043
v 194.92026 160.46335 17.139244
v 194.7981 160.25087 17.369776
v 194.6338 159.96753 17.44687
v 194.47144 159.68927 17.349869
v 194.35448 159.49062 17.104761
v 194.31429 159.42482 16.777225
v 195.1485 158.96819 16.569641
v 195.20784 159.15584 16.296728
v 195.2999 159.44861 16.158804
v 195.4 159.76804 16.192823
v 195.48131 160.02853 16.389673
v 195.52206 160.1603 16.696606
v 195.51132 160.128 17.03138
v 195.45198 159.94035 17.304293
v 195.35992 159.64758 17.442217
v 195.25983 159.32816 17.408197
v 195.17851 159.06766 17.211348
v 195.13776 158.9359 16.904415
v 195.9842 158.97498 16.475561
v 196.05228 159.20268 16.237389
v 196.1454 159.51395 16.149954
v 196.23863 159.8254 16.236687
v 196.307 160.05354 16.474346
v 196.33218 160.13727 16.799253
v 196.30743 160.05414 17.124346
v 196.23936 159.82643 17.36252
v 196.14624 159.51517 17.449953
v 196.05301 159.20372 17.36322
v 195.98463 158.97557 17.12556
v 195.95946 158.89185 16.800655
v 196.51288 158.64185 16.473278
v 196.65437 158.83403 16.236095
v 196.84721 159.09596 16.150013
v 197.03973 159.35747 16.238098
v 197.18034 159.54848 16.476748
v 197.23137 159.6178 16.802013
v 197.17914 159.54688 17.126743
v 197.03766 159.35469 17.363926
v 196.84482 159.09276 17.450006
v 196.6523 158.83125 17.361923
v 196.51167 158.64024 17.123274
v 196.46065 158.57092 16.798008
v 197.11667 158.10103 16.474741
v 197.25986 158.29117 16.236933
v 197.4554 158.55081 16.149998
v 197.65088 158.8104 16.23723
v 197.79395 159.00037 16.475256
v 197.84624 159.06981 16.800297
v 197.79376 159.00012 17.125256
v 197.65057 158.80998 17.363064
v 197.45505 158.55034 17.449999
v 197.25955 158.29074 17.362766
v 197.1165 158.10078 17.12474
v 197.0642 158.03134 16.7997
v 197.79012 157.62648 16.561563
v 197.908 157.78835 16.291162
v 198.08969 158.0378 16.157106
v 198.2865 158.308 16.195312
v 198.4457 158.52658 16.395544
v 198.52461 158.63493 16.70415
v 198.50212 158.60405 17.038437
v 198.38425 158.4422 17.308836
v 198.20256 158.19275 17.442894
v 198.00575 157.92253 17.404688
v 197.84656 157.70396 17.204456
v 197.76762 157.59561 16.895851
v 198.48964 157.1371 16.43545
v 198.62105 157.35716 16.217806
v 198.79301 157.63994 16.156832
v 198.95946 157.90965 16.268867
v 199.07578 158.09406 16.52389
v 199.1108 158.1437 16.853567
v 199.05515 158.04533 17.169563
v 198.92374 157.82529 17.387207
v 198.75177 157.54251 17.44818
v 198.58533 157.2728 17.336145
v 198.46901 157.0884 17.081123
v 198.43399 157.03873 16.751446
v 199.31851 156.75214 16.481218
v 199.36137 156.9913 16.238266
v 199.44786 157.30597 16.146088
v 199.55481 157.6118 16.22938
v 199.65355 157.82686 16.465824
v 199.71764 157.89352 16.792068
v 199.72987 157.79393 17.120695
v 199.68701 157.55476 17.363647
v 199.60052 157.2401 17.455828
v 199.49358 156.93427 17.372536
v 199.39484 156.71921 17.13609
v 199.33076 156.65254 16.809845
v 199.8656 156.7775 16.2463
v 199.91724 157.05739 16.071054
v 200.07243 157.35318 16.033796
v 200.28963 157.58562 16.14451
v 200.51062 157.69241 16.373528
v 200.6762 157.64494 16.659485
v 200.74197 157.45595 16.92576
v 200.69035 157.17606 17.101006
v 200.53516 156.88026 17.138264
v 200.31796 156.64783 17.02755
v 200.09697 156.54103 16.798532
v 199.9314 156.5885 16.512575
v 200.04608 156.32086 15.833249
v 200.07498 156.57529 15.544917
v 200.24881 156.8363 15.352936
v 200.521 157.03397 15.308748
v 200.81862 157.11531 15.424192
v 201.06192 157.05853 15.668337
v 201.18571 156.87886 15.975762
v 201.15681 156.62444 16.264093
v 200.98299 156.36342 16.456076
v 200.71078 156.16576 16.500263
v 200.41316 156.08443 16.384819
v 200.16988 156.14119 16.140675
v 200.51698 155.83937 15.264023
v 200.57768 156.09546 14.945804
v 200.76492 156.36005 14.707209
v 201.02853 156.56223 14.612167
v 201.29788 156.64783 14.686147
v 201.50078 156.5939 14.909325
v 201.58287 156.41492 15.2219
v 201.52217 156.15883 15.540119
v 201.33493 155.89424 15.778714
v 201.07132 155.69206 15.873755
v 200.80197 155.60646 15.799776
v 200.59908 155.66039 15.576598
v 201.07404 155.28566 14.81594
v 201.18132 155.5 14.511396
v 201.38658 155.74861 14.321663
v 201.63483 155.96487 14.297579
v 201.85954 156.09084 14.445597
v 202.00052 156.09276 14.726055
v 202.01999 155.97011 15.063807
v 201.9127 155.75575 15.36835
v 201.70744 155.50716 15.558084
v 201.4592 155.2909 15.582168
v 201.23448 155.16493 15.43415
v 201.0935 155.16301 15.153691
v 201.70631 154.64835 14.746074
v 201.85487 154.817 14.489479
v 202.07503 155.04889 14.380192
v 202.30779 155.28186 14.447495
v 202.49077 155.4535 14.673355
v 202.57497 155.51782 14.997252
v 202.5378 155.45758 15.332399
v 202.38922 155.28893 15.588994
v 202.16907 155.05705 15.698281
v 201.93631 154.82407 15.630978
v 201.75333 154.65244 15.405118
v 201.66914 154.5881 15.081221
v 202.35634 154.05241 14.722184
v 202.50705 154.2378 14.485257
v 202.71248 154.4901 14.399524
v 202.91759 154.74173 14.487957
v 203.06741 154.92526 14.72686
v 203.12181 154.99153 15.052219
v 203.06621 154.92278 15.376856
v 202.9155 154.73741 15.613782
v 202.71007 154.4851 15.699515
v 202.50496 154.23346 15.611083
v 202.35513 154.04993 15.37218
v 202.30074 153.98366 15.046821
v 203.1718 153.50291 14.726007
v 203.26138 153.72289 14.487696
v 203.38387 154.02377 14.400071
v 203.5064 154.32494 14.486613
v 203.59616 154.5457 14.724133
v 203.6291 154.62689 15.048987
v 203.5964 154.54677 15.374132
v 203.5068 154.3268 15.612445
v 203.38434 154.02591 15.700069
v 203.2618 153.72475 15.613527
v 203.17204 153.50398 15.376007
v 203.1391 153.42279 15.051152
v 204.07996 153.3342 14.724653
v 204.126 153.56775 14.486871
v 204.1889 153.88666 14.39997
v 204.25179 154.20546 14.487237
v 204.2978 154.43875 14.725287
v 204.31464 154.524 15.050337
v 204.29776 154.43839 15.375288
v 204.25171 154.20483 15.61307
v 204.18881 153.88593 15.69997
v 204.12593 153.56712 15.612703
v 204.07991 153.33383 15.374653
v 204.0631 153.24858 15.049603
v 204.93509 153.14827 14.725061
v 204.95659 153.3852 14.48712
v 204.98596 153.70885 14.4000025
v 205.01535 154.03253 14.487052
v 205.03685 154.2695 14.724944
v 205.04471 154.35626 15.049935
v 205.03683 154.26956 15.374944
v 205.01534 154.03264 15.612885
v 204.98596 153.70898 15.700003
v 204.95659 153.3853 15.612953
v 204.93509 153.14833 15.375061
v 204.92722 153.06157 15.050071
v 205.85411 153.1794 14.724987
v 205.83208 153.4163 14.487076
v 205.80197 153.7399 14.399999
v 205.77187 154.0635 14.487089
v 205.74983 154.3004 14.72501
v 205.74178 154.3871 15.050012
v 205.74985 154.30038 15.3750105
v 205.77188 154.06348 15.612922
v 205.80199 153.73988 15.699999
v 205.83208 153.41628 15.612908
v 205.85411 153.17938 15.374987
v 205.86218 153.09268 15.049985
v 206.72533 153.30904 14.724998
v 206.67645 153.54189 14.4870825
v 206.6097 153.85995 14.4
v 206.54295 154.17802 14.487084
v 206.49408 154.41087 14.725001
v 206.4762 154.4961 15.050001
v 206.49408 154.41087 15.375001
v 206.54295 154.17802 15.612917
v 206.6097 153.85995 15.7
v 206.67645 153.54189 15.612916
v 206.72533 153.30904 15.374998
v 206.74321 153.22382 15.049998
v 207.36818 153.54274 14.67774
v 207.38237 153.79987 14.461191
v 207.40062 154.13065 14.402413
v 207.41806 154.44646 14.517156
v 207.42998 154.66269 14.7746725
v 207.43323 154.72137 15.105964
v 207.4269 154.60681 15.422259
v 207.41272 154.34969 15.638808
v 207.39445 154.01889 15.697586
v 207.37703 153.70308 15.582844
v 207.3651 153.48686 15.325327
v 207.36186 153.42816 14.994036
v 207.86948 153.45198 14.5844345
v 208.05086 153.69217 14.424041
v 208.26065 153.95445 14.436734
v 208.44267 154.16853 14.619114
v 208.54813 154.27705 14.922311
v 208.54878 154.25093 15.265084
v 208.44444 154.09717 15.555588
v 208.26308 153.85696 15.7159815
v 208.05327 153.5947 15.703288
v 207.87125 153.38062 15.520908
v 207.7658 153.2721 15.217711
v 207.76514 153.29822 14.874938
v 208.18137 152.91348 14.890806
v 208.37784 153.13402 14.658826
v 208.63853 153.34671 14.562627
v 208.89363 153.49458 14.627984
v 209.07475 153.53802 14.837386
v 209.13338 153.46536 15.134724
v 209.05379 153.2961 15.440325
v 208.85732 153.07558 15.672304
v 208.5966 152.86287 15.768504
v 208.34152 152.715 15.703146
v 208.1604 152.67157 15.493744
v 208.10178 152.74422 15.196407
v 208.61781 152.19794 14.464744
v 208.65022 152.38098 14.216384
v 208.81097 152.61844 14.00828
v 209.05698 152.84668 13.8961935
v 209.32233 153.00455 13.910159
v 209.5359 153.04974 14.046433
v 209.6405 152.97015 14.268502
v 209.60808 152.78711 14.516862
v 209.44733 152.54965 14.724966
v 209.20132 152.32141 14.837052
v 208.93599 152.16354 14.823087
v 208.7224 152.11835 14.686812
v 209.04068 151.65262 14.2876425
v 209.10217 151.74745 13.995001
v 209.29854 151.90277 13.779103
v 209.57715 152.07695 13.697799
v 209.86336 152.22333 13.772873
v 210.08047 152.30267 13.98421
v 210.17032 152.29373 14.275182
v 210.10881 152.1989 14.567824
v 209.91245 152.04358 14.783722
v 209.63383 151.8694 14.865026
v 209.34763 151.72302 14.789952
v 209.13052 151.64368 14.578615
v 209.28267 151.0744 14.345415
v 209.37003 151.09375 14.021068
v 209.60382 151.14644 13.784908
v 209.92142 151.21834 13.700214
v 210.2377 151.29018 13.789681
v 210.46794 151.34273 14.029336
v 210.55045 151.3619 14.354962
v 210.46309 151.34254 14.67931
v 210.2293 151.28987 14.915469
v 209.91171 151.21796 15.000163
v 209.59541 151.14612 14.910696
v 209.36517 151.09357 14.6710415
v 209.31178 150.3882 14.3464
v 209.4006 150.39023 14.021877
v 209.63976 150.39563 13.785256
v 209.96513 150.40294 13.699941
v 210.28958 150.41022 13.788788
v 210.52614 150.4155 14.027994
v 210.61143 150.41737 14.353462
v 210.52261 150.41534 14.677984
v 210.28346 150.40996 14.914605
v 209.95808 150.40263 14.999922
v 209.63364 150.39537 14.911074
v 209.39708 150.39008 14.671868
v 209.30405 149.55302 14.350079
v 209.39098 149.55746 14.025069
v 209.62856 149.56961 13.787127
v 209.95312 149.5862 13.700007
v 210.27771 149.60281 13.787055
v 210.51534 149.61497 14.024946
v 210.60234 149.61945 14.3499365
v 210.51541 149.615 14.674946
v 210.27783 149.60286 14.912889
v 209.95326 149.58626 15.000008
v 209.62868 149.56966 14.912959
v 209.39104 149.5575 14.675069
v 209.4574 148.49669 14.349985
v 209.5361 148.53395 14.024987
v 209.75114 148.63574 13.787074
v 210.04489 148.77481 13.699996
v 210.33864 148.91386 13.787086
v 210.55368 149.01566 14.025005
v 210.63239 149.05292 14.350007
v 210.55367 149.01566 14.675006
v 210.33862 148.91385 14.912918
v 210.04488 148.7748 14.999996
v 209.75113 148.63573 14.912908
v 209.5361 148.53394 14.674987
v 210.18597 147.70068 14.350005
v 210.24338 147.76619 14.025004
v 210.40018 147.94511 13.787086
v 210.61436 148.18954 13.7
v 210.82857 148.43396 13.787081
v 210.98537 148.6129 14.024995
v 211.04277 148.6784 14.349995
v 210.98538 148.6129 14.674995
v 210.82857 148.43398 14.912913
v 210.61438 148.18954 15.0
v 210.40018 147.94511 14.912919
v 210.24338 147.76619 14.675004
v 210.97719 147.12114 14.349999
v 211.01633 147.19894 14.025
v 211.12325 147.41147 13.787084
v 211.26932 147.7018 13.7
v 211.41537 147.99213 13.787084
v 211.5223 148.20467 14.025
v 211.56143 148.28246 14.349999
v 211.5223 148.20467 14.675
v 211.41537 147.99213 14.912916
v 211.26932 147.7018 15.0
v 211.12325 147.41147 14.912916
v 211.01633 147.19894 14.675
v 211.9643 146.8225 14.349999
v 211.97595 146.90878 14.025
v 212.00781 147.14456 13.787084
v 212.05132 147.46664 13.7
v 212.09483 147.78871 13.787084
v 212.12668 148.02449 14.025
v 212.13834 148.11078 14.349999
v 212.12668 148.02449 14.675
v 212.09483 147.78871 14.912916
v 212.05132 147.46664 15.0
v 212.00781 147.14456 14.912916
v 211.97595 146.90878 14.675
v 212.6545 146.87183 14.349999
v 212.68306 146.9541 14.025
v 212.7611 147.17885 13.787084
v 212.86769 147.48587 13.7
v 212.97429 147.7929 13.787084
v 213.05232 148.01764 14.025
v 213.08089 148.09991 14.349999
v 213.05232 148.01764 14.675
v 212.97429 147.7929 14.912916
v 212.86769 147.48587 15.0
v 212.7611 147.17885 14.912916
v 212.68306 146.9541 14.675
v 213.04898 146.49344 14.349999
v 213.10893 146.5566 14.025
v 213.27274 146.72916 13.787084
v 213.49649 146.96486 13.7
v 213.72025 147.20058 13.787084
v 213.88405 147.37312 14.025
v 213.944 147.43628 14.349999
v 213.88405 147.37312 14.675
v 213.72025 147.20058 14.912916
v 213.49649 146.96486 15.0
v 213.27274 146.72916 14.912916
v 213.10893 146.5566 14.675
v 213.58081 145.91365 14.349999
v 213.6436 145.97398 14.025
v 213.81516 146.13882 13.787084
v 214.0495 146.36401 13.7
v 214.28384 146.5892 13.787084
v 214.4554 146.75404 14.025
v 214.51819 146.81439 14.349999
v 214.4554 146.75404 14.675
v 214.28384 146.5892 14.912916
v 214.0495 146.36401 15.0
v 213.81516 146.13882 14.912916
v 213.6436 145.97398 14.675
v 214.12592 145.37453 14.349999
v 214.19316 145.42986 14.025
v 214.37688 145.58102 13.787084
v 214.62784 145.78752 13.7
v 214.87881 145.99402 13.787084
v 215.06253 146.14517 14.025
v 215.12978 146.20052 14.349999
v 215.06253 146.14517 14.675
v 214.87881 145.99402 14.912916
v 214.62784 145.78752 15.0
v 214.37688 145.58102 14.912916
v 214.19316 145.42986 14.675
v 214.47166 144.88585 14.349999
v 214.55345 144.91574 14.025
v 214.77692 144.9974 13.787084
v 215.08217 145.10896 13.7
v 215.38742 145.22052 13.787084
v 215.61089 145.3022 14.025
v 215.69267 145.33209 14.349999
v 215.61089 145.3022 14.675
v 215.38742 145.22052 14.912916
v 215.08217 145.10896 15.0
v 214.77692 144.9974 14.912916
v 214.55345 144.91574 14.675
v 214.52948 144.20677 14.320058
v 214.63045 144.22101 13.999414
v 214.87663 144.25569 13.77271
v 215.20209 144.30154 13.700689
v 215.51959 144.34628 13.802651
v 215.74408 144.37791 14.051275
v 215.8154 144.38797 14.379942
v 215.71443 144.37375 14.700585
v 215.46825 144.33905 14.92729
v 215.14279 144.2932 14.99931
v 214.82529 144.24846 14.897347
v 214.6008 144.21683 14.648725
v 214.73506 143.19719 14.422083
v 214.78339 143.21642 14.092095
v 214.9728 143.3096 13.832518
v 215.25253 143.45177 13.712903
v 215.54767 143.60484 13.765304
v 215.7791 143.72778 13.975677
v 215.88483 143.78767 14.287655
v 215.8365 143.76845 14.617642
v 215.6471 143.67526 14.87722
v 215.36736 143.5331 14.996834
v 215.07222 143.38002 14.944434
v 214.84079 143.25708 14.734061
v 215.45607 142.55423 14.715704
v 215.42479 142.45578 14.382787
v 215.51704 142.48009 14.072832
v 215.7081 142.62064 13.868891
v 215.94676 142.83977 13.825611
v 216.1691 143.07878 13.954588
v 216.31552 143.2736 14.221262
v 216.3468 143.37206 14.554179
v 216.25455 143.34775 14.864134
v 216.06349 143.2072 15.068074
v 215.82481 142.98807 15.111355
v 215.60248 142.74907 14.982378
v 215.9774 141.96764 14.565442
v 216.00375 141.88701 14.221499
v 216.14783 141.9323 13.939179
v 216.371 142.09138 13.794127
v 216.61346 142.32162 13.825212
v 216.81029 142.56136 14.024102
v 216.90869 142.7463 14.337506
v 216.88232 142.82695 14.681449
v 216.73827 142.78166 14.96377
v 216.51509 142.62257 15.108821
v 216.27261 142.39232 15.077738
v 216.0758 142.1526 14.878847
v 216.56218 141.31897 14.708506
v 216.6402 141.37062 14.378895
v 216.81732 141.53464 14.14216
v 217.04607 141.76707 14.061734
v 217.26517 142.00566 14.159167
v 217.4159 142.18645 14.408352
v 217.45787 142.26102 14.742519
v 217.37985 142.20938 15.07213
v 217.20273 142.04536 15.308865
v 216.97398 141.81293 15.389291
v 216.75488 141.57434 15.291858
v 216.60416 141.39354 15.042673
v 217.24298 140.72345 14.56341
v 217.32495 140.84769 14.258854
v 217.48424 141.07764 14.069094
v 217.67819 141.3517 14.044974
v 217.85483 141.59642 14.192959
v 217.96681 141.74623 14.473395
v 217.98415 141.76099 14.811141
v 217.90218 141.63675 15.115697
v 217.74289 141.4068 15.305457
v 217.54893 141.13274 15.3295765
v 217.3723 140.88802 15.181592
v 217.26031 140.7382 14.901155
v 218.03589 140.28577 14.602198
v 218.12837 140.39995 14.296254
v 218.27515 140.6355 14.109302
v 218.4369 140.9293 14.091434
v 218.5703 141.20267 14.247438
v 218.63957 141.38231 14.535515
v 218.62617 141.4201 14.878472
v 218.53369 141.30594 15.184416
v 218.38692 141.07039 15.371368
v 218.22516 140.77657 15.389236
v 218.09177 140.50322 15.233232
v 218.02249 140.32358 14.945155
v 218.70845 139.93561 14.569638
v 218.85966 140.03433 14.27826
v 219.05962 140.2496 14.121778
v 219.25473 140.52373 14.14212
v 219.39272 140.78325 14.3338375
v 219.4366 140.95863 14.645559
v 219.37463 141.00288 14.99376
v 219.22342 140.90414 15.285138
v 219.02347 140.68887 15.441621
v 218.82837 140.41475 15.421278
v 218.69038 140.15523 15.229561
v 218.64648 139.97984 14.917839
v 219.30917 139.37805 14.954004
v 219.41534 139.4842 14.650388
v 219.57466 139.71252 14.460531
v 219.74442 140.00185 14.435308
v 219.87914 140.27464 14.581475
v 219.94272 140.45782 14.859868
v 219.91814 140.5023 15.19589
v 219.81197 140.39615 15.499507
v 219.65265 140.16783 15.6893635
v 219.4829 139.87851 15.714587
v 219.34818 139.60571 15.568419
v 219.28459 139.42253 15.290027
v 220.31378 139.06401 14.907685
v 220.32597 139.21544 14.607433
v 220.35576 139.49548 14.423303
v 220.39516 139.82912 14.404632
v 220.43362 140.12692 14.556422
v 220.46083 140.30913 14.838003
v 220.46951 140.32689 15.173924
v 220.45732 140.17546 15.474176
v 220.42754 139.8954 15.658307
v 220.38814 139.56178 15.676978
v 220.34967 139.26396 15.5251875
v 220.32246 139.08177 15.243607
v 221.19753 139.1181 14.899993
v 221.20059 139.27812 14.604039
v 221.20518 139.56468 14.427761
v 221.21008 139.90099 14.418392
v 221.21399 140.19691 14.578443
v 221.21585 140.37318 14.865026
v 221.21515 140.38257 15.201355
v 221.2121 140.22255 15.497309
v 221.2075 139.93599 15.673587
v 221.20259 139.59969 15.682957
v 221.19868 139.30376 15.522906
v 221.19684 139.12749 15.236321
v 221.82623 139.0511 15.052735
v 221.83188 139.14035 14.725881
v 221.8877 139.372 14.485842
v 221.97873 139.68399 14.396937
v 222.0806 139.99272 14.482988
v 222.166 140.21545 14.720939
v 222.21204 140.29253 15.0470295
v 222.2064 140.20328 15.373884
v 222.15057 139.97162 15.613923
v 222.05954 139.65964 15.702827
v 221.95767 139.3509 15.616776
v 221.87227 139.12817 15.378826
v 222.3604 138.77866 14.7379055
v 222.40907 138.96526 14.42936
v 222.54309 139.23553 14.2355
v 222.7265 139.51704 14.208268
v 222.9102 139.73439 14.354963
v 223.04495 139.82932 14.636276
v 223.09464 139.77638 14.976831
v 223.04596 139.58978 15.2853775
v 222.91194 139.31952 15.479238
v 222.72853 139.038 15.50647
v 222.54483 138.82066 15.359775
v 222.41008 138.72574 15.078462
v 223.01154 138.33377 14.4403305
v 223.08717 138.53293 14.154657
v 223.23567 138.809 13.997972
v 223.41725 139.08804 14.012259
v 223.58327 139.29526 14.193688
v 223.68921 139.37512 14.493649
v 223.70671 139.30626 14.831763
v 223.63107 139.1071 15.117436
v 223.48257 138.83101 15.274121
v 223.301 138.55199 15.259835
v 223.135 138.34477 15.078404
v 223.02904 138.2649 14.778445
v 223.78838 137.94852 14.390706
v 223.90588 138.14743 14.146109
v 224.0705 138.42462 14.049785
v 224.2381 138.70581 14.1275425
v 224.36378 138.91566 14.358549
v 224.4139 138.99794 14.680904
v 224.37497 138.93062 15.008234
v 224.25746 138.7317 15.252831
v 224.09285 138.45451 15.349155
v 223.92525 138.17332 15.271398
v 223.79955 137.96347 15.040392
v 223.74945 137.8812 14.718037
v 224.41663 137.53517 14.382436
v 224.55917 137.72174 14.141445
v 224.7557 137.97913 14.050142
v 224.9536 138.23833 14.132993
v 225.0998 138.42992 14.367797
v 225.15512 138.50253 14.691638
v 225.10477 138.43674 15.017743
v 224.96222 138.25017 15.258735
v 224.76567 137.99278 15.350037
v 224.5678 137.73358 15.267186
v 224.4216 137.542 15.032383
v 224.36627 137.46938 14.708542
v 225.07773 137.03581 14.29884
v 225.23526 137.25398 14.096872
v 225.43083 137.52478 14.056514
v 225.61201 137.77567 14.188577
v 225.73027 137.93939 14.457676
v 225.7539 137.97209 14.791706
v 225.6766 137.86502 15.101164
v 225.51906 137.64685 15.303131
v 225.3235 137.37605 15.343491
v 225.14232 137.12517 15.211427
v 225.02406 136.96144 14.942328
v 225.00041 136.92874 14.608298
v 225.76842 136.54424 14.432303
v 225.8796 136.73956 14.176794
v 226.0443 137.01367 14.065219
v 226.21841 137.29314 14.127475
v 226.35529 137.50307 14.34688
v 226.41823 137.5872 14.664645
v 226.39037 137.52303 14.9956255
v 226.27919 137.3277 15.251135
v 226.11449 137.05359 15.362709
v 225.94037 136.77412 15.300454
v 225.8035 136.5642 15.081049
v 225.74057 136.48006 14.763284
v 226.4114 136.13544 14.411181
v 226.48987 136.3515 14.177385
v 226.64268 136.6332 14.079225
v 226.82889 136.90501 14.143001
v 226.99861 137.09416 14.3516245
v 227.10635 137.14992 14.649197
v 227.12328 137.05736 14.955982
v 227.04482 136.8413 15.189778
v 226.892 136.5596 15.287939
v 226.70578 136.28778 15.224163
v 226.53607 136.09865 15.015538
v 226.42831 136.04288 14.717966
v 227.18271 135.7412 13.965704
v 227.23488 136.01204 13.753692
v 227.338 136.33061 13.701252
v 227.46442 136.61151 13.822436
v 227.58026 136.77951 14.084774
v 227.65451 136.78957 14.417971
v 227.66725 136.63899 14.732747
v 227.61508 136.36815 14.944759
v 227.51196 136.04959 14.997199
v 227.38554 135.76868 14.876015
v 227.2697 135.60068 14.613677
v 227.19545 135.59062 14.28048
v 228.11525 135.6976 13.829278
v 228.1931 135.99509 13.692844
v 228.28178 136.31772 13.728113
v 228.35754 136.57904 13.925634
v 228.40009 136.70905 14.232483
v 228.398 136.6729 14.566438
v 228.35185 136.48029 14.838017
v 228.274 136.1828 14.974452
v 228.1853 135.86017 14.939183
v 228.10954 135.59885 14.741662
v 228.06702 135.46884 14.4348135
v 228.06909 135.50499 14.100858
v 228.85915 135.50581 13.768997
v 229.0073 135.80063 13.703132
v 229.149 136.08609 13.810984
v 229.24629 136.2857 14.063654
v 229.2731 136.346 14.393441
v 229.22226 136.25078 14.711978
v 229.10736 136.0256 14.933913
v 228.95921 135.73079 14.999779
v 228.81752 135.44533 14.891927
v 228.72021 135.24571 14.6392565
v 228.6934 135.18542 14.309469
v 228.74426 135.28064 13.990932
v 229.6038 135.23724 13.716923
v 229.79887 135.51123 13.726322
v 229.96523 135.74457 13.902667
v 230.05829 135.87473 14.198707
v 230.0531 135.86685 14.535117
v 229.95108 135.72304 14.821757
v 229.77956 135.48183 14.981822
v 229.58447 135.20786 14.972423
v 229.41812 134.97452 14.796077
v 229.32507 134.84435 14.500037
v 229.33025 134.85222 14.163628
v 229.43228 134.99603 13.876987
v 230.16737 134.60141 13.759484
v 230.35117 134.87852 13.710274
v 230.52321 135.14078 13.83363
v 230.6374 135.31789 14.096498
v 230.66315 135.3624 14.428443
v 230.59354 135.26239 14.7405205
v 230.44724 135.04466 14.94911
v 230.26344 134.76755 14.99832
v 230.0914 134.5053 14.874965
v 229.97722 134.32819 14.612097
v 229.95148 134.28368 14.280151
v 230.02109 134.38368 13.968074
v 231.06262 134.32918 13.755392
v 231.2276 134.62073 13.812536
v 231.34283 134.87105 14.031415
v 231.37746 135.01303 14.353379
v 231.32217 135.00865 14.69216
v 231.1918 134.85907 14.95698
v 231.02129 134.60439 15.076881
v 230.85631 134.31282 15.019737
v 230.74107 134.0625 14.8008585
v 230.70647 133.92052 14.478894
v 230.76173 133.9249 14.140114
v 230.8921 134.07448 13.875294
v 231.79326 133.93352 13.84044
v 231.95157 134.22026 13.963888
v 232.04015 134.45233 14.224834
v 232.03526 134.56757 14.55336
v 231.9382 134.5351 14.861436
v 231.77501 134.36359 15.066513
v 231.58939 134.09903 15.113642
v 231.43108 133.81229 14.990194
v 231.3425 133.5802 14.729247
v 231.34738 133.46497 14.4007225
v 231.44443 133.49745 14.092647
v 231.60764 133.66896 13.887569
v 232.25761 133.6552 14.209437
v 232.44489 133.92857 14.217095
v 232.62015 134.12175 14.378892
v 232.73648 134.18297 14.651473
v 232.76268 134.09581 14.961801
v 232.69176 133.88365 15.226724
v 232.5427 133.60333 15.375255
v 232.35544 133.32996 15.367597
v 232.18016 133.13678 15.205801
v 232.06383 133.07558 14.93322
v 232.03763 133.16272 14.622892
v 232.10855 133.37488 14.357969
v 232.5337 133.00648 14.225547
v 232.58096 133.3317 14.183502
v 232.72821 133.62668 14.220482
v 232.936 133.81241 14.326576
v 233.14867 133.8391 14.473358
v 233.3092 133.69962 14.621497
v 233.37462 133.43132 14.731299
v 233.32736 133.10611 14.773344
v 233.18011 132.81113 14.736364
v 232.97232 132.6254 14.63027
v 232.75967 132.59871 14.483488
v 232.59912 132.73819 14.335349
v 233.22473 133.11896 13.202929
v 233.23734 133.45473 13.191786
v 233.34612 133.7347 13.314688
v 233.52193 133.88383 13.538702
v 233.71768 133.86218 13.803803
v 233.8809 133.67557 14.0389595
v 233.96788 133.37396 14.18116
v 233.95528 133.0382 14.192303
v 233.8465 132.75822 14.069401
v 233.67068 132.60909 13.845387
v 233.47493 132.63074 13.580285
v 233.3117 132.81735 13.345129
v 234.07907 132.97816 12.72598
v 234.10197 133.31024 12.657938
v 234.17236 133.61787 12.748743
v 234.27135 133.81865 12.974063
v 234.37244 133.85875 13.273525
v 234.44852 133.72743 13.566887
v 234.47922 133.4599 13.775543
v 234.45631 133.12784 13.843585
v 234.38593 132.82019 13.752781
v 234.28693 132.61943 13.52746
v 234.18585 132.57933 13.227999
v 234.10977 132.71063 12.934637
v 234.99062 132.83652 12.7039385
v 235.08838 133.15477 12.653915
v 235.18478 133.45224 12.777644
v 235.254 133.64922 13.04197
v 235.2775 133.69293 13.376069
v 235.24895 133.57167 13.690419
v 235.17604 133.31793 13.900789
v 235.07828 132.99968 13.950812
v 234.98187 132.70222 13.827085
v 234.91266 132.50523 13.562758
v 234.88916 132.46152 13.22866
v 234.91771 132.58278 12.9143095
v 235.52759 132.38107 12.882493
v 235.64516 132.65071 12.724997
v 235.81084 132.94356 12.721631
v 235.9802 133.18114 12.873297
v 236.10786 133.29977 13.139356
v 236.15965 133.2677 13.448518
v 236.12166 133.0935 13.717943
v 236.00407 132.82387 13.87544
v 235.83841 132.53102 13.878805
v 235.66905 132.29344 13.727139
v 235.54137 132.1748 13.461081
v 235.4896 132.20688 13.151918
v 236.19852 131.94513 12.499389
v 236.29465 132.23192 12.32081
v 236.43663 132.53632 12.30933
v 236.58643 132.77675 12.468024
v 236.7039 132.8888 12.754372
v 236.75757 132.84242 13.091644
v 236.73305 132.65007 13.389472
v 236.6369 132.36327 13.56805
v 236.49492 132.05887 13.579531
v 236.34512 131.81844 13.420836
v 236.22766 131.7064 13.134489
v 236.174 131.75276 12.797216
v 237.05228 131.63594 12.514926
v 237.15141 131.89305 12.322394
v 237.27768 132.20354 12.292369
v 237.39723 132.48418 12.432894
v 237.47804 132.65979 12.706316
v 237.49846 132.68332 13.039372
v 237.453 132.54846 13.342821
v 237.35387 132.29135 13.535353
v 237.22762 131.98087 13.565378
v 237.10806 131.70023 13.424853
v 237.02725 131.5246 13.151431
v 237.00684 131.50107 12.818375
v 237.75243 131.29338 12.482034
v 237.89584 131.55347 12.323798
v 238.0565 131.84886 12.335475
v 238.19135 132.10045 12.513937
v 238.26425 132.2408 12.811365
v 238.25568 132.2323 13.148064
v 238.16792 132.07726 13.433815
v 238.0245 131.81717 13.592051
v 237.86386 131.52176 13.580374
v 237.729 131.27019 13.401912
v 237.65611 131.12984 13.104484
v 237.66467 131.13832 12.767785
v 238.55473 131.0328 12.37746
v 238.69102 131.33047 12.299859
v 238.82607 131.62317 12.396358
v 238.92365 131.83243 12.6411
v 238.95764 131.9022 12.968506
v 238.91895 131.8138 13.290849
v 238.8179 131.59088 13.521757
v 238.68161 131.29321 13.599358
v 238.54657 131.00053 13.502858
v 238.44897 130.79126 13.258117
v 238.41498 130.7215 12.93071
v 238.45369 130.8099 12.608367
v 239.36615 130.69113 12.385573
v 239.44362 131.00719 12.300042
v 239.52086 131.32243 12.388677
v 239.57716 131.55241 12.627727
v 239.59746 131.63551 12.953138
v 239.5763 131.54944 13.277719
v 239.51935 131.31728 13.514497
v 239.44188 131.00122 13.600027
v 239.36464 130.68596 13.511394
v 239.30832 130.45598 13.272344
v 239.28802 130.3729 12.946932
v 239.30919 130.45895 12.622352
v 240.17038 130.64047 12.372935
v 240.26408 130.95544 12.300652
v 240.35555 131.26285 12.402356
v 240.42026 131.48033 12.650798
v 240.44087 131.5496 12.979407
v 240.41188 131.45212 13.300132
v 240.34103 131.21399 13.527036
v 240.24733 130.89903 13.599319
v 240.15588 130.59161 13.497615
v 240.09117 130.37415 13.249173
v 240.07056 130.30486 12.920565
v 240.09955 130.40234 12.599839
v 240.72107 130.22594 12.453938
v 240.90623 130.47038 12.312064
v 241.11078 130.73544 12.342964
v 241.27989 130.95009 12.538361
v 241.36824 131.0568 12.845896
v 241.35219 131.027 13.183166
v 241.23601 130.86865 13.4598
v 241.05084 130.6242 13.601674
v 240.8463 130.35915 13.570773
v 240.6772 130.1445 13.375378
v 240.58884 130.03778 13.0678425
v 240.60489 130.0676 12.730572
v 241.23872 129.7582 12.493871
v 241.45195 130.00104 12.392249
v 241.68634 130.22926 12.449045
v 241.8791 130.38171 12.649041
v 241.97856 130.41753 12.938647
v 241.9581 130.32713 13.240264
v 241.82317 130.13472 13.473075
v 241.60994 129.89188 13.574697
v 241.37555 129.66365 13.5179
v 241.18279 129.51122 13.317904
v 241.08331 129.47539 13.028298
v 241.10379 129.56578 12.726682
v 241.81404 129.18831 12.151944
v 241.96434 129.46396 11.974667
v 242.16066 129.73317 11.965249
v 242.35036 129.9238 12.126214
v 242.48262 129.98477 12.414432
v 242.52202 129.89975 12.752674
v 242.458 129.69151 13.05031
v 242.30768 129.41586 13.227588
v 242.11137 129.14665 13.237005
v 241.92166 128.95602 13.07604
v 241.7894 128.89505 12.787822
v 241.75 128.98007 12.449579
v 242.56253 128.69698 12.069774
v 242.71205 128.94891 11.900829
v 242.89503 129.23126 11.894053
v 243.06245 129.46835 12.051262
v 243.16943 129.59668 12.330331
v 243.18733 129.58183 12.656485
v 243.11133 129.4278 12.942329
v 242.9618 129.17586 13.111274
v 242.77882 128.89352 13.118049
v 242.61142 128.65642 12.96084
v 242.50443 128.5281 12.681771
v 242.48654 128.54295 12.355618
v 243.14923 128.13727 12.234882
v 243.31508 128.32498 12.01732
v 243.5259 128.57782 11.953
v 243.72522 128.82805 12.059157
v 243.85963 129.00859 12.307347
v 243.89311 129.07109 12.631067
v 243.8167 128.9988 12.943576
v 243.65086 128.81108 13.161139
v 243.44003 128.55824 13.225458
v 243.2407 128.30803 13.119301
v 243.1063 128.12749 12.871111
v 243.07281 128.06497 12.547392
v 243.69821 127.605354 12.312071
v 243.84966 127.76763 12.059246
v 244.06747 128.00023 11.951262
v 244.29327 128.24083 12.017055
v 244.46658 128.42496 12.238994
v 244.54094 128.50328 12.5576105
v 244.49643 128.4548 12.887533
v 244.34497 128.29253 13.140358
v 244.12717 128.05994 13.248342
v 243.90135 127.81933 13.182549
v 243.72806 127.6352 12.96061
v 243.6537 127.55688 12.6419935
v 244.26106 127.03981 12.312235
v 244.41818 127.19659 12.059368
v 244.64375 127.42167 11.951362
v 244.87732 127.654755 12.017155
v 245.05629 127.83338 12.23912
v 245.13274 127.90969 12.557779
v 245.08615 127.86323 12.88775
v 244.92902 127.70646 13.140616
v 244.70345 127.48137 13.248623
v 244.4699 127.24828 13.18283
v 244.29091 127.06966 12.960865
v 244.21448 126.993355 12.642205
v 244.83882 126.46192 12.312244
v 244.99577 126.618866 12.05938
v 245.22112 126.84418 11.951373
v 245.45444 127.07749 12.017166
v 245.63326 127.25629 12.239129
v 245.70963 127.33266 12.557788
v 245.6631 127.28614 12.887757
v 245.50615 127.129196 13.140623
v 245.2808 126.90388 13.248629
v 245.04747 126.67056 13.182836
v 244.86867 126.49177 12.960873
v 244.7923 126.4154 12.642214
v 245.41628 125.88449 12.312243
v 245.57323 126.04145 12.059378
v 245.79855 126.26678 11.951372
v 246.03188 126.5001 12.017165
v 246.21068 126.67891 12.239128
v 246.28705 126.75528 12.557786
v 246.24052 126.708755 12.887755
v 246.08357 126.5518 13.140621
v 245.85825 126.32648 13.248628
v 245.62492 126.09315 13.182835
v 245.44614 125.914345 12.960871
v 245.36975 125.83797 12.642213
v 245.9937 125.307076 12.312243
v 246.15065 125.46403 12.059379
v 246.37598 125.68935 11.951372
v 246.6093 125.92267 12.017165
v 246.7881 126.10147 12.239128
v 246.86447 126.17785 12.557787
v 246.81795 126.131325 12.887756
v 246.661 125.97437 13.140621
v 246.43567 125.74905 13.248628
v 246.20235 125.515724 13.182835
v 246.02354 125.33692 12.960872
v 245.94717 125.26055 12.642213
v 246.57112 124.729645 12.312243
v 246.72807 124.8866 12.059379
v 246.9534 125.11192 11.951372
v 247.18672 125.345245 12.017165
v 247.36552 125.524055 12.239128
v 247.4419 125.600426 12.557787
v 247.39537 125.5539 12.887756
v 247.23842 125.39695 13.140621
v 247.01309 125.17162 13.248628
v 246.77977 124.9383 13.182835
v 246.60097 124.7595 12.960872
v 246.5246 124.68313 12.642213
v 247.14854 124.15222 12.312243
v 247.3055 124.30917 12.059379
v 247.53082 124.5345 11.951372
v 247.76414 124.76782 12.017165
v 247.94295 124.946625 12.239128
v 248.01932 125.023 12.557787
v 247.9728 124.97648 12.887756
v 247.81584 124.81953 13.140621
v 247.59052 124.5942 13.248628
v 247.3572 124.36088 13.182835
v 247.17839 124.182076 12.960872
v 247.10202 124.105705 12.642213
v 247.72597 123.5748 12.312243
v 247.88292 123.73175 12.059378
v 248.10825 123.95708 11.951372
v 248.34157 124.1904 12.017165
v 248.52037 124.3692 12.239129
v 248.59674 124.44558 12.557787
v 248.55022 124.399055 12.887756
v 248.39326 124.2421 13.140622
v 248.16794 124.01678 13.248628
v 247.93462 123.783455 13.182835
v 247.75581 123.60465 12.960871
v 247.67944 123.528275 12.642213
v 248.31747 123.01146 12.275
v 248.4857 123.179695 12.037084
v 248.71552 123.4095 11.95
v 248.94533 123.63931 12.037084
v 249.11356 123.80755 12.275
v 249.17514 123.869125 12.599999
v 249.11356 123.80755 12.925
v 248.94533 123.63931 13.162916
v 248.71552 123.4095 13.25
v 248.4857 123.179695 13.162916
v 248.31747 123.01146 12.925
v 248.2559 122.94988 12.599999
v 248.88766 122.44141 12.275
v 249.05896 122.60652 12.037084
v 249.29294 122.83208 11.95
v 249.52693 123.05763 12.037084
v 249.69821 123.222755 12.275
v 249.76091 123.28319 12.599999
v 249.69821 123.222755 12.925
v 249.52693 123.05763 13.162916
v 249.29294 122.83208 13.25
v 249.05896 122.60652 13.162916
v 248.88766 122.44141 12.925
v 248.82497 122.38097 12.599999
v 249.40129 121.89237 12.275
v 249.59042 122.036705 12.037084
v 249.8488 122.233864 11.95
v 250.10716 122.43102 12.037084
v 250.2963 122.57535 12.275
v 250.36552 122.628174 12.599999
v 250.2963 122.57535 12.925
v 250.10716 122.43102 13.162916
v 249.8488 122.233864 13.25
v 249.59042 122.036705 13.162916
v 249.40129 121.89237 12.925
v 249.33206 121.83955 12.599999
v 249.73636 121.39031 12.275
v 249.96573 121.4535 12.037084
v 250.27905 121.53981 11.95
v 250.59239 121.62612 12.037084
v 250.82176 121.68931 12.275
v 250.90572 121.71243 12.599999
v 250.82176 121.68931 12.925
v 250.59239 121.62612 13.162916
v 250.27905 121.53981 13.25
v 249.96573 121.4535 13.162916
v 249.73636 121.39031 12.925
v 249.6524 121.36719 12.599999
v 249.70538 120.661476 12.275
v 249.94185 120.68762 12.037084
v 250.2649 120.723335 11.95
v 250.58792 120.75905 12.037084
v 250.8244 120.78519 12.275
v 250.91095 120.79476 12.599999
v 250.8244 120.78519 12.925
v 250.58792 120.75905 13.162916
v 250.2649 120.723335 13.25
v 249.94185 120.68762 13.162916
v 249.70538 120.661476 12.925
v 249.61882 120.65191 12.599999
v 249.98448 119.62384 12.275
v 250.18422 119.7531 12.037084
v 250.45708 119.92967 11.95
v 250.72992 120.10624 12.037084
v 250.92967 120.2355 12.275
v 251.00278 120.28281 12.599999
v 250.92967 120.2355 12.925
v 250.72992 120.10624 13.162916
v 250.45708 119.92967 13.25
v 250.18422 119.7531 13.162916
v 249.98448 119.62384 12.925
v 249.91136 119.57653 12.599999
v 250.72345 119.01291 12.275
v 250.88359 119.18886 12.037084
v 251.10234 119.429214 11.95
v 251.3211 119.66956 12.037084
v 251.48125 119.84551 12.275
v 251.53987 119.90991 12.599999
v 251.48125 119.84551 12.925
v 251.3211 119.66956 13.162916
v 251.10234 119.429214 13.25
v 250.88359 119.18886 13.162916
v 250.72345 119.01291 12.925
v 250.66483 118.94851 12.599999
v 251.26823 118.43066 12.275
v 251.43431 118.60102 12.037084
v 251.66115 118.833755 11.95
v 251.888 119.06648 12.037084
v 252.05408 119.236855 12.275
v 252.11485 119.29922 12.599999
v 252.05408 119.236855 12.925
v 251.888 119.06648 13.162916
v 251.66115 118.833755 13.25
v 251.43431 118.60102 13.162916
v 251.26823 118.43066 12.925
v 251.20746 118.36829 12.599999
v 251.96857 117.8154 12.275
v 252.09627 118.01614 12.037084
v 252.2707 118.29036 11.95
v 252.44516 118.564575 12.037084
v 252.57285 118.76532 12.275
v 252.6196 118.8388 12.599999
v 252.57285 118.76532 12.925
v 252.44516 118.564575 13.162916
v 252.2707 118.29036 13.25
v 252.09627 118.01614 13.162916
v 251.96857 117.8154 12.925
v 251.92183 117.74193 12.599999
v 252.9107 117.416595 12.275
v 252.95741 117.64988 12.037084
v 253.02122 117.96856 11.95
v 253.08504 118.28723 12.037084
v 253.13176 118.520515 12.275
v 253.14886 118.6059 12.599999
v 253.13176 118.520515 12.925
v 253.08504 118.28723 13.162916
v 253.02122 117.96856 13.25
v 252.95741 117.64988 13.162916
v 252.9107 117.416595 12.925
v 252.8936 117.33121 12.599999
v 253.84 117.41364 12.275
v 253.83907 117.65156 12.037084
v 253.8378 117.976555 11.95
v 253.83652 118.30155 12.037084
v 253.83559 118.53947 12.275
v 253.83525 118.62655 12.599999
v 253.83559 118.53947 12.925
v 253.83652 118.30155 13.162916
v 253.8378 117.976555 13.25
v 253.83907 117.65156 13.162916
v 253.84 117.41364 12.925
v 253.84033 117.32656 12.599999
v 254.65387 117.41202 12.275
v 254.65408 117.64993 12.037084
v 254.65439 117.97494 11.95
v 254.6547 118.299934 12.037084
v 254.65492 118.53785 12.275
v 254.655 118.62493 12.599999
v 254.65492 118.53785 12.925
v 254.6547 118.299934 13.162916
v 254.65439 117.97494 13.25
v 254.65408 117.64993 13.162916
v 254.65387 117.41202 12.925
v 254.65378 117.324936 12.599999
v 255.47101 117.41211 12.275
v 255.47101 117.650024 12.037084
v 255.471 117.97502 11.95
v 255.47098 118.300026 12.037084
v 255.47096 118.53794 12.275
v 255.47096 118.62502 12.599999
v 255.47096 118.53794 12.925
v 255.47098 118.300026 13.162916
v 255.471 117.97502 13.25
v 255.47101 117.650024 13.162916
v 255.47101 117.41211 12.925
v 255.47102 117.32503 12.599999
v 256.27737 117.41218 12.275
v 256.2817 117.65006 12.037084
v 256.2876 117.975006 11.95
v 256.2935 118.29995 12.037084
v 256.2978 118.53783 12.275
v 256.29938 118.6249 12.599999
v 256.2978 118.53783 12.925
v 256.2935 118.29995 13.162916
v 256.2876 117.975006 13.25
v 256.2817 117.65006 13.162916
v 256.27737 117.41218 12.925
v 256.2758 117.32511 12.599999
v 257.01196 117.39001 12.275
v 257.05072 117.62475 12.037084
v 257.10367 117.945404 11.95
v 257.1566 118.26606 12.037084
v 257.19537 118.5008 12.275
v 257.20953 118.58672 12.599999
v 257.19537 118.5008 12.925
v 257.1566 118.26606 13.162916
v 257.10367 117.945404 13.25
v 257.05072 117.62475 13.162916
v 257.01196 117.39001 12.925
v 256.99777 117.304085 12.599999
v 257.79126 117.22187 12.18264
v 257.84357 117.492294 11.989402
v 257.90726 117.82134 11.959772
v 257.9652 118.12086 12.101692
v 258.00192 118.31058 12.377132
v 258.00757 118.33967 12.71229
v 257.9806 118.20033 13.01736
v 257.92825 117.92991 13.210598
v 257.8646 117.60085 13.240227
v 257.8066 117.301346 13.098308
v 257.7699 117.111626 12.822867
v 257.76428 117.082535 12.487709
v 258.70908 117.142715 12.178205
v 258.7172 117.42014 11.988302
v 258.72046 117.75558 11.962466
v 258.71802 118.05915 12.10762
v 258.7105 118.24952 12.3848715
v 258.69995 118.275665 12.719929
v 258.68918 118.13059 13.023015
v 258.68106 117.85317 13.212917
v 258.67776 117.51773 13.238753
v 258.6802 117.214165 13.093599
v 258.6877 117.023796 12.816348
v 258.6983 116.99764 12.481291
v 259.67526 117.13816 12.35787
v 259.68164 117.36623 12.11781
v 259.64243 117.68353 12.015628
v 259.5682 118.00506 12.078701
v 259.47882 118.24465 12.29013
v 259.39822 118.33811 12.593262
v 259.34802 118.2604 12.906873
v 259.34167 118.03233 13.146933
v 259.38086 117.71503 13.249115
v 259.45508 117.3935 13.186042
v 259.54446 117.15391 12.974613
v 259.62506 117.06045 12.671481
v 260.37756 117.3416 12.655058
v 260.40286 117.55088 12.399836
v 260.3873 117.86205 12.277948
v 260.33508 118.19175 12.322057
v 260.2602 118.45162 12.520343
v 260.18268 118.57203 12.8196745
v 260.12332 118.52072 13.139848
v 260.09802 118.31144 13.395071
v 260.11356 118.00026 13.516958
v 260.16577 117.67056 13.472849
v 260.2407 117.4107 13.274563
v 260.3182 117.29028 12.975231
v 260.90546 117.2981 12.794993
v 260.95602 117.45934 12.5048895
v 261.03574 117.74001 12.337937
v 261.12323 118.0649 12.33887
v 261.19507 118.346954 12.507439
v 261.232 118.510605 12.798475
v 261.2241 118.512 13.133996
v 261.17352 118.35076 13.424099
v 261.0938 118.07009 13.591052
v 261.00632 117.74521 13.590118
v 260.9345 117.46315 13.42155
v 260.89758 117.2995 13.130514
v 261.53833 116.916725 12.925297
v 261.57272 117.00953 12.603698
v 261.66367 117.23862 12.374643
v 261.78674 117.54261 12.299509
v 261.90903 117.84006 12.398428
v 261.99774 118.05125 12.644894
v 262.02908 118.1196 12.972866
v 261.9947 118.0268 13.294465
v 261.90378 117.79771 13.5235195
v 261.78067 117.49371 13.598654
v 261.6584 117.19627 13.499735
v 261.5697 116.98508 13.253269
v 262.49692 116.64618 12.95309
v 262.5065 116.731255 12.627699
v 262.53265 116.966644 12.388708
v 262.56842 117.28927 12.300156
v 262.6042 117.612686 12.385768
v 262.63037 117.85024 12.622606
v 262.63995 117.93827 12.947208
v 262.63037 117.853195 13.272599
v 262.6042 117.61781 13.511589
v 262.56842 117.29519 13.6001425
v 262.53265 116.97176 13.51453
v 262.5065 116.734215 13.277692
v 263.39545 116.69115 12.952885
v 263.39386 116.77673 12.627492
v 263.38953 117.01353 12.388495
v 263.38358 117.338066 12.299933
v 263.37762 117.66341 12.385537
v 263.3733 117.90237 12.622369
v 263.3717 117.99091 12.946969
v 263.3733 117.90533 13.272362
v 263.37762 117.66853 13.511358
v 263.38358 117.34399 13.59992
v 263.38953 117.01865 13.514317
v 263.39386 116.77969 13.277485
v 264.19418 116.67209 12.9506035
v 264.19495 116.75887 12.6255245
v 264.19708 116.99657 12.387392
v 264.19998 117.32147 12.300014
v 264.20285 117.64654 12.386802
v 264.20496 117.88466 12.624502
v 264.20575 117.97204 12.949423
v 264.20496 117.885254 13.274502
v 264.20282 117.64756 13.512634
v 264.19992 117.322655 13.600013
v 264.19705 116.99759 13.513225
v 264.19495 116.75946 13.275524
v 265.0449 116.67763 12.924573
v 265.04056 116.77726 12.603228
v 265.02975 117.02406 12.374797
v 265.01544 117.351906 12.30049
v 265.0014 117.67294 12.400217
v 264.99142 117.90115 12.647256
v 264.9882 117.975395 12.975413
v 264.99255 117.87576 13.296759
v 265.00333 117.62896 13.525188
v 265.01767 117.30111 13.599496
v 265.03168 116.98007 13.499769
v 265.04166 116.75186 13.25273
v 265.9773 116.769875 12.839234
v 265.94724 116.90781 12.533902
v 265.8859 117.175835 12.339895
v 265.8097 117.50214 12.3091955
v 265.739 117.79928 12.45003
v 265.69284 117.98764 12.724663
v 265.68353 118.01675 13.059505
v 265.71356 117.87881 13.364838
v 265.7749 117.61079 13.558845
v 265.85114 117.284485 13.589544
v 265.9218 116.98734 13.4487095
v 265.968 116.79898 13.174077
v 266.7058 117.092094 12.747328
v 266.70114 117.28305 12.471484
v 266.66647 117.58438 12.324713
v 266.61108 117.91533 12.346339
v 266.54984 118.187225 12.530569
v 266.4991 118.32722 12.828039
v 266.4725 118.29779 13.159042
v 266.4772 118.10683 13.434885
v 266.51187 117.8055 13.581657
v 266.56726 117.47455 13.560031
v 266.6285 117.20265 13.3758
v 266.67923 117.06266 13.07833
v 267.41498 117.013306 12.950908
v 267.49094 117.17617 12.665745
v 267.54068 117.46436 12.497405
v 267.5508 117.80065 12.490996
v 267.51868 118.09494 12.648236
v 267.45282 118.268364 12.926991
v 267.37097 118.27446 13.252571
v 267.29498 118.111595 13.537734
v 267.24527 117.8234 13.706074
v 267.2351 117.487114 13.7124815
v 267.26727 117.192825 13.555243
v 267.3331 117.0194 13.276487
v 268.1664 117.00205 13.377803
v 268.20694 117.0794 13.052868
v 268.2366 117.31011 12.809764
v 268.24747 117.63237 12.713629
v 268.2366 117.95982 12.790223
v 268.20694 118.20473 13.019024
v 268.1664 118.30147 13.338723
v 268.12585 118.22411 13.663658
v 268.0962 117.9934 13.906763
v 268.08533 117.67114 14.002897
v 268.0962 117.3437 13.926303
v 268.12585 117.09879 13.697502
v 268.97824 117.00166 13.247862
v 268.96725 117.11253 12.9303665
v 268.95984 117.367386 12.710783
v 268.958 117.69793 12.647947
v 268.96222 118.0156 12.758697
v 268.97134 118.23528 13.013355
v 268.98297 118.2981 13.343689
v 268.99396 118.18723 13.661183
v 269.00137 117.93238 13.880767
v 269.0032 117.60183 13.943603
v 268.999 117.28416 13.832853
v 268.98987 117.06448 13.578195
v 269.7991 117.016174 13.157335
v 269.81314 117.17302 12.859983
v 269.8229 117.45769 12.680843
v 269.82578 117.79389 12.667914
v 269.82098 118.09155 12.824661
v 269.8098 118.27091 13.109083
v 269.7953 118.28391 13.444971
v 269.78125 118.12707 13.742322
v 269.77148 117.84241 13.921463
v 269.76862 117.506195 13.934392
v 269.7734 117.208534 13.777645
v 269.78455 117.029175 13.493222
v 270.66232 117.051346 13.093229
v 270.76276 117.26724 12.8532095
v 270.82254 117.58268 12.7462225
v 270.82568 117.91312 12.800934
v 270.7713 118.17002 13.002684
v 270.67398 118.28455 13.297415
v 270.5598 118.22603 13.606153
v 270.45938 118.010124 13.846172
v 270.3996 117.694695 13.953159
v 270.39645 117.36426 13.898448
v 270.45084 117.10735 13.696698
v 270.54816 116.99281 13.401967
v 271.2552 116.911766 13.615947
v 271.45407 117.060135 13.390574
v 271.6063 117.33597 13.277576
v 271.67105 117.66536 13.307232
v 271.631 117.96005 13.471594
v 271.4969 118.14108 13.726623
v 271.30463 118.15994 14.003982
v 271.10574 118.01158 14.229354
v 270.95355 117.73575 14.342352
v 270.88876 117.40635 14.312696
v 270.9288 117.11166 14.1483345
v 271.06293 116.930626 13.893307
v 271.88535 116.69503 14.09757
v 272.01132 116.85715 13.83226
v 272.11026 117.143105 13.688573
v 272.15564 117.47629 13.705009
v 272.1353 117.76742 13.877167
v 272.05475 117.938484 14.158914
v 271.93552 117.94366 14.474758
v 271.80954 117.78155 14.740068
v 271.7106 117.49559 14.883756
v 271.66522 117.16241 14.867319
v 271.68552 116.87128 14.695162
v 271.7661 116.7002 14.413414
v 272.69363 116.687035 14.228869
v 272.73886 116.84222 13.934028
v 272.77988 117.12538 13.756737
v 272.80573 117.460655 13.7445
v 272.80945 117.7582 13.900598
v 272.79007 117.938286 14.183203
v 272.75275 117.95267 14.516591
v 272.70755 117.79748 14.811432
v 272.6665 117.51431 14.988724
v 272.64066 117.17904 15.000959
v 272.63693 116.8815 14.844863
v 272.65634 116.70141 14.562258
v 273.38837 116.56825 14.43305
v 273.50076 116.66081 14.154652
v 273.61942 116.89822 13.981901
v 273.71255 117.21684 13.961086
v 273.75522 117.53133 14.097784
v 273.73593 117.757385 14.355368
v 273.6599 117.834465 14.664816
v 273.54752 117.741905 14.943213
v 273.42886 117.5045 15.115964
v 273.33572 117.185875 15.136779
v 273.29306 116.8714 15.000081
v 273.31235 116.64533 14.742498
v 274.16467 116.31278 14.922218
v 274.3227 116.40984 14.679775
v 274.45468 116.653656 14.503146
v 274.5252 116.978905 14.439658
v 274.51544 117.29842 14.506324
v 274.42798 117.52661 14.685279
v 274.28622 117.60232 14.928573
v 274.1282 117.50526 15.171017
v 273.99625 117.261444 15.347646
v 273.9257 116.936195 15.411134
v 273.93546 116.61668 15.344468
v 274.02295 116.38849 15.165513
v 274.92606 116.355965 15.031999
v 275.06482 116.45455 14.790399
v 275.1705 116.70062 14.6353445
v 275.21478 117.028244 14.608383
v 275.18582 117.34962 14.716739
v 275.09137 117.57864 14.931377
v 274.95673 117.653946 15.194788
v 274.81796 117.55536 15.436388
v 274.71228 117.30929 15.591442
v 274.668 116.98167 15.618403
v 274.69696 116.66029 15.510048
v 274.7914 116.43127 15.295409
v 275.4778 116.371445 15.137684
v 275.61273 116.57228 14.921209
v 275.76996 116.85786 14.850611
v 275.90738 117.15164 14.944806
v 275.98813 117.37492 15.178555
v 275.9906 117.46788 15.489224
v 275.91412 117.405594 15.793571
v 275.77917 117.20475 16.010046
v 275.62195 116.91918 16.080645
v 275.48456 116.62539 15.98645
v 275.4038 116.40211 15.752701
v 275.40134 116.30916 15.442031
v 275.87482 115.94688 15.034551
v 276.03784 116.13224 14.788961
v 276.2649 116.36896 14.696996
v 276.4951 116.59361 14.783298
v 276.66675 116.746 15.02474
v 276.73392 116.7853 15.356631
v 276.67856 116.700966 15.69004
v 276.51553 116.5156 15.935629
v 276.28848 116.27888 16.027594
v 276.0583 116.05422 15.941293
v 275.8866 115.90183 15.699849
v 275.81946 115.86254 15.367959
v 276.4703 115.32912 15.08134
v 276.63013 115.50163 14.840695
v 276.84985 115.73969 14.749874
v 277.07068 115.9795 14.833211
v 277.23337 116.1568 15.068377
v 277.29437 116.22408 15.392358
v 277.23734 116.16332 15.718345
v 277.07755 115.99081 15.958989
v 276.8578 115.75275 16.04981
v 276.63696 115.51294 15.966474
v 276.47427 115.33564 15.731308
v 276.41327 115.26836 15.407327
v 277.18097 114.73834 15.075629
v 277.30566 114.94066 14.8374605
v 277.47614 115.217255 14.750031
v 277.6467 115.49401 14.83677
v 277.77164 115.69678 15.074433
v 277.8175 115.77122 15.399341
v 277.77197 115.697395 15.724433
v 277.64725 115.49508 15.962603
v 277.47678 115.21848 16.050032
v 277.3062 114.94173 15.963293
v 277.18127 114.73896 15.725629
v 277.13544 114.66451 15.400722
v 277.98016 114.39394 15.074873
v 278.08505 114.60754 14.837005
v 278.22833 114.89927 14.749988
v 278.3716 115.19096 14.837138
v 278.47647 115.40447 15.075103
v 278.51486 115.482574 15.400121
v 278.47644 115.40434 15.725102
v 278.37152 115.19075 15.962971
v 278.22824 114.89902 16.049988
v 278.085 114.60732 15.962838
v 277.9801 114.39382 15.724873
v 277.94174 114.31572 15.399855
v 278.76093 113.96535 15.075015
v 278.83667 114.19088 14.837091
v 278.94012 114.49896 14.749999
v 279.0436 114.80706 14.837073
v 279.11935 115.0326 15.074984
v 279.14706 115.115166 15.399981
v 279.11935 115.03262 15.724983
v 279.0436 114.80709 15.962907
v 278.94012 114.499 16.05
v 278.83667 114.19091 15.962925
v 278.76093 113.96537 15.725015
v 278.7332 113.882805 15.400018
v 279.70502 113.82719 15.074998
v 279.7237 114.06437 14.837082
v 279.7492 114.38837 14.75
v 279.77472 114.712364 14.837085
v 279.7934 114.94955 15.075002
v 279.80023 115.03636 15.4000025
v 279.7934 114.94954 15.725002
v 279.77472 114.71236 15.962917
v 279.7492 114.38836 16.05
v 279.7237 114.06436 15.962915
v 279.70502 113.82719 15.7249975
v 279.69818 113.74037 15.399998
v 280.46313 113.81748 15.075
v 280.50644 114.05142 14.837083
v 280.5656 114.37099 14.75
v 280.6248 114.69056 14.837083
v 280.66812 114.9245 15.075
v 280.68396 115.010124 15.4
v 280.66812 114.9245 15.724999
v 280.6248 114.69056 15.962916
v 280.5656 114.37099 16.05
v 280.50644 114.05142 15.962916
v 280.46313 113.81748 15.725
v 280.44727 113.73186 15.4
v 281.15482 113.56128 15.075
v 281.23062 113.786804 14.837083
v 281.33414 114.09488 14.75
v 281.43765 114.402954 14.837083
v 281.51343 114.62848 15.075
v 281.54117 114.71103 15.4
v 281.51343 114.62848 15.724999
v 281.43765 114.402954 15.962916
v 281.33414 114.09488 16.05
v 281.23062 113.786804 15.962916
v 281.15482 113.56128 15.724999
v 281.1271 113.47873 15.4
v 281.78622 113.39287 15.075
v 281.9245 113.58646 14.837083
v 282.11343 113.850914 14.75
v 282.30234 114.115364 14.837083
v 282.44064 114.30896 15.075
v 282.49127 114.379814 15.4
v 282.44064 114.30896 15.724999
v 282.30234 114.115364 15.962916
v 282.11343 113.850914 16.05
v 281.9245 113.58646 15.962916
v 281.78622 113.39287 15.724999
v 281.7356 113.32201 15.4
v 282.26965 112.73476 15.075
v 282.45837 112.87339 14.851099
v 282.71204 113.05972 14.774276
v 282.96265 113.243835 14.865115
v 283.1431 113.37639 15.099277
v 283.20502 113.421875 15.414016
v 283.1318 113.368095 15.724999
v 282.94308 113.22946 15.9489
v 282.68945 113.04313 16.025723
v 282.4388 112.85902 15.934884
v 282.25836 112.726456 15.700724
v 282.19647 112.68098 15.385983
v 282.5969 113.1928 15.4
usemtl mat_4
s 1
f 2179 2179 2180
f 2180 2179 2181
f 2179 2179 2181
f 2181 2179 2182
f 2179 2179 2182
f 2182 2179 2183
f 2179 2179 2183
f 2183 2179 2184
f 2179 2179 2184
f 2184 2179 2185
f 2179 2179 2185
f 2185 2179 2186
f 2179 2179 2186
f 2186 2179 2187
f 2179 2179 2187
f 2187 2179 2188
f 2179 2179 2188
f 2188 2179 2189
f 2179 2179 2189
f 2189 2179 2190
f 2179 2179 2190
f 2190 2179 2191
f 2179 2179 2191
f 2191 2179 2180
f 2180 2181 2192
f 2192 2181 2193
f 2181 2182 2193
f 2193 2182 2194
f 2182 2183 2194
f 2194 2183 2195
f 2183 2184 2195
f 2195 2184 2196
f 2184 2185 2196
f 2196 2185 2197
f 2185 2186 2197
f 2197 2186 2198
f 2186 2187 2198
f 2198 2187 2199
f 2187 2188 2199
f 2199 2188 2200
f 2188 2189 2200
f 2200 2189 2201
f 2189 2190 2201
f 2201 2190 2202
f 2190 2191 2202
f 2202 2191 2203
f 2191 2180 2203
f 2203 2180 2192
f 2192 2193 2204
f 2204 2193 2205
f 2193 2194 2205
f 2205 2194 2206
f 2194 2195 2206
f 2206 2195 2207
f 2195 2196 2207
f 2207 2196 2208
f 2196 2197 2208
f 2208 2197 2209
f 2197 2198 2209
f 2209 2198 2210
f 2198 2199 2210
f 2210 2199 2211
f 2199 2200 2211
f 2211 2200 2212
f 2200 2201 2212
f 2212 2201 2213
f 2201 2202 2213
f 2213 2202 2214
f 2202 2203 2214
f 2214 2203 2215
f 2203 2192 2215
f 2215 2192 2204
f 2204 2205 2216
f 2216 2205 2217
f 2205 2206 2217
f 2217 2206 2218
f 2206 2207 2218
f 2218 2207 2219
f 2207 2208 2219
f 2219 2208 2220
f 2208 2209 2220
f 2220 2209 2221
f 2209 2210 2221
f 2221 2210 2222
f 2210 2211 2222
f 2222 2211 2223
f 2211 2212 2223
f 2223 2212 2224
f 2212 2213 2224
f 2224 2213 2225
f 2213 2214 2225
f 2225 2214 2226
f 2214 2215 2226
f 2226 2215 2227
f 2215 2204 2227
f 2227 2204 2216
f 2216 2217 2228
f 2228 2217 2229
f 2217 2218 2229
f 2229 2218 2230
f 2218 2219 2230
f 2230 2219 2231
f 2219 2220 2231
f 2231 2220 2232
f 2220 2221 2232
f 2232 2221 2233
f 2221 2222 2233
f 2233 2222 2234
f 2222 2223 2234
f 2234 2223 2235
f 2223 2224 2235
f 2235 2224 2236
f 2224 2225 2236
f 2236 2225 2237
f 2225 2226 2237
f 2237 2226 2238
f 2226 2227 2238
f 2238 2227 2239
f 2227 2216 2239
f 2239 2216 2228
f 2228 2229 2240
f 2240 2229 2241
f 2229 2230 2241
f 2241 2230 2242
f 2230 2231 2242
f 2242 2231 2243
f 2231 2232 2243
f 2243 2232 2244
f 2232 2233 2244
f 2244 2233 2245
f 2233 2234 2245
f 2245 2234 2246
f 2234 2235 2246
f 2246 2235 2247
f 2235 2236 2247
f 2247 2236 2248
f 2236 2237 2248
f 2248 2237 2249
f 2237 2238 2249
f 2249 2238 2250
f 2238 2239 2250
f 2250 2239 2251
f 2239 2228 2251
f 2251 2228 2240
f 2240 2241 2252
f 2252 2241 2253
f 2241 2242 2253
f 2253 2242 2254
f 2242 2243 2254
f 2254 2243 2255
f 2243 2244 2255
f 2255 2244 2256
f 2244 2245 2256
f 2256 2245 2257
f 2245 2246 2257
f 2257 2246 2258
f 2246 2247 2258
f 2258 2247 2259
f 2247 2248 2259
f 2259 2248 2260
f 2248 2249 2260
f 2260 2249 2261
f 2249 2250 2261
f 2261 2250 2262
f 2250 2251 2262
f 2262 2251 2263
f 2251 2240 2263
f 2263 2240 2252
f 2252 2253 2264
f 2264 2253 2265
f 2253 2254 2265
f 2265 2254 2266
f 2254 2255 2266
f 2266 2255 2267
f 2255 2256 2267
f 2267 2256 2268
f 2256 2257 2268
f 2268 2257 2269
f 2257 2258 2269
f 2269 2258 2270
f 2258 2259 2270
f 2270 2259 2271
f 2259 2260 2271
f 2271 2260 2272
f 2260 2261 2272
f 2272 2261 2273
f 2261 2262 2273
f 2273 2262 2274
f 2262 2263 2274
f 2274 2263 2275
f 2263 2252 2275
f 2275 2252 2264
f 2264 2265 2276
f 2276 2265 2277
f 2265 2266 2277
f 2277 2266 2278
f 2266 2267 2278
f 2278 2267 2279
f 2267 2268 2279
f 2279 2268 2280
f 2268 2269 2280
f 2280 2269 2281
f 2269 2270 2281
f 2281 2270 2282
f 2270 2271 2282
f 2282 2271 2283
f 2271 2272 2283
f 2283 2272 2284
f 2272 2273 2284
f 2284 2273 2285
f 2273 2274 2285
f 2285 2274 2286
f 2274 2275 2286
f 2286 2275 2287
f 2275 2264 2287
f 2287 2264 2276
f 2276 2277 2288
f 2288 2277 2289
f 2277 2278 2289
f 2289 2278 2290
f 2278 2279 2290
f 2290 2279 2291
f 2279 2280 2291
f 2291 2280 2292
f 2280 2281 2292
f 2292 2281 2293
f 2281 2282 2293
f 2293 2282 2294
f 2282 2283 2294
f 2294 2283 2295
f 2283 2284 2295
f 2295 2284 2296
f 2284 2285 2296
f 2296 2285 2297
f 2285 2286 2297
f 2297 2286 2298
f 2286 2287 2298
f 2298 2287 2299
f 2287 2276 2299
f 2299 2276 2288
f 2288 2289 2300
f 2300 2289 2301
f 2289 2290 2301
f 2301 2290 2302
f 2290 2291 2302
f 2302 2291 2303
f 2291 2292 2303
f 2303 2292 2304
f 2292 2293 2304
f 2304 2293 2305
f 2293 2294 2305
f 2305 2294 2306
f 2294 2295 2306
f 2306 2295 2307
f 2295 2296 2307
f 2307 2296 2308
f 2296 2297 2308
f 2308 2297 2309
f 2297 2298 2309
f 2309 2298 2310
f 2298 2299 2310
f 2310 2299 2311
f 2299 2288 2311
f 2311 2288 2300
f 2300 2301 2312
f 2312 2301 2313
f 2301 2302 2313
f 2313 2302 2314
f 2302 2303 2314
f 2314 2303 2315
f 2303 2304 2315
f 2315 2304 2316
f 2304 2305 2316
f 2316 2305 2317
f 2305 2306 2317
f 2317 2306 2318
f 2306 2307 2318
f 2318 2307 2319
f 2307 2308 2319
f 2319 2308 2320
f 2308 2309 2320
f 2320 2309 2321
f 2309 2310 2321
f 2321 2310 2322
f 2310 2311 2322
f 2322 2311 2323
f 2311 2300 2323
f 2323 2300 2312
f 2312 2313 2324
f 2324 2313 2325
f 2313 2314 2325
f 2325 2314 2326
f 2314 2315 2326
f 2326 2315 2327
f 2315 2316 2327
f 2327 2316 2328
f 2316 2317 2328
f 2328 2317 2329
f 2317 2318 2329
f 2329 2318 2330
f 2318 2319 2330
f 2330 2319 2331
f 2319 2320 2331
f 2331 2320 2332
f 2320 2321 2332
f 2332 2321 2333
f 2321 2322 2333
f 2333 2322 2334
f 2322 2323 2334
f 2334 2323 2335
f 2323 2312 2335
f 2335 2312 2324
f 2324 2325 2336
f 2336 2325 2337
f 2325 2326 2337
f 2337 2326 2338
f 2326 2327 2338
f 2338 2327 2339
f 2327 2328 2339
f 2339 2328 2340
f 2328 2329 2340
f 2340 2329 2341
f 2329 2330 2341
f 2341 2330 2342
f 2330 2331 2342
f 2342 2331 2343
f 2331 2332 2343
f 2343 2332 2344
f 2332 2333 2344
f 2344 2333 2345
f 2333 2334 2345
f 2345 2334 2346
f 2334 2335 2346
f 2346 2335 2347
f 2335 2324 2347
f 2347 2324 2336
f 2336 2337 2348
f 2348 2337 2349
f 2337 2338 2349
f 2349 2338 2350
f 2338 2339 2350
f 2350 2339 2351
f 2339 2340 2351
f 2351 2340 2352
f 2340 2341 2352
f 2352 2341 2353
f 2341 2342 2353
f 2353 2342 2354
f 2342 2343 2354
f 2354 2343 2355
f 2343 2344 2355
f 2355 2344 2356
f 2344 2345 2356
f 2356 2345 2357
f 2345 2346 2357
f 2357 2346 2358
f 2346 2347 2358
f 2358 2347 2359
f 2347 2336 2359
f 2359 2336 2348
f 2348 2349 2360
f 2360 2349 2361
f 2349 2350 2361
f 2361 2350 2362
f 2350 2351 2362
f 2362 2351 2363
f 2351 2352 2363
f 2363 2352 2364
f 2352 2353 2364
f 2364 2353 2365
f 2353 2354 2365
f 2365 2354 2366
f 2354 2355 2366
f 2366 2355 2367
f 2355 2356 2367
f 2367 2356 2368
f 2356 2357 2368
f 2368 2357 2369
f 2357 2358 2369
f 2369 2358 2370
f 2358 2359 2370
f 2370 2359 2371
f 2359 2348 2371
f 2371 2348 2360
f 2360 2361 2372
f 2372 2361 2373
f 2361 2362 2373
f 2373 2362 2374
f 2362 2363 2374
f 2374 2363 2375
f 2363 2364 2375
f 2375 2364 2376
f 2364 2365 2376
f 2376 2365 2377
f 2365 2366 2377
f 2377 2366 2378
f 2366 2367 2378
f 2378 2367 2379
f 2367 2368 2379
f 2379 2368 2380
f 2368 2369 2380
f 2380 2369 2381
f 2369 2370 2381
f 2381 2370 2382
f 2370 2371 2382
f 2382 2371 2383
f 2371 2360 2383
f 2383 2360 2372
f 2372 2373 2384
f 2384 2373 2385
f 2373 2374 2385
f 2385 2374 2386
f 2374 2375 2386
f 2386 2375 2387
f 2375 2376 2387
f 2387 2376 2388
f 2376 2377 2388
f 2388 2377 2389
f 2377 2378 2389
f 2389 2378 2390
f 2378 2379 2390
f 2390 2379 2391
f 2379 2380 2391
f 2391 2380 2392
f 2380 2381 2392
f 2392 2381 2393
f 2381 2382 2393
f 2393 2382 2394
f 2382 2383 2394
f 2394 2383 2395
f 2383 2372 2395
f 2395 2372 2384
f 2384 2385 2396
f 2396 2385 2397
f 2385 2386 2397
f 2397 2386 2398
f 2386 2387 2398
f 2398 2387 2399
f 2387 2388 2399
f 2399 2388 2400
f 2388 2389 2400
f 2400 2389 2401
f 2389 2390 2401
f 2401 2390 2402
f 2390 2391 2402
f 2402 2391 2403
f 2391 2392 2403
f 2403 2392 2404
f 2392 2393 2404
f 2404 2393 2405
f 2393 2394 2405
f 2405 2394 2406
f 2394 2395 2406
f 2406 2395 2407
f 2395 2384 2407
f 2407 2384 2396
f 2396 2397 2408
f 2408 2397 2409
f 2397 2398 2409
f 2409 2398 2410
f 2398 2399 2410
f 2410 2399 2411
f 2399 2400 2411
f 2411 2400 2412
f 2400 2401 2412
f 2412 2401 2413
f 2401 2402 2413
f 2413 2402 2414
f 2402 2403 2414
f 2414 2403 2415
f 2403 2404 2415
f 2415 2404 2416
f 2404 2405 2416
f 2416 2405 2417
f 2405 2406 2417
f 2417 2406 2418
f 2406 2407 2418
f 2418 2407 2419
f 2407 2396 2419
f 2419 2396 2408
f 2408 2409 2420
f 2420 2409 2421
f 2409 2410 2421
f 2421 2410 2422
f 2410 2411 2422
f 2422 2411 2423
f 2411 2412 2423
f 2423 2412 2424
f 2412 2413 2424
f 2424 2413 2425
f 2413 2414 2425
f 2425 2414 2426
f 2414 2415 2426
f 2426 2415 2427
f 2415 2416 2427
f 2427 2416 2428
f 2416 2417 2428
f 2428 2417 2429
f 2417 2418 2429
f 2429 2418 2430
f 2418 2419 2430
f 2430 2419 2431
f 2419 2408 2431
f 2431 2408 2420
f 2420 2421 2432
f 2432 2421 2433
f 2421 2422 2433
f 2433 2422 2434
f 2422 2423 2434
f 2434 2423 2435
f 2423 2424 2435
f 2435 2424 2436
f 2424 2425 2436
f 2436 2425 2437
f 2425 2426 2437
f 2437 2426 2438
f 2426 2427 2438
f 2438 2427 2439
f 2427 2428 2439
f 2439 2428 2440
f 2428 2429 2440
f 2440 2429 2441
f 2429 2430 2441
f 2441 2430 2442
f 2430 2431 2442
f 2442 2431 2443
f 2431 2420 2443
f 2443 2420 2432
f 2432 2433 2444
f 2444 2433 2445
f 2433 2434 2445
f 2445 2434 2446
f 2434 2435 2446
f 2446 2435 2447
f 2435 2436 2447
f 2447 2436 2448
f 2436 2437 2448
f 2448 2437 2449
f 2437 2438 2449
f 2449 2438 2450
f 2438 2439 2450
f 2450 2439 2451
f 2439 2440 2451
f 2451 2440 2452
f 2440 2441 2452
f 2452 2441 2453
f 2441 2442 2453
f 2453 2442 2454
f 2442 2443 2454
f 2454 2443 2455
f 2443 2432 2455
f 2455 2432 2444
f 2444 2445 2456
f 2456 2445 2457
f 2445 2446 2457
f 2457 2446 2458
f 2446 2447 2458
f 2458 2447 2459
f 2447 2448 2459
f 2459 2448 2460
f 2448 2449 2460
f 2460 2449 2461
f 2449 2450 2461
f 2461 2450 2462
f 2450 2451 2462
f 2462 2451 2463
f 2451 2452 2463
f 2463 2452 2464
f 2452 2453 2464
f 2464 2453 2465
f 2453 2454 2465
f 2465 2454 2466
f 2454 2455 2466
f 2466 2455 2467
f 2455 2444 2467
f 2467 2444 2456
f 2456 2457 2468
f 2468 2457 2469
f 2457 2458 2469
f 2469 2458 2470
f 2458 2459 2470
f 2470 2459 2471
f 2459 2460 2471
f 2471 2460 2472
f 2460 2461 2472
f 2472 2461 2473
f 2461 2462 2473
f 2473 2462 2474
f 2462 2463 2474
f 2474 2463 2475
f 2463 2464 2475
f 2475 2464 2476
f 2464 2465 2476
f 2476 2465 2477
f 2465 2466 2477
f 2477 2466 2478
f 2466 2467 2478
f 2478 2467 2479
f 2467 2456 2479
f 2479 2456 2468
f 2468 2469 2480
f 2480 2469 2481
f 2469 2470 2481
f 2481 2470 2482
f 2470 2471 2482
f 2482 2471 2483
f 2471 2472 2483
f 2483 2472 2484
f 2472 2473 2484
f 2484 2473 2485
f 2473 2474 2485
f 2485 2474 2486
f 2474 2475 2486
f 2486 2475 2487
f 2475 2476 2487
f 2487 2476 2488
f 2476 2477 2488
f 2488 2477 2489
f 2477 2478 2489
f 2489 2478 2490
f 2478 2479 2490
f 2490 2479 2491
f 2479 2468 2491
f 2491 2468 2480
f 2480 2481 2492
f 2492 2481 2493
f 2481 2482 2493
f 2493 2482 2494
f 2482 2483 2494
f 2494 2483 2495
f 2483 2484 2495
f 2495 2484 2496
f 2484 2485 2496
f 2496 2485 2497
f 2485 2486 2497
f 2497 2486 2498
f 2486 2487 2498
f 2498 2487 2499
f 2487 2488 2499
f 2499 2488 2500
f 2488 2489 2500
f 2500 2489 2501
f 2489 2490 2501
f 2501 2490 2502
f 2490 2491 2502
f 2502 2491 2503
f 2491 2480 2503
f 2503 2480 2492
f 2492 2493 2504
f 2504 2493 2505
f 2493 2494 2505
f 2505 2494 2506
f 2494 2495 2506
f 2506 2495 2507
f 2495 2496 2507
f 2507 2496 2508
f 2496 2497 2508
f 2508 2497 2509
f 2497 2498 2509
f 2509 2498 2510
f 2498 2499 2510
f 2510 2499 2511
f 2499 2500 2511
f 2511 2500 2512
f 2500 2501 2512
f 2512 2501 2513
f 2501 2502 2513
f 2513 2502 2514
f 2502 2503 2514
f 2514 2503 2515
f 2503 2492 2515
f 2515 2492 2504
f 2504 2505 2516
f 2516 2505 2517
f 2505 2506 2517
f 2517 2506 2518
f 2506 2507 2518
f 2518 2507 2519
f 2507 2508 2519
f 2519 2508 2520
f 2508 2509 2520
f 2520 2509 2521
f 2509 2510 2521
f 2521 2510 2522
f 2510 2511 2522
f 2522 2511 2523
f 2511 2512 2523
f 2523 2512 2524
f 2512 2513 2524
f 2524 2513 2525
f 2513 2514 2525
f 2525 2514 2526
f 2514 2515 2526
f 2526 2515 2527
f 2515 2504 2527
f 2527 2504 2516
f 2516 2517 2528
f 2528 2517 2529
f 2517 2518 2529
f 2529 2518 2530
f 2518 2519 2530
f 2530 2519 2531
f 2519 2520 2531
f 2531 2520 2532
f 2520 2521 2532
f 2532 2521 2533
f 2521 2522 2533
f 2533 2522 2534
f 2522 2523 2534
f 2534 2523 2535
f 2523 2524 2535
f 2535 2524 2536
f 2524 2525 2536
f 2536 2525 2537
f 2525 2526 2537
f 2537 2526 2538
f 2526 2527 2538
f 2538 2527 2539
f 2527 2516 2539
f 2539 2516 2528
f 2528 2529 2540
f 2540 2529 2541
f 2529 2530 2541
f 2541 2530 2542
f 2530 2531 2542
f 2542 2531 2543
f 2531 2532 2543
f 2543 2532 2544
f 2532 2533 2544
f 2544 2533 2545
f 2533 2534 2545
f 2545 2534 2546
f 2534 2535 2546
f 2546 2535 2547
f 2535 2536 2547
f 2547 2536 2548
f 2536 2537 2548
f 2548 2537 2549
f 2537 2538 2549
f 2549 2538 2550
f 2538 2539 2550
f 2550 2539 2551
f 2539 2528 2551
f 2551 2528 2540
f 2540 2541 2552
f 2552 2541 2553
f 2541 2542 2553
f 2553 2542 2554
f 2542 2543 2554
f 2554 2543 2555
f 2543 2544 2555
f 2555 2544 2556
f 2544 2545 2556
f 2556 2545 2557
f 2545 2546 2557
f 2557 2546 2558
f 2546 2547 2558
f 2558 2547 2559
f 2547 2548 2559
f 2559 2548 2560
f 2548 2549 2560
f 2560 2549 2561
f 2549 2550 2561
f 2561 2550 2562
f 2550 2551 2562
f 2562 2551 2563
f 2551 2540 2563
f 2563 2540 2552
f 2552 2553 2564
f 2564 2553 2565
f 2553 2554 2565
f 2565 2554 2566
f 2554 2555 2566
f 2566 2555 2567
f 2555 2556 2567
f 2567 2556 2568
f 2556 2557 2568
f 2568 2557 2569
f 2557 2558 2569
f 2569 2558 2570
f 2558 2559 2570
f 2570 2559 2571
f 2559 2560 2571
f 2571 2560 2572
f 2560 2561 2572
f 2572 2561 2573
f 2561 2562 2573
f 2573 2562 2574
f 2562 2563 2574
f 2574 2563 2575
f 2563 2552 2575
f 2575 2552 2564
f 2564 2565 2576
f 2576 2565 2577
f 2565 2566 2577
f 2577 2566 2578
f 2566 2567 2578
f 2578 2567 2579
f 2567 2568 2579
f 2579 2568 2580
f 2568 2569 2580
f 2580 2569 2581
f 2569 2570 2581
f 2581 2570 2582
f 2570 2571 2582
f 2582 2571 2583
f 2571 2572 2583
f 2583 2572 2584
f 2572 2573 2584
f 2584 2573 2585
f 2573 2574 2585
f 2585 2574 2586
f 2574 2575 2586
f 2586 2575 2587
f 2575 2564 2587
f 2587 2564 2576
f 2576 2577 2588
f 2588 2577 2589
f 2577 2578 2589
f 2589 2578 2590
f 2578 2579 2590
f 2590 2579 2591
f 2579 2580 2591
f 2591 2580 2592
f 2580 2581 2592
f 2592 2581 2593
f 2581 2582 2593
f 2593 2582 2594
f 2582 2583 2594
f 2594 2583 2595
f 2583 2584 2595
f 2595 2584 2596
f 2584 2585 2596
f 2596 2585 2597
f 2585 2586 2597
f 2597 2586 2598
f 2586 2587 2598
f 2598 2587 2599
f 2587 2576 2599
f 2599 2576 2588
f 2588 2589 2600
f 2600 2589 2601
f 2589 2590 2601
f 2601 2590 2602
f 2590 2591 2602
f 2602 2591 2603
f 2591 2592 2603
f 2603 2592 2604
f 2592 2593 2604
f 2604 2593 2605
f 2593 2594 2605
f 2605 2594 2606
f 2594 2595 2606
f 2606 2595 2607
f 2595 2596 2607
f 2607 2596 2608
f 2596 2597 2608
f 2608 2597 2609
f 2597 2598 2609
f 2609 2598 2610
f 2598 2599 2610
f 2610 2599 2611
f 2599 2588 2611
f 2611 2588 2600
f 2600 2601 2612
f 2612 2601 2613
f 2601 2602 2613
f 2613 2602 2614
f 2602 2603 2614
f 2614 2603 2615
f 2603 2604 2615
f 2615 2604 2616
f 2604 2605 2616
f 2616 2605 2617
f 2605 2606 2617
f 2617 2606 2618
f 2606 2607 2618
f 2618 2607 2619
f 2607 2608 2619
f 2619 2608 2620
f 2608 2609 2620
f 2620 2609 2621
f 2609 2610 2621
f 2621 2610 2622
f 2610 2611 2622
f 2622 2611 2623
f 2611 2600 2623
f 2623 2600 2612
f 2612 2613 2624
f 2624 2613 2625
f 2613 2614 2625
f 2625 2614 2626
f 2614 2615 2626
f 2626 2615 2627
f 2615 2616 2627
f 2627 2616 2628
f 2616 2617 2628
f 2628 2617 2629
f 2617 2618 2629
f 2629 2618 2630
f 2618 2619 2630
f 2630 2619 2631
f 2619 2620 2631
f 2631 2620 2632
f 2620 2621 2632
f 2632 2621 2633
f 2621 2622 2633
f 2633 2622 2634
f 2622 2623 2634
f 2634 2623 2635
f 2623 2612 2635
f 2635 2612 2624
f 2624 2625 2636
f 2636 2625 2637
f 2625 2626 2637
f 2637 2626 2638
f 2626 2627 2638
f 2638 2627 2639
f 2627 2628 2639
f 2639 2628 2640
f 2628 2629 2640
f 2640 2629 2641
f 2629 2630 2641
f 2641 2630 2642
f 2630 2631 2642
f 2642 2631 2643
f 2631 2632 2643
f 2643 2632 2644
f 2632 2633 2644
f 2644 2633 2645
f 2633 2634 2645
f 2645 2634 2646
f 2634 2635 2646
f 2646 2635 2647
f 2635 2624 2647
f 2647 2624 2636
f 2636 2637 2648
f 2648 2637 2649
f 2637 2638 2649
f 2649 2638 2650
f 2638 2639 2650
f 2650 2639 2651
f 2639 2640 2651
f 2651 2640 2652
f 2640 2641 2652
f 2652 2641 2653
f 2641 2642 2653
f 2653 2642 2654
f 2642 2643 2654
f 2654 2643 2655
f 2643 2644 2655
f 2655 2644 2656
f 2644 2645 2656
f 2656 2645 2657
f 2645 2646 2657
f 2657 2646 2658
f 2646 2647 2658
f 2658 2647 2659
f 2647 2636 2659
f 2659 2636 2648
f 2648 2649 2660
f 2660 2649 2661
f 2649 2650 2661
f 2661 2650 2662
f 2650 2651 2662
f 2662 2651 2663
f 2651 2652 2663
f 2663 2652 2664
f 2652 2653 2664
f 2664 2653 2665
f 2653 2654 2665
f 2665 2654 2666
f 2654 2655 2666
f 2666 2655 2667
f 2655 2656 2667
f 2667 2656 2668
f 2656 2657 2668
f 2668 2657 2669
f 2657 2658 2669
f 2669 2658 2670
f 2658 2659 2670
f 2670 2659 2671
f 2659 2648 2671
f 2671 2648 2660
f 2660 2661 2672
f 2672 2661 2673
f 2661 2662 2673
f 2673 2662 2674
f 2662 2663 2674
f 2674 2663 2675
f 2663 2664 2675
f 2675 2664 2676
f 2664 2665 2676
f 2676 2665 2677
f 2665 2666 2677
f 2677 2666 2678
f 2666 2667 2678
f 2678 2667 2679
f 2667 2668 2679
f 2679 2668 2680
f 2668 2669 2680
f 2680 2669 2681
f 2669 2670 2681
f 2681 2670 2682
f 2670 2671 2682
f 2682 2671 2683
f 2671 2660 2683
f 2683 2660 2672
f 2672 2673 2684
f 2684 2673 2685
f 2673 2674 2685
f 2685 2674 2686
f 2674 2675 2686
f 2686 2675 2687
f 2675 2676 2687
f 2687 2676 2688
f 2676 2677 2688
f 2688 2677 2689
f 2677 2678 2689
f 2689 2678 2690
f 2678 2679 2690
f 2690 2679 2691
f 2679 2680 2691
f 2691 2680 2692
f 2680 2681 2692
f 2692 2681 2693
f 2681 2682 2693
f 2693 2682 2694
f 2682 2683 2694
f 2694 2683 2695
f 2683 2672 2695
f 2695 2672 2684
f 2684 2685 2696
f 2696 2685 2697
f 2685 2686 2697
f 2697 2686 2698
f 2686 2687 2698
f 2698 2687 2699
f 2687 2688 2699
f 2699 2688 2700
f 2688 2689 2700
f 2700 2689 2701
f 2689 2690 2701
f 2701 2690 2702
f 2690 2691 2702
f 2702 2691 2703
f 2691 2692 2703
f 2703 2692 2704
f 2692 2693 2704
f 2704 2693 2705
f 2693 2694 2705
f 2705 2694 2706
f 2694 2695 2706
f 2706 2695 2707
f 2695 2684 2707
f 2707 2684 2696
f 2696 2697 2708
f 2708 2697 2709
f 2697 2698 2709
f 2709 2698 2710
f 2698 2699 2710
f 2710 2699 2711
f 2699 2700 2711
f 2711 2700 2712
f 2700 2701 2712
f 2712 2701 2713
f 2701 2702 2713
f 2713 2702 2714
f 2702 2703 2714
f 2714 2703 2715
f 2703 2704 2715
f 2715 2704 2716
f 2704 2705 2716
f 2716 2705 2717
f 2705 2706 2717
f 2717 2706 2718
f 2706 2707 2718
f 2718 2707 2719
f 2707 2696 2719
f 2719 2696 2708
f 2708 2709 2720
f 2720 2709 2721
f 2709 2710 2721
f 2721 2710 2722
f 2710 2711 2722
f 2722 2711 2723
f 2711 2712 2723
f 2723 2712 2724
f 2712 2713 2724
f 2724 2713 2725
f 2713 2714 2725
f 2725 2714 2726
f 2714 2715 2726
f 2726 2715 2727
f 2715 2716 2727
f 2727 2716 2728
f 2716 2717 2728
f 2728 2717 2729
f 2717 2718 2729
f 2729 2718 2730
f 2718 2719 2730
f 2730 2719 2731
f 2719 2708 2731
f 2731 2708 2720
f 2720 2721 2732
f 2732 2721 2733
f 2721 2722 2733
f 2733 2722 2734
f 2722 2723 2734
f 2734 2723 2735
f 2723 2724 2735
f 2735 2724 2736
f 2724 2725 2736
f 2736 2725 2737
f 2725 2726 2737
f 2737 2726 2738
f 2726 2727 2738
f 2738 2727 2739
f 2727 2728 2739
f 2739 2728 2740
f 2728 2729 2740
f 2740 2729 2741
f 2729 2730 2741
f 2741 2730 2742
f 2730 2731 2742
f 2742 2731 2743
f 2731 2720 2743
f 2743 2720 2732
f 2732 2733 2744
f 2744 2733 2745
f 2733 2734 2745
f 2745 2734 2746
f 2734 2735 2746
f 2746 2735 2747
f 2735 2736 2747
f 2747 2736 2748
f 2736 2737 2748
f 2748 2737 2749
f 2737 2738 2749
f 2749 2738 2750
f 2738 2739 2750
f 2750 2739 2751
f 2739 2740 2751
f 2751 2740 2752
f 2740 2741 2752
f 2752 2741 2753
f 2741 2742 2753
f 2753 2742 2754
f 2742 2743 2754
f 2754 2743 2755
f 2743 2732 2755
f 2755 2732 2744
f 2744 2745 2756
f 2756 2745 2757
f 2745 2746 2757
f 2757 2746 2758
f 2746 2747 2758
f 2758 2747 2759
f 2747 2748 2759
f 2759 2748 2760
f 2748 2749 2760
f 2760 2749 2761
f 2749 2750 2761
f 2761 2750 2762
f 2750 2751 2762
f 2762 2751 2763
f 2751 2752 2763
f 2763 2752 2764
f 2752 2753 2764
f 2764 2753 2765
f 2753 2754 2765
f 2765 2754 2766
f 2754 2755 2766
f 2766 2755 2767
f 2755 2744 2767
f 2767 2744 2756
f 2756 2757 2768
f 2768 2757 2769
f 2757 2758 2769
f 2769 2758 2770
f 2758 2759 2770
f 2770 2759 2771
f 2759 2760 2771
f 2771 2760 2772
f 2760 2761 2772
f 2772 2761 2773
f 2761 2762 2773
f 2773 2762 2774
f 2762 2763 2774
f 2774 2763 2775
f 2763 2764 2775
f 2775 2764 2776
f 2764 2765 2776
f 2776 2765 2777
f 2765 2766 2777
f 2777 2766 2778
f 2766 2767 2778
f 2778 2767 2779
f 2767 2756 2779
f 2779 2756 2768
f 2768 2769 2780
f 2780 2769 2781
f 2769 2770 2781
f 2781 2770 2782
f 2770 2771 2782
f 2782 2771 2783
f 2771 2772 2783
f 2783 2772 2784
f 2772 2773 2784
f 2784 2773 2785
f 2773 2774 2785
f 2785 2774 2786
f 2774 2775 2786
f 2786 2775 2787
f 2775 2776 2787
f 2787 2776 2788
f 2776 2777 2788
f 2788 2777 2789
f 2777 2778 2789
f 2789 2778 2790
f 2778 2779 2790
f 2790 2779 2791
f 2779 2768 2791
f 2791 2768 2780
f 2780 2781 2792
f 2792 2781 2793
f 2781 2782 2793
f 2793 2782 2794
f 2782 2783 2794
f 2794 2783 2795
f 2783 2784 2795
f 2795 2784 2796
f 2784 2785 2796
f 2796 2785 2797
f 2785 2786 2797
f 2797 2786 2798
f 2786 2787 2798
f 2798 2787 2799
f 2787 2788 2799
f 2799 2788 2800
f 2788 2789 2800
f 2800 2789 2801
f 2789 2790 2801
f 2801 2790 2802
f 2790 2791 2802
f 2802 2791 2803
f 2791 2780 2803
f 2803 2780 2792
f 2792 2793 2804
f 2804 2793 2805
f 2793 2794 2805
f 2805 2794 2806
f 2794 2795 2806
f 2806 2795 2807
f 2795 2796 2807
f 2807 2796 2808
f 2796 2797 2808
f 2808 2797 2809
f 2797 2798 2809
f 2809 2798 2810
f 2798 2799 2810
f 2810 2799 2811
f 2799 2800 2811
f 2811 2800 2812
f 2800 2801 2812
f 2812 2801 2813
f 2801 2802 2813
f 2813 2802 2814
f 2802 2803 2814
f 2814 2803 2815
f 2803 2792 2815
f 2815 2792 2804
f 2804 2805 2816
f 2816 2805 2817
f 2805 2806 2817
f 2817 2806 2818
f 2806 2807 2818
f 2818 2807 2819
f 2807 2808 2819
f 2819 2808 2820
f 2808 2809 2820
f 2820 2809 2821
f 2809 2810 2821
f 2821 2810 2822
f 2810 2811 2822
f 2822 2811 2823
f 2811 2812 2823
f 2823 2812 2824
f 2812 2813 2824
f 2824 2813 2825
f 2813 2814 2825
f 2825 2814 2826
f 2814 2815 2826
f 2826 2815 2827
f 2815 2804 2827
f 2827 2804 2816
f 2816 2817 2828
f 2828 2817 2829
f 2817 2818 2829
f 2829 2818 2830
f 2818 2819 2830
f 2830 2819 2831
f 2819 2820 2831
f 2831 2820 2832
f 2820 2821 2832
f 2832 2821 2833
f 2821 2822 2833
f 2833 2822 2834
f 2822 2823 2834
f 2834 2823 2835
f 2823 2824 2835
f 2835 2824 2836
f 2824 2825 2836
f 2836 2825 2837
f 2825 2826 2837
f 2837 2826 2838
f 2826 2827 2838
f 2838 2827 2839
f 2827 2816 2839
f 2839 2816 2828
f 2828 2829 2840
f 2840 2829 2841
f 2829 2830 2841
f 2841 2830 2842
f 2830 2831 2842
f 2842 2831 2843
f 2831 2832 2843
f 2843 2832 2844
f 2832 2833 2844
f 2844 2833 2845
f 2833 2834 2845
f 2845 2834 2846
f 2834 2835 2846
f 2846 2835 2847
f 2835 2836 2847
f 2847 2836 2848
f 2836 2837 2848
f 2848 2837 2849
f 2837 2838 2849
f 2849 2838 2850
f 2838 2839 2850
f 2850 2839 2851
f 2839 2828 2851
f 2851 2828 2840
f 2840 2841 2852
f 2852 2841 2853
f 2841 2842 2853
f 2853 2842 2854
f 2842 2843 2854
f 2854 2843 2855
f 2843 2844 2855
f 2855 2844 2856
f 2844 2845 2856
f 2856 2845 2857
f 2845 2846 2857
f 2857 2846 2858
f 2846 2847 2858
f 2858 2847 2859
f 2847 2848 2859
f 2859 2848 2860
f 2848 2849 2860
f 2860 2849 2861
f 2849 2850 2861
f 2861 2850 2862
f 2850 2851 2862
f 2862 2851 2863
f 2851 2840 2863
f 2863 2840 2852
f 2852 2853 2864
f 2864 2853 2865
f 2853 2854 2865
f 2865 2854 2866
f 2854 2855 2866
f 2866 2855 2867
f 2855 2856 2867
f 2867 2856 2868
f 2856 2857 2868
f 2868 2857 2869
f 2857 2858 2869
f 2869 2858 2870
f 2858 2859 2870
f 2870 2859 2871
f 2859 2860 2871
f 2871 2860 2872
f 2860 2861 2872
f 2872 2861 2873
f 2861 2862 2873
f 2873 2862 2874
f 2862 2863 2874
f 2874 2863 2875
f 2863 2852 2875
f 2875 2852 2864
f 2864 2865 2876
f 2876 2865 2877
f 2865 2866 2877
f 2877 2866 2878
f 2866 2867 2878
f 2878 2867 2879
f 2867 2868 2879
f 2879 2868 2880
f 2868 2869 2880
f 2880 2869 2881
f 2869 2870 2881
f 2881 2870 2882
f 2870 2871 2882
f 2882 2871 2883
f 2871 2872 2883
f 2883 2872 2884
f 2872 2873 2884
f 2884 2873 2885
f 2873 2874 2885
f 2885 2874 2886
f 2874 2875 2886
f 2886 2875 2887
f 2875 2864 2887
f 2887 2864 2876
f 2876 2877 2888
f 2888 2877 2889
f 2877 2878 2889
f 2889 2878 2890
f 2878 2879 2890
f 2890 2879 2891
f 2879 2880 2891
f 2891 2880 2892
f 2880 2881 2892
f 2892 2881 2893
f 2881 2882 2893
f 2893 2882 2894
f 2882 2883 2894
f 2894 2883 2895
f 2883 2884 2895
f 2895 2884 2896
f 2884 2885 2896
f 2896 2885 2897
f 2885 2886 2897
f 2897 2886 2898
f 2886 2887 2898
f 2898 2887 2899
f 2887 2876 2899
f 2899 2876 2888
f 2888 2889 2900
f 2900 2889 2901
f 2889 2890 2901
f 2901 2890 2902
f 2890 2891 2902
f 2902 2891 2903
f 2891 2892 2903
f 2903 2892 2904
f 2892 2893 2904
f 2904 2893 2905
f 2893 2894 2905
f 2905 2894 2906
f 2894 2895 2906
f 2906 2895 2907
f 2895 2896 2907
f 2907 2896 2908
f 2896 2897 2908
f 2908 2897 2909
f 2897 2898 2909
f 2909 2898 2910
f 2898 2899 2910
f 2910 2899 2911
f 2899 2888 2911
f 2911 2888 2900
f 2900 2901 2912
f 2912 2901 2913
f 2901 2902 2913
f 2913 2902 2914
f 2902 2903 2914
f 2914 2903 2915
f 2903 2904 2915
f 2915 2904 2916
f 2904 2905 2916
f 2916 2905 2917
f 2905 2906 2917
f 2917 2906 2918
f 2906 2907 2918
f 2918 2907 2919
f 2907 2908 2919
f 2919 2908 2920
f 2908 2909 2920
f 2920 2909 2921
f 2909 2910 2921
f 2921 2910 2922
f 2910 2911 2922
f 2922 2911 2923
f 2911 2900 2923
f 2923 2900 2912
f 2912 2913 2924
f 2924 2913 2925
f 2913 2914 2925
f 2925 2914 2926
f 2914 2915 2926
f 2926 2915 2927
f 2915 2916 2927
f 2927 2916 2928
f 2916 2917 2928
f 2928 2917 2929
f 2917 2918 2929
f 2929 2918 2930
f 2918 2919 2930
f 2930 2919 2931
f 2919 2920 2931
f 2931 2920 2932
f 2920 2921 2932
f 2932 2921 2933
f 2921 2922 2933
f 2933 2922 2934
f 2922 2923 2934
f 2934 2923 2935
f 2923 2912 2935
f 2935 2912 2924
f 2924 2925 2936
f 2936 2925 2937
f 2925 2926 2937
f 2937 2926 2938
f 2926 2927 2938
f 2938 2927 2939
f 2927 2928 2939
f 2939 2928 2940
f 2928 2929 2940
f 2940 2929 2941
f 2929 2930 2941
f 2941 2930 2942
f 2930 2931 2942
f 2942 2931 2943
f 2931 2932 2943
f 2943 2932 2944
f 2932 2933 2944
f 2944 2933 2945
f 2933 2934 2945
f 2945 2934 2946
f 2934 2935 2946
f 2946 2935 2947
f 2935 2924 2947
f 2947 2924 2936
f 2936 2937 2948
f 2948 2937 2949
f 2937 2938 2949
f 2949 2938 2950
f 2938 2939 2950
f 2950 2939 2951
f 2939 2940 2951
f 2951 2940 2952
f 2940 2941 2952
f 2952 2941 2953
f 2941 2942 2953
f 2953 2942 2954
f 2942 2943 2954
f 2954 2943 2955
f 2943 2944 2955
f 2955 2944 2956
f 2944 2945 2956
f 2956 2945 2957
f 2945 2946 2957
f 2957 2946 2958
f 2946 2947 2958
f 2958 2947 2959
f 2947 2936 2959
f 2959 2936 2948
f 2948 2949 2960
f 2960 2949 2961
f 2949 2950 2961
f 2961 2950 2962
f 2950 2951 2962
f 2962 2951 2963
f 2951 2952 2963
f 2963 2952 2964
f 2952 2953 2964
f 2964 2953 2965
f 2953 2954 2965
f 2965 2954 2966
f 2954 2955 2966
f 2966 2955 2967
f 2955 2956 2967
f 2967 2956 2968
f 2956 2957 2968
f 2968 2957 2969
f 2957 2958 2969
f 2969 2958 2970
f 2958 2959 2970
f 2970 2959 2971
f 2959 2948 2971
f 2971 2948 2960
f 2960 2961 2972
f 2972 2961 2973
f 2961 2962 2973
f 2973 2962 2974
f 2962 2963 2974
f 2974 2963 2975
f 2963 2964 2975
f 2975 2964 2976
f 2964 2965 2976
f 2976 2965 2977
f 2965 2966 2977
f 2977 2966 2978
f 2966 2967 2978
f 2978 2967 2979
f 2967 2968 2979
f 2979 2968 2980
f 2968 2969 2980
f 2980 2969 2981
f 2969 2970 2981
f 2981 2970 2982
f 2970 2971 2982
f 2982 2971 2983
f 2971 2960 2983
f 2983 2960 2972
f 2972 2973 2984
f 2984 2973 2985
f 2973 2974 2985
f 2985 2974 2986
f 2974 2975 2986
f 2986 2975 2987
f 2975 2976 2987
f 2987 2976 2988
f 2976 2977 2988
f 2988 2977 2989
f 2977 2978 2989
f 2989 2978 2990
f 2978 2979 2990
f 2990 2979 2991
f 2979 2980 2991
f 2991 2980 2992
f 2980 2981 2992
f 2992 2981 2993
f 2981 2982 2993
f 2993 2982 2994
f 2982 2983 2994
f 2994 2983 2995
f 2983 2972 2995
f 2995 2972 2984
f 2984 2985 2996
f 2996 2985 2997
f 2985 2986 2997
f 2997 2986 2998
f 2986 2987 2998
f 2998 2987 2999
f 2987 2988 2999
f 2999 2988 3000
f 2988 2989 3000
f 3000 2989 3001
f 2989 2990 3001
f 3001 2990 3002
f 2990 2991 3002
f 3002 2991 3003
f 2991 2992 3003
f 3003 2992 3004
f 2992 2993 3004
f 3004 2993 3005
f 2993 2994 3005
f 3005 2994 3006
f 2994 2995 3006
f 3006 2995 3007
f 2995 2984 3007
f 3007 2984 2996
f 2996 2997 3008
f 3008 2997 3009
f 2997 2998 3009
f 3009 2998 3010
f 2998 2999 3010
f 3010 2999 3011
f 2999 3000 3011
f 3011 3000 3012
f 3000 3001 3012
f 3012 3001 3013
f 3001 3002 3013
f 3013 3002 3014
f 3002 3003 3014
f 3014 3003 3015
f 3003 3004 3015
f 3015 3004 3016
f 3004 3005 3016
f 3016 3005 3017
f 3005 3006 3017
f 3017 3006 3018
f 3006 3007 3018
f 3018 3007 3019
f 3007 2996 3019
f 3019 2996 3008
f 3008 3009 3020
f 3020 3009 3021
f 3009 3010 3021
f 3021 3010 3022
f 3010 3011 3022
f 3022 3011 3023
f 3011 3012 3023
f 3023 3012 3024
f 3012 3013 3024
f 3024 3013 3025
f 3013 3014 3025
f 3025 3014 3026
f 3014 3015 3026
f 3026 3015 3027
f 3015 3016 3027
f 3027 3016 3028
f 3016 3017 3028
f 3028 3017 3029
f 3017 3018 3029
f 3029 3018 3030
f 3018 3019 3030
f 3030 3019 3031
f 3019 3008 3031
f 3031 3008 3020
f 3020 3021 3032
f 3032 3021 3033
f 3021 3022 3033
f 3033 3022 3034
f 3022 3023 3034
f 3034 3023 3035
f 3023 3024 3035
f 3035 3024 3036
f 3024 3025 3036
f 3036 3025 3037
f 3025 3026 3037
f 3037 3026 3038
f 3026 3027 3038
f 3038 3027 3039
f 3027 3028 3039
f 3039 3028 3040
f 3028 3029 3040
f 3040 3029 3041
f 3029 3030 3041
f 3041 3030 3042
f 3030 3031 3042
f 3042 3031 3043
f 3031 3020 3043
f 3043 3020 3032
f 3032 3033 3044
f 3044 3033 3045
f 3033 3034 3045
f 3045 3034 3046
f 3034 3035 3046
f 3046 3035 3047
f 3035 3036 3047
f 3047 3036 3048
f 3036 3037 3048
f 3048 3037 3049
f 3037 3038 3049
f 3049 3038 3050
f 3038 3039 3050
f 3050 3039 3051
f 3039 3040 3051
f 3051 3040 3052
f 3040 3041 3052
f 3052 3041 3053
f 3041 3042 3053
f 3053 3042 3054
f 3042 3043 3054
f 3054 3043 3055
f 3043 3032 3055
f 3055 3032 3044
f 3044 3045 3056
f 3056 3045 3057
f 3045 3046 3057
f 3057 3046 3058
f 3046 3047 3058
f 3058 3047 3059
f 3047 3048 3059
f 3059 3048 3060
f 3048 3049 3060
f 3060 3049 3061
f 3049 3050 3061
f 3061 3050 3062
f 3050 3051 3062
f 3062 3051 3063
f 3051 3052 3063
f 3063 3052 3064
f 3052 3053 3064
f 3064 3053 3065
f 3053 3054 3065
f 3065 3054 3066
f 3054 3055 3066
f 3066 3055 3067
f 3055 3044 3067
f 3067 3044 3056
f 3056 3057 3068
f 3068 3057 3069
f 3057 3058 3069
f 3069 3058 3070
f 3058 3059 3070
f 3070 3059 3071
f 3059 3060 3071
f 3071 3060 3072
f 3060 3061 3072
f 3072 3061 3073
f 3061 3062 3073
f 3073 3062 3074
f 3062 3063 3074
f 3074 3063 3075
f 3063 3064 3075
f 3075 3064 3076
f 3064 3065 3076
f 3076 3065 3077
f 3065 3066 3077
f 3077 3066 3078
f 3066 3067 3078
f 3078 3067 3079
f 3067 3056 3079
f 3079 3056 3068
f 3068 3069 3080
f 3080 3069 3081
f 3069 3070 3081
f 3081 3070 3082
f 3070 3071 3082
f 3082 3071 3083
f 3071 3072 3083
f 3083 3072 3084
f 3072 3073 3084
f 3084 3073 3085
f 3073 3074 3085
f 3085 3074 3086
f 3074 3075 3086
f 3086 3075 3087
f 3075 3076 3087
f 3087 3076 3088
f 3076 3077 3088
f 3088 3077 3089
f 3077 3078 3089
f 3089 3078 3090
f 3078 3079 3090
f 3090 3079 3091
f 3079 3068 3091
f 3091 3068 3080
f 3080 3081 3092
f 3092 3081 3093
f 3081 3082 3093
f 3093 3082 3094
f 3082 3083 3094
f 3094 3083 3095
f 3083 3084 3095
f 3095 3084 3096
f 3084 3085 3096
f 3096 3085 3097
f 3085 3086 3097
f 3097 3086 3098
f 3086 3087 3098
f 3098 3087 3099
f 3087 3088 3099
f 3099 3088 3100
f 3088 3089 3100
f 3100 3089 3101
f 3089 3090 3101
f 3101 3090 3102
f 3090 3091 3102
f 3102 3091 3103
f 3091 3080 3103
f 3103 3080 3092
f 3092 3093 3104
f 3104 3093 3105
f 3093 3094 3105
f 3105 3094 3106
f 3094 3095 3106
f 3106 3095 3107
f 3095 3096 3107
f 3107 3096 3108
f 3096 3097 3108
f 3108 3097 3109
f 3097 3098 3109
f 3109 3098 3110
f 3098 3099 3110
f 3110 3099 3111
f 3099 3100 3111
f 3111 3100 3112
f 3100 3101 3112
f 3112 3101 3113
f 3101 3102 3113
f 3113 3102 3114
f 3102 3103 3114
f 3114 3103 3115
f 3103 3092 3115
f 3115 3092 3104
f 3104 3105 3116
f 3116 3105 3117
f 3105 3106 3117
f 3117 3106 3118
f 3106 3107 3118
f 3118 3107 3119
f 3107 3108 3119
f 3119 3108 3120
f 3108 3109 3120
f 3120 3109 3121
f 3109 3110 3121
f 3121 3110 3122
f 3110 3111 3122
f 3122 3111 3123
f 3111 3112 3123
f 3123 3112 3124
f 3112 3113 3124
f 3124 3113 3125
f 3113 3114 3125
f 3125 3114 3126
f 3114 3115 3126
f 3126 3115 3127
f 3115 3104 3127
f 3127 3104 3116
f 3116 3117 3128
f 3128 3117 3129
f 3117 3118 3129
f 3129 3118 3130
f 3118 3119 3130
f 3130 3119 3131
f 3119 3120 3131
f 3131 3120 3132
f 3120 3121 3132
f 3132 3121 3133
f 3121 3122 3133
f 3133 3122 3134
f 3122 3123 3134
f 3134 3123 3135
f 3123 3124 3135
f 3135 3124 3136
f 3124 3125 3136
f 3136 3125 3137
f 3125 3126 3137
f 3137 3126 3138
f 3126 3127 3138
f 3138 3127 3139
f 3127 3116 3139
f 3139 3116 3128
f 3128 3129 3140
f 3140 3129 3141
f 3129 3130 3141
f 3141 3130 3142
f 3130 3131 3142
f 3142 3131 3143
f 3131 3132 3143
f 3143 3132 3144
f 3132 3133 3144
f 3144 3133 3145
f 3133 3134 3145
f 3145 3134 3146
f 3134 3135 3146
f 3146 3135 3147
f 3135 3136 3147
f 3147 3136 3148
f 3136 3137 3148
f 3148 3137 3149
f 3137 3138 3149
f 3149 3138 3150
f 3138 3139 3150
f 3150 3139 3151
f 3139 3128 3151
f 3151 3128 3140
f 3140 3141 3152
f 3152 3141 3153
f 3141 3142 3153
f 3153 3142 3154
f 3142 3143 3154
f 3154 3143 3155
f 3143 3144 3155
f 3155 3144 3156
f 3144 3145 3156
f 3156 3145 3157
f 3145 3146 3157
f 3157 3146 3158
f 3146 3147 3158
f 3158 3147 3159
f 3147 3148 3159
f 3159 3148 3160
f 3148 3149 3160
f 3160 3149 3161
f 3149 3150 3161
f 3161 3150 3162
f 3150 3151 3162
f 3162 3151 3163
f 3151 3140 3163
f 3163 3140 3152
f 3152 3153 3164
f 3164 3153 3165
f 3153 3154 3165
f 3165 3154 3166
f 3154 3155 3166
f 3166 3155 3167
f 3155 3156 3167
f 3167 3156 3168
f 3156 3157 3168
f 3168 3157 3169
f 3157 3158 3169
f 3169 3158 3170
f 3158 3159 3170
f 3170 3159 3171
f 3159 3160 3171
f 3171 3160 3172
f 3160 3161 3172
f 3172 3161 3173
f 3161 3162 3173
f 3173 3162 3174
f 3162 3163 3174
f 3174 3163 3175
f 3163 3152 3175
f 3175 3152 3164
f 3164 3165 3176
f 3176 3165 3177
f 3165 3166 3177
f 3177 3166 3178
f 3166 3167 3178
f 3178 3167 3179
f 3167 3168 3179
f 3179 3168 3180
f 3168 3169 3180
f 3180 3169 3181
f 3169 3170 3181
f 3181 3170 3182
f 3170 3171 3182
f 3182 3171 3183
f 3171 3172 3183
f 3183 3172 3184
f 3172 3173 3184
f 3184 3173 3185
f 3173 3174 3185
f 3185 3174 3186
f 3174 3175 3186
f 3186 3175 3187
f 3175 3164 3187
f 3187 3164 3176
f 3176 3177 3188
f 3188 3177 3189
f 3177 3178 3189
f 3189 3178 3190
f 3178 3179 3190
f 3190 3179 3191
f 3179 3180 3191
f 3191 3180 3192
f 3180 3181 3192
f 3192 3181 3193
f 3181 3182 3193
f 3193 3182 3194
f 3182 3183 3194
f 3194 3183 3195
f 3183 3184 3195
f 3195 3184 3196
f 3184 3185 3196
f 3196 3185 3197
f 3185 3186 3197
f 3197 3186 3198
f 3186 3187 3198
f 3198 3187 3199
f 3187 3176 3199
f 3199 3176 3188
f 3188 3189 3200
f 3200 3189 3201
f 3189 3190 3201
f 3201 3190 3202
f 3190 3191 3202
f 3202 3191 3203
f 3191 3192 3203
f 3203 3192 3204
f 3192 3193 3204
f 3204 3193 3205
f 3193 3194 3205
f 3205 3194 3206
f 3194 3195 3206
f 3206 3195 3207
f 3195 3196 3207
f 3207 3196 3208
f 3196 3197 3208
f 3208 3197 3209
f 3197 3198 3209
f 3209 3198 3210
f 3198 3199 3210
f 3210 3199 3211
f 3199 3188 3211
f 3211 3188 3200
f 3200 3201 3212
f 3212 3201 3213
f 3201 3202 3213
f 3213 3202 3214
f 3202 3203 3214
f 3214 3203 3215
f 3203 3204 3215
f 3215 3204 3216
f 3204 3205 3216
f 3216 3205 3217
f 3205 3206 3217
f 3217 3206 3218
f 3206 3207 3218
f 3218 3207 3219
f 3207 3208 3219
f 3219 3208 3220
f 3208 3209 3220
f 3220 3209 3221
f 3209 3210 3221
f 3221 3210 3222
f 3210 3211 3222
f 3222 3211 3223
f 3211 3200 3223
f 3223 3200 3212
f 3212 3213 3224
f 3224 3213 3225
f 3213 3214 3225
f 3225 3214 3226
f 3214 3215 3226
f 3226 3215 3227
f 3215 3216 3227
f 3227 3216 3228
f 3216 3217 3228
f 3228 3217 3229
f 3217 3218 3229
f 3229 3218 3230
f 3218 3219 3230
f 3230 3219 3231
f 3219 3220 3231
f 3231 3220 3232
f 3220 3221 3232
f 3232 3221 3233
f 3221 3222 3233
f 3233 3222 3234
f 3222 3223 3234
f 3234 3223 3235
f 3223 3212 3235
f 3235 3212 3224
f 3224 3225 3236
f 3236 3225 3237
f 3225 3226 3237
f 3237 3226 3238
f 3226 3227 3238
f 3238 3227 3239
f 3227 3228 3239
f 3239 3228 3240
f 3228 3229 3240
f 3240 3229 3241
f 3229 3230 3241
f 3241 3230 3242
f 3230 3231 3242
f 3242 3231 3243
f 3231 3232 3243
f 3243 3232 3244
f 3232 3233 3244
f 3244 3233 3245
f 3233 3234 3245
f 3245 3234 3246
f 3234 3235 3246
f 3246 3235 3247
f 3235 3224 3247
f 3247 3224 3236
f 3236 3237 3248
f 3248 3237 3249
f 3237 3238 3249
f 3249 3238 3250
f 3238 3239 3250
f 3250 3239 3251
f 3239 3240 3251
f 3251 3240 3252
f 3240 3241 3252
f 3252 3241 3253
f 3241 3242 3253
f 3253 3242 3254
f 3242 3243 3254
f 3254 3243 3255
f 3243 3244 3255
f 3255 3244 3256
f 3244 3245 3256
f 3256 3245 3257
f 3245 3246 3257
f 3257 3246 3258
f 3246 3247 3258
f 3258 3247 3259
f 3247 3236 3259
f 3259 3236 3248
f 3248 3249 3260
f 3260 3249 3261
f 3249 3250 3261
f 3261 3250 3262
f 3250 3251 3262
f 3262 3251 3263
f 3251 3252 3263
f 3263 3252 3264
f 3252 3253 3264
f 3264 3253 3265
f 3253 3254 3265
f 3265 3254 3266
f 3254 3255 3266
f 3266 3255 3267
f 3255 3256 3267
f 3267 3256 3268
f 3256 3257 3268
f 3268 3257 3269
f 3257 3258 3269
f 3269 3258 3270
f 3258 3259 3270
f 3270 3259 3271
f 3259 3248 3271
f 3271 3248 3260
f 3260 3261 3272
f 3272 3261 3273
f 3261 3262 3273
f 3273 3262 3274
f 3262 3263 3274
f 3274 3263 3275
f 3263 3264 3275
f 3275 3264 3276
f 3264 3265 3276
f 3276 3265 3277
f 3265 3266 3277
f 3277 3266 3278
f 3266 3267 3278
f 3278 3267 3279
f 3267 3268 3279
f 3279 3268 3280
f 3268 3269 3280
f 3280 3269 3281
f 3269 3270 3281
f 3281 3270 3282
f 3270 3271 3282
f 3282 3271 3283
f 3271 3260 3283
f 3283 3260 3272
f 3272 3273 3284
f 3284 3273 3285
f 3273 3274 3285
f 3285 3274 3286
f 3274 3275 3286
f 3286 3275 3287
f 3275 3276 3287
f 3287 3276 3288
f 3276 3277 3288
f 3288 3277 3289
f 3277 3278 3289
f 3289 3278 3290
f 3278 3279 3290
f 3290 3279 3291
f 3279 3280 3291
f 3291 3280 3292
f 3280 3281 3292
f 3292 3281 3293
f 3281 3282 3293
f 3293 3282 3294
f 3282 3283 3294
f 3294 3283 3295
f 3283 3272 3295
f 3295 3272 3284
f 3284 3285 3296
f 3296 3285 3297
f 3285 3286 3297
f 3297 3286 3298
f 3286 3287 3298
f 3298 3287 3299
f 3287 3288 3299
f 3299 3288 3300
f 3288 3289 3300
f 3300 3289 3301
f 3289 3290 3301
f 3301 3290 3302
f 3290 3291 3302
f 3302 3291 3303
f 3291 3292 3303
f 3303 3292 3304
f 3292 3293 3304
f 3304 3293 3305
f 3293 3294 3305
f 3305 3294 3306
f 3294 3295 3306
f 3306 3295 3307
f 3295 3284 3307
f 3307 3284 3296
f 3296 3297 3308
f 3308 3297 3309
f 3297 3298 3309
f 3309 3298 3310
f 3298 3299 3310
f 3310 3299 3311
f 3299 3300 3311
f 3311 3300 3312
f 3300 3301 3312
f 3312 3301 3313
f 3301 3302 3313
f 3313 3302 3314
f 3302 3303 3314
f 3314 3303 3315
f 3303 3304 3315
f 3315 3304 3316
f 3304 3305 3316
f 3316 3305 3317
f 3305 3306 3317
f 3317 3306 3318
f 3306 3307 3318
f 3318 3307 3319
f 3307 3296 3319
f 3319 3296 3308
f 3308 3309 3320
f 3320 3309 3321
f 3309 3310 3321
f 3321 3310 3322
f 3310 3311 3322
f 3322 3311 3323
f 3311 3312 3323
f 3323 3312 3324
f 3312 3313 3324
f 3324 3313 3325
f 3313 3314 3325
f 3325 3314 3326
f 3314 3315 3326
f 3326 3315 3327
f 3315 3316 3327
f 3327 3316 3328
f 3316 3317 3328
f 3328 3317 3329
f 3317 3318 3329
f 3329 3318 3330
f 3318 3319 3330
f 3330 3319 3331
f 3319 3308 3331
f 3331 3308 3320
f 3320 3321 3332
f 3332 3321 3333
f 3321 3322 3333
f 3333 3322 3334
f 3322 3323 3334
f 3334 3323 3335
f 3323 3324 3335
f 3335 3324 3336
f 3324 3325 3336
f 3336 3325 3337
f 3325 3326 3337
f 3337 3326 3338
f 3326 3327 3338
f 3338 3327 3339
f 3327 3328 3339
f 3339 3328 3340
f 3328 3329 3340
f 3340 3329 3341
f 3329 3330 3341
f 3341 3330 3342
f 3330 3331 3342
f 3342 3331 3343
f 3331 3320 3343
f 3343 3320 3332
f 3332 3333 3344
f 3344 3333 3345
f 3333 3334 3345
f 3345 3334 3346
f 3334 3335 3346
f 3346 3335 3347
f 3335 3336 3347
f 3347 3336 3348
f 3336 3337 3348
f 3348 3337 3349
f 3337 3338 3349
f 3349 3338 3350
f 3338 3339 3350
f 3350 3339 3351
f 3339 3340 3351
f 3351 3340 3352
f 3340 3341 3352
f 3352 3341 3353
f 3341 3342 3353
f 3353 3342 3354
f 3342 3343 3354
f 3354 3343 3355
f 3343 3332 3355
f 3355 3332 3344
f 3344 3345 3356
f 3356 3345 3357
f 3345 3346 3357
f 3357 3346 3358
f 3346 3347 3358
f 3358 3347 3359
f 3347 3348 3359
f 3359 3348 3360
f 3348 3349 3360
f 3360 3349 3361
f 3349 3350 3361
f 3361 3350 3362
f 3350 3351 3362
f 3362 3351 3363
f 3351 3352 3363
f 3363 3352 3364
f 3352 3353 3364
f 3364 3353 3365
f 3353 3354 3365
f 3365 3354 3366
f 3354 3355 3366
f 3366 3355 3367
f 3355 3344 3367
f 3367 3344 3356
f 3356 3357 3368
f 3368 3357 3369
f 3357 3358 3369
f 3369 3358 3370
f 3358 3359 3370
f 3370 3359 3371
f 3359 3360 3371
f 3371 3360 3372
f 3360 3361 3372
f 3372 3361 3373
f 3361 3362 3373
f 3373 3362 3374
f 3362 3363 3374
f 3374 3363 3375
f 3363 3364 3375
f 3375 3364 3376
f 3364 3365 3376
f 3376 3365 3377
f 3365 3366 3377
f 3377 3366 3378
f 3366 3367 3378
f 3378 3367 3379
f 3367 3356 3379
f 3379 3356 3368
f 3368 3369 3380
f 3380 3369 3381
f 3369 3370 3381
f 3381 3370 3382
f 3370 3371 3382
f 3382 3371 3383
f 3371 3372 3383
f 3383 3372 3384
f 3372 3373 3384
f 3384 3373 3385
f 3373 3374 3385
f 3385 3374 3386
f 3374 3375 3386
f 3386 3375 3387
f 3375 3376 3387
f 3387 3376 3388
f 3376 3377 3388
f 3388 3377 3389
f 3377 3378 3389
f 3389 3378 3390
f 3378 3379 3390
f 3390 3379 3391
f 3379 3368 3391
f 3391 3368 3380
f 3380 3381 3392
f 3392 3381 3393
f 3381 3382 3393
f 3393 3382 3394
f 3382 3383 3394
f 3394 3383 3395
f 3383 3384 3395
f 3395 3384 3396
f 3384 3385 3396
f 3396 3385 3397
f 3385 3386 3397
f 3397 3386 3398
f 3386 3387 3398
f 3398 3387 3399
f 3387 3388 3399
f 3399 3388 3400
f 3388 3389 3400
f 3400 3389 3401
f 3389 3390 3401
f 3401 3390 3402
f 3390 3391 3402
f 3402 3391 3403
f 3391 3380 3403
f 3403 3380 3392
f 3392 3393 3404
f 3404 3393 3405
f 3393 3394 3405
f 3405 3394 3406
f 3394 3395 3406
f 3406 3395 3407
f 3395 3396 3407
f 3407 3396 3408
f 3396 3397 3408
f 3408 3397 3409
f 3397 3398 3409
f 3409 3398 3410
f 3398 3399 3410
f 3410 3399 3411
f 3399 3400 3411
f 3411 3400 3412
f 3400 3401 3412
f 3412 3401 3413
f 3401 3402 3413
f 3413 3402 3414
f 3402 3403 3414
f 3414 3403 3415
f 3403 3392 3415
f 3415 3392 3404
f 3404 3405 3416
f 3416 3405 3417
f 3405 3406 3417
f 3417 3406 3418
f 3406 3407 3418
f 3418 3407 3419
f 3407 3408 3419
f 3419 3408 3420
f 3408 3409 3420
f 3420 3409 3421
f 3409 3410 3421
f 3421 3410 3422
f 3410 3411 3422
f 3422 3411 3423
f 3411 3412 3423
f 3423 3412 3424
f 3412 3413 3424
f 3424 3413 3425
f 3413 3414 3425
f 3425 3414 3426
f 3414 3415 3426
f 3426 3415 3427
f 3415 3404 3427
f 3427 3404 3416
f 3416 3417 3428
f 3428 3417 3429
f 3417 3418 3429
f 3429 3418 3430
f 3418 3419 3430
f 3430 3419 3431
f 3419 3420 3431
f 3431 3420 3432
f 3420 3421 3432
f 3432 3421 3433
f 3421 3422 3433
f 3433 3422 3434
f 3422 3423 3434
f 3434 3423 3435
f 3423 3424 3435
f 3435 3424 3436
f 3424 3425 3436
f 3436 3425 3437
f 3425 3426 3437
f 3437 3426 3438
f 3426 3427 3438
f 3438 3427 3439
f 3427 3416 3439
f 3439 3416 3428
f 3428 3429 3440
f 3440 3429 3441
f 3429 3430 3441
f 3441 3430 3442
f 3430 3431 3442
f 3442 3431 3443
f 3431 3432 3443
f 3443 3432 3444
f 3432 3433 3444
f 3444 3433 3445
f 3433 3434 3445
f 3445 3434 3446
f 3434 3435 3446
f 3446 3435 3447
f 3435 3436 3447
f 3447 3436 3448
f 3436 3437 3448
f 3448 3437 3449
f 3437 3438 3449
f 3449 3438 3450
f 3438 3439 3450
f 3450 3439 3451
f 3439 3428 3451
f 3451 3428 3440
f 3440 3441 3452
f 3452 3441 3453
f 3441 3442 3453
f 3453 3442 3454
f 3442 3443 3454
f 3454 3443 3455
f 3443 3444 3455
f 3455 3444 3456
f 3444 3445 3456
f 3456 3445 3457
f 3445 3446 3457
f 3457 3446 3458
f 3446 3447 3458
f 3458 3447 3459
f 3447 3448 3459
f 3459 3448 3460
f 3448 3449 3460
f 3460 3449 3461
f 3449 3450 3461
f 3461 3450 3462
f 3450 3451 3462
f 3462 3451 3463
f 3451 3440 3463
f 3463 3440 3452
f 3452 3453 3464
f 3464 3453 3465
f 3453 3454 3465
f 3465 3454 3466
f 3454 3455 3466
f 3466 3455 3467
f 3455 3456 3467
f 3467 3456 3468
f 3456 3457 3468
f 3468 3457 3469
f 3457 3458 3469
f 3469 3458 3470
f 3458 3459 3470
f 3470 3459 3471
f 3459 3460 3471
f 3471 3460 3472
f 3460 3461 3472
f 3472 3461 3473
f 3461 3462 3473
f 3473 3462 3474
f 3462 3463 3474
f 3474 3463 3475
f 3463 3452 3475
f 3475 3452 3464
f 3464 3465 3476
f 3476 3465 3477
f 3465 3466 3477
f 3477 3466 3478
f 3466 3467 3478
f 3478 3467 3479
f 3467 3468 3479
f 3479 3468 3480
f 3468 3469 3480
f 3480 3469 3481
f 3469 3470 3481
f 3481 3470 3482
f 3470 3471 3482
f 3482 3471 3483
f 3471 3472 3483
f 3483 3472 3484
f 3472 3473 3484
f 3484 3473 3485
f 3473 3474 3485
f 3485 3474 3486
f 3474 3475 3486
f 3486 3475 3487
f 3475 3464 3487
f 3487 3464 3476
f 3476 3477 3488
f 3488 3477 3489
f 3477 3478 3489
f 3489 3478 3490
f 3478 3479 3490
f 3490 3479 3491
f 3479 3480 3491
f 3491 3480 3492
f 3480 3481 3492
f 3492 3481 3493
f 3481 3482 3493
f 3493 3482 3494
f 3482 3483 3494
f 3494 3483 3495
f 3483 3484 3495
f 3495 3484 3496
f 3484 3485 3496
f 3496 3485 3497
f 3485 3486 3497
f 3497 3486 3498
f 3486 3487 3498
f 3498 3487 3499
f 3487 3476 3499
f 3499 3476 3488
f 3488 3489 3500
f 3500 3489 3501
f 3489 3490 3501
f 3501 3490 3502
f 3490 3491 3502
f 3502 3491 3503
f 3491 3492 3503
f 3503 3492 3504
f 3492 3493 3504
f 3504 3493 3505
f 3493 3494 3505
f 3505 3494 3506
f 3494 3495 3506
f 3506 3495 3507
f 3495 3496 3507
f 3507 3496 3508
f 3496 3497 3508
f 3508 3497 3509
f 3497 3498 3509
f 3509 3498 3510
f 3498 3499 3510
f 3510 3499 3511
f 3499 3488 3511
f 3511 3488 3500
f 3500 3501 3512
f 3512 3501 3513
f 3501 3502 3513
f 3513 3502 3514
f 3502 3503 3514
f 3514 3503 3515
f 3503 3504 3515
f 3515 3504 3516
f 3504 3505 3516
f 3516 3505 3517
f 3505 3506 3517
f 3517 3506 3518
f 3506 3507 3518
f 3518 3507 3519
f 3507 3508 3519
f 3519 3508 3520
f 3508 3509 3520
f 3520 3509 3521
f 3509 3510 3521
f 3521 3510 3522
f 3510 3511 3522
f 3522 3511 3523
f 3511 3500 3523
f 3523 3500 3512
f 3512 3513 3524
f 3524 3513 3525
f 3513 3514 3525
f 3525 3514 3526
f 3514 3515 3526
f 3526 3515 3527
f 3515 3516 3527
f 3527 3516 3528
f 3516 3517 3528
f 3528 3517 3529
f 3517 3518 3529
f 3529 3518 3530
f 3518 3519 3530
f 3530 3519 3531
f 3519 3520 3531
f 3531 3520 3532
f 3520 3521 3532
f 3532 3521 3533
f 3521 3522 3533
f 3533 3522 3534
f 3522 3523 3534
f 3534 3523 3535
f 3523 3512 3535
f 3535 3512 3524
f 3524 3525 3536
f 3536 3525 3537
f 3525 3526 3537
f 3537 3526 3538
f 3526 3527 3538
f 3538 3527 3539
f 3527 3528 3539
f 3539 3528 3540
f 3528 3529 3540
f 3540 3529 3541
f 3529 3530 3541
f 3541 3530 3542
f 3530 3531 3542
f 3542 3531 3543
f 3531 3532 3543
f 3543 3532 3544
f 3532 3533 3544
f 3544 3533 3545
f 3533 3534 3545
f 3545 3534 3546
f 3534 3535 3546
f 3546 3535 3547
f 3535 3524 3547
f 3547 3524 3536
f 3536 3537 3548
f 3548 3537 3549
f 3537 3538 3549
f 3549 3538 3550
f 3538 3539 3550
f 3550 3539 3551
f 3539 3540 3551
f 3551 3540 3552
f 3540 3541 3552
f 3552 3541 3553
f 3541 3542 3553
f 3553 3542 3554
f 3542 3543 3554
f 3554 3543 3555
f 3543 3544 3555
f 3555 3544 3556
f 3544 3545 3556
f 3556 3545 3557
f 3545 3546 3557
f 3557 3546 3558
f 3546 3547 3558
f 3558 3547 3559
f 3547 3536 3559
f 3559 3536 3548
f 3548 3549 3560
f 3560 3549 3561
f 3549 3550 3561
f 3561 3550 3562
f 3550 3551 3562
f 3562 3551 3563
f 3551 3552 3563
f 3563 3552 3564
f 3552 3553 3564
f 3564 3553 3565
f 3553 3554 3565
f 3565 3554 3566
f 3554 3555 3566
f 3566 3555 3567
f 3555 3556 3567
f 3567 3556 3568
f 3556 3557 3568
f 3568 3557 3569
f 3557 3558 3569
f 3569 3558 3570
f 3558 3559 3570
f 3570 3559 3571
f 3559 3548 3571
f 3571 3548 3560
f 3560 3561 3572
f 3572 3561 3573
f 3561 3562 3573
f 3573 3562 3574
f 3562 3563 3574
f 3574 3563 3575
f 3563 3564 3575
f 3575 3564 3576
f 3564 3565 3576
f 3576 3565 3577
f 3565 3566 3577
f 3577 3566 3578
f 3566 3567 3578
f 3578 3567 3579
f 3567 3568 3579
f 3579 3568 3580
f 3568 3569 3580
f 3580 3569 3581
f 3569 3570 3581
f 3581 3570 3582
f 3570 3571 3582
f 3582 3571 3583
f 3571 3560 3583
f 3583 3560 3572
f 3572 3573 3584
f 3584 3573 3585
f 3573 3574 3585
f 3585 3574 3586
f 3574 3575 3586
f 3586 3575 3587
f 3575 3576 3587
f 3587 3576 3588
f 3576 3577 3588
f 3588 3577 3589
f 3577 3578 3589
f 3589 3578 3590
f 3578 3579 3590
f 3590 3579 3591
f 3579 3580 3591
f 3591 3580 3592
f 3580 3581 3592
f 3592 3581 3593
f 3581 3582 3593
f 3593 3582 3594
f 3582 3583 3594
f 3594 3583 3595
f 3583 3572 3595
f 3595 3572 3584
f 3584 3585 3596
f 3596 3585 3597
f 3585 3586 3597
f 3597 3586 3598
f 3586 3587 3598
f 3598 3587 3599
f 3587 3588 3599
f 3599 3588 3600
f 3588 3589 3600
f 3600 3589 3601
f 3589 3590 3601
f 3601 3590 3602
f 3590 3591 3602
f 3602 3591 3603
f 3591 3592 3603
f 3603 3592 3604
f 3592 3593 3604
f 3604 3593 3605
f 3593 3594 3605
f 3605 3594 3606
f 3594 3595 3606
f 3606 3595 3607
f 3595 3584 3607
f 3607 3584 3596
f 3596 3597 3608
f 3608 3597 3609
f 3597 3598 3609
f 3609 3598 3610
f 3598 3599 3610
f 3610 3599 3611
f 3599 3600 3611
f 3611 3600 3612
f 3600 3601 3612
f 3612 3601 3613
f 3601 3602 3613
f 3613 3602 3614
f 3602 3603 3614
f 3614 3603 3615
f 3603 3604 3615
f 3615 3604 3616
f 3604 3605 3616
f 3616 3605 3617
f 3605 3606 3617
f 3617 3606 3618
f 3606 3607 3618
f 3618 3607 3619
f 3607 3596 3619
f 3619 3596 3608
f 3608 3609 3620
f 3620 3609 3621
f 3609 3610 3621
f 3621 3610 3622
f 3610 3611 3622
f 3622 3611 3623
f 3611 3612 3623
f 3623 3612 3624
f 3612 3613 3624
f 3624 3613 3625
f 3613 3614 3625
f 3625 3614 3626
f 3614 3615 3626
f 3626 3615 3627
f 3615 3616 3627
f 3627 3616 3628
f 3616 3617 3628
f 3628 3617 3629
f 3617 3618 3629
f 3629 3618 3630
f 3618 3619 3630
f 3630 3619 3631
f 3619 3608 3631
f 3631 3608 3620
f 3620 3621 3632
f 3632 3621 3633
f 3621 3622 3633
f 3633 3622 3634
f 3622 3623 3634
f 3634 3623 3635
f 3623 3624 3635
f 3635 3624 3636
f 3624 3625 3636
f 3636 3625 3637
f 3625 3626 3637
f 3637 3626 3638
f 3626 3627 3638
f 3638 3627 3639
f 3627 3628 3639
f 3639 3628 3640
f 3628 3629 3640
f 3640 3629 3641
f 3629 3630 3641
f 3641 3630 3642
f 3630 3631 3642
f 3642 3631 3643
f 3631 3620 3643
f 3643 3620 3632
f 3632 3633 3644
f 3644 3633 3645
f 3633 3634 3645
f 3645 3634 3646
f 3634 3635 3646
f 3646 3635 3647
f 3635 3636 3647
f 3647 3636 3648
f 3636 3637 3648
f 3648 3637 3649
f 3637 3638 3649
f 3649 3638 3650
f 3638 3639 3650
f 3650 3639 3651
f 3639 3640 3651
f 3651 3640 3652
f 3640 3641 3652
f 3652 3641 3653
f 3641 3642 3653
f 3653 3642 3654
f 3642 3643 3654
f 3654 3643 3655
f 3643 3632 3655
f 3655 3632 3644
f 3644 3645 3656
f 3656 3645 3657
f 3645 3646 3657
f 3657 3646 3658
f 3646 3647 3658
f 3658 3647 3659
f 3647 3648 3659
f 3659 3648 3660
f 3648 3649 3660
f 3660 3649 3661
f 3649 3650 3661
f 3661 3650 3662
f 3650 3651 3662
f 3662 3651 3663
f 3651 3652 3663
f 3663 3652 3664
f 3652 3653 3664
f 3664 3653 3665
f 3653 3654 3665
f 3665 3654 3666
f 3654 3655 3666
f 3666 3655 3667
f 3655 3644 3667
f 3667 3644 3656
f 3656 3657 3668
f 3668 3657 3669
f 3657 3658 3669
f 3669 3658 3670
f 3658 3659 3670
f 3670 3659 3671
f 3659 3660 3671
f 3671 3660 3672
f 3660 3661 3672
f 3672 3661 3673
f 3661 3662 3673
f 3673 3662 3674
f 3662 3663 3674
f 3674 3663 3675
f 3663 3664 3675
f 3675 3664 3676
f 3664 3665 3676
f 3676 3665 3677
f 3665 3666 3677
f 3677 3666 3678
f 3666 3667 3678
f 3678 3667 3679
f 3667 3656 3679
f 3679 3656 3668
f 3668 3669 3680
f 3680 3669 3681
f 3669 3670 3681
f 3681 3670 3682
f 3670 3671 3682
f 3682 3671 3683
f 3671 3672 3683
f 3683 3672 3684
f 3672 3673 3684
f 3684 3673 3685
f 3673 3674 3685
f 3685 3674 3686
f 3674 3675 3686
f 3686 3675 3687
f 3675 3676 3687
f 3687 3676 3688
f 3676 3677 3688
f 3688 3677 3689
f 3677 3678 3689
f 3689 3678 3690
f 3678 3679 3690
f 3690 3679 3691
f 3679 3668 3691
f 3691 3668 3680
f 3680 3681 3692
f 3692 3681 3693
f 3681 3682 3693
f 3693 3682 3694
f 3682 3683 3694
f 3694 3683 3695
f 3683 3684 3695
f 3695 3684 3696
f 3684 3685 3696
f 3696 3685 3697
f 3685 3686 3697
f 3697 3686 3698
f 3686 3687 3698
f 3698 3687 3699
f 3687 3688 3699
f 3699 3688 3700
f 3688 3689 3700
f 3700 3689 3701
f 3689 3690 3701
f 3701 3690 3702
f 3690 3691 3702
f 3702 3691 3703
f 3691 3680 3703
f 3703 3680 3692
f 3692 3693 3704
f 3704 3693 3705
f 3693 3694 3705
f 3705 3694 3706
f 3694 3695 3706
f 3706 3695 3707
f 3695 3696 3707
f 3707 3696 3708
f 3696 3697 3708
f 3708 3697 3709
f 3697 3698 3709
f 3709 3698 3710
f 3698 3699 3710
f 3710 3699 3711
f 3699 3700 3711
f 3711 3700 3712
f 3700 3701 3712
f 3712 3701 3713
f 3701 3702 3713
f 3713 3702 3714
f 3702 3703 3714
f 3714 3703 3715
f 3703 3692 3715
f 3715 3692 3704
f 3704 3705 3716
f 3716 3705 3717
f 3705 3706 3717
f 3717 3706 3718
f 3706 3707 3718
f 3718 3707 3719
f 3707 3708 3719
f 3719 3708 3720
f 3708 3709 3720
f 3720 3709 3721
f 3709 3710 3721
f 3721 3710 3722
f 3710 3711 3722
f 3722 3711 3723
f 3711 3712 3723
f 3723 3712 3724
f 3712 3713 3724
f 3724 3713 3725
f 3713 3714 3725
f 3725 3714 3726
f 3714 3715 3726
f 3726 3715 3727
f 3715 3704 3727
f 3727 3704 3716
f 3716 3717 3728
f 3728 3717 3729
f 3717 3718 3729
f 3729 3718 3730
f 3718 3719 3730
f 3730 3719 3731
f 3719 3720 3731
f 3731 3720 3732
f 3720 3721 3732
f 3732 3721 3733
f 3721 3722 3733
f 3733 3722 3734
f 3722 3723 3734
f 3734 3723 3735
f 3723 3724 3735
f 3735 3724 3736
f 3724 3725 3736
f 3736 3725 3737
f 3725 3726 3737
f 3737 3726 3738
f 3726 3727 3738
f 3738 3727 3739
f 3727 3716 3739
f 3739 3716 3728
f 3728 3729 3740
f 3740 3729 3741
f 3729 3730 3741
f 3741 3730 3742
f 3730 3731 3742
f 3742 3731 3743
f 3731 3732 3743
f 3743 3732 3744
f 3732 3733 3744
f 3744 3733 3745
f 3733 3734 3745
f 3745 3734 3746
f 3734 3735 3746
f 3746 3735 3747
f 3735 3736 3747
f 3747 3736 3748
f 3736 3737 3748
f 3748 3737 3749
f 3737 3738 3749
f 3749 3738 3750
f 3738 3739 3750
f 3750 3739 3751
f 3739 3728 3751
f 3751 3728 3740
f 3740 3741 3752
f 3752 3741 3753
f 3741 3742 3753
f 3753 3742 3754
f 3742 3743 3754
f 3754 3743 3755
f 3743 3744 3755
f 3755 3744 3756
f 3744 3745 3756
f 3756 3745 3757
f 3745 3746 3757
f 3757 3746 3758
f 3746 3747 3758
f 3758 3747 3759
f 3747 3748 3759
f 3759 3748 3760
f 3748 3749 3760
f 3760 3749 3761
f 3749 3750 3761
f 3761 3750 3762
f 3750 3751 3762
f 3762 3751 3763
f 3751 3740 3763
f 3763 3740 3752
f 3752 3753 3764
f 3764 3753 3765
f 3753 3754 3765
f 3765 3754 3766
f 3754 3755 3766
f 3766 3755 3767
f 3755 3756 3767
f 3767 3756 3768
f 3756 3757 3768
f 3768 3757 3769
f 3757 3758 3769
f 3769 3758 3770
f 3758 3759 3770
f 3770 3759 3771
f 3759 3760 3771
f 3771 3760 3772
f 3760 3761 3772
f 3772 3761 3773
f 3761 3762 3773
f 3773 3762 3774
f 3762 3763 3774
f 3774 3763 3775
f 3763 3752 3775
f 3775 3752 3764
f 3764 3765 3776
f 3776 3765 3777
f 3765 3766 3777
f 3777 3766 3778
f 3766 3767 3778
f 3778 3767 3779
f 3767 3768 3779
f 3779 3768 3780
f 3768 3769 3780
f 3780 3769 3781
f 3769 3770 3781
f 3781 3770 3782
f 3770 3771 3782
f 3782 3771 3783
f 3771 3772 3783
f 3783 3772 3784
f 3772 3773 3784
f 3784 3773 3785
f 3773 3774 3785
f 3785 3774 3786
f 3774 3775 3786
f 3786 3775 3787
f 3775 3764 3787
f 3787 3764 3776
f 3776 3777 3788
f 3788 3777 3789
f 3777 3778 3789
f 3789 3778 3790
f 3778 3779 3790
f 3790 3779 3791
f 3779 3780 3791
f 3791 3780 3792
f 3780 3781 3792
f 3792 3781 3793
f 3781 3782 3793
f 3793 3782 3794
f 3782 3783 3794
f 3794 3783 3795
f 3783 3784 3795
f 3795 3784 3796
f 3784 3785 3796
f 3796 3785 3797
f 3785 3786 3797
f 3797 3786 3798
f 3786 3787 3798
f 3798 3787 3799
f 3787 3776 3799
f 3799 3776 3788
f 3788 3789 3800
f 3800 3789 3801
f 3789 3790 3801
f 3801 3790 3802
f 3790 3791 3802
f 3802 3791 3803
f 3791 3792 3803
f 3803 3792 3804
f 3792 3793 3804
f 3804 3793 3805
f 3793 3794 3805
f 3805 3794 3806
f 3794 3795 3806
f 3806 3795 3807
f 3795 3796 3807
f 3807 3796 3808
f 3796 3797 3808
f 3808 3797 3809
f 3797 3798 3809
f 3809 3798 3810
f 3798 3799 3810
f 3810 3799 3811
f 3799 3788 3811
f 3811 3788 3800
f 3800 3801 3812
f 3812 3801 3813
f 3801 3802 3813
f 3813 3802 3814
f 3802 3803 3814
f 3814 3803 3815
f 3803 3804 3815
f 3815 3804 3816
f 3804 3805 3816
f 3816 3805 3817
f 3805 3806 3817
f 3817 3806 3818
f 3806 3807 3818
f 3818 3807 3819
f 3807 3808 3819
f 3819 3808 3820
f 3808 3809 3820
f 3820 3809 3821
f 3809 3810 3821
f 3821 3810 3822
f 3810 3811 3822
f 3822 3811 3823
f 3811 3800 3823
f 3823 3800 3812
f 3812 3813 3824
f 3824 3813 3825
f 3813 3814 3825
f 3825 3814 3826
f 3814 3815 3826
f 3826 3815 3827
f 3815 3816 3827
f 3827 3816 3828
f 3816 3817 3828
f 3828 3817 3829
f 3817 3818 3829
f 3829 3818 3830
f 3818 3819 3830
f 3830 3819 3831
f 3819 3820 3831
f 3831 3820 3832
f 3820 3821 3832
f 3832 3821 3833
f 3821 3822 3833
f 3833 3822 3834
f 3822 3823 3834
f 3834 3823 3835
f 3823 3812 3835
f 3835 3812 3824
f 3824 3825 3836
f 3836 3825 3837
f 3825 3826 3837
f 3837 3826 3838
f 3826 3827 3838
f 3838 3827 3839
f 3827 3828 3839
f 3839 3828 3840
f 3828 3829 3840
f 3840 3829 3841
f 3829 3830 3841
f 3841 3830 3842
f 3830 3831 3842
f 3842 3831 3843
f 3831 3832 3843
f 3843 3832 3844
f 3832 3833 3844
f 3844 3833 3845
f 3833 3834 3845
f 3845 3834 3846
f 3834 3835 3846
f 3846 3835 3847
f 3835 3824 3847
f 3847 3824 3836
f 3836 3837 3848
f 3848 3837 3849
f 3837 3838 3849
f 3849 3838 3850
f 3838 3839 3850
f 3850 3839 3851
f 3839 3840 3851
f 3851 3840 3852
f 3840 3841 3852
f 3852 3841 3853
f 3841 3842 3853
f 3853 3842 3854
f 3842 3843 3854
f 3854 3843 3855
f 3843 3844 3855
f 3855 3844 3856
f 3844 3845 3856
f 3856 3845 3857
f 3845 3846 3857
f 3857 3846 3858
f 3846 3847 3858
f 3858 3847 3859
f 3847 3836 3859
f 3859 3836 3848
f 3848 3849 3860
f 3860 3849 3861
f 3849 3850 3861
f 3861 3850 3862
f 3850 3851 3862
f 3862 3851 3863
f 3851 3852 3863
f 3863 3852 3864
f 3852 3853 3864
f 3864 3853 3865
f 3853 3854 3865
f 3865 3854 3866
f 3854 3855 3866
f 3866 3855 3867
f 3855 3856 3867
f 3867 3856 3868
f 3856 3857 3868
f 3868 3857 3869
f 3857 3858 3869
f 3869 3858 3870
f 3858 3859 3870
f 3870 3859 3871
f 3859 3848 3871
f 3871 3848 3860
f 3860 3861 3872
f 3872 3861 3873
f 3861 3862 3873
f 3873 3862 3874
f 3862 3863 3874
f 3874 3863 3875
f 3863 3864 3875
f 3875 3864 3876
f 3864 3865 3876
f 3876 3865 3877
f 3865 3866 3877
f 3877 3866 3878
f 3866 3867 3878
f 3878 3867 3879
f 3867 3868 3879
f 3879 3868 3880
f 3868 3869 3880
f 3880 3869 3881
f 3869 3870 3881
f 3881 3870 3882
f 3870 3871 3882
f 3882 3871 3883
f 3871 3860 3883
f 3883 3860 3872
f 3872 3873 3884
f 3884 3873 3885
f 3873 3874 3885
f 3885 3874 3886
f 3874 3875 3886
f 3886 3875 3887
f 3875 3876 3887
f 3887 3876 3888
f 3876 3877 3888
f 3888 3877 3889
f 3877 3878 3889
f 3889 3878 3890
f 3878 3879 3890
f 3890 3879 3891
f 3879 3880 3891
f 3891 3880 3892
f 3880 3881 3892
f 3892 3881 3893
f 3881 3882 3893
f 3893 3882 3894
f 3882 3883 3894
f 3894 3883 3895
f 3883 3872 3895
f 3895 3872 3884
f 3884 3885 3896
f 3896 3885 3897
f 3885 3886 3897
f 3897 3886 3898
f 3886 3887 3898
f 3898 3887 3899
f 3887 3888 3899
f 3899 3888 3900
f 3888 3889 3900
f 3900 3889 3901
f 3889 3890 3901
f 3901 3890 3902
f 3890 3891 3902
f 3902 3891 3903
f 3891 3892 3903
f 3903 3892 3904
f 3892 3893 3904
f 3904 3893 3905
f 3893 3894 3905
f 3905 3894 3906
f 3894 3895 3906
f 3906 3895 3907
f 3895 3884 3907
f 3907 3884 3896
f 3896 3897 3908
f 3908 3897 3909
f 3897 3898 3909
f 3909 3898 3910
f 3898 3899 3910
f 3910 3899 3911
f 3899 3900 3911
f 3911 3900 3912
f 3900 3901 3912
f 3912 3901 3913
f 3901 3902 3913
f 3913 3902 3914
f 3902 3903 3914
f 3914 3903 3915
f 3903 3904 3915
f 3915 3904 3916
f 3904 3905 3916
f 3916 3905 3917
f 3905 3906 3917
f 3917 3906 3918
f 3906 3907 3918
f 3918 3907 3919
f 3907 3896 3919
f 3919 3896 3908
f 3908 3909 3920
f 3920 3909 3921
f 3909 3910 3921
f 3921 3910 3922
f 3910 3911 3922
f 3922 3911 3923
f 3911 3912 3923
f 3923 3912 3924
f 3912 3913 3924
f 3924 3913 3925
f 3913 3914 3925
f 3925 3914 3926
f 3914 3915 3926
f 3926 3915 3927
f 3915 3916 3927
f 3927 3916 3928
f 3916 3917 3928
f 3928 3917 3929
f 3917 3918 3929
f 3929 3918 3930
f 3918 3919 3930
f 3930 3919 3931
f 3919 3908 3931
f 3931 3908 3920
f 3920 3921 3932
f 3932 3921 3933
f 3921 3922 3933
f 3933 3922 3934
f 3922 3923 3934
f 3934 3923 3935
f 3923 3924 3935
f 3935 3924 3936
f 3924 3925 3936
f 3936 3925 3937
f 3925 3926 3937
f 3937 3926 3938
f 3926 3927 3938
f 3938 3927 3939
f 3927 3928 3939
f 3939 3928 3940
f 3928 3929 3940
f 3940 3929 3941
f 3929 3930 3941
f 3941 3930 3942
f 3930 3931 3942
f 3942 3931 3943
f 3931 3920 3943
f 3943 3920 3932
f 3932 3933 3944
f 3944 3933 3945
f 3933 3934 3945
f 3945 3934 3946
f 3934 3935 3946
f 3946 3935 3947
f 3935 3936 3947
f 3947 3936 3948
f 3936 3937 3948
f 3948 3937 3949
f 3937 3938 3949
f 3949 3938 3950
f 3938 3939 3950
f 3950 3939 3951
f 3939 3940 3951
f 3951 3940 3952
f 3940 3941 3952
f 3952 3941 3953
f 3941 3942 3953
f 3953 3942 3954
f 3942 3943 3954
f 3954 3943 3955
f 3943 3932 3955
f 3955 3932 3944
f 3944 3945 3956
f 3956 3945 3957
f 3945 3946 3957
f 3957 3946 3958
f 3946 3947 3958
f 3958 3947 3959
f 3947 3948 3959
f 3959 3948 3960
f 3948 3949 3960
f 3960 3949 3961
f 3949 3950 3961
f 3961 3950 3962
f 3950 3951 3962
f 3962 3951 3963
f 3951 3952 3963
f 3963 3952 3964
f 3952 3953 3964
f 3964 3953 3965
f 3953 3954 3965
f 3965 3954 3966
f 3954 3955 3966
f 3966 3955 3967
f 3955 3944 3967
f 3967 3944 3956
f 3956 3957 3968
f 3968 3957 3969
f 3957 3958 3969
f 3969 3958 3970
f 3958 3959 3970
f 3970 3959 3971
f 3959 3960 3971
f 3971 3960 3972
f 3960 3961 3972
f 3972 3961 3973
f 3961 3962 3973
f 3973 3962 3974
f 3962 3963 3974
f 3974 3963 3975
f 3963 3964 3975
f 3975 3964 3976
f 3964 3965 3976
f 3976 3965 3977
f 3965 3966 3977
f 3977 3966 3978
f 3966 3967 3978
f 3978 3967 3979
f 3967 3956 3979
f 3979 3956 3968
f 3968 3969 3980
f 3980 3969 3981
f 3969 3970 3981
f 3981 3970 3982
f 3970 3971 3982
f 3982 3971 3983
f 3971 3972 3983
f 3983 3972 3984
f 3972 3973 3984
f 3984 3973 3985
f 3973 3974 3985
f 3985 3974 3986
f 3974 3975 3986
f 3986 3975 3987
f 3975 3976 3987
f 3987 3976 3988
f 3976 3977 3988
f 3988 3977 3989
f 3977 3978 3989
f 3989 3978 3990
f 3978 3979 3990
f 3990 3979 3991
f 3979 3968 3991
f 3991 3968 3980
f 3980 3981 3992
f 3992 3981 3993
f 3981 3982 3993
f 3993 3982 3994
f 3982 3983 3994
f 3994 3983 3995
f 3983 3984 3995
f 3995 3984 3996
f 3984 3985 3996
f 3996 3985 3997
f 3985 3986 3997
f 3997 3986 3998
f 3986 3987 3998
f 3998 3987 3999
f 3987 3988 3999
f 3999 3988 4000
f 3988 3989 4000
f 4000 3989 4001
f 3989 3990 4001
f 4001 3990 4002
f 3990 3991 4002
f 4002 3991 4003
f 3991 3980 4003
f 4003 3980 3992
f 3992 3993 4004
f 4004 3993 4005
f 3993 3994 4005
f 4005 3994 4006
f 3994 3995 4006
f 4006 3995 4007
f 3995 3996 4007
f 4007 3996 4008
f 3996 3997 4008
f 4008 3997 4009
f 3997 3998 4009
f 4009 3998 4010
f 3998 3999 4010
f 4010 3999 4011
f 3999 4000 4011
f 4011 4000 4012
f 4000 4001 4012
f 4012 4001 4013
f 4001 4002 4013
f 4013 4002 4014
f 4002 4003 4014
f 4014 4003 4015
f 4003 3992 4015
f 4015 3992 4004
f 4004 4005 4016
f 4016 4005 4017
f 4005 4006 4017
f 4017 4006 4018
f 4006 4007 4018
f 4018 4007 4019
f 4007 4008 4019
f 4019 4008 4020
f 4008 4009 4020
f 4020 4009 4021
f 4009 4010 4021
f 4021 4010 4022
f 4010 4011 4022
f 4022 4011 4023
f 4011 4012 4023
f 4023 4012 4024
f 4012 4013 4024
f 4024 4013 4025
f 4013 4014 4025
f 4025 4014 4026
f 4014 4015 4026
f 4026 4015 4027
f 4015 4004 4027
f 4027 4004 4016
f 4016 4017 4028
f 4028 4017 4029
f 4017 4018 4029
f 4029 4018 4030
f 4018 4019 4030
f 4030 4019 4031
f 4019 4020 4031
f 4031 4020 4032
f 4020 4021 4032
f 4032 4021 4033
f 4021 4022 4033
f 4033 4022 4034
f 4022 4023 4034
f 4034 4023 4035
f 4023 4024 4035
f 4035 4024 4036
f 4024 4025 4036
f 4036 4025 4037
f 4025 4026 4037
f 4037 4026 4038
f 4026 4027 4038
f 4038 4027 4039
f 4027 4016 4039
f 4039 4016 4028
f 4028 4029 4040
f 4040 4029 4041
f 4029 4030 4041
f 4041 4030 4042
f 4030 4031 4042
f 4042 4031 4043
f 4031 4032 4043
f 4043 4032 4044
f 4032 4033 4044
f 4044 4033 4045
f 4033 4034 4045
f 4045 4034 4046
f 4034 4035 4046
f 4046 4035 4047
f 4035 4036 4047
f 4047 4036 4048
f 4036 4037 4048
f 4048 4037 4049
f 4037 4038 4049
f 4049 4038 4050
f 4038 4039 4050
f 4050 4039 4051
f 4039 4028 4051
f 4051 4028 4040
f 4040 4041 4052
f 4052 4041 4053
f 4041 4042 4053
f 4053 4042 4054
f 4042 4043 4054
f 4054 4043 4055
f 4043 4044 4055
f 4055 4044 4056
f 4044 4045 4056
f 4056 4045 4057
f 4045 4046 4057
f 4057 4046 4058
f 4046 4047 4058
f 4058 4047 4059
f 4047 4048 4059
f 4059 4048 4060
f 4048 4049 4060
f 4060 4049 4061
f 4049 4050 4061
f 4061 4050 4062
f 4050 4051 4062
f 4062 4051 4063
f 4051 4040 4063
f 4063 4040 4052
f 4052 4053 4064
f 4064 4053 4065
f 4053 4054 4065
f 4065 4054 4066
f 4054 4055 4066
f 4066 4055 4067
f 4055 4056 4067
f 4067 4056 4068
f 4056 4057 4068
f 4068 4057 4069
f 4057 4058 4069
f 4069 4058 4070
f 4058 4059 4070
f 4070 4059 4071
f 4059 4060 4071
f 4071 4060 4072
f 4060 4061 4072
f 4072 4061 4073
f 4061 4062 4073
f 4073 4062 4074
f 4062 4063 4074
f 4074 4063 4075
f 4063 4052 4075
f 4075 4052 4064
f 4064 4065 4076
f 4076 4065 4077
f 4065 4066 4077
f 4077 4066 4078
f 4066 4067 4078
f 4078 4067 4079
f 4067 4068 4079
f 4079 4068 4080
f 4068 4069 4080
f 4080 4069 4081
f 4069 4070 4081
f 4081 4070 4082
f 4070 4071 4082
f 4082 4071 4083
f 4071 4072 4083
f 4083 4072 4084
f 4072 4073 4084
f 4084 4073 4085
f 4073 4074 4085
f 4085 4074 4086
f 4074 4075 4086
f 4086 4075 4087
f 4075 4064 4087
f 4087 4064 4076
f 4076 4077 4088
f 4088 4077 4089
f 4077 4078 4089
f 4089 4078 4090
f 4078 4079 4090
f 4090 4079 4091
f 4079 4080 4091
f 4091 4080 4092
f 4080 4081 4092
f 4092 4081 4093
f 4081 4082 4093
f 4093 4082 4094
f 4082 4083 4094
f 4094 4083 4095
f 4083 4084 4095
f 4095 4084 4096
f 4084 4085 4096
f 4096 4085 4097
f 4085 4086 4097
f 4097 4086 4098
f 4086 4087 4098
f 4098 4087 4099
f 4087 4076 4099
f 4099 4076 4088
f 4088 4089 4100
f 4100 4089 4101
f 4089 4090 4101
f 4101 4090 4102
f 4090 4091 4102
f 4102 4091 4103
f 4091 4092 4103
f 4103 4092 4104
f 4092 4093 4104
f 4104 4093 4105
f 4093 4094 4105
f 4105 4094 4106
f 4094 4095 4106
f 4106 4095 4107
f 4095 4096 4107
f 4107 4096 4108
f 4096 4097 4108
f 4108 4097 4109
f 4097 4098 4109
f 4109 4098 4110
f 4098 4099 4110
f 4110 4099 4111
f 4099 4088 4111
f 4111 4088 4100
f 4100 4101 4112
f 4112 4101 4113
f 4101 4102 4113
f 4113 4102 4114
f 4102 4103 4114
f 4114 4103 4115
f 4103 4104 4115
f 4115 4104 4116
f 4104 4105 4116
f 4116 4105 4117
f 4105 4106 4117
f 4117 4106 4118
f 4106 4107 4118
f 4118 4107 4119
f 4107 4108 4119
f 4119 4108 4120
f 4108 4109 4120
f 4120 4109 4121
f 4109 4110 4121
f 4121 4110 4122
f 4110 4111 4122
f 4122 4111 4123
f 4111 4100 4123
f 4123 4100 4112
f 4112 4113 4124
f 4124 4113 4125
f 4113 4114 4125
f 4125 4114 4126
f 4114 4115 4126
f 4126 4115 4127
f 4115 4116 4127
f 4127 4116 4128
f 4116 4117 4128
f 4128 4117 4129
f 4117 4118 4129
f 4129 4118 4130
f 4118 4119 4130
f 4130 4119 4131
f 4119 4120 4131
f 4131 4120 4132
f 4120 4121 4132
f 4132 4121 4133
f 4121 4122 4133
f 4133 4122 4134
f 4122 4123 4134
f 4134 4123 4135
f 4123 4112 4135
f 4135 4112 4124
f 4124 4125 4136
f 4136 4125 4137
f 4125 4126 4137
f 4137 4126 4138
f 4126 4127 4138
f 4138 4127 4139
f 4127 4128 4139
f 4139 4128 4140
f 4128 4129 4140
f 4140 4129 4141
f 4129 4130 4141
f 4141 4130 4142
f 4130 4131 4142
f 4142 4131 4143
f 4131 4132 4143
f 4143 4132 4144
f 4132 4133 4144
f 4144 4133 4145
f 4133 4134 4145
f 4145 4134 4146
f 4134 4135 4146
f 4146 4135 4147
f 4135 4124 4147
f 4147 4124 4136
f 4136 4137 4148
f 4148 4137 4149
f 4137 4138 4149
f 4149 4138 4150
f 4138 4139 4150
f 4150 4139 4151
f 4139 4140 4151
f 4151 4140 4152
f 4140 4141 4152
f 4152 4141 4153
f 4141 4142 4153
f 4153 4142 4154
f 4142 4143 4154
f 4154 4143 4155
f 4143 4144 4155
f 4155 4144 4156
f 4144 4145 4156
f 4156 4145 4157
f 4145 4146 4157
f 4157 4146 4158
f 4146 4147 4158
f 4158 4147 4159
f 4147 4136 4159
f 4159 4136 4148
f 4148 4149 4160
f 4160 4149 4161
f 4149 4150 4161
f 4161 4150 4162
f 4150 4151 4162
f 4162 4151 4163
f 4151 4152 4163
f 4163 4152 4164
f 4152 4153 4164
f 4164 4153 4165
f 4153 4154 4165
f 4165 4154 4166
f 4154 4155 4166
f 4166 4155 4167
f 4155 4156 4167
f 4167 4156 4168
f 4156 4157 4168
f 4168 4157 4169
f 4157 4158 4169
f 4169 4158 4170
f 4158 4159 4170
f 4170 4159 4171
f 4159 4148 4171
f 4171 4148 4160
f 4160 4161 4172
f 4172 4161 4173
f 4161 4162 4173
f 4173 4162 4174
f 4162 4163 4174
f 4174 4163 4175
f 4163 4164 4175
f 4175 4164 4176
f 4164 4165 4176
f 4176 4165 4177
f 4165 4166 4177
f 4177 4166 4178
f 4166 4167 4178
f 4178 4167 4179
f 4167 4168 4179
f 4179 4168 4180
f 4168 4169 4180
f 4180 4169 4181
f 4169 4170 4181
f 4181 4170 4182
f 4170 4171 4182
f 4182 4171 4183
f 4171 4160 4183
f 4183 4160 4172
f 4172 4173 4184
f 4184 4173 4185
f 4173 4174 4185
f 4185 4174 4186
f 4174 4175 4186
f 4186 4175 4187
f 4175 4176 4187
f 4187 4176 4188
f 4176 4177 4188
f 4188 4177 4189
f 4177 4178 4189
f 4189 4178 4190
f 4178 4179 4190
f 4190 4179 4191
f 4179 4180 4191
f 4191 4180 4192
f 4180 4181 4192
f 4192 4181 4193
f 4181 4182 4193
f 4193 4182 4194
f 4182 4183 4194
f 4194 4183 4195
f 4183 4172 4195
f 4195 4172 4184
f 4184 4185 4196
f 4196 4185 4197
f 4185 4186 4197
f 4197 4186 4198
f 4186 4187 4198
f 4198 4187 4199
f 4187 4188 4199
f 4199 4188 4200
f 4188 4189 4200
f 4200 4189 4201
f 4189 4190 4201
f 4201 4190 4202
f 4190 4191 4202
f 4202 4191 4203
f 4191 4192 4203
f 4203 4192 4204
f 4192 4193 4204
f 4204 4193 4205
f 4193 4194 4205
f 4205 4194 4206
f 4194 4195 4206
f 4206 4195 4207
f 4195 4184 4207
f 4207 4184 4196
f 4196 4197 4208
f 4208 4197 4209
f 4197 4198 4209
f 4209 4198 4210
f 4198 4199 4210
f 4210 4199 4211
f 4199 4200 4211
f 4211 4200 4212
f 4200 4201 4212
f 4212 4201 4213
f 4201 4202 4213
f 4213 4202 4214
f 4202 4203 4214
f 4214 4203 4215
f 4203 4204 4215
f 4215 4204 4216
f 4204 4205 4216
f 4216 4205 4217
f 4205 4206 4217
f 4217 4206 4218
f 4206 4207 4218
f 4218 4207 4219
f 4207 4196 4219
f 4219 4196 4208
f 4208 4209 4220
f 4220 4209 4221
f 4209 4210 4221
f 4221 4210 4222
f 4210 4211 4222
f 4222 4211 4223
f 4211 4212 4223
f 4223 4212 4224
f 4212 4213 4224
f 4224 4213 4225
f 4213 4214 4225
f 4225 4214 4226
f 4214 4215 4226
f 4226 4215 4227
f 4215 4216 4227
f 4227 4216 4228
f 4216 4217 4228
f 4228 4217 4229
f 4217 4218 4229
f 4229 4218 4230
f 4218 4219 4230
f 4230 4219 4231
f 4219 4208 4231
f 4231 4208 4220
f 4220 4221 4232
f 4232 4221 4233
f 4221 4222 4233
f 4233 4222 4234
f 4222 4223 4234
f 4234 4223 4235
f 4223 4224 4235
f 4235 4224 4236
f 4224 4225 4236
f 4236 4225 4237
f 4225 4226 4237
f 4237 4226 4238
f 4226 4227 4238
f 4238 4227 4239
f 4227 4228 4239
f 4239 4228 4240
f 4228 4229 4240
f 4240 4229 4241
f 4229 4230 4241
f 4241 4230 4242
f 4230 4231 4242
f 4242 4231 4243
f 4231 4220 4243
f 4243 4220 4232
f 4232 4233 4244
f 4244 4233 4245
f 4233 4234 4245
f 4245 4234 4246
f 4234 4235 4246
f 4246 4235 4247
f 4235 4236 4247
f 4247 4236 4248
f 4236 4237 4248
f 4248 4237 4249
f 4237 4238 4249
f 4249 4238 4250
f 4238 4239 4250
f 4250 4239 4251
f 4239 4240 4251
f 4251 4240 4252
f 4240 4241 4252
f 4252 4241 4253
f 4241 4242 4253
f 4253 4242 4254
f 4242 4243 4254
f 4254 4243 4255
f 4243 4232 4255
f 4255 4232 4244
f 4244 4245 4256
f 4256 4245 4257
f 4245 4246 4257
f 4257 4246 4258
f 4246 4247 4258
f 4258 4247 4259
f 4247 4248 4259
f 4259 4248 4260
f 4248 4249 4260
f 4260 4249 4261
f 4249 4250 4261
f 4261 4250 4262
f 4250 4251 4262
f 4262 4251 4263
f 4251 4252 4263
f 4263 4252 4264
f 4252 4253 4264
f 4264 4253 4265
f 4253 4254 4265
f 4265 4254 4266
f 4254 4255 4266
f 4266 4255 4267
f 4255 4244 4267
f 4267 4244 4256
f 4256 4257 4268
f 4268 4257 4269
f 4257 4258 4269
f 4269 4258 4270
f 4258 4259 4270
f 4270 4259 4271
f 4259 4260 4271
f 4271 4260 4272
f 4260 4261 4272
f 4272 4261 4273
f 4261 4262 4273
f 4273 4262 4274
f 4262 4263 4274
f 4274 4263 4275
f 4263 4264 4275
f 4275 4264 4276
f 4264 4265 4276
f 4276 4265 4277
f 4265 4266 4277
f 4277 4266 4278
f 4266 4267 4278
f 4278 4267 4279
f 4267 4256 4279
f 4279 4256 4268
f 4268 4269 4280
f 4280 4269 4281
f 4269 4270 4281
f 4281 4270 4282
f 4270 4271 4282
f 4282 4271 4283
f 4271 4272 4283
f 4283 4272 4284
f 4272 4273 4284
f 4284 4273 4285
f 4273 4274 4285
f 4285 4274 4286
f 4274 4275 4286
f 4286 4275 4287
f 4275 4276 4287
f 4287 4276 4288
f 4276 4277 4288
f 4288 4277 4289
f 4277 4278 4289
f 4289 4278 4290
f 4278 4279 4290
f 4290 4279 4291
f 4279 4268 4291
f 4291 4268 4280
f 4280 4281 4292
f 4292 4281 4293
f 4281 4282 4293
f 4293 4282 4294
f 4282 4283 4294
f 4294 4283 4295
f 4283 4284 4295
f 4295 4284 4296
f 4284 4285 4296
f 4296 4285 4297
f 4285 4286 4297
f 4297 4286 4298
f 4286 4287 4298
f 4298 4287 4299
f 4287 4288 4299
f 4299 4288 4300
f 4288 4289 4300
f 4300 4289 4301
f 4289 4290 4301
f 4301 4290 4302
f 4290 4291 4302
f 4302 4291 4303
f 4291 4280 4303
f 4303 4280 4292
f 4292 4293 4304
f 4304 4293 4305
f 4293 4294 4305
f 4305 4294 4306
f 4294 4295 4306
f 4306 4295 4307
f 4295 4296 4307
f 4307 4296 4308
f 4296 4297 4308
f 4308 4297 4309
f 4297 4298 4309
f 4309 4298 4310
f 4298 4299 4310
f 4310 4299 4311
f 4299 4300 4311
f 4311 4300 4312
f 4300 4301 4312
f 4312 4301 4313
f 4301 4302 4313
f 4313 4302 4314
f 4302 4303 4314
f 4314 4303 4315
f 4303 4292 4315
f 4315 4292 4304
f 4304 4305 4316
f 4316 4305 4317
f 4305 4306 4317
f 4317 4306 4318
f 4306 4307 4318
f 4318 4307 4319
f 4307 4308 4319
f 4319 4308 4320
f 4308 4309 4320
f 4320 4309 4321
f 4309 4310 4321
f 4321 4310 4322
f 4310 4311 4322
f 4322 4311 4323
f 4311 4312 4323
f 4323 4312 4324
f 4312 4313 4324
f 4324 4313 4325
f 4313 4314 4325
f 4325 4314 4326
f 4314 4315 4326
f 4326 4315 4327
f 4315 4304 4327
f 4327 4304 4316
f 4316 4317 4328
f 4328 4317 4329
f 4317 4318 4329
f 4329 4318 4330
f 4318 4319 4330
f 4330 4319 4331
f 4319 4320 4331
f 4331 4320 4332
f 4320 4321 4332
f 4332 4321 4333
f 4321 4322 4333
f 4333 4322 4334
f 4322 4323 4334
f 4334 4323 4335
f 4323 4324 4335
f 4335 4324 4336
f 4324 4325 4336
f 4336 4325 4337
f 4325 4326 4337
f 4337 4326 4338
f 4326 4327 4338
f 4338 4327 4339
f 4327 4316 4339
f 4339 4316 4328
f 4328 4329 4340
f 4340 4329 4341
f 4329 4330 4341
f 4341 4330 4342
f 4330 4331 4342
f 4342 4331 4343
f 4331 4332 4343
f 4343 4332 4344
f 4332 4333 4344
f 4344 4333 4345
f 4333 4334 4345
f 4345 4334 4346
f 4334 4335 4346
f 4346 4335 4347
f 4335 4336 4347
f 4347 4336 4348
f 4336 4337 4348
f 4348 4337 4349
f 4337 4338 4349
f 4349 4338 4350
f 4338 4339 4350
f 4350 4339 4351
f 4339 4328 4351
f 4351 4328 4340
f 4340 4341 4352
f 4352 4341 4353
f 4341 4342 4353
f 4353 4342 4354
f 4342 4343 4354
f 4354 4343 4355
f 4343 4344 4355
f 4355 4344 4356
f 4344 4345 4356
f 4356 4345 4357
f 4345 4346 4357
f 4357 4346 4358
f 4346 4347 4358
f 4358 4347 4359
f 4347 4348 4359
f 4359 4348 4360
f 4348 4349 4360
f 4360 4349 4361
f 4349 4350 4361
f 4361 4350 4362
f 4350 4351 4362
f 4362 4351 4363
f 4351 4340 4363
f 4363 4340 4352
f 4352 4353 4364
f 4364 4353 4365
f 4353 4354 4365
f 4365 4354 4366
f 4354 4355 4366
f 4366 4355 4367
f 4355 4356 4367
f 4367 4356 4368
f 4356 4357 4368
f 4368 4357 4369
f 4357 4358 4369
f 4369 4358 4370
f 4358 4359 4370
f 4370 4359 4371
f 4359 4360 4371
f 4371 4360 4372
f 4360 4361 4372
f 4372 4361 4373
f 4361 4362 4373
f 4373 4362 4374
f 4362 4363 4374
f 4374 4363 4375
f 4363 4352 4375
f 4375 4352 4364
f 4364 4365 4376
f 4376 4365 4377
f 4365 4366 4377
f 4377 4366 4378
f 4366 4367 4378
f 4378 4367 4379
f 4367 4368 4379
f 4379 4368 4380
f 4368 4369 4380
f 4380 4369 4381
f 4369 4370 4381
f 4381 4370 4382
f 4370 4371 4382
f 4382 4371 4383
f 4371 4372 4383
f 4383 4372 4384
f 4372 4373 4384
f 4384 4373 4385
f 4373 4374 4385
f 4385 4374 4386
f 4374 4375 4386
f 4386 4375 4387
f 4375 4364 4387
f 4387 4364 4376
f 4376 4377 4388
f 4388 4377 4389
f 4377 4378 4389
f 4389 4378 4390
f 4378 4379 4390
f 4390 4379 4391
f 4379 4380 4391
f 4391 4380 4392
f 4380 4381 4392
f 4392 4381 4393
f 4381 4382 4393
f 4393 4382 4394
f 4382 4383 4394
f 4394 4383 4395
f 4383 4384 4395
f 4395 4384 4396
f 4384 4385 4396
f 4396 4385 4397
f 4385 4386 4397
f 4397 4386 4398
f 4386 4387 4398
f 4398 4387 4399
f 4387 4376 4399
f 4399 4376 4388
f 4388 4389 4400
f 4400 4389 4401
f 4389 4390 4401
f 4401 4390 4402
f 4390 4391 4402
f 4402 4391 4403
f 4391 4392 4403
f 4403 4392 4404
f 4392 4393 4404
f 4404 4393 4405
f 4393 4394 4405
f 4405 4394 4406
f 4394 4395 4406
f 4406 4395 4407
f 4395 4396 4407
f 4407 4396 4408
f 4396 4397 4408
f 4408 4397 4409
f 4397 4398 4409
f 4409 4398 4410
f 4398 4399 4410
f 4410 4399 4411
f 4399 4388 4411
f 4411 4388 4400
f 4400 4401 4412
f 4412 4401 4413
f 4401 4402 4413
f 4413 4402 4414
f 4402 4403 4414
f 4414 4403 4415
f 4403 4404 4415
f 4415 4404 4416
f 4404 4405 4416
f 4416 4405 4417
f 4405 4406 4417
f 4417 4406 4418
f 4406 4407 4418
f 4418 4407 4419
f 4407 4408 4419
f 4419 4408 4420
f 4408 4409 4420
f 4420 4409 4421
f 4409 4410 4421
f 4421 4410 4422
f 4410 4411 4422
f 4422 4411 4423
f 4411 4400 4423
f 4423 4400 4412
f 4412 4413 4424
f 4424 4413 4425
f 4413 4414 4425
f 4425 4414 4426
f 4414 4415 4426
f 4426 4415 4427
f 4415 4416 4427
f 4427 4416 4428
f 4416 4417 4428
f 4428 4417 4429
f 4417 4418 4429
f 4429 4418 4430
f 4418 4419 4430
f 4430 4419 4431
f 4419 4420 4431
f 4431 4420 4432
f 4420 4421 4432
f 4432 4421 4433
f 4421 4422 4433
f 4433 4422 4434
f 4422 4423 4434
f 4434 4423 4435
f 4423 4412 4435
f 4435 4412 4424
f 4424 4425 4436
f 4436 4425 4437
f 4425 4426 4437
f 4437 4426 4438
f 4426 4427 4438
f 4438 4427 4439
f 4427 4428 4439
f 4439 4428 4440
f 4428 4429 4440
f 4440 4429 4441
f 4429 4430 4441
f 4441 4430 4442
f 4430 4431 4442
f 4442 4431 4443
f 4431 4432 4443
f 4443 4432 4444
f 4432 4433 4444
f 4444 4433 4445
f 4433 4434 4445
f 4445 4434 4446
f 4434 4435 4446
f 4446 4435 4447
f 4435 4424 4447
f 4447 4424 4436
f 4436 4437 4448
f 4448 4437 4449
f 4437 4438 4449
f 4449 4438 4450
f 4438 4439 4450
f 4450 4439 4451
f 4439 4440 4451
f 4451 4440 4452
f 4440 4441 4452
f 4452 4441 4453
f 4441 4442 4453
f 4453 4442 4454
f 4442 4443 4454
f 4454 4443 4455
f 4443 4444 4455
f 4455 4444 4456
f 4444 4445 4456
f 4456 4445 4457
f 4445 4446 4457
f 4457 4446 4458
f 4446 4447 4458
f 4458 4447 4459
f 4447 4436 4459
f 4459 4436 4448
f 4448 4449 4460
f 4460 4449 4461
f 4449 4450 4461
f 4461 4450 4462
f 4450 4451 4462
f 4462 4451 4463
f 4451 4452 4463
f 4463 4452 4464
f 4452 4453 4464
f 4464 4453 4465
f 4453 4454 4465
f 4465 4454 4466
f 4454 4455 4466
f 4466 4455 4467
f 4455 4456 4467
f 4467 4456 4468
f 4456 4457 4468
f 4468 4457 4469
f 4457 4458 4469
f 4469 4458 4470
f 4458 4459 4470
f 4470 4459 4471
f 4459 4448 4471
f 4471 4448 4460
f 4460 4461 4472
f 4472 4461 4473
f 4461 4462 4473
f 4473 4462 4474
f 4462 4463 4474
f 4474 4463 4475
f 4463 4464 4475
f 4475 4464 4476
f 4464 4465 4476
f 4476 4465 4477
f 4465 4466 4477
f 4477 4466 4478
f 4466 4467 4478
f 4478 4467 4479
f 4467 4468 4479
f 4479 4468 4480
f 4468 4469 4480
f 4480 4469 4481
f 4469 4470 4481
f 4481 4470 4482
f 4470 4471 4482
f 4482 4471 4483
f 4471 4460 4483
f 4483 4460 4472
f 4472 4473 4484
f 4484 4473 4485
f 4473 4474 4485
f 4485 4474 4486
f 4474 4475 4486
f 4486 4475 4487
f 4475 4476 4487
f 4487 4476 4488
f 4476 4477 4488
f 4488 4477 4489
f 4477 4478 4489
f 4489 4478 4490
f 4478 4479 4490
f 4490 4479 4491
f 4479 4480 4491
f 4491 4480 4492
f 4480 4481 4492
f 4492 4481 4493
f 4481 4482 4493
f 4493 4482 4494
f 4482 4483 4494
f 4494 4483 4495
f 4483 4472 4495
f 4495 4472 4484
f 4484 4485 4496
f 4496 4485 4496
f 4485 4486 4496
f 4496 4486 4496
f 4486 4487 4496
f 4496 4487 4496
f 4487 4488 4496
f 4496 4488 4496
f 4488 4489 4496
f 4496 4489 4496
f 4489 4490 4496
f 4496 4490 4496
f 4490 4491 4496
f 4496 4491 4496
f 4491 4492 4496
f 4496 4492 4496
f 4492 4493 4496
f 4496 4493 4496
f 4493 4494 4496
f 4496 4494 4496
f 4494 4495 4496
f 4496 4495 4496
f 4495 4484 4496
f 4496 4484 4496

g Path_(12)
v 147.55 218.725 20.3
v 147.55 219.37502 20.3
v 147.225 219.28793 20.298132
v 146.9871 219.05002 20.296764
v 146.90002 218.725 20.296265
v 146.9871 218.40001 20.296764
v 147.225 218.1621 20.298132
v 147.55 218.07501 20.3
v 147.875 218.1621 20.301867
v 148.11292 218.40001 20.303234
v 148.2 218.725 20.303736
v 148.11292 219.05002 20.303234
v 147.875 219.28793 20.301867
v 147.57054 219.37453 21.046553
v 147.24348 219.29997 21.02065
v 146.9974 219.07135 21.001686
v 146.89825 218.74992 20.99474
v 146.97258 218.42183 21.001673
v 147.20047 218.17497 21.020628
v 147.52087 218.07549 21.046526
v 147.84793 218.15005 21.072428
v 148.094 218.37868 21.091393
v 148.19316 218.7001 21.09834
v 148.11884 219.0282 21.091406
v 147.89095 219.27505 21.07245
v 147.47194 219.37366 21.56995
v 147.16656 219.30736 21.489714
v 146.93204 219.085 21.456875
v 146.83118 218.7662 21.480232
v 146.89104 218.43636 21.55353
v 147.09557 218.18387 21.657124
v 147.38995 218.07637 21.76326
v 147.69533 218.14267 21.843496
v 147.92986 218.36502 21.876335
v 148.0307 218.68382 21.852978
v 147.97084 219.01366 21.77968
v 147.76633 219.26616 21.676086
v 146.88547 219.37169 22.248602
v 146.61978 219.21164 22.14286
v 146.4539 218.92578 22.05515
v 146.43227 218.59068 22.00897
v 146.56067 218.29614 22.016699
v 146.8047 218.1211 22.076262
v 147.09898 218.11243 22.171701
v 147.36465 218.27248 22.277445
v 147.53053 218.55833 22.365156
v 147.55217 218.89343 22.411335
v 147.42378 219.18797 22.403606
v 147.17975 219.36302 22.344042
v 146.7592 219.48299 22.950264
v 146.44536 219.39326 22.932875
v 146.2047 219.15883 23.002514
v 146.1017 218.84248 23.14052
v 146.16397 218.52899 23.309917
v 146.37482 218.30237 23.465313
v 146.67775 218.22333 23.56507
v 146.9916 218.31305 23.582457
v 147.23225 218.5475 23.51282
v 147.33525 218.86385 23.374811
v 147.27298 219.17732 23.205416
v 147.06213 219.40395 23.05002
v 146.47833 219.75134 23.86722
v 146.16325 219.6346 23.896013
v 145.947 219.377 23.922434
v 145.88753 219.04758 23.939404
v 146.00075 218.73459 23.942373
v 146.25633 218.52191 23.93055
v 146.5858 218.46654 23.907099
v 146.90088 218.58328 23.878305
v 147.11713 218.84088 23.851883
v 147.1766 219.1703 23.834913
v 147.06339 219.48328 23.831944
v 146.8078 219.69595 23.84377
v 146.64984 219.66994 24.522362
v 146.32187 219.62352 24.464596
v 146.06184 219.41682 24.414541
v 145.93944 219.10522 24.385614
v 145.98746 218.77225 24.385565
v 146.19302 218.50708 24.414406
v 146.50107 218.3808 24.464409
v 146.82904 218.42723 24.522175
v 147.08907 218.63393 24.57223
v 147.21146 218.94551 24.601156
v 147.16345 219.27849 24.601206
v 146.95787 219.54366 24.572365
v 146.23293 219.69836 25.192772
v 145.9723 219.57834 25.013859
v 145.7948 219.31725 24.888859
v 145.74794 218.98506 24.851265
v 145.84431 218.67078 24.91115
v 146.05809 218.4586 25.05247
v 146.33197 218.40541 25.237354
v 146.59258 218.52542 25.416265
v 146.7701 218.78651 25.541265
v 146.81694 219.1187 25.57886
v 146.72057 219.433 25.518974
v 146.5068 219.64516 25.377657
v 145.69801 219.69627 25.716501
v 145.47476 219.59256 25.48449
v 145.31825 219.34293 25.313896
v 145.27045 219.01427 25.250431
v 145.34415 218.69466 25.311102
v 145.5196 218.46973 25.479649
v 145.74982 218.39973 25.710913
v 145.97308 218.50346 25.942924
v 146.12958 218.75308 26.113518
v 146.17738 219.08174 26.176983
v 146.10368 219.40135 26.116312
v 145.92822 219.62628 25.947765
v 145.74767 219.04817 25.715096
usemtl mat_5
s 1
f 4497 4497 4498
f 4498 4497 4499
f 4497 4497 4499
f 4499 4497 4500
f 4497 4497 4500
f 4500 4497 4501
f 4497 4497 4501
f 4501 4497 4502
f 4497 4497 4502
f 4502 4497 4503
f 4497 4497 4503
f 4503 4497 4504
f 4497 4497 4504
f 4504 4497 4505
f 4497 4497 4505
f 4505 4497 4506
f 4497 4497 4506
f 4506 4497 4507
f 4497 4497 4507
f 4507 4497 4508
f 4497 4497 4508
f 4508 4497 4509
f 4497 4497 4509
f 4509 4497 4498
f 4498 4499 4510
f 4510 4499 4511
f 4499 4500 4511
f 4511 4500 4512
f 4500 4501 4512
f 4512 4501 4513
f 4501 4502 4513
f 4513 4502 4514
f 4502 4503 4514
f 4514 4503 4515
f 4503 4504 4515
f 4515 4504 4516
f 4504 4505 4516
f 4516 4505 4517
f 4505 4506 4517
f 4517 4506 4518
f 4506 4507 4518
f 4518 4507 4519
f 4507 4508 4519
f 4519 4508 4520
f 4508 4509 4520
f 4520 4509 4521
f 4509 4498 4521
f 4521 4498 4510
f 4510 4511 4522
f 4522 4511 4523
f 4511 4512 4523
f 4523 4512 4524
f 4512 4513 4524
f 4524 4513 4525
f 4513 4514 4525
f 4525 4514 4526
f 4514 4515 4526
f 4526 4515 4527
f 4515 4516 4527
f 4527 4516 4528
f 4516 4517 4528
f 4528 4517 4529
f 4517 4518 4529
f 4529 4518 4530
f 4518 4519 4530
f 4530 4519 4531
f 4519 4520 4531
f 4531 4520 4532
f 4520 4521 4532
f 4532 4521 4533
f 4521 4510 4533
f 4533 4510 4522
f 4522 4523 4534
f 4534 4523 4535
f 4523 4524 4535
f 4535 4524 4536
f 4524 4525 4536
f 4536 4525 4537
f 4525 4526 4537
f 4537 4526 4538
f 4526 4527 4538
f 4538 4527 4539
f 4527 4528 4539
f 4539 4528 4540
f 4528 4529 4540
f 4540 4529 4541
f 4529 4530 4541
f 4541 4530 4542
f 4530 4531 4542
f 4542 4531 4543
f 4531 4532 4543
f 4543 4532 4544
f 4532 4533 4544
f 4544 4533 4545
f 4533 4522 4545
f 4545 4522 4534
f 4534 4535 4546
f 4546 4535 4547
f 4535 4536 4547
f 4547 4536 4548
f 4536 4537 4548
f 4548 4537 4549
f 4537 4538 4549
f 4549 4538 4550
f 4538 4539 4550
f 4550 4539 4551
f 4539 4540 4551
f 4551 4540 4552
f 4540 4541 4552
f 4552 4541 4553
f 4541 4542 4553
f 4553 4542 4554
f 4542 4543 4554
f 4554 4543 4555
f 4543 4544 4555
f 4555 4544 4556
f 4544 4545 4556
f 4556 4545 4557
f 4545 4534 4557
f 4557 4534 4546
f 4546 4547 4558
f 4558 4547 4559
f 4547 4548 4559
f 4559 4548 4560
f 4548 4549 4560
f 4560 4549 4561
f 4549 4550 4561
f 4561 4550 4562
f 4550 4551 4562
f 4562 4551 4563
f 4551 4552 4563
f 4563 4552 4564
f 4552 4553 4564
f 4564 4553 4565
f 4553 4554 4565
f 4565 4554 4566
f 4554 4555 4566
f 4566 4555 4567
f 4555 4556 4567
f 4567 4556 4568
f 4556 4557 4568
f 4568 4557 4569
f 4557 4546 4569
f 4569 4546 4558
f 4558 4559 4570
f 4570 4559 4571
f 4559 4560 4571
f 4571 4560 4572
f 4560 4561 4572
f 4572 4561 4573
f 4561 4562 4573
f 4573 4562 4574
f 4562 4563 4574
f 4574 4563 4575
f 4563 4564 4575
f 4575 4564 4576
f 4564 4565 4576
f 4576 4565 4577
f 4565 4566 4577
f 4577 4566 4578
f 4566 4567 4578
f 4578 4567 4579
f 4567 4568 4579
f 4579 4568 4580
f 4568 4569 4580
f 4580 4569 4581
f 4569 4558 4581
f 4581 4558 4570
f 4570 4571 4582
f 4582 4571 4583
f 4571 4572 4583
f 4583 4572 4584
f 4572 4573 4584
f 4584 4573 4585
f 4573 4574 4585
f 4585 4574 4586
f 4574 4575 4586
f 4586 4575 4587
f 4575 4576 4587
f 4587 4576 4588
f 4576 4577 4588
f 4588 4577 4589
f 4577 4578 4589
f 4589 4578 4590
f 4578 4579 4590
f 4590 4579 4591
f 4579 4580 4591
f 4591 4580 4592
f 4580 4581 4592
f 4592 4581 4593
f 4581 4570 4593
f 4593 4570 4582
f 4582 4583 4594
f 4594 4583 4595
f 4583 4584 4595
f 4595 4584 4596
f 4584 4585 4596
f 4596 4585 4597
f 4585 4586 4597
f 4597 4586 4598
f 4586 4587 4598
f 4598 4587 4599
f 4587 4588 4599
f 4599 4588 4600
f 4588 4589 4600
f 4600 4589 4601
f 4589 4590 4601
f 4601 4590 4602
f 4590 4591 4602
f 4602 4591 4603
f 4591 4592 4603
f 4603 4592 4604
f 4592 4593 4604
f 4604 4593 4605
f 4593 4582 4605
f 4605 4582 4594
f 4594 4595 4606
f 4606 4595 4606
f 4595 4596 4606
f 4606 4596 4606
f 4596 4597 4606
f 4606 4597 4606
f 4597 4598 4606
f 4606 4598 4606
f 4598 4599 4606
f 4606 4599 4606
f 4599 4600 4606
f 4606 4600 4606
f 4600 4601 4606
f 4606 4601 4606
f 4601 4602 4606
f 4606 4602 4606
f 4602 4603 4606
f 4606 4603 4606
f 4603 4604 4606
f 4606 4604 4606
f 4604 4605 4606
f 4606 4605 4606
f 4605 4594 4606
f 4606 4594 4606

g Path_(11)
v 156.32501 208.65001 20.3
v 155.70912 208.44676 20.353317
v 155.80467 208.36906 20.04523
v 156.03966 208.36664 19.808102
v 156.35109 208.44014 19.705473
v 156.65553 208.56989 19.76484
v 156.87143 208.7211 19.970297
v 156.9409 208.85326 20.26679
v 156.84534 208.93095 20.574877
v 156.61037 208.93338 20.812004
v 156.29893 208.85988 20.914635
v 155.99448 208.73013 20.855268
v 155.7786 208.57893 20.64981
v 155.93356 207.81677 20.578075
v 156.02773 207.74269 20.268753
v 156.2589 207.75018 20.028124
v 156.56516 207.83723 19.920668
v 156.86441 207.98051 19.975174
v 157.0765 208.14163 20.17704
v 157.14458 208.27742 20.472174
v 157.05042 208.3515 20.781496
v 156.81924 208.34401 21.022125
v 156.51299 208.25696 21.129581
v 156.21373 208.11368 21.075075
v 156.00165 207.95256 20.873209
v 156.20761 207.23666 20.787762
v 156.29576 207.16391 20.503471
v 156.51936 207.17857 20.339876
v 156.81847 207.27675 20.340809
v 157.11295 207.43211 20.506021
v 157.3239 207.60306 20.791246
v 157.39479 207.74374 21.120054
v 157.30663 207.81651 21.404345
v 157.08302 207.80183 21.56794
v 156.78392 207.70366 21.567007
v 156.48944 207.5483 21.401794
v 156.27849 207.37737 21.116571
v 156.81227 207.46667 20.724722
usemtl mat_6
s 1
f 4607 4607 4608
f 4608 4607 4609
f 4607 4607 4609
f 4609 4607 4610
f 4607 4607 4610
f 4610 4607 4611
f 4607 4607 4611
f 4611 4607 4612
f 4607 4607 4612
f 4612 4607 4613
f 4607 4607 4613
f 4613 4607 4614
f 4607 4607 4614
f 4614 4607 4615
f 4607 4607 4615
f 4615 4607 4616
f 4607 4607 4616
f 4616 4607 4617
f 4607 4607 4617
f 4617 4607 4618
f 4607 4607 4618
f 4618 4607 4619
f 4607 4607 4619
f 4619 4607 4608
f 4608 4609 4620
f 4620 4609 4621
f 4609 4610 4621
f 4621 4610 4622
f 4610 4611 4622
f 4622 4611 4623
f 4611 4612 4623
f 4623 4612 4624
f 4612 4613 4624
f 4624 4613 4625
f 4613 4614 4625
f 4625 4614 4626
f 4614 4615 4626
f 4626 4615 4627
f 4615 4616 4627
f 4627 4616 4628
f 4616 4617 4628
f 4628 4617 4629
f 4617 4618 4629
f 4629 4618 4630
f 4618 4619 4630
f 4630 4619 4631
f 4619 4608 4631
f 4631 4608 4620
f 4620 4621 4632
f 4632 4621 4633
f 4621 4622 4633
f 4633 4622 4634
f 4622 4623 4634
f 4634 4623 4635
f 4623 4624 4635
f 4635 4624 4636
f 4624 4625 4636
f 4636 4625 4637
f 4625 4626 4637
f 4637 4626 4638
f 4626 4627 4638
f 4638 4627 4639
f 4627 4628 4639
f 4639 4628 4640
f 4628 4629 4640
f 4640 4629 4641
f 4629 4630 4641
f 4641 4630 4642
f 4630 4631 4642
f 4642 4631 4643
f 4631 4620 4643
f 4643 4620 4632
f 4632 4633 4644
f 4644 4633 4644
f 4633 4634 4644
f 4644 4634 4644
f 4634 4635 4644
f 4644 4635 4644
f 4635 4636 4644
f 4644 4636 4644
f 4636 4637 4644
f 4644 4637 4644
f 4637 4638 4644
f 4644 4638 4644
f 4638 4639 4644
f 4644 4639 4644
f 4639 4640 4644
f 4644 4640 4644
f 4640 4641 4644
f 4644 4641 4644
f 4641 4642 4644
f 4644 4642 4644
f 4642 4643 4644
f 4644 4643 4644
f 4643 4632 4644
f 4644 4632 4644

g Path_(3)
v 113.425 53.950005 32.55
v 113.181854 54.549107 32.614967
v 113.0722 54.443527 32.310173
v 113.05707 54.205708 32.066174
v 113.14053 53.899372 31.948347
v 113.300224 53.606606 31.988268
v 113.49335 53.40585 32.175236
v 113.66816 53.3509 32.459156
v 113.77782 53.45648 32.763954
v 113.792946 53.694298 33.007954
v 113.70948 54.000633 33.12578
v 113.54979 54.293404 33.08586
v 113.35667 54.49416 32.89889
v 112.48443 54.21673 33.141594
v 112.33964 54.117165 32.88062
v 112.30143 53.887184 32.647514
v 112.38005 53.58841 32.504738
v 112.554436 53.3009 32.49055
v 112.77785 53.101692 32.608753
v 112.99043 53.044163 32.82767
v 113.13522 53.143726 33.088646
v 113.17342 53.373707 33.321754
v 113.0948 53.67248 33.464527
v 112.920425 53.95999 33.478714
v 112.697014 54.1592 33.360516
v 111.947296 53.788933 33.730747
v 111.79329 53.748257 33.439323
v 111.74613 53.570805 33.152424
v 111.818474 53.304127 32.946926
v 111.99092 53.019676 32.877888
v 112.21728 52.793674 32.963814
v 112.436874 52.686676 33.181675
v 112.59089 52.72735 33.4731
v 112.63804 52.9048 33.759995
v 112.5657 53.17148 33.965496
v 112.39325 53.45593 34.03453
v 112.16689 53.68193 33.94861
v 111.25005 53.20676 34.05468
v 111.14848 53.286312 33.74321
v 111.150536 53.22738 33.409985
v 111.25565 53.045757 33.144287
v 111.43567 52.790108 33.017315
v 111.64235 52.528934 33.063087
v 111.82031 52.332214 33.26934
v 111.92188 52.252663 33.58081
v 111.91983 52.311596 33.914036
v 111.81471 52.493217 34.179733
v 111.6347 52.748867 34.306705
v 111.42802 53.01004 34.260933
v 110.65088 52.589314 34.08287
v 110.55965 52.755424 33.804333
v 110.55637 52.78258 33.468452
v 110.641945 52.663506 33.165234
v 110.793434 52.430107 32.975925
v 110.970245 52.144924 32.95125
v 111.125 51.88437 33.097813
v 111.21624 51.718258 33.376354
v 111.21951 51.6911 33.71223
v 111.13394 51.810173 34.01545
v 110.98245 52.043575 34.20476
v 110.80564 52.32876 34.22944
v 109.903946 52.363396 33.99801
v 109.847176 52.480354 33.68794
v 109.86326 52.440857 33.35438
v 109.947876 52.255486 33.086708
v 110.07836 51.97391 32.95665
v 110.21975 51.67158 32.999046
v 110.33416 51.429504 33.202545
v 110.39092 51.312542 33.51261
v 110.37484 51.35204 33.846172
v 110.29022 51.53741 34.113842
v 110.15974 51.818985 34.243904
v 110.01835 52.12132 34.201504
v 109.14646 51.959724 34.030468
v 109.08233 52.096508 33.729404
v 109.093735 52.080364 33.393368
v 109.17761 51.915615 33.112396
v 109.31149 51.646408 32.961777
v 109.4595 51.34488 32.98187
v 109.581985 51.091816 33.167286
v 109.64611 50.955036 33.46835
v 109.63471 50.97118 33.804386
v 109.55083 51.13593 34.085358
v 109.41695 51.405136 34.235973
v 109.268936 51.706665 34.215885
v 108.341 51.593872 33.975506
v 108.30429 51.721622 33.663773
v 108.349434 51.697445 33.3293
v 108.46435 51.52781 33.061707
v 108.61823 51.25818 32.932693
v 108.76986 50.960796 32.976833
v 108.87859 50.715343 33.182293
v 108.915306 50.58759 33.494026
v 108.870155 50.61177 33.8285
v 108.75525 50.781403 34.096092
v 108.601364 51.051033 34.225105
v 108.44974 51.34842 34.180965
v 107.46279 51.148384 33.75158
v 107.475334 51.255524 33.43656
v 107.5973 51.227314 33.129288
v 107.79601 51.071316 32.912094
v 108.01822 50.829327 32.843178
v 108.20439 50.566185 32.940998
v 108.304634 50.352406 33.179356
v 108.29209 50.245266 33.494373
v 108.17012 50.273476 33.801647
v 107.97141 50.429478 34.01884
v 107.7492 50.671467 34.08776
v 107.563034 50.934605 33.989937
v 106.891624 50.498528 33.437153
v 106.88423 50.555756 33.1047
v 107.00777 50.500538 32.793972
v 107.229126 50.347664 32.588234
v 107.48898 50.138096 32.542614
v 107.71773 49.927994 32.669334
v 107.85406 49.773647 32.93444
v 107.86144 49.716415 33.266895
v 107.73791 49.771637 33.57762
v 107.516556 49.92451 33.78336
v 107.25669 50.13408 33.82898
v 107.027954 50.34418 33.70226
v 106.4214 49.811295 33.642784
v 106.3174 49.87544 33.329784
v 106.35265 49.836704 32.998093
v 106.51772 49.705463 32.736588
v 106.76837 49.516888 32.615337
v 107.037445 49.321503 32.66683
v 107.252846 49.171665 32.87727
v 107.35685 49.10752 33.19027
v 107.321594 49.14626 33.52196
v 107.156525 49.277496 33.783466
v 106.905876 49.466072 33.904716
v 106.6368 49.661457 33.853226
v 105.97946 49.132633 33.61926
v 105.893555 49.210144 33.30333
v 105.93842 49.173676 32.97188
v 106.10204 49.033005 32.71373
v 106.340576 48.825817 32.59804
v 106.59011 48.607635 32.65582
v 106.783775 48.436916 32.871582
v 106.86969 48.359406 33.18751
v 106.82482 48.395874 33.51896
v 106.6612 48.536545 33.777115
v 106.42266 48.743732 33.8928
v 106.173134 48.961914 33.835022
v 105.37884 48.624844 33.625183
v 105.29879 48.70845 33.309258
v 105.33779 48.665886 32.977787
v 105.4854 48.50856 32.719585
v 105.70206 48.27862 32.60384
v 105.92971 48.037685 32.661564
v 106.10736 47.85031 32.877293
v 106.18741 47.766705 33.19322
v 106.14841 47.80927 33.524693
v 106.0008 47.9666 33.782894
v 105.78414 48.196537 33.89864
v 105.55649 48.43747 33.84091
v 104.73448 48.05011 33.507122
v 104.699936 48.08444 33.1742
v 104.78868 47.99743 32.86153
v 104.97694 47.81239 32.65289
v 105.21426 47.578903 32.604187
v 105.43705 47.35953 32.72847
v 105.585625 47.21306 32.992435
v 105.62017 47.178726 33.32536
v 105.53143 47.265736 33.638027
v 105.34318 47.450775 33.84667
v 105.10586 47.68426 33.89537
v 104.883064 47.903633 33.771088
v 104.15755 47.432655 33.570385
v 104.096924 47.49139 33.24468
v 104.16132 47.428875 32.920406
v 104.33349 47.261856 32.684452
v 104.56728 47.035095 32.600044
v 104.80007 46.809345 32.689796
v 104.969475 46.645096 32.92966
v 105.0301 46.586365 33.255367
v 104.9657 46.64888 33.57964
v 104.79353 46.815895 33.815594
v 104.55973 47.042656 33.9
v 104.32694 47.268406 33.81025
v 103.520424 46.797966 33.501213
v 103.484795 46.825924 33.16782
v 103.58436 46.74631 32.856464
v 103.792435 46.58046 32.650578
v 104.053276 46.37281 32.605324
v 104.29699 46.179 32.732826
v 104.45827 46.05096 32.998928
v 104.4939 46.023 33.33232
v 104.39433 46.10261 33.643673
v 104.18625 46.268463 33.849564
v 103.92541 46.476116 33.894817
v 103.6817 46.669926 33.76731
v 103.08799 46.079037 33.587776
v 103.00099 46.11888 33.264336
v 103.052925 46.053734 32.939217
v 103.22986 45.901054 32.699528
v 103.48439 45.70175 32.609497
v 103.74833 45.509228 32.693245
v 103.950935 45.37507 32.928337
v 104.03793 45.335228 33.251774
v 103.98601 45.40037 33.576897
v 103.80907 45.553055 33.816586
v 103.554535 45.752357 33.906616
v 103.2906 45.94488 33.822865
v 102.50945 45.49714 33.538498
v 102.45467 45.43801 33.208534
v 102.54128 45.285248 32.92483
v 102.746086 45.07978 32.763412
v 103.0142 44.876663 32.767525
v 103.27379 44.730324 32.936073
v 103.455284 44.679974 33.22389
v 103.51007 44.7391 33.553856
v 103.423454 44.891865 33.837555
v 103.21865 45.097332 33.998978
v 102.95054 45.30045 33.99486
v 102.69095 45.44679 33.826317
v 102.17018 44.851227 33.92892
v 102.03721 44.830566 33.623142
v 102.04136 44.702564 33.31912
v 102.181526 44.50152 33.09831
v 102.42015 44.281296 33.019882
v 102.69329 44.100906 33.10485
v 102.927765 44.008686 33.330452
v 103.06074 44.029346 33.63623
v 103.05659 44.15735 33.940254
v 102.91642 44.3584 34.16106
v 102.677795 44.57862 34.23949
v 102.404655 44.759007 34.15452
v 101.58533 44.263737 34.090973
v 101.51731 44.246307 33.760117
v 101.57977 44.116264 33.45549
v 101.755974 43.908455 33.25872
v 101.998695 43.67856 33.22253
v 102.2429 43.48818 33.356613
v 102.423164 43.388325 33.62505
v 102.49117 43.405758 33.955906
v 102.42871 43.5358 34.26053
v 102.25252 43.74361 34.457302
v 102.009796 43.973503 34.493492
v 101.76559 44.163883 34.359406
v 100.9242 43.598225 34.022503
v 100.95065 43.556263 33.68925
v 101.10785 43.42125 33.42383
v 101.35366 43.229366 33.297348
v 101.62222 43.032024 33.343704
v 101.84158 42.882103 33.550472
v 101.95296 42.81977 33.86225
v 101.9265 42.861732 34.195503
v 101.76931 42.996742 34.460926
v 101.5235 43.18863 34.587406
v 101.25493 43.38597 34.54105
v 101.035576 43.535892 34.334282
v 100.379524 42.657814 33.991516
v 100.444084 42.638985 33.661785
v 100.65914 42.57972 33.40986
v 100.967064 42.495895 33.303238
v 101.28535 42.409973 33.37049
v 101.52871 42.34498 33.5936
v 101.63194 42.318325 33.91278
v 101.567375 42.337154 34.242508
v 101.352325 42.396423 34.494434
v 101.044395 42.480247 34.601055
v 100.72611 42.566166 34.533802
v 100.48275 42.63116 34.310696
v 100.38979 41.75982 34.08431
v 100.40741 41.757088 33.74821
v 100.588 41.72491 33.46604
v 100.88316 41.671913 33.3134
v 101.21383 41.61229 33.331196
v 101.49138 41.562023 33.514652
v 101.64146 41.53458 33.814617
v 101.62384 41.53731 34.150715
v 101.44325 41.56949 34.432884
v 101.14808 41.622486 34.58552
v 100.81742 41.682106 34.56773
v 100.53987 41.732376 34.38427
v 100.08207 40.96641 34.068558
v 100.10809 40.96082 33.733498
v 100.296135 40.92893 33.45666
v 100.595825 40.87929 33.312233
v 100.92685 40.825207 33.33891
v 101.20051 40.781166 33.52954
v 101.34349 40.75897 33.833054
v 101.31747 40.764565 34.168118
v 101.12942 40.79645 34.44495
v 100.829735 40.84609 34.589382
v 100.49871 40.900173 34.562706
v 100.225044 40.944218 34.37207
v 100.10152 40.044975 34.00861
v 100.166 40.026382 33.672455
v 100.38687 40.00677 33.417034
v 100.704956 39.991398 33.31079
v 101.03502 39.984383 33.382183
v 101.28862 39.987602 33.61209
v 101.397804 40.0002 33.938908
v 101.33333 40.01879 34.275063
v 101.11245 40.038403 34.53048
v 100.79437 40.053776 34.636726
v 100.46431 40.06079 34.56533
v 100.21071 40.05757 34.335426
v 100.0373 39.37139 33.9378
v 100.115974 39.274693 33.64679
v 100.34061 39.15531 33.448074
v 100.65099 39.045235 33.394894
v 100.963974 38.973957 33.501507
v 101.19569 38.96057 33.73934
v 101.28404 39.008675 34.04467
v 101.20536 39.10537 34.335682
v 100.980736 39.22475 34.5344
v 100.67034 39.334827 34.587578
v 100.35736 39.40611 34.480965
v 100.125656 39.41949 34.24313
v 99.70597 38.688354 34.02797
v 99.867424 38.57524 33.750446
v 100.14097 38.43953 33.61401
v 100.45331 38.31759 33.65522
v 100.72076 38.24209 33.863037
v 100.87165 38.23326 34.18177
v 100.86555 38.293472 34.526024
v 100.7041 38.406586 34.803547
v 100.43055 38.542297 34.939983
v 100.11821 38.664238 34.898773
v 99.85076 38.73974 34.690956
v 99.69987 38.748566 34.37222
v 99.54817 37.783623 33.89484
v 99.81303 37.7343 33.693466
v 100.14117 37.671524 33.653404
v 100.44468 37.612118 33.785385
v 100.642235 37.571995 34.054047
v 100.68089 37.56191 34.387398
v 100.5503 37.58456 34.696125
v 100.28545 37.633884 34.897495
v 99.957306 37.69666 34.93756
v 99.65379 37.75607 34.80558
v 99.456245 37.79619 34.53692
v 99.41758 37.806274 34.203564
v 99.425606 36.96452 33.96454
v 99.6624 36.912647 33.7312
v 99.98152 36.843166 33.650326
v 100.29747 36.774696 33.74358
v 100.52558 36.725582 33.985977
v 100.604744 36.70899 34.31257
v 100.51373 36.729355 34.635845
v 100.27695 36.781227 34.86918
v 99.957825 36.850708 34.950054
v 99.64188 36.919178 34.8568
v 99.41376 36.968292 34.614403
v 99.3346 36.984886 34.28781
v 99.15883 36.22653 33.97598
v 99.384674 36.15312 33.737625
v 99.693596 36.052673 33.64995
v 100.00281 35.952106 33.736435
v 100.22947 35.878372 33.97391
v 100.31284 35.85122 34.29875
v 100.23058 35.877926 34.623913
v 100.00474 35.95134 34.862263
v 99.695816 36.051785 34.949944
v 99.3866 36.152348 34.863457
v 99.159935 36.226086 34.62598
v 99.07657 36.25324 34.30114
v 98.92287 35.468895 33.989983
v 99.136375 35.379272 33.745865
v 99.433815 35.254414 33.65023
v 99.735504 35.127785 33.728703
v 99.9606 35.03331 33.96025
v 100.04878 34.996304 34.28284
v 99.97643 35.026684 34.610027
v 99.76293 35.11631 34.85414
v 99.465485 35.241165 34.949776
v 99.163795 35.367798 34.871307
v 98.938705 35.462273 34.639755
v 98.85052 35.49928 34.31717
v 98.632576 34.744328 33.858326
v 98.879745 34.602642 33.67956
v 99.17177 34.43599 33.667164
v 99.4304 34.28902 33.82446
v 99.58632 34.201115 34.1093
v 99.59777 34.19583 34.44536
v 99.46168 34.27458 34.74259
v 99.2145 34.416264 34.921356
v 98.92248 34.582916 34.933754
v 98.66386 34.729885 34.77646
v 98.50793 34.81779 34.49162
v 98.49648 34.82308 34.15556
v 98.21789 33.968014 33.826176
v 98.48087 33.82534 33.67613
v 98.78017 33.67246 33.69753
v 99.03557 33.550335 33.88465
v 99.17865 33.491688 34.187347
v 99.17106 33.512238 34.524513
v 99.01485 33.606472 34.80581
v 98.75186 33.749146 34.955856
v 98.45257 33.902027 34.934456
v 98.19717 34.02415 34.747334
v 98.054085 34.082798 34.444637
v 98.06167 34.06225 34.10747
v 97.78796 33.189747 33.987297
v 97.98706 32.998566 33.80074
v 98.26512 32.81281 33.77943
v 98.54762 32.68225 33.92908
v 98.75888 32.641876 34.209595
v 98.84228 32.702503 34.545803
v 98.77547 32.847885 34.847626
v 98.57636 33.039066 35.034184
v 98.2983 33.224823 35.055492
v 98.0158 33.355377 34.90584
v 97.80455 33.395752 34.625328
v 97.72115 33.33513 34.28912
v 97.279976 32.694035 34.41636
v 97.400665 32.446804 34.224674
v 97.62647 32.203476 34.175297
v 97.89688 32.029243 34.28146
v 98.139435 31.970795 34.514717
v 98.28915 32.043793 34.81256
v 98.30591 32.228676 35.095192
v 98.18521 32.475906 35.286877
v 97.95941 32.719234 35.336254
v 97.689 32.893467 35.23009
v 97.44644 32.951916 34.996838
v 97.29673 32.878918 34.69899
v 96.76139 32.17557 34.82753
v 96.890236 31.965242 34.595325
v 97.124725 31.741764 34.50769
v 97.40202 31.565016 34.5881
v 97.647835 31.482359 34.815018
v 97.79629 31.51594 35.127632
v 97.80761 31.656761 35.442184
v 97.678764 31.867092 35.67439
v 97.444275 32.090572 35.762024
v 97.16698 32.26732 35.681614
v 96.921165 32.349976 35.454697
v 96.77271 32.316395 35.142082
v 96.26255 31.377335 35.16143
v 96.44057 31.284132 34.900238
v 96.72874 31.175852 34.77079
v 97.049835 31.081509 34.80777
v 97.31784 31.02638 35.001263
v 97.46092 31.02524 35.29943
v 97.44075 31.078392 35.622375
v 97.26273 31.171595 35.883564
v 96.97456 31.279875 36.013012
v 96.65346 31.374218 35.976032
v 96.38546 31.429346 35.78254
v 96.24238 31.430487 35.48437
v 96.18065 30.481865 35.25417
v 96.31599 30.402576 34.968315
v 96.58427 30.319344 34.815372
v 96.91361 30.25447 34.836315
v 97.21576 30.225338 35.02554
v 97.40976 30.239754 35.332336
v 97.44363 30.293854 35.674503
v 97.30828 30.373142 35.960358
v 97.04 30.456375 36.113304
v 96.71066 30.521248 36.092358
v 96.40851 30.55038 35.903137
v 96.214516 30.535965 35.596336
v 95.920555 29.750618 35.454712
v 96.018 29.665741 35.132458
v 96.260445 29.573845 34.92961
v 96.58293 29.499554 34.900528
v 96.89905 29.462774 35.052994
v 97.12409 29.473362 35.34616
v 97.19777 29.528479 35.701473
v 97.10033 29.613358 36.023727
v 96.85789 29.705254 36.226574
v 96.5354 29.779545 36.25566
v 96.219284 29.816324 36.10319
v 95.99423 29.805737 35.810028
v 95.887596 28.839148 35.535538
v 96.061066 28.817776 35.246334
v 96.35497 28.792053 35.083946
v 96.69056 28.768871 35.09189
v 96.977905 28.75444 35.268032
v 97.14002 28.752628 35.565178
v 97.13347 28.763922 35.90371
v 96.96 28.785292 36.192913
v 96.66609 28.811016 36.355297
v 96.330505 28.834198 36.347355
v 96.04316 28.848627 36.171215
v 95.88104 28.85044 35.874065
v 95.829315 28.17504 35.677055
v 95.922714 28.109777 35.35642
v 96.155304 28.00529 35.14094
v 96.46477 27.889574 35.088352
v 96.76818 27.793638 35.21275
v 96.98425 27.743187 35.480797
v 97.05508 27.75174 35.82067
v 96.96168 27.817001 36.141304
v 96.72909 27.92149 36.356785
v 96.419624 28.037205 36.40937
v 96.11621 28.13314 36.284977
v 95.90014 28.183592 36.01693
v 95.41344 27.607893 35.829388
v 95.44272 27.448067 35.543335
v 95.61437 27.243593 35.361988
v 95.88239 27.04926 35.333935
v 96.174965 26.917135 35.466698
v 96.413704 26.882626 35.724697
v 96.53463 26.954977 36.038807
v 96.50535 27.114803 36.324863
v 96.333694 27.319277 36.50621
v 96.065674 27.51361 36.534264
v 95.7731 27.645735 36.4015
v 95.53436 27.680244 36.143497
v 95.11273 27.041151 36.245937
v 95.0694 26.86605 35.951416
v 95.17977 26.638083 35.740425
v 95.41428 26.418331 35.669502
v 95.7101 26.26568 35.75765
v 95.98795 26.22103 35.981243
v 96.1734 26.296345 36.28038
v 96.216736 26.471447 36.5749
v 96.10636 26.699413 36.785892
v 95.87185 26.919165 36.856815
v 95.57603 27.071817 36.76867
v 95.29817 27.116467 36.545074
v 94.61169 26.313032 36.487415
v 94.70518 26.182665 36.201294
v 94.93257 26.021723 36.03895
v 95.23295 25.87333 36.043888
v 95.52582 25.777245 36.21478
v 95.732704 25.759216 36.505836
v 95.79817 25.824076 36.839073
v 95.70469 25.954441 37.125195
v 95.477295 26.115383 37.287537
v 95.17692 26.263779 37.2826
v 94.88405 26.359861 37.11171
v 94.67716 26.37789 36.82065
v 94.42569 25.48688 36.526356
v 94.60631 25.409529 36.253044
v 94.88925 25.291126 36.114666
v 95.198715 25.163397 36.148296
v 95.451775 25.060568 36.34493
v 95.58062 25.01019 36.65187
v 95.550735 25.02576 36.98688
v 95.370125 25.103111 37.260193
v 95.08717 25.221514 37.39857
v 94.77772 25.349243 37.36494
v 94.52466 25.452072 37.16831
v 94.395805 25.50245 36.861366
v 94.01988 24.706139 36.448418
v 94.23711 24.63722 36.200905
v 94.54287 24.539087 36.100487
v 94.855255 24.438036 36.17407
v 95.090546 24.361141 36.40193
v 95.18571 24.32901 36.723022
v 95.115234 24.350248 37.051304
v 94.89801 24.419168 37.298813
v 94.59225 24.5173 37.39923
v 94.27986 24.618353 37.32565
v 94.04457 24.695246 37.097786
v 93.94941 24.727379 36.776695
v 93.96896 23.919233 36.424908
v 94.18656 23.822916 36.18704
v 94.48377 23.691374 36.10002
v 94.78095 23.559855 36.187172
v 94.998474 23.463596 36.42514
v 95.07805 23.428394 36.750156
v 94.99836 23.463678 37.075138
v 94.78076 23.559996 37.313007
v 94.48355 23.691536 37.400024
v 94.18637 23.823057 37.312874
v 93.96885 23.919313 37.074905
v 93.889275 23.954517 36.74989
v 93.488556 23.427355 36.424953
v 93.67125 23.274916 36.187057
v 93.92079 23.06669 36.1
v 94.17033 22.858475 36.18711
v 94.35298 22.706057 36.425045
v 94.41982 22.650278 36.750053
v 94.352936 22.706085 37.075047
v 94.17024 22.858522 37.312943
v 93.9207 23.066748 37.4
v 93.671165 23.274963 37.31289
v 93.48851 23.427382 37.07495
v 93.42167 23.48316 36.749947
v 92.92172 22.686466 36.424995
v 93.126785 22.565828 36.18708
v 93.406906 22.401033 36.1
v 93.68703 22.23624 36.187084
v 93.89209 22.115602 36.425003
v 93.96715 22.071445 36.750004
v 93.89209 22.115602 37.075
v 93.68703 22.236242 37.312916
v 93.4069 22.401035 37.399998
v 93.12678 22.56583 37.312916
v 92.92172 22.686468 37.074997
v 92.846664 22.730623 36.749996
v 92.57561 21.888943 36.425
v 92.78653 21.778873 36.187084
v 93.07466 21.62852 36.1
v 93.362785 21.478163 36.187084
v 93.57371 21.368095 36.425
v 93.65092 21.327806 36.75
v 93.57371 21.368095 37.075
v 93.362785 21.478163 37.312916
v 93.07465 21.62852 37.399998
v 92.78653 21.778873 37.312916
v 92.5756 21.888943 37.075
v 92.4984 21.92923 36.75
v 92.1171 21.14391 36.425
v 92.3343 21.046799 36.187084
v 92.631 20.914143 36.1
v 92.92769 20.781488 36.187084
v 93.14488 20.684378 36.425
v 93.22438 20.648832 36.75
v 93.14488 20.684378 37.075
v 92.92769 20.781488 37.312916
v 92.63099 20.914143 37.399998
v 92.3343 21.046799 37.312916
v 92.1171 21.14391 37.075
v 92.037605 21.179455 36.75
v 91.89793 20.372393 36.425
v 92.10778 20.260294 36.187084
v 92.39444 20.107164 36.1
v 92.68111 19.954037 36.187084
v 92.89096 19.841938 36.425
v 92.96777 19.800907 36.75
v 92.89096 19.841938 37.075
v 92.68111 19.954037 37.312916
v 92.39444 20.107164 37.399998
v 92.10778 20.260294 37.312916
v 91.89793 20.372393 37.075
v 91.82111 20.413424 36.75
v 91.42146 19.820652 36.425
v 91.60479 19.669012 36.187084
v 91.855225 19.461866 36.1
v 92.10565 19.25472 36.187084
v 92.28898 19.10308 36.425
v 92.35609 19.047575 36.75
v 92.28898 19.10308 37.075
v 92.10565 19.25472 37.312916
v 91.855225 19.461866 37.399998
v 91.60479 19.669012 37.312916
v 91.42146 19.820652 37.075
v 91.35436 19.876156 36.75
v 90.87107 19.147512 36.425
v 91.06186 19.005373 36.187084
v 91.32249 18.811205 36.1
v 91.58311 18.617037 36.187084
v 91.773895 18.474897 36.425
v 91.84373 18.42287 36.75
v 91.773895 18.474897 37.075
v 91.58311 18.617037 37.312916
v 91.32249 18.811205 37.399998
v 91.06186 19.005373 37.312916
v 90.87107 19.147512 37.075
v 90.80124 19.19954 36.75
v 90.40729 18.460373 36.425
v 90.59502 18.314217 36.187084
v 90.85146 18.114565 36.1
v 91.10791 17.914911 36.187084
v 91.29564 17.768757 36.425
v 91.36435 17.71526 36.75
v 91.29564 17.768757 37.075
v 91.10791 17.914911 37.312916
v 90.85146 18.114565 37.399998
v 90.59502 18.314217 37.312916
v 90.40729 18.460373 37.075
v 90.33857 18.513868 36.75
v 89.88314 17.874424 36.425
v 90.05578 17.710716 36.187084
v 90.2916 17.487085 36.1
v 90.527435 17.263454 36.187084
v 90.70007 17.099745 36.425
v 90.76326 17.039824 36.75
v 90.70007 17.099745 37.075
v 90.527435 17.263454 37.312916
v 90.2916 17.487085 37.399998
v 90.05578 17.710716 37.312916
v 89.88314 17.874424 37.075
v 89.819954 17.934347 36.75
v 89.297424 17.293526 36.425
v 89.46534 17.124975 36.187084
v 89.69471 16.894728 36.1
v 89.92408 16.664482 36.187084
v 90.091995 16.495932 36.425
v 90.15346 16.434237 36.75
v 90.091995 16.495932 37.075
v 89.92408 16.664482 37.312916
v 89.69471 16.894728 37.399998
v 89.46534 17.124975 37.312916
v 89.297424 17.293526 37.075
v 89.23596 17.35522 36.75
v 88.70204 16.698126 36.425
v 88.87028 16.529896 36.187084
v 89.10009 16.300089 36.1
v 89.3299 16.07028 36.187084
v 89.49814 15.90205 36.425
v 89.559715 15.840473 36.75
v 89.49814 15.90205 37.075
v 89.3299 16.07028 37.312916
v 89.10009 16.300089 37.399998
v 88.87028 16.529896 37.312916
v 88.70204 16.698126 37.075
v 88.640465 16.759703 36.75
v 88.109 16.101921 36.42116
v 88.27837 15.932543 36.184875
v 88.5086 15.702318 36.100014
v 88.73798 15.472935 36.189316
v 88.90507 15.305855 36.428852
v 88.96507 15.245849 36.75444
v 88.901924 15.308994 37.078835
v 88.732544 15.478372 37.31512
v 88.50232 15.708596 37.399982
v 88.27294 15.93798 37.310684
v 88.10586 16.105059 37.071148
v 88.04585 16.165066 36.74556
v 87.50005 15.523917 36.4617
v 87.6488 15.358596 36.209167
v 87.86777 15.126884 36.101467
v 88.09827 14.890871 36.167454
v 88.27854 14.713795 36.389446
v 88.36029 14.643103 36.707966
v 88.32161 14.697738 37.037663
v 88.17286 14.863059 37.29019
v 87.953896 15.09477 37.397892
v 87.7234 15.330784 37.331905
v 87.54312 15.50786 37.109913
v 87.46137 15.578552 36.791393
v 86.88553 14.952416 36.51366
v 86.97508 14.736213 36.26954
v 87.15073 14.467171 36.1632
v 87.365395 14.217381 36.22314
v 87.56157 14.053773 36.433292
v 87.68668 14.020187 36.737347
v 87.707214 14.125623 37.053837
v 87.61766 14.341826 37.29796
v 87.44202 14.610868 37.404297
v 87.22735 14.860659 37.34436
v 87.03117 15.024266 37.134205
v 86.90606 15.057852 36.83015
v 86.24552 14.606715 36.97544
v 86.255844 14.387412 36.713554
v 86.371124 14.10082 36.57328
v 86.56047 13.82373 36.59221
v 86.77316 13.630389 36.76526
v 86.952194 13.572602 37.04607
v 87.0496 13.6658535 37.359398
v 87.039276 13.885157 37.62128
v 86.923996 14.171749 37.761555
v 86.73464 14.448838 37.74263
v 86.52196 14.6421795 37.569576
v 86.342926 14.699966 37.288765
v 85.680565 14.239847 37.301434
v 85.69479 14.040651 37.039547
v 85.78938 13.752034 36.89803
v 85.939 13.451331 36.9148
v 86.103546 13.219114 37.08536
v 86.23894 13.117606 37.364014
v 86.30888 13.1740055 37.676094
v 86.294655 13.373201 37.93798
v 86.200066 13.6618185 38.0795
v 86.050446 13.962522 38.06273
v 85.8859 14.194738 37.892166
v 85.75051 14.296247 37.613514
v 84.83527 13.977544 37.540787
v 84.841606 13.835522 37.241947
v 84.945076 13.589354 37.039486
v 85.117966 13.304998 36.987648
v 85.31394 13.05865 37.10032
v 85.48051 12.916317 37.347317
v 85.57302 12.916137 37.662457
v 85.56669 13.058158 37.961292
v 85.46322 13.304326 38.163754
v 85.29033 13.588681 38.215595
v 85.094345 13.83503 38.10292
v 84.92779 13.977364 37.855923
v 84.21291 13.245878 37.631897
v 84.32319 13.092578 37.354267
v 84.52885 12.872007 37.20622
v 84.77479 12.64327 37.227413
v 84.9951 12.467653 37.41218
v 85.13077 12.392215 37.71101
v 85.145424 12.437169 38.043827
v 85.03515 12.590469 38.321457
v 84.82949 12.811039 38.469505
v 84.58355 13.039778 38.44831
v 84.363235 13.215394 38.263542
v 84.22757 13.290832 37.964714
v 83.68247 12.6632 37.480637
v 83.85135 12.501737 37.238533
v 84.08105 12.274119 37.14561
v 84.310036 12.041337 37.226776
v 84.476944 11.865765 37.460278
v 84.537056 11.794445 37.78355
v 84.47426 11.84649 38.10997
v 84.30538 12.007953 38.352077
v 84.07568 12.23557 38.445
v 83.846695 12.468352 38.363834
v 83.67979 12.643925 38.130333
v 83.61968 12.715244 37.80706
v 83.06703 12.038844 37.486115
v 83.23888 11.881153 37.243603
v 83.47749 11.663109 37.150192
v 83.718956 11.443133 37.230915
v 83.89856 11.28017 37.464146
v 83.96818 11.217885 37.787384
v 83.90916 11.272967 38.11402
v 83.73731 11.430657 38.356533
v 83.498695 11.648703 38.449944
v 83.25723 11.868678 38.36922
v 83.07764 12.031641 38.13599
v 83.00802 12.093925 37.81275
v 82.479294 11.328709 37.475243
v 82.67629 11.195495 37.237225
v 82.94548 11.013455 37.15
v 83.21473 10.8313675 37.236946
v 83.41189 10.698022 37.474762
v 83.48413 10.649149 37.799725
v 83.4121 10.697843 38.12476
v 83.2151 10.831058 38.362778
v 82.94591 11.013097 38.45
v 82.67667 11.195184 38.363056
v 82.47951 11.328529 38.125244
v 82.407265 11.377403 37.80028
v 82.117836 10.629805 37.475006
v 82.30101 10.477988 37.237087
v 82.55124 10.270599 37.149998
v 82.80147 10.063209 37.237076
v 82.98465 9.911386 37.474987
v 83.051704 9.855811 37.799984
v 82.984665 9.911377 38.124985
v 82.80148 10.063194 38.362907
v 82.551254 10.270582 38.449997
v 82.301025 10.477974 38.36292
v 82.11784 10.629797 38.125008
v 82.05079 10.68537 37.80001
v 81.519135 10.164502 37.475014
v 81.67785 9.987271 37.23709
v 81.89467 9.745166 37.149998
v 82.11148 9.5030575 37.237076
v 82.27021 9.325819 37.474987
v 82.32831 9.2609415 37.799984
v 82.27022 9.325808 38.124985
v 82.1115 9.503038 38.362907
v 81.894684 9.745144 38.45
v 81.67787 9.987252 38.362923
v 81.51914 10.164491 38.12501
v 81.461044 10.229368 37.800014
v 80.90215 9.548256 37.475
v 81.07042 9.380058 37.237083
v 81.30028 9.150296 37.149998
v 81.530136 8.920533 37.237083
v 81.6984 8.752336 37.475
v 81.75999 8.690771 37.8
v 81.6984 8.752336 38.125
v 81.530136 8.920534 38.362915
v 81.30028 9.150296 38.45
v 81.07042 9.380058 38.362915
v 80.90215 9.548256 38.125
v 80.84056 9.60982 37.8
v 80.29829 8.944132 37.475
v 80.47046 8.779941 37.237083
v 80.70566 8.55565 37.149998
v 80.940865 8.33136 37.237083
v 81.11304 8.167168 37.475
v 81.17606 8.107069 37.8
v 81.11304 8.167168 38.125
v 80.940865 8.33136 38.362915
v 80.70566 8.55565 38.45
v 80.47046 8.779941 38.362915
v 80.29829 8.944132 38.125
v 80.23526 9.0042305 37.8
v 79.6889 8.27034 37.475
v 79.87952 8.127969 37.237083
v 80.13991 7.9334855 37.149998
v 80.40029 7.7390027 37.237083
v 80.590904 7.596631 37.475
v 80.660675 7.5445194 37.8
v 80.590904 7.596631 38.125
v 80.40029 7.7390027 38.362915
v 80.13991 7.9334855 38.45
v 79.87952 8.127969 38.362915
v 79.6889 8.27034 38.125
v 79.61913 8.322452 37.8
v 79.26371 7.565293 37.475
v 79.44975 7.416994 37.237083
v 79.703896 7.2144146 37.149998
v 79.95803 7.0118346 37.237083
v 80.14407 6.863536 37.475
v 80.21217 6.809255 37.8
v 80.14407 6.863536 38.125
v 79.95803 7.0118346 38.362915
v 79.703896 7.2144146 38.45
v 79.44975 7.416994 38.362915
v 79.26371 7.565293 38.125
v 79.19562 7.6195736 37.8
v 78.70439 7.029406 37.475
v 78.87164 6.860203 37.237083
v 79.10012 6.629067 37.149998
v 79.3286 6.397931 37.237083
v 79.49586 6.228728 37.475
v 79.557076 6.1667953 37.8
v 79.49586 6.228728 38.125
v 79.3286 6.397931 38.362915
v 79.10012 6.629067 38.45
v 78.87164 6.860203 38.362915
v 78.70439 7.029406 38.125
v 78.64317 7.0913386 37.8
v 78.10914 6.429507 37.475
v 78.27764 6.2615485 37.237083
v 78.50783 6.032113 37.149998
v 78.73801 5.8026776 37.237083
v 78.90652 5.6347194 37.475
v 78.96819 5.5732427 37.8
v 78.90652 5.6347194 38.125
v 78.73801 5.8026776 38.362915
v 78.50783 6.032113 38.45
v 78.27764 6.2615485 38.362915
v 78.10914 6.429507 38.125
v 78.047455 6.4909835 37.8
v 77.51488 5.8360357 37.475
v 77.68306 5.667753 37.237083
v 77.9128 5.4378753 37.149998
v 78.14255 5.2079973 37.237083
v 78.31073 5.0397153 37.475
v 78.372284 4.97812 37.8
v 78.31073 5.0397153 38.125
v 78.14255 5.2079973 38.362915
v 77.9128 5.4378753 38.45
v 77.68306 5.667753 38.362915
v 77.51488 5.8360357 38.125
v 77.45332 5.897631 37.8
v 76.92016 5.2412353 37.475
v 77.088394 5.0730085 37.237083
v 77.318214 4.843206 37.149998
v 77.54803 4.613404 37.237083
v 77.71627 4.4451766 37.475
v 77.77785 4.383601 37.8
v 77.71627 4.4451766 38.125
v 77.54803 4.613404 38.362915
v 77.318214 4.843206 38.45
v 77.088394 5.0730085 38.362915
v 76.92016 5.2412353 38.125
v 76.85858 5.3028107 37.8
v 76.32554 4.64662 37.475
v 76.493774 4.4783874 37.237083
v 76.72358 4.248577 37.149998
v 76.95339 4.0187674 37.237083
v 77.12162 3.8505347 37.475
v 77.1832 3.7889574 37.8
v 77.12162 3.8505347 38.125
v 76.95339 4.0187674 38.362915
v 76.72358 4.248577 38.45
v 76.493774 4.4783874 38.362915
v 76.32554 4.64662 38.125
v 76.26396 4.708197 37.8
v 75.73091 4.0519896 37.475
v 75.89914 3.8837574 37.237083
v 76.12895 3.6539476 37.149998
v 76.358765 3.424138 37.237083
v 76.52699 3.2559056 37.475
v 76.58857 3.1943283 37.8
v 76.52699 3.2559056 38.125
v 76.358765 3.424138 38.362915
v 76.12895 3.6539476 38.45
v 75.89914 3.8837574 38.362915
v 75.73091 4.0519896 38.125
v 75.669334 4.113567 37.8
v 76.12895 3.653947 37.8
usemtl mat_7
s 1
f 4645 4645 4646
f 4646 4645 4647
f 4645 4645 4647
f 4647 4645 4648
f 4645 4645 4648
f 4648 4645 4649
f 4645 4645 4649
f 4649 4645 4650
f 4645 4645 4650
f 4650 4645 4651
f 4645 4645 4651
f 4651 4645 4652
f 4645 4645 4652
f 4652 4645 4653
f 4645 4645 4653
f 4653 4645 4654
f 4645 4645 4654
f 4654 4645 4655
f 4645 4645 4655
f 4655 4645 4656
f 4645 4645 4656
f 4656 4645 4657
f 4645 4645 4657
f 4657 4645 4646
f 4646 4647 4658
f 4658 4647 4659
f 4647 4648 4659
f 4659 4648 4660
f 4648 4649 4660
f 4660 4649 4661
f 4649 4650 4661
f 4661 4650 4662
f 4650 4651 4662
f 4662 4651 4663
f 4651 4652 4663
f 4663 4652 4664
f 4652 4653 4664
f 4664 4653 4665
f 4653 4654 4665
f 4665 4654 4666
f 4654 4655 4666
f 4666 4655 4667
f 4655 4656 4667
f 4667 4656 4668
f 4656 4657 4668
f 4668 4657 4669
f 4657 4646 4669
f 4669 4646 4658
f 4658 4659 4670
f 4670 4659 4671
f 4659 4660 4671
f 4671 4660 4672
f 4660 4661 4672
f 4672 4661 4673
f 4661 4662 4673
f 4673 4662 4674
f 4662 4663 4674
f 4674 4663 4675
f 4663 4664 4675
f 4675 4664 4676
f 4664 4665 4676
f 4676 4665 4677
f 4665 4666 4677
f 4677 4666 4678
f 4666 4667 4678
f 4678 4667 4679
f 4667 4668 4679
f 4679 4668 4680
f 4668 4669 4680
f 4680 4669 4681
f 4669 4658 4681
f 4681 4658 4670
f 4670 4671 4682
f 4682 4671 4683
f 4671 4672 4683
f 4683 4672 4684
f 4672 4673 4684
f 4684 4673 4685
f 4673 4674 4685
f 4685 4674 4686
f 4674 4675 4686
f 4686 4675 4687
f 4675 4676 4687
f 4687 4676 4688
f 4676 4677 4688
f 4688 4677 4689
f 4677 4678 4689
f 4689 4678 4690
f 4678 4679 4690
f 4690 4679 4691
f 4679 4680 4691
f 4691 4680 4692
f 4680 4681 4692
f 4692 4681 4693
f 4681 4670 4693
f 4693 4670 4682
f 4682 4683 4694
f 4694 4683 4695
f 4683 4684 4695
f 4695 4684 4696
f 4684 4685 4696
f 4696 4685 4697
f 4685 4686 4697
f 4697 4686 4698
f 4686 4687 4698
f 4698 4687 4699
f 4687 4688 4699
f 4699 4688 4700
f 4688 4689 4700
f 4700 4689 4701
f 4689 4690 4701
f 4701 4690 4702
f 4690 4691 4702
f 4702 4691 4703
f 4691 4692 4703
f 4703 4692 4704
f 4692 4693 4704
f 4704 4693 4705
f 4693 4682 4705
f 4705 4682 4694
f 4694 4695 4706
f 4706 4695 4707
f 4695 4696 4707
f 4707 4696 4708
f 4696 4697 4708
f 4708 4697 4709
f 4697 4698 4709
f 4709 4698 4710
f 4698 4699 4710
f 4710 4699 4711
f 4699 4700 4711
f 4711 4700 4712
f 4700 4701 4712
f 4712 4701 4713
f 4701 4702 4713
f 4713 4702 4714
f 4702 4703 4714
f 4714 4703 4715
f 4703 4704 4715
f 4715 4704 4716
f 4704 4705 4716
f 4716 4705 4717
f 4705 4694 4717
f 4717 4694 4706
f 4706 4707 4718
f 4718 4707 4719
f 4707 4708 4719
f 4719 4708 4720
f 4708 4709 4720
f 4720 4709 4721
f 4709 4710 4721
f 4721 4710 4722
f 4710 4711 4722
f 4722 4711 4723
f 4711 4712 4723
f 4723 4712 4724
f 4712 4713 4724
f 4724 4713 4725
f 4713 4714 4725
f 4725 4714 4726
f 4714 4715 4726
f 4726 4715 4727
f 4715 4716 4727
f 4727 4716 4728
f 4716 4717 4728
f 4728 4717 4729
f 4717 4706 4729
f 4729 4706 4718
f 4718 4719 4730
f 4730 4719 4731
f 4719 4720 4731
f 4731 4720 4732
f 4720 4721 4732
f 4732 4721 4733
f 4721 4722 4733
f 4733 4722 4734
f 4722 4723 4734
f 4734 4723 4735
f 4723 4724 4735
f 4735 4724 4736
f 4724 4725 4736
f 4736 4725 4737
f 4725 4726 4737
f 4737 4726 4738
f 4726 4727 4738
f 4738 4727 4739
f 4727 4728 4739
f 4739 4728 4740
f 4728 4729 4740
f 4740 4729 4741
f 4729 4718 4741
f 4741 4718 4730
f 4730 4731 4742
f 4742 4731 4743
f 4731 4732 4743
f 4743 4732 4744
f 4732 4733 4744
f 4744 4733 4745
f 4733 4734 4745
f 4745 4734 4746
f 4734 4735 4746
f 4746 4735 4747
f 4735 4736 4747
f 4747 4736 4748
f 4736 4737 4748
f 4748 4737 4749
f 4737 4738 4749
f 4749 4738 4750
f 4738 4739 4750
f 4750 4739 4751
f 4739 4740 4751
f 4751 4740 4752
f 4740 4741 4752
f 4752 4741 4753
f 4741 4730 4753
f 4753 4730 4742
f 4742 4743 4754
f 4754 4743 4755
f 4743 4744 4755
f 4755 4744 4756
f 4744 4745 4756
f 4756 4745 4757
f 4745 4746 4757
f 4757 4746 4758
f 4746 4747 4758
f 4758 4747 4759
f 4747 4748 4759
f 4759 4748 4760
f 4748 4749 4760
f 4760 4749 4761
f 4749 4750 4761
f 4761 4750 4762
f 4750 4751 4762
f 4762 4751 4763
f 4751 4752 4763
f 4763 4752 4764
f 4752 4753 4764
f 4764 4753 4765
f 4753 4742 4765
f 4765 4742 4754
f 4754 4755 4766
f 4766 4755 4767
f 4755 4756 4767
f 4767 4756 4768
f 4756 4757 4768
f 4768 4757 4769
f 4757 4758 4769
f 4769 4758 4770
f 4758 4759 4770
f 4770 4759 4771
f 4759 4760 4771
f 4771 4760 4772
f 4760 4761 4772
f 4772 4761 4773
f 4761 4762 4773
f 4773 4762 4774
f 4762 4763 4774
f 4774 4763 4775
f 4763 4764 4775
f 4775 4764 4776
f 4764 4765 4776
f 4776 4765 4777
f 4765 4754 4777
f 4777 4754 4766
f 4766 4767 4778
f 4778 4767 4779
f 4767 4768 4779
f 4779 4768 4780
f 4768 4769 4780
f 4780 4769 4781
f 4769 4770 4781
f 4781 4770 4782
f 4770 4771 4782
f 4782 4771 4783
f 4771 4772 4783
f 4783 4772 4784
f 4772 4773 4784
f 4784 4773 4785
f 4773 4774 4785
f 4785 4774 4786
f 4774 4775 4786
f 4786 4775 4787
f 4775 4776 4787
f 4787 4776 4788
f 4776 4777 4788
f 4788 4777 4789
f 4777 4766 4789
f 4789 4766 4778
f 4778 4779 4790
f 4790 4779 4791
f 4779 4780 4791
f 4791 4780 4792
f 4780 4781 4792
f 4792 4781 4793
f 4781 4782 4793
f 4793 4782 4794
f 4782 4783 4794
f 4794 4783 4795
f 4783 4784 4795
f 4795 4784 4796
f 4784 4785 4796
f 4796 4785 4797
f 4785 4786 4797
f 4797 4786 4798
f 4786 4787 4798
f 4798 4787 4799
f 4787 4788 4799
f 4799 4788 4800
f 4788 4789 4800
f 4800 4789 4801
f 4789 4778 4801
f 4801 4778 4790
f 4790 4791 4802
f 4802 4791 4803
f 4791 4792 4803
f 4803 4792 4804
f 4792 4793 4804
f 4804 4793 4805
f 4793 4794 4805
f 4805 4794 4806
f 4794 4795 4806
f 4806 4795 4807
f 4795 4796 4807
f 4807 4796 4808
f 4796 4797 4808
f 4808 4797 4809
f 4797 4798 4809
f 4809 4798 4810
f 4798 4799 4810
f 4810 4799 4811
f 4799 4800 4811
f 4811 4800 4812
f 4800 4801 4812
f 4812 4801 4813
f 4801 4790 4813
f 4813 4790 4802
f 4802 4803 4814
f 4814 4803 4815
f 4803 4804 4815
f 4815 4804 4816
f 4804 4805 4816
f 4816 4805 4817
f 4805 4806 4817
f 4817 4806 4818
f 4806 4807 4818
f 4818 4807 4819
f 4807 4808 4819
f 4819 4808 4820
f 4808 4809 4820
f 4820 4809 4821
f 4809 4810 4821
f 4821 4810 4822
f 4810 4811 4822
f 4822 4811 4823
f 4811 4812 4823
f 4823 4812 4824
f 4812 4813 4824
f 4824 4813 4825
f 4813 4802 4825
f 4825 4802 4814
f 4814 4815 4826
f 4826 4815 4827
f 4815 4816 4827
f 4827 4816 4828
f 4816 4817 4828
f 4828 4817 4829
f 4817 4818 4829
f 4829 4818 4830
f 4818 4819 4830
f 4830 4819 4831
f 4819 4820 4831
f 4831 4820 4832
f 4820 4821 4832
f 4832 4821 4833
f 4821 4822 4833
f 4833 4822 4834
f 4822 4823 4834
f 4834 4823 4835
f 4823 4824 4835
f 4835 4824 4836
f 4824 4825 4836
f 4836 4825 4837
f 4825 4814 4837
f 4837 4814 4826
f 4826 4827 4838
f 4838 4827 4839
f 4827 4828 4839
f 4839 4828 4840
f 4828 4829 4840
f 4840 4829 4841
f 4829 4830 4841
f 4841 4830 4842
f 4830 4831 4842
f 4842 4831 4843
f 4831 4832 4843
f 4843 4832 4844
f 4832 4833 4844
f 4844 4833 4845
f 4833 4834 4845
f 4845 4834 4846
f 4834 4835 4846
f 4846 4835 4847
f 4835 4836 4847
f 4847 4836 4848
f 4836 4837 4848
f 4848 4837 4849
f 4837 4826 4849
f 4849 4826 4838
f 4838 4839 4850
f 4850 4839 4851
f 4839 4840 4851
f 4851 4840 4852
f 4840 4841 4852
f 4852 4841 4853
f 4841 4842 4853
f 4853 4842 4854
f 4842 4843 4854
f 4854 4843 4855
f 4843 4844 4855
f 4855 4844 4856
f 4844 4845 4856
f 4856 4845 4857
f 4845 4846 4857
f 4857 4846 4858
f 4846 4847 4858
f 4858 4847 4859
f 4847 4848 4859
f 4859 4848 4860
f 4848 4849 4860
f 4860 4849 4861
f 4849 4838 4861
f 4861 4838 4850
f 4850 4851 4862
f 4862 4851 4863
f 4851 4852 4863
f 4863 4852 4864
f 4852 4853 4864
f 4864 4853 4865
f 4853 4854 4865
f 4865 4854 4866
f 4854 4855 4866
f 4866 4855 4867
f 4855 4856 4867
f 4867 4856 4868
f 4856 4857 4868
f 4868 4857 4869
f 4857 4858 4869
f 4869 4858 4870
f 4858 4859 4870
f 4870 4859 4871
f 4859 4860 4871
f 4871 4860 4872
f 4860 4861 4872
f 4872 4861 4873
f 4861 4850 4873
f 4873 4850 4862
f 4862 4863 4874
f 4874 4863 4875
f 4863 4864 4875
f 4875 4864 4876
f 4864 4865 4876
f 4876 4865 4877
f 4865 4866 4877
f 4877 4866 4878
f 4866 4867 4878
f 4878 4867 4879
f 4867 4868 4879
f 4879 4868 4880
f 4868 4869 4880
f 4880 4869 4881
f 4869 4870 4881
f 4881 4870 4882
f 4870 4871 4882
f 4882 4871 4883
f 4871 4872 4883
f 4883 4872 4884
f 4872 4873 4884
f 4884 4873 4885
f 4873 4862 4885
f 4885 4862 4874
f 4874 4875 4886
f 4886 4875 4887
f 4875 4876 4887
f 4887 4876 4888
f 4876 4877 4888
f 4888 4877 4889
f 4877 4878 4889
f 4889 4878 4890
f 4878 4879 4890
f 4890 4879 4891
f 4879 4880 4891
f 4891 4880 4892
f 4880 4881 4892
f 4892 4881 4893
f 4881 4882 4893
f 4893 4882 4894
f 4882 4883 4894
f 4894 4883 4895
f 4883 4884 4895
f 4895 4884 4896
f 4884 4885 4896
f 4896 4885 4897
f 4885 4874 4897
f 4897 4874 4886
f 4886 4887 4898
f 4898 4887 4899
f 4887 4888 4899
f 4899 4888 4900
f 4888 4889 4900
f 4900 4889 4901
f 4889 4890 4901
f 4901 4890 4902
f 4890 4891 4902
f 4902 4891 4903
f 4891 4892 4903
f 4903 4892 4904
f 4892 4893 4904
f 4904 4893 4905
f 4893 4894 4905
f 4905 4894 4906
f 4894 4895 4906
f 4906 4895 4907
f 4895 4896 4907
f 4907 4896 4908
f 4896 4897 4908
f 4908 4897 4909
f 4897 4886 4909
f 4909 4886 4898
f 4898 4899 4910
f 4910 4899 4911
f 4899 4900 4911
f 4911 4900 4912
f 4900 4901 4912
f 4912 4901 4913
f 4901 4902 4913
f 4913 4902 4914
f 4902 4903 4914
f 4914 4903 4915
f 4903 4904 4915
f 4915 4904 4916
f 4904 4905 4916
f 4916 4905 4917
f 4905 4906 4917
f 4917 4906 4918
f 4906 4907 4918
f 4918 4907 4919
f 4907 4908 4919
f 4919 4908 4920
f 4908 4909 4920
f 4920 4909 4921
f 4909 4898 4921
f 4921 4898 4910
f 4910 4911 4922
f 4922 4911 4923
f 4911 4912 4923
f 4923 4912 4924
f 4912 4913 4924
f 4924 4913 4925
f 4913 4914 4925
f 4925 4914 4926
f 4914 4915 4926
f 4926 4915 4927
f 4915 4916 4927
f 4927 4916 4928
f 4916 4917 4928
f 4928 4917 4929
f 4917 4918 4929
f 4929 4918 4930
f 4918 4919 4930
f 4930 4919 4931
f 4919 4920 4931
f 4931 4920 4932
f 4920 4921 4932
f 4932 4921 4933
f 4921 4910 4933
f 4933 4910 4922
f 4922 4923 4934
f 4934 4923 4935
f 4923 4924 4935
f 4935 4924 4936
f 4924 4925 4936
f 4936 4925 4937
f 4925 4926 4937
f 4937 4926 4938
f 4926 4927 4938
f 4938 4927 4939
f 4927 4928 4939
f 4939 4928 4940
f 4928 4929 4940
f 4940 4929 4941
f 4929 4930 4941
f 4941 4930 4942
f 4930 4931 4942
f 4942 4931 4943
f 4931 4932 4943
f 4943 4932 4944
f 4932 4933 4944
f 4944 4933 4945
f 4933 4922 4945
f 4945 4922 4934
f 4934 4935 4946
f 4946 4935 4947
f 4935 4936 4947
f 4947 4936 4948
f 4936 4937 4948
f 4948 4937 4949
f 4937 4938 4949
f 4949 4938 4950
f 4938 4939 4950
f 4950 4939 4951
f 4939 4940 4951
f 4951 4940 4952
f 4940 4941 4952
f 4952 4941 4953
f 4941 4942 4953
f 4953 4942 4954
f 4942 4943 4954
f 4954 4943 4955
f 4943 4944 4955
f 4955 4944 4956
f 4944 4945 4956
f 4956 4945 4957
f 4945 4934 4957
f 4957 4934 4946
f 4946 4947 4958
f 4958 4947 4959
f 4947 4948 4959
f 4959 4948 4960
f 4948 4949 4960
f 4960 4949 4961
f 4949 4950 4961
f 4961 4950 4962
f 4950 4951 4962
f 4962 4951 4963
f 4951 4952 4963
f 4963 4952 4964
f 4952 4953 4964
f 4964 4953 4965
f 4953 4954 4965
f 4965 4954 4966
f 4954 4955 4966
f 4966 4955 4967
f 4955 4956 4967
f 4967 4956 4968
f 4956 4957 4968
f 4968 4957 4969
f 4957 4946 4969
f 4969 4946 4958
f 4958 4959 4970
f 4970 4959 4971
f 4959 4960 4971
f 4971 4960 4972
f 4960 4961 4972
f 4972 4961 4973
f 4961 4962 4973
f 4973 4962 4974
f 4962 4963 4974
f 4974 4963 4975
f 4963 4964 4975
f 4975 4964 4976
f 4964 4965 4976
f 4976 4965 4977
f 4965 4966 4977
f 4977 4966 4978
f 4966 4967 4978
f 4978 4967 4979
f 4967 4968 4979
f 4979 4968 4980
f 4968 4969 4980
f 4980 4969 4981
f 4969 4958 4981
f 4981 4958 4970
f 4970 4971 4982
f 4982 4971 4983
f 4971 4972 4983
f 4983 4972 4984
f 4972 4973 4984
f 4984 4973 4985
f 4973 4974 4985
f 4985 4974 4986
f 4974 4975 4986
f 4986 4975 4987
f 4975 4976 4987
f 4987 4976 4988
f 4976 4977 4988
f 4988 4977 4989
f 4977 4978 4989
f 4989 4978 4990
f 4978 4979 4990
f 4990 4979 4991
f 4979 4980 4991
f 4991 4980 4992
f 4980 4981 4992
f 4992 4981 4993
f 4981 4970 4993
f 4993 4970 4982
f 4982 4983 4994
f 4994 4983 4995
f 4983 4984 4995
f 4995 4984 4996
f 4984 4985 4996
f 4996 4985 4997
f 4985 4986 4997
f 4997 4986 4998
f 4986 4987 4998
f 4998 4987 4999
f 4987 4988 4999
f 4999 4988 5000
f 4988 4989 5000
f 5000 4989 5001
f 4989 4990 5001
f 5001 4990 5002
f 4990 4991 5002
f 5002 4991 5003
f 4991 4992 5003
f 5003 4992 5004
f 4992 4993 5004
f 5004 4993 5005
f 4993 4982 5005
f 5005 4982 4994
f 4994 4995 5006
f 5006 4995 5007
f 4995 4996 5007
f 5007 4996 5008
f 4996 4997 5008
f 5008 4997 5009
f 4997 4998 5009
f 5009 4998 5010
f 4998 4999 5010
f 5010 4999 5011
f 4999 5000 5011
f 5011 5000 5012
f 5000 5001 5012
f 5012 5001 5013
f 5001 5002 5013
f 5013 5002 5014
f 5002 5003 5014
f 5014 5003 5015
f 5003 5004 5015
f 5015 5004 5016
f 5004 5005 5016
f 5016 5005 5017
f 5005 4994 5017
f 5017 4994 5006
f 5006 5007 5018
f 5018 5007 5019
f 5007 5008 5019
f 5019 5008 5020
f 5008 5009 5020
f 5020 5009 5021
f 5009 5010 5021
f 5021 5010 5022
f 5010 5011 5022
f 5022 5011 5023
f 5011 5012 5023
f 5023 5012 5024
f 5012 5013 5024
f 5024 5013 5025
f 5013 5014 5025
f 5025 5014 5026
f 5014 5015 5026
f 5026 5015 5027
f 5015 5016 5027
f 5027 5016 5028
f 5016 5017 5028
f 5028 5017 5029
f 5017 5006 5029
f 5029 5006 5018
f 5018 5019 5030
f 5030 5019 5031
f 5019 5020 5031
f 5031 5020 5032
f 5020 5021 5032
f 5032 5021 5033
f 5021 5022 5033
f 5033 5022 5034
f 5022 5023 5034
f 5034 5023 5035
f 5023 5024 5035
f 5035 5024 5036
f 5024 5025 5036
f 5036 5025 5037
f 5025 5026 5037
f 5037 5026 5038
f 5026 5027 5038
f 5038 5027 5039
f 5027 5028 5039
f 5039 5028 5040
f 5028 5029 5040
f 5040 5029 5041
f 5029 5018 5041
f 5041 5018 5030
f 5030 5031 5042
f 5042 5031 5043
f 5031 5032 5043
f 5043 5032 5044
f 5032 5033 5044
f 5044 5033 5045
f 5033 5034 5045
f 5045 5034 5046
f 5034 5035 5046
f 5046 5035 5047
f 5035 5036 5047
f 5047 5036 5048
f 5036 5037 5048
f 5048 5037 5049
f 5037 5038 5049
f 5049 5038 5050
f 5038 5039 5050
f 5050 5039 5051
f 5039 5040 5051
f 5051 5040 5052
f 5040 5041 5052
f 5052 5041 5053
f 5041 5030 5053
f 5053 5030 5042
f 5042 5043 5054
f 5054 5043 5055
f 5043 5044 5055
f 5055 5044 5056
f 5044 5045 5056
f 5056 5045 5057
f 5045 5046 5057
f 5057 5046 5058
f 5046 5047 5058
f 5058 5047 5059
f 5047 5048 5059
f 5059 5048 5060
f 5048 5049 5060
f 5060 5049 5061
f 5049 5050 5061
f 5061 5050 5062
f 5050 5051 5062
f 5062 5051 5063
f 5051 5052 5063
f 5063 5052 5064
f 5052 5053 5064
f 5064 5053 5065
f 5053 5042 5065
f 5065 5042 5054
f 5054 5055 5066
f 5066 5055 5067
f 5055 5056 5067
f 5067 5056 5068
f 5056 5057 5068
f 5068 5057 5069
f 5057 5058 5069
f 5069 5058 5070
f 5058 5059 5070
f 5070 5059 5071
f 5059 5060 5071
f 5071 5060 5072
f 5060 5061 5072
f 5072 5061 5073
f 5061 5062 5073
f 5073 5062 5074
f 5062 5063 5074
f 5074 5063 5075
f 5063 5064 5075
f 5075 5064 5076
f 5064 5065 5076
f 5076 5065 5077
f 5065 5054 5077
f 5077 5054 5066
f 5066 5067 5078
f 5078 5067 5079
f 5067 5068 5079
f 5079 5068 5080
f 5068 5069 5080
f 5080 5069 5081
f 5069 5070 5081
f 5081 5070 5082
f 5070 5071 5082
f 5082 5071 5083
f 5071 5072 5083
f 5083 5072 5084
f 5072 5073 5084
f 5084 5073 5085
f 5073 5074 5085
f 5085 5074 5086
f 5074 5075 5086
f 5086 5075 5087
f 5075 5076 5087
f 5087 5076 5088
f 5076 5077 5088
f 5088 5077 5089
f 5077 5066 5089
f 5089 5066 5078
f 5078 5079 5090
f 5090 5079 5091
f 5079 5080 5091
f 5091 5080 5092
f 5080 5081 5092
f 5092 5081 5093
f 5081 5082 5093
f 5093 5082 5094
f 5082 5083 5094
f 5094 5083 5095
f 5083 5084 5095
f 5095 5084 5096
f 5084 5085 5096
f 5096 5085 5097
f 5085 5086 5097
f 5097 5086 5098
f 5086 5087 5098
f 5098 5087 5099
f 5087 5088 5099
f 5099 5088 5100
f 5088 5089 5100
f 5100 5089 5101
f 5089 5078 5101
f 5101 5078 5090
f 5090 5091 5102
f 5102 5091 5103
f 5091 5092 5103
f 5103 5092 5104
f 5092 5093 5104
f 5104 5093 5105
f 5093 5094 5105
f 5105 5094 5106
f 5094 5095 5106
f 5106 5095 5107
f 5095 5096 5107
f 5107 5096 5108
f 5096 5097 5108
f 5108 5097 5109
f 5097 5098 5109
f 5109 5098 5110
f 5098 5099 5110
f 5110 5099 5111
f 5099 5100 5111
f 5111 5100 5112
f 5100 5101 5112
f 5112 5101 5113
f 5101 5090 5113
f 5113 5090 5102
f 5102 5103 5114
f 5114 5103 5115
f 5103 5104 5115
f 5115 5104 5116
f 5104 5105 5116
f 5116 5105 5117
f 5105 5106 5117
f 5117 5106 5118
f 5106 5107 5118
f 5118 5107 5119
f 5107 5108 5119
f 5119 5108 5120
f 5108 5109 5120
f 5120 5109 5121
f 5109 5110 5121
f 5121 5110 5122
f 5110 5111 5122
f 5122 5111 5123
f 5111 5112 5123
f 5123 5112 5124
f 5112 5113 5124
f 5124 5113 5125
f 5113 5102 5125
f 5125 5102 5114
f 5114 5115 5126
f 5126 5115 5127
f 5115 5116 5127
f 5127 5116 5128
f 5116 5117 5128
f 5128 5117 5129
f 5117 5118 5129
f 5129 5118 5130
f 5118 5119 5130
f 5130 5119 5131
f 5119 5120 5131
f 5131 5120 5132
f 5120 5121 5132
f 5132 5121 5133
f 5121 5122 5133
f 5133 5122 5134
f 5122 5123 5134
f 5134 5123 5135
f 5123 5124 5135
f 5135 5124 5136
f 5124 5125 5136
f 5136 5125 5137
f 5125 5114 5137
f 5137 5114 5126
f 5126 5127 5138
f 5138 5127 5139
f 5127 5128 5139
f 5139 5128 5140
f 5128 5129 5140
f 5140 5129 5141
f 5129 5130 5141
f 5141 5130 5142
f 5130 5131 5142
f 5142 5131 5143
f 5131 5132 5143
f 5143 5132 5144
f 5132 5133 5144
f 5144 5133 5145
f 5133 5134 5145
f 5145 5134 5146
f 5134 5135 5146
f 5146 5135 5147
f 5135 5136 5147
f 5147 5136 5148
f 5136 5137 5148
f 5148 5137 5149
f 5137 5126 5149
f 5149 5126 5138
f 5138 5139 5150
f 5150 5139 5151
f 5139 5140 5151
f 5151 5140 5152
f 5140 5141 5152
f 5152 5141 5153
f 5141 5142 5153
f 5153 5142 5154
f 5142 5143 5154
f 5154 5143 5155
f 5143 5144 5155
f 5155 5144 5156
f 5144 5145 5156
f 5156 5145 5157
f 5145 5146 5157
f 5157 5146 5158
f 5146 5147 5158
f 5158 5147 5159
f 5147 5148 5159
f 5159 5148 5160
f 5148 5149 5160
f 5160 5149 5161
f 5149 5138 5161
f 5161 5138 5150
f 5150 5151 5162
f 5162 5151 5163
f 5151 5152 5163
f 5163 5152 5164
f 5152 5153 5164
f 5164 5153 5165
f 5153 5154 5165
f 5165 5154 5166
f 5154 5155 5166
f 5166 5155 5167
f 5155 5156 5167
f 5167 5156 5168
f 5156 5157 5168
f 5168 5157 5169
f 5157 5158 5169
f 5169 5158 5170
f 5158 5159 5170
f 5170 5159 5171
f 5159 5160 5171
f 5171 5160 5172
f 5160 5161 5172
f 5172 5161 5173
f 5161 5150 5173
f 5173 5150 5162
f 5162 5163 5174
f 5174 5163 5175
f 5163 5164 5175
f 5175 5164 5176
f 5164 5165 5176
f 5176 5165 5177
f 5165 5166 5177
f 5177 5166 5178
f 5166 5167 5178
f 5178 5167 5179
f 5167 5168 5179
f 5179 5168 5180
f 5168 5169 5180
f 5180 5169 5181
f 5169 5170 5181
f 5181 5170 5182
f 5170 5171 5182
f 5182 5171 5183
f 5171 5172 5183
f 5183 5172 5184
f 5172 5173 5184
f 5184 5173 5185
f 5173 5162 5185
f 5185 5162 5174
f 5174 5175 5186
f 5186 5175 5187
f 5175 5176 5187
f 5187 5176 5188
f 5176 5177 5188
f 5188 5177 5189
f 5177 5178 5189
f 5189 5178 5190
f 5178 5179 5190
f 5190 5179 5191
f 5179 5180 5191
f 5191 5180 5192
f 5180 5181 5192
f 5192 5181 5193
f 5181 5182 5193
f 5193 5182 5194
f 5182 5183 5194
f 5194 5183 5195
f 5183 5184 5195
f 5195 5184 5196
f 5184 5185 5196
f 5196 5185 5197
f 5185 5174 5197
f 5197 5174 5186
f 5186 5187 5198
f 5198 5187 5199
f 5187 5188 5199
f 5199 5188 5200
f 5188 5189 5200
f 5200 5189 5201
f 5189 5190 5201
f 5201 5190 5202
f 5190 5191 5202
f 5202 5191 5203
f 5191 5192 5203
f 5203 5192 5204
f 5192 5193 5204
f 5204 5193 5205
f 5193 5194 5205
f 5205 5194 5206
f 5194 5195 5206
f 5206 5195 5207
f 5195 5196 5207
f 5207 5196 5208
f 5196 5197 5208
f 5208 5197 5209
f 5197 5186 5209
f 5209 5186 5198
f 5198 5199 5210
f 5210 5199 5211
f 5199 5200 5211
f 5211 5200 5212
f 5200 5201 5212
f 5212 5201 5213
f 5201 5202 5213
f 5213 5202 5214
f 5202 5203 5214
f 5214 5203 5215
f 5203 5204 5215
f 5215 5204 5216
f 5204 5205 5216
f 5216 5205 5217
f 5205 5206 5217
f 5217 5206 5218
f 5206 5207 5218
f 5218 5207 5219
f 5207 5208 5219
f 5219 5208 5220
f 5208 5209 5220
f 5220 5209 5221
f 5209 5198 5221
f 5221 5198 5210
f 5210 5211 5222
f 5222 5211 5223
f 5211 5212 5223
f 5223 5212 5224
f 5212 5213 5224
f 5224 5213 5225
f 5213 5214 5225
f 5225 5214 5226
f 5214 5215 5226
f 5226 5215 5227
f 5215 5216 5227
f 5227 5216 5228
f 5216 5217 5228
f 5228 5217 5229
f 5217 5218 5229
f 5229 5218 5230
f 5218 5219 5230
f 5230 5219 5231
f 5219 5220 5231
f 5231 5220 5232
f 5220 5221 5232
f 5232 5221 5233
f 5221 5210 5233
f 5233 5210 5222
f 5222 5223 5234
f 5234 5223 5235
f 5223 5224 5235
f 5235 5224 5236
f 5224 5225 5236
f 5236 5225 5237
f 5225 5226 5237
f 5237 5226 5238
f 5226 5227 5238
f 5238 5227 5239
f 5227 5228 5239
f 5239 5228 5240
f 5228 5229 5240
f 5240 5229 5241
f 5229 5230 5241
f 5241 5230 5242
f 5230 5231 5242
f 5242 5231 5243
f 5231 5232 5243
f 5243 5232 5244
f 5232 5233 5244
f 5244 5233 5245
f 5233 5222 5245
f 5245 5222 5234
f 5234 5235 5246
f 5246 5235 5247
f 5235 5236 5247
f 5247 5236 5248
f 5236 5237 5248
f 5248 5237 5249
f 5237 5238 5249
f 5249 5238 5250
f 5238 5239 5250
f 5250 5239 5251
f 5239 5240 5251
f 5251 5240 5252
f 5240 5241 5252
f 5252 5241 5253
f 5241 5242 5253
f 5253 5242 5254
f 5242 5243 5254
f 5254 5243 5255
f 5243 5244 5255
f 5255 5244 5256
f 5244 5245 5256
f 5256 5245 5257
f 5245 5234 5257
f 5257 5234 5246
f 5246 5247 5258
f 5258 5247 5259
f 5247 5248 5259
f 5259 5248 5260
f 5248 5249 5260
f 5260 5249 5261
f 5249 5250 5261
f 5261 5250 5262
f 5250 5251 5262
f 5262 5251 5263
f 5251 5252 5263
f 5263 5252 5264
f 5252 5253 5264
f 5264 5253 5265
f 5253 5254 5265
f 5265 5254 5266
f 5254 5255 5266
f 5266 5255 5267
f 5255 5256 5267
f 5267 5256 5268
f 5256 5257 5268
f 5268 5257 5269
f 5257 5246 5269
f 5269 5246 5258
f 5258 5259 5270
f 5270 5259 5271
f 5259 5260 5271
f 5271 5260 5272
f 5260 5261 5272
f 5272 5261 5273
f 5261 5262 5273
f 5273 5262 5274
f 5262 5263 5274
f 5274 5263 5275
f 5263 5264 5275
f 5275 5264 5276
f 5264 5265 5276
f 5276 5265 5277
f 5265 5266 5277
f 5277 5266 5278
f 5266 5267 5278
f 5278 5267 5279
f 5267 5268 5279
f 5279 5268 5280
f 5268 5269 5280
f 5280 5269 5281
f 5269 5258 5281
f 5281 5258 5270
f 5270 5271 5282
f 5282 5271 5283
f 5271 5272 5283
f 5283 5272 5284
f 5272 5273 5284
f 5284 5273 5285
f 5273 5274 5285
f 5285 5274 5286
f 5274 5275 5286
f 5286 5275 5287
f 5275 5276 5287
f 5287 5276 5288
f 5276 5277 5288
f 5288 5277 5289
f 5277 5278 5289
f 5289 5278 5290
f 5278 5279 5290
f 5290 5279 5291
f 5279 5280 5291
f 5291 5280 5292
f 5280 5281 5292
f 5292 5281 5293
f 5281 5270 5293
f 5293 5270 5282
f 5282 5283 5294
f 5294 5283 5295
f 5283 5284 5295
f 5295 5284 5296
f 5284 5285 5296
f 5296 5285 5297
f 5285 5286 5297
f 5297 5286 5298
f 5286 5287 5298
f 5298 5287 5299
f 5287 5288 5299
f 5299 5288 5300
f 5288 5289 5300
f 5300 5289 5301
f 5289 5290 5301
f 5301 5290 5302
f 5290 5291 5302
f 5302 5291 5303
f 5291 5292 5303
f 5303 5292 5304
f 5292 5293 5304
f 5304 5293 5305
f 5293 5282 5305
f 5305 5282 5294
f 5294 5295 5306
f 5306 5295 5307
f 5295 5296 5307
f 5307 5296 5308
f 5296 5297 5308
f 5308 5297 5309
f 5297 5298 5309
f 5309 5298 5310
f 5298 5299 5310
f 5310 5299 5311
f 5299 5300 5311
f 5311 5300 5312
f 5300 5301 5312
f 5312 5301 5313
f 5301 5302 5313
f 5313 5302 5314
f 5302 5303 5314
f 5314 5303 5315
f 5303 5304 5315
f 5315 5304 5316
f 5304 5305 5316
f 5316 5305 5317
f 5305 5294 5317
f 5317 5294 5306
f 5306 5307 5318
f 5318 5307 5319
f 5307 5308 5319
f 5319 5308 5320
f 5308 5309 5320
f 5320 5309 5321
f 5309 5310 5321
f 5321 5310 5322
f 5310 5311 5322
f 5322 5311 5323
f 5311 5312 5323
f 5323 5312 5324
f 5312 5313 5324
f 5324 5313 5325
f 5313 5314 5325
f 5325 5314 5326
f 5314 5315 5326
f 5326 5315 5327
f 5315 5316 5327
f 5327 5316 5328
f 5316 5317 5328
f 5328 5317 5329
f 5317 5306 5329
f 5329 5306 5318
f 5318 5319 5330
f 5330 5319 5331
f 5319 5320 5331
f 5331 5320 5332
f 5320 5321 5332
f 5332 5321 5333
f 5321 5322 5333
f 5333 5322 5334
f 5322 5323 5334
f 5334 5323 5335
f 5323 5324 5335
f 5335 5324 5336
f 5324 5325 5336
f 5336 5325 5337
f 5325 5326 5337
f 5337 5326 5338
f 5326 5327 5338
f 5338 5327 5339
f 5327 5328 5339
f 5339 5328 5340
f 5328 5329 5340
f 5340 5329 5341
f 5329 5318 5341
f 5341 5318 5330
f 5330 5331 5342
f 5342 5331 5343
f 5331 5332 5343
f 5343 5332 5344
f 5332 5333 5344
f 5344 5333 5345
f 5333 5334 5345
f 5345 5334 5346
f 5334 5335 5346
f 5346 5335 5347
f 5335 5336 5347
f 5347 5336 5348
f 5336 5337 5348
f 5348 5337 5349
f 5337 5338 5349
f 5349 5338 5350
f 5338 5339 5350
f 5350 5339 5351
f 5339 5340 5351
f 5351 5340 5352
f 5340 5341 5352
f 5352 5341 5353
f 5341 5330 5353
f 5353 5330 5342
f 5342 5343 5354
f 5354 5343 5355
f 5343 5344 5355
f 5355 5344 5356
f 5344 5345 5356
f 5356 5345 5357
f 5345 5346 5357
f 5357 5346 5358
f 5346 5347 5358
f 5358 5347 5359
f 5347 5348 5359
f 5359 5348 5360
f 5348 5349 5360
f 5360 5349 5361
f 5349 5350 5361
f 5361 5350 5362
f 5350 5351 5362
f 5362 5351 5363
f 5351 5352 5363
f 5363 5352 5364
f 5352 5353 5364
f 5364 5353 5365
f 5353 5342 5365
f 5365 5342 5354
f 5354 5355 5366
f 5366 5355 5367
f 5355 5356 5367
f 5367 5356 5368
f 5356 5357 5368
f 5368 5357 5369
f 5357 5358 5369
f 5369 5358 5370
f 5358 5359 5370
f 5370 5359 5371
f 5359 5360 5371
f 5371 5360 5372
f 5360 5361 5372
f 5372 5361 5373
f 5361 5362 5373
f 5373 5362 5374
f 5362 5363 5374
f 5374 5363 5375
f 5363 5364 5375
f 5375 5364 5376
f 5364 5365 5376
f 5376 5365 5377
f 5365 5354 5377
f 5377 5354 5366
f 5366 5367 5378
f 5378 5367 5379
f 5367 5368 5379
f 5379 5368 5380
f 5368 5369 5380
f 5380 5369 5381
f 5369 5370 5381
f 5381 5370 5382
f 5370 5371 5382
f 5382 5371 5383
f 5371 5372 5383
f 5383 5372 5384
f 5372 5373 5384
f 5384 5373 5385
f 5373 5374 5385
f 5385 5374 5386
f 5374 5375 5386
f 5386 5375 5387
f 5375 5376 5387
f 5387 5376 5388
f 5376 5377 5388
f 5388 5377 5389
f 5377 5366 5389
f 5389 5366 5378
f 5378 5379 5390
f 5390 5379 5391
f 5379 5380 5391
f 5391 5380 5392
f 5380 5381 5392
f 5392 5381 5393
f 5381 5382 5393
f 5393 5382 5394
f 5382 5383 5394
f 5394 5383 5395
f 5383 5384 5395
f 5395 5384 5396
f 5384 5385 5396
f 5396 5385 5397
f 5385 5386 5397
f 5397 5386 5398
f 5386 5387 5398
f 5398 5387 5399
f 5387 5388 5399
f 5399 5388 5400
f 5388 5389 5400
f 5400 5389 5401
f 5389 5378 5401
f 5401 5378 5390
f 5390 5391 5402
f 5402 5391 5403
f 5391 5392 5403
f 5403 5392 5404
f 5392 5393 5404
f 5404 5393 5405
f 5393 5394 5405
f 5405 5394 5406
f 5394 5395 5406
f 5406 5395 5407
f 5395 5396 5407
f 5407 5396 5408
f 5396 5397 5408
f 5408 5397 5409
f 5397 5398 5409
f 5409 5398 5410
f 5398 5399 5410
f 5410 5399 5411
f 5399 5400 5411
f 5411 5400 5412
f 5400 5401 5412
f 5412 5401 5413
f 5401 5390 5413
f 5413 5390 5402
f 5402 5403 5414
f 5414 5403 5415
f 5403 5404 5415
f 5415 5404 5416
f 5404 5405 5416
f 5416 5405 5417
f 5405 5406 5417
f 5417 5406 5418
f 5406 5407 5418
f 5418 5407 5419
f 5407 5408 5419
f 5419 5408 5420
f 5408 5409 5420
f 5420 5409 5421
f 5409 5410 5421
f 5421 5410 5422
f 5410 5411 5422
f 5422 5411 5423
f 5411 5412 5423
f 5423 5412 5424
f 5412 5413 5424
f 5424 5413 5425
f 5413 5402 5425
f 5425 5402 5414
f 5414 5415 5426
f 5426 5415 5427
f 5415 5416 5427
f 5427 5416 5428
f 5416 5417 5428
f 5428 5417 5429
f 5417 5418 5429
f 5429 5418 5430
f 5418 5419 5430
f 5430 5419 5431
f 5419 5420 5431
f 5431 5420 5432
f 5420 5421 5432
f 5432 5421 5433
f 5421 5422 5433
f 5433 5422 5434
f 5422 5423 5434
f 5434 5423 5435
f 5423 5424 5435
f 5435 5424 5436
f 5424 5425 5436
f 5436 5425 5437
f 5425 5414 5437
f 5437 5414 5426
f 5426 5427 5438
f 5438 5427 5439
f 5427 5428 5439
f 5439 5428 5440
f 5428 5429 5440
f 5440 5429 5441
f 5429 5430 5441
f 5441 5430 5442
f 5430 5431 5442
f 5442 5431 5443
f 5431 5432 5443
f 5443 5432 5444
f 5432 5433 5444
f 5444 5433 5445
f 5433 5434 5445
f 5445 5434 5446
f 5434 5435 5446
f 5446 5435 5447
f 5435 5436 5447
f 5447 5436 5448
f 5436 5437 5448
f 5448 5437 5449
f 5437 5426 5449
f 5449 5426 5438
f 5438 5439 5450
f 5450 5439 5451
f 5439 5440 5451
f 5451 5440 5452
f 5440 5441 5452
f 5452 5441 5453
f 5441 5442 5453
f 5453 5442 5454
f 5442 5443 5454
f 5454 5443 5455
f 5443 5444 5455
f 5455 5444 5456
f 5444 5445 5456
f 5456 5445 5457
f 5445 5446 5457
f 5457 5446 5458
f 5446 5447 5458
f 5458 5447 5459
f 5447 5448 5459
f 5459 5448 5460
f 5448 5449 5460
f 5460 5449 5461
f 5449 5438 5461
f 5461 5438 5450
f 5450 5451 5462
f 5462 5451 5463
f 5451 5452 5463
f 5463 5452 5464
f 5452 5453 5464
f 5464 5453 5465
f 5453 5454 5465
f 5465 5454 5466
f 5454 5455 5466
f 5466 5455 5467
f 5455 5456 5467
f 5467 5456 5468
f 5456 5457 5468
f 5468 5457 5469
f 5457 5458 5469
f 5469 5458 5470
f 5458 5459 5470
f 5470 5459 5471
f 5459 5460 5471
f 5471 5460 5472
f 5460 5461 5472
f 5472 5461 5473
f 5461 5450 5473
f 5473 5450 5462
f 5462 5463 5474
f 5474 5463 5475
f 5463 5464 5475
f 5475 5464 5476
f 5464 5465 5476
f 5476 5465 5477
f 5465 5466 5477
f 5477 5466 5478
f 5466 5467 5478
f 5478 5467 5479
f 5467 5468 5479
f 5479 5468 5480
f 5468 5469 5480
f 5480 5469 5481
f 5469 5470 5481
f 5481 5470 5482
f 5470 5471 5482
f 5482 5471 5483
f 5471 5472 5483
f 5483 5472 5484
f 5472 5473 5484
f 5484 5473 5485
f 5473 5462 5485
f 5485 5462 5474
f 5474 5475 5486
f 5486 5475 5487
f 5475 5476 5487
f 5487 5476 5488
f 5476 5477 5488
f 5488 5477 5489
f 5477 5478 5489
f 5489 5478 5490
f 5478 5479 5490
f 5490 5479 5491
f 5479 5480 5491
f 5491 5480 5492
f 5480 5481 5492
f 5492 5481 5493
f 5481 5482 5493
f 5493 5482 5494
f 5482 5483 5494
f 5494 5483 5495
f 5483 5484 5495
f 5495 5484 5496
f 5484 5485 5496
f 5496 5485 5497
f 5485 5474 5497
f 5497 5474 5486
f 5486 5487 5498
f 5498 5487 5499
f 5487 5488 5499
f 5499 5488 5500
f 5488 5489 5500
f 5500 5489 5501
f 5489 5490 5501
f 5501 5490 5502
f 5490 5491 5502
f 5502 5491 5503
f 5491 5492 5503
f 5503 5492 5504
f 5492 5493 5504
f 5504 5493 5505
f 5493 5494 5505
f 5505 5494 5506
f 5494 5495 5506
f 5506 5495 5507
f 5495 5496 5507
f 5507 5496 5508
f 5496 5497 5508
f 5508 5497 5509
f 5497 5486 5509
f 5509 5486 5498
f 5498 5499 5510
f 5510 5499 5511
f 5499 5500 5511
f 5511 5500 5512
f 5500 5501 5512
f 5512 5501 5513
f 5501 5502 5513
f 5513 5502 5514
f 5502 5503 5514
f 5514 5503 5515
f 5503 5504 5515
f 5515 5504 5516
f 5504 5505 5516
f 5516 5505 5517
f 5505 5506 5517
f 5517 5506 5518
f 5506 5507 5518
f 5518 5507 5519
f 5507 5508 5519
f 5519 5508 5520
f 5508 5509 5520
f 5520 5509 5521
f 5509 5498 5521
f 5521 5498 5510
f 5510 5511 5522
f 5522 5511 5523
f 5511 5512 5523
f 5523 5512 5524
f 5512 5513 5524
f 5524 5513 5525
f 5513 5514 5525
f 5525 5514 5526
f 5514 5515 5526
f 5526 5515 5527
f 5515 5516 5527
f 5527 5516 5528
f 5516 5517 5528
f 5528 5517 5529
f 5517 5518 5529
f 5529 5518 5530
f 5518 5519 5530
f 5530 5519 5531
f 5519 5520 5531
f 5531 5520 5532
f 5520 5521 5532
f 5532 5521 5533
f 5521 5510 5533
f 5533 5510 5522
f 5522 5523 5534
f 5534 5523 5535
f 5523 5524 5535
f 5535 5524 5536
f 5524 5525 5536
f 5536 5525 5537
f 5525 5526 5537
f 5537 5526 5538
f 5526 5527 5538
f 5538 5527 5539
f 5527 5528 5539
f 5539 5528 5540
f 5528 5529 5540
f 5540 5529 5541
f 5529 5530 5541
f 5541 5530 5542
f 5530 5531 5542
f 5542 5531 5543
f 5531 5532 5543
f 5543 5532 5544
f 5532 5533 5544
f 5544 5533 5545
f 5533 5522 5545
f 5545 5522 5534
f 5534 5535 5546
f 5546 5535 5547
f 5535 5536 5547
f 5547 5536 5548
f 5536 5537 5548
f 5548 5537 5549
f 5537 5538 5549
f 5549 5538 5550
f 5538 5539 5550
f 5550 5539 5551
f 5539 5540 5551
f 5551 5540 5552
f 5540 5541 5552
f 5552 5541 5553
f 5541 5542 5553
f 5553 5542 5554
f 5542 5543 5554
f 5554 5543 5555
f 5543 5544 5555
f 5555 5544 5556
f 5544 5545 5556
f 5556 5545 5557
f 5545 5534 5557
f 5557 5534 5546
f 5546 5547 5558
f 5558 5547 5559
f 5547 5548 5559
f 5559 5548 5560
f 5548 5549 5560
f 5560 5549 5561
f 5549 5550 5561
f 5561 5550 5562
f 5550 5551 5562
f 5562 5551 5563
f 5551 5552 5563
f 5563 5552 5564
f 5552 5553 5564
f 5564 5553 5565
f 5553 5554 5565
f 5565 5554 5566
f 5554 5555 5566
f 5566 5555 5567
f 5555 5556 5567
f 5567 5556 5568
f 5556 5557 5568
f 5568 5557 5569
f 5557 5546 5569
f 5569 5546 5558
f 5558 5559 5570
f 5570 5559 5571
f 5559 5560 5571
f 5571 5560 5572
f 5560 5561 5572
f 5572 5561 5573
f 5561 5562 5573
f 5573 5562 5574
f 5562 5563 5574
f 5574 5563 5575
f 5563 5564 5575
f 5575 5564 5576
f 5564 5565 5576
f 5576 5565 5577
f 5565 5566 5577
f 5577 5566 5578
f 5566 5567 5578
f 5578 5567 5579
f 5567 5568 5579
f 5579 5568 5580
f 5568 5569 5580
f 5580 5569 5581
f 5569 5558 5581
f 5581 5558 5570
f 5570 5571 5582
f 5582 5571 5583
f 5571 5572 5583
f 5583 5572 5584
f 5572 5573 5584
f 5584 5573 5585
f 5573 5574 5585
f 5585 5574 5586
f 5574 5575 5586
f 5586 5575 5587
f 5575 5576 5587
f 5587 5576 5588
f 5576 5577 5588
f 5588 5577 5589
f 5577 5578 5589
f 5589 5578 5590
f 5578 5579 5590
f 5590 5579 5591
f 5579 5580 5591
f 5591 5580 5592
f 5580 5581 5592
f 5592 5581 5593
f 5581 5570 5593
f 5593 5570 5582
f 5582 5583 5594
f 5594 5583 5595
f 5583 5584 5595
f 5595 5584 5596
f 5584 5585 5596
f 5596 5585 5597
f 5585 5586 5597
f 5597 5586 5598
f 5586 5587 5598
f 5598 5587 5599
f 5587 5588 5599
f 5599 5588 5600
f 5588 5589 5600
f 5600 5589 5601
f 5589 5590 5601
f 5601 5590 5602
f 5590 5591 5602
f 5602 5591 5603
f 5591 5592 5603
f 5603 5592 5604
f 5592 5593 5604
f 5604 5593 5605
f 5593 5582 5605
f 5605 5582 5594
f 5594 5595 5606
f 5606 5595 5606
f 5595 5596 5606
f 5606 5596 5606
f 5596 5597 5606
f 5606 5597 5606
f 5597 5598 5606
f 5606 5598 5606
f 5598 5599 5606
f 5606 5599 5606
f 5599 5600 5606
f 5606 5600 5606
f 5600 5601 5606
f 5606 5601 5606
f 5601 5602 5606
f 5606 5602 5606
f 5602 5603 5606
f 5606 5603 5606
f 5603 5604 5606
f 5606 5604 5606
f 5604 5605 5606
f 5606 5605 5606
f 5605 5594 5606
f 5606 5594 5606

g Path_(9)
v 147.55 218.725 20.3
v 147.0904 218.2654 20.3
v 147.15196 218.32697 19.975
v 147.3202 218.49521 19.737083
v 147.55 218.725 19.65
v 147.77982 218.95482 19.737083
v 147.94804 219.12305 19.975
v 148.00963 219.18463 20.3
v 147.94804 219.12305 20.625
v 147.77982 218.95482 20.862917
v 147.55 218.725 20.949999
v 147.3202 218.49521 20.862917
v 147.15196 218.32697 20.625
v 147.70818 217.6476 20.3
v 147.76976 217.70918 19.975
v 147.93799 217.87741 19.737083
v 148.1678 218.10722 19.65
v 148.39761 218.33704 19.737083
v 148.56584 218.50526 19.975
v 148.62741 218.56685 20.3
v 148.56584 218.50526 20.625
v 148.39761 218.33704 20.862917
v 148.1678 218.10722 20.949999
v 147.93799 217.87741 20.862917
v 147.76976 217.70918 20.625
v 148.32597 217.02982 20.3
v 148.38754 217.09138 19.975
v 148.55577 217.25963 19.737083
v 148.78558 217.48944 19.65
v 149.0154 217.71924 19.737083
v 149.18362 217.88748 19.975
v 149.24521 217.94905 20.3
v 149.18362 217.88748 20.625
v 149.0154 217.71924 20.862917
v 148.78558 217.48944 20.949999
v 148.55577 217.25963 20.862917
v 148.38754 217.09138 20.625
v 148.94376 216.41203 20.3
v 149.00533 216.4736 19.975
v 149.17357 216.64183 19.737083
v 149.40338 216.87164 19.65
v 149.63318 217.10146 19.737083
v 149.80142 217.26968 19.975
v 149.86299 217.33127 20.3
v 149.80142 217.26968 20.625
v 149.63318 217.10146 20.862917
v 149.40338 216.87164 20.949999
v 149.17357 216.64183 20.862917
v 149.00533 216.4736 20.625
v 149.56154 215.79424 20.3
v 149.62312 215.85582 19.975
v 149.79135 216.02405 19.737083
v 150.02116 216.25386 19.65
v 150.25098 216.48367 19.737083
v 150.4192 216.6519 19.975
v 150.48079 216.71347 20.3
v 150.4192 216.6519 20.625
v 150.25098 216.48367 20.862917
v 150.02116 216.25386 20.949999
v 149.79135 216.02405 20.862917
v 149.62312 215.85582 20.625
v 150.17934 215.17645 20.3
v 150.2409 215.23802 19.975
v 150.40915 215.40627 19.737083
v 150.63895 215.63606 19.65
v 150.86876 215.86588 19.737083
v 151.03699 216.0341 19.975
v 151.09857 216.09569 20.3
v 151.03699 216.0341 20.625
v 150.86876 215.86588 20.862917
v 150.63895 215.63606 20.949999
v 150.40915 215.40627 20.862917
v 150.2409 215.23802 20.625
v 150.76978 214.58774 20.3
v 150.83502 214.64542 19.975
v 151.01326 214.80301 19.737083
v 151.25674 215.01828 19.65
v 151.50021 215.23355 19.737083
v 151.67845 215.39114 19.975
v 151.7437 215.44882 20.3
v 151.67845 215.39114 20.625
v 151.50021 215.23355 20.862917
v 151.25674 215.01828 20.949999
v 151.01326 214.80301 20.862917
v 150.83502 214.64542 20.625
v 151.21378 214.03687 20.3
v 151.29155 214.07607 19.975
v 151.50398 214.18317 19.737083
v 151.7942 214.32947 19.65
v 152.08441 214.47577 19.737083
v 152.29686 214.58287 19.975
v 152.37462 214.62207 20.3
v 152.29686 214.58287 20.625
v 152.08441 214.47577 20.862917
v 151.7942 214.32947 20.949999
v 151.50398 214.18317 20.862917
v 151.29155 214.07607 20.625
v 151.39891 213.32542 20.3
v 151.48325 213.34717 19.975
v 151.71362 213.40659 19.737083
v 152.02832 213.48773 19.65
v 152.34303 213.5689 19.737083
v 152.57341 213.6283 19.975
v 152.65773 213.65004 20.3
v 152.57341 213.6283 20.625
v 152.34303 213.5689 20.862917
v 152.02832 213.48773 20.949999
v 151.71362 213.40659 20.862917
v 151.48325 213.34717 20.625
v 151.67961 212.29268 20.3
v 151.7534 212.33891 19.975
v 151.95503 212.46523 19.737083
v 152.23045 212.63776 19.65
v 152.50587 212.81029 19.737083
v 152.70749 212.93658 19.975
v 152.7813 212.98282 20.3
v 152.70749 212.93658 20.625
v 152.50587 212.81029 20.862917
v 152.23045 212.63776 20.949999
v 151.95503 212.46523 20.862917
v 151.7534 212.33891 20.625
v 152.46738 211.60626 20.3
v 152.52628 211.6704 19.975
v 152.68721 211.84563 19.737083
v 152.90704 212.08499 19.65
v 153.12688 212.32436 19.737083
v 153.28781 212.49959 19.975
v 153.34673 212.56372 20.3
v 153.28781 212.49959 20.625
v 153.12688 212.32436 20.862917
v 152.90704 212.08499 20.949999
v 152.68721 211.84563 20.862917
v 152.52628 211.6704 20.625
v 153.05252 211.0013 20.3
v 153.11452 211.06245 19.975
v 153.28389 211.22954 19.737083
v 153.51526 211.45778 19.65
v 153.74663 211.686 19.737083
v 153.916 211.85309 19.975
v 153.978 211.91425 20.3
v 153.916 211.85309 20.625
v 153.74663 211.686 20.862917
v 153.51526 211.45778 20.949999
v 153.28389 211.22954 20.862917
v 153.11452 211.06245 20.625
v 153.67487 210.38107 20.3
v 153.73639 210.4427 19.975
v 153.9045 210.61107 19.737083
v 154.13412 210.84106 19.65
v 154.36374 211.07104 19.737083
v 154.53185 211.23943 19.975
v 154.59337 211.30104 20.3
v 154.53185 211.23943 20.625
v 154.36374 211.07104 20.862917
v 154.13412 210.84106 20.949999
v 153.9045 210.61107 20.862917
v 153.73639 210.4427 20.625
v 154.29218 209.7636 20.3
v 154.35376 209.82516 19.975
v 154.522 209.9934 19.737083
v 154.75183 210.22319 19.65
v 154.98164 210.45299 19.737083
v 155.14989 210.6212 19.975
v 155.21147 210.68279 20.3
v 155.14989 210.6212 20.625
v 154.98164 210.45299 20.862917
v 154.75183 210.22319 20.949999
v 154.522 209.9934 20.862917
v 154.35376 209.82516 20.625
v 154.91 209.14578 20.3
v 154.97157 209.20737 19.975
v 155.1398 209.3756 19.737083
v 155.36961 209.60541 19.65
v 155.59943 209.83522 19.737083
v 155.76765 210.00345 19.975
v 155.82924 210.06502 20.3
v 155.76765 210.00345 20.625
v 155.59943 209.83522 20.862917
v 155.36961 209.60541 20.949999
v 155.1398 209.3756 20.862917
v 154.97157 209.20737 20.625
v 155.52779 208.528 20.3
v 155.58937 208.58957 19.975
v 155.7576 208.7578 19.737083
v 155.98741 208.98761 19.65
v 156.21721 209.21742 19.737083
v 156.38545 209.38565 19.975
v 156.44702 209.44724 20.3
v 156.38545 209.38565 20.625
v 156.21721 209.21742 20.862917
v 155.98741 208.98761 20.949999
v 155.7576 208.7578 20.862917
v 155.58937 208.58957 20.625
v 156.14557 207.9102 20.3
v 156.20715 207.97179 19.975
v 156.37538 208.14001 19.737083
v 156.6052 208.36983 19.65
v 156.835 208.59964 19.737083
v 157.00323 208.76787 19.975
v 157.06482 208.82944 20.3
v 157.00323 208.76787 20.625
v 156.835 208.59964 20.862917
v 156.6052 208.36983 20.949999
v 156.37538 208.14001 20.862917
v 156.20715 207.97179 20.625
v 156.6052 208.36983 20.3
usemtl mat_8
s 1
f 5607 5607 5608
f 5608 5607 5609
f 5607 5607 5609
f 5609 5607 5610
f 5607 5607 5610
f 5610 5607 5611
f 5607 5607 5611
f 5611 5607 5612
f 5607 5607 5612
f 5612 5607 5613
f 5607 5607 5613
f 5613 5607 5614
f 5607 5607 5614
f 5614 5607 5615
f 5607 5607 5615
f 5615 5607 5616
f 5607 5607 5616
f 5616 5607 5617
f 5607 5607 5617
f 5617 5607 5618
f 5607 5607 5618
f 5618 5607 5619
f 5607 5607 5619
f 5619 5607 5608
f 5608 5609 5620
f 5620 5609 5621
f 5609 5610 5621
f 5621 5610 5622
f 5610 5611 5622
f 5622 5611 5623
f 5611 5612 5623
f 5623 5612 5624
f 5612 5613 5624
f 5624 5613 5625
f 5613 5614 5625
f 5625 5614 5626
f 5614 5615 5626
f 5626 5615 5627
f 5615 5616 5627
f 5627 5616 5628
f 5616 5617 5628
f 5628 5617 5629
f 5617 5618 5629
f 5629 5618 5630
f 5618 5619 5630
f 5630 5619 5631
f 5619 5608 5631
f 5631 5608 5620
f 5620 5621 5632
f 5632 5621 5633
f 5621 5622 5633
f 5633 5622 5634
f 5622 5623 5634
f 5634 5623 5635
f 5623 5624 5635
f 5635 5624 5636
f 5624 5625 5636
f 5636 5625 5637
f 5625 5626 5637
f 5637 5626 5638
f 5626 5627 5638
f 5638 5627 5639
f 5627 5628 5639
f 5639 5628 5640
f 5628 5629 5640
f 5640 5629 5641
f 5629 5630 5641
f 5641 5630 5642
f 5630 5631 5642
f 5642 5631 5643
f 5631 5620 5643
f 5643 5620 5632
f 5632 5633 5644
f 5644 5633 5645
f 5633 5634 5645
f 5645 5634 5646
f 5634 5635 5646
f 5646 5635 5647
f 5635 5636 5647
f 5647 5636 5648
f 5636 5637 5648
f 5648 5637 5649
f 5637 5638 5649
f 5649 5638 5650
f 5638 5639 5650
f 5650 5639 5651
f 5639 5640 5651
f 5651 5640 5652
f 5640 5641 5652
f 5652 5641 5653
f 5641 5642 5653
f 5653 5642 5654
f 5642 5643 5654
f 5654 5643 5655
f 5643 5632 5655
f 5655 5632 5644
f 5644 5645 5656
f 5656 5645 5657
f 5645 5646 5657
f 5657 5646 5658
f 5646 5647 5658
f 5658 5647 5659
f 5647 5648 5659
f 5659 5648 5660
f 5648 5649 5660
f 5660 5649 5661
f 5649 5650 5661
f 5661 5650 5662
f 5650 5651 5662
f 5662 5651 5663
f 5651 5652 5663
f 5663 5652 5664
f 5652 5653 5664
f 5664 5653 5665
f 5653 5654 5665
f 5665 5654 5666
f 5654 5655 5666
f 5666 5655 5667
f 5655 5644 5667
f 5667 5644 5656
f 5656 5657 5668
f 5668 5657 5669
f 5657 5658 5669
f 5669 5658 5670
f 5658 5659 5670
f 5670 5659 5671
f 5659 5660 5671
f 5671 5660 5672
f 5660 5661 5672
f 5672 5661 5673
f 5661 5662 5673
f 5673 5662 5674
f 5662 5663 5674
f 5674 5663 5675
f 5663 5664 5675
f 5675 5664 5676
f 5664 5665 5676
f 5676 5665 5677
f 5665 5666 5677
f 5677 5666 5678
f 5666 5667 5678
f 5678 5667 5679
f 5667 5656 5679
f 5679 5656 5668
f 5668 5669 5680
f 5680 5669 5681
f 5669 5670 5681
f 5681 5670 5682
f 5670 5671 5682
f 5682 5671 5683
f 5671 5672 5683
f 5683 5672 5684
f 5672 5673 5684
f 5684 5673 5685
f 5673 5674 5685
f 5685 5674 5686
f 5674 5675 5686
f 5686 5675 5687
f 5675 5676 5687
f 5687 5676 5688
f 5676 5677 5688
f 5688 5677 5689
f 5677 5678 5689
f 5689 5678 5690
f 5678 5679 5690
f 5690 5679 5691
f 5679 5668 5691
f 5691 5668 5680
f 5680 5681 5692
f 5692 5681 5693
f 5681 5682 5693
f 5693 5682 5694
f 5682 5683 5694
f 5694 5683 5695
f 5683 5684 5695
f 5695 5684 5696
f 5684 5685 5696
f 5696 5685 5697
f 5685 5686 5697
f 5697 5686 5698
f 5686 5687 5698
f 5698 5687 5699
f 5687 5688 5699
f 5699 5688 5700
f 5688 5689 5700
f 5700 5689 5701
f 5689 5690 5701
f 5701 5690 5702
f 5690 5691 5702
f 5702 5691 5703
f 5691 5680 5703
f 5703 5680 5692
f 5692 5693 5704
f 5704 5693 5705
f 5693 5694 5705
f 5705 5694 5706
f 5694 5695 5706
f 5706 5695 5707
f 5695 5696 5707
f 5707 5696 5708
f 5696 5697 5708
f 5708 5697 5709
f 5697 5698 5709
f 5709 5698 5710
f 5698 5699 5710
f 5710 5699 5711
f 5699 5700 5711
f 5711 5700 5712
f 5700 5701 5712
f 5712 5701 5713
f 5701 5702 5713
f 5713 5702 5714
f 5702 5703 5714
f 5714 5703 5715
f 5703 5692 5715
f 5715 5692 5704
f 5704 5705 5716
f 5716 5705 5717
f 5705 5706 5717
f 5717 5706 5718
f 5706 5707 5718
f 5718 5707 5719
f 5707 5708 5719
f 5719 5708 5720
f 5708 5709 5720
f 5720 5709 5721
f 5709 5710 5721
f 5721 5710 5722
f 5710 5711 5722
f 5722 5711 5723
f 5711 5712 5723
f 5723 5712 5724
f 5712 5713 5724
f 5724 5713 5725
f 5713 5714 5725
f 5725 5714 5726
f 5714 5715 5726
f 5726 5715 5727
f 5715 5704 5727
f 5727 5704 5716
f 5716 5717 5728
f 5728 5717 5729
f 5717 5718 5729
f 5729 5718 5730
f 5718 5719 5730
f 5730 5719 5731
f 5719 5720 5731
f 5731 5720 5732
f 5720 5721 5732
f 5732 5721 5733
f 5721 5722 5733
f 5733 5722 5734
f 5722 5723 5734
f 5734 5723 5735
f 5723 5724 5735
f 5735 5724 5736
f 5724 5725 5736
f 5736 5725 5737
f 5725 5726 5737
f 5737 5726 5738
f 5726 5727 5738
f 5738 5727 5739
f 5727 5716 5739
f 5739 5716 5728
f 5728 5729 5740
f 5740 5729 5741
f 5729 5730 5741
f 5741 5730 5742
f 5730 5731 5742
f 5742 5731 5743
f 5731 5732 5743
f 5743 5732 5744
f 5732 5733 5744
f 5744 5733 5745
f 5733 5734 5745
f 5745 5734 5746
f 5734 5735 5746
f 5746 5735 5747
f 5735 5736 5747
f 5747 5736 5748
f 5736 5737 5748
f 5748 5737 5749
f 5737 5738 5749
f 5749 5738 5750
f 5738 5739 5750
f 5750 5739 5751
f 5739 5728 5751
f 5751 5728 5740
f 5740 5741 5752
f 5752 5741 5753
f 5741 5742 5753
f 5753 5742 5754
f 5742 5743 5754
f 5754 5743 5755
f 5743 5744 5755
f 5755 5744 5756
f 5744 5745 5756
f 5756 5745 5757
f 5745 5746 5757
f 5757 5746 5758
f 5746 5747 5758
f 5758 5747 5759
f 5747 5748 5759
f 5759 5748 5760
f 5748 5749 5760
f 5760 5749 5761
f 5749 5750 5761
f 5761 5750 5762
f 5750 5751 5762
f 5762 5751 5763
f 5751 5740 5763
f 5763 5740 5752
f 5752 5753 5764
f 5764 5753 5765
f 5753 5754 5765
f 5765 5754 5766
f 5754 5755 5766
f 5766 5755 5767
f 5755 5756 5767
f 5767 5756 5768
f 5756 5757 5768
f 5768 5757 5769
f 5757 5758 5769
f 5769 5758 5770
f 5758 5759 5770
f 5770 5759 5771
f 5759 5760 5771
f 5771 5760 5772
f 5760 5761 5772
f 5772 5761 5773
f 5761 5762 5773
f 5773 5762 5774
f 5762 5763 5774
f 5774 5763 5775
f 5763 5752 5775
f 5775 5752 5764
f 5764 5765 5776
f 5776 5765 5777
f 5765 5766 5777
f 5777 5766 5778
f 5766 5767 5778
f 5778 5767 5779
f 5767 5768 5779
f 5779 5768 5780
f 5768 5769 5780
f 5780 5769 5781
f 5769 5770 5781
f 5781 5770 5782
f 5770 5771 5782
f 5782 5771 5783
f 5771 5772 5783
f 5783 5772 5784
f 5772 5773 5784
f 5784 5773 5785
f 5773 5774 5785
f 5785 5774 5786
f 5774 5775 5786
f 5786 5775 5787
f 5775 5764 5787
f 5787 5764 5776
f 5776 5777 5788
f 5788 5777 5789
f 5777 5778 5789
f 5789 5778 5790
f 5778 5779 5790
f 5790 5779 5791
f 5779 5780 5791
f 5791 5780 5792
f 5780 5781 5792
f 5792 5781 5793
f 5781 5782 5793
f 5793 5782 5794
f 5782 5783 5794
f 5794 5783 5795
f 5783 5784 5795
f 5795 5784 5796
f 5784 5785 5796
f 5796 5785 5797
f 5785 5786 5797
f 5797 5786 5798
f 5786 5787 5798
f 5798 5787 5799
f 5787 5776 5799
f 5799 5776 5788
f 5788 5789 5800
f 5800 5789 5801
f 5789 5790 5801
f 5801 5790 5802
f 5790 5791 5802
f 5802 5791 5803
f 5791 5792 5803
f 5803 5792 5804
f 5792 5793 5804
f 5804 5793 5805
f 5793 5794 5805
f 5805 5794 5806
f 5794 5795 5806
f 5806 5795 5807
f 5795 5796 5807
f 5807 5796 5808
f 5796 5797 5808
f 5808 5797 5809
f 5797 5798 5809
f 5809 5798 5810
f 5798 5799 5810
f 5810 5799 5811
f 5799 5788 5811
f 5811 5788 5800
f 5800 5801 5812
f 5812 5801 5812
f 5801 5802 5812
f 5812 5802 5812
f 5802 5803 5812
f 5812 5803 5812
f 5803 5804 5812
f 5812 5804 5812
f 5804 5805 5812
f 5812 5805 5812
f 5805 5806 5812
f 5812 5806 5812
f 5806 5807 5812
f 5812 5807 5812
f 5807 5808 5812
f 5812 5808 5812
f 5808 5809 5812
f 5812 5809 5812
f 5809 5810 5812
f 5812 5810 5812
f 5810 5811 5812
f 5812 5811 5812
f 5811 5800 5812
f 5812 5800 5812

g Path_(0)
v 156.975 207.35 20.65
v 156.52304 206.90076 20.850647
v 156.51859 206.93587 20.50181
v 156.63643 207.08194 20.203104
v 156.84499 207.29985 20.034567
v 157.08838 207.5312 20.041357
v 157.3014 207.714 20.221659
v 157.42697 207.79927 20.527157
v 157.43143 207.76416 20.875994
v 157.3136 207.61809 21.1747
v 157.10503 207.40018 21.343237
v 156.86163 207.16882 21.336447
v 156.6486 206.98602 21.156145
v 157.09433 206.38564 20.8532
v 157.00027 206.39221 20.53689
v 157.04398 206.50502 20.229599
v 157.2137 206.6938 20.013666
v 157.46396 206.908 19.946949
v 157.72772 207.09021 20.047327
v 157.9343 207.1916 20.2879
v 158.02835 207.18503 20.604212
v 157.98465 207.07224 20.911503
v 157.81493 206.88344 21.127436
v 157.56467 206.66925 21.194153
v 157.3009 206.48705 21.093777
v 157.44643 205.92555 20.640093
v 157.30515 205.94498 20.385271
v 157.32687 206.02155 20.0949
v 157.50581 206.13474 19.846788
v 157.794 206.25423 19.707415
v 158.11424 206.34799 19.714125
v 158.38069 206.39091 19.86512
v 158.52199 206.37149 20.119944
v 158.50024 206.2949 20.410313
v 158.3213 206.18172 20.658426
v 158.03311 206.06223 20.7978
v 157.71289 205.96846 20.79109
v 157.47281 205.31902 20.701302
v 157.33012 205.31503 20.39372
v 157.35802 205.32895 20.054743
v 157.549 205.357 19.775202
v 157.85191 205.39168 19.63
v 158.18558 205.42369 19.658041
v 158.4606 205.44447 19.851812
v 158.60329 205.44844 20.159395
v 158.57541 205.43454 20.498371
v 158.38441 205.4065 20.777914
v 158.08151 205.37181 20.923117
v 157.74785 205.3398 20.895075
v 157.68506 204.52838 20.819235
v 157.48265 204.48117 20.554974
v 157.4368 204.46771 20.222374
v 157.55978 204.4916 19.91056
v 157.81865 204.54643 19.70308
v 158.14404 204.61752 19.655527
v 158.44878 204.68584 19.780645
v 158.65118 204.73303 20.044907
v 158.69704 204.7465 20.377504
v 158.57405 204.72263 20.68932
v 158.31519 204.66779 20.896801
v 157.98979 204.59668 20.944353
v 157.98111 203.81966 20.86412
v 157.74423 203.78885 20.62717
v 157.65656 203.77757 20.302526
v 157.74158 203.78885 19.977177
v 157.97652 203.81966 19.738298
v 158.29842 203.86176 19.649899
v 158.62103 203.90385 19.735664
v 158.85791 203.93468 19.972612
v 158.94559 203.94595 20.297256
v 158.86057 203.93468 20.622606
v 158.62563 203.90385 20.861485
v 158.30373 203.86176 20.949884
v 157.94357 203.08658 20.864277
v 157.70473 203.09045 20.627335
v 157.61632 203.09189 20.302692
v 157.70207 203.09045 19.977339
v 157.93898 203.08658 19.738453
v 158.26358 203.08127 19.65004
v 158.58888 203.07597 19.735794
v 158.82774 203.07208 19.972736
v 158.91614 203.07066 20.297379
v 158.8304 203.07208 20.622732
v 158.59349 203.07597 20.861618
v 158.26889 203.08127 20.95003
v 157.95288 202.29826 20.864239
v 157.714 202.29695 20.627296
v 157.6256 202.29646 20.302654
v 157.71135 202.29695 19.9773
v 157.94829 202.29826 19.738415
v 158.27292 202.30006 19.650003
v 158.59827 202.30186 19.735756
v 158.83716 202.30318 19.972698
v 158.92557 202.30367 20.29734
v 158.83981 202.30318 20.622692
v 158.60287 202.30186 20.86158
v 158.27824 202.30006 20.949991
v 157.9499 201.5189 20.86293
v 157.71198 201.51898 20.625025
v 157.62488 201.51901 20.300028
v 157.71194 201.51898 19.975025
v 157.94986 201.5189 19.737099
v 158.27486 201.5188 19.65
v 158.59985 201.51869 19.73707
v 158.83778 201.51862 19.974976
v 158.92488 201.51859 20.299973
v 158.83781 201.51862 20.624975
v 158.5999 201.51869 20.862902
v 158.2749 201.5188 20.95
v 157.9503 200.7254 20.862915
v 157.71255 200.71652 20.624998
v 157.62552 200.71327 20.299997
v 157.71255 200.71652 19.974998
v 157.9503 200.7254 19.737082
v 158.27507 200.73753 19.65
v 158.59985 200.74968 19.737083
v 158.8376 200.75856 19.975
v 158.92462 200.76181 20.300001
v 158.8376 200.75856 20.625
v 158.59984 200.74968 20.862917
v 158.27507 200.73753 20.949999
v 158.0157 199.8889 20.862915
v 157.7833 199.838 20.624996
v 157.69823 199.81935 20.299997
v 157.7833 199.838 19.974997
v 158.0157 199.8889 19.737082
v 158.33318 199.95844 19.65
v 158.65065 200.02798 19.737085
v 158.88306 200.07889 19.975002
v 158.96812 200.09752 20.300003
v 158.88306 200.07889 20.625002
v 158.65065 200.02798 20.862917
v 158.33318 199.95844 20.949999
v 158.3231 199.17653 20.883036
v 158.07391 199.13261 20.661251
v 157.96733 199.11383 20.342669
v 158.03189 199.1252 20.012653
v 158.25032 199.1637 19.759632
v 158.56406 199.219 19.651402
v 158.88907 199.27626 19.716963
v 159.13824 199.32018 19.938747
v 159.24484 199.33896 20.25733
v 159.18027 199.32758 20.587345
v 158.96185 199.2891 20.840368
v 158.6481 199.2338 20.948597
v 158.22528 198.44862 20.8312
v 158.00986 198.44441 20.573322
v 157.95255 198.4404 20.243319
v 158.06866 198.43765 19.929615
v 158.32712 198.43694 19.716267
v 158.65866 198.4384 19.66044
v 158.97444 198.44168 19.777096
v 159.18987 198.44589 20.034973
v 159.24718 198.4499 20.364977
v 159.13106 198.45265 20.67868
v 158.87259 198.45338 20.892029
v 158.54106 198.4519 20.947855
v 158.33044 197.68446 20.900755
v 158.07976 197.63037 20.687103
v 157.97275 197.58534 20.382626
v 158.0381 197.56146 20.068907
v 158.25832 197.56512 19.830006
v 158.57436 197.59534 19.729937
v 158.90157 197.64403 19.795513
v 159.15225 197.69812 20.009165
v 159.25926 197.74315 20.313644
v 159.19391 197.76703 20.627363
v 158.9737 197.76337 20.866264
v 158.65765 197.73315 20.966333
v 158.52336 196.94287 20.747265
v 158.30148 196.7793 20.533407
v 158.21295 196.6525 20.255503
v 158.28145 196.59644 19.988016
v 158.48865 196.62614 19.802618
v 158.77902 196.73364 19.748987
v 159.07475 196.89015 19.841496
v 159.29663 197.05373 20.055351
v 159.38516 197.18053 20.333256
v 159.31667 197.23659 20.600744
v 159.10947 197.20688 20.786142
v 158.81909 197.09938 20.839771
v 158.84279 196.24069 21.023226
v 158.68558 196.1423 20.751759
v 158.68562 196.09709 20.443676
v 158.84293 196.11716 20.181528
v 159.11534 196.19713 20.035557
v 159.42986 196.31558 20.044874
v 159.70222 196.44077 20.206985
v 159.85944 196.53914 20.478453
v 159.85938 196.58435 20.786535
v 159.70207 196.56429 21.048685
v 159.42966 196.48431 21.194656
v 159.11514 196.36588 21.185337
v 158.82755 195.45113 21.03511
v 158.69077 195.42947 20.733667
v 158.72215 195.44344 20.402771
v 158.91328 195.48929 20.131083
v 159.21295 195.55472 19.991404
v 159.54086 195.62224 20.021156
v 159.80916 195.6737 20.212374
v 159.94592 195.69537 20.513817
v 159.91454 195.68141 20.844713
v 159.7234 195.63556 21.116402
v 159.42374 195.57011 21.25608
v 159.09583 195.50261 21.226328
v 159.01303 194.73576 20.940208
v 158.94734 194.72134 20.61077
v 159.0531 194.73576 20.291916
v 159.30194 194.77519 20.069086
v 159.62721 194.82904 20.001986
v 159.94174 194.8829 20.108593
v 160.16125 194.92232 20.360346
v 160.22694 194.93675 20.689787
v 160.12119 194.92232 21.00864
v 159.87234 194.8829 21.23147
v 159.54709 194.82904 21.29857
v 159.23254 194.77519 21.191961
v 158.99048 194.05183 20.939514
v 158.92358 194.05244 20.609756
v 159.03053 194.05183 20.290733
v 159.28265 194.05019 20.067926
v 159.6124 194.04793 20.001036
v 159.93141 194.04567 20.107986
v 160.1542 194.044 20.36012
v 160.22108 194.04341 20.689878
v 160.11414 194.044 21.008902
v 159.86201 194.04567 21.231709
v 159.53227 194.04793 21.2986
v 159.21327 194.05019 21.191648
v 158.99443 193.26576 20.939762
v 158.92755 193.26562 20.610014
v 159.0345 193.26576 20.291
v 159.28662 193.26614 20.068203
v 159.61638 193.26666 20.001316
v 159.9354 193.26718 20.108265
v 160.15819 193.26756 20.36039
v 160.22507 193.26772 20.690138
v 160.11812 193.26756 21.009151
v 159.866 193.26718 21.23195
v 159.53625 193.26666 21.298836
v 159.21724 193.26614 21.191889
v 158.99295 192.48586 20.939674
v 158.92607 192.48593 20.609924
v 159.03302 192.48586 20.290909
v 159.28514 192.48567 20.068108
v 159.6149 192.48541 20.00122
v 159.93391 192.48515 20.10817
v 160.15671 192.48495 20.360298
v 160.2236 192.4849 20.690048
v 160.11665 192.48495 21.009064
v 159.86452 192.48515 21.231865
v 159.53477 192.48541 21.298754
v 159.21576 192.48567 21.191803
v 158.9932 191.70409 20.93969
v 158.9263 191.70407 20.609941
v 159.03325 191.70409 20.290926
v 159.28539 191.7041 20.068127
v 159.61513 191.70415 20.00124
v 159.93414 191.70418 20.108189
v 160.15695 191.70421 20.360315
v 160.22383 191.70421 20.690065
v 160.11688 191.70421 21.009079
v 159.86476 191.70418 21.23188
v 159.535 191.70415 21.298767
v 159.21599 191.7041 21.191818
v 158.99313 190.9229 20.939686
v 158.92624 190.9229 20.609938
v 159.03319 190.9229 20.290922
v 159.28532 190.9229 20.068121
v 159.61507 190.92288 20.001234
v 159.93408 190.92287 20.108185
v 160.15688 190.92285 20.360312
v 160.22377 190.92285 20.690062
v 160.11682 190.92285 21.009077
v 159.86469 190.92287 21.231876
v 159.53494 190.92288 21.298763
v 159.21593 190.9229 21.191814
v 159.0121 190.14162 20.975008
v 158.925 190.14162 20.65001
v 159.01208 190.14162 20.325006
v 159.25 190.14162 20.087088
v 159.575 190.14162 20.0
v 159.90001 190.14162 20.087078
v 160.13792 190.14162 20.324991
v 160.225 190.14162 20.64999
v 160.13792 190.14162 20.974993
v 159.90002 190.14162 21.212912
v 159.57501 190.14162 21.3
v 159.25002 190.14162 21.212921
v 159.01213 189.35318 20.974998
v 158.92506 189.35207 20.65
v 159.01213 189.35318 20.324999
v 159.25003 189.3562 20.087084
v 159.57501 189.36035 20.0
v 159.89998 189.3645 20.087084
v 160.13788 189.36754 20.325
v 160.22496 189.36864 20.65
v 160.13788 189.36754 20.975
v 159.89998 189.3645 21.212915
v 159.57501 189.36035 21.3
v 159.25003 189.3562 21.212915
v 159.03479 188.52353 20.975
v 158.94814 188.5149 20.65
v 159.03479 188.52353 20.324999
v 159.27155 188.54712 20.087084
v 159.59494 188.57935 20.0
v 159.91833 188.61157 20.087084
v 160.15508 188.63516 20.324999
v 160.24173 188.6438 20.65
v 160.15508 188.63516 20.975
v 159.91833 188.61157 21.212915
v 159.59494 188.57935 21.3
v 159.27155 188.54712 21.212915
v 159.18439 187.6694 20.975
v 159.10005 187.64769 20.65
v 159.18439 187.6694 20.324999
v 159.4148 187.72873 20.087084
v 159.72952 187.80975 20.0
v 160.04425 187.8908 20.087084
v 160.27466 187.95012 20.324999
v 160.359 187.97183 20.65
v 160.27466 187.95012 20.975
v 160.04425 187.8908 21.212915
v 159.72952 187.80975 21.3
v 159.4148 187.72873 21.212915
v 159.42052 187.0605 20.975
v 159.33345 187.0589 20.65
v 159.42052 187.0605 20.324999
v 159.65839 187.06488 20.087084
v 159.98334 187.07088 20.0
v 160.30829 187.07687 20.087084
v 160.54616 187.08125 20.324999
v 160.63322 187.08286 20.65
v 160.54616 187.08125 20.975
v 160.30829 187.07687 21.212915
v 159.98334 187.07088 21.3
v 159.65839 187.06488 21.212915
v 159.22159 186.49716 20.975
v 159.13878 186.52408 20.65
v 159.22159 186.49716 20.324999
v 159.44786 186.42361 20.087084
v 159.75694 186.32314 20.0
v 160.06601 186.22266 20.087084
v 160.29228 186.14911 20.324999
v 160.37509 186.1222 20.65
v 160.29228 186.14911 20.975
v 160.06601 186.22266 21.212915
v 159.75694 186.32314 21.3
v 159.44786 186.42361 21.212915
v 158.97029 185.77463 20.975
v 158.88829 185.80392 20.65
v 158.97029 185.77463 20.324999
v 159.19434 185.69456 20.087084
v 159.50038 185.5852 20.0
v 159.80643 185.47583 20.087084
v 160.03047 185.39578 20.324999
v 160.11247 185.36647 20.65
v 160.03047 185.39578 20.975
v 159.80643 185.47583 21.212915
v 159.50038 185.5852 21.3
v 159.19434 185.69456 21.212915
v 158.7084 185.06061 20.975
v 158.62755 185.09291 20.65
v 158.7084 185.06061 20.324999
v 158.92935 184.97235 20.087084
v 159.23117 184.85179 20.0
v 159.53297 184.73122 20.087084
v 159.75392 184.64296 20.324999
v 159.83478 184.61066 20.65
v 159.75392 184.64296 20.975
v 159.53297 184.73122 21.212915
v 159.23117 184.85179 21.3
v 158.92935 184.97235 21.212915
v 158.3694 184.24718 20.975
v 158.28407 184.26457 20.65
v 158.3694 184.24718 20.324999
v 158.60252 184.19966 20.087084
v 158.92097 184.13474 20.0
v 159.23943 184.06982 20.087084
v 159.47255 184.0223 20.324999
v 159.55788 184.0049 20.65
v 159.47255 184.0223 20.975
v 159.23943 184.06982 21.212915
v 158.92097 184.13474 21.3
v 158.60252 184.19966 21.212915
v 158.36281 183.35214 20.975
v 158.27573 183.35193 20.65
v 158.36281 183.35214 20.324999
v 158.60072 183.3527 20.087084
v 158.92572 183.35349 20.0
v 159.25072 183.35428 20.087084
v 159.48863 183.35484 20.324999
v 159.57571 183.35506 20.65
v 159.48863 183.35484 20.975
v 159.25072 183.35428 21.212915
v 158.92572 183.35349 21.3
v 158.60072 183.3527 21.212915
v 158.3618 182.57248 20.975
v 158.27472 182.57251 20.65
v 158.3618 182.57248 20.324999
v 158.59972 182.57237 20.087084
v 158.92471 182.57224 20.0
v 159.24971 182.57208 20.087084
v 159.48764 182.57199 20.324999
v 159.57472 182.57195 20.65
v 159.48764 182.57199 20.975
v 159.24971 182.57208 21.212915
v 158.92471 182.57224 21.3
v 158.59972 182.57237 21.212915
v 158.36212 181.79086 20.975
v 158.27504 181.79085 20.65
v 158.36212 181.79086 20.324999
v 158.60004 181.79091 20.087084
v 158.92503 181.79097 20.0
v 159.25003 181.79103 20.087084
v 159.48796 181.79106 20.324999
v 159.57504 181.79108 20.65
v 159.48796 181.79106 20.975
v 159.25003 181.79103 21.212915
v 158.92503 181.79097 21.3
v 158.60004 181.79091 21.212915
v 158.36209 181.00972 20.975
v 158.275 181.00972 20.65
v 158.36209 181.00972 20.324999
v 158.6 181.0097 20.087084
v 158.925 181.0097 20.0
v 159.25 181.00969 20.087084
v 159.48792 181.00969 20.324999
v 159.575 181.00969 20.65
v 159.48792 181.00969 20.975
v 159.25 181.00969 21.212915
v 158.925 181.0097 21.3
v 158.6 181.0097 21.212915
v 158.36209 180.22844 20.975
v 158.27501 180.22844 20.65
v 158.36209 180.22844 20.324999
v 158.6 180.22844 20.087084
v 158.925 180.22844 20.0
v 159.25002 180.22844 20.087084
v 159.48793 180.22844 20.324999
v 159.57501 180.22844 20.65
v 159.48793 180.22844 20.975
v 159.25002 180.22844 21.212915
v 158.925 180.22844 21.3
v 158.6 180.22844 21.212915
v 158.36209 179.44717 20.975
v 158.27501 179.44717 20.65
v 158.36209 179.44717 20.324999
v 158.6 179.44717 20.087084
v 158.925 179.44717 20.0
v 159.25002 179.44717 20.087084
v 159.48793 179.44717 20.324999
v 159.57501 179.44717 20.65
v 159.48793 179.44717 20.975
v 159.25002 179.44717 21.212915
v 158.925 179.44717 21.3
v 158.6 179.44717 21.212915
v 158.36209 178.66591 20.975
v 158.27501 178.66591 20.65
v 158.36209 178.66591 20.324999
v 158.6 178.66591 20.087084
v 158.925 178.66591 20.0
v 159.25002 178.66591 20.087084
v 159.48793 178.66591 20.324999
v 159.57501 178.66591 20.65
v 159.48793 178.66591 20.975
v 159.25002 178.66591 21.212915
v 158.925 178.66591 21.3
v 158.6 178.66591 21.212915
v 158.36209 177.88464 20.975
v 158.27501 177.88464 20.65
v 158.36209 177.88464 20.324999
v 158.6 177.88464 20.087084
v 158.925 177.88464 20.0
v 159.25002 177.88464 20.087084
v 159.48793 177.88464 20.324999
v 159.57501 177.88464 20.65
v 159.48793 177.88464 20.975
v 159.25002 177.88464 21.212915
v 158.925 177.88464 21.3
v 158.6 177.88464 21.212915
v 158.36209 177.1034 20.975
v 158.27501 177.1034 20.65
v 158.36209 177.1034 20.324999
v 158.6 177.1034 20.087084
v 158.925 177.1034 20.0
v 159.25002 177.1034 20.087084
v 159.48793 177.1034 20.324999
v 159.57501 177.1034 20.65
v 159.48793 177.1034 20.975
v 159.25002 177.1034 21.212915
v 158.925 177.1034 21.3
v 158.6 177.1034 21.212915
v 158.29971 176.32213 20.82752
v 158.29474 176.32213 20.491093
v 158.45863 176.32213 20.197245
v 158.74748 176.32213 20.024712
v 159.08391 176.32213 20.019724
v 159.37776 176.32213 20.183617
v 159.5503 176.32213 20.472479
v 159.55528 176.32213 20.808907
v 159.39139 176.32213 21.102755
v 159.10252 176.32213 21.27529
v 158.7661 176.32213 21.280277
v 158.47226 176.32213 21.116383
v 158.35474 175.53143 20.961996
v 158.2753 175.52832 20.635666
v 158.36996 175.52858 20.313623
v 158.61334 175.53212 20.082157
v 158.94023 175.53801 20.003292
v 159.26305 175.54466 20.098156
v 159.49529 175.5503 20.341333
v 159.5747 175.55339 20.667664
v 159.48006 175.55315 20.989706
v 159.23668 175.54959 21.221172
v 158.90979 175.54372 21.300037
v 158.58698 175.53706 21.205173
v 158.42795 174.70042 21.043947
v 158.31833 174.64494 20.720057
v 158.37929 174.62035 20.400734
v 158.59451 174.63322 20.171545
v 158.90631 174.68013 20.093897
v 159.23116 174.7485 20.188597
v 159.48198 174.81999 20.430271
v 159.5916 174.87547 20.75416
v 159.53064 174.90007 21.073483
v 159.31541 174.88719 21.302673
v 159.00362 174.84027 21.38032
v 158.67877 174.77191 21.28562
v 158.62166 174.05663 21.21401
v 158.58293 173.88072 20.834925
v 158.71304 173.74745 20.51998
v 158.97711 173.69252 20.353567
v 159.30438 173.73064 20.380276
v 159.60718 173.85161 20.59295
v 159.80434 174.023 20.934603
v 159.84305 174.19888 21.313688
v 159.71294 174.33215 21.628633
v 159.44887 174.38708 21.795046
v 159.1216 174.34897 21.768337
v 158.81882 174.22801 21.555662
v 158.70197 173.73766 21.02639
v 158.60345 173.5162 20.74821
v 158.67894 173.2936 20.55228
v 158.9082 173.12947 20.491095
v 159.22983 173.0678 20.58105
v 159.55762 173.1251 20.798044
v 159.80374 173.28606 21.083931
v 159.90227 173.5075 21.36211
v 159.82678 173.73012 21.55804
v 159.5975 173.89424 21.619226
v 159.2759 173.95592 21.52927
v 158.9481 173.8986 21.312277
v 158.60365 172.86166 21.393955
v 158.72256 172.70605 21.089233
v 158.98291 172.60309 20.93374
v 159.31493 172.58034 20.96914
v 159.62962 172.64392 21.185946
v 159.8427 172.77678 21.526066
v 159.89706 172.94331 21.898363
v 159.77814 173.09892 22.203085
v 159.51779 173.20189 22.358578
v 159.18579 173.22464 22.323177
v 158.8711 173.16106 22.106373
v 158.658 173.0282 21.766253
v 158.90596 171.95583 21.320145
v 159.21683 171.97241 21.261747
v 159.54369 172.0431 21.393475
v 159.79895 172.14897 21.68003
v 159.91423 172.26166 22.044632
v 159.85863 172.35095 22.389584
v 159.64705 172.39293 22.622458
v 159.33618 172.37636 22.680855
v 159.00932 172.30566 22.549128
v 158.75406 172.19978 22.262571
v 158.6388 172.08711 21.89797
v 158.69438 171.99782 21.553019
v 159.17351 171.2623 21.826885
v 159.48769 171.3065 21.764565
v 159.80873 171.38899 21.890207
v 160.05063 171.4877 22.170143
v 160.14856 171.57617 22.529366
v 160.07628 171.63068 22.871622
v 159.85316 171.63664 23.105204
v 159.539 171.59245 23.167524
v 159.21796 171.50995 23.041883
v 158.97606 171.41124 22.761946
v 158.87813 171.32278 22.402723
v 158.9504 171.26826 22.060467
v 159.33693 170.43896 22.160732
v 159.66672 170.45662 22.149414
v 159.97874 170.53632 22.266243
v 160.18942 170.65674 22.479914
v 160.2423 170.78558 22.733173
v 160.12318 170.88834 22.958164
v 159.86401 170.93748 23.094597
v 159.53424 170.91983 23.105917
v 159.2222 170.84013 22.989088
v 159.01152 170.71973 22.775417
v 158.95866 170.59087 22.522156
v 159.07777 170.48811 22.297167
v 159.25488 169.73618 22.089636
v 159.5402 169.72179 22.056519
v 159.86816 169.7904 22.170444
v 160.15088 169.92369 22.400887
v 160.31259 170.08589 22.6861
v 160.31 170.23358 22.94966
v 160.14375 170.32715 23.120947
v 159.85843 170.34155 23.154064
v 159.53047 170.27292 23.040138
v 159.24776 170.13965 22.809694
v 159.08604 169.97745 22.524483
v 159.08864 169.82976 22.260921
v 159.49915 169.21082 22.62088
v 159.79106 169.2273 22.489643
v 160.12448 169.27252 22.515648
v 160.41003 169.33441 22.691925
v 160.57124 169.39636 22.971243
v 160.56488 169.44177 23.278757
v 160.39267 169.45848 23.53207
v 160.10075 169.44202 23.663307
v 159.76735 169.39677 23.637302
v 159.48178 169.33488 23.461025
v 159.32059 169.27293 23.181707
v 159.32693 169.22752 22.874193
v 159.45416 168.57289 22.617708
v 159.75053 168.57037 22.454224
v 160.08678 168.56406 22.46136
v 160.37282 168.55565 22.637203
v 160.53201 168.5474 22.934637
v 160.5217 168.5415 23.273964
v 160.34464 168.53957 23.56426
v 160.04826 168.54208 23.727745
v 159.71202 168.5484 23.720608
v 159.42598 168.55681 23.544765
v 159.26678 168.56506 23.247332
v 159.2771 168.57095 22.908005
v 159.47946 167.6857 22.699282
v 159.77632 167.69772 22.567476
v 160.111 167.73056 22.5974
v 160.39383 167.77544 22.781038
v 160.54903 167.82028 23.069181
v 160.535 167.85312 23.384624
v 160.35553 167.86514 23.642845
v 160.05867 167.8531 23.77465
v 159.72398 167.82027 23.744726
v 159.44115 167.7754 23.56109
v 159.28595 167.73055 23.272945
v 159.29997 167.69771 22.957502
v 159.63817 166.76317 22.97988
v 159.93086 166.79718 22.898321
v 160.25424 166.8901 22.956089
v 160.52164 167.01706 23.137705
v 160.66144 167.14403 23.394506
v 160.63615 167.23698 23.657682
v 160.45258 167.27103 23.856714
v 160.15988 167.23701 23.938274
v 159.83652 167.14409 23.880507
v 159.5691 167.01712 23.698889
v 159.4293 166.89015 23.44209
v 159.45459 166.79721 23.178913
v 159.92532 166.08499 22.954363
v 160.21738 166.12117 22.877714
v 160.53899 166.22003 22.937693
v 160.80396 166.35506 23.118229
v 160.9413 166.49008 23.370947
v 160.91422 166.58894 23.628132
v 160.72995 166.62512 23.820871
v 160.4379 166.58894 23.89752
v 160.1163 166.4901 23.837542
v 159.85133 166.35506 23.657005
v 159.71399 166.22003 23.404285
v 159.74107 166.12117 23.1471
v 160.05188 165.46495 23.177086
v 160.34784 165.48412 23.061422
v 160.6801 165.5365 23.10125
v 160.95964 165.60805 23.285892
v 161.11154 165.6796 23.56588
v 161.09512 165.73198 23.866186
v 160.91476 165.75114 24.106348
v 160.6188 165.73198 24.222012
v 160.28654 165.6796 24.182184
v 160.007 165.60805 23.99754
v 159.8551 165.5365 23.717554
v 159.87152 165.48412 23.417246
v 160.11952 164.79692 23.31507
v 160.41684 164.80205 23.168291
v 160.75279 164.81606 23.18825
v 161.03737 164.83517 23.369596
v 161.19432 164.85431 23.663738
v 161.18158 164.8683 23.991865
v 161.00258 164.87343 24.26605
v 160.70526 164.8683 24.412828
v 160.36931 164.85431 24.39287
v 160.08473 164.83517 24.211525
v 159.92778 164.81606 23.917381
v 159.94052 164.80205 23.589256
v 160.0325 164.06067 23.39349
v 160.30072 164.06033 23.188898
v 160.63458 164.05836 23.146015
v 160.9446 164.05528 23.27633
v 161.14772 164.05194 23.544931
v 161.18953 164.04921 23.87984
v 161.0588 164.04782 24.191322
v 160.79059 164.04816 24.395916
v 160.45674 164.05013 24.438799
v 160.14671 164.05319 24.308481
v 159.94359 164.05655 24.039883
v 159.90178 164.05928 23.704973
v 159.97275 163.26845 23.50232
v 160.19914 163.26917 23.25337
v 160.51964 163.27092 23.150984
v 160.84839 163.27322 23.222591
v 161.0973 163.27548 23.449007
v 161.19968 163.27707 23.769564
v 161.12807 163.27757 24.098366
v 160.90169 163.27686 24.347313
v 160.58118 163.2751 24.449701
v 160.25243 163.2728 24.378094
v 160.00352 163.27055 24.151678
v 159.90115 163.26895 23.831121
v 159.99501 162.45044 23.473553
v 160.23283 162.46806 23.236198
v 160.55714 162.49205 23.149881
v 160.88106 162.51596 23.23773
v 161.11777 162.53339 23.476208
v 161.20386 162.53966 23.80141
v 161.11626 162.5331 24.126205
v 160.87843 162.51546 24.36356
v 160.55412 162.49147 24.449879
v 160.23021 162.46756 24.362028
v 159.99348 162.45015 24.123552
v 159.9074 162.44388 23.798347
v 160.11647 161.59433 23.474506
v 160.34875 161.64674 23.236801
v 160.66585 161.7183 23.150005
v 160.9828 161.78986 23.237375
v 161.21468 161.84221 23.475502
v 161.29933 161.86134 23.80058
v 161.2141 161.84213 24.125502
v 160.98181 161.78972 24.363209
v 160.6647 161.71815 24.450005
v 160.34776 161.6466 24.362633
v 160.11589 161.59425 24.124506
v 160.03123 161.57512 23.79943
v 160.34023 160.8986 23.475437
v 160.5759 160.92984 23.237335
v 160.89801 160.97253 23.15
v 161.22026 161.01524 23.23683
v 161.4563 161.04652 23.474562
v 161.54288 161.058 23.799494
v 161.4568 161.0466 24.124561
v 161.22113 161.01535 24.362663
v 160.89902 160.97266 24.449999
v 160.57677 160.92995 24.363169
v 160.34073 160.89867 24.125437
v 160.25415 160.88719 23.800505
v 160.35597 160.19946 23.399158
v 160.62494 160.19547 23.197065
v 160.95891 160.19054 23.156548
v 161.26842 160.18597 23.288458
v 161.47052 160.18301 23.557453
v 161.51106 160.18246 23.891457
v 161.3792 160.18443 24.200972
v 161.11023 160.18843 24.403065
v 160.77626 160.19337 24.443584
v 160.46675 160.19792 24.311672
v 160.26465 160.20088 24.042677
v 160.2241 160.20145 23.708673
v 160.31584 159.39212 23.474268
v 160.55614 159.38185 23.250525
v 160.88199 159.37932 23.182512
v 161.2061 159.3852 23.288454
v 161.4416 159.39792 23.539965
v 161.52542 159.41408 23.86965
v 161.43507 159.42934 24.189173
v 161.19478 159.4396 24.412914
v 160.86893 159.44214 24.480928
v 160.54482 159.43625 24.374985
v 160.30931 159.42352 24.123476
v 160.2255 159.40738 23.79379
v 160.27063 158.54192 23.68416
v 160.47137 158.44 23.516598
v 160.78023 158.38983 23.505592
v 161.11444 158.40483 23.65409
v 161.38446 158.48102 23.922306
v 161.51794 158.59793 24.238365
v 161.47913 158.72429 24.517584
v 161.2784 158.8262 24.685146
v 160.96954 158.87637 24.696152
v 160.63533 158.86136 24.547651
v 160.3653 158.78519 24.279438
v 160.23181 158.66826 23.963379
v 160.28352 157.81647 24.344051
v 160.49425 157.64102 24.21968
v 160.80754 157.56851 24.172407
v 161.13947 157.61835 24.214901
v 161.40106 157.77719 24.335772
v 161.52226 158.00247 24.502634
v 161.47057 158.23383 24.670778
v 161.25984 158.40927 24.795149
v 160.94655 158.48178 24.84242
v 160.61462 158.43195 24.799929
v 160.35303 158.27312 24.679058
v 160.23183 158.04784 24.512196
v 160.38203 157.25092 24.397287
v 160.58911 157.08388 24.352324
v 160.89645 157.03625 24.384954
v 161.22171 157.12082 24.486437
v 161.47772 157.31491 24.629578
v 161.59589 157.5665 24.776024
v 161.54456 157.8082 24.886536
v 161.33748 157.97523 24.9315
v 161.03012 158.02284 24.898869
v 160.70488 157.93828 24.797386
v 160.44887 157.7442 24.654245
v 160.3307 157.4926 24.5078
v 160.85 156.59587 24.830053
v 161.16681 156.55981 24.88324
v 161.4916 156.6462 25.016994
v 161.73734 156.83188 25.19548
v 161.83818 157.06708 25.37087
v 161.76714 157.2888 25.49617
v 161.5432 157.43764 25.537804
v 161.2264 157.4737 25.484617
v 160.90161 157.38731 25.350863
v 160.65587 157.20163 25.172379
v 160.55501 156.96643 24.996988
v 160.62607 156.7447 24.871689
v 160.90096 156.1401 25.104645
v 161.2295 156.10333 25.185852
v 161.55031 156.15619 25.416183
v 161.7774 156.28455 25.73392
v 161.84996 156.45398 26.053923
v 161.7485 156.61911 26.290451
v 161.50024 156.73569 26.380125
v 161.17169 156.77246 26.298918
v 160.85089 156.7196 26.068588
v 160.6238 156.59125 25.750853
v 160.55124 156.42181 25.430847
v 160.6527 156.25668 25.194319
v 161.03113 155.60594 25.722136
v 161.36752 155.6122 25.724268
v 161.65901 155.6428 25.886135
v 161.82747 155.68954 26.164364
v 161.82777 155.7399 26.484404
v 161.65984 155.78038 26.7605
v 161.36865 155.80014 26.918673
v 161.03226 155.79388 26.91654
v 160.74077 155.76329 26.754673
v 160.5723 155.71654 26.476444
v 160.57199 155.66618 26.156404
v 160.73994 155.6257 25.880308
v 161.16219 154.78804 25.763462
v 161.48952 154.85464 25.872112
v 161.74721 154.93962 26.121052
v 161.86621 155.02019 26.443575
v 161.81465 155.07475 26.753263
v 161.60632 155.08871 26.967134
[truncated: 338,637 more chars]
