# Supplementary material for: Heterogeneous somatostatin-expressing neuron population in mouse ventral tegmental area
Source: eLife. 2020 Aug 4;9:e59328. doi: 10.7554/eLife.59328 (PMC7440918; doi:10.7554/eLife.59328)
Supplement: Figure 5—source data 2. — This zip archive contains morphological images of all traced neurons grouped according their electrophysiological profiles. Each subtype’s folder contains a PDF file (with the list of neurons, their original location within the VTA, images of the traced morphology and individual Sholl curves) and two subfolders: ‘3D_gif’ – with *.gif files of the listed neurons; and ‘WaveFront_3D_obj’ – with corresponding *.obj files. *.gif files can be opened by any image viewer. *.obj files save information about the 3D model of the neurons and can be opened/reused with any 3D viewer or graphic software. [file elife-59328-fig5-data2.zip › Morphology_Source/ADP/WaveFront_3D_obj/11.obj]

# OBJ File
mtllib 211216c9_model.mtl
g Path_(7)
v 155.67499 178.09999 16.5
v 155.93245 178.29602 16.530249
v 155.82364 178.3815 16.434572
v 155.67499 178.39156 16.356426
v 155.52635 178.32349 16.316751
v 155.41754 178.19553 16.326178
v 155.37772 178.04198 16.382181
v 155.41754 177.90396 16.469753
v 155.52635 177.81848 16.56543
v 155.67499 177.80843 16.643576
v 155.82364 177.8765 16.68325
v 155.93245 178.00446 16.673822
v 155.97227 178.158 16.61782
v 155.75847 178.46928 16.88211
v 155.64664 178.55809 16.793169
v 155.49388 178.57268 16.724226
v 155.34113 178.50914 16.693754
v 155.2293 178.38449 16.709917
v 155.18835 178.23215 16.768385
v 155.2293 178.09293 16.85349
v 155.34113 178.00412 16.942432
v 155.49388 177.98953 17.011375
v 155.64664 178.05309 17.041847
v 155.75847 178.17772 17.025684
v 155.79941 178.33006 16.967216
v 155.67883 178.57011 17.185656
v 155.58818 178.69417 17.139791
v 155.43909 178.75853 17.11245
v 155.2715 178.74596 17.110954
v 155.13031 178.65982 17.135708
v 155.05338 178.5232 17.180077
v 155.06128 178.3727 17.232172
v 155.15193 178.24864 17.278034
v 155.30103 178.18428 17.305378
v 155.46861 178.19685 17.306871
v 155.6098 178.28299 17.28212
v 155.68674 178.4196 17.237751
v 155.73412 178.6947 17.418926
v 155.65384 178.82953 17.382597
v 155.51343 178.92097 17.400856
v 155.35051 178.94455 17.46881
v 155.20874 178.89392 17.56825
v 155.12611 178.78267 17.672535
v 155.12476 178.64061 17.753717
v 155.20505 178.50578 17.790047
v 155.34544 178.41434 17.771788
v 155.50836 178.39076 17.703833
v 155.65013 178.44138 17.604391
v 155.73276 178.55263 17.500109
v 155.8833 178.92645 17.689924
v 155.79453 179.04091 17.614265
v 155.65114 179.12538 17.616606
v 155.4916 179.15723 17.696316
v 155.35861 179.12791 17.832037
v 155.28784 179.04532 17.987406
v 155.29823 178.93153 18.120789
v 155.38702 178.81708 18.196445
v 155.5304 178.7326 18.194107
v 155.68996 178.70076 18.114397
v 155.82294 178.73007 17.978674
v 155.8937 178.81268 17.823307
v 155.94879 179.31319 17.896255
v 155.81032 179.34529 17.825815
v 155.6434 179.36435 17.84379
v 155.49275 179.36526 17.945366
v 155.39876 179.3478 18.103325
v 155.3866 179.3166 18.275343
v 155.45953 179.28006 18.415327
v 155.598 179.24797 18.48577
v 155.76494 179.2289 18.467794
v 155.91557 179.22798 18.366219
v 156.00957 179.24545 18.208258
v 156.02173 179.27664 18.03624
v 155.93628 179.71281 17.945965
v 155.80504 179.71237 17.841812
v 155.6389 179.71886 17.814991
v 155.48242 179.73055 17.872692
v 155.37752 179.7443 17.99945
v 155.35228 179.75642 18.161304
v 155.4135 179.76369 18.314884
v 155.54475 179.76413 18.419037
v 155.71088 179.75764 18.445856
v 155.86736 179.74596 18.388157
v 155.97227 179.7322 18.261398
v 155.9975 179.72006 18.099545
v 156.04008 180.11531 18.024508
v 155.93985 180.13983 17.8915
v 155.78813 180.17519 17.827965
v 155.62556 180.21191 17.850927
v 155.49571 180.24019 17.954233
v 155.43338 180.25241 18.1102
v 155.45528 180.24532 18.27704
v 155.55551 180.22081 18.410048
v 155.70723 180.18544 18.473583
v 155.8698 180.14871 18.45062
v 155.99965 180.12044 18.347315
v 156.06198 180.10822 18.191347
v 156.15533 180.57718 17.991062
v 156.03886 180.59073 17.870424
v 155.8781 180.60956 17.824574
v 155.71611 180.62863 17.865795
v 155.59631 180.64284 17.983046
v 155.5508 180.64838 18.144905
v 155.59177 180.64375 18.308006
v 155.70822 180.63022 18.428646
v 155.86899 180.61139 18.474497
v 156.03098 180.59232 18.433275
v 156.15077 180.5781 18.316025
v 156.19629 180.57257 18.154163
v 156.12564 180.99266 17.989506
v 156.01073 181.02011 17.869757
v 155.85294 181.05775 17.825132
v 155.69458 181.09547 17.86759
v 155.57808 181.12318 17.985752
v 155.53465 181.13345 18.147959
v 155.57594 181.12352 18.310745
v 155.69087 181.09607 18.430494
v 155.84865 181.05843 18.475119
v 156.007 181.0207 18.432661
v 156.1235 180.993 18.314499
v 156.16693 180.98273 18.152292
v 156.32452 181.24638 18.105333
v 156.27373 181.28766 17.950344
v 156.16914 181.37172 17.848877
v 156.0388 181.47604 17.828117
v 155.91763 181.57266 17.893627
v 155.8381 181.6357 18.027855
v 155.82152 181.64825 18.194834
v 155.87231 181.60696 18.349821
v 155.9769 181.5229 18.45129
v 156.10724 181.4186 18.47205
v 156.22841 181.32198 18.40654
v 156.30794 181.25894 18.272312
v 156.62907 181.55388 18.024605
v 156.56523 181.63855 17.894234
v 156.45815 181.753 17.83334
v 156.3365 181.86656 17.858238
v 156.23291 181.9488 17.962257
v 156.17513 181.97769 18.117525
v 156.17862 181.9455 18.282438
v 156.24246 181.86082 18.412807
v 156.34955 181.74637 18.473701
v 156.47118 181.63281 18.448803
v 156.57477 181.55057 18.344784
v 156.63257 181.52168 18.189516
v 156.96733 181.91884 18.204273
v 156.95013 182.00037 18.050838
v 156.86232 182.10336 17.948246
v 156.72742 182.2002 17.923988
v 156.58157 182.26495 17.984562
v 156.46387 182.28026 18.113739
v 156.40584 182.24203 18.276907
v 156.42303 182.16049 18.430342
v 156.51085 182.05751 18.532934
v 156.64575 181.96066 18.557194
v 156.7916 181.89592 18.496618
v 156.9093 181.8806 18.367441
v 157.14272 182.34502 18.423206
v 157.11937 182.39484 18.279505
v 157.01897 182.45645 18.180254
v 156.86844 182.51332 18.152048
v 156.7081 182.55022 18.202444
v 156.58093 182.55727 18.31794
v 156.521 182.53256 18.467587
v 156.54434 182.48274 18.611288
v 156.64474 182.42113 18.71054
v 156.79527 182.36426 18.738747
v 156.9556 182.32736 18.68835
v 157.08278 182.32031 18.572855
v 157.21045 182.73877 18.495249
v 157.17906 182.75235 18.330557
v 157.07762 182.79974 18.205013
v 156.93332 182.86826 18.152258
v 156.78482 182.93954 18.186422
v 156.6719 182.99449 18.298357
v 156.62485 183.01839 18.458067
v 156.65623 183.0048 18.622757
v 156.75768 182.95741 18.7483
v 156.90196 182.8889 18.801058
v 157.05048 182.81761 18.766891
v 157.16338 182.76266 18.654957
v 157.4657 183.0262 18.485098
v 157.43318 183.0514 18.321976
v 157.33981 183.12224 18.201277
v 157.2106 183.2197 18.155348
v 157.08018 183.31767 18.196493
v 156.98349 183.38991 18.313686
v 156.94643 183.41705 18.475529
v 156.97894 183.39183 18.638653
v 157.07233 183.32101 18.75935
v 157.20154 183.22356 18.805279
v 157.33195 183.12558 18.764135
v 157.42865 183.05334 18.64694
v 157.75774 183.47327 18.481329
v 157.71791 183.4891 18.31865
v 157.60786 183.53297 18.199198
v 157.4571 183.59312 18.15498
v 157.30602 183.65344 18.197845
v 157.1951 183.69775 18.316309
v 157.15405 183.7142 18.478626
v 157.19388 183.69836 18.641306
v 157.30392 183.6545 18.760757
v 157.45468 183.59435 18.804974
v 157.60577 183.53403 18.762108
v 157.71669 183.48972 18.643646
v 157.82083 183.88872 18.479948
v 157.78197 183.90842 18.317457
v 157.67583 183.9622 18.198523
v 157.53087 184.03564 18.155014
v 157.38591 184.10909 18.198587
v 157.27982 184.16283 18.31757
v 157.241 184.1825 18.48008
v 157.27988 184.1628 18.64257
v 157.386 184.10902 18.761505
v 157.53098 184.03557 18.805014
v 157.67592 183.96213 18.761438
v 157.78201 183.90839 18.642456
v 158.09846 184.15677 18.47975
v 158.06412 184.18373 18.317284
v 157.97047 184.25725 18.198416
v 157.84264 184.3576 18.154999
v 157.71484 184.45793 18.198668
v 157.62135 184.53134 18.317717
v 157.5872 184.55815 18.48025
v 157.62155 184.53119 18.642717
v 157.7152 184.45767 18.761583
v 157.84303 184.35732 18.805
v 157.97083 184.25699 18.761333
v 158.06432 184.18358 18.642282
v 158.34105 184.54132 18.480007
v 158.30627 184.5675 18.317507
v 158.21126 184.63908 18.198545
v 158.08147 184.73685 18.155
v 157.95166 184.83463 18.19854
v 157.85664 184.90619 18.317495
v 157.82187 184.93239 18.479996
v 157.85664 184.9062 18.642496
v 157.95166 184.83463 18.761456
v 158.08145 184.73686 18.805
v 158.21126 184.63908 18.761463
v 158.30627 184.56752 18.642506
v 158.65419 184.89606 18.48
v 158.6175 184.91948 18.317501
v 158.51723 184.98349 18.198542
v 158.38025 185.07092 18.155
v 158.24329 185.15837 18.198544
v 158.143 185.22237 18.317501
v 158.10631 185.2458 18.480001
v 158.143 185.22237 18.642502
v 158.24329 185.15836 18.76146
v 158.38025 185.07092 18.805
v 158.51723 184.98349 18.76146
v 158.6175 184.91948 18.6425
v 158.86581 185.37976 18.48
v 158.82451 185.39352 18.317501
v 158.71165 185.43117 18.198542
v 158.55751 185.48259 18.155
v 158.40335 185.534 18.198544
v 158.29051 185.57164 18.317501
v 158.2492 185.5854 18.480001
v 158.29051 185.57164 18.642502
v 158.40335 185.534 18.76146
v 158.55751 185.48257 18.805
v 158.71165 185.43117 18.76146
v 158.82451 185.39352 18.6425
v 158.9625 185.79237 18.480001
v 158.92235 185.80923 18.317501
v 158.81267 185.8553 18.198544
v 158.66284 185.91823 18.155
v 158.51303 185.98116 18.198542
v 158.40335 186.02722 18.317501
v 158.3632 186.04408 18.48
v 158.40335 186.02722 18.6425
v 158.51303 185.98116 18.76146
v 158.66284 185.91823 18.805
v 158.81267 185.8553 18.76146
v 158.92235 185.80923 18.642502
v 159.19322 186.1579 18.480001
v 159.15396 186.17673 18.317501
v 159.0467 186.22816 18.198542
v 158.90018 186.29843 18.155
v 158.75366 186.3687 18.198542
v 158.6464 186.42014 18.317501
v 158.60713 186.43896 18.480001
v 158.6464 186.42014 18.6425
v 158.75366 186.3687 18.76146
v 158.90018 186.29843 18.805
v 159.0467 186.22816 18.76146
v 159.15396 186.17673 18.6425
v 159.31612 186.53773 18.480001
v 159.2802 186.56236 18.317501
v 159.1821 186.62962 18.198542
v 159.04807 186.72153 18.155
v 158.91405 186.81342 18.198542
v 158.81593 186.88069 18.317501
v 158.78003 186.9053 18.480001
v 158.81593 186.88069 18.6425
v 158.91405 186.81342 18.76146
v 159.04807 186.72153 18.805
v 159.1821 186.62962 18.76146
v 159.2802 186.56236 18.6425
v 159.62689 186.79008 18.480001
v 159.59508 186.81981 18.317501
v 159.50816 186.90103 18.198542
v 159.38942 187.01196 18.155
v 159.27069 187.12291 18.198542
v 159.18376 187.20412 18.317501
v 159.15195 187.23386 18.480001
v 159.18376 187.20412 18.6425
v 159.27069 187.12291 18.76146
v 159.38942 187.01196 18.805
v 159.50816 186.90103 18.76146
v 159.59508 186.81981 18.6425
v 159.91278 187.1762 18.444206
v 159.86417 187.21332 18.287489
v 159.75978 187.29303 18.182358
v 159.62761 187.39395 18.156979
v 159.50305 187.48906 18.218153
v 159.4195 187.55287 18.34949
v 159.39932 187.56827 18.515797
v 159.44794 187.53114 18.672512
v 159.55232 187.45143 18.777645
v 159.6845 187.35051 18.803024
v 159.80905 187.2554 18.74185
v 159.89261 187.19159 18.610512
v 160.17865 187.51294 18.508125
v 160.15564 187.53136 18.342442
v 160.07307 187.60147 18.213655
v 159.95306 187.70451 18.156275
v 159.82779 187.81285 18.18567
v 159.7308 187.89749 18.293972
v 159.6881 187.93571 18.452156
v 159.7111 187.91731 18.617838
v 159.79367 187.8472 18.746624
v 159.91368 187.74416 18.804007
v 160.03896 187.6358 18.774609
v 160.13594 187.55118 18.666307
v 160.48361 187.83772 18.514257
v 160.46399 187.85031 18.347746
v 160.38463 187.91646 18.215014
v 160.26678 188.01846 18.151623
v 160.14204 188.12895 18.17456
v 160.04382 188.21835 18.27768
v 159.99844 188.2627 18.433352
v 160.01805 188.2501 18.599861
v 160.09741 188.18396 18.732595
v 160.21526 188.08197 18.795986
v 160.34 187.97147 18.773048
v 160.43822 187.88206 18.669928
v 160.72221 188.14067 18.422974
v 160.70198 188.20312 18.268723
v 160.63441 188.31738 18.164724
v 160.5376 188.45284 18.138845
v 160.43748 188.5732 18.198019
v 160.3609 188.64621 18.326393
v 160.32835 188.6523 18.489567
v 160.34859 188.58986 18.64382
v 160.41615 188.4756 18.747818
v 160.51297 188.34015 18.773697
v 160.61308 188.21979 18.714521
v 160.68967 188.14677 18.586147
v 161.08719 188.3355 18.422888
v 161.12257 188.48213 18.351894
v 161.10446 188.64915 18.346533
v 161.03772 188.79181 18.40824
v 160.94023 188.87187 18.52048
v 160.83812 188.86789 18.65318
v 160.75874 188.78093 18.770782
v 160.72337 188.6343 18.841776
v 160.74147 188.46729 18.847137
v 160.80821 188.32463 18.78543
v 160.9057 188.24457 18.673191
v 161.00781 188.24855 18.540491
v 161.37012 188.25607 19.016232
v 161.42725 188.39545 18.952673
v 161.41573 188.5609 18.913134
v 161.33862 188.70811 18.908209
v 161.21661 188.79765 18.939219
v 161.08238 188.80551 18.997852
v 160.9719 188.72958 19.0684
v 160.91476 188.59021 19.131958
v 160.92628 188.42476 19.171497
v 161.00339 188.27754 19.176422
v 161.1254 188.188 19.145412
v 161.25963 188.18015 19.086779
v 161.61005 188.43517 19.244986
v 161.67796 188.52957 19.128004
v 161.67978 188.6714 19.042107
v 161.61502 188.82263 19.010307
v 161.501 188.94275 19.041128
v 161.36832 188.99957 19.12631
v 161.25249 188.97787 19.24303
v 161.18457 188.88345 19.360012
v 161.18275 188.74164 19.44591
v 161.24751 188.5904 19.477707
v 161.36153 188.47028 19.446886
v 161.49422 188.41345 19.361704
v 161.87308 188.58197 19.54652
v 161.93303 188.6778 19.417282
v 161.9361 188.82437 19.328423
v 161.88142 188.9824 19.303753
v 161.78369 189.10959 19.349884
v 161.66908 189.17181 19.454454
v 161.56828 189.1524 19.589445
v 161.50833 189.0566 19.718685
v 161.50528 188.91002 19.807543
v 161.55994 188.75197 19.832212
v 161.65767 188.6248 19.786081
v 161.7723 188.56258 19.68151
v 162.16994 188.6808 19.823511
v 162.20222 188.7385 19.671911
v 162.20245 188.8646 19.557457
v 162.17058 189.0253 19.510817
v 162.11511 189.17757 19.544489
v 162.05093 189.28056 19.649448
v 161.99524 189.30672 19.797571
v 161.96294 189.24902 19.949171
v 161.9627 189.12292 20.063625
v 161.99458 188.96222 20.110264
v 162.05005 188.80995 20.076593
v 162.11423 188.70695 19.971634
v 162.65604 188.7902 19.826208
v 162.64471 188.82045 19.66115
v 162.60027 188.92159 19.534302
v 162.53459 189.0665 19.47965
v 162.46532 189.21638 19.511843
v 162.41098 189.33107 19.62225
v 162.38615 189.37982 19.78129
v 162.39748 189.34958 19.946348
v 162.44193 189.24846 20.073196
v 162.50758 189.10353 20.127848
v 162.57687 188.95364 20.095655
v 162.63121 188.83896 19.985249
v 163.08224 189.10797 19.826582
v 163.06268 189.13069 19.661036
v 162.99324 189.21434 19.532654
v 162.8925 189.3365 19.475834
v 162.78748 189.46446 19.5058
v 162.70628 189.56392 19.614527
v 162.6707 189.60822 19.772875
v 162.69026 189.5855 19.938421
v 162.7597 189.50185 20.066803
v 162.86044 189.37967 20.123623
v 162.96547 189.25172 20.093657
v 163.04666 189.15227 19.984932
v 163.38109 189.383 19.863178
v 163.37622 189.393 19.695354
v 163.32765 189.47295 19.555548
v 163.2484 189.60138 19.481218
v 163.1597 189.7439 19.492285
v 163.08533 189.86232 19.58578
v 163.0452 189.92491 19.736652
v 163.05006 189.91489 19.904478
v 163.09863 189.83496 20.044285
v 163.17789 189.70653 20.118614
v 163.26659 189.56401 20.107548
v 163.34096 189.44559 20.014053
v 163.69148 189.52097 19.709919
v 163.68613 189.61096 19.566689
v 163.66504 189.7583 19.486647
v 163.63387 189.92351 19.491236
v 163.60095 190.0623 19.579231
v 163.57513 190.1375 19.72705
v 163.56331 190.12895 19.895088
v 163.56866 190.03896 20.038317
v 163.58975 189.89162 20.11836
v 163.62094 189.72641 20.11377
v 163.65384 189.58762 20.025776
v 163.67966 189.51242 19.877956
v 164.22897 189.54024 19.796906
v 164.27934 189.65375 19.690014
v 164.27388 189.81 19.634512
v 164.21407 189.96713 19.645271
v 164.1159 190.08302 19.71941
v 164.00574 190.12665 19.83706
v 163.91306 190.08629 19.966702
v 163.86269 189.97276 20.073593
v 163.86815 189.81651 20.129095
v 163.92796 189.6594 20.118334
v 164.02612 189.54349 20.044197
v 164.13629 189.49988 19.926546
v 164.46431 189.85643 20.190468
v 164.48645 189.99643 20.10559
v 164.42793 190.14293 20.054966
v 164.30443 190.25665 20.052156
v 164.14903 190.30716 20.097918
v 164.00337 190.28088 20.179987
v 163.90648 190.18489 20.276373
v 163.88432 190.04489 20.36125
v 163.94284 189.89839 20.411875
v 164.06635 189.78467 20.414682
v 164.22176 189.73418 20.368921
v 164.36742 189.76044 20.286854
v 164.66216 190.09023 20.47317
v 164.63785 190.22545 20.376211
v 164.5475 190.36151 20.336054
v 164.41531 190.46194 20.36346
v 164.2767 190.49985 20.451084
v 164.16884 190.46507 20.575447
v 164.12057 190.36691 20.703228
v 164.14488 190.23169 20.800186
v 164.23524 190.09564 20.840343
v 164.36743 189.9952 20.812939
v 164.50603 189.95729 20.725313
v 164.6139 189.99208 20.60095
v 164.8993 190.307 20.693
v 164.85454 190.40108 20.560444
v 164.76003 190.52338 20.493557
v 164.64108 190.64114 20.510262
v 164.5296 190.7228 20.606083
v 164.45544 190.74646 20.755344
v 164.43848 190.70583 20.91805
v 164.48325 190.61174 21.050608
v 164.57776 190.48944 21.117495
v 164.69669 190.37169 21.10079
v 164.80818 190.29002 21.004969
v 164.88234 190.26636 20.855707
v 165.19731 190.55984 20.744398
v 165.16771 190.62503 20.591642
v 165.09259 190.74 20.49306
v 164.99207 190.87395 20.475065
v 164.89308 190.99097 20.542479
v 164.82216 191.05971 20.67724
v 164.7983 191.06175 20.843239
v 164.82788 190.99657 20.995995
v 164.903 190.88159 21.094578
v 165.00352 190.74765 21.112572
v 165.10251 190.63063 21.045156
v 165.17345 190.56189 20.910397
v 165.56616 190.78903 20.88662
v 165.57516 190.87833 20.74195
v 165.52869 191.01158 20.643894
v 165.43918 191.15309 20.61873
v 165.33064 191.26494 20.673197
v 165.23215 191.31717 20.792704
v 165.17007 191.29576 20.945225
v 165.16109 191.20647 21.089895
v 165.20757 191.07323 21.187948
v 165.29706 190.93172 21.213114
v 165.40561 190.81985 21.158646
v 165.5041 190.76764 21.03914
v 165.84265 191.00758 21.220627
v 165.873 191.03862 21.059593
v 165.84935 191.1331 20.920916
v 165.77805 191.2657 20.841753
v 165.67818 191.4009 20.843317
v 165.57652 191.50247 20.92519
v 165.5003 191.54318 21.065432
v 165.46996 191.51215 21.226465
v 165.4936 191.41768 21.365143
v 165.56491 191.28508 21.444305
v 165.66476 191.14987 21.442741
v 165.76643 191.04831 21.360868
v 166.2526 191.28224 21.140352
v 166.23044 191.3049 20.975195
v 166.15762 191.38736 20.847979
v 166.05363 191.50752 20.792793
v 165.94637 191.6332 20.824425
v 165.86453 191.73071 20.934399
v 165.83008 191.77393 21.093245
v 165.85223 191.75127 21.258402
v 165.92505 191.66881 21.385618
v 166.02902 191.54865 21.440804
v 166.1363 191.42297 21.409172
v 166.21814 191.32547 21.299198
v 166.56703 191.61606 21.105776
v 166.53302 191.65399 20.945446
v 166.44931 191.74588 20.832077
v 166.33835 191.8671 20.796045
v 166.22986 191.98514 20.847004
v 166.15291 192.0684 20.971298
v 166.12813 192.09456 21.135628
v 166.16216 192.05663 21.295956
v 166.24586 191.96474 21.409327
v 166.35683 191.84354 21.445358
v 166.46532 191.72548 21.3944
v 166.54225 191.64221 21.270103
v 166.89622 191.87302 21.124441
v 166.87123 191.9058 20.961342
v 166.80038 191.99925 20.840712
v 166.70267 192.1283 20.794874
v 166.60425 192.25836 20.836113
v 166.53152 192.3546 20.953375
v 166.50395 192.39122 21.115244
v 166.52895 192.35841 21.278343
v 166.5998 192.26498 21.398973
v 166.69753 192.13594 21.44481
v 166.79593 192.00587 21.403572
v 166.86867 191.90964 21.28631
v 167.24023 192.12434 21.119635
v 167.21631 192.16093 20.957184
v 167.1511 192.26057 20.838356
v 167.06204 192.39656 20.794992
v 166.97305 192.53247 20.838713
v 166.90794 192.63187 20.957802
v 166.88416 192.66814 21.12035
v 166.90808 192.63155 21.2828
v 166.9733 192.5319 21.401628
v 167.06235 192.3959 21.444992
v 167.15134 192.26001 21.401272
v 167.21645 192.1606 21.282183
v 167.58408 192.3269 21.119955
v 167.56598 192.36655 20.957462
v 167.51656 192.47476 20.83852
v 167.44905 192.62259 20.795
v 167.38155 192.77039 20.838566
v 167.33214 192.87859 20.95754
v 167.31406 192.91817 21.120047
v 167.33215 192.87854 21.28254
v 167.38158 192.77032 21.401482
v 167.44908 192.6225 21.445002
v 167.51659 192.47469 21.401436
v 167.566 192.3665 21.282461
v 167.98782 192.46251 21.12
v 167.97249 192.50327 20.9575
v 167.93063 192.61462 20.838543
v 167.87344 192.76672 20.795
v 167.81625 192.91882 20.838543
v 167.77438 193.03018 20.9575
v 167.75906 193.07094 21.12
v 167.77438 193.03018 21.282501
v 167.81625 192.91882 21.401459
v 167.87344 192.76672 21.445002
v 167.93063 192.61462 21.401459
v 167.97249 192.50327 21.282501
v 168.43915 192.65031 21.12
v 168.41885 192.68884 20.9575
v 168.36342 192.79408 20.838543
v 168.28767 192.93785 20.795
v 168.21194 193.08162 20.838543
v 168.1565 193.18687 20.9575
v 168.1362 193.22539 21.12
v 168.1565 193.18687 21.282501
v 168.21194 193.08162 21.401459
v 168.28767 192.93785 21.445002
v 168.36342 192.79408 21.401459
v 168.41885 192.68884 21.282501
v 168.83609 192.9076 21.12
v 168.81291 192.94444 20.9575
v 168.74959 193.04515 20.838543
v 168.66309 193.18271 20.795
v 168.57657 193.32027 20.838543
v 168.51324 193.42097 20.9575
v 168.49007 193.45782 21.12
v 168.51324 193.42097 21.282501
v 168.57657 193.32027 21.401459
v 168.66309 193.18271 21.445002
v 168.74959 193.04515 21.401459
v 168.81291 192.94444 21.282501
v 169.15048 193.1071 21.12
v 169.13654 193.14835 20.9575
v 169.09843 193.26105 20.838543
v 169.04639 193.41498 20.795
v 168.99435 193.56892 20.838543
v 168.95625 193.68163 20.9575
v 168.9423 193.72287 21.12
v 168.95625 193.68163 21.282501
v 168.99435 193.56892 21.401459
v 169.04639 193.41498 21.445002
v 169.09843 193.26105 21.401459
v 169.13654 193.14835 21.282501
v 169.60585 193.15854 21.12
v 169.5906 193.19933 20.9575
v 169.54893 193.31075 20.838543
v 169.49202 193.46295 20.795
v 169.4351 193.61516 20.838543
v 169.39343 193.72658 20.9575
v 169.37817 193.76736 21.12
v 169.39343 193.72658 21.282501
v 169.4351 193.61516 21.401459
v 169.49202 193.46295 21.445002
v 169.54893 193.31075 21.401459
v 169.5906 193.19933 21.282501
v 170.07327 193.47467 21.136452
v 170.05008 193.50124 20.971956
v 169.97589 193.58618 20.847128
v 169.87059 193.70676 20.795418
v 169.76239 193.83066 20.830679
v 169.68028 193.92468 20.943462
v 169.64626 193.96362 21.10355
v 169.66945 193.93707 21.268045
v 169.74364 193.85213 21.392874
v 169.84895 193.73154 21.444584
v 169.95715 193.60765 21.409323
v 170.03926 193.51363 21.29654
v 170.39981 193.82922 21.084127
v 170.36057 193.87692 20.927588
v 170.26842 193.97075 20.822721
v 170.14807 194.08556 20.797628
v 170.03177 194.19058 20.859032
v 169.95065 194.25769 20.99048
v 169.9265 194.2689 21.15675
v 169.96574 194.2212 21.313292
v 170.05788 194.12738 21.418158
v 170.17822 194.01257 21.44325
v 170.29454 193.90755 21.381847
v 170.37564 193.84044 21.250399
v 170.66814 194.19713 20.998573
v 170.74333 194.34685 21.03945
v 170.74582 194.50299 21.127802
v 170.67491 194.6237 21.239952
v 170.54962 194.67664 21.345854
v 170.4035 194.64763 21.41713
v 170.27573 194.54443 21.434679
v 170.20053 194.3947 21.393803
v 170.19804 194.23857 21.30545
v 170.26895 194.11786 21.193298
v 170.39424 194.06491 21.087399
v 170.54036 194.09393 21.016123
v 170.3934 193.70538 21.207224
v 170.51283 193.81252 21.255745
v 170.56062 193.96835 21.299496
v 170.52396 194.13112 21.326754
v 170.41267 194.2572 21.330215
v 170.25659 194.31284 21.308952
v 170.09752 194.2831 21.268663
v 169.97809 194.17596 21.220142
v 169.9303 194.02014 21.176392
v 169.96696 193.85738 21.149134
v 170.07825 193.73128 21.145672
v 170.23434 193.67564 21.166935
v 170.62387 194.09789 21.642502
v 170.67854 194.20787 21.506308
v 170.65103 194.34145 21.400034
v 170.54869 194.46281 21.352156
v 170.39894 194.53946 21.375504
v 170.24193 194.55086 21.463821
v 170.1197 194.49393 21.593443
v 170.06503 194.38394 21.729637
v 170.09254 194.25037 21.835913
v 170.1949 194.129 21.88379
v 170.34464 194.05234 21.860441
v 170.50165 194.04095 21.772125
v 170.76859 194.31323 21.939648
v 170.82927 194.43263 21.828964
v 170.80997 194.57909 21.745205
v 170.71584 194.71335 21.71081
v 170.5721 194.79942 21.734999
v 170.41728 194.81425 21.811287
v 170.29286 194.75389 21.919233
v 170.23218 194.63448 22.029917
v 170.25148 194.48802 22.113676
v 170.34561 194.35376 22.14807
v 170.48935 194.26768 22.123882
v 170.64417 194.25285 22.047594
v 170.93785 194.501 22.280504
v 171.00134 194.62376 22.181627
v 170.98586 194.77478 22.10804
v 170.89555 194.91359 22.07946
v 170.75464 195.003 22.103546
v 170.60085 195.01906 22.173843
v 170.4754 194.95746 22.271515
v 170.4119 194.83472 22.37039
v 170.42738 194.6837 22.443977
v 170.51768 194.54489 22.472557
v 170.6586 194.45547 22.448471
v 170.8124 194.4394 22.378176
v 171.11452 194.68959 22.641079
v 171.17856 194.81294 22.544502
v 171.16383 194.96475 22.472887
v 171.0743 195.10437 22.445421
v 170.93391 195.19438 22.469465
v 170.78032 195.21066 22.538576
v 170.65468 195.14885 22.634235
v 170.59064 195.0255 22.730812
v 170.60536 194.87369 22.802427
v 170.6949 194.73407 22.829893
v 170.83528 194.64406 22.80585
v 170.98886 194.62778 22.736738
v 171.25038 194.84265 23.035872
v 171.34145 194.94582 22.937998
v 171.35812 195.0918 22.855646
v 171.29596 195.24146 22.810884
v 171.1716 195.3547 22.815704
v 171.01839 195.40118 22.868814
v 170.87737 195.36847 22.955986
v 170.7863 195.2653 23.05386
v 170.76962 195.11932 23.136211
v 170.83179 194.96967 23.180973
v 170.95615 194.85641 23.176153
v 171.10936 194.80992 23.123041
v 171.44258 195.03496 23.392118
v 171.52707 195.14249 23.29173
v 171.53569 195.28944 23.209415
v 171.46616 195.43645 23.16723
v 171.33707 195.54413 23.176477
v 171.18304 195.5836 23.23468
v 171.04532 195.54433 23.326242
v 170.96083 195.4368 23.42663
v 170.95221 195.28984 23.508944
v 171.02174 195.14284 23.55113
v 171.15083 195.03516 23.541883
v 171.30487 194.99568 23.48368
v 171.6551 195.28389 23.720823
v 171.72374 195.3723 23.570196
v 171.71133 195.49167 23.443127
v 171.62122 195.60999 23.373669
v 171.47754 195.69556 23.380428
v 171.31879 195.72546 23.461596
v 171.18752 195.69168 23.595425
v 171.11888 195.60327 23.746052
v 171.13127 195.48392 23.87312
v 171.22139 195.36559 23.94258
v 171.36508 195.28001 23.93582
v 171.52382 195.2501 23.85465
v 171.84111 195.83168 23.90419
v 171.78952 195.89581 23.785065
v 171.66595 195.95435 23.724752
v 171.50352 195.99161 23.73941
v 171.34576 195.99762 23.825111
v 171.23492 195.97076 23.958895
v 171.20073 195.91824 24.10491
v 171.25232 195.85411 24.224033
v 171.37587 195.79558 24.284348
v 171.5383 195.75832 24.26969
v 171.69608 195.7523 24.183989
v 171.8069 195.77916 24.050205
v 171.88004 196.3302 23.970623
v 171.7979 196.41031 23.893402
v 171.65361 196.46307 23.887476
v 171.48581 196.47438 23.954433
v 171.33948 196.4412 24.076332
v 171.25381 196.3724 24.220509
v 171.25177 196.28645 24.348333
v 171.3339 196.20634 24.425552
v 171.4782 196.15358 24.431479
v 171.64598 196.14227 24.364523
v 171.79233 196.17546 24.242624
v 171.87799 196.24425 24.098446
v 171.90358 196.62926 24.023443
v 171.83844 196.72853 23.92453
v 171.70451 196.79576 23.903448
v 171.53769 196.81293 23.965847
v 171.38266 196.77544 24.095005
v 171.28096 196.69333 24.256317
v 171.25986 196.58862 24.406559
v 171.325 196.48935 24.505472
v 171.45891 196.42212 24.526554
v 171.62575 196.40495 24.464155
v 171.78078 196.44244 24.334997
v 171.88246 196.52455 24.173685
v 171.86082 197.0933 24.16448
v 171.73337 197.15579 24.127752
v 171.5681 197.1754 24.176325
v 171.40932 197.14688 24.297186
v 171.29955 197.07788 24.457947
v 171.26822 196.98688 24.615534
v 171.32372 196.89827 24.727722
v 171.45117 196.83578 24.76445
v 171.61644 196.81616 24.715878
v 171.77524 196.84468 24.595018
v 171.885 196.91368 24.434256
v 171.91632 197.00468 24.276669
v 171.70863 197.48906 24.467213
v 171.54109 197.49686 24.514318
v 171.38841 197.46648 24.622139
v 171.29149 197.40604 24.761786
v 171.2763 197.33177 24.89584
v 171.34692 197.26353 24.98838
v 171.48442 197.21965 25.014612
v 171.65196 197.21185 24.967506
v 171.80466 197.24225 24.859684
v 171.90158 197.30267 24.720037
v 171.91676 197.37695 24.585985
v 171.84613 197.44518 24.493444
v 171.75966 197.82487 24.690327
v 171.59793 197.84956 24.661304
v 171.43634 197.85707 24.711218
v 171.31819 197.84543 24.826694
v 171.27515 197.81772 24.976791
v 171.31873 197.78139 25.12129
v 171.43727 197.74617 25.221474
v 171.599 197.7215 25.250496
v 171.76059 197.71397 25.20058
v 171.87874 197.72562 25.085106
v 171.9218 197.75333 24.935009
v 171.8782 197.78966 24.79051
v 171.7624 198.22903 24.721241
v 171.60071 198.27489 24.733068
v 171.46204 198.30653 24.829403
v 171.38358 198.3155 24.984432
v 171.38632 198.2994 25.156618
v 171.46957 198.2625 25.299822
v 171.611 198.21474 25.375671
v 171.7727 198.16888 25.363846
v 171.91136 198.13724 25.267511
v 171.98984 198.12827 25.11248
v 171.98708 198.14438 24.940294
v 171.90384 198.18126 24.79709
v 171.94179 198.68019 24.76979
v 171.79082 198.754 24.792866
v 171.65417 198.79742 24.89628
v 171.5685 198.79884 25.052324
v 171.55673 198.75786 25.219189
v 171.62204 198.68546 25.35216
v 171.7469 198.60103 25.41561
v 171.89789 198.52722 25.392534
v 172.03452 198.48378 25.28912
v 172.1202 198.48238 25.133076
v 172.13196 198.52336 24.966211
v 172.06667 198.59576 24.83324
v 172.19243 199.09166 24.994656
v 172.04602 199.17253 25.031855
v 171.90544 199.20143 25.138685
v 171.80835 199.17061 25.286524
v 171.78076 199.08835 25.435759
v 171.83008 198.97665 25.546398
v 171.94307 198.8655 25.5888
v 172.08948 198.78462 25.551601
v 172.23006 198.75572 25.44477
v 172.32715 198.78654 25.296932
v 172.35474 198.86882 25.147697
v 172.30542 198.9805 25.037058
v 172.3415 199.4646 25.266161
v 172.193 199.52682 25.330534
v 172.06221 199.52574 25.45201
v 171.98419 199.46164 25.59804
v 171.97984 199.35168 25.729492
v 172.05035 199.22536 25.811148
v 172.1768 199.11649 25.821125
v 172.32532 199.05426 25.756752
v 172.45612 199.05534 25.635277
v 172.53412 199.11945 25.489248
v 172.53847 199.2294 25.357794
v 172.46796 199.35573 25.276138
v 172.60779 199.7418 25.501549
v 172.46301 199.81778 25.546865
v 172.3248 199.82726 25.650095
v 172.2302 199.76767 25.783573
v 172.20453 199.655 25.91154
v 172.2547 199.51944 25.9997
v 172.36723 199.39731 26.024437
v 172.51201 199.32133 25.979118
v 172.65022 199.31187 25.87589
v 172.74483 199.37144 25.74241
v 172.7705 199.48412 25.614447
v 172.72034 199.61967 25.526285
v 172.78722 199.97389 25.73316
v 172.63118 200.02896 25.780554
v 172.49193 200.02747 25.898233
v 172.4068 199.96982 26.054668
v 172.39857 199.87144 26.207941
v 172.46947 199.75873 26.31698
v 172.6005 199.66185 26.352571
v 172.75653 199.60677 26.305178
v 172.89578 199.60826 26.187498
v 172.98091 199.66591 26.031063
v 172.98914 199.76428 25.877792
v 172.91824 199.877 25.768751
v 172.94267 200.33398 25.868876
v 172.7847 200.39182 25.893166
v 172.63333 200.40208 25.998974
v 172.52917 200.36205 26.15795
v 172.50009 200.28244 26.327496
v 172.55391 200.18459 26.46218
v 172.6762 200.09471 26.525915
v 172.83418 200.03688 26.501625
v 172.98553 200.02661 26.395817
v 173.0897 200.06665 26.236841
v 173.11877 200.14626 26.067295
v 173.06496 200.24411 25.932611
v 173.08775 200.64108 26.12756
v 172.92638 200.68808 26.163599
v 172.77333 200.69476 26.276377
v 172.66965 200.65935 26.435673
v 172.64307 200.59131 26.598803
v 172.70074 200.50888 26.72206
v 172.82721 200.43416 26.772411
v 172.98859 200.38715 26.736372
v 173.14163 200.38046 26.623594
v 173.24532 200.41588 26.464298
v 173.2719 200.48392 26.301168
v 173.21422 200.56635 26.177912
v 173.15742 200.99286 26.285076
v 172.99615 201.03128 26.277653
v 172.83939 201.05342 26.355656
v 172.72913 201.05331 26.498182
v 172.69492 201.03102 26.667044
v 172.74594 200.99248 26.816994
v 172.8685 200.94804 26.907852
v 173.02979 200.9096 26.915276
v 173.18655 200.88747 26.837273
v 173.29681 200.88757 26.694746
v 173.33101 200.90988 26.525885
v 173.28 200.94841 26.375935
v 173.25032 201.40155 26.35655
v 173.08623 201.43533 26.351597
v 172.93526 201.45924 26.432161
v 172.83786 201.46686 26.576658
v 172.82014 201.45613 26.746368
v 172.88684 201.42995 26.895819
v 173.0201 201.39531 26.984964
v 173.18419 201.36151 26.989918
v 173.33516 201.33762 26.909353
v 173.43256 201.33 26.764856
v 173.45027 201.34073 26.595146
v 173.38358 201.36691 26.445696
v 173.32277 201.82764 26.418718
v 173.16019 201.85944 26.389544
v 173.00447 201.8869 26.446886
v 172.89734 201.90265 26.575378
v 172.8675 201.90248 26.740591
v 172.92294 201.88644 26.898258
v 173.04883 201.85881 27.00613
v 173.21143 201.82701 27.035303
v 173.36714 201.79956 26.977962
v 173.47427 201.7838 26.84947
v 173.5041 201.78397 26.684256
v 173.44865 201.80002 26.52659
v 173.44273 202.22057 26.43486
v 173.2921 202.28543 26.397429
v 173.14394 202.34782 26.446991
v 173.03795 202.39102 26.570267
v 173.00255 202.40344 26.734224
v 173.0472 202.38177 26.894932
v 173.15996 202.3318 27.009325
v 173.3106 202.26694 27.046757
v 173.45876 202.20454 26.997192
v 173.56474 202.16135 26.873917
v 173.60014 202.14893 26.70996
v 173.5555 202.1706 26.549253
v 173.6571 202.5753 26.437674
v 173.5227 202.66992 26.40182
v 173.3913 202.76169 26.452946
v 173.29811 202.82602 26.577353
v 173.2681 202.84567 26.741705
v 173.30931 202.8154 26.901966
v 173.4107 202.74329 27.015194
v 173.54512 202.64868 27.051048
v 173.67651 202.55692 26.999922
v 173.76971 202.49257 26.875515
v 173.79971 202.47292 26.711163
v 173.7585 202.50319 26.550901
v 173.94502 202.90154 26.450293
v 173.82082 203.00488 26.40345
v 173.69505 203.10915 26.443672
v 173.60147 203.1864 26.560183
v 173.56511 203.21594 26.721762
v 173.59572 203.18985 26.885115
v 173.68512 203.11513 27.006474
v 173.80933 203.01178 27.053316
v 173.93507 202.90752 27.013094
v 174.02867 202.83026 26.896584
v 174.06503 202.80074 26.735004
v 174.03441 202.82681 26.571651
v 174.2128 203.27516 26.431097
v 174.07635 203.37042 26.406391
v 173.948 203.45992 26.468197
v 173.86212 203.51962 26.599953
v 173.84172 203.53357 26.766356
v 173.89229 203.49802 26.922817
v 174.00024 203.42249 27.027414
v 174.13669 203.32722 27.05212
v 174.26505 203.23775 26.990316
v 174.35092 203.17802 26.85856
v 174.37132 203.16408 26.692158
v 174.32076 203.19963 26.535696
v 174.38777 203.71078 26.412708
v 174.24034 203.7914 26.421776
v 174.11575 203.85818 26.513735
v 174.04741 203.89326 26.663942
v 174.05359 203.88722 26.832153
v 174.13266 203.8417 26.973293
v 174.26343 203.76888 27.049545
v 174.41086 203.68826 27.040476
v 174.53545 203.62148 26.948519
v 174.6038 203.5864 26.798311
v 174.59761 203.59244 26.6301
v 174.51854 203.63795 26.48896
v 174.58556 204.18208 26.431824
v 174.44267 204.2638 26.474712
v 174.32507 204.31094 26.593441
v 174.26425 204.31091 26.756195
v 174.2765 204.26372 26.919365
v 174.35857 204.18199 27.039228
v 174.48843 204.08765 27.08367
v 174.6313 204.00594 27.04078
v 174.74892 203.95879 26.92205
v 174.80974 203.95882 26.759298
v 174.79747 204.00601 26.596128
v 174.71542 204.08774 26.476265
v 174.79231 204.57512 26.57697
v 174.65556 204.64589 26.652845
v 174.5537 204.6691 26.792799
v 174.514 204.63855 26.95933
v 174.54713 204.56241 27.107815
v 174.64418 204.46109 27.19847
v 174.77917 204.36172 27.207
v 174.91592 204.29097 27.131123
v 175.01779 204.26775 26.991169
v 175.05748 204.29831 26.824638
v 175.02437 204.37444 26.676155
v 174.9273 204.47577 26.5855
v 174.9377 204.92973 26.680822
v 174.81226 204.97989 26.786612
v 174.7441 204.9916 26.945526
v 174.7515 204.96172 27.114983
v 174.83247 204.89825 27.249575
v 174.96533 204.81822 27.313242
v 175.11447 204.74306 27.288921
v 175.23993 204.69292 27.183132
v 175.30809 204.6812 27.02422
v 175.30069 204.71109 26.854763
v 175.21971 204.77454 26.72017
v 175.08684 204.85457 26.656504
v 175.1129 205.3014 26.721067
v 174.9789 205.34938 26.810398
v 174.90309 205.37064 26.958126
v 174.9058 205.35945 27.12467
v 174.98631 205.31885 27.265402
v 175.12303 205.25969 27.342615
v 175.27934 205.19783 27.335619
v 175.41335 205.14986 27.246288
v 175.48915 205.1286 27.09856
v 175.48643 205.13979 26.932016
v 175.40593 205.18039 26.791285
v 175.26921 205.23955 26.714071
v 175.29854 205.7069 26.729893
v 175.16504 205.77373 26.808605
v 175.08301 205.81212 26.951542
v 175.07445 205.8118 27.120405
v 175.14165 205.77284 27.269949
v 175.26657 205.70569 27.3601
v 175.41579 205.62834 27.366705
v 175.54929 205.56151 27.287994
v 175.6313 205.52312 27.145056
v 175.63986 205.52344 26.976192
v 175.57268 205.5624 26.826649
v 175.44774 205.62955 26.736498
v 175.6343 206.098 26.739534
v 175.49919 206.1861 26.79225
v 175.3925 206.23526 26.917507
v 175.34279 206.23233 27.081743
v 175.3634 206.1781 27.240952
v 175.44879 206.0871 27.352474
v 175.5761 205.9837 27.386427
v 175.7112 205.89561 27.333712
v 175.81789 205.84645 27.208454
v 175.86758 205.84938 27.044218
v 175.84698 205.90361 26.885008
v 175.76158 205.99461 26.773487
v 175.96198 206.41266 26.913523
v 175.83081 206.51524 26.941347
v 175.71037 206.57684 27.045258
v 175.63295 206.58096 27.197409
v 175.61928 206.52649 27.357035
v 175.67302 206.42802 27.481361
v 175.77979 206.31195 27.537077
v 175.91095 206.20937 27.509253
v 176.03139 206.14777 27.405342
v 176.10881 206.14365 27.25319
v 176.12248 206.19812 27.093565
v 176.06874 206.29659 26.969238
v 176.22443 206.79205 27.027285
v 176.0936 206.88458 27.081003
v 175.98067 206.92438 27.200993
v 175.91586 206.90074 27.355104
v 175.91658 206.82002 27.502043
v 175.9826 206.70386 27.602436
v 176.09625 206.58336 27.629383
v 176.22708 206.49083 27.575666
v 176.34003 206.45105 27.455675
v 176.40482 206.47467 27.301563
v 176.4041 206.55539 27.154625
v 176.33807 206.67155 27.054232
v 176.55542 207.116 27.288857
v 176.41925 207.20663 27.32964
v 176.28561 207.23355 27.42933
v 176.19034 207.18956 27.561222
v 176.15895 207.08641 27.689968
v 176.19986 206.95178 27.781075
v 176.3021 206.82172 27.81013
v 176.43828 206.73108 27.769346
v 176.5719 206.70416 27.669653
v 176.66718 206.74817 27.537764
v 176.69856 206.8513 27.409018
v 176.65767 206.98593 27.317911
v 176.83902 207.35393 27.63314
v 176.70503 207.45338 27.654629
v 176.55788 207.48552 27.73003
v 176.43698 207.44168 27.83914
v 176.37476 207.33365 27.952726
v 176.38785 207.19035 28.04035
v 176.47278 207.05019 28.078533
v 176.60677 206.95071 28.057047
v 176.75392 206.9186 27.981646
v 176.87482 206.96243 27.872534
v 176.93704 207.07047 27.75895
v 176.92395 207.21376 27.671326
v 177.01527 207.58566 27.980427
v 176.88316 207.67915 28.026709
v 176.74397 207.69928 28.118683
v 176.635 207.64066 28.2317
v 176.58543 207.51898 28.335484
v 176.60857 207.36687 28.402222
v 176.6982 207.22507 28.41403
v 176.8303 207.13159 28.367748
v 176.9695 207.11147 28.275774
v 177.07848 207.17009 28.162756
v 177.12804 207.29175 28.058973
v 177.1049 207.44386 27.992235
v 177.30907 207.71422 28.350248
v 177.19298 207.82649 28.381653
v 177.06296 207.86932 28.457952
v 176.95383 207.8312 28.5587
v 176.89484 207.7224 28.656904
v 176.9018 207.57202 28.72625
v 176.97284 207.42038 28.748154
v 177.08893 207.3081 28.716751
v 177.21895 207.26527 28.640451
v 177.32808 207.30339 28.539703
v 177.38705 207.4122 28.4415
v 177.3801 207.56259 28.372154
v 177.58691 207.87578 28.58848
v 177.4659 207.98555 28.61699
v 177.33374 208.0285 28.70333
v 177.22585 207.99313 28.824364
v 177.17113 207.88892 28.947664
v 177.18425 207.74379 29.04019
v 177.26169 207.5966 29.07715
v 177.3827 207.48683 29.048641
v 177.51486 207.44388 28.962301
v 177.62276 207.47925 28.841265
v 177.67747 207.58345 28.717966
v 177.66435 207.72859 28.625439
v 177.80537 208.0757 28.82021
v 177.68884 208.18657 28.865406
v 177.5726 208.23613 28.974993
v 177.48782 208.21107 29.11961
v 177.45723 208.11813 29.260508
v 177.48898 207.9822 29.35993
v 177.57462 207.83969 29.391237
v 177.69116 207.7288 29.346043
v 177.80739 207.67926 29.236454
v 177.89217 207.70432 29.091837
v 177.92278 207.79726 28.950941
v 177.891 207.9332 28.851519
v 178.1343 208.28694 28.993156
v 178.02773 208.40523 29.036089
v 177.92467 208.46504 29.14344
v 177.8527 208.45032 29.286444
v 177.83115 208.36502 29.426783
v 177.86575 208.23201 29.526852
v 177.94725 208.08691 29.559841
v 178.05382 207.96861 29.516907
v 178.15688 207.90881 29.409557
v 178.22884 207.92354 29.266554
v 178.2504 208.00883 29.126215
v 178.21579 208.14185 29.026144
v 178.45854 208.50227 29.195461
v 178.35089 208.61916 29.244743
v 178.24911 208.67831 29.356773
v 178.18047 208.66388 29.501535
v 178.16336 208.57974 29.640238
v 178.20236 208.44844 29.735718
v 178.28703 208.30515 29.76239
v 178.39468 208.18825 29.71311
v 178.49646 208.1291 29.601078
v 178.5651 208.14352 29.456318
v 178.58221 208.22766 29.317614
v 178.54321 208.35898 29.222134
v 178.80896 208.73952 29.303234
v 178.69994 208.85706 29.35323
v 178.59659 208.91873 29.468056
v 178.52661 208.908 29.616947
v 178.50874 208.82777 29.760008
v 178.54779 208.69951 29.858904
v 178.63327 208.55759 29.887138
v 178.7423 208.44005 29.837145
v 178.84564 208.37837 29.722317
v 178.91562 208.3891 29.573425
v 178.93349 208.46933 29.430365
v 178.89444 208.5976 29.331469
v 179.16475 208.91429 29.50425
v 179.07874 209.05586 29.531206
v 178.98418 209.1504 29.62688
v 178.90642 209.17258 29.765636
v 178.8663 209.11644 29.910297
v 178.87457 208.99702 30.022099
v 178.929 208.84636 30.071083
v 179.01503 208.70477 30.044127
v 179.10959 208.61024 29.948452
v 179.18733 208.58807 29.809696
v 179.22746 208.64421 29.665035
v 179.2192 208.76361 29.553234
v 179.59277 208.98137 29.625938
v 179.53673 209.13998 29.616049
v 179.45798 209.26767 29.686443
v 179.37764 209.33025 29.81826
v 179.31725 209.31091 29.97618
v 179.29295 209.21487 30.117887
v 179.3113 209.06786 30.20541
v 179.36734 208.90926 30.2153
v 179.44609 208.78156 30.144905
v 179.52643 208.719 30.013088
v 179.58684 208.73831 29.85517
v 179.61111 208.83435 29.713463
v 180.03584 209.08228 29.898594
v 179.99017 209.24078 29.86147
v 179.90009 209.3775 29.897106
v 179.7897 209.4558 29.995956
v 179.68863 209.45468 30.13153
v 179.62392 209.37447 30.267504
v 179.61293 209.23663 30.367441
v 179.6586 209.07812 30.404566
v 179.74869 208.9414 30.368929
v 179.85907 208.86311 30.270079
v 179.96014 208.86423 30.134504
v 180.02486 208.94444 29.998531
v 180.37791 209.26945 30.239786
v 180.32605 209.4247 30.198196
v 180.21901 209.55249 30.218872
v 180.08548 209.61858 30.29627
v 179.96124 209.60527 30.409655
v 179.8796 209.51613 30.528643
v 179.8624 209.37503 30.621351
v 179.91428 209.21979 30.662941
v 180.02132 209.092 30.642265
v 180.15485 209.0259 30.564867
v 180.27907 209.0392 30.451483
v 180.36073 209.12836 30.332495
v 180.62733 209.51714 30.616734
v 180.54733 209.66338 30.596062
v 180.4172 209.76488 30.626665
v 180.27182 209.79445 30.700344
v 180.15015 209.74416 30.797356
v 180.08476 209.62749 30.891706
v 180.0932 209.47571 30.958115
v 180.1732 209.32947 30.978786
v 180.30333 209.22797 30.948183
v 180.44872 209.1984 30.874504
v 180.57039 209.24869 30.777493
v 180.63577 209.36536 30.683142
v 180.84778 209.66628 30.97845
v 180.77829 209.81436 30.935606
v 180.65262 209.9251 30.946503
v 180.50443 209.96878 31.008224
v 180.37344 209.93373 31.104229
v 180.29474 209.82933 31.208796
v 180.28941 209.68355 31.293905
v 180.3589 209.53546 31.33675
v 180.48457 209.42473 31.325853
v 180.63275 209.38104 31.264132
v 180.76375 209.41609 31.168127
v 180.84245 209.5205 31.06356
v 181.05135 209.79799 31.262487
v 180.98335 209.92532 31.178465
v 180.86179 210.04007 31.166012
v 180.71921 210.11147 31.228462
v 180.59386 210.12039 31.349085
v 180.51929 210.06444 31.49556
v 180.5155 209.9586 31.628637
v 180.5835 209.83125 31.71266
v 180.70506 209.71652 31.725115
v 180.84764 209.64513 31.662663
v 180.97299 209.6362 31.54204
v 181.04756 209.69215 31.395565
v 181.30309 210.12247 31.47282
v 181.24272 210.22748 31.367128
v 181.1237 210.3342 31.329832
v 180.97792 210.41405 31.370924
v 180.84444 210.44562 31.479395
v 180.75902 210.42046 31.62618
v 180.74455 210.3453 31.771948
v 180.80493 210.2403 31.87764
v 180.92395 210.13358 31.914936
v 181.06972 210.05373 31.873844
v 181.2032 210.02216 31.765373
v 181.28862 210.04732 31.618587
v 181.51445 210.46346 31.664782
v 181.46637 210.58698 31.555902
v 181.35202 210.70067 31.513227
v 181.20207 210.77411 31.54819
v 181.05667 210.78758 31.65142
v 180.9548 210.7375 31.79526
v 180.92375 210.63728 31.941168
v 180.97185 210.51376 32.050045
v 181.08618 210.40007 32.09272
v 181.23615 210.32663 32.05776
v 181.38153 210.31316 31.954529
v 181.4834 210.36324 31.810688
v 181.7049 210.76814 31.946815
v 181.65285 210.86214 31.808262
v 181.53148 210.94937 31.740177
v 181.37329 211.00648 31.760803
v 181.22069 211.01817 31.864616
v 181.11455 210.9813 32.023796
v 181.08333 210.90573 32.195694
v 181.13538 210.81174 32.334248
v 181.25676 210.72449 32.402336
v 181.41495 210.66737 32.381706
v 181.56755 210.6557 32.277893
v 181.67368 210.69258 32.118713
v 181.75977 211.25273 32.123955
v 181.6614 211.32776 32.020622
v 181.51044 211.38531 32.002945
v 181.34729 211.40996 32.075657
v 181.2157 211.3951 32.219273
v 181.15091 211.34471 32.395313
v 181.17029 211.27231 32.55661
v 181.26865 211.19728 32.65994
v 181.41962 211.13974 32.677616
v 181.58276 211.1151 32.604908
v 181.71437 211.12994 32.46129
v 181.77914 211.18033 32.285248
v 181.87311 211.62918 32.19082
v 181.77747 211.73656 32.113773
v 181.63017 211.81429 32.11806
v 181.4707 211.84155 32.202534
v 181.3418 211.81105 32.344555
v 181.27797 211.73094 32.506073
v 181.29634 211.6227 32.643806
v 181.392 211.51532 32.72085
v 181.53928 211.43758 32.716564
v 181.69875 211.41031 32.63209
v 181.82767 211.44083 32.49007
v 181.89148 211.52094 32.328552
v 181.91154 212.02217 32.37977
v 181.75764 212.08263 32.37901
v 181.59686 212.10211 32.46587
v 181.47227 212.07544 32.61708
v 181.41728 212.00972 32.792126
v 181.4466 211.92259 32.9441
v 181.55238 211.83739 33.03228
v 181.70628 211.77695 33.03304
v 181.86707 211.75745 32.94618
v 181.99164 211.78413 32.794968
v 182.04665 211.84984 32.619923
v 182.01732 211.93697 32.46795
v 181.98045 212.43936 32.665215
v 181.82832 212.49892 32.65587
v 181.66588 212.52097 32.73569
v 181.53664 212.49957 32.883297
v 181.47523 212.44048 33.059135
v 181.49812 212.35951 33.216087
v 181.59917 212.27838 33.312103
v 181.7513 212.21883 33.32145
v 181.91374 212.19678 33.241627
v 182.04298 212.21817 33.09402
v 182.1044 212.27727 32.918182
v 182.08151 212.35823 32.76123
v 182.14726 212.79933 32.972256
v 182.0131 212.8986 32.948837
v 181.85542 212.94104 32.99155
v 181.71646 212.91524 33.088955
v 181.63345 212.82812 33.214947
v 181.62865 212.70306 33.335766
v 181.70332 212.57353 33.419044
v 181.8375 212.47426 33.442467
v 181.99518 212.43184 33.39975
v 182.13414 212.45763 33.30235
v 182.21715 212.54474 33.176353
v 182.22195 212.66982 33.055534
v 182.27112 213.05309 33.2798
v 182.13268 213.14725 33.303833
v 181.98482 213.17726 33.383915
v 181.86717 213.13506 33.49859
v 181.81126 213.03195 33.617126
v 181.83206 212.89557 33.707764
v 181.924 212.76245 33.74622
v 182.06244 212.66827 33.722187
v 182.2103 212.63828 33.642105
v 182.32794 212.68048 33.52743
v 182.38385 212.78358 33.408894
v 182.36305 212.91997 33.318256
v 182.38712 213.3202 33.495747
v 182.25342 213.40051 33.56232
v 182.14146 213.42224 33.68859
v 182.08128 213.37955 33.84072
v 182.08897 213.28389 33.97795
v 182.16249 213.16089 34.063507
v 182.28214 213.0435 34.074467
v 182.41585 212.9632 34.007893
v 182.52779 212.94147 33.881622
v 182.58797 212.98416 33.729492
v 182.58028 213.07982 33.592262
v 182.50676 213.20282 33.506706
v 182.62143 213.57907 33.585182
v 182.4961 213.6659 33.658787
v 182.40683 213.70773 33.797638
v 182.37758 213.69336 33.96453
v 182.41615 213.62663 34.114742
v 182.51222 213.52542 34.208027
v 182.64006 213.41687 34.21939
v 182.76541 213.33003 34.145786
v 182.85468 213.28821 34.006935
v 182.88393 213.30258 33.840042
v 182.84535 213.36931 33.68983
v 182.74927 213.4705 33.596542
v 182.8589 213.91061 33.63617
v 182.73038 213.99236 33.71013
v 182.64548 214.03831 33.849747
v 182.62694 214.03616 34.017616
v 182.67973 213.98648 34.168755
v 182.7897 213.90259 34.262665
v 182.9274 213.80696 34.274185
v 183.05592 213.72522 34.200226
v 183.14082 213.67928 34.060608
v 183.15936 213.68143 33.892742
v 183.10658 213.7311 33.741604
v 182.9966 213.81499 33.64769
v 183.15941 214.31116 33.67087
v 183.02365 214.39403 33.73225
v 182.91797 214.43425 33.8616
v 182.87067 214.42107 34.024258
v 182.89442 214.35799 34.176647
v 182.98288 214.26193 34.277927
v 183.11232 214.15865 34.30097
v 183.24808 214.07578 34.239594
v 183.35376 214.03555 34.110245
v 183.40106 214.04874 33.947586
v 183.3773 214.11182 33.795197
v 183.28885 214.20786 33.693913
v 183.44182 214.64334 33.830654
v 183.3037 214.72481 33.889736
v 183.19078 214.75935 34.015537
v 183.13329 214.73775 34.174347
v 183.14665 214.66574 34.323616
v 183.22726 214.56267 34.423347
v 183.35356 214.45612 34.44682
v 183.49167 214.37465 34.387737
v 183.60458 214.34009 34.26194
v 183.66208 214.36171 34.103127
v 183.64871 214.4337 33.953857
v 183.5681 214.53679 33.854126
v 183.60773 214.99716 33.934692
v 183.48058 215.07439 34.01625
v 183.39601 215.10878 34.15865
v 183.3767 215.09114 34.323742
v 183.4278 215.02618 34.467285
v 183.53561 214.93132 34.550823
v 183.67128 214.83197 34.551964
v 183.79842 214.75475 34.470406
v 183.88298 214.72035 34.328003
v 183.90231 214.73799 34.162914
v 183.85121 214.80295 34.019367
v 183.74338 214.89781 33.935833
v 183.80553 215.37196 34.009403
v 183.70381 215.44127 34.12515
v 183.65903 215.46332 34.286186
v 183.68314 215.4322 34.449364
v 183.7697 215.35626 34.570957
v 183.89552 215.25584 34.618385
v 184.02687 215.15785 34.57894
v 184.12857 215.08853 34.463196
v 184.17337 215.06648 34.302155
v 184.14925 215.0976 34.13898
v 184.0627 215.17354 34.017387
v 183.93687 215.27397 33.969955
v 184.12794 215.75946 34.03363
v 184.00679 215.81912 34.138214
v 183.93321 215.82642 34.290886
v 183.92693 215.7794 34.450737
v 183.98962 215.69069 34.574936
v 184.10449 215.58403 34.630207
v 184.24075 215.488 34.601738
v 184.36191 215.42834 34.497154
v 184.43549 215.42105 34.344482
v 184.44176 215.46806 34.18463
v 184.37907 215.55678 34.060432
v 184.2642 215.66344 34.00516
v 184.42355 216.13702 34.20807
v 184.28221 216.17235 34.305847
v 184.18004 216.14561 34.45048
v 184.14444 216.06398 34.603214
v 184.18495 215.94931 34.72313
v 184.29071 215.83235 34.778088
v 184.43338 215.74442 34.753365
v 184.57472 215.70909 34.655586
v 184.6769 215.73582 34.510952
v 184.7125 215.81746 34.35822
v 184.67198 215.93213 34.238304
v 184.56622 216.04909 34.18335
v 184.64366 216.39243 34.41284
v 184.49254 216.43834 34.49361
v 184.37503 216.43361 34.636753
v 184.32262 216.37953 34.80391
v 184.34933 216.29056 34.95029
v 184.44804 216.19055 35.03668
v 184.5923 216.10631 35.03992
v 184.74342 216.0604 34.95915
v 184.86093 216.06512 34.81601
v 184.91335 216.11922 34.64885
v 184.88663 216.20818 34.50247
v 184.78792 216.30818 34.416084
v 184.8324 216.76636 34.588398
v 184.67825 216.81673 34.634193
v 184.5537 216.82173 34.749958
v 184.49207 216.78 34.90467
v 184.50992 216.70274 35.056873
v 184.60243 216.61064 35.165787
v 184.74486 216.52838 35.202225
v 184.899 216.47801 35.15643
v 185.02356 216.473 35.040665
v 185.08519 216.51474 34.885952
v 185.06734 216.592 34.73375
v 184.97481 216.6841 34.624836
v 185.01518 217.1042 34.805695
v 184.86926 217.17361 34.86104
v 184.74788 217.19426 34.9788
v 184.68355 217.16058 35.12743
v 184.69351 217.08162 35.267097
v 184.77512 216.97853 35.360382
v 184.90646 216.87892 35.382286
v 185.05238 216.80951 35.32694
v 185.17378 216.78886 35.20918
v 185.2381 216.82254 35.06055
v 185.22813 216.9015 34.920883
v 185.14655 217.00461 34.8276
v 185.21129 217.41933 34.90493
v 185.08546 217.50401 34.981064
v 184.99706 217.54393 35.120956
v 184.96974 217.5284 35.287125
v 185.01086 217.46156 35.43504
v 185.10938 217.36134 35.525074
v 185.2389 217.2546 35.5331
v 185.36473 217.16992 35.456966
v 185.45314 217.13 35.317074
v 185.48045 217.14554 35.150906
v 185.43933 217.21237 35.002987
v 185.34082 217.31259 34.912952
v 185.45514 217.7529 34.960373
v 185.3373 217.83539 35.0489
v 185.26642 217.87558 35.196545
v 185.26149 217.86272 35.36375
v 185.32384 217.80025 35.505714
v 185.43675 217.70491 35.584396
v 185.56996 217.60225 35.578712
v 185.6878 217.51978 35.49019
v 185.75867 217.47958 35.342545
v 185.7636 217.49243 35.175335
v 185.70126 217.5549 35.033375
v 185.58835 217.65024 34.954693
v 185.70445 218.10963 34.98489
v 185.5903 218.19589 35.073345
v 185.52463 218.24115 35.221325
v 185.52502 218.23329 35.38918
v 185.59137 218.17441 35.531933
v 185.7059 218.08029 35.611332
v 185.83794 217.97617 35.606102
v 185.95207 217.88991 35.517647
v 186.01776 217.84465 35.369667
v 186.01736 217.85251 35.20181
v 185.95102 217.91139 35.05906
v 185.83649 218.00551 34.97966
v 186.0074 218.43976 34.99087
v 185.89935 218.53716 35.075375
v 185.8363 218.59225 35.221268
v 185.83513 218.59029 35.38946
v 185.89615 218.53178 35.534885
v 186.00302 218.43242 35.618572
v 186.12709 218.3188 35.618103
v 186.23514 218.2214 35.5336
v 186.2982 218.1663 35.387707
v 186.29938 218.16827 35.219513
v 186.23836 218.22679 35.07409
v 186.13148 218.32616 34.990402
v 186.32915 218.75212 34.989994
v 186.22101 218.85594 35.066353
v 186.1545 218.919 35.207428
v 186.14743 218.92441 35.375423
v 186.2017 218.87071 35.52532
v 186.30278 218.77228 35.61695
v 186.42357 218.65552 35.625767
v 186.53171 218.5517 35.549408
v 186.59822 218.48863 35.40833
v 186.60529 218.48323 35.240337
v 186.55101 218.53693 35.090443
v 186.44994 218.63536 34.99881
v 186.77037 219.108 35.02431
v 186.63142 219.19641 35.063
v 186.50818 219.2386 35.171055
v 186.43369 219.22328 35.31952
v 186.42787 219.15454 35.468613
v 186.49231 219.0508 35.578384
v 186.60973 218.93987 35.619427
v 186.74867 218.85146 35.580734
v 186.87192 218.80927 35.472683
v 186.94643 218.82458 35.32422
v 186.95224 218.89333 35.175125
v 186.88779 218.99707 35.06535
v 186.92194 219.50612 35.38224
v 186.76247 219.54639 35.454517
v 186.62505 219.52733 35.586597
v 186.5465 219.45404 35.743088
v 186.54785 219.34616 35.882057
v 186.62877 219.23259 35.966274
v 186.76755 219.14375 35.973164
v 186.92702 219.10347 35.900887
v 187.06444 219.12254 35.768806
v 187.14299 219.19583 35.612316
v 187.14163 219.30371 35.473343
v 187.06071 219.41728 35.38913
v 187.04811 219.88255 35.642986
v 186.89009 219.92052 35.717346
v 186.75471 219.89278 35.844177
v 186.67827 219.80675 35.989487
v 186.68121 219.6855 36.114346
v 186.76277 219.56151 36.185295
v 186.9011 219.468 36.183323
v 187.05911 219.43004 36.10896
v 187.19449 219.45778 35.982132
v 187.27094 219.54381 35.83682
v 187.26799 219.66505 35.711964
v 187.18643 219.78905 35.641014
v 187.24171 220.14334 36.011547
v 187.087 220.18648 36.07281
v 186.94832 220.15356 36.173378
v 186.86282 220.05344 36.286297
v 186.85342 219.91292 36.381313
v 186.92265 219.76965 36.43297
v 187.05193 219.66205 36.427418
v 187.20663 219.61891 36.366154
v 187.34532 219.65181 36.26559
v 187.43082 219.75195 36.15267
v 187.44022 219.89247 36.05765
v 187.371 220.03574 36.005997
v 187.45865 220.33443 36.360783
v 187.30754 220.39697 36.40434
v 187.16058 220.38293 36.49063
v 187.05716 220.29605 36.596535
v 187.02498 220.15962 36.693676
v 187.07266 220.01021 36.756023
v 187.18744 219.88783 36.76687
v 187.33855 219.82529 36.723312
v 187.4855 219.83932 36.63702
v 187.58893 219.92621 36.531116
v 187.62111 220.06262 36.433975
v 187.57343 220.21205 36.37163
v 187.58243 220.56546 36.730503
v 187.42863 220.60002 36.791157
v 187.29437 220.55624 36.88327
v 187.2156 220.44588 36.982162
v 187.21346 220.29848 37.061333
v 187.28848 220.15353 37.09957
v 187.4206 220.0499 37.086628
v 187.57439 220.01534 37.02597
v 187.70866 220.0591 36.933857
v 187.78741 220.16948 36.834965
v 187.78958 220.31688 36.755795
v 187.71454 220.46182 36.71756
v 187.76175 220.7463 37.071312
v 187.61227 220.78795 37.137177
v 187.48259 220.75294 37.23879
v 187.40746 220.65067 37.348915
v 187.40701 220.50854 37.438053
v 187.48135 220.36464 37.48232
v 187.61058 220.2575 37.469845
v 187.76006 220.21587 37.40398
v 187.88974 220.25087 37.30237
v 187.96487 220.35315 37.192238
v 187.96532 220.49527 37.1031
v 187.89098 220.63918 37.058838
v 187.92929 220.99477 37.39724
v 187.78488 221.01176 37.48232
v 187.6744 220.95364 37.59526
v 187.62743 220.83601 37.70581
v 187.65659 220.69037 37.784344
v 187.75404 220.55576 37.809814
v 187.89368 220.46823 37.7754
v 188.0381 220.45123 37.690323
v 188.14859 220.50935 37.577377
v 188.19554 220.62698 37.46683
v 188.1664 220.77263 37.388298
v 188.06894 220.90724 37.362827
v 188.15736 221.20721 37.74015
v 188.00864 221.22774 37.816334
v 187.88937 221.17142 37.920864
v 187.83151 221.05336 38.025726
v 187.85057 220.90518 38.102825
v 187.94144 220.76662 38.131504
v 188.07976 220.67477 38.104076
v 188.22849 220.65425 38.027893
v 188.34775 220.71057 37.923367
v 188.40561 220.82864 37.818504
v 188.38655 220.9768 37.7414
v 188.29568 221.11537 37.712723
v 188.37515 221.34996 38.02725
v 188.23572 221.40732 38.10206
v 188.11832 221.39351 38.221893
v 188.05441 221.31223 38.354645
v 188.06111 221.18524 38.464745
v 188.13664 221.04659 38.52269
v 188.26076 220.93343 38.512955
v 188.40019 220.87605 38.438145
v 188.5176 220.88986 38.31831
v 188.5815 220.97115 38.18556
v 188.5748 221.09813 38.07546
v 188.49927 221.23679 38.017513
v 188.5323 221.59999 38.175835
v 188.4155 221.64377 38.29342
v 188.34969 221.63031 38.45235
v 188.35246 221.56322 38.610043
v 188.42313 221.46048 38.724236
v 188.54271 221.34962 38.76434
v 188.67918 221.26035 38.719604
v 188.79599 221.21657 38.60202
v 188.86182 221.23004 38.44309
v 188.85902 221.29712 38.285397
v 188.78836 221.39986 38.171204
v 188.66878 221.51073 38.1311
v 188.78908 221.87 38.210514
v 188.64542 221.91441 38.29785
v 188.55267 221.92921 38.44614
v 188.5357 221.91042 38.615643
v 188.59904 221.86308 38.760944
v 188.72574 221.79988 38.84311
v 188.88182 221.73775 38.840122
v 189.02548 221.69334 38.752785
v 189.11823 221.67854 38.604496
v 189.1352 221.69733 38.434994
v 189.07184 221.74467 38.289692
v 188.94516 221.80788 38.207527
v 188.89868 222.26962 38.258125
v 188.74974 222.32109 38.316914
v 188.64694 222.35149 38.446304
v 188.61786 222.35266 38.611626
v 188.67027 222.32433 38.768585
v 188.79013 222.27405 38.875114
v 188.94533 222.2153 38.90268
v 189.09428 222.16385 38.84389
v 189.19707 222.13345 38.7145
v 189.22615 222.13226 38.54918
v 189.17375 222.16061 38.392223
v 189.0539 222.21089 38.28569
v 189.14035 222.6454 38.27302
v 189.00491 222.7334 38.32108
v 188.9059 222.79457 38.443554
v 188.86983 222.81253 38.60762
v 188.90639 222.78246 38.769325
v 189.00577 222.71242 38.885334
v 189.14136 222.62119 38.924564
v 189.2768 222.53319 38.876507
v 189.37581 222.47202 38.754036
v 189.41187 222.45406 38.589966
v 189.3753 222.48413 38.428265
v 189.27592 222.55417 38.312256
v 189.42438 223.06508 38.2993
v 189.29645 223.15424 38.36576
v 189.2004 223.19868 38.498936
v 189.16194 223.18652 38.663147
v 189.19139 223.121 38.81439
v 189.28085 223.01968 38.91214
v 189.40637 222.90971 38.930206
v 189.53429 222.82056 38.863747
v 189.63034 222.77611 38.73057
v 189.6688 222.78827 38.566364
v 189.63934 222.85379 38.41512
v 189.54988 222.95511 38.317368
v 189.76678 223.44324 38.502453
v 189.63062 223.52437 38.562386
v 189.51096 223.54466 38.681465
v 189.43985 223.49867 38.82778
v 189.43636 223.39876 38.96213
v 189.50142 223.27165 39.048515
v 189.6176 223.15144 39.06379
v 189.75375 223.07031 39.003853
v 189.87343 223.05003 38.884777
v 189.94452 223.09601 38.738457
v 189.94801 223.19592 38.604107
v 189.88295 223.32303 38.517723
v 190.09036 223.68239 38.78162
v 189.95802 223.78342 38.8076
v 189.82008 223.82452 38.89603
v 189.71349 223.79472 39.02322
v 189.66681 223.70197 39.15509
v 189.69257 223.57114 39.256306
v 189.78383 223.43727 39.299744
v 189.91617 223.33624 39.273766
v 190.05412 223.29512 39.185333
v 190.1607 223.32494 39.058144
v 190.20738 223.41768 38.926273
v 190.18164 223.54852 38.825058
v 190.29793 223.92018 39.02564
v 190.16812 224.02118 39.061726
v 190.04326 224.06732 39.165096
v 189.9568 224.04625 39.308044
v 189.93192 223.96361 39.452274
v 189.97527 223.84155 39.559135
v 190.07523 223.71277 39.6
v 190.20503 223.61177 39.563908
v 190.3299 223.56563 39.46054
v 190.41635 223.5867 39.31759
v 190.44124 223.66934 39.173363
v 190.39789 223.7914 39.066498
v 190.54445 224.1698 39.14277
v 190.42157 224.2778 39.182137
v 190.3156 224.34311 39.29544
v 190.25494 224.3482 39.45232
v 190.25584 224.29175 39.610744
v 190.31808 224.18884 39.72826
v 190.42496 224.06708 39.77338
v 190.54785 223.95908 39.734013
v 190.65382 223.89377 39.62071
v 190.71448 223.88867 39.463825
v 190.71356 223.94513 39.305405
v 190.65134 224.04803 39.18789
v 190.80614 224.47723 39.20823
v 190.689 224.58446 39.263783
v 190.60068 224.6509 39.390656
v 190.56487 224.65875 39.554855
v 190.59114 224.6059 39.712383
v 190.67247 224.50653 39.821033
v 190.78706 224.38725 39.85169
v 190.90422 224.28003 39.796135
v 190.99254 224.2136 39.669262
v 191.02835 224.20575 39.505062
v 191.00208 224.25859 39.347534
v 190.92073 224.35796 39.238884
v 191.09007 224.79869 39.24469
v 190.97766 224.90358 39.31299
v 190.90126 224.96696 39.44884
v 190.88136 224.97186 39.61585
v 190.92328 224.91695 39.76926
v 191.0158 224.81694 39.86797
v 191.13411 224.69864 39.885532
v 191.24652 224.59373 39.817234
v 191.3229 224.53035 39.68138
v 191.3428 224.52545 39.514374
v 191.30089 224.58037 39.360962
v 191.20837 224.68037 39.26225
v 191.45134 225.06021 39.26227
v 191.32404 225.16588 39.292747
v 191.22375 225.24557 39.401848
v 191.17737 225.27794 39.560337
v 191.19731 225.2543 39.725754
v 191.27824 225.181 39.85377
v 191.39847 225.07767 39.910088
v 191.52579 224.97198 39.879616
v 191.62607 224.89229 39.770515
v 191.67244 224.85992 39.612022
v 191.6525 224.88358 39.446606
v 191.57156 224.95688 39.31859
v 191.70425 225.42838 39.26896
v 191.55667 225.50133 39.303616
v 191.44394 225.5559 39.41596
v 191.39622 225.57745 39.57589
v 191.42635 225.56021 39.74055
v 191.52621 225.5088 39.865826
v 191.66908 225.437 39.918144
v 191.81667 225.36403 39.883488
v 191.9294 225.30946 39.77114
v 191.97711 225.2879 39.611214
v 191.94699 225.30515 39.44655
v 191.84712 225.35657 39.321278
v 191.81404 225.86467 39.27218
v 191.66177 225.91904 39.318687
v 191.55164 225.95781 39.439796
v 191.51315 225.97063 39.603054
v 191.55661 225.95403 39.764717
v 191.67038 225.91248 39.88147
v 191.82396 225.8571 39.922024
v 191.97623 225.80273 39.87552
v 192.08636 225.76395 39.75441
v 192.12485 225.75114 39.59115
v 192.08139 225.76773 39.429485
v 191.96762 225.8093 39.312737
v 191.9869 226.2778 39.27386
v 191.84532 226.35672 39.318962
v 191.74231 226.4139 39.439056
v 191.70544 226.43398 39.601967
v 191.7446 226.41159 39.764038
v 191.8493 226.35275 39.881847
v 191.99147 226.27321 39.923824
v 192.13304 226.19429 39.878723
v 192.23605 226.13713 39.75863
v 192.27292 226.11705 39.595722
v 192.23375 226.13943 39.433647
v 192.12906 226.19827 39.31584
v 192.24968 226.64095 39.274574
v 192.12343 226.74228 39.320347
v 192.03189 226.81564 39.440933
v 191.99959 226.84135 39.60402
v 192.03516 226.81256 39.765903
v 192.1291 226.73695 39.88321
v 192.25623 226.6348 39.92451
v 192.38248 226.53346 39.878735
v 192.47401 226.4601 39.75815
v 192.50633 226.43439 39.595066
v 192.47075 226.46318 39.43318
v 192.3768 226.53879 39.315872
v 192.60083 226.92873 39.282
v 192.47498 227.04002 39.290627
v 192.36919 227.13353 39.3821
v 192.31181 227.18419 39.53191
v 192.31822 227.17844 39.69992
v 192.3867 227.11778 39.84111
v 192.4989 227.01851 39.91765
v 192.62474 226.90721 39.909023
v 192.73053 226.8137 39.81755
v 192.78792 226.76303 39.66774
v 192.78151 226.7688 39.49973
v 192.71303 226.82945 39.35854
v 192.9263 227.33705 39.294674
v 192.79315 227.43787 39.31706
v 192.67438 227.50424 39.416782
v 192.60182 227.51839 39.567123
v 192.5949 227.47652 39.727802
v 192.65547 227.38985 39.855766
v 192.76733 227.2816 39.91672
v 192.90048 227.1808 39.89434
v 193.01924 227.11443 39.794617
v 193.09181 227.10028 39.64427
v 193.09872 227.14215 39.483593
v 193.03815 227.2288 39.355633
v 193.1931 227.677 39.461372
v 193.05385 227.77106 39.478916
v 192.92223 227.82945 39.575542
v 192.8335 227.83655 39.725353
v 192.81146 227.79042 39.888214
v 192.862 227.70346 40.02048
v 192.97157 227.59895 40.08672
v 193.11084 227.50488 40.069176
v 193.24246 227.44649 39.972553
v 193.33118 227.4394 39.82274
v 193.35323 227.48552 39.659878
v 193.30269 227.5725 39.52761
v 193.36499 228.02962 39.531597
v 193.22258 228.11186 39.56954
v 193.1092 228.16512 39.6852
v 193.05524 228.17513 39.847588
v 193.07513 228.1392 40.01319
v 193.16357 228.06697 40.137634
v 193.29686 227.97778 40.187576
v 193.43927 227.89555 40.149635
v 193.55264 227.84229 40.033974
v 193.60661 227.83228 39.871586
v 193.58672 227.86821 39.705982
v 193.49828 227.94044 39.58154
v 193.61603 228.3817 39.582317
v 193.46446 228.4542 39.591106
v 193.33495 228.51076 39.68305
v 193.26219 228.53624 39.833508
v 193.2657 228.52382 40.002174
v 193.34451 228.4768 40.14385
v 193.47754 228.4078 40.220573
v 193.6291 228.33531 40.211784
v 193.75862 228.27875 40.119843
v 193.83138 228.25327 39.969383
v 193.82787 228.26569 39.800716
v 193.74905 228.3127 39.659042
v 193.8004 228.79152 39.60115
v 193.63933 228.84009 39.60187
v 193.49953 228.88016 39.686913
v 193.41846 228.901 39.833485
v 193.41783 228.89703 40.002316
v 193.49783 228.86932 40.148163
v 193.63701 228.82529 40.231953
v 193.79808 228.77673 40.23123
v 193.93788 228.73666 40.14619
v 194.01897 228.71582 39.999622
v 194.01958 228.71979 39.83079
v 193.93959 228.7475 39.68494
v 193.93556 229.21881 39.628544
v 193.77466 229.25938 39.600903
v 193.62166 229.29698 39.65987
v 193.51758 229.32156 39.789646
v 193.49028 229.3265 39.955456
v 193.5471 229.31052 40.112877
v 193.6728 229.27785 40.219723
v 193.83371 229.23729 40.247364
v 193.98671 229.19968 40.1884
v 194.09079 229.17511 40.058624
v 194.11809 229.17017 39.89281
v 194.06126 229.18616 39.73539
v 194.10123 229.62604 39.652397
v 193.948 229.67465 39.602818
v 193.79152 229.72382 39.640274
v 193.67375 229.76035 39.754726
v 193.62622 229.77448 39.915504
v 193.66168 229.76242 40.079533
v 193.77063 229.72739 40.20286
v 193.92387 229.67879 40.252438
v 194.08034 229.62962 40.21498
v 194.19812 229.59308 40.100533
v 194.24564 229.57895 39.93975
v 194.21017 229.59102 39.775723
v 194.23488 230.067 39.648964
v 194.07686 230.10316 39.60395
v 193.91805 230.13933 39.646023
v 193.80096 230.1658 39.7639
v 193.75702 230.17549 39.926003
v 193.79796 230.1658 40.088894
v 193.91283 230.13933 40.208923
v 194.07083 230.10316 40.253933
v 194.22966 230.067 40.21186
v 194.34673 230.04053 40.093983
v 194.39069 230.03082 39.93188
v 194.34975 230.04053 39.768993
v 194.29889 230.53047 39.64956
v 194.13766 230.54721 39.60452
v 193.97563 230.56396 39.64656
v 193.85622 230.57622 39.764416
v 193.8114 230.5807 39.92651
v 193.8532 230.57622 40.089405
v 193.97041 230.56396 40.209457
v 194.13164 230.54721 40.254498
v 194.29367 230.53047 40.212456
v 194.4131 230.51822 40.0946
v 194.45792 230.51373 39.932507
v 194.4161 230.51822 39.76961
v 194.33109 230.98636 39.64986
v 194.16919 230.99431 39.604816
v 194.00648 231.00224 39.64685
v 193.88657 231.00807 39.7647
v 193.84157 231.0102 39.926792
v 193.88356 231.00807 40.089687
v 194.00127 231.00224 40.209743
v 194.16316 230.99431 40.25479
v 194.32585 230.98636 40.212757
v 194.44577 230.98055 40.094906
v 194.49077 230.97842 39.932816
v 194.44879 230.98055 39.769917
v 194.3604 231.43886 39.66068
v 194.2014 231.44196 39.6058
v 194.03625 231.44513 39.63778
v 193.90923 231.44757 39.74805
v 193.85434 231.44861 39.907066
v 193.88629 231.44795 40.072216
v 193.99654 231.4458 40.199253
v 194.15553 231.44272 40.25413
v 194.32066 231.43953 40.22215
v 194.4477 231.43709 40.111877
v 194.5026 231.43607 39.952866
v 194.47063 231.4367 39.787712
v 194.35188 231.89384 39.654724
v 194.19034 231.89594 39.610523
v 194.02696 231.89658 39.65337
v 193.90553 231.89558 39.77179
v 193.85858 231.89323 39.93405
v 193.8987 231.89015 40.096672
v 194.01512 231.88716 40.216084
v 194.17667 231.88507 40.26029
v 194.34004 231.88443 40.217438
v 194.46147 231.88542 40.09902
v 194.50842 231.88777 39.93676
v 194.4683 231.89085 39.774136
v 194.35617 232.3983 39.709423
v 194.19499 232.4094 39.69704
v 194.03131 232.40149 39.769604
v 193.909 232.37668 39.90767
v 193.86081 232.34163 40.074245
v 193.89967 232.30573 40.224693
v 194.01517 232.27858 40.318703
v 194.17636 232.26749 40.331085
v 194.34004 232.2754 40.258522
v 194.46236 232.3002 40.120457
v 194.51054 232.33525 39.953884
v 194.47168 232.37115 39.803432
v 194.34764 232.83029 39.718727
v 194.1849 232.84271 39.722267
v 194.02264 232.83029 39.809273
v 193.90434 232.79637 39.956432
v 193.86171 232.75005 40.124313
v 193.90614 232.7037 40.267937
v 194.02576 232.66978 40.348812
v 194.18849 232.65736 40.345272
v 194.35075 232.66978 40.258263
v 194.46906 232.7037 40.111103
v 194.51169 232.75005 39.943222
v 194.46725 232.79637 39.799603
v 194.34802 233.22606 39.85953
v 194.18527 233.23137 39.836945
v 194.02303 233.22606 39.900784
v 193.90475 233.21152 40.033947
v 193.86215 233.19167 40.200756
v 193.90662 233.17181 40.35651
v 194.02626 233.15729 40.459476
v 194.189 233.15198 40.482063
v 194.35126 233.15729 40.418224
v 194.46953 233.17181 40.28506
v 194.51213 233.19167 40.11825
v 194.46767 233.21152 39.962498
v 194.26762 233.65614 39.91671
v 194.0994 233.65608 39.919415
v 193.95474 233.65135 40.004513
v 193.8724 233.64322 40.149208
v 193.87445 233.63387 40.314728
v 193.96034 233.6258 40.456722
v 194.10704 233.62117 40.53714
v 194.27527 233.62123 40.53444
v 194.41992 233.62596 40.449337
v 194.50226 233.6341 40.30464
v 194.50021 233.64345 40.139122
v 194.41432 233.65152 39.99713
v 194.31772 234.08075 39.950912
v 194.15236 234.09871 39.925835
v 193.99638 234.1134 39.987053
v 193.89162 234.12091 40.11816
v 193.8661 234.1192 40.284027
v 193.92668 234.10873 40.440216
v 194.05714 234.09233 40.54487
v 194.2225 234.07437 40.569946
v 194.37846 234.05966 40.508728
v 194.48325 234.05217 40.37762
v 194.50876 234.05388 40.21175
v 194.44817 234.06433 40.055565
v 194.36746 234.50633 39.939304
v 194.20432 234.5473 39.937626
v 194.06148 234.5823 40.020424
v 193.97719 234.60196 40.165512
v 193.97406 234.601 40.33401
v 194.05292 234.57967 40.480778
v 194.19263 234.5437 40.566483
v 194.35577 234.50272 40.56816
v 194.49863 234.46771 40.485363
v 194.5829 234.44807 40.34028
v 194.58604 234.44904 40.171776
v 194.50719 234.47037 40.02501
v 194.55432 234.91948 39.971077
v 194.39539 234.9593 39.932945
v 194.23915 234.99805 39.981842
v 194.12749 235.02534 40.10466
v 194.0903 235.03387 40.268497
v 194.13757 235.02135 40.429447
v 194.25664 234.99112 40.544388
v 194.41557 234.9513 40.582516
v 194.57181 234.91254 40.533623
v 194.68347 234.88524 40.4108
v 194.72064 234.87671 40.246967
v 194.67337 234.88924 40.086018
v 194.68715 235.3324 40.002865
v 194.54 235.38068 39.93716
v 194.38127 235.43253 39.95771
v 194.25352 235.47408 40.059006
v 194.19098 235.4942 40.21391
v 194.2104 235.48749 40.38091
v 194.30658 235.45575 40.515263
v 194.45374 235.40749 40.580967
v 194.61246 235.35562 40.560417
v 194.7402 235.31407 40.45912
v 194.80273 235.29395 40.30422
v 194.78333 235.30066 40.13722
v 194.84042 235.75221 39.98002
v 194.686 235.8012 39.93462
v 194.53062 235.8504 39.976295
v 194.41591 235.88667 40.093887
v 194.37259 235.90027 40.25588
v 194.4123 235.88754 40.418865
v 194.52435 235.85193 40.53918
v 194.67876 235.80295 40.58458
v 194.83414 235.75374 40.5429
v 194.94885 235.71748 40.425312
v 194.99217 235.70389 40.26332
v 194.95248 235.7166 40.10033
v 194.92162 236.19934 39.977905
v 194.76491 236.2428 39.93482
v 194.60843 236.28616 39.978813
v 194.49411 236.31781 40.098103
v 194.45256 236.32927 40.260723
v 194.49495 236.31746 40.4231
v 194.6099 236.28555 40.541725
v 194.7666 236.2421 40.584816
v 194.92308 236.19873 40.54082
v 195.0374 236.16708 40.421528
v 195.07893 236.15562 40.258907
v 195.03656 236.16743 40.09653
v 195.07397 236.60887 39.978302
v 194.92073 236.66306 39.934925
v 194.76756 236.7172 39.97863
v 194.6555 236.75679 40.09771
v 194.6146 236.77121 40.260254
v 194.65579 236.75662 40.42271
v 194.76807 236.71692 40.54155
v 194.92131 236.66273 40.584923
v 195.07448 236.6086 40.541218
v 195.18652 236.569 40.42214
v 195.22743 236.55457 40.259594
v 195.18623 236.56917 40.097137
v 195.21155 237.0188 39.9784
v 195.0643 237.08762 39.934967
v 194.91711 237.1564 39.97862
v 194.80942 237.20673 40.097656
v 194.77007 237.22511 40.260185
v 194.8096 237.20662 40.422653
v 194.91743 237.1562 40.541534
v 195.06468 237.08739 40.58497
v 195.21187 237.0186 40.541317
v 195.31956 236.96828 40.42228
v 195.35892 236.9499 40.25975
v 195.31938 236.9684 40.09728
v 195.44125 237.39272 39.97857
v 195.29828 237.46991 39.934986
v 195.15529 237.54713 39.978485
v 195.05058 237.60367 40.097412
v 195.01224 237.62437 40.259903
v 195.0505 237.6037 40.422413
v 195.15515 237.54718 40.5414
v 195.29813 237.46997 40.584988
v 195.44112 237.39276 40.541485
v 195.54582 237.33623 40.422558
v 195.58417 237.31552 40.26007
v 195.5459 237.3362 40.09756
v 195.63745 237.80724 39.978546
v 195.48982 237.87512 39.934994
v 195.34218 237.94301 39.978527
v 195.23409 237.99272 40.09748
v 195.19452 238.01091 40.259975
v 195.23407 237.99272 40.422478
v 195.34215 237.94302 40.541443
v 195.48978 237.87512 40.584995
v 195.63742 237.80724 40.541462
v 195.74551 237.75754 40.42251
v 195.78508 237.73935 40.26001
v 195.74553 237.75754 40.097507
v 195.82803 238.23662 39.978542
v 195.67268 238.28432 39.934998
v 195.51735 238.332 39.978535
v 195.40363 238.36693 40.097492
v 195.362 238.3797 40.25999
v 195.40361 238.36693 40.422493
v 195.51733 238.332 40.541454
v 195.67267 238.28432 40.585
v 195.82802 238.23662 40.541462
v 195.94174 238.2017 40.422504
v 195.98337 238.18893 40.260006
v 195.94174 238.2017 40.097504
v 195.9119 238.70345 39.97854
v 195.75092 238.72563 39.935
v 195.58994 238.74782 39.978542
v 195.47209 238.76405 40.097504
v 195.42896 238.77 40.260002
v 195.47209 238.76405 40.422504
v 195.58994 238.74782 40.541462
v 195.75092 238.72563 40.585
v 195.9119 238.70345 40.54146
v 196.02974 238.68721 40.422497
v 196.07288 238.68126 40.26
v 196.02974 238.68721 40.097496
v 195.9514 239.12766 39.978542
v 195.79497 239.17166 39.935
v 195.63853 239.21567 39.978542
v 195.52402 239.24788 40.097504
v 195.4821 239.25966 40.260002
v 195.52402 239.24788 40.4225
v 195.63853 239.21567 40.54146
v 195.79497 239.17166 40.585
v 195.9514 239.12766 40.54146
v 196.0659 239.09544 40.4225
v 196.10782 239.08366 40.26
v 196.0659 239.09544 40.0975
v 196.13454 239.50117 39.978542
v 195.9899 239.57524 39.935
v 195.84526 239.6493 39.978542
v 195.73938 239.70354 40.097504
v 195.70062 239.72337 40.260002
v 195.73938 239.70352 40.4225
v 195.84526 239.6493 40.541462
v 195.9899 239.57524 40.585003
v 196.13454 239.50117 40.54146
v 196.24042 239.44696 40.4225
v 196.27917 239.42712 40.260002
v 196.24042 239.44696 40.0975
v 196.33868 239.87926 39.978542
v 196.20341 239.96931 39.935
v 196.06815 240.05937 39.978542
v 195.96913 240.1253 40.097504
v 195.93289 240.14943 40.260002
v 195.96913 240.1253 40.4225
v 196.06815 240.05937 40.54146
v 196.20341 239.96931 40.585003
v 196.33868 239.87926 40.54146
v 196.4377 239.81334 40.4225
v 196.47394 239.7892 40.260002
v 196.4377 239.81334 40.0975
v 196.60767 240.21217 39.978542
v 196.48463 240.31831 39.935
v 196.36159 240.42445 39.978542
v 196.27151 240.50217 40.097504
v 196.23854 240.53061 40.260002
v 196.27151 240.50217 40.4225
v 196.36159 240.42445 40.541462
v 196.48463 240.31831 40.585003
v 196.60767 240.21217 40.54146
v 196.69775 240.13446 40.4225
v 196.73071 240.10602 40.260002
v 196.69775 240.13446 40.0975
v 196.90665 240.536 39.978542
v 196.7886 240.64767 39.935
v 196.67056 240.75935 39.978542
v 196.58417 240.84111 40.097504
v 196.55254 240.87105 40.260002
v 196.58417 240.84111 40.4225
v 196.67058 240.75935 40.541462
v 196.7886 240.64767 40.585003
v 196.90665 240.536 40.54146
v 196.99306 240.45424 40.4225
v 197.02469 240.4243 40.260002
v 196.99306 240.45424 40.0975
v 197.21678 240.85571 39.978542
v 197.10066 240.96939 39.935
v 196.98454 241.08308 39.978542
v 196.89954 241.1663 40.097504
v 196.86842 241.19676 40.260002
v 196.89954 241.1663 40.4225
v 196.98454 241.08308 40.54146
v 197.10066 240.96939 40.585003
v 197.21678 240.85571 40.54146
v 197.30177 240.77249 40.4225
v 197.33289 240.74203 40.260002
v 197.30177 240.77249 40.0975
v 197.49263 241.21147 39.9537
v 197.37389 241.3299 39.94041
v 197.26634 241.43713 40.012756
v 197.1988 241.50447 40.15135
v 197.1894 241.51385 40.319057
v 197.24063 241.46278 40.47094
v 197.33876 241.36491 40.566303
v 197.45752 241.24649 40.57959
v 197.56506 241.13924 40.507248
v 197.63258 241.0719 40.368652
v 197.642 241.06252 40.200947
v 197.59077 241.1136 40.049065
v 197.7158 241.53479 39.939377
v 197.60901 241.6628 39.963825
v 197.53561 241.77509 40.066673
v 197.51527 241.84157 40.220352
v 197.55344 241.8444 40.38369
v 197.63988 241.78288 40.51292
v 197.75143 241.67345 40.573414
v 197.85823 241.54543 40.548965
v 197.93163 241.43315 40.44612
v 197.95197 241.36667 40.29244
v 197.9138 241.36382 40.1291
v 197.82736 241.42535 39.99987
v 197.99529 241.70468 39.80568
v 197.89156 241.83708 39.81459
v 197.83443 241.97528 39.896854
v 197.83917 242.08223 40.03043
v 197.90454 242.12927 40.179523
v 198.013 242.10382 40.304184
v 198.1355 242.01266 40.371014
v 198.23923 241.88026 40.362103
v 198.29636 241.74207 40.27984
v 198.29161 241.63512 40.146263
v 198.22624 241.58807 39.99717
v 198.11778 241.61353 39.87251
v 198.26752 241.8996 39.594498
v 198.15334 242.02307 39.5948
v 198.08975 242.16519 39.66215
v 198.09378 242.28789 39.778503
v 198.16437 242.3583 39.91268
v 198.2826 242.35754 40.02873
v 198.41676 242.28583 40.095554
v 198.53094 242.16237 40.09525
v 198.59453 242.02023 40.027897
v 198.5905 241.89754 39.911545
v 198.51991 241.82713 39.777367
v 198.4017 241.82788 39.66132
v 198.54195 242.16743 39.303486
v 198.42717 242.29042 39.307377
v 198.3602 242.4262 39.38233
v 198.35898 242.53839 39.50827
v 198.42384 242.59695 39.65144
v 198.5374 242.58617 39.773483
v 198.66924 242.50894 39.841698
v 198.78403 242.38596 39.837807
v 198.851 242.25018 39.76285
v 198.85222 242.13797 39.636917
v 198.78735 242.07942 39.493744
v 198.67378 242.09021 39.3717
v 198.80498 242.48813 39.0895
v 198.69963 242.61676 39.116158
v 198.64705 242.74536 39.2118
v 198.66135 242.83946 39.3508
v 198.73868 242.87384 39.49592
v 198.85832 242.8393 39.608265
v 198.98822 242.74509 39.657738
v 199.09357 242.61644 39.63108
v 199.14613 242.48785 39.53544
v 199.13184 242.39375 39.396435
v 199.05452 242.35938 39.25132
v 198.93488 242.3939 39.138973
v 199.06674 242.81111 38.840595
v 198.96907 242.93901 38.889885
v 198.92511 243.05255 39.00606
v 198.94662 243.12132 39.157997
v 199.02786 243.12689 39.304977
v 199.14705 243.06776 39.407623
v 199.27225 242.9598 39.438427
v 199.36992 242.83191 39.38914
v 199.4139 242.71837 39.272964
v 199.39236 242.6496 39.12103
v 199.31114 242.64403 38.97405
v 199.19196 242.70314 38.871403
v 199.4365 243.14827 38.70191
v 199.31639 243.25716 38.74633
v 199.23952 243.34853 38.865402
v 199.22647 243.39789 39.027218
v 199.28075 243.39201 39.188423
v 199.3878 243.33249 39.30582
v 199.51895 243.23526 39.347954
v 199.63904 243.12637 39.303535
v 199.71591 243.035 39.184464
v 199.72896 242.98566 39.022644
v 199.67468 242.99152 38.86144
v 199.56764 243.05104 38.74404
v 199.74223 243.5213 38.64632
v 199.59851 243.6053 38.670116
v 199.48807 243.67802 38.774628
v 199.44048 243.71997 38.93185
v 199.4685 243.71992 39.09966
v 199.56465 243.67789 39.233086
v 199.70312 243.60512 39.296383
v 199.84685 243.52112 39.272587
v 199.9573 243.44841 39.168076
v 200.00488 243.40645 39.010853
v 199.97685 243.4065 38.843044
v 199.8807 243.44853 38.709618
v 199.87732 243.97217 38.631153
v 199.73434 244.03456 38.69424
v 199.64053 244.07863 38.826992
v 199.621 244.09258 38.993847
v 199.681 244.07266 39.150093
v 199.80444 244.02422 39.25386
v 199.95827 243.96024 39.27735
v 200.10124 243.89784 39.214264
v 200.19505 243.85378 39.08151
v 200.21458 243.83983 38.914658
v 200.15459 243.85974 38.75841
v 200.03114 243.90819 38.654644
v 200.0528 244.3877 38.622013
v 199.89787 244.42792 38.673836
v 199.78906 244.45735 38.798775
v 199.75552 244.46814 38.96336
v 199.80623 244.45735 39.123486
v 199.92761 244.42792 39.236244
v 200.08714 244.3877 39.271427
v 200.24207 244.34749 39.219604
v 200.35088 244.31804 39.09466
v 200.38441 244.30727 38.93008
v 200.3337 244.31804 38.769955
v 200.21233 244.34749 38.657196
v 200.12112 244.83064 38.618534
v 199.96227 244.84964 38.670555
v 199.85057 244.86354 38.795624
v 199.81598 244.86864 38.960228
v 199.86775 244.86354 39.120262
v 199.992 244.84964 39.232845
v 200.15547 244.83064 39.26781
v 200.31433 244.81165 39.21579
v 200.42603 244.79774 39.09072
v 200.46062 244.79265 38.926117
v 200.40884 244.79774 38.766083
v 200.28459 244.81165 38.6535
v 200.12146 245.27942 38.621147
v 199.96852 245.28833 38.690342
v 199.87077 245.2943 38.827023
v 199.85443 245.29573 38.994568
v 199.92384 245.29225 39.148083
v 200.06044 245.28477 39.246433
v 200.2276 245.27531 39.263268
v 200.38054 245.2664 39.194077
v 200.47829 245.26044 39.057392
v 200.49463 245.259 38.889847
v 200.42522 245.26248 38.736332
v 200.28862 245.26996 38.63798
v 200.1607 245.65665 38.628746
v 200.0042 245.69073 38.67561
v 199.89725 245.73409 38.802578
v 199.86853 245.7751 38.975628
v 199.92574 245.80276 39.148396
v 200.05353 245.8097 39.274586
v 200.21767 245.794 39.320385
v 200.37418 245.75992 39.27352
v 200.48112 245.71657 39.146553
v 200.50984 245.67555 38.9735
v 200.45265 245.64789 38.80073
v 200.32486 245.64096 38.674545
v 200.29799 246.01299 38.413345
v 200.14073 246.06694 38.412014
v 200.02452 246.13417 38.486332
v 199.9805 246.19667 38.616386
v 200.02045 246.23767 38.767326
v 200.13367 246.24622 38.89871
v 200.28984 246.21999 38.97533
v 200.4471 246.16603 38.97666
v 200.5633 246.0988 38.902344
v 200.60733 246.0363 38.77229
v 200.56737 245.9953 38.62135
v 200.45415 245.98677 38.489967
v 200.42351 246.4936 38.347115
v 200.27141 246.55612 38.378475
v 200.16017 246.61383 38.485065
v 200.11961 246.6513 38.63833
v 200.16061 246.6585 38.797195
v 200.27216 246.63347 38.9191
v 200.42438 246.58293 38.97138
v 200.57649 246.52043 38.940018
v 200.68771 246.4627 38.833427
v 200.72827 246.42523 38.680164
v 200.68727 246.41805 38.521297
v 200.57573 246.44307 38.39939
v 200.68672 246.8852 38.323616
v 200.53711 246.96176 38.315937
v 200.40637 247.03394 38.392715
v 200.32956 247.08238 38.53338
v 200.32726 247.09413 38.700233
v 200.40005 247.06602 38.84857
v 200.52847 247.00558 38.93865
v 200.67809 246.92902 38.946323
v 200.80882 246.85684 38.869545
v 200.88564 246.8084 38.728886
v 200.88794 246.79665 38.56203
v 200.81514 246.82475 38.413692
v 200.86359 247.30438 38.297577
v 200.72507 247.39713 38.319473
v 200.61545 247.4726 38.421677
v 200.5641 247.51057 38.57681
v 200.58478 247.50085 38.743294
v 200.67195 247.44606 38.876526
v 200.80226 247.36089 38.940807
v 200.94078 247.26813 38.91891
v 201.0504 247.19266 38.816708
v 201.10175 247.1547 38.66158
v 201.08107 247.1644 38.49509
v 200.9939 247.2192 38.36186
v 201.08826 247.69644 38.29025
v 200.95561 247.7862 38.341755
v 200.86253 247.85017 38.466442
v 200.83395 247.87126 38.6309
v 200.87755 247.8438 38.79107
v 200.98163 247.77515 38.904026
v 201.1183 247.68369 38.939507
v 201.25095 247.59393 38.888004
v 201.34402 247.52994 38.763317
v 201.37259 247.50885 38.598854
v 201.32901 247.53632 38.438686
v 201.22493 247.60498 38.32573
v 201.35416 248.06203 38.2881
v 201.20827 248.14005 38.318657
v 201.09558 248.20073 38.427822
v 201.0463 248.22784 38.58635
v 201.0736 248.21411 38.751762
v 201.1702 248.1632 38.879734
v 201.31018 248.08876 38.93598
v 201.45607 248.01076 38.905426
v 201.56876 247.95006 38.79626
v 201.61804 247.92294 38.637733
v 201.59073 247.93669 38.47232
v 201.49414 247.9876 38.344345
v 201.51405 248.4856 38.285965
v 201.37483 248.56596 38.33547
v 201.27582 248.6233 38.45873
v 201.24356 248.64227 38.622723
v 201.28667 248.61775 38.7835
v 201.39363 248.55634 38.897987
v 201.53575 248.47447 38.935505
v 201.67497 248.3941 38.886
v 201.77399 248.33676 38.762737
v 201.80624 248.3178 38.598747
v 201.76314 248.34232 38.43797
v 201.65617 248.40373 38.323483
v 201.79218 248.91084 38.30711
v 201.6495 248.98314 38.360374
v 201.54138 249.01964 38.482876
v 201.49681 249.01057 38.64179
v 201.52771 248.95836 38.79453
v 201.62582 248.87701 38.900177
v 201.76483 248.78831 38.930416
v 201.90752 248.71603 38.87715
v 202.01562 248.67953 38.75465
v 202.06021 248.6886 38.595737
v 202.0293 248.7408 38.442997
v 201.9312 248.82214 38.33735
v 202.03935 249.29602 38.48979
v 201.88051 249.34845 38.53218
v 201.74336 249.36783 38.652153
v 201.66469 249.34897 38.817566
v 201.66556 249.29692 38.984097
v 201.74573 249.22562 39.107124
v 201.88371 249.15419 39.153683
v 202.04256 249.10176 39.111298
v 202.1797 249.08237 38.991325
v 202.25838 249.10123 38.825912
v 202.2575 249.15329 38.659378
v 202.17734 249.22458 38.53635
v 202.13084 249.73746 38.58732
v 201.97284 249.78693 38.64256
v 201.84128 249.7994 38.772068
v 201.7714 249.77153 38.941147
v 201.78192 249.71078 39.104485
v 201.87004 249.63344 39.218323
v 202.01213 249.56023 39.25215
v 202.17014 249.51076 39.19691
v 202.30171 249.49829 39.0674
v 202.3716 249.52615 38.898323
v 202.36107 249.5869 38.734985
v 202.27295 249.66423 38.621147
v 202.3931 250.07086 38.683952
v 202.23799 250.13551 38.70325
v 202.08897 250.16629 38.802544
v 201.98593 250.15494 38.955223
v 201.9565 250.10449 39.12038
v 202.00856 250.02849 39.253757
v 202.12816 249.94727 39.319622
v 202.28325 249.88261 39.300323
v 202.43228 249.85184 39.20103
v 202.53531 249.8632 39.04835
v 202.56474 249.91364 38.883194
v 202.5127 249.98965 38.749813
v 202.48944 250.45009 38.83665
v 202.33157 250.5079 38.84712
v 202.18637 250.54353 38.936394
v 202.09274 250.54744 39.08055
v 202.07578 250.51857 39.24097
v 202.14 250.46466 39.374664
v 202.26823 250.40015 39.44581
v 202.4261 250.34233 39.43534
v 202.5713 250.3067 39.346066
v 202.66493 250.3028 39.201904
v 202.6819 250.33167 39.04149
v 202.61768 250.38557 38.907795
v 202.6992 250.80376 38.937565
v 202.54695 250.86723 38.907444
v 202.397 250.92155 38.96207
v 202.28957 250.95213 39.08681
v 202.25342 250.95079 39.24824
v 202.29823 250.9179 39.403107
v 202.41202 250.86224 39.509907
v 202.56427 250.79875 39.54003
v 202.71422 250.74445 39.4854
v 202.82166 250.71387 39.36066
v 202.85782 250.71521 39.19923
v 202.81299 250.74811 39.04437
v 202.81621 251.21259 38.94999
v 202.6663 251.28694 38.93275
v 202.5274 251.35252 39.001278
v 202.43672 251.39174 39.1372
v 202.41856 251.39409 39.304104
v 202.47778 251.35895 39.457264
v 202.59853 251.29572 39.55564
v 202.74843 251.22136 39.572876
v 202.88734 251.15578 39.504353
v 202.97801 251.11656 39.36843
v 202.99619 251.11421 39.201527
v 202.93695 251.14935 39.048367
v 203.0507 251.56943 38.96092
v 202.91154 251.66193 38.94146
v 202.78223 251.74638 39.008114
v 202.69742 251.8002 39.14302
v 202.67982 251.80891 39.310028
v 202.73418 251.77023 39.46439
v 202.84592 251.69449 39.564743
v 202.98508 251.60199 39.5842
v 203.1144 251.51753 39.517548
v 203.1992 251.46373 39.38264
v 203.2168 251.455 39.215633
v 203.16243 251.49368 39.06127
v 203.2993 251.93063 38.9641
v 203.16574 252.03102 38.944637
v 203.04193 252.12347 39.011345
v 202.96106 252.18318 39.146347
v 202.94478 252.19417 39.31347
v 202.99747 252.15349 39.467934
v 203.105 252.07204 39.568348
v 203.23856 251.97163 39.58781
v 203.36235 251.8792 39.521103
v 203.44324 251.81949 39.3861
v 203.4595 251.8085 39.21898
v 203.40681 251.84918 39.064514
v 203.57698 252.28108 38.963562
v 203.44302 252.38162 38.947834
v 203.32056 252.4732 39.017952
v 203.2424 252.5313 39.15513
v 203.22952 252.54033 39.32261
v 203.28534 252.4979 39.475517
v 203.39491 252.41536 39.57288
v 203.52888 252.31482 39.58861
v 203.65135 252.22324 39.518494
v 203.7295 252.16515 39.381317
v 203.74239 252.1561 39.213833
v 203.68657 252.19855 39.060925
v 203.8766 252.6137 38.993553
v 203.74876 252.71136 38.944397
v 203.61842 252.81078 38.98227
v 203.52054 252.88528 39.097027
v 203.48131 252.9149 39.25792
v 203.51126 252.89172 39.421833
v 203.60237 252.82195 39.54485
v 203.73021 252.72426 39.59401
v 203.86053 252.62485 39.556133
v 203.95844 252.55035 39.441376
v 203.99767 252.52072 39.280487
v 203.96771 252.54391 39.11657
v 204.1121 252.99985 38.961224
v 203.97623 253.09856 38.951378
v 203.85454 253.18689 39.026825
v 203.77962 253.24118 39.16734
v 203.77158 253.24689 39.335278
v 203.83253 253.20247 39.485638
v 203.94618 253.11983 39.578133
v 204.08205 253.02112 39.587975
v 204.20375 252.93279 39.512527
v 204.27866 252.8785 39.372013
v 204.28671 252.8728 39.204075
v 204.22574 252.91722 39.053715
v 204.39728 253.44724 38.98419
v 204.25574 253.53714 38.98165
v 204.11664 253.60129 39.062267
v 204.01724 253.62251 39.204433
v 203.98419 253.59511 39.370064
v 204.02635 253.52643 39.51477
v 204.13242 253.43486 39.59979
v 204.27396 253.34497 39.60233
v 204.41307 253.28082 39.521713
v 204.51245 253.2596 39.379547
v 204.5455 253.287 39.213917
v 204.50334 253.35568 39.06921
v 204.62961 253.85997 39.184185
v 204.4919 253.95657 39.194733
v 204.34755 254.00621 39.274857
v 204.23521 253.99557 39.403095
v 204.18503 253.92752 39.54508
v 204.2104 253.82028 39.66277
v 204.30458 253.70259 39.724625
v 204.44229 253.60599 39.714077
v 204.58664 253.55635 39.633953
v 204.69897 253.56699 39.505714
v 204.74916 253.63504 39.36373
v 204.72379 253.74228 39.24604
v 204.88945 254.09894 39.464767
v 204.76295 254.20665 39.449787
v 204.62059 254.27975 39.51313
v 204.50052 254.29868 39.63782
v 204.43489 254.25832 39.79045
v 204.44131 254.16953 39.930122
v 204.51805 254.05606 40.01941
v 204.64455 253.94835 40.03439
v 204.7869 253.87524 39.971046
v 204.90698 253.85632 39.84635
v 204.9726 253.89668 39.69372
v 204.96619 253.98547 39.554054
v 205.12003 254.50209 39.614517
v 204.98846 254.60664 39.619278
v 204.84387 254.66397 39.696033
v 204.72502 254.6587 39.82422
v 204.66373 254.59227 39.969482
v 204.67642 254.48244 40.092907
v 204.7597 254.35867 40.161415
v 204.89127 254.2541 40.15665
v 205.03586 254.19678 40.079895
v 205.15471 254.20206 39.95171
v 205.216 254.2685 39.806446
v 205.20331 254.37833 39.683025
v 205.3613 254.78421 39.980137
v 205.23553 254.89595 39.985832
v 205.08516 254.94609 40.047955
v 204.95045 254.9212 40.149864
v 204.86754 254.82797 40.264244
v 204.85861 254.69135 40.360455
v 204.92607 254.54796 40.412712
v 205.05183 254.43622 40.407017
v 205.20221 254.38606 40.344894
v 205.3369 254.41095 40.24299
v 205.41982 254.5042 40.128605
v 205.42876 254.64082 40.032394
v 205.56322 255.00551 40.332153
v 205.43852 255.11842 40.337418
v 205.28708 255.16739 40.395397
v 205.14946 255.1393 40.490562
v 205.06256 255.04166 40.59741
v 205.04965 254.90065 40.68731
v 205.11418 254.75404 40.73618
v 205.23889 254.64113 40.730915
v 205.39034 254.59216 40.672935
v 205.52794 254.62025 40.57777
v 205.61484 254.7179 40.470924
v 205.62776 254.8589 40.381023
v 205.75641 255.20943 40.692093
v 205.63234 255.32301 40.69701
v 205.48027 255.3713 40.752316
v 205.34094 255.3414 40.84319
v 205.25171 255.24129 40.945282
v 205.23645 255.0978 41.03124
v 205.29927 254.94939 41.078026
v 205.42334 254.8358 41.07311
v 205.57541 254.78749 41.017803
v 205.71474 254.81741 40.92693
v 205.80399 254.91753 40.824837
v 205.81923 255.061 40.73888
v 205.94421 255.40295 41.05612
v 205.82051 255.5169 41.060814
v 205.66808 255.56483 41.114506
v 205.52777 255.53392 41.202816
v 205.4372 255.43242 41.30208
v 205.42061 255.28755 41.385696
v 205.48245 255.13812 41.431263
v 205.60617 255.02417 41.42657
v 205.75859 254.97624 41.37288
v 205.8989 255.00716 41.28457
v 205.98947 255.10866 41.185307
v 206.00607 255.25352 41.101692
v 206.10736 255.61848 41.416203
v 205.97464 255.72081 41.431225
v 205.82103 255.75241 41.49269
v 205.68771 255.7048 41.584126
v 205.61038 255.59073 41.681034
v 205.60979 255.44078 41.75745
v 205.68607 255.29512 41.792892
v 205.81879 255.19278 41.77787
v 205.97238 255.1612 41.716404
v 206.10571 255.2088 41.624966
v 206.18304 255.32286 41.52806
v 206.18364 255.47282 41.451645
v 206.29707 255.78491 41.7488
v 206.16582 255.89006 41.7584
v 206.01126 255.92833 41.820824
v 205.87485 255.88943 41.919342
v 205.7931 255.78381 42.027557
v 205.78796 255.63977 42.116474
v 205.86076 255.4959 42.16227
v 205.99203 255.39073 42.152668
v 206.14658 255.35248 42.090244
v 206.28299 255.39136 41.991726
v 206.36473 255.49698 41.88351
v 206.36989 255.64102 41.794594
v 206.44608 255.97781 41.953236
v 206.29921 256.05493 41.967464
v 206.13892 256.08298 42.052383
v 206.00816 256.05444 42.18523
v 205.94199 255.97697 42.330414
v 205.95811 255.87134 42.449028
v 206.05223 255.76582 42.509296
v 206.1991 255.6887 42.495068
v 206.35939 255.66066 42.41015
v 206.49014 255.6892 42.2773
v 206.55632 255.76666 42.13212
v 206.54019 255.8723 42.013504
v 206.46452 256.37753 42.19633
v 206.30814 256.43903 42.2102
v 206.156 256.45978 42.308964
v 206.0489 256.43423 42.466156
v 206.0155 256.36923 42.63966
v 206.06477 256.28223 42.782978
v 206.18352 256.19647 42.85772
v 206.33989 256.13498 42.843845
v 206.49203 256.11423 42.745083
v 206.59914 256.13977 42.58789
v 206.63254 256.20477 42.41439
v 206.58327 256.2918 42.27107
v 206.716 256.7096 42.470554
v 206.58102 256.80936 42.478497
v 206.43039 256.8577 42.554943
v 206.30446 256.84164 42.6794
v 206.23698 256.76547 42.818527
v 206.24603 256.64966 42.935043
v 206.3292 256.52518 42.997726
v 206.46419 256.42538 42.98978
v 206.61482 256.37704 42.913338
v 206.74074 256.39313 42.78888
v 206.80821 256.46927 42.649754
v 206.79916 256.5851 42.533237
v 206.89706 257.0261 42.714314
v 206.75548 257.11655 42.734646
v 206.60373 257.1436 42.818092
v 206.4825 257.09998 42.942287
v 206.42426 256.99738 43.073956
v 206.44461 256.8633 43.17782
v 206.53812 256.7337 43.226044
v 206.6797 256.64325 43.20571
v 206.83144 256.6162 43.12227
v 206.95267 256.65982 42.99807
v 207.01091 256.76242 42.8664
v 206.99055 256.89648 42.76254
v 207.06676 257.2442 42.928436
v 206.91429 257.31253 42.93612
v 206.7564 257.33444 43.027275
v 206.63539 257.30402 43.177486
v 206.58368 257.22943 43.346497
v 206.61514 257.13068 43.48902
v 206.72133 257.0342 43.566875
v 206.8738 256.96588 43.559193
v 207.03168 256.94397 43.468033
v 207.15268 256.9744 43.317825
v 207.20439 257.04898 43.14881
v 207.17293 257.14774 43.006287
v 207.12302 257.64145 43.178867
v 206.96346 257.6874 43.151985
v 206.80441 257.69983 43.205334
v 206.68852 257.6754 43.324615
v 206.64682 257.6207 43.477867
v 206.69049 257.5503 43.62403
v 206.80785 257.48312 43.723938
v 206.96742 257.43716 43.75082
v 207.12645 257.42474 43.697475
v 207.24236 257.44916 43.578194
v 207.28404 257.50388 43.42494
v 207.24037 257.57428 43.278778
v 207.22925 258.0102 43.27809
v 207.07391 258.06985 43.288063
v 206.91748 258.09647 43.378582
v 206.80188 258.08286 43.525394
v 206.75807 258.03268 43.68916
v 206.79782 257.95938 43.826
v 206.91045 257.88263 43.899246
v 207.0658 257.82294 43.889275
v 207.22223 257.79633 43.798756
v 207.33783 257.80994 43.651947
v 207.38164 257.8601 43.48818
v 207.34189 257.9334 43.351337
v 207.3887 258.36234 43.509197
v 207.2355 258.41763 43.481155
v 207.07729 258.45532 43.54341
v 206.95645 258.4653 43.67928
v 206.90538 258.44492 43.852356
v 206.93776 258.39963 44.016266
v 207.04489 258.34155 44.127087
v 207.1981 258.2863 44.15513
v 207.35631 258.2486 44.092873
v 207.47714 258.2386 43.957005
v 207.52821 258.25897 43.783928
v 207.49583 258.30426 43.620018
v 207.50372 258.8034 43.584507
v 207.35544 258.8697 43.558083
v 207.19772 258.91278 43.621418
v 207.0728 258.92108 43.757545
v 207.01418 258.89243 43.929985
v 207.03755 258.83444 44.092533
v 207.13666 258.7627 44.201637
v 207.28494 258.6964 44.22806
v 207.44267 258.65332 44.164726
v 207.56758 258.645 44.028603
v 207.6262 258.67368 43.856163
v 207.60283 258.73166 43.69361
v 207.72401 259.18536 43.798115
v 207.59857 259.2879 43.7561
v 207.44623 259.35324 43.786015
v 207.3078 259.36383 43.879852
v 207.2204 259.31686 44.012463
v 207.20743 259.2249 44.148315
v 207.27235 259.11264 44.25101
v 207.39781 259.01007 44.29303
v 207.55016 258.94476 44.26311
v 207.68857 258.93414 44.169273
v 207.77599 258.9811 44.036663
v 207.78896 259.07306 43.90081
v 207.92418 259.41522 44.058384
v 207.82025 259.5335 44.00881
v 207.68167 259.62738 44.035305
v 207.54556 259.6717 44.13077
v 207.4484 259.65457 44.26963
v 207.41621 259.58063 44.414673
v 207.45764 259.46964 44.52704
v 207.56157 259.35135 44.57661
v 207.70015 259.25748 44.550117
v 207.83627 259.21313 44.454647
v 207.93343 259.23026 44.31579
v 207.9656 259.30423 44.170746
v 208.13873 259.77423 44.164738
v 208.01382 259.88443 44.1407
v 207.8766 259.96353 44.19778
v 207.76382 259.99033 44.32068
v 207.70572 259.95764 44.476463
v 207.71783 259.87424 44.623398
v 207.79694 259.76248 44.722107
v 207.92183 259.65228 44.746143
v 208.05905 259.57318 44.689064
v 208.17183 259.5464 44.56617
v 208.22995 259.57907 44.41038
v 208.21783 259.66248 44.263447
v 208.41527 260.06036 44.411015
v 208.30223 260.1718 44.361477
v 208.16277 260.2626 44.390663
v 208.03427 260.3084 44.49075
v 207.95114 260.29694 44.634922
v 207.93568 260.2313 44.784542
v 207.99202 260.12903 44.89953
v 208.10507 260.01758 44.949062
v 208.24454 259.9268 44.919876
v 208.37303 259.88098 44.81979
v 208.45616 259.89246 44.67562
v 208.47162 259.9581 44.525997
v 208.70647 260.38538 44.586304
v 208.60626 260.49637 44.516106
v 208.46716 260.59097 44.52022
v 208.32642 260.64386 44.597553
v 208.22176 260.6408 44.727375
v 208.1812 260.5827 44.874905
v 208.21562 260.48505 45.000607
v 208.31581 260.37405 45.070805
v 208.45493 260.27945 45.066685
v 208.59566 260.22656 44.989357
v 208.70033 260.22958 44.859535
v 208.74089 260.28772 44.712006
v 208.9467 260.7501 44.90468
v 208.85628 260.85602 44.840645
v 208.71193 260.93674 44.84019
v 208.55234 260.97064 44.903435
v 208.42027 260.94867 45.01343
v 208.3511 260.87668 45.14071
v 208.36339 260.77396 45.251163
v 208.45383 260.66806 45.315197
v 208.59818 260.5873 45.31565
v 208.75775 260.5534 45.252407
v 208.88983 260.5754 45.142406
v 208.95898 260.6474 45.01513
v 209.04959 261.0766 45.010227
v 208.99474 261.1918 44.914074
v 208.87015 261.28656 44.889282
v 208.70921 261.3355 44.94249
v 208.55505 261.3255 45.059444
v 208.44899 261.25925 45.208805
v 208.41942 261.15445 45.35055
v 208.47427 261.03925 45.4467
v 208.59886 260.9445 45.471497
v 208.7598 260.89554 45.418285
v 208.91396 260.90555 45.301334
v 209.02002 260.97183 45.151974
v 209.07283 261.50388 45.18557
v 208.92606 261.5728 45.17599
v 208.76219 261.59802 45.252663
v 208.62517 261.5728 45.395042
v 208.55168 261.50388 45.564983
v 208.56145 261.40973 45.716946
v 208.65182 261.31558 45.81021
v 208.7986 261.24664 45.819794
v 208.96246 261.2214 45.743122
v 209.09949 261.24664 45.600742
v 209.17297 261.31558 45.4308
v 209.16321 261.40973 45.27884
v 209.12677 261.86935 45.376934
v 208.97331 261.90128 45.339394
v 208.80702 261.91296 45.394203
v 208.67242 261.90128 45.52668
v 208.60562 261.86935 45.70132
v 208.62448 261.82574 45.871334
v 208.72397 261.78214 45.99117
v 208.87743 261.7502 46.028706
v 209.04372 261.73853 45.973896
v 209.17831 261.7502 45.841423
v 209.24512 261.78214 45.66678
v 209.22626 261.82574 45.496765
v 209.15227 262.2869 45.50245
v 208.99748 262.30066 45.449245
v 208.83069 262.30573 45.485954
v 208.6966 262.30066 45.60274
v 208.63113 262.2869 45.768314
v 208.65184 262.26807 45.93831
v 208.75316 262.24924 46.067173
v 208.90796 262.23544 46.120377
v 209.07475 262.2304 46.083668
v 209.20885 262.23544 45.96688
v 209.2743 262.24924 45.801308
v 209.2536 262.26807 45.631313
v 209.16382 262.72382 45.5608
v 209.00877 262.73016 45.501106
v 208.8419 262.73248 45.52954
v 208.7079 262.73016 45.63848
v 208.64267 262.72382 45.798737
v 208.6637 262.71515 45.96737
v 208.76535 262.7065 46.099194
v 208.9204 262.70016 46.158886
v 209.08727 262.69785 46.13045
v 209.22127 262.70016 46.02151
v 209.2865 262.7065 45.86125
v 209.26547 262.71515 45.69262
v 209.16992 263.16718 45.58978
v 209.01483 263.1702 45.527218
v 208.84795 263.17133 45.55185
v 208.71396 263.1702 45.657078
v 208.64877 263.16718 45.81471
v 208.66988 263.16306 45.9825
v 208.77159 263.15894 46.115494
v 208.92668 263.1559 46.178055
v 209.09358 263.15482 46.153423
v 209.22757 263.1559 46.04819
v 209.29274 263.15894 45.890564
v 209.27164 263.16306 45.722775
v 209.15338 263.61307 45.59548
v 208.994 263.61417 45.54262
v 208.82906 263.6145 45.577026
v 208.70273 263.61392 45.68948
v 208.64886 263.61264 45.849846
v 208.6819 263.61096 46.015156
v 208.79298 263.60938 46.141117
v 208.95236 263.60825 46.193977
v 209.11732 263.60794 46.159573
v 209.24365 263.6085 46.047123
v 209.29752 263.60977 45.886757
v 209.26448 263.61145 45.721443
v 209.08723 264.1077 45.594254
v 208.9205 264.1263 45.608704
v 208.76817 264.12695 45.707146
v 208.67104 264.10953 45.863205
v 208.65512 264.07867 46.03507
v 208.72472 264.04263 46.17668
v 208.86115 264.0111 46.250103
v 209.02788 263.9925 46.235657
v 209.1802 263.99182 46.137215
v 209.27734 264.00928 45.98115
v 209.29326 264.04013 45.809288
v 209.22366 264.07617 45.667675
v 209.10036 264.62476 45.622074
v 208.93513 264.63498 45.677753
v 208.80228 264.60037 45.81011
v 208.73737 264.53018 45.98367
v 208.75783 264.4432 46.15193
v 208.85815 264.36276 46.269814
v 209.01147 264.3104 46.30573
v 209.1767 264.30014 46.250046
v 209.30956 264.33478 46.117695
v 209.37447 264.40497 45.94413
v 209.354 264.49194 45.775867
v 209.25368 264.5724 45.657986
v 209.11787 264.96426 45.90097
v 208.95386 264.95908 45.96191
v 208.82942 264.91568 46.099102
v 208.77791 264.8457 46.27578
v 208.81313 264.7679 46.44461
v 208.92563 264.70312 46.560352
v 209.08528 264.66873 46.59199
v 209.2493 264.67395 46.53105
v 209.37373 264.71735 46.393864
v 209.42525 264.78732 46.217182
v 209.39003 264.8651 46.04835
v 209.27753 264.92987 45.93261
v 209.1295 265.37033 46.130238
v 208.96634 265.3462 46.16373
v 208.8449 265.29538 46.269493
v 208.79773 265.23148 46.419186
v 208.83746 265.17163 46.572693
v 208.95345 265.13187 46.68889
v 209.11462 265.12283 46.736637
v 209.27779 265.14697 46.70314
v 209.39923 265.19778 46.597378
v 209.4464 265.2617 46.447685
v 209.40666 265.32153 46.294178
v 209.29066 265.3613 46.177982
v 208.98499 265.74744 46.225056
v 208.83566 265.70056 46.348896
v 208.74342 265.63608 46.51945
v 208.733 265.57132 46.69102
v 208.80717 265.52362 46.81763
v 208.94606 265.50574 46.865356
v 209.11247 265.5225 46.821415
v 209.2618 265.5694 46.69757
v 209.35402 265.63385 46.527016
v 209.36446 265.69864 46.35545
v 209.29028 265.74634 46.22884
v 209.15138 265.76422 46.18111
v 209.00008 266.12674 46.380966
v 208.84033 266.09116 46.45494
v 208.72424 266.04822 46.594524
v 208.6829 266.00946 46.76231
v 208.72742 265.98523 46.913345
v 208.84584 265.98206 47.007156
v 209.00644 266.00076 47.01861
v 209.16618 266.03635 46.944633
v 209.28227 266.07928 46.805054
v 209.32361 266.11804 46.637264
v 209.2791 266.14227 46.486233
v 209.16068 266.14545 46.392418
v 208.92271 266.527 46.4949
v 208.75977 266.49677 46.525455
v 208.63402 266.4665 46.631336
v 208.57918 266.44434 46.784172
v 208.60994 266.43622 46.943012
v 208.71805 266.44434 47.065292
v 208.87454 266.4665 47.11825
v 209.03749 266.49677 47.087696
v 209.16324 266.527 46.981815
v 209.21808 266.54916 46.82898
v 209.18733 266.55728 46.67014
v 209.07922 266.54916 46.54786
v 208.87885 266.95605 46.5166
v 208.71387 266.94208 46.547146
v 208.58609 266.92807 46.654953
v 208.52977 266.91782 46.811134
v 208.55998 266.91406 46.973843
v 208.66864 266.91782 47.099483
v 208.82661 266.92807 47.154385
v 208.9916 266.94208 47.12384
v 209.11937 266.95605 47.016037
v 209.17569 266.9663 46.85985
v 209.14548 266.97006 46.697144
v 209.03682 266.9663 46.571507
v 208.85536 267.39615 46.528095
v 208.68996 267.3895 46.55844
v 208.56177 267.3828 46.666847
v 208.50514 267.37793 46.82426
v 208.53523 267.37613 46.988506
v 208.644 267.37793 47.115574
v 208.80229 267.3828 47.171413
v 208.9677 267.3895 47.14107
v 209.09589 267.39615 47.032665
v 209.15251 267.40103 46.87525
v 209.12242 267.40283 46.711006
v 209.01366 267.40103 46.58394
v 208.82658 267.83994 46.53281
v 208.66318 267.83725 46.57377
v 208.54166 267.83463 46.691082
v 208.49457 267.83282 46.853317
v 208.53453 267.83224 47.017006
v 208.65083 267.83313 47.138283
v 208.81232 267.83517 47.184654
v 208.97572 267.8379 47.1437
v 209.09724 267.84048 47.026386
v 209.14433 267.84232 46.86415
v 209.10437 267.84286 46.700462
v 208.98807 267.84198 46.579185
v 208.83029 268.34628 46.543526
v 208.6666 268.35324 46.592464
v 208.5428 268.34213 46.720608
v 208.49211 268.3159 46.89362
v 208.52809 268.2816 47.065144
v 208.6411 268.24838 47.189217
v 208.80087 268.2252 47.232597
v 208.96457 268.21823 47.18366
v 209.08835 268.22937 47.055515
v 209.13905 268.25558 46.8825
v 209.10307 268.2899 46.71098
v 208.99005 268.3231 46.586903
v 208.919 268.78558 46.68657
v 208.75891 268.81604 46.746784
v 208.6352 268.81406 46.867508
v 208.581 268.78024 47.016388
v 208.61084 268.7236 47.153538
v 208.71672 268.65933 47.242207
v 208.87029 268.60468 47.258633
v 209.03038 268.57425 47.198418
v 209.1541 268.5762 47.077694
v 209.20831 268.61002 46.92881
v 209.17847 268.66666 46.79166
v 209.07257 268.73093 46.702995
v 209.10896 269.13605 46.76355
v 208.95052 269.19073 46.784958
v 208.81581 269.22354 46.889797
v 208.74098 269.2257 47.049976
v 208.74603 269.19666 47.222584
v 208.82965 269.14417 47.361362
v 208.9694 269.0823 47.429127
v 209.12785 269.02765 47.407722
v 209.26254 268.99484 47.302883
v 209.33739 268.99268 47.1427
v 209.33232 269.02173 46.970097
v 209.2487 269.0742 46.831318
v 209.28358 269.52737 46.83827
v 209.12045 269.56848 46.837498
v 208.9771 269.59857 46.921867
v 208.8919 269.6096 47.068768
v 208.88771 269.59857 47.23884
v 208.96565 269.56848 47.38651
v 209.10483 269.52737 47.47221
v 209.26796 269.48627 47.47298
v 209.41132 269.45618 47.38861
v 209.4965 269.44516 47.24171
v 209.5007 269.45618 47.07164
v 209.42276 269.48627 46.92397
v 209.34521 269.97098 46.860462
v 209.1778 269.9873 46.85816
v 209.03128 269.99927 46.940796
v 208.94495 270.00363 47.086224
v 208.94191 269.99927 47.25548
v 209.02298 269.9873 47.403217
v 209.16646 269.97098 47.489838
v 209.33388 269.95462 47.49214
v 209.48038 269.94266 47.409504
v 209.56671 269.9383 47.264076
v 209.56975 269.94266 47.09482
v 209.48868 269.95462 46.947086
v 209.37015 270.41843 46.870094
v 209.20207 270.4251 46.867435
v 209.05508 270.43 46.949474
v 208.96857 270.4318 47.09423
v 208.96571 270.43 47.262917
v 209.04727 270.4251 47.410328
v 209.19139 270.41843 47.49697
v 209.35947 270.4117 47.49963
v 209.50645 270.40683 47.41759
v 209.59297 270.40503 47.272835
v 209.59584 270.40683 47.104153
v 209.51428 270.4117 46.956738
v 209.38068 270.8665 46.8742
v 209.2125 270.86932 46.871437
v 209.06543 270.8714 46.953255
v 208.97888 270.87216 47.09773
v 208.97604 270.8714 47.266148
v 209.05768 270.86932 47.413383
v 209.20192 270.8665 47.499985
v 209.3701 270.86362 47.502747
v 209.51718 270.86154 47.42093
v 209.60371 270.86078 47.276455
v 209.60655 270.86154 47.108036
v 209.52492 270.86362 46.9608
v 209.3217 271.3152 46.865177
v 209.15625 271.3164 46.895996
v 209.02823 271.31714 47.005455
v 208.97191 271.31723 47.16422
v 209.00241 271.31662 47.329754
v 209.11153 271.3155 47.457695
v 209.27005 271.31412 47.51377
v 209.4355 271.3129 47.48295
v 209.56352 271.31216 47.373493
v 209.61984 271.31207 47.214725
v 209.58934 271.31268 47.049194
v 209.48022 271.3138 46.92125
v 209.3276 271.82474 46.897358
v 209.16269 271.83548 46.95431
v 209.03409 271.82675 47.08798
v 208.9763 271.8009 47.26254
v 209.00478 271.76483 47.431217
v 209.11191 271.72824 47.548824
v 209.26898 271.70093 47.583836
v 209.4339 271.6902 47.526882
v 209.56248 271.69894 47.393215
v 209.62029 271.7248 47.218655
v 209.5918 271.76083 47.049976
v 209.48468 271.79742 46.932373
v 209.41205 272.26114 46.949448
v 209.24826 272.2757 47.019608
v 209.12099 272.26114 47.16326
v 209.06433 272.22134 47.341915
v 209.09348 272.16696 47.5077
v 209.2006 272.11258 47.616196
v 209.35703 272.07278 47.63833
v 209.52081 272.05823 47.56817
v 209.64807 272.07278 47.424515
v 209.70473 272.11258 47.24586
v 209.67558 272.16696 47.08008
v 209.56845 272.22134 46.97158
v 209.45296 272.6486 47.077454
v 209.28831 272.65567 47.130665
v 209.1619 272.6486 47.260826
v 209.10759 272.62924 47.43306
v 209.13994 272.6028 47.601215
v 209.25027 272.5764 47.720238
v 209.40904 272.55704 47.758236
v 209.57368 272.54996 47.705025
v 209.70009 272.55704 47.574863
v 209.7544 272.5764 47.40263
v 209.72205 272.6028 47.234474
v 209.61171 272.62924 47.11545
v 209.46979 273.06726 47.14507
v 209.30493 273.07007 47.186596
v 209.17873 273.06726 47.30595
v 209.12502 273.0596 47.471146
v 209.15817 273.04913 47.637928
v 209.26933 273.0387 47.761597
v 209.42868 273.031 47.809025
v 209.59354 273.02823 47.767498
v 209.71974 273.031 47.648144
v 209.77345 273.0387 47.482944
v 209.7403 273.04913 47.316166
v 209.62914 273.0596 47.192493
v 209.47823 273.5045 47.187515
v 209.3132 273.50568 47.223644
v 209.18663 273.50452 47.337883
v 209.13242 273.50137 47.499615
v 209.16507 273.49707 47.66551
v 209.27588 273.49274 47.79111
v 209.43512 273.48956 47.842766
v 209.60013 273.4884 47.806633
v 209.72672 273.48953 47.692398
v 209.78093 273.49268 47.530663
v 209.74826 273.497 47.364773
v 209.63747 273.5013 47.23917
v 209.46127 274.02026 47.225952
v 209.29962 274.02826 47.299385
v 209.18091 274.01404 47.44524
v 209.13693 273.98132 47.624435
v 209.17947 273.93896 47.788956
v 209.29713 273.89822 47.894722
v 209.45839 273.8701 47.913387
v 209.62004 273.86206 47.839954
v 209.73875 273.8763 47.694103
v 209.78273 273.90903 47.514904
v 209.74019 273.9514 47.350384
v 209.62253 273.9921 47.244617
v 209.63423 274.4943 47.4055
v 209.47359 274.5352 47.455547
v 209.33484 274.52322 47.55772
v 209.25513 274.4616 47.684643
v 209.25584 274.36685 47.802307
v 209.33679 274.26434 47.879185
v 209.47626 274.18152 47.894676
v 209.6369 274.14062 47.844627
v 209.77567 274.1526 47.742455
v 209.85536 274.2142 47.615532
v 209.85464 274.30896 47.497868
v 209.77371 274.4115 47.42099
v 209.71547 274.80527 47.681248
v 209.56558 274.83438 47.77119
v 209.45778 274.81247 47.905552
v 209.42096 274.74545 48.04833
v 209.46498 274.65125 48.16126
v 209.57805 274.55508 48.214092
v 209.72986 274.4828 48.192665
v 209.87975 274.45367 48.10272
v 209.98755 274.47556 47.96836
v 210.02437 274.5426 47.825584
v 209.98035 274.6368 47.71265
v 209.86728 274.73294 47.65982
v 209.86346 275.1207 47.78809
v 209.72421 275.1867 47.856857
v 209.62674 275.2154 47.989624
v 209.59718 275.199 48.15082
v 209.64345 275.142 48.297256
v 209.75316 275.05963 48.389687
v 209.89691 274.97394 48.40335
v 210.03616 274.9079 48.334587
v 210.13364 274.87924 48.201817
v 210.1632 274.8956 48.04062
v 210.11693 274.9526 47.894188
v 210.00722 275.035 47.801754
v 210.0664 275.4918 47.8423
v 209.95651 275.5668 47.94546
v 209.89975 275.59705 48.1012
v 209.91132 275.5744 48.26778
v 209.98811 275.5049 48.400574
v 210.10956 275.40723 48.463997
v 210.2431 275.30753 48.44105
v 210.353 275.2325 48.33789
v 210.40976 275.20227 48.18215
v 210.3982 275.2249 48.01557
v 210.32141 275.2944 47.88278
v 210.19997 275.3921 47.819355
v 210.27869 275.86713 47.90147
v 210.18048 275.92105 48.027515
v 210.1469 275.93155 48.191475
v 210.18694 275.8958 48.34941
v 210.28986 275.82343 48.459007
v 210.4281 275.73376 48.490894
v 210.56462 275.65088 48.43653
v 210.66284 275.59695 48.310482
v 210.69643 275.58646 48.146526
v 210.65639 275.6222 47.98859
v 210.55347 275.69458 47.878994
v 210.4152 275.78424 47.847107
v 210.50673 276.2912 47.95215
v 210.39137 276.316 48.085754
v 210.34044 276.29736 48.255028
v 210.36758 276.24033 48.414616
v 210.46553 276.16013 48.52176
v 210.60803 276.0783 48.547745
v 210.75691 276.01675 48.48561
v 210.87228 275.99197 48.352005
v 210.92322 276.0106 48.18273
v 210.89607 276.06763 48.02314
v 210.79813 276.14783 47.916
v 210.65562 276.22964 47.890015
v 210.72588 276.66287 48.064823
v 210.59796 276.69705 48.183887
v 210.52591 276.68448 48.346577
v 210.52904 276.62854 48.5093
v 210.60649 276.5442 48.628452
v 210.73753 276.45407 48.67211
v 210.88705 276.38232 48.628574
v 211.01497 276.34814 48.50951
v 211.08702 276.36072 48.34682
v 211.0839 276.41666 48.184097
v 211.00644 276.50098 48.064945
v 210.87538 276.5911 48.021286
v 210.97762 276.96848 48.124123
v 210.84016 277.01862 48.209232
v 210.75575 277.03696 48.356422
v 210.74698 277.01862 48.526253
v 210.81622 276.96848 48.673218
v 210.94492 276.89996 48.757942
v 211.09857 276.83148 48.757717
v 211.23602 276.78134 48.67261
v 211.32043 276.763 48.52542
v 211.32921 276.78134 48.35559
v 211.25996 276.83148 48.208622
v 211.13127 276.89996 48.1239
v 211.09352 277.36166 48.161343
v 210.9479 277.38626 48.24351
v 210.8605 277.39523 48.38913
v 210.85472 277.38626 48.559174
v 210.93213 277.36166 48.708088
v 211.07196 277.3281 48.795963
v 211.23676 277.29453 48.79926
v 211.38237 277.26996 48.71709
v 211.46979 277.26096 48.571472
v 211.47556 277.26996 48.401424
v 211.39816 277.29453 48.252514
v 211.25832 277.3281 48.16464
v 211.14027 277.78647 48.179657
v 210.99257 277.7961 48.260357
v 210.9044 277.79965 48.404587
v 210.89938 277.7961 48.5737
v 210.97887 277.78647 48.72239
v 211.12155 277.77332 48.810806
v 211.2892 277.76013 48.81526
v 211.4369 277.7505 48.734566
v 211.52507 277.74698 48.590336
v 211.53008 277.7505 48.42122
v 211.45059 277.76013 48.272533
v 211.30792 277.77332 48.184116
v 211.21365 278.22476 48.181126
v 211.0544 278.22928 48.235123
v 210.94345 278.2316 48.361496
v 210.91054 278.23108 48.526382
v 210.9645 278.22787 48.6856
v 211.09084 278.2228 48.79649
v 211.25574 278.2173 48.829334
v 211.415 278.21274 48.775337
v 211.52594 278.21045 48.648964
v 211.55885 278.21097 48.48408
v 211.5049 278.21417 48.324863
v 211.37854 278.21924 48.213974
v 211.2405 278.67075 48.18295
v 211.07942 278.68912 48.22787
v 210.96219 278.70215 48.34783
v 210.92024 278.70633 48.510693
v 210.9648 278.70053 48.67281
v 211.08391 278.68634 48.79075
v 211.24568 278.6675 48.832905
v 211.40677 278.64914 48.787983
v 211.52399 278.6361 48.668022
v 211.56595 278.63193 48.50516
v 211.5214 278.63773 48.343044
v 211.40227 278.65192 48.225105
v 211.33583 279.10843 48.184017
v 211.18404 279.16592 48.22821
v 211.07318 279.20773 48.34765
v 211.03297 279.22266 48.51032
v 211.07419 279.2067 48.67264
v 211.18579 279.16415 48.79112
v 211.33786 279.10638 48.834007
v 211.48967 279.04892 48.78981
v 211.60052 279.00708 48.670376
v 211.64073 278.99216 48.5077
v 211.5995 279.00812 48.34538
v 211.48792 279.05066 48.226902
v 211.55618 279.49872 48.184547
v 211.4211 279.58865 48.228863
v 211.32251 279.6542 48.348385
v 211.28683 279.6778 48.51109
v 211.32364 279.65314 48.67338
v 211.42305 279.58676 48.79177
v 211.55844 279.49655 48.834538
v 211.69354 279.4066 48.790222
v 211.79213 279.34106 48.6707
v 211.8278 279.31747 48.507996
v 211.791 279.34213 48.345703
v 211.69157 279.40848 48.227314
v 211.79503 279.8822 48.18844
v 211.67561 279.97977 48.255722
v 211.59824 280.04294 48.391087
v 211.58362 280.05478 48.55826
v 211.63568 280.01215 48.71245
v 211.74046 279.92645 48.812332
v 211.8699 279.82068 48.831158
v 211.98932 279.7231 48.76387
v 212.0667 279.65994 48.628506
v 212.08131 279.64807 48.461334
v 212.02925 279.6907 48.307148
v 211.92447 279.7764 48.20726
v 212.14264 280.18503 48.186314
v 212.01234 280.28577 48.22102
v 211.91208 280.36127 48.333355
v 211.86871 280.39127 48.493217
v 211.89386 280.36774 48.657776
v 211.98079 280.297 48.782936
v 212.10619 280.19797 48.83516
v 212.23648 280.09723 48.800453
v 212.33675 280.02173 48.688118
v 212.38011 279.99173 48.52825
v 212.35497 280.01526 48.363693
v 212.26805 280.086 48.238533
v 212.40552 280.6553 48.23171
v 212.27028 280.73465 48.299763
v 212.16518 280.76648 48.43239
v 212.11838 280.74228 48.594055
v 212.14243 280.66852 48.741444
v 212.23087 280.565 48.835056
v 212.36002 280.4594 48.849815
v 212.49525 280.3801 48.781765
v 212.60036 280.34827 48.649136
v 212.64716 280.37247 48.487473
v 212.62311 280.4462 48.340084
v 212.53467 280.54974 48.246468
v 212.62537 280.85544 48.7572
usemtl mat_36
s 1
f 1 1 2
f 2 1 3
f 1 1 3
f 3 1 4
f 1 1 4
f 4 1 5
f 1 1 5
f 5 1 6
f 1 1 6
f 6 1 7
f 1 1 7
f 7 1 8
f 1 1 8
f 8 1 9
f 1 1 9
f 9 1 10
f 1 1 10
f 10 1 11
f 1 1 11
f 11 1 12
f 1 1 12
f 12 1 13
f 1 1 13
f 13 1 2
f 2 3 14
f 14 3 15
f 3 4 15
f 15 4 16
f 4 5 16
f 16 5 17
f 5 6 17
f 17 6 18
f 6 7 18
f 18 7 19
f 7 8 19
f 19 8 20
f 8 9 20
f 20 9 21
f 9 10 21
f 21 10 22
f 10 11 22
f 22 11 23
f 11 12 23
f 23 12 24
f 12 13 24
f 24 13 25
f 13 2 25
f 25 2 14
f 14 15 26
f 26 15 27
f 15 16 27
f 27 16 28
f 16 17 28
f 28 17 29
f 17 18 29
f 29 18 30
f 18 19 30
f 30 19 31
f 19 20 31
f 31 20 32
f 20 21 32
f 32 21 33
f 21 22 33
f 33 22 34
f 22 23 34
f 34 23 35
f 23 24 35
f 35 24 36
f 24 25 36
f 36 25 37
f 25 14 37
f 37 14 26
f 26 27 38
f 38 27 39
f 27 28 39
f 39 28 40
f 28 29 40
f 40 29 41
f 29 30 41
f 41 30 42
f 30 31 42
f 42 31 43
f 31 32 43
f 43 32 44
f 32 33 44
f 44 33 45
f 33 34 45
f 45 34 46
f 34 35 46
f 46 35 47
f 35 36 47
f 47 36 48
f 36 37 48
f 48 37 49
f 37 26 49
f 49 26 38
f 38 39 50
f 50 39 51
f 39 40 51
f 51 40 52
f 40 41 52
f 52 41 53
f 41 42 53
f 53 42 54
f 42 43 54
f 54 43 55
f 43 44 55
f 55 44 56
f 44 45 56
f 56 45 57
f 45 46 57
f 57 46 58
f 46 47 58
f 58 47 59
f 47 48 59
f 59 48 60
f 48 49 60
f 60 49 61
f 49 38 61
f 61 38 50
f 50 51 62
f 62 51 63
f 51 52 63
f 63 52 64
f 52 53 64
f 64 53 65
f 53 54 65
f 65 54 66
f 54 55 66
f 66 55 67
f 55 56 67
f 67 56 68
f 56 57 68
f 68 57 69
f 57 58 69
f 69 58 70
f 58 59 70
f 70 59 71
f 59 60 71
f 71 60 72
f 60 61 72
f 72 61 73
f 61 50 73
f 73 50 62
f 62 63 74
f 74 63 75
f 63 64 75
f 75 64 76
f 64 65 76
f 76 65 77
f 65 66 77
f 77 66 78
f 66 67 78
f 78 67 79
f 67 68 79
f 79 68 80
f 68 69 80
f 80 69 81
f 69 70 81
f 81 70 82
f 70 71 82
f 82 71 83
f 71 72 83
f 83 72 84
f 72 73 84
f 84 73 85
f 73 62 85
f 85 62 74
f 74 75 86
f 86 75 87
f 75 76 87
f 87 76 88
f 76 77 88
f 88 77 89
f 77 78 89
f 89 78 90
f 78 79 90
f 90 79 91
f 79 80 91
f 91 80 92
f 80 81 92
f 92 81 93
f 81 82 93
f 93 82 94
f 82 83 94
f 94 83 95
f 83 84 95
f 95 84 96
f 84 85 96
f 96 85 97
f 85 74 97
f 97 74 86
f 86 87 98
f 98 87 99
f 87 88 99
f 99 88 100
f 88 89 100
f 100 89 101
f 89 90 101
f 101 90 102
f 90 91 102
f 102 91 103
f 91 92 103
f 103 92 104
f 92 93 104
f 104 93 105
f 93 94 105
f 105 94 106
f 94 95 106
f 106 95 107
f 95 96 107
f 107 96 108
f 96 97 108
f 108 97 109
f 97 86 109
f 109 86 98
f 98 99 110
f 110 99 111
f 99 100 111
f 111 100 112
f 100 101 112
f 112 101 113
f 101 102 113
f 113 102 114
f 102 103 114
f 114 103 115
f 103 104 115
f 115 104 116
f 104 105 116
f 116 105 117
f 105 106 117
f 117 106 118
f 106 107 118
f 118 107 119
f 107 108 119
f 119 108 120
f 108 109 120
f 120 109 121
f 109 98 121
f 121 98 110
f 110 111 122
f 122 111 123
f 111 112 123
f 123 112 124
f 112 113 124
f 124 113 125
f 113 114 125
f 125 114 126
f 114 115 126
f 126 115 127
f 115 116 127
f 127 116 128
f 116 117 128
f 128 117 129
f 117 118 129
f 129 118 130
f 118 119 130
f 130 119 131
f 119 120 131
f 131 120 132
f 120 121 132
f 132 121 133
f 121 110 133
f 133 110 122
f 122 123 134
f 134 123 135
f 123 124 135
f 135 124 136
f 124 125 136
f 136 125 137
f 125 126 137
f 137 126 138
f 126 127 138
f 138 127 139
f 127 128 139
f 139 128 140
f 128 129 140
f 140 129 141
f 129 130 141
f 141 130 142
f 130 131 142
f 142 131 143
f 131 132 143
f 143 132 144
f 132 133 144
f 144 133 145
f 133 122 145
f 145 122 134
f 134 135 146
f 146 135 147
f 135 136 147
f 147 136 148
f 136 137 148
f 148 137 149
f 137 138 149
f 149 138 150
f 138 139 150
f 150 139 151
f 139 140 151
f 151 140 152
f 140 141 152
f 152 141 153
f 141 142 153
f 153 142 154
f 142 143 154
f 154 143 155
f 143 144 155
f 155 144 156
f 144 145 156
f 156 145 157
f 145 134 157
f 157 134 146
f 146 147 158
f 158 147 159
f 147 148 159
f 159 148 160
f 148 149 160
f 160 149 161
f 149 150 161
f 161 150 162
f 150 151 162
f 162 151 163
f 151 152 163
f 163 152 164
f 152 153 164
f 164 153 165
f 153 154 165
f 165 154 166
f 154 155 166
f 166 155 167
f 155 156 167
f 167 156 168
f 156 157 168
f 168 157 169
f 157 146 169
f 169 146 158
f 158 159 170
f 170 159 171
f 159 160 171
f 171 160 172
f 160 161 172
f 172 161 173
f 161 162 173
f 173 162 174
f 162 163 174
f 174 163 175
f 163 164 175
f 175 164 176
f 164 165 176
f 176 165 177
f 165 166 177
f 177 166 178
f 166 167 178
f 178 167 179
f 167 168 179
f 179 168 180
f 168 169 180
f 180 169 181
f 169 158 181
f 181 158 170
f 170 171 182
f 182 171 183
f 171 172 183
f 183 172 184
f 172 173 184
f 184 173 185
f 173 174 185
f 185 174 186
f 174 175 186
f 186 175 187
f 175 176 187
f 187 176 188
f 176 177 188
f 188 177 189
f 177 178 189
f 189 178 190
f 178 179 190
f 190 179 191
f 179 180 191
f 191 180 192
f 180 181 192
f 192 181 193
f 181 170 193
f 193 170 182
f 182 183 194
f 194 183 195
f 183 184 195
f 195 184 196
f 184 185 196
f 196 185 197
f 185 186 197
f 197 186 198
f 186 187 198
f 198 187 199
f 187 188 199
f 199 188 200
f 188 189 200
f 200 189 201
f 189 190 201
f 201 190 202
f 190 191 202
f 202 191 203
f 191 192 203
f 203 192 204
f 192 193 204
f 204 193 205
f 193 182 205
f 205 182 194
f 194 195 206
f 206 195 207
f 195 196 207
f 207 196 208
f 196 197 208
f 208 197 209
f 197 198 209
f 209 198 210
f 198 199 210
f 210 199 211
f 199 200 211
f 211 200 212
f 200 201 212
f 212 201 213
f 201 202 213
f 213 202 214
f 202 203 214
f 214 203 215
f 203 204 215
f 215 204 216
f 204 205 216
f 216 205 217
f 205 194 217
f 217 194 206
f 206 207 218
f 218 207 219
f 207 208 219
f 219 208 220
f 208 209 220
f 220 209 221
f 209 210 221
f 221 210 222
f 210 211 222
f 222 211 223
f 211 212 223
f 223 212 224
f 212 213 224
f 224 213 225
f 213 214 225
f 225 214 226
f 214 215 226
f 226 215 227
f 215 216 227
f 227 216 228
f 216 217 228
f 228 217 229
f 217 206 229
f 229 206 218
f 218 219 230
f 230 219 231
f 219 220 231
f 231 220 232
f 220 221 232
f 232 221 233
f 221 222 233
f 233 222 234
f 222 223 234
f 234 223 235
f 223 224 235
f 235 224 236
f 224 225 236
f 236 225 237
f 225 226 237
f 237 226 238
f 226 227 238
f 238 227 239
f 227 228 239
f 239 228 240
f 228 229 240
f 240 229 241
f 229 218 241
f 241 218 230
f 230 231 242
f 242 231 243
f 231 232 243
f 243 232 244
f 232 233 244
f 244 233 245
f 233 234 245
f 245 234 246
f 234 235 246
f 246 235 247
f 235 236 247
f 247 236 248
f 236 237 248
f 248 237 249
f 237 238 249
f 249 238 250
f 238 239 250
f 250 239 251
f 239 240 251
f 251 240 252
f 240 241 252
f 252 241 253
f 241 230 253
f 253 230 242
f 242 243 254
f 254 243 255
f 243 244 255
f 255 244 256
f 244 245 256
f 256 245 257
f 245 246 257
f 257 246 258
f 246 247 258
f 258 247 259
f 247 248 259
f 259 248 260
f 248 249 260
f 260 249 261
f 249 250 261
f 261 250 262
f 250 251 262
f 262 251 263
f 251 252 263
f 263 252 264
f 252 253 264
f 264 253 265
f 253 242 265
f 265 242 254
f 254 255 266
f 266 255 267
f 255 256 267
f 267 256 268
f 256 257 268
f 268 257 269
f 257 258 269
f 269 258 270
f 258 259 270
f 270 259 271
f 259 260 271
f 271 260 272
f 260 261 272
f 272 261 273
f 261 262 273
f 273 262 274
f 262 263 274
f 274 263 275
f 263 264 275
f 275 264 276
f 264 265 276
f 276 265 277
f 265 254 277
f 277 254 266
f 266 267 278
f 278 267 279
f 267 268 279
f 279 268 280
f 268 269 280
f 280 269 281
f 269 270 281
f 281 270 282
f 270 271 282
f 282 271 283
f 271 272 283
f 283 272 284
f 272 273 284
f 284 273 285
f 273 274 285
f 285 274 286
f 274 275 286
f 286 275 287
f 275 276 287
f 287 276 288
f 276 277 288
f 288 277 289
f 277 266 289
f 289 266 278
f 278 279 290
f 290 279 291
f 279 280 291
f 291 280 292
f 280 281 292
f 292 281 293
f 281 282 293
f 293 282 294
f 282 283 294
f 294 283 295
f 283 284 295
f 295 284 296
f 284 285 296
f 296 285 297
f 285 286 297
f 297 286 298
f 286 287 298
f 298 287 299
f 287 288 299
f 299 288 300
f 288 289 300
f 300 289 301
f 289 278 301
f 301 278 290
f 290 291 302
f 302 291 303
f 291 292 303
f 303 292 304
f 292 293 304
f 304 293 305
f 293 294 305
f 305 294 306
f 294 295 306
f 306 295 307
f 295 296 307
f 307 296 308
f 296 297 308
f 308 297 309
f 297 298 309
f 309 298 310
f 298 299 310
f 310 299 311
f 299 300 311
f 311 300 312
f 300 301 312
f 312 301 313
f 301 290 313
f 313 290 302
f 302 303 314
f 314 303 315
f 303 304 315
f 315 304 316
f 304 305 316
f 316 305 317
f 305 306 317
f 317 306 318
f 306 307 318
f 318 307 319
f 307 308 319
f 319 308 320
f 308 309 320
f 320 309 321
f 309 310 321
f 321 310 322
f 310 311 322
f 322 311 323
f 311 312 323
f 323 312 324
f 312 313 324
f 324 313 325
f 313 302 325
f 325 302 314
f 314 315 326
f 326 315 327
f 315 316 327
f 327 316 328
f 316 317 328
f 328 317 329
f 317 318 329
f 329 318 330
f 318 319 330
f 330 319 331
f 319 320 331
f 331 320 332
f 320 321 332
f 332 321 333
f 321 322 333
f 333 322 334
f 322 323 334
f 334 323 335
f 323 324 335
f 335 324 336
f 324 325 336
f 336 325 337
f 325 314 337
f 337 314 326
f 326 327 338
f 338 327 339
f 327 328 339
f 339 328 340
f 328 329 340
f 340 329 341
f 329 330 341
f 341 330 342
f 330 331 342
f 342 331 343
f 331 332 343
f 343 332 344
f 332 333 344
f 344 333 345
f 333 334 345
f 345 334 346
f 334 335 346
f 346 335 347
f 335 336 347
f 347 336 348
f 336 337 348
f 348 337 349
f 337 326 349
f 349 326 338
f 338 339 350
f 350 339 351
f 339 340 351
f 351 340 352
f 340 341 352
f 352 341 353
f 341 342 353
f 353 342 354
f 342 343 354
f 354 343 355
f 343 344 355
f 355 344 356
f 344 345 356
f 356 345 357
f 345 346 357
f 357 346 358
f 346 347 358
f 358 347 359
f 347 348 359
f 359 348 360
f 348 349 360
f 360 349 361
f 349 338 361
f 361 338 350
f 350 351 362
f 362 351 363
f 351 352 363
f 363 352 364
f 352 353 364
f 364 353 365
f 353 354 365
f 365 354 366
f 354 355 366
f 366 355 367
f 355 356 367
f 367 356 368
f 356 357 368
f 368 357 369
f 357 358 369
f 369 358 370
f 358 359 370
f 370 359 371
f 359 360 371
f 371 360 372
f 360 361 372
f 372 361 373
f 361 350 373
f 373 350 362
f 362 363 374
f 374 363 375
f 363 364 375
f 375 364 376
f 364 365 376
f 376 365 377
f 365 366 377
f 377 366 378
f 366 367 378
f 378 367 379
f 367 368 379
f 379 368 380
f 368 369 380
f 380 369 381
f 369 370 381
f 381 370 382
f 370 371 382
f 382 371 383
f 371 372 383
f 383 372 384
f 372 373 384
f 384 373 385
f 373 362 385
f 385 362 374
f 374 375 386
f 386 375 387
f 375 376 387
f 387 376 388
f 376 377 388
f 388 377 389
f 377 378 389
f 389 378 390
f 378 379 390
f 390 379 391
f 379 380 391
f 391 380 392
f 380 381 392
f 392 381 393
f 381 382 393
f 393 382 394
f 382 383 394
f 394 383 395
f 383 384 395
f 395 384 396
f 384 385 396
f 396 385 397
f 385 374 397
f 397 374 386
f 386 387 398
f 398 387 399
f 387 388 399
f 399 388 400
f 388 389 400
f 400 389 401
f 389 390 401
f 401 390 402
f 390 391 402
f 402 391 403
f 391 392 403
f 403 392 404
f 392 393 404
f 404 393 405
f 393 394 405
f 405 394 406
f 394 395 406
f 406 395 407
f 395 396 407
f 407 396 408
f 396 397 408
f 408 397 409
f 397 386 409
f 409 386 398
f 398 399 410
f 410 399 411
f 399 400 411
f 411 400 412
f 400 401 412
f 412 401 413
f 401 402 413
f 413 402 414
f 402 403 414
f 414 403 415
f 403 404 415
f 415 404 416
f 404 405 416
f 416 405 417
f 405 406 417
f 417 406 418
f 406 407 418
f 418 407 419
f 407 408 419
f 419 408 420
f 408 409 420
f 420 409 421
f 409 398 421
f 421 398 410
f 410 411 422
f 422 411 423
f 411 412 423
f 423 412 424
f 412 413 424
f 424 413 425
f 413 414 425
f 425 414 426
f 414 415 426
f 426 415 427
f 415 416 427
f 427 416 428
f 416 417 428
f 428 417 429
f 417 418 429
f 429 418 430
f 418 419 430
f 430 419 431
f 419 420 431
f 431 420 432
f 420 421 432
f 432 421 433
f 421 410 433
f 433 410 422
f 422 423 434
f 434 423 435
f 423 424 435
f 435 424 436
f 424 425 436
f 436 425 437
f 425 426 437
f 437 426 438
f 426 427 438
f 438 427 439
f 427 428 439
f 439 428 440
f 428 429 440
f 440 429 441
f 429 430 441
f 441 430 442
f 430 431 442
f 442 431 443
f 431 432 443
f 443 432 444
f 432 433 444
f 444 433 445
f 433 422 445
f 445 422 434
f 434 435 446
f 446 435 447
f 435 436 447
f 447 436 448
f 436 437 448
f 448 437 449
f 437 438 449
f 449 438 450
f 438 439 450
f 450 439 451
f 439 440 451
f 451 440 452
f 440 441 452
f 452 441 453
f 441 442 453
f 453 442 454
f 442 443 454
f 454 443 455
f 443 444 455
f 455 444 456
f 444 445 456
f 456 445 457
f 445 434 457
f 457 434 446
f 446 447 458
f 458 447 459
f 447 448 459
f 459 448 460
f 448 449 460
f 460 449 461
f 449 450 461
f 461 450 462
f 450 451 462
f 462 451 463
f 451 452 463
f 463 452 464
f 452 453 464
f 464 453 465
f 453 454 465
f 465 454 466
f 454 455 466
f 466 455 467
f 455 456 467
f 467 456 468
f 456 457 468
f 468 457 469
f 457 446 469
f 469 446 458
f 458 459 470
f 470 459 471
f 459 460 471
f 471 460 472
f 460 461 472
f 472 461 473
f 461 462 473
f 473 462 474
f 462 463 474
f 474 463 475
f 463 464 475
f 475 464 476
f 464 465 476
f 476 465 477
f 465 466 477
f 477 466 478
f 466 467 478
f 478 467 479
f 467 468 479
f 479 468 480
f 468 469 480
f 480 469 481
f 469 458 481
f 481 458 470
f 470 471 482
f 482 471 483
f 471 472 483
f 483 472 484
f 472 473 484
f 484 473 485
f 473 474 485
f 485 474 486
f 474 475 486
f 486 475 487
f 475 476 487
f 487 476 488
f 476 477 488
f 488 477 489
f 477 478 489
f 489 478 490
f 478 479 490
f 490 479 491
f 479 480 491
f 491 480 492
f 480 481 492
f 492 481 493
f 481 470 493
f 493 470 482
f 482 483 494
f 494 483 495
f 483 484 495
f 495 484 496
f 484 485 496
f 496 485 497
f 485 486 497
f 497 486 498
f 486 487 498
f 498 487 499
f 487 488 499
f 499 488 500
f 488 489 500
f 500 489 501
f 489 490 501
f 501 490 502
f 490 491 502
f 502 491 503
f 491 492 503
f 503 492 504
f 492 493 504
f 504 493 505
f 493 482 505
f 505 482 494
f 494 495 506
f 506 495 507
f 495 496 507
f 507 496 508
f 496 497 508
f 508 497 509
f 497 498 509
f 509 498 510
f 498 499 510
f 510 499 511
f 499 500 511
f 511 500 512
f 500 501 512
f 512 501 513
f 501 502 513
f 513 502 514
f 502 503 514
f 514 503 515
f 503 504 515
f 515 504 516
f 504 505 516
f 516 505 517
f 505 494 517
f 517 494 506
f 506 507 518
f 518 507 519
f 507 508 519
f 519 508 520
f 508 509 520
f 520 509 521
f 509 510 521
f 521 510 522
f 510 511 522
f 522 511 523
f 511 512 523
f 523 512 524
f 512 513 524
f 524 513 525
f 513 514 525
f 525 514 526
f 514 515 526
f 526 515 527
f 515 516 527
f 527 516 528
f 516 517 528
f 528 517 529
f 517 506 529
f 529 506 518
f 518 519 530
f 530 519 531
f 519 520 531
f 531 520 532
f 520 521 532
f 532 521 533
f 521 522 533
f 533 522 534
f 522 523 534
f 534 523 535
f 523 524 535
f 535 524 536
f 524 525 536
f 536 525 537
f 525 526 537
f 537 526 538
f 526 527 538
f 538 527 539
f 527 528 539
f 539 528 540
f 528 529 540
f 540 529 541
f 529 518 541
f 541 518 530
f 530 531 542
f 542 531 543
f 531 532 543
f 543 532 544
f 532 533 544
f 544 533 545
f 533 534 545
f 545 534 546
f 534 535 546
f 546 535 547
f 535 536 547
f 547 536 548
f 536 537 548
f 548 537 549
f 537 538 549
f 549 538 550
f 538 539 550
f 550 539 551
f 539 540 551
f 551 540 552
f 540 541 552
f 552 541 553
f 541 530 553
f 553 530 542
f 542 543 554
f 554 543 555
f 543 544 555
f 555 544 556
f 544 545 556
f 556 545 557
f 545 546 557
f 557 546 558
f 546 547 558
f 558 547 559
f 547 548 559
f 559 548 560
f 548 549 560
f 560 549 561
f 549 550 561
f 561 550 562
f 550 551 562
f 562 551 563
f 551 552 563
f 563 552 564
f 552 553 564
f 564 553 565
f 553 542 565
f 565 542 554
f 554 555 566
f 566 555 567
f 555 556 567
f 567 556 568
f 556 557 568
f 568 557 569
f 557 558 569
f 569 558 570
f 558 559 570
f 570 559 571
f 559 560 571
f 571 560 572
f 560 561 572
f 572 561 573
f 561 562 573
f 573 562 574
f 562 563 574
f 574 563 575
f 563 564 575
f 575 564 576
f 564 565 576
f 576 565 577
f 565 554 577
f 577 554 566
f 566 567 578
f 578 567 579
f 567 568 579
f 579 568 580
f 568 569 580
f 580 569 581
f 569 570 581
f 581 570 582
f 570 571 582
f 582 571 583
f 571 572 583
f 583 572 584
f 572 573 584
f 584 573 585
f 573 574 585
f 585 574 586
f 574 575 586
f 586 575 587
f 575 576 587
f 587 576 588
f 576 577 588
f 588 577 589
f 577 566 589
f 589 566 578
f 578 579 590
f 590 579 591
f 579 580 591
f 591 580 592
f 580 581 592
f 592 581 593
f 581 582 593
f 593 582 594
f 582 583 594
f 594 583 595
f 583 584 595
f 595 584 596
f 584 585 596
f 596 585 597
f 585 586 597
f 597 586 598
f 586 587 598
f 598 587 599
f 587 588 599
f 599 588 600
f 588 589 600
f 600 589 601
f 589 578 601
f 601 578 590
f 590 591 602
f 602 591 603
f 591 592 603
f 603 592 604
f 592 593 604
f 604 593 605
f 593 594 605
f 605 594 606
f 594 595 606
f 606 595 607
f 595 596 607
f 607 596 608
f 596 597 608
f 608 597 609
f 597 598 609
f 609 598 610
f 598 599 610
f 610 599 611
f 599 600 611
f 611 600 612
f 600 601 612
f 612 601 613
f 601 590 613
f 613 590 602
f 602 603 614
f 614 603 615
f 603 604 615
f 615 604 616
f 604 605 616
f 616 605 617
f 605 606 617
f 617 606 618
f 606 607 618
f 618 607 619
f 607 608 619
f 619 608 620
f 608 609 620
f 620 609 621
f 609 610 621
f 621 610 622
f 610 611 622
f 622 611 623
f 611 612 623
f 623 612 624
f 612 613 624
f 624 613 625
f 613 602 625
f 625 602 614
f 614 615 626
f 626 615 627
f 615 616 627
f 627 616 628
f 616 617 628
f 628 617 629
f 617 618 629
f 629 618 630
f 618 619 630
f 630 619 631
f 619 620 631
f 631 620 632
f 620 621 632
f 632 621 633
f 621 622 633
f 633 622 634
f 622 623 634
f 634 623 635
f 623 624 635
f 635 624 636
f 624 625 636
f 636 625 637
f 625 614 637
f 637 614 626
f 626 627 638
f 638 627 639
f 627 628 639
f 639 628 640
f 628 629 640
f 640 629 641
f 629 630 641
f 641 630 642
f 630 631 642
f 642 631 643
f 631 632 643
f 643 632 644
f 632 633 644
f 644 633 645
f 633 634 645
f 645 634 646
f 634 635 646
f 646 635 647
f 635 636 647
f 647 636 648
f 636 637 648
f 648 637 649
f 637 626 649
f 649 626 638
f 638 639 650
f 650 639 651
f 639 640 651
f 651 640 652
f 640 641 652
f 652 641 653
f 641 642 653
f 653 642 654
f 642 643 654
f 654 643 655
f 643 644 655
f 655 644 656
f 644 645 656
f 656 645 657
f 645 646 657
f 657 646 658
f 646 647 658
f 658 647 659
f 647 648 659
f 659 648 660
f 648 649 660
f 660 649 661
f 649 638 661
f 661 638 650
f 650 651 662
f 662 651 663
f 651 652 663
f 663 652 664
f 652 653 664
f 664 653 665
f 653 654 665
f 665 654 666
f 654 655 666
f 666 655 667
f 655 656 667
f 667 656 668
f 656 657 668
f 668 657 669
f 657 658 669
f 669 658 670
f 658 659 670
f 670 659 671
f 659 660 671
f 671 660 672
f 660 661 672
f 672 661 673
f 661 650 673
f 673 650 662
f 662 663 674
f 674 663 675
f 663 664 675
f 675 664 676
f 664 665 676
f 676 665 677
f 665 666 677
f 677 666 678
f 666 667 678
f 678 667 679
f 667 668 679
f 679 668 680
f 668 669 680
f 680 669 681
f 669 670 681
f 681 670 682
f 670 671 682
f 682 671 683
f 671 672 683
f 683 672 684
f 672 673 684
f 684 673 685
f 673 662 685
f 685 662 674
f 674 675 686
f 686 675 687
f 675 676 687
f 687 676 688
f 676 677 688
f 688 677 689
f 677 678 689
f 689 678 690
f 678 679 690
f 690 679 691
f 679 680 691
f 691 680 692
f 680 681 692
f 692 681 693
f 681 682 693
f 693 682 694
f 682 683 694
f 694 683 695
f 683 684 695
f 695 684 696
f 684 685 696
f 696 685 697
f 685 674 697
f 697 674 686
f 686 687 698
f 698 687 699
f 687 688 699
f 699 688 700
f 688 689 700
f 700 689 701
f 689 690 701
f 701 690 702
f 690 691 702
f 702 691 703
f 691 692 703
f 703 692 704
f 692 693 704
f 704 693 705
f 693 694 705
f 705 694 706
f 694 695 706
f 706 695 707
f 695 696 707
f 707 696 708
f 696 697 708
f 708 697 709
f 697 686 709
f 709 686 698
f 698 699 710
f 710 699 711
f 699 700 711
f 711 700 712
f 700 701 712
f 712 701 713
f 701 702 713
f 713 702 714
f 702 703 714
f 714 703 715
f 703 704 715
f 715 704 716
f 704 705 716
f 716 705 717
f 705 706 717
f 717 706 718
f 706 707 718
f 718 707 719
f 707 708 719
f 719 708 720
f 708 709 720
f 720 709 721
f 709 698 721
f 721 698 710
f 710 711 722
f 722 711 723
f 711 712 723
f 723 712 724
f 712 713 724
f 724 713 725
f 713 714 725
f 725 714 726
f 714 715 726
f 726 715 727
f 715 716 727
f 727 716 728
f 716 717 728
f 728 717 729
f 717 718 729
f 729 718 730
f 718 719 730
f 730 719 731
f 719 720 731
f 731 720 732
f 720 721 732
f 732 721 733
f 721 710 733
f 733 710 722
f 722 723 734
f 734 723 735
f 723 724 735
f 735 724 736
f 724 725 736
f 736 725 737
f 725 726 737
f 737 726 738
f 726 727 738
f 738 727 739
f 727 728 739
f 739 728 740
f 728 729 740
f 740 729 741
f 729 730 741
f 741 730 742
f 730 731 742
f 742 731 743
f 731 732 743
f 743 732 744
f 732 733 744
f 744 733 745
f 733 722 745
f 745 722 734
f 734 735 746
f 746 735 747
f 735 736 747
f 747 736 748
f 736 737 748
f 748 737 749
f 737 738 749
f 749 738 750
f 738 739 750
f 750 739 751
f 739 740 751
f 751 740 752
f 740 741 752
f 752 741 753
f 741 742 753
f 753 742 754
f 742 743 754
f 754 743 755
f 743 744 755
f 755 744 756
f 744 745 756
f 756 745 757
f 745 734 757
f 757 734 746
f 746 747 758
f 758 747 759
f 747 748 759
f 759 748 760
f 748 749 760
f 760 749 761
f 749 750 761
f 761 750 762
f 750 751 762
f 762 751 763
f 751 752 763
f 763 752 764
f 752 753 764
f 764 753 765
f 753 754 765
f 765 754 766
f 754 755 766
f 766 755 767
f 755 756 767
f 767 756 768
f 756 757 768
f 768 757 769
f 757 746 769
f 769 746 758
f 758 759 770
f 770 759 771
f 759 760 771
f 771 760 772
f 760 761 772
f 772 761 773
f 761 762 773
f 773 762 774
f 762 763 774
f 774 763 775
f 763 764 775
f 775 764 776
f 764 765 776
f 776 765 777
f 765 766 777
f 777 766 778
f 766 767 778
f 778 767 779
f 767 768 779
f 779 768 780
f 768 769 780
f 780 769 781
f 769 758 781
f 781 758 770
f 770 771 782
f 782 771 783
f 771 772 783
f 783 772 784
f 772 773 784
f 784 773 785
f 773 774 785
f 785 774 786
f 774 775 786
f 786 775 787
f 775 776 787
f 787 776 788
f 776 777 788
f 788 777 789
f 777 778 789
f 789 778 790
f 778 779 790
f 790 779 791
f 779 780 791
f 791 780 792
f 780 781 792
f 792 781 793
f 781 770 793
f 793 770 782
f 782 783 794
f 794 783 795
f 783 784 795
f 795 784 796
f 784 785 796
f 796 785 797
f 785 786 797
f 797 786 798
f 786 787 798
f 798 787 799
f 787 788 799
f 799 788 800
f 788 789 800
f 800 789 801
f 789 790 801
f 801 790 802
f 790 791 802
f 802 791 803
f 791 792 803
f 803 792 804
f 792 793 804
f 804 793 805
f 793 782 805
f 805 782 794
f 794 795 806
f 806 795 807
f 795 796 807
f 807 796 808
f 796 797 808
f 808 797 809
f 797 798 809
f 809 798 810
f 798 799 810
f 810 799 811
f 799 800 811
f 811 800 812
f 800 801 812
f 812 801 813
f 801 802 813
f 813 802 814
f 802 803 814
f 814 803 815
f 803 804 815
f 815 804 816
f 804 805 816
f 816 805 817
f 805 794 817
f 817 794 806
f 806 807 818
f 818 807 819
f 807 808 819
f 819 808 820
f 808 809 820
f 820 809 821
f 809 810 821
f 821 810 822
f 810 811 822
f 822 811 823
f 811 812 823
f 823 812 824
f 812 813 824
f 824 813 825
f 813 814 825
f 825 814 826
f 814 815 826
f 826 815 827
f 815 816 827
f 827 816 828
f 816 817 828
f 828 817 829
f 817 806 829
f 829 806 818
f 818 819 830
f 830 819 831
f 819 820 831
f 831 820 832
f 820 821 832
f 832 821 833
f 821 822 833
f 833 822 834
f 822 823 834
f 834 823 835
f 823 824 835
f 835 824 836
f 824 825 836
f 836 825 837
f 825 826 837
f 837 826 838
f 826 827 838
f 838 827 839
f 827 828 839
f 839 828 840
f 828 829 840
f 840 829 841
f 829 818 841
f 841 818 830
f 830 831 842
f 842 831 843
f 831 832 843
f 843 832 844
f 832 833 844
f 844 833 845
f 833 834 845
f 845 834 846
f 834 835 846
f 846 835 847
f 835 836 847
f 847 836 848
f 836 837 848
f 848 837 849
f 837 838 849
f 849 838 850
f 838 839 850
f 850 839 851
f 839 840 851
f 851 840 852
f 840 841 852
f 852 841 853
f 841 830 853
f 853 830 842
f 842 843 854
f 854 843 855
f 843 844 855
f 855 844 856
f 844 845 856
f 856 845 857
f 845 846 857
f 857 846 858
f 846 847 858
f 858 847 859
f 847 848 859
f 859 848 860
f 848 849 860
f 860 849 861
f 849 850 861
f 861 850 862
f 850 851 862
f 862 851 863
f 851 852 863
f 863 852 864
f 852 853 864
f 864 853 865
f 853 842 865
f 865 842 854
f 854 855 866
f 866 855 867
f 855 856 867
f 867 856 868
f 856 857 868
f 868 857 869
f 857 858 869
f 869 858 870
f 858 859 870
f 870 859 871
f 859 860 871
f 871 860 872
f 860 861 872
f 872 861 873
f 861 862 873
f 873 862 874
f 862 863 874
f 874 863 875
f 863 864 875
f 875 864 876
f 864 865 876
f 876 865 877
f 865 854 877
f 877 854 866
f 866 867 878
f 878 867 879
f 867 868 879
f 879 868 880
f 868 869 880
f 880 869 881
f 869 870 881
f 881 870 882
f 870 871 882
f 882 871 883
f 871 872 883
f 883 872 884
f 872 873 884
f 884 873 885
f 873 874 885
f 885 874 886
f 874 875 886
f 886 875 887
f 875 876 887
f 887 876 888
f 876 877 888
f 888 877 889
f 877 866 889
f 889 866 878
f 878 879 890
f 890 879 891
f 879 880 891
f 891 880 892
f 880 881 892
f 892 881 893
f 881 882 893
f 893 882 894
f 882 883 894
f 894 883 895
f 883 884 895
f 895 884 896
f 884 885 896
f 896 885 897
f 885 886 897
f 897 886 898
f 886 887 898
f 898 887 899
f 887 888 899
f 899 888 900
f 888 889 900
f 900 889 901
f 889 878 901
f 901 878 890
f 890 891 902
f 902 891 903
f 891 892 903
f 903 892 904
f 892 893 904
f 904 893 905
f 893 894 905
f 905 894 906
f 894 895 906
f 906 895 907
f 895 896 907
f 907 896 908
f 896 897 908
f 908 897 909
f 897 898 909
f 909 898 910
f 898 899 910
f 910 899 911
f 899 900 911
f 911 900 912
f 900 901 912
f 912 901 913
f 901 890 913
f 913 890 902
f 902 903 914
f 914 903 915
f 903 904 915
f 915 904 916
f 904 905 916
f 916 905 917
f 905 906 917
f 917 906 918
f 906 907 918
f 918 907 919
f 907 908 919
f 919 908 920
f 908 909 920
f 920 909 921
f 909 910 921
f 921 910 922
f 910 911 922
f 922 911 923
f 911 912 923
f 923 912 924
f 912 913 924
f 924 913 925
f 913 902 925
f 925 902 914
f 914 915 926
f 926 915 927
f 915 916 927
f 927 916 928
f 916 917 928
f 928 917 929
f 917 918 929
f 929 918 930
f 918 919 930
f 930 919 931
f 919 920 931
f 931 920 932
f 920 921 932
f 932 921 933
f 921 922 933
f 933 922 934
f 922 923 934
f 934 923 935
f 923 924 935
f 935 924 936
f 924 925 936
f 936 925 937
f 925 914 937
f 937 914 926
f 926 927 938
f 938 927 939
f 927 928 939
f 939 928 940
f 928 929 940
f 940 929 941
f 929 930 941
f 941 930 942
f 930 931 942
f 942 931 943
f 931 932 943
f 943 932 944
f 932 933 944
f 944 933 945
f 933 934 945
f 945 934 946
f 934 935 946
f 946 935 947
f 935 936 947
f 947 936 948
f 936 937 948
f 948 937 949
f 937 926 949
f 949 926 938
f 938 939 950
f 950 939 951
f 939 940 951
f 951 940 952
f 940 941 952
f 952 941 953
f 941 942 953
f 953 942 954
f 942 943 954
f 954 943 955
f 943 944 955
f 955 944 956
f 944 945 956
f 956 945 957
f 945 946 957
f 957 946 958
f 946 947 958
f 958 947 959
f 947 948 959
f 959 948 960
f 948 949 960
f 960 949 961
f 949 938 961
f 961 938 950
f 950 951 962
f 962 951 963
f 951 952 963
f 963 952 964
f 952 953 964
f 964 953 965
f 953 954 965
f 965 954 966
f 954 955 966
f 966 955 967
f 955 956 967
f 967 956 968
f 956 957 968
f 968 957 969
f 957 958 969
f 969 958 970
f 958 959 970
f 970 959 971
f 959 960 971
f 971 960 972
f 960 961 972
f 972 961 973
f 961 950 973
f 973 950 962
f 962 963 974
f 974 963 975
f 963 964 975
f 975 964 976
f 964 965 976
f 976 965 977
f 965 966 977
f 977 966 978
f 966 967 978
f 978 967 979
f 967 968 979
f 979 968 980
f 968 969 980
f 980 969 981
f 969 970 981
f 981 970 982
f 970 971 982
f 982 971 983
f 971 972 983
f 983 972 984
f 972 973 984
f 984 973 985
f 973 962 985
f 985 962 974
f 974 975 986
f 986 975 987
f 975 976 987
f 987 976 988
f 976 977 988
f 988 977 989
f 977 978 989
f 989 978 990
f 978 979 990
f 990 979 991
f 979 980 991
f 991 980 992
f 980 981 992
f 992 981 993
f 981 982 993
f 993 982 994
f 982 983 994
f 994 983 995
f 983 984 995
f 995 984 996
f 984 985 996
f 996 985 997
f 985 974 997
f 997 974 986
f 986 987 998
f 998 987 999
f 987 988 999
f 999 988 1000
f 988 989 1000
f 1000 989 1001
f 989 990 1001
f 1001 990 1002
f 990 991 1002
f 1002 991 1003
f 991 992 1003
f 1003 992 1004
f 992 993 1004
f 1004 993 1005
f 993 994 1005
f 1005 994 1006
f 994 995 1006
f 1006 995 1007
f 995 996 1007
f 1007 996 1008
f 996 997 1008
f 1008 997 1009
f 997 986 1009
f 1009 986 998
f 998 999 1010
f 1010 999 1011
f 999 1000 1011
f 1011 1000 1012
f 1000 1001 1012
f 1012 1001 1013
f 1001 1002 1013
f 1013 1002 1014
f 1002 1003 1014
f 1014 1003 1015
f 1003 1004 1015
f 1015 1004 1016
f 1004 1005 1016
f 1016 1005 1017
f 1005 1006 1017
f 1017 1006 1018
f 1006 1007 1018
f 1018 1007 1019
f 1007 1008 1019
f 1019 1008 1020
f 1008 1009 1020
f 1020 1009 1021
f 1009 998 1021
f 1021 998 1010
f 1010 1011 1022
f 1022 1011 1023
f 1011 1012 1023
f 1023 1012 1024
f 1012 1013 1024
f 1024 1013 1025
f 1013 1014 1025
f 1025 1014 1026
f 1014 1015 1026
f 1026 1015 1027
f 1015 1016 1027
f 1027 1016 1028
f 1016 1017 1028
f 1028 1017 1029
f 1017 1018 1029
f 1029 1018 1030
f 1018 1019 1030
f 1030 1019 1031
f 1019 1020 1031
f 1031 1020 1032
f 1020 1021 1032
f 1032 1021 1033
f 1021 1010 1033
f 1033 1010 1022
f 1022 1023 1034
f 1034 1023 1035
f 1023 1024 1035
f 1035 1024 1036
f 1024 1025 1036
f 1036 1025 1037
f 1025 1026 1037
f 1037 1026 1038
f 1026 1027 1038
f 1038 1027 1039
f 1027 1028 1039
f 1039 1028 1040
f 1028 1029 1040
f 1040 1029 1041
f 1029 1030 1041
f 1041 1030 1042
f 1030 1031 1042
f 1042 1031 1043
f 1031 1032 1043
f 1043 1032 1044
f 1032 1033 1044
f 1044 1033 1045
f 1033 1022 1045
f 1045 1022 1034
f 1034 1035 1046
f 1046 1035 1047
f 1035 1036 1047
f 1047 1036 1048
f 1036 1037 1048
f 1048 1037 1049
f 1037 1038 1049
f 1049 1038 1050
f 1038 1039 1050
f 1050 1039 1051
f 1039 1040 1051
f 1051 1040 1052
f 1040 1041 1052
f 1052 1041 1053
f 1041 1042 1053
f 1053 1042 1054
f 1042 1043 1054
f 1054 1043 1055
f 1043 1044 1055
f 1055 1044 1056
f 1044 1045 1056
f 1056 1045 1057
f 1045 1034 1057
f 1057 1034 1046
f 1046 1047 1058
f 1058 1047 1059
f 1047 1048 1059
f 1059 1048 1060
f 1048 1049 1060
f 1060 1049 1061
f 1049 1050 1061
f 1061 1050 1062
f 1050 1051 1062
f 1062 1051 1063
f 1051 1052 1063
f 1063 1052 1064
f 1052 1053 1064
f 1064 1053 1065
f 1053 1054 1065
f 1065 1054 1066
f 1054 1055 1066
f 1066 1055 1067
f 1055 1056 1067
f 1067 1056 1068
f 1056 1057 1068
f 1068 1057 1069
f 1057 1046 1069
f 1069 1046 1058
f 1058 1059 1070
f 1070 1059 1071
f 1059 1060 1071
f 1071 1060 1072
f 1060 1061 1072
f 1072 1061 1073
f 1061 1062 1073
f 1073 1062 1074
f 1062 1063 1074
f 1074 1063 1075
f 1063 1064 1075
f 1075 1064 1076
f 1064 1065 1076
f 1076 1065 1077
f 1065 1066 1077
f 1077 1066 1078
f 1066 1067 1078
f 1078 1067 1079
f 1067 1068 1079
f 1079 1068 1080
f 1068 1069 1080
f 1080 1069 1081
f 1069 1058 1081
f 1081 1058 1070
f 1070 1071 1082
f 1082 1071 1083
f 1071 1072 1083
f 1083 1072 1084
f 1072 1073 1084
f 1084 1073 1085
f 1073 1074 1085
f 1085 1074 1086
f 1074 1075 1086
f 1086 1075 1087
f 1075 1076 1087
f 1087 1076 1088
f 1076 1077 1088
f 1088 1077 1089
f 1077 1078 1089
f 1089 1078 1090
f 1078 1079 1090
f 1090 1079 1091
f 1079 1080 1091
f 1091 1080 1092
f 1080 1081 1092
f 1092 1081 1093
f 1081 1070 1093
f 1093 1070 1082
f 1082 1083 1094
f 1094 1083 1095
f 1083 1084 1095
f 1095 1084 1096
f 1084 1085 1096
f 1096 1085 1097
f 1085 1086 1097
f 1097 1086 1098
f 1086 1087 1098
f 1098 1087 1099
f 1087 1088 1099
f 1099 1088 1100
f 1088 1089 1100
f 1100 1089 1101
f 1089 1090 1101
f 1101 1090 1102
f 1090 1091 1102
f 1102 1091 1103
f 1091 1092 1103
f 1103 1092 1104
f 1092 1093 1104
f 1104 1093 1105
f 1093 1082 1105
f 1105 1082 1094
f 1094 1095 1106
f 1106 1095 1107
f 1095 1096 1107
f 1107 1096 1108
f 1096 1097 1108
f 1108 1097 1109
f 1097 1098 1109
f 1109 1098 1110
f 1098 1099 1110
f 1110 1099 1111
f 1099 1100 1111
f 1111 1100 1112
f 1100 1101 1112
f 1112 1101 1113
f 1101 1102 1113
f 1113 1102 1114
f 1102 1103 1114
f 1114 1103 1115
f 1103 1104 1115
f 1115 1104 1116
f 1104 1105 1116
f 1116 1105 1117
f 1105 1094 1117
f 1117 1094 1106
f 1106 1107 1118
f 1118 1107 1119
f 1107 1108 1119
f 1119 1108 1120
f 1108 1109 1120
f 1120 1109 1121
f 1109 1110 1121
f 1121 1110 1122
f 1110 1111 1122
f 1122 1111 1123
f 1111 1112 1123
f 1123 1112 1124
f 1112 1113 1124
f 1124 1113 1125
f 1113 1114 1125
f 1125 1114 1126
f 1114 1115 1126
f 1126 1115 1127
f 1115 1116 1127
f 1127 1116 1128
f 1116 1117 1128
f 1128 1117 1129
f 1117 1106 1129
f 1129 1106 1118
f 1118 1119 1130
f 1130 1119 1131
f 1119 1120 1131
f 1131 1120 1132
f 1120 1121 1132
f 1132 1121 1133
f 1121 1122 1133
f 1133 1122 1134
f 1122 1123 1134
f 1134 1123 1135
f 1123 1124 1135
f 1135 1124 1136
f 1124 1125 1136
f 1136 1125 1137
f 1125 1126 1137
f 1137 1126 1138
f 1126 1127 1138
f 1138 1127 1139
f 1127 1128 1139
f 1139 1128 1140
f 1128 1129 1140
f 1140 1129 1141
f 1129 1118 1141
f 1141 1118 1130
f 1130 1131 1142
f 1142 1131 1143
f 1131 1132 1143
f 1143 1132 1144
f 1132 1133 1144
f 1144 1133 1145
f 1133 1134 1145
f 1145 1134 1146
f 1134 1135 1146
f 1146 1135 1147
f 1135 1136 1147
f 1147 1136 1148
f 1136 1137 1148
f 1148 1137 1149
f 1137 1138 1149
f 1149 1138 1150
f 1138 1139 1150
f 1150 1139 1151
f 1139 1140 1151
f 1151 1140 1152
f 1140 1141 1152
f 1152 1141 1153
f 1141 1130 1153
f 1153 1130 1142
f 1142 1143 1154
f 1154 1143 1155
f 1143 1144 1155
f 1155 1144 1156
f 1144 1145 1156
f 1156 1145 1157
f 1145 1146 1157
f 1157 1146 1158
f 1146 1147 1158
f 1158 1147 1159
f 1147 1148 1159
f 1159 1148 1160
f 1148 1149 1160
f 1160 1149 1161
f 1149 1150 1161
f 1161 1150 1162
f 1150 1151 1162
f 1162 1151 1163
f 1151 1152 1163
f 1163 1152 1164
f 1152 1153 1164
f 1164 1153 1165
f 1153 1142 1165
f 1165 1142 1154
f 1154 1155 1166
f 1166 1155 1167
f 1155 1156 1167
f 1167 1156 1168
f 1156 1157 1168
f 1168 1157 1169
f 1157 1158 1169
f 1169 1158 1170
f 1158 1159 1170
f 1170 1159 1171
f 1159 1160 1171
f 1171 1160 1172
f 1160 1161 1172
f 1172 1161 1173
f 1161 1162 1173
f 1173 1162 1174
f 1162 1163 1174
f 1174 1163 1175
f 1163 1164 1175
f 1175 1164 1176
f 1164 1165 1176
f 1176 1165 1177
f 1165 1154 1177
f 1177 1154 1166
f 1166 1167 1178
f 1178 1167 1179
f 1167 1168 1179
f 1179 1168 1180
f 1168 1169 1180
f 1180 1169 1181
f 1169 1170 1181
f 1181 1170 1182
f 1170 1171 1182
f 1182 1171 1183
f 1171 1172 1183
f 1183 1172 1184
f 1172 1173 1184
f 1184 1173 1185
f 1173 1174 1185
f 1185 1174 1186
f 1174 1175 1186
f 1186 1175 1187
f 1175 1176 1187
f 1187 1176 1188
f 1176 1177 1188
f 1188 1177 1189
f 1177 1166 1189
f 1189 1166 1178
f 1178 1179 1190
f 1190 1179 1191
f 1179 1180 1191
f 1191 1180 1192
f 1180 1181 1192
f 1192 1181 1193
f 1181 1182 1193
f 1193 1182 1194
f 1182 1183 1194
f 1194 1183 1195
f 1183 1184 1195
f 1195 1184 1196
f 1184 1185 1196
f 1196 1185 1197
f 1185 1186 1197
f 1197 1186 1198
f 1186 1187 1198
f 1198 1187 1199
f 1187 1188 1199
f 1199 1188 1200
f 1188 1189 1200
f 1200 1189 1201
f 1189 1178 1201
f 1201 1178 1190
f 1190 1191 1202
f 1202 1191 1203
f 1191 1192 1203
f 1203 1192 1204
f 1192 1193 1204
f 1204 1193 1205
f 1193 1194 1205
f 1205 1194 1206
f 1194 1195 1206
f 1206 1195 1207
f 1195 1196 1207
f 1207 1196 1208
f 1196 1197 1208
f 1208 1197 1209
f 1197 1198 1209
f 1209 1198 1210
f 1198 1199 1210
f 1210 1199 1211
f 1199 1200 1211
f 1211 1200 1212
f 1200 1201 1212
f 1212 1201 1213
f 1201 1190 1213
f 1213 1190 1202
f 1202 1203 1214
f 1214 1203 1215
f 1203 1204 1215
f 1215 1204 1216
f 1204 1205 1216
f 1216 1205 1217
f 1205 1206 1217
f 1217 1206 1218
f 1206 1207 1218
f 1218 1207 1219
f 1207 1208 1219
f 1219 1208 1220
f 1208 1209 1220
f 1220 1209 1221
f 1209 1210 1221
f 1221 1210 1222
f 1210 1211 1222
f 1222 1211 1223
f 1211 1212 1223
f 1223 1212 1224
f 1212 1213 1224
f 1224 1213 1225
f 1213 1202 1225
f 1225 1202 1214
f 1214 1215 1226
f 1226 1215 1227
f 1215 1216 1227
f 1227 1216 1228
f 1216 1217 1228
f 1228 1217 1229
f 1217 1218 1229
f 1229 1218 1230
f 1218 1219 1230
f 1230 1219 1231
f 1219 1220 1231
f 1231 1220 1232
f 1220 1221 1232
f 1232 1221 1233
f 1221 1222 1233
f 1233 1222 1234
f 1222 1223 1234
f 1234 1223 1235
f 1223 1224 1235
f 1235 1224 1236
f 1224 1225 1236
f 1236 1225 1237
f 1225 1214 1237
f 1237 1214 1226
f 1226 1227 1238
f 1238 1227 1239
f 1227 1228 1239
f 1239 1228 1240
f 1228 1229 1240
f 1240 1229 1241
f 1229 1230 1241
f 1241 1230 1242
f 1230 1231 1242
f 1242 1231 1243
f 1231 1232 1243
f 1243 1232 1244
f 1232 1233 1244
f 1244 1233 1245
f 1233 1234 1245
f 1245 1234 1246
f 1234 1235 1246
f 1246 1235 1247
f 1235 1236 1247
f 1247 1236 1248
f 1236 1237 1248
f 1248 1237 1249
f 1237 1226 1249
f 1249 1226 1238
f 1238 1239 1250
f 1250 1239 1251
f 1239 1240 1251
f 1251 1240 1252
f 1240 1241 1252
f 1252 1241 1253
f 1241 1242 1253
f 1253 1242 1254
f 1242 1243 1254
f 1254 1243 1255
f 1243 1244 1255
f 1255 1244 1256
f 1244 1245 1256
f 1256 1245 1257
f 1245 1246 1257
f 1257 1246 1258
f 1246 1247 1258
f 1258 1247 1259
f 1247 1248 1259
f 1259 1248 1260
f 1248 1249 1260
f 1260 1249 1261
f 1249 1238 1261
f 1261 1238 1250
f 1250 1251 1262
f 1262 1251 1263
f 1251 1252 1263
f 1263 1252 1264
f 1252 1253 1264
f 1264 1253 1265
f 1253 1254 1265
f 1265 1254 1266
f 1254 1255 1266
f 1266 1255 1267
f 1255 1256 1267
f 1267 1256 1268
f 1256 1257 1268
f 1268 1257 1269
f 1257 1258 1269
f 1269 1258 1270
f 1258 1259 1270
f 1270 1259 1271
f 1259 1260 1271
f 1271 1260 1272
f 1260 1261 1272
f 1272 1261 1273
f 1261 1250 1273
f 1273 1250 1262
f 1262 1263 1274
f 1274 1263 1275
f 1263 1264 1275
f 1275 1264 1276
f 1264 1265 1276
f 1276 1265 1277
f 1265 1266 1277
f 1277 1266 1278
f 1266 1267 1278
f 1278 1267 1279
f 1267 1268 1279
f 1279 1268 1280
f 1268 1269 1280
f 1280 1269 1281
f 1269 1270 1281
f 1281 1270 1282
f 1270 1271 1282
f 1282 1271 1283
f 1271 1272 1283
f 1283 1272 1284
f 1272 1273 1284
f 1284 1273 1285
f 1273 1262 1285
f 1285 1262 1274
f 1274 1275 1286
f 1286 1275 1287
f 1275 1276 1287
f 1287 1276 1288
f 1276 1277 1288
f 1288 1277 1289
f 1277 1278 1289
f 1289 1278 1290
f 1278 1279 1290
f 1290 1279 1291
f 1279 1280 1291
f 1291 1280 1292
f 1280 1281 1292
f 1292 1281 1293
f 1281 1282 1293
f 1293 1282 1294
f 1282 1283 1294
f 1294 1283 1295
f 1283 1284 1295
f 1295 1284 1296
f 1284 1285 1296
f 1296 1285 1297
f 1285 1274 1297
f 1297 1274 1286
f 1286 1287 1298
f 1298 1287 1299
f 1287 1288 1299
f 1299 1288 1300
f 1288 1289 1300
f 1300 1289 1301
f 1289 1290 1301
f 1301 1290 1302
f 1290 1291 1302
f 1302 1291 1303
f 1291 1292 1303
f 1303 1292 1304
f 1292 1293 1304
f 1304 1293 1305
f 1293 1294 1305
f 1305 1294 1306
f 1294 1295 1306
f 1306 1295 1307
f 1295 1296 1307
f 1307 1296 1308
f 1296 1297 1308
f 1308 1297 1309
f 1297 1286 1309
f 1309 1286 1298
f 1298 1299 1310
f 1310 1299 1311
f 1299 1300 1311
f 1311 1300 1312
f 1300 1301 1312
f 1312 1301 1313
f 1301 1302 1313
f 1313 1302 1314
f 1302 1303 1314
f 1314 1303 1315
f 1303 1304 1315
f 1315 1304 1316
f 1304 1305 1316
f 1316 1305 1317
f 1305 1306 1317
f 1317 1306 1318
f 1306 1307 1318
f 1318 1307 1319
f 1307 1308 1319
f 1319 1308 1320
f 1308 1309 1320
f 1320 1309 1321
f 1309 1298 1321
f 1321 1298 1310
f 1310 1311 1322
f 1322 1311 1323
f 1311 1312 1323
f 1323 1312 1324
f 1312 1313 1324
f 1324 1313 1325
f 1313 1314 1325
f 1325 1314 1326
f 1314 1315 1326
f 1326 1315 1327
f 1315 1316 1327
f 1327 1316 1328
f 1316 1317 1328
f 1328 1317 1329
f 1317 1318 1329
f 1329 1318 1330
f 1318 1319 1330
f 1330 1319 1331
f 1319 1320 1331
f 1331 1320 1332
f 1320 1321 1332
f 1332 1321 1333
f 1321 1310 1333
f 1333 1310 1322
f 1322 1323 1334
f 1334 1323 1335
f 1323 1324 1335
f 1335 1324 1336
f 1324 1325 1336
f 1336 1325 1337
f 1325 1326 1337
f 1337 1326 1338
f 1326 1327 1338
f 1338 1327 1339
f 1327 1328 1339
f 1339 1328 1340
f 1328 1329 1340
f 1340 1329 1341
f 1329 1330 1341
f 1341 1330 1342
f 1330 1331 1342
f 1342 1331 1343
f 1331 1332 1343
f 1343 1332 1344
f 1332 1333 1344
f 1344 1333 1345
f 1333 1322 1345
f 1345 1322 1334
f 1334 1335 1346
f 1346 1335 1347
f 1335 1336 1347
f 1347 1336 1348
f 1336 1337 1348
f 1348 1337 1349
f 1337 1338 1349
f 1349 1338 1350
f 1338 1339 1350
f 1350 1339 1351
f 1339 1340 1351
f 1351 1340 1352
f 1340 1341 1352
f 1352 1341 1353
f 1341 1342 1353
f 1353 1342 1354
f 1342 1343 1354
f 1354 1343 1355
f 1343 1344 1355
f 1355 1344 1356
f 1344 1345 1356
f 1356 1345 1357
f 1345 1334 1357
f 1357 1334 1346
f 1346 1347 1358
f 1358 1347 1359
f 1347 1348 1359
f 1359 1348 1360
f 1348 1349 1360
f 1360 1349 1361
f 1349 1350 1361
f 1361 1350 1362
f 1350 1351 1362
f 1362 1351 1363
f 1351 1352 1363
f 1363 1352 1364
f 1352 1353 1364
f 1364 1353 1365
f 1353 1354 1365
f 1365 1354 1366
f 1354 1355 1366
f 1366 1355 1367
f 1355 1356 1367
f 1367 1356 1368
f 1356 1357 1368
f 1368 1357 1369
f 1357 1346 1369
f 1369 1346 1358
f 1358 1359 1370
f 1370 1359 1371
f 1359 1360 1371
f 1371 1360 1372
f 1360 1361 1372
f 1372 1361 1373
f 1361 1362 1373
f 1373 1362 1374
f 1362 1363 1374
f 1374 1363 1375
f 1363 1364 1375
f 1375 1364 1376
f 1364 1365 1376
f 1376 1365 1377
f 1365 1366 1377
f 1377 1366 1378
f 1366 1367 1378
f 1378 1367 1379
f 1367 1368 1379
f 1379 1368 1380
f 1368 1369 1380
f 1380 1369 1381
f 1369 1358 1381
f 1381 1358 1370
f 1370 1371 1382
f 1382 1371 1383
f 1371 1372 1383
f 1383 1372 1384
f 1372 1373 1384
f 1384 1373 1385
f 1373 1374 1385
f 1385 1374 1386
f 1374 1375 1386
f 1386 1375 1387
f 1375 1376 1387
f 1387 1376 1388
f 1376 1377 1388
f 1388 1377 1389
f 1377 1378 1389
f 1389 1378 1390
f 1378 1379 1390
f 1390 1379 1391
f 1379 1380 1391
f 1391 1380 1392
f 1380 1381 1392
f 1392 1381 1393
f 1381 1370 1393
f 1393 1370 1382
f 1382 1383 1394
f 1394 1383 1395
f 1383 1384 1395
f 1395 1384 1396
f 1384 1385 1396
f 1396 1385 1397
f 1385 1386 1397
f 1397 1386 1398
f 1386 1387 1398
f 1398 1387 1399
f 1387 1388 1399
f 1399 1388 1400
f 1388 1389 1400
f 1400 1389 1401
f 1389 1390 1401
f 1401 1390 1402
f 1390 1391 1402
f 1402 1391 1403
f 1391 1392 1403
f 1403 1392 1404
f 1392 1393 1404
f 1404 1393 1405
f 1393 1382 1405
f 1405 1382 1394
f 1394 1395 1406
f 1406 1395 1407
f 1395 1396 1407
f 1407 1396 1408
f 1396 1397 1408
f 1408 1397 1409
f 1397 1398 1409
f 1409 1398 1410
f 1398 1399 1410
f 1410 1399 1411
f 1399 1400 1411
f 1411 1400 1412
f 1400 1401 1412
f 1412 1401 1413
f 1401 1402 1413
f 1413 1402 1414
f 1402 1403 1414
f 1414 1403 1415
f 1403 1404 1415
f 1415 1404 1416
f 1404 1405 1416
f 1416 1405 1417
f 1405 1394 1417
f 1417 1394 1406
f 1406 1407 1418
f 1418 1407 1419
f 1407 1408 1419
f 1419 1408 1420
f 1408 1409 1420
f 1420 1409 1421
f 1409 1410 1421
f 1421 1410 1422
f 1410 1411 1422
f 1422 1411 1423
f 1411 1412 1423
f 1423 1412 1424
f 1412 1413 1424
f 1424 1413 1425
f 1413 1414 1425
f 1425 1414 1426
f 1414 1415 1426
f 1426 1415 1427
f 1415 1416 1427
f 1427 1416 1428
f 1416 1417 1428
f 1428 1417 1429
f 1417 1406 1429
f 1429 1406 1418
f 1418 1419 1430
f 1430 1419 1431
f 1419 1420 1431
f 1431 1420 1432
f 1420 1421 1432
f 1432 1421 1433
f 1421 1422 1433
f 1433 1422 1434
f 1422 1423 1434
f 1434 1423 1435
f 1423 1424 1435
f 1435 1424 1436
f 1424 1425 1436
f 1436 1425 1437
f 1425 1426 1437
f 1437 1426 1438
f 1426 1427 1438
f 1438 1427 1439
f 1427 1428 1439
f 1439 1428 1440
f 1428 1429 1440
f 1440 1429 1441
f 1429 1418 1441
f 1441 1418 1430
f 1430 1431 1442
f 1442 1431 1443
f 1431 1432 1443
f 1443 1432 1444
f 1432 1433 1444
f 1444 1433 1445
f 1433 1434 1445
f 1445 1434 1446
f 1434 1435 1446
f 1446 1435 1447
f 1435 1436 1447
f 1447 1436 1448
f 1436 1437 1448
f 1448 1437 1449
f 1437 1438 1449
f 1449 1438 1450
f 1438 1439 1450
f 1450 1439 1451
f 1439 1440 1451
f 1451 1440 1452
f 1440 1441 1452
f 1452 1441 1453
f 1441 1430 1453
f 1453 1430 1442
f 1442 1443 1454
f 1454 1443 1455
f 1443 1444 1455
f 1455 1444 1456
f 1444 1445 1456
f 1456 1445 1457
f 1445 1446 1457
f 1457 1446 1458
f 1446 1447 1458
f 1458 1447 1459
f 1447 1448 1459
f 1459 1448 1460
f 1448 1449 1460
f 1460 1449 1461
f 1449 1450 1461
f 1461 1450 1462
f 1450 1451 1462
f 1462 1451 1463
f 1451 1452 1463
f 1463 1452 1464
f 1452 1453 1464
f 1464 1453 1465
f 1453 1442 1465
f 1465 1442 1454
f 1454 1455 1466
f 1466 1455 1467
f 1455 1456 1467
f 1467 1456 1468
f 1456 1457 1468
f 1468 1457 1469
f 1457 1458 1469
f 1469 1458 1470
f 1458 1459 1470
f 1470 1459 1471
f 1459 1460 1471
f 1471 1460 1472
f 1460 1461 1472
f 1472 1461 1473
f 1461 1462 1473
f 1473 1462 1474
f 1462 1463 1474
f 1474 1463 1475
f 1463 1464 1475
f 1475 1464 1476
f 1464 1465 1476
f 1476 1465 1477
f 1465 1454 1477
f 1477 1454 1466
f 1466 1467 1478
f 1478 1467 1479
f 1467 1468 1479
f 1479 1468 1480
f 1468 1469 1480
f 1480 1469 1481
f 1469 1470 1481
f 1481 1470 1482
f 1470 1471 1482
f 1482 1471 1483
f 1471 1472 1483
f 1483 1472 1484
f 1472 1473 1484
f 1484 1473 1485
f 1473 1474 1485
f 1485 1474 1486
f 1474 1475 1486
f 1486 1475 1487
f 1475 1476 1487
f 1487 1476 1488
f 1476 1477 1488
f 1488 1477 1489
f 1477 1466 1489
f 1489 1466 1478
f 1478 1479 1490
f 1490 1479 1491
f 1479 1480 1491
f 1491 1480 1492
f 1480 1481 1492
f 1492 1481 1493
f 1481 1482 1493
f 1493 1482 1494
f 1482 1483 1494
f 1494 1483 1495
f 1483 1484 1495
f 1495 1484 1496
f 1484 1485 1496
f 1496 1485 1497
f 1485 1486 1497
f 1497 1486 1498
f 1486 1487 1498
f 1498 1487 1499
f 1487 1488 1499
f 1499 1488 1500
f 1488 1489 1500
f 1500 1489 1501
f 1489 1478 1501
f 1501 1478 1490
f 1490 1491 1502
f 1502 1491 1503
f 1491 1492 1503
f 1503 1492 1504
f 1492 1493 1504
f 1504 1493 1505
f 1493 1494 1505
f 1505 1494 1506
f 1494 1495 1506
f 1506 1495 1507
f 1495 1496 1507
f 1507 1496 1508
f 1496 1497 1508
f 1508 1497 1509
f 1497 1498 1509
f 1509 1498 1510
f 1498 1499 1510
f 1510 1499 1511
f 1499 1500 1511
f 1511 1500 1512
f 1500 1501 1512
f 1512 1501 1513
f 1501 1490 1513
f 1513 1490 1502
f 1502 1503 1514
f 1514 1503 1515
f 1503 1504 1515
f 1515 1504 1516
f 1504 1505 1516
f 1516 1505 1517
f 1505 1506 1517
f 1517 1506 1518
f 1506 1507 1518
f 1518 1507 1519
f 1507 1508 1519
f 1519 1508 1520
f 1508 1509 1520
f 1520 1509 1521
f 1509 1510 1521
f 1521 1510 1522
f 1510 1511 1522
f 1522 1511 1523
f 1511 1512 1523
f 1523 1512 1524
f 1512 1513 1524
f 1524 1513 1525
f 1513 1502 1525
f 1525 1502 1514
f 1514 1515 1526
f 1526 1515 1527
f 1515 1516 1527
f 1527 1516 1528
f 1516 1517 1528
f 1528 1517 1529
f 1517 1518 1529
f 1529 1518 1530
f 1518 1519 1530
f 1530 1519 1531
f 1519 1520 1531
f 1531 1520 1532
f 1520 1521 1532
f 1532 1521 1533
f 1521 1522 1533
f 1533 1522 1534
f 1522 1523 1534
f 1534 1523 1535
f 1523 1524 1535
f 1535 1524 1536
f 1524 1525 1536
f 1536 1525 1537
f 1525 1514 1537
f 1537 1514 1526
f 1526 1527 1538
f 1538 1527 1539
f 1527 1528 1539
f 1539 1528 1540
f 1528 1529 1540
f 1540 1529 1541
f 1529 1530 1541
f 1541 1530 1542
f 1530 1531 1542
f 1542 1531 1543
f 1531 1532 1543
f 1543 1532 1544
f 1532 1533 1544
f 1544 1533 1545
f 1533 1534 1545
f 1545 1534 1546
f 1534 1535 1546
f 1546 1535 1547
f 1535 1536 1547
f 1547 1536 1548
f 1536 1537 1548
f 1548 1537 1549
f 1537 1526 1549
f 1549 1526 1538
f 1538 1539 1550
f 1550 1539 1551
f 1539 1540 1551
f 1551 1540 1552
f 1540 1541 1552
f 1552 1541 1553
f 1541 1542 1553
f 1553 1542 1554
f 1542 1543 1554
f 1554 1543 1555
f 1543 1544 1555
f 1555 1544 1556
f 1544 1545 1556
f 1556 1545 1557
f 1545 1546 1557
f 1557 1546 1558
f 1546 1547 1558
f 1558 1547 1559
f 1547 1548 1559
f 1559 1548 1560
f 1548 1549 1560
f 1560 1549 1561
f 1549 1538 1561
f 1561 1538 1550
f 1550 1551 1562
f 1562 1551 1563
f 1551 1552 1563
f 1563 1552 1564
f 1552 1553 1564
f 1564 1553 1565
f 1553 1554 1565
f 1565 1554 1566
f 1554 1555 1566
f 1566 1555 1567
f 1555 1556 1567
f 1567 1556 1568
f 1556 1557 1568
f 1568 1557 1569
f 1557 1558 1569
f 1569 1558 1570
f 1558 1559 1570
f 1570 1559 1571
f 1559 1560 1571
f 1571 1560 1572
f 1560 1561 1572
f 1572 1561 1573
f 1561 1550 1573
f 1573 1550 1562
f 1562 1563 1574
f 1574 1563 1575
f 1563 1564 1575
f 1575 1564 1576
f 1564 1565 1576
f 1576 1565 1577
f 1565 1566 1577
f 1577 1566 1578
f 1566 1567 1578
f 1578 1567 1579
f 1567 1568 1579
f 1579 1568 1580
f 1568 1569 1580
f 1580 1569 1581
f 1569 1570 1581
f 1581 1570 1582
f 1570 1571 1582
f 1582 1571 1583
f 1571 1572 1583
f 1583 1572 1584
f 1572 1573 1584
f 1584 1573 1585
f 1573 1562 1585
f 1585 1562 1574
f 1574 1575 1586
f 1586 1575 1587
f 1575 1576 1587
f 1587 1576 1588
f 1576 1577 1588
f 1588 1577 1589
f 1577 1578 1589
f 1589 1578 1590
f 1578 1579 1590
f 1590 1579 1591
f 1579 1580 1591
f 1591 1580 1592
f 1580 1581 1592
f 1592 1581 1593
f 1581 1582 1593
f 1593 1582 1594
f 1582 1583 1594
f 1594 1583 1595
f 1583 1584 1595
f 1595 1584 1596
f 1584 1585 1596
f 1596 1585 1597
f 1585 1574 1597
f 1597 1574 1586
f 1586 1587 1598
f 1598 1587 1599
f 1587 1588 1599
f 1599 1588 1600
f 1588 1589 1600
f 1600 1589 1601
f 1589 1590 1601
f 1601 1590 1602
f 1590 1591 1602
f 1602 1591 1603
f 1591 1592 1603
f 1603 1592 1604
f 1592 1593 1604
f 1604 1593 1605
f 1593 1594 1605
f 1605 1594 1606
f 1594 1595 1606
f 1606 1595 1607
f 1595 1596 1607
f 1607 1596 1608
f 1596 1597 1608
f 1608 1597 1609
f 1597 1586 1609
f 1609 1586 1598
f 1598 1599 1610
f 1610 1599 1611
f 1599 1600 1611
f 1611 1600 1612
f 1600 1601 1612
f 1612 1601 1613
f 1601 1602 1613
f 1613 1602 1614
f 1602 1603 1614
f 1614 1603 1615
f 1603 1604 1615
f 1615 1604 1616
f 1604 1605 1616
f 1616 1605 1617
f 1605 1606 1617
f 1617 1606 1618
f 1606 1607 1618
f 1618 1607 1619
f 1607 1608 1619
f 1619 1608 1620
f 1608 1609 1620
f 1620 1609 1621
f 1609 1598 1621
f 1621 1598 1610
f 1610 1611 1622
f 1622 1611 1623
f 1611 1612 1623
f 1623 1612 1624
f 1612 1613 1624
f 1624 1613 1625
f 1613 1614 1625
f 1625 1614 1626
f 1614 1615 1626
f 1626 1615 1627
f 1615 1616 1627
f 1627 1616 1628
f 1616 1617 1628
f 1628 1617 1629
f 1617 1618 1629
f 1629 1618 1630
f 1618 1619 1630
f 1630 1619 1631
f 1619 1620 1631
f 1631 1620 1632
f 1620 1621 1632
f 1632 1621 1633
f 1621 1610 1633
f 1633 1610 1622
f 1622 1623 1634
f 1634 1623 1635
f 1623 1624 1635
f 1635 1624 1636
f 1624 1625 1636
f 1636 1625 1637
f 1625 1626 1637
f 1637 1626 1638
f 1626 1627 1638
f 1638 1627 1639
f 1627 1628 1639
f 1639 1628 1640
f 1628 1629 1640
f 1640 1629 1641
f 1629 1630 1641
f 1641 1630 1642
f 1630 1631 1642
f 1642 1631 1643
f 1631 1632 1643
f 1643 1632 1644
f 1632 1633 1644
f 1644 1633 1645
f 1633 1622 1645
f 1645 1622 1634
f 1634 1635 1646
f 1646 1635 1647
f 1635 1636 1647
f 1647 1636 1648
f 1636 1637 1648
f 1648 1637 1649
f 1637 1638 1649
f 1649 1638 1650
f 1638 1639 1650
f 1650 1639 1651
f 1639 1640 1651
f 1651 1640 1652
f 1640 1641 1652
f 1652 1641 1653
f 1641 1642 1653
f 1653 1642 1654
f 1642 1643 1654
f 1654 1643 1655
f 1643 1644 1655
f 1655 1644 1656
f 1644 1645 1656
f 1656 1645 1657
f 1645 1634 1657
f 1657 1634 1646
f 1646 1647 1658
f 1658 1647 1659
f 1647 1648 1659
f 1659 1648 1660
f 1648 1649 1660
f 1660 1649 1661
f 1649 1650 1661
f 1661 1650 1662
f 1650 1651 1662
f 1662 1651 1663
f 1651 1652 1663
f 1663 1652 1664
f 1652 1653 1664
f 1664 1653 1665
f 1653 1654 1665
f 1665 1654 1666
f 1654 1655 1666
f 1666 1655 1667
f 1655 1656 1667
f 1667 1656 1668
f 1656 1657 1668
f 1668 1657 1669
f 1657 1646 1669
f 1669 1646 1658
f 1658 1659 1670
f 1670 1659 1671
f 1659 1660 1671
f 1671 1660 1672
f 1660 1661 1672
f 1672 1661 1673
f 1661 1662 1673
f 1673 1662 1674
f 1662 1663 1674
f 1674 1663 1675
f 1663 1664 1675
f 1675 1664 1676
f 1664 1665 1676
f 1676 1665 1677
f 1665 1666 1677
f 1677 1666 1678
f 1666 1667 1678
f 1678 1667 1679
f 1667 1668 1679
f 1679 1668 1680
f 1668 1669 1680
f 1680 1669 1681
f 1669 1658 1681
f 1681 1658 1670
f 1670 1671 1682
f 1682 1671 1683
f 1671 1672 1683
f 1683 1672 1684
f 1672 1673 1684
f 1684 1673 1685
f 1673 1674 1685
f 1685 1674 1686
f 1674 1675 1686
f 1686 1675 1687
f 1675 1676 1687
f 1687 1676 1688
f 1676 1677 1688
f 1688 1677 1689
f 1677 1678 1689
f 1689 1678 1690
f 1678 1679 1690
f 1690 1679 1691
f 1679 1680 1691
f 1691 1680 1692
f 1680 1681 1692
f 1692 1681 1693
f 1681 1670 1693
f 1693 1670 1682
f 1682 1683 1694
f 1694 1683 1695
f 1683 1684 1695
f 1695 1684 1696
f 1684 1685 1696
f 1696 1685 1697
f 1685 1686 1697
f 1697 1686 1698
f 1686 1687 1698
f 1698 1687 1699
f 1687 1688 1699
f 1699 1688 1700
f 1688 1689 1700
f 1700 1689 1701
f 1689 1690 1701
f 1701 1690 1702
f 1690 1691 1702
f 1702 1691 1703
f 1691 1692 1703
f 1703 1692 1704
f 1692 1693 1704
f 1704 1693 1705
f 1693 1682 1705
f 1705 1682 1694
f 1694 1695 1706
f 1706 1695 1707
f 1695 1696 1707
f 1707 1696 1708
f 1696 1697 1708
f 1708 1697 1709
f 1697 1698 1709
f 1709 1698 1710
f 1698 1699 1710
f 1710 1699 1711
f 1699 1700 1711
f 1711 1700 1712
f 1700 1701 1712
f 1712 1701 1713
f 1701 1702 1713
f 1713 1702 1714
f 1702 1703 1714
f 1714 1703 1715
f 1703 1704 1715
f 1715 1704 1716
f 1704 1705 1716
f 1716 1705 1717
f 1705 1694 1717
f 1717 1694 1706
f 1706 1707 1718
f 1718 1707 1719
f 1707 1708 1719
f 1719 1708 1720
f 1708 1709 1720
f 1720 1709 1721
f 1709 1710 1721
f 1721 1710 1722
f 1710 1711 1722
f 1722 1711 1723
f 1711 1712 1723
f 1723 1712 1724
f 1712 1713 1724
f 1724 1713 1725
f 1713 1714 1725
f 1725 1714 1726
f 1714 1715 1726
f 1726 1715 1727
f 1715 1716 1727
f 1727 1716 1728
f 1716 1717 1728
f 1728 1717 1729
f 1717 1706 1729
f 1729 1706 1718
f 1718 1719 1730
f 1730 1719 1731
f 1719 1720 1731
f 1731 1720 1732
f 1720 1721 1732
f 1732 1721 1733
f 1721 1722 1733
f 1733 1722 1734
f 1722 1723 1734
f 1734 1723 1735
f 1723 1724 1735
f 1735 1724 1736
f 1724 1725 1736
f 1736 1725 1737
f 1725 1726 1737
f 1737 1726 1738
f 1726 1727 1738
f 1738 1727 1739
f 1727 1728 1739
f 1739 1728 1740
f 1728 1729 1740
f 1740 1729 1741
f 1729 1718 1741
f 1741 1718 1730
f 1730 1731 1742
f 1742 1731 1743
f 1731 1732 1743
f 1743 1732 1744
f 1732 1733 1744
f 1744 1733 1745
f 1733 1734 1745
f 1745 1734 1746
f 1734 1735 1746
f 1746 1735 1747
f 1735 1736 1747
f 1747 1736 1748
f 1736 1737 1748
f 1748 1737 1749
f 1737 1738 1749
f 1749 1738 1750
f 1738 1739 1750
f 1750 1739 1751
f 1739 1740 1751
f 1751 1740 1752
f 1740 1741 1752
f 1752 1741 1753
f 1741 1730 1753
f 1753 1730 1742
f 1742 1743 1754
f 1754 1743 1755
f 1743 1744 1755
f 1755 1744 1756
f 1744 1745 1756
f 1756 1745 1757
f 1745 1746 1757
f 1757 1746 1758
f 1746 1747 1758
f 1758 1747 1759
f 1747 1748 1759
f 1759 1748 1760
f 1748 1749 1760
f 1760 1749 1761
f 1749 1750 1761
f 1761 1750 1762
f 1750 1751 1762
f 1762 1751 1763
f 1751 1752 1763
f 1763 1752 1764
f 1752 1753 1764
f 1764 1753 1765
f 1753 1742 1765
f 1765 1742 1754
f 1754 1755 1766
f 1766 1755 1767
f 1755 1756 1767
f 1767 1756 1768
f 1756 1757 1768
f 1768 1757 1769
f 1757 1758 1769
f 1769 1758 1770
f 1758 1759 1770
f 1770 1759 1771
f 1759 1760 1771
f 1771 1760 1772
f 1760 1761 1772
f 1772 1761 1773
f 1761 1762 1773
f 1773 1762 1774
f 1762 1763 1774
f 1774 1763 1775
f 1763 1764 1775
f 1775 1764 1776
f 1764 1765 1776
f 1776 1765 1777
f 1765 1754 1777
f 1777 1754 1766
f 1766 1767 1778
f 1778 1767 1779
f 1767 1768 1779
f 1779 1768 1780
f 1768 1769 1780
f 1780 1769 1781
f 1769 1770 1781
f 1781 1770 1782
f 1770 1771 1782
f 1782 1771 1783
f 1771 1772 1783
f 1783 1772 1784
f 1772 1773 1784
f 1784 1773 1785
f 1773 1774 1785
f 1785 1774 1786
f 1774 1775 1786
f 1786 1775 1787
f 1775 1776 1787
f 1787 1776 1788
f 1776 1777 1788
f 1788 1777 1789
f 1777 1766 1789
f 1789 1766 1778
f 1778 1779 1790
f 1790 1779 1791
f 1779 1780 1791
f 1791 1780 1792
f 1780 1781 1792
f 1792 1781 1793
f 1781 1782 1793
f 1793 1782 1794
f 1782 1783 1794
f 1794 1783 1795
f 1783 1784 1795
f 1795 1784 1796
f 1784 1785 1796
f 1796 1785 1797
f 1785 1786 1797
f 1797 1786 1798
f 1786 1787 1798
f 1798 1787 1799
f 1787 1788 1799
f 1799 1788 1800
f 1788 1789 1800
f 1800 1789 1801
f 1789 1778 1801
f 1801 1778 1790
f 1790 1791 1802
f 1802 1791 1803
f 1791 1792 1803
f 1803 1792 1804
f 1792 1793 1804
f 1804 1793 1805
f 1793 1794 1805
f 1805 1794 1806
f 1794 1795 1806
f 1806 1795 1807
f 1795 1796 1807
f 1807 1796 1808
f 1796 1797 1808
f 1808 1797 1809
f 1797 1798 1809
f 1809 1798 1810
f 1798 1799 1810
f 1810 1799 1811
f 1799 1800 1811
f 1811 1800 1812
f 1800 1801 1812
f 1812 1801 1813
f 1801 1790 1813
f 1813 1790 1802
f 1802 1803 1814
f 1814 1803 1815
f 1803 1804 1815
f 1815 1804 1816
f 1804 1805 1816
f 1816 1805 1817
f 1805 1806 1817
f 1817 1806 1818
f 1806 1807 1818
f 1818 1807 1819
f 1807 1808 1819
f 1819 1808 1820
f 1808 1809 1820
f 1820 1809 1821
f 1809 1810 1821
f 1821 1810 1822
f 1810 1811 1822
f 1822 1811 1823
f 1811 1812 1823
f 1823 1812 1824
f 1812 1813 1824
f 1824 1813 1825
f 1813 1802 1825
f 1825 1802 1814
f 1814 1815 1826
f 1826 1815 1827
f 1815 1816 1827
f 1827 1816 1828
f 1816 1817 1828
f 1828 1817 1829
f 1817 1818 1829
f 1829 1818 1830
f 1818 1819 1830
f 1830 1819 1831
f 1819 1820 1831
f 1831 1820 1832
f 1820 1821 1832
f 1832 1821 1833
f 1821 1822 1833
f 1833 1822 1834
f 1822 1823 1834
f 1834 1823 1835
f 1823 1824 1835
f 1835 1824 1836
f 1824 1825 1836
f 1836 1825 1837
f 1825 1814 1837
f 1837 1814 1826
f 1826 1827 1838
f 1838 1827 1839
f 1827 1828 1839
f 1839 1828 1840
f 1828 1829 1840
f 1840 1829 1841
f 1829 1830 1841
f 1841 1830 1842
f 1830 1831 1842
f 1842 1831 1843
f 1831 1832 1843
f 1843 1832 1844
f 1832 1833 1844
f 1844 1833 1845
f 1833 1834 1845
f 1845 1834 1846
f 1834 1835 1846
f 1846 1835 1847
f 1835 1836 1847
f 1847 1836 1848
f 1836 1837 1848
f 1848 1837 1849
f 1837 1826 1849
f 1849 1826 1838
f 1838 1839 1850
f 1850 1839 1851
f 1839 1840 1851
f 1851 1840 1852
f 1840 1841 1852
f 1852 1841 1853
f 1841 1842 1853
f 1853 1842 1854
f 1842 1843 1854
f 1854 1843 1855
f 1843 1844 1855
f 1855 1844 1856
f 1844 1845 1856
f 1856 1845 1857
f 1845 1846 1857
f 1857 1846 1858
f 1846 1847 1858
f 1858 1847 1859
f 1847 1848 1859
f 1859 1848 1860
f 1848 1849 1860
f 1860 1849 1861
f 1849 1838 1861
f 1861 1838 1850
f 1850 1851 1862
f 1862 1851 1863
f 1851 1852 1863
f 1863 1852 1864
f 1852 1853 1864
f 1864 1853 1865
f 1853 1854 1865
f 1865 1854 1866
f 1854 1855 1866
f 1866 1855 1867
f 1855 1856 1867
f 1867 1856 1868
f 1856 1857 1868
f 1868 1857 1869
f 1857 1858 1869
f 1869 1858 1870
f 1858 1859 1870
f 1870 1859 1871
f 1859 1860 1871
f 1871 1860 1872
f 1860 1861 1872
f 1872 1861 1873
f 1861 1850 1873
f 1873 1850 1862
f 1862 1863 1874
f 1874 1863 1875
f 1863 1864 1875
f 1875 1864 1876
f 1864 1865 1876
f 1876 1865 1877
f 1865 1866 1877
f 1877 1866 1878
f 1866 1867 1878
f 1878 1867 1879
f 1867 1868 1879
f 1879 1868 1880
f 1868 1869 1880
f 1880 1869 1881
f 1869 1870 1881
f 1881 1870 1882
f 1870 1871 1882
f 1882 1871 1883
f 1871 1872 1883
f 1883 1872 1884
f 1872 1873 1884
f 1884 1873 1885
f 1873 1862 1885
f 1885 1862 1874
f 1874 1875 1886
f 1886 1875 1887
f 1875 1876 1887
f 1887 1876 1888
f 1876 1877 1888
f 1888 1877 1889
f 1877 1878 1889
f 1889 1878 1890
f 1878 1879 1890
f 1890 1879 1891
f 1879 1880 1891
f 1891 1880 1892
f 1880 1881 1892
f 1892 1881 1893
f 1881 1882 1893
f 1893 1882 1894
f 1882 1883 1894
f 1894 1883 1895
f 1883 1884 1895
f 1895 1884 1896
f 1884 1885 1896
f 1896 1885 1897
f 1885 1874 1897
f 1897 1874 1886
f 1886 1887 1898
f 1898 1887 1899
f 1887 1888 1899
f 1899 1888 1900
f 1888 1889 1900
f 1900 1889 1901
f 1889 1890 1901
f 1901 1890 1902
f 1890 1891 1902
f 1902 1891 1903
f 1891 1892 1903
f 1903 1892 1904
f 1892 1893 1904
f 1904 1893 1905
f 1893 1894 1905
f 1905 1894 1906
f 1894 1895 1906
f 1906 1895 1907
f 1895 1896 1907
f 1907 1896 1908
f 1896 1897 1908
f 1908 1897 1909
f 1897 1886 1909
f 1909 1886 1898
f 1898 1899 1910
f 1910 1899 1911
f 1899 1900 1911
f 1911 1900 1912
f 1900 1901 1912
f 1912 1901 1913
f 1901 1902 1913
f 1913 1902 1914
f 1902 1903 1914
f 1914 1903 1915
f 1903 1904 1915
f 1915 1904 1916
f 1904 1905 1916
f 1916 1905 1917
f 1905 1906 1917
f 1917 1906 1918
f 1906 1907 1918
f 1918 1907 1919
f 1907 1908 1919
f 1919 1908 1920
f 1908 1909 1920
f 1920 1909 1921
f 1909 1898 1921
f 1921 1898 1910
f 1910 1911 1922
f 1922 1911 1923
f 1911 1912 1923
f 1923 1912 1924
f 1912 1913 1924
f 1924 1913 1925
f 1913 1914 1925
f 1925 1914 1926
f 1914 1915 1926
f 1926 1915 1927
f 1915 1916 1927
f 1927 1916 1928
f 1916 1917 1928
f 1928 1917 1929
f 1917 1918 1929
f 1929 1918 1930
f 1918 1919 1930
f 1930 1919 1931
f 1919 1920 1931
f 1931 1920 1932
f 1920 1921 1932
f 1932 1921 1933
f 1921 1910 1933
f 1933 1910 1922
f 1922 1923 1934
f 1934 1923 1935
f 1923 1924 1935
f 1935 1924 1936
f 1924 1925 1936
f 1936 1925 1937
f 1925 1926 1937
f 1937 1926 1938
f 1926 1927 1938
f 1938 1927 1939
f 1927 1928 1939
f 1939 1928 1940
f 1928 1929 1940
f 1940 1929 1941
f 1929 1930 1941
f 1941 1930 1942
f 1930 1931 1942
f 1942 1931 1943
f 1931 1932 1943
f 1943 1932 1944
f 1932 1933 1944
f 1944 1933 1945
f 1933 1922 1945
f 1945 1922 1934
f 1934 1935 1946
f 1946 1935 1947
f 1935 1936 1947
f 1947 1936 1948
f 1936 1937 1948
f 1948 1937 1949
f 1937 1938 1949
f 1949 1938 1950
f 1938 1939 1950
f 1950 1939 1951
f 1939 1940 1951
f 1951 1940 1952
f 1940 1941 1952
f 1952 1941 1953
f 1941 1942 1953
f 1953 1942 1954
f 1942 1943 1954
f 1954 1943 1955
f 1943 1944 1955
f 1955 1944 1956
f 1944 1945 1956
f 1956 1945 1957
f 1945 1934 1957
f 1957 1934 1946
f 1946 1947 1958
f 1958 1947 1959
f 1947 1948 1959
f 1959 1948 1960
f 1948 1949 1960
f 1960 1949 1961
f 1949 1950 1961
f 1961 1950 1962
f 1950 1951 1962
f 1962 1951 1963
f 1951 1952 1963
f 1963 1952 1964
f 1952 1953 1964
f 1964 1953 1965
f 1953 1954 1965
f 1965 1954 1966
f 1954 1955 1966
f 1966 1955 1967
f 1955 1956 1967
f 1967 1956 1968
f 1956 1957 1968
f 1968 1957 1969
f 1957 1946 1969
f 1969 1946 1958
f 1958 1959 1970
f 1970 1959 1971
f 1959 1960 1971
f 1971 1960 1972
f 1960 1961 1972
f 1972 1961 1973
f 1961 1962 1973
f 1973 1962 1974
f 1962 1963 1974
f 1974 1963 1975
f 1963 1964 1975
f 1975 1964 1976
f 1964 1965 1976
f 1976 1965 1977
f 1965 1966 1977
f 1977 1966 1978
f 1966 1967 1978
f 1978 1967 1979
f 1967 1968 1979
f 1979 1968 1980
f 1968 1969 1980
f 1980 1969 1981
f 1969 1958 1981
f 1981 1958 1970
f 1970 1971 1982
f 1982 1971 1983
f 1971 1972 1983
f 1983 1972 1984
f 1972 1973 1984
f 1984 1973 1985
f 1973 1974 1985
f 1985 1974 1986
f 1974 1975 1986
f 1986 1975 1987
f 1975 1976 1987
f 1987 1976 1988
f 1976 1977 1988
f 1988 1977 1989
f 1977 1978 1989
f 1989 1978 1990
f 1978 1979 1990
f 1990 1979 1991
f 1979 1980 1991
f 1991 1980 1992
f 1980 1981 1992
f 1992 1981 1993
f 1981 1970 1993
f 1993 1970 1982
f 1982 1983 1994
f 1994 1983 1995
f 1983 1984 1995
f 1995 1984 1996
f 1984 1985 1996
f 1996 1985 1997
f 1985 1986 1997
f 1997 1986 1998
f 1986 1987 1998
f 1998 1987 1999
f 1987 1988 1999
f 1999 1988 2000
f 1988 1989 2000
f 2000 1989 2001
f 1989 1990 2001
f 2001 1990 2002
f 1990 1991 2002
f 2002 1991 2003
f 1991 1992 2003
f 2003 1992 2004
f 1992 1993 2004
f 2004 1993 2005
f 1993 1982 2005
f 2005 1982 1994
f 1994 1995 2006
f 2006 1995 2007
f 1995 1996 2007
f 2007 1996 2008
f 1996 1997 2008
f 2008 1997 2009
f 1997 1998 2009
f 2009 1998 2010
f 1998 1999 2010
f 2010 1999 2011
f 1999 2000 2011
f 2011 2000 2012
f 2000 2001 2012
f 2012 2001 2013
f 2001 2002 2013
f 2013 2002 2014
f 2002 2003 2014
f 2014 2003 2015
f 2003 2004 2015
f 2015 2004 2016
f 2004 2005 2016
f 2016 2005 2017
f 2005 1994 2017
f 2017 1994 2006
f 2006 2007 2018
f 2018 2007 2019
f 2007 2008 2019
f 2019 2008 2020
f 2008 2009 2020
f 2020 2009 2021
f 2009 2010 2021
f 2021 2010 2022
f 2010 2011 2022
f 2022 2011 2023
f 2011 2012 2023
f 2023 2012 2024
f 2012 2013 2024
f 2024 2013 2025
f 2013 2014 2025
f 2025 2014 2026
f 2014 2015 2026
f 2026 2015 2027
f 2015 2016 2027
f 2027 2016 2028
f 2016 2017 2028
f 2028 2017 2029
f 2017 2006 2029
f 2029 2006 2018
f 2018 2019 2030
f 2030 2019 2031
f 2019 2020 2031
f 2031 2020 2032
f 2020 2021 2032
f 2032 2021 2033
f 2021 2022 2033
f 2033 2022 2034
f 2022 2023 2034
f 2034 2023 2035
f 2023 2024 2035
f 2035 2024 2036
f 2024 2025 2036
f 2036 2025 2037
f 2025 2026 2037
f 2037 2026 2038
f 2026 2027 2038
f 2038 2027 2039
f 2027 2028 2039
f 2039 2028 2040
f 2028 2029 2040
f 2040 2029 2041
f 2029 2018 2041
f 2041 2018 2030
f 2030 2031 2042
f 2042 2031 2043
f 2031 2032 2043
f 2043 2032 2044
f 2032 2033 2044
f 2044 2033 2045
f 2033 2034 2045
f 2045 2034 2046
f 2034 2035 2046
f 2046 2035 2047
f 2035 2036 2047
f 2047 2036 2048
f 2036 2037 2048
f 2048 2037 2049
f 2037 2038 2049
f 2049 2038 2050
f 2038 2039 2050
f 2050 2039 2051
f 2039 2040 2051
f 2051 2040 2052
f 2040 2041 2052
f 2052 2041 2053
f 2041 2030 2053
f 2053 2030 2042
f 2042 2043 2054
f 2054 2043 2055
f 2043 2044 2055
f 2055 2044 2056
f 2044 2045 2056
f 2056 2045 2057
f 2045 2046 2057
f 2057 2046 2058
f 2046 2047 2058
f 2058 2047 2059
f 2047 2048 2059
f 2059 2048 2060
f 2048 2049 2060
f 2060 2049 2061
f 2049 2050 2061
f 2061 2050 2062
f 2050 2051 2062
f 2062 2051 2063
f 2051 2052 2063
f 2063 2052 2064
f 2052 2053 2064
f 2064 2053 2065
f 2053 2042 2065
f 2065 2042 2054
f 2054 2055 2066
f 2066 2055 2067
f 2055 2056 2067
f 2067 2056 2068
f 2056 2057 2068
f 2068 2057 2069
f 2057 2058 2069
f 2069 2058 2070
f 2058 2059 2070
f 2070 2059 2071
f 2059 2060 2071
f 2071 2060 2072
f 2060 2061 2072
f 2072 2061 2073
f 2061 2062 2073
f 2073 2062 2074
f 2062 2063 2074
f 2074 2063 2075
f 2063 2064 2075
f 2075 2064 2076
f 2064 2065 2076
f 2076 2065 2077
f 2065 2054 2077
f 2077 2054 2066
f 2066 2067 2078
f 2078 2067 2079
f 2067 2068 2079
f 2079 2068 2080
f 2068 2069 2080
f 2080 2069 2081
f 2069 2070 2081
f 2081 2070 2082
f 2070 2071 2082
f 2082 2071 2083
f 2071 2072 2083
f 2083 2072 2084
f 2072 2073 2084
f 2084 2073 2085
f 2073 2074 2085
f 2085 2074 2086
f 2074 2075 2086
f 2086 2075 2087
f 2075 2076 2087
f 2087 2076 2088
f 2076 2077 2088
f 2088 2077 2089
f 2077 2066 2089
f 2089 2066 2078
f 2078 2079 2090
f 2090 2079 2091
f 2079 2080 2091
f 2091 2080 2092
f 2080 2081 2092
f 2092 2081 2093
f 2081 2082 2093
f 2093 2082 2094
f 2082 2083 2094
f 2094 2083 2095
f 2083 2084 2095
f 2095 2084 2096
f 2084 2085 2096
f 2096 2085 2097
f 2085 2086 2097
f 2097 2086 2098
f 2086 2087 2098
f 2098 2087 2099
f 2087 2088 2099
f 2099 2088 2100
f 2088 2089 2100
f 2100 2089 2101
f 2089 2078 2101
f 2101 2078 2090
f 2090 2091 2102
f 2102 2091 2103
f 2091 2092 2103
f 2103 2092 2104
f 2092 2093 2104
f 2104 2093 2105
f 2093 2094 2105
f 2105 2094 2106
f 2094 2095 2106
f 2106 2095 2107
f 2095 2096 2107
f 2107 2096 2108
f 2096 2097 2108
f 2108 2097 2109
f 2097 2098 2109
f 2109 2098 2110
f 2098 2099 2110
f 2110 2099 2111
f 2099 2100 2111
f 2111 2100 2112
f 2100 2101 2112
f 2112 2101 2113
f 2101 2090 2113
f 2113 2090 2102
f 2102 2103 2114
f 2114 2103 2115
f 2103 2104 2115
f 2115 2104 2116
f 2104 2105 2116
f 2116 2105 2117
f 2105 2106 2117
f 2117 2106 2118
f 2106 2107 2118
f 2118 2107 2119
f 2107 2108 2119
f 2119 2108 2120
f 2108 2109 2120
f 2120 2109 2121
f 2109 2110 2121
f 2121 2110 2122
f 2110 2111 2122
f 2122 2111 2123
f 2111 2112 2123
f 2123 2112 2124
f 2112 2113 2124
f 2124 2113 2125
f 2113 2102 2125
f 2125 2102 2114
f 2114 2115 2126
f 2126 2115 2127
f 2115 2116 2127
f 2127 2116 2128
f 2116 2117 2128
f 2128 2117 2129
f 2117 2118 2129
f 2129 2118 2130
f 2118 2119 2130
f 2130 2119 2131
f 2119 2120 2131
f 2131 2120 2132
f 2120 2121 2132
f 2132 2121 2133
f 2121 2122 2133
f 2133 2122 2134
f 2122 2123 2134
f 2134 2123 2135
f 2123 2124 2135
f 2135 2124 2136
f 2124 2125 2136
f 2136 2125 2137
f 2125 2114 2137
f 2137 2114 2126
f 2126 2127 2138
f 2138 2127 2139
f 2127 2128 2139
f 2139 2128 2140
f 2128 2129 2140
f 2140 2129 2141
f 2129 2130 2141
f 2141 2130 2142
f 2130 2131 2142
f 2142 2131 2143
f 2131 2132 2143
f 2143 2132 2144
f 2132 2133 2144
f 2144 2133 2145
f 2133 2134 2145
f 2145 2134 2146
f 2134 2135 2146
f 2146 2135 2147
f 2135 2136 2147
f 2147 2136 2148
f 2136 2137 2148
f 2148 2137 2149
f 2137 2126 2149
f 2149 2126 2138
f 2138 2139 2150
f 2150 2139 2151
f 2139 2140 2151
f 2151 2140 2152
f 2140 2141 2152
f 2152 2141 2153
f 2141 2142 2153
f 2153 2142 2154
f 2142 2143 2154
f 2154 2143 2155
f 2143 2144 2155
f 2155 2144 2156
f 2144 2145 2156
f 2156 2145 2157
f 2145 2146 2157
f 2157 2146 2158
f 2146 2147 2158
f 2158 2147 2159
f 2147 2148 2159
f 2159 2148 2160
f 2148 2149 2160
f 2160 2149 2161
f 2149 2138 2161
f 2161 2138 2150
f 2150 2151 2162
f 2162 2151 2163
f 2151 2152 2163
f 2163 2152 2164
f 2152 2153 2164
f 2164 2153 2165
f 2153 2154 2165
f 2165 2154 2166
f 2154 2155 2166
f 2166 2155 2167
f 2155 2156 2167
f 2167 2156 2168
f 2156 2157 2168
f 2168 2157 2169
f 2157 2158 2169
f 2169 2158 2170
f 2158 2159 2170
f 2170 2159 2171
f 2159 2160 2171
f 2171 2160 2172
f 2160 2161 2172
f 2172 2161 2173
f 2161 2150 2173
f 2173 2150 2162
f 2162 2163 2174
f 2174 2163 2175
f 2163 2164 2175
f 2175 2164 2176
f 2164 2165 2176
f 2176 2165 2177
f 2165 2166 2177
f 2177 2166 2178
f 2166 2167 2178
f 2178 2167 2179
f 2167 2168 2179
f 2179 2168 2180
f 2168 2169 2180
f 2180 2169 2181
f 2169 2170 2181
f 2181 2170 2182
f 2170 2171 2182
f 2182 2171 2183
f 2171 2172 2183
f 2183 2172 2184
f 2172 2173 2184
f 2184 2173 2185
f 2173 2162 2185
f 2185 2162 2174
f 2174 2175 2186
f 2186 2175 2187
f 2175 2176 2187
f 2187 2176 2188
f 2176 2177 2188
f 2188 2177 2189
f 2177 2178 2189
f 2189 2178 2190
f 2178 2179 2190
f 2190 2179 2191
f 2179 2180 2191
f 2191 2180 2192
f 2180 2181 2192
f 2192 2181 2193
f 2181 2182 2193
f 2193 2182 2194
f 2182 2183 2194
f 2194 2183 2195
f 2183 2184 2195
f 2195 2184 2196
f 2184 2185 2196
f 2196 2185 2197
f 2185 2174 2197
f 2197 2174 2186
f 2186 2187 2198
f 2198 2187 2199
f 2187 2188 2199
f 2199 2188 2200
f 2188 2189 2200
f 2200 2189 2201
f 2189 2190 2201
f 2201 2190 2202
f 2190 2191 2202
f 2202 2191 2203
f 2191 2192 2203
f 2203 2192 2204
f 2192 2193 2204
f 2204 2193 2205
f 2193 2194 2205
f 2205 2194 2206
f 2194 2195 2206
f 2206 2195 2207
f 2195 2196 2207
f 2207 2196 2208
f 2196 2197 2208
f 2208 2197 2209
f 2197 2186 2209
f 2209 2186 2198
f 2198 2199 2210
f 2210 2199 2211
f 2199 2200 2211
f 2211 2200 2212
f 2200 2201 2212
f 2212 2201 2213
f 2201 2202 2213
f 2213 2202 2214
f 2202 2203 2214
f 2214 2203 2215
f 2203 2204 2215
f 2215 2204 2216
f 2204 2205 2216
f 2216 2205 2217
f 2205 2206 2217
f 2217 2206 2218
f 2206 2207 2218
f 2218 2207 2219
f 2207 2208 2219
f 2219 2208 2220
f 2208 2209 2220
f 2220 2209 2221
f 2209 2198 2221
f 2221 2198 2210
f 2210 2211 2222
f 2222 2211 2223
f 2211 2212 2223
f 2223 2212 2224
f 2212 2213 2224
f 2224 2213 2225
f 2213 2214 2225
f 2225 2214 2226
f 2214 2215 2226
f 2226 2215 2227
f 2215 2216 2227
f 2227 2216 2228
f 2216 2217 2228
f 2228 2217 2229
f 2217 2218 2229
f 2229 2218 2230
f 2218 2219 2230
f 2230 2219 2231
f 2219 2220 2231
f 2231 2220 2232
f 2220 2221 2232
f 2232 2221 2233
f 2221 2210 2233
f 2233 2210 2222
f 2222 2223 2234
f 2234 2223 2235
f 2223 2224 2235
f 2235 2224 2236
f 2224 2225 2236
f 2236 2225 2237
f 2225 2226 2237
f 2237 2226 2238
f 2226 2227 2238
f 2238 2227 2239
f 2227 2228 2239
f 2239 2228 2240
f 2228 2229 2240
f 2240 2229 2241
f 2229 2230 2241
f 2241 2230 2242
f 2230 2231 2242
f 2242 2231 2243
f 2231 2232 2243
f 2243 2232 2244
f 2232 2233 2244
f 2244 2233 2245
f 2233 2222 2245
f 2245 2222 2234
f 2234 2235 2246
f 2246 2235 2247
f 2235 2236 2247
f 2247 2236 2248
f 2236 2237 2248
f 2248 2237 2249
f 2237 2238 2249
f 2249 2238 2250
f 2238 2239 2250
f 2250 2239 2251
f 2239 2240 2251
f 2251 2240 2252
f 2240 2241 2252
f 2252 2241 2253
f 2241 2242 2253
f 2253 2242 2254
f 2242 2243 2254
f 2254 2243 2255
f 2243 2244 2255
f 2255 2244 2256
f 2244 2245 2256
f 2256 2245 2257
f 2245 2234 2257
f 2257 2234 2246
f 2246 2247 2258
f 2258 2247 2259
f 2247 2248 2259
f 2259 2248 2260
f 2248 2249 2260
f 2260 2249 2261
f 2249 2250 2261
f 2261 2250 2262
f 2250 2251 2262
f 2262 2251 2263
f 2251 2252 2263
f 2263 2252 2264
f 2252 2253 2264
f 2264 2253 2265
f 2253 2254 2265
f 2265 2254 2266
f 2254 2255 2266
f 2266 2255 2267
f 2255 2256 2267
f 2267 2256 2268
f 2256 2257 2268
f 2268 2257 2269
f 2257 2246 2269
f 2269 2246 2258
f 2258 2259 2270
f 2270 2259 2271
f 2259 2260 2271
f 2271 2260 2272
f 2260 2261 2272
f 2272 2261 2273
f 2261 2262 2273
f 2273 2262 2274
f 2262 2263 2274
f 2274 2263 2275
f 2263 2264 2275
f 2275 2264 2276
f 2264 2265 2276
f 2276 2265 2277
f 2265 2266 2277
f 2277 2266 2278
f 2266 2267 2278
f 2278 2267 2279
f 2267 2268 2279
f 2279 2268 2280
f 2268 2269 2280
f 2280 2269 2281
f 2269 2258 2281
f 2281 2258 2270
f 2270 2271 2282
f 2282 2271 2283
f 2271 2272 2283
f 2283 2272 2284
f 2272 2273 2284
f 2284 2273 2285
f 2273 2274 2285
f 2285 2274 2286
f 2274 2275 2286
f 2286 2275 2287
f 2275 2276 2287
f 2287 2276 2288
f 2276 2277 2288
f 2288 2277 2289
f 2277 2278 2289
f 2289 2278 2290
f 2278 2279 2290
f 2290 2279 2291
f 2279 2280 2291
f 2291 2280 2292
f 2280 2281 2292
f 2292 2281 2293
f 2281 2270 2293
f 2293 2270 2282
f 2282 2283 2294
f 2294 2283 2295
f 2283 2284 2295
f 2295 2284 2296
f 2284 2285 2296
f 2296 2285 2297
f 2285 2286 2297
f 2297 2286 2298
f 2286 2287 2298
f 2298 2287 2299
f 2287 2288 2299
f 2299 2288 2300
f 2288 2289 2300
f 2300 2289 2301
f 2289 2290 2301
f 2301 2290 2302
f 2290 2291 2302
f 2302 2291 2303
f 2291 2292 2303
f 2303 2292 2304
f 2292 2293 2304
f 2304 2293 2305
f 2293 2282 2305
f 2305 2282 2294
f 2294 2295 2306
f 2306 2295 2307
f 2295 2296 2307
f 2307 2296 2308
f 2296 2297 2308
f 2308 2297 2309
f 2297 2298 2309
f 2309 2298 2310
f 2298 2299 2310
f 2310 2299 2311
f 2299 2300 2311
f 2311 2300 2312
f 2300 2301 2312
f 2312 2301 2313
f 2301 2302 2313
f 2313 2302 2314
f 2302 2303 2314
f 2314 2303 2315
f 2303 2304 2315
f 2315 2304 2316
f 2304 2305 2316
f 2316 2305 2317
f 2305 2294 2317
f 2317 2294 2306
f 2306 2307 2318
f 2318 2307 2319
f 2307 2308 2319
f 2319 2308 2320
f 2308 2309 2320
f 2320 2309 2321
f 2309 2310 2321
f 2321 2310 2322
f 2310 2311 2322
f 2322 2311 2323
f 2311 2312 2323
f 2323 2312 2324
f 2312 2313 2324
f 2324 2313 2325
f 2313 2314 2325
f 2325 2314 2326
f 2314 2315 2326
f 2326 2315 2327
f 2315 2316 2327
f 2327 2316 2328
f 2316 2317 2328
f 2328 2317 2329
f 2317 2306 2329
f 2329 2306 2318
f 2318 2319 2330
f 2330 2319 2331
f 2319 2320 2331
f 2331 2320 2332
f 2320 2321 2332
f 2332 2321 2333
f 2321 2322 2333
f 2333 2322 2334
f 2322 2323 2334
f 2334 2323 2335
f 2323 2324 2335
f 2335 2324 2336
f 2324 2325 2336
f 2336 2325 2337
f 2325 2326 2337
f 2337 2326 2338
f 2326 2327 2338
f 2338 2327 2339
f 2327 2328 2339
f 2339 2328 2340
f 2328 2329 2340
f 2340 2329 2341
f 2329 2318 2341
f 2341 2318 2330
f 2330 2331 2342
f 2342 2331 2343
f 2331 2332 2343
f 2343 2332 2344
f 2332 2333 2344
f 2344 2333 2345
f 2333 2334 2345
f 2345 2334 2346
f 2334 2335 2346
f 2346 2335 2347
f 2335 2336 2347
f 2347 2336 2348
f 2336 2337 2348
f 2348 2337 2349
f 2337 2338 2349
f 2349 2338 2350
f 2338 2339 2350
f 2350 2339 2351
f 2339 2340 2351
f 2351 2340 2352
f 2340 2341 2352
f 2352 2341 2353
f 2341 2330 2353
f 2353 2330 2342
f 2342 2343 2354
f 2354 2343 2355
f 2343 2344 2355
f 2355 2344 2356
f 2344 2345 2356
f 2356 2345 2357
f 2345 2346 2357
f 2357 2346 2358
f 2346 2347 2358
f 2358 2347 2359
f 2347 2348 2359
f 2359 2348 2360
f 2348 2349 2360
f 2360 2349 2361
f 2349 2350 2361
f 2361 2350 2362
f 2350 2351 2362
f 2362 2351 2363
f 2351 2352 2363
f 2363 2352 2364
f 2352 2353 2364
f 2364 2353 2365
f 2353 2342 2365
f 2365 2342 2354
f 2354 2355 2366
f 2366 2355 2367
f 2355 2356 2367
f 2367 2356 2368
f 2356 2357 2368
f 2368 2357 2369
f 2357 2358 2369
f 2369 2358 2370
f 2358 2359 2370
f 2370 2359 2371
f 2359 2360 2371
f 2371 2360 2372
f 2360 2361 2372
f 2372 2361 2373
f 2361 2362 2373
f 2373 2362 2374
f 2362 2363 2374
f 2374 2363 2375
f 2363 2364 2375
f 2375 2364 2376
f 2364 2365 2376
f 2376 2365 2377
f 2365 2354 2377
f 2377 2354 2366
f 2366 2367 2378
f 2378 2367 2379
f 2367 2368 2379
f 2379 2368 2380
f 2368 2369 2380
f 2380 2369 2381
f 2369 2370 2381
f 2381 2370 2382
f 2370 2371 2382
f 2382 2371 2383
f 2371 2372 2383
f 2383 2372 2384
f 2372 2373 2384
f 2384 2373 2385
f 2373 2374 2385
f 2385 2374 2386
f 2374 2375 2386
f 2386 2375 2387
f 2375 2376 2387
f 2387 2376 2388
f 2376 2377 2388
f 2388 2377 2389
f 2377 2366 2389
f 2389 2366 2378
f 2378 2379 2390
f 2390 2379 2391
f 2379 2380 2391
f 2391 2380 2392
f 2380 2381 2392
f 2392 2381 2393
f 2381 2382 2393
f 2393 2382 2394
f 2382 2383 2394
f 2394 2383 2395
f 2383 2384 2395
f 2395 2384 2396
f 2384 2385 2396
f 2396 2385 2397
f 2385 2386 2397
f 2397 2386 2398
f 2386 2387 2398
f 2398 2387 2399
f 2387 2388 2399
f 2399 2388 2400
f 2388 2389 2400
f 2400 2389 2401
f 2389 2378 2401
f 2401 2378 2390
f 2390 2391 2402
f 2402 2391 2403
f 2391 2392 2403
f 2403 2392 2404
f 2392 2393 2404
f 2404 2393 2405
f 2393 2394 2405
f 2405 2394 2406
f 2394 2395 2406
f 2406 2395 2407
f 2395 2396 2407
f 2407 2396 2408
f 2396 2397 2408
f 2408 2397 2409
f 2397 2398 2409
f 2409 2398 2410
f 2398 2399 2410
f 2410 2399 2411
f 2399 2400 2411
f 2411 2400 2412
f 2400 2401 2412
f 2412 2401 2413
f 2401 2390 2413
f 2413 2390 2402
f 2402 2403 2414
f 2414 2403 2415
f 2403 2404 2415
f 2415 2404 2416
f 2404 2405 2416
f 2416 2405 2417
f 2405 2406 2417
f 2417 2406 2418
f 2406 2407 2418
f 2418 2407 2419
f 2407 2408 2419
f 2419 2408 2420
f 2408 2409 2420
f 2420 2409 2421
f 2409 2410 2421
f 2421 2410 2422
f 2410 2411 2422
f 2422 2411 2423
f 2411 2412 2423
f 2423 2412 2424
f 2412 2413 2424
f 2424 2413 2425
f 2413 2402 2425
f 2425 2402 2414
f 2414 2415 2426
f 2426 2415 2427
f 2415 2416 2427
f 2427 2416 2428
f 2416 2417 2428
f 2428 2417 2429
f 2417 2418 2429
f 2429 2418 2430
f 2418 2419 2430
f 2430 2419 2431
f 2419 2420 2431
f 2431 2420 2432
f 2420 2421 2432
f 2432 2421 2433
f 2421 2422 2433
f 2433 2422 2434
f 2422 2423 2434
f 2434 2423 2435
f 2423 2424 2435
f 2435 2424 2436
f 2424 2425 2436
f 2436 2425 2437
f 2425 2414 2437
f 2437 2414 2426
f 2426 2427 2438
f 2438 2427 2439
f 2427 2428 2439
f 2439 2428 2440
f 2428 2429 2440
f 2440 2429 2441
f 2429 2430 2441
f 2441 2430 2442
f 2430 2431 2442
f 2442 2431 2443
f 2431 2432 2443
f 2443 2432 2444
f 2432 2433 2444
f 2444 2433 2445
f 2433 2434 2445
f 2445 2434 2446
f 2434 2435 2446
f 2446 2435 2447
f 2435 2436 2447
f 2447 2436 2448
f 2436 2437 2448
f 2448 2437 2449
f 2437 2426 2449
f 2449 2426 2438
f 2438 2439 2450
f 2450 2439 2451
f 2439 2440 2451
f 2451 2440 2452
f 2440 2441 2452
f 2452 2441 2453
f 2441 2442 2453
f 2453 2442 2454
f 2442 2443 2454
f 2454 2443 2455
f 2443 2444 2455
f 2455 2444 2456
f 2444 2445 2456
f 2456 2445 2457
f 2445 2446 2457
f 2457 2446 2458
f 2446 2447 2458
f 2458 2447 2459
f 2447 2448 2459
f 2459 2448 2460
f 2448 2449 2460
f 2460 2449 2461
f 2449 2438 2461
f 2461 2438 2450
f 2450 2451 2462
f 2462 2451 2463
f 2451 2452 2463
f 2463 2452 2464
f 2452 2453 2464
f 2464 2453 2465
f 2453 2454 2465
f 2465 2454 2466
f 2454 2455 2466
f 2466 2455 2467
f 2455 2456 2467
f 2467 2456 2468
f 2456 2457 2468
f 2468 2457 2469
f 2457 2458 2469
f 2469 2458 2470
f 2458 2459 2470
f 2470 2459 2471
f 2459 2460 2471
f 2471 2460 2472
f 2460 2461 2472
f 2472 2461 2473
f 2461 2450 2473
f 2473 2450 2462
f 2462 2463 2474
f 2474 2463 2475
f 2463 2464 2475
f 2475 2464 2476
f 2464 2465 2476
f 2476 2465 2477
f 2465 2466 2477
f 2477 2466 2478
f 2466 2467 2478
f 2478 2467 2479
f 2467 2468 2479
f 2479 2468 2480
f 2468 2469 2480
f 2480 2469 2481
f 2469 2470 2481
f 2481 2470 2482
f 2470 2471 2482
f 2482 2471 2483
f 2471 2472 2483
f 2483 2472 2484
f 2472 2473 2484
f 2484 2473 2485
f 2473 2462 2485
f 2485 2462 2474
f 2474 2475 2486
f 2486 2475 2487
f 2475 2476 2487
f 2487 2476 2488
f 2476 2477 2488
f 2488 2477 2489
f 2477 2478 2489
f 2489 2478 2490
f 2478 2479 2490
f 2490 2479 2491
f 2479 2480 2491
f 2491 2480 2492
f 2480 2481 2492
f 2492 2481 2493
f 2481 2482 2493
f 2493 2482 2494
f 2482 2483 2494
f 2494 2483 2495
f 2483 2484 2495
f 2495 2484 2496
f 2484 2485 2496
f 2496 2485 2497
f 2485 2474 2497
f 2497 2474 2486
f 2486 2487 2498
f 2498 2487 2499
f 2487 2488 2499
f 2499 2488 2500
f 2488 2489 2500
f 2500 2489 2501
f 2489 2490 2501
f 2501 2490 2502
f 2490 2491 2502
f 2502 2491 2503
f 2491 2492 2503
f 2503 2492 2504
f 2492 2493 2504
f 2504 2493 2505
f 2493 2494 2505
f 2505 2494 2506
f 2494 2495 2506
f 2506 2495 2507
f 2495 2496 2507
f 2507 2496 2508
f 2496 2497 2508
f 2508 2497 2509
f 2497 2486 2509
f 2509 2486 2498
f 2498 2499 2510
f 2510 2499 2511
f 2499 2500 2511
f 2511 2500 2512
f 2500 2501 2512
f 2512 2501 2513
f 2501 2502 2513
f 2513 2502 2514
f 2502 2503 2514
f 2514 2503 2515
f 2503 2504 2515
f 2515 2504 2516
f 2504 2505 2516
f 2516 2505 2517
f 2505 2506 2517
f 2517 2506 2518
f 2506 2507 2518
f 2518 2507 2519
f 2507 2508 2519
f 2519 2508 2520
f 2508 2509 2520
f 2520 2509 2521
f 2509 2498 2521
f 2521 2498 2510
f 2510 2511 2522
f 2522 2511 2523
f 2511 2512 2523
f 2523 2512 2524
f 2512 2513 2524
f 2524 2513 2525
f 2513 2514 2525
f 2525 2514 2526
f 2514 2515 2526
f 2526 2515 2527
f 2515 2516 2527
f 2527 2516 2528
f 2516 2517 2528
f 2528 2517 2529
f 2517 2518 2529
f 2529 2518 2530
f 2518 2519 2530
f 2530 2519 2531
f 2519 2520 2531
f 2531 2520 2532
f 2520 2521 2532
f 2532 2521 2533
f 2521 2510 2533
f 2533 2510 2522
f 2522 2523 2534
f 2534 2523 2535
f 2523 2524 2535
f 2535 2524 2536
f 2524 2525 2536
f 2536 2525 2537
f 2525 2526 2537
f 2537 2526 2538
f 2526 2527 2538
f 2538 2527 2539
f 2527 2528 2539
f 2539 2528 2540
f 2528 2529 2540
f 2540 2529 2541
f 2529 2530 2541
f 2541 2530 2542
f 2530 2531 2542
f 2542 2531 2543
f 2531 2532 2543
f 2543 2532 2544
f 2532 2533 2544
f 2544 2533 2545
f 2533 2522 2545
f 2545 2522 2534
f 2534 2535 2546
f 2546 2535 2547
f 2535 2536 2547
f 2547 2536 2548
f 2536 2537 2548
f 2548 2537 2549
f 2537 2538 2549
f 2549 2538 2550
f 2538 2539 2550
f 2550 2539 2551
f 2539 2540 2551
f 2551 2540 2552
f 2540 2541 2552
f 2552 2541 2553
f 2541 2542 2553
f 2553 2542 2554
f 2542 2543 2554
f 2554 2543 2555
f 2543 2544 2555
f 2555 2544 2556
f 2544 2545 2556
f 2556 2545 2557
f 2545 2534 2557
f 2557 2534 2546
f 2546 2547 2558
f 2558 2547 2559
f 2547 2548 2559
f 2559 2548 2560
f 2548 2549 2560
f 2560 2549 2561
f 2549 2550 2561
f 2561 2550 2562
f 2550 2551 2562
f 2562 2551 2563
f 2551 2552 2563
f 2563 2552 2564
f 2552 2553 2564
f 2564 2553 2565
f 2553 2554 2565
f 2565 2554 2566
f 2554 2555 2566
f 2566 2555 2567
f 2555 2556 2567
f 2567 2556 2568
f 2556 2557 2568
f 2568 2557 2569
f 2557 2546 2569
f 2569 2546 2558
f 2558 2559 2570
f 2570 2559 2571
f 2559 2560 2571
f 2571 2560 2572
f 2560 2561 2572
f 2572 2561 2573
f 2561 2562 2573
f 2573 2562 2574
f 2562 2563 2574
f 2574 2563 2575
f 2563 2564 2575
f 2575 2564 2576
f 2564 2565 2576
f 2576 2565 2577
f 2565 2566 2577
f 2577 2566 2578
f 2566 2567 2578
f 2578 2567 2579
f 2567 2568 2579
f 2579 2568 2580
f 2568 2569 2580
f 2580 2569 2581
f 2569 2558 2581
f 2581 2558 2570
f 2570 2571 2582
f 2582 2571 2583
f 2571 2572 2583
f 2583 2572 2584
f 2572 2573 2584
f 2584 2573 2585
f 2573 2574 2585
f 2585 2574 2586
f 2574 2575 2586
f 2586 2575 2587
f 2575 2576 2587
f 2587 2576 2588
f 2576 2577 2588
f 2588 2577 2589
f 2577 2578 2589
f 2589 2578 2590
f 2578 2579 2590
f 2590 2579 2591
f 2579 2580 2591
f 2591 2580 2592
f 2580 2581 2592
f 2592 2581 2593
f 2581 2570 2593
f 2593 2570 2582
f 2582 2583 2594
f 2594 2583 2595
f 2583 2584 2595
f 2595 2584 2596
f 2584 2585 2596
f 2596 2585 2597
f 2585 2586 2597
f 2597 2586 2598
f 2586 2587 2598
f 2598 2587 2599
f 2587 2588 2599
f 2599 2588 2600
f 2588 2589 2600
f 2600 2589 2601
f 2589 2590 2601
f 2601 2590 2602
f 2590 2591 2602
f 2602 2591 2603
f 2591 2592 2603
f 2603 2592 2604
f 2592 2593 2604
f 2604 2593 2605
f 2593 2582 2605
f 2605 2582 2594
f 2594 2595 2606
f 2606 2595 2607
f 2595 2596 2607
f 2607 2596 2608
f 2596 2597 2608
f 2608 2597 2609
f 2597 2598 2609
f 2609 2598 2610
f 2598 2599 2610
f 2610 2599 2611
f 2599 2600 2611
f 2611 2600 2612
f 2600 2601 2612
f 2612 2601 2613
f 2601 2602 2613
f 2613 2602 2614
f 2602 2603 2614
f 2614 2603 2615
f 2603 2604 2615
f 2615 2604 2616
f 2604 2605 2616
f 2616 2605 2617
f 2605 2594 2617
f 2617 2594 2606
f 2606 2607 2618
f 2618 2607 2619
f 2607 2608 2619
f 2619 2608 2620
f 2608 2609 2620
f 2620 2609 2621
f 2609 2610 2621
f 2621 2610 2622
f 2610 2611 2622
f 2622 2611 2623
f 2611 2612 2623
f 2623 2612 2624
f 2612 2613 2624
f 2624 2613 2625
f 2613 2614 2625
f 2625 2614 2626
f 2614 2615 2626
f 2626 2615 2627
f 2615 2616 2627
f 2627 2616 2628
f 2616 2617 2628
f 2628 2617 2629
f 2617 2606 2629
f 2629 2606 2618
f 2618 2619 2630
f 2630 2619 2631
f 2619 2620 2631
f 2631 2620 2632
f 2620 2621 2632
f 2632 2621 2633
f 2621 2622 2633
f 2633 2622 2634
f 2622 2623 2634
f 2634 2623 2635
f 2623 2624 2635
f 2635 2624 2636
f 2624 2625 2636
f 2636 2625 2637
f 2625 2626 2637
f 2637 2626 2638
f 2626 2627 2638
f 2638 2627 2639
f 2627 2628 2639
f 2639 2628 2640
f 2628 2629 2640
f 2640 2629 2641
f 2629 2618 2641
f 2641 2618 2630
f 2630 2631 2642
f 2642 2631 2643
f 2631 2632 2643
f 2643 2632 2644
f 2632 2633 2644
f 2644 2633 2645
f 2633 2634 2645
f 2645 2634 2646
f 2634 2635 2646
f 2646 2635 2647
f 2635 2636 2647
f 2647 2636 2648
f 2636 2637 2648
f 2648 2637 2649
f 2637 2638 2649
f 2649 2638 2650
f 2638 2639 2650
f 2650 2639 2651
f 2639 2640 2651
f 2651 2640 2652
f 2640 2641 2652
f 2652 2641 2653
f 2641 2630 2653
f 2653 2630 2642
f 2642 2643 2654
f 2654 2643 2655
f 2643 2644 2655
f 2655 2644 2656
f 2644 2645 2656
f 2656 2645 2657
f 2645 2646 2657
f 2657 2646 2658
f 2646 2647 2658
f 2658 2647 2659
f 2647 2648 2659
f 2659 2648 2660
f 2648 2649 2660
f 2660 2649 2661
f 2649 2650 2661
f 2661 2650 2662
f 2650 2651 2662
f 2662 2651 2663
f 2651 2652 2663
f 2663 2652 2664
f 2652 2653 2664
f 2664 2653 2665
f 2653 2642 2665
f 2665 2642 2654
f 2654 2655 2666
f 2666 2655 2667
f 2655 2656 2667
f 2667 2656 2668
f 2656 2657 2668
f 2668 2657 2669
f 2657 2658 2669
f 2669 2658 2670
f 2658 2659 2670
f 2670 2659 2671
f 2659 2660 2671
f 2671 2660 2672
f 2660 2661 2672
f 2672 2661 2673
f 2661 2662 2673
f 2673 2662 2674
f 2662 2663 2674
f 2674 2663 2675
f 2663 2664 2675
f 2675 2664 2676
f 2664 2665 2676
f 2676 2665 2677
f 2665 2654 2677
f 2677 2654 2666
f 2666 2667 2678
f 2678 2667 2679
f 2667 2668 2679
f 2679 2668 2680
f 2668 2669 2680
f 2680 2669 2681
f 2669 2670 2681
f 2681 2670 2682
f 2670 2671 2682
f 2682 2671 2683
f 2671 2672 2683
f 2683 2672 2684
f 2672 2673 2684
f 2684 2673 2685
f 2673 2674 2685
f 2685 2674 2686
f 2674 2675 2686
f 2686 2675 2687
f 2675 2676 2687
f 2687 2676 2688
f 2676 2677 2688
f 2688 2677 2689
f 2677 2666 2689
f 2689 2666 2678
f 2678 2679 2690
f 2690 2679 2691
f 2679 2680 2691
f 2691 2680 2692
f 2680 2681 2692
f 2692 2681 2693
f 2681 2682 2693
f 2693 2682 2694
f 2682 2683 2694
f 2694 2683 2695
f 2683 2684 2695
f 2695 2684 2696
f 2684 2685 2696
f 2696 2685 2697
f 2685 2686 2697
f 2697 2686 2698
f 2686 2687 2698
f 2698 2687 2699
f 2687 2688 2699
f 2699 2688 2700
f 2688 2689 2700
f 2700 2689 2701
f 2689 2678 2701
f 2701 2678 2690
f 2690 2691 2702
f 2702 2691 2703
f 2691 2692 2703
f 2703 2692 2704
f 2692 2693 2704
f 2704 2693 2705
f 2693 2694 2705
f 2705 2694 2706
f 2694 2695 2706
f 2706 2695 2707
f 2695 2696 2707
f 2707 2696 2708
f 2696 2697 2708
f 2708 2697 2709
f 2697 2698 2709
f 2709 2698 2710
f 2698 2699 2710
f 2710 2699 2711
f 2699 2700 2711
f 2711 2700 2712
f 2700 2701 2712
f 2712 2701 2713
f 2701 2690 2713
f 2713 2690 2702
f 2702 2703 2714
f 2714 2703 2715
f 2703 2704 2715
f 2715 2704 2716
f 2704 2705 2716
f 2716 2705 2717
f 2705 2706 2717
f 2717 2706 2718
f 2706 2707 2718
f 2718 2707 2719
f 2707 2708 2719
f 2719 2708 2720
f 2708 2709 2720
f 2720 2709 2721
f 2709 2710 2721
f 2721 2710 2722
f 2710 2711 2722
f 2722 2711 2723
f 2711 2712 2723
f 2723 2712 2724
f 2712 2713 2724
f 2724 2713 2725
f 2713 2702 2725
f 2725 2702 2714
f 2714 2715 2726
f 2726 2715 2727
f 2715 2716 2727
f 2727 2716 2728
f 2716 2717 2728
f 2728 2717 2729
f 2717 2718 2729
f 2729 2718 2730
f 2718 2719 2730
f 2730 2719 2731
f 2719 2720 2731
f 2731 2720 2732
f 2720 2721 2732
f 2732 2721 2733
f 2721 2722 2733
f 2733 2722 2734
f 2722 2723 2734
f 2734 2723 2735
f 2723 2724 2735
f 2735 2724 2736
f 2724 2725 2736
f 2736 2725 2737
f 2725 2714 2737
f 2737 2714 2726
f 2726 2727 2738
f 2738 2727 2739
f 2727 2728 2739
f 2739 2728 2740
f 2728 2729 2740
f 2740 2729 2741
f 2729 2730 2741
f 2741 2730 2742
f 2730 2731 2742
f 2742 2731 2743
f 2731 2732 2743
f 2743 2732 2744
f 2732 2733 2744
f 2744 2733 2745
f 2733 2734 2745
f 2745 2734 2746
f 2734 2735 2746
f 2746 2735 2747
f 2735 2736 2747
f 2747 2736 2748
f 2736 2737 2748
f 2748 2737 2749
f 2737 2726 2749
f 2749 2726 2738
f 2738 2739 2750
f 2750 2739 2751
f 2739 2740 2751
f 2751 2740 2752
f 2740 2741 2752
f 2752 2741 2753
f 2741 2742 2753
f 2753 2742 2754
f 2742 2743 2754
f 2754 2743 2755
f 2743 2744 2755
f 2755 2744 2756
f 2744 2745 2756
f 2756 2745 2757
f 2745 2746 2757
f 2757 2746 2758
f 2746 2747 2758
f 2758 2747 2759
f 2747 2748 2759
f 2759 2748 2760
f 2748 2749 2760
f 2760 2749 2761
f 2749 2738 2761
f 2761 2738 2750
f 2750 2751 2762
f 2762 2751 2763
f 2751 2752 2763
f 2763 2752 2764
f 2752 2753 2764
f 2764 2753 2765
f 2753 2754 2765
f 2765 2754 2766
f 2754 2755 2766
f 2766 2755 2767
f 2755 2756 2767
f 2767 2756 2768
f 2756 2757 2768
f 2768 2757 2769
f 2757 2758 2769
f 2769 2758 2770
f 2758 2759 2770
f 2770 2759 2771
f 2759 2760 2771
f 2771 2760 2772
f 2760 2761 2772
f 2772 2761 2773
f 2761 2750 2773
f 2773 2750 2762
f 2762 2763 2774
f 2774 2763 2775
f 2763 2764 2775
f 2775 2764 2776
f 2764 2765 2776
f 2776 2765 2777
f 2765 2766 2777
f 2777 2766 2778
f 2766 2767 2778
f 2778 2767 2779
f 2767 2768 2779
f 2779 2768 2780
f 2768 2769 2780
f 2780 2769 2781
f 2769 2770 2781
f 2781 2770 2782
f 2770 2771 2782
f 2782 2771 2783
f 2771 2772 2783
f 2783 2772 2784
f 2772 2773 2784
f 2784 2773 2785
f 2773 2762 2785
f 2785 2762 2774
f 2774 2775 2786
f 2786 2775 2787
f 2775 2776 2787
f 2787 2776 2788
f 2776 2777 2788
f 2788 2777 2789
f 2777 2778 2789
f 2789 2778 2790
f 2778 2779 2790
f 2790 2779 2791
f 2779 2780 2791
f 2791 2780 2792
f 2780 2781 2792
f 2792 2781 2793
f 2781 2782 2793
f 2793 2782 2794
f 2782 2783 2794
f 2794 2783 2795
f 2783 2784 2795
f 2795 2784 2796
f 2784 2785 2796
f 2796 2785 2797
f 2785 2774 2797
f 2797 2774 2786
f 2786 2787 2798
f 2798 2787 2799
f 2787 2788 2799
f 2799 2788 2800
f 2788 2789 2800
f 2800 2789 2801
f 2789 2790 2801
f 2801 2790 2802
f 2790 2791 2802
f 2802 2791 2803
f 2791 2792 2803
f 2803 2792 2804
f 2792 2793 2804
f 2804 2793 2805
f 2793 2794 2805
f 2805 2794 2806
f 2794 2795 2806
f 2806 2795 2807
f 2795 2796 2807
f 2807 2796 2808
f 2796 2797 2808
f 2808 2797 2809
f 2797 2786 2809
f 2809 2786 2798
f 2798 2799 2810
f 2810 2799 2811
f 2799 2800 2811
f 2811 2800 2812
f 2800 2801 2812
f 2812 2801 2813
f 2801 2802 2813
f 2813 2802 2814
f 2802 2803 2814
f 2814 2803 2815
f 2803 2804 2815
f 2815 2804 2816
f 2804 2805 2816
f 2816 2805 2817
f 2805 2806 2817
f 2817 2806 2818
f 2806 2807 2818
f 2818 2807 2819
f 2807 2808 2819
f 2819 2808 2820
f 2808 2809 2820
f 2820 2809 2821
f 2809 2798 2821
f 2821 2798 2810
f 2810 2811 2822
f 2822 2811 2823
f 2811 2812 2823
f 2823 2812 2824
f 2812 2813 2824
f 2824 2813 2825
f 2813 2814 2825
f 2825 2814 2826
f 2814 2815 2826
f 2826 2815 2827
f 2815 2816 2827
f 2827 2816 2828
f 2816 2817 2828
f 2828 2817 2829
f 2817 2818 2829
f 2829 2818 2830
f 2818 2819 2830
f 2830 2819 2831
f 2819 2820 2831
f 2831 2820 2832
f 2820 2821 2832
f 2832 2821 2833
f 2821 2810 2833
f 2833 2810 2822
f 2822 2823 2834
f 2834 2823 2835
f 2823 2824 2835
f 2835 2824 2836
f 2824 2825 2836
f 2836 2825 2837
f 2825 2826 2837
f 2837 2826 2838
f 2826 2827 2838
f 2838 2827 2839
f 2827 2828 2839
f 2839 2828 2840
f 2828 2829 2840
f 2840 2829 2841
f 2829 2830 2841
f 2841 2830 2842
f 2830 2831 2842
f 2842 2831 2843
f 2831 2832 2843
f 2843 2832 2844
f 2832 2833 2844
f 2844 2833 2845
f 2833 2822 2845
f 2845 2822 2834
f 2834 2835 2846
f 2846 2835 2847
f 2835 2836 2847
f 2847 2836 2848
f 2836 2837 2848
f 2848 2837 2849
f 2837 2838 2849
f 2849 2838 2850
f 2838 2839 2850
f 2850 2839 2851
f 2839 2840 2851
f 2851 2840 2852
f 2840 2841 2852
f 2852 2841 2853
f 2841 2842 2853
f 2853 2842 2854
f 2842 2843 2854
f 2854 2843 2855
f 2843 2844 2855
f 2855 2844 2856
f 2844 2845 2856
f 2856 2845 2857
f 2845 2834 2857
f 2857 2834 2846
f 2846 2847 2858
f 2858 2847 2859
f 2847 2848 2859
f 2859 2848 2860
f 2848 2849 2860
f 2860 2849 2861
f 2849 2850 2861
f 2861 2850 2862
f 2850 2851 2862
f 2862 2851 2863
f 2851 2852 2863
f 2863 2852 2864
f 2852 2853 2864
f 2864 2853 2865
f 2853 2854 2865
f 2865 2854 2866
f 2854 2855 2866
f 2866 2855 2867
f 2855 2856 2867
f 2867 2856 2868
f 2856 2857 2868
f 2868 2857 2869
f 2857 2846 2869
f 2869 2846 2858
f 2858 2859 2870
f 2870 2859 2871
f 2859 2860 2871
f 2871 2860 2872
f 2860 2861 2872
f 2872 2861 2873
f 2861 2862 2873
f 2873 2862 2874
f 2862 2863 2874
f 2874 2863 2875
f 2863 2864 2875
f 2875 2864 2876
f 2864 2865 2876
f 2876 2865 2877
f 2865 2866 2877
f 2877 2866 2878
f 2866 2867 2878
f 2878 2867 2879
f 2867 2868 2879
f 2879 2868 2880
f 2868 2869 2880
f 2880 2869 2881
f 2869 2858 2881
f 2881 2858 2870
f 2870 2871 2882
f 2882 2871 2883
f 2871 2872 2883
f 2883 2872 2884
f 2872 2873 2884
f 2884 2873 2885
f 2873 2874 2885
f 2885 2874 2886
f 2874 2875 2886
f 2886 2875 2887
f 2875 2876 2887
f 2887 2876 2888
f 2876 2877 2888
f 2888 2877 2889
f 2877 2878 2889
f 2889 2878 2890
f 2878 2879 2890
f 2890 2879 2891
f 2879 2880 2891
f 2891 2880 2892
f 2880 2881 2892
f 2892 2881 2893
f 2881 2870 2893
f 2893 2870 2882
f 2882 2883 2894
f 2894 2883 2895
f 2883 2884 2895
f 2895 2884 2896
f 2884 2885 2896
f 2896 2885 2897
f 2885 2886 2897
f 2897 2886 2898
f 2886 2887 2898
f 2898 2887 2899
f 2887 2888 2899
f 2899 2888 2900
f 2888 2889 2900
f 2900 2889 2901
f 2889 2890 2901
f 2901 2890 2902
f 2890 2891 2902
f 2902 2891 2903
f 2891 2892 2903
f 2903 2892 2904
f 2892 2893 2904
f 2904 2893 2905
f 2893 2882 2905
f 2905 2882 2894
f 2894 2895 2906
f 2906 2895 2907
f 2895 2896 2907
f 2907 2896 2908
f 2896 2897 2908
f 2908 2897 2909
f 2897 2898 2909
f 2909 2898 2910
f 2898 2899 2910
f 2910 2899 2911
f 2899 2900 2911
f 2911 2900 2912
f 2900 2901 2912
f 2912 2901 2913
f 2901 2902 2913
f 2913 2902 2914
f 2902 2903 2914
f 2914 2903 2915
f 2903 2904 2915
f 2915 2904 2916
f 2904 2905 2916
f 2916 2905 2917
f 2905 2894 2917
f 2917 2894 2906
f 2906 2907 2918
f 2918 2907 2919
f 2907 2908 2919
f 2919 2908 2920
f 2908 2909 2920
f 2920 2909 2921
f 2909 2910 2921
f 2921 2910 2922
f 2910 2911 2922
f 2922 2911 2923
f 2911 2912 2923
f 2923 2912 2924
f 2912 2913 2924
f 2924 2913 2925
f 2913 2914 2925
f 2925 2914 2926
f 2914 2915 2926
f 2926 2915 2927
f 2915 2916 2927
f 2927 2916 2928
f 2916 2917 2928
f 2928 2917 2929
f 2917 2906 2929
f 2929 2906 2918
f 2918 2919 2930
f 2930 2919 2931
f 2919 2920 2931
f 2931 2920 2932
f 2920 2921 2932
f 2932 2921 2933
f 2921 2922 2933
f 2933 2922 2934
f 2922 2923 2934
f 2934 2923 2935
f 2923 2924 2935
f 2935 2924 2936
f 2924 2925 2936
f 2936 2925 2937
f 2925 2926 2937
f 2937 2926 2938
f 2926 2927 2938
f 2938 2927 2939
f 2927 2928 2939
f 2939 2928 2940
f 2928 2929 2940
f 2940 2929 2941
f 2929 2918 2941
f 2941 2918 2930
f 2930 2931 2942
f 2942 2931 2943
f 2931 2932 2943
f 2943 2932 2944
f 2932 2933 2944
f 2944 2933 2945
f 2933 2934 2945
f 2945 2934 2946
f 2934 2935 2946
f 2946 2935 2947
f 2935 2936 2947
f 2947 2936 2948
f 2936 2937 2948
f 2948 2937 2949
f 2937 2938 2949
f 2949 2938 2950
f 2938 2939 2950
f 2950 2939 2951
f 2939 2940 2951
f 2951 2940 2952
f 2940 2941 2952
f 2952 2941 2953
f 2941 2930 2953
f 2953 2930 2942
f 2942 2943 2954
f 2954 2943 2955
f 2943 2944 2955
f 2955 2944 2956
f 2944 2945 2956
f 2956 2945 2957
f 2945 2946 2957
f 2957 2946 2958
f 2946 2947 2958
f 2958 2947 2959
f 2947 2948 2959
f 2959 2948 2960
f 2948 2949 2960
f 2960 2949 2961
f 2949 2950 2961
f 2961 2950 2962
f 2950 2951 2962
f 2962 2951 2963
f 2951 2952 2963
f 2963 2952 2964
f 2952 2953 2964
f 2964 2953 2965
f 2953 2942 2965
f 2965 2942 2954
f 2954 2955 2966
f 2966 2955 2967
f 2955 2956 2967
f 2967 2956 2968
f 2956 2957 2968
f 2968 2957 2969
f 2957 2958 2969
f 2969 2958 2970
f 2958 2959 2970
f 2970 2959 2971
f 2959 2960 2971
f 2971 2960 2972
f 2960 2961 2972
f 2972 2961 2973
f 2961 2962 2973
f 2973 2962 2974
f 2962 2963 2974
f 2974 2963 2975
f 2963 2964 2975
f 2975 2964 2976
f 2964 2965 2976
f 2976 2965 2977
f 2965 2954 2977
f 2977 2954 2966
f 2966 2967 2978
f 2978 2967 2979
f 2967 2968 2979
f 2979 2968 2980
f 2968 2969 2980
f 2980 2969 2981
f 2969 2970 2981
f 2981 2970 2982
f 2970 2971 2982
f 2982 2971 2983
f 2971 2972 2983
f 2983 2972 2984
f 2972 2973 2984
f 2984 2973 2985
f 2973 2974 2985
f 2985 2974 2986
f 2974 2975 2986
f 2986 2975 2987
f 2975 2976 2987
f 2987 2976 2988
f 2976 2977 2988
f 2988 2977 2989
f 2977 2966 2989
f 2989 2966 2978
f 2978 2979 2990
f 2990 2979 2991
f 2979 2980 2991
f 2991 2980 2992
f 2980 2981 2992
f 2992 2981 2993
f 2981 2982 2993
f 2993 2982 2994
f 2982 2983 2994
f 2994 2983 2995
f 2983 2984 2995
f 2995 2984 2996
f 2984 2985 2996
f 2996 2985 2997
f 2985 2986 2997
f 2997 2986 2998
f 2986 2987 2998
f 2998 2987 2999
f 2987 2988 2999
f 2999 2988 3000
f 2988 2989 3000
f 3000 2989 3001
f 2989 2978 3001
f 3001 2978 2990
f 2990 2991 3002
f 3002 2991 3003
f 2991 2992 3003
f 3003 2992 3004
f 2992 2993 3004
f 3004 2993 3005
f 2993 2994 3005
f 3005 2994 3006
f 2994 2995 3006
f 3006 2995 3007
f 2995 2996 3007
f 3007 2996 3008
f 2996 2997 3008
f 3008 2997 3009
f 2997 2998 3009
f 3009 2998 3010
f 2998 2999 3010
f 3010 2999 3011
f 2999 3000 3011
f 3011 3000 3012
f 3000 3001 3012
f 3012 3001 3013
f 3001 2990 3013
f 3013 2990 3002
f 3002 3003 3014
f 3014 3003 3015
f 3003 3004 3015
f 3015 3004 3016
f 3004 3005 3016
f 3016 3005 3017
f 3005 3006 3017
f 3017 3006 3018
f 3006 3007 3018
f 3018 3007 3019
f 3007 3008 3019
f 3019 3008 3020
f 3008 3009 3020
f 3020 3009 3021
f 3009 3010 3021
f 3021 3010 3022
f 3010 3011 3022
f 3022 3011 3023
f 3011 3012 3023
f 3023 3012 3024
f 3012 3013 3024
f 3024 3013 3025
f 3013 3002 3025
f 3025 3002 3014
f 3014 3015 3026
f 3026 3015 3027
f 3015 3016 3027
f 3027 3016 3028
f 3016 3017 3028
f 3028 3017 3029
f 3017 3018 3029
f 3029 3018 3030
f 3018 3019 3030
f 3030 3019 3031
f 3019 3020 3031
f 3031 3020 3032
f 3020 3021 3032
f 3032 3021 3033
f 3021 3022 3033
f 3033 3022 3034
f 3022 3023 3034
f 3034 3023 3035
f 3023 3024 3035
f 3035 3024 3036
f 3024 3025 3036
f 3036 3025 3037
f 3025 3014 3037
f 3037 3014 3026
f 3026 3027 3038
f 3038 3027 3039
f 3027 3028 3039
f 3039 3028 3040
f 3028 3029 3040
f 3040 3029 3041
f 3029 3030 3041
f 3041 3030 3042
f 3030 3031 3042
f 3042 3031 3043
f 3031 3032 3043
f 3043 3032 3044
f 3032 3033 3044
f 3044 3033 3045
f 3033 3034 3045
f 3045 3034 3046
f 3034 3035 3046
f 3046 3035 3047
f 3035 3036 3047
f 3047 3036 3048
f 3036 3037 3048
f 3048 3037 3049
f 3037 3026 3049
f 3049 3026 3038
f 3038 3039 3050
f 3050 3039 3051
f 3039 3040 3051
f 3051 3040 3052
f 3040 3041 3052
f 3052 3041 3053
f 3041 3042 3053
f 3053 3042 3054
f 3042 3043 3054
f 3054 3043 3055
f 3043 3044 3055
f 3055 3044 3056
f 3044 3045 3056
f 3056 3045 3057
f 3045 3046 3057
f 3057 3046 3058
f 3046 3047 3058
f 3058 3047 3059
f 3047 3048 3059
f 3059 3048 3060
f 3048 3049 3060
f 3060 3049 3061
f 3049 3038 3061
f 3061 3038 3050
f 3050 3051 3062
f 3062 3051 3063
f 3051 3052 3063
f 3063 3052 3064
f 3052 3053 3064
f 3064 3053 3065
f 3053 3054 3065
f 3065 3054 3066
f 3054 3055 3066
f 3066 3055 3067
f 3055 3056 3067
f 3067 3056 3068
f 3056 3057 3068
f 3068 3057 3069
f 3057 3058 3069
f 3069 3058 3070
f 3058 3059 3070
f 3070 3059 3071
f 3059 3060 3071
f 3071 3060 3072
f 3060 3061 3072
f 3072 3061 3073
f 3061 3050 3073
f 3073 3050 3062
f 3062 3063 3074
f 3074 3063 3075
f 3063 3064 3075
f 3075 3064 3076
f 3064 3065 3076
f 3076 3065 3077
f 3065 3066 3077
f 3077 3066 3078
f 3066 3067 3078
f 3078 3067 3079
f 3067 3068 3079
f 3079 3068 3080
f 3068 3069 3080
f 3080 3069 3081
f 3069 3070 3081
f 3081 3070 3082
f 3070 3071 3082
f 3082 3071 3083
f 3071 3072 3083
f 3083 3072 3084
f 3072 3073 3084
f 3084 3073 3085
f 3073 3062 3085
f 3085 3062 3074
f 3074 3075 3086
f 3086 3075 3087
f 3075 3076 3087
f 3087 3076 3088
f 3076 3077 3088
f 3088 3077 3089
f 3077 3078 3089
f 3089 3078 3090
f 3078 3079 3090
f 3090 3079 3091
f 3079 3080 3091
f 3091 3080 3092
f 3080 3081 3092
f 3092 3081 3093
f 3081 3082 3093
f 3093 3082 3094
f 3082 3083 3094
f 3094 3083 3095
f 3083 3084 3095
f 3095 3084 3096
f 3084 3085 3096
f 3096 3085 3097
f 3085 3074 3097
f 3097 3074 3086
f 3086 3087 3098
f 3098 3087 3099
f 3087 3088 3099
f 3099 3088 3100
f 3088 3089 3100
f 3100 3089 3101
f 3089 3090 3101
f 3101 3090 3102
f 3090 3091 3102
f 3102 3091 3103
f 3091 3092 3103
f 3103 3092 3104
f 3092 3093 3104
f 3104 3093 3105
f 3093 3094 3105
f 3105 3094 3106
f 3094 3095 3106
f 3106 3095 3107
f 3095 3096 3107
f 3107 3096 3108
f 3096 3097 3108
f 3108 3097 3109
f 3097 3086 3109
f 3109 3086 3098
f 3098 3099 3110
f 3110 3099 3111
f 3099 3100 3111
f 3111 3100 3112
f 3100 3101 3112
f 3112 3101 3113
f 3101 3102 3113
f 3113 3102 3114
f 3102 3103 3114
f 3114 3103 3115
f 3103 3104 3115
f 3115 3104 3116
f 3104 3105 3116
f 3116 3105 3117
f 3105 3106 3117
f 3117 3106 3118
f 3106 3107 3118
f 3118 3107 3119
f 3107 3108 3119
f 3119 3108 3120
f 3108 3109 3120
f 3120 3109 3121
f 3109 3098 3121
f 3121 3098 3110
f 3110 3111 3122
f 3122 3111 3123
f 3111 3112 3123
f 3123 3112 3124
f 3112 3113 3124
f 3124 3113 3125
f 3113 3114 3125
f 3125 3114 3126
f 3114 3115 3126
f 3126 3115 3127
f 3115 3116 3127
f 3127 3116 3128
f 3116 3117 3128
f 3128 3117 3129
f 3117 3118 3129
f 3129 3118 3130
f 3118 3119 3130
f 3130 3119 3131
f 3119 3120 3131
f 3131 3120 3132
f 3120 3121 3132
f 3132 3121 3133
f 3121 3110 3133
f 3133 3110 3122
f 3122 3123 3134
f 3134 3123 3135
f 3123 3124 3135
f 3135 3124 3136
f 3124 3125 3136
f 3136 3125 3137
f 3125 3126 3137
f 3137 3126 3138
f 3126 3127 3138
f 3138 3127 3139
f 3127 3128 3139
f 3139 3128 3140
f 3128 3129 3140
f 3140 3129 3141
f 3129 3130 3141
f 3141 3130 3142
f 3130 3131 3142
f 3142 3131 3143
f 3131 3132 3143
f 3143 3132 3144
f 3132 3133 3144
f 3144 3133 3145
f 3133 3122 3145
f 3145 3122 3134
f 3134 3135 3146
f 3146 3135 3147
f 3135 3136 3147
f 3147 3136 3148
f 3136 3137 3148
f 3148 3137 3149
f 3137 3138 3149
f 3149 3138 3150
f 3138 3139 3150
f 3150 3139 3151
f 3139 3140 3151
f 3151 3140 3152
f 3140 3141 3152
f 3152 3141 3153
f 3141 3142 3153
f 3153 3142 3154
f 3142 3143 3154
f 3154 3143 3155
f 3143 3144 3155
f 3155 3144 3156
f 3144 3145 3156
f 3156 3145 3157
f 3145 3134 3157
f 3157 3134 3146
f 3146 3147 3158
f 3158 3147 3159
f 3147 3148 3159
f 3159 3148 3160
f 3148 3149 3160
f 3160 3149 3161
f 3149 3150 3161
f 3161 3150 3162
f 3150 3151 3162
f 3162 3151 3163
f 3151 3152 3163
f 3163 3152 3164
f 3152 3153 3164
f 3164 3153 3165
f 3153 3154 3165
f 3165 3154 3166
f 3154 3155 3166
f 3166 3155 3167
f 3155 3156 3167
f 3167 3156 3168
f 3156 3157 3168
f 3168 3157 3169
f 3157 3146 3169
f 3169 3146 3158
f 3158 3159 3170
f 3170 3159 3171
f 3159 3160 3171
f 3171 3160 3172
f 3160 3161 3172
f 3172 3161 3173
f 3161 3162 3173
f 3173 3162 3174
f 3162 3163 3174
f 3174 3163 3175
f 3163 3164 3175
f 3175 3164 3176
f 3164 3165 3176
f 3176 3165 3177
f 3165 3166 3177
f 3177 3166 3178
f 3166 3167 3178
f 3178 3167 3179
f 3167 3168 3179
f 3179 3168 3180
f 3168 3169 3180
f 3180 3169 3181
f 3169 3158 3181
f 3181 3158 3170
f 3170 3171 3182
f 3182 3171 3183
f 3171 3172 3183
f 3183 3172 3184
f 3172 3173 3184
f 3184 3173 3185
f 3173 3174 3185
f 3185 3174 3186
f 3174 3175 3186
f 3186 3175 3187
f 3175 3176 3187
f 3187 3176 3188
f 3176 3177 3188
f 3188 3177 3189
f 3177 3178 3189
f 3189 3178 3190
f 3178 3179 3190
f 3190 3179 3191
f 3179 3180 3191
f 3191 3180 3192
f 3180 3181 3192
f 3192 3181 3193
f 3181 3170 3193
f 3193 3170 3182
f 3182 3183 3194
f 3194 3183 3195
f 3183 3184 3195
f 3195 3184 3196
f 3184 3185 3196
f 3196 3185 3197
f 3185 3186 3197
f 3197 3186 3198
f 3186 3187 3198
f 3198 3187 3199
f 3187 3188 3199
f 3199 3188 3200
f 3188 3189 3200
f 3200 3189 3201
f 3189 3190 3201
f 3201 3190 3202
f 3190 3191 3202
f 3202 3191 3203
f 3191 3192 3203
f 3203 3192 3204
f 3192 3193 3204
f 3204 3193 3205
f 3193 3182 3205
f 3205 3182 3194
f 3194 3195 3206
f 3206 3195 3207
f 3195 3196 3207
f 3207 3196 3208
f 3196 3197 3208
f 3208 3197 3209
f 3197 3198 3209
f 3209 3198 3210
f 3198 3199 3210
f 3210 3199 3211
f 3199 3200 3211
f 3211 3200 3212
f 3200 3201 3212
f 3212 3201 3213
f 3201 3202 3213
f 3213 3202 3214
f 3202 3203 3214
f 3214 3203 3215
f 3203 3204 3215
f 3215 3204 3216
f 3204 3205 3216
f 3216 3205 3217
f 3205 3194 3217
f 3217 3194 3206
f 3206 3207 3218
f 3218 3207 3219
f 3207 3208 3219
f 3219 3208 3220
f 3208 3209 3220
f 3220 3209 3221
f 3209 3210 3221
f 3221 3210 3222
f 3210 3211 3222
f 3222 3211 3223
f 3211 3212 3223
f 3223 3212 3224
f 3212 3213 3224
f 3224 3213 3225
f 3213 3214 3225
f 3225 3214 3226
f 3214 3215 3226
f 3226 3215 3227
f 3215 3216 3227
f 3227 3216 3228
f 3216 3217 3228
f 3228 3217 3229
f 3217 3206 3229
f 3229 3206 3218
f 3218 3219 3230
f 3230 3219 3231
f 3219 3220 3231
f 3231 3220 3232
f 3220 3221 3232
f 3232 3221 3233
f 3221 3222 3233
f 3233 3222 3234
f 3222 3223 3234
f 3234 3223 3235
f 3223 3224 3235
f 3235 3224 3236
f 3224 3225 3236
f 3236 3225 3237
f 3225 3226 3237
f 3237 3226 3238
f 3226 3227 3238
f 3238 3227 3239
f 3227 3228 3239
f 3239 3228 3240
f 3228 3229 3240
f 3240 3229 3241
f 3229 3218 3241
f 3241 3218 3230
f 3230 3231 3242
f 3242 3231 3243
f 3231 3232 3243
f 3243 3232 3244
f 3232 3233 3244
f 3244 3233 3245
f 3233 3234 3245
f 3245 3234 3246
f 3234 3235 3246
f 3246 3235 3247
f 3235 3236 3247
f 3247 3236 3248
f 3236 3237 3248
f 3248 3237 3249
f 3237 3238 3249
f 3249 3238 3250
f 3238 3239 3250
f 3250 3239 3251
f 3239 3240 3251
f 3251 3240 3252
f 3240 3241 3252
f 3252 3241 3253
f 3241 3230 3253
f 3253 3230 3242
f 3242 3243 3254
f 3254 3243 3255
f 3243 3244 3255
f 3255 3244 3256
f 3244 3245 3256
f 3256 3245 3257
f 3245 3246 3257
f 3257 3246 3258
f 3246 3247 3258
f 3258 3247 3259
f 3247 3248 3259
f 3259 3248 3260
f 3248 3249 3260
f 3260 3249 3261
f 3249 3250 3261
f 3261 3250 3262
f 3250 3251 3262
f 3262 3251 3263
f 3251 3252 3263
f 3263 3252 3264
f 3252 3253 3264
f 3264 3253 3265
f 3253 3242 3265
f 3265 3242 3254
f 3254 3255 3266
f 3266 3255 3267
f 3255 3256 3267
f 3267 3256 3268
f 3256 3257 3268
f 3268 3257 3269
f 3257 3258 3269
f 3269 3258 3270
f 3258 3259 3270
f 3270 3259 3271
f 3259 3260 3271
f 3271 3260 3272
f 3260 3261 3272
f 3272 3261 3273
f 3261 3262 3273
f 3273 3262 3274
f 3262 3263 3274
f 3274 3263 3275
f 3263 3264 3275
f 3275 3264 3276
f 3264 3265 3276
f 3276 3265 3277
f 3265 3254 3277
f 3277 3254 3266
f 3266 3267 3278
f 3278 3267 3279
f 3267 3268 3279
f 3279 3268 3280
f 3268 3269 3280
f 3280 3269 3281
f 3269 3270 3281
f 3281 3270 3282
f 3270 3271 3282
f 3282 3271 3283
f 3271 3272 3283
f 3283 3272 3284
f 3272 3273 3284
f 3284 3273 3285
f 3273 3274 3285
f 3285 3274 3286
f 3274 3275 3286
f 3286 3275 3287
f 3275 3276 3287
f 3287 3276 3288
f 3276 3277 3288
f 3288 3277 3289
f 3277 3266 3289
f 3289 3266 3278
f 3278 3279 3290
f 3290 3279 3291
f 3279 3280 3291
f 3291 3280 3292
f 3280 3281 3292
f 3292 3281 3293
f 3281 3282 3293
f 3293 3282 3294
f 3282 3283 3294
f 3294 3283 3295
f 3283 3284 3295
f 3295 3284 3296
f 3284 3285 3296
f 3296 3285 3297
f 3285 3286 3297
f 3297 3286 3298
f 3286 3287 3298
f 3298 3287 3299
f 3287 3288 3299
f 3299 3288 3300
f 3288 3289 3300
f 3300 3289 3301
f 3289 3278 3301
f 3301 3278 3290
f 3290 3291 3302
f 3302 3291 3303
f 3291 3292 3303
f 3303 3292 3304
f 3292 3293 3304
f 3304 3293 3305
f 3293 3294 3305
f 3305 3294 3306
f 3294 3295 3306
f 3306 3295 3307
f 3295 3296 3307
f 3307 3296 3308
f 3296 3297 3308
f 3308 3297 3309
f 3297 3298 3309
f 3309 3298 3310
f 3298 3299 3310
f 3310 3299 3311
f 3299 3300 3311
f 3311 3300 3312
f 3300 3301 3312
f 3312 3301 3313
f 3301 3290 3313
f 3313 3290 3302
f 3302 3303 3314
f 3314 3303 3315
f 3303 3304 3315
f 3315 3304 3316
f 3304 3305 3316
f 3316 3305 3317
f 3305 3306 3317
f 3317 3306 3318
f 3306 3307 3318
f 3318 3307 3319
f 3307 3308 3319
f 3319 3308 3320
f 3308 3309 3320
f 3320 3309 3321
f 3309 3310 3321
f 3321 3310 3322
f 3310 3311 3322
f 3322 3311 3323
f 3311 3312 3323
f 3323 3312 3324
f 3312 3313 3324
f 3324 3313 3325
f 3313 3302 3325
f 3325 3302 3314
f 3314 3315 3326
f 3326 3315 3327
f 3315 3316 3327
f 3327 3316 3328
f 3316 3317 3328
f 3328 3317 3329
f 3317 3318 3329
f 3329 3318 3330
f 3318 3319 3330
f 3330 3319 3331
f 3319 3320 3331
f 3331 3320 3332
f 3320 3321 3332
f 3332 3321 3333
f 3321 3322 3333
f 3333 3322 3334
f 3322 3323 3334
f 3334 3323 3335
f 3323 3324 3335
f 3335 3324 3336
f 3324 3325 3336
f 3336 3325 3337
f 3325 3314 3337
f 3337 3314 3326
f 3326 3327 3338
f 3338 3327 3339
f 3327 3328 3339
f 3339 3328 3340
f 3328 3329 3340
f 3340 3329 3341
f 3329 3330 3341
f 3341 3330 3342
f 3330 3331 3342
f 3342 3331 3343
f 3331 3332 3343
f 3343 3332 3344
f 3332 3333 3344
f 3344 3333 3345
f 3333 3334 3345
f 3345 3334 3346
f 3334 3335 3346
f 3346 3335 3347
f 3335 3336 3347
f 3347 3336 3348
f 3336 3337 3348
f 3348 3337 3349
f 3337 3326 3349
f 3349 3326 3338
f 3338 3339 3350
f 3350 3339 3351
f 3339 3340 3351
f 3351 3340 3352
f 3340 3341 3352
f 3352 3341 3353
f 3341 3342 3353
f 3353 3342 3354
f 3342 3343 3354
f 3354 3343 3355
f 3343 3344 3355
f 3355 3344 3356
f 3344 3345 3356
f 3356 3345 3357
f 3345 3346 3357
f 3357 3346 3358
f 3346 3347 3358
f 3358 3347 3359
f 3347 3348 3359
f 3359 3348 3360
f 3348 3349 3360
f 3360 3349 3361
f 3349 3338 3361
f 3361 3338 3350
f 3350 3351 3362
f 3362 3351 3363
f 3351 3352 3363
f 3363 3352 3364
f 3352 3353 3364
f 3364 3353 3365
f 3353 3354 3365
f 3365 3354 3366
f 3354 3355 3366
f 3366 3355 3367
f 3355 3356 3367
f 3367 3356 3368
f 3356 3357 3368
f 3368 3357 3369
f 3357 3358 3369
f 3369 3358 3370
f 3358 3359 3370
f 3370 3359 3371
f 3359 3360 3371
f 3371 3360 3372
f 3360 3361 3372
f 3372 3361 3373
f 3361 3350 3373
f 3373 3350 3362
f 3362 3363 3374
f 3374 3363 3375
f 3363 3364 3375
f 3375 3364 3376
f 3364 3365 3376
f 3376 3365 3377
f 3365 3366 3377
f 3377 3366 3378
f 3366 3367 3378
f 3378 3367 3379
f 3367 3368 3379
f 3379 3368 3380
f 3368 3369 3380
f 3380 3369 3381
f 3369 3370 3381
f 3381 3370 3382
f 3370 3371 3382
f 3382 3371 3383
f 3371 3372 3383
f 3383 3372 3384
f 3372 3373 3384
f 3384 3373 3385
f 3373 3362 3385
f 3385 3362 3374
f 3374 3375 3386
f 3386 3375 3387
f 3375 3376 3387
f 3387 3376 3388
f 3376 3377 3388
f 3388 3377 3389
f 3377 3378 3389
f 3389 3378 3390
f 3378 3379 3390
f 3390 3379 3391
f 3379 3380 3391
f 3391 3380 3392
f 3380 3381 3392
f 3392 3381 3393
f 3381 3382 3393
f 3393 3382 3394
f 3382 3383 3394
f 3394 3383 3395
f 3383 3384 3395
f 3395 3384 3396
f 3384 3385 3396
f 3396 3385 3397
f 3385 3374 3397
f 3397 3374 3386
f 3386 3387 3398
f 3398 3387 3399
f 3387 3388 3399
f 3399 3388 3400
f 3388 3389 3400
f 3400 3389 3401
f 3389 3390 3401
f 3401 3390 3402
f 3390 3391 3402
f 3402 3391 3403
f 3391 3392 3403
f 3403 3392 3404
f 3392 3393 3404
f 3404 3393 3405
f 3393 3394 3405
f 3405 3394 3406
f 3394 3395 3406
f 3406 3395 3407
f 3395 3396 3407
f 3407 3396 3408
f 3396 3397 3408
f 3408 3397 3409
f 3397 3386 3409
f 3409 3386 3398
f 3398 3399 3410
f 3410 3399 3411
f 3399 3400 3411
f 3411 3400 3412
f 3400 3401 3412
f 3412 3401 3413
f 3401 3402 3413
f 3413 3402 3414
f 3402 3403 3414
f 3414 3403 3415
f 3403 3404 3415
f 3415 3404 3416
f 3404 3405 3416
f 3416 3405 3417
f 3405 3406 3417
f 3417 3406 3418
f 3406 3407 3418
f 3418 3407 3419
f 3407 3408 3419
f 3419 3408 3420
f 3408 3409 3420
f 3420 3409 3421
f 3409 3398 3421
f 3421 3398 3410
f 3410 3411 3422
f 3422 3411 3423
f 3411 3412 3423
f 3423 3412 3424
f 3412 3413 3424
f 3424 3413 3425
f 3413 3414 3425
f 3425 3414 3426
f 3414 3415 3426
f 3426 3415 3427
f 3415 3416 3427
f 3427 3416 3428
f 3416 3417 3428
f 3428 3417 3429
f 3417 3418 3429
f 3429 3418 3430
f 3418 3419 3430
f 3430 3419 3431
f 3419 3420 3431
f 3431 3420 3432
f 3420 3421 3432
f 3432 3421 3433
f 3421 3410 3433
f 3433 3410 3422
f 3422 3423 3434
f 3434 3423 3435
f 3423 3424 3435
f 3435 3424 3436
f 3424 3425 3436
f 3436 3425 3437
f 3425 3426 3437
f 3437 3426 3438
f 3426 3427 3438
f 3438 3427 3439
f 3427 3428 3439
f 3439 3428 3440
f 3428 3429 3440
f 3440 3429 3441
f 3429 3430 3441
f 3441 3430 3442
f 3430 3431 3442
f 3442 3431 3443
f 3431 3432 3443
f 3443 3432 3444
f 3432 3433 3444
f 3444 3433 3445
f 3433 3422 3445
f 3445 3422 3434
f 3434 3435 3446
f 3446 3435 3447
f 3435 3436 3447
f 3447 3436 3448
f 3436 3437 3448
f 3448 3437 3449
f 3437 3438 3449
f 3449 3438 3450
f 3438 3439 3450
f 3450 3439 3451
f 3439 3440 3451
f 3451 3440 3452
f 3440 3441 3452
f 3452 3441 3453
f 3441 3442 3453
f 3453 3442 3454
f 3442 3443 3454
f 3454 3443 3455
f 3443 3444 3455
f 3455 3444 3456
f 3444 3445 3456
f 3456 3445 3457
f 3445 3434 3457
f 3457 3434 3446
f 3446 3447 3458
f 3458 3447 3459
f 3447 3448 3459
f 3459 3448 3460
f 3448 3449 3460
f 3460 3449 3461
f 3449 3450 3461
f 3461 3450 3462
f 3450 3451 3462
f 3462 3451 3463
f 3451 3452 3463
f 3463 3452 3464
f 3452 3453 3464
f 3464 3453 3465
f 3453 3454 3465
f 3465 3454 3466
f 3454 3455 3466
f 3466 3455 3467
f 3455 3456 3467
f 3467 3456 3468
f 3456 3457 3468
f 3468 3457 3469
f 3457 3446 3469
f 3469 3446 3458
f 3458 3459 3470
f 3470 3459 3471
f 3459 3460 3471
f 3471 3460 3472
f 3460 3461 3472
f 3472 3461 3473
f 3461 3462 3473
f 3473 3462 3474
f 3462 3463 3474
f 3474 3463 3475
f 3463 3464 3475
f 3475 3464 3476
f 3464 3465 3476
f 3476 3465 3477
f 3465 3466 3477
f 3477 3466 3478
f 3466 3467 3478
f 3478 3467 3479
f 3467 3468 3479
f 3479 3468 3480
f 3468 3469 3480
f 3480 3469 3481
f 3469 3458 3481
f 3481 3458 3470
f 3470 3471 3482
f 3482 3471 3483
f 3471 3472 3483
f 3483 3472 3484
f 3472 3473 3484
f 3484 3473 3485
f 3473 3474 3485
f 3485 3474 3486
f 3474 3475 3486
f 3486 3475 3487
f 3475 3476 3487
f 3487 3476 3488
f 3476 3477 3488
f 3488 3477 3489
f 3477 3478 3489
f 3489 3478 3490
f 3478 3479 3490
f 3490 3479 3491
f 3479 3480 3491
f 3491 3480 3492
f 3480 3481 3492
f 3492 3481 3493
f 3481 3470 3493
f 3493 3470 3482
f 3482 3483 3494
f 3494 3483 3495
f 3483 3484 3495
f 3495 3484 3496
f 3484 3485 3496
f 3496 3485 3497
f 3485 3486 3497
f 3497 3486 3498
f 3486 3487 3498
f 3498 3487 3499
f 3487 3488 3499
f 3499 3488 3500
f 3488 3489 3500
f 3500 3489 3501
f 3489 3490 3501
f 3501 3490 3502
f 3490 3491 3502
f 3502 3491 3503
f 3491 3492 3503
f 3503 3492 3504
f 3492 3493 3504
f 3504 3493 3505
f 3493 3482 3505
f 3505 3482 3494
f 3494 3495 3506
f 3506 3495 3507
f 3495 3496 3507
f 3507 3496 3508
f 3496 3497 3508
f 3508 3497 3509
f 3497 3498 3509
f 3509 3498 3510
f 3498 3499 3510
f 3510 3499 3511
f 3499 3500 3511
f 3511 3500 3512
f 3500 3501 3512
f 3512 3501 3513
f 3501 3502 3513
f 3513 3502 3514
f 3502 3503 3514
f 3514 3503 3515
f 3503 3504 3515
f 3515 3504 3516
f 3504 3505 3516
f 3516 3505 3517
f 3505 3494 3517
f 3517 3494 3506
f 3506 3507 3518
f 3518 3507 3519
f 3507 3508 3519
f 3519 3508 3520
f 3508 3509 3520
f 3520 3509 3521
f 3509 3510 3521
f 3521 3510 3522
f 3510 3511 3522
f 3522 3511 3523
f 3511 3512 3523
f 3523 3512 3524
f 3512 3513 3524
f 3524 3513 3525
f 3513 3514 3525
f 3525 3514 3526
f 3514 3515 3526
f 3526 3515 3527
f 3515 3516 3527
f 3527 3516 3528
f 3516 3517 3528
f 3528 3517 3529
f 3517 3506 3529
f 3529 3506 3518
f 3518 3519 3530
f 3530 3519 3531
f 3519 3520 3531
f 3531 3520 3532
f 3520 3521 3532
f 3532 3521 3533
f 3521 3522 3533
f 3533 3522 3534
f 3522 3523 3534
f 3534 3523 3535
f 3523 3524 3535
f 3535 3524 3536
f 3524 3525 3536
f 3536 3525 3537
f 3525 3526 3537
f 3537 3526 3538
f 3526 3527 3538
f 3538 3527 3539
f 3527 3528 3539
f 3539 3528 3540
f 3528 3529 3540
f 3540 3529 3541
f 3529 3518 3541
f 3541 3518 3530
f 3530 3531 3542
f 3542 3531 3543
f 3531 3532 3543
f 3543 3532 3544
f 3532 3533 3544
f 3544 3533 3545
f 3533 3534 3545
f 3545 3534 3546
f 3534 3535 3546
f 3546 3535 3547
f 3535 3536 3547
f 3547 3536 3548
f 3536 3537 3548
f 3548 3537 3549
f 3537 3538 3549
f 3549 3538 3550
f 3538 3539 3550
f 3550 3539 3551
f 3539 3540 3551
f 3551 3540 3552
f 3540 3541 3552
f 3552 3541 3553
f 3541 3530 3553
f 3553 3530 3542
f 3542 3543 3554
f 3554 3543 3555
f 3543 3544 3555
f 3555 3544 3556
f 3544 3545 3556
f 3556 3545 3557
f 3545 3546 3557
f 3557 3546 3558
f 3546 3547 3558
f 3558 3547 3559
f 3547 3548 3559
f 3559 3548 3560
f 3548 3549 3560
f 3560 3549 3561
f 3549 3550 3561
f 3561 3550 3562
f 3550 3551 3562
f 3562 3551 3563
f 3551 3552 3563
f 3563 3552 3564
f 3552 3553 3564
f 3564 3553 3565
f 3553 3542 3565
f 3565 3542 3554
f 3554 3555 3566
f 3566 3555 3567
f 3555 3556 3567
f 3567 3556 3568
f 3556 3557 3568
f 3568 3557 3569
f 3557 3558 3569
f 3569 3558 3570
f 3558 3559 3570
f 3570 3559 3571
f 3559 3560 3571
f 3571 3560 3572
f 3560 3561 3572
f 3572 3561 3573
f 3561 3562 3573
f 3573 3562 3574
f 3562 3563 3574
f 3574 3563 3575
f 3563 3564 3575
f 3575 3564 3576
f 3564 3565 3576
f 3576 3565 3577
f 3565 3554 3577
f 3577 3554 3566
f 3566 3567 3578
f 3578 3567 3579
f 3567 3568 3579
f 3579 3568 3580
f 3568 3569 3580
f 3580 3569 3581
f 3569 3570 3581
f 3581 3570 3582
f 3570 3571 3582
f 3582 3571 3583
f 3571 3572 3583
f 3583 3572 3584
f 3572 3573 3584
f 3584 3573 3585
f 3573 3574 3585
f 3585 3574 3586
f 3574 3575 3586
f 3586 3575 3587
f 3575 3576 3587
f 3587 3576 3588
f 3576 3577 3588
f 3588 3577 3589
f 3577 3566 3589
f 3589 3566 3578
f 3578 3579 3590
f 3590 3579 3591
f 3579 3580 3591
f 3591 3580 3592
f 3580 3581 3592
f 3592 3581 3593
f 3581 3582 3593
f 3593 3582 3594
f 3582 3583 3594
f 3594 3583 3595
f 3583 3584 3595
f 3595 3584 3596
f 3584 3585 3596
f 3596 3585 3597
f 3585 3586 3597
f 3597 3586 3598
f 3586 3587 3598
f 3598 3587 3599
f 3587 3588 3599
f 3599 3588 3600
f 3588 3589 3600
f 3600 3589 3601
f 3589 3578 3601
f 3601 3578 3590
f 3590 3591 3602
f 3602 3591 3603
f 3591 3592 3603
f 3603 3592 3604
f 3592 3593 3604
f 3604 3593 3605
f 3593 3594 3605
f 3605 3594 3606
f 3594 3595 3606
f 3606 3595 3607
f 3595 3596 3607
f 3607 3596 3608
f 3596 3597 3608
f 3608 3597 3609
f 3597 3598 3609
f 3609 3598 3610
f 3598 3599 3610
f 3610 3599 3611
f 3599 3600 3611
f 3611 3600 3612
f 3600 3601 3612
f 3612 3601 3613
f 3601 3590 3613
f 3613 3590 3602
f 3602 3603 3614
f 3614 3603 3615
f 3603 3604 3615
f 3615 3604 3616
f 3604 3605 3616
f 3616 3605 3617
f 3605 3606 3617
f 3617 3606 3618
f 3606 3607 3618
f 3618 3607 3619
f 3607 3608 3619
f 3619 3608 3620
f 3608 3609 3620
f 3620 3609 3621
f 3609 3610 3621
f 3621 3610 3622
f 3610 3611 3622
f 3622 3611 3623
f 3611 3612 3623
f 3623 3612 3624
f 3612 3613 3624
f 3624 3613 3625
f 3613 3602 3625
f 3625 3602 3614
f 3614 3615 3626
f 3626 3615 3627
f 3615 3616 3627
f 3627 3616 3628
f 3616 3617 3628
f 3628 3617 3629
f 3617 3618 3629
f 3629 3618 3630
f 3618 3619 3630
f 3630 3619 3631
f 3619 3620 3631
f 3631 3620 3632
f 3620 3621 3632
f 3632 3621 3633
f 3621 3622 3633
f 3633 3622 3634
f 3622 3623 3634
f 3634 3623 3635
f 3623 3624 3635
f 3635 3624 3636
f 3624 3625 3636
f 3636 3625 3637
f 3625 3614 3637
f 3637 3614 3626
f 3626 3627 3638
f 3638 3627 3639
f 3627 3628 3639
f 3639 3628 3640
f 3628 3629 3640
f 3640 3629 3641
f 3629 3630 3641
f 3641 3630 3642
f 3630 3631 3642
f 3642 3631 3643
f 3631 3632 3643
f 3643 3632 3644
f 3632 3633 3644
f 3644 3633 3645
f 3633 3634 3645
f 3645 3634 3646
f 3634 3635 3646
f 3646 3635 3647
f 3635 3636 3647
f 3647 3636 3648
f 3636 3637 3648
f 3648 3637 3649
f 3637 3626 3649
f 3649 3626 3638
f 3638 3639 3650
f 3650 3639 3651
f 3639 3640 3651
f 3651 3640 3652
f 3640 3641 3652
f 3652 3641 3653
f 3641 3642 3653
f 3653 3642 3654
f 3642 3643 3654
f 3654 3643 3655
f 3643 3644 3655
f 3655 3644 3656
f 3644 3645 3656
f 3656 3645 3657
f 3645 3646 3657
f 3657 3646 3658
f 3646 3647 3658
f 3658 3647 3659
f 3647 3648 3659
f 3659 3648 3660
f 3648 3649 3660
f 3660 3649 3661
f 3649 3638 3661
f 3661 3638 3650
f 3650 3651 3662
f 3662 3651 3663
f 3651 3652 3663
f 3663 3652 3664
f 3652 3653 3664
f 3664 3653 3665
f 3653 3654 3665
f 3665 3654 3666
f 3654 3655 3666
f 3666 3655 3667
f 3655 3656 3667
f 3667 3656 3668
f 3656 3657 3668
f 3668 3657 3669
f 3657 3658 3669
f 3669 3658 3670
f 3658 3659 3670
f 3670 3659 3671
f 3659 3660 3671
f 3671 3660 3672
f 3660 3661 3672
f 3672 3661 3673
f 3661 3650 3673
f 3673 3650 3662
f 3662 3663 3674
f 3674 3663 3674
f 3663 3664 3674
f 3674 3664 3674
f 3664 3665 3674
f 3674 3665 3674
f 3665 3666 3674
f 3674 3666 3674
f 3666 3667 3674
f 3674 3667 3674
f 3667 3668 3674
f 3674 3668 3674
f 3668 3669 3674
f 3674 3669 3674
f 3669 3670 3674
f 3674 3670 3674
f 3670 3671 3674
f 3674 3671 3674
f 3671 3672 3674
f 3674 3672 3674
f 3672 3673 3674
f 3674 3673 3674
f 3673 3662 3674
f 3674 3662 3674
f 3674 3674 3674
f 3674 3674 3674
f 3674 3674 3674
f 3674 3674 3674
f 3674 3674 3674
f 3674 3674 3674
f 3674 3674 3674
f 3674 3674 3674
f 3674 3674 3674
f 3674 3674 3674
f 3674 3674 3674
f 3674 3674 3674
f 3674 3674 3674
f 3674 3674 3674
f 3674 3674 3674
f 3674 3674 3674
f 3674 3674 3674
f 3674 3674 3674
f 3674 3674 3674
f 3674 3674 3674
f 3674 3674 3674
f 3674 3674 3674
f 3674 3674 3674
f 3674 3674 3674

g Path_(14)
v 107.575005 163.8 12.21
v 107.90001 163.8 12.21
v 107.85646 163.94579 12.15547
v 107.7375 164.05252 12.1500635
v 107.575005 164.09158 12.1952305
v 107.412506 164.05252 12.278869
v 107.29355 163.94579 12.378567
v 107.25001 163.8 12.46761
v 107.29355 163.65422 12.522141
v 107.412506 163.5475 12.527547
v 107.575005 163.50844 12.48238
v 107.7375 163.5475 12.398743
v 107.85646 163.65422 12.299045
v 107.90001 164.09436 12.807767
v 107.85646 164.24014 12.753236
v 107.7375 164.34686 12.747829
v 107.575005 164.38593 12.792997
v 107.412506 164.34686 12.876635
v 107.29355 164.24014 12.976333
v 107.25001 164.09436 13.065376
v 107.29355 163.94858 13.119907
v 107.412506 163.84186 13.125314
v 107.575005 163.8028 13.080147
v 107.7375 163.84186 12.996509
v 107.85646 163.94858 12.896811
v 107.90001 164.38872 13.405533
v 107.85646 164.5345 13.351002
v 107.7375 164.64122 13.345596
v 107.575005 164.68028 13.390763
v 107.412506 164.64122 13.474401
v 107.29355 164.5345 13.574099
v 107.25001 164.38872 13.663143
v 107.29355 164.24294 13.717673
v 107.412506 164.13622 13.72308
v 107.575005 164.09715 13.677913
v 107.7375 164.13622 13.5942745
v 107.85646 164.24294 13.494576
v 107.90001 164.68307 14.003299
v 107.85646 164.82886 13.948769
v 107.7375 164.93558 13.943362
v 107.575005 164.97464 13.988529
v 107.412506 164.93558 14.072167
v 107.29355 164.82886 14.171865
v 107.25001 164.68307 14.260909
v 107.29355 164.5373 14.31544
v 107.412506 164.43057 14.320846
v 107.575005 164.39151 14.275679
v 107.7375 164.43057 14.19204
v 107.85646 164.5373 14.092343
v 107.90001 164.97743 14.601066
v 107.85646 165.12321 14.546535
v 107.7375 165.22993 14.541128
v 107.575005 165.269 14.586295
v 107.412506 165.22993 14.669933
v 107.29355 165.12321 14.769631
v 107.25001 164.97743 14.858675
v 107.29355 164.83165 14.913206
v 107.412506 164.72493 14.9186125
v 107.575005 164.68587 14.873445
v 107.7375 164.72493 14.789807
v 107.85646 164.83165 14.690109
v 107.90001 165.27177 15.198832
v 107.85646 165.41757 15.1443
v 107.7375 165.52429 15.138894
v 107.575005 165.56335 15.184062
v 107.412506 165.52429 15.267699
v 107.29355 165.41757 15.367397
v 107.25001 165.27177 15.456441
v 107.29355 165.12599 15.510972
v 107.412506 165.01927 15.516378
v 107.575005 164.98021 15.471211
v 107.7375 165.01927 15.387573
v 107.85646 165.12599 15.287875
v 107.90001 165.56613 15.7965975
v 107.85646 165.71191 15.742066
v 107.7375 165.81863 15.736661
v 107.575005 165.8577 15.781828
v 107.412506 165.81863 15.865466
v 107.29355 165.71191 15.965163
v 107.25001 165.56613 16.054207
v 107.29355 165.42035 16.108738
v 107.412506 165.31363 16.114145
v 107.575005 165.27457 16.068977
v 107.7375 165.31363 15.985339
v 107.85646 165.42035 15.885641
v 107.90001 165.86049 16.394363
v 107.85646 166.00627 16.339832
v 107.7375 166.11299 16.334427
v 107.575005 166.15205 16.379595
v 107.412506 166.11299 16.463232
v 107.29355 166.00627 16.56293
v 107.25001 165.86049 16.651974
v 107.29355 165.7147 16.706505
v 107.412506 165.60799 16.71191
v 107.575005 165.56892 16.666744
v 107.7375 165.60799 16.583105
v 107.85646 165.7147 16.483408
v 107.90001 166.15485 16.99213
v 107.85646 166.30063 16.9376
v 107.7375 166.40735 16.932194
v 107.575005 166.44641 16.97736
v 107.412506 166.40735 17.060999
v 107.29355 166.30063 17.160696
v 107.25001 166.15485 17.24974
v 107.29355 166.00906 17.30427
v 107.412506 165.90234 17.309677
v 107.575005 165.86328 17.26451
v 107.7375 165.90234 17.180872
v 107.85646 166.00906 17.081173
v 107.89018 166.37805 17.452404
v 107.88761 166.52896 17.411936
v 107.80128 166.6585 17.394377
v 107.65432 166.73195 17.404432
v 107.48611 166.72964 17.43941
v 107.34171 166.65219 17.489935
v 107.259834 166.52036 17.54247
v 107.2624 166.36945 17.58294
v 107.34873 166.23991 17.600498
v 107.49569 166.16644 17.59044
v 107.6639 166.16875 17.555464
v 107.8083 166.2462 17.50494
v 107.89858 166.7132 17.998135
v 107.868904 166.85913 17.957327
v 107.760475 166.97408 17.950808
v 107.60235 167.02727 17.98032
v 107.4369 167.00444 18.037958
v 107.30845 166.9117 18.108276
v 107.25143 166.77391 18.172436
v 107.28111 166.62799 18.213243
v 107.38954 166.51303 18.219763
v 107.54766 166.45984 18.19025
v 107.71311 166.48268 18.132612
v 107.84156 166.57541 18.062292
v 107.92585 167.16304 18.432644
v 107.82346 167.27792 18.406927
v 107.66905 167.3414 18.44396
v 107.50399 167.33649 18.533821
v 107.372505 167.26447 18.652431
v 107.30983 167.14467 18.76801
v 107.332756 167.00919 18.849586
v 107.43514 166.8943 18.875303
v 107.589554 166.83081 18.83827
v 107.754616 166.83574 18.74841
v 107.8861 166.90775 18.629799
v 107.94878 167.02754 18.514221
v 107.938675 167.53833 18.909119
v 107.78309 167.57648 18.87821
v 107.62032 167.60149 18.93309
v 107.49399 167.60666 19.059053
v 107.43795 167.59062 19.22235
v 107.46721 167.55768 19.379223
v 107.57393 167.51663 19.487638
v 107.72952 167.4785 19.518547
v 107.89229 167.45349 19.463667
v 108.018616 167.4483 19.337704
v 108.07466 167.46434 19.174408
v 108.045395 167.4973 19.017534
v 107.991936 167.96246 18.649996
v 107.83409 167.96974 18.545544
v 107.673515 168.01564 18.519102
v 107.55323 168.08784 18.577759
v 107.50548 168.167 18.705793
v 107.54304 168.23192 18.8689
v 107.65586 168.26518 19.023375
v 107.813705 168.2579 19.127827
v 107.97428 168.212 19.154268
v 108.09457 168.1398 19.095613
v 108.14232 168.06064 18.967577
v 108.10476 167.99573 18.80447
v 108.24124 168.76959 18.496502
v 108.09434 168.8163 18.48
v 107.92708 168.8307 18.541767
v 107.78427 168.80896 18.665257
v 107.7042 168.7569 18.817375
v 107.7083 168.68845 18.957365
v 107.79549 168.62196 19.047718
v 107.94239 168.57526 19.06422
v 108.10965 168.56085 19.00245
v 108.25245 168.5826 18.878963
v 108.33253 168.63467 18.726845
v 108.32842 168.70311 18.586853
v 108.18426 169.10184 19.160501
v 108.05719 169.19855 19.147356
v 107.89255 169.22153 19.150658
v 107.73445 169.16463 19.169523
v 107.62525 169.04306 19.198895
v 107.594215 168.88943 19.230904
v 107.64966 168.7449 19.256973
v 107.776726 168.6482 19.270117
v 107.94137 168.62521 19.266815
v 108.09947 168.68211 19.247952
v 108.20867 168.80368 19.21858
v 108.2397 168.9573 19.186571
v 108.166916 169.37195 19.741817
v 108.039635 169.47034 19.72934
v 107.87441 169.49791 19.740612
v 107.71552 169.44728 19.77261
v 107.60553 169.332 19.816763
v 107.57392 169.18297 19.86124
v 107.62915 169.04012 19.894123
v 107.75643 168.94171 19.906599
v 107.92165 168.91414 19.895329
v 108.08054 168.96478 19.863329
v 108.19054 169.08006 19.819176
v 108.222145 169.2291 19.7747
v 108.16898 169.6651 20.479612
v 108.0417 169.76382 20.467186
v 107.87647 169.7923 20.479834
v 107.71756 169.74287 20.514166
v 107.60756 169.62881 20.560984
v 107.575935 169.48067 20.607742
v 107.63116 169.33815 20.64191
v 107.758446 169.23943 20.654337
v 107.923676 169.21095 20.64169
v 108.08259 169.26038 20.607357
v 108.19259 169.37444 20.56054
v 108.22421 169.52257 20.51378
v 108.16892 169.95969 20.933397
v 108.04164 170.05836 20.920967
v 107.8764 170.08675 20.933466
v 107.7175 170.03719 20.967546
v 107.60749 169.92299 21.014076
v 107.57587 169.77475 21.060587
v 107.631096 169.63219 21.094616
v 107.75838 169.53351 21.107046
v 107.923615 169.50514 21.094545
v 108.08252 169.55469 21.060465
v 108.19253 169.66888 21.013937
v 108.22415 169.81712 20.967426
v 108.16892 170.25403 21.53115
v 108.04163 170.35272 21.51872
v 107.8764 170.38109 21.531225
v 107.71749 170.33154 21.565313
v 107.60749 170.21735 21.611853
v 107.57587 170.06912 21.658371
v 107.63109 169.92656 21.692406
v 107.75838 169.82787 21.704834
v 107.92361 169.7995 21.69233
v 108.08252 169.84904 21.658241
v 108.19252 169.96323 21.611702
v 108.224144 170.11147 21.565184
v 108.16892 170.54839 22.273582
v 108.04163 170.64706 22.261152
v 107.8764 170.67545 22.273659
v 107.71749 170.6259 22.307747
v 107.60749 170.5117 22.354286
v 107.57587 170.36346 22.400805
v 107.631096 170.22092 22.43484
v 107.75838 170.12222 22.44727
v 107.92361 170.09384 22.434763
v 108.08252 170.1434 22.400675
v 108.19252 170.25758 22.354136
v 108.22415 170.40582 22.307617
v 108.16892 170.84274 22.726683
v 108.04163 170.94142 22.714252
v 107.8764 170.9698 22.726757
v 107.71749 170.92026 22.760847
v 107.60749 170.80606 22.807384
v 107.57587 170.65782 22.853905
v 107.631096 170.51526 22.887938
v 107.75838 170.41658 22.900368
v 107.92361 170.3882 22.887863
v 108.08252 170.43774 22.853773
v 108.19252 170.55194 22.807236
v 108.224144 170.70018 22.760715
v 108.16892 171.13708 23.469116
v 108.04163 171.23578 23.456686
v 107.8764 171.26414 23.46919
v 107.71749 171.2146 23.503279
v 107.60749 171.10042 23.549818
v 107.57587 170.95218 23.596336
v 107.631096 170.80962 23.630371
v 107.75838 170.71092 23.642801
v 107.92361 170.68256 23.630297
v 108.08252 170.7321 23.596207
v 108.19252 170.8463 23.54967
v 108.224144 170.99452 23.503149
v 108.16892 171.43144 23.922218
v 108.04164 171.53014 23.909786
v 107.8764 171.5585 23.922289
v 107.7175 171.50896 23.956377
v 107.60749 171.39478 24.002916
v 107.57587 171.24654 24.049435
v 107.63109 171.10397 24.08347
v 107.75837 171.00528 24.095901
v 107.92361 170.97691 24.083399
v 108.08251 171.02646 24.04931
v 108.19252 171.14064 24.002771
v 108.22415 171.28888 23.956253
v 108.181465 171.70784 24.601154
v 108.06251 171.81458 24.548603
v 107.90001 171.85364 24.529367
v 107.7375 171.81458 24.548603
v 107.618546 171.70784 24.601154
v 107.575005 171.56206 24.672941
v 107.618546 171.41628 24.74473
v 107.7375 171.30956 24.797281
v 107.90001 171.2705 24.816517
v 108.06251 171.30956 24.797281
v 108.181465 171.41628 24.74473
v 108.225006 171.56206 24.672941
v 108.181465 172.00212 25.198765
v 108.06251 172.10887 25.14628
v 107.90001 172.14798 25.127134
v 107.7375 172.10896 25.146458
v 107.618546 172.00227 25.199076
v 107.575005 171.8565 25.270887
v 107.618546 171.71071 25.342651
v 107.7375 171.60396 25.395138
v 107.90001 171.56485 25.414284
v 108.06251 171.60387 25.394958
v 108.181465 171.71056 25.34234
v 108.225006 171.85632 25.270529
v 108.18217 172.29295 25.789362
v 108.063255 172.4012 25.739906
v 107.900826 172.44234 25.7249
v 107.738396 172.40536 25.748363
v 107.619484 172.30016 25.80401
v 107.57596 172.15494 25.87693
v 107.619484 172.00859 25.947586
v 107.738396 171.90034 25.997042
v 107.900826 171.8592 26.012049
v 108.063255 171.89618 25.988585
v 108.18217 172.00139 25.932938
v 108.225685 172.1466 25.860018
v 108.219986 172.58682 26.386166
v 108.101234 172.69649 26.352669
v 107.93903 172.73958 26.377169
v 107.77685 172.70459 26.453102
v 107.658134 172.60086 26.560122
v 107.61471 172.45619 26.669552
v 107.65819 172.30937 26.752071
v 107.77694 172.19972 26.78557
v 107.93914 172.15662 26.761068
v 108.101326 172.19162 26.685135
v 108.22004 172.29535 26.578115
v 108.263466 172.44 26.468685
v 107.938644 172.44466 26.465277
usemtl mat_37
s 1
f 3675 3675 3676
f 3676 3675 3677
f 3675 3675 3677
f 3677 3675 3678
f 3675 3675 3678
f 3678 3675 3679
f 3675 3675 3679
f 3679 3675 3680
f 3675 3675 3680
f 3680 3675 3681
f 3675 3675 3681
f 3681 3675 3682
f 3675 3675 3682
f 3682 3675 3683
f 3675 3675 3683
f 3683 3675 3684
f 3675 3675 3684
f 3684 3675 3685
f 3675 3675 3685
f 3685 3675 3686
f 3675 3675 3686
f 3686 3675 3687
f 3675 3675 3687
f 3687 3675 3676
f 3676 3677 3688
f 3688 3677 3689
f 3677 3678 3689
f 3689 3678 3690
f 3678 3679 3690
f 3690 3679 3691
f 3679 3680 3691
f 3691 3680 3692
f 3680 3681 3692
f 3692 3681 3693
f 3681 3682 3693
f 3693 3682 3694
f 3682 3683 3694
f 3694 3683 3695
f 3683 3684 3695
f 3695 3684 3696
f 3684 3685 3696
f 3696 3685 3697
f 3685 3686 3697
f 3697 3686 3698
f 3686 3687 3698
f 3698 3687 3699
f 3687 3676 3699
f 3699 3676 3688
f 3688 3689 3700
f 3700 3689 3701
f 3689 3690 3701
f 3701 3690 3702
f 3690 3691 3702
f 3702 3691 3703
f 3691 3692 3703
f 3703 3692 3704
f 3692 3693 3704
f 3704 3693 3705
f 3693 3694 3705
f 3705 3694 3706
f 3694 3695 3706
f 3706 3695 3707
f 3695 3696 3707
f 3707 3696 3708
f 3696 3697 3708
f 3708 3697 3709
f 3697 3698 3709
f 3709 3698 3710
f 3698 3699 3710
f 3710 3699 3711
f 3699 3688 3711
f 3711 3688 3700
f 3700 3701 3712
f 3712 3701 3713
f 3701 3702 3713
f 3713 3702 3714
f 3702 3703 3714
f 3714 3703 3715
f 3703 3704 3715
f 3715 3704 3716
f 3704 3705 3716
f 3716 3705 3717
f 3705 3706 3717
f 3717 3706 3718
f 3706 3707 3718
f 3718 3707 3719
f 3707 3708 3719
f 3719 3708 3720
f 3708 3709 3720
f 3720 3709 3721
f 3709 3710 3721
f 3721 3710 3722
f 3710 3711 3722
f 3722 3711 3723
f 3711 3700 3723
f 3723 3700 3712
f 3712 3713 3724
f 3724 3713 3725
f 3713 3714 3725
f 3725 3714 3726
f 3714 3715 3726
f 3726 3715 3727
f 3715 3716 3727
f 3727 3716 3728
f 3716 3717 3728
f 3728 3717 3729
f 3717 3718 3729
f 3729 3718 3730
f 3718 3719 3730
f 3730 3719 3731
f 3719 3720 3731
f 3731 3720 3732
f 3720 3721 3732
f 3732 3721 3733
f 3721 3722 3733
f 3733 3722 3734
f 3722 3723 3734
f 3734 3723 3735
f 3723 3712 3735
f 3735 3712 3724
f 3724 3725 3736
f 3736 3725 3737
f 3725 3726 3737
f 3737 3726 3738
f 3726 3727 3738
f 3738 3727 3739
f 3727 3728 3739
f 3739 3728 3740
f 3728 3729 3740
f 3740 3729 3741
f 3729 3730 3741
f 3741 3730 3742
f 3730 3731 3742
f 3742 3731 3743
f 3731 3732 3743
f 3743 3732 3744
f 3732 3733 3744
f 3744 3733 3745
f 3733 3734 3745
f 3745 3734 3746
f 3734 3735 3746
f 3746 3735 3747
f 3735 3724 3747
f 3747 3724 3736
f 3736 3737 3748
f 3748 3737 3749
f 3737 3738 3749
f 3749 3738 3750
f 3738 3739 3750
f 3750 3739 3751
f 3739 3740 3751
f 3751 3740 3752
f 3740 3741 3752
f 3752 3741 3753
f 3741 3742 3753
f 3753 3742 3754
f 3742 3743 3754
f 3754 3743 3755
f 3743 3744 3755
f 3755 3744 3756
f 3744 3745 3756
f 3756 3745 3757
f 3745 3746 3757
f 3757 3746 3758
f 3746 3747 3758
f 3758 3747 3759
f 3747 3736 3759
f 3759 3736 3748
f 3748 3749 3760
f 3760 3749 3761
f 3749 3750 3761
f 3761 3750 3762
f 3750 3751 3762
f 3762 3751 3763
f 3751 3752 3763
f 3763 3752 3764
f 3752 3753 3764
f 3764 3753 3765
f 3753 3754 3765
f 3765 3754 3766
f 3754 3755 3766
f 3766 3755 3767
f 3755 3756 3767
f 3767 3756 3768
f 3756 3757 3768
f 3768 3757 3769
f 3757 3758 3769
f 3769 3758 3770
f 3758 3759 3770
f 3770 3759 3771
f 3759 3748 3771
f 3771 3748 3760
f 3760 3761 3772
f 3772 3761 3773
f 3761 3762 3773
f 3773 3762 3774
f 3762 3763 3774
f 3774 3763 3775
f 3763 3764 3775
f 3775 3764 3776
f 3764 3765 3776
f 3776 3765 3777
f 3765 3766 3777
f 3777 3766 3778
f 3766 3767 3778
f 3778 3767 3779
f 3767 3768 3779
f 3779 3768 3780
f 3768 3769 3780
f 3780 3769 3781
f 3769 3770 3781
f 3781 3770 3782
f 3770 3771 3782
f 3782 3771 3783
f 3771 3760 3783
f 3783 3760 3772
f 3772 3773 3784
f 3784 3773 3785
f 3773 3774 3785
f 3785 3774 3786
f 3774 3775 3786
f 3786 3775 3787
f 3775 3776 3787
f 3787 3776 3788
f 3776 3777 3788
f 3788 3777 3789
f 3777 3778 3789
f 3789 3778 3790
f 3778 3779 3790
f 3790 3779 3791
f 3779 3780 3791
f 3791 3780 3792
f 3780 3781 3792
f 3792 3781 3793
f 3781 3782 3793
f 3793 3782 3794
f 3782 3783 3794
f 3794 3783 3795
f 3783 3772 3795
f 3795 3772 3784
f 3784 3785 3796
f 3796 3785 3797
f 3785 3786 3797
f 3797 3786 3798
f 3786 3787 3798
f 3798 3787 3799
f 3787 3788 3799
f 3799 3788 3800
f 3788 3789 3800
f 3800 3789 3801
f 3789 3790 3801
f 3801 3790 3802
f 3790 3791 3802
f 3802 3791 3803
f 3791 3792 3803
f 3803 3792 3804
f 3792 3793 3804
f 3804 3793 3805
f 3793 3794 3805
f 3805 3794 3806
f 3794 3795 3806
f 3806 3795 3807
f 3795 3784 3807
f 3807 3784 3796
f 3796 3797 3808
f 3808 3797 3809
f 3797 3798 3809
f 3809 3798 3810
f 3798 3799 3810
f 3810 3799 3811
f 3799 3800 3811
f 3811 3800 3812
f 3800 3801 3812
f 3812 3801 3813
f 3801 3802 3813
f 3813 3802 3814
f 3802 3803 3814
f 3814 3803 3815
f 3803 3804 3815
f 3815 3804 3816
f 3804 3805 3816
f 3816 3805 3817
f 3805 3806 3817
f 3817 3806 3818
f 3806 3807 3818
f 3818 3807 3819
f 3807 3796 3819
f 3819 3796 3808
f 3808 3809 3820
f 3820 3809 3821
f 3809 3810 3821
f 3821 3810 3822
f 3810 3811 3822
f 3822 3811 3823
f 3811 3812 3823
f 3823 3812 3824
f 3812 3813 3824
f 3824 3813 3825
f 3813 3814 3825
f 3825 3814 3826
f 3814 3815 3826
f 3826 3815 3827
f 3815 3816 3827
f 3827 3816 3828
f 3816 3817 3828
f 3828 3817 3829
f 3817 3818 3829
f 3829 3818 3830
f 3818 3819 3830
f 3830 3819 3831
f 3819 3808 3831
f 3831 3808 3820
f 3820 3821 3832
f 3832 3821 3833
f 3821 3822 3833
f 3833 3822 3834
f 3822 3823 3834
f 3834 3823 3835
f 3823 3824 3835
f 3835 3824 3836
f 3824 3825 3836
f 3836 3825 3837
f 3825 3826 3837
f 3837 3826 3838
f 3826 3827 3838
f 3838 3827 3839
f 3827 3828 3839
f 3839 3828 3840
f 3828 3829 3840
f 3840 3829 3841
f 3829 3830 3841
f 3841 3830 3842
f 3830 3831 3842
f 3842 3831 3843
f 3831 3820 3843
f 3843 3820 3832
f 3832 3833 3844
f 3844 3833 3845
f 3833 3834 3845
f 3845 3834 3846
f 3834 3835 3846
f 3846 3835 3847
f 3835 3836 3847
f 3847 3836 3848
f 3836 3837 3848
f 3848 3837 3849
f 3837 3838 3849
f 3849 3838 3850
f 3838 3839 3850
f 3850 3839 3851
f 3839 3840 3851
f 3851 3840 3852
f 3840 3841 3852
f 3852 3841 3853
f 3841 3842 3853
f 3853 3842 3854
f 3842 3843 3854
f 3854 3843 3855
f 3843 3832 3855
f 3855 3832 3844
f 3844 3845 3856
f 3856 3845 3857
f 3845 3846 3857
f 3857 3846 3858
f 3846 3847 3858
f 3858 3847 3859
f 3847 3848 3859
f 3859 3848 3860
f 3848 3849 3860
f 3860 3849 3861
f 3849 3850 3861
f 3861 3850 3862
f 3850 3851 3862
f 3862 3851 3863
f 3851 3852 3863
f 3863 3852 3864
f 3852 3853 3864
f 3864 3853 3865
f 3853 3854 3865
f 3865 3854 3866
f 3854 3855 3866
f 3866 3855 3867
f 3855 3844 3867
f 3867 3844 3856
f 3856 3857 3868
f 3868 3857 3869
f 3857 3858 3869
f 3869 3858 3870
f 3858 3859 3870
f 3870 3859 3871
f 3859 3860 3871
f 3871 3860 3872
f 3860 3861 3872
f 3872 3861 3873
f 3861 3862 3873
f 3873 3862 3874
f 3862 3863 3874
f 3874 3863 3875
f 3863 3864 3875
f 3875 3864 3876
f 3864 3865 3876
f 3876 3865 3877
f 3865 3866 3877
f 3877 3866 3878
f 3866 3867 3878
f 3878 3867 3879
f 3867 3856 3879
f 3879 3856 3868
f 3868 3869 3880
f 3880 3869 3881
f 3869 3870 3881
f 3881 3870 3882
f 3870 3871 3882
f 3882 3871 3883
f 3871 3872 3883
f 3883 3872 3884
f 3872 3873 3884
f 3884 3873 3885
f 3873 3874 3885
f 3885 3874 3886
f 3874 3875 3886
f 3886 3875 3887
f 3875 3876 3887
f 3887 3876 3888
f 3876 3877 3888
f 3888 3877 3889
f 3877 3878 3889
f 3889 3878 3890
f 3878 3879 3890
f 3890 3879 3891
f 3879 3868 3891
f 3891 3868 3880
f 3880 3881 3892
f 3892 3881 3893
f 3881 3882 3893
f 3893 3882 3894
f 3882 3883 3894
f 3894 3883 3895
f 3883 3884 3895
f 3895 3884 3896
f 3884 3885 3896
f 3896 3885 3897
f 3885 3886 3897
f 3897 3886 3898
f 3886 3887 3898
f 3898 3887 3899
f 3887 3888 3899
f 3899 3888 3900
f 3888 3889 3900
f 3900 3889 3901
f 3889 3890 3901
f 3901 3890 3902
f 3890 3891 3902
f 3902 3891 3903
f 3891 3880 3903
f 3903 3880 3892
f 3892 3893 3904
f 3904 3893 3905
f 3893 3894 3905
f 3905 3894 3906
f 3894 3895 3906
f 3906 3895 3907
f 3895 3896 3907
f 3907 3896 3908
f 3896 3897 3908
f 3908 3897 3909
f 3897 3898 3909
f 3909 3898 3910
f 3898 3899 3910
f 3910 3899 3911
f 3899 3900 3911
f 3911 3900 3912
f 3900 3901 3912
f 3912 3901 3913
f 3901 3902 3913
f 3913 3902 3914
f 3902 3903 3914
f 3914 3903 3915
f 3903 3892 3915
f 3915 3892 3904
f 3904 3905 3916
f 3916 3905 3917
f 3905 3906 3917
f 3917 3906 3918
f 3906 3907 3918
f 3918 3907 3919
f 3907 3908 3919
f 3919 3908 3920
f 3908 3909 3920
f 3920 3909 3921
f 3909 3910 3921
f 3921 3910 3922
f 3910 3911 3922
f 3922 3911 3923
f 3911 3912 3923
f 3923 3912 3924
f 3912 3913 3924
f 3924 3913 3925
f 3913 3914 3925
f 3925 3914 3926
f 3914 3915 3926
f 3926 3915 3927
f 3915 3904 3927
f 3927 3904 3916
f 3916 3917 3928
f 3928 3917 3929
f 3917 3918 3929
f 3929 3918 3930
f 3918 3919 3930
f 3930 3919 3931
f 3919 3920 3931
f 3931 3920 3932
f 3920 3921 3932
f 3932 3921 3933
f 3921 3922 3933
f 3933 3922 3934
f 3922 3923 3934
f 3934 3923 3935
f 3923 3924 3935
f 3935 3924 3936
f 3924 3925 3936
f 3936 3925 3937
f 3925 3926 3937
f 3937 3926 3938
f 3926 3927 3938
f 3938 3927 3939
f 3927 3916 3939
f 3939 3916 3928
f 3928 3929 3940
f 3940 3929 3941
f 3929 3930 3941
f 3941 3930 3942
f 3930 3931 3942
f 3942 3931 3943
f 3931 3932 3943
f 3943 3932 3944
f 3932 3933 3944
f 3944 3933 3945
f 3933 3934 3945
f 3945 3934 3946
f 3934 3935 3946
f 3946 3935 3947
f 3935 3936 3947
f 3947 3936 3948
f 3936 3937 3948
f 3948 3937 3949
f 3937 3938 3949
f 3949 3938 3950
f 3938 3939 3950
f 3950 3939 3951
f 3939 3928 3951
f 3951 3928 3940
f 3940 3941 3952
f 3952 3941 3953
f 3941 3942 3953
f 3953 3942 3954
f 3942 3943 3954
f 3954 3943 3955
f 3943 3944 3955
f 3955 3944 3956
f 3944 3945 3956
f 3956 3945 3957
f 3945 3946 3957
f 3957 3946 3958
f 3946 3947 3958
f 3958 3947 3959
f 3947 3948 3959
f 3959 3948 3960
f 3948 3949 3960
f 3960 3949 3961
f 3949 3950 3961
f 3961 3950 3962
f 3950 3951 3962
f 3962 3951 3963
f 3951 3940 3963
f 3963 3940 3952
f 3952 3953 3964
f 3964 3953 3965
f 3953 3954 3965
f 3965 3954 3966
f 3954 3955 3966
f 3966 3955 3967
f 3955 3956 3967
f 3967 3956 3968
f 3956 3957 3968
f 3968 3957 3969
f 3957 3958 3969
f 3969 3958 3970
f 3958 3959 3970
f 3970 3959 3971
f 3959 3960 3971
f 3971 3960 3972
f 3960 3961 3972
f 3972 3961 3973
f 3961 3962 3973
f 3973 3962 3974
f 3962 3963 3974
f 3974 3963 3975
f 3963 3952 3975
f 3975 3952 3964
f 3964 3965 3976
f 3976 3965 3977
f 3965 3966 3977
f 3977 3966 3978
f 3966 3967 3978
f 3978 3967 3979
f 3967 3968 3979
f 3979 3968 3980
f 3968 3969 3980
f 3980 3969 3981
f 3969 3970 3981
f 3981 3970 3982
f 3970 3971 3982
f 3982 3971 3983
f 3971 3972 3983
f 3983 3972 3984
f 3972 3973 3984
f 3984 3973 3985
f 3973 3974 3985
f 3985 3974 3986
f 3974 3975 3986
f 3986 3975 3987
f 3975 3964 3987
f 3987 3964 3976
f 3976 3977 3988
f 3988 3977 3989
f 3977 3978 3989
f 3989 3978 3990
f 3978 3979 3990
f 3990 3979 3991
f 3979 3980 3991
f 3991 3980 3992
f 3980 3981 3992
f 3992 3981 3993
f 3981 3982 3993
f 3993 3982 3994
f 3982 3983 3994
f 3994 3983 3995
f 3983 3984 3995
f 3995 3984 3996
f 3984 3985 3996
f 3996 3985 3997
f 3985 3986 3997
f 3997 3986 3998
f 3986 3987 3998
f 3998 3987 3999
f 3987 3976 3999
f 3999 3976 3988
f 3988 3989 4000
f 4000 3989 4001
f 3989 3990 4001
f 4001 3990 4002
f 3990 3991 4002
f 4002 3991 4003
f 3991 3992 4003
f 4003 3992 4004
f 3992 3993 4004
f 4004 3993 4005
f 3993 3994 4005
f 4005 3994 4006
f 3994 3995 4006
f 4006 3995 4007
f 3995 3996 4007
f 4007 3996 4008
f 3996 3997 4008
f 4008 3997 4009
f 3997 3998 4009
f 4009 3998 4010
f 3998 3999 4010
f 4010 3999 4011
f 3999 3988 4011
f 4011 3988 4000
f 4000 4001 4012
f 4012 4001 4012
f 4001 4002 4012
f 4012 4002 4012
f 4002 4003 4012
f 4012 4003 4012
f 4003 4004 4012
f 4012 4004 4012
f 4004 4005 4012
f 4012 4005 4012
f 4005 4006 4012
f 4012 4006 4012
f 4006 4007 4012
f 4012 4007 4012
f 4007 4008 4012
f 4012 4008 4012
f 4008 4009 4012
f 4012 4009 4012
f 4009 4010 4012
f 4012 4010 4012
f 4010 4011 4012
f 4012 4011 4012
f 4011 4000 4012
f 4012 4000 4012

g Path_(12)
v 105.62501 164.93752 12.21
v 105.3 164.93752 12.21
v 105.343544 165.0833 12.120956
v 105.46251 165.19002 12.021258
v 105.62501 165.22908 11.937621
v 105.787506 165.19002 11.892453
v 105.90646 165.0833 11.89786
v 105.950005 164.93752 11.952391
v 105.90646 164.79173 12.041434
v 105.787506 164.685 12.141132
v 105.62501 164.64594 12.224771
v 105.46251 164.685 12.2699375
v 105.343544 164.79173 12.264531
v 105.300026 164.69621 11.728146
v 105.34176 164.84142 11.636514
v 105.4594 164.94856 11.533762
v 105.6214 164.98895 11.447423
v 105.78437 164.95177 11.400631
v 105.90464 164.84697 11.405924
v 105.94999 164.70264 11.4618845
v 105.90825 164.55745 11.553516
v 105.79062 164.45029 11.656268
v 105.62861 164.4099 11.742607
v 105.46564 164.44708 11.789399
v 105.34537 164.55188 11.784106
v 105.31118 164.37552 11.293149
v 105.31098 164.51967 11.187813
v 105.39492 164.64462 11.061883
v 105.54052 164.7169 10.949101
v 105.70875 164.71715 10.879688
v 105.854546 164.64528 10.872242
v 105.938835 164.52055 10.92876
v 105.93903 164.3764 11.034095
v 105.85509 164.25145 11.160026
v 105.709496 164.17917 11.272807
v 105.54126 164.17892 11.34222
v 105.39547 164.2508 11.349667
v 105.30332 164.1065 10.798085
v 105.32822 164.23189 10.637869
v 105.43286 164.33388 10.485052
v 105.58922 164.38516 10.380582
v 105.75539 164.37198 10.352449
v 105.88685 164.29788 10.408194
v 105.94837 164.1827 10.532879
v 105.92347 164.05731 10.693094
v 105.818825 163.95532 10.845911
v 105.66247 163.90404 10.950382
v 105.4963 163.91722 10.978515
v 105.364845 163.99133 10.92277
v 105.35866 163.68216 10.417071
v 105.38743 163.79117 10.314782
v 105.49408 163.88672 10.203886
v 105.65004 163.94319 10.114095
v 105.813515 163.94547 10.06947
v 105.940704 163.89293 10.081968
v 105.997536 163.79967 10.148241
v 105.968765 163.69066 10.250529
v 105.862114 163.59512 10.361426
v 105.70616 163.53865 10.451217
v 105.54268 163.53636 10.495842
v 105.41549 163.5889 10.483343
v 105.48903 163.2517 10.162913
v 105.48827 163.34224 10.042304
v 105.57126 163.42842 9.902848
v 105.715744 163.48712 9.781912
v 105.88302 163.50262 9.7119
v 106.02826 163.47078 9.711573
v 106.11255 163.40012 9.781016
v 106.113304 163.30957 9.901625
v 106.03032 163.22339 10.04108
v 105.88583 163.16469 10.162017
v 105.71856 163.14919 10.232029
v 105.57332 163.18103 10.232357
v 105.48444 162.80595 10.087902
v 105.47278 162.85641 9.954669
v 105.54654 162.90471 9.821204
v 105.68596 162.93788 9.723272
v 105.85368 162.94704 9.687112
v 106.00477 162.92975 9.722413
v 106.09873 162.89062 9.819716
v 106.1104 162.84016 9.95295
v 106.03664 162.79187 10.086413
v 105.89722 162.7587 10.184346
v 105.72949 162.74953 10.220507
v 105.57841 162.76683 10.185205
v 105.580086 162.14128 10.155178
v 105.52952 162.22469 10.080141
v 105.561646 162.3326 9.977847
v 105.66785 162.43611 9.875706
v 105.819664 162.50748 9.801086
v 105.97643 162.52757 9.773983
v 106.09613 162.49103 9.801658
v 106.1467 162.40764 9.876696
v 106.11457 162.29973 9.97899
v 106.00837 162.19621 10.08113
v 105.856544 162.12485 10.155749
v 105.69978 162.10474 10.182853
v 105.91907 161.87999 9.334055
v 105.816345 161.95749 9.300253
v 105.78285 162.08737 9.2260065
v 105.82757 162.23483 9.131208
v 105.93851 162.36037 9.041262
v 106.085945 162.43033 8.980267
v 106.23037 162.42598 8.964566
v 106.33309 162.34848 8.998368
v 106.36658 162.2186 9.072616
v 106.32187 162.07114 9.167413
v 106.21093 161.9456 9.2573595
v 106.06349 161.87564 9.318356
v 106.02894 161.65732 9.158517
v 105.998116 161.71117 9.032067
v 106.0486 161.79102 8.914777
v 106.16687 161.8755 8.838075
v 106.321236 161.94196 8.822512
v 106.47032 161.9726 8.872259
v 106.5742 161.95921 8.973987
v 106.60503 161.90536 9.100437
v 106.554535 161.82552 9.217727
v 106.436264 161.74103 9.294429
v 106.281906 161.67458 9.309992
v 106.13281 161.64394 9.260244
v 106.16998 161.09995 9.313038
v 106.14428 161.16335 9.178708
v 106.195206 161.25946 9.030999
v 106.30911 161.3625 8.909492
v 106.45548 161.4449 8.846742
v 106.59509 161.48454 8.859564
v 106.69054 161.47084 8.944522
v 106.71623 161.40742 9.078853
v 106.665306 161.31133 9.226561
v 106.5514 161.20827 9.348069
v 106.40503 161.12589 9.410819
v 106.26543 161.08623 9.397997
v 106.562096 160.79254 8.562062
v 106.477486 160.89122 8.4884815
v 106.46639 161.03325 8.432219
v 106.531784 161.18057 8.408348
v 106.65614 161.29372 8.423266
v 106.806145 161.34236 8.472977
v 106.941605 161.31346 8.544158
v 107.026215 161.21478 8.617739
v 107.03731 161.07275 8.674002
v 106.97192 160.92543 8.697872
v 106.84756 160.81229 8.682954
v 106.697556 160.76364 8.633244
v 106.64006 160.63345 8.151823
v 106.585655 160.75627 8.113333
v 106.616936 160.8926 8.042833
v 106.7255 161.0059 7.9592147
v 106.88228 161.06583 7.884882
v 107.04524 161.05632 7.8397536
v 107.170746 160.97993 7.835921
v 107.22514 160.85712 7.874411
v 107.19387 160.72078 7.9449105
v 107.0853 160.60748 8.028529
v 106.92853 160.54755 8.102861
v 106.76556 160.55707 8.14799
v 106.642296 160.33533 7.8779106
v 106.60126 160.43295 7.7685785
v 106.647285 160.53102 7.6184807
v 106.768036 160.60326 7.467836
v 106.93116 160.63033 7.3570085
v 107.09295 160.60493 7.3156953
v 107.210045 160.53392 7.3549657
v 107.251076 160.43631 7.464298
v 107.205055 160.33823 7.6143956
v 107.0843 160.26599 7.765041
v 106.92117 160.23894 7.875868
v 106.75939 160.26431 7.9171815
v 106.63217 159.93109 7.6626616
v 106.600464 159.95868 7.4977984
v 106.6556 159.98598 7.339256
v 106.78282 160.00566 7.229514
v 106.94803 160.01248 7.1979795
v 107.106964 160.00458 7.253101
v 107.21703 159.9841 7.380109
v 107.24874 159.95653 7.544972
v 107.1936 159.92923 7.703515
v 107.06638 159.90955 7.8132563
v 106.90117 159.90273 7.844791
v 106.74224 159.91061 7.7896695
v 106.6871 159.36737 7.8844514
v 106.61664 159.3856 7.7521524
v 106.63158 159.41423 7.594139
v 106.72792 159.4456 7.4527516
v 106.87986 159.4713 7.365874
v 107.04667 159.48444 7.356785
v 107.18367 159.4815 7.42792
v 107.25414 159.46329 7.560219
v 107.2392 159.43466 7.718232
v 107.14285 159.40329 7.85962
v 106.99092 159.3776 7.946498
v 106.824104 159.36444 7.9555864
v 106.91703 158.70903 7.8507795
v 106.784134 158.75056 7.829915
v 106.714745 158.84593 7.73687
v 106.727455 158.96957 7.596575
v 106.818855 159.08836 7.4466224
v 106.96447 159.17047 7.3271914
v 107.12526 159.1939 7.270284
v 107.25816 159.15236 7.291148
v 107.32755 159.05699 7.384194
v 107.31484 158.93335 7.5244884
v 107.223434 158.81456 7.6744413
v 107.07783 158.73245 7.793872
v 107.098 158.46959 6.9649754
v 106.96899 158.55202 6.9027815
v 106.90816 158.68791 6.8347874
v 106.93182 158.84088 6.7792115
v 107.03363 158.96992 6.7509456
v 107.1863 159.04048 6.7575636
v 107.34894 159.03363 6.797292
v 107.47795 158.95122 6.859486
v 107.53877 158.81532 6.92748
v 107.515114 158.66235 6.983056
v 107.41331 158.5333 7.011322
v 107.260635 158.46275 7.004704
v 107.05812 158.27321 6.558393
v 106.95181 158.38882 6.4930453
v 106.92492 158.53731 6.411796
v 106.98463 158.6789 6.336415
v 107.114944 158.77563 6.287101
v 107.28096 158.80162 6.2770667
v 107.43818 158.74986 6.3090024
v 107.54449 158.63425 6.3743496
v 107.57139 158.48576 6.4555993
v 107.51167 158.34418 6.5309806
v 107.381355 158.24744 6.5802946
v 107.21534 158.22147 6.590328
v 107.06625 158.04187 6.0709686
v 106.95748 158.1564 6.0040135
v 106.92726 158.3045 5.9037647
v 106.98368 158.4465 5.797084
v 107.11164 158.54433 5.712556
v 107.27683 158.5718 5.67283
v 107.43501 158.52151 5.6885514
v 107.54378 158.40697 5.7555065
v 107.574005 158.25887 5.8557553
v 107.51758 158.11688 5.962436
v 107.389626 158.01904 6.0469637
v 107.22443 157.9916 6.0866895
v 107.250725 158.27322 5.9365363
usemtl mat_38
s 1
f 4013 4013 4014
f 4014 4013 4015
f 4013 4013 4015
f 4015 4013 4016
f 4013 4013 4016
f 4016 4013 4017
f 4013 4013 4017
f 4017 4013 4018
f 4013 4013 4018
f 4018 4013 4019
f 4013 4013 4019
f 4019 4013 4020
f 4013 4013 4020
f 4020 4013 4021
f 4013 4013 4021
f 4021 4013 4022
f 4013 4013 4022
f 4022 4013 4023
f 4013 4013 4023
f 4023 4013 4024
f 4013 4013 4024
f 4024 4013 4025
f 4013 4013 4025
f 4025 4013 4014
f 4014 4015 4026
f 4026 4015 4027
f 4015 4016 4027
f 4027 4016 4028
f 4016 4017 4028
f 4028 4017 4029
f 4017 4018 4029
f 4029 4018 4030
f 4018 4019 4030
f 4030 4019 4031
f 4019 4020 4031
f 4031 4020 4032
f 4020 4021 4032
f 4032 4021 4033
f 4021 4022 4033
f 4033 4022 4034
f 4022 4023 4034
f 4034 4023 4035
f 4023 4024 4035
f 4035 4024 4036
f 4024 4025 4036
f 4036 4025 4037
f 4025 4014 4037
f 4037 4014 4026
f 4026 4027 4038
f 4038 4027 4039
f 4027 4028 4039
f 4039 4028 4040
f 4028 4029 4040
f 4040 4029 4041
f 4029 4030 4041
f 4041 4030 4042
f 4030 4031 4042
f 4042 4031 4043
f 4031 4032 4043
f 4043 4032 4044
f 4032 4033 4044
f 4044 4033 4045
f 4033 4034 4045
f 4045 4034 4046
f 4034 4035 4046
f 4046 4035 4047
f 4035 4036 4047
f 4047 4036 4048
f 4036 4037 4048
f 4048 4037 4049
f 4037 4026 4049
f 4049 4026 4038
f 4038 4039 4050
f 4050 4039 4051
f 4039 4040 4051
f 4051 4040 4052
f 4040 4041 4052
f 4052 4041 4053
f 4041 4042 4053
f 4053 4042 4054
f 4042 4043 4054
f 4054 4043 4055
f 4043 4044 4055
f 4055 4044 4056
f 4044 4045 4056
f 4056 4045 4057
f 4045 4046 4057
f 4057 4046 4058
f 4046 4047 4058
f 4058 4047 4059
f 4047 4048 4059
f 4059 4048 4060
f 4048 4049 4060
f 4060 4049 4061
f 4049 4038 4061
f 4061 4038 4050
f 4050 4051 4062
f 4062 4051 4063
f 4051 4052 4063
f 4063 4052 4064
f 4052 4053 4064
f 4064 4053 4065
f 4053 4054 4065
f 4065 4054 4066
f 4054 4055 4066
f 4066 4055 4067
f 4055 4056 4067
f 4067 4056 4068
f 4056 4057 4068
f 4068 4057 4069
f 4057 4058 4069
f 4069 4058 4070
f 4058 4059 4070
f 4070 4059 4071
f 4059 4060 4071
f 4071 4060 4072
f 4060 4061 4072
f 4072 4061 4073
f 4061 4050 4073
f 4073 4050 4062
f 4062 4063 4074
f 4074 4063 4075
f 4063 4064 4075
f 4075 4064 4076
f 4064 4065 4076
f 4076 4065 4077
f 4065 4066 4077
f 4077 4066 4078
f 4066 4067 4078
f 4078 4067 4079
f 4067 4068 4079
f 4079 4068 4080
f 4068 4069 4080
f 4080 4069 4081
f 4069 4070 4081
f 4081 4070 4082
f 4070 4071 4082
f 4082 4071 4083
f 4071 4072 4083
f 4083 4072 4084
f 4072 4073 4084
f 4084 4073 4085
f 4073 4062 4085
f 4085 4062 4074
f 4074 4075 4086
f 4086 4075 4087
f 4075 4076 4087
f 4087 4076 4088
f 4076 4077 4088
f 4088 4077 4089
f 4077 4078 4089
f 4089 4078 4090
f 4078 4079 4090
f 4090 4079 4091
f 4079 4080 4091
f 4091 4080 4092
f 4080 4081 4092
f 4092 4081 4093
f 4081 4082 4093
f 4093 4082 4094
f 4082 4083 4094
f 4094 4083 4095
f 4083 4084 4095
f 4095 4084 4096
f 4084 4085 4096
f 4096 4085 4097
f 4085 4074 4097
f 4097 4074 4086
f 4086 4087 4098
f 4098 4087 4099
f 4087 4088 4099
f 4099 4088 4100
f 4088 4089 4100
f 4100 4089 4101
f 4089 4090 4101
f 4101 4090 4102
f 4090 4091 4102
f 4102 4091 4103
f 4091 4092 4103
f 4103 4092 4104
f 4092 4093 4104
f 4104 4093 4105
f 4093 4094 4105
f 4105 4094 4106
f 4094 4095 4106
f 4106 4095 4107
f 4095 4096 4107
f 4107 4096 4108
f 4096 4097 4108
f 4108 4097 4109
f 4097 4086 4109
f 4109 4086 4098
f 4098 4099 4110
f 4110 4099 4111
f 4099 4100 4111
f 4111 4100 4112
f 4100 4101 4112
f 4112 4101 4113
f 4101 4102 4113
f 4113 4102 4114
f 4102 4103 4114
f 4114 4103 4115
f 4103 4104 4115
f 4115 4104 4116
f 4104 4105 4116
f 4116 4105 4117
f 4105 4106 4117
f 4117 4106 4118
f 4106 4107 4118
f 4118 4107 4119
f 4107 4108 4119
f 4119 4108 4120
f 4108 4109 4120
f 4120 4109 4121
f 4109 4098 4121
f 4121 4098 4110
f 4110 4111 4122
f 4122 4111 4123
f 4111 4112 4123
f 4123 4112 4124
f 4112 4113 4124
f 4124 4113 4125
f 4113 4114 4125
f 4125 4114 4126
f 4114 4115 4126
f 4126 4115 4127
f 4115 4116 4127
f 4127 4116 4128
f 4116 4117 4128
f 4128 4117 4129
f 4117 4118 4129
f 4129 4118 4130
f 4118 4119 4130
f 4130 4119 4131
f 4119 4120 4131
f 4131 4120 4132
f 4120 4121 4132
f 4132 4121 4133
f 4121 4110 4133
f 4133 4110 4122
f 4122 4123 4134
f 4134 4123 4135
f 4123 4124 4135
f 4135 4124 4136
f 4124 4125 4136
f 4136 4125 4137
f 4125 4126 4137
f 4137 4126 4138
f 4126 4127 4138
f 4138 4127 4139
f 4127 4128 4139
f 4139 4128 4140
f 4128 4129 4140
f 4140 4129 4141
f 4129 4130 4141
f 4141 4130 4142
f 4130 4131 4142
f 4142 4131 4143
f 4131 4132 4143
f 4143 4132 4144
f 4132 4133 4144
f 4144 4133 4145
f 4133 4122 4145
f 4145 4122 4134
f 4134 4135 4146
f 4146 4135 4147
f 4135 4136 4147
f 4147 4136 4148
f 4136 4137 4148
f 4148 4137 4149
f 4137 4138 4149
f 4149 4138 4150
f 4138 4139 4150
f 4150 4139 4151
f 4139 4140 4151
f 4151 4140 4152
f 4140 4141 4152
f 4152 4141 4153
f 4141 4142 4153
f 4153 4142 4154
f 4142 4143 4154
f 4154 4143 4155
f 4143 4144 4155
f 4155 4144 4156
f 4144 4145 4156
f 4156 4145 4157
f 4145 4134 4157
f 4157 4134 4146
f 4146 4147 4158
f 4158 4147 4159
f 4147 4148 4159
f 4159 4148 4160
f 4148 4149 4160
f 4160 4149 4161
f 4149 4150 4161
f 4161 4150 4162
f 4150 4151 4162
f 4162 4151 4163
f 4151 4152 4163
f 4163 4152 4164
f 4152 4153 4164
f 4164 4153 4165
f 4153 4154 4165
f 4165 4154 4166
f 4154 4155 4166
f 4166 4155 4167
f 4155 4156 4167
f 4167 4156 4168
f 4156 4157 4168
f 4168 4157 4169
f 4157 4146 4169
f 4169 4146 4158
f 4158 4159 4170
f 4170 4159 4171
f 4159 4160 4171
f 4171 4160 4172
f 4160 4161 4172
f 4172 4161 4173
f 4161 4162 4173
f 4173 4162 4174
f 4162 4163 4174
f 4174 4163 4175
f 4163 4164 4175
f 4175 4164 4176
f 4164 4165 4176
f 4176 4165 4177
f 4165 4166 4177
f 4177 4166 4178
f 4166 4167 4178
f 4178 4167 4179
f 4167 4168 4179
f 4179 4168 4180
f 4168 4169 4180
f 4180 4169 4181
f 4169 4158 4181
f 4181 4158 4170
f 4170 4171 4182
f 4182 4171 4183
f 4171 4172 4183
f 4183 4172 4184
f 4172 4173 4184
f 4184 4173 4185
f 4173 4174 4185
f 4185 4174 4186
f 4174 4175 4186
f 4186 4175 4187
f 4175 4176 4187
f 4187 4176 4188
f 4176 4177 4188
f 4188 4177 4189
f 4177 4178 4189
f 4189 4178 4190
f 4178 4179 4190
f 4190 4179 4191
f 4179 4180 4191
f 4191 4180 4192
f 4180 4181 4192
f 4192 4181 4193
f 4181 4170 4193
f 4193 4170 4182
f 4182 4183 4194
f 4194 4183 4195
f 4183 4184 4195
f 4195 4184 4196
f 4184 4185 4196
f 4196 4185 4197
f 4185 4186 4197
f 4197 4186 4198
f 4186 4187 4198
f 4198 4187 4199
f 4187 4188 4199
f 4199 4188 4200
f 4188 4189 4200
f 4200 4189 4201
f 4189 4190 4201
f 4201 4190 4202
f 4190 4191 4202
f 4202 4191 4203
f 4191 4192 4203
f 4203 4192 4204
f 4192 4193 4204
f 4204 4193 4205
f 4193 4182 4205
f 4205 4182 4194
f 4194 4195 4206
f 4206 4195 4207
f 4195 4196 4207
f 4207 4196 4208
f 4196 4197 4208
f 4208 4197 4209
f 4197 4198 4209
f 4209 4198 4210
f 4198 4199 4210
f 4210 4199 4211
f 4199 4200 4211
f 4211 4200 4212
f 4200 4201 4212
f 4212 4201 4213
f 4201 4202 4213
f 4213 4202 4214
f 4202 4203 4214
f 4214 4203 4215
f 4203 4204 4215
f 4215 4204 4216
f 4204 4205 4216
f 4216 4205 4217
f 4205 4194 4217
f 4217 4194 4206
f 4206 4207 4218
f 4218 4207 4219
f 4207 4208 4219
f 4219 4208 4220
f 4208 4209 4220
f 4220 4209 4221
f 4209 4210 4221
f 4221 4210 4222
f 4210 4211 4222
f 4222 4211 4223
f 4211 4212 4223
f 4223 4212 4224
f 4212 4213 4224
f 4224 4213 4225
f 4213 4214 4225
f 4225 4214 4226
f 4214 4215 4226
f 4226 4215 4227
f 4215 4216 4227
f 4227 4216 4228
f 4216 4217 4228
f 4228 4217 4229
f 4217 4206 4229
f 4229 4206 4218
f 4218 4219 4230
f 4230 4219 4231
f 4219 4220 4231
f 4231 4220 4232
f 4220 4221 4232
f 4232 4221 4233
f 4221 4222 4233
f 4233 4222 4234
f 4222 4223 4234
f 4234 4223 4235
f 4223 4224 4235
f 4235 4224 4236
f 4224 4225 4236
f 4236 4225 4237
f 4225 4226 4237
f 4237 4226 4238
f 4226 4227 4238
f 4238 4227 4239
f 4227 4228 4239
f 4239 4228 4240
f 4228 4229 4240
f 4240 4229 4241
f 4229 4218 4241
f 4241 4218 4230
f 4230 4231 4242
f 4242 4231 4243
f 4231 4232 4243
f 4243 4232 4244
f 4232 4233 4244
f 4244 4233 4245
f 4233 4234 4245
f 4245 4234 4246
f 4234 4235 4246
f 4246 4235 4247
f 4235 4236 4247
f 4247 4236 4248
f 4236 4237 4248
f 4248 4237 4249
f 4237 4238 4249
f 4249 4238 4250
f 4238 4239 4250
f 4250 4239 4251
f 4239 4240 4251
f 4251 4240 4252
f 4240 4241 4252
f 4252 4241 4253
f 4241 4230 4253
f 4253 4230 4242
f 4242 4243 4254
f 4254 4243 4254
f 4243 4244 4254
f 4254 4244 4254
f 4244 4245 4254
f 4254 4245 4254
f 4245 4246 4254
f 4254 4246 4254
f 4246 4247 4254
f 4254 4247 4254
f 4247 4248 4254
f 4254 4248 4254
f 4248 4249 4254
f 4254 4249 4254
f 4249 4250 4254
f 4254 4250 4254
f 4250 4251 4254
f 4254 4251 4254
f 4251 4252 4254
f 4254 4252 4254
f 4252 4253 4254
f 4254 4253 4254
f 4253 4242 4254
f 4254 4242 4254

g Path_(13)
v 111.96251 163.8 12.21
v 111.96251 163.475 12.21
v 112.10829 163.51855 12.138213
v 112.21501 163.63751 12.085661
v 112.254074 163.8 12.066426
v 112.21501 163.96251 12.085661
v 112.10829 164.08147 12.138213
v 111.96251 164.12502 12.21
v 111.81672 164.08147 12.281788
v 111.71 163.96251 12.33434
v 111.67094 163.8 12.353575
v 111.71 163.63751 12.33434
v 111.81672 163.51855 12.281788
v 112.2672 163.475 12.828751
v 112.41298 163.51855 12.756963
v 112.5197 163.63751 12.7044115
v 112.55876 163.8 12.685176
v 112.5197 163.96251 12.7044115
v 112.41298 164.08147 12.756963
v 112.2672 164.12502 12.828751
v 112.12141 164.08147 12.9005375
v 112.01469 163.96251 12.95309
v 111.975624 163.8 12.972325
v 112.01469 163.63751 12.95309
v 112.12141 163.51855 12.9005375
v 112.571884 163.475 13.4475
v 112.71831 163.51855 13.377037
v 112.8255 163.63751 13.325454
v 112.86474 163.8 13.306574
v 112.8255 163.96251 13.325454
v 112.71831 164.08147 13.377037
v 112.571884 164.12502 13.4475
v 112.42545 164.08147 13.517964
v 112.31826 163.96251 13.569547
v 112.27902 163.8 13.588428
v 112.31826 163.63751 13.569547
v 112.42545 163.51855 13.517964
v 112.8653 163.475 14.071671
v 113.01683 163.51855 14.0129595
v 113.127754 163.63751 13.969979
v 113.16835 163.8 13.954248
v 113.127754 163.96251 13.969979
v 113.01683 164.08147 14.0129595
v 112.8653 164.12502 14.071671
v 112.71378 164.08147 14.130382
v 112.60286 163.96251 14.173361
v 112.56226 163.8 14.189093
v 112.60286 163.63751 14.173361
v 112.71378 163.51855 14.130382
v 113.069046 163.475 14.730592
v 113.22768 163.51855 14.695349
v 113.3438 163.63751 14.669549
v 113.38631 163.8 14.660106
v 113.3438 163.96251 14.669549
v 113.22768 164.08147 14.695349
v 113.069046 164.12502 14.730592
v 112.91041 164.08147 14.765834
v 112.79428 163.96251 14.791634
v 112.75178 163.8 14.801077
v 112.79428 163.63751 14.791634
v 112.91041 163.51855 14.765834
v 113.16348 163.475 15.413795
v 113.3168 163.51855 15.359946
v 113.42904 163.63751 15.320526
v 113.470116 163.8 15.306097
v 113.42904 163.96251 15.320526
v 113.3168 164.08147 15.359946
v 113.16348 164.12502 15.413795
v 113.01016 164.08147 15.467645
v 112.89793 163.96251 15.507065
v 112.85684 163.8 15.521493
v 112.89793 163.63751 15.507065
v 113.01016 163.51855 15.467645
v 113.517 163.475 16.006004
v 113.66037 163.51855 15.929508
v 113.76532 163.63751 15.873508
v 113.803734 163.8 15.853012
v 113.76532 163.96251 15.873508
v 113.66037 164.08147 15.929508
v 113.517 164.12502 16.006004
v 113.37363 164.08147 16.0825
v 113.26868 163.96251 16.1385
v 113.23026 163.8 16.158997
v 113.26868 163.63751 16.1385
v 113.37363 163.51855 16.0825
v 113.81208 163.475 16.629393
v 113.958305 163.51855 16.558504
v 114.065346 163.63751 16.506609
v 114.10452 163.8 16.487614
v 114.065346 163.96251 16.506609
v 113.958305 164.08147 16.558504
v 113.81208 164.12502 16.629393
v 113.665855 164.08147 16.700281
v 113.558815 163.96251 16.752176
v 113.51964 163.8 16.77117
v 113.558815 163.63751 16.752176
v 113.665855 163.51855 16.700281
v 114.11872 163.475 17.247177
v 114.264275 163.51855 17.174929
v 114.370834 163.63751 17.12204
v 114.409836 163.8 17.102682
v 114.370834 163.96251 17.12204
v 114.264275 164.08147 17.174929
v 114.11872 164.12502 17.247177
v 113.97317 164.08147 17.319424
v 113.866615 163.96251 17.372313
v 113.827614 163.8 17.391672
v 113.866615 163.63751 17.372313
v 113.97317 163.51855 17.319424
v 114.11872 163.8 17.247177
usemtl mat_39
s 1
f 4255 4255 4256
f 4256 4255 4257
f 4255 4255 4257
f 4257 4255 4258
f 4255 4255 4258
f 4258 4255 4259
f 4255 4255 4259
f 4259 4255 4260
f 4255 4255 4260
f 4260 4255 4261
f 4255 4255 4261
f 4261 4255 4262
f 4255 4255 4262
f 4262 4255 4263
f 4255 4255 4263
f 4263 4255 4264
f 4255 4255 4264
f 4264 4255 4265
f 4255 4255 4265
f 4265 4255 4266
f 4255 4255 4266
f 4266 4255 4267
f 4255 4255 4267
f 4267 4255 4256
f 4256 4257 4268
f 4268 4257 4269
f 4257 4258 4269
f 4269 4258 4270
f 4258 4259 4270
f 4270 4259 4271
f 4259 4260 4271
f 4271 4260 4272
f 4260 4261 4272
f 4272 4261 4273
f 4261 4262 4273
f 4273 4262 4274
f 4262 4263 4274
f 4274 4263 4275
f 4263 4264 4275
f 4275 4264 4276
f 4264 4265 4276
f 4276 4265 4277
f 4265 4266 4277
f 4277 4266 4278
f 4266 4267 4278
f 4278 4267 4279
f 4267 4256 4279
f 4279 4256 4268
f 4268 4269 4280
f 4280 4269 4281
f 4269 4270 4281
f 4281 4270 4282
f 4270 4271 4282
f 4282 4271 4283
f 4271 4272 4283
f 4283 4272 4284
f 4272 4273 4284
f 4284 4273 4285
f 4273 4274 4285
f 4285 4274 4286
f 4274 4275 4286
f 4286 4275 4287
f 4275 4276 4287
f 4287 4276 4288
f 4276 4277 4288
f 4288 4277 4289
f 4277 4278 4289
f 4289 4278 4290
f 4278 4279 4290
f 4290 4279 4291
f 4279 4268 4291
f 4291 4268 4280
f 4280 4281 4292
f 4292 4281 4293
f 4281 4282 4293
f 4293 4282 4294
f 4282 4283 4294
f 4294 4283 4295
f 4283 4284 4295
f 4295 4284 4296
f 4284 4285 4296
f 4296 4285 4297
f 4285 4286 4297
f 4297 4286 4298
f 4286 4287 4298
f 4298 4287 4299
f 4287 4288 4299
f 4299 4288 4300
f 4288 4289 4300
f 4300 4289 4301
f 4289 4290 4301
f 4301 4290 4302
f 4290 4291 4302
f 4302 4291 4303
f 4291 4280 4303
f 4303 4280 4292
f 4292 4293 4304
f 4304 4293 4305
f 4293 4294 4305
f 4305 4294 4306
f 4294 4295 4306
f 4306 4295 4307
f 4295 4296 4307
f 4307 4296 4308
f 4296 4297 4308
f 4308 4297 4309
f 4297 4298 4309
f 4309 4298 4310
f 4298 4299 4310
f 4310 4299 4311
f 4299 4300 4311
f 4311 4300 4312
f 4300 4301 4312
f 4312 4301 4313
f 4301 4302 4313
f 4313 4302 4314
f 4302 4303 4314
f 4314 4303 4315
f 4303 4292 4315
f 4315 4292 4304
f 4304 4305 4316
f 4316 4305 4317
f 4305 4306 4317
f 4317 4306 4318
f 4306 4307 4318
f 4318 4307 4319
f 4307 4308 4319
f 4319 4308 4320
f 4308 4309 4320
f 4320 4309 4321
f 4309 4310 4321
f 4321 4310 4322
f 4310 4311 4322
f 4322 4311 4323
f 4311 4312 4323
f 4323 4312 4324
f 4312 4313 4324
f 4324 4313 4325
f 4313 4314 4325
f 4325 4314 4326
f 4314 4315 4326
f 4326 4315 4327
f 4315 4304 4327
f 4327 4304 4316
f 4316 4317 4328
f 4328 4317 4329
f 4317 4318 4329
f 4329 4318 4330
f 4318 4319 4330
f 4330 4319 4331
f 4319 4320 4331
f 4331 4320 4332
f 4320 4321 4332
f 4332 4321 4333
f 4321 4322 4333
f 4333 4322 4334
f 4322 4323 4334
f 4334 4323 4335
f 4323 4324 4335
f 4335 4324 4336
f 4324 4325 4336
f 4336 4325 4337
f 4325 4326 4337
f 4337 4326 4338
f 4326 4327 4338
f 4338 4327 4339
f 4327 4316 4339
f 4339 4316 4328
f 4328 4329 4340
f 4340 4329 4341
f 4329 4330 4341
f 4341 4330 4342
f 4330 4331 4342
f 4342 4331 4343
f 4331 4332 4343
f 4343 4332 4344
f 4332 4333 4344
f 4344 4333 4345
f 4333 4334 4345
f 4345 4334 4346
f 4334 4335 4346
f 4346 4335 4347
f 4335 4336 4347
f 4347 4336 4348
f 4336 4337 4348
f 4348 4337 4349
f 4337 4338 4349
f 4349 4338 4350
f 4338 4339 4350
f 4350 4339 4351
f 4339 4328 4351
f 4351 4328 4340
f 4340 4341 4352
f 4352 4341 4353
f 4341 4342 4353
f 4353 4342 4354
f 4342 4343 4354
f 4354 4343 4355
f 4343 4344 4355
f 4355 4344 4356
f 4344 4345 4356
f 4356 4345 4357
f 4345 4346 4357
f 4357 4346 4358
f 4346 4347 4358
f 4358 4347 4359
f 4347 4348 4359
f 4359 4348 4360
f 4348 4349 4360
f 4360 4349 4361
f 4349 4350 4361
f 4361 4350 4362
f 4350 4351 4362
f 4362 4351 4363
f 4351 4340 4363
f 4363 4340 4352
f 4352 4353 4364
f 4364 4353 4364
f 4353 4354 4364
f 4364 4354 4364
f 4354 4355 4364
f 4364 4355 4364
f 4355 4356 4364
f 4364 4356 4364
f 4356 4357 4364
f 4364 4357 4364
f 4357 4358 4364
f 4364 4358 4364
f 4358 4359 4364
f 4364 4359 4364
f 4359 4360 4364
f 4364 4360 4364
f 4360 4361 4364
f 4364 4361 4364
f 4361 4362 4364
f 4364 4362 4364
f 4362 4363 4364
f 4364 4363 4364
f 4363 4352 4364
f 4364 4352 4364

g Path_(10)
v 99.6125 165.9125 12.21
v 99.6125 165.58751 12.21
v 99.6125 165.63106 12.047501
v 99.6125 165.75002 11.928542
v 99.6125 165.9125 11.885
v 99.6125 166.07501 11.928542
v 99.6125 166.19397 12.047501
v 99.6125 166.2375 12.21
v 99.6125 166.19397 12.3725
v 99.6125 166.07501 12.491459
v 99.6125 165.9125 12.535001
v 99.6125 165.75002 12.491459
v 99.6125 165.63106 12.3725
v 99.95601 165.58751 12.21
v 99.95601 165.63106 12.047501
v 99.95601 165.75002 11.928542
v 99.95601 165.9125 11.885
v 99.95601 166.07501 11.928542
v 99.95601 166.19397 12.047501
v 99.95601 166.2375 12.21
v 99.95601 166.19397 12.3725
v 99.95601 166.07501 12.491459
v 99.95601 165.9125 12.535001
v 99.95601 165.75002 12.491459
v 99.95601 165.63106 12.3725
v 100.29952 165.58751 12.21
v 100.29952 165.63106 12.047501
v 100.29952 165.75002 11.928542
v 100.29952 165.9125 11.885
v 100.29952 166.07501 11.928542
v 100.29952 166.19397 12.047501
v 100.29952 166.2375 12.21
v 100.29952 166.19397 12.3725
v 100.29952 166.07501 12.491459
v 100.29952 165.9125 12.535001
v 100.29952 165.75002 12.491459
v 100.29952 165.63106 12.3725
v 100.64303 165.58751 12.21
v 100.64303 165.63106 12.047501
v 100.64303 165.75002 11.928542
v 100.64303 165.9125 11.885
v 100.64303 166.07501 11.928542
v 100.64303 166.19397 12.047501
v 100.64303 166.2375 12.21
v 100.64303 166.19397 12.3725
v 100.64303 166.07501 12.491459
v 100.64303 165.9125 12.535001
v 100.64303 165.75002 12.491459
v 100.64303 165.63106 12.3725
v 100.986534 165.58751 12.21
v 100.986534 165.63106 12.047501
v 100.986534 165.75002 11.928542
v 100.986534 165.9125 11.885
v 100.986534 166.07501 11.928542
v 100.986534 166.19397 12.047501
v 100.986534 166.2375 12.21
v 100.986534 166.19397 12.3725
v 100.986534 166.07501 12.491459
v 100.986534 165.9125 12.535001
v 100.986534 165.75002 12.491459
v 100.986534 165.63106 12.3725
v 101.33004 165.58751 12.21
v 101.33004 165.63106 12.047501
v 101.33004 165.75002 11.928542
v 101.33004 165.9125 11.885
v 101.33004 166.07501 11.928542
v 101.33004 166.19397 12.047501
v 101.33004 166.2375 12.21
v 101.33004 166.19397 12.3725
v 101.33004 166.07501 12.491459
v 101.33004 165.9125 12.535001
v 101.33004 165.75002 12.491459
v 101.33004 165.63106 12.3725
v 101.673546 165.58751 12.21
v 101.673546 165.63106 12.047501
v 101.673546 165.75002 11.928542
v 101.673546 165.9125 11.885
v 101.673546 166.07501 11.928542
v 101.673546 166.19397 12.047501
v 101.673546 166.2375 12.21
v 101.673546 166.19397 12.3725
v 101.673546 166.07501 12.491459
v 101.673546 165.9125 12.535001
v 101.673546 165.75002 12.491459
v 101.673546 165.63106 12.3725
v 102.01706 165.58751 12.21
v 102.01706 165.63106 12.047501
v 102.01706 165.75002 11.928542
v 102.01706 165.9125 11.885
v 102.01706 166.07501 11.928542
v 102.01706 166.19397 12.047501
v 102.01706 166.2375 12.21
v 102.01706 166.19397 12.3725
v 102.01706 166.07501 12.491459
v 102.01706 165.9125 12.535001
v 102.01706 165.75002 12.491459
v 102.01706 165.63106 12.3725
v 102.360565 165.58751 12.21
v 102.360565 165.63106 12.047501
v 102.360565 165.75002 11.928542
v 102.360565 165.9125 11.885
v 102.360565 166.07501 11.928542
v 102.360565 166.19397 12.047501
v 102.360565 166.2375 12.21
v 102.360565 166.19397 12.3725
v 102.360565 166.07501 12.491459
v 102.360565 165.9125 12.535001
v 102.360565 165.75002 12.491459
v 102.360565 165.63106 12.3725
v 102.70407 165.58751 12.21
v 102.70407 165.63106 12.047501
v 102.70407 165.75002 11.928542
v 102.70407 165.9125 11.885
v 102.70407 166.07501 11.928542
v 102.70407 166.19397 12.047501
v 102.70407 166.2375 12.21
v 102.70407 166.19397 12.3725
v 102.70407 166.07501 12.491459
v 102.70407 165.9125 12.535001
v 102.70407 165.75002 12.491459
v 102.70407 165.63106 12.3725
v 103.04758 165.58751 12.21
v 103.04758 165.63106 12.047501
v 103.04758 165.75002 11.928542
v 103.04758 165.9125 11.885
v 103.04758 166.07501 11.928542
v 103.04758 166.19397 12.047501
v 103.04758 166.2375 12.21
v 103.04758 166.19397 12.3725
v 103.04758 166.07501 12.491459
v 103.04758 165.9125 12.535001
v 103.04758 165.75002 12.491459
v 103.04758 165.63106 12.3725
v 103.39108 165.58751 12.21
v 103.39108 165.63106 12.047501
v 103.39108 165.75002 11.928542
v 103.39108 165.9125 11.885
v 103.39108 166.07501 11.928542
v 103.39108 166.19397 12.047501
v 103.39108 166.2375 12.21
v 103.39108 166.19397 12.3725
v 103.39108 166.07501 12.491459
v 103.39108 165.9125 12.535001
v 103.39108 165.75002 12.491459
v 103.39108 165.63106 12.3725
v 103.73459 165.58751 12.21
v 103.73459 165.63106 12.047501
v 103.73459 165.75002 11.928542
v 103.73459 165.9125 11.885
v 103.73459 166.07501 11.928542
v 103.73459 166.19397 12.047501
v 103.73459 166.2375 12.21
v 103.73459 166.19397 12.3725
v 103.73459 166.07501 12.491459
v 103.73459 165.9125 12.535001
v 103.73459 165.75002 12.491459
v 103.73459 165.63106 12.3725
v 104.07566 165.58752 12.21
v 104.07599 165.63106 12.047501
v 104.07688 165.75002 11.928542
v 104.0781 165.9125 11.885
v 104.079315 166.075 11.928542
v 104.08021 166.19395 12.047501
v 104.080536 166.2375 12.21
v 104.08021 166.19395 12.3725
v 104.079315 166.075 12.491459
v 104.0781 165.9125 12.535001
v 104.07688 165.75002 12.491459
v 104.07599 165.63106 12.3725
v 104.38767 165.58414 12.21
v 104.39221 165.62744 12.047501
v 104.40462 165.74574 11.928542
v 104.42157 165.90736 11.885
v 104.438515 166.06897 11.928542
v 104.45093 166.18729 12.047501
v 104.45547 166.23059 12.21
v 104.45093 166.18729 12.3725
v 104.438515 166.06897 12.491459
v 104.42157 165.90736 12.535001
v 104.40462 165.74574 12.491459
v 104.39221 165.62744 12.3725
v 104.59376 165.56107 12.21
v 104.615845 165.59859 12.047501
v 104.67619 165.7011 11.928542
v 104.75863 165.84114 11.885
v 104.841064 165.98117 11.928542
v 104.90141 166.0837 12.047501
v 104.92351 166.12122 12.21
v 104.90141 166.0837 12.3725
v 104.841064 165.98117 12.491459
v 104.75863 165.84114 12.535001
v 104.67619 165.7011 12.491459
v 104.615845 165.59859 12.3725
v 104.74158 165.35782 12.21
v 104.77354 165.38739 12.047501
v 104.86084 165.46819 11.928542
v 104.9801 165.57857 11.885
v 105.09937 165.68893 11.928542
v 105.186676 165.76973 12.047501
v 105.218636 165.79932 12.21
v 105.186676 165.76973 12.3725
v 105.09937 165.68893 12.491459
v 104.9801 165.57857 12.535001
v 104.86084 165.46819 12.491459
v 104.77354 165.38739 12.3725
v 104.99588 165.10672 12.21
v 105.02655 165.13763 12.047501
v 105.11033 165.22209 11.928542
v 105.22477 165.33745 11.885
v 105.33922 165.4528 11.928542
v 105.423 165.53726 12.047501
v 105.45367 165.56818 12.21
v 105.423 165.53726 12.3725
v 105.33922 165.4528 12.491459
v 105.22477 165.33745 12.535001
v 105.11033 165.22209 12.491459
v 105.02655 165.13763 12.3725
v 105.23809 164.86484 12.21
v 105.26887 164.89563 12.047501
v 105.35296 164.97978 11.928542
v 105.46783 165.09471 11.885
v 105.5827 165.20966 11.928542
v 105.666794 165.2938 12.047501
v 105.69757 165.3246 12.21
v 105.666794 165.2938 12.3725
v 105.5827 165.20966 12.491459
v 105.46783 165.09471 12.535001
v 105.35296 164.97978 12.491459
v 105.26887 164.89563 12.3725
v 105.480896 164.62201 12.21
v 105.51169 164.65279 12.047501
v 105.5958 164.73691 11.928542
v 105.71072 164.8518 11.885
v 105.82562 164.9667 11.928542
v 105.90974 165.05083 12.047501
v 105.94053 165.0816 12.21
v 105.90974 165.05083 12.3725
v 105.82562 164.9667 12.491459
v 105.71072 164.8518 12.535001
v 105.5958 164.73691 12.491459
v 105.51169 164.65279 12.3725
v 105.7238 164.3791 12.21
v 105.754585 164.40988 12.047501
v 105.8387 164.494 11.928542
v 105.953606 164.6089 11.885
v 106.06851 164.72382 11.928542
v 106.152626 164.80792 12.047501
v 106.18342 164.83871 12.21
v 106.152626 164.80792 12.3725
v 106.06851 164.72382 12.491459
v 105.953606 164.6089 12.535001
v 105.8387 164.494 12.491459
v 105.754585 164.40988 12.3725
v 105.9667 164.1362 12.21
v 105.99748 164.16699 12.047501
v 106.0816 164.2511 11.928542
v 106.1965 164.36601 11.885
v 106.31141 164.48091 11.928542
v 106.39552 164.56503 12.047501
v 106.426315 164.59583 12.21
v 106.39552 164.56503 12.3725
v 106.31141 164.48091 12.491459
v 106.1965 164.36601 12.535001
v 106.0816 164.2511 12.491459
v 105.99748 164.16699 12.3725
v 106.220665 163.88274 12.21
v 106.24997 163.91495 12.047501
v 106.33003 164.00293 11.928542
v 106.4394 164.12311 11.885
v 106.54877 164.2433 11.928542
v 106.62883 164.33128 12.047501
v 106.658134 164.3635 12.21
v 106.62883 164.33128 12.3725
v 106.54877 164.2433 12.491459
v 106.4394 164.12311 12.535001
v 106.33003 164.00293 12.491459
v 106.24997 163.91495 12.3725
v 106.540955 163.62303 12.21
v 106.562805 163.66069 12.047501
v 106.622505 163.76358 11.928542
v 106.70406 163.90414 11.885
v 106.785614 164.0447 11.928542
v 106.84532 164.14758 12.047501
v 106.86717 164.18524 12.21
v 106.84532 164.14758 12.3725
v 106.785614 164.0447 12.491459
v 106.70406 163.90414 12.535001
v 106.622505 163.76358 12.491459
v 106.562805 163.66069 12.3725
v 106.977005 163.46167 12.21
v 106.983505 163.50471 12.047501
v 107.00126 163.62234 11.928542
v 107.02551 163.78304 11.885
v 107.04977 163.94371 11.928542
v 107.06752 164.06134 12.047501
v 107.07401 164.10439 12.21
v 107.06752 164.06134 12.3725
v 107.04977 163.94371 12.491459
v 107.02551 163.78304 12.535001
v 107.00126 163.62234 12.491459
v 106.983505 163.50471 12.3725
v 107.375885 163.47896 12.21
v 107.37488 163.52249 12.047501
v 107.37214 163.64142 11.928542
v 107.368385 163.80386 11.885
v 107.36464 163.96632 11.928542
v 107.36189 164.08525 12.047501
v 107.360886 164.12878 12.21
v 107.36189 164.08525 12.3725
v 107.36464 163.96632 12.491459
v 107.368385 163.80386 12.535001
v 107.37214 163.64142 12.491459
v 107.37488 163.52249 12.3725
v 107.71023 163.47388 12.21
v 107.71045 163.51741 12.047501
v 107.711044 163.63637 11.928542
v 107.71186 163.79887 11.885
v 107.71267 163.96136 11.928542
v 107.713264 164.08032 12.047501
v 107.713486 164.12386 12.21
v 107.713264 164.08032 12.3725
v 107.71267 163.96136 12.491459
v 107.71186 163.79887 12.535001
v 107.711044 163.63637 12.491459
v 107.71045 163.51741 12.3725
v 108.05581 163.47543 12.21
v 108.05575 163.51897 12.047501
v 108.05559 163.63792 11.928542
v 108.05536 163.80043 11.885
v 108.05514 163.96292 11.928542
v 108.05497 164.0819 12.047501
v 108.05491 164.12543 12.21
v 108.05497 164.0819 12.3725
v 108.05514 163.96292 12.491459
v 108.05536 163.80043 12.535001
v 108.05559 163.63792 12.491459
v 108.05575 163.51897 12.3725
v 108.39867 163.47482 12.21
v 108.3987 163.51836 12.047501
v 108.398766 163.63731 11.928542
v 108.398865 163.79982 11.885
v 108.398964 163.96231 11.928542
v 108.39904 164.08128 12.047501
v 108.39906 164.12482 12.21
v 108.39904 164.08128 12.3725
v 108.398964 163.96231 12.491459
v 108.398865 163.79982 12.535001
v 108.398766 163.63731 12.491459
v 108.3987 163.51836 12.3725
v 108.74246 163.475 12.21
v 108.742455 163.51855 12.047501
v 108.74242 163.63751 11.928542
v 108.74238 163.8 11.885
v 108.74233 163.96251 11.928542
v 108.742294 164.08147 12.047501
v 108.74229 164.12502 12.21
v 108.742294 164.08147 12.3725
v 108.74233 163.96251 12.491459
v 108.74238 163.8 12.535001
v 108.74242 163.63751 12.491459
v 108.742455 163.51855 12.3725
v 109.085884 163.475 12.21
v 109.085884 163.51855 12.047501
v 109.085884 163.63751 11.928542
v 109.085884 163.8 11.885
v 109.085884 163.96251 11.928542
v 109.085884 164.08147 12.047501
v 109.085884 164.12502 12.21
v 109.085884 164.08147 12.3725
v 109.085884 163.96251 12.491459
v 109.085884 163.8 12.535001
v 109.085884 163.63751 12.491459
v 109.085884 163.51855 12.3725
v 109.42939 163.475 12.21
v 109.42939 163.51855 12.047501
v 109.42939 163.63751 11.928542
v 109.42939 163.8 11.885
v 109.42939 163.96251 11.928542
v 109.42939 164.08147 12.047501
v 109.42939 164.12502 12.21
v 109.42939 164.08147 12.3725
v 109.42939 163.96251 12.491459
v 109.42939 163.8 12.535001
v 109.42939 163.63751 12.491459
v 109.42939 163.51855 12.3725
v 109.772896 163.475 12.21
v 109.772896 163.51855 12.047501
v 109.772896 163.63751 11.928542
v 109.772896 163.8 11.885
v 109.772896 163.96251 11.928542
v 109.772896 164.08147 12.047501
v 109.772896 164.12502 12.21
v 109.772896 164.08147 12.3725
v 109.772896 163.96251 12.491459
v 109.772896 163.8 12.535001
v 109.772896 163.63751 12.491459
v 109.772896 163.51855 12.3725
v 110.1164 163.475 12.21
v 110.1164 163.51855 12.047501
v 110.1164 163.63751 11.928542
v 110.1164 163.8 11.885
v 110.1164 163.96251 11.928542
v 110.1164 164.08147 12.047501
v 110.1164 164.12502 12.21
v 110.1164 164.08147 12.3725
v 110.1164 163.96251 12.491459
v 110.1164 163.8 12.535001
v 110.1164 163.63751 12.491459
v 110.1164 163.51855 12.3725
v 110.45991 163.475 12.21
v 110.45991 163.51855 12.047501
v 110.45991 163.63751 11.928542
v 110.45991 163.8 11.885
v 110.45991 163.96251 11.928542
v 110.45991 164.08147 12.047501
v 110.45991 164.12502 12.21
v 110.45991 164.08147 12.3725
v 110.45991 163.96251 12.491459
v 110.45991 163.8 12.535001
v 110.45991 163.63751 12.491459
v 110.45991 163.51855 12.3725
v 110.80342 163.475 12.21
v 110.80342 163.51855 12.047501
v 110.80342 163.63751 11.928542
v 110.80342 163.8 11.885
v 110.80342 163.96251 11.928542
v 110.80342 164.08147 12.047501
v 110.80342 164.12502 12.21
v 110.80342 164.08147 12.3725
v 110.80342 163.96251 12.491459
v 110.80342 163.8 12.535001
v 110.80342 163.63751 12.491459
v 110.80342 163.51855 12.3725
v 111.14693 163.475 12.21
v 111.14693 163.51855 12.047501
v 111.14693 163.63751 11.928542
v 111.14693 163.8 11.885
v 111.14693 163.96251 11.928542
v 111.14693 164.08147 12.047501
v 111.14693 164.12502 12.21
v 111.14693 164.08147 12.3725
v 111.14693 163.96251 12.491459
v 111.14693 163.8 12.535001
v 111.14693 163.63751 12.491459
v 111.14693 163.51855 12.3725
v 111.49043 163.475 12.21
v 111.49043 163.51855 12.047501
v 111.49043 163.63751 11.928542
v 111.49043 163.8 11.885
v 111.49043 163.96251 11.928542
v 111.49043 164.08147 12.047501
v 111.49043 164.12502 12.21
v 111.49043 164.08147 12.3725
v 111.49043 163.96251 12.491459
v 111.49043 163.8 12.535001
v 111.49043 163.63751 12.491459
v 111.49043 163.51855 12.3725
v 111.83394 163.475 12.21
v 111.83394 163.51855 12.047501
v 111.83394 163.63751 11.928542
v 111.83394 163.8 11.885
v 111.83394 163.96251 11.928542
v 111.83394 164.08147 12.047501
v 111.83394 164.12502 12.21
v 111.83394 164.08147 12.3725
v 111.83394 163.96251 12.491459
v 111.83394 163.8 12.535001
v 111.83394 163.63751 12.491459
v 111.83394 163.51855 12.3725
v 111.83394 163.8 12.21
usemtl mat_40
s 1
f 4365 4365 4366
f 4366 4365 4367
f 4365 4365 4367
f 4367 4365 4368
f 4365 4365 4368
f 4368 4365 4369
f 4365 4365 4369
f 4369 4365 4370
f 4365 4365 4370
f 4370 4365 4371
f 4365 4365 4371
f 4371 4365 4372
f 4365 4365 4372
f 4372 4365 4373
f 4365 4365 4373
f 4373 4365 4374
f 4365 4365 4374
f 4374 4365 4375
f 4365 4365 4375
f 4375 4365 4376
f 4365 4365 4376
f 4376 4365 4377
f 4365 4365 4377
f 4377 4365 4366
f 4366 4367 4378
f 4378 4367 4379
f 4367 4368 4379
f 4379 4368 4380
f 4368 4369 4380
f 4380 4369 4381
f 4369 4370 4381
f 4381 4370 4382
f 4370 4371 4382
f 4382 4371 4383
f 4371 4372 4383
f 4383 4372 4384
f 4372 4373 4384
f 4384 4373 4385
f 4373 4374 4385
f 4385 4374 4386
f 4374 4375 4386
f 4386 4375 4387
f 4375 4376 4387
f 4387 4376 4388
f 4376 4377 4388
f 4388 4377 4389
f 4377 4366 4389
f 4389 4366 4378
f 4378 4379 4390
f 4390 4379 4391
f 4379 4380 4391
f 4391 4380 4392
f 4380 4381 4392
f 4392 4381 4393
f 4381 4382 4393
f 4393 4382 4394
f 4382 4383 4394
f 4394 4383 4395
f 4383 4384 4395
f 4395 4384 4396
f 4384 4385 4396
f 4396 4385 4397
f 4385 4386 4397
f 4397 4386 4398
f 4386 4387 4398
f 4398 4387 4399
f 4387 4388 4399
f 4399 4388 4400
f 4388 4389 4400
f 4400 4389 4401
f 4389 4378 4401
f 4401 4378 4390
f 4390 4391 4402
f 4402 4391 4403
f 4391 4392 4403
f 4403 4392 4404
f 4392 4393 4404
f 4404 4393 4405
f 4393 4394 4405
f 4405 4394 4406
f 4394 4395 4406
f 4406 4395 4407
f 4395 4396 4407
f 4407 4396 4408
f 4396 4397 4408
f 4408 4397 4409
f 4397 4398 4409
f 4409 4398 4410
f 4398 4399 4410
f 4410 4399 4411
f 4399 4400 4411
f 4411 4400 4412
f 4400 4401 4412
f 4412 4401 4413
f 4401 4390 4413
f 4413 4390 4402
f 4402 4403 4414
f 4414 4403 4415
f 4403 4404 4415
f 4415 4404 4416
f 4404 4405 4416
f 4416 4405 4417
f 4405 4406 4417
f 4417 4406 4418
f 4406 4407 4418
f 4418 4407 4419
f 4407 4408 4419
f 4419 4408 4420
f 4408 4409 4420
f 4420 4409 4421
f 4409 4410 4421
f 4421 4410 4422
f 4410 4411 4422
f 4422 4411 4423
f 4411 4412 4423
f 4423 4412 4424
f 4412 4413 4424
f 4424 4413 4425
f 4413 4402 4425
f 4425 4402 4414
f 4414 4415 4426
f 4426 4415 4427
f 4415 4416 4427
f 4427 4416 4428
f 4416 4417 4428
f 4428 4417 4429
f 4417 4418 4429
f 4429 4418 4430
f 4418 4419 4430
f 4430 4419 4431
f 4419 4420 4431
f 4431 4420 4432
f 4420 4421 4432
f 4432 4421 4433
f 4421 4422 4433
f 4433 4422 4434
f 4422 4423 4434
f 4434 4423 4435
f 4423 4424 4435
f 4435 4424 4436
f 4424 4425 4436
f 4436 4425 4437
f 4425 4414 4437
f 4437 4414 4426
f 4426 4427 4438
f 4438 4427 4439
f 4427 4428 4439
f 4439 4428 4440
f 4428 4429 4440
f 4440 4429 4441
f 4429 4430 4441
f 4441 4430 4442
f 4430 4431 4442
f 4442 4431 4443
f 4431 4432 4443
f 4443 4432 4444
f 4432 4433 4444
f 4444 4433 4445
f 4433 4434 4445
f 4445 4434 4446
f 4434 4435 4446
f 4446 4435 4447
f 4435 4436 4447
f 4447 4436 4448
f 4436 4437 4448
f 4448 4437 4449
f 4437 4426 4449
f 4449 4426 4438
f 4438 4439 4450
f 4450 4439 4451
f 4439 4440 4451
f 4451 4440 4452
f 4440 4441 4452
f 4452 4441 4453
f 4441 4442 4453
f 4453 4442 4454
f 4442 4443 4454
f 4454 4443 4455
f 4443 4444 4455
f 4455 4444 4456
f 4444 4445 4456
f 4456 4445 4457
f 4445 4446 4457
f 4457 4446 4458
f 4446 4447 4458
f 4458 4447 4459
f 4447 4448 4459
f 4459 4448 4460
f 4448 4449 4460
f 4460 4449 4461
f 4449 4438 4461
f 4461 4438 4450
f 4450 4451 4462
f 4462 4451 4463
f 4451 4452 4463
f 4463 4452 4464
f 4452 4453 4464
f 4464 4453 4465
f 4453 4454 4465
f 4465 4454 4466
f 4454 4455 4466
f 4466 4455 4467
f 4455 4456 4467
f 4467 4456 4468
f 4456 4457 4468
f 4468 4457 4469
f 4457 4458 4469
f 4469 4458 4470
f 4458 4459 4470
f 4470 4459 4471
f 4459 4460 4471
f 4471 4460 4472
f 4460 4461 4472
f 4472 4461 4473
f 4461 4450 4473
f 4473 4450 4462
f 4462 4463 4474
f 4474 4463 4475
f 4463 4464 4475
f 4475 4464 4476
f 4464 4465 4476
f 4476 4465 4477
f 4465 4466 4477
f 4477 4466 4478
f 4466 4467 4478
f 4478 4467 4479
f 4467 4468 4479
f 4479 4468 4480
f 4468 4469 4480
f 4480 4469 4481
f 4469 4470 4481
f 4481 4470 4482
f 4470 4471 4482
f 4482 4471 4483
f 4471 4472 4483
f 4483 4472 4484
f 4472 4473 4484
f 4484 4473 4485
f 4473 4462 4485
f 4485 4462 4474
f 4474 4475 4486
f 4486 4475 4487
f 4475 4476 4487
f 4487 4476 4488
f 4476 4477 4488
f 4488 4477 4489
f 4477 4478 4489
f 4489 4478 4490
f 4478 4479 4490
f 4490 4479 4491
f 4479 4480 4491
f 4491 4480 4492
f 4480 4481 4492
f 4492 4481 4493
f 4481 4482 4493
f 4493 4482 4494
f 4482 4483 4494
f 4494 4483 4495
f 4483 4484 4495
f 4495 4484 4496
f 4484 4485 4496
f 4496 4485 4497
f 4485 4474 4497
f 4497 4474 4486
f 4486 4487 4498
f 4498 4487 4499
f 4487 4488 4499
f 4499 4488 4500
f 4488 4489 4500
f 4500 4489 4501
f 4489 4490 4501
f 4501 4490 4502
f 4490 4491 4502
f 4502 4491 4503
f 4491 4492 4503
f 4503 4492 4504
f 4492 4493 4504
f 4504 4493 4505
f 4493 4494 4505
f 4505 4494 4506
f 4494 4495 4506
f 4506 4495 4507
f 4495 4496 4507
f 4507 4496 4508
f 4496 4497 4508
f 4508 4497 4509
f 4497 4486 4509
f 4509 4486 4498
f 4498 4499 4510
f 4510 4499 4511
f 4499 4500 4511
f 4511 4500 4512
f 4500 4501 4512
f 4512 4501 4513
f 4501 4502 4513
f 4513 4502 4514
f 4502 4503 4514
f 4514 4503 4515
f 4503 4504 4515
f 4515 4504 4516
f 4504 4505 4516
f 4516 4505 4517
f 4505 4506 4517
f 4517 4506 4518
f 4506 4507 4518
f 4518 4507 4519
f 4507 4508 4519
f 4519 4508 4520
f 4508 4509 4520
f 4520 4509 4521
f 4509 4498 4521
f 4521 4498 4510
f 4510 4511 4522
f 4522 4511 4523
f 4511 4512 4523
f 4523 4512 4524
f 4512 4513 4524
f 4524 4513 4525
f 4513 4514 4525
f 4525 4514 4526
f 4514 4515 4526
f 4526 4515 4527
f 4515 4516 4527
f 4527 4516 4528
f 4516 4517 4528
f 4528 4517 4529
f 4517 4518 4529
f 4529 4518 4530
f 4518 4519 4530
f 4530 4519 4531
f 4519 4520 4531
f 4531 4520 4532
f 4520 4521 4532
f 4532 4521 4533
f 4521 4510 4533
f 4533 4510 4522
f 4522 4523 4534
f 4534 4523 4535
f 4523 4524 4535
f 4535 4524 4536
f 4524 4525 4536
f 4536 4525 4537
f 4525 4526 4537
f 4537 4526 4538
f 4526 4527 4538
f 4538 4527 4539
f 4527 4528 4539
f 4539 4528 4540
f 4528 4529 4540
f 4540 4529 4541
f 4529 4530 4541
f 4541 4530 4542
f 4530 4531 4542
f 4542 4531 4543
f 4531 4532 4543
f 4543 4532 4544
f 4532 4533 4544
f 4544 4533 4545
f 4533 4522 4545
f 4545 4522 4534
f 4534 4535 4546
f 4546 4535 4547
f 4535 4536 4547
f 4547 4536 4548
f 4536 4537 4548
f 4548 4537 4549
f 4537 4538 4549
f 4549 4538 4550
f 4538 4539 4550
f 4550 4539 4551
f 4539 4540 4551
f 4551 4540 4552
f 4540 4541 4552
f 4552 4541 4553
f 4541 4542 4553
f 4553 4542 4554
f 4542 4543 4554
f 4554 4543 4555
f 4543 4544 4555
f 4555 4544 4556
f 4544 4545 4556
f 4556 4545 4557
f 4545 4534 4557
f 4557 4534 4546
f 4546 4547 4558
f 4558 4547 4559
f 4547 4548 4559
f 4559 4548 4560
f 4548 4549 4560
f 4560 4549 4561
f 4549 4550 4561
f 4561 4550 4562
f 4550 4551 4562
f 4562 4551 4563
f 4551 4552 4563
f 4563 4552 4564
f 4552 4553 4564
f 4564 4553 4565
f 4553 4554 4565
f 4565 4554 4566
f 4554 4555 4566
f 4566 4555 4567
f 4555 4556 4567
f 4567 4556 4568
f 4556 4557 4568
f 4568 4557 4569
f 4557 4546 4569
f 4569 4546 4558
f 4558 4559 4570
f 4570 4559 4571
f 4559 4560 4571
f 4571 4560 4572
f 4560 4561 4572
f 4572 4561 4573
f 4561 4562 4573
f 4573 4562 4574
f 4562 4563 4574
f 4574 4563 4575
f 4563 4564 4575
f 4575 4564 4576
f 4564 4565 4576
f 4576 4565 4577
f 4565 4566 4577
f 4577 4566 4578
f 4566 4567 4578
f 4578 4567 4579
f 4567 4568 4579
f 4579 4568 4580
f 4568 4569 4580
f 4580 4569 4581
f 4569 4558 4581
f 4581 4558 4570
f 4570 4571 4582
f 4582 4571 4583
f 4571 4572 4583
f 4583 4572 4584
f 4572 4573 4584
f 4584 4573 4585
f 4573 4574 4585
f 4585 4574 4586
f 4574 4575 4586
f 4586 4575 4587
f 4575 4576 4587
f 4587 4576 4588
f 4576 4577 4588
f 4588 4577 4589
f 4577 4578 4589
f 4589 4578 4590
f 4578 4579 4590
f 4590 4579 4591
f 4579 4580 4591
f 4591 4580 4592
f 4580 4581 4592
f 4592 4581 4593
f 4581 4570 4593
f 4593 4570 4582
f 4582 4583 4594
f 4594 4583 4595
f 4583 4584 4595
f 4595 4584 4596
f 4584 4585 4596
f 4596 4585 4597
f 4585 4586 4597
f 4597 4586 4598
f 4586 4587 4598
f 4598 4587 4599
f 4587 4588 4599
f 4599 4588 4600
f 4588 4589 4600
f 4600 4589 4601
f 4589 4590 4601
f 4601 4590 4602
f 4590 4591 4602
f 4602 4591 4603
f 4591 4592 4603
f 4603 4592 4604
f 4592 4593 4604
f 4604 4593 4605
f 4593 4582 4605
f 4605 4582 4594
f 4594 4595 4606
f 4606 4595 4607
f 4595 4596 4607
f 4607 4596 4608
f 4596 4597 4608
f 4608 4597 4609
f 4597 4598 4609
f 4609 4598 4610
f 4598 4599 4610
f 4610 4599 4611
f 4599 4600 4611
f 4611 4600 4612
f 4600 4601 4612
f 4612 4601 4613
f 4601 4602 4613
f 4613 4602 4614
f 4602 4603 4614
f 4614 4603 4615
f 4603 4604 4615
f 4615 4604 4616
f 4604 4605 4616
f 4616 4605 4617
f 4605 4594 4617
f 4617 4594 4606
f 4606 4607 4618
f 4618 4607 4619
f 4607 4608 4619
f 4619 4608 4620
f 4608 4609 4620
f 4620 4609 4621
f 4609 4610 4621
f 4621 4610 4622
f 4610 4611 4622
f 4622 4611 4623
f 4611 4612 4623
f 4623 4612 4624
f 4612 4613 4624
f 4624 4613 4625
f 4613 4614 4625
f 4625 4614 4626
f 4614 4615 4626
f 4626 4615 4627
f 4615 4616 4627
f 4627 4616 4628
f 4616 4617 4628
f 4628 4617 4629
f 4617 4606 4629
f 4629 4606 4618
f 4618 4619 4630
f 4630 4619 4631
f 4619 4620 4631
f 4631 4620 4632
f 4620 4621 4632
f 4632 4621 4633
f 4621 4622 4633
f 4633 4622 4634
f 4622 4623 4634
f 4634 4623 4635
f 4623 4624 4635
f 4635 4624 4636
f 4624 4625 4636
f 4636 4625 4637
f 4625 4626 4637
f 4637 4626 4638
f 4626 4627 4638
f 4638 4627 4639
f 4627 4628 4639
f 4639 4628 4640
f 4628 4629 4640
f 4640 4629 4641
f 4629 4618 4641
f 4641 4618 4630
f 4630 4631 4642
f 4642 4631 4643
f 4631 4632 4643
f 4643 4632 4644
f 4632 4633 4644
f 4644 4633 4645
f 4633 4634 4645
f 4645 4634 4646
f 4634 4635 4646
f 4646 4635 4647
f 4635 4636 4647
f 4647 4636 4648
f 4636 4637 4648
f 4648 4637 4649
f 4637 4638 4649
f 4649 4638 4650
f 4638 4639 4650
f 4650 4639 4651
f 4639 4640 4651
f 4651 4640 4652
f 4640 4641 4652
f 4652 4641 4653
f 4641 4630 4653
f 4653 4630 4642
f 4642 4643 4654
f 4654 4643 4655
f 4643 4644 4655
f 4655 4644 4656
f 4644 4645 4656
f 4656 4645 4657
f 4645 4646 4657
f 4657 4646 4658
f 4646 4647 4658
f 4658 4647 4659
f 4647 4648 4659
f 4659 4648 4660
f 4648 4649 4660
f 4660 4649 4661
f 4649 4650 4661
f 4661 4650 4662
f 4650 4651 4662
f 4662 4651 4663
f 4651 4652 4663
f 4663 4652 4664
f 4652 4653 4664
f 4664 4653 4665
f 4653 4642 4665
f 4665 4642 4654
f 4654 4655 4666
f 4666 4655 4667
f 4655 4656 4667
f 4667 4656 4668
f 4656 4657 4668
f 4668 4657 4669
f 4657 4658 4669
f 4669 4658 4670
f 4658 4659 4670
f 4670 4659 4671
f 4659 4660 4671
f 4671 4660 4672
f 4660 4661 4672
f 4672 4661 4673
f 4661 4662 4673
f 4673 4662 4674
f 4662 4663 4674
f 4674 4663 4675
f 4663 4664 4675
f 4675 4664 4676
f 4664 4665 4676
f 4676 4665 4677
f 4665 4654 4677
f 4677 4654 4666
f 4666 4667 4678
f 4678 4667 4679
f 4667 4668 4679
f 4679 4668 4680
f 4668 4669 4680
f 4680 4669 4681
f 4669 4670 4681
f 4681 4670 4682
f 4670 4671 4682
f 4682 4671 4683
f 4671 4672 4683
f 4683 4672 4684
f 4672 4673 4684
f 4684 4673 4685
f 4673 4674 4685
f 4685 4674 4686
f 4674 4675 4686
f 4686 4675 4687
f 4675 4676 4687
f 4687 4676 4688
f 4676 4677 4688
f 4688 4677 4689
f 4677 4666 4689
f 4689 4666 4678
f 4678 4679 4690
f 4690 4679 4691
f 4679 4680 4691
f 4691 4680 4692
f 4680 4681 4692
f 4692 4681 4693
f 4681 4682 4693
f 4693 4682 4694
f 4682 4683 4694
f 4694 4683 4695
f 4683 4684 4695
f 4695 4684 4696
f 4684 4685 4696
f 4696 4685 4697
f 4685 4686 4697
f 4697 4686 4698
f 4686 4687 4698
f 4698 4687 4699
f 4687 4688 4699
f 4699 4688 4700
f 4688 4689 4700
f 4700 4689 4701
f 4689 4678 4701
f 4701 4678 4690
f 4690 4691 4702
f 4702 4691 4703
f 4691 4692 4703
f 4703 4692 4704
f 4692 4693 4704
f 4704 4693 4705
f 4693 4694 4705
f 4705 4694 4706
f 4694 4695 4706
f 4706 4695 4707
f 4695 4696 4707
f 4707 4696 4708
f 4696 4697 4708
f 4708 4697 4709
f 4697 4698 4709
f 4709 4698 4710
f 4698 4699 4710
f 4710 4699 4711
f 4699 4700 4711
f 4711 4700 4712
f 4700 4701 4712
f 4712 4701 4713
f 4701 4690 4713
f 4713 4690 4702
f 4702 4703 4714
f 4714 4703 4715
f 4703 4704 4715
f 4715 4704 4716
f 4704 4705 4716
f 4716 4705 4717
f 4705 4706 4717
f 4717 4706 4718
f 4706 4707 4718
f 4718 4707 4719
f 4707 4708 4719
f 4719 4708 4720
f 4708 4709 4720
f 4720 4709 4721
f 4709 4710 4721
f 4721 4710 4722
f 4710 4711 4722
f 4722 4711 4723
f 4711 4712 4723
f 4723 4712 4724
f 4712 4713 4724
f 4724 4713 4725
f 4713 4702 4725
f 4725 4702 4714
f 4714 4715 4726
f 4726 4715 4727
f 4715 4716 4727
f 4727 4716 4728
f 4716 4717 4728
f 4728 4717 4729
f 4717 4718 4729
f 4729 4718 4730
f 4718 4719 4730
f 4730 4719 4731
f 4719 4720 4731
f 4731 4720 4732
f 4720 4721 4732
f 4732 4721 4733
f 4721 4722 4733
f 4733 4722 4734
f 4722 4723 4734
f 4734 4723 4735
f 4723 4724 4735
f 4735 4724 4736
f 4724 4725 4736
f 4736 4725 4737
f 4725 4714 4737
f 4737 4714 4726
f 4726 4727 4738
f 4738 4727 4739
f 4727 4728 4739
f 4739 4728 4740
f 4728 4729 4740
f 4740 4729 4741
f 4729 4730 4741
f 4741 4730 4742
f 4730 4731 4742
f 4742 4731 4743
f 4731 4732 4743
f 4743 4732 4744
f 4732 4733 4744
f 4744 4733 4745
f 4733 4734 4745
f 4745 4734 4746
f 4734 4735 4746
f 4746 4735 4747
f 4735 4736 4747
f 4747 4736 4748
f 4736 4737 4748
f 4748 4737 4749
f 4737 4726 4749
f 4749 4726 4738
f 4738 4739 4750
f 4750 4739 4751
f 4739 4740 4751
f 4751 4740 4752
f 4740 4741 4752
f 4752 4741 4753
f 4741 4742 4753
f 4753 4742 4754
f 4742 4743 4754
f 4754 4743 4755
f 4743 4744 4755
f 4755 4744 4756
f 4744 4745 4756
f 4756 4745 4757
f 4745 4746 4757
f 4757 4746 4758
f 4746 4747 4758
f 4758 4747 4759
f 4747 4748 4759
f 4759 4748 4760
f 4748 4749 4760
f 4760 4749 4761
f 4749 4738 4761
f 4761 4738 4750
f 4750 4751 4762
f 4762 4751 4763
f 4751 4752 4763
f 4763 4752 4764
f 4752 4753 4764
f 4764 4753 4765
f 4753 4754 4765
f 4765 4754 4766
f 4754 4755 4766
f 4766 4755 4767
f 4755 4756 4767
f 4767 4756 4768
f 4756 4757 4768
f 4768 4757 4769
f 4757 4758 4769
f 4769 4758 4770
f 4758 4759 4770
f 4770 4759 4771
f 4759 4760 4771
f 4771 4760 4772
f 4760 4761 4772
f 4772 4761 4773
f 4761 4750 4773
f 4773 4750 4762
f 4762 4763 4774
f 4774 4763 4775
f 4763 4764 4775
f 4775 4764 4776
f 4764 4765 4776
f 4776 4765 4777
f 4765 4766 4777
f 4777 4766 4778
f 4766 4767 4778
f 4778 4767 4779
f 4767 4768 4779
f 4779 4768 4780
f 4768 4769 4780
f 4780 4769 4781
f 4769 4770 4781
f 4781 4770 4782
f 4770 4771 4782
f 4782 4771 4783
f 4771 4772 4783
f 4783 4772 4784
f 4772 4773 4784
f 4784 4773 4785
f 4773 4762 4785
f 4785 4762 4774
f 4774 4775 4786
f 4786 4775 4787
f 4775 4776 4787
f 4787 4776 4788
f 4776 4777 4788
f 4788 4777 4789
f 4777 4778 4789
f 4789 4778 4790
f 4778 4779 4790
f 4790 4779 4791
f 4779 4780 4791
f 4791 4780 4792
f 4780 4781 4792
f 4792 4781 4793
f 4781 4782 4793
f 4793 4782 4794
f 4782 4783 4794
f 4794 4783 4795
f 4783 4784 4795
f 4795 4784 4796
f 4784 4785 4796
f 4796 4785 4797
f 4785 4774 4797
f 4797 4774 4786
f 4786 4787 4798
f 4798 4787 4799
f 4787 4788 4799
f 4799 4788 4800
f 4788 4789 4800
f 4800 4789 4801
f 4789 4790 4801
f 4801 4790 4802
f 4790 4791 4802
f 4802 4791 4803
f 4791 4792 4803
f 4803 4792 4804
f 4792 4793 4804
f 4804 4793 4805
f 4793 4794 4805
f 4805 4794 4806
f 4794 4795 4806
f 4806 4795 4807
f 4795 4796 4807
f 4807 4796 4808
f 4796 4797 4808
f 4808 4797 4809
f 4797 4786 4809
f 4809 4786 4798
f 4798 4799 4810
f 4810 4799 4811
f 4799 4800 4811
f 4811 4800 4812
f 4800 4801 4812
f 4812 4801 4813
f 4801 4802 4813
f 4813 4802 4814
f 4802 4803 4814
f 4814 4803 4815
f 4803 4804 4815
f 4815 4804 4816
f 4804 4805 4816
f 4816 4805 4817
f 4805 4806 4817
f 4817 4806 4818
f 4806 4807 4818
f 4818 4807 4819
f 4807 4808 4819
f 4819 4808 4820
f 4808 4809 4820
f 4820 4809 4821
f 4809 4798 4821
f 4821 4798 4810
f 4810 4811 4822
f 4822 4811 4823
f 4811 4812 4823
f 4823 4812 4824
f 4812 4813 4824
f 4824 4813 4825
f 4813 4814 4825
f 4825 4814 4826
f 4814 4815 4826
f 4826 4815 4827
f 4815 4816 4827
f 4827 4816 4828
f 4816 4817 4828
f 4828 4817 4829
f 4817 4818 4829
f 4829 4818 4830
f 4818 4819 4830
f 4830 4819 4831
f 4819 4820 4831
f 4831 4820 4832
f 4820 4821 4832
f 4832 4821 4833
f 4821 4810 4833
f 4833 4810 4822
f 4822 4823 4834
f 4834 4823 4834
f 4823 4824 4834
f 4834 4824 4834
f 4824 4825 4834
f 4834 4825 4834
f 4825 4826 4834
f 4834 4826 4834
f 4826 4827 4834
f 4834 4827 4834
f 4827 4828 4834
f 4834 4828 4834
f 4828 4829 4834
f 4834 4829 4834
f 4829 4830 4834
f 4834 4830 4834
f 4830 4831 4834
f 4834 4831 4834
f 4831 4832 4834
f 4834 4832 4834
f 4832 4833 4834
f 4834 4833 4834
f 4833 4822 4834
f 4834 4822 4834

g Path_(8)
v 141.7 165.91249 17.16
v 141.68375 165.58856 17.139286
v 141.67186 165.64299 16.980547
v 141.66751 165.76964 16.869894
v 141.67186 165.93456 16.836973
v 141.68375 166.09357 16.890608
v 141.7 166.20406 17.016426
v 141.71623 166.23642 17.180716
v 141.72812 166.18199 17.339453
v 141.73248 166.05534 17.450108
v 141.72812 165.89043 17.483028
v 141.71623 165.73141 17.429394
v 141.7 165.62093 17.303576
v 142.06224 165.57802 17.117872
v 142.00319 165.63911 16.972677
v 141.98158 165.7682 16.86698
v 142.00319 165.93068 16.829102
v 142.06224 166.08302 16.869194
v 142.14291 166.1844 16.976513
v 142.22357 166.20766 17.122303
v 142.28262 166.14656 17.2675
v 142.30423 166.01747 17.373198
v 142.28262 165.855 17.411074
v 142.22357 165.70265 17.370981
v 142.14291 165.60127 17.263662
v 142.28406 165.43417 16.82575
v 142.19487 165.50612 16.702578
v 142.16223 165.63918 16.60494
v 142.19487 165.79768 16.559002
v 142.28406 165.93918 16.577072
v 142.4059 166.02574 16.654306
v 142.52773 166.03418 16.77001
v 142.61691 165.96223 16.893183
v 142.64957 165.82918 16.99082
v 142.61691 165.67067 17.036757
v 142.52773 165.52917 17.018688
v 142.4059 165.44261 16.941454
v 142.67552 165.28122 16.544662
v 142.6132 165.31721 16.396334
v 142.58209 165.42876 16.279408
v 142.59048 165.58597 16.225218
v 142.63617 165.74672 16.248281
v 142.70688 165.86794 16.34242
v 142.78368 165.91716 16.48241
v 142.84598 165.88116 16.630741
v 142.8771 165.76962 16.747665
v 142.8687 165.61241 16.801857
v 142.82303 165.45166 16.778791
v 142.75232 165.33043 16.684652
v 143.04352 165.26057 16.362133
v 142.98497 165.3427 16.247019
v 142.97495 165.48322 16.174578
v 143.01613 165.64445 16.16422
v 143.09749 165.78322 16.218721
v 143.19724 165.86232 16.323479
v 143.28862 165.86057 16.45042
v 143.34717 165.77843 16.565533
v 143.3572 165.63792 16.637974
v 143.31601 165.47668 16.648333
v 143.23465 165.33792 16.59383
v 143.13492 165.25882 16.489075
v 143.24847 165.09189 16.190996
v 143.14458 165.14198 16.090334
v 143.10275 165.25307 15.949316
v 143.1342 165.39539 15.805727
v 143.23048 165.5308 15.698044
v 143.36583 165.62305 15.655118
v 143.50395 165.64737 15.688453
v 143.60785 165.59727 15.789115
v 143.64967 165.48619 15.930133
v 143.61823 165.34386 16.07372
v 143.52194 165.20845 16.181406
v 143.3866 165.11621 16.22433
v 143.47684 164.87242 15.995771
v 143.4112 164.87892 15.853978
v 143.40715 164.94699 15.687212
v 143.46574 165.0584 15.540156
v 143.5713 165.18327 15.452214
v 143.69554 165.2882 15.446951
v 143.80516 165.345 15.525777
v 143.87079 165.33852 15.667569
v 143.87485 165.27045 15.834336
v 143.81624 165.15904 15.981392
v 143.71068 165.03415 16.069334
v 143.58646 164.92924 16.074596
v 143.75711 164.5924 15.991312
v 143.72566 164.56485 15.829092
v 143.7558 164.59885 15.666379
v 143.83943 164.68532 15.546771
v 143.95416 164.80107 15.502317
v 144.06923 164.91512 15.54493
v 144.15382 164.99687 15.663191
v 144.18526 165.02443 15.825411
v 144.15512 164.99043 15.988124
v 144.07149 164.90396 16.107733
v 143.95677 164.78821 16.152185
v 143.84169 164.67416 16.109573
v 144.08589 164.29774 16.03751
v 144.04182 164.25208 15.8810005
v 144.05891 164.26746 15.713831
v 144.13258 164.33975 15.580795
v 144.24309 164.4496 15.51754
v 144.36082 164.56755 15.541016
v 144.45425 164.66202 15.64493
v 144.49832 164.70767 15.801441
v 144.48123 164.69229 15.968611
v 144.40756 164.62 16.101646
v 144.29704 164.51015 16.1649
v 144.1793 164.3922 16.141426
v 144.38423 163.95859 15.989843
v 144.35825 163.93257 15.825661
v 144.39299 163.96887 15.66509
v 144.47914 164.05777 15.551155
v 144.59361 164.17543 15.514385
v 144.70573 164.29034 15.564633
v 144.78548 164.3717 15.688435
v 144.81146 164.39774 15.852617
v 144.77672 164.36143 16.013187
v 144.69057 164.27254 16.127123
v 144.5761 164.15486 16.163893
v 144.46396 164.03995 16.113646
v 144.7304 163.64153 16.00447
v 144.70233 163.60689 15.842253
v 144.72931 163.63972 15.679476
v 144.8041 163.73125 15.559755
v 144.90665 163.85693 15.51517
v 145.0095 163.9831 15.557667
v 145.0851 164.07593 15.6758585
v 145.11316 164.11058 15.838077
v 145.08618 164.07773 16.000853
v 145.0114 163.98622 16.120575
v 144.90884 163.86053 16.16516
v 144.80598 163.73438 16.122662
v 145.13368 163.35974 16.003038
v 145.11194 163.32164 15.840628
v 145.1333 163.35919 15.67804
v 145.19205 163.46236 15.55884
v 145.27243 163.60347 15.514968
v 145.35292 163.74474 15.558179
v 145.41196 163.8483 15.676895
v 145.4337 163.8864 15.839306
v 145.41234 163.84885 16.001894
v 145.35358 163.74568 16.121094
v 145.2732 163.60457 16.164967
v 145.1927 163.4633 16.121756
v 145.51314 163.19174 16.002438
v 145.48766 163.15648 15.839928
v 145.51318 163.1918 15.677438
v 145.58292 163.28822 15.558508
v 145.67813 163.4199 15.515004
v 145.77333 163.55159 15.558585
v 145.84302 163.64796 15.677571
v 145.8685 163.68323 15.840082
v 145.84296 163.64792 16.002571
v 145.77324 163.5515 16.121502
v 145.67802 163.4198 16.165005
v 145.58281 163.28812 16.121424
v 145.77734 162.89731 16.002432
v 145.74603 162.86711 15.839922
v 145.7774 162.89737 15.677432
v 145.86305 162.97997 15.558503
v 145.98003 163.09279 15.515
v 146.09698 163.20558 15.558581
v 146.18259 163.28815 15.677568
v 146.2139 163.31834 15.840078
v 146.18253 163.28809 16.002567
v 146.09688 163.20549 16.121498
v 145.9799 163.09267 16.165
v 145.86296 162.97987 16.12142
v 146.07854 162.56099 15.943615
v 146.0711 162.55353 15.775713
v 146.12392 162.60654 15.625037
v 146.22282 162.7058 15.53196
v 146.34134 162.82474 15.521422
v 146.4477 162.93147 15.596248
v 146.51338 162.9974 15.736386
v 146.52083 163.00488 15.904288
v 146.468 162.95187 16.054964
v 146.3691 162.8526 16.14804
v 146.25058 162.73366 16.158579
v 146.14424 162.62692 16.083754
v 146.39069 162.2282 15.937608
v 146.39462 162.25749 15.776239
v 146.45644 162.34221 15.6404505
v 146.55957 162.45966 15.566627
v 146.67639 162.57835 15.574548
v 146.77559 162.6665 15.662092
v 146.83058 162.7005 15.805802
v 146.82664 162.6712 15.967171
v 146.76483 162.58649 16.102959
v 146.6617 162.46904 16.176783
v 146.54488 162.35033 16.168861
v 146.44568 162.26218 16.081318
v 146.78835 161.89458 16.00544
v 146.72675 161.92743 15.893049
v 146.7203 162.02559 15.771462
v 146.77075 162.16277 15.673259
v 146.86458 162.30219 15.624751
v 146.97662 162.40651 15.638938
v 147.07687 162.44777 15.712017
v 147.13847 162.41493 15.824409
v 147.14491 162.31677 15.945995
v 147.09447 162.1796 16.044199
v 147.00066 162.04018 16.092707
v 146.8886 161.93585 16.07852
v 147.3286 161.74734 15.700684
v 147.21599 161.6945 15.590496
v 147.11353 161.72661 15.457919
v 147.04865 161.83507 15.338478
v 147.03874 161.99081 15.264175
v 147.08647 162.15211 15.254921
v 147.17903 162.27576 15.313195
v 147.29164 162.32861 15.423383
v 147.39412 162.29651 15.55596
v 147.459 162.18805 15.675401
v 147.4689 162.0323 15.749703
v 147.42117 161.87099 15.758958
v 147.63757 161.68913 15.099812
v 147.49922 161.67351 15.045987
v 147.38354 161.74167 15.000065
v 147.32156 161.87535 14.974351
v 147.32986 162.03874 14.975735
v 147.40625 162.18805 15.003845
v 147.53021 162.28328 15.05115
v 147.66858 162.2989 15.104975
v 147.78424 162.23074 15.150897
v 147.84622 162.09706 15.176611
v 147.83792 161.93367 15.175227
v 147.76155 161.78436 15.147118
v 147.79599 161.54662 14.88933
v 147.64174 161.52888 14.87902
v 147.51382 161.59004 14.808397
v 147.44652 161.71371 14.696386
v 147.45787 161.86674 14.573
v 147.54482 162.00815 14.4713
v 147.68408 162.10002 14.418536
v 147.83833 162.11775 14.428847
v 147.96625 162.0566 14.499469
v 148.03355 161.93294 14.61148
v 148.0222 161.77989 14.734866
v 147.93526 161.63849 14.836566
v 147.95273 161.37895 14.576823
v 147.81151 161.35242 14.548765
v 147.70294 161.40009 14.451188
v 147.6561 161.50919 14.310236
v 147.68353 161.65047 14.163678
v 147.7779 161.78609 14.050784
v 147.91391 161.8797 14.001804
v 148.05511 161.90623 14.029862
v 148.1637 161.85857 14.1274395
v 148.21054 161.74947 14.268392
v 148.1831 161.60818 14.414949
v 148.08875 161.47256 14.527843
v 148.11745 161.17336 14.405319
v 148.01385 161.12799 14.317113
v 147.95898 161.14662 14.1724825
v 147.96751 161.22427 14.010181
v 148.03717 161.34013 13.873699
v 148.14929 161.46315 13.799605
v 148.27382 161.56038 13.807753
v 148.3774 161.60576 13.89596
v 148.43228 161.58711 14.04059
v 148.42375 161.50948 14.20289
v 148.3541 161.39362 14.339374
v 148.24197 161.27058 14.413467
v 148.32195 160.87262 14.379078
v 148.27374 160.83095 14.22375
v 148.28856 160.84836 14.057449
v 148.36243 160.9202 13.924735
v 148.47556 161.0272 13.861168
v 148.59764 161.1407 13.8837805
v 148.69595 161.23029 13.986514
v 148.74417 161.27196 14.141842
v 148.72934 161.25455 14.308143
v 148.65547 161.18271 14.440857
v 148.54234 161.07571 14.504424
v 148.42026 160.9622 14.481812
v 148.6177 160.59723 14.430003
v 148.54292 160.54709 14.288077
v 148.5377 160.54245 14.120242
v 148.60342 160.58455 13.971468
v 148.7225 160.66214 13.88162
v 148.863 160.7544 13.874772
v 148.9873 160.83662 13.95276
v 149.06207 160.88676 14.094686
v 149.0673 160.8914 14.262521
v 149.00157 160.8493 14.411295
v 148.8825 160.77171 14.5011425
v 148.742 160.67946 14.507991
v 148.85045 160.22734 14.46753
v 148.7504 160.16678 14.346593
v 148.71536 160.14584 14.183381
v 148.75473 160.17012 14.021628
v 148.85796 160.23312 13.904675
v 148.99738 160.31798 13.863859
v 149.13564 160.40193 13.910117
v 149.23567 160.4625 14.0310545
v 149.2707 160.48343 14.194266
v 149.23134 160.45915 14.35602
v 149.12811 160.39613 14.472973
v 148.9887 160.3113 14.513789
v 149.14941 159.8593 14.477709
v 149.05766 159.77675 14.363381
v 149.0208 159.74338 14.202658
v 149.04869 159.76813 14.038604
v 149.13387 159.84439 13.915177
v 149.25351 159.95169 13.865451
v 149.37555 160.06131 13.902748
v 149.4673 160.14388 14.017076
v 149.50417 160.17723 14.177799
v 149.47627 160.15248 14.341854
v 149.3911 160.07622 14.465281
v 149.27145 159.96892 14.515007
v 149.46979 159.54137 14.471758
v 149.38431 159.45827 14.353052
v 149.35283 159.42769 14.190644
v 149.38376 159.45784 14.028052
v 149.46883 159.54065 13.908843
v 149.58522 159.6539 13.864958
v 149.70178 159.76726 13.908156
v 149.78725 159.85036 14.026862
v 149.81874 159.88094 14.18927
v 149.7878 159.85078 14.351862
v 149.70274 159.76799 14.471071
v 149.58633 159.65472 14.514956
v 149.75058 159.22795 14.471391
v 149.65395 159.15866 14.35238
v 149.61862 159.13333 14.189861
v 149.65407 159.15874 14.02738
v 149.7508 159.22807 13.908474
v 149.88287 159.32277 13.865005
v 150.01492 159.41745 13.908618
v 150.11154 159.48674 14.027629
v 150.14687 159.51207 14.190147
v 150.11142 159.48666 14.352629
v 150.0147 159.41733 14.471534
v 149.88261 159.32263 14.515004
v 149.95938 158.8562 14.471454
v 149.85536 158.7985 14.352492
v 149.81729 158.77737 14.189992
v 149.85536 158.79851 14.027493
v 149.9594 158.8562 13.908537
v 150.1015 158.93503 13.865
v 150.2436 159.01384 13.9085455
v 150.34763 159.07153 14.027507
v 150.38571 159.09265 14.190008
v 150.34763 159.07153 14.352507
v 150.24359 159.01384 14.471462
v 150.10149 158.93501 14.514999
v 150.20605 158.45537 14.483195
v 150.10715 158.3744 14.373803
v 150.06381 158.33894 14.215162
v 150.08768 158.35847 14.049779
v 150.17232 158.42776 13.921968
v 150.29509 158.52824 13.865977
v 150.42307 158.633 13.896808
v 150.52197 158.71394 14.006199
v 150.5653 158.7494 14.164841
v 150.54144 158.72987 14.330224
v 150.45679 158.6606 14.4580345
v 150.33403 158.56012 14.514026
v 150.51622 158.13287 14.465961
v 150.44954 158.04732 14.32977
v 150.43806 158.01823 14.161689
v 150.48488 158.0534 14.006754
v 150.57742 158.14342 13.906481
v 150.6909 158.26414 13.887738
v 150.79492 158.38324 13.955547
v 150.8616 158.4688 14.091739
v 150.87308 158.4979 14.25982
v 150.82626 158.4627 14.414755
v 150.73372 158.3727 14.515028
v 150.62024 158.25197 14.533771
v 150.74664 157.91716 14.555697
v 150.71019 157.79361 14.397525
v 150.74252 157.71075 14.236426
v 150.83493 157.69081 14.11557
v 150.96269 157.73912 14.067337
v 151.09157 157.84274 14.104652
v 151.187 157.97392 14.217518
v 151.22345 158.09747 14.37569
v 151.19113 158.18033 14.536788
v 151.09871 158.20027 14.657645
v 150.97095 158.15196 14.705877
v 150.84209 158.04834 14.668562
v 150.88649 157.773 14.397892
v 150.87512 157.62643 14.289375
v 150.94066 157.51308 14.210462
v 151.06555 157.46329 14.182296
v 151.21631 157.49042 14.212424
v 151.35255 157.58719 14.292775
v 151.43777 157.72768 14.401817
v 151.44914 157.87425 14.510334
v 151.3836 157.98761 14.589248
v 151.25873 158.0374 14.6174135
v 151.10797 158.01027 14.587284
v 150.97173 157.9135 14.506934
v 151.28807 157.27432 14.461589
v 151.43736 157.32866 14.502635
v 151.56516 157.43771 14.607922
v 151.6372 157.57227 14.749236
v 151.6342 157.69627 14.888714
v 151.55695 157.77649 14.988981
v 151.42615 157.79143 15.023173
v 151.27686 157.7371 14.982126
v 151.14906 157.62805 14.876841
v 151.07703 157.49348 14.735526
v 151.08003 157.36949 14.596048
v 151.15729 157.28928 14.49578
v 151.49489 157.12091 14.78938
v 151.63843 157.20673 14.802043
v 151.7631 157.29803 14.899542
v 151.8355 157.37038 15.055752
v 151.83621 157.40437 15.228817
v 151.76506 157.39091 15.372364
v 151.64111 157.3336 15.447929
v 151.49757 157.2478 15.4352665
v 151.37291 157.1565 15.337768
v 151.30052 157.08415 15.181558
v 151.2998 157.05014 15.008492
v 151.37094 157.0636 14.864945
v 151.69292 157.05672 15.129989
v 151.83939 157.11682 15.08946
v 151.97049 157.10591 15.096938
v 152.05106 157.02692 15.150418
v 152.05952 156.901 15.235571
v 151.99362 156.76192 15.329578
v 151.871 156.64691 15.407253
v 151.72453 156.5868 15.447782
v 151.59344 156.59772 15.440304
v 151.51286 156.6767 15.386824
v 151.5044 156.80261 15.301671
v 151.5703 156.94171 15.207664
v 151.86069 157.05225 14.301109
v 152.00467 157.0973 14.284673
v 152.13284 157.0616 14.321087
v 152.21088 156.95471 14.400595
v 152.21786 156.80527 14.501892
v 152.15192 156.65332 14.5978365
v 152.03072 156.53958 14.66272
v 151.88673 156.49452 14.679156
v 151.75856 156.53021 14.642742
v 151.68053 156.63712 14.563234
v 151.67355 156.78656 14.461937
v 151.73949 156.9385 14.365993
v 152.18425 156.7421 14.173182
v 152.32101 156.79523 14.252618
v 152.42984 156.77924 14.372071
v 152.48158 156.69838 14.499536
v 152.46236 156.57436 14.600856
v 152.37733 156.44037 14.648883
v 152.24928 156.33234 14.630749
v 152.11252 156.27919 14.551312
v 152.00368 156.2952 14.431859
v 151.95195 156.37604 14.304395
v 151.97116 156.50008 14.203074
v 152.0562 156.63406 14.155047
v 152.42752 156.47244 13.82522
v 152.57788 156.50475 13.804536
v 152.69493 156.47276 13.832224
v 152.74728 156.38507 13.900866
v 152.72092 156.26515 13.992068
v 152.6229 156.14516 14.081395
v 152.47948 156.05722 14.14491
v 152.3291 156.0249 14.165594
v 152.21207 156.05688 14.137906
v 152.15971 156.14458 14.069264
v 152.18608 156.2645 13.978062
v 152.2841 156.38449 13.888735
v 152.58678 156.06374 13.454788
v 152.74413 156.08557 13.444429
v 152.85954 156.06885 13.517559
v 152.90208 156.01807 13.654582
v 152.86037 155.94682 13.818783
v 152.74557 155.87422 13.966165
v 152.58844 155.8197 14.057236
v 152.43109 155.79788 14.067595
v 152.31569 155.81459 13.994465
v 152.27313 155.86537 13.857442
v 152.31485 155.93661 13.693241
v 152.42966 156.00922 13.545859
v 152.7683 155.53842 13.546986
v 152.90433 155.56917 13.64033
v 152.97687 155.58273 13.790485
v 152.9665 155.57549 13.957218
v 152.87599 155.54936 14.095852
v 152.7296 155.51137 14.16924
v 152.56654 155.47166 14.157719
v 152.43051 155.44092 14.064374
v 152.35797 155.42735 13.914218
v 152.36833 155.4346 13.747485
v 152.45885 155.46072 13.608851
v 152.60524 155.49872 13.535463
v 152.82466 155.0802 13.539204
v 152.98277 155.0924 13.595478
v 153.09169 155.10127 13.723255
v 153.12221 155.10442 13.888298
v 153.06616 155.101 14.046382
v 152.93857 155.09193 14.155149
v 152.77362 155.07967 14.185457
v 152.6155 155.06746 14.129183
v 152.50659 155.0586 14.001406
v 152.47606 155.05544 13.836363
v 152.5321 155.05885 13.678279
v 152.6597 155.06792 13.56951
v 152.74454 154.65909 13.558884
v 152.9053 154.65292 13.59997
v 153.0198 154.64325 13.71475
v 153.05737 154.63264 13.872471
v 153.00792 154.62396 14.03087
v 152.88472 154.61952 14.147505
v 152.72076 154.62051 14.191123
v 152.56 154.62668 14.150038
v 152.4455 154.63635 14.035256
v 152.40793 154.64696 13.877536
v 152.45738 154.65564 13.719137
v 152.58058 154.66008 13.602502
v 152.74046 154.36624 13.780497
v 152.90051 154.39374 13.742294
v 153.0287 154.36934 13.766338
v 153.0907 154.29956 13.846186
v 153.06989 154.20311 13.960442
v 152.97182 154.10583 14.07849
v 152.8228 154.0338 14.168701
v 152.66275 154.0063 14.206903
v 152.53455 154.03072 14.182859
v 152.47255 154.1005 14.103012
v 152.49338 154.19693 13.988757
v 152.59143 154.2942 13.8707075
v 152.86507 154.26106 13.056907
v 153.01772 154.30164 13.065093
v 153.15327 154.26398 13.13911
v 153.23544 154.15822 13.259125
v 153.2422 154.01268 13.39298
v 153.17172 153.86635 13.504808
v 153.04291 153.75845 13.564647
v 152.89026 153.7179 13.556461
v 152.75468 153.75554 13.482444
v 152.67252 153.8613 13.36243
v 152.66577 154.00685 13.228574
v 152.73625 154.15317 13.116745
v 153.06175 154.00713 12.680906
v 153.20126 154.07692 12.699435
v 153.32808 154.07489 12.793689
v 153.40822 154.00156 12.938413
v 153.42021 153.87657 13.094829
v 153.36084 153.73343 13.2210245
v 153.24602 153.61049 13.283186
v 153.1065 153.54068 13.264658
v 152.97969 153.54272 13.1704035
v 152.89955 153.61606 13.02568
v 152.88756 153.74104 12.869264
v 152.94691 153.88417 12.743069
v 153.37875 153.61633 12.491458
v 153.4856 153.73622 12.522705
v 153.5801 153.8061 12.63616
v 153.6369 153.80727 12.801422
v 153.64081 153.73941 12.974209
v 153.59077 153.6207 13.108224
v 153.5002 153.48296 13.167556
v 153.39334 153.36308 13.136308
v 153.29886 153.2932 13.022854
v 153.24203 153.29202 12.857592
v 153.23813 153.35988 12.684804
v 153.28816 153.47859 12.55079
v 153.7942 153.29784 12.553171
v 153.87729 153.44102 12.57921
v 153.9444 153.55049 12.685002
v 153.97755 153.59692 12.842202
v 153.96788 153.56789 13.008686
v 153.91797 153.47115 13.139846
v 153.84119 153.33263 13.200538
v 153.7581 153.18944 13.174499
v 153.691 153.07997 13.068706
v 153.65784 153.03352 12.911507
v 153.66751 153.06258 12.745023
v 153.71742 153.15932 12.613863
v 154.18553 153.18376 12.5949745
v 154.27458 153.30946 12.642162
v 154.34671 153.38133 12.75567
v 154.38258 153.3801 12.90508
v 154.37259 153.30609 13.050361
v 154.31941 153.17915 13.152583
v 154.2373 153.03328 13.184357
v 154.14825 152.90758 13.137169
v 154.07614 152.83571 13.023662
v 154.04027 152.83694 12.874251
v 154.05025 152.91095 12.728971
v 154.10342 153.03789 12.626748
v 154.42177 152.93971 12.488169
v 154.48677 153.08667 12.543059
v 154.57205 153.17741 12.651058
v 154.65477 153.18762 12.783224
v 154.71277 153.11456 12.904146
v 154.73048 152.9778 12.981421
v 154.70319 152.81398 12.994345
v 154.63818 152.66702 12.939454
v 154.55289 152.57628 12.831456
v 154.47017 152.56607 12.699289
v 154.41219 152.63914 12.578367
v 154.39447 152.7759 12.501092
v 154.84361 153.10161 12.191724
v 154.89229 153.21379 12.293357
v 154.95087 153.2484 12.428218
v 155.00366 153.19617 12.560172
v 155.03651 153.07108 12.653862
v 155.04063 152.90666 12.684183
v 155.01491 152.74698 12.643012
v 154.96623 152.6348 12.541379
v 154.90765 152.60019 12.406518
v 154.85487 152.65244 12.274564
v 154.822 152.77751 12.180874
v 154.81789 152.94193 12.150553
v 155.3257 153.04996 12.1977
v 155.39536 153.1363 12.322224
v 155.45619 153.1415 12.473685
v 155.49193 153.06413 12.611501
v 155.49297 152.92494 12.698742
v 155.45905 152.76122 12.712034
v 155.39925 152.61682 12.647814
v 155.32959 152.53047 12.523291
v 155.26875 152.52528 12.371829
v 155.23302 152.60265 12.234014
v 155.23198 152.74184 12.146771
v 155.2659 152.90556 12.133479
v 155.67403 152.93236 11.906813
v 155.71667 153.03012 12.036842
v 155.75873 153.04684 12.198945
v 155.78894 152.97809 12.349688
v 155.79918 152.84224 12.448677
v 155.78673 152.67572 12.46939
v 155.75493 152.52313 12.406276
v 155.71227 152.42538 12.276247
v 155.67021 152.40865 12.114144
v 155.64001 152.47742 11.963402
v 155.62976 152.61327 11.864412
v 155.64221 152.77979 11.843699
v 156.15027 152.93318 11.942672
v 156.15703 153.04277 12.070136
v 156.16345 153.07387 12.235351
v 156.16783 153.01816 12.394045
v 156.16898 152.89055 12.503698
v 156.16658 152.72525 12.534928
v 156.1613 152.56656 12.479366
v 156.15454 152.45697 12.351902
v 156.14812 152.42587 12.186688
v 156.14375 152.4816 12.027993
v 156.14261 152.60919 11.918341
v 156.14499 152.77449 11.887111
v 156.52147 152.89952 11.871412
v 156.59207 153.00209 11.9844675
v 156.66238 153.02621 12.135451
v 156.71355 152.96541 12.283907
v 156.73187 152.836 12.390057
v 156.71243 152.67264 12.425458
v 156.66045 152.5191 12.380624
v 156.58984 152.41652 12.267569
v 156.51953 152.39241 12.116586
v 156.46835 152.4532 11.968129
v 156.45004 152.58263 11.8619795
v 156.46947 152.74599 11.826578
v 156.89694 152.8058 11.629857
v 156.95139 152.89285 11.762453
v 157.00162 152.89731 11.923615
v 157.0342 152.81796 12.070161
v 157.04039 152.67606 12.162822
v 157.01852 152.50964 12.17677
v 156.97449 152.36331 12.108268
v 156.92004 152.27625 11.975672
v 156.86981 152.27179 11.814509
v 156.83723 152.35115 11.667964
v 156.83104 152.49304 11.575303
v 156.8529 152.65945 11.561355
v 157.39073 152.76001 11.606556
v 157.39565 152.87495 11.729287
v 157.39656 152.91324 11.893099
v 157.39325 152.86456 12.054098
v 157.38658 152.742 12.169144
v 157.37836 152.5784 12.207411
v 157.37077 152.41756 12.158645
v 157.36588 152.30261 12.035913
v 157.36496 152.26434 11.872102
v 157.36827 152.313 11.7111025
v 157.37494 152.43556 11.596057
v 157.38315 152.59918 11.55779
v 157.8718 152.69301 11.595991
v 157.90926 152.80728 11.713635
v 157.92369 152.85025 11.875644
v 157.91124 152.8104 12.038608
v 157.87523 152.69838 12.158859
v 157.82532 152.54425 12.204179
v 157.77487 152.38928 12.162422
v 157.73741 152.27501 12.044779
v 157.72298 152.23206 11.88277
v 157.73543 152.27191 11.719807
v 157.77144 152.38391 11.599554
v 157.82135 152.53806 11.5542345
v 158.30843 152.45078 11.59968
v 158.37943 152.5453 11.719374
v 158.40489 152.57936 11.882139
v 158.37799 152.54385 12.044365
v 158.30594 152.44827 12.162582
v 158.20804 152.31825 12.205115
v 158.11052 152.1886 12.160566
v 158.03952 152.09409 12.040874
v 158.01405 152.06001 11.878107
v 158.04095 152.09552 11.715881
v 158.113 152.1911 11.597664
v 158.2109 152.32114 11.555131
v 158.64609 152.12238 11.59834
v 158.73195 152.2049 11.717168
v 158.76349 152.23517 11.87962
v 158.73224 152.20511 12.042168
v 158.64658 152.12274 12.161256
v 158.52946 152.01016 12.204976
v 158.41228 151.89752 12.161612
v 158.32642 151.815 12.042784
v 158.29488 151.78473 11.880332
v 158.32613 151.81479 11.717784
v 158.41177 151.89716 11.598696
v 158.5289 152.00974 11.554976
v 158.95868 151.77225 11.5985775
v 159.05571 151.84102 11.717561
v 159.0912 151.86618 11.88007
v 159.05565 151.84099 12.042561
v 158.95857 151.77219 12.161494
v 158.82599 151.67822 12.205003
v 158.69342 151.58426 12.1614275
v 158.59639 151.51549 12.042445
v 158.5609 151.49033 11.879936
v 158.59645 151.51552 11.717445
v 158.69353 151.58432 11.598512
v 158.82611 151.67828 11.555003
v 159.18527 151.36246 11.598548
v 159.2911 151.41676 11.717511
v 159.32983 151.43665 11.8800125
v 159.29109 151.41676 12.042511
v 159.18526 151.36246 12.161465
v 159.04066 151.28827 12.205
v 158.89609 151.21408 12.161451
v 158.79027 151.15977 12.042489
v 158.75153 151.13991 11.879987
v 158.79027 151.15977 11.717488
v 158.89612 151.2141 11.598536
v 159.0407 151.28828 11.554999
v 159.37099 150.9712 11.598541
v 159.4725 151.03323 11.717499
v 159.50966 151.05594 11.879999
v 159.4725 151.03323 12.0425
v 159.37099 150.9712 12.161458
v 159.23232 150.88649 12.205001
v 159.09366 150.80177 12.16146
v 158.99214 150.73975 12.042502
v 158.95499 150.71706 11.880003
v 158.99214 150.73975 11.717503
v 159.09364 150.80177 11.598543
v 159.23232 150.88649 11.555001
v 159.62439 150.63992 11.598537
v 159.71371 150.71848 11.717492
v 159.74641 150.74724 11.879991
v 159.71373 150.71849 12.042492
v 159.62439 150.63994 12.161453
v 159.50237 150.53262 12.205
v 159.38034 150.42531 12.161464
v 159.29102 150.34676 12.042509
v 159.2583 150.318 11.880011
v 159.291 150.34674 11.717509
v 159.38033 150.4253 11.598547
v 159.50235 150.53261 11.555
v 159.94273 150.32469 11.598542
v 160.03345 150.40164 11.717501
v 160.06665 150.42981 11.880001
v 160.03345 150.40164 12.0425005
v 159.94273 150.32469 12.161459
v 159.81882 150.21956 12.205001
v 159.69492 150.11443 12.161459
v 159.6042 150.03746 12.0425005
v 159.571 150.0093 11.88
v 159.6042 150.03746 11.717501
v 159.69492 150.11443 11.598542
v 159.81882 150.21956 11.555
v 160.18529 149.90749 11.578184
v 160.30731 149.96468 11.678895
v 160.36739 149.99283 11.833491
v 160.34943 149.98442 12.000549
v 160.25824 149.94167 12.135307
v 160.11826 149.87605 12.201655
v 159.96698 149.80516 12.181816
v 159.84497 149.74797 12.081106
v 159.7849 149.7198 11.92651
v 159.80286 149.72823 11.759452
v 159.89404 149.77097 11.624694
v 160.03403 149.83658 11.558346
v 160.30295 149.5171 11.613377
v 160.42554 149.55664 11.703663
v 160.4852 149.56122 11.854329
v 160.46594 149.5296 12.025006
v 160.37294 149.47028 12.16996
v 160.2311 149.39914 12.250351
v 160.07845 149.33524 12.2446375
v 159.95586 149.2957 12.154352
v 159.8962 149.29112 12.003685
v 159.91545 149.32274 11.833009
v 160.00845 149.38206 11.688054
v 160.15028 149.4532 11.607663
v 160.46039 149.31609 11.655281
v 160.61356 149.2944 11.654128
v 160.71716 149.21169 11.733066
v 160.74345 149.0901 11.870942
v 160.6854 148.96222 12.030814
v 160.55852 148.8623 12.169845
v 160.39684 148.81714 12.250779
v 160.24367 148.8388 12.251932
v 160.14005 148.92152 12.172995
v 160.11375 149.04312 12.035118
v 160.17183 149.171 11.875246
v 160.29869 149.2709 11.736216
v 160.36061 149.27913 11.2139435
v 160.52258 149.23422 11.216859
v 160.64015 149.11627 11.244933
v 160.68182 148.95688 11.290644
v 160.63643 148.79874 11.341743
v 160.51611 148.68425 11.38454
v 160.35315 148.64407 11.407565
v 160.19118 148.68898 11.404651
v 160.07361 148.80693 11.376576
v 160.03194 148.96632 11.330865
v 160.07735 149.12445 11.279765
v 160.19765 149.23895 11.236969
v 160.40247 149.18245 10.585334
v 160.56247 149.16043 10.581907
v 160.68292 149.06311 10.62915
v 160.73155 148.91653 10.714402
v 160.69533 148.76001 10.814822
v 160.58395 148.63547 10.903501
v 160.42728 148.57626 10.956677
v 160.26729 148.59828 10.960103
v 160.14684 148.6956 10.912861
v 160.0982 148.84216 10.827608
v 160.13443 148.9987 10.727189
v 160.2458 149.12325 10.638511
v 160.53891 148.93097 10.100587
v 160.69296 148.93098 10.1044035
v 160.80885 148.85904 10.179508
v 160.85555 148.73442 10.305776
v 160.82053 148.5905 10.449374
v 160.71318 148.46587 10.571826
v 160.56227 148.3939 10.64032
v 160.40822 148.39389 10.636503
v 160.29233 148.46584 10.5613985
v 160.24564 148.59047 10.435131
v 160.28065 148.73438 10.2915325
v 160.388 148.85901 10.169081
v 160.62521 148.64336 10.30367
v 160.78094 148.68895 10.24612
v 160.92049 148.66225 10.234313
v 161.00642 148.57037 10.271411
v 161.01575 148.43797 10.347475
v 160.94595 148.30052 10.442122
v 160.81573 148.19482 10.529993
v 160.66 148.14923 10.587543
v 160.52046 148.17593 10.59935
v 160.43452 148.2678 10.562251
v 160.4252 148.4002 10.486188
v 160.495 148.53766 10.391541
v 160.92014 148.45497 9.976417
v 161.06367 148.43153 9.979716
v 161.15897 148.33777 10.000594
v 161.18047 148.19879 10.033455
v 161.12242 148.05185 10.069493
v 161.00038 147.93633 10.099054
v 160.84705 147.88315 10.114215
v 160.7035 147.90659 10.110915
v 160.60822 148.00037 10.090037
v 160.58672 148.13933 10.057177
v 160.64476 148.28627 10.021137
v 160.7668 148.4018 9.991577
v 161.10875 148.30153 9.105474
v 161.24854 148.27249 9.126958
v 161.33955 148.1721 9.201957
v 161.3574 148.02727 9.310373
v 161.29732 147.8768 9.423159
v 161.17538 147.76102 9.510093
v 161.02428 147.71094 9.54788
v 160.88449 147.73997 9.526397
v 160.79347 147.84036 9.451398
v 160.77562 147.9852 9.342981
v 160.83571 148.13567 9.230196
v 160.95764 148.25145 9.143262
v 161.23125 148.04843 8.757193
v 161.37741 148.07655 8.735435
v 161.49286 148.03119 8.77576
v 161.54665 147.92451 8.867363
v 161.52437 147.7851 8.985699
v 161.43199 147.65031 9.099059
v 161.29428 147.55627 9.17707
v 161.14812 147.52817 9.198828
v 161.03267 147.57352 9.158503
v 160.97888 147.6802 9.066899
v 161.00116 147.81961 8.948564
v 161.09354 147.95439 8.835203
v 161.49356 147.70576 8.612557
v 161.63513 147.74817 8.693304
v 161.73746 147.73308 8.827013
v 161.77309 147.66455 8.977857
v 161.7325 147.56093 9.105416
v 161.62656 147.45 9.175512
v 161.48366 147.36147 9.169364
v 161.34207 147.31906 9.088616
v 161.23976 147.33415 8.954907
v 161.20412 147.40268 8.804065
v 161.24472 147.5063 8.676505
v 161.35066 147.61723 8.606408
v 161.6345 147.29158 8.334465
v 161.77356 147.36455 8.3222685
v 161.8884 147.38086 8.391028
v 161.94826 147.3361 8.522319
v 161.93707 147.24231 8.680962
v 161.85786 147.12459 8.824449
v 161.73186 147.0145 8.914332
v 161.5928 146.94151 8.926528
v 161.47797 146.92522 8.857769
v 161.41812 146.96996 8.726478
v 161.42929 147.06375 8.567835
v 161.5085 147.18147 8.424348
v 161.9773 147.03572 8.216093
v 162.10927 147.10744 8.292151
v 162.20428 147.12956 8.430022
v 162.23688 147.09616 8.592762
v 162.1983 147.01619 8.736764
v 162.0989 146.91107 8.823444
v 161.96532 146.80898 8.8295765
v 161.83334 146.73726 8.753518
v 161.73833 146.71513 8.615647
v 161.70575 146.74854 8.452908
v 161.74431 146.8285 8.308906
v 161.8437 146.93362 8.222225
v 162.20665 146.64949 8.258991
v 162.34529 146.68669 8.336857
v 162.43373 146.67892 8.489633
v 162.44829 146.62827 8.676382
v 162.38506 146.54828 8.847065
v 162.26099 146.4604 8.955948
v 162.10931 146.38818 8.973856
v 161.97069 146.35098 8.89599
v 161.88223 146.35875 8.743215
v 161.86768 146.40942 8.556466
v 161.93091 146.48941 8.385783
v 162.05498 146.57729 8.276899
v 162.36444 146.38486 7.981788
v 162.51654 146.38086 8.030192
v 162.61702 146.33217 8.124094
v 162.63895 146.25185 8.238332
v 162.57648 146.16139 8.342296
v 162.44632 146.08505 8.408129
v 162.28336 146.04329 8.418191
v 162.13126 146.04729 8.369787
v 162.03078 146.09598 8.275886
v 162.00885 146.1763 8.161648
v 162.07132 146.26675 8.057684
v 162.20148 146.3431 7.991851
v 162.4597 145.92682 7.654107
v 162.59465 145.88504 7.6986885
v 162.66132 145.8189 7.8211527
v 162.64183 145.74611 7.988685
v 162.54141 145.68619 8.156397
v 162.38698 145.6552 8.279348
v 162.2199 145.6614 8.324595
v 162.08495 145.7032 8.280014
v 162.01828 145.76933 8.15755
v 162.03777 145.84212 7.990017
v 162.13817 145.90204 7.8223057
v 162.29262 145.93304 7.699354
v 162.37468 145.51056 7.6389785
v 162.53093 145.49861 7.686858
v 162.63521 145.46487 7.7962675
v 162.6596 145.41843 7.9378896
v 162.59756 145.37167 8.073777
v 162.46571 145.33717 8.16752
v 162.29938 145.32416 8.193998
v 162.14313 145.3361 8.146118
v 162.03885 145.36983 8.036709
v 162.01445 145.41629 7.895087
v 162.07649 145.46303 7.759199
v 162.20834 145.49754 7.665457
v 162.44553 145.11655 7.7385826
v 162.58722 145.1238 7.779813
v 162.67136 145.09084 7.8725424
v 162.67538 145.02647 7.9919243
v 162.59824 144.94795 8.105969
v 162.46057 144.87633 8.184121
v 162.29929 144.8308 8.205438
v 162.1576 144.82353 8.164207
v 162.07346 144.8565 8.071478
v 162.06943 144.92087 7.952096
v 162.14659 144.99937 7.8380504
v 162.28424 145.071 7.759899
v 162.65817 144.95882 7.1383343
v 162.77495 144.94531 7.2398877
v 162.83578 144.86687 7.394497
v 162.82442 144.74449 7.560735
v 162.74385 144.61101 7.6940584
v 162.61569 144.50215 7.7587433
v 162.47429 144.4471 7.7374573
v 162.35751 144.46062 7.6359043
v 162.29668 144.53906 7.4812946
v 162.30804 144.66142 7.3150563
v 162.38861 144.79492 7.181733
v 162.51675 144.90378 7.1170483
v 162.90083 144.64648 6.980666
v 163.01505 144.68729 7.033927
v 163.08424 144.66206 7.1388135
v 163.08992 144.57759 7.267221
v 163.03053 144.4565 7.3847423
v 162.92198 144.33122 7.4598885
v 162.79338 144.23535 7.472524
v 162.67917 144.19455 7.419263
v 162.60995 144.21977 7.3143764
v 162.6043 144.30424 7.185969
v 162.66368 144.42534 7.0684476
v 162.77222 144.5506 6.9933014
v 163.27322 144.25266 6.9453244
v 163.37247 144.3009 7.062282
v 163.40814 144.30284 7.216647
v 163.37071 144.25795 7.3670583
v 163.27019 144.17827 7.4732127
v 163.13351 144.08513 7.5066667
v 162.9973 144.00348 7.4584556
v 162.89807 143.95523 7.341498
v 162.86238 143.9533 7.187133
v 162.89983 143.99817 7.0367217
v 163.00034 144.07787 6.9305673
v 163.13702 144.171 6.8971133
v 163.54547 143.77608 7.0311656
v 163.62111 143.80351 7.180755
v 163.61485 143.80934 7.350612
v 163.52838 143.79198 7.4952245
v 163.38487 143.75609 7.5758424
v 163.22278 143.71129 7.570865
v 163.08553 143.66959 7.481626
v 163.0099 143.64215 7.332037
v 163.01616 143.63634 7.1621795
v 163.10262 143.65369 7.0175676
v 163.24612 143.68958 6.9369493
v 163.40822 143.73438 6.9419265
v 163.62215 143.40265 7.0975623
v 163.66136 143.42145 7.260076
v 163.62207 143.40257 7.422562
v 163.51479 143.35109 7.5414815
v 163.36827 143.28076 7.5849705
v 163.22179 143.21048 7.541376
v 163.11456 143.15903 7.422379
v 163.07535 143.14023 7.2598653
v 163.11464 143.1591 7.097379
v 163.22192 143.2106 6.97846
v 163.36844 143.28091 6.934971
v 163.51494 143.35121 6.978565
v 163.87076 143.17006 7.0974317
v 163.90028 143.20212 7.259921
v 163.8708 143.17012 7.4224315
v 163.79022 143.08266 7.541419
v 163.68015 142.96315 7.585001
v 163.57004 142.84361 7.5414996
v 163.48943 142.75609 7.4225707
v 163.4599 142.72403 7.2600813
v 163.48938 142.75603 7.0975704
v 163.56996 142.8435 6.978583
v 163.68004 142.96301 6.935001
v 163.79015 143.08253 6.9785028
v 164.1828 142.90967 7.0975018
v 164.20763 142.94543 7.260002
v 164.1828 142.90965 7.4225016
v 164.11497 142.81194 7.5414596
v 164.02234 142.67842 7.5850005
v 163.92969 142.54492 7.5414577
v 163.86186 142.4472 7.4224987
v 163.83704 142.41142 7.259999
v 163.86186 142.4472 7.097499
v 163.92969 142.54494 6.9785414
v 164.02234 142.67844 6.9350004
v 164.11497 142.81194 6.978543
v 164.52448 142.71397 7.0975003
v 164.54237 142.75366 7.26
v 164.52448 142.71397 7.4225
v 164.47556 142.60553 7.5414586
v 164.40874 142.45741 7.5850005
v 164.3419 142.30928 7.5414586
v 164.29298 142.20085 7.4225
v 164.27509 142.16116 7.26
v 164.29298 142.20085 7.0975003
v 164.3419 142.30928 6.978542
v 164.40874 142.45741 6.9350004
v 164.47556 142.60553 6.978542
v 164.86267 142.59358 7.0975003
v 164.8677 142.63683 7.26
v 164.86267 142.59358 7.4225
v 164.84892 142.47542 7.5414586
v 164.83014 142.31401 7.5850005
v 164.81136 142.15259 7.5414586
v 164.79762 142.03444 7.4225
v 164.79259 141.99118 7.26
v 164.79762 142.03444 7.0975003
v 164.81136 142.15259 6.978542
v 164.83014 142.31401 6.9350004
v 164.84892 142.47542 6.978542
v 165.26659 142.63821 7.0975003
v 165.26556 142.68175 7.26
v 165.26659 142.63821 7.4225
v 165.2694 142.51929 7.5414586
v 165.27322 142.35683 7.5850005
v 165.27705 142.19438 7.5414586
v 165.27985 142.07545 7.4225
v 165.28087 142.03192 7.26
v 165.27985 142.07545 7.0975003
v 165.27705 142.19438 6.978542
v 165.27322 142.35683 6.9350004
v 165.2694 142.51929 6.978542
v 165.754 142.61404 7.0975003
v 165.75958 142.65723 7.26
v 165.754 142.61404 7.4225
v 165.73871 142.49606 7.5414586
v 165.71782 142.33492 7.5850005
v 165.69695 142.17377 7.5414586
v 165.68166 142.05579 7.4225
v 165.67606 142.01262 7.26
v 165.68166 142.05579 7.0975003
v 165.69695 142.17377 6.978542
v 165.71782 142.33492 6.9350004
v 165.73871 142.49606 6.978542
v 166.25015 142.50706 7.0975003
v 166.26514 142.54794 7.26
v 166.25015 142.50706 7.4225
v 166.20923 142.39537 7.5414586
v 166.15332 142.24278 7.5850005
v 166.09743 142.09021 7.5414586
v 166.0565 141.9785 7.4225
v 166.04152 141.93762 7.26
v 166.0565 141.9785 7.0975003
v 166.09743 142.09021 6.978542
v 166.15332 142.24278 6.9350004
v 166.20923 142.39537 6.978542
v 166.61728 142.30383 7.0975003
v 166.62842 142.34592 7.26
v 166.61728 142.30383 7.4225
v 166.58684 142.18883 7.5414586
v 166.54526 142.03174 7.5850005
v 166.5037 141.87465 7.5414586
v 166.47325 141.75964 7.4225
v 166.46211 141.71756 7.26
v 166.47325 141.75964 7.0975003
v 166.5037 141.87465 6.978542
v 166.54526 142.03174 6.9350004
v 166.58684 142.18883 6.978542
v 166.992 142.30273 7.0975003
v 166.99226 142.34627 7.26
v 166.992 142.30273 7.4225
v 166.99127 142.18378 7.5414586
v 166.99028 142.02129 7.5850005
v 166.98929 141.85878 7.5414586
v 166.98857 141.73982 7.4225
v 166.9883 141.69629 7.26
v 166.98857 141.73982 7.0975003
v 166.98929 141.85878 6.978542
v 166.99028 142.02129 6.9350004
v 166.99127 142.18378 6.978542
v 167.45036 142.29953 7.0846505
v 167.45316 142.35048 7.2449617
v 167.45119 142.31454 7.409302
v 167.44499 142.2014 7.5336375
v 167.43622 142.04132 7.584652
v 167.42723 141.87723 7.5486765
v 167.42043 141.75308 7.4353504
v 167.41763 141.70215 7.275039
v 167.4196 141.73807 7.110698
v 167.4258 141.85123 6.986363
v 167.43457 142.01129 6.9353485
v 167.44357 142.17538 6.971324
v 167.97072 142.22261 7.0770035
v 167.98819 142.27695 7.2358804
v 167.97595 142.24974 7.4016743
v 167.93727 142.1483 7.5299606
v 167.88254 141.9998 7.586365
v 167.82639 141.84402 7.5557747
v 167.78387 141.72272 7.446386
v 167.7664 141.6684 7.2875085
v 167.77864 141.6956 7.121715
v 167.81732 141.79704 6.9934287
v 167.87207 141.94554 6.9370236
v 167.9282 142.10132 6.967614
v 168.38823 141.99492 7.1968513
v 168.37544 142.02821 7.357631
v 168.32916 141.98167 7.5026226
v 168.26181 141.86778 7.592976
v 168.19142 141.71706 7.6044803
v 168.13686 141.56987 7.5340533
v 168.11275 141.46567 7.400566
v 168.12553 141.43237 7.239786
v 168.17181 141.47891 7.0947943
v 168.23917 141.5928 7.0044413
v 168.30956 141.74353 6.9929366
v 168.36412 141.89072 7.0633636
v 168.7942 141.90814 7.29745
v 168.72948 141.94037 7.4461513
v 168.64783 141.88838 7.5825753
v 168.57114 141.76611 7.670167
v 168.51994 141.60631 7.6854563
v 168.50797 141.45181 7.6243463
v 168.5384 141.34401 7.503212
v 168.60312 141.31178 7.3545103
v 168.68477 141.36377 7.2180862
v 168.76147 141.48605 7.1304946
v 168.81267 141.64584 7.1152053
v 168.82465 141.80034 7.1763153
v 169.10902 141.81845 7.5549273
v 169.04663 141.82263 7.683893
v 168.97589 141.74396 7.7874737
v 168.91577 141.60347 7.837915
v 168.88237 141.43883 7.8217006
v 168.88463 141.29414 7.743176
v 168.92197 141.20819 7.6233807
v 168.98434 141.204 7.494415
v 169.05508 141.28268 7.3908343
v 169.11522 141.42317 7.340393
v 169.14862 141.58781 7.3566074
v 169.14635 141.73248 7.4351325
v 169.57156 141.74995 7.6767454
v 169.51103 141.74272 7.836733
v 169.43442 141.65695 7.956332
v 169.36227 141.51562 8.003496
v 169.3139 141.35661 7.965587
v 169.30228 141.22252 7.8527637
v 169.33052 141.14926 7.6952558
v 169.39105 141.15648 7.5352683
v 169.46767 141.24225 7.415669
v 169.53983 141.38358 7.368505
v 169.5882 141.5426 7.4064136
v 169.59981 141.6767 7.5192375
v 169.8889 141.53534 7.86616
v 169.84512 141.53574 8.029279
v 169.78308 141.45575 8.163895
v 169.71939 141.3168 8.233936
v 169.67111 141.15614 8.220636
v 169.6512 141.0168 8.127558
v 169.66498 140.93613 7.979643
v 169.70876 140.93573 7.8165236
v 169.7708 141.01573 7.681908
v 169.83449 141.15466 7.611867
v 169.88277 141.31532 7.625167
v 169.90268 141.45467 7.7182446
v 170.22731 141.5103 7.815186
v 170.22832 141.5203 7.983118
v 170.22731 141.445 8.133561
v 170.22453 141.30461 8.226205
v 170.22075 141.13672 8.236225
v 170.21696 140.98633 8.160936
v 170.21419 140.89372 8.020514
v 170.21318 140.88371 7.8525815
v 170.21419 140.959 7.7021384
v 170.21696 141.0994 7.6094947
v 170.22075 141.26729 7.5994744
v 170.22453 141.4177 7.6747627
v 170.66245 141.52379 7.8179536
v 170.66194 141.5338 7.9858875
v 170.66245 141.45851 8.136329
v 170.66382 141.31808 8.228968
v 170.66568 141.15016 8.238981
v 170.66756 140.99973 8.163686
v 170.66891 140.9071 8.023258
v 170.66942 140.8971 7.8553243
v 170.66891 140.97238 7.7048826
v 170.66756 141.11281 7.612244
v 170.66568 141.28073 7.6022305
v 170.66382 141.43117 7.6775255
v 171.11166 141.52039 7.8172565
v 171.1118 141.53041 7.9851904
v 171.11166 141.45511 8.135632
v 171.11131 141.31468 8.228269
v 171.11081 141.14674 8.23828
v 171.11032 140.9963 8.162983
v 171.10995 140.90367 8.022553
v 171.10982 140.89366 7.854619
v 171.10995 140.96895 7.7041783
v 171.11032 141.10938 7.6115413
v 171.11081 141.27731 7.6015296
v 171.11131 141.42775 7.676827
v 171.55585 141.52116 7.817414
v 171.55583 141.53117 7.9853477
v 171.55585 141.45587 8.135789
v 171.5559 141.31544 8.228426
v 171.55595 141.1475 8.238437
v 171.55602 140.99707 8.16314
v 171.55606 140.90443 8.02271
v 171.55608 140.89442 7.854776
v 171.55606 140.96971 7.704335
v 171.55602 141.11015 7.611698
v 171.55595 141.27808 7.601687
v 171.5559 141.42853 7.676984
v 172.00117 141.4931 7.7562137
v 172.00119 141.53737 7.9185166
v 172.00119 141.49455 8.08121
v 172.00116 141.37613 8.200701
v 172.00111 141.21382 8.244971
v 172.00107 141.05113 8.202159
v 172.00102 140.93164 8.083735
v 172.00099 140.88737 7.9214325
v 172.001 140.93019 7.758739
v 172.00102 141.04861 7.6392484
v 172.00108 141.2109 7.594978
v 172.00113 141.37361 7.63779
v 172.45193 141.49397 7.757576
v 172.45282 141.53746 7.920087
v 172.45193 141.49388 8.082576
v 172.44952 141.37492 8.201506
v 172.44623 141.21245 8.245007
v 172.44295 141.04999 8.201426
v 172.44054 140.93109 8.0824375
v 172.43967 140.88759 7.919927
v 172.44055 140.93117 7.7574377
v 172.44296 141.05013 7.638509
v 172.44624 141.2126 7.595007
v 172.44954 141.37506 7.638589
v 172.93564 141.47226 7.757495
v 172.94255 141.51524 7.919994
v 172.93565 141.47226 8.082495
v 172.91678 141.35481 8.201455
v 172.89102 141.19437 8.244999
v 172.86525 141.03392 8.20146
v 172.84637 140.91646 8.082503
v 172.83948 140.87347 7.9200044
v 172.84637 140.91646 7.7575035
v 172.86523 141.0339 7.6385436
v 172.891 141.19435 7.5949993
v 172.91678 141.3548 7.6385384
v 173.48413 141.30034 7.7575035
v 173.50966 141.3356 7.920004
v 173.48413 141.30034 8.082503
v 173.41438 141.20396 8.201461
v 173.3191 141.07233 8.245001
v 173.22382 140.94069 8.201458
v 173.15407 140.84433 8.082499
v 173.12854 140.80905 7.919998
v 173.15408 140.84433 7.7574987
v 173.22383 140.94069 7.6385417
v 173.3191 141.07233 7.595001
v 173.41438 141.20396 7.638544
v 173.78543 140.88347 7.757503
v 173.81894 140.91127 7.9200034
v 173.78543 140.88347 8.082503
v 173.69386 140.80753 8.20146
v 173.56877 140.7038 8.245
v 173.4437 140.60007 8.201457
v 173.35213 140.52412 8.082498
v 173.3186 140.49634 7.919997
v 173.35213 140.52414 7.7574973
v 173.4437 140.60007 7.6385403
v 173.56877 140.7038 7.5950003
v 173.69386 140.80753 7.6385436
v 174.08861 140.5949 7.7710495
v 174.11386 140.62024 7.935434
v 174.07771 140.58395 8.095683
v 173.98987 140.49577 8.208858
v 173.87386 140.37932 8.244634
v 173.76076 140.2658 8.193424
v 173.6809 140.18561 8.068952
v 173.65564 140.16026 7.904567
v 173.69177 140.19653 7.744318
v 173.77963 140.28473 7.6311426
v 173.89565 140.40118 7.595367
v 174.00874 140.51471 7.6465764
v 174.40318 140.26985 7.782155
v 174.42932 140.30528 7.946282
v 174.39388 140.27916 8.106889
v 174.30637 140.19844 8.220941
v 174.19022 140.0848 8.257877
v 174.07655 139.96864 8.207803
v 173.99583 139.88112 8.084133
v 173.9697 139.84567 7.9200063
v 174.00513 139.87181 7.7593994
v 174.09265 139.95251 7.6453476
v 174.2088 140.06618 7.6084104
v 174.32246 140.18233 7.6584854
v 174.76036 139.88853 8.040546
v 174.75198 139.98045 8.199383
v 174.67964 140.01378 8.329377
v 174.5627 139.97957 8.395699
v 174.43251 139.887 8.380576
v 174.32396 139.76085 8.288062
v 174.26611 139.63496 8.142944
v 174.27449 139.54305 7.9841084
v 174.34683 139.50972 7.8541136
v 174.46378 139.54393 7.787792
v 174.59396 139.6365 7.8029146
v 174.70253 139.76265 7.895429
v 174.95888 139.77359 8.623317
v 174.84256 139.84805 8.648749
v 174.69345 139.84393 8.630102
v 174.55153 139.76233 8.572372
v 174.4548 139.62509 8.491028
v 174.42921 139.46901 8.407865
v 174.4816 139.33589 8.345166
v 174.59793 139.26143 8.319734
v 174.74704 139.26555 8.338381
v 174.88896 139.34717 8.396111
v 174.98567 139.4844 8.477455
v 175.01128 139.64049 8.560618
v 175.02716 139.73117 8.847756
v 174.87697 139.74355 8.84688
v 174.73296 139.67259 8.841777
v 174.63371 139.53731 8.833815
v 174.60582 139.37395 8.825125
v 174.65677 139.22629 8.818037
v 174.77289 139.13388 8.814451
v 174.92308 139.1215 8.815327
v 175.0671 139.19246 8.82043
v 175.16634 139.32774 8.828393
v 175.19423 139.4911 8.837082
v 175.14328 139.63876 8.84417
v 175.18336 139.66374 9.251238
v 175.03189 139.65666 9.247142
v 174.89673 139.5681 9.23762
v 174.81409 139.4218 9.225224
v 174.80614 139.25694 9.213273
v 174.87497 139.1177 9.204972
v 175.00218 139.04141 9.202544
v 175.15366 139.0485 9.206639
v 175.28882 139.13704 9.216162
v 175.37144 139.28336 9.228559
v 175.37941 139.44821 9.240508
v 175.31056 139.58745 9.24881
v 175.21764 139.56587 9.492084
v 175.08527 139.47633 9.489657
v 175.00641 139.32858 9.4507475
v 175.00223 139.16223 9.385778
v 175.0738 139.02184 9.312158
v 175.202 138.94502 9.249614
v 175.35242 138.95238 9.214904
v 175.48479 139.04192 9.217329
v 175.56364 139.18967 9.25624
v 175.56783 139.35602 9.321209
v 175.49625 139.4964 9.394829
v 175.36806 139.57321 9.457374
v 175.42867 139.51889 9.921042
v 175.30284 139.421 9.911566
v 175.2271 139.27089 9.853667
v 175.22174 139.10873 9.762859
v 175.28821 138.97801 9.663476
v 175.40868 138.91374 9.582145
v 175.55087 138.93314 9.54066
v 175.6767 139.03102 9.550136
v 175.75244 139.18114 9.608035
v 175.7578 139.34329 9.698842
v 175.69133 139.47401 9.798226
v 175.57086 139.53828 9.879557
v 175.8017 139.30789 10.301692
v 175.68813 139.21498 10.323852
v 175.59135 139.07768 10.272998
v 175.53731 138.93279 10.162757
v 175.54047 138.8191 10.022667
v 175.59999 138.76712 9.890265
v 175.69992 138.79074 9.80103
v 175.81348 138.88365 9.778871
v 175.91025 139.02095 9.829724
v 175.9643 139.16585 9.939966
v 175.96114 139.27953 10.080055
v 175.90163 139.33153 10.212457
v 176.20604 138.99498 10.589593
v 176.09856 138.88246 10.637259
v 175.99608 138.75067 10.594195
v 175.9261 138.63493 10.471944
v 175.90735 138.56625 10.303261
v 175.94485 138.56305 10.133345
v 176.02856 138.62614 10.007724
v 176.13606 138.73868 9.960059
v 176.23854 138.87045 10.003121
v 176.30852 138.98619 10.125373
v 176.32727 139.05487 10.294056
v 176.28976 139.05809 10.463972
v 176.41873 138.66629 10.744113
v 176.29573 138.55246 10.694529
v 176.20729 138.42438 10.583544
v 176.1771 138.31636 10.440897
v 176.21323 138.25735 10.304811
v 176.30602 138.26317 10.211747
v 176.43059 138.33223 10.1866455
v 176.55357 138.44606 10.236229
v 176.64203 138.57414 10.347214
v 176.67223 138.68216 10.489861
v 176.6361 138.74117 10.625948
v 176.5433 138.73535 10.71901
v 176.61086 138.41537 10.868345
v 176.49977 138.28906 10.851812
v 176.43672 138.15201 10.758335
v 176.43858 138.04095 10.612962
v 176.50487 137.98563 10.454644
v 176.61781 138.00089 10.325803
v 176.74716 138.08263 10.2609625
v 176.85825 138.20894 10.277495
v 176.92131 138.346 10.370973
v 176.91943 138.45705 10.516346
v 176.85315 138.51236 10.674664
v 176.7402 138.49712 10.803505
v 176.92926 138.1307 10.971852
v 176.83495 137.99142 10.916459
v 176.7823 137.85237 10.798839
v 176.78543 137.75082 10.650507
v 176.84349 137.71399 10.5112095
v 176.94093 137.75172 10.418271
v 177.05165 137.85394 10.396594
v 177.14597 137.99323 10.451987
v 177.19861 138.13228 10.569608
v 177.19548 138.23383 10.717939
v 177.13742 138.27066 10.857237
v 177.03998 138.23293 10.950175
v 177.35193 137.85881 11.248399
v 177.24846 137.72697 11.216388
v 177.17137 137.61227 11.107803
v 177.14133 137.54543 10.951742
v 177.16635 137.54434 10.79002
v 177.23978 137.60933 10.66597
v 177.34189 137.72296 10.612831
v 177.44536 137.8548 10.644843
v 177.52245 137.96951 10.753427
v 177.5525 138.03636 10.909489
v 177.52747 138.03743 11.071211
v 177.45406 137.97244 11.195261
v 177.70947 137.50374 11.185402
v 177.59927 137.37685 11.189415
v 177.50113 137.27434 11.107582
v 177.44136 137.22366 10.961831
v 177.43597 137.2384 10.791216
v 177.4864 137.3146 10.641452
v 177.57915 137.43185 10.552669
v 177.68936 137.55873 10.5486555
v 177.78749 137.66125 10.630488
v 177.84726 137.71193 10.776239
v 177.85265 137.69719 10.946856
v 177.80222 137.62099 11.096619
v 178.02621 137.28806 11.250025
v 177.92273 137.15584 11.2261715
v 177.84323 137.0401 11.120241
v 177.80905 136.97183 10.960619
v 177.82932 136.96933 10.790075
v 177.8986 137.03328 10.654306
v 177.99837 137.14653 10.589693
v 178.10185 137.27875 10.613546
v 178.18134 137.3945 10.719477
v 178.21552 137.46277 10.879099
v 178.19525 137.46527 11.049643
v 178.12596 137.40132 11.185411
v 178.29662 137.0517 11.164909
v 178.18211 136.92868 11.099787
v 178.10793 136.80382 10.972877
v 178.09393 136.71056 10.818185
v 178.14389 136.67387 10.677161
v 178.2444 136.70363 10.587592
v 178.36855 136.79182 10.573479
v 178.48305 136.91483 10.638601
v 178.55722 137.0397 10.765511
v 178.57121 137.13297 10.920202
v 178.52127 137.16963 11.061226
v 178.42075 137.1399 11.150795
v 178.65768 136.81721 11.443819
v 178.53395 136.71039 11.440666
v 178.4279 136.58742 11.353785
v 178.36795 136.48126 11.206454
v 178.37015 136.42036 11.038153
v 178.43393 136.42104 10.893975
v 178.54219 136.4831 10.812555
v 178.66592 136.58992 10.815709
v 178.77199 136.71289 10.902591
v 178.83194 136.81905 11.049921
v 178.82973 136.87994 11.218223
v 178.76596 136.87927 11.362399
v 179.02559 136.44902 11.502376
v 178.91008 136.33392 11.542701
v 178.79579 136.21922 11.495953
v 178.71335 136.13564 11.374656
v 178.68483 136.10558 11.211313
v 178.7179 136.13708 11.049691
v 178.80367 136.22173 10.933097
v 178.91916 136.3368 10.892771
v 179.03345 136.4515 10.93952
v 179.1159 136.5351 11.060817
v 179.14441 136.56516 11.224159
v 179.11136 136.53365 11.385781
v 179.35736 136.1486 11.489926
v 179.24478 136.03603 11.544267
v 179.12807 135.91931 11.511719
v 179.03851 135.82974 11.401005
v 179.00009 135.7913 11.241789
v 179.02312 135.81432 11.076735
v 179.10141 135.8926 10.950067
v 179.21399 136.00517 10.895726
v 179.3307 136.12189 10.928273
v 179.42026 136.21146 11.038988
v 179.45868 136.2499 11.198204
v 179.43565 136.22688 11.363258
v 179.65894 135.8209 11.50144
v 179.54417 135.70587 11.545001
v 179.4294 135.59082 11.501479
v 179.34538 135.50659 11.382536
v 179.3146 135.47575 11.220041
v 179.34535 135.50656 11.057535
v 179.42935 135.59077 10.938563
v 179.54413 135.70581 10.895001
v 179.65889 135.82086 10.938523
v 179.74292 135.90508 11.057467
v 179.77368 135.93591 11.219962
v 179.74295 135.9051 11.382467
v 179.97131 135.50989 11.50146
v 179.85965 135.39182 11.545
v 179.748 135.27374 11.501457
v 179.66628 135.18732 11.382498
v 179.63635 135.15569 11.219997
v 179.66628 135.18732 11.057497
v 179.748 135.27376 10.93854
v 179.85966 135.39183 10.895
v 179.97131 135.50989 10.938543
v 180.05304 135.59633 11.057503
v 180.08296 135.62796 11.220003
v 180.05304 135.59631 11.382503
v 180.28517 135.22662 11.50146
v 180.1908 135.09433 11.545
v 180.09642 134.96205 11.501458
v 180.02733 134.86522 11.382499
v 180.00204 134.82977 11.219998
v 180.02733 134.86522 11.057499
v 180.09642 134.96205 10.938541
v 180.1908 135.09435 10.895
v 180.28519 135.22662 10.938543
v 180.35426 135.32346 11.057503
v 180.37956 135.3589 11.220003
v 180.35426 135.32346 11.382503
v 180.6829 135.00479 11.50094
v 180.58049 134.87881 11.544999
v 180.4779 134.75261 11.501974
v 180.40263 134.66 11.383394
v 180.37485 134.62582 11.221033
v 180.40198 134.65921 11.058396
v 180.47678 134.75122 10.93906
v 180.5792 134.87721 10.895002
v 180.68178 135.0034 10.938027
v 180.75705 135.09601 11.056606
v 180.78485 135.1302 11.218967
v 180.7577 135.09682 11.381605
v 180.9567 134.58778 11.543087
v 180.834 134.47281 11.56157
v 180.72124 134.3762 11.495509
v 180.64862 134.32385 11.362607
v 180.63562 134.32977 11.198473
v 180.6857 134.39238 11.047087
v 180.78545 134.49492 10.949014
v 180.90814 134.6099 10.930531
v 181.0209 134.7065 10.996591
v 181.09352 134.75885 11.129494
v 181.10652 134.75293 11.293628
v 181.05644 134.6903 11.445013
v 181.32411 134.22493 11.444622
v 181.21016 134.10124 11.446941
v 181.08887 134.01239 11.373147
v 180.99272 133.98221 11.243011
v 180.94753 134.01875 11.091405
v 180.96535 134.11226 10.95895
v 181.04144 134.23764 10.881138
v 181.1554 134.36133 10.8788185
v 181.2767 134.45018 10.952613
v 181.37283 134.48036 11.082748
v 181.41805 134.44382 11.234355
v 181.4002 134.35033 11.36681
v 181.56822 133.94412 11.150155
v 181.4637 133.81525 11.160572
v 181.36057 133.73071 11.085861
v 181.28648 133.7132 10.946043
v 181.26128 133.76736 10.778581
v 181.2917 133.87874 10.6283455
v 181.36963 134.01744 10.535593
v 181.47415 134.14633 10.525176
v 181.57729 134.23085 10.599886
v 181.65137 134.24838 10.739704
v 181.67657 134.1942 10.907167
v 181.64615 134.08284 11.057403
v 181.86742 133.75981 11.2019415
v 181.77327 133.6246 11.168405
v 181.69905 133.52312 11.056154
v 181.66466 133.48256 10.895266
v 181.67929 133.51378 10.728851
v 181.73904 133.60843 10.6015
v 181.8279 133.74113 10.547336
v 181.92204 133.87634 10.580873
v 181.99626 133.97781 10.693123
v 182.03065 134.01839 10.854011
v 182.01602 133.98717 11.020426
v 181.95628 133.89252 11.147778
v 182.21895 133.52246 11.21043
v 182.1384 133.37608 11.190794
v 182.07443 133.2573 11.090162
v 182.0442 133.19792 10.935497
v 182.0558 133.2139 10.768242
v 182.10614 133.30092 10.633213
v 182.1817 133.43567 10.566591
v 182.26227 133.58205 10.586226
v 182.32623 133.70085 10.686859
v 182.35646 133.76021 10.841524
v 182.34485 133.74425 11.008779
v 182.29453 133.65723 11.143807
v 182.6138 133.31604 11.215826
v 182.54953 133.16829 11.167438
v 182.50359 133.0625 11.044972
v 182.48827 133.02701 10.881244
v 182.50769 133.07132 10.720122
v 182.55664 133.18358 10.604781
v 182.62201 133.3337 10.566126
v 182.68628 133.48145 10.614513
v 182.73224 133.58723 10.736979
v 182.74754 133.62273 10.900708
v 182.72812 133.57841 11.061829
v 182.67917 133.46616 11.17717
v 183.01463 133.12222 11.214547
v 182.94083 132.97778 11.169908
v 182.88696 132.87262 11.050148
v 182.86751 132.8349 10.887357
v 182.88765 132.87474 10.725155
v 182.942 132.98146 10.607003
v 183.016 133.12645 10.56456
v 183.08983 133.27089 10.6092
v 183.14368 133.37605 10.72896
v 183.16313 133.41377 10.89175
v 183.14299 133.37393 11.053953
v 183.08864 133.26723 11.172105
v 183.41095 132.92142 11.215009
v 183.3726 132.7633 11.172199
v 183.34447 132.64717 11.053779
v 183.3341 132.60413 10.891477
v 183.34428 132.6457 10.728782
v 183.37228 132.76077 10.609288
v 183.41058 132.91849 10.565015
v 183.44894 133.0766 10.607823
v 183.47707 133.19273 10.726245
v 183.48743 133.23578 10.888547
v 183.47725 133.1942 11.051241
v 183.44926 133.07913 11.170734
v 183.85591 132.92033 11.214996
v 183.836 132.75905 11.171463
v 183.82141 132.64099 11.05251
v 183.81607 132.59776 10.890013
v 183.82141 132.64096 10.72751
v 183.83598 132.75902 10.608546
v 183.85591 132.92029 10.564996
v 183.87582 133.08157 10.608529
v 183.89041 133.19965 10.727482
v 183.89575 133.24286 10.889979
v 183.89043 133.19966 11.052482
v 183.87584 133.0816 11.171446
v 184.2876 132.81166 11.215002
v 184.2204 132.6637 11.171465
v 184.17122 132.55537 11.052511
v 184.15321 132.51573 10.890013
v 184.1712 132.55537 10.72751
v 184.2204 132.66368 10.608549
v 184.28758 132.81163 10.5650015
v 184.35478 132.9596 10.608538
v 184.40396 133.06792 10.727492
v 184.42197 133.10756 10.889991
v 184.40396 133.06792 11.052492
v 184.35478 132.95961 11.171454
v 184.64641 132.5301 11.213713
v 184.60776 132.37692 11.155896
v 184.58134 132.2723 11.026833
v 184.57426 132.24425 10.861105
v 184.58842 132.30031 10.703119
v 184.62 132.42545 10.595209
v 184.66055 132.58614 10.566287
v 184.6992 132.73932 10.624104
v 184.72562 132.84395 10.753167
v 184.73268 132.872 10.918896
v 184.71854 132.81593 11.07688
v 184.68697 132.6908 11.184792
v 185.09184 132.51958 11.202396
v 185.10074 132.37514 11.116798
v 185.10832 132.29301 10.970321
v 185.11256 132.2952 10.802211
v 185.11234 132.38112 10.657515
v 185.10768 132.52774 10.575003
v 185.09987 132.69577 10.576784
v 185.09097 132.84021 10.662381
v 185.08339 132.92233 10.808859
v 185.07915 132.92015 10.976969
v 185.07938 132.83423 11.121665
v 185.08403 132.68762 11.204177
v 185.48418 132.47574 11.209044
v 185.50322 132.34193 11.108329
v 185.53223 132.27704 10.955651
v 185.56339 132.29843 10.791921
v 185.58838 132.4004 10.66101
v 185.60048 132.55562 10.597996
v 185.59648 132.72247 10.619762
v 185.57742 132.8563 10.720478
v 185.54843 132.92119 10.873156
v 185.51727 132.89978 11.036885
v 185.49228 132.79782 11.167796
v 185.48016 132.64261 11.230811
v 185.77011 132.50345 11.302747
v 185.8371 132.36388 11.229399
v 185.9376 132.28966 11.124257
v 186.04471 132.30066 11.015496
v 186.1297 132.39394 10.932259
v 186.1698 132.5445 10.896847
v 186.15428 132.712 10.91875
v 186.08728 132.85158 10.992099
v 185.98677 132.9258 11.0972395
v 185.87967 132.9148 11.206
v 185.79468 132.82152 11.289238
v 185.75458 132.67096 11.32465
v 185.931 132.6086 11.561568
v 186.00475 132.45804 11.541011
v 186.12405 132.35985 11.481047
v 186.25693 132.34035 11.397743
v 186.36778 132.40475 11.313421
v 186.42691 132.53581 11.250675
v 186.41847 132.6984 11.226317
v 186.34473 132.84895 11.246876
v 186.22543 132.94714 11.30684
v 186.09254 132.96664 11.390143
v 185.98169 132.90224 11.474465
v 185.92256 132.77118 11.537211
v 186.25519 132.84363 11.7802
v 186.28839 132.6787 11.768514
v 186.37656 132.54814 11.720353
v 186.49608 132.48691 11.648624
v 186.61491 132.51143 11.572546
v 186.70123 132.61513 11.512504
v 186.7319 132.7702 11.484586
v 186.69872 132.93513 11.496272
v 186.61055 133.0657 11.544433
v 186.49103 133.12692 11.616161
v 186.3722 133.1024 11.69224
v 186.28587 132.99872 11.752282
v 186.54399 132.74538 12.307403
v 186.57433 132.58662 12.261297
v 186.65495 132.47661 12.163261
v 186.76427 132.44481 12.039562
v 186.87297 132.49973 11.923346
v 186.95193 132.62666 11.845752
v 186.98003 132.7916 11.827572
v 186.94968 132.95035 11.873677
v 186.86905 133.06036 11.971714
v 186.75975 133.09218 12.095412
v 186.65105 133.03725 12.211629
v 186.57207 132.91031 12.289223
v 187.09572 132.77553 12.618563
v 187.09978 132.61101 12.583342
v 187.11514 132.4861 12.4714775
v 187.13771 132.43427 12.312946
v 187.16142 132.4694 12.150225
v 187.17995 132.58209 12.026915
v 187.1883 132.74213 11.976056
v 187.18425 132.90665 12.011277
v 187.16887 133.03156 12.12314
v 187.1463 133.08339 12.281672
v 187.12259 133.04826 12.444393
v 187.10406 132.93558 12.567704
v 187.60245 132.74832 12.501148
v 187.59477 132.58807 12.451554
v 187.58102 132.47487 12.329306
v 187.56488 132.43903 12.167159
v 187.55067 132.49016 12.008562
v 187.5422 132.61456 11.896009
v 187.54175 132.7789 11.859661
v 187.54944 132.93915 11.909255
v 187.56319 133.05235 12.031504
v 187.57933 133.0882 12.19365
v 187.59354 133.03706 12.352247
v 187.602 132.91266 12.4648
v 187.99884 132.71721 12.537444
v 187.96072 132.56395 12.479539
v 187.93732 132.45871 12.350625
v 187.9349 132.42966 12.185244
v 187.95412 132.4846 12.027709
v 187.9898 132.60881 11.920233
v 188.03242 132.76901 11.891613
v 188.07054 132.92227 11.949518
v 188.09393 133.02751 12.078433
v 188.09636 133.05656 12.243814
v 188.07715 133.00162 12.401348
v 188.04146 132.8774 12.508824
v 188.4264 132.5581 12.533668
v 188.32838 132.42575 12.499451
v 188.25327 132.32516 12.387488
v 188.2212 132.28333 12.22778
v 188.24077 132.31142 12.063121
v 188.30673 132.40195 11.937631
v 188.40141 132.53062 11.884933
v 188.49944 132.663 11.91915
v 188.57454 132.76358 12.031114
v 188.60661 132.80542 12.190821
v 188.58704 132.77731 12.35548
v 188.52109 132.6868 12.48097
v 188.75945 132.26373 12.530064
v 188.64523 132.14107 12.515532
v 188.55132 132.04012 12.419163
v 188.50284 131.98792 12.266779
v 188.51282 131.99847 12.09921
v 188.57857 132.06894 11.961357
v 188.68248 132.18044 11.890158
v 188.79669 132.3031 11.904689
v 188.89061 132.40405 12.001058
v 188.93907 132.45625 12.153442
v 188.9291 132.4457 12.321011
v 188.86334 132.37523 12.458863
v 189.05505 131.94066 12.541239
v 188.95409 131.81407 12.494316
v 188.88266 131.72089 12.372127
v 188.8599 131.68607 12.207411
v 188.89188 131.71895 12.044304
v 188.97006 131.81073 11.926511
v 189.07349 131.9368 11.885593
v 189.17444 132.06339 11.932515
v 189.24588 132.15657 12.054705
v 189.26865 132.19138 12.21942
v 189.23666 132.1585 12.382527
v 189.15848 132.06673 12.50032
v 189.40697 131.73082 12.63866
v 189.27199 131.63382 12.583359
v 189.17464 131.54445 12.4499
v 189.14102 131.48668 12.274042
v 189.18013 131.47597 12.102909
v 189.28148 131.5152 11.982353
v 189.41792 131.59384 11.944679
v 189.5529 131.69084 11.999981
v 189.65025 131.7802 12.13344
v 189.68387 131.83797 12.309297
v 189.64476 131.84868 12.480431
v 189.54341 131.80946 12.6009865
v 189.48816 131.48918 12.771556
v 189.33324 131.42986 12.650709
v 189.23022 131.32318 12.503284
v 189.20673 131.19774 12.368784
v 189.26903 131.08716 12.283247
v 189.40044 131.02106 12.269593
v 189.56575 131.01715 12.331482
v 189.72066 131.07649 12.452329
v 189.82367 131.18317 12.599752
v 189.84718 131.30861 12.734253
v 189.78488 131.41919 12.81979
v 189.65346 131.48529 12.833444
v 189.40729 131.42172 12.799493
v 189.26643 131.33504 12.694592
v 189.18985 131.19891 12.577789
v 189.19806 131.04985 12.480381
v 189.28888 130.92776 12.428468
v 189.43794 130.86539 12.43596
v 189.60533 130.87943 12.50085
v 189.74619 130.96613 12.60575
v 189.82277 131.10223 12.722553
v 189.81456 131.25131 12.8199625
v 189.72375 131.37338 12.871876
v 189.57468 131.43576 12.864383
v 189.51767 131.03798 13.114791
v 189.3758 130.96194 13.000005
v 189.29442 130.85931 12.8702965
v 189.29538 130.7576 12.76042
v 189.37839 130.68405 12.699818
v 189.52121 130.65837 12.704728
v 189.6856 130.68744 12.773835
v 189.82747 130.76349 12.888621
v 189.90883 130.8661 13.01833
v 189.90788 130.96783 13.128206
v 189.82487 131.04138 13.188808
v 189.68205 131.06706 13.183898
v 189.42543 130.44449 13.093013
v 189.5537 130.44038 12.997232
v 189.7191 130.44449 12.97979
v 189.87732 130.45573 13.04536
v 189.98596 130.4711 13.176372
v 190.0159 130.48645 13.337722
v 189.95914 130.4977 13.486176
v 189.83087 130.50182 13.581957
v 189.66547 130.4977 13.5994
v 189.50725 130.48645 13.53383
v 189.3986 130.4711 13.402818
v 189.36865 130.45573 13.241467
v 189.36865 130.08682 12.994643
v 189.49704 130.09303 12.868513
v 189.66232 130.08682 12.820268
v 189.82025 130.06984 12.862835
v 189.9285 130.04665 12.984808
v 189.95804 130.02347 13.153505
v 189.90097 130.00648 13.323725
v 189.7726 130.00027 13.449856
v 189.6073 130.00648 13.498101
v 189.44937 130.02347 13.455534
v 189.34114 130.04665 13.33356
v 189.3116 130.06984 13.164863
v 189.43127 129.59961 12.95142
v 189.58421 129.59962 12.881261
v 189.7517 129.60016 12.89704
v 189.88889 129.60109 12.99453
v 189.959 129.60216 13.147606
v 189.94325 129.60306 13.315253
v 189.84589 129.60358 13.45255
v 189.69296 129.60356 13.522709
v 189.52547 129.60303 13.506929
v 189.38828 129.6021 13.409441
v 189.31816 129.60104 13.256364
v 189.33391 129.60013 13.0887165
v 189.4776 129.14905 12.916408
v 189.64029 129.15742 12.874427
v 189.80217 129.16553 12.919527
v 189.91985 129.17122 13.039624
v 189.96179 129.17294 13.202538
v 189.91676 129.17026 13.364615
v 189.79684 129.16388 13.4824295
v 189.63414 129.1555 13.52441
v 189.47227 129.1474 13.47931
v 189.3546 129.14171 13.359213
v 189.31265 129.13998 13.1963
v 189.35768 129.14267 13.034221
v 189.53114 128.65564 12.919081
v 189.68295 128.71326 12.875109
v 189.83496 128.77103 12.9182205
v 189.94644 128.81345 13.036864
v 189.98752 128.82915 13.199248
v 189.94717 128.81393 13.361863
v 189.83623 128.77187 13.481136
v 189.68442 128.71425 13.525108
v 189.53241 128.65648 13.481997
v 189.42093 128.61406 13.363353
v 189.37987 128.59836 13.200969
v 189.4202 128.61357 13.038354
v 189.81244 128.25635 12.917977
v 189.94363 128.35245 12.87495
v 190.07462 128.4484 12.919007
v 190.17029 128.51846 13.0383415
v 190.205 128.54387 13.200979
v 190.16948 128.51782 13.36334
v 190.07321 128.44728 13.481921
v 189.94202 128.35118 13.524947
v 189.81104 128.25523 13.480891
v 189.71536 128.18517 13.361556
v 189.68065 128.15976 13.198919
v 189.71617 128.1858 13.036558
v 190.084 127.89229 12.91869
v 190.20955 127.995384 12.875004
v 190.33516 128.09854 12.918402
v 190.42717 128.1741 13.037254
v 190.46092 128.20184 13.199716
v 190.42738 128.1743 13.362254
v 190.33553 128.09888 13.481318
v 190.20998 127.99578 13.525003
v 190.08437 127.892624 13.481606
v 189.99236 127.817055 13.362753
v 189.95859 127.78933 13.200292
v 189.99214 127.816864 13.037753
v 190.38904 127.552925 12.918575
v 190.50723 127.66443 12.875
v 190.62544 127.77595 12.918509
v 190.71199 127.85759 13.037442
v 190.74368 127.8875 13.199934
v 190.71204 127.857635 13.362442
v 190.62552 127.776024 13.481425
v 190.50732 127.66452 13.525001
v 190.38911 127.553 13.481492
v 190.30257 127.47135 13.362557
v 190.27087 127.44145 13.200067
v 190.30252 127.471306 13.037558
v 190.70009 127.23908 12.918542
v 190.82051 127.34819 12.875001
v 190.94093 127.45729 12.918543
v 191.0291 127.537155 13.037501
v 191.06137 127.56639 13.200002
v 191.0291 127.537155 13.362502
v 190.94093 127.45729 13.48146
v 190.82051 127.34818 13.525001
v 190.70009 127.23908 13.481458
v 190.61192 127.15922 13.362499
v 190.57965 127.12998 13.199999
v 190.61192 127.15922 13.037499
v 190.97433 126.90797 12.918542
v 191.10443 127.00534 12.875001
v 191.23451 127.102715 12.918542
v 191.32976 127.173996 13.0375
v 191.36461 127.20009 13.200001
v 191.32976 127.173996 13.3625
v 191.23451 127.102715 13.481459
v 191.10443 127.00534 13.525001
v 190.97433 126.90797 13.481459
v 190.87909 126.83668 13.3625
v 190.84424 126.810585 13.200001
v 190.87909 126.83668 13.0375
v 191.23024 126.530235 12.918542
v 191.35335 126.6363 12.875001
v 191.47646 126.74237 12.918542
v 191.56659 126.820015 13.0375
v 191.59956 126.84844 13.200001
v 191.56659 126.820015 13.3625
v 191.47646 126.74237 13.481459
v 191.35335 126.6363 13.525001
v 191.23024 126.530235 13.481459
v 191.14012 126.45258 13.3625
v 191.10713 126.424164 13.200001
v 191.14012 126.45258 13.0375
v 191.52185 126.17017 12.970248
v 191.62303 126.27496 12.886096
v 191.73988 126.395996 12.886053
v 191.84111 126.50082 12.970133
v 191.89955 126.561356 13.115806
v 191.89958 126.561386 13.284038
v 191.84119 126.5009 13.429752
v 191.74 126.3961 13.513906
v 191.62314 126.27508 13.5139475
v 191.52193 126.17026 13.429868
v 191.46349 126.10972 13.284196
v 191.46346 126.10969 13.115963
v 191.83627 125.86471 12.960543
v 191.94498 125.96687 12.883111
v 192.06671 126.08276 12.89127
v 192.16885 126.181335 12.982833
v 192.22403 126.236176 13.133266
v 192.21748 126.23258 13.302261
v 192.15092 126.171524 13.444536
v 192.04222 126.06936 13.521969
v 191.9205 125.95347 13.51381
v 191.81836 125.8549 13.422247
v 191.76317 125.80006 13.271813
v 191.76973 125.80365 13.102818
v 192.18156 125.56169 12.940023
v 192.31766 125.649445 12.910312
v 192.44765 125.74823 12.972589
v 192.53671 125.83158 13.1101675
v 192.561 125.87715 13.286184
v 192.51399 125.87275 13.453475
v 192.40826 125.819534 13.567215
v 192.27219 125.73178 13.596927
v 192.14218 125.632996 13.53465
v 192.05312 125.549644 13.397071
v 192.02882 125.50407 13.221054
v 192.07585 125.50848 13.053763
v 192.38629 125.13179 12.856247
v 192.54074 125.18149 12.85477
v 192.68239 125.2654 12.948087
v 192.7733 125.361046 13.111194
v 192.78911 125.4428 13.300387
v 192.72557 125.488754 13.4649725
v 192.59972 125.48659 13.560849
v 192.44528 125.4369 13.562326
v 192.30362 125.35298 13.469009
v 192.2127 125.25734 13.3059025
v 192.1969 125.17558 13.116709
v 192.26044 125.12963 12.952124
v 192.53934 124.83129 13.167822
v 192.68497 124.90758 13.157633
v 192.81659 125.000374 13.241143
v 192.89897 125.08481 13.395977
v 192.91 125.13827 13.580646
v 192.84676 125.146416 13.745668
v 192.72615 125.10708 13.8468275
v 192.58054 125.03079 13.857017
v 192.4489 124.937996 13.773506
v 192.36653 124.85356 13.618672
v 192.35548 124.8001 13.434003
v 192.41875 124.791954 13.26898
v 192.81319 124.56095 13.205857
v 192.93845 124.67257 13.189395
v 193.0545 124.76999 13.260968
v 193.13028 124.82711 13.4014
v 193.14543 124.82862 13.57306
v 193.09593 124.774124 13.729954
v 192.99503 124.678215 13.830041
v 192.86977 124.5666 13.846503
v 192.7537 124.46918 13.77493
v 192.67793 124.412056 13.634499
v 192.66278 124.410545 13.462837
v 192.71228 124.46504 13.3059435
v 193.14452 124.22993 13.222833
v 193.26305 124.34869 13.210816
v 193.36992 124.45587 13.284273
v 193.4365 124.52276 13.423522
v 193.44493 124.53142 13.591249
v 193.39296 124.47954 13.742515
v 193.29453 124.38101 13.836785
v 193.17598 124.262245 13.848802
v 193.0691 124.15506 13.775345
v 193.00255 124.08818 13.636096
v 192.99411 124.07952 13.468369
v 193.04608 124.1314 13.317103
v 193.45901 123.915436 13.222929
v 193.57767 124.03408 13.210843
v 193.6847 124.14111 13.284275
v 193.75142 124.20784 13.423549
v 193.75996 124.216385 13.591346
v 193.70804 124.16446 13.742706
v 193.60956 124.06598 13.837071
v 193.4909 123.94733 13.849157
v 193.38388 123.8403 13.775725
v 193.31715 123.773575 13.636452
v 193.30861 123.76503 13.468655
v 193.36053 123.81695 13.317294
v 193.73415 123.561035 13.248543
v 193.84904 123.67594 13.205001
v 193.96394 123.79085 13.248542
v 194.04807 123.87496 13.367499
v 194.07886 123.905754 13.53
v 194.04807 123.87496 13.6925
v 193.96396 123.79085 13.811459
v 193.84904 123.67594 13.8550005
v 193.73415 123.561035 13.81146
v 193.65002 123.47692 13.692501
v 193.61923 123.44613 13.530002
v 193.65002 123.47692 13.367501
v 194.05061 123.24459 13.248542
v 194.1638 123.361176 13.205001
v 194.27701 123.47777 13.248542
v 194.35988 123.56311 13.3675
v 194.39021 123.59435 13.530001
v 194.35988 123.56311 13.692501
v 194.27701 123.47777 13.811459
v 194.1638 123.361176 13.8550005
v 194.05061 123.24459 13.811459
v 193.96774 123.15924 13.6925
v 193.93741 123.128006 13.530001
v 193.96774 123.15924 13.3675
v 194.38565 122.92939 13.248542
v 194.48772 123.05583 13.205001
v 194.58978 123.182274 13.248542
v 194.6645 123.27484 13.3675
v 194.69186 123.308716 13.530001
v 194.6645 123.27484 13.6925
v 194.58978 123.182274 13.811459
v 194.48772 123.05583 13.8550005
v 194.38565 122.92939 13.811459
v 194.31093 122.83682 13.6925
v 194.28358 122.80294 13.530001
v 194.31093 122.83682 13.3675
v 194.77507 122.661865 13.248542
v 194.85452 122.80362 13.205001
v 194.93398 122.94537 13.248543
v 194.99213 123.04914 13.367501
v 195.01343 123.08712 13.530002
v 194.99213 123.04914 13.692501
v 194.93398 122.94537 13.81146
v 194.85452 122.80362 13.8550005
v 194.77507 122.661865 13.811459
v 194.7169 122.5581 13.6925
v 194.6956 122.52012 13.53
v 194.7169 122.5581 13.3675
v 195.18175 122.48053 13.248542
v 195.26108 122.62235 13.205001
v 195.34041 122.76417 13.248542
v 195.39848 122.86799 13.3675
v 195.41974 122.90599 13.530001
v 195.39848 122.86799 13.6925
v 195.34041 122.76417 13.811459
v 195.26108 122.62235 13.8550005
v 195.18175 122.48053 13.811459
v 195.12367 122.37672 13.6925
v 195.10242 122.338715 13.530001
v 195.12367 122.37672 13.3675
v 195.57803 122.21623 13.248542
v 195.62831 122.370766 13.205001
v 195.67857 122.52529 13.248542
v 195.71538 122.63842 13.3675
v 195.72885 122.679825 13.530001
v 195.71538 122.63842 13.6925
v 195.67857 122.52529 13.811459
v 195.62831 122.370766 13.8550005
v 195.57803 122.21623 13.811459
v 195.54124 122.10311 13.6925
v 195.52777 122.06171 13.530001
v 195.54124 122.10311 13.3675
v 196.07182 122.16872 13.265917
v 196.07303 122.32613 13.206581
v 196.0743 122.49213 13.233905
v 196.07529 122.62222 13.340569
v 196.07574 122.68156 13.49799
v 196.07553 122.65423 13.663988
v 196.07472 122.54757 13.794085
v 196.07352 122.39015 13.85342
v 196.07225 122.22416 13.826096
v 196.07126 122.09407 13.719433
v 196.0708 122.03474 13.562012
v 196.07101 122.06206 13.396013
v 196.51704 122.16396 13.273802
v 196.51576 122.31884 13.208141
v 196.5152 122.48581 13.228719
v 196.51547 122.62013 13.33002
v 196.51653 122.68581 13.484901
v 196.51808 122.665245 13.651863
v 196.51971 122.56395 13.786167
v 196.52098 122.409065 13.851828
v 196.52156 122.2421 13.83125
v 196.52129 122.10778 13.729949
v 196.52023 122.04211 13.575067
v 196.51868 122.06267 13.408106
v 196.92508 122.14143 13.285492
v 196.91573 122.290245 13.208022
v 196.91916 122.458336 13.214508
v 196.93446 122.600655 13.303211
v 196.95753 122.679085 13.450363
v 196.9822 122.67259 13.616535
v 197.00183 122.58293 13.757202
v 197.01117 122.43412 13.834672
v 197.00774 122.26603 13.828186
v 196.99243 122.1237 13.739483
v 196.96936 122.04528 13.592331
v 196.9447 122.051765 13.426159
v 197.21216 122.18626 13.146821
v 197.20096 122.34715 13.117829
v 197.24077 122.50902 13.154354
v 197.32094 122.62849 13.246608
v 197.41997 122.67354 13.369872
v 197.51134 122.6321 13.4911175
v 197.57054 122.51529 13.577856
v 197.58174 122.35439 13.606848
v 197.54192 122.19253 13.570323
v 197.46176 122.07307 13.478069
v 197.36272 122.028015 13.354805
v 197.27136 122.06944 13.23356
v 197.43051 122.058876 12.890498
v 197.40189 122.207695 12.815809
v 197.43582 122.37183 12.799723
v 197.52322 122.50732 12.84655
v 197.64069 122.577835 12.943743
v 197.75673 122.56449 13.065258
v 197.84024 122.47087 13.178537
v 197.86888 122.32205 13.253226
v 197.83495 122.15791 13.269313
v 197.74753 122.02243 13.222486
v 197.63007 121.95191 13.125293
v 197.51404 121.965256 13.003777
v 197.95175 121.92058 12.597918
v 197.94447 122.05666 12.49928
v 197.95175 122.22372 12.48072
v 197.97166 122.37696 12.547212
v 197.99887 122.47534 12.680938
v 198.02606 122.49251 12.846067
v 198.04597 122.42384 12.998354
v 198.05327 122.28776 13.0969925
v 198.04597 122.12071 13.115552
v 198.02606 121.96746 13.049061
v 197.99887 121.86908 12.915334
v 197.97166 121.85192 12.750204
v 198.37968 121.96479 12.712264
v 198.3927 122.08707 12.617686
v 198.3835 122.24077 12.596517
v 198.35454 122.384705 12.654428
v 198.3136 122.48031 12.775903
v 198.27164 122.50197 12.928391
v 198.2399 122.44388 13.071034
v 198.22688 122.321594 13.165612
v 198.23608 122.16789 13.186782
v 198.26505 122.02396 13.128871
v 198.30598 121.92835 13.007396
v 198.34795 121.90669 12.854907
v 198.42679 122.21642 12.912481
usemtl mat_41
s 1
f 4835 4835 4836
f 4836 4835 4837
f 4835 4835 4837
f 4837 4835 4838
f 4835 4835 4838
f 4838 4835 4839
f 4835 4835 4839
f 4839 4835 4840
f 4835 4835 4840
f 4840 4835 4841
f 4835 4835 4841
f 4841 4835 4842
f 4835 4835 4842
f 4842 4835 4843
f 4835 4835 4843
f 4843 4835 4844
f 4835 4835 4844
f 4844 4835 4845
f 4835 4835 4845
f 4845 4835 4846
f 4835 4835 4846
f 4846 4835 4847
f 4835 4835 4847
f 4847 4835 4836
f 4836 4837 4848
f 4848 4837 4849
f 4837 4838 4849
f 4849 4838 4850
f 4838 4839 4850
f 4850 4839 4851
f 4839 4840 4851
f 4851 4840 4852
f 4840 4841 4852
f 4852 4841 4853
f 4841 4842 4853
f 4853 4842 4854
f 4842 4843 4854
f 4854 4843 4855
f 4843 4844 4855
f 4855 4844 4856
f 4844 4845 4856
f 4856 4845 4857
f 4845 4846 4857
f 4857 4846 4858
f 4846 4847 4858
f 4858 4847 4859
f 4847 4836 4859
f 4859 4836 4848
f 4848 4849 4860
f 4860 4849 4861
f 4849 4850 4861
f 4861 4850 4862
f 4850 4851 4862
f 4862 4851 4863
f 4851 4852 4863
f 4863 4852 4864
f 4852 4853 4864
f 4864 4853 4865
f 4853 4854 4865
f 4865 4854 4866
f 4854 4855 4866
f 4866 4855 4867
f 4855 4856 4867
f 4867 4856 4868
f 4856 4857 4868
f 4868 4857 4869
f 4857 4858 4869
f 4869 4858 4870
f 4858 4859 4870
f 4870 4859 4871
f 4859 4848 4871
f 4871 4848 4860
f 4860 4861 4872
f 4872 4861 4873
f 4861 4862 4873
f 4873 4862 4874
f 4862 4863 4874
f 4874 4863 4875
f 4863 4864 4875
f 4875 4864 4876
f 4864 4865 4876
f 4876 4865 4877
f 4865 4866 4877
f 4877 4866 4878
f 4866 4867 4878
f 4878 4867 4879
f 4867 4868 4879
f 4879 4868 4880
f 4868 4869 4880
f 4880 4869 4881
f 4869 4870 4881
f 4881 4870 4882
f 4870 4871 4882
f 4882 4871 4883
f 4871 4860 4883
f 4883 4860 4872
f 4872 4873 4884
f 4884 4873 4885
f 4873 4874 4885
f 4885 4874 4886
f 4874 4875 4886
f 4886 4875 4887
f 4875 4876 4887
f 4887 4876 4888
f 4876 4877 4888
f 4888 4877 4889
f 4877 4878 4889
f 4889 4878 4890
f 4878 4879 4890
f 4890 4879 4891
f 4879 4880 4891
f 4891 4880 4892
f 4880 4881 4892
f 4892 4881 4893
f 4881 4882 4893
f 4893 4882 4894
f 4882 4883 4894
f 4894 4883 4895
f 4883 4872 4895
f 4895 4872 4884
f 4884 4885 4896
f 4896 4885 4897
f 4885 4886 4897
f 4897 4886 4898
f 4886 4887 4898
f 4898 4887 4899
f 4887 4888 4899
f 4899 4888 4900
f 4888 4889 4900
f 4900 4889 4901
f 4889 4890 4901
f 4901 4890 4902
f 4890 4891 4902
f 4902 4891 4903
f 4891 4892 4903
f 4903 4892 4904
f 4892 4893 4904
f 4904 4893 4905
f 4893 4894 4905
f 4905 4894 4906
f 4894 4895 4906
f 4906 4895 4907
f 4895 4884 4907
f 4907 4884 4896
f 4896 4897 4908
f 4908 4897 4909
f 4897 4898 4909
f 4909 4898 4910
f 4898 4899 4910
f 4910 4899 4911
f 4899 4900 4911
f 4911 4900 4912
f 4900 4901 4912
f 4912 4901 4913
f 4901 4902 4913
f 4913 4902 4914
f 4902 4903 4914
f 4914 4903 4915
f 4903 4904 4915
f 4915 4904 4916
f 4904 4905 4916
f 4916 4905 4917
f 4905 4906 4917
f 4917 4906 4918
f 4906 4907 4918
f 4918 4907 4919
f 4907 4896 4919
f 4919 4896 4908
f 4908 4909 4920
f 4920 4909 4921
f 4909 4910 4921
f 4921 4910 4922
f 4910 4911 4922
f 4922 4911 4923
f 4911 4912 4923
f 4923 4912 4924
f 4912 4913 4924
f 4924 4913 4925
f 4913 4914 4925
f 4925 4914 4926
f 4914 4915 4926
f 4926 4915 4927
f 4915 4916 4927
f 4927 4916 4928
f 4916 4917 4928
f 4928 4917 4929
f 4917 4918 4929
f 4929 4918 4930
f 4918 4919 4930
f 4930 4919 4931
f 4919 4908 4931
f 4931 4908 4920
f 4920 4921 4932
f 4932 4921 4933
f 4921 4922 4933
f 4933 4922 4934
f 4922 4923 4934
f 4934 4923 4935
f 4923 4924 4935
f 4935 4924 4936
f 4924 4925 4936
f 4936 4925 4937
f 4925 4926 4937
f 4937 4926 4938
f 4926 4927 4938
f 4938 4927 4939
f 4927 4928 4939
f 4939 4928 4940
f 4928 4929 4940
f 4940 4929 4941
f 4929 4930 4941
f 4941 4930 4942
f 4930 4931 4942
f 4942 4931 4943
f 4931 4920 4943
f 4943 4920 4932
f 4932 4933 4944
f 4944 4933 4945
f 4933 4934 4945
f 4945 4934 4946
f 4934 4935 4946
f 4946 4935 4947
f 4935 4936 4947
f 4947 4936 4948
f 4936 4937 4948
f 4948 4937 4949
f 4937 4938 4949
f 4949 4938 4950
f 4938 4939 4950
f 4950 4939 4951
f 4939 4940 4951
f 4951 4940 4952
f 4940 4941 4952
f 4952 4941 4953
f 4941 4942 4953
f 4953 4942 4954
f 4942 4943 4954
f 4954 4943 4955
f 4943 4932 4955
f 4955 4932 4944
f 4944 4945 4956
f 4956 4945 4957
f 4945 4946 4957
f 4957 4946 4958
f 4946 4947 4958
f 4958 4947 4959
f 4947 4948 4959
f 4959 4948 4960
f 4948 4949 4960
f 4960 4949 4961
f 4949 4950 4961
f 4961 4950 4962
f 4950 4951 4962
f 4962 4951 4963
f 4951 4952 4963
f 4963 4952 4964
f 4952 4953 4964
f 4964 4953 4965
f 4953 4954 4965
f 4965 4954 4966
f 4954 4955 4966
f 4966 4955 4967
f 4955 4944 4967
f 4967 4944 4956
f 4956 4957 4968
f 4968 4957 4969
f 4957 4958 4969
f 4969 4958 4970
f 4958 4959 4970
f 4970 4959 4971
f 4959 4960 4971
f 4971 4960 4972
f 4960 4961 4972
f 4972 4961 4973
f 4961 4962 4973
f 4973 4962 4974
f 4962 4963 4974
f 4974 4963 4975
f 4963 4964 4975
f 4975 4964 4976
f 4964 4965 4976
f 4976 4965 4977
f 4965 4966 4977
f 4977 4966 4978
f 4966 4967 4978
f 4978 4967 4979
f 4967 4956 4979
f 4979 4956 4968
f 4968 4969 4980
f 4980 4969 4981
f 4969 4970 4981
f 4981 4970 4982
f 4970 4971 4982
f 4982 4971 4983
f 4971 4972 4983
f 4983 4972 4984
f 4972 4973 4984
f 4984 4973 4985
f 4973 4974 4985
f 4985 4974 4986
f 4974 4975 4986
f 4986 4975 4987
f 4975 4976 4987
f 4987 4976 4988
f 4976 4977 4988
f 4988 4977 4989
f 4977 4978 4989
f 4989 4978 4990
f 4978 4979 4990
f 4990 4979 4991
f 4979 4968 4991
f 4991 4968 4980
f 4980 4981 4992
f 4992 4981 4993
f 4981 4982 4993
f 4993 4982 4994
f 4982 4983 4994
f 4994 4983 4995
f 4983 4984 4995
f 4995 4984 4996
f 4984 4985 4996
f 4996 4985 4997
f 4985 4986 4997
f 4997 4986 4998
f 4986 4987 4998
f 4998 4987 4999
f 4987 4988 4999
f 4999 4988 5000
f 4988 4989 5000
f 5000 4989 5001
f 4989 4990 5001
f 5001 4990 5002
f 4990 4991 5002
f 5002 4991 5003
f 4991 4980 5003
f 5003 4980 4992
f 4992 4993 5004
f 5004 4993 5005
f 4993 4994 5005
f 5005 4994 5006
f 4994 4995 5006
f 5006 4995 5007
f 4995 4996 5007
f 5007 4996 5008
f 4996 4997 5008
f 5008 4997 5009
f 4997 4998 5009
f 5009 4998 5010
f 4998 4999 5010
f 5010 4999 5011
f 4999 5000 5011
f 5011 5000 5012
f 5000 5001 5012
f 5012 5001 5013
f 5001 5002 5013
f 5013 5002 5014
f 5002 5003 5014
f 5014 5003 5015
f 5003 4992 5015
f 5015 4992 5004
f 5004 5005 5016
f 5016 5005 5017
f 5005 5006 5017
f 5017 5006 5018
f 5006 5007 5018
f 5018 5007 5019
f 5007 5008 5019
f 5019 5008 5020
f 5008 5009 5020
f 5020 5009 5021
f 5009 5010 5021
f 5021 5010 5022
f 5010 5011 5022
f 5022 5011 5023
f 5011 5012 5023
f 5023 5012 5024
f 5012 5013 5024
f 5024 5013 5025
f 5013 5014 5025
f 5025 5014 5026
f 5014 5015 5026
f 5026 5015 5027
f 5015 5004 5027
f 5027 5004 5016
f 5016 5017 5028
f 5028 5017 5029
f 5017 5018 5029
f 5029 5018 5030
f 5018 5019 5030
f 5030 5019 5031
f 5019 5020 5031
f 5031 5020 5032
f 5020 5021 5032
f 5032 5021 5033
f 5021 5022 5033
f 5033 5022 5034
f 5022 5023 5034
f 5034 5023 5035
f 5023 5024 5035
f 5035 5024 5036
f 5024 5025 5036
f 5036 5025 5037
f 5025 5026 5037
f 5037 5026 5038
f 5026 5027 5038
f 5038 5027 5039
f 5027 5016 5039
f 5039 5016 5028
f 5028 5029 5040
f 5040 5029 5041
f 5029 5030 5041
f 5041 5030 5042
f 5030 5031 5042
f 5042 5031 5043
f 5031 5032 5043
f 5043 5032 5044
f 5032 5033 5044
f 5044 5033 5045
f 5033 5034 5045
f 5045 5034 5046
f 5034 5035 5046
f 5046 5035 5047
f 5035 5036 5047
f 5047 5036 5048
f 5036 5037 5048
f 5048 5037 5049
f 5037 5038 5049
f 5049 5038 5050
f 5038 5039 5050
f 5050 5039 5051
f 5039 5028 5051
f 5051 5028 5040
f 5040 5041 5052
f 5052 5041 5053
f 5041 5042 5053
f 5053 5042 5054
f 5042 5043 5054
f 5054 5043 5055
f 5043 5044 5055
f 5055 5044 5056
f 5044 5045 5056
f 5056 5045 5057
f 5045 5046 5057
f 5057 5046 5058
f 5046 5047 5058
f 5058 5047 5059
f 5047 5048 5059
f 5059 5048 5060
f 5048 5049 5060
f 5060 5049 5061
f 5049 5050 5061
f 5061 5050 5062
f 5050 5051 5062
f 5062 5051 5063
f 5051 5040 5063
f 5063 5040 5052
f 5052 5053 5064
f 5064 5053 5065
f 5053 5054 5065
f 5065 5054 5066
f 5054 5055 5066
f 5066 5055 5067
f 5055 5056 5067
f 5067 5056 5068
f 5056 5057 5068
f 5068 5057 5069
f 5057 5058 5069
f 5069 5058 5070
f 5058 5059 5070
f 5070 5059 5071
f 5059 5060 5071
f 5071 5060 5072
f 5060 5061 5072
f 5072 5061 5073
f 5061 5062 5073
f 5073 5062 5074
f 5062 5063 5074
f 5074 5063 5075
f 5063 5052 5075
f 5075 5052 5064
f 5064 5065 5076
f 5076 5065 5077
f 5065 5066 5077
f 5077 5066 5078
f 5066 5067 5078
f 5078 5067 5079
f 5067 5068 5079
f 5079 5068 5080
f 5068 5069 5080
f 5080 5069 5081
f 5069 5070 5081
f 5081 5070 5082
f 5070 5071 5082
f 5082 5071 5083
f 5071 5072 5083
f 5083 5072 5084
f 5072 5073 5084
f 5084 5073 5085
f 5073 5074 5085
f 5085 5074 5086
f 5074 5075 5086
f 5086 5075 5087
f 5075 5064 5087
f 5087 5064 5076
f 5076 5077 5088
f 5088 5077 5089
f 5077 5078 5089
f 5089 5078 5090
f 5078 5079 5090
f 5090 5079 5091
f 5079 5080 5091
f 5091 5080 5092
f 5080 5081 5092
f 5092 5081 5093
f 5081 5082 5093
f 5093 5082 5094
f 5082 5083 5094
f 5094 5083 5095
f 5083 5084 5095
f 5095 5084 5096
f 5084 5085 5096
f 5096 5085 5097
f 5085 5086 5097
f 5097 5086 5098
f 5086 5087 5098
f 5098 5087 5099
f 5087 5076 5099
f 5099 5076 5088
f 5088 5089 5100
f 5100 5089 5101
f 5089 5090 5101
f 5101 5090 5102
f 5090 5091 5102
f 5102 5091 5103
f 5091 5092 5103
f 5103 5092 5104
f 5092 5093 5104
f 5104 5093 5105
f 5093 5094 5105
f 5105 5094 5106
f 5094 5095 5106
f 5106 5095 5107
f 5095 5096 5107
f 5107 5096 5108
f 5096 5097 5108
f 5108 5097 5109
f 5097 5098 5109
f 5109 5098 5110
f 5098 5099 5110
f 5110 5099 5111
f 5099 5088 5111
f 5111 5088 5100
f 5100 5101 5112
f 5112 5101 5113
f 5101 5102 5113
f 5113 5102 5114
f 5102 5103 5114
f 5114 5103 5115
f 5103 5104 5115
f 5115 5104 5116
f 5104 5105 5116
f 5116 5105 5117
f 5105 5106 5117
f 5117 5106 5118
f 5106 5107 5118
f 5118 5107 5119
f 5107 5108 5119
f 5119 5108 5120
f 5108 5109 5120
f 5120 5109 5121
f 5109 5110 5121
f 5121 5110 5122
f 5110 5111 5122
f 5122 5111 5123
f 5111 5100 5123
f 5123 5100 5112
f 5112 5113 5124
f 5124 5113 5125
f 5113 5114 5125
f 5125 5114 5126
f 5114 5115 5126
f 5126 5115 5127
f 5115 5116 5127
f 5127 5116 5128
f 5116 5117 5128
f 5128 5117 5129
f 5117 5118 5129
f 5129 5118 5130
f 5118 5119 5130
f 5130 5119 5131
f 5119 5120 5131
f 5131 5120 5132
f 5120 5121 5132
f 5132 5121 5133
f 5121 5122 5133
f 5133 5122 5134
f 5122 5123 5134
f 5134 5123 5135
f 5123 5112 5135
f 5135 5112 5124
f 5124 5125 5136
f 5136 5125 5137
f 5125 5126 5137
f 5137 5126 5138
f 5126 5127 5138
f 5138 5127 5139
f 5127 5128 5139
f 5139 5128 5140
f 5128 5129 5140
f 5140 5129 5141
f 5129 5130 5141
f 5141 5130 5142
f 5130 5131 5142
f 5142 5131 5143
f 5131 5132 5143
f 5143 5132 5144
f 5132 5133 5144
f 5144 5133 5145
f 5133 5134 5145
f 5145 5134 5146
f 5134 5135 5146
f 5146 5135 5147
f 5135 5124 5147
f 5147 5124 5136
f 5136 5137 5148
f 5148 5137 5149
f 5137 5138 5149
f 5149 5138 5150
f 5138 5139 5150
f 5150 5139 5151
f 5139 5140 5151
f 5151 5140 5152
f 5140 5141 5152
f 5152 5141 5153
f 5141 5142 5153
f 5153 5142 5154
f 5142 5143 5154
f 5154 5143 5155
f 5143 5144 5155
f 5155 5144 5156
f 5144 5145 5156
f 5156 5145 5157
f 5145 5146 5157
f 5157 5146 5158
f 5146 5147 5158
f 5158 5147 5159
f 5147 5136 5159
f 5159 5136 5148
f 5148 5149 5160
f 5160 5149 5161
f 5149 5150 5161
f 5161 5150 5162
f 5150 5151 5162
f 5162 5151 5163
f 5151 5152 5163
f 5163 5152 5164
f 5152 5153 5164
f 5164 5153 5165
f 5153 5154 5165
f 5165 5154 5166
f 5154 5155 5166
f 5166 5155 5167
f 5155 5156 5167
f 5167 5156 5168
f 5156 5157 5168
f 5168 5157 5169
f 5157 5158 5169
f 5169 5158 5170
f 5158 5159 5170
f 5170 5159 5171
f 5159 5148 5171
f 5171 5148 5160
f 5160 5161 5172
f 5172 5161 5173
f 5161 5162 5173
f 5173 5162 5174
f 5162 5163 5174
f 5174 5163 5175
f 5163 5164 5175
f 5175 5164 5176
f 5164 5165 5176
f 5176 5165 5177
f 5165 5166 5177
f 5177 5166 5178
f 5166 5167 5178
f 5178 5167 5179
f 5167 5168 5179
f 5179 5168 5180
f 5168 5169 5180
f 5180 5169 5181
f 5169 5170 5181
f 5181 5170 5182
f 5170 5171 5182
f 5182 5171 5183
f 5171 5160 5183
f 5183 5160 5172
f 5172 5173 5184
f 5184 5173 5185
f 5173 5174 5185
f 5185 5174 5186
f 5174 5175 5186
f 5186 5175 5187
f 5175 5176 5187
f 5187 5176 5188
f 5176 5177 5188
f 5188 5177 5189
f 5177 5178 5189
f 5189 5178 5190
f 5178 5179 5190
f 5190 5179 5191
f 5179 5180 5191
f 5191 5180 5192
f 5180 5181 5192
f 5192 5181 5193
f 5181 5182 5193
f 5193 5182 5194
f 5182 5183 5194
f 5194 5183 5195
f 5183 5172 5195
f 5195 5172 5184
f 5184 5185 5196
f 5196 5185 5197
f 5185 5186 5197
f 5197 5186 5198
f 5186 5187 5198
f 5198 5187 5199
f 5187 5188 5199
f 5199 5188 5200
f 5188 5189 5200
f 5200 5189 5201
f 5189 5190 5201
f 5201 5190 5202
f 5190 5191 5202
f 5202 5191 5203
f 5191 5192 5203
f 5203 5192 5204
f 5192 5193 5204
f 5204 5193 5205
f 5193 5194 5205
f 5205 5194 5206
f 5194 5195 5206
f 5206 5195 5207
f 5195 5184 5207
f 5207 5184 5196
f 5196 5197 5208
f 5208 5197 5209
f 5197 5198 5209
f 5209 5198 5210
f 5198 5199 5210
f 5210 5199 5211
f 5199 5200 5211
f 5211 5200 5212
f 5200 5201 5212
f 5212 5201 5213
f 5201 5202 5213
f 5213 5202 5214
f 5202 5203 5214
f 5214 5203 5215
f 5203 5204 5215
f 5215 5204 5216
f 5204 5205 5216
f 5216 5205 5217
f 5205 5206 5217
f 5217 5206 5218
f 5206 5207 5218
f 5218 5207 5219
f 5207 5196 5219
f 5219 5196 5208
f 5208 5209 5220
f 5220 5209 5221
f 5209 5210 5221
f 5221 5210 5222
f 5210 5211 5222
f 5222 5211 5223
f 5211 5212 5223
f 5223 5212 5224
f 5212 5213 5224
f 5224 5213 5225
f 5213 5214 5225
f 5225 5214 5226
f 5214 5215 5226
f 5226 5215 5227
f 5215 5216 5227
f 5227 5216 5228
f 5216 5217 5228
f 5228 5217 5229
f 5217 5218 5229
f 5229 5218 5230
f 5218 5219 5230
f 5230 5219 5231
f 5219 5208 5231
f 5231 5208 5220
f 5220 5221 5232
f 5232 5221 5233
f 5221 5222 5233
f 5233 5222 5234
f 5222 5223 5234
f 5234 5223 5235
f 5223 5224 5235
f 5235 5224 5236
f 5224 5225 5236
f 5236 5225 5237
f 5225 5226 5237
f 5237 5226 5238
f 5226 5227 5238
f 5238 5227 5239
f 5227 5228 5239
f 5239 5228 5240
f 5228 5229 5240
f 5240 5229 5241
f 5229 5230 5241
f 5241 5230 5242
f 5230 5231 5242
f 5242 5231 5243
f 5231 5220 5243
f 5243 5220 5232
f 5232 5233 5244
f 5244 5233 5245
f 5233 5234 5245
f 5245 5234 5246
f 5234 5235 5246
f 5246 5235 5247
f 5235 5236 5247
f 5247 5236 5248
f 5236 5237 5248
f 5248 5237 5249
f 5237 5238 5249
f 5249 5238 5250
f 5238 5239 5250
f 5250 5239 5251
f 5239 5240 5251
f 5251 5240 5252
f 5240 5241 5252
f 5252 5241 5253
f 5241 5242 5253
f 5253 5242 5254
f 5242 5243 5254
f 5254 5243 5255
f 5243 5232 5255
f 5255 5232 5244
f 5244 5245 5256
f 5256 5245 5257
f 5245 5246 5257
f 5257 5246 5258
f 5246 5247 5258
f 5258 5247 5259
f 5247 5248 5259
f 5259 5248 5260
f 5248 5249 5260
f 5260 5249 5261
f 5249 5250 5261
f 5261 5250 5262
f 5250 5251 5262
f 5262 5251 5263
f 5251 5252 5263
f 5263 5252 5264
f 5252 5253 5264
f 5264 5253 5265
f 5253 5254 5265
f 5265 5254 5266
f 5254 5255 5266
f 5266 5255 5267
f 5255 5244 5267
f 5267 5244 5256
f 5256 5257 5268
f 5268 5257 5269
f 5257 5258 5269
f 5269 5258 5270
f 5258 5259 5270
f 5270 5259 5271
f 5259 5260 5271
f 5271 5260 5272
f 5260 5261 5272
f 5272 5261 5273
f 5261 5262 5273
f 5273 5262 5274
f 5262 5263 5274
f 5274 5263 5275
f 5263 5264 5275
f 5275 5264 5276
f 5264 5265 5276
f 5276 5265 5277
f 5265 5266 5277
f 5277 5266 5278
f 5266 5267 5278
f 5278 5267 5279
f 5267 5256 5279
f 5279 5256 5268
f 5268 5269 5280
f 5280 5269 5281
f 5269 5270 5281
f 5281 5270 5282
f 5270 5271 5282
f 5282 5271 5283
f 5271 5272 5283
[truncated: 1,058,555 more chars]
