# Supplementary material for: Heterogeneous somatostatin-expressing neuron population in mouse ventral tegmental area
Source: eLife. 2020 Aug 4;9:e59328. doi: 10.7554/eLife.59328 (PMC7440918; doi:10.7554/eLife.59328)
Supplement: Figure 5—source data 2. — This zip archive contains morphological images of all traced neurons grouped according their electrophysiological profiles. Each subtype’s folder contains a PDF file (with the list of neurons, their original location within the VTA, images of the traced morphology and individual Sholl curves) and two subfolders: ‘3D_gif’ – with *.gif files of the listed neurons; and ‘WaveFront_3D_obj’ – with corresponding *.obj files. *.gif files can be opened by any image viewer. *.obj files save information about the 3D model of the neurons and can be opened/reused with any 3D viewer or graphic software. [file elife-59328-fig5-data2.zip › Morphology_Source/ADP/WaveFront_3D_obj/12.obj]

# OBJ File
mtllib 140317c5_model.mtl
g Path_(14)
v 91.00001 247.65001 15.3
v 91.31137 248.1588 14.952666
v 91.11853 248.21222 14.852473
v 90.89393 248.11499 14.798595
v 90.697754 247.89317 14.805469
v 90.582565 247.6062 14.871253
v 90.57923 247.33096 14.97832
v 90.688644 247.14122 15.097981
v 90.881485 247.08781 15.198174
v 91.10608 247.18504 15.252053
v 91.30225 247.40686 15.245179
v 91.41744 247.69383 15.179396
v 91.42078 247.96906 15.072329
v 90.559586 248.51033 15.2672615
v 90.3337 248.44824 15.156126
v 90.11182 248.2586 15.176728
v 89.953384 247.99223 15.323548
v 89.900856 247.72047 15.557246
v 89.96831 247.51617 15.815203
v 90.13767 247.43407 16.028297
v 90.363556 247.49615 16.139433
v 90.58544 247.68579 16.118832
v 90.74387 247.95216 15.972011
v 90.7964 248.2239 15.738313
v 90.72894 248.4282 15.480357
v 89.7655 248.94266 15.778075
v 89.5461 248.75377 15.719289
v 89.382034 248.49075 15.811631
v 89.317276 248.22404 16.030357
v 89.36916 248.02515 16.316862
v 89.523796 247.94734 16.594376
v 89.739746 248.01146 16.788536
v 89.95915 248.20035 16.847322
v 90.123215 248.46338 16.75498
v 90.18797 248.73007 16.536253
v 90.136086 248.92897 16.24975
v 89.98145 249.00679 15.972237
v 89.07205 249.21104 16.460691
v 88.90435 248.9649 16.373508
v 88.7773 248.68896 16.440475
v 88.724945 248.45715 16.64365
v 88.76132 248.3316 16.92859
v 88.87667 248.34593 17.218948
v 89.04009 248.49632 17.436922
v 89.2078 248.74246 17.524105
v 89.33485 249.01842 17.457138
v 89.3872 249.25021 17.253963
v 89.35082 249.37578 16.969023
v 89.23547 249.36143 16.678665
v 88.15938 249.58655 16.551659
v 87.964195 249.3451 16.62512
v 87.840866 249.09421 16.84209
v 87.82245 248.90111 17.14443
v 87.913864 248.81755 17.451128
v 88.09062 248.8659 17.680004
v 88.30537 249.03322 17.769733
v 88.50055 249.27467 17.69627
v 88.62388 249.52556 17.479301
v 88.6423 249.71864 17.176962
v 88.55089 249.80222 16.870264
v 88.37412 249.75386 16.641386
v 87.64532 250.22969 17.682758
v 87.427124 250.00877 17.71045
v 87.30804 249.74475 17.78797
v 87.31998 249.50836 17.894547
v 87.45974 249.36293 18.001621
v 87.68987 249.34746 18.080505
v 87.94872 249.46606 18.110062
v 88.166916 249.68698 18.082369
v 88.286 249.951 18.00485
v 88.27406 250.18741 17.898273
v 88.1343 250.33282 17.791199
v 87.90417 250.34831 17.712313
v 87.3048 250.88074 18.402624
v 87.08821 250.81625 18.31332
v 86.901085 250.61166 18.263964
v 86.79356 250.32178 18.26778
v 86.79445 250.02425 18.323748
v 86.90352 249.79883 18.416866
v 87.09154 249.7059 18.522188
v 87.30813 249.77037 18.611492
v 87.495255 249.97498 18.660847
v 87.60278 250.26486 18.657032
v 87.60189 250.56238 18.601065
v 87.49283 250.78781 18.507946
v 86.6048 250.76894 19.02582
v 86.3951 250.79414 18.80404
v 86.215645 250.66187 18.603971
v 86.1145 250.40756 18.479223
v 86.11878 250.09938 18.463219
v 86.227325 249.81987 18.56025
v 86.411064 249.64395 18.744314
v 86.62076 249.61876 18.966093
v 86.800224 249.75102 19.166162
v 86.90137 250.00533 19.290913
v 86.89709 250.31352 19.306915
v 86.788536 250.59302 19.209885
v 86.50256 250.20576 18.845846
usemtl mat_1
s 1
f 1 1 2
f 2 1 3
f 1 1 3
f 3 1 4
f 1 1 4
f 4 1 5
f 1 1 5
f 5 1 6
f 1 1 6
f 6 1 7
f 1 1 7
f 7 1 8
f 1 1 8
f 8 1 9
f 1 1 9
f 9 1 10
f 1 1 10
f 10 1 11
f 1 1 11
f 11 1 12
f 1 1 12
f 12 1 13
f 1 1 13
f 13 1 2
f 2 3 14
f 14 3 15
f 3 4 15
f 15 4 16
f 4 5 16
f 16 5 17
f 5 6 17
f 17 6 18
f 6 7 18
f 18 7 19
f 7 8 19
f 19 8 20
f 8 9 20
f 20 9 21
f 9 10 21
f 21 10 22
f 10 11 22
f 22 11 23
f 11 12 23
f 23 12 24
f 12 13 24
f 24 13 25
f 13 2 25
f 25 2 14
f 14 15 26
f 26 15 27
f 15 16 27
f 27 16 28
f 16 17 28
f 28 17 29
f 17 18 29
f 29 18 30
f 18 19 30
f 30 19 31
f 19 20 31
f 31 20 32
f 20 21 32
f 32 21 33
f 21 22 33
f 33 22 34
f 22 23 34
f 34 23 35
f 23 24 35
f 35 24 36
f 24 25 36
f 36 25 37
f 25 14 37
f 37 14 26
f 26 27 38
f 38 27 39
f 27 28 39
f 39 28 40
f 28 29 40
f 40 29 41
f 29 30 41
f 41 30 42
f 30 31 42
f 42 31 43
f 31 32 43
f 43 32 44
f 32 33 44
f 44 33 45
f 33 34 45
f 45 34 46
f 34 35 46
f 46 35 47
f 35 36 47
f 47 36 48
f 36 37 48
f 48 37 49
f 37 26 49
f 49 26 38
f 38 39 50
f 50 39 51
f 39 40 51
f 51 40 52
f 40 41 52
f 52 41 53
f 41 42 53
f 53 42 54
f 42 43 54
f 54 43 55
f 43 44 55
f 55 44 56
f 44 45 56
f 56 45 57
f 45 46 57
f 57 46 58
f 46 47 58
f 58 47 59
f 47 48 59
f 59 48 60
f 48 49 60
f 60 49 61
f 49 38 61
f 61 38 50
f 50 51 62
f 62 51 63
f 51 52 63
f 63 52 64
f 52 53 64
f 64 53 65
f 53 54 65
f 65 54 66
f 54 55 66
f 66 55 67
f 55 56 67
f 67 56 68
f 56 57 68
f 68 57 69
f 57 58 69
f 69 58 70
f 58 59 70
f 70 59 71
f 59 60 71
f 71 60 72
f 60 61 72
f 72 61 73
f 61 50 73
f 73 50 62
f 62 63 74
f 74 63 75
f 63 64 75
f 75 64 76
f 64 65 76
f 76 65 77
f 65 66 77
f 77 66 78
f 66 67 78
f 78 67 79
f 67 68 79
f 79 68 80
f 68 69 80
f 80 69 81
f 69 70 81
f 81 70 82
f 70 71 82
f 82 71 83
f 71 72 83
f 83 72 84
f 72 73 84
f 84 73 85
f 73 62 85
f 85 62 74
f 74 75 86
f 86 75 87
f 75 76 87
f 87 76 88
f 76 77 88
f 88 77 89
f 77 78 89
f 89 78 90
f 78 79 90
f 90 79 91
f 79 80 91
f 91 80 92
f 80 81 92
f 92 81 93
f 81 82 93
f 93 82 94
f 82 83 94
f 94 83 95
f 83 84 95
f 95 84 96
f 84 85 96
f 96 85 97
f 85 74 97
f 97 74 86
f 86 87 98
f 98 87 98
f 87 88 98
f 98 88 98
f 88 89 98
f 98 89 98
f 89 90 98
f 98 90 98
f 90 91 98
f 98 91 98
f 91 92 98
f 98 92 98
f 92 93 98
f 98 93 98
f 93 94 98
f 98 94 98
f 94 95 98
f 98 95 98
f 95 96 98
f 98 96 98
f 96 97 98
f 98 97 98
f 97 86 98
f 98 86 98

g Path_(12)
v 96.525 252.52501 15.3
v 96.55045 251.92567 15.288102
v 96.8185 252.02002 15.16145
v 97.007904 252.24966 15.069306
v 97.067924 252.5531 15.036361
v 96.98246 252.84901 15.071442
v 96.77443 253.0581 15.165148
v 96.49956 253.12436 15.292372
v 96.231514 253.03001 15.4190235
v 96.04211 252.80035 15.511168
v 95.982086 252.49692 15.544113
v 96.06755 252.20102 15.509032
v 96.27558 251.99193 15.415326
v 96.87588 251.92694 15.926528
v 97.160194 252.03096 15.867885
v 97.356255 252.26735 15.81096
v 97.411514 252.57278 15.771008
v 97.31117 252.86542 15.758732
v 97.082115 253.06685 15.777422
v 96.78572 253.12308 15.82207
v 96.501396 253.01907 15.880713
v 96.305336 252.78267 15.937638
v 96.25008 252.47723 15.977591
v 96.35042 252.1846 15.989866
v 96.579475 251.98318 15.971176
v 96.85415 251.91446 16.502102
v 97.153114 251.9925 16.494394
v 97.37485 252.20978 16.517641
v 97.459946 252.50807 16.565617
v 97.3856 252.80746 16.625462
v 97.17172 253.02773 16.681143
v 96.87564 253.10983 16.717741
v 96.576675 253.0318 16.725449
v 96.354935 252.81451 16.7022
v 96.269844 252.51622 16.654226
v 96.34419 252.21683 16.59438
v 96.55806 251.99658 16.538698
v 96.899055 251.83087 16.78599
v 97.164185 251.90193 16.72548
v 97.38881 252.1063 16.77623
v 97.51275 252.38922 16.924644
v 97.50278 252.67487 17.130953
v 97.36158 252.88673 17.339878
v 97.12699 252.96802 17.495438
v 96.861855 252.89696 17.555948
v 96.63723 252.69258 17.505198
v 96.5133 252.40967 17.356783
v 96.52326 252.12401 17.150473
v 96.66446 251.91216 16.94155
v 97.604294 251.65308 17.431593
v 97.81373 251.86647 17.460213
v 97.95438 252.13907 17.621525
v 97.988556 252.39787 17.872309
v 97.907104 252.5735 18.145365
v 97.73184 252.61891 18.367527
v 97.50974 252.52193 18.479269
v 97.300316 252.30855 18.45065
v 97.15967 252.03593 18.289335
v 97.12549 251.77715 18.038553
v 97.20694 251.60152 17.765497
v 97.382195 251.5561 17.543335
v 98.072815 251.24176 17.988722
v 98.30271 251.42862 18.02659
v 98.45289 251.69989 18.175678
v 98.48311 251.98286 18.39604
v 98.385284 252.20172 18.628628
v 98.185616 252.29784 18.811121
v 97.937614 252.24544 18.894619
v 97.70772 252.05856 18.85675
v 97.55754 251.78731 18.707663
v 97.52732 251.50432 18.4873
v 97.625145 251.28546 18.254713
v 97.824814 251.18936 18.072222
v 98.40094 250.95602 18.677374
v 98.68257 251.0482 18.631916
v 98.89029 251.27472 18.652155
v 98.96844 251.5749 18.732668
v 98.89608 251.86832 18.851881
v 98.6926 252.07634 18.977852
v 98.41252 252.14322 19.076826
v 98.13089 252.05106 19.122284
v 97.92317 251.82452 19.102043
v 97.84502 251.52434 19.021532
v 97.91737 251.23093 18.902319
v 98.12086 251.0229 18.776348
v 98.49228 250.95009 19.464054
v 98.79081 251.03024 19.43373
v 99.00946 251.2497 19.411491
v 99.08966 251.54962 19.4033
v 99.00991 251.84969 19.411346
v 98.79159 252.06947 19.43348
v 98.49318 252.15009 19.463766
v 98.19466 252.06995 19.494091
v 97.976 251.8505 19.516329
v 97.8958 251.55055 19.52452
v 97.97555 251.2505 19.516472
v 98.19388 251.03072 19.49434
v 98.55273 250.94997 20.18339
v 98.821304 251.03046 20.049778
v 99.01787 251.25014 19.951982
v 99.08976 251.55017 19.916204
v 99.0177 251.85014 19.952034
v 98.82101 252.06969 20.049866
v 98.55238 252.14996 20.18349
v 98.283806 252.06949 20.317102
v 98.08724 251.8498 20.414898
v 98.01535 251.54976 20.450676
v 98.08741 251.24979 20.414846
v 98.2841 251.03026 20.317013
v 99.09041 250.95003 20.665094
v 99.29057 251.03046 20.441645
v 99.43708 251.2501 20.278057
v 99.49067 251.55013 20.218164
v 99.43698 251.85011 20.278017
v 99.2904 252.06969 20.441574
v 99.0902 252.15002 20.665014
v 98.89004 252.0696 20.888464
v 98.74353 251.84995 21.052052
v 98.68994 251.54993 21.111942
v 98.74363 251.24994 21.052092
v 98.89021 251.03036 20.888533
v 99.09024 251.55002 20.665077
usemtl mat_2
s 1
f 99 99 100
f 100 99 101
f 99 99 101
f 101 99 102
f 99 99 102
f 102 99 103
f 99 99 103
f 103 99 104
f 99 99 104
f 104 99 105
f 99 99 105
f 105 99 106
f 99 99 106
f 106 99 107
f 99 99 107
f 107 99 108
f 99 99 108
f 108 99 109
f 99 99 109
f 109 99 110
f 99 99 110
f 110 99 111
f 99 99 111
f 111 99 100
f 100 101 112
f 112 101 113
f 101 102 113
f 113 102 114
f 102 103 114
f 114 103 115
f 103 104 115
f 115 104 116
f 104 105 116
f 116 105 117
f 105 106 117
f 117 106 118
f 106 107 118
f 118 107 119
f 107 108 119
f 119 108 120
f 108 109 120
f 120 109 121
f 109 110 121
f 121 110 122
f 110 111 122
f 122 111 123
f 111 100 123
f 123 100 112
f 112 113 124
f 124 113 125
f 113 114 125
f 125 114 126
f 114 115 126
f 126 115 127
f 115 116 127
f 127 116 128
f 116 117 128
f 128 117 129
f 117 118 129
f 129 118 130
f 118 119 130
f 130 119 131
f 119 120 131
f 131 120 132
f 120 121 132
f 132 121 133
f 121 122 133
f 133 122 134
f 122 123 134
f 134 123 135
f 123 112 135
f 135 112 124
f 124 125 136
f 136 125 137
f 125 126 137
f 137 126 138
f 126 127 138
f 138 127 139
f 127 128 139
f 139 128 140
f 128 129 140
f 140 129 141
f 129 130 141
f 141 130 142
f 130 131 142
f 142 131 143
f 131 132 143
f 143 132 144
f 132 133 144
f 144 133 145
f 133 134 145
f 145 134 146
f 134 135 146
f 146 135 147
f 135 124 147
f 147 124 136
f 136 137 148
f 148 137 149
f 137 138 149
f 149 138 150
f 138 139 150
f 150 139 151
f 139 140 151
f 151 140 152
f 140 141 152
f 152 141 153
f 141 142 153
f 153 142 154
f 142 143 154
f 154 143 155
f 143 144 155
f 155 144 156
f 144 145 156
f 156 145 157
f 145 146 157
f 157 146 158
f 146 147 158
f 158 147 159
f 147 136 159
f 159 136 148
f 148 149 160
f 160 149 161
f 149 150 161
f 161 150 162
f 150 151 162
f 162 151 163
f 151 152 163
f 163 152 164
f 152 153 164
f 164 153 165
f 153 154 165
f 165 154 166
f 154 155 166
f 166 155 167
f 155 156 167
f 167 156 168
f 156 157 168
f 168 157 169
f 157 158 169
f 169 158 170
f 158 159 170
f 170 159 171
f 159 148 171
f 171 148 160
f 160 161 172
f 172 161 173
f 161 162 173
f 173 162 174
f 162 163 174
f 174 163 175
f 163 164 175
f 175 164 176
f 164 165 176
f 176 165 177
f 165 166 177
f 177 166 178
f 166 167 178
f 178 167 179
f 167 168 179
f 179 168 180
f 168 169 180
f 180 169 181
f 169 170 181
f 181 170 182
f 170 171 182
f 182 171 183
f 171 160 183
f 183 160 172
f 172 173 184
f 184 173 185
f 173 174 185
f 185 174 186
f 174 175 186
f 186 175 187
f 175 176 187
f 187 176 188
f 176 177 188
f 188 177 189
f 177 178 189
f 189 178 190
f 178 179 190
f 190 179 191
f 179 180 191
f 191 180 192
f 180 181 192
f 192 181 193
f 181 182 193
f 193 182 194
f 182 183 194
f 194 183 195
f 183 172 195
f 195 172 184
f 184 185 196
f 196 185 197
f 185 186 197
f 197 186 198
f 186 187 198
f 198 187 199
f 187 188 199
f 199 188 200
f 188 189 200
f 200 189 201
f 189 190 201
f 201 190 202
f 190 191 202
f 202 191 203
f 191 192 203
f 203 192 204
f 192 193 204
f 204 193 205
f 193 194 205
f 205 194 206
f 194 195 206
f 206 195 207
f 195 184 207
f 207 184 196
f 196 197 208
f 208 197 209
f 197 198 209
f 209 198 210
f 198 199 210
f 210 199 211
f 199 200 211
f 211 200 212
f 200 201 212
f 212 201 213
f 201 202 213
f 213 202 214
f 202 203 214
f 214 203 215
f 203 204 215
f 215 204 216
f 204 205 216
f 216 205 217
f 205 206 217
f 217 206 218
f 206 207 218
f 218 207 219
f 207 196 219
f 219 196 208
f 208 209 220
f 220 209 220
f 209 210 220
f 220 210 220
f 210 211 220
f 220 211 220
f 211 212 220
f 220 212 220
f 212 213 220
f 220 213 220
f 213 214 220
f 220 214 220
f 214 215 220
f 220 215 220
f 215 216 220
f 220 216 220
f 216 217 220
f 220 217 220
f 217 218 220
f 220 218 220
f 218 219 220
f 220 219 220
f 219 208 220
f 220 208 220

g Path_(13)
v 94.9 250.90001 15.3
v 95.3193 250.47096 15.289439
v 95.142746 250.41699 15.039689
v 94.901146 250.49243 14.859689
v 94.65924 250.6771 14.797669
v 94.48185 250.92148 14.87025
v 94.416504 251.16011 15.0579815
v 94.48071 251.32906 15.310561
v 94.657265 251.38304 15.560312
v 94.898865 251.3076 15.740313
v 95.14077 251.12294 15.802332
v 95.31816 250.87856 15.729752
v 95.38351 250.63991 15.54202
v 95.82533 250.99399 14.974819
v 95.687065 250.88383 14.7207155
v 95.45823 250.89833 14.51169
v 95.200134 251.0336 14.40375
v 94.98193 251.25339 14.42582
v 94.86211 251.49881 14.571985
v 94.87275 251.7041 14.80308
v 95.01101 251.81425 15.057183
v 95.239845 251.79976 15.266209
v 95.49795 251.66449 15.374148
v 95.71614 251.4447 15.352078
v 95.835976 251.19928 15.205914
v 96.26934 251.54135 14.586701
v 96.10763 251.40157 14.37071
v 95.84774 251.37547 14.193337
v 95.5593 251.47006 14.102109
v 95.31961 251.65999 14.12147
v 95.19289 251.89436 14.246233
v 95.21309 252.11038 14.442967
v 95.3748 252.25015 14.658958
v 95.6347 252.27625 14.836332
v 95.92313 252.18166 14.92756
v 96.16282 251.99173 14.908199
v 96.28954 251.75737 14.783436
v 96.327225 251.94554 14.103829
v 96.063194 251.818 13.924881
v 95.75388 251.82516 13.793027
v 95.48219 251.96516 13.743596
v 95.32091 252.20045 13.789834
v 95.31325 252.468 13.919352
v 95.461266 252.6961 14.097445
v 95.7253 252.82365 14.276392
v 96.03461 252.81648 14.408247
v 96.3063 252.6765 14.457678
v 96.46758 252.44121 14.41144
v 96.47524 252.17366 14.281922
v 96.276474 252.13939 13.242636
v 96.00132 251.99628 13.182617
v 95.691025 252.00848 13.144664
v 95.42875 252.17274 13.138946
v 95.28476 252.44505 13.166995
v 95.29764 252.75243 13.221295
v 95.463936 253.01251 13.287297
v 95.73909 253.15564 13.347317
v 96.049385 253.14342 13.38527
v 96.31166 252.97916 13.390988
v 96.45565 252.70686 13.362939
v 96.44277 252.39948 13.308639
v 96.27631 252.07913 12.417363
v 95.99947 251.93849 12.4095545
v 95.68936 251.95512 12.403933
v 95.42907 252.12456 12.402003
v 95.288345 252.40141 12.404283
v 95.304886 252.71149 12.410161
v 95.47427 252.97171 12.418062
v 95.751114 253.11235 12.42587
v 96.061226 253.09572 12.431492
v 96.32152 252.92628 12.433422
v 96.46224 252.64943 12.431143
v 96.4457 252.33936 12.425264
v 96.26837 252.16112 11.507526
v 95.98832 252.06013 11.369962
v 95.68221 252.10532 11.276107
v 95.432076 252.28456 11.251108
v 95.30493 252.54984 11.301664
v 95.334854 252.83006 11.414229
v 95.51382 253.05017 11.558642
v 95.79387 253.15115 11.696206
v 96.099976 253.10597 11.790061
v 96.350105 252.92673 11.81506
v 96.47725 252.66145 11.7645035
v 96.447334 252.38121 11.651938
v 96.52901 252.74612 11.289278
v 96.28423 252.63837 11.069642
v 95.98323 252.65604 10.910824
v 95.706665 252.79437 10.855379
v 95.52863 253.01633 10.918163
v 95.49684 253.26242 11.082354
v 95.61981 253.46672 11.303955
v 95.864586 253.57448 11.523591
v 96.16559 253.55681 11.682409
v 96.442154 253.41847 11.737854
v 96.620186 253.19652 11.67507
v 96.65198 252.95042 11.5108795
v 96.719246 253.17911 10.466621
v 96.4873 253.0035 10.363702
v 96.18647 252.96739 10.289632
v 95.89737 253.08049 10.264257
v 95.697464 253.3125 10.294378
v 95.64031 253.60123 10.371923
v 95.741234 253.86931 10.476115
v 95.97318 254.04494 10.579035
v 96.27401 254.08102 10.653106
v 96.56311 253.96793 10.678479
v 96.763016 253.73593 10.648358
v 96.82017 253.4472 10.570813
v 96.76884 253.22296 9.75229
v 96.53873 253.09047 9.579726
v 96.25031 253.10048 9.449265
v 95.98089 253.25029 9.395861
v 95.802635 253.49979 9.4338255
v 95.76332 253.78209 9.552985
v 95.87348 254.02159 9.721412
v 96.10359 254.15408 9.893975
v 96.392 254.14407 10.024437
v 96.66142 253.99426 10.077841
v 96.839676 253.74477 10.039876
v 96.87899 253.46245 9.920716
v 97.24859 253.82562 9.488973
v 97.09106 253.6852 9.270585
v 96.83362 253.65741 9.0896
v 96.54526 253.74973 8.994511
v 96.303246 253.93741 9.0107975
v 96.172424 254.17017 9.134096
v 96.18785 254.38564 9.3313675
v 96.34539 254.52606 9.549755
v 96.60282 254.55385 9.730741
v 96.89118 254.46153 9.8258295
v 97.133194 254.27385 9.809543
v 97.264015 254.04109 9.686244
v 97.32721 254.2474 9.018916
v 97.07329 254.1055 8.832444
v 96.76495 254.09627 8.690227
v 96.48483 254.2222 8.630371
v 96.307976 254.44955 8.668915
v 96.28178 254.71739 8.795531
v 96.41325 254.95396 8.976293
v 96.66718 255.09587 9.162765
v 96.97552 255.1051 9.304982
v 97.25564 254.97917 9.364838
v 97.432495 254.75183 9.326294
v 97.45869 254.48398 9.199677
v 97.292984 254.45752 8.011652
v 97.03358 254.28937 7.985282
v 96.72356 254.27208 7.974749
v 96.44599 254.41031 7.9828753
v 96.27525 254.66699 8.0074835
v 96.257095 254.97337 8.04198
v 96.396385 255.24733 8.077121
v 96.65579 255.41548 8.103491
v 96.96581 255.43277 8.114024
v 97.243385 255.29456 8.105898
v 97.414116 255.03786 8.081289
v 97.432274 254.73149 8.046793
v 97.356285 254.45413 7.353201
v 97.12225 254.28148 7.246222
v 96.82619 254.25595 7.161446
v 96.54741 254.38441 7.1215887
v 96.36063 254.63242 7.1373296
v 96.31589 254.93352 7.204451
v 96.42517 255.20705 7.304968
v 96.6592 255.3797 7.411947
v 96.95528 255.40523 7.4967227
v 97.23405 255.27676 7.5365806
v 97.42083 255.02876 7.5208397
v 97.465576 254.72766 7.453718
v 97.69021 254.80643 6.7705703
v 97.49232 254.66939 6.5731363
v 97.22271 254.66994 6.41578
v 96.95362 254.80792 6.3406653
v 96.75716 255.04639 6.3679194
v 96.68595 255.32143 6.490239
v 96.759094 255.55934 6.674849
v 96.95698 255.69638 6.8722835
v 97.226585 255.69582 7.0296392
v 97.495674 255.55783 7.104754
v 97.69214 255.31937 7.0775
v 97.76334 255.04433 6.95518
v 97.22465 255.18288 6.731374
usemtl mat_3
s 1
f 221 221 222
f 222 221 223
f 221 221 223
f 223 221 224
f 221 221 224
f 224 221 225
f 221 221 225
f 225 221 226
f 221 221 226
f 226 221 227
f 221 221 227
f 227 221 228
f 221 221 228
f 228 221 229
f 221 221 229
f 229 221 230
f 221 221 230
f 230 221 231
f 221 221 231
f 231 221 232
f 221 221 232
f 232 221 233
f 221 221 233
f 233 221 222
f 222 223 234
f 234 223 235
f 223 224 235
f 235 224 236
f 224 225 236
f 236 225 237
f 225 226 237
f 237 226 238
f 226 227 238
f 238 227 239
f 227 228 239
f 239 228 240
f 228 229 240
f 240 229 241
f 229 230 241
f 241 230 242
f 230 231 242
f 242 231 243
f 231 232 243
f 243 232 244
f 232 233 244
f 244 233 245
f 233 222 245
f 245 222 234
f 234 235 246
f 246 235 247
f 235 236 247
f 247 236 248
f 236 237 248
f 248 237 249
f 237 238 249
f 249 238 250
f 238 239 250
f 250 239 251
f 239 240 251
f 251 240 252
f 240 241 252
f 252 241 253
f 241 242 253
f 253 242 254
f 242 243 254
f 254 243 255
f 243 244 255
f 255 244 256
f 244 245 256
f 256 245 257
f 245 234 257
f 257 234 246
f 246 247 258
f 258 247 259
f 247 248 259
f 259 248 260
f 248 249 260
f 260 249 261
f 249 250 261
f 261 250 262
f 250 251 262
f 262 251 263
f 251 252 263
f 263 252 264
f 252 253 264
f 264 253 265
f 253 254 265
f 265 254 266
f 254 255 266
f 266 255 267
f 255 256 267
f 267 256 268
f 256 257 268
f 268 257 269
f 257 246 269
f 269 246 258
f 258 259 270
f 270 259 271
f 259 260 271
f 271 260 272
f 260 261 272
f 272 261 273
f 261 262 273
f 273 262 274
f 262 263 274
f 274 263 275
f 263 264 275
f 275 264 276
f 264 265 276
f 276 265 277
f 265 266 277
f 277 266 278
f 266 267 278
f 278 267 279
f 267 268 279
f 279 268 280
f 268 269 280
f 280 269 281
f 269 258 281
f 281 258 270
f 270 271 282
f 282 271 283
f 271 272 283
f 283 272 284
f 272 273 284
f 284 273 285
f 273 274 285
f 285 274 286
f 274 275 286
f 286 275 287
f 275 276 287
f 287 276 288
f 276 277 288
f 288 277 289
f 277 278 289
f 289 278 290
f 278 279 290
f 290 279 291
f 279 280 291
f 291 280 292
f 280 281 292
f 292 281 293
f 281 270 293
f 293 270 282
f 282 283 294
f 294 283 295
f 283 284 295
f 295 284 296
f 284 285 296
f 296 285 297
f 285 286 297
f 297 286 298
f 286 287 298
f 298 287 299
f 287 288 299
f 299 288 300
f 288 289 300
f 300 289 301
f 289 290 301
f 301 290 302
f 290 291 302
f 302 291 303
f 291 292 303
f 303 292 304
f 292 293 304
f 304 293 305
f 293 282 305
f 305 282 294
f 294 295 306
f 306 295 307
f 295 296 307
f 307 296 308
f 296 297 308
f 308 297 309
f 297 298 309
f 309 298 310
f 298 299 310
f 310 299 311
f 299 300 311
f 311 300 312
f 300 301 312
f 312 301 313
f 301 302 313
f 313 302 314
f 302 303 314
f 314 303 315
f 303 304 315
f 315 304 316
f 304 305 316
f 316 305 317
f 305 294 317
f 317 294 306
f 306 307 318
f 318 307 319
f 307 308 319
f 319 308 320
f 308 309 320
f 320 309 321
f 309 310 321
f 321 310 322
f 310 311 322
f 322 311 323
f 311 312 323
f 323 312 324
f 312 313 324
f 324 313 325
f 313 314 325
f 325 314 326
f 314 315 326
f 326 315 327
f 315 316 327
f 327 316 328
f 316 317 328
f 328 317 329
f 317 306 329
f 329 306 318
f 318 319 330
f 330 319 331
f 319 320 331
f 331 320 332
f 320 321 332
f 332 321 333
f 321 322 333
f 333 322 334
f 322 323 334
f 334 323 335
f 323 324 335
f 335 324 336
f 324 325 336
f 336 325 337
f 325 326 337
f 337 326 338
f 326 327 338
f 338 327 339
f 327 328 339
f 339 328 340
f 328 329 340
f 340 329 341
f 329 318 341
f 341 318 330
f 330 331 342
f 342 331 343
f 331 332 343
f 343 332 344
f 332 333 344
f 344 333 345
f 333 334 345
f 345 334 346
f 334 335 346
f 346 335 347
f 335 336 347
f 347 336 348
f 336 337 348
f 348 337 349
f 337 338 349
f 349 338 350
f 338 339 350
f 350 339 351
f 339 340 351
f 351 340 352
f 340 341 352
f 352 341 353
f 341 330 353
f 353 330 342
f 342 343 354
f 354 343 355
f 343 344 355
f 355 344 356
f 344 345 356
f 356 345 357
f 345 346 357
f 357 346 358
f 346 347 358
f 358 347 359
f 347 348 359
f 359 348 360
f 348 349 360
f 360 349 361
f 349 350 361
f 361 350 362
f 350 351 362
f 362 351 363
f 351 352 363
f 363 352 364
f 352 353 364
f 364 353 365
f 353 342 365
f 365 342 354
f 354 355 366
f 366 355 367
f 355 356 367
f 367 356 368
f 356 357 368
f 368 357 369
f 357 358 369
f 369 358 370
f 358 359 370
f 370 359 371
f 359 360 371
f 371 360 372
f 360 361 372
f 372 361 373
f 361 362 373
f 373 362 374
f 362 363 374
f 374 363 375
f 363 364 375
f 375 364 376
f 364 365 376
f 376 365 377
f 365 354 377
f 377 354 366
f 366 367 378
f 378 367 379
f 367 368 379
f 379 368 380
f 368 369 380
f 380 369 381
f 369 370 381
f 381 370 382
f 370 371 382
f 382 371 383
f 371 372 383
f 383 372 384
f 372 373 384
f 384 373 385
f 373 374 385
f 385 374 386
f 374 375 386
f 386 375 387
f 375 376 387
f 387 376 388
f 376 377 388
f 388 377 389
f 377 366 389
f 389 366 378
f 378 379 390
f 390 379 391
f 379 380 391
f 391 380 392
f 380 381 392
f 392 381 393
f 381 382 393
f 393 382 394
f 382 383 394
f 394 383 395
f 383 384 395
f 395 384 396
f 384 385 396
f 396 385 397
f 385 386 397
f 397 386 398
f 386 387 398
f 398 387 399
f 387 388 399
f 399 388 400
f 388 389 400
f 400 389 401
f 389 378 401
f 401 378 390
f 390 391 402
f 402 391 402
f 391 392 402
f 402 392 402
f 392 393 402
f 402 393 402
f 393 394 402
f 402 394 402
f 394 395 402
f 402 395 402
f 395 396 402
f 402 396 402
f 396 397 402
f 402 397 402
f 397 398 402
f 402 398 402
f 398 399 402
f 402 399 402
f 399 400 402
f 402 400 402
f 400 401 402
f 402 401 402
f 401 390 402
f 402 390 402

g Path_(8)
v 89.37501 246.35 15.3
v 89.65761 245.82074 15.3
v 89.61975 245.89165 15.000001
v 89.51631 246.08537 14.780385
v 89.37501 246.35 14.700001
v 89.2337 246.61465 14.780385
v 89.130264 246.80838 15.000001
v 89.0924 246.87929 15.3
v 89.130264 246.80838 15.6
v 89.2337 246.61465 15.819616
v 89.37501 246.35 15.900001
v 89.51631 246.08537 15.819616
v 89.61975 245.89165 15.6
v 90.499954 246.27924 15.3
v 90.45125 246.34319 15.000001
v 90.31819 246.51791 14.780385
v 90.13644 246.75658 14.700001
v 89.95467 246.99524 14.780385
v 89.82162 247.16997 15.000001
v 89.77291 247.23392 15.3
v 89.82162 247.16997 15.6
v 89.95467 246.99524 15.819616
v 90.13644 246.75658 15.900001
v 90.31819 246.51791 15.819616
v 90.45125 246.34319 15.6
v 91.16022 246.96347 15.3
v 91.102684 247.0196 15.000001
v 90.9455 247.17299 14.780385
v 90.7308 247.38252 14.700001
v 90.51608 247.59204 14.780385
v 90.35891 247.74542 15.000001
v 90.30138 247.80156 15.3
v 90.35891 247.74542 15.6
v 90.51608 247.59204 15.819616
v 90.7308 247.38252 15.900001
v 90.9455 247.17299 15.819616
v 91.102684 247.0196 15.6
v 91.76598 247.56744 15.3
v 91.70918 247.62433 15.000001
v 91.554 247.77972 14.780385
v 91.34202 247.992 14.700001
v 91.130035 248.20428 14.780385
v 90.97485 248.3597 15.000001
v 90.91805 248.41656 15.3
v 90.97485 248.3597 15.6
v 91.130035 248.20428 15.819616
v 91.34202 247.992 15.900001
v 91.554 247.77972 15.819616
v 91.70918 247.62433 15.6
v 92.3738 248.17531 15.3
v 92.31734 248.23251 15.000001
v 92.163086 248.38884 14.780385
v 91.95236 248.60237 14.700001
v 91.741646 248.8159 14.780385
v 91.58739 248.97223 15.000001
v 91.53092 249.02943 15.3
v 91.58739 248.97223 15.6
v 91.741646 248.8159 15.819616
v 91.95236 248.60237 15.900001
v 92.163086 248.38884 15.819616
v 92.31734 248.23251 15.6
v 92.96385 248.75125 15.3
v 92.91119 248.812 15.000001
v 92.76731 248.9779 14.780385
v 92.57077 249.20456 14.700001
v 92.37423 249.43123 14.780385
v 92.230354 249.59714 15.000001
v 92.17769 249.65788 15.3
v 92.230354 249.59714 15.6
v 92.37423 249.43123 15.819616
v 92.57077 249.20456 15.900001
v 92.76731 248.9779 15.819616
v 92.91119 248.812 15.6
v 93.49809 249.18315 15.3
v 93.465454 249.25662 15.000001
v 93.37628 249.4573 14.780385
v 93.25446 249.73148 14.700001
v 93.13265 250.00563 14.780385
v 93.04348 250.20631 15.000001
v 93.01084 250.27979 15.3
v 93.04348 250.20631 15.6
v 93.13265 250.00563 15.819616
v 93.25446 249.73148 15.900001
v 93.37628 249.4573 15.819616
v 93.465454 249.25662 15.6
v 94.42921 249.38165 15.3
v 94.385605 249.44917 15.000001
v 94.26648 249.63368 14.780385
v 94.103745 249.88571 14.700001
v 93.94102 250.13774 14.780385
v 93.82189 250.32224 15.000001
v 93.77829 250.38977 15.3
v 93.82189 250.32224 15.6
v 93.94102 250.13774 15.819616
v 94.103745 249.88571 15.900001
v 94.26648 249.63368 15.819616
v 94.385605 249.44917 15.6
v 95.05444 250.21178 15.3
v 94.99274 250.26329 15.000001
v 94.824135 250.40402 14.780385
v 94.59383 250.59627 14.700001
v 94.36352 250.78851 14.780385
v 94.19492 250.92924 15.000001
v 94.13321 250.98076 15.3
v 94.19492 250.92924 15.6
v 94.36352 250.78851 15.819616
v 94.59383 250.59627 15.900001
v 94.824135 250.40402 15.819616
v 94.99274 250.26329 15.6
v 95.629196 250.78075 15.3
v 95.57241 250.83765 15.000001
v 95.41728 250.99309 14.780385
v 95.20536 251.20544 14.700001
v 94.99344 251.41779 14.780385
v 94.83831 251.57323 15.000001
v 94.781525 251.63013 15.3
v 94.83831 251.57323 15.6
v 94.99344 251.41779 15.819616
v 95.20536 251.20544 15.900001
v 95.41728 250.99309 15.819616
v 95.57241 250.83765 15.6
v 96.24002 251.39146 15.3
v 96.18318 251.44832 15.000001
v 96.02789 251.6036 14.780385
v 95.815765 251.81575 14.700001
v 95.60364 252.02788 14.780385
v 95.44835 252.18318 15.000001
v 95.39151 252.24002 15.3
v 95.44835 252.18318 15.6
v 95.60364 252.02788 15.819616
v 95.815765 251.81575 15.900001
v 96.02789 251.6036 15.819616
v 96.18318 251.44832 15.6
v 96.84159 251.99326 15.3
v 96.78592 252.05125 15.000001
v 96.63384 252.20969 14.780385
v 96.4261 252.42612 14.700001
v 96.21836 252.64255 14.780385
v 96.06628 252.801 15.000001
v 96.01061 252.85898 15.3
v 96.06628 252.801 15.6
v 96.21836 252.64255 15.819616
v 96.4261 252.42612 15.900001
v 96.63384 252.20969 15.819616
v 96.78592 252.05125 15.6
v 97.39061 252.50961 15.3
v 97.34644 252.57678 15.000001
v 97.225784 252.76028 14.780385
v 97.06096 253.01094 14.700001
v 96.89613 253.26161 14.780385
v 96.775475 253.44511 15.000001
v 96.73131 253.51228 15.3
v 96.775475 253.44511 15.6
v 96.89613 253.26161 15.819616
v 97.06096 253.01094 15.900001
v 97.225784 252.76028 15.819616
v 97.34644 252.57678 15.6
v 98.17914 252.86073 15.3
v 98.14687 252.9332 15.003964
v 98.058716 253.13116 14.787251
v 97.9383 253.40161 14.707929
v 97.81788 253.67204 14.787251
v 97.72972 253.87003 15.003964
v 97.69746 253.94249 15.3
v 97.72972 253.87003 15.596037
v 97.81788 253.67204 15.81275
v 97.9383 253.40161 15.892073
v 98.058716 253.13116 15.81275
v 98.14687 252.9332 15.596037
v 97.84949 253.36206 15.3
usemtl mat_4
s 1
f 403 403 404
f 404 403 405
f 403 403 405
f 405 403 406
f 403 403 406
f 406 403 407
f 403 403 407
f 407 403 408
f 403 403 408
f 408 403 409
f 403 403 409
f 409 403 410
f 403 403 410
f 410 403 411
f 403 403 411
f 411 403 412
f 403 403 412
f 412 403 413
f 403 403 413
f 413 403 414
f 403 403 414
f 414 403 415
f 403 403 415
f 415 403 404
f 404 405 416
f 416 405 417
f 405 406 417
f 417 406 418
f 406 407 418
f 418 407 419
f 407 408 419
f 419 408 420
f 408 409 420
f 420 409 421
f 409 410 421
f 421 410 422
f 410 411 422
f 422 411 423
f 411 412 423
f 423 412 424
f 412 413 424
f 424 413 425
f 413 414 425
f 425 414 426
f 414 415 426
f 426 415 427
f 415 404 427
f 427 404 416
f 416 417 428
f 428 417 429
f 417 418 429
f 429 418 430
f 418 419 430
f 430 419 431
f 419 420 431
f 431 420 432
f 420 421 432
f 432 421 433
f 421 422 433
f 433 422 434
f 422 423 434
f 434 423 435
f 423 424 435
f 435 424 436
f 424 425 436
f 436 425 437
f 425 426 437
f 437 426 438
f 426 427 438
f 438 427 439
f 427 416 439
f 439 416 428
f 428 429 440
f 440 429 441
f 429 430 441
f 441 430 442
f 430 431 442
f 442 431 443
f 431 432 443
f 443 432 444
f 432 433 444
f 444 433 445
f 433 434 445
f 445 434 446
f 434 435 446
f 446 435 447
f 435 436 447
f 447 436 448
f 436 437 448
f 448 437 449
f 437 438 449
f 449 438 450
f 438 439 450
f 450 439 451
f 439 428 451
f 451 428 440
f 440 441 452
f 452 441 453
f 441 442 453
f 453 442 454
f 442 443 454
f 454 443 455
f 443 444 455
f 455 444 456
f 444 445 456
f 456 445 457
f 445 446 457
f 457 446 458
f 446 447 458
f 458 447 459
f 447 448 459
f 459 448 460
f 448 449 460
f 460 449 461
f 449 450 461
f 461 450 462
f 450 451 462
f 462 451 463
f 451 440 463
f 463 440 452
f 452 453 464
f 464 453 465
f 453 454 465
f 465 454 466
f 454 455 466
f 466 455 467
f 455 456 467
f 467 456 468
f 456 457 468
f 468 457 469
f 457 458 469
f 469 458 470
f 458 459 470
f 470 459 471
f 459 460 471
f 471 460 472
f 460 461 472
f 472 461 473
f 461 462 473
f 473 462 474
f 462 463 474
f 474 463 475
f 463 452 475
f 475 452 464
f 464 465 476
f 476 465 477
f 465 466 477
f 477 466 478
f 466 467 478
f 478 467 479
f 467 468 479
f 479 468 480
f 468 469 480
f 480 469 481
f 469 470 481
f 481 470 482
f 470 471 482
f 482 471 483
f 471 472 483
f 483 472 484
f 472 473 484
f 484 473 485
f 473 474 485
f 485 474 486
f 474 475 486
f 486 475 487
f 475 464 487
f 487 464 476
f 476 477 488
f 488 477 489
f 477 478 489
f 489 478 490
f 478 479 490
f 490 479 491
f 479 480 491
f 491 480 492
f 480 481 492
f 492 481 493
f 481 482 493
f 493 482 494
f 482 483 494
f 494 483 495
f 483 484 495
f 495 484 496
f 484 485 496
f 496 485 497
f 485 486 497
f 497 486 498
f 486 487 498
f 498 487 499
f 487 476 499
f 499 476 488
f 488 489 500
f 500 489 501
f 489 490 501
f 501 490 502
f 490 491 502
f 502 491 503
f 491 492 503
f 503 492 504
f 492 493 504
f 504 493 505
f 493 494 505
f 505 494 506
f 494 495 506
f 506 495 507
f 495 496 507
f 507 496 508
f 496 497 508
f 508 497 509
f 497 498 509
f 509 498 510
f 498 499 510
f 510 499 511
f 499 488 511
f 511 488 500
f 500 501 512
f 512 501 513
f 501 502 513
f 513 502 514
f 502 503 514
f 514 503 515
f 503 504 515
f 515 504 516
f 504 505 516
f 516 505 517
f 505 506 517
f 517 506 518
f 506 507 518
f 518 507 519
f 507 508 519
f 519 508 520
f 508 509 520
f 520 509 521
f 509 510 521
f 521 510 522
f 510 511 522
f 522 511 523
f 511 500 523
f 523 500 512
f 512 513 524
f 524 513 525
f 513 514 525
f 525 514 526
f 514 515 526
f 526 515 527
f 515 516 527
f 527 516 528
f 516 517 528
f 528 517 529
f 517 518 529
f 529 518 530
f 518 519 530
f 530 519 531
f 519 520 531
f 531 520 532
f 520 521 532
f 532 521 533
f 521 522 533
f 533 522 534
f 522 523 534
f 534 523 535
f 523 512 535
f 535 512 524
f 524 525 536
f 536 525 537
f 525 526 537
f 537 526 538
f 526 527 538
f 538 527 539
f 527 528 539
f 539 528 540
f 528 529 540
f 540 529 541
f 529 530 541
f 541 530 542
f 530 531 542
f 542 531 543
f 531 532 543
f 543 532 544
f 532 533 544
f 544 533 545
f 533 534 545
f 545 534 546
f 534 535 546
f 546 535 547
f 535 524 547
f 547 524 536
f 536 537 548
f 548 537 549
f 537 538 549
f 549 538 550
f 538 539 550
f 550 539 551
f 539 540 551
f 551 540 552
f 540 541 552
f 552 541 553
f 541 542 553
f 553 542 554
f 542 543 554
f 554 543 555
f 543 544 555
f 555 544 556
f 544 545 556
f 556 545 557
f 545 546 557
f 557 546 558
f 546 547 558
f 558 547 559
f 547 536 559
f 559 536 548
f 548 549 560
f 560 549 561
f 549 550 561
f 561 550 562
f 550 551 562
f 562 551 563
f 551 552 563
f 563 552 564
f 552 553 564
f 564 553 565
f 553 554 565
f 565 554 566
f 554 555 566
f 566 555 567
f 555 556 567
f 567 556 568
f 556 557 568
f 568 557 569
f 557 558 569
f 569 558 570
f 558 559 570
f 570 559 571
f 559 548 571
f 571 548 560
f 560 561 572
f 572 561 572
f 561 562 572
f 572 562 572
f 562 563 572
f 572 563 572
f 563 564 572
f 572 564 572
f 564 565 572
f 572 565 572
f 565 566 572
f 572 566 572
f 566 567 572
f 572 567 572
f 567 568 572
f 572 568 572
f 568 569 572
f 572 569 572
f 569 570 572
f 572 570 572
f 570 571 572
f 572 571 572
f 571 560 572
f 572 560 572

g Path_(10)
v 93.600006 249.6 15.3
v 93.17574 249.17575 15.3
v 93.36898 249.09619 15.109823
v 93.62412 249.15163 15.049775
v 93.8728 249.32721 15.135945
v 94.048386 249.5759 15.345244
v 94.10383 249.83104 15.621592
v 94.02427 250.02428 15.89094
v 93.83103 250.10384 16.081118
v 93.57589 250.0484 16.141165
v 93.32721 249.87282 16.054996
v 93.15163 249.62413 15.845696
v 93.09618 249.36899 15.569348
v 93.581215 248.77028 15.781418
v 93.80018 248.665 15.627563
v 94.07415 248.7016 15.594173
v 94.32972 248.8703 15.690196
v 94.49841 249.12587 15.889901
v 94.53503 249.39984 16.139778
v 94.42974 249.6188 16.372873
v 94.21078 249.72409 16.526728
v 93.936806 249.68748 16.560118
v 93.68124 249.51878 16.464096
v 93.51254 249.26321 16.26439
v 93.47593 248.98924 16.014513
v 94.69712 249.35143 16.427635
v 94.43523 249.49963 16.484575
v 94.12982 249.49446 16.486452
v 93.86275 249.33727 16.432762
v 93.70556 249.07019 16.337893
v 93.70038 248.7648 16.227262
v 93.848595 248.5029 16.130516
v 94.11049 248.35469 16.073576
v 94.41589 248.35986 16.0717
v 94.68297 248.51706 16.12539
v 94.84016 248.78413 16.220259
v 94.84534 249.08952 16.330889
v 94.69111 249.35744 17.176306
v 94.43294 249.50192 17.246801
v 94.13027 249.49402 17.250328
v 93.8642 249.33583 17.185938
v 93.70601 249.06975 17.070887
v 93.6981 248.76707 16.936
v 93.842575 248.50891 16.817423
v 94.10074 248.36443 16.746927
v 94.40341 248.37234 16.7434
v 94.66949 248.53053 16.80779
v 94.827675 248.7966 16.922842
v 94.83559 249.09927 17.057728
v 95.01257 249.03598 18.34574
v 94.785484 249.14938 18.486225
v 94.50556 249.11871 18.512093
v 94.24781 248.95221 18.416412
v 94.0813 248.69446 18.224823
v 94.05064 248.41454 17.988657
v 94.16405 248.18744 17.771198
v 94.391136 248.07404 17.630713
v 94.67106 248.1047 17.604843
v 94.9288 248.27121 17.700523
v 95.09532 248.52896 17.892115
v 95.125984 248.80888 18.12828
v 95.06322 248.86281 18.480915
v 94.76749 248.84167 18.489738
v 94.50685 248.67581 18.407358
v 94.35114 248.40967 18.25585
v 94.342094 248.11455 18.07581
v 94.482124 247.86954 17.91548
v 94.73371 247.7403 17.81782
v 95.02945 247.76143 17.808998
v 95.290085 247.92729 17.891378
v 95.44579 248.19344 18.042885
v 95.45484 248.48856 18.222925
v 95.31481 248.73357 18.383255
v 95.13428 248.70303 19.312822
v 94.85652 248.61531 19.33257
v 94.62692 248.40659 19.2258
v 94.50699 248.13281 19.021118
v 94.52886 247.86736 18.773373
v 94.68669 247.6813 18.548944
v 94.93817 247.62456 18.407969
v 95.21593 247.71228 18.38822
v 95.445526 247.921 18.494991
v 95.56546 248.19476 18.699673
v 95.54359 248.46024 18.947418
v 95.38576 248.64629 19.171846
v 95.636826 248.19635 20.229393
v 95.39252 248.0708 20.221815
v 95.17872 247.84659 20.09104
v 95.052704 247.58376 19.872107
v 95.048256 247.35275 19.62368
v 95.16656 247.21547 19.412325
v 95.37591 247.20868 19.294674
v 95.62022 247.33423 19.302252
v 95.83402 247.55844 19.433027
v 95.96003 247.82127 19.65196
v 95.96448 248.05228 19.900387
v 95.846176 248.18956 20.111742
v 95.76494 247.87312 20.543589
v 95.54806 247.66013 20.504541
v 95.43949 247.37039 20.374794
v 95.46833 247.08156 20.18911
v 95.62685 246.87102 19.997244
v 95.87257 246.79518 19.850605
v 96.13965 246.87437 19.788488
v 96.35653 247.08737 19.827534
v 96.465096 247.3771 19.957283
v 96.43626 247.66594 20.142967
v 96.27774 247.87648 20.334833
v 96.03202 247.95232 20.48147
v 95.785385 247.70668 20.767876
v 95.65259 247.4262 20.770102
v 95.67575 247.11678 20.746164
v 95.84868 246.86133 20.702477
v 96.12502 246.7283 20.650745
v 96.43074 246.75333 20.604832
v 96.68392 246.92972 20.577038
v 96.81672 247.21019 20.574812
v 96.79355 247.51962 20.598751
v 96.62063 247.77507 20.642439
v 96.34428 247.9081 20.69417
v 96.03856 247.88307 20.740084
v 95.68961 247.66623 21.395786
v 95.586876 247.37314 21.397882
v 95.644424 247.06793 21.40212
v 95.84683 246.8324 21.407364
v 96.13988 246.72966 21.412207
v 96.44502 246.78723 21.415354
v 96.68051 246.98969 21.415958
v 96.78325 247.28278 21.413862
v 96.7257 247.58798 21.409624
v 96.52329 247.8235 21.40438
v 96.230255 247.92625 21.399538
v 95.92511 247.86868 21.39639
v 95.78792 247.7487 22.146786
v 95.629486 247.4816 22.11901
v 95.62554 247.17143 22.086266
v 95.77714 246.9013 22.05732
v 96.04366 246.7436 22.039932
v 96.35369 246.74059 22.03876
v 96.62415 246.89305 22.05412
v 96.782585 247.16016 22.081892
v 96.78653 247.47032 22.11464
v 96.63493 247.74045 22.143583
v 96.368416 247.89813 22.160973
v 96.05838 247.90115 22.162144
v 95.91403 247.60588 22.942972
v 95.75062 247.34557 22.761955
v 95.72697 247.0601 22.54211
v 95.84942 246.82596 22.342346
v 96.08516 246.70587 22.216187
v 96.371025 246.73204 22.19744
v 96.63042 246.89745 22.291124
v 96.79383 247.15776 22.472141
v 96.81748 247.44322 22.691986
v 96.69503 247.67737 22.89175
v 96.45929 247.79745 23.01791
v 96.17342 247.77129 23.036657
v 96.2998 247.22064 23.344452
v 96.18948 247.07278 23.337452
v 96.14551 246.9288 23.320456
v 96.179665 246.8273 23.29802
v 96.28278 246.79544 23.276154
v 96.42725 246.84178 23.260717
v 96.57435 246.9539 23.255848
v 96.68466 247.10176 23.262848
v 96.72863 247.24573 23.279844
v 96.69448 247.34724 23.30228
v 96.591354 247.3791 23.324146
v 96.44689 247.33276 23.339582
v 96.72405 246.80107 23.281422
usemtl mat_5
s 1
f 573 573 574
f 574 573 575
f 573 573 575
f 575 573 576
f 573 573 576
f 576 573 577
f 573 573 577
f 577 573 578
f 573 573 578
f 578 573 579
f 573 573 579
f 579 573 580
f 573 573 580
f 580 573 581
f 573 573 581
f 581 573 582
f 573 573 582
f 582 573 583
f 573 573 583
f 583 573 584
f 573 573 584
f 584 573 585
f 573 573 585
f 585 573 574
f 574 575 586
f 586 575 587
f 575 576 587
f 587 576 588
f 576 577 588
f 588 577 589
f 577 578 589
f 589 578 590
f 578 579 590
f 590 579 591
f 579 580 591
f 591 580 592
f 580 581 592
f 592 581 593
f 581 582 593
f 593 582 594
f 582 583 594
f 594 583 595
f 583 584 595
f 595 584 596
f 584 585 596
f 596 585 597
f 585 574 597
f 597 574 586
f 586 587 598
f 598 587 599
f 587 588 599
f 599 588 600
f 588 589 600
f 600 589 601
f 589 590 601
f 601 590 602
f 590 591 602
f 602 591 603
f 591 592 603
f 603 592 604
f 592 593 604
f 604 593 605
f 593 594 605
f 605 594 606
f 594 595 606
f 606 595 607
f 595 596 607
f 607 596 608
f 596 597 608
f 608 597 609
f 597 586 609
f 609 586 598
f 598 599 610
f 610 599 611
f 599 600 611
f 611 600 612
f 600 601 612
f 612 601 613
f 601 602 613
f 613 602 614
f 602 603 614
f 614 603 615
f 603 604 615
f 615 604 616
f 604 605 616
f 616 605 617
f 605 606 617
f 617 606 618
f 606 607 618
f 618 607 619
f 607 608 619
f 619 608 620
f 608 609 620
f 620 609 621
f 609 598 621
f 621 598 610
f 610 611 622
f 622 611 623
f 611 612 623
f 623 612 624
f 612 613 624
f 624 613 625
f 613 614 625
f 625 614 626
f 614 615 626
f 626 615 627
f 615 616 627
f 627 616 628
f 616 617 628
f 628 617 629
f 617 618 629
f 629 618 630
f 618 619 630
f 630 619 631
f 619 620 631
f 631 620 632
f 620 621 632
f 632 621 633
f 621 610 633
f 633 610 622
f 622 623 634
f 634 623 635
f 623 624 635
f 635 624 636
f 624 625 636
f 636 625 637
f 625 626 637
f 637 626 638
f 626 627 638
f 638 627 639
f 627 628 639
f 639 628 640
f 628 629 640
f 640 629 641
f 629 630 641
f 641 630 642
f 630 631 642
f 642 631 643
f 631 632 643
f 643 632 644
f 632 633 644
f 644 633 645
f 633 622 645
f 645 622 634
f 634 635 646
f 646 635 647
f 635 636 647
f 647 636 648
f 636 637 648
f 648 637 649
f 637 638 649
f 649 638 650
f 638 639 650
f 650 639 651
f 639 640 651
f 651 640 652
f 640 641 652
f 652 641 653
f 641 642 653
f 653 642 654
f 642 643 654
f 654 643 655
f 643 644 655
f 655 644 656
f 644 645 656
f 656 645 657
f 645 634 657
f 657 634 646
f 646 647 658
f 658 647 659
f 647 648 659
f 659 648 660
f 648 649 660
f 660 649 661
f 649 650 661
f 661 650 662
f 650 651 662
f 662 651 663
f 651 652 663
f 663 652 664
f 652 653 664
f 664 653 665
f 653 654 665
f 665 654 666
f 654 655 666
f 666 655 667
f 655 656 667
f 667 656 668
f 656 657 668
f 668 657 669
f 657 646 669
f 669 646 658
f 658 659 670
f 670 659 671
f 659 660 671
f 671 660 672
f 660 661 672
f 672 661 673
f 661 662 673
f 673 662 674
f 662 663 674
f 674 663 675
f 663 664 675
f 675 664 676
f 664 665 676
f 676 665 677
f 665 666 677
f 677 666 678
f 666 667 678
f 678 667 679
f 667 668 679
f 679 668 680
f 668 669 680
f 680 669 681
f 669 658 681
f 681 658 670
f 670 671 682
f 682 671 683
f 671 672 683
f 683 672 684
f 672 673 684
f 684 673 685
f 673 674 685
f 685 674 686
f 674 675 686
f 686 675 687
f 675 676 687
f 687 676 688
f 676 677 688
f 688 677 689
f 677 678 689
f 689 678 690
f 678 679 690
f 690 679 691
f 679 680 691
f 691 680 692
f 680 681 692
f 692 681 693
f 681 670 693
f 693 670 682
f 682 683 694
f 694 683 695
f 683 684 695
f 695 684 696
f 684 685 696
f 696 685 697
f 685 686 697
f 697 686 698
f 686 687 698
f 698 687 699
f 687 688 699
f 699 688 700
f 688 689 700
f 700 689 701
f 689 690 701
f 701 690 702
f 690 691 702
f 702 691 703
f 691 692 703
f 703 692 704
f 692 693 704
f 704 693 705
f 693 682 705
f 705 682 694
f 694 695 706
f 706 695 707
f 695 696 707
f 707 696 708
f 696 697 708
f 708 697 709
f 697 698 709
f 709 698 710
f 698 699 710
f 710 699 711
f 699 700 711
f 711 700 712
f 700 701 712
f 712 701 713
f 701 702 713
f 713 702 714
f 702 703 714
f 714 703 715
f 703 704 715
f 715 704 716
f 704 705 716
f 716 705 717
f 705 694 717
f 717 694 706
f 706 707 718
f 718 707 719
f 707 708 719
f 719 708 720
f 708 709 720
f 720 709 721
f 709 710 721
f 721 710 722
f 710 711 722
f 722 711 723
f 711 712 723
f 723 712 724
f 712 713 724
f 724 713 725
f 713 714 725
f 725 714 726
f 714 715 726
f 726 715 727
f 715 716 727
f 727 716 728
f 716 717 728
f 728 717 729
f 717 706 729
f 729 706 718
f 718 719 730
f 730 719 731
f 719 720 731
f 731 720 732
f 720 721 732
f 732 721 733
f 721 722 733
f 733 722 734
f 722 723 734
f 734 723 735
f 723 724 735
f 735 724 736
f 724 725 736
f 736 725 737
f 725 726 737
f 737 726 738
f 726 727 738
f 738 727 739
f 727 728 739
f 739 728 740
f 728 729 740
f 740 729 741
f 729 718 741
f 741 718 730
f 730 731 742
f 742 731 742
f 731 732 742
f 742 732 742
f 732 733 742
f 742 733 742
f 733 734 742
f 742 734 742
f 734 735 742
f 742 735 742
f 735 736 742
f 742 736 742
f 736 737 742
f 742 737 742
f 737 738 742
f 742 738 742
f 738 739 742
f 742 739 742
f 739 740 742
f 742 740 742
f 740 741 742
f 742 741 742
f 741 730 742
f 742 730 742

g Path_(11)
v 95.87501 251.87502 15.3
v 95.879906 251.27592 15.267457
v 95.923874 251.37263 14.975513
v 95.95474 251.60397 14.770323
v 95.96425 251.90793 14.706865
v 95.94984 252.20306 14.802145
v 95.91538 252.41031 15.030631
v 95.8701 252.4741 15.3311
v 95.82614 252.3774 15.623044
v 95.79527 252.14606 15.828234
v 95.78577 251.8421 15.891691
v 95.80017 251.54697 15.796412
v 95.83463 251.33972 15.567926
v 96.58695 251.27689 15.353973
v 96.695854 251.38039 15.087684
v 96.77282 251.61642 14.8955345
v 96.79721 251.92175 14.829012
v 96.762505 252.21455 14.905941
v 96.67799 252.41638 15.105708
v 96.56633 252.47314 15.374786
v 96.45743 252.36964 15.641076
v 96.38046 252.1336 15.833225
v 96.35607 251.82828 15.899748
v 96.39078 251.53548 15.822819
v 96.47529 251.33365 15.623052
v 97.153465 251.26668 15.533224
v 97.29846 251.38892 15.345061
v 97.4065 251.63683 15.250111
v 97.44862 251.94398 15.273816
v 97.41354 252.22807 15.409823
v 97.31067 252.41298 15.621692
v 97.16756 252.44914 15.85265
v 97.02256 252.3269 16.040813
v 96.91453 252.07898 16.135763
v 96.872406 251.77184 16.112059
v 96.907486 251.48775 15.97605
v 97.01036 251.30284 15.764182
v 97.71369 251.19043 15.722765
v 97.84359 251.34222 15.512732
v 97.96472 251.60219 15.431471
v 98.04464 251.90068 15.500758
v 98.06192 252.1577 15.702026
v 98.01194 252.30438 15.981347
v 97.90809 252.30142 16.263876
v 97.77819 252.14963 16.47391
v 97.65705 251.88966 16.55517
v 97.57714 251.59119 16.485884
v 97.55985 251.33417 16.284615
v 97.60983 251.18748 16.005295
v 98.3048 250.91208 16.110367
v 98.41534 251.05426 15.890272
v 98.53155 251.3076 15.78619
v 98.62229 251.60422 15.82601
v 98.66326 251.86462 15.999062
v 98.64348 252.01906 16.258976
v 98.56824 252.02612 16.53611
v 98.4577 251.88394 16.756205
v 98.3415 251.6306 16.860287
v 98.25075 251.33398 16.820467
v 98.20978 251.07358 16.647415
v 98.22956 250.91914 16.3875
v 99.0286 250.79 16.154734
v 99.14491 250.96596 15.927975
v 99.25353 251.23915 15.826609
v 99.32536 251.53636 15.877798
v 99.34115 251.77795 16.067825
v 99.29667 251.89919 16.345774
v 99.203835 251.8676 16.637167
v 99.087524 251.69164 16.863926
v 98.978905 251.41844 16.965292
v 98.907074 251.12123 16.914103
v 98.89129 250.87964 16.724075
v 98.93577 250.75839 16.446127
v 99.65661 250.54675 16.378078
v 99.79933 250.71443 16.164076
v 99.93409 250.97878 16.085897
v 100.02479 251.26897 16.164492
v 100.04711 251.50723 16.378798
v 99.99508 251.62976 16.671392
v 99.88264 251.60368 16.963877
v 99.739914 251.43602 17.177877
v 99.605156 251.17168 17.256056
v 99.51446 250.88148 17.177464
v 99.492134 250.6432 16.963158
v 99.54417 250.52069 16.670563
v 99.74415 251.08511 16.628107
usemtl mat_6
s 1
f 743 743 744
f 744 743 745
f 743 743 745
f 745 743 746
f 743 743 746
f 746 743 747
f 743 743 747
f 747 743 748
f 743 743 748
f 748 743 749
f 743 743 749
f 749 743 750
f 743 743 750
f 750 743 751
f 743 743 751
f 751 743 752
f 743 743 752
f 752 743 753
f 743 743 753
f 753 743 754
f 743 743 754
f 754 743 755
f 743 743 755
f 755 743 744
f 744 745 756
f 756 745 757
f 745 746 757
f 757 746 758
f 746 747 758
f 758 747 759
f 747 748 759
f 759 748 760
f 748 749 760
f 760 749 761
f 749 750 761
f 761 750 762
f 750 751 762
f 762 751 763
f 751 752 763
f 763 752 764
f 752 753 764
f 764 753 765
f 753 754 765
f 765 754 766
f 754 755 766
f 766 755 767
f 755 744 767
f 767 744 756
f 756 757 768
f 768 757 769
f 757 758 769
f 769 758 770
f 758 759 770
f 770 759 771
f 759 760 771
f 771 760 772
f 760 761 772
f 772 761 773
f 761 762 773
f 773 762 774
f 762 763 774
f 774 763 775
f 763 764 775
f 775 764 776
f 764 765 776
f 776 765 777
f 765 766 777
f 777 766 778
f 766 767 778
f 778 767 779
f 767 756 779
f 779 756 768
f 768 769 780
f 780 769 781
f 769 770 781
f 781 770 782
f 770 771 782
f 782 771 783
f 771 772 783
f 783 772 784
f 772 773 784
f 784 773 785
f 773 774 785
f 785 774 786
f 774 775 786
f 786 775 787
f 775 776 787
f 787 776 788
f 776 777 788
f 788 777 789
f 777 778 789
f 789 778 790
f 778 779 790
f 790 779 791
f 779 768 791
f 791 768 780
f 780 781 792
f 792 781 793
f 781 782 793
f 793 782 794
f 782 783 794
f 794 783 795
f 783 784 795
f 795 784 796
f 784 785 796
f 796 785 797
f 785 786 797
f 797 786 798
f 786 787 798
f 798 787 799
f 787 788 799
f 799 788 800
f 788 789 800
f 800 789 801
f 789 790 801
f 801 790 802
f 790 791 802
f 802 791 803
f 791 780 803
f 803 780 792
f 792 793 804
f 804 793 805
f 793 794 805
f 805 794 806
f 794 795 806
f 806 795 807
f 795 796 807
f 807 796 808
f 796 797 808
f 808 797 809
f 797 798 809
f 809 798 810
f 798 799 810
f 810 799 811
f 799 800 811
f 811 800 812
f 800 801 812
f 812 801 813
f 801 802 813
f 813 802 814
f 802 803 814
f 814 803 815
f 803 792 815
f 815 792 804
f 804 805 816
f 816 805 817
f 805 806 817
f 817 806 818
f 806 807 818
f 818 807 819
f 807 808 819
f 819 808 820
f 808 809 820
f 820 809 821
f 809 810 821
f 821 810 822
f 810 811 822
f 822 811 823
f 811 812 823
f 823 812 824
f 812 813 824
f 824 813 825
f 813 814 825
f 825 814 826
f 814 815 826
f 826 815 827
f 815 804 827
f 827 804 816
f 816 817 828
f 828 817 828
f 817 818 828
f 828 818 828
f 818 819 828
f 828 819 828
f 819 820 828
f 828 820 828
f 820 821 828
f 828 821 828
f 821 822 828
f 828 822 828
f 822 823 828
f 828 823 828
f 823 824 828
f 828 824 828
f 824 825 828
f 828 825 828
f 825 826 828
f 828 826 828
f 826 827 828
f 828 827 828
f 827 816 828
f 828 816 828

g Path_(15)
v 90.350006 247.00002 15.3
v 90.950005 247.00002 15.3
v 90.86962 246.70001 15.3
v 90.65 246.4804 15.3
v 90.350006 246.40001 15.3
v 90.05 246.4804 15.3
v 89.83039 246.70001 15.3
v 89.75001 247.00002 15.3
v 89.83039 247.30002 15.3
v 90.05 247.51962 15.3
v 90.350006 247.6 15.3
v 90.65 247.51962 15.3
v 90.86962 247.30002 15.3
v 90.950005 247.00002 14.616549
v 90.86962 246.70001 14.616549
v 90.65 246.4804 14.616549
v 90.350006 246.40001 14.616549
v 90.05 246.4804 14.616549
v 89.83039 246.70001 14.616549
v 89.75001 247.00002 14.616549
v 89.83039 247.30002 14.616549
v 90.05 247.51962 14.616549
v 90.350006 247.6 14.616549
v 90.65 247.51962 14.616549
v 90.86962 247.30002 14.616549
v 90.950005 247.00002 13.933096
v 90.86962 246.70001 13.933096
v 90.65 246.4804 13.933096
v 90.350006 246.40001 13.933096
v 90.05 246.4804 13.933096
v 89.83039 246.70001 13.933096
v 89.75001 247.00002 13.933096
v 89.83039 247.30002 13.933096
v 90.05 247.51962 13.933096
v 90.350006 247.6 13.933096
v 90.65 247.51962 13.933096
v 90.86962 247.30002 13.933096
v 90.950005 247.00002 13.249643
v 90.86962 246.70001 13.249643
v 90.65 246.4804 13.249643
v 90.350006 246.40001 13.249643
v 90.05 246.4804 13.249643
v 89.83039 246.70001 13.249643
v 89.75001 247.00002 13.249643
v 89.83039 247.30002 13.249643
v 90.05 247.51962 13.249643
v 90.350006 247.6 13.249643
v 90.65 247.51962 13.249643
v 90.86962 247.30002 13.249643
v 90.950005 247.00002 12.566191
v 90.86962 246.70001 12.566191
v 90.65 246.4804 12.566191
v 90.350006 246.40001 12.566191
v 90.05 246.4804 12.566191
v 89.83039 246.70001 12.566191
v 89.75001 247.00002 12.566191
v 89.83039 247.30002 12.566191
v 90.05 247.51962 12.566191
v 90.350006 247.6 12.566191
v 90.65 247.51962 12.566191
v 90.86962 247.30002 12.566191
v 90.950005 247.00002 11.882739
v 90.86962 246.70001 11.882739
v 90.65 246.4804 11.882739
v 90.350006 246.40001 11.882739
v 90.05 246.4804 11.882739
v 89.83039 246.70001 11.882739
v 89.75001 247.00002 11.882739
v 89.83039 247.30002 11.882739
v 90.05 247.51962 11.882739
v 90.350006 247.6 11.882739
v 90.65 247.51962 11.882739
v 90.86962 247.30002 11.882739
v 90.94996 247.00002 11.191575
v 90.869576 246.70001 11.192608
v 90.64998 246.4804 11.195431
v 90.350006 246.40001 11.199286
v 90.050026 246.4804 11.203142
v 89.83043 246.70001 11.205964
v 89.75005 247.00002 11.206998
v 89.83043 247.30002 11.205964
v 90.050026 247.51962 11.203142
v 90.350006 247.6 11.199286
v 90.64998 247.51962 11.195431
v 90.869576 247.30002 11.192608
v 90.92569 247.02196 10.432146
v 90.85706 246.71922 10.443773
v 90.647865 246.49171 10.475604
v 90.35415 246.40042 10.519111
v 90.05462 246.46977 10.562635
v 89.82953 246.68121 10.594515
v 89.73919 246.97807 10.606209
v 89.807816 247.2808 10.594583
v 90.01701 247.50832 10.562751
v 90.31073 247.59961 10.519244
v 90.61026 247.53026 10.47572
v 90.83535 247.31882 10.44384
v 90.62409 247.08557 9.705569
v 90.59818 246.77722 9.783637
v 90.452995 246.52856 9.918873
v 90.22743 246.40623 10.075041
v 89.981926 246.44301 10.210295
v 89.78227 246.62904 10.288394
v 89.68195 246.91446 10.288411
v 89.70787 247.22281 10.210343
v 89.85306 247.47147 10.075107
v 90.07862 247.59378 9.91894
v 90.32413 247.557 9.783686
v 90.52378 247.37099 9.705586
v 89.94293 247.10077 9.093593
v 89.96875 246.79457 9.128003
v 89.88619 246.5374 9.2705765
v 89.717384 246.39818 9.483111
v 89.50757 246.41418 9.708657
v 89.31295 246.58115 9.88678
v 89.18568 246.85432 9.969752
v 89.15987 247.16052 9.935341
v 89.242424 247.41768 9.792768
v 89.411224 247.55692 9.580234
v 89.62105 247.54091 9.354688
v 89.81567 247.37395 9.176564
v 89.638374 247.03383 8.637285
v 89.72258 246.73877 8.705869
v 89.6614 246.45699 8.836275
v 89.471214 246.26398 8.993561
v 89.202995 246.21146 9.135581
v 88.928604 246.3135 9.224283
v 88.721565 246.54279 9.235898
v 88.63736 246.83784 9.167315
v 88.69855 247.11963 9.036909
v 88.88873 247.31264 8.879623
v 89.15695 247.36516 8.737602
v 89.43134 247.2631 8.648901
v 89.439674 247.0147 8.261128
v 89.5767 246.73616 8.273686
v 89.55679 246.42746 8.303212
v 89.385284 246.17133 8.341795
v 89.10814 246.03636 8.379096
v 88.799614 246.05876 8.405121
v 88.54237 246.2325 8.412896
v 88.40535 246.51105 8.400338
v 88.42526 246.81973 8.370812
v 88.59676 247.07588 8.33223
v 88.87391 247.21083 8.294928
v 89.182434 247.18845 8.268903
v 89.50522 247.07184 7.695304
v 89.64185 246.79295 7.689662
v 89.62088 246.48334 7.6764083
v 89.44793 246.22592 7.6590934
v 89.169334 246.0897 7.642358
v 88.85974 246.11118 7.6306853
v 88.60211 246.28458 7.6272035
v 88.46548 246.56346 7.6328454
v 88.48645 246.87308 7.646099
v 88.6594 247.1305 7.6634135
v 88.938 247.26671 7.6801496
v 89.24759 247.24524 7.691822
v 89.40167 247.16014 6.9780173
v 89.59731 246.91891 6.978047
v 89.64613 246.6122 6.9785905
v 89.53505 246.32216 6.979502
v 89.29383 246.12653 6.980538
v 88.987114 246.07771 6.98142
v 88.697075 246.18878 6.981912
v 88.501434 246.43001 6.9818826
v 88.452614 246.73672 6.981339
v 88.5637 247.02676 6.9804273
v 88.80492 247.22241 6.9793916
v 89.11164 247.27122 6.9785094
v 89.349045 247.1954 6.2885265
v 89.569016 246.97624 6.282403
v 89.64998 246.6764 6.280075
v 89.57023 246.37624 6.282166
v 89.351135 246.15617 6.2881155
v 89.051414 246.0752 6.29633
v 88.751366 246.15497 6.304608
v 88.53139 246.37413 6.3107314
v 88.45043 246.67397 6.3130593
v 88.53018 246.97414 6.3109684
v 88.74927 247.1942 6.305019
v 89.048996 247.27519 6.2968044
v 89.299995 247.19452 5.5301867
v 89.5108 246.97484 5.46883
v 89.5879 246.67482 5.4464025
v 89.51064 246.37485 5.4689145
v 89.29972 246.15529 5.530333
v 89.01166 246.07501 5.6142015
v 88.72364 246.15549 5.698047
v 88.51283 246.37517 5.759404
v 88.43574 246.6752 5.7818313
v 88.51299 246.97517 5.7593193
v 88.723915 247.19472 5.697901
v 89.01198 247.27501 5.6140323
v 88.95949 247.15154 4.8298326
v 89.10577 246.9054 4.7531385
v 89.137405 246.59753 4.7707534
v 89.04593 246.31042 4.8779573
v 88.85585 246.121 5.046025
v 88.618095 246.08003 5.229923
v 88.39637 246.19849 5.380376
v 88.2501 246.44463 5.45707
v 88.21846 246.7525 5.439455
v 88.30994 247.03961 5.332251
v 88.500015 247.22902 5.164183
v 88.73777 247.26999 4.9802856
v 88.36685 247.15468 4.5462117
v 88.50561 246.9114 4.4764047
v 88.550995 246.60478 4.4802623
v 88.49084 246.31699 4.556751
v 88.34127 246.12512 4.685375
v 88.14236 246.0806 4.8316708
v 87.9474 246.19536 4.9564376
v 87.80865 246.43863 5.0262446
v 87.76327 246.74524 5.022387
v 87.82342 247.03304 4.9458985
v 87.97299 247.2249 4.817274
v 88.1719 247.26942 4.670979
v 87.603065 247.09724 3.9025128
v 87.8166 246.93323 3.7857544
v 87.98545 246.67462 3.7808678
v 88.064384 246.39072 3.8891623
v 88.03224 246.15756 4.0816207
v 87.897644 246.03764 4.3066735
v 87.69665 246.06311 4.5040183
v 87.483116 246.22711 4.6207767
v 87.31427 246.48572 4.6256633
v 87.23534 246.76964 4.517369
v 87.26748 247.00279 4.3249106
v 87.40208 247.1227 4.099858
v 86.915375 246.43214 3.3632786
v 87.1608 246.30135 3.214965
v 87.41973 246.13068 3.2244973
v 87.6228 245.96587 3.389321
v 87.71558 245.85106 3.6652722
v 87.67323 245.81703 3.9784098
v 87.50708 245.87291 4.2448287
v 87.26166 246.0037 4.3931427
v 87.00272 246.17438 4.3836102
v 86.79965 246.33919 4.2187867
v 86.70687 246.454 3.9428353
v 86.74922 246.48802 3.6296978
v 86.627045 245.62762 3.401795
v 86.89395 245.51497 3.2955465
v 87.18008 245.40396 3.3509903
v 87.40875 245.32436 3.5532699
v 87.518715 245.29749 3.8481846
v 87.48049 245.33054 4.1567125
v 87.30432 245.41467 4.396184
v 87.037415 245.52733 4.5024323
v 86.75129 245.63834 4.4469886
v 86.52261 245.71794 4.244709
v 86.41265 245.74481 3.949794
v 86.450874 245.71175 3.641266
v 86.46762 244.9821 3.3557956
v 86.754684 244.87796 3.2990885
v 87.02935 244.77655 3.402727
v 87.21804 244.70505 3.6389408
v 87.27018 244.68262 3.944437
v 87.17181 244.71526 4.237358
v 86.94927 244.79424 4.439216
v 86.66221 244.89839 4.495923
v 86.38754 244.9998 4.392285
v 86.19885 245.0713 4.1560707
v 86.14671 245.09373 3.8505747
v 86.24509 245.06108 3.5576534
v 86.19603 244.29752 3.3848035
v 86.489075 244.23882 3.3002892
v 86.78434 244.17993 3.3765314
v 87.002716 244.13666 3.5931015
v 87.085686 244.12056 3.8919697
v 87.01102 244.13597 4.193054
v 86.79871 244.17876 4.41568
v 86.50568 244.23746 4.500194
v 86.21041 244.29633 4.423952
v 85.992035 244.33961 4.2073817
v 85.909065 244.35571 3.9085138
v 85.983734 244.3403 3.6074293
v 86.1427 243.5778 3.3805985
v 86.44192 243.55704 3.29996
v 86.74126 243.53622 3.3800907
v 86.96053 243.52097 3.59952
v 87.04097 243.51532 3.8994517
v 86.96103 243.52081 4.1995196
v 86.74213 243.53598 4.4193206
v 86.44291 243.55676 4.4999595
v 86.14357 243.57756 4.4198284
v 85.92429 243.59283 4.2003994
v 85.84386 243.59848 3.9004676
v 85.9238 243.59297 3.6003997
v 86.11685 242.96553 3.3803542
v 86.40273 242.87456 3.3000107
v 86.68861 242.7836 3.380437
v 86.89786 242.71703 3.6000824
v 86.97442 242.69267 3.9000936
v 86.89778 242.71707 4.2000823
v 86.68848 242.78368 4.4196672
v 86.40259 242.87465 4.5000105
v 86.11672 242.96559 4.4195848
v 85.90747 243.03217 4.199939
v 85.83091 243.05652 3.8999279
v 85.90755 243.03214 3.5999389
v 85.786446 242.4557 3.380966
v 86.039856 242.29541 3.2999988
v 86.29352 242.13495 3.3798008
v 86.47948 242.01732 3.5989892
v 86.547905 241.97404 3.8988326
v 86.48046 242.0167 4.198988
v 86.29522 242.13387 4.419029
v 86.04182 242.29416 4.4999967
v 85.78815 242.45462 4.4201946
v 85.60219 242.57225 4.201006
v 85.53377 242.61552 3.9011626
v 85.60121 242.57288 3.6010072
v 85.41757 241.88034 3.380969
v 85.66999 241.7185 3.3000047
v 85.922676 241.5565 3.379809
v 86.10791 241.43774 3.5989983
v 86.17607 241.39406 3.8988411
v 86.108894 241.43712 4.1989946
v 85.92437 241.55542 4.419033
v 85.67195 241.71725 4.4999976
v 85.419266 241.87926 4.420193
v 85.23403 241.99802 4.201004
v 85.16587 242.04172 3.9011612
v 85.23305 241.99864 3.6010075
v 85.67196 241.71942 3.9000008
usemtl mat_7
s 1
f 829 829 830
f 830 829 831
f 829 829 831
f 831 829 832
f 829 829 832
f 832 829 833
f 829 829 833
f 833 829 834
f 829 829 834
f 834 829 835
f 829 829 835
f 835 829 836
f 829 829 836
f 836 829 837
f 829 829 837
f 837 829 838
f 829 829 838
f 838 829 839
f 829 829 839
f 839 829 840
f 829 829 840
f 840 829 841
f 829 829 841
f 841 829 830
f 830 831 842
f 842 831 843
f 831 832 843
f 843 832 844
f 832 833 844
f 844 833 845
f 833 834 845
f 845 834 846
f 834 835 846
f 846 835 847
f 835 836 847
f 847 836 848
f 836 837 848
f 848 837 849
f 837 838 849
f 849 838 850
f 838 839 850
f 850 839 851
f 839 840 851
f 851 840 852
f 840 841 852
f 852 841 853
f 841 830 853
f 853 830 842
f 842 843 854
f 854 843 855
f 843 844 855
f 855 844 856
f 844 845 856
f 856 845 857
f 845 846 857
f 857 846 858
f 846 847 858
f 858 847 859
f 847 848 859
f 859 848 860
f 848 849 860
f 860 849 861
f 849 850 861
f 861 850 862
f 850 851 862
f 862 851 863
f 851 852 863
f 863 852 864
f 852 853 864
f 864 853 865
f 853 842 865
f 865 842 854
f 854 855 866
f 866 855 867
f 855 856 867
f 867 856 868
f 856 857 868
f 868 857 869
f 857 858 869
f 869 858 870
f 858 859 870
f 870 859 871
f 859 860 871
f 871 860 872
f 860 861 872
f 872 861 873
f 861 862 873
f 873 862 874
f 862 863 874
f 874 863 875
f 863 864 875
f 875 864 876
f 864 865 876
f 876 865 877
f 865 854 877
f 877 854 866
f 866 867 878
f 878 867 879
f 867 868 879
f 879 868 880
f 868 869 880
f 880 869 881
f 869 870 881
f 881 870 882
f 870 871 882
f 882 871 883
f 871 872 883
f 883 872 884
f 872 873 884
f 884 873 885
f 873 874 885
f 885 874 886
f 874 875 886
f 886 875 887
f 875 876 887
f 887 876 888
f 876 877 888
f 888 877 889
f 877 866 889
f 889 866 878
f 878 879 890
f 890 879 891
f 879 880 891
f 891 880 892
f 880 881 892
f 892 881 893
f 881 882 893
f 893 882 894
f 882 883 894
f 894 883 895
f 883 884 895
f 895 884 896
f 884 885 896
f 896 885 897
f 885 886 897
f 897 886 898
f 886 887 898
f 898 887 899
f 887 888 899
f 899 888 900
f 888 889 900
f 900 889 901
f 889 878 901
f 901 878 890
f 890 891 902
f 902 891 903
f 891 892 903
f 903 892 904
f 892 893 904
f 904 893 905
f 893 894 905
f 905 894 906
f 894 895 906
f 906 895 907
f 895 896 907
f 907 896 908
f 896 897 908
f 908 897 909
f 897 898 909
f 909 898 910
f 898 899 910
f 910 899 911
f 899 900 911
f 911 900 912
f 900 901 912
f 912 901 913
f 901 890 913
f 913 890 902
f 902 903 914
f 914 903 915
f 903 904 915
f 915 904 916
f 904 905 916
f 916 905 917
f 905 906 917
f 917 906 918
f 906 907 918
f 918 907 919
f 907 908 919
f 919 908 920
f 908 909 920
f 920 909 921
f 909 910 921
f 921 910 922
f 910 911 922
f 922 911 923
f 911 912 923
f 923 912 924
f 912 913 924
f 924 913 925
f 913 902 925
f 925 902 914
f 914 915 926
f 926 915 927
f 915 916 927
f 927 916 928
f 916 917 928
f 928 917 929
f 917 918 929
f 929 918 930
f 918 919 930
f 930 919 931
f 919 920 931
f 931 920 932
f 920 921 932
f 932 921 933
f 921 922 933
f 933 922 934
f 922 923 934
f 934 923 935
f 923 924 935
f 935 924 936
f 924 925 936
f 936 925 937
f 925 914 937
f 937 914 926
f 926 927 938
f 938 927 939
f 927 928 939
f 939 928 940
f 928 929 940
f 940 929 941
f 929 930 941
f 941 930 942
f 930 931 942
f 942 931 943
f 931 932 943
f 943 932 944
f 932 933 944
f 944 933 945
f 933 934 945
f 945 934 946
f 934 935 946
f 946 935 947
f 935 936 947
f 947 936 948
f 936 937 948
f 948 937 949
f 937 926 949
f 949 926 938
f 938 939 950
f 950 939 951
f 939 940 951
f 951 940 952
f 940 941 952
f 952 941 953
f 941 942 953
f 953 942 954
f 942 943 954
f 954 943 955
f 943 944 955
f 955 944 956
f 944 945 956
f 956 945 957
f 945 946 957
f 957 946 958
f 946 947 958
f 958 947 959
f 947 948 959
f 959 948 960
f 948 949 960
f 960 949 961
f 949 938 961
f 961 938 950
f 950 951 962
f 962 951 963
f 951 952 963
f 963 952 964
f 952 953 964
f 964 953 965
f 953 954 965
f 965 954 966
f 954 955 966
f 966 955 967
f 955 956 967
f 967 956 968
f 956 957 968
f 968 957 969
f 957 958 969
f 969 958 970
f 958 959 970
f 970 959 971
f 959 960 971
f 971 960 972
f 960 961 972
f 972 961 973
f 961 950 973
f 973 950 962
f 962 963 974
f 974 963 975
f 963 964 975
f 975 964 976
f 964 965 976
f 976 965 977
f 965 966 977
f 977 966 978
f 966 967 978
f 978 967 979
f 967 968 979
f 979 968 980
f 968 969 980
f 980 969 981
f 969 970 981
f 981 970 982
f 970 971 982
f 982 971 983
f 971 972 983
f 983 972 984
f 972 973 984
f 984 973 985
f 973 962 985
f 985 962 974
f 974 975 986
f 986 975 987
f 975 976 987
f 987 976 988
f 976 977 988
f 988 977 989
f 977 978 989
f 989 978 990
f 978 979 990
f 990 979 991
f 979 980 991
f 991 980 992
f 980 981 992
f 992 981 993
f 981 982 993
f 993 982 994
f 982 983 994
f 994 983 995
f 983 984 995
f 995 984 996
f 984 985 996
f 996 985 997
f 985 974 997
f 997 974 986
f 986 987 998
f 998 987 999
f 987 988 999
f 999 988 1000
f 988 989 1000
f 1000 989 1001
f 989 990 1001
f 1001 990 1002
f 990 991 1002
f 1002 991 1003
f 991 992 1003
f 1003 992 1004
f 992 993 1004
f 1004 993 1005
f 993 994 1005
f 1005 994 1006
f 994 995 1006
f 1006 995 1007
f 995 996 1007
f 1007 996 1008
f 996 997 1008
f 1008 997 1009
f 997 986 1009
f 1009 986 998
f 998 999 1010
f 1010 999 1011
f 999 1000 1011
f 1011 1000 1012
f 1000 1001 1012
f 1012 1001 1013
f 1001 1002 1013
f 1013 1002 1014
f 1002 1003 1014
f 1014 1003 1015
f 1003 1004 1015
f 1015 1004 1016
f 1004 1005 1016
f 1016 1005 1017
f 1005 1006 1017
f 1017 1006 1018
f 1006 1007 1018
f 1018 1007 1019
f 1007 1008 1019
f 1019 1008 1020
f 1008 1009 1020
f 1020 1009 1021
f 1009 998 1021
f 1021 998 1010
f 1010 1011 1022
f 1022 1011 1023
f 1011 1012 1023
f 1023 1012 1024
f 1012 1013 1024
f 1024 1013 1025
f 1013 1014 1025
f 1025 1014 1026
f 1014 1015 1026
f 1026 1015 1027
f 1015 1016 1027
f 1027 1016 1028
f 1016 1017 1028
f 1028 1017 1029
f 1017 1018 1029
f 1029 1018 1030
f 1018 1019 1030
f 1030 1019 1031
f 1019 1020 1031
f 1031 1020 1032
f 1020 1021 1032
f 1032 1021 1033
f 1021 1010 1033
f 1033 1010 1022
f 1022 1023 1034
f 1034 1023 1035
f 1023 1024 1035
f 1035 1024 1036
f 1024 1025 1036
f 1036 1025 1037
f 1025 1026 1037
f 1037 1026 1038
f 1026 1027 1038
f 1038 1027 1039
f 1027 1028 1039
f 1039 1028 1040
f 1028 1029 1040
f 1040 1029 1041
f 1029 1030 1041
f 1041 1030 1042
f 1030 1031 1042
f 1042 1031 1043
f 1031 1032 1043
f 1043 1032 1044
f 1032 1033 1044
f 1044 1033 1045
f 1033 1022 1045
f 1045 1022 1034
f 1034 1035 1046
f 1046 1035 1047
f 1035 1036 1047
f 1047 1036 1048
f 1036 1037 1048
f 1048 1037 1049
f 1037 1038 1049
f 1049 1038 1050
f 1038 1039 1050
f 1050 1039 1051
f 1039 1040 1051
f 1051 1040 1052
f 1040 1041 1052
f 1052 1041 1053
f 1041 1042 1053
f 1053 1042 1054
f 1042 1043 1054
f 1054 1043 1055
f 1043 1044 1055
f 1055 1044 1056
f 1044 1045 1056
f 1056 1045 1057
f 1045 1034 1057
f 1057 1034 1046
f 1046 1047 1058
f 1058 1047 1059
f 1047 1048 1059
f 1059 1048 1060
f 1048 1049 1060
f 1060 1049 1061
f 1049 1050 1061
f 1061 1050 1062
f 1050 1051 1062
f 1062 1051 1063
f 1051 1052 1063
f 1063 1052 1064
f 1052 1053 1064
f 1064 1053 1065
f 1053 1054 1065
f 1065 1054 1066
f 1054 1055 1066
f 1066 1055 1067
f 1055 1056 1067
f 1067 1056 1068
f 1056 1057 1068
f 1068 1057 1069
f 1057 1046 1069
f 1069 1046 1058
f 1058 1059 1070
f 1070 1059 1071
f 1059 1060 1071
f 1071 1060 1072
f 1060 1061 1072
f 1072 1061 1073
f 1061 1062 1073
f 1073 1062 1074
f 1062 1063 1074
f 1074 1063 1075
f 1063 1064 1075
f 1075 1064 1076
f 1064 1065 1076
f 1076 1065 1077
f 1065 1066 1077
f 1077 1066 1078
f 1066 1067 1078
f 1078 1067 1079
f 1067 1068 1079
f 1079 1068 1080
f 1068 1069 1080
f 1080 1069 1081
f 1069 1058 1081
f 1081 1058 1070
f 1070 1071 1082
f 1082 1071 1083
f 1071 1072 1083
f 1083 1072 1084
f 1072 1073 1084
f 1084 1073 1085
f 1073 1074 1085
f 1085 1074 1086
f 1074 1075 1086
f 1086 1075 1087
f 1075 1076 1087
f 1087 1076 1088
f 1076 1077 1088
f 1088 1077 1089
f 1077 1078 1089
f 1089 1078 1090
f 1078 1079 1090
f 1090 1079 1091
f 1079 1080 1091
f 1091 1080 1092
f 1080 1081 1092
f 1092 1081 1093
f 1081 1070 1093
f 1093 1070 1082
f 1082 1083 1094
f 1094 1083 1095
f 1083 1084 1095
f 1095 1084 1096
f 1084 1085 1096
f 1096 1085 1097
f 1085 1086 1097
f 1097 1086 1098
f 1086 1087 1098
f 1098 1087 1099
f 1087 1088 1099
f 1099 1088 1100
f 1088 1089 1100
f 1100 1089 1101
f 1089 1090 1101
f 1101 1090 1102
f 1090 1091 1102
f 1102 1091 1103
f 1091 1092 1103
f 1103 1092 1104
f 1092 1093 1104
f 1104 1093 1105
f 1093 1082 1105
f 1105 1082 1094
f 1094 1095 1106
f 1106 1095 1107
f 1095 1096 1107
f 1107 1096 1108
f 1096 1097 1108
f 1108 1097 1109
f 1097 1098 1109
f 1109 1098 1110
f 1098 1099 1110
f 1110 1099 1111
f 1099 1100 1111
f 1111 1100 1112
f 1100 1101 1112
f 1112 1101 1113
f 1101 1102 1113
f 1113 1102 1114
f 1102 1103 1114
f 1114 1103 1115
f 1103 1104 1115
f 1115 1104 1116
f 1104 1105 1116
f 1116 1105 1117
f 1105 1094 1117
f 1117 1094 1106
f 1106 1107 1118
f 1118 1107 1119
f 1107 1108 1119
f 1119 1108 1120
f 1108 1109 1120
f 1120 1109 1121
f 1109 1110 1121
f 1121 1110 1122
f 1110 1111 1122
f 1122 1111 1123
f 1111 1112 1123
f 1123 1112 1124
f 1112 1113 1124
f 1124 1113 1125
f 1113 1114 1125
f 1125 1114 1126
f 1114 1115 1126
f 1126 1115 1127
f 1115 1116 1127
f 1127 1116 1128
f 1116 1117 1128
f 1128 1117 1129
f 1117 1106 1129
f 1129 1106 1118
f 1118 1119 1130
f 1130 1119 1131
f 1119 1120 1131
f 1131 1120 1132
f 1120 1121 1132
f 1132 1121 1133
f 1121 1122 1133
f 1133 1122 1134
f 1122 1123 1134
f 1134 1123 1135
f 1123 1124 1135
f 1135 1124 1136
f 1124 1125 1136
f 1136 1125 1137
f 1125 1126 1137
f 1137 1126 1138
f 1126 1127 1138
f 1138 1127 1139
f 1127 1128 1139
f 1139 1128 1140
f 1128 1129 1140
f 1140 1129 1141
f 1129 1118 1141
f 1141 1118 1130
f 1130 1131 1142
f 1142 1131 1143
f 1131 1132 1143
f 1143 1132 1144
f 1132 1133 1144
f 1144 1133 1145
f 1133 1134 1145
f 1145 1134 1146
f 1134 1135 1146
f 1146 1135 1147
f 1135 1136 1147
f 1147 1136 1148
f 1136 1137 1148
f 1148 1137 1149
f 1137 1138 1149
f 1149 1138 1150
f 1138 1139 1150
f 1150 1139 1151
f 1139 1140 1151
f 1151 1140 1152
f 1140 1141 1152
f 1152 1141 1153
f 1141 1130 1153
f 1153 1130 1142
f 1142 1143 1154
f 1154 1143 1154
f 1143 1144 1154
f 1154 1144 1154
f 1144 1145 1154
f 1154 1145 1154
f 1145 1146 1154
f 1154 1146 1154
f 1146 1147 1154
f 1154 1147 1154
f 1147 1148 1154
f 1154 1148 1154
f 1148 1149 1154
f 1154 1149 1154
f 1149 1150 1154
f 1154 1150 1154
f 1150 1151 1154
f 1154 1151 1154
f 1151 1152 1154
f 1154 1152 1154
f 1152 1153 1154
f 1154 1153 1154
f 1153 1142 1154
f 1154 1142 1154

g Path_(0)
v 97.174995 255.12498 6.9
v 97.50015 254.62073 6.9
v 97.45659 254.6883 6.6000004
v 97.33758 254.87286 6.380385
v 97.174995 255.12498 6.3
v 97.01242 255.37712 6.380385
v 96.8934 255.56169 6.6000004
v 96.84984 255.62924 6.9
v 96.8934 255.56169 7.2000003
v 97.01242 255.37712 7.4196157
v 97.174995 255.12498 7.5000005
v 97.33758 254.87286 7.4196157
v 97.45659 254.6883 7.2000003
v 98.136475 255.03105 6.9
v 98.09296 255.09863 6.6000004
v 97.974045 255.28328 6.380385
v 97.811615 255.53549 6.3
v 97.649185 255.78772 6.380385
v 97.53027 255.97237 6.6000004
v 97.486755 256.03995 6.9
v 97.53027 255.97237 7.2000003
v 97.649185 255.78772 7.4196157
v 97.811615 255.53549 7.5000005
v 97.974045 255.28328 7.4196157
v 98.09296 255.09863 7.2000003
v 98.69854 255.39975 6.9
v 98.66507 255.47282 6.6000004
v 98.57362 255.6725 6.380385
v 98.448715 255.94527 6.3
v 98.3238 256.21802 6.380385
v 98.23235 256.4177 6.6000004
v 98.19888 256.49078 6.9
v 98.23235 256.4177 7.2000003
v 98.3238 256.21802 7.4196157
v 98.448715 255.94527 7.5000005
v 98.57362 255.6725 7.4196157
v 98.66507 255.47282 7.2000003
v 99.23601 255.56303 6.9
v 99.22786 255.643 6.6000004
v 99.20558 255.8615 6.380385
v 99.17515 256.15994 6.3
v 99.144714 256.4584 6.380385
v 99.122444 256.67688 6.6000004
v 99.11429 256.75684 6.9
v 99.122444 256.67688 7.2000003
v 99.144714 256.4584 7.4196157
v 99.17515 256.15994 7.5000005
v 99.20558 255.8615 7.4196157
v 99.22786 255.643 7.2000003
v 99.90647 255.49675 6.9
v 99.90962 255.57707 6.6000004
v 99.91822 255.79652 6.380385
v 99.92996 256.09628 6.3
v 99.94171 256.39606 6.380385
v 99.95031 256.6155 6.6000004
v 99.95346 256.69583 6.9
v 99.95031 256.6155 7.2000003
v 99.94171 256.39606 7.4196157
v 99.92996 256.09628 7.5000005
v 99.91822 255.79652 7.4196157
v 99.90962 255.57707 7.2000003
v 100.68881 255.50069 6.9
v 100.68863 255.58107 6.6000004
v 100.688126 255.80069 6.380385
v 100.68745 256.10068 6.3
v 100.68677 256.4007 6.380385
v 100.686264 256.6203 6.6000004
v 100.68608 256.70068 6.9
v 100.686264 256.6203 7.2000003
v 100.68677 256.4007 7.4196157
v 100.68745 256.10068 7.5000005
v 100.688126 255.80069 7.4196157
v 100.68863 255.58107 7.2000003
v 101.44467 255.49973 6.9
v 101.44471 255.58012 6.6000004
v 101.44481 255.79973 6.380385
v 101.44494 256.09973 6.3
v 101.445076 256.39972 6.380385
v 101.445175 256.61935 6.6000004
v 101.445206 256.69974 6.9
v 101.445175 256.61935 7.2000003
v 101.445076 256.39972 7.4196157
v 101.44494 256.09973 7.5000005
v 101.44481 255.79973 7.4196157
v 101.44471 255.58012 7.2000003
v 102.20254 255.5 6.9
v 102.20252 255.58038 6.6000004
v 102.202484 255.8 6.380385
v 102.20244 256.1 6.3
v 102.202385 256.4 6.380385
v 102.20235 256.61963 6.6000004
v 102.20233 256.7 6.9
v 102.20235 256.61963 7.2000003
v 102.202385 256.4 7.4196157
v 102.20244 256.1 7.5000005
v 102.202484 255.8 7.4196157
v 102.20252 255.58038 7.2000003
v 102.95992 255.51459 7.0315523
v 102.95992 255.52724 6.721227
v 102.95993 255.69336 6.458804
v 102.95993 255.96843 6.3145995
v 102.95993 256.27875 6.3272524
v 102.95994 256.5412 6.4933724
v 102.95994 256.6854 6.7684484
v 102.95994 256.67273 7.0787735
v 102.95994 256.50662 7.341196
v 102.95993 256.23154 7.485401
v 102.95993 255.92122 7.4727483
v 102.95993 255.6588 7.306628
v 103.722565 255.51471 7.0319963
v 103.7204 255.52711 6.7216687
v 103.71743 255.69302 6.4591246
v 103.714455 255.96797 6.3147135
v 103.71229 256.2783 6.327129
v 103.71149 256.54083 6.493045
v 103.71228 256.68527 6.7680044
v 103.714455 256.67288 7.078332
v 103.71742 256.50696 7.3408756
v 103.72039 256.23203 7.485287
v 103.722565 255.92169 7.472872
v 103.723366 255.65913 7.3069553
v 104.53408 255.5282 7.0195336
v 104.50901 255.53957 6.710172
v 104.47477 255.70404 6.4489512
v 104.44054 255.97755 6.3058643
v 104.41547 256.28683 6.319252
v 104.406296 256.549 6.4855266
v 104.41547 256.69382 6.7601347
v 104.44054 256.68243 7.069496
v 104.47477 256.51797 7.330717
v 104.50901 256.24445 7.473804
v 104.53408 255.93517 7.4604163
v 104.54325 255.673 7.294142
v 105.37371 255.65196 6.8527975
v 105.29877 255.67839 6.553354
v 105.20159 255.85168 6.3149223
v 105.10822 256.1254 6.2013907
v 105.04367 256.4262 6.2431793
v 105.02524 256.6735 6.4290915
v 105.05786 256.801 6.709312
v 105.132805 256.77457 7.0087557
v 105.22998 256.6013 7.247187
v 105.32336 256.32755 7.3607187
v 105.38791 256.02676 7.3189297
v 105.406334 255.77948 7.1330175
v 105.958405 255.86935 6.4987054
v 105.912926 255.97728 6.2124343
v 105.86436 256.2154 6.019555
v 105.8257 256.51993 5.9717503
v 105.80733 256.80923 6.081828
v 105.81415 257.00583 6.3202944
v 105.844345 257.057 6.6232514
v 105.889824 256.94907 6.9095225
v 105.9384 256.71094 7.1024017
v 105.97705 256.40643 7.1502066
v 105.99543 256.11713 7.0401287
v 105.9886 255.92053 6.8016624
v 106.533966 255.79562 6.64661
v 106.553314 255.85617 6.3420687
v 106.59936 256.0578 6.110175
v 106.65975 256.3465 6.013065
v 106.71832 256.6449 6.0767584
v 106.75937 256.87305 6.2841897
v 106.7719 256.96982 6.579777
v 106.75255 256.90927 6.8843184
v 106.70651 256.7076 7.116212
v 106.64611 256.4189 7.213322
v 106.58754 256.1205 7.1496286
v 106.54649 255.89238 6.9421973
v 107.268875 255.5816 6.6811438
v 107.28005 255.61923 6.3734307
v 107.31763 255.80333 6.12651
v 107.37154 256.08456 6.006545
v 107.42732 256.3876 6.0456796
v 107.47005 256.63123 6.233427
v 107.488266 256.75015 6.5194817
v 107.47709 256.71252 6.8271947
v 107.439514 256.5284 7.074115
v 107.385605 256.24716 7.1940804
v 107.32982 255.94414 7.154946
v 107.287094 255.70053 6.967198
v 108.17711 255.50925 6.647445
v 108.20591 255.5922 6.352734
v 108.21517 255.81325 6.135934
v 108.20242 256.1132 6.055136
v 108.17107 256.41162 6.1319904
v 108.12952 256.6286 6.3459034
v 108.0889 256.706 6.639558
v 108.0601 256.62308 6.934269
v 108.050835 256.402 7.151069
v 108.06358 256.10208 7.231867
v 108.09493 255.80363 7.1550126
v 108.13649 255.58664 6.9410996
v 109.09714 255.7312 6.86065
v 109.06148 255.75485 6.553179
v 108.971504 255.91783 6.304686
v 108.85132 256.17648 6.1817555
v 108.73313 256.4615 6.217327
v 108.648605 256.69647 6.4018683
v 108.62039 256.81848 6.6859317
v 108.656044 256.79483 6.9934034
v 108.74602 256.63187 7.241896
v 108.8662 256.3732 7.364826
v 108.98439 256.08823 7.329255
v 109.06892 255.85323 7.144714
v 109.81299 256.24982 6.763547
v 109.81355 256.19336 6.456229
v 109.718185 256.26456 6.168653
v 109.552444 256.44434 5.9778748
v 109.360725 256.68457 5.9350123
v 109.19441 256.92084 6.051551
v 109.09806 257.08984 6.2962646
v 109.097496 257.1463 6.6035824
v 109.192856 257.0751 6.891158
v 109.358604 256.89532 7.081937
v 109.550316 256.65512 7.1247993
v 109.71664 256.41885 7.0082603
v 110.29346 256.6868 6.8358965
v 110.32642 256.66156 6.527959
v 110.27681 256.7725 6.2419925
v 110.157906 256.98987 6.054622
v 110.00157 257.25546 6.016054
v 109.8497 257.49808 6.1366224
v 109.74299 257.65274 6.3840203
v 109.71002 257.678 6.6919584
v 109.75964 257.56708 6.9779243
v 109.87855 257.3497 7.1652946
v 110.034874 257.0841 7.2038627
v 110.186745 256.84146 7.083295
v 110.80681 256.92963 6.9200253
v 110.81878 256.83762 6.6236258
v 110.80681 256.90445 6.320554
v 110.774086 257.11218 6.092017
v 110.72939 257.4052 5.999252
v 110.68469 257.705 6.0671144
v 110.65198 257.93115 6.2774205
v 110.64 258.02316 6.57382
v 110.65198 257.95636 6.876892
v 110.68469 257.7486 7.1054287
v 110.72939 257.45557 7.198194
v 110.774086 257.15582 7.130332
v 111.4754 256.8803 6.915659
v 111.47387 256.79108 6.6181736
v 111.47555 256.86252 6.315923
v 111.47999 257.0755 6.0898952
v 111.48599 257.37292 6.000654
v 111.49196 257.6751 6.072112
v 111.496284 257.9011 6.285122
v 111.49782 257.99033 6.5826073
v 111.49614 257.91888 6.884858
v 111.4917 257.70593 7.1108856
v 111.485695 257.4085 7.2001266
v 111.47973 257.1063 7.128669
v 112.252174 256.8798 6.898481
v 112.25345 256.8003 6.5982485
v 112.25199 256.88153 6.2984834
v 112.24821 257.10175 6.079507
v 112.243095 257.40195 5.999994
v 112.23804 257.70166 6.0812497
v 112.234375 257.92062 6.3015018
v 112.23311 258.00012 6.6017337
v 112.234566 257.91888 6.9014993
v 112.23835 257.69867 7.120476
v 112.24346 257.39847 7.199989
v 112.24852 257.09875 7.118733
v 113.0561 256.89975 6.900014
v 113.06469 256.81982 6.6000156
v 113.05611 256.89975 6.300014
v 113.032646 257.1181 6.0803933
v 113.0006 257.41638 6.0000014
v 112.96856 257.71466 6.0803795
v 112.9451 257.933 6.299989
v 112.93651 258.01294 6.5999875
v 112.9451 257.93304 6.899989
v 112.96855 257.7147 7.11961
v 113.000595 257.4164 7.2000017
v 113.03264 257.1181 7.119624
v 113.923 257.1056 6.9466987
v 113.962364 257.0053 6.655403
v 113.943245 257.05402 6.349262
v 113.87075 257.2387 6.1103063
v 113.76432 257.50986 6.002563
v 113.652466 257.79483 6.054903
v 113.565155 258.01727 6.2533007
v 113.52579 258.11755 6.5445967
v 113.544914 258.06885 6.8507376
v 113.6174 257.88416 7.0896935
v 113.72384 257.613 7.1974363
v 113.83569 257.32803 7.145097
v 114.64245 257.4859 6.8615065
v 114.667564 257.4317 6.556874
v 114.61769 257.51926 6.2635
v 114.506195 257.72516 6.059994
v 114.36295 257.9942 6.000886
v 114.22635 258.2543 6.1020126
v 114.13299 258.4358 6.336278
v 114.10787 258.49 6.6409106
v 114.157745 258.40244 6.9342847
v 114.26924 258.19653 7.13779
v 114.412476 257.9275 7.196899
v 114.54908 257.6674 7.095772
v 115.34357 257.75348 6.7230134
v 115.31991 257.74078 6.4123025
v 115.23185 257.86963 6.1450653
v 115.102974 258.10547 5.9929075
v 114.96783 258.3851 5.9966
v 114.86262 258.6336 6.1551533
v 114.81553 258.7844 6.4260826
v 114.83919 258.7971 6.7367935
v 114.927246 258.66824 7.004031
v 115.056114 258.4324 7.156189
v 115.19127 258.15277 7.1524963
v 115.29648 257.90427 6.993943
v 116.05193 258.11996 6.608128
v 115.98023 258.08856 6.311636
v 115.84504 258.19836 6.065588
v 115.68259 258.41992 5.9359117
v 115.5364 258.69388 5.9573545
v 115.445656 258.94684 6.1241703
v 115.43466 259.111 6.3916616
v 115.50637 259.1424 6.6881537
v 115.641556 259.0326 6.934202
v 115.80401 258.81104 7.063878
v 115.950195 258.53705 7.0424356
v 116.04094 258.28412 6.8756194
v 116.671135 258.4549 6.2932863
v 116.62108 258.4675 5.9855475
v 116.50182 258.6127 5.739725
v 116.34533 258.8516 5.621687
v 116.19352 259.12018 5.663061
v 116.087074 259.34647 5.852762
v 116.05451 259.46982 6.139959
v 116.10457 259.4572 6.4476976
v 116.22382 259.312 6.6935205
v 116.38032 259.07312 6.8115587
v 116.53213 258.80453 6.770184
v 116.63857 258.57825 6.5804834
v 117.26798 258.81406 6.338614
v 117.25729 258.87906 6.0329833
v 117.17927 259.071 5.7987194
v 117.05482 259.33844 5.698592
v 116.91728 259.6097 5.759431
v 116.80352 259.8121 5.9649343
v 116.74401 259.89142 6.260037
v 116.7547 259.82642 6.565667
v 116.832726 259.63446 6.7999315
v 116.95718 259.36703 6.9000587
v 117.09471 259.09576 6.83922
v 117.20847 258.89337 6.6337166
v 117.956085 259.07703 6.325065
v 117.92975 259.13953 6.0219903
v 117.8453 259.33206 5.793419
v 117.72536 259.60312 5.7005973
v 117.60207 259.88 5.7683964
v 117.50848 260.08853 5.9786496
v 117.46964 260.17285 6.27502
v 117.49598 260.11038 6.578095
v 117.58043 259.91782 6.8066664
v 117.70037 259.64676 6.899488
v 117.823654 259.36987 6.831689
v 117.91725 259.16135 6.6214356
v 118.68554 259.44876 6.240665
v 118.63104 259.5439 5.950085
v 118.51163 259.75238 5.753264
v 118.359314 260.01834 5.7029405
v 118.2149 260.27048 5.812598
v 118.11708 260.44128 6.052855
v 118.09207 260.48495 6.3593335
v 118.14657 260.3898 6.649914
v 118.26598 260.1813 6.8467345
v 118.4183 259.91537 6.8970585
v 118.56271 259.6632 6.7874007
v 118.66053 259.49243 6.547144
v 119.38674 259.8987 6.2678742
v 119.33171 259.97778 5.9727163
v 119.1947 260.16382 5.765053
v 119.01241 260.40695 5.7005277
v 118.8337 260.642 5.7964296
v 118.706436 260.80603 6.0270624
v 118.664734 260.85504 6.330628
v 118.71976 260.77594 6.625786
v 118.856766 260.5899 6.833449
v 119.039055 260.3468 6.8979745
v 119.21777 260.11176 6.802072
v 119.34503 259.94772 6.5714393
v 119.930275 260.4151 6.13097
v 119.85064 260.56683 5.8695436
v 119.702515 260.80148 5.72675
v 119.52558 261.05615 5.7408514
v 119.367256 261.2626 5.9080687
v 119.26996 261.36554 6.183596
v 119.25976 261.33737 6.493607
v 119.33939 261.18564 6.7550335
v 119.48752 260.951 6.8978267
v 119.66445 260.69632 6.8837256
v 119.82278 260.48987 6.7165084
v 119.920074 260.38693 6.440981
v 120.63132 260.77652 6.304877
v 120.591965 260.934 6.034749
v 120.46354 261.16974 5.87125
v 120.28046 261.42056 5.8581896
v 120.09177 261.61923 5.999068
v 119.94804 261.71255 6.2561355
v 119.88777 261.67554 6.5605125
v 119.92713 261.51804 6.830641
v 120.05556 261.2823 6.9941397
v 120.23864 261.0315 7.0072
v 120.42733 260.8328 6.8663216
v 120.57106 260.73947 6.609254
v 121.09681 261.239 6.6354423
v 121.05793 261.3277 6.338716
v 120.9404 261.52625 6.128559
v 120.775696 261.78137 6.061284
v 120.60796 262.0248 6.1549163
v 120.48214 262.19125 6.3843675
v 120.43194 262.23615 6.6881566
v 120.47081 262.14746 6.9848833
v 120.58835 261.94894 7.1950397
v 120.75305 261.6938 7.2623153
v 120.920784 261.45038 7.1686826
v 121.04661 261.2839 6.9392314
v 121.7281 261.55176 6.670682
v 121.597725 261.43378 6.4083066
v 121.42799 261.47165 6.157345
v 121.2644 261.65527 5.9850416
v 121.15077 261.9354 5.937566
v 121.11756 262.237 6.0276384
v 121.17367 262.47925 6.2311244
v 121.304054 262.59723 6.4934998
v 121.47378 262.55936 6.7444615
v 121.637375 262.37576 6.9167647
v 121.751 262.0956 6.9642406
v 121.78421 261.794 6.874168
v 122.21223 261.511 6.0649214
v 122.00486 261.43747 5.842663
v 121.78094 261.52243 5.6479554
v 121.600464 261.74307 5.5329714
v 121.511795 262.0403 5.5285206
v 121.53868 262.33447 5.635795
v 121.673935 262.54675 5.8260517
v 121.8813 262.62027 6.0483108
v 122.10522 262.53534 6.2430177
v 122.2857 262.31467 6.3580017
v 122.37437 262.01743 6.3624525
v 122.34747 261.72327 6.255178
v 122.73251 261.74368 5.473631
v 122.53875 261.67462 5.300687
v 122.328865 261.764 5.133672
v 122.15909 261.98788 5.017339
v 122.07492 262.2863 4.982858
v 122.09891 262.57922 5.0394692
v 122.22463 262.7882 5.172003
v 122.41839 262.85727 5.344947
v 122.62828 262.76788 5.511961
v 122.79805 262.544 5.6282945
v 122.88222 262.2456 5.662775
v 122.85823 261.95267 5.6061645
v 123.176285 261.7192 5.105209
v 122.99027 261.68396 4.8622394
v 122.817825 261.8077 4.632266
v 122.70515 262.0573 4.4769106
v 122.68243 262.36588 4.4378004
v 122.75576 262.65076 4.5254145
v 122.905495 262.83557 4.716277
v 123.09151 262.87082 4.9592466
v 123.263954 262.74707 5.1892195
v 123.37663 262.49747 5.344575
v 123.39935 262.1889 5.3836856
v 123.32602 261.90402 5.296071
v 123.77019 261.7669 4.7790155
v 123.66733 261.67566 4.5304284
v 123.56845 261.74496 4.2661667
v 123.500046 261.95624 4.0570383
v 123.48043 262.25284 3.9590795
v 123.51488 262.55536 3.998538
v 123.59415 262.78268 4.164841
v 123.69701 262.87393 4.413428
v 123.79588 262.80466 4.6776896
v 123.86429 262.59338 4.886818
v 123.883896 262.29675 4.984777
v 123.84946 261.99426 4.945318
v 124.388664 261.70972 4.753882
v 124.30454 261.63354 4.463285
v 124.254585 261.71432 4.163505
v 124.25218 261.93042 3.9348671
v 124.29798 262.22394 3.838635
v 124.3797 262.5162 3.900594
v 124.47545 262.7289 4.104142
v 124.55957 262.8051 4.394739
v 124.60952 262.72433 4.694519
v 124.61192 262.50824 4.923157
v 124.56613 262.21472 5.019389
v 124.48441 261.92245 4.95743
v 125.04909 261.42667 4.489397
v 124.98657 261.36334 4.193564
v 124.95457 261.45782 3.901803
v 124.961655 261.6848 3.6922922
v 125.00592 261.98346 3.6211696
v 125.07552 262.27377 3.7074924
v 125.1518 262.47794 3.9281304
v 125.21432 262.54126 4.2239637
v 125.24632 262.44675 4.5157247
v 125.23924 262.2198 4.7252355
v 125.19497 261.9211 4.796358
v 125.12537 261.63083 4.7100353
v 125.88321 261.50095 4.5965185
v 125.87874 261.36157 4.319024
v 125.86869 261.3796 4.0091505
v 125.85575 261.55017 3.7499292
v 125.84339 261.82758 3.6108174
v 125.83492 262.1375 3.6290905
v 125.83261 262.3969 3.7998521
v 125.837074 262.53625 4.077347
v 125.84713 262.51825 4.38722
v 125.86007 262.34766 4.6464415
v 125.87243 262.07025 4.785553
v 125.8809 261.7603 4.76728
v 126.770805 261.56845 4.5124307
v 126.74954 261.42374 4.2359357
v 126.691635 261.4325 3.9334276
v 126.61262 261.59232 3.6859636
v 126.53366 261.8604 3.5598514
v 126.47591 262.16495 3.5888824
v 126.45485 262.42432 3.765278
v 126.47611 262.569 4.0417733
v 126.53402 262.56027 4.344281
v 126.61304 262.40045 4.5917454
v 126.69199 262.13235 4.7178574
v 126.74975 261.82782 4.688826
v 127.45266 261.85138 4.365968
v 127.438545 261.68155 4.105344
v 127.38591 261.66095 3.7992363
v 127.30885 261.7951 3.5296667
v 127.22802 262.04807 3.3688662
v 127.16508 262.35205 3.359921
v 127.13689 262.6256 3.505228
v 127.151 262.79544 3.7658525
v 127.20364 262.81604 4.07196
v 127.2807 262.6819 4.3415294
v 127.36153 262.42892 4.5023303
v 127.42447 262.12494 4.5112753
v 128.08015 261.88687 4.3379683
v 128.08325 261.71652 4.078429
v 128.07733 261.6986 3.7686217
v 128.06396 261.83792 3.491558
v 128.04675 262.09714 3.3214774
v 128.03029 262.40677 3.3039527
v 128.019 262.6839 3.4436798
v 128.0159 262.85425 3.7032187
v 128.02184 262.87216 4.013026
v 128.03519 262.73285 4.29009
v 128.05241 262.47363 4.4601707
v 128.06886 262.16397 4.4776955
v 128.85396 262.04852 4.4347315
v 128.89838 261.82208 4.2268505
v 128.91815 261.72827 3.9314647
v 128.90797 261.79218 3.6277225
v 128.87056 261.99667 3.3970113
v 128.81593 262.28702 3.3011498
v 128.75876 262.58536 3.3658245
v 128.71432 262.81177 3.5737054
v 128.69455 262.90558 3.8690913
v 128.70474 262.84167 4.1728334
v 128.74216 262.63718 4.403545
v 128.79677 262.34686 4.4994063
v 129.61441 262.27966 4.4193387
v 129.68188 262.07086 4.1995373
v 129.7065 261.99463 3.8994694
v 129.68164 262.07132 3.5995376
v 129.61398 262.28046 3.3801086
v 129.52165 262.56598 3.2999783
v 129.4294 262.85135 3.3806174
v 129.36191 263.06015 3.6004188
v 129.3373 263.1364 3.900487
v 129.36215 263.0597 4.2004185
v 129.42981 262.85056 4.4198475
v 129.52214 262.56506 4.499978
v 130.3916 262.52008 4.419773
v 130.49722 262.3274 4.2002683
v 130.53593 262.25677 3.900309
v 130.49738 262.32715 3.6002686
v 130.39186 262.51962 3.3805425
v 130.24768 262.78265 3.3000064
v 130.10344 263.04575 3.3802397
v 129.99782 263.23843 3.5997443
v 129.9591 263.30905 3.8997035
v 129.99767 263.23868 4.199744
v 130.10318 263.0462 4.4194703
v 130.24738 262.78317 4.500006
v 130.97482 263.0201 4.4196186
v 131.08737 262.8315 4.2000065
v 131.12857 262.76248 3.9000075
v 131.08737 262.8315 3.6000063
v 130.97482 263.02008 3.3803883
v 130.82109 263.2777 3.2999995
v 130.66736 263.5353 3.3803802
v 130.55481 263.7239 3.5999925
v 130.51361 263.79294 3.8999915
v 130.55481 263.7239 4.1999927
v 130.66734 263.53534 4.4196105
v 130.82109 263.2777 4.4999995
v 131.60077 263.20312 4.3859572
v 131.64078 263.0114 4.1448927
v 131.6508 262.96338 3.8382094
v 131.62814 263.0719 3.5480828
v 131.5789 263.3079 3.3522525
v 131.51625 263.6081 3.3031905
v 131.45697 263.8921 3.4140432
v 131.41696 264.0838 3.6551077
v 131.40695 264.13184 3.961791
v 131.4296 264.02332 4.2519174
v 131.47884 263.78732 4.447748
v 131.54149 263.48712 4.49681
v 132.29326 263.19812 4.359603
v 132.28668 263.01974 4.105467
v 132.2798 262.99237 3.796231
v 132.27444 263.12335 3.5147545
v 132.27206 263.3776 3.336459
v 132.27328 263.68695 3.3091185
v 132.27779 263.96857 3.440059
v 132.28436 264.14694 3.694195
v 132.29124 264.17432 4.003431
v 132.2966 264.04333 4.2849073
v 132.29898 263.7891 4.463203
v 132.29776 263.47974 4.4905434
v 133.03635 263.12717 4.306168
v 132.93741 262.9769 4.0528374
v 132.86623 262.97717 3.750072
v 132.84187 263.1279 3.478997
v 132.87088 263.3887 3.312247
v 132.94545 263.6897 3.2945025
v 133.04562 263.95026 3.4305182
v 133.14456 264.10052 3.6838486
v 133.21574 264.10025 3.9866142
v 133.2401 263.94952 4.257689
v 133.2111 263.68872 4.424439
v 133.13652 263.38773 4.4421835
v 133.66194 262.8134 4.013424
v 133.47826 262.69568 3.7921808
v 133.3445 262.71927 3.5123878
v 133.29648 262.87784 3.2490153
v 133.34708 263.12888 3.072634
v 133.48273 263.40515 3.0305047
v 133.6671 263.6326 3.1339164
v 133.85077 263.7503 3.3551595
v 133.98454 263.7267 3.6349525
v 134.03256 263.56818 3.898325
v 133.98196 263.3171 4.0747066
v 133.8463 263.04086 4.1168356
v 134.23561 262.45035 3.67842
v 134.0624 262.32483 3.4532573
v 133.93556 262.34198 3.1702776
v 133.88911 262.49716 2.905305
v 133.9355 262.74884 2.7293386
v 134.06227 263.02957 2.689529
v 134.23549 263.2641 2.7965424
v 134.4087 263.38962 3.0217052
v 134.53552 263.3725 3.3046849
v 134.58197 263.2173 3.5696576
v 134.5356 262.9656 3.7456236
v 134.40881 262.6849 3.7854335
v 134.89513 262.17654 3.4256718
v 134.76245 262.03336 3.1840997
v 134.66534 262.03757 2.8891218
v 134.62979 262.18808 2.6197772
v 134.66533 262.44452 2.4482367
v 134.76245 262.73822 2.4204643
v 134.89511 262.99048 2.5439017
v 135.02779 263.13367 2.7854738
v 135.1249 263.12946 3.0804517
v 135.16045 262.97894 3.3497963
v 135.1249 262.72247 3.5213368
v 135.02779 262.42877 3.5491092
v 135.59222 261.95874 3.2246351
v 135.49619 261.80444 2.9727907
v 135.42589 261.8005 2.6702936
v 135.40016 261.94803 2.3981981
v 135.42589 262.2075 2.2294118
v 135.49619 262.50934 2.2091608
v 135.59222 262.7727 2.3428714
v 135.68825 262.927 2.5947158
v 135.75854 262.93094 2.897213
v 135.78429 262.78342 3.1693084
v 135.75854 262.52396 3.3380947
v 135.68825 262.2221 3.3583457
v 136.32623 261.82123 3.0976915
v 136.2008 261.6755 2.853778
v 136.109 261.6779 2.557087
v 136.07538 261.8277 2.2871163
v 136.109 262.08484 2.1162047
v 136.2008 262.3804 2.0901477
v 136.32623 262.63516 2.2159274
v 136.45166 262.78088 2.4598408
v 136.54347 262.77853 2.756532
v 136.57709 262.6287 3.0265024
v 136.54347 262.37155 3.197414
v 136.45166 262.07602 3.223471
v 136.9458 261.501 2.802087
v 136.77957 261.372 2.5736272
v 136.6579 261.38663 2.288249
v 136.61336 261.54095 2.0224195
v 136.6579 261.7936 1.847367
v 136.77957 262.0769 1.8099972
v 136.9458 262.31494 1.920323
v 137.11203 262.4439 2.1487827
v 137.2337 262.4293 2.434161
v 137.27824 262.275 2.6999907
v 137.2337 262.02234 2.8750432
v 137.11203 261.739 2.912413
v 137.59418 261.21817 2.5405872
v 137.48277 261.05942 2.2982852
v 137.39928 261.04865 2.0001166
v 137.36609 261.1887 1.7259749
v 137.39209 261.44205 1.5493165
v 137.47032 261.74084 1.5174767
v 137.5798 262.005 1.638987
v 137.69121 262.16376 1.8812888
v 137.77469 262.17456 2.1794577
v 137.80788 262.0345 2.4535992
v 137.78188 261.78113 2.6302576
v 137.70366 261.48233 2.6620975
v 138.36629 261.18408 2.4948933
v 138.27138 260.98257 2.279642
v 138.1923 260.921 1.9889058
v 138.15022 261.01587 1.700587
v 138.15643 261.24176 1.4919404
v 138.20926 261.53815 1.4188728
v 138.29456 261.82562 1.5009625
v 138.38947 262.02713 1.7162137
v 138.46855 262.0887 2.00695
v 138.51062 261.99384 2.2952688
v 138.50441 261.76794 2.5039153
v 138.45158 261.47156 2.576983
v 139.03688 260.8541 2.2007663
v 138.99118 260.6983 1.9388156
v 138.95296 260.6971 1.6344413
v 138.93248 260.85083 1.3692001
v 138.93521 261.1183 1.2141633
v 138.96042 261.42783 1.2108729
v 139.00136 261.69647 1.3602104
v 139.04706 261.85226 1.6221611
v 139.08528 261.85345 1.9265355
v 139.10577 261.69974 2.1917765
v 139.10304 261.43225 2.3468134
v 139.07782 261.12274 2.3501039
v 139.96095 260.94702 2.1728098
v 140.01389 260.84314 1.885111
v 140.00082 260.88452 1.5777469
v 139.92528 261.06012 1.3330756
v 139.80746 261.3228 1.2166568
v 139.67897 261.60226 1.2596844
v 139.57423 261.8236 1.4506296
v 139.52129 261.92746 1.7383286
v 139.53435 261.88608 2.0456927
v 139.60991 261.7105 2.2903638
v 139.7277 261.44778 2.4067829
v 139.8562 261.16833 2.363755
v 140.53488 261.44122 2.1593342
v 140.60817 261.34857 1.8822323
v 140.58043 261.37268 1.5833393
v 140.45908 261.5071 1.3427435
v 140.27664 261.71582 1.2249123
v 140.082 261.94287 1.2614185
v 139.9273 262.12747 1.4424802
v 139.85402 262.22012 1.7195821
v 139.88177 262.196 2.018475
v 140.00313 262.06158 2.2590709
v 140.18556 261.85287 2.376902
v 140.3802 261.62582 2.340396
v 140.34155 261.87946 1.7979649
usemtl mat_8
s 1
f 1155 1155 1156
f 1156 1155 1157
f 1155 1155 1157
f 1157 1155 1158
f 1155 1155 1158
f 1158 1155 1159
f 1155 1155 1159
f 1159 1155 1160
f 1155 1155 1160
f 1160 1155 1161
f 1155 1155 1161
f 1161 1155 1162
f 1155 1155 1162
f 1162 1155 1163
f 1155 1155 1163
f 1163 1155 1164
f 1155 1155 1164
f 1164 1155 1165
f 1155 1155 1165
f 1165 1155 1166
f 1155 1155 1166
f 1166 1155 1167
f 1155 1155 1167
f 1167 1155 1156
f 1156 1157 1168
f 1168 1157 1169
f 1157 1158 1169
f 1169 1158 1170
f 1158 1159 1170
f 1170 1159 1171
f 1159 1160 1171
f 1171 1160 1172
f 1160 1161 1172
f 1172 1161 1173
f 1161 1162 1173
f 1173 1162 1174
f 1162 1163 1174
f 1174 1163 1175
f 1163 1164 1175
f 1175 1164 1176
f 1164 1165 1176
f 1176 1165 1177
f 1165 1166 1177
f 1177 1166 1178
f 1166 1167 1178
f 1178 1167 1179
f 1167 1156 1179
f 1179 1156 1168
f 1168 1169 1180
f 1180 1169 1181
f 1169 1170 1181
f 1181 1170 1182
f 1170 1171 1182
f 1182 1171 1183
f 1171 1172 1183
f 1183 1172 1184
f 1172 1173 1184
f 1184 1173 1185
f 1173 1174 1185
f 1185 1174 1186
f 1174 1175 1186
f 1186 1175 1187
f 1175 1176 1187
f 1187 1176 1188
f 1176 1177 1188
f 1188 1177 1189
f 1177 1178 1189
f 1189 1178 1190
f 1178 1179 1190
f 1190 1179 1191
f 1179 1168 1191
f 1191 1168 1180
f 1180 1181 1192
f 1192 1181 1193
f 1181 1182 1193
f 1193 1182 1194
f 1182 1183 1194
f 1194 1183 1195
f 1183 1184 1195
f 1195 1184 1196
f 1184 1185 1196
f 1196 1185 1197
f 1185 1186 1197
f 1197 1186 1198
f 1186 1187 1198
f 1198 1187 1199
f 1187 1188 1199
f 1199 1188 1200
f 1188 1189 1200
f 1200 1189 1201
f 1189 1190 1201
f 1201 1190 1202
f 1190 1191 1202
f 1202 1191 1203
f 1191 1180 1203
f 1203 1180 1192
f 1192 1193 1204
f 1204 1193 1205
f 1193 1194 1205
f 1205 1194 1206
f 1194 1195 1206
f 1206 1195 1207
f 1195 1196 1207
f 1207 1196 1208
f 1196 1197 1208
f 1208 1197 1209
f 1197 1198 1209
f 1209 1198 1210
f 1198 1199 1210
f 1210 1199 1211
f 1199 1200 1211
f 1211 1200 1212
f 1200 1201 1212
f 1212 1201 1213
f 1201 1202 1213
f 1213 1202 1214
f 1202 1203 1214
f 1214 1203 1215
f 1203 1192 1215
f 1215 1192 1204
f 1204 1205 1216
f 1216 1205 1217
f 1205 1206 1217
f 1217 1206 1218
f 1206 1207 1218
f 1218 1207 1219
f 1207 1208 1219
f 1219 1208 1220
f 1208 1209 1220
f 1220 1209 1221
f 1209 1210 1221
f 1221 1210 1222
f 1210 1211 1222
f 1222 1211 1223
f 1211 1212 1223
f 1223 1212 1224
f 1212 1213 1224
f 1224 1213 1225
f 1213 1214 1225
f 1225 1214 1226
f 1214 1215 1226
f 1226 1215 1227
f 1215 1204 1227
f 1227 1204 1216
f 1216 1217 1228
f 1228 1217 1229
f 1217 1218 1229
f 1229 1218 1230
f 1218 1219 1230
f 1230 1219 1231
f 1219 1220 1231
f 1231 1220 1232
f 1220 1221 1232
f 1232 1221 1233
f 1221 1222 1233
f 1233 1222 1234
f 1222 1223 1234
f 1234 1223 1235
f 1223 1224 1235
f 1235 1224 1236
f 1224 1225 1236
f 1236 1225 1237
f 1225 1226 1237
f 1237 1226 1238
f 1226 1227 1238
f 1238 1227 1239
f 1227 1216 1239
f 1239 1216 1228
f 1228 1229 1240
f 1240 1229 1241
f 1229 1230 1241
f 1241 1230 1242
f 1230 1231 1242
f 1242 1231 1243
f 1231 1232 1243
f 1243 1232 1244
f 1232 1233 1244
f 1244 1233 1245
f 1233 1234 1245
f 1245 1234 1246
f 1234 1235 1246
f 1246 1235 1247
f 1235 1236 1247
f 1247 1236 1248
f 1236 1237 1248
f 1248 1237 1249
f 1237 1238 1249
f 1249 1238 1250
f 1238 1239 1250
f 1250 1239 1251
f 1239 1228 1251
f 1251 1228 1240
f 1240 1241 1252
f 1252 1241 1253
f 1241 1242 1253
f 1253 1242 1254
f 1242 1243 1254
f 1254 1243 1255
f 1243 1244 1255
f 1255 1244 1256
f 1244 1245 1256
f 1256 1245 1257
f 1245 1246 1257
f 1257 1246 1258
f 1246 1247 1258
f 1258 1247 1259
f 1247 1248 1259
f 1259 1248 1260
f 1248 1249 1260
f 1260 1249 1261
f 1249 1250 1261
f 1261 1250 1262
f 1250 1251 1262
f 1262 1251 1263
f 1251 1240 1263
f 1263 1240 1252
f 1252 1253 1264
f 1264 1253 1265
f 1253 1254 1265
f 1265 1254 1266
f 1254 1255 1266
f 1266 1255 1267
f 1255 1256 1267
f 1267 1256 1268
f 1256 1257 1268
f 1268 1257 1269
f 1257 1258 1269
f 1269 1258 1270
f 1258 1259 1270
f 1270 1259 1271
f 1259 1260 1271
f 1271 1260 1272
f 1260 1261 1272
f 1272 1261 1273
f 1261 1262 1273
f 1273 1262 1274
f 1262 1263 1274
f 1274 1263 1275
f 1263 1252 1275
f 1275 1252 1264
f 1264 1265 1276
f 1276 1265 1277
f 1265 1266 1277
f 1277 1266 1278
f 1266 1267 1278
f 1278 1267 1279
f 1267 1268 1279
f 1279 1268 1280
f 1268 1269 1280
f 1280 1269 1281
f 1269 1270 1281
f 1281 1270 1282
f 1270 1271 1282
f 1282 1271 1283
f 1271 1272 1283
f 1283 1272 1284
f 1272 1273 1284
f 1284 1273 1285
f 1273 1274 1285
f 1285 1274 1286
f 1274 1275 1286
f 1286 1275 1287
f 1275 1264 1287
f 1287 1264 1276
f 1276 1277 1288
f 1288 1277 1289
f 1277 1278 1289
f 1289 1278 1290
f 1278 1279 1290
f 1290 1279 1291
f 1279 1280 1291
f 1291 1280 1292
f 1280 1281 1292
f 1292 1281 1293
f 1281 1282 1293
f 1293 1282 1294
f 1282 1283 1294
f 1294 1283 1295
f 1283 1284 1295
f 1295 1284 1296
f 1284 1285 1296
f 1296 1285 1297
f 1285 1286 1297
f 1297 1286 1298
f 1286 1287 1298
f 1298 1287 1299
f 1287 1276 1299
f 1299 1276 1288
f 1288 1289 1300
f 1300 1289 1301
f 1289 1290 1301
f 1301 1290 1302
f 1290 1291 1302
f 1302 1291 1303
f 1291 1292 1303
f 1303 1292 1304
f 1292 1293 1304
f 1304 1293 1305
f 1293 1294 1305
f 1305 1294 1306
f 1294 1295 1306
f 1306 1295 1307
f 1295 1296 1307
f 1307 1296 1308
f 1296 1297 1308
f 1308 1297 1309
f 1297 1298 1309
f 1309 1298 1310
f 1298 1299 1310
f 1310 1299 1311
f 1299 1288 1311
f 1311 1288 1300
f 1300 1301 1312
f 1312 1301 1313
f 1301 1302 1313
f 1313 1302 1314
f 1302 1303 1314
f 1314 1303 1315
f 1303 1304 1315
f 1315 1304 1316
f 1304 1305 1316
f 1316 1305 1317
f 1305 1306 1317
f 1317 1306 1318
f 1306 1307 1318
f 1318 1307 1319
f 1307 1308 1319
f 1319 1308 1320
f 1308 1309 1320
f 1320 1309 1321
f 1309 1310 1321
f 1321 1310 1322
f 1310 1311 1322
f 1322 1311 1323
f 1311 1300 1323
f 1323 1300 1312
f 1312 1313 1324
f 1324 1313 1325
f 1313 1314 1325
f 1325 1314 1326
f 1314 1315 1326
f 1326 1315 1327
f 1315 1316 1327
f 1327 1316 1328
f 1316 1317 1328
f 1328 1317 1329
f 1317 1318 1329
f 1329 1318 1330
f 1318 1319 1330
f 1330 1319 1331
f 1319 1320 1331
f 1331 1320 1332
f 1320 1321 1332
f 1332 1321 1333
f 1321 1322 1333
f 1333 1322 1334
f 1322 1323 1334
f 1334 1323 1335
f 1323 1312 1335
f 1335 1312 1324
f 1324 1325 1336
f 1336 1325 1337
f 1325 1326 1337
f 1337 1326 1338
f 1326 1327 1338
f 1338 1327 1339
f 1327 1328 1339
f 1339 1328 1340
f 1328 1329 1340
f 1340 1329 1341
f 1329 1330 1341
f 1341 1330 1342
f 1330 1331 1342
f 1342 1331 1343
f 1331 1332 1343
f 1343 1332 1344
f 1332 1333 1344
f 1344 1333 1345
f 1333 1334 1345
f 1345 1334 1346
f 1334 1335 1346
f 1346 1335 1347
f 1335 1324 1347
f 1347 1324 1336
f 1336 1337 1348
f 1348 1337 1349
f 1337 1338 1349
f 1349 1338 1350
f 1338 1339 1350
f 1350 1339 1351
f 1339 1340 1351
f 1351 1340 1352
f 1340 1341 1352
f 1352 1341 1353
f 1341 1342 1353
f 1353 1342 1354
f 1342 1343 1354
f 1354 1343 1355
f 1343 1344 1355
f 1355 1344 1356
f 1344 1345 1356
f 1356 1345 1357
f 1345 1346 1357
f 1357 1346 1358
f 1346 1347 1358
f 1358 1347 1359
f 1347 1336 1359
f 1359 1336 1348
f 1348 1349 1360
f 1360 1349 1361
f 1349 1350 1361
f 1361 1350 1362
f 1350 1351 1362
f 1362 1351 1363
f 1351 1352 1363
f 1363 1352 1364
f 1352 1353 1364
f 1364 1353 1365
f 1353 1354 1365
f 1365 1354 1366
f 1354 1355 1366
f 1366 1355 1367
f 1355 1356 1367
f 1367 1356 1368
f 1356 1357 1368
f 1368 1357 1369
f 1357 1358 1369
f 1369 1358 1370
f 1358 1359 1370
f 1370 1359 1371
f 1359 1348 1371
f 1371 1348 1360
f 1360 1361 1372
f 1372 1361 1373
f 1361 1362 1373
f 1373 1362 1374
f 1362 1363 1374
f 1374 1363 1375
f 1363 1364 1375
f 1375 1364 1376
f 1364 1365 1376
f 1376 1365 1377
f 1365 1366 1377
f 1377 1366 1378
f 1366 1367 1378
f 1378 1367 1379
f 1367 1368 1379
f 1379 1368 1380
f 1368 1369 1380
f 1380 1369 1381
f 1369 1370 1381
f 1381 1370 1382
f 1370 1371 1382
f 1382 1371 1383
f 1371 1360 1383
f 1383 1360 1372
f 1372 1373 1384
f 1384 1373 1385
f 1373 1374 1385
f 1385 1374 1386
f 1374 1375 1386
f 1386 1375 1387
f 1375 1376 1387
f 1387 1376 1388
f 1376 1377 1388
f 1388 1377 1389
f 1377 1378 1389
f 1389 1378 1390
f 1378 1379 1390
f 1390 1379 1391
f 1379 1380 1391
f 1391 1380 1392
f 1380 1381 1392
f 1392 1381 1393
f 1381 1382 1393
f 1393 1382 1394
f 1382 1383 1394
f 1394 1383 1395
f 1383 1372 1395
f 1395 1372 1384
f 1384 1385 1396
f 1396 1385 1397
f 1385 1386 1397
f 1397 1386 1398
f 1386 1387 1398
f 1398 1387 1399
f 1387 1388 1399
f 1399 1388 1400
f 1388 1389 1400
f 1400 1389 1401
f 1389 1390 1401
f 1401 1390 1402
f 1390 1391 1402
f 1402 1391 1403
f 1391 1392 1403
f 1403 1392 1404
f 1392 1393 1404
f 1404 1393 1405
f 1393 1394 1405
f 1405 1394 1406
f 1394 1395 1406
f 1406 1395 1407
f 1395 1384 1407
f 1407 1384 1396
f 1396 1397 1408
f 1408 1397 1409
f 1397 1398 1409
f 1409 1398 1410
f 1398 1399 1410
f 1410 1399 1411
f 1399 1400 1411
f 1411 1400 1412
f 1400 1401 1412
f 1412 1401 1413
f 1401 1402 1413
f 1413 1402 1414
f 1402 1403 1414
f 1414 1403 1415
f 1403 1404 1415
f 1415 1404 1416
f 1404 1405 1416
f 1416 1405 1417
f 1405 1406 1417
f 1417 1406 1418
f 1406 1407 1418
f 1418 1407 1419
f 1407 1396 1419
f 1419 1396 1408
f 1408 1409 1420
f 1420 1409 1421
f 1409 1410 1421
f 1421 1410 1422
f 1410 1411 1422
f 1422 1411 1423
f 1411 1412 1423
f 1423 1412 1424
f 1412 1413 1424
f 1424 1413 1425
f 1413 1414 1425
f 1425 1414 1426
f 1414 1415 1426
f 1426 1415 1427
f 1415 1416 1427
f 1427 1416 1428
f 1416 1417 1428
f 1428 1417 1429
f 1417 1418 1429
f 1429 1418 1430
f 1418 1419 1430
f 1430 1419 1431
f 1419 1408 1431
f 1431 1408 1420
f 1420 1421 1432
f 1432 1421 1433
f 1421 1422 1433
f 1433 1422 1434
f 1422 1423 1434
f 1434 1423 1435
f 1423 1424 1435
f 1435 1424 1436
f 1424 1425 1436
f 1436 1425 1437
f 1425 1426 1437
f 1437 1426 1438
f 1426 1427 1438
f 1438 1427 1439
f 1427 1428 1439
f 1439 1428 1440
f 1428 1429 1440
f 1440 1429 1441
f 1429 1430 1441
f 1441 1430 1442
f 1430 1431 1442
f 1442 1431 1443
f 1431 1420 1443
f 1443 1420 1432
f 1432 1433 1444
f 1444 1433 1445
f 1433 1434 1445
f 1445 1434 1446
f 1434 1435 1446
f 1446 1435 1447
f 1435 1436 1447
f 1447 1436 1448
f 1436 1437 1448
f 1448 1437 1449
f 1437 1438 1449
f 1449 1438 1450
f 1438 1439 1450
f 1450 1439 1451
f 1439 1440 1451
f 1451 1440 1452
f 1440 1441 1452
f 1452 1441 1453
f 1441 1442 1453
f 1453 1442 1454
f 1442 1443 1454
f 1454 1443 1455
f 1443 1432 1455
f 1455 1432 1444
f 1444 1445 1456
f 1456 1445 1457
f 1445 1446 1457
f 1457 1446 1458
f 1446 1447 1458
f 1458 1447 1459
f 1447 1448 1459
f 1459 1448 1460
f 1448 1449 1460
f 1460 1449 1461
f 1449 1450 1461
f 1461 1450 1462
f 1450 1451 1462
f 1462 1451 1463
f 1451 1452 1463
f 1463 1452 1464
f 1452 1453 1464
f 1464 1453 1465
f 1453 1454 1465
f 1465 1454 1466
f 1454 1455 1466
f 1466 1455 1467
f 1455 1444 1467
f 1467 1444 1456
f 1456 1457 1468
f 1468 1457 1469
f 1457 1458 1469
f 1469 1458 1470
f 1458 1459 1470
f 1470 1459 1471
f 1459 1460 1471
f 1471 1460 1472
f 1460 1461 1472
f 1472 1461 1473
f 1461 1462 1473
f 1473 1462 1474
f 1462 1463 1474
f 1474 1463 1475
f 1463 1464 1475
f 1475 1464 1476
f 1464 1465 1476
f 1476 1465 1477
f 1465 1466 1477
f 1477 1466 1478
f 1466 1467 1478
f 1478 1467 1479
f 1467 1456 1479
f 1479 1456 1468
f 1468 1469 1480
f 1480 1469 1481
f 1469 1470 1481
f 1481 1470 1482
f 1470 1471 1482
f 1482 1471 1483
f 1471 1472 1483
f 1483 1472 1484
f 1472 1473 1484
f 1484 1473 1485
f 1473 1474 1485
f 1485 1474 1486
f 1474 1475 1486
f 1486 1475 1487
f 1475 1476 1487
f 1487 1476 1488
f 1476 1477 1488
f 1488 1477 1489
f 1477 1478 1489
f 1489 1478 1490
f 1478 1479 1490
f 1490 1479 1491
f 1479 1468 1491
f 1491 1468 1480
f 1480 1481 1492
f 1492 1481 1493
f 1481 1482 1493
f 1493 1482 1494
f 1482 1483 1494
f 1494 1483 1495
f 1483 1484 1495
f 1495 1484 1496
f 1484 1485 1496
f 1496 1485 1497
f 1485 1486 1497
f 1497 1486 1498
f 1486 1487 1498
f 1498 1487 1499
f 1487 1488 1499
f 1499 1488 1500
f 1488 1489 1500
f 1500 1489 1501
f 1489 1490 1501
f 1501 1490 1502
f 1490 1491 1502
f 1502 1491 1503
f 1491 1480 1503
f 1503 1480 1492
f 1492 1493 1504
f 1504 1493 1505
f 1493 1494 1505
f 1505 1494 1506
f 1494 1495 1506
f 1506 1495 1507
f 1495 1496 1507
f 1507 1496 1508
f 1496 1497 1508
f 1508 1497 1509
f 1497 1498 1509
f 1509 1498 1510
f 1498 1499 1510
f 1510 1499 1511
f 1499 1500 1511
f 1511 1500 1512
f 1500 1501 1512
f 1512 1501 1513
f 1501 1502 1513
f 1513 1502 1514
f 1502 1503 1514
f 1514 1503 1515
f 1503 1492 1515
f 1515 1492 1504
f 1504 1505 1516
f 1516 1505 1517
f 1505 1506 1517
f 1517 1506 1518
f 1506 1507 1518
f 1518 1507 1519
f 1507 1508 1519
f 1519 1508 1520
f 1508 1509 1520
f 1520 1509 1521
f 1509 1510 1521
f 1521 1510 1522
f 1510 1511 1522
f 1522 1511 1523
f 1511 1512 1523
f 1523 1512 1524
f 1512 1513 1524
f 1524 1513 1525
f 1513 1514 1525
f 1525 1514 1526
f 1514 1515 1526
f 1526 1515 1527
f 1515 1504 1527
f 1527 1504 1516
f 1516 1517 1528
f 1528 1517 1529
f 1517 1518 1529
f 1529 1518 1530
f 1518 1519 1530
f 1530 1519 1531
f 1519 1520 1531
f 1531 1520 1532
f 1520 1521 1532
f 1532 1521 1533
f 1521 1522 1533
f 1533 1522 1534
f 1522 1523 1534
f 1534 1523 1535
f 1523 1524 1535
f 1535 1524 1536
f 1524 1525 1536
f 1536 1525 1537
f 1525 1526 1537
f 1537 1526 1538
f 1526 1527 1538
f 1538 1527 1539
f 1527 1516 1539
f 1539 1516 1528
f 1528 1529 1540
f 1540 1529 1541
f 1529 1530 1541
f 1541 1530 1542
f 1530 1531 1542
f 1542 1531 1543
f 1531 1532 1543
f 1543 1532 1544
f 1532 1533 1544
f 1544 1533 1545
f 1533 1534 1545
f 1545 1534 1546
f 1534 1535 1546
f 1546 1535 1547
f 1535 1536 1547
f 1547 1536 1548
f 1536 1537 1548
f 1548 1537 1549
f 1537 1538 1549
f 1549 1538 1550
f 1538 1539 1550
f 1550 1539 1551
f 1539 1528 1551
f 1551 1528 1540
f 1540 1541 1552
f 1552 1541 1553
f 1541 1542 1553
f 1553 1542 1554
f 1542 1543 1554
f 1554 1543 1555
f 1543 1544 1555
f 1555 1544 1556
f 1544 1545 1556
f 1556 1545 1557
f 1545 1546 1557
f 1557 1546 1558
f 1546 1547 1558
f 1558 1547 1559
f 1547 1548 1559
f 1559 1548 1560
f 1548 1549 1560
f 1560 1549 1561
f 1549 1550 1561
f 1561 1550 1562
f 1550 1551 1562
f 1562 1551 1563
f 1551 1540 1563
f 1563 1540 1552
f 1552 1553 1564
f 1564 1553 1565
f 1553 1554 1565
f 1565 1554 1566
f 1554 1555 1566
f 1566 1555 1567
f 1555 1556 1567
f 1567 1556 1568
f 1556 1557 1568
f 1568 1557 1569
f 1557 1558 1569
f 1569 1558 1570
f 1558 1559 1570
f 1570 1559 1571
f 1559 1560 1571
f 1571 1560 1572
f 1560 1561 1572
f 1572 1561 1573
f 1561 1562 1573
f 1573 1562 1574
f 1562 1563 1574
f 1574 1563 1575
f 1563 1552 1575
f 1575 1552 1564
f 1564 1565 1576
f 1576 1565 1577
f 1565 1566 1577
f 1577 1566 1578
f 1566 1567 1578
f 1578 1567 1579
f 1567 1568 1579
f 1579 1568 1580
f 1568 1569 1580
f 1580 1569 1581
f 1569 1570 1581
f 1581 1570 1582
f 1570 1571 1582
f 1582 1571 1583
f 1571 1572 1583
f 1583 1572 1584
f 1572 1573 1584
f 1584 1573 1585
f 1573 1574 1585
f 1585 1574 1586
f 1574 1575 1586
f 1586 1575 1587
f 1575 1564 1587
f 1587 1564 1576
f 1576 1577 1588
f 1588 1577 1589
f 1577 1578 1589
f 1589 1578 1590
f 1578 1579 1590
f 1590 1579 1591
f 1579 1580 1591
f 1591 1580 1592
f 1580 1581 1592
f 1592 1581 1593
f 1581 1582 1593
f 1593 1582 1594
f 1582 1583 1594
f 1594 1583 1595
f 1583 1584 1595
f 1595 1584 1596
f 1584 1585 1596
f 1596 1585 1597
f 1585 1586 1597
f 1597 1586 1598
f 1586 1587 1598
f 1598 1587 1599
f 1587 1576 1599
f 1599 1576 1588
f 1588 1589 1600
f 1600 1589 1601
f 1589 1590 1601
f 1601 1590 1602
f 1590 1591 1602
f 1602 1591 1603
f 1591 1592 1603
f 1603 1592 1604
f 1592 1593 1604
f 1604 1593 1605
f 1593 1594 1605
f 1605 1594 1606
f 1594 1595 1606
f 1606 1595 1607
f 1595 1596 1607
f 1607 1596 1608
f 1596 1597 1608
f 1608 1597 1609
f 1597 1598 1609
f 1609 1598 1610
f 1598 1599 1610
f 1610 1599 1611
f 1599 1588 1611
f 1611 1588 1600
f 1600 1601 1612
f 1612 1601 1613
f 1601 1602 1613
f 1613 1602 1614
f 1602 1603 1614
f 1614 1603 1615
f 1603 1604 1615
f 1615 1604 1616
f 1604 1605 1616
f 1616 1605 1617
f 1605 1606 1617
f 1617 1606 1618
f 1606 1607 1618
f 1618 1607 1619
f 1607 1608 1619
f 1619 1608 1620
f 1608 1609 1620
f 1620 1609 1621
f 1609 1610 1621
f 1621 1610 1622
f 1610 1611 1622
f 1622 1611 1623
f 1611 1600 1623
f 1623 1600 1612
f 1612 1613 1624
f 1624 1613 1625
f 1613 1614 1625
f 1625 1614 1626
f 1614 1615 1626
f 1626 1615 1627
f 1615 1616 1627
f 1627 1616 1628
f 1616 1617 1628
f 1628 1617 1629
f 1617 1618 1629
f 1629 1618 1630
f 1618 1619 1630
f 1630 1619 1631
f 1619 1620 1631
f 1631 1620 1632
f 1620 1621 1632
f 1632 1621 1633
f 1621 1622 1633
f 1633 1622 1634
f 1622 1623 1634
f 1634 1623 1635
f 1623 1612 1635
f 1635 1612 1624
f 1624 1625 1636
f 1636 1625 1637
f 1625 1626 1637
f 1637 1626 1638
f 1626 1627 1638
f 1638 1627 1639
f 1627 1628 1639
f 1639 1628 1640
f 1628 1629 1640
f 1640 1629 1641
f 1629 1630 1641
f 1641 1630 1642
f 1630 1631 1642
f 1642 1631 1643
f 1631 1632 1643
f 1643 1632 1644
f 1632 1633 1644
f 1644 1633 1645
f 1633 1634 1645
f 1645 1634 1646
f 1634 1635 1646
f 1646 1635 1647
f 1635 1624 1647
f 1647 1624 1636
f 1636 1637 1648
f 1648 1637 1649
f 1637 1638 1649
f 1649 1638 1650
f 1638 1639 1650
f 1650 1639 1651
f 1639 1640 1651
f 1651 1640 1652
f 1640 1641 1652
f 1652 1641 1653
f 1641 1642 1653
f 1653 1642 1654
f 1642 1643 1654
f 1654 1643 1655
f 1643 1644 1655
f 1655 1644 1656
f 1644 1645 1656
f 1656 1645 1657
f 1645 1646 1657
f 1657 1646 1658
f 1646 1647 1658
f 1658 1647 1659
f 1647 1636 1659
f 1659 1636 1648
f 1648 1649 1660
f 1660 1649 1661
f 1649 1650 1661
f 1661 1650 1662
f 1650 1651 1662
f 1662 1651 1663
f 1651 1652 1663
f 1663 1652 1664
f 1652 1653 1664
f 1664 1653 1665
f 1653 1654 1665
f 1665 1654 1666
f 1654 1655 1666
f 1666 1655 1667
f 1655 1656 1667
f 1667 1656 1668
f 1656 1657 1668
f 1668 1657 1669
f 1657 1658 1669
f 1669 1658 1670
f 1658 1659 1670
f 1670 1659 1671
f 1659 1648 1671
f 1671 1648 1660
f 1660 1661 1672
f 1672 1661 1673
f 1661 1662 1673
f 1673 1662 1674
f 1662 1663 1674
f 1674 1663 1675
f 1663 1664 1675
f 1675 1664 1676
f 1664 1665 1676
f 1676 1665 1677
f 1665 1666 1677
f 1677 1666 1678
f 1666 1667 1678
f 1678 1667 1679
f 1667 1668 1679
f 1679 1668 1680
f 1668 1669 1680
f 1680 1669 1681
f 1669 1670 1681
f 1681 1670 1682
f 1670 1671 1682
f 1682 1671 1683
f 1671 1660 1683
f 1683 1660 1672
f 1672 1673 1684
f 1684 1673 1685
f 1673 1674 1685
f 1685 1674 1686
f 1674 1675 1686
f 1686 1675 1687
f 1675 1676 1687
f 1687 1676 1688
f 1676 1677 1688
f 1688 1677 1689
f 1677 1678 1689
f 1689 1678 1690
f 1678 1679 1690
f 1690 1679 1691
f 1679 1680 1691
f 1691 1680 1692
f 1680 1681 1692
f 1692 1681 1693
f 1681 1682 1693
f 1693 1682 1694
f 1682 1683 1694
f 1694 1683 1695
f 1683 1672 1695
f 1695 1672 1684
f 1684 1685 1696
f 1696 1685 1697
f 1685 1686 1697
f 1697 1686 1698
f 1686 1687 1698
f 1698 1687 1699
f 1687 1688 1699
f 1699 1688 1700
f 1688 1689 1700
f 1700 1689 1701
f 1689 1690 1701
f 1701 1690 1702
f 1690 1691 1702
f 1702 1691 1703
f 1691 1692 1703
f 1703 1692 1704
f 1692 1693 1704
f 1704 1693 1705
f 1693 1694 1705
f 1705 1694 1706
f 1694 1695 1706
f 1706 1695 1707
f 1695 1684 1707
f 1707 1684 1696
f 1696 1697 1708
f 1708 1697 1709
f 1697 1698 1709
f 1709 1698 1710
f 1698 1699 1710
f 1710 1699 1711
f 1699 1700 1711
f 1711 1700 1712
f 1700 1701 1712
f 1712 1701 1713
f 1701 1702 1713
f 1713 1702 1714
f 1702 1703 1714
f 1714 1703 1715
f 1703 1704 1715
f 1715 1704 1716
f 1704 1705 1716
f 1716 1705 1717
f 1705 1706 1717
f 1717 1706 1718
f 1706 1707 1718
f 1718 1707 1719
f 1707 1696 1719
f 1719 1696 1708
f 1708 1709 1720
f 1720 1709 1721
f 1709 1710 1721
f 1721 1710 1722
f 1710 1711 1722
f 1722 1711 1723
f 1711 1712 1723
f 1723 1712 1724
f 1712 1713 1724
f 1724 1713 1725
f 1713 1714 1725
f 1725 1714 1726
f 1714 1715 1726
f 1726 1715 1727
f 1715 1716 1727
f 1727 1716 1728
f 1716 1717 1728
f 1728 1717 1729
f 1717 1718 1729
f 1729 1718 1730
f 1718 1719 1730
f 1730 1719 1731
f 1719 1708 1731
f 1731 1708 1720
f 1720 1721 1732
f 1732 1721 1733
f 1721 1722 1733
f 1733 1722 1734
f 1722 1723 1734
f 1734 1723 1735
f 1723 1724 1735
f 1735 1724 1736
f 1724 1725 1736
f 1736 1725 1737
f 1725 1726 1737
f 1737 1726 1738
f 1726 1727 1738
f 1738 1727 1739
f 1727 1728 1739
f 1739 1728 1740
f 1728 1729 1740
f 1740 1729 1741
f 1729 1730 1741
f 1741 1730 1742
f 1730 1731 1742
f 1742 1731 1743
f 1731 1720 1743
f 1743 1720 1732
f 1732 1733 1744
f 1744 1733 1745
f 1733 1734 1745
f 1745 1734 1746
f 1734 1735 1746
f 1746 1735 1747
f 1735 1736 1747
f 1747 1736 1748
f 1736 1737 1748
f 1748 1737 1749
f 1737 1738 1749
f 1749 1738 1750
f 1738 1739 1750
f 1750 1739 1751
f 1739 1740 1751
f 1751 1740 1752
f 1740 1741 1752
f 1752 1741 1753
f 1741 1742 1753
f 1753 1742 1754
f 1742 1743 1754
f 1754 1743 1755
f 1743 1732 1755
f 1755 1732 1744
f 1744 1745 1756
f 1756 1745 1757
f 1745 1746 1757
f 1757 1746 1758
f 1746 1747 1758
f 1758 1747 1759
f 1747 1748 1759
f 1759 1748 1760
f 1748 1749 1760
f 1760 1749 1761
f 1749 1750 1761
f 1761 1750 1762
f 1750 1751 1762
f 1762 1751 1763
f 1751 1752 1763
f 1763 1752 1764
f 1752 1753 1764
f 1764 1753 1765
f 1753 1754 1765
f 1765 1754 1766
f 1754 1755 1766
f 1766 1755 1767
f 1755 1744 1767
f 1767 1744 1756
f 1756 1757 1768
f 1768 1757 1769
f 1757 1758 1769
f 1769 1758 1770
f 1758 1759 1770
f 1770 1759 1771
f 1759 1760 1771
f 1771 1760 1772
f 1760 1761 1772
f 1772 1761 1773
f 1761 1762 1773
f 1773 1762 1774
f 1762 1763 1774
f 1774 1763 1775
f 1763 1764 1775
f 1775 1764 1776
f 1764 1765 1776
f 1776 1765 1777
f 1765 1766 1777
f 1777 1766 1778
f 1766 1767 1778
f 1778 1767 1779
f 1767 1756 1779
f 1779 1756 1768
f 1768 1769 1780
f 1780 1769 1781
f 1769 1770 1781
f 1781 1770 1782
f 1770 1771 1782
f 1782 1771 1783
f 1771 1772 1783
f 1783 1772 1784
f 1772 1773 1784
f 1784 1773 1785
f 1773 1774 1785
f 1785 1774 1786
f 1774 1775 1786
f 1786 1775 1787
f 1775 1776 1787
f 1787 1776 1788
f 1776 1777 1788
f 1788 1777 1789
f 1777 1778 1789
f 1789 1778 1790
f 1778 1779 1790
f 1790 1779 1791
f 1779 1768 1791
f 1791 1768 1780
f 1780 1781 1792
f 1792 1781 1793
f 1781 1782 1793
f 1793 1782 1794
f 1782 1783 1794
f 1794 1783 1795
f 1783 1784 1795
f 1795 1784 1796
f 1784 1785 1796
f 1796 1785 1797
f 1785 1786 1797
f 1797 1786 1798
f 1786 1787 1798
f 1798 1787 1799
f 1787 1788 1799
f 1799 1788 1800
f 1788 1789 1800
f 1800 1789 1801
f 1789 1790 1801
f 1801 1790 1802
f 1790 1791 1802
f 1802 1791 1803
f 1791 1780 1803
f 1803 1780 1792
f 1792 1793 1804
f 1804 1793 1805
f 1793 1794 1805
f 1805 1794 1806
f 1794 1795 1806
f 1806 1795 1807
f 1795 1796 1807
f 1807 1796 1808
f 1796 1797 1808
f 1808 1797 1809
f 1797 1798 1809
f 1809 1798 1810
f 1798 1799 1810
f 1810 1799 1811
f 1799 1800 1811
f 1811 1800 1812
f 1800 1801 1812
f 1812 1801 1813
f 1801 1802 1813
f 1813 1802 1814
f 1802 1803 1814
f 1814 1803 1815
f 1803 1792 1815
f 1815 1792 1804
f 1804 1805 1816
f 1816 1805 1817
f 1805 1806 1817
f 1817 1806 1818
f 1806 1807 1818
f 1818 1807 1819
f 1807 1808 1819
f 1819 1808 1820
f 1808 1809 1820
f 1820 1809 1821
f 1809 1810 1821
f 1821 1810 1822
f 1810 1811 1822
f 1822 1811 1823
f 1811 1812 1823
f 1823 1812 1824
f 1812 1813 1824
f 1824 1813 1825
f 1813 1814 1825
f 1825 1814 1826
f 1814 1815 1826
f 1826 1815 1827
f 1815 1804 1827
f 1827 1804 1816
f 1816 1817 1828
f 1828 1817 1829
f 1817 1818 1829
f 1829 1818 1830
f 1818 1819 1830
f 1830 1819 1831
f 1819 1820 1831
f 1831 1820 1832
f 1820 1821 1832
f 1832 1821 1833
f 1821 1822 1833
f 1833 1822 1834
f 1822 1823 1834
f 1834 1823 1835
f 1823 1824 1835
f 1835 1824 1836
f 1824 1825 1836
f 1836 1825 1837
f 1825 1826 1837
f 1837 1826 1838
f 1826 1827 1838
f 1838 1827 1839
f 1827 1816 1839
f 1839 1816 1828
f 1828 1829 1840
f 1840 1829 1841
f 1829 1830 1841
f 1841 1830 1842
f 1830 1831 1842
f 1842 1831 1843
f 1831 1832 1843
f 1843 1832 1844
f 1832 1833 1844
f 1844 1833 1845
f 1833 1834 1845
f 1845 1834 1846
f 1834 1835 1846
f 1846 1835 1847
f 1835 1836 1847
f 1847 1836 1848
f 1836 1837 1848
f 1848 1837 1849
f 1837 1838 1849
f 1849 1838 1850
f 1838 1839 1850
f 1850 1839 1851
f 1839 1828 1851
f 1851 1828 1840
f 1840 1841 1852
f 1852 1841 1853
f 1841 1842 1853
f 1853 1842 1854
f 1842 1843 1854
f 1854 1843 1855
f 1843 1844 1855
f 1855 1844 1856
f 1844 1845 1856
f 1856 1845 1857
f 1845 1846 1857
f 1857 1846 1858
f 1846 1847 1858
f 1858 1847 1859
f 1847 1848 1859
f 1859 1848 1860
f 1848 1849 1860
f 1860 1849 1861
f 1849 1850 1861
f 1861 1850 1862
f 1850 1851 1862
f 1862 1851 1863
f 1851 1840 1863
f 1863 1840 1852
f 1852 1853 1864
f 1864 1853 1865
f 1853 1854 1865
f 1865 1854 1866
f 1854 1855 1866
f 1866 1855 1867
f 1855 1856 1867
f 1867 1856 1868
f 1856 1857 1868
f 1868 1857 1869
f 1857 1858 1869
f 1869 1858 1870
f 1858 1859 1870
f 1870 1859 1871
f 1859 1860 1871
f 1871 1860 1872
f 1860 1861 1872
f 1872 1861 1873
f 1861 1862 1873
f 1873 1862 1874
f 1862 1863 1874
f 1874 1863 1875
f 1863 1852 1875
f 1875 1852 1864
f 1864 1865 1876
f 1876 1865 1877
f 1865 1866 1877
f 1877 1866 1878
f 1866 1867 1878
f 1878 1867 1879
f 1867 1868 1879
f 1879 1868 1880
f 1868 1869 1880
f 1880 1869 1881
f 1869 1870 1881
f 1881 1870 1882
f 1870 1871 1882
f 1882 1871 1883
f 1871 1872 1883
f 1883 1872 1884
f 1872 1873 1884
f 1884 1873 1885
f 1873 1874 1885
f 1885 1874 1886
f 1874 1875 1886
f 1886 1875 1887
f 1875 1864 1887
f 1887 1864 1876
f 1876 1877 1888
f 1888 1877 1889
f 1877 1878 1889
f 1889 1878 1890
f 1878 1879 1890
f 1890 1879 1891
f 1879 1880 1891
f 1891 1880 1892
f 1880 1881 1892
f 1892 1881 1893
f 1881 1882 1893
f 1893 1882 1894
f 1882 1883 1894
f 1894 1883 1895
f 1883 1884 1895
f 1895 1884 1896
f 1884 1885 1896
f 1896 1885 1897
f 1885 1886 1897
f 1897 1886 1898
f 1886 1887 1898
f 1898 1887 1899
f 1887 1876 1899
f 1899 1876 1888
f 1888 1889 1900
f 1900 1889 1901
f 1889 1890 1901
f 1901 1890 1902
f 1890 1891 1902
f 1902 1891 1903
f 1891 1892 1903
f 1903 1892 1904
f 1892 1893 1904
f 1904 1893 1905
f 1893 1894 1905
f 1905 1894 1906
f 1894 1895 1906
f 1906 1895 1907
f 1895 1896 1907
f 1907 1896 1908
f 1896 1897 1908
f 1908 1897 1909
f 1897 1898 1909
f 1909 1898 1910
f 1898 1899 1910
f 1910 1899 1911
f 1899 1888 1911
f 1911 1888 1900
f 1900 1901 1912
f 1912 1901 1913
f 1901 1902 1913
f 1913 1902 1914
f 1902 1903 1914
f 1914 1903 1915
f 1903 1904 1915
f 1915 1904 1916
f 1904 1905 1916
f 1916 1905 1917
f 1905 1906 1917
f 1917 1906 1918
f 1906 1907 1918
f 1918 1907 1919
f 1907 1908 1919
f 1919 1908 1920
f 1908 1909 1920
f 1920 1909 1921
f 1909 1910 1921
f 1921 1910 1922
f 1910 1911 1922
f 1922 1911 1923
f 1911 1900 1923
f 1923 1900 1912
f 1912 1913 1924
f 1924 1913 1924
f 1913 1914 1924
f 1924 1914 1924
f 1914 1915 1924
f 1924 1915 1924
f 1915 1916 1924
f 1924 1916 1924
f 1916 1917 1924
f 1924 1917 1924
f 1917 1918 1924
f 1924 1918 1924
f 1918 1919 1924
f 1924 1919 1924
f 1919 1920 1924
f 1924 1920 1924
f 1920 1921 1924
f 1924 1921 1924
f 1921 1922 1924
f 1924 1922 1924
f 1922 1923 1924
f 1924 1923 1924
f 1923 1912 1924
f 1924 1912 1924

g Start_point
v 93.23299 249.72905 18.96963
v 92.86875 249.51875 19.025
v 93.28933 249.51875 18.96963
v 93.07904 249.883 18.96963
v 92.86875 249.93933 18.96963
v 92.65846 249.883 18.96963
v 92.50452 249.72905 18.96963
v 92.44817 249.51875 18.96963
v 92.50452 249.30847 18.96963
v 92.65846 249.15453 18.96963
v 92.86875 249.09818 18.96963
v 93.07904 249.15453 18.96963
v 93.23299 249.30847 18.96963
v 93.572395 249.925 18.807291
v 93.68125 249.51875 18.807291
v 93.275 250.2224 18.807291
v 92.86875 250.33125 18.807291
v 92.4625 250.2224 18.807291
v 92.16511 249.925 18.807291
v 92.05625 249.51875 18.807291
v 92.16511 249.1125 18.807291
v 92.4625 248.81511 18.807291
v 92.86875 248.70625 18.807291
v 93.275 248.81511 18.807291
v 93.572395 249.1125 18.807291
v 93.86386 250.09328 18.54905
v 94.0178 249.51875 18.54905
v 93.443275 250.51385 18.54905
v 92.86875 250.6678 18.54905
v 92.29423 250.51385 18.54905
v 91.87365 250.09328 18.54905
v 91.7197 249.51875 18.54905
v 91.87365 248.94423 18.54905
v 92.29423 248.52365 18.54905
v 92.86875 248.3697 18.54905
v 93.443275 248.52365 18.54905
v 93.86386 248.94423 18.54905
v 94.0875 250.2224 18.2125
v 94.27605 249.51875 18.2125
v 93.572395 250.7375 18.2125
v 92.86875 250.92604 18.2125
v 92.16511 250.7375 18.2125
v 91.65 250.2224 18.2125
v 91.461464 249.51875 18.2125
v 91.65 248.81511 18.2125
v 92.16511 248.3 18.2125
v 92.86875 248.11147 18.2125
v 93.572395 248.3 18.2125
v 94.0875 248.81511 18.2125
v 94.22809 250.30357 17.820581
v 94.438385 249.51875 17.820581
v 93.653564 250.8781 17.820581
v 92.86875 251.08838 17.820581
v 92.08394 250.8781 17.820581
v 91.509415 250.30357 17.820581
v 91.299126 249.51875 17.820581
v 91.509415 248.73395 17.820581
v 92.08394 248.15942 17.820581
v 92.86875 247.94913 17.820581
v 93.653564 248.15942 17.820581
v 94.22809 248.73395 17.820581
v 94.27605 250.33125 17.4
v 94.49375 249.51875 17.4
v 93.68125 250.92604 17.4
v 92.86875 251.14375 17.4
v 92.05625 250.92604 17.4
v 91.461464 250.33125 17.4
v 91.24375 249.51875 17.4
v 91.461464 248.70625 17.4
v 92.05625 248.11147 17.4
v 92.86875 247.89375 17.4
v 93.68125 248.11147 17.4
v 94.27605 248.70625 17.4
v 94.22809 250.30357 16.97942
v 94.438385 249.51875 16.97942
v 93.653564 250.8781 16.97942
v 92.86875 251.08838 16.97942
v 92.08394 250.8781 16.97942
v 91.509415 250.30357 16.97942
v 91.299126 249.51875 16.97942
v 91.509415 248.73395 16.97942
v 92.08394 248.15942 16.97942
v 92.86875 247.94913 16.97942
v 93.653564 248.15942 16.97942
v 94.22809 248.73395 16.97942
v 94.0875 250.2224 16.5875
v 94.27605 249.51875 16.5875
v 93.572395 250.7375 16.5875
v 92.86875 250.92604 16.5875
v 92.16511 250.7375 16.5875
v 91.65 250.2224 16.5875
v 91.461464 249.51875 16.5875
v 91.65 248.81511 16.5875
v 92.16511 248.3 16.5875
v 92.86875 248.11147 16.5875
v 93.572395 248.3 16.5875
v 94.0875 248.81511 16.5875
v 93.86386 250.09328 16.250952
v 94.0178 249.51875 16.250952
v 93.443275 250.51385 16.250952
v 92.86875 250.6678 16.250952
v 92.29423 250.51385 16.250952
v 91.87365 250.09328 16.250952
v 91.7197 249.51875 16.250952
v 91.87365 248.94423 16.250952
v 92.29423 248.52365 16.250952
v 92.86875 248.3697 16.250952
v 93.443275 248.52365 16.250952
v 93.86386 248.94423 16.250952
v 93.572395 249.925 15.992709
v 93.68125 249.51875 15.992709
v 93.275 250.2224 15.992709
v 92.86875 250.33125 15.992709
v 92.4625 250.2224 15.992709
v 92.16511 249.925 15.992709
v 92.05625 249.51875 15.992709
v 92.16511 249.1125 15.992709
v 92.4625 248.81511 15.992709
v 92.86875 248.70625 15.992709
v 93.275 248.81511 15.992709
v 93.572395 249.1125 15.992709
v 93.23299 249.72905 15.830371
v 93.28933 249.51875 15.830371
v 93.07904 249.883 15.830371
v 92.86875 249.93933 15.830371
v 92.65846 249.883 15.830371
v 92.50452 249.72905 15.830371
v 92.44817 249.51875 15.830371
v 92.50452 249.30847 15.830371
v 92.65846 249.15453 15.830371
v 92.86875 249.09818 15.830371
v 93.07904 249.15453 15.830371
v 93.23299 249.30847 15.830371
v 92.86875 249.51875 15.775
usemtl mat_9
s 1
f 1925 1926 1927
f 1928 1926 1925
f 1929 1926 1928
f 1930 1926 1929
f 1931 1926 1930
f 1932 1926 1931
f 1933 1926 1932
f 1934 1926 1933
f 1935 1926 1934
f 1936 1926 1935
f 1937 1926 1936
f 1927 1926 1937
f 1938 1927 1939
f 1927 1938 1925
f 1940 1925 1938
f 1925 1940 1928
f 1941 1928 1940
f 1928 1941 1929
f 1942 1929 1941
f 1929 1942 1930
f 1943 1930 1942
f 1930 1943 1931
f 1944 1931 1943
f 1931 1944 1932
f 1945 1932 1944
f 1932 1945 1933
f 1946 1933 1945
f 1933 1946 1934
f 1947 1934 1946
f 1934 1947 1935
f 1948 1935 1947
f 1935 1948 1936
f 1949 1936 1948
f 1936 1949 1937
f 1939 1937 1949
f 1937 1939 1927
f 1950 1939 1951
f 1939 1950 1938
f 1952 1938 1950
f 1938 1952 1940
f 1953 1940 1952
f 1940 1953 1941
f 1954 1941 1953
f 1941 1954 1942
f 1955 1942 1954
f 1942 1955 1943
f 1956 1943 1955
f 1943 1956 1944
f 1957 1944 1956
f 1944 1957 1945
f 1958 1945 1957
f 1945 1958 1946
f 1959 1946 1958
f 1946 1959 1947
f 1960 1947 1959
f 1947 1960 1948
f 1961 1948 1960
f 1948 1961 1949
f 1951 1949 1961
f 1949 1951 1939
f 1962 1951 1963
f 1951 1962 1950
f 1964 1950 1962
f 1950 1964 1952
f 1965 1952 1964
f 1952 1965 1953
f 1966 1953 1965
f 1953 1966 1954
f 1967 1954 1966
f 1954 1967 1955
f 1968 1955 1967
f 1955 1968 1956
f 1969 1956 1968
f 1956 1969 1957
f 1970 1957 1969
f 1957 1970 1958
f 1971 1958 1970
f 1958 1971 1959
f 1972 1959 1971
f 1959 1972 1960
f 1973 1960 1972
f 1960 1973 1961
f 1963 1961 1973
f 1961 1963 1951
f 1974 1963 1975
f 1963 1974 1962
f 1976 1962 1974
f 1962 1976 1964
f 1977 1964 1976
f 1964 1977 1965
f 1978 1965 1977
f 1965 1978 1966
f 1979 1966 1978
f 1966 1979 1967
f 1980 1967 1979
f 1967 1980 1968
f 1981 1968 1980
f 1968 1981 1969
f 1982 1969 1981
f 1969 1982 1970
f 1983 1970 1982
f 1970 1983 1971
f 1984 1971 1983
f 1971 1984 1972
f 1985 1972 1984
f 1972 1985 1973
f 1975 1973 1985
f 1973 1975 1963
f 1986 1975 1987
f 1975 1986 1974
f 1988 1974 1986
f 1974 1988 1976
f 1989 1976 1988
f 1976 1989 1977
f 1990 1977 1989
f 1977 1990 1978
f 1991 1978 1990
f 1978 1991 1979
f 1992 1979 1991
f 1979 1992 1980
f 1993 1980 1992
f 1980 1993 1981
f 1994 1981 1993
f 1981 1994 1982
f 1995 1982 1994
f 1982 1995 1983
f 1996 1983 1995
f 1983 1996 1984
f 1997 1984 1996
f 1984 1997 1985
f 1987 1985 1997
f 1985 1987 1975
f 1998 1987 1999
f 1987 1998 1986
f 2000 1986 1998
f 1986 2000 1988
f 2001 1988 2000
f 1988 2001 1989
f 2002 1989 2001
f 1989 2002 1990
f 2003 1990 2002
f 1990 2003 1991
f 2004 1991 2003
f 1991 2004 1992
f 2005 1992 2004
f 1992 2005 1993
f 2006 1993 2005
f 1993 2006 1994
f 2007 1994 2006
f 1994 2007 1995
f 2008 1995 2007
f 1995 2008 1996
f 2009 1996 2008
f 1996 2009 1997
f 1999 1997 2009
f 1997 1999 1987
f 2010 1999 2011
f 1999 2010 1998
f 2012 1998 2010
f 1998 2012 2000
f 2013 2000 2012
f 2000 2013 2001
f 2014 2001 2013
f 2001 2014 2002
f 2015 2002 2014
f 2002 2015 2003
f 2016 2003 2015
f 2003 2016 2004
f 2017 2004 2016
f 2004 2017 2005
f 2018 2005 2017
f 2005 2018 2006
f 2019 2006 2018
f 2006 2019 2007
f 2020 2007 2019
f 2007 2020 2008
f 2021 2008 2020
f 2008 2021 2009
f 2011 2009 2021
f 2009 2011 1999
f 2022 2011 2023
f 2011 2022 2010
f 2024 2010 2022
f 2010 2024 2012
f 2025 2012 2024
f 2012 2025 2013
f 2026 2013 2025
f 2013 2026 2014
f 2027 2014 2026
f 2014 2027 2015
f 2028 2015 2027
f 2015 2028 2016
f 2029 2016 2028
f 2016 2029 2017
f 2030 2017 2029
f 2017 2030 2018
f 2031 2018 2030
f 2018 2031 2019
f 2032 2019 2031
f 2019 2032 2020
f 2033 2020 2032
f 2020 2033 2021
f 2023 2021 2033
f 2021 2023 2011
f 2034 2023 2035
f 2023 2034 2022
f 2036 2022 2034
f 2022 2036 2024
f 2037 2024 2036
f 2024 2037 2025
f 2038 2025 2037
f 2025 2038 2026
f 2039 2026 2038
f 2026 2039 2027
f 2040 2027 2039
f 2027 2040 2028
f 2041 2028 2040
f 2028 2041 2029
f 2042 2029 2041
f 2029 2042 2030
f 2043 2030 2042
f 2030 2043 2031
f 2044 2031 2043
f 2031 2044 2032
f 2045 2032 2044
f 2032 2045 2033
f 2035 2033 2045
f 2033 2035 2023
f 2046 2035 2047
f 2035 2046 2034
f 2048 2034 2046
f 2034 2048 2036
f 2049 2036 2048
f 2036 2049 2037
f 2050 2037 2049
f 2037 2050 2038
f 2051 2038 2050
f 2038 2051 2039
f 2052 2039 2051
f 2039 2052 2040
f 2053 2040 2052
f 2040 2053 2041
f 2054 2041 2053
f 2041 2054 2042
f 2055 2042 2054
f 2042 2055 2043
f 2056 2043 2055
f 2043 2056 2044
f 2057 2044 2056
f 2044 2057 2045
f 2047 2045 2057
f 2045 2047 2035
f 2047 2058 2046
f 2046 2058 2048
f 2048 2058 2049
f 2049 2058 2050
f 2050 2058 2051
f 2051 2058 2052
f 2052 2058 2053
f 2053 2058 2054
f 2054 2058 2055
f 2055 2058 2056
f 2056 2058 2057
f 2057 2058 2047

g Path_(5)
v 103.35 244.075 24.300001
v 103.08285 244.61064 24.346119
v 103.004364 244.50313 24.070261
v 103.01849 244.2809 23.858507
v 103.12145 244.0035 23.767601
v 103.285645 243.74524 23.821898
v 103.46709 243.57535 24.00685
v 103.61715 243.53934 24.272898
v 103.695625 243.64685 24.548756
v 103.681496 243.8691 24.76051
v 103.57854 244.14648 24.851416
v 103.414345 244.40474 24.79712
v 103.23291 244.57463 24.612167
v 102.40709 244.20049 24.832771
v 102.263214 244.13153 24.565928
v 102.23821 243.95503 24.311228
v 102.33879 243.71826 24.136915
v 102.538 243.4847 24.089697
v 102.782455 243.31688 24.182228
v 103.00666 243.25981 24.389711
v 103.15054 243.32877 24.656555
v 103.17554 243.50526 24.911255
v 103.07496 243.74203 25.085567
v 102.875755 243.97562 25.132784
v 102.631294 244.14342 25.040255
v 102.10317 243.44107 25.45212
v 101.900024 243.37022 25.231232
v 101.83619 243.23534 24.963106
v 101.92875 243.07254 24.719587
v 102.152916 242.92545 24.565928
v 102.448616 242.8335 24.543297
v 102.736626 242.8213 24.65776
v 102.939766 242.89215 24.878649
v 103.00361 243.02704 25.146774
v 102.91105 243.18983 25.390293
v 102.68688 243.33693 25.543955
v 102.391174 243.42888 25.566584
v 101.950714 242.63225 25.764996
v 101.782425 242.50703 25.504114
v 101.76713 242.3537 25.266289
v 101.90892 242.2133 25.115244
v 102.16981 242.12346 25.091452
v 102.47989 242.10826 25.201288
v 102.75608 242.17177 25.415321
v 102.92437 242.29698 25.6762
v 102.93967 242.45032 25.914026
v 102.797874 242.59073 26.065071
v 102.53699 242.68056 26.088863
v 102.2269 242.69576 25.979029
v 101.89161 241.9742 25.56779
v 101.77906 241.79817 25.298874
v 101.82632 241.61333 25.092916
v 102.020706 241.46918 25.005102
v 102.31015 241.40434 25.058958
v 102.61709 241.43622 25.240057
v 102.859276 241.55624 25.499872
v 102.971825 241.73227 25.768787
v 102.92457 241.91713 25.974745
v 102.73018 242.06128 26.06256
v 102.440735 242.1261 26.008703
v 102.1338 242.09424 25.827604
v 101.855736 240.98744 25.566591
v 102.075584 240.87804 25.471306
v 102.37567 240.83806 25.53153
v 102.67558 240.8782 25.73113
v 102.894966 240.98773 26.01662
v 102.97503 241.13728 26.311506
v 102.894325 241.2868 26.536772
v 102.67448 241.39621 26.632057
v 102.37439 241.43619 26.571833
v 102.07447 241.39604 26.372232
v 101.855095 241.28651 26.086742
v 101.775024 241.13696 25.791857
v 102.0751 240.26373 25.87801
v 102.37512 240.24239 25.877464
v 102.6751 240.26376 26.031902
v 102.89467 240.32214 26.299946
v 102.974976 240.4019 26.60977
v 102.89452 240.48164 26.878359
v 102.67486 240.54001 27.033743
v 102.37484 240.56137 27.03429
v 102.07486 240.54 26.87985
v 101.85529 240.4816 26.611809
v 101.77498 240.40184 26.301985
v 101.85544 240.3221 26.033396
v 102.11737 239.53827 26.272152
v 102.42282 239.53006 26.255682
v 102.71546 239.54526 26.387264
v 102.91687 239.57979 26.63164
v 102.97309 239.6244 26.923326
v 102.86905 239.66714 27.184168
v 102.63263 239.69655 27.344275
v 102.32718 239.70476 27.360743
v 102.03454 239.68956 27.22916
v 101.83312 239.65503 26.984787
v 101.77691 239.61041 26.6931
v 101.88094 239.56767 26.432257
v 102.13756 238.7124 26.414085
v 102.44475 238.7117 26.3953
v 102.733246 238.74313 26.515816
v 102.92576 238.7983 26.743343
v 102.97069 238.86238 27.016914
v 102.856 238.91824 27.263227
v 102.612434 238.9509 27.416283
v 102.305244 238.9516 27.435068
v 102.01675 238.92017 27.314552
v 101.824234 238.865 27.087025
v 101.779305 238.80092 26.813454
v 101.89399 238.74506 26.56714
v 102.13055 237.85236 26.59777
v 102.42652 237.87955 26.57203
v 102.72066 237.95728 26.722464
v 102.93414 238.06474 27.008762
v 103.00978 238.17313 27.354214
v 102.9273 238.2534 27.666254
v 102.7088 238.28404 27.861273
v 102.412834 238.25685 27.887012
v 102.1187 238.17912 27.73658
v 101.905205 238.07167 27.45028
v 101.82957 237.96327 27.104828
v 101.91205 237.88301 26.792788
v 102.279015 237.12556 26.93826
v 102.56018 237.09409 26.804361
v 102.86778 237.13496 26.823101
v 103.119415 237.23724 26.989456
v 103.24764 237.37354 27.258854
v 103.21811 237.50731 27.559107
v 103.03873 237.60272 27.809763
v 102.75756 237.6342 27.94366
v 102.44996 237.59332 27.924921
v 102.198326 237.49104 27.758566
v 102.0701 237.35475 27.489168
v 102.09963 237.22098 27.188915
v 102.13534 236.61555 27.33765
v 102.37635 236.45758 27.215261
v 102.670525 236.36067 27.244856
v 102.93903 236.35078 27.4185
v 103.10993 236.43056 27.68967
v 103.13743 236.57864 27.985704
v 103.01415 236.75534 28.22728
v 102.77314 236.9133 28.349667
v 102.478966 237.01021 28.320072
v 102.21046 237.0201 28.146427
v 102.03956 236.94032 27.875257
v 102.01206 236.79224 27.579226
v 101.70647 236.15884 27.706375
v 101.88106 235.94215 27.566614
v 102.13575 235.76447 27.561829
v 102.40231 235.67339 27.693302
v 102.609314 235.6933 27.925806
v 102.70129 235.81891 28.197039
v 102.65359 236.01653 28.434328
v 102.479004 236.23322 28.57409
v 102.224304 236.4109 28.578875
v 101.95775 236.50198 28.447401
v 101.75075 236.48206 28.214897
v 101.658775 236.35646 27.943665
v 101.27864 235.59598 28.003319
v 101.45171 235.40105 27.849808
v 101.718124 235.24779 27.846926
v 102.00648 235.17728 27.995447
v 102.23951 235.20842 28.255575
v 102.35478 235.33284 28.557608
v 102.32141 235.51723 28.820616
v 102.14834 235.71217 28.974127
v 101.88193 235.86543 28.977007
v 101.593575 235.93594 28.828487
v 101.36054 235.9048 28.56836
v 101.24527 235.78038 28.266327
v 101.19385 234.83237 28.295105
v 101.44204 234.6932 28.233437
v 101.73879 234.60388 28.316704
v 102.0046 234.5883 28.522598
v 102.16823 234.65065 28.795948
v 102.18584 234.77422 29.06351
v 102.05271 234.9259 29.253593
v 101.80452 235.06505 29.315262
v 101.50777 235.15437 29.231995
v 101.24197 235.16997 29.0261
v 101.07833 235.10762 28.75275
v 101.06072 234.98404 28.485188
v 101.04005 234.12074 28.534704
v 101.32102 234.00163 28.483961
v 101.607834 233.93056 28.598497
v 101.82362 233.92657 28.847626
v 101.91057 233.99074 29.16459
v 101.845375 234.10587 29.464462
v 101.645515 234.2411 29.66689
v 101.36453 234.36021 29.717632
v 101.07773 234.43129 29.603094
v 100.86194 234.43529 29.353968
v 100.774994 234.37111 29.037003
v 100.84018 234.25598 28.737131
v 100.90523 233.36476 28.9061
v 101.209274 233.30396 28.911451
v 101.487785 233.28279 29.055777
v 101.66612 233.3069 29.300402
v 101.69651 233.36986 29.579782
v 101.5708 233.45477 29.819057
v 101.32268 233.5389 29.954113
v 101.01862 233.5997 29.948761
v 100.74012 233.62086 29.804438
v 100.56178 233.59676 29.55981
v 100.531395 233.5338 29.28043
v 100.657104 233.44888 29.041155
v 100.864525 232.48175 29.143866
v 101.17421 232.4667 29.17044
v 101.45353 232.50627 29.316753
v 101.62765 232.58981 29.543596
v 101.649895 232.69495 29.79019
v 101.51433 232.79352 29.990456
v 101.25726 232.85912 30.090736
v 100.94758 232.87415 30.064161
v 100.66826 232.8346 29.917849
v 100.49415 232.75105 29.691006
v 100.47189 232.6459 29.444414
v 100.60746 232.54733 29.244146
v 100.760506 231.79535 29.11206
v 101.05826 231.76534 29.132948
v 101.36027 231.79472 29.303167
v 101.58561 231.87564 29.577108
v 101.6739 231.9864 29.881369
v 101.60149 232.09734 30.13442
v 101.38777 232.17873 30.268461
v 101.09002 232.20874 30.247572
v 100.78801 232.17935 30.077353
v 100.56267 232.09843 29.803411
v 100.47437 231.98767 29.499153
v 100.54678 231.87674 29.2461
v 100.89571 231.18242 29.471992
v 101.20601 231.18185 29.474049
v 101.48138 231.18967 29.628704
v 101.64802 231.20378 29.894518
v 101.661285 231.22041 30.20027
v 101.517624 231.23509 30.46403
v 101.25553 231.2439 30.615124
v 100.94524 231.24448 30.61307
v 100.66987 231.23665 30.458414
v 100.50323 231.22253 30.192598
v 100.48996 231.20592 29.886848
v 100.63362 231.19124 29.623087
v 100.90784 230.45679 29.406584
v 101.21821 230.4475 29.398802
v 101.490166 230.43214 29.545279
v 101.65083 230.41486 29.806763
v 101.65717 230.40025 30.113192
v 101.50747 230.39226 30.382458
v 101.24185 230.393 30.54241
v 100.93148 230.4023 30.55019
v 100.65952 230.41765 30.403715
v 100.498856 230.43495 30.14223
v 100.492516 230.44954 29.835802
v 100.64222 230.45753 29.566536
v 100.999374 229.63225 29.401424
v 101.295 229.56462 29.468529
v 101.51873 229.51532 29.678316
v 101.61062 229.49753 29.974577
v 101.54605 229.51604 30.277927
v 101.34232 229.56586 30.507084
v 101.05402 229.63367 30.600647
v 100.75841 229.70128 30.533545
v 100.534676 229.75058 30.323757
v 100.44279 229.76837 30.027496
v 100.507355 229.74988 29.724146
v 100.711075 229.70004 29.494987
v 100.67684 228.90678 29.406067
v 100.95943 228.7917 29.464378
v 101.1784 228.70567 29.666815
v 101.27509 228.67174 29.959135
v 101.223595 228.699 30.26301
v 101.0377 228.78017 30.497019
v 100.76723 228.89346 30.59846
v 100.48464 229.00856 30.540148
v 100.26567 229.09459 30.337711
v 100.168976 229.12852 30.045391
v 100.220474 229.10126 29.741516
v 100.40637 229.0201 29.507507
v 100.48225 228.07741 29.510195
v 100.76951 228.04926 29.629927
v 100.96395 228.05228 29.867022
v 101.013466 228.08565 30.157951
v 100.904785 228.14044 30.424759
v 100.66703 228.20197 30.595953
v 100.36391 228.25374 30.625666
v 100.076645 228.28189 30.505934
v 99.8822 228.27888 30.268837
v 99.83269 228.2455 29.97791
v 99.94137 228.19072 29.711102
v 100.17912 228.1292 29.539907
v 100.36017 227.06326 29.876186
v 100.65021 227.16306 29.838665
v 100.898346 227.32474 29.920975
v 101.03808 227.50496 30.101059
v 101.031975 227.65546 30.330667
v 100.881676 227.7359 30.548275
v 100.62744 227.72473 30.695574
v 100.337395 227.62494 30.733095
v 100.089264 227.46326 30.650787
v 99.94953 227.28304 30.470701
v 99.95563 227.13254 30.241093
v 100.105934 227.0521 30.023485
v 100.70412 226.51566 29.995857
v 100.9368 226.61613 29.951117
v 101.17188 226.81268 30.035257
v 101.34637 227.05266 30.22573
v 101.41351 227.27174 30.471502
v 101.35532 227.41122 30.706717
v 101.18739 227.43375 30.86835
v 100.95471 227.33327 30.91309
v 100.71963 227.1367 30.82895
v 100.54514 226.89674 30.638475
v 100.478 226.67766 30.392704
v 100.53619 226.53816 30.15749
v 101.222786 226.14406 30.436888
v 101.46663 226.30046 30.324926
v 101.71037 226.48741 30.370783
v 101.888695 226.65482 30.56217
v 101.95381 226.75781 30.847807
v 101.88828 226.7688 31.151155
v 101.70966 226.68484 31.390936
v 101.46582 226.52844 31.502897
v 101.22208 226.34149 31.457039
v 101.04376 226.1741 31.265652
v 100.97864 226.0711 30.980015
v 101.04417 226.0601 30.676666
v 101.46953 225.48317 30.560871
v 101.71813 225.55672 30.38558
v 102.00434 225.67542 30.368462
v 102.25147 225.80743 30.514105
v 102.39331 225.91743 30.783484
v 102.391846 225.97592 31.104418
v 102.24747 225.96722 31.390915
v 101.99886 225.89368 31.566206
v 101.712654 225.775 31.583323
v 101.46552 225.64296 31.43768
v 101.323685 225.53297 31.1683
v 101.32515 225.47449 30.847366
v 101.57146 224.85893 30.886606
v 101.7996 224.83038 30.680681
v 102.10095 224.84755 30.608568
v 102.39477 224.90584 30.68959
v 102.60232 224.98962 30.902037
v 102.66799 225.07646 31.188982
v 102.57419 225.14308 31.473541
v 102.34605 225.17163 31.679466
v 102.04469 225.15446 31.75158
v 101.75088 225.09618 31.670557
v 101.54333 225.01239 31.45811
v 101.47765 224.92555 31.171165
v 101.61524 224.12451 30.83943
v 101.882996 224.07985 30.739508
v 102.19352 224.074 30.775951
v 102.463615 224.10857 30.938995
v 102.62091 224.17427 31.184954
v 102.62326 224.2535 31.44792
v 102.47003 224.32504 31.657434
v 102.20228 224.3697 31.757357
v 101.891754 224.37555 31.720913
v 101.62166 224.34099 31.557869
v 101.464355 224.27528 31.31191
v 101.46201 224.19604 31.048944
v 101.59321 223.45277 31.201893
v 101.848335 223.39609 31.030293
v 102.156204 223.35893 31.016895
v 102.434326 223.35124 31.16529
v 102.60818 223.37508 31.435719
v 102.63117 223.42407 31.755714
v 102.49715 223.48509 32.03954
v 102.24202 223.54176 32.21114
v 101.93415 223.57893 32.224537
v 101.65603 223.58662 32.07614
v 101.48218 223.56277 31.805714
v 101.45918 223.51378 31.485718
v 101.47854 222.74924 31.189833
v 101.72005 222.59738 31.09789
v 102.00236 222.47156 31.159264
v 102.24982 222.40549 31.357502
v 102.39613 222.41684 31.639492
v 102.402084 222.50261 31.929674
v 102.26609 222.6398 32.15029
v 102.02458 222.79164 32.242233
v 101.74227 222.91747 32.180862
v 101.494804 222.98355 31.982622
v 101.348495 222.97218 31.700632
v 101.34254 222.88643 31.410452
v 100.959595 222.075 31.495749
v 101.18967 221.90022 31.373943
v 101.48137 221.79498 31.399084
v 101.75652 221.78748 31.564438
v 101.941414 221.8797 31.825693
v 101.986496 222.04697 32.11285
v 101.87969 222.24443 32.348965
v 101.64961 222.4192 32.47077
v 101.35792 222.52444 32.44563
v 101.082756 222.53195 32.280277
v 100.897865 222.43973 32.01902
v 100.85278 222.27246 31.731863
v 100.90954 221.36281 31.686007
v 101.14852 221.2664 31.60244
v 101.45465 221.23834 31.680851
v 101.7459 221.28612 31.900232
v 101.94422 221.39694 32.201797
v 101.99648 221.54112 32.504745
v 101.88868 221.68002 32.727898
v 101.64969 221.77643 32.811466
v 101.34356 221.80449 32.733055
v 101.052315 221.75671 32.51367
v 100.85399 221.64589 32.21211
v 100.80173 221.50171 31.90916
v 100.99234 220.70016 32.163616
v 101.26698 220.68301 32.02807
v 101.577286 220.69069 32.061985
v 101.8401 220.72112 32.25627
v 101.98502 220.76617 32.558876
v 101.973206 220.81377 32.88871
v 101.80782 220.85114 33.1574
v 101.53318 220.8683 33.292946
v 101.22288 220.86063 33.259033
v 100.96006 220.8302 33.064743
v 100.81514 220.78514 32.762142
v 100.82696 220.73755 32.432304
v 101.180244 219.94142 32.145947
v 101.4801 220.00258 32.09284
v 101.766205 220.05855 32.200066
v 101.96191 220.09431 32.4389
v 102.014755 220.1003 32.745346
v 101.9106 220.0749 33.03729
v 101.677345 220.02493 33.236504
v 101.37749 219.96376 33.28961
v 101.091385 219.90779 33.182384
v 100.89568 219.87202 32.94355
v 100.842834 219.86604 32.637104
v 100.94699 219.89143 32.34516
v 101.6109 219.19423 32.10905
v 101.894104 219.3193 32.133907
v 102.12772 219.42332 32.310387
v 102.24916 219.47842 32.591206
v 102.22588 219.46982 32.901115
v 102.06412 219.39984 33.157078
v 101.80722 219.28722 33.290504
v 101.52402 219.16214 33.265648
v 101.2904 219.0581 33.08917
v 101.16896 219.00302 32.808353
v 101.19224 219.01161 32.498444
v 101.354004 219.0816 32.24248
v 102.06699 218.53261 32.099957
v 102.33814 218.66147 32.179527
v 102.53705 218.75597 32.39855
v 102.61042 218.79076 32.698326
v 102.53859 218.75653 32.998543
v 102.340805 218.66245 33.218754
v 102.07007 218.53372 33.29995
v 101.79891 218.40485 33.22038
v 101.600006 218.31036 33.00136
v 101.52664 218.27557 32.70158
v 101.59847 218.3098 32.401363
v 101.79626 218.40388 32.181156
v 102.389946 217.80754 32.10001
v 102.67286 217.90749 32.18022
v 102.88005 217.9807 32.399708
v 102.95601 218.00754 32.69966
v 102.88037 217.98082 32.99971
v 102.67342 217.90771 33.21945
v 102.390594 217.8078 33.30001
v 102.10769 217.70786 33.2198
v 101.9005 217.63466 33.000313
v 101.82454 217.60782 32.70036
v 101.90017 217.63452 32.400314
v 102.107124 217.70763 32.18057
v 102.59561 217.04106 32.1
v 102.87235 217.15689 32.180363
v 103.07495 217.24168 32.399963
v 103.149124 217.27274 32.69996
v 103.07499 217.2417 32.99996
v 102.87242 217.1569 33.219593
v 102.59569 217.04108 33.299995
v 102.31894 216.92525 33.21963
v 102.11634 216.84045 33.00003
v 102.042175 216.80942 32.700035
v 102.11631 216.84045 32.40003
v 102.31888 216.92523 32.1804
v 102.99757 216.35674 32.100002
v 103.288414 216.43027 32.18039
v 103.50133 216.48412 32.400005
v 103.579254 216.50381 32.700005
v 103.50132 216.48412 33.000004
v 103.28841 216.43028 33.21962
v 102.99756 216.35674 33.3
v 102.70671 216.28319 33.219616
v 102.4938 216.22935 32.999996
v 102.41587 216.20966 32.699997
v 102.493805 216.22935 32.399998
v 102.70672 216.28319 32.180386
v 102.96922 215.56361 32.100002
v 103.26351 215.50531 32.18038
v 103.47894 215.46265 32.399998
v 103.55779 215.44702 32.699997
v 103.47894 215.46265 32.999996
v 103.26352 215.50531 33.219616
v 102.96924 215.5636 33.300003
v 102.67495 215.6219 33.21962
v 102.45952 215.66457 33.000008
v 102.38067 215.68019 32.700005
v 102.45952 215.66457 32.400005
v 102.67494 215.6219 32.18039
v 102.69308 214.81956 32.100002
v 102.98857 214.76779 32.180386
v 103.20489 214.72987 32.4
v 103.284065 214.716 32.7
v 103.20489 214.72987 33.0
v 102.98857 214.76779 33.219616
v 102.69307 214.81956 33.300003
v 102.397575 214.87135 33.219616
v 102.18126 214.90926 33.0
v 102.10208 214.92314 32.7
v 102.18126 214.90926 32.4
v 102.397575 214.87135 32.180386
v 102.755455 214.02362 32.102596
v 103.04643 214.01141 32.210495
v 103.24453 214.0031 32.44956
v 103.29665 214.00092 32.75573
v 103.18885 214.00545 33.046967
v 102.95 214.01546 33.245235
v 102.6441 214.0283 33.29741
v 102.35312 214.04051 33.189507
v 102.15502 214.04883 32.950443
v 102.1029 214.05101 32.644276
v 102.2107 214.04648 32.35304
v 102.449554 214.03647 32.15477
v 102.6399 213.24944 32.10097
v 102.918755 213.14162 32.184444
v 103.11933 213.05902 32.40739
v 103.18788 213.02376 32.710075
v 103.10604 213.04529 33.01139
v 102.89574 213.11784 33.230606
v 102.61333 213.22198 33.308975
v 102.33447 213.3298 33.225506
v 102.133896 213.4124 33.00256
v 102.065346 213.44766 32.699875
v 102.14719 213.42613 32.398556
v 102.35749 213.35358 32.179344
v 102.19841 212.69421 32.061543
v 102.44033 212.51122 32.128456
v 102.607155 212.35072 32.336105
v 102.65419 212.25575 32.628853
v 102.56884 212.25174 32.928253
v 102.373955 212.33977 33.154083
v 102.12177 212.49625 33.245834
v 101.87985 212.67924 33.17892
v 101.71303 212.83974 32.97127
v 101.66599 212.93471 32.678528
v 101.75134 212.93872 32.379124
v 101.94623 212.8507 32.153294
v 101.68702 212.08731 31.79197
v 101.98025 211.99164 31.824636
v 102.208595 211.88812 32.011707
v 102.310875 211.80449 32.30305
v 102.25968 211.76315 32.62061
v 102.06874 211.77519 32.879288
v 101.7892 211.83739 33.009777
v 101.49597 211.93306 32.977108
v 101.267624 212.03658 32.79004
v 101.165344 212.12021 32.49869
v 101.21654 212.16154 32.181137
v 101.407486 212.1495 31.922457
v 101.78515 211.18478 31.789145
v 102.07516 211.20665 31.89828
v 102.27219 211.21866 32.138447
v 102.323456 211.21756 32.445297
v 102.21522 211.20369 32.736607
v 101.97648 211.18073 32.93432
v 101.6712 211.15485 32.98546
v 101.381195 211.13298 32.876324
v 101.184166 211.12097 32.636154
v 101.1329 211.12207 32.329308
v 101.241135 211.13594 32.038
v 101.47987 211.1589 31.840284
v 101.95609 210.41566 31.811377
v 102.22129 210.51709 31.937094
v 102.391556 210.58406 32.187634
v 102.42127 210.59865 32.49586
v 102.30247 210.55693 32.779186
v 102.066986 210.4701 32.961697
v 101.777916 210.3614 32.994488
v 101.51271 210.25998 32.86877
v 101.342445 210.193 32.618233
v 101.31273 210.17842 32.310005
v 101.43153 210.22014 32.026676
v 101.66702 210.30698 31.844168
v 102.45633 209.80956 31.895796
v 102.650314 209.9766 32.075676
v 102.74477 210.07225 32.351643
v 102.71438 210.07086 32.649757
v 102.56729 209.97282 32.890137
v 102.34292 209.80438 33.008373
v 102.10137 209.6107 32.972782
v 101.90739 209.44366 32.792904
v 101.812935 209.34802 32.516933
v 101.84332 209.3494 32.21882
v 101.99041 209.44745 31.97844
v 102.21478 209.61588 31.860205
v 103.08045 209.24771 31.94818
v 103.22854 209.44786 32.125435
v 103.27343 209.57071 32.384148
v 103.2031 209.58333 32.655003
v 103.03641 209.48233 32.865417
v 102.818 209.2948 32.95902
v 102.60641 209.07097 32.91072
v 102.45833 208.87082 32.733463
v 102.41344 208.74799 32.47475
v 102.48376 208.73537 32.203896
v 102.65046 208.83635 31.993479
v 102.86886 209.02388 31.89988
v 103.53728 208.6278 32.127327
v 103.73222 208.82458 32.263184
v 103.832825 208.96527 32.508484
v 103.812126 209.01218 32.797497
v 103.67567 208.95273 33.052784
v 103.46003 208.80286 33.20594
v 103.22297 208.60272 33.215927
v 103.02803 208.40594 33.080067
v 102.92743 208.26526 32.834766
v 102.94813 208.21835 32.545753
v 103.08458 208.2778 32.29047
v 103.300224 208.42767 32.137314
v 104.05796 208.01602 32.17915
v 104.282524 208.14056 32.357376
v 104.392395 208.22206 32.641006
v 104.35813 208.2387 32.954044
v 104.18892 208.186 33.21261
v 103.93009 208.0781 33.34742
v 103.65102 207.9439 33.322357
v 103.42645 207.81935 33.14413
v 103.31659 207.73785 32.8605
v 103.350845 207.72122 32.547462
v 103.52006 207.77391 32.2889
v 103.778885 207.88182 32.154087
v 104.448814 207.06998 32.438416
v 104.6081 207.09338 32.69644
v 104.61516 207.14984 32.991432
v 104.46809 207.22423 33.24434
v 104.2063 207.29662 33.387398
v 103.89994 207.3476 33.38228
v 103.631096 207.36353 33.23035
v 103.4718 207.34012 32.97232
v 103.46475 207.28366 32.677334
v 103.611824 207.20927 32.424427
v 103.87361 207.13689 32.281364
v 104.17997 207.0859 32.286488
v 103.96182 206.34055 32.56058
v 104.11946 206.28668 32.826275
v 104.14237 206.30692 33.138912
v 104.02442 206.39584 33.41473
v 103.7972 206.5296 33.579823
v 103.521614 206.6724 33.58995
v 103.27148 206.78592 33.4424
v 103.11384 206.83978 33.176712
v 103.09093 206.81955 32.86407
v 103.20888 206.73062 32.588253
v 103.4361 206.59686 32.42316
v 103.711685 206.45409 32.413033
v 103.63446 205.77574 32.4875
v 103.84505 205.73892 32.712826
v 103.916245 205.72525 33.014866
v 103.82898 205.73836 33.312683
v 103.606636 205.77477 33.52648
v 103.308784 205.82469 33.598972
v 103.015236 205.87477 33.510735
v 102.80465 205.91158 33.285408
v 102.73345 205.92525 32.98337
v 102.82072 205.91214 32.68555
v 103.04307 205.87573 32.471752
v 103.34091 205.8258 32.39926
v 103.60706 205.04536 32.4545
v 103.84615 205.05824 32.65232
v 103.954445 205.06418 32.943367
v 103.90292 205.06158 33.249653
v 103.70538 205.05113 33.4891
v 103.414764 205.03564 33.59756
v 103.10893 205.01926 33.545963
v 102.86984 205.00638 33.34814
v 102.76155 205.00044 33.057095
v 102.81308 205.00304 32.75081
v 103.01061 205.01349 32.51136
v 103.30123 205.02898 32.4029
v 103.75032 204.35988 32.53077
v 103.93445 204.41214 32.77203
v 103.97795 204.41838 33.076153
v 103.86917 204.3769 33.361652
v 103.63725 204.29886 33.552025
v 103.34434 204.20512 33.596264
v 103.06892 204.12083 33.48251
v 102.88479 204.06857 33.24125
v 102.841286 204.06233 32.937126
v 102.95007 204.1038 32.651627
v 103.18199 204.18185 32.461254
v 103.4749 204.27559 32.417015
v 104.170494 203.88768 32.60197
v 104.29522 203.92368 32.894295
v 104.29332 203.8632 33.21282
v 104.165306 203.72244 33.472195
v 103.94549 203.53912 33.60293
v 103.69275 203.36238 33.569984
v 103.47482 203.23955 33.38219
v 103.3501 203.20355 33.089867
v 103.352 203.26402 32.771343
v 103.48 203.40479 32.511967
v 103.69983 203.5881 32.381233
v 103.95256 203.76485 32.414177
v 104.63443 203.27753 32.24153
v 104.7913 203.3254 32.458435
v 104.82282 203.28183 32.730038
v 104.72055 203.15852 32.98356
v 104.51189 202.9885 33.151073
v 104.25275 202.81732 33.187695
v 104.012566 202.69084 33.083607
v 103.8557 202.64297 32.866703
v 103.82417 202.68654 32.595104
v 103.926445 202.80984 32.34158
v 104.13511 202.97987 32.174065
v 104.39425 203.15106 32.137444
v 105.01912 202.44888 32.22215
v 105.181786 202.51796 32.470642
v 105.20788 202.52167 32.775043
v 105.09041 202.45901 33.0538
v 104.860855 202.3468 33.232204
v 104.58072 202.21507 33.262466
v 104.325066 202.09914 33.13647
v 104.1624 202.03006 32.88798
v 104.13631 202.02635 32.583576
v 104.25378 202.089 32.304825
v 104.48333 202.20122 32.126415
v 104.763466 202.33295 32.096157
v 105.46264 201.68155 32.417553
v 105.55902 201.74312 32.696083
v 105.50419 201.75275 32.98767
v 105.312836 201.70786 33.21418
v 105.036224 201.62048 33.31492
v 104.74848 201.51402 33.262897
v 104.5267 201.417 33.072052
v 104.43031 201.35544 32.79352
v 104.485146 201.34581 32.501934
v 104.6765 201.3907 32.275425
v 104.95311 201.47807 32.174683
v 105.24086 201.58453 32.226707
v 105.60136 200.98691 32.423332
v 105.6809 201.12146 32.69606
v 105.63081 201.16743 33.003452
v 105.46453 201.11253 33.26314
v 105.2266 200.97145 33.405544
v 104.98078 200.782 33.3925
v 104.79294 200.59492 33.227512
v 104.7134 200.46039 32.95478
v 104.76349 200.4144 32.64739
v 104.92977 200.4693 32.387703
v 105.167694 200.61038 32.2453
v 105.41351 200.79984 32.25834
v 106.099464 200.7783 32.612488
v 106.1416 200.91899 32.898144
v 106.10863 200.92197 33.211346
v 106.00938 200.7864 33.468174
v 105.87044 200.54865 33.59981
v 105.72905 200.27238 33.570984
v 105.62309 200.03166 33.389416
v 105.580956 199.89098 33.10376
v 105.61393 199.888 32.790558
v 105.71318 200.02356 32.53373
v 105.85211 200.26132 32.402096
v 105.99351 200.53758 32.430923
v 106.76745 200.54413 32.663708
v 106.826195 200.62239 32.960842
v 106.81945 200.55406 33.270218
v 106.74902 200.35744 33.50894
v 106.63378 200.0852 33.613045
v 106.50461 199.81032 33.554634
v 106.39612 199.60641 33.34936
v 106.33737 199.52815 33.052227
v 106.34412 199.59648 32.742847
v 106.41454 199.7931 32.504124
v 106.529785 200.06534 32.40002
v 106.65896 200.34023 32.45843
v 107.532265 200.26349 32.65494
v 107.59659 200.27124 32.96732
v 107.58255 200.1404 33.260433
v 107.493904 199.90605 33.455746
v 107.354416 199.63097 33.500923
v 107.20146 199.38887 33.383858
v 107.07601 199.24463 33.135918
v 107.011696 199.23688 32.82354
v 107.025734 199.3677 32.530426
v 107.11437 199.60207 32.335114
v 107.25386 199.87715 32.289936
v 107.40682 200.11925 32.407
v 108.103584 199.78555 32.264713
v 108.19051 199.88634 32.539932
v 108.21377 199.84177 32.85182
v 108.16713 199.66382 33.116817
v 108.06309 199.40013 33.263912
v 107.92952 199.12138 33.253693
v 107.802216 198.90227 33.088894
v 107.71529 198.80148 32.813675
v 107.692024 198.84605 32.50178
v 107.73866 199.024 32.236786
v 107.84271 199.28769 32.089695
v 107.97628 199.56644 32.099915
v 108.96283 199.5462 32.406128
v 108.93408 199.65837 32.695843
v 108.84503 199.62167 32.992226
v 108.719536 199.44594 33.215862
v 108.591225 199.17827 33.30683
v 108.49448 198.89038 33.24076
v 108.455215 198.65941 33.035347
v 108.48396 198.54724 32.745636
v 108.57301 198.58394 32.449253
v 108.69851 198.75967 32.225613
v 108.82682 199.02734 32.134644
v 108.92357 199.31523 32.200718
v 109.77289 199.17952 32.82433
v 109.693665 199.27568 33.04475
v 109.52233 199.243 33.23765
v 109.304794 199.09021 33.35135
v 109.099335 198.85826 33.355377
v 108.96102 198.6093 33.248657
v 108.926895 198.41003 33.05978
v 109.00612 198.31387 32.83936
v 109.17745 198.34656 32.646458
v 109.395 198.49934 32.532757
v 109.60045 198.7313 32.528732
v 109.73877 198.98026 32.635452
v 110.287025 198.54024 33.770298
v 110.14947 198.56644 33.967842
v 109.91792 198.49268 34.052418
v 109.65444 198.33873 34.00136
v 109.42962 198.14584 33.828358
v 109.303696 197.9657 33.579754
v 109.31042 197.84656 33.322174
v 109.44798 197.82036 33.124626
v 109.67952 197.89412 33.04005
v 109.943 198.04807 33.091106
v 110.16782 198.24095 33.264114
v 110.29375 198.4211 33.512714
v 110.39877 197.977 34.40888
v 110.14386 197.86552 34.40366
v 109.90098 197.67195 34.260742
v 109.73521 197.44815 34.018414
v 109.690956 197.25409 33.741608
v 109.7801 197.14177 33.504494
v 109.97874 197.14128 33.37061
v 110.23365 197.25275 33.375824
v 110.47653 197.44632 33.51874
v 110.6423 197.67012 33.76107
v 110.686554 197.86418 34.037876
v 110.59741 197.9765 34.27499
v 110.67413 197.51483 34.193214
v 110.420334 197.34402 34.225346
v 110.23193 197.11009 34.16781
v 110.15941 196.87572 34.03603
v 110.22219 196.7037 33.86531
v 110.403465 196.64014 33.701397
v 110.65465 196.70204 33.588215
v 110.90845 196.87285 33.556084
v 111.09685 197.10678 33.613617
v 111.16938 197.34116 33.7454
v 111.10659 197.51317 33.91612
v 110.92532 197.57674 34.08003
v 111.21789 196.94466 34.593456
v 110.925514 196.86877 34.58362
v 110.66452 196.71289 34.489944
v 110.50484 196.51881 34.337532
v 110.48926 196.3385 34.167217
v 110.62195 196.22029 34.024643
v 110.86736 196.19586 33.948006
v 111.15974 196.27174 33.957844
v 111.42073 196.42761 34.05152
v 111.58041 196.6217 34.203934
v 111.59599 196.80202 34.374245
v 111.463295 196.92021 34.516823
v 111.73082 195.96135 35.150837
v 111.53243 196.03458 35.38394
v 111.241165 196.07028 35.48773
v 110.93506 196.05891 35.434387
v 110.69613 196.00351 35.23821
v 110.58841 195.91891 34.951763
v 110.640755 195.8278 34.6518
v 110.83914 195.75458 34.418694
v 111.13041 195.71886 34.31491
v 111.436516 195.73022 34.36825
v 111.675446 195.78563 34.56443
v 111.783165 195.87022 34.850876
v 111.540565 195.08481 35.2387
v 111.33889 195.20491 35.444427
v 111.05213 195.30234 35.51415
v 110.75714 195.35098 35.429176
v 110.53295 195.3378 35.212284
v 110.43964 195.26634 34.921585
v 110.502205 195.15573 34.63497
v 110.70388 195.03563 34.429245
v 110.99064 194.9382 34.359524
v 111.28563 194.88956 34.444496
v 111.50982 194.90274 34.66139
v 111.603134 194.9742 34.952087
v 111.28824 194.53348 35.72531
v 111.04308 194.62079 35.87892
v 110.73737 194.66913 35.861202
v 110.45302 194.66559 35.676907
v 110.26622 194.6111 35.375412
v 110.22702 194.52026 35.03751
v 110.345924 194.4174 34.75373
v 110.59108 194.33011 34.600124
v 110.89679 194.28175 34.61784
v 111.18114 194.28531 34.80214
v 111.36794 194.3398 35.10363
v 111.40714 194.43063 35.441536
v 111.377525 193.74617 35.65629
v 111.18174 193.73221 35.8976
v 110.89269 193.70526 36.008213
v 110.58783 193.67256 35.958496
v 110.34883 193.64287 35.761772
v 110.23975 193.62413 35.47075
v 110.28981 193.62137 35.163406
v 110.48559 193.63533 34.922096
v 110.774635 193.66228 34.81148
v 111.079506 193.69498 34.8612
v 111.3185 193.72467 35.057926
v 111.42758 193.74341 35.34895
v 111.43878 193.10622 35.72693
v 111.22815 193.0105 35.934235
v 110.950775 192.88615 35.998043
v 110.68099 192.76651 35.901257
v 110.49107 192.68362 35.669804
v 110.43192 192.65968 35.365707
v 110.51938 192.70113 35.07045
v 110.73001 192.79684 34.863144
v 111.007385 192.92117 34.799335
v 111.27717 193.04083 34.896126
v 111.46709 193.12372 35.127575
v 111.52624 193.14766 35.43167
v 111.941216 192.57317 35.604637
v 111.79028 192.47902 35.859203
v 111.5516 192.33006 35.990723
v 111.289116 192.16621 35.96396
v 111.073166 192.03137 35.786076
v 110.96161 191.96167 35.504745
v 110.984344 191.97578 35.195343
v 111.13528 192.06993 34.940777
v 111.37396 192.21887 34.809258
v 111.63645 192.38274 34.83602
v 111.8524 192.51758 35.013905
v 111.96395 192.58728 35.295235
v 112.34661 191.7965 35.56531
v 112.21089 191.72087 35.846092
v 111.96925 191.60309 36.013508
v 111.68644 191.47473 36.022705
v 111.438225 191.37016 35.871216
v 111.29113 191.31743 35.599632
v 111.28455 191.33064 35.280727
v 111.42027 191.40628 34.999947
v 111.66191 191.52405 34.83253
v 111.944725 191.65242 34.823334
v 112.19294 191.75697 34.974823
v 112.340034 191.80971 35.246407
v 112.69752 190.97955 35.015064
v 112.65428 190.89665 35.291668
v 112.46704 190.79672 35.537994
v 112.18596 190.70656 35.68805
v 111.88636 190.6503 35.70162
v 111.64852 190.64304 35.57507
v 111.53616 190.6867 35.342308
v 111.5794 190.7696 35.06571
v 111.76664 190.86954 34.819378
v 112.047714 190.9597 34.669327
v 112.34731 191.01595 34.655758
v 112.58516 191.02322 34.782307
v 112.68407 190.16435 34.73142
v 112.75825 190.16893 35.034195
v 112.672935 190.1535 35.335766
v 112.451004 190.12221 35.555317
v 112.15191 190.08342 35.634026
v 111.8558 190.04755 35.5508
v 111.64201 190.02419 35.32794
v 111.56783 190.01959 35.025166
v 111.65314 190.03502 34.7236
v 111.87507 190.06633 34.504044
v 112.174164 190.10512 34.425335
v 112.470276 190.14099 34.50856
v 112.8502 189.5146 35.61994
v 112.80563 189.67686 35.781616
v 112.62621 189.7538 35.88741
v 112.36 189.72481 35.90898
v 112.07833 189.59766 35.840546
v 111.85668 189.40642 35.700443
v 111.75444 189.20233 35.52621
v 111.799 189.04007 35.36454
v 111.978424 188.96313 35.258743
v 112.24464 188.99213 35.23717
v 112.526306 189.11928 35.305607
v 112.747955 189.31052 35.44571
v 113.109825 189.44197 35.79606
v 112.87482 189.4585 35.824345
v 112.60735 189.34656 35.761585
v 112.379105 189.13614 35.624588
v 112.25123 188.88364 35.45007
v 112.257996 188.6567 35.28479
v 112.39758 188.51613 35.17303
v 112.63259 188.4996 35.144745
v 112.900055 188.61154 35.207508
v 113.1283 188.82196 35.3445
v 113.25618 189.07446 35.51902
v 113.24941 189.3014 35.684303
v 113.60014 188.77464 36.323936
v 113.431694 188.83667 36.46502
v 113.174995 188.79378 36.481007
v 112.89883 188.65744 36.36762
v 112.67719 188.46422 36.15523
v 112.56948 188.26587 35.90076
v 112.604546 188.11554 35.672386
v 112.773 188.05351 35.531303
v 113.0297 188.0964 35.515316
v 113.30586 188.23273 35.628704
v 113.5275 188.42596 35.841087
v 113.635216 188.62431 36.095562
v 113.98797 188.03607 36.640697
v 113.846725 188.03484 36.86995
v 113.59926 187.96794 36.99795
v 113.31189 187.8533 36.990402
v 113.06161 187.72162 36.849323
v 112.91548 187.6082 36.612522
v 112.91266 187.54344 36.343445
v 113.05391 187.54466 36.114193
v 113.30137 187.61156 35.98619
v 113.58874 187.72621 35.99374
v 113.83902 187.85788 36.13482
v 113.98515 187.9713 36.37162
v 114.282974 187.14354 36.60733
v 114.20011 187.13072 36.906345
v 113.98138 187.09207 37.123394
v 113.68538 187.03793 37.200325
v 113.39145 186.98282 37.116524
v 113.17832 186.94148 36.894444
v 113.10312 186.92502 36.59359
v 113.18599 186.93782 36.29458
v 113.404724 186.97647 36.077526
v 113.700714 187.03061 36.000595
v 113.99465 187.08574 36.084396
v 114.20777 187.12706 36.30648
v 114.335075 186.19821 36.616547
v 114.24776 186.20613 36.914997
v 114.02353 186.22363 37.129375
v 113.722496 186.246 37.202244
v 113.4253 186.26726 37.114075
v 113.211586 186.28171 36.888496
v 113.13861 186.28549 36.58595
v 113.22594 186.27757 36.2875
v 113.45016 186.26007 36.07312
v 113.7512 186.2377 36.00025
v 114.04839 186.21645 36.08842
v 114.26211 186.20198 36.314
v 114.153244 185.35295 36.774803
v 114.01686 185.40402 37.037315
v 113.76298 185.47122 37.1913
v 113.45962 185.53656 37.19549
v 113.188065 185.58252 37.04877
v 113.02109 185.5968 36.79045
v 113.00342 185.57556 36.489746
v 113.1398 185.5245 36.22723
v 113.393684 185.45729 36.073246
v 113.697044 185.39195 36.069054
v 113.9686 185.346 36.215775
v 114.135574 185.33171 36.474094
v 113.99699 184.69507 36.827137
v 113.85916 184.7625 37.111317
v 113.60085 184.81252 37.281525
v 113.29127 184.83171 37.292156
v 113.01336 184.81494 37.14036
v 112.8416 184.76672 36.866814
v 112.822 184.69995 36.544807
v 112.95982 184.63252 36.260624
v 113.21813 184.5825 36.090416
v 113.52772 184.56331 36.079784
v 113.805626 184.58008 36.231583
v 113.977394 184.6283 36.50513
v 114.07818 184.0821 36.83853
v 114.03496 184.10669 37.16244
v 113.84876 184.08713 37.41659
v 113.569466 184.02867 37.532887
v 113.27192 183.94698 37.48016
v 113.03584 183.86394 37.27255
v 112.9245 183.8018 36.96567
v 112.96771 183.7772 36.641766
v 113.153915 183.79677 36.38761
v 113.433205 183.85522 36.27132
v 113.73075 183.93694 36.324043
v 113.96683 184.01997 36.53166
v 114.299255 183.44789 36.669212
v 114.33803 183.45532 36.97866
v 114.23206 183.39636 37.265976
v 114.00976 183.2868 37.454174
v 113.730675 183.156 37.492825
v 113.46959 183.03902 37.371574
v 113.29647 182.96718 37.12291
v 113.2577 182.95975 36.81346
v 113.36366 183.01872 36.526142
v 113.585976 183.12828 36.337944
v 113.86506 183.25908 36.299294
v 114.12614 183.37607 36.420547
v 114.54514 182.79758 36.536423
v 114.63821 182.87 36.82378
v 114.60524 182.84473 37.131603
v 114.45506 182.72853 37.37741
v 114.22793 182.55257 37.495335
v 113.98469 182.36395 37.453785
v 113.79053 182.21326 37.26389
v 113.697464 182.14084 36.97653
v 113.73043 182.16612 36.668705
v 113.88061 182.2823 36.4229
v 114.10774 182.45828 36.304974
v 114.35098 182.64688 36.346523
v 115.11475 182.3444 36.596622
v 115.17626 182.39992 36.89766
v 115.12506 182.34082 37.200577
v 114.97485 182.18292 37.424206
v 114.76589 181.96854 37.508625
v 114.55418 181.75513 37.431217
v 114.39642 181.59985 37.21272
v 114.334915 181.54433 36.911682
v 114.38612 181.60344 36.608765
v 114.53632 181.76134 36.385136
v 114.745285 181.97571 36.300716
v 114.957 182.18913 36.378124
v 115.64797 181.70787 36.50392
v 115.76236 181.76317 36.79401
v 115.75238 181.71944 37.110466
v 115.62071 181.58838 37.368496
v 115.40263 181.40514 37.49896
v 115.15658 181.21878 37.466896
v 114.94847 181.07925 37.280907
v 114.83408 181.02396 36.990814
v 114.84406 181.06769 36.67436
v 114.97573 181.19875 36.416332
v 115.19381 181.38199 36.28587
v 115.439865 181.56834 36.31793
v 116.06785 180.93976 36.19234
v 116.249084 180.9342 36.382954
v 116.28768 180.87392 36.64012
v 116.173294 180.77507 36.894936
v 115.93658 180.66414 37.079117
v 115.64095 180.57085 37.143314
v 115.36565 180.52019 37.07033
v 115.18441 180.52574 36.87972
v 115.14581 180.58601 36.62255
v 115.2602 180.68486 36.367737
v 115.49692 180.7958 36.183556
v 115.79254 180.8891 36.119354
v 115.931305 180.05986 35.883564
v 116.18066 180.08727 36.059853
v 116.30828 180.08255 36.349796
v 116.27998 180.04695 36.6757
v 116.10335 179.99002 36.950245
v 115.8257 179.927 37.09986
v 115.52144 179.8748 37.08446
v 115.27209 179.84738 36.90817
v 115.14446 179.85211 36.618225
v 115.17276 179.88771 36.29232
v 115.349396 179.94464 36.017776
v 115.627045 180.00764 35.86816
v 116.08989 179.2271 35.98484
v 116.36008 179.3131 36.125767
v 116.531654 179.37491 36.38755
v 116.55866 179.39595 36.70004
v 116.433846 179.37059 36.979507
v 116.19067 179.30563 37.15107
v 115.89427 179.21848 37.16876
v 115.624084 179.13248 37.027832
v 115.4525 179.07068 36.766052
v 115.4255 179.04964 36.45356
v 115.55031 179.07498 36.17409
v 115.793495 179.13994 36.00253
v 116.204216 178.46106 35.999187
v 116.48741 178.54747 36.09298
v 116.68796 178.60815 36.32227
v 116.75212 178.62688 36.62562
v 116.662704 178.5986 36.921753
v 116.443665 178.53091 37.131313
v 116.1537 178.44194 37.198154
v 115.87051 178.35553 37.104366
v 115.66995 178.29485 36.875076
v 115.6058 178.27612 36.571724
v 115.69521 178.3044 36.275593
v 115.91425 178.37209 36.06603
v 116.45185 177.70567 36.000553
v 116.73119 177.8167 36.078686
v 116.93677 177.89851 36.296646
v 117.01348 177.92923 36.596035
v 116.94079 177.90059 36.896633
v 116.73816 177.82028 37.117893
v 116.4599 177.70982 37.200527
v 116.18055 177.5988 37.122395
v 115.97498 177.51698 36.904434
v 115.89826 177.48627 36.605045
v 115.970955 177.51491 36.304447
v 116.173584 177.59521 36.083187
v 116.76317 176.97601 35.99993
v 117.02352 177.12552 36.079464
v 117.21454 177.23514 36.298454
v 117.285034 177.27551 36.598225
v 117.21612 177.23581 36.89845
v 117.02626 177.12668 37.118687
v 116.76633 176.97736 37.199924
v 116.505974 176.82785 37.12039
v 116.31496 176.71823 36.9014
v 116.24446 176.67786 36.60163
v 116.31338 176.71756 36.301403
v 116.503235 176.82669 36.081165
v 117.24066 176.34152 36.0
v 117.51885 176.45377 36.080425
v 117.72249 176.53593 36.30007
v 117.79699 176.56601 36.600082
v 117.7224 176.53593 36.90007
v 117.51871 176.45377 37.119656
v 117.240486 176.3415 37.2
v 116.96229 176.22926 37.119576
v 116.75866 176.14708 36.89993
v 116.68416 176.117 36.59992
v 116.75874 176.1471 36.29993
v 116.96244 176.22926 36.080345
v 117.324265 175.55325 36.00018
v 117.62575 175.56825 36.073273
v 117.85034 175.57944 36.287506
v 117.93786 175.58379 36.58547
v 117.86486 175.58015 36.88733
v 117.650894 175.5695 37.112198
v 117.353294 175.5547 37.199825
v 117.05181 175.5397 37.12673
v 116.82722 175.52852 36.9125
v 116.7397 175.52417 36.614532
v 116.8127 175.5278 36.312675
v 117.02667 175.53845 36.087807
v 117.38554 174.75932 36.004578
v 117.67481 174.75752 36.117687
v 117.86881 174.75655 36.36016
v 117.91555 174.75665 36.66703
v 117.80251 174.75781 36.956066
v 117.55998 174.75972 37.149826
v 117.252945 174.76184 37.196392
v 116.96367 174.76364 37.083282
v 116.76967 174.76462 36.84081
v 116.72293 174.76451 36.53394
v 116.83597 174.76335 36.244904
v 117.0785 174.76146 36.051144
v 117.46452 173.94844 36.053093
v 117.73799 173.96867 36.201443
v 117.90162 173.98845 36.462177
v 117.91157 174.00249 36.765438
v 117.76517 174.007 37.02996
v 117.501656 174.00081 37.184875
v 117.19163 173.98557 37.188663
v 116.91817 173.96533 37.040318
v 116.75454 173.94556 36.77958
v 116.74459 173.93153 36.476322
v 116.89098 173.927 36.211796
v 117.1545 173.9332 36.056885
v 117.550606 173.0505 36.369755
v 117.80504 173.17833 36.512962
v 117.950775 173.30644 36.7363
v 117.94878 173.40051 36.97993
v 117.79957 173.43535 37.17857
v 117.54313 173.4016 37.27899
v 117.248184 173.30832 37.254288
v 116.99375 173.1805 37.11108
v 116.84801 173.05237 36.88774
v 116.85001 172.9583 36.64411
v 116.99922 172.92346 36.445477
v 117.25565 172.95721 36.345055
v 117.999695 172.45508 36.466064
v 118.22853 172.62282 36.618984
v 118.34265 172.78525 36.831264
v 118.31148 172.89886 37.046032
v 118.143364 172.93321 37.205734
v 117.88336 172.87909 37.267582
v 117.60113 172.75099 37.215004
v 117.3723 172.58327 37.062084
v 117.25818 172.42082 36.8498
v 117.28935 172.30722 36.635036
v 117.45746 172.27287 36.475334
v 117.71747 172.327 36.413486
v 118.31423 171.86206 36.663948
v 118.5379 171.91634 36.902313
v 118.62623 171.95958 37.21875
v 118.55555 171.98018 37.528473
v 118.344795 171.97263 37.74849
v 118.050446 171.93895 37.81985
v 117.751366 171.88818 37.72343
v 117.527695 171.83391 37.48507
v 117.43937 171.79066 37.168633
v 117.51005 171.77007 36.85891
v 117.7208 171.77762 36.63889
v 118.01515 171.8113 36.56753
v 118.368835 171.17596 36.70828
v 118.55942 171.20934 36.95214
v 118.60644 171.20906 37.26039
v 118.49729 171.17517 37.550426
v 118.26123 171.11679 37.74454
v 117.9615 171.04953 37.790714
v 117.67842 170.99142 37.676582
v 117.48784 170.95805 37.432716
v 117.44082 170.95833 37.12447
v 117.54996 170.99222 36.83443
v 117.786026 171.0506 36.64032
v 118.085754 171.11786 36.594143
v 118.64732 170.5302 36.698956
v 118.82616 170.63518 36.930122
v 118.881 170.66815 37.233986
v 118.79713 170.6203 37.529118
v 118.59704 170.50444 37.736446
v 118.33434 170.35161 37.80041
v 118.079414 170.20277 37.703876
v 117.90057 170.0978 37.472706
v 117.84574 170.06482 37.168846
v 117.9296 170.11267 36.87371
v 118.12969 170.22853 36.666386
v 118.392395 170.38136 36.602417
v 119.09147 169.9109 36.70221
v 119.255356 170.03343 36.937122
v 119.30251 170.07121 37.24304
v 119.220314 170.01414 37.537983
v 119.03077 169.8775 37.74293
v 118.78468 169.6979 37.802967
v 118.54798 169.52347 37.702
v 118.384094 169.40094 37.467087
v 118.33694 169.36314 37.16117
v 118.419136 169.42023 36.866226
v 118.60867 169.55687 36.661278
v 118.85477 169.73647 36.601242
v 119.65576 169.19243 36.87869
v 119.816 169.29478 37.134018
v 119.83825 169.3413 37.43054
v 119.716545 169.31949 37.688797
v 119.48349 169.2352 37.8396
v 119.201546 169.11102 37.842533
v 118.94625 168.98022 37.696815
v 118.78601 168.87785 37.44149
v 118.76376 168.83134 37.14497
v 118.88547 168.85316 36.886707
v 119.118515 168.93745 36.735905
v 119.40047 169.06163 36.73297
v 119.88509 168.38106 37.153366
v 119.97844 168.55904 37.35001
v 119.93205 168.67372 37.580063
v 119.75836 168.69437 37.78188
v 119.503914 168.61545 37.901382
v 119.23687 168.4581 37.906555
v 119.02881 168.2645 37.796005
v 118.935455 168.0865 37.599358
v 118.98184 167.97182 37.36931
v 119.15553 167.95117 37.167492
v 119.40999 168.03009 37.047985
v 119.677025 168.18744 37.042816
v 120.4299 168.12473 37.373905
v 120.45873 168.3203 37.558727
v 120.368385 168.41632 37.76518
v 120.183075 168.38707 37.937943
v 119.95245 168.24039 38.030724
v 119.73832 168.01556 38.01866
v 119.59804 167.77286 37.90499
v 119.56921 167.57729 37.72017
v 119.65955 167.48126 37.513718
v 119.84486 167.51051 37.340958
v 120.07548 167.65721 37.248173
v 120.28962 167.88202 37.260235
v 120.98024 167.52077 37.996056
v 121.00997 167.66089 38.339787
v 120.90077 167.7206 38.649284
v 120.68191 167.68391 38.841625
v 120.41201 167.56065 38.86527
v 120.163414 167.38383 38.713882
v 120.002716 167.20085 38.428024
v 119.972984 167.06073 38.084297
v 120.082184 167.00102 37.774796
v 120.30105 167.0377 37.582455
v 120.570946 167.16098 37.55881
v 120.81954 167.33778 37.7102
v 121.32193 166.94194 38.819588
v 121.167366 167.05923 39.09414
v 120.90816 167.07832 39.23213
v 120.61377 166.9941 39.19658
v 120.36308 166.8291 38.997017
v 120.22327 166.62758 38.68692
v 120.23178 166.4435 38.34937
v 120.38635 166.3262 38.07482
v 120.64556 166.30711 37.936832
v 120.93995 166.39134 37.97238
v 121.190636 166.55632 38.17194
v 121.33045 166.75786 38.48204
v 121.230446 166.57831 39.1096
v 120.93617 166.54842 39.025677
v 120.65533 166.41953 38.81578
v 120.463165 166.2262 38.53616
v 120.41116 166.0202 38.26173
v 120.51326 165.85677 38.066032
v 120.7421 165.77968 38.0015
v 121.03638 165.80957 38.085423
v 121.31722 165.93846 38.29532
v 121.50939 166.13179 38.57494
v 121.56139 166.33778 38.84937
v 121.45929 166.50122 39.045067
v 121.72243 165.76082 39.484047
v 121.52743 165.78717 39.741222
v 121.24607 165.74359 39.84845
v 120.95375 165.64177 39.777004
v 120.72879 165.50899 39.546024
v 120.63147 165.38081 39.2174
v 120.68787 165.2916 38.879192
v 120.88286 165.26524 38.622017
v 121.164215 165.30882 38.514786
v 121.456535 165.41064 38.586235
v 121.681496 165.54343 38.817215
v 121.778824 165.6716 39.145836
v 121.8619 165.05978 39.645096
v 121.641365 164.99934 39.81163
v 121.3644 164.87874 39.85186
v 121.105225 164.7303 39.755005
v 120.93327 164.59378 39.547016
v 120.89463 164.50578 39.283627
v 120.99964 164.48988 39.035408
v 121.22018 164.55032 38.868874
v 121.49714 164.67093 38.828644
v 121.75632 164.81937 38.9255
v 121.92826 164.95587 39.133484
v 121.96691 165.04388 39.396877
v 122.39868 164.3433 39.840176
v 122.20247 164.30919 40.06147
v 121.92125 164.23392 40.157223
v 121.63039 164.13763 40.10178
v 121.40781 164.04616 39.91
v 121.313156 163.98398 39.633266
v 121.37179 163.96779 39.34573
v 121.568 164.00189 39.124435
v 121.84922 164.07718 39.02868
v 122.14009 164.17346 39.08412
v 122.36267 164.26494 39.275906
v 122.45732 164.3271 39.55264
v 122.46362 163.38393 39.67159
v 122.34143 163.37495 39.95767
v 122.092964 163.3628 40.14412
v 121.78479 163.3507 40.180977
v 121.49949 163.34192 40.058372
v 121.31351 163.33879 39.809155
v 121.27667 163.34218 39.5001
v 121.39886 163.35115 39.21402
v 121.64732 163.36331 39.027573
v 121.9555 163.37541 38.99071
v 122.2408 163.38419 39.113316
v 122.42679 163.38731 39.362534
v 122.50848 162.77759 39.621277
v 122.42879 162.75809 39.915386
v 122.219315 162.689 40.128597
v 121.93619 162.58884 40.203777
v 121.655266 162.48445 40.12079
v 121.45182 162.40381 39.901867
v 121.38037 162.36852 39.605667
v 121.46005 162.38802 39.31156
v 121.669525 162.4571 39.09835
v 121.95266 162.55727 39.023167
v 122.23358 162.66165 39.106155
v 122.43703 162.7423 39.32508
v 122.86298 162.28168 39.766346
v 122.79467 162.31285 40.083874
v 122.61886 162.23859 40.31274
v 122.38266 162.07878 40.391624
v 122.14936 161.87627 40.299385
v 121.98147 161.6853 40.060738
v 121.92398 161.55705 39.739635
v 121.992294 161.52588 39.422108
v 122.168106 161.60014 39.19324
v 122.404305 161.75995 39.114357
v 122.6376 161.96246 39.206596
v 122.8055 162.15343 39.44524
v 123.33434 161.79451 40.005157
v 123.13939 161.77545 40.136257
v 122.8835 161.65707 40.156586
v 122.63522 161.47112 40.060696
v 122.46109 161.26738 39.874287
v 122.40777 161.10048 39.6473
v 122.48954 161.01512 39.440563
v 122.68449 161.03418 39.309467
v 122.940384 161.15256 39.28914
v 123.18866 161.33853 39.385025
v 123.362785 161.54225 39.571434
v 123.41611 161.70915 39.79842
v 123.77472 161.01218 40.174698
v 123.679565 161.03915 40.493507
v 123.46677 160.98586 40.72229
v 123.193344 160.86653 40.799747
v 122.932556 160.71317 40.705124
v 122.75429 160.56685 40.46377
v 122.7063 160.4668 40.14036
v 122.80146 160.4398 39.821552
v 123.01426 160.49312 39.59277
v 123.28768 160.61244 39.515312
v 123.54847 160.76581 39.609936
v 123.72674 160.91211 39.851288
v 124.115524 160.3212 40.090233
v 124.102615 160.3763 40.37734
v 123.95958 160.34248 40.632668
v 123.724754 160.22882 40.787804
v 123.46105 160.06577 40.80118
v 123.239136 159.89699 40.669216
v 123.11847 159.76773 40.427265
v 123.131386 159.71263 40.14016
v 123.274414 159.74643 39.88483
v 123.50924 159.86009 39.72969
v 123.77294 160.02316 39.716316
v 123.99486 160.19194 39.84828
v 124.57284 159.5877 40.201614
v 124.626755 159.65338 40.480473
v 124.53194 159.6581 40.74904
v 124.313805 159.60057 40.935356
v 124.03079 159.49623 40.9895
v 123.758736 159.37303 40.896957
v 123.57053 159.26399 40.68253
v 123.51662 159.1983 40.403675
v 123.611435 159.1936 40.135105
v 123.829575 159.25113 39.94879
v 124.11259 159.35547 39.89465
v 124.384636 159.47867 39.98719
v 124.64766 158.71909 40.122597
v 124.77224 158.74106 40.406353
v 124.74033 158.73618 40.715355
v 124.56049 158.70575 40.966812
v 124.2809 158.65791 41.09334
v 123.97648 158.60551 41.061047
v 123.72879 158.56258 40.87857
v 123.60421 158.5406 40.59482
v 123.63611 158.54549 40.285812
v 123.815956 158.57591 40.03436
v 124.09554 158.62373 39.907825
v 124.39997 158.67615 39.940125
v 124.799866 157.94019 40.121353
v 124.92423 157.96402 40.405006
v 124.89282 157.95734 40.714203
v 124.714066 157.92194 40.96609
v 124.43585 157.86728 41.09318
v 124.13273 157.80804 41.061417
v 123.885925 157.76009 40.87931
v 123.76156 157.73625 40.595657
v 123.79296 157.74294 40.28646
v 123.971725 157.77835 40.034573
v 124.24994 157.833 39.907482
v 124.553055 157.89223 39.939247
v 124.34058 157.86195 40.499424
usemtl mat_10
s 1
f 2059 2059 2060
f 2060 2059 2061
f 2059 2059 2061
f 2061 2059 2062
f 2059 2059 2062
f 2062 2059 2063
f 2059 2059 2063
f 2063 2059 2064
f 2059 2059 2064
f 2064 2059 2065
f 2059 2059 2065
f 2065 2059 2066
f 2059 2059 2066
f 2066 2059 2067
f 2059 2059 2067
f 2067 2059 2068
f 2059 2059 2068
f 2068 2059 2069
f 2059 2059 2069
f 2069 2059 2070
f 2059 2059 2070
f 2070 2059 2071
f 2059 2059 2071
f 2071 2059 2060
f 2060 2061 2072
f 2072 2061 2073
f 2061 2062 2073
f 2073 2062 2074
f 2062 2063 2074
f 2074 2063 2075
f 2063 2064 2075
f 2075 2064 2076
f 2064 2065 2076
f 2076 2065 2077
f 2065 2066 2077
f 2077 2066 2078
f 2066 2067 2078
f 2078 2067 2079
f 2067 2068 2079
f 2079 2068 2080
f 2068 2069 2080
f 2080 2069 2081
f 2069 2070 2081
f 2081 2070 2082
f 2070 2071 2082
f 2082 2071 2083
f 2071 2060 2083
f 2083 2060 2072
f 2072 2073 2084
f 2084 2073 2085
f 2073 2074 2085
f 2085 2074 2086
f 2074 2075 2086
f 2086 2075 2087
f 2075 2076 2087
f 2087 2076 2088
f 2076 2077 2088
f 2088 2077 2089
f 2077 2078 2089
f 2089 2078 2090
f 2078 2079 2090
f 2090 2079 2091
f 2079 2080 2091
f 2091 2080 2092
f 2080 2081 2092
f 2092 2081 2093
f 2081 2082 2093
f 2093 2082 2094
f 2082 2083 2094
f 2094 2083 2095
f 2083 2072 2095
f 2095 2072 2084
f 2084 2085 2096
f 2096 2085 2097
f 2085 2086 2097
f 2097 2086 2098
f 2086 2087 2098
f 2098 2087 2099
f 2087 2088 2099
f 2099 2088 2100
f 2088 2089 2100
f 2100 2089 2101
f 2089 2090 2101
f 2101 2090 2102
f 2090 2091 2102
f 2102 2091 2103
f 2091 2092 2103
f 2103 2092 2104
f 2092 2093 2104
f 2104 2093 2105
f 2093 2094 2105
f 2105 2094 2106
f 2094 2095 2106
f 2106 2095 2107
f 2095 2084 2107
f 2107 2084 2096
f 2096 2097 2108
f 2108 2097 2109
f 2097 2098 2109
f 2109 2098 2110
f 2098 2099 2110
f 2110 2099 2111
f 2099 2100 2111
f 2111 2100 2112
f 2100 2101 2112
f 2112 2101 2113
f 2101 2102 2113
f 2113 2102 2114
f 2102 2103 2114
f 2114 2103 2115
f 2103 2104 2115
f 2115 2104 2116
f 2104 2105 2116
f 2116 2105 2117
f 2105 2106 2117
f 2117 2106 2118
f 2106 2107 2118
f 2118 2107 2119
f 2107 2096 2119
f 2119 2096 2108
f 2108 2109 2120
f 2120 2109 2121
f 2109 2110 2121
f 2121 2110 2122
f 2110 2111 2122
f 2122 2111 2123
f 2111 2112 2123
f 2123 2112 2124
f 2112 2113 2124
f 2124 2113 2125
f 2113 2114 2125
f 2125 2114 2126
f 2114 2115 2126
f 2126 2115 2127
f 2115 2116 2127
f 2127 2116 2128
f 2116 2117 2128
f 2128 2117 2129
f 2117 2118 2129
f 2129 2118 2130
f 2118 2119 2130
f 2130 2119 2131
f 2119 2108 2131
f 2131 2108 2120
f 2120 2121 2132
f 2132 2121 2133
f 2121 2122 2133
f 2133 2122 2134
f 2122 2123 2134
f 2134 2123 2135
f 2123 2124 2135
f 2135 2124 2136
f 2124 2125 2136
f 2136 2125 2137
f 2125 2126 2137
f 2137 2126 2138
f 2126 2127 2138
f 2138 2127 2139
f 2127 2128 2139
f 2139 2128 2140
f 2128 2129 2140
f 2140 2129 2141
f 2129 2130 2141
f 2141 2130 2142
f 2130 2131 2142
f 2142 2131 2143
f 2131 2120 2143
f 2143 2120 2132
f 2132 2133 2144
f 2144 2133 2145
f 2133 2134 2145
f 2145 2134 2146
f 2134 2135 2146
f 2146 2135 2147
f 2135 2136 2147
f 2147 2136 2148
f 2136 2137 2148
f 2148 2137 2149
f 2137 2138 2149
f 2149 2138 2150
f 2138 2139 2150
f 2150 2139 2151
f 2139 2140 2151
f 2151 2140 2152
f 2140 2141 2152
f 2152 2141 2153
f 2141 2142 2153
f 2153 2142 2154
f 2142 2143 2154
f 2154 2143 2155
f 2143 2132 2155
f 2155 2132 2144
f 2144 2145 2156
f 2156 2145 2157
f 2145 2146 2157
f 2157 2146 2158
f 2146 2147 2158
f 2158 2147 2159
f 2147 2148 2159
f 2159 2148 2160
f 2148 2149 2160
f 2160 2149 2161
f 2149 2150 2161
f 2161 2150 2162
f 2150 2151 2162
f 2162 2151 2163
f 2151 2152 2163
f 2163 2152 2164
f 2152 2153 2164
f 2164 2153 2165
f 2153 2154 2165
f 2165 2154 2166
f 2154 2155 2166
f 2166 2155 2167
f 2155 2144 2167
f 2167 2144 2156
f 2156 2157 2168
f 2168 2157 2169
f 2157 2158 2169
f 2169 2158 2170
f 2158 2159 2170
f 2170 2159 2171
f 2159 2160 2171
f 2171 2160 2172
f 2160 2161 2172
f 2172 2161 2173
f 2161 2162 2173
f 2173 2162 2174
f 2162 2163 2174
f 2174 2163 2175
f 2163 2164 2175
f 2175 2164 2176
f 2164 2165 2176
f 2176 2165 2177
f 2165 2166 2177
f 2177 2166 2178
f 2166 2167 2178
f 2178 2167 2179
f 2167 2156 2179
f 2179 2156 2168
f 2168 2169 2180
f 2180 2169 2181
f 2169 2170 2181
f 2181 2170 2182
f 2170 2171 2182
f 2182 2171 2183
f 2171 2172 2183
f 2183 2172 2184
f 2172 2173 2184
f 2184 2173 2185
f 2173 2174 2185
f 2185 2174 2186
f 2174 2175 2186
f 2186 2175 2187
f 2175 2176 2187
f 2187 2176 2188
f 2176 2177 2188
f 2188 2177 2189
f 2177 2178 2189
f 2189 2178 2190
f 2178 2179 2190
f 2190 2179 2191
f 2179 2168 2191
f 2191 2168 2180
f 2180 2181 2192
f 2192 2181 2193
f 2181 2182 2193
f 2193 2182 2194
f 2182 2183 2194
f 2194 2183 2195
f 2183 2184 2195
f 2195 2184 2196
f 2184 2185 2196
f 2196 2185 2197
f 2185 2186 2197
f 2197 2186 2198
f 2186 2187 2198
f 2198 2187 2199
f 2187 2188 2199
f 2199 2188 2200
f 2188 2189 2200
f 2200 2189 2201
f 2189 2190 2201
f 2201 2190 2202
f 2190 2191 2202
f 2202 2191 2203
f 2191 2180 2203
f 2203 2180 2192
f 2192 2193 2204
f 2204 2193 2205
f 2193 2194 2205
f 2205 2194 2206
f 2194 2195 2206
f 2206 2195 2207
f 2195 2196 2207
f 2207 2196 2208
f 2196 2197 2208
f 2208 2197 2209
f 2197 2198 2209
f 2209 2198 2210
f 2198 2199 2210
f 2210 2199 2211
f 2199 2200 2211
f 2211 2200 2212
f 2200 2201 2212
f 2212 2201 2213
f 2201 2202 2213
f 2213 2202 2214
f 2202 2203 2214
f 2214 2203 2215
f 2203 2192 2215
f 2215 2192 2204
f 2204 2205 2216
f 2216 2205 2217
f 2205 2206 2217
f 2217 2206 2218
f 2206 2207 2218
f 2218 2207 2219
f 2207 2208 2219
f 2219 2208 2220
f 2208 2209 2220
f 2220 2209 2221
f 2209 2210 2221
f 2221 2210 2222
f 2210 2211 2222
f 2222 2211 2223
f 2211 2212 2223
f 2223 2212 2224
f 2212 2213 2224
f 2224 2213 2225
f 2213 2214 2225
f 2225 2214 2226
f 2214 2215 2226
f 2226 2215 2227
f 2215 2204 2227
f 2227 2204 2216
f 2216 2217 2228
f 2228 2217 2229
f 2217 2218 2229
f 2229 2218 2230
f 2218 2219 2230
f 2230 2219 2231
f 2219 2220 2231
f 2231 2220 2232
f 2220 2221 2232
f 2232 2221 2233
f 2221 2222 2233
f 2233 2222 2234
f 2222 2223 2234
f 2234 2223 2235
f 2223 2224 2235
f 2235 2224 2236
f 2224 2225 2236
f 2236 2225 2237
f 2225 2226 2237
f 2237 2226 2238
f 2226 2227 2238
f 2238 2227 2239
f 2227 2216 2239
f 2239 2216 2228
f 2228 2229 2240
f 2240 2229 2241
f 2229 2230 2241
f 2241 2230 2242
f 2230 2231 2242
f 2242 2231 2243
f 2231 2232 2243
f 2243 2232 2244
f 2232 2233 2244
f 2244 2233 2245
f 2233 2234 2245
f 2245 2234 2246
f 2234 2235 2246
f 2246 2235 2247
f 2235 2236 2247
f 2247 2236 2248
f 2236 2237 2248
f 2248 2237 2249
f 2237 2238 2249
f 2249 2238 2250
f 2238 2239 2250
f 2250 2239 2251
f 2239 2228 2251
f 2251 2228 2240
f 2240 2241 2252
f 2252 2241 2253
f 2241 2242 2253
f 2253 2242 2254
f 2242 2243 2254
f 2254 2243 2255
f 2243 2244 2255
f 2255 2244 2256
f 2244 2245 2256
f 2256 2245 2257
f 2245 2246 2257
f 2257 2246 2258
f 2246 2247 2258
f 2258 2247 2259
f 2247 2248 2259
f 2259 2248 2260
f 2248 2249 2260
f 2260 2249 2261
f 2249 2250 2261
f 2261 2250 2262
f 2250 2251 2262
f 2262 2251 2263
f 2251 2240 2263
f 2263 2240 2252
f 2252 2253 2264
f 2264 2253 2265
f 2253 2254 2265
f 2265 2254 2266
f 2254 2255 2266
f 2266 2255 2267
f 2255 2256 2267
f 2267 2256 2268
f 2256 2257 2268
f 2268 2257 2269
f 2257 2258 2269
f 2269 2258 2270
f 2258 2259 2270
f 2270 2259 2271
f 2259 2260 2271
f 2271 2260 2272
f 2260 2261 2272
f 2272 2261 2273
f 2261 2262 2273
f 2273 2262 2274
f 2262 2263 2274
f 2274 2263 2275
f 2263 2252 2275
f 2275 2252 2264
f 2264 2265 2276
f 2276 2265 2277
f 2265 2266 2277
f 2277 2266 2278
f 2266 2267 2278
f 2278 2267 2279
f 2267 2268 2279
f 2279 2268 2280
f 2268 2269 2280
f 2280 2269 2281
f 2269 2270 2281
f 2281 2270 2282
f 2270 2271 2282
f 2282 2271 2283
f 2271 2272 2283
f 2283 2272 2284
f 2272 2273 2284
f 2284 2273 2285
f 2273 2274 2285
f 2285 2274 2286
f 2274 2275 2286
f 2286 2275 2287
f 2275 2264 2287
f 2287 2264 2276
f 2276 2277 2288
f 2288 2277 2289
f 2277 2278 2289
f 2289 2278 2290
f 2278 2279 2290
f 2290 2279 2291
f 2279 2280 2291
f 2291 2280 2292
f 2280 2281 2292
f 2292 2281 2293
f 2281 2282 2293
f 2293 2282 2294
f 2282 2283 2294
f 2294 2283 2295
f 2283 2284 2295
f 2295 2284 2296
f 2284 2285 2296
f 2296 2285 2297
f 2285 2286 2297
f 2297 2286 2298
f 2286 2287 2298
f 2298 2287 2299
f 2287 2276 2299
f 2299 2276 2288
f 2288 2289 2300
f 2300 2289 2301
f 2289 2290 2301
f 2301 2290 2302
f 2290 2291 2302
f 2302 2291 2303
f 2291 2292 2303
f 2303 2292 2304
f 2292 2293 2304
f 2304 2293 2305
f 2293 2294 2305
f 2305 2294 2306
f 2294 2295 2306
f 2306 2295 2307
f 2295 2296 2307
f 2307 2296 2308
f 2296 2297 2308
f 2308 2297 2309
f 2297 2298 2309
f 2309 2298 2310
f 2298 2299 2310
f 2310 2299 2311
f 2299 2288 2311
f 2311 2288 2300
f 2300 2301 2312
f 2312 2301 2313
f 2301 2302 2313
f 2313 2302 2314
f 2302 2303 2314
f 2314 2303 2315
f 2303 2304 2315
f 2315 2304 2316
f 2304 2305 2316
f 2316 2305 2317
f 2305 2306 2317
f 2317 2306 2318
f 2306 2307 2318
f 2318 2307 2319
f 2307 2308 2319
f 2319 2308 2320
f 2308 2309 2320
f 2320 2309 2321
f 2309 2310 2321
f 2321 2310 2322
f 2310 2311 2322
f 2322 2311 2323
f 2311 2300 2323
f 2323 2300 2312
f 2312 2313 2324
f 2324 2313 2325
f 2313 2314 2325
f 2325 2314 2326
f 2314 2315 2326
f 2326 2315 2327
f 2315 2316 2327
f 2327 2316 2328
f 2316 2317 2328
f 2328 2317 2329
f 2317 2318 2329
f 2329 2318 2330
f 2318 2319 2330
f 2330 2319 2331
f 2319 2320 2331
f 2331 2320 2332
f 2320 2321 2332
f 2332 2321 2333
f 2321 2322 2333
f 2333 2322 2334
f 2322 2323 2334
f 2334 2323 2335
f 2323 2312 2335
f 2335 2312 2324
f 2324 2325 2336
f 2336 2325 2337
f 2325 2326 2337
f 2337 2326 2338
f 2326 2327 2338
f 2338 2327 2339
f 2327 2328 2339
f 2339 2328 2340
f 2328 2329 2340
f 2340 2329 2341
f 2329 2330 2341
f 2341 2330 2342
f 2330 2331 2342
f 2342 2331 2343
f 2331 2332 2343
f 2343 2332 2344
f 2332 2333 2344
f 2344 2333 2345
f 2333 2334 2345
f 2345 2334 2346
f 2334 2335 2346
f 2346 2335 2347
f 2335 2324 2347
f 2347 2324 2336
f 2336 2337 2348
f 2348 2337 2349
f 2337 2338 2349
f 2349 2338 2350
f 2338 2339 2350
f 2350 2339 2351
f 2339 2340 2351
f 2351 2340 2352
f 2340 2341 2352
f 2352 2341 2353
f 2341 2342 2353
f 2353 2342 2354
f 2342 2343 2354
f 2354 2343 2355
f 2343 2344 2355
f 2355 2344 2356
f 2344 2345 2356
f 2356 2345 2357
f 2345 2346 2357
f 2357 2346 2358
f 2346 2347 2358
f 2358 2347 2359
f 2347 2336 2359
f 2359 2336 2348
f 2348 2349 2360
f 2360 2349 2361
f 2349 2350 2361
f 2361 2350 2362
f 2350 2351 2362
f 2362 2351 2363
f 2351 2352 2363
f 2363 2352 2364
f 2352 2353 2364
f 2364 2353 2365
f 2353 2354 2365
f 2365 2354 2366
f 2354 2355 2366
f 2366 2355 2367
f 2355 2356 2367
f 2367 2356 2368
f 2356 2357 2368
f 2368 2357 2369
f 2357 2358 2369
f 2369 2358 2370
f 2358 2359 2370
f 2370 2359 2371
f 2359 2348 2371
f 2371 2348 2360
f 2360 2361 2372
f 2372 2361 2373
f 2361 2362 2373
f 2373 2362 2374
f 2362 2363 2374
f 2374 2363 2375
f 2363 2364 2375
f 2375 2364 2376
f 2364 2365 2376
f 2376 2365 2377
f 2365 2366 2377
f 2377 2366 2378
f 2366 2367 2378
f 2378 2367 2379
f 2367 2368 2379
f 2379 2368 2380
f 2368 2369 2380
f 2380 2369 2381
f 2369 2370 2381
f 2381 2370 2382
f 2370 2371 2382
f 2382 2371 2383
f 2371 2360 2383
f 2383 2360 2372
f 2372 2373 2384
f 2384 2373 2385
f 2373 2374 2385
f 2385 2374 2386
f 2374 2375 2386
f 2386 2375 2387
f 2375 2376 2387
f 2387 2376 2388
f 2376 2377 2388
f 2388 2377 2389
f 2377 2378 2389
f 2389 2378 2390
f 2378 2379 2390
f 2390 2379 2391
f 2379 2380 2391
f 2391 2380 2392
f 2380 2381 2392
f 2392 2381 2393
f 2381 2382 2393
f 2393 2382 2394
f 2382 2383 2394
f 2394 2383 2395
f 2383 2372 2395
f 2395 2372 2384
f 2384 2385 2396
f 2396 2385 2397
f 2385 2386 2397
f 2397 2386 2398
f 2386 2387 2398
f 2398 2387 2399
f 2387 2388 2399
f 2399 2388 2400
f 2388 2389 2400
f 2400 2389 2401
f 2389 2390 2401
f 2401 2390 2402
f 2390 2391 2402
f 2402 2391 2403
f 2391 2392 2403
f 2403 2392 2404
f 2392 2393 2404
f 2404 2393 2405
f 2393 2394 2405
f 2405 2394 2406
f 2394 2395 2406
f 2406 2395 2407
f 2395 2384 2407
f 2407 2384 2396
f 2396 2397 2408
f 2408 2397 2409
f 2397 2398 2409
f 2409 2398 2410
f 2398 2399 2410
f 2410 2399 2411
f 2399 2400 2411
f 2411 2400 2412
f 2400 2401 2412
f 2412 2401 2413
f 2401 2402 2413
f 2413 2402 2414
f 2402 2403 2414
f 2414 2403 2415
f 2403 2404 2415
f 2415 2404 2416
f 2404 2405 2416
f 2416 2405 2417
f 2405 2406 2417
f 2417 2406 2418
f 2406 2407 2418
f 2418 2407 2419
f 2407 2396 2419
f 2419 2396 2408
f 2408 2409 2420
f 2420 2409 2421
f 2409 2410 2421
f 2421 2410 2422
f 2410 2411 2422
f 2422 2411 2423
f 2411 2412 2423
f 2423 2412 2424
f 2412 2413 2424
f 2424 2413 2425
f 2413 2414 2425
f 2425 2414 2426
f 2414 2415 2426
f 2426 2415 2427
f 2415 2416 2427
f 2427 2416 2428
f 2416 2417 2428
f 2428 2417 2429
f 2417 2418 2429
f 2429 2418 2430
f 2418 2419 2430
f 2430 2419 2431
f 2419 2408 2431
f 2431 2408 2420
f 2420 2421 2432
f 2432 2421 2433
f 2421 2422 2433
f 2433 2422 2434
f 2422 2423 2434
f 2434 2423 2435
f 2423 2424 2435
f 2435 2424 2436
f 2424 2425 2436
f 2436 2425 2437
f 2425 2426 2437
f 2437 2426 2438
f 2426 2427 2438
f 2438 2427 2439
f 2427 2428 2439
f 2439 2428 2440
f 2428 2429 2440
f 2440 2429 2441
f 2429 2430 2441
f 2441 2430 2442
f 2430 2431 2442
f 2442 2431 2443
f 2431 2420 2443
f 2443 2420 2432
f 2432 2433 2444
f 2444 2433 2445
f 2433 2434 2445
f 2445 2434 2446
f 2434 2435 2446
f 2446 2435 2447
f 2435 2436 2447
f 2447 2436 2448
f 2436 2437 2448
f 2448 2437 2449
f 2437 2438 2449
f 2449 2438 2450
f 2438 2439 2450
f 2450 2439 2451
f 2439 2440 2451
f 2451 2440 2452
f 2440 2441 2452
f 2452 2441 2453
f 2441 2442 2453
f 2453 2442 2454
f 2442 2443 2454
f 2454 2443 2455
f 2443 2432 2455
f 2455 2432 2444
f 2444 2445 2456
f 2456 2445 2457
f 2445 2446 2457
f 2457 2446 2458
f 2446 2447 2458
f 2458 2447 2459
f 2447 2448 2459
f 2459 2448 2460
f 2448 2449 2460
f 2460 2449 2461
f 2449 2450 2461
f 2461 2450 2462
f 2450 2451 2462
f 2462 2451 2463
f 2451 2452 2463
f 2463 2452 2464
f 2452 2453 2464
f 2464 2453 2465
f 2453 2454 2465
f 2465 2454 2466
f 2454 2455 2466
f 2466 2455 2467
f 2455 2444 2467
f 2467 2444 2456
f 2456 2457 2468
f 2468 2457 2469
f 2457 2458 2469
f 2469 2458 2470
f 2458 2459 2470
f 2470 2459 2471
f 2459 2460 2471
f 2471 2460 2472
f 2460 2461 2472
f 2472 2461 2473
f 2461 2462 2473
f 2473 2462 2474
f 2462 2463 2474
f 2474 2463 2475
f 2463 2464 2475
f 2475 2464 2476
f 2464 2465 2476
f 2476 2465 2477
f 2465 2466 2477
f 2477 2466 2478
f 2466 2467 2478
f 2478 2467 2479
f 2467 2456 2479
f 2479 2456 2468
f 2468 2469 2480
f 2480 2469 2481
f 2469 2470 2481
f 2481 2470 2482
f 2470 2471 2482
f 2482 2471 2483
f 2471 2472 2483
f 2483 2472 2484
f 2472 2473 2484
f 2484 2473 2485
f 2473 2474 2485
f 2485 2474 2486
f 2474 2475 2486
f 2486 2475 2487
f 2475 2476 2487
f 2487 2476 2488
f 2476 2477 2488
f 2488 2477 2489
f 2477 2478 2489
f 2489 2478 2490
f 2478 2479 2490
f 2490 2479 2491
f 2479 2468 2491
f 2491 2468 2480
f 2480 2481 2492
f 2492 2481 2493
f 2481 2482 2493
f 2493 2482 2494
f 2482 2483 2494
f 2494 2483 2495
f 2483 2484 2495
f 2495 2484 2496
f 2484 2485 2496
f 2496 2485 2497
f 2485 2486 2497
f 2497 2486 2498
f 2486 2487 2498
f 2498 2487 2499
f 2487 2488 2499
f 2499 2488 2500
f 2488 2489 2500
f 2500 2489 2501
f 2489 2490 2501
f 2501 2490 2502
f 2490 2491 2502
f 2502 2491 2503
f 2491 2480 2503
f 2503 2480 2492
f 2492 2493 2504
f 2504 2493 2505
f 2493 2494 2505
f 2505 2494 2506
f 2494 2495 2506
f 2506 2495 2507
f 2495 2496 2507
f 2507 2496 2508
f 2496 2497 2508
f 2508 2497 2509
f 2497 2498 2509
f 2509 2498 2510
f 2498 2499 2510
f 2510 2499 2511
f 2499 2500 2511
f 2511 2500 2512
f 2500 2501 2512
f 2512 2501 2513
f 2501 2502 2513
f 2513 2502 2514
f 2502 2503 2514
f 2514 2503 2515
f 2503 2492 2515
f 2515 2492 2504
f 2504 2505 2516
f 2516 2505 2517
f 2505 2506 2517
f 2517 2506 2518
f 2506 2507 2518
f 2518 2507 2519
f 2507 2508 2519
f 2519 2508 2520
f 2508 2509 2520
f 2520 2509 2521
f 2509 2510 2521
f 2521 2510 2522
f 2510 2511 2522
f 2522 2511 2523
f 2511 2512 2523
f 2523 2512 2524
f 2512 2513 2524
f 2524 2513 2525
f 2513 2514 2525
f 2525 2514 2526
f 2514 2515 2526
f 2526 2515 2527
f 2515 2504 2527
f 2527 2504 2516
f 2516 2517 2528
f 2528 2517 2529
f 2517 2518 2529
f 2529 2518 2530
f 2518 2519 2530
f 2530 2519 2531
f 2519 2520 2531
f 2531 2520 2532
f 2520 2521 2532
f 2532 2521 2533
f 2521 2522 2533
f 2533 2522 2534
f 2522 2523 2534
f 2534 2523 2535
f 2523 2524 2535
f 2535 2524 2536
f 2524 2525 2536
f 2536 2525 2537
f 2525 2526 2537
f 2537 2526 2538
f 2526 2527 2538
f 2538 2527 2539
f 2527 2516 2539
f 2539 2516 2528
f 2528 2529 2540
f 2540 2529 2541
f 2529 2530 2541
f 2541 2530 2542
f 2530 2531 2542
f 2542 2531 2543
f 2531 2532 2543
f 2543 2532 2544
f 2532 2533 2544
f 2544 2533 2545
f 2533 2534 2545
f 2545 2534 2546
f 2534 2535 2546
f 2546 2535 2547
f 2535 2536 2547
f 2547 2536 2548
f 2536 2537 2548
f 2548 2537 2549
f 2537 2538 2549
f 2549 2538 2550
f 2538 2539 2550
f 2550 2539 2551
f 2539 2528 2551
f 2551 2528 2540
f 2540 2541 2552
f 2552 2541 2553
f 2541 2542 2553
f 2553 2542 2554
f 2542 2543 2554
f 2554 2543 2555
f 2543 2544 2555
f 2555 2544 2556
f 2544 2545 2556
f 2556 2545 2557
f 2545 2546 2557
f 2557 2546 2558
f 2546 2547 2558
f 2558 2547 2559
f 2547 2548 2559
f 2559 2548 2560
f 2548 2549 2560
f 2560 2549 2561
f 2549 2550 2561
f 2561 2550 2562
f 2550 2551 2562
f 2562 2551 2563
f 2551 2540 2563
f 2563 2540 2552
f 2552 2553 2564
f 2564 2553 2565
f 2553 2554 2565
f 2565 2554 2566
f 2554 2555 2566
f 2566 2555 2567
f 2555 2556 2567
f 2567 2556 2568
f 2556 2557 2568
f 2568 2557 2569
f 2557 2558 2569
f 2569 2558 2570
f 2558 2559 2570
f 2570 2559 2571
f 2559 2560 2571
f 2571 2560 2572
f 2560 2561 2572
f 2572 2561 2573
f 2561 2562 2573
f 2573 2562 2574
f 2562 2563 2574
f 2574 2563 2575
f 2563 2552 2575
f 2575 2552 2564
f 2564 2565 2576
f 2576 2565 2577
f 2565 2566 2577
f 2577 2566 2578
f 2566 2567 2578
f 2578 2567 2579
f 2567 2568 2579
f 2579 2568 2580
f 2568 2569 2580
f 2580 2569 2581
f 2569 2570 2581
f 2581 2570 2582
f 2570 2571 2582
f 2582 2571 2583
f 2571 2572 2583
f 2583 2572 2584
f 2572 2573 2584
f 2584 2573 2585
f 2573 2574 2585
f 2585 2574 2586
f 2574 2575 2586
f 2586 2575 2587
f 2575 2564 2587
f 2587 2564 2576
f 2576 2577 2588
f 2588 2577 2589
f 2577 2578 2589
f 2589 2578 2590
f 2578 2579 2590
f 2590 2579 2591
f 2579 2580 2591
f 2591 2580 2592
f 2580 2581 2592
f 2592 2581 2593
f 2581 2582 2593
f 2593 2582 2594
f 2582 2583 2594
f 2594 2583 2595
f 2583 2584 2595
f 2595 2584 2596
f 2584 2585 2596
f 2596 2585 2597
f 2585 2586 2597
f 2597 2586 2598
f 2586 2587 2598
f 2598 2587 2599
f 2587 2576 2599
f 2599 2576 2588
f 2588 2589 2600
f 2600 2589 2601
f 2589 2590 2601
f 2601 2590 2602
f 2590 2591 2602
f 2602 2591 2603
f 2591 2592 2603
f 2603 2592 2604
f 2592 2593 2604
f 2604 2593 2605
f 2593 2594 2605
f 2605 2594 2606
f 2594 2595 2606
f 2606 2595 2607
f 2595 2596 2607
f 2607 2596 2608
f 2596 2597 2608
f 2608 2597 2609
f 2597 2598 2609
f 2609 2598 2610
f 2598 2599 2610
f 2610 2599 2611
f 2599 2588 2611
f 2611 2588 2600
f 2600 2601 2612
f 2612 2601 2613
f 2601 2602 2613
f 2613 2602 2614
f 2602 2603 2614
f 2614 2603 2615
f 2603 2604 2615
f 2615 2604 2616
f 2604 2605 2616
f 2616 2605 2617
f 2605 2606 2617
f 2617 2606 2618
f 2606 2607 2618
f 2618 2607 2619
f 2607 2608 2619
f 2619 2608 2620
f 2608 2609 2620
f 2620 2609 2621
f 2609 2610 2621
f 2621 2610 2622
f 2610 2611 2622
f 2622 2611 2623
f 2611 2600 2623
f 2623 2600 2612
f 2612 2613 2624
f 2624 2613 2625
f 2613 2614 2625
f 2625 2614 2626
f 2614 2615 2626
f 2626 2615 2627
f 2615 2616 2627
f 2627 2616 2628
f 2616 2617 2628
f 2628 2617 2629
f 2617 2618 2629
f 2629 2618 2630
f 2618 2619 2630
f 2630 2619 2631
f 2619 2620 2631
f 2631 2620 2632
f 2620 2621 2632
f 2632 2621 2633
f 2621 2622 2633
f 2633 2622 2634
f 2622 2623 2634
f 2634 2623 2635
f 2623 2612 2635
f 2635 2612 2624
f 2624 2625 2636
f 2636 2625 2637
f 2625 2626 2637
f 2637 2626 2638
f 2626 2627 2638
f 2638 2627 2639
f 2627 2628 2639
f 2639 2628 2640
f 2628 2629 2640
f 2640 2629 2641
f 2629 2630 2641
f 2641 2630 2642
f 2630 2631 2642
f 2642 2631 2643
f 2631 2632 2643
f 2643 2632 2644
f 2632 2633 2644
f 2644 2633 2645
f 2633 2634 2645
f 2645 2634 2646
f 2634 2635 2646
f 2646 2635 2647
f 2635 2624 2647
f 2647 2624 2636
f 2636 2637 2648
f 2648 2637 2649
f 2637 2638 2649
f 2649 2638 2650
f 2638 2639 2650
f 2650 2639 2651
f 2639 2640 2651
f 2651 2640 2652
f 2640 2641 2652
f 2652 2641 2653
f 2641 2642 2653
f 2653 2642 2654
f 2642 2643 2654
f 2654 2643 2655
f 2643 2644 2655
f 2655 2644 2656
f 2644 2645 2656
f 2656 2645 2657
f 2645 2646 2657
f 2657 2646 2658
f 2646 2647 2658
f 2658 2647 2659
f 2647 2636 2659
f 2659 2636 2648
f 2648 2649 2660
f 2660 2649 2661
f 2649 2650 2661
f 2661 2650 2662
f 2650 2651 2662
f 2662 2651 2663
f 2651 2652 2663
f 2663 2652 2664
f 2652 2653 2664
f 2664 2653 2665
f 2653 2654 2665
f 2665 2654 2666
f 2654 2655 2666
f 2666 2655 2667
f 2655 2656 2667
f 2667 2656 2668
f 2656 2657 2668
f 2668 2657 2669
f 2657 2658 2669
f 2669 2658 2670
f 2658 2659 2670
f 2670 2659 2671
f 2659 2648 2671
f 2671 2648 2660
f 2660 2661 2672
f 2672 2661 2673
f 2661 2662 2673
f 2673 2662 2674
f 2662 2663 2674
f 2674 2663 2675
f 2663 2664 2675
f 2675 2664 2676
f 2664 2665 2676
f 2676 2665 2677
f 2665 2666 2677
f 2677 2666 2678
f 2666 2667 2678
f 2678 2667 2679
f 2667 2668 2679
f 2679 2668 2680
f 2668 2669 2680
f 2680 2669 2681
f 2669 2670 2681
f 2681 2670 2682
f 2670 2671 2682
f 2682 2671 2683
f 2671 2660 2683
f 2683 2660 2672
f 2672 2673 2684
f 2684 2673 2685
f 2673 2674 2685
f 2685 2674 2686
f 2674 2675 2686
f 2686 2675 2687
f 2675 2676 2687
f 2687 2676 2688
f 2676 2677 2688
f 2688 2677 2689
f 2677 2678 2689
f 2689 2678 2690
f 2678 2679 2690
f 2690 2679 2691
f 2679 2680 2691
f 2691 2680 2692
f 2680 2681 2692
f 2692 2681 2693
f 2681 2682 2693
f 2693 2682 2694
f 2682 2683 2694
f 2694 2683 2695
f 2683 2672 2695
f 2695 2672 2684
f 2684 2685 2696
f 2696 2685 2697
f 2685 2686 2697
f 2697 2686 2698
f 2686 2687 2698
f 2698 2687 2699
f 2687 2688 2699
f 2699 2688 2700
f 2688 2689 2700
f 2700 2689 2701
f 2689 2690 2701
f 2701 2690 2702
f 2690 2691 2702
f 2702 2691 2703
f 2691 2692 2703
f 2703 2692 2704
f 2692 2693 2704
f 2704 2693 2705
f 2693 2694 2705
f 2705 2694 2706
f 2694 2695 2706
f 2706 2695 2707
f 2695 2684 2707
f 2707 2684 2696
f 2696 2697 2708
f 2708 2697 2709
f 2697 2698 2709
f 2709 2698 2710
f 2698 2699 2710
f 2710 2699 2711
f 2699 2700 2711
f 2711 2700 2712
f 2700 2701 2712
f 2712 2701 2713
f 2701 2702 2713
f 2713 2702 2714
f 2702 2703 2714
f 2714 2703 2715
f 2703 2704 2715
f 2715 2704 2716
f 2704 2705 2716
f 2716 2705 2717
f 2705 2706 2717
f 2717 2706 2718
f 2706 2707 2718
f 2718 2707 2719
f 2707 2696 2719
f 2719 2696 2708
f 2708 2709 2720
f 2720 2709 2721
f 2709 2710 2721
f 2721 2710 2722
f 2710 2711 2722
f 2722 2711 2723
f 2711 2712 2723
f 2723 2712 2724
f 2712 2713 2724
f 2724 2713 2725
f 2713 2714 2725
f 2725 2714 2726
f 2714 2715 2726
f 2726 2715 2727
f 2715 2716 2727
f 2727 2716 2728
f 2716 2717 2728
f 2728 2717 2729
f 2717 2718 2729
f 2729 2718 2730
f 2718 2719 2730
f 2730 2719 2731
f 2719 2708 2731
f 2731 2708 2720
f 2720 2721 2732
f 2732 2721 2733
f 2721 2722 2733
f 2733 2722 2734
f 2722 2723 2734
f 2734 2723 2735
f 2723 2724 2735
f 2735 2724 2736
f 2724 2725 2736
f 2736 2725 2737
f 2725 2726 2737
f 2737 2726 2738
f 2726 2727 2738
f 2738 2727 2739
f 2727 2728 2739
f 2739 2728 2740
f 2728 2729 2740
f 2740 2729 2741
f 2729 2730 2741
f 2741 2730 2742
f 2730 2731 2742
f 2742 2731 2743
f 2731 2720 2743
f 2743 2720 2732
f 2732 2733 2744
f 2744 2733 2745
f 2733 2734 2745
f 2745 2734 2746
f 2734 2735 2746
f 2746 2735 2747
f 2735 2736 2747
f 2747 2736 2748
f 2736 2737 2748
f 2748 2737 2749
f 2737 2738 2749
f 2749 2738 2750
f 2738 2739 2750
f 2750 2739 2751
f 2739 2740 2751
f 2751 2740 2752
f 2740 2741 2752
f 2752 2741 2753
f 2741 2742 2753
f 2753 2742 2754
f 2742 2743 2754
f 2754 2743 2755
f 2743 2732 2755
f 2755 2732 2744
f 2744 2745 2756
f 2756 2745 2757
f 2745 2746 2757
f 2757 2746 2758
f 2746 2747 2758
f 2758 2747 2759
f 2747 2748 2759
f 2759 2748 2760
f 2748 2749 2760
f 2760 2749 2761
f 2749 2750 2761
f 2761 2750 2762
f 2750 2751 2762
f 2762 2751 2763
f 2751 2752 2763
f 2763 2752 2764
f 2752 2753 2764
f 2764 2753 2765
f 2753 2754 2765
f 2765 2754 2766
f 2754 2755 2766
f 2766 2755 2767
f 2755 2744 2767
f 2767 2744 2756
f 2756 2757 2768
f 2768 2757 2769
f 2757 2758 2769
f 2769 2758 2770
f 2758 2759 2770
f 2770 2759 2771
f 2759 2760 2771
f 2771 2760 2772
f 2760 2761 2772
f 2772 2761 2773
f 2761 2762 2773
f 2773 2762 2774
f 2762 2763 2774
f 2774 2763 2775
f 2763 2764 2775
f 2775 2764 2776
f 2764 2765 2776
f 2776 2765 2777
f 2765 2766 2777
f 2777 2766 2778
f 2766 2767 2778
f 2778 2767 2779
f 2767 2756 2779
f 2779 2756 2768
f 2768 2769 2780
f 2780 2769 2781
f 2769 2770 2781
f 2781 2770 2782
f 2770 2771 2782
f 2782 2771 2783
f 2771 2772 2783
f 2783 2772 2784
f 2772 2773 2784
f 2784 2773 2785
f 2773 2774 2785
f 2785 2774 2786
f 2774 2775 2786
f 2786 2775 2787
f 2775 2776 2787
f 2787 2776 2788
f 2776 2777 2788
f 2788 2777 2789
f 2777 2778 2789
f 2789 2778 2790
f 2778 2779 2790
f 2790 2779 2791
f 2779 2768 2791
f 2791 2768 2780
f 2780 2781 2792
f 2792 2781 2793
f 2781 2782 2793
f 2793 2782 2794
f 2782 2783 2794
f 2794 2783 2795
f 2783 2784 2795
f 2795 2784 2796
f 2784 2785 2796
f 2796 2785 2797
f 2785 2786 2797
f 2797 2786 2798
f 2786 2787 2798
f 2798 2787 2799
f 2787 2788 2799
f 2799 2788 2800
f 2788 2789 2800
f 2800 2789 2801
f 2789 2790 2801
f 2801 2790 2802
f 2790 2791 2802
f 2802 2791 2803
f 2791 2780 2803
f 2803 2780 2792
f 2792 2793 2804
f 2804 2793 2805
f 2793 2794 2805
f 2805 2794 2806
f 2794 2795 2806
f 2806 2795 2807
f 2795 2796 2807
f 2807 2796 2808
f 2796 2797 2808
f 2808 2797 2809
f 2797 2798 2809
f 2809 2798 2810
f 2798 2799 2810
f 2810 2799 2811
f 2799 2800 2811
f 2811 2800 2812
f 2800 2801 2812
f 2812 2801 2813
f 2801 2802 2813
f 2813 2802 2814
f 2802 2803 2814
f 2814 2803 2815
f 2803 2792 2815
f 2815 2792 2804
f 2804 2805 2816
f 2816 2805 2817
f 2805 2806 2817
f 2817 2806 2818
f 2806 2807 2818
f 2818 2807 2819
f 2807 2808 2819
f 2819 2808 2820
f 2808 2809 2820
f 2820 2809 2821
f 2809 2810 2821
f 2821 2810 2822
f 2810 2811 2822
f 2822 2811 2823
f 2811 2812 2823
f 2823 2812 2824
f 2812 2813 2824
f 2824 2813 2825
f 2813 2814 2825
f 2825 2814 2826
f 2814 2815 2826
f 2826 2815 2827
f 2815 2804 2827
f 2827 2804 2816
f 2816 2817 2828
f 2828 2817 2829
f 2817 2818 2829
f 2829 2818 2830
f 2818 2819 2830
f 2830 2819 2831
f 2819 2820 2831
f 2831 2820 2832
f 2820 2821 2832
f 2832 2821 2833
f 2821 2822 2833
f 2833 2822 2834
f 2822 2823 2834
f 2834 2823 2835
f 2823 2824 2835
f 2835 2824 2836
f 2824 2825 2836
f 2836 2825 2837
f 2825 2826 2837
f 2837 2826 2838
f 2826 2827 2838
f 2838 2827 2839
f 2827 2816 2839
f 2839 2816 2828
f 2828 2829 2840
f 2840 2829 2841
f 2829 2830 2841
f 2841 2830 2842
f 2830 2831 2842
f 2842 2831 2843
f 2831 2832 2843
f 2843 2832 2844
f 2832 2833 2844
f 2844 2833 2845
f 2833 2834 2845
f 2845 2834 2846
f 2834 2835 2846
f 2846 2835 2847
f 2835 2836 2847
f 2847 2836 2848
f 2836 2837 2848
f 2848 2837 2849
f 2837 2838 2849
f 2849 2838 2850
f 2838 2839 2850
f 2850 2839 2851
f 2839 2828 2851
f 2851 2828 2840
f 2840 2841 2852
f 2852 2841 2853
f 2841 2842 2853
f 2853 2842 2854
f 2842 2843 2854
f 2854 2843 2855
f 2843 2844 2855
f 2855 2844 2856
f 2844 2845 2856
f 2856 2845 2857
f 2845 2846 2857
f 2857 2846 2858
f 2846 2847 2858
f 2858 2847 2859
f 2847 2848 2859
f 2859 2848 2860
f 2848 2849 2860
f 2860 2849 2861
f 2849 2850 2861
f 2861 2850 2862
f 2850 2851 2862
f 2862 2851 2863
f 2851 2840 2863
f 2863 2840 2852
f 2852 2853 2864
f 2864 2853 2865
f 2853 2854 2865
f 2865 2854 2866
f 2854 2855 2866
f 2866 2855 2867
f 2855 2856 2867
f 2867 2856 2868
f 2856 2857 2868
f 2868 2857 2869
f 2857 2858 2869
f 2869 2858 2870
f 2858 2859 2870
f 2870 2859 2871
f 2859 2860 2871
f 2871 2860 2872
f 2860 2861 2872
f 2872 2861 2873
f 2861 2862 2873
f 2873 2862 2874
f 2862 2863 2874
f 2874 2863 2875
f 2863 2852 2875
f 2875 2852 2864
f 2864 2865 2876
f 2876 2865 2877
f 2865 2866 2877
f 2877 2866 2878
f 2866 2867 2878
f 2878 2867 2879
f 2867 2868 2879
f 2879 2868 2880
f 2868 2869 2880
f 2880 2869 2881
f 2869 2870 2881
f 2881 2870 2882
f 2870 2871 2882
f 2882 2871 2883
f 2871 2872 2883
f 2883 2872 2884
f 2872 2873 2884
f 2884 2873 2885
f 2873 2874 2885
f 2885 2874 2886
f 2874 2875 2886
f 2886 2875 2887
f 2875 2864 2887
f 2887 2864 2876
f 2876 2877 2888
f 2888 2877 2889
f 2877 2878 2889
f 2889 2878 2890
f 2878 2879 2890
f 2890 2879 2891
f 2879 2880 2891
f 2891 2880 2892
f 2880 2881 2892
f 2892 2881 2893
f 2881 2882 2893
f 2893 2882 2894
f 2882 2883 2894
f 2894 2883 2895
f 2883 2884 2895
f 2895 2884 2896
f 2884 2885 2896
f 2896 2885 2897
f 2885 2886 2897
f 2897 2886 2898
f 2886 2887 2898
f 2898 2887 2899
f 2887 2876 2899
f 2899 2876 2888
f 2888 2889 2900
f 2900 2889 2901
f 2889 2890 2901
f 2901 2890 2902
f 2890 2891 2902
f 2902 2891 2903
f 2891 2892 2903
f 2903 2892 2904
f 2892 2893 2904
f 2904 2893 2905
f 2893 2894 2905
f 2905 2894 2906
f 2894 2895 2906
f 2906 2895 2907
f 2895 2896 2907
f 2907 2896 2908
f 2896 2897 2908
f 2908 2897 2909
f 2897 2898 2909
f 2909 2898 2910
f 2898 2899 2910
f 2910 2899 2911
f 2899 2888 2911
f 2911 2888 2900
f 2900 2901 2912
f 2912 2901 2913
f 2901 2902 2913
f 2913 2902 2914
f 2902 2903 2914
f 2914 2903 2915
f 2903 2904 2915
f 2915 2904 2916
f 2904 2905 2916
f 2916 2905 2917
f 2905 2906 2917
f 2917 2906 2918
f 2906 2907 2918
f 2918 2907 2919
f 2907 2908 2919
f 2919 2908 2920
f 2908 2909 2920
f 2920 2909 2921
f 2909 2910 2921
f 2921 2910 2922
f 2910 2911 2922
f 2922 2911 2923
f 2911 2900 2923
f 2923 2900 2912
f 2912 2913 2924
f 2924 2913 2925
f 2913 2914 2925
f 2925 2914 2926
f 2914 2915 2926
f 2926 2915 2927
f 2915 2916 2927
f 2927 2916 2928
f 2916 2917 2928
f 2928 2917 2929
f 2917 2918 2929
f 2929 2918 2930
f 2918 2919 2930
f 2930 2919 2931
f 2919 2920 2931
f 2931 2920 2932
f 2920 2921 2932
f 2932 2921 2933
f 2921 2922 2933
f 2933 2922 2934
f 2922 2923 2934
f 2934 2923 2935
f 2923 2912 2935
f 2935 2912 2924
f 2924 2925 2936
f 2936 2925 2937
f 2925 2926 2937
f 2937 2926 2938
f 2926 2927 2938
f 2938 2927 2939
f 2927 2928 2939
f 2939 2928 2940
f 2928 2929 2940
f 2940 2929 2941
f 2929 2930 2941
f 2941 2930 2942
f 2930 2931 2942
f 2942 2931 2943
f 2931 2932 2943
f 2943 2932 2944
f 2932 2933 2944
f 2944 2933 2945
f 2933 2934 2945
f 2945 2934 2946
f 2934 2935 2946
f 2946 2935 2947
f 2935 2924 2947
f 2947 2924 2936
f 2936 2937 2948
f 2948 2937 2949
f 2937 2938 2949
f 2949 2938 2950
f 2938 2939 2950
f 2950 2939 2951
f 2939 2940 2951
f 2951 2940 2952
f 2940 2941 2952
f 2952 2941 2953
f 2941 2942 2953
f 2953 2942 2954
f 2942 2943 2954
f 2954 2943 2955
f 2943 2944 2955
f 2955 2944 2956
f 2944 2945 2956
f 2956 2945 2957
f 2945 2946 2957
f 2957 2946 2958
f 2946 2947 2958
f 2958 2947 2959
f 2947 2936 2959
f 2959 2936 2948
f 2948 2949 2960
f 2960 2949 2961
f 2949 2950 2961
f 2961 2950 2962
f 2950 2951 2962
f 2962 2951 2963
f 2951 2952 2963
f 2963 2952 2964
f 2952 2953 2964
f 2964 2953 2965
f 2953 2954 2965
f 2965 2954 2966
f 2954 2955 2966
f 2966 2955 2967
f 2955 2956 2967
f 2967 2956 2968
f 2956 2957 2968
f 2968 2957 2969
f 2957 2958 2969
f 2969 2958 2970
f 2958 2959 2970
f 2970 2959 2971
f 2959 2948 2971
f 2971 2948 2960
f 2960 2961 2972
f 2972 2961 2973
f 2961 2962 2973
f 2973 2962 2974
f 2962 2963 2974
f 2974 2963 2975
f 2963 2964 2975
f 2975 2964 2976
f 2964 2965 2976
f 2976 2965 2977
f 2965 2966 2977
f 2977 2966 2978
f 2966 2967 2978
f 2978 2967 2979
f 2967 2968 2979
f 2979 2968 2980
f 2968 2969 2980
f 2980 2969 2981
f 2969 2970 2981
f 2981 2970 2982
f 2970 2971 2982
f 2982 2971 2983
f 2971 2960 2983
f 2983 2960 2972
f 2972 2973 2984
f 2984 2973 2985
f 2973 2974 2985
f 2985 2974 2986
f 2974 2975 2986
f 2986 2975 2987
f 2975 2976 2987
f 2987 2976 2988
f 2976 2977 2988
f 2988 2977 2989
f 2977 2978 2989
f 2989 2978 2990
f 2978 2979 2990
f 2990 2979 2991
f 2979 2980 2991
f 2991 2980 2992
f 2980 2981 2992
f 2992 2981 2993
f 2981 2982 2993
f 2993 2982 2994
f 2982 2983 2994
f 2994 2983 2995
f 2983 2972 2995
f 2995 2972 2984
f 2984 2985 2996
f 2996 2985 2997
f 2985 2986 2997
f 2997 2986 2998
f 2986 2987 2998
f 2998 2987 2999
f 2987 2988 2999
f 2999 2988 3000
f 2988 2989 3000
f 3000 2989 3001
f 2989 2990 3001
f 3001 2990 3002
f 2990 2991 3002
f 3002 2991 3003
f 2991 2992 3003
f 3003 2992 3004
f 2992 2993 3004
f 3004 2993 3005
f 2993 2994 3005
f 3005 2994 3006
f 2994 2995 3006
f 3006 2995 3007
f 2995 2984 3007
f 3007 2984 2996
f 2996 2997 3008
f 3008 2997 3009
f 2997 2998 3009
f 3009 2998 3010
f 2998 2999 3010
f 3010 2999 3011
f 2999 3000 3011
f 3011 3000 3012
f 3000 3001 3012
f 3012 3001 3013
f 3001 3002 3013
f 3013 3002 3014
f 3002 3003 3014
f 3014 3003 3015
f 3003 3004 3015
f 3015 3004 3016
f 3004 3005 3016
f 3016 3005 3017
f 3005 3006 3017
f 3017 3006 3018
f 3006 3007 3018
f 3018 3007 3019
f 3007 2996 3019
f 3019 2996 3008
f 3008 3009 3020
f 3020 3009 3021
f 3009 3010 3021
f 3021 3010 3022
f 3010 3011 3022
f 3022 3011 3023
f 3011 3012 3023
f 3023 3012 3024
f 3012 3013 3024
f 3024 3013 3025
f 3013 3014 3025
f 3025 3014 3026
f 3014 3015 3026
f 3026 3015 3027
f 3015 3016 3027
f 3027 3016 3028
f 3016 3017 3028
f 3028 3017 3029
f 3017 3018 3029
f 3029 3018 3030
f 3018 3019 3030
f 3030 3019 3031
f 3019 3008 3031
f 3031 3008 3020
f 3020 3021 3032
f 3032 3021 3033
f 3021 3022 3033
f 3033 3022 3034
f 3022 3023 3034
f 3034 3023 3035
f 3023 3024 3035
f 3035 3024 3036
f 3024 3025 3036
f 3036 3025 3037
f 3025 3026 3037
f 3037 3026 3038
f 3026 3027 3038
f 3038 3027 3039
f 3027 3028 3039
f 3039 3028 3040
f 3028 3029 3040
f 3040 3029 3041
f 3029 3030 3041
f 3041 3030 3042
f 3030 3031 3042
f 3042 3031 3043
f 3031 3020 3043
f 3043 3020 3032
f 3032 3033 3044
f 3044 3033 3045
f 3033 3034 3045
f 3045 3034 3046
f 3034 3035 3046
f 3046 3035 3047
f 3035 3036 3047
f 3047 3036 3048
f 3036 3037 3048
f 3048 3037 3049
f 3037 3038 3049
f 3049 3038 3050
f 3038 3039 3050
f 3050 3039 3051
f 3039 3040 3051
f 3051 3040 3052
f 3040 3041 3052
f 3052 3041 3053
f 3041 3042 3053
f 3053 3042 3054
f 3042 3043 3054
f 3054 3043 3055
f 3043 3032 3055
f 3055 3032 3044
f 3044 3045 3056
f 3056 3045 3057
f 3045 3046 3057
f 3057 3046 3058
f 3046 3047 3058
f 3058 3047 3059
f 3047 3048 3059
f 3059 3048 3060
f 3048 3049 3060
f 3060 3049 3061
f 3049 3050 3061
f 3061 3050 3062
f 3050 3051 3062
f 3062 3051 3063
f 3051 3052 3063
f 3063 3052 3064
f 3052 3053 3064
f 3064 3053 3065
f 3053 3054 3065
f 3065 3054 3066
f 3054 3055 3066
f 3066 3055 3067
f 3055 3044 3067
f 3067 3044 3056
f 3056 3057 3068
f 3068 3057 3069
f 3057 3058 3069
f 3069 3058 3070
f 3058 3059 3070
f 3070 3059 3071
f 3059 3060 3071
f 3071 3060 3072
f 3060 3061 3072
f 3072 3061 3073
f 3061 3062 3073
f 3073 3062 3074
f 3062 3063 3074
f 3074 3063 3075
f 3063 3064 3075
f 3075 3064 3076
f 3064 3065 3076
f 3076 3065 3077
f 3065 3066 3077
f 3077 3066 3078
f 3066 3067 3078
f 3078 3067 3079
f 3067 3056 3079
f 3079 3056 3068
f 3068 3069 3080
f 3080 3069 3081
f 3069 3070 3081
f 3081 3070 3082
f 3070 3071 3082
f 3082 3071 3083
f 3071 3072 3083
f 3083 3072 3084
f 3072 3073 3084
f 3084 3073 3085
f 3073 3074 3085
f 3085 3074 3086
f 3074 3075 3086
f 3086 3075 3087
f 3075 3076 3087
f 3087 3076 3088
f 3076 3077 3088
f 3088 3077 3089
f 3077 3078 3089
f 3089 3078 3090
f 3078 3079 3090
f 3090 3079 3091
f 3079 3068 3091
f 3091 3068 3080
f 3080 3081 3092
f 3092 3081 3093
f 3081 3082 3093
f 3093 3082 3094
f 3082 3083 3094
f 3094 3083 3095
f 3083 3084 3095
f 3095 3084 3096
f 3084 3085 3096
f 3096 3085 3097
f 3085 3086 3097
f 3097 3086 3098
f 3086 3087 3098
f 3098 3087 3099
f 3087 3088 3099
f 3099 3088 3100
f 3088 3089 3100
f 3100 3089 3101
f 3089 3090 3101
f 3101 3090 3102
f 3090 3091 3102
f 3102 3091 3103
f 3091 3080 3103
f 3103 3080 3092
f 3092 3093 3104
f 3104 3093 3105
f 3093 3094 3105
f 3105 3094 3106
f 3094 3095 3106
f 3106 3095 3107
f 3095 3096 3107
f 3107 3096 3108
f 3096 3097 3108
f 3108 3097 3109
f 3097 3098 3109
f 3109 3098 3110
f 3098 3099 3110
f 3110 3099 3111
f 3099 3100 3111
f 3111 3100 3112
f 3100 3101 3112
f 3112 3101 3113
f 3101 3102 3113
f 3113 3102 3114
f 3102 3103 3114
f 3114 3103 3115
f 3103 3092 3115
f 3115 3092 3104
f 3104 3105 3116
f 3116 3105 3117
f 3105 3106 3117
f 3117 3106 3118
f 3106 3107 3118
f 3118 3107 3119
f 3107 3108 3119
f 3119 3108 3120
f 3108 3109 3120
f 3120 3109 3121
f 3109 3110 3121
f 3121 3110 3122
f 3110 3111 3122
f 3122 3111 3123
f 3111 3112 3123
f 3123 3112 3124
f 3112 3113 3124
f 3124 3113 3125
f 3113 3114 3125
f 3125 3114 3126
f 3114 3115 3126
f 3126 3115 3127
f 3115 3104 3127
f 3127 3104 3116
f 3116 3117 3128
f 3128 3117 3129
f 3117 3118 3129
f 3129 3118 3130
f 3118 3119 3130
f 3130 3119 3131
f 3119 3120 3131
f 3131 3120 3132
f 3120 3121 3132
f 3132 3121 3133
f 3121 3122 3133
f 3133 3122 3134
f 3122 3123 3134
f 3134 3123 3135
f 3123 3124 3135
f 3135 3124 3136
f 3124 3125 3136
f 3136 3125 3137
f 3125 3126 3137
f 3137 3126 3138
f 3126 3127 3138
f 3138 3127 3139
f 3127 3116 3139
f 3139 3116 3128
f 3128 3129 3140
f 3140 3129 3141
f 3129 3130 3141
f 3141 3130 3142
f 3130 3131 3142
f 3142 3131 3143
f 3131 3132 3143
f 3143 3132 3144
f 3132 3133 3144
f 3144 3133 3145
f 3133 3134 3145
f 3145 3134 3146
f 3134 3135 3146
f 3146 3135 3147
f 3135 3136 3147
f 3147 3136 3148
f 3136 3137 3148
f 3148 3137 3149
f 3137 3138 3149
f 3149 3138 3150
f 3138 3139 3150
f 3150 3139 3151
f 3139 3128 3151
f 3151 3128 3140
f 3140 3141 3152
f 3152 3141 3153
f 3141 3142 3153
f 3153 3142 3154
f 3142 3143 3154
f 3154 3143 3155
f 3143 3144 3155
f 3155 3144 3156
f 3144 3145 3156
f 3156 3145 3157
f 3145 3146 3157
f 3157 3146 3158
f 3146 3147 3158
f 3158 3147 3159
f 3147 3148 3159
f 3159 3148 3160
f 3148 3149 3160
f 3160 3149 3161
f 3149 3150 3161
f 3161 3150 3162
f 3150 3151 3162
f 3162 3151 3163
f 3151 3140 3163
f 3163 3140 3152
f 3152 3153 3164
f 3164 3153 3165
f 3153 3154 3165
f 3165 3154 3166
f 3154 3155 3166
f 3166 3155 3167
f 3155 3156 3167
f 3167 3156 3168
f 3156 3157 3168
f 3168 3157 3169
f 3157 3158 3169
f 3169 3158 3170
f 3158 3159 3170
f 3170 3159 3171
f 3159 3160 3171
f 3171 3160 3172
f 3160 3161 3172
f 3172 3161 3173
f 3161 3162 3173
f 3173 3162 3174
f 3162 3163 3174
f 3174 3163 3175
f 3163 3152 3175
f 3175 3152 3164
f 3164 3165 3176
f 3176 3165 3177
f 3165 3166 3177
f 3177 3166 3178
f 3166 3167 3178
f 3178 3167 3179
f 3167 3168 3179
f 3179 3168 3180
f 3168 3169 3180
f 3180 3169 3181
f 3169 3170 3181
f 3181 3170 3182
f 3170 3171 3182
f 3182 3171 3183
f 3171 3172 3183
f 3183 3172 3184
f 3172 3173 3184
f 3184 3173 3185
f 3173 3174 3185
f 3185 3174 3186
f 3174 3175 3186
f 3186 3175 3187
f 3175 3164 3187
f 3187 3164 3176
f 3176 3177 3188
f 3188 3177 3189
f 3177 3178 3189
f 3189 3178 3190
f 3178 3179 3190
f 3190 3179 3191
f 3179 3180 3191
f 3191 3180 3192
f 3180 3181 3192
f 3192 3181 3193
f 3181 3182 3193
f 3193 3182 3194
f 3182 3183 3194
f 3194 3183 3195
f 3183 3184 3195
f 3195 3184 3196
f 3184 3185 3196
f 3196 3185 3197
f 3185 3186 3197
f 3197 3186 3198
f 3186 3187 3198
f 3198 3187 3199
f 3187 3176 3199
f 3199 3176 3188
f 3188 3189 3200
f 3200 3189 3201
f 3189 3190 3201
f 3201 3190 3202
f 3190 3191 3202
f 3202 3191 3203
f 3191 3192 3203
f 3203 3192 3204
f 3192 3193 3204
f 3204 3193 3205
f 3193 3194 3205
f 3205 3194 3206
f 3194 3195 3206
f 3206 3195 3207
f 3195 3196 3207
f 3207 3196 3208
f 3196 3197 3208
f 3208 3197 3209
f 3197 3198 3209
f 3209 3198 3210
f 3198 3199 3210
f 3210 3199 3211
f 3199 3188 3211
f 3211 3188 3200
f 3200 3201 3212
f 3212 3201 3213
f 3201 3202 3213
f 3213 3202 3214
f 3202 3203 3214
f 3214 3203 3215
f 3203 3204 3215
f 3215 3204 3216
f 3204 3205 3216
f 3216 3205 3217
f 3205 3206 3217
f 3217 3206 3218
f 3206 3207 3218
f 3218 3207 3219
f 3207 3208 3219
f 3219 3208 3220
f 3208 3209 3220
f 3220 3209 3221
f 3209 3210 3221
f 3221 3210 3222
f 3210 3211 3222
f 3222 3211 3223
f 3211 3200 3223
f 3223 3200 3212
f 3212 3213 3224
f 3224 3213 3225
f 3213 3214 3225
f 3225 3214 3226
f 3214 3215 3226
f 3226 3215 3227
f 3215 3216 3227
f 3227 3216 3228
f 3216 3217 3228
f 3228 3217 3229
f 3217 3218 3229
f 3229 3218 3230
f 3218 3219 3230
f 3230 3219 3231
f 3219 3220 3231
f 3231 3220 3232
f 3220 3221 3232
f 3232 3221 3233
f 3221 3222 3233
f 3233 3222 3234
f 3222 3223 3234
f 3234 3223 3235
f 3223 3212 3235
f 3235 3212 3224
f 3224 3225 3236
f 3236 3225 3237
f 3225 3226 3237
f 3237 3226 3238
f 3226 3227 3238
f 3238 3227 3239
f 3227 3228 3239
f 3239 3228 3240
f 3228 3229 3240
f 3240 3229 3241
f 3229 3230 3241
f 3241 3230 3242
f 3230 3231 3242
f 3242 3231 3243
f 3231 3232 3243
f 3243 3232 3244
f 3232 3233 3244
f 3244 3233 3245
f 3233 3234 3245
f 3245 3234 3246
f 3234 3235 3246
f 3246 3235 3247
f 3235 3224 3247
f 3247 3224 3236
f 3236 3237 3248
f 3248 3237 3249
f 3237 3238 3249
f 3249 3238 3250
f 3238 3239 3250
f 3250 3239 3251
f 3239 3240 3251
f 3251 3240 3252
f 3240 3241 3252
f 3252 3241 3253
f 3241 3242 3253
f 3253 3242 3254
f 3242 3243 3254
f 3254 3243 3255
f 3243 3244 3255
f 3255 3244 3256
f 3244 3245 3256
f 3256 3245 3257
f 3245 3246 3257
f 3257 3246 3258
f 3246 3247 3258
f 3258 3247 3259
f 3247 3236 3259
f 3259 3236 3248
f 3248 3249 3260
f 3260 3249 3261
f 3249 3250 3261
f 3261 3250 3262
f 3250 3251 3262
f 3262 3251 3263
f 3251 3252 3263
f 3263 3252 3264
f 3252 3253 3264
f 3264 3253 3265
f 3253 3254 3265
f 3265 3254 3266
f 3254 3255 3266
f 3266 3255 3267
f 3255 3256 3267
f 3267 3256 3268
f 3256 3257 3268
f 3268 3257 3269
f 3257 3258 3269
f 3269 3258 3270
f 3258 3259 3270
f 3270 3259 3271
f 3259 3248 3271
f 3271 3248 3260
f 3260 3261 3272
f 3272 3261 3273
f 3261 3262 3273
f 3273 3262 3274
f 3262 3263 3274
f 3274 3263 3275
f 3263 3264 3275
f 3275 3264 3276
f 3264 3265 3276
f 3276 3265 3277
f 3265 3266 3277
f 3277 3266 3278
f 3266 3267 3278
f 3278 3267 3279
f 3267 3268 3279
f 3279 3268 3280
f 3268 3269 3280
f 3280 3269 3281
f 3269 3270 3281
f 3281 3270 3282
f 3270 3271 3282
f 3282 3271 3283
f 3271 3260 3283
f 3283 3260 3272
f 3272 3273 3284
f 3284 3273 3285
f 3273 3274 3285
f 3285 3274 3286
f 3274 3275 3286
f 3286 3275 3287
f 3275 3276 3287
f 3287 3276 3288
f 3276 3277 3288
f 3288 3277 3289
f 3277 3278 3289
f 3289 3278 3290
f 3278 3279 3290
f 3290 3279 3291
f 3279 3280 3291
f 3291 3280 3292
f 3280 3281 3292
f 3292 3281 3293
f 3281 3282 3293
f 3293 3282 3294
f 3282 3283 3294
f 3294 3283 3295
f 3283 3272 3295
f 3295 3272 3284
f 3284 3285 3296
f 3296 3285 3297
f 3285 3286 3297
f 3297 3286 3298
f 3286 3287 3298
f 3298 3287 3299
f 3287 3288 3299
f 3299 3288 3300
f 3288 3289 3300
f 3300 3289 3301
f 3289 3290 3301
f 3301 3290 3302
f 3290 3291 3302
f 3302 3291 3303
f 3291 3292 3303
f 3303 3292 3304
f 3292 3293 3304
f 3304 3293 3305
f 3293 3294 3305
f 3305 3294 3306
f 3294 3295 3306
f 3306 3295 3307
f 3295 3284 3307
f 3307 3284 3296
f 3296 3297 3308
f 3308 3297 3309
f 3297 3298 3309
f 3309 3298 3310
f 3298 3299 3310
f 3310 3299 3311
f 3299 3300 3311
f 3311 3300 3312
f 3300 3301 3312
f 3312 3301 3313
f 3301 3302 3313
f 3313 3302 3314
f 3302 3303 3314
f 3314 3303 3315
f 3303 3304 3315
f 3315 3304 3316
f 3304 3305 3316
f 3316 3305 3317
f 3305 3306 3317
f 3317 3306 3318
f 3306 3307 3318
f 3318 3307 3319
f 3307 3296 3319
f 3319 3296 3308
f 3308 3309 3320
f 3320 3309 3321
f 3309 3310 3321
f 3321 3310 3322
f 3310 3311 3322
f 3322 3311 3323
f 3311 3312 3323
f 3323 3312 3324
f 3312 3313 3324
f 3324 3313 3325
f 3313 3314 3325
f 3325 3314 3326
f 3314 3315 3326
f 3326 3315 3327
f 3315 3316 3327
f 3327 3316 3328
f 3316 3317 3328
f 3328 3317 3329
f 3317 3318 3329
f 3329 3318 3330
f 3318 3319 3330
f 3330 3319 3331
f 3319 3308 3331
f 3331 3308 3320
f 3320 3321 3332
f 3332 3321 3333
f 3321 3322 3333
f 3333 3322 3334
f 3322 3323 3334
f 3334 3323 3335
f 3323 3324 3335
f 3335 3324 3336
f 3324 3325 3336
f 3336 3325 3337
f 3325 3326 3337
f 3337 3326 3338
f 3326 3327 3338
f 3338 3327 3339
f 3327 3328 3339
f 3339 3328 3340
f 3328 3329 3340
f 3340 3329 3341
f 3329 3330 3341
f 3341 3330 3342
f 3330 3331 3342
f 3342 3331 3343
f 3331 3320 3343
f 3343 3320 3332
f 3332 3333 3344
f 3344 3333 3345
f 3333 3334 3345
f 3345 3334 3346
f 3334 3335 3346
f 3346 3335 3347
f 3335 3336 3347
f 3347 3336 3348
f 3336 3337 3348
f 3348 3337 3349
f 3337 3338 3349
f 3349 3338 3350
f 3338 3339 3350
f 3350 3339 3351
f 3339 3340 3351
f 3351 3340 3352
f 3340 3341 3352
f 3352 3341 3353
f 3341 3342 3353
f 3353 3342 3354
f 3342 3343 3354
f 3354 3343 3355
f 3343 3332 3355
f 3355 3332 3344
f 3344 3345 3356
f 3356 3345 3357
f 3345 3346 3357
f 3357 3346 3358
f 3346 3347 3358
f 3358 3347 3359
f 3347 3348 3359
f 3359 3348 3360
f 3348 3349 3360
f 3360 3349 3361
f 3349 3350 3361
f 3361 3350 3362
f 3350 3351 3362
f 3362 3351 3363
f 3351 3352 3363
f 3363 3352 3364
f 3352 3353 3364
f 3364 3353 3365
f 3353 3354 3365
f 3365 3354 3366
f 3354 3355 3366
f 3366 3355 3367
f 3355 3344 3367
f 3367 3344 3356
f 3356 3357 3368
f 3368 3357 3369
f 3357 3358 3369
f 3369 3358 3370
f 3358 3359 3370
f 3370 3359 3371
f 3359 3360 3371
f 3371 3360 3372
f 3360 3361 3372
f 3372 3361 3373
f 3361 3362 3373
f 3373 3362 3374
f 3362 3363 3374
f 3374 3363 3375
f 3363 3364 3375
f 3375 3364 3376
f 3364 3365 3376
f 3376 3365 3377
f 3365 3366 3377
f 3377 3366 3378
f 3366 3367 3378
f 3378 3367 3379
f 3367 3356 3379
f 3379 3356 3368
f 3368 3369 3380
f 3380 3369 3381
f 3369 3370 3381
f 3381 3370 3382
f 3370 3371 3382
f 3382 3371 3383
f 3371 3372 3383
f 3383 3372 3384
f 3372 3373 3384
f 3384 3373 3385
f 3373 3374 3385
f 3385 3374 3386
f 3374 3375 3386
f 3386 3375 3387
f 3375 3376 3387
f 3387 3376 3388
f 3376 3377 3388
f 3388 3377 3389
f 3377 3378 3389
f 3389 3378 3390
f 3378 3379 3390
f 3390 3379 3391
f 3379 3368 3391
f 3391 3368 3380
f 3380 3381 3392
f 3392 3381 3393
f 3381 3382 3393
f 3393 3382 3394
f 3382 3383 3394
f 3394 3383 3395
f 3383 3384 3395
f 3395 3384 3396
f 3384 3385 3396
f 3396 3385 3397
f 3385 3386 3397
f 3397 3386 3398
f 3386 3387 3398
f 3398 3387 3399
f 3387 3388 3399
f 3399 3388 3400
f 3388 3389 3400
f 3400 3389 3401
f 3389 3390 3401
f 3401 3390 3402
f 3390 3391 3402
f 3402 3391 3403
f 3391 3380 3403
f 3403 3380 3392
f 3392 3393 3404
f 3404 3393 3405
f 3393 3394 3405
f 3405 3394 3406
f 3394 3395 3406
f 3406 3395 3407
f 3395 3396 3407
f 3407 3396 3408
f 3396 3397 3408
f 3408 3397 3409
f 3397 3398 3409
f 3409 3398 3410
f 3398 3399 3410
f 3410 3399 3411
f 3399 3400 3411
f 3411 3400 3412
f 3400 3401 3412
f 3412 3401 3413
f 3401 3402 3413
f 3413 3402 3414
f 3402 3403 3414
f 3414 3403 3415
f 3403 3392 3415
f 3415 3392 3404
f 3404 3405 3416
f 3416 3405 3417
f 3405 3406 3417
f 3417 3406 3418
f 3406 3407 3418
f 3418 3407 3419
f 3407 3408 3419
f 3419 3408 3420
f 3408 3409 3420
f 3420 3409 3421
f 3409 3410 3421
f 3421 3410 3422
f 3410 3411 3422
f 3422 3411 3423
f 3411 3412 3423
f 3423 3412 3424
f 3412 3413 3424
f 3424 3413 3425
f 3413 3414 3425
f 3425 3414 3426
f 3414 3415 3426
f 3426 3415 3427
f 3415 3404 3427
f 3427 3404 3416
f 3416 3417 3428
f 3428 3417 3429
f 3417 3418 3429
f 3429 3418 3430
f 3418 3419 3430
f 3430 3419 3431
f 3419 3420 3431
f 3431 3420 3432
f 3420 3421 3432
f 3432 3421 3433
f 3421 3422 3433
f 3433 3422 3434
f 3422 3423 3434
f 3434 3423 3435
f 3423 3424 3435
f 3435 3424 3436
f 3424 3425 3436
f 3436 3425 3437
f 3425 3426 3437
f 3437 3426 3438
f 3426 3427 3438
f 3438 3427 3439
f 3427 3416 3439
f 3439 3416 3428
f 3428 3429 3440
f 3440 3429 3441
f 3429 3430 3441
f 3441 3430 3442
f 3430 3431 3442
f 3442 3431 3443
f 3431 3432 3443
f 3443 3432 3444
f 3432 3433 3444
f 3444 3433 3445
f 3433 3434 3445
f 3445 3434 3446
f 3434 3435 3446
f 3446 3435 3447
f 3435 3436 3447
f 3447 3436 3448
f 3436 3437 3448
f 3448 3437 3449
f 3437 3438 3449
f 3449 3438 3450
f 3438 3439 3450
f 3450 3439 3451
f 3439 3428 3451
f 3451 3428 3440
f 3440 3441 3452
f 3452 3441 3453
f 3441 3442 3453
f 3453 3442 3454
f 3442 3443 3454
f 3454 3443 3455
f 3443 3444 3455
f 3455 3444 3456
f 3444 3445 3456
f 3456 3445 3457
f 3445 3446 3457
f 3457 3446 3458
f 3446 3447 3458
f 3458 3447 3459
f 3447 3448 3459
f 3459 3448 3460
f 3448 3449 3460
f 3460 3449 3461
f 3449 3450 3461
f 3461 3450 3462
f 3450 3451 3462
f 3462 3451 3463
f 3451 3440 3463
f 3463 3440 3452
f 3452 3453 3464
f 3464 3453 3465
f 3453 3454 3465
f 3465 3454 3466
f 3454 3455 3466
f 3466 3455 3467
f 3455 3456 3467
f 3467 3456 3468
f 3456 3457 3468
f 3468 3457 3469
f 3457 3458 3469
f 3469 3458 3470
f 3458 3459 3470
f 3470 3459 3471
f 3459 3460 3471
f 3471 3460 3472
f 3460 3461 3472
f 3472 3461 3473
f 3461 3462 3473
f 3473 3462 3474
f 3462 3463 3474
f 3474 3463 3475
f 3463 3452 3475
f 3475 3452 3464
f 3464 3465 3476
f 3476 3465 3477
f 3465 3466 3477
f 3477 3466 3478
f 3466 3467 3478
f 3478 3467 3479
f 3467 3468 3479
f 3479 3468 3480
f 3468 3469 3480
f 3480 3469 3481
f 3469 3470 3481
f 3481 3470 3482
f 3470 3471 3482
f 3482 3471 3483
f 3471 3472 3483
f 3483 3472 3484
f 3472 3473 3484
f 3484 3473 3485
f 3473 3474 3485
f 3485 3474 3486
f 3474 3475 3486
f 3486 3475 3487
f 3475 3464 3487
f 3487 3464 3476
f 3476 3477 3488
f 3488 3477 3489
f 3477 3478 3489
f 3489 3478 3490
f 3478 3479 3490
f 3490 3479 3491
f 3479 3480 3491
f 3491 3480 3492
f 3480 3481 3492
f 3492 3481 3493
f 3481 3482 3493
f 3493 3482 3494
f 3482 3483 3494
f 3494 3483 3495
f 3483 3484 3495
f 3495 3484 3496
f 3484 3485 3496
f 3496 3485 3497
f 3485 3486 3497
f 3497 3486 3498
f 3486 3487 3498
f 3498 3487 3499
f 3487 3476 3499
f 3499 3476 3488
f 3488 3489 3500
f 3500 3489 3501
f 3489 3490 3501
f 3501 3490 3502
f 3490 3491 3502
f 3502 3491 3503
f 3491 3492 3503
f 3503 3492 3504
f 3492 3493 3504
f 3504 3493 3505
f 3493 3494 3505
f 3505 3494 3506
f 3494 3495 3506
f 3506 3495 3507
f 3495 3496 3507
f 3507 3496 3508
f 3496 3497 3508
f 3508 3497 3509
f 3497 3498 3509
f 3509 3498 3510
f 3498 3499 3510
f 3510 3499 3511
f 3499 3488 3511
f 3511 3488 3500
f 3500 3501 3512
f 3512 3501 3513
f 3501 3502 3513
f 3513 3502 3514
f 3502 3503 3514
f 3514 3503 3515
f 3503 3504 3515
f 3515 3504 3516
f 3504 3505 3516
f 3516 3505 3517
f 3505 3506 3517
f 3517 3506 3518
f 3506 3507 3518
f 3518 3507 3519
f 3507 3508 3519
f 3519 3508 3520
f 3508 3509 3520
f 3520 3509 3521
f 3509 3510 3521
f 3521 3510 3522
f 3510 3511 3522
f 3522 3511 3523
f 3511 3500 3523
f 3523 3500 3512
f 3512 3513 3524
f 3524 3513 3525
f 3513 3514 3525
f 3525 3514 3526
f 3514 3515 3526
f 3526 3515 3527
f 3515 3516 3527
f 3527 3516 3528
f 3516 3517 3528
f 3528 3517 3529
f 3517 3518 3529
f 3529 3518 3530
f 3518 3519 3530
f 3530 3519 3531
f 3519 3520 3531
f 3531 3520 3532
f 3520 3521 3532
f 3532 3521 3533
f 3521 3522 3533
f 3533 3522 3534
f 3522 3523 3534
f 3534 3523 3535
f 3523 3512 3535
f 3535 3512 3524
f 3524 3525 3536
f 3536 3525 3537
f 3525 3526 3537
f 3537 3526 3538
f 3526 3527 3538
f 3538 3527 3539
f 3527 3528 3539
f 3539 3528 3540
f 3528 3529 3540
f 3540 3529 3541
f 3529 3530 3541
f 3541 3530 3542
f 3530 3531 3542
f 3542 3531 3543
f 3531 3532 3543
f 3543 3532 3544
f 3532 3533 3544
f 3544 3533 3545
f 3533 3534 3545
f 3545 3534 3546
f 3534 3535 3546
f 3546 3535 3547
f 3535 3524 3547
f 3547 3524 3536
f 3536 3537 3548
f 3548 3537 3549
f 3537 3538 3549
f 3549 3538 3550
f 3538 3539 3550
f 3550 3539 3551
f 3539 3540 3551
f 3551 3540 3552
f 3540 3541 3552
f 3552 3541 3553
f 3541 3542 3553
f 3553 3542 3554
f 3542 3543 3554
f 3554 3543 3555
f 3543 3544 3555
f 3555 3544 3556
f 3544 3545 3556
f 3556 3545 3557
f 3545 3546 3557
f 3557 3546 3558
f 3546 3547 3558
f 3558 3547 3559
f 3547 3536 3559
f 3559 3536 3548
f 3548 3549 3560
f 3560 3549 3561
f 3549 3550 3561
f 3561 3550 3562
f 3550 3551 3562
f 3562 3551 3563
f 3551 3552 3563
f 3563 3552 3564
f 3552 3553 3564
f 3564 3553 3565
f 3553 3554 3565
f 3565 3554 3566
f 3554 3555 3566
f 3566 3555 3567
f 3555 3556 3567
f 3567 3556 3568
f 3556 3557 3568
f 3568 3557 3569
f 3557 3558 3569
f 3569 3558 3570
f 3558 3559 3570
f 3570 3559 3571
f 3559 3548 3571
f 3571 3548 3560
f 3560 3561 3572
f 3572 3561 3573
f 3561 3562 3573
f 3573 3562 3574
f 3562 3563 3574
f 3574 3563 3575
f 3563 3564 3575
f 3575 3564 3576
f 3564 3565 3576
f 3576 3565 3577
f 3565 3566 3577
f 3577 3566 3578
f 3566 3567 3578
f 3578 3567 3579
f 3567 3568 3579
f 3579 3568 3580
f 3568 3569 3580
f 3580 3569 3581
f 3569 3570 3581
f 3581 3570 3582
f 3570 3571 3582
f 3582 3571 3583
f 3571 3560 3583
f 3583 3560 3572
f 3572 3573 3584
f 3584 3573 3585
f 3573 3574 3585
f 3585 3574 3586
f 3574 3575 3586
f 3586 3575 3587
f 3575 3576 3587
f 3587 3576 3588
f 3576 3577 3588
f 3588 3577 3589
f 3577 3578 3589
f 3589 3578 3590
f 3578 3579 3590
f 3590 3579 3591
f 3579 3580 3591
f 3591 3580 3592
f 3580 3581 3592
f 3592 3581 3593
f 3581 3582 3593
f 3593 3582 3594
f 3582 3583 3594
f 3594 3583 3595
f 3583 3572 3595
f 3595 3572 3584
f 3584 3585 3596
f 3596 3585 3597
f 3585 3586 3597
f 3597 3586 3598
f 3586 3587 3598
f 3598 3587 3599
f 3587 3588 3599
f 3599 3588 3600
f 3588 3589 3600
f 3600 3589 3601
f 3589 3590 3601
f 3601 3590 3602
f 3590 3591 3602
f 3602 3591 3603
f 3591 3592 3603
f 3603 3592 3604
f 3592 3593 3604
f 3604 3593 3605
f 3593 3594 3605
f 3605 3594 3606
f 3594 3595 3606
f 3606 3595 3607
f 3595 3584 3607
f 3607 3584 3596
f 3596 3597 3608
f 3608 3597 3608
f 3597 3598 3608
f 3608 3598 3608
f 3598 3599 3608
f 3608 3599 3608
f 3599 3600 3608
f 3608 3600 3608
f 3600 3601 3608
f 3608 3601 3608
f 3601 3602 3608
f 3608 3602 3608
f 3602 3603 3608
f 3608 3603 3608
f 3603 3604 3608
f 3608 3604 3608
f 3604 3605 3608
f 3608 3605 3608
f 3605 3606 3608
f 3608 3606 3608
f 3606 3607 3608
f 3608 3607 3608
f 3607 3596 3608
f 3608 3596 3608

g Path_(4)
v 96.85 246.67499 23.400002
v 96.425735 246.25073 23.400002
v 96.482574 246.30757 23.1
v 96.63786 246.46286 22.880386
v 96.85 246.67499 22.800001
v 97.062126 246.88712 22.880386
v 97.21742 247.04242 23.1
v 97.27426 247.09926 23.400002
v 97.21742 247.04242 23.7
v 97.062126 246.88712 23.919617
v 96.85 246.67499 24.0
v 96.63786 246.46286 23.919617
v 96.482574 246.30757 23.7
v 97.02433 245.65213 23.400002
v 97.08117 245.70897 23.1
v 97.236465 245.86426 22.880386
v 97.44859 246.0764 22.800001
v 97.66073 246.28853 22.880386
v 97.81602 246.44382 23.1
v 97.872856 246.50066 23.400002
v 97.81602 246.44382 23.7
v 97.66073 246.28853 23.919617
v 97.44859 246.0764 24.0
v 97.236465 245.86426 23.919617
v 97.08117 245.70897 23.7
v 97.622925 245.05353 23.400002
v 97.67977 245.11037 23.1
v 97.83506 245.26567 22.880386
v 98.04719 245.4778 22.800001
v 98.25932 245.68993 22.880386
v 98.41461 245.84521 23.1
v 98.47146 245.90205 23.400002
v 98.41461 245.84521 23.7
v 98.25932 245.68993 23.919617
v 98.04719 245.4778 24.0
v 97.83506 245.26567 23.919617
v 97.67977 245.11037 23.7
v 98.23818 244.4389 23.400002
v 98.292786 244.4979 23.1
v 98.441986 244.65906 22.880386
v 98.64579 244.8792 22.800001
v 98.849594 245.09935 22.880386
v 98.99879 245.2605 23.1
v 99.0534 245.31949 23.400002
v 98.99879 245.2605 23.7
v 98.849594 245.09935 23.919617
v 98.64579 244.8792 24.0
v 98.441986 244.65906 23.919617
v 98.292786 244.4979 23.7
v 98.98443 243.81131 23.400002
v 99.025185 243.8806 23.1
v 99.13655 244.06989 22.880386
v 99.28868 244.32845 22.800001
v 99.44081 244.58702 22.880386
v 99.55218 244.7763 23.1
v 99.59294 244.84558 23.400002
v 99.55218 244.7763 23.7
v 99.44081 244.58702 23.919617
v 99.28868 244.32845 24.0
v 99.13655 244.06989 23.919617
v 99.025185 243.8806 23.7
v 100.00322 243.43933 23.388548
v 100.01458 243.52469 23.090137
v 100.0441 243.74649 22.874754
v 100.08388 244.04533 22.80011
v 100.123245 244.34114 22.886206
v 100.15166 244.55464 23.109974
v 100.16151 244.62863 23.411453
v 100.15015 244.54329 23.709864
v 100.12063 244.32147 23.925247
v 100.08085 244.02263 23.999891
v 100.04148 243.72684 23.913795
v 100.01307 243.51334 23.69003
v 101.01142 243.52762 23.512764
v 101.00973 243.55016 23.202948
v 100.98544 243.72285 22.9459
v 100.94508 243.99947 22.810497
v 100.89945 244.30585 22.833021
v 100.86079 244.55992 23.007435
v 100.83944 244.6936 23.287006
v 100.84114 244.67107 23.596825
v 100.86542 244.49835 23.853872
v 100.905785 244.22176 23.989275
v 100.951416 243.91536 23.966751
v 100.99008 243.6613 23.792336
v 101.949875 243.74474 23.585384
v 101.97915 243.741 23.279528
v 101.94817 243.88231 23.005909
v 101.865265 244.1308 22.837841
v 101.75263 244.41989 22.820358
v 101.64045 244.67212 22.958147
v 101.558784 244.81992 23.214285
v 101.52952 244.82365 23.52014
v 101.560486 244.68234 23.79376
v 101.643394 244.43385 23.961826
v 101.756035 244.14476 23.97931
v 101.86821 243.89253 23.841522
v 102.498314 244.12105 23.447968
v 102.620384 244.22858 23.215698
v 102.70167 244.46738 23.046326
v 102.72038 244.77345 22.985233
v 102.67152 245.0648 23.048792
v 102.56817 245.26335 23.21997
v 102.43803 245.3159 23.452902
v 102.315956 245.20837 23.685171
v 102.23467 244.96959 23.854544
v 102.21596 244.66351 23.915636
v 102.264824 244.37216 23.852077
v 102.36817 244.1736 23.680899
v 102.86091 243.7885 23.656313
v 103.0955 243.89171 23.54767
v 103.31406 244.10439 23.51331
v 103.45803 244.36957 23.562433
v 103.48884 244.61618 23.68188
v 103.398224 244.77817 23.839645
v 103.21047 244.8121 23.993456
v 102.97589 244.70891 24.102097
v 102.757324 244.49623 24.13646
v 102.61335 244.23105 24.087336
v 102.58254 243.98442 23.967888
v 102.67316 243.82245 23.810122
v 103.32132 243.3587 24.192398
v 103.55826 243.42668 24.05944
v 103.796875 243.61 24.002989
v 103.97322 243.85953 24.038168
v 104.04005 244.10841 24.155552
v 103.97945 244.28996 24.323689
v 103.80766 244.35551 24.497526
v 103.57072 244.28754 24.630484
v 103.3321 244.10422 24.686937
v 103.15576 243.85468 24.651758
v 103.088936 243.6058 24.534372
v 103.14953 243.42426 24.366236
v 103.82152 242.8833 24.689651
v 104.07169 242.95299 24.519707
v 104.32063 243.13132 24.467451
v 104.50164 243.37051 24.546888
v 104.56621 243.60646 24.73673
v 104.49705 243.77596 24.986115
v 104.312675 243.83359 25.228212
v 104.06251 243.7639 25.398159
v 103.81357 243.58556 25.450415
v 103.63256 243.34637 25.370977
v 103.567986 243.11041 25.181133
v 103.63715 242.94092 24.931751
v 104.23702 242.38751 25.139868
v 104.516174 242.4222 25.009382
v 104.791794 242.5648 24.995665
v 104.990036 242.77713 25.102386
v 105.05777 243.00226 25.300957
v 104.97686 243.17989 25.538164
v 104.76898 243.2624 25.750452
v 104.48983 243.22772 25.880938
v 104.21421 243.08511 25.894657
v 104.01597 242.87279 25.787933
v 103.948235 242.64766 25.589363
v 104.029144 242.47003 25.352156
v 104.47528 241.81773 25.357018
v 104.778366 241.82901 25.308424
v 105.06142 241.94522 25.411678
v 105.248604 242.13522 25.639114
v 105.28976 242.3481 25.929789
v 105.17385 242.52682 26.205818
v 104.93195 242.62349 26.393238
v 104.62887 242.6122 26.441832
v 104.34582 242.49599 26.338577
v 104.15863 242.30598 26.111141
v 104.11748 242.09311 25.820467
v 104.233376 241.9144 25.544437
v 104.58049 241.19366 25.667858
v 104.86789 241.25592 25.66972
v 105.13612 241.40936 25.839853
v 105.313324 241.6129 26.13267
v 105.352005 241.81197 26.46971
v 105.241806 241.95323 26.760662
v 105.01225 241.99886 26.92757
v 104.72485 241.9366 26.925709
v 104.45662 241.78316 26.755577
v 104.27942 241.57964 26.46276
v 104.24074 241.38057 26.125721
v 104.35094 241.23929 25.834766
v 105.295616 240.82896 26.189518
v 105.5481 241.00716 26.309484
v 105.73094 241.18637 26.550493
v 105.79516 241.31856 26.847963
v 105.72353 241.36832 27.122192
v 105.535255 241.32231 27.299696
v 105.280785 241.19286 27.332916
v 105.0283 241.01465 27.21295
v 104.84545 240.83545 26.971941
v 104.78124 240.70325 26.674469
v 104.85287 240.65349 26.400242
v 105.041145 240.69951 26.222736
v 105.583664 240.18149 26.415989
v 105.84779 240.34422 26.43109
v 106.06765 240.4858 26.60034
v 106.1843 240.56828 26.87839
v 106.166504 240.56955 27.190739
v 106.01903 240.48929 27.45369
v 105.78138 240.349 27.596786
v 105.51724 240.18626 27.581688
v 105.29739 240.04468 27.412437
v 105.18074 239.9622 27.134386
v 105.19853 239.96092 26.822039
v 105.346016 240.04118 26.559088
v 105.971695 239.40018 26.456617
v 106.1987 239.60355 26.396814
v 106.41816 239.79893 26.497465
v 106.57129 239.93396 26.731604
v 106.61705 239.97246 27.036493
v 106.543175 239.90411 27.330435
v 106.36946 239.74724 27.53467
v 106.14246 239.54387 27.594475
v 105.923 239.3485 27.493822
v 105.76987 239.21347 27.259684
v 105.72411 239.17497 26.954796
v 105.79798 239.24332 26.660852
v 106.674675 238.86287 26.43463
v 106.87917 239.09557 26.412403
v 107.06334 239.3057 26.547983
v 107.177826 239.43694 26.80504
v 107.19196 239.45415 27.114695
v 107.10195 239.3527 27.393978
v 106.93192 239.15979 27.568052
v 106.727425 238.9271 27.590279
v 106.54326 238.71698 27.454699
v 106.42877 238.58572 27.197643
v 106.414635 238.56851 26.887987
v 106.50465 238.66995 26.608706
v 107.398636 238.33832 26.432041
v 107.556 238.60556 26.453316
v 107.68296 238.83282 26.624405
v 107.74549 238.95918 26.899464
v 107.72684 238.9508 27.204794
v 107.632 238.80994 27.458582
v 107.48639 238.57431 27.592823
v 107.329025 238.30707 27.571548
v 107.202065 238.07982 27.400461
v 107.139534 237.95345 27.1254
v 107.15819 237.96182 26.82007
v 107.25302 238.10269 26.566284
v 108.40965 238.02562 26.51906
v 108.47109 238.32855 26.560942
v 108.46916 238.58754 26.743889
v 108.40438 238.73318 27.018883
v 108.29409 238.72649 27.312239
v 108.16786 238.56921 27.545353
v 108.05951 238.30351 27.655762
v 107.99806 238.00058 27.61388
v 107.99999 237.7416 27.430931
v 108.06478 237.59593 27.155937
v 108.175064 237.60265 26.862581
v 108.3013 237.75992 26.629467
v 109.14978 237.7396 27.099524
v 109.29929 238.00943 27.096203
v 109.34777 238.30373 27.150166
v 109.28223 238.5436 27.246956
v 109.120224 238.66481 27.360636
v 108.905174 238.63484 27.460745
v 108.69469 238.46176 27.520462
v 108.54518 238.19193 27.523783
v 108.4967 237.89764 27.46982
v 108.56224 237.65776 27.37303
v 108.72424 237.53656 27.25935
v 108.9393 237.56651 27.15924
v 109.58083 237.3558 27.338036
v 109.77613 237.59605 27.512114
v 109.86705 237.85509 27.766914
v 109.829216 238.06349 28.034163
v 109.67278 238.16544 28.24225
v 109.43965 238.13359 28.33542
v 109.19229 237.97649 28.288708
v 108.996994 237.73624 28.11463
v 108.906075 237.4772 27.859829
v 108.94391 237.26878 27.59258
v 109.10034 237.16685 27.384493
v 109.33347 237.1987 27.291325
v 110.070946 236.91048 27.77481
v 110.27296 237.14484 27.938358
v 110.38085 237.39023 28.195187
v 110.36571 237.58089 28.47648
v 110.23159 237.66574 28.706865
v 110.01444 237.62204 28.824612
v 109.77244 237.4615 28.798168
v 109.57043 237.22714 28.634623
v 109.46254 236.98177 28.377792
v 109.47768 236.79109 28.0965
v 109.61179 236.70625 27.866114
v 109.82895 236.74994 27.748367
v 110.51158 236.42117 28.161587
v 110.7264 236.64471 28.265217
v 110.865486 236.87149 28.510624
v 110.89156 237.04073 28.83205
v 110.79765 237.10707 29.143372
v 110.60892 237.05275 29.361168
v 110.37592 236.89233 29.427082
v 110.1611 236.6688 29.323452
v 110.02202 236.44203 29.078045
v 109.99593 236.2728 28.756618
v 110.08984 236.20645 28.445297
v 110.27859 236.26076 28.2275
v 111.01921 235.85324 28.75353
v 111.231895 236.0795 28.757704
v 111.38875 236.3049 28.892952
v 111.44774 236.46907 29.123035
v 111.39305 236.52798 29.386303
v 111.23935 236.4659 29.612211
v 111.02781 236.29941 29.740229
v 110.81512 236.07315 29.736055
v 110.658264 235.84775 29.600807
v 110.59927 235.6836 29.370726
v 110.65396 235.62466 29.107458
v 110.80767 235.68677 28.88155
v 111.715485 235.32428 28.907156
v 111.871605 235.59276 28.905458
v 111.96571 235.84792 29.044601
v 111.97258 236.02138 29.2873
v 111.89038 236.06667 29.568525
v 111.74113 235.97165 29.812922
v 111.56482 235.76178 29.955004
v 111.4087 235.4933 29.9567
v 111.3146 235.23814 29.817558
v 111.307724 235.06468 29.57486
v 111.38993 235.0194 29.293634
v 111.53918 235.11441 29.049238
v 112.4742 235.07703 29.120152
v 112.52158 235.38359 29.103905
v 112.5349 235.66101 29.241745
v 112.510574 235.83498 29.496738
v 112.45514 235.85884 29.800556
v 112.38344 235.72624 30.071795
v 112.31469 235.47269 30.237774
v 112.26731 235.16614 30.254019
v 112.254 234.8887 30.116179
v 112.27831 234.71475 29.861187
v 112.333755 234.69087 29.557367
v 112.40545 234.82347 29.286129
v 113.24864 235.17584 29.126146
v 113.24434 235.48622 29.136635
v 113.23875 235.74974 29.300894
v 113.23336 235.89581 29.57491
v 113.22962 235.88528 29.885262
v 113.22854 235.72098 30.14879
v 113.2304 235.44691 30.294884
v 113.2347 235.13654 30.284397
v 113.2403 234.873 30.120138
v 113.24569 234.72694 29.84612
v 113.24942 234.73747 29.535769
v 113.2505 234.90178 29.27224
v 114.07774 235.20325 29.105305
v 114.092636 235.51181 29.13736
v 114.10571 235.76299 29.319565
v 114.11347 235.88945 29.6031
v 114.11383 235.85733 29.911993
v 114.1067 235.67525 30.163473
v 114.09398 235.39195 30.29016
v 114.07909 235.08339 30.258106
v 114.06601 234.83223 30.0759
v 114.05825 234.70576 29.792364
v 114.057884 234.73787 29.483473
v 114.065025 234.91997 29.231993
v 114.92506 235.14665 29.10681
v 115.020294 235.43971 29.147383
v 115.09127 235.6768 29.337322
v 115.11897 235.7944 29.625736
v 115.09598 235.76102 29.935345
v 115.02845 235.58557 30.183186
v 114.93448 235.31508 30.30285
v 114.83924 235.02203 30.262278
v 114.76826 234.78494 30.072338
v 114.740555 234.66733 29.783924
v 114.76355 234.70073 29.474316
v 114.83108 234.87617 29.226475
v 115.75176 234.66951 29.362753
v 115.91378 234.92697 29.470257
v 116.00394 235.14578 29.687826
v 115.99807 235.26729 29.957165
v 115.89774 235.25896 30.2061
v 115.72986 235.123 30.367935
v 115.53938 234.89586 30.399303
v 115.377365 234.6384 30.2918
v 115.28721 234.41959 30.07423
v 115.293076 234.29808 29.804893
v 115.393394 234.30641 29.555956
v 115.56129 234.44237 29.394121
v 116.4951 234.18271 29.881327
v 116.58996 234.46974 30.023256
v 116.59136 234.71213 30.243317
v 116.49892 234.84494 30.482542
v 116.33741 234.83255 30.676832
v 116.15011 234.67831 30.774128
v 115.9872 234.42355 30.748358
v 115.892334 234.1365 30.606428
v 115.89094 233.89412 30.38637
v 115.983376 233.76132 30.147144
v 116.14489 233.7737 29.952852
v 116.33219 233.92793 29.855558
v 117.22485 234.01442 30.111937
v 117.318924 234.30394 30.153667
v 117.31831 234.55331 30.311712
v 117.22318 234.69571 30.54372
v 117.05902 234.693 30.787527
v 116.86982 234.54587 30.977802
v 116.70627 234.29378 31.063566
v 116.6122 234.00426 31.021833
v 116.61281 233.75488 30.86379
v 116.70794 233.61249 30.631783
v 116.8721 233.6152 30.387976
v 117.0613 233.76233 30.197699
v 117.766235 233.50458 30.620771
v 117.86123 233.7997 30.624931
v 117.87497 234.06871 30.740715
v 117.803764 234.23952 30.937096
v 117.66671 234.26636 31.161457
v 117.50052 234.14204 31.353678
v 117.349724 233.89987 31.462254
v 117.25473 233.60475 31.458094
v 117.241 233.33574 31.34231
v 117.312195 233.16493 31.145927
v 117.44926 233.13809 30.921568
v 117.61545 233.2624 30.729347
v 118.5481 233.47314 30.82357
v 118.56037 233.78299 30.788052
v 118.513405 234.06169 30.892084
v 118.41978 234.23457 31.10779
v 118.30457 234.25531 31.37737
v 118.19866 234.11835 31.628593
v 118.13043 233.86038 31.794144
v 118.11816 233.55052 31.829662
v 118.16512 233.27182 31.72563
v 118.25876 233.09894 31.509924
v 118.37396 233.0782 31.240343
v 118.479866 233.21516 30.989119
v 119.329544 233.44969 31.037956
v 119.34619 233.75787 31.013247
v 119.30443 234.04398 31.116625
v 119.21546 234.23134 31.320389
v 119.10312 234.26976 31.569944
v 118.997505 234.14894 31.79842
v 118.926926 233.90126 31.944595
v 118.91028 233.59308 31.969305
v 118.952034 233.30696 31.865929
v 119.04101 233.1196 31.662163
v 119.15334 233.08118 31.41261
v 119.25896 233.202 31.184134
v 120.041824 233.38248 31.346638
v 120.123634 233.67932 31.316404
v 120.14948 233.96867 31.415762
v 120.11246 234.17303 31.61809
v 120.02247 234.23763 31.86917
v 119.903625 234.14514 32.101727
v 119.78778 233.92036 32.253452
v 119.70597 233.62354 32.283684
v 119.680115 233.33417 32.184326
v 119.71715 233.12982 31.981998
v 119.80714 233.06523 31.730919
v 119.92597 233.15771 31.49836
v 120.680756 232.97543 31.65006
v 120.821785 233.23836 31.562683
v 120.91942 233.52557 31.626328
v 120.947495 233.76013 31.82394
v 120.8985 233.8792 32.10257
v 120.78555 233.85085 32.38756
v 120.638916 233.6827 32.602547
v 120.49789 233.41977 32.689922
v 120.40025 233.13255 32.626278
v 120.37218 232.89798 32.428665
v 120.42117 232.77892 32.150036
v 120.53413 232.80727 31.865046
v 121.378494 232.55986 32.04427
v 121.457535 232.80267 31.869083
v 121.52087 233.1054 31.839052
v 121.55152 233.38692 31.962221
v 121.54128 233.5718 32.205585
v 121.492905 233.61049 32.50394
v 121.419334 233.49265 32.77734
v 121.340294 233.24983 32.952526
v 121.27696 232.94711 32.98256
v 121.24631 232.66559 32.85939
v 121.25654 232.48071 32.616024
v 121.304924 232.442 32.31767
v 122.279915 232.52379 32.080463
v 122.30184 232.75607 31.875336
v 122.30865 233.06033 31.813126
v 122.2985 233.35501 31.910503
v 122.274124 233.56119 32.141376
v 122.24205 233.6236 32.443882
v 122.21088 233.52551 32.736965
v 122.18894 233.29323 32.942093
v 122.182144 232.98898 33.004303
v 122.19228 232.69429 32.906925
v 122.21666 232.48811 32.676052
v 122.24873 232.42572 32.373547
v 123.21315 232.51506 32.292393
v 123.31761 232.74129 32.09914
v 123.35711 233.04355 32.01815
v 123.32106 233.34085 32.07113
v 123.21912 233.55353 32.24388
v 123.078606 233.6246 32.490116
v 122.937164 233.53503 32.743855
v 122.8327 233.3088 32.93711
v 122.793205 233.00655 33.018097
v 122.82926 232.70924 32.96512
v 122.9312 232.49657 32.792366
v 123.07172 232.42549 32.546135
v 123.89263 232.5477 32.69619
v 124.044426 232.80309 32.699024
v 124.09786 233.10786 32.759834
v 124.03863 233.3804 32.862316
v 123.8826 233.54765 32.979015
v 123.67158 233.5648 33.078663
v 123.462105 233.42726 33.134552
v 123.31032 233.17189 33.131718
v 123.25688 232.8671 33.07091
v 123.31612 232.59456 32.968426
v 123.472145 232.4273 32.851727
v 123.68317 232.41016 32.752083
v 124.455414 232.34564 33.039967
v 124.62336 232.60408 33.08053
v 124.696785 232.89265 33.247604
v 124.65602 233.134 33.496437
v 124.51199 233.26349 33.76034
v 124.30329 233.24638 33.968613
v 124.08584 233.0873 34.06544
v 123.91789 232.82884 34.024883
v 123.84447 232.54028 33.857803
v 123.88522 232.29892 33.608974
v 124.02925 232.16945 33.345066
v 124.23795 232.18654 33.136795
v 125.01858 232.08244 33.667377
v 125.163635 232.35661 33.658035
v 125.22841 232.63416 33.7903
v 125.19553 232.8407 34.028725
v 125.073814 232.9209 34.309433
v 124.895874 232.85327 34.557205
v 124.70939 232.65593 34.70565
v 124.56432 232.38176 34.714993
v 124.49956 232.10422 34.58273
v 124.53243 231.89767 34.344303
v 124.654144 231.81747 34.063595
v 124.83209 231.8851 33.815823
v 125.62892 231.74222 33.996136
v 125.70333 232.0325 33.913616
v 125.749405 232.32997 33.987656
v 125.75481 232.55495 34.198414
v 125.71809 232.64713 34.48942
v 125.64908 232.58182 34.7827
v 125.56628 232.37653 34.99967
v 125.49187 232.08626 35.082188
v 125.445786 231.78877 35.00815
v 125.440384 231.5638 34.79739
v 125.47711 231.47162 34.506382
v 125.54611 231.53693 34.213104
v 126.472404 231.85284 33.93524
v 126.46048 232.16241 33.913197
v 126.44414 232.4413 34.048904
v 126.42776 232.61478 34.306
v 126.41573 232.63637 34.615597
v 126.41128 232.50027 34.894737
v 126.415596 232.24298 35.068626
v 126.42752 231.93341 35.09067
v 126.443855 231.65451 34.954964
v 126.460236 231.48103 34.69787
v 126.47226 231.45946 34.38827
v 126.476715 231.59555 34.10913
v 127.45349 231.90707 34.009327
v 127.391304 232.20656 33.944355
v 127.30068 232.4852 34.03624
v 127.20591 232.6683 34.260353
v 127.132385 232.70683 34.556652
v 127.09979 232.59044 34.84574
v 127.11688 232.35034 35.050156
v 127.17907 232.05084 35.115128
v 127.26969 231.77222 35.023247
v 127.36446 231.5891 34.79913
v 127.437996 231.55058 34.50283
v 127.47058 231.66696 34.213745
v 128.38744 232.47389 34.34771
v 128.29047 232.76466 34.34664
v 128.12102 232.96732 34.4401
v 127.924484 233.02753 34.603043
v 127.75353 232.92917 34.7918
v 127.65398 232.69861 34.955807
v 127.65248 232.39761 35.05111
v 127.74945 232.10684 35.052174
v 127.9189 231.9042 34.958714
v 128.11543 231.844 34.795776
v 128.28638 231.94235 34.607014
v 128.38594 232.17291 34.44301
v 128.92593 232.43706 35.11201
v 128.85513 232.72601 35.193142
v 128.69237 232.91963 35.3675
v 128.48123 232.966 35.588367
v 128.27832 232.8527 35.79656
v 128.13799 232.61012 35.936295
v 128.09784 232.30322 35.97013
v 128.16864 232.01427 35.889
v 128.3314 231.82065 35.71464
v 128.54254 231.77428 35.493774
v 128.74545 231.88757 35.285583
v 128.88579 232.13016 35.145847
v 129.46869 232.36024 35.419662
v 129.43777 232.66217 35.46306
v 129.34863 232.88724 35.63509
v 129.22513 232.97514 35.889664
v 129.10037 232.90233 36.15857
v 129.00778 232.6883 36.36975
v 128.97218 232.39041 36.466625
v 129.00308 232.08849 36.42323
v 129.09224 231.86343 36.251198
v 129.21573 231.77553 35.996624
v 129.34048 231.84834 35.72772
v 129.43307 232.06236 35.516537
v 130.29109 232.22568 35.685688
v 130.29385 232.53621 35.663395
v 130.22734 232.80351 35.769604
v 130.10938 232.95595 35.975857
v 129.97157 232.9527 36.22689
v 129.85086 232.79462 36.455433
v 129.77957 232.52406 36.600258
v 129.77681 232.21353 36.62255
v 129.84332 231.94623 36.51634
v 129.96129 231.79378 36.310085
v 130.09909 231.79704 36.059055
v 130.2198 231.95512 35.83051
v 131.0244 232.16121 36.221035
v 131.0873 232.46455 36.272625
v 131.0495 232.73726 36.38702
v 130.92116 232.90625 36.53356
v 130.73665 232.92625 36.67299
v 130.54541 232.79192 36.767944
v 130.39868 232.53923 36.792976
v 130.3358 232.23589 36.741386
v 130.3736 231.96318 36.626995
v 130.50194 231.79419 36.48045
v 130.68645 231.77419 36.341022
v 130.87769 231.90852 36.24607
v 131.55902 231.8814 36.5524
v 131.70668 232.14317 36.718037
v 131.75415 232.37556 36.950527
v 131.68869 232.51628 37.187572
v 131.52786 232.52763 37.36566
v 131.31476 232.40657 37.437073
v 131.10646 232.18553 37.382675
v 130.9588 231.92374 37.217037
v 130.91135 231.69135 36.984547
v 130.9768 231.55063 36.7475
v 131.13763 231.53928 36.569412
v 131.35074 231.66035 36.497997
v 131.90016 231.30167 36.74542
v 132.11674 231.52272 36.823353
v 132.27304 231.72679 37.049355
v 132.32718 231.85922 37.362865
v 132.26463 231.8845 37.679886
v 132.10219 231.79588 37.915462
v 131.88335 231.6171 38.00648
v 131.66675 231.39604 37.928547
v 131.51045 231.19196 37.702545
v 131.45633 231.05954 37.389034
v 131.51886 231.03426 37.072014
v 131.68132 231.12288 36.836433
v 132.4643 230.6993 36.954178
v 132.68106 230.92139 36.96711
v 132.84608 231.12747 37.132687
v 132.91515 231.26236 37.40654
v 132.86974 231.28987 37.715294
v 132.72202 231.20265 37.976215
v 132.51158 231.02408 38.119392
v 132.29482 230.80199 38.10646
v 132.12979 230.5959 37.940884
v 132.06073 230.46103 37.66703
v 132.10616 230.4335 37.358276
v 132.25386 230.52072 37.097355
v 132.97852 230.05592 37.102943
v 133.18852 230.28033 37.080307
v 133.36772 230.50743 37.22354
v 133.46812 230.6764 37.49427
v 133.4628 230.74194 37.81995
v 133.3532 230.68651 38.113316
v 133.16866 230.52495 38.29576
v 132.95865 230.30055 38.318398
v 132.77945 230.07344 38.17516
v 132.67905 229.90448 37.90443
v 132.68437 229.83894 37.57875
v 132.79398 229.89436 37.285385
v 133.57938 229.53096 37.271908
v 133.76031 229.77576 37.21602
v 133.93234 230.01474 37.32055
v 134.04938 230.18388 37.557487
v 134.08005 230.23785 37.863346
v 134.01616 230.1622 38.156174
v 133.8748 229.97719 38.357506
v 133.69386 229.73239 38.413395
v 133.52184 229.49341 38.308865
v 133.4048 229.32426 38.071926
v 133.37413 229.2703 37.766068
v 133.43803 229.34595 37.47324
v 134.23636 228.99452 37.331184
v 134.4096 229.22519 37.22224
v 134.59015 229.47395 37.27123
v 134.72963 229.67416 37.465023
v 134.79068 229.77219 37.751698
v 134.75691 229.74173 38.054436
v 134.6374 229.59099 38.292118
v 134.46417 229.36032 38.401062
v 134.28363 229.11156 38.352074
v 134.14413 228.91135 38.15828
v 134.0831 228.81332 37.871605
v 134.11685 228.84378 37.568867
v 134.99796 228.42041 37.396206
v 135.15944 228.66603 37.29813
v 135.30215 228.9358 37.35344
v 135.38788 229.15747 37.54731
v 135.39362 229.27162 37.827797
v 135.31786 229.24768 38.119743
v 135.18088 229.09206 38.34492
v 135.0194 228.84644 38.442997
v 134.87668 228.57666 38.387688
v 134.79095 228.355 38.193817
v 134.78522 228.24083 37.91333
v 134.86098 228.26479 37.621384
v 135.86755 228.17363 37.551586
v 135.93987 228.46533 37.48588
v 135.98909 228.76118 37.575832
v 136.00201 228.98192 37.797333
v 135.9752 229.06837 38.091038
v 135.91582 228.9974 38.378246
v 135.83978 228.78802 38.582
v 135.76746 228.49632 38.64771
v 135.71825 228.20045 38.55776
v 135.7053 227.97974 38.336254
v 135.73213 227.89326 38.04255
v 135.79152 227.96423 37.75534
v 136.54544 228.0607 37.64386
v 136.62634 228.32863 37.508385
v 136.72649 228.62172 37.53106
v 136.81906 228.86143 37.70582
v 136.87924 228.98354 37.98583
v 136.8909 228.9553 38.296062
v 136.85094 228.78432 38.5534
v 136.77003 228.51637 38.688877
v 136.66988 228.22328 38.6662
v 136.57732 227.98357 38.49144
v 136.51714 227.86147 38.21143
v 136.50546 227.8897 37.901196
v 137.02943 227.64136 37.629906
v 137.16098 227.84796 37.447365
v 137.35637 228.08485 37.392345
v 137.56326 228.28854 37.479584
v 137.72621 228.40446 37.685707
v 137.80156 228.40155 37.955482
v 137.76912 228.2806 38.21663
v 137.63757 228.07399 38.399166
v 137.44218 227.8371 38.454185
v 137.23529 227.6334 38.366947
v 137.07234 227.51749 38.160824
v 136.997 227.5204 37.89105
v 137.55833 227.09686 37.377388
v 137.7505 227.2738 37.201595
v 137.99203 227.4684 37.164284
v 138.2182 227.62852 37.275448
v 138.36841 227.71124 37.505302
v 138.4024 227.69441 37.792263
v 138.31108 227.58255 38.05943
v 138.11891 227.40561 38.235226
v 137.87738 227.211 38.272537
v 137.65121 227.05089 38.161373
v 137.501 226.96815 37.931515
v 137.46701 226.98499 37.644558
v 137.99075 226.3738 37.517025
v 138.17242 226.48424 37.29054
v 138.42487 226.64133 37.200718
v 138.68042 226.80298 37.27163
v 138.87062 226.92587 37.484272
v 138.94449 226.97708 37.781673
v 138.88226 226.94289 38.084137
v 138.70059 226.83244 38.310627
v 138.44815 226.67535 38.400448
v 138.1926 226.51372 38.329536
v 138.0024 226.39082 38.11689
v 137.92853 226.3396 37.819492
v 138.5505 225.48807 37.479885
v 138.67703 225.67766 37.26891
v 138.84521 225.92955 37.20017
v 139.01001 226.17624 37.29208
v 139.12726 226.35164 37.52001
v 139.16553 226.40874 37.822895
v 139.11458 226.33224 38.11957
v 138.98807 226.14265 38.330547
v 138.81987 225.89076 38.39929
v 138.65508 225.64406 38.307377
v 138.53784 225.46867 38.079445
v 138.49956 225.41158 37.77656
v 139.61238 225.32347 37.486492
v 139.64595 225.54642 37.27281
v 139.68742 225.84561 37.200596
v 139.72566 226.14088 37.2892
v 139.75043 226.3531 37.514877
v 139.75508 226.42543 37.81716
v 139.73839 226.33847 38.115055
v 139.7048 226.11552 38.328735
v 139.66335 225.81633 38.40095
v 139.6251 225.52106 38.312347
v 139.60034 225.30882 38.08667
v 139.59567 225.23651 37.784386
v 140.33391 225.15862 37.593178
v 140.43872 225.32144 37.354095
v 140.5623 225.58159 37.239223
v 140.67152 225.86935 37.279343
v 140.73712 226.10764 37.4637
v 140.74153 226.23257 37.7429
v 140.68355 226.21071 38.042133
v 140.57874 226.04788 38.281216
v 140.45515 225.78773 38.396088
v 140.34593 225.49997 38.35597
v 140.28033 225.26169 38.17161
v 140.27592 225.13673 37.89241
v 140.95943 224.78366 37.641567
v 141.1211 224.96254 37.47652
v 141.29977 225.21121 37.44707
v 141.4476 225.46304 37.561108
v 141.52493 225.65056 37.788074
v 141.5111 225.72351 38.067154
v 141.40976 225.66235 38.323566
v 141.2481 225.48347 38.488613
v 141.0694 225.2348 38.518063
v 140.92159 224.98297 38.404026
v 140.84424 224.79546 38.17706
v 140.8581 224.7225 37.89798
v 141.68498 224.4558 37.636505
v 141.88094 224.66803 37.525734
v 142.07832 224.90356 37.579826
v 142.22426 225.09929 37.784286
v 142.27965 225.20277 38.084328
v 142.22964 225.18626 38.39956
v 142.08765 225.0542 38.645508
v 141.89171 224.84196 38.75628
v 141.6943 224.60641 38.702187
v 141.54837 224.41069 38.497726
v 141.49298 224.30722 38.197685
v 141.54298 224.32373 37.882454
v 142.16678 223.77986 37.799656
v 142.38397 223.92636 37.64297
v 142.6198 224.12776 37.65381
v 142.81108 224.3301 37.829258
v 142.90656 224.47914 38.12231
v 142.88066 224.53499 38.454445
v 142.74031 224.48265 38.73666
v 142.52312 224.33615 38.89334
v 142.2873 224.13475 38.882504
v 142.09601 223.93242 38.707054
v 142.00052 223.78336 38.414
v 142.02643 223.72752 38.08187
v 142.62213 223.13782 37.865322
v 142.84116 223.22997 37.68256
v 143.09554 223.39696 37.66748
v 143.31712 223.59404 37.82412
v 143.44653 223.7684 38.110508
v 143.4491 223.87334 38.449905
v 143.32411 223.8807 38.751377
v 143.10509 223.78856 38.93414
v 142.85071 223.62157 38.94922
v 142.62912 223.4245 38.79258
v 142.49971 223.25012 38.50619
v 142.49715 223.1452 38.16679
v 143.23071 222.55275 38.069504
v 143.46385 222.73555 37.981922
v 143.6861 222.94243 38.06274
v 143.83789 223.11798 38.2903
v 143.87856 223.21515 38.603622
v 143.79721 223.20792 38.918762
v 143.61565 223.09819 39.15127
v 143.3825 222.9154 39.23885
v 143.16026 222.70853 39.158035
v 143.00847 222.53297 38.930477
v 142.96779 222.4358 38.61715
v 143.04915 222.44304 38.302013
v 143.96072 222.11543 38.11304
v 144.15039 222.36115 38.109303
v 144.31445 222.58083 38.260273
v 144.40898 222.7156 38.5255
v 144.40862 222.72937 38.83392
v 144.31348 222.61844 39.102882
v 144.14905 222.41252 39.260326
v 143.95938 222.16681 39.264065
v 143.79532 221.94713 39.113094
v 143.70079 221.81235 38.847866
v 143.70116 221.79858 38.53945
v 143.7963 221.90952 38.270485
v 144.57364 221.55817 38.18142
v 144.75856 221.79402 38.099937
v 144.94388 222.0303 38.179226
v 145.07996 222.2037 38.398033
v 145.13033 222.26776 38.69774
v 145.08147 222.2053 38.998028
v 144.9465 222.03308 39.218445
v 144.76158 221.79723 39.299927
v 144.57626 221.56094 39.220642
v 144.44019 221.38754 39.00183
v 144.38983 221.32349 38.70213
v 144.43867 221.38594 38.401836
v 145.14043 220.9707 38.2124
v 145.34213 221.17996 38.102917
v 145.55481 221.4006 38.153423
v 145.72147 221.5735 38.35039
v 145.79744 221.65233 38.64104
v 145.76237 221.61597 38.94749
v 145.62567 221.47417 39.187626
v 145.42395 221.26491 39.297108
v 145.21129 221.04428 39.2466
v 145.04463 220.87138 39.049633
v 144.96866 220.79254 38.758984
v 145.00372 220.8289 38.452534
v 145.68358 220.32678 38.268303
v 145.8767 220.51787 38.117916
v 146.09714 220.73657 38.123753
v 146.28587 220.92429 38.28425
v 146.39229 221.03073 38.556393
v 146.3879 221.02736 38.86727
v 146.27386 220.91508 39.13358
v 146.08075 220.724 39.283962
v 145.8603 220.5053 39.278126
v 145.67157 220.31757 39.117634
v 145.56516 220.21114 38.84549
v 145.56955 220.21451 38.53461
v 146.28383 219.72903 38.267853
v 146.49663 219.90118 38.124702
v 146.73055 220.1053 38.14394
v 146.92288 220.28667 38.32042
v 147.02211 220.39671 38.60685
v 147.00165 220.40593 38.926483
v 146.86697 220.31184 39.193672
v 146.65417 220.1397 39.336826
v 146.42027 219.93558 39.317585
v 146.22794 219.75421 39.14111
v 146.1287 219.64417 38.85468
v 146.14915 219.63495 38.535046
v 146.882 219.08942 38.309296
v 147.15523 219.21461 38.240017
v 147.40895 219.37636 38.34179
v 147.57518 219.5313 38.58734
v 147.60939 219.63794 38.91088
v 147.50241 219.66771 39.225716
v 147.2829 219.61261 39.447483
v 147.00967 219.48741 39.51676
v 146.75595 219.32568 39.41499
v 146.5897 219.17073 39.169437
v 146.5555 219.06409 38.845898
v 146.66249 219.03433 38.531063
v 147.10675 218.34258 38.468792
v 147.39052 218.43181 38.391663
v 147.66162 218.56941 38.488422
v 147.84741 218.7185 38.733143
v 147.89813 218.83914 39.060257
v 147.80016 218.899 39.382107
v 147.57977 218.88205 39.61246
v 147.296 218.79282 39.68959
v 147.0249 218.65521 39.59283
v 146.8391 218.50612 39.34811
v 146.78839 218.38548 39.020996
v 146.88635 218.32562 38.699146
v 147.59494 217.70001 38.73479
v 147.83067 217.90068 38.71199
v 148.03401 218.09459 38.850323
v 148.1505 218.22977 39.112724
v 148.1489 218.27002 39.42888
v 148.02963 218.20453 39.714077
v 147.82469 218.05086 39.8919
v 147.58896 217.85019 39.9147
v 147.38562 217.6563 39.776367
v 147.26913 217.5211 39.51397
v 147.27074 217.48087 39.19781
v 147.38998 217.54634 38.912613
v 148.31784 217.2664 38.712368
v 148.4759 217.53372 38.715755
v 148.61417 217.76233 38.874382
v 148.69557 217.89095 39.145744
v 148.6983 217.88512 39.45713
v 148.62166 217.7464 39.7251
v 148.48615 217.51198 39.877857
v 148.3281 217.24464 39.87447
v 148.18983 217.01604 39.715843
v 148.10843 216.88742 39.44448
v 148.10568 216.89325 39.1331
v 148.18234 217.03197 38.865124
v 149.03223 216.75627 38.77631
v 149.16776 217.02534 38.700867
v 149.30183 217.29219 38.78617
v 149.39854 217.48532 39.009357
v 149.43195 217.55296 39.31063
v 149.39313 217.477 39.609264
v 149.29247 217.2778 39.825233
v 149.15692 217.00873 39.900677
v 149.02284 216.74188 39.815376
v 148.92615 216.54875 39.592186
v 148.89273 216.48111 39.290913
v 148.93156 216.55707 38.99228
v 149.7425 216.38043 38.78128
v 149.91306 216.62692 38.69996
v 150.08397 216.87376 38.779408
v 150.20944 217.05486 38.998333
v 150.25584 217.12164 39.29808
v 150.21074 217.05623 39.59833
v 150.08623 216.87616 39.81863
v 149.91565 216.62968 39.899952
v 149.74474 216.38283 39.820507
v 149.61926 216.20175 39.601578
v 149.57286 216.13496 39.30183
v 149.61797 216.20036 39.001583
v 150.33641 215.8446 38.78006
v 150.54347 216.06181 38.700005
v 150.7504 216.2789 38.78072
v 150.90176 216.43768 39.000576
v 150.957 216.49564 39.300663
v 150.90129 216.43723 39.600574
v 150.7496 216.27809 39.81995
v 150.54254 216.06088 39.900005
v 150.3356 215.8438 39.81929
v 150.18425 215.685 39.599434
v 150.12901 215.62704 39.299347
v 150.18471 215.68547 38.999435
v 150.89096 215.21301 38.813164
v 151.09668 215.41798 38.703037
v 151.31384 215.63435 38.752865
v 151.48425 215.80415 38.9493
v 151.56227 215.88188 39.2397
v 151.52698 215.84671 39.54626
v 151.38782 215.70807 39.786835
v 151.1821 215.5031 39.89696
v 150.96494 215.28673 39.847134
v 150.79451 215.11693 39.6507
v 150.7165 215.0392 39.3603
v 150.7518 215.07437 39.053738
v 151.53275 214.64325 38.785847
v 151.74593 214.85437 38.71107
v 151.95699 215.06752 38.79704
v 152.10938 215.2256 39.020714
v 152.16226 215.28625 39.322163
v 152.10147 215.23322 39.620613
v 151.94328 215.08069 39.836094
v 151.7301 214.86957 39.91087
v 151.51903 214.65642 39.824905
v 151.36664 214.49834 39.60123
v 151.31377 214.4377 39.29978
v 151.37456 214.49074 39.00133
v 152.15392 214.0218 38.74021
v 152.37067 214.22932 38.684372
v 152.57819 214.44606 38.788773
v 152.72086 214.61397 39.02544
v 152.76048 214.68803 39.330956
v 152.6864 214.64842 39.62346
v 152.51851 214.50575 39.824574
v 152.30176 214.29823 39.88041
v 152.09424 214.08148 39.77601
v 151.95157 213.91357 39.539345
v 151.91194 213.83951 39.23383
v 151.98601 213.87912 38.941326
v 152.66454 213.53029 39.06813
v 152.8694 213.75249 38.946434
v 153.09052 213.95256 38.983143
v 153.26863 214.0769 39.168423
v 153.35603 214.0922 39.45263
v 153.3293 213.99434 39.759613
v 153.19559 213.80956 40.00711
v 152.99072 213.58736 40.128807
v 152.7696 213.38728 40.0921
v 152.59149 213.26294 39.90682
v 152.50409 213.24765 39.622612
v 152.53082 213.3455 39.31563
v 153.07515 212.89243 38.605335
v 153.2269 213.10828 38.37559
v 153.44243 213.3313 38.293243
v 153.66402 213.50171 38.380352
v 153.83229 213.57385 38.61358
v 153.90213 213.5284 38.930435
v 153.85486 213.37753 39.246014
v 153.70311 213.16168 39.475758
v 153.48758 212.93866 39.558105
v 153.26599 212.76826 39.470997
v 153.09773 212.6961 39.237766
v 153.02788 212.74156 38.920914
v 153.73082 212.16696 38.67082
v 153.87627 212.34784 38.464325
v 154.07234 212.58038 38.401493
v 154.2665 212.80228 38.49916
v 154.40671 212.95407 38.73115
v 154.4554 212.99509 39.035313
v 154.39954 212.91434 39.330135
v 154.25407 212.73346 39.53663
v 154.058 212.50092 39.59946
v 153.86385 212.27902 39.501797
v 153.72365 212.12724 39.269802
v 153.67494 212.08621 38.965645
v 154.49252 211.57362 38.7331
v 154.58788 211.7626 38.50487
v 154.72583 212.02556 38.411236
v 154.8694 212.29202 38.47728
v 154.98013 212.4906 38.68531
v 155.02835 212.56808 38.979584
v 155.00114 212.50372 39.28125
v 154.90578 212.31474 39.50948
v 154.76784 212.05179 39.60312
v 154.62425 211.78532 39.537075
v 154.51352 211.58675 39.329044
v 154.4653 211.50926 39.03477
v 155.28815 211.27585 38.693203
v 155.32733 211.48068 38.473484
v 155.42433 211.75859 38.378174
v 155.55316 212.03508 38.432816
v 155.67929 212.23608 38.622765
v 155.76895 212.30772 38.897125
v 155.79808 212.23083 39.182384
v 155.75891 212.02599 39.402103
v 155.66191 211.7481 39.497414
v 155.53308 211.4716 39.442772
v 155.40694 211.2706 39.252823
v 155.31729 211.19894 38.978462
v 155.87979 210.95425 38.547966
v 155.93495 211.09525 38.286552
v 156.07727 211.31773 38.113358
v 156.26862 211.56209 38.074787
v 156.45772 211.76283 38.181175
v 156.5939 211.86618 38.404015
v 156.6407 211.84444 38.6836
v 156.58554 211.70345 38.945015
v 156.44322 211.48096 39.11821
v 156.25188 211.2366 39.156784
v 156.06277 211.03586 39.050392
v 155.92657 210.93251 38.827553
v 156.3941 210.37 38.482986
v 156.52827 210.49168 38.232166
v 156.73672 210.6831 38.10625
v 156.96361 210.89297 38.138977
v 157.14813 211.06505 38.321575
v 157.24084 211.15323 38.60512
v 157.21692 211.13388 38.913635
v 157.08275 211.01219 39.16445
v 156.8743 210.82077 39.290367
v 156.64742 210.6109 39.25764
v 156.46289 210.43883 39.075043
v 156.37018 210.35065 38.791496
v 156.99579 209.78728 38.485275
v 157.13206 209.91956 38.233936
v 157.34222 210.11548 38.11042
v 157.56996 210.32256 38.14781
v 157.75426 210.48528 38.3361
v 157.84572 210.56006 38.624832
v 157.81985 210.52687 38.936638
v 157.68358 210.39459 39.187973
v 157.4734 210.19867 39.311493
v 157.24567 209.99161 39.274097
v 157.06139 209.82887 39.08581
v 156.96991 209.75409 38.79708
v 157.491 209.22112 38.4218
v 157.63632 209.37373 38.20013
v 157.86473 209.5615 38.107433
v 158.115 209.7341 38.168545
v 158.32008 209.8453 38.36709
v 158.42503 209.8653 38.649868
v 158.40173 209.78873 38.941113
v 158.25641 209.63611 39.16278
v 158.028 209.44835 39.255478
v 157.77773 209.27574 39.194366
v 157.57263 209.16454 38.99582
v 157.46768 209.14455 38.71304
v 157.95143 208.5025 38.15218
v 158.07808 208.65933 37.878296
v 158.28947 208.86017 37.733746
v 158.52896 209.05122 37.757263
v 158.73238 209.18129 37.942547
v 158.84521 209.21552 38.23995
v 158.83725 209.14474 38.56978
v 158.7106 208.98792 38.843662
v 158.49922 208.78708 38.988213
v 158.25972 208.59602 38.964695
v 158.0563 208.46596 38.779415
v 157.94347 208.43173 38.482014
v 158.60887 207.83765 38.224022
v 158.72318 207.963 37.959263
v 158.91423 208.16351 37.814114
v 159.13084 208.38547 37.82747
v 159.31496 208.56938 37.99575
v 159.41727 208.66599 38.273865
v 159.41032 208.6494 38.587296
v 159.29602 208.52405 38.852055
v 159.10497 208.32353 38.997204
v 158.88835 208.10158 38.98385
v 158.70424 207.91766 38.815567
v 158.60194 207.82106 38.537453
v 159.23254 207.28645 38.137703
v 159.38368 207.44876 37.91201
v 159.59454 207.6632 37.823154
v 159.80864 207.8723 37.89495
v 159.96858 208.02005 38.10816
v 160.03152 208.06685 38.405647
v 159.98059 208.00017 38.707706
v 159.82945 207.83786 38.933403
v 159.61859 207.62343 39.022255
v 159.40451 207.41432 38.950462
v 159.24457 207.26657 38.737255
v 159.18163 207.21977 38.439766
v 159.7975 206.71806 38.02296
v 159.92473 206.9017 37.767952
v 160.1266 207.1242 37.635563
v 160.34904 207.32591 37.661263
v 160.53244 207.4528 37.838165
v 160.62764 207.47087 38.11887
v 160.60915 207.37526 38.428165
v 160.48192 207.19162 38.683174
v 160.28004 206.96912 38.815567
v 160.0576 206.76741 38.789867
v 159.8742 206.64052 38.612965
v 159.779 206.62245 38.332256
v 160.37527 206.12498 37.804745
v 160.50261 206.29677 37.54961
v 160.70363 206.51562 37.418457
v 160.92447 206.72289 37.446423
v 161.10596 206.86302 37.62602
v 161.19946 206.8985 37.90912
v 161.17993 206.8198 38.21987
v 161.05258 206.64801 38.475006
v 160.85156 206.42915 38.60616
v 160.63072 206.2219 38.578194
v 160.44923 206.08176 38.398598
v 160.35574 206.04628 38.115498
v 161.00984 205.50224 37.80322
v 161.16376 205.65665 37.58187
v 161.37459 205.86925 37.499447
v 161.58583 206.08307 37.578026
v 161.7409 206.24081 37.796555
v 161.79825 206.30023 38.09648
v 161.74251 206.24539 38.39744
v 161.5886 206.09097 38.618786
v 161.37776 205.87839 38.701214
v 161.16652 205.66457 38.622635
v 161.01144 205.5068 38.404102
v 160.9541 205.4474 38.104176
v 161.61719 204.88704 37.85619
v 161.75096 205.04417 37.622387
v 161.94633 205.26486 37.51988
v 162.15097 205.48997 37.576134
v 162.31003 205.65921 37.776077
v 162.38089 205.7272 38.066135
v 162.34457 205.67575 38.368587
v 162.21082 205.51862 38.60239
v 162.01544 205.29793 38.704895
v 161.8108 205.07281 38.64864
v 161.65175 204.90358 38.448696
v 161.58089 204.83559 38.158638
v 162.26381 204.3106 38.056072
v 162.31892 204.4862 37.769028
v 162.45816 204.7306 37.58697
v 162.64421 204.97832 37.558674
v 162.82724 205.16295 37.691727
v 162.95818 205.23503 37.950478
v 163.00197 205.17526 38.265587
v 162.94687 204.99965 38.55263
v 162.80763 204.75525 38.73469
v 162.62157 204.50754 38.762985
v 162.43855 204.3229 38.629932
v 162.3076 204.25082 38.371185
v 162.8766 203.90584 37.69571
v 162.85156 204.09372 37.42933
v 162.94415 204.34528 37.252125
v 163.12958 204.59311 37.211582
v 163.35814 204.77081 37.31856
v 163.56862 204.83076 37.5444
v 163.70459 204.7569 37.82858
v 163.72964 204.56902 38.094963
v 163.63704 204.31746 38.272163
v 163.45163 204.06961 38.312706
v 163.22305 203.89192 38.205727
v 163.01259 203.83197 37.97989
v 163.29349 203.44348 37.13524
v 163.27391 203.64445 36.822514
v 163.3839 203.89153 36.564972
v 163.59398 204.11848 36.43163
v 163.84785 204.26454 36.45821
v 164.07751 204.29053 36.63759
v 164.2214 204.18951 36.921707
v 164.24098 203.98854 37.234432
v 164.131 203.74147 37.49197
v 163.92091 203.5145 37.625317
v 163.66704 203.36845 37.598736
v 163.43738 203.34245 37.419353
v 163.83478 202.892 36.774044
v 163.78343 203.05855 36.48148
v 163.8597 203.29398 36.19685
v 164.04312 203.53522 35.996426
v 164.28458 203.71762 35.933903
v 164.51935 203.7923 36.02604
v 164.68456 203.73926 36.248146
v 164.7359 203.57271 36.54071
v 164.65965 203.33728 36.82534
v 164.47621 203.09604 37.02577
v 164.23476 202.91364 37.088287
v 163.99998 202.83896 36.99615
v 164.35278 202.37463 36.34205
v 164.34132 202.51984 36.03936
v 164.44853 202.73766 35.768097
v 164.64566 202.96971 35.600945
v 164.87993 203.15382 35.58269
v 165.08853 203.24066 35.718227
v 165.21558 203.20695 35.971237
v 165.22705 203.06175 36.273926
v 165.11984 202.84393 36.54519
v 164.9227 202.61188 36.71234
v 164.68845 202.42776 36.730595
v 164.47984 202.34093 36.59506
v 164.95073 201.7825 36.20187
v 164.92905 201.86354 35.921707
v 165.02332 202.03825 35.663982
v 165.20828 202.25984 35.497757
v 165.43439 202.46893 35.46757
v 165.64105 202.6095 35.581516
v 165.77289 202.64386 35.80905
v 165.79457 202.56282 36.08922
v 165.7003 202.3881 36.346943
v 165.51534 202.16652 36.513165
v 165.28923 201.95743 36.54335
v 165.08257 201.81688 36.42941
v 165.48824 201.2252 35.99115
v 165.51665 201.28398 35.699722
v 165.65807 201.43272 35.471096
v 165.87462 201.63159 35.36653
v 166.10828 201.8273 35.414043
v 166.29643 201.96739 35.600903
v 166.38866 202.01434 35.87704
v 166.36026 201.95558 36.16847
v 166.21883 201.80684 36.39709
v 166.00227 201.60797 36.50166
v 165.76862 201.41226 36.454147
v 165.58047 201.27217 36.267284
v 165.95033 200.63455 36.065662
v 165.99162 200.6538 35.761078
v 166.15726 200.75256 35.520252
v 166.40283 200.90439 35.40771
v 166.66255 201.06859 35.45361
v 166.86682 201.20119 35.645653
v 166.96092 201.26663 35.93238
v 166.91962 201.24739 36.236965
v 166.754 201.14862 36.47779
v 166.50842 200.9968 36.590332
v 166.2487 200.8326 36.544434
v 166.04443 200.7 36.35239
v 166.31213 199.89972 36.0216
v 166.37173 199.93414 35.718773
v 166.55537 200.0381 35.490925
v 166.81386 200.18375 35.3991
v 167.07793 200.33205 35.46791
v 167.27682 200.44328 35.678913
v 167.35724 200.48763 35.97557
v 167.29764 200.45322 36.278397
v 167.11398 200.34926 36.506245
v 166.8555 200.20361 36.59807
v 166.59143 200.0553 36.52926
v 166.39255 199.94408 36.318256
v 166.73781 199.22963 35.995037
v 166.81339 199.2635 35.695705
v 167.01524 199.35446 35.47789
v 167.28926 199.47816 35.399956
v 167.56203 199.60144 35.482784
v 167.76047 199.69125 35.70418
v 167.83139 199.72356 36.004826
v 167.7558 199.68968 36.304157
v 167.55396 199.59871 36.521973
v 167.27994 199.47502 36.599907
v 167.00717 199.35175 36.51708
v 166.80873 199.26192 36.29568
v 166.96307 198.47224 36.083294
v 166.999 198.48454 35.775036
v 167.17589 198.54518 35.527065
v 167.44638 198.63791 35.40582
v 167.73798 198.73788 35.443787
v 167.97253 198.81831 35.630795
v 168.08723 198.85764 35.916733
v 168.05132 198.84534 36.22499
v 167.8744 198.7847 36.47296
v 167.60391 198.69197 36.594208
v 167.31233 198.592 36.55624
v 167.07776 198.51158 36.369232
v 167.2762 197.69954 36.136456
v 167.28633 197.70175 35.825794
v 167.443 197.75076 35.561943
v 167.7042 197.83345 35.415607
v 167.99997 197.92764 35.425995
v 168.25105 198.00813 35.59032
v 168.39017 198.05331 35.864555
v 168.38004 198.05112 36.175217
v 168.22339 198.0021 36.439068
v 167.96217 197.91942 36.585403
v 167.6664 197.82521 36.575016
v 167.41533 197.74474 36.41069
v 167.4497 196.97922 36.10034
v 167.48457 196.97049 35.800114
v 167.66766 196.9844 35.560913
v 167.9499 197.01724 35.44684
v 168.25569 197.06018 35.48845
v 168.50308 197.10173 35.674603
v 168.62578 197.13075 35.955414
v 168.59091 197.13948 36.255642
v 168.40782 197.12556 36.494843
v 168.12558 197.09274 36.608917
v 167.8198 197.04979 36.567307
v 167.5724 197.00824 36.381153
v 167.4803 196.06987 36.13392
v 167.53854 196.02231 35.827965
v 167.73627 196.02542 35.585094
v 168.02048 196.07835 35.47038
v 168.31505 196.16693 35.514565
v 168.54103 196.26743 35.705803
v 168.63788 196.35292 35.99286
v 168.57965 196.40047 36.298813
v 168.38193 196.39737 36.541683
v 168.0977 196.34444 36.6564
v 167.80313 196.25586 36.612213
v 167.57715 196.15536 36.420975
v 167.98613 195.16248 36.388607
v 168.01796 195.13367 36.060974
v 168.16699 195.20541 35.79076
v 168.39328 195.35849 35.650375
v 168.63618 195.55191 35.67743
v 168.83063 195.73381 35.864674
v 168.92451 195.85547 36.161938
v 168.89268 195.8843 36.48957
v 168.74365 195.81255 36.75978
v 168.51736 195.65945 36.90017
v 168.27446 195.46605 36.873116
v 168.08002 195.28415 36.68587
v 168.64548 194.5146 36.372097
v 168.68527 194.53899 36.06074
v 168.82883 194.66826 35.81597
v 169.03767 194.86778 35.70338
v 169.25584 195.0841 35.753128
v 169.42488 195.25926 35.951893
v 169.49951 195.34631 36.24641
v 169.45972 195.32195 36.557766
v 169.31616 195.19267 36.802532
v 169.10732 194.99313 36.915127
v 168.88914 194.77681 36.865376
v 168.72011 194.60165 36.666615
v 169.14113 193.97177 36.305756
v 169.26039 193.98741 36.03224
v 169.48044 194.08832 35.847057
v 169.7423 194.24745 35.79982
v 169.97581 194.42218 35.903194
v 170.11841 194.56566 36.129475
v 170.13187 194.63947 36.418034
v 170.0126 194.62381 36.691547
v 169.79256 194.5229 36.87673
v 169.5307 194.36377 36.923965
v 169.29718 194.18906 36.820595
v 169.15459 194.04558 36.594315
v 169.40314 193.41072 36.420086
v 169.56023 193.40793 36.165054
v 169.82617 193.44429 36.01823
v 170.1297 193.51006 36.018948
v 170.38948 193.58759 36.167023
v 170.53592 193.65614 36.42277
v 170.52977 193.69733 36.71767
v 170.37267 193.70012 36.972702
v 170.10672 193.66376 37.11953
v 169.80319 193.598 37.11881
v 169.54341 193.52046 36.970734
v 169.39697 193.45192 36.714985
v 169.46892 192.63812 36.33693
v 169.68956 192.63382 36.145588
v 169.98926 192.64932 36.092815
v 170.28773 192.6805 36.192757
v 170.50499 192.71898 36.41863
v 170.58282 192.75447 36.709908
v 170.50038 192.77745 36.988552
v 170.27974 192.78177 37.179893
v 169.98003 192.76625 37.232666
v 169.68156 192.73508 37.132725
v 169.4643 192.6966 36.906853
v 169.38647 192.6611 36.615574
v 169.62373 191.6605 36.04434
v 169.85986 191.64116 35.92594
v 170.1595 191.68645 35.97051
v 170.44237 191.78424 36.1661
v 170.63264 191.90834 36.460304
v 170.67938 192.0255 36.77429
v 170.57002 192.10431 37.023926
v 170.3339 192.12367 37.142326
v 170.03426 192.07838 37.09776
v 169.7514 191.98059 36.90217
v 169.56111 191.85649 36.607964
v 169.51439 191.73933 36.293976
v 169.96463 190.97408 36.48348
v 170.23831 190.99556 36.431522
v 170.54013 191.0687 36.5292
v 170.78922 191.17386 36.750336
v 170.91881 191.28288 37.03568
v 170.8942 191.36655 37.30877
v 170.72198 191.40245 37.496433
v 170.44829 191.38095 37.54839
v 170.14647 191.30782 37.45071
v 169.89738 191.20265 37.229576
v 169.76779 191.09363 36.944233
v 169.7924 191.00996 36.671143
v 170.28244 190.26405 36.684082
v 170.58743 190.31938 36.695415
v 170.8586 190.38321 36.863693
v 171.02328 190.43843 37.14382
v 171.03737 190.47023 37.460747
v 170.89708 190.4701 37.72954
v 170.64 190.43806 37.87819
v 170.33502 190.38272 37.86686
v 170.06386 190.3189 37.69858
v 169.89915 190.26369 37.418453
v 169.88507 190.23189 37.10153
v 170.02538 190.23201 36.832733
v 170.56145 189.39134 36.713104
v 170.86653 189.44537 36.73768
v 171.11452 189.52327 36.91577
v 171.23897 189.60417 37.19966
v 171.20653 189.6664 37.513283
v 171.02588 189.69328 37.772602
v 170.74545 189.67761 37.908134
v 170.44037 189.62358 37.88356
v 170.19237 189.54568 37.705467
v 170.06793 189.46478 37.421577
v 170.10037 189.40256 37.107956
v 170.28102 189.37567 36.848637
v 170.71921 188.62425 36.98865
v 170.99142 188.76312 37.044216
v 171.19171 188.89262 37.24344
v 171.26639 188.97806 37.53293
v 171.19547 188.99654 37.83512
v 170.99794 188.9431 38.069046
v 170.72673 188.83209 38.17202
v 170.45451 188.69322 38.11645
v 170.25424 188.56372 37.917233
v 170.17955 188.47829 37.62774
v 170.25047 188.4598 37.325546
v 170.448 188.51323 37.091625
v 171.2423 187.9561 37.006535
v 171.46603 188.1712 36.996807
v 171.6509 188.375 37.145763
v 171.74734 188.51286 37.413494
v 171.72954 188.54787 37.728256
v 171.60226 188.47064 38.005714
v 171.3996 188.30185 38.17152
v 171.17586 188.08675 38.181248
v 170.991 187.88295 38.032288
v 170.89455 187.74509 37.764557
v 170.91235 187.71007 37.449795
v 171.03963 187.78731 37.17234
v 171.69255 187.27232 37.14813
v 171.92471 187.45892 37.103394
v 172.14586 187.66504 37.217857
v 172.29675 187.83548 37.460846
v 172.33693 187.92455 37.767258
v 172.25566 187.90837 38.05498
v 172.07469 187.7913 38.24693
v 171.84253 187.60472 38.291664
v 171.62138 187.39859 38.1772
v 171.4705 187.22816 37.93421
v 171.43031 187.1391 37.6278
v 171.5116 187.15526 37.340076
v 172.1616 186.64731 37.311085
v 172.38326 186.83813 37.20652
v 172.61378 187.03865 37.262302
v 172.79144 187.19514 37.463486
v 172.86862 187.26567 37.756165
v 172.82463 187.23134 38.061913
v 172.67126 187.10135 38.29881
v 172.44963 186.91052 38.403374
v 172.21909 186.70999 38.347588
v 172.04143 186.5535 38.146404
v 171.96426 186.48297 37.85373
v 172.00824 186.51732 37.547977
v 172.82393 186.05803 37.25957
v 173.0213 186.29115 37.203297
v 173.21077 186.51416 37.3071
v 173.34157 186.66728 37.543167
v 173.37863 186.7095 37.848248
v 173.31206 186.6295 38.140594
v 173.15965 186.44872 38.34187
v 172.96228 186.21559 38.398148
v 172.7728 185.9926 38.294346
v 172.64201 185.83946 38.058277
v 172.60493 185.79724 37.753197
v 172.67152 185.87724 37.46085
v 173.49469 185.54341 37.302834
v 173.67297 185.78102 37.20639
v 173.85812 186.02037 37.272118
v 174.00053 186.1973 37.4824
v 174.06204 186.26442 37.780895
v 174.02615 186.20375 38.08762
v 173.90251 186.03154 38.32039
v 173.72421 185.79393 38.416832
v 173.53906 185.55458 38.35111
v 173.39665 185.37766 38.140823
v 173.33514 185.31053 37.84233
v 173.37103 185.3712 37.535603
v 174.07057 185.06737 37.236897
v 174.26343 185.29822 37.161736
v 174.47499 185.51056 37.240913
v 174.64857 185.6475 37.453213
v 174.73766 185.67235 37.741753
v 174.71837 185.57845 38.029217
v 174.5959 185.39095 38.23858
v 174.40303 185.1601 38.31374
v 174.19147 184.94774 38.234562
v 174.01788 184.8108 38.022263
v 173.9288 184.78595 37.733723
v 173.94809 184.87987 37.44626
v 174.64574 184.58922 37.00055
v 174.89392 184.76332 36.924847
v 175.15073 184.91237 36.993504
v 175.34735 184.99644 37.18813
v 175.43109 184.99301 37.45657
v 175.37952 184.90298 37.726894
v 175.20645 184.75049 37.926678
v 174.95827 184.5764 38.00238
v 174.70146 184.42735 37.93372
v 174.50484 184.34328 37.739094
v 174.4211 184.34671 37.470654
v 174.47267 184.43674 37.20033
v 174.86148 183.77032 37.01903
v 175.13448 183.85805 36.899883
v 175.42842 183.95004 36.939713
v 175.66454 184.02165 37.127846
v 175.77956 184.0537 37.413876
v 175.74269 184.03757 37.721157
v 175.56378 183.97762 37.967354
v 175.29079 183.8899 38.0865
v 174.99686 183.7979 38.04667
v 174.76073 183.72629 37.858536
v 174.6457 183.69424 37.57251
v 174.68259 183.71037 37.26523
v 175.105 182.84024 37.102222
v 175.32271 183.01534 36.963005
v 175.57027 183.2016 36.97517
v 175.78136 183.3491 37.135456
v 175.89938 183.41832 37.400917
v 175.89275 183.39072 37.700424
v 175.7632 183.27368 37.95372
v 175.54549 183.09857 38.09294
v 175.29793 182.91232 38.080776
v 175.08684 182.76482 37.92049
v 174.96881 182.6956 37.65503
v 174.97545 182.7232 37.355522
v 175.82639 182.3813 37.111877
v 175.88254 182.67104 36.966534
v 176.01236 182.94946 36.963642
v 176.18106 183.14197 37.103973
v 176.34344 183.19698 37.34993
v 176.456 183.09975 37.635605
v 176.48856 182.87633 37.88445
v 176.4324 182.5866 38.029793
v 176.30258 182.30817 38.032684
v 176.13388 182.11566 37.892353
v 175.9715 182.06065 37.646397
v 175.85895 182.15788 37.36072
v 176.22821 182.30013 36.684826
v 176.19693 182.59691 36.57598
v 176.31062 182.88544 36.536163
v 176.53882 183.0884 36.57604
v 176.82037 183.1514 36.68492
v 177.07983 183.05757 36.83364
v 177.24768 182.83205 36.982346
v 177.27896 182.53526 37.09119
v 177.16527 182.24675 37.131012
v 176.93707 182.0438 37.091137
v 176.65552 181.98079 36.98225
v 176.39606 182.07462 36.83353
v 176.29976 181.9725 35.999344
v 176.21144 182.26378 35.91062
v 176.28333 182.56175 35.823833
v 176.49615 182.78659 35.762234
v 176.79288 182.87804 35.742332
v 177.09401 182.81161 35.76946
v 177.31886 182.60509 35.83634
v 177.40718 182.31381 35.925068
v 177.3353 182.01584 36.011856
v 177.12247 181.791 36.073452
v 176.82574 181.69954 36.093353
v 176.52461 181.76598 36.066227
v 176.43996 181.84174 35.135204
v 176.31227 182.09355 34.973663
v 176.33443 182.38956 34.794437
v 176.50049 182.65042 34.645557
v 176.76595 182.80626 34.566914
v 177.0597 182.81529 34.57958
v 177.303 182.67513 34.680157
v 177.43066 182.4233 34.8417
v 177.40851 182.12729 35.020924
v 177.24245 181.86642 35.169804
v 176.97699 181.7106 35.248447
v 176.68326 181.70155 35.235786
v 176.88812 181.38606 34.584106
v 176.81573 181.56458 34.302563
v 176.87538 181.80994 34.018135
v 177.0511 182.0564 33.80703
v 177.29579 182.23792 33.72582
v 177.5439 182.30586 33.796257
v 177.72894 182.24202 33.99947
v 177.80135 182.0635 34.281013
v 177.7417 181.81815 34.56544
v 177.56598 181.57169 34.776546
v 177.32129 181.39017 34.85776
v 177.07317 181.32222 34.787323
v 177.47446 180.83139 34.255047
v 177.36711 180.93846 34.02139
v 177.38391 181.14107 33.749184
v 177.52034 181.38489 33.51137
v 177.73985 181.60461 33.371674
v 177.98363 181.74135 33.36752
v 178.18634 181.75847 33.500027
v 178.29367 181.6514 33.73369
v 178.27689 181.44879 34.005894
v 178.14046 181.20497 34.243706
v 177.92094 180.98524 34.383404
v 177.67717 180.84851 34.387554
v 178.00359 180.33665 33.8713
v 177.898 180.38441 33.657005
v 177.91449 180.53535 33.4131
v 178.04866 180.74902 33.204945
v 178.26454 180.96819 33.088306
v 178.50429 181.1341 33.09444
v 178.70366 181.20232 33.221703
v 178.80925 181.15456 33.435997
v 178.79274 181.00362 33.679897
v 178.65858 180.78993 33.888058
v 178.4427 180.57079 34.004696
v 178.20296 180.40488 33.99856
v 178.4108 179.82571 33.73593
v 178.38443 179.8414 33.437733
v 178.49358 179.9365 33.1709
v 178.70901 180.08548 33.006935
v 178.97302 180.24846 32.98977
v 179.21484 180.38176 33.12401
v 179.36969 180.44966 33.373672
v 179.39606 180.43396 33.671875
v 179.2869 180.33888 33.938705
v 179.07146 180.18988 34.102673
v 178.80746 180.0269 34.119835
v 178.56564 179.8936 33.9856
v 178.67937 179.11383 33.740227
v 178.69795 179.1373 33.438946
v 178.85574 179.21974 33.187336
v 179.11049 179.33908 33.052814
v 179.3939 179.46332 33.07143
v 179.63005 179.55919 33.238186
v 179.75566 179.60098 33.508408
v 179.73709 179.57751 33.80969
v 179.57928 179.49506 34.0613
v 179.32454 179.37573 34.19582
v 179.04114 179.25148 34.177208
v 178.80498 179.15562 34.01045
v 179.0831 178.25192 33.517036
v 179.10013 178.33505 33.197025
v 179.24391 178.48811 32.946957
v 179.47592 178.6701 32.83383
v 179.73398 178.83223 32.887962
v 179.94894 178.93108 33.09485
v 180.06323 178.94014 33.39905
v 180.0462 178.85701 33.719063
v 179.90242 178.70395 33.96913
v 179.67043 178.52197 34.08226
v 179.41235 178.35983 34.028126
v 179.19739 178.26099 33.82124
v 179.70358 177.5975 33.287132
v 179.72621 177.66826 33.00288
v 179.85983 177.82997 32.780174
v 180.06862 178.03928 32.67869
v 180.29666 178.24013 32.725624
v 180.48282 178.37868 32.908394
v 180.57722 178.41782 33.17803
v 180.5546 178.34705 33.46228
v 180.42097 178.18535 33.684986
v 180.21219 177.97603 33.78647
v 179.98415 177.77519 33.73954
v 179.79799 177.63664 33.55677
v 180.21373 177.0642 33.15103
v 180.34175 177.1464 32.8801
v 180.56686 177.29022 32.72156
v 180.82875 177.45714 32.717896
v 181.05725 177.60242 32.87008
v 181.19112 177.68713 33.13734
v 181.19449 177.68858 33.448067
v 181.06647 177.60637 33.718998
v 180.84135 177.46254 33.877537
v 180.57945 177.29562 33.881203
v 180.35097 177.15034 33.72902
v 180.2171 177.06564 33.461758
v 180.45618 176.46562 33.441914
v 180.49965 176.50319 33.144337
v 180.68742 176.5664 32.89752
v 180.96921 176.63832 32.767593
v 181.26949 176.69968 32.78937
v 181.5078 176.73404 32.95702
v 181.62029 176.73218 33.22562
v 181.57683 176.69461 33.523197
v 181.38904 176.6314 33.770016
v 181.10725 176.55946 33.89994
v 180.80699 176.49811 33.878162
v 180.56868 176.46376 33.71051
v 180.51476 175.58398 33.320328
v 180.48615 175.6343 33.004753
v 180.61096 175.71881 32.72278
v 180.8558 175.8149 32.54996
v 181.15503 175.8968 32.5326
v 181.42848 175.9426 32.675358
v 181.60289 175.93999 32.939972
v 181.63152 175.88968 33.255547
v 181.50668 175.80516 33.53752
v 181.26184 175.70908 33.710342
v 180.96262 175.62717 33.7277
v 180.68916 175.58138 33.584946
v 180.99812 174.68211 33.146805
v 180.97256 174.69826 32.8458
v 181.07562 174.80396 32.56444
v 181.27968 174.97089 32.37813
v 181.53008 175.1543 32.33679
v 181.75969 175.30507 32.451485
v 181.90703 175.3828 32.691494
v 181.93259 175.36665 32.992504
v 181.82953 175.26094 33.273857
v 181.62546 175.09402 33.460167
v 181.37508 174.9106 33.50151
v 181.14545 174.75983 33.386814
v 181.57 174.08826 33.197933
v 181.5546 174.08403 32.884876
v 181.66812 174.16962 32.604797
v 181.88016 174.32207 32.432743
v 182.1339 174.50055 32.41482
v 182.36134 174.65723 32.55583
v 182.50156 174.75012 32.817986
v 182.51695 174.75435 33.131046
v 182.40344 174.66876 33.411125
v 182.1914 174.51631 33.583176
v 181.93767 174.33783 33.601097
v 181.71022 174.18115 33.46009
v 181.94162 173.39696 33.37724
v 181.86559 173.42351 33.118725
v 181.93646 173.51434 32.84547
v 182.13525 173.64511 32.6307
v 182.4087 173.78078 32.53195
v 182.68353 173.885 32.575695
v 182.8861 173.92982 32.750202
v 182.96213 173.90326 33.008717
v 182.89125 173.81244 33.28197
v 182.69246 173.68166 33.496742
v 182.419 173.546 33.59549
v 182.14418 173.44179 33.551746
v 182.24117 172.63896 32.93065
v 182.17192 172.67435 32.628952
v 182.24887 172.77446 32.344193
v 182.45139 172.91248 32.152668
v 182.7252 173.0514 32.105698
v 182.99696 173.15404 32.21587
v 183.19385 173.19286 32.453663
v 183.26308 173.15746 32.75536
v 183.18613 173.05734 33.04012
v 182.98361 172.91933 33.231644
v 182.7098 172.7804 33.278614
v 182.43803 172.67778 33.16844
v 182.64247 171.81825 32.717228
v 182.62712 171.87544 32.400093
v 182.742 172.01205 32.133682
v 182.95636 172.19148 31.98938
v 183.21275 172.36566 32.00585
v 183.44246 172.48792 32.178684
v 183.58397 172.52547 32.461567
v 183.59932 172.46828 32.7787
v 183.48444 172.33167 33.045113
v 183.27008 172.15224 33.189415
v 183.01369 171.97806 33.172943
v 182.78397 171.8558 33.00011
v 183.24312 171.14767 32.510002
v 183.23027 171.19005 32.192616
v 183.33238 171.33257 31.908987
v 183.52206 171.53705 31.73512
v 183.74852 171.7487 31.7176
v 183.95103 171.9108 31.861122
v 184.07538 171.97993 32.127228
v 184.08821 171.93756 32.44462
v 183.98611 171.79503 32.728245
v 183.79642 171.59056 32.90211
v 183.56998 171.3789 32.919632
v 183.36745 171.2168 32.776108
v 183.8354 170.5423 32.430897
v 183.88133 170.58653 32.126434
v 184.02838 170.73248 31.894882
v 184.23718 170.94106 31.79828
v 184.45175 171.15636 31.862513
v 184.61462 171.3207 32.07037
v 184.68214 171.39005 32.366154
v 184.63623 171.34581 32.670616
v 184.48917 171.19986 32.90217
v 184.28038 170.9913 32.99877
v 184.0658 170.776 32.934536
v 183.90292 170.61165 32.72668
v 184.43611 169.94038 32.401196
v 184.49217 169.9972 32.101044
v 184.64609 170.15326 31.88101
v 184.85663 170.36676 31.800056
v 185.06737 170.58049 31.879871
v 185.22186 170.73717 32.099068
v 185.27869 170.79483 32.398914
v 185.22263 170.738 32.699066
v 185.06871 170.58194 32.9191
v 184.85817 170.36844 33.000053
v 184.64743 170.15472 32.92024
v 184.49295 169.99803 32.701042
v 185.06685 169.32794 32.399754
v 185.12016 169.38824 32.099785
v 185.26569 169.55284 31.880255
v 185.46443 169.7776 31.799988
v 185.66315 170.00232 31.880491
v 185.80856 170.16678 32.100193
v 185.86174 170.2269 32.400223
v 185.80843 170.16658 32.70019
v 185.6629 170.002 32.91972
v 185.46416 169.77724 32.99999
v 185.26544 169.55252 32.919487
v 185.12003 169.38806 32.699783
v 185.77203 168.76164 32.399868
v 185.81927 168.82677 32.099888
v 185.94824 169.00458 31.880322
v 186.1244 169.24744 31.800003
v 186.30054 169.49026 31.880457
v 186.42946 169.668 32.10012
v 186.47662 169.733 32.40014
v 186.42938 169.6679 32.70012
v 186.3004 169.49008 32.919685
v 186.12424 169.24722 33.000004
v 185.9481 169.0044 32.91955
v 185.81918 168.82666 32.699886
v 186.46904 168.3205 32.28996
v 186.55179 168.42593 32.00979
v 186.70993 168.62747 31.834177
v 186.90108 168.87108 31.810177
v 187.07404 169.09149 31.94422
v 187.18245 169.22964 32.20039
v 187.19727 169.24852 32.510044
v 187.11452 169.14307 32.79021
v 186.95638 168.94154 32.965824
v 186.76521 168.69794 32.989822
v 186.59225 168.47752 32.85578
v 186.48386 168.33937 32.599613
v 187.13525 167.6973 32.436825
v 187.17342 167.747 32.135426
v 187.28603 167.9197 31.906971
v 187.4429 168.16913 31.812672
v 187.60204 168.42848 31.877796
v 187.72075 168.62822 32.084896
v 187.76727 168.71486 32.378475
v 187.72911 168.66516 32.679874
v 187.6165 168.49246 32.90833
v 187.45961 168.24303 33.00263
v 187.30049 167.98367 32.937504
v 187.18176 167.78394 32.730404
v 187.97815 167.37285 32.424885
v 188.0566 167.41849 32.137306
v 188.18523 167.59601 31.924223
v 188.32957 167.85786 31.842735
v 188.45094 168.13388 31.914673
v 188.51685 168.3501 32.120766
v 188.50958 168.44858 32.405785
v 188.43114 168.40294 32.693363
v 188.3025 168.2254 32.906445
v 188.15816 167.96355 32.987934
v 188.03679 167.68755 32.915997
v 187.9709 167.47133 32.709904
v 188.48854 167.07724 32.64284
v 188.56323 167.07935 32.36939
v 188.73631 167.18889 32.163933
v 188.96141 167.37651 32.081524
v 189.1782 167.59193 32.14425
v 189.32863 167.77745 32.335297
v 189.37234 167.88335 32.603474
v 189.29765 167.88124 32.87693
v 189.12456 167.7717 33.082386
v 188.89946 167.58408 33.164795
v 188.68266 167.36865 33.10207
v 188.53226 167.18314 32.911022
v 188.80226 166.4836 32.760353
v 188.84422 166.49977 32.45126
v 189.01912 166.58026 32.20689
v 189.28006 166.70349 32.092724
v 189.55713 166.83647 32.139355
v 189.7761 166.94353 32.334282
v 189.87828 166.996 32.625282
v 189.83632 166.97983 32.934376
v 189.66142 166.89934 33.178745
v 189.40048 166.7761 33.29291
v 189.12341 166.64313 33.24628
v 188.90445 166.53607 33.051353
v 189.1833 165.62964 32.931385
v 189.16393 165.64862 32.638405
v 189.27722 165.74985 32.373528
v 189.49283 165.90619 32.207726
v 189.75296 166.07576 32.185425
v 189.98793 166.21313 32.312603
v 190.13478 166.28148 32.555183
v 190.15414 166.2625 32.848164
v 190.04085 166.16129 33.11304
v 189.82524 166.00494 33.278843
v 189.56511 165.83536 33.301144
v 189.33014 165.698 33.173965
v 189.93863 164.85097 32.98198
v 189.84244 164.93564 32.7732
v 189.85258 165.13287 32.560635
v 189.96635 165.38982 32.40124
v 190.15326 165.63763 32.337723
v 190.36322 165.80992 32.387108
v 190.53998 165.8605 32.536156
v 190.63617 165.77583 32.744934
v 190.62602 165.5786 32.9575
v 190.51225 165.32164 33.116898
v 190.32535 165.07382 33.180412
v 190.11537 164.90155 33.13103
v 190.76949 164.49487 32.101265
v 190.58698 164.57768 31.8906
v 190.47458 164.79692 31.737833
v 190.4624 165.09384 31.683893
v 190.55373 165.38889 31.743235
v 190.72406 165.603 31.89996
v 190.92776 165.6788 32.11207
v 191.11028 165.596 32.32273
v 191.22267 165.37675 32.475502
v 191.23485 165.07983 32.529438
v 191.14354 164.78479 32.470097
v 190.9732 164.57068 32.313374
v 191.54526 164.5077 31.59299
v 191.38191 164.50455 31.37313
v 191.25003 164.65663 31.15282
v 191.18494 164.92317 30.991093
v 191.20407 165.23277 30.931282
v 191.3023 165.50247 30.989416
v 191.45334 165.66 31.149914
v 191.61667 165.66316 31.369776
v 191.74855 165.51108 31.590084
v 191.81364 165.24454 31.751812
v 191.79451 164.93494 31.811623
v 191.69627 164.66524 31.75349
v 192.08275 164.39215 31.202913
v 192.02303 164.44661 30.928534
v 192.02858 164.63736 30.70217
v 192.09792 164.91331 30.584476
v 192.21243 165.20052 30.60699
v 192.34148 165.42201 30.763678
v 192.45045 165.51845 31.012556
v 192.51016 165.464 31.286936
v 192.50461 165.27324 31.513298
v 192.43529 164.99728 31.630991
v 192.32076 164.71008 31.608479
v 192.19173 164.48859 31.45179
v 192.61673 164.0657 31.008226
v 192.64233 164.18388 30.743559
v 192.76234 164.39435 30.557068
v 192.94461 164.6407 30.498726
v 193.14029 164.85693 30.584166
v 193.29695 164.9851 30.790491
v 193.3726 164.99088 31.06242
v 193.34698 164.8727 31.327087
v 193.22697 164.66223 31.513577
v 193.04471 164.41588 31.571918
v 192.84903 164.19965 31.48648
v 192.69238 164.07147 31.280155
v 193.12564 163.53056 30.74328
v 193.18925 163.64456 30.44143
v 193.35074 163.83775 30.239561
v 193.56683 164.05836 30.191767
v 193.77963 164.24727 30.310854
v 193.93211 164.35388 30.56491
v 193.98343 164.34961 30.885864
v 193.91982 164.2356 31.187716
v 193.75833 164.04242 31.389584
v 193.54224 163.82181 31.437378
v 193.32944 163.63289 31.318293
v 193.17696 163.52629 31.064234
v 193.79198 162.89316 30.770575
v 193.86778 163.00334 30.489021
v 194.02267 163.20697 30.312016
v 194.21513 163.44948 30.28699
v 194.39362 163.66588 30.420647
v 194.51028 163.7982 30.677174
v 194.53387 163.81097 30.987835
v 194.45808 163.7008 31.269388
v 194.30319 163.49718 31.446392
v 194.11073 163.25467 31.471418
v 193.93225 163.03827 31.337763
v 193.81558 162.90594 31.081236
v 194.67128 162.32967 30.725605
v 194.71791 162.43684 30.438587
v 194.80482 162.6659 30.248209
v 194.90877 162.9554 30.205477
v 195.00186 163.22781 30.321846
v 195.05917 163.41013 30.566132
v 195.06534 163.4535 30.87288
v 195.0187 163.34631 31.159897
v 194.93178 163.11728 31.350277
v 194.82784 162.82777 31.393007
v 194.73474 162.55536 31.27664
v 194.67744 162.37303 31.032352
v 195.66353 162.24207 30.725666
v 195.69351 162.41559 30.47141
v 195.72537 162.69397 30.338589
v 195.75056 163.00261 30.362787
v 195.76234 163.25882 30.537525
v 195.75757 163.39394 30.815979
v 195.7375 163.37177 31.123539
v 195.70752 163.19823 31.377794
v 195.67566 162.91985 31.510616
v 195.65047 162.6112 31.486418
v 195.63867 162.355 31.31168
v 195.64346 162.21988 31.033226
v 196.38077 162.22328 30.653524
v 196.43376 162.41074 30.411833
v 196.51639 162.68834 30.299788
v 196.6065 162.9817 30.34741
v 196.67998 163.21223 30.541939
v 196.71712 163.31815 30.831253
v 196.70796 163.27106 31.137829
v 196.65497 163.0836 31.37952
v 196.57234 162.806 31.491566
v 196.48221 162.51263 31.443943
v 196.40874 162.28212 31.249413
v 196.37161 162.1762 30.9601
v 197.03944 161.84302 30.63828
v 197.1304 162.02524 30.403774
v 197.26115 162.28813 30.30252
v 197.39664 162.56128 30.36165
v 197.50058 162.77147 30.565321
v 197.54512 162.8624 30.85896
v 197.51833 162.8097 31.163883
v 197.42737 162.62749 31.398392
v 197.29663 162.36458 31.499645
v 197.16113 162.09143 31.440516
v 197.05719 161.88124 31.236845
v 197.01265 161.79031 30.943207
v 197.84677 161.53076 30.584309
v 197.94011 161.73651 30.371206
v 198.06508 162.01169 30.299627
v 198.18817 162.28255 30.38875
v 198.27643 162.47652 30.614695
v 198.3062 162.54161 30.91692
v 198.26949 162.4604 31.214443
v 198.17615 162.25464 31.427546
v 198.0512 161.97946 31.499125
v 197.92809 161.7086 31.410002
v 197.83983 161.51465 31.184057
v 197.81006 161.44954 30.881832
v 198.56375 161.29668 30.469671
v 198.72784 161.51286 30.318342
v 198.91661 161.75946 30.32317
v 199.07945 161.97037 30.48286
v 199.17274 162.08908 30.754625
v 199.1715 162.0838 31.065645
v 199.07603 161.95593 31.33258
v 198.91193 161.73975 31.48391
v 198.72316 161.49315 31.479082
v 198.56032 161.28224 31.319391
v 198.46703 161.16353 31.047626
v 198.46828 161.16881 30.736609
v 198.97652 160.74197 30.624763
v 199.17064 160.90173 30.42036
v 199.41959 161.08447 30.357265
v 199.65666 161.24124 30.452381
v 199.81834 161.33003 30.680225
v 199.86131 161.32706 30.979744
v 199.77403 161.2331 31.270683
v 199.57993 161.07335 31.475086
v 199.33096 160.89061 31.538181
v 199.09389 160.73384 31.443066
v 198.9322 160.64505 31.215221
v 198.88924 160.64803 30.915703
v 199.35544 160.10057 30.628757
v 199.5192 160.31042 30.48654
v 199.75763 160.50862 30.450623
v 200.00685 160.64207 30.53063
v 200.20006 160.675 30.705124
v 200.2855 160.59859 30.92735
v 200.2403 160.43332 31.13776
v 200.07652 160.22346 31.279976
v 199.83809 160.02527 31.315893
v 199.58888 159.89183 31.235886
v 199.39566 159.8589 31.061392
v 199.31023 159.9353 30.839167
v 199.90094 159.5343 29.872942
v 200.00581 159.77264 29.625542
v 200.19614 160.01582 29.514236
v 200.42091 160.1987 29.56885
v 200.61992 160.27223 29.774748
v 200.73982 160.21677 30.07676
v 200.7485 160.04712 30.393963
v 200.64363 159.80878 30.641361
v 200.45331 159.5656 30.752666
v 200.22853 159.38274 30.698053
v 200.02953 159.30919 30.492157
v 199.90962 159.36467 30.190144
v 200.63446 159.01958 29.610367
v 200.77585 159.2636 29.487759
v 200.96437 159.5093 29.503872
v 201.14952 159.69081 29.65439
v 201.28168 159.75954 29.898981
v 201.32542 159.69704 30.172108
v 201.26907 159.52007 30.400585
v 201.12769 159.27605 30.523193
v 200.93915 159.03035 30.50708
v 200.75401 158.84883 30.356562
v 200.62186 158.7801 30.11197
v 200.5781 158.8426 29.838844
v 201.29616 158.54118 29.491608
v 201.4391 158.76732 29.319542
v 201.63748 159.00618 29.273075
v 201.83813 159.19376 29.36466
v 201.9873 159.27979 29.569754
v 202.04501 159.24123 29.833403
v 201.99579 159.0884 30.084963
v 201.85284 158.86226 30.257027
v 201.65446 158.6234 30.303493
v 201.45381 158.43584 30.21191
v 201.30464 158.3498 30.006815
v 201.24693 158.38837 29.743166
v 201.90395 157.99826 29.183613
v 202.09943 158.2075 29.029093
v 202.32375 158.41895 29.03272
v 202.5168 158.57593 29.193523
v 202.62685 158.6364 29.468416
v 202.6244 158.58414 29.783737
v 202.51013 158.43317 30.055002
v 202.31465 158.22392 30.209522
v 202.09033 158.01248 30.205894
v 201.89728 157.8555 30.045092
v 201.78723 157.79503 29.770199
v 201.78967 157.84729 29.454878
v 202.59015 157.40193 29.18473
v 202.80135 157.61362 29.100569
v 203.01398 157.82657 29.177166
v 203.17107 157.9837 29.393995
v 203.23053 158.04294 29.69296
v 203.17642 157.98839 29.993954
v 203.02324 157.83469 30.216322
v 202.81204 157.62299 30.300484
v 202.59941 157.41005 30.223888
v 202.44232 157.2529 30.007057
v 202.38286 157.19366 29.708092
v 202.43697 157.24821 29.407099
v 203.14523 156.81662 29.25661
v 203.34857 157.03084 29.136776
v 203.56706 157.2421 29.176964
v 203.7422 157.39377 29.36641
v 203.82704 157.44525 29.654346
v 203.79884 157.38272 29.963627
v 203.66518 157.22293 30.211376
v 203.46185 157.00871 30.331211
v 203.24335 156.79747 30.291021
v 203.0682 156.64578 30.101578
v 202.98338 156.59431 29.813639
v 203.01157 156.65685 29.50436
v 203.63506 156.34634 29.234417
v 203.82504 156.5774 29.080593
v 204.06126 156.76825 29.09423
v 204.28044 156.86777 29.271677
v 204.42383 156.84927 29.565386
v 204.453 156.71774 29.896656
v 204.36017 156.50839 30.176725
v 204.1702 156.27734 30.33055
v 203.93398 156.08649 30.31691
v 203.7148 155.98697 30.139465
v 203.57141 156.00546 29.845757
v 203.54222 156.137 29.514486
v 204.05739 155.95016 28.472586
v 204.2681 156.16698 28.255598
v 204.53024 156.31946 28.17668
v 204.77357 156.36676 28.256975
v 204.93289 156.29617 28.474972
v 204.9655 156.12665 28.772255
v 204.86267 155.9036 29.06917
v 204.65196 155.68677 29.286156
v 204.38982 155.53429 29.365074
v 204.14648 155.487 29.284779
v 203.98717 155.55757 29.066784
v 203.95456 155.7271 28.769499
v 204.50879 155.20428 28.10098
v 204.71735 155.41139 27.930573
v 204.9699 155.58496 27.929892
v 205.19873 155.6785 28.099121
v 205.34258 155.66692 28.392916
v 205.36285 155.55334 28.732553
v 205.25415 155.3682 29.027029
v 205.0456 155.1611 29.19744
v 204.79306 154.98753 29.19812
v 204.56421 154.894 29.02889
v 204.42036 154.90558 28.735096
v 204.40009 155.01915 28.395456
v 205.27502 154.62895 27.903124
v 205.49174 154.85135 27.908024
v 205.69249 155.02675 28.06892
v 205.82349 155.10817 28.342697
v 205.84962 155.07379 28.656
v 205.7639 154.93283 28.924877
v 205.5893 154.72305 29.077286
v 205.37259 154.50066 29.072384
v 205.17184 154.32526 28.91149
v 205.04085 154.24384 28.63771
v 205.01471 154.27821 28.324408
v 205.10042 154.41917 28.05553
v 205.99893 154.10083 27.928326
v 206.17253 154.35408 27.965393
v 206.3205 154.54677 28.145607
v 206.40317 154.62727 28.42068
v 206.3984 154.57402 28.716902
v 206.30746 154.40128 28.954906
v 206.15474 154.15532 29.070917
v 205.98114 153.90207 29.03385
v 205.83318 153.70938 28.853636
v 205.7505 153.62889 28.578566
v 205.75526 153.68214 28.282341
v 205.8462 153.85489 28.044336
v 206.76912 153.86038 27.799948
v 206.91652 154.10794 27.91427
v 207.0393 154.25887 28.151817
v 207.10457 154.2727 28.448935
v 207.09483 154.14577 28.726013
v 207.01271 153.91206 28.908806
v 206.88019 153.6342 28.948338
v 206.7328 153.38664 28.834013
v 206.61002 153.23573 28.596466
v 206.54475 153.22188 28.299349
v 206.55449 153.34882 28.022272
v 206.63661 153.58253 27.839478
v 207.5534 153.63103 27.67336
v 207.64136 153.85757 27.852179
v 207.70888 153.95508 28.128561
v 207.73787 153.89738 28.428455
v 207.72057 153.69997 28.671503
v 207.6616 153.41573 28.79258
v 207.57678 153.12082 28.759243
v 207.48883 152.89426 28.580425
v 207.42131 152.79677 28.304043
v 207.39232 152.85445 28.004148
v 207.40962 153.05186 27.7611
v 207.46858 153.3361 27.640024
v 208.37003 153.59772 27.592468
v 208.46179 153.8209 27.77836
v 208.53929 153.91235 28.051746
v 208.58174 153.84753 28.339376
v 208.57777 153.64383 28.564177
v 208.52844 153.35582 28.665915
v 208.44698 153.06068 28.617329
v 208.3552 152.83748 28.431438
v 208.2777 152.74605 28.15805
v 208.23526 152.81085 27.870422
v 208.23923 153.01456 27.64562
v 208.28856 153.30257 27.543882
v 209.1424 153.18922 27.3146
v 209.28613 153.41235 27.47583
v 209.39198 153.52332 27.745731
v 209.43156 153.4924 28.051981
v 209.3943 153.3279 28.31252
v 209.29015 153.07387 28.457539
v 209.14702 152.79839 28.448177
v 209.00328 152.57526 28.286945
v 208.89743 152.4643 28.017046
v 208.85783 152.4952 27.710796
v 208.89511 152.65971 27.450256
v 208.99927 152.91374 27.305239
v 209.83296 152.71996 27.331896
v 210.03493 152.9241 27.415802
v 210.19525 153.03441 27.645256
v 210.271 153.02133 27.958773
v 210.24187 152.88835 28.272345
v 210.11565 152.67113 28.501953
v 209.92618 152.42784 28.586073
v 209.72423 152.2237 28.502167
v 209.5639 152.11339 28.272713
v 209.48816 152.12648 27.959196
v 209.51729 152.25945 27.645624
v 209.6435 152.47668 27.416016
v 210.29526 152.28906 27.430134
v 210.54427 152.4182 27.426878
v 210.7488 152.42964 27.52372
v 210.85405 152.32033 27.694715
v 210.8318 152.11957 27.894043
v 210.68805 151.88115 28.068295
v 210.46127 151.66895 28.170778
v 210.21225 151.53983 28.174034
v 210.00772 151.52838 28.07719
v 209.90248 151.63768 27.906197
v 209.92471 151.83844 27.70687
v 210.06848 152.07687 27.532618
v 210.79224 151.8546 26.378721
v 211.0362 151.976 26.51411
v 211.2378 151.9691 26.763908
v 211.34302 151.83575 27.061178
v 211.32367 151.61168 27.326271
v 211.18495 151.35693 27.488153
v 210.964 151.13976 27.50345
v 210.72005 151.01836 27.368061
v 210.51845 151.02525 27.118265
v 210.41322 151.1586 26.820993
v 210.43256 151.38268 26.5559
v 210.57129 151.63742 26.394018
v 211.41136 151.3749 25.943136
v 211.61305 151.50566 26.126238
v 211.76302 151.50415 26.411772
v 211.82108 151.37077 26.72323
v 211.77164 151.14125 26.977156
v 211.62799 150.87709 27.105513
v 211.42859 150.64908 27.073904
v 211.2269 150.5183 26.890802
v 211.07693 150.5198 26.605268
v 211.01889 150.65318 26.29381
v 211.06831 150.8827 26.039885
v 211.21196 151.14687 25.911528
v 212.17548 150.93745 25.853926
v 212.31395 151.10876 26.066225
v 212.4012 151.14827 26.368324
v 212.41385 151.0454 26.679276
v 212.34851 150.82768 26.915758
v 212.22269 150.5535 27.01441
v 212.0701 150.29628 26.948793
v 211.93163 150.12497 26.736492
v 211.84438 150.08546 26.434393
v 211.83173 150.18835 26.123444
v 211.89706 150.40605 25.88696
v 212.02289 150.68025 25.78831
v 212.9455 150.59595 25.759926
v 213.08588 150.75325 25.955976
v 213.1719 150.77617 26.22152
v 213.18054 150.65852 26.485405
v 213.10948 150.43187 26.676922
v 212.97774 150.15692 26.744757
v 212.82063 149.90736 26.67073
v 212.68025 149.75005 26.474682
v 212.59421 149.72714 26.209137
v 212.58557 149.84479 25.945253
v 212.65665 150.07144 25.753735
v 212.78839 150.34639 25.6859
v 213.74078 150.14317 25.44567
v 213.89026 150.28241 25.652262
v 213.95364 150.30487 25.935455
v 213.91396 150.20454 26.219364
v 213.78183 150.0083 26.42792
v 213.59267 149.76872 26.505236
v 213.39716 149.55 26.430597
v 213.24768 149.41077 26.224005
v 213.1843 149.38829 25.940811
v 213.22398 149.48863 25.656902
v 213.35611 149.68488 25.448347
v 213.54527 149.92445 25.37103
v 214.39378 149.42294 25.644737
v 214.53319 149.5766 25.872444
v 214.56491 149.63525 26.166504
v 214.48042 149.58318 26.44812
v 214.30237 149.43431 26.641834
v 214.07846 149.22856 26.695742
v 213.8687 149.02104 26.595398
v 213.72928 148.86737 26.367691
v 213.69757 148.80872 26.073633
v 213.78206 148.86081 25.792017
v 213.9601 149.00967 25.5983
v 214.184 149.21542 25.544394
v 215.06975 148.91295 25.78017
v 215.1527 149.02716 26.073633
v 215.12175 149.03262 26.388775
v 214.98518 148.92787 26.641155
v 214.7796 148.74098 26.763145
v 214.56007 148.52202 26.722063
v 214.38544 148.32967 26.528912
v 214.30247 148.21547 26.235449
v 214.33342 148.21 25.920307
v 214.46999 148.31476 25.667929
v 214.67558 148.50165 25.545937
v 214.8951 148.72061 25.58702
v 215.78838 148.3396 26.002344
v 215.74431 148.42944 26.253693
v 215.58504 148.4107 26.477
v 215.35324 148.2884 26.612429
v 215.11102 148.09534 26.62369
v 214.9233 147.8832 26.507769
v 214.84036 147.70886 26.295725
v 214.88443 147.61902 26.044376
v 215.04369 147.63776 25.82107
v 215.27548 147.76004 25.68564
v 215.5177 147.95312 25.67438
v 215.70543 148.16525 25.7903
v 216.282 147.6413 26.486134
v 216.23164 147.7082 26.807724
v 216.05005 147.69531 27.036844
v 215.78587 147.60606 27.112097
v 215.50989 147.46436 27.013323
v 215.29607 147.30818 26.766985
v 215.20168 147.17937 26.439093
v 215.25203 147.11244 26.117502
v 215.43362 147.12534 25.888384
v 215.69781 147.2146 25.81313
v 215.97379 147.35631 25.911903
v 216.18762 147.51248 26.158241
v 216.42834 146.96082 26.482674
v 216.5126 146.94664 26.74392
v 216.46407 146.84244 27.005098
v 216.2957 146.67613 27.19623
v 216.05264 146.49226 27.2661
v 215.80003 146.34013 27.195986
v 215.60553 146.26048 27.004675
v 215.52127 146.27466 26.74343
v 215.56981 146.37886 26.48225
v 215.73817 146.54517 26.291119
v 215.98123 146.72903 26.221249
v 216.23384 146.88116 26.291363
v 216.90921 146.65662 26.102932
v 216.9911 146.58122 26.41371
v 216.9755 146.38728 26.684246
v 216.8666 146.12677 26.842049
v 216.69357 145.86948 26.844837
v 216.50278 145.68436 26.691862
v 216.34535 145.621 26.424114
v 216.26346 145.6964 26.113337
v 216.27907 145.89035 25.8428
v 216.38797 146.15086 25.684998
v 216.561 146.40814 25.682209
v 216.75179 146.59326 25.835184
v 217.48492 146.24356 25.736671
v 217.55511 146.3208 26.031206
v 217.5685 146.24792 26.335566
v 217.52151 146.04443 26.568197
v 217.42674 145.76486 26.666765
v 217.30957 145.48413 26.60486
v 217.2014 145.27745 26.39907
v 217.13123 145.20021 26.104534
v 217.11783 145.2731 25.800177
v 217.16483 145.4766 25.567545
v 217.2596 145.75616 25.468977
v 217.37677 146.0369 25.530882
v 218.20427 145.93759 25.656425
v 218.21628 146.11063 25.914146
v 218.21353 146.1323 26.224037
v 218.19678 145.9968 26.503061
v 218.1705 145.74046 26.676458
v 218.14175 145.43195 26.697762
v 218.11823 145.15393 26.561268
v 218.10622 144.98091 26.303547
v 218.10896 144.95924 25.993656
v 218.1257 145.09473 25.71463
v 218.15198 145.35107 25.541235
v 218.18074 145.65958 25.51993
v 218.98149 146.06516 25.711645
v 218.985 146.19751 25.99266
v 218.994 146.17174 26.30197
v 219.00607 145.99472 26.556694
v 219.01799 145.71391 26.688581
v 219.02657 145.40454 26.66229
v 219.02948 145.1495 26.484869
v 219.02597 145.01714 26.203854
v 219.01698 145.04292 25.894543
v 219.0049 145.21992 25.639818
v 218.99298 145.50075 25.507933
v 218.9844 145.81012 25.534222
v 219.79431 146.12718 25.790422
v 219.85849 146.1959 26.086227
v 219.92073 146.10397 26.376492
v 219.96436 145.87604 26.58344
v 219.97768 145.57315 26.65162
v 219.9571 145.27649 26.562765
v 219.90819 145.06554 26.340681
v 219.844 144.99681 26.044876
v 219.78175 145.08873 25.754612
v 219.73813 145.31668 25.547663
v 219.72482 145.61957 25.479483
v 219.74538 145.91623 25.568338
v 220.57254 146.1749 25.554985
v 220.68404 146.18489 25.842543
v 220.78268 146.03833 26.100138
v 220.84204 145.7745 26.258749
v 220.8462 145.46408 26.275875
v 220.79408 145.19025 26.146927
v 220.6996 145.02638 25.906458
v 220.5881 145.01639 25.6189
v 220.48947 145.16295 25.361305
v 220.4301 145.42677 25.202694
v 220.42593 145.7372 25.185568
v 220.47807 146.01103 25.314516
v 221.42567 146.15393 25.212494
v 221.47182 146.1937 25.51029
v 221.50705 146.07433 25.7899
v 221.52191 145.82779 25.976398
v 221.51245 145.52014 26.019817
v 221.48119 145.23384 25.90852
v 221.4365 145.04558 25.67233
v 221.39035 145.00581 25.374535
v 221.35512 145.12518 25.094927
v 221.34026 145.37172 24.908426
v 221.34972 145.67935 24.86501
v 221.38098 145.96567 24.976305
v 222.45288 145.98718 25.182095
v 222.48888 146.0767 25.47748
v 222.46674 146.0166 25.78162
v 222.39243 145.82295 26.013023
v 222.28584 145.54765 26.109682
v 222.17554 145.26447 26.045698
v 222.09108 145.04927 25.838217
v 222.05508 144.95975 25.542831
v 222.07721 145.01985 25.23869
v 222.15154 145.21352 25.007288
v 222.25812 145.48882 24.91063
v 222.36842 145.77199 24.974611
v 223.27736 145.4467 25.126085
v 223.35309 145.4489 25.442444
v 223.31998 145.33368 25.74967
v 223.18689 145.13193 25.96544
v 222.9895 144.8977 26.03194
v 222.78069 144.69377 25.93135
v 222.6164 144.57475 25.690624
v 222.54066 144.57256 25.374266
v 222.57378 144.68777 25.06704
v 222.70686 144.88951 24.851269
v 222.90425 145.12375 24.78477
v 223.11307 145.32768 24.885359
v 223.75291 144.81296 24.807371
v 223.86642 144.88327 25.093285
v 223.88182 144.82867 25.406147
v 223.79497 144.66382 25.662127
v 223.62917 144.43286 25.792635
v 223.42883 144.1977 25.762701
v 223.24763 144.02132 25.580347
v 223.13414 143.951 25.294436
v 223.11874 144.0056 24.981573
v 223.20558 144.17046 24.725594
v 223.37138 144.40141 24.595085
v 223.57173 144.63658 24.625017
v 224.38538 144.47012 24.924551
v 224.40784 144.53172 25.228153
v 224.37874 144.44127 25.523863
v 224.30588 144.22298 25.732445
v 224.20876 143.93535 25.79801
v 224.11342 143.65544 25.702991
v 224.0454 143.45827 25.472847
v 224.02293 143.39667 25.169245
v 224.05203 143.48712 24.873535
v 224.1249 143.70541 24.664953
v 224.22202 143.99306 24.599388
v 224.31735 144.27295 24.694408
v 225.16678 144.39104 24.890217
v 225.18475 144.47559 25.18853
v 225.16893 144.40298 25.490097
v 225.12354 144.1927 25.714111
v 225.06075 143.90108 25.800549
v 224.99738 143.60625 25.72625
v 224.95041 143.3872 25.511122
v 224.93243 143.30266 25.212809
v 224.94826 143.37526 24.911242
v 224.99365 143.58554 24.68723
v 225.05644 143.87717 24.60079
v 225.11981 144.172 24.67509
v 225.94069 144.12288 24.898258
v 225.95377 144.20316 25.198004
v 225.94121 144.12471 25.498255
v 225.90637 143.90858 25.71856
v 225.85861 143.61266 25.799889
v 225.8107 143.31625 25.720448
v 225.7755 143.09879 25.501524
v 225.76242 143.01851 25.201778
v 225.77498 143.09695 24.901527
v 225.8098 143.3131 24.681223
v 225.85757 143.60901 24.599894
v 225.90547 143.90541 24.679335
v 226.85463 144.12079 24.90017
v 226.8778 144.19771 25.200186
v 226.85457 144.1207 25.50017
v 226.79112 143.9104 25.71974
v 226.70448 143.62317 25.800066
v 226.61784 143.33595 25.719622
v 226.55446 143.12573 25.499962
v 226.53127 143.04883 25.199947
v 226.55452 143.12584 24.899963
v 226.61797 143.33614 24.680391
v 226.7046 143.62337 24.600065
v 226.79123 143.91057 24.68051
v 227.7594 143.52284 24.899899
v 227.81459 143.58136 25.199886
v 227.75949 143.5229 25.499899
v 227.60884 143.36314 25.71955
v 227.40302 143.1449 25.799982
v 227.19717 142.92665 25.719646
v 227.04648 142.76685 25.500067
v 226.99127 142.70834 25.20008
v 227.04639 142.7668 24.900066
v 227.19704 142.92654 24.680416
v 227.40285 143.14479 24.599983
v 227.60869 143.36305 24.680319
v 228.41115 142.7573 24.997908
v 228.43314 142.76993 25.307451
v 228.318 142.70374 25.588205
v 228.0966 142.57642 25.76494
v 227.82826 142.42209 25.7903
v 227.58488 142.28214 25.65749
v 227.43169 142.19403 25.402096
v 227.4097 142.18138 25.09255
v 227.52483 142.24759 24.811796
v 227.74623 142.37491 24.635061
v 228.01457 142.52922 24.609703
v 228.25795 142.66917 24.742514
v 228.71669 141.90086 24.911654
v 228.7913 141.92543 25.208174
v 228.71794 141.88718 25.50463
v 228.51625 141.79633 25.721582
v 228.24028 141.67726 25.800905
v 227.96397 141.56186 25.72134
v 227.76137 141.48105 25.504208
v 227.68677 141.45648 25.207687
v 227.76013 141.49474 24.911232
v 227.96182 141.58557 24.694277
v 228.2378 141.70465 24.614956
v 228.5141 141.82005 24.69452
v 228.91757 141.25528 24.873869
v 229.04323 141.29356 25.116589
v 229.04553 141.2313 25.392511
v 228.92389 141.08516 25.627708
v 228.71088 140.89429 25.759155
v 228.46356 140.70987 25.75163
v 228.24823 140.58127 25.607155
v 228.12257 140.54298 25.364435
v 228.12027 140.60526 25.08851
v 228.24191 140.7514 24.853315
v 228.45494 140.94226 24.721869
v 228.70224 141.1267 24.729391
v 229.48119 140.92229 24.751017
v 229.59402 140.88602 25.014688
v 229.60835 140.72464 25.303076
v 229.52034 140.48138 25.538902
v 229.35358 140.22142 25.65898
v 229.15274 140.01442 25.631134
v 228.97163 139.91583 25.462826
v 228.85881 139.95209 25.199154
v 228.84447 140.11346 24.910767
v 228.93248 140.35674 24.67494
v 229.09924 140.6167 24.554863
v 229.3001 140.8237 24.582708
v 230.08221 140.53732 24.32007
v 230.22542 140.49347 24.595577
v 230.27187 140.32236 24.855246
v 230.2091 140.06984 25.029497
v 230.05397 139.80359 25.071642
v 229.84802 139.59492 24.970388
v 229.64644 139.49977 24.752865
v 229.50323 139.54364 24.477358
v 229.4568 139.71474 24.21769
v 229.51955 139.96725 24.043438
v 229.67468 140.23352 24.001293
v 229.88065 140.44218 24.102547
v 230.64255 140.1195 23.936626
v 230.76122 140.09718 24.224386
v 230.8012 139.9366 24.489414
v 230.75179 139.6808 24.660692
v 230.62622 139.39833 24.692331
v 230.45815 139.16486 24.57585
v 230.2926 139.04295 24.34246
v 230.17393 139.06529 24.0547
v 230.13396 139.22588 23.789675
v 230.18336 139.48167 23.618395
v 230.30893 139.76414 23.586758
v 230.477 139.99762 23.703238
v 231.29337 139.87769 23.658625
v 231.33522 139.92915 23.958267
v 231.3533 139.8221 24.245483
v 231.3428 139.58522 24.443312
v 231.30652 139.28197 24.498747
v 231.25417 138.9936 24.396933
v 231.19978 138.79741 24.165152
v 231.15794 138.74594 23.865509
v 231.13985 138.853 23.578293
v 231.15036 139.08987 23.380463
v 231.18665 139.39313 23.32503
v 231.239 139.68147 23.426844
v 232.2696 139.87054 23.709875
v 232.3248 139.90224 24.009903
v 232.31764 139.78659 24.294098
v 232.25005 139.5546 24.486313
v 232.14012 139.26842 24.535042
v 232.01732 139.00473 24.427229
v 231.91455 138.8342 24.191763
v 231.85936 138.8025 23.891735
v 231.86652 138.91815 23.607538
v 231.93413 139.15015 23.415323
v 232.04405 139.43633 23.366594
v 232.16684 139.70001 23.474407
v 233.01863 139.12274 23.34676
v 233.11798 139.14201 23.607595
v 233.09274 139.05983 23.882032
v 232.94963 138.8982 24.096537
v 232.72704 138.70042 24.193628
v 232.48457 138.51952 24.147297
v 232.28723 138.40393 23.969954
v 232.18787 138.38466 23.709118
v 232.21312 138.46686 23.43468
v 232.35622 138.6285 23.220177
v 232.57883 138.82626 23.123085
v 232.82127 139.00717 23.169416
v 233.51566 138.25626 23.277668
v 233.65372 138.31845 23.547606
v 233.65149 138.31268 23.856894
v 233.50955 138.24052 24.122658
v 233.26598 138.12129 24.273687
v 232.986 137.98692 24.269512
v 232.74463 137.87344 24.111254
v 232.60658 137.81126 23.841314
v 232.60881 137.81702 23.532026
v 232.75073 137.88919 23.266262
v 232.99432 138.00842 23.115232
v 233.2743 138.14278 23.119408
v 233.68192 137.41856 23.21935
v 233.8615 137.50403 23.455082
v 233.91129 137.52281 23.75826
v 233.81792 137.46988 24.04765
v 233.60641 137.35942 24.245707
v 233.33345 137.22101 24.299364
v 233.07217 137.09177 24.194244
v 232.89258 137.0063 23.958513
v 232.8428 136.98752 23.655336
v 232.93617 137.04045 23.365948
v 233.14766 137.15091 23.167889
v 233.42062 137.28932 23.114231
v 233.99152 136.80455 23.164303
v 234.18605 136.95268 23.346842
v 234.29848 136.99962 23.620268
v 234.29866 136.93282 23.91132
v 234.18657 136.77016 24.142008
v 233.99222 136.55524 24.250519
v 233.7677 136.34564 24.20778
v 233.57317 136.19751 24.025242
v 233.46074 136.15057 23.751816
v 233.46054 136.21738 23.460764
v 233.57265 136.38004 23.230076
v 233.76698 136.59496 23.121565
v 234.5729 136.36401 22.96525
v 234.71573 136.54929 23.159775
v 234.80847 136.60841 23.436884
v 234.82628 136.52553 23.722324
v 234.7644 136.32286 23.939615
v 234.63939 136.0547 24.03053
v 234.48476 135.79292 23.970713
v 234.34193 135.60765 23.776188
v 234.24919 135.54852 23.499079
v 234.23138 135.63141 23.213638
v 234.29326 135.83408 22.996347
v 234.41827 136.10223 22.905432
v 235.26347 136.07816 22.878212
v 235.3367 136.30136 23.066374
v 235.40614 136.38914 23.341082
v 235.4532 136.31796 23.628727
v 235.46527 136.1069 23.852236
v 235.43912 135.81252 23.95172
v 235.38174 135.51367 23.90052
v 235.30853 135.29047 23.712358
v 235.23909 135.2027 23.43765
v 235.19202 135.27386 23.150005
v 235.17995 135.48492 22.926497
v 235.2061 135.77931 22.827013
v 236.02705 136.13902 22.619564
v 236.09332 136.3562 22.81806
v 236.17116 136.43362 23.09027
v 236.23972 136.35054 23.363255
v 236.28062 136.12923 23.56387
v 236.28293 135.82898 23.638361
v 236.24599 135.53023 23.566767
v 236.17973 135.31305 23.36827
v 236.10188 135.23563 23.096062
v 236.03333 135.31871 22.823076
v 235.99242 135.54002 22.62246
v 235.99013 135.84027 22.54797
v 236.86107 135.90164 22.385153
v 236.96301 136.14813 22.54384
v 237.06209 136.27448 22.81011
v 237.13174 136.2468 23.112616
v 237.15334 136.07253 23.370302
v 237.12105 135.79836 23.51412
v 237.04355 135.49776 23.505535
v 236.9416 135.25127 23.346848
v 236.84253 135.12492 23.080578
v 236.77287 135.1526 22.77807
v 236.7513 135.32687 22.520386
v 236.78357 135.60104 22.376568
v 237.68867 135.55287 22.138203
v 237.72675 135.83047 22.272173
v 237.76462 136.00288 22.52773
v 237.79216 136.02388 22.8364
v 237.80197 135.88786 23.115473
v 237.79144 135.63127 23.290173
v 237.76338 135.32285 23.313686
v 237.72531 135.04524 23.179716
v 237.68744 134.87285 22.924158
v 237.6599 134.85184 22.61549
v 237.65009 134.98785 22.336416
v 237.66061 135.24446 22.161718
v 238.57333 135.78561 22.26675
v 238.55319 136.02719 22.460855
v 238.53522 136.13907 22.749846
v 238.5242 136.0913 23.056284
v 238.5231 135.89665 23.298063
v 238.53221 135.60732 23.410397
v 238.5491 135.3008 23.363186
v 238.56923 135.05923 23.16908
v 238.58722 134.94734 22.88009
v 238.59824 134.99512 22.573652
v 238.59933 135.18976 22.331873
v 238.59021 135.4791 22.21954
v 239.42267 135.8059 22.272188
v 239.44034 136.0302 22.48626
v 239.44914 136.11758 22.784132
v 239.44672 136.04466 23.085989
v 239.43373 135.83095 23.310953
v 239.41364 135.5337 23.39874
v 239.39185 135.23259 23.325832
v 239.37418 135.00829 23.111761
v 239.36539 134.92088 22.813889
v 239.3678 134.99382 22.51203
v 239.3808 135.20753 22.287067
v 239.40088 135.50478 22.19928
v 240.37627 135.6975 22.281448
v 240.46889 135.89606 22.501566
v 240.50247 135.96834 22.80175
v 240.468 135.89496 23.101564
v 240.37473 135.69559 23.320675
v 240.24762 135.42363 23.40037
v 240.12076 135.15198 23.319298
v 240.02814 134.95341 23.09918
v 239.99455 134.88113 22.798996
v 240.02902 134.95451 22.499182
v 240.12231 135.15388 22.280071
v 240.2494 135.42584 22.200375
v 241.06328 135.04738 22.27456
v 241.21986 135.20743 22.489807
v 241.28023 135.26906 22.788164
v 241.22823 135.21577 23.089687
v 241.07776 135.06186 23.313585
v 240.86917 134.84853 23.399866
v 240.65836 134.63295 23.325407
v 240.50177 134.47292 23.110163
v 240.4414 134.41127 22.811806
v 240.49342 134.46455 22.51028
v 240.64388 134.61848 22.286383
v 240.85246 134.8318 22.200104
v 241.62566 134.40765 22.248236
v 241.79848 134.58034 22.440002
v 241.88033 134.66212 22.728231
v 241.84924 134.63107 23.035694
v 241.7136 134.49554 23.280003
v 241.5097 134.29182 23.395697
v 241.2922 134.0745 23.351776
v 241.11937 133.90181 23.16001
v 241.03754 133.82004 22.871778
v 241.0686 133.85107 22.564318
v 241.20425 133.98662 22.32001
v 241.40816 134.19034 22.204315
v 242.27083 133.85327 22.283422
v 242.42563 134.00912 22.503748
v 242.48178 134.06673 22.804007
v 242.42426 134.01065 23.103745
v 242.26845 133.85593 23.322645
v 242.05614 133.644 23.402058
v 241.84418 133.43167 23.3207
v 241.68939 133.27582 23.100372
v 241.63324 133.2182 22.800114
v 241.69077 133.27428 22.500376
v 241.84657 133.429 22.281475
v 242.05888 133.64093 22.202065
v 242.88953 133.23474 22.339134
v 243.03581 133.39903 22.571087
v 243.08037 133.46815 22.875235
v 243.01123 133.4236 23.17008
v 242.84694 133.2773 23.376617
v 242.6315 133.06847 23.439508
v 242.42267 132.85304 23.3419
v 242.27638 132.68875 23.109945
v 242.23184 132.61963 22.8058
v 242.30096 132.66418 22.510954
v 242.46527 132.81047 22.304415
v 242.6807 133.01932 22.241526
v 243.5486 132.5756 22.59589
v 243.66783 132.76698 22.859106
v 243.6754 132.87311 23.169058
v 243.5693 132.86555 23.442696
v 243.37794 132.74634 23.606697
v 243.1526 132.54742 23.617119
v 242.95367 132.32208 23.471169
v 242.83444 132.13072 23.207952
v 242.82687 132.0246 22.898
v 242.93297 132.03215 22.624363
v 243.12433 132.15135 22.460361
v 243.34967 132.35028 22.44994
v 244.11641 132.00784 22.619898
v 244.23245 132.20238 22.886086
v 244.23567 132.31284 23.196003
v 244.12521 132.30962 23.466606
v 243.93068 132.19357 23.625387
v 243.70418 131.9958 23.6298
v 243.50641 131.7693 23.478666
v 243.39037 131.57477 23.212477
v 243.38715 131.46431 22.90256
v 243.4976 131.46754 22.631956
v 243.69214 131.58357 22.473175
v 243.91864 131.78134 22.468761
v 244.59172 131.55357 22.843382
v 244.75754 131.68924 23.04754
v 244.82841 131.71974 23.34081
v 244.78535 131.63693 23.64461
v 244.63988 131.46298 23.877535
v 244.43097 131.2445 23.977177
v 244.21463 131.04005 23.916832
v 244.0488 130.90439 23.712673
v 243.97794 130.87389 23.419405
v 244.021 130.9567 23.115604
v 244.16647 131.13065 22.882679
v 244.37537 131.34912 22.78304
v 245.16267 131.12439 22.653744
v 245.33496 131.17976 22.90162
v 245.40877 131.11531 23.190142
v 245.3643 130.9483 23.442
v 245.2135 130.7235 23.589705
v 244.99675 130.50111 23.593683
v 244.77216 130.34074 23.452868
v 244.59987 130.28537 23.20499
v 244.52608 130.34982 22.916468
v 244.57053 130.51683 22.664612
v 244.72134 130.74165 22.516907
v 244.93808 130.96404 22.512928
v 245.70076 130.56728 22.405201
v 245.86292 130.64966 22.649914
v 245.9404 130.60312 22.937433
v 245.91245 130.44016 23.190723
v 245.78654 130.2044 23.341911
v 245.59644 129.95906 23.350489
v 245.39305 129.76985 23.214157
v 245.2309 129.68747 22.969444
v 245.15341 129.73401 22.681925
v 245.18137 129.89697 22.428635
v 245.30727 130.13272 22.277447
v 245.49738 130.37807 22.26887
v 246.29852 130.16847 22.206686
v 246.40121 130.28954 22.445017
v 246.45853 130.26085 22.727964
v 246.45508 130.0901 22.979715
v 246.39183 129.82306 23.132809
v 246.2857 129.53127 23.146229
v 246.16516 129.29291 23.016375
v 246.06247 129.17186 22.778044
v 246.00516 129.20055 22.495096
v 246.0086 129.37128 22.243347
v 246.07185 129.63832 22.090252
v 246.17798 129.93011 22.076832
v 247.16006 130.16472 22.207546
v 247.24944 130.19376 22.501322
v 247.28954 130.07039 22.780437
v 247.26965 129.82765 22.970104
v 247.19508 129.53061 23.0195
v 247.08582 129.25885 22.915394
v 246.97113 129.08519 22.685675
v 246.88176 129.05615 22.3919
v 246.84166 129.17952 22.112783
v 246.86154 129.42224 21.923117
v 246.93613 129.71928 21.873718
v 247.04538 129.99106 21.977827
v 247.9797 129.76111 21.79604
v 248.141 129.74156 21.996756
v 248.20209 129.59634 22.200436
v 248.14659 129.36436 22.352505
v 247.98938 129.10777 22.412216
v 247.77258 128.89532 22.36357
v 247.55429 128.78395 22.2196
v 247.39299 128.8035 22.018885
v 247.33191 128.94872 21.815205
v 247.3874 129.18071 21.663136
v 247.54462 129.4373 21.603424
v 247.76141 129.64973 21.652071
v 248.54205 129.09233 21.020998
v 248.69672 129.03918 21.309694
v 248.71924 128.89505 21.65125
v 248.60356 128.69855 21.954145
v 248.3807 128.50232 22.13722
v 248.11038 128.35895 22.151419
v 247.865 128.30685 21.992935
v 247.71034 128.35999 21.704239
v 247.68782 128.50412 21.362682
v 247.8035 128.70064 21.059788
v 248.02635 128.89687 20.876715
v 248.29669 129.04024 20.862516
v 248.73357 128.30351 20.670238
v 248.93654 128.39842 20.868557
v 249.04541 128.38712 21.175962
v 249.03102 128.27264 21.510086
v 248.89722 128.08566 21.781397
v 248.67986 127.876274 21.9172
v 248.43716 127.700584 21.881105
v 248.23419 127.60568 21.682785
v 248.1253 127.61698 21.37538
v 248.13971 127.73146 21.041258
v 248.27351 127.91844 20.769947
v 248.49088 128.12782 20.634144
v 249.40851 127.704124 20.70213
v 249.57129 127.861435 20.900969
v 249.64378 127.91593 21.187912
v 249.60657 127.853004 21.486069
v 249.46962 127.68952 21.715551
v 249.26962 127.469284 21.814869
v 249.06017 127.251305 21.757408
v 248.89738 127.093994 21.558567
v 248.82489 127.0395 21.271626
v 248.8621 127.102425 20.973469
v 248.99905 127.26591 20.743986
v 249.19905 127.486145 20.644669
v 250.07755 127.106575 20.831001
v 250.20728 127.24237 21.080957
v 250.2298 127.274864 21.391596
v 250.13907 127.19536 21.679686
v 249.95941 127.025154 21.86803
v 249.73895 126.80985 21.906164
v 249.53677 126.60715 21.78387
v 249.40704 126.47136 21.533916
v 249.38454 126.43886 21.223276
v 249.47525 126.51837 20.935188
v 249.65492 126.688576 20.746841
v 249.87537 126.90388 20.708708
v 250.7078 126.61309 20.899397
v 250.80145 126.71758 21.175882
v 250.79263 126.70269 21.485395
v 250.6837 126.57239 21.744999
v 250.50385 126.361595 21.885136
v 250.30127 126.1268 21.868254
v 250.13023 125.93091 21.698877
v 250.03658 125.82641 21.42239
v 250.04538 125.84131 21.112879
v 250.15431 125.97161 20.853273
v 250.33417 126.182396 20.713139
v 250.53676 126.4172 20.73002
v 251.33304 126.19526 20.981915
v 251.3928 126.26907 21.271059
v 251.37085 126.20463 21.571686
v 251.27309 126.01919 21.803244
v 251.12567 125.762436 21.903685
v 250.96812 125.50318 21.8461
v 250.84267 125.31088 21.645916
v 250.7829 125.23707 21.356771
v 250.80486 125.30152 21.056145
v 250.90263 125.48696 20.824587
v 251.05003 125.743706 20.724144
v 251.20758 126.00297 20.78173
v 251.85645 125.83994 20.803782
v 252.00198 125.96966 21.037619
v 252.10963 125.951 21.336288
v 252.15057 125.78895 21.619766
v 252.11385 125.52695 21.812092
v 252.00926 125.23518 21.861732
v 251.86485 124.991844 21.755386
v 251.71933 124.86213 21.52155
v 251.61166 124.88079 21.22288
v 251.57072 125.04284 20.939402
v 251.60747 125.30485 20.747076
v 251.71205 125.5966 20.697435
v 252.55908 125.71802 20.201464
v 252.74419 125.75457 20.334867
v 252.86858 125.64302 20.51374
v 252.89893 125.41327 20.690155
v 252.8271 125.12687 20.81684
v 252.67233 124.86057 20.85985
v 252.4761 124.68572 20.807661
v 252.291 124.64917 20.674257
v 252.16661 124.76072 20.495384
v 252.13626 124.99047 20.31897
v 252.2081 125.27687 20.192286
v 252.36285 125.54317 20.149275
v 253.34286 125.118324 19.832205
v 253.52414 125.20589 20.027073
v 253.60565 125.18391 20.284327
v 253.56555 125.05826 20.535034
v 253.41458 124.862625 20.71202
v 253.1932 124.649414 20.767862
v 252.96074 124.47576 20.687595
v 252.77946 124.3882 20.492727
v 252.69797 124.41018 20.235474
v 252.73807 124.53583 19.984764
v 252.88902 124.73146 19.807777
v 253.1104 124.94467 19.751938
v 253.91347 124.30536 19.997448
v 254.05786 124.34456 20.256725
v 254.06667 124.30516 20.551786
v 253.93748 124.19773 20.803572
v 253.70497 124.051056 20.944614
v 253.4314 123.90443 20.937122
v 253.19008 123.797134 20.783104
v 253.04567 123.75794 20.523827
v 253.03688 123.79733 20.228764
v 253.16605 123.90476 19.976978
v 253.39857 124.051445 19.835936
v 253.67215 124.198074 19.843428
v 254.27597 123.67554 19.618198
v 254.40073 123.71513 19.90984
v 254.40282 123.65335 20.241503
v 254.28165 123.506744 20.524323
v 254.06969 123.3146 20.682514
v 253.82376 123.12839 20.673693
v 253.60973 122.998024 20.50022
v 253.48495 122.95843 20.20858
v 253.48288 123.0202 19.876915
v 253.60405 123.16682 19.594097
v 253.816 123.35896 19.435904
v 254.06194 123.545166 19.444727
v 254.9125 123.118195 19.768936
v 254.98088 123.19496 20.064638
v 254.93794 123.15636 20.370768
v 254.79518 123.01273 20.605297
v 254.59088 122.80257 20.705381
v 254.37975 122.58218 20.644207
v 254.21838 122.410614 20.438166
v 254.15001 122.333855 20.142462
v 254.19295 122.37246 19.836334
v 254.33571 122.51608 19.601805
v 254.54001 122.72625 19.501719
v 254.75114 122.94664 19.562893
v 255.5438 122.52372 19.862635
v 255.58456 122.588585 20.168201
v 255.51155 122.5399 20.46155
v 255.34435 122.39071 20.664074
v 255.12773 122.18099 20.721512
v 254.91975 121.96693 20.618471
v 254.77614 121.805885 20.38256
v 254.73538 121.74102 20.076994
v 254.80838 121.7897 19.783646
v 254.9756 121.93889 19.581121
v 255.19221 122.14861 19.523684
v 255.40019 122.36268 19.626724
v 256.12177 121.95234 19.88203
v 256.1829 121.9901 20.18998
v 256.13022 121.914444 20.494482
v 255.97786 121.74566 20.713951
v 255.7666 121.52896 20.789576
v 255.55309 121.32242 20.701094
v 255.3945 121.181366 20.472214
v 255.33336 121.143616 20.164265
v 255.38602 121.21926 19.859762
v 255.53839 121.388054 19.640293
v 255.74965 121.60475 19.564669
v 255.96318 121.811295 19.65315
v 256.6476 121.30604 19.619919
v 256.75714 121.39722 19.89872
v 256.7575 121.37531 20.2163
v 256.64865 121.246185 20.487558
v 256.45972 121.04445 20.639814
v 256.24133 120.82414 20.632273
v 256.052 120.64431 20.466951
v 255.94249 120.55313 20.18815
v 255.94211 120.575035 19.870573
v 256.05096 120.70416 19.599312
v 256.2399 120.9059 19.447056
v 256.4583 121.126205 19.454597
v 257.26968 120.73598 19.73355
v 257.34604 120.832825 20.019287
v 257.3178 120.80983 20.328417
v 257.19254 120.67315 20.578106
v 257.00385 120.45941 20.70145
v 256.80225 120.22589 20.665401
v 256.64175 120.03516 20.479616
v 256.5654 119.93831 20.193878
v 256.59366 119.96131 19.884748
v 256.7189 120.097984 19.63506
v 256.9076 120.31172 19.511715
v 257.10922 120.54524 19.547764
v 257.86954 120.27197 19.728323
v 257.93427 120.37581 20.01364
v 257.91635 120.34367 20.321888
v 257.8206 120.184166 20.570475
v 257.67264 119.94003 20.692791
v 257.51215 119.67669 20.656061
v 257.3821 119.46469 20.470129
v 257.31735 119.360855 20.184813
v 257.3353 119.39299 19.876564
v 257.43106 119.5525 19.627977
v 257.579 119.79663 19.505661
v 257.7395 120.059975 19.54239
v 258.59933 120.017456 19.855179
v 258.62598 120.06031 20.160582
v 258.59018 119.95588 20.45194
v 258.5016 119.732155 20.651188
v 258.3839 119.449066 20.704933
v 258.2687 119.18249 20.598776
v 258.18683 119.00383 20.361162
v 258.1602 118.960976 20.05576
v 258.19598 119.06541 19.7644
v 258.28458 119.28914 19.565153
v 258.40225 119.57222 19.511408
v 258.51746 119.8388 19.617565
v 259.3108 119.69888 19.727081
v 259.39987 119.771355 20.015974
v 259.43115 119.694176 20.315617
v 259.39627 119.48803 20.545721
v 259.3046 119.208145 20.64463
v 259.18066 118.92953 20.585842
v 259.05768 118.72682 20.385107
v 258.9686 118.65435 20.096214
v 258.93732 118.73152 19.796572
v 258.9722 118.93767 19.566467
v 259.06387 119.21755 19.467558
v 259.1878 119.49618 19.526348
v 260.12534 119.40599 19.363155
v 260.21555 119.41838 19.647617
v 260.2269 119.29135 19.943275
v 260.15634 119.05894 20.170908
v 260.0228 118.78341 20.26952
v 259.86203 118.53861 20.212692
v 259.7171 118.39012 20.015646
v 259.6269 118.37773 19.731184
v 259.61554 118.50477 19.435526
v 259.6861 118.73718 19.207893
v 259.81964 119.0127 19.109282
v 259.9804 119.25751 19.166111
v 260.89453 118.76965 19.360802
v 260.93542 118.9268 19.634884
v 260.89203 118.953514 19.931929
v 260.77597 118.84264 20.172342
v 260.61838 118.623886 20.291706
v 260.46146 118.355865 20.258036
v 260.34726 118.1104 20.080355
v 260.30637 117.95325 19.806273
v 260.34976 117.92653 19.509228
v 260.46582 118.0374 19.268814
v 260.6234 118.25616 19.14945
v 260.78033 118.52418 19.18312
v 261.62473 118.54143 19.820383
v 261.51282 118.65373 20.062096
v 261.34058 118.61743 20.248716
v 261.15414 118.44225 20.330238
v 261.0035 118.17514 20.28482
v 260.92902 117.887665 20.12463
v 260.95062 117.65685 19.892591
v 261.06253 117.54455 19.650877
v 261.2348 117.58085 19.464258
v 261.4212 117.75603 19.382734
v 261.57184 118.02314 19.428154
v 261.64636 118.310616 19.588345
v 262.304 118.23455 20.155632
v 262.27563 118.3466 20.418945
v 262.16498 118.32056 20.68301
v 262.00165 118.1634 20.877071
v 261.8294 117.91723 20.94913
v 261.69443 117.648026 20.879879
v 261.63287 117.4279 20.687872
v 261.6612 117.31586 20.42456
v 261.77185 117.341896 20.160496
v 261.93518 117.49906 19.966434
v 262.10742 117.745224 19.894375
v 262.2424 118.014435 19.963627
v 263.0363 117.64748 20.482382
v 263.0225 117.75457 20.79286
v 262.90326 117.740395 21.060028
v 262.71054 117.60875 21.212296
v 262.49594 117.39492 21.208866
v 262.317 117.15619 21.050657
v 262.22165 116.95653 20.780062
v 262.23544 116.84944 20.469584
v 262.35464 116.86362 20.202415
v 262.5474 116.995255 20.050148
v 262.76196 117.20909 20.053577
v 262.94092 117.44782 20.211786
v 263.5331 117.246704 21.121286
v 263.34732 117.276726 21.282183
v 263.10858 117.17546 21.389984
v 262.88083 116.97004 21.415806
v 262.7251 116.7155 21.352728
v 262.68314 116.48005 21.217653
v 262.76617 116.32678 21.046774
v 262.95197 116.29675 20.885878
v 263.19073 116.39802 20.778076
v 263.4185 116.60344 20.752254
v 263.57422 116.85798 20.815332
v 263.61618 117.09343 20.950407
v 263.77747 116.84595 21.694157
v 263.55347 116.69306 21.77798
v 263.36487 116.44755 21.710518
v 263.26218 116.1752 21.509848
v 263.27295 115.949 21.229738
v 263.39423 115.82954 20.945244
v 263.5936 115.84884 20.732595
v 263.81757 116.001724 20.648771
v 264.00616 116.24724 20.716234
v 264.10886 116.519585 20.916904
v 264.0981 116.74579 21.197014
v 263.9768 116.86525 21.481508
v 264.4777 116.4488 22.096693
v 264.29803 116.27335 22.207674
v 264.12357 116.019905 22.178173
v 264.00104 115.75637 22.016094
v 263.9633 115.55335 21.764864
v 264.02042 115.46526 21.491802
v 264.1571 115.51569 21.270075
v 264.33676 115.69114 21.159094
v 264.51123 115.94458 21.188595
v 264.63376 116.20812 21.350674
v 264.67154 116.41113 21.601904
v 264.61438 116.49923 21.874966
v 265.36783 115.96618 22.087008
v 265.25354 115.84065 22.343021
v 265.07626 115.627884 22.480658
v 264.88354 115.384895 22.463034
v 264.727 115.176796 22.294872
v 264.64856 115.05933 22.021235
v 264.66928 115.063995 21.71544
v 264.78357 115.18952 21.459427
v 264.96085 115.40229 21.32179
v 265.15356 115.64528 21.339415
v 265.31012 115.85338 21.507574
v 265.38855 115.97084 21.781212
v 266.0703 115.340256 21.96049
v 265.9906 115.26374 22.250921
v 265.81522 115.098724 22.447184
v 265.59116 114.88941 22.49669
v 265.37845 114.691895 22.386173
v 265.2341 114.5591 22.145248
v 265.19678 114.526596 21.838469
v 265.27646 114.60311 21.548038
v 265.45184 114.76813 21.351774
v 265.6759 114.97744 21.302267
v 265.8886 115.17496 21.412785
v 266.033 115.307755 21.65371
v 266.64807 114.63181 21.811743
v 266.62338 114.60701 22.118874
v 266.47745 114.4944 22.370314
v 266.24936 114.32416 22.49869
v 266.00027 114.1419 22.469604
v 265.7969 113.99646 22.290852
v 265.69376 113.92681 22.010324
v 265.71844 113.951614 21.703194
v 265.86438 114.064224 21.451754
v 266.09244 114.23447 21.323378
v 266.34155 114.416725 21.352463
v 266.54492 114.562164 21.531216
v 267.07703 113.967896 21.83295
v 267.0863 113.89836 22.102512
v 266.97443 113.74123 22.333862
v 266.7714 113.53859 22.46501
v 266.5316 113.34476 22.460815
v 266.31927 113.211655 22.322401
v 266.19135 113.17496 22.086857
v 266.18207 113.24449 21.817295
v 266.2939 113.40163 21.585945
v 266.49695 113.604256 21.454798
v 266.73676 113.798096 21.458994
v 266.94907 113.93119 21.597406
v 267.60986 113.49514 21.566643
v 267.62082 113.357056 21.862766
v 267.52557 113.13321 22.073992
v 267.3496 112.883575 22.143723
v 267.1401 112.67506 22.053272
v 266.95316 112.56352 21.82688
v 266.8389 112.57885 21.525204
v 266.82794 112.716934 21.22908
v 266.9232 112.94078 21.017855
v 267.09915 113.19041 20.948124
v 267.30865 113.398926 21.038574
v 267.49557 113.51047 21.264967
v 268.12836 113.10582 21.155672
v 268.16656 113.056694 21.472523
v 268.12808 112.876945 21.74003
v 268.0233 112.614746 21.88652
v 267.8802 112.34034 21.872736
v 267.7372 112.127266 21.702375
v 267.6326 112.03261 21.421085
v 267.59442 112.08173 21.104235
v 267.63287 112.261475 20.836727
v 267.7377 112.52368 20.690237
v 267.88077 112.79808 20.704021
v 268.02377 113.01116 20.874382
v 268.85345 112.81805 21.020454
v 268.8774 112.87117 21.326368
v 268.8495 112.77259 21.620726
v 268.7771 112.54874 21.824648
v 268.6797 112.25959 21.8835
v 268.58334 111.98261 21.781507
v 268.5139 111.79204 21.546003
v 268.4899 111.738914 21.240088
v 268.51785 111.837494 20.945732
v 268.59024 112.06135 20.741808
v 268.68765 112.3505 20.682957
v 268.784 112.62747 20.784948
v 269.7555 112.53295 21.136131
v 269.7992 112.51126 21.45501
v 269.7579 112.35888 21.73907
v 269.64264 112.116646 21.912199
v 269.48434 111.84946 21.928007
v 269.3254 111.62891 21.782259
v 269.2084 111.5141 21.514008
v 269.1647 111.53579 21.19513
v 269.20602 111.68816 20.911068
v 269.32126 111.930405 20.73794
v 269.47955 112.19759 20.72213
v 269.63852 112.41814 20.86788
v 270.33908 111.92071 20.401543
v 270.48285 111.9153 20.599388
v 270.5166 111.79294 20.854513
v 270.4313 111.5864 21.098558
v 270.24982 111.35104 21.26613
v 270.02078 111.14992 21.31233
v 269.80554 111.03692 21.224777
v 269.66177 111.04233 21.026934
v 269.62802 111.16469 20.771809
v 269.71332 111.37122 20.527763
v 269.8948 111.60658 20.360191
v 270.12384 111.80771 20.313992
v 270.81976 111.22508 20.09867
v 270.99707 111.31434 20.282114
v 271.0703 111.298164 20.542925
v 271.0199 111.180916 20.811218
v 270.8593 110.993996 21.015102
v 270.6316 110.78749 21.099949
v 270.39774 110.616745 21.043022
v 270.22043 110.52749 20.859577
v 270.1472 110.54366 20.598766
v 270.19763 110.66091 20.330475
v 270.35822 110.84783 20.12659
v 270.58594 111.05434 20.041744
v 271.4271 110.4324 20.214067
v 271.59137 110.5375 20.457209
v 271.6305 110.5655 20.765463
v 271.53397 110.5089 21.056232
v 271.32767 110.38288 21.251604
v 271.0669 110.22119 21.299229
v 270.82147 110.06716 21.186348
v 270.6572 109.96206 20.943205
v 270.61807 109.93406 20.63495
v 270.7146 109.990654 20.344183
v 270.9209 110.116684 20.148811
v 271.18167 110.27837 20.101185
v 271.7546 109.660614 20.183393
v 271.93555 109.779564 20.406073
v 271.9994 109.82108 20.707176
v 271.9291 109.77403 21.006027
v 271.7435 109.65103 21.222548
v 271.49228 109.48502 21.29872
v 271.2428 109.3205 21.214134
v 271.0619 109.201546 20.991457
v 270.99805 109.160034 20.690351
v 271.06833 109.207085 20.3915
v 271.25394 109.330086 20.17498
v 271.50513 109.49609 20.098808
v 272.2645 109.0523 20.178381
v 272.42438 109.205055 20.396496
v 272.48386 109.26211 20.695944
v 272.42703 109.20818 20.996485
v 272.2691 109.05773 21.217592
v 272.05243 108.85106 21.300018
v 271.83502 108.64355 21.221678
v 271.67517 108.49079 21.003563
v 271.6157 108.43374 20.704115
v 271.67252 108.487656 20.403574
v 271.8304 108.638115 20.182467
v 272.04712 108.84479 20.10004
v 272.85922 108.49681 20.180424
v 273.00073 108.66472 20.400066
v 273.05252 108.72616 20.700077
v 273.00067 108.66466 21.000067
v 272.85916 108.4967 21.219654
v 272.66583 108.26729 21.300003
v 272.4725 108.03789 21.219582
v 272.331 107.86998 20.999939
v 272.2792 107.80854 20.699928
v 272.33102 107.87004 20.399939
v 272.47256 108.038 20.180351
v 272.6659 108.26741 20.100002
v 273.50095 108.01327 20.180382
v 273.61697 108.19973 20.399994
v 273.65942 108.26799 20.699993
v 273.61697 108.19974 20.999994
v 273.50095 108.013275 21.219612
v 273.34244 107.75856 21.3
v 273.18396 107.503845 21.219618
v 273.06793 107.317375 21.000006
v 273.02545 107.24912 20.700006
v 273.06793 107.317375 20.400005
v 273.18396 107.50384 20.180387
v 273.34244 107.75855 20.1
v 274.29752 107.608986 20.184256
v 274.43875 107.773476 20.406656
v 274.4886 107.83156 20.707657
v 274.43375 107.76766 21.006607
v 274.28888 107.59892 21.223402
v 274.0928 107.370544 21.299952
v 273.89807 107.143715 21.215746
v 273.75687 106.979225 20.993347
v 273.707 106.92114 20.692345
v 273.76184 106.98503 20.393394
v 273.9067 107.15378 20.1766
v 274.10278 107.38216 20.10005
v 275.0129 106.83935 20.302643
v 275.1442 106.88374 20.581121
v 275.12695 106.87558 20.891844
v 274.96582 106.81703 21.151548
v 274.70398 106.723785 21.29065
v 274.41156 106.62084 21.271875
v 274.16696 106.53577 21.100256
v 274.03568 106.49136 20.821777
v 274.05292 106.499535 20.511055
v 274.21405 106.55808 20.25135
v 274.4759 106.65132 20.11225
v 274.7683 106.75427 20.131023
v 275.07626 105.89373 20.291403
v 275.22275 105.86444 20.55481
v 275.2127 105.829254 20.872116
v 275.0488 105.797615 21.158297
v 274.77496 105.77799 21.33667
v 274.46454 105.77565 21.359444
v 274.20074 105.79121 21.220514
v 274.05426 105.8205 20.957108
v 274.0643 105.85568 20.639803
v 274.2282 105.88732 20.353622
v 274.50208 105.906944 20.175247
v 274.81247 105.90929 20.152473
v 274.92413 105.246445 20.081863
v 275.136 105.118965 20.242447
v 275.20663 104.96383 20.529451
v 275.1171 104.82261 20.86597
v 274.89142 104.73314 21.161837
v 274.59003 104.7194 21.337772
v 274.29373 104.78506 21.346634
v 274.08185 104.91254 21.18605
v 274.01123 105.067665 20.899048
v 274.10077 105.208885 20.562529
v 274.32645 105.298355 20.266663
v 274.62784 105.3121 20.090727
v 274.7957 104.75687 19.134651
v 275.01343 104.57876 19.242422
v 275.09543 104.36527 19.47642
v 275.01968 104.17362 19.773943
v 274.80655 104.05515 20.055275
v 274.51306 104.04161 20.24503
v 274.2179 104.13662 20.292362
v 274.00015 104.314735 20.184591
v 273.91815 104.52821 19.950594
v 273.9939 104.71987 19.653069
v 274.20703 104.83834 19.371738
v 274.50052 104.85188 19.181984
v 274.45517 104.071495 18.756325
v 274.71906 103.97726 18.899426
v 274.86624 103.8345 19.15777
v 274.85727 103.68148 19.462133
v 274.69458 103.5592 19.730965
v 274.4217 103.50041 19.892227
v 274.1118 103.52088 19.902714
v 273.8479 103.61512 19.759613
v 273.7007 103.75787 19.501268
v 273.70966 103.9109 19.196905
v 273.87238 104.03319 18.928076
v 274.14526 104.09197 18.766811
v 274.49237 103.26276 18.472717
v 274.74542 103.34085 18.639362
v 274.90836 103.33336 18.915577
v 274.93756 103.242294 19.22735
v 274.8252 103.09205 19.49114
v 274.60138 102.92288 19.636267
v 274.32605 102.78013 19.623842
v 274.073 102.702034 19.457195
v 273.91006 102.709526 19.18098
v 273.88086 102.80059 18.86921
v 273.99323 102.950836 18.60542
v 274.21707 103.119995 18.460293
v 275.07407 102.664246 18.334475
v 275.22922 102.86361 18.516466
v 275.3259 102.95229 18.801622
v 275.33813 102.90653 19.113535
v 275.2627 102.73858 19.368626
v 275.11978 102.493454 19.498545
v 274.9477 102.23682 19.46848
v 274.7925 102.03745 19.286488
v 274.69586 101.94877 19.001331
v 274.68362 101.99454 18.689419
v 274.75906 102.16248 18.434328
v 274.90198 102.407616 18.304409
v 275.88364 102.45539 18.406424
v 275.9301 102.64701 18.646183
v 275.9389 102.69715 18.952005
v 275.90768 102.592384 19.241945
v 275.84482 102.36076 19.438314
v 275.76712 102.06437 19.488497
v 275.69543 101.782616 19.379044
v 275.64896 101.59099 19.139286
v 275.64017 101.54085 18.833464
v 275.6714 101.64562 18.543524
v 275.73425 101.877235 18.347153
v 275.81195 102.17363 18.296972
v 276.7175 102.44575 18.538874
v 276.6818 102.605865 18.800667
v 276.6323 102.61164 19.101963
v 276.58224 102.461525 19.362028
v 276.54507 102.19575 19.511177
v 276.53076 101.88551 19.509445
v 276.5431 101.61395 19.3573
v 276.5788 101.453835 19.095505
v 276.62833 101.44806 18.794209
v 276.67834 101.598175 18.534145
v 276.7155 101.86395 18.384996
v 276.72986 102.17419 18.386726
v 277.54184 102.370476 18.664873
v 277.5109 102.57892 18.890839
v 277.46252 102.64445 19.184559
v 277.4097 102.54951 19.467333
v 277.36655 102.319534 19.66339
v 277.34467 102.01616 19.720196
v 277.3499 101.72066 19.62253
v 277.38086 101.51222 19.396564
v 277.4292 101.446686 19.102844
v 277.48203 101.541626 18.820072
v 277.52518 101.7716 18.624016
v 277.54706 102.074974 18.56721
v 278.36826 102.23248 18.681835
v 278.42096 102.45582 18.891052
v 278.43784 102.54858 19.186886
v 278.4143 102.485886 19.490072
v 278.35672 102.284546 19.719368
v 278.28046 101.99852 19.813335
v 278.20602 101.70443 19.746798
v 278.1533 101.48109 19.53758
v 278.13644 101.388336 19.241745
v 278.15994 101.45103 18.93856
v 278.21756 101.65236 18.709265
v 278.2938 101.93839 18.615295
v 279.16025 101.78801 18.639704
v 279.26917 102.02407 18.814837
v 279.32254 102.15391 19.095701
v 279.30606 102.142715 19.407043
v 279.22415 101.9935 19.665434
v 279.0988 101.74625 19.801641
v 278.9635 101.46721 19.77917
v 278.85458 101.23114 19.604036
v 278.8012 101.10131 19.32317
v 278.8177 101.1125 19.01183
v 278.89957 101.26171 18.753437
v 279.02496 101.508965 18.61723
v 280.07968 101.40234 18.77037
v 280.143 101.625465 18.983576
v 280.1159 101.74238 19.276688
v 280.0056 101.72175 19.571165
v 279.8417 101.56909 19.788103
v 279.6681 101.32533 19.869375
v 279.53128 101.05577 19.793203
v 279.46796 100.83264 19.579998
v 279.49506 100.71573 19.286888
v 279.60535 100.73637 18.99241
v 279.76926 100.889015 18.77547
v 279.94287 101.13278 18.694199
v 280.75244 100.8953 19.136759
v 280.84363 101.12017 19.357079
v 280.82358 101.2624 19.60599
v 280.6977 101.283875 19.816795
v 280.49966 101.17884 19.93301
v 280.2826 100.97545 19.923496
v 280.1046 100.72819 19.790804
v 280.01343 100.50332 19.570484
v 280.03345 100.36109 19.321573
v 280.15933 100.339615 19.110767
v 280.35736 100.44465 18.994553
v 280.57443 100.64804 19.004065
v 281.20532 100.23497 19.304625
v 281.3697 100.45094 19.457127
v 281.4344 100.60576 19.72051
v 281.38208 100.657936 20.024202
v 281.22678 100.59349 20.286827
v 281.01013 100.4297 20.438015
v 280.79016 100.21044 20.437256
v 280.62582 99.99447 20.284752
v 280.56113 99.83965 20.02137
v 280.61343 99.787476 19.717678
v 280.7687 99.85192 19.455053
v 280.98535 100.01572 19.303865
v 281.8046 99.69844 19.712687
v 281.9506 99.91867 19.890736
v 281.9997 100.06613 20.144823
v 281.93875 100.1013 20.40687
v 281.7841 100.01477 20.606657
v 281.57718 99.82971 20.690657
v 281.3734 99.59572 20.636356
v 281.22742 99.37549 20.45831
v 281.1783 99.228035 20.20422
v 281.23923 99.19286 19.942175
v 281.3939 99.279396 19.742386
v 281.60083 99.464455 19.658388
v 282.48148 99.09827 20.031595
v 282.5847 99.36452 20.177082
v 282.59296 99.567154 20.388968
v 282.5041 99.65187 20.61048
v 282.3419 99.59598 20.782265
v 282.1498 99.414444 20.858292
v 281.97934 99.15592 20.81819
v 281.87613 98.88966 20.672705
v 281.86783 98.687035 20.46082
v 281.9567 98.60231 20.239305
v 282.1189 98.6582 20.067522
v 282.31097 98.83974 19.991495
v 283.23026 98.935455 20.201391
v 283.23026 99.208534 20.297518
v 283.13855 99.38534 20.46505
v 282.9797 99.41847 20.659094
v 282.79633 99.29908 20.82766
v 282.63748 99.059135 20.92558
v 282.54578 98.76294 20.926615
v 282.54578 98.48986 20.830488
v 282.63748 98.31306 20.662956
v 282.79633 98.27992 20.468912
v 282.97974 98.399315 20.300346
v 283.13855 98.63926 20.202427
v 284.00198 98.78284 20.683199
v 284.00775 99.02401 20.81137
v 283.9028 99.16542 20.97508
v 283.7152 99.169174 21.130459
v 283.49524 99.03426 21.235876
v 283.30185 98.79684 21.263084
v 283.18686 98.520515 21.204792
v 283.18106 98.27934 21.07662
v 283.28604 98.13793 20.912912
v 283.47363 98.13418 20.757532
v 283.6936 98.26909 20.652115
v 283.88696 98.506516 20.624908
v 284.48306 98.11491 21.18491
v 284.57132 98.315384 21.370523
v 284.5178 98.45889 21.546267
v 284.33685 98.50698 21.66505
v 284.07697 98.44676 21.695047
v 283.80774 98.29437 21.62822
v 283.60135 98.090645 21.482473
v 283.5131 97.89017 21.296862
v 283.5666 97.74666 21.121119
v 283.74756 97.69857 21.002335
v 284.00745 97.75879 20.972336
v 284.27667 97.91118 21.039164
v 284.8684 97.475464 21.614017
v 284.93274 97.63045 21.870682
v 284.8491 97.72657 22.149233
v 284.63983 97.738075 22.37503
v 284.36108 97.66188 22.487576
v 284.0875 97.5184 22.45671
v 283.89243 97.346085 22.290705
v 283.8281 97.1911 22.03404
v 283.91174 97.09498 21.755491
v 284.121 97.08347 21.529694
v 284.39975 97.15967 21.417149
v 284.67334 97.30315 21.448013
v 285.05286 96.909615 21.830269
v 285.10437 97.09591 22.072353
v 285.04782 97.17505 22.366283
v 284.89835 97.125824 22.633299
v 284.696 96.96143 22.801855
v 284.49506 96.72592 22.826786
v 284.3493 96.48239 22.70141
v 284.2978 96.2961 22.459326
v 284.35437 96.21696 22.165396
v 284.5038 96.266174 21.89838
v 284.70615 96.430565 21.729824
v 284.9071 96.666084 21.704893
v 285.45856 96.81017 21.89983
v 285.44644 97.02122 22.12702
v 285.4516 97.09114 22.429115
v 285.4727 97.00119 22.725168
v 285.50403 96.775475 22.935852
v 285.5372 96.47448 23.004715
v 285.5634 96.17884 22.913303
v 285.5755 95.9678 22.686113
v 285.5703 95.89787 22.384018
v 285.54926 95.98782 22.087965
v 285.5179 96.21354 21.877281
v 285.4847 96.51454 21.808418
v 286.10956 97.22807 21.760256
v 286.06314 97.39131 22.021675
v 286.0669 97.41018 22.332138
v 286.1198 97.27962 22.608458
v 286.2077 97.03461 22.776592
v 286.307 96.7408 22.79149
v 286.3911 96.47693 22.64916
v 286.43753 96.31368 22.387741
v 286.43378 96.294815 22.077278
v 286.38086 96.425385 21.800959
v 286.293 96.670395 21.632824
v 286.1937 96.964195 21.617926
v 287.06607 97.42526 21.914963
v 286.96158 97.5768 22.165129
v 286.88513 97.57843 22.466173
v 286.85727 97.429726 22.73743
v 286.8854 97.17052 22.90622
v 286.962 96.87027 22.927313
v 287.06656 96.60943 22.795057
v 287.17105 96.45789 22.544891
v 287.24747 96.45626 22.243849
v 287.27536 96.604965 21.97259
v 287.24722 96.864174 21.8038
v 287.17062 97.16442 21.78271
v 287.84024 97.626724 22.107855
v 287.807 97.82586 22.343788
v 287.7803 97.87978 22.648272
v 287.76733 97.77405 22.93972
v 287.7715 97.53698 23.140038
v 287.79178 97.23211 23.195553
v 287.82266 96.941124 23.091387
v 287.8559 96.74199 22.855452
v 287.88257 96.688065 22.550968
v 287.89557 96.7938 22.25952
v 287.89136 97.03086 22.059202
v 287.87112 97.33573 22.003689
v 288.66614 97.492966 21.981766
v 288.7009 97.688286 22.21893
v 288.72375 97.73785 22.522877
v 288.72858 97.62837 22.812168
v 288.71408 97.38919 23.009283
v 288.68414 97.0844 23.06141
v 288.6468 96.79566 22.954578
v 288.61203 96.60034 22.717415
v 288.58917 96.55078 22.413467
v 288.58435 96.66026 22.124178
v 288.59885 96.89944 21.927061
v 288.62878 97.20423 21.874933
v 289.62863 97.407555 22.004908
v 289.68555 97.60681 22.238083
v 289.6931 97.67125 22.543642
v 289.64932 97.58362 22.839708
v 289.5659 97.36739 23.046953
v 289.46518 97.08051 23.109844
v 289.37418 96.79984 23.011528
v 289.31723 96.60059 22.778353
v 289.30966 96.53615 22.472794
v 289.35345 96.62378 22.176727
v 289.4369 96.840004 21.969482
v 289.53763 97.12689 21.906591
v 290.5606 96.887985 22.318548
v 290.6081 97.03713 22.627632
v 290.54492 97.07457 22.944355
v 290.38806 96.990265 23.183853
v 290.17947 96.80681 23.281954
v 289.9751 96.57336 23.212368
v 289.82968 96.35246 22.993746
v 289.7822 96.20331 22.684662
v 289.84534 96.16587 22.367939
v 290.00223 96.250175 22.128439
v 290.21082 96.43363 22.03034
v 290.4152 96.66708 22.099924
v 291.1364 96.27301 22.639416
v 291.13986 96.43391 22.87699
v 291.02512 96.48733 23.132553
v 290.82294 96.41895 23.33763
v 290.58746 96.2471 23.437267
v 290.3818 96.01782 23.404768
v 290.26108 95.79256 23.24884
v 290.25763 95.63165 23.011267
v 290.37238 95.57823 22.755703
v 290.57455 95.646614 22.550627
v 290.81003 95.81846 22.45099
v 291.0157 96.04774 22.483488
v 291.655 95.95632 23.15393
v 291.57867 96.040405 23.391068
v 291.4266 95.98473 23.604155
v 291.23956 95.80422 23.736095
v 291.06763 95.54723 23.751534
v 290.9569 95.28263 23.646336
v 290.93704 95.08132 23.448687
v 291.01337 94.99724 23.211548
v 291.16544 95.05291 22.99846
v 291.3525 95.23343 22.866522
v 291.5244 95.49041 22.851084
v 291.63513 95.75501 22.956282
v 292.1286 95.80033 23.544733
v 292.0038 95.75098 23.77991
v 291.88644 95.556335 23.958685
v 291.80792 95.26856 24.033155
v 291.7893 94.96476 23.983368
v 291.8356 94.72634 23.82266
v 291.93436 94.61719 23.594097
v 292.05914 94.66654 23.358921
v 292.17654 94.86118 23.180145
v 292.25504 95.14896 23.105675
v 292.27365 95.45276 23.155464
v 292.2274 95.69118 23.31617
v 292.6465 95.878525 23.855873
v 292.56995 95.76243 24.136547
v 292.5544 95.52204 24.336657
v 292.60413 95.22176 24.402582
v 292.70575 94.94207 24.316658
v 292.83206 94.75789 24.10191
v 292.94922 94.71858 23.815878
v 293.02582 94.83468 23.535204
v 293.04132 95.075066 23.335094
v 292.9916 95.37534 23.26917
v 292.88998 95.65504 23.355093
v 292.76367 95.83922 23.569841
v 293.5057 96.17096 23.961035
v 293.47818 96.13606 24.266975
v 293.47314 95.95249 24.516006
v 293.4919 95.66944 24.6414
v 293.52948 95.36275 24.609554
v 293.57578 95.11459 24.429005
v 293.6184 94.99147 24.148129
v 293.6459 95.02637 23.842186
v 293.65094 95.20994 23.593155
v 293.63217 95.493 23.467764
v 293.5946 95.79968 23.499609
v 293.5483 96.047844 23.680159
v 294.51376 95.984695 23.692032
v 294.5442 96.06031 23.990849
v 294.53586 95.97989 24.291607
v 294.49106 95.76498 24.513718
v 294.42175 95.47317 24.597666
v 294.34656 95.18264 24.520958
v 294.28558 94.971245 24.30415
v 294.2552 94.89563 24.005333
v 294.2635 94.97605 23.704576
v 294.30832 95.190956 23.482466
v 294.3776 95.48277 23.398518
v 294.4528 95.7733 23.475224
v 295.27454 95.62916 23.608826
v 295.32587 95.75212 23.890343
v 295.34106 95.72097 24.201645
v 295.316 95.54407 24.459318
v 295.25742 95.2688 24.594318
v 295.18103 94.968925 24.570473
v 295.10727 94.7248 24.39417
v 295.05594 94.60184 24.112654
v 295.04074 94.63299 23.801352
v 295.0658 94.8099 23.543678
v 295.1244 95.08517 23.408678
v 295.20078 95.38503 23.432524
v 296.0886 95.5019 23.430813
v 296.19913 95.627266 23.668941
v 296.26224 95.60472 23.948553
v 296.26105 95.4403 24.194723
v 296.19586 95.178055 24.341494
v 296.08417 94.88826 24.349535
v 295.95587 94.64857 24.216694
v 295.84537 94.52319 23.978565
v 295.78223 94.54574 23.698954
v 295.78342 94.71016 23.452784
v 295.8486 94.972404 23.306013
v 295.9603 95.2622 23.297972
v 296.83118 94.82211 23.085974
v 297.0085 94.976875 23.271187
v 297.09882 95.03053 23.546074
v 297.07782 94.96872 23.83698
v 296.95117 94.80799 24.065956
v 296.7528 94.59141 24.17165
v 296.53586 94.377014 24.12574
v 296.3585 94.22225 23.940527
v 296.26822 94.16859 23.66564
v 296.2892 94.2304 23.374733
v 296.41586 94.391136 23.145758
v 296.61423 94.60771 23.040064
v 297.3966 94.04669 23.16335
v 297.5941 94.19292 23.355936
v 297.68472 94.268654 23.640556
v 297.64423 94.25361 23.94095
v 297.48346 94.15182 24.176626
v 297.2455 93.99055 24.284435
v 296.9941 93.81301 24.235489
v 296.79666 93.66679 24.042904
v 296.70602 93.59104 23.758282
v 296.7465 93.60609 23.457888
v 296.90726 93.707886 23.222212
v 297.1452 93.869156 23.114403
v 297.9381 93.409134 23.209076
v 298.1063 93.51484 23.448076
v 298.1523 93.54055 23.75448
v 298.0639 93.47938 24.046185
v 297.8647 93.34772 24.24503
v 297.6081 93.18084 24.297733
v 297.36285 93.02346 24.190174
v 297.19467 92.917755 23.951174
v 297.14862 92.892044 23.64477
v 297.23706 92.95322 23.353065
v 297.43628 93.08488 23.15422
v 297.69287 93.251755 23.101517
v 298.34668 92.701675 23.180906
v 298.51508 92.84199 23.400925
v 298.57645 92.89306 23.701073
v 298.5143 92.8412 24.000925
v 298.3453 92.70032 24.220135
v 298.11475 92.50815 24.299967
v 297.8844 92.31619 24.219028
v 297.71597 92.17588 23.99901
v 297.6546 92.12481 23.698862
v 297.71674 92.17666 23.39901
v 297.88574 92.31755 23.1798
v 298.1163 92.50972 23.099968
v 298.87512 92.074814 23.138355
v 299.0518 92.25529 23.319138
v 299.14154 92.346985 23.601974
v 299.12036 92.32535 23.911077
v 298.9939 92.19616 24.163624
v 298.79605 91.99405 24.291945
v 298.5798 91.77316 24.261654
v 298.40317 91.59269 24.080872
v 298.3134 91.500984 23.798035
v 298.3346 91.52263 23.488932
v 298.46106 91.65181 23.236385
v 298.6589 91.85393 23.108065
v 299.37384 91.36713 23.10364
v 299.58224 91.568275 23.216213
v 299.7218 91.70414 23.458748
v 299.75513 91.73833 23.766254
v 299.6733 91.66167 24.056341
v 299.49823 91.49471 24.251274
v 299.27682 91.28219 24.298826
v 299.06842 91.08104 24.186253
v 298.92886 90.94517 23.94372
v 298.89554 90.91098 23.636211
v 298.9774 90.98764 23.346127
v 299.15244 91.1546 23.151192
v 300.0721 90.81184 23.152431
v 300.26602 90.97861 23.337257
v 300.36203 91.071724 23.626192
v 300.33444 91.06623 23.941814
v 300.1906 90.96361 24.199553
v 299.9691 90.79135 24.330349
v 299.72925 90.59561 24.299156
v 299.5353 90.42884 24.11433
v 299.4393 90.33573 23.825396
v 299.4669 90.34122 23.509773
v 299.61072 90.44384 23.252035
v 299.83224 90.616104 23.121239
v 300.73145 90.10091 23.223001
v 300.88507 90.23674 23.477818
v 300.90536 90.3129 23.799782
v 300.7869 90.308975 24.102625
v 300.56137 90.22602 24.305202
v 300.28928 90.08626 24.353231
v 300.04352 89.92715 24.233843
v 299.8899 89.79131 23.979029
v 299.8696 89.71516 23.657064
v 299.9881 89.71908 23.35422
v 300.2136 89.80204 23.151644
v 300.4857 89.941795 23.103615
v 301.0237 89.40847 23.461775
v 301.16782 89.5489 23.7344
v 301.18652 89.613815 24.063915
v 301.07486 89.58583 24.362026
v 300.86273 89.47244 24.548855
v 300.60696 89.30404 24.574343
v 300.37613 89.12573 24.431656
v 300.23203 88.98531 24.15903
v 300.21332 88.920395 23.829517
v 300.32498 88.94838 23.531404
v 300.5371 89.06176 23.344576
v 300.79288 89.23017 23.31909
v 301.51794 88.868095 23.468298
v 301.69238 89.01563 23.678564
v 301.76465 89.07368 23.97481
v 301.7154 89.02668 24.277658
v 301.5578 88.88724 24.50596
v 301.3341 88.6927 24.598543
v 301.10425 88.49521 24.530598
v 300.9298 88.34768 24.32033
v 300.85754 88.28963 24.024084
v 300.9068 88.336624 23.721235
v 301.0644 88.476074 23.492933
v 301.2881 88.67061 23.400352
v 302.1332 88.14963 23.525726
v 302.30283 88.23049 23.773027
v 302.33807 88.24733 24.081139
v 302.22952 88.19563 24.3675
v 302.00626 88.089264 24.555384
v 301.72812 87.95671 24.594446
v 301.4696 87.833496 24.474218
v 301.3 87.75264 24.226917
v 301.26474 87.7358 23.918808
v 301.3733 87.78749 23.632444
v 301.59656 87.89387 23.444561
v 301.8747 88.02641 23.4055
v 302.31778 87.2321 23.499865
v 302.53973 87.24749 23.709045
v 302.62473 87.24374 24.000225
v 302.55 87.221855 24.29538
v 302.33554 87.18771 24.515423
v 302.03888 87.150444 24.601395
v 301.73944 87.12005 24.53026
v 301.5175 87.10466 24.32108
v 301.43246 87.10841 24.0299
v 301.5072 87.130295 23.734745
v 301.72165 87.164444 23.514702
v 302.01834 87.201706 23.42873
v 302.30032 86.5493 23.444452
v 302.49216 86.57286 23.690758
v 302.54907 86.53233 23.997734
v 302.45584 86.4386 24.283123
v 302.23743 86.316765 24.470457
v 301.95236 86.19947 24.50954
v 301.677 86.11816 24.389898
v 301.48517 86.094604 24.143593
v 301.42825 86.135124 23.836617
v 301.52148 86.22886 23.551228
v 301.7399 86.3507 23.363894
v 302.025 86.46799 23.32481
v 302.83728 86.06127 23.130959
v 302.99185 86.14478 23.355139
v 303.034 86.1253 23.650543
v 302.95242 86.00805 23.938019
v 302.76895 85.82445 24.140537
v 302.5328 85.62369 24.203833
v 302.30722 85.459564 24.110947
v 302.15265 85.37605 23.886768
v 302.1105 85.39554 23.591364
v 302.19208 85.51279 23.303888
v 302.37555 85.69639 23.10137
v 302.6117 85.89715 23.038073
v 303.29538 85.25898 23.188025
v 303.4635 85.39072 23.413519
v 303.52106 85.43442 23.715614
v 303.4526 85.37837 24.013367
v 303.2765 85.2376 24.226994
v 303.0399 85.04982 24.299252
v 302.8062 84.86534 24.210781
v 302.63806 84.733604 23.985287
v 302.5805 84.6899 23.683191
v 302.64896 84.74594 23.385439
v 302.8251 84.88672 23.171812
v 303.06168 85.0745 23.099554
v 303.81668 84.662834 23.180162
v 303.9603 84.82922 23.3996
v 304.0129 84.890305 23.699533
v 303.96045 84.82971 23.999598
v 303.817 84.66369 24.219393
v 303.6209 84.436714 24.30002
v 303.4248 84.20961 24.21988
v 303.2812 84.04322 24.000443
v 303.22855 83.98214 23.700508
v 303.281 84.04273 23.400442
v 303.4245 84.208755 23.180649
v 303.62054 84.43573 23.100021
v 304.411 84.219604 23.164648
v 304.48624 84.438416 23.371828
v 304.51773 84.529945 23.666943
v 304.497 84.46967 23.970917
v 304.42963 84.27375 24.2023
v 304.33368 83.99467 24.299091
v 304.23486 83.707214 24.235357
v 304.1596 83.4884 24.028177
v 304.12814 83.39687 23.73306
v 304.14886 83.457146 23.429089
v 304.21622 83.65307 23.197706
v 304.31216 83.93215 23.100914
v 305.13654 84.01697 23.111267
v 305.10074 84.29354 23.248163
v 305.08282 84.46586 23.505749
v 305.0876 84.48774 23.815002
v 305.1137 84.35333 24.093061
v 305.15427 84.09864 24.265419
v 305.1983 83.791916 24.285892
v 305.2341 83.51534 24.148996
v 305.252 83.34303 23.89141
v 305.24725 83.321144 23.582157
v 305.22113 83.45555 23.304098
v 305.1806 83.71024 23.13174
v 305.8581 84.187416 23.067436
v 305.88007 84.48839 23.138493
v 305.92377 84.71098 23.344078
v 305.97748 84.795555 23.6291
v 306.02682 84.71946 23.917192
v 306.05853 84.50307 24.131159
v 306.06418 84.20437 24.213667
v 306.04218 83.9034 24.142609
v 305.99847 83.6808 23.937025
v 305.94476 83.59622 23.652
v 305.89545 83.672325 23.363909
v 305.8637 83.88872 23.149944
v 306.6139 83.88396 22.83523
v 306.73444 84.160065 22.897182
v 306.84668 84.35509 23.092756
v 306.9206 84.41676 23.369547
v 306.93637 84.32858 23.65339
v 306.88974 84.11416 23.86823
v 306.7932 83.83095 23.956501
v 306.6727 83.55485 23.89455
v 306.56042 83.359825 23.698977
v 306.4865 83.29814 23.422184
v 306.47076 83.38633 23.13834
v 306.5174 83.60075 22.9235
v 307.382 83.41116 22.83912
v 307.57428 83.65252 22.804483
v 307.7485 83.877785 22.928112
v 307.85797 84.02658 23.17688
v 307.87332 84.05905 23.48413
v 307.79044 83.96649 23.767536
v 307.63156 83.773705 23.95116
v 307.43927 83.53235 23.985798
v 307.26505 83.30709 23.86217
v 307.15558 83.15829 23.613401
v 307.14023 83.12582 23.30615
v 307.2231 83.218376 23.022743
v 307.73535 82.80738 22.926992
v 308.0166 82.93438 22.8846
v 308.27908 83.04497 23.005732
v 308.45245 83.10952 23.257933
v 308.49023 83.11073 23.573624
v 308.38232 83.04829 23.868217
v 308.15762 82.93892 24.062777
v 307.87634 82.81192 24.10517
v 307.6139 82.70133 23.984037
v 307.44052 82.63678 23.731836
v 307.40274 82.63557 23.416145
v 307.51065 82.69801 23.121552
v 307.89807 82.170746 22.672628
v 308.19705 82.22981 22.581343
v 308.4921 82.247345 22.665218
v 308.7042 82.21866 22.901783
v 308.7765 82.151436 23.227648
v 308.68958 82.06369 23.555498
v 308.4668 81.97893 23.79749
v 308.16785 81.91986 23.888775
v 307.87277 81.90233 23.8049
v 307.66068 81.931015 23.568335
v 307.5884 81.99824 23.24247
v 307.6753 82.08599 22.91462
v 308.04388 81.303345 22.421293
v 308.3374 81.402794 22.438345
v 308.58826 81.4672 22.613142
v 308.72922 81.47932 22.898844
v 308.72253 81.43589 23.218899
v 308.56998 81.348564 23.487549
v 308.31244 81.24072 23.632809
v 308.01892 81.14127 23.615757
v 307.76807 81.076866 23.44096
v 307.6271 81.06475 23.155258
v 307.6338 81.10818 22.835203
v 307.78635 81.19551 22.566553
v 308.5806 80.48052 22.52945
v 308.80768 80.69229 22.52642
v 309.00436 80.880615 22.680868
v 309.11792 80.99505 22.951412
v 309.11795 81.00491 23.265558
v 309.00443 80.90758 23.539131
v 308.80777 80.72912 23.698828
v 308.58066 80.51736 23.701859
v 308.384 80.329025 23.54741
v 308.27042 80.2146 23.276867
v 308.2704 80.20473 22.96272
v 308.38394 80.30206 22.689146
v 309.19736 79.936035 22.53333
v 309.41254 80.159935 22.518486
v 309.60452 80.35233 22.662043
v 309.72186 80.46168 22.925537
v 309.73312 80.458664 23.238367
v 309.6353 80.3441 23.516708
v 309.45462 80.14869 23.68598
v 309.23944 79.92478 23.700827
v 309.04745 79.73239 23.557268
v 308.9301 79.62305 23.293774
v 308.91882 79.62606 22.980944
v 309.01666 79.74062 22.702602
v 309.78162 79.423485 22.485706
v 310.006 79.63627 22.512087
v 310.20538 79.79444 22.692629
v 310.32632 79.85563 22.978952
v 310.3364 79.80343 23.294336
v 310.23294 79.65183 23.554277
v 310.04367 79.44147 23.689123
v 309.81927 79.22868 23.66274
v 309.6199 79.07051 23.4822
v 309.49896 79.00932 23.195877
v 309.4889 79.06152 22.880491
v 309.59235 79.21311 22.62055
v 310.40332 78.90474 22.249191
v 310.6373 79.098015 22.291063
v 310.83105 79.22499 22.46492
v 310.93268 79.25165 22.72418
v 310.91495 79.170845 22.999372
v 310.78256 79.004234 23.21676
v 310.57108 78.796455 23.318096
v 310.33707 78.60318 23.276224
v 310.1433 78.47621 23.102367
v 310.04172 78.44955 22.843107
v 310.05945 78.53035 22.567915
v 310.1918 78.69697 22.350527
v 310.906 78.16296 22.224794
v 311.16742 78.328674 22.239347
v 311.3879 78.45735 22.412085
v 311.5084 78.51453 22.696718
v 311.4966 78.48487 23.016983
v 311.3557 78.37633 23.287062
v 311.1234 78.21799 23.434591
v 310.86203 78.05228 23.420036
v 310.64154 77.92359 23.2473
v 310.52103 77.86642 22.962666
v 310.53284 77.89607 22.6424
v 310.67374 78.004616 22.372322
v 311.3604 77.5391 22.10119
v 311.63348 77.658714 22.131016
v 311.8425 77.71851 22.295609
v 311.9314 77.70248 22.550865
v 311.8764 77.6149 22.82839
v 311.69223 77.47925 23.05382
v 311.42822 77.33186 23.166754
v 311.15515 77.21225 23.136929
v 310.94614 77.15245 22.972336
v 310.85724 77.168495 22.71708
v 310.91223 77.25607 22.439554
v 311.0964 77.39172 22.214123
v 311.74304 76.80586 21.856968
v 312.0161 76.92132 21.902458
v 312.22 76.981125 22.08197
v 312.30008 76.96925 22.347406
v 312.23486 76.88889 22.62764
v 312.04184 76.76157 22.847586
v 311.77274 76.62141 22.948307
v 311.49963 76.50595 22.902817
v 311.29575 76.446144 22.723305
v 311.2157 76.458015 22.457869
v 311.2809 76.538376 22.177635
v 311.47394 76.665695 21.95769
v 312.15225 75.98543 21.914
v 312.42474 76.088684 22.01214
v 312.61285 76.15309 22.247353
v 312.66614 76.16138 22.55661
v 312.57034 76.111336 22.85705
v 312.3511 76.016365 23.068169
v 312.06723 75.90192 23.133396
v 311.7947 75.79865 23.035257
v 311.6066 75.73425 22.800045
v 311.5533 75.72597 22.490786
v 311.6491 75.77601 22.190346
v 311.86835 75.87098 21.979227
v 312.46432 75.35544 22.125635
v 312.74194 75.376076 22.180199
v 312.9222 75.33447 22.346535
v 312.95682 75.24177 22.580074
v 312.8365 75.12281 22.818241
v 312.59344 75.009476 22.99722
v 312.29285 74.93212 23.06905
v 312.01523 74.91148 23.014486
v 311.83496 74.953094 22.84815
v 311.80035 75.04579 22.61461
v 311.92072 75.16475 22.376444
v 312.16373 75.27808 22.197466
v 312.5922 74.84178 21.409681
v 312.8406 74.849205 21.605606
v 312.99216 74.74555 21.882483
v 313.00626 74.558586 22.16612
v 312.8791 74.33841 22.38052
v 312.64474 74.14401 22.468233
v 312.36603 74.0275 22.405758
v 312.1176 74.02007 22.209831
v 311.96606 74.12373 21.932957
v 311.952 74.3107 21.649319
v 312.07913 74.530876 21.434917
v 312.31348 74.725266 21.347204
v 313.15503 74.40813 20.867981
v 313.36005 74.49548 20.972433
v 313.4892 74.45607 21.17024
v 313.5078 74.30044 21.408398
v 313.41098 74.070305 21.62309
v 313.22458 73.82733 21.756794
v 312.99863 73.63661 21.773682
v 312.79358 73.549255 21.669228
v 312.66446 73.58867 21.47142
v 312.6458 73.74429 21.233263
v 312.74268 73.974434 21.01857
v 312.92905 74.21741 20.884867
v 313.71774 73.59971 20.608131
v 313.93744 73.73945 20.743607
v 314.07202 73.79274 21.006014
v 314.08542 73.7453 21.32504
v 313.97406 73.60984 21.615206
v 313.76776 73.42266 21.798758
v 313.5218 73.23391 21.826515
v 313.3021 73.09416 21.69104
v 313.1675 73.04087 21.42863
v 313.1541 73.08831 21.109604
v 313.26547 73.22377 20.819439
v 313.47177 73.41096 20.635887
v 314.18967 72.839714 20.764296
v 314.40598 73.002594 20.90105
v 314.5394 73.08909 21.152452
v 314.5542 73.07601 21.45114
v 314.4464 72.96687 21.717075
v 314.24493 72.79091 21.879005
v 314.00372 72.595276 21.893541
v 313.78745 72.432396 21.756786
v 313.65402 72.3459 21.505384
v 313.63922 72.35898 21.2067
v 313.74698 72.46812 20.940762
v 313.9485 72.64408 20.778831
v 314.65463 72.310905 20.776806
v 314.85806 72.496925 20.851105
v 315.0134 72.5792 21.056828
v 315.07895 72.53569 21.33885
v 315.0372 72.37806 21.621605
v 314.89932 72.14853 21.829327
v 314.70227 71.90861 21.90636
v 314.49884 71.72259 21.832062
v 314.3435 71.64031 21.626339
v 314.27795 71.683815 21.344316
v 314.3197 71.84145 21.061562
v 314.45758 72.070984 20.85384
v 315.323 72.06636 20.414682
v 315.53378 72.18428 20.609009
v 315.69135 72.16866 20.87373
v 315.7534 72.023705 21.137915
v 315.70334 71.788246 21.33077
v 315.5546 71.525375 21.400627
v 315.34702 71.30553 21.328764
v 315.1362 71.18761 21.134436
v 314.97867 71.203224 20.869715
v 314.9166 71.34818 20.605532
v 314.96664 71.58364 20.412674
v 315.1154 71.84651 20.342817
v 315.84943 71.57791 19.645943
v 316.0726 71.70117 19.746048
v 316.24576 71.69447 19.975506
v 316.32254 71.55962 20.272831
v 316.28232 71.33275 20.558357
v 316.1359 71.07463 20.755577
v 315.92252 70.854454 20.811644
v 315.69934 70.73119 20.711538
v 315.52618 70.737885 20.48208
v 315.44943 70.87274 20.184755
v 315.48962 71.09962 19.89923
v 315.63605 71.35773 19.70201
v 316.52902 70.985985 19.421675
v 316.71313 71.16193 19.545631
v 316.83752 71.226524 19.783403
v 316.8688 71.16248 20.071276
v 316.7986 70.986946 20.332117
v 316.64578 70.746956 20.49603
v 316.4512 70.50682 20.5191
v 316.2671 70.33088 20.395144
v 316.14273 70.26627 20.157372
v 316.11145 70.33032 19.8695
v 316.1816 70.50586 19.60866
v 316.33447 70.74585 19.444744
v 317.388 70.467354 19.598225
v 317.52512 70.62107 19.830467
v 317.56418 70.66954 20.134462
v 317.49475 70.59977 20.428753
v 317.33545 70.43046 20.634485
v 317.1289 70.20698 20.696533
v 316.9305 69.9892 20.59827
v 316.7934 69.83547 20.366028
v 316.75433 69.787 20.062033
v 316.82376 69.85677 19.767742
v 316.98306 70.026085 19.56201
v 317.1896 70.24957 19.499962
v 317.96677 69.77264 19.574247
v 318.1491 69.90339 19.788979
v 318.21973 69.95417 20.08714
v 318.15964 69.91137 20.388842
v 317.985 69.78645 20.613241
v 317.74255 69.6129 20.700212
v 317.4973 69.4372 20.626451
v 317.31494 69.30645 20.41172
v 317.24432 69.25567 20.113558
v 317.3044 69.29847 19.811857
v 317.47906 69.42338 19.587458
v 317.7215 69.59694 19.500486
v 318.37646 69.046776 19.581306
v 318.54956 69.18063 19.801731
v 318.6123 69.22909 20.102026
v 318.54788 69.17917 20.401728
v 318.37357 69.04424 20.62053
v 318.13608 68.86047 20.699806
v 317.89905 68.67709 20.618313
v 317.72595 68.54324 20.397888
v 317.6632 68.49478 20.097593
v 317.72763 68.5447 19.797892
v 317.90192 68.67963 19.57909
v 318.13943 68.863396 19.499813
v 319.01727 68.52694 19.618763
v 319.15814 68.65827 19.862415
v 319.191 68.68896 20.169722
v 319.10706 68.61077 20.45834
v 318.9288 68.444664 20.650934
v 318.70398 68.235146 20.6959
v 318.49286 68.03836 20.581188
v 318.352 67.90703 20.337536
v 318.31912 67.87634 20.03023
v 318.40305 67.95453 19.741611
v 318.5813 68.120636 19.549017
v 318.80612 68.330154 19.504051
v 319.59216 67.86915 19.647491
v 319.73285 67.97623 19.900337
v 319.75473 67.9895 20.208027
v 319.65195 67.90541 20.488117
v 319.45206 67.74649 20.665558
v 319.2086 67.55532 20.692804
v 318.98682 67.383125 20.562553
v 318.84616 67.27604 20.30971
v 318.82428 67.262764 20.002018
v 318.92703 67.346855 19.721928
v 319.12695 67.505775 19.544487
v 319.3704 67.696945 19.517242
v 319.98938 67.16457 19.59632
v 320.16983 67.30188 19.788353
v 320.25104 67.345055 20.070234
v 320.2112 67.28252 20.36643
v 320.06104 67.131035 20.597576
v 319.84073 66.93119 20.701736
v 319.60934 66.736534 20.651003
v 319.42886 66.59923 20.45897
v 319.34766 66.55605 20.17709
v 319.38748 66.61859 19.880894
v 319.53766 66.77007 19.649748
v 319.75797 66.96992 19.545586
v 320.53415 66.640495 19.300337
v 320.7198 66.765305 19.47365
v 320.81805 66.78051 19.752453
v 320.8026 66.68204 20.062042
v 320.67764 66.49628 20.31946
v 320.4766 66.27301 20.455736
v 320.25336 66.072044 20.434351
v 320.06772 65.94724 20.261038
v 319.96945 65.93204 19.982235
v 319.9849 66.0305 19.672646
v 320.10986 66.21626 19.415228
v 320.3109 66.43954 19.278952
v 321.14355 66.03057 19.142527
v 321.3151 66.169655 19.338085
v 321.39413 66.20436 19.628078
v 321.3595 66.12539 19.934801
v 321.22046 65.953896 20.17607
v 321.01428 65.73583 20.287231
v 320.79617 65.52963 20.238506
v 320.62463 65.39054 20.042948
v 320.54562 65.355835 19.752954
v 320.58026 65.434814 19.446232
v 320.7193 65.60631 19.204964
v 320.92548 65.82437 19.093801
v 321.7098 65.30333 19.2363
v 321.89056 65.490654 19.407368
v 321.98468 65.59549 19.682486
v 321.96695 65.58974 19.987932
v 321.8421 65.474945 20.241865
v 321.6436 65.28187 20.376244
v 321.4246 65.06224 20.35506
v 321.24384 64.87492 20.18399
v 321.14972 64.77009 19.908875
v 321.16745 64.77584 19.603428
v 321.2923 64.89063 19.349495
v 321.4908 65.08371 19.215117
v 322.37045 64.780945 19.27053
v 322.5357 64.93549 19.483253
v 322.60184 64.99592 19.780584
v 322.55112 64.94603 20.082857
v 322.39716 64.799194 20.309074
v 322.18115 64.59476 20.398624
v 321.96106 64.387505 20.327509
v 321.7958 64.232956 20.114786
v 321.72968 64.17253 19.817455
v 321.7804 64.22242 19.515182
v 321.9344 64.369255 19.288965
v 322.15036 64.573685 19.199415
v 323.03632 64.15459 19.326256
v 323.19278 64.25794 19.573824
v 323.2249 64.27933 19.881973
v 323.12408 64.21302 20.168137
v 322.91736 64.07678 20.355635
v 322.6601 63.907116 20.39423
v 322.42123 63.749493 20.273579
v 322.26477 63.646137 20.02601
v 322.23264 63.62475 19.717861
v 322.33344 63.691055 19.431698
v 322.54016 63.827293 19.2442
v 322.79742 63.99696 19.205605
v 323.4494 63.32355 19.360582
v 323.62082 63.371616 19.605358
v 323.64957 63.36984 19.907495
v 323.52786 63.318703 20.186033
v 323.2884 63.231903 20.366343
v 322.9953 63.132698 20.400105
v 322.7271 63.047672 20.278276
v 322.55566 62.99961 20.0335
v 322.52695 63.001385 19.731365
v 322.64862 63.05252 19.452826
v 322.88812 63.13932 19.272518
v 323.1812 63.238525 19.238754
v 323.60327 62.618805 19.393864
v 323.76733 62.642704 19.63224
v 323.79614 62.59066 19.912823
v 323.68195 62.47662 20.160433
v 323.45538 62.33114 20.30872
v 323.17712 62.193195 20.317951
v 322.92175 62.09976 20.185654
v 322.75766 62.07586 19.947277
v 322.72888 62.127903 19.666693
v 322.84308 62.241943 19.419085
v 323.06964 62.38743 19.270798
v 323.3479 62.525368 19.261566
v 323.99002 62.117706 19.072973
v 324.16025 62.191383 19.31837
v 324.2328 62.14741 19.612068
v 324.18823 61.997574 19.875366
v 324.0385 61.782017 20.037716
v 323.82373 61.5585 20.055614
v 323.60144 61.386913 19.924269
v 323.4312 61.313236 19.67887
v 323.35867 61.357204 19.385172
v 323.40323 61.507046 19.121874
v 323.55295 61.722603 18.959524
v 323.76773 61.94612 18.941626
v 324.5043 61.554775 18.664347
v 324.65555 61.69941 18.858831
v 324.7428 61.713314 19.14377
v 324.74265 61.59276 19.442816
v 324.65518 61.37005 19.675838
v 324.50378 61.104855 19.7804
v 324.32907 60.86824 19.728483
v 324.17783 60.723606 19.533998
v 324.0906 60.7097 19.24906
v 324.09073 60.830257 18.950014
v 324.17822 61.052967 18.716991
v 324.3296 61.31816 18.61243
v 325.264 61.06829 18.550865
v 325.41006 61.278614 18.718666
v 325.49426 61.38335 18.990725
v 325.49405 61.35443 19.294142
v 325.40945 61.199604 19.547615
v 325.26315 60.960358 19.683231
v 325.09433 60.700798 19.664648
v 324.94827 60.490475 19.496845
v 324.86404 60.38574 19.224789
v 324.8643 60.414658 18.921371
v 324.94888 60.569485 18.667896
v 325.09518 60.808727 18.532282
v 325.98712 60.50651 18.670004
v 326.12814 60.694084 18.873583
v 326.1819 60.780907 19.167084
v 326.13394 60.74372 19.471863
v 325.99713 60.592484 19.706257
v 325.80817 60.367725 19.807459
v 325.61765 60.12967 19.748352
v 325.4766 59.942097 19.544773
v 325.42285 59.855274 19.251272
v 325.47083 59.89246 18.946493
v 325.6076 60.043697 18.7121
v 325.7966 60.268456 18.610897
v 326.60974 60.034004 18.66171
v 326.71136 60.251854 18.862823
v 326.75272 60.35385 19.156511
v 326.72272 60.312664 19.464077
v 326.6294 60.139328 19.703114
v 326.49777 59.88029 19.809566
v 326.36313 59.604958 19.754917
v 326.2615 59.387108 19.553804
v 326.22015 59.28511 19.260117
v 326.25015 59.326298 18.95255
v 326.34344 59.499634 18.713514
v 326.47507 59.75867 18.607061
v 327.58463 59.807728 18.845268
v 327.63995 60.006992 19.108267
v 327.60312 60.09157 19.42773
v 327.48404 60.038803 19.718058
v 327.31458 59.862827 19.901459
v 327.14017 59.610794 19.928787
v 327.00754 59.350235 19.792725
v 326.9522 59.15097 19.529726
v 326.98904 59.06639 19.210262
v 327.10812 59.11916 18.919933
v 327.2776 59.295135 18.736534
v 327.452 59.54717 18.709204
v 328.18286 59.275158 19.187597
v 328.18375 59.440205 19.474716
v 328.08163 59.484776 19.782211
v 327.90387 59.396927 20.02769
v 327.69806 59.2002 20.145378
v 327.51938 58.9473 20.103739
v 327.4157 58.705997 19.91393
v 327.4148 58.54095 19.626812
v 327.5169 58.496376 19.319317
v 327.6947 58.584225 19.073837
v 327.90048 58.780956 18.95615
v 328.07916 59.033855 18.99779
v 328.74606 59.084522 19.47027
v 328.75662 59.201805 19.76666
v 328.70807 59.170647 20.07513
v 328.6134 58.999393 20.31303
v 328.49802 58.733936 20.41661
v 328.39276 58.4454 20.35812
v 328.3259 58.2111 20.15323
v 328.31534 58.09382 19.856842
v 328.3639 58.124977 19.54837
v 328.45856 58.296227 19.310472
v 328.57397 58.561687 19.20689
v 328.6792 58.85022 19.26538
v 329.46527 58.807426 19.362074
v 329.51706 58.95187 19.6314
v 329.52222 58.94787 19.941206
v 329.4794 58.796497 20.208483
v 329.40002 58.53832 20.361614
v 329.30542 58.242504 20.359566
v 329.2209 57.988323 20.202888
v 329.16913 57.84388 19.933563
v 329.16394 57.84788 19.623756
v 329.2068 57.999252 19.35648
v 329.28613 58.257435 19.20335
v 329.38077 58.553246 19.205397
v 330.31134 58.49191 19.351154
v 330.37967 58.650795 19.608902
v 330.3856 58.67089 19.91847
v 330.32755 58.54682 20.196909
v 330.2211 58.31182 20.369612
v 330.09476 58.028862 20.390303
v 329.98236 57.773766 20.253437
v 329.91403 57.61488 19.99569
v 329.9081 57.59478 19.686121
v 329.96616 57.718853 19.40768
v 330.0726 57.953854 19.23498
v 330.19894 58.23681 19.214289
v 331.0488 57.997272 19.30237
v 331.1617 58.169693 19.531715
v 331.19955 58.21949 19.834846
v 331.15213 58.13332 20.130535
v 331.03217 57.934273 20.339556
v 330.8718 57.675682 20.4059
v 330.71402 57.426838 20.31179
v 330.60107 57.254414 20.082445
v 330.56326 57.204617 19.779314
v 330.6107 57.290787 19.483625
v 330.73065 57.489834 19.274605
v 330.891 57.74843 19.208261
v 331.5996 57.45332 19.288153
v 331.75955 57.657364 19.421312
v 331.87164 57.7485 19.668558
v 331.9058 57.702312 19.963644
v 331.8529 57.53117 20.227499
v 331.7271 57.28093 20.389425
v 331.5621 57.01865 20.406034
v 331.40216 56.814606 20.272875
v 331.29007 56.72347 20.025627
v 331.25592 56.769657 19.730541
v 331.3088 56.9408 19.466686
v 331.4346 57.19104 19.30476
v 332.30933 57.096394 18.964201
v 332.4771 57.28412 19.143114
v 332.61078 57.34663 19.416788
v 332.67456 57.267174 19.71189
v 332.65134 57.06704 19.949347
v 332.54733 56.799854 20.065535
v 332.3904 56.53721 20.02932
v 332.22263 56.34948 19.850407
v 332.08896 56.286972 19.576735
v 332.02518 56.36643 19.281633
v 332.0484 56.566563 19.044174
v 332.1524 56.833748 18.927986
v 332.28812 56.85046 19.511072
usemtl mat_11
s 1
f 3609 3609 3610
f 3610 3609 3611
f 3609 3609 3611
f 3611 3609 3612
f 3609 3609 3612
f 3612 3609 3613
f 3609 3609 3613
f 3613 3609 3614
f 3609 3609 3614
f 3614 3609 3615
f 3609 3609 3615
f 3615 3609 3616
f 3609 3609 3616
f 3616 3609 3617
f 3609 3609 3617
f 3617 3609 3618
f 3609 3609 3618
f 3618 3609 3619
f 3609 3609 3619
f 3619 3609 3620
f 3609 3609 3620
f 3620 3609 3621
f 3609 3609 3621
f 3621 3609 3610
f 3610 3611 3622
f 3622 3611 3623
f 3611 3612 3623
f 3623 3612 3624
f 3612 3613 3624
f 3624 3613 3625
f 3613 3614 3625
f 3625 3614 3626
f 3614 3615 3626
f 3626 3615 3627
f 3615 3616 3627
f 3627 3616 3628
f 3616 3617 3628
f 3628 3617 3629
f 3617 3618 3629
f 3629 3618 3630
f 3618 3619 3630
f 3630 3619 3631
f 3619 3620 3631
f 3631 3620 3632
f 3620 3621 3632
f 3632 3621 3633
f 3621 3610 3633
f 3633 3610 3622
f 3622 3623 3634
f 3634 3623 3635
f 3623 3624 3635
f 3635 3624 3636
f 3624 3625 3636
f 3636 3625 3637
f 3625 3626 3637
f 3637 3626 3638
f 3626 3627 3638
f 3638 3627 3639
f 3627 3628 3639
f 3639 3628 3640
f 3628 3629 3640
f 3640 3629 3641
f 3629 3630 3641
f 3641 3630 3642
f 3630 3631 3642
f 3642 3631 3643
f 3631 3632 3643
f 3643 3632 3644
f 3632 3633 3644
f 3644 3633 3645
f 3633 3622 3645
f 3645 3622 3634
f 3634 3635 3646
f 3646 3635 3647
f 3635 3636 3647
f 3647 3636 3648
f 3636 3637 3648
f 3648 3637 3649
f 3637 3638 3649
f 3649 3638 3650
f 3638 3639 3650
f 3650 3639 3651
f 3639 3640 3651
f 3651 3640 3652
f 3640 3641 3652
f 3652 3641 3653
f 3641 3642 3653
f 3653 3642 3654
f 3642 3643 3654
f 3654 3643 3655
f 3643 3644 3655
f 3655 3644 3656
f 3644 3645 3656
f 3656 3645 3657
f 3645 3634 3657
f 3657 3634 3646
f 3646 3647 3658
f 3658 3647 3659
f 3647 3648 3659
f 3659 3648 3660
f 3648 3649 3660
f 3660 3649 3661
f 3649 3650 3661
f 3661 3650 3662
f 3650 3651 3662
f 3662 3651 3663
f 3651 3652 3663
f 3663 3652 3664
f 3652 3653 3664
f 3664 3653 3665
f 3653 3654 3665
f 3665 3654 3666
f 3654 3655 3666
f 3666 3655 3667
f 3655 3656 3667
f 3667 3656 3668
f 3656 3657 3668
f 3668 3657 3669
f 3657 3646 3669
f 3669 3646 3658
f 3658 3659 3670
f 3670 3659 3671
f 3659 3660 3671
f 3671 3660 3672
f 3660 3661 3672
f 3672 3661 3673
f 3661 3662 3673
f 3673 3662 3674
f 3662 3663 3674
f 3674 3663 3675
f 3663 3664 3675
f 3675 3664 3676
f 3664 3665 3676
f 3676 3665 3677
f 3665 3666 3677
f 3677 3666 3678
f 3666 3667 3678
f 3678 3667 3679
f 3667 3668 3679
f 3679 3668 3680
f 3668 3669 3680
f 3680 3669 3681
f 3669 3658 3681
f 3681 3658 3670
f 3670 3671 3682
f 3682 3671 3683
f 3671 3672 3683
f 3683 3672 3684
f 3672 3673 3684
f 3684 3673 3685
f 3673 3674 3685
f 3685 3674 3686
f 3674 3675 3686
f 3686 3675 3687
f 3675 3676 3687
f 3687 3676 3688
f 3676 3677 3688
f 3688 3677 3689
f 3677 3678 3689
f 3689 3678 3690
f 3678 3679 3690
f 3690 3679 3691
f 3679 3680 3691
f 3691 3680 3692
f 3680 3681 3692
f 3692 3681 3693
f 3681 3670 3693
f 3693 3670 3682
f 3682 3683 3694
f 3694 3683 3695
f 3683 3684 3695
f 3695 3684 3696
f 3684 3685 3696
f 3696 3685 3697
f 3685 3686 3697
f 3697 3686 3698
f 3686 3687 3698
f 3698 3687 3699
f 3687 3688 3699
f 3699 3688 3700
f 3688 3689 3700
f 3700 3689 3701
f 3689 3690 3701
f 3701 3690 3702
f 3690 3691 3702
f 3702 3691 3703
f 3691 3692 3703
f 3703 3692 3704
f 3692 3693 3704
f 3704 3693 3705
f 3693 3682 3705
f 3705 3682 3694
f 3694 3695 3706
f 3706 3695 3707
f 3695 3696 3707
f 3707 3696 3708
f 3696 3697 3708
f 3708 3697 3709
f 3697 3698 3709
f 3709 3698 3710
f 3698 3699 3710
f 3710 3699 3711
f 3699 3700 3711
f 3711 3700 3712
f 3700 3701 3712
f 3712 3701 3713
f 3701 3702 3713
f 3713 3702 3714
f 3702 3703 3714
f 3714 3703 3715
f 3703 3704 3715
f 3715 3704 3716
f 3704 3705 3716
f 3716 3705 3717
f 3705 3694 3717
f 3717 3694 3706
f 3706 3707 3718
f 3718 3707 3719
f 3707 3708 3719
f 3719 3708 3720
f 3708 3709 3720
f 3720 3709 3721
f 3709 3710 3721
f 3721 3710 3722
f 3710 3711 3722
f 3722 3711 3723
f 3711 3712 3723
f 3723 3712 3724
f 3712 3713 3724
f 3724 3713 3725
f 3713 3714 3725
f 3725 3714 3726
f 3714 3715 3726
f 3726 3715 3727
f 3715 3716 3727
f 3727 3716 3728
f 3716 3717 3728
f 3728 3717 3729
f 3717 3706 3729
f 3729 3706 3718
f 3718 3719 3730
f 3730 3719 3731
f 3719 3720 3731
f 3731 3720 3732
f 3720 3721 3732
f 3732 3721 3733
f 3721 3722 3733
f 3733 3722 3734
f 3722 3723 3734
f 3734 3723 3735
f 3723 3724 3735
f 3735 3724 3736
f 3724 3725 3736
f 3736 3725 3737
f 3725 3726 3737
f 3737 3726 3738
f 3726 3727 3738
f 3738 3727 3739
f 3727 3728 3739
f 3739 3728 3740
f 3728 3729 3740
f 3740 3729 3741
f 3729 3718 3741
f 3741 3718 3730
f 3730 3731 3742
f 3742 3731 3743
f 3731 3732 3743
f 3743 3732 3744
f 3732 3733 3744
f 3744 3733 3745
f 3733 3734 3745
f 3745 3734 3746
f 3734 3735 3746
f 3746 3735 3747
f 3735 3736 3747
f 3747 3736 3748
f 3736 3737 3748
f 3748 3737 3749
f 3737 3738 3749
f 3749 3738 3750
f 3738 3739 3750
f 3750 3739 3751
f 3739 3740 3751
f 3751 3740 3752
f 3740 3741 3752
f 3752 3741 3753
f 3741 3730 3753
f 3753 3730 3742
f 3742 3743 3754
f 3754 3743 3755
f 3743 3744 3755
f 3755 3744 3756
f 3744 3745 3756
f 3756 3745 3757
f 3745 3746 3757
f 3757 3746 3758
f 3746 3747 3758
f 3758 3747 3759
f 3747 3748 3759
f 3759 3748 3760
f 3748 3749 3760
f 3760 3749 3761
f 3749 3750 3761
f 3761 3750 3762
f 3750 3751 3762
f 3762 3751 3763
f 3751 3752 3763
f 3763 3752 3764
f 3752 3753 3764
f 3764 3753 3765
f 3753 3742 3765
f 3765 3742 3754
f 3754 3755 3766
f 3766 3755 3767
f 3755 3756 3767
f 3767 3756 3768
f 3756 3757 3768
f 3768 3757 3769
f 3757 3758 3769
f 3769 3758 3770
f 3758 3759 3770
f 3770 3759 3771
f 3759 3760 3771
f 3771 3760 3772
f 3760 3761 3772
f 3772 3761 3773
f 3761 3762 3773
f 3773 3762 3774
f 3762 3763 3774
f 3774 3763 3775
f 3763 3764 3775
f 3775 3764 3776
f 3764 3765 3776
f 3776 3765 3777
f 3765 3754 3777
f 3777 3754 3766
f 3766 3767 3778
f 3778 3767 3779
f 3767 3768 3779
f 3779 3768 3780
f 3768 3769 3780
f 3780 3769 3781
f 3769 3770 3781
f 3781 3770 3782
f 3770 3771 3782
f 3782 3771 3783
f 3771 3772 3783
f 3783 3772 3784
f 3772 3773 3784
f 3784 3773 3785
f 3773 3774 3785
f 3785 3774 3786
f 3774 3775 3786
f 3786 3775 3787
f 3775 3776 3787
f 3787 3776 3788
f 3776 3777 3788
f 3788 3777 3789
f 3777 3766 3789
f 3789 3766 3778
f 3778 3779 3790
f 3790 3779 3791
f 3779 3780 3791
f 3791 3780 3792
f 3780 3781 3792
f 3792 3781 3793
f 3781 3782 3793
f 3793 3782 3794
f 3782 3783 3794
f 3794 3783 3795
f 3783 3784 3795
f 3795 3784 3796
f 3784 3785 3796
f 3796 3785 3797
f 3785 3786 3797
f 3797 3786 3798
f 3786 3787 3798
f 3798 3787 3799
f 3787 3788 3799
f 3799 3788 3800
f 3788 3789 3800
f 3800 3789 3801
f 3789 3778 3801
f 3801 3778 3790
f 3790 3791 3802
f 3802 3791 3803
f 3791 3792 3803
f 3803 3792 3804
f 3792 3793 3804
f 3804 3793 3805
f 3793 3794 3805
f 3805 3794 3806
f 3794 3795 3806
f 3806 3795 3807
f 3795 3796 3807
f 3807 3796 3808
f 3796 3797 3808
f 3808 3797 3809
f 3797 3798 3809
f 3809 3798 3810
f 3798 3799 3810
f 3810 3799 3811
f 3799 3800 3811
f 3811 3800 3812
f 3800 3801 3812
f 3812 3801 3813
f 3801 3790 3813
f 3813 3790 3802
f 3802 3803 3814
f 3814 3803 3815
f 3803 3804 3815
f 3815 3804 3816
f 3804 3805 3816
f 3816 3805 3817
f 3805 3806 3817
f 3817 3806 3818
f 3806 3807 3818
f 3818 3807 3819
f 3807 3808 3819
f 3819 3808 3820
f 3808 3809 3820
f 3820 3809 3821
f 3809 3810 3821
f 3821 3810 3822
f 3810 3811 3822
f 3822 3811 3823
f 3811 3812 3823
f 3823 3812 3824
f 3812 3813 3824
f 3824 3813 3825
f 3813 3802 3825
f 3825 3802 3814
f 3814 3815 3826
f 3826 3815 3827
f 3815 3816 3827
f 3827 3816 3828
f 3816 3817 3828
f 3828 3817 3829
f 3817 3818 3829
f 3829 3818 3830
f 3818 3819 3830
f 3830 3819 3831
f 3819 3820 3831
f 3831 3820 3832
f 3820 3821 3832
f 3832 3821 3833
f 3821 3822 3833
f 3833 3822 3834
f 3822 3823 3834
f 3834 3823 3835
f 3823 3824 3835
f 3835 3824 3836
f 3824 3825 3836
f 3836 3825 3837
f 3825 3814 3837
f 3837 3814 3826
f 3826 3827 3838
f 3838 3827 3839
f 3827 3828 3839
f 3839 3828 3840
f 3828 3829 3840
f 3840 3829 3841
f 3829 3830 3841
f 3841 3830 3842
f 3830 3831 3842
f 3842 3831 3843
f 3831 3832 3843
f 3843 3832 3844
f 3832 3833 3844
f 3844 3833 3845
f 3833 3834 3845
f 3845 3834 3846
f 3834 3835 3846
f 3846 3835 3847
f 3835 3836 3847
f 3847 3836 3848
f 3836 3837 3848
f 3848 3837 3849
f 3837 3826 3849
f 3849 3826 3838
f 3838 3839 3850
f 3850 3839 3851
f 3839 3840 3851
f 3851 3840 3852
f 3840 3841 3852
f 3852 3841 3853
f 3841 3842 3853
f 3853 3842 3854
f 3842 3843 3854
f 3854 3843 3855
f 3843 3844 3855
f 3855 3844 3856
f 3844 3845 3856
f 3856 3845 3857
f 3845 3846 3857
f 3857 3846 3858
f 3846 3847 3858
f 3858 3847 3859
f 3847 3848 3859
f 3859 3848 3860
f 3848 3849 3860
f 3860 3849 3861
f 3849 3838 3861
f 3861 3838 3850
f 3850 3851 3862
f 3862 3851 3863
f 3851 3852 3863
f 3863 3852 3864
f 3852 3853 3864
f 3864 3853 3865
f 3853 3854 3865
f 3865 3854 3866
f 3854 3855 3866
f 3866 3855 3867
f 3855 3856 3867
f 3867 3856 3868
f 3856 3857 3868
f 3868 3857 3869
f 3857 3858 3869
f 3869 3858 3870
f 3858 3859 3870
f 3870 3859 3871
f 3859 3860 3871
f 3871 3860 3872
f 3860 3861 3872
f 3872 3861 3873
f 3861 3850 3873
f 3873 3850 3862
f 3862 3863 3874
f 3874 3863 3875
f 3863 3864 3875
f 3875 3864 3876
f 3864 3865 3876
f 3876 3865 3877
f 3865 3866 3877
f 3877 3866 3878
f 3866 3867 3878
f 3878 3867 3879
f 3867 3868 3879
f 3879 3868 3880
f 3868 3869 3880
f 3880 3869 3881
f 3869 3870 3881
f 3881 3870 3882
f 3870 3871 3882
f 3882 3871 3883
f 3871 3872 3883
f 3883 3872 3884
f 3872 3873 3884
f 3884 3873 3885
f 3873 3862 3885
f 3885 3862 3874
f 3874 3875 3886
f 3886 3875 3887
f 3875 3876 3887
f 3887 3876 3888
f 3876 3877 3888
f 3888 3877 3889
f 3877 3878 3889
f 3889 3878 3890
f 3878 3879 3890
f 3890 3879 3891
f 3879 3880 3891
f 3891 3880 3892
f 3880 3881 3892
f 3892 3881 3893
f 3881 3882 3893
f 3893 3882 3894
f 3882 3883 3894
f 3894 3883 3895
f 3883 3884 3895
f 3895 3884 3896
f 3884 3885 3896
f 3896 3885 3897
f 3885 3874 3897
f 3897 3874 3886
f 3886 3887 3898
f 3898 3887 3899
f 3887 3888 3899
f 3899 3888 3900
f 3888 3889 3900
f 3900 3889 3901
f 3889 3890 3901
f 3901 3890 3902
f 3890 3891 3902
f 3902 3891 3903
f 3891 3892 3903
f 3903 3892 3904
f 3892 3893 3904
f 3904 3893 3905
f 3893 3894 3905
f 3905 3894 3906
f 3894 3895 3906
f 3906 3895 3907
f 3895 3896 3907
f 3907 3896 3908
f 3896 3897 3908
f 3908 3897 3909
f 3897 3886 3909
f 3909 3886 3898
f 3898 3899 3910
f 3910 3899 3911
f 3899 3900 3911
f 3911 3900 3912
f 3900 3901 3912
f 3912 3901 3913
f 3901 3902 3913
f 3913 3902 3914
f 3902 3903 3914
f 3914 3903 3915
f 3903 3904 3915
f 3915 3904 3916
f 3904 3905 3916
f 3916 3905 3917
f 3905 3906 3917
f 3917 3906 3918
f 3906 3907 3918
f 3918 3907 3919
f 3907 3908 3919
f 3919 3908 3920
f 3908 3909 3920
f 3920 3909 3921
f 3909 3898 3921
f 3921 3898 3910
f 3910 3911 3922
f 3922 3911 3923
f 3911 3912 3923
f 3923 3912 3924
f 3912 3913 3924
f 3924 3913 3925
f 3913 3914 3925
f 3925 3914 3926
f 3914 3915 3926
f 3926 3915 3927
f 3915 3916 3927
f 3927 3916 3928
f 3916 3917 3928
f 3928 3917 3929
f 3917 3918 3929
f 3929 3918 3930
f 3918 3919 3930
f 3930 3919 3931
f 3919 3920 3931
f 3931 3920 3932
f 3920 3921 3932
f 3932 3921 3933
f 3921 3910 3933
f 3933 3910 3922
f 3922 3923 3934
f 3934 3923 3935
f 3923 3924 3935
f 3935 3924 3936
f 3924 3925 3936
f 3936 3925 3937
f 3925 3926 3937
f 3937 3926 3938
f 3926 3927 3938
f 3938 3927 3939
f 3927 3928 3939
f 3939 3928 3940
f 3928 3929 3940
f 3940 3929 3941
f 3929 3930 3941
f 3941 3930 3942
f 3930 3931 3942
f 3942 3931 3943
f 3931 3932 3943
f 3943 3932 3944
f 3932 3933 3944
f 3944 3933 3945
f 3933 3922 3945
f 3945 3922 3934
f 3934 3935 3946
f 3946 3935 3947
f 3935 3936 3947
f 3947 3936 3948
f 3936 3937 3948
f 3948 3937 3949
f 3937 3938 3949
f 3949 3938 3950
f 3938 3939 3950
f 3950 3939 3951
f 3939 3940 3951
f 3951 3940 3952
f 3940 3941 3952
f 3952 3941 3953
f 3941 3942 3953
f 3953 3942 3954
f 3942 3943 3954
f 3954 3943 3955
f 3943 3944 3955
f 3955 3944 3956
f 3944 3945 3956
f 3956 3945 3957
f 3945 3934 3957
f 3957 3934 3946
f 3946 3947 3958
f 3958 3947 3959
f 3947 3948 3959
f 3959 3948 3960
f 3948 3949 3960
f 3960 3949 3961
f 3949 3950 3961
f 3961 3950 3962
f 3950 3951 3962
f 3962 3951 3963
f 3951 3952 3963
f 3963 3952 3964
f 3952 3953 3964
f 3964 3953 3965
f 3953 3954 3965
f 3965 3954 3966
f 3954 3955 3966
f 3966 3955 3967
f 3955 3956 3967
f 3967 3956 3968
f 3956 3957 3968
f 3968 3957 3969
f 3957 3946 3969
f 3969 3946 3958
f 3958 3959 3970
f 3970 3959 3971
f 3959 3960 3971
f 3971 3960 3972
f 3960 3961 3972
f 3972 3961 3973
f 3961 3962 3973
f 3973 3962 3974
f 3962 3963 3974
f 3974 3963 3975
f 3963 3964 3975
f 3975 3964 3976
f 3964 3965 3976
f 3976 3965 3977
f 3965 3966 3977
f 3977 3966 3978
f 3966 3967 3978
f 3978 3967 3979
f 3967 3968 3979
f 3979 3968 3980
f 3968 3969 3980
f 3980 3969 3981
f 3969 3958 3981
f 3981 3958 3970
f 3970 3971 3982
f 3982 3971 3983
f 3971 3972 3983
f 3983 3972 3984
f 3972 3973 3984
f 3984 3973 3985
f 3973 3974 3985
f 3985 3974 3986
f 3974 3975 3986
f 3986 3975 3987
f 3975 3976 3987
f 3987 3976 3988
f 3976 3977 3988
f 3988 3977 3989
f 3977 3978 3989
f 3989 3978 3990
f 3978 3979 3990
f 3990 3979 3991
f 3979 3980 3991
f 3991 3980 3992
f 3980 3981 3992
f 3992 3981 3993
f 3981 3970 3993
f 3993 3970 3982
f 3982 3983 3994
f 3994 3983 3995
f 3983 3984 3995
f 3995 3984 3996
f 3984 3985 3996
f 3996 3985 3997
f 3985 3986 3997
f 3997 3986 3998
f 3986 3987 3998
f 3998 3987 3999
f 3987 3988 3999
f 3999 3988 4000
f 3988 3989 4000
f 4000 3989 4001
f 3989 3990 4001
f 4001 3990 4002
f 3990 3991 4002
f 4002 3991 4003
f 3991 3992 4003
f 4003 3992 4004
f 3992 3993 4004
f 4004 3993 4005
f 3993 3982 4005
f 4005 3982 3994
f 3994 3995 4006
f 4006 3995 4007
f 3995 3996 4007
f 4007 3996 4008
f 3996 3997 4008
f 4008 3997 4009
f 3997 3998 4009
f 4009 3998 4010
f 3998 3999 4010
f 4010 3999 4011
f 3999 4000 4011
f 4011 4000 4012
f 4000 4001 4012
f 4012 4001 4013
f 4001 4002 4013
f 4013 4002 4014
f 4002 4003 4014
f 4014 4003 4015
f 4003 4004 4015
f 4015 4004 4016
f 4004 4005 4016
f 4016 4005 4017
f 4005 3994 4017
f 4017 3994 4006
f 4006 4007 4018
f 4018 4007 4019
f 4007 4008 4019
f 4019 4008 4020
f 4008 4009 4020
f 4020 4009 4021
f 4009 4010 4021
f 4021 4010 4022
f 4010 4011 4022
f 4022 4011 4023
f 4011 4012 4023
f 4023 4012 4024
f 4012 4013 4024
f 4024 4013 4025
f 4013 4014 4025
f 4025 4014 4026
f 4014 4015 4026
f 4026 4015 4027
f 4015 4016 4027
f 4027 4016 4028
f 4016 4017 4028
f 4028 4017 4029
f 4017 4006 4029
f 4029 4006 4018
f 4018 4019 4030
f 4030 4019 4031
f 4019 4020 4031
f 4031 4020 4032
f 4020 4021 4032
f 4032 4021 4033
f 4021 4022 4033
f 4033 4022 4034
f 4022 4023 4034
f 4034 4023 4035
f 4023 4024 4035
f 4035 4024 4036
f 4024 4025 4036
f 4036 4025 4037
f 4025 4026 4037
f 4037 4026 4038
f 4026 4027 4038
f 4038 4027 4039
f 4027 4028 4039
f 4039 4028 4040
f 4028 4029 4040
f 4040 4029 4041
f 4029 4018 4041
f 4041 4018 4030
f 4030 4031 4042
f 4042 4031 4043
f 4031 4032 4043
f 4043 4032 4044
f 4032 4033 4044
f 4044 4033 4045
f 4033 4034 4045
f 4045 4034 4046
f 4034 4035 4046
f 4046 4035 4047
f 4035 4036 4047
f 4047 4036 4048
f 4036 4037 4048
f 4048 4037 4049
f 4037 4038 4049
f 4049 4038 4050
f 4038 4039 4050
f 4050 4039 4051
f 4039 4040 4051
f 4051 4040 4052
f 4040 4041 4052
f 4052 4041 4053
f 4041 4030 4053
f 4053 4030 4042
f 4042 4043 4054
f 4054 4043 4055
f 4043 4044 4055
f 4055 4044 4056
f 4044 4045 4056
f 4056 4045 4057
f 4045 4046 4057
f 4057 4046 4058
f 4046 4047 4058
f 4058 4047 4059
f 4047 4048 4059
f 4059 4048 4060
f 4048 4049 4060
f 4060 4049 4061
f 4049 4050 4061
f 4061 4050 4062
f 4050 4051 4062
f 4062 4051 4063
f 4051 4052 4063
f 4063 4052 4064
f 4052 4053 4064
f 4064 4053 4065
f 4053 4042 4065
f 4065 4042 4054
f 4054 4055 4066
f 4066 4055 4067
f 4055 4056 4067
f 4067 4056 4068
f 4056 4057 4068
f 4068 4057 4069
f 4057 4058 4069
f 4069 4058 4070
f 4058 4059 4070
f 4070 4059 4071
f 4059 4060 4071
f 4071 4060 4072
f 4060 4061 4072
f 4072 4061 4073
f 4061 4062 4073
f 4073 4062 4074
f 4062 4063 4074
f 4074 4063 4075
f 4063 4064 4075
f 4075 4064 4076
f 4064 4065 4076
f 4076 4065 4077
f 4065 4054 4077
f 4077 4054 4066
f 4066 4067 4078
f 4078 4067 4079
f 4067 4068 4079
f 4079 4068 4080
f 4068 4069 4080
f 4080 4069 4081
f 4069 4070 4081
f 4081 4070 4082
f 4070 4071 4082
f 4082 4071 4083
f 4071 4072 4083
f 4083 4072 4084
f 4072 4073 4084
f 4084 4073 4085
f 4073 4074 4085
f 4085 4074 4086
f 4074 4075 4086
f 4086 4075 4087
f 4075 4076 4087
f 4087 4076 4088
f 4076 4077 4088
f 4088 4077 4089
f 4077 4066 4089
f 4089 4066 4078
f 4078 4079 4090
f 4090 4079 4091
f 4079 4080 4091
f 4091 4080 4092
f 4080 4081 4092
f 4092 4081 4093
f 4081 4082 4093
f 4093 4082 4094
f 4082 4083 4094
f 4094 4083 4095
f 4083 4084 4095
f 4095 4084 4096
f 4084 4085 4096
f 4096 4085 4097
f 4085 4086 4097
f 4097 4086 4098
f 4086 4087 4098
f 4098 4087 4099
f 4087 4088 4099
f 4099 4088 4100
f 4088 4089 4100
f 4100 4089 4101
f 4089 4078 4101
f 4101 4078 4090
f 4090 4091 4102
f 4102 4091 4103
f 4091 4092 4103
f 4103 4092 4104
f 4092 4093 4104
f 4104 4093 4105
f 4093 4094 4105
f 4105 4094 4106
f 4094 4095 4106
f 4106 4095 4107
f 4095 4096 4107
f 4107 4096 4108
f 4096 4097 4108
f 4108 4097 4109
f 4097 4098 4109
f 4109 4098 4110
f 4098 4099 4110
f 4110 4099 4111
f 4099 4100 4111
f 4111 4100 4112
f 4100 4101 4112
f 4112 4101 4113
f 4101 4090 4113
f 4113 4090 4102
f 4102 4103 4114
f 4114 4103 4115
f 4103 4104 4115
f 4115 4104 4116
f 4104 4105 4116
f 4116 4105 4117
f 4105 4106 4117
f 4117 4106 4118
f 4106 4107 4118
f 4118 4107 4119
f 4107 4108 4119
f 4119 4108 4120
f 4108 4109 4120
f 4120 4109 4121
f 4109 4110 4121
f 4121 4110 4122
f 4110 4111 4122
f 4122 4111 4123
f 4111 4112 4123
f 4123 4112 4124
f 4112 4113 4124
f 4124 4113 4125
f 4113 4102 4125
f 4125 4102 4114
f 4114 4115 4126
f 4126 4115 4127
f 4115 4116 4127
f 4127 4116 4128
f 4116 4117 4128
f 4128 4117 4129
f 4117 4118 4129
f 4129 4118 4130
f 4118 4119 4130
f 4130 4119 4131
f 4119 4120 4131
f 4131 4120 4132
f 4120 4121 4132
f 4132 4121 4133
f 4121 4122 4133
f 4133 4122 4134
f 4122 4123 4134
f 4134 4123 4135
f 4123 4124 4135
f 4135 4124 4136
f 4124 4125 4136
f 4136 4125 4137
f 4125 4114 4137
f 4137 4114 4126
f 4126 4127 4138
f 4138 4127 4139
f 4127 4128 4139
f 4139 4128 4140
f 4128 4129 4140
f 4140 4129 4141
f 4129 4130 4141
f 4141 4130 4142
f 4130 4131 4142
f 4142 4131 4143
f 4131 4132 4143
f 4143 4132 4144
f 4132 4133 4144
f 4144 4133 4145
f 4133 4134 4145
f 4145 4134 4146
f 4134 4135 4146
f 4146 4135 4147
f 4135 4136 4147
f 4147 4136 4148
f 4136 4137 4148
[truncated: 503,791 more chars]
