# Supplementary material for: Heterogeneous somatostatin-expressing neuron population in mouse ventral tegmental area
Source: eLife. 2020 Aug 4;9:e59328. doi: 10.7554/eLife.59328 (PMC7440918; doi:10.7554/eLife.59328)
Supplement: Figure 5—source data 2. — This zip archive contains morphological images of all traced neurons grouped according their electrophysiological profiles. Each subtype’s folder contains a PDF file (with the list of neurons, their original location within the VTA, images of the traced morphology and individual Sholl curves) and two subfolders: ‘3D_gif’ – with *.gif files of the listed neurons; and ‘WaveFront_3D_obj’ – with corresponding *.obj files. *.gif files can be opened by any image viewer. *.obj files save information about the 3D model of the neurons and can be opened/reused with any 3D viewer or graphic software. [file elife-59328-fig5-data2.zip › Morphology_Source/ADP/WaveFront_3D_obj/13.obj]

# OBJ File
mtllib 140317_c8_model.mtl
g Path_(12)
v 213.20001 204.42502 10.849999
v 213.20001 203.77501 10.849999
v 213.20001 203.86209 10.525
v 213.20001 204.1 10.287084
v 213.20001 204.42502 10.2
v 213.20001 204.75002 10.287084
v 213.20001 204.98793 10.525
v 213.20001 205.07501 10.849999
v 213.20001 204.98793 11.175
v 213.20001 204.75002 11.412916
v 213.20001 204.42502 11.5
v 213.20001 204.1 11.412916
v 213.20001 203.86209 11.175
v 213.86072 203.77501 10.849999
v 213.86072 203.86209 10.525
v 213.86072 204.1 10.287084
v 213.86072 204.42502 10.2
v 213.86072 204.75002 10.287084
v 213.86072 204.98793 10.525
v 213.86072 205.07501 10.849999
v 213.86072 204.98793 11.175
v 213.86072 204.75002 11.412916
v 213.86072 204.42502 11.5
v 213.86072 204.1 11.412916
v 213.86072 203.86209 11.175
v 214.52144 203.78217 10.753828
v 214.52144 203.91638 10.44529
v 214.52144 204.18687 10.245193
v 214.52144 204.52118 10.207154
v 214.52144 204.82973 10.341365
v 214.52144 205.02982 10.611864
v 214.52144 205.06786 10.946172
v 214.52144 204.93364 11.25471
v 214.52144 204.66315 11.454806
v 214.52144 204.32884 11.492846
v 214.52144 204.0203 11.358635
v 214.52144 203.8202 11.088136
v 215.14601 203.77612 10.861704
v 215.17265 203.85603 10.535866
v 215.20186 204.08841 10.294381
v 215.22577 204.41098 10.201957
v 215.23799 204.7373 10.283357
v 215.23524 204.97995 10.51677
v 215.21828 205.0739 10.839654
v 215.19164 204.99399 11.165493
v 215.16245 204.76161 11.406978
v 215.13853 204.43904 11.499402
v 215.12631 204.11272 11.418002
v 215.12904 203.87007 11.184588
v 215.65392 203.73126 10.996296
v 215.78928 203.7554 10.699386
v 215.93631 203.93983 10.487235
v 216.05562 204.23512 10.41669
v 216.11522 204.56216 10.506652
v 216.09917 204.83331 10.733016
v 216.01173 204.97592 11.03513
v 215.87637 204.95178 11.332039
v 215.72934 204.76735 11.544189
v 215.61003 204.47206 11.614736
v 215.55042 204.14502 11.524774
v 215.56648 203.87387 11.2984085
v 216.17606 203.50755 11.353202
v 216.35153 203.55896 11.072819
v 216.51904 203.76631 10.865456
v 216.63368 204.07407 10.786675
v 216.66473 204.39975 10.857587
v 216.60388 204.6561 11.05919
v 216.46744 204.77443 11.337465
v 216.29195 204.72302 11.617848
v 216.12444 204.51567 11.825212
v 216.0098 204.20792 11.903993
v 215.97874 203.88223 11.83308
v 216.0396 203.62589 11.631477
v 216.87895 203.48302 11.78831
v 216.93309 203.4561 11.457322
v 216.98723 203.60039 11.158231
v 217.02686 203.87724 10.971176
v 217.04137 204.21248 10.9462805
v 217.02686 204.51625 11.090214
v 216.98723 204.70718 11.36441
v 216.93309 204.7341 11.695397
v 216.87895 204.58981 11.99449
v 216.83932 204.31296 12.181543
v 216.82481 203.97772 12.206439
v 216.83932 203.67395 12.062506
v 217.5387 203.48958 11.753068
v 217.52112 203.46712 11.419478
v 217.50365 203.61449 11.118738
v 217.49095 203.89221 10.93143
v 217.48643 204.22586 10.907744
v 217.49132 204.52605 11.054027
v 217.50429 204.71233 11.33108
v 217.52187 204.7348 11.66467
v 217.53934 204.58743 11.965411
v 217.55203 204.30971 12.152719
v 217.55655 203.97606 12.176405
v 217.55167 203.67587 12.030122
v 217.59283 204.10167 11.541119
usemtl mat_30
s 1
f 1 1 2
f 2 1 3
f 1 1 3
f 3 1 4
f 1 1 4
f 4 1 5
f 1 1 5
f 5 1 6
f 1 1 6
f 6 1 7
f 1 1 7
f 7 1 8
f 1 1 8
f 8 1 9
f 1 1 9
f 9 1 10
f 1 1 10
f 10 1 11
f 1 1 11
f 11 1 12
f 1 1 12
f 12 1 13
f 1 1 13
f 13 1 2
f 2 3 14
f 14 3 15
f 3 4 15
f 15 4 16
f 4 5 16
f 16 5 17
f 5 6 17
f 17 6 18
f 6 7 18
f 18 7 19
f 7 8 19
f 19 8 20
f 8 9 20
f 20 9 21
f 9 10 21
f 21 10 22
f 10 11 22
f 22 11 23
f 11 12 23
f 23 12 24
f 12 13 24
f 24 13 25
f 13 2 25
f 25 2 14
f 14 15 26
f 26 15 27
f 15 16 27
f 27 16 28
f 16 17 28
f 28 17 29
f 17 18 29
f 29 18 30
f 18 19 30
f 30 19 31
f 19 20 31
f 31 20 32
f 20 21 32
f 32 21 33
f 21 22 33
f 33 22 34
f 22 23 34
f 34 23 35
f 23 24 35
f 35 24 36
f 24 25 36
f 36 25 37
f 25 14 37
f 37 14 26
f 26 27 38
f 38 27 39
f 27 28 39
f 39 28 40
f 28 29 40
f 40 29 41
f 29 30 41
f 41 30 42
f 30 31 42
f 42 31 43
f 31 32 43
f 43 32 44
f 32 33 44
f 44 33 45
f 33 34 45
f 45 34 46
f 34 35 46
f 46 35 47
f 35 36 47
f 47 36 48
f 36 37 48
f 48 37 49
f 37 26 49
f 49 26 38
f 38 39 50
f 50 39 51
f 39 40 51
f 51 40 52
f 40 41 52
f 52 41 53
f 41 42 53
f 53 42 54
f 42 43 54
f 54 43 55
f 43 44 55
f 55 44 56
f 44 45 56
f 56 45 57
f 45 46 57
f 57 46 58
f 46 47 58
f 58 47 59
f 47 48 59
f 59 48 60
f 48 49 60
f 60 49 61
f 49 38 61
f 61 38 50
f 50 51 62
f 62 51 63
f 51 52 63
f 63 52 64
f 52 53 64
f 64 53 65
f 53 54 65
f 65 54 66
f 54 55 66
f 66 55 67
f 55 56 67
f 67 56 68
f 56 57 68
f 68 57 69
f 57 58 69
f 69 58 70
f 58 59 70
f 70 59 71
f 59 60 71
f 71 60 72
f 60 61 72
f 72 61 73
f 61 50 73
f 73 50 62
f 62 63 74
f 74 63 75
f 63 64 75
f 75 64 76
f 64 65 76
f 76 65 77
f 65 66 77
f 77 66 78
f 66 67 78
f 78 67 79
f 67 68 79
f 79 68 80
f 68 69 80
f 80 69 81
f 69 70 81
f 81 70 82
f 70 71 82
f 82 71 83
f 71 72 83
f 83 72 84
f 72 73 84
f 84 73 85
f 73 62 85
f 85 62 74
f 74 75 86
f 86 75 87
f 75 76 87
f 87 76 88
f 76 77 88
f 88 77 89
f 77 78 89
f 89 78 90
f 78 79 90
f 90 79 91
f 79 80 91
f 91 80 92
f 80 81 92
f 92 81 93
f 81 82 93
f 93 82 94
f 82 83 94
f 94 83 95
f 83 84 95
f 95 84 96
f 84 85 96
f 96 85 97
f 85 74 97
f 97 74 86
f 86 87 98
f 98 87 98
f 87 88 98
f 98 88 98
f 88 89 98
f 98 89 98
f 89 90 98
f 98 90 98
f 90 91 98
f 98 91 98
f 91 92 98
f 98 92 98
f 92 93 98
f 98 93 98
f 93 94 98
f 98 94 98
f 94 95 98
f 98 95 98
f 95 96 98
f 98 96 98
f 96 97 98
f 98 97 98
f 97 86 98
f 98 86 98

g Path_(13)
v 214.17502 205.07501 10.849999
v 214.69261 204.7036 10.686569
v 214.65256 204.89522 10.410442
v 214.48454 205.13501 10.247149
v 214.23358 205.35873 10.240444
v 213.96693 205.50642 10.392124
v 213.75604 205.53851 10.661546
v 213.65741 205.44643 10.976518
v 213.69746 205.2548 11.252645
v 213.86548 205.01501 11.415937
v 214.11644 204.79129 11.422643
v 214.38309 204.6436 11.270964
v 214.59398 204.61151 11.001542
v 215.19438 205.28305 11.085268
v 215.1391 205.43916 10.784834
v 214.95369 205.64667 10.592925
v 214.68782 205.84995 10.560963
v 214.41275 205.99454 10.697512
v 214.20218 206.04169 10.965983
v 214.11252 205.97878 11.29444
v 214.1678 205.82265 11.594874
v 214.35321 205.61514 11.786783
v 214.61906 205.41187 11.818746
v 214.89413 205.26729 11.682198
v 215.10472 205.22014 11.413726
v 215.57256 205.97977 11.1303005
v 215.47762 206.17154 10.867914
v 215.26828 206.39877 10.737443
v 215.00063 206.6006 10.773845
v 214.74638 206.72293 10.967366
v 214.57367 206.73299 11.266153
v 214.52876 206.62807 11.590147
v 214.6237 206.4363 11.852532
v 214.83304 206.20906 11.983005
v 215.1007 206.00723 11.946603
v 215.35493 205.8849 11.753081
v 215.52765 205.87485 11.454294
v 216.10605 206.46564 11.47564
v 216.04776 206.6968 11.238496
v 215.87576 206.96278 11.124551
v 215.63618 207.19232 11.164336
v 215.39319 207.32391 11.347192
v 215.2119 207.3223 11.624122
v 215.14088 207.18791 11.920922
v 215.19919 206.95676 12.158067
v 215.37117 206.69077 12.272012
v 215.61076 206.46121 12.232226
v 215.85376 206.32962 12.049371
v 216.03505 206.33124 11.772441
v 215.58344 206.79024 11.685431
usemtl mat_31
s 1
f 99 99 100
f 100 99 101
f 99 99 101
f 101 99 102
f 99 99 102
f 102 99 103
f 99 99 103
f 103 99 104
f 99 99 104
f 104 99 105
f 99 99 105
f 105 99 106
f 99 99 106
f 106 99 107
f 99 99 107
f 107 99 108
f 99 99 108
f 108 99 109
f 99 99 109
f 109 99 110
f 99 99 110
f 110 99 111
f 99 99 111
f 111 99 100
f 100 101 112
f 112 101 113
f 101 102 113
f 113 102 114
f 102 103 114
f 114 103 115
f 103 104 115
f 115 104 116
f 104 105 116
f 116 105 117
f 105 106 117
f 117 106 118
f 106 107 118
f 118 107 119
f 107 108 119
f 119 108 120
f 108 109 120
f 120 109 121
f 109 110 121
f 121 110 122
f 110 111 122
f 122 111 123
f 111 100 123
f 123 100 112
f 112 113 124
f 124 113 125
f 113 114 125
f 125 114 126
f 114 115 126
f 126 115 127
f 115 116 127
f 127 116 128
f 116 117 128
f 128 117 129
f 117 118 129
f 129 118 130
f 118 119 130
f 130 119 131
f 119 120 131
f 131 120 132
f 120 121 132
f 132 121 133
f 121 122 133
f 133 122 134
f 122 123 134
f 134 123 135
f 123 112 135
f 135 112 124
f 124 125 136
f 136 125 137
f 125 126 137
f 137 126 138
f 126 127 138
f 138 127 139
f 127 128 139
f 139 128 140
f 128 129 140
f 140 129 141
f 129 130 141
f 141 130 142
f 130 131 142
f 142 131 143
f 131 132 143
f 143 132 144
f 132 133 144
f 144 133 145
f 133 134 145
f 145 134 146
f 134 135 146
f 146 135 147
f 135 124 147
f 147 124 136
f 136 137 148
f 148 137 148
f 137 138 148
f 148 138 148
f 138 139 148
f 148 139 148
f 139 140 148
f 148 140 148
f 140 141 148
f 148 141 148
f 141 142 148
f 148 142 148
f 142 143 148
f 148 143 148
f 143 144 148
f 148 144 148
f 144 145 148
f 148 145 148
f 145 146 148
f 148 146 148
f 146 147 148
f 148 147 148
f 147 136 148
f 148 136 148

g Path_(8)
v 201.82501 198.57501 10.849999
v 201.86589 197.9263 10.849999
v 201.86041 198.01321 10.525
v 201.84544 198.25066 10.287084
v 201.82501 198.57501 10.2
v 201.80457 198.89937 10.287084
v 201.78961 199.13681 10.525
v 201.78413 199.22372 10.849999
v 201.78961 199.13681 11.175
v 201.80457 198.89937 11.412916
v 201.82501 198.57501 11.5
v 201.84544 198.25066 11.412916
v 201.86041 198.01321 11.175
v 202.7738 197.99898 10.849999
v 202.74962 198.08264 10.525
v 202.68356 198.3112 10.287084
v 202.59334 198.62343 10.2
v 202.5031 198.93565 10.287084
v 202.43704 199.16422 10.525
v 202.41287 199.24786 10.849999
v 202.43704 199.16422 11.175
v 202.5031 198.93565 11.412916
v 202.59334 198.62343 11.5
v 202.68356 198.3112 11.412916
v 202.74962 198.08264 11.175
v 203.66353 198.47574 10.849999
v 203.61069 198.54495 10.525
v 203.46628 198.73404 10.287084
v 203.26903 198.99234 10.2
v 203.07178 199.25063 10.287084
v 202.92738 199.43971 10.525
v 202.87453 199.50893 10.849999
v 202.92738 199.43971 11.175
v 203.07178 199.25063 11.412916
v 203.26903 198.99234 11.5
v 203.46628 198.73404 11.412916
v 203.61069 198.54495 11.175
v 204.21156 199.04166 10.849999
v 204.1568 199.10938 10.525
v 204.00719 199.29436 10.287084
v 203.80283 199.54707 10.2
v 203.59846 199.79977 10.287084
v 203.44885 199.98477 10.525
v 203.39409 200.05247 10.849999
v 203.44885 199.98477 11.175
v 203.59846 199.79977 11.412916
v 203.80283 199.54707 11.5
v 204.00719 199.29436 11.412916
v 204.1568 199.10938 11.175
v 204.75163 199.37366 10.849999
v 204.71214 199.45128 10.525
v 204.60428 199.66333 10.287084
v 204.45694 199.95302 10.2
v 204.3096 200.2427 10.287084
v 204.20174 200.45476 10.525
v 204.16226 200.53238 10.849999
v 204.20174 200.45476 11.175
v 204.3096 200.2427 11.412916
v 204.45694 199.95302 11.5
v 204.60428 199.66333 11.412916
v 204.71214 199.45128 11.175
v 205.39735 199.63354 10.849999
v 205.36693 199.71513 10.525
v 205.2838 199.93806 10.287084
v 205.17026 200.24258 10.2
v 205.05672 200.5471 10.287084
v 204.97359 200.77003 10.525
v 204.94316 200.85162 10.849999
v 204.97359 200.77003 11.175
v 205.05672 200.5471 11.412916
v 205.17026 200.24258 11.5
v 205.2838 199.93806 11.412916
v 205.36693 199.71513 11.175
v 206.09813 199.87196 10.849999
v 206.07146 199.95486 10.525
v 205.99858 200.18135 10.287084
v 205.89902 200.49072 10.2
v 205.79945 200.8001 10.287084
v 205.72658 201.02658 10.525
v 205.6999 201.10947 10.849999
v 205.72658 201.02658 11.175
v 205.79945 200.8001 11.412916
v 205.89902 200.49072 11.5
v 205.99858 200.18135 11.412916
v 206.07146 199.95486 11.175
v 206.95026 200.14534 10.849999
v 206.90811 200.22156 10.525
v 206.79298 200.42976 10.287084
v 206.63573 200.71417 10.2
v 206.47845 200.99858 10.287084
v 206.36333 201.20679 10.525
v 206.32118 201.283 10.849999
v 206.36333 201.20679 11.175
v 206.47845 200.99858 11.412916
v 206.63573 200.71417 11.5
v 206.79298 200.42976 11.412916
v 206.90811 200.22156 11.175
v 207.56696 200.67178 10.849999
v 207.52003 200.74515 10.525
v 207.39182 200.94556 10.287084
v 207.21666 201.21931 10.2
v 207.0415 201.49309 10.287084
v 206.91328 201.6935 10.525
v 206.86636 201.76685 10.849999
v 206.91328 201.6935 11.175
v 207.0415 201.49309 11.412916
v 207.21666 201.21931 11.5
v 207.39182 200.94556 11.412916
v 207.52003 200.74515 11.175
v 208.16011 200.9315 10.849999
v 208.12778 201.01236 10.525
v 208.03944 201.23328 10.287084
v 207.91878 201.53505 10.2
v 207.79813 201.83682 10.287084
v 207.7098 202.05774 10.525
v 207.67746 202.1386 10.849999
v 207.7098 202.05774 11.175
v 207.79813 201.83682 11.412916
v 207.91878 201.53505 11.5
v 208.03944 201.23328 11.412916
v 208.12778 201.01236 11.175
v 208.72456 201.14532 10.849999
v 208.7139 201.23175 10.525
v 208.6848 201.46788 10.287084
v 208.64503 201.79044 10.2
v 208.60527 202.11299 10.287084
v 208.57617 202.34912 10.525
v 208.5655 202.43556 10.849999
v 208.57617 202.34912 11.175
v 208.60527 202.11299 11.412916
v 208.64503 201.79044 11.5
v 208.6848 201.46788 11.412916
v 208.7139 201.23175 11.175
v 209.6163 201.10216 10.849999
v 209.58887 201.1848 10.525
v 209.51393 201.41061 10.287084
v 209.41156 201.71907 10.2
v 209.30919 202.02753 10.287084
v 209.23425 202.25333 10.525
v 209.20683 202.33598 10.849999
v 209.23425 202.25333 11.175
v 209.30919 202.02753 11.412916
v 209.41156 201.71907 11.5
v 209.51393 201.41061 11.412916
v 209.58887 201.1848 11.175
v 210.3508 201.69844 10.849999
v 210.30157 201.77026 10.525
v 210.16705 201.9665 10.287084
v 209.98332 202.23459 10.2
v 209.79958 202.50266 10.287084
v 209.66507 202.6989 10.525
v 209.61583 202.77074 10.849999
v 209.66507 202.6989 11.175
v 209.79958 202.50266 11.412916
v 209.98332 202.23459 11.5
v 210.16705 201.9665 11.412916
v 210.30157 201.77026 11.175
v 210.96161 202.00076 10.849999
v 210.92259 202.07861 10.525
v 210.816 202.29132 10.287084
v 210.67038 202.58188 10.2
v 210.52477 202.87242 10.287084
v 210.41817 203.08513 10.525
v 210.37915 203.16298 10.849999
v 210.41817 203.08513 11.175
v 210.52477 202.87242 11.412916
v 210.67038 202.58188 11.5
v 210.816 202.29132 11.412916
v 210.92259 202.07861 11.175
v 211.6581 202.34691 10.849999
v 211.61813 202.42429 10.525
v 211.50896 202.63568 10.287084
v 211.35982 202.92444 10.2
v 211.21066 203.2132 10.287084
v 211.10149 203.42458 10.525
v 211.06152 203.50195 10.849999
v 211.10149 203.42458 11.175
v 211.21066 203.2132 11.412916
v 211.35982 202.92444 11.5
v 211.50896 202.63568 11.412916
v 211.61813 202.42429 11.175
v 212.41864 202.76132 10.849999
v 212.36768 202.83192 10.525
v 212.22842 203.02484 10.287084
v 212.03821 203.28836 10.2
v 211.84799 203.55188 10.287084
v 211.70874 203.74478 10.525
v 211.65778 203.8154 10.849999
v 211.70874 203.74478 11.175
v 211.84799 203.55188 11.412916
v 212.03821 203.28836 11.5
v 212.22842 203.02484 11.412916
v 212.36768 202.83192 11.175
v 213.03137 203.33391 10.849999
v 212.97322 203.39871 10.525
v 212.8143 203.57578 10.287084
v 212.59723 203.81766 10.2
v 212.38016 204.05952 10.287084
v 212.22125 204.2366 10.525
v 212.16309 204.3014 10.849999
v 212.22125 204.2366 11.175
v 212.38016 204.05952 11.412916
v 212.59723 203.81766 11.5
v 212.8143 203.57578 11.412916
v 212.97322 203.39871 11.175
v 213.55063 203.77985 10.849999
v 213.50148 203.85173 10.525
v 213.36717 204.04811 10.287084
v 213.1837 204.31638 10.2
v 213.00023 204.58464 10.287084
v 212.86592 204.78102 10.525
v 212.81676 204.8529 10.849999
v 212.86592 204.78102 11.175
v 213.00023 204.58464 11.412916
v 213.1837 204.31638 11.5
v 213.36717 204.04811 11.412916
v 213.50148 203.85173 11.175
v 214.19743 204.12581 10.849999
v 214.15237 204.20033 10.525
v 214.02928 204.40395 10.287084
v 213.86115 204.68207 10.2
v 213.69301 204.96019 10.287084
v 213.56992 205.16379 10.525
v 213.52487 205.23831 10.849999
v 213.56992 205.16379 11.175
v 213.69301 204.96019 11.412916
v 213.86115 204.68207 11.5
v 214.02928 204.40395 11.412916
v 214.15237 204.20033 11.175
v 214.6735 204.48564 10.849999
v 214.6502 204.56956 10.525
v 214.58662 204.79883 10.287084
v 214.49976 205.112 10.2
v 214.41289 205.42517 10.287084
v 214.3493 205.65443 10.525
v 214.32602 205.73834 10.849999
v 214.3493 205.65443 11.175
v 214.41289 205.42517 11.412916
v 214.49976 205.112 11.5
v 214.58662 204.79883 11.412916
v 214.6502 204.56956 11.175
v 215.25377 204.4226 10.849999
v 215.25575 204.50967 10.525
v 215.26118 204.74753 10.287084
v 215.26859 205.07245 10.2
v 215.27599 205.39735 10.287084
v 215.28142 205.63521 10.525
v 215.2834 205.72227 10.849999
v 215.28142 205.63521 11.175
v 215.27599 205.39735 11.412916
v 215.26859 205.07245 11.5
v 215.26118 204.74753 11.412916
v 215.25575 204.50967 11.175
v 216.0236 204.4271 10.849999
v 216.0231 204.51413 10.525133
v 216.02171 204.75195 10.287313
v 216.01982 205.07681 10.200266
v 216.01794 205.40167 10.287313
v 216.01656 205.63948 10.525133
v 216.01605 205.72653 10.849999
v 216.01656 205.63948 11.174867
v 216.01794 205.40167 11.412686
v 216.01982 205.07681 11.499734
v 216.02171 204.75195 11.412686
v 216.0231 204.51413 11.174867
v 216.03842 205.07692 10.849999
usemtl mat_32
s 1
f 149 149 150
f 150 149 151
f 149 149 151
f 151 149 152
f 149 149 152
f 152 149 153
f 149 149 153
f 153 149 154
f 149 149 154
f 154 149 155
f 149 149 155
f 155 149 156
f 149 149 156
f 156 149 157
f 149 149 157
f 157 149 158
f 149 149 158
f 158 149 159
f 149 149 159
f 159 149 160
f 149 149 160
f 160 149 161
f 149 149 161
f 161 149 150
f 150 151 162
f 162 151 163
f 151 152 163
f 163 152 164
f 152 153 164
f 164 153 165
f 153 154 165
f 165 154 166
f 154 155 166
f 166 155 167
f 155 156 167
f 167 156 168
f 156 157 168
f 168 157 169
f 157 158 169
f 169 158 170
f 158 159 170
f 170 159 171
f 159 160 171
f 171 160 172
f 160 161 172
f 172 161 173
f 161 150 173
f 173 150 162
f 162 163 174
f 174 163 175
f 163 164 175
f 175 164 176
f 164 165 176
f 176 165 177
f 165 166 177
f 177 166 178
f 166 167 178
f 178 167 179
f 167 168 179
f 179 168 180
f 168 169 180
f 180 169 181
f 169 170 181
f 181 170 182
f 170 171 182
f 182 171 183
f 171 172 183
f 183 172 184
f 172 173 184
f 184 173 185
f 173 162 185
f 185 162 174
f 174 175 186
f 186 175 187
f 175 176 187
f 187 176 188
f 176 177 188
f 188 177 189
f 177 178 189
f 189 178 190
f 178 179 190
f 190 179 191
f 179 180 191
f 191 180 192
f 180 181 192
f 192 181 193
f 181 182 193
f 193 182 194
f 182 183 194
f 194 183 195
f 183 184 195
f 195 184 196
f 184 185 196
f 196 185 197
f 185 174 197
f 197 174 186
f 186 187 198
f 198 187 199
f 187 188 199
f 199 188 200
f 188 189 200
f 200 189 201
f 189 190 201
f 201 190 202
f 190 191 202
f 202 191 203
f 191 192 203
f 203 192 204
f 192 193 204
f 204 193 205
f 193 194 205
f 205 194 206
f 194 195 206
f 206 195 207
f 195 196 207
f 207 196 208
f 196 197 208
f 208 197 209
f 197 186 209
f 209 186 198
f 198 199 210
f 210 199 211
f 199 200 211
f 211 200 212
f 200 201 212
f 212 201 213
f 201 202 213
f 213 202 214
f 202 203 214
f 214 203 215
f 203 204 215
f 215 204 216
f 204 205 216
f 216 205 217
f 205 206 217
f 217 206 218
f 206 207 218
f 218 207 219
f 207 208 219
f 219 208 220
f 208 209 220
f 220 209 221
f 209 198 221
f 221 198 210
f 210 211 222
f 222 211 223
f 211 212 223
f 223 212 224
f 212 213 224
f 224 213 225
f 213 214 225
f 225 214 226
f 214 215 226
f 226 215 227
f 215 216 227
f 227 216 228
f 216 217 228
f 228 217 229
f 217 218 229
f 229 218 230
f 218 219 230
f 230 219 231
f 219 220 231
f 231 220 232
f 220 221 232
f 232 221 233
f 221 210 233
f 233 210 222
f 222 223 234
f 234 223 235
f 223 224 235
f 235 224 236
f 224 225 236
f 236 225 237
f 225 226 237
f 237 226 238
f 226 227 238
f 238 227 239
f 227 228 239
f 239 228 240
f 228 229 240
f 240 229 241
f 229 230 241
f 241 230 242
f 230 231 242
f 242 231 243
f 231 232 243
f 243 232 244
f 232 233 244
f 244 233 245
f 233 222 245
f 245 222 234
f 234 235 246
f 246 235 247
f 235 236 247
f 247 236 248
f 236 237 248
f 248 237 249
f 237 238 249
f 249 238 250
f 238 239 250
f 250 239 251
f 239 240 251
f 251 240 252
f 240 241 252
f 252 241 253
f 241 242 253
f 253 242 254
f 242 243 254
f 254 243 255
f 243 244 255
f 255 244 256
f 244 245 256
f 256 245 257
f 245 234 257
f 257 234 246
f 246 247 258
f 258 247 259
f 247 248 259
f 259 248 260
f 248 249 260
f 260 249 261
f 249 250 261
f 261 250 262
f 250 251 262
f 262 251 263
f 251 252 263
f 263 252 264
f 252 253 264
f 264 253 265
f 253 254 265
f 265 254 266
f 254 255 266
f 266 255 267
f 255 256 267
f 267 256 268
f 256 257 268
f 268 257 269
f 257 246 269
f 269 246 258
f 258 259 270
f 270 259 271
f 259 260 271
f 271 260 272
f 260 261 272
f 272 261 273
f 261 262 273
f 273 262 274
f 262 263 274
f 274 263 275
f 263 264 275
f 275 264 276
f 264 265 276
f 276 265 277
f 265 266 277
f 277 266 278
f 266 267 278
f 278 267 279
f 267 268 279
f 279 268 280
f 268 269 280
f 280 269 281
f 269 258 281
f 281 258 270
f 270 271 282
f 282 271 283
f 271 272 283
f 283 272 284
f 272 273 284
f 284 273 285
f 273 274 285
f 285 274 286
f 274 275 286
f 286 275 287
f 275 276 287
f 287 276 288
f 276 277 288
f 288 277 289
f 277 278 289
f 289 278 290
f 278 279 290
f 290 279 291
f 279 280 291
f 291 280 292
f 280 281 292
f 292 281 293
f 281 270 293
f 293 270 282
f 282 283 294
f 294 283 295
f 283 284 295
f 295 284 296
f 284 285 296
f 296 285 297
f 285 286 297
f 297 286 298
f 286 287 298
f 298 287 299
f 287 288 299
f 299 288 300
f 288 289 300
f 300 289 301
f 289 290 301
f 301 290 302
f 290 291 302
f 302 291 303
f 291 292 303
f 303 292 304
f 292 293 304
f 304 293 305
f 293 282 305
f 305 282 294
f 294 295 306
f 306 295 307
f 295 296 307
f 307 296 308
f 296 297 308
f 308 297 309
f 297 298 309
f 309 298 310
f 298 299 310
f 310 299 311
f 299 300 311
f 311 300 312
f 300 301 312
f 312 301 313
f 301 302 313
f 313 302 314
f 302 303 314
f 314 303 315
f 303 304 315
f 315 304 316
f 304 305 316
f 316 305 317
f 305 294 317
f 317 294 306
f 306 307 318
f 318 307 319
f 307 308 319
f 319 308 320
f 308 309 320
f 320 309 321
f 309 310 321
f 321 310 322
f 310 311 322
f 322 311 323
f 311 312 323
f 323 312 324
f 312 313 324
f 324 313 325
f 313 314 325
f 325 314 326
f 314 315 326
f 326 315 327
f 315 316 327
f 327 316 328
f 316 317 328
f 328 317 329
f 317 306 329
f 329 306 318
f 318 319 330
f 330 319 331
f 319 320 331
f 331 320 332
f 320 321 332
f 332 321 333
f 321 322 333
f 333 322 334
f 322 323 334
f 334 323 335
f 323 324 335
f 335 324 336
f 324 325 336
f 336 325 337
f 325 326 337
f 337 326 338
f 326 327 338
f 338 327 339
f 327 328 339
f 339 328 340
f 328 329 340
f 340 329 341
f 329 318 341
f 341 318 330
f 330 331 342
f 342 331 343
f 331 332 343
f 343 332 344
f 332 333 344
f 344 333 345
f 333 334 345
f 345 334 346
f 334 335 346
f 346 335 347
f 335 336 347
f 347 336 348
f 336 337 348
f 348 337 349
f 337 338 349
f 349 338 350
f 338 339 350
f 350 339 351
f 339 340 351
f 351 340 352
f 340 341 352
f 352 341 353
f 341 330 353
f 353 330 342
f 342 343 354
f 354 343 355
f 343 344 355
f 355 344 356
f 344 345 356
f 356 345 357
f 345 346 357
f 357 346 358
f 346 347 358
f 358 347 359
f 347 348 359
f 359 348 360
f 348 349 360
f 360 349 361
f 349 350 361
f 361 350 362
f 350 351 362
f 362 351 363
f 351 352 363
f 363 352 364
f 352 353 364
f 364 353 365
f 353 342 365
f 365 342 354
f 354 355 366
f 366 355 367
f 355 356 367
f 367 356 368
f 356 357 368
f 368 357 369
f 357 358 369
f 369 358 370
f 358 359 370
f 370 359 371
f 359 360 371
f 371 360 372
f 360 361 372
f 372 361 373
f 361 362 373
f 373 362 374
f 362 363 374
f 374 363 375
f 363 364 375
f 375 364 376
f 364 365 376
f 376 365 377
f 365 354 377
f 377 354 366
f 366 367 378
f 378 367 379
f 367 368 379
f 379 368 380
f 368 369 380
f 380 369 381
f 369 370 381
f 381 370 382
f 370 371 382
f 382 371 383
f 371 372 383
f 383 372 384
f 372 373 384
f 384 373 385
f 373 374 385
f 385 374 386
f 374 375 386
f 386 375 387
f 375 376 387
f 387 376 388
f 376 377 388
f 388 377 389
f 377 366 389
f 389 366 378
f 378 379 390
f 390 379 391
f 379 380 391
f 391 380 392
f 380 381 392
f 392 381 393
f 381 382 393
f 393 382 394
f 382 383 394
f 394 383 395
f 383 384 395
f 395 384 396
f 384 385 396
f 396 385 397
f 385 386 397
f 397 386 398
f 386 387 398
f 398 387 399
f 387 388 399
f 399 388 400
f 388 389 400
f 400 389 401
f 389 378 401
f 401 378 390
f 390 391 402
f 402 391 403
f 391 392 403
f 403 392 404
f 392 393 404
f 404 393 405
f 393 394 405
f 405 394 406
f 394 395 406
f 406 395 407
f 395 396 407
f 407 396 408
f 396 397 408
f 408 397 409
f 397 398 409
f 409 398 410
f 398 399 410
f 410 399 411
f 399 400 411
f 411 400 412
f 400 401 412
f 412 401 413
f 401 390 413
f 413 390 402
f 402 403 414
f 414 403 414
f 403 404 414
f 414 404 414
f 404 405 414
f 414 405 414
f 405 406 414
f 414 406 414
f 406 407 414
f 414 407 414
f 407 408 414
f 414 408 414
f 408 409 414
f 414 409 414
f 409 410 414
f 414 410 414
f 410 411 414
f 414 411 414
f 411 412 414
f 414 412 414
f 412 413 414
f 414 413 414
f 413 402 414
f 414 402 414

g Path_(10)
v 202.15001 198.57501 10.849999
v 201.69289 199.03708 10.855779
v 201.6497 198.87556 10.563863
v 201.74057 198.63353 10.348562
v 201.94116 198.37581 10.267566
v 202.19771 198.17146 10.342577
v 202.44147 198.07524 10.553497
v 202.60713 198.11295 10.843809
v 202.65031 198.27446 11.135726
v 202.55945 198.5165 11.351027
v 202.35887 198.77422 11.432023
v 202.10233 198.97856 11.357012
v 201.85855 199.07477 11.146091
v 201.07132 198.39995 11.149887
v 201.0752 198.19644 10.883895
v 201.20699 197.93457 10.719478
v 201.43137 197.68451 10.700691
v 201.68822 197.51324 10.832569
v 201.90872 197.46667 11.079775
v 202.0338 197.5573 11.376069
v 202.02992 197.76079 11.642061
v 201.89813 198.02266 11.8064785
v 201.67375 198.27274 11.825266
v 201.4169 198.444 11.693388
v 201.1964 198.49055 11.446182
v 200.47694 197.78294 11.409982
v 200.52315 197.5206 11.194416
v 200.67934 197.23169 11.111269
v 200.90363 196.99362 11.18282
v 201.13596 196.8702 11.389898
v 201.31404 196.89445 11.677015
v 201.39018 197.05994 11.967239
v 201.34398 197.32227 12.182806
v 201.1878 197.61118 12.265953
v 200.9635 197.84924 12.194402
v 200.73117 197.97269 11.987324
v 200.55309 197.94841 11.700207
v 199.73563 197.39423 12.018224
v 199.75845 197.13641 11.807796
v 199.9053 196.8494 11.707
v 200.13681 196.61008 11.742845
v 200.39098 196.48257 11.9057255
v 200.59966 196.50107 12.151999
v 200.70695 196.6606 12.415676
v 200.68413 196.91841 12.626104
v 200.53728 197.20543 12.7269
v 200.30577 197.44475 12.691055
v 200.0516 197.57225 12.528174
v 199.84293 197.55376 12.2819
v 199.21216 196.83557 12.588178
v 199.23383 196.61998 12.332509
v 199.38574 196.36024 12.184352
v 199.62718 196.12593 12.183406
v 199.89346 195.97983 12.329924
v 200.11324 195.9611 12.584647
v 200.22762 196.07477 12.879322
v 200.20593 196.29034 13.134991
v 200.05402 196.5501 13.283148
v 199.81258 196.7844 13.284094
v 199.5463 196.9305 13.137576
v 199.32652 196.94922 12.882853
v 198.58041 196.22469 12.927392
v 198.62486 196.02896 12.657577
v 198.78566 195.77695 12.502942
v 199.01973 195.53621 12.504922
v 199.26433 195.37123 12.662986
v 199.45395 195.32622 12.934781
v 199.53775 195.41324 13.24748
v 199.4933 195.60898 13.517296
v 199.3325 195.86098 13.67193
v 199.09845 196.10173 13.6699505
v 198.85384 196.26671 13.511887
v 198.66423 196.31172 13.240091
v 199.0866 195.84546 13.077276
usemtl mat_33
s 1
f 415 415 416
f 416 415 417
f 415 415 417
f 417 415 418
f 415 415 418
f 418 415 419
f 415 415 419
f 419 415 420
f 415 415 420
f 420 415 421
f 415 415 421
f 421 415 422
f 415 415 422
f 422 415 423
f 415 415 423
f 423 415 424
f 415 415 424
f 424 415 425
f 415 415 425
f 425 415 426
f 415 415 426
f 426 415 427
f 415 415 427
f 427 415 416
f 416 417 428
f 428 417 429
f 417 418 429
f 429 418 430
f 418 419 430
f 430 419 431
f 419 420 431
f 431 420 432
f 420 421 432
f 432 421 433
f 421 422 433
f 433 422 434
f 422 423 434
f 434 423 435
f 423 424 435
f 435 424 436
f 424 425 436
f 436 425 437
f 425 426 437
f 437 426 438
f 426 427 438
f 438 427 439
f 427 416 439
f 439 416 428
f 428 429 440
f 440 429 441
f 429 430 441
f 441 430 442
f 430 431 442
f 442 431 443
f 431 432 443
f 443 432 444
f 432 433 444
f 444 433 445
f 433 434 445
f 445 434 446
f 434 435 446
f 446 435 447
f 435 436 447
f 447 436 448
f 436 437 448
f 448 437 449
f 437 438 449
f 449 438 450
f 438 439 450
f 450 439 451
f 439 428 451
f 451 428 440
f 440 441 452
f 452 441 453
f 441 442 453
f 453 442 454
f 442 443 454
f 454 443 455
f 443 444 455
f 455 444 456
f 444 445 456
f 456 445 457
f 445 446 457
f 457 446 458
f 446 447 458
f 458 447 459
f 447 448 459
f 459 448 460
f 448 449 460
f 460 449 461
f 449 450 461
f 461 450 462
f 450 451 462
f 462 451 463
f 451 440 463
f 463 440 452
f 452 453 464
f 464 453 465
f 453 454 465
f 465 454 466
f 454 455 466
f 466 455 467
f 455 456 467
f 467 456 468
f 456 457 468
f 468 457 469
f 457 458 469
f 469 458 470
f 458 459 470
f 470 459 471
f 459 460 471
f 471 460 472
f 460 461 472
f 472 461 473
f 461 462 473
f 473 462 474
f 462 463 474
f 474 463 475
f 463 452 475
f 475 452 464
f 464 465 476
f 476 465 477
f 465 466 477
f 477 466 478
f 466 467 478
f 478 467 479
f 467 468 479
f 479 468 480
f 468 469 480
f 480 469 481
f 469 470 481
f 481 470 482
f 470 471 482
f 482 471 483
f 471 472 483
f 483 472 484
f 472 473 484
f 484 473 485
f 473 474 485
f 485 474 486
f 474 475 486
f 486 475 487
f 475 464 487
f 487 464 476
f 476 477 488
f 488 477 488
f 477 478 488
f 488 478 488
f 478 479 488
f 488 479 488
f 479 480 488
f 488 480 488
f 480 481 488
f 488 481 488
f 481 482 488
f 488 482 488
f 482 483 488
f 488 483 488
f 483 484 488
f 488 484 488
f 484 485 488
f 488 485 488
f 485 486 488
f 488 486 488
f 486 487 488
f 488 487 488
f 487 476 488
f 488 476 488

g Path_(9)
v 209.30002 201.82501 10.849999
v 208.71292 201.54643 10.970546
v 208.89404 201.38013 10.808563
v 209.18394 201.33302 10.693954
v 209.50496 201.41776 10.657427
v 209.77104 201.6116 10.70877
v 209.91092 201.86264 10.834225
v 209.8871 202.10359 11.000176
v 209.70598 202.2699 11.162159
v 209.41608 202.317 11.276768
v 209.09508 202.23227 11.313295
v 208.82898 202.0384 11.261952
v 208.6891 201.78738 11.1364975
v 208.98898 200.9334 11.516945
v 209.16197 200.76666 11.33411
v 209.44272 200.72533 11.297301
v 209.75597 200.8205 11.41638
v 210.0178 201.02666 11.65944
v 210.15807 201.28856 11.961353
v 210.13916 201.53604 12.241222
v 209.96617 201.70279 12.424057
v 209.68542 201.74411 12.460867
v 209.37218 201.64894 12.341787
v 209.11034 201.4428 12.098727
v 208.97008 201.18088 11.796814
v 209.33833 200.5335 12.235198
v 209.46495 200.2879 12.096267
v 209.72209 200.15591 12.068991
v 210.04085 200.17293 12.160678
v 210.33582 200.33434 12.34676
v 210.52797 200.59692 12.577377
v 210.5658 200.89034 12.790736
v 210.43918 201.13593 12.9296665
v 210.18204 201.2679 12.956943
v 209.86328 201.2509 12.865256
v 209.5683 201.08948 12.679173
v 209.37616 200.82689 12.448556
v 209.47293 200.24637 13.114852
v 209.59804 199.95332 13.104551
v 209.85677 199.77174 13.122801
v 210.17978 199.75029 13.164711
v 210.48056 199.89471 13.219052
v 210.67848 200.16632 13.271264
v 210.72052 200.49231 13.307356
v 210.59543 200.78535 13.317657
v 210.3367 200.96693 13.299407
v 210.01367 200.98837 13.257497
v 209.7129 200.84395 13.2031555
v 209.51498 200.57236 13.150944
v 209.79233 200.13263 13.50022
v 209.93617 199.83885 13.452821
v 210.20424 199.66443 13.434103
v 210.52467 199.6561 13.449083
v 210.81161 199.81609 13.493748
v 210.9882 200.10152 13.556128
v 211.00711 200.43593 13.61951
v 210.86327 200.7297 13.666909
v 210.5952 200.90413 13.685627
v 210.27477 200.91246 13.670647
v 209.98781 200.75247 13.625983
v 209.81123 200.46704 13.563602
v 210.12724 199.7765 14.00363
v 210.3623 199.60121 13.974675
v 210.67178 199.57951 14.030255
v 210.97273 199.71722 14.155478
v 211.18451 199.97745 14.316788
v 211.2504 200.29045 14.4709635
v 211.15273 200.57237 14.5766945
v 210.91765 200.74767 14.605648
v 210.60818 200.76936 14.550068
v 210.30724 200.63165 14.424847
v 210.09544 200.37143 14.2635355
v 210.02957 200.05843 14.10936
v 210.77887 199.1462 14.83605
v 211.0939 199.19666 14.82537
v 211.38234 199.3693 14.874968
v 211.56691 199.61783 14.971555
v 211.59816 199.87569 15.08925
v 211.4677 200.07376 15.196517
v 211.2105 200.15898 15.264614
v 210.89548 200.10852 15.275294
v 210.60703 199.93588 15.225697
v 210.42245 199.68735 15.129109
v 210.39122 199.42949 15.011415
v 210.52167 199.23141 14.904147
v 211.06009 198.59274 15.50878
v 211.38176 198.65176 15.449862
v 211.66553 198.82387 15.54657
v 211.83534 199.06294 15.772993
v 211.84572 199.30493 16.06846
v 211.69386 199.48499 16.353802
v 211.42049 199.55487 16.55256
v 211.09882 199.49583 16.611479
v 210.81505 199.32373 16.514769
v 210.64523 199.08466 16.288345
v 210.63486 198.84267 15.992878
v 210.7867 198.66261 15.707538
v 211.25267 199.04462 15.934476
usemtl mat_34
s 1
f 489 489 490
f 490 489 491
f 489 489 491
f 491 489 492
f 489 489 492
f 492 489 493
f 489 489 493
f 493 489 494
f 489 489 494
f 494 489 495
f 489 489 495
f 495 489 496
f 489 489 496
f 496 489 497
f 489 489 497
f 497 489 498
f 489 489 498
f 498 489 499
f 489 489 499
f 499 489 500
f 489 489 500
f 500 489 501
f 489 489 501
f 501 489 490
f 490 491 502
f 502 491 503
f 491 492 503
f 503 492 504
f 492 493 504
f 504 493 505
f 493 494 505
f 505 494 506
f 494 495 506
f 506 495 507
f 495 496 507
f 507 496 508
f 496 497 508
f 508 497 509
f 497 498 509
f 509 498 510
f 498 499 510
f 510 499 511
f 499 500 511
f 511 500 512
f 500 501 512
f 512 501 513
f 501 490 513
f 513 490 502
f 502 503 514
f 514 503 515
f 503 504 515
f 515 504 516
f 504 505 516
f 516 505 517
f 505 506 517
f 517 506 518
f 506 507 518
f 518 507 519
f 507 508 519
f 519 508 520
f 508 509 520
f 520 509 521
f 509 510 521
f 521 510 522
f 510 511 522
f 522 511 523
f 511 512 523
f 523 512 524
f 512 513 524
f 524 513 525
f 513 502 525
f 525 502 514
f 514 515 526
f 526 515 527
f 515 516 527
f 527 516 528
f 516 517 528
f 528 517 529
f 517 518 529
f 529 518 530
f 518 519 530
f 530 519 531
f 519 520 531
f 531 520 532
f 520 521 532
f 532 521 533
f 521 522 533
f 533 522 534
f 522 523 534
f 534 523 535
f 523 524 535
f 535 524 536
f 524 525 536
f 536 525 537
f 525 514 537
f 537 514 526
f 526 527 538
f 538 527 539
f 527 528 539
f 539 528 540
f 528 529 540
f 540 529 541
f 529 530 541
f 541 530 542
f 530 531 542
f 542 531 543
f 531 532 543
f 543 532 544
f 532 533 544
f 544 533 545
f 533 534 545
f 545 534 546
f 534 535 546
f 546 535 547
f 535 536 547
f 547 536 548
f 536 537 548
f 548 537 549
f 537 526 549
f 549 526 538
f 538 539 550
f 550 539 551
f 539 540 551
f 551 540 552
f 540 541 552
f 552 541 553
f 541 542 553
f 553 542 554
f 542 543 554
f 554 543 555
f 543 544 555
f 555 544 556
f 544 545 556
f 556 545 557
f 545 546 557
f 557 546 558
f 546 547 558
f 558 547 559
f 547 548 559
f 559 548 560
f 548 549 560
f 560 549 561
f 549 538 561
f 561 538 550
f 550 551 562
f 562 551 563
f 551 552 563
f 563 552 564
f 552 553 564
f 564 553 565
f 553 554 565
f 565 554 566
f 554 555 566
f 566 555 567
f 555 556 567
f 567 556 568
f 556 557 568
f 568 557 569
f 557 558 569
f 569 558 570
f 558 559 570
f 570 559 571
f 559 560 571
f 571 560 572
f 560 561 572
f 572 561 573
f 561 550 573
f 573 550 562
f 562 563 574
f 574 563 575
f 563 564 575
f 575 564 576
f 564 565 576
f 576 565 577
f 565 566 577
f 577 566 578
f 566 567 578
f 578 567 579
f 567 568 579
f 579 568 580
f 568 569 580
f 580 569 581
f 569 570 581
f 581 570 582
f 570 571 582
f 582 571 583
f 571 572 583
f 583 572 584
f 572 573 584
f 584 573 585
f 573 562 585
f 585 562 574
f 574 575 586
f 586 575 586
f 575 576 586
f 586 576 586
f 576 577 586
f 586 577 586
f 577 578 586
f 586 578 586
f 578 579 586
f 586 579 586
f 579 580 586
f 586 580 586
f 580 581 586
f 586 581 586
f 581 582 586
f 586 582 586
f 582 583 586
f 586 583 586
f 583 584 586
f 586 584 586
f 584 585 586
f 586 585 586
f 585 574 586
f 586 574 586

g Path_(0)
v 199.22499 195.97499 12.95
v 198.64426 196.26695 12.95
v 198.72206 196.22783 12.625
v 198.93462 196.12097 12.387083
v 199.22499 195.97499 12.3
v 199.51537 195.82901 12.387083
v 199.72794 195.72215 12.625
v 199.80574 195.68304 12.95
v 199.72794 195.72215 13.275
v 199.51537 195.82901 13.512917
v 199.22499 195.97499 13.599999
v 198.93462 196.12097 13.512917
v 198.72206 196.22783 13.275
v 198.2696 195.52144 12.95
v 198.34662 195.48079 12.625
v 198.55704 195.36977 12.387083
v 198.84448 195.2181 12.3
v 199.13193 195.06644 12.387083
v 199.34235 194.9554 12.625
v 199.41936 194.91476 12.95
v 199.34235 194.9554 13.275
v 199.13193 195.06644 13.512917
v 198.84448 195.2181 13.599999
v 198.55704 195.36977 13.512917
v 198.34662 195.48079 13.275
v 197.92609 194.8818 12.95
v 197.9942 194.82755 12.625
v 198.18028 194.67929 12.387083
v 198.43446 194.47678 12.3
v 198.68866 194.27426 12.387083
v 198.87473 194.126 12.625
v 198.94284 194.07175 12.95
v 198.87473 194.126 13.275
v 198.68866 194.27426 13.512917
v 198.43446 194.47678 13.599999
v 198.18028 194.67929 13.512917
v 197.9942 194.82755 13.275
v 197.35324 194.38031 12.95
v 197.41356 194.3175 12.625
v 197.57837 194.1459 12.387083
v 197.80348 193.9115 12.3
v 198.02861 193.6771 12.387083
v 198.1934 193.5055 12.625
v 198.25372 193.44269 12.95
v 198.1934 193.5055 13.275
v 198.02861 193.6771 13.512917
v 197.80348 193.9115 13.599999
v 197.57837 194.1459 13.512917
v 197.41356 194.3175 13.275
v 196.72768 193.73605 12.95
v 196.79271 193.67815 12.625
v 196.97043 193.51996 12.387083
v 197.21318 193.30386 12.3
v 197.45593 193.08778 12.387083
v 197.63364 192.9296 12.625
v 197.69868 192.87169 12.95
v 197.63364 192.9296 13.275
v 197.45593 193.08778 13.512917
v 197.21318 193.30386 13.599999
v 196.97043 193.51996 13.512917
v 196.79271 193.67815 13.275
v 196.13716 193.00769 12.95
v 196.20963 192.9594 12.625
v 196.4076 192.82742 12.387083
v 196.67801 192.64716 12.3
v 196.94844 192.46689 12.387083
v 197.1464 192.33493 12.625
v 197.21886 192.28662 12.95
v 197.1464 192.33493 13.275
v 196.94844 192.46689 13.512917
v 196.67801 192.64716 13.599999
v 196.4076 192.82742 13.512917
v 196.20963 192.9594 13.275
v 195.72247 192.2385 12.95
v 195.79686 192.19322 12.625
v 196.00009 192.06952 12.387083
v 196.27771 191.90054 12.3
v 196.55533 191.73157 12.387083
v 196.75856 191.60788 12.625
v 196.83295 191.56259 12.95
v 196.75856 191.60788 13.275
v 196.55533 191.73157 13.512917
v 196.27771 191.90054 13.599999
v 196.00009 192.06952 13.512917
v 195.79686 192.19322 13.275
v 195.30815 191.62878 12.95
v 195.37384 191.57161 12.625
v 195.55328 191.41539 12.387083
v 195.79842 191.20201 12.3
v 196.04355 190.98862 12.387083
v 196.223 190.8324 12.625
v 196.28868 190.77522 12.95
v 196.223 190.8324 13.275
v 196.04355 190.98862 13.512917
v 195.79842 191.20201 13.599999
v 195.55328 191.41539 13.512917
v 195.37384 191.57161 13.275
v 194.72177 191.09929 12.95
v 194.78217 191.03656 12.625
v 194.94717 190.86516 12.387083
v 195.17259 190.63103 12.3
v 195.398 190.39691 12.387083
v 195.563 190.22551 12.625
v 195.6234 190.16278 12.95
v 195.563 190.22551 13.275
v 195.398 190.39691 13.512917
v 195.17259 190.63103 13.599999
v 194.94717 190.86516 13.512917
v 194.78217 191.03656 13.275
v 194.11705 190.48532 12.95
v 194.17885 190.42397 12.625
v 194.34767 190.25632 12.387083
v 194.57828 190.02731 12.3
v 194.8089 189.79831 12.387083
v 194.97772 189.63068 12.625
v 195.0395 189.5693 12.95
v 194.97772 189.63068 13.275
v 194.8089 189.79831 13.512917
v 194.57828 190.02731 13.599999
v 194.34767 190.25632 13.512917
v 194.17885 190.42397 13.275
v 193.53029 189.87762 12.808796
v 193.64027 189.76755 12.510475
v 193.84094 189.5667 12.329925
v 194.07855 189.3289 12.315522
v 194.28941 189.11787 12.471128
v 194.41702 188.99016 12.755047
v 194.4272 188.97997 13.091204
v 194.31721 189.09004 13.389524
v 194.11655 189.29088 13.570075
v 193.87894 189.52869 13.584477
v 193.66808 189.73972 13.428871
v 193.54047 189.86743 13.144953
v 192.94084 189.26613 12.751397
v 193.06203 189.12965 12.468714
v 193.26834 188.91281 12.314947
v 193.50452 188.67372 12.3313
v 193.70724 188.47644 12.51339
v 193.82222 188.37381 12.812426
v 193.81863 188.39336 13.148282
v 193.69745 188.52983 13.430965
v 193.49113 188.74666 13.584731
v 193.25497 188.98575 13.568379
v 193.05223 189.18304 13.38629
v 192.93726 189.28566 13.087253
v 192.33487 188.70691 12.886049
v 192.3753 188.54828 12.593426
v 192.52223 188.30745 12.408731
v 192.73628 188.04893 12.381455
v 192.9601 187.842 12.518905
v 193.13373 187.7421 12.784251
v 193.21062 187.776 13.106395
v 193.1702 187.93462 13.399017
v 193.02327 188.17546 13.583712
v 192.80922 188.43398 13.610989
v 192.58539 188.64091 13.473539
v 192.41177 188.74081 13.208193
v 191.75642 188.24086 13.22242
v 191.76984 188.01117 12.970352
v 191.88582 187.71878 12.832935
v 192.07329 187.44206 12.846989
v 192.28201 187.25516 13.008748
v 192.45607 187.20813 13.274869
v 192.54881 187.3136 13.574045
v 192.5354 187.5433 13.826113
v 192.41942 187.83568 13.96353
v 192.23195 188.1124 13.949476
v 192.02322 188.29932 13.787717
v 191.84917 188.34633 13.521596
v 191.07068 187.95485 13.564037
v 191.0609 187.77405 13.276226
v 191.15561 187.50386 13.095285
v 191.32944 187.21666 13.069696
v 191.53581 186.9894 13.206317
v 191.71942 186.883 13.468539
v 191.83109 186.92593 13.786101
v 191.84088 187.10672 14.073913
v 191.74617 187.37692 14.254854
v 191.57234 187.66412 14.280442
v 191.36597 187.89137 14.143822
v 191.18234 187.99779 13.881599
v 190.36295 187.36508 13.796985
v 190.36598 187.15845 13.536671
v 190.49213 186.89005 13.379647
v 190.70758 186.6318 13.367988
v 190.95464 186.45293 13.504816
v 191.16708 186.40132 13.75347
v 191.288 186.49083 14.047323
v 191.28497 186.69748 14.307637
v 191.15881 186.96587 14.464661
v 190.94336 187.2241 14.47632
v 190.6963 187.403 14.339491
v 190.48386 187.4546 14.090837
v 189.8678 186.84009 14.174466
v 189.91248 186.58205 13.953294
v 190.0652 186.29263 13.865094
v 190.285 186.0494 13.933501
v 190.51302 185.91751 14.140185
v 190.68814 185.93233 14.429765
v 190.76344 186.08986 14.7246475
v 190.71875 186.3479 14.945819
v 190.56604 186.63731 15.0340185
v 190.34622 186.88055 14.965611
v 190.11821 187.01244 14.758927
v 189.9431 186.99763 14.469348
v 189.34244 186.54298 14.377702
v 189.41644 186.29565 14.153993
v 189.54446 185.99046 14.085423
v 189.6922 185.7092 14.190369
v 189.82007 185.52719 14.440706
v 189.89378 185.49324 14.769361
v 189.89362 185.61644 15.088268
v 189.81961 185.86377 15.311977
v 189.69157 186.16896 15.380547
v 189.54385 186.45023 15.275601
v 189.41599 186.63223 15.025264
v 189.34227 186.66618 14.6966095
v 188.65508 186.26582 14.291299
v 188.7487 186.01189 14.091475
v 188.8624 185.69748 14.053687
v 188.96571 185.40685 14.188063
v 189.03096 185.21785 14.458594
v 189.04065 185.18114 14.792793
v 188.99219 185.30655 15.101112
v 188.89856 185.56049 15.300937
v 188.78485 185.87488 15.338724
v 188.68153 186.16553 15.2043495
v 188.6163 186.35452 14.933818
v 188.60661 186.39122 14.599618
v 187.81227 185.96837 14.296219
v 187.92392 185.72232 14.095704
v 188.06248 185.41814 14.057161
v 188.19084 185.13734 14.190919
v 188.27458 184.95517 14.461135
v 188.29129 184.92044 14.795407
v 188.23647 185.04243 15.104166
v 188.12482 185.2885 15.304681
v 187.98625 185.59267 15.343224
v 187.8579 185.87346 15.209466
v 187.77414 186.05563 14.93925
v 187.75745 186.09038 14.604978
v 187.04243 185.399 14.184549
v 187.22086 185.14496 14.053468
v 187.41731 184.87517 14.094899
v 187.57918 184.66193 14.297743
v 187.66307 184.56238 14.607646
v 187.64651 184.6032 14.941571
v 187.53395 184.77342 15.210043
v 187.35553 185.02747 15.341125
v 187.15907 185.29726 15.299692
v 186.99721 185.5105 15.096849
v 186.91331 185.61005 14.786945
v 186.92987 185.56923 14.453021
v 186.2794 184.8796 14.361702
v 186.40569 184.64075 14.158148
v 186.60011 184.36963 14.11239
v 186.81061 184.13887 14.236688
v 186.98076 184.01031 14.497736
v 187.06499 184.01839 14.825588
v 187.04071 184.16095 15.132396
v 186.91443 184.39978 15.335949
v 186.72 184.6709 15.381708
v 186.5095 184.90166 15.25741
v 186.33934 185.03023 14.996361
v 186.25513 185.02214 14.6685095
v 185.60356 184.37119 14.609679
v 185.76042 184.12183 14.444288
v 185.97935 183.86633 14.4422655
v 186.2017 183.67317 14.604154
v 186.36789 183.59407 14.886573
v 186.4334 183.65027 15.213851
v 186.38065 183.82666 15.498293
v 186.2238 184.07602 15.663683
v 186.00487 184.33151 15.665706
v 185.78252 184.52469 15.5038185
v 185.61632 184.60378 15.221398
v 185.55081 184.54759 14.894121
v 184.95116 183.77332 14.871061
v 185.06923 183.54852 14.649715
v 185.28557 183.30307 14.571843
v 185.54222 183.10274 14.658311
v 185.77042 183.00119 14.885948
v 185.909 183.02565 15.193762
v 185.92084 183.16956 15.499271
v 185.80276 183.39435 15.720617
v 185.58643 183.6398 15.79849
v 185.32977 183.84015 15.712023
v 185.10158 183.94168 15.484385
v 184.963 183.91724 15.176572
v 184.4395 183.35393 15.4321575
v 184.50165 183.14429 15.175217
v 184.6767 182.8887 15.042239
v 184.91774 182.65565 15.068856
v 185.16019 182.5076 15.247936
v 185.33908 182.4842 15.531495
v 185.40648 182.59174 15.843553
v 185.34435 182.80138 16.100494
v 185.1693 183.05696 16.23347
v 184.92825 183.29 16.206854
v 184.6858 183.43805 16.027775
v 184.50691 183.46146 15.744216
v 183.90912 182.8534 15.591655
v 184.0165 182.7032 15.31006
v 184.2062 182.47049 15.157963
v 184.42741 182.21762 15.176118
v 184.62085 182.01236 15.35966
v 184.7347 181.9097 15.65941
v 184.73842 181.93713 15.99505
v 184.63104 182.08734 16.276646
v 184.44133 182.32005 16.428743
v 184.22011 182.57292 16.410587
v 184.02667 182.77818 16.227045
v 183.91284 182.88084 15.927295
v 183.33781 182.37062 15.468093
v 183.45012 182.18799 15.208897
v 183.6182 181.9212 15.091398
v 183.79701 181.64174 15.147082
v 183.93863 181.42447 15.361028
v 184.00513 181.32764 15.675908
v 183.97868 181.37718 16.00735
v 183.86638 181.55981 16.266548
v 183.69829 181.8266 16.384047
v 183.51949 182.10606 16.328362
v 183.37785 182.32333 16.114416
v 183.31136 182.42017 15.799536
v 182.66876 182.0635 15.614237
v 182.6838 181.87346 15.333688
v 182.75832 181.58128 15.175347
v 182.87231 181.26527 15.181645
v 182.99527 181.0101 15.350892
v 183.09422 180.88414 15.637738
v 183.14267 180.92114 15.965325
v 183.12761 181.11119 16.245874
v 183.0531 181.40337 16.404215
v 182.9391 181.71939 16.397917
v 182.81615 181.97456 16.22867
v 182.7172 182.10051 15.941823
v 181.8224 181.81476 15.863157
v 181.79073 181.54489 15.676616
v 181.84247 181.21733 15.607844
v 181.96376 180.91983 15.675268
v 182.1221 180.73212 15.860822
v 182.27505 180.70447 16.114786
v 182.38165 180.84431 16.369114
v 182.41333 181.11417 16.555655
v 182.36159 181.44173 16.624426
v 182.2403 181.73923 16.557001
v 182.08197 181.92696 16.371449
v 181.929 181.95459 16.117483
v 181.08298 181.67242 16.518375
v 181.07745 181.5264 16.219128
v 181.17099 181.27626 16.010637
v 181.33852 180.98903 15.948769
v 181.53516 180.74168 16.0501
v 181.7082 180.6005 16.287481
v 181.8113 180.60329 16.597303
v 181.81682 180.74931 16.896553
v 181.72328 180.99945 17.105043
v 181.55576 181.28668 17.16691
v 181.35913 181.53403 17.065578
v 181.18608 181.67522 16.828197
v 180.40634 180.98842 16.34333
v 180.50977 180.90617 16.033875
v 180.70743 180.72398 15.831456
v 180.9464 180.4907 15.790313
v 181.16261 180.26881 15.921468
v 181.29814 180.11778 16.18978
v 181.3167 180.07808 16.523352
v 181.21327 180.16034 16.832808
v 181.0156 180.34251 17.035225
v 180.77664 180.5758 17.07637
v 180.56042 180.79768 16.945215
v 180.42488 180.94872 16.676903
v 179.8056 180.39139 16.362036
v 179.89624 180.2963 16.052279
v 180.08456 180.1047 15.849688
v 180.3201 179.86798 15.808545
v 180.53973 179.64954 15.9398775
v 180.68463 179.5079 16.208492
v 180.71596 179.48105 16.542418
v 180.62532 179.57616 16.852175
v 180.43701 179.76775 17.054766
v 180.20148 180.00447 17.095907
v 179.98183 180.22292 16.964575
v 179.83694 180.36453 16.69596
v 179.2131 179.78593 16.310463
v 179.32283 179.6768 16.011696
v 179.52342 179.47662 15.830328
v 179.76115 179.23901 15.814959
v 179.9723 179.02765 15.969705
v 180.10031 178.89915 16.253103
v 180.11087 178.88799 16.589216
v 180.00116 178.99712 16.887983
v 179.80055 179.1973 17.069351
v 179.56284 179.4349 17.08472
v 179.35167 179.64627 16.929974
v 179.22366 179.77477 16.646576
v 178.64339 179.15839 16.186
v 178.79282 179.0086 15.924384
v 179.01462 178.78629 15.803606
v 179.24937 178.55103 15.856029
v 179.43417 178.36584 16.067606
v 179.51952 178.28036 16.381645
v 179.4825 178.3175 16.714
v 179.33308 178.46729 16.975618
v 179.11127 178.6896 17.096397
v 178.87651 178.92487 17.043974
v 178.69171 179.11005 16.832397
v 178.60638 179.19553 16.518356
v 178.06105 178.57155 16.17567
v 178.2116 178.4165 15.9178295
v 178.4294 178.18744 15.802555
v 178.65611 177.94571 15.860735
v 178.83096 177.7561 16.07678
v 178.90712 177.66942 16.392801
v 178.86418 177.70888 16.724121
v 178.71364 177.86392 16.981962
v 178.49583 178.09299 17.097237
v 178.26913 178.33472 17.039057
v 178.09427 178.52432 16.823011
v 178.01811 178.61101 16.50699
v 177.59123 178.02167 16.011782
v 177.75507 177.80246 15.819838
v 177.93907 177.52278 15.788955
v 178.09395 177.25758 15.927409
v 178.17819 177.0779 16.198103
v 178.16924 177.0319 16.528503
v 178.06947 177.1319 16.830078
v 177.90564 177.3511 17.022024
v 177.72163 177.63077 17.052906
v 177.56677 177.89598 16.914452
v 177.48251 178.07565 16.643759
v 177.49147 178.12166 16.313358
v 177.0592 177.65149 15.787548
v 177.1984 177.36945 15.675886
v 177.302 177.05286 15.734057
v 177.34224 176.78656 15.946475
v 177.30833 176.64189 16.256222
v 177.2094 176.65764 16.5803
v 177.0719 176.82956 16.831875
v 176.93271 177.1116 16.943537
v 176.82912 177.42819 16.885365
v 176.78888 177.69449 16.672947
v 176.82277 177.83916 16.363201
v 176.92172 177.82341 16.039124
v 176.26724 177.34967 15.439124
v 176.36678 177.04185 15.352877
v 176.4504 176.72612 15.439886
v 176.49568 176.48705 15.676838
v 176.49051 176.38872 16.00024
v 176.43626 176.45747 16.32344
v 176.34747 176.67488 16.559834
v 176.24794 176.9827 16.646082
v 176.16434 177.29845 16.559072
v 176.11905 177.5375 16.32212
v 176.12422 177.63583 15.998717
v 176.17847 177.56708 15.675518
v 175.39491 177.01028 15.530727
v 175.48662 176.6894 15.484438
v 175.58267 176.39404 15.611302
v 175.65736 176.20335 15.877329
v 175.69067 176.1684 16.211235
v 175.67366 176.29857 16.523552
v 175.6109 176.55899 16.730595
v 175.5192 176.87987 16.776884
v 175.42313 177.17523 16.650019
v 175.34843 177.36594 16.383993
v 175.31514 177.40088 16.050087
v 175.33214 177.2707 15.737769
v 174.65771 176.82794 15.50919
v 174.73859 176.50853 15.444261
v 174.80736 176.19652 15.55292
v 174.8456 175.97551 15.806052
v 174.84305 175.90472 16.13583
v 174.8004 176.00313 16.453892
v 174.7291 176.24435 16.67501
v 174.64822 176.56378 16.739939
v 174.57945 176.8758 16.631279
v 174.54121 177.0968 16.378147
v 174.54376 177.16759 16.048368
v 174.5864 177.06918 15.730309
v 173.96077 176.5585 15.381087
v 174.03923 176.23166 15.404412
v 174.07022 175.94724 15.58985
v 174.04544 175.78146 15.887714
v 173.97153 175.77875 16.218191
v 173.8683 175.93982 16.492731
v 173.7634 176.22153 16.63777
v 173.68495 176.54837 16.614447
v 173.65396 176.83278 16.429008
v 173.67874 176.99857 16.131144
v 173.75264 177.00128 15.800667
v 173.85588 176.84021 15.526127
v 173.27127 176.18591 15.170334
v 173.33368 175.86577 15.248948
v 173.33514 175.61876 15.466515
v 173.27527 175.51105 15.764738
v 173.17009 175.5715 16.06371
v 173.04779 175.78394 16.283318
v 172.94115 176.09142 16.364721
v 172.87874 176.41156 16.286108
v 172.87727 176.65858 16.06854
v 172.93715 176.7663 15.770318
v 173.04233 176.70583 15.471347
v 173.16463 176.4934 15.251738
v 172.4885 175.9474 15.016354
v 172.59372 175.65773 15.164675
v 172.61789 175.45143 15.434239
v 172.55452 175.38377 15.752818
v 172.42061 175.47289 16.035046
v 172.25203 175.6949 16.205303
v 172.09395 175.99031 16.217968
v 171.98874 176.27998 16.069647
v 171.96457 176.48628 15.800081
v 172.02792 176.55394 15.4815035
v 172.16183 176.46481 15.199275
v 172.33041 176.24281 15.029018
v 171.70665 175.2024 14.687147
v 171.90573 174.99399 14.852482
v 172.04868 174.90202 15.13678
v 172.09718 174.95113 15.463864
v 172.03825 175.12814 15.746093
v 171.8877 175.38564 15.907843
v 171.68584 175.65463 15.905772
v 171.48676 175.86302 15.7404375
v 171.34381 175.95499 15.45614
v 171.2953 175.90588 15.129055
v 171.35423 175.72887 14.846827
v 171.50479 175.47137 14.685077
v 170.92213 174.72432 15.410905
v 171.15611 174.54492 15.572675
v 171.38689 174.51949 15.816547
v 171.55264 174.6548 16.077177
v 171.60895 174.91461 16.284727
v 171.54073 175.22932 16.383587
v 171.36626 175.51459 16.347265
v 171.13228 175.69398 16.185495
v 170.9015 175.71942 15.941622
v 170.73575 175.5841 15.680992
v 170.67944 175.3243 15.473442
v 170.74767 175.00958 15.374582
v 170.37424 174.45016 15.954935
v 170.5427 174.25774 16.133247
v 170.70363 174.22244 16.397102
v 170.81389 174.35373 16.675804
v 170.84395 174.61644 16.89467
v 170.78574 174.94017 16.99506
v 170.65488 175.23816 16.950073
v 170.4864 175.4306 16.77176
v 170.32549 175.4659 16.507906
v 170.21523 175.3346 16.229204
v 170.18517 175.0719 16.010336
v 170.24336 174.74817 15.909947
v 169.69016 174.31862 16.151028
v 169.84386 174.13402 16.364943
v 169.96283 174.10153 16.65629
v 170.01521 174.22984 16.947004
v 169.98697 174.48457 17.159185
v 169.88567 174.79747 17.235983
v 169.73843 175.0847 17.156816
v 169.58475 175.26929 16.942902
v 169.46576 175.30179 16.651554
v 169.41338 175.17348 16.36084
v 169.44162 174.91875 16.148659
v 169.54294 174.60583 16.071861
v 169.25095 173.90433 16.363619
v 169.40628 173.77164 16.630945
v 169.46428 173.76839 16.962334
v 169.4094 173.89545 17.268988
v 169.25635 174.11877 17.46874
v 169.04614 174.37852 17.508068
v 168.8351 174.60512 17.376432
v 168.67976 174.73781 17.109106
v 168.62177 174.74106 16.777718
v 168.67665 174.614 16.471064
v 168.8297 174.39067 16.27131
v 169.03992 174.13092 16.231983
v 168.75937 173.26459 16.397066
v 168.89581 173.19046 16.695469
v 168.91356 173.23918 17.027668
v 168.80786 173.3977 17.304655
v 168.60704 173.62357 17.45221
v 168.36488 173.85622 17.430794
v 168.14632 174.03333 17.246147
v 168.00987 174.10745 16.947744
v 167.99213 174.05873 16.615545
v 168.09782 173.9002 16.338558
v 168.29865 173.67436 16.191004
v 168.54079 173.44171 16.21242
v 168.1631 172.71602 16.629862
v 168.33449 172.64024 16.912909
v 168.38763 172.68208 17.24514
v 168.3083 172.83037 17.53753
v 168.11774 173.04533 17.711739
v 167.86702 173.2694 17.72108
v 167.6233 173.4425 17.563057
v 167.45192 173.5183 17.280008
v 167.39877 173.47644 16.947779
v 167.4781 173.32817 16.655388
v 167.66867 173.1132 16.48118
v 167.91939 172.88914 16.471838
v 167.7071 172.18436 16.650537
v 167.87721 172.08554 16.92324
v 167.91077 172.07547 17.257536
v 167.79874 172.15683 17.563848
v 167.57117 172.30785 17.760105
v 167.28902 172.48804 17.793716
v 167.02791 172.64912 17.655676
v 166.85779 172.74794 17.382975
v 166.82425 172.75801 17.04868
v 166.93628 172.67664 16.742365
v 167.16385 172.52563 16.54611
v 167.44598 172.34544 16.512499
v 167.30913 171.47264 16.635103
v 167.51028 171.3854 16.891718
v 167.57233 171.37115 17.220701
v 167.47862 171.43372 17.533897
v 167.25429 171.55632 17.74739
v 166.95943 171.70612 17.803972
v 166.67303 171.84297 17.688482
v 166.47188 171.9302 17.431868
v 166.40984 171.94446 17.102886
v 166.50354 171.8819 16.789688
v 166.72787 171.7593 16.576197
v 167.02274 171.6095 16.519613
v 166.97299 170.64514 16.766647
v 167.17017 170.63493 17.036142
v 167.21843 170.69653 17.359354
v 167.10486 170.81345 17.649677
v 166.85986 170.95433 17.82932
v 166.5491 171.08144 17.85015
v 166.25584 171.16074 17.706581
v 166.05867 171.17094 17.437086
v 166.0104 171.10934 17.113874
v 166.12398 170.99243 16.82355
v 166.36897 170.85155 16.643906
v 166.67973 170.72443 16.623077
v 166.64328 169.95087 16.919935
v 166.90799 169.97195 17.133228
v 167.03561 170.038 17.446556
v 166.99199 170.13132 17.775963
v 166.78879 170.2269 18.033184
v 166.48045 170.29913 18.149298
v 166.14961 170.32866 18.093191
v 165.88492 170.30759 17.879898
v 165.75728 170.24153 17.56657
v 165.8009 170.14822 17.237164
v 166.0041 170.05264 16.979942
v 166.31244 169.98041 16.863829
v 166.58006 169.14622 17.060726
v 166.86842 169.18536 17.223902
v 167.03152 169.2564 17.493917
v 167.02563 169.34027 17.798422
v 166.85234 169.4145 18.055826
v 166.55809 169.45924 18.197157
v 166.22171 169.46246 18.184546
v 165.93335 169.42332 18.021372
v 165.77025 169.3523 17.751356
v 165.77614 169.26842 17.44685
v 165.94943 169.19418 17.189447
v 166.24368 169.14944 17.048115
v 166.68173 168.32678 17.423115
v 166.9157 168.315 17.685596
v 167.004 168.3542 18.028845
v 166.92302 168.43388 18.360888
v 166.69443 168.5327 18.592754
v 166.37947 168.62416 18.662315
v 166.06256 168.68378 18.550932
v 165.82861 168.69556 18.28845
v 165.7403 168.65636 17.945202
v 165.82129 168.57668 17.61316
v 166.04988 168.47786 17.381292
v 166.36482 168.3864 17.311731
v 166.02 167.34706 17.430637
v 166.2525 167.21869 17.626871
v 166.42169 167.22913 17.907156
v 166.48225 167.37555 18.196392
v 166.41795 167.61873 18.417076
v 166.24603 167.89352 18.510078
v 166.01254 168.12628 18.45048
v 165.78004 168.25464 18.254246
v 165.61086 168.24422 17.97396
v 165.5503 168.0978 17.684725
v 165.6146 167.85461 17.46404
v 165.78651 167.57982 17.371038
v 165.03761 167.41522 18.06791
v 165.17949 167.16165 18.251575
v 165.3802 167.05258 18.484587
v 165.58597 167.11725 18.704508
v 165.74164 167.33832 18.852411
v 165.80551 167.65656 18.888668
v 165.76047 167.9867 18.80356
v 165.61859 168.24028 18.619894
v 165.41788 168.34933 18.386883
v 165.21213 168.28468 18.16696
v 165.05644 168.0636 18.019056
v 164.99257 167.74536 17.982801
v 164.38528 167.4086 18.533302
v 164.48456 167.16083 18.718174
v 164.64139 167.05936 18.943403
v 164.81375 167.13135 19.14864
v 164.95546 167.35753 19.278893
v 165.02855 167.67729 19.29926
v 165.01343 168.00494 19.204283
v 164.91415 168.2527 19.019411
v 164.75734 168.35417 18.794182
v 164.58498 168.28218 18.588945
v 164.44327 168.056 18.458693
v 164.37018 167.73625 18.438326
v 163.64789 167.6245 18.843748
v 163.64688 167.35991 19.069918
v 163.72775 167.22142 19.347387
v 163.86882 167.24612 19.601805
v 164.03229 167.42743 19.765001
v 164.17436 167.71672 19.79325
v 164.25696 168.0365 19.678978
v 164.25797 168.30109 19.452806
v 164.1771 168.43958 19.175339
v 164.03603 168.41486 18.92092
v 163.87256 168.23357 18.757723
v 163.73048 167.94427 18.729477
v 163.04984 168.11815 19.14194
v 162.95389 167.84041 19.298931
v 162.9346 167.66206 19.564692
v 162.99715 167.63089 19.868008
v 163.12476 167.75523 20.12761
v 163.28326 168.00179 20.273935
v 163.43016 168.30449 20.267776
v 163.52612 168.58221 20.110785
v 163.54541 168.76057 19.845024
v 163.48285 168.79175 19.541706
v 163.35524 168.6674 19.282106
v 163.19675 168.42085 19.13578
v 162.29236 168.50262 19.157433
v 162.22366 168.20123 19.283806
v 162.22075 167.99316 19.539337
v 162.28436 167.93416 19.855555
v 162.39748 168.04005 20.14773
v 162.52979 168.28244 20.337574
v 162.64583 168.5964 20.374218
v 162.71451 168.8978 20.247845
v 162.71744 169.10587 19.992313
v 162.65381 169.16487 19.676096
v 162.5407 169.05898 19.38392
v 162.4084 168.81659 19.194077
v 161.62875 168.61998 19.4277
v 161.64006 168.31604 19.569016
v 161.66747 168.12494 19.84109
v 161.70361 168.09787 20.171017
v 161.73883 168.24211 20.470396
v 161.76369 168.51898 20.65901
v 161.7715 168.85432 20.686316
v 161.7602 169.15826 20.545
v 161.7328 169.34938 20.272926
v 161.69664 169.37643 19.942999
v 161.66142 169.23221 19.64362
v 161.63658 168.95532 19.455006
v 160.94507 168.52684 19.281212
v 161.07448 168.24098 19.402403
v 161.15147 168.04405 19.663437
v 161.15544 167.98883 19.99437
v 161.08531 168.0901 20.306528
v 160.95987 168.32074 20.51627
v 160.81274 168.61894 20.567392
v 160.68333 168.9048 20.446201
v 160.60634 169.10172 20.185167
v 160.60237 169.15694 19.854235
v 160.6725 169.05566 19.542078
v 160.79794 168.82503 19.332336
v 160.21011 168.07556 19.300936
v 160.43398 167.83243 19.364243
v 160.60316 167.64195 19.584295
v 160.67235 167.5552 19.902134
v 160.62299 167.59543 20.232592
v 160.46832 167.75183 20.487123
v 160.24977 167.98251 20.597527
v 160.02591 168.22566 20.534222
v 159.85672 168.41612 20.314167
v 159.78754 168.50287 19.99633
v 159.8369 168.46265 19.665873
v 159.99156 168.30624 19.41134
v 159.77493 167.55782 19.265411
v 160.00671 167.33168 19.354856
v 160.1409 167.12999 19.585775
v 160.14154 167.00679 19.896294
v 160.00845 166.9951 20.203205
v 159.7773 167.09805 20.424276
v 159.51003 167.28806 20.50027
v 159.27823 167.5142 20.410826
v 159.14404 167.7159 20.179907
v 159.14342 167.83908 19.86939
v 159.2765 167.85077 19.562477
v 159.50764 167.74782 19.341406
v 159.312 167.06573 18.700136
v 159.60359 166.91391 18.7277
v 159.79411 166.73346 18.922155
v 159.83252 166.57277 19.231398
v 159.70854 166.47487 19.572565
v 159.45537 166.46599 19.854244
v 159.14085 166.54854 20.000956
v 158.84927 166.70036 19.973392
v 158.65875 166.88081 19.778936
v 158.62033 167.0415 19.469694
v 158.74432 167.1394 19.128527
v 158.9975 167.14827 18.846848
v 159.06563 166.12196 18.471472
v 159.38618 166.04475 18.5036
v 159.62584 165.96173 18.699188
v 159.72035 165.89516 19.005829
v 159.64441 165.86287 19.341358
v 159.41837 165.87352 19.615871
v 159.10278 165.92426 19.755812
v 158.78223 166.00146 19.723682
v 158.54257 166.08449 19.528093
v 158.44806 166.15106 19.221453
v 158.524 166.18335 18.885923
v 158.75005 166.1727 18.611412
v 158.75482 165.26726 18.612164
v 159.08406 165.19904 18.616375
v 159.36104 165.13115 18.791927
v 159.51154 165.08177 19.091784
v 159.49524 165.06415 19.435595
v 159.3165 165.083 19.73124
v 159.02321 165.13327 19.8995
v 158.69397 165.20149 19.895288
v 158.41699 165.2694 19.719736
v 158.2665 165.31877 19.41988
v 158.28279 165.3364 19.076069
v 158.46155 165.31754 18.780424
v 158.883 164.51659 18.456825
v 159.15633 164.35822 18.563978
v 159.32008 164.20544 18.803223
v 159.3304 164.09921 19.11045
v 159.1845 164.06798 19.403341
v 158.92148 164.12012 19.603415
v 158.61182 164.24165 19.657063
v 158.33849 164.40002 19.54991
v 158.17473 164.55278 19.310665
v 158.16441 164.65901 19.003437
v 158.31032 164.69025 18.710546
v 158.57333 164.6381 18.510471
v 158.35413 163.77051 18.133522
v 158.57135 163.5438 18.253757
v 158.70268 163.37611 18.513533
v 158.71294 163.31241 18.843245
v 158.59937 163.36974 19.154543
v 158.3924 163.53275 19.36402
v 158.14749 163.75775 19.415543
v 157.93028 163.98448 19.295307
v 157.79895 164.15216 19.03553
v 157.7887 164.21587 18.70582
v 157.90227 164.15854 18.39452
v 158.10922 163.99553 18.185045
v 157.56133 163.19986 18.241781
v 157.76884 162.94383 18.30939
v 157.93823 162.75716 18.531925
v 158.0241 162.68987 18.849762
v 158.0034 162.75998 19.177736
v 157.88173 162.94872 19.427965
v 157.69167 163.2055 19.533403
v 157.48415 163.46153 19.465796
v 157.31476 163.64821 19.24326
v 157.2289 163.71552 18.925423
v 157.24959 163.64539 18.59745
v 157.37126 163.45665 18.34722
v 156.81192 162.8371 18.282223
v 156.95033 162.53062 18.289558
v 157.08224 162.27673 18.461414
v 157.1723 162.14346 18.751741
v 157.19638 162.1665 19.082747
v 157.14803 162.33969 19.36574
v 157.04018 162.61662 19.524889
v 156.90176 162.9231 19.517555
v 156.76985 163.17699 19.3457
v 156.6798 163.31027 19.055372
v 156.65572 163.28723 18.724365
v 156.70409 163.11403 18.441374
v 155.94145 162.58168 18.486675
v 156.03581 162.26068 18.50906
v 156.15103 162.01051 18.684376
v 156.25623 161.89821 18.965649
v 156.3232 161.95387 19.27751
v 156.33401 162.16257 19.536398
v 156.28578 162.46838 19.672945
v 156.19142 162.78938 19.65056
v 156.0762 163.03955 19.475245
v 155.97101 163.15186 19.193972
v 155.90404 163.0962 18.88211
v 155.8932 162.8875 18.62322
v 155.29999 162.23856 18.683378
v 155.44241 161.9535 18.788315
v 155.55765 161.76265 19.036072
v 155.61484 161.71712 19.360264
v 155.59866 161.82913 19.674025
v 155.51343 162.06865 19.89328
v 155.38199 162.37152 19.959284
v 155.23958 162.65657 19.854347
v 155.12433 162.84743 19.60659
v 155.06714 162.89294 19.282398
v 155.08333 162.78094 18.968637
v 155.16856 162.54141 18.749382
v 154.66072 161.85675 18.559973
v 154.868 161.60825 18.652208
v 155.01292 161.42409 18.893517
v 155.05663 161.35362 19.21924
v 154.98743 161.41576 19.5421
v 154.82387 161.59381 19.77559
v 154.60976 161.84009 19.857143
v 154.40247 162.08861 19.764908
v 154.25755 162.27277 19.5236
v 154.21384 162.34322 19.197876
v 154.28304 162.2811 18.875013
v 154.44661 162.10304 18.641525
v 154.0206 161.24297 18.601158
v 154.26169 161.01646 18.662695
v 154.45103 160.84453 18.881285
v 154.5379 160.7732 19.198355
v 154.49901 160.82161 19.528948
v 154.34479 160.97679 19.784481
v 154.11655 161.19714 19.896484
v 153.87546 161.42365 19.834948
v 153.68611 161.59558 19.616358
v 153.59924 161.6669 19.299288
v 153.63814 161.6185 18.968695
v 153.79236 161.46332 18.713161
v 153.4727 160.61725 18.600397
v 153.69632 160.3821 18.689327
v 153.8594 160.21074 18.928593
v 153.91826 160.1491 19.254082
v 153.85712 160.21365 19.57858
v 153.69234 160.38716 19.815142
v 153.46811 160.62308 19.900375
v 153.24449 160.85823 19.811445
v 153.0814 161.02959 19.572182
v 153.02255 161.09123 19.24669
v 153.0837 161.02667 18.922192
v 153.24846 160.85318 18.68563
v 152.84305 160.05055 18.59992
v 153.03416 159.78822 18.688599
v 153.17354 159.59685 18.927681
v 153.22383 159.52773 19.253103
v 153.17155 159.59935 19.577673
v 153.03073 159.79256 19.814419
v 152.83908 160.05556 19.899904
v 152.64796 160.31789 19.811228
v 152.50859 160.50926 19.572145
v 152.4583 160.5784 19.246721
v 152.51057 160.50676 18.922153
v 152.65141 160.31357 18.685408
v 152.10817 159.62802 18.600037
v 152.31277 159.37546 18.686962
v 152.46262 159.1905 18.924763
v 152.51755 159.12273 19.249722
v 152.46284 159.19028 19.574762
v 152.31316 159.37506 19.812796
v 152.10861 159.62756 19.900036
v 151.90399 159.88013 19.81311
v 151.75415 160.06506 19.57531
v 151.69922 160.13284 19.25035
v 151.75392 160.06529 18.92531
v 151.90361 159.88051 18.687277
v 151.5405 158.99916 18.599987
v 151.77644 158.77568 18.687176
v 151.94911 158.61212 18.925169
v 152.01225 158.5523 19.250196
v 151.94894 158.61226 19.575169
v 151.77615 158.77592 19.813007
v 151.54018 158.99944 19.899986
v 151.30424 159.22292 19.812798
v 151.13158 159.38647 19.574804
v 151.06844 159.44629 19.249777
v 151.13173 159.38634 18.924805
v 151.30452 159.22267 18.686964
v 150.94354 158.39803 18.600002
v 151.19778 158.19557 18.687078
v 151.38391 158.04738 18.92499
v 151.45204 157.99312 19.249987
v 151.38393 158.04736 19.57499
v 151.19781 158.19557 19.812912
v 150.94357 158.39803 19.900002
v 150.68933 158.60048 19.812927
v 150.5032 158.74867 19.575016
v 150.43507 158.80293 19.250017
v 150.50319 158.74869 18.925014
v 150.6893 158.60048 18.687094
v 150.4912 157.68176 18.599998
v 150.80211 157.5871 18.687084
v 151.02971 157.5178 18.925003
v 151.113 157.49243 19.250002
v 151.02971 157.5178 19.575003
v 150.8021 157.5871 19.812918
v 150.4912 157.68176 19.9
v 150.18028 157.77641 19.812914
v 149.95268 157.84572 19.574997
v 149.86937 157.87108 19.249996
v 149.95268 157.84572 18.924997
v 150.18028 157.77641 18.68708
v 150.46765 156.83493 18.6
v 150.79263 156.838 18.687082
v 151.03055 156.84024 18.925
v 151.11763 156.84106 19.249998
v 151.03055 156.84024 19.574999
v 150.79265 156.838 19.812916
v 150.46765 156.83493 19.9
v 150.14267 156.83186 19.812916
v 149.90477 156.82962 19.575
v 149.81769 156.8288 19.25
v 149.90477 156.82962 18.925001
v 150.14267 156.83186 18.687084
v 150.6715 156.01572 18.621698
v 150.95946 156.06306 18.789145
v 151.12624 156.0905 19.080078
v 151.12714 156.09064 19.416542
v 150.9619 156.06348 19.708382
v 150.67482 156.01627 19.877396
v 150.34282 155.96167 19.878302
v 150.05486 155.91432 19.710854
v 149.88808 155.8869 19.41992
v 149.88718 155.88675 19.083458
v 150.05241 155.91393 18.791618
v 150.3395 155.96112 18.622602
v 150.74625 155.18794 18.601128
v 151.06592 155.2404 18.691093
v 151.29845 155.27518 18.932741
v 151.38153 155.28294 19.261326
v 151.29291 155.26161 19.588799
v 151.05632 155.2169 19.827417
v 150.73517 155.1608 19.913242
v 150.4155 155.10832 19.823277
v 150.18297 155.07356 19.581627
v 150.09988 155.0658 19.253044
v 150.1885 155.08713 18.92557
v 150.4251 155.13184 18.686953
v 150.73874 154.49243 18.596899
v 151.06259 154.41226 18.634146
v 151.31306 154.30981 18.840443
v 151.42302 154.21257 19.160513
v 151.36302 154.14656 19.508596
v 151.14912 154.1295 19.79142
v 150.83865 154.16594 19.933205
v 150.5148 154.24612 19.895958
v 150.26434 154.34856 19.68966
v 150.15439 154.4458 19.369589
v 150.21439 154.51181 19.021507
v 150.42828 154.52887 18.738684
v 150.61923 153.80078 18.281376
v 150.8266 153.55736 18.385416
v 150.92317 153.33862 18.621323
v 150.88306 153.20319 18.925886
v 150.71703 153.18735 19.217499
v 150.46954 153.29535 19.418022
v 150.20692 153.49823 19.473728
v 149.99956 153.74165 19.36969
v 149.90298 153.96039 19.133783
v 149.94308 154.09583 18.82922
v 150.10913 154.11166 18.537607
v 150.35661 154.00368 18.337082
v 149.83536 153.35226 17.96263
v 149.98802 153.05367 18.000374
v 150.08247 152.79074 18.19835
v 150.09343 152.63394 18.503511
v 150.01793 152.62527 18.834091
v 149.87622 152.76706 19.101507
v 149.70627 153.02132 19.23411
v 149.5536 153.31992 19.196365
v 149.45915 153.58286 18.99839
v 149.4482 153.73965 18.693228
v 149.5237 153.74832 18.36265
v 149.6654 153.60652 18.095232
v 148.88193 153.12425 17.933128
v 149.01776 152.82042 17.88379
v 149.14366 152.53394 18.007406
v 149.22588 152.34157 18.270855
v 149.24237 152.29488 18.603544
v 149.18875 152.40636 18.91633
v 149.07935 152.64615 19.125402
v 148.94351 152.94998 19.174742
v 148.81761 153.23647 19.051125
v 148.7354 153.42882 18.787676
v 148.7189 153.47552 18.454987
v 148.77254 153.36404 18.1422
v 148.1378 152.5992 17.920807
v 148.34282 152.33307 17.939442
v 148.51677 152.1116 18.123615
v 148.613 151.99413 18.423977
v 148.60577 152.01212 18.760048
v 148.497 152.16077 19.041777
v 148.31581 152.40024 19.193674
v 148.11078 152.66637 19.17504
v 147.93684 152.88785 18.990866
v 147.84059 153.00531 18.690502
v 147.84784 152.98732 18.354433
v 147.95662 152.83867 18.072704
v 147.5632 151.89188 17.915806
v 147.81377 151.67142 17.959234
v 148.02321 151.5041 18.162857
v 148.13542 151.4348 18.472113
v 148.12033 151.48206 18.804138
v 147.982 151.63321 19.069967
v 147.75745 151.84776 19.19837
v 147.50688 152.06824 19.154942
v 147.29744 152.23553 18.951319
v 147.18523 152.30486 18.642061
v 147.20032 152.2576 18.310036
v 147.33865 152.10645 18.044207
v 146.9574 151.1288 18.08308
v 147.24509 150.96327 18.139835
v 147.49443 150.87352 18.345612
v 147.63864 150.88356 18.645273
v 147.63905 150.9907 18.958525
v 147.49557 151.16626 19.20143
v 147.24664 151.36317 19.308905
v 146.95895 151.52869 19.25215
v 146.7096 151.61845 19.046371
v 146.5654 151.60841 18.746712
v 146.56499 151.50127 18.43346
v 146.70847 151.32571 18.190554
v 146.51152 150.40224 18.260574
v 146.82117 150.27394 18.290304
v 147.1249 150.21268 18.480679
v 147.34132 150.23485 18.780687
v 147.41245 150.33452 19.109943
v 147.31921 150.48499 19.380222
v 147.08662 150.64592 19.519104
v 146.77696 150.77422 19.489374
v 146.47325 150.83548 19.299
v 146.25682 150.81331 18.998991
v 146.1857 150.71364 18.669735
v 146.27893 150.56317 18.399456
v 146.3202 149.63515 18.65222
v 146.6361 149.51929 18.678036
v 146.92754 149.46896 18.847572
v 147.11644 149.49767 19.115402
v 147.1522 149.5977 19.40976
v 147.02524 149.74226 19.651773
v 146.76955 149.89262 19.776594
v 146.45366 150.00848 19.750778
v 146.16222 150.0588 19.58124
v 145.97331 150.0301 19.31341
v 145.93755 149.93007 19.019053
v 146.06451 149.7855 18.77704
v 146.19223 148.89923 18.885927
v 146.48846 148.76672 18.989216
v 146.71928 148.70099 19.230314
v 146.82285 148.71964 19.544619
v 146.7714 148.81767 19.847912
v 146.57872 148.96883 20.058928
v 146.29645 149.13258 20.121124
v 146.00021 149.26509 20.017834
v 145.76938 149.33083 19.776737
v 145.66583 149.3122 19.462433
v 145.71727 149.21416 19.159138
v 145.90996 149.063 18.948122
v 145.63515 148.33896 18.996254
v 145.92365 148.166 19.011238
v 146.177 148.02962 19.190908
v 146.32736 147.96638 19.487125
v 146.3344 147.99323 19.820517
v 146.19624 148.10297 20.10175
v 145.94992 148.26617 20.255468
v 145.66142 148.43915 20.240484
v 145.40805 148.57552 20.060814
v 145.2577 148.63875 19.764597
v 145.25067 148.61191 19.431208
v 145.38882 148.50218 19.149973
v 145.09583 147.49448 19.1597
v 145.39009 147.33284 19.170244
v 145.67987 147.23456 19.33417
v 145.88754 147.22597 19.607552
v 145.95744 147.30937 19.917141
v 145.87085 147.46242 20.179981
v 145.65097 147.6441 20.325644
v 145.35672 147.80574 20.315102
v 145.06694 147.90402 20.151176
v 144.85927 147.91261 19.877792
v 144.78937 147.82921 19.568205
v 144.87595 147.67616 19.305365
v 144.77596 146.78038 19.409756
v 145.07571 146.62883 19.44354
v 145.37466 146.55547 19.632954
v 145.59274 146.57996 19.927242
v 145.67148 146.69572 20.247551
v 145.5898 146.87177 20.508053
v 145.36958 147.0609 20.638948
v 145.06982 147.21243 20.605164
v 144.77086 147.2858 20.41575
v 144.5528 147.2613 20.121462
v 144.47406 147.14554 19.801153
v 144.55574 146.96951 19.540651
v 144.63144 146.15567 19.692669
v 144.94247 146.03784 19.759598
v 145.19402 145.9601 19.98091
v 145.31865 145.94327 20.297306
v 145.28299 145.99185 20.624008
v 145.09657 146.09285 20.873476
v 144.80939 146.2192 20.978867
v 144.49834 146.33702 20.91194
v 144.24681 146.41476 20.690626
v 144.12218 146.4316 20.37423
v 144.15784 146.383 20.047527
v 144.34424 146.282 19.79806
v 144.39644 145.43867 19.64652
v 144.70403 145.30974 19.688189
v 144.94739 145.20056 19.889526
v 145.06131 145.14043 20.196589
v 145.01527 145.14542 20.527096
v 144.82162 145.2142 20.792492
v 144.53223 145.32837 20.921661
v 144.22464 145.4573 20.879995
v 143.98128 145.56648 20.678656
v 143.86734 145.62662 20.371595
v 143.91339 145.62163 20.041086
v 144.10704 145.55283 19.775692
v 144.04207 144.64397 19.653429
v 144.33917 144.50151 19.721607
v 144.56604 144.39352 19.945412
v 144.6619 144.34894 20.264872
v 144.60104 144.3797 20.594389
v 144.3998 144.47755 20.84567
v 144.11208 144.61632 20.951384
v 143.81497 144.75876 20.883205
v 143.5881 144.86674 20.6594
v 143.49225 144.91135 20.339941
v 143.5531 144.88058 20.010424
v 143.75435 144.78271 19.759142
v 143.68938 143.87318 19.650244
v 143.99915 143.75887 19.714891
v 144.237 143.67084 19.935968
v 144.33923 143.63269 20.254236
v 144.27841 143.65465 20.584414
v 144.07086 143.73082 20.838032
v 143.77219 143.8408 20.947134
v 143.46242 143.95514 20.882484
v 143.22455 144.04317 20.661407
v 143.12233 144.08131 20.34314
v 143.18315 144.05936 20.012962
v 143.3907 143.98318 19.759344
v 143.32788 143.09705 19.676659
v 143.65016 143.00043 19.673708
v 143.93013 142.91553 19.839075
v 144.09276 142.86507 20.12845
v 144.09445 142.86261 20.464296
v 143.9348 142.90877 20.756622
v 143.65654 142.99121 20.927101
v 143.33426 143.08783 20.930052
v 143.05429 143.17274 20.764685
v 142.89168 143.22319 20.475307
v 142.88997 143.22566 20.139463
v 143.04964 143.17949 19.847136
v 143.17546 142.31912 19.670794
v 143.50217 142.25201 19.698845
v 143.75975 142.18013 19.89705
v 143.87918 142.12273 20.212303
v 143.82848 142.09518 20.560131
v 143.62122 142.10487 20.847334
v 143.31293 142.14922 20.996954
v 142.98622 142.21632 20.968904
v 142.72865 142.28821 20.770699
v 142.6092 142.34561 20.455446
v 142.65991 142.37315 20.107618
v 142.86717 142.36346 19.820415
v 143.45737 141.56128 19.54826
v 143.68376 141.36867 19.70439
v 143.77544 141.18637 19.969858
v 143.70781 141.06325 20.273533
v 143.49902 141.03229 20.534044
v 143.205 141.10179 20.68159
v 142.90454 141.25313 20.676632
v 142.67815 141.44574 20.520504
v 142.58647 141.62804 20.255035
v 142.6541 141.75114 19.95136
v 142.86288 141.7821 19.69085
v 143.1569 141.71262 19.543304
v 142.80345 141.10136 19.030586
v 143.00597 140.85272 19.131655
v 143.10588 140.6375 19.369915
v 143.0764 140.51334 19.681526
v 142.92545 140.51355 19.982992
v 142.69345 140.63805 20.193535
v 142.4426 140.85347 20.256742
v 142.24008 141.10213 20.155674
v 142.14017 141.31735 19.917414
v 142.16965 141.44151 19.605803
v 142.3206 141.4413 19.304337
v 142.55258 141.3168 19.093794
v 142.13435 140.1252 19.005709
v 142.41705 140.00723 19.170288
v 142.61623 139.97047 19.457542
v 142.67851 140.02478 19.790499
v 142.58723 140.1556 20.079947
v 142.36684 140.32788 20.248325
v 142.07637 140.49545 20.250519
v 141.79367 140.61342 20.08594
v 141.5945 140.65016 19.798685
v 141.53221 140.59586 19.465727
v 141.62349 140.46504 19.176281
v 141.8439 140.29277 19.007902
v 141.7785 139.33371 19.436115
v 142.0749 139.21605 19.546934
v 142.31798 139.20709 19.775854
v 142.4426 139.30922 20.061535
v 142.41534 139.49509 20.32743
v 142.24356 139.71487 20.502293
v 141.97324 139.90971 20.539268
v 141.67683 140.02736 20.42845
v 141.43375 140.03633 20.19953
v 141.30914 139.9342 19.913847
v 141.33638 139.74834 19.647953
v 141.50818 139.52853 19.47309
v 141.31203 138.80756 19.735899
v 141.55673 138.63765 19.89285
v 141.74152 138.58008 20.16829
v 141.81683 138.65025 20.488409
v 141.76253 138.82938 20.767439
v 141.59312 139.06946 20.930609
v 141.35405 139.30615 20.934198
v 141.10933 139.47606 20.777248
v 140.92455 139.53363 20.50181
v 140.84923 139.46346 20.181688
v 140.90355 139.28433 19.90266
v 141.07294 139.04425 19.73949
v 140.79208 138.22139 19.933117
v 141.0192 138.05295 20.115215
v 141.174 137.9974 20.408386
v 141.215 138.06964 20.734074
v 141.13124 138.25032 21.005009
v 140.94513 138.491 21.148596
v 140.70656 138.7272 21.126362
v 140.47945 138.89565 20.944262
v 140.32466 138.95119 20.651093
v 140.28365 138.87895 20.325405
v 140.36742 138.69827 20.05447
v 140.55351 138.4576 19.910883
v 140.0864 137.72276 20.119925
v 140.2996 137.49936 20.253008
v 140.47444 137.38504 20.515512
v 140.56404 137.41046 20.837105
v 140.5444 137.56879 21.13161
v 140.42079 137.81761 21.320118
v 140.22632 138.09026 21.352118
v 140.01309 138.31367 21.219034
v 139.83826 138.42798 20.956528
v 139.74866 138.40257 20.634937
v 139.76831 138.24423 20.340431
v 139.89192 137.9954 20.151924
v 139.38661 137.29239 20.353304
v 139.47949 137.01927 20.525368
v 139.56474 136.87396 20.813587
v 139.61952 136.89539 21.140732
v 139.62914 137.0778 21.419147
v 139.59102 137.37236 21.57423
v 139.5154 137.70009 21.564426
v 139.42252 137.9732 21.392365
v 139.33727 138.11853 21.104145
v 139.2825 138.09709 20.776999
v 139.27287 137.91467 20.498583
v 139.31099 137.62013 20.3435
v 138.56712 137.44623 20.378874
v 138.49277 137.15141 20.522856
v 138.44916 136.96515 20.799324
v 138.448 136.93733 21.134203
v 138.48958 137.07542 21.437757
v 138.56277 137.34242 21.628653
v 138.64796 137.6668 21.655739
v 138.72232 137.96161 21.511755
v 138.76591 138.14787 21.235287
v 138.76707 138.17569 20.90041
v 138.7255 138.0376 20.596853
v 138.65231 137.7706 20.405958
v 137.79199 137.7866 20.36005
v 137.67133 137.51314 20.514595
v 137.59613 137.34776 20.798058
v 137.58655 137.33481 21.134483
v 137.64517 137.47775 21.43373
v 137.75626 137.7383 21.615612
v 137.89008 138.0466 21.631395
v 138.01074 138.32008 21.476852
v 138.08594 138.48546 21.19339
v 138.0955 138.4984 20.856962
v 138.0369 138.35545 20.557716
v 137.9258 138.09492 20.375835
v 137.05763 138.24385 20.350042
v 136.94548 137.93707 20.430752
v 136.86253 137.70917 20.663969
v 136.83105 137.6212 20.987207
v 136.85947 137.69675 21.313852
v 136.94014 137.91557 21.556381
v 137.05148 138.21902 21.649807
v 137.16364 138.5258 21.569098
v 137.24657 138.75371 21.33588
v 137.27806 138.84167 21.012642
v 137.24965 138.76613 20.685997
v 137.16898 138.5473 20.443468
v 136.25066 138.4987 20.350008
v 136.17183 138.18346 20.437233
v 136.11414 137.95274 20.675253
v 136.09305 137.8684 21.00029
v 136.11423 137.95302 21.325253
v 136.17198 138.18391 21.563065
v 136.25085 138.49925 21.650007
v 136.32968 138.8145 21.562782
v 136.38737 139.04521 21.324762
v 136.40846 139.12956 20.999723
v 136.38728 139.04494 20.67476
v 136.32953 138.81404 20.436949
v 135.41528 138.64027 20.349997
v 135.30676 138.33409 20.437632
v 135.22743 138.11021 20.675951
v 135.19852 138.02866 21.001097
v 135.2278 138.11125 21.325949
v 135.3074 138.33588 21.563463
v 135.416 138.64235 21.649996
v 135.52452 138.94855 21.56236
v 135.60385 139.17242 21.324041
v 135.63277 139.25398 20.998896
v 135.60349 139.17139 20.674044
v 135.52388 138.94675 20.43653
v 134.67726 139.05663 20.35
v 134.56987 138.74988 20.437077
v 134.49126 138.52531 20.67499
v 134.46248 138.44312 20.999987
v 134.49126 138.5253 21.32499
v 134.56987 138.74985 21.56291
v 134.67726 139.0566 21.65
v 134.78464 139.36334 21.562923
v 134.86325 139.5879 21.32501
v 134.89203 139.6701 21.000011
v 134.86327 139.5879 20.67501
v 134.78465 139.36336 20.43709
v 133.84108 139.19255 20.35
v 133.76761 138.87596 20.437084
v 133.71382 138.6442 20.675001
v 133.69414 138.55937 21.0
v 133.71382 138.6442 21.325
v 133.76761 138.87596 21.562916
v 133.84108 139.19255 21.65
v 133.91455 139.50912 21.562916
v 133.96834 139.74089 21.324999
v 133.98802 139.82571 20.999998
v 133.96834 139.74089 20.675
v 133.91455 139.50912 20.437082
v 133.0305 139.43878 20.35
v 132.98627 139.1168 20.437082
v 132.9539 138.8811 20.675
v 132.94205 138.79483 21.0
v 132.9539 138.8811 21.324999
v 132.98627 139.1168 21.562916
v 133.0305 139.43878 21.65
v 133.07472 139.76076 21.562916
v 133.1071 139.99646 21.324999
v 133.11896 140.08273 21.0
v 133.1071 139.99646 20.675
v 133.07472 139.76076 20.437082
v 132.18355 139.42023 20.35
v 132.18605 139.09523 20.437082
v 132.1879 138.85732 20.675
v 132.18857 138.77023 21.0
v 132.1879 138.85732 21.324999
v 132.18605 139.09523 21.562916
v 132.18355 139.42023 21.65
v 132.18103 139.74521 21.562916
v 132.1792 139.98312 21.324999
v 132.17853 140.0702 21.0
v 132.1792 139.98312 20.675
v 132.18103 139.74521 20.437082
v 131.33641 139.42569 20.35
v 131.34454 139.10078 20.437082
v 131.35051 138.86295 20.675
v 131.35269 138.7759 21.0
v 131.35051 138.86295 21.324999
v 131.34454 139.10078 21.562916
v 131.33641 139.42569 21.65
v 131.32826 139.75058 21.562916
v 131.3223 139.98843 21.324999
v 131.32011 140.07549 21.0
v 131.3223 139.98843 20.675
v 131.32826 139.75058 20.437082
v 130.4906 139.37779 20.35
v 130.58896 139.06802 20.437082
v 130.66096 138.84126 20.675
v 130.68732 138.75827 21.0
v 130.66096 138.84126 21.324999
v 130.58896 139.06802 21.562916
v 130.4906 139.37779 21.65
v 130.39224 139.68755 21.562916
v 130.32025 139.9143 21.324999
v 130.2939 139.99731 21.0
v 130.32025 139.9143 20.675
v 130.39224 139.68755 20.437082
v 129.7721 138.92899 20.35
v 129.98145 138.6804 20.437082
v 130.1347 138.49841 20.675
v 130.1908 138.43181 21.0
v 130.1347 138.49841 21.324999
v 129.98145 138.6804 21.562916
v 129.7721 138.92899 21.65
v 129.56274 139.17758 21.562916
v 129.40948 139.35956 21.324999
v 129.3534 139.42616 21.0
v 129.40948 139.35956 20.675
v 129.56274 139.17758 20.437082
v 129.2076 138.2973 20.35
v 129.44173 138.0719 20.437082
v 129.61313 137.90689 20.675
v 129.67586 137.8465 21.0
v 129.61313 137.90689 21.324999
v 129.44173 138.0719 21.562916
v 129.2076 138.2973 21.65
v 128.97346 138.52272 21.562916
v 128.80208 138.68773 21.324999
v 128.73933 138.74812 21.0
v 128.80208 138.68773 20.675
v 128.97346 138.52272 20.437082
v 128.5978 137.70924 20.35
v 128.8123 137.46509 20.437082
v 128.96933 137.28635 20.675
v 129.0268 137.22092 21.0
v 128.96933 137.28635 21.324999
v 128.8123 137.46509 21.562916
v 128.5978 137.70924 21.65
v 128.3833 137.9534 21.562916
v 128.22627 138.13214 21.324999
v 128.16881 138.19757 21.0
v 128.22627 138.13214 20.675
v 128.3833 137.9534 20.437082
v 127.9361 137.18027 20.35
v 128.10132 136.90039 20.437082
v 128.22226 136.69551 20.675
v 128.26654 136.62053 21.0
v 128.22226 136.69551 21.324999
v 128.10132 136.90039 21.562916
v 127.9361 137.18027 21.65
v 127.770874 137.46013 21.562916
v 127.649925 137.66501 21.324999
v 127.60565 137.74 21.0
v 127.649925 137.66501 20.675
v 127.770874 137.46013 20.437082
v 127.16623 136.79907 20.352669
v 127.2358 136.49104 20.468817
v 127.28326 136.28093 20.727295
v 127.29588 136.22504 21.058844
v 127.270294 136.33833 21.374626
v 127.21334 136.59045 21.590027
v 127.1403 136.91386 21.647331
v 127.070724 137.22188 21.531183
v 127.02327 137.43199 21.272705
v 127.01064 137.48788 20.941154
v 127.03623 137.37459 20.625374
v 127.09318 137.12247 20.409973
v 126.31975 136.76993 20.351217
v 126.32839 136.45149 20.4596
v 126.331375 136.22974 20.71273
v 126.327896 136.16411 21.042784
v 126.318886 136.27217 21.36132
v 126.306755 136.52498 21.58299
v 126.29476 136.85478 21.648397
v 126.28612 137.17323 21.540014
v 126.283134 137.39499 21.286884
v 126.28661 137.46062 20.956833
v 126.29562 137.35255 20.638294
v 126.30775 137.09975 20.416624
v 125.54473 136.62126 20.353243
v 125.55267 136.3344 20.528458
v 125.53596 136.17245 20.822493
v 125.49908 136.17883 21.15656
v 125.451904 136.35184 21.441145
v 125.407074 136.6451 21.599997
v 125.37662 136.98004 21.590548
v 125.368675 137.26692 21.41533
v 125.38538 137.42886 21.121296
v 125.42227 137.42247 20.78723
v 125.469444 137.24947 20.502644
v 125.51427 136.9562 20.343794
v 124.78192 136.6329 20.204247
v 124.82348 136.3176 20.3236
v 124.81588 136.0928 20.580833
v 124.761154 136.01878 20.907017
v 124.67397 136.11536 21.21475
v 124.57768 136.35664 21.42158
v 124.49809 136.67801 21.472082
v 124.45653 136.99332 21.352728
v 124.46413 137.2181 21.095497
v 124.51885 137.29211 20.769314
v 124.60604 137.19554 20.461578
v 124.70233 136.95425 20.25475
v 123.882385 136.5738 19.995874
v 123.94385 136.24504 20.033522
v 123.97721 135.9751 20.230486
v 123.97355 135.83632 20.533997
v 123.93383 135.86589 20.862722
v 123.8687 136.0559 21.128586
v 123.795616 136.35542 21.260347
v 123.73415 136.68419 21.2227
v 123.70079 136.95413 21.025736
v 123.70445 137.09291 20.722225
v 123.74417 137.06334 20.3935
v 123.8093 136.87334 20.127636
v 123.02404 136.3079 20.000721
v 123.1495 136.01274 20.103287
v 123.23572 135.80283 20.352568
v 123.25961 135.73442 20.68177
v 123.21477 135.82587 21.002684
v 123.11321 136.05263 21.22932
v 122.98214 136.35397 21.300953
v 122.85669 136.64914 21.198387
v 122.77046 136.85905 20.949106
v 122.746574 136.92746 20.619904
v 122.79141 136.83603 20.29899
v 122.892975 136.60925 20.072353
v 122.461296 135.9012 19.949406
v 122.615456 135.6136 20.041313
v 122.69396 135.38017 20.27418
v 122.67577 135.26346 20.58561
v 122.56577 135.29474 20.892157
v 122.39342 135.46562 21.111681
v 122.20491 135.73033 21.18536
v 122.05074 136.01793 21.093452
v 121.972244 136.25136 20.860586
v 121.990425 136.36807 20.549156
v 122.10043 136.3368 20.242609
v 122.27278 136.16591 20.023087
v 121.82695 135.64049 19.708887
v 121.952774 135.33331 19.78827
v 121.99212 135.06616 20.006891
v 121.93445 134.91064 20.306171
v 121.795204 134.9084 20.605919
v 121.6117 135.06006 20.825815
v 121.433105 135.32495 20.90694
v 121.30728 135.63213 20.827559
v 121.26794 135.89928 20.608936
v 121.325615 136.0548 20.309656
v 121.46486 136.05704 20.00991
v 121.64836 135.90538 19.790012
v 121.008896 135.22865 19.349909
v 121.15039 134.92897 19.416845
v 121.23207 134.68172 19.63314
v 121.232056 134.55313 19.94084
v 121.150345 134.57767 20.257492
v 121.00883 134.74876 20.498255
v 120.84543 135.02057 20.598612
v 120.70393 135.32025 20.531675
v 120.62225 135.5675 20.31538
v 120.62227 135.69609 20.00768
v 120.70399 135.67155 19.691029
v 120.8455 135.50046 19.450266
v 120.16908 134.74373 19.300066
v 120.35408 134.47496 19.38222
v 120.49098 134.27603 19.616507
v 120.54311 134.20024 19.940151
v 120.496506 134.26788 20.266432
v 120.36365 134.46086 20.507923
v 120.18013 134.72745 20.599918
v 119.99514 134.99622 20.517765
v 119.85823 135.19514 20.283478
v 119.8061 135.27095 19.959833
v 119.85271 135.2033 19.63355
v 119.98557 135.01031 19.39206
v 119.43123 134.29085 19.320766
v 119.66308 134.04703 19.323483
v 119.86263 133.83656 19.494066
v 119.976425 133.71587 19.78681
v 119.97395 133.71725 20.123272
v 119.85589 133.84036 20.4133
v 119.65386 134.0522 20.57918
v 119.42201 134.29602 20.576464
v 119.22246 134.50647 20.40588
v 119.10867 134.62718 20.113136
v 119.11114 134.6258 19.776672
v 119.2292 134.50269 19.486645
v 118.74489 133.81197 19.38278
v 118.99264 133.59885 19.301811
v 119.22829 133.37764 19.394064
v 119.38869 133.20758 19.634819
v 119.430855 133.13428 19.959568
v 119.34349 133.17734 20.281294
v 119.15001 133.32524 20.51379
v 118.90226 133.53835 20.59476
v 118.66661 133.75957 20.502508
v 118.50621 133.92961 20.261751
v 118.46404 134.00293 19.937002
v 118.55141 133.95987 19.615276
v 118.193726 133.28221 19.430204
v 118.487495 133.16112 19.298819
v 118.76334 132.97505 19.320436
v 118.94736 132.77385 19.489264
v 118.99023 132.61142 19.760065
v 118.88046 132.5313 20.060278
v 118.647484 132.55495 20.309462
v 118.35371 132.67604 20.440847
v 118.07786 132.8621 20.419231
v 117.893845 133.06331 20.250402
v 117.85098 133.22574 19.9796
v 117.96075 133.30585 19.679388
v 117.924675 132.70158 18.905714
v 118.24193 132.65948 18.752514
v 118.54227 132.51154 18.718534
v 118.74522 132.2974 18.812876
v 118.7964 132.07442 19.010263
v 118.682106 131.90236 19.257805
v 118.43295 131.82733 19.489172
v 118.1157 131.86943 19.642372
v 117.81536 132.01738 19.676352
v 117.61241 132.23152 19.582008
v 117.56122 132.4545 19.384623
v 117.67552 132.62656 19.137081
v 117.67886 132.06017 18.315481
v 117.98547 131.9751 18.172464
v 118.27433 131.80807 18.169785
v 118.46804 131.60385 18.308163
v 118.514694 131.41716 18.55052
v 118.40179 131.29802 18.831917
v 118.159584 131.27835 19.076952
v 117.852974 131.36342 19.219969
v 117.56412 131.53044 19.222649
v 117.37041 131.73466 19.08427
v 117.32376 131.92136 18.841913
v 117.43666 132.0405 18.560516
v 117.182686 131.27138 18.11101
v 117.43304 131.13004 17.934484
v 117.71107 130.94078 17.920113
v 117.942276 130.75433 18.071741
v 118.064705 130.62065 18.348743
v 118.045555 130.57555 18.676897
v 117.88995 130.6311 18.968273
v 117.6396 130.77245 19.144796
v 117.36157 130.96169 19.15917
v 117.13036 131.14813 19.007542
v 117.007935 131.28183 18.73054
v 117.027084 131.32693 18.402386
v 116.582016 130.67253 18.192457
v 116.768906 130.50427 17.9689
v 117.013596 130.28351 17.901031
v 117.25052 130.06941 18.007034
v 117.4162 129.91934 18.258509
v 117.46624 129.8735 18.58807
v 117.38723 129.94418 18.907412
v 117.20034 130.11244 19.13097
v 116.95565 130.33319 19.19884
v 116.71873 130.54729 19.092834
v 116.55305 130.69736 18.841362
v 116.503006 130.7432 18.5118
v 116.009026 130.03085 18.156384
v 116.208336 129.85439 17.950829
v 116.45937 129.63493 17.905935
v 116.694855 129.4313 18.033731
v 116.85169 129.29807 18.299976
v 116.887856 129.2709 18.63333
v 116.79366 129.3571 18.94447
v 116.59435 129.53357 19.150024
v 116.34332 129.75302 19.19492
v 116.107834 129.95665 19.067122
v 115.951 130.08989 18.800877
v 115.91483 130.11705 18.467524
v 115.40988 129.32933 18.219467
v 115.58643 129.15126 17.996655
v 115.83959 128.94136 17.929626
v 116.10152 128.7559 18.036345
v 116.302025 128.64456 18.288214
v 116.38739 128.63718 18.617744
v 116.33475 128.73572 18.936642
v 116.15819 128.91379 19.159454
v 115.90504 129.12367 19.22648
v 115.64311 129.30914 19.119762
v 115.4426 129.42049 18.867895
v 115.35723 129.42787 18.538363
v 114.932274 128.65178 18.38899
v 115.10363 128.44183 18.194012
v 115.34883 128.2154 18.155905
v 115.60217 128.03314 18.284883
v 115.79578 127.9439 18.546385
v 115.87776 127.971596 18.870342
v 115.826164 128.1088 19.16995
v 115.65481 128.31876 19.36493
v 115.40961 128.5452 19.403034
v 115.156265 128.72745 19.274055
v 114.96266 128.81668 19.012554
v 114.88068 128.78899 18.688597
v 114.37816 128.17691 18.624413
v 114.53534 127.99992 18.3853
v 114.7611 127.766914 18.296165
v 114.99495 127.54031 18.380892
v 115.174225 127.380844 18.616776
v 115.250885 127.33124 18.940615
v 115.2044 127.40478 19.265635
v 115.04722 127.581764 19.504745
v 114.82146 127.81477 19.593882
v 114.58761 128.04138 19.509155
v 114.40833 128.20085 19.27327
v 114.33167 128.25046 18.94943
v 113.79801 127.60027 18.569899
v 113.96825 127.43855 18.328909
v 114.19881 127.211174 18.237534
v 114.4279 126.97905 18.320253
v 114.594154 126.80439 18.554905
v 114.65302 126.733986 18.878614
v 114.58872 126.786705 19.204641
v 114.41848 126.948425 19.445631
v 114.18793 127.175804 19.537006
v 113.95883 127.40793 19.454287
v 113.79257 127.58259 19.219635
v 113.73371 127.65299 18.895926
v 113.19834 126.994545 18.577646
v 113.36797 126.82781 18.339664
v 113.598305 126.598564 18.252485
v 113.827614 126.36822 18.339464
v 113.99447 126.1985 18.5773
v 114.054146 126.13489 18.90226
v 113.99067 126.19442 19.227276
v 113.82104 126.36115 19.465256
v 113.590706 126.5904 19.552437
v 113.3614 126.82075 19.465456
v 113.19454 126.99046 19.227621
v 113.134865 127.05408 18.90266
v 112.63042 126.44582 18.578672
v 112.826096 126.32006 18.335566
v 113.06725 126.10742 18.236395
v 113.289276 125.864876 18.307735
v 113.43266 125.657425 18.530472
v 113.45901 125.54065 18.84492
v 113.361244 125.54584 19.166826
v 113.165565 125.6716 19.409933
v 112.92441 125.88425 19.509104
v 112.702385 126.126785 19.437763
v 112.55899 126.334236 19.215027
v 112.53265 126.45102 18.90058
v 112.06722 125.93236 18.368872
v 112.277145 125.87106 18.113068
v 112.52977 125.69334 17.979746
v 112.75741 125.44679 18.004625
v 112.89906 125.19749 18.181044
v 112.91677 125.01224 18.461725
v 112.8058 124.94067 18.771465
v 112.59588 125.00196 19.02727
v 112.343254 125.179695 19.160591
v 112.11562 125.42624 19.135712
v 111.97397 125.67554 18.959295
v 111.95625 125.86079 18.678612
v 111.55266 125.40799 17.959534
v 111.75843 125.31168 17.717873
v 111.997 125.10538 17.607203
v 112.20443 124.844345 17.657177
v 112.32515 124.59854 17.854408
v 112.32681 124.43382 18.146046
v 112.20897 124.394325 18.453945
v 112.0032 124.49063 18.695606
v 111.76463 124.69694 18.806276
v 111.5572 124.95797 18.756302
v 111.43648 125.20377 18.55907
v 111.434814 125.3685 18.267435
v 110.987045 124.97265 17.761082
v 111.202255 124.91669 17.542473
v 111.429214 124.71958 17.425226
v 111.60711 124.43414 17.440754
v 111.68828 124.136856 17.584898
v 111.65096 123.90737 17.819035
v 111.505165 123.8072 18.080425
v 111.289955 123.86316 18.299034
v 111.062996 124.060265 18.41628
v 110.8851 124.3457 18.400753
v 110.80393 124.64299 18.256609
v 110.84125 124.87247 18.022472
v 110.75434 124.78746 17.120577
v 110.96998 124.59697 16.967476
v 111.11347 124.29832 16.93806
v 111.14636 123.97152 17.040216
v 111.05984 123.70416 17.246565
v 110.87709 123.56786 17.501822
v 110.64708 123.59915 17.737585
v 110.431435 123.78964 17.890686
v 110.28795 124.088295 17.9201
v 110.25506 124.415085 17.817945
v 110.341576 124.68245 17.611595
v 110.52433 124.81875 17.35634
v 110.05954 124.51467 16.467964
v 110.2018 124.25482 16.318653
v 110.297485 123.932274 16.328758
v 110.32097 123.63345 16.495573
v 110.26596 123.43842 16.7744
v 110.147194 123.399445 17.090527
v 109.99649 123.52696 17.359247
v 109.85423 123.78681 17.50856
v 109.758545 124.10936 17.498453
v 109.73506 124.40818 17.331638
v 109.79007 124.60321 17.052813
v 109.90884 124.64219 16.736685
v 109.15016 124.330444 16.45085
v 109.23925 124.11195 16.211128
v 109.32604 123.80036 16.11832
v 109.38727 123.47917 16.197298
v 109.40653 123.234436 16.426895
v 109.37866 123.13174 16.745594
v 109.311134 123.19859 17.067999
v 109.22204 123.41709 17.307722
v 109.13525 123.728676 17.400528
v 109.07402 124.04987 17.321552
v 109.05476 124.2946 17.091953
v 109.082634 124.3973 16.773254
v 108.209785 124.21811 16.372679
v 108.36275 124.062706 16.11576
v 108.52643 123.79569 15.99347
v 108.656975 123.48862 16.038576
v 108.7194 123.22376 16.238989
v 108.69699 123.07209 16.541012
v 108.59573 123.07425 16.863716
v 108.44278 123.22966 17.120636
v 108.2791 123.49667 17.242926
v 108.14855 123.80375 17.19782
v 108.08612 124.0686 16.997406
v 108.108536 124.22027 16.695385
v 107.61624 123.59873 15.945075
v 107.872406 123.46454 15.774397
v 108.11606 123.234116 15.748826
v 108.281906 122.96921 15.875216
v 108.325516 122.74079 16.1197
v 108.2352 122.61008 16.416767
v 108.03516 122.61209 16.686821
v 107.77899 122.746284 16.8575
v 107.53534 122.97671 16.88307
v 107.36949 123.241615 16.756681
v 107.32588 123.47003 16.512197
v 107.4162 123.60074 16.21513
v 107.03862 123.137375 15.610951
v 107.30376 123.0883 15.409232
v 107.57698 122.910774 15.324042
v 107.78509 122.65237 15.378208
v 107.87231 122.38232 15.557218
v 107.81528 122.17299 15.813104
v 107.629265 122.08047 16.077303
v 107.36413 122.12955 16.279022
v 107.090904 122.30707 16.364212
v 106.8828 122.565475 16.310045
v 106.79558 122.835526 16.131037
v 106.852615 123.04485 15.875151
v 106.469406 122.611496 15.256177
v 106.73531 122.66469 15.051769
v 107.04005 122.57357 14.927743
v 107.30196 122.36256 14.917329
v 107.45087 122.08818 15.023318
v 107.44687 121.82397 15.217312
v 107.29104 121.64071 15.447329
v 107.02512 121.58751 15.651735
v 106.72039 121.67863 15.775763
v 106.45848 121.88965 15.786177
v 106.30957 122.164024 15.680187
v 106.313576 122.42824 15.486194
v 106.140434 122.100395 14.781281
v 106.41419 122.25133 14.611554
v 106.74403 122.247955 14.48337
v 107.041595 122.09119 14.431074
v 107.22713 121.82302 14.46868
v 107.25092 121.51531 14.586112
v 107.10661 121.25051 14.751904
v 106.832855 121.09958 14.921631
v 106.503006 121.10295 15.049815
v 106.20545 121.25972 15.102111
v 106.01992 121.527885 15.064505
v 105.99612 121.835594 14.947073
v 106.17934 121.97063 13.802091
v 106.4871 122.0941 13.745319
v 106.81828 122.046364 13.70987
v 107.08416 121.8402 13.705241
v 107.21348 121.53085 13.732673
v 107.171585 121.20122 13.784815
v 106.96971 120.93962 13.847695
v 106.66195 120.81615 13.904467
v 106.330765 120.863884 13.939917
v 106.06489 121.070045 13.944546
v 105.93557 121.37939 13.917114
v 105.97746 121.70903 13.864972
v 106.0196 121.9464 13.090418
v 106.29027 122.07288 12.931884
v 106.59404 122.0292 12.797728
v 106.84952 121.82705 12.723897
v 106.98825 121.52062 12.730176
v 106.97306 121.192 12.81488
v 106.80802 120.92926 12.955315
v 106.53735 120.80278 13.11385
v 106.23358 120.846466 13.248005
v 105.9781 121.048615 13.3218355
v 105.83937 121.35504 13.3155575
v 105.85456 121.68366 13.230852
v 105.47837 121.65766 12.560944
v 105.70821 121.80396 12.379889
v 105.984604 121.78258 12.233915
v 106.233475 121.59922 12.162138
v 106.38815 121.30303 12.183788
v 106.40719 120.973366 12.293065
v 106.28548 120.69856 12.460689
v 106.05563 120.55226 12.641744
v 105.77924 120.57365 12.787717
v 105.530365 120.757 12.859494
v 105.375694 121.05319 12.837844
v 105.35666 121.38286 12.728566
v 105.068634 121.609856 11.816596
v 105.28692 121.74326 11.612778
v 105.552704 121.70977 11.44945
v 105.79478 121.51836 11.370375
v 105.948265 121.220314 11.396742
v 105.97205 120.8955 11.521485
v 105.859764 120.63095 11.71118
v 105.64148 120.49755 11.914997
v 105.375694 120.53104 12.078325
v 105.13362 120.72245 12.1574
v 104.98013 121.02049 12.131034
v 104.956345 121.34531 12.00629
v 104.51274 121.30928 11.241338
v 104.69094 121.37654 10.97296
v 104.919464 121.28421 10.76846
v 105.137085 121.057045 10.682632
v 105.28548 120.7559 10.738475
v 105.3249 120.461464 10.921024
v 105.24477 120.25265 11.181368
v 105.06657 120.18539 11.449745
v 104.838036 120.27771 11.654245
v 104.62042 120.50488 11.740073
v 104.47202 120.80603 11.684231
v 104.43261 121.10046 11.501681
v 103.83574 120.91453 10.910415
v 103.96456 121.02889 10.617131
v 104.16671 120.98702 10.349881
v 104.38802 120.800125 10.180275
v 104.5692 120.51828 10.153757
v 104.66169 120.21701 10.277433
v 104.64072 119.977036 10.518165
v 104.5119 119.86266 10.811448
v 104.30975 119.90454 11.078698
v 104.08844 120.09144 11.248304
v 103.907265 120.37328 11.274822
v 103.814766 120.67455 11.151146
v 103.30913 120.62111 10.414598
v 103.43578 120.65553 10.10484
v 103.60853 120.52961 9.845029
v 103.781075 120.277084 9.704781
v 103.90718 119.96561 9.721674
v 103.95307 119.67865 9.891183
v 103.90644 119.493095 10.167889
v 103.779785 119.458664 10.477646
v 103.60704 119.58459 10.737457
v 103.434494 119.83712 10.877707
v 103.30838 120.1486 10.860812
v 103.2625 120.435555 10.691303
v 102.74924 120.48362 10.069354
v 102.79773 120.40549 9.746836
v 102.85321 120.175285 9.508216
v 102.90081 119.8547 9.417434
v 102.927765 119.529625 9.498814
v 102.926865 119.28717 9.73055
v 102.898346 119.1923 10.050549
v 102.849846 119.27043 10.373067
v 102.79437 119.50063 10.611687
v 102.74677 119.82122 10.702469
v 102.71982 120.14629 10.621089
v 102.72072 120.38875 10.389354
v 101.85001 120.5068 10.152102
v 101.91446 120.45533 9.831956
v 101.99594 120.24738 9.584737
v 102.072624 119.938675 9.476687
v 102.123955 119.61192 9.53676
v 102.136185 119.35468 9.7488575
v 102.10603 119.23587 10.056149
v 102.04158 119.28734 10.376295
v 101.9601 119.495285 10.623514
v 101.88342 119.80399 10.731564
v 101.83209 120.130745 10.671492
v 101.81986 120.38799 10.4593935
v 101.01011 120.1411 9.739652
v 101.10599 120.05785 9.431049
v 101.24224 119.83641 9.22563
v 101.38235 119.53612 9.178436
v 101.48877 119.23743 9.302113
v 101.53299 119.02038 9.563522
v 101.50316 118.94313 9.892618
v 101.40728 119.026375 10.201221
v 101.27103 119.24781 10.406641
v 101.13092 119.54811 10.453835
v 101.0245 119.8468 10.330157
v 100.98028 120.06385 10.068748
v 100.235085 119.79715 9.603218
v 100.30339 119.628525 9.320115
v 100.41665 119.35173 9.165914
v 100.544525 119.040924 9.181933
v 100.65275 118.77939 9.36388
v 100.71232 118.63721 9.663003
v 100.707275 118.65247 9.999151
v 100.63897 118.8211 10.282254
v 100.5257 119.0979 10.436456
v 100.39783 119.4087 10.420436
v 100.289604 119.670235 10.238488
v 100.230034 119.812416 9.939366
v 99.52109 119.51544 9.682538
v 99.56926 119.381775 9.377164
v 99.649704 119.1184 9.184225
v 99.740875 118.795906 9.15542
v 99.81833 118.50069 9.298468
v 99.86132 118.31186 9.575038
v 99.85833 118.280014 9.911023
v 99.81016 118.41368 10.216397
v 99.72971 118.677055 10.409336
v 99.63855 118.99955 10.438141
v 99.5611 119.29477 10.295094
v 99.518105 119.4836 10.018524
v 98.578514 119.355354 9.627918
v 98.71279 119.277176 9.327396
v 98.88482 119.06387 9.134242
v 99.04851 118.772606 9.100211
v 99.15998 118.48141 9.234422
v 99.189384 118.26832 9.500914
v 99.12884 118.19042 9.828279
v 98.99456 118.2686 10.1288
v 98.82253 118.4819 10.321955
v 98.658844 118.77317 10.355986
v 98.54737 119.06437 10.221774
v 98.51797 119.27746 9.955283
v 98.02049 118.742615 9.22488
v 98.23006 118.69338 8.969447
v 98.47098 118.512146 8.82121
v 98.678696 118.24745 8.819889
v 98.79755 117.97023 8.9658375
v 98.79569 117.75476 9.219949
v 98.67363 117.65878 9.514134
v 98.46406 117.70801 9.769567
v 98.22314 117.88925 9.917804
v 98.01543 118.153946 9.919126
v 97.89657 118.43117 9.773177
v 97.89842 118.64664 9.519066
v 97.43428 118.45673 8.977118
v 97.58417 118.426544 8.674762
v 97.761635 118.24399 8.457426
v 97.91913 117.957985 8.3833475
v 98.01445 117.64517 8.472374
v 98.02206 117.389366 8.700651
v 97.93991 117.2591 9.007012
v 97.79002 117.2893 9.309369
v 97.61256 117.471855 9.526704
v 97.45506 117.75785 9.600782
v 97.35974 118.07067 9.511756
v 97.352135 118.32648 9.283479
v 96.74584 118.20146 8.90226
v 96.78595 118.2164 8.574107
v 96.86175 118.06621 8.29034
v 96.95291 117.79113 8.126995
v 97.03502 117.464874 8.127839
v 97.086075 117.17486 8.292646
v 97.0924 116.998795 8.577258
v 97.052284 116.98386 8.905411
v 96.976494 117.13405 9.1891775
v 96.88533 117.40913 9.352523
v 96.803215 117.73538 9.351679
v 96.75216 118.0254 9.186871
v 95.878815 118.02009 9.005174
v 95.875854 118.067924 8.671473
v 95.928894 117.95226 8.360664
v 96.02372 117.704094 8.15603
v 96.134926 117.3899 8.112401
v 96.23272 117.09389 8.241468
v 96.29089 116.89536 8.508648
v 96.29385 116.84753 8.842349
v 96.240814 116.96319 9.153157
v 96.14599 117.211365 9.357792
v 96.03478 117.52555 9.401421
v 95.93699 117.82156 9.272353
v 95.081245 117.63657 8.716843
v 95.191605 117.6481 8.395611
v 95.34373 117.50026 8.138032
v 95.49686 117.23265 8.013124
v 95.609955 116.91699 8.054356
v 95.652725 116.637856 8.250679
v 95.6137 116.47004 8.54949
v 95.50334 116.45851 8.870722
v 95.35122 116.60636 9.128301
v 95.1981 116.87396 9.253208
v 95.08499 117.18963 9.211977
v 95.04222 117.46876 9.015654
v 94.18375 117.361244 8.260269
v 94.42756 117.48078 8.063008
v 94.72614 117.44223 7.913284
v 94.99948 117.255936 7.851216
v 95.17433 116.9718 7.893434
v 95.20386 116.66598 8.028627
v 95.08013 116.420395 8.22057
v 94.83632 116.300865 8.41783
v 94.537735 116.33941 8.567554
v 94.2644 116.5257 8.629623
v 94.08955 116.80984 8.587404
v 94.06002 117.11566 8.452211
v 94.26228 116.900764 7.653572
v 94.56391 117.02233 7.439014
v 94.89936 116.996185 7.310321
v 95.17874 116.82933 7.3019757
v 95.3272 116.56649 7.416215
v 95.304955 116.278076 7.622428
v 95.11796 116.04138 7.8653603
v 94.81633 115.919815 8.079918
v 94.48088 115.94596 8.2086115
v 94.2015 116.112816 8.216957
v 94.05305 116.375656 8.102717
v 94.075294 116.66407 7.8965044
v 94.03551 116.39481 6.584255
v 94.29477 116.584625 6.396182
v 94.625946 116.62676 6.2660155
v 94.94029 116.509926 6.228634
v 95.153595 116.26543 6.2940536
v 95.20869 115.95878 6.444745
v 95.09081 115.67215 6.6403313
v 94.83156 115.48234 6.8284044
v 94.50038 115.4402 6.958571
v 94.18603 115.55704 6.9959526
v 93.97273 115.80153 6.930533
v 93.91763 116.10818 6.7798414
v 94.141174 116.22228 5.676699
v 94.439896 116.35431 5.493102
v 94.77602 116.34214 5.362134
v 95.059456 116.18902 5.318887
v 95.21428 115.93599 5.3749504
v 95.199 115.65084 5.5153008
v 95.01771 115.40998 5.702332
v 94.71899 115.277954 5.885929
v 94.38287 115.29013 6.016897
v 94.09943 115.443245 6.0601435
v 93.9446 115.69627 6.004081
v 93.959885 115.98142 5.86373
v 94.07223 115.493484 5.168929
v 94.346596 115.61688 5.000044
v 94.68091 115.62214 4.955772
v 94.98559 115.50786 5.047976
v 95.179 115.30465 5.25195
v 95.20931 115.06696 5.5130386
v 95.068405 114.85849 5.7612844
v 94.79404 114.73509 5.9301696
v 94.459724 114.729836 5.974442
v 94.15504 114.84412 5.882238
v 93.96163 115.047325 5.678264
v 93.93132 115.28501 5.417175
v 93.92157 114.97608 4.7345552
v 94.13154 115.10921 4.510231
v 94.43079 115.11177 4.357315
v 94.739136 114.98308 4.316781
v 94.97395 114.75763 4.39949
v 95.07232 114.49582 4.5832796
v 95.00788 114.2678 4.8189044
v 94.79791 114.134674 5.0432286
v 94.49866 114.13211 5.1961446
v 94.190315 114.2608 5.2366786
v 93.955505 114.48625 5.15397
v 93.85713 114.74806 4.97018
v 93.47795 114.521126 4.393489
v 93.627625 114.65935 4.125207
v 93.87472 114.658676 3.896328
v 94.15302 114.51929 3.7681797
v 94.38797 114.27855 3.7750993
v 94.5166 114.000946 3.915233
v 94.504456 113.76087 4.1510315
v 94.35479 113.62265 4.4193134
v 94.1077 113.62332 4.6481924
v 93.82939 113.7627 4.7763405
v 93.594444 114.00345 4.769421
v 93.465805 114.28105 4.6292872
v 93.00228 114.045715 3.8797903
v 93.15211 114.18409 3.6122
v 93.39904 114.18326 3.3836744
v 93.67692 114.04345 3.2554467
v 93.911285 113.80212 3.261875
v 94.03934 113.523926 3.4012372
v 94.026764 113.283424 3.6361914
v 93.87693 113.14504 3.9037817
v 93.63 113.145874 4.1323075
v 93.35212 113.28569 4.2605352
v 93.11776 113.52702 4.2541065
v 92.98971 113.80521 4.1147447
v 92.53774 113.59364 3.3324862
v 92.70296 113.7155 3.0659106
v 92.95794 113.69601 2.847248
v 93.23437 113.540375 2.7350893
v 93.45816 113.29032 2.7594872
v 93.56937 113.01283 2.9139042
v 93.53818 112.78227 3.1569645
v 93.372955 112.660416 3.4235404
v 93.11797 112.67991 3.6422029
v 92.84155 112.83554 3.7543614
v 92.61776 113.085594 3.7299635
v 92.50655 113.36308 3.5755465
v 92.087395 113.155334 2.6914518
v 92.294846 113.23381 2.4320297
v 92.573715 113.1723 2.2494102
v 92.84928 112.98729 2.1925259
v 93.0477 112.72835 2.2766192
v 93.115814 112.46486 2.4791572
v 93.03536 112.26742 2.74587
v 92.82791 112.18894 3.0052922
v 92.54904 112.25045 3.1879117
v 92.273476 112.43546 3.2447958
v 92.07506 112.694405 3.1607025
v 92.00694 112.9579 2.9581645
v 91.60354 112.51877 2.0892336
v 91.801605 112.62433 1.7871861
v 92.09447 112.61143 1.5706644
v 92.40366 112.48353 1.4976851
v 92.64633 112.274895 1.587803
v 92.757454 112.04143 1.8168712
v 92.70726 111.845695 2.1235108
v 92.50919 111.740135 2.4255586
v 92.21633 111.75304 2.6420803
v 91.90714 111.880936 2.7150595
v 91.66447 112.08957 2.6249416
v 91.553345 112.32304 2.3958735
v 91.36642 111.67176 1.5844328
v 91.58237 111.73765 1.295984
v 91.89676 111.74168 1.147657
v 92.22536 111.68278 1.1791959
v 92.48011 111.57671 1.3821497
v 92.59276 111.45192 1.7021374
v 92.53313 111.34183 2.0534184
v 92.31718 111.27594 2.3418672
v 92.002785 111.27191 2.490194
v 91.67419 111.33081 2.4586554
v 91.41943 111.436874 2.2557015
v 91.306786 111.56167 1.9357138
v 91.32731 110.828285 1.654635
v 91.4426 110.93018 1.3474001
v 91.695656 110.96131 1.1219844
v 92.01867 110.913345 1.0387877
v 92.32509 110.79913 1.1201028
v 92.532814 110.64927 1.344141
v 92.58619 110.50392 1.6508718
v 92.4709 110.40202 1.9581066
v 92.21784 110.37089 2.1835222
v 91.89483 110.41886 2.2667189
v 91.58841 110.53307 2.185404
v 91.38068 110.68294 1.9613657
v 91.07691 110.36175 1.4299556
v 91.07928 110.51004 1.1313156
v 91.21751 110.549385 0.8237177
v 91.45456 110.46924 0.5895824
v 91.72692 110.29108 0.491646
v 91.96161 110.06263 0.55615056
v 92.09574 109.845116 0.76581216
v 92.093376 109.69682 1.064452
v 91.95515 109.65748 1.37205
v 91.718094 109.737625 1.6061853
v 91.44573 109.915794 1.7041217
v 91.211044 110.14423 1.6396171
v 90.608185 109.77482 1.4850557
v 90.50327 109.883705 1.1860245
v 90.532814 109.88743 0.85200894
v 90.688896 109.78498 0.57250804
v 90.929695 109.60382 0.42241383
v 91.19069 109.39249 0.44194397
v 91.40195 109.2076 0.6258654
v 91.50687 109.09871 0.9248965
v 91.47732 109.09499 1.2589121
v 91.321236 109.19743 1.538413
v 91.08044 109.37859 1.6885072
v 90.81944 109.589935 1.6689771
v 90.18442 108.94729 1.5400156
v 90.02586 109.09659 1.2857196
v 90.00273 109.16372 0.9546558
v 90.12121 109.13069 0.63553256
v 90.34956 109.00635 0.41385853
v 90.626595 108.82402 0.3490312
v 90.87808 108.63255 0.458421
v 91.03664 108.483246 0.71271694
v 91.05977 108.416115 1.0437807
v 90.94129 108.44914 1.362904
v 90.71294 108.57349 1.584578
v 90.435905 108.75581 1.6494054
v 89.78255 108.2726 1.4056089
v 89.57736 108.40115 1.1726533
v 89.49989 108.45246 0.8495189
v 89.5709 108.41277 0.5227893
v 89.771355 108.292725 0.28001133
v 90.04755 108.12448 0.18623722
v 90.32547 107.95313 0.26659366
v 90.530655 107.82458 0.4995492
v 90.60812 107.77327 0.8226836
v 90.53712 107.81296 1.1494132
v 90.33666 107.93301 1.3921912
v 90.06047 108.10125 1.4859653
v 89.42301 107.61362 1.5322839
v 89.204765 107.708786 1.2959895
v 89.109924 107.715195 0.9771805
v 89.163895 107.631134 0.6612813
v 89.35223 107.47912 0.43293697
v 89.62444 107.29989 0.35333216
v 89.907616 107.141464 0.4437969
v 90.12586 107.046295 0.68009126
v 90.2207 107.03989 0.99890035
v 90.16673 107.12395 1.3147995
v 89.97841 107.27596 1.5431439
v 89.706184 107.45519 1.6227486
v 88.84357 107.001686 1.520274
v 88.7137 107.103836 1.2269845
v 88.709625 107.09354 0.8905149
v 88.83244 106.97354 0.60102206
v 89.04923 106.77601 0.43607533
v 89.30192 106.55386 0.43987206
v 89.52278 106.36664 0.61139494
v 89.65264 106.26449 0.90468454
v 89.656715 106.27479 1.2411541
v 89.5339 106.39478 1.5306469
v 89.31711 106.592316 1.6955937
v 89.06443 106.81445 1.691797
v 88.18783 106.524216 1.3981847
v 88.1062 106.58494 1.0775591
v 88.14488 106.519936 0.7496192
v 88.29352 106.34662 0.5022363
v 88.51227 106.111435 0.40169647
v 88.74253 105.877396 0.4749392
v 88.9226 105.70721 0.70233923
v 89.004234 105.646484 1.0229648
v 88.965546 105.71149 1.3509047
v 88.81692 105.8848 1.5982876
v 88.59817 106.11999 1.6988275
v 88.367905 106.35403 1.6255847
v 87.650894 105.948845 1.52136
v 87.52379 105.987305 1.2120649
v 87.515366 105.89923 0.8872435
v 87.62788 105.70823 0.6339315
v 87.83117 105.46547 0.5200037
v 88.070786 105.236 0.5759869
v 88.28251 105.081314 0.7868805
v 88.409615 105.042854 1.0961757
v 88.41804 105.13093 1.420997
v 88.30553 105.32194 1.674309
v 88.102234 105.5647 1.7882369
v 87.86262 105.79416 1.7322537
v 87.16417 105.35232 1.8835299
v 87.02008 105.47285 1.6036214
v 86.97001 105.45676 1.269193
v 87.02737 105.30835 0.9698547
v 87.176796 105.067406 0.78581387
v 87.37825 104.79847 0.7663841
v 87.57774 104.57361 0.91677165
v 87.72183 104.45308 1.1966802
v 87.77191 104.46918 1.5311085
v 87.71455 104.61758 1.8304468
v 87.56512 104.85853 2.0144877
v 87.36367 105.127464 2.0339174
v 86.49399 104.81382 1.9551307
v 86.38369 105.01803 1.7115273
v 86.345345 105.08733 1.3845139
v 86.38923 105.00316 1.0617136
v 86.503586 104.78807 0.8296203
v 86.65777 104.49969 0.7504234
v 86.81047 104.215294 0.84534353
v 86.92077 104.01108 1.088947
v 86.959114 103.94178 1.4159604
v 86.91523 104.02595 1.7387607
v 86.80087 104.24104 1.970854
v 86.64669 104.52943 2.050051
v 85.76895 104.46922 1.9632263
v 85.68698 104.69284 1.7255586
v 85.65693 104.77493 1.4006498
v 85.68683 104.693504 1.075559
v 85.768684 104.470375 0.8373939
v 85.88055 104.16534 0.74997073
v 85.99246 103.860115 0.8367145
v 86.074425 103.6365 1.0743822
v 86.104485 103.554405 1.399291
v 86.07458 103.635826 1.7243819
v 85.99273 103.858955 1.962547
v 85.88086 104.164 2.0499701
v 84.99733 104.2505 1.9629502
v 84.94712 104.483086 1.7250509
v 84.92874 104.56823 1.4000573
v 84.947105 104.48312 1.075051
v 84.99729 104.25058 0.8371172
v 85.06586 103.9329 0.7500102
v 85.13443 103.61521 0.83707017
v 85.18463 103.38264 1.0749694
v 85.20302 103.29749 1.3999631
v 85.184654 103.38259 1.7249695
v 85.13447 103.615135 1.9629033
v 85.0659 103.932816 2.0500102
v 84.06802 104.090866 1.9629084
v 83.95094 104.29797 1.7249876
v 83.90809 104.37377 1.3999861
v 83.95095 104.29796 1.0749876
v 84.06804 104.09085 0.8370753
v 84.22799 103.80793 0.74999756
v 84.38794 103.52502 0.83708674
v 84.50503 103.31791 1.0750074
v 84.54788 103.24211 1.400009
v 84.50502 103.31792 1.7250075
v 84.387924 103.52503 1.9629198
v 84.227974 103.807945 2.0499976
v 83.42868 103.349045 1.9629189
v 83.23815 103.49153 1.7250038
v 83.16841 103.543686 1.4000044
v 83.238144 103.49153 1.0750039
v 83.42867 103.349045 0.83708584
v 83.68894 103.1544 0.75000036
v 83.94921 102.95976 0.8370819
v 84.13974 102.817276 1.074997
v 84.20948 102.765114 1.3999964
v 84.13975 102.81727 1.7249969
v 83.94922 102.959755 1.962915
v 83.68895 103.154396 2.0500004
v 82.91201 102.57166 1.9629265
v 82.69062 102.658806 1.7250173
v 82.60958 102.69071 1.40002
v 82.690605 102.65881 1.0750173
v 82.91198 102.57167 0.8370934
v 83.21439 102.45264 0.74999994
v 83.51681 102.33359 0.8370734
v 83.7382 102.246445 1.0749825
v 83.81924 102.21454 1.39998
v 83.73821 102.24644 1.7249826
v 83.51684 102.33358 1.9629065
v 83.214424 102.45262 2.05
v 82.781876 101.73735 1.9629164
v 82.561264 101.826416 1.7249997
v 82.480515 101.85902 1.3999996
v 82.561264 101.826416 1.0749997
v 82.781876 101.73735 0.8370833
v 83.083244 101.615685 0.75
v 83.38461 101.49402 0.83708364
v 83.60523 101.40495 1.0750003
v 83.68598 101.37235 1.4000003
v 83.60523 101.40495 1.7250003
v 83.38461 101.49402 1.9629167
v 83.083244 101.615685 2.05
v 82.187706 101.117645 1.8659968
v 82.03226 101.191925 1.5769889
v 82.028015 101.193954 1.2405571
v 82.17612 101.123184 0.94684774
v 82.43688 100.99857 0.7745602
v 82.74044 100.85352 0.7698587
v 83.00545 100.72689 0.9340031
v 83.1609 100.65261 1.223011
v 83.16514 100.65058 1.5594429
v 83.01704 100.72135 1.8531522
v 82.75627 100.845955 2.0254397
v 82.45271 100.99101 2.030141
v 82.02762 100.25523 1.9398209
v 81.82374 100.3367 1.6839528
v 81.7643 100.35689 1.3524867
v 81.865234 100.310394 1.0342387
v 82.09949 100.20966 0.8144831
v 82.404305 100.081696 0.75210315
v 82.698 99.96077 0.8638136
v 82.90188 99.8793 1.1196816
v 82.96131 99.859116 1.4511477
v 82.86038 99.90562 1.7693956
v 82.62612 100.00635 1.9891512
v 82.32131 100.134315 2.0515313
v 81.66052 99.60266 1.9292778
v 81.462715 99.69827 1.6725838
v 81.395195 99.70568 1.3449097
v 81.47605 99.62292 1.0340552
v 81.683624 99.472145 0.8233139
v 81.962296 99.29377 0.76915354
v 82.23739 99.13559 0.88608634
v 82.4352 99.03998 1.1427803
v 82.50272 99.03257 1.4704545
v 82.42186 99.11533 1.7813089
v 82.21429 99.266106 1.9920502
v 81.93562 99.44448 2.0462105
v 81.199135 98.748 2.1506214
v 81.02569 98.9502 1.9498321
v 80.97366 99.078926 1.6450816
v 81.057 99.09968 1.3180276
v 81.25336 99.006905 1.056304
v 81.51014 98.82546 0.9300393
v 81.75853 98.603966 0.9730661
v 81.93198 98.401764 1.1738554
v 81.984 98.27304 1.478606
v 81.90067 98.25229 1.80566
v 81.70431 98.34506 2.0673835
v 81.447525 98.526505 2.1936483
v 80.51068 98.15903 1.5611997
v 80.42187 98.421844 1.3686869
v 80.477135 98.621506 1.1006643
v 80.66168 98.70451 0.8289481
v 80.926056 98.64863 0.6263445
v 81.19942 98.46883 0.547141
v 81.40852 98.21327 0.6125601
v 81.49734 97.950455 0.8050728
v 81.44207 97.75079 1.0730954
v 81.25752 97.667786 1.3448117
v 80.99315 97.72367 1.5474153
v 80.71979 97.90347 1.6266187
v 80.0048 97.623276 0.9531247
v 79.923325 97.840034 0.6835906
v 80.00524 98.00814 0.36913228
v 80.22861 98.08255 0.09400854
v 80.53357 98.04331 -0.06806139
v 80.83841 97.90095 -0.07365102
v 81.06145 97.6936 0.078737386
v 81.14292 97.476845 0.3482715
v 81.061005 97.30874 0.66272986
v 80.83764 97.23433 0.9378536
v 80.53268 97.27357 1.0999235
v 80.22784 97.41593 1.1055131
v 79.894196 96.73651 0.5157881
v 79.74893 96.84384 0.26460224
v 79.77436 96.97527 -0.076776445
v 79.96368 97.09559 -0.41687587
v 80.26615 97.172554 -0.66456664
v 80.60073 97.18554 -0.75348026
v 80.87777 97.131065 -0.65979236
v 81.02303 97.023735 -0.40860653
v 80.997604 96.8923 -0.06722784
v 80.80829 96.77199 0.27287158
v 80.50581 96.69502 0.52056235
v 80.171234 96.68204 0.609476
v 80.10811 96.05534 0.25581324
v 80.009026 96.07622 -0.045418125
v 80.08262 96.11934 -0.35651812
v 80.30917 96.173164 -0.5941278
v 80.627975 96.22325 -0.6945797
v 80.95361 96.2562 -0.630958
v 81.19883 96.26317 -0.42030996
v 81.29791 96.242294 -0.11907857
v 81.22432 96.19917 0.19202144
v 80.99777 96.145355 0.42963108
v 80.67896 96.09526 0.53008306
v 80.353325 96.06231 0.4664613
v 79.98538 95.369705 0.23287053
v 79.949875 95.36431 -0.10054302
v 80.085884 95.34591 -0.4066133
v 80.35697 95.319435 -0.603329
v 80.69048 95.291985 -0.6379803
v 80.99707 95.270905 -0.50128245
v 81.19458 95.26185 -0.2298635
v 81.23008 95.26724 0.10355006
v 81.09407 95.285645 0.4096203
v 80.82299 95.31211 0.60633606
v 80.48948 95.33957 0.64098734
v 80.18289 95.36065 0.5042895
v 79.98123 94.605034 0.33850518
v 79.88843 94.628815 0.015978048
v 79.96456 94.61047 -0.311235
v 80.18923 94.55493 -0.55545753
v 80.50223 94.477066 -0.6512503
v 80.819695 94.39774 -0.5729457
v 81.05656 94.33821 -0.34152544
v 81.14936 94.31443 -0.01899831
v 81.07323 94.33277 0.30821475
v 80.84856 94.38831 0.5524373
v 80.53556 94.46618 0.6482301
v 80.218094 94.5455 0.5699255
v 79.64759 93.82634 0.3405485
v 79.558464 93.86369 0.021732338
v 79.62779 93.833145 -0.30252087
v 79.83701 93.742874 -0.5453277
v 80.13006 93.617065 -0.6416284
v 80.428406 93.48944 -0.56561905
v 80.65212 93.39419 -0.33766648
v 80.74126 93.356834 -0.018850332
v 80.67192 93.38739 0.30540287
v 80.4627 93.47766 0.5482097
v 80.169655 93.60346 0.6445104
v 79.87131 93.73109 0.56850106
v 80.18527 93.692924 5.469558E-4
usemtl mat_35
s 1
f 587 587 588
f 588 587 589
f 587 587 589
f 589 587 590
f 587 587 590
f 590 587 591
f 587 587 591
f 591 587 592
f 587 587 592
f 592 587 593
f 587 587 593
f 593 587 594
f 587 587 594
f 594 587 595
f 587 587 595
f 595 587 596
f 587 587 596
f 596 587 597
f 587 587 597
f 597 587 598
f 587 587 598
f 598 587 599
f 587 587 599
f 599 587 588
f 588 589 600
f 600 589 601
f 589 590 601
f 601 590 602
f 590 591 602
f 602 591 603
f 591 592 603
f 603 592 604
f 592 593 604
f 604 593 605
f 593 594 605
f 605 594 606
f 594 595 606
f 606 595 607
f 595 596 607
f 607 596 608
f 596 597 608
f 608 597 609
f 597 598 609
f 609 598 610
f 598 599 610
f 610 599 611
f 599 588 611
f 611 588 600
f 600 601 612
f 612 601 613
f 601 602 613
f 613 602 614
f 602 603 614
f 614 603 615
f 603 604 615
f 615 604 616
f 604 605 616
f 616 605 617
f 605 606 617
f 617 606 618
f 606 607 618
f 618 607 619
f 607 608 619
f 619 608 620
f 608 609 620
f 620 609 621
f 609 610 621
f 621 610 622
f 610 611 622
f 622 611 623
f 611 600 623
f 623 600 612
f 612 613 624
f 624 613 625
f 613 614 625
f 625 614 626
f 614 615 626
f 626 615 627
f 615 616 627
f 627 616 628
f 616 617 628
f 628 617 629
f 617 618 629
f 629 618 630
f 618 619 630
f 630 619 631
f 619 620 631
f 631 620 632
f 620 621 632
f 632 621 633
f 621 622 633
f 633 622 634
f 622 623 634
f 634 623 635
f 623 612 635
f 635 612 624
f 624 625 636
f 636 625 637
f 625 626 637
f 637 626 638
f 626 627 638
f 638 627 639
f 627 628 639
f 639 628 640
f 628 629 640
f 640 629 641
f 629 630 641
f 641 630 642
f 630 631 642
f 642 631 643
f 631 632 643
f 643 632 644
f 632 633 644
f 644 633 645
f 633 634 645
f 645 634 646
f 634 635 646
f 646 635 647
f 635 624 647
f 647 624 636
f 636 637 648
f 648 637 649
f 637 638 649
f 649 638 650
f 638 639 650
f 650 639 651
f 639 640 651
f 651 640 652
f 640 641 652
f 652 641 653
f 641 642 653
f 653 642 654
f 642 643 654
f 654 643 655
f 643 644 655
f 655 644 656
f 644 645 656
f 656 645 657
f 645 646 657
f 657 646 658
f 646 647 658
f 658 647 659
f 647 636 659
f 659 636 648
f 648 649 660
f 660 649 661
f 649 650 661
f 661 650 662
f 650 651 662
f 662 651 663
f 651 652 663
f 663 652 664
f 652 653 664
f 664 653 665
f 653 654 665
f 665 654 666
f 654 655 666
f 666 655 667
f 655 656 667
f 667 656 668
f 656 657 668
f 668 657 669
f 657 658 669
f 669 658 670
f 658 659 670
f 670 659 671
f 659 648 671
f 671 648 660
f 660 661 672
f 672 661 673
f 661 662 673
f 673 662 674
f 662 663 674
f 674 663 675
f 663 664 675
f 675 664 676
f 664 665 676
f 676 665 677
f 665 666 677
f 677 666 678
f 666 667 678
f 678 667 679
f 667 668 679
f 679 668 680
f 668 669 680
f 680 669 681
f 669 670 681
f 681 670 682
f 670 671 682
f 682 671 683
f 671 660 683
f 683 660 672
f 672 673 684
f 684 673 685
f 673 674 685
f 685 674 686
f 674 675 686
f 686 675 687
f 675 676 687
f 687 676 688
f 676 677 688
f 688 677 689
f 677 678 689
f 689 678 690
f 678 679 690
f 690 679 691
f 679 680 691
f 691 680 692
f 680 681 692
f 692 681 693
f 681 682 693
f 693 682 694
f 682 683 694
f 694 683 695
f 683 672 695
f 695 672 684
f 684 685 696
f 696 685 697
f 685 686 697
f 697 686 698
f 686 687 698
f 698 687 699
f 687 688 699
f 699 688 700
f 688 689 700
f 700 689 701
f 689 690 701
f 701 690 702
f 690 691 702
f 702 691 703
f 691 692 703
f 703 692 704
f 692 693 704
f 704 693 705
f 693 694 705
f 705 694 706
f 694 695 706
f 706 695 707
f 695 684 707
f 707 684 696
f 696 697 708
f 708 697 709
f 697 698 709
f 709 698 710
f 698 699 710
f 710 699 711
f 699 700 711
f 711 700 712
f 700 701 712
f 712 701 713
f 701 702 713
f 713 702 714
f 702 703 714
f 714 703 715
f 703 704 715
f 715 704 716
f 704 705 716
f 716 705 717
f 705 706 717
f 717 706 718
f 706 707 718
f 718 707 719
f 707 696 719
f 719 696 708
f 708 709 720
f 720 709 721
f 709 710 721
f 721 710 722
f 710 711 722
f 722 711 723
f 711 712 723
f 723 712 724
f 712 713 724
f 724 713 725
f 713 714 725
f 725 714 726
f 714 715 726
f 726 715 727
f 715 716 727
f 727 716 728
f 716 717 728
f 728 717 729
f 717 718 729
f 729 718 730
f 718 719 730
f 730 719 731
f 719 708 731
f 731 708 720
f 720 721 732
f 732 721 733
f 721 722 733
f 733 722 734
f 722 723 734
f 734 723 735
f 723 724 735
f 735 724 736
f 724 725 736
f 736 725 737
f 725 726 737
f 737 726 738
f 726 727 738
f 738 727 739
f 727 728 739
f 739 728 740
f 728 729 740
f 740 729 741
f 729 730 741
f 741 730 742
f 730 731 742
f 742 731 743
f 731 720 743
f 743 720 732
f 732 733 744
f 744 733 745
f 733 734 745
f 745 734 746
f 734 735 746
f 746 735 747
f 735 736 747
f 747 736 748
f 736 737 748
f 748 737 749
f 737 738 749
f 749 738 750
f 738 739 750
f 750 739 751
f 739 740 751
f 751 740 752
f 740 741 752
f 752 741 753
f 741 742 753
f 753 742 754
f 742 743 754
f 754 743 755
f 743 732 755
f 755 732 744
f 744 745 756
f 756 745 757
f 745 746 757
f 757 746 758
f 746 747 758
f 758 747 759
f 747 748 759
f 759 748 760
f 748 749 760
f 760 749 761
f 749 750 761
f 761 750 762
f 750 751 762
f 762 751 763
f 751 752 763
f 763 752 764
f 752 753 764
f 764 753 765
f 753 754 765
f 765 754 766
f 754 755 766
f 766 755 767
f 755 744 767
f 767 744 756
f 756 757 768
f 768 757 769
f 757 758 769
f 769 758 770
f 758 759 770
f 770 759 771
f 759 760 771
f 771 760 772
f 760 761 772
f 772 761 773
f 761 762 773
f 773 762 774
f 762 763 774
f 774 763 775
f 763 764 775
f 775 764 776
f 764 765 776
f 776 765 777
f 765 766 777
f 777 766 778
f 766 767 778
f 778 767 779
f 767 756 779
f 779 756 768
f 768 769 780
f 780 769 781
f 769 770 781
f 781 770 782
f 770 771 782
f 782 771 783
f 771 772 783
f 783 772 784
f 772 773 784
f 784 773 785
f 773 774 785
f 785 774 786
f 774 775 786
f 786 775 787
f 775 776 787
f 787 776 788
f 776 777 788
f 788 777 789
f 777 778 789
f 789 778 790
f 778 779 790
f 790 779 791
f 779 768 791
f 791 768 780
f 780 781 792
f 792 781 793
f 781 782 793
f 793 782 794
f 782 783 794
f 794 783 795
f 783 784 795
f 795 784 796
f 784 785 796
f 796 785 797
f 785 786 797
f 797 786 798
f 786 787 798
f 798 787 799
f 787 788 799
f 799 788 800
f 788 789 800
f 800 789 801
f 789 790 801
f 801 790 802
f 790 791 802
f 802 791 803
f 791 780 803
f 803 780 792
f 792 793 804
f 804 793 805
f 793 794 805
f 805 794 806
f 794 795 806
f 806 795 807
f 795 796 807
f 807 796 808
f 796 797 808
f 808 797 809
f 797 798 809
f 809 798 810
f 798 799 810
f 810 799 811
f 799 800 811
f 811 800 812
f 800 801 812
f 812 801 813
f 801 802 813
f 813 802 814
f 802 803 814
f 814 803 815
f 803 792 815
f 815 792 804
f 804 805 816
f 816 805 817
f 805 806 817
f 817 806 818
f 806 807 818
f 818 807 819
f 807 808 819
f 819 808 820
f 808 809 820
f 820 809 821
f 809 810 821
f 821 810 822
f 810 811 822
f 822 811 823
f 811 812 823
f 823 812 824
f 812 813 824
f 824 813 825
f 813 814 825
f 825 814 826
f 814 815 826
f 826 815 827
f 815 804 827
f 827 804 816
f 816 817 828
f 828 817 829
f 817 818 829
f 829 818 830
f 818 819 830
f 830 819 831
f 819 820 831
f 831 820 832
f 820 821 832
f 832 821 833
f 821 822 833
f 833 822 834
f 822 823 834
f 834 823 835
f 823 824 835
f 835 824 836
f 824 825 836
f 836 825 837
f 825 826 837
f 837 826 838
f 826 827 838
f 838 827 839
f 827 816 839
f 839 816 828
f 828 829 840
f 840 829 841
f 829 830 841
f 841 830 842
f 830 831 842
f 842 831 843
f 831 832 843
f 843 832 844
f 832 833 844
f 844 833 845
f 833 834 845
f 845 834 846
f 834 835 846
f 846 835 847
f 835 836 847
f 847 836 848
f 836 837 848
f 848 837 849
f 837 838 849
f 849 838 850
f 838 839 850
f 850 839 851
f 839 828 851
f 851 828 840
f 840 841 852
f 852 841 853
f 841 842 853
f 853 842 854
f 842 843 854
f 854 843 855
f 843 844 855
f 855 844 856
f 844 845 856
f 856 845 857
f 845 846 857
f 857 846 858
f 846 847 858
f 858 847 859
f 847 848 859
f 859 848 860
f 848 849 860
f 860 849 861
f 849 850 861
f 861 850 862
f 850 851 862
f 862 851 863
f 851 840 863
f 863 840 852
f 852 853 864
f 864 853 865
f 853 854 865
f 865 854 866
f 854 855 866
f 866 855 867
f 855 856 867
f 867 856 868
f 856 857 868
f 868 857 869
f 857 858 869
f 869 858 870
f 858 859 870
f 870 859 871
f 859 860 871
f 871 860 872
f 860 861 872
f 872 861 873
f 861 862 873
f 873 862 874
f 862 863 874
f 874 863 875
f 863 852 875
f 875 852 864
f 864 865 876
f 876 865 877
f 865 866 877
f 877 866 878
f 866 867 878
f 878 867 879
f 867 868 879
f 879 868 880
f 868 869 880
f 880 869 881
f 869 870 881
f 881 870 882
f 870 871 882
f 882 871 883
f 871 872 883
f 883 872 884
f 872 873 884
f 884 873 885
f 873 874 885
f 885 874 886
f 874 875 886
f 886 875 887
f 875 864 887
f 887 864 876
f 876 877 888
f 888 877 889
f 877 878 889
f 889 878 890
f 878 879 890
f 890 879 891
f 879 880 891
f 891 880 892
f 880 881 892
f 892 881 893
f 881 882 893
f 893 882 894
f 882 883 894
f 894 883 895
f 883 884 895
f 895 884 896
f 884 885 896
f 896 885 897
f 885 886 897
f 897 886 898
f 886 887 898
f 898 887 899
f 887 876 899
f 899 876 888
f 888 889 900
f 900 889 901
f 889 890 901
f 901 890 902
f 890 891 902
f 902 891 903
f 891 892 903
f 903 892 904
f 892 893 904
f 904 893 905
f 893 894 905
f 905 894 906
f 894 895 906
f 906 895 907
f 895 896 907
f 907 896 908
f 896 897 908
f 908 897 909
f 897 898 909
f 909 898 910
f 898 899 910
f 910 899 911
f 899 888 911
f 911 888 900
f 900 901 912
f 912 901 913
f 901 902 913
f 913 902 914
f 902 903 914
f 914 903 915
f 903 904 915
f 915 904 916
f 904 905 916
f 916 905 917
f 905 906 917
f 917 906 918
f 906 907 918
f 918 907 919
f 907 908 919
f 919 908 920
f 908 909 920
f 920 909 921
f 909 910 921
f 921 910 922
f 910 911 922
f 922 911 923
f 911 900 923
f 923 900 912
f 912 913 924
f 924 913 925
f 913 914 925
f 925 914 926
f 914 915 926
f 926 915 927
f 915 916 927
f 927 916 928
f 916 917 928
f 928 917 929
f 917 918 929
f 929 918 930
f 918 919 930
f 930 919 931
f 919 920 931
f 931 920 932
f 920 921 932
f 932 921 933
f 921 922 933
f 933 922 934
f 922 923 934
f 934 923 935
f 923 912 935
f 935 912 924
f 924 925 936
f 936 925 937
f 925 926 937
f 937 926 938
f 926 927 938
f 938 927 939
f 927 928 939
f 939 928 940
f 928 929 940
f 940 929 941
f 929 930 941
f 941 930 942
f 930 931 942
f 942 931 943
f 931 932 943
f 943 932 944
f 932 933 944
f 944 933 945
f 933 934 945
f 945 934 946
f 934 935 946
f 946 935 947
f 935 924 947
f 947 924 936
f 936 937 948
f 948 937 949
f 937 938 949
f 949 938 950
f 938 939 950
f 950 939 951
f 939 940 951
f 951 940 952
f 940 941 952
f 952 941 953
f 941 942 953
f 953 942 954
f 942 943 954
f 954 943 955
f 943 944 955
f 955 944 956
f 944 945 956
f 956 945 957
f 945 946 957
f 957 946 958
f 946 947 958
f 958 947 959
f 947 936 959
f 959 936 948
f 948 949 960
f 960 949 961
f 949 950 961
f 961 950 962
f 950 951 962
f 962 951 963
f 951 952 963
f 963 952 964
f 952 953 964
f 964 953 965
f 953 954 965
f 965 954 966
f 954 955 966
f 966 955 967
f 955 956 967
f 967 956 968
f 956 957 968
f 968 957 969
f 957 958 969
f 969 958 970
f 958 959 970
f 970 959 971
f 959 948 971
f 971 948 960
f 960 961 972
f 972 961 973
f 961 962 973
f 973 962 974
f 962 963 974
f 974 963 975
f 963 964 975
f 975 964 976
f 964 965 976
f 976 965 977
f 965 966 977
f 977 966 978
f 966 967 978
f 978 967 979
f 967 968 979
f 979 968 980
f 968 969 980
f 980 969 981
f 969 970 981
f 981 970 982
f 970 971 982
f 982 971 983
f 971 960 983
f 983 960 972
f 972 973 984
f 984 973 985
f 973 974 985
f 985 974 986
f 974 975 986
f 986 975 987
f 975 976 987
f 987 976 988
f 976 977 988
f 988 977 989
f 977 978 989
f 989 978 990
f 978 979 990
f 990 979 991
f 979 980 991
f 991 980 992
f 980 981 992
f 992 981 993
f 981 982 993
f 993 982 994
f 982 983 994
f 994 983 995
f 983 972 995
f 995 972 984
f 984 985 996
f 996 985 997
f 985 986 997
f 997 986 998
f 986 987 998
f 998 987 999
f 987 988 999
f 999 988 1000
f 988 989 1000
f 1000 989 1001
f 989 990 1001
f 1001 990 1002
f 990 991 1002
f 1002 991 1003
f 991 992 1003
f 1003 992 1004
f 992 993 1004
f 1004 993 1005
f 993 994 1005
f 1005 994 1006
f 994 995 1006
f 1006 995 1007
f 995 984 1007
f 1007 984 996
f 996 997 1008
f 1008 997 1009
f 997 998 1009
f 1009 998 1010
f 998 999 1010
f 1010 999 1011
f 999 1000 1011
f 1011 1000 1012
f 1000 1001 1012
f 1012 1001 1013
f 1001 1002 1013
f 1013 1002 1014
f 1002 1003 1014
f 1014 1003 1015
f 1003 1004 1015
f 1015 1004 1016
f 1004 1005 1016
f 1016 1005 1017
f 1005 1006 1017
f 1017 1006 1018
f 1006 1007 1018
f 1018 1007 1019
f 1007 996 1019
f 1019 996 1008
f 1008 1009 1020
f 1020 1009 1021
f 1009 1010 1021
f 1021 1010 1022
f 1010 1011 1022
f 1022 1011 1023
f 1011 1012 1023
f 1023 1012 1024
f 1012 1013 1024
f 1024 1013 1025
f 1013 1014 1025
f 1025 1014 1026
f 1014 1015 1026
f 1026 1015 1027
f 1015 1016 1027
f 1027 1016 1028
f 1016 1017 1028
f 1028 1017 1029
f 1017 1018 1029
f 1029 1018 1030
f 1018 1019 1030
f 1030 1019 1031
f 1019 1008 1031
f 1031 1008 1020
f 1020 1021 1032
f 1032 1021 1033
f 1021 1022 1033
f 1033 1022 1034
f 1022 1023 1034
f 1034 1023 1035
f 1023 1024 1035
f 1035 1024 1036
f 1024 1025 1036
f 1036 1025 1037
f 1025 1026 1037
f 1037 1026 1038
f 1026 1027 1038
f 1038 1027 1039
f 1027 1028 1039
f 1039 1028 1040
f 1028 1029 1040
f 1040 1029 1041
f 1029 1030 1041
f 1041 1030 1042
f 1030 1031 1042
f 1042 1031 1043
f 1031 1020 1043
f 1043 1020 1032
f 1032 1033 1044
f 1044 1033 1045
f 1033 1034 1045
f 1045 1034 1046
f 1034 1035 1046
f 1046 1035 1047
f 1035 1036 1047
f 1047 1036 1048
f 1036 1037 1048
f 1048 1037 1049
f 1037 1038 1049
f 1049 1038 1050
f 1038 1039 1050
f 1050 1039 1051
f 1039 1040 1051
f 1051 1040 1052
f 1040 1041 1052
f 1052 1041 1053
f 1041 1042 1053
f 1053 1042 1054
f 1042 1043 1054
f 1054 1043 1055
f 1043 1032 1055
f 1055 1032 1044
f 1044 1045 1056
f 1056 1045 1057
f 1045 1046 1057
f 1057 1046 1058
f 1046 1047 1058
f 1058 1047 1059
f 1047 1048 1059
f 1059 1048 1060
f 1048 1049 1060
f 1060 1049 1061
f 1049 1050 1061
f 1061 1050 1062
f 1050 1051 1062
f 1062 1051 1063
f 1051 1052 1063
f 1063 1052 1064
f 1052 1053 1064
f 1064 1053 1065
f 1053 1054 1065
f 1065 1054 1066
f 1054 1055 1066
f 1066 1055 1067
f 1055 1044 1067
f 1067 1044 1056
f 1056 1057 1068
f 1068 1057 1069
f 1057 1058 1069
f 1069 1058 1070
f 1058 1059 1070
f 1070 1059 1071
f 1059 1060 1071
f 1071 1060 1072
f 1060 1061 1072
f 1072 1061 1073
f 1061 1062 1073
f 1073 1062 1074
f 1062 1063 1074
f 1074 1063 1075
f 1063 1064 1075
f 1075 1064 1076
f 1064 1065 1076
f 1076 1065 1077
f 1065 1066 1077
f 1077 1066 1078
f 1066 1067 1078
f 1078 1067 1079
f 1067 1056 1079
f 1079 1056 1068
f 1068 1069 1080
f 1080 1069 1081
f 1069 1070 1081
f 1081 1070 1082
f 1070 1071 1082
f 1082 1071 1083
f 1071 1072 1083
f 1083 1072 1084
f 1072 1073 1084
f 1084 1073 1085
f 1073 1074 1085
f 1085 1074 1086
f 1074 1075 1086
f 1086 1075 1087
f 1075 1076 1087
f 1087 1076 1088
f 1076 1077 1088
f 1088 1077 1089
f 1077 1078 1089
f 1089 1078 1090
f 1078 1079 1090
f 1090 1079 1091
f 1079 1068 1091
f 1091 1068 1080
f 1080 1081 1092
f 1092 1081 1093
f 1081 1082 1093
f 1093 1082 1094
f 1082 1083 1094
f 1094 1083 1095
f 1083 1084 1095
f 1095 1084 1096
f 1084 1085 1096
f 1096 1085 1097
f 1085 1086 1097
f 1097 1086 1098
f 1086 1087 1098
f 1098 1087 1099
f 1087 1088 1099
f 1099 1088 1100
f 1088 1089 1100
f 1100 1089 1101
f 1089 1090 1101
f 1101 1090 1102
f 1090 1091 1102
f 1102 1091 1103
f 1091 1080 1103
f 1103 1080 1092
f 1092 1093 1104
f 1104 1093 1105
f 1093 1094 1105
f 1105 1094 1106
f 1094 1095 1106
f 1106 1095 1107
f 1095 1096 1107
f 1107 1096 1108
f 1096 1097 1108
f 1108 1097 1109
f 1097 1098 1109
f 1109 1098 1110
f 1098 1099 1110
f 1110 1099 1111
f 1099 1100 1111
f 1111 1100 1112
f 1100 1101 1112
f 1112 1101 1113
f 1101 1102 1113
f 1113 1102 1114
f 1102 1103 1114
f 1114 1103 1115
f 1103 1092 1115
f 1115 1092 1104
f 1104 1105 1116
f 1116 1105 1117
f 1105 1106 1117
f 1117 1106 1118
f 1106 1107 1118
f 1118 1107 1119
f 1107 1108 1119
f 1119 1108 1120
f 1108 1109 1120
f 1120 1109 1121
f 1109 1110 1121
f 1121 1110 1122
f 1110 1111 1122
f 1122 1111 1123
f 1111 1112 1123
f 1123 1112 1124
f 1112 1113 1124
f 1124 1113 1125
f 1113 1114 1125
f 1125 1114 1126
f 1114 1115 1126
f 1126 1115 1127
f 1115 1104 1127
f 1127 1104 1116
f 1116 1117 1128
f 1128 1117 1129
f 1117 1118 1129
f 1129 1118 1130
f 1118 1119 1130
f 1130 1119 1131
f 1119 1120 1131
f 1131 1120 1132
f 1120 1121 1132
f 1132 1121 1133
f 1121 1122 1133
f 1133 1122 1134
f 1122 1123 1134
f 1134 1123 1135
f 1123 1124 1135
f 1135 1124 1136
f 1124 1125 1136
f 1136 1125 1137
f 1125 1126 1137
f 1137 1126 1138
f 1126 1127 1138
f 1138 1127 1139
f 1127 1116 1139
f 1139 1116 1128
f 1128 1129 1140
f 1140 1129 1141
f 1129 1130 1141
f 1141 1130 1142
f 1130 1131 1142
f 1142 1131 1143
f 1131 1132 1143
f 1143 1132 1144
f 1132 1133 1144
f 1144 1133 1145
f 1133 1134 1145
f 1145 1134 1146
f 1134 1135 1146
f 1146 1135 1147
f 1135 1136 1147
f 1147 1136 1148
f 1136 1137 1148
f 1148 1137 1149
f 1137 1138 1149
f 1149 1138 1150
f 1138 1139 1150
f 1150 1139 1151
f 1139 1128 1151
f 1151 1128 1140
f 1140 1141 1152
f 1152 1141 1153
f 1141 1142 1153
f 1153 1142 1154
f 1142 1143 1154
f 1154 1143 1155
f 1143 1144 1155
f 1155 1144 1156
f 1144 1145 1156
f 1156 1145 1157
f 1145 1146 1157
f 1157 1146 1158
f 1146 1147 1158
f 1158 1147 1159
f 1147 1148 1159
f 1159 1148 1160
f 1148 1149 1160
f 1160 1149 1161
f 1149 1150 1161
f 1161 1150 1162
f 1150 1151 1162
f 1162 1151 1163
f 1151 1140 1163
f 1163 1140 1152
f 1152 1153 1164
f 1164 1153 1165
f 1153 1154 1165
f 1165 1154 1166
f 1154 1155 1166
f 1166 1155 1167
f 1155 1156 1167
f 1167 1156 1168
f 1156 1157 1168
f 1168 1157 1169
f 1157 1158 1169
f 1169 1158 1170
f 1158 1159 1170
f 1170 1159 1171
f 1159 1160 1171
f 1171 1160 1172
f 1160 1161 1172
f 1172 1161 1173
f 1161 1162 1173
f 1173 1162 1174
f 1162 1163 1174
f 1174 1163 1175
f 1163 1152 1175
f 1175 1152 1164
f 1164 1165 1176
f 1176 1165 1177
f 1165 1166 1177
f 1177 1166 1178
f 1166 1167 1178
f 1178 1167 1179
f 1167 1168 1179
f 1179 1168 1180
f 1168 1169 1180
f 1180 1169 1181
f 1169 1170 1181
f 1181 1170 1182
f 1170 1171 1182
f 1182 1171 1183
f 1171 1172 1183
f 1183 1172 1184
f 1172 1173 1184
f 1184 1173 1185
f 1173 1174 1185
f 1185 1174 1186
f 1174 1175 1186
f 1186 1175 1187
f 1175 1164 1187
f 1187 1164 1176
f 1176 1177 1188
f 1188 1177 1189
f 1177 1178 1189
f 1189 1178 1190
f 1178 1179 1190
f 1190 1179 1191
f 1179 1180 1191
f 1191 1180 1192
f 1180 1181 1192
f 1192 1181 1193
f 1181 1182 1193
f 1193 1182 1194
f 1182 1183 1194
f 1194 1183 1195
f 1183 1184 1195
f 1195 1184 1196
f 1184 1185 1196
f 1196 1185 1197
f 1185 1186 1197
f 1197 1186 1198
f 1186 1187 1198
f 1198 1187 1199
f 1187 1176 1199
f 1199 1176 1188
f 1188 1189 1200
f 1200 1189 1201
f 1189 1190 1201
f 1201 1190 1202
f 1190 1191 1202
f 1202 1191 1203
f 1191 1192 1203
f 1203 1192 1204
f 1192 1193 1204
f 1204 1193 1205
f 1193 1194 1205
f 1205 1194 1206
f 1194 1195 1206
f 1206 1195 1207
f 1195 1196 1207
f 1207 1196 1208
f 1196 1197 1208
f 1208 1197 1209
f 1197 1198 1209
f 1209 1198 1210
f 1198 1199 1210
f 1210 1199 1211
f 1199 1188 1211
f 1211 1188 1200
f 1200 1201 1212
f 1212 1201 1213
f 1201 1202 1213
f 1213 1202 1214
f 1202 1203 1214
f 1214 1203 1215
f 1203 1204 1215
f 1215 1204 1216
f 1204 1205 1216
f 1216 1205 1217
f 1205 1206 1217
f 1217 1206 1218
f 1206 1207 1218
f 1218 1207 1219
f 1207 1208 1219
f 1219 1208 1220
f 1208 1209 1220
f 1220 1209 1221
f 1209 1210 1221
f 1221 1210 1222
f 1210 1211 1222
f 1222 1211 1223
f 1211 1200 1223
f 1223 1200 1212
f 1212 1213 1224
f 1224 1213 1225
f 1213 1214 1225
f 1225 1214 1226
f 1214 1215 1226
f 1226 1215 1227
f 1215 1216 1227
f 1227 1216 1228
f 1216 1217 1228
f 1228 1217 1229
f 1217 1218 1229
f 1229 1218 1230
f 1218 1219 1230
f 1230 1219 1231
f 1219 1220 1231
f 1231 1220 1232
f 1220 1221 1232
f 1232 1221 1233
f 1221 1222 1233
f 1233 1222 1234
f 1222 1223 1234
f 1234 1223 1235
f 1223 1212 1235
f 1235 1212 1224
f 1224 1225 1236
f 1236 1225 1237
f 1225 1226 1237
f 1237 1226 1238
f 1226 1227 1238
f 1238 1227 1239
f 1227 1228 1239
f 1239 1228 1240
f 1228 1229 1240
f 1240 1229 1241
f 1229 1230 1241
f 1241 1230 1242
f 1230 1231 1242
f 1242 1231 1243
f 1231 1232 1243
f 1243 1232 1244
f 1232 1233 1244
f 1244 1233 1245
f 1233 1234 1245
f 1245 1234 1246
f 1234 1235 1246
f 1246 1235 1247
f 1235 1224 1247
f 1247 1224 1236
f 1236 1237 1248
f 1248 1237 1249
f 1237 1238 1249
f 1249 1238 1250
f 1238 1239 1250
f 1250 1239 1251
f 1239 1240 1251
f 1251 1240 1252
f 1240 1241 1252
f 1252 1241 1253
f 1241 1242 1253
f 1253 1242 1254
f 1242 1243 1254
f 1254 1243 1255
f 1243 1244 1255
f 1255 1244 1256
f 1244 1245 1256
f 1256 1245 1257
f 1245 1246 1257
f 1257 1246 1258
f 1246 1247 1258
f 1258 1247 1259
f 1247 1236 1259
f 1259 1236 1248
f 1248 1249 1260
f 1260 1249 1261
f 1249 1250 1261
f 1261 1250 1262
f 1250 1251 1262
f 1262 1251 1263
f 1251 1252 1263
f 1263 1252 1264
f 1252 1253 1264
f 1264 1253 1265
f 1253 1254 1265
f 1265 1254 1266
f 1254 1255 1266
f 1266 1255 1267
f 1255 1256 1267
f 1267 1256 1268
f 1256 1257 1268
f 1268 1257 1269
f 1257 1258 1269
f 1269 1258 1270
f 1258 1259 1270
f 1270 1259 1271
f 1259 1248 1271
f 1271 1248 1260
f 1260 1261 1272
f 1272 1261 1273
f 1261 1262 1273
f 1273 1262 1274
f 1262 1263 1274
f 1274 1263 1275
f 1263 1264 1275
f 1275 1264 1276
f 1264 1265 1276
f 1276 1265 1277
f 1265 1266 1277
f 1277 1266 1278
f 1266 1267 1278
f 1278 1267 1279
f 1267 1268 1279
f 1279 1268 1280
f 1268 1269 1280
f 1280 1269 1281
f 1269 1270 1281
f 1281 1270 1282
f 1270 1271 1282
f 1282 1271 1283
f 1271 1260 1283
f 1283 1260 1272
f 1272 1273 1284
f 1284 1273 1285
f 1273 1274 1285
f 1285 1274 1286
f 1274 1275 1286
f 1286 1275 1287
f 1275 1276 1287
f 1287 1276 1288
f 1276 1277 1288
f 1288 1277 1289
f 1277 1278 1289
f 1289 1278 1290
f 1278 1279 1290
f 1290 1279 1291
f 1279 1280 1291
f 1291 1280 1292
f 1280 1281 1292
f 1292 1281 1293
f 1281 1282 1293
f 1293 1282 1294
f 1282 1283 1294
f 1294 1283 1295
f 1283 1272 1295
f 1295 1272 1284
f 1284 1285 1296
f 1296 1285 1297
f 1285 1286 1297
f 1297 1286 1298
f 1286 1287 1298
f 1298 1287 1299
f 1287 1288 1299
f 1299 1288 1300
f 1288 1289 1300
f 1300 1289 1301
f 1289 1290 1301
f 1301 1290 1302
f 1290 1291 1302
f 1302 1291 1303
f 1291 1292 1303
f 1303 1292 1304
f 1292 1293 1304
f 1304 1293 1305
f 1293 1294 1305
f 1305 1294 1306
f 1294 1295 1306
f 1306 1295 1307
f 1295 1284 1307
f 1307 1284 1296
f 1296 1297 1308
f 1308 1297 1309
f 1297 1298 1309
f 1309 1298 1310
f 1298 1299 1310
f 1310 1299 1311
f 1299 1300 1311
f 1311 1300 1312
f 1300 1301 1312
f 1312 1301 1313
f 1301 1302 1313
f 1313 1302 1314
f 1302 1303 1314
f 1314 1303 1315
f 1303 1304 1315
f 1315 1304 1316
f 1304 1305 1316
f 1316 1305 1317
f 1305 1306 1317
f 1317 1306 1318
f 1306 1307 1318
f 1318 1307 1319
f 1307 1296 1319
f 1319 1296 1308
f 1308 1309 1320
f 1320 1309 1321
f 1309 1310 1321
f 1321 1310 1322
f 1310 1311 1322
f 1322 1311 1323
f 1311 1312 1323
f 1323 1312 1324
f 1312 1313 1324
f 1324 1313 1325
f 1313 1314 1325
f 1325 1314 1326
f 1314 1315 1326
f 1326 1315 1327
f 1315 1316 1327
f 1327 1316 1328
f 1316 1317 1328
f 1328 1317 1329
f 1317 1318 1329
f 1329 1318 1330
f 1318 1319 1330
f 1330 1319 1331
f 1319 1308 1331
f 1331 1308 1320
f 1320 1321 1332
f 1332 1321 1333
f 1321 1322 1333
f 1333 1322 1334
f 1322 1323 1334
f 1334 1323 1335
f 1323 1324 1335
f 1335 1324 1336
f 1324 1325 1336
f 1336 1325 1337
f 1325 1326 1337
f 1337 1326 1338
f 1326 1327 1338
f 1338 1327 1339
f 1327 1328 1339
f 1339 1328 1340
f 1328 1329 1340
f 1340 1329 1341
f 1329 1330 1341
f 1341 1330 1342
f 1330 1331 1342
f 1342 1331 1343
f 1331 1320 1343
f 1343 1320 1332
f 1332 1333 1344
f 1344 1333 1345
f 1333 1334 1345
f 1345 1334 1346
f 1334 1335 1346
f 1346 1335 1347
f 1335 1336 1347
f 1347 1336 1348
f 1336 1337 1348
f 1348 1337 1349
f 1337 1338 1349
f 1349 1338 1350
f 1338 1339 1350
f 1350 1339 1351
f 1339 1340 1351
f 1351 1340 1352
f 1340 1341 1352
f 1352 1341 1353
f 1341 1342 1353
f 1353 1342 1354
f 1342 1343 1354
f 1354 1343 1355
f 1343 1332 1355
f 1355 1332 1344
f 1344 1345 1356
f 1356 1345 1357
f 1345 1346 1357
f 1357 1346 1358
f 1346 1347 1358
f 1358 1347 1359
f 1347 1348 1359
f 1359 1348 1360
f 1348 1349 1360
f 1360 1349 1361
f 1349 1350 1361
f 1361 1350 1362
f 1350 1351 1362
f 1362 1351 1363
f 1351 1352 1363
f 1363 1352 1364
f 1352 1353 1364
f 1364 1353 1365
f 1353 1354 1365
f 1365 1354 1366
f 1354 1355 1366
f 1366 1355 1367
f 1355 1344 1367
f 1367 1344 1356
f 1356 1357 1368
f 1368 1357 1369
f 1357 1358 1369
f 1369 1358 1370
f 1358 1359 1370
f 1370 1359 1371
f 1359 1360 1371
f 1371 1360 1372
f 1360 1361 1372
f 1372 1361 1373
f 1361 1362 1373
f 1373 1362 1374
f 1362 1363 1374
f 1374 1363 1375
f 1363 1364 1375
f 1375 1364 1376
f 1364 1365 1376
f 1376 1365 1377
f 1365 1366 1377
f 1377 1366 1378
f 1366 1367 1378
f 1378 1367 1379
f 1367 1356 1379
f 1379 1356 1368
f 1368 1369 1380
f 1380 1369 1381
f 1369 1370 1381
f 1381 1370 1382
f 1370 1371 1382
f 1382 1371 1383
f 1371 1372 1383
f 1383 1372 1384
f 1372 1373 1384
f 1384 1373 1385
f 1373 1374 1385
f 1385 1374 1386
f 1374 1375 1386
f 1386 1375 1387
f 1375 1376 1387
f 1387 1376 1388
f 1376 1377 1388
f 1388 1377 1389
f 1377 1378 1389
f 1389 1378 1390
f 1378 1379 1390
f 1390 1379 1391
f 1379 1368 1391
f 1391 1368 1380
f 1380 1381 1392
f 1392 1381 1393
f 1381 1382 1393
f 1393 1382 1394
f 1382 1383 1394
f 1394 1383 1395
f 1383 1384 1395
f 1395 1384 1396
f 1384 1385 1396
f 1396 1385 1397
f 1385 1386 1397
f 1397 1386 1398
f 1386 1387 1398
f 1398 1387 1399
f 1387 1388 1399
f 1399 1388 1400
f 1388 1389 1400
f 1400 1389 1401
f 1389 1390 1401
f 1401 1390 1402
f 1390 1391 1402
f 1402 1391 1403
f 1391 1380 1403
f 1403 1380 1392
f 1392 1393 1404
f 1404 1393 1405
f 1393 1394 1405
f 1405 1394 1406
f 1394 1395 1406
f 1406 1395 1407
f 1395 1396 1407
f 1407 1396 1408
f 1396 1397 1408
f 1408 1397 1409
f 1397 1398 1409
f 1409 1398 1410
f 1398 1399 1410
f 1410 1399 1411
f 1399 1400 1411
f 1411 1400 1412
f 1400 1401 1412
f 1412 1401 1413
f 1401 1402 1413
f 1413 1402 1414
f 1402 1403 1414
f 1414 1403 1415
f 1403 1392 1415
f 1415 1392 1404
f 1404 1405 1416
f 1416 1405 1417
f 1405 1406 1417
f 1417 1406 1418
f 1406 1407 1418
f 1418 1407 1419
f 1407 1408 1419
f 1419 1408 1420
f 1408 1409 1420
f 1420 1409 1421
f 1409 1410 1421
f 1421 1410 1422
f 1410 1411 1422
f 1422 1411 1423
f 1411 1412 1423
f 1423 1412 1424
f 1412 1413 1424
f 1424 1413 1425
f 1413 1414 1425
f 1425 1414 1426
f 1414 1415 1426
f 1426 1415 1427
f 1415 1404 1427
f 1427 1404 1416
f 1416 1417 1428
f 1428 1417 1429
f 1417 1418 1429
f 1429 1418 1430
f 1418 1419 1430
f 1430 1419 1431
f 1419 1420 1431
f 1431 1420 1432
f 1420 1421 1432
f 1432 1421 1433
f 1421 1422 1433
f 1433 1422 1434
f 1422 1423 1434
f 1434 1423 1435
f 1423 1424 1435
f 1435 1424 1436
f 1424 1425 1436
f 1436 1425 1437
f 1425 1426 1437
f 1437 1426 1438
f 1426 1427 1438
f 1438 1427 1439
f 1427 1416 1439
f 1439 1416 1428
f 1428 1429 1440
f 1440 1429 1441
f 1429 1430 1441
f 1441 1430 1442
f 1430 1431 1442
f 1442 1431 1443
f 1431 1432 1443
f 1443 1432 1444
f 1432 1433 1444
f 1444 1433 1445
f 1433 1434 1445
f 1445 1434 1446
f 1434 1435 1446
f 1446 1435 1447
f 1435 1436 1447
f 1447 1436 1448
f 1436 1437 1448
f 1448 1437 1449
f 1437 1438 1449
f 1449 1438 1450
f 1438 1439 1450
f 1450 1439 1451
f 1439 1428 1451
f 1451 1428 1440
f 1440 1441 1452
f 1452 1441 1453
f 1441 1442 1453
f 1453 1442 1454
f 1442 1443 1454
f 1454 1443 1455
f 1443 1444 1455
f 1455 1444 1456
f 1444 1445 1456
f 1456 1445 1457
f 1445 1446 1457
f 1457 1446 1458
f 1446 1447 1458
f 1458 1447 1459
f 1447 1448 1459
f 1459 1448 1460
f 1448 1449 1460
f 1460 1449 1461
f 1449 1450 1461
f 1461 1450 1462
f 1450 1451 1462
f 1462 1451 1463
f 1451 1440 1463
f 1463 1440 1452
f 1452 1453 1464
f 1464 1453 1465
f 1453 1454 1465
f 1465 1454 1466
f 1454 1455 1466
f 1466 1455 1467
f 1455 1456 1467
f 1467 1456 1468
f 1456 1457 1468
f 1468 1457 1469
f 1457 1458 1469
f 1469 1458 1470
f 1458 1459 1470
f 1470 1459 1471
f 1459 1460 1471
f 1471 1460 1472
f 1460 1461 1472
f 1472 1461 1473
f 1461 1462 1473
f 1473 1462 1474
f 1462 1463 1474
f 1474 1463 1475
f 1463 1452 1475
f 1475 1452 1464
f 1464 1465 1476
f 1476 1465 1477
f 1465 1466 1477
f 1477 1466 1478
f 1466 1467 1478
f 1478 1467 1479
f 1467 1468 1479
f 1479 1468 1480
f 1468 1469 1480
f 1480 1469 1481
f 1469 1470 1481
f 1481 1470 1482
f 1470 1471 1482
f 1482 1471 1483
f 1471 1472 1483
f 1483 1472 1484
f 1472 1473 1484
f 1484 1473 1485
f 1473 1474 1485
f 1485 1474 1486
f 1474 1475 1486
f 1486 1475 1487
f 1475 1464 1487
f 1487 1464 1476
f 1476 1477 1488
f 1488 1477 1489
f 1477 1478 1489
f 1489 1478 1490
f 1478 1479 1490
f 1490 1479 1491
f 1479 1480 1491
f 1491 1480 1492
f 1480 1481 1492
f 1492 1481 1493
f 1481 1482 1493
f 1493 1482 1494
f 1482 1483 1494
f 1494 1483 1495
f 1483 1484 1495
f 1495 1484 1496
f 1484 1485 1496
f 1496 1485 1497
f 1485 1486 1497
f 1497 1486 1498
f 1486 1487 1498
f 1498 1487 1499
f 1487 1476 1499
f 1499 1476 1488
f 1488 1489 1500
f 1500 1489 1501
f 1489 1490 1501
f 1501 1490 1502
f 1490 1491 1502
f 1502 1491 1503
f 1491 1492 1503
f 1503 1492 1504
f 1492 1493 1504
f 1504 1493 1505
f 1493 1494 1505
f 1505 1494 1506
f 1494 1495 1506
f 1506 1495 1507
f 1495 1496 1507
f 1507 1496 1508
f 1496 1497 1508
f 1508 1497 1509
f 1497 1498 1509
f 1509 1498 1510
f 1498 1499 1510
f 1510 1499 1511
f 1499 1488 1511
f 1511 1488 1500
f 1500 1501 1512
f 1512 1501 1513
f 1501 1502 1513
f 1513 1502 1514
f 1502 1503 1514
f 1514 1503 1515
f 1503 1504 1515
f 1515 1504 1516
f 1504 1505 1516
f 1516 1505 1517
f 1505 1506 1517
f 1517 1506 1518
f 1506 1507 1518
f 1518 1507 1519
f 1507 1508 1519
f 1519 1508 1520
f 1508 1509 1520
f 1520 1509 1521
f 1509 1510 1521
f 1521 1510 1522
f 1510 1511 1522
f 1522 1511 1523
f 1511 1500 1523
f 1523 1500 1512
f 1512 1513 1524
f 1524 1513 1525
f 1513 1514 1525
f 1525 1514 1526
f 1514 1515 1526
f 1526 1515 1527
f 1515 1516 1527
f 1527 1516 1528
f 1516 1517 1528
f 1528 1517 1529
f 1517 1518 1529
f 1529 1518 1530
f 1518 1519 1530
f 1530 1519 1531
f 1519 1520 1531
f 1531 1520 1532
f 1520 1521 1532
f 1532 1521 1533
f 1521 1522 1533
f 1533 1522 1534
f 1522 1523 1534
f 1534 1523 1535
f 1523 1512 1535
f 1535 1512 1524
f 1524 1525 1536
f 1536 1525 1537
f 1525 1526 1537
f 1537 1526 1538
f 1526 1527 1538
f 1538 1527 1539
f 1527 1528 1539
f 1539 1528 1540
f 1528 1529 1540
f 1540 1529 1541
f 1529 1530 1541
f 1541 1530 1542
f 1530 1531 1542
f 1542 1531 1543
f 1531 1532 1543
f 1543 1532 1544
f 1532 1533 1544
f 1544 1533 1545
f 1533 1534 1545
f 1545 1534 1546
f 1534 1535 1546
f 1546 1535 1547
f 1535 1524 1547
f 1547 1524 1536
f 1536 1537 1548
f 1548 1537 1549
f 1537 1538 1549
f 1549 1538 1550
f 1538 1539 1550
f 1550 1539 1551
f 1539 1540 1551
f 1551 1540 1552
f 1540 1541 1552
f 1552 1541 1553
f 1541 1542 1553
f 1553 1542 1554
f 1542 1543 1554
f 1554 1543 1555
f 1543 1544 1555
f 1555 1544 1556
f 1544 1545 1556
f 1556 1545 1557
f 1545 1546 1557
f 1557 1546 1558
f 1546 1547 1558
f 1558 1547 1559
f 1547 1536 1559
f 1559 1536 1548
f 1548 1549 1560
f 1560 1549 1561
f 1549 1550 1561
f 1561 1550 1562
f 1550 1551 1562
f 1562 1551 1563
f 1551 1552 1563
f 1563 1552 1564
f 1552 1553 1564
f 1564 1553 1565
f 1553 1554 1565
f 1565 1554 1566
f 1554 1555 1566
f 1566 1555 1567
f 1555 1556 1567
f 1567 1556 1568
f 1556 1557 1568
f 1568 1557 1569
f 1557 1558 1569
f 1569 1558 1570
f 1558 1559 1570
f 1570 1559 1571
f 1559 1548 1571
f 1571 1548 1560
f 1560 1561 1572
f 1572 1561 1573
f 1561 1562 1573
f 1573 1562 1574
f 1562 1563 1574
f 1574 1563 1575
f 1563 1564 1575
f 1575 1564 1576
f 1564 1565 1576
f 1576 1565 1577
f 1565 1566 1577
f 1577 1566 1578
f 1566 1567 1578
f 1578 1567 1579
f 1567 1568 1579
f 1579 1568 1580
f 1568 1569 1580
f 1580 1569 1581
f 1569 1570 1581
f 1581 1570 1582
f 1570 1571 1582
f 1582 1571 1583
f 1571 1560 1583
f 1583 1560 1572
f 1572 1573 1584
f 1584 1573 1585
f 1573 1574 1585
f 1585 1574 1586
f 1574 1575 1586
f 1586 1575 1587
f 1575 1576 1587
f 1587 1576 1588
f 1576 1577 1588
f 1588 1577 1589
f 1577 1578 1589
f 1589 1578 1590
f 1578 1579 1590
f 1590 1579 1591
f 1579 1580 1591
f 1591 1580 1592
f 1580 1581 1592
f 1592 1581 1593
f 1581 1582 1593
f 1593 1582 1594
f 1582 1583 1594
f 1594 1583 1595
f 1583 1572 1595
f 1595 1572 1584
f 1584 1585 1596
f 1596 1585 1597
f 1585 1586 1597
f 1597 1586 1598
f 1586 1587 1598
f 1598 1587 1599
f 1587 1588 1599
f 1599 1588 1600
f 1588 1589 1600
f 1600 1589 1601
f 1589 1590 1601
f 1601 1590 1602
f 1590 1591 1602
f 1602 1591 1603
f 1591 1592 1603
f 1603 1592 1604
f 1592 1593 1604
f 1604 1593 1605
f 1593 1594 1605
f 1605 1594 1606
f 1594 1595 1606
f 1606 1595 1607
f 1595 1584 1607
f 1607 1584 1596
f 1596 1597 1608
f 1608 1597 1609
f 1597 1598 1609
f 1609 1598 1610
f 1598 1599 1610
f 1610 1599 1611
f 1599 1600 1611
f 1611 1600 1612
f 1600 1601 1612
f 1612 1601 1613
f 1601 1602 1613
f 1613 1602 1614
f 1602 1603 1614
f 1614 1603 1615
f 1603 1604 1615
f 1615 1604 1616
f 1604 1605 1616
f 1616 1605 1617
f 1605 1606 1617
f 1617 1606 1618
f 1606 1607 1618
f 1618 1607 1619
f 1607 1596 1619
f 1619 1596 1608
f 1608 1609 1620
f 1620 1609 1621
f 1609 1610 1621
f 1621 1610 1622
f 1610 1611 1622
f 1622 1611 1623
f 1611 1612 1623
f 1623 1612 1624
f 1612 1613 1624
f 1624 1613 1625
f 1613 1614 1625
f 1625 1614 1626
f 1614 1615 1626
f 1626 1615 1627
f 1615 1616 1627
f 1627 1616 1628
f 1616 1617 1628
f 1628 1617 1629
f 1617 1618 1629
f 1629 1618 1630
f 1618 1619 1630
f 1630 1619 1631
f 1619 1608 1631
f 1631 1608 1620
f 1620 1621 1632
f 1632 1621 1633
f 1621 1622 1633
f 1633 1622 1634
f 1622 1623 1634
f 1634 1623 1635
f 1623 1624 1635
f 1635 1624 1636
f 1624 1625 1636
f 1636 1625 1637
f 1625 1626 1637
f 1637 1626 1638
f 1626 1627 1638
f 1638 1627 1639
f 1627 1628 1639
f 1639 1628 1640
f 1628 1629 1640
f 1640 1629 1641
f 1629 1630 1641
f 1641 1630 1642
f 1630 1631 1642
f 1642 1631 1643
f 1631 1620 1643
f 1643 1620 1632
f 1632 1633 1644
f 1644 1633 1645
f 1633 1634 1645
f 1645 1634 1646
f 1634 1635 1646
f 1646 1635 1647
f 1635 1636 1647
f 1647 1636 1648
f 1636 1637 1648
f 1648 1637 1649
f 1637 1638 1649
f 1649 1638 1650
f 1638 1639 1650
f 1650 1639 1651
f 1639 1640 1651
f 1651 1640 1652
f 1640 1641 1652
f 1652 1641 1653
f 1641 1642 1653
f 1653 1642 1654
f 1642 1643 1654
f 1654 1643 1655
f 1643 1632 1655
f 1655 1632 1644
f 1644 1645 1656
f 1656 1645 1657
f 1645 1646 1657
f 1657 1646 1658
f 1646 1647 1658
f 1658 1647 1659
f 1647 1648 1659
f 1659 1648 1660
f 1648 1649 1660
f 1660 1649 1661
f 1649 1650 1661
f 1661 1650 1662
f 1650 1651 1662
f 1662 1651 1663
f 1651 1652 1663
f 1663 1652 1664
f 1652 1653 1664
f 1664 1653 1665
f 1653 1654 1665
f 1665 1654 1666
f 1654 1655 1666
f 1666 1655 1667
f 1655 1644 1667
f 1667 1644 1656
f 1656 1657 1668
f 1668 1657 1669
f 1657 1658 1669
f 1669 1658 1670
f 1658 1659 1670
f 1670 1659 1671
f 1659 1660 1671
f 1671 1660 1672
f 1660 1661 1672
f 1672 1661 1673
f 1661 1662 1673
f 1673 1662 1674
f 1662 1663 1674
f 1674 1663 1675
f 1663 1664 1675
f 1675 1664 1676
f 1664 1665 1676
f 1676 1665 1677
f 1665 1666 1677
f 1677 1666 1678
f 1666 1667 1678
f 1678 1667 1679
f 1667 1656 1679
f 1679 1656 1668
f 1668 1669 1680
f 1680 1669 1681
f 1669 1670 1681
f 1681 1670 1682
f 1670 1671 1682
f 1682 1671 1683
f 1671 1672 1683
f 1683 1672 1684
f 1672 1673 1684
f 1684 1673 1685
f 1673 1674 1685
f 1685 1674 1686
f 1674 1675 1686
f 1686 1675 1687
f 1675 1676 1687
f 1687 1676 1688
f 1676 1677 1688
f 1688 1677 1689
f 1677 1678 1689
f 1689 1678 1690
f 1678 1679 1690
f 1690 1679 1691
f 1679 1668 1691
f 1691 1668 1680
f 1680 1681 1692
f 1692 1681 1693
f 1681 1682 1693
f 1693 1682 1694
f 1682 1683 1694
f 1694 1683 1695
f 1683 1684 1695
f 1695 1684 1696
f 1684 1685 1696
f 1696 1685 1697
f 1685 1686 1697
f 1697 1686 1698
f 1686 1687 1698
f 1698 1687 1699
f 1687 1688 1699
f 1699 1688 1700
f 1688 1689 1700
f 1700 1689 1701
f 1689 1690 1701
f 1701 1690 1702
f 1690 1691 1702
f 1702 1691 1703
f 1691 1680 1703
f 1703 1680 1692
f 1692 1693 1704
f 1704 1693 1705
f 1693 1694 1705
f 1705 1694 1706
f 1694 1695 1706
f 1706 1695 1707
f 1695 1696 1707
f 1707 1696 1708
f 1696 1697 1708
f 1708 1697 1709
f 1697 1698 1709
f 1709 1698 1710
f 1698 1699 1710
f 1710 1699 1711
f 1699 1700 1711
f 1711 1700 1712
f 1700 1701 1712
f 1712 1701 1713
f 1701 1702 1713
f 1713 1702 1714
f 1702 1703 1714
f 1714 1703 1715
f 1703 1692 1715
f 1715 1692 1704
f 1704 1705 1716
f 1716 1705 1717
f 1705 1706 1717
f 1717 1706 1718
f 1706 1707 1718
f 1718 1707 1719
f 1707 1708 1719
f 1719 1708 1720
f 1708 1709 1720
f 1720 1709 1721
f 1709 1710 1721
f 1721 1710 1722
f 1710 1711 1722
f 1722 1711 1723
f 1711 1712 1723
f 1723 1712 1724
f 1712 1713 1724
f 1724 1713 1725
f 1713 1714 1725
f 1725 1714 1726
f 1714 1715 1726
f 1726 1715 1727
f 1715 1704 1727
f 1727 1704 1716
f 1716 1717 1728
f 1728 1717 1729
f 1717 1718 1729
f 1729 1718 1730
f 1718 1719 1730
f 1730 1719 1731
f 1719 1720 1731
f 1731 1720 1732
f 1720 1721 1732
f 1732 1721 1733
f 1721 1722 1733
f 1733 1722 1734
f 1722 1723 1734
f 1734 1723 1735
f 1723 1724 1735
f 1735 1724 1736
f 1724 1725 1736
f 1736 1725 1737
f 1725 1726 1737
f 1737 1726 1738
f 1726 1727 1738
f 1738 1727 1739
f 1727 1716 1739
f 1739 1716 1728
f 1728 1729 1740
f 1740 1729 1741
f 1729 1730 1741
f 1741 1730 1742
f 1730 1731 1742
f 1742 1731 1743
f 1731 1732 1743
f 1743 1732 1744
f 1732 1733 1744
f 1744 1733 1745
f 1733 1734 1745
f 1745 1734 1746
f 1734 1735 1746
f 1746 1735 1747
f 1735 1736 1747
f 1747 1736 1748
f 1736 1737 1748
f 1748 1737 1749
f 1737 1738 1749
f 1749 1738 1750
f 1738 1739 1750
f 1750 1739 1751
f 1739 1728 1751
f 1751 1728 1740
f 1740 1741 1752
f 1752 1741 1753
f 1741 1742 1753
f 1753 1742 1754
f 1742 1743 1754
f 1754 1743 1755
f 1743 1744 1755
f 1755 1744 1756
f 1744 1745 1756
f 1756 1745 1757
f 1745 1746 1757
f 1757 1746 1758
f 1746 1747 1758
f 1758 1747 1759
f 1747 1748 1759
f 1759 1748 1760
f 1748 1749 1760
f 1760 1749 1761
f 1749 1750 1761
f 1761 1750 1762
f 1750 1751 1762
f 1762 1751 1763
f 1751 1740 1763
f 1763 1740 1752
f 1752 1753 1764
f 1764 1753 1765
f 1753 1754 1765
f 1765 1754 1766
f 1754 1755 1766
f 1766 1755 1767
f 1755 1756 1767
f 1767 1756 1768
f 1756 1757 1768
f 1768 1757 1769
f 1757 1758 1769
f 1769 1758 1770
f 1758 1759 1770
f 1770 1759 1771
f 1759 1760 1771
f 1771 1760 1772
f 1760 1761 1772
f 1772 1761 1773
f 1761 1762 1773
f 1773 1762 1774
f 1762 1763 1774
f 1774 1763 1775
f 1763 1752 1775
f 1775 1752 1764
f 1764 1765 1776
f 1776 1765 1777
f 1765 1766 1777
f 1777 1766 1778
f 1766 1767 1778
f 1778 1767 1779
f 1767 1768 1779
f 1779 1768 1780
f 1768 1769 1780
f 1780 1769 1781
f 1769 1770 1781
f 1781 1770 1782
f 1770 1771 1782
f 1782 1771 1783
f 1771 1772 1783
f 1783 1772 1784
f 1772 1773 1784
f 1784 1773 1785
f 1773 1774 1785
f 1785 1774 1786
f 1774 1775 1786
f 1786 1775 1787
f 1775 1764 1787
f 1787 1764 1776
f 1776 1777 1788
f 1788 1777 1789
f 1777 1778 1789
f 1789 1778 1790
f 1778 1779 1790
f 1790 1779 1791
f 1779 1780 1791
f 1791 1780 1792
f 1780 1781 1792
f 1792 1781 1793
f 1781 1782 1793
f 1793 1782 1794
f 1782 1783 1794
f 1794 1783 1795
f 1783 1784 1795
f 1795 1784 1796
f 1784 1785 1796
f 1796 1785 1797
f 1785 1786 1797
f 1797 1786 1798
f 1786 1787 1798
f 1798 1787 1799
f 1787 1776 1799
f 1799 1776 1788
f 1788 1789 1800
f 1800 1789 1801
f 1789 1790 1801
f 1801 1790 1802
f 1790 1791 1802
f 1802 1791 1803
f 1791 1792 1803
f 1803 1792 1804
f 1792 1793 1804
f 1804 1793 1805
f 1793 1794 1805
f 1805 1794 1806
f 1794 1795 1806
f 1806 1795 1807
f 1795 1796 1807
f 1807 1796 1808
f 1796 1797 1808
f 1808 1797 1809
f 1797 1798 1809
f 1809 1798 1810
f 1798 1799 1810
f 1810 1799 1811
f 1799 1788 1811
f 1811 1788 1800
f 1800 1801 1812
f 1812 1801 1813
f 1801 1802 1813
f 1813 1802 1814
f 1802 1803 1814
f 1814 1803 1815
f 1803 1804 1815
f 1815 1804 1816
f 1804 1805 1816
f 1816 1805 1817
f 1805 1806 1817
f 1817 1806 1818
f 1806 1807 1818
f 1818 1807 1819
f 1807 1808 1819
f 1819 1808 1820
f 1808 1809 1820
f 1820 1809 1821
f 1809 1810 1821
f 1821 1810 1822
f 1810 1811 1822
f 1822 1811 1823
f 1811 1800 1823
f 1823 1800 1812
f 1812 1813 1824
f 1824 1813 1825
f 1813 1814 1825
f 1825 1814 1826
f 1814 1815 1826
f 1826 1815 1827
f 1815 1816 1827
f 1827 1816 1828
f 1816 1817 1828
f 1828 1817 1829
f 1817 1818 1829
f 1829 1818 1830
f 1818 1819 1830
f 1830 1819 1831
f 1819 1820 1831
f 1831 1820 1832
f 1820 1821 1832
f 1832 1821 1833
f 1821 1822 1833
f 1833 1822 1834
f 1822 1823 1834
f 1834 1823 1835
f 1823 1812 1835
f 1835 1812 1824
f 1824 1825 1836
f 1836 1825 1837
f 1825 1826 1837
f 1837 1826 1838
f 1826 1827 1838
f 1838 1827 1839
f 1827 1828 1839
f 1839 1828 1840
f 1828 1829 1840
f 1840 1829 1841
f 1829 1830 1841
f 1841 1830 1842
f 1830 1831 1842
f 1842 1831 1843
f 1831 1832 1843
f 1843 1832 1844
f 1832 1833 1844
f 1844 1833 1845
f 1833 1834 1845
f 1845 1834 1846
f 1834 1835 1846
f 1846 1835 1847
f 1835 1824 1847
f 1847 1824 1836
f 1836 1837 1848
f 1848 1837 1849
f 1837 1838 1849
f 1849 1838 1850
f 1838 1839 1850
f 1850 1839 1851
f 1839 1840 1851
f 1851 1840 1852
f 1840 1841 1852
f 1852 1841 1853
f 1841 1842 1853
f 1853 1842 1854
f 1842 1843 1854
f 1854 1843 1855
f 1843 1844 1855
f 1855 1844 1856
f 1844 1845 1856
f 1856 1845 1857
f 1845 1846 1857
f 1857 1846 1858
f 1846 1847 1858
f 1858 1847 1859
f 1847 1836 1859
f 1859 1836 1848
f 1848 1849 1860
f 1860 1849 1861
f 1849 1850 1861
f 1861 1850 1862
f 1850 1851 1862
f 1862 1851 1863
f 1851 1852 1863
f 1863 1852 1864
f 1852 1853 1864
f 1864 1853 1865
f 1853 1854 1865
f 1865 1854 1866
f 1854 1855 1866
f 1866 1855 1867
f 1855 1856 1867
f 1867 1856 1868
f 1856 1857 1868
f 1868 1857 1869
f 1857 1858 1869
f 1869 1858 1870
f 1858 1859 1870
f 1870 1859 1871
f 1859 1848 1871
f 1871 1848 1860
f 1860 1861 1872
f 1872 1861 1873
f 1861 1862 1873
f 1873 1862 1874
f 1862 1863 1874
f 1874 1863 1875
f 1863 1864 1875
f 1875 1864 1876
f 1864 1865 1876
f 1876 1865 1877
f 1865 1866 1877
f 1877 1866 1878
f 1866 1867 1878
f 1878 1867 1879
f 1867 1868 1879
f 1879 1868 1880
f 1868 1869 1880
f 1880 1869 1881
f 1869 1870 1881
f 1881 1870 1882
f 1870 1871 1882
f 1882 1871 1883
f 1871 1860 1883
f 1883 1860 1872
f 1872 1873 1884
f 1884 1873 1885
f 1873 1874 1885
f 1885 1874 1886
f 1874 1875 1886
f 1886 1875 1887
f 1875 1876 1887
f 1887 1876 1888
f 1876 1877 1888
f 1888 1877 1889
f 1877 1878 1889
f 1889 1878 1890
f 1878 1879 1890
f 1890 1879 1891
f 1879 1880 1891
f 1891 1880 1892
f 1880 1881 1892
f 1892 1881 1893
f 1881 1882 1893
f 1893 1882 1894
f 1882 1883 1894
f 1894 1883 1895
f 1883 1872 1895
f 1895 1872 1884
f 1884 1885 1896
f 1896 1885 1897
f 1885 1886 1897
f 1897 1886 1898
f 1886 1887 1898
f 1898 1887 1899
f 1887 1888 1899
f 1899 1888 1900
f 1888 1889 1900
f 1900 1889 1901
f 1889 1890 1901
f 1901 1890 1902
f 1890 1891 1902
f 1902 1891 1903
f 1891 1892 1903
f 1903 1892 1904
f 1892 1893 1904
f 1904 1893 1905
f 1893 1894 1905
f 1905 1894 1906
f 1894 1895 1906
f 1906 1895 1907
f 1895 1884 1907
f 1907 1884 1896
f 1896 1897 1908
f 1908 1897 1909
f 1897 1898 1909
f 1909 1898 1910
f 1898 1899 1910
f 1910 1899 1911
f 1899 1900 1911
f 1911 1900 1912
f 1900 1901 1912
f 1912 1901 1913
f 1901 1902 1913
f 1913 1902 1914
f 1902 1903 1914
f 1914 1903 1915
f 1903 1904 1915
f 1915 1904 1916
f 1904 1905 1916
f 1916 1905 1917
f 1905 1906 1917
f 1917 1906 1918
f 1906 1907 1918
f 1918 1907 1919
f 1907 1896 1919
f 1919 1896 1908
f 1908 1909 1920
f 1920 1909 1921
f 1909 1910 1921
f 1921 1910 1922
f 1910 1911 1922
f 1922 1911 1923
f 1911 1912 1923
f 1923 1912 1924
f 1912 1913 1924
f 1924 1913 1925
f 1913 1914 1925
f 1925 1914 1926
f 1914 1915 1926
f 1926 1915 1927
f 1915 1916 1927
f 1927 1916 1928
f 1916 1917 1928
f 1928 1917 1929
f 1917 1918 1929
f 1929 1918 1930
f 1918 1919 1930
f 1930 1919 1931
f 1919 1908 1931
f 1931 1908 1920
f 1920 1921 1932
f 1932 1921 1933
f 1921 1922 1933
f 1933 1922 1934
f 1922 1923 1934
f 1934 1923 1935
f 1923 1924 1935
f 1935 1924 1936
f 1924 1925 1936
f 1936 1925 1937
f 1925 1926 1937
f 1937 1926 1938
f 1926 1927 1938
f 1938 1927 1939
f 1927 1928 1939
f 1939 1928 1940
f 1928 1929 1940
f 1940 1929 1941
f 1929 1930 1941
f 1941 1930 1942
f 1930 1931 1942
f 1942 1931 1943
f 1931 1920 1943
f 1943 1920 1932
f 1932 1933 1944
f 1944 1933 1945
f 1933 1934 1945
f 1945 1934 1946
f 1934 1935 1946
f 1946 1935 1947
f 1935 1936 1947
f 1947 1936 1948
f 1936 1937 1948
f 1948 1937 1949
f 1937 1938 1949
f 1949 1938 1950
f 1938 1939 1950
f 1950 1939 1951
f 1939 1940 1951
f 1951 1940 1952
f 1940 1941 1952
f 1952 1941 1953
f 1941 1942 1953
f 1953 1942 1954
f 1942 1943 1954
f 1954 1943 1955
f 1943 1932 1955
f 1955 1932 1944
f 1944 1945 1956
f 1956 1945 1957
f 1945 1946 1957
f 1957 1946 1958
f 1946 1947 1958
f 1958 1947 1959
f 1947 1948 1959
f 1959 1948 1960
f 1948 1949 1960
f 1960 1949 1961
f 1949 1950 1961
f 1961 1950 1962
f 1950 1951 1962
f 1962 1951 1963
f 1951 1952 1963
f 1963 1952 1964
f 1952 1953 1964
f 1964 1953 1965
f 1953 1954 1965
f 1965 1954 1966
f 1954 1955 1966
f 1966 1955 1967
f 1955 1944 1967
f 1967 1944 1956
f 1956 1957 1968
f 1968 1957 1969
f 1957 1958 1969
f 1969 1958 1970
f 1958 1959 1970
f 1970 1959 1971
f 1959 1960 1971
f 1971 1960 1972
f 1960 1961 1972
f 1972 1961 1973
f 1961 1962 1973
f 1973 1962 1974
f 1962 1963 1974
f 1974 1963 1975
f 1963 1964 1975
f 1975 1964 1976
f 1964 1965 1976
f 1976 1965 1977
f 1965 1966 1977
f 1977 1966 1978
f 1966 1967 1978
f 1978 1967 1979
f 1967 1956 1979
f 1979 1956 1968
f 1968 1969 1980
f 1980 1969 1981
f 1969 1970 1981
f 1981 1970 1982
f 1970 1971 1982
f 1982 1971 1983
f 1971 1972 1983
f 1983 1972 1984
f 1972 1973 1984
f 1984 1973 1985
f 1973 1974 1985
f 1985 1974 1986
f 1974 1975 1986
f 1986 1975 1987
f 1975 1976 1987
f 1987 1976 1988
f 1976 1977 1988
f 1988 1977 1989
f 1977 1978 1989
f 1989 1978 1990
f 1978 1979 1990
f 1990 1979 1991
f 1979 1968 1991
f 1991 1968 1980
f 1980 1981 1992
f 1992 1981 1993
f 1981 1982 1993
f 1993 1982 1994
f 1982 1983 1994
f 1994 1983 1995
f 1983 1984 1995
f 1995 1984 1996
f 1984 1985 1996
f 1996 1985 1997
f 1985 1986 1997
f 1997 1986 1998
f 1986 1987 1998
f 1998 1987 1999
f 1987 1988 1999
f 1999 1988 2000
f 1988 1989 2000
f 2000 1989 2001
f 1989 1990 2001
f 2001 1990 2002
f 1990 1991 2002
f 2002 1991 2003
f 1991 1980 2003
f 2003 1980 1992
f 1992 1993 2004
f 2004 1993 2005
f 1993 1994 2005
f 2005 1994 2006
f 1994 1995 2006
f 2006 1995 2007
f 1995 1996 2007
f 2007 1996 2008
f 1996 1997 2008
f 2008 1997 2009
f 1997 1998 2009
f 2009 1998 2010
f 1998 1999 2010
f 2010 1999 2011
f 1999 2000 2011
f 2011 2000 2012
f 2000 2001 2012
f 2012 2001 2013
f 2001 2002 2013
f 2013 2002 2014
f 2002 2003 2014
f 2014 2003 2015
f 2003 1992 2015
f 2015 1992 2004
f 2004 2005 2016
f 2016 2005 2017
f 2005 2006 2017
f 2017 2006 2018
f 2006 2007 2018
f 2018 2007 2019
f 2007 2008 2019
f 2019 2008 2020
f 2008 2009 2020
f 2020 2009 2021
f 2009 2010 2021
f 2021 2010 2022
f 2010 2011 2022
f 2022 2011 2023
f 2011 2012 2023
f 2023 2012 2024
f 2012 2013 2024
f 2024 2013 2025
f 2013 2014 2025
f 2025 2014 2026
f 2014 2015 2026
f 2026 2015 2027
f 2015 2004 2027
f 2027 2004 2016
f 2016 2017 2028
f 2028 2017 2029
f 2017 2018 2029
f 2029 2018 2030
f 2018 2019 2030
f 2030 2019 2031
f 2019 2020 2031
f 2031 2020 2032
f 2020 2021 2032
f 2032 2021 2033
f 2021 2022 2033
f 2033 2022 2034
f 2022 2023 2034
f 2034 2023 2035
f 2023 2024 2035
f 2035 2024 2036
f 2024 2025 2036
f 2036 2025 2037
f 2025 2026 2037
f 2037 2026 2038
f 2026 2027 2038
f 2038 2027 2039
f 2027 2016 2039
f 2039 2016 2028
f 2028 2029 2040
f 2040 2029 2041
f 2029 2030 2041
f 2041 2030 2042
f 2030 2031 2042
f 2042 2031 2043
f 2031 2032 2043
f 2043 2032 2044
f 2032 2033 2044
f 2044 2033 2045
f 2033 2034 2045
f 2045 2034 2046
f 2034 2035 2046
f 2046 2035 2047
f 2035 2036 2047
f 2047 2036 2048
f 2036 2037 2048
f 2048 2037 2049
f 2037 2038 2049
f 2049 2038 2050
f 2038 2039 2050
f 2050 2039 2051
f 2039 2028 2051
f 2051 2028 2040
f 2040 2041 2052
f 2052 2041 2053
f 2041 2042 2053
f 2053 2042 2054
f 2042 2043 2054
f 2054 2043 2055
f 2043 2044 2055
f 2055 2044 2056
f 2044 2045 2056
f 2056 2045 2057
f 2045 2046 2057
f 2057 2046 2058
f 2046 2047 2058
f 2058 2047 2059
f 2047 2048 2059
f 2059 2048 2060
f 2048 2049 2060
f 2060 2049 2061
f 2049 2050 2061
f 2061 2050 2062
f 2050 2051 2062
f 2062 2051 2063
f 2051 2040 2063
f 2063 2040 2052
f 2052 2053 2064
f 2064 2053 2065
f 2053 2054 2065
f 2065 2054 2066
f 2054 2055 2066
f 2066 2055 2067
f 2055 2056 2067
f 2067 2056 2068
f 2056 2057 2068
f 2068 2057 2069
f 2057 2058 2069
f 2069 2058 2070
f 2058 2059 2070
f 2070 2059 2071
f 2059 2060 2071
f 2071 2060 2072
f 2060 2061 2072
f 2072 2061 2073
f 2061 2062 2073
f 2073 2062 2074
f 2062 2063 2074
f 2074 2063 2075
f 2063 2052 2075
f 2075 2052 2064
f 2064 2065 2076
f 2076 2065 2077
f 2065 2066 2077
f 2077 2066 2078
f 2066 2067 2078
f 2078 2067 2079
f 2067 2068 2079
f 2079 2068 2080
f 2068 2069 2080
f 2080 2069 2081
f 2069 2070 2081
f 2081 2070 2082
f 2070 2071 2082
f 2082 2071 2083
f 2071 2072 2083
f 2083 2072 2084
f 2072 2073 2084
f 2084 2073 2085
f 2073 2074 2085
f 2085 2074 2086
f 2074 2075 2086
f 2086 2075 2087
f 2075 2064 2087
f 2087 2064 2076
f 2076 2077 2088
f 2088 2077 2089
f 2077 2078 2089
f 2089 2078 2090
f 2078 2079 2090
f 2090 2079 2091
f 2079 2080 2091
f 2091 2080 2092
f 2080 2081 2092
f 2092 2081 2093
f 2081 2082 2093
f 2093 2082 2094
f 2082 2083 2094
f 2094 2083 2095
f 2083 2084 2095
f 2095 2084 2096
f 2084 2085 2096
f 2096 2085 2097
f 2085 2086 2097
f 2097 2086 2098
f 2086 2087 2098
f 2098 2087 2099
f 2087 2076 2099
f 2099 2076 2088
f 2088 2089 2100
f 2100 2089 2101
f 2089 2090 2101
f 2101 2090 2102
f 2090 2091 2102
f 2102 2091 2103
f 2091 2092 2103
f 2103 2092 2104
f 2092 2093 2104
f 2104 2093 2105
f 2093 2094 2105
f 2105 2094 2106
f 2094 2095 2106
f 2106 2095 2107
f 2095 2096 2107
f 2107 2096 2108
f 2096 2097 2108
f 2108 2097 2109
f 2097 2098 2109
f 2109 2098 2110
f 2098 2099 2110
f 2110 2099 2111
f 2099 2088 2111
f 2111 2088 2100
f 2100 2101 2112
f 2112 2101 2113
f 2101 2102 2113
f 2113 2102 2114
f 2102 2103 2114
f 2114 2103 2115
f 2103 2104 2115
f 2115 2104 2116
f 2104 2105 2116
f 2116 2105 2117
f 2105 2106 2117
f 2117 2106 2118
f 2106 2107 2118
f 2118 2107 2119
f 2107 2108 2119
f 2119 2108 2120
f 2108 2109 2120
f 2120 2109 2121
f 2109 2110 2121
f 2121 2110 2122
f 2110 2111 2122
f 2122 2111 2123
f 2111 2100 2123
f 2123 2100 2112
f 2112 2113 2124
f 2124 2113 2125
f 2113 2114 2125
f 2125 2114 2126
f 2114 2115 2126
f 2126 2115 2127
f 2115 2116 2127
f 2127 2116 2128
f 2116 2117 2128
f 2128 2117 2129
f 2117 2118 2129
f 2129 2118 2130
f 2118 2119 2130
f 2130 2119 2131
f 2119 2120 2131
f 2131 2120 2132
f 2120 2121 2132
f 2132 2121 2133
f 2121 2122 2133
f 2133 2122 2134
f 2122 2123 2134
f 2134 2123 2135
f 2123 2112 2135
f 2135 2112 2124
f 2124 2125 2136
f 2136 2125 2137
f 2125 2126 2137
f 2137 2126 2138
f 2126 2127 2138
f 2138 2127 2139
f 2127 2128 2139
f 2139 2128 2140
f 2128 2129 2140
f 2140 2129 2141
f 2129 2130 2141
f 2141 2130 2142
f 2130 2131 2142
f 2142 2131 2143
f 2131 2132 2143
f 2143 2132 2144
f 2132 2133 2144
f 2144 2133 2145
f 2133 2134 2145
f 2145 2134 2146
f 2134 2135 2146
f 2146 2135 2147
f 2135 2124 2147
f 2147 2124 2136
f 2136 2137 2148
f 2148 2137 2149
f 2137 2138 2149
f 2149 2138 2150
f 2138 2139 2150
f 2150 2139 2151
f 2139 2140 2151
f 2151 2140 2152
f 2140 2141 2152
f 2152 2141 2153
f 2141 2142 2153
f 2153 2142 2154
f 2142 2143 2154
f 2154 2143 2155
f 2143 2144 2155
f 2155 2144 2156
f 2144 2145 2156
f 2156 2145 2157
f 2145 2146 2157
f 2157 2146 2158
f 2146 2147 2158
f 2158 2147 2159
f 2147 2136 2159
f 2159 2136 2148
f 2148 2149 2160
f 2160 2149 2161
f 2149 2150 2161
f 2161 2150 2162
f 2150 2151 2162
f 2162 2151 2163
f 2151 2152 2163
f 2163 2152 2164
f 2152 2153 2164
f 2164 2153 2165
f 2153 2154 2165
f 2165 2154 2166
f 2154 2155 2166
f 2166 2155 2167
f 2155 2156 2167
f 2167 2156 2168
f 2156 2157 2168
f 2168 2157 2169
f 2157 2158 2169
f 2169 2158 2170
f 2158 2159 2170
f 2170 2159 2171
f 2159 2148 2171
f 2171 2148 2160
f 2160 2161 2172
f 2172 2161 2173
f 2161 2162 2173
f 2173 2162 2174
f 2162 2163 2174
f 2174 2163 2175
f 2163 2164 2175
f 2175 2164 2176
f 2164 2165 2176
f 2176 2165 2177
f 2165 2166 2177
f 2177 2166 2178
f 2166 2167 2178
f 2178 2167 2179
f 2167 2168 2179
f 2179 2168 2180
f 2168 2169 2180
f 2180 2169 2181
f 2169 2170 2181
f 2181 2170 2182
f 2170 2171 2182
f 2182 2171 2183
f 2171 2160 2183
f 2183 2160 2172
f 2172 2173 2184
f 2184 2173 2185
f 2173 2174 2185
f 2185 2174 2186
f 2174 2175 2186
f 2186 2175 2187
f 2175 2176 2187
f 2187 2176 2188
f 2176 2177 2188
f 2188 2177 2189
f 2177 2178 2189
f 2189 2178 2190
f 2178 2179 2190
f 2190 2179 2191
f 2179 2180 2191
f 2191 2180 2192
f 2180 2181 2192
f 2192 2181 2193
f 2181 2182 2193
f 2193 2182 2194
f 2182 2183 2194
f 2194 2183 2195
f 2183 2172 2195
f 2195 2172 2184
f 2184 2185 2196
f 2196 2185 2197
f 2185 2186 2197
f 2197 2186 2198
f 2186 2187 2198
f 2198 2187 2199
f 2187 2188 2199
f 2199 2188 2200
f 2188 2189 2200
f 2200 2189 2201
f 2189 2190 2201
f 2201 2190 2202
f 2190 2191 2202
f 2202 2191 2203
f 2191 2192 2203
f 2203 2192 2204
f 2192 2193 2204
f 2204 2193 2205
f 2193 2194 2205
f 2205 2194 2206
f 2194 2195 2206
f 2206 2195 2207
f 2195 2184 2207
f 2207 2184 2196
f 2196 2197 2208
f 2208 2197 2209
f 2197 2198 2209
f 2209 2198 2210
f 2198 2199 2210
f 2210 2199 2211
f 2199 2200 2211
f 2211 2200 2212
f 2200 2201 2212
f 2212 2201 2213
f 2201 2202 2213
f 2213 2202 2214
f 2202 2203 2214
f 2214 2203 2215
f 2203 2204 2215
f 2215 2204 2216
f 2204 2205 2216
f 2216 2205 2217
f 2205 2206 2217
f 2217 2206 2218
f 2206 2207 2218
f 2218 2207 2219
f 2207 2196 2219
f 2219 2196 2208
f 2208 2209 2220
f 2220 2209 2221
f 2209 2210 2221
f 2221 2210 2222
f 2210 2211 2222
f 2222 2211 2223
f 2211 2212 2223
f 2223 2212 2224
f 2212 2213 2224
f 2224 2213 2225
f 2213 2214 2225
f 2225 2214 2226
f 2214 2215 2226
f 2226 2215 2227
f 2215 2216 2227
f 2227 2216 2228
f 2216 2217 2228
f 2228 2217 2229
f 2217 2218 2229
f 2229 2218 2230
f 2218 2219 2230
f 2230 2219 2231
f 2219 2208 2231
f 2231 2208 2220
f 2220 2221 2232
f 2232 2221 2233
f 2221 2222 2233
f 2233 2222 2234
f 2222 2223 2234
f 2234 2223 2235
f 2223 2224 2235
f 2235 2224 2236
f 2224 2225 2236
f 2236 2225 2237
f 2225 2226 2237
f 2237 2226 2238
f 2226 2227 2238
f 2238 2227 2239
f 2227 2228 2239
f 2239 2228 2240
f 2228 2229 2240
f 2240 2229 2241
f 2229 2230 2241
f 2241 2230 2242
f 2230 2231 2242
f 2242 2231 2243
f 2231 2220 2243
f 2243 2220 2232
f 2232 2233 2244
f 2244 2233 2245
f 2233 2234 2245
f 2245 2234 2246
f 2234 2235 2246
f 2246 2235 2247
f 2235 2236 2247
f 2247 2236 2248
f 2236 2237 2248
f 2248 2237 2249
f 2237 2238 2249
f 2249 2238 2250
f 2238 2239 2250
f 2250 2239 2251
f 2239 2240 2251
f 2251 2240 2252
f 2240 2241 2252
f 2252 2241 2253
f 2241 2242 2253
f 2253 2242 2254
f 2242 2243 2254
f 2254 2243 2255
f 2243 2232 2255
f 2255 2232 2244
f 2244 2245 2256
f 2256 2245 2257
f 2245 2246 2257
f 2257 2246 2258
f 2246 2247 2258
f 2258 2247 2259
f 2247 2248 2259
f 2259 2248 2260
f 2248 2249 2260
f 2260 2249 2261
f 2249 2250 2261
f 2261 2250 2262
f 2250 2251 2262
f 2262 2251 2263
f 2251 2252 2263
f 2263 2252 2264
f 2252 2253 2264
f 2264 2253 2265
f 2253 2254 2265
f 2265 2254 2266
f 2254 2255 2266
f 2266 2255 2267
f 2255 2244 2267
f 2267 2244 2256
f 2256 2257 2268
f 2268 2257 2269
f 2257 2258 2269
f 2269 2258 2270
f 2258 2259 2270
f 2270 2259 2271
f 2259 2260 2271
f 2271 2260 2272
f 2260 2261 2272
f 2272 2261 2273
f 2261 2262 2273
f 2273 2262 2274
f 2262 2263 2274
f 2274 2263 2275
f 2263 2264 2275
f 2275 2264 2276
f 2264 2265 2276
f 2276 2265 2277
f 2265 2266 2277
f 2277 2266 2278
f 2266 2267 2278
f 2278 2267 2279
f 2267 2256 2279
f 2279 2256 2268
f 2268 2269 2280
f 2280 2269 2281
f 2269 2270 2281
f 2281 2270 2282
f 2270 2271 2282
f 2282 2271 2283
f 2271 2272 2283
f 2283 2272 2284
f 2272 2273 2284
f 2284 2273 2285
f 2273 2274 2285
f 2285 2274 2286
f 2274 2275 2286
f 2286 2275 2287
f 2275 2276 2287
f 2287 2276 2288
f 2276 2277 2288
f 2288 2277 2289
f 2277 2278 2289
f 2289 2278 2290
f 2278 2279 2290
f 2290 2279 2291
f 2279 2268 2291
f 2291 2268 2280
f 2280 2281 2292
f 2292 2281 2293
f 2281 2282 2293
f 2293 2282 2294
f 2282 2283 2294
f 2294 2283 2295
f 2283 2284 2295
f 2295 2284 2296
f 2284 2285 2296
f 2296 2285 2297
f 2285 2286 2297
f 2297 2286 2298
f 2286 2287 2298
f 2298 2287 2299
f 2287 2288 2299
f 2299 2288 2300
f 2288 2289 2300
f 2300 2289 2301
f 2289 2290 2301
f 2301 2290 2302
f 2290 2291 2302
f 2302 2291 2303
f 2291 2280 2303
f 2303 2280 2292
f 2292 2293 2304
f 2304 2293 2305
f 2293 2294 2305
f 2305 2294 2306
f 2294 2295 2306
f 2306 2295 2307
f 2295 2296 2307
f 2307 2296 2308
f 2296 2297 2308
f 2308 2297 2309
f 2297 2298 2309
f 2309 2298 2310
f 2298 2299 2310
f 2310 2299 2311
f 2299 2300 2311
f 2311 2300 2312
f 2300 2301 2312
f 2312 2301 2313
f 2301 2302 2313
f 2313 2302 2314
f 2302 2303 2314
f 2314 2303 2315
f 2303 2292 2315
f 2315 2292 2304
f 2304 2305 2316
f 2316 2305 2317
f 2305 2306 2317
f 2317 2306 2318
f 2306 2307 2318
f 2318 2307 2319
f 2307 2308 2319
f 2319 2308 2320
f 2308 2309 2320
f 2320 2309 2321
f 2309 2310 2321
f 2321 2310 2322
f 2310 2311 2322
f 2322 2311 2323
f 2311 2312 2323
f 2323 2312 2324
f 2312 2313 2324
f 2324 2313 2325
f 2313 2314 2325
f 2325 2314 2326
f 2314 2315 2326
f 2326 2315 2327
f 2315 2304 2327
f 2327 2304 2316
f 2316 2317 2328
f 2328 2317 2329
f 2317 2318 2329
f 2329 2318 2330
f 2318 2319 2330
f 2330 2319 2331
f 2319 2320 2331
f 2331 2320 2332
f 2320 2321 2332
f 2332 2321 2333
f 2321 2322 2333
f 2333 2322 2334
f 2322 2323 2334
f 2334 2323 2335
f 2323 2324 2335
f 2335 2324 2336
f 2324 2325 2336
f 2336 2325 2337
f 2325 2326 2337
f 2337 2326 2338
f 2326 2327 2338
f 2338 2327 2339
f 2327 2316 2339
f 2339 2316 2328
f 2328 2329 2340
f 2340 2329 2341
f 2329 2330 2341
f 2341 2330 2342
f 2330 2331 2342
f 2342 2331 2343
f 2331 2332 2343
f 2343 2332 2344
f 2332 2333 2344
f 2344 2333 2345
f 2333 2334 2345
f 2345 2334 2346
f 2334 2335 2346
f 2346 2335 2347
f 2335 2336 2347
f 2347 2336 2348
f 2336 2337 2348
f 2348 2337 2349
f 2337 2338 2349
f 2349 2338 2350
f 2338 2339 2350
f 2350 2339 2351
f 2339 2328 2351
f 2351 2328 2340
f 2340 2341 2352
f 2352 2341 2353
f 2341 2342 2353
f 2353 2342 2354
f 2342 2343 2354
f 2354 2343 2355
f 2343 2344 2355
f 2355 2344 2356
f 2344 2345 2356
f 2356 2345 2357
f 2345 2346 2357
f 2357 2346 2358
f 2346 2347 2358
f 2358 2347 2359
f 2347 2348 2359
f 2359 2348 2360
f 2348 2349 2360
f 2360 2349 2361
f 2349 2350 2361
f 2361 2350 2362
f 2350 2351 2362
f 2362 2351 2363
f 2351 2340 2363
f 2363 2340 2352
f 2352 2353 2364
f 2364 2353 2365
f 2353 2354 2365
f 2365 2354 2366
f 2354 2355 2366
f 2366 2355 2367
f 2355 2356 2367
f 2367 2356 2368
f 2356 2357 2368
f 2368 2357 2369
f 2357 2358 2369
f 2369 2358 2370
f 2358 2359 2370
f 2370 2359 2371
f 2359 2360 2371
f 2371 2360 2372
f 2360 2361 2372
f 2372 2361 2373
f 2361 2362 2373
f 2373 2362 2374
f 2362 2363 2374
f 2374 2363 2375
f 2363 2352 2375
f 2375 2352 2364
f 2364 2365 2376
f 2376 2365 2377
f 2365 2366 2377
f 2377 2366 2378
f 2366 2367 2378
f 2378 2367 2379
f 2367 2368 2379
f 2379 2368 2380
f 2368 2369 2380
f 2380 2369 2381
f 2369 2370 2381
f 2381 2370 2382
f 2370 2371 2382
f 2382 2371 2383
f 2371 2372 2383
f 2383 2372 2384
f 2372 2373 2384
f 2384 2373 2385
f 2373 2374 2385
f 2385 2374 2386
f 2374 2375 2386
f 2386 2375 2387
f 2375 2364 2387
f 2387 2364 2376
f 2376 2377 2388
f 2388 2377 2389
f 2377 2378 2389
f 2389 2378 2390
f 2378 2379 2390
f 2390 2379 2391
f 2379 2380 2391
f 2391 2380 2392
f 2380 2381 2392
f 2392 2381 2393
f 2381 2382 2393
f 2393 2382 2394
f 2382 2383 2394
f 2394 2383 2395
f 2383 2384 2395
f 2395 2384 2396
f 2384 2385 2396
f 2396 2385 2397
f 2385 2386 2397
f 2397 2386 2398
f 2386 2387 2398
f 2398 2387 2399
f 2387 2376 2399
f 2399 2376 2388
f 2388 2389 2400
f 2400 2389 2401
f 2389 2390 2401
f 2401 2390 2402
f 2390 2391 2402
f 2402 2391 2403
f 2391 2392 2403
f 2403 2392 2404
f 2392 2393 2404
f 2404 2393 2405
f 2393 2394 2405
f 2405 2394 2406
f 2394 2395 2406
f 2406 2395 2407
f 2395 2396 2407
f 2407 2396 2408
f 2396 2397 2408
f 2408 2397 2409
f 2397 2398 2409
f 2409 2398 2410
f 2398 2399 2410
f 2410 2399 2411
f 2399 2388 2411
f 2411 2388 2400
f 2400 2401 2412
f 2412 2401 2413
f 2401 2402 2413
f 2413 2402 2414
f 2402 2403 2414
f 2414 2403 2415
f 2403 2404 2415
f 2415 2404 2416
f 2404 2405 2416
f 2416 2405 2417
f 2405 2406 2417
f 2417 2406 2418
f 2406 2407 2418
f 2418 2407 2419
f 2407 2408 2419
f 2419 2408 2420
f 2408 2409 2420
f 2420 2409 2421
f 2409 2410 2421
f 2421 2410 2422
f 2410 2411 2422
f 2422 2411 2423
f 2411 2400 2423
f 2423 2400 2412
f 2412 2413 2424
f 2424 2413 2425
f 2413 2414 2425
f 2425 2414 2426
f 2414 2415 2426
f 2426 2415 2427
f 2415 2416 2427
f 2427 2416 2428
f 2416 2417 2428
f 2428 2417 2429
f 2417 2418 2429
f 2429 2418 2430
f 2418 2419 2430
f 2430 2419 2431
f 2419 2420 2431
f 2431 2420 2432
f 2420 2421 2432
f 2432 2421 2433
f 2421 2422 2433
f 2433 2422 2434
f 2422 2423 2434
f 2434 2423 2435
f 2423 2412 2435
f 2435 2412 2424
f 2424 2425 2436
f 2436 2425 2437
f 2425 2426 2437
f 2437 2426 2438
f 2426 2427 2438
f 2438 2427 2439
f 2427 2428 2439
f 2439 2428 2440
f 2428 2429 2440
f 2440 2429 2441
f 2429 2430 2441
f 2441 2430 2442
f 2430 2431 2442
f 2442 2431 2443
f 2431 2432 2443
f 2443 2432 2444
f 2432 2433 2444
f 2444 2433 2445
f 2433 2434 2445
f 2445 2434 2446
f 2434 2435 2446
f 2446 2435 2447
f 2435 2424 2447
f 2447 2424 2436
f 2436 2437 2448
f 2448 2437 2449
f 2437 2438 2449
f 2449 2438 2450
f 2438 2439 2450
f 2450 2439 2451
f 2439 2440 2451
f 2451 2440 2452
f 2440 2441 2452
f 2452 2441 2453
f 2441 2442 2453
f 2453 2442 2454
f 2442 2443 2454
f 2454 2443 2455
f 2443 2444 2455
f 2455 2444 2456
f 2444 2445 2456
f 2456 2445 2457
f 2445 2446 2457
f 2457 2446 2458
f 2446 2447 2458
f 2458 2447 2459
f 2447 2436 2459
f 2459 2436 2448
f 2448 2449 2460
f 2460 2449 2461
f 2449 2450 2461
f 2461 2450 2462
f 2450 2451 2462
f 2462 2451 2463
f 2451 2452 2463
f 2463 2452 2464
f 2452 2453 2464
f 2464 2453 2465
f 2453 2454 2465
f 2465 2454 2466
f 2454 2455 2466
f 2466 2455 2467
f 2455 2456 2467
f 2467 2456 2468
f 2456 2457 2468
f 2468 2457 2469
f 2457 2458 2469
f 2469 2458 2470
f 2458 2459 2470
f 2470 2459 2471
f 2459 2448 2471
f 2471 2448 2460
f 2460 2461 2472
f 2472 2461 2473
f 2461 2462 2473
f 2473 2462 2474
f 2462 2463 2474
f 2474 2463 2475
f 2463 2464 2475
f 2475 2464 2476
f 2464 2465 2476
f 2476 2465 2477
f 2465 2466 2477
f 2477 2466 2478
f 2466 2467 2478
f 2478 2467 2479
f 2467 2468 2479
f 2479 2468 2480
f 2468 2469 2480
f 2480 2469 2481
f 2469 2470 2481
f 2481 2470 2482
f 2470 2471 2482
f 2482 2471 2483
f 2471 2460 2483
f 2483 2460 2472
f 2472 2473 2484
f 2484 2473 2485
f 2473 2474 2485
f 2485 2474 2486
f 2474 2475 2486
f 2486 2475 2487
f 2475 2476 2487
f 2487 2476 2488
f 2476 2477 2488
f 2488 2477 2489
f 2477 2478 2489
f 2489 2478 2490
f 2478 2479 2490
f 2490 2479 2491
f 2479 2480 2491
f 2491 2480 2492
f 2480 2481 2492
f 2492 2481 2493
f 2481 2482 2493
f 2493 2482 2494
f 2482 2483 2494
f 2494 2483 2495
f 2483 2472 2495
f 2495 2472 2484
f 2484 2485 2496
f 2496 2485 2497
f 2485 2486 2497
f 2497 2486 2498
f 2486 2487 2498
f 2498 2487 2499
f 2487 2488 2499
f 2499 2488 2500
f 2488 2489 2500
f 2500 2489 2501
f 2489 2490 2501
f 2501 2490 2502
f 2490 2491 2502
f 2502 2491 2503
f 2491 2492 2503
f 2503 2492 2504
f 2492 2493 2504
f 2504 2493 2505
f 2493 2494 2505
f 2505 2494 2506
f 2494 2495 2506
f 2506 2495 2507
f 2495 2484 2507
f 2507 2484 2496
f 2496 2497 2508
f 2508 2497 2509
f 2497 2498 2509
f 2509 2498 2510
f 2498 2499 2510
f 2510 2499 2511
f 2499 2500 2511
f 2511 2500 2512
f 2500 2501 2512
f 2512 2501 2513
f 2501 2502 2513
f 2513 2502 2514
f 2502 2503 2514
f 2514 2503 2515
f 2503 2504 2515
f 2515 2504 2516
f 2504 2505 2516
f 2516 2505 2517
f 2505 2506 2517
f 2517 2506 2518
f 2506 2507 2518
f 2518 2507 2519
f 2507 2496 2519
f 2519 2496 2508
f 2508 2509 2520
f 2520 2509 2521
f 2509 2510 2521
f 2521 2510 2522
f 2510 2511 2522
f 2522 2511 2523
f 2511 2512 2523
f 2523 2512 2524
f 2512 2513 2524
f 2524 2513 2525
f 2513 2514 2525
f 2525 2514 2526
f 2514 2515 2526
f 2526 2515 2527
f 2515 2516 2527
f 2527 2516 2528
f 2516 2517 2528
f 2528 2517 2529
f 2517 2518 2529
f 2529 2518 2530
f 2518 2519 2530
f 2530 2519 2531
f 2519 2508 2531
f 2531 2508 2520
f 2520 2521 2532
f 2532 2521 2533
f 2521 2522 2533
f 2533 2522 2534
f 2522 2523 2534
f 2534 2523 2535
f 2523 2524 2535
f 2535 2524 2536
f 2524 2525 2536
f 2536 2525 2537
f 2525 2526 2537
f 2537 2526 2538
f 2526 2527 2538
f 2538 2527 2539
f 2527 2528 2539
f 2539 2528 2540
f 2528 2529 2540
f 2540 2529 2541
f 2529 2530 2541
f 2541 2530 2542
f 2530 2531 2542
f 2542 2531 2543
f 2531 2520 2543
f 2543 2520 2532
f 2532 2533 2544
f 2544 2533 2545
f 2533 2534 2545
f 2545 2534 2546
f 2534 2535 2546
f 2546 2535 2547
f 2535 2536 2547
f 2547 2536 2548
f 2536 2537 2548
f 2548 2537 2549
f 2537 2538 2549
f 2549 2538 2550
f 2538 2539 2550
f 2550 2539 2551
f 2539 2540 2551
f 2551 2540 2552
f 2540 2541 2552
f 2552 2541 2553
f 2541 2542 2553
f 2553 2542 2554
f 2542 2543 2554
f 2554 2543 2555
f 2543 2532 2555
f 2555 2532 2544
f 2544 2545 2556
f 2556 2545 2557
f 2545 2546 2557
f 2557 2546 2558
f 2546 2547 2558
f 2558 2547 2559
f 2547 2548 2559
f 2559 2548 2560
f 2548 2549 2560
f 2560 2549 2561
f 2549 2550 2561
f 2561 2550 2562
f 2550 2551 2562
f 2562 2551 2563
f 2551 2552 2563
f 2563 2552 2564
f 2552 2553 2564
f 2564 2553 2565
f 2553 2554 2565
f 2565 2554 2566
f 2554 2555 2566
f 2566 2555 2567
f 2555 2544 2567
f 2567 2544 2556
f 2556 2557 2568
f 2568 2557 2569
f 2557 2558 2569
f 2569 2558 2570
f 2558 2559 2570
f 2570 2559 2571
f 2559 2560 2571
f 2571 2560 2572
f 2560 2561 2572
f 2572 2561 2573
f 2561 2562 2573
f 2573 2562 2574
f 2562 2563 2574
f 2574 2563 2575
f 2563 2564 2575
f 2575 2564 2576
f 2564 2565 2576
f 2576 2565 2577
f 2565 2566 2577
f 2577 2566 2578
f 2566 2567 2578
f 2578 2567 2579
f 2567 2556 2579
f 2579 2556 2568
f 2568 2569 2580
f 2580 2569 2581
f 2569 2570 2581
f 2581 2570 2582
f 2570 2571 2582
f 2582 2571 2583
f 2571 2572 2583
f 2583 2572 2584
f 2572 2573 2584
f 2584 2573 2585
f 2573 2574 2585
f 2585 2574 2586
f 2574 2575 2586
f 2586 2575 2587
f 2575 2576 2587
f 2587 2576 2588
f 2576 2577 2588
f 2588 2577 2589
f 2577 2578 2589
f 2589 2578 2590
f 2578 2579 2590
f 2590 2579 2591
f 2579 2568 2591
f 2591 2568 2580
f 2580 2581 2592
f 2592 2581 2593
f 2581 2582 2593
f 2593 2582 2594
f 2582 2583 2594
f 2594 2583 2595
f 2583 2584 2595
f 2595 2584 2596
f 2584 2585 2596
f 2596 2585 2597
f 2585 2586 2597
f 2597 2586 2598
f 2586 2587 2598
f 2598 2587 2599
f 2587 2588 2599
f 2599 2588 2600
f 2588 2589 2600
f 2600 2589 2601
f 2589 2590 2601
f 2601 2590 2602
f 2590 2591 2602
f 2602 2591 2603
f 2591 2580 2603
f 2603 2580 2592
f 2592 2593 2604
f 2604 2593 2605
f 2593 2594 2605
f 2605 2594 2606
f 2594 2595 2606
f 2606 2595 2607
f 2595 2596 2607
f 2607 2596 2608
f 2596 2597 2608
f 2608 2597 2609
f 2597 2598 2609
f 2609 2598 2610
f 2598 2599 2610
f 2610 2599 2611
f 2599 2600 2611
f 2611 2600 2612
f 2600 2601 2612
f 2612 2601 2613
f 2601 2602 2613
f 2613 2602 2614
f 2602 2603 2614
f 2614 2603 2615
f 2603 2592 2615
f 2615 2592 2604
f 2604 2605 2616
f 2616 2605 2617
f 2605 2606 2617
f 2617 2606 2618
f 2606 2607 2618
f 2618 2607 2619
f 2607 2608 2619
f 2619 2608 2620
f 2608 2609 2620
f 2620 2609 2621
f 2609 2610 2621
f 2621 2610 2622
f 2610 2611 2622
f 2622 2611 2623
f 2611 2612 2623
f 2623 2612 2624
f 2612 2613 2624
f 2624 2613 2625
f 2613 2614 2625
f 2625 2614 2626
f 2614 2615 2626
f 2626 2615 2627
f 2615 2604 2627
f 2627 2604 2616
f 2616 2617 2628
f 2628 2617 2629
f 2617 2618 2629
f 2629 2618 2630
f 2618 2619 2630
f 2630 2619 2631
f 2619 2620 2631
f 2631 2620 2632
f 2620 2621 2632
f 2632 2621 2633
f 2621 2622 2633
f 2633 2622 2634
f 2622 2623 2634
f 2634 2623 2635
f 2623 2624 2635
f 2635 2624 2636
f 2624 2625 2636
f 2636 2625 2637
f 2625 2626 2637
f 2637 2626 2638
f 2626 2627 2638
f 2638 2627 2639
f 2627 2616 2639
f 2639 2616 2628
f 2628 2629 2640
f 2640 2629 2641
f 2629 2630 2641
f 2641 2630 2642
f 2630 2631 2642
f 2642 2631 2643
f 2631 2632 2643
f 2643 2632 2644
f 2632 2633 2644
f 2644 2633 2645
f 2633 2634 2645
f 2645 2634 2646
f 2634 2635 2646
f 2646 2635 2647
f 2635 2636 2647
f 2647 2636 2648
f 2636 2637 2648
f 2648 2637 2649
f 2637 2638 2649
f 2649 2638 2650
f 2638 2639 2650
f 2650 2639 2651
f 2639 2628 2651
f 2651 2628 2640
f 2640 2641 2652
f 2652 2641 2653
f 2641 2642 2653
f 2653 2642 2654
f 2642 2643 2654
f 2654 2643 2655
f 2643 2644 2655
f 2655 2644 2656
f 2644 2645 2656
f 2656 2645 2657
f 2645 2646 2657
f 2657 2646 2658
f 2646 2647 2658
f 2658 2647 2659
f 2647 2648 2659
f 2659 2648 2660
f 2648 2649 2660
f 2660 2649 2661
f 2649 2650 2661
f 2661 2650 2662
f 2650 2651 2662
f 2662 2651 2663
f 2651 2640 2663
f 2663 2640 2652
f 2652 2653 2664
f 2664 2653 2665
f 2653 2654 2665
f 2665 2654 2666
f 2654 2655 2666
f 2666 2655 2667
f 2655 2656 2667
f 2667 2656 2668
f 2656 2657 2668
f 2668 2657 2669
f 2657 2658 2669
f 2669 2658 2670
f 2658 2659 2670
f 2670 2659 2671
f 2659 2660 2671
f 2671 2660 2672
f 2660 2661 2672
f 2672 2661 2673
f 2661 2662 2673
f 2673 2662 2674
f 2662 2663 2674
f 2674 2663 2675
f 2663 2652 2675
f 2675 2652 2664
f 2664 2665 2676
f 2676 2665 2677
f 2665 2666 2677
f 2677 2666 2678
f 2666 2667 2678
f 2678 2667 2679
f 2667 2668 2679
f 2679 2668 2680
f 2668 2669 2680
f 2680 2669 2681
f 2669 2670 2681
f 2681 2670 2682
f 2670 2671 2682
f 2682 2671 2683
f 2671 2672 2683
f 2683 2672 2684
f 2672 2673 2684
f 2684 2673 2685
f 2673 2674 2685
f 2685 2674 2686
f 2674 2675 2686
f 2686 2675 2687
f 2675 2664 2687
f 2687 2664 2676
f 2676 2677 2688
f 2688 2677 2689
f 2677 2678 2689
f 2689 2678 2690
f 2678 2679 2690
f 2690 2679 2691
f 2679 2680 2691
f 2691 2680 2692
f 2680 2681 2692
f 2692 2681 2693
f 2681 2682 2693
f 2693 2682 2694
f 2682 2683 2694
f 2694 2683 2695
f 2683 2684 2695
f 2695 2684 2696
f 2684 2685 2696
f 2696 2685 2697
f 2685 2686 2697
f 2697 2686 2698
f 2686 2687 2698
f 2698 2687 2699
f 2687 2676 2699
f 2699 2676 2688
f 2688 2689 2700
f 2700 2689 2701
f 2689 2690 2701
f 2701 2690 2702
f 2690 2691 2702
f 2702 2691 2703
f 2691 2692 2703
f 2703 2692 2704
f 2692 2693 2704
f 2704 2693 2705
f 2693 2694 2705
f 2705 2694 2706
f 2694 2695 2706
f 2706 2695 2707
f 2695 2696 2707
f 2707 2696 2708
f 2696 2697 2708
f 2708 2697 2709
f 2697 2698 2709
f 2709 2698 2710
f 2698 2699 2710
f 2710 2699 2711
f 2699 2688 2711
f 2711 2688 2700
f 2700 2701 2712
f 2712 2701 2713
f 2701 2702 2713
f 2713 2702 2714
f 2702 2703 2714
f 2714 2703 2715
f 2703 2704 2715
f 2715 2704 2716
f 2704 2705 2716
f 2716 2705 2717
f 2705 2706 2717
f 2717 2706 2718
f 2706 2707 2718
f 2718 2707 2719
f 2707 2708 2719
f 2719 2708 2720
f 2708 2709 2720
f 2720 2709 2721
f 2709 2710 2721
f 2721 2710 2722
f 2710 2711 2722
f 2722 2711 2723
f 2711 2700 2723
f 2723 2700 2712
f 2712 2713 2724
f 2724 2713 2725
f 2713 2714 2725
f 2725 2714 2726
f 2714 2715 2726
f 2726 2715 2727
f 2715 2716 2727
f 2727 2716 2728
f 2716 2717 2728
f 2728 2717 2729
f 2717 2718 2729
f 2729 2718 2730
f 2718 2719 2730
f 2730 2719 2731
f 2719 2720 2731
f 2731 2720 2732
f 2720 2721 2732
f 2732 2721 2733
f 2721 2722 2733
f 2733 2722 2734
f 2722 2723 2734
f 2734 2723 2735
f 2723 2712 2735
f 2735 2712 2724
f 2724 2725 2736
f 2736 2725 2737
f 2725 2726 2737
f 2737 2726 2738
f 2726 2727 2738
f 2738 2727 2739
f 2727 2728 2739
f 2739 2728 2740
f 2728 2729 2740
f 2740 2729 2741
f 2729 2730 2741
f 2741 2730 2742
f 2730 2731 2742
f 2742 2731 2743
f 2731 2732 2743
f 2743 2732 2744
f 2732 2733 2744
f 2744 2733 2745
f 2733 2734 2745
f 2745 2734 2746
f 2734 2735 2746
f 2746 2735 2747
f 2735 2724 2747
f 2747 2724 2736
f 2736 2737 2748
f 2748 2737 2749
f 2737 2738 2749
f 2749 2738 2750
f 2738 2739 2750
f 2750 2739 2751
f 2739 2740 2751
f 2751 2740 2752
f 2740 2741 2752
f 2752 2741 2753
f 2741 2742 2753
f 2753 2742 2754
f 2742 2743 2754
f 2754 2743 2755
f 2743 2744 2755
f 2755 2744 2756
f 2744 2745 2756
f 2756 2745 2757
f 2745 2746 2757
f 2757 2746 2758
f 2746 2747 2758
f 2758 2747 2759
f 2747 2736 2759
f 2759 2736 2748
f 2748 2749 2760
f 2760 2749 2761
f 2749 2750 2761
f 2761 2750 2762
f 2750 2751 2762
f 2762 2751 2763
f 2751 2752 2763
f 2763 2752 2764
f 2752 2753 2764
f 2764 2753 2765
f 2753 2754 2765
f 2765 2754 2766
f 2754 2755 2766
f 2766 2755 2767
f 2755 2756 2767
f 2767 2756 2768
f 2756 2757 2768
f 2768 2757 2769
f 2757 2758 2769
f 2769 2758 2770
f 2758 2759 2770
f 2770 2759 2771
f 2759 2748 2771
f 2771 2748 2760
f 2760 2761 2772
f 2772 2761 2773
f 2761 2762 2773
f 2773 2762 2774
f 2762 2763 2774
f 2774 2763 2775
f 2763 2764 2775
f 2775 2764 2776
f 2764 2765 2776
f 2776 2765 2777
f 2765 2766 2777
f 2777 2766 2778
f 2766 2767 2778
f 2778 2767 2779
f 2767 2768 2779
f 2779 2768 2780
f 2768 2769 2780
f 2780 2769 2781
f 2769 2770 2781
f 2781 2770 2782
f 2770 2771 2782
f 2782 2771 2783
f 2771 2760 2783
f 2783 2760 2772
f 2772 2773 2784
f 2784 2773 2785
f 2773 2774 2785
f 2785 2774 2786
f 2774 2775 2786
f 2786 2775 2787
f 2775 2776 2787
f 2787 2776 2788
f 2776 2777 2788
f 2788 2777 2789
f 2777 2778 2789
f 2789 2778 2790
f 2778 2779 2790
f 2790 2779 2791
f 2779 2780 2791
f 2791 2780 2792
f 2780 2781 2792
f 2792 2781 2793
f 2781 2782 2793
f 2793 2782 2794
f 2782 2783 2794
f 2794 2783 2795
f 2783 2772 2795
f 2795 2772 2784
f 2784 2785 2796
f 2796 2785 2797
f 2785 2786 2797
f 2797 2786 2798
f 2786 2787 2798
f 2798 2787 2799
f 2787 2788 2799
f 2799 2788 2800
f 2788 2789 2800
f 2800 2789 2801
f 2789 2790 2801
f 2801 2790 2802
f 2790 2791 2802
f 2802 2791 2803
f 2791 2792 2803
f 2803 2792 2804
f 2792 2793 2804
f 2804 2793 2805
f 2793 2794 2805
f 2805 2794 2806
f 2794 2795 2806
f 2806 2795 2807
f 2795 2784 2807
f 2807 2784 2796
f 2796 2797 2808
f 2808 2797 2809
f 2797 2798 2809
f 2809 2798 2810
f 2798 2799 2810
f 2810 2799 2811
f 2799 2800 2811
f 2811 2800 2812
f 2800 2801 2812
f 2812 2801 2813
f 2801 2802 2813
f 2813 2802 2814
f 2802 2803 2814
f 2814 2803 2815
f 2803 2804 2815
f 2815 2804 2816
f 2804 2805 2816
f 2816 2805 2817
f 2805 2806 2817
f 2817 2806 2818
f 2806 2807 2818
f 2818 2807 2819
f 2807 2796 2819
f 2819 2796 2808
f 2808 2809 2820
f 2820 2809 2821
f 2809 2810 2821
f 2821 2810 2822
f 2810 2811 2822
f 2822 2811 2823
f 2811 2812 2823
f 2823 2812 2824
f 2812 2813 2824
f 2824 2813 2825
f 2813 2814 2825
f 2825 2814 2826
f 2814 2815 2826
f 2826 2815 2827
f 2815 2816 2827
f 2827 2816 2828
f 2816 2817 2828
f 2828 2817 2829
f 2817 2818 2829
f 2829 2818 2830
f 2818 2819 2830
f 2830 2819 2831
f 2819 2808 2831
f 2831 2808 2820
f 2820 2821 2832
f 2832 2821 2833
f 2821 2822 2833
f 2833 2822 2834
f 2822 2823 2834
f 2834 2823 2835
f 2823 2824 2835
f 2835 2824 2836
f 2824 2825 2836
f 2836 2825 2837
f 2825 2826 2837
f 2837 2826 2838
f 2826 2827 2838
f 2838 2827 2839
f 2827 2828 2839
f 2839 2828 2840
f 2828 2829 2840
f 2840 2829 2841
f 2829 2830 2841
f 2841 2830 2842
f 2830 2831 2842
f 2842 2831 2843
f 2831 2820 2843
f 2843 2820 2832
f 2832 2833 2844
f 2844 2833 2845
f 2833 2834 2845
f 2845 2834 2846
f 2834 2835 2846
f 2846 2835 2847
f 2835 2836 2847
f 2847 2836 2848
f 2836 2837 2848
f 2848 2837 2849
f 2837 2838 2849
f 2849 2838 2850
f 2838 2839 2850
f 2850 2839 2851
f 2839 2840 2851
f 2851 2840 2852
f 2840 2841 2852
f 2852 2841 2853
f 2841 2842 2853
f 2853 2842 2854
f 2842 2843 2854
f 2854 2843 2855
f 2843 2832 2855
f 2855 2832 2844
f 2844 2845 2856
f 2856 2845 2857
f 2845 2846 2857
f 2857 2846 2858
f 2846 2847 2858
f 2858 2847 2859
f 2847 2848 2859
f 2859 2848 2860
f 2848 2849 2860
f 2860 2849 2861
f 2849 2850 2861
f 2861 2850 2862
f 2850 2851 2862
f 2862 2851 2863
f 2851 2852 2863
f 2863 2852 2864
f 2852 2853 2864
f 2864 2853 2865
f 2853 2854 2865
f 2865 2854 2866
f 2854 2855 2866
f 2866 2855 2867
f 2855 2844 2867
f 2867 2844 2856
f 2856 2857 2868
f 2868 2857 2869
f 2857 2858 2869
f 2869 2858 2870
f 2858 2859 2870
f 2870 2859 2871
f 2859 2860 2871
f 2871 2860 2872
f 2860 2861 2872
f 2872 2861 2873
f 2861 2862 2873
f 2873 2862 2874
f 2862 2863 2874
f 2874 2863 2875
f 2863 2864 2875
f 2875 2864 2876
f 2864 2865 2876
f 2876 2865 2877
f 2865 2866 2877
f 2877 2866 2878
f 2866 2867 2878
f 2878 2867 2879
f 2867 2856 2879
f 2879 2856 2868
f 2868 2869 2880
f 2880 2869 2881
f 2869 2870 2881
f 2881 2870 2882
f 2870 2871 2882
f 2882 2871 2883
f 2871 2872 2883
f 2883 2872 2884
f 2872 2873 2884
f 2884 2873 2885
f 2873 2874 2885
f 2885 2874 2886
f 2874 2875 2886
f 2886 2875 2887
f 2875 2876 2887
f 2887 2876 2888
f 2876 2877 2888
f 2888 2877 2889
f 2877 2878 2889
f 2889 2878 2890
f 2878 2879 2890
f 2890 2879 2891
f 2879 2868 2891
f 2891 2868 2880
f 2880 2881 2892
f 2892 2881 2893
f 2881 2882 2893
f 2893 2882 2894
f 2882 2883 2894
f 2894 2883 2895
f 2883 2884 2895
f 2895 2884 2896
f 2884 2885 2896
f 2896 2885 2897
f 2885 2886 2897
f 2897 2886 2898
f 2886 2887 2898
f 2898 2887 2899
f 2887 2888 2899
f 2899 2888 2900
f 2888 2889 2900
f 2900 2889 2901
f 2889 2890 2901
f 2901 2890 2902
f 2890 2891 2902
f 2902 2891 2903
f 2891 2880 2903
f 2903 2880 2892
f 2892 2893 2904
f 2904 2893 2905
f 2893 2894 2905
f 2905 2894 2906
f 2894 2895 2906
f 2906 2895 2907
f 2895 2896 2907
f 2907 2896 2908
f 2896 2897 2908
f 2908 2897 2909
f 2897 2898 2909
f 2909 2898 2910
f 2898 2899 2910
f 2910 2899 2911
f 2899 2900 2911
f 2911 2900 2912
f 2900 2901 2912
f 2912 2901 2913
f 2901 2902 2913
f 2913 2902 2914
f 2902 2903 2914
f 2914 2903 2915
f 2903 2892 2915
f 2915 2892 2904
f 2904 2905 2916
f 2916 2905 2917
f 2905 2906 2917
f 2917 2906 2918
f 2906 2907 2918
f 2918 2907 2919
f 2907 2908 2919
f 2919 2908 2920
f 2908 2909 2920
f 2920 2909 2921
f 2909 2910 2921
f 2921 2910 2922
f 2910 2911 2922
f 2922 2911 2923
f 2911 2912 2923
f 2923 2912 2924
f 2912 2913 2924
f 2924 2913 2925
f 2913 2914 2925
f 2925 2914 2926
f 2914 2915 2926
f 2926 2915 2927
f 2915 2904 2927
f 2927 2904 2916
f 2916 2917 2928
f 2928 2917 2929
f 2917 2918 2929
f 2929 2918 2930
f 2918 2919 2930
f 2930 2919 2931
f 2919 2920 2931
f 2931 2920 2932
f 2920 2921 2932
f 2932 2921 2933
f 2921 2922 2933
f 2933 2922 2934
f 2922 2923 2934
f 2934 2923 2935
f 2923 2924 2935
f 2935 2924 2936
f 2924 2925 2936
f 2936 2925 2937
f 2925 2926 2937
f 2937 2926 2938
f 2926 2927 2938
f 2938 2927 2939
f 2927 2916 2939
f 2939 2916 2928
f 2928 2929 2940
f 2940 2929 2941
f 2929 2930 2941
f 2941 2930 2942
f 2930 2931 2942
f 2942 2931 2943
f 2931 2932 2943
f 2943 2932 2944
f 2932 2933 2944
f 2944 2933 2945
f 2933 2934 2945
f 2945 2934 2946
f 2934 2935 2946
f 2946 2935 2947
f 2935 2936 2947
f 2947 2936 2948
f 2936 2937 2948
f 2948 2937 2949
f 2937 2938 2949
f 2949 2938 2950
f 2938 2939 2950
f 2950 2939 2951
f 2939 2928 2951
f 2951 2928 2940
f 2940 2941 2952
f 2952 2941 2953
f 2941 2942 2953
f 2953 2942 2954
f 2942 2943 2954
f 2954 2943 2955
f 2943 2944 2955
f 2955 2944 2956
f 2944 2945 2956
f 2956 2945 2957
f 2945 2946 2957
f 2957 2946 2958
f 2946 2947 2958
f 2958 2947 2959
f 2947 2948 2959
f 2959 2948 2960
f 2948 2949 2960
f 2960 2949 2961
f 2949 2950 2961
f 2961 2950 2962
f 2950 2951 2962
f 2962 2951 2963
f 2951 2940 2963
f 2963 2940 2952
f 2952 2953 2964
f 2964 2953 2965
f 2953 2954 2965
f 2965 2954 2966
f 2954 2955 2966
f 2966 2955 2967
f 2955 2956 2967
f 2967 2956 2968
f 2956 2957 2968
f 2968 2957 2969
f 2957 2958 2969
f 2969 2958 2970
f 2958 2959 2970
f 2970 2959 2971
f 2959 2960 2971
f 2971 2960 2972
f 2960 2961 2972
f 2972 2961 2973
f 2961 2962 2973
f 2973 2962 2974
f 2962 2963 2974
f 2974 2963 2975
f 2963 2952 2975
f 2975 2952 2964
f 2964 2965 2976
f 2976 2965 2977
f 2965 2966 2977
f 2977 2966 2978
f 2966 2967 2978
f 2978 2967 2979
f 2967 2968 2979
f 2979 2968 2980
f 2968 2969 2980
f 2980 2969 2981
f 2969 2970 2981
f 2981 2970 2982
f 2970 2971 2982
f 2982 2971 2983
f 2971 2972 2983
f 2983 2972 2984
f 2972 2973 2984
f 2984 2973 2985
f 2973 2974 2985
f 2985 2974 2986
f 2974 2975 2986
f 2986 2975 2987
f 2975 2964 2987
f 2987 2964 2976
f 2976 2977 2988
f 2988 2977 2989
f 2977 2978 2989
f 2989 2978 2990
f 2978 2979 2990
f 2990 2979 2991
f 2979 2980 2991
f 2991 2980 2992
f 2980 2981 2992
f 2992 2981 2993
f 2981 2982 2993
f 2993 2982 2994
f 2982 2983 2994
f 2994 2983 2995
f 2983 2984 2995
f 2995 2984 2996
f 2984 2985 2996
f 2996 2985 2997
f 2985 2986 2997
f 2997 2986 2998
f 2986 2987 2998
f 2998 2987 2999
f 2987 2976 2999
f 2999 2976 2988
f 2988 2989 3000
f 3000 2989 3001
f 2989 2990 3001
f 3001 2990 3002
f 2990 2991 3002
f 3002 2991 3003
f 2991 2992 3003
f 3003 2992 3004
f 2992 2993 3004
f 3004 2993 3005
f 2993 2994 3005
f 3005 2994 3006
f 2994 2995 3006
f 3006 2995 3007
f 2995 2996 3007
f 3007 2996 3008
f 2996 2997 3008
f 3008 2997 3009
f 2997 2998 3009
f 3009 2998 3010
f 2998 2999 3010
f 3010 2999 3011
f 2999 2988 3011
f 3011 2988 3000
f 3000 3001 3012
f 3012 3001 3013
f 3001 3002 3013
f 3013 3002 3014
f 3002 3003 3014
f 3014 3003 3015
f 3003 3004 3015
f 3015 3004 3016
f 3004 3005 3016
f 3016 3005 3017
f 3005 3006 3017
f 3017 3006 3018
f 3006 3007 3018
f 3018 3007 3019
f 3007 3008 3019
f 3019 3008 3020
f 3008 3009 3020
f 3020 3009 3021
f 3009 3010 3021
f 3021 3010 3022
f 3010 3011 3022
f 3022 3011 3023
f 3011 3000 3023
f 3023 3000 3012
f 3012 3013 3024
f 3024 3013 3025
f 3013 3014 3025
f 3025 3014 3026
f 3014 3015 3026
f 3026 3015 3027
f 3015 3016 3027
f 3027 3016 3028
f 3016 3017 3028
f 3028 3017 3029
f 3017 3018 3029
f 3029 3018 3030
f 3018 3019 3030
f 3030 3019 3031
f 3019 3020 3031
f 3031 3020 3032
f 3020 3021 3032
f 3032 3021 3033
f 3021 3022 3033
f 3033 3022 3034
f 3022 3023 3034
f 3034 3023 3035
f 3023 3012 3035
f 3035 3012 3024
f 3024 3025 3036
f 3036 3025 3037
f 3025 3026 3037
f 3037 3026 3038
f 3026 3027 3038
f 3038 3027 3039
f 3027 3028 3039
f 3039 3028 3040
f 3028 3029 3040
f 3040 3029 3041
f 3029 3030 3041
f 3041 3030 3042
f 3030 3031 3042
f 3042 3031 3043
f 3031 3032 3043
f 3043 3032 3044
f 3032 3033 3044
f 3044 3033 3045
f 3033 3034 3045
f 3045 3034 3046
f 3034 3035 3046
f 3046 3035 3047
f 3035 3024 3047
f 3047 3024 3036
f 3036 3037 3048
f 3048 3037 3049
f 3037 3038 3049
f 3049 3038 3050
f 3038 3039 3050
f 3050 3039 3051
f 3039 3040 3051
f 3051 3040 3052
f 3040 3041 3052
f 3052 3041 3053
f 3041 3042 3053
f 3053 3042 3054
f 3042 3043 3054
f 3054 3043 3055
f 3043 3044 3055
f 3055 3044 3056
f 3044 3045 3056
f 3056 3045 3057
f 3045 3046 3057
f 3057 3046 3058
f 3046 3047 3058
f 3058 3047 3059
f 3047 3036 3059
f 3059 3036 3048
f 3048 3049 3060
f 3060 3049 3061
f 3049 3050 3061
f 3061 3050 3062
f 3050 3051 3062
f 3062 3051 3063
f 3051 3052 3063
f 3063 3052 3064
f 3052 3053 3064
f 3064 3053 3065
f 3053 3054 3065
f 3065 3054 3066
f 3054 3055 3066
f 3066 3055 3067
f 3055 3056 3067
f 3067 3056 3068
f 3056 3057 3068
f 3068 3057 3069
f 3057 3058 3069
f 3069 3058 3070
f 3058 3059 3070
f 3070 3059 3071
f 3059 3048 3071
f 3071 3048 3060
f 3060 3061 3072
f 3072 3061 3073
f 3061 3062 3073
f 3073 3062 3074
f 3062 3063 3074
f 3074 3063 3075
f 3063 3064 3075
f 3075 3064 3076
f 3064 3065 3076
f 3076 3065 3077
f 3065 3066 3077
f 3077 3066 3078
f 3066 3067 3078
f 3078 3067 3079
f 3067 3068 3079
f 3079 3068 3080
f 3068 3069 3080
f 3080 3069 3081
f 3069 3070 3081
f 3081 3070 3082
f 3070 3071 3082
f 3082 3071 3083
f 3071 3060 3083
f 3083 3060 3072
f 3072 3073 3084
f 3084 3073 3085
f 3073 3074 3085
f 3085 3074 3086
f 3074 3075 3086
f 3086 3075 3087
f 3075 3076 3087
f 3087 3076 3088
f 3076 3077 3088
f 3088 3077 3089
f 3077 3078 3089
f 3089 3078 3090
f 3078 3079 3090
f 3090 3079 3091
f 3079 3080 3091
f 3091 3080 3092
f 3080 3081 3092
f 3092 3081 3093
f 3081 3082 3093
f 3093 3082 3094
f 3082 3083 3094
f 3094 3083 3095
f 3083 3072 3095
f 3095 3072 3084
f 3084 3085 3096
f 3096 3085 3097
f 3085 3086 3097
f 3097 3086 3098
f 3086 3087 3098
f 3098 3087 3099
f 3087 3088 3099
f 3099 3088 3100
f 3088 3089 3100
f 3100 3089 3101
f 3089 3090 3101
f 3101 3090 3102
f 3090 3091 3102
f 3102 3091 3103
f 3091 3092 3103
f 3103 3092 3104
f 3092 3093 3104
f 3104 3093 3105
f 3093 3094 3105
f 3105 3094 3106
f 3094 3095 3106
f 3106 3095 3107
f 3095 3084 3107
f 3107 3084 3096
f 3096 3097 3108
f 3108 3097 3109
f 3097 3098 3109
f 3109 3098 3110
f 3098 3099 3110
f 3110 3099 3111
f 3099 3100 3111
f 3111 3100 3112
f 3100 3101 3112
f 3112 3101 3113
f 3101 3102 3113
f 3113 3102 3114
f 3102 3103 3114
f 3114 3103 3115
f 3103 3104 3115
f 3115 3104 3116
f 3104 3105 3116
f 3116 3105 3117
f 3105 3106 3117
f 3117 3106 3118
f 3106 3107 3118
f 3118 3107 3119
f 3107 3096 3119
f 3119 3096 3108
f 3108 3109 3120
f 3120 3109 3121
f 3109 3110 3121
f 3121 3110 3122
f 3110 3111 3122
f 3122 3111 3123
f 3111 3112 3123
f 3123 3112 3124
f 3112 3113 3124
f 3124 3113 3125
f 3113 3114 3125
f 3125 3114 3126
f 3114 3115 3126
f 3126 3115 3127
f 3115 3116 3127
f 3127 3116 3128
f 3116 3117 3128
f 3128 3117 3129
f 3117 3118 3129
f 3129 3118 3130
f 3118 3119 3130
f 3130 3119 3131
f 3119 3108 3131
f 3131 3108 3120
f 3120 3121 3132
f 3132 3121 3133
f 3121 3122 3133
f 3133 3122 3134
f 3122 3123 3134
f 3134 3123 3135
f 3123 3124 3135
f 3135 3124 3136
f 3124 3125 3136
f 3136 3125 3137
f 3125 3126 3137
f 3137 3126 3138
f 3126 3127 3138
f 3138 3127 3139
f 3127 3128 3139
f 3139 3128 3140
f 3128 3129 3140
f 3140 3129 3141
f 3129 3130 3141
f 3141 3130 3142
f 3130 3131 3142
f 3142 3131 3143
f 3131 3120 3143
f 3143 3120 3132
f 3132 3133 3144
f 3144 3133 3145
f 3133 3134 3145
f 3145 3134 3146
f 3134 3135 3146
f 3146 3135 3147
f 3135 3136 3147
f 3147 3136 3148
f 3136 3137 3148
f 3148 3137 3149
f 3137 3138 3149
f 3149 3138 3150
f 3138 3139 3150
f 3150 3139 3151
f 3139 3140 3151
f 3151 3140 3152
f 3140 3141 3152
f 3152 3141 3153
f 3141 3142 3153
f 3153 3142 3154
f 3142 3143 3154
f 3154 3143 3155
f 3143 3132 3155
f 3155 3132 3144
f 3144 3145 3156
f 3156 3145 3157
f 3145 3146 3157
f 3157 3146 3158
f 3146 3147 3158
f 3158 3147 3159
f 3147 3148 3159
f 3159 3148 3160
f 3148 3149 3160
f 3160 3149 3161
f 3149 3150 3161
f 3161 3150 3162
f 3150 3151 3162
f 3162 3151 3163
f 3151 3152 3163
f 3163 3152 3164
f 3152 3153 3164
f 3164 3153 3165
f 3153 3154 3165
f 3165 3154 3166
f 3154 3155 3166
f 3166 3155 3167
f 3155 3144 3167
f 3167 3144 3156
f 3156 3157 3168
f 3168 3157 3169
f 3157 3158 3169
f 3169 3158 3170
f 3158 3159 3170
f 3170 3159 3171
f 3159 3160 3171
f 3171 3160 3172
f 3160 3161 3172
f 3172 3161 3173
f 3161 3162 3173
f 3173 3162 3174
f 3162 3163 3174
f 3174 3163 3175
f 3163 3164 3175
f 3175 3164 3176
f 3164 3165 3176
f 3176 3165 3177
f 3165 3166 3177
f 3177 3166 3178
f 3166 3167 3178
f 3178 3167 3179
f 3167 3156 3179
f 3179 3156 3168
f 3168 3169 3180
f 3180 3169 3181
f 3169 3170 3181
f 3181 3170 3182
f 3170 3171 3182
f 3182 3171 3183
f 3171 3172 3183
f 3183 3172 3184
f 3172 3173 3184
f 3184 3173 3185
f 3173 3174 3185
f 3185 3174 3186
f 3174 3175 3186
f 3186 3175 3187
f 3175 3176 3187
f 3187 3176 3188
f 3176 3177 3188
f 3188 3177 3189
f 3177 3178 3189
f 3189 3178 3190
f 3178 3179 3190
f 3190 3179 3191
f 3179 3168 3191
f 3191 3168 3180
f 3180 3181 3192
f 3192 3181 3193
f 3181 3182 3193
f 3193 3182 3194
f 3182 3183 3194
f 3194 3183 3195
f 3183 3184 3195
f 3195 3184 3196
f 3184 3185 3196
f 3196 3185 3197
f 3185 3186 3197
f 3197 3186 3198
f 3186 3187 3198
f 3198 3187 3199
f 3187 3188 3199
f 3199 3188 3200
f 3188 3189 3200
f 3200 3189 3201
f 3189 3190 3201
f 3201 3190 3202
f 3190 3191 3202
f 3202 3191 3203
f 3191 3180 3203
f 3203 3180 3192
f 3192 3193 3204
f 3204 3193 3205
f 3193 3194 3205
f 3205 3194 3206
f 3194 3195 3206
f 3206 3195 3207
f 3195 3196 3207
f 3207 3196 3208
f 3196 3197 3208
f 3208 3197 3209
f 3197 3198 3209
f 3209 3198 3210
f 3198 3199 3210
f 3210 3199 3211
f 3199 3200 3211
f 3211 3200 3212
f 3200 3201 3212
f 3212 3201 3213
f 3201 3202 3213
f 3213 3202 3214
f 3202 3203 3214
f 3214 3203 3215
f 3203 3192 3215
f 3215 3192 3204
f 3204 3205 3216
f 3216 3205 3217
f 3205 3206 3217
f 3217 3206 3218
f 3206 3207 3218
f 3218 3207 3219
f 3207 3208 3219
f 3219 3208 3220
f 3208 3209 3220
f 3220 3209 3221
f 3209 3210 3221
f 3221 3210 3222
f 3210 3211 3222
f 3222 3211 3223
f 3211 3212 3223
f 3223 3212 3224
f 3212 3213 3224
f 3224 3213 3225
f 3213 3214 3225
f 3225 3214 3226
f 3214 3215 3226
f 3226 3215 3227
f 3215 3204 3227
f 3227 3204 3216
f 3216 3217 3228
f 3228 3217 3229
f 3217 3218 3229
f 3229 3218 3230
f 3218 3219 3230
f 3230 3219 3231
f 3219 3220 3231
f 3231 3220 3232
f 3220 3221 3232
f 3232 3221 3233
f 3221 3222 3233
f 3233 3222 3234
f 3222 3223 3234
f 3234 3223 3235
f 3223 3224 3235
f 3235 3224 3236
f 3224 3225 3236
f 3236 3225 3237
f 3225 3226 3237
f 3237 3226 3238
f 3226 3227 3238
f 3238 3227 3239
f 3227 3216 3239
f 3239 3216 3228
f 3228 3229 3240
f 3240 3229 3240
f 3229 3230 3240
f 3240 3230 3240
f 3230 3231 3240
f 3240 3231 3240
f 3231 3232 3240
f 3240 3232 3240
f 3232 3233 3240
f 3240 3233 3240
f 3233 3234 3240
f 3240 3234 3240
f 3234 3235 3240
f 3240 3235 3240
f 3235 3236 3240
f 3240 3236 3240
f 3236 3237 3240
f 3240 3237 3240
f 3237 3238 3240
f 3240 3238 3240
f 3238 3239 3240
f 3240 3239 3240
f 3239 3228 3240
f 3240 3228 3240

g Path_(1)
v 196.29999 191.75 12.95
v 196.29364 192.3997 12.935809
v 196.1872 192.30305 12.631349
v 196.11098 192.0582 12.4128
v 196.0854 191.73076 12.338724
v 196.11732 191.40848 12.42897
v 196.1982 191.1777 12.659356
v 196.30635 191.10028 12.96815
v 196.41278 191.19693 13.272612
v 196.48901 191.44179 13.491159
v 196.51459 191.76923 13.565235
v 196.48265 192.0915 13.474989
v 196.4018 192.32228 13.244603
v 195.55989 192.38867 13.35642
v 195.48448 192.3635 13.030952
v 195.42255 192.17393 12.758486
v 195.39066 191.87079 12.612027
v 195.39738 191.53526 12.63082
v 195.44092 191.25728 12.80983
v 195.50958 191.11131 13.1010895
v 195.58499 191.13649 13.426557
v 195.64693 191.32605 13.699022
v 195.67882 191.62921 13.845481
v 195.67209 191.96472 13.826688
v 195.62857 192.2427 13.647679
v 194.70139 192.37535 13.468614
v 194.68057 192.36726 13.133734
v 194.67288 192.19237 12.847238
v 194.68039 191.89755 12.685892
v 194.70107 191.5618 12.692929
v 194.72939 191.27505 12.866463
v 194.75775 191.1142 13.159996
v 194.77856 191.12228 13.494876
v 194.78625 191.29716 13.781372
v 194.77875 191.592 13.942718
v 194.75807 191.92775 13.935681
v 194.72975 192.21448 13.762147
v 193.74503 192.2066 13.608805
v 193.67264 192.25116 13.281493
v 193.66762 192.1354 12.963203
v 193.73132 191.89035 12.739219
v 193.84666 191.58165 12.669558
v 193.98276 191.29204 12.772884
v 194.10312 191.09909 13.021513
v 194.1755 191.05453 13.348824
v 194.18053 191.1703 13.667113
v 194.11684 191.41536 13.891098
v 194.00148 191.72404 13.960759
v 193.86539 192.01367 13.857433
v 193.05267 191.71083 13.823872
v 192.96014 191.70117 13.497712
v 192.96333 191.54797 13.190478
v 193.06139 191.29228 12.984491
v 193.22803 191.00261 12.934947
v 193.41862 190.75656 13.0551195
v 193.58209 190.62009 13.31281
v 193.67462 190.62975 13.638969
v 193.67145 190.78294 13.946204
v 193.57338 191.03864 14.15219
v 193.40674 191.32832 14.201735
v 193.21614 191.57436 14.081562
v 192.33344 191.38092 13.972888
v 192.29901 191.40408 13.640025
v 192.34474 191.27493 13.331688
v 192.45836 191.02805 13.130496
v 192.60942 190.7296 13.090359
v 192.75745 190.45955 13.222031
v 192.8628 190.29025 13.49023
v 192.89722 190.26709 13.823092
v 192.85149 190.39626 14.13143
v 192.73787 190.64313 14.332622
v 192.5868 190.94159 14.372759
v 192.43878 191.21164 14.241087
v 191.61888 190.92586 13.967893
v 191.59122 191.00844 13.641202
v 191.64569 190.93744 13.316237
v 191.7677 190.73189 13.080072
v 191.92455 190.44684 12.995987
v 192.07422 190.1587 13.086513
v 192.1766 189.94466 13.327392
v 192.20427 189.86208 13.654082
v 192.1498 189.93309 13.979047
v 192.02779 190.13864 14.215212
v 191.87093 190.42369 14.299297
v 191.72125 190.71182 14.208772
v 190.90501 190.61127 13.898356
v 190.88458 190.64919 13.564762
v 190.9413 190.5327 13.254322
v 191.05997 190.293 13.050217
v 191.2088 189.99432 13.007137
v 191.34792 189.7167 13.136626
v 191.44002 189.53453 13.403988
v 191.46045 189.49661 13.737581
v 191.40373 189.61311 14.048022
v 191.28506 189.85281 14.252127
v 191.13623 190.15149 14.295206
v 190.99713 190.4291 14.165717
v 190.22339 190.28397 13.858927
v 190.20337 190.30107 13.524942
v 190.24858 190.16017 13.223301
v 190.34692 189.89899 13.034825
v 190.47205 189.58752 13.010018
v 190.59042 189.30923 13.155526
v 190.67033 189.13869 13.432362
v 190.69035 189.12158 13.766345
v 190.64514 189.2625 14.067987
v 190.5468 189.52367 14.256462
v 190.42166 189.83513 14.28127
v 190.3033 190.11342 14.135761
v 189.65204 190.08813 13.876803
v 189.54892 190.09158 13.574249
v 189.47987 189.92776 13.295066
v 189.46338 189.64056 13.114061
v 189.50386 189.30696 13.079735
v 189.59048 189.01633 13.201285
v 189.70004 188.84654 13.446142
v 189.80316 188.84311 13.748697
v 189.87221 189.00693 14.02788
v 189.8887 189.29411 14.208884
v 189.84822 189.62772 14.243211
v 189.7616 189.91835 14.12166
v 188.96419 190.12955 13.746144
v 188.7772 189.96332 13.556354
v 188.64406 189.6755 13.491933
v 188.60043 189.34325 13.570144
v 188.65804 189.05556 13.770029
v 188.8014 188.88954 14.03803
v 188.99214 188.88966 14.302336
v 189.17914 189.05591 14.4921255
v 189.31227 189.34372 14.556546
v 189.3559 189.67598 14.478336
v 189.29831 189.96365 14.278451
v 189.15492 190.12967 14.01045
v 188.2858 190.22678 14.397544
v 188.14969 189.96504 14.249197
v 188.07198 189.63786 14.224444
v 188.07346 189.33293 14.329917
v 188.15376 189.13194 14.537354
v 188.29135 189.08875 14.791174
v 188.44937 189.21492 15.023364
v 188.58548 189.47667 15.17171
v 188.6632 189.80383 15.196464
v 188.66171 190.10876 15.09099
v 188.5814 190.30975 14.8835535
v 188.44382 190.35295 14.629734
v 187.47331 190.36203 14.483058
v 187.3772 190.11229 14.304249
v 187.33655 189.78354 14.270419
v 187.36223 189.46387 14.390633
v 187.44737 189.23895 14.632678
v 187.56917 189.16904 14.931701
v 187.69496 189.27287 15.207576
v 187.79108 189.52263 15.386385
v 187.83173 189.85138 15.420215
v 187.80605 190.17104 15.300001
v 187.7209 190.39597 15.057956
v 187.5991 190.46587 14.758933
v 186.69588 190.26772 14.72765
v 186.6148 189.98137 14.6139
v 186.60776 189.64507 14.638091
v 186.67665 189.3489 14.793741
v 186.803 189.17226 15.039143
v 186.95294 189.16245 15.308541
v 187.08632 189.32211 15.529752
v 187.16739 189.60846 15.643501
v 187.17442 189.94476 15.619309
v 187.10555 190.24092 15.46366
v 186.9792 190.41757 15.218259
v 186.82925 190.42738 14.94886
v 186.03043 190.1712 14.915641
v 185.94788 189.85431 14.857059
v 185.9165 189.53137 14.964845
v 185.94472 189.28891 15.210117
v 186.02495 189.19191 15.527157
v 186.13571 189.26633 15.831012
v 186.24733 189.49226 16.040264
v 186.32988 189.80914 16.098846
v 186.36125 190.1321 15.99106
v 186.33304 190.37456 15.745788
v 186.2528 190.47156 15.428748
v 186.14204 190.39713 15.124893
v 185.32062 190.3154 15.137417
v 185.25528 189.98691 15.108798
v 185.22447 189.6812 15.242472
v 185.23648 189.4802 15.502621
v 185.28806 189.43774 15.819538
v 185.36539 189.56523 16.108307
v 185.44777 189.82849 16.29155
v 185.5131 190.157 16.320168
v 185.54391 190.4627 16.186495
v 185.53192 190.66371 15.926345
v 185.48033 190.70616 15.609427
v 185.403 190.57867 15.32066
v 184.42444 190.30441 15.2075615
v 184.462 189.97073 15.189627
v 184.53162 189.67549 15.336411
v 184.61462 189.49779 15.608586
v 184.68877 189.48524 15.933223
v 184.73419 189.64124 16.223333
v 184.73872 189.92393 16.401184
v 184.70116 190.25763 16.419119
v 184.63155 190.55287 16.272333
v 184.54854 190.73058 16.000158
v 184.4744 190.74312 15.675523
v 184.42897 190.58713 15.385412
v 183.6171 190.20822 15.512969
v 183.65182 189.89203 15.408681
v 183.7377 189.5717 15.460159
v 183.85173 189.3331 15.653609
v 183.96333 189.24013 15.937196
v 184.04262 189.31773 16.234934
v 184.06834 189.54509 16.467043
v 184.03363 189.8613 16.57133
v 183.94775 190.18161 16.519852
v 183.83372 190.42023 16.326403
v 183.72212 190.51318 16.042814
v 183.64284 190.4356 15.745078
v 182.89026 190.12347 15.704345
v 182.8773 189.80031 15.621364
v 182.91545 189.47424 15.702236
v 182.99448 189.23264 15.925294
v 183.09322 189.14024 16.230768
v 183.1852 189.2218 16.536806
v 183.24579 189.45547 16.761406
v 183.25874 189.77864 16.844387
v 183.22061 190.1047 16.763515
v 183.14157 190.34631 16.540457
v 183.04285 190.4387 16.234983
v 182.95085 190.35715 15.928946
v 182.23756 190.23149 16.016035
v 182.20274 189.93008 15.872624
v 182.1932 189.59457 15.8940935
v 182.21149 189.31487 16.07469
v 182.25272 189.1659 16.366022
v 182.30583 189.18759 16.690031
v 182.3566 189.37415 16.959894
v 182.39142 189.67555 17.103306
v 182.40097 190.01106 17.081837
v 182.38268 190.29077 16.90124
v 182.34146 190.43973 16.609907
v 182.28835 190.41803 16.285898
v 181.49486 190.3102 16.040646
v 181.40552 190.02771 15.881383
v 181.33823 189.6981 15.888688
v 181.31102 189.40971 16.060602
v 181.33119 189.23979 16.351063
v 181.39333 189.23389 16.68224
v 181.48077 189.39355 16.965395
v 181.57011 189.67604 17.124659
v 181.6374 190.00565 17.117353
v 181.66461 190.29404 16.945438
v 181.64445 190.46396 16.654978
v 181.58232 190.46986 16.323801
v 180.79994 190.59615 16.315105
v 180.66325 190.33449 16.181692
v 180.55788 190.01495 16.191769
v 180.51205 189.72314 16.342638
v 180.53806 189.53728 16.593874
v 180.62892 189.50713 16.878157
v 180.7603 189.6408 17.119314
v 180.89699 189.90245 17.25273
v 181.00237 190.22198 17.242651
v 181.04819 190.5138 17.091782
v 181.02219 190.69966 16.840546
v 180.93132 190.72981 16.556263
v 180.11414 190.792 16.445526
v 179.94748 190.546 16.291851
v 179.79955 190.24387 16.309174
v 179.70998 189.96655 16.492857
v 179.70277 189.78838 16.79368
v 179.77986 189.75708 17.131039
v 179.9206 189.88106 17.414537
v 180.08727 190.12706 17.568214
v 180.2352 190.4292 17.550892
v 180.32477 190.70651 17.367208
v 180.33195 190.88469 17.066385
v 180.25487 190.91599 16.729027
v 179.49504 191.26646 16.710096
v 179.38155 191.00127 16.538954
v 179.27167 190.68333 16.537348
v 179.19485 190.39784 16.705708
v 179.17168 190.22128 16.998924
v 179.20836 190.20097 17.338428
v 179.29506 190.34236 17.63325
v 179.40855 190.60754 17.804392
v 179.51843 190.92549 17.806
v 179.59525 191.21098 17.637638
v 179.61841 191.38754 17.344423
v 179.58174 191.40784 17.00492
v 178.6919 191.3274 16.746878
v 178.64526 191.0623 16.545187
v 178.58264 190.73419 16.504635
v 178.5208 190.43097 16.636087
v 178.4763 190.23387 16.904322
v 178.46107 190.19572 17.237465
v 178.4792 190.32674 17.546251
v 178.52583 190.59183 17.747942
v 178.58846 190.91994 17.788494
v 178.6503 191.22316 17.657042
v 178.69481 191.42026 17.388807
v 178.71002 191.4584 17.055664
v 177.9865 191.66199 16.849957
v 177.91663 191.44551 16.602516
v 177.82228 191.13875 16.502817
v 177.72873 190.8239 16.577574
v 177.66104 190.58531 16.806757
v 177.63734 190.48695 17.128954
v 177.66399 190.55515 17.457834
v 177.73386 190.77162 17.705273
v 177.8282 191.0784 17.804972
v 177.92175 191.39325 17.730215
v 177.98944 191.63182 17.501034
v 178.01314 191.73018 17.178837
v 177.16136 191.79842 16.793016
v 177.03052 191.56273 16.609655
v 176.90128 191.25504 16.591457
v 176.80823 190.9578 16.743298
v 176.77635 190.75064 17.02449
v 176.81415 190.6891 17.359694
v 176.91151 190.78964 17.659086
v 177.04234 191.02533 17.842447
v 177.1716 191.33302 17.860645
v 177.26463 191.63026 17.708805
v 177.29652 191.83742 17.427612
v 177.25873 191.89897 17.09241
v 176.4604 192.2024 17.151087
v 176.30371 191.97836 17.007215
v 176.16457 191.67493 17.003353
v 176.08028 191.37338 17.140533
v 176.0734 191.15453 17.381998
v 176.1458 191.07701 17.66305
v 176.27806 191.16159 17.908379
v 176.43475 191.38562 18.05225
v 176.5739 191.68906 18.056112
v 176.65819 191.9906 17.918932
v 176.66507 192.20946 17.677467
v 176.59267 192.28697 17.396416
v 175.76608 192.4957 17.492483
v 175.62068 192.37201 17.223537
v 175.4735 192.11694 17.082994
v 175.36395 191.79884 17.108513
v 175.3214 191.50294 17.293255
v 175.35725 191.30855 17.58772
v 175.4619 191.26773 17.913006
v 175.6073 191.39142 18.181953
v 175.75449 191.64648 18.322496
v 175.86403 191.96458 18.296978
v 175.90657 192.26047 18.112234
v 175.87073 192.45488 17.81777
v 175.09706 192.7862 17.939352
v 174.91333 192.69283 17.769447
v 174.7335 192.45941 17.703037
v 174.60576 192.14853 17.757917
v 174.56435 191.84344 17.919382
v 174.62033 191.62593 18.144167
v 174.75874 191.55426 18.372044
v 174.94247 191.64764 18.541948
v 175.1223 191.88104 18.608358
v 175.25005 192.19194 18.55348
v 175.29146 192.49701 18.392014
v 175.23547 192.71452 18.167229
v 174.33992 193.03821 18.453918
v 174.14153 192.94328 18.209
v 173.9787 192.70148 18.031271
v 173.8951 192.37761 17.968357
v 173.9131 192.05844 18.037113
v 174.0279 191.8295 18.219118
v 174.20871 191.75214 18.465603
v 174.40712 191.84706 18.710522
v 174.56995 192.08887 18.888248
v 174.65355 192.41273 18.951164
v 174.63554 192.7319 18.882406
v 174.52075 192.96085 18.700403
v 173.6314 193.05032 18.874922
v 173.50691 192.95668 18.576527
v 173.41667 192.714 18.361225
v 173.38484 192.38731 18.286707
v 173.41994 192.06415 18.372938
v 173.51259 191.83109 18.596813
v 173.63794 191.7506 18.898346
v 173.76242 191.84424 19.196741
v 173.85266 192.08691 19.412043
v 173.88449 192.4136 19.48656
v 173.84938 192.73679 19.40033
v 173.75674 192.96983 19.176455
v 172.8216 193.04874 18.956167
v 172.74728 192.94308 18.645214
v 172.69525 192.69186 18.426785
v 172.67947 192.36238 18.359404
v 172.70415 192.04294 18.461126
v 172.76268 191.81912 18.704697
v 172.83937 191.75089 19.02485
v 172.9137 191.85654 19.335802
v 172.96571 192.10776 19.554234
v 172.9815 192.43724 19.621614
v 172.95682 192.75668 19.51989
v 172.8983 192.98051 19.27632
v 172.07971 193.04271 19.369148
v 172.02567 193.00513 19.040064
v 171.98262 192.80542 18.771847
v 171.96214 192.49707 18.636366
v 171.9697 192.16272 18.669922
v 172.00327 191.89194 18.863525
v 172.05386 191.7573 19.1653
v 172.10791 191.79486 19.494385
v 172.15094 191.99458 19.762602
v 172.17143 192.30293 19.898083
v 172.16388 192.63728 19.864525
v 172.13031 192.90807 19.670921
v 171.21382 193.04016 19.286615
v 171.21637 192.97298 18.956871
v 171.22958 192.7503 18.704874
v 171.24991 192.43184 18.598148
v 171.27193 192.10289 18.665289
v 171.28972 191.85161 18.888308
v 171.29852 191.74532 19.207445
v 171.29599 191.8125 19.537188
v 171.28278 192.03516 19.789185
v 171.26244 192.35364 19.89591
v 171.24042 192.68259 19.82877
v 171.22263 192.93387 19.605753
v 170.36984 192.93805 19.291954
v 170.34575 192.86061 18.968712
v 170.35007 192.63129 18.723745
v 170.38165 192.31154 18.622692
v 170.43204 191.98703 18.692633
v 170.48772 191.74472 18.914822
v 170.53377 191.64952 19.229729
v 170.55786 191.72697 19.55297
v 170.55354 191.95628 19.797937
v 170.52196 192.27605 19.898989
v 170.47157 192.60056 19.82905
v 170.4159 192.84286 19.60686
v 169.66171 192.77539 19.103016
v 169.57314 192.56732 18.862518
v 169.50833 192.25627 18.763618
v 169.48463 191.92558 18.832817
v 169.50842 191.66386 19.051575
v 169.5733 191.54124 19.361273
v 169.66191 191.59058 19.678928
v 169.75047 191.79865 19.919426
v 169.81529 192.1097 20.018326
v 169.83897 192.44038 19.949125
v 169.81519 192.7021 19.73037
v 169.7503 192.82472 19.420671
v 168.99284 193.07835 19.451265
v 168.93391 192.89066 19.181705
v 168.87766 192.59009 19.0426
v 168.83913 192.25717 19.071222
v 168.82867 191.98111 19.259903
v 168.84909 191.83589 19.558084
v 168.8949 191.86041 19.885872
v 168.95384 192.04811 20.15543
v 169.0101 192.34868 20.294537
v 169.04863 192.6816 20.265913
v 169.05908 192.95764 20.077232
v 169.03867 193.10287 19.77905
v 168.03525 192.96803 19.36012
v 168.04463 192.76222 19.0927
v 168.07956 192.45308 18.963139
v 168.13068 192.12344 19.006157
v 168.18427 191.86165 19.210228
v 168.22598 191.73784 19.520668
v 168.24466 191.78519 19.854298
v 168.23528 191.99101 20.121721
v 168.20035 192.30014 20.251282
v 168.14925 192.62978 20.208263
v 168.09564 192.89157 20.004192
v 168.05392 193.01538 19.693752
v 167.02127 192.79185 19.723076
v 166.95055 192.61555 19.447985
v 166.98933 192.33862 19.2635
v 167.12724 192.03525 19.219059
v 167.32733 191.78671 19.326565
v 167.53598 191.65964 19.557215
v 167.69728 191.68803 19.849205
v 167.76802 191.86433 20.124296
v 167.72923 192.14127 20.30878
v 167.59131 192.44466 20.353222
v 167.39122 192.69318 20.245716
v 167.18257 192.82027 20.015066
v 166.57501 192.24788 20.262445
v 166.5047 192.05608 19.995619
v 166.56334 191.78117 19.811224
v 166.73524 191.49681 19.758667
v 166.97435 191.27922 19.852032
v 167.21657 191.18668 20.066301
v 167.39702 191.24399 20.34406
v 167.46735 191.43579 20.610886
v 167.40869 191.71071 20.79528
v 167.23679 191.99506 20.847837
v 166.9977 192.21265 20.754473
v 166.75546 192.30519 20.540205
v 166.17593 192.08234 20.606865
v 166.12273 191.97943 20.295862
v 166.11865 191.73346 20.071205
v 166.16476 191.41034 19.99309
v 166.24875 191.09665 20.082449
v 166.34808 190.87643 20.315338
v 166.43616 190.80872 20.629354
v 166.48936 190.91162 20.940357
v 166.49345 191.1576 21.165014
v 166.44733 191.48071 21.24313
v 166.36334 191.7944 21.15377
v 166.264 192.01462 20.920881
v 165.57411 192.08911 20.616398
v 165.55295 191.98532 20.296818
v 165.51645 191.73676 20.072939
v 165.47438 191.40999 20.004747
v 165.43803 191.09258 20.110518
v 165.41713 190.86958 20.361908
v 165.41728 190.80075 20.691559
v 165.43845 190.90453 21.011139
v 165.47495 191.1531 21.23502
v 165.51701 191.47987 21.30321
v 165.55336 191.79729 21.19744
v 165.57426 192.02028 20.946049
v 165.01349 192.2168 20.68313
v 164.91708 192.17265 20.356491
v 164.76508 191.98639 20.128412
v 164.59818 191.70793 20.060007
v 164.46109 191.4119 20.169603
v 164.39058 191.17758 20.427837
v 164.40552 191.06778 20.765512
v 164.5019 191.11192 21.09215
v 164.65393 191.29817 21.320229
v 164.82083 191.57663 21.388634
v 164.95792 191.87268 21.279037
v 165.02843 192.107 21.020805
v 164.56912 192.65062 21.117468
v 164.39778 192.69144 20.899563
v 164.16042 192.58797 20.735052
v 163.92062 192.36795 20.668022
v 163.74266 192.09033 20.716429
v 163.67422 191.8295 20.867302
v 163.73363 191.65533 21.080217
v 163.90497 191.61452 21.298124
v 164.14233 191.71799 21.462633
v 164.38213 191.938 21.529665
v 164.56007 192.21562 21.481258
v 164.62852 192.47646 21.330383
v 163.9667 193.07678 21.286846
v 163.79564 193.09627 20.984283
v 163.57768 192.9633 20.778624
v 163.37122 192.71352 20.724976
v 163.23158 192.41383 20.837711
v 163.19617 192.14455 21.086624
v 163.27449 191.97783 21.40502
v 163.44554 191.95833 21.70758
v 163.66351 192.0913 21.91324
v 163.86996 192.34108 21.966888
v 164.00961 192.64078 21.854153
v 164.04503 192.91005 21.60524
v 163.13501 193.46054 21.557198
v 163.02089 193.30399 21.301771
v 162.88596 193.03249 21.170265
v 162.76634 192.7188 21.197916
v 162.6941 192.44696 21.377314
v 162.6886 192.28984 21.66039
v 162.75131 192.28952 21.971296
v 162.86543 192.44608 22.22672
v 163.00037 192.71758 22.358229
v 163.11998 193.03127 22.330578
v 163.19221 193.30309 22.151178
v 163.19771 193.46022 21.868101
v 162.2618 193.74287 21.672827
v 162.16862 193.6444 21.368338
v 162.07446 193.4006 21.165863
v 162.00452 193.07683 21.119658
v 161.97754 192.75984 21.242098
v 162.00075 192.53458 21.50038
v 162.06793 192.46138 21.825296
v 162.1611 192.55988 22.129786
v 162.25526 192.80365 22.332258
v 162.32521 193.12743 22.378466
v 162.35219 193.44441 22.256023
v 162.32898 193.66968 21.997742
v 161.55064 193.77101 22.05637
v 161.33902 193.70166 21.812202
v 161.15594 193.47935 21.660238
v 161.05046 193.16365 21.641193
v 161.05083 192.83914 21.760176
v 161.15695 192.59279 21.9853
v 161.34041 192.49059 22.256245
v 161.55203 192.55994 22.500412
v 161.7351 192.78224 22.652376
v 161.84059 193.09795 22.67142
v 161.84023 193.42245 22.552439
v 161.7341 193.66881 22.327314
v 161.05226 194.00235 22.936743
v 160.7995 193.94972 22.862972
v 160.58333 193.74002 22.816898
v 160.46167 193.42943 22.810863
v 160.46715 193.10118 22.846485
v 160.59827 192.84322 22.914219
v 160.8199 192.72466 22.995916
v 161.07266 192.77728 23.069685
v 161.28883 192.98698 23.115759
v 161.41048 193.29758 23.121794
v 161.40501 193.62584 23.086172
v 161.2739 193.8838 23.018438
v 160.62529 193.93874 23.621216
v 160.38716 194.02823 23.519005
v 160.14864 193.94357 23.415316
v 159.97363 193.70743 23.33793
v 159.90903 193.38309 23.307587
v 159.97215 193.05745 23.332413
v 160.14607 192.81778 23.405758
v 160.3842 192.72829 23.507969
v 160.62273 192.81294 23.611658
v 160.79773 193.04907 23.689043
v 160.86234 193.37341 23.719387
v 160.79921 193.69905 23.694561
v 160.13481 193.80371 24.326576
v 159.90756 193.9752 24.240181
v 159.66058 193.98076 24.10469
v 159.46004 193.81888 23.956411
v 159.35968 193.53296 23.83507
v 159.38638 193.1996 23.773184
v 159.53302 192.90814 23.787334
v 159.76027 192.73665 23.873728
v 160.00725 192.7311 24.009218
v 160.2078 192.89296 24.1575
v 160.30815 193.17888 24.27884
v 160.28145 193.51224 24.340725
v 159.58215 193.54446 24.967583
v 159.3541 193.74013 24.83523
v 159.11111 193.7807 24.613008
v 158.91833 193.65529 24.36046
v 158.82738 193.3975 24.145256
v 158.86264 193.07643 24.025059
v 159.01466 192.77809 24.032078
v 159.24272 192.58243 24.164429
v 159.48569 192.54185 24.386652
v 159.67848 192.66727 24.6392
v 159.76944 192.92505 24.854404
v 159.73418 193.24612 24.9746
v 158.84445 193.35703 25.462849
v 158.65077 193.51448 25.239862
v 158.47746 193.51077 24.948864
v 158.37096 193.34686 24.667824
v 158.3598 193.06668 24.472048
v 158.44699 192.74532 24.413996
v 158.60915 192.46886 24.50922
v 158.80283 192.31139 24.732206
v 158.97614 192.31511 25.023205
v 159.08263 192.47902 25.304243
v 159.09378 192.75919 25.50002
v 159.0066 193.08057 25.558073
v 157.96678 193.17943 25.678345
v 157.89978 193.31953 25.387577
v 157.85852 193.29082 25.060532
v 157.85405 193.10097 24.784843
v 157.88757 192.80087 24.63438
v 157.9501 192.47092 24.649458
v 158.02489 192.19952 24.82604
v 158.0919 192.05942 25.116808
v 158.13316 192.08813 25.443851
v 158.13763 192.27798 25.719542
v 158.10411 192.57808 25.870005
v 158.04158 192.90804 25.854925
v 157.03743 193.14041 25.559423
v 156.99472 193.25186 25.245821
v 157.00403 193.19801 24.914185
v 157.06285 192.99329 24.653374
v 157.15543 192.69254 24.533274
v 157.25697 192.37636 24.586063
v 157.34024 192.12947 24.797602
v 157.38295 192.01802 25.111202
v 157.37364 192.07187 25.44284
v 157.31482 192.2766 25.703651
v 157.22224 192.57735 25.823751
v 157.12071 192.89352 25.77096
v 156.52464 192.7162 25.641417
v 156.41577 192.84781 25.373566
v 156.32973 192.80997 25.066631
v 156.28958 192.61282 24.802853
v 156.30608 192.30919 24.65291
v 156.3748 191.98044 24.65698
v 156.47734 191.71466 24.813974
v 156.58621 191.58305 25.081823
v 156.67226 191.6209 25.388758
v 156.7124 191.81804 25.652536
v 156.6959 192.12167 25.802479
v 156.62718 192.45042 25.798409
v 156.02457 192.89137 25.855274
v 155.87746 193.00475 25.587317
v 155.70169 192.9463 25.311043
v 155.54434 192.73175 25.100481
v 155.4476 192.41853 25.01205
v 155.43738 192.0906 25.069447
v 155.5164 191.83583 25.25729
v 155.66351 191.72247 25.525248
v 155.8393 191.7809 25.801521
v 155.99663 191.99547 26.012083
v 156.09337 192.30867 26.100513
v 156.1036 192.6366 26.043118
v 155.49257 192.9443 25.872417
v 155.29945 193.06848 25.762754
v 155.06107 193.02493 25.665634
v 154.84128 192.82535 25.60708
v 154.69899 192.5232 25.602783
v 154.67233 192.19943 25.653893
v 154.76843 191.94083 25.746714
v 154.96156 191.81667 25.856377
v 155.19995 191.8602 25.953497
v 155.41974 192.05978 26.012053
v 155.56201 192.36194 26.01635
v 155.58868 192.6857 25.96524
v 154.90875 193.30913 25.890543
v 154.64915 193.25453 25.79617
v 154.39024 193.0636 25.851377
v 154.20142 192.78749 26.041374
v 154.13326 192.50017 26.315248
v 154.20403 192.27864 26.599617
v 154.39478 192.18227 26.818285
v 154.65437 192.23686 26.912657
v 154.91328 192.4278 26.857449
v 155.10211 192.7039 26.667452
v 155.17027 192.99123 26.393578
v 155.0995 193.21275 26.10921
v 154.12814 193.56912 26.328932
v 153.89719 193.3262 26.338968
v 153.73764 193.05891 26.520342
v 153.69229 192.83888 26.824457
v 153.77325 192.72505 27.169825
v 153.95886 192.74794 27.463903
v 154.19937 192.9014 27.627895
v 154.43034 193.14432 27.617859
v 154.58987 193.4116 27.436483
v 154.63524 193.63164 27.13237
v 154.55426 193.74545 26.787003
v 154.36865 193.72258 26.492924
v 153.55951 193.90764 26.689768
v 153.39928 193.6118 26.686716
v 153.2796 193.34341 26.851177
v 153.23253 193.1744 27.139082
v 153.27069 193.15005 27.47329
v 153.38387 193.27689 27.764248
v 153.5417 193.52092 27.933996
v 153.70192 193.81677 27.937048
v 153.82161 194.08516 27.772587
v 153.86867 194.25417 27.484682
v 153.8305 194.27852 27.150475
v 153.71735 194.15167 26.859516
v 152.8055 194.30775 26.73774
v 152.77759 193.98453 26.648748
v 152.75157 193.66002 26.733814
v 152.73445 193.42119 26.970142
v 152.73079 193.33203 27.29441
v 152.74158 193.41646 27.61973
v 152.76392 193.65181 27.85893
v 152.79184 193.97505 27.947922
v 152.81786 194.29956 27.862856
v 152.83498 194.53838 27.626528
v 152.83864 194.62753 27.30226
v 152.82785 194.54312 26.97694
v 151.76672 194.01714 26.727598
v 151.8731 193.70004 26.673985
v 152.00974 193.42162 26.787468
v 152.14001 193.2565 27.03764
v 152.22905 193.2489 27.35747
v 152.25298 193.40088 27.661255
v 152.20537 193.6717 27.8676
v 152.099 193.9888 27.921213
v 151.96237 194.26723 27.80773
v 151.83209 194.43234 27.557556
v 151.74306 194.43994 27.237728
v 151.71913 194.28796 26.933943
v 151.0169 193.63823 27.14572
v 151.09193 193.31447 27.10281
v 151.23924 193.02937 27.194338
v 151.41937 192.85934 27.395779
v 151.58406 192.84993 27.653156
v 151.68918 193.00366 27.897507
v 151.70654 193.27933 28.063356
v 151.63152 193.60309 28.106266
v 151.4842 193.88818 28.014738
v 151.30408 194.05821 27.813297
v 151.13939 194.06763 27.55592
v 151.03427 193.91391 27.31157
v 150.42484 193.59785 27.425894
v 150.3825 193.2642 27.465433
v 150.4125 192.97125 27.65008
v 150.5068 192.79752 27.930359
v 150.64014 192.78954 28.231169
v 150.77676 192.94946 28.471909
v 150.8801 193.23442 28.588072
v 150.92242 193.56807 28.54853
v 150.89243 193.86101 28.363884
v 150.79813 194.03474 28.083605
v 150.6648 194.04272 27.782795
v 150.52817 193.88281 27.542057
v 149.8283 193.82481 27.684137
v 149.76694 193.49422 27.696156
v 149.7458 193.20811 27.871582
v 149.77055 193.04318 28.163412
v 149.83456 193.0436 28.493448
v 149.92067 193.20924 28.77326
v 150.0058 193.49576 28.927872
v 150.06715 193.82635 28.915854
v 150.08829 194.11244 28.740427
v 150.06354 194.27739 28.448597
v 149.99954 194.27698 28.118559
v 149.91344 194.11131 27.838749
v 149.08182 193.90211 27.74381
v 149.06181 193.56639 27.733877
v 149.05481 193.27008 27.89309
v 149.06265 193.09256 28.178785
v 149.08327 193.08144 28.514414
v 149.1111 193.23964 28.810041
v 149.13873 193.52483 28.986458
v 149.15872 193.86055 28.996391
v 149.16573 194.15686 28.837181
v 149.15788 194.33437 28.551485
v 149.13727 194.3455 28.215857
v 149.10944 194.18729 27.920229
v 148.24234 194.05869 27.816868
v 148.16711 193.73721 27.766464
v 148.12793 193.42012 27.877207
v 148.13528 193.19232 28.119423
v 148.1872 193.1149 28.428211
v 148.26978 193.20857 28.720829
v 148.36087 193.44826 28.918873
v 148.4361 193.76971 28.969276
v 148.47528 194.08682 28.858532
v 148.46794 194.3146 28.616316
v 148.41602 194.39203 28.30753
v 148.33345 194.29836 28.01491
v 147.53506 194.32294 28.07304
v 147.45512 194.00395 28.01573
v 147.40913 193.68588 28.129244
v 147.40942 193.45395 28.383163
v 147.45592 193.3703 28.709452
v 147.53615 193.45735 29.020681
v 147.62863 193.69177 29.233456
v 147.70859 194.01076 29.290764
v 147.75458 194.32883 29.177252
v 147.75429 194.56076 28.923332
v 147.7078 194.6444 28.597042
v 147.62755 194.55736 28.285814
v 146.78569 194.21613 28.080553
v 146.72038 193.88626 28.094109
v 146.66943 193.60535 28.27365
v 146.64648 193.44865 28.571064
v 146.6577 193.45819 28.906662
v 146.70004 193.63136 29.19052
v 146.7622 193.9218 29.346579
v 146.8275 194.25166 29.333023
v 146.87845 194.53258 29.153482
v 146.9014 194.68925 28.856068
v 146.8902 194.67973 28.52047
v 146.84784 194.50656 28.23661
v 145.94377 194.35994 28.102901
v 145.89258 194.03549 28.1776
v 145.87114 193.78763 28.402386
v 145.88521 193.68277 28.717024
v 145.931 193.74901 29.03721
v 145.99625 193.9686 29.27715
v 146.06346 194.28268 29.372551
v 146.11465 194.60713 29.297852
v 146.1361 194.855 29.073067
v 146.12202 194.95985 28.758429
v 146.07623 194.89362 28.438242
v 146.01099 194.67403 28.198303
v 145.05893 194.40836 28.30066
v 145.09395 194.07785 28.349024
v 145.15923 193.82095 28.545393
v 145.23727 193.70653 28.837147
v 145.30719 193.76524 29.146114
v 145.35023 193.98134 29.389503
v 145.35486 194.29692 29.502102
v 145.31985 194.62744 29.453737
v 145.25456 194.88432 29.257368
v 145.17651 194.99875 28.965612
v 145.1066 194.94005 28.656647
v 145.06357 194.72395 28.413256
v 144.2497 194.39056 28.50149
v 144.36116 194.07498 28.468037
v 144.4929 193.79613 28.60146
v 144.60963 193.62871 28.86601
v 144.68007 193.61761 29.1908
v 144.68533 193.76578 29.488802
v 144.62401 194.03352 29.680168
v 144.51254 194.3491 29.713621
v 144.3808 194.62796 29.580198
v 144.26407 194.79538 29.315649
v 144.19363 194.80647 28.990858
v 144.18837 194.65831 28.692856
v 143.46347 193.94968 28.619331
v 143.65466 193.68022 28.55428
v 143.86926 193.44363 28.656199
v 144.04973 193.30333 28.89778
v 144.14775 193.29688 29.21429
v 144.13704 193.42601 29.520926
v 144.02046 193.65614 29.73552
v 143.82927 193.9256 29.800573
v 143.61469 194.16217 29.698654
v 143.4342 194.30249 29.457073
v 143.3362 194.30893 29.14056
v 143.34691 194.1798 28.833925
v 142.92967 193.40292 28.869028
v 143.15431 193.16309 28.796808
v 143.39336 192.94823 28.896324
v 143.58275 192.8159 29.140911
v 143.67175 192.80157 29.46503
v 143.63649 192.9091 29.78184
v 143.48643 193.10963 30.006443
v 143.2618 193.34947 30.078665
v 143.02275 193.56433 29.979149
v 142.83336 193.69666 29.734562
v 142.74437 193.71098 29.41044
v 142.77962 193.60345 29.093634
v 142.37457 192.85344 28.848852
v 142.5902 192.60497 28.777122
v 142.81697 192.37825 28.877415
v 142.99416 192.23402 29.122856
v 143.07425 192.21094 29.44768
v 143.03581 192.31519 29.764849
v 142.88914 192.51883 29.98938
v 142.67352 192.7673 30.06111
v 142.44675 192.99402 29.960815
v 142.26956 193.13824 29.715376
v 142.18945 193.16132 29.390553
v 142.22789 193.05707 29.073383
v 141.75632 192.19728 29.044424
v 141.94003 191.9154 29.025415
v 142.15025 191.7049 29.16305
v 142.33067 191.62216 29.420448
v 142.43292 191.68938 29.728642
v 142.42963 191.88853 30.005049
v 142.32164 192.16626 30.175608
v 142.13792 192.44814 30.194618
v 141.9277 192.65865 30.056984
v 141.74728 192.74138 29.799585
v 141.64503 192.67416 29.49139
v 141.64835 192.475 29.214983
v 140.99364 191.78802 29.641764
v 141.16776 191.50125 29.657171
v 141.39879 191.31367 29.78628
v 141.62483 191.27553 29.994492
v 141.78531 191.39705 30.22602
v 141.83722 191.64568 30.418825
v 141.76666 191.95477 30.521244
v 141.59254 192.24155 30.505836
v 141.36151 192.42912 30.376728
v 141.13547 192.46727 30.168516
v 140.97499 192.34575 29.936989
v 140.92308 192.09712 29.744184
v 140.53996 191.46172 30.124846
v 140.7563 191.20442 30.12099
v 141.01295 191.04741 30.253706
v 141.24112 191.03278 30.487429
v 141.37968 191.16441 30.759535
v 141.39151 191.40707 30.997112
v 141.27344 191.69572 31.136503
v 141.05708 191.95303 31.140358
v 140.80045 192.11005 31.007643
v 140.57227 192.12468 30.77392
v 140.4337 191.99304 30.501814
v 140.42188 191.75038 30.264236
v 140.10802 191.02605 30.306572
v 140.34236 190.78484 30.314932
v 140.58157 190.61815 30.481232
v 140.76157 190.57066 30.760912
v 140.83409 190.6551 31.079033
v 140.77975 190.84882 31.350353
v 140.61307 191.09993 31.502172
v 140.37874 191.34114 31.49381
v 140.13953 191.50781 31.32751
v 139.95953 191.5553 31.04783
v 139.887 191.47087 30.72971
v 139.94135 191.27715 30.458391
v 139.56361 190.64807 30.539972
v 139.77824 190.39244 30.494915
v 139.99823 190.17241 30.620985
v 140.16466 190.04694 30.884405
v 140.2329 190.04965 31.214588
v 140.1847 190.17984 31.523066
v 140.03296 190.40259 31.72718
v 139.81833 190.65823 31.772238
v 139.59834 190.87827 31.646166
v 139.43192 191.00372 31.382748
v 139.36368 191.001 31.052563
v 139.41188 190.87083 30.744085
v 139.0083 190.20879 30.555716
v 139.21217 189.94464 30.51238
v 139.4038 189.70018 30.641573
v 139.5318 189.54088 30.908678
v 139.56192 189.50945 31.242123
v 139.48605 189.6143 31.55256
v 139.32457 189.82735 31.756813
v 139.1207 190.09149 31.80015
v 138.92908 190.33597 31.670956
v 138.80107 190.49525 31.403852
v 138.77095 190.52669 31.070408
v 138.84682 190.42183 30.759968
v 138.2641 189.83525 30.633524
v 138.46523 189.59776 30.50564
v 138.68022 189.34285 30.5505
v 138.85147 189.13884 30.756086
v 138.93309 189.04039 31.06731
v 138.90321 189.07388 31.40078
v 138.76985 189.23033 31.667143
v 138.56873 189.46782 31.795029
v 138.35373 189.72273 31.750166
v 138.18248 189.92674 31.54458
v 138.10086 190.02519 31.233356
v 138.13074 189.9917 30.899887
v 137.72662 189.2282 30.587248
v 137.92946 188.97433 30.49993
v 138.13234 188.72037 30.586777
v 138.28091 188.53432 30.82452
v 138.33537 188.46606 31.149458
v 138.28111 188.53387 31.47452
v 138.13268 188.71959 31.71261
v 137.92986 188.97345 31.799929
v 137.72696 189.22742 31.713081
v 137.57838 189.41347 31.475338
v 137.52393 189.48172 31.1504
v 137.57819 189.41391 30.825336
v 137.14029 188.82831 30.586937
v 137.25494 188.52417 30.500006
v 137.36958 188.22011 30.58724
v 137.45349 187.99759 30.825266
v 137.48418 187.91624 31.150307
v 137.45341 187.99788 31.475266
v 137.36945 188.22061 31.713072
v 137.25479 188.52475 31.800005
v 137.14015 188.82881 31.71277
v 137.05624 189.05133 31.474745
v 137.02557 189.13268 31.149704
v 137.05634 189.05104 30.824743
v 136.36786 188.73064 30.58707
v 136.45134 188.41653 30.499998
v 136.53482 188.10245 30.587091
v 136.59592 187.87251 30.825016
v 136.61829 187.78836 31.150019
v 136.59592 187.87254 31.475016
v 136.5348 188.10248 31.712925
v 136.45132 188.41658 31.799997
v 136.36784 188.73067 31.712904
v 136.30673 188.9606 31.47498
v 136.28438 189.04475 31.149977
v 136.30675 188.96057 30.82498
v 135.57646 188.412 30.587194
v 135.70016 188.1115 30.5
v 135.82388 187.81093 30.586971
v 135.91447 187.59085 30.824806
v 135.94766 187.51021 31.149776
v 135.91455 187.59064 31.474806
v 135.82402 187.81056 31.712805
v 135.70033 188.11107 31.8
v 135.57661 188.41164 31.713028
v 135.48602 188.63173 31.475193
v 135.45284 188.71236 31.150225
v 135.48593 188.63193 30.825193
v 134.82812 188.10007 30.587194
v 134.95314 187.80011 30.5
v 135.0782 187.5001 30.586973
v 135.16977 187.28043 30.824808
v 135.20331 187.19995 31.149778
v 135.16985 187.28023 31.474808
v 135.07834 187.49976 31.712803
v 134.95332 187.79971 31.799997
v 134.82826 188.09972 31.713026
v 134.7367 188.3194 31.475191
v 134.70316 188.39987 31.15022
v 134.73662 188.3196 30.825191
v 134.9519 187.79936 31.15
usemtl mat_36
s 1
f 3241 3241 3242
f 3242 3241 3243
f 3241 3241 3243
f 3243 3241 3244
f 3241 3241 3244
f 3244 3241 3245
f 3241 3241 3245
f 3245 3241 3246
f 3241 3241 3246
f 3246 3241 3247
f 3241 3241 3247
f 3247 3241 3248
f 3241 3241 3248
f 3248 3241 3249
f 3241 3241 3249
f 3249 3241 3250
f 3241 3241 3250
f 3250 3241 3251
f 3241 3241 3251
f 3251 3241 3252
f 3241 3241 3252
f 3252 3241 3253
f 3241 3241 3253
f 3253 3241 3242
f 3242 3243 3254
f 3254 3243 3255
f 3243 3244 3255
f 3255 3244 3256
f 3244 3245 3256
f 3256 3245 3257
f 3245 3246 3257
f 3257 3246 3258
f 3246 3247 3258
f 3258 3247 3259
f 3247 3248 3259
f 3259 3248 3260
f 3248 3249 3260
f 3260 3249 3261
f 3249 3250 3261
f 3261 3250 3262
f 3250 3251 3262
f 3262 3251 3263
f 3251 3252 3263
f 3263 3252 3264
f 3252 3253 3264
f 3264 3253 3265
f 3253 3242 3265
f 3265 3242 3254
f 3254 3255 3266
f 3266 3255 3267
f 3255 3256 3267
f 3267 3256 3268
f 3256 3257 3268
f 3268 3257 3269
f 3257 3258 3269
f 3269 3258 3270
f 3258 3259 3270
f 3270 3259 3271
f 3259 3260 3271
f 3271 3260 3272
f 3260 3261 3272
f 3272 3261 3273
f 3261 3262 3273
f 3273 3262 3274
f 3262 3263 3274
f 3274 3263 3275
f 3263 3264 3275
f 3275 3264 3276
f 3264 3265 3276
f 3276 3265 3277
f 3265 3254 3277
f 3277 3254 3266
f 3266 3267 3278
f 3278 3267 3279
f 3267 3268 3279
f 3279 3268 3280
f 3268 3269 3280
f 3280 3269 3281
f 3269 3270 3281
f 3281 3270 3282
f 3270 3271 3282
f 3282 3271 3283
f 3271 3272 3283
f 3283 3272 3284
f 3272 3273 3284
f 3284 3273 3285
f 3273 3274 3285
f 3285 3274 3286
f 3274 3275 3286
f 3286 3275 3287
f 3275 3276 3287
f 3287 3276 3288
f 3276 3277 3288
f 3288 3277 3289
f 3277 3266 3289
f 3289 3266 3278
f 3278 3279 3290
f 3290 3279 3291
f 3279 3280 3291
f 3291 3280 3292
f 3280 3281 3292
f 3292 3281 3293
f 3281 3282 3293
f 3293 3282 3294
f 3282 3283 3294
f 3294 3283 3295
f 3283 3284 3295
f 3295 3284 3296
f 3284 3285 3296
f 3296 3285 3297
f 3285 3286 3297
f 3297 3286 3298
f 3286 3287 3298
f 3298 3287 3299
f 3287 3288 3299
f 3299 3288 3300
f 3288 3289 3300
f 3300 3289 3301
f 3289 3278 3301
f 3301 3278 3290
f 3290 3291 3302
f 3302 3291 3303
f 3291 3292 3303
f 3303 3292 3304
f 3292 3293 3304
f 3304 3293 3305
f 3293 3294 3305
f 3305 3294 3306
f 3294 3295 3306
f 3306 3295 3307
f 3295 3296 3307
f 3307 3296 3308
f 3296 3297 3308
f 3308 3297 3309
f 3297 3298 3309
f 3309 3298 3310
f 3298 3299 3310
f 3310 3299 3311
f 3299 3300 3311
f 3311 3300 3312
f 3300 3301 3312
f 3312 3301 3313
f 3301 3290 3313
f 3313 3290 3302
f 3302 3303 3314
f 3314 3303 3315
f 3303 3304 3315
f 3315 3304 3316
f 3304 3305 3316
f 3316 3305 3317
f 3305 3306 3317
f 3317 3306 3318
f 3306 3307 3318
f 3318 3307 3319
f 3307 3308 3319
f 3319 3308 3320
f 3308 3309 3320
f 3320 3309 3321
f 3309 3310 3321
f 3321 3310 3322
f 3310 3311 3322
f 3322 3311 3323
f 3311 3312 3323
f 3323 3312 3324
f 3312 3313 3324
f 3324 3313 3325
f 3313 3302 3325
f 3325 3302 3314
f 3314 3315 3326
f 3326 3315 3327
f 3315 3316 3327
f 3327 3316 3328
f 3316 3317 3328
f 3328 3317 3329
f 3317 3318 3329
f 3329 3318 3330
f 3318 3319 3330
f 3330 3319 3331
f 3319 3320 3331
f 3331 3320 3332
f 3320 3321 3332
f 3332 3321 3333
f 3321 3322 3333
f 3333 3322 3334
f 3322 3323 3334
f 3334 3323 3335
f 3323 3324 3335
f 3335 3324 3336
f 3324 3325 3336
f 3336 3325 3337
f 3325 3314 3337
f 3337 3314 3326
f 3326 3327 3338
f 3338 3327 3339
f 3327 3328 3339
f 3339 3328 3340
f 3328 3329 3340
f 3340 3329 3341
f 3329 3330 3341
f 3341 3330 3342
f 3330 3331 3342
f 3342 3331 3343
f 3331 3332 3343
f 3343 3332 3344
f 3332 3333 3344
f 3344 3333 3345
f 3333 3334 3345
f 3345 3334 3346
f 3334 3335 3346
f 3346 3335 3347
f 3335 3336 3347
f 3347 3336 3348
f 3336 3337 3348
f 3348 3337 3349
f 3337 3326 3349
f 3349 3326 3338
f 3338 3339 3350
f 3350 3339 3351
f 3339 3340 3351
f 3351 3340 3352
f 3340 3341 3352
f 3352 3341 3353
f 3341 3342 3353
f 3353 3342 3354
f 3342 3343 3354
f 3354 3343 3355
f 3343 3344 3355
f 3355 3344 3356
f 3344 3345 3356
f 3356 3345 3357
f 3345 3346 3357
f 3357 3346 3358
f 3346 3347 3358
f 3358 3347 3359
f 3347 3348 3359
f 3359 3348 3360
f 3348 3349 3360
f 3360 3349 3361
f 3349 3338 3361
f 3361 3338 3350
f 3350 3351 3362
f 3362 3351 3363
f 3351 3352 3363
f 3363 3352 3364
f 3352 3353 3364
f 3364 3353 3365
f 3353 3354 3365
f 3365 3354 3366
f 3354 3355 3366
f 3366 3355 3367
f 3355 3356 3367
f 3367 3356 3368
f 3356 3357 3368
f 3368 3357 3369
f 3357 3358 3369
f 3369 3358 3370
f 3358 3359 3370
f 3370 3359 3371
f 3359 3360 3371
f 3371 3360 3372
f 3360 3361 3372
f 3372 3361 3373
f 3361 3350 3373
f 3373 3350 3362
f 3362 3363 3374
f 3374 3363 3375
f 3363 3364 3375
f 3375 3364 3376
f 3364 3365 3376
f 3376 3365 3377
f 3365 3366 3377
f 3377 3366 3378
f 3366 3367 3378
f 3378 3367 3379
f 3367 3368 3379
f 3379 3368 3380
f 3368 3369 3380
f 3380 3369 3381
f 3369 3370 3381
f 3381 3370 3382
f 3370 3371 3382
f 3382 3371 3383
f 3371 3372 3383
f 3383 3372 3384
f 3372 3373 3384
f 3384 3373 3385
f 3373 3362 3385
f 3385 3362 3374
f 3374 3375 3386
f 3386 3375 3387
f 3375 3376 3387
f 3387 3376 3388
f 3376 3377 3388
f 3388 3377 3389
f 3377 3378 3389
f 3389 3378 3390
f 3378 3379 3390
f 3390 3379 3391
f 3379 3380 3391
f 3391 3380 3392
f 3380 3381 3392
f 3392 3381 3393
f 3381 3382 3393
f 3393 3382 3394
f 3382 3383 3394
f 3394 3383 3395
f 3383 3384 3395
f 3395 3384 3396
f 3384 3385 3396
f 3396 3385 3397
f 3385 3374 3397
f 3397 3374 3386
f 3386 3387 3398
f 3398 3387 3399
f 3387 3388 3399
f 3399 3388 3400
f 3388 3389 3400
f 3400 3389 3401
f 3389 3390 3401
f 3401 3390 3402
f 3390 3391 3402
f 3402 3391 3403
f 3391 3392 3403
f 3403 3392 3404
f 3392 3393 3404
f 3404 3393 3405
f 3393 3394 3405
f 3405 3394 3406
f 3394 3395 3406
f 3406 3395 3407
f 3395 3396 3407
f 3407 3396 3408
f 3396 3397 3408
f 3408 3397 3409
f 3397 3386 3409
f 3409 3386 3398
f 3398 3399 3410
f 3410 3399 3411
f 3399 3400 3411
f 3411 3400 3412
f 3400 3401 3412
f 3412 3401 3413
f 3401 3402 3413
f 3413 3402 3414
f 3402 3403 3414
f 3414 3403 3415
f 3403 3404 3415
f 3415 3404 3416
f 3404 3405 3416
f 3416 3405 3417
f 3405 3406 3417
f 3417 3406 3418
f 3406 3407 3418
f 3418 3407 3419
f 3407 3408 3419
f 3419 3408 3420
f 3408 3409 3420
f 3420 3409 3421
f 3409 3398 3421
f 3421 3398 3410
f 3410 3411 3422
f 3422 3411 3423
f 3411 3412 3423
f 3423 3412 3424
f 3412 3413 3424
f 3424 3413 3425
f 3413 3414 3425
f 3425 3414 3426
f 3414 3415 3426
f 3426 3415 3427
f 3415 3416 3427
f 3427 3416 3428
f 3416 3417 3428
f 3428 3417 3429
f 3417 3418 3429
f 3429 3418 3430
f 3418 3419 3430
f 3430 3419 3431
f 3419 3420 3431
f 3431 3420 3432
f 3420 3421 3432
f 3432 3421 3433
f 3421 3410 3433
f 3433 3410 3422
f 3422 3423 3434
f 3434 3423 3435
f 3423 3424 3435
f 3435 3424 3436
f 3424 3425 3436
f 3436 3425 3437
f 3425 3426 3437
f 3437 3426 3438
f 3426 3427 3438
f 3438 3427 3439
f 3427 3428 3439
f 3439 3428 3440
f 3428 3429 3440
f 3440 3429 3441
f 3429 3430 3441
f 3441 3430 3442
f 3430 3431 3442
f 3442 3431 3443
f 3431 3432 3443
f 3443 3432 3444
f 3432 3433 3444
f 3444 3433 3445
f 3433 3422 3445
f 3445 3422 3434
f 3434 3435 3446
f 3446 3435 3447
f 3435 3436 3447
f 3447 3436 3448
f 3436 3437 3448
f 3448 3437 3449
f 3437 3438 3449
f 3449 3438 3450
f 3438 3439 3450
f 3450 3439 3451
f 3439 3440 3451
f 3451 3440 3452
f 3440 3441 3452
f 3452 3441 3453
f 3441 3442 3453
f 3453 3442 3454
f 3442 3443 3454
f 3454 3443 3455
f 3443 3444 3455
f 3455 3444 3456
f 3444 3445 3456
f 3456 3445 3457
f 3445 3434 3457
f 3457 3434 3446
f 3446 3447 3458
f 3458 3447 3459
f 3447 3448 3459
f 3459 3448 3460
f 3448 3449 3460
f 3460 3449 3461
f 3449 3450 3461
f 3461 3450 3462
f 3450 3451 3462
f 3462 3451 3463
f 3451 3452 3463
f 3463 3452 3464
f 3452 3453 3464
f 3464 3453 3465
f 3453 3454 3465
f 3465 3454 3466
f 3454 3455 3466
f 3466 3455 3467
f 3455 3456 3467
f 3467 3456 3468
f 3456 3457 3468
f 3468 3457 3469
f 3457 3446 3469
f 3469 3446 3458
f 3458 3459 3470
f 3470 3459 3471
f 3459 3460 3471
f 3471 3460 3472
f 3460 3461 3472
f 3472 3461 3473
f 3461 3462 3473
f 3473 3462 3474
f 3462 3463 3474
f 3474 3463 3475
f 3463 3464 3475
f 3475 3464 3476
f 3464 3465 3476
f 3476 3465 3477
f 3465 3466 3477
f 3477 3466 3478
f 3466 3467 3478
f 3478 3467 3479
f 3467 3468 3479
f 3479 3468 3480
f 3468 3469 3480
f 3480 3469 3481
f 3469 3458 3481
f 3481 3458 3470
f 3470 3471 3482
f 3482 3471 3483
f 3471 3472 3483
f 3483 3472 3484
f 3472 3473 3484
f 3484 3473 3485
f 3473 3474 3485
f 3485 3474 3486
f 3474 3475 3486
f 3486 3475 3487
f 3475 3476 3487
f 3487 3476 3488
f 3476 3477 3488
f 3488 3477 3489
f 3477 3478 3489
f 3489 3478 3490
f 3478 3479 3490
f 3490 3479 3491
f 3479 3480 3491
f 3491 3480 3492
f 3480 3481 3492
f 3492 3481 3493
f 3481 3470 3493
f 3493 3470 3482
f 3482 3483 3494
f 3494 3483 3495
f 3483 3484 3495
f 3495 3484 3496
f 3484 3485 3496
f 3496 3485 3497
f 3485 3486 3497
f 3497 3486 3498
f 3486 3487 3498
f 3498 3487 3499
f 3487 3488 3499
f 3499 3488 3500
f 3488 3489 3500
f 3500 3489 3501
f 3489 3490 3501
f 3501 3490 3502
f 3490 3491 3502
f 3502 3491 3503
f 3491 3492 3503
f 3503 3492 3504
f 3492 3493 3504
f 3504 3493 3505
f 3493 3482 3505
f 3505 3482 3494
f 3494 3495 3506
f 3506 3495 3507
f 3495 3496 3507
f 3507 3496 3508
f 3496 3497 3508
f 3508 3497 3509
f 3497 3498 3509
f 3509 3498 3510
f 3498 3499 3510
f 3510 3499 3511
f 3499 3500 3511
f 3511 3500 3512
f 3500 3501 3512
f 3512 3501 3513
f 3501 3502 3513
f 3513 3502 3514
f 3502 3503 3514
f 3514 3503 3515
f 3503 3504 3515
f 3515 3504 3516
f 3504 3505 3516
f 3516 3505 3517
f 3505 3494 3517
f 3517 3494 3506
f 3506 3507 3518
f 3518 3507 3519
f 3507 3508 3519
f 3519 3508 3520
f 3508 3509 3520
f 3520 3509 3521
f 3509 3510 3521
f 3521 3510 3522
f 3510 3511 3522
f 3522 3511 3523
f 3511 3512 3523
f 3523 3512 3524
f 3512 3513 3524
f 3524 3513 3525
f 3513 3514 3525
f 3525 3514 3526
f 3514 3515 3526
f 3526 3515 3527
f 3515 3516 3527
f 3527 3516 3528
f 3516 3517 3528
f 3528 3517 3529
f 3517 3506 3529
f 3529 3506 3518
f 3518 3519 3530
f 3530 3519 3531
f 3519 3520 3531
f 3531 3520 3532
f 3520 3521 3532
f 3532 3521 3533
f 3521 3522 3533
f 3533 3522 3534
f 3522 3523 3534
f 3534 3523 3535
f 3523 3524 3535
f 3535 3524 3536
f 3524 3525 3536
f 3536 3525 3537
f 3525 3526 3537
f 3537 3526 3538
f 3526 3527 3538
f 3538 3527 3539
f 3527 3528 3539
f 3539 3528 3540
f 3528 3529 3540
f 3540 3529 3541
f 3529 3518 3541
f 3541 3518 3530
f 3530 3531 3542
f 3542 3531 3543
f 3531 3532 3543
f 3543 3532 3544
f 3532 3533 3544
f 3544 3533 3545
f 3533 3534 3545
f 3545 3534 3546
f 3534 3535 3546
f 3546 3535 3547
f 3535 3536 3547
f 3547 3536 3548
f 3536 3537 3548
f 3548 3537 3549
f 3537 3538 3549
f 3549 3538 3550
f 3538 3539 3550
f 3550 3539 3551
f 3539 3540 3551
f 3551 3540 3552
f 3540 3541 3552
f 3552 3541 3553
f 3541 3530 3553
f 3553 3530 3542
f 3542 3543 3554
f 3554 3543 3555
f 3543 3544 3555
f 3555 3544 3556
f 3544 3545 3556
f 3556 3545 3557
f 3545 3546 3557
f 3557 3546 3558
f 3546 3547 3558
f 3558 3547 3559
f 3547 3548 3559
f 3559 3548 3560
f 3548 3549 3560
f 3560 3549 3561
f 3549 3550 3561
f 3561 3550 3562
f 3550 3551 3562
f 3562 3551 3563
f 3551 3552 3563
f 3563 3552 3564
f 3552 3553 3564
f 3564 3553 3565
f 3553 3542 3565
f 3565 3542 3554
f 3554 3555 3566
f 3566 3555 3567
f 3555 3556 3567
f 3567 3556 3568
f 3556 3557 3568
f 3568 3557 3569
f 3557 3558 3569
f 3569 3558 3570
f 3558 3559 3570
f 3570 3559 3571
f 3559 3560 3571
f 3571 3560 3572
f 3560 3561 3572
f 3572 3561 3573
f 3561 3562 3573
f 3573 3562 3574
f 3562 3563 3574
f 3574 3563 3575
f 3563 3564 3575
f 3575 3564 3576
f 3564 3565 3576
f 3576 3565 3577
f 3565 3554 3577
f 3577 3554 3566
f 3566 3567 3578
f 3578 3567 3579
f 3567 3568 3579
f 3579 3568 3580
f 3568 3569 3580
f 3580 3569 3581
f 3569 3570 3581
f 3581 3570 3582
f 3570 3571 3582
f 3582 3571 3583
f 3571 3572 3583
f 3583 3572 3584
f 3572 3573 3584
f 3584 3573 3585
f 3573 3574 3585
f 3585 3574 3586
f 3574 3575 3586
f 3586 3575 3587
f 3575 3576 3587
f 3587 3576 3588
f 3576 3577 3588
f 3588 3577 3589
f 3577 3566 3589
f 3589 3566 3578
f 3578 3579 3590
f 3590 3579 3591
f 3579 3580 3591
f 3591 3580 3592
f 3580 3581 3592
f 3592 3581 3593
f 3581 3582 3593
f 3593 3582 3594
f 3582 3583 3594
f 3594 3583 3595
f 3583 3584 3595
f 3595 3584 3596
f 3584 3585 3596
f 3596 3585 3597
f 3585 3586 3597
f 3597 3586 3598
f 3586 3587 3598
f 3598 3587 3599
f 3587 3588 3599
f 3599 3588 3600
f 3588 3589 3600
f 3600 3589 3601
f 3589 3578 3601
f 3601 3578 3590
f 3590 3591 3602
f 3602 3591 3603
f 3591 3592 3603
f 3603 3592 3604
f 3592 3593 3604
f 3604 3593 3605
f 3593 3594 3605
f 3605 3594 3606
f 3594 3595 3606
f 3606 3595 3607
f 3595 3596 3607
f 3607 3596 3608
f 3596 3597 3608
f 3608 3597 3609
f 3597 3598 3609
f 3609 3598 3610
f 3598 3599 3610
f 3610 3599 3611
f 3599 3600 3611
f 3611 3600 3612
f 3600 3601 3612
f 3612 3601 3613
f 3601 3590 3613
f 3613 3590 3602
f 3602 3603 3614
f 3614 3603 3615
f 3603 3604 3615
f 3615 3604 3616
f 3604 3605 3616
f 3616 3605 3617
f 3605 3606 3617
f 3617 3606 3618
f 3606 3607 3618
f 3618 3607 3619
f 3607 3608 3619
f 3619 3608 3620
f 3608 3609 3620
f 3620 3609 3621
f 3609 3610 3621
f 3621 3610 3622
f 3610 3611 3622
f 3622 3611 3623
f 3611 3612 3623
f 3623 3612 3624
f 3612 3613 3624
f 3624 3613 3625
f 3613 3602 3625
f 3625 3602 3614
f 3614 3615 3626
f 3626 3615 3627
f 3615 3616 3627
f 3627 3616 3628
f 3616 3617 3628
f 3628 3617 3629
f 3617 3618 3629
f 3629 3618 3630
f 3618 3619 3630
f 3630 3619 3631
f 3619 3620 3631
f 3631 3620 3632
f 3620 3621 3632
f 3632 3621 3633
f 3621 3622 3633
f 3633 3622 3634
f 3622 3623 3634
f 3634 3623 3635
f 3623 3624 3635
f 3635 3624 3636
f 3624 3625 3636
f 3636 3625 3637
f 3625 3614 3637
f 3637 3614 3626
f 3626 3627 3638
f 3638 3627 3639
f 3627 3628 3639
f 3639 3628 3640
f 3628 3629 3640
f 3640 3629 3641
f 3629 3630 3641
f 3641 3630 3642
f 3630 3631 3642
f 3642 3631 3643
f 3631 3632 3643
f 3643 3632 3644
f 3632 3633 3644
f 3644 3633 3645
f 3633 3634 3645
f 3645 3634 3646
f 3634 3635 3646
f 3646 3635 3647
f 3635 3636 3647
f 3647 3636 3648
f 3636 3637 3648
f 3648 3637 3649
f 3637 3626 3649
f 3649 3626 3638
f 3638 3639 3650
f 3650 3639 3651
f 3639 3640 3651
f 3651 3640 3652
f 3640 3641 3652
f 3652 3641 3653
f 3641 3642 3653
f 3653 3642 3654
f 3642 3643 3654
f 3654 3643 3655
f 3643 3644 3655
f 3655 3644 3656
f 3644 3645 3656
f 3656 3645 3657
f 3645 3646 3657
f 3657 3646 3658
f 3646 3647 3658
f 3658 3647 3659
f 3647 3648 3659
f 3659 3648 3660
f 3648 3649 3660
f 3660 3649 3661
f 3649 3638 3661
f 3661 3638 3650
f 3650 3651 3662
f 3662 3651 3663
f 3651 3652 3663
f 3663 3652 3664
f 3652 3653 3664
f 3664 3653 3665
f 3653 3654 3665
f 3665 3654 3666
f 3654 3655 3666
f 3666 3655 3667
f 3655 3656 3667
f 3667 3656 3668
f 3656 3657 3668
f 3668 3657 3669
f 3657 3658 3669
f 3669 3658 3670
f 3658 3659 3670
f 3670 3659 3671
f 3659 3660 3671
f 3671 3660 3672
f 3660 3661 3672
f 3672 3661 3673
f 3661 3650 3673
f 3673 3650 3662
f 3662 3663 3674
f 3674 3663 3675
f 3663 3664 3675
f 3675 3664 3676
f 3664 3665 3676
f 3676 3665 3677
f 3665 3666 3677
f 3677 3666 3678
f 3666 3667 3678
f 3678 3667 3679
f 3667 3668 3679
f 3679 3668 3680
f 3668 3669 3680
f 3680 3669 3681
f 3669 3670 3681
f 3681 3670 3682
f 3670 3671 3682
f 3682 3671 3683
f 3671 3672 3683
f 3683 3672 3684
f 3672 3673 3684
f 3684 3673 3685
f 3673 3662 3685
f 3685 3662 3674
f 3674 3675 3686
f 3686 3675 3687
f 3675 3676 3687
f 3687 3676 3688
f 3676 3677 3688
f 3688 3677 3689
f 3677 3678 3689
f 3689 3678 3690
f 3678 3679 3690
f 3690 3679 3691
f 3679 3680 3691
f 3691 3680 3692
f 3680 3681 3692
f 3692 3681 3693
f 3681 3682 3693
f 3693 3682 3694
f 3682 3683 3694
f 3694 3683 3695
f 3683 3684 3695
f 3695 3684 3696
f 3684 3685 3696
f 3696 3685 3697
f 3685 3674 3697
f 3697 3674 3686
f 3686 3687 3698
f 3698 3687 3699
f 3687 3688 3699
f 3699 3688 3700
f 3688 3689 3700
f 3700 3689 3701
f 3689 3690 3701
f 3701 3690 3702
f 3690 3691 3702
f 3702 3691 3703
f 3691 3692 3703
f 3703 3692 3704
f 3692 3693 3704
f 3704 3693 3705
f 3693 3694 3705
f 3705 3694 3706
f 3694 3695 3706
f 3706 3695 3707
f 3695 3696 3707
f 3707 3696 3708
f 3696 3697 3708
f 3708 3697 3709
f 3697 3686 3709
f 3709 3686 3698
f 3698 3699 3710
f 3710 3699 3711
f 3699 3700 3711
f 3711 3700 3712
f 3700 3701 3712
f 3712 3701 3713
f 3701 3702 3713
f 3713 3702 3714
f 3702 3703 3714
f 3714 3703 3715
f 3703 3704 3715
f 3715 3704 3716
f 3704 3705 3716
f 3716 3705 3717
f 3705 3706 3717
f 3717 3706 3718
f 3706 3707 3718
f 3718 3707 3719
f 3707 3708 3719
f 3719 3708 3720
f 3708 3709 3720
f 3720 3709 3721
f 3709 3698 3721
f 3721 3698 3710
f 3710 3711 3722
f 3722 3711 3723
f 3711 3712 3723
f 3723 3712 3724
f 3712 3713 3724
f 3724 3713 3725
f 3713 3714 3725
f 3725 3714 3726
f 3714 3715 3726
f 3726 3715 3727
f 3715 3716 3727
f 3727 3716 3728
f 3716 3717 3728
f 3728 3717 3729
f 3717 3718 3729
f 3729 3718 3730
f 3718 3719 3730
f 3730 3719 3731
f 3719 3720 3731
f 3731 3720 3732
f 3720 3721 3732
f 3732 3721 3733
f 3721 3710 3733
f 3733 3710 3722
f 3722 3723 3734
f 3734 3723 3735
f 3723 3724 3735
f 3735 3724 3736
f 3724 3725 3736
f 3736 3725 3737
f 3725 3726 3737
f 3737 3726 3738
f 3726 3727 3738
f 3738 3727 3739
f 3727 3728 3739
f 3739 3728 3740
f 3728 3729 3740
f 3740 3729 3741
f 3729 3730 3741
f 3741 3730 3742
f 3730 3731 3742
f 3742 3731 3743
f 3731 3732 3743
f 3743 3732 3744
f 3732 3733 3744
f 3744 3733 3745
f 3733 3722 3745
f 3745 3722 3734
f 3734 3735 3746
f 3746 3735 3747
f 3735 3736 3747
f 3747 3736 3748
f 3736 3737 3748
f 3748 3737 3749
f 3737 3738 3749
f 3749 3738 3750
f 3738 3739 3750
f 3750 3739 3751
f 3739 3740 3751
f 3751 3740 3752
f 3740 3741 3752
f 3752 3741 3753
f 3741 3742 3753
f 3753 3742 3754
f 3742 3743 3754
f 3754 3743 3755
f 3743 3744 3755
f 3755 3744 3756
f 3744 3745 3756
f 3756 3745 3757
f 3745 3734 3757
f 3757 3734 3746
f 3746 3747 3758
f 3758 3747 3759
f 3747 3748 3759
f 3759 3748 3760
f 3748 3749 3760
f 3760 3749 3761
f 3749 3750 3761
f 3761 3750 3762
f 3750 3751 3762
f 3762 3751 3763
f 3751 3752 3763
f 3763 3752 3764
f 3752 3753 3764
f 3764 3753 3765
f 3753 3754 3765
f 3765 3754 3766
f 3754 3755 3766
f 3766 3755 3767
f 3755 3756 3767
f 3767 3756 3768
f 3756 3757 3768
f 3768 3757 3769
f 3757 3746 3769
f 3769 3746 3758
f 3758 3759 3770
f 3770 3759 3771
f 3759 3760 3771
f 3771 3760 3772
f 3760 3761 3772
f 3772 3761 3773
f 3761 3762 3773
f 3773 3762 3774
f 3762 3763 3774
f 3774 3763 3775
f 3763 3764 3775
f 3775 3764 3776
f 3764 3765 3776
f 3776 3765 3777
f 3765 3766 3777
f 3777 3766 3778
f 3766 3767 3778
f 3778 3767 3779
f 3767 3768 3779
f 3779 3768 3780
f 3768 3769 3780
f 3780 3769 3781
f 3769 3758 3781
f 3781 3758 3770
f 3770 3771 3782
f 3782 3771 3783
f 3771 3772 3783
f 3783 3772 3784
f 3772 3773 3784
f 3784 3773 3785
f 3773 3774 3785
f 3785 3774 3786
f 3774 3775 3786
f 3786 3775 3787
f 3775 3776 3787
f 3787 3776 3788
f 3776 3777 3788
f 3788 3777 3789
f 3777 3778 3789
f 3789 3778 3790
f 3778 3779 3790
f 3790 3779 3791
f 3779 3780 3791
f 3791 3780 3792
f 3780 3781 3792
f 3792 3781 3793
f 3781 3770 3793
f 3793 3770 3782
f 3782 3783 3794
f 3794 3783 3795
f 3783 3784 3795
f 3795 3784 3796
f 3784 3785 3796
f 3796 3785 3797
f 3785 3786 3797
f 3797 3786 3798
f 3786 3787 3798
f 3798 3787 3799
f 3787 3788 3799
f 3799 3788 3800
f 3788 3789 3800
f 3800 3789 3801
f 3789 3790 3801
f 3801 3790 3802
f 3790 3791 3802
f 3802 3791 3803
f 3791 3792 3803
f 3803 3792 3804
f 3792 3793 3804
f 3804 3793 3805
f 3793 3782 3805
f 3805 3782 3794
f 3794 3795 3806
f 3806 3795 3807
f 3795 3796 3807
f 3807 3796 3808
f 3796 3797 3808
f 3808 3797 3809
f 3797 3798 3809
f 3809 3798 3810
f 3798 3799 3810
f 3810 3799 3811
f 3799 3800 3811
f 3811 3800 3812
f 3800 3801 3812
f 3812 3801 3813
f 3801 3802 3813
f 3813 3802 3814
f 3802 3803 3814
f 3814 3803 3815
f 3803 3804 3815
f 3815 3804 3816
f 3804 3805 3816
f 3816 3805 3817
f 3805 3794 3817
f 3817 3794 3806
f 3806 3807 3818
f 3818 3807 3819
f 3807 3808 3819
f 3819 3808 3820
f 3808 3809 3820
f 3820 3809 3821
f 3809 3810 3821
f 3821 3810 3822
f 3810 3811 3822
f 3822 3811 3823
f 3811 3812 3823
f 3823 3812 3824
f 3812 3813 3824
f 3824 3813 3825
f 3813 3814 3825
f 3825 3814 3826
f 3814 3815 3826
f 3826 3815 3827
f 3815 3816 3827
f 3827 3816 3828
f 3816 3817 3828
f 3828 3817 3829
f 3817 3806 3829
f 3829 3806 3818
f 3818 3819 3830
f 3830 3819 3831
f 3819 3820 3831
f 3831 3820 3832
f 3820 3821 3832
f 3832 3821 3833
f 3821 3822 3833
f 3833 3822 3834
f 3822 3823 3834
f 3834 3823 3835
f 3823 3824 3835
f 3835 3824 3836
f 3824 3825 3836
f 3836 3825 3837
f 3825 3826 3837
f 3837 3826 3838
f 3826 3827 3838
f 3838 3827 3839
f 3827 3828 3839
f 3839 3828 3840
f 3828 3829 3840
f 3840 3829 3841
f 3829 3818 3841
f 3841 3818 3830
f 3830 3831 3842
f 3842 3831 3843
f 3831 3832 3843
f 3843 3832 3844
f 3832 3833 3844
f 3844 3833 3845
f 3833 3834 3845
f 3845 3834 3846
f 3834 3835 3846
f 3846 3835 3847
f 3835 3836 3847
f 3847 3836 3848
f 3836 3837 3848
f 3848 3837 3849
f 3837 3838 3849
f 3849 3838 3850
f 3838 3839 3850
f 3850 3839 3851
f 3839 3840 3851
f 3851 3840 3852
f 3840 3841 3852
f 3852 3841 3853
f 3841 3830 3853
f 3853 3830 3842
f 3842 3843 3854
f 3854 3843 3855
f 3843 3844 3855
f 3855 3844 3856
f 3844 3845 3856
f 3856 3845 3857
f 3845 3846 3857
f 3857 3846 3858
f 3846 3847 3858
f 3858 3847 3859
f 3847 3848 3859
f 3859 3848 3860
f 3848 3849 3860
f 3860 3849 3861
f 3849 3850 3861
f 3861 3850 3862
f 3850 3851 3862
f 3862 3851 3863
f 3851 3852 3863
f 3863 3852 3864
f 3852 3853 3864
f 3864 3853 3865
f 3853 3842 3865
f 3865 3842 3854
f 3854 3855 3866
f 3866 3855 3867
f 3855 3856 3867
f 3867 3856 3868
f 3856 3857 3868
f 3868 3857 3869
f 3857 3858 3869
f 3869 3858 3870
f 3858 3859 3870
f 3870 3859 3871
f 3859 3860 3871
f 3871 3860 3872
f 3860 3861 3872
f 3872 3861 3873
f 3861 3862 3873
f 3873 3862 3874
f 3862 3863 3874
f 3874 3863 3875
f 3863 3864 3875
f 3875 3864 3876
f 3864 3865 3876
f 3876 3865 3877
f 3865 3854 3877
f 3877 3854 3866
f 3866 3867 3878
f 3878 3867 3879
f 3867 3868 3879
f 3879 3868 3880
f 3868 3869 3880
f 3880 3869 3881
f 3869 3870 3881
f 3881 3870 3882
f 3870 3871 3882
f 3882 3871 3883
f 3871 3872 3883
f 3883 3872 3884
f 3872 3873 3884
f 3884 3873 3885
f 3873 3874 3885
f 3885 3874 3886
f 3874 3875 3886
f 3886 3875 3887
f 3875 3876 3887
f 3887 3876 3888
f 3876 3877 3888
f 3888 3877 3889
f 3877 3866 3889
f 3889 3866 3878
f 3878 3879 3890
f 3890 3879 3891
f 3879 3880 3891
f 3891 3880 3892
f 3880 3881 3892
f 3892 3881 3893
f 3881 3882 3893
f 3893 3882 3894
f 3882 3883 3894
f 3894 3883 3895
f 3883 3884 3895
f 3895 3884 3896
f 3884 3885 3896
f 3896 3885 3897
f 3885 3886 3897
f 3897 3886 3898
f 3886 3887 3898
f 3898 3887 3899
f 3887 3888 3899
f 3899 3888 3900
f 3888 3889 3900
f 3900 3889 3901
f 3889 3878 3901
f 3901 3878 3890
f 3890 3891 3902
f 3902 3891 3903
f 3891 3892 3903
f 3903 3892 3904
f 3892 3893 3904
f 3904 3893 3905
f 3893 3894 3905
f 3905 3894 3906
f 3894 3895 3906
f 3906 3895 3907
f 3895 3896 3907
f 3907 3896 3908
f 3896 3897 3908
f 3908 3897 3909
f 3897 3898 3909
f 3909 3898 3910
f 3898 3899 3910
f 3910 3899 3911
f 3899 3900 3911
f 3911 3900 3912
f 3900 3901 3912
f 3912 3901 3913
f 3901 3890 3913
f 3913 3890 3902
f 3902 3903 3914
f 3914 3903 3915
f 3903 3904 3915
f 3915 3904 3916
f 3904 3905 3916
f 3916 3905 3917
f 3905 3906 3917
f 3917 3906 3918
f 3906 3907 3918
f 3918 3907 3919
f 3907 3908 3919
f 3919 3908 3920
f 3908 3909 3920
f 3920 3909 3921
f 3909 3910 3921
f 3921 3910 3922
f 3910 3911 3922
f 3922 3911 3923
f 3911 3912 3923
f 3923 3912 3924
f 3912 3913 3924
f 3924 3913 3925
f 3913 3902 3925
f 3925 3902 3914
f 3914 3915 3926
f 3926 3915 3927
f 3915 3916 3927
f 3927 3916 3928
f 3916 3917 3928
f 3928 3917 3929
f 3917 3918 3929
f 3929 3918 3930
f 3918 3919 3930
f 3930 3919 3931
f 3919 3920 3931
f 3931 3920 3932
f 3920 3921 3932
f 3932 3921 3933
f 3921 3922 3933
f 3933 3922 3934
f 3922 3923 3934
f 3934 3923 3935
f 3923 3924 3935
f 3935 3924 3936
f 3924 3925 3936
f 3936 3925 3937
f 3925 3914 3937
f 3937 3914 3926
f 3926 3927 3938
f 3938 3927 3939
f 3927 3928 3939
f 3939 3928 3940
f 3928 3929 3940
f 3940 3929 3941
f 3929 3930 3941
f 3941 3930 3942
f 3930 3931 3942
f 3942 3931 3943
f 3931 3932 3943
f 3943 3932 3944
f 3932 3933 3944
f 3944 3933 3945
f 3933 3934 3945
f 3945 3934 3946
f 3934 3935 3946
f 3946 3935 3947
f 3935 3936 3947
f 3947 3936 3948
f 3936 3937 3948
f 3948 3937 3949
f 3937 3926 3949
f 3949 3926 3938
f 3938 3939 3950
f 3950 3939 3951
f 3939 3940 3951
f 3951 3940 3952
f 3940 3941 3952
f 3952 3941 3953
f 3941 3942 3953
f 3953 3942 3954
f 3942 3943 3954
f 3954 3943 3955
f 3943 3944 3955
f 3955 3944 3956
f 3944 3945 3956
f 3956 3945 3957
f 3945 3946 3957
f 3957 3946 3958
f 3946 3947 3958
f 3958 3947 3959
f 3947 3948 3959
f 3959 3948 3960
f 3948 3949 3960
f 3960 3949 3961
f 3949 3938 3961
f 3961 3938 3950
f 3950 3951 3962
f 3962 3951 3963
f 3951 3952 3963
f 3963 3952 3964
f 3952 3953 3964
f 3964 3953 3965
f 3953 3954 3965
f 3965 3954 3966
f 3954 3955 3966
f 3966 3955 3967
f 3955 3956 3967
f 3967 3956 3968
f 3956 3957 3968
f 3968 3957 3969
f 3957 3958 3969
f 3969 3958 3970
f 3958 3959 3970
f 3970 3959 3971
f 3959 3960 3971
f 3971 3960 3972
f 3960 3961 3972
f 3972 3961 3973
f 3961 3950 3973
f 3973 3950 3962
f 3962 3963 3974
f 3974 3963 3975
f 3963 3964 3975
f 3975 3964 3976
f 3964 3965 3976
f 3976 3965 3977
f 3965 3966 3977
f 3977 3966 3978
f 3966 3967 3978
f 3978 3967 3979
f 3967 3968 3979
f 3979 3968 3980
f 3968 3969 3980
f 3980 3969 3981
f 3969 3970 3981
f 3981 3970 3982
f 3970 3971 3982
f 3982 3971 3983
f 3971 3972 3983
f 3983 3972 3984
f 3972 3973 3984
f 3984 3973 3985
f 3973 3962 3985
f 3985 3962 3974
f 3974 3975 3986
f 3986 3975 3987
f 3975 3976 3987
f 3987 3976 3988
f 3976 3977 3988
f 3988 3977 3989
f 3977 3978 3989
f 3989 3978 3990
f 3978 3979 3990
f 3990 3979 3991
f 3979 3980 3991
f 3991 3980 3992
f 3980 3981 3992
f 3992 3981 3993
f 3981 3982 3993
f 3993 3982 3994
f 3982 3983 3994
f 3994 3983 3995
f 3983 3984 3995
f 3995 3984 3996
f 3984 3985 3996
f 3996 3985 3997
f 3985 3974 3997
f 3997 3974 3986
f 3986 3987 3998
f 3998 3987 3999
f 3987 3988 3999
f 3999 3988 4000
f 3988 3989 4000
f 4000 3989 4001
f 3989 3990 4001
f 4001 3990 4002
f 3990 3991 4002
f 4002 3991 4003
f 3991 3992 4003
f 4003 3992 4004
f 3992 3993 4004
f 4004 3993 4005
f 3993 3994 4005
f 4005 3994 4006
f 3994 3995 4006
f 4006 3995 4007
f 3995 3996 4007
f 4007 3996 4008
f 3996 3997 4008
f 4008 3997 4009
f 3997 3986 4009
f 4009 3986 3998
f 3998 3999 4010
f 4010 3999 4011
f 3999 4000 4011
f 4011 4000 4012
f 4000 4001 4012
f 4012 4001 4013
f 4001 4002 4013
f 4013 4002 4014
f 4002 4003 4014
f 4014 4003 4015
f 4003 4004 4015
f 4015 4004 4016
f 4004 4005 4016
f 4016 4005 4017
f 4005 4006 4017
f 4017 4006 4018
f 4006 4007 4018
f 4018 4007 4019
f 4007 4008 4019
f 4019 4008 4020
f 4008 4009 4020
f 4020 4009 4021
f 4009 3998 4021
f 4021 3998 4010
f 4010 4011 4022
f 4022 4011 4023
f 4011 4012 4023
f 4023 4012 4024
f 4012 4013 4024
f 4024 4013 4025
f 4013 4014 4025
f 4025 4014 4026
f 4014 4015 4026
f 4026 4015 4027
f 4015 4016 4027
f 4027 4016 4028
f 4016 4017 4028
f 4028 4017 4029
f 4017 4018 4029
f 4029 4018 4030
f 4018 4019 4030
f 4030 4019 4031
f 4019 4020 4031
f 4031 4020 4032
f 4020 4021 4032
f 4032 4021 4033
f 4021 4010 4033
f 4033 4010 4022
f 4022 4023 4034
f 4034 4023 4035
f 4023 4024 4035
f 4035 4024 4036
f 4024 4025 4036
f 4036 4025 4037
f 4025 4026 4037
f 4037 4026 4038
f 4026 4027 4038
f 4038 4027 4039
f 4027 4028 4039
f 4039 4028 4040
f 4028 4029 4040
f 4040 4029 4041
f 4029 4030 4041
f 4041 4030 4042
f 4030 4031 4042
f 4042 4031 4043
f 4031 4032 4043
f 4043 4032 4044
f 4032 4033 4044
f 4044 4033 4045
f 4033 4022 4045
f 4045 4022 4034
f 4034 4035 4046
f 4046 4035 4047
f 4035 4036 4047
f 4047 4036 4048
f 4036 4037 4048
f 4048 4037 4049
f 4037 4038 4049
f 4049 4038 4050
f 4038 4039 4050
f 4050 4039 4051
f 4039 4040 4051
f 4051 4040 4052
f 4040 4041 4052
f 4052 4041 4053
f 4041 4042 4053
f 4053 4042 4054
f 4042 4043 4054
f 4054 4043 4055
f 4043 4044 4055
f 4055 4044 4056
f 4044 4045 4056
f 4056 4045 4057
f 4045 4034 4057
f 4057 4034 4046
f 4046 4047 4058
f 4058 4047 4059
f 4047 4048 4059
f 4059 4048 4060
f 4048 4049 4060
f 4060 4049 4061
f 4049 4050 4061
f 4061 4050 4062
f 4050 4051 4062
f 4062 4051 4063
f 4051 4052 4063
f 4063 4052 4064
f 4052 4053 4064
f 4064 4053 4065
f 4053 4054 4065
f 4065 4054 4066
f 4054 4055 4066
f 4066 4055 4067
f 4055 4056 4067
f 4067 4056 4068
f 4056 4057 4068
f 4068 4057 4069
f 4057 4046 4069
f 4069 4046 4058
f 4058 4059 4070
f 4070 4059 4071
f 4059 4060 4071
f 4071 4060 4072
f 4060 4061 4072
f 4072 4061 4073
f 4061 4062 4073
f 4073 4062 4074
f 4062 4063 4074
f 4074 4063 4075
f 4063 4064 4075
f 4075 4064 4076
f 4064 4065 4076
f 4076 4065 4077
f 4065 4066 4077
f 4077 4066 4078
f 4066 4067 4078
f 4078 4067 4079
f 4067 4068 4079
f 4079 4068 4080
f 4068 4069 4080
f 4080 4069 4081
f 4069 4058 4081
f 4081 4058 4070
f 4070 4071 4082
f 4082 4071 4083
f 4071 4072 4083
f 4083 4072 4084
f 4072 4073 4084
f 4084 4073 4085
f 4073 4074 4085
f 4085 4074 4086
f 4074 4075 4086
f 4086 4075 4087
f 4075 4076 4087
f 4087 4076 4088
f 4076 4077 4088
f 4088 4077 4089
f 4077 4078 4089
f 4089 4078 4090
f 4078 4079 4090
f 4090 4079 4091
f 4079 4080 4091
f 4091 4080 4092
f 4080 4081 4092
f 4092 4081 4093
f 4081 4070 4093
f 4093 4070 4082
f 4082 4083 4094
f 4094 4083 4095
f 4083 4084 4095
f 4095 4084 4096
f 4084 4085 4096
f 4096 4085 4097
f 4085 4086 4097
f 4097 4086 4098
f 4086 4087 4098
f 4098 4087 4099
f 4087 4088 4099
f 4099 4088 4100
f 4088 4089 4100
f 4100 4089 4101
f 4089 4090 4101
f 4101 4090 4102
f 4090 4091 4102
f 4102 4091 4103
f 4091 4092 4103
f 4103 4092 4104
f 4092 4093 4104
f 4104 4093 4105
f 4093 4082 4105
f 4105 4082 4094
f 4094 4095 4106
f 4106 4095 4107
f 4095 4096 4107
f 4107 4096 4108
f 4096 4097 4108
f 4108 4097 4109
f 4097 4098 4109
f 4109 4098 4110
f 4098 4099 4110
f 4110 4099 4111
f 4099 4100 4111
f 4111 4100 4112
f 4100 4101 4112
f 4112 4101 4113
f 4101 4102 4113
f 4113 4102 4114
f 4102 4103 4114
f 4114 4103 4115
f 4103 4104 4115
f 4115 4104 4116
f 4104 4105 4116
f 4116 4105 4117
f 4105 4094 4117
f 4117 4094 4106
f 4106 4107 4118
f 4118 4107 4119
f 4107 4108 4119
f 4119 4108 4120
f 4108 4109 4120
f 4120 4109 4121
f 4109 4110 4121
f 4121 4110 4122
f 4110 4111 4122
f 4122 4111 4123
f 4111 4112 4123
f 4123 4112 4124
f 4112 4113 4124
f 4124 4113 4125
f 4113 4114 4125
f 4125 4114 4126
f 4114 4115 4126
f 4126 4115 4127
f 4115 4116 4127
f 4127 4116 4128
f 4116 4117 4128
f 4128 4117 4129
f 4117 4106 4129
f 4129 4106 4118
f 4118 4119 4130
f 4130 4119 4131
f 4119 4120 4131
f 4131 4120 4132
f 4120 4121 4132
f 4132 4121 4133
f 4121 4122 4133
f 4133 4122 4134
f 4122 4123 4134
f 4134 4123 4135
f 4123 4124 4135
f 4135 4124 4136
f 4124 4125 4136
f 4136 4125 4137
f 4125 4126 4137
f 4137 4126 4138
f 4126 4127 4138
f 4138 4127 4139
f 4127 4128 4139
f 4139 4128 4140
f 4128 4129 4140
f 4140 4129 4141
f 4129 4118 4141
f 4141 4118 4130
f 4130 4131 4142
f 4142 4131 4143
f 4131 4132 4143
f 4143 4132 4144
f 4132 4133 4144
f 4144 4133 4145
f 4133 4134 4145
f 4145 4134 4146
f 4134 4135 4146
f 4146 4135 4147
f 4135 4136 4147
f 4147 4136 4148
f 4136 4137 4148
f 4148 4137 4149
f 4137 4138 4149
f 4149 4138 4150
f 4138 4139 4150
f 4150 4139 4151
f 4139 4140 4151
f 4151 4140 4152
f 4140 4141 4152
f 4152 4141 4153
f 4141 4130 4153
f 4153 4130 4142
f 4142 4143 4154
f 4154 4143 4155
f 4143 4144 4155
f 4155 4144 4156
f 4144 4145 4156
f 4156 4145 4157
f 4145 4146 4157
f 4157 4146 4158
f 4146 4147 4158
f 4158 4147 4159
f 4147 4148 4159
f 4159 4148 4160
f 4148 4149 4160
f 4160 4149 4161
f 4149 4150 4161
f 4161 4150 4162
f 4150 4151 4162
f 4162 4151 4163
f 4151 4152 4163
f 4163 4152 4164
f 4152 4153 4164
f 4164 4153 4165
f 4153 4142 4165
f 4165 4142 4154
f 4154 4155 4166
f 4166 4155 4167
f 4155 4156 4167
f 4167 4156 4168
f 4156 4157 4168
f 4168 4157 4169
f 4157 4158 4169
f 4169 4158 4170
f 4158 4159 4170
f 4170 4159 4171
f 4159 4160 4171
f 4171 4160 4172
f 4160 4161 4172
f 4172 4161 4173
f 4161 4162 4173
f 4173 4162 4174
f 4162 4163 4174
f 4174 4163 4175
f 4163 4164 4175
f 4175 4164 4176
f 4164 4165 4176
f 4176 4165 4177
f 4165 4154 4177
f 4177 4154 4166
f 4166 4167 4178
f 4178 4167 4179
f 4167 4168 4179
f 4179 4168 4180
f 4168 4169 4180
f 4180 4169 4181
f 4169 4170 4181
f 4181 4170 4182
f 4170 4171 4182
f 4182 4171 4183
f 4171 4172 4183
f 4183 4172 4184
f 4172 4173 4184
f 4184 4173 4185
f 4173 4174 4185
f 4185 4174 4186
f 4174 4175 4186
f 4186 4175 4187
f 4175 4176 4187
f 4187 4176 4188
f 4176 4177 4188
f 4188 4177 4189
f 4177 4166 4189
f 4189 4166 4178
f 4178 4179 4190
f 4190 4179 4191
f 4179 4180 4191
f 4191 4180 4192
f 4180 4181 4192
f 4192 4181 4193
f 4181 4182 4193
f 4193 4182 4194
f 4182 4183 4194
f 4194 4183 4195
f 4183 4184 4195
f 4195 4184 4196
f 4184 4185 4196
f 4196 4185 4197
f 4185 4186 4197
f 4197 4186 4198
f 4186 4187 4198
f 4198 4187 4199
f 4187 4188 4199
f 4199 4188 4200
f 4188 4189 4200
f 4200 4189 4201
f 4189 4178 4201
f 4201 4178 4190
f 4190 4191 4202
f 4202 4191 4203
f 4191 4192 4203
f 4203 4192 4204
f 4192 4193 4204
f 4204 4193 4205
f 4193 4194 4205
f 4205 4194 4206
f 4194 4195 4206
f 4206 4195 4207
f 4195 4196 4207
f 4207 4196 4208
f 4196 4197 4208
f 4208 4197 4209
f 4197 4198 4209
f 4209 4198 4210
f 4198 4199 4210
f 4210 4199 4211
f 4199 4200 4211
f 4211 4200 4212
f 4200 4201 4212
f 4212 4201 4213
f 4201 4190 4213
f 4213 4190 4202
f 4202 4203 4214
f 4214 4203 4215
f 4203 4204 4215
f 4215 4204 4216
f 4204 4205 4216
f 4216 4205 4217
f 4205 4206 4217
f 4217 4206 4218
f 4206 4207 4218
f 4218 4207 4219
f 4207 4208 4219
f 4219 4208 4220
f 4208 4209 4220
f 4220 4209 4221
f 4209 4210 4221
f 4221 4210 4222
f 4210 4211 4222
f 4222 4211 4223
f 4211 4212 4223
f 4223 4212 4224
f 4212 4213 4224
f 4224 4213 4225
f 4213 4202 4225
f 4225 4202 4214
f 4214 4215 4226
f 4226 4215 4227
f 4215 4216 4227
f 4227 4216 4228
f 4216 4217 4228
f 4228 4217 4229
f 4217 4218 4229
f 4229 4218 4230
f 4218 4219 4230
f 4230 4219 4231
f 4219 4220 4231
f 4231 4220 4232
f 4220 4221 4232
f 4232 4221 4233
f 4221 4222 4233
f 4233 4222 4234
f 4222 4223 4234
f 4234 4223 4235
f 4223 4224 4235
f 4235 4224 4236
f 4224 4225 4236
f 4236 4225 4237
f 4225 4214 4237
f 4237 4214 4226
f 4226 4227 4238
f 4238 4227 4239
f 4227 4228 4239
f 4239 4228 4240
f 4228 4229 4240
f 4240 4229 4241
f 4229 4230 4241
f 4241 4230 4242
f 4230 4231 4242
f 4242 4231 4243
f 4231 4232 4243
f 4243 4232 4244
f 4232 4233 4244
f 4244 4233 4245
f 4233 4234 4245
f 4245 4234 4246
f 4234 4235 4246
f 4246 4235 4247
f 4235 4236 4247
f 4247 4236 4248
f 4236 4237 4248
f 4248 4237 4249
f 4237 4226 4249
f 4249 4226 4238
f 4238 4239 4250
f 4250 4239 4251
f 4239 4240 4251
f 4251 4240 4252
f 4240 4241 4252
f 4252 4241 4253
f 4241 4242 4253
f 4253 4242 4254
f 4242 4243 4254
f 4254 4243 4255
f 4243 4244 4255
f 4255 4244 4256
f 4244 4245 4256
f 4256 4245 4257
f 4245 4246 4257
f 4257 4246 4258
f 4246 4247 4258
f 4258 4247 4259
f 4247 4248 4259
f 4259 4248 4260
f 4248 4249 4260
f 4260 4249 4261
f 4249 4238 4261
f 4261 4238 4250
f 4250 4251 4262
f 4262 4251 4263
f 4251 4252 4263
f 4263 4252 4264
f 4252 4253 4264
f 4264 4253 4265
f 4253 4254 4265
f 4265 4254 4266
f 4254 4255 4266
f 4266 4255 4267
f 4255 4256 4267
f 4267 4256 4268
f 4256 4257 4268
f 4268 4257 4269
f 4257 4258 4269
f 4269 4258 4270
f 4258 4259 4270
f 4270 4259 4271
f 4259 4260 4271
f 4271 4260 4272
f 4260 4261 4272
f 4272 4261 4273
f 4261 4250 4273
f 4273 4250 4262
f 4262 4263 4274
f 4274 4263 4275
f 4263 4264 4275
f 4275 4264 4276
f 4264 4265 4276
f 4276 4265 4277
f 4265 4266 4277
f 4277 4266 4278
f 4266 4267 4278
f 4278 4267 4279
f 4267 4268 4279
f 4279 4268 4280
f 4268 4269 4280
f 4280 4269 4281
f 4269 4270 4281
f 4281 4270 4282
f 4270 4271 4282
f 4282 4271 4283
f 4271 4272 4283
f 4283 4272 4284
f 4272 4273 4284
f 4284 4273 4285
f 4273 4262 4285
f 4285 4262 4274
f 4274 4275 4286
f 4286 4275 4287
f 4275 4276 4287
f 4287 4276 4288
f 4276 4277 4288
f 4288 4277 4289
f 4277 4278 4289
f 4289 4278 4290
f 4278 4279 4290
f 4290 4279 4291
f 4279 4280 4291
f 4291 4280 4292
f 4280 4281 4292
f 4292 4281 4293
f 4281 4282 4293
f 4293 4282 4294
f 4282 4283 4294
f 4294 4283 4295
f 4283 4284 4295
f 4295 4284 4296
f 4284 4285 4296
f 4296 4285 4297
f 4285 4274 4297
f 4297 4274 4286
f 4286 4287 4298
f 4298 4287 4299
f 4287 4288 4299
f 4299 4288 4300
f 4288 4289 4300
f 4300 4289 4301
f 4289 4290 4301
f 4301 4290 4302
f 4290 4291 4302
f 4302 4291 4303
f 4291 4292 4303
f 4303 4292 4304
f 4292 4293 4304
f 4304 4293 4305
f 4293 4294 4305
f 4305 4294 4306
f 4294 4295 4306
f 4306 4295 4307
f 4295 4296 4307
f 4307 4296 4308
f 4296 4297 4308
f 4308 4297 4309
f 4297 4286 4309
f 4309 4286 4298
f 4298 4299 4310
f 4310 4299 4310
f 4299 4300 4310
f 4310 4300 4310
f 4300 4301 4310
f 4310 4301 4310
f 4301 4302 4310
f 4310 4302 4310
f 4302 4303 4310
f 4310 4303 4310
f 4303 4304 4310
f 4310 4304 4310
f 4304 4305 4310
f 4310 4305 4310
f 4305 4306 4310
f 4310 4306 4310
f 4306 4307 4310
f 4310 4307 4310
f 4307 4308 4310
f 4310 4308 4310
f 4308 4309 4310
f 4310 4309 4310
f 4309 4298 4310
f 4310 4298 4310

g Path_(5)
v 229.12498 207.025 11.55
v 229.76248 206.89957 11.530492
v 229.61362 206.6022 11.465418
v 229.33382 206.41812 11.395187
v 228.99808 206.39664 11.338617
v 228.69633 206.54353 11.310865
v 228.50946 206.81943 11.319369
v 228.4875 207.1504 11.361849
v 228.63637 207.44778 11.426922
v 228.91615 207.63187 11.497153
v 229.2519 207.65335 11.553723
v 229.55365 207.50645 11.581474
v 229.74052 207.23055 11.572971
v 229.75452 206.99913 10.665836
v 229.58702 206.74005 10.552244
v 229.29637 206.59499 10.443883
v 228.96045 206.60278 10.36979
v 228.66928 206.76135 10.349817
v 228.50085 207.02823 10.389317
v 228.50034 207.33188 10.477705
v 228.66785 207.59094 10.591297
v 228.9585 207.73602 10.699658
v 229.2944 207.72823 10.773751
v 229.58559 207.56964 10.793724
v 229.754 207.30278 10.754225
v 229.76329 207.36946 10.038312
v 229.54897 207.23412 9.81938
v 229.24557 207.22777 9.674877
v 228.93443 207.35213 9.643522
v 228.69888 207.57387 9.733718
v 228.60207 207.83356 9.921295
v 228.66989 208.06165 10.155993
v 228.88422 208.19699 10.374926
v 229.18759 208.20334 10.519428
v 229.49875 208.07898 10.550783
v 229.7343 207.85725 10.4605875
v 229.83112 207.59755 10.27301
v 230.15593 207.79391 9.645266
v 229.98132 207.67696 9.3829565
v 229.7189 207.70056 9.173868
v 229.43898 207.85841 9.074024
v 229.21657 208.10822 9.110179
v 229.11125 208.38304 9.272644
v 229.15126 208.60922 9.517887
v 229.32587 208.72618 9.780195
v 229.58829 208.70256 9.9892845
v 229.86821 208.54471 10.089128
v 230.09062 208.2949 10.052974
v 230.19594 208.0201 9.890509
v 230.53622 208.17358 9.029781
v 230.32312 208.13431 8.771646
v 230.05617 208.23924 8.5964985
v 229.8069 208.46024 8.551271
v 229.6421 208.7381 8.648082
v 229.60596 208.99837 8.860991
v 229.70811 209.17131 9.132947
v 229.92122 209.21059 9.391083
v 230.18817 209.10565 9.56623
v 230.43744 208.88466 9.611458
v 230.60222 208.6068 9.514647
v 230.63838 208.34651 9.301739
v 231.01102 208.58183 8.564312
v 230.83046 208.5934 8.285008
v 230.60255 208.74677 8.102664
v 230.38838 209.00082 8.066137
v 230.24533 209.2875 8.185216
v 230.21172 209.52998 8.427993
v 230.29655 209.6633 8.729415
v 230.47711 209.65173 9.0087185
v 230.705 209.49837 9.191062
v 230.91917 209.24431 9.227589
v 231.06224 208.95763 9.108511
v 231.09586 208.71515 8.865734
v 231.6735 208.99796 8.230889
v 231.5619 209.09537 7.927735
v 231.38753 209.31094 7.7381744
v 231.1971 209.58691 7.7130003
v 231.04163 209.84932 7.8589573
v 230.96277 210.02788 8.136937
v 230.98167 210.0747 8.472455
v 231.09326 209.9773 8.775609
v 231.26762 209.76173 8.965169
v 231.45807 209.48576 8.990343
v 231.61354 209.22334 8.844386
v 231.69238 209.0448 8.566407
v 232.28712 209.45416 8.321821
v 232.23875 209.5759 8.011752
v 232.12604 209.81927 7.808486
v 231.9792 210.11908 7.766487
v 231.83757 210.39499 7.89701
v 231.7391 210.57306 8.165081
v 231.71019 210.60559 8.49887
v 231.75856 210.48386 8.808939
v 231.87128 210.24048 9.012205
v 232.01811 209.94067 9.054204
v 232.15974 209.66476 8.923681
v 232.25821 209.4867 8.65561
v 232.89156 209.63673 8.263337
v 232.86632 209.78822 7.964075
v 232.82338 210.06761 7.781665
v 232.77428 210.40005 7.764983
v 232.73215 210.69647 7.9184995
v 232.70828 210.87743 8.201079
v 232.70908 210.89442 8.537006
v 232.73433 210.74294 8.836268
v 232.77727 210.46355 9.018679
v 232.82637 210.1311 9.03536
v 232.8685 209.83469 8.881844
v 232.89236 209.65373 8.599264
v 233.60301 209.62383 8.341489
v 233.5922 209.73712 8.025122
v 233.5931 209.99345 7.80744
v 233.60548 210.32414 7.746769
v 233.62602 210.64056 7.8593674
v 233.64922 210.85794 8.115064
v 233.66885 210.91803 8.445344
v 233.67967 210.80473 8.76171
v 233.67876 210.5484 8.979393
v 233.66638 210.21771 9.040064
v 233.64584 209.90129 8.927465
v 233.62263 209.68391 8.671769
v 234.285 209.57442 8.383446
v 234.21828 209.62224 8.083356
v 234.21732 209.82158 7.831482
v 234.2824 210.11902 7.695314
v 234.39606 210.43486 7.711338
v 234.52785 210.68448 7.8752604
v 234.64247 210.801 8.143158
v 234.7092 210.75317 8.443249
v 234.71016 210.55383 8.695122
v 234.64508 210.2564 8.83129
v 234.53142 209.94055 8.815266
v 234.39963 209.69093 8.651343
v 234.7213 209.25093 8.018257
v 234.72937 209.3464 7.707325
v 234.8419 209.55396 7.4560065
v 235.02878 209.81798 7.331642
v 235.2399 210.0677 7.3675547
v 235.4187 210.23622 7.5541215
v 235.51729 210.2784 7.841353
v 235.50922 210.18292 8.152285
v 235.39668 209.97536 8.403604
v 235.20981 209.71135 8.527967
v 234.99869 209.46162 8.492055
v 234.81989 209.2931 8.305489
v 235.29169 208.73616 7.9321656
v 235.40079 208.83473 7.632278
v 235.59872 209.03067 7.451005
v 235.83247 209.27145 7.436918
v 236.0394 209.49258 7.593792
v 236.16403 209.6348 7.8795924
v 236.173 209.65999 8.21774
v 236.0639 209.5614 8.517628
v 235.86597 209.36546 8.6989
v 235.63222 209.12468 8.712988
v 235.42531 208.90355 8.556113
v 235.30066 208.76135 8.270313
v 235.85803 208.14774 8.089047
v 235.94432 208.17181 7.7763467
v 236.13133 208.3118 7.565938
v 236.36896 208.5302 7.514201
v 236.59354 208.76848 7.634999
v 236.74487 208.9628 7.895963
v 236.78242 209.0611 8.227169
v 236.69614 209.03702 8.53987
v 236.50912 208.89703 8.750279
v 236.2715 208.67863 8.802016
v 236.04692 208.44035 8.681218
v 235.89558 208.24603 8.420254
v 236.42267 207.60991 8.19375
v 236.47989 207.56198 7.8487897
v 236.64784 207.63995 7.5847387
v 236.88153 207.8229 7.47235
v 237.11835 208.06183 7.5417376
v 237.29482 208.29272 7.774309
v 237.36368 208.45369 8.107747
v 237.30646 208.50162 8.452707
v 237.1385 208.42366 8.716759
v 236.9048 208.2407 8.829147
v 236.668 208.00177 8.75976
v 236.49152 207.77089 8.527188
v 237.03798 206.9722 8.36208
v 237.13197 207.04115 8.0407
v 237.31725 207.22029 7.822275
v 237.54413 207.46162 7.7653327
v 237.75186 207.70049 7.88513
v 237.88475 207.87286 8.149568
v 237.9072 207.93259 8.487789
v 237.8132 207.86365 8.809169
v 237.62793 207.68451 9.027594
v 237.40105 207.44318 9.084537
v 237.19333 207.20432 8.964739
v 237.06042 207.03192 8.700302
v 237.79643 206.36087 8.280524
v 237.85837 206.49571 7.9809046
v 237.98811 206.74306 7.7941594
v 238.15091 207.03662 7.7703266
v 238.30312 207.29774 7.915792
v 238.40396 207.45647 8.191579
v 238.42642 207.47026 8.523789
v 238.36447 207.33542 8.823409
v 238.23473 207.08809 9.010155
v 238.07195 206.79453 9.033987
v 237.91974 206.53339 8.888522
v 237.8189 206.37466 8.612735
v 238.8416 206.00697 8.388122
v 238.79564 206.11221 8.074544
v 238.7789 206.36244 7.84755
v 238.79585 206.69061 7.7679605
v 238.84196 207.00882 7.8571024
v 238.90486 207.23177 8.09109
v 238.96773 207.29973 8.407227
v 239.01367 207.1945 8.720803
v 239.03043 206.94427 8.947798
v 239.01347 206.61609 9.027387
v 238.96736 206.2979 8.938245
v 238.90446 206.07495 8.704258
v 239.69427 206.16298 7.7662263
v 239.4856 206.32959 7.586716
v 239.33174 206.61502 7.531355
v 239.27393 206.94281 7.614977
v 239.32765 207.22513 7.8151755
v 239.47852 207.3863 8.078307
v 239.68608 207.38318 8.333867
v 239.89476 207.21657 8.513377
v 240.04861 206.93114 8.568738
v 240.10643 206.60335 8.485116
v 240.05272 206.32103 8.284918
v 239.90186 206.15985 8.021786
v 240.12111 206.3684 7.3060136
v 239.8596 206.48549 7.1413803
v 239.66548 206.74245 7.0321918
v 239.59073 207.07042 7.0077047
v 239.65541 207.38152 7.07448
v 239.84216 207.59238 7.2146263
v 240.10097 207.64651 7.3905907
v 240.36246 207.52942 7.5552235
v 240.5566 207.27246 7.6644125
v 240.63133 206.94449 7.6888995
v 240.56667 206.63339 7.6221237
v 240.37991 206.42253 7.481978
v 240.58794 206.39441 6.7126546
v 240.39198 206.55078 6.4822884
v 240.27283 206.83516 6.331313
v 240.2624 207.17134 6.300182
v 240.3635 207.46925 6.397236
v 240.54903 207.64906 6.5964704
v 240.76929 207.66261 6.8445005
v 240.96524 207.50624 7.0748663
v 241.0844 207.22186 7.225842
v 241.09483 206.88567 7.2569733
v 240.99373 206.58775 7.159919
v 240.8082 206.40794 6.9606843
v 241.29872 206.37253 6.2660327
v 241.19891 206.49062 5.9952908
v 241.14378 206.74991 5.798365
v 241.14812 207.08093 5.728021
v 241.21074 207.395 5.803108
v 241.31488 207.60796 6.0035067
v 241.43262 207.66273 6.2755194
v 241.53242 207.54466 6.546262
v 241.58754 207.28535 6.7431874
v 241.58322 206.95433 6.813531
v 241.5206 206.64026 6.738444
v 241.41646 206.4273 6.538046
v 241.89001 206.33273 6.3154626
v 241.88751 206.41817 5.9834805
v 241.96623 206.635 5.731978
v 242.10506 206.92511 5.6283455
v 242.26682 207.21078 5.7003508
v 242.40814 207.41545 5.928701
v 242.49118 207.48428 6.252209
v 242.49368 207.39885 6.584192
v 242.41496 207.18202 6.835694
v 242.27612 206.8919 6.939327
v 242.11438 206.60625 6.867321
v 241.97304 206.40157 6.638971
v 242.2406 205.90135 6.3139234
v 242.18295 206.00337 5.9908547
v 242.2746 206.18256 5.7135506
v 242.49097 206.3909 5.5563145
v 242.7741 206.57256 5.5612774
v 243.0481 206.67886 5.7271094
v 243.23958 206.68135 6.009377
v 243.29723 206.57933 6.3324456
v 243.20558 206.40015 6.60975
v 242.98921 206.1918 6.7669864
v 242.7061 206.01015 6.7620234
v 242.43208 205.90382 6.596191
v 242.54335 205.31154 6.0062566
v 242.4159 205.39784 5.6771917
v 242.45036 205.54832 5.2966194
v 242.6375 205.72267 4.966513
v 242.92717 205.87415 4.7753243
v 243.24176 205.96219 4.774283
v 243.49696 205.96318 4.963667
v 243.62442 205.87688 5.292732
v 243.58997 205.7264 5.673304
v 243.40283 205.55205 6.0034103
v 243.11316 205.40057 6.1945987
v 242.79857 205.31255 6.1956406
v 242.84528 204.56323 5.8369503
v 242.75464 204.52684 5.508017
v 242.81041 204.58466 5.171774
v 242.99765 204.72116 4.9183173
v 243.2662 204.8998 4.815561
v 243.5441 205.0727 4.8910375
v 243.75688 205.19353 5.1245236
v 243.84753 205.22992 5.453457
v 243.79176 205.1721 5.7896996
v 243.60452 205.0356 6.043156
v 243.33597 204.85696 6.145913
v 243.05806 204.68407 6.0704365
v 243.4369 203.86249 5.746871
v 243.439 203.83647 5.4064403
v 243.5602 203.93217 5.1124854
v 243.76802 204.12395 4.943771
v 244.00677 204.36041 4.945504
v 244.21251 204.5782 5.11722
v 244.3301 204.71896 5.412908
v 244.328 204.74498 5.753339
v 244.2068 204.64928 6.0472937
v 243.999 204.45749 6.216008
v 243.76022 204.22102 6.214275
v 243.55449 204.00323 6.0425587
v 244.07529 203.26971 5.9083147
v 244.02396 203.23495 5.585295
v 244.09338 203.32492 5.2714148
v 244.26497 203.51549 5.0507784
v 244.49275 203.7556 4.9825044
v 244.71568 203.98093 5.0848875
v 244.87404 204.13107 5.330494
v 244.92537 204.16582 5.6535134
v 244.85594 204.07585 5.967394
v 244.68436 203.88528 6.1880302
v 244.45657 203.64517 6.2563043
v 244.23364 203.41986 6.153921
v 244.8009 202.61667 6.0129237
v 244.69987 202.61281 5.738005
v 244.70245 202.74837 5.446904
v 244.80792 202.98701 5.217622
v 244.98804 203.2648 5.1115932
v 245.19453 203.5073 5.157229
v 245.37207 203.64952 5.3423014
v 245.4731 203.65337 5.61722
v 245.47052 203.5178 5.908321
v 245.36505 203.27916 6.1376033
v 245.18494 203.00139 6.243632
v 244.97844 202.7589 6.197996
v 245.70512 202.15083 5.691761
v 245.50668 202.1956 5.506786
v 245.37624 202.3974 5.3016496
v 245.34874 202.70215 5.131318
v 245.43156 203.02818 5.0414314
v 245.6025 203.28816 5.0560746
v 245.81575 203.41241 5.1713243
v 246.01418 203.36765 5.3562994
v 246.14462 203.16585 5.5614357
v 246.17212 202.86111 5.7317677
v 246.08931 202.53506 5.8216543
v 245.91837 202.27509 5.8070107
v 246.37993 202.15411 4.648472
v 246.13377 202.20271 4.476408
v 245.93729 202.41125 4.371196
v 245.84312 202.72388 4.361028
v 245.87653 203.0568 4.4486284
v 246.02853 203.3208 4.6105247
v 246.2584 203.44518 4.803337
v 246.50458 203.39658 4.9754014
v 246.70107 203.18803 5.080613
v 246.79523 202.87541 5.0907807
v 246.76183 202.5425 5.0031805
v 246.60982 202.27849 4.8412843
v 246.84799 202.15366 4.010246
v 246.61687 202.2735 3.8914032
v 246.45827 202.53444 3.8444135
v 246.41469 202.86658 3.8818676
v 246.49782 203.1809 3.99373
v 246.68536 203.39319 4.150027
v 246.92708 203.44658 4.308879
v 247.1582 203.32674 4.4277215
v 247.3168 203.0658 4.474711
v 247.36038 202.73366 4.437257
v 247.27727 202.41933 4.3253946
v 247.08972 202.20703 4.1690974
v 247.37434 202.2338 3.1364088
v 247.17213 202.42967 2.9717937
v 247.0474 202.73376 2.9267273
v 247.03351 203.06459 3.0132854
v 247.13423 203.33353 3.2082744
v 247.32256 203.46849 3.4594476
v 247.54803 203.43333 3.6995032
v 247.75024 203.23746 3.8641183
v 247.875 202.93336 3.9091847
v 247.88887 202.60254 3.8226266
v 247.78815 202.3336 3.6276374
v 247.59982 202.19864 3.3764644
v 248.1349 202.4419 2.646674
v 247.98851 202.62471 2.4098687
v 247.87567 202.92067 2.2916095
v 247.82663 203.25049 2.3235838
v 247.85452 203.52577 2.497224
v 247.95186 203.67278 2.7660036
v 248.09259 203.6521 3.0579033
v 248.23898 203.46928 3.2947085
v 248.35182 203.17332 3.4129674
v 248.40086 202.8435 3.3809931
v 248.37297 202.56822 3.2073529
v 248.27563 202.42122 2.9385734
v 248.88354 202.53311 2.4819155
v 248.7964 202.72932 2.2213936
v 248.74367 203.03572 2.0887737
v 248.73946 203.37021 2.1195917
v 248.78491 203.64314 2.3055897
v 248.86784 203.7814 2.5969298
v 248.96603 203.74794 2.9155474
v 249.05316 203.55173 3.1760695
v 249.10591 203.24533 3.3086894
v 249.1101 202.91084 3.2778714
v 249.06467 202.63791 3.0918734
v 248.98174 202.49965 2.8005333
v 249.6433 202.57693 2.0539157
v 249.61095 202.82886 1.8325654
v 249.60344 203.15852 1.7648209
v 249.6228 203.47763 1.8688344
v 249.66383 203.70065 2.1167355
v 249.71555 203.76782 2.442099
v 249.76408 203.66116 2.7577448
v 249.79643 203.40926 2.9790952
v 249.80392 203.07957 3.0468397
v 249.78456 202.76047 2.9428263
v 249.74353 202.53746 2.694925
v 249.69182 202.47028 2.3695614
v 250.53722 202.61449 2.0550556
v 250.54723 202.8835 1.8533586
v 250.55473 203.21745 1.813152
v 250.55772 203.52689 1.9452089
v 250.5554 203.72887 2.2141447
v 250.54839 203.76929 2.5478985
v 250.53854 203.63731 2.8570411
v 250.52853 203.3683 3.058738
v 250.52103 203.03433 3.0989447
v 250.51804 202.7249 2.9668877
v 250.52036 202.52292 2.6979518
v 250.52739 202.4825 2.364198
v 251.25308 202.52126 2.14832
v 251.29868 202.74318 1.8995762
v 251.36406 203.05704 1.7974287
v 251.43172 203.37871 1.8692479
v 251.4835 203.62201 2.09579
v 251.50557 203.72176 2.416353
v 251.49197 203.65123 2.7450423
v 251.44638 203.4293 2.993786
v 251.38101 203.11545 3.0959337
v 251.31335 202.79378 3.0241144
v 251.26157 202.55048 2.7975724
v 251.2395 202.45073 2.4770095
v 251.97772 202.25613 2.1198168
v 252.05363 202.48419 1.8843677
v 252.15614 202.79353 1.8006393
v 252.25781 203.10126 1.8910664
v 252.33139 203.32492 2.1314192
v 252.35715 203.40459 2.4572954
v 252.3282 203.31892 2.7813766
v 252.2523 203.09087 3.0168257
v 252.14978 202.78152 3.1005542
v 252.04811 202.4738 3.010127
v 251.97455 202.25014 2.7697742
v 251.94878 202.17047 2.443898
v 252.67966 202.07082 2.1267133
v 252.79633 202.27716 1.887922
v 252.95619 202.55975 1.7996416
v 253.11642 202.84288 1.885527
v 253.23407 203.05067 2.122565
v 253.27762 203.12746 2.4472418
v 253.23541 203.05266 2.7725601
v 253.11874 202.84633 3.0113513
v 252.95888 202.56374 3.0996318
v 252.79865 202.28061 3.0137465
v 252.681 202.07281 2.7767084
v 252.63744 201.99602 2.4520316
v 253.28754 201.49742 2.1272185
v 253.44882 201.6682 1.8966311
v 253.66756 201.90002 1.814442
v 253.88515 202.13077 1.9026737
v 254.04329 202.29863 2.1376846
v 254.09961 202.35861 2.4565036
v 254.03902 202.29465 2.7737038
v 253.87773 202.12387 3.004291
v 253.659 201.89206 3.0864801
v 253.44139 201.6613 2.9982486
v 253.28325 201.49344 2.7632377
v 253.22694 201.43346 2.4444184
v 253.56541 201.98834 2.4501424
usemtl mat_37
s 1
f 4311 4311 4312
f 4312 4311 4313
f 4311 4311 4313
f 4313 4311 4314
f 4311 4311 4314
f 4314 4311 4315
f 4311 4311 4315
f 4315 4311 4316
f 4311 4311 4316
f 4316 4311 4317
f 4311 4311 4317
f 4317 4311 4318
f 4311 4311 4318
f 4318 4311 4319
f 4311 4311 4319
f 4319 4311 4320
f 4311 4311 4320
f 4320 4311 4321
f 4311 4311 4321
f 4321 4311 4322
f 4311 4311 4322
f 4322 4311 4323
f 4311 4311 4323
f 4323 4311 4312
f 4312 4313 4324
f 4324 4313 4325
f 4313 4314 4325
f 4325 4314 4326
f 4314 4315 4326
f 4326 4315 4327
f 4315 4316 4327
f 4327 4316 4328
f 4316 4317 4328
f 4328 4317 4329
f 4317 4318 4329
f 4329 4318 4330
f 4318 4319 4330
f 4330 4319 4331
f 4319 4320 4331
f 4331 4320 4332
f 4320 4321 4332
f 4332 4321 4333
f 4321 4322 4333
f 4333 4322 4334
f 4322 4323 4334
f 4334 4323 4335
f 4323 4312 4335
f 4335 4312 4324
f 4324 4325 4336
f 4336 4325 4337
f 4325 4326 4337
f 4337 4326 4338
f 4326 4327 4338
f 4338 4327 4339
f 4327 4328 4339
f 4339 4328 4340
f 4328 4329 4340
f 4340 4329 4341
f 4329 4330 4341
f 4341 4330 4342
f 4330 4331 4342
f 4342 4331 4343
f 4331 4332 4343
f 4343 4332 4344
f 4332 4333 4344
f 4344 4333 4345
f 4333 4334 4345
f 4345 4334 4346
f 4334 4335 4346
f 4346 4335 4347
f 4335 4324 4347
f 4347 4324 4336
f 4336 4337 4348
f 4348 4337 4349
f 4337 4338 4349
f 4349 4338 4350
f 4338 4339 4350
f 4350 4339 4351
f 4339 4340 4351
f 4351 4340 4352
f 4340 4341 4352
f 4352 4341 4353
f 4341 4342 4353
f 4353 4342 4354
f 4342 4343 4354
f 4354 4343 4355
f 4343 4344 4355
f 4355 4344 4356
f 4344 4345 4356
f 4356 4345 4357
f 4345 4346 4357
f 4357 4346 4358
f 4346 4347 4358
f 4358 4347 4359
f 4347 4336 4359
f 4359 4336 4348
f 4348 4349 4360
f 4360 4349 4361
f 4349 4350 4361
f 4361 4350 4362
f 4350 4351 4362
f 4362 4351 4363
f 4351 4352 4363
f 4363 4352 4364
f 4352 4353 4364
f 4364 4353 4365
f 4353 4354 4365
f 4365 4354 4366
f 4354 4355 4366
f 4366 4355 4367
f 4355 4356 4367
f 4367 4356 4368
f 4356 4357 4368
f 4368 4357 4369
f 4357 4358 4369
f 4369 4358 4370
f 4358 4359 4370
f 4370 4359 4371
f 4359 4348 4371
f 4371 4348 4360
f 4360 4361 4372
f 4372 4361 4373
f 4361 4362 4373
f 4373 4362 4374
f 4362 4363 4374
f 4374 4363 4375
f 4363 4364 4375
f 4375 4364 4376
f 4364 4365 4376
f 4376 4365 4377
f 4365 4366 4377
f 4377 4366 4378
f 4366 4367 4378
f 4378 4367 4379
f 4367 4368 4379
f 4379 4368 4380
f 4368 4369 4380
f 4380 4369 4381
f 4369 4370 4381
f 4381 4370 4382
f 4370 4371 4382
f 4382 4371 4383
f 4371 4360 4383
f 4383 4360 4372
f 4372 4373 4384
f 4384 4373 4385
f 4373 4374 4385
f 4385 4374 4386
f 4374 4375 4386
f 4386 4375 4387
f 4375 4376 4387
f 4387 4376 4388
f 4376 4377 4388
f 4388 4377 4389
f 4377 4378 4389
f 4389 4378 4390
f 4378 4379 4390
f 4390 4379 4391
f 4379 4380 4391
f 4391 4380 4392
f 4380 4381 4392
f 4392 4381 4393
f 4381 4382 4393
f 4393 4382 4394
f 4382 4383 4394
f 4394 4383 4395
f 4383 4372 4395
f 4395 4372 4384
f 4384 4385 4396
f 4396 4385 4397
f 4385 4386 4397
f 4397 4386 4398
f 4386 4387 4398
f 4398 4387 4399
f 4387 4388 4399
f 4399 4388 4400
f 4388 4389 4400
f 4400 4389 4401
f 4389 4390 4401
f 4401 4390 4402
f 4390 4391 4402
f 4402 4391 4403
f 4391 4392 4403
f 4403 4392 4404
f 4392 4393 4404
f 4404 4393 4405
f 4393 4394 4405
f 4405 4394 4406
f 4394 4395 4406
f 4406 4395 4407
f 4395 4384 4407
f 4407 4384 4396
f 4396 4397 4408
f 4408 4397 4409
f 4397 4398 4409
f 4409 4398 4410
f 4398 4399 4410
f 4410 4399 4411
f 4399 4400 4411
f 4411 4400 4412
f 4400 4401 4412
f 4412 4401 4413
f 4401 4402 4413
f 4413 4402 4414
f 4402 4403 4414
f 4414 4403 4415
f 4403 4404 4415
f 4415 4404 4416
f 4404 4405 4416
f 4416 4405 4417
f 4405 4406 4417
f 4417 4406 4418
f 4406 4407 4418
f 4418 4407 4419
f 4407 4396 4419
f 4419 4396 4408
f 4408 4409 4420
f 4420 4409 4421
f 4409 4410 4421
f 4421 4410 4422
f 4410 4411 4422
f 4422 4411 4423
f 4411 4412 4423
f 4423 4412 4424
f 4412 4413 4424
f 4424 4413 4425
f 4413 4414 4425
f 4425 4414 4426
f 4414 4415 4426
f 4426 4415 4427
f 4415 4416 4427
f 4427 4416 4428
f 4416 4417 4428
f 4428 4417 4429
f 4417 4418 4429
f 4429 4418 4430
f 4418 4419 4430
f 4430 4419 4431
f 4419 4408 4431
f 4431 4408 4420
f 4420 4421 4432
f 4432 4421 4433
f 4421 4422 4433
f 4433 4422 4434
f 4422 4423 4434
f 4434 4423 4435
f 4423 4424 4435
f 4435 4424 4436
f 4424 4425 4436
f 4436 4425 4437
f 4425 4426 4437
f 4437 4426 4438
f 4426 4427 4438
f 4438 4427 4439
f 4427 4428 4439
f 4439 4428 4440
f 4428 4429 4440
f 4440 4429 4441
f 4429 4430 4441
f 4441 4430 4442
f 4430 4431 4442
f 4442 4431 4443
f 4431 4420 4443
f 4443 4420 4432
f 4432 4433 4444
f 4444 4433 4445
f 4433 4434 4445
f 4445 4434 4446
f 4434 4435 4446
f 4446 4435 4447
f 4435 4436 4447
f 4447 4436 4448
f 4436 4437 4448
f 4448 4437 4449
f 4437 4438 4449
f 4449 4438 4450
f 4438 4439 4450
f 4450 4439 4451
f 4439 4440 4451
f 4451 4440 4452
f 4440 4441 4452
f 4452 4441 4453
f 4441 4442 4453
f 4453 4442 4454
f 4442 4443 4454
f 4454 4443 4455
f 4443 4432 4455
f 4455 4432 4444
f 4444 4445 4456
f 4456 4445 4457
f 4445 4446 4457
f 4457 4446 4458
f 4446 4447 4458
f 4458 4447 4459
f 4447 4448 4459
f 4459 4448 4460
f 4448 4449 4460
f 4460 4449 4461
f 4449 4450 4461
f 4461 4450 4462
f 4450 4451 4462
f 4462 4451 4463
f 4451 4452 4463
f 4463 4452 4464
f 4452 4453 4464
f 4464 4453 4465
f 4453 4454 4465
f 4465 4454 4466
f 4454 4455 4466
f 4466 4455 4467
f 4455 4444 4467
f 4467 4444 4456
f 4456 4457 4468
f 4468 4457 4469
f 4457 4458 4469
f 4469 4458 4470
f 4458 4459 4470
f 4470 4459 4471
f 4459 4460 4471
f 4471 4460 4472
f 4460 4461 4472
f 4472 4461 4473
f 4461 4462 4473
f 4473 4462 4474
f 4462 4463 4474
f 4474 4463 4475
f 4463 4464 4475
f 4475 4464 4476
f 4464 4465 4476
f 4476 4465 4477
f 4465 4466 4477
f 4477 4466 4478
f 4466 4467 4478
f 4478 4467 4479
f 4467 4456 4479
f 4479 4456 4468
f 4468 4469 4480
f 4480 4469 4481
f 4469 4470 4481
f 4481 4470 4482
f 4470 4471 4482
f 4482 4471 4483
f 4471 4472 4483
f 4483 4472 4484
f 4472 4473 4484
f 4484 4473 4485
f 4473 4474 4485
f 4485 4474 4486
f 4474 4475 4486
f 4486 4475 4487
f 4475 4476 4487
f 4487 4476 4488
f 4476 4477 4488
f 4488 4477 4489
f 4477 4478 4489
f 4489 4478 4490
f 4478 4479 4490
f 4490 4479 4491
f 4479 4468 4491
f 4491 4468 4480
f 4480 4481 4492
f 4492 4481 4493
f 4481 4482 4493
f 4493 4482 4494
f 4482 4483 4494
f 4494 4483 4495
f 4483 4484 4495
f 4495 4484 4496
f 4484 4485 4496
f 4496 4485 4497
f 4485 4486 4497
f 4497 4486 4498
f 4486 4487 4498
f 4498 4487 4499
f 4487 4488 4499
f 4499 4488 4500
f 4488 4489 4500
f 4500 4489 4501
f 4489 4490 4501
f 4501 4490 4502
f 4490 4491 4502
f 4502 4491 4503
f 4491 4480 4503
f 4503 4480 4492
f 4492 4493 4504
f 4504 4493 4505
f 4493 4494 4505
f 4505 4494 4506
f 4494 4495 4506
f 4506 4495 4507
f 4495 4496 4507
f 4507 4496 4508
f 4496 4497 4508
f 4508 4497 4509
f 4497 4498 4509
f 4509 4498 4510
f 4498 4499 4510
f 4510 4499 4511
f 4499 4500 4511
f 4511 4500 4512
f 4500 4501 4512
f 4512 4501 4513
f 4501 4502 4513
f 4513 4502 4514
f 4502 4503 4514
f 4514 4503 4515
f 4503 4492 4515
f 4515 4492 4504
f 4504 4505 4516
f 4516 4505 4517
f 4505 4506 4517
f 4517 4506 4518
f 4506 4507 4518
f 4518 4507 4519
f 4507 4508 4519
f 4519 4508 4520
f 4508 4509 4520
f 4520 4509 4521
f 4509 4510 4521
f 4521 4510 4522
f 4510 4511 4522
f 4522 4511 4523
f 4511 4512 4523
f 4523 4512 4524
f 4512 4513 4524
f 4524 4513 4525
f 4513 4514 4525
f 4525 4514 4526
f 4514 4515 4526
f 4526 4515 4527
f 4515 4504 4527
f 4527 4504 4516
f 4516 4517 4528
f 4528 4517 4529
f 4517 4518 4529
f 4529 4518 4530
f 4518 4519 4530
f 4530 4519 4531
f 4519 4520 4531
f 4531 4520 4532
f 4520 4521 4532
f 4532 4521 4533
f 4521 4522 4533
f 4533 4522 4534
f 4522 4523 4534
f 4534 4523 4535
f 4523 4524 4535
f 4535 4524 4536
f 4524 4525 4536
f 4536 4525 4537
f 4525 4526 4537
f 4537 4526 4538
f 4526 4527 4538
f 4538 4527 4539
f 4527 4516 4539
f 4539 4516 4528
f 4528 4529 4540
f 4540 4529 4541
f 4529 4530 4541
f 4541 4530 4542
f 4530 4531 4542
f 4542 4531 4543
f 4531 4532 4543
f 4543 4532 4544
f 4532 4533 4544
f 4544 4533 4545
f 4533 4534 4545
f 4545 4534 4546
f 4534 4535 4546
f 4546 4535 4547
f 4535 4536 4547
f 4547 4536 4548
f 4536 4537 4548
f 4548 4537 4549
f 4537 4538 4549
f 4549 4538 4550
f 4538 4539 4550
f 4550 4539 4551
f 4539 4528 4551
f 4551 4528 4540
f 4540 4541 4552
f 4552 4541 4553
f 4541 4542 4553
f 4553 4542 4554
f 4542 4543 4554
f 4554 4543 4555
f 4543 4544 4555
f 4555 4544 4556
f 4544 4545 4556
f 4556 4545 4557
f 4545 4546 4557
f 4557 4546 4558
f 4546 4547 4558
f 4558 4547 4559
f 4547 4548 4559
f 4559 4548 4560
f 4548 4549 4560
f 4560 4549 4561
f 4549 4550 4561
f 4561 4550 4562
f 4550 4551 4562
f 4562 4551 4563
f 4551 4540 4563
f 4563 4540 4552
f 4552 4553 4564
f 4564 4553 4565
f 4553 4554 4565
f 4565 4554 4566
f 4554 4555 4566
f 4566 4555 4567
f 4555 4556 4567
f 4567 4556 4568
f 4556 4557 4568
f 4568 4557 4569
f 4557 4558 4569
f 4569 4558 4570
f 4558 4559 4570
f 4570 4559 4571
f 4559 4560 4571
f 4571 4560 4572
f 4560 4561 4572
f 4572 4561 4573
f 4561 4562 4573
f 4573 4562 4574
f 4562 4563 4574
f 4574 4563 4575
f 4563 4552 4575
f 4575 4552 4564
f 4564 4565 4576
f 4576 4565 4577
f 4565 4566 4577
f 4577 4566 4578
f 4566 4567 4578
f 4578 4567 4579
f 4567 4568 4579
f 4579 4568 4580
f 4568 4569 4580
f 4580 4569 4581
f 4569 4570 4581
f 4581 4570 4582
f 4570 4571 4582
f 4582 4571 4583
f 4571 4572 4583
f 4583 4572 4584
f 4572 4573 4584
f 4584 4573 4585
f 4573 4574 4585
f 4585 4574 4586
f 4574 4575 4586
f 4586 4575 4587
f 4575 4564 4587
f 4587 4564 4576
f 4576 4577 4588
f 4588 4577 4589
f 4577 4578 4589
f 4589 4578 4590
f 4578 4579 4590
f 4590 4579 4591
f 4579 4580 4591
f 4591 4580 4592
f 4580 4581 4592
f 4592 4581 4593
f 4581 4582 4593
f 4593 4582 4594
f 4582 4583 4594
f 4594 4583 4595
f 4583 4584 4595
f 4595 4584 4596
f 4584 4585 4596
f 4596 4585 4597
f 4585 4586 4597
f 4597 4586 4598
f 4586 4587 4598
f 4598 4587 4599
f 4587 4576 4599
f 4599 4576 4588
f 4588 4589 4600
f 4600 4589 4601
f 4589 4590 4601
f 4601 4590 4602
f 4590 4591 4602
f 4602 4591 4603
f 4591 4592 4603
f 4603 4592 4604
f 4592 4593 4604
f 4604 4593 4605
f 4593 4594 4605
f 4605 4594 4606
f 4594 4595 4606
f 4606 4595 4607
f 4595 4596 4607
f 4607 4596 4608
f 4596 4597 4608
f 4608 4597 4609
f 4597 4598 4609
f 4609 4598 4610
f 4598 4599 4610
f 4610 4599 4611
f 4599 4588 4611
f 4611 4588 4600
f 4600 4601 4612
f 4612 4601 4613
f 4601 4602 4613
f 4613 4602 4614
f 4602 4603 4614
f 4614 4603 4615
f 4603 4604 4615
f 4615 4604 4616
f 4604 4605 4616
f 4616 4605 4617
f 4605 4606 4617
f 4617 4606 4618
f 4606 4607 4618
f 4618 4607 4619
f 4607 4608 4619
f 4619 4608 4620
f 4608 4609 4620
f 4620 4609 4621
f 4609 4610 4621
f 4621 4610 4622
f 4610 4611 4622
f 4622 4611 4623
f 4611 4600 4623
f 4623 4600 4612
f 4612 4613 4624
f 4624 4613 4625
f 4613 4614 4625
f 4625 4614 4626
f 4614 4615 4626
f 4626 4615 4627
f 4615 4616 4627
f 4627 4616 4628
f 4616 4617 4628
f 4628 4617 4629
f 4617 4618 4629
f 4629 4618 4630
f 4618 4619 4630
f 4630 4619 4631
f 4619 4620 4631
f 4631 4620 4632
f 4620 4621 4632
f 4632 4621 4633
f 4621 4622 4633
f 4633 4622 4634
f 4622 4623 4634
f 4634 4623 4635
f 4623 4612 4635
f 4635 4612 4624
f 4624 4625 4636
f 4636 4625 4637
f 4625 4626 4637
f 4637 4626 4638
f 4626 4627 4638
f 4638 4627 4639
f 4627 4628 4639
f 4639 4628 4640
f 4628 4629 4640
f 4640 4629 4641
f 4629 4630 4641
f 4641 4630 4642
f 4630 4631 4642
f 4642 4631 4643
f 4631 4632 4643
f 4643 4632 4644
f 4632 4633 4644
f 4644 4633 4645
f 4633 4634 4645
f 4645 4634 4646
f 4634 4635 4646
f 4646 4635 4647
f 4635 4624 4647
f 4647 4624 4636
f 4636 4637 4648
f 4648 4637 4649
f 4637 4638 4649
f 4649 4638 4650
f 4638 4639 4650
f 4650 4639 4651
f 4639 4640 4651
f 4651 4640 4652
f 4640 4641 4652
f 4652 4641 4653
f 4641 4642 4653
f 4653 4642 4654
f 4642 4643 4654
f 4654 4643 4655
f 4643 4644 4655
f 4655 4644 4656
f 4644 4645 4656
f 4656 4645 4657
f 4645 4646 4657
f 4657 4646 4658
f 4646 4647 4658
f 4658 4647 4659
f 4647 4636 4659
f 4659 4636 4648
f 4648 4649 4660
f 4660 4649 4661
f 4649 4650 4661
f 4661 4650 4662
f 4650 4651 4662
f 4662 4651 4663
f 4651 4652 4663
f 4663 4652 4664
f 4652 4653 4664
f 4664 4653 4665
f 4653 4654 4665
f 4665 4654 4666
f 4654 4655 4666
f 4666 4655 4667
f 4655 4656 4667
f 4667 4656 4668
f 4656 4657 4668
f 4668 4657 4669
f 4657 4658 4669
f 4669 4658 4670
f 4658 4659 4670
f 4670 4659 4671
f 4659 4648 4671
f 4671 4648 4660
f 4660 4661 4672
f 4672 4661 4673
f 4661 4662 4673
f 4673 4662 4674
f 4662 4663 4674
f 4674 4663 4675
f 4663 4664 4675
f 4675 4664 4676
f 4664 4665 4676
f 4676 4665 4677
f 4665 4666 4677
f 4677 4666 4678
f 4666 4667 4678
f 4678 4667 4679
f 4667 4668 4679
f 4679 4668 4680
f 4668 4669 4680
f 4680 4669 4681
f 4669 4670 4681
f 4681 4670 4682
f 4670 4671 4682
f 4682 4671 4683
f 4671 4660 4683
f 4683 4660 4672
f 4672 4673 4684
f 4684 4673 4685
f 4673 4674 4685
f 4685 4674 4686
f 4674 4675 4686
f 4686 4675 4687
f 4675 4676 4687
f 4687 4676 4688
f 4676 4677 4688
f 4688 4677 4689
f 4677 4678 4689
f 4689 4678 4690
f 4678 4679 4690
f 4690 4679 4691
f 4679 4680 4691
f 4691 4680 4692
f 4680 4681 4692
f 4692 4681 4693
f 4681 4682 4693
f 4693 4682 4694
f 4682 4683 4694
f 4694 4683 4695
f 4683 4672 4695
f 4695 4672 4684
f 4684 4685 4696
f 4696 4685 4697
f 4685 4686 4697
f 4697 4686 4698
f 4686 4687 4698
f 4698 4687 4699
f 4687 4688 4699
f 4699 4688 4700
f 4688 4689 4700
f 4700 4689 4701
f 4689 4690 4701
f 4701 4690 4702
f 4690 4691 4702
f 4702 4691 4703
f 4691 4692 4703
f 4703 4692 4704
f 4692 4693 4704
f 4704 4693 4705
f 4693 4694 4705
f 4705 4694 4706
f 4694 4695 4706
f 4706 4695 4707
f 4695 4684 4707
f 4707 4684 4696
f 4696 4697 4708
f 4708 4697 4709
f 4697 4698 4709
f 4709 4698 4710
f 4698 4699 4710
f 4710 4699 4711
f 4699 4700 4711
f 4711 4700 4712
f 4700 4701 4712
f 4712 4701 4713
f 4701 4702 4713
f 4713 4702 4714
f 4702 4703 4714
f 4714 4703 4715
f 4703 4704 4715
f 4715 4704 4716
f 4704 4705 4716
f 4716 4705 4717
f 4705 4706 4717
f 4717 4706 4718
f 4706 4707 4718
f 4718 4707 4719
f 4707 4696 4719
f 4719 4696 4708
f 4708 4709 4720
f 4720 4709 4721
f 4709 4710 4721
f 4721 4710 4722
f 4710 4711 4722
f 4722 4711 4723
f 4711 4712 4723
f 4723 4712 4724
f 4712 4713 4724
f 4724 4713 4725
f 4713 4714 4725
f 4725 4714 4726
f 4714 4715 4726
f 4726 4715 4727
f 4715 4716 4727
f 4727 4716 4728
f 4716 4717 4728
f 4728 4717 4729
f 4717 4718 4729
f 4729 4718 4730
f 4718 4719 4730
f 4730 4719 4731
f 4719 4708 4731
f 4731 4708 4720
f 4720 4721 4732
f 4732 4721 4733
f 4721 4722 4733
f 4733 4722 4734
f 4722 4723 4734
f 4734 4723 4735
f 4723 4724 4735
f 4735 4724 4736
f 4724 4725 4736
f 4736 4725 4737
f 4725 4726 4737
f 4737 4726 4738
f 4726 4727 4738
f 4738 4727 4739
f 4727 4728 4739
f 4739 4728 4740
f 4728 4729 4740
f 4740 4729 4741
f 4729 4730 4741
f 4741 4730 4742
f 4730 4731 4742
f 4742 4731 4743
f 4731 4720 4743
f 4743 4720 4732
f 4732 4733 4744
f 4744 4733 4745
f 4733 4734 4745
f 4745 4734 4746
f 4734 4735 4746
f 4746 4735 4747
f 4735 4736 4747
f 4747 4736 4748
f 4736 4737 4748
f 4748 4737 4749
f 4737 4738 4749
f 4749 4738 4750
f 4738 4739 4750
f 4750 4739 4751
f 4739 4740 4751
f 4751 4740 4752
f 4740 4741 4752
f 4752 4741 4753
f 4741 4742 4753
f 4753 4742 4754
f 4742 4743 4754
f 4754 4743 4755
f 4743 4732 4755
f 4755 4732 4744
f 4744 4745 4756
f 4756 4745 4757
f 4745 4746 4757
f 4757 4746 4758
f 4746 4747 4758
f 4758 4747 4759
f 4747 4748 4759
f 4759 4748 4760
f 4748 4749 4760
f 4760 4749 4761
f 4749 4750 4761
f 4761 4750 4762
f 4750 4751 4762
f 4762 4751 4763
f 4751 4752 4763
f 4763 4752 4764
f 4752 4753 4764
f 4764 4753 4765
f 4753 4754 4765
f 4765 4754 4766
f 4754 4755 4766
f 4766 4755 4767
f 4755 4744 4767
f 4767 4744 4756
f 4756 4757 4768
f 4768 4757 4769
f 4757 4758 4769
f 4769 4758 4770
f 4758 4759 4770
f 4770 4759 4771
f 4759 4760 4771
f 4771 4760 4772
f 4760 4761 4772
f 4772 4761 4773
f 4761 4762 4773
f 4773 4762 4774
f 4762 4763 4774
f 4774 4763 4775
f 4763 4764 4775
f 4775 4764 4776
f 4764 4765 4776
f 4776 4765 4777
f 4765 4766 4777
f 4777 4766 4778
f 4766 4767 4778
f 4778 4767 4779
f 4767 4756 4779
f 4779 4756 4768
f 4768 4769 4780
f 4780 4769 4781
f 4769 4770 4781
f 4781 4770 4782
f 4770 4771 4782
f 4782 4771 4783
f 4771 4772 4783
f 4783 4772 4784
f 4772 4773 4784
f 4784 4773 4785
f 4773 4774 4785
f 4785 4774 4786
f 4774 4775 4786
f 4786 4775 4787
f 4775 4776 4787
f 4787 4776 4788
f 4776 4777 4788
f 4788 4777 4789
f 4777 4778 4789
f 4789 4778 4790
f 4778 4779 4790
f 4790 4779 4791
f 4779 4768 4791
f 4791 4768 4780
f 4780 4781 4792
f 4792 4781 4793
f 4781 4782 4793
f 4793 4782 4794
f 4782 4783 4794
f 4794 4783 4795
f 4783 4784 4795
f 4795 4784 4796
f 4784 4785 4796
f 4796 4785 4797
f 4785 4786 4797
f 4797 4786 4798
f 4786 4787 4798
f 4798 4787 4799
f 4787 4788 4799
f 4799 4788 4800
f 4788 4789 4800
f 4800 4789 4801
f 4789 4790 4801
f 4801 4790 4802
f 4790 4791 4802
f 4802 4791 4803
f 4791 4780 4803
f 4803 4780 4792
f 4792 4793 4804
f 4804 4793 4804
f 4793 4794 4804
f 4804 4794 4804
f 4794 4795 4804
f 4804 4795 4804
f 4795 4796 4804
f 4804 4796 4804
f 4796 4797 4804
f 4804 4797 4804
f 4797 4798 4804
f 4804 4798 4804
f 4798 4799 4804
f 4804 4799 4804
f 4799 4800 4804
f 4804 4800 4804
f 4800 4801 4804
f 4804 4801 4804
f 4801 4802 4804
f 4804 4802 4804
f 4802 4803 4804
f 4804 4803 4804
f 4803 4792 4804
f 4804 4792 4804

g Start_point
v 208.41841 201.65613 18.71963
v 208.05417 201.44583 18.775
v 208.47475 201.44583 18.71963
v 208.26447 201.81007 18.71963
v 208.05417 201.86642 18.71963
v 207.84389 201.81007 18.71963
v 207.68994 201.65613 18.71963
v 207.63359 201.44583 18.71963
v 207.68994 201.23555 18.71963
v 207.84389 201.0816 18.71963
v 208.05417 201.02525 18.71963
v 208.26447 201.0816 18.71963
v 208.41841 201.23555 18.71963
v 208.75781 201.85208 18.557291
v 208.86667 201.44583 18.557291
v 208.46042 202.14949 18.557291
v 208.05417 202.25833 18.557291
v 207.64792 202.14949 18.557291
v 207.35052 201.85208 18.557291
v 207.24167 201.44583 18.557291
v 207.35052 201.03958 18.557291
v 207.64792 200.74219 18.557291
v 208.05417 200.63333 18.557291
v 208.46042 200.74219 18.557291
v 208.75781 201.03958 18.557291
v 209.04927 202.02036 18.29905
v 209.20322 201.44583 18.29905
v 208.6287 202.44095 18.29905
v 208.05417 202.5949 18.29905
v 207.47964 202.44095 18.29905
v 207.05907 202.02036 18.29905
v 206.90512 201.44583 18.29905
v 207.05907 200.8713 18.29905
v 207.47964 200.45073 18.29905
v 208.05417 200.29678 18.29905
v 208.6287 200.45073 18.29905
v 209.04927 200.8713 18.29905
v 209.27292 202.14949 17.9625
v 209.46146 201.44583 17.9625
v 208.75781 202.66458 17.9625
v 208.05417 202.85313 17.9625
v 207.35052 202.66458 17.9625
v 206.83542 202.14949 17.9625
v 206.64688 201.44583 17.9625
v 206.83542 200.74219 17.9625
v 207.35052 200.22708 17.9625
v 208.05417 200.03854 17.9625
v 208.75781 200.22708 17.9625
v 209.27292 200.74219 17.9625
v 209.41351 202.23065 17.570581
v 209.6238 201.44583 17.570581
v 208.83899 202.80518 17.570581
v 208.05417 203.01547 17.570581
v 207.26936 202.80518 17.570581
v 206.69484 202.23065 17.570581
v 206.48454 201.44583 17.570581
v 206.69484 200.66103 17.570581
v 207.26936 200.0865 17.570581
v 208.05417 199.8762 17.570581
v 208.83899 200.0865 17.570581
v 209.41351 200.66103 17.570581
v 209.46146 202.25833 17.15
v 209.67917 201.44583 17.15
v 208.86667 202.85313 17.15
v 208.05417 203.07083 17.15
v 207.24167 202.85313 17.15
v 206.64688 202.25833 17.15
v 206.42917 201.44583 17.15
v 206.64688 200.63333 17.15
v 207.24167 200.03854 17.15
v 208.05417 199.82083 17.15
v 208.86667 200.03854 17.15
v 209.46146 200.63333 17.15
v 209.41351 202.23065 16.72942
v 209.6238 201.44583 16.72942
v 208.83899 202.80518 16.72942
v 208.05417 203.01547 16.72942
v 207.26936 202.80518 16.72942
v 206.69484 202.23065 16.72942
v 206.48454 201.44583 16.72942
v 206.69484 200.66103 16.72942
v 207.26936 200.0865 16.72942
v 208.05417 199.8762 16.72942
v 208.83899 200.0865 16.72942
v 209.41351 200.66103 16.72942
v 209.27292 202.14949 16.3375
v 209.46146 201.44583 16.3375
v 208.75781 202.66458 16.3375
v 208.05417 202.85313 16.3375
v 207.35052 202.66458 16.3375
v 206.83542 202.14949 16.3375
v 206.64688 201.44583 16.3375
v 206.83542 200.74219 16.3375
v 207.35052 200.22708 16.3375
v 208.05417 200.03854 16.3375
v 208.75781 200.22708 16.3375
v 209.27292 200.74219 16.3375
v 209.04927 202.02036 16.000952
v 209.20322 201.44583 16.000952
v 208.6287 202.44095 16.000952
v 208.05417 202.5949 16.000952
v 207.47964 202.44095 16.000952
v 207.05907 202.02036 16.000952
v 206.90512 201.44583 16.000952
v 207.05907 200.8713 16.000952
v 207.47964 200.45073 16.000952
v 208.05417 200.29678 16.000952
v 208.6287 200.45073 16.000952
v 209.04927 200.8713 16.000952
v 208.75781 201.85208 15.742709
v 208.86667 201.44583 15.742709
v 208.46042 202.14949 15.742709
v 208.05417 202.25833 15.742709
v 207.64792 202.14949 15.742709
v 207.35052 201.85208 15.742709
v 207.24167 201.44583 15.742709
v 207.35052 201.03958 15.742709
v 207.64792 200.74219 15.742709
v 208.05417 200.63333 15.742709
v 208.46042 200.74219 15.742709
v 208.75781 201.03958 15.742709
v 208.41841 201.65613 15.580371
v 208.47475 201.44583 15.580371
v 208.26447 201.81007 15.580371
v 208.05417 201.86642 15.580371
v 207.84389 201.81007 15.580371
v 207.68994 201.65613 15.580371
v 207.63359 201.44583 15.580371
v 207.68994 201.23555 15.580371
v 207.84389 201.0816 15.580371
v 208.05417 201.02525 15.580371
v 208.26447 201.0816 15.580371
v 208.41841 201.23555 15.580371
v 208.05417 201.44583 15.525
usemtl mat_38
s 1
f 4805 4806 4807
f 4808 4806 4805
f 4809 4806 4808
f 4810 4806 4809
f 4811 4806 4810
f 4812 4806 4811
f 4813 4806 4812
f 4814 4806 4813
f 4815 4806 4814
f 4816 4806 4815
f 4817 4806 4816
f 4807 4806 4817
f 4818 4807 4819
f 4807 4818 4805
f 4820 4805 4818
f 4805 4820 4808
f 4821 4808 4820
f 4808 4821 4809
f 4822 4809 4821
f 4809 4822 4810
f 4823 4810 4822
f 4810 4823 4811
f 4824 4811 4823
f 4811 4824 4812
f 4825 4812 4824
f 4812 4825 4813
f 4826 4813 4825
f 4813 4826 4814
f 4827 4814 4826
f 4814 4827 4815
f 4828 4815 4827
f 4815 4828 4816
f 4829 4816 4828
f 4816 4829 4817
f 4819 4817 4829
f 4817 4819 4807
f 4830 4819 4831
f 4819 4830 4818
f 4832 4818 4830
f 4818 4832 4820
f 4833 4820 4832
f 4820 4833 4821
f 4834 4821 4833
f 4821 4834 4822
f 4835 4822 4834
f 4822 4835 4823
f 4836 4823 4835
f 4823 4836 4824
f 4837 4824 4836
f 4824 4837 4825
f 4838 4825 4837
f 4825 4838 4826
f 4839 4826 4838
f 4826 4839 4827
f 4840 4827 4839
f 4827 4840 4828
f 4841 4828 4840
f 4828 4841 4829
f 4831 4829 4841
f 4829 4831 4819
f 4842 4831 4843
f 4831 4842 4830
f 4844 4830 4842
f 4830 4844 4832
f 4845 4832 4844
f 4832 4845 4833
f 4846 4833 4845
f 4833 4846 4834
f 4847 4834 4846
f 4834 4847 4835
f 4848 4835 4847
f 4835 4848 4836
f 4849 4836 4848
f 4836 4849 4837
f 4850 4837 4849
f 4837 4850 4838
f 4851 4838 4850
f 4838 4851 4839
f 4852 4839 4851
f 4839 4852 4840
f 4853 4840 4852
f 4840 4853 4841
f 4843 4841 4853
f 4841 4843 4831
f 4854 4843 4855
f 4843 4854 4842
f 4856 4842 4854
f 4842 4856 4844
f 4857 4844 4856
f 4844 4857 4845
f 4858 4845 4857
f 4845 4858 4846
f 4859 4846 4858
f 4846 4859 4847
f 4860 4847 4859
f 4847 4860 4848
f 4861 4848 4860
f 4848 4861 4849
f 4862 4849 4861
f 4849 4862 4850
f 4863 4850 4862
f 4850 4863 4851
f 4864 4851 4863
f 4851 4864 4852
f 4865 4852 4864
f 4852 4865 4853
f 4855 4853 4865
f 4853 4855 4843
f 4866 4855 4867
f 4855 4866 4854
f 4868 4854 4866
f 4854 4868 4856
f 4869 4856 4868
f 4856 4869 4857
f 4870 4857 4869
f 4857 4870 4858
f 4871 4858 4870
f 4858 4871 4859
f 4872 4859 4871
f 4859 4872 4860
f 4873 4860 4872
f 4860 4873 4861
f 4874 4861 4873
f 4861 4874 4862
f 4875 4862 4874
f 4862 4875 4863
f 4876 4863 4875
f 4863 4876 4864
f 4877 4864 4876
f 4864 4877 4865
f 4867 4865 4877
f 4865 4867 4855
f 4878 4867 4879
f 4867 4878 4866
f 4880 4866 4878
f 4866 4880 4868
f 4881 4868 4880
f 4868 4881 4869
f 4882 4869 4881
f 4869 4882 4870
f 4883 4870 4882
f 4870 4883 4871
f 4884 4871 4883
f 4871 4884 4872
f 4885 4872 4884
f 4872 4885 4873
f 4886 4873 4885
f 4873 4886 4874
f 4887 4874 4886
f 4874 4887 4875
f 4888 4875 4887
f 4875 4888 4876
f 4889 4876 4888
f 4876 4889 4877
f 4879 4877 4889
f 4877 4879 4867
f 4890 4879 4891
f 4879 4890 4878
f 4892 4878 4890
f 4878 4892 4880
f 4893 4880 4892
f 4880 4893 4881
f 4894 4881 4893
f 4881 4894 4882
f 4895 4882 4894
f 4882 4895 4883
f 4896 4883 4895
f 4883 4896 4884
f 4897 4884 4896
f 4884 4897 4885
f 4898 4885 4897
f 4885 4898 4886
f 4899 4886 4898
f 4886 4899 4887
f 4900 4887 4899
f 4887 4900 4888
f 4901 4888 4900
f 4888 4901 4889
f 4891 4889 4901
f 4889 4891 4879
f 4902 4891 4903
f 4891 4902 4890
f 4904 4890 4902
f 4890 4904 4892
f 4905 4892 4904
f 4892 4905 4893
f 4906 4893 4905
f 4893 4906 4894
f 4907 4894 4906
f 4894 4907 4895
f 4908 4895 4907
f 4895 4908 4896
f 4909 4896 4908
f 4896 4909 4897
f 4910 4897 4909
f 4897 4910 4898
f 4911 4898 4910
f 4898 4911 4899
f 4912 4899 4911
f 4899 4912 4900
f 4913 4900 4912
f 4900 4913 4901
f 4903 4901 4913
f 4901 4903 4891
f 4914 4903 4915
f 4903 4914 4902
f 4916 4902 4914
f 4902 4916 4904
f 4917 4904 4916
f 4904 4917 4905
f 4918 4905 4917
f 4905 4918 4906
f 4919 4906 4918
f 4906 4919 4907
f 4920 4907 4919
f 4907 4920 4908
f 4921 4908 4920
f 4908 4921 4909
f 4922 4909 4921
f 4909 4922 4910
f 4923 4910 4922
f 4910 4923 4911
f 4924 4911 4923
f 4911 4924 4912
f 4925 4912 4924
f 4912 4925 4913
f 4915 4913 4925
f 4913 4915 4903
f 4926 4915 4927
f 4915 4926 4914
f 4928 4914 4926
f 4914 4928 4916
f 4929 4916 4928
f 4916 4929 4917
f 4930 4917 4929
f 4917 4930 4918
f 4931 4918 4930
f 4918 4931 4919
f 4932 4919 4931
f 4919 4932 4920
f 4933 4920 4932
f 4920 4933 4921
f 4934 4921 4933
f 4921 4934 4922
f 4935 4922 4934
f 4922 4935 4923
f 4936 4923 4935
f 4923 4936 4924
f 4937 4924 4936
f 4924 4937 4925
f 4927 4925 4937
f 4925 4927 4915
f 4927 4938 4926
f 4926 4938 4928
f 4928 4938 4929
f 4929 4938 4930
f 4930 4938 4931
f 4931 4938 4932
f 4932 4938 4933
f 4933 4938 4934
f 4934 4938 4935
f 4935 4938 4936
f 4936 4938 4937
f 4937 4938 4927

g Path_(4)
v 217.74998 204.09999 11.55
v 217.74998 203.45 11.55
v 217.74998 203.53708 11.224999
v 217.74998 203.775 10.987083
v 217.74998 204.09999 10.9
v 217.74998 204.42499 10.987083
v 217.74998 204.6629 11.224999
v 217.74998 204.75 11.55
v 217.74998 204.6629 11.875
v 217.74998 204.42499 12.112916
v 217.74998 204.09999 12.2
v 217.74998 203.775 12.112916
v 217.74998 203.53708 11.875
v 218.56679 203.45 11.55
v 218.56679 203.53708 11.224999
v 218.56679 203.775 10.987083
v 218.56679 204.09999 10.9
v 218.56679 204.42499 10.987083
v 218.56679 204.6629 11.224999
v 218.56679 204.75 11.55
v 218.56679 204.6629 11.875
v 218.56679 204.42499 12.112916
v 218.56679 204.09999 12.2
v 218.56679 203.775 12.112916
v 218.56679 203.53708 11.875
v 219.38358 203.45 11.55
v 219.38358 203.53708 11.224999
v 219.38358 203.775 10.987083
v 219.38358 204.09999 10.9
v 219.38358 204.42499 10.987083
v 219.38358 204.6629 11.224999
v 219.38358 204.75 11.55
v 219.38358 204.6629 11.875
v 219.38358 204.42499 12.112916
v 219.38358 204.09999 12.2
v 219.38358 203.775 12.112916
v 219.38358 203.53708 11.875
v 220.20038 203.45 11.55
v 220.20038 203.53708 11.224999
v 220.20038 203.775 10.987083
v 220.20038 204.09999 10.9
v 220.20038 204.42499 10.987083
v 220.20038 204.6629 11.224999
v 220.20038 204.75 11.55
v 220.20038 204.6629 11.875
v 220.20038 204.42499 12.112916
v 220.20038 204.09999 12.2
v 220.20038 203.775 12.112916
v 220.20038 203.53708 11.875
v 221.01717 203.45 11.55
v 221.01717 203.53708 11.224999
v 221.01717 203.775 10.987083
v 221.01717 204.09999 10.9
v 221.01717 204.42499 10.987083
v 221.01717 204.6629 11.224999
v 221.01717 204.75 11.55
v 221.01717 204.6629 11.875
v 221.01717 204.42499 12.112916
v 221.01717 204.09999 12.2
v 221.01717 203.775 12.112916
v 221.01717 203.53708 11.875
v 221.83397 203.45 11.55
v 221.83397 203.53708 11.224999
v 221.83397 203.775 10.987083
v 221.83397 204.09999 10.9
v 221.83397 204.42499 10.987083
v 221.83397 204.6629 11.224999
v 221.83397 204.75 11.55
v 221.83397 204.6629 11.875
v 221.83397 204.42499 12.112916
v 221.83397 204.09999 12.2
v 221.83397 203.775 12.112916
v 221.83397 203.53708 11.875
v 222.67316 203.45038 11.55
v 222.67015 203.53741 11.224999
v 222.66196 203.77519 10.987083
v 222.65076 204.09999 10.9
v 222.63957 204.4248 10.987083
v 222.63138 204.66258 11.224999
v 222.62837 204.7496 11.55
v 222.63138 204.66258 11.875
v 222.63957 204.4248 12.112916
v 222.65076 204.09999 12.2
v 222.66196 203.77519 12.112916
v 222.67015 203.53741 11.875
v 223.59361 203.51895 11.55
v 223.57646 203.60432 11.224999
v 223.52962 203.83759 10.987083
v 223.46562 204.15622 10.9
v 223.40163 204.47487 10.987083
v 223.35477 204.70811 11.224999
v 223.33762 204.7935 11.55
v 223.35477 204.70811 11.875
v 223.40163 204.47487 12.112916
v 223.46562 204.15622 12.2
v 223.52962 203.83759 12.112916
v 223.57646 203.60432 11.875
v 224.34862 203.7783 11.55
v 224.33392 203.86414 11.224999
v 224.29381 204.09865 10.987083
v 224.239 204.41899 10.9
v 224.18419 204.73933 10.987083
v 224.14406 204.97385 11.224999
v 224.12936 205.05968 11.55
v 224.14406 204.97385 11.875
v 224.18419 204.73933 12.112916
v 224.239 204.41899 12.2
v 224.29381 204.09865 12.112916
v 224.33392 203.86414 11.875
v 225.09221 203.77931 11.55
v 225.08731 203.86626 11.224999
v 225.07397 204.1038 10.987083
v 225.05574 204.4283 10.9
v 225.0375 204.75278 10.987083
v 225.02415 204.99033 11.224999
v 225.01927 205.07727 11.55
v 225.02415 204.99033 11.875
v 225.0375 204.75278 12.112916
v 225.05574 204.4283 12.2
v 225.07397 204.1038 12.112916
v 225.08731 203.86626 11.875
v 226.09334 203.90073 11.55
v 226.0632 203.98242 11.224999
v 225.98085 204.20564 10.987083
v 225.86838 204.51056 10.9
v 225.7559 204.81548 10.987083
v 225.67355 205.03868 11.224999
v 225.64342 205.12039 11.55
v 225.67355 205.03868 11.875
v 225.7559 204.81548 12.112916
v 225.86838 204.51056 12.2
v 225.98085 204.20564 12.112916
v 226.0632 203.98242 11.875
v 226.88696 204.42622 11.55
v 226.84045 204.49985 11.224999
v 226.71336 204.70097 10.987083
v 226.53976 204.97572 10.9
v 226.36617 205.25049 10.987083
v 226.23909 205.45161 11.224999
v 226.19257 205.52524 11.55
v 226.23909 205.45161 11.875
v 226.36617 205.25049 12.112916
v 226.53976 204.97572 12.2
v 226.71336 204.70097 12.112916
v 226.84045 204.49985 11.875
v 227.6624 204.8815 11.543372
v 227.6048 204.95116 11.219276
v 227.45161 205.13635 10.983798
v 227.24393 205.38747 10.900034
v 227.03737 205.6372 10.990427
v 226.88728 205.81865 11.230757
v 226.83391 205.88321 11.556628
v 226.89151 205.81355 11.880723
v 227.0447 205.62836 12.116201
v 227.25238 205.37724 12.199966
v 227.45894 205.1275 12.109573
v 227.60902 204.94604 11.869243
v 228.24388 205.56697 11.413758
v 228.13242 205.67216 11.114228
v 227.92664 205.8657 10.931466
v 227.68167 206.09575 10.914441
v 227.46318 206.30063 11.067716
v 227.3297 206.42546 11.350221
v 227.317 206.4368 11.686258
v 227.42847 206.3316 11.985787
v 227.63425 206.13806 12.1685505
v 227.87921 205.90804 12.1855755
v 228.0977 205.70316 12.0323
v 228.23119 205.57831 11.749796
v 228.75354 206.10999 11.310588
v 228.63608 206.27429 11.041723
v 228.44606 206.51839 10.909128
v 228.23439 206.77687 10.948331
v 228.05779 206.98048 11.1488285
v 227.96358 207.07466 11.456897
v 227.97699 207.0342 11.789989
v 228.09445 206.86989 12.058854
v 228.28447 206.6258 12.191449
v 228.49614 206.36731 12.1522455
v 228.67274 206.1637 11.951748
v 228.76697 206.0695 11.643681
v 229.31924 206.48592 11.381397
v 229.31656 206.70323 11.1128435
v 229.24034 207.00642 10.972484
v 229.111 207.31425 10.997927
v 228.96318 207.54425 11.182357
v 228.83652 207.63478 11.476355
v 228.76494 207.56158 11.801144
v 228.76762 207.34428 12.069698
v 228.84384 207.04109 12.210058
v 228.97319 206.73326 12.184614
v 229.121 206.50327 12.000185
v 229.24767 206.41273 11.706187
v 230.04932 206.52867 11.993515
v 230.10199 206.70943 11.723501
v 230.06546 206.99574 11.541769
v 229.94951 207.31093 11.497014
v 229.7852 207.57051 11.601228
v 229.61658 207.70494 11.826487
v 229.48882 207.67819 12.1124325
v 229.43614 207.49745 12.382446
v 229.47269 207.21112 12.564178
v 229.58864 206.89594 12.608933
v 229.75293 206.63635 12.50472
v 229.92155 206.50192 12.279461
v 230.75655 207.0225 12.204376
v 230.73962 207.14896 11.895362
v 230.63159 207.38628 11.680395
v 230.46141 207.67088 11.617076
v 230.27467 207.92651 11.72237
v 230.12143 208.08469 11.968065
v 230.04271 208.10298 12.288326
v 230.05963 207.97653 12.597341
v 230.16766 207.73921 12.812307
v 230.33784 207.4546 12.875627
v 230.52458 207.19897 12.770331
v 230.67783 207.04082 12.524637
v 231.51407 207.46025 12.359905
v 231.4941 207.49223 12.025628
v 231.37167 207.64993 11.75484
v 231.17961 207.89108 11.620096
v 230.96936 208.1511 11.657502
v 230.79726 208.36026 11.857036
v 230.70941 208.46257 12.16523
v 230.72939 208.43059 12.499507
v 230.85179 208.27289 12.770295
v 231.04387 208.03174 12.905039
v 231.25412 207.77173 12.867633
v 231.42622 207.56255 12.6681
v 232.10588 208.15132 12.449285
v 232.11604 208.13824 12.113274
v 232.00212 208.24168 11.814078
v 231.79462 208.43393 11.631866
v 231.54915 208.66345 11.615461
v 231.33147 208.86877 11.76926
v 231.19994 208.99486 12.052052
v 231.18976 209.00793 12.388062
v 231.3037 208.9045 12.687258
v 231.5112 208.71225 12.86947
v 231.75667 208.48273 12.885874
v 231.97433 208.2774 12.732076
v 232.62437 208.77168 12.59475
v 232.69669 208.70451 12.273094
v 232.64325 208.7577 11.945201
v 232.4784 208.917 11.698932
v 232.24629 209.13972 11.600272
v 232.00912 209.36618 11.67566
v 231.83046 209.53569 11.904893
v 231.75816 209.60286 12.22655
v 231.8116 209.54967 12.554442
v 231.97646 209.39037 12.800712
v 232.20856 209.16765 12.899371
v 232.44571 208.9412 12.823984
v 233.24434 209.39326 12.540452
v 233.31036 209.37747 12.212666
v 233.23483 209.46237 11.898373
v 233.038 209.62518 11.6817875
v 232.7726 209.8223 11.620945
v 232.50975 210.00089 11.732146
v 232.31989 210.11311 11.985597
v 232.25386 210.12889 12.313383
v 232.32939 210.044 12.627677
v 232.52623 209.88118 12.844261
v 232.79163 209.68407 12.905105
v 233.05447 209.50548 12.793902
v 233.73457 210.19075 12.520556
v 233.76811 210.2616 12.179656
v 233.6413 210.38626 11.884
v 233.38814 210.53134 11.712807
v 233.07643 210.65797 11.711948
v 232.78973 210.73221 11.881656
v 232.60484 210.73418 12.176455
v 232.57132 210.66333 12.517354
v 232.69812 210.53867 12.813011
v 232.9513 210.39357 12.984204
v 233.26299 210.26695 12.985062
v 233.54968 210.19272 12.815355
v 233.96098 211.14363 12.861045
v 234.0147 211.18457 12.515029
v 233.89539 211.23267 12.1921215
v 233.63504 211.27505 11.978846
v 233.30342 211.30035 11.932347
v 232.98936 211.30179 12.065087
v 232.77704 211.27899 12.341496
v 232.72333 211.23805 12.687512
v 232.84264 211.18996 13.01042
v 233.10298 211.14758 13.223697
v 233.43462 211.12227 13.270194
v 233.74866 211.12083 13.137455
v 233.85612 212.19292 12.7629175
v 233.86452 212.1885 12.4228
v 233.71002 212.1386 12.122924
v 233.43404 212.05658 11.94364
v 233.11052 211.96443 11.932988
v 232.82614 211.88683 12.093822
v 232.6571 211.84457 12.383046
v 232.64871 211.84898 12.723164
v 232.8032 211.8989 13.02304
v 233.0792 211.98091 13.202323
v 233.40271 212.07306 13.2129755
v 233.68709 212.15067 13.052141
v 233.50139 212.99554 12.813328
v 233.50171 213.03772 12.467973
v 233.34802 213.00703 12.181785
v 233.08148 212.9117 12.031447
v 232.77353 212.77727 12.057243
v 232.50665 212.63977 12.252261
v 232.3524 212.53603 12.564245
v 232.35207 212.49384 12.909599
v 232.50577 212.52454 13.195787
v 232.7723 212.61986 13.346125
v 233.08026 212.75429 13.320329
v 233.34712 212.8918 13.125312
v 233.21634 213.46916 13.027906
v 233.2188 213.69481 12.728311
v 233.0558 213.8672 12.539765
v 232.77101 213.94017 12.512793
v 232.44075 213.89413 12.654619
v 232.1535 213.74144 12.927243
v 231.98624 213.523 13.257614
v 231.98378 213.29735 13.557211
v 232.14677 213.12495 13.745756
v 232.43156 213.052 13.772729
v 232.76183 213.09804 13.630902
v 233.04907 213.25072 13.358278
v 233.28923 213.94159 13.479054
v 233.13057 214.23795 13.475115
v 232.84528 214.41495 13.471999
v 232.5098 214.42519 13.470544
v 232.21402 214.26591 13.471138
v 232.0372 213.9798 13.473622
v 232.02673 213.64351 13.477331
v 232.1854 213.34717 13.481271
v 232.47069 213.17015 13.484386
v 232.80617 213.15991 13.485843
v 233.10194 213.31918 13.485249
v 233.27876 213.6053 13.482764
v 233.35689 213.49182 14.501178
v 233.26479 213.81099 14.538865
v 233.02325 214.04128 14.538879
v 232.69704 214.12097 14.501218
v 232.37354 214.02873 14.435971
v 232.13943 213.78925 14.360623
v 232.05745 213.4667 14.295362
v 232.14957 213.14754 14.257675
v 232.39108 212.91724 14.25766
v 232.7173 212.83754 14.295321
v 233.0408 212.9298 14.360568
v 233.27492 213.16928 14.435917
v 233.33626 213.66057 15.079813
v 233.19127 213.96417 15.084096
v 232.91394 214.1546 15.088623
v 232.57858 214.18083 15.09218
v 232.27504 214.03581 15.093815
v 232.08467 213.75842 15.093089
v 232.05846 213.42299 15.090197
v 232.20345 213.11937 15.085914
v 232.48077 212.92894 15.081387
v 232.81613 212.90273 15.077829
v 233.11966 213.04773 15.076195
v 233.31004 213.32512 15.0769205
v 233.33986 213.72804 15.815223
v 233.14932 213.98755 15.934534
v 232.84991 214.1113 16.003801
v 232.52187 214.06612 16.004461
v 232.25305 213.86414 15.936339
v 232.11554 213.55945 15.817689
v 232.14613 213.2337 15.680301
v 232.33667 212.97418 15.560989
v 232.6361 212.85043 15.491723
v 232.96414 212.89561 15.491062
v 233.23296 213.09761 15.559183
v 233.37047 213.4023 15.6778345
v 233.59251 213.48209 16.907276
v 233.41994 213.71622 16.936417
v 233.14061 213.813 16.957062
v 232.82935 213.7465 16.963682
v 232.56956 213.53456 16.954504
v 232.43088 213.23395 16.931986
v 232.45045 212.92522 16.90216
v 232.62302 212.69109 16.873022
v 232.90236 212.5943 16.852375
v 233.21362 212.66078 16.845755
v 233.47339 212.87274 16.854933
v 233.61208 213.17336 16.87745
v 233.82988 213.33249 17.3407
v 233.60547 213.51778 17.415754
v 233.31413 213.54228 17.513567
v 233.03389 213.39948 17.607927
v 232.83987 213.12758 17.673555
v 232.78404 212.79947 17.692863
v 232.88136 212.50307 17.660679
v 233.10576 212.3178 17.585625
v 233.39711 212.29327 17.487812
v 233.67734 212.4361 17.393452
v 233.87137 212.70798 17.327824
v 233.9272 213.03609 17.308516
v 234.05525 213.43661 17.715847
v 233.79903 213.51363 17.779642
v 233.53851 213.41708 17.829235
v 233.34355 213.1729 17.85134
v 233.26636 212.84645 17.840033
v 233.32764 212.52525 17.798342
v 233.51094 212.29535 17.73744
v 233.76718 212.21834 17.673645
v 234.02768 212.31487 17.624052
v 234.22264 212.55907 17.601948
v 234.29984 212.8855 17.613255
v 234.23857 213.20671 17.654945
v 234.57365 213.3945 19.071917
v 234.30977 213.41193 19.181816
v 234.05415 213.26227 19.207369
v 233.87527 212.98563 19.141726
v 233.82109 212.65611 19.00248
v 233.9061 212.36201 18.826937
v 234.10753 212.18216 18.662138
v 234.37141 212.16473 18.552238
v 234.62703 212.31439 18.526686
v 234.80591 212.59105 18.592329
v 234.8601 212.92056 18.731577
v 234.77509 213.21465 18.907118
v 234.83142 213.19205 19.445719
v 234.55656 213.12053 19.53739
v 234.33414 212.89609 19.620485
v 234.22371 212.57887 19.672737
v 234.2549 212.25388 19.680147
v 234.41934 212.0082 19.64073
v 234.67296 211.90762 19.565044
v 234.94781 211.97916 19.473373
v 235.17026 212.2036 19.39028
v 235.28067 212.52081 19.338026
v 235.24948 212.8458 19.330616
v 235.08505 213.09149 19.370035
v 235.0129 213.11365 20.11385
v 234.8317 212.87628 20.26867
v 234.76497 212.55148 20.325512
v 234.8306 212.22629 20.269146
v 235.01099 211.98782 20.114676
v 235.25783 211.9 19.903488
v 235.50494 211.98633 19.692175
v 235.68614 212.2237 19.537355
v 235.75287 212.5485 19.480513
v 235.68724 212.87369 19.536879
v 235.50685 213.11215 19.69135
v 235.26001 213.19998 19.902536
v 235.52078 213.0633 20.421373
v 235.37175 212.79514 20.473349
v 235.341 212.4613 20.470304
v 235.4368 212.15121 20.413054
v 235.63345 211.948 20.316938
v 235.8783 211.90607 20.20771
v 236.1057 212.0367 20.11464
v 236.25475 212.30484 20.062662
v 236.28549 212.63869 20.065708
v 236.1897 212.94876 20.122957
v 235.99303 213.152 20.219074
v 235.7482 213.19391 20.3283
v 236.13571 213.11374 20.964739
v 235.95958 212.87646 21.037634
v 235.89326 212.5517 21.063257
v 235.95456 212.22649 21.034742
v 236.12701 211.98795 20.95973
v 236.36443 211.90002 20.85832
v 236.60318 211.98624 20.757685
v 236.77931 212.22353 20.68479
v 236.84561 212.54828 20.659166
v 236.78433 212.8735 20.687681
v 236.61188 213.11203 20.762693
v 236.37447 213.19997 20.864103
v 236.98575 213.17992 21.485096
v 236.73944 213.0936 21.557186
v 236.5429 212.8579 21.592407
v 236.44875 212.53595 21.581322
v 236.48224 212.21405 21.526901
v 236.6344 211.97844 21.443726
v 236.86446 211.89224 21.354084
v 237.11075 211.97856 21.281996
v 237.3073 212.21426 21.246775
v 237.40144 212.53621 21.257858
v 237.36795 212.85811 21.312279
v 237.21579 213.09372 21.395454
v 237.83667 212.85347 22.689363
v 237.61957 212.93486 22.77146
v 237.36035 212.85345 22.808208
v 237.1285 212.63106 22.78976
v 236.9861 212.32727 22.72106
v 236.97134 212.02347 22.620518
v 237.08817 211.80109 22.51507
v 237.30528 211.71968 22.432974
v 237.56448 211.80109 22.396225
v 237.79636 212.02348 22.414673
v 237.93874 212.32729 22.483372
v 237.95349 212.63107 22.583916
v 238.02997 212.5825 23.2977
v 237.77768 212.46892 23.331089
v 237.57384 212.21864 23.310358
v 237.47305 211.89877 23.241062
v 237.50232 211.59499 23.141768
v 237.65382 211.38869 23.03908
v 237.88695 211.33517 22.960518
v 238.13924 211.44876 22.927128
v 238.34308 211.69902 22.94786
v 238.44386 212.0189 23.017157
v 238.41458 212.3227 23.116451
v 238.26309 212.52899 23.219137
v 238.39914 212.53014 23.798145
v 238.17772 212.36436 23.899504
v 238.0461 212.07443 23.918047
v 238.03955 211.73805 23.848808
v 238.15982 211.44534 23.710339
v 238.37468 211.27473 23.539742
v 238.62656 211.27194 23.382729
v 238.84798 211.43771 23.281372
v 238.9796 211.72765 23.262829
v 238.98615 212.06403 23.332067
v 238.86589 212.35674 23.470537
v 238.65103 212.52734 23.641132
v 238.60503 212.38445 24.284925
v 238.48196 212.1001 24.36784
v 238.50826 211.76913 24.387156
v 238.67685 211.48027 24.337698
v 238.94258 211.31087 24.23272
v 239.23424 211.30635 24.100348
v 239.47368 211.46791 23.976051
v 239.59673 211.75227 23.893137
v 239.57043 212.08322 23.873821
v 239.40184 212.3721 23.923279
v 239.13611 212.54149 24.028257
v 238.84445 212.546 24.16063
v 238.7893 212.4799 24.316107
v 238.65562 212.22844 24.616411
v 238.69353 211.96584 24.867659
v 238.89287 211.76247 25.002525
v 239.20021 211.6728 24.984875
v 239.53322 211.7209 24.819437
v 239.80266 211.89384 24.55054
v 239.93634 212.14531 24.250235
v 239.89844 212.40791 23.99899
v 239.69911 212.61128 23.864122
v 239.39175 212.70094 23.881771
v 239.05875 212.65286 24.04721
v 238.40277 212.77312 24.742939
v 238.29239 212.63997 24.995747
v 238.3486 212.54778 25.265512
v 238.55634 212.52124 25.47995
v 238.85994 212.56749 25.581604
v 239.17805 212.67413 25.543236
v 239.42546 212.81258 25.375124
v 239.53583 212.94574 25.122316
v 239.47961 213.03792 24.852552
v 239.27188 213.06445 24.638113
v 238.96828 213.0182 24.53646
v 238.65016 212.91156 24.57483
v 238.28268 213.65071 24.898256
v 238.21106 213.57947 25.261576
v 238.31335 213.51439 25.59095
v 238.56215 213.47289 25.798122
v 238.89078 213.46611 25.827583
v 239.2112 213.49586 25.671436
v 239.43755 213.55417 25.371523
v 239.50917 213.62541 25.008204
v 239.40689 213.69049 24.678831
v 239.1581 213.73198 24.471657
v 238.82945 213.73877 24.442198
v 238.50903 213.70901 24.598343
v 238.36275 214.44028 25.020458
v 238.22928 214.37538 25.362291
v 238.268 214.31178 25.7196
v 238.46854 214.26653 25.996643
v 238.77715 214.25174 26.119186
v 239.11115 214.27138 26.054396
v 239.38104 214.32019 25.81963
v 239.51451 214.38507 25.477797
v 239.47578 214.44867 25.12049
v 239.27525 214.49393 24.843447
v 238.96664 214.50871 24.720903
v 238.63264 214.48907 24.785694
v 238.39462 215.10854 25.052502
v 238.20688 215.05428 25.330414
v 238.17815 215.0367 25.669207
v 238.31612 215.06052 25.9781
v 238.58382 215.11937 26.174324
v 238.90952 215.19745 26.205303
v 239.20595 215.27388 26.062737
v 239.39369 215.32814 25.784824
v 239.42242 215.34572 25.446032
v 239.28445 215.3219 25.13714
v 239.01675 215.26305 24.940914
v 238.69106 215.18497 24.909935
v 238.21762 215.8426 24.969099
v 237.98087 215.75957 25.193132
v 237.8809 215.72678 25.512503
v 237.94449 215.75304 25.841637
v 238.1546 215.8313 26.092342
v 238.45494 215.94061 26.197443
v 238.76503 216.05167 26.128777
v 239.00177 216.13472 25.904743
v 239.10175 216.16751 25.585373
v 239.03815 216.14125 25.256239
v 238.82803 216.06297 25.005533
v 238.5277 215.95367 24.900433
v 237.9254 216.67107 24.987926
v 237.69153 216.63051 25.226395
v 237.60648 216.61566 25.551594
v 237.69304 216.63054 25.87639
v 237.92804 216.67111 26.113756
v 238.24847 216.72655 26.200087
v 238.56851 216.78197 26.11225
v 238.80238 216.82254 25.873783
v 238.88742 216.83737 25.548582
v 238.80086 216.82251 25.223785
v 238.56587 216.78192 24.986422
v 238.24542 216.72649 24.900091
v 237.89049 217.54364 24.98685
v 237.65244 217.54436 25.224627
v 237.56517 217.54463 25.549576
v 237.65205 217.54439 25.874626
v 237.88983 217.54369 26.112684
v 238.21478 217.54272 26.199959
v 238.53983 217.54176 26.113068
v 238.77788 217.54105 25.875292
v 238.86516 217.54076 25.550343
v 238.77826 217.541 25.225292
v 238.5405 217.5417 24.987234
v 238.21555 217.54266 24.89996
v 237.96138 218.3955 24.969667
v 237.71242 218.42703 25.193798
v 237.60799 218.44026 25.513374
v 237.67607 218.43163 25.842766
v 237.89842 218.40344 26.093714
v 238.21547 218.36327 26.198975
v 238.54224 218.32185 26.130346
v 238.7912 218.29031 25.906216
v 238.89563 218.27708 25.586641
v 238.82755 218.28572 25.257248
v 238.6052 218.3139 25.006302
v 238.28815 218.35408 24.90104
v 238.12233 219.3139 24.994713
v 237.9106 219.41199 25.238314
v 237.83533 219.44202 25.566072
v 237.91667 219.39594 25.89017
v 238.13284 219.2861 26.123758
v 238.42592 219.14194 26.204254
v 238.71738 219.00208 26.110085
v 238.92911 218.90399 25.866484
v 239.00438 218.87396 25.538725
v 238.92303 218.92004 25.214628
v 238.70686 219.02988 24.98104
v 238.41379 219.17404 24.900545
v 238.87909 219.9626 24.967657
v 238.63947 220.13147 25.133526
v 238.48161 220.20705 25.420156
v 238.44781 220.16905 25.750748
v 238.54715 220.02768 26.036718
v 238.75299 219.82082 26.201443
v 239.01018 219.60388 26.200783
v 239.2498 219.435 26.034914
v 239.40765 219.35944 25.748283
v 239.44144 219.39742 25.41769
v 239.34212 219.53879 25.131721
v 239.13628 219.74567 24.966997
v 239.5085 220.54161 25.152605
v 239.22977 220.6983 25.267681
v 239.01091 220.77095 25.516495
v 238.91058 220.74007 25.832375
v 238.95566 220.61395 26.130682
v 239.13405 220.42639 26.331484
v 239.39798 220.22765 26.380978
v 239.67671 220.07095 26.265902
v 239.89555 219.9983 26.017088
v 239.99588 220.02919 25.701208
v 239.95082 220.1553 25.4029
v 239.77242 220.34286 25.202099
v 239.7782 221.18343 25.340837
v 239.53416 221.37093 25.477243
v 239.36896 221.48201 25.748108
v 239.32683 221.48691 26.080853
v 239.41907 221.38432 26.386318
v 239.62097 221.20175 26.582657
v 239.87843 220.98808 26.617258
v 240.12247 220.80058 26.48085
v 240.28767 220.6895 26.209986
v 240.3298 220.68459 25.877241
v 240.23756 220.78717 25.571775
v 240.03566 220.96976 25.375437
v 240.30066 221.72664 25.284819
v 240.11554 221.94365 25.463419
v 240.02069 222.07037 25.76017
v 240.04155 222.07286 26.095562
v 240.1725 221.95044 26.379723
v 240.37848 221.73593 26.536512
v 240.60428 221.48679 26.52392
v 240.78941 221.26978 26.34532
v 240.88426 221.14304 26.048567
v 240.8634 221.14055 25.713177
v 240.73245 221.26297 25.429016
v 240.52647 221.4775 25.272226
v 240.89674 222.31638 25.277855
v 240.69588 222.5184 25.456875
v 240.5853 222.63014 25.754354
v 240.59464 222.62166 26.090582
v 240.72137 222.49522 26.375467
v 240.93156 222.28473 26.532675
v 241.16888 222.04655 26.52008
v 241.36975 221.84453 26.34106
v 241.48033 221.73277 26.043581
v 241.47101 221.74126 25.707354
v 241.34425 221.86769 25.422468
v 241.13406 222.0782 25.26526
v 241.3756 222.99403 25.340818
v 241.20898 223.16023 25.581287
v 241.1497 223.21915 25.907207
v 241.21365 223.155 26.231249
v 241.38368 222.98495 26.466585
v 241.61424 222.7546 26.55016
v 241.84355 222.52563 26.459578
v 242.01016 222.35942 26.219109
v 242.06943 222.3005 25.893188
v 242.00548 222.36465 25.569147
v 241.83545 222.5347 25.333809
v 241.60489 222.76506 25.250235
v 241.98344 223.59256 25.338041
v 241.80428 223.75006 25.575317
v 241.72772 223.79694 25.899586
v 241.7743 223.72064 26.22396
v 241.93155 223.54163 26.461523
v 242.1573 223.30785 26.54862
v 242.3911 223.08194 26.461914
v 242.57027 222.92444 26.224638
v 242.64682 222.87756 25.90037
v 242.60023 222.95384 25.575996
v 242.443 223.13287 25.338432
v 242.21724 223.36665 25.251335
v 242.6524 224.23196 25.451183
v 242.43532 224.36368 25.671936
v 242.3052 224.37381 25.982065
v 242.29697 224.25966 26.298468
v 242.41278 224.05182 26.536366
v 242.62163 223.80597 26.632015
v 242.86755 223.588 26.559786
v 243.08466 223.4563 26.339031
v 243.21475 223.44615 26.028904
v 243.223 223.5603 25.712502
v 243.10718 223.76814 25.474602
v 242.89833 224.01399 25.378954
v 243.24739 224.96567 25.955435
v 242.9743 224.97763 26.15233
v 242.78607 224.84581 26.397394
v 242.73312 224.60548 26.62496
v 242.82964 224.32109 26.774055
v 243.04974 224.0688 26.804728
v 243.33449 223.91621 26.70876
v 243.60756 223.90425 26.511866
v 243.7958 224.03607 26.266802
v 243.84875 224.2764 26.039234
v 243.75224 224.56079 25.890139
v 243.53214 224.81308 25.859467
v 243.55728 225.28967 26.683504
v 243.2493 225.2758 26.840567
v 243.02036 225.11613 27.036612
v 242.93182 224.85342 27.219109
v 243.00739 224.55806 27.339159
v 243.22684 224.3092 27.364594
v 243.53134 224.17354 27.288597
v 243.83932 224.1874 27.131535
v 244.06827 224.34706 26.93549
v 244.15681 224.60977 26.752993
v 244.08124 224.90514 26.632944
v 243.86179 225.15399 26.60751
v 243.68094 225.7332 27.282217
v 243.4163 225.6879 27.482641
v 243.2629 225.51526 27.720856
v 243.2618 225.26157 27.933031
v 243.41331 224.99478 28.062313
v 243.67685 224.78639 28.074064
v 243.98178 224.69223 27.965134
v 244.24641 224.73755 27.76471
v 244.39984 224.91017 27.526495
v 244.40094 225.16388 27.31432
v 244.24942 225.43066 27.185036
v 243.98589 225.63905 27.173286
v 243.97469 226.22774 27.884224
v 243.76405 226.14908 28.134823
v 243.67888 225.94983 28.39262
v 243.74199 225.68338 28.58854
v 243.93648 225.42113 28.670084
v 244.21022 225.23332 28.615402
v 244.48988 225.1703 28.43915
v 244.70052 225.24895 28.188549
v 244.78569 225.4482 27.930752
v 244.72258 225.71465 27.734833
v 244.52809 225.97691 27.65329
v 244.25435 226.16472 27.70797
v 244.36842 226.69205 28.45705
v 244.19322 226.58069 28.72242
v 244.15001 226.357 28.970228
v 244.25037 226.08092 29.134073
v 244.46739 225.82642 29.170053
v 244.74295 225.6617 29.06853
v 245.0032 225.63089 28.856703
v 245.1784 225.74226 28.591331
v 245.22162 225.96596 28.343525
v 245.12128 226.24203 28.179678
v 244.90424 226.49654 28.143698
v 244.62868 226.66125 28.245222
v 244.76126 227.12915 29.023277
v 244.62381 226.98083 29.293756
v 244.62624 226.73604 29.525705
v 244.7679 226.46033 29.656973
v 245.01085 226.22758 29.652386
v 245.28998 226.10017 29.513172
v 245.53049 226.11224 29.276636
v 245.66795 226.26054 29.006157
v 245.66551 226.50534 28.774208
v 245.52385 226.78107 28.64294
v 245.28091 227.01381 28.647528
v 245.00179 227.1412 28.786741
v 245.1266 227.52812 29.486982
v 245.0275 227.36371 29.781464
v 245.0812 227.12752 30.0283
v 245.27336 226.88286 30.161348
v 245.55244 226.69528 30.144964
v 245.8437 226.61505 29.983534
v 246.06908 226.66367 29.720314
v 246.16818 226.82808 29.425833
v 246.11446 227.06427 29.178997
v 245.92232 227.30891 29.045946
v 245.64322 227.49649 29.062332
v 245.35197 227.57674 29.223763
v 245.32907 227.89337 29.89543
v 245.27296 227.75273 30.185776
v 245.38899 227.60031 30.45228
v 245.64606 227.47699 30.623531
v 245.97528 227.4158 30.653643
v 246.28844 227.43314 30.534548
v 246.50163 227.52434 30.298157
v 246.55774 227.665 30.007809
v 246.44171 227.8174 29.741304
v 246.18465 227.94072 29.570053
v 245.85542 228.00192 29.539942
v 245.54225 227.98459 29.659037
v 245.30872 228.29422 29.973999
v 245.27339 228.09964 30.228577
v 245.3756 228.00624 30.517601
v 245.58792 228.03905 30.763628
v 245.85349 228.18925 30.900738
v 246.10114 228.41664 30.892189
v 246.26451 228.66026 30.740273
v 246.29984 228.85484 30.485697
v 246.19765 228.94824 30.196672
v 245.9853 228.91544 29.950645
v 245.71974 228.76523 29.813536
v 245.47209 228.53784 29.822084
v 244.67714 228.39957 30.189276
v 244.65848 228.19476 30.411142
v 244.74867 228.11699 30.665144
v 244.92354 228.18712 30.883224
v 245.13625 228.38635 31.006948
v 245.32979 228.66129 31.003162
v 245.4523 228.93828 30.872883
v 245.47098 229.1431 30.651018
v 245.38078 229.22086 30.397015
v 245.20592 229.15074 30.178934
v 244.99321 228.9515 30.055212
v 244.79967 228.67656 30.058996
v 244.17403 229.16185 30.376276
v 244.05676 228.99129 30.617779
v 244.08183 228.90244 30.908869
v 244.24252 228.91911 31.171549
v 244.49577 229.03682 31.335434
v 244.77374 229.22404 31.356613
v 245.00192 229.43062 31.229408
v 245.1192 229.60117 30.987906
v 245.09413 229.69002 30.696815
v 244.93344 229.67334 30.434135
v 244.68019 229.55563 30.27025
v 244.40222 229.36841 30.249073
v 243.72662 229.92786 30.581743
v 243.5564 229.8203 30.838936
v 243.54596 229.7489 31.150679
v 243.69812 229.73279 31.433445
v 243.9721 229.77628 31.611465
v 244.29451 229.8677 31.63704
v 244.57893 229.98259 31.503317
v 244.74918 230.09013 31.246124
v 244.75961 230.16153 30.934381
v 244.60745 230.17764 30.651615
v 244.33347 230.13416 30.473595
v 244.01106 230.04272 30.44802
v 243.77661 230.93364 30.662302
v 243.58359 230.9936 30.930517
v 243.54034 230.99263 31.263136
v 243.6585 230.931 31.571032
v 243.90636 230.8252 31.771704
v 244.21751 230.7036 31.811384
v 244.50862 230.59877 31.679438
v 244.70164 230.5388 31.411222
v 244.74487 230.53978 31.078604
v 244.62672 230.60143 30.770708
v 244.37886 230.70721 30.570036
v 244.0677 230.82881 30.530355
v 244.49852 231.55379 30.55982
v 244.31824 231.74 30.774351
v 244.23892 231.82639 31.08972
v 244.28185 231.78978 31.421423
v 244.4355 231.63998 31.680582
v 244.6587 231.41716 31.797754
v 244.89168 231.18098 31.741545
v 245.07196 230.99477 31.527014
v 245.15128 230.90837 31.211645
v 245.10835 230.94499 30.879942
v 244.9547 231.09477 30.620783
v 244.73149 231.31761 30.50361
v 245.10722 232.17778 30.588001
v 244.96661 232.36868 30.82673
v 244.9157 232.43796 31.152025
v 244.96812 232.36703 31.476727
v 245.10983 232.17493 31.713827
v 245.30287 231.91309 31.799799
v 245.4955 231.6517 31.711603
v 245.63611 231.4608 31.472876
v 245.68703 231.39153 31.14758
v 245.6346 231.46245 30.82288
v 245.49289 231.65456 30.585777
v 245.29985 231.91638 30.499807
v 245.77617 232.56383 30.587076
v 245.6095 232.7337 30.824932
v 245.54843 232.7959 31.14991
v 245.60933 232.73376 31.474932
v 245.77586 232.56395 31.71291
v 246.00343 232.33195 31.800077
v 246.23105 232.09993 31.71308
v 246.3977 231.93007 31.475224
v 246.45879 231.86786 31.150248
v 246.39789 231.93 30.825224
v 246.23134 232.09981 30.587246
v 246.00377 232.33182 30.500078
v 246.11746 233.09924 30.587118
v 245.88571 233.1529 30.825073
v 245.80092 233.17252 31.150087
v 245.88582 233.1529 31.475073
v 246.11765 233.09924 31.712952
v 246.4343 233.02597 31.799982
v 246.75092 232.9527 31.712847
v 246.98267 232.89905 31.474892
v 247.06744 232.87941 31.149878
v 246.98254 232.89905 30.824892
v 246.75072 232.95268 30.587013
v 246.43407 233.02597 30.499983
v 246.02887 233.8077 30.587046
v 245.792 233.785 30.824928
v 245.70526 233.7767 31.149916
v 245.7919 233.78499 31.474928
v 246.0287 233.80766 31.71288
v 246.35222 233.83864 31.800009
v 246.67575 233.86961 31.712973
v 246.91261 233.8923 31.47509
v 246.99934 233.9006 31.150103
v 246.9127 233.8923 30.82509
v 246.6759 233.86964 30.58714
v 246.3524 233.83867 30.50001
v 245.96016 234.58704 30.587023
v 245.72702 234.53938 30.824898
v 245.64165 234.52194 31.149883
v 245.72691 234.53937 31.474897
v 245.95998 234.587 31.712856
v 246.27837 234.65208 31.799997
v 246.5968 234.71716 31.71297
v 246.82994 234.76482 31.475096
v 246.91531 234.78227 31.150112
v 246.83005 234.76483 30.825096
v 246.597 234.71721 30.587137
v 246.2786 234.65211 30.499996
v 245.70624 235.37816 30.587086
v 245.47128 235.34074 30.825005
v 245.38528 235.32704 31.150005
v 245.47128 235.34073 31.475004
v 245.70624 235.37816 31.71292
v 246.02719 235.42928 31.8
v 246.34814 235.48041 31.712914
v 246.5831 235.51782 31.474995
v 246.6691 235.53152 31.149994
v 246.5831 235.51782 30.824995
v 246.34814 235.48041 30.58708
v 246.02719 235.42928 30.5
v 245.69969 236.25398 30.587084
v 245.46185 236.25978 30.824999
v 245.37479 236.2619 31.15
v 245.46185 236.25978 31.475
v 245.69969 236.25398 31.712915
v 246.0246 236.24608 31.8
v 246.3495 236.23816 31.712915
v 246.58734 236.23236 31.475
v 246.67441 236.23024 31.15
v 246.58734 236.23236 30.824999
v 246.3495 236.23816 30.587084
v 246.0246 236.24608 30.5
v 245.76237 237.17517 30.587084
v 245.53943 237.2582 30.824999
v 245.45781 237.28859 31.15
v 245.53943 237.2582 31.475
v 245.76237 237.17517 31.712915
v 246.06696 237.06177 31.8
v 246.37152 236.94836 31.712915
v 246.59448 236.86534 31.475
v 246.6761 236.83495 31.15
v 246.59448 236.86534 30.824999
v 246.37152 236.94836 30.587084
v 246.06696 237.06177 30.5
v 246.40848 237.92677 30.559736
v 246.2565 238.13608 30.774914
v 246.1881 238.23029 31.090595
v 246.2216 238.18414 31.422194
v 246.34802 238.01003 31.680859
v 246.53351 237.75458 31.79728
v 246.72833 237.48625 31.740263
v 246.88031 237.27695 31.525085
v 246.94872 237.18274 31.209404
v 246.91522 237.22888 30.877806
v 246.78879 237.403 30.61914
v 246.60332 237.65845 30.50272
v 247.2845 238.12451 30.516655
v 247.15816 238.39243 30.676283
v 247.07965 238.55084 30.962719
v 247.07002 238.55731 31.299215
v 247.13187 238.4101 31.595604
v 247.2486 238.14862 31.77247
v 247.38893 237.84299 31.782425
v 247.51527 237.57506 31.622795
v 247.59378 237.41664 31.336359
v 247.60341 237.41019 30.999865
v 247.54156 237.5574 30.703474
v 247.42484 237.81886 30.526608
v 248.10696 238.43036 30.537159
v 247.8554 238.63956 30.615929
v 247.65514 238.78088 30.846159
v 247.55981 238.8165 31.166159
v 247.595 238.73683 31.490185
v 247.75125 238.56323 31.731415
v 247.9867 238.34222 31.825209
v 248.23825 238.13303 31.746437
v 248.43852 237.9917 31.516207
v 248.53383 237.95609 31.196207
v 248.49864 238.03577 30.872183
v 248.3424 238.20935 30.630953
v 248.39064 239.35985 30.930214
v 248.06476 239.3867 31.06202
v 247.81424 239.3455 31.302036
v 247.7062 239.2473 31.58595
v 247.7696 239.11838 31.83769
v 247.98746 238.9933 31.989798
v 248.30138 238.9056 32.001522
v 248.62726 238.87872 31.869715
v 248.87778 238.91992 31.629698
v 248.98581 239.01813 31.345783
v 248.92241 239.14705 31.094046
v 248.70456 239.27213 30.941936
v 248.31953 240.1443 31.168524
v 247.99324 240.12784 31.249828
v 247.74979 240.03258 31.46404
v 247.6544 239.88405 31.753765
v 247.73265 239.72203 32.041367
v 247.96356 239.58997 32.249786
v 248.28528 239.52321 32.323177
v 248.61157 239.53967 32.24187
v 248.85503 239.63493 32.02766
v 248.95041 239.78346 31.737936
v 248.87216 239.94548 31.450333
v 248.64124 240.07755 31.241915
v 248.4441 240.87178 31.672749
v 248.1398 240.91545 31.819555
v 247.92276 240.86113 32.0608
v 247.85112 240.72337 32.331833
v 247.94409 240.5391 32.56004
v 248.17674 240.35767 32.684273
v 248.48677 240.2277 32.671238
v 248.79106 240.18404 32.52443
v 249.00812 240.23834 32.283188
v 249.07976 240.3761 32.012154
v 248.98679 240.56038 31.783945
v 248.75412 240.7418 31.659716
v 248.63513 241.5473 31.778318
v 248.35818 241.49593 32.032608
v 248.20726 241.35757 32.369884
v 248.22281 241.16934 32.69977
v 248.40067 240.98163 32.933876
v 248.69318 240.84477 33.00947
v 249.02194 240.79541 32.9063
v 249.2989 240.84679 32.652008
v 249.44983 240.98514 32.314735
v 249.43428 241.17337 31.984848
v 249.25642 241.36107 31.750742
v 248.96391 241.49794 31.675148
v 248.63666 241.99225 32.247063
v 248.34537 241.90897 32.460514
v 248.17413 241.80716 32.756233
v 248.16885 241.71413 33.054974
v 248.33093 241.65477 33.276695
v 248.61694 241.64502 33.36198
v 248.95026 241.68748 33.287983
v 249.24155 241.77077 33.07453
v 249.41278 241.87257 32.778812
v 249.41806 241.9656 32.480072
v 249.25598 242.02496 32.25835
v 248.96997 242.03471 32.173065
v 248.5656 242.63905 32.253662
v 248.2495 242.62051 32.368336
v 248.0326 242.60623 32.62643
v 247.97304 242.60004 32.95879
v 248.08676 242.60359 33.276356
v 248.3433 242.61595 33.494045
v 248.67393 242.63379 33.55352
v 248.99004 242.65234 33.438847
v 249.20694 242.66663 33.18075
v 249.2665 242.67282 32.848392
v 249.15277 242.66927 32.530823
v 248.89622 242.6569 32.313137
v 248.72841 243.58789 32.3309
v 248.42621 243.6953 32.432995
v 248.19852 243.736 32.678303
v 248.10632 243.69907 33.001087
v 248.17433 243.59442 33.31486
v 248.38434 243.4501 33.535545
v 248.68005 243.30478 33.60401
v 248.98224 243.19737 33.501915
v 249.20995 243.15668 33.256607
v 249.30214 243.1936 32.933823
v 249.23413 243.29825 32.62005
v 249.02412 243.44257 32.399364
v 249.29353 244.11203 32.593464
v 249.0582 244.33301 32.688194
v 248.86688 244.46962 32.92903
v 248.77083 244.48523 33.25145
v 248.79579 244.37569 33.56905
v 248.93507 244.17032 33.796738
v 249.15135 243.92418 33.873497
v 249.38669 243.7032 33.77877
v 249.578 243.56659 33.53793
v 249.67406 243.55098 33.215515
v 249.6491 243.66052 32.89791
v 249.50981 243.86589 32.670227
v 249.76259 244.71774 32.633324
v 249.62329 244.96486 32.814106
v 249.5445 245.09859 33.112396
v 249.54727 245.08311 33.448273
v 249.6309 244.92258 33.731728
v 249.77296 244.65999 33.886818
v 249.9354 244.3657 33.871983
v 250.07468 244.11858 33.6912
v 250.15349 243.98485 33.392906
v 250.15071 244.00032 33.057034
v 250.06708 244.16086 32.773575
v 249.92502 244.42346 32.61849
v 250.64726 244.9591 32.61869
v 250.57872 245.2448 32.78021
v 250.523 245.40913 33.067566
v 250.495 245.40808 33.403767
v 250.50224 245.24194 33.698723
v 250.54279 244.9552 33.873405
v 250.60577 244.62471 33.881
v 250.67432 244.33902 33.719482
v 250.73004 244.17468 33.432125
v 250.75804 244.17572 33.095924
v 250.7508 244.34187 32.80097
v 250.71025 244.62862 32.626286
v 251.5003 245.15617 32.873905
v 251.38962 245.39014 33.070824
v 251.29008 245.47803 33.361916
v 251.22838 245.39627 33.66918
v 251.22102 245.16678 33.91029
v 251.26999 244.85106 34.02064
v 251.36215 244.5337 33.97066
v 251.47284 244.29974 33.773743
v 251.57236 244.21185 33.482655
v 251.63408 244.29361 33.17539
v 251.64143 244.5231 32.934277
v 251.59247 244.83882 32.82393
v 252.05489 245.52385 33.121235
v 251.93985 245.70976 33.37082
v 251.87904 245.74718 33.69737
v 251.88878 245.62607 34.013382
v 251.96645 245.37886 34.234188
v 252.09123 245.07182 34.30062
v 252.2297 244.78722 34.194878
v 252.34476 244.6013 33.945293
v 252.40555 244.56389 33.618748
v 252.39581 244.685 33.30273
v 252.31815 244.9322 33.08193
v 252.19336 245.23924 33.015495
v 252.7328 245.79742 33.0449
v 252.64737 246.00366 33.297977
v 252.62735 246.0685 33.62851
v 252.6781 245.97453 33.947933
v 252.78604 245.74695 34.17066
v 252.92224 245.44675 34.237007
v 253.05019 245.15434 34.1292
v 253.13564 244.94809 33.876125
v 253.15565 244.88327 33.545593
v 253.10489 244.97723 33.22617
v 252.99696 245.2048 33.00344
v 252.86076 245.50502 32.93709
v 253.45741 246.24628 33.14001
v 253.3894 246.4009 33.431114
v 253.3862 246.40036 33.76771
v 253.44864 246.24483 34.059612
v 253.56 245.97597 34.2286
v 253.69043 245.66582 34.229397
v 253.80501 245.39748 34.061787
v 253.87302 245.24287 33.770683
v 253.87622 245.2434 33.434082
v 253.8138 245.39894 33.142185
v 253.70244 245.6678 32.973194
v 253.57199 245.97795 32.9724
v 254.2222 246.5331 33.13914
v 254.16318 246.69135 33.43005
v 254.16322 246.69221 33.766403
v 254.22232 246.53549 34.058083
v 254.32463 246.26315 34.226925
v 254.44275 245.94818 34.22769
v 254.54501 245.67496 34.06018
v 254.60403 245.51671 33.76927
v 254.60399 245.51584 33.432915
v 254.54489 245.67256 33.14124
v 254.44258 245.9449 32.972397
v 254.32446 246.25987 32.97163
v 254.396 246.10867 33.59975
usemtl mat_39
s 1
f 4939 4939 4940
f 4940 4939 4941
f 4939 4939 4941
f 4941 4939 4942
f 4939 4939 4942
f 4942 4939 4943
f 4939 4939 4943
f 4943 4939 4944
f 4939 4939 4944
f 4944 4939 4945
f 4939 4939 4945
f 4945 4939 4946
f 4939 4939 4946
f 4946 4939 4947
f 4939 4939 4947
f 4947 4939 4948
f 4939 4939 4948
f 4948 4939 4949
f 4939 4939 4949
f 4949 4939 4950
f 4939 4939 4950
f 4950 4939 4951
f 4939 4939 4951
f 4951 4939 4940
f 4940 4941 4952
f 4952 4941 4953
f 4941 4942 4953
f 4953 4942 4954
f 4942 4943 4954
f 4954 4943 4955
f 4943 4944 4955
f 4955 4944 4956
f 4944 4945 4956
f 4956 4945 4957
f 4945 4946 4957
f 4957 4946 4958
f 4946 4947 4958
f 4958 4947 4959
f 4947 4948 4959
f 4959 4948 4960
f 4948 4949 4960
f 4960 4949 4961
f 4949 4950 4961
f 4961 4950 4962
f 4950 4951 4962
f 4962 4951 4963
f 4951 4940 4963
f 4963 4940 4952
f 4952 4953 4964
f 4964 4953 4965
f 4953 4954 4965
f 4965 4954 4966
f 4954 4955 4966
f 4966 4955 4967
f 4955 4956 4967
f 4967 4956 4968
f 4956 4957 4968
f 4968 4957 4969
f 4957 4958 4969
f 4969 4958 4970
f 4958 4959 4970
f 4970 4959 4971
f 4959 4960 4971
f 4971 4960 4972
f 4960 4961 4972
f 4972 4961 4973
f 4961 4962 4973
f 4973 4962 4974
f 4962 4963 4974
f 4974 4963 4975
f 4963 4952 4975
f 4975 4952 4964
f 4964 4965 4976
f 4976 4965 4977
f 4965 4966 4977
f 4977 4966 4978
f 4966 4967 4978
f 4978 4967 4979
f 4967 4968 4979
f 4979 4968 4980
f 4968 4969 4980
f 4980 4969 4981
f 4969 4970 4981
f 4981 4970 4982
f 4970 4971 4982
f 4982 4971 4983
f 4971 4972 4983
f 4983 4972 4984
f 4972 4973 4984
f 4984 4973 4985
f 4973 4974 4985
f 4985 4974 4986
f 4974 4975 4986
f 4986 4975 4987
f 4975 4964 4987
f 4987 4964 4976
f 4976 4977 4988
f 4988 4977 4989
f 4977 4978 4989
f 4989 4978 4990
f 4978 4979 4990
f 4990 4979 4991
f 4979 4980 4991
f 4991 4980 4992
f 4980 4981 4992
f 4992 4981 4993
f 4981 4982 4993
f 4993 4982 4994
f 4982 4983 4994
f 4994 4983 4995
f 4983 4984 4995
f 4995 4984 4996
f 4984 4985 4996
f 4996 4985 4997
f 4985 4986 4997
f 4997 4986 4998
f 4986 4987 4998
f 4998 4987 4999
f 4987 4976 4999
f 4999 4976 4988
f 4988 4989 5000
f 5000 4989 5001
f 4989 4990 5001
f 5001 4990 5002
f 4990 4991 5002
f 5002 4991 5003
f 4991 4992 5003
f 5003 4992 5004
f 4992 4993 5004
f 5004 4993 5005
f 4993 4994 5005
f 5005 4994 5006
f 4994 4995 5006
f 5006 4995 5007
f 4995 4996 5007
f 5007 4996 5008
f 4996 4997 5008
f 5008 4997 5009
f 4997 4998 5009
f 5009 4998 5010
f 4998 4999 5010
f 5010 4999 5011
f 4999 4988 5011
f 5011 4988 5000
f 5000 5001 5012
f 5012 5001 5013
f 5001 5002 5013
f 5013 5002 5014
f 5002 5003 5014
f 5014 5003 5015
f 5003 5004 5015
f 5015 5004 5016
f 5004 5005 5016
f 5016 5005 5017
f 5005 5006 5017
f 5017 5006 5018
f 5006 5007 5018
f 5018 5007 5019
f 5007 5008 5019
f 5019 5008 5020
f 5008 5009 5020
f 5020 5009 5021
f 5009 5010 5021
f 5021 5010 5022
f 5010 5011 5022
f 5022 5011 5023
f 5011 5000 5023
f 5023 5000 5012
f 5012 5013 5024
f 5024 5013 5025
f 5013 5014 5025
f 5025 5014 5026
f 5014 5015 5026
f 5026 5015 5027
f 5015 5016 5027
f 5027 5016 5028
f 5016 5017 5028
f 5028 5017 5029
f 5017 5018 5029
f 5029 5018 5030
f 5018 5019 5030
f 5030 5019 5031
f 5019 5020 5031
f 5031 5020 5032
f 5020 5021 5032
f 5032 5021 5033
f 5021 5022 5033
f 5033 5022 5034
f 5022 5023 5034
f 5034 5023 5035
f 5023 5012 5035
f 5035 5012 5024
f 5024 5025 5036
f 5036 5025 5037
f 5025 5026 5037
f 5037 5026 5038
f 5026 5027 5038
f 5038 5027 5039
f 5027 5028 5039
f 5039 5028 5040
f 5028 5029 5040
f 5040 5029 5041
f 5029 5030 5041
f 5041 5030 5042
f 5030 5031 5042
f 5042 5031 5043
f 5031 5032 5043
f 5043 5032 5044
f 5032 5033 5044
f 5044 5033 5045
f 5033 5034 5045
f 5045 5034 5046
f 5034 5035 5046
f 5046 5035 5047
f 5035 5024 5047
f 5047 5024 5036
f 5036 5037 5048
f 5048 5037 5049
f 5037 5038 5049
f 5049 5038 5050
f 5038 5039 5050
f 5050 5039 5051
f 5039 5040 5051
f 5051 5040 5052
f 5040 5041 5052
f 5052 5041 5053
f 5041 5042 5053
f 5053 5042 5054
f 5042 5043 5054
f 5054 5043 5055
f 5043 5044 5055
f 5055 5044 5056
f 5044 5045 5056
f 5056 5045 5057
f 5045 5046 5057
f 5057 5046 5058
f 5046 5047 5058
f 5058 5047 5059
f 5047 5036 5059
f 5059 5036 5048
f 5048 5049 5060
f 5060 5049 5061
f 5049 5050 5061
f 5061 5050 5062
f 5050 5051 5062
f 5062 5051 5063
f 5051 5052 5063
f 5063 5052 5064
f 5052 5053 5064
f 5064 5053 5065
f 5053 5054 5065
f 5065 5054 5066
f 5054 5055 5066
f 5066 5055 5067
f 5055 5056 5067
f 5067 5056 5068
f 5056 5057 5068
f 5068 5057 5069
f 5057 5058 5069
f 5069 5058 5070
f 5058 5059 5070
f 5070 5059 5071
f 5059 5048 5071
f 5071 5048 5060
f 5060 5061 5072
f 5072 5061 5073
f 5061 5062 5073
f 5073 5062 5074
f 5062 5063 5074
f 5074 5063 5075
f 5063 5064 5075
f 5075 5064 5076
f 5064 5065 5076
f 5076 5065 5077
f 5065 5066 5077
f 5077 5066 5078
f 5066 5067 5078
f 5078 5067 5079
f 5067 5068 5079
f 5079 5068 5080
f 5068 5069 5080
f 5080 5069 5081
f 5069 5070 5081
f 5081 5070 5082
f 5070 5071 5082
f 5082 5071 5083
f 5071 5060 5083
f 5083 5060 5072
f 5072 5073 5084
f 5084 5073 5085
f 5073 5074 5085
f 5085 5074 5086
f 5074 5075 5086
f 5086 5075 5087
f 5075 5076 5087
f 5087 5076 5088
f 5076 5077 5088
f 5088 5077 5089
f 5077 5078 5089
f 5089 5078 5090
f 5078 5079 5090
f 5090 5079 5091
f 5079 5080 5091
f 5091 5080 5092
f 5080 5081 5092
f 5092 5081 5093
f 5081 5082 5093
f 5093 5082 5094
f 5082 5083 5094
f 5094 5083 5095
f 5083 5072 5095
f 5095 5072 5084
f 5084 5085 5096
f 5096 5085 5097
f 5085 5086 5097
f 5097 5086 5098
f 5086 5087 5098
f 5098 5087 5099
f 5087 5088 5099
f 5099 5088 5100
f 5088 5089 5100
f 5100 5089 5101
f 5089 5090 5101
f 5101 5090 5102
f 5090 5091 5102
f 5102 5091 5103
f 5091 5092 5103
f 5103 5092 5104
f 5092 5093 5104
f 5104 5093 5105
f 5093 5094 5105
f 5105 5094 5106
f 5094 5095 5106
f 5106 5095 5107
f 5095 5084 5107
f 5107 5084 5096
f 5096 5097 5108
f 5108 5097 5109
f 5097 5098 5109
f 5109 5098 5110
f 5098 5099 5110
f 5110 5099 5111
f 5099 5100 5111
f 5111 5100 5112
f 5100 5101 5112
f 5112 5101 5113
f 5101 5102 5113
f 5113 5102 5114
f 5102 5103 5114
f 5114 5103 5115
f 5103 5104 5115
f 5115 5104 5116
f 5104 5105 5116
f 5116 5105 5117
f 5105 5106 5117
f 5117 5106 5118
f 5106 5107 5118
f 5118 5107 5119
f 5107 5096 5119
f 5119 5096 5108
f 5108 5109 5120
f 5120 5109 5121
f 5109 5110 5121
f 5121 5110 5122
f 5110 5111 5122
f 5122 5111 5123
f 5111 5112 5123
f 5123 5112 5124
f 5112 5113 5124
f 5124 5113 5125
f 5113 5114 5125
f 5125 5114 5126
f 5114 5115 5126
f 5126 5115 5127
f 5115 5116 5127
f 5127 5116 5128
f 5116 5117 5128
f 5128 5117 5129
f 5117 5118 5129
f 5129 5118 5130
f 5118 5119 5130
f 5130 5119 5131
f 5119 5108 5131
f 5131 5108 5120
f 5120 5121 5132
f 5132 5121 5133
f 5121 5122 5133
f 5133 5122 5134
f 5122 5123 5134
f 5134 5123 5135
f 5123 5124 5135
f 5135 5124 5136
f 5124 5125 5136
f 5136 5125 5137
f 5125 5126 5137
f 5137 5126 5138
f 5126 5127 5138
f 5138 5127 5139
f 5127 5128 5139
f 5139 5128 5140
f 5128 5129 5140
f 5140 5129 5141
f 5129 5130 5141
f 5141 5130 5142
f 5130 5131 5142
f 5142 5131 5143
f 5131 5120 5143
f 5143 5120 5132
f 5132 5133 5144
f 5144 5133 5145
f 5133 5134 5145
f 5145 5134 5146
f 5134 5135 5146
f 5146 5135 5147
f 5135 5136 5147
f 5147 5136 5148
f 5136 5137 5148
f 5148 5137 5149
f 5137 5138 5149
f 5149 5138 5150
f 5138 5139 5150
f 5150 5139 5151
f 5139 5140 5151
f 5151 5140 5152
f 5140 5141 5152
f 5152 5141 5153
f 5141 5142 5153
f 5153 5142 5154
f 5142 5143 5154
f 5154 5143 5155
f 5143 5132 5155
f 5155 5132 5144
f 5144 5145 5156
f 5156 5145 5157
f 5145 5146 5157
f 5157 5146 5158
f 5146 5147 5158
f 5158 5147 5159
f 5147 5148 5159
f 5159 5148 5160
f 5148 5149 5160
f 5160 5149 5161
f 5149 5150 5161
f 5161 5150 5162
f 5150 5151 5162
f 5162 5151 5163
f 5151 5152 5163
f 5163 5152 5164
f 5152 5153 5164
f 5164 5153 5165
f 5153 5154 5165
f 5165 5154 5166
f 5154 5155 5166
f 5166 5155 5167
f 5155 5144 5167
f 5167 5144 5156
f 5156 5157 5168
f 5168 5157 5169
f 5157 5158 5169
f 5169 5158 5170
f 5158 5159 5170
f 5170 5159 5171
f 5159 5160 5171
f 5171 5160 5172
f 5160 5161 5172
f 5172 5161 5173
f 5161 5162 5173
f 5173 5162 5174
f 5162 5163 5174
f 5174 5163 5175
f 5163 5164 5175
f 5175 5164 5176
f 5164 5165 5176
f 5176 5165 5177
f 5165 5166 5177
f 5177 5166 5178
f 5166 5167 5178
f 5178 5167 5179
f 5167 5156 5179
f 5179 5156 5168
f 5168 5169 5180
f 5180 5169 5181
f 5169 5170 5181
f 5181 5170 5182
f 5170 5171 5182
f 5182 5171 5183
f 5171 5172 5183
f 5183 5172 5184
f 5172 5173 5184
f 5184 5173 5185
f 5173 5174 5185
f 5185 5174 5186
f 5174 5175 5186
f 5186 5175 5187
f 5175 5176 5187
f 5187 5176 5188
f 5176 5177 5188
f 5188 5177 5189
f 5177 5178 5189
f 5189 5178 5190
f 5178 5179 5190
f 5190 5179 5191
f 5179 5168 5191
f 5191 5168 5180
f 5180 5181 5192
f 5192 5181 5193
f 5181 5182 5193
f 5193 5182 5194
f 5182 5183 5194
f 5194 5183 5195
f 5183 5184 5195
f 5195 5184 5196
f 5184 5185 5196
f 5196 5185 5197
f 5185 5186 5197
f 5197 5186 5198
f 5186 5187 5198
f 5198 5187 5199
f 5187 5188 5199
f 5199 5188 5200
f 5188 5189 5200
f 5200 5189 5201
f 5189 5190 5201
f 5201 5190 5202
f 5190 5191 5202
f 5202 5191 5203
f 5191 5180 5203
f 5203 5180 5192
f 5192 5193 5204
f 5204 5193 5205
f 5193 5194 5205
f 5205 5194 5206
f 5194 5195 5206
f 5206 5195 5207
f 5195 5196 5207
f 5207 5196 5208
f 5196 5197 5208
f 5208 5197 5209
f 5197 5198 5209
f 5209 5198 5210
f 5198 5199 5210
f 5210 5199 5211
f 5199 5200 5211
f 5211 5200 5212
f 5200 5201 5212
f 5212 5201 5213
f 5201 5202 5213
f 5213 5202 5214
f 5202 5203 5214
f 5214 5203 5215
f 5203 5192 5215
f 5215 5192 5204
f 5204 5205 5216
f 5216 5205 5217
f 5205 5206 5217
f 5217 5206 5218
f 5206 5207 5218
f 5218 5207 5219
f 5207 5208 5219
f 5219 5208 5220
f 5208 5209 5220
f 5220 5209 5221
f 5209 5210 5221
f 5221 5210 5222
f 5210 5211 5222
f 5222 5211 5223
f 5211 5212 5223
f 5223 5212 5224
f 5212 5213 5224
f 5224 5213 5225
f 5213 5214 5225
f 5225 5214 5226
f 5214 5215 5226
f 5226 5215 5227
f 5215 5204 5227
f 5227 5204 5216
f 5216 5217 5228
f 5228 5217 5229
f 5217 5218 5229
f 5229 5218 5230
f 5218 5219 5230
f 5230 5219 5231
f 5219 5220 5231
f 5231 5220 5232
f 5220 5221 5232
f 5232 5221 5233
f 5221 5222 5233
f 5233 5222 5234
f 5222 5223 5234
f 5234 5223 5235
f 5223 5224 5235
f 5235 5224 5236
f 5224 5225 5236
f 5236 5225 5237
f 5225 5226 5237
f 5237 5226 5238
f 5226 5227 5238
f 5238 5227 5239
f 5227 5216 5239
f 5239 5216 5228
f 5228 5229 5240
f 5240 5229 5241
f 5229 5230 5241
f 5241 5230 5242
f 5230 5231 5242
f 5242 5231 5243
f 5231 5232 5243
f 5243 5232 5244
f 5232 5233 5244
f 5244 5233 5245
f 5233 5234 5245
f 5245 5234 5246
f 5234 5235 5246
f 5246 5235 5247
f 5235 5236 5247
f 5247 5236 5248
f 5236 5237 5248
f 5248 5237 5249
f 5237 5238 5249
f 5249 5238 5250
f 5238 5239 5250
f 5250 5239 5251
f 5239 5228 5251
f 5251 5228 5240
f 5240 5241 5252
f 5252 5241 5253
f 5241 5242 5253
f 5253 5242 5254
f 5242 5243 5254
f 5254 5243 5255
f 5243 5244 5255
f 5255 5244 5256
f 5244 5245 5256
f 5256 5245 5257
f 5245 5246 5257
f 5257 5246 5258
f 5246 5247 5258
f 5258 5247 5259
f 5247 5248 5259
f 5259 5248 5260
f 5248 5249 5260
f 5260 5249 5261
f 5249 5250 5261
f 5261 5250 5262
f 5250 5251 5262
f 5262 5251 5263
f 5251 5240 5263
f 5263 5240 5252
f 5252 5253 5264
f 5264 5253 5265
f 5253 5254 5265
f 5265 5254 5266
f 5254 5255 5266
f 5266 5255 5267
f 5255 5256 5267
f 5267 5256 5268
f 5256 5257 5268
f 5268 5257 5269
f 5257 5258 5269
f 5269 5258 5270
f 5258 5259 5270
f 5270 5259 5271
f 5259 5260 5271
f 5271 5260 5272
f 5260 5261 5272
f 5272 5261 5273
f 5261 5262 5273
f 5273 5262 5274
f 5262 5263 5274
f 5274 5263 5275
f 5263 5252 5275
f 5275 5252 5264
f 5264 5265 5276
f 5276 5265 5277
f 5265 5266 5277
f 5277 5266 5278
f 5266 5267 5278
f 5278 5267 5279
f 5267 5268 5279
f 5279 5268 5280
f 5268 5269 5280
f 5280 5269 5281
f 5269 5270 5281
f 5281 5270 5282
f 5270 5271 5282
f 5282 5271 5283
f 5271 5272 5283
f 5283 5272 5284
f 5272 5273 5284
f 5284 5273 5285
f 5273 5274 5285
f 5285 5274 5286
f 5274 5275 5286
f 5286 5275 5287
f 5275 5264 5287
f 5287 5264 5276
f 5276 5277 5288
f 5288 5277 5289
f 5277 5278 5289
f 5289 5278 5290
f 5278 5279 5290
f 5290 5279 5291
f 5279 5280 5291
f 5291 5280 5292
f 5280 5281 5292
f 5292 5281 5293
f 5281 5282 5293
f 5293 5282 5294
f 5282 5283 5294
f 5294 5283 5295
f 5283 5284 5295
f 5295 5284 5296
f 5284 5285 5296
f 5296 5285 5297
f 5285 5286 5297
f 5297 5286 5298
f 5286 5287 5298
f 5298 5287 5299
f 5287 5276 5299
f 5299 5276 5288
f 5288 5289 5300
f 5300 5289 5301
f 5289 5290 5301
f 5301 5290 5302
f 5290 5291 5302
f 5302 5291 5303
f 5291 5292 5303
f 5303 5292 5304
f 5292 5293 5304
f 5304 5293 5305
f 5293 5294 5305
f 5305 5294 5306
f 5294 5295 5306
f 5306 5295 5307
f 5295 5296 5307
f 5307 5296 5308
f 5296 5297 5308
f 5308 5297 5309
f 5297 5298 5309
f 5309 5298 5310
f 5298 5299 5310
f 5310 5299 5311
f 5299 5288 5311
f 5311 5288 5300
f 5300 5301 5312
f 5312 5301 5313
f 5301 5302 5313
f 5313 5302 5314
f 5302 5303 5314
f 5314 5303 5315
f 5303 5304 5315
f 5315 5304 5316
f 5304 5305 5316
f 5316 5305 5317
f 5305 5306 5317
f 5317 5306 5318
f 5306 5307 5318
f 5318 5307 5319
f 5307 5308 5319
f 5319 5308 5320
f 5308 5309 5320
f 5320 5309 5321
f 5309 5310 5321
f 5321 5310 5322
f 5310 5311 5322
f 5322 5311 5323
f 5311 5300 5323
f 5323 5300 5312
f 5312 5313 5324
f 5324 5313 5325
f 5313 5314 5325
f 5325 5314 5326
f 5314 5315 5326
f 5326 5315 5327
f 5315 5316 5327
f 5327 5316 5328
f 5316 5317 5328
f 5328 5317 5329
f 5317 5318 5329
f 5329 5318 5330
f 5318 5319 5330
f 5330 5319 5331
f 5319 5320 5331
f 5331 5320 5332
f 5320 5321 5332
f 5332 5321 5333
f 5321 5322 5333
f 5333 5322 5334
f 5322 5323 5334
f 5334 5323 5335
f 5323 5312 5335
f 5335 5312 5324
f 5324 5325 5336
f 5336 5325 5337
f 5325 5326 5337
f 5337 5326 5338
f 5326 5327 5338
f 5338 5327 5339
f 5327 5328 5339
f 5339 5328 5340
f 5328 5329 5340
f 5340 5329 5341
f 5329 5330 5341
f 5341 5330 5342
f 5330 5331 5342
f 5342 5331 5343
f 5331 5332 5343
f 5343 5332 5344
f 5332 5333 5344
f 5344 5333 5345
f 5333 5334 5345
f 5345 5334 5346
f 5334 5335 5346
f 5346 5335 5347
f 5335 5324 5347
f 5347 5324 5336
f 5336 5337 5348
f 5348 5337 5349
f 5337 5338 5349
f 5349 5338 5350
f 5338 5339 5350
f 5350 5339 5351
f 5339 5340 5351
f 5351 5340 5352
f 5340 5341 5352
f 5352 5341 5353
f 5341 5342 5353
f 5353 5342 5354
f 5342 5343 5354
f 5354 5343 5355
f 5343 5344 5355
f 5355 5344 5356
f 5344 5345 5356
f 5356 5345 5357
f 5345 5346 5357
f 5357 5346 5358
f 5346 5347 5358
f 5358 5347 5359
f 5347 5336 5359
f 5359 5336 5348
f 5348 5349 5360
f 5360 5349 5361
f 5349 5350 5361
f 5361 5350 5362
f 5350 5351 5362
f 5362 5351 5363
f 5351 5352 5363
f 5363 5352 5364
f 5352 5353 5364
f 5364 5353 5365
f 5353 5354 5365
f 5365 5354 5366
f 5354 5355 5366
f 5366 5355 5367
f 5355 5356 5367
f 5367 5356 5368
f 5356 5357 5368
f 5368 5357 5369
f 5357 5358 5369
f 5369 5358 5370
f 5358 5359 5370
f 5370 5359 5371
f 5359 5348 5371
f 5371 5348 5360
f 5360 5361 5372
f 5372 5361 5373
f 5361 5362 5373
f 5373 5362 5374
f 5362 5363 5374
f 5374 5363 5375
f 5363 5364 5375
f 5375 5364 5376
f 5364 5365 5376
f 5376 5365 5377
f 5365 5366 5377
f 5377 5366 5378
f 5366 5367 5378
f 5378 5367 5379
f 5367 5368 5379
f 5379 5368 5380
f 5368 5369 5380
f 5380 5369 5381
f 5369 5370 5381
f 5381 5370 5382
f 5370 5371 5382
f 5382 5371 5383
f 5371 5360 5383
f 5383 5360 5372
f 5372 5373 5384
f 5384 5373 5385
f 5373 5374 5385
f 5385 5374 5386
f 5374 5375 5386
f 5386 5375 5387
f 5375 5376 5387
f 5387 5376 5388
f 5376 5377 5388
f 5388 5377 5389
f 5377 5378 5389
f 5389 5378 5390
f 5378 5379 5390
f 5390 5379 5391
f 5379 5380 5391
f 5391 5380 5392
f 5380 5381 5392
f 5392 5381 5393
f 5381 5382 5393
f 5393 5382 5394
f 5382 5383 5394
f 5394 5383 5395
f 5383 5372 5395
f 5395 5372 5384
f 5384 5385 5396
f 5396 5385 5397
f 5385 5386 5397
f 5397 5386 5398
f 5386 5387 5398
f 5398 5387 5399
f 5387 5388 5399
f 5399 5388 5400
f 5388 5389 5400
f 5400 5389 5401
f 5389 5390 5401
f 5401 5390 5402
f 5390 5391 5402
f 5402 5391 5403
f 5391 5392 5403
f 5403 5392 5404
f 5392 5393 5404
f 5404 5393 5405
f 5393 5394 5405
f 5405 5394 5406
f 5394 5395 5406
f 5406 5395 5407
f 5395 5384 5407
f 5407 5384 5396
f 5396 5397 5408
f 5408 5397 5409
f 5397 5398 5409
f 5409 5398 5410
f 5398 5399 5410
f 5410 5399 5411
f 5399 5400 5411
f 5411 5400 5412
f 5400 5401 5412
f 5412 5401 5413
f 5401 5402 5413
f 5413 5402 5414
f 5402 5403 5414
f 5414 5403 5415
f 5403 5404 5415
f 5415 5404 5416
f 5404 5405 5416
f 5416 5405 5417
f 5405 5406 5417
f 5417 5406 5418
f 5406 5407 5418
f 5418 5407 5419
f 5407 5396 5419
f 5419 5396 5408
f 5408 5409 5420
f 5420 5409 5421
f 5409 5410 5421
f 5421 5410 5422
f 5410 5411 5422
f 5422 5411 5423
f 5411 5412 5423
f 5423 5412 5424
f 5412 5413 5424
f 5424 5413 5425
f 5413 5414 5425
f 5425 5414 5426
f 5414 5415 5426
f 5426 5415 5427
f 5415 5416 5427
f 5427 5416 5428
f 5416 5417 5428
f 5428 5417 5429
f 5417 5418 5429
f 5429 5418 5430
f 5418 5419 5430
f 5430 5419 5431
f 5419 5408 5431
f 5431 5408 5420
f 5420 5421 5432
f 5432 5421 5433
f 5421 5422 5433
f 5433 5422 5434
f 5422 5423 5434
f 5434 5423 5435
f 5423 5424 5435
f 5435 5424 5436
f 5424 5425 5436
f 5436 5425 5437
f 5425 5426 5437
f 5437 5426 5438
f 5426 5427 5438
f 5438 5427 5439
f 5427 5428 5439
f 5439 5428 5440
f 5428 5429 5440
f 5440 5429 5441
f 5429 5430 5441
f 5441 5430 5442
f 5430 5431 5442
f 5442 5431 5443
f 5431 5420 5443
f 5443 5420 5432
f 5432 5433 5444
f 5444 5433 5445
f 5433 5434 5445
f 5445 5434 5446
f 5434 5435 5446
f 5446 5435 5447
f 5435 5436 5447
f 5447 5436 5448
f 5436 5437 5448
f 5448 5437 5449
f 5437 5438 5449
f 5449 5438 5450
f 5438 5439 5450
f 5450 5439 5451
f 5439 5440 5451
f 5451 5440 5452
f 5440 5441 5452
f 5452 5441 5453
f 5441 5442 5453
f 5453 5442 5454
f 5442 5443 5454
f 5454 5443 5455
f 5443 5432 5455
f 5455 5432 5444
f 5444 5445 5456
f 5456 5445 5457
f 5445 5446 5457
f 5457 5446 5458
f 5446 5447 5458
f 5458 5447 5459
f 5447 5448 5459
f 5459 5448 5460
f 5448 5449 5460
f 5460 5449 5461
f 5449 5450 5461
f 5461 5450 5462
f 5450 5451 5462
f 5462 5451 5463
f 5451 5452 5463
f 5463 5452 5464
f 5452 5453 5464
f 5464 5453 5465
f 5453 5454 5465
f 5465 5454 5466
f 5454 5455 5466
f 5466 5455 5467
f 5455 5444 5467
f 5467 5444 5456
f 5456 5457 5468
f 5468 5457 5469
f 5457 5458 5469
f 5469 5458 5470
f 5458 5459 5470
f 5470 5459 5471
f 5459 5460 5471
f 5471 5460 5472
f 5460 5461 5472
f 5472 5461 5473
f 5461 5462 5473
f 5473 5462 5474
f 5462 5463 5474
f 5474 5463 5475
f 5463 5464 5475
f 5475 5464 5476
f 5464 5465 5476
f 5476 5465 5477
f 5465 5466 5477
f 5477 5466 5478
f 5466 5467 5478
f 5478 5467 5479
f 5467 5456 5479
f 5479 5456 5468
f 5468 5469 5480
f 5480 5469 5481
f 5469 5470 5481
f 5481 5470 5482
f 5470 5471 5482
f 5482 5471 5483
f 5471 5472 5483
f 5483 5472 5484
f 5472 5473 5484
f 5484 5473 5485
f 5473 5474 5485
f 5485 5474 5486
f 5474 5475 5486
f 5486 5475 5487
f 5475 5476 5487
f 5487 5476 5488
f 5476 5477 5488
f 5488 5477 5489
f 5477 5478 5489
f 5489 5478 5490
f 5478 5479 5490
f 5490 5479 5491
f 5479 5468 5491
f 5491 5468 5480
f 5480 5481 5492
f 5492 5481 5493
f 5481 5482 5493
f 5493 5482 5494
f 5482 5483 5494
f 5494 5483 5495
f 5483 5484 5495
f 5495 5484 5496
f 5484 5485 5496
f 5496 5485 5497
f 5485 5486 5497
f 5497 5486 5498
f 5486 5487 5498
f 5498 5487 5499
f 5487 5488 5499
f 5499 5488 5500
f 5488 5489 5500
f 5500 5489 5501
f 5489 5490 5501
f 5501 5490 5502
f 5490 5491 5502
f 5502 5491 5503
f 5491 5480 5503
f 5503 5480 5492
f 5492 5493 5504
f 5504 5493 5505
f 5493 5494 5505
f 5505 5494 5506
f 5494 5495 5506
f 5506 5495 5507
f 5495 5496 5507
f 5507 5496 5508
f 5496 5497 5508
f 5508 5497 5509
f 5497 5498 5509
f 5509 5498 5510
f 5498 5499 5510
f 5510 5499 5511
f 5499 5500 5511
f 5511 5500 5512
f 5500 5501 5512
f 5512 5501 5513
f 5501 5502 5513
f 5513 5502 5514
f 5502 5503 5514
f 5514 5503 5515
f 5503 5492 5515
f 5515 5492 5504
f 5504 5505 5516
f 5516 5505 5517
f 5505 5506 5517
f 5517 5506 5518
f 5506 5507 5518
f 5518 5507 5519
f 5507 5508 5519
f 5519 5508 5520
f 5508 5509 5520
f 5520 5509 5521
f 5509 5510 5521
f 5521 5510 5522
f 5510 5511 5522
f 5522 5511 5523
f 5511 5512 5523
f 5523 5512 5524
f 5512 5513 5524
f 5524 5513 5525
f 5513 5514 5525
f 5525 5514 5526
f 5514 5515 5526
f 5526 5515 5527
f 5515 5504 5527
f 5527 5504 5516
f 5516 5517 5528
f 5528 5517 5529
f 5517 5518 5529
f 5529 5518 5530
f 5518 5519 5530
f 5530 5519 5531
f 5519 5520 5531
f 5531 5520 5532
f 5520 5521 5532
f 5532 5521 5533
f 5521 5522 5533
f 5533 5522 5534
f 5522 5523 5534
f 5534 5523 5535
f 5523 5524 5535
f 5535 5524 5536
f 5524 5525 5536
f 5536 5525 5537
f 5525 5526 5537
f 5537 5526 5538
f 5526 5527 5538
f 5538 5527 5539
f 5527 5516 5539
f 5539 5516 5528
f 5528 5529 5540
f 5540 5529 5541
f 5529 5530 5541
f 5541 5530 5542
f 5530 5531 5542
f 5542 5531 5543
f 5531 5532 5543
f 5543 5532 5544
f 5532 5533 5544
f 5544 5533 5545
f 5533 5534 5545
f 5545 5534 5546
f 5534 5535 5546
f 5546 5535 5547
f 5535 5536 5547
f 5547 5536 5548
f 5536 5537 5548
f 5548 5537 5549
f 5537 5538 5549
f 5549 5538 5550
f 5538 5539 5550
f 5550 5539 5551
f 5539 5528 5551
f 5551 5528 5540
f 5540 5541 5552
f 5552 5541 5553
f 5541 5542 5553
f 5553 5542 5554
f 5542 5543 5554
f 5554 5543 5555
f 5543 5544 5555
f 5555 5544 5556
f 5544 5545 5556
f 5556 5545 5557
f 5545 5546 5557
f 5557 5546 5558
f 5546 5547 5558
f 5558 5547 5559
f 5547 5548 5559
f 5559 5548 5560
f 5548 5549 5560
f 5560 5549 5561
f 5549 5550 5561
f 5561 5550 5562
f 5550 5551 5562
f 5562 5551 5563
f 5551 5540 5563
f 5563 5540 5552
f 5552 5553 5564
f 5564 5553 5565
f 5553 5554 5565
f 5565 5554 5566
f 5554 5555 5566
f 5566 5555 5567
f 5555 5556 5567
f 5567 5556 5568
f 5556 5557 5568
f 5568 5557 5569
f 5557 5558 5569
f 5569 5558 5570
f 5558 5559 5570
f 5570 5559 5571
f 5559 5560 5571
f 5571 5560 5572
f 5560 5561 5572
f 5572 5561 5573
f 5561 5562 5573
f 5573 5562 5574
f 5562 5563 5574
f 5574 5563 5575
f 5563 5552 5575
f 5575 5552 5564
f 5564 5565 5576
f 5576 5565 5577
f 5565 5566 5577
f 5577 5566 5578
f 5566 5567 5578
f 5578 5567 5579
f 5567 5568 5579
f 5579 5568 5580
f 5568 5569 5580
f 5580 5569 5581
f 5569 5570 5581
f 5581 5570 5582
f 5570 5571 5582
f 5582 5571 5583
f 5571 5572 5583
f 5583 5572 5584
f 5572 5573 5584
f 5584 5573 5585
f 5573 5574 5585
f 5585 5574 5586
f 5574 5575 5586
f 5586 5575 5587
f 5575 5564 5587
f 5587 5564 5576
f 5576 5577 5588
f 5588 5577 5589
f 5577 5578 5589
f 5589 5578 5590
f 5578 5579 5590
f 5590 5579 5591
f 5579 5580 5591
f 5591 5580 5592
f 5580 5581 5592
f 5592 5581 5593
f 5581 5582 5593
f 5593 5582 5594
f 5582 5583 5594
f 5594 5583 5595
f 5583 5584 5595
f 5595 5584 5596
f 5584 5585 5596
f 5596 5585 5597
f 5585 5586 5597
f 5597 5586 5598
f 5586 5587 5598
f 5598 5587 5599
f 5587 5576 5599
f 5599 5576 5588
f 5588 5589 5600
f 5600 5589 5601
f 5589 5590 5601
f 5601 5590 5602
f 5590 5591 5602
f 5602 5591 5603
f 5591 5592 5603
f 5603 5592 5604
f 5592 5593 5604
f 5604 5593 5605
f 5593 5594 5605
f 5605 5594 5606
f 5594 5595 5606
f 5606 5595 5607
f 5595 5596 5607
f 5607 5596 5608
f 5596 5597 5608
f 5608 5597 5609
f 5597 5598 5609
f 5609 5598 5610
f 5598 5599 5610
f 5610 5599 5611
f 5599 5588 5611
f 5611 5588 5600
f 5600 5601 5612
f 5612 5601 5613
f 5601 5602 5613
f 5613 5602 5614
f 5602 5603 5614
f 5614 5603 5615
f 5603 5604 5615
f 5615 5604 5616
f 5604 5605 5616
f 5616 5605 5617
f 5605 5606 5617
f 5617 5606 5618
f 5606 5607 5618
f 5618 5607 5619
f 5607 5608 5619
f 5619 5608 5620
f 5608 5609 5620
f 5620 5609 5621
f 5609 5610 5621
f 5621 5610 5622
f 5610 5611 5622
f 5622 5611 5623
f 5611 5600 5623
f 5623 5600 5612
f 5612 5613 5624
f 5624 5613 5625
f 5613 5614 5625
f 5625 5614 5626
f 5614 5615 5626
f 5626 5615 5627
f 5615 5616 5627
f 5627 5616 5628
f 5616 5617 5628
f 5628 5617 5629
f 5617 5618 5629
f 5629 5618 5630
f 5618 5619 5630
f 5630 5619 5631
f 5619 5620 5631
f 5631 5620 5632
f 5620 5621 5632
f 5632 5621 5633
f 5621 5622 5633
f 5633 5622 5634
f 5622 5623 5634
f 5634 5623 5635
f 5623 5612 5635
f 5635 5612 5624
f 5624 5625 5636
f 5636 5625 5637
f 5625 5626 5637
f 5637 5626 5638
f 5626 5627 5638
f 5638 5627 5639
f 5627 5628 5639
f 5639 5628 5640
f 5628 5629 5640
f 5640 5629 5641
f 5629 5630 5641
f 5641 5630 5642
f 5630 5631 5642
f 5642 5631 5643
f 5631 5632 5643
f 5643 5632 5644
f 5632 5633 5644
f 5644 5633 5645
f 5633 5634 5645
f 5645 5634 5646
f 5634 5635 5646
f 5646 5635 5647
f 5635 5624 5647
f 5647 5624 5636
f 5636 5637 5648
f 5648 5637 5649
f 5637 5638 5649
f 5649 5638 5650
f 5638 5639 5650
f 5650 5639 5651
f 5639 5640 5651
f 5651 5640 5652
f 5640 5641 5652
f 5652 5641 5653
f 5641 5642 5653
f 5653 5642 5654
f 5642 5643 5654
f 5654 5643 5655
f 5643 5644 5655
f 5655 5644 5656
f 5644 5645 5656
f 5656 5645 5657
f 5645 5646 5657
f 5657 5646 5658
f 5646 5647 5658
f 5658 5647 5659
f 5647 5636 5659
f 5659 5636 5648
f 5648 5649 5660
f 5660 5649 5661
f 5649 5650 5661
f 5661 5650 5662
f 5650 5651 5662
f 5662 5651 5663
f 5651 5652 5663
f 5663 5652 5664
f 5652 5653 5664
f 5664 5653 5665
f 5653 5654 5665
f 5665 5654 5666
f 5654 5655 5666
f 5666 5655 5667
f 5655 5656 5667
f 5667 5656 5668
f 5656 5657 5668
f 5668 5657 5669
f 5657 5658 5669
f 5669 5658 5670
f 5658 5659 5670
f 5670 5659 5671
f 5659 5648 5671
f 5671 5648 5660
f 5660 5661 5672
f 5672 5661 5673
f 5661 5662 5673
f 5673 5662 5674
f 5662 5663 5674
f 5674 5663 5675
f 5663 5664 5675
f 5675 5664 5676
f 5664 5665 5676
f 5676 5665 5677
f 5665 5666 5677
f 5677 5666 5678
f 5666 5667 5678
f 5678 5667 5679
f 5667 5668 5679
f 5679 5668 5680
f 5668 5669 5680
f 5680 5669 5681
f 5669 5670 5681
f 5681 5670 5682
f 5670 5671 5682
f 5682 5671 5683
f 5671 5660 5683
f 5683 5660 5672
f 5672 5673 5684
f 5684 5673 5685
f 5673 5674 5685
f 5685 5674 5686
f 5674 5675 5686
f 5686 5675 5687
f 5675 5676 5687
f 5687 5676 5688
f 5676 5677 5688
f 5688 5677 5689
f 5677 5678 5689
f 5689 5678 5690
f 5678 5679 5690
f 5690 5679 5691
f 5679 5680 5691
f 5691 5680 5692
f 5680 5681 5692
f 5692 5681 5693
f 5681 5682 5693
f 5693 5682 5694
f 5682 5683 5694
f 5694 5683 5695
f 5683 5672 5695
f 5695 5672 5684
f 5684 5685 5696
f 5696 5685 5697
f 5685 5686 5697
f 5697 5686 5698
f 5686 5687 5698
f 5698 5687 5699
f 5687 5688 5699
f 5699 5688 5700
f 5688 5689 5700
f 5700 5689 5701
f 5689 5690 5701
f 5701 5690 5702
f 5690 5691 5702
f 5702 5691 5703
f 5691 5692 5703
f 5703 5692 5704
f 5692 5693 5704
f 5704 5693 5705
f 5693 5694 5705
f 5705 5694 5706
f 5694 5695 5706
f 5706 5695 5707
f 5695 5684 5707
f 5707 5684 5696
f 5696 5697 5708
f 5708 5697 5709
f 5697 5698 5709
f 5709 5698 5710
f 5698 5699 5710
f 5710 5699 5711
f 5699 5700 5711
f 5711 5700 5712
f 5700 5701 5712
f 5712 5701 5713
f 5701 5702 5713
f 5713 5702 5714
f 5702 5703 5714
f 5714 5703 5715
f 5703 5704 5715
f 5715 5704 5716
f 5704 5705 5716
f 5716 5705 5717
f 5705 5706 5717
f 5717 5706 5718
f 5706 5707 5718
f 5718 5707 5719
f 5707 5696 5719
f 5719 5696 5708
f 5708 5709 5720
f 5720 5709 5721
f 5709 5710 5721
f 5721 5710 5722
f 5710 5711 5722
f 5722 5711 5723
f 5711 5712 5723
f 5723 5712 5724
f 5712 5713 5724
f 5724 5713 5725
f 5713 5714 5725
f 5725 5714 5726
f 5714 5715 5726
f 5726 5715 5727
f 5715 5716 5727
f 5727 5716 5728
f 5716 5717 5728
f 5728 5717 5729
f 5717 5718 5729
f 5729 5718 5730
f 5718 5719 5730
f 5730 5719 5731
f 5719 5708 5731
f 5731 5708 5720
f 5720 5721 5732
f 5732 5721 5733
f 5721 5722 5733
f 5733 5722 5734
f 5722 5723 5734
f 5734 5723 5735
f 5723 5724 5735
f 5735 5724 5736
f 5724 5725 5736
f 5736 5725 5737
f 5725 5726 5737
f 5737 5726 5738
f 5726 5727 5738
f 5738 5727 5739
f 5727 5728 5739
f 5739 5728 5740
f 5728 5729 5740
f 5740 5729 5741
f 5729 5730 5741
f 5741 5730 5742
f 5730 5731 5742
f 5742 5731 5743
f 5731 5720 5743
f 5743 5720 5732
f 5732 5733 5744
f 5744 5733 5745
f 5733 5734 5745
f 5745 5734 5746
f 5734 5735 5746
f 5746 5735 5747
f 5735 5736 5747
f 5747 5736 5748
f 5736 5737 5748
f 5748 5737 5749
f 5737 5738 5749
f 5749 5738 5750
f 5738 5739 5750
f 5750 5739 5751
f 5739 5740 5751
f 5751 5740 5752
f 5740 5741 5752
f 5752 5741 5753
f 5741 5742 5753
f 5753 5742 5754
f 5742 5743 5754
f 5754 5743 5755
f 5743 5732 5755
f 5755 5732 5744
f 5744 5745 5756
f 5756 5745 5757
f 5745 5746 5757
f 5757 5746 5758
f 5746 5747 5758
f 5758 5747 5759
f 5747 5748 5759
f 5759 5748 5760
f 5748 5749 5760
f 5760 5749 5761
f 5749 5750 5761
f 5761 5750 5762
f 5750 5751 5762
f 5762 5751 5763
f 5751 5752 5763
f 5763 5752 5764
f 5752 5753 5764
f 5764 5753 5765
f 5753 5754 5765
f 5765 5754 5766
f 5754 5755 5766
f 5766 5755 5767
f 5755 5744 5767
f 5767 5744 5756
f 5756 5757 5768
f 5768 5757 5769
f 5757 5758 5769
f 5769 5758 5770
f 5758 5759 5770
f 5770 5759 5771
f 5759 5760 5771
f 5771 5760 5772
f 5760 5761 5772
f 5772 5761 5773
f 5761 5762 5773
f 5773 5762 5774
f 5762 5763 5774
f 5774 5763 5775
f 5763 5764 5775
f 5775 5764 5776
f 5764 5765 5776
f 5776 5765 5777
f 5765 5766 5777
f 5777 5766 5778
f 5766 5767 5778
f 5778 5767 5779
f 5767 5756 5779
f 5779 5756 5768
f 5768 5769 5780
f 5780 5769 5781
f 5769 5770 5781
f 5781 5770 5782
f 5770 5771 5782
f 5782 5771 5783
f 5771 5772 5783
f 5783 5772 5784
f 5772 5773 5784
f 5784 5773 5785
f 5773 5774 5785
f 5785 5774 5786
f 5774 5775 5786
f 5786 5775 5787
f 5775 5776 5787
f 5787 5776 5788
f 5776 5777 5788
f 5788 5777 5789
f 5777 5778 5789
f 5789 5778 5790
f 5778 5779 5790
f 5790 5779 5791
f 5779 5768 5791
f 5791 5768 5780
f 5780 5781 5792
f 5792 5781 5793
f 5781 5782 5793
f 5793 5782 5794
f 5782 5783 5794
f 5794 5783 5795
f 5783 5784 5795
f 5795 5784 5796
f 5784 5785 5796
f 5796 5785 5797
f 5785 5786 5797
f 5797 5786 5798
f 5786 5787 5798
f 5798 5787 5799
f 5787 5788 5799
f 5799 5788 5800
f 5788 5789 5800
f 5800 5789 5801
f 5789 5790 5801
f 5801 5790 5802
f 5790 5791 5802
f 5802 5791 5803
f 5791 5780 5803
f 5803 5780 5792
f 5792 5793 5804
f 5804 5793 5805
f 5793 5794 5805
f 5805 5794 5806
f 5794 5795 5806
f 5806 5795 5807
f 5795 5796 5807
f 5807 5796 5808
f 5796 5797 5808
f 5808 5797 5809
f 5797 5798 5809
f 5809 5798 5810
f 5798 5799 5810
f 5810 5799 5811
f 5799 5800 5811
f 5811 5800 5812
f 5800 5801 5812
f 5812 5801 5813
f 5801 5802 5813
f 5813 5802 5814
f 5802 5803 5814
f 5814 5803 5815
f 5803 5792 5815
f 5815 5792 5804
f 5804 5805 5816
f 5816 5805 5817
f 5805 5806 5817
f 5817 5806 5818
f 5806 5807 5818
f 5818 5807 5819
f 5807 5808 5819
f 5819 5808 5820
f 5808 5809 5820
f 5820 5809 5821
f 5809 5810 5821
f 5821 5810 5822
f 5810 5811 5822
f 5822 5811 5823
f 5811 5812 5823
f 5823 5812 5824
f 5812 5813 5824
f 5824 5813 5825
f 5813 5814 5825
f 5825 5814 5826
f 5814 5815 5826
f 5826 5815 5827
f 5815 5804 5827
f 5827 5804 5816
f 5816 5817 5828
f 5828 5817 5829
f 5817 5818 5829
f 5829 5818 5830
f 5818 5819 5830
f 5830 5819 5831
f 5819 5820 5831
f 5831 5820 5832
f 5820 5821 5832
f 5832 5821 5833
f 5821 5822 5833
f 5833 5822 5834
f 5822 5823 5834
f 5834 5823 5835
f 5823 5824 5835
f 5835 5824 5836
f 5824 5825 5836
f 5836 5825 5837
f 5825 5826 5837
f 5837 5826 5838
f 5826 5827 5838
f 5838 5827 5839
f 5827 5816 5839
f 5839 5816 5828
f 5828 5829 5840
f 5840 5829 5841
f 5829 5830 5841
f 5841 5830 5842
f 5830 5831 5842
f 5842 5831 5843
f 5831 5832 5843
f 5843 5832 5844
f 5832 5833 5844
f 5844 5833 5845
f 5833 5834 5845
f 5845 5834 5846
f 5834 5835 5846
f 5846 5835 5847
f 5835 5836 5847
f 5847 5836 5848
f 5836 5837 5848
f 5848 5837 5849
f 5837 5838 5849
f 5849 5838 5850
f 5838 5839 5850
f 5850 5839 5851
f 5839 5828 5851
f 5851 5828 5840
f 5840 5841 5852
f 5852 5841 5853
f 5841 5842 5853
f 5853 5842 5854
f 5842 5843 5854
f 5854 5843 5855
f 5843 5844 5855
f 5855 5844 5856
f 5844 5845 5856
f 5856 5845 5857
f 5845 5846 5857
f 5857 5846 5858
f 5846 5847 5858
f 5858 5847 5859
f 5847 5848 5859
f 5859 5848 5860
f 5848 5849 5860
f 5860 5849 5861
f 5849 5850 5861
f 5861 5850 5862
f 5850 5851 5862
f 5862 5851 5863
f 5851 5840 5863
f 5863 5840 5852
f 5852 5853 5864
f 5864 5853 5865
f 5853 5854 5865
f 5865 5854 5866
f 5854 5855 5866
f 5866 5855 5867
f 5855 5856 5867
f 5867 5856 5868
f 5856 5857 5868
f 5868 5857 5869
f 5857 5858 5869
f 5869 5858 5870
f 5858 5859 5870
f 5870 5859 5871
f 5859 5860 5871
f 5871 5860 5872
f 5860 5861 5872
f 5872 5861 5873
f 5861 5862 5873
f 5873 5862 5874
f 5862 5863 5874
f 5874 5863 5875
f 5863 5852 5875
f 5875 5852 5864
f 5864 5865 5876
f 5876 5865 5877
f 5865 5866 5877
f 5877 5866 5878
f 5866 5867 5878
f 5878 5867 5879
f 5867 5868 5879
f 5879 5868 5880
f 5868 5869 5880
f 5880 5869 5881
f 5869 5870 5881
f 5881 5870 5882
f 5870 5871 5882
f 5882 5871 5883
f 5871 5872 5883
f 5883 5872 5884
f 5872 5873 5884
f 5884 5873 5885
f 5873 5874 5885
f 5885 5874 5886
f 5874 5875 5886
f 5886 5875 5887
f 5875 5864 5887
f 5887 5864 5876
f 5876 5877 5888
f 5888 5877 5889
f 5877 5878 5889
f 5889 5878 5890
f 5878 5879 5890
f 5890 5879 5891
f 5879 5880 5891
f 5891 5880 5892
f 5880 5881 5892
f 5892 5881 5893
f 5881 5882 5893
f 5893 5882 5894
f 5882 5883 5894
f 5894 5883 5895
f 5883 5884 5895
f 5895 5884 5896
f 5884 5885 5896
f 5896 5885 5897
f 5885 5886 5897
f 5897 5886 5898
f 5886 5887 5898
f 5898 5887 5899
f 5887 5876 5899
f 5899 5876 5888
f 5888 5889 5900
f 5900 5889 5901
f 5889 5890 5901
f 5901 5890 5902
f 5890 5891 5902
f 5902 5891 5903
f 5891 5892 5903
f 5903 5892 5904
f 5892 5893 5904
f 5904 5893 5905
f 5893 5894 5905
f 5905 5894 5906
f 5894 5895 5906
f 5906 5895 5907
f 5895 5896 5907
f 5907 5896 5908
f 5896 5897 5908
f 5908 5897 5909
f 5897 5898 5909
f 5909 5898 5910
f 5898 5899 5910
f 5910 5899 5911
f 5899 5888 5911
f 5911 5888 5900
f 5900 5901 5912
f 5912 5901 5913
f 5901 5902 5913
f 5913 5902 5914
f 5902 5903 5914
f 5914 5903 5915
f 5903 5904 5915
f 5915 5904 5916
f 5904 5905 5916
f 5916 5905 5917
f 5905 5906 5917
f 5917 5906 5918
f 5906 5907 5918
f 5918 5907 5919
f 5907 5908 5919
f 5919 5908 5920
f 5908 5909 5920
f 5920 5909 5921
f 5909 5910 5921
f 5921 5910 5922
f 5910 5911 5922
f 5922 5911 5923
f 5911 5900 5923
f 5923 5900 5912
f 5912 5913 5924
f 5924 5913 5925
f 5913 5914 5925
f 5925 5914 5926
f 5914 5915 5926
f 5926 5915 5927
f 5915 5916 5927
f 5927 5916 5928
f 5916 5917 5928
f 5928 5917 5929
f 5917 5918 5929
f 5929 5918 5930
f 5918 5919 5930
f 5930 5919 5931
f 5919 5920 5931
f 5931 5920 5932
f 5920 5921 5932
f 5932 5921 5933
f 5921 5922 5933
f 5933 5922 5934
f 5922 5923 5934
f 5934 5923 5935
f 5923 5912 5935
f 5935 5912 5924
f 5924 5925 5936
f 5936 5925 5937
f 5925 5926 5937
f 5937 5926 5938
f 5926 5927 5938
f 5938 5927 5939
f 5927 5928 5939
f 5939 5928 5940
f 5928 5929 5940
f 5940 5929 5941
f 5929 5930 5941
f 5941 5930 5942
f 5930 5931 5942
f 5942 5931 5943
f 5931 5932 5943
f 5943 5932 5944
f 5932 5933 5944
f 5944 5933 5945
f 5933 5934 5945
f 5945 5934 5946
f 5934 5935 5946
f 5946 5935 5947
f 5935 5924 5947
f 5947 5924 5936
f 5936 5937 5948
f 5948 5937 5949
f 5937 5938 5949
f 5949 5938 5950
f 5938 5939 5950
f 5950 5939 5951
f 5939 5940 5951
f 5951 5940 5952
f 5940 5941 5952
f 5952 5941 5953
f 5941 5942 5953
f 5953 5942 5954
f 5942 5943 5954
f 5954 5943 5955
f 5943 5944 5955
f 5955 5944 5956
f 5944 5945 5956
f 5956 5945 5957
f 5945 5946 5957
f 5957 5946 5958
f 5946 5947 5958
f 5958 5947 5959
f 5947 5936 5959
f 5959 5936 5948
f 5948 5949 5960
f 5960 5949 5961
f 5949 5950 5961
f 5961 5950 5962
f 5950 5951 5962
f 5962 5951 5963
f 5951 5952 5963
f 5963 5952 5964
f 5952 5953 5964
f 5964 5953 5965
f 5953 5954 5965
f 5965 5954 5966
f 5954 5955 5966
f 5966 5955 5967
f 5955 5956 5967
f 5967 5956 5968
f 5956 5957 5968
f 5968 5957 5969
f 5957 5958 5969
f 5969 5958 5970
f 5958 5959 5970
f 5970 5959 5971
f 5959 5948 5971
f 5971 5948 5960
f 5960 5961 5972
f 5972 5961 5973
f 5961 5962 5973
f 5973 5962 5974
f 5962 5963 5974
f 5974 5963 5975
f 5963 5964 5975
f 5975 5964 5976
f 5964 5965 5976
f 5976 5965 5977
f 5965 5966 5977
f 5977 5966 5978
f 5966 5967 5978
f 5978 5967 5979
f 5967 5968 5979
f 5979 5968 5980
f 5968 5969 5980
f 5980 5969 5981
f 5969 5970 5981
f 5981 5970 5982
f 5970 5971 5982
f 5982 5971 5983
f 5971 5960 5983
f 5983 5960 5972
f 5972 5973 5984
f 5984 5973 5985
f 5973 5974 5985
f 5985 5974 5986
f 5974 5975 5986
f 5986 5975 5987
f 5975 5976 5987
f 5987 5976 5988
f 5976 5977 5988
f 5988 5977 5989
f 5977 5978 5989
f 5989 5978 5990
f 5978 5979 5990
f 5990 5979 5991
f 5979 5980 5991
f 5991 5980 5992
f 5980 5981 5992
f 5992 5981 5993
f 5981 5982 5993
f 5993 5982 5994
f 5982 5983 5994
f 5994 5983 5995
f 5983 5972 5995
f 5995 5972 5984
f 5984 5985 5996
f 5996 5985 5997
f 5985 5986 5997
f 5997 5986 5998
f 5986 5987 5998
f 5998 5987 5999
f 5987 5988 5999
f 5999 5988 6000
f 5988 5989 6000
f 6000 5989 6001
f 5989 5990 6001
f 6001 5990 6002
f 5990 5991 6002
f 6002 5991 6003
f 5991 5992 6003
f 6003 5992 6004
f 5992 5993 6004
f 6004 5993 6005
f 5993 5994 6005
f 6005 5994 6006
f 5994 5995 6006
f 6006 5995 6007
f 5995 5984 6007
f 6007 5984 5996
f 5996 5997 6008
f 6008 5997 6009
f 5997 5998 6009
f 6009 5998 6010
f 5998 5999 6010
f 6010 5999 6011
f 5999 6000 6011
f 6011 6000 6012
f 6000 6001 6012
f 6012 6001 6013
f 6001 6002 6013
f 6013 6002 6014
f 6002 6003 6014
f 6014 6003 6015
f 6003 6004 6015
f 6015 6004 6016
f 6004 6005 6016
f 6016 6005 6017
f 6005 6006 6017
f 6017 6006 6018
f 6006 6007 6018
f 6018 6007 6019
f 6007 5996 6019
f 6019 5996 6008
f 6008 6009 6020
f 6020 6009 6021
f 6009 6010 6021
f 6021 6010 6022
f 6010 6011 6022
f 6022 6011 6023
f 6011 6012 6023
f 6023 6012 6024
f 6012 6013 6024
f 6024 6013 6025
f 6013 6014 6025
f 6025 6014 6026
f 6014 6015 6026
f 6026 6015 6027
f 6015 6016 6027
f 6027 6016 6028
f 6016 6017 6028
f 6028 6017 6029
f 6017 6018 6029
f 6029 6018 6030
f 6018 6019 6030
f 6030 6019 6031
f 6019 6008 6031
f 6031 6008 6020
f 6020 6021 6032
f 6032 6021 6033
f 6021 6022 6033
f 6033 6022 6034
f 6022 6023 6034
f 6034 6023 6035
f 6023 6024 6035
f 6035 6024 6036
f 6024 6025 6036
f 6036 6025 6037
f 6025 6026 6037
f 6037 6026 6038
f 6026 6027 6038
f 6038 6027 6039
f 6027 6028 6039
f 6039 6028 6040
f 6028 6029 6040
f 6040 6029 6041
f 6029 6030 6041
f 6041 6030 6042
f 6030 6031 6042
f 6042 6031 6043
f 6031 6020 6043
f 6043 6020 6032
f 6032 6033 6044
f 6044 6033 6045
f 6033 6034 6045
f 6045 6034 6046
f 6034 6035 6046
f 6046 6035 6047
f 6035 6036 6047
f 6047 6036 6048
f 6036 6037 6048
f 6048 6037 6049
f 6037 6038 6049
f 6049 6038 6050
f 6038 6039 6050
f 6050 6039 6051
f 6039 6040 6051
f 6051 6040 6052
f 6040 6041 6052
f 6052 6041 6053
f 6041 6042 6053
f 6053 6042 6054
f 6042 6043 6054
f 6054 6043 6055
f 6043 6032 6055
f 6055 6032 6044
f 6044 6045 6056
f 6056 6045 6057
f 6045 6046 6057
f 6057 6046 6058
f 6046 6047 6058
f 6058 6047 6059
f 6047 6048 6059
f 6059 6048 6060
f 6048 6049 6060
f 6060 6049 6061
f 6049 6050 6061
f 6061 6050 6062
f 6050 6051 6062
f 6062 6051 6063
f 6051 6052 6063
f 6063 6052 6064
f 6052 6053 6064
f 6064 6053 6065
f 6053 6054 6065
f 6065 6054 6066
f 6054 6055 6066
f 6066 6055 6067
f 6055 6044 6067
f 6067 6044 6056
f 6056 6057 6068
f 6068 6057 6069
f 6057 6058 6069
f 6069 6058 6070
f 6058 6059 6070
f 6070 6059 6071
f 6059 6060 6071
f 6071 6060 6072
f 6060 6061 6072
f 6072 6061 6073
f 6061 6062 6073
f 6073 6062 6074
f 6062 6063 6074
f 6074 6063 6075
f 6063 6064 6075
f 6075 6064 6076
f 6064 6065 6076
f 6076 6065 6077
f 6065 6066 6077
f 6077 6066 6078
f 6066 6067 6078
f 6078 6067 6079
f 6067 6056 6079
f 6079 6056 6068
f 6068 6069 6080
f 6080 6069 6081
f 6069 6070 6081
f 6081 6070 6082
f 6070 6071 6082
f 6082 6071 6083
f 6071 6072 6083
f 6083 6072 6084
f 6072 6073 6084
f 6084 6073 6085
f 6073 6074 6085
f 6085 6074 6086
f 6074 6075 6086
f 6086 6075 6087
f 6075 6076 6087
f 6087 6076 6088
f 6076 6077 6088
f 6088 6077 6089
f 6077 6078 6089
f 6089 6078 6090
f 6078 6079 6090
f 6090 6079 6091
f 6079 6068 6091
f 6091 6068 6080
f 6080 6081 6092
f 6092 6081 6093
f 6081 6082 6093
f 6093 6082 6094
f 6082 6083 6094
f 6094 6083 6095
f 6083 6084 6095
f 6095 6084 6096
f 6084 6085 6096
f 6096 6085 6097
f 6085 6086 6097
f 6097 6086 6098
f 6086 6087 6098
f 6098 6087 6099
f 6087 6088 6099
f 6099 6088 6100
f 6088 6089 6100
f 6100 6089 6101
f 6089 6090 6101
f 6101 6090 6102
f 6090 6091 6102
f 6102 6091 6103
f 6091 6080 6103
f 6103 6080 6092
f 6092 6093 6104
f 6104 6093 6105
f 6093 6094 6105
f 6105 6094 6106
f 6094 6095 6106
f 6106 6095 6107
f 6095 6096 6107
f 6107 6096 6108
f 6096 6097 6108
f 6108 6097 6109
f 6097 6098 6109
f 6109 6098 6110
f 6098 6099 6110
f 6110 6099 6111
f 6099 6100 6111
f 6111 6100 6112
f 6100 6101 6112
f 6112 6101 6113
f 6101 6102 6113
f 6113 6102 6114
f 6102 6103 6114
f 6114 6103 6115
f 6103 6092 6115
f 6115 6092 6104
f 6104 6105 6116
f 6116 6105 6117
f 6105 6106 6117
f 6117 6106 6118
f 6106 6107 6118
f 6118 6107 6119
f 6107 6108 6119
f 6119 6108 6120
f 6108 6109 6120
f 6120 6109 6121
f 6109 6110 6121
f 6121 6110 6122
f 6110 6111 6122
f 6122 6111 6123
f 6111 6112 6123
f 6123 6112 6124
f 6112 6113 6124
f 6124 6113 6125
f 6113 6114 6125
f 6125 6114 6126
f 6114 6115 6126
f 6126 6115 6127
f 6115 6104 6127
f 6127 6104 6116
f 6116 6117 6128
f 6128 6117 6129
f 6117 6118 6129
f 6129 6118 6130
f 6118 6119 6130
f 6130 6119 6131
f 6119 6120 6131
f 6131 6120 6132
f 6120 6121 6132
f 6132 6121 6133
f 6121 6122 6133
f 6133 6122 6134
f 6122 6123 6134
f 6134 6123 6135
f 6123 6124 6135
f 6135 6124 6136
f 6124 6125 6136
f 6136 6125 6137
f 6125 6126 6137
f 6137 6126 6138
f 6126 6127 6138
f 6138 6127 6139
f 6127 6116 6139
f 6139 6116 6128
f 6128 6129 6140
f 6140 6129 6141
f 6129 6130 6141
f 6141 6130 6142
f 6130 6131 6142
f 6142 6131 6143
f 6131 6132 6143
f 6143 6132 6144
f 6132 6133 6144
f 6144 6133 6145
f 6133 6134 6145
f 6145 6134 6146
f 6134 6135 6146
f 6146 6135 6147
f 6135 6136 6147
f 6147 6136 6148
f 6136 6137 6148
f 6148 6137 6149
f 6137 6138 6149
f 6149 6138 6150
f 6138 6139 6150
f 6150 6139 6151
f 6139 6128 6151
f 6151 6128 6140
f 6140 6141 6152
f 6152 6141 6153
f 6141 6142 6153
f 6153 6142 6154
f 6142 6143 6154
f 6154 6143 6155
f 6143 6144 6155
f 6155 6144 6156
f 6144 6145 6156
f 6156 6145 6157
f 6145 6146 6157
f 6157 6146 6158
f 6146 6147 6158
f 6158 6147 6159
f 6147 6148 6159
f 6159 6148 6160
f 6148 6149 6160
f 6160 6149 6161
f 6149 6150 6161
f 6161 6150 6162
f 6150 6151 6162
f 6162 6151 6163
f 6151 6140 6163
f 6163 6140 6152
f 6152 6153 6164
f 6164 6153 6164
f 6153 6154 6164
f 6164 6154 6164
f 6154 6155 6164
f 6164 6155 6164
f 6155 6156 6164
f 6164 6156 6164
f 6156 6157 6164
f 6164 6157 6164
f 6157 6158 6164
f 6164 6158 6164
f 6158 6159 6164
f 6164 6159 6164
f 6159 6160 6164
f 6164 6160 6164
f 6160 6161 6164
f 6164 6161 6164
f 6161 6162 6164
f 6164 6162 6164
f 6162 6163 6164
f 6164 6163 6164
f 6163 6152 6164
f 6164 6152 6164

g Path_(2)
v 211.24998 198.9 16.1
v 210.76892 199.33711 16.1
v 210.83337 199.27855 15.775
v 211.00946 199.11855 15.537084
v 211.24998 198.9 15.45
v 211.49052 198.68144 15.537084
v 211.66661 198.52144 15.775
v 211.73106 198.46288 16.1
v 211.66661 198.52144 16.425
v 211.49052 198.68144 16.662916
v 211.24998 198.9 16.75
v 211.00946 199.11855 16.662916
v 210.83337 199.27855 16.425
v 210.13515 198.63507 16.1
v 210.20496 198.58301 15.775
v 210.39569 198.4408 15.537084
v 210.65623 198.24654 15.45
v 210.9168 198.05226 15.537084
v 211.10753 197.91005 15.775
v 211.17734 197.858 16.1
v 211.10753 197.91005 16.425
v 210.9168 198.05226 16.662916
v 210.65623 198.24654 16.75
v 210.39569 198.4408 16.662916
v 210.20496 198.58301 16.425
v 209.56607 197.63718 16.1
v 209.65092 197.6176 15.775
v 209.88275 197.56407 15.537084
v 210.19942 197.49098 15.45
v 210.51608 197.41788 15.537084
v 210.74791 197.36436 15.775
v 210.83276 197.34477 16.1
v 210.74791 197.36436 16.425
v 210.51608 197.41788 16.662916
v 210.19942 197.49098 16.75
v 209.88275 197.56407 16.662916
v 209.65092 197.6176 16.425
v 209.63028 196.655 16.1
v 209.71718 196.64919 15.775
v 209.95456 196.63332 15.537084
v 210.27884 196.61163 15.45
v 210.60312 196.58995 15.537084
v 210.8405 196.57408 15.775
v 210.92738 196.56827 16.1
v 210.8405 196.57408 16.425
v 210.60312 196.58995 16.662916
v 210.27884 196.61163 16.75
v 209.95456 196.63332 16.662916
v 209.71718 196.64919 16.425
v 209.48929 196.01517 16.1
v 209.56883 195.97974 15.775
v 209.78616 195.88293 15.537084
v 210.08305 195.75069 15.45
v 210.37993 195.61845 15.537084
v 210.59726 195.52165 15.775
v 210.6768 195.48622 16.1
v 210.59726 195.52165 16.425
v 210.37993 195.61845 16.662916
[truncated: 247,358 more chars]
