# Supplementary material for: Heterogeneous somatostatin-expressing neuron population in mouse ventral tegmental area
Source: eLife. 2020 Aug 4;9:e59328. doi: 10.7554/eLife.59328 (PMC7440918; doi:10.7554/eLife.59328)
Supplement: Figure 5—source data 2. — This zip archive contains morphological images of all traced neurons grouped according their electrophysiological profiles. Each subtype’s folder contains a PDF file (with the list of neurons, their original location within the VTA, images of the traced morphology and individual Sholl curves) and two subfolders: ‘3D_gif’ – with *.gif files of the listed neurons; and ‘WaveFront_3D_obj’ – with corresponding *.obj files. *.gif files can be opened by any image viewer. *.obj files save information about the 3D model of the neurons and can be opened/reused with any 3D viewer or graphic software. [file elife-59328-fig5-data2.zip › Morphology_Source/ADP/WaveFront_3D_obj/14.obj]

# OBJ File
mtllib 150317c2_model.mtl
g Path_(12)
v 263.90002 282.75003 12.0
v 263.4404 283.20963 12.0
v 263.36276 283.00885 11.741412
v 263.42908 282.7387 11.552114
v 263.6216 282.4716 11.482825
v 263.8887 282.27908 11.552114
v 264.15884 282.21277 11.741412
v 264.35962 282.2904 12.0
v 264.43726 282.49118 12.258588
v 264.37094 282.76132 12.447887
v 264.17844 283.02844 12.517176
v 263.91132 283.22095 12.447887
v 263.64117 283.28726 12.258588
v 262.89713 282.66638 12.58492
v 262.83606 282.48215 12.3100815
v 262.9145 282.22412 12.108886
v 263.11145 281.96143 12.035243
v 263.3741 281.7645 12.108886
v 263.63214 281.68607 12.3100815
v 263.81638 281.74713 12.58492
v 263.87744 281.93137 12.859758
v 263.799 282.1894 13.060953
v 263.60205 282.45206 13.134596
v 263.3394 282.64902 13.060953
v 263.08136 282.72745 12.859758
v 262.29 282.05927 13.026784
v 262.22385 281.86993 12.756633
v 262.29855 281.6082 12.558868
v 262.49414 281.34412 12.486482
v 262.75818 281.14856 12.558868
v 263.01993 281.07385 12.756633
v 263.20926 281.14 13.026784
v 263.27545 281.32935 13.296935
v 263.20074 281.59113 13.4947
v 263.00516 281.85516 13.567087
v 262.74112 282.05072 13.4947
v 262.47937 282.12543 13.296935
v 261.7694 281.53864 13.651536
v 261.68228 281.32837 13.403728
v 261.74167 281.0513 13.222319
v 261.93164 280.78165 13.155918
v 262.2013 280.59167 13.222319
v 262.47836 280.5323 13.403728
v 262.68863 280.61942 13.651536
v 262.77576 280.82968 13.899344
v 262.71637 281.10675 14.080753
v 262.5264 281.3764 14.147153
v 262.25674 281.56638 14.080753
v 261.97968 281.62576 13.899344
v 262.22903 281.079 13.651536
usemtl mat_25
s 1
f 1 1 2
f 2 1 3
f 1 1 3
f 3 1 4
f 1 1 4
f 4 1 5
f 1 1 5
f 5 1 6
f 1 1 6
f 6 1 7
f 1 1 7
f 7 1 8
f 1 1 8
f 8 1 9
f 1 1 9
f 9 1 10
f 1 1 10
f 10 1 11
f 1 1 11
f 11 1 12
f 1 1 12
f 12 1 13
f 1 1 13
f 13 1 2
f 2 3 14
f 14 3 15
f 3 4 15
f 15 4 16
f 4 5 16
f 16 5 17
f 5 6 17
f 17 6 18
f 6 7 18
f 18 7 19
f 7 8 19
f 19 8 20
f 8 9 20
f 20 9 21
f 9 10 21
f 21 10 22
f 10 11 22
f 22 11 23
f 11 12 23
f 23 12 24
f 12 13 24
f 24 13 25
f 13 2 25
f 25 2 14
f 14 15 26
f 26 15 27
f 15 16 27
f 27 16 28
f 16 17 28
f 28 17 29
f 17 18 29
f 29 18 30
f 18 19 30
f 30 19 31
f 19 20 31
f 31 20 32
f 20 21 32
f 32 21 33
f 21 22 33
f 33 22 34
f 22 23 34
f 34 23 35
f 23 24 35
f 35 24 36
f 24 25 36
f 36 25 37
f 25 14 37
f 37 14 26
f 26 27 38
f 38 27 39
f 27 28 39
f 39 28 40
f 28 29 40
f 40 29 41
f 29 30 41
f 41 30 42
f 30 31 42
f 42 31 43
f 31 32 43
f 43 32 44
f 32 33 44
f 44 33 45
f 33 34 45
f 45 34 46
f 34 35 46
f 46 35 47
f 35 36 47
f 47 36 48
f 36 37 48
f 48 37 49
f 37 26 49
f 49 26 38
f 38 39 50
f 50 39 50
f 39 40 50
f 50 40 50
f 40 41 50
f 50 41 50
f 41 42 50
f 50 42 50
f 42 43 50
f 50 43 50
f 43 44 50
f 50 44 50
f 44 45 50
f 50 45 50
f 45 46 50
f 50 46 50
f 46 47 50
f 50 47 50
f 47 48 50
f 50 48 50
f 48 49 50
f 50 49 50
f 49 38 50
f 50 38 50

g Path_(8)
v 263.575 282.75003 12.0
v 263.59012 282.1002 12.0
v 263.5881 282.18726 11.675
v 263.58258 282.4251 11.437083
v 263.575 282.75003 11.35
v 263.56744 283.07492 11.437083
v 263.56192 283.31277 11.675
v 263.5599 283.39984 12.0
v 263.56192 283.31277 12.325
v 263.56744 283.07492 12.562917
v 263.575 282.75003 12.650001
v 263.58258 282.4251 12.562917
v 263.5881 282.18726 12.325
v 264.49625 282.12506 12.0
v 264.48483 282.2114 11.675
v 264.4536 282.44727 11.437083
v 264.41098 282.76947 11.35
v 264.36832 283.09164 11.437083
v 264.3371 283.3275 11.675
v 264.32568 283.41385 12.0
v 264.3371 283.3275 12.325
v 264.36832 283.09164 12.562917
v 264.41098 282.76947 12.650001
v 264.4536 282.44727 12.562917
v 264.48483 282.2114 12.325
v 265.58237 282.42642 12.0
v 265.53427 282.499 11.675
v 265.4028 282.6973 11.437083
v 265.2232 282.96817 11.35
v 265.0436 283.23904 11.437083
v 264.91214 283.43732 11.675
v 264.864 283.50992 12.0
v 264.91214 283.43732 12.325
v 265.0436 283.23904 12.562917
v 265.2232 282.96817 12.650001
v 265.4028 282.6973 12.562917
v 265.53427 282.499 12.325
v 266.2051 283.20364 12.0
v 266.14044 283.26196 11.675
v 265.96378 283.4213 11.437083
v 265.7224 283.63895 11.35
v 265.48108 283.85663 11.437083
v 265.30438 284.01596 11.675
v 265.23972 284.07428 12.0
v 265.30438 284.01596 12.325
v 265.48108 283.85663 12.562917
v 265.7224 283.63895 12.650001
v 265.96378 283.4213 12.562917
v 266.14044 283.26196 12.325
v 266.78995 283.73718 12.0
v 266.72943 283.7998 11.675
v 266.56412 283.9709 11.437083
v 266.33826 284.2046 11.35
v 266.11243 284.4383 11.437083
v 265.94708 284.60938 11.675
v 265.88657 284.672 12.0
v 265.94708 284.60938 12.325
v 266.11243 284.4383 12.562917
v 266.33826 284.2046 12.650001
v 266.56412 283.9709 12.562917
v 266.72943 283.7998 12.325
v 267.38593 284.34277 12.0
v 267.32413 284.40414 11.675
v 267.15527 284.57175 11.437083
v 266.92462 284.80072 11.35
v 266.69397 285.0297 11.437083
v 266.52515 285.19733 11.675
v 266.46332 285.25867 12.0
v 266.52515 285.19733 12.325
v 266.69397 285.0297 12.562917
v 266.92462 284.80072 12.650001
v 267.15527 284.57175 12.562917
v 267.32413 284.40414 12.325
v 267.97586 284.93158 12.0
v 267.91434 284.9932 11.675
v 267.7462 285.1615 11.437083
v 267.51648 285.39142 11.35
v 267.28677 285.62134 11.437083
v 267.11862 285.78964 11.675
v 267.05707 285.85126 12.0
v 267.11862 285.78964 12.325
v 267.28677 285.62134 12.562917
v 267.51648 285.39142 12.650001
v 267.7462 285.1615 12.562917
v 267.91434 284.9932 12.325
v 268.56488 285.52066 12.0
v 268.50363 285.58255 11.675
v 268.3363 285.75168 11.437083
v 268.10773 285.98273 11.35
v 267.87912 286.21375 11.437083
v 267.7118 286.38287 11.675
v 267.65054 286.44476 12.0
v 267.7118 286.38287 12.325
v 267.87912 286.21375 12.562917
v 268.10773 285.98273 12.650001
v 268.3363 285.75168 12.562917
v 268.50363 285.58255 12.325
v 269.13275 286.07803 12.0
v 269.07547 286.14362 11.675
v 268.919 286.32285 11.437083
v 268.70526 286.56766 11.35
v 268.4915 286.81247 11.437083
v 268.33502 286.99167 11.675
v 268.27774 287.05728 12.0
v 268.33502 286.99167 12.325
v 268.4915 286.81247 12.562917
v 268.70526 286.56766 12.650001
v 268.919 286.32285 12.562917
v 269.07547 286.14362 12.325
v 269.63754 286.49057 12.0
v 269.60107 286.56964 11.675
v 269.50146 286.7857 11.437083
v 269.36542 287.08087 11.35
v 269.22934 287.376 11.437083
v 269.12973 287.59207 11.675
v 269.09326 287.67114 12.0
v 269.12973 287.59207 12.325
v 269.22934 287.376 12.562917
v 269.36542 287.08087 12.650001
v 269.50146 286.7857 12.562917
v 269.60107 286.56964 12.325
v 270.52948 286.69873 12.0
v 270.48325 286.77252 11.675
v 270.35693 286.97415 11.437083
v 270.1844 287.24957 11.35
v 270.01187 287.525 11.437083
v 269.88556 287.72662 11.675
v 269.83932 287.8004 12.0
v 269.88556 287.72662 12.325
v 270.01187 287.525 12.562917
v 270.1844 287.24957 12.650001
v 270.35693 286.97415 12.562917
v 270.48325 286.77252 12.325
v 271.18033 287.48212 12.0
v 271.1151 287.53983 11.675
v 270.93695 287.69748 11.437083
v 270.69354 287.91287 11.35
v 270.45016 288.12823 11.437083
v 270.27197 288.2859 11.675
v 270.20676 288.3436 12.0
v 270.27197 288.2859 12.325
v 270.45016 288.12823 12.562917
v 270.69354 287.91287 12.650001
v 270.93695 287.69748 12.562917
v 271.1151 287.53983 12.325
v 271.72037 288.01187 12.0
v 271.6627 288.07715 11.675
v 271.50516 288.25543 11.437083
v 271.28995 288.49896 11.35
v 271.07474 288.7425 11.437083
v 270.9172 288.92078 11.675
v 270.85953 288.98605 12.0
v 270.9172 288.92078 12.325
v 271.07474 288.7425 12.562917
v 271.28995 288.49896 12.650001
v 271.50516 288.25543 12.562917
v 271.6627 288.07715 12.325
v 272.3205 288.48816 12.0
v 272.2702 288.55923 11.675
v 272.13275 288.75342 11.437083
v 271.94498 289.0187 11.35
v 271.75723 289.28397 11.437083
v 271.61978 289.47818 11.675
v 271.56946 289.54926 12.0
v 271.61978 289.47818 12.325
v 271.75723 289.28397 12.562917
v 271.94498 289.0187 12.650001
v 272.13275 288.75342 12.562917
v 272.2702 288.55923 12.325
v 273.02542 288.93097 12.0
v 272.9755 289.00235 11.675
v 272.83917 289.19733 11.437083
v 272.65292 289.46368 11.35
v 272.4667 289.73 11.437083
v 272.33035 289.925 11.675
v 272.28046 289.99637 12.0
v 272.33035 289.925 12.325
v 272.4667 289.73 12.562917
v 272.65292 289.46368 12.650001
v 272.83917 289.19733 12.562917
v 272.9755 289.00235 12.325
v 273.64124 289.41434 12.0
v 273.59738 289.48956 11.675
v 273.47754 289.6951 11.437083
v 273.31387 289.9759 11.35
v 273.1502 290.25665 11.437083
v 273.03036 290.4622 11.675
v 272.9865 290.5374 12.0
v 273.03036 290.4622 12.325
v 273.1502 290.25665 12.562917
v 273.31387 289.9759 12.650001
v 273.47754 289.6951 12.562917
v 273.59738 289.48956 12.325
v 274.42896 289.74695 12.0
v 274.3829 289.82086 11.675
v 274.2571 290.0228 11.437083
v 274.08524 290.29865 11.35
v 273.9134 290.5745 11.437083
v 273.7876 290.77643 11.675
v 273.74155 290.85034 12.0
v 273.7876 290.77643 12.325
v 273.9134 290.5745 12.562917
v 274.08524 290.29865 12.650001
v 274.2571 290.0228 12.562917
v 274.3829 289.82086 12.325
v 275.0862 290.31522 12.0
v 275.03647 290.38672 11.675
v 274.9006 290.582 11.437083
v 274.71497 290.8488 11.35
v 274.52936 291.11557 11.437083
v 274.39346 291.31085 11.675
v 274.34375 291.38232 12.0
v 274.39346 291.31085 12.325
v 274.52936 291.11557 12.562917
v 274.71497 290.8488 12.650001
v 274.9006 290.582 12.562917
v 275.03647 290.38672 12.325
v 275.82092 290.71445 12.0
v 275.7796 290.7905 11.67697
v 275.66672 290.9983 11.440495
v 275.51248 291.2821 11.353939
v 275.35825 291.56595 11.440495
v 275.24536 291.77374 11.67697
v 275.20404 291.8498 12.0
v 275.24536 291.77374 12.32303
v 275.35825 291.56595 12.559505
v 275.51248 291.2821 12.646061
v 275.66672 290.9983 12.559505
v 275.7796 290.7905 12.32303
v 275.4497 291.24802 12.0
usemtl mat_26
s 1
f 51 51 52
f 52 51 53
f 51 51 53
f 53 51 54
f 51 51 54
f 54 51 55
f 51 51 55
f 55 51 56
f 51 51 56
f 56 51 57
f 51 51 57
f 57 51 58
f 51 51 58
f 58 51 59
f 51 51 59
f 59 51 60
f 51 51 60
f 60 51 61
f 51 51 61
f 61 51 62
f 51 51 62
f 62 51 63
f 51 51 63
f 63 51 52
f 52 53 64
f 64 53 65
f 53 54 65
f 65 54 66
f 54 55 66
f 66 55 67
f 55 56 67
f 67 56 68
f 56 57 68
f 68 57 69
f 57 58 69
f 69 58 70
f 58 59 70
f 70 59 71
f 59 60 71
f 71 60 72
f 60 61 72
f 72 61 73
f 61 62 73
f 73 62 74
f 62 63 74
f 74 63 75
f 63 52 75
f 75 52 64
f 64 65 76
f 76 65 77
f 65 66 77
f 77 66 78
f 66 67 78
f 78 67 79
f 67 68 79
f 79 68 80
f 68 69 80
f 80 69 81
f 69 70 81
f 81 70 82
f 70 71 82
f 82 71 83
f 71 72 83
f 83 72 84
f 72 73 84
f 84 73 85
f 73 74 85
f 85 74 86
f 74 75 86
f 86 75 87
f 75 64 87
f 87 64 76
f 76 77 88
f 88 77 89
f 77 78 89
f 89 78 90
f 78 79 90
f 90 79 91
f 79 80 91
f 91 80 92
f 80 81 92
f 92 81 93
f 81 82 93
f 93 82 94
f 82 83 94
f 94 83 95
f 83 84 95
f 95 84 96
f 84 85 96
f 96 85 97
f 85 86 97
f 97 86 98
f 86 87 98
f 98 87 99
f 87 76 99
f 99 76 88
f 88 89 100
f 100 89 101
f 89 90 101
f 101 90 102
f 90 91 102
f 102 91 103
f 91 92 103
f 103 92 104
f 92 93 104
f 104 93 105
f 93 94 105
f 105 94 106
f 94 95 106
f 106 95 107
f 95 96 107
f 107 96 108
f 96 97 108
f 108 97 109
f 97 98 109
f 109 98 110
f 98 99 110
f 110 99 111
f 99 88 111
f 111 88 100
f 100 101 112
f 112 101 113
f 101 102 113
f 113 102 114
f 102 103 114
f 114 103 115
f 103 104 115
f 115 104 116
f 104 105 116
f 116 105 117
f 105 106 117
f 117 106 118
f 106 107 118
f 118 107 119
f 107 108 119
f 119 108 120
f 108 109 120
f 120 109 121
f 109 110 121
f 121 110 122
f 110 111 122
f 122 111 123
f 111 100 123
f 123 100 112
f 112 113 124
f 124 113 125
f 113 114 125
f 125 114 126
f 114 115 126
f 126 115 127
f 115 116 127
f 127 116 128
f 116 117 128
f 128 117 129
f 117 118 129
f 129 118 130
f 118 119 130
f 130 119 131
f 119 120 131
f 131 120 132
f 120 121 132
f 132 121 133
f 121 122 133
f 133 122 134
f 122 123 134
f 134 123 135
f 123 112 135
f 135 112 124
f 124 125 136
f 136 125 137
f 125 126 137
f 137 126 138
f 126 127 138
f 138 127 139
f 127 128 139
f 139 128 140
f 128 129 140
f 140 129 141
f 129 130 141
f 141 130 142
f 130 131 142
f 142 131 143
f 131 132 143
f 143 132 144
f 132 133 144
f 144 133 145
f 133 134 145
f 145 134 146
f 134 135 146
f 146 135 147
f 135 124 147
f 147 124 136
f 136 137 148
f 148 137 149
f 137 138 149
f 149 138 150
f 138 139 150
f 150 139 151
f 139 140 151
f 151 140 152
f 140 141 152
f 152 141 153
f 141 142 153
f 153 142 154
f 142 143 154
f 154 143 155
f 143 144 155
f 155 144 156
f 144 145 156
f 156 145 157
f 145 146 157
f 157 146 158
f 146 147 158
f 158 147 159
f 147 136 159
f 159 136 148
f 148 149 160
f 160 149 161
f 149 150 161
f 161 150 162
f 150 151 162
f 162 151 163
f 151 152 163
f 163 152 164
f 152 153 164
f 164 153 165
f 153 154 165
f 165 154 166
f 154 155 166
f 166 155 167
f 155 156 167
f 167 156 168
f 156 157 168
f 168 157 169
f 157 158 169
f 169 158 170
f 158 159 170
f 170 159 171
f 159 148 171
f 171 148 160
f 160 161 172
f 172 161 173
f 161 162 173
f 173 162 174
f 162 163 174
f 174 163 175
f 163 164 175
f 175 164 176
f 164 165 176
f 176 165 177
f 165 166 177
f 177 166 178
f 166 167 178
f 178 167 179
f 167 168 179
f 179 168 180
f 168 169 180
f 180 169 181
f 169 170 181
f 181 170 182
f 170 171 182
f 182 171 183
f 171 160 183
f 183 160 172
f 172 173 184
f 184 173 185
f 173 174 185
f 185 174 186
f 174 175 186
f 186 175 187
f 175 176 187
f 187 176 188
f 176 177 188
f 188 177 189
f 177 178 189
f 189 178 190
f 178 179 190
f 190 179 191
f 179 180 191
f 191 180 192
f 180 181 192
f 192 181 193
f 181 182 193
f 193 182 194
f 182 183 194
f 194 183 195
f 183 172 195
f 195 172 184
f 184 185 196
f 196 185 197
f 185 186 197
f 197 186 198
f 186 187 198
f 198 187 199
f 187 188 199
f 199 188 200
f 188 189 200
f 200 189 201
f 189 190 201
f 201 190 202
f 190 191 202
f 202 191 203
f 191 192 203
f 203 192 204
f 192 193 204
f 204 193 205
f 193 194 205
f 205 194 206
f 194 195 206
f 206 195 207
f 195 184 207
f 207 184 196
f 196 197 208
f 208 197 209
f 197 198 209
f 209 198 210
f 198 199 210
f 210 199 211
f 199 200 211
f 211 200 212
f 200 201 212
f 212 201 213
f 201 202 213
f 213 202 214
f 202 203 214
f 214 203 215
f 203 204 215
f 215 204 216
f 204 205 216
f 216 205 217
f 205 206 217
f 217 206 218
f 206 207 218
f 218 207 219
f 207 196 219
f 219 196 208
f 208 209 220
f 220 209 221
f 209 210 221
f 221 210 222
f 210 211 222
f 222 211 223
f 211 212 223
f 223 212 224
f 212 213 224
f 224 213 225
f 213 214 225
f 225 214 226
f 214 215 226
f 226 215 227
f 215 216 227
f 227 216 228
f 216 217 228
f 228 217 229
f 217 218 229
f 229 218 230
f 218 219 230
f 230 219 231
f 219 208 231
f 231 208 220
f 220 221 232
f 232 221 233
f 221 222 233
f 233 222 234
f 222 223 234
f 234 223 235
f 223 224 235
f 235 224 236
f 224 225 236
f 236 225 237
f 225 226 237
f 237 226 238
f 226 227 238
f 238 227 239
f 227 228 239
f 239 228 240
f 228 229 240
f 240 229 241
f 229 230 241
f 241 230 242
f 230 231 242
f 242 231 243
f 231 220 243
f 243 220 232
f 232 233 244
f 244 233 245
f 233 234 245
f 245 234 246
f 234 235 246
f 246 235 247
f 235 236 247
f 247 236 248
f 236 237 248
f 248 237 249
f 237 238 249
f 249 238 250
f 238 239 250
f 250 239 251
f 239 240 251
f 251 240 252
f 240 241 252
f 252 241 253
f 241 242 253
f 253 242 254
f 242 243 254
f 254 243 255
f 243 232 255
f 255 232 244
f 244 245 256
f 256 245 257
f 245 246 257
f 257 246 258
f 246 247 258
f 258 247 259
f 247 248 259
f 259 248 260
f 248 249 260
f 260 249 261
f 249 250 261
f 261 250 262
f 250 251 262
f 262 251 263
f 251 252 263
f 263 252 264
f 252 253 264
f 264 253 265
f 253 254 265
f 265 254 266
f 254 255 266
f 266 255 267
f 255 244 267
f 267 244 256
f 256 257 268
f 268 257 269
f 257 258 269
f 269 258 270
f 258 259 270
f 270 259 271
f 259 260 271
f 271 260 272
f 260 261 272
f 272 261 273
f 261 262 273
f 273 262 274
f 262 263 274
f 274 263 275
f 263 264 275
f 275 264 276
f 264 265 276
f 276 265 277
f 265 266 277
f 277 266 278
f 266 267 278
f 278 267 279
f 267 256 279
f 279 256 268
f 268 269 280
f 280 269 280
f 269 270 280
f 280 270 280
f 270 271 280
f 280 271 280
f 271 272 280
f 280 272 280
f 272 273 280
f 280 273 280
f 273 274 280
f 280 274 280
f 274 275 280
f 280 275 280
f 275 276 280
f 280 276 280
f 276 277 280
f 280 277 280
f 277 278 280
f 280 278 280
f 278 279 280
f 280 279 280
f 279 268 280
f 280 268 280

g Path_(10)
v 273.65002 289.90002 12.0
v 273.17197 289.46072 12.158696
v 273.10022 289.6849 12.013363
v 273.17578 289.9667 11.915413
v 273.37845 290.23065 11.891091
v 273.65384 290.406 11.946915
v 273.92822 290.44577 12.067926
v 274.12808 290.3393 12.221701
v 274.19983 290.1151 12.367034
v 274.12424 289.8333 12.464984
v 273.9216 289.56937 12.4893055
v 273.64618 289.39404 12.433482
v 273.3718 289.35428 12.31247
v 273.92938 288.7776 11.5647335
v 273.74243 288.89584 11.397449
v 273.68222 289.13165 11.251382
v 273.76486 289.42188 11.165671
v 273.9682 289.68872 11.163283
v 274.2378 289.8607 11.244857
v 274.50137 289.8917 11.3885355
v 274.68832 289.77344 11.55582
v 274.74857 289.53763 11.701887
v 274.66592 289.2474 11.787598
v 274.46255 288.98056 11.789986
v 274.193 288.8086 11.708412
v 274.66492 288.2376 10.738512
v 274.48392 288.33676 10.48205
v 274.40335 288.57257 10.268646
v 274.4448 288.88187 10.155482
v 274.59714 289.18176 10.17288
v 274.81958 289.39188 10.316177
v 275.05252 289.45596 10.546979
v 275.23352 289.35678 10.803441
v 275.3141 289.12097 11.016845
v 275.27264 288.81168 11.130009
v 275.1203 288.5118 11.112611
v 274.89786 288.30167 10.969314
v 275.62585 287.9834 10.097972
v 275.49307 288.02145 9.8036
v 275.41666 288.2181 9.558478
v 275.4171 288.5207 9.428285
v 275.49432 288.8481 9.4479065
v 275.6276 289.1126 9.612084
v 275.78122 289.24335 9.876828
v 275.914 289.2053 10.171199
v 275.99042 289.00864 10.416322
v 275.98993 288.70605 10.5465145
v 275.91272 288.37866 10.526894
v 275.77945 288.11414 10.362716
v 276.42975 287.84384 9.843756
v 276.30585 288.00848 9.558619
v 276.2914 288.2855 9.342057
v 276.39032 288.6007 9.252098
v 276.5761 288.86963 9.312846
v 276.79895 289.02017 9.508023
v 276.99915 289.01205 9.785333
v 277.12308 288.8474 10.070469
v 277.13748 288.57037 10.28703
v 277.03857 288.2552 10.376989
v 276.85278 287.98627 10.316241
v 276.62994 287.83572 10.121064
v 276.8681 287.36472 9.144593
v 276.66125 287.5213 9.027994
v 276.58545 287.78964 8.937284
v 276.66104 288.09778 8.8967705
v 276.86777 288.3632 8.917307
v 277.15024 288.51474 8.993391
v 277.43274 288.5118 9.104637
v 277.63962 288.35522 9.221236
v 277.71542 288.0869 9.311946
v 277.63983 287.77875 9.35246
v 277.4331 287.51334 9.3319235
v 277.15063 287.3618 9.255838
v 277.6031 286.96475 8.392311
v 277.37317 287.06448 8.287656
v 277.2461 287.30273 8.2067795
v 277.2559 287.6157 8.171354
v 277.39996 287.9195 8.190871
v 277.63968 288.13272 8.260102
v 277.9108 288.19827 8.360496
v 278.14072 288.09857 8.465152
v 278.2678 287.86032 8.546028
v 278.258 287.54736 8.581453
v 278.11395 287.24356 8.561935
v 277.87424 287.0303 8.492705
v 278.25754 286.6936 7.5957704
v 278.01794 286.75583 7.3610353
v 277.86514 286.9659 7.1183524
v 277.84006 287.26758 6.9327474
v 277.9494 287.57996 6.853954
v 278.1639 287.81934 6.9030843
v 278.4261 287.92163 7.0669737
v 278.66568 287.8594 7.3017087
v 278.8185 287.6493 7.5443916
v 278.84357 287.34766 7.7299967
v 278.73422 287.03528 7.80879
v 278.5197 286.79587 7.75966
v 278.4035 287.27872 7.353256
usemtl mat_27
s 1
f 281 281 282
f 282 281 283
f 281 281 283
f 283 281 284
f 281 281 284
f 284 281 285
f 281 281 285
f 285 281 286
f 281 281 286
f 286 281 287
f 281 281 287
f 287 281 288
f 281 281 288
f 288 281 289
f 281 281 289
f 289 281 290
f 281 281 290
f 290 281 291
f 281 281 291
f 291 281 292
f 281 281 292
f 292 281 293
f 281 281 293
f 293 281 282
f 282 283 294
f 294 283 295
f 283 284 295
f 295 284 296
f 284 285 296
f 296 285 297
f 285 286 297
f 297 286 298
f 286 287 298
f 298 287 299
f 287 288 299
f 299 288 300
f 288 289 300
f 300 289 301
f 289 290 301
f 301 290 302
f 290 291 302
f 302 291 303
f 291 292 303
f 303 292 304
f 292 293 304
f 304 293 305
f 293 282 305
f 305 282 294
f 294 295 306
f 306 295 307
f 295 296 307
f 307 296 308
f 296 297 308
f 308 297 309
f 297 298 309
f 309 298 310
f 298 299 310
f 310 299 311
f 299 300 311
f 311 300 312
f 300 301 312
f 312 301 313
f 301 302 313
f 313 302 314
f 302 303 314
f 314 303 315
f 303 304 315
f 315 304 316
f 304 305 316
f 316 305 317
f 305 294 317
f 317 294 306
f 306 307 318
f 318 307 319
f 307 308 319
f 319 308 320
f 308 309 320
f 320 309 321
f 309 310 321
f 321 310 322
f 310 311 322
f 322 311 323
f 311 312 323
f 323 312 324
f 312 313 324
f 324 313 325
f 313 314 325
f 325 314 326
f 314 315 326
f 326 315 327
f 315 316 327
f 327 316 328
f 316 317 328
f 328 317 329
f 317 306 329
f 329 306 318
f 318 319 330
f 330 319 331
f 319 320 331
f 331 320 332
f 320 321 332
f 332 321 333
f 321 322 333
f 333 322 334
f 322 323 334
f 334 323 335
f 323 324 335
f 335 324 336
f 324 325 336
f 336 325 337
f 325 326 337
f 337 326 338
f 326 327 338
f 338 327 339
f 327 328 339
f 339 328 340
f 328 329 340
f 340 329 341
f 329 318 341
f 341 318 330
f 330 331 342
f 342 331 343
f 331 332 343
f 343 332 344
f 332 333 344
f 344 333 345
f 333 334 345
f 345 334 346
f 334 335 346
f 346 335 347
f 335 336 347
f 347 336 348
f 336 337 348
f 348 337 349
f 337 338 349
f 349 338 350
f 338 339 350
f 350 339 351
f 339 340 351
f 351 340 352
f 340 341 352
f 352 341 353
f 341 330 353
f 353 330 342
f 342 343 354
f 354 343 355
f 343 344 355
f 355 344 356
f 344 345 356
f 356 345 357
f 345 346 357
f 357 346 358
f 346 347 358
f 358 347 359
f 347 348 359
f 359 348 360
f 348 349 360
f 360 349 361
f 349 350 361
f 361 350 362
f 350 351 362
f 362 351 363
f 351 352 363
f 363 352 364
f 352 353 364
f 364 353 365
f 353 342 365
f 365 342 354
f 354 355 366
f 366 355 367
f 355 356 367
f 367 356 368
f 356 357 368
f 368 357 369
f 357 358 369
f 369 358 370
f 358 359 370
f 370 359 371
f 359 360 371
f 371 360 372
f 360 361 372
f 372 361 373
f 361 362 373
f 373 362 374
f 362 363 374
f 374 363 375
f 363 364 375
f 375 364 376
f 364 365 376
f 376 365 377
f 365 354 377
f 377 354 366
f 366 367 378
f 378 367 378
f 367 368 378
f 378 368 378
f 368 369 378
f 378 369 378
f 369 370 378
f 378 370 378
f 370 371 378
f 378 371 378
f 371 372 378
f 378 372 378
f 372 373 378
f 378 373 378
f 373 374 378
f 378 374 378
f 374 375 378
f 378 375 378
f 375 376 378
f 378 376 378
f 376 377 378
f 378 377 378
f 377 366 378
f 378 366 378

g Path_(11)
v 275.27502 291.2 12.0
v 274.8154 290.7404 12.0
v 274.7262 290.95273 11.711601
v 274.78406 291.23135 11.414243
v 274.97348 291.50156 11.187601
v 275.24368 291.69098 11.092405
v 275.52228 291.74884 11.154163
v 275.73465 291.65964 11.356326
v 275.82382 291.4473 11.644725
v 275.76596 291.1687 11.942083
v 275.57654 290.89847 12.168725
v 275.30634 290.70908 12.263921
v 275.02774 290.6512 12.202163
v 275.371 290.1848 11.31896
v 275.29074 290.38715 11.020245
v 275.35498 290.6586 10.716938
v 275.54648 290.92642 10.490312
v 275.81393 291.11887 10.401091
v 276.0857 291.18436 10.473181
v 276.28894 291.10535 10.687266
v 276.36917 290.90298 10.985983
v 276.30496 290.63153 11.289289
v 276.11346 290.3637 11.515915
v 275.84598 290.17126 11.605136
v 275.57422 290.10577 11.533046
v 276.00687 289.55923 11.293127
v 275.93848 289.6808 11.021435
v 276.00275 289.899 10.739013
v 276.18243 290.15536 10.521536
v 276.4294 290.38126 10.427277
v 276.6775 290.51608 10.481492
v 276.86023 290.52374 10.669655
v 276.92862 290.4022 10.941347
v 276.86435 290.184 11.223769
v 276.68466 289.92758 11.441246
v 276.43768 289.70172 11.535505
v 276.18958 289.5669 11.48129
v 276.97202 288.84845 11.161709
v 276.76526 288.82138 11.02729
v 276.66217 288.9291 10.820574
v 276.69037 289.1428 10.596948
v 276.8423 289.40518 10.416333
v 277.07724 289.64594 10.327125
v 277.33228 289.8006 10.353227
v 277.53906 289.82767 10.487644
v 277.64215 289.71994 10.694362
v 277.61395 289.50623 10.917987
v 277.462 289.24387 11.098602
v 277.22705 289.00308 11.18781
v 277.96716 288.48135 10.3550205
v 277.73087 288.2768 10.231256
v 277.497 288.2091 9.998203
v 277.3283 288.29642 9.718309
v 277.26993 288.51532 9.466572
v 277.33755 288.8072 9.310443
v 277.51303 289.09378 9.291758
v 277.74936 289.29834 9.415523
v 277.98322 289.36603 9.648575
v 278.15192 289.27875 9.928469
v 278.21027 289.0598 10.180206
v 278.14267 288.76797 10.336335
v 278.79663 288.0838 9.869792
v 278.5997 287.8593 9.733988
v 278.40585 287.7717 9.5205555
v 278.26703 287.84448 9.286684
v 278.22046 288.05817 9.095041
v 278.27856 288.35544 8.996975
v 278.42584 288.6567 9.018764
v 278.62277 288.88123 9.154569
v 278.81662 288.9688 9.368001
v 278.9554 288.89603 9.6018715
v 279.002 288.68237 9.793515
v 278.94388 288.38507 9.891582
v 278.56934 288.39032 9.343597
usemtl mat_28
s 1
f 379 379 380
f 380 379 381
f 379 379 381
f 381 379 382
f 379 379 382
f 382 379 383
f 379 379 383
f 383 379 384
f 379 379 384
f 384 379 385
f 379 379 385
f 385 379 386
f 379 379 386
f 386 379 387
f 379 379 387
f 387 379 388
f 379 379 388
f 388 379 389
f 379 379 389
f 389 379 390
f 379 379 390
f 390 379 391
f 379 379 391
f 391 379 380
f 380 381 392
f 392 381 393
f 381 382 393
f 393 382 394
f 382 383 394
f 394 383 395
f 383 384 395
f 395 384 396
f 384 385 396
f 396 385 397
f 385 386 397
f 397 386 398
f 386 387 398
f 398 387 399
f 387 388 399
f 399 388 400
f 388 389 400
f 400 389 401
f 389 390 401
f 401 390 402
f 390 391 402
f 402 391 403
f 391 380 403
f 403 380 392
f 392 393 404
f 404 393 405
f 393 394 405
f 405 394 406
f 394 395 406
f 406 395 407
f 395 396 407
f 407 396 408
f 396 397 408
f 408 397 409
f 397 398 409
f 409 398 410
f 398 399 410
f 410 399 411
f 399 400 411
f 411 400 412
f 400 401 412
f 412 401 413
f 401 402 413
f 413 402 414
f 402 403 414
f 414 403 415
f 403 392 415
f 415 392 404
f 404 405 416
f 416 405 417
f 405 406 417
f 417 406 418
f 406 407 418
f 418 407 419
f 407 408 419
f 419 408 420
f 408 409 420
f 420 409 421
f 409 410 421
f 421 410 422
f 410 411 422
f 422 411 423
f 411 412 423
f 423 412 424
f 412 413 424
f 424 413 425
f 413 414 425
f 425 414 426
f 414 415 426
f 426 415 427
f 415 404 427
f 427 404 416
f 416 417 428
f 428 417 429
f 417 418 429
f 429 418 430
f 418 419 430
f 430 419 431
f 419 420 431
f 431 420 432
f 420 421 432
f 432 421 433
f 421 422 433
f 433 422 434
f 422 423 434
f 434 423 435
f 423 424 435
f 435 424 436
f 424 425 436
f 436 425 437
f 425 426 437
f 437 426 438
f 426 427 438
f 438 427 439
f 427 416 439
f 439 416 428
f 428 429 440
f 440 429 441
f 429 430 441
f 441 430 442
f 430 431 442
f 442 431 443
f 431 432 443
f 443 432 444
f 432 433 444
f 444 433 445
f 433 434 445
f 445 434 446
f 434 435 446
f 446 435 447
f 435 436 447
f 447 436 448
f 436 437 448
f 448 437 449
f 437 438 449
f 449 438 450
f 438 439 450
f 450 439 451
f 439 428 451
f 451 428 440
f 440 441 452
f 452 441 452
f 441 442 452
f 452 442 452
f 442 443 452
f 452 443 452
f 443 444 452
f 452 444 452
f 444 445 452
f 452 445 452
f 445 446 452
f 452 446 452
f 446 447 452
f 452 447 452
f 447 448 452
f 452 448 452
f 448 449 452
f 452 449 452
f 449 450 452
f 452 450 452
f 450 451 452
f 452 451 452
f 451 440 452
f 452 440 452

g Path_(9)
v 272.02502 288.92502 12.0
v 271.56445 288.47498 12.020008
v 271.63855 288.58572 11.703779
v 271.8162 288.78738 11.481468
v 272.04977 289.02594 11.4126425
v 272.27673 289.23743 11.515743
v 272.43625 289.36523 11.763145
v 272.48557 289.37506 12.088557
v 272.4115 289.2643 12.404785
v 272.23386 289.06265 12.627097
v 272.00024 288.8241 12.695923
v 271.7733 288.61258 12.592822
v 271.61377 288.4848 12.34542
v 272.14087 287.898 12.16742
v 272.16476 288.05554 11.894167
v 272.30557 288.2917 11.677131
v 272.52557 288.54318 11.574467
v 272.7658 288.7426 11.613684
v 272.9619 288.83655 11.784274
v 273.06134 288.79984 12.040527
v 273.0374 288.6423 12.313782
v 272.8966 288.40616 12.530818
v 272.6766 288.1547 12.633482
v 272.4364 287.95526 12.594264
v 272.2403 287.8613 12.423674
v 272.92807 287.3013 11.814649
v 272.76437 287.35147 11.592421
v 272.7007 287.5428 11.390451
v 272.75415 287.8239 11.262858
v 272.9104 288.1196 11.243831
v 273.12756 288.35056 11.338466
v 273.34747 288.45493 11.521407
v 273.5112 288.40475 11.743635
v 273.57486 288.21347 11.945604
v 273.5214 287.9323 12.073196
v 273.36514 287.63663 12.092225
v 273.14798 287.40567 11.99759
v 273.6282 286.996 11.028768
v 273.5248 287.15924 10.749827
v 273.49457 287.4448 10.569719
v 273.54556 287.77618 10.536705
v 273.66412 288.06458 10.659629
v 273.81848 288.23273 10.905555
v 273.9673 288.23557 11.208586
v 274.07068 288.07233 11.487527
v 274.10092 287.78674 11.667634
v 274.04993 287.45538 11.700649
v 273.93137 287.167 11.577725
v 273.777 286.99884 11.3317995
v 274.4944 286.9536 10.82443
v 274.42676 287.03412 10.523899
v 274.39496 287.26614 10.296298
v 274.40753 287.58755 10.202612
v 274.46106 287.91217 10.267945
v 274.54123 288.15305 10.474792
v 274.62656 288.24564 10.767726
v 274.69418 288.16513 11.068257
v 274.72598 287.93307 11.295858
v 274.71344 287.6117 11.389544
v 274.6599 287.28708 11.32421
v 274.5797 287.0462 11.117365
v 275.15668 286.8455 10.898006
v 275.08942 286.86972 10.577655
v 275.0942 287.04666 10.299951
v 275.1697 287.32892 10.139303
v 275.29575 287.64087 10.138758
v 275.4385 287.89896 10.298461
v 275.55972 288.03397 10.575621
v 275.62698 288.00977 10.895971
v 275.6222 287.83282 11.1736765
v 275.54666 287.55054 11.334324
v 275.42065 287.2386 11.334869
v 275.2779 286.98053 11.175166
v 275.77496 286.48282 10.792815
v 275.6658 286.4591 10.465242
v 275.64774 286.58374 10.12537
v 275.7256 286.8233 9.864267
v 275.87857 287.11365 9.751897
v 276.0656 287.37692 9.818367
v 276.23666 287.54263 10.045868
v 276.34583 287.56635 10.373441
v 276.3639 287.4417 10.713313
v 276.286 287.20212 10.974416
v 276.13306 286.9118 11.086786
v 275.946 286.6485 11.020316
v 276.47928 286.09412 10.646905
v 276.39224 286.05765 10.316569
v 276.39038 286.1729 9.980314
v 276.47418 286.40906 9.72824
v 276.62122 286.70282 9.62789
v 276.79205 286.97546 9.706151
v 276.94095 287.15393 9.942054
v 277.028 287.19043 10.272389
v 277.02988 287.07513 10.6086445
v 276.94604 286.839 10.860719
v 276.79904 286.54523 10.961069
v 276.62817 286.27258 10.882808
v 276.7101 286.62402 10.349556
usemtl mat_29
s 1
f 453 453 454
f 454 453 455
f 453 453 455
f 455 453 456
f 453 453 456
f 456 453 457
f 453 453 457
f 457 453 458
f 453 453 458
f 458 453 459
f 453 453 459
f 459 453 460
f 453 453 460
f 460 453 461
f 453 453 461
f 461 453 462
f 453 453 462
f 462 453 463
f 453 453 463
f 463 453 464
f 453 453 464
f 464 453 465
f 453 453 465
f 465 453 454
f 454 455 466
f 466 455 467
f 455 456 467
f 467 456 468
f 456 457 468
f 468 457 469
f 457 458 469
f 469 458 470
f 458 459 470
f 470 459 471
f 459 460 471
f 471 460 472
f 460 461 472
f 472 461 473
f 461 462 473
f 473 462 474
f 462 463 474
f 474 463 475
f 463 464 475
f 475 464 476
f 464 465 476
f 476 465 477
f 465 454 477
f 477 454 466
f 466 467 478
f 478 467 479
f 467 468 479
f 479 468 480
f 468 469 480
f 480 469 481
f 469 470 481
f 481 470 482
f 470 471 482
f 482 471 483
f 471 472 483
f 483 472 484
f 472 473 484
f 484 473 485
f 473 474 485
f 485 474 486
f 474 475 486
f 486 475 487
f 475 476 487
f 487 476 488
f 476 477 488
f 488 477 489
f 477 466 489
f 489 466 478
f 478 479 490
f 490 479 491
f 479 480 491
f 491 480 492
f 480 481 492
f 492 481 493
f 481 482 493
f 493 482 494
f 482 483 494
f 494 483 495
f 483 484 495
f 495 484 496
f 484 485 496
f 496 485 497
f 485 486 497
f 497 486 498
f 486 487 498
f 498 487 499
f 487 488 499
f 499 488 500
f 488 489 500
f 500 489 501
f 489 478 501
f 501 478 490
f 490 491 502
f 502 491 503
f 491 492 503
f 503 492 504
f 492 493 504
f 504 493 505
f 493 494 505
f 505 494 506
f 494 495 506
f 506 495 507
f 495 496 507
f 507 496 508
f 496 497 508
f 508 497 509
f 497 498 509
f 509 498 510
f 498 499 510
f 510 499 511
f 499 500 511
f 511 500 512
f 500 501 512
f 512 501 513
f 501 490 513
f 513 490 502
f 502 503 514
f 514 503 515
f 503 504 515
f 515 504 516
f 504 505 516
f 516 505 517
f 505 506 517
f 517 506 518
f 506 507 518
f 518 507 519
f 507 508 519
f 519 508 520
f 508 509 520
f 520 509 521
f 509 510 521
f 521 510 522
f 510 511 522
f 522 511 523
f 511 512 523
f 523 512 524
f 512 513 524
f 524 513 525
f 513 502 525
f 525 502 514
f 514 515 526
f 526 515 527
f 515 516 527
f 527 516 528
f 516 517 528
f 528 517 529
f 517 518 529
f 529 518 530
f 518 519 530
f 530 519 531
f 519 520 531
f 531 520 532
f 520 521 532
f 532 521 533
f 521 522 533
f 533 522 534
f 522 523 534
f 534 523 535
f 523 524 535
f 535 524 536
f 524 525 536
f 536 525 537
f 525 514 537
f 537 514 526
f 526 527 538
f 538 527 539
f 527 528 539
f 539 528 540
f 528 529 540
f 540 529 541
f 529 530 541
f 541 530 542
f 530 531 542
f 542 531 543
f 531 532 543
f 543 532 544
f 532 533 544
f 544 533 545
f 533 534 545
f 545 534 546
f 534 535 546
f 546 535 547
f 535 536 547
f 547 536 548
f 536 537 548
f 548 537 549
f 537 526 549
f 549 526 538
f 538 539 550
f 550 539 550
f 539 540 550
f 550 540 550
f 540 541 550
f 550 541 550
f 541 542 550
f 550 542 550
f 542 543 550
f 550 543 550
f 543 544 550
f 550 544 550
f 544 545 550
f 550 545 550
f 545 546 550
f 550 546 550
f 546 547 550
f 550 547 550
f 547 548 550
f 550 548 550
f 548 549 550
f 550 549 550
f 549 538 550
f 550 538 550

g Path_(0)
v 262.275 281.125 13.6
v 261.81537 281.5846 13.6
v 261.87695 281.52304 13.275001
v 262.04517 281.3548 13.037084
v 262.275 281.125 12.95
v 262.5048 280.89517 13.037084
v 262.67303 280.72696 13.275001
v 262.73462 280.66537 13.6
v 262.67303 280.72696 13.925
v 262.5048 280.89517 14.162917
v 262.275 281.125 14.25
v 262.04517 281.3548 14.162917
v 261.87695 281.52304 13.925
v 261.22998 280.99924 13.6
v 261.29156 280.93765 13.275001
v 261.4598 280.7694 13.037084
v 261.6896 280.5396 12.95
v 261.91943 280.3098 13.037084
v 262.08765 280.14157 13.275001
v 262.14923 280.08 13.6
v 262.08765 280.14157 13.925
v 261.91943 280.3098 14.162917
v 261.6896 280.5396 14.25
v 261.4598 280.7694 14.162917
v 261.29156 280.93765 13.925
v 260.64462 280.41385 13.6
v 260.7062 280.3523 13.275001
v 260.87442 280.18405 13.037084
v 261.10425 279.95422 12.95
v 261.33405 279.72443 13.037084
v 261.5023 279.55618 13.275001
v 261.56384 279.49463 13.6
v 261.5023 279.55618 13.925
v 261.33405 279.72443 14.162917
v 261.10425 279.95422 14.25
v 260.87442 280.18405 14.162917
v 260.7062 280.3523 13.925
v 260.05084 279.81992 13.6
v 260.11356 279.7595 13.275001
v 260.28485 279.5944 13.037084
v 260.51886 279.36887 12.95
v 260.75287 279.14334 13.037084
v 260.9242 278.97824 13.275001
v 260.98688 278.91782 13.6
v 260.9242 278.97824 13.925
v 260.75287 279.14334 14.162917
v 260.51886 279.36887 14.25
v 260.28485 279.5944 14.162917
v 260.11356 279.7595 13.925
v 259.43292 279.14883 13.6
v 259.50293 279.09705 13.275001
v 259.6942 278.95557 13.037084
v 259.95547 278.76227 12.95
v 260.21677 278.569 13.037084
v 260.40805 278.42752 13.275001
v 260.47806 278.37573 13.6
v 260.40805 278.42752 13.925
v 260.21677 278.569 14.162917
v 259.95547 278.76227 14.25
v 259.6942 278.95557 14.162917
v 259.50293 279.09705 13.925
v 258.9556 278.32983 13.6
v 259.03394 278.2918 13.275001
v 259.24796 278.18793 13.037084
v 259.54034 278.04605 12.95
v 259.83273 277.90414 13.037084
v 260.04678 277.80026 13.275001
v 260.12512 277.76224 13.6
v 260.04678 277.80026 13.925
v 259.83273 277.90414 14.162917
v 259.54034 278.04605 14.25
v 259.24796 278.18793 14.162917
v 259.03394 278.2918 13.925
v 258.65482 277.57068 13.6
v 258.73248 277.5313 13.275001
v 258.94467 277.4237 13.037084
v 259.23456 277.27676 12.95
v 259.5244 277.1298 13.037084
v 259.73663 277.0222 13.275001
v 259.8143 276.98282 13.6
v 259.73663 277.0222 13.925
v 259.5244 277.1298 14.162917
v 259.23456 277.27676 14.25
v 258.94467 277.4237 14.162917
v 258.73248 277.5313 13.925
v 258.2701 276.95914 13.6
v 258.3404 276.90775 13.275001
v 258.5324 276.76727 13.037084
v 258.79474 276.5754 12.95
v 259.05704 276.38354 13.037084
v 259.24908 276.24307 13.275001
v 259.31937 276.19165 13.6
v 259.24908 276.24307 13.925
v 259.05704 276.38354 14.162917
v 258.79474 276.5754 14.25
v 258.5324 276.76727 14.162917
v 258.3404 276.90775 13.925
v 257.69348 276.26047 13.55825
v 257.78754 276.20786 13.239514
v 258.0081 276.08447 13.017371
v 258.29602 275.9234 12.951343
v 258.5742 275.7678 13.059121
v 258.76807 275.65933 13.311828
v 258.82568 275.6271 13.64175
v 258.73163 275.67972 13.960485
v 258.51108 275.8031 14.18263
v 258.22314 275.96417 14.248658
v 257.94498 276.11978 14.14088
v 257.7511 276.22824 13.888172
v 257.42145 275.35037 13.379644
v 257.60266 275.28574 13.105266
v 257.89072 275.18665 12.964651
v 258.20847 275.07968 12.99548
v 258.4707 274.9935 13.189489
v 258.6072 274.95117 13.494697
v 258.5814 274.96408 13.82932
v 258.40018 275.02872 14.1037
v 258.1121 275.1278 14.244313
v 257.79437 275.23477 14.213486
v 257.5321 275.32095 14.019476
v 257.39563 275.36328 13.714269
v 257.17145 274.52042 13.323233
v 257.3805 274.42636 13.073758
v 257.68314 274.31863 12.9768715
v 257.9983 274.22617 13.058533
v 258.24152 274.17368 13.296861
v 258.34766 274.17523 13.627996
v 258.28824 274.23044 13.963211
v 258.0792 274.32452 14.212685
v 257.77655 274.43222 14.309572
v 257.46136 274.52472 14.227911
v 257.21814 274.5772 13.989582
v 257.11203 274.57562 13.658447
v 257.00388 273.8227 13.411358
v 257.1748 273.62473 13.206358
v 257.43353 273.4186 13.149752
v 257.7108 273.2596 13.256706
v 257.93225 273.1903 13.498564
v 258.03857 273.2293 13.810517
v 258.0013 273.36612 14.10898
v 257.8304 273.56412 14.313979
v 257.57166 273.77023 14.370585
v 257.2944 273.92923 14.263631
v 257.07294 273.9985 14.021774
v 256.9666 273.95953 13.709821
v 256.43445 273.5719 13.810204
v 256.54852 273.393 13.549443
v 256.74673 273.15033 13.426456
v 256.97595 272.9089 13.474197
v 257.1748 272.73343 13.679874
v 257.28995 272.6709 13.988375
v 257.2906 272.7381 14.317038
v 257.17654 272.91702 14.577798
v 256.97833 273.1597 14.700785
v 256.7491 273.40112 14.653044
v 256.55026 273.5766 14.447367
v 256.4351 273.6391 14.138866
v 255.81116 272.887 13.841471
v 255.94942 272.8053 13.545151
v 256.18954 272.64856 13.368677
v 256.4672 272.4587 13.359336
v 256.70795 272.28665 13.519629
v 256.84735 272.1785 13.806606
v 256.848 272.1632 14.1433735
v 256.70972 272.2449 14.4396925
v 256.4696 272.40167 14.616167
v 256.19196 272.5915 14.625508
v 255.95119 272.76355 14.465216
v 255.8118 272.8717 14.178238
v 255.34402 272.07178 13.971541
v 255.43575 272.02792 13.650826
v 255.6607 271.92258 13.423905
v 255.95865 271.784 13.351583
v 256.24973 271.64926 13.453236
v 256.45593 271.5545 13.701628
v 256.52203 271.52512 14.030202
v 256.4303 271.56897 14.350917
v 256.20532 271.67432 14.577838
v 255.9074 271.81293 14.650161
v 255.61633 271.94763 14.548508
v 255.41013 272.0424 14.300116
v 255.09727 271.33835 13.806278
v 255.25285 271.24817 13.521907
v 255.51051 271.0986 13.3655405
v 255.80121 270.92972 13.379078
v 256.04706 270.7868 13.558891
v 256.1822 270.70813 13.8568
v 256.17038 270.71475 14.19298
v 256.01483 270.80493 14.477351
v 255.75716 270.9545 14.633718
v 255.46646 271.12338 14.62018
v 255.22061 271.2663 14.440367
v 255.08548 271.345 14.142458
v 254.62274 270.77823 13.832454
v 254.7462 270.6633 13.5421715
v 254.96756 270.4736 13.37502
v 255.22751 270.25995 13.375787
v 255.45638 270.07962 13.544267
v 255.59285 269.98093 13.835315
v 255.60036 269.9903 14.170945
v 255.4769 270.10522 14.461227
v 255.25554 270.29492 14.628379
v 254.99559 270.50858 14.627612
v 254.76672 270.6889 14.459132
v 254.63025 270.7876 14.168084
v 254.0623 270.04807 13.818242
v 254.21321 269.90393 13.557611
v 254.46344 269.7183 13.433018
v 254.74596 269.5409 13.477844
v 254.98503 269.41928 13.680081
v 255.11664 269.38605 13.9855385
v 255.10548 269.45007 14.312369
v 254.95457 269.5942 14.573
v 254.70435 269.77985 14.697594
v 254.42184 269.95724 14.652767
v 254.18275 270.07886 14.450531
v 254.05115 270.1121 14.145073
v 253.6145 269.20563 14.076148
v 253.74138 269.08737 13.794046
v 253.99704 268.95248 13.626371
v 254.31296 268.83716 13.618051
v 254.60449 268.77222 13.771315
v 254.79352 268.77515 14.045095
v 254.8294 268.8451 14.3660345
v 254.70251 268.96335 14.648137
v 254.44687 269.0982 14.815812
v 254.13095 269.21356 14.824133
v 253.83942 269.27847 14.670869
v 253.65038 269.27557 14.397087
v 253.47894 268.55707 14.402275
v 253.54568 268.4499 14.082854
v 253.74649 268.28732 13.864573
v 254.02759 268.1129 13.80592
v 254.31364 267.9734 13.922612
v 254.52802 267.90613 14.18338
v 254.61325 267.92917 14.518353
v 254.54651 268.03635 14.837775
v 254.34569 268.1989 15.056056
v 254.06459 268.37335 15.114709
v 253.77855 268.51288 14.998017
v 253.56418 268.5801 14.737248
v 252.94247 268.06662 14.633993
v 252.92094 267.987 14.302949
v 253.04117 267.8241 14.030671
v 253.27094 267.62155 13.890117
v 253.54866 267.43362 13.918947
v 253.79996 267.3107 14.109438
v 253.95746 267.28568 14.410546
v 253.97899 267.3653 14.741591
v 253.85878 267.5282 15.013869
v 253.62901 267.73074 15.154423
v 253.35127 267.91867 15.125592
v 253.09999 268.0416 14.9351015
v 252.52531 267.1199 14.561748
v 252.65736 267.02985 14.288928
v 252.91917 266.92133 14.139338
v 253.24055 266.8234 14.153059
v 253.53543 266.7623 14.326415
v 253.72476 266.75443 14.612956
v 253.75783 266.80188 14.935903
v 253.62576 266.89194 15.208722
v 253.36397 267.00046 15.358312
v 253.04257 267.0984 15.344591
v 252.74771 267.1595 15.171234
v 252.55838 267.16736 14.884694
v 252.41307 266.3555 14.606664
v 252.58125 266.2975 14.321301
v 252.86124 266.19876 14.162729
v 253.17798 266.08585 14.173436
v 253.44662 265.98895 14.350553
v 253.59517 265.93405 14.646621
v 253.58383 265.93585 14.982309
v 253.41565 265.99387 15.267672
v 253.13567 266.09256 15.426244
v 252.81892 266.2055 15.415537
v 252.55028 266.3024 15.2384205
v 252.40172 266.3573 14.942352
v 252.0754 265.61267 14.458257
v 252.30588 265.52768 14.228556
v 252.61353 265.41476 14.152432
v 252.91586 265.3042 14.250284
v 253.13193 265.2256 14.495892
v 253.20378 265.19998 14.823444
v 253.1122 265.23428 15.145176
v 252.8817 265.3193 15.374877
v 252.57407 265.43222 15.451
v 252.27171 265.5428 15.353148
v 252.05566 265.6214 15.107541
v 251.98381 265.64697 14.779988
v 251.90497 264.8091 14.481438
v 252.12529 264.72733 14.24066
v 252.42886 264.61432 14.149647
v 252.73433 264.5004 14.232786
v 252.95985 264.41605 14.467802
v 253.045 264.38388 14.79172
v 252.96695 264.41254 15.117748
v 252.74663 264.49432 15.358527
v 252.44305 264.60733 15.44954
v 252.13759 264.72128 15.3664
v 251.91206 264.80563 15.131385
v 251.82692 264.83777 14.8074665
v 251.52342 264.14902 14.473127
v 251.73593 264.04016 14.236061
v 252.02548 263.8919 14.150137
v 252.3145 263.74396 14.2383795
v 252.52554 263.63596 14.477142
v 252.60205 263.59683 14.802451
v 252.52353 263.63712 15.127138
v 252.31104 263.74597 15.364204
v 252.02147 263.89423 15.450129
v 251.73245 264.04218 15.361886
v 251.52141 264.15018 15.123123
v 251.4449 264.18927 14.797814
v 251.20157 263.43304 14.47618
v 251.40405 263.30914 14.237731
v 251.68109 263.1396 14.1499195
v 251.95845 262.96982 14.236275
v 252.16182 262.84534 14.473658
v 252.23671 262.79947 14.798462
v 252.16304 262.84454 15.123656
v 251.96056 262.96844 15.362105
v 251.68352 263.138 15.449917
v 251.40616 263.30774 15.363562
v 251.20279 263.43225 15.126179
v 251.1279 263.47812 14.801374
v 250.70308 262.81253 14.475242
v 250.89853 262.67706 14.237226
v 251.1656 262.4919 14.150004
v 251.43275 262.30676 14.236951
v 251.62837 262.17117 14.474767
v 251.70007 262.12152 14.79973
v 251.62862 262.17105 15.124767
v 251.43317 262.30655 15.362783
v 251.16609 262.49167 15.450005
v 250.89896 262.67682 15.363058
v 250.70332 262.8124 15.125242
v 250.63162 262.8621 14.800279
v 250.20511 262.06265 14.563864
v 250.38147 261.97006 14.292705
v 250.65424 261.8268 14.157475
v 250.95033 261.67133 14.194409
v 251.1904 261.54526 14.393612
v 251.31013 261.4824 14.701705
v 251.27744 261.49957 15.036137
v 251.10106 261.5922 15.307295
v 250.8283 261.7354 15.442525
v 250.5322 261.8909 15.40559
v 250.29213 262.01697 15.206388
v 250.17241 262.07983 14.898294
v 249.8825 261.25162 14.477132
v 250.10374 261.16068 14.238807
v 250.40363 261.03418 14.151769
v 250.70181 260.9061 14.239339
v 250.91838 260.8107 14.478053
v 250.99532 260.77356 14.803949
v 250.91202 260.80466 15.129703
v 250.69077 260.8956 15.368028
v 250.39088 261.0221 15.455067
v 250.09271 261.15018 15.3674965
v 249.87613 261.24557 15.128781
v 249.7992 261.2827 14.802885
v 249.63928 260.6045 14.530193
v 249.86977 260.53268 14.275271
v 250.16011 260.38742 14.166456
v 250.43256 260.20755 14.232904
v 250.61407 260.04132 14.45681
v 250.65604 259.93326 14.778179
v 250.5472 259.91232 15.110901
v 250.31671 259.98413 15.365823
v 250.02635 260.1294 15.474638
v 249.75392 260.30927 15.40819
v 249.5724 260.4755 15.184284
v 249.53044 260.58356 14.862915
v 249.16014 260.1315 14.3335
v 249.36273 260.14636 14.055883
v 249.63202 260.03513 13.874783
v 249.89586 259.82764 13.838723
v 250.08356 259.57947 13.957368
v 250.14482 259.35712 14.198926
v 250.06323 259.22018 14.498672
v 249.86064 259.20535 14.776288
v 249.59135 259.3166 14.957389
v 249.3275 259.52408 14.993448
v 249.1398 259.77225 14.874804
v 249.07855 259.99457 14.633245
v 248.69292 259.5347 13.751868
v 248.89746 259.46417 13.4835415
v 249.1696 259.30823 13.347212
v 249.43642 259.10864 13.379409
v 249.6264 258.9189 13.571505
v 249.68866 258.78983 13.872028
v 249.6065 258.75604 14.200454
v 249.40196 258.82654 14.4687805
v 249.12982 258.98248 14.60511
v 248.863 259.18207 14.572913
v 248.67302 259.37183 14.380817
v 248.61076 259.5009 14.080294
v 248.20052 258.4658 13.746916
v 248.39496 258.2409 13.627555
v 248.68222 258.0668 13.660515
v 248.98535 257.9901 13.836963
v 249.2231 258.03143 14.10962
v 249.33177 258.17963 14.405428
v 249.28226 258.39505 14.645126
v 249.08781 258.61996 14.764487
v 248.80055 258.79407 14.731528
v 248.49742 258.87076 14.55508
v 248.25967 258.82944 14.282423
v 248.151 258.6812 13.986614
v 247.94002 258.17432 14.5449
v 248.03004 257.8861 14.415868
v 248.25856 257.64514 14.381288
v 248.56435 257.516 14.450426
v 248.86548 257.5332 14.604757
v 249.08125 257.69223 14.802928
v 249.15384 257.95044 14.991838
v 249.06383 258.23862 15.120871
v 248.8353 258.47958 15.155451
v 248.52951 258.60876 15.086312
v 248.2284 258.59155 14.931982
v 248.01262 258.43253 14.733811
v 247.59872 257.74664 15.055961
v 247.7034 257.46698 14.906907
v 247.92993 257.2207 14.87773
v 248.21762 257.0738 14.976248
v 248.4894 257.0656 15.176063
v 248.67241 257.19836 15.423634
v 248.71765 257.43646 15.652624
v 248.61298 257.71613 15.801678
v 248.38644 257.9624 15.830854
v 248.09874 258.1093 15.732337
v 247.82698 258.1175 15.532522
v 247.64395 257.98474 15.284951
v 247.18272 257.4087 15.6476145
v 247.24864 257.1418 15.454116
v 247.44038 256.8753 15.381214
v 247.70659 256.68057 15.448444
v 247.97592 256.60983 15.637791
v 248.17622 256.682 15.8985195
v 248.2538 256.87775 16.160767
v 248.1879 257.14462 16.354265
v 247.99614 257.41113 16.427168
v 247.72993 257.60583 16.359938
v 247.4606 257.6766 16.170591
v 247.2603 257.60443 15.9098625
v 246.74936 256.99057 16.062384
v 246.85535 256.7758 15.826073
v 247.05983 256.52673 15.729264
v 247.308 256.31015 15.797898
v 247.53337 256.18405 16.013586
v 247.67554 256.18225 16.318531
v 247.69643 256.30524 16.631025
v 247.59042 256.52002 16.867336
v 247.38596 256.76904 16.964146
v 247.13779 256.98563 16.89551
v 246.91241 257.11172 16.679825
v 246.77025 257.11353 16.374878
v 246.20277 256.50186 16.2012
v 246.3243 256.36414 15.919319
v 246.5301 256.14594 15.76687
v 246.76506 255.90576 15.7847
v 246.96619 255.70793 15.968035
v 247.0796 255.60547 16.267748
v 247.07492 255.62584 16.60353
v 246.9534 255.76357 16.885412
v 246.74757 255.98175 17.037863
v 246.51263 256.22192 17.020031
v 246.31151 256.41977 16.836699
v 246.19809 256.52222 16.536985
v 245.6207 255.97688 16.281082
v 245.70387 255.85715 15.978083
v 245.87679 255.63998 15.787704
v 246.09311 255.38359 15.760959
v 246.29486 255.15668 15.905011
v 246.428 255.02002 16.181263
v 246.45683 255.01025 16.515694
v 246.37366 255.12997 16.818693
v 246.20074 255.34714 17.009071
v 245.98442 255.60353 17.035818
v 245.78267 255.83044 16.891766
v 245.64954 255.9671 16.615513
v 245.03374 255.52911 16.340662
v 245.04674 255.36113 16.056694
v 245.1496 255.09523 15.880684
v 245.31476 254.80266 15.859795
v 245.49797 254.56181 15.999623
v 245.65013 254.43724 16.262703
v 245.73048 254.4623 16.57854
v 245.7175 254.6303 16.86251
v 245.61464 254.8962 17.03852
v 245.44948 255.18877 17.05941
v 245.26627 255.42961 16.91958
v 245.11409 255.55418 16.656502
v 244.36723 255.2224 16.571943
v 244.38335 255.00851 16.31603
v 244.47815 254.712 16.190798
v 244.62627 254.41231 16.229801
v 244.788 254.18973 16.422592
v 244.92 254.10391 16.717508
v 244.98692 254.17786 17.03553
v 244.97083 254.39174 17.291443
v 244.876 254.68825 17.416676
v 244.7279 254.98795 17.37767
v 244.56618 255.21053 17.184881
v 244.43416 255.29634 16.889965
v 243.60768 254.86377 16.729237
v 243.61893 254.66254 16.453245
v 243.71693 254.3753 16.301397
v 243.87546 254.07907 16.314377
v 244.052 253.85316 16.488708
v 244.1993 253.75816 16.777681
v 244.27783 253.81949 17.103863
v 244.2666 254.02072 17.379852
v 244.16858 254.30795 17.531702
v 244.01007 254.6042 17.51872
v 243.83351 254.8301 17.344389
v 243.68623 254.92511 17.055418
v 242.87721 254.43517 17.030003
v 242.90251 254.207 16.793875
v 243.02945 253.91861 16.679478
v 243.224 253.64726 16.717464
v 243.43405 253.46567 16.897655
v 243.60329 253.4225 17.17177
v 243.6864 253.5293 17.466358
v 243.6611 253.75748 17.702484
v 243.53416 254.04587 17.816881
v 243.33961 254.31721 17.778894
v 243.12956 254.4988 17.598703
v 242.96033 254.54198 17.324589
v 242.29451 254.03137 17.382317
v 242.27985 253.82669 17.124454
v 242.36679 253.53932 16.97901
v 242.53204 253.24625 16.984953
v 242.73132 253.02602 17.140696
v 242.91124 252.93764 17.404501
v 243.02359 253.00478 17.705687
v 243.03825 253.20946 17.963549
v 242.95131 253.49684 18.108994
v 242.78606 253.7899 18.10305
v 242.58678 254.01013 17.94731
v 242.40686 254.09851 17.683502
v 241.79073 253.86423 17.77484
v 241.73058 253.70801 17.501143
v 241.73218 253.42781 17.328175
v 241.79512 253.09871 17.30228
v 241.90254 252.80891 17.430397
v 242.02563 252.63605 17.678198
v 242.13144 252.62643 17.979284
v 242.19159 252.78267 18.252981
v 242.18999 253.06287 18.42595
v 242.12704 253.39195 18.451843
v 242.01962 253.68176 18.323727
v 241.89653 253.85461 18.075924
v 241.19563 253.82516 17.922766
v 241.1084 253.70203 17.64254
v 241.03162 253.43983 17.461164
v 240.98586 253.10884 17.427238
v 240.98337 252.79773 17.549852
v 241.02483 252.58986 17.796154
v 241.09914 252.54095 18.100145
v 241.18636 252.66408 18.380371
v 241.26314 252.92628 18.561747
v 241.3089 253.25728 18.595673
v 241.31139 253.56839 18.473057
v 241.26993 253.77625 18.226757
v 240.47246 254.01582 18.01892
v 240.37007 253.83104 17.759813
v 240.27359 253.53514 17.639494
v 240.20888 253.20744 17.690205
v 240.19328 252.93573 17.898355
v 240.23096 252.79282 18.208174
v 240.31183 252.81699 18.536644
v 240.41422 253.00179 18.795752
v 240.5107 253.29767 18.91607
v 240.57541 253.62537 18.86536
v 240.59102 253.89708 18.65721
v 240.55333 254.04 18.347391
v 239.65892 254.12686 18.148376
v 239.61136 253.92097 17.88898
v 239.55579 253.61218 17.769226
v 239.5071 253.28323 17.821205
v 239.47833 253.02228 18.030987
v 239.4772 252.89923 18.34236
v 239.50401 252.94707 18.671894
v 239.55157 253.15295 18.931292
v 239.60715 253.46175 19.051044
v 239.65584 253.79068 18.999067
v 239.6846 254.05164 18.789286
v 239.68573 254.1747 18.477911
v 238.95544 254.27904 18.259386
v 238.91241 254.13335 17.959389
v 238.82988 253.86406 17.77541
v 238.72998 253.5433 17.756742
v 238.63945 253.25705 17.908392
v 238.58257 253.08197 18.189722
v 238.57457 253.065 18.52535
v 238.6176 253.21068 18.825346
v 238.70012 253.47998 19.009327
v 238.80003 253.80072 19.027994
v 238.89056 254.08699 18.876345
v 238.94745 254.26205 18.595015
v 238.30045 254.53676 18.133635
v 238.17183 254.35712 17.894169
v 238.00154 254.08855 17.798542
v 237.83522 253.80301 17.872377
v 237.71744 253.57701 18.095892
v 237.67973 253.47112 18.409195
v 237.73224 253.51369 18.728336
v 237.86087 253.69333 18.967802
v 238.03116 253.9619 19.063429
v 238.19748 254.24744 18.989594
v 238.31526 254.47342 18.766079
v 238.35295 254.57933 18.452776
v 237.4875 255.13707 18.431257
v 237.33041 255.015 18.228354
v 237.18088 254.75941 18.137033
v 237.07896 254.43881 18.18177
v 237.05199 254.13907 18.350573
v 237.10715 253.94052 18.598211
v 237.2297 253.89638 18.858334
v 237.3868 254.01845 19.061237
v 237.53633 254.27403 19.152555
v 237.63824 254.59465 19.10782
v 237.66522 254.89438 18.939018
v 237.61006 255.09293 18.691378
v 236.75935 255.02464 19.198895
v 236.51512 255.0632 19.012741
v 236.31706 254.93419 18.788673
v 236.21825 254.6722 18.58673
v 236.24515 254.34743 18.461018
v 236.39056 254.04688 18.445225
v 236.61554 253.85109 18.543583
v 236.85977 253.81253 18.729736
v 237.05783 253.94154 18.953804
v 237.15665 254.20354 19.155748
v 237.12975 254.52832 19.28146
v 236.98433 254.82886 19.29725
v 236.25331 254.76999 19.615381
v 236.00351 254.73248 19.424408
v 235.8211 254.53555 19.264269
v 235.75499 254.23196 19.177877
v 235.82288 253.90308 19.188381
v 236.00656 253.63701 19.292963
v 236.25684 253.50505 19.463604
v 236.50664 253.54256 19.65458
v 236.68903 253.73949 19.814716
v 236.75514 254.04306 19.901108
v 236.68727 254.37195 19.890606
v 236.50359 254.63803 19.786022
v 235.62059 254.79507 20.172644
v 235.43375 254.67574 19.917318
v 235.30621 254.41508 19.740913
v 235.27216 254.083 19.690697
v 235.3407 253.7684 19.78012
v 235.49348 253.55565 19.98523
v 235.68956 253.50171 20.25106
v 235.87639 253.62105 20.506386
v 236.00392 253.88168 20.68279
v 236.03798 254.21379 20.73301
v 235.96944 254.52837 20.643583
v 235.81667 254.74113 20.438475
v 234.82713 254.77008 20.521189
v 234.67824 254.58847 20.274033
v 234.59703 254.28957 20.12564
v 234.60526 253.95346 20.115778
v 234.70073 253.67023 20.247086
v 234.85785 253.51573 20.48438
v 235.03455 253.53139 20.764078
v 235.18344 253.71301 21.011236
v 235.26465 254.0119 21.159628
v 235.25642 254.348 21.16949
v 235.16095 254.63126 21.038183
v 235.00383 254.78574 20.800888
v 234.14023 254.76448 21.046574
v 234.02316 254.57884 20.802952
v 233.96638 254.27786 20.652256
v 233.98514 253.9422 20.634867
v 234.07439 253.66179 20.755444
v 234.2102 253.51178 20.981676
v 234.35623 253.53233 21.252949
v 234.4733 253.71799 21.496572
v 234.53008 254.01895 21.647268
v 234.51132 254.35461 21.664658
v 234.42207 254.63503 21.54408
v 234.28625 254.78503 21.317846
v 233.21112 254.68494 21.441303
v 233.19678 254.65509 21.108292
v 233.25279 254.47592 20.830385
v 233.36412 254.19545 20.682053
v 233.50096 253.88882 20.703035
v 233.62665 253.6382 20.887714
v 233.70749 253.51073 21.186604
v 233.72182 253.54057 21.519615
v 233.66582 253.71974 21.79752
v 233.55447 254.00021 21.945854
v 233.41763 254.30684 21.92487
v 233.29196 254.55746 21.74019
v 232.29608 253.8479 21.10745
v 232.4123 253.8085 20.793104
v 232.64941 253.69673 20.581402
v 232.94391 253.54254 20.529072
v 233.21686 253.38724 20.650131
v 233.39514 253.27245 20.912148
v 233.43097 253.22891 21.24491
v 233.31476 253.26831 21.559256
v 233.07765 253.38008 21.770956
v 232.78316 253.53427 21.823288
v 232.51021 253.68958 21.702227
v 232.33192 253.80437 21.440212
v 232.08192 252.62204 21.260939
v 232.14261 252.62727 20.929653
v 232.35852 252.65823 20.673182
v 232.67177 252.70667 20.560242
v 232.99846 252.75957 20.621098
v 233.25102 252.80276 20.839443
v 233.36179 252.8247 21.156775
v 233.3011 252.81947 21.488058
v 233.08519 252.78851 21.744532
v 232.77194 252.74008 21.857471
v 232.44525 252.68718 21.796614
v 232.19269 252.64398 21.578268
v 232.50967 251.74388 21.218037
v 232.58058 251.77524 20.8907
v 232.79337 251.86473 20.64596
v 233.091 251.98839 20.5494
v 233.39374 252.1131 20.62689
v 233.62045 252.20541 20.85767
v 233.71042 252.24063 21.1799
v 233.6395 252.20929 21.507236
v 233.42671 252.11978 21.751976
v 233.12907 251.99612 21.848536
v 232.82634 251.87141 21.771046
v 232.59962 251.7791 21.540266
v 232.71289 251.0827 21.22664
v 232.78548 251.0959 20.89836
v 233.00977 251.13712 20.650955
v 233.32564 251.1953 20.550722
v 233.64847 251.25485 20.624514
v 233.89175 251.29982 20.852562
v 233.99028 251.31816 21.173758
v 233.9177 251.30496 21.502039
v 233.6934 251.26375 21.749443
v 233.37753 251.20557 21.849678
v 233.0547 251.14601 21.775885
v 232.81143 251.10104 21.547838
v 232.77104 250.24634 21.201303
v 232.85576 250.26341 20.876127
v 233.08853 250.31027 20.637728
v 233.40697 250.37436 20.549986
v 233.72575 250.43848 20.63641
v 233.95949 250.48546 20.873842
v 234.0455 250.50273 21.198666
v 233.96078 250.48564 21.52384
v 233.72803 250.43878 21.76224
v 233.40959 250.37471 21.849983
v 233.09079 250.31058 21.76356
v 232.85707 250.2636 21.526125
v 233.03088 249.50653 21.199984
v 233.11725 249.51785 20.874987
v 233.35315 249.54875 20.637077
v 233.6754 249.59096 20.550003
v 233.99765 249.63316 20.637096
v 234.23354 249.66406 20.875021
v 234.31987 249.67538 21.200024
v 234.23352 249.66406 21.52502
v 233.99762 249.63316 21.76293
v 233.67537 249.59096 21.850004
v 233.35312 249.54875 21.76291
v 233.11722 249.51785 21.524986
v 232.9893 248.92584 21.200005
v 233.07368 248.9043 20.875004
v 233.3042 248.84543 20.637087
v 233.6191 248.76503 20.55
v 233.93399 248.68462 20.637081
v 234.16452 248.62576 20.874996
v 234.2489 248.60422 21.199995
v 234.16452 248.62576 21.524996
v 233.934 248.68462 21.762915
v 233.61911 248.76503 21.85
v 233.30421 248.84543 21.762918
v 233.07368 248.9043 21.525003
v 232.71352 248.34491 21.2
v 232.7884 248.30048 20.875
v 232.99303 248.17906 20.637083
v 233.27252 248.01321 20.550001
v 233.55202 247.84738 20.637085
v 233.75662 247.72597 20.875
v 233.83153 247.68153 21.2
v 233.75662 247.72597 21.525002
v 233.55202 247.84738 21.762917
v 233.27252 248.01321 21.85
v 232.99303 248.17906 21.762917
v 232.7884 248.30048 21.525
v 232.30005 247.78847 21.2
v 232.36418 247.72957 20.875
v 232.53938 247.56862 20.637085
v 232.77873 247.34875 20.550001
v 233.01808 247.1289 20.637083
v 233.1933 246.96796 20.875
v 233.25743 246.90904 21.199999
v 233.1933 246.96796 21.525
v 233.01808 247.1289 21.762917
v 232.77873 247.34875 21.85
v 232.5394 247.56862 21.762917
v 232.36418 247.72957 21.525002
v 231.70915 247.27011 21.2
v 231.76936 247.2072 20.875
v 231.93384 247.03528 20.637085
v 232.15851 246.80045 20.550001
v 232.38318 246.56561 20.637083
v 232.54765 246.3937 20.875
v 232.60785 246.33078 21.199999
v 232.54765 246.3937 21.525
v 232.38318 246.56561 21.762917
v 232.15851 246.80045 21.85
v 231.93384 247.03528 21.762917
v 231.76936 247.2072 21.525002
v 231.12045 246.6614 21.2
v 231.18246 246.60027 20.875
v 231.3519 246.43323 20.637085
v 231.58333 246.20505 20.550001
v 231.81476 245.97688 20.637083
v 231.98418 245.80984 20.875
v 232.04619 245.7487 21.199999
v 231.98418 245.80984 21.525
v 231.81476 245.97688 21.762917
v 231.58333 246.20505 21.85
v 231.3519 246.43323 21.762917
v 231.18246 246.60027 21.525002
v 230.53717 246.08174 21.2
v 230.59866 246.02008 20.875
v 230.76666 245.85161 20.637085
v 230.99615 245.62149 20.550001
v 231.22563 245.39136 20.637083
v 231.39363 245.22289 20.875
v 231.45512 245.16122 21.199999
v 231.39363 245.22289 21.525
v 231.22563 245.39136 21.762917
v 230.99615 245.62149 21.85
v 230.76666 245.85161 21.762917
v 230.59866 246.02008 21.525002
v 229.95126 245.49548 21.2
v 230.01285 245.43393 20.875
v 230.1811 245.26572 20.637085
v 230.41095 245.03593 20.550001
v 230.6408 244.80617 20.637083
v 230.80904 244.63795 20.875
v 230.87064 244.57639 21.199999
v 230.80904 244.63795 21.525
v 230.6408 244.80617 21.762917
v 230.41095 245.03593 21.85
v 230.1811 245.26572 21.762917
v 230.01285 245.43391 21.525002
v 229.36595 244.91019 21.2
v 229.42752 244.8486 20.875
v 229.59575 244.68037 20.637083
v 229.82556 244.45056 20.550001
v 230.05537 244.22075 20.637083
v 230.2236 244.05252 20.875
v 230.28519 243.99094 21.2
v 230.2236 244.05252 21.525
v 230.05537 244.22075 21.762917
v 229.82556 244.45056 21.85
v 229.59575 244.68037 21.762917
v 229.42752 244.8486 21.525
v 228.78326 244.32748 21.2
v 228.84448 244.26555 20.875
v 229.01173 244.09634 20.637083
v 229.24019 243.86519 20.550001
v 229.46864 243.63403 20.637083
v 229.6359 243.46483 20.875
v 229.69711 243.4029 21.2
v 229.6359 243.46483 21.525
v 229.46864 243.63403 21.762917
v 229.24019 243.86519 21.85
v 229.01173 244.09634 21.762917
v 228.84448 244.26555 21.525
v 228.23991 243.79263 21.2
v 228.29459 243.72485 20.875
v 228.44395 243.53967 20.637083
v 228.64801 243.2867 20.550001
v 228.85205 243.03374 20.637083
v 229.00142 242.84856 20.875
v 229.05609 242.78078 21.2
v 229.00142 242.84856 21.525
v 228.85205 243.03374 21.762917
v 228.64801 243.2867 21.85
v 228.44395 243.53967 21.762917
v 228.29459 243.72485 21.525
v 227.74376 243.4443 21.2
v 227.77237 243.36206 20.875
v 227.85052 243.13734 20.637083
v 227.95728 242.83038 20.550001
v 228.06404 242.52342 20.637083
v 228.1422 242.2987 20.875
v 228.1708 242.21645 21.2
v 228.1422 242.2987 21.525
v 228.06404 242.52342 21.762917
v 227.95728 242.83038 21.85
v 227.85052 243.13734 21.762917
v 227.77237 243.36206 21.525
v 227.11118 243.40926 21.2
v 227.11403 243.32222 20.875
v 227.12181 243.08443 20.637083
v 227.13246 242.7596 20.550001
v 227.14311 242.43478 20.637083
v 227.15091 242.19699 20.875
v 227.15376 242.10995 21.2
v 227.15091 242.19699 21.525
v 227.14311 242.43478 21.762917
v 227.13246 242.7596 21.85
v 227.12181 243.08443 21.762917
v 227.11403 243.32222 21.525
v 226.31058 243.41629 21.086973
v 226.30928 243.27402 20.782066
v 226.3068 242.99837 20.589146
v 226.30376 242.6632 20.559902
v 226.301 242.3583 20.702173
v 226.29926 242.16539 20.977837
v 226.299 242.13614 21.313028
v 226.30028 242.27841 21.617933
v 226.30278 242.55406 21.810856
v 226.3058 242.88924 21.840097
v 226.30856 243.19414 21.697826
v 226.3103 243.38704 21.422163
v 225.48256 243.41289 21.077375
v 225.4762 243.26611 20.77468
v 225.47003 242.98764 20.585945
v 225.46571 242.65207 20.561743
v 225.4644 242.34933 20.708559
v 225.46646 242.16054 20.987053
v 225.47131 242.13628 21.322601
v 225.47768 242.28305 21.625298
v 225.48386 242.56152 21.814032
v 225.48817 242.8971 21.838234
v 225.48947 243.19983 21.69142
v 225.48743 243.38863 21.412926
v 224.68854 243.41537 21.032913
v 224.6386 243.2395 20.750633
v 224.59166 242.94472 20.59519
v 224.56027 242.60999 20.608238
v 224.55287 242.32503 20.786278
v 224.57143 242.16615 21.081606
v 224.61096 242.17598 21.415089
v 224.6609 242.35184 21.69737
v 224.70784 242.64662 21.852814
v 224.73923 242.98135 21.839766
v 224.74663 243.26633 21.661726
v 224.72807 243.42519 21.366396
v 223.95453 243.52025 20.981474
v 223.81482 243.33833 20.763624
v 223.68452 243.04825 20.69233
v 223.59859 242.72775 20.786694
v 223.58002 242.4627 21.02143
v 223.63379 242.32413 21.333641
v 223.7455 242.34917 21.639673
v 223.88521 242.53108 21.857521
v 224.01549 242.82117 21.928816
v 224.10143 243.14166 21.834454
v 224.12 243.40671 21.599718
v 224.06624 243.54529 21.287504
v 223.33382 243.85597 21.445139
v 223.23582 243.67377 21.178366
v 223.11984 243.38527 21.051245
v 223.01694 243.06778 21.097837
v 222.95468 242.80638 21.305658
v 222.94977 242.6711 21.619024
v 223.00351 242.6982 21.953968
v 223.1015 242.8804 22.22074
v 223.2175 243.16888 22.34786
v 223.3204 243.48637 22.30127
v 223.38266 243.74779 22.093447
v 223.38756 243.88306 21.78008
v 222.43562 244.01561 21.289574
v 222.43195 243.78828 21.041935
v 222.41083 243.46823 20.940592
v 222.37793 243.1412 21.0127
v 222.34206 242.89485 21.238935
v 222.31284 242.79517 21.558681
v 222.29808 242.86885 21.886261
v 222.30176 243.09619 22.1339
v 222.32288 243.41624 22.235243
v 222.35577 243.74326 22.163137
v 222.39165 243.98962 21.936901
v 222.42087 244.08931 21.617155
v 221.5081 243.99785 21.313591
v 221.51761 243.77434 21.062294
v 221.53299 243.4553 20.956509
v 221.55013 243.12624 21.02458
v 221.56444 242.87532 21.248268
v 221.57208 242.76978 21.567636
v 221.57101 242.83789 21.897112
v 221.56152 243.06142 22.148409
v 221.54614 243.38043 22.254194
v 221.52899 243.7095 22.186123
v 221.51468 243.96042 21.962435
v 221.50703 244.06596 21.643066
v 220.57185 243.97856 21.46516
v 220.60683 243.83043 21.16513
v 220.67047 243.55586 20.981394
v 220.74574 243.22842 20.963184
v 220.81248 242.93588 21.115383
v 220.8528 242.75659 21.397205
v 220.85588 242.7386 21.733137
v 220.8209 242.88673 22.033169
v 220.75726 243.16132 22.216906
v 220.68198 243.48874 22.235113
v 220.61525 243.7813 22.082916
v 220.57494 243.96059 21.801094
v 219.78882 243.68237 21.587276
v 219.81116 243.59148 21.264091
v 219.86937 243.35591 21.031002
v 219.94786 243.0388 20.950466
v 220.0256 242.72511 21.044062
v 220.08177 242.49889 21.286709
v 220.1013 242.42076 21.613394
v 220.07896 242.51164 21.936579
v 220.02075 242.74721 22.169668
v 219.94226 243.06432 22.250204
v 219.86452 243.37802 22.15661
v 219.80835 243.60423 21.913961
v 218.98859 243.60048 21.601482
v 219.00633 243.516 21.27628
v 219.05504 243.28369 21.037804
v 219.12164 242.9658 20.949959
v 219.18828 242.6475 21.036278
v 219.23712 242.41408 21.273636
v 219.25507 242.3281 21.59843
v 219.23732 242.41257 21.923634
v 219.18861 242.64487 22.16211
v 219.12201 242.96277 22.249954
v 219.05537 243.28107 22.163633
v 219.00653 243.51448 21.926277
v 218.25961 243.3591 21.571102
v 218.27103 243.2583 21.250296
v 218.29898 243.01161 21.0232
v 218.336 242.68515 20.950659
v 218.37213 242.3664 21.052113
v 218.39772 242.14073 21.300377
v 218.40591 242.06866 21.628927
v 218.39449 242.16946 21.949732
v 218.36653 242.41615 22.17683
v 218.32951 242.74261 22.24937
v 218.29338 243.06137 22.147917
v 218.26779 243.28703 21.899652
v 217.52649 243.42303 21.701626
v 217.52753 243.38771 21.36706
v 217.52325 243.1899 21.094936
v 217.5148 242.88258 20.958172
v 217.50443 242.54814 20.99341
v 217.49492 242.27617 21.191212
v 217.48883 242.13953 21.498575
v 217.4878 242.17485 21.833141
v 217.49207 242.37268 22.105265
v 217.50052 242.67998 22.24203
v 217.5109 243.01443 22.20679
v 217.52039 243.2864 22.00899
v 216.60637 243.3641 21.82778
v 216.63565 243.40565 21.495073
v 216.67683 243.27528 21.187603
v 216.71889 243.0079 20.987759
v 216.75053 242.67519 20.949087
v 216.76329 242.36627 21.08195
v 216.75375 242.16393 21.350746
v 216.72447 242.12238 21.683455
v 216.68329 242.25276 21.990923
v 216.64124 242.52013 22.19077
v 216.60959 242.85284 22.22944
v 216.59683 243.16177 22.096577
v 215.6728 243.21016 21.689741
v 215.74884 243.27838 21.36801
v 215.85861 243.17682 21.066185
v 215.9727 242.9327 20.865143
v 216.06056 242.61139 20.818748
v 216.09865 242.29903 20.939436
v 216.07674 242.0793 21.194866
v 216.0007 242.01108 21.516598
v 215.89093 242.11264 21.818422
v 215.77684 242.35677 22.019464
v 215.68898 242.67807 22.065859
v 215.6509 242.99042 21.945171
v 215.03311 243.03786 21.268158
v 215.08575 243.01967 20.93547
v 215.15216 242.83743 20.661394
v 215.21454 242.54 20.519365
v 215.25616 242.20705 20.547441
v 215.26591 241.9278 20.7381
v 215.24115 241.77707 21.040253
v 215.1885 241.79526 21.37294
v 215.1221 241.9775 21.647017
v 215.05972 242.27493 21.789045
v 215.01808 242.60788 21.76097
v 215.00835 242.88713 21.57031
v 214.27843 243.02238 21.472153
v 214.26295 243.07674 21.140755
v 214.26047 242.95822 20.826155
v 214.27165 242.6986 20.612648
v 214.2935 242.36742 20.557444
v 214.32018 242.05344 20.675333
v 214.34451 241.84079 20.934729
v 214.35999 241.78644 21.266125
v 214.36247 241.90495 21.580725
v 214.35129 242.1646 21.794231
v 214.32944 242.49576 21.849438
v 214.30276 242.80974 21.731546
v 213.35907 242.80026 21.58226
v 213.307 242.90826 21.26881
v 213.30554 242.85048 20.936419
v 213.35509 242.64241 20.674149
v 213.44237 242.3398 20.552275
v 213.54398 242.02374 20.603455
v 213.63272 241.77892 20.813974
v 213.6848 241.67091 21.127424
v 213.68625 241.7287 21.459818
v 213.6367 241.93677 21.722088
v 213.54942 242.23938 21.84396
v 213.44781 242.55544 21.79278
v 212.71106 242.4222 21.706562
v 212.58807 242.55516 21.428444
v 212.50809 242.52461 21.11048
v 212.49252 242.33875 20.837866
v 212.54556 242.04736 20.68365
v 212.653 241.72853 20.689154
v 212.78603 241.46768 20.852903
v 212.90901 241.33472 21.131021
v 212.98901 241.36525 21.448986
v 213.00456 241.55112 21.7216
v 212.95152 241.84251 21.875816
v 212.8441 242.16135 21.870312
v 212.04565 242.2593 22.075724
v 211.97653 242.4201 21.788956
v 211.9144 242.41235 21.457788
v 211.8759 242.23811 21.170963
v 211.87135 241.94406 21.005331
v 211.90198 241.609 21.005276
v 211.95956 241.32271 21.170809
v 212.02869 241.1619 21.457579
v 212.09082 241.16965 21.788744
v 212.12932 241.34389 22.07557
v 212.13387 241.63794 22.241201
v 212.10324 241.97299 22.241259
v 211.15579 242.15297 22.141033
v 211.14972 242.37967 21.892519
v 211.15047 242.45187 21.563934
v 211.15787 242.3502 21.243322
v 211.16992 242.10193 21.016594
v 211.1834 241.77356 20.944498
v 211.19469 241.45308 21.046352
v 211.20078 241.22638 21.294868
v 211.20001 241.15417 21.623453
v 211.19263 241.25584 21.944063
v 211.18057 241.50412 22.170794
v 211.16708 241.83249 22.24289
v 210.24399 242.02733 22.167631
v 210.16096 242.25311 21.932402
v 210.12883 242.33795 21.608404
v 210.1562 242.25912 21.282457
v 210.23575 242.03775 21.041895
v 210.34616 241.73314 20.951176
v 210.45784 241.42691 21.034609
v 210.54088 241.20113 21.269838
v 210.573 241.11627 21.593836
v 210.54562 241.1951 21.919783
v 210.46608 241.41649 22.160345
v 210.35567 241.7211 22.251064
v 209.44127 241.51617 22.149313
v 209.29068 241.68793 21.902267
v 209.2418 241.74388 21.574108
v 209.30777 241.66907 21.252766
v 209.47087 241.48352 21.024345
v 209.68742 241.23695 20.95005
v 209.8994 240.99544 21.049788
v 210.04999 240.82368 21.296833
v 210.09886 240.76773 21.624992
v 210.0329 240.84254 21.946335
v 209.8698 241.02809 22.174755
v 209.65324 241.27466 22.249052
v 208.89455 240.88202 22.16248
v 208.73381 241.05688 21.924171
v 208.67519 241.12056 21.59903
v 208.7344 241.05598 21.274172
v 208.89558 240.88045 21.036648
v 209.11554 240.641 20.950098
v 209.33534 240.4018 21.037716
v 209.49608 240.22693 21.276024
v 209.5547 240.16324 21.601166
v 209.49548 240.22783 21.926023
v 209.3343 240.40337 22.163548
v 209.11435 240.6428 22.250097
v 208.28723 240.4177 22.163054
v 208.16335 240.62094 21.925243
v 208.11797 240.69543 21.600283
v 208.16324 240.62122 21.275244
v 208.28702 240.41817 21.03722
v 208.45616 240.14069 20.94999
v 208.62534 239.86314 21.036926
v 208.7492 239.6599 21.274736
v 208.79459 239.5854 21.599697
v 208.74933 239.65962 21.924736
v 208.62553 239.86267 22.16276
v 208.4564 240.14015 22.24999
v 207.62958 239.9683 22.218498
v 207.51773 240.22769 22.035683
v 207.45706 240.36838 21.736126
v 207.46382 240.35269 21.400095
v 207.53621 240.18481 21.11763
v 207.65483 239.90974 20.964417
v 207.78789 239.60118 20.981506
v 207.89973 239.3418 21.164322
v 207.9604 239.20111 21.463879
v 207.95364 239.21681 21.79991
v 207.88126 239.38467 22.082375
v 207.76263 239.65974 22.235588
v 206.89493 239.82921 22.147682
v 206.83989 240.05171 21.903025
v 206.81087 240.12245 21.575964
v 206.81563 240.02245 21.254137
v 206.8529 239.77849 21.023777
v 206.9127 239.45598 20.94661
v 206.979 239.1413 21.043308
v 207.03403 238.91878 21.287966
v 207.06305 238.84805 21.615026
v 207.05829 238.94806 21.936853
v 207.02101 239.192 22.167213
v 206.96123 239.51453 22.244383
v 206.20372 239.7654 22.264977
v 206.10432 240.01004 22.075003
v 206.00713 240.11043 21.787464
v 205.93817 240.03966 21.479408
v 205.91594 239.8167 21.233377
v 205.94638 239.50127 21.115295
v 206.02133 239.17792 21.156803
v 206.12073 238.93327 21.346777
v 206.21791 238.83289 21.634315
v 206.28687 238.90366 21.942371
v 206.30911 239.12663 22.188402
v 206.27867 239.44205 22.306484
v 205.43175 239.562 22.559711
v 205.32802 239.77118 22.332644
v 205.24365 239.82626 22.022734
v 205.20123 239.71245 21.713026
v 205.21213 239.46025 21.486506
v 205.27342 239.13724 21.403868
v 205.3687 238.82996 21.487255
v 205.47243 238.62077 21.714325
v 205.5568 238.56569 22.024233
v 205.59921 238.6795 22.33394
v 205.58832 238.9317 22.560461
v 205.52701 239.25471 22.643099
v 204.52815 239.44254 22.566362
v 204.43503 239.65732 22.325907
v 204.38013 239.72409 21.999521
v 204.37814 239.62498 21.674658
v 204.42963 239.38655 21.438364
v 204.52078 239.07266 21.353954
v 204.62717 238.76744 21.444048
v 204.72029 238.55266 21.684502
v 204.7752 238.48589 22.01089
v 204.77718 238.58499 22.335752
v 204.7257 238.82343 22.572046
v 204.63455 239.13731 22.656456
v 203.8437 239.11638 22.701975
v 203.69455 239.28278 22.453537
v 203.59073 239.2955 22.130648
v 203.56009 239.15114 21.819824
v 203.61082 238.88837 21.604351
v 203.72935 238.5776 21.541964
v 203.8839 238.30211 21.64938
v 204.03307 238.13571 21.897818
v 204.13687 238.12299 22.220707
v 204.16753 238.26735 22.53153
v 204.11678 238.5301 22.747004
v 203.99826 238.84088 22.809391
v 203.08029 238.84944 22.999846
v 202.96863 239.04338 22.756521
v 202.90018 239.08636 22.437836
v 202.89326 238.96687 22.12918
v 202.94977 238.71693 21.91326
v 203.05453 238.4035 21.847929
v 203.17949 238.11057 21.950693
v 203.29115 237.91663 22.194017
v 203.3596 237.87364 22.512701
v 203.3665 237.99313 22.821356
v 203.31 238.24307 23.037277
v 203.20523 238.5565 23.102608
v 202.26257 238.33543 23.010612
v 202.09837 238.56384 22.826195
v 202.00664 238.68428 22.52553
v 202.01195 238.66449 22.189182
v 202.1129 238.50977 21.907274
v 202.28241 238.26158 21.755344
v 202.47508 237.98642 21.774101
v 202.63928 237.75801 21.95852
v 202.73102 237.63757 22.259186
v 202.72571 237.65736 22.595533
v 202.62476 237.81209 22.87744
v 202.45525 238.06027 23.02937
v 201.79196 237.77704 23.10085
v 201.55478 237.95213 22.93775
v 201.38602 238.02165 22.654764
v 201.33087 237.967 22.327717
v 201.40411 237.8028 22.04424
v 201.58615 237.57306 21.880295
v 201.82817 237.33932 21.879805
v 202.06535 237.16425 22.042904
v 202.23412 237.09471 22.325891
v 202.28926 237.14937 22.652937
v 202.216 237.31357 22.936413
v 202.03398 237.54332 23.10036
v 201.10373 237.31183 23.32591
v 200.90198 237.4471 23.092657
v 200.79573 237.46478 22.773579
v 200.81348 237.36014 22.454176
v 200.95044 237.16122 22.220032
v 201.16994 236.92131 22.133883
v 201.41313 236.7047 22.218815
v 201.61488 236.56943 22.45207
v 201.72113 236.55174 22.771147
v 201.70338 236.65639 23.090551
v 201.56642 236.85532 23.324696
v 201.34692 237.09521 23.410843
v 200.46161 236.6043 23.38603
v 200.26353 236.75925 23.162477
v 200.17776 236.82175 22.843143
v 200.22731 236.77507 22.513592
v 200.39888 236.6317 22.262129
v 200.6465 236.43005 22.156132
v 200.90384 236.22418 22.224003
v 201.10191 236.06923 22.447557
v 201.18767 236.00671 22.766891
v 201.13814 236.0534 23.096441
v 200.96657 236.19678 23.347906
v 200.71893 236.3984 23.453903
v 199.90315 235.8444 23.351778
v 199.68816 235.92647 23.106308
v 199.61688 235.95448 22.778654
v 199.70845 235.92093 22.456612
v 199.93831 235.83482 22.22647
v 200.24487 235.71921 22.149899
v 200.54599 235.60509 22.247412
v 200.761 235.52301 22.49288
v 200.83226 235.49501 22.820534
v 200.74069 235.52855 23.142576
v 200.51085 235.61467 23.372717
v 200.20428 235.73027 23.44929
v 199.79648 234.98843 23.362108
v 199.56717 235.0492 23.123505
v 199.48389 235.07121 22.798254
v 199.56895 235.04858 22.473507
v 199.79956 234.98735 22.23628
v 200.11394 234.90395 22.150137
v 200.42783 234.8207 22.23816
v 200.65715 234.75992 22.47676
v 200.74043 234.7379 22.802011
v 200.65536 234.76054 23.126759
v 200.42474 234.82178 23.363987
v 200.11038 234.90518 23.45013
v 199.49643 234.25275 23.361094
v 199.2752 234.33662 23.121859
v 199.19548 234.36687 22.796381
v 199.27861 234.33539 22.471869
v 199.50232 234.25063 22.235277
v 199.80667 234.13527 22.15
v 200.1101 234.02025 22.238888
v 200.33134 233.93637 22.47812
v 200.41107 233.90613 22.8036
v 200.32794 233.9376 23.12811
v 200.10423 234.02238 23.364704
v 199.79988 234.13773 23.44998
v 199.2198 233.46721 23.362902
v 198.99608 233.54811 23.124971
v 198.91422 233.57773 22.799967
v 198.99612 233.5481 22.47497
v 199.21986 233.46718 22.237068
v 199.5255 233.35664 22.150003
v 199.83112 233.24611 22.237104
v 200.05484 233.1652 22.475035
v 200.13672 233.13559 22.80004
v 200.05481 233.16522 23.125034
v 199.83105 233.24614 23.362938
v 199.52544 233.35667 23.450003
v 198.95076 232.72734 23.362919
v 198.73888 232.83557 23.125004
v 198.66132 232.87518 22.800003
v 198.73888 232.83557 22.475004
v 198.95074 232.72736 22.237085
v 199.24019 232.57953 22.15
v 199.52962 232.43169 22.237082
v 199.7415 232.32347 22.474997
v 199.81905 232.28386 22.799997
v 199.7415 232.32347 23.124996
v 199.52962 232.43169 23.362915
v 199.24019 232.57951 23.45
v 198.53099 232.10428 23.362917
v 198.35033 232.25908 23.125
v 198.28418 232.31573 22.8
v 198.35033 232.25908 22.475
v 198.53099 232.10428 22.237083
v 198.7778 231.89284 22.15
v 199.02461 231.68138 22.237083
v 199.20529 231.5266 22.475
v 199.27142 231.46994 22.800001
v 199.20529 231.5266 23.125
v 199.02461 231.68138 23.362917
v 198.7778 231.89284 23.45
v 197.95528 231.57437 23.362917
v 197.79794 231.75284 23.125
v 197.74036 231.81816 22.800001
v 197.79794 231.75284 22.475
v 197.95528 231.57437 22.237083
v 198.1702 231.33058 22.15
v 198.3851 231.08679 22.237083
v 198.54243 230.90831 22.475
v 198.60002 230.84299 22.800001
v 198.54243 230.90831 23.125
v 198.3851 231.08679 23.362917
v 198.1702 231.33058 23.45
v 197.26817 231.1521 23.27484
v 197.16074 231.29396 22.989283
v 197.15388 231.303 22.65301
v 197.24948 231.17679 22.356121
v 197.42189 230.94916 22.178171
v 197.62492 230.68109 22.16684
v 197.80418 230.44443 22.325161
v 197.91162 230.30257 22.610718
v 197.91846 230.29353 22.946991
v 197.82288 230.41975 23.24388
v 197.65045 230.64738 23.42183
v 197.44742 230.91544 23.433163
v 196.49466 230.73318 23.166039
v 196.41438 230.81032 22.848461
v 196.45135 230.75932 22.517773
v 196.5957 230.59389 22.26258
v 196.80872 230.3583 22.151264
v 197.03333 230.11574 22.213648
v 197.20937 229.93115 22.43302
v 197.28964 229.85402 22.750597
v 197.25266 229.90501 23.081285
v 197.10832 230.07047 23.336477
v 196.89531 230.30603 23.447794
v 196.67068 230.54861 23.385408
v 195.91296 230.10683 23.121239
v 195.81007 230.0782 22.794271
v 195.8465 229.94572 22.484245
v 196.01248 229.7449 22.274231
v 196.26355 229.52954 22.2205
v 196.53241 229.35735 22.337452
v 196.74704 229.27448 22.59375
v 196.84993 229.3031 22.920715
v 196.81349 229.43558 23.230742
v 196.6475 229.6364 23.440756
v 196.39645 229.85176 23.494486
v 196.1276 230.02396 23.377535
v 195.54704 229.62729 23.354507
v 195.42268 229.51768 23.064398
v 195.4253 229.29573 22.81423
v 195.55414 229.02089 22.671034
v 195.77472 228.76683 22.67318
v 196.02792 228.60161 22.820093
v 196.24591 228.5695 23.072409
v 196.37027 228.67911 23.362516
v 196.36768 228.90106 23.612686
v 196.23883 229.1759 23.755882
v 196.01825 229.42996 23.753736
v 195.76503 229.59518 23.606823
v 195.04025 229.36107 23.89258
v 194.9134 229.29324 23.596401
v 194.87993 229.08463 23.326565
v 194.94878 228.79109 23.155373
v 195.10153 228.49132 23.128696
v 195.29724 228.26561 23.253683
v 195.48346 228.17445 23.496843
v 195.6103 228.24228 23.793024
v 195.64378 228.4509 24.06286
v 195.57492 228.74443 24.23405
v 195.42218 229.0442 24.260727
v 195.22647 229.26991 24.13574
v 194.38034 228.96738 24.230093
v 194.25081 228.99638 23.925714
v 194.2054 228.8729 23.61125
v 194.25626 228.62999 23.370958
v 194.38979 228.33275 23.269226
v 194.57019 228.06084 23.333313
v 194.74913 227.88708 23.546047
v 194.87866 227.85806 23.850426
v 194.92409 227.98155 24.16489
v 194.87321 228.22446 24.405182
v 194.73969 228.5217 24.506914
v 194.55928 228.79362 24.442827
v 193.69804 228.57564 24.386753
v 193.55234 228.56284 24.090183
v 193.49583 228.40105 23.794191
v 193.54369 228.13362 23.578089
v 193.68304 227.83223 23.499779
v 193.8766 227.57762 23.580244
v 194.07246 227.43802 23.797926
v 194.21817 227.45082 24.094496
v 194.27467 227.61261 24.390488
v 194.22682 227.88004 24.60659
v 194.08746 228.18143 24.6849
v 193.8939 228.43604 24.604435
v 193.1351 228.30453 24.833103
v 192.92604 228.26141 24.607328
v 192.8053 228.0687 24.393663
v 192.80524 227.77798 24.24936
v 192.92589 227.46721 24.213083
v 193.1349 227.21962 24.294554
v 193.3763 227.10156 24.471941
v 193.58536 227.14468 24.697716
v 193.7061 227.3374 24.91138
v 193.70616 227.62811 25.055685
v 193.58551 227.93889 25.09196
v 193.3765 228.18648 25.01049
v 192.51071 227.99855 25.434149
v 192.32324 227.90277 25.179497
v 192.24698 227.67555 24.935528
v 192.30235 227.37779 24.767612
v 192.47455 227.08926 24.720745
v 192.7174 226.88728 24.807484
v 192.96585 226.82597 25.004583
v 193.15332 226.92175 25.259235
v 193.22958 227.14896 25.503204
v 193.1742 227.44672 25.67112
v 193.00201 227.73524 25.717987
v 192.75916 227.93723 25.63125
v 191.8901 227.50575 25.921694
v 191.77516 227.50577 25.603626
v 191.76859 227.3697 25.29093
v 191.87212 227.134 25.06739
v 192.05803 226.86185 24.992907
v 192.27652 226.62613 25.087435
v 192.46902 226.49004 25.325647
v 192.58397 226.49002 25.643715
v 192.59056 226.6261 25.956411
v 192.48701 226.86179 26.17995
v 192.3011 227.13396 26.254435
v 192.08261 227.36966 26.159906
v 191.25742 226.964 25.934359
v 191.2132 227.04597 25.611038
v 191.25479 226.97641 25.284477
v 191.37106 226.77397 25.04218
v 191.53082 226.49287 24.949068
v 191.6913 226.20847 25.030092
v 191.80948 225.99693 25.263542
v 191.85368 225.91496 25.586863
v 191.81209 225.98451 25.913424
v 191.69583 226.18697 26.155722
v 191.53606 226.46806 26.248833
v 191.3756 226.75247 26.167809
v 190.65909 226.74889 25.921885
v 190.64404 226.8327 25.596373
v 190.65935 226.74501 25.271896
v 190.70088 226.50931 25.0354
v 190.7575 226.18877 24.950253
v 190.81407 225.86926 25.03927
v 190.85541 225.6364 25.278599
v 190.87044 225.5526 25.60411
v 190.85515 225.64029 25.928587
v 190.81361 225.87598 26.165083
v 190.75697 226.19653 26.25023
v 190.70041 226.51604 26.161213
v 189.90572 226.73218 25.967815
v 189.9008 226.8442 25.650581
v 189.90356 226.78273 25.319788
v 189.91325 226.56427 25.064074
v 189.92726 226.24734 24.951958
v 189.94185 225.91687 25.01348
v 189.95311 225.6614 25.232155
v 189.95801 225.5494 25.54939
v 189.95525 225.61086 25.880184
v 189.94556 225.82932 26.135897
v 189.93155 226.14624 26.248014
v 189.91696 226.47672 26.186493
v 188.93066 226.66173 25.91236
v 188.91307 226.74051 25.585184
v 188.94695 226.65294 25.26169
v 189.02321 226.42249 25.02856
v 189.12144 226.1109 24.94826
v 189.2153 225.80167 25.042305
v 189.27966 225.57764 25.285498
v 189.29726 225.49886 25.612673
v 189.26338 225.58643 25.936167
v 189.1871 225.81688 26.169296
v 189.08888 226.12846 26.249598
v 188.99501 226.43771 26.155552
v 188.03809 226.07527 25.965685
v 187.99907 226.22798 25.663183
v 188.06274 226.24388 25.331266
v 188.21205 226.11871 25.058868
v 188.407 225.88603 24.918982
v 188.59534 225.60815 24.949085
v 188.7266 225.35956 25.141115
v 188.76562 225.20686 25.443615
v 188.70193 225.19096 25.775532
v 188.55263 225.31612 26.04793
v 188.35768 225.54881 26.187817
v 188.16934 225.82669 26.157713
v 187.36967 225.63258 25.51524
v 187.41667 225.73122 25.203987
v 187.56369 225.68849 24.913912
v 187.77136 225.51587 24.72274
v 187.98402 225.2596 24.681696
v 188.1447 224.98834 24.801775
v 188.21034 224.77478 25.050806
v 188.16335 224.67616 25.362059
v 188.01631 224.71887 25.652132
v 187.80865 224.8915 25.843306
v 187.596 225.14778 25.88435
v 187.43532 225.41904 25.764269
v 186.71205 225.14235 25.41975
v 186.72902 225.27913 25.10976
v 186.85165 225.27759 24.799494
v 187.0471 225.13817 24.572084
v 187.26299 224.89821 24.488466
v 187.44147 224.62201 24.571047
v 187.5347 224.38358 24.797699
v 187.51773 224.24681 25.107689
v 187.3951 224.24835 25.417955
v 187.19965 224.38777 25.645367
v 186.98376 224.62773 25.728983
v 186.80528 224.90393 25.646402
v 186.14767 224.67165 25.145681
v 186.13239 224.77763 24.825083
v 186.22244 224.74496 24.504173
v 186.39374 224.58241 24.268942
v 186.60034 224.33353 24.182417
v 186.78693 224.06499 24.267786
v 186.90347 223.84877 24.50217
v 186.91876 223.74278 24.82277
v 186.82869 223.77545 25.143679
v 186.65741 223.938 25.37891
v 186.45079 224.18689 25.465435
v 186.26422 224.45543 25.380066
v 185.62494 224.22787 25.2583
v 185.47978 224.31609 24.969671
v 185.43138 224.2647 24.638882
v 185.4927 224.08746 24.354565
v 185.64732 223.83191 24.192904
v 185.8538 223.56648 24.197218
v 186.05682 223.3623 24.366348
v 186.20198 223.2741 24.654978
v 186.25038 223.32549 24.98577
v 186.18906 223.50272 25.270084
v 186.03444 223.75827 25.431746
v 185.82796 224.0237 25.427433
v 185.20633 223.72984 25.646593
v 184.97472 223.8183 25.42055
v 184.82109 223.76633 25.124323
v 184.78664 223.58788 24.837288
v 184.88057 223.33075 24.636354
v 185.07771 223.06384 24.575365
v 185.32526 222.85867 24.67066
v 185.55687 222.77022 24.896704
v 185.7105 222.82219 25.19293
v 185.74495 223.00064 25.479965
v 185.65102 223.25777 25.680899
v 185.45387 223.52467 25.741888
v 184.6532 223.1994 26.131287
v 184.46173 223.33904 25.9009
v 184.34352 223.34023 25.588984
v 184.33025 223.20265 25.279118
v 184.42546 222.96318 25.054329
v 184.60365 222.68597 24.97485
v 184.81708 222.44531 25.061977
v 185.00856 222.30568 25.292364
v 185.12677 222.30449 25.604279
v 185.14005 222.44206 25.914146
v 185.04483 222.68153 26.138935
v 184.86664 222.95872 26.218414
v 183.83203 222.6658 26.161894
v 183.69005 222.84764 25.916897
v 183.6395 222.90631 25.58925
v 183.69391 222.82611 25.26675
v 183.8387 222.62851 25.035809
v 184.0351 222.36647 24.958303
v 184.23044 222.11018 25.055006
v 184.37242 221.92834 25.300003
v 184.42299 221.86967 25.62765
v 184.36858 221.94987 25.95015
v 184.22379 222.14748 26.181091
v 184.02739 222.40952 26.258596
v 183.24246 222.07678 26.17288
v 183.10126 222.27861 25.943672
v 183.04553 222.3601 25.622011
v 183.0902 222.29942 25.294086
v 183.22331 222.11282 25.047766
v 183.40918 221.8503 24.94905
v 183.59802 221.58221 25.024393
v 183.73923 221.38039 25.253601
v 183.79495 221.29889 25.575262
v 183.75027 221.35957 25.903187
v 183.61717 221.54617 26.149508
v 183.43129 221.80869 26.248222
v 182.56789 221.68184 26.191628
v 182.45064 221.91328 25.977413
v 182.39735 222.01811 25.66217
v 182.42232 221.96822 25.330366
v 182.51884 221.77698 25.07091
v 182.66106 221.49564 24.953321
v 182.81085 221.19957 25.009108
v 182.9281 220.96811 25.223322
v 182.98138 220.86328 25.538565
v 182.95642 220.91318 25.870367
v 182.85991 221.10442 26.129824
v 182.7177 221.38577 26.247414
v 181.79233 221.373 26.161335
v 181.68336 221.58334 25.922386
v 181.64401 221.65942 25.59701
v 181.6848 221.58089 25.272392
v 181.7948 221.36876 25.035513
v 181.94453 221.0799 24.949844
v 182.09389 220.79167 25.038342
v 182.20285 220.58134 25.277292
v 182.2422 220.50525 25.602667
v 182.20143 220.58379 25.927286
v 182.09143 220.79591 26.164164
v 181.94168 221.0848 26.249832
v 181.05083 220.9562 26.163137
v 180.92665 221.15933 25.925375
v 180.8811 221.2338 25.600433
v 180.92638 221.15965 25.275375
v 181.05035 220.95677 25.037306
v 181.21979 220.6795 24.95001
v 181.38931 220.40215 25.036882
v 181.51349 220.19902 25.274645
v 181.55904 220.12456 25.599588
v 181.51375 220.1987 25.924644
v 181.38979 220.40158 26.162716
v 181.22034 220.67885 26.25001
v 180.32085 220.46715 26.162891
v 180.16667 220.64833 25.924957
v 180.11024 220.71465 25.599953
v 180.1667 220.6483 25.274958
v 180.32089 220.4671 25.037058
v 180.53152 220.21957 24.949999
v 180.74214 219.97208 25.037106
v 180.89632 219.7909 25.275038
v 180.95274 219.7246 25.600044
v 180.89629 219.79092 25.92504
v 180.7421 219.97212 26.16294
v 180.53146 220.21965 26.249998
v 179.73367 219.83896 26.162924
v 179.56236 220.00406 25.925014
v 179.49965 220.0645 25.600016
v 179.56235 220.00407 25.275013
v 179.73366 219.83897 25.037092
v 179.96767 219.61345 24.95
v 180.20169 219.38792 25.037077
v 180.373 219.22282 25.274988
v 180.43571 219.16238 25.599985
v 180.37302 219.22281 25.924988
v 180.2017 219.38791 26.16291
v 179.9677 219.61343 26.25
v 179.13634 219.23956 26.162916
v 178.95596 219.3947 25.925
v 178.88994 219.45148 25.6
v 178.95596 219.3947 25.275
v 179.13634 219.23956 25.037085
v 179.38274 219.02763 24.95
v 179.62914 218.8157 25.037085
v 179.80951 218.66057 25.275002
v 179.87553 218.60378 25.6
v 179.80951 218.66057 25.925001
v 179.62914 218.8157 26.162916
v 179.38274 219.02763 26.25
v 178.60342 218.51302 26.162916
v 178.39288 218.62384 25.925001
v 178.31583 218.6644 25.6
v 178.39288 218.62384 25.275
v 178.60342 218.51302 25.037085
v 178.89102 218.36165 24.95
v 179.1786 218.21027 25.037085
v 179.38914 218.09946 25.275
v 179.4662 218.0589 25.6
v 179.38914 218.09946 25.925001
v 179.1786 218.21027 26.162916
v 178.89102 218.36165 26.25
v 178.27933 217.68286 26.14354
v 178.06499 217.74796 25.892487
v 177.99947 217.76785 25.563063
v 178.10033 217.73723 25.243538
v 178.34055 217.66428 25.019526
v 178.65575 217.56854 24.95105
v 178.96149 217.4757 25.056461
v 179.17583 217.4106 25.307514
v 179.24135 217.3907 25.636938
v 179.14049 217.42133 25.956463
v 178.90027 217.49428 26.180475
v 178.58507 217.59001 26.248951
v 178.06723 216.91643 26.142399
v 177.85997 216.98405 25.88224
v 177.80017 216.99663 25.548532
v 177.90382 216.95078 25.230696
v 178.14317 216.85876 25.013891
v 178.45407 216.74527 24.956215
v 178.75323 216.64069 25.073118
v 178.9605 216.57304 25.333279
v 179.02031 216.56047 25.666985
v 178.91664 216.60634 25.984821
v 178.67729 216.69835 26.201626
v 178.3664 216.81184 26.259302
v 177.90794 216.28813 26.269556
v 177.65279 216.36963 26.039886
v 177.50739 216.35971 25.71755
v 177.51073 216.26105 25.388914
v 177.66188 216.10005 25.142038
v 177.92036 215.91989 25.043074
v 178.21693 215.76883 25.118534
v 178.47209 215.68733 25.348204
v 178.61748 215.69725 25.67054
v 178.61415 215.79591 25.999176
v 178.463 215.95691 26.246052
v 178.2045 216.13707 26.345016
v 177.58615 215.77428 26.493313
v 177.31682 215.85054 26.279055
v 177.13594 215.80997 25.978064
v 177.09201 215.66345 25.670986
v 177.1968 215.45024 25.440105
v 177.42221 215.22748 25.347286
v 177.70786 215.05484 25.417397
v 177.9772 214.97859 25.631655
v 178.15807 215.01915 25.932646
v 178.202 215.16566 26.239723
v 178.09721 215.37888 26.470604
v 177.87181 215.60164 26.563423
v 177.14944 215.03874 26.893885
v 176.87584 215.14453 26.711138
v 176.69304 215.15906 26.42247
v 176.65001 215.07843 26.105227
v 176.75829 214.92424 25.844416
v 176.98886 214.73782 25.709919
v 177.27995 214.56912 25.737776
v 177.55357 214.46333 25.92052
v 177.73637 214.44879 26.209188
v 177.7794 214.52943 26.526432
v 177.67113 214.68361 26.787243
v 177.44054 214.87003 26.92174
v 176.68848 214.3243 27.06761
v 176.44237 214.411 26.840061
v 176.30762 214.40417 26.516687
v 176.32036 214.30566 26.184134
v 176.47717 214.14186 25.931509
v 176.73604 213.95665 25.826504
v 177.02759 213.79965 25.897253
v 177.27371 213.71295 26.124802
v 177.40845 213.71976 26.448175
v 177.3957 213.81827 26.78073
v 177.23889 213.98209 27.033354
v 176.98003 214.1673 27.13836
v 176.35518 213.79814 27.290848
v 176.11674 213.91827 27.086092
v 175.95451 213.91013 26.791462
v 175.91193 213.77591 26.4859
v 176.00041 213.55157 26.251287
v 176.19624 213.29723 26.150484
v 176.44698 213.08102 26.2105
v 176.6854 212.96089 26.415257
v 176.84764 212.96902 26.709888
v 176.89021 213.10326 27.015448
v 176.80174 213.32759 27.250063
v 176.6059 213.58194 27.350866
v 175.80533 213.39569 27.50712
v 175.61452 213.55193 27.302492
v 175.46939 213.55756 27.023252
v 175.40884 213.41109 26.74422
v 175.4491 213.15175 26.540167
v 175.57936 212.84904 26.465763
v 175.76472 212.58408 26.540949
v 175.95552 212.42784 26.745577
v 176.10065 212.42221 27.024817
v 176.1612 212.56868 27.303848
v 176.12096 212.82802 27.507902
v 175.99069 213.13072 27.582306
v 175.05392 213.2329 27.780556
v 174.87726 213.33147 27.511448
v 174.75037 213.26706 27.20588
v 174.70721 213.05693 26.94573
v 174.75938 212.7574 26.800705
v 174.8929 212.4487 26.809664
v 175.07196 212.21356 26.970205
v 175.24861 212.115 27.239315
v 175.37552 212.1794 27.544882
v 175.41867 212.38953 27.805033
v 175.3665 212.68907 27.950058
v 175.23299 212.99776 27.9411
v 174.4167 212.9099 28.193615
v 174.17778 212.99089 27.982512
v 173.99918 212.91728 27.722792
v 173.92874 212.70879 27.484047
v 173.98534 212.42126 27.330248
v 174.15381 212.13176 27.302605
v 174.389 211.91785 27.408525
v 174.62791 211.83684 27.619627
v 174.80652 211.91046 27.879347
v 174.87695 212.11896 28.118093
v 174.82036 212.40648 28.271893
v 174.6519 212.69598 28.299536
v 173.92511 212.43492 28.744274
v 173.65805 212.49318 28.541584
v 173.46846 212.41187 28.271015
v 173.40717 212.21275 28.005064
v 173.49057 211.9492 27.814991
v 173.69633 211.69183 27.75173
v 173.96933 211.5096 27.832228
v 174.2364 211.45134 28.034916
v 174.42598 211.53265 28.305487
v 174.48729 211.73177 28.571438
v 174.40387 211.99532 28.761509
v 174.1981 212.25269 28.824772
v 173.39134 211.72629 29.244823
v 173.12987 211.81801 29.029255
v 172.96408 211.80559 28.718649
v 172.93839 211.69235 28.396235
v 173.05968 211.50864 28.148401
v 173.29546 211.30368 28.041555
v 173.58253 211.13239 28.104328
v 173.84401 211.04066 28.319897
v 174.00981 211.05309 28.630503
v 174.0355 211.16634 28.952917
v 173.91422 211.35004 29.20075
v 173.67844 211.555 29.307596
v 172.91162 210.89713 29.438517
v 172.67165 210.99455 29.21414
v 172.55083 211.01205 28.891014
v 172.58151 210.94493 28.555723
v 172.75548 210.81117 28.298105
v 173.02612 210.6466 28.187191
v 173.32092 210.49535 28.252699
v 173.5609 210.39792 28.477076
v 173.68172 210.38042 28.800201
v 173.65103 210.44754 29.135492
v 173.47707 210.5813 29.39311
v 173.20642 210.74586 29.504025
v 172.58163 210.27257 29.488768
v 172.34624 210.39203 29.273212
v 172.20662 210.40335 28.964758
v 172.2002 210.3035 28.64605
v 172.32869 210.11922 28.402489
v 172.55766 209.89992 28.299335
v 172.82578 209.70433 28.364231
v 173.06117 209.58488 28.579786
v 173.20079 209.57356 28.88824
v 173.20721 209.67342 29.20695
v 173.07872 209.85768 29.45051
v 172.84975 210.077 29.553663
v 172.07516 209.63277 29.843113
v 171.8301 209.79985 29.678667
v 171.66594 209.87628 29.390968
v 171.62671 209.84157 29.057102
v 171.7229 209.70502 28.766531
v 171.92874 209.5032 28.59711
v 172.18907 209.2902 28.594238
v 172.43414 209.12312 28.758684
v 172.59828 209.04669 29.046383
v 172.63753 209.0814 29.380249
v 172.54134 209.21797 29.67082
v 172.3355 209.41977 29.84024
v 171.57542 208.8358 29.82459
v 171.33974 209.015 29.66493
v 171.20125 209.12448 29.37833
v 171.19707 209.13493 29.04158
v 171.32832 209.04353 28.744913
v 171.55983 208.87477 28.567823
v 171.82956 208.67387 28.557758
v 172.06526 208.49467 28.717417
v 172.20375 208.3852 29.004019
v 172.20792 208.37474 29.340769
v 172.07668 208.46614 29.637436
v 171.84515 208.6349 29.814526
v 170.89876 208.32039 29.77416
v 170.69806 208.46165 29.543997
v 170.61777 208.51692 29.221952
v 170.6794 208.47139 28.894318
v 170.86642 208.33725 28.648884
v 171.12874 208.15044 28.551414
v 171.39607 207.96103 28.628027
v 171.59677 207.81978 28.85819
v 171.67708 207.76451 29.180235
v 171.61545 207.81004 29.50787
v 171.42842 207.94418 29.753304
v 171.16609 208.13098 29.850773
v 170.45323 207.56158 29.758675
v 170.24286 207.6663 29.517881
v 170.16852 207.70349 29.191845
v 170.25012 207.66315 28.867928
v 170.46582 207.5561 28.632921
v 170.7578 207.41104 28.549799
v 171.04784 207.26683 28.64083
v 171.25822 207.16211 28.881624
v 171.33257 207.12492 29.20766
v 171.25096 207.16527 29.531578
v 171.03526 207.27231 29.766582
v 170.74329 207.41737 29.849707
v 170.17096 206.76129 29.795427
v 169.92918 206.86404 29.585203
v 169.81653 206.9119 29.27179
v 169.86317 206.89203 28.939165
v 170.05664 206.80977 28.676458
v 170.34506 206.68715 28.554058
v 170.65118 206.55702 28.604765
v 170.89296 206.45428 28.81499
v 171.00562 206.40643 29.128403
v 170.95897 206.4263 29.461027
v 170.7655 206.50856 29.723736
v 170.47708 206.63118 29.846134
v 169.9768 205.98415 29.834051
v 169.72644 206.13918 29.67017
v 169.57697 206.22766 29.380888
v 169.56844 206.22586 29.043716
v 169.70314 206.1343 28.749002
v 169.94496 205.97748 28.575712
v 170.22914 205.79742 28.570282
v 170.47949 205.6424 28.734163
v 170.62897 205.55391 29.023445
v 170.6375 205.55571 29.360617
v 170.5028 205.64728 29.65533
v 170.26097 205.8041 29.828619
v 169.41911 205.58102 29.795996
v 169.20425 205.71933 29.57624
v 169.07948 205.74101 29.264204
v 169.07823 205.64026 28.943495
v 169.20085 205.44408 28.700047
v 169.41446 205.20503 28.599092
v 169.66185 204.98717 28.667683
v 169.87672 204.84888 28.887438
v 170.0015 204.8272 29.199474
v 170.00275 204.92793 29.520184
v 169.88013 205.12411 29.763632
v 169.6665 205.36316 29.864586
v 168.84094 205.20625 29.988771
v 168.61751 205.24184 29.735298
v 168.4968 205.14601 29.43295
v 168.51118 204.94444 29.162739
v 168.6568 204.69115 28.997072
v 168.89462 204.45398 28.980335
v 169.16093 204.2965 29.117018
v 169.38438 204.26091 29.370491
v 169.50508 204.35674 29.67284
v 169.4907 204.5583 29.943048
v 169.3451 204.81161 30.108717
v 169.10727 205.04877 30.125452
v 168.31024 204.53844 30.45744
v 168.08853 204.60054 30.193325
v 167.98604 204.55826 29.861925
v 168.0302 204.42291 29.552038
v 168.20918 204.23077 29.346699
v 168.47505 204.03333 29.300926
v 168.75655 203.88347 29.426987
v 168.97824 203.82138 29.691101
v 169.08075 203.86366 30.022501
v 169.03659 203.99901 30.332388
v 168.85759 204.19115 30.537727
v 168.59174 204.3886 30.5835
v 167.708 203.67229 30.435974
v 167.56848 203.72867 30.134687
v 167.5856 203.71736 29.798502
v 167.75478 203.6414 29.5175
v 168.03067 203.52116 29.366974
v 168.33937 203.38882 29.387259
v 168.59813 203.27988 29.572918
v 168.73766 203.22351 29.874205
v 168.72054 203.2348 30.21039
v 168.55136 203.31076 30.491394
v 168.27547 203.43102 30.641918
v 167.96677 203.56334 30.621634
v 167.36253 202.876 30.343342
v 167.2693 202.90985 30.021849
v 167.34021 202.88583 29.693838
v 167.55627 202.81041 29.447203
v 167.85959 202.70377 29.348024
v 168.16888 202.5945 29.422882
v 168.40129 202.51187 29.651714
v 168.49452 202.47804 29.973207
v 168.42361 202.50204 30.301218
v 168.20755 202.57747 30.547855
v 167.90424 202.68411 30.647032
v 167.59494 202.79338 30.572176
v 167.09448 202.16147 30.322023
v 167.0177 202.1982 29.996506
v 167.09763 202.15895 29.672037
v 167.31285 202.05424 29.43556
v 167.60571 201.91214 29.350437
v 167.89774 201.77069 29.439478
v 168.11067 201.66783 29.678823
v 168.18745 201.6311 30.004341
v 168.10753 201.67035 30.32881
v 167.8923 201.77505 30.565287
v 167.59944 201.91716 30.65041
v 167.30742 202.05861 30.561369
v 166.73871 201.58012 30.326628
v 166.6721 201.63783 30.00191
v 166.73723 201.5816 29.676632
v 166.91666 201.42653 29.437954
v 167.1623 201.21414 29.34983
v 167.40833 201.00137 29.435873
v 167.58882 200.84521 29.673027
v 167.65544 200.7875 29.997746
v 167.5903 200.84373 30.323023
v 167.41089 200.99881 30.5617
v 167.16525 201.2112 30.649824
v 166.91922 201.42397 30.563782
v 166.1478 201.08667 30.326849
v 166.08743 201.15088 30.00213
v 166.14632 201.08815 29.676853
v 166.30867 200.91528 29.438175
v 166.53099 200.67862 29.350048
v 166.75372 200.44154 29.436089
v 166.91716 200.26761 29.67324
v 166.97751 200.2034 29.99796
v 166.91862 200.26613 30.323236
v 166.75627 200.439 30.561916
v 166.53395 200.67566 30.650042
v 166.31123 200.91273 30.564001
v 165.55754 200.47491 30.325722
v 165.49516 200.53629 30.000835
v 165.55696 200.47551 29.675722
v 165.72636 200.30891 29.437498
v 165.958 200.0811 29.349995
v 166.18979 199.85312 29.436657
v 166.35962 199.68608 29.674265
v 166.42201 199.62471 29.999153
v 166.36021 199.68547 30.324265
v 166.19081 199.85208 30.562489
v 165.95917 200.0799 30.649992
v 165.72739 200.30786 30.56333
v 164.97975 199.90099 30.324968
v 164.91916 199.9635 29.999962
v 164.97978 199.90096 29.674967
v 165.14539 199.7301 29.437065
v 165.37158 199.49673 29.35
v 165.59778 199.26338 29.437103
v 165.76337 199.09256 29.675034
v 165.82396 199.03004 30.00004
v 165.76334 199.09259 30.325035
v 165.59775 199.26343 30.562937
v 165.37154 199.4968 30.650002
v 165.14534 199.73016 30.562899
v 164.38261 199.39409 30.235672
v 164.35918 199.4223 29.901213
v 164.44577 199.31812 29.593224
v 164.61919 199.10947 29.39423
v 164.83298 198.85225 29.357552
v 165.02983 198.61539 29.493017
v 165.15703 198.46236 29.76433
v 165.18048 198.43416 30.09879
v 165.09389 198.53833 30.406778
v 164.92047 198.74698 30.605772
v 164.70668 199.0042 30.64245
v 164.50981 199.24106 30.506983
v 163.83324 198.94513 30.302334
v 163.8076 199.02046 29.975952
v 163.86053 198.94041 29.654936
v 163.97786 198.72644 29.425303
v 164.12813 198.43588 29.34858
v 164.27109 198.14659 29.445328
v 164.36844 197.93607 29.689621
v 164.39407 197.86073 30.016003
v 164.34113 197.94078 30.337019
v 164.2238 198.15475 30.566652
v 164.07353 198.44533 30.643375
v 163.93057 198.73462 30.546627
v 163.04727 198.59258 30.342152
v 163.06393 198.77112 30.0483
v 163.14754 198.79402 29.719841
v 163.27567 198.65515 29.444788
v 163.41399 198.39171 29.296839
v 163.52544 198.07431 29.315638
v 163.58017 197.78798 29.496147
v 163.56349 197.60944 29.789999
v 163.4799 197.58653 30.118458
v 163.35178 197.7254 30.39351
v 163.21346 197.98883 30.54146
v 163.102 198.30624 30.522661
v 162.26665 198.32317 29.95415
v 162.33856 198.49295 29.662514
v 162.48653 198.50737 29.356949
v 162.6709 198.3626 29.119328
v 162.84229 198.09738 29.013323
v 162.95476 197.78282 29.067339
v 162.97818 197.50319 29.266901
v 162.90628 197.3334 29.558537
v 162.7583 197.31898 29.864103
v 162.57393 197.46378 30.101723
v 162.40254 197.72897 30.207727
v 162.29007 198.04353 30.153711
v 161.69302 197.91888 29.771246
v 161.68503 198.14465 29.511354
v 161.74371 198.22638 29.186428
v 161.85335 198.14218 28.88353
v 161.98456 197.91461 28.683823
v 162.10217 197.60464 28.640816
v 162.1747 197.29535 28.766035
v 162.1827 197.06958 29.025925
v 162.12401 196.98785 29.350851
v 162.01437 197.07205 29.65375
v 161.88316 197.29962 29.853456
v 161.76555 197.60959 29.896463
v 161.00957 197.78197 29.711021
v 160.9507 197.98602 29.45022
v 160.93967 198.03851 29.118488
v 160.97945 197.92537 28.804712
v 161.05936 197.67691 28.592968
v 161.15802 197.3597 28.539991
v 161.24896 197.05873 28.659979
v 161.30785 196.85466 28.920778
v 161.31888 196.80217 29.25251
v 161.2791 196.91531 29.566288
v 161.19919 197.16379 29.778032
v 161.10052 197.481 29.831009
v 160.27597 197.41753 29.78802
v 160.14513 197.62872 29.56062
v 160.07133 197.70392 29.239712
v 160.07434 197.62296 28.91128
v 160.15337 197.40753 28.663328
v 160.28722 197.11537 28.562294
v 160.44005 196.82475 28.635252
v 160.57089 196.61356 28.86265
v 160.6447 196.53836 29.18356
v 160.64168 196.61932 29.51199
v 160.56265 196.83475 29.759943
v 160.4288 197.1269 29.860975
v 159.6104 196.9648 29.938892
v 159.3813 197.12175 29.748863
v 159.22781 197.16347 29.452309
v 159.19104 197.0788 29.128687
v 159.28084 196.89041 28.864714
v 159.47316 196.6488 28.731121
v 159.71646 196.41869 28.763702
v 159.94556 196.26175 28.953732
v 160.09906 196.22002 29.250288
v 160.13583 196.30469 29.57391
v 160.04604 196.49307 29.837883
v 159.85371 196.73468 29.971476
v 159.09149 196.16724 30.215302
v 158.81387 196.21826 30.010157
v 158.65662 196.21664 29.690674
v 158.66188 196.16281 29.342459
v 158.82823 196.07118 29.058813
v 159.11111 195.96632 28.915743
v 159.43472 195.87633 28.951582
v 159.71234 195.8253 29.156727
v 159.86958 195.82692 29.47621
v 159.86433 195.88075 29.824427
v 159.69798 195.97238 30.10807
v 159.4151 196.07724 30.25114
v 159.03595 195.20511 30.203032
v 158.75421 195.23514 30.02225
v 158.60074 195.25455 29.724384
v 158.61668 195.25812 29.389252
v 158.79774 195.2449 29.106651
v 159.09541 195.21844 28.952301
v 159.42993 195.18582 28.967564
v 159.71167 195.15579 29.148348
v 159.86513 195.1364 29.44621
v 159.8492 195.13283 29.781343
v 159.66814 195.14604 30.063946
v 159.37047 195.1725 30.218294
v 159.05562 194.39961 30.250856
v 158.74696 194.47176 30.137474
v 158.53397 194.51874 29.881819
v 158.47371 194.52798 29.552397
v 158.58234 194.497 29.237474
v 158.83075 194.4341 29.021437
v 159.15236 194.35612 28.962168
v 159.46103 194.28398 29.075552
v 159.67401 194.237 29.331205
v 159.73427 194.22775 29.660627
v 159.62564 194.25874 29.97555
v 159.37724 194.32164 30.19159
v 158.939 193.6489 30.276997
v 158.6068 193.67888 30.215515
v 158.33939 193.68517 30.005075
v 158.20842 193.66608 29.702063
v 158.249 193.62672 29.38767
v 158.45023 193.57767 29.14614
v 158.75821 193.53203 29.042187
v 159.09041 193.50204 29.103668
v 159.35782 193.49576 29.314108
v 159.48878 193.51485 29.61712
v 159.44821 193.5542 29.931513
v 159.24698 193.60326 30.173044
v 159.07233 192.96606 30.177965
v 158.73656 192.94893 30.115082
v 158.45467 192.88731 29.923954
v 158.30219 192.79771 29.655794
v 158.31995 192.70416 29.382456
v 158.5032 192.6317 29.17718
v 158.80286 192.59976 29.094969
v 159.13863 192.6169 29.157852
v 159.42052 192.67853 29.34898
v 159.573 192.76811 29.61714
v 159.55524 192.86168 29.890478
v 159.37198 192.93413 30.095755
v 159.17969 192.06966 30.592781
v 158.84933 192.10782 30.626993
v 158.53539 192.12044 30.500435
v 158.32198 192.10416 30.247015
v 158.26628 192.06332 29.934639
v 158.38324 192.0089 29.647007
v 158.6415 191.95543 29.46119
v 158.97185 191.91728 29.426975
v 159.2858 191.90465 29.553535
v 159.4992 191.92093 29.806953
v 159.55489 191.96176 30.119331
v 159.43794 192.0162 30.406963
v 158.95148 191.15001 30.620037
v 158.62823 191.24341 30.620817
v 158.34802 191.32454 30.453314
v 158.18593 191.37167 30.162409
v 158.18536 191.37218 29.826052
v 158.34651 191.32591 29.534369
v 158.62616 191.24527 29.365515
v 158.9494 191.15187 29.364737
v 159.22961 191.07072 29.53224
v 159.39172 191.02359 29.823145
v 159.39227 191.0231 30.159502
v 159.23114 191.06937 30.451185
v 158.70622 190.46577 30.665483
v 158.41766 190.63776 30.68405
v 158.13968 190.75761 30.537645
v 157.94675 190.79324 30.265501
v 157.89056 190.73508 29.940536
v 157.98619 190.59872 29.649824
v 158.20801 190.4207 29.471262
v 158.49657 190.2487 29.452696
v 158.77457 190.12885 29.5991
v 158.9675 190.09322 29.871244
v 159.02367 190.15138 30.196209
v 158.92804 190.28775 30.486921
v 158.33257 189.7133 30.908684
v 158.0873 189.9248 30.990078
v 157.81758 190.10973 30.901093
v 157.59572 190.21849 30.665567
v 157.48112 190.22197 30.346615
v 157.50453 190.11922 30.029696
v 157.65965 189.93779 29.79973
v 157.90494 189.72629 29.718336
v 158.17464 189.54137 29.807323
v 158.39651 189.4326 30.042847
v 158.5111 189.42912 30.3618
v 158.4877 189.53188 30.678719
v 157.82715 188.92194 30.902063
v 157.58795 189.10887 31.046972
v 157.32182 189.31308 31.020792
v 157.10007 189.47986 30.830536
v 156.98212 189.5645 30.527184
v 156.99956 189.54434 30.192017
v 157.14774 189.42479 29.914845
v 157.38693 189.23785 29.769936
v 157.65306 189.03365 29.796116
v 157.87482 188.86687 29.986372
v 157.99277 188.78223 30.289724
v 157.97533 188.80238 30.624891
v 157.21425 188.31206 30.974705
v 156.96655 188.52708 31.049667
v 156.72435 188.73857 30.950584
v 156.55255 188.88988 30.704002
v 156.49716 188.94043 30.375994
v 156.57306 188.8767 30.05445
v 156.75989 188.71576 29.825523
v 157.00758 188.50073 29.75056
v 157.24979 188.28925 29.849644
v 157.42159 188.13795 30.096226
v 157.47696 188.08739 30.424234
v 157.40108 188.15112 30.745779
v 156.7002 187.60957 30.882862
v 156.49226 187.82553 31.035633
v 156.26042 188.06873 31.018066
v 156.06677 188.27402 30.834866
v 155.96321 188.3864 30.535122
v 155.9775 188.37575 30.19915
v 156.10577 188.24492 29.916973
v 156.3137 188.02896 29.764202
v 156.54555 187.78577 29.781769
v 156.7392 187.58047 29.96497
v 156.84276 187.4681 30.264713
v 156.82848 187.47874 30.600685
v 156.07747 186.94481 30.78856
v 155.91087 187.15462 30.990126
v 155.71179 187.4225 31.030737
v 155.53358 187.6767 30.899511
v 155.42401 187.84908 30.631613
v 155.4124 187.89346 30.298824
v 155.50189 187.79796 29.990313
v 155.6685 187.58815 29.788748
v 155.86757 187.32027 29.748137
v 156.04578 187.06607 29.879362
v 156.15536 186.89369 30.14726
v 156.16696 186.8493 30.480051
v 155.37509 186.61844 30.781599
v 155.1972 186.85406 30.944473
v 154.98718 187.11682 30.938334
v 154.80132 187.3363 30.764828
v 154.68938 187.4537 30.470444
v 154.6814 187.43758 30.134062
v 154.7795 187.29222 29.845818
v 154.95738 187.0566 29.682943
v 155.1674 186.79384 29.689081
v 155.35327 186.57436 29.862589
v 155.46521 186.45695 30.156973
v 155.47319 186.47308 30.493353
v 155.01793 186.17609 30.849537
v 154.87918 186.4375 31.007967
v 154.64456 186.67812 31.021889
v 154.37694 186.83348 30.887573
v 154.148 186.86195 30.641008
v 154.01912 186.7559 30.348263
v 154.02481 186.54375 30.087776
v 154.16354 186.28233 29.929346
v 154.39818 186.0417 29.915422
v 154.6658 185.88634 30.049738
v 154.89473 185.85788 30.296303
v 155.02362 185.96393 30.58905
v 154.66316 185.8359 31.436132
v 154.54929 186.12337 31.57315
v 154.32332 186.3726 31.582472
v 154.04579 186.51685 31.461596
v 153.79108 186.51746 31.242914
v 153.62741 186.37425 30.98502
v 153.59866 186.12561 30.757015
v 153.71254 185.83815 30.619997
v 153.9385 185.58891 30.610676
v 154.21603 185.44467 30.731552
v 154.47075 185.44406 30.950233
v 154.63441 185.58728 31.208128
v 153.96704 185.35153 32.054443
v 153.8005 185.62927 32.15336
v 153.58202 185.87488 32.087128
v 153.37013 186.0225 31.873497
v 153.22162 186.03261 31.569708
v 153.17625 185.9025 31.257162
v 153.24622 185.66702 31.019604
v 153.41275 185.38927 30.920689
v 153.63124 185.14368 30.98692
v 153.84312 184.99605 31.20055
v 153.99164 184.98593 31.50434
v 154.037 185.11606 31.816887
v 153.17606 184.94003 32.226032
v 153.0034 185.22578 32.26704
v 152.80809 185.46925 32.142204
v 152.64244 185.6052 31.884968
v 152.55084 185.5972 31.564259
v 152.55783 185.4474 31.266014
v 152.66156 185.19594 31.070145
v 152.83421 184.91019 31.029135
v 153.02953 184.66672 31.153973
v 153.19518 184.53076 31.41121
v 153.28677 184.53876 31.731916
v 153.27977 184.68857 32.030163
v 152.47736 184.51106 32.53922
v 152.33812 184.81668 32.575253
v 152.17899 185.07475 32.444923
v 152.04259 185.21613 32.18315
v 151.96547 185.20293 31.860077
v 151.96829 185.03867 31.562271
v 152.05031 184.7674 31.369528
v 152.18954 184.46178 31.333494
v 152.34868 184.20369 31.463825
v 152.48508 184.06232 31.725597
v 152.5622 184.07553 32.04867
v 152.55937 184.23978 32.346478
v 151.58675 184.2447 32.65065
v 151.43214 184.54352 32.657642
v 151.2906 184.80077 32.495293
v 151.20006 184.94751 32.207092
v 151.18474 184.94444 31.870275
v 151.2488 184.79239 31.575083
v 151.37503 184.53209 31.400618
v 151.52963 184.23328 31.393623
v 151.67117 183.97603 31.555975
v 151.76172 183.82927 31.844173
v 151.77702 183.83234 32.180992
v 151.71298 183.98439 32.476185
v 150.91763 183.71489 32.6114
v 150.76596 184.0147 32.63009
v 150.62866 184.28134 32.478397
v 150.54253 184.44339 32.196976
v 150.53062 184.45741 31.86123
v 150.59618 184.31964 31.561123
v 150.72157 184.06702 31.377068
v 150.87326 183.76721 31.358381
v 151.01056 183.50056 31.51007
v 151.0967 183.33852 31.791492
v 151.10858 183.32451 32.12724
v 151.04305 183.46227 32.427345
v 150.28049 183.47636 32.590385
v 150.15996 183.78658 32.65152
v 150.00414 184.06079 32.54283
v 149.85477 184.22552 32.29344
v 149.75188 184.23665 31.970175
v 149.72302 184.09117 31.659649
v 149.77596 183.82808 31.445068
v 149.89647 183.51787 31.383934
v 150.05229 183.24365 31.492622
v 150.20166 183.07892 31.742012
v 150.30457 183.0678 32.06528
v 150.3334 183.21327 32.375805
v 149.75246 183.22034 33.00888
v 149.59856 183.51868 33.04819
v 149.3925 183.75087 32.93061
v 149.1895 183.85466 32.687634
v 149.04395 183.80228 32.384377
v 148.99486 183.60773 32.102085
v 149.05537 183.32317 31.91641
v 149.20927 183.02483 31.877096
v 149.41533 182.79265 31.994678
v 149.61833 182.68884 32.23765
v 149.76387 182.74123 32.540913
v 149.81297 182.93578 32.8232
v 148.92653 182.88257 33.44157
v 148.78273 183.18578 33.430405
v 148.6282 183.42096 33.2557
v 148.50435 183.5251 32.964268
v 148.44435 183.4703 32.634197
v 148.46428 183.27124 32.353935
v 148.5588 182.98126 32.19857
v 148.7026 182.67805 32.20974
v 148.85713 182.44287 32.384445
v 148.98099 182.33873 32.675877
v 149.041 182.39352 33.005943
v 149.02106 182.59259 33.28621
v 148.092 182.3374 33.372353
v 147.97006 182.6411 33.450565
v 147.84927 182.94012 33.354675
v 147.76201 183.1544 33.110374
v 147.73163 183.22649 32.783123
v 147.7663 183.13707 32.46061
v 147.8567 182.91013 32.229248
v 147.97864 182.60643 32.151035
v 148.09943 182.30739 32.246925
v 148.18669 182.09312 32.491226
v 148.21707 182.02104 32.818478
v 148.1824 182.11046 33.14099
v 147.27812 182.0016 33.365566
v 147.20523 182.31909 33.449795
v 147.13275 182.6351 33.359867
v 147.08012 182.86497 33.119873
v 147.06143 182.94711 32.79412
v 147.0817 182.8595 32.4699
v 147.13548 182.62561 32.234077
v 147.20837 182.30812 32.149845
v 147.28085 181.9921 32.239777
v 147.33348 181.76222 32.47977
v 147.35217 181.68008 32.80552
v 147.33191 181.7677 33.12974
v 146.48593 181.90851 33.33783
v 146.39449 182.21288 33.4483
v 146.29938 182.52937 33.385063
v 146.22609 182.77316 33.165066
v 146.19426 182.87895 32.84725
v 146.21243 182.81839 32.516785
v 146.27571 182.60768 32.262207
v 146.36716 182.30331 32.151737
v 146.46227 181.98682 32.214973
v 146.53555 181.74303 32.43497
v 146.56737 181.63724 32.752785
v 146.54921 181.6978 33.083252
v 145.84987 181.4875 33.306477
v 145.70064 181.75659 33.442627
v 145.5408 182.05048 33.40665
v 145.4132 182.2904 33.208183
v 145.35199 182.4121 32.900406
v 145.3736 182.38293 32.565784
v 145.47223 182.21074 32.293987
v 145.62146 181.94165 32.157833
v 145.7813 181.64777 32.193813
v 145.9089 181.40784 32.39228
v 145.97011 181.28615 32.700058
v 145.9485 181.3153 33.03468
v 145.06961 181.10043 33.29296
v 144.96014 181.3926 33.419216
v 144.8421 181.70416 33.372715
v 144.7471 181.95164 33.165916
v 144.70062 182.06873 32.85423
v 144.7151 182.02403 32.52117
v 144.78665 181.82954 32.255985
v 144.89612 181.53738 32.12973
v 145.01418 181.22581 32.17623
v 145.10916 180.97833 32.38303
v 145.15564 180.86125 32.694717
v 145.14117 180.90594 33.027775
v 144.40007 180.81111 33.081562
v 144.4681 181.10164 33.256664
v 144.4441 181.43694 33.29801
v 144.33453 181.72714 33.194523
v 144.16873 181.89453 32.973934
v 143.99113 181.89421 32.695343
v 143.84932 181.7263 32.433407
v 143.78128 181.43578 32.258305
v 143.80527 181.10048 32.216957
v 143.91484 180.81026 32.320446
v 144.08064 180.64288 32.54104
v 144.25826 180.64319 32.819626
v 144.12206 180.91353 33.924965
v 144.25911 181.21367 33.896652
v 144.25105 181.54921 33.838474
v 144.10005 181.83023 33.766018
v 143.84657 181.98143 33.698696
v 143.55853 181.96231 33.654552
v 143.31311 181.77798 33.64541
v 143.17606 181.47784 33.67372
v 143.18411 181.14232 33.731903
v 143.33511 180.8613 33.80436
v 143.5886 180.71008 33.87168
v 143.87663 180.7292 33.915825
v 143.6844 180.88667 34.449135
v 143.82423 181.17653 34.51997
v 143.81584 181.51234 34.566425
v 143.66147 181.80414 34.57605
v 143.4025 181.97372 34.54627
v 143.10829 181.97566 34.485058
v 142.85771 181.80943 34.40882
v 142.71788 181.51958 34.337986
v 142.72627 181.18376 34.29153
v 142.88065 180.89197 34.281906
v 143.13962 180.72238 34.311687
v 143.43382 180.72044 34.3729
v 143.33057 180.74628 35.037766
v 143.46106 180.99464 35.23235
v 143.44618 181.3098 35.373466
v 143.2899 181.6073 35.4233
v 143.03409 181.80742 35.3685
v 142.74731 181.85655 35.223747
v 142.5064 181.74152 35.027832
v 142.3759 181.49315 34.83325
v 142.39078 181.178 34.69213
v 142.54706 180.88051 34.6423
v 142.80287 180.68037 34.697098
v 143.08965 180.63124 34.84185
v 142.78154 180.28763 35.43178
v 142.92764 180.4783 35.640293
v 142.94116 180.76482 35.796345
v 142.81847 181.07042 35.85812
v 142.59244 181.3132 35.809067
v 142.32362 181.42813 35.662327
v 142.08408 181.3844 35.457226
v 141.93797 181.19373 35.248714
v 141.92445 180.90721 35.092663
v 142.04715 180.60161 35.03089
v 142.27318 180.35883 35.079945
v 142.54199 180.2439 35.22668
v 142.28403 180.05392 36.218773
v 142.40616 180.28244 36.445835
v 142.40092 180.59319 36.591724
v 142.2697 180.9029 36.617348
v 142.04767 181.12857 36.515846
v 141.79431 181.20975 36.31441
v 141.57753 181.12468 36.06702
v 141.45538 180.89615 35.839962
v 141.46062 180.5854 35.694073
v 141.59184 180.2757 35.668446
v 141.81387 180.05002 35.76995
v 142.06723 179.96884 35.971382
v 141.59586 179.7467 36.714752
v 141.70268 179.91396 36.973907
v 141.71399 180.19637 37.169014
v 141.62675 180.51826 37.247787
v 141.46432 180.7934 37.18912
v 141.27025 180.94804 37.00874
v 141.09653 180.94077 36.75497
v 140.9897 180.77353 36.49581
v 140.9784 180.49112 36.30071
v 141.06563 180.16922 36.221935
v 141.22806 179.89409 36.280598
v 141.42213 179.73944 36.460983
v 140.97328 179.58936 36.846268
v 140.9752 179.64807 37.175156
v 140.877 179.83232 37.438126
v 140.70497 180.09273 37.564713
v 140.50522 180.35953 37.521
v 140.33128 180.56123 37.318703
v 140.22974 180.64378 37.01202
v 140.22781 180.58507 36.683132
v 140.32602 180.40083 36.420162
v 140.49803 180.14041 36.293575
v 140.69778 179.87361 36.337284
v 140.87173 179.67192 36.539585
v 140.61647 179.03877 36.74616
v 140.5557 179.05742 37.075726
v 140.378 179.18227 37.332417
v 140.13101 179.37985 37.447456
v 139.88092 179.59724 37.390015
v 139.69472 179.7762 37.175488
v 139.6223 179.86876 36.861355
v 139.68309 179.85011 36.53179
v 139.86078 179.72527 36.275097
v 140.10776 179.52768 36.16006
v 140.35786 179.31027 36.2175
v 140.54407 179.13133 36.432026
v 139.98654 178.39883 36.70573
v 139.95795 178.42686 37.03981
v 139.81744 178.57155 37.30912
v 139.60266 178.79416 37.441505
v 139.37114 179.035 37.401493
v 139.18494 179.22958 37.1998
v 139.09393 179.32573 36.890472
v 139.12253 179.2977 36.556393
v 139.26303 179.15302 36.287083
v 139.47781 178.9304 36.154697
v 139.70934 178.68956 36.19471
v 139.89554 178.49498 36.396404
v 139.29666 177.777 36.87244
v 139.23125 177.88156 37.185207
v 139.08426 178.09998 37.394623
v 138.89507 178.3737 37.444576
v 138.71437 178.62941 37.321686
v 138.59058 178.79857 37.058872
v 138.55687 178.83586 36.726562
v 138.62227 178.7313 36.413795
v 138.76926 178.51288 36.204376
v 138.95845 178.23915 36.154423
v 139.13916 177.98344 36.277317
v 139.26294 177.81429 36.54013
v 138.4332 177.32458 36.876053
v 138.42583 177.4488 37.184566
v 138.35596 177.70065 37.39497
v 138.24231 178.01262 37.45089
v 138.11533 178.30115 37.337337
v 138.00905 178.48889 37.08474
v 137.95193 178.52557 36.760784
v 137.9593 178.40135 36.452267
v 138.02917 178.1495 36.241863
v 138.14282 177.83754 36.185947
v 138.2698 177.54901 36.2995
v 138.37608 177.36125 36.552094
v 137.49979 177.08972 37.12587
v 137.55539 177.25021 37.4089
v 137.5717 177.53629 37.577843
v 137.54431 177.8713 37.587433
v 137.48059 178.16548 37.435097
v 137.3976 178.34001 37.161655
v 137.31757 178.34811 36.840378
v 137.26195 178.18762 36.557346
v 137.24565 177.90155 36.388405
v 137.27304 177.56654 36.378815
v 137.33676 177.27235 36.53115
v 137.41975 177.09784 36.804592
v 136.58952 177.12904 37.212925
v 136.63168 177.21443 37.535297
v 136.66846 177.451 37.77204
v 136.68999 177.77538 37.859722
v 136.69049 178.10063 37.774845
v 136.66985 178.33961 37.540154
v 136.63358 178.4283 37.218533
v 136.5914 178.34291 36.89616
v 136.55463 178.10634 36.659416
v 136.53311 177.78197 36.571735
v 136.53261 177.45671 36.656612
v 136.55325 177.21773 36.891304
v 135.80965 177.12521 37.229725
v 135.80302 177.22896 37.549706
v 135.79128 177.4787 37.774857
v 135.77756 177.80751 37.844852
v 135.76553 178.1273 37.740936
v 135.75842 178.35237 37.49095
v 135.75815 178.42242 37.161884
v 135.76477 178.31868 36.841904
v 135.77652 178.06894 36.616753
v 135.79025 177.74013 36.546757
v 135.80226 177.42033 36.650673
v 135.80937 177.19527 36.900658
v 135.1087 177.0801 37.190025
v 135.09056 177.15988 37.51638
v 135.03699 177.38773 37.758102
v 134.96236 177.70255 37.85042
v 134.88664 178.02 37.768597
v 134.83014 178.25504 37.534554
v 134.808 178.34467 37.211006
v 134.82614 178.26488 36.884647
v 134.8797 178.03703 36.642925
v 134.95435 177.72221 36.55061
v 135.03006 177.40475 36.632435
v 135.08655 177.16972 36.866478
v 134.44978 176.79823 37.203823
v 134.41458 176.88005 37.528282
v 134.32014 177.1 37.764736
v 134.19177 177.39915 37.849827
v 134.06387 177.69734 37.760757
v 133.97072 177.91467 37.521385
v 133.93726 177.9929 37.195858
v 133.97246 177.91109 36.8714
v 134.0669 177.69113 36.634945
v 134.19527 177.39198 36.549854
v 134.32317 177.0938 36.638924
v 134.41632 176.87646 36.878296
v 133.73111 176.48006 37.200886
v 133.69153 176.55812 37.52577
v 133.58371 176.77055 37.763367
v 133.43655 177.06046 37.850014
v 133.28947 177.35016 37.762493
v 133.18192 177.562 37.524258
v 133.14267 177.63925 37.19914
v 133.18225 177.5612 36.874256
v 133.29007 177.34875 36.63666
v 133.43723 177.05885 36.550014
v 133.58429 176.76917 36.63753
v 133.69186 176.55731 36.87577
v 132.96796 176.04663 37.199986
v 132.93463 176.12708 37.524986
v 132.84355 176.34686 37.76291
v 132.71915 176.64711 37.85
v 132.59476 176.94736 37.762924
v 132.50368 177.16716 37.525013
v 132.47035 177.24762 37.200016
v 132.50368 177.16718 36.87501
v 132.59474 176.94739 36.63709
v 132.71915 176.64714 36.55
v 132.84355 176.3469 36.637074
v 132.93462 176.12709 36.874985
v 131.96442 175.7828 37.213486
v 131.958 175.87639 37.53661
v 131.94139 176.11862 37.76954
v 131.91905 176.4446 37.84986
v 131.89696 176.76697 37.756054
v 131.88103 176.99936 37.513252
v 131.87553 177.07948 37.186516
v 131.88196 176.9859 36.86339
v 131.89856 176.74367 36.630463
v 131.9209 176.4177 36.55014
v 131.943 176.09532 36.643948
v 131.95892 175.86295 36.88675
v 130.97083 175.91992 37.362907
v 131.00269 176.08255 37.655643
v 131.06032 176.36668 37.82636
v 131.12825 176.6962 37.82931
v 131.1883 176.98282 37.663708
v 131.22437 177.14972 37.37392
v 131.22678 177.1522 37.0376
v 131.19492 176.9896 36.74486
v 131.1373 176.70544 36.574146
v 131.06937 176.37593 36.571198
v 131.00931 176.08931 36.7368
v 130.97325 175.92241 37.02659
v 130.34357 176.11978 37.26357
v 130.3097 176.24017 37.575138
v 130.27408 176.50108 37.7843
v 130.24625 176.83258 37.835014
v 130.23366 177.14584 37.713696
v 130.23972 177.35695 37.452843
v 130.26276 177.40932 37.12236
v 130.29663 177.28893 36.81079
v 130.33226 177.02803 36.601627
v 130.36009 176.69653 36.550915
v 130.37267 176.38326 36.672234
v 130.36662 176.17215 36.933086
v 129.83997 175.84772 37.22819
v 129.71024 175.9296 37.515648
v 129.5394 176.14438 37.693916
v 129.3732 176.4345 37.71523
v 129.25621 176.72221 37.57387
v 129.21974 176.93047 37.307728
v 129.27359 177.00342 36.988102
v 129.40332 176.92154 36.700645
v 129.57416 176.70677 36.522377
v 129.74036 176.41664 36.50107
v 129.85735 176.12892 36.64242
v 129.89381 175.92068 36.90857
v 129.222 175.44864 36.840744
v 129.12807 175.50278 37.156635
v 128.97281 175.69354 37.379055
v 128.79784 175.96982 37.448406
v 128.65002 176.25757 37.346107
v 128.569 176.4797 37.099567
v 128.57645 176.5767 36.77485
v 128.67038 176.52257 36.458954
v 128.82562 176.3318 36.236534
v 129.00061 176.05553 36.167183
v 129.1484 175.76776 36.26948
v 129.22945 175.54562 36.51602
v 128.49089 175.06067 36.824867
v 128.44395 175.14725 37.14661
v 128.32314 175.3617 37.37602
v 128.1608 175.64653 37.451626
v 128.00043 175.92546 37.353176
v 127.88502 176.12373 37.107044
v 127.845474 176.18822 36.779182
v 127.8924 176.10164 36.457443
v 128.01323 175.88719 36.22803
v 128.17557 175.60236 36.152424
v 128.33594 175.32343 36.250874
v 128.45135 175.12515 36.497005
v 127.648315 174.568 36.79664
v 127.62355 174.64983 37.12206
v 127.55574 174.87666 37.36113
v 127.46305 175.18771 37.449795
v 127.37032 175.49965 37.364292
v 127.3024 175.72887 37.127537
v 127.27748 175.81395 36.802963
v 127.30224 175.73212 36.477547
v 127.370056 175.50528 36.238472
v 127.46274 175.19423 36.14981
v 127.55547 174.8823 36.23531
v 127.6234 174.65308 36.472065
v 126.65164 174.51845 36.798992
v 126.64951 174.60495 37.124138
v 126.643585 174.84239 37.362453
v 126.63546 175.16714 37.450085
v 126.627304 175.49219 37.36355
v 126.621315 175.73044 37.12603
v 126.61908 175.81804 36.801178
v 126.62121 175.73152 36.476032
v 126.62714 175.49408 36.237717
v 126.63526 175.16933 36.150085
v 126.64342 174.84428 36.23662
v 126.649414 174.60605 36.474136
v 125.88399 174.50888 36.87928
v 125.86907 174.63408 37.19123
v 125.837715 174.89737 37.398346
v 125.798325 175.22824 37.44513
v 125.76145 175.538 37.31905
v 125.73698 175.74367 37.053886
v 125.73146 175.79012 36.72069
v 125.74638 175.66493 36.40874
v 125.77774 175.40163 36.201626
v 125.81713 175.07077 36.154842
v 125.854004 174.761 36.280922
v 125.87847 174.55534 36.546085
v 125.251526 174.37549 36.75948
v 125.234505 174.44443 37.089706
v 125.15433 174.6551 37.341328
v 125.032486 174.95108 37.446922
v 124.90162 175.25302 37.378193
v 124.79681 175.48006 37.153557
v 124.746124 175.57132 36.83321
v 124.763145 175.50238 36.502983
v 124.84332 175.2917 36.25136
v 124.96517 174.99574 36.145767
v 125.09603 174.69379 36.214497
v 125.20084 174.46677 36.439133
v 124.62984 173.94797 36.81543
v 124.654854 174.045 37.131435
v 124.58806 174.26778 37.370777
v 124.44736 174.55661 37.469322
v 124.27044 174.83409 37.40067
v 124.10471 175.0259 37.18321
v 123.99458 175.08061 36.875214
v 123.96957 174.98358 36.55921
v 124.036354 174.7608 36.31987
v 124.17706 174.47198 36.221325
v 124.35398 174.19449 36.289978
v 124.51971 174.00269 36.507435
v 123.87506 173.58311 37.145916
v 123.9052 173.68977 37.46456
v 123.85737 173.92738 37.6989
v 123.74441 174.23227 37.786133
v 123.596565 174.52275 37.702896
v 123.45346 174.721 37.47148
v 123.35345 174.77386 37.153904
v 123.32331 174.66722 36.83526
v 123.37114 174.42961 36.60092
v 123.4841 174.12471 36.513687
v 123.63194 173.83423 36.596924
v 123.77504 173.636 36.82834
v 122.97596 173.23932 37.27765
v 122.97797 173.37029 37.5864
v 122.94518 173.63544 37.792084
v 122.8864 173.96376 37.839584
v 122.81735 174.26726 37.71618
v 122.75655 174.46461 37.454926
v 122.72029 174.50294 37.12583
v 122.718285 174.372 36.81708
v 122.75107 174.10683 36.611397
v 122.80986 173.77852 36.563896
v 122.8789 173.47502 36.687305
v 122.9397 173.27766 36.948555
v 122.07334 173.23688 37.423286
v 122.156654 173.38373 37.709724
v 122.20436 173.6622 37.88614
v 122.20368 173.99771 37.90526
v 122.1548 174.30034 37.76196
v 122.070816 174.489 37.494637
v 121.97423 174.51314 37.174923
v 121.89092 174.36629 36.888485
v 121.843216 174.08781 36.71207
v 121.843895 173.7523 36.69295
v 121.89277 173.44968 36.83625
v 121.97675 173.26102 37.103573
v 121.585815 173.25217 37.76855
v 121.78688 173.45282 37.919834
v 121.85583 173.75531 38.021008
v 121.774185 174.07858 38.044956
v 121.563835 174.336 37.98527
v 121.28113 174.4586 37.85794
v 121.00182 174.41353 37.697083
v 120.80076 174.21288 37.5458
v 120.73181 173.91039 37.44463
v 120.81345 173.58713 37.420677
v 121.0238 173.3297 37.480362
v 121.30651 173.20709 37.607693
v 121.58048 173.01733 38.0211
v 121.84378 173.19206 38.232136
v 121.96728 173.4588 38.430813
v 121.91787 173.7461 38.56389
v 121.7088 173.97696 38.59571
v 121.3961 174.08952 38.51775
v 121.063545 174.05365 38.350895
v 120.80025 173.87894 38.139854
v 120.67675 173.6122 37.94118
v 120.72616 173.3249 37.8081
v 120.93523 173.09404 37.776283
v 121.247925 172.98146 37.854244
v 121.420944 172.5266 38.397602
v 121.705414 172.65076 38.666626
v 121.86248 172.86937 38.970314
v 121.85006 173.1239 39.2273
v 121.671486 173.34613 39.368717
v 121.374596 173.47652 39.356678
v 121.03895 173.48012 39.19441
v 120.75447 173.35597 38.925385
v 120.597404 173.13734 38.621696
v 120.609825 172.88281 38.36471
v 120.78841 172.66058 38.223293
v 121.08529 172.5302 38.235332
v 121.26025 172.00632 39.22426
v 121.57982 172.07182 39.304382
v 121.80416 172.23982 39.484264
v 121.87317 172.46529 39.715706
v 121.76835 172.68784 39.936687
v 121.51779 172.84781 40.088005
v 121.18862 172.90234 40.12911
v 120.86906 172.83684 40.048985
v 120.64471 172.66885 39.869106
v 120.5757 172.44337 39.637665
v 120.68052 172.22083 39.41668
v 120.93108 172.06085 39.26536
v 121.130455 171.3776 39.726654
v 121.45146 171.3594 39.827934
v 121.70021 171.46164 40.035915
v 121.81005 171.65689 40.294865
v 121.75155 171.89282 40.5354
v 121.54038 172.10625 40.69307
v 121.23313 172.23996 40.725624
v 120.912125 172.25813 40.624344
v 120.663376 172.15591 40.416363
v 120.553535 171.96066 40.157413
v 120.61204 171.72472 39.916878
v 120.823204 171.5113 39.75921
v 120.83866 170.80992 40.338688
v 121.0255 170.70525 40.598427
v 121.15971 170.76065 40.90259
v 121.20535 170.9613 41.169678
v 121.15017 171.25343 41.32812
v 121.008965 171.55876 41.335464
v 120.81957 171.79549 41.18974
v 120.63274 171.90016 40.929996
v 120.49852 171.84474 40.62583
v 120.45288 171.64409 40.35875
v 120.508064 171.35196 40.200306
v 120.64927 171.04663 40.192963
v 120.01384 170.7896 40.37499
v 120.02364 170.62292 40.667
v 120.02867 170.62462 41.00331
v 120.02757 170.79422 41.29382
v 120.02064 171.0863 41.460674
v 120.009735 171.42259 41.459175
v 119.99778 171.71297 41.289715
v 119.98798 171.87965 40.997707
v 119.982956 171.87796 40.661392
v 119.984055 171.70834 40.370888
v 119.99098 171.41626 40.20403
v 120.001884 171.07999 40.205532
v 119.258026 170.82391 40.304745
v 119.28252 170.64082 40.585804
v 119.27931 170.62079 40.921204
v 119.249275 170.76915 41.22107
v 119.20046 171.04619 41.40506
v 119.14594 171.37764 41.42387
v 119.100334 171.67471 41.27246
v 119.07584 171.8578 40.9914
v 119.07905 171.87785 40.656002
v 119.10908 171.72948 40.356133
v 119.1579 171.45245 40.172146
v 119.21242 171.12099 40.153336
v 118.45819 170.63481 40.25915
v 118.502495 170.41638 40.51122
v 118.51767 170.3511 40.84095
v 118.49965 170.45647 41.159996
v 118.45327 170.70424 41.382862
v 118.39096 171.02803 41.449837
v 118.3294 171.34108 41.34297
v 118.2851 171.55951 41.090904
v 118.26992 171.62479 40.761173
v 118.28794 171.51942 40.44213
v 118.33432 171.27165 40.219265
v 118.39664 170.94786 40.15229
v 117.58789 170.6091 40.238537
v 117.60217 170.37296 40.477776
v 117.60718 170.28783 40.803253
v 117.60156 170.37654 41.127766
v 117.58683 170.61533 41.36435
v 117.56693 170.9402 41.449623
v 117.5472 171.26411 41.36073
v 117.53291 171.50026 41.12149
v 117.527916 171.58539 40.79601
v 117.53353 171.49667 40.4715
v 117.548256 171.25789 40.234913
v 117.56815 170.93301 40.149643
v 116.80842 170.56598 40.238865
v 116.85706 170.33438 40.478043
v 116.874664 170.25085 40.803497
v 116.8565 170.33778 41.128033
v 116.80743 170.57187 41.364685
v 116.740616 170.8904 41.450043
v 116.67395 171.20801 41.361237
v 116.625305 171.4396 41.122063
v 116.60771 171.52313 40.796604
v 116.62588 171.4362 40.472073
v 116.67494 171.20212 40.23542
v 116.74175 170.88359 40.150063
v 116.01649 170.27959 40.236984
v 116.0545 170.04466 40.47484
v 116.06841 169.95862 40.799816
v 116.054504 170.0445 41.12484
v 116.0165 170.2793 41.362816
v 115.964584 170.6001 41.449986
v 115.91267 170.92094 41.362988
v 115.87466 171.15587 41.12513
v 115.86075 171.24193 40.800156
v 115.87465 171.15604 40.475132
v 115.91265 170.92123 40.237152
v 115.96457 170.60043 40.149986
v 115.140114 170.30246 40.237072
v 115.14227 170.06454 40.47498
v 115.14307 169.97745 40.799976
v 115.14228 170.06453 41.12498
v 115.14012 170.30241 41.362907
v 115.137184 170.6274 41.45
v 115.13424 170.9524 41.36293
v 115.13208 171.1903 41.125023
v 115.13129 171.2774 40.800026
v 115.13207 171.19034 40.475025
v 115.13423 170.95244 40.2371
v 115.13717 170.62746 40.15
v 114.394554 170.27136 40.237083
v 114.456154 170.04156 40.475002
v 114.47871 169.95746 40.800003
v 114.456154 170.04156 41.125004
v 114.394554 170.27138 41.36292
v 114.3104 170.58528 41.45
v 114.22625 170.8992 41.362915
v 114.16465 171.12901 41.124996
v 114.142105 171.21312 40.799995
v 114.16465 171.129 40.475
v 114.22626 170.8992 40.237083
v 114.3104 170.58528 40.15
v 113.72691 169.92177 40.237087
v 113.83929 169.71207 40.475002
v 113.88042 169.63531 40.800003
v 113.83929 169.71207 41.125004
v 113.72691 169.92178 41.36292
v 113.5734 170.20824 41.45
v 113.4199 170.4947 41.362915
v 113.307526 170.7044 41.125
v 113.266396 170.78116 40.8
v 113.307526 170.7044 40.475
v 113.4199 170.4947 40.237083
v 113.57341 170.20824 40.15
v 112.93733 169.58858 40.19259
v 113.03872 169.33542 40.389675
v 113.08989 169.20766 40.696705
v 113.077126 169.23953 41.031414
v 113.00385 169.42249 41.304115
v 112.8897 169.7075 41.441742
v 112.76527 170.01822 41.407413
v 112.66388 170.27138 41.210327
v 112.61272 170.39914 40.903297
v 112.62548 170.36726 40.56859
v 112.69875 170.18431 40.295887
v 112.8129 169.89929 40.15826
v 112.05664 169.35437 40.194164
v 112.09933 169.08858 40.395782
v 112.12863 168.95926 40.70525
v 112.136696 169.00105 41.039642
v 112.12136 169.20277 41.30936
v 112.08674 169.51036 41.442135
v 112.0421 169.8414 41.402386
v 111.99941 170.1072 41.200768
v 111.97011 170.23651 40.8913
v 111.96204 170.1947 40.556908
v 111.97738 169.993 40.28719
v 112.012 169.68541 40.154415
v 111.16913 169.2789 40.348362
v 111.29626 169.0516 40.55168
v 111.40407 168.96912 40.846275
v 111.46368 169.05353 41.15321
v 111.45911 169.28223 41.39024
v 111.39158 169.59393 41.493855
v 111.2792 169.90514 41.43629
v 111.15207 170.13243 41.23297
v 111.04426 170.21492 40.938377
v 110.98465 170.13051 40.631443
v 110.98922 169.90181 40.394413
v 111.05675 169.59009 40.2908
v 110.59515 168.94772 40.576073
v 110.80348 168.73672 40.73063
v 110.95772 168.63676 41.010822
v 111.01653 168.67462 41.341576
v 110.964165 168.84016 41.63426
v 110.81466 169.089 41.81045
v 110.60806 169.3545 41.82294
v 110.399734 169.56549 41.668385
v 110.24551 169.66545 41.38819
v 110.18669 169.6276 41.057438
v 110.23905 169.46207 40.764755
v 110.38856 169.21321 40.588562
v 110.17444 168.31621 40.658527
v 110.303856 168.1334 40.909626
v 110.34493 168.07864 41.239067
v 110.28667 168.16658 41.558582
v 110.14467 168.37367 41.782555
v 109.95699 168.64442 41.850975
v 109.773926 168.9063 41.745506
v 109.644516 169.0891 41.494408
v 109.60344 169.14386 41.164967
v 109.661705 169.05592 40.84545
v 109.803696 168.84882 40.62148
v 109.99137 168.57808 40.55306
v 109.39164 167.9248 40.63342
v 109.49784 167.70927 40.86895
v 109.53753 167.62813 41.193066
v 109.50007 167.70314 41.518917
v 109.39551 167.91418 41.759197
v 109.25185 168.20473 41.849518
v 109.10759 168.4969 41.765682
v 109.00138 168.71243 41.53015
v 108.96169 168.79356 41.20604
v 108.99915 168.71857 40.880184
v 109.10372 168.50752 40.639904
v 109.247375 168.21698 40.549583
v 108.59956 167.55463 40.647156
v 108.67282 167.33583 40.892033
v 108.69746 167.26245 41.219475
v 108.66686 167.35419 41.541748
v 108.58924 167.58644 41.77249
v 108.4854 167.89699 41.849884
v 108.38315 168.2026 41.753185
v 108.30989 168.4214 41.508305
v 108.28526 168.49478 41.180862
v 108.31586 168.40305 40.858593
v 108.39347 168.17079 40.627846
v 108.497314 167.86024 40.550457
v 107.73631 167.26172 40.71144
v 107.75536 167.07603 40.991512
v 107.755775 167.05426 41.32737
v 107.737434 167.20224 41.629025
v 107.70526 167.48033 41.815647
v 107.66788 167.81401 41.83723
v 107.63529 168.11386 41.687992
v 107.61624 168.29956 41.40792
v 107.61583 168.32133 41.072063
v 107.63417 168.17336 40.77041
v 107.66634 167.89526 40.583786
v 107.70373 167.56158 40.562202
v 106.929634 167.26535 40.710724
v 106.94533 167.08354 40.993057
v 106.93763 167.0659 41.328506
v 106.908615 167.21716 41.627182
v 106.86605 167.4968 41.809055
v 106.82134 167.82986 41.825397
v 106.786476 168.12714 41.671825
v 106.77079 168.30894 41.38949
v 106.77848 168.32658 41.054043
v 106.8075 168.17532 40.755367
v 106.85006 167.89569 40.57349
v 106.89477 167.56262 40.55715
v 106.35724 167.02371 40.7812
v 106.4436 166.94841 41.098335
v 106.42773 167.01347 41.429134
v 106.313866 167.20146 41.684963
v 106.13253 167.462 41.79727
v 105.9323 167.7253 41.73597
v 105.76684 167.92079 41.517475
v 105.68047 167.9961 41.200344
v 105.69634 167.93105 40.869545
v 105.8102 167.74304 40.613716
v 105.99155 167.4825 40.501408
v 106.19177 167.21921 40.56271
v 105.9103 166.51178 40.68992
v 106.15017 166.52443 40.960556
v 106.24946 166.60744 41.30616
v 106.181564 166.73857 41.634132
v 105.964676 166.88268 41.856586
v 105.65691 167.00117 41.91392
v 105.34074 167.06229 41.79077
v 105.100876 167.04964 41.520134
v 105.00159 166.96663 41.174526
v 105.06948 166.8355 40.846558
v 105.28637 166.69138 40.624104
v 105.59413 166.57289 40.56677
v 105.985374 165.94064 41.128475
v 106.20747 165.98337 41.391254
v 106.27346 166.04204 41.70226
v 106.16566 166.10097 41.978153
v 105.91295 166.14433 42.145016
v 105.583046 166.16054 42.158134
v 105.26435 166.14523 42.013992
v 105.04225 166.10252 41.751213
v 104.976265 166.04384 41.44021
v 105.08407 165.98491 41.164314
v 105.336784 165.94154 40.99745
v 105.66668 165.92534 40.984333
v 105.99306 165.17593 41.0832
v 106.19958 165.15822 41.35039
v 106.24662 165.15672 41.685127
v 106.12159 165.17186 41.997707
v 105.85798 165.19955 42.20438
v 105.52643 165.2324 42.249767
v 105.21578 165.2616 42.121704
v 105.00926 165.2793 41.85451
v 104.96222 165.28079 41.519775
v 105.08725 165.26566 41.207195
v 105.35086 165.23796 41.000523
v 105.68241 165.20512 40.955135
v 105.83412 164.1653 41.210026
v 106.03654 164.17885 41.474335
v 106.085815 164.25372 41.793015
v 105.96876 164.36987 42.08067
v 105.71672 164.49617 42.260227
v 105.39725 164.59879 42.283573
v 105.09594 164.65019 42.144455
v 104.893524 164.63664 41.880146
v 104.844246 164.56177 41.561466
v 104.9613 164.44562 41.27381
v 105.21334 164.31932 41.094254
v 105.532814 164.21672 41.070908
v 105.51302 163.37599 41.59087
v 105.67096 163.3418 41.88338
v 105.6902 163.4072 42.205738
v 105.56559 163.55464 42.47157
v 105.33052 163.74464 42.609642
v 105.04797 163.92628 42.582962
v 104.793655 164.0509 42.398678
v 104.63572 164.08508 42.106167
v 104.61648 164.0197 41.78381
v 104.74109 163.87224 41.51798
v 104.976166 163.68225 41.379906
v 105.25871 163.5006 41.406586
v 104.981026 162.73973 41.61131
v 105.06896 162.65227 41.924072
v 105.031494 162.68399 42.25693
v 104.878654 162.82639 42.52069
v 104.651405 163.0413 42.644684
v 104.41062 163.27115 42.595684
v 104.22084 163.45436 42.38682
v 104.132904 163.54182 42.07406
v 104.17037 163.5101 41.7412
v 104.32321 163.36772 41.477436
v 104.55046 163.1528 41.353443
v 104.79124 162.92294 41.402447
v 104.38829 162.0953 41.676132
v 104.44612 162.03108 42.001312
v 104.38767 162.09654 42.32613
v 104.22862 162.27414 42.56356
v 104.01159 162.51628 42.64998
v 103.79471 162.75809 42.56223
v 103.636116 162.93478 42.323826
v 103.578285 162.99901 41.99865
v 103.63673 162.93355 41.67383
v 103.79578 162.75595 41.436398
v 104.01282 162.51381 41.34998
v 104.2297 162.272 41.43773
v 103.62427 161.49103 41.675026
v 103.66366 161.41338 42.00003
v 103.62426 161.49106 42.325027
v 103.51665 161.70325 42.562935
v 103.36964 161.9931 42.650005
v 103.22263 162.28296 42.562912
v 103.11502 162.49513 42.324986
v 103.07563 162.57278 41.99998
v 103.11502 162.4951 41.674984
v 103.22264 162.28291 41.437077
v 103.369644 161.99306 41.350006
v 103.516655 161.7032 41.437103
v 102.61411 161.22194 41.674976
v 102.62111 161.13513 41.999973
v 102.61411 161.22192 42.324974
v 102.595 161.45906 42.5629
v 102.568886 161.783 42.649998
v 102.54278 162.10695 42.562927
v 102.52367 162.34412 42.32502
v 102.51667 162.43092 42.000023
v 102.52367 162.34413 41.67502
v 102.54278 162.107 41.437096
v 102.568886 161.78305 41.35
v 102.595 161.4591 41.43707
v 101.72423 161.29959 41.674984
v 101.72104 161.21255 41.999985
v 101.72423 161.29958 42.324986
v 101.73293 161.53732 42.56291
v 101.74483 161.8621 42.65
v 101.75672 162.18689 42.562927
v 101.765434 162.42465 42.325016
v 101.768616 162.51169 42.00002
v 101.76543 162.42467 41.675014
v 101.75672 162.18692 41.43709
v 101.74483 161.86214 41.350002
v 101.73293 161.53735 41.437077
v 100.93165 161.28079 41.675003
v 100.93389 161.19373 42.0
v 100.93165 161.28079 42.325
v 100.92554 161.51863 42.562916
v 100.91719 161.84352 42.65
v 100.908844 162.16841 42.562916
v 100.90273 162.40625 42.325
v 100.90049 162.4933 42.0
v 100.90273 162.40625 41.675
v 100.908844 162.16841 41.437084
v 100.91719 161.84352 41.35
v 100.92554 161.51863 41.437084
v 100.220116 161.2627 41.69119
v 100.237854 161.18697 42.018543
v 100.21589 161.28075 42.340927
v 100.16011 161.51892 42.57196
v 100.085464 161.83765 42.649734
v 100.01195 162.15154 42.553417
v 99.95927 162.37648 42.30881
v 99.94153 162.45221 41.98146
v 99.96349 162.35843 41.659077
v 100.01927 162.12027 41.428043
v 100.09392 161.80153 41.350266
v 100.167435 161.48764 41.446583
v 99.56416 161.04298 41.56729
v 99.63698 160.91145 41.868176
v 99.62958 160.93053 42.20414
v 99.54395 161.09511 42.48516
v 99.403046 161.36111 42.63594
v 99.244606 161.65724 42.61608
v 99.11109 161.90416 42.4309
v 99.03828 162.03569 42.130016
v 99.04567 162.01662 41.794056
v 99.131294 161.85204 41.51303
v 99.27221 161.58603 41.36225
v 99.43065 161.2899 41.38211
v 98.84063 160.5793 41.581284
v 98.93657 160.47548 41.884953
v 98.95094 160.52309 42.219383
v 98.8799 160.70937 42.494965
v 98.74246 160.98439 42.63786
v 98.57547 161.27446 42.60977
v 98.42366 161.50188 42.418232
v 98.32771 161.60568 42.114563
v 98.31334 161.55807 41.780132
v 98.38439 161.37181 41.50455
v 98.52183 161.09679 41.361656
v 98.68882 160.8067 41.389744
v 97.913765 160.24147 41.625397
v 98.1233 160.11444 41.840336
v 98.275475 160.13684 42.133858
v 98.32952 160.30267 42.427315
v 98.27094 160.56749 42.642075
v 98.11545 160.86035 42.720592
v 97.9047 161.10277 42.64183
v 97.69516 161.2298 42.426895
v 97.542984 161.20738 42.133373
v 97.488945 161.04156 41.839916
v 97.547516 160.77673 41.625156
v 97.70302 160.48389 41.54664
v 97.28009 159.93678 42.19411
v 97.502235 159.74411 42.331963
v 97.699745 159.68942 42.580036
v 97.8197 159.78741 42.871853
v 97.82997 160.01181 43.129227
v 97.72778 160.30249 43.28319
v 97.540535 160.58156 43.292492
v 97.3184 160.77425 43.15464
v 97.12088 160.82892 42.906567
v 97.00092 160.73093 42.61475
v 96.99066 160.50653 42.357376
v 97.09284 160.21585 42.20341
v 96.79831 159.71574 42.305027
v 96.98746 159.50879 42.48974
v 97.098915 159.40732 42.789238
v 97.10282 159.43848 43.123272
v 96.99813 159.59395 43.402344
v 96.81289 159.83208 43.55167
v 96.59673 160.08904 43.53124
v 96.407585 160.29597 43.346527
v 96.29612 160.39746 43.047028
v 96.29221 160.36629 42.71299
v 96.39691 160.21082 42.43392
v 96.58215 159.9727 42.284595
v 96.47442 159.06305 42.2384
v 96.64096 158.89502 42.47631
v 96.68948 158.82224 42.800224
v 96.607 158.8642 43.123352
v 96.415596 159.00967 43.35911
v 96.16657 159.21967 43.44433
v 95.92664 159.43791 43.35617
v 95.76011 159.60594 43.118263
v 95.71158 159.67873 42.794346
v 95.79407 159.63676 42.47122
v 95.985466 159.49129 42.235462
v 96.2345 159.2813 42.150246
v 95.8506 158.44133 42.237026
v 96.0231 158.2774 42.474888
v 96.08629 158.21736 42.79987
v 96.02322 158.27731 43.12489
v 95.85081 158.44118 43.362858
v 95.61524 158.66505 43.450016
v 95.37964 158.88895 43.363007
v 95.20714 159.05289 43.125145
v 95.14396 159.11292 42.800167
v 95.20702 159.05298 42.475147
v 95.37944 158.88911 42.237175
v 95.615005 158.66524 42.150017
v 95.32264 157.8591 42.237
v 95.51481 157.71872 42.474857
v 95.58519 157.6673 42.799835
v 95.51494 157.71861 43.124855
v 95.32286 157.85892 43.36283
v 95.06044 158.05061 43.449997
v 94.79799 158.24234 43.362995
v 94.60582 158.3827 43.125137
v 94.53544 158.43413 42.80016
v 94.6057 158.38281 42.475136
v 94.79777 158.24251 42.23716
v 95.06019 158.05081 42.149998
v 94.7912 157.21727 42.17806
v 95.01421 157.03876 42.35584
v 95.137955 156.93971 42.65263
v 95.129265 156.94667 42.98891
v 94.99047 157.05777 43.274574
v 94.758766 157.24324 43.433075
v 94.49624 157.45338 43.421944
v 94.273224 157.6319 43.244164
v 94.14948 157.73094 42.947372
v 94.15817 157.72398 42.61109
v 94.29696 157.6129 42.325428
v 94.52866 157.42743 42.166927
v 94.25568 156.5741 42.220734
v 94.41814 156.38316 42.44528
v 94.47845 156.29648 42.76461
v 94.42045 156.33727 43.093166
v 94.25968 156.49458 43.342907
v 94.03923 156.72629 43.44692
v 93.81815 156.97029 43.377327
v 93.65569 157.16122 43.152782
v 93.595375 157.24791 42.83345
v 93.65337 157.20714 42.504894
v 93.81414 157.0498 42.255154
v 94.0346 156.8181 42.151142
v 93.702576 156.08876 42.15193
v 93.80717 155.84059 42.357124
v 93.81068 155.69255 42.662758
v 93.71216 155.68431 42.98694
v 93.53801 155.81808 43.242805
v 93.3349 156.05801 43.361794
v 93.15724 156.33984 43.312023
v 93.05265 156.58801 43.10683
v 93.04915 156.73605 42.801197
v 93.14767 156.7443 42.477016
v 93.321815 156.61052 42.221153
v 93.524925 156.37057 42.102165
v 92.91017 155.78842 41.793198
v 93.01745 155.51483 41.964775
v 93.052826 155.3419 42.254055
v 93.00681 155.31598 42.58352
v 92.891754 155.444 42.864895
v 92.738464 155.69167 43.02278
v 92.58803 155.99261 43.014877
v 92.48075 156.2662 42.843296
v 92.44537 156.43913 42.55402
v 92.49138 156.46506 42.224552
v 92.606445 156.33704 41.94318
v 92.759735 156.08937 41.785294
v 91.773415 155.39584 41.86025
v 91.98843 155.14313 41.91022
v 92.21163 154.98904 42.1072
v 92.383224 154.97488 42.398403
v 92.45723 155.10442 42.705807
v 92.41381 155.34297 42.947037
v 92.2646 155.6266 43.057457
v 92.04959 155.87932 43.007484
v 91.826385 156.0334 42.810505
v 91.65479 156.04758 42.5193
v 91.58079 155.91803 42.2119
v 91.62421 155.67947 41.97067
v 91.368866 154.81763 42.464718
v 91.618454 154.60913 42.550896
v 91.863174 154.52 42.764015
v 92.03747 154.57413 43.046963
v 92.09461 154.757 43.32393
v 92.01931 155.01962 43.520702
v 91.83174 155.29163 43.584553
v 91.582146 155.50012 43.49837
v 91.337425 155.58925 43.285255
v 91.16314 155.53511 43.002308
v 91.10599 155.35225 42.72534
v 91.18129 155.08963 42.52857
v 90.84985 154.32248 42.66616
v 91.039795 154.09853 42.81736
v 91.21073 154.0075 43.087738
v 91.31684 154.07382 43.404842
v 91.32971 154.27968 43.683712
v 91.24589 154.56995 43.849617
v 91.08783 154.86682 43.85811
v 90.89789 155.09077 43.70691
v 90.72696 155.1818 43.436535
v 90.62084 155.1155 43.119427
v 90.60797 154.90962 42.84056
v 90.691795 154.61937 42.674652
v 90.10034 153.98018 43.2236
v 90.32839 153.80396 43.37721
v 90.53545 153.77533 43.613525
v 90.666046 153.902 43.869225
v 90.68517 154.14998 44.075794
v 90.587715 154.45287 44.177887
v 90.39978 154.72948 44.148144
v 90.17173 154.90572 43.994534
v 89.96467 154.93433 43.758217
v 89.834076 154.80768 43.502518
v 89.81495 154.55968 43.295944
v 89.912415 154.25679 43.193855
v 89.771866 153.46497 43.689137
v 90.01339 153.35896 43.88691
v 90.19436 153.39963 44.16356
v 90.26628 153.57605 44.444958
v 90.209885 153.84097 44.65571
v 90.04028 154.12338 44.739338
v 89.80292 154.34764 44.673435
v 89.56139 154.45364 44.475662
v 89.380424 154.41298 44.199013
v 89.3085 154.23656 43.917614
v 89.3649 153.97163 43.706863
v 89.5345 153.68922 43.623238
v 89.3233 153.14255 43.95223
v 89.48592 153.00099 44.207054
v 89.55758 152.99026 44.53435
v 89.51906 153.11325 44.846424
v 89.380684 153.337 45.059654
v 89.179535 153.60158 45.11691
v 88.96951 153.83604 45.00284
v 88.80689 153.97762 44.748016
v 88.73524 153.98834 44.42072
v 88.77376 153.86534 44.108643
v 88.91213 153.64159 43.895412
v 89.11327 153.37703 43.83816
v 88.877464 152.55408 43.961006
v 88.9628 152.43217 44.262936
v 88.93787 152.44081 44.598526
v 88.80935 152.57768 44.87785
v 88.611694 152.80612 45.02607
v 88.39784 153.06491 45.003464
v 88.22511 153.2847 44.816093
v 88.139786 153.40662 44.514164
v 88.16472 153.39796 44.178577
v 88.29323 153.2611 43.89925
v 88.49089 153.03265 43.751034
v 88.704735 152.77388 43.773636
v 88.11599 151.94695 44.044743
v 88.16431 151.85332 44.364254
v 88.13622 151.9159 44.69362
v 88.03925 152.1179 44.944588
v 87.89939 152.40523 45.04991
v 87.754105 152.70087 44.98137
v 87.64233 152.9256 44.757324
v 87.59401 153.01923 44.437813
v 87.62209 152.95665 44.108448
v 87.71906 152.75464 43.85748
v 87.858925 152.46732 43.752155
v 88.00421 152.17168 43.820698
v 87.39836 151.73146 44.077946
v 87.44539 151.66046 44.403458
v 87.39593 151.73447 44.727932
v 87.26322 151.93362 44.96443
v 87.08284 152.20459 45.049587
v 86.903114 152.47475 44.960575
v 86.772194 152.6717 44.721252
v 86.72517 152.74269 44.39574
v 86.77463 152.66869 44.071266
v 86.907326 152.46953 43.834763
v 87.08771 152.19856 43.74961
v 87.26744 151.9284 43.838623
v 86.9221 151.14914 44.047497
v 86.990135 151.07162 44.36776
v 86.94353 151.12492 44.69669
v 86.79476 151.29477 44.946148
v 86.583694 151.53564 45.049294
v 86.3669 151.78302 44.978485
v 86.20244 151.9706 44.7527
v 86.1344 152.04811 44.432438
v 86.18101 151.99481 44.103508
v 86.32977 151.82497 43.85405
v 86.54084 151.58409 43.750904
v 86.757645 151.33672 43.82171
v 86.020744 150.63501 44.00151
v 86.06836 150.51634 44.312405
v 86.05947 150.56093 44.64611
v 85.99646 150.7568 44.913216
v 85.8962 151.05151 45.042145
v 85.785576 151.36606 44.998352
v 85.69421 151.61618 44.79357
v 85.64658 151.73485 44.482677
v 85.65547 151.69026 44.14897
v 85.71848 151.49437 43.881866
v 85.81874 151.19968 43.752937
v 85.929375 150.88512 43.79673
v 85.10449 150.53732 43.957153
v 85.231476 150.42174 44.242775
v 85.30608 150.46846 44.571255
v 85.308334 150.66495 44.854584
v 85.237625 150.95857 45.016838
v 85.1129 151.27063 45.01454
v 84.96758 151.51755 44.848316
v 84.8406 151.63312 44.5627
v 84.76599 151.58641 44.234215
v 84.76374 151.38992 43.95089
v 84.83445 151.0963 43.788635
v 84.959175 150.78423 43.790928
v 84.494415 150.01816 44.478577
v 84.69324 149.98337 44.735035
v 84.82567 150.10904 45.000263
v 84.85623 150.36148 45.203186
v 84.77673 150.67307 45.289436
v 84.608475 150.96031 45.2359
v 84.39654 151.14624 45.056927
v 84.197716 151.18105 44.800465
v 84.065285 151.05537 44.53524
v 84.03472 150.80293 44.332317
v 84.11422 150.49133 44.246067
v 84.282486 150.20409 44.299603
v 83.68586 149.90561 44.920025
v 83.80422 149.79202 45.209766
v 83.91718 149.85164 45.51007
v 83.99447 150.06848 45.74047
v 84.015366 150.38445 45.839226
v 83.97428 150.71487 45.77988
v 83.88222 150.97122 45.578335
v 83.76385 151.08481 45.28859
v 83.650894 151.02519 44.988285
v 83.57361 150.80835 44.75789
v 83.55271 150.49239 44.65913
v 83.593796 150.16197 44.718475
v 82.86208 149.94974 45.024246
v 82.93333 149.83243 45.317986
v 83.01205 149.88846 45.630424
v 83.07716 150.10284 45.877846
v 83.11121 150.4181 45.99395
v 83.10509 150.74979 45.947628
v 83.06042 151.00902 45.751293
v 82.989174 151.12633 45.457554
v 82.91045 151.0703 45.145115
v 82.84534 150.85593 44.897694
v 82.81129 150.54066 44.78159
v 82.81741 150.20897 44.82791
v 82.21914 149.8915 45.388336
v 82.27157 149.83015 45.708332
v 82.30221 149.9413 46.019558
v 82.30285 150.19514 46.238625
v 82.27332 150.52367 46.306828
v 82.22154 150.83884 46.2059
v 82.16138 151.05621 45.962875
v 82.108955 151.11754 45.64288
v 82.078316 151.0064 45.331654
v 82.07767 150.75256 45.112587
v 82.10719 150.42404 45.044384
v 82.15897 150.10887 45.145317
v 81.72621 149.90039 45.18344
v 81.76947 149.77487 45.495087
v 81.71013 149.7884 45.82782
v 81.56409 149.93735 46.09248
v 81.370476 150.18182 46.21816
v 81.18118 150.45628 46.171173
v 81.04691 150.68723 45.96412
v 81.003654 150.81274 45.65247
v 81.062996 150.79921 45.31974
v 81.20903 150.65027 45.055077
v 81.40264 150.40579 44.9294
v 81.59194 150.13133 44.976387
v 81.56145 149.43192 45.10791
v 81.517525 149.28674 45.445763
v 81.32354 149.22366 45.764587
v 81.03146 149.2596 45.978954
v 80.71957 149.3849 46.03143
v 80.47141 149.56602 45.90795
v 80.35349 149.7544 45.6416
v 80.397415 149.89958 45.30375
v 80.5914 149.96265 44.984924
v 80.88348 149.92671 44.770557
v 81.19537 149.8014 44.718082
v 81.44353 149.6203 44.84156
v 81.41146 148.95808 44.41881
v 81.45107 148.79451 44.671562
v 81.327896 148.69269 44.95353
v 81.07495 148.67992 45.189156
v 80.76 148.7596 45.315304
v 80.467445 148.91039 45.298176
v 80.275665 149.0919 45.14236
v 80.23606 149.25548 44.889606
v 80.35923 149.3573 44.60764
v 80.61218 149.37007 44.372017
v 80.927124 149.29039 44.245865
v 81.21969 149.13959 44.262993
v 80.85354 147.91348 44.499393
v 80.95529 147.89441 44.823196
v 80.92112 147.9842 45.14833
v 80.76016 148.1588 45.38768
v 80.515564 148.37141 45.477108
v 80.25285 148.56508 45.392654
v 80.042435 148.68791 45.156948
v 79.94068 148.70699 44.833145
v 79.97486 148.61719 44.508007
v 80.13581 148.4426 44.268658
v 80.38041 148.22998 44.17923
v 80.64312 148.03632 44.263683
v 80.158646 147.35306 44.752583
v 80.29421 147.31433 45.057457
v 80.314674 147.4051 45.381428
v 80.21455 147.60104 45.637688
v 80.02067 147.84964 45.75757
v 79.78498 148.0843 45.708954
v 79.57064 148.24214 45.504868
v 79.435074 148.28085 45.19999
v 79.41461 148.19008 44.87602
v 79.51473 147.99416 44.619762
v 79.70862 147.74554 44.499878
v 79.944305 147.5109 44.548496
v 79.63403 146.79356 44.84847
v 79.71608 146.72923 45.16827
v 79.68216 146.79457 45.49648
v 79.54134 146.97208 45.745155
v 79.33138 147.21417 45.84766
v 79.10852 147.456 45.776535
v 78.93248 147.63275 45.55083
v 78.85043 147.69707 45.231026
v 78.88435 147.63173 44.902817
v 79.02517 147.45424 44.65414
v 79.23513 147.21214 44.551636
v 79.45799 146.97032 44.622765
v 78.908554 146.17508 44.930614
v 78.95815 146.13084 45.258312
v 78.922005 146.23769 45.573742
v 78.80981 146.46695 45.79239
v 78.65161 146.75722 45.855663
v 78.48982 147.0307 45.746613
v 78.367775 147.21413 45.494457
v 78.31818 147.25835 45.16676
v 78.354324 147.15152 44.85133
v 78.46652 146.92224 44.632683
v 78.62472 146.63199 44.56941
v 78.786514 146.3585 44.67846
v 77.89498 145.76949 45.236748
v 77.97566 145.83383 45.5419
v 78.02632 146.05429 45.775887
v 78.03339 146.37178 45.876007
v 77.994965 146.70123 45.815437
v 77.92136 146.95438 45.61041
v 77.832275 147.06337 45.315857
v 77.751595 146.99901 45.010704
v 77.700935 146.77855 44.77672
v 77.69387 146.46106 44.676598
v 77.732285 146.13162 44.737164
v 77.8059 145.87848 44.942196
v 77.071175 145.94499 45.71494
v 77.13888 146.07228 46.018402
v 77.2008 146.33739 46.216663
v 77.24034 146.66931 46.2566
v 77.24692 146.97908 46.127506
v 77.21876 147.18373 45.86398
v 77.163414 147.2284 45.53663
v 77.09572 147.10112 45.233166
v 77.0338 146.836 45.034904
v 76.994255 146.50407 44.99497
v 76.98768 146.1943 45.124058
v 77.01583 145.98965 45.38759
v 76.32279 145.92345 45.640816
v 76.313225 146.03416 45.95834
v 76.29746 146.28867 46.177803
v 76.27973 146.61879 46.2404
v 76.26479 146.93604 46.12936
v 76.25664 147.15544 45.87444
v 76.257454 147.21819 45.543938
v 76.26703 147.10747 45.226414
v 76.28278 146.85295 45.00695
v 76.300514 146.52284 44.94435
v 76.31546 146.20558 45.05539
v 76.323616 145.98619 45.310314
v 75.68467 145.90263 45.725067
v 75.63716 146.04222 46.02762
v 75.54358 146.30495 46.21592
v 75.429 146.62042 46.239517
v 75.32412 146.90411 46.092087
v 75.25705 147.08 45.813133
v 75.24575 147.10098 45.4774
v 75.29326 146.9614 45.17485
v 75.38684 146.69867 44.98655
v 75.50142 146.3832 44.96295
v 75.6063 146.0995 45.110382
v 75.67337 145.92361 45.389336
v 75.22173 145.57019 45.77641
v 75.12551 145.71164 46.06691
v 74.93912 145.93687 46.234203
v 74.71248 146.18556 46.233467
v 74.50634 146.39105 46.06489
v 74.375916 146.49829 45.773655
v 74.35617 146.47853 45.437786
v 74.452385 146.3371 45.147285
v 74.63879 146.11185 44.979992
v 74.86542 145.86316 44.98073
v 75.07156 145.65767 45.149303
v 75.20198 145.55045 45.44054
v 74.77876 145.0375 45.86728
v 74.70184 145.19008 46.160786
v 74.50601 145.39954 46.338146
v 74.24372 145.60976 46.35184
v 73.98527 145.76439 46.1982
v 73.7999 145.82202 45.91839
v 73.73728 145.76721 45.587383
v 73.8142 145.61464 45.293877
v 74.01004 145.40518 45.116516
v 74.27232 145.19498 45.10282
v 74.53078 145.04033 45.256466
v 74.71615 144.9827 45.536278
v 74.39771 144.51245 46.075253
v 74.30666 144.6091 46.389843
v 74.080795 144.74785 46.591633
v 73.78064 144.89151 46.626556
v 73.48662 145.00159 46.485256
v 73.27752 145.04858 46.20559
v 73.209366 145.01993 45.8625
v 73.30042 144.92326 45.54791
v 73.52629 144.78452 45.34612
v 73.82645 144.64087 45.311195
v 74.12046 144.53078 45.452496
v 74.32956 144.48378 45.732162
v 74.230316 143.77045 45.942265
v 74.173225 143.78638 46.273384
v 73.96557 143.8491 46.53053
v 73.663 143.94183 46.644794
v 73.34659 144.0397 46.585567
v 73.10111 144.1165 46.368713
v 72.99235 144.15166 46.05234
v 73.04944 144.13573 45.721222
v 73.257095 144.073 45.464077
v 73.55966 143.98027 45.34981
v 73.876076 143.88239 45.40904
v 74.12155 143.80559 45.625893
v 73.89259 142.89502 45.928745
v 73.84939 142.92047 46.261597
v 73.663445 143.01744 46.524815
v 73.38459 143.15996 46.647873
v 73.08753 143.30984 46.597797
v 72.85188 143.42693 46.388004
v 72.74077 143.47983 46.07471
v 72.78397 143.45438 45.74186
v 72.96992 143.3574 45.47864
v 73.24878 143.21489 45.355583
v 73.54583 143.065 45.40566
v 73.78149 142.94792 45.61545
v 73.20674 141.9927 45.769978
v 73.246376 141.97214 46.102272
v 73.184494 142.0909 46.41007
v 73.03768 142.31717 46.610886
v 72.845276 142.59032 46.65092
v 72.65883 142.83716 46.519444
v 72.528305 142.99155 46.251686
v 72.48867 143.01212 45.91939
v 72.55055 142.89336 45.6116
v 72.69736 142.66708 45.410778
v 72.88977 142.39394 45.370743
v 73.07621 142.1471 45.50222
v 72.07443 141.67542 45.89351
v 72.15874 141.66312 46.21273
v 72.21869 141.81993 46.495747
v 72.23821 142.1038 46.666725
v 72.21209 142.43869 46.679848
v 72.147316 142.73486 46.531605
v 72.06124 142.91293 46.261715
v 71.97694 142.92522 45.942493
v 71.916985 142.76842 45.659477
v 71.89746 142.48454 45.4885
v 71.923584 142.14966 45.475372
v 71.98836 141.85349 45.623615
v 71.27113 141.74821 46.18301
v 71.33423 141.70235 46.499836
v 71.38955 141.82924 46.798843
v 71.42226 142.0949 46.999912
v 71.4236 142.42813 47.049168
v 71.39321 142.73967 46.93341
v 71.33923 142.94601 46.68366
v 71.27614 142.99188 46.366833
v 71.220825 142.865 46.06783
v 71.18811 142.59933 45.86676
v 71.18677 142.2661 45.817505
v 71.217155 141.95457 45.933258
v 70.70892 141.75424 46.05333
v 70.75013 141.66672 46.37569
v 70.71956 141.73781 46.703278
v 70.6254 141.94846 46.94831
v 70.49289 142.2422 47.045135
v 70.35753 142.54037 46.967808
v 70.255585 142.76305 46.737045
v 70.21438 142.85056 46.414684
v 70.24495 142.77948 46.0871
v 70.3391 142.56883 45.842068
v 70.47162 142.27507 45.745243
v 70.60698 141.97691 45.82257
v 70.12358 141.31555 45.954315
v 70.28195 141.22604 46.2371
v 70.33072 141.2632 46.5682
v 70.256836 141.41705 46.8589
v 70.080086 141.6464 47.031303
v 69.84783 141.88974 47.03922
v 69.622314 142.08191 46.880524
v 69.46394 142.1714 46.59774
v 69.41518 142.13425 46.26664
v 69.48906 141.9804 45.97594
v 69.66581 141.75107 45.803535
v 69.89806 141.50772 45.79562
v 69.56952 140.66475 46.324863
v 69.77798 140.69078 46.58827
v 69.864426 140.83812 46.878952
v 69.80568 141.06726 47.119026
v 69.61749 141.31683 47.24416
v 69.35029 141.51994 47.220825
v 69.07566 141.62218 47.055275
v 68.867195 141.59615 46.79187
v 68.780754 141.4488 46.501183
v 68.83949 141.21967 46.261112
v 69.02768 140.9701 46.13598
v 69.29488 140.76698 46.159313
v 69.25975 140.21509 46.643505
v 69.50321 140.29254 46.944874
v 69.606705 140.45763 47.27953
v 69.5425 140.66609 47.557793
v 69.3278 140.86209 47.705112
v 69.020134 140.9931 47.68201
v 68.70194 141.02402 47.494675
v 68.45848 140.94656 47.193306
v 68.35499 140.78148 46.858654
v 68.41919 140.57301 46.580387
v 68.63389 140.37701 46.433067
v 68.94156 140.246 46.456173
v 69.136505 139.73718 46.955345
v 69.40648 139.76947 47.202675
v 69.54024 139.83296 47.522797
v 69.50193 139.91066 47.829933
v 69.301834 139.98175 48.04179
v 68.99355 140.02718 48.101597
v 68.6597 140.03476 47.993332
v 68.389725 140.00249 47.746002
v 68.255974 139.939 47.42588
v 68.29427 139.86128 47.118744
v 68.49438 139.7902 46.90689
v 68.80265 139.74478 46.84708
v 69.07407 138.99721 46.990406
v 69.36315 138.98972 47.178608
v 69.52827 139.00058 47.48777
v 69.525185 139.02687 47.835052
v 69.35472 139.06157 48.1274
v 69.06255 139.09537 48.286476
v 68.726974 139.1192 48.269657
v 68.43789 139.1267 48.081455
v 68.27277 139.11583 47.772293
v 68.275856 139.08952 47.42501
v 68.44632 139.05482 47.132664
v 68.73849 139.02104 46.973587
v 68.82702 137.90952 47.189434
v 69.11039 137.84225 47.3712
v 69.30526 137.8845 47.660366
v 69.35941 138.02492 47.979446
v 69.25833 138.22588 48.242943
v 69.02911 138.43355 48.380253
v 68.73317 138.59227 48.354584
v 68.4498 138.65952 48.172817
v 68.25493 138.61728 47.88365
v 68.200775 138.47685 47.564575
v 68.30185 138.2759 47.30108
v 68.531075 138.06824 47.163765
v 68.06876 137.56868 47.725376
v 68.25257 137.35536 47.909027
v 68.43193 137.28941 48.18648
v 68.558784 137.38849 48.48339
v 68.59914 137.62602 48.720203
v 68.54218 137.9384 48.833458
v 68.403175 138.24191 48.792816
v 68.21937 138.45522 48.60916
v 68.04 138.52118 48.33171
v 67.913155 138.4221 48.034798
v 67.872795 138.18456 47.79799
v 67.929756 137.87218 47.68473
v 67.41499 137.43875 47.911438
v 67.470474 137.19565 48.13676
v 67.521484 137.09996 48.453716
v 67.55436 137.17735 48.777374
v 67.56028 137.40707 49.021008
v 67.53766 137.72757 49.11934
v 67.49257 138.05298 49.04602
v 67.43709 138.29608 48.820694
v 67.38607 138.39175 48.50374
v 67.3532 138.31436 48.180084
v 67.34728 138.08464 47.936447
v 67.369896 137.76414 47.838116
v 66.60719 137.37405 47.948498
v 66.722015 137.16391 48.178246
v 66.81118 137.1049 48.488247
v 66.85079 137.21284 48.795433
v 66.830246 137.4588 49.017494
v 66.75504 137.77689 49.09493
v 66.64533 138.08186 49.00699
v 66.53051 138.292 48.777237
v 66.441345 138.35101 48.467236
v 66.401726 138.24307 48.160053
v 66.42227 137.9971 47.937992
v 66.497475 137.67903 47.860558
v 65.99532 137.01707 48.227272
v 66.144424 136.80168 48.438442
v 66.25329 136.7247 48.7474
v 66.29275 136.80676 49.07136
v 66.252235 137.02586 49.323524
v 66.1426 137.32332 49.436317
v 65.993225 137.6194 49.37952
v 65.84413 137.8348 49.16835
v 65.73527 137.91177 48.85939
v 65.6958 137.82971 48.535427
v 65.73631 137.6106 48.283268
v 65.84595 137.31316 48.170475
v 65.19301 136.86899 48.179157
v 65.22857 136.58987 48.362183
v 65.257286 136.44073 48.661335
v 65.27146 136.46152 48.996464
v 65.26729 136.64668 49.277767
v 65.245895 136.94658 49.42987
v 65.213005 137.28088 49.412014
v 65.17744 137.56 49.22899
v 65.14872 137.70914 48.929836
v 65.13455 137.68834 48.594707
v 65.13872 137.50319 48.313404
v 65.16012 137.20328 48.1613
v 64.170746 137.0238 48.37982
v 64.22103 136.72531 48.53369
v 64.31501 136.54446 48.79446
v 64.42751 136.5297 49.09225
v 64.52839 136.68498 49.34728
v 64.59061 136.9687 49.4912
v 64.5975 137.30482 49.48546
v 64.54722 137.60332 49.33159
v 64.45323 137.78416 49.07082
v 64.34073 137.79893 48.77303
v 64.23985 137.64365 48.518
v 64.177635 137.35992 48.37408
v 63.362186 136.89539 48.96971
v 63.54935 136.629 49.043938
v 63.77582 136.48474 49.217392
v 63.98092 136.50125 49.443592
v 64.10969 136.6741 49.66193
v 64.12762 136.957 49.813904
v 64.029915 137.27412 49.858788
v 63.84275 137.54051 49.78456
v 63.61628 137.68478 49.611107
v 63.41118 137.66827 49.384907
v 63.282413 137.4954 49.16657
v 63.26448 137.21252 49.014595
v 62.892303 136.41982 49.270824
v 63.1548 136.21265 49.312756
v 63.430145 136.11864 49.48818
v 63.64456 136.163 49.750084
v 63.740597 136.33383 50.028294
v 63.692516 136.58534 50.24827
v 63.513203 136.85017 50.35106
v 63.250706 137.05734 50.309128
v 62.97536 137.15134 50.13371
v 62.760944 137.10698 49.871803
v 62.66491 136.93616 49.59359
v 62.71299 136.68463 49.37362
v 62.56041 135.88933 49.58096
v 62.85717 135.73587 49.6603
v 63.132416 135.67723 49.88414
v 63.312397 135.72914 50.1925
v 63.348885 135.87766 50.50276
v 63.23211 136.08301 50.73178
v 62.99335 136.29018 50.818203
v 62.696594 136.44363 50.73886
v 62.42135 136.50227 50.515022
v 62.241367 136.45036 50.20666
v 62.204876 136.30185 49.8964
v 62.321655 136.0965 49.66738
v 62.171394 135.29057 49.969513
v 62.464565 135.12692 49.971664
v 62.75495 135.0294 50.143738
v 62.96475 135.02414 50.439617
v 63.037735 135.11252 50.780025
v 62.954357 135.27089 51.07375
v 62.736954 135.4568 51.24209
v 62.443783 135.62045 51.239933
v 62.153393 135.71797 51.067863
v 61.9436 135.72324 50.771984
v 61.870613 135.63484 50.431576
v 61.95399 135.47647 50.137848
v 61.671543 134.62515 50.309532
v 61.918488 134.39894 50.280197
v 62.200546 134.25679 50.40476
v 62.44215 134.2368 50.649845
v 62.578552 134.34431 50.94978
v 62.57321 134.55054 51.2242
v 62.427555 134.8002 51.39958
v 62.18061 135.02641 51.428913
v 61.898552 135.16856 51.30435
v 61.656948 135.18855 51.059265
v 61.520546 135.08104 50.75933
v 61.525887 134.87482 50.48491
v 61.194008 134.3076 50.809544
v 61.22942 133.98097 50.904877
v 61.35661 133.73785 51.076843
v 61.541496 133.64342 51.27936
v 61.73454 133.72295 51.458176
v 61.88401 133.95514 51.565365
v 61.949863 134.27779 51.57221
v 61.91445 134.60442 51.476875
v 61.787262 134.84753 51.30491
v 61.602375 134.94197 51.102386
v 61.409332 134.86244 50.923576
v 61.25986 134.63025 50.816387
v 60.620277 134.55096 51.290516
v 60.60306 134.30127 51.478558
v 60.67787 134.17679 51.73177
v 60.82467 134.21088 51.9823
v 61.004112 134.39441 52.16302
v 61.16813 134.67819 52.225513
v 61.272762 134.9862 52.153027
v 61.28998 135.2359 51.964985
v 61.215168 135.36038 51.711773
v 61.068375 135.3263 51.461243
v 60.888927 135.14276 51.280518
v 60.724915 134.85898 51.21803
v 60.11937 134.60896 51.463406
v 60.25477 134.38103 51.65693
v 60.376957 134.29832 51.940666
v 60.4532 134.38303 52.238594
v 60.463066 134.61243 52.47088
v 60.403908 134.92506 52.575283
v 60.29158 135.23717 52.52383
v 60.15618 135.46509 52.33031
v 60.033993 135.54779 52.04657
v 59.95775 135.46309 51.748642
v 59.947884 135.23369 51.516357
v 60.007042 134.92105 51.411953
v 59.527275 134.23117 51.422005
v 59.767 134.01968 51.52639
v 59.962864 133.90027 51.772324
v 60.062386 133.9049 52.093906
v 60.0389 134.03238 52.40497
v 59.898697 134.2485 52.62216
v 59.679344 134.49539 52.68729
v 59.439617 134.70686 52.582905
v 59.243755 134.8263 52.33697
v 59.14423 134.82164 52.01539
v 59.167717 134.69418 51.704327
v 59.307922 134.47804 51.487133
v 59.062588 133.60754 51.70931
v 59.29177 133.41595 51.863953
v 59.458004 133.32877 52.143394
v 59.516743 133.36934 52.47275
v 59.45225 133.5268 52.76378
v 59.281807 133.75896 52.93849
v 59.051083 134.0036 52.950077
v 58.8219 134.19519 52.795433
v 58.655666 134.28238 52.51599
v 58.596928 134.2418 52.186634
v 58.66142 134.08435 51.895607
v 58.831863 133.85219 51.720894
v 58.45835 133.18031 51.75155
v 58.63673 132.92207 51.872795
v 58.763325 132.75273 52.134605
v 58.804207 132.7177 52.466827
v 58.748425 132.82634 52.780437
v 58.610924 133.04955 52.991405
v 58.428547 133.32751 53.04321
v 58.250168 133.58575 52.92196
v 58.123573 133.7551 52.66015
v 58.08269 133.79013 52.327927
v 58.138474 133.6815 52.014317
v 58.275974 133.45828 51.80335
v 57.710022 132.82664 51.75231
v 57.811913 132.53056 51.87529
v 57.88262 132.3332 52.138603
v 57.903202 132.28746 52.4717
v 57.868134 132.40558 52.785324
v 57.78682 132.65593 52.99544
v 57.681046 132.9714 53.04575
v 57.579155 133.2675 52.92277
v 57.508446 133.46486 52.65946
v 57.487865 133.5106 52.326363
v 57.52293 133.39247 52.012737
v 57.604244 133.14214 51.80262
v 56.848568 132.6084 51.762024
v 57.012604 132.34428 51.88545
v 57.14267 132.18295 52.148617
v 57.203922 132.16765 52.48101
v 57.179947 132.30244 52.793568
v 57.077168 132.55124 53.00254
v 56.923122 132.84737 53.05193
v 56.75909 133.11148 52.928505
v 56.629025 133.27281 52.665337
v 56.567772 133.28812 52.332943
v 56.591747 133.15332 52.020386
v 56.694527 132.90453 51.811417
v 56.099255 131.96715 52.03906
v 56.32724 131.7345 52.123287
v 56.554188 131.6142 52.34066
v 56.719296 131.63852 52.632935
v 56.778313 131.80092 52.92179
v 56.715435 132.0579 53.129833
v 56.547504 132.34059 53.201317
v 56.31952 132.57326 53.11709
v 56.09257 132.69354 52.899715
v 55.927464 132.66922 52.60744
v 55.868446 132.50682 52.318584
v 55.931324 132.24985 52.110542
v 55.521427 131.77122 52.576675
v 55.70463 131.49794 52.626293
v 55.898403 131.32399 52.82415
v 56.050827 131.29597 53.11723
v 56.12106 131.42142 53.427002
v 56.09028 131.6667 53.670464
v 55.966732 131.96611 53.78238
v 55.78353 132.2394 53.73276
v 55.589756 132.41336 53.534904
v 55.437332 132.44136 53.241825
v 55.367104 132.31592 52.932053
v 55.397884 132.07063 52.68859
v 54.946964 131.56416 52.581635
v 55.106415 131.26805 52.58981
v 55.247345 131.019 52.76522
v 55.33199 130.88374 53.06087
v 55.33767 130.89851 53.397537
v 55.26286 131.05934 53.685013
v 55.12761 131.32317 53.846264
v 54.96816 131.61926 53.83809
v 54.82723 131.86832 53.662678
v 54.742584 132.00359 53.36703
v 54.736908 131.98882 53.030365
v 54.811714 131.82797 52.74289
v 54.154106 131.3524 52.619007
v 54.307228 131.06142 52.54767
v 54.45573 130.77747 52.650284
v 54.559826 130.57664 52.89936
v 54.591618 130.51276 53.228153
v 54.542587 130.60292 53.548565
v 54.425877 130.82298 53.774742
v 54.272755 131.11397 53.84608
v 54.124252 131.39792 53.74346
v 54.020157 131.59874 53.49439
v 53.988365 131.66261 53.165596
v 54.037395 131.57245 52.845184
v 53.395023 130.92052 52.62692
v 53.585987 130.65372 52.552383
v 53.77334 130.39255 52.651886
v 53.90687 130.207 52.89877
v 53.950813 130.14679 53.226875
v 53.893383 130.22806 53.548294
v 53.749973 130.42902 53.776897
v 53.55901 130.69582 53.851433
v 53.37166 130.95699 53.75193
v 53.238125 131.14253 53.505047
v 53.194183 131.20274 53.17694
v 53.251614 131.12148 52.855522
v 52.783596 130.4102 52.638836
v 52.949768 130.13141 52.55013
v 53.1162 129.85176 52.63559
v 53.238293 129.64618 52.87232
v 53.283333 129.56976 53.19688
v 53.23925 129.64297 53.52231
v 53.117855 129.8462 53.76141
v 52.951683 130.125 53.850113
v 52.78525 130.40465 53.764652
v 52.66316 130.61023 53.527927
v 52.61812 130.68666 53.203365
v 52.6622 130.61343 52.877934
v 52.006855 130.12384 52.638565
v 52.1189 129.82 52.552563
v 52.230762 129.51653 52.640003
v 52.312466 129.2947 52.87746
v 52.342117 129.21396 53.201305
v 52.311775 129.29596 53.524765
v 52.229565 129.5187 53.761166
v 52.11752 129.82254 53.847168
v 52.00566 130.12602 53.759724
v 51.923958 130.34785 53.52227
v 51.894306 130.42859 53.198425
v 51.92465 130.34659 52.874966
v 52.17399 129.84184 53.199852
usemtl mat_30
s 1
f 551 551 552
f 552 551 553
f 551 551 553
f 553 551 554
f 551 551 554
f 554 551 555
f 551 551 555
f 555 551 556
f 551 551 556
f 556 551 557
f 551 551 557
f 557 551 558
f 551 551 558
f 558 551 559
f 551 551 559
f 559 551 560
f 551 551 560
f 560 551 561
f 551 551 561
f 561 551 562
f 551 551 562
f 562 551 563
f 551 551 563
f 563 551 552
f 552 553 564
f 564 553 565
f 553 554 565
f 565 554 566
f 554 555 566
f 566 555 567
f 555 556 567
f 567 556 568
f 556 557 568
f 568 557 569
f 557 558 569
f 569 558 570
f 558 559 570
f 570 559 571
f 559 560 571
f 571 560 572
f 560 561 572
f 572 561 573
f 561 562 573
f 573 562 574
f 562 563 574
f 574 563 575
f 563 552 575
f 575 552 564
f 564 565 576
f 576 565 577
f 565 566 577
f 577 566 578
f 566 567 578
f 578 567 579
f 567 568 579
f 579 568 580
f 568 569 580
f 580 569 581
f 569 570 581
f 581 570 582
f 570 571 582
f 582 571 583
f 571 572 583
f 583 572 584
f 572 573 584
f 584 573 585
f 573 574 585
f 585 574 586
f 574 575 586
f 586 575 587
f 575 564 587
f 587 564 576
f 576 577 588
f 588 577 589
f 577 578 589
f 589 578 590
f 578 579 590
f 590 579 591
f 579 580 591
f 591 580 592
f 580 581 592
f 592 581 593
f 581 582 593
f 593 582 594
f 582 583 594
f 594 583 595
f 583 584 595
f 595 584 596
f 584 585 596
f 596 585 597
f 585 586 597
f 597 586 598
f 586 587 598
f 598 587 599
f 587 576 599
f 599 576 588
f 588 589 600
f 600 589 601
f 589 590 601
f 601 590 602
f 590 591 602
f 602 591 603
f 591 592 603
f 603 592 604
f 592 593 604
f 604 593 605
f 593 594 605
f 605 594 606
f 594 595 606
f 606 595 607
f 595 596 607
f 607 596 608
f 596 597 608
f 608 597 609
f 597 598 609
f 609 598 610
f 598 599 610
f 610 599 611
f 599 588 611
f 611 588 600
f 600 601 612
f 612 601 613
f 601 602 613
f 613 602 614
f 602 603 614
f 614 603 615
f 603 604 615
f 615 604 616
f 604 605 616
f 616 605 617
f 605 606 617
f 617 606 618
f 606 607 618
f 618 607 619
f 607 608 619
f 619 608 620
f 608 609 620
f 620 609 621
f 609 610 621
f 621 610 622
f 610 611 622
f 622 611 623
f 611 600 623
f 623 600 612
f 612 613 624
f 624 613 625
f 613 614 625
f 625 614 626
f 614 615 626
f 626 615 627
f 615 616 627
f 627 616 628
f 616 617 628
f 628 617 629
f 617 618 629
f 629 618 630
f 618 619 630
f 630 619 631
f 619 620 631
f 631 620 632
f 620 621 632
f 632 621 633
f 621 622 633
f 633 622 634
f 622 623 634
f 634 623 635
f 623 612 635
f 635 612 624
f 624 625 636
f 636 625 637
f 625 626 637
f 637 626 638
f 626 627 638
f 638 627 639
f 627 628 639
f 639 628 640
f 628 629 640
f 640 629 641
f 629 630 641
f 641 630 642
f 630 631 642
f 642 631 643
f 631 632 643
f 643 632 644
f 632 633 644
f 644 633 645
f 633 634 645
f 645 634 646
f 634 635 646
f 646 635 647
f 635 624 647
f 647 624 636
f 636 637 648
f 648 637 649
f 637 638 649
f 649 638 650
f 638 639 650
f 650 639 651
f 639 640 651
f 651 640 652
f 640 641 652
f 652 641 653
f 641 642 653
f 653 642 654
f 642 643 654
f 654 643 655
f 643 644 655
f 655 644 656
f 644 645 656
f 656 645 657
f 645 646 657
f 657 646 658
f 646 647 658
f 658 647 659
f 647 636 659
f 659 636 648
f 648 649 660
f 660 649 661
f 649 650 661
f 661 650 662
f 650 651 662
f 662 651 663
f 651 652 663
f 663 652 664
f 652 653 664
f 664 653 665
f 653 654 665
f 665 654 666
f 654 655 666
f 666 655 667
f 655 656 667
f 667 656 668
f 656 657 668
f 668 657 669
f 657 658 669
f 669 658 670
f 658 659 670
f 670 659 671
f 659 648 671
f 671 648 660
f 660 661 672
f 672 661 673
f 661 662 673
f 673 662 674
f 662 663 674
f 674 663 675
f 663 664 675
f 675 664 676
f 664 665 676
f 676 665 677
f 665 666 677
f 677 666 678
f 666 667 678
f 678 667 679
f 667 668 679
f 679 668 680
f 668 669 680
f 680 669 681
f 669 670 681
f 681 670 682
f 670 671 682
f 682 671 683
f 671 660 683
f 683 660 672
f 672 673 684
f 684 673 685
f 673 674 685
f 685 674 686
f 674 675 686
f 686 675 687
f 675 676 687
f 687 676 688
f 676 677 688
f 688 677 689
f 677 678 689
f 689 678 690
f 678 679 690
f 690 679 691
f 679 680 691
f 691 680 692
f 680 681 692
f 692 681 693
f 681 682 693
f 693 682 694
f 682 683 694
f 694 683 695
f 683 672 695
f 695 672 684
f 684 685 696
f 696 685 697
f 685 686 697
f 697 686 698
f 686 687 698
f 698 687 699
f 687 688 699
f 699 688 700
f 688 689 700
f 700 689 701
f 689 690 701
f 701 690 702
f 690 691 702
f 702 691 703
f 691 692 703
f 703 692 704
f 692 693 704
f 704 693 705
f 693 694 705
f 705 694 706
f 694 695 706
f 706 695 707
f 695 684 707
f 707 684 696
f 696 697 708
f 708 697 709
f 697 698 709
f 709 698 710
f 698 699 710
f 710 699 711
f 699 700 711
f 711 700 712
f 700 701 712
f 712 701 713
f 701 702 713
f 713 702 714
f 702 703 714
f 714 703 715
f 703 704 715
f 715 704 716
f 704 705 716
f 716 705 717
f 705 706 717
f 717 706 718
f 706 707 718
f 718 707 719
f 707 696 719
f 719 696 708
f 708 709 720
f 720 709 721
f 709 710 721
f 721 710 722
f 710 711 722
f 722 711 723
f 711 712 723
f 723 712 724
f 712 713 724
f 724 713 725
f 713 714 725
f 725 714 726
f 714 715 726
f 726 715 727
f 715 716 727
f 727 716 728
f 716 717 728
f 728 717 729
f 717 718 729
f 729 718 730
f 718 719 730
f 730 719 731
f 719 708 731
f 731 708 720
f 720 721 732
f 732 721 733
f 721 722 733
f 733 722 734
f 722 723 734
f 734 723 735
f 723 724 735
f 735 724 736
f 724 725 736
f 736 725 737
f 725 726 737
f 737 726 738
f 726 727 738
f 738 727 739
f 727 728 739
f 739 728 740
f 728 729 740
f 740 729 741
f 729 730 741
f 741 730 742
f 730 731 742
f 742 731 743
f 731 720 743
f 743 720 732
f 732 733 744
f 744 733 745
f 733 734 745
f 745 734 746
f 734 735 746
f 746 735 747
f 735 736 747
f 747 736 748
f 736 737 748
f 748 737 749
f 737 738 749
f 749 738 750
f 738 739 750
f 750 739 751
f 739 740 751
f 751 740 752
f 740 741 752
f 752 741 753
f 741 742 753
f 753 742 754
f 742 743 754
f 754 743 755
f 743 732 755
f 755 732 744
f 744 745 756
f 756 745 757
f 745 746 757
f 757 746 758
f 746 747 758
f 758 747 759
f 747 748 759
f 759 748 760
f 748 749 760
f 760 749 761
f 749 750 761
f 761 750 762
f 750 751 762
f 762 751 763
f 751 752 763
f 763 752 764
f 752 753 764
f 764 753 765
f 753 754 765
f 765 754 766
f 754 755 766
f 766 755 767
f 755 744 767
f 767 744 756
f 756 757 768
f 768 757 769
f 757 758 769
f 769 758 770
f 758 759 770
f 770 759 771
f 759 760 771
f 771 760 772
f 760 761 772
f 772 761 773
f 761 762 773
f 773 762 774
f 762 763 774
f 774 763 775
f 763 764 775
f 775 764 776
f 764 765 776
f 776 765 777
f 765 766 777
f 777 766 778
f 766 767 778
f 778 767 779
f 767 756 779
f 779 756 768
f 768 769 780
f 780 769 781
f 769 770 781
f 781 770 782
f 770 771 782
f 782 771 783
f 771 772 783
f 783 772 784
f 772 773 784
f 784 773 785
f 773 774 785
f 785 774 786
f 774 775 786
f 786 775 787
f 775 776 787
f 787 776 788
f 776 777 788
f 788 777 789
f 777 778 789
f 789 778 790
f 778 779 790
f 790 779 791
f 779 768 791
f 791 768 780
f 780 781 792
f 792 781 793
f 781 782 793
f 793 782 794
f 782 783 794
f 794 783 795
f 783 784 795
f 795 784 796
f 784 785 796
f 796 785 797
f 785 786 797
f 797 786 798
f 786 787 798
f 798 787 799
f 787 788 799
f 799 788 800
f 788 789 800
f 800 789 801
f 789 790 801
f 801 790 802
f 790 791 802
f 802 791 803
f 791 780 803
f 803 780 792
f 792 793 804
f 804 793 805
f 793 794 805
f 805 794 806
f 794 795 806
f 806 795 807
f 795 796 807
f 807 796 808
f 796 797 808
f 808 797 809
f 797 798 809
f 809 798 810
f 798 799 810
f 810 799 811
f 799 800 811
f 811 800 812
f 800 801 812
f 812 801 813
f 801 802 813
f 813 802 814
f 802 803 814
f 814 803 815
f 803 792 815
f 815 792 804
f 804 805 816
f 816 805 817
f 805 806 817
f 817 806 818
f 806 807 818
f 818 807 819
f 807 808 819
f 819 808 820
f 808 809 820
f 820 809 821
f 809 810 821
f 821 810 822
f 810 811 822
f 822 811 823
f 811 812 823
f 823 812 824
f 812 813 824
f 824 813 825
f 813 814 825
f 825 814 826
f 814 815 826
f 826 815 827
f 815 804 827
f 827 804 816
f 816 817 828
f 828 817 829
f 817 818 829
f 829 818 830
f 818 819 830
f 830 819 831
f 819 820 831
f 831 820 832
f 820 821 832
f 832 821 833
f 821 822 833
f 833 822 834
f 822 823 834
f 834 823 835
f 823 824 835
f 835 824 836
f 824 825 836
f 836 825 837
f 825 826 837
f 837 826 838
f 826 827 838
f 838 827 839
f 827 816 839
f 839 816 828
f 828 829 840
f 840 829 841
f 829 830 841
f 841 830 842
f 830 831 842
f 842 831 843
f 831 832 843
f 843 832 844
f 832 833 844
f 844 833 845
f 833 834 845
f 845 834 846
f 834 835 846
f 846 835 847
f 835 836 847
f 847 836 848
f 836 837 848
f 848 837 849
f 837 838 849
f 849 838 850
f 838 839 850
f 850 839 851
f 839 828 851
f 851 828 840
f 840 841 852
f 852 841 853
f 841 842 853
f 853 842 854
f 842 843 854
f 854 843 855
f 843 844 855
f 855 844 856
f 844 845 856
f 856 845 857
f 845 846 857
f 857 846 858
f 846 847 858
f 858 847 859
f 847 848 859
f 859 848 860
f 848 849 860
f 860 849 861
f 849 850 861
f 861 850 862
f 850 851 862
f 862 851 863
f 851 840 863
f 863 840 852
f 852 853 864
f 864 853 865
f 853 854 865
f 865 854 866
f 854 855 866
f 866 855 867
f 855 856 867
f 867 856 868
f 856 857 868
f 868 857 869
f 857 858 869
f 869 858 870
f 858 859 870
f 870 859 871
f 859 860 871
f 871 860 872
f 860 861 872
f 872 861 873
f 861 862 873
f 873 862 874
f 862 863 874
f 874 863 875
f 863 852 875
f 875 852 864
f 864 865 876
f 876 865 877
f 865 866 877
f 877 866 878
f 866 867 878
f 878 867 879
f 867 868 879
f 879 868 880
f 868 869 880
f 880 869 881
f 869 870 881
f 881 870 882
f 870 871 882
f 882 871 883
f 871 872 883
f 883 872 884
f 872 873 884
f 884 873 885
f 873 874 885
f 885 874 886
f 874 875 886
f 886 875 887
f 875 864 887
f 887 864 876
f 876 877 888
f 888 877 889
f 877 878 889
f 889 878 890
f 878 879 890
f 890 879 891
f 879 880 891
f 891 880 892
f 880 881 892
f 892 881 893
f 881 882 893
f 893 882 894
f 882 883 894
f 894 883 895
f 883 884 895
f 895 884 896
f 884 885 896
f 896 885 897
f 885 886 897
f 897 886 898
f 886 887 898
f 898 887 899
f 887 876 899
f 899 876 888
f 888 889 900
f 900 889 901
f 889 890 901
f 901 890 902
f 890 891 902
f 902 891 903
f 891 892 903
f 903 892 904
f 892 893 904
f 904 893 905
f 893 894 905
f 905 894 906
f 894 895 906
f 906 895 907
f 895 896 907
f 907 896 908
f 896 897 908
f 908 897 909
f 897 898 909
f 909 898 910
f 898 899 910
f 910 899 911
f 899 888 911
f 911 888 900
f 900 901 912
f 912 901 913
f 901 902 913
f 913 902 914
f 902 903 914
f 914 903 915
f 903 904 915
f 915 904 916
f 904 905 916
f 916 905 917
f 905 906 917
f 917 906 918
f 906 907 918
f 918 907 919
f 907 908 919
f 919 908 920
f 908 909 920
f 920 909 921
f 909 910 921
f 921 910 922
f 910 911 922
f 922 911 923
f 911 900 923
f 923 900 912
f 912 913 924
f 924 913 925
f 913 914 925
f 925 914 926
f 914 915 926
f 926 915 927
f 915 916 927
f 927 916 928
f 916 917 928
f 928 917 929
f 917 918 929
f 929 918 930
f 918 919 930
f 930 919 931
f 919 920 931
f 931 920 932
f 920 921 932
f 932 921 933
f 921 922 933
f 933 922 934
f 922 923 934
f 934 923 935
f 923 912 935
f 935 912 924
f 924 925 936
f 936 925 937
f 925 926 937
f 937 926 938
f 926 927 938
f 938 927 939
f 927 928 939
f 939 928 940
f 928 929 940
f 940 929 941
f 929 930 941
f 941 930 942
f 930 931 942
f 942 931 943
f 931 932 943
f 943 932 944
f 932 933 944
f 944 933 945
f 933 934 945
f 945 934 946
f 934 935 946
f 946 935 947
f 935 924 947
f 947 924 936
f 936 937 948
f 948 937 949
f 937 938 949
f 949 938 950
f 938 939 950
f 950 939 951
f 939 940 951
f 951 940 952
f 940 941 952
f 952 941 953
f 941 942 953
f 953 942 954
f 942 943 954
f 954 943 955
f 943 944 955
f 955 944 956
f 944 945 956
f 956 945 957
f 945 946 957
f 957 946 958
f 946 947 958
f 958 947 959
f 947 936 959
f 959 936 948
f 948 949 960
f 960 949 961
f 949 950 961
f 961 950 962
f 950 951 962
f 962 951 963
f 951 952 963
f 963 952 964
f 952 953 964
f 964 953 965
f 953 954 965
f 965 954 966
f 954 955 966
f 966 955 967
f 955 956 967
f 967 956 968
f 956 957 968
f 968 957 969
f 957 958 969
f 969 958 970
f 958 959 970
f 970 959 971
f 959 948 971
f 971 948 960
f 960 961 972
f 972 961 973
f 961 962 973
f 973 962 974
f 962 963 974
f 974 963 975
f 963 964 975
f 975 964 976
f 964 965 976
f 976 965 977
f 965 966 977
f 977 966 978
f 966 967 978
f 978 967 979
f 967 968 979
f 979 968 980
f 968 969 980
f 980 969 981
f 969 970 981
f 981 970 982
f 970 971 982
f 982 971 983
f 971 960 983
f 983 960 972
f 972 973 984
f 984 973 985
f 973 974 985
f 985 974 986
f 974 975 986
f 986 975 987
f 975 976 987
f 987 976 988
f 976 977 988
f 988 977 989
f 977 978 989
f 989 978 990
f 978 979 990
f 990 979 991
f 979 980 991
f 991 980 992
f 980 981 992
f 992 981 993
f 981 982 993
f 993 982 994
f 982 983 994
f 994 983 995
f 983 972 995
f 995 972 984
f 984 985 996
f 996 985 997
f 985 986 997
f 997 986 998
f 986 987 998
f 998 987 999
f 987 988 999
f 999 988 1000
f 988 989 1000
f 1000 989 1001
f 989 990 1001
f 1001 990 1002
f 990 991 1002
f 1002 991 1003
f 991 992 1003
f 1003 992 1004
f 992 993 1004
f 1004 993 1005
f 993 994 1005
f 1005 994 1006
f 994 995 1006
f 1006 995 1007
f 995 984 1007
f 1007 984 996
f 996 997 1008
f 1008 997 1009
f 997 998 1009
f 1009 998 1010
f 998 999 1010
f 1010 999 1011
f 999 1000 1011
f 1011 1000 1012
f 1000 1001 1012
f 1012 1001 1013
f 1001 1002 1013
f 1013 1002 1014
f 1002 1003 1014
f 1014 1003 1015
f 1003 1004 1015
f 1015 1004 1016
f 1004 1005 1016
f 1016 1005 1017
f 1005 1006 1017
f 1017 1006 1018
f 1006 1007 1018
f 1018 1007 1019
f 1007 996 1019
f 1019 996 1008
f 1008 1009 1020
f 1020 1009 1021
f 1009 1010 1021
f 1021 1010 1022
f 1010 1011 1022
f 1022 1011 1023
f 1011 1012 1023
f 1023 1012 1024
f 1012 1013 1024
f 1024 1013 1025
f 1013 1014 1025
f 1025 1014 1026
f 1014 1015 1026
f 1026 1015 1027
f 1015 1016 1027
f 1027 1016 1028
f 1016 1017 1028
f 1028 1017 1029
f 1017 1018 1029
f 1029 1018 1030
f 1018 1019 1030
f 1030 1019 1031
f 1019 1008 1031
f 1031 1008 1020
f 1020 1021 1032
f 1032 1021 1033
f 1021 1022 1033
f 1033 1022 1034
f 1022 1023 1034
f 1034 1023 1035
f 1023 1024 1035
f 1035 1024 1036
f 1024 1025 1036
f 1036 1025 1037
f 1025 1026 1037
f 1037 1026 1038
f 1026 1027 1038
f 1038 1027 1039
f 1027 1028 1039
f 1039 1028 1040
f 1028 1029 1040
f 1040 1029 1041
f 1029 1030 1041
f 1041 1030 1042
f 1030 1031 1042
f 1042 1031 1043
f 1031 1020 1043
f 1043 1020 1032
f 1032 1033 1044
f 1044 1033 1045
f 1033 1034 1045
f 1045 1034 1046
f 1034 1035 1046
f 1046 1035 1047
f 1035 1036 1047
f 1047 1036 1048
f 1036 1037 1048
f 1048 1037 1049
f 1037 1038 1049
f 1049 1038 1050
f 1038 1039 1050
f 1050 1039 1051
f 1039 1040 1051
f 1051 1040 1052
f 1040 1041 1052
f 1052 1041 1053
f 1041 1042 1053
f 1053 1042 1054
f 1042 1043 1054
f 1054 1043 1055
f 1043 1032 1055
f 1055 1032 1044
f 1044 1045 1056
f 1056 1045 1057
f 1045 1046 1057
f 1057 1046 1058
f 1046 1047 1058
f 1058 1047 1059
f 1047 1048 1059
f 1059 1048 1060
f 1048 1049 1060
f 1060 1049 1061
f 1049 1050 1061
f 1061 1050 1062
f 1050 1051 1062
f 1062 1051 1063
f 1051 1052 1063
f 1063 1052 1064
f 1052 1053 1064
f 1064 1053 1065
f 1053 1054 1065
f 1065 1054 1066
f 1054 1055 1066
f 1066 1055 1067
f 1055 1044 1067
f 1067 1044 1056
f 1056 1057 1068
f 1068 1057 1069
f 1057 1058 1069
f 1069 1058 1070
f 1058 1059 1070
f 1070 1059 1071
f 1059 1060 1071
f 1071 1060 1072
f 1060 1061 1072
f 1072 1061 1073
f 1061 1062 1073
f 1073 1062 1074
f 1062 1063 1074
f 1074 1063 1075
f 1063 1064 1075
f 1075 1064 1076
f 1064 1065 1076
f 1076 1065 1077
f 1065 1066 1077
f 1077 1066 1078
f 1066 1067 1078
f 1078 1067 1079
f 1067 1056 1079
f 1079 1056 1068
f 1068 1069 1080
f 1080 1069 1081
f 1069 1070 1081
f 1081 1070 1082
f 1070 1071 1082
f 1082 1071 1083
f 1071 1072 1083
f 1083 1072 1084
f 1072 1073 1084
f 1084 1073 1085
f 1073 1074 1085
f 1085 1074 1086
f 1074 1075 1086
f 1086 1075 1087
f 1075 1076 1087
f 1087 1076 1088
f 1076 1077 1088
f 1088 1077 1089
f 1077 1078 1089
f 1089 1078 1090
f 1078 1079 1090
f 1090 1079 1091
f 1079 1068 1091
f 1091 1068 1080
f 1080 1081 1092
f 1092 1081 1093
f 1081 1082 1093
f 1093 1082 1094
f 1082 1083 1094
f 1094 1083 1095
f 1083 1084 1095
f 1095 1084 1096
f 1084 1085 1096
f 1096 1085 1097
f 1085 1086 1097
f 1097 1086 1098
f 1086 1087 1098
f 1098 1087 1099
f 1087 1088 1099
f 1099 1088 1100
f 1088 1089 1100
f 1100 1089 1101
f 1089 1090 1101
f 1101 1090 1102
f 1090 1091 1102
f 1102 1091 1103
f 1091 1080 1103
f 1103 1080 1092
f 1092 1093 1104
f 1104 1093 1105
f 1093 1094 1105
f 1105 1094 1106
f 1094 1095 1106
f 1106 1095 1107
f 1095 1096 1107
f 1107 1096 1108
f 1096 1097 1108
f 1108 1097 1109
f 1097 1098 1109
f 1109 1098 1110
f 1098 1099 1110
f 1110 1099 1111
f 1099 1100 1111
f 1111 1100 1112
f 1100 1101 1112
f 1112 1101 1113
f 1101 1102 1113
f 1113 1102 1114
f 1102 1103 1114
f 1114 1103 1115
f 1103 1092 1115
f 1115 1092 1104
f 1104 1105 1116
f 1116 1105 1117
f 1105 1106 1117
f 1117 1106 1118
f 1106 1107 1118
f 1118 1107 1119
f 1107 1108 1119
f 1119 1108 1120
f 1108 1109 1120
f 1120 1109 1121
f 1109 1110 1121
f 1121 1110 1122
f 1110 1111 1122
f 1122 1111 1123
f 1111 1112 1123
f 1123 1112 1124
f 1112 1113 1124
f 1124 1113 1125
f 1113 1114 1125
f 1125 1114 1126
f 1114 1115 1126
f 1126 1115 1127
f 1115 1104 1127
f 1127 1104 1116
f 1116 1117 1128
f 1128 1117 1129
f 1117 1118 1129
f 1129 1118 1130
f 1118 1119 1130
f 1130 1119 1131
f 1119 1120 1131
f 1131 1120 1132
f 1120 1121 1132
f 1132 1121 1133
f 1121 1122 1133
f 1133 1122 1134
f 1122 1123 1134
f 1134 1123 1135
f 1123 1124 1135
f 1135 1124 1136
f 1124 1125 1136
f 1136 1125 1137
f 1125 1126 1137
f 1137 1126 1138
f 1126 1127 1138
f 1138 1127 1139
f 1127 1116 1139
f 1139 1116 1128
f 1128 1129 1140
f 1140 1129 1141
f 1129 1130 1141
f 1141 1130 1142
f 1130 1131 1142
f 1142 1131 1143
f 1131 1132 1143
f 1143 1132 1144
f 1132 1133 1144
f 1144 1133 1145
f 1133 1134 1145
f 1145 1134 1146
f 1134 1135 1146
f 1146 1135 1147
f 1135 1136 1147
f 1147 1136 1148
f 1136 1137 1148
f 1148 1137 1149
f 1137 1138 1149
f 1149 1138 1150
f 1138 1139 1150
f 1150 1139 1151
f 1139 1128 1151
f 1151 1128 1140
f 1140 1141 1152
f 1152 1141 1153
f 1141 1142 1153
f 1153 1142 1154
f 1142 1143 1154
f 1154 1143 1155
f 1143 1144 1155
f 1155 1144 1156
f 1144 1145 1156
f 1156 1145 1157
f 1145 1146 1157
f 1157 1146 1158
f 1146 1147 1158
f 1158 1147 1159
f 1147 1148 1159
f 1159 1148 1160
f 1148 1149 1160
f 1160 1149 1161
f 1149 1150 1161
f 1161 1150 1162
f 1150 1151 1162
f 1162 1151 1163
f 1151 1140 1163
f 1163 1140 1152
f 1152 1153 1164
f 1164 1153 1165
f 1153 1154 1165
f 1165 1154 1166
f 1154 1155 1166
f 1166 1155 1167
f 1155 1156 1167
f 1167 1156 1168
f 1156 1157 1168
f 1168 1157 1169
f 1157 1158 1169
f 1169 1158 1170
f 1158 1159 1170
f 1170 1159 1171
f 1159 1160 1171
f 1171 1160 1172
f 1160 1161 1172
f 1172 1161 1173
f 1161 1162 1173
f 1173 1162 1174
f 1162 1163 1174
f 1174 1163 1175
f 1163 1152 1175
f 1175 1152 1164
f 1164 1165 1176
f 1176 1165 1177
f 1165 1166 1177
f 1177 1166 1178
f 1166 1167 1178
f 1178 1167 1179
f 1167 1168 1179
f 1179 1168 1180
f 1168 1169 1180
f 1180 1169 1181
f 1169 1170 1181
f 1181 1170 1182
f 1170 1171 1182
f 1182 1171 1183
f 1171 1172 1183
f 1183 1172 1184
f 1172 1173 1184
f 1184 1173 1185
f 1173 1174 1185
f 1185 1174 1186
f 1174 1175 1186
f 1186 1175 1187
f 1175 1164 1187
f 1187 1164 1176
f 1176 1177 1188
f 1188 1177 1189
f 1177 1178 1189
f 1189 1178 1190
f 1178 1179 1190
f 1190 1179 1191
f 1179 1180 1191
f 1191 1180 1192
f 1180 1181 1192
f 1192 1181 1193
f 1181 1182 1193
f 1193 1182 1194
f 1182 1183 1194
f 1194 1183 1195
f 1183 1184 1195
f 1195 1184 1196
f 1184 1185 1196
f 1196 1185 1197
f 1185 1186 1197
f 1197 1186 1198
f 1186 1187 1198
f 1198 1187 1199
f 1187 1176 1199
f 1199 1176 1188
f 1188 1189 1200
f 1200 1189 1201
f 1189 1190 1201
f 1201 1190 1202
f 1190 1191 1202
f 1202 1191 1203
f 1191 1192 1203
f 1203 1192 1204
f 1192 1193 1204
f 1204 1193 1205
f 1193 1194 1205
f 1205 1194 1206
f 1194 1195 1206
f 1206 1195 1207
f 1195 1196 1207
f 1207 1196 1208
f 1196 1197 1208
f 1208 1197 1209
f 1197 1198 1209
f 1209 1198 1210
f 1198 1199 1210
f 1210 1199 1211
f 1199 1188 1211
f 1211 1188 1200
f 1200 1201 1212
f 1212 1201 1213
f 1201 1202 1213
f 1213 1202 1214
f 1202 1203 1214
f 1214 1203 1215
f 1203 1204 1215
f 1215 1204 1216
f 1204 1205 1216
f 1216 1205 1217
f 1205 1206 1217
f 1217 1206 1218
f 1206 1207 1218
f 1218 1207 1219
f 1207 1208 1219
f 1219 1208 1220
f 1208 1209 1220
f 1220 1209 1221
f 1209 1210 1221
f 1221 1210 1222
f 1210 1211 1222
f 1222 1211 1223
f 1211 1200 1223
f 1223 1200 1212
f 1212 1213 1224
f 1224 1213 1225
f 1213 1214 1225
f 1225 1214 1226
f 1214 1215 1226
f 1226 1215 1227
f 1215 1216 1227
f 1227 1216 1228
f 1216 1217 1228
f 1228 1217 1229
f 1217 1218 1229
f 1229 1218 1230
f 1218 1219 1230
f 1230 1219 1231
f 1219 1220 1231
f 1231 1220 1232
f 1220 1221 1232
f 1232 1221 1233
f 1221 1222 1233
f 1233 1222 1234
f 1222 1223 1234
f 1234 1223 1235
f 1223 1212 1235
f 1235 1212 1224
f 1224 1225 1236
f 1236 1225 1237
f 1225 1226 1237
f 1237 1226 1238
f 1226 1227 1238
f 1238 1227 1239
f 1227 1228 1239
f 1239 1228 1240
f 1228 1229 1240
f 1240 1229 1241
f 1229 1230 1241
f 1241 1230 1242
f 1230 1231 1242
f 1242 1231 1243
f 1231 1232 1243
f 1243 1232 1244
f 1232 1233 1244
f 1244 1233 1245
f 1233 1234 1245
f 1245 1234 1246
f 1234 1235 1246
f 1246 1235 1247
f 1235 1224 1247
f 1247 1224 1236
f 1236 1237 1248
f 1248 1237 1249
f 1237 1238 1249
f 1249 1238 1250
f 1238 1239 1250
f 1250 1239 1251
f 1239 1240 1251
f 1251 1240 1252
f 1240 1241 1252
f 1252 1241 1253
f 1241 1242 1253
f 1253 1242 1254
f 1242 1243 1254
f 1254 1243 1255
f 1243 1244 1255
f 1255 1244 1256
f 1244 1245 1256
f 1256 1245 1257
f 1245 1246 1257
f 1257 1246 1258
f 1246 1247 1258
f 1258 1247 1259
f 1247 1236 1259
f 1259 1236 1248
f 1248 1249 1260
f 1260 1249 1261
f 1249 1250 1261
f 1261 1250 1262
f 1250 1251 1262
f 1262 1251 1263
f 1251 1252 1263
f 1263 1252 1264
f 1252 1253 1264
f 1264 1253 1265
f 1253 1254 1265
f 1265 1254 1266
f 1254 1255 1266
f 1266 1255 1267
f 1255 1256 1267
f 1267 1256 1268
f 1256 1257 1268
f 1268 1257 1269
f 1257 1258 1269
f 1269 1258 1270
f 1258 1259 1270
f 1270 1259 1271
f 1259 1248 1271
f 1271 1248 1260
f 1260 1261 1272
f 1272 1261 1273
f 1261 1262 1273
f 1273 1262 1274
f 1262 1263 1274
f 1274 1263 1275
f 1263 1264 1275
f 1275 1264 1276
f 1264 1265 1276
f 1276 1265 1277
f 1265 1266 1277
f 1277 1266 1278
f 1266 1267 1278
f 1278 1267 1279
f 1267 1268 1279
f 1279 1268 1280
f 1268 1269 1280
f 1280 1269 1281
f 1269 1270 1281
f 1281 1270 1282
f 1270 1271 1282
f 1282 1271 1283
f 1271 1260 1283
f 1283 1260 1272
f 1272 1273 1284
f 1284 1273 1285
f 1273 1274 1285
f 1285 1274 1286
f 1274 1275 1286
f 1286 1275 1287
f 1275 1276 1287
f 1287 1276 1288
f 1276 1277 1288
f 1288 1277 1289
f 1277 1278 1289
f 1289 1278 1290
f 1278 1279 1290
f 1290 1279 1291
f 1279 1280 1291
f 1291 1280 1292
f 1280 1281 1292
f 1292 1281 1293
f 1281 1282 1293
f 1293 1282 1294
f 1282 1283 1294
f 1294 1283 1295
f 1283 1272 1295
f 1295 1272 1284
f 1284 1285 1296
f 1296 1285 1297
f 1285 1286 1297
f 1297 1286 1298
f 1286 1287 1298
f 1298 1287 1299
f 1287 1288 1299
f 1299 1288 1300
f 1288 1289 1300
f 1300 1289 1301
f 1289 1290 1301
f 1301 1290 1302
f 1290 1291 1302
f 1302 1291 1303
f 1291 1292 1303
f 1303 1292 1304
f 1292 1293 1304
f 1304 1293 1305
f 1293 1294 1305
f 1305 1294 1306
f 1294 1295 1306
f 1306 1295 1307
f 1295 1284 1307
f 1307 1284 1296
f 1296 1297 1308
f 1308 1297 1309
f 1297 1298 1309
f 1309 1298 1310
f 1298 1299 1310
f 1310 1299 1311
f 1299 1300 1311
f 1311 1300 1312
f 1300 1301 1312
f 1312 1301 1313
f 1301 1302 1313
f 1313 1302 1314
f 1302 1303 1314
f 1314 1303 1315
f 1303 1304 1315
f 1315 1304 1316
f 1304 1305 1316
f 1316 1305 1317
f 1305 1306 1317
f 1317 1306 1318
f 1306 1307 1318
f 1318 1307 1319
f 1307 1296 1319
f 1319 1296 1308
f 1308 1309 1320
f 1320 1309 1321
f 1309 1310 1321
f 1321 1310 1322
f 1310 1311 1322
f 1322 1311 1323
f 1311 1312 1323
f 1323 1312 1324
f 1312 1313 1324
f 1324 1313 1325
f 1313 1314 1325
f 1325 1314 1326
f 1314 1315 1326
f 1326 1315 1327
f 1315 1316 1327
f 1327 1316 1328
f 1316 1317 1328
f 1328 1317 1329
f 1317 1318 1329
f 1329 1318 1330
f 1318 1319 1330
f 1330 1319 1331
f 1319 1308 1331
f 1331 1308 1320
f 1320 1321 1332
f 1332 1321 1333
f 1321 1322 1333
f 1333 1322 1334
f 1322 1323 1334
f 1334 1323 1335
f 1323 1324 1335
f 1335 1324 1336
f 1324 1325 1336
f 1336 1325 1337
f 1325 1326 1337
f 1337 1326 1338
f 1326 1327 1338
f 1338 1327 1339
f 1327 1328 1339
f 1339 1328 1340
f 1328 1329 1340
f 1340 1329 1341
f 1329 1330 1341
f 1341 1330 1342
f 1330 1331 1342
f 1342 1331 1343
f 1331 1320 1343
f 1343 1320 1332
f 1332 1333 1344
f 1344 1333 1345
f 1333 1334 1345
f 1345 1334 1346
f 1334 1335 1346
f 1346 1335 1347
f 1335 1336 1347
f 1347 1336 1348
f 1336 1337 1348
f 1348 1337 1349
f 1337 1338 1349
f 1349 1338 1350
f 1338 1339 1350
f 1350 1339 1351
f 1339 1340 1351
f 1351 1340 1352
f 1340 1341 1352
f 1352 1341 1353
f 1341 1342 1353
f 1353 1342 1354
f 1342 1343 1354
f 1354 1343 1355
f 1343 1332 1355
f 1355 1332 1344
f 1344 1345 1356
f 1356 1345 1357
f 1345 1346 1357
f 1357 1346 1358
f 1346 1347 1358
f 1358 1347 1359
f 1347 1348 1359
f 1359 1348 1360
f 1348 1349 1360
f 1360 1349 1361
f 1349 1350 1361
f 1361 1350 1362
f 1350 1351 1362
f 1362 1351 1363
f 1351 1352 1363
f 1363 1352 1364
f 1352 1353 1364
f 1364 1353 1365
f 1353 1354 1365
f 1365 1354 1366
f 1354 1355 1366
f 1366 1355 1367
f 1355 1344 1367
f 1367 1344 1356
f 1356 1357 1368
f 1368 1357 1369
f 1357 1358 1369
f 1369 1358 1370
f 1358 1359 1370
f 1370 1359 1371
f 1359 1360 1371
f 1371 1360 1372
f 1360 1361 1372
f 1372 1361 1373
f 1361 1362 1373
f 1373 1362 1374
f 1362 1363 1374
f 1374 1363 1375
f 1363 1364 1375
f 1375 1364 1376
f 1364 1365 1376
f 1376 1365 1377
f 1365 1366 1377
f 1377 1366 1378
f 1366 1367 1378
f 1378 1367 1379
f 1367 1356 1379
f 1379 1356 1368
f 1368 1369 1380
f 1380 1369 1381
f 1369 1370 1381
f 1381 1370 1382
f 1370 1371 1382
f 1382 1371 1383
f 1371 1372 1383
f 1383 1372 1384
f 1372 1373 1384
f 1384 1373 1385
f 1373 1374 1385
f 1385 1374 1386
f 1374 1375 1386
f 1386 1375 1387
f 1375 1376 1387
f 1387 1376 1388
f 1376 1377 1388
f 1388 1377 1389
f 1377 1378 1389
f 1389 1378 1390
f 1378 1379 1390
f 1390 1379 1391
f 1379 1368 1391
f 1391 1368 1380
f 1380 1381 1392
f 1392 1381 1393
f 1381 1382 1393
f 1393 1382 1394
f 1382 1383 1394
f 1394 1383 1395
f 1383 1384 1395
f 1395 1384 1396
f 1384 1385 1396
f 1396 1385 1397
f 1385 1386 1397
f 1397 1386 1398
f 1386 1387 1398
f 1398 1387 1399
f 1387 1388 1399
f 1399 1388 1400
f 1388 1389 1400
f 1400 1389 1401
f 1389 1390 1401
f 1401 1390 1402
f 1390 1391 1402
f 1402 1391 1403
f 1391 1380 1403
f 1403 1380 1392
f 1392 1393 1404
f 1404 1393 1405
f 1393 1394 1405
f 1405 1394 1406
f 1394 1395 1406
f 1406 1395 1407
f 1395 1396 1407
f 1407 1396 1408
f 1396 1397 1408
f 1408 1397 1409
f 1397 1398 1409
f 1409 1398 1410
f 1398 1399 1410
f 1410 1399 1411
f 1399 1400 1411
f 1411 1400 1412
f 1400 1401 1412
f 1412 1401 1413
f 1401 1402 1413
f 1413 1402 1414
f 1402 1403 1414
f 1414 1403 1415
f 1403 1392 1415
f 1415 1392 1404
f 1404 1405 1416
f 1416 1405 1417
f 1405 1406 1417
f 1417 1406 1418
f 1406 1407 1418
f 1418 1407 1419
f 1407 1408 1419
f 1419 1408 1420
f 1408 1409 1420
f 1420 1409 1421
f 1409 1410 1421
f 1421 1410 1422
f 1410 1411 1422
f 1422 1411 1423
f 1411 1412 1423
f 1423 1412 1424
f 1412 1413 1424
f 1424 1413 1425
f 1413 1414 1425
f 1425 1414 1426
f 1414 1415 1426
f 1426 1415 1427
f 1415 1404 1427
f 1427 1404 1416
f 1416 1417 1428
f 1428 1417 1429
f 1417 1418 1429
f 1429 1418 1430
f 1418 1419 1430
f 1430 1419 1431
f 1419 1420 1431
f 1431 1420 1432
f 1420 1421 1432
f 1432 1421 1433
f 1421 1422 1433
f 1433 1422 1434
f 1422 1423 1434
f 1434 1423 1435
f 1423 1424 1435
f 1435 1424 1436
f 1424 1425 1436
f 1436 1425 1437
f 1425 1426 1437
f 1437 1426 1438
f 1426 1427 1438
f 1438 1427 1439
f 1427 1416 1439
f 1439 1416 1428
f 1428 1429 1440
f 1440 1429 1441
f 1429 1430 1441
f 1441 1430 1442
f 1430 1431 1442
f 1442 1431 1443
f 1431 1432 1443
f 1443 1432 1444
f 1432 1433 1444
f 1444 1433 1445
f 1433 1434 1445
f 1445 1434 1446
f 1434 1435 1446
f 1446 1435 1447
f 1435 1436 1447
f 1447 1436 1448
f 1436 1437 1448
f 1448 1437 1449
f 1437 1438 1449
f 1449 1438 1450
f 1438 1439 1450
f 1450 1439 1451
f 1439 1428 1451
f 1451 1428 1440
f 1440 1441 1452
f 1452 1441 1453
f 1441 1442 1453
f 1453 1442 1454
f 1442 1443 1454
f 1454 1443 1455
f 1443 1444 1455
f 1455 1444 1456
f 1444 1445 1456
f 1456 1445 1457
f 1445 1446 1457
f 1457 1446 1458
f 1446 1447 1458
f 1458 1447 1459
f 1447 1448 1459
f 1459 1448 1460
f 1448 1449 1460
f 1460 1449 1461
f 1449 1450 1461
f 1461 1450 1462
f 1450 1451 1462
f 1462 1451 1463
f 1451 1440 1463
f 1463 1440 1452
f 1452 1453 1464
f 1464 1453 1465
f 1453 1454 1465
f 1465 1454 1466
f 1454 1455 1466
f 1466 1455 1467
f 1455 1456 1467
f 1467 1456 1468
f 1456 1457 1468
f 1468 1457 1469
f 1457 1458 1469
f 1469 1458 1470
f 1458 1459 1470
f 1470 1459 1471
f 1459 1460 1471
f 1471 1460 1472
f 1460 1461 1472
f 1472 1461 1473
f 1461 1462 1473
f 1473 1462 1474
f 1462 1463 1474
f 1474 1463 1475
f 1463 1452 1475
f 1475 1452 1464
f 1464 1465 1476
f 1476 1465 1477
f 1465 1466 1477
f 1477 1466 1478
f 1466 1467 1478
f 1478 1467 1479
f 1467 1468 1479
f 1479 1468 1480
f 1468 1469 1480
f 1480 1469 1481
f 1469 1470 1481
f 1481 1470 1482
f 1470 1471 1482
f 1482 1471 1483
f 1471 1472 1483
f 1483 1472 1484
f 1472 1473 1484
f 1484 1473 1485
f 1473 1474 1485
f 1485 1474 1486
f 1474 1475 1486
f 1486 1475 1487
f 1475 1464 1487
f 1487 1464 1476
f 1476 1477 1488
f 1488 1477 1489
f 1477 1478 1489
f 1489 1478 1490
f 1478 1479 1490
f 1490 1479 1491
f 1479 1480 1491
f 1491 1480 1492
f 1480 1481 1492
f 1492 1481 1493
f 1481 1482 1493
f 1493 1482 1494
f 1482 1483 1494
f 1494 1483 1495
f 1483 1484 1495
f 1495 1484 1496
f 1484 1485 1496
f 1496 1485 1497
f 1485 1486 1497
f 1497 1486 1498
f 1486 1487 1498
f 1498 1487 1499
f 1487 1476 1499
f 1499 1476 1488
f 1488 1489 1500
f 1500 1489 1501
f 1489 1490 1501
f 1501 1490 1502
f 1490 1491 1502
f 1502 1491 1503
f 1491 1492 1503
f 1503 1492 1504
f 1492 1493 1504
f 1504 1493 1505
f 1493 1494 1505
f 1505 1494 1506
f 1494 1495 1506
f 1506 1495 1507
f 1495 1496 1507
f 1507 1496 1508
f 1496 1497 1508
f 1508 1497 1509
f 1497 1498 1509
f 1509 1498 1510
f 1498 1499 1510
f 1510 1499 1511
f 1499 1488 1511
f 1511 1488 1500
f 1500 1501 1512
f 1512 1501 1513
f 1501 1502 1513
f 1513 1502 1514
f 1502 1503 1514
f 1514 1503 1515
f 1503 1504 1515
f 1515 1504 1516
f 1504 1505 1516
f 1516 1505 1517
f 1505 1506 1517
f 1517 1506 1518
f 1506 1507 1518
f 1518 1507 1519
f 1507 1508 1519
f 1519 1508 1520
f 1508 1509 1520
f 1520 1509 1521
f 1509 1510 1521
f 1521 1510 1522
f 1510 1511 1522
f 1522 1511 1523
f 1511 1500 1523
f 1523 1500 1512
f 1512 1513 1524
f 1524 1513 1525
f 1513 1514 1525
f 1525 1514 1526
f 1514 1515 1526
f 1526 1515 1527
f 1515 1516 1527
f 1527 1516 1528
f 1516 1517 1528
f 1528 1517 1529
f 1517 1518 1529
f 1529 1518 1530
f 1518 1519 1530
f 1530 1519 1531
f 1519 1520 1531
f 1531 1520 1532
f 1520 1521 1532
f 1532 1521 1533
f 1521 1522 1533
f 1533 1522 1534
f 1522 1523 1534
f 1534 1523 1535
f 1523 1512 1535
f 1535 1512 1524
f 1524 1525 1536
f 1536 1525 1537
f 1525 1526 1537
f 1537 1526 1538
f 1526 1527 1538
f 1538 1527 1539
f 1527 1528 1539
f 1539 1528 1540
f 1528 1529 1540
f 1540 1529 1541
f 1529 1530 1541
f 1541 1530 1542
f 1530 1531 1542
f 1542 1531 1543
f 1531 1532 1543
f 1543 1532 1544
f 1532 1533 1544
f 1544 1533 1545
f 1533 1534 1545
f 1545 1534 1546
f 1534 1535 1546
f 1546 1535 1547
f 1535 1524 1547
f 1547 1524 1536
f 1536 1537 1548
f 1548 1537 1549
f 1537 1538 1549
f 1549 1538 1550
f 1538 1539 1550
f 1550 1539 1551
f 1539 1540 1551
f 1551 1540 1552
f 1540 1541 1552
f 1552 1541 1553
f 1541 1542 1553
f 1553 1542 1554
f 1542 1543 1554
f 1554 1543 1555
f 1543 1544 1555
f 1555 1544 1556
f 1544 1545 1556
f 1556 1545 1557
f 1545 1546 1557
f 1557 1546 1558
f 1546 1547 1558
f 1558 1547 1559
f 1547 1536 1559
f 1559 1536 1548
f 1548 1549 1560
f 1560 1549 1561
f 1549 1550 1561
f 1561 1550 1562
f 1550 1551 1562
f 1562 1551 1563
f 1551 1552 1563
f 1563 1552 1564
f 1552 1553 1564
f 1564 1553 1565
f 1553 1554 1565
f 1565 1554 1566
f 1554 1555 1566
f 1566 1555 1567
f 1555 1556 1567
f 1567 1556 1568
f 1556 1557 1568
f 1568 1557 1569
f 1557 1558 1569
f 1569 1558 1570
f 1558 1559 1570
f 1570 1559 1571
f 1559 1548 1571
f 1571 1548 1560
f 1560 1561 1572
f 1572 1561 1573
f 1561 1562 1573
f 1573 1562 1574
f 1562 1563 1574
f 1574 1563 1575
f 1563 1564 1575
f 1575 1564 1576
f 1564 1565 1576
f 1576 1565 1577
f 1565 1566 1577
f 1577 1566 1578
f 1566 1567 1578
f 1578 1567 1579
f 1567 1568 1579
f 1579 1568 1580
f 1568 1569 1580
f 1580 1569 1581
f 1569 1570 1581
f 1581 1570 1582
f 1570 1571 1582
f 1582 1571 1583
f 1571 1560 1583
f 1583 1560 1572
f 1572 1573 1584
f 1584 1573 1585
f 1573 1574 1585
f 1585 1574 1586
f 1574 1575 1586
f 1586 1575 1587
f 1575 1576 1587
f 1587 1576 1588
f 1576 1577 1588
f 1588 1577 1589
f 1577 1578 1589
f 1589 1578 1590
f 1578 1579 1590
f 1590 1579 1591
f 1579 1580 1591
f 1591 1580 1592
f 1580 1581 1592
f 1592 1581 1593
f 1581 1582 1593
f 1593 1582 1594
f 1582 1583 1594
f 1594 1583 1595
f 1583 1572 1595
f 1595 1572 1584
f 1584 1585 1596
f 1596 1585 1597
f 1585 1586 1597
f 1597 1586 1598
f 1586 1587 1598
f 1598 1587 1599
f 1587 1588 1599
f 1599 1588 1600
f 1588 1589 1600
f 1600 1589 1601
f 1589 1590 1601
f 1601 1590 1602
f 1590 1591 1602
f 1602 1591 1603
f 1591 1592 1603
f 1603 1592 1604
f 1592 1593 1604
f 1604 1593 1605
f 1593 1594 1605
f 1605 1594 1606
f 1594 1595 1606
f 1606 1595 1607
f 1595 1584 1607
f 1607 1584 1596
f 1596 1597 1608
f 1608 1597 1609
f 1597 1598 1609
f 1609 1598 1610
f 1598 1599 1610
f 1610 1599 1611
f 1599 1600 1611
f 1611 1600 1612
f 1600 1601 1612
f 1612 1601 1613
f 1601 1602 1613
f 1613 1602 1614
f 1602 1603 1614
f 1614 1603 1615
f 1603 1604 1615
f 1615 1604 1616
f 1604 1605 1616
f 1616 1605 1617
f 1605 1606 1617
f 1617 1606 1618
f 1606 1607 1618
f 1618 1607 1619
f 1607 1596 1619
f 1619 1596 1608
f 1608 1609 1620
f 1620 1609 1621
f 1609 1610 1621
f 1621 1610 1622
f 1610 1611 1622
f 1622 1611 1623
f 1611 1612 1623
f 1623 1612 1624
f 1612 1613 1624
f 1624 1613 1625
f 1613 1614 1625
f 1625 1614 1626
f 1614 1615 1626
f 1626 1615 1627
f 1615 1616 1627
f 1627 1616 1628
f 1616 1617 1628
f 1628 1617 1629
f 1617 1618 1629
f 1629 1618 1630
f 1618 1619 1630
f 1630 1619 1631
f 1619 1608 1631
f 1631 1608 1620
f 1620 1621 1632
f 1632 1621 1633
f 1621 1622 1633
f 1633 1622 1634
f 1622 1623 1634
f 1634 1623 1635
f 1623 1624 1635
f 1635 1624 1636
f 1624 1625 1636
f 1636 1625 1637
f 1625 1626 1637
f 1637 1626 1638
f 1626 1627 1638
f 1638 1627 1639
f 1627 1628 1639
f 1639 1628 1640
f 1628 1629 1640
f 1640 1629 1641
f 1629 1630 1641
f 1641 1630 1642
f 1630 1631 1642
f 1642 1631 1643
f 1631 1620 1643
f 1643 1620 1632
f 1632 1633 1644
f 1644 1633 1645
f 1633 1634 1645
f 1645 1634 1646
f 1634 1635 1646
f 1646 1635 1647
f 1635 1636 1647
f 1647 1636 1648
f 1636 1637 1648
f 1648 1637 1649
f 1637 1638 1649
f 1649 1638 1650
f 1638 1639 1650
f 1650 1639 1651
f 1639 1640 1651
f 1651 1640 1652
f 1640 1641 1652
f 1652 1641 1653
f 1641 1642 1653
f 1653 1642 1654
f 1642 1643 1654
f 1654 1643 1655
f 1643 1632 1655
f 1655 1632 1644
f 1644 1645 1656
f 1656 1645 1657
f 1645 1646 1657
f 1657 1646 1658
f 1646 1647 1658
f 1658 1647 1659
f 1647 1648 1659
f 1659 1648 1660
f 1648 1649 1660
f 1660 1649 1661
f 1649 1650 1661
f 1661 1650 1662
f 1650 1651 1662
f 1662 1651 1663
f 1651 1652 1663
f 1663 1652 1664
f 1652 1653 1664
f 1664 1653 1665
f 1653 1654 1665
f 1665 1654 1666
f 1654 1655 1666
f 1666 1655 1667
f 1655 1644 1667
f 1667 1644 1656
f 1656 1657 1668
f 1668 1657 1669
f 1657 1658 1669
f 1669 1658 1670
f 1658 1659 1670
f 1670 1659 1671
f 1659 1660 1671
f 1671 1660 1672
f 1660 1661 1672
f 1672 1661 1673
f 1661 1662 1673
f 1673 1662 1674
f 1662 1663 1674
f 1674 1663 1675
f 1663 1664 1675
f 1675 1664 1676
f 1664 1665 1676
f 1676 1665 1677
f 1665 1666 1677
f 1677 1666 1678
f 1666 1667 1678
f 1678 1667 1679
f 1667 1656 1679
f 1679 1656 1668
f 1668 1669 1680
f 1680 1669 1681
f 1669 1670 1681
f 1681 1670 1682
f 1670 1671 1682
f 1682 1671 1683
f 1671 1672 1683
f 1683 1672 1684
f 1672 1673 1684
f 1684 1673 1685
f 1673 1674 1685
f 1685 1674 1686
f 1674 1675 1686
f 1686 1675 1687
f 1675 1676 1687
f 1687 1676 1688
f 1676 1677 1688
f 1688 1677 1689
f 1677 1678 1689
f 1689 1678 1690
f 1678 1679 1690
f 1690 1679 1691
f 1679 1668 1691
f 1691 1668 1680
f 1680 1681 1692
f 1692 1681 1693
f 1681 1682 1693
f 1693 1682 1694
f 1682 1683 1694
f 1694 1683 1695
f 1683 1684 1695
f 1695 1684 1696
f 1684 1685 1696
f 1696 1685 1697
f 1685 1686 1697
f 1697 1686 1698
f 1686 1687 1698
f 1698 1687 1699
f 1687 1688 1699
f 1699 1688 1700
f 1688 1689 1700
f 1700 1689 1701
f 1689 1690 1701
f 1701 1690 1702
f 1690 1691 1702
f 1702 1691 1703
f 1691 1680 1703
f 1703 1680 1692
f 1692 1693 1704
f 1704 1693 1705
f 1693 1694 1705
f 1705 1694 1706
f 1694 1695 1706
f 1706 1695 1707
f 1695 1696 1707
f 1707 1696 1708
f 1696 1697 1708
f 1708 1697 1709
f 1697 1698 1709
f 1709 1698 1710
f 1698 1699 1710
f 1710 1699 1711
f 1699 1700 1711
f 1711 1700 1712
f 1700 1701 1712
f 1712 1701 1713
f 1701 1702 1713
f 1713 1702 1714
f 1702 1703 1714
f 1714 1703 1715
f 1703 1692 1715
f 1715 1692 1704
f 1704 1705 1716
f 1716 1705 1717
f 1705 1706 1717
f 1717 1706 1718
f 1706 1707 1718
f 1718 1707 1719
f 1707 1708 1719
f 1719 1708 1720
f 1708 1709 1720
f 1720 1709 1721
f 1709 1710 1721
f 1721 1710 1722
f 1710 1711 1722
f 1722 1711 1723
f 1711 1712 1723
f 1723 1712 1724
f 1712 1713 1724
f 1724 1713 1725
f 1713 1714 1725
f 1725 1714 1726
f 1714 1715 1726
f 1726 1715 1727
f 1715 1704 1727
f 1727 1704 1716
f 1716 1717 1728
f 1728 1717 1729
f 1717 1718 1729
f 1729 1718 1730
f 1718 1719 1730
f 1730 1719 1731
f 1719 1720 1731
f 1731 1720 1732
f 1720 1721 1732
f 1732 1721 1733
f 1721 1722 1733
f 1733 1722 1734
f 1722 1723 1734
f 1734 1723 1735
f 1723 1724 1735
f 1735 1724 1736
f 1724 1725 1736
f 1736 1725 1737
f 1725 1726 1737
f 1737 1726 1738
f 1726 1727 1738
f 1738 1727 1739
f 1727 1716 1739
f 1739 1716 1728
f 1728 1729 1740
f 1740 1729 1741
f 1729 1730 1741
f 1741 1730 1742
f 1730 1731 1742
f 1742 1731 1743
f 1731 1732 1743
f 1743 1732 1744
f 1732 1733 1744
f 1744 1733 1745
f 1733 1734 1745
f 1745 1734 1746
f 1734 1735 1746
f 1746 1735 1747
f 1735 1736 1747
f 1747 1736 1748
f 1736 1737 1748
f 1748 1737 1749
f 1737 1738 1749
f 1749 1738 1750
f 1738 1739 1750
f 1750 1739 1751
f 1739 1728 1751
f 1751 1728 1740
f 1740 1741 1752
f 1752 1741 1753
f 1741 1742 1753
f 1753 1742 1754
f 1742 1743 1754
f 1754 1743 1755
f 1743 1744 1755
f 1755 1744 1756
f 1744 1745 1756
f 1756 1745 1757
f 1745 1746 1757
f 1757 1746 1758
f 1746 1747 1758
f 1758 1747 1759
f 1747 1748 1759
f 1759 1748 1760
f 1748 1749 1760
f 1760 1749 1761
f 1749 1750 1761
f 1761 1750 1762
f 1750 1751 1762
f 1762 1751 1763
f 1751 1740 1763
f 1763 1740 1752
f 1752 1753 1764
f 1764 1753 1765
f 1753 1754 1765
f 1765 1754 1766
f 1754 1755 1766
f 1766 1755 1767
f 1755 1756 1767
f 1767 1756 1768
f 1756 1757 1768
f 1768 1757 1769
f 1757 1758 1769
f 1769 1758 1770
f 1758 1759 1770
f 1770 1759 1771
f 1759 1760 1771
f 1771 1760 1772
f 1760 1761 1772
f 1772 1761 1773
f 1761 1762 1773
f 1773 1762 1774
f 1762 1763 1774
f 1774 1763 1775
f 1763 1752 1775
f 1775 1752 1764
f 1764 1765 1776
f 1776 1765 1777
f 1765 1766 1777
f 1777 1766 1778
f 1766 1767 1778
f 1778 1767 1779
f 1767 1768 1779
f 1779 1768 1780
f 1768 1769 1780
f 1780 1769 1781
f 1769 1770 1781
f 1781 1770 1782
f 1770 1771 1782
f 1782 1771 1783
f 1771 1772 1783
f 1783 1772 1784
f 1772 1773 1784
f 1784 1773 1785
f 1773 1774 1785
f 1785 1774 1786
f 1774 1775 1786
f 1786 1775 1787
f 1775 1764 1787
f 1787 1764 1776
f 1776 1777 1788
f 1788 1777 1789
f 1777 1778 1789
f 1789 1778 1790
f 1778 1779 1790
f 1790 1779 1791
f 1779 1780 1791
f 1791 1780 1792
f 1780 1781 1792
f 1792 1781 1793
f 1781 1782 1793
f 1793 1782 1794
f 1782 1783 1794
f 1794 1783 1795
f 1783 1784 1795
f 1795 1784 1796
f 1784 1785 1796
f 1796 1785 1797
f 1785 1786 1797
f 1797 1786 1798
f 1786 1787 1798
f 1798 1787 1799
f 1787 1776 1799
f 1799 1776 1788
f 1788 1789 1800
f 1800 1789 1801
f 1789 1790 1801
f 1801 1790 1802
f 1790 1791 1802
f 1802 1791 1803
f 1791 1792 1803
f 1803 1792 1804
f 1792 1793 1804
f 1804 1793 1805
f 1793 1794 1805
f 1805 1794 1806
f 1794 1795 1806
f 1806 1795 1807
f 1795 1796 1807
f 1807 1796 1808
f 1796 1797 1808
f 1808 1797 1809
f 1797 1798 1809
f 1809 1798 1810
f 1798 1799 1810
f 1810 1799 1811
f 1799 1788 1811
f 1811 1788 1800
f 1800 1801 1812
f 1812 1801 1813
f 1801 1802 1813
f 1813 1802 1814
f 1802 1803 1814
f 1814 1803 1815
f 1803 1804 1815
f 1815 1804 1816
f 1804 1805 1816
f 1816 1805 1817
f 1805 1806 1817
f 1817 1806 1818
f 1806 1807 1818
f 1818 1807 1819
f 1807 1808 1819
f 1819 1808 1820
f 1808 1809 1820
f 1820 1809 1821
f 1809 1810 1821
f 1821 1810 1822
f 1810 1811 1822
f 1822 1811 1823
f 1811 1800 1823
f 1823 1800 1812
f 1812 1813 1824
f 1824 1813 1825
f 1813 1814 1825
f 1825 1814 1826
f 1814 1815 1826
f 1826 1815 1827
f 1815 1816 1827
f 1827 1816 1828
f 1816 1817 1828
f 1828 1817 1829
f 1817 1818 1829
f 1829 1818 1830
f 1818 1819 1830
f 1830 1819 1831
f 1819 1820 1831
f 1831 1820 1832
f 1820 1821 1832
f 1832 1821 1833
f 1821 1822 1833
f 1833 1822 1834
f 1822 1823 1834
f 1834 1823 1835
f 1823 1812 1835
f 1835 1812 1824
f 1824 1825 1836
f 1836 1825 1837
f 1825 1826 1837
f 1837 1826 1838
f 1826 1827 1838
f 1838 1827 1839
f 1827 1828 1839
f 1839 1828 1840
f 1828 1829 1840
f 1840 1829 1841
f 1829 1830 1841
f 1841 1830 1842
f 1830 1831 1842
f 1842 1831 1843
f 1831 1832 1843
f 1843 1832 1844
f 1832 1833 1844
f 1844 1833 1845
f 1833 1834 1845
f 1845 1834 1846
f 1834 1835 1846
f 1846 1835 1847
f 1835 1824 1847
f 1847 1824 1836
f 1836 1837 1848
f 1848 1837 1849
f 1837 1838 1849
f 1849 1838 1850
f 1838 1839 1850
f 1850 1839 1851
f 1839 1840 1851
f 1851 1840 1852
f 1840 1841 1852
f 1852 1841 1853
f 1841 1842 1853
f 1853 1842 1854
f 1842 1843 1854
f 1854 1843 1855
f 1843 1844 1855
f 1855 1844 1856
f 1844 1845 1856
f 1856 1845 1857
f 1845 1846 1857
f 1857 1846 1858
f 1846 1847 1858
f 1858 1847 1859
f 1847 1836 1859
f 1859 1836 1848
f 1848 1849 1860
f 1860 1849 1861
f 1849 1850 1861
f 1861 1850 1862
f 1850 1851 1862
f 1862 1851 1863
f 1851 1852 1863
f 1863 1852 1864
f 1852 1853 1864
f 1864 1853 1865
f 1853 1854 1865
f 1865 1854 1866
f 1854 1855 1866
f 1866 1855 1867
f 1855 1856 1867
f 1867 1856 1868
f 1856 1857 1868
f 1868 1857 1869
f 1857 1858 1869
f 1869 1858 1870
f 1858 1859 1870
f 1870 1859 1871
f 1859 1848 1871
f 1871 1848 1860
f 1860 1861 1872
f 1872 1861 1873
f 1861 1862 1873
f 1873 1862 1874
f 1862 1863 1874
f 1874 1863 1875
f 1863 1864 1875
f 1875 1864 1876
f 1864 1865 1876
f 1876 1865 1877
f 1865 1866 1877
f 1877 1866 1878
f 1866 1867 1878
f 1878 1867 1879
f 1867 1868 1879
f 1879 1868 1880
f 1868 1869 1880
f 1880 1869 1881
f 1869 1870 1881
f 1881 1870 1882
f 1870 1871 1882
f 1882 1871 1883
f 1871 1860 1883
f 1883 1860 1872
f 1872 1873 1884
f 1884 1873 1885
f 1873 1874 1885
f 1885 1874 1886
f 1874 1875 1886
f 1886 1875 1887
f 1875 1876 1887
f 1887 1876 1888
f 1876 1877 1888
f 1888 1877 1889
f 1877 1878 1889
f 1889 1878 1890
f 1878 1879 1890
f 1890 1879 1891
f 1879 1880 1891
f 1891 1880 1892
f 1880 1881 1892
f 1892 1881 1893
f 1881 1882 1893
f 1893 1882 1894
f 1882 1883 1894
f 1894 1883 1895
f 1883 1872 1895
f 1895 1872 1884
f 1884 1885 1896
f 1896 1885 1897
f 1885 1886 1897
f 1897 1886 1898
f 1886 1887 1898
f 1898 1887 1899
f 1887 1888 1899
f 1899 1888 1900
f 1888 1889 1900
f 1900 1889 1901
f 1889 1890 1901
f 1901 1890 1902
f 1890 1891 1902
f 1902 1891 1903
f 1891 1892 1903
f 1903 1892 1904
f 1892 1893 1904
f 1904 1893 1905
f 1893 1894 1905
f 1905 1894 1906
f 1894 1895 1906
f 1906 1895 1907
f 1895 1884 1907
f 1907 1884 1896
f 1896 1897 1908
f 1908 1897 1909
f 1897 1898 1909
f 1909 1898 1910
f 1898 1899 1910
f 1910 1899 1911
f 1899 1900 1911
f 1911 1900 1912
f 1900 1901 1912
f 1912 1901 1913
f 1901 1902 1913
f 1913 1902 1914
f 1902 1903 1914
f 1914 1903 1915
f 1903 1904 1915
f 1915 1904 1916
f 1904 1905 1916
f 1916 1905 1917
f 1905 1906 1917
f 1917 1906 1918
f 1906 1907 1918
f 1918 1907 1919
f 1907 1896 1919
f 1919 1896 1908
f 1908 1909 1920
f 1920 1909 1921
f 1909 1910 1921
f 1921 1910 1922
f 1910 1911 1922
f 1922 1911 1923
f 1911 1912 1923
f 1923 1912 1924
f 1912 1913 1924
f 1924 1913 1925
f 1913 1914 1925
f 1925 1914 1926
f 1914 1915 1926
f 1926 1915 1927
f 1915 1916 1927
f 1927 1916 1928
f 1916 1917 1928
f 1928 1917 1929
f 1917 1918 1929
f 1929 1918 1930
f 1918 1919 1930
f 1930 1919 1931
f 1919 1908 1931
f 1931 1908 1920
f 1920 1921 1932
f 1932 1921 1933
f 1921 1922 1933
f 1933 1922 1934
f 1922 1923 1934
f 1934 1923 1935
f 1923 1924 1935
f 1935 1924 1936
f 1924 1925 1936
f 1936 1925 1937
f 1925 1926 1937
f 1937 1926 1938
f 1926 1927 1938
f 1938 1927 1939
f 1927 1928 1939
f 1939 1928 1940
f 1928 1929 1940
f 1940 1929 1941
f 1929 1930 1941
f 1941 1930 1942
f 1930 1931 1942
f 1942 1931 1943
f 1931 1920 1943
f 1943 1920 1932
f 1932 1933 1944
f 1944 1933 1945
f 1933 1934 1945
f 1945 1934 1946
f 1934 1935 1946
f 1946 1935 1947
f 1935 1936 1947
f 1947 1936 1948
f 1936 1937 1948
f 1948 1937 1949
f 1937 1938 1949
f 1949 1938 1950
f 1938 1939 1950
f 1950 1939 1951
f 1939 1940 1951
f 1951 1940 1952
f 1940 1941 1952
f 1952 1941 1953
f 1941 1942 1953
f 1953 1942 1954
f 1942 1943 1954
f 1954 1943 1955
f 1943 1932 1955
f 1955 1932 1944
f 1944 1945 1956
f 1956 1945 1957
f 1945 1946 1957
f 1957 1946 1958
f 1946 1947 1958
f 1958 1947 1959
f 1947 1948 1959
f 1959 1948 1960
f 1948 1949 1960
f 1960 1949 1961
f 1949 1950 1961
f 1961 1950 1962
f 1950 1951 1962
f 1962 1951 1963
f 1951 1952 1963
f 1963 1952 1964
f 1952 1953 1964
f 1964 1953 1965
f 1953 1954 1965
f 1965 1954 1966
f 1954 1955 1966
f 1966 1955 1967
f 1955 1944 1967
f 1967 1944 1956
f 1956 1957 1968
f 1968 1957 1969
f 1957 1958 1969
f 1969 1958 1970
f 1958 1959 1970
f 1970 1959 1971
f 1959 1960 1971
f 1971 1960 1972
f 1960 1961 1972
f 1972 1961 1973
f 1961 1962 1973
f 1973 1962 1974
f 1962 1963 1974
f 1974 1963 1975
f 1963 1964 1975
f 1975 1964 1976
f 1964 1965 1976
f 1976 1965 1977
f 1965 1966 1977
f 1977 1966 1978
f 1966 1967 1978
f 1978 1967 1979
f 1967 1956 1979
f 1979 1956 1968
f 1968 1969 1980
f 1980 1969 1981
f 1969 1970 1981
f 1981 1970 1982
f 1970 1971 1982
f 1982 1971 1983
f 1971 1972 1983
f 1983 1972 1984
f 1972 1973 1984
f 1984 1973 1985
f 1973 1974 1985
f 1985 1974 1986
f 1974 1975 1986
f 1986 1975 1987
f 1975 1976 1987
f 1987 1976 1988
f 1976 1977 1988
f 1988 1977 1989
f 1977 1978 1989
f 1989 1978 1990
f 1978 1979 1990
f 1990 1979 1991
f 1979 1968 1991
f 1991 1968 1980
f 1980 1981 1992
f 1992 1981 1993
f 1981 1982 1993
f 1993 1982 1994
f 1982 1983 1994
f 1994 1983 1995
f 1983 1984 1995
f 1995 1984 1996
f 1984 1985 1996
f 1996 1985 1997
f 1985 1986 1997
f 1997 1986 1998
f 1986 1987 1998
f 1998 1987 1999
f 1987 1988 1999
f 1999 1988 2000
f 1988 1989 2000
f 2000 1989 2001
f 1989 1990 2001
f 2001 1990 2002
f 1990 1991 2002
f 2002 1991 2003
f 1991 1980 2003
f 2003 1980 1992
f 1992 1993 2004
f 2004 1993 2005
f 1993 1994 2005
f 2005 1994 2006
f 1994 1995 2006
f 2006 1995 2007
f 1995 1996 2007
f 2007 1996 2008
f 1996 1997 2008
f 2008 1997 2009
f 1997 1998 2009
f 2009 1998 2010
f 1998 1999 2010
f 2010 1999 2011
f 1999 2000 2011
f 2011 2000 2012
f 2000 2001 2012
f 2012 2001 2013
f 2001 2002 2013
f 2013 2002 2014
f 2002 2003 2014
f 2014 2003 2015
f 2003 1992 2015
f 2015 1992 2004
f 2004 2005 2016
f 2016 2005 2017
f 2005 2006 2017
f 2017 2006 2018
f 2006 2007 2018
f 2018 2007 2019
f 2007 2008 2019
f 2019 2008 2020
f 2008 2009 2020
f 2020 2009 2021
f 2009 2010 2021
f 2021 2010 2022
f 2010 2011 2022
f 2022 2011 2023
f 2011 2012 2023
f 2023 2012 2024
f 2012 2013 2024
f 2024 2013 2025
f 2013 2014 2025
f 2025 2014 2026
f 2014 2015 2026
f 2026 2015 2027
f 2015 2004 2027
f 2027 2004 2016
f 2016 2017 2028
f 2028 2017 2029
f 2017 2018 2029
f 2029 2018 2030
f 2018 2019 2030
f 2030 2019 2031
f 2019 2020 2031
f 2031 2020 2032
f 2020 2021 2032
f 2032 2021 2033
f 2021 2022 2033
f 2033 2022 2034
f 2022 2023 2034
f 2034 2023 2035
f 2023 2024 2035
f 2035 2024 2036
f 2024 2025 2036
f 2036 2025 2037
f 2025 2026 2037
f 2037 2026 2038
f 2026 2027 2038
f 2038 2027 2039
f 2027 2016 2039
f 2039 2016 2028
f 2028 2029 2040
f 2040 2029 2041
f 2029 2030 2041
f 2041 2030 2042
f 2030 2031 2042
f 2042 2031 2043
f 2031 2032 2043
f 2043 2032 2044
f 2032 2033 2044
f 2044 2033 2045
f 2033 2034 2045
f 2045 2034 2046
f 2034 2035 2046
f 2046 2035 2047
f 2035 2036 2047
f 2047 2036 2048
f 2036 2037 2048
f 2048 2037 2049
f 2037 2038 2049
f 2049 2038 2050
f 2038 2039 2050
f 2050 2039 2051
f 2039 2028 2051
f 2051 2028 2040
f 2040 2041 2052
f 2052 2041 2053
f 2041 2042 2053
f 2053 2042 2054
f 2042 2043 2054
f 2054 2043 2055
f 2043 2044 2055
f 2055 2044 2056
f 2044 2045 2056
f 2056 2045 2057
f 2045 2046 2057
f 2057 2046 2058
f 2046 2047 2058
f 2058 2047 2059
f 2047 2048 2059
f 2059 2048 2060
f 2048 2049 2060
f 2060 2049 2061
f 2049 2050 2061
f 2061 2050 2062
f 2050 2051 2062
f 2062 2051 2063
f 2051 2040 2063
f 2063 2040 2052
f 2052 2053 2064
f 2064 2053 2065
f 2053 2054 2065
f 2065 2054 2066
f 2054 2055 2066
f 2066 2055 2067
f 2055 2056 2067
f 2067 2056 2068
f 2056 2057 2068
f 2068 2057 2069
f 2057 2058 2069
f 2069 2058 2070
f 2058 2059 2070
f 2070 2059 2071
f 2059 2060 2071
f 2071 2060 2072
f 2060 2061 2072
f 2072 2061 2073
f 2061 2062 2073
f 2073 2062 2074
f 2062 2063 2074
f 2074 2063 2075
f 2063 2052 2075
f 2075 2052 2064
f 2064 2065 2076
f 2076 2065 2077
f 2065 2066 2077
f 2077 2066 2078
f 2066 2067 2078
f 2078 2067 2079
f 2067 2068 2079
f 2079 2068 2080
f 2068 2069 2080
f 2080 2069 2081
f 2069 2070 2081
f 2081 2070 2082
f 2070 2071 2082
f 2082 2071 2083
f 2071 2072 2083
f 2083 2072 2084
f 2072 2073 2084
f 2084 2073 2085
f 2073 2074 2085
f 2085 2074 2086
f 2074 2075 2086
f 2086 2075 2087
f 2075 2064 2087
f 2087 2064 2076
f 2076 2077 2088
f 2088 2077 2089
f 2077 2078 2089
f 2089 2078 2090
f 2078 2079 2090
f 2090 2079 2091
f 2079 2080 2091
f 2091 2080 2092
f 2080 2081 2092
f 2092 2081 2093
f 2081 2082 2093
f 2093 2082 2094
f 2082 2083 2094
f 2094 2083 2095
f 2083 2084 2095
f 2095 2084 2096
f 2084 2085 2096
f 2096 2085 2097
f 2085 2086 2097
f 2097 2086 2098
f 2086 2087 2098
f 2098 2087 2099
f 2087 2076 2099
f 2099 2076 2088
f 2088 2089 2100
f 2100 2089 2101
f 2089 2090 2101
f 2101 2090 2102
f 2090 2091 2102
f 2102 2091 2103
f 2091 2092 2103
f 2103 2092 2104
f 2092 2093 2104
f 2104 2093 2105
f 2093 2094 2105
f 2105 2094 2106
f 2094 2095 2106
f 2106 2095 2107
f 2095 2096 2107
f 2107 2096 2108
f 2096 2097 2108
f 2108 2097 2109
f 2097 2098 2109
f 2109 2098 2110
f 2098 2099 2110
f 2110 2099 2111
f 2099 2088 2111
f 2111 2088 2100
f 2100 2101 2112
f 2112 2101 2113
f 2101 2102 2113
f 2113 2102 2114
f 2102 2103 2114
f 2114 2103 2115
f 2103 2104 2115
f 2115 2104 2116
f 2104 2105 2116
f 2116 2105 2117
f 2105 2106 2117
f 2117 2106 2118
f 2106 2107 2118
f 2118 2107 2119
f 2107 2108 2119
f 2119 2108 2120
f 2108 2109 2120
f 2120 2109 2121
f 2109 2110 2121
f 2121 2110 2122
f 2110 2111 2122
f 2122 2111 2123
f 2111 2100 2123
f 2123 2100 2112
f 2112 2113 2124
f 2124 2113 2125
f 2113 2114 2125
f 2125 2114 2126
f 2114 2115 2126
f 2126 2115 2127
f 2115 2116 2127
f 2127 2116 2128
f 2116 2117 2128
f 2128 2117 2129
f 2117 2118 2129
f 2129 2118 2130
f 2118 2119 2130
f 2130 2119 2131
f 2119 2120 2131
f 2131 2120 2132
f 2120 2121 2132
f 2132 2121 2133
f 2121 2122 2133
f 2133 2122 2134
f 2122 2123 2134
f 2134 2123 2135
f 2123 2112 2135
f 2135 2112 2124
f 2124 2125 2136
f 2136 2125 2137
f 2125 2126 2137
f 2137 2126 2138
f 2126 2127 2138
f 2138 2127 2139
f 2127 2128 2139
f 2139 2128 2140
f 2128 2129 2140
f 2140 2129 2141
f 2129 2130 2141
f 2141 2130 2142
f 2130 2131 2142
f 2142 2131 2143
f 2131 2132 2143
f 2143 2132 2144
f 2132 2133 2144
f 2144 2133 2145
f 2133 2134 2145
f 2145 2134 2146
f 2134 2135 2146
f 2146 2135 2147
f 2135 2124 2147
f 2147 2124 2136
f 2136 2137 2148
f 2148 2137 2149
f 2137 2138 2149
f 2149 2138 2150
f 2138 2139 2150
f 2150 2139 2151
f 2139 2140 2151
f 2151 2140 2152
f 2140 2141 2152
f 2152 2141 2153
f 2141 2142 2153
f 2153 2142 2154
f 2142 2143 2154
f 2154 2143 2155
f 2143 2144 2155
f 2155 2144 2156
f 2144 2145 2156
f 2156 2145 2157
f 2145 2146 2157
f 2157 2146 2158
f 2146 2147 2158
f 2158 2147 2159
f 2147 2136 2159
f 2159 2136 2148
f 2148 2149 2160
f 2160 2149 2161
f 2149 2150 2161
f 2161 2150 2162
f 2150 2151 2162
f 2162 2151 2163
f 2151 2152 2163
f 2163 2152 2164
f 2152 2153 2164
f 2164 2153 2165
f 2153 2154 2165
f 2165 2154 2166
f 2154 2155 2166
f 2166 2155 2167
f 2155 2156 2167
f 2167 2156 2168
f 2156 2157 2168
f 2168 2157 2169
f 2157 2158 2169
f 2169 2158 2170
f 2158 2159 2170
f 2170 2159 2171
f 2159 2148 2171
f 2171 2148 2160
f 2160 2161 2172
f 2172 2161 2173
f 2161 2162 2173
f 2173 2162 2174
f 2162 2163 2174
f 2174 2163 2175
f 2163 2164 2175
f 2175 2164 2176
f 2164 2165 2176
f 2176 2165 2177
f 2165 2166 2177
f 2177 2166 2178
f 2166 2167 2178
f 2178 2167 2179
f 2167 2168 2179
f 2179 2168 2180
f 2168 2169 2180
f 2180 2169 2181
f 2169 2170 2181
f 2181 2170 2182
f 2170 2171 2182
f 2182 2171 2183
f 2171 2160 2183
f 2183 2160 2172
f 2172 2173 2184
f 2184 2173 2185
f 2173 2174 2185
f 2185 2174 2186
f 2174 2175 2186
f 2186 2175 2187
f 2175 2176 2187
f 2187 2176 2188
f 2176 2177 2188
f 2188 2177 2189
f 2177 2178 2189
f 2189 2178 2190
f 2178 2179 2190
f 2190 2179 2191
f 2179 2180 2191
f 2191 2180 2192
f 2180 2181 2192
f 2192 2181 2193
f 2181 2182 2193
f 2193 2182 2194
f 2182 2183 2194
f 2194 2183 2195
f 2183 2172 2195
f 2195 2172 2184
f 2184 2185 2196
f 2196 2185 2197
f 2185 2186 2197
f 2197 2186 2198
f 2186 2187 2198
f 2198 2187 2199
f 2187 2188 2199
f 2199 2188 2200
f 2188 2189 2200
f 2200 2189 2201
f 2189 2190 2201
f 2201 2190 2202
f 2190 2191 2202
f 2202 2191 2203
f 2191 2192 2203
f 2203 2192 2204
f 2192 2193 2204
f 2204 2193 2205
f 2193 2194 2205
f 2205 2194 2206
f 2194 2195 2206
f 2206 2195 2207
f 2195 2184 2207
f 2207 2184 2196
f 2196 2197 2208
f 2208 2197 2209
f 2197 2198 2209
f 2209 2198 2210
f 2198 2199 2210
f 2210 2199 2211
f 2199 2200 2211
f 2211 2200 2212
f 2200 2201 2212
f 2212 2201 2213
f 2201 2202 2213
f 2213 2202 2214
f 2202 2203 2214
f 2214 2203 2215
f 2203 2204 2215
f 2215 2204 2216
f 2204 2205 2216
f 2216 2205 2217
f 2205 2206 2217
f 2217 2206 2218
f 2206 2207 2218
f 2218 2207 2219
f 2207 2196 2219
f 2219 2196 2208
f 2208 2209 2220
f 2220 2209 2221
f 2209 2210 2221
f 2221 2210 2222
f 2210 2211 2222
f 2222 2211 2223
f 2211 2212 2223
f 2223 2212 2224
f 2212 2213 2224
f 2224 2213 2225
f 2213 2214 2225
f 2225 2214 2226
f 2214 2215 2226
f 2226 2215 2227
f 2215 2216 2227
f 2227 2216 2228
f 2216 2217 2228
f 2228 2217 2229
f 2217 2218 2229
f 2229 2218 2230
f 2218 2219 2230
f 2230 2219 2231
f 2219 2208 2231
f 2231 2208 2220
f 2220 2221 2232
f 2232 2221 2233
f 2221 2222 2233
f 2233 2222 2234
f 2222 2223 2234
f 2234 2223 2235
f 2223 2224 2235
f 2235 2224 2236
f 2224 2225 2236
f 2236 2225 2237
f 2225 2226 2237
f 2237 2226 2238
f 2226 2227 2238
f 2238 2227 2239
f 2227 2228 2239
f 2239 2228 2240
f 2228 2229 2240
f 2240 2229 2241
f 2229 2230 2241
f 2241 2230 2242
f 2230 2231 2242
f 2242 2231 2243
f 2231 2220 2243
f 2243 2220 2232
f 2232 2233 2244
f 2244 2233 2245
f 2233 2234 2245
f 2245 2234 2246
f 2234 2235 2246
f 2246 2235 2247
f 2235 2236 2247
f 2247 2236 2248
f 2236 2237 2248
f 2248 2237 2249
f 2237 2238 2249
f 2249 2238 2250
f 2238 2239 2250
f 2250 2239 2251
f 2239 2240 2251
f 2251 2240 2252
f 2240 2241 2252
f 2252 2241 2253
f 2241 2242 2253
f 2253 2242 2254
f 2242 2243 2254
f 2254 2243 2255
f 2243 2232 2255
f 2255 2232 2244
f 2244 2245 2256
f 2256 2245 2257
f 2245 2246 2257
f 2257 2246 2258
f 2246 2247 2258
f 2258 2247 2259
f 2247 2248 2259
f 2259 2248 2260
f 2248 2249 2260
f 2260 2249 2261
f 2249 2250 2261
f 2261 2250 2262
f 2250 2251 2262
f 2262 2251 2263
f 2251 2252 2263
f 2263 2252 2264
f 2252 2253 2264
f 2264 2253 2265
f 2253 2254 2265
f 2265 2254 2266
f 2254 2255 2266
f 2266 2255 2267
f 2255 2244 2267
f 2267 2244 2256
f 2256 2257 2268
f 2268 2257 2269
f 2257 2258 2269
f 2269 2258 2270
f 2258 2259 2270
f 2270 2259 2271
f 2259 2260 2271
f 2271 2260 2272
f 2260 2261 2272
f 2272 2261 2273
f 2261 2262 2273
f 2273 2262 2274
f 2262 2263 2274
f 2274 2263 2275
f 2263 2264 2275
f 2275 2264 2276
f 2264 2265 2276
f 2276 2265 2277
f 2265 2266 2277
f 2277 2266 2278
f 2266 2267 2278
f 2278 2267 2279
f 2267 2256 2279
f 2279 2256 2268
f 2268 2269 2280
f 2280 2269 2281
f 2269 2270 2281
f 2281 2270 2282
f 2270 2271 2282
f 2282 2271 2283
f 2271 2272 2283
f 2283 2272 2284
f 2272 2273 2284
f 2284 2273 2285
f 2273 2274 2285
f 2285 2274 2286
f 2274 2275 2286
f 2286 2275 2287
f 2275 2276 2287
f 2287 2276 2288
f 2276 2277 2288
f 2288 2277 2289
f 2277 2278 2289
f 2289 2278 2290
f 2278 2279 2290
f 2290 2279 2291
f 2279 2268 2291
f 2291 2268 2280
f 2280 2281 2292
f 2292 2281 2293
f 2281 2282 2293
f 2293 2282 2294
f 2282 2283 2294
f 2294 2283 2295
f 2283 2284 2295
f 2295 2284 2296
f 2284 2285 2296
f 2296 2285 2297
f 2285 2286 2297
f 2297 2286 2298
f 2286 2287 2298
f 2298 2287 2299
f 2287 2288 2299
f 2299 2288 2300
f 2288 2289 2300
f 2300 2289 2301
f 2289 2290 2301
f 2301 2290 2302
f 2290 2291 2302
f 2302 2291 2303
f 2291 2280 2303
f 2303 2280 2292
f 2292 2293 2304
f 2304 2293 2305
f 2293 2294 2305
f 2305 2294 2306
f 2294 2295 2306
f 2306 2295 2307
f 2295 2296 2307
f 2307 2296 2308
f 2296 2297 2308
f 2308 2297 2309
f 2297 2298 2309
f 2309 2298 2310
f 2298 2299 2310
f 2310 2299 2311
f 2299 2300 2311
f 2311 2300 2312
f 2300 2301 2312
f 2312 2301 2313
f 2301 2302 2313
f 2313 2302 2314
f 2302 2303 2314
f 2314 2303 2315
f 2303 2292 2315
f 2315 2292 2304
f 2304 2305 2316
f 2316 2305 2317
f 2305 2306 2317
f 2317 2306 2318
f 2306 2307 2318
f 2318 2307 2319
f 2307 2308 2319
f 2319 2308 2320
f 2308 2309 2320
f 2320 2309 2321
f 2309 2310 2321
f 2321 2310 2322
f 2310 2311 2322
f 2322 2311 2323
f 2311 2312 2323
f 2323 2312 2324
f 2312 2313 2324
f 2324 2313 2325
f 2313 2314 2325
f 2325 2314 2326
f 2314 2315 2326
f 2326 2315 2327
f 2315 2304 2327
f 2327 2304 2316
f 2316 2317 2328
f 2328 2317 2329
f 2317 2318 2329
f 2329 2318 2330
f 2318 2319 2330
f 2330 2319 2331
f 2319 2320 2331
f 2331 2320 2332
f 2320 2321 2332
f 2332 2321 2333
f 2321 2322 2333
f 2333 2322 2334
f 2322 2323 2334
f 2334 2323 2335
f 2323 2324 2335
f 2335 2324 2336
f 2324 2325 2336
f 2336 2325 2337
f 2325 2326 2337
f 2337 2326 2338
f 2326 2327 2338
f 2338 2327 2339
f 2327 2316 2339
f 2339 2316 2328
f 2328 2329 2340
f 2340 2329 2341
f 2329 2330 2341
f 2341 2330 2342
f 2330 2331 2342
f 2342 2331 2343
f 2331 2332 2343
f 2343 2332 2344
f 2332 2333 2344
f 2344 2333 2345
f 2333 2334 2345
f 2345 2334 2346
f 2334 2335 2346
f 2346 2335 2347
f 2335 2336 2347
f 2347 2336 2348
f 2336 2337 2348
f 2348 2337 2349
f 2337 2338 2349
f 2349 2338 2350
f 2338 2339 2350
f 2350 2339 2351
f 2339 2328 2351
f 2351 2328 2340
f 2340 2341 2352
f 2352 2341 2353
f 2341 2342 2353
f 2353 2342 2354
f 2342 2343 2354
f 2354 2343 2355
f 2343 2344 2355
f 2355 2344 2356
f 2344 2345 2356
f 2356 2345 2357
f 2345 2346 2357
f 2357 2346 2358
f 2346 2347 2358
f 2358 2347 2359
f 2347 2348 2359
f 2359 2348 2360
f 2348 2349 2360
f 2360 2349 2361
f 2349 2350 2361
f 2361 2350 2362
f 2350 2351 2362
f 2362 2351 2363
f 2351 2340 2363
f 2363 2340 2352
f 2352 2353 2364
f 2364 2353 2365
f 2353 2354 2365
f 2365 2354 2366
f 2354 2355 2366
f 2366 2355 2367
f 2355 2356 2367
f 2367 2356 2368
f 2356 2357 2368
f 2368 2357 2369
f 2357 2358 2369
f 2369 2358 2370
f 2358 2359 2370
f 2370 2359 2371
f 2359 2360 2371
f 2371 2360 2372
f 2360 2361 2372
f 2372 2361 2373
f 2361 2362 2373
f 2373 2362 2374
f 2362 2363 2374
f 2374 2363 2375
f 2363 2352 2375
f 2375 2352 2364
f 2364 2365 2376
f 2376 2365 2377
f 2365 2366 2377
f 2377 2366 2378
f 2366 2367 2378
f 2378 2367 2379
f 2367 2368 2379
f 2379 2368 2380
f 2368 2369 2380
f 2380 2369 2381
f 2369 2370 2381
f 2381 2370 2382
f 2370 2371 2382
f 2382 2371 2383
f 2371 2372 2383
f 2383 2372 2384
f 2372 2373 2384
f 2384 2373 2385
f 2373 2374 2385
f 2385 2374 2386
f 2374 2375 2386
f 2386 2375 2387
f 2375 2364 2387
f 2387 2364 2376
f 2376 2377 2388
f 2388 2377 2389
f 2377 2378 2389
f 2389 2378 2390
f 2378 2379 2390
f 2390 2379 2391
f 2379 2380 2391
f 2391 2380 2392
f 2380 2381 2392
f 2392 2381 2393
f 2381 2382 2393
f 2393 2382 2394
f 2382 2383 2394
f 2394 2383 2395
f 2383 2384 2395
f 2395 2384 2396
f 2384 2385 2396
f 2396 2385 2397
f 2385 2386 2397
f 2397 2386 2398
f 2386 2387 2398
f 2398 2387 2399
f 2387 2376 2399
f 2399 2376 2388
f 2388 2389 2400
f 2400 2389 2401
f 2389 2390 2401
f 2401 2390 2402
f 2390 2391 2402
f 2402 2391 2403
f 2391 2392 2403
f 2403 2392 2404
f 2392 2393 2404
f 2404 2393 2405
f 2393 2394 2405
f 2405 2394 2406
f 2394 2395 2406
f 2406 2395 2407
f 2395 2396 2407
f 2407 2396 2408
f 2396 2397 2408
f 2408 2397 2409
f 2397 2398 2409
f 2409 2398 2410
f 2398 2399 2410
f 2410 2399 2411
f 2399 2388 2411
f 2411 2388 2400
f 2400 2401 2412
f 2412 2401 2413
f 2401 2402 2413
f 2413 2402 2414
f 2402 2403 2414
f 2414 2403 2415
f 2403 2404 2415
f 2415 2404 2416
f 2404 2405 2416
f 2416 2405 2417
f 2405 2406 2417
f 2417 2406 2418
f 2406 2407 2418
f 2418 2407 2419
f 2407 2408 2419
f 2419 2408 2420
f 2408 2409 2420
f 2420 2409 2421
f 2409 2410 2421
f 2421 2410 2422
f 2410 2411 2422
f 2422 2411 2423
f 2411 2400 2423
f 2423 2400 2412
f 2412 2413 2424
f 2424 2413 2425
f 2413 2414 2425
f 2425 2414 2426
f 2414 2415 2426
f 2426 2415 2427
f 2415 2416 2427
f 2427 2416 2428
f 2416 2417 2428
f 2428 2417 2429
f 2417 2418 2429
f 2429 2418 2430
f 2418 2419 2430
f 2430 2419 2431
f 2419 2420 2431
f 2431 2420 2432
f 2420 2421 2432
f 2432 2421 2433
f 2421 2422 2433
f 2433 2422 2434
f 2422 2423 2434
f 2434 2423 2435
f 2423 2412 2435
f 2435 2412 2424
f 2424 2425 2436
f 2436 2425 2437
f 2425 2426 2437
f 2437 2426 2438
f 2426 2427 2438
f 2438 2427 2439
f 2427 2428 2439
f 2439 2428 2440
f 2428 2429 2440
f 2440 2429 2441
f 2429 2430 2441
f 2441 2430 2442
f 2430 2431 2442
f 2442 2431 2443
f 2431 2432 2443
f 2443 2432 2444
f 2432 2433 2444
f 2444 2433 2445
f 2433 2434 2445
f 2445 2434 2446
f 2434 2435 2446
f 2446 2435 2447
f 2435 2424 2447
f 2447 2424 2436
f 2436 2437 2448
f 2448 2437 2449
f 2437 2438 2449
f 2449 2438 2450
f 2438 2439 2450
f 2450 2439 2451
f 2439 2440 2451
f 2451 2440 2452
f 2440 2441 2452
f 2452 2441 2453
f 2441 2442 2453
f 2453 2442 2454
f 2442 2443 2454
f 2454 2443 2455
f 2443 2444 2455
f 2455 2444 2456
f 2444 2445 2456
f 2456 2445 2457
f 2445 2446 2457
f 2457 2446 2458
f 2446 2447 2458
f 2458 2447 2459
f 2447 2436 2459
f 2459 2436 2448
f 2448 2449 2460
f 2460 2449 2461
f 2449 2450 2461
f 2461 2450 2462
f 2450 2451 2462
f 2462 2451 2463
f 2451 2452 2463
f 2463 2452 2464
f 2452 2453 2464
f 2464 2453 2465
f 2453 2454 2465
f 2465 2454 2466
f 2454 2455 2466
f 2466 2455 2467
f 2455 2456 2467
f 2467 2456 2468
f 2456 2457 2468
f 2468 2457 2469
f 2457 2458 2469
f 2469 2458 2470
f 2458 2459 2470
f 2470 2459 2471
f 2459 2448 2471
f 2471 2448 2460
f 2460 2461 2472
f 2472 2461 2473
f 2461 2462 2473
f 2473 2462 2474
f 2462 2463 2474
f 2474 2463 2475
f 2463 2464 2475
f 2475 2464 2476
f 2464 2465 2476
f 2476 2465 2477
f 2465 2466 2477
f 2477 2466 2478
f 2466 2467 2478
f 2478 2467 2479
f 2467 2468 2479
f 2479 2468 2480
f 2468 2469 2480
f 2480 2469 2481
f 2469 2470 2481
f 2481 2470 2482
f 2470 2471 2482
f 2482 2471 2483
f 2471 2460 2483
f 2483 2460 2472
f 2472 2473 2484
f 2484 2473 2485
f 2473 2474 2485
f 2485 2474 2486
f 2474 2475 2486
f 2486 2475 2487
f 2475 2476 2487
f 2487 2476 2488
f 2476 2477 2488
f 2488 2477 2489
f 2477 2478 2489
f 2489 2478 2490
f 2478 2479 2490
f 2490 2479 2491
f 2479 2480 2491
f 2491 2480 2492
f 2480 2481 2492
f 2492 2481 2493
f 2481 2482 2493
f 2493 2482 2494
f 2482 2483 2494
f 2494 2483 2495
f 2483 2472 2495
f 2495 2472 2484
f 2484 2485 2496
f 2496 2485 2497
f 2485 2486 2497
f 2497 2486 2498
f 2486 2487 2498
f 2498 2487 2499
f 2487 2488 2499
f 2499 2488 2500
f 2488 2489 2500
f 2500 2489 2501
f 2489 2490 2501
f 2501 2490 2502
f 2490 2491 2502
f 2502 2491 2503
f 2491 2492 2503
f 2503 2492 2504
f 2492 2493 2504
f 2504 2493 2505
f 2493 2494 2505
f 2505 2494 2506
f 2494 2495 2506
f 2506 2495 2507
f 2495 2484 2507
f 2507 2484 2496
f 2496 2497 2508
f 2508 2497 2509
f 2497 2498 2509
f 2509 2498 2510
f 2498 2499 2510
f 2510 2499 2511
f 2499 2500 2511
f 2511 2500 2512
f 2500 2501 2512
f 2512 2501 2513
f 2501 2502 2513
f 2513 2502 2514
f 2502 2503 2514
f 2514 2503 2515
f 2503 2504 2515
f 2515 2504 2516
f 2504 2505 2516
f 2516 2505 2517
f 2505 2506 2517
f 2517 2506 2518
f 2506 2507 2518
f 2518 2507 2519
f 2507 2496 2519
f 2519 2496 2508
f 2508 2509 2520
f 2520 2509 2521
f 2509 2510 2521
f 2521 2510 2522
f 2510 2511 2522
f 2522 2511 2523
f 2511 2512 2523
f 2523 2512 2524
f 2512 2513 2524
f 2524 2513 2525
f 2513 2514 2525
f 2525 2514 2526
f 2514 2515 2526
f 2526 2515 2527
f 2515 2516 2527
f 2527 2516 2528
f 2516 2517 2528
f 2528 2517 2529
f 2517 2518 2529
f 2529 2518 2530
f 2518 2519 2530
f 2530 2519 2531
f 2519 2508 2531
f 2531 2508 2520
f 2520 2521 2532
f 2532 2521 2533
f 2521 2522 2533
f 2533 2522 2534
f 2522 2523 2534
f 2534 2523 2535
f 2523 2524 2535
f 2535 2524 2536
f 2524 2525 2536
f 2536 2525 2537
f 2525 2526 2537
f 2537 2526 2538
f 2526 2527 2538
f 2538 2527 2539
f 2527 2528 2539
f 2539 2528 2540
f 2528 2529 2540
f 2540 2529 2541
f 2529 2530 2541
f 2541 2530 2542
f 2530 2531 2542
f 2542 2531 2543
f 2531 2520 2543
f 2543 2520 2532
f 2532 2533 2544
f 2544 2533 2545
f 2533 2534 2545
f 2545 2534 2546
f 2534 2535 2546
f 2546 2535 2547
f 2535 2536 2547
f 2547 2536 2548
f 2536 2537 2548
f 2548 2537 2549
f 2537 2538 2549
f 2549 2538 2550
f 2538 2539 2550
f 2550 2539 2551
f 2539 2540 2551
f 2551 2540 2552
f 2540 2541 2552
f 2552 2541 2553
f 2541 2542 2553
f 2553 2542 2554
f 2542 2543 2554
f 2554 2543 2555
f 2543 2532 2555
f 2555 2532 2544
f 2544 2545 2556
f 2556 2545 2557
f 2545 2546 2557
f 2557 2546 2558
f 2546 2547 2558
f 2558 2547 2559
f 2547 2548 2559
f 2559 2548 2560
f 2548 2549 2560
f 2560 2549 2561
f 2549 2550 2561
f 2561 2550 2562
f 2550 2551 2562
f 2562 2551 2563
f 2551 2552 2563
f 2563 2552 2564
f 2552 2553 2564
f 2564 2553 2565
f 2553 2554 2565
f 2565 2554 2566
f 2554 2555 2566
f 2566 2555 2567
f 2555 2544 2567
f 2567 2544 2556
f 2556 2557 2568
f 2568 2557 2569
f 2557 2558 2569
f 2569 2558 2570
f 2558 2559 2570
f 2570 2559 2571
f 2559 2560 2571
f 2571 2560 2572
f 2560 2561 2572
f 2572 2561 2573
f 2561 2562 2573
f 2573 2562 2574
f 2562 2563 2574
f 2574 2563 2575
f 2563 2564 2575
f 2575 2564 2576
f 2564 2565 2576
f 2576 2565 2577
f 2565 2566 2577
f 2577 2566 2578
f 2566 2567 2578
f 2578 2567 2579
f 2567 2556 2579
f 2579 2556 2568
f 2568 2569 2580
f 2580 2569 2581
f 2569 2570 2581
f 2581 2570 2582
f 2570 2571 2582
f 2582 2571 2583
f 2571 2572 2583
f 2583 2572 2584
f 2572 2573 2584
f 2584 2573 2585
f 2573 2574 2585
f 2585 2574 2586
f 2574 2575 2586
f 2586 2575 2587
f 2575 2576 2587
f 2587 2576 2588
f 2576 2577 2588
f 2588 2577 2589
f 2577 2578 2589
f 2589 2578 2590
f 2578 2579 2590
f 2590 2579 2591
f 2579 2568 2591
f 2591 2568 2580
f 2580 2581 2592
f 2592 2581 2593
f 2581 2582 2593
f 2593 2582 2594
f 2582 2583 2594
f 2594 2583 2595
f 2583 2584 2595
f 2595 2584 2596
f 2584 2585 2596
f 2596 2585 2597
f 2585 2586 2597
f 2597 2586 2598
f 2586 2587 2598
f 2598 2587 2599
f 2587 2588 2599
f 2599 2588 2600
f 2588 2589 2600
f 2600 2589 2601
f 2589 2590 2601
f 2601 2590 2602
f 2590 2591 2602
f 2602 2591 2603
f 2591 2580 2603
f 2603 2580 2592
f 2592 2593 2604
f 2604 2593 2605
f 2593 2594 2605
f 2605 2594 2606
f 2594 2595 2606
f 2606 2595 2607
f 2595 2596 2607
f 2607 2596 2608
f 2596 2597 2608
f 2608 2597 2609
f 2597 2598 2609
f 2609 2598 2610
f 2598 2599 2610
f 2610 2599 2611
f 2599 2600 2611
f 2611 2600 2612
f 2600 2601 2612
f 2612 2601 2613
f 2601 2602 2613
f 2613 2602 2614
f 2602 2603 2614
f 2614 2603 2615
f 2603 2592 2615
f 2615 2592 2604
f 2604 2605 2616
f 2616 2605 2617
f 2605 2606 2617
f 2617 2606 2618
f 2606 2607 2618
f 2618 2607 2619
f 2607 2608 2619
f 2619 2608 2620
f 2608 2609 2620
f 2620 2609 2621
f 2609 2610 2621
f 2621 2610 2622
f 2610 2611 2622
f 2622 2611 2623
f 2611 2612 2623
f 2623 2612 2624
f 2612 2613 2624
f 2624 2613 2625
f 2613 2614 2625
f 2625 2614 2626
f 2614 2615 2626
f 2626 2615 2627
f 2615 2604 2627
f 2627 2604 2616
f 2616 2617 2628
f 2628 2617 2629
f 2617 2618 2629
f 2629 2618 2630
f 2618 2619 2630
f 2630 2619 2631
f 2619 2620 2631
f 2631 2620 2632
f 2620 2621 2632
f 2632 2621 2633
f 2621 2622 2633
f 2633 2622 2634
f 2622 2623 2634
f 2634 2623 2635
f 2623 2624 2635
f 2635 2624 2636
f 2624 2625 2636
f 2636 2625 2637
f 2625 2626 2637
f 2637 2626 2638
f 2626 2627 2638
f 2638 2627 2639
f 2627 2616 2639
f 2639 2616 2628
f 2628 2629 2640
f 2640 2629 2641
f 2629 2630 2641
f 2641 2630 2642
f 2630 2631 2642
f 2642 2631 2643
f 2631 2632 2643
f 2643 2632 2644
f 2632 2633 2644
f 2644 2633 2645
f 2633 2634 2645
f 2645 2634 2646
f 2634 2635 2646
f 2646 2635 2647
f 2635 2636 2647
f 2647 2636 2648
f 2636 2637 2648
f 2648 2637 2649
f 2637 2638 2649
f 2649 2638 2650
f 2638 2639 2650
f 2650 2639 2651
f 2639 2628 2651
f 2651 2628 2640
f 2640 2641 2652
f 2652 2641 2653
f 2641 2642 2653
f 2653 2642 2654
f 2642 2643 2654
f 2654 2643 2655
f 2643 2644 2655
f 2655 2644 2656
f 2644 2645 2656
f 2656 2645 2657
f 2645 2646 2657
f 2657 2646 2658
f 2646 2647 2658
f 2658 2647 2659
f 2647 2648 2659
f 2659 2648 2660
f 2648 2649 2660
f 2660 2649 2661
f 2649 2650 2661
f 2661 2650 2662
f 2650 2651 2662
f 2662 2651 2663
f 2651 2640 2663
f 2663 2640 2652
f 2652 2653 2664
f 2664 2653 2665
f 2653 2654 2665
f 2665 2654 2666
f 2654 2655 2666
f 2666 2655 2667
f 2655 2656 2667
f 2667 2656 2668
f 2656 2657 2668
f 2668 2657 2669
f 2657 2658 2669
f 2669 2658 2670
f 2658 2659 2670
f 2670 2659 2671
f 2659 2660 2671
f 2671 2660 2672
f 2660 2661 2672
f 2672 2661 2673
f 2661 2662 2673
f 2673 2662 2674
f 2662 2663 2674
f 2674 2663 2675
f 2663 2652 2675
f 2675 2652 2664
f 2664 2665 2676
f 2676 2665 2677
f 2665 2666 2677
f 2677 2666 2678
f 2666 2667 2678
f 2678 2667 2679
f 2667 2668 2679
f 2679 2668 2680
f 2668 2669 2680
f 2680 2669 2681
f 2669 2670 2681
f 2681 2670 2682
f 2670 2671 2682
f 2682 2671 2683
f 2671 2672 2683
f 2683 2672 2684
f 2672 2673 2684
f 2684 2673 2685
f 2673 2674 2685
f 2685 2674 2686
f 2674 2675 2686
f 2686 2675 2687
f 2675 2664 2687
f 2687 2664 2676
f 2676 2677 2688
f 2688 2677 2689
f 2677 2678 2689
f 2689 2678 2690
f 2678 2679 2690
f 2690 2679 2691
f 2679 2680 2691
f 2691 2680 2692
f 2680 2681 2692
f 2692 2681 2693
f 2681 2682 2693
f 2693 2682 2694
f 2682 2683 2694
f 2694 2683 2695
f 2683 2684 2695
f 2695 2684 2696
f 2684 2685 2696
f 2696 2685 2697
f 2685 2686 2697
f 2697 2686 2698
f 2686 2687 2698
f 2698 2687 2699
f 2687 2676 2699
f 2699 2676 2688
f 2688 2689 2700
f 2700 2689 2701
f 2689 2690 2701
f 2701 2690 2702
f 2690 2691 2702
f 2702 2691 2703
f 2691 2692 2703
f 2703 2692 2704
f 2692 2693 2704
f 2704 2693 2705
f 2693 2694 2705
f 2705 2694 2706
f 2694 2695 2706
f 2706 2695 2707
f 2695 2696 2707
f 2707 2696 2708
f 2696 2697 2708
f 2708 2697 2709
f 2697 2698 2709
f 2709 2698 2710
f 2698 2699 2710
f 2710 2699 2711
f 2699 2688 2711
f 2711 2688 2700
f 2700 2701 2712
f 2712 2701 2713
f 2701 2702 2713
f 2713 2702 2714
f 2702 2703 2714
f 2714 2703 2715
f 2703 2704 2715
f 2715 2704 2716
f 2704 2705 2716
f 2716 2705 2717
f 2705 2706 2717
f 2717 2706 2718
f 2706 2707 2718
f 2718 2707 2719
f 2707 2708 2719
f 2719 2708 2720
f 2708 2709 2720
f 2720 2709 2721
f 2709 2710 2721
f 2721 2710 2722
f 2710 2711 2722
f 2722 2711 2723
f 2711 2700 2723
f 2723 2700 2712
f 2712 2713 2724
f 2724 2713 2725
f 2713 2714 2725
f 2725 2714 2726
f 2714 2715 2726
f 2726 2715 2727
f 2715 2716 2727
f 2727 2716 2728
f 2716 2717 2728
f 2728 2717 2729
f 2717 2718 2729
f 2729 2718 2730
f 2718 2719 2730
f 2730 2719 2731
f 2719 2720 2731
f 2731 2720 2732
f 2720 2721 2732
f 2732 2721 2733
f 2721 2722 2733
f 2733 2722 2734
f 2722 2723 2734
f 2734 2723 2735
f 2723 2712 2735
f 2735 2712 2724
f 2724 2725 2736
f 2736 2725 2737
f 2725 2726 2737
f 2737 2726 2738
f 2726 2727 2738
f 2738 2727 2739
f 2727 2728 2739
f 2739 2728 2740
f 2728 2729 2740
f 2740 2729 2741
f 2729 2730 2741
f 2741 2730 2742
f 2730 2731 2742
f 2742 2731 2743
f 2731 2732 2743
f 2743 2732 2744
f 2732 2733 2744
f 2744 2733 2745
f 2733 2734 2745
f 2745 2734 2746
f 2734 2735 2746
f 2746 2735 2747
f 2735 2724 2747
f 2747 2724 2736
f 2736 2737 2748
f 2748 2737 2749
f 2737 2738 2749
f 2749 2738 2750
f 2738 2739 2750
f 2750 2739 2751
f 2739 2740 2751
f 2751 2740 2752
f 2740 2741 2752
f 2752 2741 2753
f 2741 2742 2753
f 2753 2742 2754
f 2742 2743 2754
f 2754 2743 2755
f 2743 2744 2755
f 2755 2744 2756
f 2744 2745 2756
f 2756 2745 2757
f 2745 2746 2757
f 2757 2746 2758
f 2746 2747 2758
f 2758 2747 2759
f 2747 2736 2759
f 2759 2736 2748
f 2748 2749 2760
f 2760 2749 2761
f 2749 2750 2761
f 2761 2750 2762
f 2750 2751 2762
f 2762 2751 2763
f 2751 2752 2763
f 2763 2752 2764
f 2752 2753 2764
f 2764 2753 2765
f 2753 2754 2765
f 2765 2754 2766
f 2754 2755 2766
f 2766 2755 2767
f 2755 2756 2767
f 2767 2756 2768
f 2756 2757 2768
f 2768 2757 2769
f 2757 2758 2769
f 2769 2758 2770
f 2758 2759 2770
f 2770 2759 2771
f 2759 2748 2771
f 2771 2748 2760
f 2760 2761 2772
f 2772 2761 2773
f 2761 2762 2773
f 2773 2762 2774
f 2762 2763 2774
f 2774 2763 2775
f 2763 2764 2775
f 2775 2764 2776
f 2764 2765 2776
f 2776 2765 2777
f 2765 2766 2777
f 2777 2766 2778
f 2766 2767 2778
f 2778 2767 2779
f 2767 2768 2779
f 2779 2768 2780
f 2768 2769 2780
f 2780 2769 2781
f 2769 2770 2781
f 2781 2770 2782
f 2770 2771 2782
f 2782 2771 2783
f 2771 2760 2783
f 2783 2760 2772
f 2772 2773 2784
f 2784 2773 2785
f 2773 2774 2785
f 2785 2774 2786
f 2774 2775 2786
f 2786 2775 2787
f 2775 2776 2787
f 2787 2776 2788
f 2776 2777 2788
f 2788 2777 2789
f 2777 2778 2789
f 2789 2778 2790
f 2778 2779 2790
f 2790 2779 2791
f 2779 2780 2791
f 2791 2780 2792
f 2780 2781 2792
f 2792 2781 2793
f 2781 2782 2793
f 2793 2782 2794
f 2782 2783 2794
f 2794 2783 2795
f 2783 2772 2795
f 2795 2772 2784
f 2784 2785 2796
f 2796 2785 2797
f 2785 2786 2797
f 2797 2786 2798
f 2786 2787 2798
f 2798 2787 2799
f 2787 2788 2799
f 2799 2788 2800
f 2788 2789 2800
f 2800 2789 2801
f 2789 2790 2801
f 2801 2790 2802
f 2790 2791 2802
f 2802 2791 2803
f 2791 2792 2803
f 2803 2792 2804
f 2792 2793 2804
f 2804 2793 2805
f 2793 2794 2805
f 2805 2794 2806
f 2794 2795 2806
f 2806 2795 2807
f 2795 2784 2807
f 2807 2784 2796
f 2796 2797 2808
f 2808 2797 2809
f 2797 2798 2809
f 2809 2798 2810
f 2798 2799 2810
f 2810 2799 2811
f 2799 2800 2811
f 2811 2800 2812
f 2800 2801 2812
f 2812 2801 2813
f 2801 2802 2813
f 2813 2802 2814
f 2802 2803 2814
f 2814 2803 2815
f 2803 2804 2815
f 2815 2804 2816
f 2804 2805 2816
f 2816 2805 2817
f 2805 2806 2817
f 2817 2806 2818
f 2806 2807 2818
f 2818 2807 2819
f 2807 2796 2819
f 2819 2796 2808
f 2808 2809 2820
f 2820 2809 2821
f 2809 2810 2821
f 2821 2810 2822
f 2810 2811 2822
f 2822 2811 2823
f 2811 2812 2823
f 2823 2812 2824
f 2812 2813 2824
f 2824 2813 2825
f 2813 2814 2825
f 2825 2814 2826
f 2814 2815 2826
f 2826 2815 2827
f 2815 2816 2827
f 2827 2816 2828
f 2816 2817 2828
f 2828 2817 2829
f 2817 2818 2829
f 2829 2818 2830
f 2818 2819 2830
f 2830 2819 2831
f 2819 2808 2831
f 2831 2808 2820
f 2820 2821 2832
f 2832 2821 2833
f 2821 2822 2833
f 2833 2822 2834
f 2822 2823 2834
f 2834 2823 2835
f 2823 2824 2835
f 2835 2824 2836
f 2824 2825 2836
f 2836 2825 2837
f 2825 2826 2837
f 2837 2826 2838
f 2826 2827 2838
f 2838 2827 2839
f 2827 2828 2839
f 2839 2828 2840
f 2828 2829 2840
f 2840 2829 2841
f 2829 2830 2841
f 2841 2830 2842
f 2830 2831 2842
f 2842 2831 2843
f 2831 2820 2843
f 2843 2820 2832
f 2832 2833 2844
f 2844 2833 2845
f 2833 2834 2845
f 2845 2834 2846
f 2834 2835 2846
f 2846 2835 2847
f 2835 2836 2847
f 2847 2836 2848
f 2836 2837 2848
f 2848 2837 2849
f 2837 2838 2849
f 2849 2838 2850
f 2838 2839 2850
f 2850 2839 2851
f 2839 2840 2851
f 2851 2840 2852
f 2840 2841 2852
f 2852 2841 2853
f 2841 2842 2853
f 2853 2842 2854
f 2842 2843 2854
f 2854 2843 2855
f 2843 2832 2855
f 2855 2832 2844
f 2844 2845 2856
f 2856 2845 2857
f 2845 2846 2857
f 2857 2846 2858
f 2846 2847 2858
f 2858 2847 2859
f 2847 2848 2859
f 2859 2848 2860
f 2848 2849 2860
f 2860 2849 2861
f 2849 2850 2861
f 2861 2850 2862
f 2850 2851 2862
f 2862 2851 2863
f 2851 2852 2863
f 2863 2852 2864
f 2852 2853 2864
f 2864 2853 2865
f 2853 2854 2865
f 2865 2854 2866
f 2854 2855 2866
f 2866 2855 2867
f 2855 2844 2867
f 2867 2844 2856
f 2856 2857 2868
f 2868 2857 2869
f 2857 2858 2869
f 2869 2858 2870
f 2858 2859 2870
f 2870 2859 2871
f 2859 2860 2871
f 2871 2860 2872
f 2860 2861 2872
f 2872 2861 2873
f 2861 2862 2873
f 2873 2862 2874
f 2862 2863 2874
f 2874 2863 2875
f 2863 2864 2875
f 2875 2864 2876
f 2864 2865 2876
f 2876 2865 2877
f 2865 2866 2877
f 2877 2866 2878
f 2866 2867 2878
f 2878 2867 2879
f 2867 2856 2879
f 2879 2856 2868
f 2868 2869 2880
f 2880 2869 2881
f 2869 2870 2881
f 2881 2870 2882
f 2870 2871 2882
f 2882 2871 2883
f 2871 2872 2883
f 2883 2872 2884
f 2872 2873 2884
f 2884 2873 2885
f 2873 2874 2885
f 2885 2874 2886
f 2874 2875 2886
f 2886 2875 2887
f 2875 2876 2887
f 2887 2876 2888
f 2876 2877 2888
f 2888 2877 2889
f 2877 2878 2889
f 2889 2878 2890
f 2878 2879 2890
f 2890 2879 2891
f 2879 2868 2891
f 2891 2868 2880
f 2880 2881 2892
f 2892 2881 2893
f 2881 2882 2893
f 2893 2882 2894
f 2882 2883 2894
f 2894 2883 2895
f 2883 2884 2895
f 2895 2884 2896
f 2884 2885 2896
f 2896 2885 2897
f 2885 2886 2897
f 2897 2886 2898
f 2886 2887 2898
f 2898 2887 2899
f 2887 2888 2899
f 2899 2888 2900
f 2888 2889 2900
f 2900 2889 2901
f 2889 2890 2901
f 2901 2890 2902
f 2890 2891 2902
f 2902 2891 2903
f 2891 2880 2903
f 2903 2880 2892
f 2892 2893 2904
f 2904 2893 2905
f 2893 2894 2905
f 2905 2894 2906
f 2894 2895 2906
f 2906 2895 2907
f 2895 2896 2907
f 2907 2896 2908
f 2896 2897 2908
f 2908 2897 2909
f 2897 2898 2909
f 2909 2898 2910
f 2898 2899 2910
f 2910 2899 2911
f 2899 2900 2911
f 2911 2900 2912
f 2900 2901 2912
f 2912 2901 2913
f 2901 2902 2913
f 2913 2902 2914
f 2902 2903 2914
f 2914 2903 2915
f 2903 2892 2915
f 2915 2892 2904
f 2904 2905 2916
f 2916 2905 2917
f 2905 2906 2917
f 2917 2906 2918
f 2906 2907 2918
f 2918 2907 2919
f 2907 2908 2919
f 2919 2908 2920
f 2908 2909 2920
f 2920 2909 2921
f 2909 2910 2921
f 2921 2910 2922
f 2910 2911 2922
f 2922 2911 2923
f 2911 2912 2923
f 2923 2912 2924
f 2912 2913 2924
f 2924 2913 2925
f 2913 2914 2925
f 2925 2914 2926
f 2914 2915 2926
f 2926 2915 2927
f 2915 2904 2927
f 2927 2904 2916
f 2916 2917 2928
f 2928 2917 2929
f 2917 2918 2929
f 2929 2918 2930
f 2918 2919 2930
f 2930 2919 2931
f 2919 2920 2931
f 2931 2920 2932
f 2920 2921 2932
f 2932 2921 2933
f 2921 2922 2933
f 2933 2922 2934
f 2922 2923 2934
f 2934 2923 2935
f 2923 2924 2935
f 2935 2924 2936
f 2924 2925 2936
f 2936 2925 2937
f 2925 2926 2937
f 2937 2926 2938
f 2926 2927 2938
f 2938 2927 2939
f 2927 2916 2939
f 2939 2916 2928
f 2928 2929 2940
f 2940 2929 2941
f 2929 2930 2941
f 2941 2930 2942
f 2930 2931 2942
f 2942 2931 2943
f 2931 2932 2943
f 2943 2932 2944
f 2932 2933 2944
f 2944 2933 2945
f 2933 2934 2945
f 2945 2934 2946
f 2934 2935 2946
f 2946 2935 2947
f 2935 2936 2947
f 2947 2936 2948
f 2936 2937 2948
f 2948 2937 2949
f 2937 2938 2949
f 2949 2938 2950
f 2938 2939 2950
f 2950 2939 2951
f 2939 2928 2951
f 2951 2928 2940
f 2940 2941 2952
f 2952 2941 2953
f 2941 2942 2953
f 2953 2942 2954
f 2942 2943 2954
f 2954 2943 2955
f 2943 2944 2955
f 2955 2944 2956
f 2944 2945 2956
f 2956 2945 2957
f 2945 2946 2957
f 2957 2946 2958
f 2946 2947 2958
f 2958 2947 2959
f 2947 2948 2959
f 2959 2948 2960
f 2948 2949 2960
f 2960 2949 2961
f 2949 2950 2961
f 2961 2950 2962
f 2950 2951 2962
f 2962 2951 2963
f 2951 2940 2963
f 2963 2940 2952
f 2952 2953 2964
f 2964 2953 2965
f 2953 2954 2965
f 2965 2954 2966
f 2954 2955 2966
f 2966 2955 2967
f 2955 2956 2967
f 2967 2956 2968
f 2956 2957 2968
f 2968 2957 2969
f 2957 2958 2969
f 2969 2958 2970
f 2958 2959 2970
f 2970 2959 2971
f 2959 2960 2971
f 2971 2960 2972
f 2960 2961 2972
f 2972 2961 2973
f 2961 2962 2973
f 2973 2962 2974
f 2962 2963 2974
f 2974 2963 2975
f 2963 2952 2975
f 2975 2952 2964
f 2964 2965 2976
f 2976 2965 2977
f 2965 2966 2977
f 2977 2966 2978
f 2966 2967 2978
f 2978 2967 2979
f 2967 2968 2979
f 2979 2968 2980
f 2968 2969 2980
f 2980 2969 2981
f 2969 2970 2981
f 2981 2970 2982
f 2970 2971 2982
f 2982 2971 2983
f 2971 2972 2983
f 2983 2972 2984
f 2972 2973 2984
f 2984 2973 2985
f 2973 2974 2985
f 2985 2974 2986
f 2974 2975 2986
f 2986 2975 2987
f 2975 2964 2987
f 2987 2964 2976
f 2976 2977 2988
f 2988 2977 2989
f 2977 2978 2989
f 2989 2978 2990
f 2978 2979 2990
f 2990 2979 2991
f 2979 2980 2991
f 2991 2980 2992
f 2980 2981 2992
f 2992 2981 2993
f 2981 2982 2993
f 2993 2982 2994
f 2982 2983 2994
f 2994 2983 2995
f 2983 2984 2995
f 2995 2984 2996
f 2984 2985 2996
f 2996 2985 2997
f 2985 2986 2997
f 2997 2986 2998
f 2986 2987 2998
f 2998 2987 2999
f 2987 2976 2999
f 2999 2976 2988
f 2988 2989 3000
f 3000 2989 3001
f 2989 2990 3001
f 3001 2990 3002
f 2990 2991 3002
f 3002 2991 3003
f 2991 2992 3003
f 3003 2992 3004
f 2992 2993 3004
f 3004 2993 3005
f 2993 2994 3005
f 3005 2994 3006
f 2994 2995 3006
f 3006 2995 3007
f 2995 2996 3007
f 3007 2996 3008
f 2996 2997 3008
f 3008 2997 3009
f 2997 2998 3009
f 3009 2998 3010
f 2998 2999 3010
f 3010 2999 3011
f 2999 2988 3011
f 3011 2988 3000
f 3000 3001 3012
f 3012 3001 3013
f 3001 3002 3013
f 3013 3002 3014
f 3002 3003 3014
f 3014 3003 3015
f 3003 3004 3015
f 3015 3004 3016
f 3004 3005 3016
f 3016 3005 3017
f 3005 3006 3017
f 3017 3006 3018
f 3006 3007 3018
f 3018 3007 3019
f 3007 3008 3019
f 3019 3008 3020
f 3008 3009 3020
f 3020 3009 3021
f 3009 3010 3021
f 3021 3010 3022
f 3010 3011 3022
f 3022 3011 3023
f 3011 3000 3023
f 3023 3000 3012
f 3012 3013 3024
f 3024 3013 3025
f 3013 3014 3025
f 3025 3014 3026
f 3014 3015 3026
f 3026 3015 3027
f 3015 3016 3027
f 3027 3016 3028
f 3016 3017 3028
f 3028 3017 3029
f 3017 3018 3029
f 3029 3018 3030
f 3018 3019 3030
f 3030 3019 3031
f 3019 3020 3031
f 3031 3020 3032
f 3020 3021 3032
f 3032 3021 3033
f 3021 3022 3033
f 3033 3022 3034
f 3022 3023 3034
f 3034 3023 3035
f 3023 3012 3035
f 3035 3012 3024
f 3024 3025 3036
f 3036 3025 3037
f 3025 3026 3037
f 3037 3026 3038
f 3026 3027 3038
f 3038 3027 3039
f 3027 3028 3039
f 3039 3028 3040
f 3028 3029 3040
f 3040 3029 3041
f 3029 3030 3041
f 3041 3030 3042
f 3030 3031 3042
f 3042 3031 3043
f 3031 3032 3043
f 3043 3032 3044
f 3032 3033 3044
f 3044 3033 3045
f 3033 3034 3045
f 3045 3034 3046
f 3034 3035 3046
f 3046 3035 3047
f 3035 3024 3047
f 3047 3024 3036
f 3036 3037 3048
f 3048 3037 3049
f 3037 3038 3049
f 3049 3038 3050
f 3038 3039 3050
f 3050 3039 3051
f 3039 3040 3051
f 3051 3040 3052
f 3040 3041 3052
f 3052 3041 3053
f 3041 3042 3053
f 3053 3042 3054
f 3042 3043 3054
f 3054 3043 3055
f 3043 3044 3055
f 3055 3044 3056
f 3044 3045 3056
f 3056 3045 3057
f 3045 3046 3057
f 3057 3046 3058
f 3046 3047 3058
f 3058 3047 3059
f 3047 3036 3059
f 3059 3036 3048
f 3048 3049 3060
f 3060 3049 3061
f 3049 3050 3061
f 3061 3050 3062
f 3050 3051 3062
f 3062 3051 3063
f 3051 3052 3063
f 3063 3052 3064
f 3052 3053 3064
f 3064 3053 3065
f 3053 3054 3065
f 3065 3054 3066
f 3054 3055 3066
f 3066 3055 3067
f 3055 3056 3067
f 3067 3056 3068
f 3056 3057 3068
f 3068 3057 3069
f 3057 3058 3069
f 3069 3058 3070
f 3058 3059 3070
f 3070 3059 3071
f 3059 3048 3071
f 3071 3048 3060
f 3060 3061 3072
f 3072 3061 3073
f 3061 3062 3073
f 3073 3062 3074
f 3062 3063 3074
f 3074 3063 3075
f 3063 3064 3075
f 3075 3064 3076
f 3064 3065 3076
f 3076 3065 3077
f 3065 3066 3077
f 3077 3066 3078
f 3066 3067 3078
f 3078 3067 3079
f 3067 3068 3079
f 3079 3068 3080
f 3068 3069 3080
f 3080 3069 3081
f 3069 3070 3081
f 3081 3070 3082
f 3070 3071 3082
f 3082 3071 3083
f 3071 3060 3083
f 3083 3060 3072
f 3072 3073 3084
f 3084 3073 3085
f 3073 3074 3085
f 3085 3074 3086
f 3074 3075 3086
f 3086 3075 3087
f 3075 3076 3087
f 3087 3076 3088
f 3076 3077 3088
f 3088 3077 3089
f 3077 3078 3089
f 3089 3078 3090
f 3078 3079 3090
f 3090 3079 3091
f 3079 3080 3091
f 3091 3080 3092
f 3080 3081 3092
f 3092 3081 3093
f 3081 3082 3093
f 3093 3082 3094
f 3082 3083 3094
f 3094 3083 3095
f 3083 3072 3095
f 3095 3072 3084
f 3084 3085 3096
f 3096 3085 3097
f 3085 3086 3097
f 3097 3086 3098
f 3086 3087 3098
f 3098 3087 3099
f 3087 3088 3099
f 3099 3088 3100
f 3088 3089 3100
f 3100 3089 3101
f 3089 3090 3101
f 3101 3090 3102
f 3090 3091 3102
f 3102 3091 3103
f 3091 3092 3103
f 3103 3092 3104
f 3092 3093 3104
f 3104 3093 3105
f 3093 3094 3105
f 3105 3094 3106
f 3094 3095 3106
f 3106 3095 3107
f 3095 3084 3107
f 3107 3084 3096
f 3096 3097 3108
f 3108 3097 3109
f 3097 3098 3109
f 3109 3098 3110
f 3098 3099 3110
f 3110 3099 3111
f 3099 3100 3111
f 3111 3100 3112
f 3100 3101 3112
f 3112 3101 3113
f 3101 3102 3113
f 3113 3102 3114
f 3102 3103 3114
f 3114 3103 3115
f 3103 3104 3115
f 3115 3104 3116
f 3104 3105 3116
f 3116 3105 3117
f 3105 3106 3117
f 3117 3106 3118
f 3106 3107 3118
f 3118 3107 3119
f 3107 3096 3119
f 3119 3096 3108
f 3108 3109 3120
f 3120 3109 3121
f 3109 3110 3121
f 3121 3110 3122
f 3110 3111 3122
f 3122 3111 3123
f 3111 3112 3123
f 3123 3112 3124
f 3112 3113 3124
f 3124 3113 3125
f 3113 3114 3125
f 3125 3114 3126
f 3114 3115 3126
f 3126 3115 3127
f 3115 3116 3127
f 3127 3116 3128
f 3116 3117 3128
f 3128 3117 3129
f 3117 3118 3129
f 3129 3118 3130
f 3118 3119 3130
f 3130 3119 3131
f 3119 3108 3131
f 3131 3108 3120
f 3120 3121 3132
f 3132 3121 3133
f 3121 3122 3133
f 3133 3122 3134
f 3122 3123 3134
f 3134 3123 3135
f 3123 3124 3135
f 3135 3124 3136
f 3124 3125 3136
f 3136 3125 3137
f 3125 3126 3137
f 3137 3126 3138
f 3126 3127 3138
f 3138 3127 3139
f 3127 3128 3139
f 3139 3128 3140
f 3128 3129 3140
f 3140 3129 3141
f 3129 3130 3141
f 3141 3130 3142
f 3130 3131 3142
f 3142 3131 3143
f 3131 3120 3143
f 3143 3120 3132
f 3132 3133 3144
f 3144 3133 3145
f 3133 3134 3145
f 3145 3134 3146
f 3134 3135 3146
f 3146 3135 3147
f 3135 3136 3147
f 3147 3136 3148
f 3136 3137 3148
f 3148 3137 3149
f 3137 3138 3149
f 3149 3138 3150
f 3138 3139 3150
f 3150 3139 3151
f 3139 3140 3151
f 3151 3140 3152
f 3140 3141 3152
f 3152 3141 3153
f 3141 3142 3153
f 3153 3142 3154
f 3142 3143 3154
f 3154 3143 3155
f 3143 3132 3155
f 3155 3132 3144
f 3144 3145 3156
f 3156 3145 3157
f 3145 3146 3157
f 3157 3146 3158
f 3146 3147 3158
f 3158 3147 3159
f 3147 3148 3159
f 3159 3148 3160
f 3148 3149 3160
f 3160 3149 3161
f 3149 3150 3161
f 3161 3150 3162
f 3150 3151 3162
f 3162 3151 3163
f 3151 3152 3163
f 3163 3152 3164
f 3152 3153 3164
f 3164 3153 3165
f 3153 3154 3165
f 3165 3154 3166
f 3154 3155 3166
f 3166 3155 3167
f 3155 3144 3167
f 3167 3144 3156
f 3156 3157 3168
f 3168 3157 3169
f 3157 3158 3169
f 3169 3158 3170
f 3158 3159 3170
f 3170 3159 3171
f 3159 3160 3171
f 3171 3160 3172
f 3160 3161 3172
f 3172 3161 3173
f 3161 3162 3173
f 3173 3162 3174
f 3162 3163 3174
f 3174 3163 3175
f 3163 3164 3175
f 3175 3164 3176
f 3164 3165 3176
f 3176 3165 3177
f 3165 3166 3177
f 3177 3166 3178
f 3166 3167 3178
f 3178 3167 3179
f 3167 3156 3179
f 3179 3156 3168
f 3168 3169 3180
f 3180 3169 3181
f 3169 3170 3181
f 3181 3170 3182
f 3170 3171 3182
f 3182 3171 3183
f 3171 3172 3183
f 3183 3172 3184
f 3172 3173 3184
f 3184 3173 3185
f 3173 3174 3185
f 3185 3174 3186
f 3174 3175 3186
f 3186 3175 3187
f 3175 3176 3187
f 3187 3176 3188
f 3176 3177 3188
f 3188 3177 3189
f 3177 3178 3189
f 3189 3178 3190
f 3178 3179 3190
f 3190 3179 3191
f 3179 3168 3191
f 3191 3168 3180
f 3180 3181 3192
f 3192 3181 3193
f 3181 3182 3193
f 3193 3182 3194
f 3182 3183 3194
f 3194 3183 3195
f 3183 3184 3195
f 3195 3184 3196
f 3184 3185 3196
f 3196 3185 3197
f 3185 3186 3197
f 3197 3186 3198
f 3186 3187 3198
f 3198 3187 3199
f 3187 3188 3199
f 3199 3188 3200
f 3188 3189 3200
f 3200 3189 3201
f 3189 3190 3201
f 3201 3190 3202
f 3190 3191 3202
f 3202 3191 3203
f 3191 3180 3203
f 3203 3180 3192
f 3192 3193 3204
f 3204 3193 3205
f 3193 3194 3205
f 3205 3194 3206
f 3194 3195 3206
f 3206 3195 3207
f 3195 3196 3207
f 3207 3196 3208
f 3196 3197 3208
f 3208 3197 3209
f 3197 3198 3209
f 3209 3198 3210
f 3198 3199 3210
f 3210 3199 3211
f 3199 3200 3211
f 3211 3200 3212
f 3200 3201 3212
f 3212 3201 3213
f 3201 3202 3213
f 3213 3202 3214
f 3202 3203 3214
f 3214 3203 3215
f 3203 3192 3215
f 3215 3192 3204
f 3204 3205 3216
f 3216 3205 3217
f 3205 3206 3217
f 3217 3206 3218
f 3206 3207 3218
f 3218 3207 3219
f 3207 3208 3219
f 3219 3208 3220
f 3208 3209 3220
f 3220 3209 3221
f 3209 3210 3221
f 3221 3210 3222
f 3210 3211 3222
f 3222 3211 3223
f 3211 3212 3223
f 3223 3212 3224
f 3212 3213 3224
f 3224 3213 3225
f 3213 3214 3225
f 3225 3214 3226
f 3214 3215 3226
f 3226 3215 3227
f 3215 3204 3227
f 3227 3204 3216
f 3216 3217 3228
f 3228 3217 3229
f 3217 3218 3229
f 3229 3218 3230
f 3218 3219 3230
f 3230 3219 3231
f 3219 3220 3231
f 3231 3220 3232
f 3220 3221 3232
f 3232 3221 3233
f 3221 3222 3233
f 3233 3222 3234
f 3222 3223 3234
f 3234 3223 3235
f 3223 3224 3235
f 3235 3224 3236
f 3224 3225 3236
f 3236 3225 3237
f 3225 3226 3237
f 3237 3226 3238
f 3226 3227 3238
f 3238 3227 3239
f 3227 3216 3239
f 3239 3216 3228
f 3228 3229 3240
f 3240 3229 3241
f 3229 3230 3241
f 3241 3230 3242
f 3230 3231 3242
f 3242 3231 3243
f 3231 3232 3243
f 3243 3232 3244
f 3232 3233 3244
f 3244 3233 3245
f 3233 3234 3245
f 3245 3234 3246
f 3234 3235 3246
f 3246 3235 3247
f 3235 3236 3247
f 3247 3236 3248
f 3236 3237 3248
f 3248 3237 3249
f 3237 3238 3249
f 3249 3238 3250
f 3238 3239 3250
f 3250 3239 3251
f 3239 3228 3251
f 3251 3228 3240
f 3240 3241 3252
f 3252 3241 3253
f 3241 3242 3253
f 3253 3242 3254
f 3242 3243 3254
f 3254 3243 3255
f 3243 3244 3255
f 3255 3244 3256
f 3244 3245 3256
f 3256 3245 3257
f 3245 3246 3257
f 3257 3246 3258
f 3246 3247 3258
f 3258 3247 3259
f 3247 3248 3259
f 3259 3248 3260
f 3248 3249 3260
f 3260 3249 3261
f 3249 3250 3261
f 3261 3250 3262
f 3250 3251 3262
f 3262 3251 3263
f 3251 3240 3263
f 3263 3240 3252
f 3252 3253 3264
f 3264 3253 3265
f 3253 3254 3265
f 3265 3254 3266
f 3254 3255 3266
f 3266 3255 3267
f 3255 3256 3267
f 3267 3256 3268
f 3256 3257 3268
f 3268 3257 3269
f 3257 3258 3269
f 3269 3258 3270
f 3258 3259 3270
f 3270 3259 3271
f 3259 3260 3271
f 3271 3260 3272
f 3260 3261 3272
f 3272 3261 3273
f 3261 3262 3273
f 3273 3262 3274
f 3262 3263 3274
f 3274 3263 3275
f 3263 3252 3275
f 3275 3252 3264
f 3264 3265 3276
f 3276 3265 3277
f 3265 3266 3277
f 3277 3266 3278
f 3266 3267 3278
f 3278 3267 3279
f 3267 3268 3279
f 3279 3268 3280
f 3268 3269 3280
f 3280 3269 3281
f 3269 3270 3281
f 3281 3270 3282
f 3270 3271 3282
f 3282 3271 3283
f 3271 3272 3283
f 3283 3272 3284
f 3272 3273 3284
f 3284 3273 3285
f 3273 3274 3285
f 3285 3274 3286
f 3274 3275 3286
f 3286 3275 3287
f 3275 3264 3287
f 3287 3264 3276
f 3276 3277 3288
f 3288 3277 3289
f 3277 3278 3289
f 3289 3278 3290
f 3278 3279 3290
f 3290 3279 3291
f 3279 3280 3291
f 3291 3280 3292
f 3280 3281 3292
f 3292 3281 3293
f 3281 3282 3293
f 3293 3282 3294
f 3282 3283 3294
f 3294 3283 3295
f 3283 3284 3295
f 3295 3284 3296
f 3284 3285 3296
f 3296 3285 3297
f 3285 3286 3297
f 3297 3286 3298
f 3286 3287 3298
f 3298 3287 3299
f 3287 3276 3299
f 3299 3276 3288
f 3288 3289 3300
f 3300 3289 3301
f 3289 3290 3301
f 3301 3290 3302
f 3290 3291 3302
f 3302 3291 3303
f 3291 3292 3303
f 3303 3292 3304
f 3292 3293 3304
f 3304 3293 3305
f 3293 3294 3305
f 3305 3294 3306
f 3294 3295 3306
f 3306 3295 3307
f 3295 3296 3307
f 3307 3296 3308
f 3296 3297 3308
f 3308 3297 3309
f 3297 3298 3309
f 3309 3298 3310
f 3298 3299 3310
f 3310 3299 3311
f 3299 3288 3311
f 3311 3288 3300
f 3300 3301 3312
f 3312 3301 3313
f 3301 3302 3313
f 3313 3302 3314
f 3302 3303 3314
f 3314 3303 3315
f 3303 3304 3315
f 3315 3304 3316
f 3304 3305 3316
f 3316 3305 3317
f 3305 3306 3317
f 3317 3306 3318
f 3306 3307 3318
f 3318 3307 3319
f 3307 3308 3319
f 3319 3308 3320
f 3308 3309 3320
f 3320 3309 3321
f 3309 3310 3321
f 3321 3310 3322
f 3310 3311 3322
f 3322 3311 3323
f 3311 3300 3323
f 3323 3300 3312
f 3312 3313 3324
f 3324 3313 3325
f 3313 3314 3325
f 3325 3314 3326
f 3314 3315 3326
f 3326 3315 3327
f 3315 3316 3327
f 3327 3316 3328
f 3316 3317 3328
f 3328 3317 3329
f 3317 3318 3329
f 3329 3318 3330
f 3318 3319 3330
f 3330 3319 3331
f 3319 3320 3331
f 3331 3320 3332
f 3320 3321 3332
f 3332 3321 3333
f 3321 3322 3333
f 3333 3322 3334
f 3322 3323 3334
f 3334 3323 3335
f 3323 3312 3335
f 3335 3312 3324
f 3324 3325 3336
f 3336 3325 3337
f 3325 3326 3337
f 3337 3326 3338
f 3326 3327 3338
f 3338 3327 3339
f 3327 3328 3339
f 3339 3328 3340
f 3328 3329 3340
f 3340 3329 3341
f 3329 3330 3341
f 3341 3330 3342
f 3330 3331 3342
f 3342 3331 3343
f 3331 3332 3343
f 3343 3332 3344
f 3332 3333 3344
f 3344 3333 3345
f 3333 3334 3345
f 3345 3334 3346
f 3334 3335 3346
f 3346 3335 3347
f 3335 3324 3347
f 3347 3324 3336
f 3336 3337 3348
f 3348 3337 3349
f 3337 3338 3349
f 3349 3338 3350
f 3338 3339 3350
f 3350 3339 3351
f 3339 3340 3351
f 3351 3340 3352
f 3340 3341 3352
f 3352 3341 3353
f 3341 3342 3353
f 3353 3342 3354
f 3342 3343 3354
f 3354 3343 3355
f 3343 3344 3355
f 3355 3344 3356
f 3344 3345 3356
f 3356 3345 3357
f 3345 3346 3357
f 3357 3346 3358
f 3346 3347 3358
f 3358 3347 3359
f 3347 3336 3359
f 3359 3336 3348
f 3348 3349 3360
f 3360 3349 3361
f 3349 3350 3361
f 3361 3350 3362
f 3350 3351 3362
f 3362 3351 3363
f 3351 3352 3363
f 3363 3352 3364
f 3352 3353 3364
f 3364 3353 3365
f 3353 3354 3365
f 3365 3354 3366
f 3354 3355 3366
f 3366 3355 3367
f 3355 3356 3367
f 3367 3356 3368
f 3356 3357 3368
f 3368 3357 3369
f 3357 3358 3369
f 3369 3358 3370
f 3358 3359 3370
f 3370 3359 3371
f 3359 3348 3371
f 3371 3348 3360
f 3360 3361 3372
f 3372 3361 3373
f 3361 3362 3373
f 3373 3362 3374
f 3362 3363 3374
f 3374 3363 3375
f 3363 3364 3375
f 3375 3364 3376
f 3364 3365 3376
f 3376 3365 3377
f 3365 3366 3377
f 3377 3366 3378
f 3366 3367 3378
f 3378 3367 3379
f 3367 3368 3379
f 3379 3368 3380
f 3368 3369 3380
f 3380 3369 3381
f 3369 3370 3381
f 3381 3370 3382
f 3370 3371 3382
f 3382 3371 3383
f 3371 3360 3383
f 3383 3360 3372
f 3372 3373 3384
f 3384 3373 3385
f 3373 3374 3385
f 3385 3374 3386
f 3374 3375 3386
f 3386 3375 3387
f 3375 3376 3387
f 3387 3376 3388
f 3376 3377 3388
f 3388 3377 3389
f 3377 3378 3389
f 3389 3378 3390
f 3378 3379 3390
f 3390 3379 3391
f 3379 3380 3391
f 3391 3380 3392
f 3380 3381 3392
f 3392 3381 3393
f 3381 3382 3393
f 3393 3382 3394
f 3382 3383 3394
f 3394 3383 3395
f 3383 3372 3395
f 3395 3372 3384
f 3384 3385 3396
f 3396 3385 3397
f 3385 3386 3397
f 3397 3386 3398
f 3386 3387 3398
f 3398 3387 3399
f 3387 3388 3399
f 3399 3388 3400
f 3388 3389 3400
f 3400 3389 3401
f 3389 3390 3401
f 3401 3390 3402
f 3390 3391 3402
f 3402 3391 3403
f 3391 3392 3403
f 3403 3392 3404
f 3392 3393 3404
f 3404 3393 3405
f 3393 3394 3405
f 3405 3394 3406
f 3394 3395 3406
f 3406 3395 3407
f 3395 3384 3407
f 3407 3384 3396
f 3396 3397 3408
f 3408 3397 3409
f 3397 3398 3409
f 3409 3398 3410
f 3398 3399 3410
f 3410 3399 3411
f 3399 3400 3411
f 3411 3400 3412
f 3400 3401 3412
f 3412 3401 3413
f 3401 3402 3413
f 3413 3402 3414
f 3402 3403 3414
f 3414 3403 3415
f 3403 3404 3415
f 3415 3404 3416
f 3404 3405 3416
f 3416 3405 3417
f 3405 3406 3417
f 3417 3406 3418
f 3406 3407 3418
f 3418 3407 3419
f 3407 3396 3419
f 3419 3396 3408
f 3408 3409 3420
f 3420 3409 3421
f 3409 3410 3421
f 3421 3410 3422
f 3410 3411 3422
f 3422 3411 3423
f 3411 3412 3423
f 3423 3412 3424
f 3412 3413 3424
f 3424 3413 3425
f 3413 3414 3425
f 3425 3414 3426
f 3414 3415 3426
f 3426 3415 3427
f 3415 3416 3427
f 3427 3416 3428
f 3416 3417 3428
f 3428 3417 3429
f 3417 3418 3429
f 3429 3418 3430
f 3418 3419 3430
f 3430 3419 3431
f 3419 3408 3431
f 3431 3408 3420
f 3420 3421 3432
f 3432 3421 3433
f 3421 3422 3433
f 3433 3422 3434
f 3422 3423 3434
f 3434 3423 3435
f 3423 3424 3435
f 3435 3424 3436
f 3424 3425 3436
f 3436 3425 3437
f 3425 3426 3437
f 3437 3426 3438
f 3426 3427 3438
f 3438 3427 3439
f 3427 3428 3439
f 3439 3428 3440
f 3428 3429 3440
f 3440 3429 3441
f 3429 3430 3441
f 3441 3430 3442
f 3430 3431 3442
f 3442 3431 3443
f 3431 3420 3443
f 3443 3420 3432
f 3432 3433 3444
f 3444 3433 3445
f 3433 3434 3445
f 3445 3434 3446
f 3434 3435 3446
f 3446 3435 3447
f 3435 3436 3447
f 3447 3436 3448
f 3436 3437 3448
f 3448 3437 3449
f 3437 3438 3449
f 3449 3438 3450
f 3438 3439 3450
f 3450 3439 3451
f 3439 3440 3451
f 3451 3440 3452
f 3440 3441 3452
f 3452 3441 3453
f 3441 3442 3453
f 3453 3442 3454
f 3442 3443 3454
f 3454 3443 3455
f 3443 3432 3455
f 3455 3432 3444
f 3444 3445 3456
f 3456 3445 3457
f 3445 3446 3457
f 3457 3446 3458
f 3446 3447 3458
f 3458 3447 3459
f 3447 3448 3459
f 3459 3448 3460
f 3448 3449 3460
f 3460 3449 3461
f 3449 3450 3461
f 3461 3450 3462
f 3450 3451 3462
f 3462 3451 3463
f 3451 3452 3463
f 3463 3452 3464
f 3452 3453 3464
f 3464 3453 3465
f 3453 3454 3465
f 3465 3454 3466
f 3454 3455 3466
f 3466 3455 3467
f 3455 3444 3467
f 3467 3444 3456
f 3456 3457 3468
f 3468 3457 3469
f 3457 3458 3469
f 3469 3458 3470
f 3458 3459 3470
f 3470 3459 3471
f 3459 3460 3471
f 3471 3460 3472
f 3460 3461 3472
f 3472 3461 3473
f 3461 3462 3473
f 3473 3462 3474
f 3462 3463 3474
f 3474 3463 3475
f 3463 3464 3475
f 3475 3464 3476
f 3464 3465 3476
f 3476 3465 3477
f 3465 3466 3477
f 3477 3466 3478
f 3466 3467 3478
f 3478 3467 3479
f 3467 3456 3479
f 3479 3456 3468
f 3468 3469 3480
f 3480 3469 3481
f 3469 3470 3481
f 3481 3470 3482
f 3470 3471 3482
f 3482 3471 3483
f 3471 3472 3483
f 3483 3472 3484
f 3472 3473 3484
f 3484 3473 3485
f 3473 3474 3485
f 3485 3474 3486
f 3474 3475 3486
f 3486 3475 3487
f 3475 3476 3487
f 3487 3476 3488
f 3476 3477 3488
f 3488 3477 3489
f 3477 3478 3489
f 3489 3478 3490
f 3478 3479 3490
f 3490 3479 3491
f 3479 3468 3491
f 3491 3468 3480
f 3480 3481 3492
f 3492 3481 3493
f 3481 3482 3493
f 3493 3482 3494
f 3482 3483 3494
f 3494 3483 3495
f 3483 3484 3495
f 3495 3484 3496
f 3484 3485 3496
f 3496 3485 3497
f 3485 3486 3497
f 3497 3486 3498
f 3486 3487 3498
f 3498 3487 3499
f 3487 3488 3499
f 3499 3488 3500
f 3488 3489 3500
f 3500 3489 3501
f 3489 3490 3501
f 3501 3490 3502
f 3490 3491 3502
f 3502 3491 3503
f 3491 3480 3503
f 3503 3480 3492
f 3492 3493 3504
f 3504 3493 3505
f 3493 3494 3505
f 3505 3494 3506
f 3494 3495 3506
f 3506 3495 3507
f 3495 3496 3507
f 3507 3496 3508
f 3496 3497 3508
f 3508 3497 3509
f 3497 3498 3509
f 3509 3498 3510
f 3498 3499 3510
f 3510 3499 3511
f 3499 3500 3511
f 3511 3500 3512
f 3500 3501 3512
f 3512 3501 3513
f 3501 3502 3513
f 3513 3502 3514
f 3502 3503 3514
f 3514 3503 3515
f 3503 3492 3515
f 3515 3492 3504
f 3504 3505 3516
f 3516 3505 3517
f 3505 3506 3517
f 3517 3506 3518
f 3506 3507 3518
f 3518 3507 3519
f 3507 3508 3519
f 3519 3508 3520
f 3508 3509 3520
f 3520 3509 3521
f 3509 3510 3521
f 3521 3510 3522
f 3510 3511 3522
f 3522 3511 3523
f 3511 3512 3523
f 3523 3512 3524
f 3512 3513 3524
f 3524 3513 3525
f 3513 3514 3525
f 3525 3514 3526
f 3514 3515 3526
f 3526 3515 3527
f 3515 3504 3527
f 3527 3504 3516
f 3516 3517 3528
f 3528 3517 3529
f 3517 3518 3529
f 3529 3518 3530
f 3518 3519 3530
f 3530 3519 3531
f 3519 3520 3531
f 3531 3520 3532
f 3520 3521 3532
f 3532 3521 3533
f 3521 3522 3533
f 3533 3522 3534
f 3522 3523 3534
f 3534 3523 3535
f 3523 3524 3535
f 3535 3524 3536
f 3524 3525 3536
f 3536 3525 3537
f 3525 3526 3537
f 3537 3526 3538
f 3526 3527 3538
f 3538 3527 3539
f 3527 3516 3539
f 3539 3516 3528
f 3528 3529 3540
f 3540 3529 3541
f 3529 3530 3541
f 3541 3530 3542
f 3530 3531 3542
f 3542 3531 3543
f 3531 3532 3543
f 3543 3532 3544
f 3532 3533 3544
f 3544 3533 3545
f 3533 3534 3545
f 3545 3534 3546
f 3534 3535 3546
f 3546 3535 3547
f 3535 3536 3547
f 3547 3536 3548
f 3536 3537 3548
f 3548 3537 3549
f 3537 3538 3549
f 3549 3538 3550
f 3538 3539 3550
f 3550 3539 3551
f 3539 3528 3551
f 3551 3528 3540
f 3540 3541 3552
f 3552 3541 3553
f 3541 3542 3553
f 3553 3542 3554
f 3542 3543 3554
f 3554 3543 3555
f 3543 3544 3555
f 3555 3544 3556
f 3544 3545 3556
f 3556 3545 3557
f 3545 3546 3557
f 3557 3546 3558
f 3546 3547 3558
f 3558 3547 3559
f 3547 3548 3559
f 3559 3548 3560
f 3548 3549 3560
f 3560 3549 3561
f 3549 3550 3561
f 3561 3550 3562
f 3550 3551 3562
f 3562 3551 3563
f 3551 3540 3563
f 3563 3540 3552
f 3552 3553 3564
f 3564 3553 3565
f 3553 3554 3565
f 3565 3554 3566
f 3554 3555 3566
f 3566 3555 3567
f 3555 3556 3567
f 3567 3556 3568
f 3556 3557 3568
f 3568 3557 3569
f 3557 3558 3569
f 3569 3558 3570
f 3558 3559 3570
f 3570 3559 3571
f 3559 3560 3571
f 3571 3560 3572
f 3560 3561 3572
f 3572 3561 3573
f 3561 3562 3573
f 3573 3562 3574
f 3562 3563 3574
f 3574 3563 3575
f 3563 3552 3575
f 3575 3552 3564
f 3564 3565 3576
f 3576 3565 3577
f 3565 3566 3577
f 3577 3566 3578
f 3566 3567 3578
f 3578 3567 3579
f 3567 3568 3579
f 3579 3568 3580
f 3568 3569 3580
f 3580 3569 3581
f 3569 3570 3581
f 3581 3570 3582
f 3570 3571 3582
f 3582 3571 3583
f 3571 3572 3583
f 3583 3572 3584
f 3572 3573 3584
f 3584 3573 3585
f 3573 3574 3585
f 3585 3574 3586
f 3574 3575 3586
f 3586 3575 3587
f 3575 3564 3587
f 3587 3564 3576
f 3576 3577 3588
f 3588 3577 3589
f 3577 3578 3589
f 3589 3578 3590
f 3578 3579 3590
f 3590 3579 3591
f 3579 3580 3591
f 3591 3580 3592
f 3580 3581 3592
f 3592 3581 3593
f 3581 3582 3593
f 3593 3582 3594
f 3582 3583 3594
f 3594 3583 3595
f 3583 3584 3595
f 3595 3584 3596
f 3584 3585 3596
f 3596 3585 3597
f 3585 3586 3597
f 3597 3586 3598
f 3586 3587 3598
f 3598 3587 3599
f 3587 3576 3599
f 3599 3576 3588
f 3588 3589 3600
f 3600 3589 3601
f 3589 3590 3601
f 3601 3590 3602
f 3590 3591 3602
f 3602 3591 3603
f 3591 3592 3603
f 3603 3592 3604
f 3592 3593 3604
f 3604 3593 3605
f 3593 3594 3605
f 3605 3594 3606
f 3594 3595 3606
f 3606 3595 3607
f 3595 3596 3607
f 3607 3596 3608
f 3596 3597 3608
f 3608 3597 3609
f 3597 3598 3609
f 3609 3598 3610
f 3598 3599 3610
f 3610 3599 3611
f 3599 3588 3611
f 3611 3588 3600
f 3600 3601 3612
f 3612 3601 3613
f 3601 3602 3613
f 3613 3602 3614
f 3602 3603 3614
f 3614 3603 3615
f 3603 3604 3615
f 3615 3604 3616
f 3604 3605 3616
f 3616 3605 3617
f 3605 3606 3617
f 3617 3606 3618
f 3606 3607 3618
f 3618 3607 3619
f 3607 3608 3619
f 3619 3608 3620
f 3608 3609 3620
f 3620 3609 3621
f 3609 3610 3621
f 3621 3610 3622
f 3610 3611 3622
f 3622 3611 3623
f 3611 3600 3623
f 3623 3600 3612
f 3612 3613 3624
f 3624 3613 3625
f 3613 3614 3625
f 3625 3614 3626
f 3614 3615 3626
f 3626 3615 3627
f 3615 3616 3627
f 3627 3616 3628
f 3616 3617 3628
f 3628 3617 3629
f 3617 3618 3629
f 3629 3618 3630
f 3618 3619 3630
f 3630 3619 3631
f 3619 3620 3631
f 3631 3620 3632
f 3620 3621 3632
f 3632 3621 3633
f 3621 3622 3633
f 3633 3622 3634
f 3622 3623 3634
f 3634 3623 3635
f 3623 3612 3635
f 3635 3612 3624
f 3624 3625 3636
f 3636 3625 3637
f 3625 3626 3637
f 3637 3626 3638
f 3626 3627 3638
f 3638 3627 3639
f 3627 3628 3639
f 3639 3628 3640
f 3628 3629 3640
f 3640 3629 3641
f 3629 3630 3641
f 3641 3630 3642
f 3630 3631 3642
f 3642 3631 3643
f 3631 3632 3643
f 3643 3632 3644
f 3632 3633 3644
f 3644 3633 3645
f 3633 3634 3645
f 3645 3634 3646
f 3634 3635 3646
f 3646 3635 3647
f 3635 3624 3647
f 3647 3624 3636
f 3636 3637 3648
f 3648 3637 3649
f 3637 3638 3649
f 3649 3638 3650
f 3638 3639 3650
f 3650 3639 3651
f 3639 3640 3651
f 3651 3640 3652
f 3640 3641 3652
f 3652 3641 3653
f 3641 3642 3653
f 3653 3642 3654
f 3642 3643 3654
f 3654 3643 3655
f 3643 3644 3655
f 3655 3644 3656
f 3644 3645 3656
f 3656 3645 3657
f 3645 3646 3657
f 3657 3646 3658
f 3646 3647 3658
f 3658 3647 3659
f 3647 3636 3659
f 3659 3636 3648
f 3648 3649 3660
f 3660 3649 3661
f 3649 3650 3661
f 3661 3650 3662
f 3650 3651 3662
f 3662 3651 3663
f 3651 3652 3663
f 3663 3652 3664
f 3652 3653 3664
f 3664 3653 3665
f 3653 3654 3665
f 3665 3654 3666
f 3654 3655 3666
f 3666 3655 3667
f 3655 3656 3667
f 3667 3656 3668
f 3656 3657 3668
f 3668 3657 3669
f 3657 3658 3669
f 3669 3658 3670
f 3658 3659 3670
f 3670 3659 3671
f 3659 3648 3671
f 3671 3648 3660
f 3660 3661 3672
f 3672 3661 3673
f 3661 3662 3673
f 3673 3662 3674
f 3662 3663 3674
f 3674 3663 3675
f 3663 3664 3675
f 3675 3664 3676
f 3664 3665 3676
f 3676 3665 3677
f 3665 3666 3677
f 3677 3666 3678
f 3666 3667 3678
f 3678 3667 3679
f 3667 3668 3679
f 3679 3668 3680
f 3668 3669 3680
f 3680 3669 3681
f 3669 3670 3681
f 3681 3670 3682
f 3670 3671 3682
f 3682 3671 3683
f 3671 3660 3683
f 3683 3660 3672
f 3672 3673 3684
f 3684 3673 3685
f 3673 3674 3685
f 3685 3674 3686
f 3674 3675 3686
f 3686 3675 3687
f 3675 3676 3687
f 3687 3676 3688
f 3676 3677 3688
f 3688 3677 3689
f 3677 3678 3689
f 3689 3678 3690
f 3678 3679 3690
f 3690 3679 3691
f 3679 3680 3691
f 3691 3680 3692
f 3680 3681 3692
f 3692 3681 3693
f 3681 3682 3693
f 3693 3682 3694
f 3682 3683 3694
f 3694 3683 3695
f 3683 3672 3695
f 3695 3672 3684
f 3684 3685 3696
f 3696 3685 3697
f 3685 3686 3697
f 3697 3686 3698
f 3686 3687 3698
f 3698 3687 3699
f 3687 3688 3699
f 3699 3688 3700
f 3688 3689 3700
f 3700 3689 3701
f 3689 3690 3701
f 3701 3690 3702
f 3690 3691 3702
f 3702 3691 3703
f 3691 3692 3703
f 3703 3692 3704
f 3692 3693 3704
f 3704 3693 3705
f 3693 3694 3705
f 3705 3694 3706
f 3694 3695 3706
f 3706 3695 3707
f 3695 3684 3707
f 3707 3684 3696
f 3696 3697 3708
f 3708 3697 3709
f 3697 3698 3709
f 3709 3698 3710
f 3698 3699 3710
f 3710 3699 3711
f 3699 3700 3711
f 3711 3700 3712
f 3700 3701 3712
f 3712 3701 3713
f 3701 3702 3713
f 3713 3702 3714
f 3702 3703 3714
f 3714 3703 3715
f 3703 3704 3715
f 3715 3704 3716
f 3704 3705 3716
f 3716 3705 3717
f 3705 3706 3717
f 3717 3706 3718
f 3706 3707 3718
f 3718 3707 3719
f 3707 3696 3719
f 3719 3696 3708
f 3708 3709 3720
f 3720 3709 3721
f 3709 3710 3721
f 3721 3710 3722
f 3710 3711 3722
f 3722 3711 3723
f 3711 3712 3723
f 3723 3712 3724
f 3712 3713 3724
f 3724 3713 3725
f 3713 3714 3725
f 3725 3714 3726
f 3714 3715 3726
f 3726 3715 3727
f 3715 3716 3727
f 3727 3716 3728
f 3716 3717 3728
f 3728 3717 3729
f 3717 3718 3729
f 3729 3718 3730
f 3718 3719 3730
f 3730 3719 3731
f 3719 3708 3731
f 3731 3708 3720
f 3720 3721 3732
f 3732 3721 3733
f 3721 3722 3733
f 3733 3722 3734
f 3722 3723 3734
f 3734 3723 3735
f 3723 3724 3735
f 3735 3724 3736
f 3724 3725 3736
f 3736 3725 3737
f 3725 3726 3737
f 3737 3726 3738
f 3726 3727 3738
f 3738 3727 3739
f 3727 3728 3739
f 3739 3728 3740
f 3728 3729 3740
f 3740 3729 3741
f 3729 3730 3741
f 3741 3730 3742
f 3730 3731 3742
f 3742 3731 3743
f 3731 3720 3743
f 3743 3720 3732
f 3732 3733 3744
f 3744 3733 3745
f 3733 3734 3745
f 3745 3734 3746
f 3734 3735 3746
f 3746 3735 3747
f 3735 3736 3747
f 3747 3736 3748
f 3736 3737 3748
f 3748 3737 3749
f 3737 3738 3749
f 3749 3738 3750
f 3738 3739 3750
f 3750 3739 3751
f 3739 3740 3751
f 3751 3740 3752
f 3740 3741 3752
f 3752 3741 3753
f 3741 3742 3753
f 3753 3742 3754
f 3742 3743 3754
f 3754 3743 3755
f 3743 3732 3755
f 3755 3732 3744
f 3744 3745 3756
f 3756 3745 3757
f 3745 3746 3757
f 3757 3746 3758
f 3746 3747 3758
f 3758 3747 3759
f 3747 3748 3759
f 3759 3748 3760
f 3748 3749 3760
f 3760 3749 3761
f 3749 3750 3761
f 3761 3750 3762
f 3750 3751 3762
f 3762 3751 3763
f 3751 3752 3763
f 3763 3752 3764
f 3752 3753 3764
f 3764 3753 3765
f 3753 3754 3765
f 3765 3754 3766
f 3754 3755 3766
f 3766 3755 3767
f 3755 3744 3767
f 3767 3744 3756
f 3756 3757 3768
f 3768 3757 3769
f 3757 3758 3769
f 3769 3758 3770
f 3758 3759 3770
f 3770 3759 3771
f 3759 3760 3771
f 3771 3760 3772
f 3760 3761 3772
f 3772 3761 3773
f 3761 3762 3773
f 3773 3762 3774
f 3762 3763 3774
f 3774 3763 3775
f 3763 3764 3775
f 3775 3764 3776
f 3764 3765 3776
f 3776 3765 3777
f 3765 3766 3777
f 3777 3766 3778
f 3766 3767 3778
f 3778 3767 3779
f 3767 3756 3779
f 3779 3756 3768
f 3768 3769 3780
f 3780 3769 3781
f 3769 3770 3781
f 3781 3770 3782
f 3770 3771 3782
f 3782 3771 3783
f 3771 3772 3783
f 3783 3772 3784
f 3772 3773 3784
f 3784 3773 3785
f 3773 3774 3785
f 3785 3774 3786
f 3774 3775 3786
f 3786 3775 3787
f 3775 3776 3787
f 3787 3776 3788
f 3776 3777 3788
f 3788 3777 3789
f 3777 3778 3789
f 3789 3778 3790
f 3778 3779 3790
f 3790 3779 3791
f 3779 3768 3791
f 3791 3768 3780
f 3780 3781 3792
f 3792 3781 3793
f 3781 3782 3793
f 3793 3782 3794
f 3782 3783 3794
f 3794 3783 3795
f 3783 3784 3795
f 3795 3784 3796
f 3784 3785 3796
f 3796 3785 3797
f 3785 3786 3797
f 3797 3786 3798
f 3786 3787 3798
f 3798 3787 3799
f 3787 3788 3799
f 3799 3788 3800
f 3788 3789 3800
f 3800 3789 3801
f 3789 3790 3801
f 3801 3790 3802
f 3790 3791 3802
f 3802 3791 3803
f 3791 3780 3803
f 3803 3780 3792
f 3792 3793 3804
f 3804 3793 3805
f 3793 3794 3805
f 3805 3794 3806
f 3794 3795 3806
f 3806 3795 3807
f 3795 3796 3807
f 3807 3796 3808
f 3796 3797 3808
f 3808 3797 3809
f 3797 3798 3809
f 3809 3798 3810
f 3798 3799 3810
f 3810 3799 3811
f 3799 3800 3811
f 3811 3800 3812
f 3800 3801 3812
f 3812 3801 3813
f 3801 3802 3813
f 3813 3802 3814
f 3802 3803 3814
f 3814 3803 3815
f 3803 3792 3815
f 3815 3792 3804
f 3804 3805 3816
f 3816 3805 3817
f 3805 3806 3817
f 3817 3806 3818
f 3806 3807 3818
f 3818 3807 3819
f 3807 3808 3819
f 3819 3808 3820
f 3808 3809 3820
f 3820 3809 3821
f 3809 3810 3821
f 3821 3810 3822
f 3810 3811 3822
f 3822 3811 3823
f 3811 3812 3823
f 3823 3812 3824
f 3812 3813 3824
f 3824 3813 3825
f 3813 3814 3825
f 3825 3814 3826
f 3814 3815 3826
f 3826 3815 3827
f 3815 3804 3827
f 3827 3804 3816
f 3816 3817 3828
f 3828 3817 3829
f 3817 3818 3829
f 3829 3818 3830
f 3818 3819 3830
f 3830 3819 3831
f 3819 3820 3831
f 3831 3820 3832
f 3820 3821 3832
f 3832 3821 3833
f 3821 3822 3833
f 3833 3822 3834
f 3822 3823 3834
f 3834 3823 3835
f 3823 3824 3835
f 3835 3824 3836
f 3824 3825 3836
f 3836 3825 3837
f 3825 3826 3837
f 3837 3826 3838
f 3826 3827 3838
f 3838 3827 3839
f 3827 3816 3839
f 3839 3816 3828
f 3828 3829 3840
f 3840 3829 3841
f 3829 3830 3841
f 3841 3830 3842
f 3830 3831 3842
f 3842 3831 3843
f 3831 3832 3843
f 3843 3832 3844
f 3832 3833 3844
f 3844 3833 3845
f 3833 3834 3845
f 3845 3834 3846
f 3834 3835 3846
f 3846 3835 3847
f 3835 3836 3847
f 3847 3836 3848
f 3836 3837 3848
f 3848 3837 3849
f 3837 3838 3849
f 3849 3838 3850
f 3838 3839 3850
f 3850 3839 3851
f 3839 3828 3851
f 3851 3828 3840
f 3840 3841 3852
f 3852 3841 3853
f 3841 3842 3853
f 3853 3842 3854
f 3842 3843 3854
f 3854 3843 3855
f 3843 3844 3855
f 3855 3844 3856
f 3844 3845 3856
f 3856 3845 3857
f 3845 3846 3857
f 3857 3846 3858
f 3846 3847 3858
f 3858 3847 3859
f 3847 3848 3859
f 3859 3848 3860
f 3848 3849 3860
f 3860 3849 3861
f 3849 3850 3861
f 3861 3850 3862
f 3850 3851 3862
f 3862 3851 3863
f 3851 3840 3863
f 3863 3840 3852
f 3852 3853 3864
f 3864 3853 3865
f 3853 3854 3865
f 3865 3854 3866
f 3854 3855 3866
f 3866 3855 3867
f 3855 3856 3867
f 3867 3856 3868
f 3856 3857 3868
f 3868 3857 3869
f 3857 3858 3869
f 3869 3858 3870
f 3858 3859 3870
f 3870 3859 3871
f 3859 3860 3871
f 3871 3860 3872
f 3860 3861 3872
f 3872 3861 3873
f 3861 3862 3873
f 3873 3862 3874
f 3862 3863 3874
f 3874 3863 3875
f 3863 3852 3875
f 3875 3852 3864
f 3864 3865 3876
f 3876 3865 3877
f 3865 3866 3877
f 3877 3866 3878
f 3866 3867 3878
f 3878 3867 3879
f 3867 3868 3879
f 3879 3868 3880
f 3868 3869 3880
f 3880 3869 3881
f 3869 3870 3881
f 3881 3870 3882
f 3870 3871 3882
f 3882 3871 3883
f 3871 3872 3883
f 3883 3872 3884
f 3872 3873 3884
f 3884 3873 3885
f 3873 3874 3885
f 3885 3874 3886
f 3874 3875 3886
f 3886 3875 3887
f 3875 3864 3887
f 3887 3864 3876
f 3876 3877 3888
f 3888 3877 3889
f 3877 3878 3889
f 3889 3878 3890
f 3878 3879 3890
f 3890 3879 3891
f 3879 3880 3891
f 3891 3880 3892
f 3880 3881 3892
f 3892 3881 3893
f 3881 3882 3893
f 3893 3882 3894
f 3882 3883 3894
f 3894 3883 3895
f 3883 3884 3895
f 3895 3884 3896
f 3884 3885 3896
f 3896 3885 3897
f 3885 3886 3897
f 3897 3886 3898
f 3886 3887 3898
f 3898 3887 3899
f 3887 3876 3899
f 3899 3876 3888
f 3888 3889 3900
f 3900 3889 3901
f 3889 3890 3901
f 3901 3890 3902
f 3890 3891 3902
f 3902 3891 3903
f 3891 3892 3903
f 3903 3892 3904
f 3892 3893 3904
f 3904 3893 3905
f 3893 3894 3905
f 3905 3894 3906
f 3894 3895 3906
f 3906 3895 3907
f 3895 3896 3907
f 3907 3896 3908
f 3896 3897 3908
f 3908 3897 3909
f 3897 3898 3909
f 3909 3898 3910
f 3898 3899 3910
f 3910 3899 3911
f 3899 3888 3911
f 3911 3888 3900
f 3900 3901 3912
f 3912 3901 3913
f 3901 3902 3913
f 3913 3902 3914
f 3902 3903 3914
f 3914 3903 3915
f 3903 3904 3915
f 3915 3904 3916
f 3904 3905 3916
f 3916 3905 3917
f 3905 3906 3917
f 3917 3906 3918
f 3906 3907 3918
f 3918 3907 3919
f 3907 3908 3919
f 3919 3908 3920
f 3908 3909 3920
f 3920 3909 3921
f 3909 3910 3921
f 3921 3910 3922
f 3910 3911 3922
f 3922 3911 3923
f 3911 3900 3923
f 3923 3900 3912
f 3912 3913 3924
f 3924 3913 3925
f 3913 3914 3925
f 3925 3914 3926
f 3914 3915 3926
f 3926 3915 3927
f 3915 3916 3927
f 3927 3916 3928
f 3916 3917 3928
f 3928 3917 3929
f 3917 3918 3929
f 3929 3918 3930
f 3918 3919 3930
f 3930 3919 3931
f 3919 3920 3931
f 3931 3920 3932
f 3920 3921 3932
f 3932 3921 3933
f 3921 3922 3933
f 3933 3922 3934
f 3922 3923 3934
f 3934 3923 3935
f 3923 3912 3935
f 3935 3912 3924
f 3924 3925 3936
f 3936 3925 3937
f 3925 3926 3937
f 3937 3926 3938
f 3926 3927 3938
f 3938 3927 3939
f 3927 3928 3939
f 3939 3928 3940
f 3928 3929 3940
f 3940 3929 3941
f 3929 3930 3941
f 3941 3930 3942
f 3930 3931 3942
f 3942 3931 3943
f 3931 3932 3943
f 3943 3932 3944
f 3932 3933 3944
f 3944 3933 3945
f 3933 3934 3945
f 3945 3934 3946
f 3934 3935 3946
f 3946 3935 3947
f 3935 3924 3947
f 3947 3924 3936
f 3936 3937 3948
f 3948 3937 3949
f 3937 3938 3949
f 3949 3938 3950
f 3938 3939 3950
f 3950 3939 3951
f 3939 3940 3951
f 3951 3940 3952
f 3940 3941 3952
f 3952 3941 3953
f 3941 3942 3953
f 3953 3942 3954
f 3942 3943 3954
f 3954 3943 3955
f 3943 3944 3955
f 3955 3944 3956
f 3944 3945 3956
f 3956 3945 3957
f 3945 3946 3957
f 3957 3946 3958
f 3946 3947 3958
f 3958 3947 3959
f 3947 3936 3959
f 3959 3936 3948
f 3948 3949 3960
f 3960 3949 3961
f 3949 3950 3961
f 3961 3950 3962
f 3950 3951 3962
f 3962 3951 3963
f 3951 3952 3963
f 3963 3952 3964
f 3952 3953 3964
f 3964 3953 3965
f 3953 3954 3965
f 3965 3954 3966
f 3954 3955 3966
f 3966 3955 3967
f 3955 3956 3967
f 3967 3956 3968
f 3956 3957 3968
f 3968 3957 3969
f 3957 3958 3969
f 3969 3958 3970
f 3958 3959 3970
f 3970 3959 3971
f 3959 3948 3971
f 3971 3948 3960
f 3960 3961 3972
f 3972 3961 3973
f 3961 3962 3973
f 3973 3962 3974
f 3962 3963 3974
f 3974 3963 3975
f 3963 3964 3975
f 3975 3964 3976
f 3964 3965 3976
f 3976 3965 3977
f 3965 3966 3977
f 3977 3966 3978
f 3966 3967 3978
f 3978 3967 3979
f 3967 3968 3979
f 3979 3968 3980
f 3968 3969 3980
f 3980 3969 3981
f 3969 3970 3981
f 3981 3970 3982
f 3970 3971 3982
f 3982 3971 3983
f 3971 3960 3983
f 3983 3960 3972
f 3972 3973 3984
f 3984 3973 3985
f 3973 3974 3985
f 3985 3974 3986
f 3974 3975 3986
f 3986 3975 3987
f 3975 3976 3987
f 3987 3976 3988
f 3976 3977 3988
f 3988 3977 3989
f 3977 3978 3989
f 3989 3978 3990
f 3978 3979 3990
f 3990 3979 3991
f 3979 3980 3991
f 3991 3980 3992
f 3980 3981 3992
f 3992 3981 3993
f 3981 3982 3993
f 3993 3982 3994
f 3982 3983 3994
f 3994 3983 3995
f 3983 3972 3995
f 3995 3972 3984
f 3984 3985 3996
f 3996 3985 3997
f 3985 3986 3997
f 3997 3986 3998
f 3986 3987 3998
f 3998 3987 3999
f 3987 3988 3999
f 3999 3988 4000
f 3988 3989 4000
f 4000 3989 4001
f 3989 3990 4001
f 4001 3990 4002
f 3990 3991 4002
f 4002 3991 4003
f 3991 3992 4003
f 4003 3992 4004
f 3992 3993 4004
f 4004 3993 4005
f 3993 3994 4005
f 4005 3994 4006
f 3994 3995 4006
f 4006 3995 4007
f 3995 3984 4007
f 4007 3984 3996
f 3996 3997 4008
f 4008 3997 4009
f 3997 3998 4009
f 4009 3998 4010
f 3998 3999 4010
f 4010 3999 4011
f 3999 4000 4011
f 4011 4000 4012
f 4000 4001 4012
f 4012 4001 4013
f 4001 4002 4013
f 4013 4002 4014
f 4002 4003 4014
f 4014 4003 4015
f 4003 4004 4015
f 4015 4004 4016
f 4004 4005 4016
f 4016 4005 4017
f 4005 4006 4017
f 4017 4006 4018
f 4006 4007 4018
f 4018 4007 4019
f 4007 3996 4019
f 4019 3996 4008
f 4008 4009 4020
f 4020 4009 4021
f 4009 4010 4021
f 4021 4010 4022
f 4010 4011 4022
f 4022 4011 4023
f 4011 4012 4023
f 4023 4012 4024
f 4012 4013 4024
f 4024 4013 4025
f 4013 4014 4025
f 4025 4014 4026
f 4014 4015 4026
f 4026 4015 4027
f 4015 4016 4027
f 4027 4016 4028
f 4016 4017 4028
f 4028 4017 4029
f 4017 4018 4029
f 4029 4018 4030
f 4018 4019 4030
f 4030 4019 4031
f 4019 4008 4031
f 4031 4008 4020
f 4020 4021 4032
f 4032 4021 4033
f 4021 4022 4033
f 4033 4022 4034
f 4022 4023 4034
f 4034 4023 4035
f 4023 4024 4035
f 4035 4024 4036
f 4024 4025 4036
f 4036 4025 4037
f 4025 4026 4037
f 4037 4026 4038
f 4026 4027 4038
f 4038 4027 4039
f 4027 4028 4039
f 4039 4028 4040
f 4028 4029 4040
f 4040 4029 4041
f 4029 4030 4041
f 4041 4030 4042
f 4030 4031 4042
f 4042 4031 4043
f 4031 4020 4043
f 4043 4020 4032
f 4032 4033 4044
f 4044 4033 4045
f 4033 4034 4045
f 4045 4034 4046
f 4034 4035 4046
f 4046 4035 4047
f 4035 4036 4047
f 4047 4036 4048
f 4036 4037 4048
f 4048 4037 4049
f 4037 4038 4049
f 4049 4038 4050
f 4038 4039 4050
f 4050 4039 4051
f 4039 4040 4051
f 4051 4040 4052
f 4040 4041 4052
f 4052 4041 4053
f 4041 4042 4053
f 4053 4042 4054
f 4042 4043 4054
f 4054 4043 4055
f 4043 4032 4055
f 4055 4032 4044
f 4044 4045 4056
f 4056 4045 4057
f 4045 4046 4057
f 4057 4046 4058
f 4046 4047 4058
f 4058 4047 4059
f 4047 4048 4059
f 4059 4048 4060
f 4048 4049 4060
f 4060 4049 4061
f 4049 4050 4061
f 4061 4050 4062
f 4050 4051 4062
f 4062 4051 4063
f 4051 4052 4063
f 4063 4052 4064
f 4052 4053 4064
f 4064 4053 4065
f 4053 4054 4065
f 4065 4054 4066
f 4054 4055 4066
f 4066 4055 4067
f 4055 4044 4067
f 4067 4044 4056
f 4056 4057 4068
f 4068 4057 4069
f 4057 4058 4069
f 4069 4058 4070
f 4058 4059 4070
f 4070 4059 4071
f 4059 4060 4071
f 4071 4060 4072
f 4060 4061 4072
f 4072 4061 4073
f 4061 4062 4073
f 4073 4062 4074
f 4062 4063 4074
f 4074 4063 4075
f 4063 4064 4075
f 4075 4064 4076
f 4064 4065 4076
f 4076 4065 4077
f 4065 4066 4077
f 4077 4066 4078
f 4066 4067 4078
f 4078 4067 4079
f 4067 4056 4079
f 4079 4056 4068
f 4068 4069 4080
f 4080 4069 4081
f 4069 4070 4081
f 4081 4070 4082
f 4070 4071 4082
f 4082 4071 4083
f 4071 4072 4083
f 4083 4072 4084
f 4072 4073 4084
f 4084 4073 4085
f 4073 4074 4085
f 4085 4074 4086
f 4074 4075 4086
f 4086 4075 4087
f 4075 4076 4087
f 4087 4076 4088
f 4076 4077 4088
f 4088 4077 4089
f 4077 4078 4089
f 4089 4078 4090
f 4078 4079 4090
f 4090 4079 4091
f 4079 4068 4091
f 4091 4068 4080
f 4080 4081 4092
f 4092 4081 4093
f 4081 4082 4093
f 4093 4082 4094
f 4082 4083 4094
f 4094 4083 4095
f 4083 4084 4095
f 4095 4084 4096
f 4084 4085 4096
f 4096 4085 4097
f 4085 4086 4097
f 4097 4086 4098
f 4086 4087 4098
f 4098 4087 4099
f 4087 4088 4099
f 4099 4088 4100
f 4088 4089 4100
f 4100 4089 4101
f 4089 4090 4101
f 4101 4090 4102
f 4090 4091 4102
f 4102 4091 4103
f 4091 4080 4103
f 4103 4080 4092
f 4092 4093 4104
f 4104 4093 4105
f 4093 4094 4105
f 4105 4094 4106
f 4094 4095 4106
f 4106 4095 4107
f 4095 4096 4107
f 4107 4096 4108
f 4096 4097 4108
f 4108 4097 4109
f 4097 4098 4109
f 4109 4098 4110
f 4098 4099 4110
f 4110 4099 4111
f 4099 4100 4111
f 4111 4100 4112
f 4100 4101 4112
f 4112 4101 4113
f 4101 4102 4113
f 4113 4102 4114
f 4102 4103 4114
f 4114 4103 4115
f 4103 4092 4115
f 4115 4092 4104
f 4104 4105 4116
f 4116 4105 4117
f 4105 4106 4117
f 4117 4106 4118
f 4106 4107 4118
f 4118 4107 4119
f 4107 4108 4119
f 4119 4108 4120
f 4108 4109 4120
f 4120 4109 4121
f 4109 4110 4121
f 4121 4110 4122
f 4110 4111 4122
f 4122 4111 4123
f 4111 4112 4123
f 4123 4112 4124
f 4112 4113 4124
f 4124 4113 4125
f 4113 4114 4125
f 4125 4114 4126
f 4114 4115 4126
f 4126 4115 4127
f 4115 4104 4127
f 4127 4104 4116
f 4116 4117 4128
f 4128 4117 4129
f 4117 4118 4129
f 4129 4118 4130
f 4118 4119 4130
f 4130 4119 4131
f 4119 4120 4131
f 4131 4120 4132
f 4120 4121 4132
f 4132 4121 4133
f 4121 4122 4133
f 4133 4122 4134
f 4122 4123 4134
f 4134 4123 4135
f 4123 4124 4135
f 4135 4124 4136
f 4124 4125 4136
f 4136 4125 4137
f 4125 4126 4137
f 4137 4126 4138
f 4126 4127 4138
f 4138 4127 4139
f 4127 4116 4139
f 4139 4116 4128
f 4128 4129 4140
f 4140 4129 4141
f 4129 4130 4141
f 4141 4130 4142
f 4130 4131 4142
f 4142 4131 4143
f 4131 4132 4143
f 4143 4132 4144
f 4132 4133 4144
f 4144 4133 4145
f 4133 4134 4145
f 4145 4134 4146
f 4134 4135 4146
f 4146 4135 4147
f 4135 4136 4147
f 4147 4136 4148
f 4136 4137 4148
f 4148 4137 4149
f 4137 4138 4149
f 4149 4138 4150
f 4138 4139 4150
f 4150 4139 4151
f 4139 4128 4151
f 4151 4128 4140
f 4140 4141 4152
f 4152 4141 4153
f 4141 4142 4153
f 4153 4142 4154
f 4142 4143 4154
f 4154 4143 4155
f 4143 4144 4155
f 4155 4144 4156
f 4144 4145 4156
f 4156 4145 4157
f 4145 4146 4157
f 4157 4146 4158
f 4146 4147 4158
f 4158 4147 4159
f 4147 4148 4159
f 4159 4148 4160
f 4148 4149 4160
f 4160 4149 4161
f 4149 4150 4161
f 4161 4150 4162
f 4150 4151 4162
f 4162 4151 4163
f 4151 4140 4163
f 4163 4140 4152
f 4152 4153 4164
f 4164 4153 4165
f 4153 4154 4165
f 4165 4154 4166
f 4154 4155 4166
f 4166 4155 4167
f 4155 4156 4167
f 4167 4156 4168
f 4156 4157 4168
f 4168 4157 4169
f 4157 4158 4169
f 4169 4158 4170
f 4158 4159 4170
f 4170 4159 4171
f 4159 4160 4171
f 4171 4160 4172
f 4160 4161 4172
f 4172 4161 4173
f 4161 4162 4173
f 4173 4162 4174
f 4162 4163 4174
f 4174 4163 4175
f 4163 4152 4175
f 4175 4152 4164
f 4164 4165 4176
f 4176 4165 4177
f 4165 4166 4177
f 4177 4166 4178
f 4166 4167 4178
f 4178 4167 4179
f 4167 4168 4179
f 4179 4168 4180
f 4168 4169 4180
f 4180 4169 4181
f 4169 4170 4181
f 4181 4170 4182
f 4170 4171 4182
f 4182 4171 4183
f 4171 4172 4183
f 4183 4172 4184
f 4172 4173 4184
f 4184 4173 4185
f 4173 4174 4185
f 4185 4174 4186
f 4174 4175 4186
f 4186 4175 4187
f 4175 4164 4187
f 4187 4164 4176
f 4176 4177 4188
f 4188 4177 4189
f 4177 4178 4189
f 4189 4178 4190
f 4178 4179 4190
f 4190 4179 4191
f 4179 4180 4191
f 4191 4180 4192
f 4180 4181 4192
f 4192 4181 4193
f 4181 4182 4193
f 4193 4182 4194
f 4182 4183 4194
f 4194 4183 4195
f 4183 4184 4195
f 4195 4184 4196
f 4184 4185 4196
f 4196 4185 4197
f 4185 4186 4197
f 4197 4186 4198
f 4186 4187 4198
f 4198 4187 4199
f 4187 4176 4199
f 4199 4176 4188
f 4188 4189 4200
f 4200 4189 4201
f 4189 4190 4201
f 4201 4190 4202
f 4190 4191 4202
f 4202 4191 4203
f 4191 4192 4203
f 4203 4192 4204
f 4192 4193 4204
f 4204 4193 4205
f 4193 4194 4205
f 4205 4194 4206
f 4194 4195 4206
f 4206 4195 4207
f 4195 4196 4207
f 4207 4196 4208
f 4196 4197 4208
f 4208 4197 4209
f 4197 4198 4209
f 4209 4198 4210
f 4198 4199 4210
f 4210 4199 4211
f 4199 4188 4211
f 4211 4188 4200
f 4200 4201 4212
f 4212 4201 4213
f 4201 4202 4213
f 4213 4202 4214
f 4202 4203 4214
f 4214 4203 4215
f 4203 4204 4215
f 4215 4204 4216
f 4204 4205 4216
f 4216 4205 4217
f 4205 4206 4217
f 4217 4206 4218
f 4206 4207 4218
f 4218 4207 4219
f 4207 4208 4219
f 4219 4208 4220
f 4208 4209 4220
f 4220 4209 4221
f 4209 4210 4221
f 4221 4210 4222
f 4210 4211 4222
f 4222 4211 4223
f 4211 4200 4223
f 4223 4200 4212
f 4212 4213 4224
f 4224 4213 4225
f 4213 4214 4225
f 4225 4214 4226
f 4214 4215 4226
f 4226 4215 4227
f 4215 4216 4227
f 4227 4216 4228
f 4216 4217 4228
f 4228 4217 4229
f 4217 4218 4229
f 4229 4218 4230
f 4218 4219 4230
f 4230 4219 4231
f 4219 4220 4231
f 4231 4220 4232
f 4220 4221 4232
f 4232 4221 4233
f 4221 4222 4233
f 4233 4222 4234
f 4222 4223 4234
f 4234 4223 4235
f 4223 4212 4235
f 4235 4212 4224
f 4224 4225 4236
f 4236 4225 4237
f 4225 4226 4237
f 4237 4226 4238
f 4226 4227 4238
f 4238 4227 4239
f 4227 4228 4239
f 4239 4228 4240
f 4228 4229 4240
f 4240 4229 4241
f 4229 4230 4241
f 4241 4230 4242
f 4230 4231 4242
f 4242 4231 4243
f 4231 4232 4243
f 4243 4232 4244
f 4232 4233 4244
f 4244 4233 4245
f 4233 4234 4245
f 4245 4234 4246
f 4234 4235 4246
f 4246 4235 4247
f 4235 4224 4247
f 4247 4224 4236
f 4236 4237 4248
f 4248 4237 4249
f 4237 4238 4249
f 4249 4238 4250
f 4238 4239 4250
f 4250 4239 4251
f 4239 4240 4251
f 4251 4240 4252
f 4240 4241 4252
f 4252 4241 4253
f 4241 4242 4253
f 4253 4242 4254
f 4242 4243 4254
f 4254 4243 4255
f 4243 4244 4255
f 4255 4244 4256
f 4244 4245 4256
f 4256 4245 4257
f 4245 4246 4257
f 4257 4246 4258
f 4246 4247 4258
f 4258 4247 4259
f 4247 4236 4259
f 4259 4236 4248
f 4248 4249 4260
f 4260 4249 4261
f 4249 4250 4261
f 4261 4250 4262
f 4250 4251 4262
f 4262 4251 4263
f 4251 4252 4263
f 4263 4252 4264
f 4252 4253 4264
f 4264 4253 4265
f 4253 4254 4265
f 4265 4254 4266
f 4254 4255 4266
f 4266 4255 4267
f 4255 4256 4267
f 4267 4256 4268
f 4256 4257 4268
f 4268 4257 4269
f 4257 4258 4269
f 4269 4258 4270
f 4258 4259 4270
f 4270 4259 4271
f 4259 4248 4271
f 4271 4248 4260
f 4260 4261 4272
f 4272 4261 4273
f 4261 4262 4273
f 4273 4262 4274
f 4262 4263 4274
f 4274 4263 4275
f 4263 4264 4275
f 4275 4264 4276
f 4264 4265 4276
f 4276 4265 4277
f 4265 4266 4277
f 4277 4266 4278
f 4266 4267 4278
f 4278 4267 4279
f 4267 4268 4279
f 4279 4268 4280
f 4268 4269 4280
f 4280 4269 4281
f 4269 4270 4281
f 4281 4270 4282
f 4270 4271 4282
f 4282 4271 4283
f 4271 4260 4283
f 4283 4260 4272
f 4272 4273 4284
f 4284 4273 4285
f 4273 4274 4285
f 4285 4274 4286
f 4274 4275 4286
f 4286 4275 4287
f 4275 4276 4287
f 4287 4276 4288
f 4276 4277 4288
f 4288 4277 4289
f 4277 4278 4289
f 4289 4278 4290
f 4278 4279 4290
f 4290 4279 4291
f 4279 4280 4291
f 4291 4280 4292
f 4280 4281 4292
f 4292 4281 4293
f 4281 4282 4293
f 4293 4282 4294
f 4282 4283 4294
f 4294 4283 4295
f 4283 4272 4295
f 4295 4272 4284
f 4284 4285 4296
f 4296 4285 4297
f 4285 4286 4297
f 4297 4286 4298
f 4286 4287 4298
f 4298 4287 4299
f 4287 4288 4299
f 4299 4288 4300
f 4288 4289 4300
f 4300 4289 4301
f 4289 4290 4301
f 4301 4290 4302
f 4290 4291 4302
f 4302 4291 4303
f 4291 4292 4303
f 4303 4292 4304
f 4292 4293 4304
f 4304 4293 4305
f 4293 4294 4305
f 4305 4294 4306
f 4294 4295 4306
f 4306 4295 4307
f 4295 4284 4307
f 4307 4284 4296
f 4296 4297 4308
f 4308 4297 4309
f 4297 4298 4309
f 4309 4298 4310
f 4298 4299 4310
f 4310 4299 4311
f 4299 4300 4311
f 4311 4300 4312
f 4300 4301 4312
f 4312 4301 4313
f 4301 4302 4313
f 4313 4302 4314
f 4302 4303 4314
f 4314 4303 4315
f 4303 4304 4315
f 4315 4304 4316
f 4304 4305 4316
f 4316 4305 4317
f 4305 4306 4317
f 4317 4306 4318
f 4306 4307 4318
f 4318 4307 4319
f 4307 4296 4319
f 4319 4296 4308
f 4308 4309 4320
f 4320 4309 4321
f 4309 4310 4321
f 4321 4310 4322
f 4310 4311 4322
f 4322 4311 4323
f 4311 4312 4323
f 4323 4312 4324
f 4312 4313 4324
f 4324 4313 4325
f 4313 4314 4325
f 4325 4314 4326
f 4314 4315 4326
f 4326 4315 4327
f 4315 4316 4327
f 4327 4316 4328
f 4316 4317 4328
f 4328 4317 4329
f 4317 4318 4329
f 4329 4318 4330
f 4318 4319 4330
f 4330 4319 4331
f 4319 4308 4331
f 4331 4308 4320
f 4320 4321 4332
f 4332 4321 4333
f 4321 4322 4333
f 4333 4322 4334
f 4322 4323 4334
f 4334 4323 4335
f 4323 4324 4335
f 4335 4324 4336
f 4324 4325 4336
f 4336 4325 4337
f 4325 4326 4337
f 4337 4326 4338
f 4326 4327 4338
f 4338 4327 4339
f 4327 4328 4339
f 4339 4328 4340
f 4328 4329 4340
f 4340 4329 4341
f 4329 4330 4341
f 4341 4330 4342
f 4330 4331 4342
f 4342 4331 4343
f 4331 4320 4343
f 4343 4320 4332
f 4332 4333 4344
f 4344 4333 4345
f 4333 4334 4345
f 4345 4334 4346
f 4334 4335 4346
f 4346 4335 4347
f 4335 4336 4347
f 4347 4336 4348
f 4336 4337 4348
f 4348 4337 4349
f 4337 4338 4349
f 4349 4338 4350
f 4338 4339 4350
f 4350 4339 4351
f 4339 4340 4351
f 4351 4340 4352
f 4340 4341 4352
f 4352 4341 4353
f 4341 4342 4353
f 4353 4342 4354
f 4342 4343 4354
f 4354 4343 4355
f 4343 4332 4355
f 4355 4332 4344
f 4344 4345 4356
f 4356 4345 4357
f 4345 4346 4357
f 4357 4346 4358
f 4346 4347 4358
f 4358 4347 4359
f 4347 4348 4359
f 4359 4348 4360
f 4348 4349 4360
f 4360 4349 4361
f 4349 4350 4361
f 4361 4350 4362
f 4350 4351 4362
f 4362 4351 4363
f 4351 4352 4363
f 4363 4352 4364
f 4352 4353 4364
f 4364 4353 4365
f 4353 4354 4365
f 4365 4354 4366
f 4354 4355 4366
f 4366 4355 4367
f 4355 4344 4367
f 4367 4344 4356
f 4356 4357 4368
f 4368 4357 4369
f 4357 4358 4369
f 4369 4358 4370
f 4358 4359 4370
f 4370 4359 4371
f 4359 4360 4371
f 4371 4360 4372
f 4360 4361 4372
f 4372 4361 4373
f 4361 4362 4373
f 4373 4362 4374
f 4362 4363 4374
f 4374 4363 4375
f 4363 4364 4375
f 4375 4364 4376
f 4364 4365 4376
f 4376 4365 4377
f 4365 4366 4377
f 4377 4366 4378
f 4366 4367 4378
f 4378 4367 4379
f 4367 4356 4379
f 4379 4356 4368
f 4368 4369 4380
f 4380 4369 4381
f 4369 4370 4381
f 4381 4370 4382
f 4370 4371 4382
f 4382 4371 4383
f 4371 4372 4383
f 4383 4372 4384
f 4372 4373 4384
f 4384 4373 4385
f 4373 4374 4385
f 4385 4374 4386
f 4374 4375 4386
f 4386 4375 4387
f 4375 4376 4387
f 4387 4376 4388
f 4376 4377 4388
f 4388 4377 4389
f 4377 4378 4389
f 4389 4378 4390
f 4378 4379 4390
f 4390 4379 4391
f 4379 4368 4391
f 4391 4368 4380
f 4380 4381 4392
f 4392 4381 4393
f 4381 4382 4393
f 4393 4382 4394
f 4382 4383 4394
f 4394 4383 4395
f 4383 4384 4395
f 4395 4384 4396
f 4384 4385 4396
f 4396 4385 4397
f 4385 4386 4397
f 4397 4386 4398
f 4386 4387 4398
f 4398 4387 4399
f 4387 4388 4399
f 4399 4388 4400
f 4388 4389 4400
f 4400 4389 4401
f 4389 4390 4401
f 4401 4390 4402
f 4390 4391 4402
f 4402 4391 4403
f 4391 4380 4403
f 4403 4380 4392
f 4392 4393 4404
f 4404 4393 4405
f 4393 4394 4405
f 4405 4394 4406
f 4394 4395 4406
f 4406 4395 4407
f 4395 4396 4407
f 4407 4396 4408
f 4396 4397 4408
f 4408 4397 4409
f 4397 4398 4409
f 4409 4398 4410
f 4398 4399 4410
f 4410 4399 4411
f 4399 4400 4411
f 4411 4400 4412
f 4400 4401 4412
f 4412 4401 4413
f 4401 4402 4413
f 4413 4402 4414
f 4402 4403 4414
f 4414 4403 4415
f 4403 4392 4415
f 4415 4392 4404
f 4404 4405 4416
f 4416 4405 4417
f 4405 4406 4417
f 4417 4406 4418
f 4406 4407 4418
f 4418 4407 4419
f 4407 4408 4419
f 4419 4408 4420
f 4408 4409 4420
f 4420 4409 4421
f 4409 4410 4421
f 4421 4410 4422
f 4410 4411 4422
f 4422 4411 4423
f 4411 4412 4423
f 4423 4412 4424
f 4412 4413 4424
f 4424 4413 4425
f 4413 4414 4425
f 4425 4414 4426
f 4414 4415 4426
f 4426 4415 4427
f 4415 4404 4427
f 4427 4404 4416
f 4416 4417 4428
f 4428 4417 4429
f 4417 4418 4429
f 4429 4418 4430
f 4418 4419 4430
f 4430 4419 4431
f 4419 4420 4431
f 4431 4420 4432
f 4420 4421 4432
f 4432 4421 4433
f 4421 4422 4433
f 4433 4422 4434
f 4422 4423 4434
f 4434 4423 4435
f 4423 4424 4435
f 4435 4424 4436
f 4424 4425 4436
f 4436 4425 4437
f 4425 4426 4437
f 4437 4426 4438
f 4426 4427 4438
f 4438 4427 4439
f 4427 4416 4439
f 4439 4416 4428
f 4428 4429 4440
f 4440 4429 4441
f 4429 4430 4441
f 4441 4430 4442
f 4430 4431 4442
f 4442 4431 4443
f 4431 4432 4443
f 4443 4432 4444
f 4432 4433 4444
f 4444 4433 4445
f 4433 4434 4445
f 4445 4434 4446
f 4434 4435 4446
f 4446 4435 4447
f 4435 4436 4447
f 4447 4436 4448
f 4436 4437 4448
f 4448 4437 4449
f 4437 4438 4449
f 4449 4438 4450
f 4438 4439 4450
f 4450 4439 4451
f 4439 4428 4451
f 4451 4428 4440
f 4440 4441 4452
f 4452 4441 4453
f 4441 4442 4453
f 4453 4442 4454
f 4442 4443 4454
f 4454 4443 4455
f 4443 4444 4455
f 4455 4444 4456
f 4444 4445 4456
f 4456 4445 4457
f 4445 4446 4457
f 4457 4446 4458
f 4446 4447 4458
f 4458 4447 4459
f 4447 4448 4459
f 4459 4448 4460
f 4448 4449 4460
f 4460 4449 4461
f 4449 4450 4461
f 4461 4450 4462
f 4450 4451 4462
f 4462 4451 4463
f 4451 4440 4463
f 4463 4440 4452
f 4452 4453 4464
f 4464 4453 4465
f 4453 4454 4465
f 4465 4454 4466
f 4454 4455 4466
f 4466 4455 4467
f 4455 4456 4467
f 4467 4456 4468
f 4456 4457 4468
f 4468 4457 4469
f 4457 4458 4469
f 4469 4458 4470
f 4458 4459 4470
f 4470 4459 4471
f 4459 4460 4471
f 4471 4460 4472
f 4460 4461 4472
f 4472 4461 4473
f 4461 4462 4473
f 4473 4462 4474
f 4462 4463 4474
f 4474 4463 4475
f 4463 4452 4475
f 4475 4452 4464
f 4464 4465 4476
f 4476 4465 4477
f 4465 4466 4477
f 4477 4466 4478
f 4466 4467 4478
f 4478 4467 4479
f 4467 4468 4479
f 4479 4468 4480
f 4468 4469 4480
f 4480 4469 4481
f 4469 4470 4481
f 4481 4470 4482
f 4470 4471 4482
f 4482 4471 4483
f 4471 4472 4483
f 4483 4472 4484
f 4472 4473 4484
f 4484 4473 4485
f 4473 4474 4485
f 4485 4474 4486
f 4474 4475 4486
f 4486 4475 4487
f 4475 4464 4487
f 4487 4464 4476
f 4476 4477 4488
f 4488 4477 4489
f 4477 4478 4489
f 4489 4478 4490
f 4478 4479 4490
f 4490 4479 4491
f 4479 4480 4491
f 4491 4480 4492
f 4480 4481 4492
f 4492 4481 4493
f 4481 4482 4493
f 4493 4482 4494
f 4482 4483 4494
f 4494 4483 4495
f 4483 4484 4495
f 4495 4484 4496
f 4484 4485 4496
f 4496 4485 4497
f 4485 4486 4497
f 4497 4486 4498
f 4486 4487 4498
f 4498 4487 4499
f 4487 4476 4499
f 4499 4476 4488
f 4488 4489 4500
f 4500 4489 4501
f 4489 4490 4501
f 4501 4490 4502
f 4490 4491 4502
f 4502 4491 4503
f 4491 4492 4503
f 4503 4492 4504
f 4492 4493 4504
f 4504 4493 4505
f 4493 4494 4505
f 4505 4494 4506
f 4494 4495 4506
f 4506 4495 4507
f 4495 4496 4507
f 4507 4496 4508
f 4496 4497 4508
f 4508 4497 4509
f 4497 4498 4509
f 4509 4498 4510
f 4498 4499 4510
f 4510 4499 4511
f 4499 4488 4511
f 4511 4488 4500
f 4500 4501 4512
f 4512 4501 4513
f 4501 4502 4513
f 4513 4502 4514
f 4502 4503 4514
f 4514 4503 4515
f 4503 4504 4515
f 4515 4504 4516
f 4504 4505 4516
f 4516 4505 4517
f 4505 4506 4517
f 4517 4506 4518
f 4506 4507 4518
f 4518 4507 4519
f 4507 4508 4519
f 4519 4508 4520
f 4508 4509 4520
f 4520 4509 4521
f 4509 4510 4521
f 4521 4510 4522
f 4510 4511 4522
f 4522 4511 4523
f 4511 4500 4523
f 4523 4500 4512
f 4512 4513 4524
f 4524 4513 4525
f 4513 4514 4525
f 4525 4514 4526
f 4514 4515 4526
f 4526 4515 4527
f 4515 4516 4527
f 4527 4516 4528
f 4516 4517 4528
f 4528 4517 4529
f 4517 4518 4529
f 4529 4518 4530
f 4518 4519 4530
f 4530 4519 4531
f 4519 4520 4531
f 4531 4520 4532
f 4520 4521 4532
f 4532 4521 4533
f 4521 4522 4533
f 4533 4522 4534
f 4522 4523 4534
f 4534 4523 4535
f 4523 4512 4535
f 4535 4512 4524
f 4524 4525 4536
f 4536 4525 4537
f 4525 4526 4537
f 4537 4526 4538
f 4526 4527 4538
f 4538 4527 4539
f 4527 4528 4539
f 4539 4528 4540
f 4528 4529 4540
f 4540 4529 4541
f 4529 4530 4541
f 4541 4530 4542
f 4530 4531 4542
f 4542 4531 4543
f 4531 4532 4543
f 4543 4532 4544
f 4532 4533 4544
f 4544 4533 4545
f 4533 4534 4545
f 4545 4534 4546
f 4534 4535 4546
f 4546 4535 4547
f 4535 4524 4547
f 4547 4524 4536
f 4536 4537 4548
f 4548 4537 4549
f 4537 4538 4549
f 4549 4538 4550
f 4538 4539 4550
f 4550 4539 4551
f 4539 4540 4551
f 4551 4540 4552
f 4540 4541 4552
f 4552 4541 4553
f 4541 4542 4553
f 4553 4542 4554
f 4542 4543 4554
f 4554 4543 4555
f 4543 4544 4555
f 4555 4544 4556
f 4544 4545 4556
f 4556 4545 4557
f 4545 4546 4557
f 4557 4546 4558
f 4546 4547 4558
f 4558 4547 4559
f 4547 4536 4559
f 4559 4536 4548
f 4548 4549 4560
f 4560 4549 4561
f 4549 4550 4561
f 4561 4550 4562
f 4550 4551 4562
f 4562 4551 4563
f 4551 4552 4563
f 4563 4552 4564
f 4552 4553 4564
f 4564 4553 4565
f 4553 4554 4565
f 4565 4554 4566
f 4554 4555 4566
f 4566 4555 4567
f 4555 4556 4567
f 4567 4556 4568
f 4556 4557 4568
f 4568 4557 4569
f 4557 4558 4569
f 4569 4558 4570
f 4558 4559 4570
f 4570 4559 4571
f 4559 4548 4571
f 4571 4548 4560
f 4560 4561 4572
f 4572 4561 4573
f 4561 4562 4573
f 4573 4562 4574
f 4562 4563 4574
f 4574 4563 4575
f 4563 4564 4575
f 4575 4564 4576
f 4564 4565 4576
f 4576 4565 4577
f 4565 4566 4577
f 4577 4566 4578
f 4566 4567 4578
f 4578 4567 4579
f 4567 4568 4579
f 4579 4568 4580
f 4568 4569 4580
f 4580 4569 4581
f 4569 4570 4581
f 4581 4570 4582
f 4570 4571 4582
f 4582 4571 4583
f 4571 4560 4583
f 4583 4560 4572
f 4572 4573 4584
f 4584 4573 4585
f 4573 4574 4585
f 4585 4574 4586
f 4574 4575 4586
f 4586 4575 4587
f 4575 4576 4587
f 4587 4576 4588
f 4576 4577 4588
f 4588 4577 4589
f 4577 4578 4589
f 4589 4578 4590
f 4578 4579 4590
f 4590 4579 4591
f 4579 4580 4591
f 4591 4580 4592
f 4580 4581 4592
f 4592 4581 4593
f 4581 4582 4593
f 4593 4582 4594
f 4582 4583 4594
f 4594 4583 4595
f 4583 4572 4595
f 4595 4572 4584
f 4584 4585 4596
f 4596 4585 4597
f 4585 4586 4597
f 4597 4586 4598
f 4586 4587 4598
f 4598 4587 4599
f 4587 4588 4599
f 4599 4588 4600
f 4588 4589 4600
f 4600 4589 4601
f 4589 4590 4601
f 4601 4590 4602
f 4590 4591 4602
f 4602 4591 4603
f 4591 4592 4603
f 4603 4592 4604
f 4592 4593 4604
f 4604 4593 4605
f 4593 4594 4605
f 4605 4594 4606
f 4594 4595 4606
f 4606 4595 4607
f 4595 4584 4607
f 4607 4584 4596
f 4596 4597 4608
f 4608 4597 4609
f 4597 4598 4609
f 4609 4598 4610
f 4598 4599 4610
f 4610 4599 4611
f 4599 4600 4611
f 4611 4600 4612
f 4600 4601 4612
f 4612 4601 4613
f 4601 4602 4613
f 4613 4602 4614
f 4602 4603 4614
f 4614 4603 4615
f 4603 4604 4615
f 4615 4604 4616
f 4604 4605 4616
f 4616 4605 4617
f 4605 4606 4617
f 4617 4606 4618
f 4606 4607 4618
f 4618 4607 4619
f 4607 4596 4619
f 4619 4596 4608
f 4608 4609 4620
f 4620 4609 4621
f 4609 4610 4621
f 4621 4610 4622
f 4610 4611 4622
f 4622 4611 4623
f 4611 4612 4623
f 4623 4612 4624
f 4612 4613 4624
f 4624 4613 4625
f 4613 4614 4625
f 4625 4614 4626
f 4614 4615 4626
f 4626 4615 4627
f 4615 4616 4627
f 4627 4616 4628
f 4616 4617 4628
f 4628 4617 4629
f 4617 4618 4629
f 4629 4618 4630
f 4618 4619 4630
f 4630 4619 4631
f 4619 4608 4631
f 4631 4608 4620
f 4620 4621 4632
f 4632 4621 4633
f 4621 4622 4633
f 4633 4622 4634
f 4622 4623 4634
f 4634 4623 4635
f 4623 4624 4635
f 4635 4624 4636
f 4624 4625 4636
f 4636 4625 4637
f 4625 4626 4637
f 4637 4626 4638
f 4626 4627 4638
f 4638 4627 4639
f 4627 4628 4639
f 4639 4628 4640
f 4628 4629 4640
f 4640 4629 4641
f 4629 4630 4641
f 4641 4630 4642
f 4630 4631 4642
f 4642 4631 4643
f 4631 4620 4643
f 4643 4620 4632
f 4632 4633 4644
f 4644 4633 4645
f 4633 4634 4645
f 4645 4634 4646
f 4634 4635 4646
f 4646 4635 4647
f 4635 4636 4647
f 4647 4636 4648
f 4636 4637 4648
f 4648 4637 4649
f 4637 4638 4649
f 4649 4638 4650
f 4638 4639 4650
f 4650 4639 4651
f 4639 4640 4651
f 4651 4640 4652
f 4640 4641 4652
f 4652 4641 4653
f 4641 4642 4653
f 4653 4642 4654
f 4642 4643 4654
f 4654 4643 4655
f 4643 4632 4655
f 4655 4632 4644
f 4644 4645 4656
f 4656 4645 4657
f 4645 4646 4657
f 4657 4646 4658
f 4646 4647 4658
f 4658 4647 4659
f 4647 4648 4659
f 4659 4648 4660
f 4648 4649 4660
f 4660 4649 4661
f 4649 4650 4661
f 4661 4650 4662
f 4650 4651 4662
f 4662 4651 4663
f 4651 4652 4663
f 4663 4652 4664
f 4652 4653 4664
f 4664 4653 4665
f 4653 4654 4665
f 4665 4654 4666
f 4654 4655 4666
f 4666 4655 4667
f 4655 4644 4667
f 4667 4644 4656
f 4656 4657 4668
f 4668 4657 4669
f 4657 4658 4669
f 4669 4658 4670
f 4658 4659 4670
f 4670 4659 4671
f 4659 4660 4671
f 4671 4660 4672
f 4660 4661 4672
f 4672 4661 4673
f 4661 4662 4673
f 4673 4662 4674
f 4662 4663 4674
f 4674 4663 4675
f 4663 4664 4675
f 4675 4664 4676
f 4664 4665 4676
f 4676 4665 4677
f 4665 4666 4677
f 4677 4666 4678
f 4666 4667 4678
f 4678 4667 4679
f 4667 4656 4679
f 4679 4656 4668
f 4668 4669 4680
f 4680 4669 4681
f 4669 4670 4681
f 4681 4670 4682
f 4670 4671 4682
f 4682 4671 4683
f 4671 4672 4683
f 4683 4672 4684
f 4672 4673 4684
f 4684 4673 4685
f 4673 4674 4685
f 4685 4674 4686
f 4674 4675 4686
f 4686 4675 4687
f 4675 4676 4687
f 4687 4676 4688
f 4676 4677 4688
f 4688 4677 4689
f 4677 4678 4689
f 4689 4678 4690
f 4678 4679 4690
f 4690 4679 4691
f 4679 4668 4691
f 4691 4668 4680
f 4680 4681 4692
f 4692 4681 4693
f 4681 4682 4693
f 4693 4682 4694
f 4682 4683 4694
f 4694 4683 4695
f 4683 4684 4695
f 4695 4684 4696
f 4684 4685 4696
f 4696 4685 4697
f 4685 4686 4697
f 4697 4686 4698
f 4686 4687 4698
f 4698 4687 4699
f 4687 4688 4699
f 4699 4688 4700
f 4688 4689 4700
f 4700 4689 4701
f 4689 4690 4701
f 4701 4690 4702
f 4690 4691 4702
f 4702 4691 4703
f 4691 4680 4703
f 4703 4680 4692
f 4692 4693 4704
f 4704 4693 4705
f 4693 4694 4705
f 4705 4694 4706
f 4694 4695 4706
f 4706 4695 4707
f 4695 4696 4707
f 4707 4696 4708
f 4696 4697 4708
f 4708 4697 4709
f 4697 4698 4709
f 4709 4698 4710
f 4698 4699 4710
f 4710 4699 4711
f 4699 4700 4711
f 4711 4700 4712
f 4700 4701 4712
f 4712 4701 4713
f 4701 4702 4713
f 4713 4702 4714
f 4702 4703 4714
f 4714 4703 4715
f 4703 4692 4715
f 4715 4692 4704
f 4704 4705 4716
f 4716 4705 4717
f 4705 4706 4717
f 4717 4706 4718
f 4706 4707 4718
f 4718 4707 4719
f 4707 4708 4719
f 4719 4708 4720
f 4708 4709 4720
f 4720 4709 4721
f 4709 4710 4721
f 4721 4710 4722
f 4710 4711 4722
f 4722 4711 4723
f 4711 4712 4723
f 4723 4712 4724
f 4712 4713 4724
f 4724 4713 4725
f 4713 4714 4725
f 4725 4714 4726
f 4714 4715 4726
f 4726 4715 4727
f 4715 4704 4727
f 4727 4704 4716
f 4716 4717 4728
f 4728 4717 4729
f 4717 4718 4729
f 4729 4718 4730
f 4718 4719 4730
f 4730 4719 4731
f 4719 4720 4731
f 4731 4720 4732
f 4720 4721 4732
f 4732 4721 4733
f 4721 4722 4733
f 4733 4722 4734
f 4722 4723 4734
f 4734 4723 4735
f 4723 4724 4735
f 4735 4724 4736
f 4724 4725 4736
f 4736 4725 4737
f 4725 4726 4737
f 4737 4726 4738
f 4726 4727 4738
f 4738 4727 4739
f 4727 4716 4739
f 4739 4716 4728
f 4728 4729 4740
f 4740 4729 4741
f 4729 4730 4741
f 4741 4730 4742
f 4730 4731 4742
f 4742 4731 4743
f 4731 4732 4743
f 4743 4732 4744
f 4732 4733 4744
f 4744 4733 4745
f 4733 4734 4745
f 4745 4734 4746
f 4734 4735 4746
f 4746 4735 4747
f 4735 4736 4747
f 4747 4736 4748
f 4736 4737 4748
f 4748 4737 4749
f 4737 4738 4749
f 4749 4738 4750
f 4738 4739 4750
f 4750 4739 4751
f 4739 4728 4751
f 4751 4728 4740
f 4740 4741 4752
f 4752 4741 4753
f 4741 4742 4753
f 4753 4742 4754
f 4742 4743 4754
f 4754 4743 4755
f 4743 4744 4755
f 4755 4744 4756
f 4744 4745 4756
f 4756 4745 4757
f 4745 4746 4757
f 4757 4746 4758
f 4746 4747 4758
f 4758 4747 4759
f 4747 4748 4759
f 4759 4748 4760
f 4748 4749 4760
f 4760 4749 4761
f 4749 4750 4761
f 4761 4750 4762
f 4750 4751 4762
f 4762 4751 4763
f 4751 4740 4763
f 4763 4740 4752
f 4752 4753 4764
f 4764 4753 4765
f 4753 4754 4765
f 4765 4754 4766
f 4754 4755 4766
f 4766 4755 4767
f 4755 4756 4767
f 4767 4756 4768
f 4756 4757 4768
f 4768 4757 4769
f 4757 4758 4769
f 4769 4758 4770
f 4758 4759 4770
f 4770 4759 4771
f 4759 4760 4771
f 4771 4760 4772
f 4760 4761 4772
f 4772 4761 4773
f 4761 4762 4773
f 4773 4762 4774
f 4762 4763 4774
f 4774 4763 4775
f 4763 4752 4775
f 4775 4752 4764
f 4764 4765 4776
f 4776 4765 4777
f 4765 4766 4777
f 4777 4766 4778
f 4766 4767 4778
f 4778 4767 4779
f 4767 4768 4779
f 4779 4768 4780
f 4768 4769 4780
f 4780 4769 4781
f 4769 4770 4781
f 4781 4770 4782
f 4770 4771 4782
f 4782 4771 4783
f 4771 4772 4783
f 4783 4772 4784
f 4772 4773 4784
f 4784 4773 4785
f 4773 4774 4785
f 4785 4774 4786
f 4774 4775 4786
f 4786 4775 4787
f 4775 4764 4787
f 4787 4764 4776
f 4776 4777 4788
f 4788 4777 4789
f 4777 4778 4789
f 4789 4778 4790
f 4778 4779 4790
f 4790 4779 4791
f 4779 4780 4791
f 4791 4780 4792
f 4780 4781 4792
f 4792 4781 4793
f 4781 4782 4793
f 4793 4782 4794
f 4782 4783 4794
f 4794 4783 4795
f 4783 4784 4795
f 4795 4784 4796
f 4784 4785 4796
f 4796 4785 4797
f 4785 4786 4797
f 4797 4786 4798
f 4786 4787 4798
f 4798 4787 4799
f 4787 4776 4799
f 4799 4776 4788
f 4788 4789 4800
f 4800 4789 4801
f 4789 4790 4801
f 4801 4790 4802
f 4790 4791 4802
f 4802 4791 4803
f 4791 4792 4803
f 4803 4792 4804
f 4792 4793 4804
f 4804 4793 4805
f 4793 4794 4805
f 4805 4794 4806
f 4794 4795 4806
f 4806 4795 4807
f 4795 4796 4807
f 4807 4796 4808
f 4796 4797 4808
f 4808 4797 4809
f 4797 4798 4809
f 4809 4798 4810
f 4798 4799 4810
f 4810 4799 4811
f 4799 4788 4811
f 4811 4788 4800
f 4800 4801 4812
f 4812 4801 4813
f 4801 4802 4813
f 4813 4802 4814
f 4802 4803 4814
f 4814 4803 4815
f 4803 4804 4815
f 4815 4804 4816
f 4804 4805 4816
f 4816 4805 4817
f 4805 4806 4817
f 4817 4806 4818
f 4806 4807 4818
f 4818 4807 4819
f 4807 4808 4819
f 4819 4808 4820
f 4808 4809 4820
f 4820 4809 4821
f 4809 4810 4821
f 4821 4810 4822
f 4810 4811 4822
f 4822 4811 4823
f 4811 4800 4823
f 4823 4800 4812
f 4812 4813 4824
f 4824 4813 4825
f 4813 4814 4825
f 4825 4814 4826
f 4814 4815 4826
f 4826 4815 4827
f 4815 4816 4827
f 4827 4816 4828
f 4816 4817 4828
f 4828 4817 4829
f 4817 4818 4829
f 4829 4818 4830
f 4818 4819 4830
f 4830 4819 4831
f 4819 4820 4831
f 4831 4820 4832
f 4820 4821 4832
f 4832 4821 4833
f 4821 4822 4833
f 4833 4822 4834
f 4822 4823 4834
f 4834 4823 4835
f 4823 4812 4835
f 4835 4812 4824
f 4824 4825 4836
f 4836 4825 4837
f 4825 4826 4837
f 4837 4826 4838
f 4826 4827 4838
f 4838 4827 4839
f 4827 4828 4839
f 4839 4828 4840
f 4828 4829 4840
f 4840 4829 4841
f 4829 4830 4841
f 4841 4830 4842
f 4830 4831 4842
f 4842 4831 4843
f 4831 4832 4843
f 4843 4832 4844
f 4832 4833 4844
f 4844 4833 4845
f 4833 4834 4845
f 4845 4834 4846
f 4834 4835 4846
f 4846 4835 4847
f 4835 4824 4847
f 4847 4824 4836
f 4836 4837 4848
f 4848 4837 4849
f 4837 4838 4849
f 4849 4838 4850
f 4838 4839 4850
f 4850 4839 4851
f 4839 4840 4851
f 4851 4840 4852
f 4840 4841 4852
f 4852 4841 4853
f 4841 4842 4853
f 4853 4842 4854
f 4842 4843 4854
f 4854 4843 4855
f 4843 4844 4855
f 4855 4844 4856
f 4844 4845 4856
f 4856 4845 4857
f 4845 4846 4857
f 4857 4846 4858
f 4846 4847 4858
f 4858 4847 4859
f 4847 4836 4859
f 4859 4836 4848
f 4848 4849 4860
f 4860 4849 4861
f 4849 4850 4861
f 4861 4850 4862
f 4850 4851 4862
f 4862 4851 4863
f 4851 4852 4863
f 4863 4852 4864
f 4852 4853 4864
f 4864 4853 4865
f 4853 4854 4865
f 4865 4854 4866
f 4854 4855 4866
f 4866 4855 4867
f 4855 4856 4867
f 4867 4856 4868
f 4856 4857 4868
f 4868 4857 4869
f 4857 4858 4869
f 4869 4858 4870
f 4858 4859 4870
f 4870 4859 4871
f 4859 4848 4871
f 4871 4848 4860
f 4860 4861 4872
f 4872 4861 4873
f 4861 4862 4873
f 4873 4862 4874
f 4862 4863 4874
f 4874 4863 4875
f 4863 4864 4875
f 4875 4864 4876
f 4864 4865 4876
f 4876 4865 4877
f 4865 4866 4877
f 4877 4866 4878
f 4866 4867 4878
f 4878 4867 4879
f 4867 4868 4879
f 4879 4868 4880
f 4868 4869 4880
f 4880 4869 4881
f 4869 4870 4881
f 4881 4870 4882
f 4870 4871 4882
f 4882 4871 4883
f 4871 4860 4883
f 4883 4860 4872
f 4872 4873 4884
f 4884 4873 4885
f 4873 4874 4885
f 4885 4874 4886
f 4874 4875 4886
f 4886 4875 4887
f 4875 4876 4887
f 4887 4876 4888
f 4876 4877 4888
f 4888 4877 4889
f 4877 4878 4889
f 4889 4878 4890
f 4878 4879 4890
f 4890 4879 4891
f 4879 4880 4891
f 4891 4880 4892
f 4880 4881 4892
f 4892 4881 4893
f 4881 4882 4893
f 4893 4882 4894
f 4882 4883 4894
f 4894 4883 4895
f 4883 4872 4895
f 4895 4872 4884
f 4884 4885 4896
f 4896 4885 4897
f 4885 4886 4897
f 4897 4886 4898
f 4886 4887 4898
f 4898 4887 4899
f 4887 4888 4899
f 4899 4888 4900
f 4888 4889 4900
f 4900 4889 4901
f 4889 4890 4901
f 4901 4890 4902
f 4890 4891 4902
f 4902 4891 4903
f 4891 4892 4903
f 4903 4892 4904
f 4892 4893 4904
f 4904 4893 4905
f 4893 4894 4905
f 4905 4894 4906
f 4894 4895 4906
f 4906 4895 4907
f 4895 4884 4907
f 4907 4884 4896
f 4896 4897 4908
f 4908 4897 4909
f 4897 4898 4909
f 4909 4898 4910
f 4898 4899 4910
f 4910 4899 4911
f 4899 4900 4911
f 4911 4900 4912
f 4900 4901 4912
f 4912 4901 4913
f 4901 4902 4913
f 4913 4902 4914
f 4902 4903 4914
f 4914 4903 4915
f 4903 4904 4915
f 4915 4904 4916
f 4904 4905 4916
f 4916 4905 4917
f 4905 4906 4917
f 4917 4906 4918
f 4906 4907 4918
f 4918 4907 4919
f 4907 4896 4919
f 4919 4896 4908
f 4908 4909 4920
f 4920 4909 4921
f 4909 4910 4921
f 4921 4910 4922
f 4910 4911 4922
f 4922 4911 4923
f 4911 4912 4923
f 4923 4912 4924
f 4912 4913 4924
f 4924 4913 4925
f 4913 4914 4925
f 4925 4914 4926
f 4914 4915 4926
f 4926 4915 4927
f 4915 4916 4927
f 4927 4916 4928
f 4916 4917 4928
f 4928 4917 4929
f 4917 4918 4929
f 4929 4918 4930
f 4918 4919 4930
f 4930 4919 4931
f 4919 4908 4931
f 4931 4908 4920
f 4920 4921 4932
f 4932 4921 4932
f 4921 4922 4932
f 4932 4922 4932
f 4922 4923 4932
f 4932 4923 4932
f 4923 4924 4932
f 4932 4924 4932
f 4924 4925 4932
f 4932 4925 4932
f 4925 4926 4932
f 4932 4926 4932
f 4926 4927 4932
f 4932 4927 4932
f 4927 4928 4932
f 4932 4928 4932
f 4928 4929 4932
f 4932 4929 4932
f 4929 4930 4932
f 4932 4930 4932
f 4930 4931 4932
f 4932 4931 4932
f 4931 4920 4932
f 4932 4920 4932

g Path_(1)
v 113.1 169.97499 40.8
v 113.11996 170.62422 40.55921
v 113.369514 170.53725 40.483654
v 113.54686 170.2996 40.42176
v 113.60447 169.97499 40.390114
v 113.5269 169.65038 40.397198
v 113.334946 169.41275 40.44111
v 113.08004 169.32576 40.510082
v 112.830475 169.41275 40.58564
v 112.65313 169.65038 40.647533
v 112.59552 169.97499 40.67918
v 112.67309 170.2996 40.6721
v 112.86504 170.53725 40.62819
v 112.83798 170.60587 39.811592
v 113.023415 170.40077 39.75072
v 113.09064 170.09232 39.730133
v 113.02164 169.76315 39.75535
v 112.83491 169.50146 39.81961
v 112.58048 169.3774 39.905697
v 112.32652 169.42418 39.990543
v 112.1411 169.62927 40.051414
v 112.073875 169.93773 40.072002
v 112.14287 170.26689 40.046787
v 112.329605 170.52858 39.982525
v 112.58403 170.65265 39.89644
v 112.44065 170.73901 39.92968
v 112.575005 170.47855 39.804424
v 112.577065 170.15042 39.69
v 112.44627 169.84256 39.617065
v 112.21768 169.63745 39.60516
v 111.95254 169.59006 39.657482
v 111.721886 169.71307 39.760002
v 111.58753 169.97354 39.885258
v 111.58548 170.30167 39.99968
v 111.71626 170.60953 40.072617
v 111.944855 170.81464 40.08452
v 112.21 170.86203 40.0322
v 111.44129 170.91728 39.166798
v 111.71507 170.92557 38.981007
v 111.95109 170.76476 38.793514
v 112.0861 170.4779 38.654552
v 112.08393 170.14189 38.601368
v 111.94516 169.84674 38.6482
v 111.70698 169.67155 38.782505
v 111.4332 169.66327 38.9683
v 111.19718 169.82408 39.155792
v 111.06217 170.11093 39.29475
v 111.06434 170.44695 39.34794
v 111.20311 170.7421 39.301105
v 110.84632 170.87064 38.36015
v 111.14096 170.9507 38.21948
v 111.43195 170.85663 38.078472
v 111.64134 170.61363 37.974922
v 111.71301 170.28683 37.936565
v 111.62776 169.96379 37.973682
v 111.40844 169.73106 38.07633
v 111.1138 169.651 38.217
v 110.82281 169.74507 38.358
v 110.61342 169.98807 38.461555
v 110.54175 170.31487 38.499912
v 110.627 170.63791 38.462795
v 110.53591 170.85152 37.525337
v 110.84609 170.94952 37.438637
v 111.161964 170.87347 37.351913
v 111.39889 170.64372 37.288403
v 111.493385 170.32185 37.265125
v 111.420135 169.9941 37.28832
v 111.19875 169.74828 37.351765
v 110.88857 169.65027 37.438465
v 110.5727 169.72633 37.525192
v 110.33578 169.95607 37.5887
v 110.24128 170.27795 37.611977
v 110.31454 170.60571 37.588787
v 110.46001 170.89888 36.737286
v 110.759796 170.94498 36.60352
v 111.04064 170.81825 36.500748
v 111.227295 170.55267 36.456505
v 111.269745 170.21939 36.482647
v 111.1566 169.90771 36.572174
v 110.9182 169.70114 36.70109
v 110.61841 169.65504 36.834858
v 110.337555 169.78177 36.937634
v 110.1509 170.04735 36.981873
v 110.10846 170.38063 36.95573
v 110.221596 170.6923 36.866203
v 109.87754 170.84651 36.259167
v 110.12319 170.9359 36.149364
v 110.381294 170.85205 36.05251
v 110.58271 170.61743 35.99455
v 110.67345 170.2949 35.991016
v 110.62921 169.9709 36.04286
v 110.461845 169.73222 36.136185
v 110.216194 169.64284 36.245987
v 109.958084 169.72668 36.342846
v 109.756676 169.9613 36.400803
v 109.66593 170.28381 36.404335
v 109.710175 170.60783 36.352493
v 109.29854 170.64764 35.29102
v 109.52734 170.76501 35.152073
v 109.79196 170.71268 35.029007
v 110.0215 170.50465 34.9548
v 110.15445 170.1967 34.949333
v 110.15518 169.87132 35.014072
v 110.02351 169.6157 35.13167
v 109.79471 169.49834 35.27062
v 109.53009 169.55067 35.393684
v 109.30055 169.7587 35.46789
v 109.1676 170.06665 35.47336
v 109.16686 170.39203 35.40862
v 109.01736 170.59259 34.70527
v 109.276985 170.5707 34.545162
v 109.50375 170.38464 34.399647
v 109.6369 170.0843 34.307716
v 109.64076 169.75014 34.294003
v 109.51428 169.4717 34.362183
v 109.29137 169.32358 34.49398
v 109.031746 169.34547 34.65409
v 108.80498 169.53151 34.799603
v 108.67182 169.83186 34.891533
v 108.66797 170.16603 34.905247
v 108.79444 170.44447 34.83707
v 108.5469 170.61687 34.19034
v 108.789566 170.5766 34.013615
v 108.98747 170.37473 33.90333
v 109.0876 170.06535 33.88905
v 109.06311 169.73138 33.974586
v 108.92057 169.4623 34.137028
v 108.698166 169.33018 34.332848
v 108.4555 169.37045 34.509575
v 108.25759 169.57231 34.619854
v 108.15746 169.88168 34.63414
v 108.18195 170.21565 34.5486
v 108.32449 170.48476 34.386158
v 107.85446 170.55064 33.59524
v 108.045334 170.52968 33.326805
v 108.23062 170.34656 33.13533
v 108.36069 170.05037 33.072124
v 108.40068 169.72047 33.154125
v 108.339874 169.44525 33.359356
v 108.19457 169.29846 33.632828
v 108.00371 169.31944 33.90126
v 107.81842 169.50256 34.092735
v 107.688354 169.79875 34.15594
v 107.64836 170.12865 34.073944
v 107.70917 170.40387 33.868713
v 107.1368 170.29698 33.29752
v 107.22474 170.26126 32.987442
v 107.335754 170.06805 32.752716
v 107.4401 169.76913 32.656235
v 107.5098 169.44458 32.723854
v 107.52621 169.18137 32.93745
v 107.4849 169.05002 33.239796
v 107.39696 169.08572 33.549873
v 107.28594 169.27893 33.7846
v 107.1816 169.57785 33.881077
v 107.11189 169.9024 33.81346
v 107.0955 170.16562 33.59986
v 106.25298 170.13368 33.218044
v 106.28741 170.07588 32.887913
v 106.37939 169.87308 32.636143
v 106.504265 169.57962 32.530186
v 106.62859 169.27412 32.598442
v 106.71904 169.03847 32.822617
v 106.75139 168.93578 33.142643
v 106.716965 168.99358 33.47277
v 106.624985 169.19638 33.724545
v 106.50011 169.48984 33.830498
v 106.37578 169.79533 33.762245
v 106.285324 170.03099 33.53807
v 105.54864 169.6245 33.314632
v 105.58528 169.63664 32.982468
v 105.68765 169.49449 32.70088
v 105.828316 169.23611 32.545322
v 105.96958 168.93079 32.557476
v 106.07359 168.66028 32.73408
v 106.11248 168.49709 33.02782
v 106.075836 168.48494 33.359985
v 105.973465 168.6271 33.64157
v 105.8328 168.88547 33.79713
v 105.691536 169.19081 33.784977
v 105.587524 169.46132 33.60837
v 104.78579 169.43988 33.07486
v 104.94518 169.48186 32.77757
v 105.13396 169.35788 32.532127
v 105.30153 169.10117 32.4043
v 105.403 168.7805 32.428333
v 105.41118 168.4818 32.597794
v 105.323875 168.28511 32.867268
v 105.16448 168.24313 33.16456
v 104.97571 168.36711 33.41
v 104.808136 168.62383 33.53783
v 104.706665 168.94449 33.513794
v 104.69849 169.2432 33.344334
v 104.223236 169.1894 32.53379
v 104.41317 169.24611 32.257725
v 104.63366 169.1367 32.032516
v 104.82562 168.89049 31.918514
v 104.93763 168.57344 31.946264
v 104.93967 168.27052 32.10833
v 104.831184 168.0629 32.361286
v 104.64126 168.0062 32.637352
v 104.42077 168.1156 32.86256
v 104.2288 168.36182 32.976562
v 104.11679 168.67886 32.948814
v 104.11475 168.98178 32.786747
v 103.56165 168.90225 32.35535
v 103.65102 169.01822 32.04684
v 103.788445 168.96678 31.749626
v 103.93712 168.76172 31.543343
v 104.057205 168.458 31.483263
v 104.116516 168.13696 31.585487
v 104.099174 167.88467 31.822624
v 104.00981 167.7687 32.131134
v 103.872375 167.82016 32.42835
v 103.7237 168.0252 32.634632
v 103.603615 168.32895 32.69471
v 103.544304 168.64996 32.592487
v 102.79779 168.62105 32.258244
v 102.84272 168.79996 31.968225
v 102.946526 168.81944 31.645609
v 103.08138 168.67427 31.376835
v 103.21117 168.40335 31.233925
v 103.3011 168.07927 31.255167
v 103.32709 167.78886 31.434874
v 103.28216 167.60994 31.72489
v 103.17835 167.59045 32.04751
v 103.043495 167.73563 32.31628
v 102.91371 168.00656 32.45919
v 102.82378 168.33064 32.43795
v 102.16849 168.40323 31.983397
v 102.170395 168.5721 31.694586
v 102.21559 168.57768 31.367216
v 102.291954 168.41847 31.089006
v 102.37903 168.13713 30.9345
v 102.453476 167.80904 30.945099
v 102.49535 167.52211 31.117964
v 102.49345 167.35323 31.406775
v 102.44825 167.34764 31.734144
v 102.37189 167.50685 32.012356
v 102.28482 167.78821 32.16686
v 102.210365 168.1163 32.15626
v 101.377365 168.24597 32.11027
v 101.298965 168.42178 31.83563
v 101.27999 168.44496 31.500984
v 101.325516 168.30927 31.195997
v 101.423355 168.05107 31.002392
v 101.54728 167.73956 30.972044
v 101.664085 167.4582 31.113087
v 101.742485 167.2824 31.387726
v 101.76147 167.25923 31.722374
v 101.715935 167.39493 32.02736
v 101.6181 167.65312 32.220966
v 101.49418 167.96463 32.251312
v 100.611786 167.81213 31.958393
v 100.58952 167.95476 31.656458
v 100.63834 167.94101 31.32927
v 100.74518 167.77455 31.064497
v 100.8814 167.5 30.933086
v 101.0105 167.19092 30.970247
v 101.09789 166.93011 31.166025
v 101.120155 166.78748 31.46796
v 101.07133 166.80124 31.795147
v 100.96449 166.96768 32.05992
v 100.82828 167.24225 32.19133
v 100.69918 167.55133 32.15417
v 99.81708 167.62244 31.869734
v 99.85282 167.81314 31.595438
v 99.94452 167.84581 31.273792
v 100.06759 167.7117 30.990978
v 100.18907 167.44672 30.822779
v 100.276405 167.12189 30.814262
v 100.30619 166.82423 30.96771
v 100.27045 166.63353 31.242006
v 100.17876 166.60086 31.563654
v 100.05568 166.73499 31.846466
v 99.934204 166.99995 32.014664
v 99.84687 167.32478 32.023182
v 99.23245 167.36195 31.618317
v 99.24608 167.56969 31.353842
v 99.28566 167.61842 31.023186
v 99.34058 167.49512 30.714949
v 99.39614 167.2328 30.51172
v 99.43744 166.90178 30.467957
v 99.453415 166.59073 30.595385
v 99.43978 166.38301 30.85986
v 99.40021 166.33427 31.190516
v 99.345276 166.45758 31.498753
v 99.28973 166.71988 31.70198
v 99.24843 167.05092 31.745745
v 98.57414 167.43028 31.745813
v 98.56816 167.64752 31.489544
v 98.55251 167.70732 31.159407
v 98.531395 167.59367 30.843863
v 98.51047 167.33702 30.62746
v 98.49534 167.00613 30.568188
v 98.49005 166.68967 30.681923
v 98.49603 166.47244 30.938192
v 98.51168 166.41264 31.26833
v 98.53279 166.52629 31.583874
v 98.55373 166.78294 31.800276
v 98.568855 167.11383 31.85955
v 97.67304 167.39708 31.733164
v 97.65436 167.61693 31.479166
v 97.65076 167.68092 31.148893
v 97.6632 167.57195 30.830843
v 97.68837 167.31915 30.610233
v 97.719505 166.99033 30.546179
v 97.74827 166.67354 30.655844
v 97.76695 166.45369 30.909842
v 97.77055 166.38968 31.240114
v 97.7581 166.49867 31.558165
v 97.73294 166.75145 31.778774
v 97.701805 167.08029 31.842829
v 96.7871 167.37108 31.642689
v 96.748985 167.52345 31.34518
v 96.75097 167.51082 31.009
v 96.79252 167.33655 30.724232
v 96.86251 167.04733 30.567175
v 96.942184 166.72069 30.579914
v 97.01019 166.44412 30.759037
v 97.04831 166.29175 31.056547
v 97.046326 166.3044 31.392725
v 97.00477 166.47867 31.677496
v 96.934784 166.76787 31.834553
v 96.85511 167.09451 31.821812
v 96.04857 167.02237 31.725811
v 96.00312 167.22945 31.464449
v 95.98871 167.28052 31.131962
v 96.00919 167.16193 30.817438
v 96.05909 166.90543 30.605154
v 96.125015 166.57976 30.551992
v 96.18932 166.27217 30.672195
v 96.234764 166.06511 30.933558
v 96.249176 166.01402 31.266045
v 96.22869 166.13263 31.580568
v 96.1788 166.38913 31.792852
v 96.11287 166.7148 31.846014
v 95.19244 167.0506 31.65619
v 95.12327 167.1909 31.358109
v 95.10142 167.16772 31.022898
v 95.132744 166.9873 30.740377
v 95.208855 166.69795 30.586248
v 95.30935 166.37723 30.601809
v 95.40731 166.11105 30.78289
v 95.47648 165.97076 31.080973
v 95.49833 165.99393 31.416183
v 95.467 166.17436 31.698704
v 95.3909 166.4637 31.852833
v 95.2904 166.78442 31.837273
v 94.37734 166.6873 31.701797
v 94.292816 166.75171 31.384874
v 94.28883 166.66177 31.05836
v 94.36646 166.44159 30.809742
v 94.5049 166.15016 30.70564
v 94.66706 165.86557 30.773947
v 94.80949 165.66408 30.99636
v 94.89401 165.59967 31.313286
v 94.897995 165.6896 31.639801
v 94.820366 165.90979 31.888416
v 94.68192 166.20122 31.99252
v 94.51977 166.48581 31.924212
v 93.50014 166.32857 31.560844
v 93.62151 166.41666 31.254045
v 93.80691 166.3455 30.98804
v 94.00664 166.13416 30.834105
v 94.16718 165.83925 30.833485
v 94.24554 165.53981 30.98635
v 94.220695 165.31607 31.251734
v 94.09931 165.22797 31.558533
v 93.91392 165.29913 31.824537
v 93.714195 165.51048 31.978474
v 93.55364 165.80537 31.979094
v 93.475296 166.10481 31.82623
v 93.00054 166.01088 30.880222
v 93.19731 166.1966 30.67547
v 93.47664 166.22972 30.495592
v 93.76369 166.1014 30.388786
v 93.98154 165.84601 30.383673
v 94.07182 165.53197 30.481619
v 94.010345 165.24344 30.656384
v 93.813576 165.05772 30.861135
v 93.53425 165.0246 31.041014
v 93.2472 165.15292 31.14782
v 93.02935 165.40833 31.152933
v 92.939064 165.72235 31.054987
v 92.55598 165.58604 30.392666
v 92.69385 165.79382 30.159924
v 92.93114 165.85866 29.92786
v 93.20428 165.76317 29.758656
v 93.44008 165.53294 29.697649
v 93.575356 165.22968 29.761185
v 93.57386 164.93462 29.932241
v 93.436 164.72684 30.164982
v 93.19871 164.662 30.397045
v 92.92556 164.75749 30.56625
v 92.689766 164.98772 30.627258
v 92.55449 165.29099 30.56372
v 92.12151 165.39926 29.844126
v 92.2465 165.56697 29.572277
v 92.45232 165.58043 29.31474
v 92.68383 165.43604 29.140518
v 92.879005 165.17247 29.096296
v 92.98554 164.86035 29.193924
v 92.9749 164.58333 29.40724
v 92.849915 164.41562 29.679089
v 92.6441 164.40218 29.936626
v 92.412575 164.54657 30.110847
v 92.21741 164.81013 30.15507
v 92.11087 165.12224 30.057442
v 91.56192 165.15118 29.47149
v 91.60145 165.23831 29.153046
v 91.71807 165.16994 28.856218
v 91.88054 164.96437 28.660543
v 92.04532 164.67671 28.618454
v 92.16825 164.38402 28.741224
v 92.21641 164.16473 28.99596
v 92.17687 164.0776 29.314407
v 92.06025 164.14598 29.611235
v 91.89779 164.35155 29.80691
v 91.73301 164.6392 29.848999
v 91.61007 164.9319 29.726229
v 90.84305 164.75287 29.489595
v 90.81318 164.81741 29.160313
v 90.87728 164.73558 28.840727
v 91.018166 164.5293 28.616474
v 91.1981 164.25383 28.54764
v 91.36885 163.983 28.65267
v 91.48468 163.78938 28.90342
v 91.51455 163.72484 29.232702
v 91.450455 163.80667 29.552288
v 91.30956 164.01295 29.77654
v 91.12963 164.28842 29.845375
v 90.95888 164.55923 29.740345
v 90.12388 164.18718 29.407654
v 90.152626 164.31253 29.100752
v 90.27787 164.2929 28.800062
v 90.46606 164.13353 28.58615
v 90.66676 163.87714 28.516336
v 90.82621 163.59242 28.609325
v 90.901665 163.35568 28.840202
v 90.872925 163.23033 29.147104
v 90.74767 163.24997 29.447796
v 90.55949 163.40933 29.661707
v 90.35878 163.66573 29.731522
v 90.19934 163.95042 29.63853
v 89.51126 163.88364 29.013205
v 89.61627 164.0147 28.715115
v 89.79492 163.9881 28.42885
v 89.99935 163.81099 28.231115
v 90.174774 163.5308 28.174892
v 90.274185 163.22264 28.275248
v 90.27096 162.96907 28.50529
v 90.16595 162.83801 28.80338
v 89.98729 162.86461 29.089643
v 89.78287 163.04172 29.287378
v 89.607445 163.3219 29.343601
v 89.50803 163.63007 29.243246
v 88.99468 163.44666 28.921165
v 88.98477 163.67126 28.66663
v 89.035065 163.74966 28.347534
v 89.13209 163.66083 28.049377
v 89.24983 163.42856 27.852055
v 89.35675 163.11511 27.808434
v 89.42421 162.80446 27.930206
v 89.43411 162.57985 28.184744
v 89.38382 162.50145 28.50384
v 89.286804 162.59029 28.801994
v 89.16906 162.82254 28.99932
v 89.06213 163.136 29.042938
v 88.28019 163.27657 28.968668
v 88.187546 163.4989 28.733738
v 88.15185 163.58275 28.409853
v 88.18267 163.50565 28.0838
v 88.27175 163.28825 27.842941
v 88.39521 162.98882 27.751818
v 88.51998 162.68758 27.834845
v 88.612625 162.46524 28.069775
v 88.64832 162.3814 28.39366
v 88.6175 162.4585 28.719715
v 88.52842 162.67589 28.960571
v 88.40496 162.97533 29.051695
v 87.50256 162.76982 28.952509
v 87.35179 162.94502 28.708004
v 87.30117 163.00426 28.380688
v 87.36426 162.93166 28.058264
v 87.52416 162.74669 27.827124
v 87.73803 162.4989 27.749205
v 87.948555 162.2547 27.845383
v 88.099335 162.07951 28.089886
v 88.149956 162.02026 28.417204
v 88.08686 162.09286 28.739628
v 87.926956 162.27783 28.970768
v 87.71309 162.52562 29.048687
v 86.93359 162.14792 28.96175
v 86.76771 162.31734 28.723026
v 86.70744 162.37865 28.397732
v 86.76895 162.31546 28.07303
v 86.935745 162.14467 27.835924
v 87.16315 161.91206 27.749945
v 87.390205 161.67996 27.838133
v 87.5561 161.51054 28.076857
v 87.61636 161.44922 28.402151
v 87.554855 161.51242 28.726854
v 87.388054 161.6832 28.96396
v 87.16066 161.91582 29.049938
v 86.36893 161.63303 28.962858
v 86.235596 161.83002 28.72489
v 86.18682 161.90207 28.39987
v 86.23566 161.82988 28.074888
v 86.36903 161.63281 27.837025
v 86.55121 161.36365 27.750013
v 86.73336 161.09451 27.837168
v 86.86669 160.89752 28.075136
v 86.915474 160.82547 28.400156
v 86.86663 160.89766 28.725136
v 86.73325 161.09474 28.963001
v 86.55109 161.3639 29.050013
v 85.68292 161.29852 28.963118
v 85.58726 161.51653 28.72535
v 85.552185 161.59645 28.400404
v 85.5871 161.5169 28.07535
v 85.68265 161.29918 27.837284
v 85.81323 161.00162 27.749996
v 85.943855 160.70396 27.836878
v 86.03952 160.48598 28.074644
v 86.07459 160.40604 28.39959
v 86.03968 160.4856 28.724644
v 85.94413 160.70332 28.96271
v 85.813545 161.00087 29.049997
v 84.92431 160.95584 28.986397
v 84.81239 161.18567 28.767622
v 84.76337 161.28636 28.450344
v 84.79037 161.23094 28.119577
v 84.88616 161.03426 27.863949
v 85.02508 160.74901 27.751955
v 85.1699 160.45163 27.813604
v 85.281815 160.2218 28.03238
v 85.33084 160.1211 28.349657
v 85.30384 160.17653 28.680424
v 85.208046 160.37321 28.936052
v 85.06913 160.65846 29.048046
v 84.20086 160.58531 28.947552
v 84.130394 160.81015 28.706564
v 84.116196 160.89398 28.381819
v 84.16206 160.81435 28.060331
v 84.255714 160.59258 27.828247
v 84.372055 160.2881 27.74775
v 84.479904 159.9825 27.840408
v 84.55038 159.75766 28.081398
v 84.564575 159.67383 28.406143
v 84.5187 159.75348 28.727629
v 84.42505 159.97523 28.959715
v 84.30871 160.27971 29.040213
v 83.31789 160.50827 28.742682
v 83.33424 160.71947 28.486296
v 83.40403 160.77718 28.175982
v 83.50853 160.66594 27.89489
v 83.61975 160.41557 27.718338
v 83.70789 160.09314 27.693634
v 83.74934 159.78505 27.827394
v 83.73297 159.57385 28.083782
v 83.66319 159.51614 28.394094
v 83.55869 159.62738 28.675186
v 83.447464 159.87776 28.851738
v 83.35932 160.20018 28.876444
v 82.60785 160.37695 28.317524
v 82.67321 160.53708 28.047438
v 82.77583 160.53006 27.752386
v 82.88823 160.35777 27.511429
v 82.98027 160.06639 27.38913
v 83.0273 159.73398 27.41826
v 83.016716 159.44962 27.591013
v 82.951355 159.28949 27.8611
v 82.84873 159.29651 28.15615
v 82.736336 159.4688 28.397108
v 82.644295 159.76018 28.519407
v 82.59727 160.09259 28.490278
v 81.82187 160.30466 28.339687
v 81.903625 160.50342 28.109297
v 82.01317 160.54001 27.821766
v 82.12114 160.40463 27.554138
v 82.19861 160.13356 27.378122
v 82.22482 159.79942 27.340885
v 82.19275 159.49176 27.4524
v 82.11099 159.293 27.68279
v 82.00145 159.25641 27.970322
v 81.89348 159.39178 28.23795
v 81.81601 159.66286 28.413965
v 81.789795 159.997 28.451204
v 80.99556 160.24388 27.88926
v 81.06503 160.43472 27.630917
v 81.19152 160.46642 27.347841
v 81.341125 160.33046 27.115883
v 81.47376 160.06331 26.997196
v 81.553894 159.73653 27.023582
v 81.56004 159.43767 27.187971
v 81.49056 159.24684 27.446314
v 81.36408 159.21515 27.72939
v 81.21448 159.3511 27.961348
v 81.08184 159.61826 28.080034
v 81.00171 159.94504 28.053648
v 80.2596 159.99529 27.574692
v 80.25569 160.11841 27.267143
v 80.33194 160.08746 26.94848
v 80.4679 159.91075 26.704086
v 80.62715 159.6356 26.599451
v 80.76702 159.33575 26.662607
v 80.85002 159.09155 26.876633
v 80.85393 158.96841 27.184183
v 80.77768 158.99936 27.502846
v 80.641716 159.17607 27.747238
v 80.48247 159.45122 27.851875
v 80.3426 159.75107 27.78872
v 79.439285 159.53006 27.492846
v 79.39198 159.58055 27.16357
v 79.4674 159.50781 26.843836
v 79.64531 159.33131 26.619318
v 79.87805 159.09839 26.550173
v 80.103264 158.87141 26.654932
v 80.26059 158.71123 26.905521
v 80.307884 158.66074 27.234797
v 80.232475 158.73349 27.554531
v 80.054565 158.90997 27.779049
v 79.82182 159.14291 27.848192
v 79.59661 159.36987 27.743435
v 78.97942 158.76353 27.523226
v 78.91146 158.81618 27.19793
v 78.980995 158.76192 26.87323
v 79.169395 158.6153 26.636131
v 79.42618 158.4156 26.550165
v 79.68255 158.21634 26.638363
v 79.8698 158.0709 26.877096
v 79.93777 158.01826 27.202393
v 79.86823 158.07253 27.527092
v 79.67983 158.21915 27.764189
v 79.42305 158.41884 27.850157
v 79.16668 158.6181 27.761957
v 78.46816 158.24684 27.525549
v 78.40921 158.31139 27.200638
v 78.467766 158.24738 26.87555
v 78.628136 158.07196 26.637392
v 78.84735 157.83214 26.54998
v 79.06668 157.59218 26.636736
v 79.22734 157.41638 26.874413
v 79.28629 157.35184 27.199324
v 79.22774 157.41585 27.524412
v 79.06737 157.59128 27.762568
v 78.848145 157.83109 27.849981
v 78.62882 158.07104 27.763226
v 77.93118 157.69345 27.64251
v 77.838036 157.8204 27.345165
v 77.845314 157.81049 27.008926
v 77.95105 157.66634 26.723885
v 78.12693 157.42659 26.56642
v 78.32582 157.15549 26.57872
v 78.49442 156.92566 26.757494
v 78.58757 156.79869 27.054836
v 78.5803 156.80861 27.391077
v 78.474556 156.95276 27.676117
v 78.298676 157.1925 27.833584
v 78.099785 157.46362 27.821283
v 77.16384 157.28163 27.538727
v 77.10603 157.35799 27.215935
v 77.16027 157.30109 26.888693
v 77.31202 157.12616 26.644686
v 77.52062 156.8801 26.549295
v 77.73018 156.62881 26.62808
v 77.884544 156.43965 26.859932
v 77.942345 156.3633 27.182726
v 77.88811 156.42021 27.509968
v 77.73636 156.59512 27.753973
v 77.527756 156.84119 27.849363
v 77.3182 157.09247 27.770578
v 76.522934 156.58763 27.527338
v 76.49228 156.70638 27.214308
v 76.58789 156.70554 26.891432
v 76.78415 156.58531 26.645222
v 77.02847 156.37793 26.541653
v 77.25539 156.13896 26.608475
v 77.4041 155.93242 26.827784
v 77.43475 155.81366 27.140814
v 77.33914 155.81451 27.46369
v 77.142876 155.93472 27.709898
v 76.89856 156.1421 27.813467
v 76.671646 156.38109 27.746645
v 75.91238 156.0301 27.13677
v 75.9727 156.19092 26.847382
v 76.15301 156.2257 26.565502
v 76.40497 156.1251 26.366661
v 76.66109 155.9161 26.304136
v 76.85272 155.65472 26.394682
v 76.928535 155.41096 26.614037
v 76.86821 155.25015 26.903425
v 76.687904 155.2154 27.185305
v 76.435936 155.31598 27.384146
v 76.179825 155.52496 27.44667
v 75.98818 155.78636 27.356125
v 75.43914 155.61728 26.566172
v 75.549515 155.74586 26.275501
v 75.766266 155.74065 26.018208
v 76.03131 155.60303 25.863232
v 76.27364 155.36987 25.852102
v 76.428314 155.10365 25.987799
v 76.45389 154.87572 26.233961
v 76.34351 154.74712 26.524632
v 76.12676 154.75233 26.781925
v 75.86172 154.88997 26.936901
v 75.61939 155.12312 26.948032
v 75.464714 155.38934 26.812336
v 74.94791 155.16101 26.125643
v 75.09526 155.23788 25.832548
v 75.32952 155.17587 25.598923
v 75.58791 154.99162 25.487368
v 75.801216 154.73448 25.527775
v 75.912254 154.47334 25.709314
v 75.8913 154.2782 25.983345
v 75.74394 154.20132 26.27644
v 75.50969 154.26332 26.510063
v 75.25129 154.44759 26.62162
v 75.037994 154.70473 26.581213
v 74.92695 154.96585 26.399673
v 74.52585 154.78804 25.607544
v 74.674126 154.79256 25.314138
v 74.8832 154.65366 25.09636
v 75.097046 154.40858 25.012562
v 75.25837 154.12299 25.085196
v 75.323944 153.87338 25.294804
v 75.2762 153.72667 25.585217
v 75.12792 153.72217 25.878622
v 74.918846 153.86105 26.096401
v 74.704994 154.10612 26.1802
v 74.54367 154.39172 26.107565
v 74.4781 154.64133 25.897959
v 73.939674 154.45079 25.333004
v 74.11297 154.36842 25.062258
v 74.30897 154.15213 24.896957
v 74.47517 153.8599 24.881393
v 74.56702 153.56999 25.01974
v 74.55992 153.36014 25.274925
v 74.45578 153.28653 25.578571
v 74.282486 153.36891 25.849318
v 74.08648 153.58519 26.014618
v 73.92029 153.87743 26.03018
v 73.82843 154.16733 25.891834
v 73.835526 154.3772 25.63665
v 73.21492 154.06815 24.94835
v 73.39044 154.05205 24.67341
v 73.61821 153.89804 24.4954
v 73.83719 153.6474 24.462015
v 73.98871 153.36726 24.582205
v 74.032166 153.13272 24.823761
v 73.95592 153.00659 25.121962
v 73.78039 153.02269 25.396902
v 73.55262 153.1767 25.574913
v 73.33364 153.42734 25.608297
v 73.18212 153.70747 25.488108
v 73.138664 153.94202 25.246552
v 72.56612 153.4318 24.82907
v 72.63717 153.41914 24.500422
v 72.81303 153.28831 24.245155
v 73.04656 153.07436 24.13167
v 73.27521 152.83458 24.190374
v 73.4377 152.63326 24.405537
v 73.490486 152.5243 24.719505
v 73.41943 152.53694 25.048153
v 73.243576 152.66777 25.303417
v 73.01003 152.88174 25.416903
v 72.781395 153.12152 25.3582
v 72.618904 153.32285 25.143038
v 72.01755 152.88747 24.751776
v 72.08692 152.80046 24.434227
v 72.25213 152.60611 24.214798
v 72.46892 152.3565 24.152285
v 72.679184 152.1185 24.26344
v 72.82659 151.9559 24.518476
v 72.87165 151.91225 24.849058
v 72.80228 151.99925 25.166609
v 72.63706 152.19359 25.386038
v 72.42028 152.4432 25.448551
v 72.21001 152.6812 25.337397
v 72.0626 152.84381 25.08236
v 71.476814 152.46664 24.800955
v 71.51902 152.391 24.47583
v 71.634636 152.18346 24.237577
v 71.79269 151.89961 24.150032
v 71.95082 151.61554 24.236654
v 72.066666 151.40735 24.474234
v 72.10918 151.33081 24.79911
v 72.06697 151.40646 25.124233
v 71.951355 151.61401 25.362488
v 71.793304 151.89784 25.450031
v 71.63517 152.18193 25.363409
v 71.519325 152.39012 25.12583
v 70.80249 152.22 24.799768
v 70.83218 152.13802 24.474796
v 70.913216 151.91425 24.236958
v 71.02388 151.60864 24.14998
v 71.13452 151.30309 24.23717
v 71.2155 151.07945 24.475164
v 71.24511 150.99767 24.800192
v 71.215416 151.07965 25.125164
v 71.13438 151.30342 25.363003
v 71.02371 151.60904 25.44998
v 70.91307 151.91458 25.362791
v 70.83209 152.13821 25.124796
v 69.9754 151.92941 24.800085
v 70.01182 151.85036 24.475075
v 70.11133 151.63428 24.23713
v 70.247284 151.3391 24.150005
v 70.38325 151.04388 24.237047
v 70.482796 150.82777 24.474936
v 70.51924 150.74864 24.799923
v 70.482834 150.8277 25.124935
v 70.383316 151.04376 25.36288
v 70.24737 151.33896 25.450005
v 70.1114 151.63416 25.362963
v 70.011856 151.85028 25.125074
v 69.205376 151.48297 24.806328
v 69.24827 151.41086 24.480495
v 69.36868 151.20836 24.240274
v 69.534355 150.92976 24.15003
v 69.70089 150.6497 24.233944
v 69.82368 150.44324 24.469532
v 69.8698 150.36566 24.793669
v 69.826904 150.43779 25.119501
v 69.7065 150.64029 25.359724
v 69.54082 150.91888 25.449968
v 69.37428 151.19894 25.366053
v 69.2515 151.40541 25.130465
v 68.502266 151.05754 24.799873
v 68.54678 150.98262 24.47489
v 68.66834 150.77806 24.23702
v 68.83437 150.49864 24.150002
v 69.00039 150.21927 24.23715
v 69.121895 150.01477 24.475113
v 69.16635 149.93996 24.80013
v 69.12183 150.01488 25.125113
v 69.000275 150.21945 25.362982
v 68.83424 150.49887 25.45
v 68.66823 150.77824 25.362854
v 68.54672 150.98274 25.12489
v 67.8011 150.64012 24.896734
v 67.82008 150.6075 24.562393
v 67.92058 150.43474 24.29172
v 68.07565 150.16814 24.157238
v 68.24377 149.87914 24.194986
v 68.37987 149.64517 24.394846
v 68.44749 149.52893 24.703266
v 68.428505 149.56155 25.037607
v 68.32801 149.73431 25.30828
v 68.172935 150.00092 25.442762
v 68.00482 150.28992 25.405016
v 67.86872 150.52388 25.205154
v 66.985344 150.14638 24.91937
v 67.00977 150.13417 24.583776
v 67.1423 149.99815 24.30594
v 67.34743 149.77477 24.160313
v 67.57018 149.52388 24.185913
v 67.75088 149.31271 24.375881
v 67.8411 149.19783 24.679314
v 67.81668 149.21005 25.01491
v 67.68415 149.34607 25.292744
v 67.47903 149.56944 25.438372
v 67.25627 149.82034 25.412773
v 67.07557 150.03151 25.222805
v 66.40338 149.40027 24.708872
v 66.53319 149.38972 24.39579
v 66.76761 149.2784 24.179556
v 67.04383 149.09612 24.118109
v 67.28784 148.89172 24.227911
v 67.43426 148.71999 24.479544
v 67.44385 148.62692 24.805582
v 67.31404 148.63745 25.118662
v 67.07962 148.7488 25.334896
v 66.8034 148.93108 25.396345
v 66.55939 149.13547 25.286541
v 66.41297 149.3072 25.034908
v 66.03024 148.84529 24.444801
v 66.14643 148.82979 24.129381
v 66.35386 148.69455 23.901567
v 66.59693 148.47578 23.822403
v 66.810524 148.23213 23.9131
v 66.93741 148.02888 24.149353
v 66.94359 147.92047 24.467863
v 66.82739 147.93597 24.783283
v 66.61997 148.07123 25.011095
v 66.3769 148.28998 25.090261
v 66.16331 148.53363 24.999565
v 66.03642 148.7369 24.76331
v 65.543205 148.47606 24.229353
v 65.62709 148.32896 23.939335
v 65.76166 148.06993 23.772543
v 65.91086 147.76836 23.77367
v 66.034706 147.50505 23.942413
v 66.10002 147.35057 24.233559
v 66.0893 147.34631 24.569094
v 66.00542 147.4934 24.859112
v 65.87085 147.75244 25.025904
v 65.72165 148.05402 25.024776
v 65.5978 148.31732 24.856033
v 65.532486 148.4718 24.564888
v 64.71778 148.13278 24.07996
v 64.848854 147.93637 23.840273
v 65.029144 147.66675 23.750763
v 65.21035 147.39618 23.835417
v 65.34391 147.19716 24.071548
v 65.39404 147.123 24.395887
v 65.34731 147.19359 24.721527
v 65.21624 147.39 24.961214
v 65.03595 147.65962 25.050724
v 64.854744 147.93019 24.966072
v 64.72118 148.12921 24.72994
v 64.67105 148.20337 24.4056
v 64.09038 147.42079 24.082155
v 64.26192 147.26045 23.841164
v 64.498436 147.03926 23.74986
v 64.73656 146.81645 23.83271
v 64.91248 146.65175 24.067513
v 64.979065 146.58926 24.391352
v 64.918465 146.64577 24.717457
v 64.74692 146.80609 24.958448
v 64.5104 147.0273 25.049751
v 64.27228 147.2501 24.966902
v 64.09636 147.41481 24.7321
v 64.02978 147.47728 24.40826
v 63.51369 146.86893 24.082382
v 63.6782 146.70139 23.84139
v 63.905106 146.47034 23.750086
v 64.13362 146.23769 23.832933
v 64.302505 146.06577 24.067734
v 64.36651 146.00066 24.391573
v 64.30848 146.05978 24.717678
v 64.143974 146.22733 24.95867
v 63.91707 146.45837 25.049976
v 63.688557 146.69104 24.967129
v 63.519672 146.86295 24.732328
v 63.45567 146.92807 24.40849
v 62.93001 146.28181 24.082352
v 63.096275 146.11603 23.841358
v 63.32559 145.88736 23.750053
v 63.556507 145.65709 23.832901
v 63.72715 145.48692 24.067701
v 63.791798 145.42245 24.39154
v 63.73313 145.48094 24.717646
v 63.566864 145.64673 24.958637
v 63.33755 145.8754 25.049944
v 63.106636 146.10567 24.967096
v 62.935993 146.27583 24.732296
v 62.87134 146.34032 24.408457
v 62.34926 145.70125 24.082354
v 62.515274 145.5352 23.84136
v 62.744247 145.3062 23.750055
v 62.97482 145.07559 23.832903
v 63.14521 144.90517 24.067703
v 63.20977 144.8406 24.391542
v 63.15119 144.89919 24.717648
v 62.985176 145.06523 24.95864
v 62.756207 145.29424 25.049946
v 62.525635 145.52486 24.967098
v 62.35524 145.69527 24.732298
v 62.290684 145.75984 24.408459
v 61.77093 145.11702 24.075
v 61.939163 144.94878 23.837084
v 62.168972 144.71896 23.75
v 62.39878 144.48917 23.837084
v 62.567013 144.32092 24.075
v 62.62859 144.25935 24.4
v 62.567013 144.32092 24.725
v 62.39878 144.48917 24.962917
v 62.168972 144.71896 25.050001
v 61.939163 144.94878 24.962917
v 61.77093 145.11702 24.725
v 61.709354 145.17859 24.400002
v 61.176403 144.52202 24.075
v 61.350246 144.3596 23.837084
v 61.587723 144.13773 23.75
v 61.825195 143.91583 23.837084
v 61.999043 143.75342 24.075
v 62.06267 143.69395 24.4
v 61.999043 143.75342 24.725
v 61.825195 143.91583 24.962917
v 61.587723 144.13773 25.050001
v 61.350246 144.3596 24.962917
v 61.176403 144.52202 24.725
v 61.11277 144.58148 24.4
v 60.565956 143.81035 24.075
v 60.769367 143.68695 23.837084
v 61.047234 143.51839 23.75
v 61.325096 143.34981 23.837084
v 61.528507 143.22641 24.075
v 61.602962 143.18124 24.4
v 61.528507 143.22641 24.725
v 61.325096 143.34981 24.962917
v 61.047234 143.51839 25.050001
v 60.769367 143.68695 24.962917
v 60.565956 143.81035 24.725
v 60.4915 143.85553 24.4
v 60.192204 142.84454 24.075
v 60.426945 142.80582 23.837084
v 60.747612 142.75291 23.75
v 61.06828 142.70001 23.837084
v 61.30302 142.66129 24.075
v 61.388943 142.64713 24.4
v 61.30302 142.66129 24.725
v 61.06828 142.70001 24.962917
v 60.747612 142.75291 25.050001
v 60.426945 142.80582 24.962917
v 60.192204 142.84454 24.725
v 60.10628 142.85872 24.4
v 60.222645 141.92288 24.075
v 60.460533 141.92664 23.837084
v 60.785492 141.93178 23.75
v 61.11045 141.93692 23.837084
v 61.348335 141.94067 24.075
v 61.43541 141.94205 24.4
v 61.348335 141.94067 24.725
v 61.11045 141.93692 24.962917
v 60.785492 141.93178 25.050001
v 60.460533 141.92664 24.962917
v 60.222645 141.92288 24.725
v 60.13557 141.92151 24.4
v 60.210682 141.11324 24.075
v 60.448593 141.1118 23.837084
v 60.77359 141.10985 23.75
v 61.098583 141.1079 23.837084
v 61.336494 141.10646 24.075
v 61.423576 141.10594 24.4
v 61.336494 141.10646 24.725
v 61.098583 141.1079 24.962917
v 60.77359 141.10985 25.050001
v 60.448593 141.1118 24.962917
v 60.210682 141.11324 24.725
v 60.1236 141.11375 24.4
v 60.167004 140.2972 24.171907
v 60.36257 140.29419 23.898134
v 60.66881 140.28947 23.758835
v 61.003662 140.28433 23.791334
v 61.277405 140.28012 23.986927
v 61.416687 140.27798 24.293201
v 61.38419 140.27849 24.628094
v 61.18862 140.2815 24.901867
v 60.882385 140.2862 25.041166
v 60.54753 140.29134 25.008665
v 60.27379 140.29555 24.813074
v 60.134506 140.29768 24.5068
v 60.13745 139.54836 24.19464
v 60.320587 139.51656 23.913164
v 60.61834 139.47128 23.764164
v 60.95092 139.42468 23.78756
v 61.229218 139.38922 23.977083
v 61.378662 139.3744 24.281952
v 61.35921 139.3842 24.620476
v 61.17607 139.416 24.90195
v 60.878323 139.46126 25.050951
v 60.545742 139.50787 25.027555
v 60.267445 139.54333 24.838032
v 60.118 139.55815 24.533163
v 59.9932 138.83804 24.147364
v 60.174026 138.68054 23.938097
v 60.454735 138.52023 23.881277
v 60.7601 138.40009 23.992128
v 61.0083 138.35228 24.24095
v 61.132835 138.38962 24.561068
v 61.100334 138.50212 24.866709
v 60.919502 138.65962 25.075977
v 60.638798 138.81993 25.132797
v 60.33343 138.94008 25.021946
v 60.085228 138.98788 24.773125
v 59.960693 138.95055 24.453005
v 59.51127 138.11737 24.61641
v 59.674473 137.88068 24.496597
v 59.953312 137.7015 24.493635
v 60.273067 137.62787 24.608316
v 60.548065 137.6795 24.809912
v 60.704617 137.84256 25.044403
v 60.700775 138.07336 25.248962
v 60.53757 138.31006 25.368774
v 60.25873 138.48923 25.371737
v 59.938976 138.56287 25.257055
v 59.66398 138.51123 25.05546
v 59.507427 138.34818 24.820967
v 59.43251 137.62808 25.118225
v 59.555637 137.3792 24.9832
v 59.812943 137.18301 24.945904
v 60.135483 137.0921 25.01633
v 60.43684 137.13083 25.17561
v 60.63626 137.28882 25.381063
v 60.68031 137.52373 25.577639
v 60.557186 137.77261 25.712664
v 60.29988 137.9688 25.74996
v 59.977337 138.05971 25.679533
v 59.67598 138.02098 25.520254
v 59.476562 137.86299 25.3148
v 59.194355 137.2907 25.598358
v 59.33083 137.07484 25.387869
v 59.566032 136.8466 25.32347
v 59.83694 136.66713 25.422413
v 60.07097 136.58452 25.658188
v 60.205402 136.6209 25.967619
v 60.204224 136.76651 26.267794
v 60.06775 136.98236 26.478281
v 59.832546 137.2106 26.54268
v 59.561638 137.39008 26.443739
v 59.327614 137.47269 26.207964
v 59.19318 137.43631 25.898533
v 58.72014 136.7545 25.601913
v 58.924366 136.58282 25.397123
v 59.18328 136.37254 25.3535
v 59.427505 136.18001 25.482735
v 59.5916 136.0568 25.750198
v 59.63159 136.03592 26.084223
v 59.53677 136.12299 26.395308
v 59.33254 136.29465 26.600098
v 59.073627 136.50493 26.64372
v 58.829403 136.69746 26.514486
v 58.66531 136.82068 26.247023
v 58.625317 136.84155 25.912998
v 58.22457 136.10112 25.680294
v 58.411037 135.957 25.440147
v 58.6675 135.75873 25.350008
v 58.925247 135.55945 25.434029
v 59.11521 135.41254 25.669693
v 59.186493 135.35736 25.99386
v 59.119995 135.4087 26.319664
v 58.933533 135.55283 26.55981
v 58.677067 135.7511 26.64995
v 58.41932 135.95038 26.565931
v 58.229355 136.09729 26.330265
v 58.158073 136.15247 26.0061
v 57.68593 135.49315 25.675034
v 57.871624 135.34444 25.437103
v 58.1253 135.1413 25.35
v 58.378986 134.93814 25.437067
v 58.56471 134.78941 25.674969
v 58.632698 134.73497 25.999964
v 58.564743 134.7894 26.324968
v 58.379047 134.93811 26.562899
v 58.12537 135.14125 26.650002
v 57.871685 135.3444 26.562937
v 57.685963 135.49313 26.325033
v 57.617973 135.54758 26.000038
v 57.18803 134.69148 25.5936
v 57.432865 134.57494 25.394403
v 57.73483 134.43118 25.357477
v 58.013004 134.29875 25.492716
v 58.19286 134.21313 25.76388
v 58.2262 134.19727 26.098312
v 58.104095 134.25539 26.406403
v 57.859257 134.37195 26.605597
v 57.557297 134.5157 26.642523
v 57.279118 134.64812 26.507286
v 57.099262 134.73375 26.236122
v 57.06592 134.74962 25.90169
v 56.93521 133.68335 25.59499
v 57.21155 133.65695 25.421524
v 57.546394 133.63683 25.411987
v 57.85001 133.62837 25.568935
v 58.04105 133.63383 25.850313
v 58.068325 133.65178 26.180727
v 57.924526 133.67737 26.471642
v 57.648186 133.70377 26.64511
v 57.313347 133.72389 26.654644
v 57.00973 133.73236 26.497696
v 56.818687 133.7269 26.216318
v 56.791412 133.70895 25.885904
v 57.032513 132.74725 25.74069
v 57.294415 132.69347 25.526354
v 57.62672 132.68794 25.483988
v 57.94039 132.73216 25.624943
v 58.151375 132.81429 25.911453
v 58.203136 132.91231 26.266745
v 58.081814 132.99994 26.595621
v 57.819912 133.05374 26.809958
v 57.487606 133.05927 26.852324
v 57.173935 133.01503 26.711369
v 56.96295 132.9329 26.424858
v 56.91119 132.8349 26.069567
v 57.02198 132.0797 25.990578
v 57.29527 131.92987 25.875908
v 57.61748 131.83777 25.910423
v 57.90229 131.82808 26.084873
v 58.07337 131.9034 26.352514
v 58.08489 132.04353 26.641634
v 57.933754 132.21094 26.87476
v 57.66047 132.36076 26.98943
v 57.338253 132.45285 26.954914
v 57.053448 132.46254 26.780464
v 56.882366 132.38722 26.512823
v 56.870846 132.2471 26.223703
v 56.71866 131.57338 26.21764
v 56.95462 131.35683 26.11352
v 57.228504 131.1721 26.178324
v 57.46692 131.06871 26.39469
v 57.605988 131.07433 26.704641
v 57.608444 131.18747 27.025127
v 57.473633 131.3778 27.270275
v 57.23767 131.59435 27.374395
v 56.963787 131.77907 27.309591
v 56.72537 131.88248 27.093225
v 56.5863 131.87685 26.783274
v 56.583843 131.76372 26.462788
v 56.115578 131.01369 26.407663
v 56.34987 130.81151 26.273838
v 56.633217 130.63315 26.308968
v 56.88969 130.52641 26.503637
v 57.050575 130.51988 26.805685
v 57.07276 130.61533 27.13418
v 56.9503 130.78716 27.4011
v 56.716007 130.98935 27.534925
v 56.432663 131.1677 27.499796
v 56.176186 131.27444 27.305126
v 56.0153 131.28096 27.003078
v 55.99312 131.18552 26.674583
v 55.8207 130.16693 26.658754
v 56.119316 130.0807 26.527615
v 56.448307 130.02283 26.570185
v 56.71952 130.00879 26.775057
v 56.860287 130.04237 27.087336
v 56.832886 130.11455 27.423347
v 56.644657 130.20601 27.693058
v 56.346043 130.29222 27.824196
v 56.01705 130.3501 27.781628
v 55.74584 130.36414 27.576754
v 55.605072 130.33057 27.264475
v 55.632473 130.25838 26.928463
v 55.91463 129.2648 26.760582
v 56.24166 129.26186 26.72794
v 56.564117 129.28664 26.854744
v 56.795597 129.3325 27.10702
v 56.874077 129.38716 27.417166
v 56.77853 129.43597 27.702084
v 56.53455 129.46587 27.885426
v 56.20752 129.46881 27.918068
v 55.885063 129.44403 27.791264
v 55.653584 129.39816 27.53899
v 55.575104 129.3435 27.228842
v 55.670654 129.2947 26.943926
v 56.10856 128.14975 27.363754
v 56.431633 128.21945 27.485079
v 56.714413 128.3848 27.696869
v 56.881134 128.60149 27.942375
v 56.887123 128.81146 28.155817
v 56.73077 128.95845 28.279999
v 56.453976 129.00307 28.28165
v 56.1309 128.93336 28.160326
v 55.84812 128.76802 27.948536
v 55.6814 128.55133 27.70303
v 55.67541 128.34135 27.48959
v 55.831764 128.19437 27.365406
v 56.44047 127.691956 27.70273
v 56.755318 127.73647 27.691692
v 57.039024 127.91726 27.721823
v 57.21557 128.18587 27.785051
v 57.237644 128.47032 27.864433
v 57.099342 128.69443 27.938698
v 56.837715 128.7981 27.987947
v 56.522865 128.75359 27.998985
v 56.239162 128.5728 27.968853
v 56.06262 128.30418 27.905626
v 56.04054 128.01973 27.826244
v 56.178844 127.79563 27.75198
v 56.68287 127.28516 28.156256
v 57.01772 127.310745 28.230553
v 57.306236 127.44998 28.368185
v 57.471115 127.66556 28.532276
v 57.468178 127.89971 28.67886
v 57.298206 128.0897 28.768654
v 57.00675 128.18462 28.777603
v 56.671898 128.15903 28.703306
v 56.38338 128.01979 28.565672
v 56.218502 127.804214 28.40158
v 56.22144 127.57006 28.255
v 56.39141 127.38007 28.165203
v 56.63994 126.88049 28.586536
v 56.965492 126.803795 28.663141
v 57.24578 126.804146 28.863905
v 57.40571 126.881454 29.135029
v 57.40242 127.01501 29.403868
v 57.236794 127.169014 29.598387
v 56.953217 127.30221 29.666464
v 56.627663 127.37891 29.589859
v 56.347374 127.37856 29.389095
v 56.187447 127.301254 29.117971
v 56.190735 127.1677 28.849133
v 56.35636 127.013695 28.654613
v 56.209312 126.30217 28.615591
v 56.51621 126.16551 28.617424
v 56.8058 126.07832 28.792845
v 57.000496 126.06396 29.094852
v 57.048122 126.12628 29.442522
v 56.93592 126.24858 29.742697
v 56.693954 126.398094 29.914946
v 56.387062 126.53475 29.913115
v 56.09747 126.62194 29.737692
v 55.902775 126.63631 29.435686
v 55.855145 126.57398 29.088015
v 55.967346 126.45168 28.78784
v 56.030945 125.565994 28.885897
v 56.346794 125.454575 28.947159
v 56.615067 125.39074 29.169062
v 56.76388 125.3916 29.49215
v 56.75336 125.456924 29.829847
v 56.586323 125.56921 30.091673
v 56.30753 125.69836 30.20747
v 55.99168 125.809784 30.146208
v 55.723408 125.87362 29.924305
v 55.574593 125.87276 29.60122
v 55.585114 125.807434 29.26352
v 55.75215 125.69515 29.001694
v 55.843853 124.87435 28.951588
v 56.16118 124.77933 29.010586
v 56.407593 124.70504 29.227278
v 56.517067 124.67141 29.543604
v 56.460266 124.68743 29.874804
v 56.25241 124.748825 30.132132
v 55.9492 124.83913 30.24664
v 55.63187 124.93416 30.187641
v 55.38546 125.00844 29.97095
v 55.275986 125.042076 29.654623
v 55.332787 125.02605 29.323423
v 55.540638 124.96466 29.066095
v 55.79587 124.00379 28.96119
v 56.071125 123.87171 29.103764
v 56.24665 123.78977 29.38003
v 56.275414 123.77992 29.715965
v 56.149704 123.84481 30.021555
v 55.903214 123.96705 30.214918
v 55.601982 124.11388 30.24424
v 55.32673 124.24595 30.101667
v 55.151203 124.327896 29.8254
v 55.12244 124.33774 29.489464
v 55.24815 124.27285 29.183874
v 55.49464 124.15062 28.990513
v 55.202385 123.29707 29.000284
v 55.477123 123.143936 29.12142
v 55.67587 123.062294 29.378687
v 55.745365 123.07402 29.703148
v 55.666996 123.17599 30.007868
v 55.46175 123.34086 30.211193
v 55.184635 123.52447 30.258646
v 54.909893 123.677605 30.13751
v 54.71115 123.75925 29.880243
v 54.64165 123.74752 29.555782
v 54.720024 123.64555 29.251062
v 54.925266 123.48068 29.047737
v 54.530727 122.453445 29.326483
v 54.857704 122.410255 29.260777
v 55.180264 122.4445 29.349312
v 55.41198 122.54702 29.568363
v 55.490765 122.69033 29.859238
v 55.395504 122.83604 30.143995
v 55.151726 122.94509 30.346334
v 54.82475 122.98828 30.41204
v 54.502186 122.954025 30.323507
v 54.27047 122.85152 30.104456
v 54.19169 122.708206 29.813581
v 54.28695 122.5625 29.528824
v 54.96898 121.74917 29.64388
v 55.28906 121.83508 29.662273
v 55.572437 121.98726 29.789003
v 55.743183 122.16492 29.990116
v 55.755547 122.32045 30.211721
v 55.606213 122.41219 30.394442
v 55.335197 122.41555 30.489317
v 55.01512 122.329636 30.470924
v 54.731743 122.17746 30.344193
v 54.560997 121.9998 30.143082
v 54.548634 121.84426 29.921476
v 54.697964 121.752525 29.738756
v 55.32538 121.183205 29.95397
v 55.651836 121.20886 30.09215
v 55.894073 121.26493 30.379719
v 55.987183 121.33637 30.739622
v 55.906216 121.40405 31.075422
v 55.672867 121.44983 31.297146
v 55.34966 121.46144 31.345379
v 55.0232 121.435776 31.207197
v 54.780964 121.379715 30.91963
v 54.687855 121.308266 30.559727
v 54.768826 121.24059 30.223925
v 55.002174 121.19482 30.002203
v 55.19443 120.157364 30.174425
v 55.51442 120.15866 30.376055
v 55.748573 120.25622 30.694736
v 55.834156 120.4239 31.04508
v 55.74823 120.61677 31.333212
v 55.513824 120.78314 31.481924
v 55.193745 120.87845 31.451372
v 54.87376 120.87715 31.249743
v 54.639606 120.77959 30.931059
v 54.554024 120.611916 30.580715
v 54.639946 120.419044 30.292585
v 54.874355 120.25267 30.143871
v 55.02178 119.619675 30.875761
v 55.33433 119.59519 31.029722
v 55.57932 119.71156 31.24049
v 55.691086 119.93762 31.451586
v 55.639694 120.21278 31.606447
v 55.438908 120.46333 31.663582
v 55.142532 120.62212 31.607677
v 54.829975 120.64661 31.453714
v 54.58499 120.530235 31.242949
v 54.47322 120.30418 31.031853
v 54.524616 120.029015 30.87699
v 54.7254 119.778465 30.819857
v 54.579563 119.31549 31.164688
v 54.864346 119.18748 31.313583
v 55.0935 119.17224 31.582989
v 55.205624 119.273865 31.900717
v 55.170673 119.4651 32.18163
v 54.998016 119.69473 32.35046
v 54.733913 119.90121 32.36197
v 54.449135 120.02921 32.213074
v 54.21998 120.04445 31.943666
v 54.107857 119.94283 31.62594
v 54.142803 119.751595 31.345026
v 54.31546 119.521965 31.176197
v 54.323696 118.82925 31.389006
v 54.61418 118.740074 31.547731
v 54.80366 118.7047 31.828724
v 54.841362 118.73258 32.156693
v 54.717182 118.81626 32.443756
v 54.464397 118.93332 32.613
v 54.150738 119.05238 32.619072
v 53.860252 119.14155 32.460346
v 53.670776 119.176926 32.179356
v 53.633076 119.14904 31.851387
v 53.75725 119.06536 31.564322
v 54.010036 118.9483 31.395079
v 54.271137 118.07961 31.367735
v 54.537476 117.960754 31.53473
v 54.689453 117.887245 31.824728
v 54.686337 117.87877 32.160023
v 54.52897 117.9376 32.45077
v 54.259514 118.04797 32.619072
v 53.95017 118.18032 32.619823
v 53.683826 118.29917 32.452827
v 53.531853 118.37269 32.16283
v 53.53497 118.381165 31.827536
v 53.692337 118.322334 31.536787
v 53.961792 118.21196 31.368488
v 53.889503 117.31885 31.434704
v 54.0988 117.201706 31.670671
v 54.177395 117.158394 31.994953
v 54.10422 117.20052 32.320652
v 53.89889 117.3168 32.560505
v 53.61642 117.476074 32.650238
v 53.332497 117.63566 32.565807
v 53.1232 117.7528 32.329838
v 53.044605 117.796104 32.005558
v 53.11778 117.75398 31.679855
v 53.32311 117.6377 31.440006
v 53.60558 117.47843 31.350273
v 53.736305 116.6269 31.514717
v 53.91739 116.59071 31.795984
v 53.9363 116.58689 32.131905
v 53.787968 116.61645 32.432465
v 53.51214 116.67148 32.61713
v 53.182724 116.73722 32.636425
v 52.88799 116.796074 32.485176
v 52.706905 116.83226 32.203907
v 52.688 116.83608 31.867989
v 52.83633 116.806526 31.567429
v 53.112156 116.751495 31.38276
v 53.44157 116.68575 31.363466
v 53.78718 115.88534 31.62397
v 53.932655 115.90409 31.923601
v 53.907032 115.91898 32.25007
v 53.717186 115.92602 32.515896
v 53.41398 115.92332 32.649857
v 53.078655 115.9116 32.616055
v 52.801067 115.894005 32.42355
v 52.655598 115.87525 32.123917
v 52.681217 115.86036 31.79745
v 52.871067 115.853325 31.531622
v 53.174274 115.856026 31.397661
v 53.509594 115.867744 31.431463
v 53.95494 115.13457 31.799913
v 53.992325 115.22875 32.107086
v 53.86125 115.28152 32.398777
v 53.596836 115.27873 32.59682
v 53.26993 115.221146 32.648155
v 52.96813 115.124176 32.53903
v 52.7723 115.01382 32.298676
v 52.734913 114.91963 31.9915
v 52.86599 114.86687 31.699812
v 53.130405 114.86965 31.501768
v 53.45731 114.92724 31.450432
v 53.75911 115.02421 31.55956
v 54.20208 114.3878 32.178963
v 54.270588 114.481705 32.535034
v 54.16752 114.545746 32.878372
v 53.92049 114.56276 33.116985
v 53.59569 114.52818 33.18693
v 53.28016 114.45129 33.069473
v 53.058434 114.35268 32.79608
v 52.989925 114.258766 32.44001
v 53.093 114.194725 32.096672
v 53.340027 114.17772 31.858059
v 53.66482 114.21229 31.788113
v 53.980354 114.289185 31.905571
v 54.22947 113.47016 32.62478
v 54.26705 113.58124 32.96706
v 54.132423 113.68418 33.230812
v 53.861652 113.75142 33.34536
v 53.527294 113.76494 33.280014
v 53.21894 113.72111 33.052277
v 53.019215 113.63167 32.72318
v 52.981632 113.5206 32.380894
v 53.11626 113.41765 32.117146
v 53.38703 113.35041 32.002594
v 53.72139 113.3369 32.067944
v 54.029743 113.38073 32.295677
v 54.27313 112.875565 32.908287
v 54.163605 113.04702 33.098305
v 53.9098 113.17137 33.202892
v 53.57972 113.2153 33.19403
v 53.261806 113.16704 33.074093
v 53.041245 113.03952 32.875214
v 52.97714 112.866905 32.650684
v 53.08666 112.69545 32.460667
v 53.340466 112.5711 32.356075
v 53.670547 112.52717 32.36494
v 53.98846 112.57543 32.48488
v 54.20902 112.70295 32.683758
v 54.20008 112.02944 33.35525
v 54.11545 112.18217 33.599716
v 53.8835 112.328476 33.7515
v 53.566376 112.42917 33.76993
v 53.249054 112.45726 33.650078
v 53.016563 112.40523 33.424053
v 52.931194 112.28702 33.152416
v 53.015827 112.13429 32.90795
v 53.24778 111.98798 32.75617
v 53.564903 111.88729 32.737736
v 53.882225 111.8592 32.857586
v 54.114716 111.911224 33.083614
v 53.836525 111.12097 33.52745
v 53.834885 111.21338 33.85855
v 53.682617 111.36482 34.12311
v 53.42053 111.53473 34.250244
v 53.11884 111.67756 34.205883
v 52.85839 111.75505 34.00192
v 52.70897 111.74644 33.692997
v 52.710613 111.65403 33.361897
v 52.86288 111.50259 33.097332
v 53.12497 111.33269 32.9702
v 53.42666 111.18985 33.01456
v 53.687107 111.11236 33.21853
v 53.263023 110.25708 33.67672
v 53.294052 110.35792 33.99676
v 53.204006 110.56339 34.248062
v 53.017017 110.81845 34.363293
v 52.78318 111.054756 34.31157
v 52.565163 111.208984 34.10676
v 52.42137 111.239815 33.803734
v 52.390343 111.138985 33.483692
v 52.48039 110.93351 33.23239
v 52.66738 110.67845 33.11716
v 52.901215 110.44215 33.168884
v 53.119236 110.28791 33.373695
v 52.441032 109.83811 33.973232
v 52.461014 109.91193 34.294975
v 52.39704 110.12054 34.54893
v 52.266262 110.40804 34.667053
v 52.103718 110.6974 34.61769
v 51.95296 110.911095 34.414074
v 51.854385 110.99185 34.110756
v 51.834408 110.91803 33.789013
v 51.898376 110.70942 33.535057
v 52.029156 110.42192 33.416935
v 52.1917 110.13255 33.466297
v 52.34246 109.91886 33.669914
v 51.864567 109.51982 34.029106
v 51.790993 109.5955 34.348568
v 51.62209 109.78128 34.57252
v 51.40311 110.02739 34.640965
v 51.192734 110.26789 34.535557
v 51.04733 110.438324 34.28454
v 51.005856 110.493034 33.955177
v 51.07943 110.41736 33.635715
v 51.248333 110.23157 33.41176
v 51.46731 109.98546 33.343315
v 51.67769 109.744965 33.448727
v 51.823097 109.574524 33.69974
v 51.512974 109.03891 33.99165
v 51.441128 109.0797 34.31782
v 51.23548 109.19264 34.558994
v 50.95114 109.347496 34.650543
v 50.6643 109.50276 34.56794
v 50.45181 109.61683 34.333317
v 50.370613 109.65914 34.00954
v 50.44246 109.618355 33.68337
v 50.648106 109.50541 33.442196
v 50.932446 109.350555 33.350647
v 51.219288 109.19529 33.43325
v 51.431778 109.08122 33.667873
v 51.303097 108.48757 34.001358
v 51.216106 108.49955 34.32616
v 50.979916 108.5323 34.56354
v 50.657814 108.57706 34.649895
v 50.33611 108.62182 34.562084
v 50.101 108.65459 34.32363
v 50.015488 108.666595 33.998436
v 50.102478 108.65461 33.673634
v 50.33867 108.62186 33.436253
v 50.66077 108.5771 33.3499
v 50.982475 108.53235 33.43771
v 51.217583 108.49957 33.676163
v 51.35141 107.78273 34.15433
v 51.18981 107.77625 34.44937
v 50.90246 107.7647 34.62402
v 50.56635 107.75118 34.63148
v 50.27154 107.73932 34.469753
v 50.09703 107.732285 34.18217
v 50.089577 107.731964 33.84579
v 50.251175 107.73845 33.55075
v 50.53853 107.74999 33.376102
v 50.874638 107.76351 33.36864
v 51.169445 107.77538 33.530373
v 51.343956 107.78242 33.81795
v 51.353733 107.022835 34.158
v 51.198566 107.00888 34.450634
v 50.9166 106.97523 34.625515
v 50.583378 106.930885 34.63578
v 50.288193 106.88774 34.478683
v 50.110134 106.85735 34.196312
v 50.096916 106.84786 33.864334
v 50.25208 106.86182 33.571697
v 50.53405 106.89547 33.396816
v 50.86727 106.93981 33.38655
v 51.162457 106.982956 33.543648
v 51.340515 107.01334 33.82602
v 51.535557 106.38657 34.298244
v 51.45191 106.44715 34.642
v 51.2303 106.42594 34.870754
v 50.93012 106.328636 34.923214
v 50.631798 106.18131 34.78532
v 50.415268 106.02343 34.494022
v 50.33855 105.89731 34.127377
v 50.422203 105.83673 33.78362
v 50.64381 105.85794 33.554867
v 50.943993 105.955246 33.502407
v 51.242313 106.10257 33.6403
v 51.458843 106.26045 33.931595
v 51.93958 105.78034 34.396
v 51.762733 105.87959 34.5415
v 51.473293 105.88817 34.58987
v 51.14882 105.80377 34.528145
v 50.876247 105.64902 34.372864
v 50.728615 105.46537 34.165638
v 50.745483 105.30203 33.961987
v 50.92233 105.20278 33.816483
v 51.21177 105.19421 33.768112
v 51.536247 105.2786 33.829838
v 51.808815 105.43336 33.98512
v 51.956448 105.617004 34.19235
v 51.999256 104.818596 34.814003
v 51.896446 104.89507 35.075966
v 51.647224 104.94888 35.22838
v 51.31837 104.96561 35.2304
v 50.997997 104.940765 35.08149
v 50.77195 104.881004 34.82155
v 50.700798 104.80235 34.52023
v 50.803604 104.725876 34.258266
v 51.052826 104.67206 34.105854
v 51.38168 104.655334 34.103832
v 51.702053 104.68018 34.25274
v 51.9281 104.73994 34.51268
v 51.989285 103.94555 34.95493
v 51.87269 103.98337 35.27424
v 51.614418 104.02257 35.480324
v 51.28367 104.052635 35.51796
v 50.96907 104.06552 35.377064
v 50.754917 104.05776 35.095387
v 50.69859 104.031456 34.748405
v 50.815186 103.99363 34.429092
v 51.07346 103.95444 34.22301
v 51.40421 103.92437 34.185375
v 51.718807 103.91148 34.32627
v 51.93296 103.919235 34.60795
v 51.819744 103.07573 35.45366
v 51.668854 103.27301 35.663216
v 51.399563 103.44745 35.71691
v 51.08403 103.5523 35.600365
v 50.8068 103.55948 35.344803
v 50.64216 103.46705 35.0187
v 50.63422 103.29979 34.709435
v 50.78511 103.10251 34.499878
v 51.0544 102.92807 34.44618
v 51.369934 102.82322 34.56273
v 51.647163 102.81604 34.81829
v 51.811806 102.90847 35.144394
v 51.369415 102.798874 35.86855
v 51.180634 103.05481 35.968307
v 50.895023 103.23228 35.928905
v 50.58911 103.28373 35.76091
v 50.344875 103.19538 35.509335
v 50.22775 102.9909 35.241585
v 50.26912 102.72508 35.029404
v 50.4579 102.46915 34.92965
v 50.743515 102.29168 34.969048
v 51.049423 102.24023 35.137043
v 51.293663 102.328575 35.388622
v 51.41079 102.53306 35.656372
v 51.09262 102.30185 36.45895
v 50.85047 102.49285 36.533283
v 50.53531 102.610535 36.44549
v 50.23158 102.62337 36.2191
v 50.02067 102.527916 35.91477
v 49.959095 102.349754 35.614044
v 50.06335 102.13662 35.397503
v 50.3055 101.945625 35.32317
v 50.620663 101.82794 35.41096
v 50.924393 101.8151 35.637352
v 51.1353 101.91055 35.94168
v 51.196877 102.088715 36.24241
v 50.822365 101.48449 36.83739
v 50.558094 101.598656 37.00569
v 50.23427 101.68918 37.015762
v 49.93765 101.73181 36.86491
v 49.747723 101.71512 36.59355
v 49.715378 101.643585 36.274395
v 49.849277 101.53637 35.99296
v 50.11355 101.4222 35.82466
v 50.437374 101.33168 35.81459
v 50.73399 101.289055 35.965443
v 50.92392 101.30574 36.2368
v 50.956264 101.37727 36.555958
v 50.55667 100.675354 36.997093
v 50.270077 100.81094 37.100677
v 49.95641 100.918465 37.04026
v 49.69971 100.9691 36.83203
v 49.568768 100.94929 36.531788
v 49.598663 100.864334 36.219982
v 49.781387 100.737 35.980156
v 50.06798 100.60141 35.87657
v 50.38165 100.4939 35.93699
v 50.638348 100.44326 36.145218
v 50.76929 100.463066 36.44546
v 50.739395 100.54802 36.75727
v 50.15841 100.053955 37.287014
v 49.86379 100.176704 37.386177
v 49.54532 100.265366 37.303513
v 49.28833 100.296196 37.061176
v 49.16169 100.26093 36.724102
v 49.199326 100.169014 36.382603
v 49.39115 100.045074 36.12819
v 49.685772 99.92233 36.02903
v 50.004242 99.833664 36.11169
v 50.26123 99.80283 36.354027
v 50.38787 99.838104 36.691105
v 50.35024 99.93002 37.0326
v 49.9492 99.24632 37.456833
v 49.616875 99.26059 37.500877
v 49.303528 99.267944 37.369514
v 49.093124 99.26641 37.097942
v 49.04204 99.25641 36.75893
v 49.163963 99.24061 36.443317
v 49.426228 99.22325 36.23567
v 49.758553 99.20899 36.191624
v 50.071896 99.20164 36.322987
v 50.2823 99.20317 36.59456
v 50.33338 99.21317 36.93357
v 50.21146 99.228966 37.249184
v 49.946766 98.52144 37.592304
v 49.61867 98.593185 37.57849
v 49.315983 98.616714 37.386734
v 49.119804 98.58571 37.068424
v 49.0827 98.508484 36.70885
v 49.214615 98.40573 36.404354
v 49.480198 98.304985 36.236534
v 49.808292 98.23324 36.25035
v 50.11098 98.20971 36.442104
v 50.30716 98.240715 36.760414
v 50.34426 98.31793 37.11999
v 50.21235 98.420685 37.424484
v 49.53528 98.12667 37.807575
v 49.240063 98.24574 37.68367
v 48.985085 98.23619 37.44398
v 48.838657 98.100586 37.15273
v 48.840023 97.87525 36.887955
v 48.98881 97.62057 36.720608
v 49.245155 97.404785 36.695526
v 49.540367 97.28571 36.81943
v 49.79535 97.29526 37.05912
v 49.941772 97.43087 37.350372
v 49.94041 97.656204 37.615147
v 49.791622 97.91089 37.782494
v 49.137917 97.728264 38.272823
v 48.862576 97.88179 38.159573
v 48.607933 97.89559 37.943256
v 48.44222 97.76598 37.68184
v 48.409836 97.52769 37.445362
v 48.519463 97.244545 37.29719
v 48.741726 96.99244 37.27703
v 49.017067 96.83891 37.39028
v 49.27171 96.82511 37.606598
v 49.437424 96.95472 37.868015
v 49.469807 97.19302 38.104492
v 49.36018 97.47616 38.252663
v 48.59652 97.13319 38.813797
v 48.33316 97.31023 38.698368
v 48.104076 97.37262 38.456375
v 47.97065 97.30366 38.152668
v 47.96863 97.12182 37.868618
v 48.09856 96.87582 37.680344
v 48.325623 96.63158 37.638287
v 48.58898 96.45454 37.753716
v 48.818066 96.39214 37.99571
v 48.951492 96.461105 38.299416
v 48.953514 96.642944 38.583466
v 48.82358 96.88895 38.77174
v 48.123684 96.32058 39.078167
v 47.841923 96.50415 39.066574
v 47.58394 96.63188 38.89306
v 47.418858 96.66954 38.604107
v 47.39092 96.60703 38.27715
v 47.507603 96.46112 37.999794
v 47.737648 96.27089 37.846355
v 48.01941 96.08732 37.85795
v 48.277393 95.959595 38.031467
v 48.44247 95.921936 38.32042
v 48.470413 95.984436 38.647373
v 48.35373 96.130356 38.924732
v 47.8275 95.642975 39.155872
v 47.51266 95.760544 39.167076
v 47.21718 95.82356 39.005386
v 47.020226 95.81514 38.71412
v 46.97457 95.73754 38.371323
v 47.092457 95.61154 38.06885
v 47.34229 95.47092 37.88775
v 47.657127 95.35335 37.87654
v 47.95261 95.29033 38.038235
v 48.149563 95.29875 38.329502
v 48.195217 95.37636 38.6723
v 48.07733 95.50235 38.97477
v 47.497448 94.93519 39.547848
v 47.165554 94.966705 39.500385
v 46.897297 94.96001 39.291824
v 46.764545 94.91689 38.978046
v 46.80288 94.84891 38.64313
v 47.002026 94.77428 38.37682
v 47.308617 94.71299 38.250465
v 47.64051 94.68147 38.297928
v 47.90877 94.68817 38.506493
v 48.04152 94.731285 38.820267
v 48.003185 94.79927 39.15518
v 47.804043 94.8739 39.421497
v 47.471897 94.118286 39.517082
v 47.14727 94.18148 39.45368
v 46.889324 94.19671 39.234116
v 46.76717 94.15988 38.91723
v 46.813545 94.08088 38.58793
v 47.016014 93.980865 38.334446
v 47.320335 93.886635 38.224705
v 47.64496 93.82344 38.28811
v 47.902905 93.80821 38.50767
v 48.02506 93.84503 38.82456
v 47.978687 93.924034 39.153862
v 47.776215 94.024055 39.40734
v 47.220978 93.39259 39.784004
v 46.93229 93.56301 39.745872
v 46.676086 93.67251 39.553802
v 46.52103 93.69175 39.25926
v 46.50866 93.61558 38.941166
v 46.64229 93.4644 38.684753
v 46.88612 93.27873 38.55873
v 47.17481 93.10832 38.596863
v 47.431007 92.998825 38.788933
v 47.586067 92.97958 39.083477
v 47.59844 93.055756 39.401573
v 47.464806 93.20693 39.65798
v 46.629784 92.61985 39.84703
v 46.381172 92.84102 39.797153
v 46.184307 93.01578 39.587593
v 46.09194 93.0973 39.2745
v 46.128822 93.06374 38.94177
v 46.285072 92.9241 38.678555
v 46.518818 92.7158 38.555386
v 46.767433 92.49463 38.605263
v 46.9643 92.31987 38.814823
v 47.056664 92.23835 39.127914
v 47.01978 92.271904 39.460644
v 46.863533 92.411545 39.723858
v 45.95704 92.09571 39.849686
v 45.720764 92.31999 39.76584
v 45.55035 92.489174 39.530464
v 45.49145 92.55792 39.206627
v 45.559853 92.50781 38.881104
v 45.73723 92.35228 38.641113
v 45.976048 92.132996 38.550964
v 46.212322 91.90871 38.63481
v 46.382736 91.739525 38.87019
v 46.441635 91.67078 39.194027
v 46.373234 91.72089 39.51955
v 46.195858 91.87642 39.759537
v 45.455956 91.2518 39.77914
v 45.182823 91.44696 39.77316
v 44.983067 91.648674 39.609356
v 44.910217 91.8029 39.331627
v 44.98379 91.86832 39.01439
v 45.184074 91.827385 38.742645
v 45.457405 91.691086 38.589207
v 45.73054 91.495926 38.595192
v 45.930294 91.294205 38.75899
v 46.003143 91.13998 39.03672
v 45.92957 91.07456 39.35396
v 45.729286 91.11549 39.625706
v 45.16592 90.534836 39.22325
v 44.876244 90.70381 39.27927
v 44.646965 90.91217 39.17675
v 44.539516 91.10408 38.94316
v 44.582687 91.22813 38.64109
v 44.764915 91.25107 38.351475
v 45.03737 91.166756 38.151924
v 45.327045 90.99778 38.095905
v 45.556324 90.78942 38.198425
v 45.663773 90.59751 38.432014
v 45.620598 90.473465 38.734085
v 45.438374 90.45052 39.0237
v 44.829372 90.22539 39.17995
v 44.561653 90.42766 39.14614
v 44.318726 90.56792 38.951477
v 44.165688 90.6086 38.648117
v 44.143547 90.53879 38.317345
v 44.25823 90.3772 38.047794
v 44.47901 90.16712 37.911686
v 44.74673 89.96485 37.94549
v 44.989655 89.82459 38.140156
v 45.142693 89.78391 38.443516
v 45.164837 89.85373 38.77429
v 45.050156 90.01532 39.043842
v 44.451595 89.90862 39.61795
v 44.192547 90.11453 39.554363
v 43.94149 90.21575 39.35254
v 43.765694 90.18517 39.06656
v 43.712265 90.030975 38.77305
v 43.795517 89.79448 38.550655
v 43.99314 89.539055 38.45897
v 44.25219 89.33315 38.522556
v 44.503242 89.231926 38.72438
v 44.67904 89.26251 39.01036
v 44.73247 89.41671 39.30387
v 44.64922 89.6532 39.526264
v 43.707375 89.21421 39.89744
v 43.471012 89.43647 39.808308
v 43.285526 89.58476 39.56994
v 43.200626 89.61935 39.246197
v 43.239056 89.53097 38.923836
v 43.39052 89.3433 38.689228
v 43.61443 89.10662 38.60524
v 43.850792 88.88436 38.694374
v 44.036274 88.73607 38.932747
v 44.121178 88.70148 39.256485
v 44.08275 88.78986 39.57885
v 43.931286 88.97753 39.813454
v 43.175632 88.67516 39.85709
v 42.933052 88.89228 39.77211
v 42.729774 89.02568 39.539543
v 42.620274 89.03962 39.221706
v 42.63388 88.93037 38.903763
v 42.766956 88.72719 38.670902
v 42.983845 88.48453 38.585526
v 43.226425 88.26742 38.6705
v 43.4297 88.13402 38.90307
v 43.539204 88.12007 39.220905
v 43.525593 88.22933 39.538853
v 43.392517 88.43251 39.77171
v 42.817707 88.31809 40.11892
v 42.553013 88.51296 40.047005
v 42.28961 88.58588 39.850758
v 42.098072 88.517296 39.582764
v 42.029728 88.32559 39.314835
v 42.102882 88.06214 39.118755
v 42.297943 87.79752 39.047073
v 42.562634 87.60265 39.11899
v 42.82604 87.52974 39.315235
v 43.017574 87.59832 39.58323
v 43.085922 87.790016 39.85116
v 43.012764 88.053474 40.047237
v 42.4382 87.93827 40.625824
v 42.16729 88.12697 40.56095
v 41.88679 88.18291 40.383755
v 41.671864 88.091095 40.141712
v 41.580093 87.87614 39.899677
v 41.636074 87.59563 39.722507
v 41.824806 87.32473 39.657673
v 42.095715 87.13603 39.722546
v 42.376213 87.08009 39.899742
v 42.591145 87.1719 40.141785
v 42.68291 87.38686 40.38382
v 42.62693 87.667366 40.56099
v 41.945194 87.49054 41.19909
v 41.674957 87.67329 41.116726
v 41.40934 87.72713 40.917336
v 41.219505 87.63763 40.654346
v 41.156326 87.42877 40.39823
v 41.236732 87.15652 40.21761
v 41.43917 86.89382 40.160885
v 41.709408 86.711075 40.243248
v 41.975025 86.657234 40.44264
v 42.16486 86.746735 40.705627
v 42.22804 86.9556 40.961742
v 42.147636 87.227844 41.142365
v 41.25241 86.94493 41.725113
v 41.00241 87.11851 41.579952
v 40.806488 87.18108 41.31242
v 40.71714 87.11588 40.9942
v 40.75831 86.94038 40.710556
v 40.91896 86.7016 40.537495
v 41.15605 86.463524 40.52138
v 41.406048 86.28995 40.666542
v 41.60197 86.22737 40.93407
v 41.69132 86.29257 41.252293
v 41.65015 86.46808 41.53594
v 41.4895 86.706856 41.709
v 40.559765 86.21749 41.832783
v 40.327835 86.40798 41.680393
v 40.18024 86.51815 41.398403
v 40.156536 86.51847 41.062366
v 40.263065 86.40887 40.76232
v 40.471287 86.2187 40.57867
v 40.72541 85.998924 40.56062
v 40.95734 85.808426 40.713005
v 41.10493 85.698265 40.995
v 41.128635 85.69794 41.331036
v 41.022106 85.80755 41.63108
v 40.813885 85.99772 41.81473
v 40.108284 85.480255 41.850178
v 39.839893 85.65496 41.746967
v 39.650562 85.77788 41.497467
v 39.59102 85.81608 41.16853
v 39.67722 85.759315 40.848293
v 39.886066 85.622795 40.622562
v 40.1616 85.443115 40.551826
v 40.42999 85.26841 40.655033
v 40.61932 85.145485 40.904533
v 40.678864 85.10729 41.23347
v 40.592663 85.164055 41.55371
v 40.383816 85.30057 41.779438
v 39.725452 84.753525 41.849796
v 39.42082 84.854866 41.748726
v 39.203983 84.9244 41.501408
v 39.133053 84.9435 41.17411
v 39.227024 84.90705 40.854538
v 39.460728 84.824814 40.62831
v 39.771534 84.71883 40.556053
v 40.076168 84.617485 40.657124
v 40.293 84.54795 40.90444
v 40.363934 84.52885 41.23174
v 40.26996 84.5653 41.551315
v 40.03626 84.64754 41.77754
v 39.471985 84.02206 41.915043
v 39.178993 84.05248 41.730747
v 39.00319 84.048805 41.422195
v 38.991676 84.012 41.072067
v 39.14754 83.95194 40.77418
v 39.429016 83.88472 40.60835
v 39.76068 83.82834 40.61901
v 40.05367 83.79791 40.80331
v 40.229473 83.8016 41.111862
v 40.24099 83.838394 41.461987
v 40.085125 83.89845 41.759876
v 39.80365 83.96568 41.925705
v 39.268353 83.40122 41.793243
v 39.009815 83.427666 41.5691
v 38.876892 83.37468 41.27502
v 38.905197 83.25646 40.98981
v 39.087143 83.1047 40.789886
v 39.37398 82.960045 40.72882
v 39.688854 82.86127 40.822975
v 39.94739 82.83482 41.04712
v 40.080315 82.88781 41.341198
v 40.052013 83.00603 41.626408
v 39.870064 83.15779 41.826332
v 39.583225 83.302444 41.887398
v 38.666508 82.78436 42.027493
v 38.501 82.78957 41.72678
v 38.487167 82.7168 41.406387
v 38.628716 82.58553 41.152157
v 38.887722 82.43096 41.032215
v 39.19478 82.29449 41.0787
v 39.467617 82.21269 41.279152
v 39.633125 82.20749 41.579865
v 39.646957 82.280266 41.900257
v 39.505405 82.41153 42.154484
v 39.246403 82.5661 42.274426
v 38.939342 82.70257 42.227943
v 38.361923 82.00171 42.0784
v 38.24276 81.99175 41.771084
v 38.28056 81.906845 41.457527
v 38.4652 81.76974 41.22174
v 38.7472 81.61718 41.126904
v 39.051003 81.490036 41.19843
v 39.295204 81.422386 41.417152
v 39.41437 81.43234 41.724464
v 39.37657 81.51725 42.038025
v 39.191933 81.65436 42.27381
v 38.90993 81.806915 42.36865
v 38.606125 81.93406 42.297123
v 37.950867 81.3351 42.404556
v 37.806725 81.31844 42.091335
v 37.821857 81.23484 41.775425
v 37.992214 81.106705 41.541473
v 38.27215 80.96836 41.45217
v 38.586647 80.85688 41.53144
v 38.851444 80.80213 41.75805
v 38.995586 80.81879 42.07127
v 38.980453 80.90239 42.38718
v 38.810097 81.030525 42.621128
v 38.530163 81.16887 42.710434
v 38.215664 81.28035 42.63116
v 37.781693 80.56066 42.442238
v 37.65705 80.48668 42.098125
v 37.695667 80.352066 41.777378
v 37.887188 80.19288 41.56594
v 38.1803 80.05179 41.52047
v 38.496464 79.96658 41.65315
v 38.75096 79.960106 41.928425
v 38.875603 80.03409 42.272537
v 38.83699 80.16871 42.593285
v 38.645466 80.32789 42.804718
v 38.352352 80.46899 42.850193
v 38.03619 80.554184 42.717514
v 37.590122 80.09813 42.854996
v 37.37376 80.046875 42.55137
v 37.29831 79.90214 42.21974
v 37.383987 79.70269 41.94897
v 37.607834 79.50198 41.811607
v 37.909874 79.35379 41.844463
v 38.20917 79.29783 42.038727
v 38.425533 79.34908 42.342354
v 38.500984 79.49383 42.67398
v 38.41531 79.69327 42.94475
v 38.19146 79.893974 43.082115
v 37.889423 80.04217 43.04926
v 37.256935 79.18654 43.430294
v 37.059 79.15737 43.113266
v 37.01945 79.08074 42.75399
v 37.14889 78.97718 42.44873
v 37.412636 78.87444 42.279285
v 37.740017 78.80004 42.291058
v 38.04331 78.773926 42.48089
v 38.241245 78.80309 42.797916
v 38.280796 78.87972 43.157196
v 38.151356 78.983284 43.462452
v 37.887608 79.08603 43.631897
v 37.56023 79.16042 43.62013
v 37.239372 78.529 43.472286
v 37.03244 78.48072 43.159275
v 36.97188 78.34808 42.81788
v 37.073917 78.16664 42.539574
v 37.311214 77.98499 42.39893
v 37.620186 77.85183 42.433636
v 37.91804 77.80282 42.63439
v 38.124973 77.8511 42.947403
v 38.185535 77.983734 43.2888
v 38.0835 78.16518 43.567104
v 37.846203 78.346825 43.707745
v 37.53723 78.47999 43.673042
v 36.91816 78.31226 43.77089
v 36.694134 78.23796 43.534927
v 36.58678 78.03448 43.292213
v 36.624866 77.75633 43.107788
v 36.798183 77.47805 43.031063
v 37.0603 77.27421 43.0826
v 37.34097 77.19942 43.248585
v 37.565 77.27371 43.484547
v 37.67235 77.4772 43.72726
v 37.634266 77.75535 43.911686
v 37.460945 78.03362 43.98841
v 37.198833 78.23747 43.936874
v 36.456776 77.84041 44.31928
v 36.2342 77.774124 44.062653
v 36.13417 77.58516 43.79322
v 36.183487 77.32414 43.58318
v 36.36894 77.06103 43.488804
v 36.640827 76.8663 43.535385
v 36.926308 76.792145 43.71044
v 37.148884 76.85843 43.967064
v 37.248913 77.04739 44.236496
v 37.199596 77.3084 44.44654
v 37.014145 77.571526 44.540913
v 36.742256 77.76625 44.49433
v 36.079105 77.19685 44.885456
v 35.831875 77.18093 44.60877
v 35.70887 77.05918 44.284344
v 35.74304 76.864235 43.99911
v 35.925232 76.64832 43.829502
v 36.20663 76.4693 43.82096
v 36.511833 76.37513 43.975777
v 36.75906 76.39105 44.252464
v 36.88207 76.5128 44.57689
v 36.847897 76.70775 44.862118
v 36.665703 76.92366 45.031727
v 36.384308 77.102684 45.04027
v 35.798077 76.23688 45.32031
v 35.535404 76.2653 45.103935
v 35.405174 76.24302 44.802536
v 35.442287 76.17601 44.49687
v 35.63679 76.08223 44.268837
v 35.936577 75.98679 44.179546
v 36.26131 75.91529 44.252914
v 36.523983 75.88686 44.46929
v 36.654213 75.90914 44.77069
v 36.6171 75.97615 45.07636
v 36.422596 76.06994 45.304386
v 36.12281 76.16537 45.39368
v 35.665745 75.36726 45.390636
v 35.42172 75.453 45.17308
v 35.310574 75.48789 44.85656
v 35.362087 75.46259 44.52589
v 35.562454 75.38387 44.269676
v 35.857994 75.27283 44.156563
v 36.16951 75.15921 44.216866
v 36.413536 75.07347 44.43442
v 36.524685 75.03858 44.75094
v 36.47317 75.06389 45.081608
v 36.2728 75.14261 45.337826
v 35.977264 75.253654 45.45094
v 35.25519 74.7983 45.441944
v 34.997112 74.83171 45.223618
v 34.867508 74.79606 44.908264
v 34.901108 74.70089 44.580387
v 35.08891 74.57172 44.327843
v 35.380592 74.44314 44.218296
v 35.697998 74.34962 44.2811
v 35.956078 74.31621 44.499428
v 36.085682 74.35186 44.81478
v 36.052082 74.44703 45.142654
v 35.86428 74.5762 45.395203
v 35.572598 74.70477 45.50475
v 35.307503 73.94731 45.675358
v 35.001987 73.9269 45.472824
v 34.8077 73.875435 45.156815
v 34.776707 73.80671 44.812004
v 34.91731 73.739136 44.53079
v 35.191833 73.69083 44.388515
v 35.526722 73.67471 44.423306
v 35.83224 73.69512 44.62584
v 36.026524 73.74659 44.94185
v 36.057518 73.815315 45.28666
v 35.916916 73.88289 45.567875
v 35.64239 73.931206 45.710148
v 35.381073 72.998474 45.850746
v 35.06335 72.99559 45.739395
v 34.84355 72.99117 45.48535
v 34.780567 72.98641 45.15669
v 34.89128 72.98258 44.841476
v 35.146027 72.98071 44.62417
v 35.47654 72.9813 44.562996
v 35.794266 72.98419 44.674347
v 36.014065 72.9886 44.92839
v 36.077045 72.99336 45.25705
v 35.96633 72.99719 45.572266
v 35.71159 72.99906 45.789574
v 35.471592 72.16263 45.845417
v 35.141216 72.17133 45.782326
v 34.88669 72.17914 45.56252
v 34.776207 72.18397 45.244896
v 34.83938 72.18452 44.914562
v 35.05927 72.18064 44.660034
v 35.376965 72.173386 44.549507
v 35.70734 72.16468 44.612602
v 35.96187 72.156876 44.83241
v 36.07235 72.15205 45.150032
v 36.009182 72.1515 45.480366
v 35.789288 72.15537 45.734894
v 35.59064 71.30336 45.819904
v 35.26436 71.382706 45.840992
v 34.971092 71.45244 45.691025
v 34.78942 71.49387 45.410187
v 34.768024 71.4959 45.073723
v 34.912636 71.457985 44.771797
v 35.184505 71.39028 44.5853
v 35.510784 71.310936 44.564213
v 35.80405 71.2412 44.71418
v 35.985725 71.19977 44.995018
v 36.007122 71.19774 45.331482
v 35.86251 71.23566 45.633408
v 35.14114 70.620384 45.88488
v 34.84974 70.78127 45.825787
v 34.610382 70.89363 45.607727
v 34.487198 70.92735 45.289127
v 34.513195 70.873405 44.955357
v 34.681408 70.74624 44.69585
v 34.946766 70.57993 44.58014
v 35.238163 70.419044 44.63923
v 35.477524 70.30669 44.857292
v 35.600708 70.27296 45.17589
v 35.574707 70.32691 45.509663
v 35.406494 70.45407 45.76917
v 34.9213 70.04781 45.941593
v 34.671104 70.27268 45.938133
v 34.39699 70.40793 45.78726
v 34.17241 70.41733 45.529392
v 34.057533 70.298355 45.233635
v 34.083145 70.082886 44.979233
v 34.24238 69.82866 44.83435
v 34.492573 69.60379 44.83781
v 34.766685 69.46854 44.988686
v 34.99127 69.45914 45.24655
v 35.106144 69.57811 45.54231
v 35.080536 69.79358 45.79671
v 34.612602 69.70526 46.41818
v 34.397007 69.962204 46.4467
v 34.11601 70.118286 46.34989
v 33.8449 70.1317 46.153687
v 33.656322 69.99883 45.910664
v 33.600807 69.755295 45.685936
v 33.69323 69.46635 45.539722
v 33.90882 69.209404 45.5112
v 34.18982 69.053314 45.60801
v 34.46093 69.03991 45.804214
v 34.649506 69.172775 46.047237
v 34.70502 69.416306 46.271965
v 34.168995 69.13495 46.945705
v 33.935093 69.36126 47.00895
v 33.644497 69.51828 46.914715
v 33.375072 69.56394 46.68826
v 33.199013 69.48599 46.390255
v 33.163494 69.305336 46.100555
v 33.278034 69.070366 45.896786
v 33.511936 68.844055 45.833546
v 33.802532 68.687035 45.927776
v 34.071957 68.64137 46.154236
v 34.248016 68.71932 46.45224
v 34.283535 68.89998 46.741936
v 33.765285 68.363266 47.295025
v 33.497856 68.51753 47.4092
v 33.191555 68.65233 47.34754
v 32.928455 68.731544 47.126583
v 32.779053 68.733955 46.805523
v 32.783386 68.658905 46.47039
v 32.940285 68.52651 46.210987
v 33.207714 68.37225 46.096817
v 33.51402 68.23746 46.15847
v 33.777115 68.15824 46.37943
v 33.926517 68.15583 46.70049
v 33.922188 68.23088 47.03562
v 33.55476 67.49014 47.17678
v 33.31119 67.58043 47.39068
v 33.000282 67.696556 47.446014
v 32.705345 67.80741 47.32796
v 32.505405 67.883286 47.068153
v 32.454037 67.90385 46.736202
v 32.565002 67.863594 46.42106
v 32.80857 67.77331 46.20716
v 33.11948 67.65718 46.151825
v 33.414417 67.54633 46.269875
v 33.614357 67.47046 46.529686
v 33.665726 67.44989 46.861633
v 33.313904 66.73142 47.122158
v 33.088867 66.804436 47.361397
v 32.780155 66.90445 47.450294
v 32.47049 67.00467 47.365025
v 32.24284 67.07824 47.12844
v 32.15821 67.10545 46.803932
v 32.239277 67.07901 46.47845
v 32.464314 67.006 46.23921
v 32.773026 66.90598 46.15031
v 33.08269 66.805756 46.23558
v 33.310337 66.732185 46.472164
v 33.39497 66.70498 46.796677
v 33.162254 66.00408 47.000496
v 32.98205 66.03656 47.282787
v 32.687103 66.08978 47.435707
v 32.356438 66.14948 47.418278
v 32.078655 66.19967 47.235172
v 31.928188 66.22689 46.935448
v 31.945354 66.223854 46.599422
v 32.125553 66.19137 46.317127
v 32.4205 66.13815 46.164207
v 32.75117 66.07845 46.181637
v 33.028954 66.02827 46.364746
v 33.17942 66.001045 46.664467
v 33.118004 65.257034 46.97585
v 32.960957 65.27832 47.27476
v 32.676605 65.30401 47.450676
v 32.34114 65.327225 47.456463
v 32.044453 65.34174 47.29057
v 31.866034 65.34367 46.99744
v 31.853695 65.3325 46.65563
v 32.010742 65.31121 46.35672
v 32.295094 65.28552 46.1808
v 32.630558 65.26231 46.17502
v 32.92725 65.247795 46.34091
v 33.105667 65.245865 46.634037
v 33.066315 64.30821 47.005325
v 32.971737 64.423225 47.32532
v 32.735344 64.552376 47.533623
v 32.420475 64.66106 47.57441
v 32.1115 64.72015 47.43676
v 31.891209 64.71382 47.15755
v 31.818626 64.64376 46.811604
v 31.913204 64.52875 46.491608
v 32.149597 64.3996 46.283306
v 32.464466 64.29092 46.24252
v 32.77344 64.23183 46.38017
v 32.993732 64.23815 46.659378
v 32.559372 63.593132 47.518173
v 32.4319 63.820217 47.723423
v 32.20184 64.05479 47.788124
v 31.930828 64.23398 47.694942
v 31.691488 64.3098 47.468845
v 31.54795 64.26191 47.170418
v 31.538675 64.10316 46.87962
v 31.666147 63.876072 46.674374
v 31.89621 63.641506 46.609673
v 32.16722 63.462307 46.702854
v 32.40656 63.386494 46.928947
v 32.5501 63.43438 47.22738
v 31.929876 62.97421 47.802994
v 31.80824 63.179234 48.040607
v 31.598116 63.424984 48.134148
v 31.3558 63.64562 48.05855
v 31.146225 63.78201 47.83407
v 31.025545 63.79762 47.520855
v 31.026096 63.68826 47.20283
v 31.147732 63.483234 46.965218
v 31.357859 63.23748 46.871677
v 31.600172 63.01685 46.947273
v 31.809748 62.88046 47.171757
v 31.930428 62.86485 47.48497
v 31.406223 62.337357 47.74935
v 31.293655 62.455837 48.043896
v 31.080355 62.649643 48.217693
v 30.823471 62.86684 48.224174
v 30.591837 63.049236 48.061607
v 30.447521 63.147953 47.773552
v 30.42919 63.136543 47.437187
v 30.541758 63.018063 47.142643
v 30.755058 62.824257 46.968845
v 31.011942 62.60706 46.962364
v 31.243576 62.424664 47.12493
v 31.387892 62.325947 47.412987
v 30.982965 61.75913 47.678944
v 30.876574 61.82347 47.991055
v 30.648657 61.95668 48.19913
v 30.360287 62.12306 48.247417
v 30.08873 62.278027 48.12297
v 29.906752 62.38006 47.859142
v 29.863113 62.40182 47.526623
v 29.969505 62.33748 47.214508
v 30.197422 62.20427 47.006435
v 30.485792 62.037895 46.95815
v 30.757349 61.882927 47.082596
v 30.939327 61.78089 47.346424
v 30.676558 61.08749 47.85423
v 30.51944 61.183777 48.126583
v 30.251066 61.317326 48.266865
v 29.943344 61.45235 48.237488
v 29.67873 61.552673 48.04633
v 29.528124 61.59141 47.744602
v 29.531885 61.558186 47.413155
v 29.689003 61.4619 47.140804
v 29.957376 61.32835 47.000523
v 30.265099 61.193325 47.029896
v 30.529713 61.093002 47.221058
v 30.680317 61.054264 47.522785
v 30.346169 60.422283 47.962315
v 30.187204 60.56193 48.232025
v 29.913914 60.70862 48.35432
v 29.599525 60.823032 48.296432
v 29.32828 60.874523 48.07387
v 29.172855 60.84929 47.746273
v 29.1749 60.754097 47.401417
v 29.333864 60.61445 47.131706
v 29.607155 60.467766 47.00941
v 29.921543 60.353348 47.0673
v 30.19279 60.301857 47.28986
v 30.348213 60.32709 47.61746
v 30.082886 59.773445 48.326065
v 29.861177 59.863678 48.533287
v 29.548758 59.95254 48.59183
v 29.22934 60.01622 48.486015
v 28.98851 60.037655 48.244194
v 28.8908 60.0111 47.93116
v 28.96239 59.943676 47.630795
v 29.1841 59.853443 47.423576
v 29.496517 59.76458 47.36503
v 29.815937 59.7009 47.470844
v 30.056767 59.679466 47.712666
v 30.154476 59.70602 48.0257
v 29.84538 58.879433 48.402206
v 29.578686 58.9683 48.591167
v 29.261497 59.078823 48.614853
v 28.978806 59.18138 48.46692
v 28.806358 59.248497 48.187
v 28.790361 59.262184 47.8501
v 28.935104 59.21878 47.546497
v 29.2018 59.12991 47.357536
v 29.518988 59.019386 47.33385
v 29.80168 58.91683 47.48179
v 29.974127 58.849712 47.761703
v 29.990124 58.836025 48.098602
v 29.51728 58.16794 48.355793
v 29.287296 58.251156 48.581795
v 28.977251 58.35608 48.65465
v 28.670221 58.454594 48.554844
v 28.448477 58.520306 48.309113
v 28.371431 58.535606 47.9833
v 28.459732 58.49639 47.66471
v 28.689716 58.413174 47.43871
v 28.999762 58.30825 47.36585
v 29.306791 58.209736 47.46566
v 29.528536 58.144024 47.71139
v 29.605581 58.128723 48.0372
v 29.508326 57.41125 48.317253
v 29.36629 57.506874 48.61703
v 29.094984 57.60532 48.77984
v 28.767109 57.680202 48.762043
v 28.470514 57.71146 48.56842
v 28.284676 57.69072 48.250843
v 28.259386 57.62353 47.894413
v 28.401423 57.527905 47.59463
v 28.672728 57.429462 47.431828
v 29.000603 57.35458 47.44962
v 29.297197 57.323322 47.643246
v 29.483036 57.344063 47.96082
v 29.156048 56.75595 48.6954
v 28.927517 56.939484 48.81224
v 28.623957 57.08402 48.776814
v 28.326704 57.150837 48.598618
v 28.11541 57.12203 48.325394
v 28.04669 57.005318 48.03036
v 28.138956 56.83197 47.792564
v 28.367487 56.64844 47.675728
v 28.67105 56.503902 47.71115
v 28.9683 56.437084 47.88935
v 29.179594 56.465893 48.16257
v 29.248316 56.582607 48.457607
v 28.680864 56.107502 49.180714
v 28.41949 56.2803 49.296597
v 28.116138 56.41935 49.235188
v 27.85209 56.487396 49.012947
v 27.698097 56.466206 48.689423
v 27.695421 56.361458 48.3513
v 27.844782 56.201214 48.089184
v 28.106155 56.02842 47.9733
v 28.409508 55.889366 48.034706
v 28.673557 55.82132 48.25695
v 28.827549 55.84251 48.580475
v 28.830225 55.94726 48.918594
v 28.463137 55.330467 49.18568
v 28.207619 55.396362 49.396393
v 27.881866 55.46459 49.443825
v 27.573164 55.51686 49.315258
v 27.36423 55.539177 49.04515
v 27.311045 55.52556 48.70587
v 27.42786 55.479652 48.388336
v 27.683378 55.413757 48.17762
v 28.00913 55.345535 48.13019
v 28.317833 55.29326 48.258755
v 28.526768 55.270943 48.528862
v 28.579952 55.28456 48.86814
v 28.515594 54.56528 49.12133
v 28.279165 54.57236 49.36062
v 27.954828 54.58231 49.449585
v 27.629488 54.59246 49.364384
v 27.39032 54.600094 49.12785
v 27.301407 54.60317 48.803364
v 27.386576 54.600853 48.477867
v 27.623005 54.593773 48.23858
v 27.947342 54.583824 48.149612
v 28.272682 54.573673 48.234814
v 28.511852 54.56604 48.471344
v 28.600763 54.56297 48.795834
v 28.44085 53.628937 49.125973
v 28.209427 53.685833 49.36349
v 27.89367 53.7634 49.45003
v 27.578186 53.840862 49.362404
v 27.347507 53.897457 49.124092
v 27.263447 53.91802 48.798946
v 27.348526 53.897045 48.47409
v 27.579948 53.84015 48.236572
v 27.895704 53.762577 48.150032
v 28.21119 53.68512 48.23766
v 28.441866 53.628525 48.475975
v 28.525928 53.607964 48.801117
v 28.002018 52.82773 49.245033
v 27.738062 52.93781 49.422283
v 27.427671 53.067253 49.432793
v 27.154016 53.18138 49.273746
v 26.990423 53.24961 48.987755
v 26.980726 53.253662 48.65145
v 27.127523 53.192448 48.354954
v 27.391481 53.08237 48.1777
v 27.701872 52.952923 48.16719
v 27.975525 52.838795 48.32624
v 28.139118 52.770565 48.612232
v 28.148815 52.766514 48.948532
v 27.608418 52.204975 49.38417
v 27.294079 52.270912 49.472527
v 26.97114 52.330143 49.387062
v 26.726135 52.36679 49.15067
v 26.624712 52.371037 48.826694
v 26.694044 52.341747 48.501945
v 26.915558 52.286766 48.26344
v 27.229897 52.220825 48.17508
v 27.552834 52.1616 48.260548
v 27.79784 52.12495 48.496937
v 27.899263 52.120705 48.82091
v 27.82993 52.149994 49.14566
v 27.534492 51.58419 49.68874
v 27.208506 51.657616 49.646152
v 26.895544 51.669357 49.441208
v 26.679466 51.616272 49.128822
v 26.61817 51.512585 48.792694
v 26.728077 51.386078 48.522892
v 26.979742 51.27065 48.391712
v 27.305729 51.197227 48.4343
v 27.61869 51.185482 48.639244
v 27.834768 51.238567 48.951633
v 27.896067 51.342255 49.287758
v 27.786158 51.46876 49.55756
v 27.082443 51.09682 49.80221
v 26.754152 51.126816 49.63773
v 26.491434 51.06738 49.338947
v 26.364683 50.934433 48.985924
v 26.407864 50.763603 48.673256
v 26.609406 50.600662 48.48472
v 26.915304 50.48927 48.47083
v 27.243595 50.459274 48.635315
v 27.506313 50.518715 48.934097
v 27.633064 50.65166 49.28712
v 27.589884 50.82249 49.59979
v 27.388344 50.98543 49.788326
v 27.165962 50.138474 50.17249
v 26.829958 50.149887 50.13639
v 26.5314 50.131927 49.946022
v 26.350283 50.089405 49.652397
v 26.33514 50.03372 49.33419
v 26.490026 49.979782 49.076668
v 26.773441 49.942055 48.94883
v 27.109444 49.93064 48.984932
v 27.408003 49.948605 49.175297
v 27.589119 49.991123 49.46892
v 27.604263 50.046814 49.78713
v 27.449377 50.100746 50.04465
v 27.401402 49.1635 50.057804
v 27.106804 49.184326 50.218353
v 26.771826 49.214916 50.211075
v 26.486227 49.247074 50.037918
v 26.326532 49.272182 49.745285
v 26.335531 49.283512 49.411587
v 26.510813 49.27803 49.126232
v 26.80541 49.257206 48.965687
v 27.140388 49.226616 48.972965
v 27.425987 49.194458 49.14612
v 27.585682 49.16935 49.43875
v 27.576685 49.15802 49.772453
v 27.14569 48.330193 50.158962
v 26.831598 48.408485 50.25075
v 26.514988 48.487118 50.16839
v 26.280693 48.545013 49.93394
v 26.191496 48.566666 49.610233
v 26.271296 48.54627 49.284
v 26.498709 48.489292 49.042656
v 26.8128 48.410995 48.950867
v 27.129412 48.332367 49.03323
v 27.363705 48.27447 49.267677
v 27.452902 48.25282 49.591385
v 27.373104 48.273216 49.917618
v 26.879204 47.597855 50.165127
v 26.555168 47.630745 50.249554
v 26.232555 47.663574 50.159817
v 25.99781 47.68754 49.919968
v 25.913832 47.696224 49.594265
v 26.00312 47.687298 49.269985
v 26.241755 47.66316 49.03402
v 26.565788 47.63027 48.949593
v 26.888401 47.59744 49.039326
v 27.123148 47.573475 49.27918
v 27.207127 47.56479 49.60488
v 27.117836 47.573715 49.92916
v 26.984726 46.8091 50.163185
v 26.659725 46.814705 50.250084
v 26.334822 46.820267 50.162815
v 26.097075 46.824295 49.924767
v 26.010185 46.825714 49.599716
v 26.097439 46.824142 49.274765
v 26.335453 46.82 49.036983
v 26.660454 46.814396 48.950085
v 26.985357 46.808834 49.03735
v 27.223104 46.804806 49.275402
v 27.309994 46.803387 49.600452
v 27.22274 46.80496 49.925404
v 26.903254 45.807278 50.096874
v 26.633722 45.949173 50.239796
v 26.337072 46.10536 50.211273
v 26.09279 46.233982 50.018944
v 25.966331 46.30058 49.714344
v 25.99158 46.287304 49.379093
v 26.16177 46.197716 49.103016
v 26.4313 46.05582 48.960094
v 26.727951 45.899635 48.988617
v 26.972233 45.77101 49.180946
v 27.098692 45.704414 49.485546
v 27.073444 45.71769 49.820797
v 26.202526 45.20653 50.14484
v 25.982998 45.43991 50.24779
v 25.750668 45.672707 50.177044
v 25.567787 45.842545 49.951557
v 25.483358 45.903915 49.631756
v 25.520006 45.840378 49.30332
v 25.667908 45.668957 49.054264
v 25.887436 45.435577 48.951313
v 26.119766 45.20278 49.02206
v 26.302647 45.032944 49.247547
v 26.387074 44.971573 49.567352
v 26.350428 45.03511 49.895782
v 25.789268 44.639668 50.1256
v 25.621407 44.884083 50.284534
v 25.38318 45.12169 50.284298
v 25.138426 45.288826 50.124947
v 24.95272 45.340702 49.849182
v 24.875828 45.263428 49.53089
v 24.92835 45.077698 49.255367
v 25.096212 44.833286 49.09643
v 25.334436 44.595676 49.096672
v 25.579193 44.428543 49.256023
v 25.764896 44.376663 49.531788
[truncated: 539,439 more chars]
