# Supplementary material for: Heterogeneous somatostatin-expressing neuron population in mouse ventral tegmental area
Source: eLife. 2020 Aug 4;9:e59328. doi: 10.7554/eLife.59328 (PMC7440918; doi:10.7554/eLife.59328)
Supplement: Figure 5—source data 2. — This zip archive contains morphological images of all traced neurons grouped according their electrophysiological profiles. Each subtype’s folder contains a PDF file (with the list of neurons, their original location within the VTA, images of the traced morphology and individual Sholl curves) and two subfolders: ‘3D_gif’ – with *.gif files of the listed neurons; and ‘WaveFront_3D_obj’ – with corresponding *.obj files. *.gif files can be opened by any image viewer. *.obj files save information about the 3D model of the neurons and can be opened/reused with any 3D viewer or graphic software. [file elife-59328-fig5-data2.zip › Morphology_Source/ADP/WaveFront_3D_obj/15.obj]

# OBJ File
mtllib 090317_c2_model.mtl
g Path_(5)
v 122.36508 119.06349 15.5
v 122.77778 119.06349 15.5
v 122.72249 119.254234 15.440778
v 122.57143 119.393875 15.4364195
v 122.36508 119.444984 15.488093
v 122.15873 119.393875 15.581953
v 122.007675 119.254234 15.692848
v 121.952385 119.06349 15.791066
v 122.007675 118.87275 15.850287
v 122.15873 118.733116 15.854646
v 122.36508 118.68201 15.802972
v 122.57143 118.733116 15.709113
v 122.72249 118.87275 15.598217
v 122.77778 119.284134 16.03463
v 122.72249 119.47488 15.975408
v 122.57143 119.61451 15.97105
v 122.36508 119.66562 16.022724
v 122.15873 119.61451 16.116583
v 122.007675 119.47488 16.227478
v 121.952385 119.284134 16.325695
v 122.007675 119.09339 16.384918
v 122.15873 118.95376 16.389277
v 122.36508 118.90265 16.337603
v 122.57143 118.95376 16.243742
v 122.72249 119.09339 16.132847
v 122.77778 119.504776 16.56926
v 122.72249 119.69552 16.510038
v 122.57143 119.83515 16.50568
v 122.36508 119.88626 16.557354
v 122.15873 119.83515 16.651213
v 122.007675 119.69552 16.762108
v 121.952385 119.504776 16.860325
v 122.007675 119.31403 16.919548
v 122.15873 119.1744 16.923906
v 122.36508 119.12329 16.872232
v 122.57143 119.1744 16.778374
v 122.72249 119.31403 16.667477
v 122.77778 119.72542 17.10389
v 122.72249 119.91616 17.044668
v 122.57143 120.05579 17.04031
v 122.36508 120.1069 17.091984
v 122.15873 120.05579 17.185843
v 122.007675 119.91616 17.296738
v 121.952385 119.72542 17.394957
v 122.007675 119.534676 17.454178
v 122.15873 119.395035 17.458536
v 122.36508 119.343925 17.406862
v 122.57143 119.395035 17.313004
v 122.72249 119.534676 17.202106
v 122.77778 119.94606 17.347454
v 122.72249 120.1368 17.288233
v 122.57143 120.276436 17.283875
v 122.36508 120.327545 17.335548
v 122.15873 120.276436 17.429407
v 122.007675 120.1368 17.540302
v 121.952385 119.94606 17.63852
v 122.007675 119.75531 17.697742
v 122.15873 119.61568 17.7021
v 122.36508 119.56457 17.650427
v 122.57143 119.61568 17.556566
v 122.72249 119.75531 17.445671
v 122.72249 120.35072 17.769114
v 122.57143 120.48544 17.76172
v 122.36508 120.53475 17.819958
v 122.15873 120.48544 17.92822
v 122.007675 120.35072 18.057497
v 121.952385 120.166695 18.17315
v 122.007675 119.98267 18.24419
v 122.15873 119.84795 18.251581
v 122.36508 119.798645 18.193344
v 122.57143 119.84795 18.085083
v 122.72249 119.98267 17.955807
v 122.77778 120.166695 17.840153
v 122.57143 120.73742 18.12591
v 122.36508 120.77914 18.191803
v 122.15873 120.73742 18.330267
v 122.007675 120.623436 18.5042
v 121.952385 120.46774 18.666996
v 122.007675 120.31204 18.775036
v 122.15873 120.19807 18.79937
v 122.36508 120.15635 18.733477
v 122.57143 120.19807 18.595015
v 122.72249 120.31204 18.421082
v 122.77778 120.46774 18.258284
v 122.72249 120.623436 18.150244
v 122.57143 121.02489 18.51249
v 122.36508 121.04188 18.520203
v 122.15873 121.02489 18.633152
v 122.007675 120.97848 18.82107
v 121.952385 120.91508 19.033604
v 122.007675 120.851685 19.213806
v 122.15873 120.805275 19.313393
v 122.36508 120.788284 19.30568
v 122.57143 120.805275 19.19273
v 122.72249 120.851685 19.004812
v 122.77778 120.91508 18.792278
v 122.72249 120.97848 18.612076
v 122.45838 121.48101 18.584612
v 122.24487 121.48122 18.586159
v 122.063576 121.4844 18.694965
v 121.963066 121.48971 18.881882
v 121.970276 121.49573 19.09682
v 122.083275 121.50083 19.28219
v 122.27178 121.50366 19.38832
v 122.48529 121.50346 19.386774
v 122.66659 121.500275 19.277967
v 122.7671 121.494965 19.091051
v 122.75989 121.48895 18.876112
v 122.64689 121.48385 18.690742
v 122.52048 122.088326 18.634516
v 122.308525 122.08604 18.615616
v 122.111725 122.07964 18.704115
v 121.98281 122.070854 18.876299
v 121.95633 122.06203 19.086033
v 122.03937 122.05552 19.277117
v 122.20969 122.05308 19.398352
v 122.42164 122.05536 19.417252
v 122.61844 122.06175 19.328753
v 122.74735 122.07054 19.156569
v 122.773834 122.07938 18.946835
v 122.690796 122.085884 18.75575
v 122.4408 122.80945 18.831585
v 122.22965 122.77756 18.903433
v 122.04991 122.71075 19.054544
v 121.949745 122.62691 19.24443
v 121.95599 122.54851 19.42221
v 122.06698 122.49656 19.54025
v 122.25297 122.48497 19.56692
v 122.46412 122.51686 19.495073
v 122.64386 122.58367 19.343962
v 122.744026 122.66751 19.154076
v 122.73778 122.74591 18.976294
v 122.626785 122.79786 18.858255
v 122.25242 123.33728 19.074976
v 122.04536 123.28489 19.083183
v 121.88023 123.17664 19.152405
v 121.8013 123.04156 19.264093
v 121.829704 122.915825 19.38832
v 121.957825 122.83314 19.4918
v 122.151344 122.81564 19.546806
v 122.358406 122.86804 19.538599
v 122.52353 122.97628 19.469378
v 122.60246 123.11137 19.357689
v 122.574066 123.23711 19.233461
v 122.44594 123.31979 19.129982
v 122.16918 123.765564 19.206776
v 121.957 123.7468 19.320732
v 121.78522 123.671814 19.494738
v 121.69987 123.56069 19.682165
v 121.72381 123.44321 19.832796
v 121.85063 123.35084 19.906267
v 122.04636 123.308334 19.882893
v 122.25854 123.327095 19.768936
v 122.43032 123.40208 19.59493
v 122.51568 123.51321 19.407503
v 122.49174 123.63069 19.256872
v 122.36491 123.72306 19.183401
v 122.211845 124.15203 19.737646
v 122.000694 124.14467 19.775595
v 121.834 124.10602 19.89714
v 121.75643 124.046455 20.069715
v 121.78877 123.98192 20.24708
v 121.922356 123.92972 20.381706
v 122.12138 123.90383 20.437523
v 122.332535 123.9112 20.399574
v 122.49923 123.949844 20.278028
v 122.5768 124.009415 20.105453
v 122.54446 124.073944 19.928091
v 122.41087 124.12615 19.793465
v 122.19508 124.77098 19.87413
v 121.98551 124.72955 19.95715
v 121.81237 124.65426 20.117004
v 121.72204 124.56527 20.31086
v 121.73873 124.48642 20.486774
v 121.85797 124.43886 20.597609
v 122.04781 124.43531 20.613667
v 122.257385 124.47674 20.530647
v 122.43053 124.55203 20.370792
v 122.52086 124.64103 20.176937
v 122.504166 124.71987 20.001024
v 122.384926 124.76744 19.890188
v 122.15441 125.2373 19.827053
v 121.94942 125.222916 19.832329
v 121.75067 125.15428 19.95706
v 121.61143 125.049774 20.167824
v 121.56899 124.93741 20.408146
v 121.63474 124.84728 20.613634
v 121.79105 124.80355 20.729225
v 121.99605 124.81793 20.723948
v 122.19479 124.886566 20.599216
v 122.33404 124.99107 20.388453
v 122.37647 125.10344 20.14813
v 122.31072 125.193565 19.942644
v 122.03003 125.77673 20.010124
v 121.821915 125.74513 20.073662
v 121.63356 125.66477 20.23446
v 121.515434 125.55717 20.449432
v 121.49918 125.451164 20.660978
v 121.58917 125.37516 20.812412
v 121.761284 125.34952 20.86316
v 121.9694 125.38111 20.799622
v 122.15775 125.46148 20.638823
v 122.27588 125.569084 20.423851
v 122.29213 125.67509 20.212305
v 122.20214 125.75109 20.060871
v 121.74591 126.137596 20.448027
v 121.54362 126.074814 20.553019
v 121.39164 125.98982 20.73327
v 121.330696 125.905396 20.940481
v 121.37711 125.84415 21.11913
v 121.518456 125.8225 21.221348
v 121.71686 125.846245 21.219748
v 121.91915 125.90903 21.114756
v 122.07113 125.99402 20.934505
v 122.13207 126.078445 20.727293
v 122.085655 126.13969 20.548645
v 121.94431 126.16134 20.446426
v 121.71198 126.61477 20.642056
v 121.504135 126.56672 20.673468
v 121.33166 126.51745 20.804243
v 121.24076 126.480156 20.999342
v 121.25581 126.46485 21.206488
v 121.372765 126.47562 21.370174
v 121.56029 126.50958 21.446545
v 121.76814 126.55763 21.415133
v 121.94062 126.6069 21.284357
v 122.03152 126.644196 21.089256
v 122.016464 126.6595 20.88211
v 121.89951 126.648735 20.718424
v 121.524445 127.31121 20.818842
v 121.321014 127.245995 20.91026
v 121.15957 127.144936 21.09749
v 121.083374 127.0351 21.330368
v 121.11285 126.94594 21.546492
v 121.24008 126.90132 21.687952
v 121.430984 126.913216 21.716846
v 121.634415 126.97843 21.62543
v 121.79586 127.07949 21.438196
v 121.872055 127.189316 21.205318
v 121.84258 127.27849 20.989195
v 121.71535 127.323105 20.847734
v 121.35297 127.74697 21.44666
v 121.14917 127.68413 21.53051
v 120.99553 127.573105 21.65513
v 120.93321 127.44366 21.787128
v 120.978905 127.33046 21.891136
v 121.12038 127.263855 21.939285
v 121.31971 127.26168 21.91867
v 121.5235 127.324524 21.83482
v 121.67714 127.43555 21.7102
v 121.73946 127.564995 21.578201
v 121.69376 127.67819 21.474194
v 121.5523 127.7448 21.426044
v 121.42202 128.29338 21.687922
v 121.22062 128.282 21.666464
v 121.02392 128.19995 21.698956
v 120.88462 128.06921 21.77669
v 120.84006 127.92483 21.878838
v 120.90216 127.80548 21.97803
v 121.0543 127.74314 22.047688
v 121.2557 127.75452 22.069145
v 121.4524 127.83657 22.036654
v 121.5917 127.9673 21.95892
v 121.63626 128.11168 21.856771
v 121.57416 128.23103 21.75758
v 121.28095 128.61592 21.568308
v 121.0961 128.62291 21.548613
v 120.89788 128.54984 21.63593
v 120.73941 128.4163 21.80686
v 120.663155 128.25807 22.015606
v 120.68954 128.11754 22.206232
v 120.8115 128.03238 22.32766
v 120.99635 128.02539 22.347355
v 121.19457 128.09846 22.260038
v 121.35304 128.23201 22.089108
v 121.429306 128.39023 21.880363
v 121.402916 128.53076 21.689737
v 120.977516 128.97098 21.9385
v 120.79044 128.88539 21.94698
v 120.6163 128.77158 22.061598
v 120.501755 128.66005 22.251638
v 120.47749 128.58067 22.466185
v 120.550026 128.55473 22.647747
v 120.699905 128.58919 22.747677
v 120.88698 128.67477 22.739195
v 121.06112 128.78859 22.624578
v 121.17567 128.90012 22.434536
v 121.19992 128.97949 22.21999
v 121.127396 129.00543 22.03843
v 120.7199 129.3921 22.16531
v 120.5426 129.29817 22.10002
v 120.35937 129.19466 22.147678
v 120.21929 129.10928 22.295517
v 120.15991 129.06494 22.50392
v 120.19714 129.07352 22.717047
v 120.32101 129.1327 22.87779
v 120.498314 129.22664 22.943079
v 120.68155 129.33015 22.89542
v 120.821625 129.41551 22.747581
v 120.881 129.45985 22.539179
v 120.843765 129.45128 22.326054
v 120.377625 129.95277 22.23753
v 120.17772 129.88097 22.285074
v 120.005486 129.78421 22.436735
v 119.90706 129.6884 22.651873
v 119.90882 129.61923 22.872843
v 120.0103 129.59523 23.040436
v 120.1843 129.62283 23.109745
v 120.3842 129.69463 23.0622
v 120.55644 129.7914 22.91054
v 120.65486 129.88719 22.695402
v 120.6531 129.95636 22.474432
v 120.55162 129.98036 22.306839
v 120.16877 130.4722 22.282095
v 119.967094 130.40186 22.384953
v 119.80801 130.29128 22.553024
v 119.734146 130.1701 22.741272
v 119.7653 130.07079 22.89926
v 119.89311 130.01996 22.984652
v 120.08334 130.03122 22.974567
v 120.28502 130.10158 22.871708
v 120.44411 130.21216 22.703638
v 120.51797 130.33333 22.515388
v 120.48682 130.43265 22.357403
v 120.359 130.48347 22.27201
v 120.04932 130.81227 22.684324
v 119.84154 130.76352 22.689676
v 119.65998 130.70763 22.792824
v 119.55329 130.65958 22.966133
v 119.55006 130.63223 23.163162
v 119.65114 130.63293 23.33112
v 119.82946 130.66148 23.425
v 120.03724 130.71024 23.419647
v 120.218796 130.76613 23.316498
v 120.325485 130.81418 23.14319
v 120.32872 130.84152 22.946161
v 120.22764 130.84082 22.778204
v 119.947205 131.28346 22.547066
v 119.73465 131.2728 22.55568
v 119.55956 131.26898 22.670761
v 119.46886 131.27307 22.861479
v 119.48683 131.28395 23.076725
v 119.60868 131.2987 23.25883
v 119.80175 131.31339 23.358994
v 120.01431 131.32407 23.35038
v 120.1894 131.32787 23.235296
v 120.280106 131.32378 23.04458
v 120.26212 131.3129 22.829332
v 120.140274 131.29814 22.647228
v 119.98365 132.03831 22.836552
v 119.77169 132.0137 22.904907
v 119.58815 131.95128 23.05217
v 119.48221 131.86778 23.238876
v 119.482254 131.78557 23.415003
v 119.58827 131.72668 23.533354
v 119.77185 131.70691 23.562218
v 119.98381 131.73152 23.49386
v 120.16735 131.79395 23.3466
v 120.27329 131.87744 23.159891
v 120.273254 131.95966 22.983767
v 120.16724 132.01852 22.865416
v 119.83206 132.58743 23.095476
v 119.622826 132.5518 23.080423
v 119.44412 132.4512 23.131025
v 119.343834 132.31256 23.23372
v 119.34882 132.17305 23.360992
v 119.45776 132.07004 23.47874
v 119.641464 132.03113 23.555412
v 119.8507 132.06676 23.570463
v 120.0294 132.16737 23.519861
v 120.12969 132.306 23.417166
v 120.1247 132.44553 23.289894
v 120.01576 132.54854 23.172146
v 119.69699 132.98038 23.257685
v 119.48552 132.95674 23.380106
v 119.31712 132.87119 23.555662
v 119.23692 132.74663 23.737314
v 119.2664 132.61646 23.876389
v 119.397675 132.51555 23.935621
v 119.59556 132.47095 23.89914
v 119.80703 132.49458 23.77672
v 119.975426 132.58015 23.601164
v 120.055626 132.7047 23.419512
v 120.02614 132.83487 23.280437
v 119.89487 132.93578 23.221205
v 119.63202 133.28072 23.63275
v 119.43762 133.27084 23.754934
v 119.313446 133.2439 23.951666
v 119.29276 133.20708 24.17023
v 119.38111 133.17026 24.352064
v 119.554825 133.14331 24.448444
v 119.76736 133.13344 24.433546
v 119.961754 133.14331 24.311361
v 120.08593 133.17026 24.11463
v 120.10661 133.20708 23.896063
v 120.018265 133.2439 23.71423
v 119.84455 133.27084 23.617851
v 119.609276 133.73863 23.535286
v 119.415 133.74289 23.608435
v 119.291145 133.75452 23.770697
v 119.27091 133.77039 23.978592
v 119.35971 133.78627 24.176418
v 119.53376 133.7979 24.311165
v 119.74641 133.80215 24.34673
v 119.94069 133.7979 24.273579
v 120.06454 133.78627 24.111317
v 120.08477 133.77039 23.903421
v 119.99597 133.75452 23.705595
v 119.82193 133.74289 23.570848
v 119.62121 134.3176 23.60803
v 119.42798 134.31369 23.692938
v 119.30342 134.30269 23.861639
v 119.28092 134.28752 24.068926
v 119.36649 134.27226 24.25926
v 119.537224 134.261 24.381641
v 119.74735 134.25674 24.403275
v 119.940575 134.26064 24.318365
v 120.06513 134.27164 24.149666
v 120.08763 134.2868 23.942377
v 120.00206 134.30206 23.752043
v 119.83134 134.31334 23.629663
v 119.68502 134.34715 24.01469
usemtl mat_27
s 1
f 1 1 2
f 2 1 3
f 1 1 3
f 3 1 4
f 1 1 4
f 4 1 5
f 1 1 5
f 5 1 6
f 1 1 6
f 6 1 7
f 1 1 7
f 7 1 8
f 1 1 8
f 8 1 9
f 1 1 9
f 9 1 10
f 1 1 10
f 10 1 11
f 1 1 11
f 11 1 12
f 1 1 12
f 12 1 13
f 1 1 13
f 13 1 2
f 2 3 14
f 14 3 15
f 3 4 15
f 15 4 16
f 4 5 16
f 16 5 17
f 5 6 17
f 17 6 18
f 6 7 18
f 18 7 19
f 7 8 19
f 19 8 20
f 8 9 20
f 20 9 21
f 9 10 21
f 21 10 22
f 10 11 22
f 22 11 23
f 11 12 23
f 23 12 24
f 12 13 24
f 24 13 25
f 13 2 25
f 25 2 14
f 14 15 26
f 26 15 27
f 15 16 27
f 27 16 28
f 16 17 28
f 28 17 29
f 17 18 29
f 29 18 30
f 18 19 30
f 30 19 31
f 19 20 31
f 31 20 32
f 20 21 32
f 32 21 33
f 21 22 33
f 33 22 34
f 22 23 34
f 34 23 35
f 23 24 35
f 35 24 36
f 24 25 36
f 36 25 37
f 25 14 37
f 37 14 26
f 26 27 38
f 38 27 39
f 27 28 39
f 39 28 40
f 28 29 40
f 40 29 41
f 29 30 41
f 41 30 42
f 30 31 42
f 42 31 43
f 31 32 43
f 43 32 44
f 32 33 44
f 44 33 45
f 33 34 45
f 45 34 46
f 34 35 46
f 46 35 47
f 35 36 47
f 47 36 48
f 36 37 48
f 48 37 49
f 37 26 49
f 49 26 38
f 38 39 50
f 50 39 51
f 39 40 51
f 51 40 52
f 40 41 52
f 52 41 53
f 41 42 53
f 53 42 54
f 42 43 54
f 54 43 55
f 43 44 55
f 55 44 56
f 44 45 56
f 56 45 57
f 45 46 57
f 57 46 58
f 46 47 58
f 58 47 59
f 47 48 59
f 59 48 60
f 48 49 60
f 60 49 61
f 49 38 61
f 61 38 50
f 50 51 62
f 62 51 63
f 51 52 63
f 63 52 64
f 52 53 64
f 64 53 65
f 53 54 65
f 65 54 66
f 54 55 66
f 66 55 67
f 55 56 67
f 67 56 68
f 56 57 68
f 68 57 69
f 57 58 69
f 69 58 70
f 58 59 70
f 70 59 71
f 59 60 71
f 71 60 72
f 60 61 72
f 72 61 73
f 61 50 73
f 73 50 62
f 62 63 74
f 74 63 75
f 63 64 75
f 75 64 76
f 64 65 76
f 76 65 77
f 65 66 77
f 77 66 78
f 66 67 78
f 78 67 79
f 67 68 79
f 79 68 80
f 68 69 80
f 80 69 81
f 69 70 81
f 81 70 82
f 70 71 82
f 82 71 83
f 71 72 83
f 83 72 84
f 72 73 84
f 84 73 85
f 73 62 85
f 85 62 74
f 74 75 86
f 86 75 87
f 75 76 87
f 87 76 88
f 76 77 88
f 88 77 89
f 77 78 89
f 89 78 90
f 78 79 90
f 90 79 91
f 79 80 91
f 91 80 92
f 80 81 92
f 92 81 93
f 81 82 93
f 93 82 94
f 82 83 94
f 94 83 95
f 83 84 95
f 95 84 96
f 84 85 96
f 96 85 97
f 85 74 97
f 97 74 86
f 86 87 98
f 98 87 99
f 87 88 99
f 99 88 100
f 88 89 100
f 100 89 101
f 89 90 101
f 101 90 102
f 90 91 102
f 102 91 103
f 91 92 103
f 103 92 104
f 92 93 104
f 104 93 105
f 93 94 105
f 105 94 106
f 94 95 106
f 106 95 107
f 95 96 107
f 107 96 108
f 96 97 108
f 108 97 109
f 97 86 109
f 109 86 98
f 98 99 110
f 110 99 111
f 99 100 111
f 111 100 112
f 100 101 112
f 112 101 113
f 101 102 113
f 113 102 114
f 102 103 114
f 114 103 115
f 103 104 115
f 115 104 116
f 104 105 116
f 116 105 117
f 105 106 117
f 117 106 118
f 106 107 118
f 118 107 119
f 107 108 119
f 119 108 120
f 108 109 120
f 120 109 121
f 109 98 121
f 121 98 110
f 110 111 122
f 122 111 123
f 111 112 123
f 123 112 124
f 112 113 124
f 124 113 125
f 113 114 125
f 125 114 126
f 114 115 126
f 126 115 127
f 115 116 127
f 127 116 128
f 116 117 128
f 128 117 129
f 117 118 129
f 129 118 130
f 118 119 130
f 130 119 131
f 119 120 131
f 131 120 132
f 120 121 132
f 132 121 133
f 121 110 133
f 133 110 122
f 122 123 134
f 134 123 135
f 123 124 135
f 135 124 136
f 124 125 136
f 136 125 137
f 125 126 137
f 137 126 138
f 126 127 138
f 138 127 139
f 127 128 139
f 139 128 140
f 128 129 140
f 140 129 141
f 129 130 141
f 141 130 142
f 130 131 142
f 142 131 143
f 131 132 143
f 143 132 144
f 132 133 144
f 144 133 145
f 133 122 145
f 145 122 134
f 134 135 146
f 146 135 147
f 135 136 147
f 147 136 148
f 136 137 148
f 148 137 149
f 137 138 149
f 149 138 150
f 138 139 150
f 150 139 151
f 139 140 151
f 151 140 152
f 140 141 152
f 152 141 153
f 141 142 153
f 153 142 154
f 142 143 154
f 154 143 155
f 143 144 155
f 155 144 156
f 144 145 156
f 156 145 157
f 145 134 157
f 157 134 146
f 146 147 158
f 158 147 159
f 147 148 159
f 159 148 160
f 148 149 160
f 160 149 161
f 149 150 161
f 161 150 162
f 150 151 162
f 162 151 163
f 151 152 163
f 163 152 164
f 152 153 164
f 164 153 165
f 153 154 165
f 165 154 166
f 154 155 166
f 166 155 167
f 155 156 167
f 167 156 168
f 156 157 168
f 168 157 169
f 157 146 169
f 169 146 158
f 158 159 170
f 170 159 171
f 159 160 171
f 171 160 172
f 160 161 172
f 172 161 173
f 161 162 173
f 173 162 174
f 162 163 174
f 174 163 175
f 163 164 175
f 175 164 176
f 164 165 176
f 176 165 177
f 165 166 177
f 177 166 178
f 166 167 178
f 178 167 179
f 167 168 179
f 179 168 180
f 168 169 180
f 180 169 181
f 169 158 181
f 181 158 170
f 170 171 182
f 182 171 183
f 171 172 183
f 183 172 184
f 172 173 184
f 184 173 185
f 173 174 185
f 185 174 186
f 174 175 186
f 186 175 187
f 175 176 187
f 187 176 188
f 176 177 188
f 188 177 189
f 177 178 189
f 189 178 190
f 178 179 190
f 190 179 191
f 179 180 191
f 191 180 192
f 180 181 192
f 192 181 193
f 181 170 193
f 193 170 182
f 182 183 194
f 194 183 195
f 183 184 195
f 195 184 196
f 184 185 196
f 196 185 197
f 185 186 197
f 197 186 198
f 186 187 198
f 198 187 199
f 187 188 199
f 199 188 200
f 188 189 200
f 200 189 201
f 189 190 201
f 201 190 202
f 190 191 202
f 202 191 203
f 191 192 203
f 203 192 204
f 192 193 204
f 204 193 205
f 193 182 205
f 205 182 194
f 194 195 206
f 206 195 207
f 195 196 207
f 207 196 208
f 196 197 208
f 208 197 209
f 197 198 209
f 209 198 210
f 198 199 210
f 210 199 211
f 199 200 211
f 211 200 212
f 200 201 212
f 212 201 213
f 201 202 213
f 213 202 214
f 202 203 214
f 214 203 215
f 203 204 215
f 215 204 216
f 204 205 216
f 216 205 217
f 205 194 217
f 217 194 206
f 206 207 218
f 218 207 219
f 207 208 219
f 219 208 220
f 208 209 220
f 220 209 221
f 209 210 221
f 221 210 222
f 210 211 222
f 222 211 223
f 211 212 223
f 223 212 224
f 212 213 224
f 224 213 225
f 213 214 225
f 225 214 226
f 214 215 226
f 226 215 227
f 215 216 227
f 227 216 228
f 216 217 228
f 228 217 229
f 217 206 229
f 229 206 218
f 218 219 230
f 230 219 231
f 219 220 231
f 231 220 232
f 220 221 232
f 232 221 233
f 221 222 233
f 233 222 234
f 222 223 234
f 234 223 235
f 223 224 235
f 235 224 236
f 224 225 236
f 236 225 237
f 225 226 237
f 237 226 238
f 226 227 238
f 238 227 239
f 227 228 239
f 239 228 240
f 228 229 240
f 240 229 241
f 229 218 241
f 241 218 230
f 230 231 242
f 242 231 243
f 231 232 243
f 243 232 244
f 232 233 244
f 244 233 245
f 233 234 245
f 245 234 246
f 234 235 246
f 246 235 247
f 235 236 247
f 247 236 248
f 236 237 248
f 248 237 249
f 237 238 249
f 249 238 250
f 238 239 250
f 250 239 251
f 239 240 251
f 251 240 252
f 240 241 252
f 252 241 253
f 241 230 253
f 253 230 242
f 242 243 254
f 254 243 255
f 243 244 255
f 255 244 256
f 244 245 256
f 256 245 257
f 245 246 257
f 257 246 258
f 246 247 258
f 258 247 259
f 247 248 259
f 259 248 260
f 248 249 260
f 260 249 261
f 249 250 261
f 261 250 262
f 250 251 262
f 262 251 263
f 251 252 263
f 263 252 264
f 252 253 264
f 264 253 265
f 253 242 265
f 265 242 254
f 254 255 266
f 266 255 267
f 255 256 267
f 267 256 268
f 256 257 268
f 268 257 269
f 257 258 269
f 269 258 270
f 258 259 270
f 270 259 271
f 259 260 271
f 271 260 272
f 260 261 272
f 272 261 273
f 261 262 273
f 273 262 274
f 262 263 274
f 274 263 275
f 263 264 275
f 275 264 276
f 264 265 276
f 276 265 277
f 265 254 277
f 277 254 266
f 266 267 278
f 278 267 279
f 267 268 279
f 279 268 280
f 268 269 280
f 280 269 281
f 269 270 281
f 281 270 282
f 270 271 282
f 282 271 283
f 271 272 283
f 283 272 284
f 272 273 284
f 284 273 285
f 273 274 285
f 285 274 286
f 274 275 286
f 286 275 287
f 275 276 287
f 287 276 288
f 276 277 288
f 288 277 289
f 277 266 289
f 289 266 278
f 278 279 290
f 290 279 291
f 279 280 291
f 291 280 292
f 280 281 292
f 292 281 293
f 281 282 293
f 293 282 294
f 282 283 294
f 294 283 295
f 283 284 295
f 295 284 296
f 284 285 296
f 296 285 297
f 285 286 297
f 297 286 298
f 286 287 298
f 298 287 299
f 287 288 299
f 299 288 300
f 288 289 300
f 300 289 301
f 289 278 301
f 301 278 290
f 290 291 302
f 302 291 303
f 291 292 303
f 303 292 304
f 292 293 304
f 304 293 305
f 293 294 305
f 305 294 306
f 294 295 306
f 306 295 307
f 295 296 307
f 307 296 308
f 296 297 308
f 308 297 309
f 297 298 309
f 309 298 310
f 298 299 310
f 310 299 311
f 299 300 311
f 311 300 312
f 300 301 312
f 312 301 313
f 301 290 313
f 313 290 302
f 302 303 314
f 314 303 315
f 303 304 315
f 315 304 316
f 304 305 316
f 316 305 317
f 305 306 317
f 317 306 318
f 306 307 318
f 318 307 319
f 307 308 319
f 319 308 320
f 308 309 320
f 320 309 321
f 309 310 321
f 321 310 322
f 310 311 322
f 322 311 323
f 311 312 323
f 323 312 324
f 312 313 324
f 324 313 325
f 313 302 325
f 325 302 314
f 314 315 326
f 326 315 327
f 315 316 327
f 327 316 328
f 316 317 328
f 328 317 329
f 317 318 329
f 329 318 330
f 318 319 330
f 330 319 331
f 319 320 331
f 331 320 332
f 320 321 332
f 332 321 333
f 321 322 333
f 333 322 334
f 322 323 334
f 334 323 335
f 323 324 335
f 335 324 336
f 324 325 336
f 336 325 337
f 325 314 337
f 337 314 326
f 326 327 338
f 338 327 339
f 327 328 339
f 339 328 340
f 328 329 340
f 340 329 341
f 329 330 341
f 341 330 342
f 330 331 342
f 342 331 343
f 331 332 343
f 343 332 344
f 332 333 344
f 344 333 345
f 333 334 345
f 345 334 346
f 334 335 346
f 346 335 347
f 335 336 347
f 347 336 348
f 336 337 348
f 348 337 349
f 337 326 349
f 349 326 338
f 338 339 350
f 350 339 351
f 339 340 351
f 351 340 352
f 340 341 352
f 352 341 353
f 341 342 353
f 353 342 354
f 342 343 354
f 354 343 355
f 343 344 355
f 355 344 356
f 344 345 356
f 356 345 357
f 345 346 357
f 357 346 358
f 346 347 358
f 358 347 359
f 347 348 359
f 359 348 360
f 348 349 360
f 360 349 361
f 349 338 361
f 361 338 350
f 350 351 362
f 362 351 363
f 351 352 363
f 363 352 364
f 352 353 364
f 364 353 365
f 353 354 365
f 365 354 366
f 354 355 366
f 366 355 367
f 355 356 367
f 367 356 368
f 356 357 368
f 368 357 369
f 357 358 369
f 369 358 370
f 358 359 370
f 370 359 371
f 359 360 371
f 371 360 372
f 360 361 372
f 372 361 373
f 361 350 373
f 373 350 362
f 362 363 374
f 374 363 375
f 363 364 375
f 375 364 376
f 364 365 376
f 376 365 377
f 365 366 377
f 377 366 378
f 366 367 378
f 378 367 379
f 367 368 379
f 379 368 380
f 368 369 380
f 380 369 381
f 369 370 381
f 381 370 382
f 370 371 382
f 382 371 383
f 371 372 383
f 383 372 384
f 372 373 384
f 384 373 385
f 373 362 385
f 385 362 374
f 374 375 386
f 386 375 387
f 375 376 387
f 387 376 388
f 376 377 388
f 388 377 389
f 377 378 389
f 389 378 390
f 378 379 390
f 390 379 391
f 379 380 391
f 391 380 392
f 380 381 392
f 392 381 393
f 381 382 393
f 393 382 394
f 382 383 394
f 394 383 395
f 383 384 395
f 395 384 396
f 384 385 396
f 396 385 397
f 385 374 397
f 397 374 386
f 386 387 398
f 398 387 399
f 387 388 399
f 399 388 400
f 388 389 400
f 400 389 401
f 389 390 401
f 401 390 402
f 390 391 402
f 402 391 403
f 391 392 403
f 403 392 404
f 392 393 404
f 404 393 405
f 393 394 405
f 405 394 406
f 394 395 406
f 406 395 407
f 395 396 407
f 407 396 408
f 396 397 408
f 408 397 409
f 397 386 409
f 409 386 398
f 398 399 410
f 410 399 411
f 399 400 411
f 411 400 412
f 400 401 412
f 412 401 413
f 401 402 413
f 413 402 414
f 402 403 414
f 414 403 415
f 403 404 415
f 415 404 416
f 404 405 416
f 416 405 417
f 405 406 417
f 417 406 418
f 406 407 418
f 418 407 419
f 407 408 419
f 419 408 420
f 408 409 420
f 420 409 421
f 409 398 421
f 421 398 410
f 410 411 422
f 422 411 422
f 411 412 422
f 422 412 422
f 412 413 422
f 422 413 422
f 413 414 422
f 422 414 422
f 414 415 422
f 422 415 422
f 415 416 422
f 422 416 422
f 416 417 422
f 422 417 422
f 417 418 422
f 422 418 422
f 418 419 422
f 422 419 422
f 419 420 422
f 422 420 422
f 420 421 422
f 422 421 422
f 421 410 422
f 422 410 422

g Path_(7)
v 109.3651 105.03176 18.5
v 109.65692 104.73994 18.5
v 109.61782 104.77904 18.293652
v 109.51101 104.88585 18.142593
v 109.3651 105.03176 18.087301
v 109.219185 105.17767 18.142593
v 109.11237 105.284485 18.293652
v 109.07327 105.323586 18.5
v 109.11237 105.284485 18.706348
v 109.219185 105.17767 18.857407
v 109.3651 105.03176 18.912699
v 109.51101 104.88585 18.857407
v 109.61782 104.77904 18.706348
v 110.03385 105.116875 18.5
v 109.99476 105.155975 18.293652
v 109.88795 105.26279 18.142593
v 109.742035 105.4087 18.087301
v 109.59612 105.55461 18.142593
v 109.48931 105.66142 18.293652
v 109.45021 105.70052 18.5
v 109.48931 105.66142 18.706348
v 109.59612 105.55461 18.857407
v 109.742035 105.4087 18.912699
v 109.88795 105.26279 18.857407
v 109.99476 105.155975 18.706348
v 110.41079 105.49381 18.5
v 110.3717 105.53291 18.293652
v 110.26488 105.639725 18.142593
v 110.118965 105.78564 18.087301
v 109.97306 105.93155 18.142593
v 109.86624 106.03836 18.293652
v 109.82715 106.07745 18.5
v 109.86624 106.03836 18.706348
v 109.97306 105.93155 18.857407
v 110.118965 105.78564 18.912699
v 110.26488 105.639725 18.857407
v 110.3717 105.53291 18.706348
v 110.78773 105.87075 18.5
v 110.74863 105.90984 18.293652
v 110.641815 106.01666 18.142593
v 110.4959 106.162575 18.087301
v 110.34999 106.30848 18.142593
v 110.24318 106.4153 18.293652
v 110.20409 106.45439 18.5
v 110.24318 106.4153 18.706348
v 110.34999 106.30848 18.857407
v 110.4959 106.162575 18.912699
v 110.641815 106.01666 18.857407
v 110.74863 105.90984 18.706348
v 111.164665 106.24769 18.5
v 111.125565 106.28678 18.293652
v 111.01875 106.39359 18.142593
v 110.87284 106.539505 18.087301
v 110.72693 106.68542 18.142593
v 110.62012 106.79223 18.293652
v 110.58102 106.83133 18.5
v 110.62012 106.79223 18.706348
v 110.72693 106.68542 18.857407
v 110.87284 106.539505 18.912699
v 111.01875 106.39359 18.857407
v 111.125565 106.28678 18.706348
v 111.541595 106.62462 18.5
v 111.5025 106.66372 18.293652
v 111.39569 106.77053 18.142593
v 111.24978 106.91644 18.087301
v 111.10387 107.062355 18.142593
v 110.997055 107.16917 18.293652
v 110.957954 107.20827 18.5
v 110.997055 107.16917 18.706348
v 111.10387 107.062355 18.857407
v 111.24978 106.91644 18.912699
v 111.39569 106.77053 18.857407
v 111.5025 106.66372 18.706348
v 111.91853 107.00156 18.5
v 111.87944 107.04066 18.293652
v 111.77262 107.14747 18.142593
v 111.62672 107.29338 18.087301
v 111.480804 107.43929 18.142593
v 111.373985 107.546104 18.293652
v 111.33489 107.585205 18.5
v 111.373985 107.546104 18.706348
v 111.480804 107.43929 18.857407
v 111.62672 107.29338 18.912699
v 111.77262 107.14747 18.857407
v 111.87944 107.04066 18.706348
v 112.29547 107.378494 18.5
v 112.25638 107.41759 18.293652
v 112.14956 107.52441 18.142593
v 112.00365 107.67032 18.087301
v 111.85774 107.81622 18.142593
v 111.75092 107.92304 18.293652
v 111.71183 107.962135 18.5
v 111.75092 107.92304 18.706348
v 111.85774 107.81622 18.857407
v 112.00365 107.67032 18.912699
v 112.14956 107.52441 18.857407
v 112.25638 107.41759 18.706348
v 112.67241 107.75543 18.5
v 112.63331 107.794525 18.293652
v 112.5265 107.901344 18.142593
v 112.380585 108.04725 18.087301
v 112.23467 108.19316 18.142593
v 112.12786 108.29998 18.293652
v 112.08876 108.33907 18.5
v 112.12786 108.29998 18.706348
v 112.23467 108.19316 18.857407
v 112.380585 108.04725 18.912699
v 112.5265 107.901344 18.857407
v 112.63331 107.794525 18.706348
v 113.04935 108.13236 18.5
v 113.01025 108.17146 18.293652
v 112.903435 108.278275 18.142593
v 112.75752 108.42419 18.087301
v 112.61161 108.5701 18.142593
v 112.5048 108.67691 18.293652
v 112.4657 108.71601 18.5
v 112.5048 108.67691 18.706348
v 112.61161 108.5701 18.857407
v 112.75752 108.42419 18.912699
v 112.903435 108.278275 18.857407
v 113.01025 108.17146 18.706348
v 113.43411 108.51735 18.5
v 113.39397 108.555374 18.293652
v 113.28429 108.65924 18.142593
v 113.13446 108.801125 18.087301
v 112.98463 108.94301 18.142593
v 112.87495 109.046875 18.293652
v 112.8348 109.08489 18.5
v 112.87495 109.046875 18.706348
v 112.98463 108.94301 18.857407
v 113.13446 108.801125 18.912699
v 113.28429 108.65924 18.857407
v 113.39397 108.555374 18.706348
v 113.837814 108.975365 18.5
v 113.79126 109.005196 18.293652
v 113.66407 109.086685 18.142593
v 113.490326 109.19801 18.087301
v 113.31658 109.30933 18.142593
v 113.18939 109.39083 18.293652
v 113.14284 109.42066 18.5
v 113.18939 109.39083 18.706348
v 113.31658 109.30933 18.857407
v 113.490326 109.19801 18.912699
v 113.66407 109.086685 18.857407
v 113.79126 109.005196 18.706348
v 114.10667 109.60523 18.5
v 114.05248 109.61621 18.293652
v 113.90443 109.6462 18.142593
v 113.70219 109.68717 18.087301
v 113.49995 109.72814 18.142593
v 113.3519 109.75813 18.293652
v 113.29771 109.76911 18.5
v 113.3519 109.75813 18.706348
v 113.49995 109.72814 18.857407
v 113.70219 109.68717 18.912699
v 113.90443 109.6462 18.857407
v 114.05248 109.61621 18.706348
v 114.11009 110.22294 18.5
v 114.0548 110.22258 18.293652
v 113.90375 110.22158 18.142593
v 113.6974 110.220215 18.087301
v 113.49106 110.21886 18.142593
v 113.340004 110.21786 18.293652
v 113.28471 110.21749 18.5
v 113.340004 110.21786 18.706348
v 113.49106 110.21886 18.857407
v 113.6974 110.220215 18.912699
v 113.90375 110.22158 18.857407
v 114.0548 110.22258 18.706348
v 114.107376 110.77297 18.5
v 114.05215 110.77033 18.293652
v 113.90126 110.76313 18.142593
v 113.69515 110.75328 18.087301
v 113.48904 110.74344 18.142593
v 113.33815 110.73623 18.293652
v 113.28292 110.73359 18.5
v 113.33815 110.73623 18.706348
v 113.48904 110.74344 18.857407
v 113.69515 110.75328 18.912699
v 113.90126 110.76313 18.857407
v 114.05215 110.77033 18.706348
v 114.050545 111.368614 18.5
v 113.99642 111.3573 18.293652
v 113.848564 111.32638 18.142593
v 113.64658 111.284134 18.087301
v 113.4446 111.24189 18.142593
v 113.296745 111.21097 18.293652
v 113.24262 111.199646 18.5
v 113.296745 111.21097 18.706348
v 113.4446 111.24189 18.857407
v 113.64658 111.284134 18.912699
v 113.848564 111.32638 18.857407
v 113.99642 111.3573 18.706348
v 113.88685 111.84861 18.5
v 113.832115 111.84075 18.293652
v 113.682594 111.81928 18.142593
v 113.47834 111.789955 18.087301
v 113.274086 111.76063 18.142593
v 113.12456 111.73915 18.293652
v 113.06983 111.73129 18.5
v 113.12456 111.73915 18.706348
v 113.274086 111.76063 18.857407
v 113.47834 111.789955 18.912699
v 113.682594 111.81928 18.857407
v 113.832115 111.84075 18.706348
v 113.909966 112.31034 18.5
v 113.854706 112.312 18.293652
v 113.70371 112.31651 18.142593
v 113.49745 112.32268 18.087301
v 113.2912 112.32885 18.142593
v 113.140205 112.33337 18.293652
v 113.08494 112.335014 18.5
v 113.140205 112.33337 18.706348
v 113.2912 112.32885 18.857407
v 113.49745 112.32268 18.912699
v 113.70371 112.31651 18.857407
v 113.854706 112.312 18.706348
v 113.91858 112.79598 18.5
v 113.86387 112.80397 18.293652
v 113.71439 112.82579 18.142593
v 113.51021 112.8556 18.087301
v 113.30602 112.8854 18.142593
v 113.15655 112.90722 18.293652
v 113.10184 112.91521 18.5
v 113.15655 112.90722 18.706348
v 113.30602 112.8854 18.857407
v 113.51021 112.8556 18.912699
v 113.71439 112.82579 18.857407
v 113.86387 112.80397 18.706348
v 113.98851 113.133385 18.5
v 113.9432 113.16508 18.293652
v 113.81942 113.25165 18.142593
v 113.65032 113.36992 18.087301
v 113.48123 113.48819 18.142593
v 113.357445 113.57477 18.293652
v 113.31213 113.60645 18.5
v 113.357445 113.57477 18.706348
v 113.48123 113.48819 18.857407
v 113.65032 113.36992 18.912699
v 113.81942 113.25165 18.857407
v 113.9432 113.16508 18.706348
v 114.35 113.36125 18.5
v 114.314545 113.40369 18.293652
v 114.21769 113.5196 18.142593
v 114.08538 113.677956 18.087301
v 113.95308 113.8363 18.142593
v 113.85622 113.952225 18.293652
v 113.82077 113.99465 18.5
v 113.85622 113.952225 18.706348
v 113.95308 113.8363 18.857407
v 114.08538 113.677956 18.912699
v 114.21769 113.5196 18.857407
v 114.314545 113.40369 18.706348
v 114.75674 113.75857 18.5
v 114.717766 113.79779 18.293652
v 114.61129 113.904945 18.142593
v 114.46585 114.05132 18.087301
v 114.32041 114.1977 18.142593
v 114.213936 114.30486 18.293652
v 114.174965 114.344086 18.5
v 114.213936 114.30486 18.706348
v 114.32041 114.1977 18.857407
v 114.46585 114.05132 18.912699
v 114.61129 113.904945 18.857407
v 114.717766 113.79779 18.706348
v 115.13382 114.13791 18.5
v 115.09468 114.176956 18.293652
v 114.98774 114.283646 18.142593
v 114.84166 114.42939 18.087301
v 114.69558 114.57513 18.142593
v 114.58864 114.681816 18.293652
v 114.54949 114.72087 18.5
v 114.58864 114.681816 18.706348
v 114.69558 114.57513 18.857407
v 114.84166 114.42939 18.912699
v 114.98774 114.283646 18.857407
v 115.09468 114.176956 18.706348
v 115.51058 114.514175 18.5
v 115.4715 114.55328 18.293652
v 115.36471 114.660126 18.142593
v 115.21884 114.806076 18.087301
v 115.07297 114.95203 18.142593
v 114.96619 115.058876 18.293652
v 114.9271 115.097984 18.5
v 114.96619 115.058876 18.706348
v 115.07297 114.95203 18.857407
v 115.21884 114.806076 18.912699
v 115.36471 114.660126 18.857407
v 115.4715 114.55328 18.706348
v 115.88757 114.891235 18.5
v 115.84848 114.930336 18.293652
v 115.74166 115.03714 18.142593
v 115.59574 115.183044 18.087301
v 115.44982 115.32895 18.142593
v 115.343 115.43576 18.293652
v 115.30391 115.47485 18.5
v 115.343 115.43576 18.706348
v 115.44982 115.32895 18.857407
v 115.59574 115.183044 18.912699
v 115.74166 115.03714 18.857407
v 115.84848 114.930336 18.706348
v 116.2645 115.26816 18.5
v 116.2254 115.30726 18.293652
v 116.11859 115.41407 18.142593
v 115.97268 115.55998 18.087301
v 115.82677 115.705894 18.142593
v 115.719955 115.812706 18.293652
v 115.68086 115.85181 18.5
v 115.719955 115.812706 18.706348
v 115.82677 115.705894 18.857407
v 115.97268 115.55998 18.912699
v 116.11859 115.41407 18.857407
v 116.2254 115.30726 18.706348
v 116.64144 115.645096 18.5
v 116.60234 115.68419 18.293652
v 116.49553 115.79101 18.142593
v 116.34962 115.93692 18.087301
v 116.203705 116.082825 18.142593
v 116.09689 116.189644 18.293652
v 116.05779 116.22874 18.5
v 116.09689 116.189644 18.706348
v 116.203705 116.082825 18.857407
v 116.34962 115.93692 18.912699
v 116.49553 115.79101 18.857407
v 116.60234 115.68419 18.706348
v 117.01837 116.02203 18.5
v 116.97928 116.06113 18.293652
v 116.87246 116.167946 18.142593
v 116.726555 116.31385 18.087301
v 116.58064 116.45976 18.142593
v 116.47382 116.56658 18.293652
v 116.43473 116.605675 18.5
v 116.47382 116.56658 18.706348
v 116.58064 116.45976 18.857407
v 116.726555 116.31385 18.912699
v 116.87246 116.167946 18.857407
v 116.97928 116.06113 18.706348
v 117.39531 116.39897 18.5
v 117.35622 116.438065 18.293652
v 117.2494 116.544876 18.142593
v 117.103485 116.69079 18.087301
v 116.95758 116.8367 18.142593
v 116.85076 116.94351 18.293652
v 116.81167 116.98261 18.5
v 116.85076 116.94351 18.706348
v 116.95758 116.8367 18.857407
v 117.103485 116.69079 18.912699
v 117.2494 116.544876 18.857407
v 117.35622 116.438065 18.706348
v 117.77225 116.7759 18.5
v 117.73315 116.815 18.293652
v 117.626335 116.921814 18.142593
v 117.48042 117.067726 18.087301
v 117.33451 117.21364 18.142593
v 117.2277 117.32045 18.293652
v 117.18861 117.35955 18.5
v 117.2277 117.32045 18.706348
v 117.33451 117.21364 18.857407
v 117.48042 117.067726 18.912699
v 117.626335 116.921814 18.857407
v 117.73315 116.815 18.706348
v 118.149185 117.15284 18.5
v 118.110085 117.19194 18.293652
v 118.00327 117.29875 18.142593
v 117.85736 117.444664 18.087301
v 117.71145 117.590576 18.142593
v 117.60464 117.69739 18.293652
v 117.56554 117.73648 18.5
v 117.60464 117.69739 18.706348
v 117.71145 117.590576 18.857407
v 117.85736 117.444664 18.912699
v 118.00327 117.29875 18.857407
v 118.110085 117.19194 18.706348
v 118.526115 117.52978 18.5
v 118.48702 117.56887 18.293652
v 118.38021 117.67569 18.142593
v 118.2343 117.8216 18.087301
v 118.08839 117.96751 18.142593
v 117.981575 118.074326 18.293652
v 117.942474 118.11342 18.5
v 117.981575 118.074326 18.706348
v 118.08839 117.96751 18.857407
v 118.2343 117.8216 18.912699
v 118.38021 117.67569 18.857407
v 118.48702 117.56887 18.706348
v 118.90305 117.906715 18.5
v 118.86396 117.94581 18.293652
v 118.75714 118.05262 18.142593
v 118.61124 118.19853 18.087301
v 118.465324 118.344444 18.142593
v 118.358505 118.451256 18.293652
v 118.31941 118.49036 18.5
v 118.358505 118.451256 18.706348
v 118.465324 118.344444 18.857407
v 118.61124 118.19853 18.912699
v 118.75714 118.05262 18.857407
v 118.86396 117.94581 18.706348
v 119.27999 118.283646 18.5
v 119.24089 118.32275 18.293652
v 119.13408 118.42956 18.142593
v 118.98817 118.57547 18.087301
v 118.842255 118.72138 18.142593
v 118.73544 118.82819 18.293652
v 118.69635 118.867294 18.5
v 118.73544 118.82819 18.706348
v 118.842255 118.72138 18.857407
v 118.98817 118.57547 18.912699
v 119.13408 118.42956 18.857407
v 119.24089 118.32275 18.706348
v 119.65693 118.66058 18.5
v 119.61783 118.699684 18.293652
v 119.51102 118.806496 18.142593
v 119.365105 118.95241 18.087301
v 119.21919 119.09832 18.142593
v 119.11238 119.20513 18.293652
v 119.07328 119.24423 18.5
v 119.11238 119.20513 18.706348
v 119.21919 119.09832 18.857407
v 119.365105 118.95241 18.912699
v 119.51102 118.806496 18.857407
v 119.61783 118.699684 18.706348
v 119.365105 118.95241 18.5
usemtl mat_28
s 1
f 423 423 424
f 424 423 425
f 423 423 425
f 425 423 426
f 423 423 426
f 426 423 427
f 423 423 427
f 427 423 428
f 423 423 428
f 428 423 429
f 423 423 429
f 429 423 430
f 423 423 430
f 430 423 431
f 423 423 431
f 431 423 432
f 423 423 432
f 432 423 433
f 423 423 433
f 433 423 434
f 423 423 434
f 434 423 435
f 423 423 435
f 435 423 424
f 424 425 436
f 436 425 437
f 425 426 437
f 437 426 438
f 426 427 438
f 438 427 439
f 427 428 439
f 439 428 440
f 428 429 440
f 440 429 441
f 429 430 441
f 441 430 442
f 430 431 442
f 442 431 443
f 431 432 443
f 443 432 444
f 432 433 444
f 444 433 445
f 433 434 445
f 445 434 446
f 434 435 446
f 446 435 447
f 435 424 447
f 447 424 436
f 436 437 448
f 448 437 449
f 437 438 449
f 449 438 450
f 438 439 450
f 450 439 451
f 439 440 451
f 451 440 452
f 440 441 452
f 452 441 453
f 441 442 453
f 453 442 454
f 442 443 454
f 454 443 455
f 443 444 455
f 455 444 456
f 444 445 456
f 456 445 457
f 445 446 457
f 457 446 458
f 446 447 458
f 458 447 459
f 447 436 459
f 459 436 448
f 448 449 460
f 460 449 461
f 449 450 461
f 461 450 462
f 450 451 462
f 462 451 463
f 451 452 463
f 463 452 464
f 452 453 464
f 464 453 465
f 453 454 465
f 465 454 466
f 454 455 466
f 466 455 467
f 455 456 467
f 467 456 468
f 456 457 468
f 468 457 469
f 457 458 469
f 469 458 470
f 458 459 470
f 470 459 471
f 459 448 471
f 471 448 460
f 460 461 472
f 472 461 473
f 461 462 473
f 473 462 474
f 462 463 474
f 474 463 475
f 463 464 475
f 475 464 476
f 464 465 476
f 476 465 477
f 465 466 477
f 477 466 478
f 466 467 478
f 478 467 479
f 467 468 479
f 479 468 480
f 468 469 480
f 480 469 481
f 469 470 481
f 481 470 482
f 470 471 482
f 482 471 483
f 471 460 483
f 483 460 472
f 472 473 484
f 484 473 485
f 473 474 485
f 485 474 486
f 474 475 486
f 486 475 487
f 475 476 487
f 487 476 488
f 476 477 488
f 488 477 489
f 477 478 489
f 489 478 490
f 478 479 490
f 490 479 491
f 479 480 491
f 491 480 492
f 480 481 492
f 492 481 493
f 481 482 493
f 493 482 494
f 482 483 494
f 494 483 495
f 483 472 495
f 495 472 484
f 484 485 496
f 496 485 497
f 485 486 497
f 497 486 498
f 486 487 498
f 498 487 499
f 487 488 499
f 499 488 500
f 488 489 500
f 500 489 501
f 489 490 501
f 501 490 502
f 490 491 502
f 502 491 503
f 491 492 503
f 503 492 504
f 492 493 504
f 504 493 505
f 493 494 505
f 505 494 506
f 494 495 506
f 506 495 507
f 495 484 507
f 507 484 496
f 496 497 508
f 508 497 509
f 497 498 509
f 509 498 510
f 498 499 510
f 510 499 511
f 499 500 511
f 511 500 512
f 500 501 512
f 512 501 513
f 501 502 513
f 513 502 514
f 502 503 514
f 514 503 515
f 503 504 515
f 515 504 516
f 504 505 516
f 516 505 517
f 505 506 517
f 517 506 518
f 506 507 518
f 518 507 519
f 507 496 519
f 519 496 508
f 508 509 520
f 520 509 521
f 509 510 521
f 521 510 522
f 510 511 522
f 522 511 523
f 511 512 523
f 523 512 524
f 512 513 524
f 524 513 525
f 513 514 525
f 525 514 526
f 514 515 526
f 526 515 527
f 515 516 527
f 527 516 528
f 516 517 528
f 528 517 529
f 517 518 529
f 529 518 530
f 518 519 530
f 530 519 531
f 519 508 531
f 531 508 520
f 520 521 532
f 532 521 533
f 521 522 533
f 533 522 534
f 522 523 534
f 534 523 535
f 523 524 535
f 535 524 536
f 524 525 536
f 536 525 537
f 525 526 537
f 537 526 538
f 526 527 538
f 538 527 539
f 527 528 539
f 539 528 540
f 528 529 540
f 540 529 541
f 529 530 541
f 541 530 542
f 530 531 542
f 542 531 543
f 531 520 543
f 543 520 532
f 532 533 544
f 544 533 545
f 533 534 545
f 545 534 546
f 534 535 546
f 546 535 547
f 535 536 547
f 547 536 548
f 536 537 548
f 548 537 549
f 537 538 549
f 549 538 550
f 538 539 550
f 550 539 551
f 539 540 551
f 551 540 552
f 540 541 552
f 552 541 553
f 541 542 553
f 553 542 554
f 542 543 554
f 554 543 555
f 543 532 555
f 555 532 544
f 544 545 556
f 556 545 557
f 545 546 557
f 557 546 558
f 546 547 558
f 558 547 559
f 547 548 559
f 559 548 560
f 548 549 560
f 560 549 561
f 549 550 561
f 561 550 562
f 550 551 562
f 562 551 563
f 551 552 563
f 563 552 564
f 552 553 564
f 564 553 565
f 553 554 565
f 565 554 566
f 554 555 566
f 566 555 567
f 555 544 567
f 567 544 556
f 556 557 568
f 568 557 569
f 557 558 569
f 569 558 570
f 558 559 570
f 570 559 571
f 559 560 571
f 571 560 572
f 560 561 572
f 572 561 573
f 561 562 573
f 573 562 574
f 562 563 574
f 574 563 575
f 563 564 575
f 575 564 576
f 564 565 576
f 576 565 577
f 565 566 577
f 577 566 578
f 566 567 578
f 578 567 579
f 567 556 579
f 579 556 568
f 568 569 580
f 580 569 581
f 569 570 581
f 581 570 582
f 570 571 582
f 582 571 583
f 571 572 583
f 583 572 584
f 572 573 584
f 584 573 585
f 573 574 585
f 585 574 586
f 574 575 586
f 586 575 587
f 575 576 587
f 587 576 588
f 576 577 588
f 588 577 589
f 577 578 589
f 589 578 590
f 578 579 590
f 590 579 591
f 579 568 591
f 591 568 580
f 580 581 592
f 592 581 593
f 581 582 593
f 593 582 594
f 582 583 594
f 594 583 595
f 583 584 595
f 595 584 596
f 584 585 596
f 596 585 597
f 585 586 597
f 597 586 598
f 586 587 598
f 598 587 599
f 587 588 599
f 599 588 600
f 588 589 600
f 600 589 601
f 589 590 601
f 601 590 602
f 590 591 602
f 602 591 603
f 591 580 603
f 603 580 592
f 592 593 604
f 604 593 605
f 593 594 605
f 605 594 606
f 594 595 606
f 606 595 607
f 595 596 607
f 607 596 608
f 596 597 608
f 608 597 609
f 597 598 609
f 609 598 610
f 598 599 610
f 610 599 611
f 599 600 611
f 611 600 612
f 600 601 612
f 612 601 613
f 601 602 613
f 613 602 614
f 602 603 614
f 614 603 615
f 603 592 615
f 615 592 604
f 604 605 616
f 616 605 617
f 605 606 617
f 617 606 618
f 606 607 618
f 618 607 619
f 607 608 619
f 619 608 620
f 608 609 620
f 620 609 621
f 609 610 621
f 621 610 622
f 610 611 622
f 622 611 623
f 611 612 623
f 623 612 624
f 612 613 624
f 624 613 625
f 613 614 625
f 625 614 626
f 614 615 626
f 626 615 627
f 615 604 627
f 627 604 616
f 616 617 628
f 628 617 629
f 617 618 629
f 629 618 630
f 618 619 630
f 630 619 631
f 619 620 631
f 631 620 632
f 620 621 632
f 632 621 633
f 621 622 633
f 633 622 634
f 622 623 634
f 634 623 635
f 623 624 635
f 635 624 636
f 624 625 636
f 636 625 637
f 625 626 637
f 637 626 638
f 626 627 638
f 638 627 639
f 627 616 639
f 639 616 628
f 628 629 640
f 640 629 641
f 629 630 641
f 641 630 642
f 630 631 642
f 642 631 643
f 631 632 643
f 643 632 644
f 632 633 644
f 644 633 645
f 633 634 645
f 645 634 646
f 634 635 646
f 646 635 647
f 635 636 647
f 647 636 648
f 636 637 648
f 648 637 649
f 637 638 649
f 649 638 650
f 638 639 650
f 650 639 651
f 639 628 651
f 651 628 640
f 640 641 652
f 652 641 653
f 641 642 653
f 653 642 654
f 642 643 654
f 654 643 655
f 643 644 655
f 655 644 656
f 644 645 656
f 656 645 657
f 645 646 657
f 657 646 658
f 646 647 658
f 658 647 659
f 647 648 659
f 659 648 660
f 648 649 660
f 660 649 661
f 649 650 661
f 661 650 662
f 650 651 662
f 662 651 663
f 651 640 663
f 663 640 652
f 652 653 664
f 664 653 665
f 653 654 665
f 665 654 666
f 654 655 666
f 666 655 667
f 655 656 667
f 667 656 668
f 656 657 668
f 668 657 669
f 657 658 669
f 669 658 670
f 658 659 670
f 670 659 671
f 659 660 671
f 671 660 672
f 660 661 672
f 672 661 673
f 661 662 673
f 673 662 674
f 662 663 674
f 674 663 675
f 663 652 675
f 675 652 664
f 664 665 676
f 676 665 677
f 665 666 677
f 677 666 678
f 666 667 678
f 678 667 679
f 667 668 679
f 679 668 680
f 668 669 680
f 680 669 681
f 669 670 681
f 681 670 682
f 670 671 682
f 682 671 683
f 671 672 683
f 683 672 684
f 672 673 684
f 684 673 685
f 673 674 685
f 685 674 686
f 674 675 686
f 686 675 687
f 675 664 687
f 687 664 676
f 676 677 688
f 688 677 689
f 677 678 689
f 689 678 690
f 678 679 690
f 690 679 691
f 679 680 691
f 691 680 692
f 680 681 692
f 692 681 693
f 681 682 693
f 693 682 694
f 682 683 694
f 694 683 695
f 683 684 695
f 695 684 696
f 684 685 696
f 696 685 697
f 685 686 697
f 697 686 698
f 686 687 698
f 698 687 699
f 687 676 699
f 699 676 688
f 688 689 700
f 700 689 701
f 689 690 701
f 701 690 702
f 690 691 702
f 702 691 703
f 691 692 703
f 703 692 704
f 692 693 704
f 704 693 705
f 693 694 705
f 705 694 706
f 694 695 706
f 706 695 707
f 695 696 707
f 707 696 708
f 696 697 708
f 708 697 709
f 697 698 709
f 709 698 710
f 698 699 710
f 710 699 711
f 699 688 711
f 711 688 700
f 700 701 712
f 712 701 713
f 701 702 713
f 713 702 714
f 702 703 714
f 714 703 715
f 703 704 715
f 715 704 716
f 704 705 716
f 716 705 717
f 705 706 717
f 717 706 718
f 706 707 718
f 718 707 719
f 707 708 719
f 719 708 720
f 708 709 720
f 720 709 721
f 709 710 721
f 721 710 722
f 710 711 722
f 722 711 723
f 711 700 723
f 723 700 712
f 712 713 724
f 724 713 725
f 713 714 725
f 725 714 726
f 714 715 726
f 726 715 727
f 715 716 727
f 727 716 728
f 716 717 728
f 728 717 729
f 717 718 729
f 729 718 730
f 718 719 730
f 730 719 731
f 719 720 731
f 731 720 732
f 720 721 732
f 732 721 733
f 721 722 733
f 733 722 734
f 722 723 734
f 734 723 735
f 723 712 735
f 735 712 724
f 724 725 736
f 736 725 737
f 725 726 737
f 737 726 738
f 726 727 738
f 738 727 739
f 727 728 739
f 739 728 740
f 728 729 740
f 740 729 741
f 729 730 741
f 741 730 742
f 730 731 742
f 742 731 743
f 731 732 743
f 743 732 744
f 732 733 744
f 744 733 745
f 733 734 745
f 745 734 746
f 734 735 746
f 746 735 747
f 735 724 747
f 747 724 736
f 736 737 748
f 748 737 749
f 737 738 749
f 749 738 750
f 738 739 750
f 750 739 751
f 739 740 751
f 751 740 752
f 740 741 752
f 752 741 753
f 741 742 753
f 753 742 754
f 742 743 754
f 754 743 755
f 743 744 755
f 755 744 756
f 744 745 756
f 756 745 757
f 745 746 757
f 757 746 758
f 746 747 758
f 758 747 759
f 747 736 759
f 759 736 748
f 748 749 760
f 760 749 761
f 749 750 761
f 761 750 762
f 750 751 762
f 762 751 763
f 751 752 763
f 763 752 764
f 752 753 764
f 764 753 765
f 753 754 765
f 765 754 766
f 754 755 766
f 766 755 767
f 755 756 767
f 767 756 768
f 756 757 768
f 768 757 769
f 757 758 769
f 769 758 770
f 758 759 770
f 770 759 771
f 759 748 771
f 771 748 760
f 760 761 772
f 772 761 773
f 761 762 773
f 773 762 774
f 762 763 774
f 774 763 775
f 763 764 775
f 775 764 776
f 764 765 776
f 776 765 777
f 765 766 777
f 777 766 778
f 766 767 778
f 778 767 779
f 767 768 779
f 779 768 780
f 768 769 780
f 780 769 781
f 769 770 781
f 781 770 782
f 770 771 782
f 782 771 783
f 771 760 783
f 783 760 772
f 772 773 784
f 784 773 785
f 773 774 785
f 785 774 786
f 774 775 786
f 786 775 787
f 775 776 787
f 787 776 788
f 776 777 788
f 788 777 789
f 777 778 789
f 789 778 790
f 778 779 790
f 790 779 791
f 779 780 791
f 791 780 792
f 780 781 792
f 792 781 793
f 781 782 793
f 793 782 794
f 782 783 794
f 794 783 795
f 783 772 795
f 795 772 784
f 784 785 796
f 796 785 797
f 785 786 797
f 797 786 798
f 786 787 798
f 798 787 799
f 787 788 799
f 799 788 800
f 788 789 800
f 800 789 801
f 789 790 801
f 801 790 802
f 790 791 802
f 802 791 803
f 791 792 803
f 803 792 804
f 792 793 804
f 804 793 805
f 793 794 805
f 805 794 806
f 794 795 806
f 806 795 807
f 795 784 807
f 807 784 796
f 796 797 808
f 808 797 809
f 797 798 809
f 809 798 810
f 798 799 810
f 810 799 811
f 799 800 811
f 811 800 812
f 800 801 812
f 812 801 813
f 801 802 813
f 813 802 814
f 802 803 814
f 814 803 815
f 803 804 815
f 815 804 816
f 804 805 816
f 816 805 817
f 805 806 817
f 817 806 818
f 806 807 818
f 818 807 819
f 807 796 819
f 819 796 808
f 808 809 820
f 820 809 821
f 809 810 821
f 821 810 822
f 810 811 822
f 822 811 823
f 811 812 823
f 823 812 824
f 812 813 824
f 824 813 825
f 813 814 825
f 825 814 826
f 814 815 826
f 826 815 827
f 815 816 827
f 827 816 828
f 816 817 828
f 828 817 829
f 817 818 829
f 829 818 830
f 818 819 830
f 830 819 831
f 819 808 831
f 831 808 820
f 820 821 832
f 832 821 833
f 821 822 833
f 833 822 834
f 822 823 834
f 834 823 835
f 823 824 835
f 835 824 836
f 824 825 836
f 836 825 837
f 825 826 837
f 837 826 838
f 826 827 838
f 838 827 839
f 827 828 839
f 839 828 840
f 828 829 840
f 840 829 841
f 829 830 841
f 841 830 842
f 830 831 842
f 842 831 843
f 831 820 843
f 843 820 832
f 832 833 844
f 844 833 844
f 833 834 844
f 844 834 844
f 834 835 844
f 844 835 844
f 835 836 844
f 844 836 844
f 836 837 844
f 844 837 844
f 837 838 844
f 844 838 844
f 838 839 844
f 844 839 844
f 839 840 844
f 844 840 844
f 840 841 844
f 844 841 844
f 841 842 844
f 844 842 844
f 842 843 844
f 844 843 844
f 843 832 844
f 844 832 844

g Path_(4)
v 140.11111 131.44444 12.0
v 140.4951 131.29337 12.200013
v 140.39473 131.18277 12.009307
v 140.21835 131.14227 11.843904
v 140.01324 131.18277 11.748124
v 139.83435 131.29337 11.747633
v 139.72963 131.44444 11.842561
v 139.72711 131.59554 12.007472
v 139.8275 131.70613 12.198179
v 140.00388 131.74661 12.363582
v 140.20898 131.70613 12.459361
v 140.38788 131.59554 12.459852
v 140.4926 131.44444 12.364924
v 140.65552 131.68651 11.607007
v 140.54987 131.5645 11.437694
v 140.37155 131.51985 11.288743
v 140.16837 131.5645 11.2000675
v 139.99477 131.68651 11.195426
v 139.89723 131.85316 11.276064
v 139.90192 132.01982 11.420373
v 140.00758 132.14183 11.589686
v 140.18588 132.18648 11.738636
v 140.38907 132.14183 11.827312
v 140.56268 132.01982 11.831953
v 140.6602 131.85316 11.751316
v 140.85925 131.98904 11.111385
v 140.75665 131.87332 10.929361
v 140.57947 131.83096 10.770456
v 140.37517 131.87332 10.677247
v 140.1985 131.98904 10.67471
v 140.0968 132.14714 10.763525
v 140.09732 132.30522 10.919893
v 140.1999 132.42094 11.101917
v 140.37709 132.4633 11.260823
v 140.5814 132.42094 11.3540325
v 140.75807 132.30522 11.356569
v 140.85977 132.14714 11.267755
v 141.01753 132.49004 10.72433
v 140.92455 132.40137 10.50929
v 140.75087 132.3689 10.328581
v 140.54306 132.40137 10.230622
v 140.35677 132.49004 10.241664
v 140.24193 132.61118 10.358746
v 140.22931 132.73232 10.550495
v 140.3223 132.821 10.765535
v 140.49597 132.85345 10.946244
v 140.70378 132.821 11.044203
v 140.89008 132.73232 11.033161
v 141.00491 132.61118 10.9160795
v 141.15337 133.06725 10.401421
v 141.06966 133.03084 10.180943
v 140.89938 133.0175 10.015281
v 140.68817 133.03084 9.948824
v 140.4926 133.06725 9.999379
v 140.3651 133.11699 10.1534
v 140.33981 133.16672 10.369618
v 140.42352 133.20314 10.590096
v 140.5938 133.21646 10.755758
v 140.80501 133.20314 10.822215
v 141.00056 133.16672 10.77166
v 141.12807 133.11699 10.617639
v 141.14052 133.71553 10.490674
v 141.07886 133.71599 10.286478
v 140.92319 133.7162 10.14064
v 140.71523 133.71611 10.092237
v 140.51068 133.71573 10.154239
v 140.36438 133.71518 10.310032
v 140.31552 133.7146 10.517871
v 140.37718 133.71414 10.722067
v 140.53285 133.71394 10.867905
v 140.74081 133.71404 10.916307
v 140.94534 133.7144 10.854306
v 141.09164 133.71495 10.698513
v 141.15048 134.28358 10.638832
v 141.12862 134.2432 10.41002
v 141.00406 134.2216 10.210242
v 140.81018 134.22462 10.093029
v 140.59892 134.25143 10.089788
v 140.42688 134.29486 10.201388
v 140.34018 134.34325 10.397925
v 140.36203 134.38364 10.626738
v 140.48659 134.40523 10.826516
v 140.68048 134.4022 10.943728
v 140.89174 134.3754 10.946969
v 141.06377 134.33197 10.835369
v 141.22209 134.81268 10.420269
v 141.22868 134.69371 10.264008
v 141.1353 134.622 10.093462
v 140.96696 134.61674 9.95433
v 140.76878 134.67938 9.883892
v 140.59387 134.79312 9.901022
v 140.48907 134.92747 10.001129
v 140.48248 135.04645 10.157391
v 140.57587 135.11818 10.327936
v 140.7442 135.12341 10.467068
v 140.94238 135.06078 10.537506
v 141.1173 134.94705 10.520376
v 141.50299 135.07591 10.08958
v 141.52225 134.98654 9.893938
v 141.44754 134.95526 9.6937
v 141.29886 134.99046 9.542519
v 141.11604 135.08269 9.480904
v 140.94809 135.20724 9.525364
v 140.84001 135.33075 9.663987
v 140.82074 135.42012 9.859629
v 140.89546 135.4514 10.059867
v 141.04414 135.4162 10.211048
v 141.22696 135.32397 10.272663
v 141.3949 135.19942 10.228202
v 141.79265 135.66199 10.135987
v 141.79265 135.58931 9.953072
v 141.69188 135.55968 9.773625
v 141.51735 135.58102 9.64573
v 141.31581 135.64763 9.603657
v 141.14127 135.74165 9.658678
v 141.04048 135.8379 9.796051
v 141.04048 135.91058 9.978968
v 141.14125 135.94023 10.158414
v 141.31578 135.91888 10.286308
v 141.51733 135.85226 10.3283825
v 141.69188 135.75824 10.273361
v 141.9411 136.15723 9.595131
v 141.91869 136.0572 9.418042
v 141.79468 135.9922 9.264255
v 141.60231 135.97968 9.174973
v 141.39311 136.02296 9.174121
v 141.22316 136.11046 9.261927
v 141.13799 136.21873 9.414864
v 141.1604 136.31877 9.591951
v 141.28441 136.38376 9.74574
v 141.47678 136.39629 9.835022
v 141.68596 136.35301 9.835874
v 141.85591 136.2655 9.748067
v 142.017 136.64516 9.342362
v 141.93759 136.56825 9.171624
v 141.77306 136.54208 9.025839
v 141.56749 136.57365 8.944068
v 141.37596 136.6545 8.948223
v 141.2498 136.76295 9.037191
v 141.22281 136.86998 9.187132
v 141.30222 136.94688 9.35787
v 141.46675 136.97305 9.503656
v 141.67232 136.94148 9.585426
v 141.86385 136.86064 9.581271
v 141.99 136.75218 9.492304
v 142.20204 137.02704 8.955533
v 142.11755 136.99281 8.740289
v 141.95364 137.00993 8.574264
v 141.75421 137.07382 8.501944
v 141.57271 137.16736 8.5427065
v 141.45775 137.26546 8.68563
v 141.44016 137.34187 8.892418
v 141.52464 137.37608 9.107661
v 141.68855 137.35896 9.273687
v 141.88799 137.29507 9.346007
v 142.0695 137.20154 9.305244
v 142.18445 137.10344 9.162321
v 142.40439 137.66866 8.907723
v 142.30457 137.69249 8.720002
v 142.12645 137.73248 8.608905
v 141.91777 137.7779 8.604201
v 141.73442 137.81657 8.70715
v 141.62555 137.83817 8.890168
v 141.62032 137.83687 9.104216
v 141.72014 137.81303 9.291937
v 141.89825 137.77306 9.403034
v 142.10693 137.72763 9.407738
v 142.29028 137.68895 9.304789
v 142.39915 137.66736 9.121771
v 142.47867 138.28482 8.945555
v 142.3988 138.29651 8.747646
v 142.23203 138.32239 8.616617
v 142.02298 138.35556 8.587577
v 141.82771 138.3871 8.668305
v 141.69853 138.40858 8.837173
v 141.67006 138.41425 9.048932
v 141.74992 138.40257 9.24684
v 141.91672 138.37668 9.377869
v 142.12575 138.34352 9.40691
v 142.32101 138.31197 9.32618
v 142.4502 138.29048 9.157312
v 142.6108 138.8947 8.975387
v 142.54338 138.90192 8.772827
v 142.3842 138.9183 8.631305
v 142.17593 138.93945 8.58874
v 141.97437 138.95969 8.65654
v 141.83351 138.97362 8.816535
v 141.7911 138.97748 9.025856
v 141.85854 138.97026 9.2284155
v 142.0177 138.95387 9.369938
v 142.22598 138.93274 9.412502
v 142.42755 138.91249 9.344703
v 142.5684 138.89856 9.184708
v 142.60284 139.4776 9.005242
v 142.55077 139.48494 8.798189
v 142.4032 139.506 8.64517
v 142.19966 139.53513 8.587187
v 141.9947 139.56451 8.639775
v 141.84323 139.5863 8.788845
v 141.78586 139.59464 8.994453
v 141.83792 139.5873 9.201506
v 141.9855 139.56624 9.354525
v 142.18904 139.53711 9.412508
v 142.394 139.50772 9.35992
v 142.54546 139.48593 9.21085
v 142.7742 140.03107 8.999412
v 142.71965 140.04175 8.793144
v 142.57117 140.07076 8.642308
v 142.36858 140.11032 8.58732
v 142.16612 140.14984 8.642915
v 142.01808 140.17873 8.794194
v 141.96411 140.18924 9.000625
v 142.01866 140.17856 9.206892
v 142.16714 140.14955 9.357728
v 142.36974 140.10999 9.412716
v 142.57219 140.07048 9.357121
v 142.72023 140.04158 9.205842
v 142.81636 140.59567 9.055639
v 142.79044 140.60306 8.843718
v 142.66608 140.6385 8.67367
v 142.47662 140.69252 8.591058
v 142.27281 140.75063 8.618018
v 142.10928 140.79726 8.747328
v 142.02985 140.81992 8.944337
v 142.05577 140.81252 9.156258
v 142.18013 140.77707 9.326306
v 142.36958 140.72305 9.408918
v 142.57338 140.66495 9.381957
v 142.73691 140.61832 9.252648
v 143.07405 141.11058 9.089068
v 143.06024 141.10956 8.877373
v 142.94789 141.14458 8.699624
v 142.76709 141.20624 8.60345
v 142.56628 141.27802 8.614619
v 142.39928 141.34068 8.73014
v 142.31082 141.37746 8.919058
v 142.32462 141.37846 9.130753
v 142.43697 141.34346 9.308501
v 142.61777 141.2818 9.404676
v 142.81859 141.21002 9.393507
v 142.9856 141.14735 9.277987
v 143.15977 141.85771 9.366277
v 143.23172 141.80315 9.184311
v 143.19388 141.75552 8.967884
v 143.05637 141.72763 8.774989
v 142.85606 141.72693 8.6573105
v 142.6466 141.7536 8.64638
v 142.48415 141.80049 8.745129
v 142.4122 141.85507 8.927094
v 142.45004 141.90268 9.143521
v 142.58754 141.93057 9.336416
v 142.78786 141.93129 9.454095
v 142.9973 141.90462 9.465024
v 143.12376 142.5512 9.166621
v 143.2001 142.38208 9.080624
v 143.16727 142.21075 8.937434
v 143.03406 142.08311 8.77542
v 142.83617 142.03337 8.637994
v 142.6266 142.07486 8.561978
v 142.46155 142.19644 8.567741
v 142.38521 142.36555 8.653739
v 142.41803 142.53688 8.796928
v 142.55124 142.66452 8.958942
v 142.74915 142.71426 9.096369
v 142.9587 142.67278 9.172385
v 143.34792 142.44026 8.207269
v 143.31816 142.23355 8.157846
v 143.18785 142.07237 8.100026
v 142.99193 141.99991 8.049302
v 142.78285 142.03557 8.019265
v 142.61667 142.16982 8.017963
v 142.5379 142.36665 8.045746
v 142.56766 142.57336 8.095169
v 142.69795 142.73454 8.152988
v 142.89389 142.80702 8.203713
v 143.10297 142.77135 8.23375
v 143.26915 142.63712 8.235051
v 143.38004 142.64494 7.591881
v 143.35298 142.44583 7.485516
v 143.22366 142.28743 7.377437
v 143.02673 142.21217 7.296603
v 142.81497 142.24025 7.264674
v 142.6451 142.36412 7.2902055
v 142.56265 142.5506 7.3663554
v 142.5897 142.74971 7.47272
v 142.71902 142.90811 7.580799
v 142.91594 142.98337 7.661633
v 143.1277 142.95529 7.693562
v 143.29758 142.83142 7.6680307
v 143.37129 142.94472 7.022933
v 143.39403 142.7463 6.97067
v 143.30754 142.56458 6.916305
v 143.13498 142.44823 6.874404
v 142.9226 142.42844 6.8561945
v 142.72731 142.5105 6.866556
v 142.60143 142.67244 6.9027123
v 142.57869 142.87085 6.954975
v 142.66519 143.05258 7.009341
v 142.83774 143.16893 7.0512414
v 143.05013 143.18872 7.069451
v 143.2454 143.10664 7.059089
v 143.34225 143.21472 6.5151963
v 143.40404 143.02399 6.4694567
v 143.35593 142.83444 6.4039607
v 143.2108 142.69687 6.3362584
v 143.00757 142.64816 6.28449
v 142.80067 142.70134 6.262527
v 142.64555 142.84218 6.2762547
v 142.58377 143.03291 6.321994
v 142.63188 143.22246 6.38749
v 142.777 143.36003 6.455192
v 142.98022 143.40874 6.506961
v 143.18713 143.35556 6.5289235
v 143.43953 143.44823 6.05441
v 143.5126 143.26308 5.9987593
v 143.4787 143.08041 5.909349
v 143.3469 142.94917 5.8101363
v 143.15253 142.90454 5.727706
v 142.94765 142.95845 5.684144
v 142.78717 143.09647 5.691124
v 142.7141 143.28162 5.7467747
v 142.748 143.46428 5.8361855
v 142.8798 143.5955 5.9353976
v 143.07417 143.64015 6.0178285
v 143.27905 143.58624 6.06139
v 143.63792 143.65361 5.57526
v 143.66649 143.46677 5.493767
v 143.59013 143.30783 5.3797703
v 143.42934 143.21938 5.2638154
v 143.22716 143.22511 5.176973
v 143.0378 143.3235 5.142512
v 142.91197 143.48817 5.169666
v 142.8834 143.67502 5.251159
v 142.95975 143.83397 5.365156
v 143.12056 143.92241 5.4811106
v 143.32272 143.91667 5.567953
v 143.5121 143.81828 5.602414
v 143.79282 143.87416 5.1606236
v 143.83545 143.71217 5.0417147
v 143.77914 143.58795 4.8823028
v 143.63898 143.53477 4.7251024
v 143.45251 143.56688 4.612235
v 143.2697 143.67566 4.573943
v 143.13954 143.83199 4.6204877
v 143.09691 143.99397 4.7393966
v 143.15321 144.1182 4.8988085
v 143.29338 144.17137 5.056009
v 143.47984 144.13927 5.168876
v 143.66266 144.03049 5.207168
v 144.054 144.21129 5.0247064
v 144.11827 144.09467 4.85972
v 144.09406 144.03362 4.6543756
v 143.98785 144.04448 4.4636946
v 143.82812 144.12437 4.3387694
v 143.65767 144.25186 4.313074
v 143.52214 144.3928 4.393494
v 143.45787 144.50943 4.5584803
v 143.48209 144.57048 4.763825
v 143.58829 144.55962 4.954506
v 143.74802 144.47974 5.079431
v 143.91849 144.35223 5.105126
v 144.41624 144.74095 4.9236317
v 144.49487 144.59 4.79831
v 144.48708 144.48125 4.615992
v 144.39494 144.44382 4.4255314
v 144.24316 144.48775 4.2779603
v 144.07242 144.60126 4.2128215
v 143.92844 144.75395 4.247568
v 143.84981 144.90489 4.37289
v 143.8576 145.01366 4.5552077
v 143.94974 145.05109 4.745669
v 144.10152 145.00716 4.8932395
v 144.27226 144.89363 4.9583783
v 144.48697 145.09097 4.196969
usemtl mat_29
s 1
f 845 845 846
f 846 845 847
f 845 845 847
f 847 845 848
f 845 845 848
f 848 845 849
f 845 845 849
f 849 845 850
f 845 845 850
f 850 845 851
f 845 845 851
f 851 845 852
f 845 845 852
f 852 845 853
f 845 845 853
f 853 845 854
f 845 845 854
f 854 845 855
f 845 845 855
f 855 845 856
f 845 845 856
f 856 845 857
f 845 845 857
f 857 845 846
f 846 847 858
f 858 847 859
f 847 848 859
f 859 848 860
f 848 849 860
f 860 849 861
f 849 850 861
f 861 850 862
f 850 851 862
f 862 851 863
f 851 852 863
f 863 852 864
f 852 853 864
f 864 853 865
f 853 854 865
f 865 854 866
f 854 855 866
f 866 855 867
f 855 856 867
f 867 856 868
f 856 857 868
f 868 857 869
f 857 846 869
f 869 846 858
f 858 859 870
f 870 859 871
f 859 860 871
f 871 860 872
f 860 861 872
f 872 861 873
f 861 862 873
f 873 862 874
f 862 863 874
f 874 863 875
f 863 864 875
f 875 864 876
f 864 865 876
f 876 865 877
f 865 866 877
f 877 866 878
f 866 867 878
f 878 867 879
f 867 868 879
f 879 868 880
f 868 869 880
f 880 869 881
f 869 858 881
f 881 858 870
f 870 871 882
f 882 871 883
f 871 872 883
f 883 872 884
f 872 873 884
f 884 873 885
f 873 874 885
f 885 874 886
f 874 875 886
f 886 875 887
f 875 876 887
f 887 876 888
f 876 877 888
f 888 877 889
f 877 878 889
f 889 878 890
f 878 879 890
f 890 879 891
f 879 880 891
f 891 880 892
f 880 881 892
f 892 881 893
f 881 870 893
f 893 870 882
f 882 883 894
f 894 883 895
f 883 884 895
f 895 884 896
f 884 885 896
f 896 885 897
f 885 886 897
f 897 886 898
f 886 887 898
f 898 887 899
f 887 888 899
f 899 888 900
f 888 889 900
f 900 889 901
f 889 890 901
f 901 890 902
f 890 891 902
f 902 891 903
f 891 892 903
f 903 892 904
f 892 893 904
f 904 893 905
f 893 882 905
f 905 882 894
f 894 895 906
f 906 895 907
f 895 896 907
f 907 896 908
f 896 897 908
f 908 897 909
f 897 898 909
f 909 898 910
f 898 899 910
f 910 899 911
f 899 900 911
f 911 900 912
f 900 901 912
f 912 901 913
f 901 902 913
f 913 902 914
f 902 903 914
f 914 903 915
f 903 904 915
f 915 904 916
f 904 905 916
f 916 905 917
f 905 894 917
f 917 894 906
f 906 907 918
f 918 907 919
f 907 908 919
f 919 908 920
f 908 909 920
f 920 909 921
f 909 910 921
f 921 910 922
f 910 911 922
f 922 911 923
f 911 912 923
f 923 912 924
f 912 913 924
f 924 913 925
f 913 914 925
f 925 914 926
f 914 915 926
f 926 915 927
f 915 916 927
f 927 916 928
f 916 917 928
f 928 917 929
f 917 906 929
f 929 906 918
f 918 919 930
f 930 919 931
f 919 920 931
f 931 920 932
f 920 921 932
f 932 921 933
f 921 922 933
f 933 922 934
f 922 923 934
f 934 923 935
f 923 924 935
f 935 924 936
f 924 925 936
f 936 925 937
f 925 926 937
f 937 926 938
f 926 927 938
f 938 927 939
f 927 928 939
f 939 928 940
f 928 929 940
f 940 929 941
f 929 918 941
f 941 918 930
f 930 931 942
f 942 931 943
f 931 932 943
f 943 932 944
f 932 933 944
f 944 933 945
f 933 934 945
f 945 934 946
f 934 935 946
f 946 935 947
f 935 936 947
f 947 936 948
f 936 937 948
f 948 937 949
f 937 938 949
f 949 938 950
f 938 939 950
f 950 939 951
f 939 940 951
f 951 940 952
f 940 941 952
f 952 941 953
f 941 930 953
f 953 930 942
f 942 943 954
f 954 943 955
f 943 944 955
f 955 944 956
f 944 945 956
f 956 945 957
f 945 946 957
f 957 946 958
f 946 947 958
f 958 947 959
f 947 948 959
f 959 948 960
f 948 949 960
f 960 949 961
f 949 950 961
f 961 950 962
f 950 951 962
f 962 951 963
f 951 952 963
f 963 952 964
f 952 953 964
f 964 953 965
f 953 942 965
f 965 942 954
f 954 955 966
f 966 955 967
f 955 956 967
f 967 956 968
f 956 957 968
f 968 957 969
f 957 958 969
f 969 958 970
f 958 959 970
f 970 959 971
f 959 960 971
f 971 960 972
f 960 961 972
f 972 961 973
f 961 962 973
f 973 962 974
f 962 963 974
f 974 963 975
f 963 964 975
f 975 964 976
f 964 965 976
f 976 965 977
f 965 954 977
f 977 954 966
f 966 967 978
f 978 967 979
f 967 968 979
f 979 968 980
f 968 969 980
f 980 969 981
f 969 970 981
f 981 970 982
f 970 971 982
f 982 971 983
f 971 972 983
f 983 972 984
f 972 973 984
f 984 973 985
f 973 974 985
f 985 974 986
f 974 975 986
f 986 975 987
f 975 976 987
f 987 976 988
f 976 977 988
f 988 977 989
f 977 966 989
f 989 966 978
f 978 979 990
f 990 979 991
f 979 980 991
f 991 980 992
f 980 981 992
f 992 981 993
f 981 982 993
f 993 982 994
f 982 983 994
f 994 983 995
f 983 984 995
f 995 984 996
f 984 985 996
f 996 985 997
f 985 986 997
f 997 986 998
f 986 987 998
f 998 987 999
f 987 988 999
f 999 988 1000
f 988 989 1000
f 1000 989 1001
f 989 978 1001
f 1001 978 990
f 990 991 1002
f 1002 991 1003
f 991 992 1003
f 1003 992 1004
f 992 993 1004
f 1004 993 1005
f 993 994 1005
f 1005 994 1006
f 994 995 1006
f 1006 995 1007
f 995 996 1007
f 1007 996 1008
f 996 997 1008
f 1008 997 1009
f 997 998 1009
f 1009 998 1010
f 998 999 1010
f 1010 999 1011
f 999 1000 1011
f 1011 1000 1012
f 1000 1001 1012
f 1012 1001 1013
f 1001 990 1013
f 1013 990 1002
f 1002 1003 1014
f 1014 1003 1015
f 1003 1004 1015
f 1015 1004 1016
f 1004 1005 1016
f 1016 1005 1017
f 1005 1006 1017
f 1017 1006 1018
f 1006 1007 1018
f 1018 1007 1019
f 1007 1008 1019
f 1019 1008 1020
f 1008 1009 1020
f 1020 1009 1021
f 1009 1010 1021
f 1021 1010 1022
f 1010 1011 1022
f 1022 1011 1023
f 1011 1012 1023
f 1023 1012 1024
f 1012 1013 1024
f 1024 1013 1025
f 1013 1002 1025
f 1025 1002 1014
f 1014 1015 1026
f 1026 1015 1027
f 1015 1016 1027
f 1027 1016 1028
f 1016 1017 1028
f 1028 1017 1029
f 1017 1018 1029
f 1029 1018 1030
f 1018 1019 1030
f 1030 1019 1031
f 1019 1020 1031
f 1031 1020 1032
f 1020 1021 1032
f 1032 1021 1033
f 1021 1022 1033
f 1033 1022 1034
f 1022 1023 1034
f 1034 1023 1035
f 1023 1024 1035
f 1035 1024 1036
f 1024 1025 1036
f 1036 1025 1037
f 1025 1014 1037
f 1037 1014 1026
f 1026 1027 1038
f 1038 1027 1039
f 1027 1028 1039
f 1039 1028 1040
f 1028 1029 1040
f 1040 1029 1041
f 1029 1030 1041
f 1041 1030 1042
f 1030 1031 1042
f 1042 1031 1043
f 1031 1032 1043
f 1043 1032 1044
f 1032 1033 1044
f 1044 1033 1045
f 1033 1034 1045
f 1045 1034 1046
f 1034 1035 1046
f 1046 1035 1047
f 1035 1036 1047
f 1047 1036 1048
f 1036 1037 1048
f 1048 1037 1049
f 1037 1026 1049
f 1049 1026 1038
f 1038 1039 1050
f 1050 1039 1051
f 1039 1040 1051
f 1051 1040 1052
f 1040 1041 1052
f 1052 1041 1053
f 1041 1042 1053
f 1053 1042 1054
f 1042 1043 1054
f 1054 1043 1055
f 1043 1044 1055
f 1055 1044 1056
f 1044 1045 1056
f 1056 1045 1057
f 1045 1046 1057
f 1057 1046 1058
f 1046 1047 1058
f 1058 1047 1059
f 1047 1048 1059
f 1059 1048 1060
f 1048 1049 1060
f 1060 1049 1061
f 1049 1038 1061
f 1061 1038 1050
f 1050 1051 1062
f 1062 1051 1063
f 1051 1052 1063
f 1063 1052 1064
f 1052 1053 1064
f 1064 1053 1065
f 1053 1054 1065
f 1065 1054 1066
f 1054 1055 1066
f 1066 1055 1067
f 1055 1056 1067
f 1067 1056 1068
f 1056 1057 1068
f 1068 1057 1069
f 1057 1058 1069
f 1069 1058 1070
f 1058 1059 1070
f 1070 1059 1071
f 1059 1060 1071
f 1071 1060 1072
f 1060 1061 1072
f 1072 1061 1073
f 1061 1050 1073
f 1073 1050 1062
f 1062 1063 1074
f 1074 1063 1075
f 1063 1064 1075
f 1075 1064 1076
f 1064 1065 1076
f 1076 1065 1077
f 1065 1066 1077
f 1077 1066 1078
f 1066 1067 1078
f 1078 1067 1079
f 1067 1068 1079
f 1079 1068 1080
f 1068 1069 1080
f 1080 1069 1081
f 1069 1070 1081
f 1081 1070 1082
f 1070 1071 1082
f 1082 1071 1083
f 1071 1072 1083
f 1083 1072 1084
f 1072 1073 1084
f 1084 1073 1085
f 1073 1062 1085
f 1085 1062 1074
f 1074 1075 1086
f 1086 1075 1087
f 1075 1076 1087
f 1087 1076 1088
f 1076 1077 1088
f 1088 1077 1089
f 1077 1078 1089
f 1089 1078 1090
f 1078 1079 1090
f 1090 1079 1091
f 1079 1080 1091
f 1091 1080 1092
f 1080 1081 1092
f 1092 1081 1093
f 1081 1082 1093
f 1093 1082 1094
f 1082 1083 1094
f 1094 1083 1095
f 1083 1084 1095
f 1095 1084 1096
f 1084 1085 1096
f 1096 1085 1097
f 1085 1074 1097
f 1097 1074 1086
f 1086 1087 1098
f 1098 1087 1099
f 1087 1088 1099
f 1099 1088 1100
f 1088 1089 1100
f 1100 1089 1101
f 1089 1090 1101
f 1101 1090 1102
f 1090 1091 1102
f 1102 1091 1103
f 1091 1092 1103
f 1103 1092 1104
f 1092 1093 1104
f 1104 1093 1105
f 1093 1094 1105
f 1105 1094 1106
f 1094 1095 1106
f 1106 1095 1107
f 1095 1096 1107
f 1107 1096 1108
f 1096 1097 1108
f 1108 1097 1109
f 1097 1086 1109
f 1109 1086 1098
f 1098 1099 1110
f 1110 1099 1111
f 1099 1100 1111
f 1111 1100 1112
f 1100 1101 1112
f 1112 1101 1113
f 1101 1102 1113
f 1113 1102 1114
f 1102 1103 1114
f 1114 1103 1115
f 1103 1104 1115
f 1115 1104 1116
f 1104 1105 1116
f 1116 1105 1117
f 1105 1106 1117
f 1117 1106 1118
f 1106 1107 1118
f 1118 1107 1119
f 1107 1108 1119
f 1119 1108 1120
f 1108 1109 1120
f 1120 1109 1121
f 1109 1098 1121
f 1121 1098 1110
f 1110 1111 1122
f 1122 1111 1123
f 1111 1112 1123
f 1123 1112 1124
f 1112 1113 1124
f 1124 1113 1125
f 1113 1114 1125
f 1125 1114 1126
f 1114 1115 1126
f 1126 1115 1127
f 1115 1116 1127
f 1127 1116 1128
f 1116 1117 1128
f 1128 1117 1129
f 1117 1118 1129
f 1129 1118 1130
f 1118 1119 1130
f 1130 1119 1131
f 1119 1120 1131
f 1131 1120 1132
f 1120 1121 1132
f 1132 1121 1133
f 1121 1110 1133
f 1133 1110 1122
f 1122 1123 1134
f 1134 1123 1135
f 1123 1124 1135
f 1135 1124 1136
f 1124 1125 1136
f 1136 1125 1137
f 1125 1126 1137
f 1137 1126 1138
f 1126 1127 1138
f 1138 1127 1139
f 1127 1128 1139
f 1139 1128 1140
f 1128 1129 1140
f 1140 1129 1141
f 1129 1130 1141
f 1141 1130 1142
f 1130 1131 1142
f 1142 1131 1143
f 1131 1132 1143
f 1143 1132 1144
f 1132 1133 1144
f 1144 1133 1145
f 1133 1122 1145
f 1145 1122 1134
f 1134 1135 1146
f 1146 1135 1147
f 1135 1136 1147
f 1147 1136 1148
f 1136 1137 1148
f 1148 1137 1149
f 1137 1138 1149
f 1149 1138 1150
f 1138 1139 1150
f 1150 1139 1151
f 1139 1140 1151
f 1151 1140 1152
f 1140 1141 1152
f 1152 1141 1153
f 1141 1142 1153
f 1153 1142 1154
f 1142 1143 1154
f 1154 1143 1155
f 1143 1144 1155
f 1155 1144 1156
f 1144 1145 1156
f 1156 1145 1157
f 1145 1134 1157
f 1157 1134 1146
f 1146 1147 1158
f 1158 1147 1159
f 1147 1148 1159
f 1159 1148 1160
f 1148 1149 1160
f 1160 1149 1161
f 1149 1150 1161
f 1161 1150 1162
f 1150 1151 1162
f 1162 1151 1163
f 1151 1152 1163
f 1163 1152 1164
f 1152 1153 1164
f 1164 1153 1165
f 1153 1154 1165
f 1165 1154 1166
f 1154 1155 1166
f 1166 1155 1167
f 1155 1156 1167
f 1167 1156 1168
f 1156 1157 1168
f 1168 1157 1169
f 1157 1146 1169
f 1169 1146 1158
f 1158 1159 1170
f 1170 1159 1171
f 1159 1160 1171
f 1171 1160 1172
f 1160 1161 1172
f 1172 1161 1173
f 1161 1162 1173
f 1173 1162 1174
f 1162 1163 1174
f 1174 1163 1175
f 1163 1164 1175
f 1175 1164 1176
f 1164 1165 1176
f 1176 1165 1177
f 1165 1166 1177
f 1177 1166 1178
f 1166 1167 1178
f 1178 1167 1179
f 1167 1168 1179
f 1179 1168 1180
f 1168 1169 1180
f 1180 1169 1181
f 1169 1158 1181
f 1181 1158 1170
f 1170 1171 1182
f 1182 1171 1183
f 1171 1172 1183
f 1183 1172 1184
f 1172 1173 1184
f 1184 1173 1185
f 1173 1174 1185
f 1185 1174 1186
f 1174 1175 1186
f 1186 1175 1187
f 1175 1176 1187
f 1187 1176 1188
f 1176 1177 1188
f 1188 1177 1189
f 1177 1178 1189
f 1189 1178 1190
f 1178 1179 1190
f 1190 1179 1191
f 1179 1180 1191
f 1191 1180 1192
f 1180 1181 1192
f 1192 1181 1193
f 1181 1170 1193
f 1193 1170 1182
f 1182 1183 1194
f 1194 1183 1195
f 1183 1184 1195
f 1195 1184 1196
f 1184 1185 1196
f 1196 1185 1197
f 1185 1186 1197
f 1197 1186 1198
f 1186 1187 1198
f 1198 1187 1199
f 1187 1188 1199
f 1199 1188 1200
f 1188 1189 1200
f 1200 1189 1201
f 1189 1190 1201
f 1201 1190 1202
f 1190 1191 1202
f 1202 1191 1203
f 1191 1192 1203
f 1203 1192 1204
f 1192 1193 1204
f 1204 1193 1205
f 1193 1182 1205
f 1205 1182 1194
f 1194 1195 1206
f 1206 1195 1207
f 1195 1196 1207
f 1207 1196 1208
f 1196 1197 1208
f 1208 1197 1209
f 1197 1198 1209
f 1209 1198 1210
f 1198 1199 1210
f 1210 1199 1211
f 1199 1200 1211
f 1211 1200 1212
f 1200 1201 1212
f 1212 1201 1213
f 1201 1202 1213
f 1213 1202 1214
f 1202 1203 1214
f 1214 1203 1215
f 1203 1204 1215
f 1215 1204 1216
f 1204 1205 1216
f 1216 1205 1217
f 1205 1194 1217
f 1217 1194 1206
f 1206 1207 1218
f 1218 1207 1218
f 1207 1208 1218
f 1218 1208 1218
f 1208 1209 1218
f 1218 1209 1218
f 1209 1210 1218
f 1218 1210 1218
f 1210 1211 1218
f 1218 1211 1218
f 1211 1212 1218
f 1218 1212 1218
f 1212 1213 1218
f 1218 1213 1218
f 1213 1214 1218
f 1218 1214 1218
f 1214 1215 1218
f 1218 1215 1218
f 1215 1216 1218
f 1218 1216 1218
f 1216 1217 1218
f 1218 1217 1218
f 1217 1206 1218
f 1218 1206 1218
f 1218 1218 1218
f 1218 1218 1218
f 1218 1218 1218
f 1218 1218 1218
f 1218 1218 1218
f 1218 1218 1218
f 1218 1218 1218
f 1218 1218 1218
f 1218 1218 1218
f 1218 1218 1218
f 1218 1218 1218
f 1218 1218 1218
f 1218 1218 1218
f 1218 1218 1218
f 1218 1218 1218
f 1218 1218 1218
f 1218 1218 1218
f 1218 1218 1218
f 1218 1218 1218
f 1218 1218 1218
f 1218 1218 1218
f 1218 1218 1218
f 1218 1218 1218
f 1218 1218 1218

g Path_(2)
v 109.98413 115.968254 7.5
v 110.34986 116.15946 7.5
v 110.30086 116.13385 7.2936506
v 110.16699 116.06386 7.1425924
v 109.98413 115.968254 7.0873017
v 109.80126 115.87265 7.1425924
v 109.6674 115.802666 7.2936506
v 109.6184 115.77705 7.5
v 109.6674 115.802666 7.7063494
v 109.80126 115.87265 7.8574076
v 109.98413 115.968254 7.9126983
v 110.16699 116.06386 7.8574076
v 110.30086 116.13385 7.7063494
v 110.02348 116.78373 7.5
v 109.97438 116.758316 7.2936506
v 109.840225 116.68887 7.1425924
v 109.656975 116.59402 7.0873017
v 109.473724 116.49915 7.1425924
v 109.33957 116.42972 7.2936506
v 109.29047 116.4043 7.5
v 109.33957 116.42972 7.7063494
v 109.473724 116.49915 7.8574076
v 109.656975 116.59402 7.9126983
v 109.840225 116.68887 7.8574076
v 109.97438 116.758316 7.7063494
v 109.69591 117.40442 7.5830035
v 109.68461 117.39872 7.3697505
v 109.579605 117.34578 7.1913977
v 109.40904 117.25979 7.0957346
v 109.21863 117.16378 7.108394
v 109.05937 117.08349 7.225984
v 108.973946 117.04042 7.4169965
v 108.98525 117.04612 7.6302495
v 109.09025 117.09906 7.8086023
v 109.26081 117.18505 7.9042654
v 109.45123 117.28105 7.891606
v 109.61049 117.36135 7.774016
v 109.377075 118.06166 7.536181
v 109.344124 118.03967 7.327472
v 109.224655 117.96821 7.1658816
v 109.05067 117.86641 7.094708
v 108.86878 117.76156 7.1330214
v 108.727745 117.68175 7.270556
v 108.66534 117.64837 7.47046
v 108.69828 117.67036 7.6791687
v 108.81776 117.74183 7.840759
v 108.991745 117.84362 7.911933
v 109.17362 117.94847 7.873619
v 109.31467 118.02828 7.7360845
v 108.89209 118.720085 7.763473
v 108.93429 118.71281 7.5633564
v 108.89454 118.63285 7.360106
v 108.78349 118.501656 7.208182
v 108.630905 118.354355 7.148292
v 108.47766 118.23044 7.196484
v 108.364815 118.16309 7.339845
v 108.32262 118.17037 7.539962
v 108.362366 118.25032 7.743212
v 108.47341 118.38152 7.8951364
v 108.626 118.52882 7.955026
v 108.77924 118.65274 7.906834
v 108.27697 119.18309 7.478022
v 108.38445 119.14713 7.2910156
v 108.41402 119.032776 7.1049147
v 108.35773 118.87066 6.9695845
v 108.23067 118.70423 6.9212875
v 108.06689 118.57809 6.9729643
v 107.91026 118.52602 7.1107683
v 107.80277 118.56198 7.297775
v 107.77322 118.67634 7.4838758
v 107.829506 118.83845 7.619206
v 107.956566 119.004875 7.667503
v 108.120346 119.13103 7.615826
v 107.92821 119.576614 7.0075507
v 108.06795 119.54609 6.874895
v 108.12752 119.44151 6.6723766
v 108.090965 119.29089 6.4542594
v 107.96808 119.134605 6.2789884
v 107.79178 119.01451 6.1935267
v 107.60932 118.96281 6.220774
v 107.46958 118.993324 6.35343
v 107.41001 119.09791 6.5559487
v 107.44656 119.24852 6.7740655
v 107.56945 119.40481 6.949337
v 107.74574 119.5249 7.034798
v 107.65758 120.06041 6.66892
v 107.72367 120.05027 6.451758
v 107.70472 119.9697 6.2353234
v 107.605804 119.840294 6.0776105
v 107.45342 119.69672 6.020878
v 107.288414 119.577446 6.080327
v 107.15498 119.514435 6.2400284
v 107.08889 119.524574 6.4571905
v 107.10784 119.60514 6.673625
v 107.206764 119.73455 6.831338
v 107.35914 119.87813 6.8880706
v 107.524155 119.9974 6.8286214
v 107.09314 120.54252 6.8807774
v 107.18497 120.579124 6.7016563
v 107.201805 120.53679 6.4826827
v 107.13914 120.42686 6.282531
v 107.013756 120.27879 6.1548305
v 106.85926 120.13227 6.133799
v 106.71704 120.02654 6.2250724
v 106.62521 119.989944 6.4041934
v 106.608376 120.03228 6.623167
v 106.67104 120.142204 6.823319
v 106.796425 120.29027 6.9510193
v 106.95092 120.4368 6.9720507
v 106.679726 121.07875 6.4232187
v 106.79086 120.99506 6.247097
v 106.81123 120.8487 6.073692
v 106.73538 120.67889 5.9494677
v 106.583626 120.53111 5.9077096
v 106.39663 120.44498 5.959607
v 106.2245 120.443565 6.091254
v 106.113365 120.52725 6.267376
v 106.092995 120.673615 6.4407806
v 106.168846 120.84344 6.565005
v 106.3206 120.99121 6.606763
v 106.5076 121.07734 6.5548654
v 106.49947 121.391235 5.799015
v 106.63133 121.29386 5.6419687
v 106.66682 121.14324 5.4398994
v 106.59641 120.97975 5.2469516
v 106.43899 120.84719 5.1148252
v 106.236725 120.78108 5.0789237
v 106.043816 120.79913 5.148867
v 105.91196 120.896515 5.3059134
v 105.87648 121.04713 5.5079827
v 105.946884 121.21062 5.7009306
v 106.10431 121.34318 5.833057
v 106.30657 121.409294 5.868958
v 106.25166 121.92571 5.5796227
v 106.35699 121.93554 5.45088
v 106.38573 121.86696 5.292234
v 106.33019 121.73834 5.1461945
v 106.20525 121.584145 5.051892
v 106.04439 121.445694 5.0345945
v 105.89071 121.360085 5.098938
v 105.785385 121.35025 5.227681
v 105.75664 121.41883 5.386327
v 105.81218 121.547455 5.5323668
v 105.93712 121.701645 5.6266694
v 106.09798 121.840096 5.643966
v 105.40276 122.305016 5.6297455
v 105.53805 122.3689 5.521237
v 105.64956 122.327705 5.359846
v 105.70744 122.19248 5.188817
v 105.69617 121.99946 5.053977
v 105.61877 121.80036 4.9914565
v 105.49598 121.64853 5.0180073
v 105.3607 121.584656 5.126516
v 105.24918 121.62585 5.287907
v 105.19131 121.76107 5.458936
v 105.202576 121.95409 5.593776
v 105.279976 122.15319 5.6562967
v 105.0097 122.36676 4.5366306
v 105.18552 122.417885 4.5129385
v 105.35253 122.35919 4.456573
v 105.46598 122.206406 4.3826365
v 105.49547 122.00047 4.3109407
v 105.4331 121.79656 4.2606964
v 105.29557 121.64932 4.2453666
v 105.11975 121.5982 4.269058
v 104.95274 121.65689 4.325424
v 104.839294 121.80968 4.39936
v 104.8098 122.01561 4.471056
v 104.87218 122.21952 4.5213003
v 104.74775 122.544876 3.9602375
v 104.90665 122.47098 3.8613713
v 105.00546 122.30791 3.7968657
v 105.017715 122.099365 3.7840052
v 104.94012 121.90123 3.8262353
v 104.793465 121.766594 3.9122407
v 104.61706 121.73152 4.0189767
v 104.45815 121.80543 4.1178427
v 104.35934 121.9685 4.1823483
v 104.347084 122.17704 4.195209
v 104.42468 122.375175 4.152979
v 104.571335 122.50981 4.066973
v 104.52654 122.58682 3.258447
v 104.67755 122.47018 3.256989
v 104.74582 122.2828 3.249661
v 104.71306 122.07489 3.238426
v 104.58805 121.90217 3.2262945
v 104.40428 121.810905 3.2165172
v 104.211 121.825554 3.211714
v 104.05999 121.9422 3.2131717
v 103.99172 122.12958 3.2205
v 104.02448 122.33749 3.231735
v 104.14949 122.51021 3.2438664
v 104.33326 122.60148 3.2536435
v 104.2727 122.799034 2.6517212
v 104.37243 122.67025 2.5510435
v 104.387344 122.499756 2.447188
v 104.31344 122.33324 2.3679826
v 104.17051 122.21531 2.3346505
v 103.996864 122.17758 2.3561232
v 103.83902 122.23015 2.4266467
v 103.73928 122.35894 2.5273247
v 103.72437 122.529434 2.6311803
v 103.79828 122.69595 2.7103856
v 103.94121 122.81387 2.7437174
v 104.11485 122.85161 2.722245
v 104.1261 122.445366 2.805818
usemtl mat_30
s 1
f 1219 1219 1220
f 1220 1219 1221
f 1219 1219 1221
f 1221 1219 1222
f 1219 1219 1222
f 1222 1219 1223
f 1219 1219 1223
f 1223 1219 1224
f 1219 1219 1224
f 1224 1219 1225
f 1219 1219 1225
f 1225 1219 1226
f 1219 1219 1226
f 1226 1219 1227
f 1219 1219 1227
f 1227 1219 1228
f 1219 1219 1228
f 1228 1219 1229
f 1219 1219 1229
f 1229 1219 1230
f 1219 1219 1230
f 1230 1219 1231
f 1219 1219 1231
f 1231 1219 1220
f 1220 1221 1232
f 1232 1221 1233
f 1221 1222 1233
f 1233 1222 1234
f 1222 1223 1234
f 1234 1223 1235
f 1223 1224 1235
f 1235 1224 1236
f 1224 1225 1236
f 1236 1225 1237
f 1225 1226 1237
f 1237 1226 1238
f 1226 1227 1238
f 1238 1227 1239
f 1227 1228 1239
f 1239 1228 1240
f 1228 1229 1240
f 1240 1229 1241
f 1229 1230 1241
f 1241 1230 1242
f 1230 1231 1242
f 1242 1231 1243
f 1231 1220 1243
f 1243 1220 1232
f 1232 1233 1244
f 1244 1233 1245
f 1233 1234 1245
f 1245 1234 1246
f 1234 1235 1246
f 1246 1235 1247
f 1235 1236 1247
f 1247 1236 1248
f 1236 1237 1248
f 1248 1237 1249
f 1237 1238 1249
f 1249 1238 1250
f 1238 1239 1250
f 1250 1239 1251
f 1239 1240 1251
f 1251 1240 1252
f 1240 1241 1252
f 1252 1241 1253
f 1241 1242 1253
f 1253 1242 1254
f 1242 1243 1254
f 1254 1243 1255
f 1243 1232 1255
f 1255 1232 1244
f 1244 1245 1256
f 1256 1245 1257
f 1245 1246 1257
f 1257 1246 1258
f 1246 1247 1258
f 1258 1247 1259
f 1247 1248 1259
f 1259 1248 1260
f 1248 1249 1260
f 1260 1249 1261
f 1249 1250 1261
f 1261 1250 1262
f 1250 1251 1262
f 1262 1251 1263
f 1251 1252 1263
f 1263 1252 1264
f 1252 1253 1264
f 1264 1253 1265
f 1253 1254 1265
f 1265 1254 1266
f 1254 1255 1266
f 1266 1255 1267
f 1255 1244 1267
f 1267 1244 1256
f 1256 1257 1268
f 1268 1257 1269
f 1257 1258 1269
f 1269 1258 1270
f 1258 1259 1270
f 1270 1259 1271
f 1259 1260 1271
f 1271 1260 1272
f 1260 1261 1272
f 1272 1261 1273
f 1261 1262 1273
f 1273 1262 1274
f 1262 1263 1274
f 1274 1263 1275
f 1263 1264 1275
f 1275 1264 1276
f 1264 1265 1276
f 1276 1265 1277
f 1265 1266 1277
f 1277 1266 1278
f 1266 1267 1278
f 1278 1267 1279
f 1267 1256 1279
f 1279 1256 1268
f 1268 1269 1280
f 1280 1269 1281
f 1269 1270 1281
f 1281 1270 1282
f 1270 1271 1282
f 1282 1271 1283
f 1271 1272 1283
f 1283 1272 1284
f 1272 1273 1284
f 1284 1273 1285
f 1273 1274 1285
f 1285 1274 1286
f 1274 1275 1286
f 1286 1275 1287
f 1275 1276 1287
f 1287 1276 1288
f 1276 1277 1288
f 1288 1277 1289
f 1277 1278 1289
f 1289 1278 1290
f 1278 1279 1290
f 1290 1279 1291
f 1279 1268 1291
f 1291 1268 1280
f 1280 1281 1292
f 1292 1281 1293
f 1281 1282 1293
f 1293 1282 1294
f 1282 1283 1294
f 1294 1283 1295
f 1283 1284 1295
f 1295 1284 1296
f 1284 1285 1296
f 1296 1285 1297
f 1285 1286 1297
f 1297 1286 1298
f 1286 1287 1298
f 1298 1287 1299
f 1287 1288 1299
f 1299 1288 1300
f 1288 1289 1300
f 1300 1289 1301
f 1289 1290 1301
f 1301 1290 1302
f 1290 1291 1302
f 1302 1291 1303
f 1291 1280 1303
f 1303 1280 1292
f 1292 1293 1304
f 1304 1293 1305
f 1293 1294 1305
f 1305 1294 1306
f 1294 1295 1306
f 1306 1295 1307
f 1295 1296 1307
f 1307 1296 1308
f 1296 1297 1308
f 1308 1297 1309
f 1297 1298 1309
f 1309 1298 1310
f 1298 1299 1310
f 1310 1299 1311
f 1299 1300 1311
f 1311 1300 1312
f 1300 1301 1312
f 1312 1301 1313
f 1301 1302 1313
f 1313 1302 1314
f 1302 1303 1314
f 1314 1303 1315
f 1303 1292 1315
f 1315 1292 1304
f 1304 1305 1316
f 1316 1305 1317
f 1305 1306 1317
f 1317 1306 1318
f 1306 1307 1318
f 1318 1307 1319
f 1307 1308 1319
f 1319 1308 1320
f 1308 1309 1320
f 1320 1309 1321
f 1309 1310 1321
f 1321 1310 1322
f 1310 1311 1322
f 1322 1311 1323
f 1311 1312 1323
f 1323 1312 1324
f 1312 1313 1324
f 1324 1313 1325
f 1313 1314 1325
f 1325 1314 1326
f 1314 1315 1326
f 1326 1315 1327
f 1315 1304 1327
f 1327 1304 1316
f 1316 1317 1328
f 1328 1317 1329
f 1317 1318 1329
f 1329 1318 1330
f 1318 1319 1330
f 1330 1319 1331
f 1319 1320 1331
f 1331 1320 1332
f 1320 1321 1332
f 1332 1321 1333
f 1321 1322 1333
f 1333 1322 1334
f 1322 1323 1334
f 1334 1323 1335
f 1323 1324 1335
f 1335 1324 1336
f 1324 1325 1336
f 1336 1325 1337
f 1325 1326 1337
f 1337 1326 1338
f 1326 1327 1338
f 1338 1327 1339
f 1327 1316 1339
f 1339 1316 1328
f 1328 1329 1340
f 1340 1329 1341
f 1329 1330 1341
f 1341 1330 1342
f 1330 1331 1342
f 1342 1331 1343
f 1331 1332 1343
f 1343 1332 1344
f 1332 1333 1344
f 1344 1333 1345
f 1333 1334 1345
f 1345 1334 1346
f 1334 1335 1346
f 1346 1335 1347
f 1335 1336 1347
f 1347 1336 1348
f 1336 1337 1348
f 1348 1337 1349
f 1337 1338 1349
f 1349 1338 1350
f 1338 1339 1350
f 1350 1339 1351
f 1339 1328 1351
f 1351 1328 1340
f 1340 1341 1352
f 1352 1341 1353
f 1341 1342 1353
f 1353 1342 1354
f 1342 1343 1354
f 1354 1343 1355
f 1343 1344 1355
f 1355 1344 1356
f 1344 1345 1356
f 1356 1345 1357
f 1345 1346 1357
f 1357 1346 1358
f 1346 1347 1358
f 1358 1347 1359
f 1347 1348 1359
f 1359 1348 1360
f 1348 1349 1360
f 1360 1349 1361
f 1349 1350 1361
f 1361 1350 1362
f 1350 1351 1362
f 1362 1351 1363
f 1351 1340 1363
f 1363 1340 1352
f 1352 1353 1364
f 1364 1353 1365
f 1353 1354 1365
f 1365 1354 1366
f 1354 1355 1366
f 1366 1355 1367
f 1355 1356 1367
f 1367 1356 1368
f 1356 1357 1368
f 1368 1357 1369
f 1357 1358 1369
f 1369 1358 1370
f 1358 1359 1370
f 1370 1359 1371
f 1359 1360 1371
f 1371 1360 1372
f 1360 1361 1372
f 1372 1361 1373
f 1361 1362 1373
f 1373 1362 1374
f 1362 1363 1374
f 1374 1363 1375
f 1363 1352 1375
f 1375 1352 1364
f 1364 1365 1376
f 1376 1365 1377
f 1365 1366 1377
f 1377 1366 1378
f 1366 1367 1378
f 1378 1367 1379
f 1367 1368 1379
f 1379 1368 1380
f 1368 1369 1380
f 1380 1369 1381
f 1369 1370 1381
f 1381 1370 1382
f 1370 1371 1382
f 1382 1371 1383
f 1371 1372 1383
f 1383 1372 1384
f 1372 1373 1384
f 1384 1373 1385
f 1373 1374 1385
f 1385 1374 1386
f 1374 1375 1386
f 1386 1375 1387
f 1375 1364 1387
f 1387 1364 1376
f 1376 1377 1388
f 1388 1377 1389
f 1377 1378 1389
f 1389 1378 1390
f 1378 1379 1390
f 1390 1379 1391
f 1379 1380 1391
f 1391 1380 1392
f 1380 1381 1392
f 1392 1381 1393
f 1381 1382 1393
f 1393 1382 1394
f 1382 1383 1394
f 1394 1383 1395
f 1383 1384 1395
f 1395 1384 1396
f 1384 1385 1396
f 1396 1385 1397
f 1385 1386 1397
f 1397 1386 1398
f 1386 1387 1398
f 1398 1387 1399
f 1387 1376 1399
f 1399 1376 1388
f 1388 1389 1400
f 1400 1389 1401
f 1389 1390 1401
f 1401 1390 1402
f 1390 1391 1402
f 1402 1391 1403
f 1391 1392 1403
f 1403 1392 1404
f 1392 1393 1404
f 1404 1393 1405
f 1393 1394 1405
f 1405 1394 1406
f 1394 1395 1406
f 1406 1395 1407
f 1395 1396 1407
f 1407 1396 1408
f 1396 1397 1408
f 1408 1397 1409
f 1397 1398 1409
f 1409 1398 1410
f 1398 1399 1410
f 1410 1399 1411
f 1399 1388 1411
f 1411 1388 1400
f 1400 1401 1412
f 1412 1401 1413
f 1401 1402 1413
f 1413 1402 1414
f 1402 1403 1414
f 1414 1403 1415
f 1403 1404 1415
f 1415 1404 1416
f 1404 1405 1416
f 1416 1405 1417
f 1405 1406 1417
f 1417 1406 1418
f 1406 1407 1418
f 1418 1407 1419
f 1407 1408 1419
f 1419 1408 1420
f 1408 1409 1420
f 1420 1409 1421
f 1409 1410 1421
f 1421 1410 1422
f 1410 1411 1422
f 1422 1411 1423
f 1411 1400 1423
f 1423 1400 1412
f 1412 1413 1424
f 1424 1413 1424
f 1413 1414 1424
f 1424 1414 1424
f 1414 1415 1424
f 1424 1415 1424
f 1415 1416 1424
f 1424 1416 1424
f 1416 1417 1424
f 1424 1417 1424
f 1417 1418 1424
f 1424 1418 1424
f 1418 1419 1424
f 1424 1419 1424
f 1419 1420 1424
f 1424 1420 1424
f 1420 1421 1424
f 1424 1421 1424
f 1421 1422 1424
f 1424 1422 1424
f 1422 1423 1424
f 1424 1423 1424
f 1423 1412 1424
f 1424 1412 1424

g Path_(10)
v 113.49208 112.87303 18.5
v 113.783905 113.164856 18.5
v 113.87083 112.99974 18.371914
v 113.85626 112.800674 18.230007
v 113.74412 112.620995 18.112303
v 113.56444 112.50885 18.05034
v 113.36537 112.49429 18.060722
v 113.20026 112.581215 18.140665
v 113.113335 112.74632 18.268751
v 113.1279 112.94539 18.410658
v 113.24004 113.12507 18.528362
v 113.41972 113.23721 18.590324
v 113.61879 113.25178 18.579945
v 113.39884 113.54991 17.566973
v 113.48576 113.3848 17.438887
v 113.4712 113.18574 17.29698
v 113.359055 113.00606 17.179276
v 113.17938 112.89391 17.117313
v 112.980316 112.87935 17.127695
v 112.8152 112.96627 17.207638
v 112.72828 113.131386 17.335724
v 112.74284 113.33045 17.47763
v 112.85499 113.51013 17.595335
v 113.03466 113.62228 17.657297
v 113.23373 113.63683 17.646917
v 113.01379 113.934975 16.99328
v 113.10071 113.76986 16.865194
v 113.08614 113.57079 16.723288
v 112.974 113.39111 16.605583
v 112.79432 113.27897 16.543621
v 112.59525 113.26441 16.554
v 112.430145 113.351326 16.633945
v 112.34322 113.51644 16.762032
v 112.35778 113.71551 16.903938
v 112.469925 113.89519 17.021643
v 112.649605 114.00733 17.083605
v 112.84867 114.0219 17.073223
v 112.46204 114.40852 16.127733
v 112.62872 114.32003 16.051079
v 112.71722 114.15334 15.92751
v 112.703804 113.95313 15.79014
v 112.59208 113.77303 15.675776
v 112.41199 113.66131 15.615061
v 112.21177 113.647896 15.624263
v 112.04508 113.73639 15.700918
v 111.95659 113.903076 15.824485
v 111.97 114.10329 15.961855
v 112.081726 114.28339 16.07622
v 112.261826 114.39511 16.136936
v 111.9049 114.77409 15.053105
v 112.112404 114.77057 15.050308
v 112.284676 114.66351 15.000765
v 112.37556 114.48161 14.917751
v 112.3607 114.273605 14.823511
v 112.24408 114.09523 14.743297
v 112.056946 113.994286 14.6986
v 111.84945 113.99781 14.701397
v 111.67717 114.10487 14.75094
v 111.58629 114.28677 14.833954
v 111.60114 114.494774 14.928194
v 111.717766 114.67315 15.008409
v 111.860016 114.92576 13.666551
v 112.06521 114.86645 13.667344
v 112.21322 114.71252 13.669473
v 112.26438 114.50522 13.672368
v 112.20499 114.300095 13.675253
v 112.05095 114.15211 13.677354
v 111.84355 114.100914 13.67811
v 111.63835 114.160225 13.677317
v 111.49034 114.31415 13.675187
v 111.43918 114.52145 13.672292
v 111.49857 114.72657 13.669408
v 111.65261 114.87456 13.667306
v 112.06334 114.72504 12.593441
v 112.25831 114.638016 12.586083
v 112.38415 114.46543 12.590291
v 112.407135 114.253525 12.604937
v 112.321106 114.05907 12.626095
v 112.149124 113.93417 12.648097
v 111.93726 113.9123 12.665048
v 111.742294 113.99931 12.672404
v 111.616455 114.1719 12.668197
v 111.59347 114.38381 12.653552
v 111.67949 114.57827 12.632394
v 111.85148 114.70316 12.610392
v 111.82091 114.75238 11.525601
v 111.99044 114.64941 11.509812
v 112.08343 114.46809 11.468929
v 112.07495 114.257 11.413907
v 111.967285 114.072716 11.3594885
v 111.78927 113.96461 11.320255
v 111.58861 113.96164 11.30672
v 111.419075 114.06461 11.32251
v 111.32608 114.24593 11.363393
v 111.33456 114.457016 11.418415
v 111.44223 114.641304 11.472834
v 111.62025 114.74941 11.512067
v 111.4593 115.009735 10.496573
v 111.60085 114.88965 10.492047
v 111.65405 114.70445 10.473895
v 111.60464 114.50376 10.446979
v 111.46586 114.34136 10.418511
v 111.274895 114.26076 10.396121
v 111.08291 114.283554 10.385807
v 110.94136 114.40364 10.390332
v 110.88816 114.58884 10.408485
v 110.93757 114.78953 10.435401
v 111.07635 114.951935 10.463868
v 111.26732 115.03253 10.4862585
v 111.09637 115.41568 9.994499
v 111.236984 115.29649 9.989633
v 111.28763 115.11373 9.96676
v 111.234726 114.91638 9.932009
v 111.09246 114.75732 9.894692
v 110.89894 114.67915 9.864808
v 110.706024 114.70284 9.850365
v 110.56541 114.82204 9.855231
v 110.514755 115.00479 9.878104
v 110.56766 115.20215 9.912855
v 110.70993 115.36121 9.950172
v 110.90345 115.43938 9.980056
v 110.70595 115.796776 8.643932
v 110.84685 115.6773 8.63922
v 110.898254 115.49377 8.617818
v 110.8464 115.29536 8.585461
v 110.70517 115.13523 8.550818
v 110.51241 115.0563 8.523173
v 110.31977 115.079704 8.509933
v 110.17888 115.19918 8.514647
v 110.127464 115.38271 8.536049
v 110.17933 115.58112 8.568406
v 110.32056 115.74125 8.603048
v 110.51331 115.82018 8.6306925
v 110.31368 116.16844 7.7166686
v 110.40554 116.026955 7.6049504
v 110.406784 115.8476 7.488427
v 110.31706 115.678444 7.3983216
v 110.16043 115.564804 7.358777
v 109.97885 115.53713 7.3803897
v 109.82098 115.602844 7.4573684
v 109.72911 115.74433 7.569087
v 109.727875 115.92368 7.6856103
v 109.8176 116.09284 7.775716
v 109.97423 116.20648 7.81526
v 110.15581 116.23415 7.7936473
v 110.12837 115.82435 7.84925
usemtl mat_31
s 1
f 1425 1425 1426
f 1426 1425 1427
f 1425 1425 1427
f 1427 1425 1428
f 1425 1425 1428
f 1428 1425 1429
f 1425 1425 1429
f 1429 1425 1430
f 1425 1425 1430
f 1430 1425 1431
f 1425 1425 1431
f 1431 1425 1432
f 1425 1425 1432
f 1432 1425 1433
f 1425 1425 1433
f 1433 1425 1434
f 1425 1425 1434
f 1434 1425 1435
f 1425 1425 1435
f 1435 1425 1436
f 1425 1425 1436
f 1436 1425 1437
f 1425 1425 1437
f 1437 1425 1426
f 1426 1427 1438
f 1438 1427 1439
f 1427 1428 1439
f 1439 1428 1440
f 1428 1429 1440
f 1440 1429 1441
f 1429 1430 1441
f 1441 1430 1442
f 1430 1431 1442
f 1442 1431 1443
f 1431 1432 1443
f 1443 1432 1444
f 1432 1433 1444
f 1444 1433 1445
f 1433 1434 1445
f 1445 1434 1446
f 1434 1435 1446
f 1446 1435 1447
f 1435 1436 1447
f 1447 1436 1448
f 1436 1437 1448
f 1448 1437 1449
f 1437 1426 1449
f 1449 1426 1438
f 1438 1439 1450
f 1450 1439 1451
f 1439 1440 1451
f 1451 1440 1452
f 1440 1441 1452
f 1452 1441 1453
f 1441 1442 1453
f 1453 1442 1454
f 1442 1443 1454
f 1454 1443 1455
f 1443 1444 1455
f 1455 1444 1456
f 1444 1445 1456
f 1456 1445 1457
f 1445 1446 1457
f 1457 1446 1458
f 1446 1447 1458
f 1458 1447 1459
f 1447 1448 1459
f 1459 1448 1460
f 1448 1449 1460
f 1460 1449 1461
f 1449 1438 1461
f 1461 1438 1450
f 1450 1451 1462
f 1462 1451 1463
f 1451 1452 1463
f 1463 1452 1464
f 1452 1453 1464
f 1464 1453 1465
f 1453 1454 1465
f 1465 1454 1466
f 1454 1455 1466
f 1466 1455 1467
f 1455 1456 1467
f 1467 1456 1468
f 1456 1457 1468
f 1468 1457 1469
f 1457 1458 1469
f 1469 1458 1470
f 1458 1459 1470
f 1470 1459 1471
f 1459 1460 1471
f 1471 1460 1472
f 1460 1461 1472
f 1472 1461 1473
f 1461 1450 1473
f 1473 1450 1462
f 1462 1463 1474
f 1474 1463 1475
f 1463 1464 1475
f 1475 1464 1476
f 1464 1465 1476
f 1476 1465 1477
f 1465 1466 1477
f 1477 1466 1478
f 1466 1467 1478
f 1478 1467 1479
f 1467 1468 1479
f 1479 1468 1480
f 1468 1469 1480
f 1480 1469 1481
f 1469 1470 1481
f 1481 1470 1482
f 1470 1471 1482
f 1482 1471 1483
f 1471 1472 1483
f 1483 1472 1484
f 1472 1473 1484
f 1484 1473 1485
f 1473 1462 1485
f 1485 1462 1474
f 1474 1475 1486
f 1486 1475 1487
f 1475 1476 1487
f 1487 1476 1488
f 1476 1477 1488
f 1488 1477 1489
f 1477 1478 1489
f 1489 1478 1490
f 1478 1479 1490
f 1490 1479 1491
f 1479 1480 1491
f 1491 1480 1492
f 1480 1481 1492
f 1492 1481 1493
f 1481 1482 1493
f 1493 1482 1494
f 1482 1483 1494
f 1494 1483 1495
f 1483 1484 1495
f 1495 1484 1496
f 1484 1485 1496
f 1496 1485 1497
f 1485 1474 1497
f 1497 1474 1486
f 1486 1487 1498
f 1498 1487 1499
f 1487 1488 1499
f 1499 1488 1500
f 1488 1489 1500
f 1500 1489 1501
f 1489 1490 1501
f 1501 1490 1502
f 1490 1491 1502
f 1502 1491 1503
f 1491 1492 1503
f 1503 1492 1504
f 1492 1493 1504
f 1504 1493 1505
f 1493 1494 1505
f 1505 1494 1506
f 1494 1495 1506
f 1506 1495 1507
f 1495 1496 1507
f 1507 1496 1508
f 1496 1497 1508
f 1508 1497 1509
f 1497 1486 1509
f 1509 1486 1498
f 1498 1499 1510
f 1510 1499 1511
f 1499 1500 1511
f 1511 1500 1512
f 1500 1501 1512
f 1512 1501 1513
f 1501 1502 1513
f 1513 1502 1514
f 1502 1503 1514
f 1514 1503 1515
f 1503 1504 1515
f 1515 1504 1516
f 1504 1505 1516
f 1516 1505 1517
f 1505 1506 1517
f 1517 1506 1518
f 1506 1507 1518
f 1518 1507 1519
f 1507 1508 1519
f 1519 1508 1520
f 1508 1509 1520
f 1520 1509 1521
f 1509 1498 1521
f 1521 1498 1510
f 1510 1511 1522
f 1522 1511 1523
f 1511 1512 1523
f 1523 1512 1524
f 1512 1513 1524
f 1524 1513 1525
f 1513 1514 1525
f 1525 1514 1526
f 1514 1515 1526
f 1526 1515 1527
f 1515 1516 1527
f 1527 1516 1528
f 1516 1517 1528
f 1528 1517 1529
f 1517 1518 1529
f 1529 1518 1530
f 1518 1519 1530
f 1530 1519 1531
f 1519 1520 1531
f 1531 1520 1532
f 1520 1521 1532
f 1532 1521 1533
f 1521 1510 1533
f 1533 1510 1522
f 1522 1523 1534
f 1534 1523 1535
f 1523 1524 1535
f 1535 1524 1536
f 1524 1525 1536
f 1536 1525 1537
f 1525 1526 1537
f 1537 1526 1538
f 1526 1527 1538
f 1538 1527 1539
f 1527 1528 1539
f 1539 1528 1540
f 1528 1529 1540
f 1540 1529 1541
f 1529 1530 1541
f 1541 1530 1542
f 1530 1531 1542
f 1542 1531 1543
f 1531 1532 1543
f 1543 1532 1544
f 1532 1533 1544
f 1544 1533 1545
f 1533 1522 1545
f 1545 1522 1534
f 1534 1535 1546
f 1546 1535 1547
f 1535 1536 1547
f 1547 1536 1548
f 1536 1537 1548
f 1548 1537 1549
f 1537 1538 1549
f 1549 1538 1550
f 1538 1539 1550
f 1550 1539 1551
f 1539 1540 1551
f 1551 1540 1552
f 1540 1541 1552
f 1552 1541 1553
f 1541 1542 1553
f 1553 1542 1554
f 1542 1543 1554
f 1554 1543 1555
f 1543 1544 1555
f 1555 1544 1556
f 1544 1545 1556
f 1556 1545 1557
f 1545 1534 1557
f 1557 1534 1546
f 1546 1547 1558
f 1558 1547 1559
f 1547 1548 1559
f 1559 1548 1560
f 1548 1549 1560
f 1560 1549 1561
f 1549 1550 1561
f 1561 1550 1562
f 1550 1551 1562
f 1562 1551 1563
f 1551 1552 1563
f 1563 1552 1564
f 1552 1553 1564
f 1564 1553 1565
f 1553 1554 1565
f 1565 1554 1566
f 1554 1555 1566
f 1566 1555 1567
f 1555 1556 1567
f 1567 1556 1568
f 1556 1557 1568
f 1568 1557 1569
f 1557 1546 1569
f 1569 1546 1558
f 1558 1559 1570
f 1570 1559 1570
f 1559 1560 1570
f 1570 1560 1570
f 1560 1561 1570
f 1570 1561 1570
f 1561 1562 1570
f 1570 1562 1570
f 1562 1563 1570
f 1570 1563 1570
f 1563 1564 1570
f 1570 1564 1570
f 1564 1565 1570
f 1570 1565 1570
f 1565 1566 1570
f 1570 1566 1570
f 1566 1567 1570
f 1570 1567 1570
f 1567 1568 1570
f 1570 1568 1570
f 1568 1569 1570
f 1570 1569 1570
f 1569 1558 1570
f 1570 1558 1570

g Path_(8)
v 109.3651 105.03176 18.5
v 108.956 105.03176 18.445602
v 109.03801 105.03176 18.248343
v 109.20766 105.03176 18.118513
v 109.419495 105.03176 18.090902
v 109.61675 105.03176 18.172909
v 109.74658 105.03176 18.34256
v 109.77419 105.03176 18.554398
v 109.692184 105.03176 18.751657
v 109.52254 105.03176 18.881487
v 109.3107 105.03176 18.909098
v 109.11344 105.03176 18.827091
v 108.98361 105.03176 18.65744
v 108.95612 104.5144 18.482595
v 109.03823 104.52302 18.278366
v 109.20792 104.52617 18.138792
v 109.419716 104.52302 18.10127
v 109.61688 104.5144 18.175854
v 109.74658 104.50262 18.34256
v 109.77406 104.49084 18.55672
v 109.69196 104.482216 18.760948
v 109.52228 104.47906 18.900524
v 109.31048 104.482216 18.938046
v 109.11331 104.49084 18.86346
v 108.98361 104.50262 18.696754
v 108.95638 104.11866 18.634933
v 109.06335 104.204544 18.42626
v 109.245 104.22943 18.25528
v 109.45267 104.18666 18.167807
v 109.6307 104.08769 18.18728
v 109.73141 103.95904 18.308481
v 109.72779 103.835175 18.498936
v 109.62083 103.74929 18.70761
v 109.43918 103.724396 18.87859
v 109.231514 103.767166 18.966063
v 109.053474 103.86614 18.946589
v 108.952774 103.9948 18.825388
v 108.76516 103.88422 18.086624
v 108.83974 104.0565 17.978374
v 108.99838 104.15695 17.867874
v 109.198586 104.15864 17.784735
v 109.3867 104.06111 17.75123
v 109.51232 103.89051 17.77634
v 109.541794 103.69254 17.853336
v 109.46721 103.520256 17.961586
v 109.30856 103.419815 18.072084
v 109.10836 103.41813 18.155226
v 108.92024 103.51565 18.188728
v 108.794624 103.68625 18.16362
v 108.60819 103.69862 17.495348
v 108.70857 103.82714 17.307251
v 108.8879 103.889336 17.140774
v 109.09812 103.86853 17.040524
v 109.282906 103.77031 17.033363
v 109.392746 103.62099 17.121212
v 109.39821 103.46057 17.280529
v 109.29783 103.332054 17.468626
v 109.1185 103.26987 17.635103
v 108.90828 103.29067 17.735353
v 108.723495 103.38889 17.742512
v 108.613655 103.538216 17.654665
v 108.602325 103.215645 17.073423
v 108.73942 103.27777 16.868153
v 108.93995 103.300514 16.724798
v 109.15019 103.27777 16.68177
v 109.31382 103.215645 16.750599
v 109.38698 103.130775 16.912842
v 109.35006 103.0459 17.125025
v 109.212975 102.98377 17.330294
v 109.01244 102.96103 17.47365
v 108.80219 102.98377 17.516678
v 108.63857 103.0459 17.44785
v 108.565414 103.130775 17.285606
v 108.59459 102.70697 16.926191
v 108.7368 102.74842 16.759653
v 108.939415 102.76199 16.65873
v 109.14814 102.74406 16.650457
v 109.30706 102.69942 16.737057
v 109.37357 102.64004 16.89532
v 109.32988 102.581825 17.082846
v 109.18767 102.54038 17.249382
v 108.985054 102.52681 17.350307
v 108.77633 102.54475 17.35858
v 108.61742 102.589386 17.27198
v 108.550896 102.648766 17.113714
v 108.96164 102.62365 17.095465
usemtl mat_32
s 1
f 1571 1571 1572
f 1572 1571 1573
f 1571 1571 1573
f 1573 1571 1574
f 1571 1571 1574
f 1574 1571 1575
f 1571 1571 1575
f 1575 1571 1576
f 1571 1571 1576
f 1576 1571 1577
f 1571 1571 1577
f 1577 1571 1578
f 1571 1571 1578
f 1578 1571 1579
f 1571 1571 1579
f 1579 1571 1580
f 1571 1571 1580
f 1580 1571 1581
f 1571 1571 1581
f 1581 1571 1582
f 1571 1571 1582
f 1582 1571 1583
f 1571 1571 1583
f 1583 1571 1572
f 1572 1573 1584
f 1584 1573 1585
f 1573 1574 1585
f 1585 1574 1586
f 1574 1575 1586
f 1586 1575 1587
f 1575 1576 1587
f 1587 1576 1588
f 1576 1577 1588
f 1588 1577 1589
f 1577 1578 1589
f 1589 1578 1590
f 1578 1579 1590
f 1590 1579 1591
f 1579 1580 1591
f 1591 1580 1592
f 1580 1581 1592
f 1592 1581 1593
f 1581 1582 1593
f 1593 1582 1594
f 1582 1583 1594
f 1594 1583 1595
f 1583 1572 1595
f 1595 1572 1584
f 1584 1585 1596
f 1596 1585 1597
f 1585 1586 1597
f 1597 1586 1598
f 1586 1587 1598
f 1598 1587 1599
f 1587 1588 1599
f 1599 1588 1600
f 1588 1589 1600
f 1600 1589 1601
f 1589 1590 1601
f 1601 1590 1602
f 1590 1591 1602
f 1602 1591 1603
f 1591 1592 1603
f 1603 1592 1604
f 1592 1593 1604
f 1604 1593 1605
f 1593 1594 1605
f 1605 1594 1606
f 1594 1595 1606
f 1606 1595 1607
f 1595 1584 1607
f 1607 1584 1596
f 1596 1597 1608
f 1608 1597 1609
f 1597 1598 1609
f 1609 1598 1610
f 1598 1599 1610
f 1610 1599 1611
f 1599 1600 1611
f 1611 1600 1612
f 1600 1601 1612
f 1612 1601 1613
f 1601 1602 1613
f 1613 1602 1614
f 1602 1603 1614
f 1614 1603 1615
f 1603 1604 1615
f 1615 1604 1616
f 1604 1605 1616
f 1616 1605 1617
f 1605 1606 1617
f 1617 1606 1618
f 1606 1607 1618
f 1618 1607 1619
f 1607 1596 1619
f 1619 1596 1608
f 1608 1609 1620
f 1620 1609 1621
f 1609 1610 1621
f 1621 1610 1622
f 1610 1611 1622
f 1622 1611 1623
f 1611 1612 1623
f 1623 1612 1624
f 1612 1613 1624
f 1624 1613 1625
f 1613 1614 1625
f 1625 1614 1626
f 1614 1615 1626
f 1626 1615 1627
f 1615 1616 1627
f 1627 1616 1628
f 1616 1617 1628
f 1628 1617 1629
f 1617 1618 1629
f 1629 1618 1630
f 1618 1619 1630
f 1630 1619 1631
f 1619 1608 1631
f 1631 1608 1620
f 1620 1621 1632
f 1632 1621 1633
f 1621 1622 1633
f 1633 1622 1634
f 1622 1623 1634
f 1634 1623 1635
f 1623 1624 1635
f 1635 1624 1636
f 1624 1625 1636
f 1636 1625 1637
f 1625 1626 1637
f 1637 1626 1638
f 1626 1627 1638
f 1638 1627 1639
f 1627 1628 1639
f 1639 1628 1640
f 1628 1629 1640
f 1640 1629 1641
f 1629 1630 1641
f 1641 1630 1642
f 1630 1631 1642
f 1642 1631 1643
f 1631 1620 1643
f 1643 1620 1632
f 1632 1633 1644
f 1644 1633 1645
f 1633 1634 1645
f 1645 1634 1646
f 1634 1635 1646
f 1646 1635 1647
f 1635 1636 1647
f 1647 1636 1648
f 1636 1637 1648
f 1648 1637 1649
f 1637 1638 1649
f 1649 1638 1650
f 1638 1639 1650
f 1650 1639 1651
f 1639 1640 1651
f 1651 1640 1652
f 1640 1641 1652
f 1652 1641 1653
f 1641 1642 1653
f 1653 1642 1654
f 1642 1643 1654
f 1654 1643 1655
f 1643 1632 1655
f 1655 1632 1644
f 1644 1645 1656
f 1656 1645 1656
f 1645 1646 1656
f 1656 1646 1656
f 1646 1647 1656
f 1656 1647 1656
f 1647 1648 1656
f 1656 1648 1656
f 1648 1649 1656
f 1656 1649 1656
f 1649 1650 1656
f 1656 1650 1656
f 1650 1651 1656
f 1656 1651 1656
f 1651 1652 1656
f 1656 1652 1656
f 1652 1653 1656
f 1656 1653 1656
f 1653 1654 1656
f 1656 1654 1656
f 1654 1655 1656
f 1656 1655 1656
f 1655 1644 1656
f 1656 1644 1656

g Path_(11)
v 118.03176 117.619064 18.5
v 118.069374 117.213264 18.564398
v 118.03415 117.2326 18.354536
v 117.998276 117.355484 18.18356
v 117.97138 117.548996 18.097277
v 117.96067 117.761284 18.11881
v 117.969 117.93546 18.242392
v 117.994156 118.024864 18.434904
v 118.02938 118.00553 18.644766
v 118.06525 117.882645 18.815742
v 118.09215 117.68913 18.902025
v 118.10286 117.476845 18.880491
v 118.09453 117.302666 18.75691
v 118.715965 117.25367 18.341326
v 118.61634 117.29958 18.16095
v 118.52459 117.442085 18.038935
v 118.465294 117.643 18.007973
v 118.454346 117.84847 18.07636
v 118.49467 118.003456 18.225773
v 118.57547 118.06643 18.416178
v 118.675095 118.020515 18.596552
v 118.766846 117.87801 18.718569
v 118.82614 117.67711 18.749529
v 118.83709 117.471634 18.681143
v 118.79677 117.31664 18.531729
v 119.05545 117.421364 17.783758
v 118.910126 117.51929 17.679714
v 118.8099 117.69772 17.643246
v 118.78162 117.90886 17.684124
v 118.832855 118.096115 17.791397
v 118.9499 118.20933 17.936321
v 119.10137 118.21815 18.080063
v 119.2467 118.120224 18.184109
v 119.34693 117.94179 18.220577
v 119.37521 117.73065 18.179697
v 119.32397 117.54339 18.072424
v 119.206924 117.43018 17.9275
v 119.3728 117.47409 17.587269
v 119.23433 117.615105 17.553991
v 119.16796 117.816826 17.548239
v 119.191475 118.0252 17.57155
v 119.29857 118.18439 17.617682
v 119.46056 118.25174 17.674273
v 119.63403 118.209206 17.726156
v 119.77251 118.06819 17.759434
v 119.83888 117.86647 17.765188
v 119.81537 117.6581 17.741875
v 119.70827 117.49891 17.695744
v 119.54628 117.43156 17.639154
v 119.68024 117.59043 16.781197
v 119.52881 117.73193 16.734804
v 119.446 117.92825 16.757587
v 119.453995 118.1268 16.84344
v 119.55065 118.27437 16.969358
v 119.710075 118.33142 17.1016
v 119.88954 118.28266 17.204737
v 120.04097 118.14117 17.25113
v 120.12379 117.94484 17.228346
v 120.11579 117.7463 17.142494
v 120.019135 117.598724 17.016575
v 119.85971 117.54168 16.88433
v 120.08374 117.863815 16.291393
v 119.95075 118.01475 16.247778
v 119.87548 118.214485 16.266947
v 119.8781 118.4095 16.343767
v 119.9579 118.54754 16.457651
v 120.0935 118.59162 16.578087
v 120.248566 118.52993 16.672802
v 120.38155 118.37899 16.71642
v 120.45682 118.17926 16.697248
v 120.45421 117.984245 16.62043
v 120.374405 117.8462 16.506544
v 120.23881 117.802124 16.386108
v 120.47044 117.957375 16.093489
v 120.37151 118.12267 16.05872
v 120.34252 118.333405 16.081144
v 120.391235 118.533104 16.154753
v 120.50461 118.66825 16.259823
v 120.65226 118.702644 16.368198
v 120.794624 118.62706 16.450844
v 120.89356 118.461754 16.485613
v 120.922554 118.25102 16.463188
v 120.87383 118.05133 16.38958
v 120.76046 117.916176 16.28451
v 120.61281 117.88179 16.176134
v 120.95049 117.89879 15.559414
v 120.83982 118.0565 15.511024
v 120.783424 118.26237 15.53433
v 120.79642 118.46121 15.623086
v 120.87532 118.59976 15.75351
v 120.998985 118.64089 15.8906555
v 121.134285 118.57358 15.997774
v 121.24496 118.415855 16.046164
v 121.301346 118.21 16.022858
v 121.28835 118.011154 15.934102
v 121.20945 117.872604 15.8036785
v 121.085785 117.831474 15.6665325
v 121.44074 118.13794 15.294148
v 121.32708 118.25555 15.194609
v 121.23089 118.41945 15.176892
v 121.17795 118.58573 15.245744
v 121.182434 118.70983 15.382717
v 121.24316 118.75851 15.551108
v 121.34384 118.718704 15.705798
v 121.457504 118.601105 15.805338
v 121.55369 118.4372 15.823054
v 121.606636 118.27092 15.754203
v 121.60214 118.14682 15.617229
v 121.54142 118.098145 15.448838
v 121.54227 118.51068 15.439331
usemtl mat_33
s 1
f 1657 1657 1658
f 1658 1657 1659
f 1657 1657 1659
f 1659 1657 1660
f 1657 1657 1660
f 1660 1657 1661
f 1657 1657 1661
f 1661 1657 1662
f 1657 1657 1662
f 1662 1657 1663
f 1657 1657 1663
f 1663 1657 1664
f 1657 1657 1664
f 1664 1657 1665
f 1657 1657 1665
f 1665 1657 1666
f 1657 1657 1666
f 1666 1657 1667
f 1657 1657 1667
f 1667 1657 1668
f 1657 1657 1668
f 1668 1657 1669
f 1657 1657 1669
f 1669 1657 1658
f 1658 1659 1670
f 1670 1659 1671
f 1659 1660 1671
f 1671 1660 1672
f 1660 1661 1672
f 1672 1661 1673
f 1661 1662 1673
f 1673 1662 1674
f 1662 1663 1674
f 1674 1663 1675
f 1663 1664 1675
f 1675 1664 1676
f 1664 1665 1676
f 1676 1665 1677
f 1665 1666 1677
f 1677 1666 1678
f 1666 1667 1678
f 1678 1667 1679
f 1667 1668 1679
f 1679 1668 1680
f 1668 1669 1680
f 1680 1669 1681
f 1669 1658 1681
f 1681 1658 1670
f 1670 1671 1682
f 1682 1671 1683
f 1671 1672 1683
f 1683 1672 1684
f 1672 1673 1684
f 1684 1673 1685
f 1673 1674 1685
f 1685 1674 1686
f 1674 1675 1686
f 1686 1675 1687
f 1675 1676 1687
f 1687 1676 1688
f 1676 1677 1688
f 1688 1677 1689
f 1677 1678 1689
f 1689 1678 1690
f 1678 1679 1690
f 1690 1679 1691
f 1679 1680 1691
f 1691 1680 1692
f 1680 1681 1692
f 1692 1681 1693
f 1681 1670 1693
f 1693 1670 1682
f 1682 1683 1694
f 1694 1683 1695
f 1683 1684 1695
f 1695 1684 1696
f 1684 1685 1696
f 1696 1685 1697
f 1685 1686 1697
f 1697 1686 1698
f 1686 1687 1698
f 1698 1687 1699
f 1687 1688 1699
f 1699 1688 1700
f 1688 1689 1700
f 1700 1689 1701
f 1689 1690 1701
f 1701 1690 1702
f 1690 1691 1702
f 1702 1691 1703
f 1691 1692 1703
f 1703 1692 1704
f 1692 1693 1704
f 1704 1693 1705
f 1693 1682 1705
f 1705 1682 1694
f 1694 1695 1706
f 1706 1695 1707
f 1695 1696 1707
f 1707 1696 1708
f 1696 1697 1708
f 1708 1697 1709
f 1697 1698 1709
f 1709 1698 1710
f 1698 1699 1710
f 1710 1699 1711
f 1699 1700 1711
f 1711 1700 1712
f 1700 1701 1712
f 1712 1701 1713
f 1701 1702 1713
f 1713 1702 1714
f 1702 1703 1714
f 1714 1703 1715
f 1703 1704 1715
f 1715 1704 1716
f 1704 1705 1716
f 1716 1705 1717
f 1705 1694 1717
f 1717 1694 1706
f 1706 1707 1718
f 1718 1707 1719
f 1707 1708 1719
f 1719 1708 1720
f 1708 1709 1720
f 1720 1709 1721
f 1709 1710 1721
f 1721 1710 1722
f 1710 1711 1722
f 1722 1711 1723
f 1711 1712 1723
f 1723 1712 1724
f 1712 1713 1724
f 1724 1713 1725
f 1713 1714 1725
f 1725 1714 1726
f 1714 1715 1726
f 1726 1715 1727
f 1715 1716 1727
f 1727 1716 1728
f 1716 1717 1728
f 1728 1717 1729
f 1717 1706 1729
f 1729 1706 1718
f 1718 1719 1730
f 1730 1719 1731
f 1719 1720 1731
f 1731 1720 1732
f 1720 1721 1732
f 1732 1721 1733
f 1721 1722 1733
f 1733 1722 1734
f 1722 1723 1734
f 1734 1723 1735
f 1723 1724 1735
f 1735 1724 1736
f 1724 1725 1736
f 1736 1725 1737
f 1725 1726 1737
f 1737 1726 1738
f 1726 1727 1738
f 1738 1727 1739
f 1727 1728 1739
f 1739 1728 1740
f 1728 1729 1740
f 1740 1729 1741
f 1729 1718 1741
f 1741 1718 1730
f 1730 1731 1742
f 1742 1731 1743
f 1731 1732 1743
f 1743 1732 1744
f 1732 1733 1744
f 1744 1733 1745
f 1733 1734 1745
f 1745 1734 1746
f 1734 1735 1746
f 1746 1735 1747
f 1735 1736 1747
f 1747 1736 1748
f 1736 1737 1748
f 1748 1737 1749
f 1737 1738 1749
f 1749 1738 1750
f 1738 1739 1750
f 1750 1739 1751
f 1739 1740 1751
f 1751 1740 1752
f 1740 1741 1752
f 1752 1741 1753
f 1741 1730 1753
f 1753 1730 1742
f 1742 1743 1754
f 1754 1743 1755
f 1743 1744 1755
f 1755 1744 1756
f 1744 1745 1756
f 1756 1745 1757
f 1745 1746 1757
f 1757 1746 1758
f 1746 1747 1758
f 1758 1747 1759
f 1747 1748 1759
f 1759 1748 1760
f 1748 1749 1760
f 1760 1749 1761
f 1749 1750 1761
f 1761 1750 1762
f 1750 1751 1762
f 1762 1751 1763
f 1751 1752 1763
f 1763 1752 1764
f 1752 1753 1764
f 1764 1753 1765
f 1753 1742 1765
f 1765 1742 1754
f 1754 1755 1766
f 1766 1755 1766
f 1755 1756 1766
f 1766 1756 1766
f 1756 1757 1766
f 1766 1757 1766
f 1757 1758 1766
f 1766 1758 1766
f 1758 1759 1766
f 1766 1759 1766
f 1759 1760 1766
f 1766 1760 1766
f 1760 1761 1766
f 1766 1761 1766
f 1761 1762 1766
f 1766 1762 1766
f 1762 1763 1766
f 1766 1763 1766
f 1763 1764 1766
f 1766 1764 1766
f 1764 1765 1766
f 1766 1765 1766
f 1765 1754 1766
f 1766 1754 1766

g Path_(3)
v 121.74603 118.44444 15.5
v 122.03786 118.152626 15.5
v 121.99876 118.19172 15.293651
v 121.891945 118.29854 15.142592
v 121.74603 118.44444 15.087301
v 121.60012 118.590355 15.142592
v 121.49331 118.697174 15.293651
v 121.45421 118.73627 15.5
v 121.49331 118.697174 15.706349
v 121.60012 118.590355 15.857408
v 121.74603 118.44444 15.912699
v 121.891945 118.29854 15.857408
v 121.99876 118.19172 15.706349
v 122.431625 118.546394 15.5
v 122.39256 118.585526 15.293651
v 122.28585 118.692444 15.142592
v 122.140076 118.838486 15.087301
v 121.9943 118.984535 15.142592
v 121.88759 119.09145 15.293651
v 121.84853 119.130585 15.5
v 121.88759 119.09145 15.706349
v 121.9943 118.984535 15.857408
v 122.140076 118.838486 15.912699
v 122.28585 118.692444 15.857408
v 122.39256 118.585526 15.706349
v 122.81097 118.92506 15.5
v 122.77398 118.96615 15.293651
v 122.67291 119.07842 15.142592
v 122.53486 119.23179 15.087301
v 122.39681 119.385155 15.142592
v 122.295746 119.49743 15.293651
v 122.25876 119.53852 15.5
v 122.295746 119.49743 15.706349
v 122.39681 119.385155 15.857408
v 122.53486 119.23179 15.912699
v 122.67291 119.07842 15.857408
v 122.77398 118.96615 15.706349
v 123.15619 119.21621 15.5
v 123.13089 119.26538 15.293651
v 123.06178 119.3997 15.142592
v 122.96737 119.58318 15.087301
v 122.87296 119.76667 15.142592
v 122.80385 119.900986 15.293651
v 122.77855 119.95015 15.5
v 122.80385 119.900986 15.706349
v 122.87296 119.76667 15.857408
v 122.96737 119.58318 15.912699
v 123.06178 119.3997 15.857408
v 123.13089 119.26538 15.706349
v 123.547356 119.32033 15.5
v 123.54164 119.37532 15.293651
v 123.52604 119.52557 15.142592
v 123.504715 119.73082 15.087301
v 123.4834 119.936066 15.142592
v 123.4678 120.08631 15.293651
v 123.46208 120.14131 15.5
v 123.4678 120.08631 15.706349
v 123.4834 119.936066 15.857408
v 123.504715 119.73082 15.912699
v 123.52604 119.52557 15.857408
v 123.54164 119.37532 15.706349
v 124.155304 119.295 15.5
v 124.14266 119.34882 15.293651
v 124.10812 119.49588 15.142592
v 124.060936 119.69676 15.087301
v 124.013756 119.897644 15.142592
v 123.97921 120.0447 15.293651
v 123.96657 120.098526 15.5
v 123.97921 120.0447 15.706349
v 124.013756 119.897644 15.857408
v 124.060936 119.69676 15.912699
v 124.10812 119.49588 15.857408
v 124.14266 119.34882 15.706349
v 124.80171 119.65268 15.5
v 124.76716 119.69585 15.293651
v 124.67277 119.81378 15.142592
v 124.54383 119.974884 15.087301
v 124.414894 120.135994 15.142592
v 124.3205 120.25393 15.293651
v 124.28596 120.2971 15.5
v 124.3205 120.25393 15.706349
v 124.414894 120.135994 15.857408
v 124.54383 119.974884 15.912699
v 124.67277 119.81378 15.857408
v 124.76716 119.69585 15.706349
v 125.21813 120.09869 15.5
v 125.17832 120.13706 15.293651
v 125.069565 120.2419 15.142592
v 124.921005 120.38511 15.087301
v 124.77244 120.52832 15.142592
v 124.66369 120.633156 15.293651
v 124.62388 120.671524 15.5
v 124.66369 120.633156 15.706349
v 124.77244 120.52832 15.857408
v 124.921005 120.38511 15.912699
v 125.069565 120.2419 15.857408
v 125.17832 120.13706 15.706349
v 125.60824 120.48456 15.5
v 125.56923 120.52375 15.293651
v 125.46268 120.63081 15.142592
v 125.317116 120.77708 15.087301
v 125.17155 120.92333 15.142592
v 125.064995 121.0304 15.293651
v 125.025986 121.069595 15.5
v 125.064995 121.0304 15.706349
v 125.17155 120.92333 15.857408
v 125.317116 120.77708 15.912699
v 125.46268 120.63081 15.857408
v 125.56923 120.52375 15.706349
v 126.00285 120.87955 15.5
v 125.96375 120.91864 15.293651
v 125.85691 121.02543 15.142592
v 125.71097 121.17131 15.087301
v 125.565025 121.317184 15.142592
v 125.45818 121.42397 15.293651
v 125.41908 121.463066 15.5
v 125.45818 121.42397 15.706349
v 125.565025 121.317184 15.857408
v 125.71097 121.17131 15.912699
v 125.85691 121.02543 15.857408
v 125.96375 120.91864 15.706349
v 126.39204 121.26878 15.5
v 126.353584 121.30852 15.293651
v 126.24853 121.41706 15.142592
v 126.10502 121.56534 15.087301
v 125.96152 121.713615 15.142592
v 125.85646 121.82217 15.293651
v 125.81801 121.86189 15.5
v 125.85646 121.82217 15.706349
v 125.96152 121.713615 15.857408
v 126.10502 121.56534 15.912699
v 126.24853 121.41706 15.857408
v 126.353584 121.30852 15.706349
v 126.76002 121.61664 15.5
v 126.72675 121.660805 15.293651
v 126.63587 121.78147 15.142592
v 126.51173 121.9463 15.087301
v 126.38759 122.11113 15.142592
v 126.29671 122.23179 15.293651
v 126.26344 122.275955 15.5
v 126.29671 122.23179 15.706349
v 126.38759 122.11113 15.857408
v 126.51173 121.9463 15.912699
v 126.63587 121.78147 15.857408
v 126.72675 121.660805 15.706349
v 127.1572 121.854614 15.5
v 127.13483 121.905174 15.293651
v 127.07369 122.043304 15.142592
v 126.99018 122.232 15.087301
v 126.90667 122.4207 15.142592
v 126.845535 122.55883 15.293651
v 126.82316 122.60939 15.5
v 126.845535 122.55883 15.706349
v 126.90667 122.4207 15.857408
v 126.99018 122.232 15.912699
v 127.07369 122.043304 15.857408
v 127.13483 121.905174 15.706349
v 127.60878 121.99026 15.5
v 127.597336 122.04435 15.293651
v 127.56607 122.19214 15.142592
v 127.52337 122.39402 15.087301
v 127.48066 122.5959 15.142592
v 127.449394 122.74369 15.293651
v 127.43795 122.79778 15.5
v 127.449394 122.74369 15.706349
v 127.48066 122.5959 15.857408
v 127.52337 122.39402 15.912699
v 127.56607 122.19214 15.857408
v 127.597336 122.04435 15.706349
v 128.21056 122.071495 15.5
v 128.1926 122.12379 15.293651
v 128.14352 122.26665 15.142592
v 128.07649 122.46181 15.087301
v 128.00946 122.65697 15.142592
v 127.96038 122.799835 15.293651
v 127.94242 122.85213 15.5
v 127.96038 122.799835 15.706349
v 128.00946 122.65697 15.857408
v 128.07649 122.46181 15.912699
v 128.14352 122.26665 15.857408
v 128.1926 122.12379 15.706349
v 128.78714 122.40731 15.5
v 128.75598 122.45298 15.293651
v 128.67084 122.57776 15.142592
v 128.55452 122.74821 15.087301
v 128.43822 122.918655 15.142592
v 128.35307 123.04343 15.293651
v 128.32191 123.0891 15.5
v 128.35307 123.04343 15.706349
v 128.43822 122.918655 15.857408
v 128.55452 122.74821 15.912699
v 128.67084 122.57776 15.857408
v 128.75598 122.45298 15.706349
v 129.13884 122.701904 15.5
v 129.11963 122.75375 15.293651
v 129.06717 122.89541 15.142592
v 128.9955 123.08891 15.087301
v 128.92383 123.28242 15.142592
v 128.87137 123.42407 15.293651
v 128.85216 123.47592 15.5
v 128.87137 123.42407 15.706349
v 128.92383 123.28242 15.857408
v 128.9955 123.08891 15.912699
v 129.06717 122.89541 15.857408
v 129.11963 122.75375 15.706349
v 129.6899 122.72866 15.5
v 129.67143 122.78078 15.293651
v 129.62096 122.92316 15.142592
v 129.55202 123.117645 15.087301
v 129.48308 123.31214 15.142592
v 129.43262 123.45452 15.293651
v 129.41414 123.50663 15.5
v 129.43262 123.45452 15.706349
v 129.48308 123.31214 15.857408
v 129.55202 123.117645 15.912699
v 129.62096 122.92316 15.857408
v 129.67143 122.78078 15.706349
v 130.20863 123.08835 15.5
v 130.181 123.136246 15.293651
v 130.10551 123.26709 15.142592
v 130.0024 123.44582 15.087301
v 129.89928 123.624565 15.142592
v 129.82379 123.75541 15.293651
v 129.79616 123.8033 15.5
v 129.82379 123.75541 15.706349
v 129.89928 123.624565 15.857408
v 130.0024 123.44582 15.912699
v 130.10551 123.26709 15.857408
v 130.181 123.136246 15.706349
v 130.75066 123.33479 15.5
v 130.71867 123.3799 15.293651
v 130.6313 123.50312 15.142592
v 130.51195 123.67144 15.087301
v 130.39258 123.83977 15.142592
v 130.3052 123.96299 15.293651
v 130.27322 124.008095 15.5
v 130.3052 123.96299 15.706349
v 130.39258 123.83977 15.857408
v 130.51195 123.67144 15.912699
v 130.6313 123.50312 15.857408
v 130.71867 123.3799 15.706349
v 131.17564 123.77654 15.5
v 131.13783 123.81688 15.293651
v 131.03455 123.9271 15.142592
v 130.89343 124.07766 15.087301
v 130.75232 124.22822 15.142592
v 130.64902 124.33843 15.293651
v 130.6112 124.37878 15.5
v 130.64902 124.33843 15.706349
v 130.75232 124.22822 15.857408
v 130.89343 124.07766 15.912699
v 131.03455 123.9271 15.857408
v 131.13783 123.81688 15.706349
v 131.56999 124.101074 15.5
v 131.53697 124.14542 15.293651
v 131.44673 124.26656 15.142592
v 131.32347 124.43205 15.087301
v 131.20021 124.59754 15.142592
v 131.10999 124.71869 15.293651
v 131.07695 124.76303 15.5
v 131.10999 124.71869 15.706349
v 131.20021 124.59754 15.857408
v 131.32347 124.43205 15.912699
v 131.44673 124.26656 15.857408
v 131.53697 124.14542 15.706349
v 132.04707 124.42283 15.5
v 132.01212 124.46567 15.293651
v 131.91663 124.58272 15.142592
v 131.78618 124.74261 15.087301
v 131.65575 124.9025 15.142592
v 131.56026 125.01954 15.293651
v 131.5253 125.062386 15.5
v 131.56026 125.01954 15.706349
v 131.65575 124.9025 15.857408
v 131.78618 124.74261 15.912699
v 131.91663 124.58272 15.857408
v 132.01212 124.46567 15.706349
v 132.43497 124.80644 15.5
v 132.40125 124.850266 15.293651
v 132.30914 124.969986 15.142592
v 132.18332 125.13354 15.087301
v 132.0575 125.29709 15.142592
v 131.96538 125.41682 15.293651
v 131.93167 125.46064 15.5
v 131.96538 125.41682 15.706349
v 132.0575 125.29709 15.857408
v 132.18332 125.13354 15.912699
v 132.30914 124.969986 15.857408
v 132.40125 124.850266 15.706349
v 132.89761 125.077644 15.5
v 132.86618 125.12313 15.293651
v 132.7803 125.247406 15.142592
v 132.663 125.41717 15.087301
v 132.54568 125.58692 15.142592
v 132.45981 125.7112 15.293651
v 132.42838 125.75668 15.5
v 132.45981 125.7112 15.706349
v 132.54568 125.58692 15.857408
v 132.663 125.41717 15.912699
v 132.7803 125.247406 15.857408
v 132.86618 125.12313 15.706349
v 133.33772 125.42968 15.5
v 133.30559 125.474686 15.293651
v 133.21782 125.597626 15.142592
v 133.09792 125.765564 15.087301
v 132.97803 125.9335 15.142592
v 132.89024 126.05644 15.293651
v 132.85812 126.10144 15.5
v 132.89024 126.05644 15.706349
v 132.97803 125.9335 15.857408
v 133.09792 125.765564 15.912699
v 133.21782 125.597626 15.857408
v 133.30559 125.474686 15.706349
v 133.78749 125.71386 15.5
v 133.75818 125.760735 15.293651
v 133.67809 125.88882 15.142592
v 133.56868 126.063774 15.087301
v 133.45927 126.23873 15.142592
v 133.37918 126.366806 15.293651
v 133.34987 126.41369 15.5
v 133.37918 126.366806 15.706349
v 133.45927 126.23873 15.857408
v 133.56868 126.063774 15.912699
v 133.67809 125.88882 15.857408
v 133.75818 125.760735 15.706349
v 134.26418 126.00814 15.5
v 134.23453 126.05481 15.293651
v 134.15352 126.18231 15.142592
v 134.04288 126.35648 15.087301
v 133.93222 126.530655 15.142592
v 133.85121 126.65816 15.293651
v 133.82156 126.70483 15.5
v 133.85121 126.65816 15.706349
v 133.93222 126.530655 15.857408
v 134.04288 126.35648 15.912699
v 134.15352 126.18231 15.857408
v 134.23453 126.05481 15.706349
v 134.77132 126.3425 15.5
v 134.73622 126.38522 15.293651
v 134.64032 126.50194 15.142592
v 134.50932 126.66138 15.087301
v 134.37833 126.820816 15.142592
v 134.28244 126.93753 15.293651
v 134.24733 126.980255 15.5
v 134.28244 126.93753 15.706349
v 134.37833 126.820816 15.857408
v 134.50932 126.66138 15.912699
v 134.64032 126.50194 15.857408
v 134.73622 126.38522 15.706349
v 135.1888 126.77219 15.440276
v 135.12875 126.83176 15.244101
v 135.00714 126.95243 15.116493
v 134.85654 127.10188 15.091646
v 134.71727 127.24006 15.176217
v 134.6267 127.32994 15.347546
v 134.60905 127.34744 15.559724
v 134.66908 127.28788 15.755899
v 134.79071 127.1672 15.883507
v 134.94131 127.017746 15.908354
v 135.08057 126.87957 15.823783
v 135.17116 126.78969 15.652454
v 135.56975 127.1615 15.400513
v 135.49138 127.229256 15.213795
v 135.36021 127.356834 15.103685
v 135.2114 127.51005 15.099689
v 135.08481 127.647835 15.202875
v 135.01434 127.73328 15.385596
v 135.01892 127.743484 15.598892
v 135.09727 127.67572 15.78561
v 135.22844 127.54815 15.895719
v 135.37726 127.394936 15.899715
v 135.50386 127.25715 15.79653
v 135.57431 127.17171 15.613809
v 135.89336 127.480804 15.310939
v 135.76003 127.51103 15.156516
v 135.60985 127.62772 15.072505
v 135.48308 127.799614 15.081414
v 135.41367 127.98064 15.180858
v 135.42021 128.1223 15.34419
v 135.50098 128.18663 15.527645
v 135.63431 128.1564 15.682067
v 135.78448 128.03972 15.766079
v 135.91125 127.867836 15.757169
v 135.98067 127.686806 15.657725
v 135.97412 127.54514 15.494393
v 136.13794 127.57782 15.05008
v 135.94896 127.575874 14.953063
v 135.7778 127.68004 14.876396
v 135.67033 127.86242 14.840623
v 135.65536 128.07414 14.8553295
v 135.7369 128.25845 14.916574
v 135.89308 128.36601 15.007946
v 136.08206 128.36795 15.104963
v 136.25322 128.26378 15.181629
v 136.36069 128.0814 15.217402
v 136.37566 127.86969 15.202697
v 136.29413 127.68536 15.141453
v 136.36961 127.60248 14.514893
v 136.17291 127.57625 14.468971
v 135.98402 127.6581 14.445082
v 135.85355 127.8261 14.449623
v 135.81647 128.03523 14.481379
v 135.88269 128.22948 14.531841
v 136.0345 128.35677 14.587487
v 136.2312 128.383 14.633409
v 136.42009 128.30115 14.657298
v 136.55057 128.13313 14.652757
v 136.58765 127.924 14.621001
v 136.52142 127.72977 14.5705385
v 136.65887 127.82992 13.978848
v 136.48114 127.76274 13.88443
v 136.2818 127.799675 13.821525
v 136.11424 127.93084 13.806989
v 136.02338 128.12108 13.844716
v 136.03355 128.31943 13.924598
v 136.14203 128.47273 14.025229
v 136.31976 128.5399 14.119648
v 136.5191 128.50298 14.182552
v 136.68666 128.37181 14.197089
v 136.77753 128.18156 14.159362
v 136.76735 127.98322 14.07948
v 136.79782 127.98948 13.448906
v 136.60667 127.96268 13.357646
v 136.4135 128.03856 13.307855
v 136.27003 128.19681 13.312873
v 136.21474 128.395 13.371356
v 136.26244 128.58006 13.467633
v 136.40033 128.70238 13.575908
v 136.59148 128.72917 13.667168
v 136.78467 128.65329 13.716959
v 136.92812 128.49504 13.711941
v 136.98341 128.29684 13.653458
v 136.93571 128.1118 13.55718
v 137.0475 128.2087 13.015439
v 136.8905 128.17036 12.878418
v 136.71086 128.23184 12.787871
v 136.55669 128.3767 12.76806
v 136.46931 128.56609 12.824293
v 136.47215 128.74927 12.941503
v 136.56444 128.87717 13.088283
v 136.72144 128.91551 13.225304
v 136.90108 128.85402 13.315851
v 137.05525 128.70918 13.335662
v 137.14262 128.51979 13.279429
v 137.13979 128.3366 13.16222
v 137.42523 128.47295 12.70277
v 137.28836 128.45348 12.542725
v 137.12413 128.52922 12.436687
v 136.97658 128.6799 12.413072
v 136.88522 128.86511 12.478205
v 136.87454 129.03525 12.6146345
v 136.9474 129.14471 12.785805
v 137.08427 129.16418 12.94585
v 137.24849 129.08844 13.051887
v 137.39606 128.93777 13.075503
v 137.48741 128.75256 13.010369
v 137.4981 128.58243 12.87394
v 137.76993 128.76337 12.382805
v 137.6564 128.73781 12.206546
v 137.50507 128.80606 12.080023
v 137.35646 128.94983 12.037136
v 137.25041 129.13058 12.089378
v 137.21532 129.2999 12.222751
v 137.26059 129.41241 12.401517
v 137.3741 129.43797 12.577776
v 137.52544 129.36972 12.704299
v 137.67406 129.22595 12.747186
v 137.7801 129.0452 12.694943
v 137.8152 128.87589 12.561571
v 138.18625 129.0494 12.134005
v 138.09978 129.07248 11.944608
v 137.97095 129.17809 11.817102
v 137.83432 129.33792 11.785655
v 137.72649 129.50916 11.858691
v 137.67633 129.6459 12.016642
v 137.69731 129.71153 12.217183
v 137.7838 129.68845 12.40658
v 137.91261 129.58282 12.534085
v 138.04926 129.42299 12.565533
v 138.15709 129.25175 12.4924965
v 138.20723 129.115 12.334546
v 138.63 129.42975 12.0344925
v 138.56305 129.4691 11.83635
v 138.44138 129.58067 11.701939
v 138.29759 129.73456 11.667273
v 138.17023 129.88951 11.741641
v 138.09341 130.00404 11.905117
v 138.08772 130.04742 12.113897
v 138.15468 130.00807 12.312039
v 138.27635 129.8965 12.446451
v 138.42012 129.74261 12.481117
v 138.54749 129.58766 12.406749
v 138.62431 129.47314 12.243273
v 139.04668 129.82007 11.99344
v 138.98781 129.86693 11.79366
v 138.86911 129.98123 11.657948
v 138.72237 130.13237 11.6226635
v 138.5869 130.27983 11.697264
v 138.49902 130.38412 11.861759
v 138.48227 130.41727 12.072073
v 138.54112 130.37042 12.271852
v 138.65982 130.2561 12.407565
v 138.80656 130.10497 12.442849
v 138.94203 129.9575 12.368249
v 139.02992 129.85323 12.203753
v 139.44536 130.2168 11.931341
v 139.37514 130.28229 11.740522
v 139.24832 130.40796 11.623242
v 139.09888 130.56012 11.610926
v 138.96687 130.69801 11.706874
v 138.88766 130.78468 11.885376
v 138.88246 130.7969 12.098604
v 138.95268 130.7314 12.289423
v 139.0795 130.60574 12.406703
v 139.22893 130.45357 12.41902
v 139.36095 130.31569 12.3230715
v 139.44016 130.22902 12.144569
v 139.81917 130.63019 11.829547
v 139.7212 130.72832 11.667036
v 139.58017 130.87201 11.595623
v 139.43384 131.02274 11.63444
v 139.32144 131.14012 11.773089
v 139.27309 131.19272 11.974418
v 139.30173 131.16643 12.184481
v 139.39969 131.06828 12.346991
v 139.54073 130.9246 12.418405
v 139.68704 130.77388 12.379586
v 139.79945 130.65648 12.240938
v 139.84781 130.6039 12.039609
v 140.19539 131.00912 11.803443
v 140.09862 131.12158 11.649728
v 139.96526 131.27771 11.590783
v 139.83102 131.43568 11.642402
v 139.73192 131.55319 11.790752
v 139.69447 131.59872 11.996086
v 139.72873 131.56009 12.2033825
v 139.8255 131.44765 12.357098
v 139.95886 131.29152 12.416043
v 140.09308 131.13354 12.364425
v 140.1922 131.01604 12.216073
v 140.22964 130.9705 12.010739
v 140.60063 131.31754 11.797261
v 140.5192 131.44371 11.645311
v 140.4078 131.617 11.588798
v 140.2963 131.79102 11.642864
v 140.21454 131.9191 11.793024
v 140.18445 131.96695 11.999042
v 140.2141 131.92172 12.205714
v 140.29553 131.79556 12.357665
v 140.40692 131.62225 12.414178
v 140.51843 131.44826 12.360111
v 140.60019 131.32016 12.209952
v 140.63026 131.27232 12.003935
v 141.01755 131.54762 11.795379
v 140.96678 131.68938 11.643845
v 140.89743 131.88354 11.587902
v 140.82808 132.07806 11.642542
v 140.7773 132.22084 11.793122
v 140.75871 132.2736 11.999296
v 140.7773 132.22223 12.205818
v 140.82808 132.08046 12.357352
v 140.89743 131.8863 12.413295
v 140.96678 131.69177 12.358655
v 141.01755 131.549 12.208075
v 141.03613 131.49623 12.001902
v 141.49135 131.6383 11.78911
v 141.47112 131.79004 11.640098
v 141.44382 131.9953 11.587586
v 141.41676 132.1991 11.645648
v 141.3972 132.34682 11.798723
v 141.39037 132.3989 12.005797
v 141.3981 132.34134 12.211384
v 141.41833 132.1896 12.360397
v 141.44563 131.98434 12.412908
v 141.47269 131.78055 12.354847
v 141.49225 131.63283 12.201771
v 141.49908 131.58076 11.994698
v 142.0543 131.67905 11.792259
v 142.03134 131.829 11.641837
v 142.00009 132.0332 11.587413
v 141.96893 132.23694 11.643569
v 141.94621 132.38564 11.79526
v 141.93802 132.43944 12.00184
v 141.94655 132.38394 12.207955
v 141.96951 132.234 12.358377
v 142.00076 132.0298 12.412802
v 142.03192 131.82605 12.356646
v 142.05463 131.67735 12.204954
v 142.06282 131.62355 11.998375
v 142.60114 131.83037 11.755667
v 142.57205 131.99455 11.622125
v 142.53523 132.2025 11.589847
v 142.50055 132.39847 11.667481
v 142.47728 132.52997 11.834226
v 142.47168 132.56177 12.045403
v 142.48521 132.48532 12.244425
v 142.5143 132.32114 12.377967
v 142.55112 132.11319 12.410245
v 142.5858 131.91722 12.33261
v 142.60907 131.78572 12.165866
v 142.61469 131.75392 11.95469
v 143.11932 131.85933 11.778582
v 143.04878 131.99445 11.635276
v 142.99098 132.19148 11.58504
v 142.9614 132.39763 11.6413355
v 142.96797 132.55766 11.789076
v 143.00893 132.62868 11.988676
v 143.0733 132.59167 12.186653
v 143.14384 132.45656 12.329958
v 143.20164 132.25952 12.380194
v 143.23123 132.05338 12.323899
v 143.22466 131.89334 12.176159
v 143.1837 131.82233 11.976559
v 143.53355 132.02107 11.495309
v 143.45079 132.17201 11.375544
v 143.3954 132.37564 11.351537
v 143.38223 132.5774 11.429722
v 143.4148 132.72322 11.589148
v 143.48438 132.77405 11.787098
v 143.57234 132.71625 11.9705305
v 143.65509 132.5653 12.090296
v 143.71048 132.36168 12.114303
v 143.72366 132.15993 12.036118
v 143.6911 132.0141 11.876692
v 143.6215 131.96327 11.678741
v 144.11179 132.10605 11.342753
v 144.06146 132.27188 11.223495
v 144.01962 132.48009 11.206019
v 143.99748 132.6749 11.295011
v 144.00095 132.8041 11.466623
v 144.02911 132.83307 11.674875
v 144.07443 132.75406 11.863963
v 144.12476 132.58824 11.983223
v 144.16658 132.38004 12.000698
v 144.18874 132.18523 11.911706
v 144.18526 132.05603 11.740093
v 144.15709 132.02704 11.531842
v 144.6645 132.31186 11.221442
v 144.61696 132.50237 11.139607
v 144.57323 132.70996 11.166956
v 144.54504 132.87904 11.296162
v 144.53993 132.96431 11.492603
v 144.55928 132.94289 11.703645
v 144.5979 132.82053 11.872738
v 144.64545 132.63004 11.954573
v 144.68916 132.42242 11.927224
v 144.71736 132.25334 11.798018
v 144.72247 132.16809 11.601577
v 144.70312 132.18951 11.390535
v 145.20354 132.50198 11.140718
v 145.1563 132.70769 11.107756
v 145.11502 132.90268 11.184552
v 145.09076 133.03473 11.35053
v 145.09001 133.06844 11.561215
v 145.113 132.99478 11.760156
v 145.15355 132.83348 11.894045
v 145.20078 132.62778 11.927008
v 145.24207 132.43279 11.850211
v 145.26631 132.30074 11.684234
v 145.26706 132.26703 11.473548
v 145.24408 132.34068 11.274608
v 145.78635 132.63275 11.141137
v 145.70538 132.82501 11.095151
v 145.62761 133.01324 11.159607
v 145.57384 133.147 11.317234
v 145.5585 133.19046 11.525795
v 145.58571 133.13196 11.729407
v 145.64816 132.98717 11.873512
v 145.72913 132.7949 11.9194975
v 145.80692 132.60667 11.8550415
v 145.86067 132.47292 11.697415
v 145.876 132.42946 11.488854
v 145.8488 132.48798 11.285242
v 146.3111 132.90707 11.152897
v 146.20271 133.0803 11.090616
v 146.0928 133.25703 11.138856
v 146.01083 133.38991 11.284688
v 145.97878 133.4433 11.489038
v 146.0052 133.40292 11.697151
v 146.08304 133.2796 11.853263
v 146.19142 133.10637 11.915544
v 146.30133 132.92964 11.867305
v 146.38329 132.79678 11.721472
v 146.41536 132.7434 11.517121
v 146.38893 132.78375 11.309009
v 146.74406 133.2383 11.130476
v 146.64864 133.42506 11.08992
v 146.55698 133.60498 11.159665
v 146.49365 133.72984 11.321024
v 146.47562 133.76617 11.53076
v 146.50772 133.70425 11.732675
v 146.58134 133.56067 11.872664
v 146.67677 133.37389 11.91322
v 146.76843 133.19397 11.843475
v 146.83176 133.0691 11.6821165
v 146.8498 133.03278 11.472381
v 146.8177 133.09471 11.270466
v 147.27919 133.41565 11.142412
v 147.18259 133.59825 11.087967
v 147.0863 133.7805 11.144103
v 147.01614 133.91357 11.295778
v 146.9909 133.96182 11.502352
v 147.01735 133.9123 11.708473
v 147.0884 133.77829 11.858911
v 147.18501 133.5957 11.913356
v 147.2813 133.41345 11.85722
v 147.35146 133.28036 11.7055435
v 147.37668 133.23213 11.49897
v 147.35023 133.28165 11.29285
v 147.76704 133.7485 11.145174
v 147.64302 133.91264 11.087607
v 147.51828 134.07777 11.140616
v 147.42628 134.19966 11.289998
v 147.39166 134.24565 11.495724
v 147.42369 134.20341 11.702671
v 147.5138 134.08427 11.855388
v 147.63783 133.92015 11.912954
v 147.76257 133.75502 11.859945
v 147.85457 133.63312 11.710565
v 147.88919 133.58713 11.504838
v 147.85716 133.62936 11.297891
v 148.19334 134.09969 11.143396
v 148.07318 134.26721 11.087426
v 147.95282 134.43504 11.142037
v 147.86452 134.55821 11.292598
v 147.83192 134.60373 11.498763
v 147.86378 134.55937 11.705294
v 147.95157 134.43704 11.856849
v 148.07173 134.26953 11.912819
v 148.1921 134.1017 11.858207
v 148.28041 133.97852 11.707647
v 148.31299 133.93301 11.501481
v 148.28113 133.97737 11.2949505
v 148.65826 134.39305 11.14246
v 148.54414 134.56503 11.08735
v 148.43008 134.73692 11.142821
v 148.34665 134.8627 11.294011
v 148.3162 134.90863 11.500408
v 148.34688 134.86241 11.706709
v 148.43048 134.73645 11.8576355
v 148.5446 134.56447 11.912746
v 148.65866 134.39256 11.857275
v 148.7421 134.2668 11.706084
v 148.77255 134.22087 11.499687
v 148.74187 134.26707 11.293386
v 149.12679 134.71875 11.143611
v 149.00204 134.8828 11.087329
v 148.87698 135.04726 11.141627
v 148.78511 135.16809 11.291958
v 148.75105 135.21289 11.498039
v 148.78392 135.16968 11.704652
v 148.87492 135.05002 11.856434
v 148.99966 134.88597 11.912716
v 149.12473 134.72151 11.8584175
v 149.21658 134.60068 11.708087
v 149.25064 134.55588 11.502006
v 149.21777 134.59909 11.295393
v 149.55563 135.0735 11.143063
v 149.4314 135.2381 11.087314
v 149.307 135.40291 11.142146
v 149.2158 135.52374 11.292869
v 149.18222 135.56824 11.499094
v 149.21526 135.52448 11.705565
v 149.30606 135.40417 11.856959
v 149.4303 135.23958 11.912708
v 149.55469 135.07477 11.857876
v 149.64589 134.95393 11.707153
v 149.67947 134.90944 11.500928
v 149.64644 134.9532 11.294456
v 150.00977 135.39479 11.13924
v 149.88551 135.56065 11.087362
v 149.76237 135.72505 11.146052
v 149.67331 135.84393 11.299583
v 149.64221 135.88545 11.506817
v 149.6774 135.83849 11.712225
v 149.76945 135.7156 11.860769
v 149.89369 135.54974 11.912647
v 150.01685 135.38535 11.853957
v 150.1059 135.26646 11.700426
v 150.137 135.22495 11.493193
v 150.1018 135.27191 11.287785
v 150.4459 135.74144 11.142571
v 150.32214 135.90656 11.087304
v 150.1984 136.07167 11.142618
v 150.1078 136.19254 11.293694
v 150.07466 136.23676 11.50005
v 150.10783 136.19249 11.706392
v 150.19844 136.07161 11.857433
v 150.3222 135.90648 11.912701
v 150.44595 135.74136 11.857386
v 150.53654 135.62051 11.70631
v 150.56969 135.57628 11.499954
v 150.53651 135.62054 11.293612
v 150.90723 136.06009 11.1425905
v 150.78076 136.22313 11.087302
v 150.65428 136.38617 11.142596
v 150.56169 136.50552 11.293656
v 150.5278 136.54921 11.500006
v 150.56169 136.50552 11.706354
v 150.65428 136.38617 11.85741
v 150.78076 136.22311 11.9127
v 150.90724 136.06007 11.857406
v 150.99983 135.94072 11.706346
v 151.03372 135.89703 11.499995
v 150.99982 135.94072 11.293647
v 151.34003 136.43571 11.1425905
v 151.20143 136.5886 11.087302
v 151.06285 136.74149 11.142595
v 150.9614 136.85341 11.293655
v 150.92427 136.89436 11.500006
v 150.96141 136.8534 11.706354
v 151.06285 136.74147 11.85741
v 151.20145 136.5886 11.912699
v 151.34003 136.4357 11.857405
v 151.44148 136.32379 11.706345
v 151.4786 136.28282 11.499995
v 151.44147 136.32379 11.293647
v 151.74934 136.82272 11.1425905
v 151.60634 136.97148 11.087301
v 151.46333 137.12024 11.142595
v 151.35864 137.22914 11.293655
v 151.32033 137.269 11.500006
v 151.35864 137.22913 11.706354
v 151.46333 137.12022 11.85741
v 151.60634 136.97147 11.912699
v 151.74934 136.82271 11.857405
v 151.85403 136.71382 11.706345
v 151.89235 136.67397 11.499995
v 151.85403 136.71382 11.293647
v 152.1496 137.21387 11.142594
v 152.00488 137.36096 11.087301
v 151.86017 137.50807 11.142591
v 151.75423 137.61575 11.293648
v 151.71545 137.65517 11.499997
v 151.75423 137.61575 11.7063465
v 151.86017 137.50807 11.857406
v 152.00487 137.36098 11.912699
v 152.14958 137.21387 11.8574095
v 152.25552 137.10619 11.706352
v 152.29431 137.06677 11.500004
v 152.25552 137.10619 11.2936535
v 152.54446 137.60493 11.142592
v 152.40083 137.7531 11.087301
v 152.2572 137.90125 11.142592
v 152.15205 138.0097 11.293651
v 152.11356 138.0494 11.5
v 152.15205 138.0097 11.706349
v 152.2572 137.90125 11.857408
v 152.40083 137.7531 11.912699
v 152.54446 137.60493 11.857408
v 152.64961 137.49649 11.706349
v 152.6881 137.45679 11.5
v 152.64961 137.49649 11.293651
v 152.935 137.97646 11.142592
v 152.80502 138.13672 11.087301
v 152.67505 138.29698 11.142592
v 152.5799 138.4143 11.293651
v 152.54507 138.45724 11.5
v 152.5799 138.4143 11.706349
v 152.67505 138.29698 11.857408
v 152.80502 138.13672 11.912699
v 152.935 137.97646 11.857408
v 153.03015 137.85913 11.706349
v 153.06499 137.81618 11.5
v 153.03015 137.85913 11.293651
v 153.38135 138.28337 11.142592
v 153.26384 138.453 11.087301
v 153.14633 138.62262 11.142592
v 153.0603 138.7468 11.293651
v 153.02882 138.79225 11.5
v 153.0603 138.7468 11.706349
v 153.14633 138.62262 11.857408
v 153.26384 138.453 11.912699
v 153.38135 138.28337 11.857408
v 153.46736 138.1592 11.706349
v 153.49884 138.11375 11.5
v 153.46736 138.1592 11.293651
v 153.83484 138.59915 11.142592
v 153.72119 138.77138 11.087301
v 153.60753 138.9436 11.142592
v 153.52432 139.06969 11.293651
v 153.49387 139.11583 11.5
v 153.52432 139.06969 11.706349
v 153.60753 138.9436 11.857408
v 153.72119 138.77138 11.912699
v 153.83484 138.59915 11.857408
v 153.91805 138.47308 11.706349
v 153.9485 138.42693 11.5
v 153.91805 138.47308 11.293651
v 154.31215 138.89769 11.142592
v 154.19376 139.0667 11.087301
v 154.07538 139.23572 11.142592
v 153.98871 139.35944 11.293651
v 153.95699 139.40472 11.5
v 153.98871 139.35944 11.706349
v 154.07538 139.23572 11.857408
v 154.19376 139.0667 11.912699
v 154.31215 138.89769 11.857408
v 154.39882 138.77396 11.706349
v 154.43054 138.72868 11.5
v 154.39882 138.77396 11.293651
v 154.75398 139.24292 11.142592
v 154.63278 139.40993 11.087301
v 154.51158 139.57692 11.142592
v 154.42287 139.69919 11.293651
v 154.39038 139.74393 11.5
v 154.42287 139.69919 11.706349
v 154.51158 139.57692 11.857408
v 154.63278 139.40993 11.912699
v 154.75398 139.24292 11.857408
v 154.84271 139.12065 11.706349
v 154.87518 139.07591 11.5
v 154.84271 139.12065 11.293651
v 155.19498 139.54027 11.142592
v 155.09521 139.72089 11.087301
v 154.99544 139.90152 11.142592
v 154.92241 140.03375 11.293651
v 154.89568 140.08215 11.5
v 154.92241 140.03375 11.706349
v 154.99544 139.90152 11.857408
v 155.09521 139.72089 11.912699
v 155.19498 139.54027 11.857408
v 155.26802 139.40804 11.706349
v 155.29475 139.35963 11.5
v 155.26802 139.40804 11.293651
v 155.69115 139.75938 11.142592
v 155.60466 139.94673 11.087301
v 155.51816 140.13408 11.142592
v 155.45483 140.27122 11.293651
v 155.43167 140.32143 11.5
v 155.45483 140.27122 11.706349
v 155.51816 140.13408 11.857408
v 155.60466 139.94673 11.912699
v 155.69115 139.75938 11.857408
v 155.75447 139.62224 11.706349
v 155.77765 139.57204 11.5
v 155.75447 139.62224 11.293651
v 156.21153 140.01012 11.142592
v 156.10698 140.18802 11.087301
v 156.00241 140.3659 11.142592
v 155.92586 140.49614 11.293651
v 155.89784 140.54381 11.5
v 155.92586 140.49614 11.706349
v 156.00241 140.3659 11.857408
v 156.10698 140.18802 11.912699
v 156.21153 140.01012 11.857408
v 156.28809 139.8799 11.706349
v 156.3161 139.83223 11.5
v 156.28809 139.8799 11.293651
v 156.66544 140.3309 11.142592
v 156.56213 140.50954 11.087301
v 156.45883 140.68816 11.142592
v 156.38321 140.81892 11.293651
v 156.35553 140.86679 11.5
v 156.38321 140.81892 11.706349
v 156.45883 140.68816 11.857408
v 156.56213 140.50954 11.912699
v 156.66544 140.3309 11.857408
v 156.74104 140.20013 11.706349
v 156.76872 140.15227 11.5
v 156.74104 140.20013 11.293651
v 157.13078 140.54715 11.142592
v 157.06783 140.74365 11.087301
v 157.00485 140.94017 11.142592
v 156.95877 141.08401 11.293651
v 156.9419 141.13667 11.5
v 156.95877 141.08401 11.706349
v 157.00485 140.94017 11.857408
v 157.06783 140.74365 11.912699
v 157.13078 140.54715 11.857408
v 157.17688 140.40329 11.706349
v 157.19376 140.35065 11.5
v 157.17688 140.40329 11.293651
v 157.64558 140.64288 11.142592
v 157.61542 140.84702 11.087301
v 157.58524 141.05115 11.142592
v 157.56316 141.20058 11.293651
v 157.55507 141.25528 11.5
v 157.56316 141.20058 11.706349
v 157.58524 141.05115 11.857408
v 157.61542 140.84702 11.912699
v 157.64558 140.64288 11.857408
v 157.66768 140.49345 11.706349
v 157.67577 140.43875 11.5
v 157.66768 140.49345 11.293651
v 158.20807 140.70378 11.142592
v 158.1695 140.9065 11.087301
v 158.13092 141.1092 11.142592
v 158.10268 141.2576 11.293651
v 158.09233 141.31192 11.5
v 158.10268 141.2576 11.706349
v 158.13092 141.1092 11.857408
v 158.1695 140.9065 11.912699
v 158.20807 140.70378 11.857408
v 158.23631 140.55539 11.706349
v 158.24666 140.50107 11.5
v 158.23631 140.55539 11.293651
v 158.8023 140.83054 11.1669445
v 158.72415 141.01375 11.089711
v 158.64133 141.20793 11.122414
v 158.576 141.36105 11.25629
v 158.5457 141.4321 11.455469
v 158.55853 141.40201 11.666579
v 158.61107 141.27887 11.8330555
v 158.68921 141.09566 11.910289
v 158.77205 140.90147 11.877586
v 158.83736 140.74835 11.74371
v 158.86766 140.6773 11.544531
v 158.85483 140.7074 11.333421
v 159.2276 141.0921 11.143486
v 159.11165 141.25722 11.083014
v 159.01547 141.44449 11.129065
v 158.96484 141.60371 11.269298
v 158.97333 141.69225 11.46614
v 159.03867 141.68634 11.666845
v 159.14333 141.58762 11.817637
v 159.25928 141.42249 11.878109
v 159.35544 141.23523 11.832059
v 159.40607 141.076 11.691825
v 159.39758 140.98747 11.494983
v 159.33226 140.99336 11.294277
v 159.62753 141.29268 10.936035
v 159.50473 141.44981 10.873915
v 159.41028 141.63979 10.91352
v 159.36948 141.81166 11.044236
v 159.39325 141.9194 11.23104
v 159.47525 141.93416 11.423877
v 159.59348 141.85194 11.571076
v 159.71628 141.69481 11.633196
v 159.81073 141.50485 11.593592
v 159.85153 141.33298 11.462875
v 159.82776 141.22522 11.276072
v 159.74576 141.21048 11.083235
v 160.1376 141.62962 10.744518
v 160.024 141.8016 10.6943035
v 159.92557 141.98367 10.7531595
v 159.86868 142.12706 10.905316
v 159.86859 142.19331 11.1100025
v 159.92531 142.16472 11.312374
v 160.02364 142.04892 11.458204
v 160.13724 141.87694 11.508419
v 160.23567 141.69487 11.449563
v 160.29256 141.55148 11.297407
v 160.29265 141.48523 11.09272
v 160.23593 141.51382 10.890349
v 160.58884 142.02136 10.639896
v 160.47893 142.20448 10.6371975
v 160.38837 142.36871 10.741721
v 160.34145 142.47005 10.925461
v 160.35071 142.48132 11.139185
v 160.41368 142.39955 11.325624
v 160.5135 142.2466 11.434824
v 160.62341 142.06349 11.437524
v 160.71397 141.89926 11.333
v 160.7609 141.79791 11.14926
v 160.75163 141.78664 10.935536
v 160.68864 141.86841 10.749097
v 160.99518 142.27605 10.617862
v 160.8784 142.4547 10.629142
v 160.8035 142.62137 10.742892
v 160.79053 142.7314 10.928635
v 160.843 142.75531 11.136599
v 160.94682 142.68669 11.31106
v 161.07419 142.54391 11.405273
v 161.19096 142.36526 11.393993
v 161.26587 142.1986 11.280242
v 161.27882 142.08856 11.094501
v 161.22636 142.06465 10.886537
v 161.12254 142.13327 10.712074
v 161.35715 142.56331 10.385078
v 161.22353 142.7293 10.40564
v 161.1421 142.89154 10.522174
v 161.13469 143.0066 10.703455
v 161.20331 143.04364 10.90091
v 161.32953 142.99272 11.061631
v 161.47955 142.8675 11.142551
v 161.61319 142.70152 11.121991
v 161.69461 142.53926 11.005457
v 161.70201 142.4242 10.824176
v 161.6334 142.38716 10.62672
v 161.50719 142.43808 10.466
v 161.76889 143.02895 10.21696
v 161.63628 143.18765 10.271596
v 161.55295 143.31714 10.420811
v 161.54124 143.38272 10.624622
v 161.6043 143.36682 10.82842
v 161.7252 143.27368 10.977596
v 161.87158 143.1283 11.032179
v 162.0042 142.96959 10.977544
v 162.08752 142.84009 10.828329
v 162.09923 142.7745 10.624517
v 162.03618 142.79042 10.420719
v 161.91527 142.88354 10.2715435
v 162.24844 143.37398 10.1579685
v 162.1137 143.53899 10.175168
v 162.0091 143.68158 10.296371
v 161.96268 143.76355 10.489103
v 161.98688 143.76294 10.70172
v 162.0752 143.6799 10.877253
v 162.204 143.53668 10.968666
v 162.33875 143.37167 10.951467
v 162.44334 143.22908 10.830263
v 162.48976 143.14711 10.637532
v 162.46558 143.14772 10.424914
v 162.37724 143.23076 10.249382
v 162.74484 143.66986 10.134554
v 162.61093 143.83565 10.120649
v 162.49396 143.98788 10.2151785
v 162.42528 144.08578 10.392811
v 162.4233 144.10312 10.605951
v 162.48853 144.03523 10.797488
v 162.60352 143.90033 10.9161
v 162.73744 143.73454 10.930004
v 162.85442 143.5823 10.835476
v 162.9231 143.4844 10.657843
v 162.92508 143.46707 10.444703
v 162.85983 143.53494 10.253165
v 163.15018 143.93088 10.161478
v 163.00108 144.0752 10.113903
v 162.87679 144.24 10.17126
v 162.8106 144.38115 10.31818
v 162.82022 144.46082 10.515297
v 162.90312 144.45766 10.709792
v 163.03705 144.3725 10.849552
v 163.18614 144.22818 10.897127
v 163.31044 144.06337 10.83977
v 163.37663 143.92223 10.69285
v 163.367 143.84256 10.495733
v 163.28412 143.84572 10.301238
v 163.51701 144.18564 9.925127
v 163.3699 144.31503 9.844046
v 163.2422 144.48558 9.865248
v 163.16814 144.6516 9.983052
v 163.16754 144.76859 10.1658945
v 163.24059 144.80522 10.364781
v 163.36768 144.75166 10.526421
v 163.51479 144.62228 10.607502
v 163.64249 144.45172 10.5863
v 163.71655 144.28572 10.468494
v 163.71715 144.16872 10.285653
v 163.64412 144.1321 10.086766
v 164.0162 144.51268 9.81872
v 163.90002 144.6553 9.71329
v 163.78055 144.83235 9.714067
v 163.68976 144.9964 9.820844
v 163.652 145.10349 10.005008
v 163.67737 145.12491 10.217213
v 163.7591 145.05495 10.4005995
v 163.87526 144.91232 10.506029
v 163.99475 144.73528 10.505252
v 164.08554 144.57123 10.398477
v 164.1233 144.46414 10.214313
v 164.09792 144.44272 10.002107
v 164.49661 144.82242 9.757643
v 164.39072 144.97324 9.651473
v 164.2753 145.153 9.651104
v 164.18132 145.31354 9.756636
v 164.13396 145.41183 9.93979
v 164.14587 145.42157 10.15149
v 164.21391 145.3401 10.335013
v 164.31982 145.18927 10.441183
v 164.43523 145.0095 10.441551
v 164.5292 144.84897 10.3360195
v 164.57658 144.75067 10.152866
v 164.56465 144.74095 9.941165
v 164.98724 145.13397 9.737736
v 164.87968 145.28137 9.627286
v 164.75693 145.45615 9.622725
v 164.65187 145.61143 9.725271
v 164.59265 145.70566 9.907452
v 164.59514 145.71356 10.120448
v 164.65868 145.63301 10.30719
v 164.76622 145.48561 10.41764
v 164.88898 145.31084 10.422201
v 164.99405 145.15555 10.3196535
v 165.05327 145.06133 10.137474
v 165.05078 145.05342 9.924478
v 165.41916 145.50183 9.693669
v 165.30453 145.65744 9.602762
v 165.17975 145.82991 9.620601
v 165.07825 145.97305 9.742404
v 165.02724 146.04851 9.935535
v 165.04036 146.03604 10.148245
v 165.11412 145.939 10.323538
v 165.22876 145.7834 10.414445
v 165.35353 145.61092 10.396606
v 165.45503 145.46777 10.274803
v 165.50604 145.39232 10.081672
v 165.49292 145.40479 9.868962
v 165.83897 145.88536 9.637719
v 165.71176 146.05067 9.5916
v 165.58803 146.2125 9.65595
v 165.50093 146.32748 9.813526
v 165.47382 146.3648 10.022105
v 165.51393 146.31447 10.2258005
v 165.61055 146.18997 10.37003
v 165.73776 146.02467 10.41615
v 165.86148 145.86284 10.3518
v 165.94858 145.74786 10.194224
v 165.9757 145.71054 9.985644
v 165.93558 145.76086 9.78195
v 166.27519 146.25517 9.635604
v 166.1367 146.41116 9.589546
v 166.0017 146.56367 9.653959
v 165.90634 146.67184 9.811584
v 165.8762 146.70667 10.020186
v 165.91934 146.65884 10.22387
v 166.02422 146.54115 10.368058
v 166.1627 146.38516 10.414117
v 166.29771 146.23265 10.349704
v 166.39307 146.12448 10.192079
v 166.42322 146.08966 9.983477
v 166.38007 146.13748 9.779793
v 166.70255 146.62389 9.645739
v 166.56114 146.77333 9.58821
v 166.41902 146.92375 9.641257
v 166.31425 147.03482 9.790667
v 166.27492 147.0768 9.996403
v 166.31155 147.03844 10.203341
v 166.41434 146.93 10.3560295
v 166.55574 146.78055 10.413558
v 166.69786 146.63014 10.360511
v 166.80263 146.51906 10.211102
v 166.84196 146.47708 10.005364
v 166.80533 146.51544 9.798428
v 167.09282 147.00502 9.643597
v 166.96005 147.16278 9.587739
v 166.82715 147.32083 9.642463
v 166.72972 147.43681 9.793105
v 166.69386 147.47963 9.999301
v 166.72919 147.43784 10.205802
v 166.82623 147.32262 10.357274
v 166.95898 147.16486 10.413133
v 167.09189 147.0068 10.358409
v 167.18933 146.89082 10.207767
v 167.22519 146.848 10.001571
v 167.18987 146.8898 9.79507
v 167.52328 147.32309 9.6416445
v 167.40796 147.49457 9.587504
v 167.29301 147.66556 9.643946
v 167.20924 147.79025 9.795843
v 167.17908 147.8352 10.002498
v 167.21063 147.7884 10.208535
v 167.29543 147.66238 10.358748
v 167.41075 147.4909 10.412889
v 167.52571 147.31992 10.356448
v 167.60948 147.19524 10.20455
v 167.63963 147.15027 9.997895
v 167.6081 147.19707 9.791858
v 167.97052 147.66426 9.615183
v 167.84659 147.83676 9.592308
v 167.73262 147.99545 9.678698
v 167.65912 148.09782 9.851203
v 167.6458 148.11642 10.0636015
v 167.69621 148.04628 10.258982
v 167.79688 147.90619 10.384992
v 167.92079 147.73367 10.4078665
v 168.03477 147.57498 10.321477
v 168.10828 147.47263 10.148972
v 168.1216 147.45403 9.936573
v 168.07117 147.52417 9.741193
v 168.46768 148.1065 9.614133
v 168.32936 148.2689 9.600172
v 168.18648 148.39714 9.691972
v 168.0773 148.45683 9.864933
v 168.0311 148.43199 10.072713
v 168.06024 148.32928 10.259635
v 168.15694 148.17621 10.375614
v 168.29524 148.01381 10.389575
v 168.43814 147.88557 10.297775
v 168.5473 147.82588 10.124813
v 168.5935 147.85072 9.917034
v 168.56436 147.95343 9.730112
v 168.89946 148.42343 9.9230795
v 168.7684 148.58604 9.876348
v 168.61209 148.71931 9.933202
v 168.4724 148.78757 10.078409
v 168.38676 148.77248 10.27306
v 168.37813 148.6781 10.464998
v 168.4488 148.52974 10.602796
v 168.57985 148.36713 10.649528
v 168.73616 148.23384 10.592672
v 168.87585 148.1656 10.447466
v 168.96149 148.1807 10.252814
v 168.97012 148.27505 10.060876
v 169.24362 148.75426 10.029072
v 169.10556 148.90984 9.979713
v 168.95645 149.05043 10.039363
v 168.83629 149.13838 10.192036
v 168.77722 149.15012 10.396824
v 168.79512 149.0825 10.598855
v 168.88516 148.95363 10.743995
v 169.02322 148.79805 10.793353
v 169.17232 148.65746 10.733704
v 169.2925 148.5695 10.581031
v 169.35155 148.55777 10.376242
v 169.33366 148.62538 10.174211
v 169.5524 149.04535 10.087383
v 169.39992 149.18668 10.038616
v 169.26497 149.34134 10.098213
v 169.18372 149.46791 10.250207
v 169.17793 149.53247 10.45387
v 169.24916 149.51772 10.65463
v 169.37831 149.4276 10.798696
v 169.53079 149.28627 10.847463
v 169.66574 149.1316 10.787866
v 169.74698 149.00504 10.635872
v 169.75278 148.94049 10.432209
v 169.68155 148.95525 10.231449
v 169.76874 149.29599 9.883002
v 169.60312 149.42776 9.85357
v 169.49251 149.6013 9.910485
v 169.46657 149.77011 10.038499
v 169.53226 149.88895 10.203309
v 169.67194 149.92598 10.360756
v 169.84822 149.87128 10.468651
v 170.01384 149.7395 10.498083
v 170.12445 149.56596 10.441168
v 170.15039 149.39716 10.313154
v 170.0847 149.27832 10.148344
v 169.94502 149.24129 9.990897
v 170.03754 149.50453 9.534266
v 169.8569 149.61266 9.4980345
v 169.73386 149.78398 9.532139
v 169.70132 149.9726 9.62744
v 169.76807 150.12794 9.758404
v 169.91617 150.20844 9.889937
v 170.10596 150.19249 9.986797
v 170.28659 150.08437 10.02303
v 170.40965 149.91304 9.988926
v 170.44217 149.72443 9.893624
v 170.37544 149.56906 9.762661
v 170.22733 149.48859 9.631126
v 170.34885 149.7392 9.132714
v 170.15155 149.7999 9.077002
v 169.99147 149.94092 9.086344
v 169.91151 150.12447 9.158237
v 169.9331 150.30138 9.273418
v 170.05045 150.42421 9.401025
v 170.2321 150.4601 9.506864
v 170.4294 150.39938 9.562576
v 170.58946 150.25836 9.553234
v 170.66942 150.07481 9.48134
v 170.64784 149.89792 9.366159
v 170.5305 149.77507 9.238553
v 170.53152 150.0264 8.787257
v 170.3272 150.07996 8.720288
v 170.16481 150.2157 8.714268
v 170.08788 150.39726 8.770807
v 170.11699 150.576 8.874759
v 170.24437 150.70401 8.998268
v 170.43588 150.747 9.10824
v 170.6402 150.69344 9.175209
v 170.8026 150.5577 9.18123
v 170.87953 150.37613 9.12469
v 170.8504 150.19739 9.020739
v 170.72302 150.06938 8.897229
v 170.63286 150.26865 8.211564
v 170.42667 150.31403 8.162885
v 170.26064 150.4466 8.163205
v 170.17926 150.63081 8.21244
v 170.20436 150.81734 8.297394
v 170.3292 150.95618 8.395306
v 170.52031 151.01013 8.47994
v 170.72652 150.96475 8.528619
v 170.89253 150.83218 8.528298
v 170.9739 150.64796 8.479064
v 170.9488 150.46144 8.39411
v 170.82397 150.3226 8.296198
v 170.82796 150.53796 7.6875024
v 170.63945 150.60689 7.60835
v 170.47878 150.74753 7.6064067
v 170.389 150.92223 7.6821938
v 170.3942 151.08417 7.815404
v 170.49295 151.18996 7.9703436
v 170.6588 151.21124 8.105497
v 170.84732 151.14233 8.184649
v 171.008 151.00168 8.186593
v 171.09776 150.82698 8.1108055
v 171.09258 150.66504 7.977596
v 170.99382 150.55925 7.8226557
v 171.15074 150.94478 7.3930836
v 170.9782 151.04669 7.318887
v 170.83257 151.20181 7.3382235
v 170.75287 151.36856 7.4459114
v 170.76047 151.50227 7.613096
v 170.85332 151.56711 7.7949805
v 171.00656 151.5457 7.9428287
v 171.17911 151.44379 8.017025
v 171.32475 151.28868 7.9976892
v 171.40445 151.12192 7.8900013
v 171.39685 150.9882 7.7228165
v 171.30399 150.92337 7.540932
v 171.48021 151.20683 7.1221004
v 171.34117 151.30914 7.0059643
v 171.2169 151.47845 6.970404
v 171.14072 151.66939 7.0249486
v 171.13303 151.8308 7.1549816
v 171.19588 151.91942 7.3256617
v 171.31245 151.91151 7.4912553
v 171.45149 151.8092 7.6073914
v 171.57576 151.6399 7.642951
v 171.65195 151.44894 7.588407
v 171.65964 151.28754 7.458374
v 171.59679 151.19891 7.287694
v 171.86916 151.37628 6.9099154
v 171.76619 151.52162 6.813598
v 171.6982 151.72209 6.7928185
v 171.68338 151.92398 6.8531456
v 171.72572 152.0732 6.9784136
v 171.81387 152.12975 7.135058
v 171.92421 152.07849 7.2811055
v 172.02718 151.93315 7.3774233
v 172.09518 151.73268 7.3982024
v 172.11 151.53079 7.337876
v 172.06766 151.38158 7.2126074
v 171.9795 151.32501 7.055963
v 172.22337 151.50565 6.5681925
v 172.15268 151.68697 6.4971695
v 172.13022 151.89932 6.5206923
v 172.16203 152.08578 6.6324573
v 172.23958 152.19641 6.802518
v 172.34207 152.20155 6.985306
v 172.44206 152.09984 7.131843
v 172.51276 151.91852 7.202866
v 172.53522 151.70616 7.179343
v 172.5034 151.5197 7.0675783
v 172.42586 151.40907 6.897518
v 172.32336 151.40393 6.7147303
v 172.81598 151.60707 6.3132715
v 172.76341 151.8036 6.2588024
v 172.73546 152.01118 6.3087096
v 172.73962 152.17416 6.4496202
v 172.77478 152.24889 6.6437783
v 172.8315 152.21532 6.8391585
v 172.8946 152.08247 6.983409
v 172.94717 151.88594 7.037878
v 172.97513 151.67838 6.987971
v 172.97096 151.51538 6.84706
v 172.9358 151.44066 6.6529026
v 172.87907 151.47423 6.4575224
v 173.39423 151.84267 6.1721463
v 173.33348 152.04605 6.149608
v 173.28685 152.23648 6.2365346
v 173.26683 152.36293 6.409634
v 173.2788 152.3915 6.6225243
v 173.31952 152.31456 6.818162
v 173.37811 152.1527 6.9441257
v 173.43887 151.94931 6.966664
v 173.4855 151.75888 6.8797374
v 173.50551 151.63243 6.706638
v 173.49355 151.60387 6.4937477
v 173.45282 151.68082 6.29811
v 173.95251 151.96109 6.160219
v 173.9015 152.16313 6.113298
v 173.85574 152.36195 6.176997
v 173.82751 152.50427 6.3342485
v 173.82436 152.55196 6.5429173
v 173.84714 152.49222 6.7470903
v 173.88974 152.3411 6.89206
v 173.94075 152.13905 6.9389815
v 173.98651 151.94023 6.8752823
v 174.01474 151.79791 6.718031
v 174.0179 151.75023 6.509362
v 173.99512 151.80995 6.305189
v 174.47763 152.15762 6.1075172
v 174.43005 152.36588 6.110832
v 174.39247 152.54588 6.2205944
v 174.37494 152.64941 6.4073925
v 174.38217 152.64873 6.621174
v 174.41222 152.544 6.804657
v 174.45705 152.36331 6.9086766
v 174.50462 152.15506 6.905361
v 174.54222 151.97505 6.7955995
v 174.55975 151.87152 6.6088014
v 174.55252 151.87221 6.39502
v 174.52246 151.97693 6.211537
v 174.97409 152.17757 6.116327
v 174.90085 152.37152 6.0780635
v 174.85594 152.57298 6.1428776
v 174.8514 152.72795 6.2934027
v 174.88843 152.7949 6.489305
v 174.95712 152.75592 6.6780934
v 175.03906 152.62143 6.8091817
v 175.1123 152.42747 6.8474455
v 175.15721 152.22601 6.782631
v 175.16176 152.07104 6.6321063
v 175.12473 152.00409 6.4362035
v 175.05603 152.04308 6.247415
v 175.3702 152.38443 5.836657
v 175.31268 152.58899 5.8237023
v 175.29688 152.78636 5.9129124
v 175.32701 152.92366 6.0803843
v 175.39499 152.9641 6.281244
v 175.48264 152.89682 6.461671
v 175.56644 152.73988 6.57332
v 175.62395 152.53532 6.586275
v 175.63976 152.33794 6.4970646
v 175.60962 152.20065 6.3295927
v 175.54163 152.16022 6.1287336
v 175.454 152.22748 5.9483066
v 175.90561 152.38666 5.7839637
v 175.82663 152.57726 5.7291403
v 175.79572 152.78426 5.7727613
v 175.82114 152.95218 5.903139
v 175.8961 153.03606 6.0853386
v 176.00053 153.01338 6.2705393
v 176.10641 152.89024 6.409117
v 176.18541 152.69965 6.4639406
v 176.21632 152.49265 6.4203196
v 176.19089 152.32472 6.289942
v 176.11592 152.24086 6.1077423
v 176.0115 152.26353 5.9225416
v 176.30173 152.47319 5.559923
v 176.15703 152.62071 5.53649
v 176.0753 152.81679 5.581659
v 176.07845 153.00887 5.6833267
v 176.16562 153.14551 5.814252
v 176.31346 153.19008 5.9393525
v 176.48236 153.13065 6.025109
v 176.62708 152.98312 6.0485415
v 176.7088 152.78706 6.0033727
v 176.70566 152.59497 5.901705
v 176.61848 152.45833 5.77078
v 176.47063 152.41376 5.645679
v 176.71931 152.69957 5.040848
v 176.55844 152.81837 4.96994
v 176.43129 152.98924 4.992123
v 176.3719 153.1664 5.101453
v 176.39621 153.30235 5.268634
v 176.49771 153.3607 5.4488707
v 176.64919 153.32579 5.593869
v 176.81006 153.20699 5.6647763
v 176.93723 153.03612 5.6425934
v 176.9966 152.85896 5.533264
v 176.97229 152.723 5.366083
v 176.87079 152.66466 5.1858463
v 177.19884 153.07442 4.8910193
v 177.08244 153.20947 4.7733383
v 176.96605 153.3879 4.757382
v 176.88084 153.56187 4.847425
v 176.84966 153.68478 5.0193415
v 176.88084 153.72371 5.227066
v 176.96605 153.66821 5.414939
v 177.08244 153.53316 5.53262
v 177.19884 153.35474 5.5485764
v 177.28404 153.18076 5.4585333
v 177.31523 153.05783 5.286617
v 177.28404 153.0189 5.078892
v 177.65044 153.26035 4.811758
v 177.59041 153.42027 4.6834745
v 177.53038 153.62357 4.656916
v 177.48642 153.81575 4.739198
v 177.47034 153.94533 4.9082737
v 177.48642 153.97758 5.118839
v 177.53038 153.90387 5.314473
v 177.59041 153.74394 5.442756
v 177.65044 153.54065 5.469315
v 177.69438 153.34846 5.387033
v 177.71046 153.21889 5.2179575
v 177.69438 153.18663 5.0073924
v 178.16411 153.33844 4.778463
v 178.13995 153.50526 4.6472363
v 178.11578 153.71547 4.617734
v 178.0981 153.9127 4.697861
v 178.09163 154.04414 4.866148
v 178.0981 154.07455 5.0775023
v 178.11578 153.99579 5.275291
v 178.13995 153.82895 5.406518
v 178.16411 153.61876 5.43602
v 178.1818 153.42152 5.3558927
v 178.18828 153.29008 5.187606
v 178.1818 153.25967 4.976252
v 178.70595 153.37201 4.7646446
v 178.69594 153.5398 4.6328583
v 178.68593 153.75104 4.602712
v 178.67859 153.94916 4.6822834
v 178.6759 154.08104 4.850251
v 178.67857 154.11137 5.0616083
v 178.6859 154.032 5.2597227
v 178.69589 153.86423 5.3915086
v 178.70592 153.65297 5.421655
v 178.71326 153.45486 5.342084
v 178.71594 153.32297 5.174116
v 178.71327 153.29265 4.9627585
v 179.29692 153.36626 4.792485
v 179.27568 153.51875 4.644407
v 179.24835 153.72433 4.593139
v 179.22226 153.9279 4.6524196
v 179.20439 154.07492 4.806364
v 179.19952 154.12599 5.013723
v 179.20898 154.06744 5.218935
v 179.23021 153.91495 5.3670135
v 179.25754 153.70937 5.418281
v 179.28363 153.5058 5.3590007
v 179.3015 153.35878 5.205056
v 179.30637 153.3077 4.9976974
v 179.91844 153.51294 4.791757
v 179.8644 153.65593 4.642535
v 179.79178 153.84978 4.5897374
v 179.72005 154.04254 4.6475105
v 179.66844 154.18256 4.8003745
v 179.65076 154.23232 5.00737
v 179.67175 154.17848 5.213032
v 179.7258 154.03548 5.3622537
v 179.79842 153.84163 5.4150515
v 179.87013 153.64888 5.3572783
v 179.92175 153.50887 5.2044144
v 179.93944 153.4591 4.9974194
v 180.4791 153.79697 4.8009562
v 180.40057 153.92296 4.6473403
v 180.29218 154.0974 4.588534
v 180.18292 154.27353 4.640293
v 180.1021 154.40416 4.7887506
v 180.07137 154.4543 4.994126
v 180.09895 154.41049 5.20139
v 180.17746 154.2845 5.3550057
v 180.28587 154.11008 5.4138126
v 180.39513 153.93394 5.362053
v 180.47594 153.8033 5.213596
v 180.50668 153.75316 5.00822
v 180.91393 154.11946 4.7951674
v 180.84029 154.25089 4.6437173
v 180.7396 154.43085 4.58789
v 180.63884 154.61108 4.6426454
v 180.56503 154.74333 4.79331
v 180.53793 154.79214 4.999515
v 180.5648 154.74445 5.2060075
v 180.63846 154.613 5.357457
v 180.73915 154.43304 5.4132843
v 180.83989 154.2528 5.3585296
v 180.91371 154.12056 5.2078643
v 180.94081 154.07175 5.0016594
v 181.37769 154.31192 4.787984
v 181.32426 154.45587 4.639458
v 181.25223 154.65019 4.587605
v 181.18088 154.8428 4.6463184
v 181.12933 154.9821 4.7998667
v 181.1114 155.03075 5.0071063
v 181.13188 154.97572 5.2125072
v 181.1853 154.83177 5.3610334
v 181.25732 154.63745 5.4128866
v 181.32867 154.44484 5.3541727
v 181.38023 154.30554 5.200625
v 181.39816 154.2569 4.9933853
v 181.91289 154.48584 4.7935557
v 181.85825 154.62675 4.6425853
v 181.78365 154.81918 4.5874143
v 181.70909 155.01157 4.6428256
v 181.65454 155.15233 4.7939715
v 181.63464 155.2038 5.000353
v 181.65471 155.15215 5.20667
v 181.70935 155.01122 5.3576403
v 181.78395 154.81879 5.4128113
v 181.8585 154.62642 5.3574
v 181.91304 154.48564 5.206254
v 181.93295 154.43419 4.9998727
v 182.47604 154.73204 4.8049755
v 182.40228 154.85834 4.649267
v 182.29915 155.03496 4.5875497
v 182.19427 155.21455 4.636361
v 182.11577 155.34903 4.7826214
v 182.08467 155.40233 4.9871407
v 182.1093 155.36018 5.195118
v 182.18306 155.23389 5.3508263
v 182.2862 155.05728 5.412544
v 182.39107 154.87769 5.3637323
v 182.46956 154.74321 5.217472
v 182.50067 154.68991 5.012953
v 182.92032 155.0687 4.7937536
v 182.84436 155.19923 4.64266
v 182.7406 155.37758 4.5873213
v 182.63684 155.55595 4.6425643
v 182.56087 155.68655 4.793587
v 182.53304 155.73439 4.999923
v 182.56082 155.68665 5.2062855
v 182.63678 155.5561 5.357379
v 182.74054 155.37776 5.412718
v 182.8443 155.19939 5.357475
v 182.92027 155.06879 5.206452
v 182.9481 155.02095 5.000116
v 183.40327 155.28026 4.7935944
v 183.33855 155.41676 4.642564
v 183.25014 155.60323 4.5873103
v 183.16173 155.78967 4.642639
v 183.09702 155.92613 4.793725
v 183.07335 155.97606 5.0000844
v 183.09706 155.92607 5.2064233
v 183.16179 155.78955 5.357454
v 183.25021 155.6031 5.4127073
v 183.33861 155.41666 5.3573785
v 183.40332 155.2802 5.206293
v 183.42699 155.23027 4.9999337
v 183.90038 155.5321 4.793589
v 183.8321 155.66687 4.64262
v 183.73886 155.8509 4.587412
v 183.64563 156.03493 4.642757
v 183.57741 156.16959 4.7938266
v 183.55246 156.21884 5.0001416
v 183.57747 156.16946 5.2064195
v 183.64575 156.03471 5.357389
v 183.739 155.85068 5.412597
v 183.83221 155.66666 5.3572516
v 183.90045 155.532 5.206182
v 183.9254 155.48274 4.9998674
v 183.74727 155.85503 5.000004
usemtl mat_34
s 1
f 1767 1767 1768
f 1768 1767 1769
f 1767 1767 1769
f 1769 1767 1770
f 1767 1767 1770
f 1770 1767 1771
f 1767 1767 1771
f 1771 1767 1772
f 1767 1767 1772
f 1772 1767 1773
f 1767 1767 1773
f 1773 1767 1774
f 1767 1767 1774
f 1774 1767 1775
f 1767 1767 1775
f 1775 1767 1776
f 1767 1767 1776
f 1776 1767 1777
f 1767 1767 1777
f 1777 1767 1778
f 1767 1767 1778
f 1778 1767 1779
f 1767 1767 1779
f 1779 1767 1768
f 1768 1769 1780
f 1780 1769 1781
f 1769 1770 1781
f 1781 1770 1782
f 1770 1771 1782
f 1782 1771 1783
f 1771 1772 1783
f 1783 1772 1784
f 1772 1773 1784
f 1784 1773 1785
f 1773 1774 1785
f 1785 1774 1786
f 1774 1775 1786
f 1786 1775 1787
f 1775 1776 1787
f 1787 1776 1788
f 1776 1777 1788
f 1788 1777 1789
f 1777 1778 1789
f 1789 1778 1790
f 1778 1779 1790
f 1790 1779 1791
f 1779 1768 1791
f 1791 1768 1780
f 1780 1781 1792
f 1792 1781 1793
f 1781 1782 1793
f 1793 1782 1794
f 1782 1783 1794
f 1794 1783 1795
f 1783 1784 1795
f 1795 1784 1796
f 1784 1785 1796
f 1796 1785 1797
f 1785 1786 1797
f 1797 1786 1798
f 1786 1787 1798
f 1798 1787 1799
f 1787 1788 1799
f 1799 1788 1800
f 1788 1789 1800
f 1800 1789 1801
f 1789 1790 1801
f 1801 1790 1802
f 1790 1791 1802
f 1802 1791 1803
f 1791 1780 1803
f 1803 1780 1792
f 1792 1793 1804
f 1804 1793 1805
f 1793 1794 1805
f 1805 1794 1806
f 1794 1795 1806
f 1806 1795 1807
f 1795 1796 1807
f 1807 1796 1808
f 1796 1797 1808
f 1808 1797 1809
f 1797 1798 1809
f 1809 1798 1810
f 1798 1799 1810
f 1810 1799 1811
f 1799 1800 1811
f 1811 1800 1812
f 1800 1801 1812
f 1812 1801 1813
f 1801 1802 1813
f 1813 1802 1814
f 1802 1803 1814
f 1814 1803 1815
f 1803 1792 1815
f 1815 1792 1804
f 1804 1805 1816
f 1816 1805 1817
f 1805 1806 1817
f 1817 1806 1818
f 1806 1807 1818
f 1818 1807 1819
f 1807 1808 1819
f 1819 1808 1820
f 1808 1809 1820
f 1820 1809 1821
f 1809 1810 1821
f 1821 1810 1822
f 1810 1811 1822
f 1822 1811 1823
f 1811 1812 1823
f 1823 1812 1824
f 1812 1813 1824
f 1824 1813 1825
f 1813 1814 1825
f 1825 1814 1826
f 1814 1815 1826
f 1826 1815 1827
f 1815 1804 1827
f 1827 1804 1816
f 1816 1817 1828
f 1828 1817 1829
f 1817 1818 1829
f 1829 1818 1830
f 1818 1819 1830
f 1830 1819 1831
f 1819 1820 1831
f 1831 1820 1832
f 1820 1821 1832
f 1832 1821 1833
f 1821 1822 1833
f 1833 1822 1834
f 1822 1823 1834
f 1834 1823 1835
f 1823 1824 1835
f 1835 1824 1836
f 1824 1825 1836
f 1836 1825 1837
f 1825 1826 1837
f 1837 1826 1838
f 1826 1827 1838
f 1838 1827 1839
f 1827 1816 1839
f 1839 1816 1828
f 1828 1829 1840
f 1840 1829 1841
f 1829 1830 1841
f 1841 1830 1842
f 1830 1831 1842
f 1842 1831 1843
f 1831 1832 1843
f 1843 1832 1844
f 1832 1833 1844
f 1844 1833 1845
f 1833 1834 1845
f 1845 1834 1846
f 1834 1835 1846
f 1846 1835 1847
f 1835 1836 1847
f 1847 1836 1848
f 1836 1837 1848
f 1848 1837 1849
f 1837 1838 1849
f 1849 1838 1850
f 1838 1839 1850
f 1850 1839 1851
f 1839 1828 1851
f 1851 1828 1840
f 1840 1841 1852
f 1852 1841 1853
f 1841 1842 1853
f 1853 1842 1854
f 1842 1843 1854
f 1854 1843 1855
f 1843 1844 1855
f 1855 1844 1856
f 1844 1845 1856
f 1856 1845 1857
f 1845 1846 1857
f 1857 1846 1858
f 1846 1847 1858
f 1858 1847 1859
f 1847 1848 1859
f 1859 1848 1860
f 1848 1849 1860
f 1860 1849 1861
f 1849 1850 1861
f 1861 1850 1862
f 1850 1851 1862
f 1862 1851 1863
f 1851 1840 1863
f 1863 1840 1852
f 1852 1853 1864
f 1864 1853 1865
f 1853 1854 1865
f 1865 1854 1866
f 1854 1855 1866
f 1866 1855 1867
f 1855 1856 1867
f 1867 1856 1868
f 1856 1857 1868
f 1868 1857 1869
f 1857 1858 1869
f 1869 1858 1870
f 1858 1859 1870
f 1870 1859 1871
f 1859 1860 1871
f 1871 1860 1872
f 1860 1861 1872
f 1872 1861 1873
f 1861 1862 1873
f 1873 1862 1874
f 1862 1863 1874
f 1874 1863 1875
f 1863 1852 1875
f 1875 1852 1864
f 1864 1865 1876
f 1876 1865 1877
f 1865 1866 1877
f 1877 1866 1878
f 1866 1867 1878
f 1878 1867 1879
f 1867 1868 1879
f 1879 1868 1880
f 1868 1869 1880
f 1880 1869 1881
f 1869 1870 1881
f 1881 1870 1882
f 1870 1871 1882
f 1882 1871 1883
f 1871 1872 1883
f 1883 1872 1884
f 1872 1873 1884
f 1884 1873 1885
f 1873 1874 1885
f 1885 1874 1886
f 1874 1875 1886
f 1886 1875 1887
f 1875 1864 1887
f 1887 1864 1876
f 1876 1877 1888
f 1888 1877 1889
f 1877 1878 1889
f 1889 1878 1890
f 1878 1879 1890
f 1890 1879 1891
f 1879 1880 1891
f 1891 1880 1892
f 1880 1881 1892
f 1892 1881 1893
f 1881 1882 1893
f 1893 1882 1894
f 1882 1883 1894
f 1894 1883 1895
f 1883 1884 1895
f 1895 1884 1896
f 1884 1885 1896
f 1896 1885 1897
f 1885 1886 1897
f 1897 1886 1898
f 1886 1887 1898
f 1898 1887 1899
f 1887 1876 1899
f 1899 1876 1888
f 1888 1889 1900
f 1900 1889 1901
f 1889 1890 1901
f 1901 1890 1902
f 1890 1891 1902
f 1902 1891 1903
f 1891 1892 1903
f 1903 1892 1904
f 1892 1893 1904
f 1904 1893 1905
f 1893 1894 1905
f 1905 1894 1906
f 1894 1895 1906
f 1906 1895 1907
f 1895 1896 1907
f 1907 1896 1908
f 1896 1897 1908
f 1908 1897 1909
f 1897 1898 1909
f 1909 1898 1910
f 1898 1899 1910
f 1910 1899 1911
f 1899 1888 1911
f 1911 1888 1900
f 1900 1901 1912
f 1912 1901 1913
f 1901 1902 1913
f 1913 1902 1914
f 1902 1903 1914
f 1914 1903 1915
f 1903 1904 1915
f 1915 1904 1916
f 1904 1905 1916
f 1916 1905 1917
f 1905 1906 1917
f 1917 1906 1918
f 1906 1907 1918
f 1918 1907 1919
f 1907 1908 1919
f 1919 1908 1920
f 1908 1909 1920
f 1920 1909 1921
f 1909 1910 1921
f 1921 1910 1922
f 1910 1911 1922
f 1922 1911 1923
f 1911 1900 1923
f 1923 1900 1912
f 1912 1913 1924
f 1924 1913 1925
f 1913 1914 1925
f 1925 1914 1926
f 1914 1915 1926
f 1926 1915 1927
f 1915 1916 1927
f 1927 1916 1928
f 1916 1917 1928
f 1928 1917 1929
f 1917 1918 1929
f 1929 1918 1930
f 1918 1919 1930
f 1930 1919 1931
f 1919 1920 1931
f 1931 1920 1932
f 1920 1921 1932
f 1932 1921 1933
f 1921 1922 1933
f 1933 1922 1934
f 1922 1923 1934
f 1934 1923 1935
f 1923 1912 1935
f 1935 1912 1924
f 1924 1925 1936
f 1936 1925 1937
f 1925 1926 1937
f 1937 1926 1938
f 1926 1927 1938
f 1938 1927 1939
f 1927 1928 1939
f 1939 1928 1940
f 1928 1929 1940
f 1940 1929 1941
f 1929 1930 1941
f 1941 1930 1942
f 1930 1931 1942
f 1942 1931 1943
f 1931 1932 1943
f 1943 1932 1944
f 1932 1933 1944
f 1944 1933 1945
f 1933 1934 1945
f 1945 1934 1946
f 1934 1935 1946
f 1946 1935 1947
f 1935 1924 1947
f 1947 1924 1936
f 1936 1937 1948
f 1948 1937 1949
f 1937 1938 1949
f 1949 1938 1950
f 1938 1939 1950
f 1950 1939 1951
f 1939 1940 1951
f 1951 1940 1952
f 1940 1941 1952
f 1952 1941 1953
f 1941 1942 1953
f 1953 1942 1954
f 1942 1943 1954
f 1954 1943 1955
f 1943 1944 1955
f 1955 1944 1956
f 1944 1945 1956
f 1956 1945 1957
f 1945 1946 1957
f 1957 1946 1958
f 1946 1947 1958
f 1958 1947 1959
f 1947 1936 1959
f 1959 1936 1948
f 1948 1949 1960
f 1960 1949 1961
f 1949 1950 1961
f 1961 1950 1962
f 1950 1951 1962
f 1962 1951 1963
f 1951 1952 1963
f 1963 1952 1964
f 1952 1953 1964
f 1964 1953 1965
f 1953 1954 1965
f 1965 1954 1966
f 1954 1955 1966
f 1966 1955 1967
f 1955 1956 1967
f 1967 1956 1968
f 1956 1957 1968
f 1968 1957 1969
f 1957 1958 1969
f 1969 1958 1970
f 1958 1959 1970
f 1970 1959 1971
f 1959 1948 1971
f 1971 1948 1960
f 1960 1961 1972
f 1972 1961 1973
f 1961 1962 1973
f 1973 1962 1974
f 1962 1963 1974
f 1974 1963 1975
f 1963 1964 1975
f 1975 1964 1976
f 1964 1965 1976
f 1976 1965 1977
f 1965 1966 1977
f 1977 1966 1978
f 1966 1967 1978
f 1978 1967 1979
f 1967 1968 1979
f 1979 1968 1980
f 1968 1969 1980
f 1980 1969 1981
f 1969 1970 1981
f 1981 1970 1982
f 1970 1971 1982
f 1982 1971 1983
f 1971 1960 1983
f 1983 1960 1972
f 1972 1973 1984
f 1984 1973 1985
f 1973 1974 1985
f 1985 1974 1986
f 1974 1975 1986
f 1986 1975 1987
f 1975 1976 1987
f 1987 1976 1988
f 1976 1977 1988
f 1988 1977 1989
f 1977 1978 1989
f 1989 1978 1990
f 1978 1979 1990
f 1990 1979 1991
f 1979 1980 1991
f 1991 1980 1992
f 1980 1981 1992
f 1992 1981 1993
f 1981 1982 1993
f 1993 1982 1994
f 1982 1983 1994
f 1994 1983 1995
f 1983 1972 1995
f 1995 1972 1984
f 1984 1985 1996
f 1996 1985 1997
f 1985 1986 1997
f 1997 1986 1998
f 1986 1987 1998
f 1998 1987 1999
f 1987 1988 1999
f 1999 1988 2000
f 1988 1989 2000
f 2000 1989 2001
f 1989 1990 2001
f 2001 1990 2002
f 1990 1991 2002
f 2002 1991 2003
f 1991 1992 2003
f 2003 1992 2004
f 1992 1993 2004
f 2004 1993 2005
f 1993 1994 2005
f 2005 1994 2006
f 1994 1995 2006
f 2006 1995 2007
f 1995 1984 2007
f 2007 1984 1996
f 1996 1997 2008
f 2008 1997 2009
f 1997 1998 2009
f 2009 1998 2010
f 1998 1999 2010
f 2010 1999 2011
f 1999 2000 2011
f 2011 2000 2012
f 2000 2001 2012
f 2012 2001 2013
f 2001 2002 2013
f 2013 2002 2014
f 2002 2003 2014
f 2014 2003 2015
f 2003 2004 2015
f 2015 2004 2016
f 2004 2005 2016
f 2016 2005 2017
f 2005 2006 2017
f 2017 2006 2018
f 2006 2007 2018
f 2018 2007 2019
f 2007 1996 2019
f 2019 1996 2008
f 2008 2009 2020
f 2020 2009 2021
f 2009 2010 2021
f 2021 2010 2022
f 2010 2011 2022
f 2022 2011 2023
f 2011 2012 2023
f 2023 2012 2024
f 2012 2013 2024
f 2024 2013 2025
f 2013 2014 2025
f 2025 2014 2026
f 2014 2015 2026
f 2026 2015 2027
f 2015 2016 2027
f 2027 2016 2028
f 2016 2017 2028
f 2028 2017 2029
f 2017 2018 2029
f 2029 2018 2030
f 2018 2019 2030
f 2030 2019 2031
f 2019 2008 2031
f 2031 2008 2020
f 2020 2021 2032
f 2032 2021 2033
f 2021 2022 2033
f 2033 2022 2034
f 2022 2023 2034
f 2034 2023 2035
f 2023 2024 2035
f 2035 2024 2036
f 2024 2025 2036
f 2036 2025 2037
f 2025 2026 2037
f 2037 2026 2038
f 2026 2027 2038
f 2038 2027 2039
f 2027 2028 2039
f 2039 2028 2040
f 2028 2029 2040
f 2040 2029 2041
f 2029 2030 2041
f 2041 2030 2042
f 2030 2031 2042
f 2042 2031 2043
f 2031 2020 2043
f 2043 2020 2032
f 2032 2033 2044
f 2044 2033 2045
f 2033 2034 2045
f 2045 2034 2046
f 2034 2035 2046
f 2046 2035 2047
f 2035 2036 2047
f 2047 2036 2048
f 2036 2037 2048
f 2048 2037 2049
f 2037 2038 2049
f 2049 2038 2050
f 2038 2039 2050
f 2050 2039 2051
f 2039 2040 2051
f 2051 2040 2052
f 2040 2041 2052
f 2052 2041 2053
f 2041 2042 2053
f 2053 2042 2054
f 2042 2043 2054
f 2054 2043 2055
f 2043 2032 2055
f 2055 2032 2044
f 2044 2045 2056
f 2056 2045 2057
f 2045 2046 2057
f 2057 2046 2058
f 2046 2047 2058
f 2058 2047 2059
f 2047 2048 2059
f 2059 2048 2060
f 2048 2049 2060
f 2060 2049 2061
f 2049 2050 2061
f 2061 2050 2062
f 2050 2051 2062
f 2062 2051 2063
f 2051 2052 2063
f 2063 2052 2064
f 2052 2053 2064
f 2064 2053 2065
f 2053 2054 2065
f 2065 2054 2066
f 2054 2055 2066
f 2066 2055 2067
f 2055 2044 2067
f 2067 2044 2056
f 2056 2057 2068
f 2068 2057 2069
f 2057 2058 2069
f 2069 2058 2070
f 2058 2059 2070
f 2070 2059 2071
f 2059 2060 2071
f 2071 2060 2072
f 2060 2061 2072
f 2072 2061 2073
f 2061 2062 2073
f 2073 2062 2074
f 2062 2063 2074
f 2074 2063 2075
f 2063 2064 2075
f 2075 2064 2076
f 2064 2065 2076
f 2076 2065 2077
f 2065 2066 2077
f 2077 2066 2078
f 2066 2067 2078
f 2078 2067 2079
f 2067 2056 2079
f 2079 2056 2068
f 2068 2069 2080
f 2080 2069 2081
f 2069 2070 2081
f 2081 2070 2082
f 2070 2071 2082
f 2082 2071 2083
f 2071 2072 2083
f 2083 2072 2084
f 2072 2073 2084
f 2084 2073 2085
f 2073 2074 2085
f 2085 2074 2086
f 2074 2075 2086
f 2086 2075 2087
f 2075 2076 2087
f 2087 2076 2088
f 2076 2077 2088
f 2088 2077 2089
f 2077 2078 2089
f 2089 2078 2090
f 2078 2079 2090
f 2090 2079 2091
f 2079 2068 2091
f 2091 2068 2080
f 2080 2081 2092
f 2092 2081 2093
f 2081 2082 2093
f 2093 2082 2094
f 2082 2083 2094
f 2094 2083 2095
f 2083 2084 2095
f 2095 2084 2096
f 2084 2085 2096
f 2096 2085 2097
f 2085 2086 2097
f 2097 2086 2098
f 2086 2087 2098
f 2098 2087 2099
f 2087 2088 2099
f 2099 2088 2100
f 2088 2089 2100
f 2100 2089 2101
f 2089 2090 2101
f 2101 2090 2102
f 2090 2091 2102
f 2102 2091 2103
f 2091 2080 2103
f 2103 2080 2092
f 2092 2093 2104
f 2104 2093 2105
f 2093 2094 2105
f 2105 2094 2106
f 2094 2095 2106
f 2106 2095 2107
f 2095 2096 2107
f 2107 2096 2108
f 2096 2097 2108
f 2108 2097 2109
f 2097 2098 2109
f 2109 2098 2110
f 2098 2099 2110
f 2110 2099 2111
f 2099 2100 2111
f 2111 2100 2112
f 2100 2101 2112
f 2112 2101 2113
f 2101 2102 2113
f 2113 2102 2114
f 2102 2103 2114
f 2114 2103 2115
f 2103 2092 2115
f 2115 2092 2104
f 2104 2105 2116
f 2116 2105 2117
f 2105 2106 2117
f 2117 2106 2118
f 2106 2107 2118
f 2118 2107 2119
f 2107 2108 2119
f 2119 2108 2120
f 2108 2109 2120
f 2120 2109 2121
f 2109 2110 2121
f 2121 2110 2122
f 2110 2111 2122
f 2122 2111 2123
f 2111 2112 2123
f 2123 2112 2124
f 2112 2113 2124
f 2124 2113 2125
f 2113 2114 2125
f 2125 2114 2126
f 2114 2115 2126
f 2126 2115 2127
f 2115 2104 2127
f 2127 2104 2116
f 2116 2117 2128
f 2128 2117 2129
f 2117 2118 2129
f 2129 2118 2130
f 2118 2119 2130
f 2130 2119 2131
f 2119 2120 2131
f 2131 2120 2132
f 2120 2121 2132
f 2132 2121 2133
f 2121 2122 2133
f 2133 2122 2134
f 2122 2123 2134
f 2134 2123 2135
f 2123 2124 2135
f 2135 2124 2136
f 2124 2125 2136
f 2136 2125 2137
f 2125 2126 2137
f 2137 2126 2138
f 2126 2127 2138
f 2138 2127 2139
f 2127 2116 2139
f 2139 2116 2128
f 2128 2129 2140
f 2140 2129 2141
f 2129 2130 2141
f 2141 2130 2142
f 2130 2131 2142
f 2142 2131 2143
f 2131 2132 2143
f 2143 2132 2144
f 2132 2133 2144
f 2144 2133 2145
f 2133 2134 2145
f 2145 2134 2146
f 2134 2135 2146
f 2146 2135 2147
f 2135 2136 2147
f 2147 2136 2148
f 2136 2137 2148
f 2148 2137 2149
f 2137 2138 2149
f 2149 2138 2150
f 2138 2139 2150
f 2150 2139 2151
f 2139 2128 2151
f 2151 2128 2140
f 2140 2141 2152
f 2152 2141 2153
f 2141 2142 2153
f 2153 2142 2154
f 2142 2143 2154
f 2154 2143 2155
f 2143 2144 2155
f 2155 2144 2156
f 2144 2145 2156
f 2156 2145 2157
f 2145 2146 2157
f 2157 2146 2158
f 2146 2147 2158
f 2158 2147 2159
f 2147 2148 2159
f 2159 2148 2160
f 2148 2149 2160
f 2160 2149 2161
f 2149 2150 2161
f 2161 2150 2162
f 2150 2151 2162
f 2162 2151 2163
f 2151 2140 2163
f 2163 2140 2152
f 2152 2153 2164
f 2164 2153 2165
f 2153 2154 2165
f 2165 2154 2166
f 2154 2155 2166
f 2166 2155 2167
f 2155 2156 2167
f 2167 2156 2168
f 2156 2157 2168
f 2168 2157 2169
f 2157 2158 2169
f 2169 2158 2170
f 2158 2159 2170
f 2170 2159 2171
f 2159 2160 2171
f 2171 2160 2172
f 2160 2161 2172
f 2172 2161 2173
f 2161 2162 2173
f 2173 2162 2174
f 2162 2163 2174
f 2174 2163 2175
f 2163 2152 2175
f 2175 2152 2164
f 2164 2165 2176
f 2176 2165 2177
f 2165 2166 2177
f 2177 2166 2178
f 2166 2167 2178
f 2178 2167 2179
f 2167 2168 2179
f 2179 2168 2180
f 2168 2169 2180
f 2180 2169 2181
f 2169 2170 2181
f 2181 2170 2182
f 2170 2171 2182
f 2182 2171 2183
f 2171 2172 2183
f 2183 2172 2184
f 2172 2173 2184
f 2184 2173 2185
f 2173 2174 2185
f 2185 2174 2186
f 2174 2175 2186
f 2186 2175 2187
f 2175 2164 2187
f 2187 2164 2176
f 2176 2177 2188
f 2188 2177 2189
f 2177 2178 2189
f 2189 2178 2190
f 2178 2179 2190
f 2190 2179 2191
f 2179 2180 2191
f 2191 2180 2192
f 2180 2181 2192
f 2192 2181 2193
f 2181 2182 2193
f 2193 2182 2194
f 2182 2183 2194
f 2194 2183 2195
f 2183 2184 2195
f 2195 2184 2196
f 2184 2185 2196
f 2196 2185 2197
f 2185 2186 2197
f 2197 2186 2198
f 2186 2187 2198
f 2198 2187 2199
f 2187 2176 2199
f 2199 2176 2188
f 2188 2189 2200
f 2200 2189 2201
f 2189 2190 2201
f 2201 2190 2202
f 2190 2191 2202
f 2202 2191 2203
f 2191 2192 2203
f 2203 2192 2204
f 2192 2193 2204
f 2204 2193 2205
f 2193 2194 2205
f 2205 2194 2206
f 2194 2195 2206
f 2206 2195 2207
f 2195 2196 2207
f 2207 2196 2208
f 2196 2197 2208
f 2208 2197 2209
f 2197 2198 2209
f 2209 2198 2210
f 2198 2199 2210
f 2210 2199 2211
f 2199 2188 2211
f 2211 2188 2200
f 2200 2201 2212
f 2212 2201 2213
f 2201 2202 2213
f 2213 2202 2214
f 2202 2203 2214
f 2214 2203 2215
f 2203 2204 2215
f 2215 2204 2216
f 2204 2205 2216
f 2216 2205 2217
f 2205 2206 2217
f 2217 2206 2218
f 2206 2207 2218
f 2218 2207 2219
f 2207 2208 2219
f 2219 2208 2220
f 2208 2209 2220
f 2220 2209 2221
f 2209 2210 2221
f 2221 2210 2222
f 2210 2211 2222
f 2222 2211 2223
f 2211 2200 2223
f 2223 2200 2212
f 2212 2213 2224
f 2224 2213 2225
f 2213 2214 2225
f 2225 2214 2226
f 2214 2215 2226
f 2226 2215 2227
f 2215 2216 2227
f 2227 2216 2228
f 2216 2217 2228
f 2228 2217 2229
f 2217 2218 2229
f 2229 2218 2230
f 2218 2219 2230
f 2230 2219 2231
f 2219 2220 2231
f 2231 2220 2232
f 2220 2221 2232
f 2232 2221 2233
f 2221 2222 2233
f 2233 2222 2234
f 2222 2223 2234
f 2234 2223 2235
f 2223 2212 2235
f 2235 2212 2224
f 2224 2225 2236
f 2236 2225 2237
f 2225 2226 2237
f 2237 2226 2238
f 2226 2227 2238
f 2238 2227 2239
f 2227 2228 2239
f 2239 2228 2240
f 2228 2229 2240
f 2240 2229 2241
f 2229 2230 2241
f 2241 2230 2242
f 2230 2231 2242
f 2242 2231 2243
f 2231 2232 2243
f 2243 2232 2244
f 2232 2233 2244
f 2244 2233 2245
f 2233 2234 2245
f 2245 2234 2246
f 2234 2235 2246
f 2246 2235 2247
f 2235 2224 2247
f 2247 2224 2236
f 2236 2237 2248
f 2248 2237 2249
f 2237 2238 2249
f 2249 2238 2250
f 2238 2239 2250
f 2250 2239 2251
f 2239 2240 2251
f 2251 2240 2252
f 2240 2241 2252
f 2252 2241 2253
f 2241 2242 2253
f 2253 2242 2254
f 2242 2243 2254
f 2254 2243 2255
f 2243 2244 2255
f 2255 2244 2256
f 2244 2245 2256
f 2256 2245 2257
f 2245 2246 2257
f 2257 2246 2258
f 2246 2247 2258
f 2258 2247 2259
f 2247 2236 2259
f 2259 2236 2248
f 2248 2249 2260
f 2260 2249 2261
f 2249 2250 2261
f 2261 2250 2262
f 2250 2251 2262
f 2262 2251 2263
f 2251 2252 2263
f 2263 2252 2264
f 2252 2253 2264
f 2264 2253 2265
f 2253 2254 2265
f 2265 2254 2266
f 2254 2255 2266
f 2266 2255 2267
f 2255 2256 2267
f 2267 2256 2268
f 2256 2257 2268
f 2268 2257 2269
f 2257 2258 2269
f 2269 2258 2270
f 2258 2259 2270
f 2270 2259 2271
f 2259 2248 2271
f 2271 2248 2260
f 2260 2261 2272
f 2272 2261 2273
f 2261 2262 2273
f 2273 2262 2274
f 2262 2263 2274
f 2274 2263 2275
f 2263 2264 2275
f 2275 2264 2276
f 2264 2265 2276
f 2276 2265 2277
f 2265 2266 2277
f 2277 2266 2278
f 2266 2267 2278
f 2278 2267 2279
f 2267 2268 2279
f 2279 2268 2280
f 2268 2269 2280
f 2280 2269 2281
f 2269 2270 2281
f 2281 2270 2282
f 2270 2271 2282
f 2282 2271 2283
f 2271 2260 2283
f 2283 2260 2272
f 2272 2273 2284
f 2284 2273 2285
f 2273 2274 2285
f 2285 2274 2286
f 2274 2275 2286
f 2286 2275 2287
f 2275 2276 2287
f 2287 2276 2288
f 2276 2277 2288
f 2288 2277 2289
f 2277 2278 2289
f 2289 2278 2290
f 2278 2279 2290
f 2290 2279 2291
f 2279 2280 2291
f 2291 2280 2292
f 2280 2281 2292
f 2292 2281 2293
f 2281 2282 2293
f 2293 2282 2294
f 2282 2283 2294
f 2294 2283 2295
f 2283 2272 2295
f 2295 2272 2284
f 2284 2285 2296
f 2296 2285 2297
f 2285 2286 2297
f 2297 2286 2298
f 2286 2287 2298
f 2298 2287 2299
f 2287 2288 2299
f 2299 2288 2300
f 2288 2289 2300
f 2300 2289 2301
f 2289 2290 2301
f 2301 2290 2302
f 2290 2291 2302
f 2302 2291 2303
f 2291 2292 2303
f 2303 2292 2304
f 2292 2293 2304
f 2304 2293 2305
f 2293 2294 2305
f 2305 2294 2306
f 2294 2295 2306
f 2306 2295 2307
f 2295 2284 2307
f 2307 2284 2296
f 2296 2297 2308
f 2308 2297 2309
f 2297 2298 2309
f 2309 2298 2310
f 2298 2299 2310
f 2310 2299 2311
f 2299 2300 2311
f 2311 2300 2312
f 2300 2301 2312
f 2312 2301 2313
f 2301 2302 2313
f 2313 2302 2314
f 2302 2303 2314
f 2314 2303 2315
f 2303 2304 2315
f 2315 2304 2316
f 2304 2305 2316
f 2316 2305 2317
f 2305 2306 2317
f 2317 2306 2318
f 2306 2307 2318
f 2318 2307 2319
f 2307 2296 2319
f 2319 2296 2308
f 2308 2309 2320
f 2320 2309 2321
f 2309 2310 2321
f 2321 2310 2322
f 2310 2311 2322
f 2322 2311 2323
f 2311 2312 2323
f 2323 2312 2324
f 2312 2313 2324
f 2324 2313 2325
f 2313 2314 2325
f 2325 2314 2326
f 2314 2315 2326
f 2326 2315 2327
f 2315 2316 2327
f 2327 2316 2328
f 2316 2317 2328
f 2328 2317 2329
f 2317 2318 2329
f 2329 2318 2330
f 2318 2319 2330
f 2330 2319 2331
f 2319 2308 2331
f 2331 2308 2320
f 2320 2321 2332
f 2332 2321 2333
f 2321 2322 2333
f 2333 2322 2334
f 2322 2323 2334
f 2334 2323 2335
f 2323 2324 2335
f 2335 2324 2336
f 2324 2325 2336
f 2336 2325 2337
f 2325 2326 2337
f 2337 2326 2338
f 2326 2327 2338
f 2338 2327 2339
f 2327 2328 2339
f 2339 2328 2340
f 2328 2329 2340
f 2340 2329 2341
f 2329 2330 2341
f 2341 2330 2342
f 2330 2331 2342
f 2342 2331 2343
f 2331 2320 2343
f 2343 2320 2332
f 2332 2333 2344
f 2344 2333 2345
f 2333 2334 2345
f 2345 2334 2346
f 2334 2335 2346
f 2346 2335 2347
f 2335 2336 2347
f 2347 2336 2348
f 2336 2337 2348
f 2348 2337 2349
f 2337 2338 2349
f 2349 2338 2350
f 2338 2339 2350
f 2350 2339 2351
f 2339 2340 2351
f 2351 2340 2352
f 2340 2341 2352
f 2352 2341 2353
f 2341 2342 2353
f 2353 2342 2354
f 2342 2343 2354
f 2354 2343 2355
f 2343 2332 2355
f 2355 2332 2344
f 2344 2345 2356
f 2356 2345 2357
f 2345 2346 2357
f 2357 2346 2358
f 2346 2347 2358
f 2358 2347 2359
f 2347 2348 2359
f 2359 2348 2360
f 2348 2349 2360
f 2360 2349 2361
f 2349 2350 2361
f 2361 2350 2362
f 2350 2351 2362
f 2362 2351 2363
f 2351 2352 2363
f 2363 2352 2364
f 2352 2353 2364
f 2364 2353 2365
f 2353 2354 2365
f 2365 2354 2366
f 2354 2355 2366
f 2366 2355 2367
f 2355 2344 2367
f 2367 2344 2356
f 2356 2357 2368
f 2368 2357 2369
f 2357 2358 2369
f 2369 2358 2370
f 2358 2359 2370
f 2370 2359 2371
f 2359 2360 2371
f 2371 2360 2372
f 2360 2361 2372
f 2372 2361 2373
f 2361 2362 2373
f 2373 2362 2374
f 2362 2363 2374
f 2374 2363 2375
f 2363 2364 2375
f 2375 2364 2376
f 2364 2365 2376
f 2376 2365 2377
f 2365 2366 2377
f 2377 2366 2378
f 2366 2367 2378
f 2378 2367 2379
f 2367 2356 2379
f 2379 2356 2368
f 2368 2369 2380
f 2380 2369 2381
f 2369 2370 2381
f 2381 2370 2382
f 2370 2371 2382
f 2382 2371 2383
f 2371 2372 2383
f 2383 2372 2384
f 2372 2373 2384
f 2384 2373 2385
f 2373 2374 2385
f 2385 2374 2386
f 2374 2375 2386
f 2386 2375 2387
f 2375 2376 2387
f 2387 2376 2388
f 2376 2377 2388
f 2388 2377 2389
f 2377 2378 2389
f 2389 2378 2390
f 2378 2379 2390
f 2390 2379 2391
f 2379 2368 2391
f 2391 2368 2380
f 2380 2381 2392
f 2392 2381 2393
f 2381 2382 2393
f 2393 2382 2394
f 2382 2383 2394
f 2394 2383 2395
f 2383 2384 2395
f 2395 2384 2396
f 2384 2385 2396
f 2396 2385 2397
f 2385 2386 2397
f 2397 2386 2398
f 2386 2387 2398
f 2398 2387 2399
f 2387 2388 2399
f 2399 2388 2400
f 2388 2389 2400
f 2400 2389 2401
f 2389 2390 2401
f 2401 2390 2402
f 2390 2391 2402
f 2402 2391 2403
f 2391 2380 2403
f 2403 2380 2392
f 2392 2393 2404
f 2404 2393 2405
f 2393 2394 2405
f 2405 2394 2406
f 2394 2395 2406
f 2406 2395 2407
f 2395 2396 2407
f 2407 2396 2408
f 2396 2397 2408
f 2408 2397 2409
f 2397 2398 2409
f 2409 2398 2410
f 2398 2399 2410
f 2410 2399 2411
f 2399 2400 2411
f 2411 2400 2412
f 2400 2401 2412
f 2412 2401 2413
f 2401 2402 2413
f 2413 2402 2414
f 2402 2403 2414
f 2414 2403 2415
f 2403 2392 2415
f 2415 2392 2404
f 2404 2405 2416
f 2416 2405 2417
f 2405 2406 2417
f 2417 2406 2418
f 2406 2407 2418
f 2418 2407 2419
f 2407 2408 2419
f 2419 2408 2420
f 2408 2409 2420
f 2420 2409 2421
f 2409 2410 2421
f 2421 2410 2422
f 2410 2411 2422
f 2422 2411 2423
f 2411 2412 2423
f 2423 2412 2424
f 2412 2413 2424
f 2424 2413 2425
f 2413 2414 2425
f 2425 2414 2426
f 2414 2415 2426
f 2426 2415 2427
f 2415 2404 2427
f 2427 2404 2416
f 2416 2417 2428
f 2428 2417 2429
f 2417 2418 2429
f 2429 2418 2430
f 2418 2419 2430
f 2430 2419 2431
f 2419 2420 2431
f 2431 2420 2432
f 2420 2421 2432
f 2432 2421 2433
f 2421 2422 2433
f 2433 2422 2434
f 2422 2423 2434
f 2434 2423 2435
f 2423 2424 2435
f 2435 2424 2436
f 2424 2425 2436
f 2436 2425 2437
f 2425 2426 2437
f 2437 2426 2438
f 2426 2427 2438
f 2438 2427 2439
f 2427 2416 2439
f 2439 2416 2428
f 2428 2429 2440
f 2440 2429 2441
f 2429 2430 2441
f 2441 2430 2442
f 2430 2431 2442
f 2442 2431 2443
f 2431 2432 2443
f 2443 2432 2444
f 2432 2433 2444
f 2444 2433 2445
f 2433 2434 2445
f 2445 2434 2446
f 2434 2435 2446
f 2446 2435 2447
f 2435 2436 2447
f 2447 2436 2448
f 2436 2437 2448
f 2448 2437 2449
f 2437 2438 2449
f 2449 2438 2450
f 2438 2439 2450
f 2450 2439 2451
f 2439 2428 2451
f 2451 2428 2440
f 2440 2441 2452
f 2452 2441 2453
f 2441 2442 2453
f 2453 2442 2454
f 2442 2443 2454
f 2454 2443 2455
f 2443 2444 2455
f 2455 2444 2456
f 2444 2445 2456
f 2456 2445 2457
f 2445 2446 2457
f 2457 2446 2458
f 2446 2447 2458
f 2458 2447 2459
f 2447 2448 2459
f 2459 2448 2460
f 2448 2449 2460
f 2460 2449 2461
f 2449 2450 2461
f 2461 2450 2462
f 2450 2451 2462
f 2462 2451 2463
f 2451 2440 2463
f 2463 2440 2452
f 2452 2453 2464
f 2464 2453 2465
f 2453 2454 2465
f 2465 2454 2466
f 2454 2455 2466
f 2466 2455 2467
f 2455 2456 2467
f 2467 2456 2468
f 2456 2457 2468
f 2468 2457 2469
f 2457 2458 2469
f 2469 2458 2470
f 2458 2459 2470
f 2470 2459 2471
f 2459 2460 2471
f 2471 2460 2472
f 2460 2461 2472
f 2472 2461 2473
f 2461 2462 2473
f 2473 2462 2474
f 2462 2463 2474
f 2474 2463 2475
f 2463 2452 2475
f 2475 2452 2464
f 2464 2465 2476
f 2476 2465 2477
f 2465 2466 2477
f 2477 2466 2478
f 2466 2467 2478
f 2478 2467 2479
f 2467 2468 2479
f 2479 2468 2480
f 2468 2469 2480
f 2480 2469 2481
f 2469 2470 2481
f 2481 2470 2482
f 2470 2471 2482
f 2482 2471 2483
f 2471 2472 2483
f 2483 2472 2484
f 2472 2473 2484
f 2484 2473 2485
f 2473 2474 2485
f 2485 2474 2486
f 2474 2475 2486
f 2486 2475 2487
f 2475 2464 2487
f 2487 2464 2476
f 2476 2477 2488
f 2488 2477 2489
f 2477 2478 2489
f 2489 2478 2490
f 2478 2479 2490
f 2490 2479 2491
f 2479 2480 2491
f 2491 2480 2492
f 2480 2481 2492
f 2492 2481 2493
f 2481 2482 2493
f 2493 2482 2494
f 2482 2483 2494
f 2494 2483 2495
f 2483 2484 2495
f 2495 2484 2496
f 2484 2485 2496
f 2496 2485 2497
f 2485 2486 2497
f 2497 2486 2498
f 2486 2487 2498
f 2498 2487 2499
f 2487 2476 2499
f 2499 2476 2488
f 2488 2489 2500
f 2500 2489 2501
f 2489 2490 2501
f 2501 2490 2502
f 2490 2491 2502
f 2502 2491 2503
f 2491 2492 2503
f 2503 2492 2504
f 2492 2493 2504
f 2504 2493 2505
f 2493 2494 2505
f 2505 2494 2506
f 2494 2495 2506
f 2506 2495 2507
f 2495 2496 2507
f 2507 2496 2508
f 2496 2497 2508
f 2508 2497 2509
f 2497 2498 2509
f 2509 2498 2510
f 2498 2499 2510
f 2510 2499 2511
f 2499 2488 2511
f 2511 2488 2500
f 2500 2501 2512
f 2512 2501 2513
f 2501 2502 2513
f 2513 2502 2514
f 2502 2503 2514
f 2514 2503 2515
f 2503 2504 2515
f 2515 2504 2516
f 2504 2505 2516
f 2516 2505 2517
f 2505 2506 2517
f 2517 2506 2518
f 2506 2507 2518
f 2518 2507 2519
f 2507 2508 2519
f 2519 2508 2520
f 2508 2509 2520
f 2520 2509 2521
f 2509 2510 2521
f 2521 2510 2522
f 2510 2511 2522
f 2522 2511 2523
f 2511 2500 2523
f 2523 2500 2512
f 2512 2513 2524
f 2524 2513 2525
f 2513 2514 2525
f 2525 2514 2526
f 2514 2515 2526
f 2526 2515 2527
f 2515 2516 2527
f 2527 2516 2528
f 2516 2517 2528
f 2528 2517 2529
f 2517 2518 2529
f 2529 2518 2530
f 2518 2519 2530
f 2530 2519 2531
f 2519 2520 2531
f 2531 2520 2532
f 2520 2521 2532
f 2532 2521 2533
f 2521 2522 2533
f 2533 2522 2534
f 2522 2523 2534
f 2534 2523 2535
f 2523 2512 2535
f 2535 2512 2524
f 2524 2525 2536
f 2536 2525 2537
f 2525 2526 2537
f 2537 2526 2538
f 2526 2527 2538
f 2538 2527 2539
f 2527 2528 2539
f 2539 2528 2540
f 2528 2529 2540
f 2540 2529 2541
f 2529 2530 2541
f 2541 2530 2542
f 2530 2531 2542
f 2542 2531 2543
f 2531 2532 2543
f 2543 2532 2544
f 2532 2533 2544
f 2544 2533 2545
f 2533 2534 2545
f 2545 2534 2546
f 2534 2535 2546
f 2546 2535 2547
f 2535 2524 2547
f 2547 2524 2536
f 2536 2537 2548
f 2548 2537 2549
f 2537 2538 2549
f 2549 2538 2550
f 2538 2539 2550
f 2550 2539 2551
f 2539 2540 2551
f 2551 2540 2552
f 2540 2541 2552
f 2552 2541 2553
f 2541 2542 2553
f 2553 2542 2554
f 2542 2543 2554
f 2554 2543 2555
f 2543 2544 2555
f 2555 2544 2556
f 2544 2545 2556
f 2556 2545 2557
f 2545 2546 2557
f 2557 2546 2558
f 2546 2547 2558
f 2558 2547 2559
f 2547 2536 2559
f 2559 2536 2548
f 2548 2549 2560
f 2560 2549 2561
f 2549 2550 2561
f 2561 2550 2562
f 2550 2551 2562
f 2562 2551 2563
f 2551 2552 2563
f 2563 2552 2564
f 2552 2553 2564
f 2564 2553 2565
f 2553 2554 2565
f 2565 2554 2566
f 2554 2555 2566
f 2566 2555 2567
f 2555 2556 2567
f 2567 2556 2568
f 2556 2557 2568
f 2568 2557 2569
f 2557 2558 2569
f 2569 2558 2570
f 2558 2559 2570
f 2570 2559 2571
f 2559 2548 2571
f 2571 2548 2560
f 2560 2561 2572
f 2572 2561 2573
f 2561 2562 2573
f 2573 2562 2574
f 2562 2563 2574
f 2574 2563 2575
f 2563 2564 2575
f 2575 2564 2576
f 2564 2565 2576
f 2576 2565 2577
f 2565 2566 2577
f 2577 2566 2578
f 2566 2567 2578
f 2578 2567 2579
f 2567 2568 2579
f 2579 2568 2580
f 2568 2569 2580
f 2580 2569 2581
f 2569 2570 2581
f 2581 2570 2582
f 2570 2571 2582
f 2582 2571 2583
f 2571 2560 2583
f 2583 2560 2572
f 2572 2573 2584
f 2584 2573 2585
f 2573 2574 2585
f 2585 2574 2586
f 2574 2575 2586
f 2586 2575 2587
f 2575 2576 2587
f 2587 2576 2588
f 2576 2577 2588
f 2588 2577 2589
f 2577 2578 2589
f 2589 2578 2590
f 2578 2579 2590
f 2590 2579 2591
f 2579 2580 2591
f 2591 2580 2592
f 2580 2581 2592
f 2592 2581 2593
f 2581 2582 2593
f 2593 2582 2594
f 2582 2583 2594
f 2594 2583 2595
f 2583 2572 2595
f 2595 2572 2584
f 2584 2585 2596
f 2596 2585 2597
f 2585 2586 2597
f 2597 2586 2598
f 2586 2587 2598
f 2598 2587 2599
f 2587 2588 2599
f 2599 2588 2600
f 2588 2589 2600
f 2600 2589 2601
f 2589 2590 2601
f 2601 2590 2602
f 2590 2591 2602
f 2602 2591 2603
f 2591 2592 2603
f 2603 2592 2604
f 2592 2593 2604
f 2604 2593 2605
f 2593 2594 2605
f 2605 2594 2606
f 2594 2595 2606
f 2606 2595 2607
f 2595 2584 2607
f 2607 2584 2596
f 2596 2597 2608
f 2608 2597 2609
f 2597 2598 2609
f 2609 2598 2610
f 2598 2599 2610
f 2610 2599 2611
f 2599 2600 2611
f 2611 2600 2612
f 2600 2601 2612
f 2612 2601 2613
f 2601 2602 2613
f 2613 2602 2614
f 2602 2603 2614
f 2614 2603 2615
f 2603 2604 2615
f 2615 2604 2616
f 2604 2605 2616
f 2616 2605 2617
f 2605 2606 2617
f 2617 2606 2618
f 2606 2607 2618
f 2618 2607 2619
f 2607 2596 2619
f 2619 2596 2608
f 2608 2609 2620
f 2620 2609 2621
f 2609 2610 2621
f 2621 2610 2622
f 2610 2611 2622
f 2622 2611 2623
f 2611 2612 2623
f 2623 2612 2624
f 2612 2613 2624
f 2624 2613 2625
f 2613 2614 2625
f 2625 2614 2626
f 2614 2615 2626
f 2626 2615 2627
f 2615 2616 2627
f 2627 2616 2628
f 2616 2617 2628
f 2628 2617 2629
f 2617 2618 2629
f 2629 2618 2630
f 2618 2619 2630
f 2630 2619 2631
f 2619 2608 2631
f 2631 2608 2620
f 2620 2621 2632
f 2632 2621 2633
f 2621 2622 2633
f 2633 2622 2634
f 2622 2623 2634
f 2634 2623 2635
f 2623 2624 2635
f 2635 2624 2636
f 2624 2625 2636
f 2636 2625 2637
f 2625 2626 2637
f 2637 2626 2638
f 2626 2627 2638
f 2638 2627 2639
f 2627 2628 2639
f 2639 2628 2640
f 2628 2629 2640
f 2640 2629 2641
f 2629 2630 2641
f 2641 2630 2642
f 2630 2631 2642
f 2642 2631 2643
f 2631 2620 2643
f 2643 2620 2632
f 2632 2633 2644
f 2644 2633 2645
f 2633 2634 2645
f 2645 2634 2646
f 2634 2635 2646
f 2646 2635 2647
f 2635 2636 2647
f 2647 2636 2648
f 2636 2637 2648
f 2648 2637 2649
f 2637 2638 2649
f 2649 2638 2650
f 2638 2639 2650
f 2650 2639 2651
f 2639 2640 2651
f 2651 2640 2652
f 2640 2641 2652
f 2652 2641 2653
f 2641 2642 2653
f 2653 2642 2654
f 2642 2643 2654
f 2654 2643 2655
f 2643 2632 2655
f 2655 2632 2644
f 2644 2645 2656
f 2656 2645 2657
f 2645 2646 2657
f 2657 2646 2658
f 2646 2647 2658
f 2658 2647 2659
f 2647 2648 2659
f 2659 2648 2660
f 2648 2649 2660
f 2660 2649 2661
f 2649 2650 2661
f 2661 2650 2662
f 2650 2651 2662
f 2662 2651 2663
f 2651 2652 2663
f 2663 2652 2664
f 2652 2653 2664
f 2664 2653 2665
f 2653 2654 2665
f 2665 2654 2666
f 2654 2655 2666
f 2666 2655 2667
f 2655 2644 2667
f 2667 2644 2656
f 2656 2657 2668
f 2668 2657 2669
f 2657 2658 2669
f 2669 2658 2670
f 2658 2659 2670
f 2670 2659 2671
f 2659 2660 2671
f 2671 2660 2672
f 2660 2661 2672
f 2672 2661 2673
f 2661 2662 2673
f 2673 2662 2674
f 2662 2663 2674
f 2674 2663 2675
f 2663 2664 2675
f 2675 2664 2676
f 2664 2665 2676
f 2676 2665 2677
f 2665 2666 2677
f 2677 2666 2678
f 2666 2667 2678
f 2678 2667 2679
f 2667 2656 2679
f 2679 2656 2668
f 2668 2669 2680
f 2680 2669 2681
f 2669 2670 2681
f 2681 2670 2682
f 2670 2671 2682
f 2682 2671 2683
f 2671 2672 2683
f 2683 2672 2684
f 2672 2673 2684
f 2684 2673 2685
f 2673 2674 2685
f 2685 2674 2686
f 2674 2675 2686
f 2686 2675 2687
f 2675 2676 2687
f 2687 2676 2688
f 2676 2677 2688
f 2688 2677 2689
f 2677 2678 2689
f 2689 2678 2690
f 2678 2679 2690
f 2690 2679 2691
f 2679 2668 2691
f 2691 2668 2680
f 2680 2681 2692
f 2692 2681 2693
f 2681 2682 2693
f 2693 2682 2694
f 2682 2683 2694
f 2694 2683 2695
f 2683 2684 2695
f 2695 2684 2696
f 2684 2685 2696
f 2696 2685 2697
f 2685 2686 2697
f 2697 2686 2698
f 2686 2687 2698
f 2698 2687 2699
f 2687 2688 2699
f 2699 2688 2700
f 2688 2689 2700
f 2700 2689 2701
f 2689 2690 2701
f 2701 2690 2702
f 2690 2691 2702
f 2702 2691 2703
f 2691 2680 2703
f 2703 2680 2692
f 2692 2693 2704
f 2704 2693 2705
f 2693 2694 2705
f 2705 2694 2706
f 2694 2695 2706
f 2706 2695 2707
f 2695 2696 2707
f 2707 2696 2708
f 2696 2697 2708
f 2708 2697 2709
f 2697 2698 2709
f 2709 2698 2710
f 2698 2699 2710
f 2710 2699 2711
f 2699 2700 2711
f 2711 2700 2712
f 2700 2701 2712
f 2712 2701 2713
f 2701 2702 2713
f 2713 2702 2714
f 2702 2703 2714
f 2714 2703 2715
f 2703 2692 2715
f 2715 2692 2704
f 2704 2705 2716
f 2716 2705 2717
f 2705 2706 2717
f 2717 2706 2718
f 2706 2707 2718
f 2718 2707 2719
f 2707 2708 2719
f 2719 2708 2720
f 2708 2709 2720
f 2720 2709 2721
f 2709 2710 2721
f 2721 2710 2722
f 2710 2711 2722
f 2722 2711 2723
f 2711 2712 2723
f 2723 2712 2724
f 2712 2713 2724
f 2724 2713 2725
f 2713 2714 2725
f 2725 2714 2726
f 2714 2715 2726
f 2726 2715 2727
f 2715 2704 2727
f 2727 2704 2716
f 2716 2717 2728
f 2728 2717 2729
f 2717 2718 2729
f 2729 2718 2730
f 2718 2719 2730
f 2730 2719 2731
f 2719 2720 2731
f 2731 2720 2732
f 2720 2721 2732
f 2732 2721 2733
f 2721 2722 2733
f 2733 2722 2734
f 2722 2723 2734
f 2734 2723 2735
f 2723 2724 2735
f 2735 2724 2736
f 2724 2725 2736
f 2736 2725 2737
f 2725 2726 2737
f 2737 2726 2738
f 2726 2727 2738
f 2738 2727 2739
f 2727 2716 2739
f 2739 2716 2728
f 2728 2729 2740
f 2740 2729 2741
f 2729 2730 2741
f 2741 2730 2742
f 2730 2731 2742
f 2742 2731 2743
f 2731 2732 2743
f 2743 2732 2744
f 2732 2733 2744
f 2744 2733 2745
f 2733 2734 2745
f 2745 2734 2746
f 2734 2735 2746
f 2746 2735 2747
f 2735 2736 2747
f 2747 2736 2748
f 2736 2737 2748
f 2748 2737 2749
f 2737 2738 2749
f 2749 2738 2750
f 2738 2739 2750
f 2750 2739 2751
f 2739 2728 2751
f 2751 2728 2740
f 2740 2741 2752
f 2752 2741 2753
f 2741 2742 2753
f 2753 2742 2754
f 2742 2743 2754
f 2754 2743 2755
f 2743 2744 2755
f 2755 2744 2756
f 2744 2745 2756
f 2756 2745 2757
f 2745 2746 2757
f 2757 2746 2758
f 2746 2747 2758
f 2758 2747 2759
f 2747 2748 2759
f 2759 2748 2760
f 2748 2749 2760
f 2760 2749 2761
f 2749 2750 2761
f 2761 2750 2762
f 2750 2751 2762
f 2762 2751 2763
f 2751 2740 2763
f 2763 2740 2752
f 2752 2753 2764
f 2764 2753 2765
f 2753 2754 2765
f 2765 2754 2766
f 2754 2755 2766
f 2766 2755 2767
f 2755 2756 2767
f 2767 2756 2768
f 2756 2757 2768
f 2768 2757 2769
f 2757 2758 2769
f 2769 2758 2770
f 2758 2759 2770
f 2770 2759 2771
f 2759 2760 2771
f 2771 2760 2772
f 2760 2761 2772
f 2772 2761 2773
f 2761 2762 2773
f 2773 2762 2774
f 2762 2763 2774
f 2774 2763 2775
f 2763 2752 2775
f 2775 2752 2764
f 2764 2765 2776
f 2776 2765 2777
f 2765 2766 2777
f 2777 2766 2778
f 2766 2767 2778
f 2778 2767 2779
f 2767 2768 2779
f 2779 2768 2780
f 2768 2769 2780
f 2780 2769 2781
f 2769 2770 2781
f 2781 2770 2782
f 2770 2771 2782
f 2782 2771 2783
f 2771 2772 2783
f 2783 2772 2784
f 2772 2773 2784
f 2784 2773 2785
f 2773 2774 2785
f 2785 2774 2786
f 2774 2775 2786
f 2786 2775 2787
f 2775 2764 2787
f 2787 2764 2776
f 2776 2777 2788
f 2788 2777 2789
f 2777 2778 2789
f 2789 2778 2790
f 2778 2779 2790
f 2790 2779 2791
f 2779 2780 2791
f 2791 2780 2792
f 2780 2781 2792
f 2792 2781 2793
f 2781 2782 2793
f 2793 2782 2794
f 2782 2783 2794
f 2794 2783 2795
f 2783 2784 2795
f 2795 2784 2796
f 2784 2785 2796
f 2796 2785 2797
f 2785 2786 2797
f 2797 2786 2798
f 2786 2787 2798
f 2798 2787 2799
f 2787 2776 2799
f 2799 2776 2788
f 2788 2789 2800
f 2800 2789 2801
f 2789 2790 2801
f 2801 2790 2802
f 2790 2791 2802
f 2802 2791 2803
f 2791 2792 2803
f 2803 2792 2804
f 2792 2793 2804
f 2804 2793 2805
f 2793 2794 2805
f 2805 2794 2806
f 2794 2795 2806
f 2806 2795 2807
f 2795 2796 2807
f 2807 2796 2808
f 2796 2797 2808
f 2808 2797 2809
f 2797 2798 2809
f 2809 2798 2810
f 2798 2799 2810
f 2810 2799 2811
f 2799 2788 2811
f 2811 2788 2800
f 2800 2801 2812
f 2812 2801 2813
f 2801 2802 2813
f 2813 2802 2814
f 2802 2803 2814
f 2814 2803 2815
f 2803 2804 2815
f 2815 2804 2816
f 2804 2805 2816
f 2816 2805 2817
f 2805 2806 2817
f 2817 2806 2818
f 2806 2807 2818
f 2818 2807 2819
f 2807 2808 2819
f 2819 2808 2820
f 2808 2809 2820
f 2820 2809 2821
f 2809 2810 2821
f 2821 2810 2822
f 2810 2811 2822
f 2822 2811 2823
f 2811 2800 2823
f 2823 2800 2812
f 2812 2813 2824
f 2824 2813 2825
f 2813 2814 2825
f 2825 2814 2826
f 2814 2815 2826
f 2826 2815 2827
f 2815 2816 2827
f 2827 2816 2828
f 2816 2817 2828
f 2828 2817 2829
f 2817 2818 2829
f 2829 2818 2830
f 2818 2819 2830
f 2830 2819 2831
f 2819 2820 2831
f 2831 2820 2832
f 2820 2821 2832
f 2832 2821 2833
f 2821 2822 2833
f 2833 2822 2834
f 2822 2823 2834
f 2834 2823 2835
f 2823 2812 2835
f 2835 2812 2824
f 2824 2825 2836
f 2836 2825 2837
f 2825 2826 2837
f 2837 2826 2838
f 2826 2827 2838
f 2838 2827 2839
f 2827 2828 2839
f 2839 2828 2840
f 2828 2829 2840
f 2840 2829 2841
f 2829 2830 2841
f 2841 2830 2842
f 2830 2831 2842
f 2842 2831 2843
f 2831 2832 2843
f 2843 2832 2844
f 2832 2833 2844
f 2844 2833 2845
f 2833 2834 2845
f 2845 2834 2846
f 2834 2835 2846
f 2846 2835 2847
f 2835 2824 2847
f 2847 2824 2836
f 2836 2837 2848
f 2848 2837 2849
f 2837 2838 2849
f 2849 2838 2850
f 2838 2839 2850
f 2850 2839 2851
f 2839 2840 2851
f 2851 2840 2852
f 2840 2841 2852
f 2852 2841 2853
f 2841 2842 2853
f 2853 2842 2854
f 2842 2843 2854
f 2854 2843 2855
f 2843 2844 2855
f 2855 2844 2856
f 2844 2845 2856
f 2856 2845 2857
f 2845 2846 2857
f 2857 2846 2858
f 2846 2847 2858
f 2858 2847 2859
f 2847 2836 2859
f 2859 2836 2848
f 2848 2849 2860
f 2860 2849 2861
f 2849 2850 2861
f 2861 2850 2862
f 2850 2851 2862
f 2862 2851 2863
f 2851 2852 2863
f 2863 2852 2864
f 2852 2853 2864
f 2864 2853 2865
f 2853 2854 2865
f 2865 2854 2866
f 2854 2855 2866
f 2866 2855 2867
f 2855 2856 2867
f 2867 2856 2868
f 2856 2857 2868
f 2868 2857 2869
f 2857 2858 2869
f 2869 2858 2870
f 2858 2859 2870
f 2870 2859 2871
f 2859 2848 2871
f 2871 2848 2860
f 2860 2861 2872
f 2872 2861 2873
f 2861 2862 2873
f 2873 2862 2874
f 2862 2863 2874
f 2874 2863 2875
f 2863 2864 2875
f 2875 2864 2876
f 2864 2865 2876
f 2876 2865 2877
f 2865 2866 2877
f 2877 2866 2878
f 2866 2867 2878
f 2878 2867 2879
f 2867 2868 2879
f 2879 2868 2880
f 2868 2869 2880
f 2880 2869 2881
f 2869 2870 2881
f 2881 2870 2882
f 2870 2871 2882
f 2882 2871 2883
f 2871 2860 2883
f 2883 2860 2872
f 2872 2873 2884
f 2884 2873 2885
f 2873 2874 2885
f 2885 2874 2886
f 2874 2875 2886
f 2886 2875 2887
f 2875 2876 2887
f 2887 2876 2888
f 2876 2877 2888
f 2888 2877 2889
f 2877 2878 2889
f 2889 2878 2890
f 2878 2879 2890
f 2890 2879 2891
f 2879 2880 2891
f 2891 2880 2892
f 2880 2881 2892
f 2892 2881 2893
f 2881 2882 2893
f 2893 2882 2894
f 2882 2883 2894
f 2894 2883 2895
f 2883 2872 2895
f 2895 2872 2884
f 2884 2885 2896
f 2896 2885 2897
f 2885 2886 2897
f 2897 2886 2898
f 2886 2887 2898
f 2898 2887 2899
f 2887 2888 2899
f 2899 2888 2900
f 2888 2889 2900
f 2900 2889 2901
f 2889 2890 2901
f 2901 2890 2902
f 2890 2891 2902
f 2902 2891 2903
f 2891 2892 2903
f 2903 2892 2904
f 2892 2893 2904
f 2904 2893 2905
f 2893 2894 2905
f 2905 2894 2906
f 2894 2895 2906
f 2906 2895 2907
f 2895 2884 2907
f 2907 2884 2896
f 2896 2897 2908
f 2908 2897 2909
f 2897 2898 2909
f 2909 2898 2910
f 2898 2899 2910
f 2910 2899 2911
f 2899 2900 2911
f 2911 2900 2912
f 2900 2901 2912
f 2912 2901 2913
f 2901 2902 2913
f 2913 2902 2914
f 2902 2903 2914
f 2914 2903 2915
f 2903 2904 2915
f 2915 2904 2916
f 2904 2905 2916
f 2916 2905 2917
f 2905 2906 2917
f 2917 2906 2918
f 2906 2907 2918
f 2918 2907 2919
f 2907 2896 2919
f 2919 2896 2908
f 2908 2909 2920
f 2920 2909 2921
f 2909 2910 2921
f 2921 2910 2922
f 2910 2911 2922
f 2922 2911 2923
f 2911 2912 2923
f 2923 2912 2924
f 2912 2913 2924
f 2924 2913 2925
f 2913 2914 2925
f 2925 2914 2926
f 2914 2915 2926
f 2926 2915 2927
f 2915 2916 2927
f 2927 2916 2928
f 2916 2917 2928
f 2928 2917 2929
f 2917 2918 2929
f 2929 2918 2930
f 2918 2919 2930
f 2930 2919 2931
f 2919 2908 2931
f 2931 2908 2920
f 2920 2921 2932
f 2932 2921 2933
f 2921 2922 2933
f 2933 2922 2934
f 2922 2923 2934
f 2934 2923 2935
f 2923 2924 2935
f 2935 2924 2936
f 2924 2925 2936
f 2936 2925 2937
f 2925 2926 2937
f 2937 2926 2938
f 2926 2927 2938
f 2938 2927 2939
f 2927 2928 2939
f 2939 2928 2940
f 2928 2929 2940
f 2940 2929 2941
f 2929 2930 2941
f 2941 2930 2942
f 2930 2931 2942
f 2942 2931 2943
f 2931 2920 2943
f 2943 2920 2932
f 2932 2933 2944
f 2944 2933 2945
f 2933 2934 2945
f 2945 2934 2946
f 2934 2935 2946
f 2946 2935 2947
f 2935 2936 2947
f 2947 2936 2948
f 2936 2937 2948
f 2948 2937 2949
f 2937 2938 2949
f 2949 2938 2950
f 2938 2939 2950
f 2950 2939 2951
f 2939 2940 2951
f 2951 2940 2952
f 2940 2941 2952
f 2952 2941 2953
f 2941 2942 2953
f 2953 2942 2954
f 2942 2943 2954
f 2954 2943 2955
f 2943 2932 2955
f 2955 2932 2944
f 2944 2945 2956
f 2956 2945 2957
f 2945 2946 2957
f 2957 2946 2958
f 2946 2947 2958
f 2958 2947 2959
f 2947 2948 2959
f 2959 2948 2960
f 2948 2949 2960
f 2960 2949 2961
f 2949 2950 2961
f 2961 2950 2962
f 2950 2951 2962
f 2962 2951 2963
f 2951 2952 2963
f 2963 2952 2964
f 2952 2953 2964
f 2964 2953 2965
f 2953 2954 2965
f 2965 2954 2966
f 2954 2955 2966
f 2966 2955 2967
f 2955 2944 2967
f 2967 2944 2956
f 2956 2957 2968
f 2968 2957 2969
f 2957 2958 2969
f 2969 2958 2970
f 2958 2959 2970
f 2970 2959 2971
f 2959 2960 2971
f 2971 2960 2972
f 2960 2961 2972
f 2972 2961 2973
f 2961 2962 2973
f 2973 2962 2974
f 2962 2963 2974
f 2974 2963 2975
f 2963 2964 2975
f 2975 2964 2976
f 2964 2965 2976
f 2976 2965 2977
f 2965 2966 2977
f 2977 2966 2978
f 2966 2967 2978
f 2978 2967 2979
f 2967 2956 2979
f 2979 2956 2968
f 2968 2969 2980
f 2980 2969 2981
f 2969 2970 2981
f 2981 2970 2982
f 2970 2971 2982
f 2982 2971 2983
f 2971 2972 2983
f 2983 2972 2984
f 2972 2973 2984
f 2984 2973 2985
f 2973 2974 2985
f 2985 2974 2986
f 2974 2975 2986
f 2986 2975 2987
f 2975 2976 2987
f 2987 2976 2988
f 2976 2977 2988
f 2988 2977 2989
f 2977 2978 2989
f 2989 2978 2990
f 2978 2979 2990
f 2990 2979 2991
f 2979 2968 2991
f 2991 2968 2980
f 2980 2981 2992
f 2992 2981 2993
f 2981 2982 2993
f 2993 2982 2994
f 2982 2983 2994
f 2994 2983 2995
f 2983 2984 2995
f 2995 2984 2996
f 2984 2985 2996
f 2996 2985 2997
f 2985 2986 2997
f 2997 2986 2998
f 2986 2987 2998
f 2998 2987 2999
f 2987 2988 2999
f 2999 2988 3000
f 2988 2989 3000
f 3000 2989 3001
f 2989 2990 3001
f 3001 2990 3002
f 2990 2991 3002
f 3002 2991 3003
f 2991 2980 3003
f 3003 2980 2992
f 2992 2993 3004
f 3004 2993 3005
f 2993 2994 3005
f 3005 2994 3006
f 2994 2995 3006
f 3006 2995 3007
f 2995 2996 3007
f 3007 2996 3008
f 2996 2997 3008
f 3008 2997 3009
f 2997 2998 3009
f 3009 2998 3010
f 2998 2999 3010
f 3010 2999 3011
f 2999 3000 3011
f 3011 3000 3012
f 3000 3001 3012
f 3012 3001 3013
f 3001 3002 3013
f 3013 3002 3014
f 3002 3003 3014
f 3014 3003 3015
f 3003 2992 3015
f 3015 2992 3004
f 3004 3005 3016
f 3016 3005 3017
f 3005 3006 3017
f 3017 3006 3018
f 3006 3007 3018
f 3018 3007 3019
f 3007 3008 3019
f 3019 3008 3020
f 3008 3009 3020
f 3020 3009 3021
f 3009 3010 3021
f 3021 3010 3022
f 3010 3011 3022
f 3022 3011 3023
f 3011 3012 3023
f 3023 3012 3024
f 3012 3013 3024
f 3024 3013 3025
f 3013 3014 3025
f 3025 3014 3026
f 3014 3015 3026
f 3026 3015 3027
f 3015 3004 3027
f 3027 3004 3016
f 3016 3017 3028
f 3028 3017 3029
f 3017 3018 3029
f 3029 3018 3030
f 3018 3019 3030
f 3030 3019 3031
f 3019 3020 3031
f 3031 3020 3032
f 3020 3021 3032
f 3032 3021 3033
f 3021 3022 3033
f 3033 3022 3034
f 3022 3023 3034
f 3034 3023 3035
f 3023 3024 3035
f 3035 3024 3036
f 3024 3025 3036
f 3036 3025 3037
f 3025 3026 3037
f 3037 3026 3038
f 3026 3027 3038
f 3038 3027 3039
f 3027 3016 3039
f 3039 3016 3028
f 3028 3029 3040
f 3040 3029 3041
f 3029 3030 3041
f 3041 3030 3042
f 3030 3031 3042
f 3042 3031 3043
f 3031 3032 3043
f 3043 3032 3044
f 3032 3033 3044
f 3044 3033 3045
f 3033 3034 3045
f 3045 3034 3046
f 3034 3035 3046
f 3046 3035 3047
f 3035 3036 3047
f 3047 3036 3048
f 3036 3037 3048
f 3048 3037 3049
f 3037 3038 3049
f 3049 3038 3050
f 3038 3039 3050
f 3050 3039 3051
f 3039 3028 3051
f 3051 3028 3040
f 3040 3041 3052
f 3052 3041 3053
f 3041 3042 3053
f 3053 3042 3054
f 3042 3043 3054
f 3054 3043 3055
f 3043 3044 3055
f 3055 3044 3056
f 3044 3045 3056
f 3056 3045 3057
f 3045 3046 3057
f 3057 3046 3058
f 3046 3047 3058
f 3058 3047 3059
f 3047 3048 3059
f 3059 3048 3060
f 3048 3049 3060
f 3060 3049 3061
f 3049 3050 3061
f 3061 3050 3062
f 3050 3051 3062
f 3062 3051 3063
f 3051 3040 3063
f 3063 3040 3052
f 3052 3053 3064
f 3064 3053 3065
f 3053 3054 3065
f 3065 3054 3066
f 3054 3055 3066
f 3066 3055 3067
f 3055 3056 3067
f 3067 3056 3068
f 3056 3057 3068
f 3068 3057 3069
f 3057 3058 3069
f 3069 3058 3070
f 3058 3059 3070
f 3070 3059 3071
f 3059 3060 3071
f 3071 3060 3072
f 3060 3061 3072
f 3072 3061 3073
f 3061 3062 3073
f 3073 3062 3074
f 3062 3063 3074
f 3074 3063 3075
f 3063 3052 3075
f 3075 3052 3064
f 3064 3065 3076
f 3076 3065 3077
f 3065 3066 3077
f 3077 3066 3078
f 3066 3067 3078
f 3078 3067 3079
f 3067 3068 3079
f 3079 3068 3080
f 3068 3069 3080
f 3080 3069 3081
f 3069 3070 3081
f 3081 3070 3082
f 3070 3071 3082
f 3082 3071 3083
f 3071 3072 3083
f 3083 3072 3084
f 3072 3073 3084
f 3084 3073 3085
f 3073 3074 3085
f 3085 3074 3086
f 3074 3075 3086
f 3086 3075 3087
f 3075 3064 3087
f 3087 3064 3076
f 3076 3077 3088
f 3088 3077 3089
f 3077 3078 3089
f 3089 3078 3090
f 3078 3079 3090
f 3090 3079 3091
f 3079 3080 3091
f 3091 3080 3092
f 3080 3081 3092
f 3092 3081 3093
f 3081 3082 3093
f 3093 3082 3094
f 3082 3083 3094
f 3094 3083 3095
f 3083 3084 3095
f 3095 3084 3096
f 3084 3085 3096
f 3096 3085 3097
f 3085 3086 3097
f 3097 3086 3098
f 3086 3087 3098
f 3098 3087 3099
f 3087 3076 3099
f 3099 3076 3088
f 3088 3089 3100
f 3100 3089 3101
f 3089 3090 3101
f 3101 3090 3102
f 3090 3091 3102
f 3102 3091 3103
f 3091 3092 3103
f 3103 3092 3104
f 3092 3093 3104
f 3104 3093 3105
f 3093 3094 3105
f 3105 3094 3106
f 3094 3095 3106
f 3106 3095 3107
f 3095 3096 3107
f 3107 3096 3108
f 3096 3097 3108
f 3108 3097 3109
f 3097 3098 3109
f 3109 3098 3110
f 3098 3099 3110
f 3110 3099 3111
f 3099 3088 3111
f 3111 3088 3100
f 3100 3101 3112
f 3112 3101 3113
f 3101 3102 3113
f 3113 3102 3114
f 3102 3103 3114
f 3114 3103 3115
f 3103 3104 3115
f 3115 3104 3116
f 3104 3105 3116
f 3116 3105 3117
f 3105 3106 3117
f 3117 3106 3118
f 3106 3107 3118
f 3118 3107 3119
f 3107 3108 3119
f 3119 3108 3120
f 3108 3109 3120
f 3120 3109 3121
f 3109 3110 3121
f 3121 3110 3122
f 3110 3111 3122
f 3122 3111 3123
f 3111 3100 3123
f 3123 3100 3112
f 3112 3113 3124
f 3124 3113 3125
f 3113 3114 3125
f 3125 3114 3126
f 3114 3115 3126
f 3126 3115 3127
f 3115 3116 3127
f 3127 3116 3128
f 3116 3117 3128
f 3128 3117 3129
f 3117 3118 3129
f 3129 3118 3130
f 3118 3119 3130
f 3130 3119 3131
f 3119 3120 3131
f 3131 3120 3132
f 3120 3121 3132
f 3132 3121 3133
f 3121 3122 3133
f 3133 3122 3134
f 3122 3123 3134
f 3134 3123 3135
f 3123 3112 3135
f 3135 3112 3124
f 3124 3125 3136
f 3136 3125 3137
f 3125 3126 3137
f 3137 3126 3138
f 3126 3127 3138
f 3138 3127 3139
f 3127 3128 3139
f 3139 3128 3140
f 3128 3129 3140
f 3140 3129 3141
f 3129 3130 3141
f 3141 3130 3142
f 3130 3131 3142
f 3142 3131 3143
f 3131 3132 3143
f 3143 3132 3144
f 3132 3133 3144
f 3144 3133 3145
f 3133 3134 3145
f 3145 3134 3146
f 3134 3135 3146
f 3146 3135 3147
f 3135 3124 3147
f 3147 3124 3136
f 3136 3137 3148
f 3148 3137 3149
f 3137 3138 3149
f 3149 3138 3150
f 3138 3139 3150
f 3150 3139 3151
f 3139 3140 3151
f 3151 3140 3152
f 3140 3141 3152
f 3152 3141 3153
f 3141 3142 3153
f 3153 3142 3154
f 3142 3143 3154
f 3154 3143 3155
f 3143 3144 3155
f 3155 3144 3156
f 3144 3145 3156
f 3156 3145 3157
f 3145 3146 3157
f 3157 3146 3158
f 3146 3147 3158
f 3158 3147 3159
f 3147 3136 3159
f 3159 3136 3148
f 3148 3149 3160
f 3160 3149 3161
f 3149 3150 3161
f 3161 3150 3162
f 3150 3151 3162
f 3162 3151 3163
f 3151 3152 3163
f 3163 3152 3164
f 3152 3153 3164
f 3164 3153 3165
f 3153 3154 3165
f 3165 3154 3166
f 3154 3155 3166
f 3166 3155 3167
f 3155 3156 3167
f 3167 3156 3168
f 3156 3157 3168
f 3168 3157 3169
f 3157 3158 3169
f 3169 3158 3170
f 3158 3159 3170
f 3170 3159 3171
f 3159 3148 3171
f 3171 3148 3160
f 3160 3161 3172
f 3172 3161 3173
f 3161 3162 3173
f 3173 3162 3174
f 3162 3163 3174
f 3174 3163 3175
f 3163 3164 3175
f 3175 3164 3176
f 3164 3165 3176
f 3176 3165 3177
f 3165 3166 3177
f 3177 3166 3178
f 3166 3167 3178
f 3178 3167 3179
f 3167 3168 3179
f 3179 3168 3180
f 3168 3169 3180
f 3180 3169 3181
f 3169 3170 3181
f 3181 3170 3182
f 3170 3171 3182
f 3182 3171 3183
f 3171 3160 3183
f 3183 3160 3172
f 3172 3173 3184
f 3184 3173 3185
f 3173 3174 3185
f 3185 3174 3186
f 3174 3175 3186
f 3186 3175 3187
f 3175 3176 3187
f 3187 3176 3188
f 3176 3177 3188
f 3188 3177 3189
f 3177 3178 3189
f 3189 3178 3190
f 3178 3179 3190
f 3190 3179 3191
f 3179 3180 3191
f 3191 3180 3192
f 3180 3181 3192
f 3192 3181 3193
f 3181 3182 3193
f 3193 3182 3194
f 3182 3183 3194
f 3194 3183 3195
f 3183 3172 3195
f 3195 3172 3184
f 3184 3185 3196
f 3196 3185 3197
f 3185 3186 3197
f 3197 3186 3198
f 3186 3187 3198
f 3198 3187 3199
f 3187 3188 3199
f 3199 3188 3200
f 3188 3189 3200
f 3200 3189 3201
f 3189 3190 3201
f 3201 3190 3202
f 3190 3191 3202
f 3202 3191 3203
f 3191 3192 3203
f 3203 3192 3204
f 3192 3193 3204
f 3204 3193 3205
f 3193 3194 3205
f 3205 3194 3206
f 3194 3195 3206
f 3206 3195 3207
f 3195 3184 3207
f 3207 3184 3196
f 3196 3197 3208
f 3208 3197 3209
f 3197 3198 3209
f 3209 3198 3210
f 3198 3199 3210
f 3210 3199 3211
f 3199 3200 3211
f 3211 3200 3212
f 3200 3201 3212
f 3212 3201 3213
f 3201 3202 3213
f 3213 3202 3214
f 3202 3203 3214
f 3214 3203 3215
f 3203 3204 3215
f 3215 3204 3216
f 3204 3205 3216
f 3216 3205 3217
f 3205 3206 3217
f 3217 3206 3218
f 3206 3207 3218
f 3218 3207 3219
f 3207 3196 3219
f 3219 3196 3208
f 3208 3209 3220
f 3220 3209 3221
f 3209 3210 3221
f 3221 3210 3222
f 3210 3211 3222
f 3222 3211 3223
f 3211 3212 3223
f 3223 3212 3224
f 3212 3213 3224
f 3224 3213 3225
f 3213 3214 3225
f 3225 3214 3226
f 3214 3215 3226
f 3226 3215 3227
f 3215 3216 3227
f 3227 3216 3228
f 3216 3217 3228
f 3228 3217 3229
f 3217 3218 3229
f 3229 3218 3230
f 3218 3219 3230
f 3230 3219 3231
f 3219 3208 3231
f 3231 3208 3220
f 3220 3221 3232
f 3232 3221 3233
f 3221 3222 3233
f 3233 3222 3234
f 3222 3223 3234
f 3234 3223 3235
f 3223 3224 3235
f 3235 3224 3236
f 3224 3225 3236
f 3236 3225 3237
f 3225 3226 3237
f 3237 3226 3238
f 3226 3227 3238
f 3238 3227 3239
f 3227 3228 3239
f 3239 3228 3240
f 3228 3229 3240
f 3240 3229 3241
f 3229 3230 3241
f 3241 3230 3242
f 3230 3231 3242
f 3242 3231 3243
f 3231 3220 3243
f 3243 3220 3232
f 3232 3233 3244
f 3244 3233 3245
f 3233 3234 3245
f 3245 3234 3246
f 3234 3235 3246
f 3246 3235 3247
f 3235 3236 3247
f 3247 3236 3248
f 3236 3237 3248
f 3248 3237 3249
f 3237 3238 3249
f 3249 3238 3250
f 3238 3239 3250
f 3250 3239 3251
f 3239 3240 3251
f 3251 3240 3252
f 3240 3241 3252
f 3252 3241 3253
f 3241 3242 3253
f 3253 3242 3254
f 3242 3243 3254
f 3254 3243 3255
f 3243 3232 3255
f 3255 3232 3244
f 3244 3245 3256
f 3256 3245 3257
f 3245 3246 3257
f 3257 3246 3258
f 3246 3247 3258
f 3258 3247 3259
f 3247 3248 3259
f 3259 3248 3260
f 3248 3249 3260
f 3260 3249 3261
f 3249 3250 3261
f 3261 3250 3262
f 3250 3251 3262
f 3262 3251 3263
f 3251 3252 3263
f 3263 3252 3264
f 3252 3253 3264
f 3264 3253 3265
f 3253 3254 3265
f 3265 3254 3266
f 3254 3255 3266
f 3266 3255 3267
f 3255 3244 3267
f 3267 3244 3256
f 3256 3257 3268
f 3268 3257 3269
f 3257 3258 3269
f 3269 3258 3270
f 3258 3259 3270
f 3270 3259 3271
f 3259 3260 3271
f 3271 3260 3272
f 3260 3261 3272
f 3272 3261 3273
f 3261 3262 3273
f 3273 3262 3274
f 3262 3263 3274
f 3274 3263 3275
f 3263 3264 3275
f 3275 3264 3276
f 3264 3265 3276
f 3276 3265 3277
f 3265 3266 3277
f 3277 3266 3278
f 3266 3267 3278
f 3278 3267 3279
f 3267 3256 3279
f 3279 3256 3268
f 3268 3269 3280
f 3280 3269 3281
f 3269 3270 3281
f 3281 3270 3282
f 3270 3271 3282
f 3282 3271 3283
f 3271 3272 3283
f 3283 3272 3284
f 3272 3273 3284
f 3284 3273 3285
f 3273 3274 3285
f 3285 3274 3286
f 3274 3275 3286
f 3286 3275 3287
f 3275 3276 3287
f 3287 3276 3288
f 3276 3277 3288
f 3288 3277 3289
f 3277 3278 3289
f 3289 3278 3290
f 3278 3279 3290
f 3290 3279 3291
f 3279 3268 3291
f 3291 3268 3280
f 3280 3281 3292
f 3292 3281 3293
f 3281 3282 3293
f 3293 3282 3294
f 3282 3283 3294
f 3294 3283 3295
f 3283 3284 3295
f 3295 3284 3296
f 3284 3285 3296
f 3296 3285 3297
f 3285 3286 3297
f 3297 3286 3298
f 3286 3287 3298
f 3298 3287 3299
f 3287 3288 3299
f 3299 3288 3300
f 3288 3289 3300
f 3300 3289 3301
f 3289 3290 3301
f 3301 3290 3302
f 3290 3291 3302
f 3302 3291 3303
f 3291 3280 3303
f 3303 3280 3292
f 3292 3293 3304
f 3304 3293 3305
f 3293 3294 3305
f 3305 3294 3306
f 3294 3295 3306
f 3306 3295 3307
f 3295 3296 3307
f 3307 3296 3308
f 3296 3297 3308
f 3308 3297 3309
f 3297 3298 3309
f 3309 3298 3310
f 3298 3299 3310
f 3310 3299 3311
f 3299 3300 3311
f 3311 3300 3312
f 3300 3301 3312
f 3312 3301 3313
f 3301 3302 3313
f 3313 3302 3314
f 3302 3303 3314
f 3314 3303 3315
f 3303 3292 3315
f 3315 3292 3304
f 3304 3305 3316
f 3316 3305 3317
f 3305 3306 3317
f 3317 3306 3318
f 3306 3307 3318
f 3318 3307 3319
f 3307 3308 3319
f 3319 3308 3320
f 3308 3309 3320
f 3320 3309 3321
f 3309 3310 3321
f 3321 3310 3322
f 3310 3311 3322
f 3322 3311 3323
f 3311 3312 3323
f 3323 3312 3324
f 3312 3313 3324
f 3324 3313 3325
f 3313 3314 3325
f 3325 3314 3326
f 3314 3315 3326
f 3326 3315 3327
f 3315 3304 3327
f 3327 3304 3316
f 3316 3317 3328
f 3328 3317 3329
f 3317 3318 3329
f 3329 3318 3330
f 3318 3319 3330
f 3330 3319 3331
f 3319 3320 3331
f 3331 3320 3332
f 3320 3321 3332
f 3332 3321 3333
f 3321 3322 3333
f 3333 3322 3334
f 3322 3323 3334
f 3334 3323 3335
f 3323 3324 3335
f 3335 3324 3336
f 3324 3325 3336
f 3336 3325 3337
f 3325 3326 3337
f 3337 3326 3338
f 3326 3327 3338
f 3338 3327 3339
f 3327 3316 3339
f 3339 3316 3328
f 3328 3329 3340
f 3340 3329 3341
f 3329 3330 3341
f 3341 3330 3342
f 3330 3331 3342
f 3342 3331 3343
f 3331 3332 3343
f 3343 3332 3344
f 3332 3333 3344
f 3344 3333 3345
f 3333 3334 3345
f 3345 3334 3346
f 3334 3335 3346
f 3346 3335 3347
f 3335 3336 3347
f 3347 3336 3348
f 3336 3337 3348
f 3348 3337 3349
f 3337 3338 3349
f 3349 3338 3350
f 3338 3339 3350
f 3350 3339 3351
f 3339 3328 3351
f 3351 3328 3340
f 3340 3341 3352
f 3352 3341 3353
f 3341 3342 3353
f 3353 3342 3354
f 3342 3343 3354
f 3354 3343 3355
f 3343 3344 3355
f 3355 3344 3356
f 3344 3345 3356
f 3356 3345 3357
f 3345 3346 3357
f 3357 3346 3358
f 3346 3347 3358
f 3358 3347 3359
f 3347 3348 3359
f 3359 3348 3360
f 3348 3349 3360
f 3360 3349 3361
f 3349 3350 3361
f 3361 3350 3362
f 3350 3351 3362
f 3362 3351 3363
f 3351 3340 3363
f 3363 3340 3352
f 3352 3353 3364
f 3364 3353 3365
f 3353 3354 3365
f 3365 3354 3366
f 3354 3355 3366
f 3366 3355 3367
f 3355 3356 3367
f 3367 3356 3368
f 3356 3357 3368
f 3368 3357 3369
f 3357 3358 3369
f 3369 3358 3370
f 3358 3359 3370
f 3370 3359 3371
f 3359 3360 3371
f 3371 3360 3372
f 3360 3361 3372
f 3372 3361 3373
f 3361 3362 3373
f 3373 3362 3374
f 3362 3363 3374
f 3374 3363 3375
f 3363 3352 3375
f 3375 3352 3364
f 3364 3365 3376
f 3376 3365 3377
f 3365 3366 3377
f 3377 3366 3378
f 3366 3367 3378
f 3378 3367 3379
f 3367 3368 3379
f 3379 3368 3380
f 3368 3369 3380
f 3380 3369 3381
f 3369 3370 3381
f 3381 3370 3382
f 3370 3371 3382
f 3382 3371 3383
f 3371 3372 3383
f 3383 3372 3384
f 3372 3373 3384
f 3384 3373 3385
f 3373 3374 3385
f 3385 3374 3386
f 3374 3375 3386
f 3386 3375 3387
f 3375 3364 3387
f 3387 3364 3376
f 3376 3377 3388
f 3388 3377 3389
f 3377 3378 3389
f 3389 3378 3390
f 3378 3379 3390
f 3390 3379 3391
f 3379 3380 3391
f 3391 3380 3392
f 3380 3381 3392
f 3392 3381 3393
f 3381 3382 3393
f 3393 3382 3394
f 3382 3383 3394
f 3394 3383 3395
f 3383 3384 3395
f 3395 3384 3396
f 3384 3385 3396
f 3396 3385 3397
f 3385 3386 3397
f 3397 3386 3398
f 3386 3387 3398
f 3398 3387 3399
f 3387 3376 3399
f 3399 3376 3388
f 3388 3389 3400
f 3400 3389 3401
f 3389 3390 3401
f 3401 3390 3402
f 3390 3391 3402
f 3402 3391 3403
f 3391 3392 3403
f 3403 3392 3404
f 3392 3393 3404
f 3404 3393 3405
f 3393 3394 3405
f 3405 3394 3406
f 3394 3395 3406
f 3406 3395 3407
f 3395 3396 3407
f 3407 3396 3408
f 3396 3397 3408
f 3408 3397 3409
f 3397 3398 3409
f 3409 3398 3410
f 3398 3399 3410
f 3410 3399 3411
f 3399 3388 3411
f 3411 3388 3400
f 3400 3401 3412
f 3412 3401 3413
f 3401 3402 3413
f 3413 3402 3414
f 3402 3403 3414
f 3414 3403 3415
f 3403 3404 3415
f 3415 3404 3416
f 3404 3405 3416
f 3416 3405 3417
f 3405 3406 3417
f 3417 3406 3418
f 3406 3407 3418
f 3418 3407 3419
f 3407 3408 3419
f 3419 3408 3420
f 3408 3409 3420
f 3420 3409 3421
f 3409 3410 3421
f 3421 3410 3422
f 3410 3411 3422
f 3422 3411 3423
f 3411 3400 3423
f 3423 3400 3412
f 3412 3413 3424
f 3424 3413 3425
f 3413 3414 3425
f 3425 3414 3426
f 3414 3415 3426
f 3426 3415 3427
f 3415 3416 3427
f 3427 3416 3428
f 3416 3417 3428
f 3428 3417 3429
f 3417 3418 3429
f 3429 3418 3430
f 3418 3419 3430
f 3430 3419 3431
f 3419 3420 3431
f 3431 3420 3432
f 3420 3421 3432
f 3432 3421 3433
f 3421 3422 3433
f 3433 3422 3434
f 3422 3423 3434
f 3434 3423 3435
f 3423 3412 3435
f 3435 3412 3424
f 3424 3425 3436
f 3436 3425 3437
f 3425 3426 3437
f 3437 3426 3438
f 3426 3427 3438
f 3438 3427 3439
f 3427 3428 3439
f 3439 3428 3440
f 3428 3429 3440
f 3440 3429 3441
f 3429 3430 3441
f 3441 3430 3442
f 3430 3431 3442
f 3442 3431 3443
f 3431 3432 3443
f 3443 3432 3444
f 3432 3433 3444
f 3444 3433 3445
f 3433 3434 3445
f 3445 3434 3446
f 3434 3435 3446
f 3446 3435 3447
f 3435 3424 3447
f 3447 3424 3436
f 3436 3437 3448
f 3448 3437 3449
f 3437 3438 3449
f 3449 3438 3450
f 3438 3439 3450
f 3450 3439 3451
f 3439 3440 3451
f 3451 3440 3452
f 3440 3441 3452
f 3452 3441 3453
f 3441 3442 3453
f 3453 3442 3454
f 3442 3443 3454
f 3454 3443 3455
f 3443 3444 3455
f 3455 3444 3456
f 3444 3445 3456
f 3456 3445 3457
f 3445 3446 3457
f 3457 3446 3458
f 3446 3447 3458
f 3458 3447 3459
f 3447 3436 3459
f 3459 3436 3448
f 3448 3449 3460
f 3460 3449 3461
f 3449 3450 3461
f 3461 3450 3462
f 3450 3451 3462
f 3462 3451 3463
f 3451 3452 3463
f 3463 3452 3464
f 3452 3453 3464
f 3464 3453 3465
f 3453 3454 3465
f 3465 3454 3466
f 3454 3455 3466
f 3466 3455 3467
f 3455 3456 3467
f 3467 3456 3468
f 3456 3457 3468
f 3468 3457 3469
f 3457 3458 3469
f 3469 3458 3470
f 3458 3459 3470
f 3470 3459 3471
f 3459 3448 3471
f 3471 3448 3460
f 3460 3461 3472
f 3472 3461 3472
f 3461 3462 3472
f 3472 3462 3472
f 3462 3463 3472
f 3472 3463 3472
f 3463 3464 3472
f 3472 3464 3472
f 3464 3465 3472
f 3472 3465 3472
f 3465 3466 3472
f 3472 3466 3472
f 3466 3467 3472
f 3472 3467 3472
f 3467 3468 3472
f 3472 3468 3472
f 3468 3469 3472
f 3472 3469 3472
f 3469 3470 3472
f 3472 3470 3472
f 3470 3471 3472
f 3472 3471 3472
f 3471 3460 3472
f 3472 3460 3472

g Path_(0)
v 108.952385 102.14286 17.0
v 108.66056 102.43468 17.0
v 108.69965 102.395584 16.793652
v 108.80647 102.28877 16.642593
v 108.952385 102.14286 16.587301
v 109.09829 101.99695 16.642593
v 109.20511 101.89014 16.793652
v 109.2442 101.851036 17.0
v 109.20511 101.89014 17.206348
v 109.09829 101.99695 17.357407
v 108.952385 102.14286 17.412699
v 108.80647 102.28877 17.357407
v 108.69965 102.395584 17.206348
v 108.25514 102.02926 17.0
v 108.294235 101.990166 16.793652
v 108.40105 101.88335 16.642593
v 108.54696 101.737434 16.587301
v 108.69287 101.59152 16.642593
v 108.79968 101.48471 16.793652
v 108.83878 101.44562 17.0
v 108.79968 101.48471 17.206348
v 108.69287 101.59152 17.357407
v 108.54696 101.737434 17.412699
v 108.40105 101.88335 17.357407
v 108.294235 101.990166 17.206348
v 107.84972 101.62384 17.0
v 107.88882 101.58474 16.793652
v 107.99563 101.47793 16.642593
v 108.14154 101.332016 16.587301
v 108.28745 101.186104 16.642593
v 108.394264 101.07929 16.793652
v 108.43336 101.04019 17.0
v 108.394264 101.07929 17.206348
v 108.28745 101.186104 17.357407
v 108.14154 101.332016 17.412699
v 107.99563 101.47793 17.357407
v 107.88882 101.58474 17.206348
v 107.4443 101.218414 17.0
v 107.48339 101.17932 16.793652
v 107.59021 101.0725 16.642593
v 107.736115 100.92659 16.587301
v 107.88203 100.780685 16.642593
v 107.988846 100.67387 16.793652
v 108.02794 100.63477 17.0
v 107.988846 100.67387 17.206348
v 107.88203 100.780685 17.357407
v 107.736115 100.92659 17.412699
v 107.59021 101.0725 17.357407
v 107.48339 101.17932 17.206348
v 107.03887 100.812996 17.0
v 107.07797 100.773895 16.793652
v 107.184784 100.66708 16.642593
v 107.330696 100.52117 16.587301
v 107.47661 100.37526 16.642593
v 107.58342 100.26845 16.793652
v 107.62252 100.22935 17.0
v 107.58342 100.26845 17.206348
v 107.47661 100.37526 17.357407
v 107.330696 100.52117 17.412699
v 107.184784 100.66708 17.357407
v 107.07797 100.773895 17.206348
v 106.63345 100.40757 17.0
v 106.67255 100.36848 16.793652
v 106.779366 100.26166 16.642593
v 106.92528 100.11575 16.587301
v 107.07118 99.96984 16.642593
v 107.178 99.86302 16.793652
v 107.217094 99.82393 17.0
v 107.178 99.86302 17.206348
v 107.07118 99.96984 17.357407
v 106.92528 100.11575 17.412699
v 106.779366 100.26166 17.357407
v 106.67255 100.36848 17.206348
v 106.22541 99.999504 17.0
v 106.264854 99.96076 16.793652
v 106.37263 99.85492 16.642593
v 106.51985 99.71033 16.587301
v 106.667076 99.56574 16.642593
v 106.77485 99.45989 16.793652
v 106.8143 99.42115 17.0
v 106.77485 99.45989 17.206348
v 106.667076 99.56574 17.357407
v 106.51985 99.71033 17.412699
v 106.37263 99.85492 17.357407
v 106.264854 99.96076 17.206348
v 105.811516 99.56974 17.0
v 105.85309 99.53329 16.793652
v 105.96667 99.4337 16.642593
v 106.12182 99.29765 16.587301
v 106.27697 99.161606 16.642593
v 106.39055 99.06202 16.793652
v 106.43212 99.025566 17.0
v 106.39055 99.06202 17.206348
v 106.27697 99.161606 17.357407
v 106.12182 99.29765 17.412699
v 105.96667 99.4337 17.357407
v 105.85309 99.53329 17.206348
v 105.440025 99.10388 17.0
v 105.48352 99.06975 16.793652
v 105.602356 98.976494 16.642593
v 105.764694 98.849106 16.587301
v 105.927025 98.72172 16.642593
v 106.04587 98.62846 16.793652
v 106.08936 98.59433 17.0
v 106.04587 98.62846 17.206348
v 105.927025 98.72172 17.357407
v 105.764694 98.849106 17.412699
v 105.602356 98.976494 17.357407
v 105.48352 99.06975 17.206348
v 105.10459 98.668755 17.0
v 105.146034 98.63215 16.793652
v 105.259254 98.53216 16.642593
v 105.413925 98.39557 16.587301
v 105.568596 98.25897 16.642593
v 105.68182 98.15898 16.793652
v 105.72327 98.12238 17.0
v 105.68182 98.15898 17.206348
v 105.568596 98.25897 17.357407
v 105.413925 98.39557 17.412699
v 105.259254 98.53216 17.357407
v 105.146034 98.63215 17.206348
v 104.715866 98.283676 17.0
v 104.754906 98.24452 16.793652
v 104.86156 98.13754 16.642593
v 105.00724 97.99141 16.587301
v 105.15293 97.845276 16.642593
v 105.25958 97.7383 16.793652
v 105.298615 97.69914 17.0
v 105.25958 97.7383 17.206348
v 105.15293 97.845276 17.357407
v 105.00724 97.99141 17.412699
v 104.86156 98.13754 17.357407
v 104.754906 98.24452 17.206348
v 104.31001 97.877785 17.0
v 104.34911 97.838684 16.793652
v 104.455925 97.73187 16.642593
v 104.601845 97.58597 16.587301
v 104.74776 97.44006 16.642593
v 104.854576 97.33325 16.793652
v 104.89367 97.29415 17.0
v 104.854576 97.33325 17.206348
v 104.74776 97.44006 17.357407
v 104.601845 97.58597 17.412699
v 104.455925 97.73187 17.357407
v 104.34911 97.838684 17.206348
v 103.9046 97.47237 17.0
v 103.943695 97.43327 16.793652
v 104.05051 97.326454 16.642593
v 104.19642 97.18055 16.587301
v 104.34233 97.03464 16.642593
v 104.44914 96.92782 16.793652
v 104.48824 96.888725 17.0
v 104.44914 96.92782 17.206348
v 104.34233 97.03464 17.357407
v 104.19642 97.18055 17.412699
v 104.05051 97.326454 17.357407
v 103.943695 97.43327 17.206348
v 103.499176 97.06695 17.0
v 103.53828 97.02785 16.793652
v 103.64509 96.921036 16.642593
v 103.791 96.77512 16.587301
v 103.93691 96.62921 16.642593
v 104.043724 96.5224 16.793652
v 104.08282 96.48331 17.0
v 104.043724 96.5224 17.206348
v 103.93691 96.62921 17.357407
v 103.791 96.77512 17.412699
v 103.64509 96.921036 17.357407
v 103.53828 97.02785 17.206348
v 103.09376 96.66152 17.0
v 103.13285 96.62243 16.793652
v 103.23966 96.51562 16.642593
v 103.385574 96.369705 16.587301
v 103.53149 96.22379 16.642593
v 103.638306 96.11698 16.793652
v 103.6774 96.07788 17.0
v 103.638306 96.11698 17.206348
v 103.53149 96.22379 17.357407
v 103.385574 96.369705 17.412699
v 103.23966 96.51562 17.357407
v 103.13285 96.62243 17.206348
v 102.68834 96.2561 16.998056
v 102.72812 96.21632 16.791971
v 102.835434 96.109 16.641624
v 102.98153 95.962906 16.587307
v 103.12725 95.817184 16.643568
v 103.23357 95.71088 16.795336
v 103.27197 95.67246 17.001944
v 103.23219 95.71225 17.208029
v 103.12488 95.819565 17.358376
v 102.97878 95.96565 17.412693
v 102.83305 96.11138 17.356432
v 102.726746 96.21769 17.204664
v 102.28904 95.85668 16.997868
v 102.3227 95.8109 16.791971
v 102.42389 95.69758 16.641743
v 102.56549 95.5471 16.587439
v 102.70958 95.39976 16.643608
v 102.81753 95.29506 16.7952
v 102.86043 95.26104 17.001596
v 102.82677 95.30682 17.207493
v 102.72558 95.42014 17.357721
v 102.58398 95.570625 17.412025
v 102.43989 95.717964 17.355856
v 102.33194 95.82266 17.204264
v 101.9011 95.498055 17.032099
v 101.9017 95.42384 16.833096
v 101.96984 95.28211 16.68719
v 102.08726 95.11082 16.633474
v 102.22249 94.95587 16.686346
v 102.339294 94.85878 16.831635
v 102.40638 94.84557 17.03041
v 102.40578 94.91978 17.229414
v 102.33764 95.061516 17.37532
v 102.22022 95.2328 17.429035
v 102.08499 95.38776 17.376165
v 101.968185 95.48484 17.230877
v 101.50914 95.251366 17.311275
v 101.44805 95.13938 17.147226
v 101.454506 94.95986 17.024294
v 101.52676 94.76091 16.975418
v 101.645454 94.59584 17.013695
v 101.77879 94.50887 17.128868
v 101.891045 94.52332 17.290077
v 101.952126 94.63531 17.454126
v 101.94568 94.81483 17.577059
v 101.87342 95.01378 17.625935
v 101.75472 95.178856 17.587658
v 101.62138 95.265816 17.472485
v 101.03415 95.10315 17.632425
v 101.025764 95.022255 17.436829
v 101.084915 94.873825 17.293083
v 101.195755 94.69764 17.239702
v 101.328575 94.54089 17.290993
v 101.447784 94.4456 17.433208
v 101.521454 94.43729 17.628244
v 101.52984 94.51818 17.823841
v 101.47069 94.66661 17.967588
v 101.359856 94.842804 18.020967
v 101.227036 94.99954 17.969677
v 101.10782 95.09483 17.827461
v 100.618256 94.60359 17.503664
v 100.67504 94.58188 17.29917
v 100.79936 94.49264 17.149817
v 100.95791 94.35978 17.095623
v 101.10819 94.218895 17.15111
v 101.209946 94.10774 17.301409
v 101.2359 94.0561 17.50625
v 101.179115 94.07781 17.710743
v 101.054794 94.16705 17.860098
v 100.89625 94.29992 17.914291
v 100.745964 94.440796 17.858805
v 100.64421 94.55195 17.708504
v 100.23305 94.211334 17.495417
v 100.27376 94.17248 17.289333
v 100.382 94.06609 17.138992
v 100.52878 93.920685 17.084673
v 100.67475 93.77521 17.140932
v 100.78081 93.66865 17.292696
v 100.81854 93.629555 17.499298
v 100.77783 93.66841 17.70538
v 100.669586 93.774796 17.855722
v 100.52282 93.920204 17.910042
v 100.37684 94.06568 17.853783
v 100.27078 94.17224 17.702019
v 99.82745 93.808655 17.498953
v 99.86689 93.768524 17.292868
v 99.97386 93.660866 17.142523
v 100.1197 93.51452 17.088203
v 100.265335 93.3687 17.144464
v 100.371735 93.26248 17.296232
v 100.4104 93.22433 17.502838
v 100.370964 93.26446 17.708923
v 100.26399 93.372116 17.859268
v 100.11816 93.51846 17.913588
v 99.97252 93.66428 17.857327
v 99.86612 93.7705 17.70556
v 99.42205 93.40228 17.497776
v 99.46196 93.36262 17.291689
v 99.56939 93.255424 17.141344
v 99.715576 93.10942 17.087025
v 99.86133 92.96372 17.143288
v 99.967606 92.85738 17.295053
v 100.00593 92.818886 17.501661
v 99.96603 92.85855 17.707748
v 99.85859 92.965744 17.858093
v 99.71241 93.11175 17.912413
v 99.56665 93.25745 17.856152
v 99.46037 93.363785 17.704384
v 99.01684 92.99697 17.484755
v 99.06129 92.952446 17.280602
v 99.17196 92.8417 17.135258
v 99.31919 92.69441 17.087667
v 99.46354 92.55004 17.150583
v 99.56632 92.44728 17.307148
v 99.600006 92.41366 17.515408
v 99.55556 92.45818 17.71956
v 99.444885 92.56893 17.864906
v 99.29765 92.71622 17.912495
v 99.153305 92.86059 17.849579
v 99.050514 92.96335 17.693016
v 98.61357 92.594 17.50062
v 98.65214 92.55483 17.294184
v 98.757935 92.447334 17.14289
v 98.90261 92.30032 17.08728
v 99.0474 92.15318 17.14225
v 99.15352 92.04534 17.293074
v 99.19251 92.0057 17.499338
v 99.153946 92.04487 17.705772
v 99.04815 92.15236 17.857065
v 98.90347 92.29937 17.912676
v 98.758675 92.44651 17.857706
v 98.652565 92.55435 17.706882
v 98.21822 92.21062 17.499844
v 98.25484 92.169075 17.293516
v 98.35476 92.05571 17.142517
v 98.49123 91.9009 17.087307
v 98.62766 91.746124 17.142677
v 98.727516 91.63285 17.293795
v 98.76402 91.59144 17.500166
v 98.72742 91.63298 17.706493
v 98.62749 91.74634 17.857492
v 98.49103 91.90115 17.912703
v 98.35459 92.05593 17.857332
v 98.25474 92.169205 17.706215
v 97.7888 91.86693 17.499947
v 97.82298 91.82343 17.293604
v 97.91632 91.704636 17.142565
v 98.04381 91.542366 17.087301
v 98.17128 91.38011 17.142618
v 98.264595 91.261345 17.293695
v 98.29874 91.21789 17.500051
v 98.264565 91.26138 17.706394
v 98.17123 91.38018 17.857431
v 98.04374 91.54245 17.912697
v 97.91626 91.704704 17.85738
v 97.82295 91.82347 17.706303
v 97.3223 91.50717 17.499985
v 97.3581 91.46503 17.293638
v 97.455894 91.34989 17.142586
v 97.589485 91.19261 17.087301
v 97.72307 91.03534 17.1426
v 97.820854 90.92021 17.293663
v 97.85664 90.87808 17.500015
v 97.82085 90.92023 17.706362
v 97.72305 91.03536 17.857414
v 97.58946 91.19264 17.912699
v 97.45588 91.349915 17.8574
v 97.35809 91.46504 17.706337
v 96.91164 91.12211 17.5
v 96.94636 91.07907 17.293652
v 97.041214 90.96151 17.142593
v 97.17079 90.80092 17.087301
v 97.30036 90.64032 17.142593
v 97.39522 90.52276 17.293652
v 97.42994 90.47973 17.5
v 97.39522 90.52276 17.706348
v 97.30036 90.64032 17.857407
v 97.17079 90.80092 17.912699
v 97.041214 90.96151 17.857407
v 96.94636 91.07907 17.706348
v 96.44261 90.797554 17.5
v 96.47702 90.75427 17.293652
v 96.57102 90.636024 17.142593
v 96.699425 90.474495 17.087301
v 96.827835 90.312965 17.142593
v 96.92183 90.19472 17.293652
v 96.95624 90.151436 17.5
v 96.92183 90.19472 17.706348
v 96.827835 90.312965 17.857407
v 96.699425 90.474495 17.912699
v 96.57102 90.636024 17.857407
v 96.47702 90.75427 17.706348
v 96.00218 90.39848 17.5
v 96.03875 90.357 17.293652
v 96.13864 90.24369 17.142593
v 96.2751 90.088905 17.087301
v 96.41156 89.93412 17.142593
v 96.51145 89.82081 17.293652
v 96.54801 89.77933 17.5
v 96.51145 89.82081 17.706348
v 96.41156 89.93412 17.857407
v 96.2751 90.088905 17.912699
v 96.13864 90.24369 17.857407
v 96.03875 90.357 17.706348
v 95.621925 90.06705 17.5
v 95.651054 90.02005 17.293652
v 95.73064 89.891655 17.142593
v 95.839355 89.71627 17.087301
v 95.94807 89.54088 17.142593
v 96.02765 89.41248 17.293652
v 96.05678 89.36549 17.5
v 96.02765 89.41248 17.706348
v 95.94807 89.54088 17.857407
v 95.839355 89.71627 17.912699
v 95.73064 89.891655 17.857407
v 95.651054 90.02005 17.706348
v 95.158806 89.87479 17.48465
v 95.182144 89.816345 17.2805
v 95.24022 89.670944 17.135164
v 95.31747 89.47754 17.087587
v 95.39318 89.28795 17.150515
v 95.44709 89.15298 17.307087
v 95.46474 89.108795 17.51535
v 95.4414 89.16724 17.7195
v 95.38332 89.31264 17.864836
v 95.306076 89.50605 17.912413
v 95.230354 89.69563 17.849485
v 95.17645 89.830605 17.692913
v 94.62184 89.6717 17.454603
v 94.64582 89.59766 17.255362
v 94.70433 89.44146 17.121082
v 94.7817 89.24496 17.087746
v 94.85719 89.060814 17.164282
v 94.91058 88.938354 17.330183
v 94.92757 88.91041 17.540998
v 94.903595 88.98445 17.74024
v 94.84508 89.140656 17.87452
v 94.76771 89.33715 17.907858
v 94.692215 89.5213 17.831322
v 94.638824 89.64375 17.665419
v 94.07115 89.42437 17.416204
v 94.03634 89.29231 17.24378
v 94.058075 89.10012 17.141949
v 94.13055 88.899284 17.137997
v 94.23432 88.74363 17.232985
v 94.341606 88.67484 17.401457
v 94.423645 88.71137 17.598276
v 94.45846 88.84343 17.7707
v 94.43672 89.03562 17.872532
v 94.36425 89.23646 17.876482
v 94.260475 89.39211 17.781496
v 94.15319 89.4609 17.613022
v 93.63957 89.32499 17.948763
v 93.52652 89.18434 17.844938
v 93.503555 88.98838 17.773567
v 93.57683 88.7896 17.753777
v 93.7267 88.64127 17.790867
v 93.91302 88.58314 17.874903
v 94.08585 88.630775 17.983364
v 94.1989 88.77142 18.087189
v 94.22186 88.96739 18.15856
v 94.1486 89.16617 18.17835
v 93.998726 89.31449 18.14126
v 93.81241 89.37263 18.057224
v 93.53547 89.10504 18.519611
v 93.38728 88.99166 18.416733
v 93.32779 88.812355 18.320162
v 93.37292 88.61518 18.255775
v 93.510574 88.45296 18.240828
v 93.70388 88.36916 18.279322
v 93.90104 88.386246 18.360945
v 94.04922 88.499626 18.463825
v 94.10871 88.67893 18.560394
v 94.06359 88.876114 18.62478
v 93.92593 89.03833 18.639729
v 93.73262 89.12213 18.601234
v 93.34371 88.91561 19.055998
v 93.194016 88.82983 18.930586
v 93.12488 88.6684 18.80837
v 93.15481 88.47459 18.722101
v 93.27579 88.300316 18.694891
v 93.455414 88.19228 18.734034
v 93.64554 88.17944 18.82904
v 93.795235 88.26522 18.954453
v 93.86438 88.42664 19.076668
v 93.83445 88.62046 19.16294
v 93.71346 88.79473 19.190147
v 93.53384 88.90276 19.151005
v 93.06587 88.60589 19.54144
v 92.93796 88.568565 19.374363
v 92.88645 88.451416 19.203403
v 92.92517 88.285835 19.074373
v 93.04373 88.11619 19.021843
v 93.21037 87.98793 19.059889
v 93.38043 87.935425 19.178316
v 93.508354 87.97275 19.345394
v 93.55985 88.0899 19.516354
v 93.52113 88.25548 19.645384
v 93.40257 88.425125 19.697914
v 93.23594 88.55338 19.659868
v 92.673164 88.131966 19.870415
v 92.58137 88.19217 19.687262
v 92.56107 88.17299 19.475355
v 92.61772 88.07957 19.291475
v 92.73614 87.936935 19.184895
v 92.88459 87.78332 19.18417
v 93.0233 87.65987 19.289495
v 93.1151 87.59966 19.472649
v 93.13539 87.61885 19.684557
v 93.07874 87.712265 19.868435
v 92.96033 87.8549 19.975016
v 92.811874 88.00852 19.97574
v 92.2529 87.67936 19.835697
v 92.17582 87.78663 19.667076
v 92.16774 87.81901 19.45554
v 92.23083 87.767815 19.257767
v 92.348175 87.64677 19.126753
v 92.488335 87.488304 19.097603
v 92.61376 87.334885 19.178127
v 92.690834 87.227615 19.34675
v 92.69891 87.19524 19.558287
v 92.63583 87.24643 19.75606
v 92.518486 87.36748 19.887072
v 92.37833 87.52594 19.916222
v 91.846855 87.32384 19.84422
v 91.75907 87.437225 19.685883
v 91.73209 87.47327 19.477093
v 91.77315 87.4223 19.27379
v 91.87124 87.29799 19.130451
v 92.000084 87.13364 19.085485
v 92.125145 86.97328 19.150938
v 92.21293 86.85989 19.309273
v 92.23991 86.82385 19.518064
v 92.19885 86.87482 19.721367
v 92.10076 86.99913 19.864704
v 91.971924 87.16348 19.909672
v 91.38472 86.983925 19.840118
v 91.2979 87.091965 19.67755
v 91.273346 87.12194 19.46746
v 91.317635 87.06582 19.266146
v 91.41891 86.93865 19.127546
v 91.550026 86.774506 19.0888
v 91.67585 86.617355 19.16029
v 91.762665 86.50932 19.322859
v 91.787224 86.47935 19.532948
v 91.74293 86.53546 19.734262
v 91.641655 86.662636 19.872862
v 91.510544 86.82678 19.911608
v 90.96549 86.59893 19.856432
v 90.87515 86.719124 19.704676
v 90.84252 86.76257 19.498074
v 90.87635 86.717636 19.29198
v 90.967575 86.59636 19.141624
v 91.09175 86.43124 19.087288
v 91.2156 86.26651 19.143534
v 91.30594 86.146324 19.29529
v 91.33857 86.102875 19.501892
v 91.30474 86.147804 19.707983
v 91.21352 86.26908 19.858341
v 91.08934 86.434204 19.912676
v 90.48456 86.27241 19.857368
v 90.389114 86.38945 19.706278
v 90.3542 86.43227 19.499916
v 90.38917 86.38938 19.29358
v 90.48465 86.27228 19.142553
v 90.61506 86.11235 19.087307
v 90.74545 85.95243 19.142643
v 90.84089 85.83539 19.293734
v 90.87581 85.79257 19.500095
v 90.840836 85.835464 19.706432
v 90.74536 85.95256 19.857458
v 90.61495 86.112495 19.912704
v 90.089355 85.881615 19.85741
v 90.00431 86.00646 19.706356
v 89.973175 86.05216 19.500008
v 90.0043 86.00647 19.293657
v 90.089355 85.88163 19.142595
v 90.20553 85.7111 19.087301
v 90.32171 85.54056 19.142588
v 90.40676 85.41571 19.293642
v 90.43789 85.37002 19.49999
v 90.40676 85.4157 19.70634
v 90.32172 85.54054 19.857403
v 90.205536 85.71108 19.912697
v 89.611206 85.6707 19.857403
v 89.55925 85.81254 19.706343
v 89.54024 85.864456 19.499992
v 89.55926 85.81253 19.293644
v 89.611206 85.670685 19.14259
v 89.682175 85.47692 19.087301
v 89.75314 85.283165 19.142597
v 89.8051 85.14133 19.29366
v 89.82411 85.08941 19.50001
v 89.8051 85.141335 19.706356
v 89.75314 85.28318 19.857412
v 89.682175 85.47694 19.912699
v 89.0727 85.51549 19.857409
v 89.02975 85.66031 19.70635
v 89.014015 85.71332 19.500002
v 89.02974 85.66031 19.293652
v 89.0727 85.51549 19.142593
v 89.131386 85.317665 19.087301
v 89.19007 85.119835 19.142591
v 89.23303 84.97501 19.29365
v 89.24876 84.922005 19.499998
v 89.23303 84.97501 19.706348
v 89.19007 85.119835 19.857407
v 89.131386 85.31766 19.912699
v 88.5347 85.402626 19.823412
v 88.51078 85.52772 19.651897
v 88.50617 85.55183 19.439684
v 88.52211 85.468475 19.243631
v 88.55432 85.30002 19.116272
v 88.59418 85.091576 19.091734
v 88.631 84.89901 19.176588
v 88.654915 84.77392 19.348103
v 88.65952 84.74982 19.560316
v 88.643585 84.83316 19.756369
v 88.611374 85.001625 19.883728
v 88.57152 85.21007 19.908268
v 87.93412 85.35054 19.821228
v 87.89002 85.46872 19.649023
v 87.878456 85.489044 19.43647
v 87.90252 85.40607 19.24052
v 87.95578 85.24202 19.11368
v 88.02396 85.04087 19.089937
v 88.088776 84.85651 19.175652
v 88.13288 84.73833 19.347857
v 88.14445 84.71801 19.56041
v 88.12038 84.80099 19.75636
v 88.067116 84.96503 19.8832
v 87.99895 85.16618 19.906942
v 87.4485 85.11216 19.767567
v 87.38253 85.17316 19.575735
v 87.35631 85.131935 19.365784
v 87.37686 84.999535 19.193972
v 87.438675 84.81144 19.106333
v 87.52519 84.61805 19.126354
v 87.613235 84.47118 19.248667
v 87.6792 84.410194 19.440498
v 87.70543 84.451416 19.65045
v 87.684875 84.58382 19.822262
v 87.62306 84.771904 19.909899
v 87.536545 84.965294 19.88988
v 86.97574 85.023056 19.995144
v 86.8553 85.06312 19.827188
v 86.77381 85.00086 19.635902
v 86.75311 84.85297 19.47254
v 86.798744 84.65907 19.380875
v 86.89848 84.471115 19.385468
v 87.025604 84.33948 19.48509
v 87.14604 84.299416 19.653046
v 87.22752 84.36167 19.844332
v 87.24822 84.50956 20.007694
v 87.20259 84.70346 20.099358
v 87.10285 84.89141 20.094765
v 86.617165 84.66214 20.372179
v 86.52626 84.75048 20.202475
v 86.468 84.738525 19.995035
v 86.457985 84.62947 19.805447
v 86.49891 84.452545 19.684505
v 86.57979 84.25516 19.664621
v 86.67897 84.09019 19.75112
v 86.76987 84.001854 19.920824
v 86.82813 84.01381 20.128263
v 86.83814 84.122856 20.317852
v 86.797226 84.29978 20.438793
v 86.71634 84.49718 20.458677
v 86.00857 84.48442 20.350483
v 85.969315 84.62929 20.19809
v 85.960686 84.68299 19.991879
v 85.98499 84.63113 19.787102
v 86.03573 84.4876 19.638632
v 86.0993 84.29088 19.586248
v 86.15866 84.09365 19.64399
v 86.19792 83.948784 19.796383
v 86.20655 83.89508 20.002594
v 86.18224 83.946945 20.20737
v 86.13151 84.09047 20.35584
v 86.06794 84.2872 20.408222
v 85.48954 84.27449 20.331884
v 85.44662 84.3988 20.16352
v 85.43618 84.42664 19.95195
v 85.46101 84.350555 19.753864
v 85.51447 84.19091 19.62234
v 85.58223 83.99051 19.592617
v 85.646126 83.803024 19.67266
v 85.68904 83.67871 19.841024
v 85.699486 83.65087 20.052593
v 85.67465 83.72697 20.250679
v 85.62119 83.886604 20.382206
v 85.55344 84.08701 20.411928
v 84.94532 84.137566 20.347418
v 84.90657 84.27644 20.189783
v 84.89449 84.32088 19.98118
v 84.912315 84.25896 19.777504
v 84.95527 84.107285 19.633327
v 85.01183 83.906494 19.587286
v 85.066864 83.71039 19.651714
v 85.10561 83.57151 19.80935
v 85.11769 83.527084 20.017952
v 85.09987 83.589 20.221628
v 85.056915 83.74067 20.365805
v 85.00035 83.94146 20.411846
v 84.4208 83.865875 20.386648
v 84.36505 84.03068 20.26268
v 84.336586 84.11467 20.068333
v 84.34303 84.09535 19.85568
v 84.38266 83.97788 19.681704
v 84.44486 83.793755 19.59302
v 84.512955 83.5923 19.61339
v 84.56871 83.4275 19.737358
v 84.597176 83.3435 19.931705
v 84.59073 83.36282 20.144358
v 84.551094 83.48029 20.318335
v 84.4889 83.66442 20.407019
v 83.907845 83.71182 20.38157
v 83.878426 83.87979 20.25343
v 83.860146 83.961235 20.05698
v 83.8579 83.93433 19.844866
v 83.8723 83.8063 19.67392
v 83.89947 83.611435 19.589949
v 83.932144 83.40196 19.61545
v 83.96156 83.23399 19.743593
v 83.97984 83.15255 19.94004
v 83.982086 83.17945 20.152155
v 83.9677 83.30749 20.323101
v 83.94052 83.50235 20.407074
v 83.4639 83.63105 20.424517
v 83.40159 83.82101 20.347519
v 83.32483 83.94068 20.18977
v 83.254166 83.95801 19.993538
v 83.20856 83.86834 19.811405
v 83.2002 83.6957 19.692173
v 83.23135 83.48636 19.667788
v 83.293655 83.2964 19.744785
v 83.37042 83.17673 19.902534
v 83.44108 83.1594 20.098766
v 83.486694 83.24907 20.2809
v 83.49505 83.42171 20.400131
v 83.1088 83.37578 20.706438
v 83.006805 83.562904 20.693644
v 82.87777 83.69537 20.587387
v 82.75628 83.73769 20.416143
v 82.67488 83.67852 20.225796
v 82.655396 83.533714 20.067347
v 82.70303 83.34207 19.983253
v 82.80504 83.154945 19.99605
v 82.934074 83.02248 20.102304
v 83.055565 82.980156 20.273548
v 83.136955 83.03933 20.463896
v 83.15645 83.184135 20.622345
v 82.52034 82.98039 20.951832
v 82.48439 83.19028 20.969263
v 82.437355 83.37795 20.878788
v 82.391846 83.49315 20.704649
v 82.36004 83.505 20.493507
v 82.35047 83.41031 20.301939
v 82.3657 83.234474 20.18127
v 82.40165 83.0246 20.16384
v 82.44868 82.836914 20.254314
v 82.494194 82.72172 20.428453
v 82.526 82.70988 20.639595
v 82.53557 82.80456 20.831163
v 81.85282 83.08353 20.886398
v 81.86264 83.296715 20.876755
v 81.876884 83.47628 20.761887
v 81.89174 83.57411 20.572575
v 81.90322 83.563995 20.359545
v 81.90826 83.44863 20.179876
v 81.905495 83.25895 20.08171
v 81.89568 83.04576 20.091354
v 81.88143 82.866196 20.206223
v 81.86658 82.768364 20.395535
v 81.855095 82.77849 20.608566
v 81.85006 82.893845 20.788235
v 81.31236 83.11118 20.912432
v 81.30794 83.32235 20.88042
v 81.30307 83.4892 20.74712
v 81.29906 83.56701 20.548244
v 81.29699 83.534935 20.337084
v 81.2974 83.40158 20.17022
v 81.3002 83.20267 20.092363
v 81.30463 82.9915 20.124374
v 81.309494 82.82465 20.257675
v 81.31351 82.74684 20.45655
v 81.315575 82.778915 20.667711
v 81.31516 82.91227 20.834576
v 80.731766 83.153885 20.911156
v 80.70222 83.357475 20.853575
v 80.680916 83.50532 20.700846
v 80.67358 83.5578 20.493896
v 80.682144 83.500854 20.288176
v 80.704346 83.34975 20.138807
v 80.73422 83.144966 20.085814
v 80.76376 82.941376 20.143396
v 80.785065 82.79353 20.296125
v 80.79241 82.74105 20.503075
v 80.78384 82.798 20.708796
v 80.761635 82.949104 20.858164
v 80.18007 82.997765 20.913416
v 80.10324 83.18858 20.85579
v 80.04733 83.327065 20.703028
v 80.02733 83.37608 20.496065
v 80.04859 83.322525 20.290356
v 80.10542 83.180725 20.14102
v 80.18259 82.98869 20.088072
v 80.25942 82.79787 20.145699
v 80.31533 82.65939 20.29846
v 80.33533 82.61037 20.505423
v 80.31407 82.663925 20.711132
v 80.25724 82.805725 20.860468
v 79.67515 82.7227 20.91263
v 79.63121 82.924484 20.857944
v 79.59904 83.072525 20.707333
v 79.587265 83.12717 20.501146
v 79.59904 83.07377 20.294636
v 79.63121 82.92663 20.143133
v 79.67515 82.72518 20.087236
v 79.71909 82.5234 20.141922
v 79.75126 82.37535 20.292536
v 79.76304 82.32071 20.498722
v 79.75126 82.374115 20.705233
v 79.71909 82.52125 20.856733
v 79.10272 82.750725 20.912668
v 79.10589 82.958015 20.861105
v 79.10824 83.111755 20.712795
v 79.10913 83.170746 20.507477
v 79.10833 83.119194 20.300163
v 79.10606 82.9709 20.146406
v 79.10291 82.7656 20.087404
v 79.09975 82.55831 20.138968
v 79.097404 82.40458 20.287277
v 79.09651 82.34558 20.492596
v 79.09731 82.39714 20.69991
v 79.09959 82.54543 20.853666
v 78.53001 82.768875 20.911772
v 78.53226 82.97108 20.842892
v 78.53384 83.111755 20.68213
v 78.5343 83.15321 20.472563
v 78.53354 83.084335 20.270344
v 78.53175 82.923584 20.129658
v 78.52942 82.71403 20.0882
v 78.52716 82.511826 20.15708
v 78.52559 82.37115 20.317842
v 78.52512 82.32969 20.527409
v 78.52588 82.39857 20.729628
v 78.52767 82.55932 20.870316
v 77.95352 82.78069 20.913816
v 77.99833 82.980865 20.854254
v 78.0321 83.124794 20.69995
v 78.04578 83.173904 20.492249
v 78.0357 83.115036 20.286804
v 78.00456 82.96397 20.138664
v 77.96072 82.76118 20.087526
v 77.9159 82.561 20.147089
v 77.88213 82.417076 20.301394
v 77.868454 82.367966 20.509094
v 77.87853 82.426834 20.714539
v 77.90967 82.5779 20.862677
v 77.33981 82.96989 20.928806
v 77.44189 83.15539 20.92072
v 77.53946 83.295006 20.806673
v 77.60639 83.35133 20.617224
v 77.624756 83.30928 20.403135
v 77.589615 83.1801 20.221773
v 77.5104 82.99842 20.121733
v 77.408325 82.81292 20.129818
v 77.31075 82.6733 20.243864
v 77.24382 82.616974 20.433313
v 77.225464 82.65903 20.647402
v 77.2606 82.78821 20.828764
v 76.77988 83.34021 20.653025
v 76.89843 83.51577 20.63918
v 77.036064 83.62952 20.526924
v 77.15588 83.650986 20.346342
v 77.22579 83.574425 20.145817
v 77.22706 83.420334 19.97908
v 77.15934 83.23001 19.89081
v 77.04078 83.05446 19.904657
v 76.90315 82.940704 20.01691
v 76.78333 82.919235 20.197495
v 76.71342 82.995804 20.398018
v 76.71215 83.149895 20.564754
v 76.44198 83.47671 20.306803
v 76.52513 83.67134 20.30028
v 76.61843 83.815636 20.189798
v 76.696884 83.870926 20.004963
v 76.739456 83.8224 19.795301
v 76.73475 83.68306 19.616991
v 76.68403 83.49024 19.517809
v 76.60087 83.29561 19.524334
v 76.50757 83.15131 19.634815
v 76.42912 83.09602 19.819649
v 76.38655 83.14455 20.029312
v 76.39126 83.28389 20.207623
v 75.998566 83.554 20.42139
v 76.06743 83.75614 20.415514
v 76.123085 83.929596 20.304173
v 76.15062 84.02788 20.1172
v 76.142654 84.02466 19.904697
v 76.101326 83.92079 19.723602
v 76.0377 83.74412 19.622438
v 75.968834 83.54198 19.628315
v 75.91318 83.36852 19.739656
v 75.88564 83.27024 19.926628
v 75.89361 83.27346 20.139132
v 75.934944 83.37733 20.320227
v 75.420364 83.75517 20.384628
v 75.52289 83.942535 20.389446
v 75.61472 84.10574 20.28729
v 75.67125 84.201065 20.105537
v 75.67734 84.20295 19.892885
v 75.63135 84.11091 19.706316
v 75.54561 83.949585 19.595818
v 75.443085 83.76222 19.591002
v 75.35126 83.599014 19.693157
v 75.29472 83.5037 19.87491
v 75.288635 83.50181 20.087563
v 75.334625 83.59386 20.274132
v 74.9764 84.120895 20.403734
v 75.09612 84.2975 20.393
v 75.1962 84.44644 20.276915
v 75.24981 84.52782 20.086582
v 75.242584 84.51982 19.873001
v 75.176476 84.42458 19.693403
v 75.06918 84.26764 19.595907
v 74.94946 84.091034 19.606642
v 74.84939 83.942085 19.722727
v 74.79578 83.86072 19.91306
v 74.80299 83.86871 20.12664
v 74.86911 83.96394 20.306238
v 74.53396 84.494095 20.412643
v 74.64419 84.66881 20.35823
v 74.72515 84.7971 20.207817
v 74.75516 84.844574 20.001705
v 74.726166 84.79853 19.795122
v 74.645935 84.671295 19.643423
v 74.53598 84.49697 19.587254
v 74.42575 84.32225 19.641666
v 74.34478 84.19397 19.79208
v 74.31477 84.146484 19.998192
v 74.343765 84.19253 20.204775
v 74.423996 84.31976 20.356474
v 74.05285 84.80584 20.412722
v 74.17341 84.97335 20.35756
v 74.261696 85.09604 20.206594
v 74.29407 85.14102 20.00028
v 74.26183 85.09626 19.793896
v 74.173645 84.97373 19.642744
v 74.05312 84.80628 19.587324
v 73.93256 84.63876 19.642488
v 73.84428 84.51608 19.793451
v 73.81191 84.47109 19.999767
v 73.84414 84.51586 20.20615
v 73.932335 84.63839 20.357302
v 73.65628 85.25395 20.39968
v 73.74816 85.41573 20.294697
v 73.80182 85.51019 20.110752
v 73.80286 85.51202 19.897135
v 73.751015 85.42073 19.71108
v 73.66018 85.26078 19.602444
v 73.55468 85.07503 19.600334
v 73.4628 84.913246 19.705317
v 73.40914 84.81879 19.889261
v 73.408104 84.816956 20.102879
v 73.459946 84.90825 20.288933
v 73.55078 85.0682 20.39757
v 73.09364 85.464035 20.428705
v 73.19577 85.6213 20.333378
v 73.26377 85.709946 20.153868
v 73.27943 85.70623 19.938272
v 73.23855 85.611145 19.744364
v 73.15208 85.450165 19.624098
v 73.04319 85.26643 19.6097
v 72.94107 85.10917 19.705027
v 72.87307 85.02052 19.884537
v 72.857414 85.02424 20.100132
v 72.89829 85.11932 20.29404
v 72.984764 85.280304 20.414307
v 72.601814 85.94114 20.288015
v 72.74494 86.05341 20.2077
v 72.86013 86.081276 20.073254
v 72.91652 86.01725 19.920696
v 72.898994 85.878494 19.790909
v 72.81225 85.70219 19.718664
v 72.679535 85.535576 19.723324
v 72.53641 85.423294 19.803637
v 72.42122 85.39544 19.938084
v 72.36484 85.459465 20.090641
v 72.38236 85.59822 20.22043
v 72.4691 85.77453 20.292673
v 72.17493 86.15661 19.805067
v 72.306046 86.29015 19.763376
v 72.423035 86.33852 19.636183
v 72.49456 86.28872 19.45757
v 72.50146 86.15412 19.275394
v 72.441864 85.97077 19.138472
v 72.331764 85.78781 19.08349
v 72.20065 85.65426 19.125181
v 72.08366 85.6059 19.252375
v 72.01213 85.65569 19.430988
v 72.00524 85.7903 19.613165
v 72.06483 85.97365 19.750086
v 71.79695 86.338295 19.847813
v 71.9139 86.487114 19.758894
v 71.990326 86.57268 19.586107
v 72.00572 86.572075 19.375753
v 71.955986 86.48546 19.184195
v 71.85443 86.336044 19.06276
v 71.72828 86.16386 19.043987
v 71.61132 86.015045 19.132906
v 71.534904 85.929474 19.30569
v 71.5195 85.93008 19.516045
v 71.569244 86.01669 19.707603
v 71.67079 86.166115 19.829039
v 71.42061 86.72178 19.896576
v 71.530205 86.86978 19.787497
v 71.58997 86.95667 19.600594
v 71.583885 86.95916 19.38595
v 71.51358 86.87659 19.201077
v 71.397896 86.73108 19.095512
v 71.26783 86.561615 19.097542
v 71.15823 86.41361 19.206623
v 71.09847 86.32673 19.393524
v 71.10455 86.324234 19.60817
v 71.17486 86.40681 19.793041
v 71.29054 86.55232 19.898605
v 70.96201 87.117424 19.860651
v 71.04122 87.248795 19.71197
v 71.07135 87.29894 19.506508
v 71.044334 87.25444 19.299318
v 70.967415 87.1272 19.14592
v 70.861206 86.951324 19.087414
v 70.75415 86.77393 19.139475
v 70.67495 86.64256 19.288157
v 70.64481 86.592415 19.49362
v 70.67183 86.636925 19.700808
v 70.74875 86.76416 19.854208
v 70.854965 86.94003 19.912714
v 70.48166 87.45121 19.830288
v 70.54515 87.566925 19.662315
v 70.559746 87.59351 19.450848
v 70.52153 87.523834 19.252546
v 70.44074 87.376564 19.120548
v 70.33903 87.19117 19.09022
v 70.243645 87.01732 19.16969
v 70.18015 86.901596 19.337662
v 70.16556 86.875015 19.54913
v 70.20377 86.944695 19.747429
v 70.28456 87.091965 19.879429
v 70.38628 87.27736 19.909758
v 70.00807 87.76508 19.800278
v 70.06729 87.84018 19.61122
v 70.06911 87.82333 19.396296
v 70.01304 87.71907 19.213099
v 69.91411 87.55531 19.110712
v 69.79882 87.375946 19.116573
v 69.69807 87.229034 19.229109
v 69.638855 87.15394 19.418167
v 69.63703 87.17078 19.633091
v 69.69311 87.27505 19.816288
v 69.79204 87.4388 19.918674
v 69.907326 87.618164 19.912815
v 69.44708 88.10859 19.88292
v 69.57489 88.184906 19.791376
v 69.656525 88.17072 19.63963
v 69.67012 88.06985 19.468338
v 69.61202 87.9093 19.3234
v 69.49781 87.73212 19.243652
v 69.358086 87.585754 19.250463
v 69.23028 87.509445 19.342007
v 69.14864 87.52362 19.493753
v 69.13505 87.6245 19.665045
v 69.193146 87.78504 19.809982
v 69.30736 87.962234 19.889729
v 68.9314 88.35298 19.380434
v 69.07008 88.465355 19.301342
v 69.19489 88.48286 19.142868
v 69.2724 88.4008 18.947475
v 69.28182 88.24119 18.767519
v 69.22064 88.04677 18.651217
v 69.105255 87.869644 18.629734
v 68.966576 87.75728 18.708826
v 68.84176 87.73977 18.8673
v 68.76426 87.82182 19.062695
v 68.75483 87.981445 19.242651
v 68.81601 88.17586 19.358952
v 68.58685 88.498535 19.215975
v 68.6697 88.63311 19.081638
v 68.71751 88.6809 18.882433
v 68.71746 88.6291 18.671732
v 68.66958 88.49159 18.505997
v 68.58669 88.30522 18.429632
v 68.491005 88.11992 18.4631
v 68.408165 87.98535 18.597437
v 68.36036 87.93756 18.796642
v 68.360405 87.98936 19.007343
v 68.40829 88.12687 19.173079
v 68.49117 88.31324 19.249443
v 68.14466 88.669914 19.359749
v 68.21021 88.83954 19.23532
v 68.23303 88.940056 19.039183
v 68.206985 88.944534 18.823895
v 68.13907 88.851776 18.647139
v 68.04747 88.68664 18.55628
v 67.95673 88.49336 18.57566
v 67.891174 88.323746 18.700089
v 67.86836 88.22323 18.896225
v 67.8944 88.21875 19.111515
v 67.962326 88.31151 19.288269
v 68.053925 88.47665 19.37913
v 67.60749 88.994675 19.349825
v 67.6642 89.12816 19.192997
v 67.68173 89.17196 18.98468
v 67.65539 89.11436 18.780695
v 67.592224 88.97077 18.6357
v 67.50917 88.779686 18.588545
v 67.428474 88.59229 18.651865
v 67.371765 88.45882 18.808695
v 67.35423 88.41501 19.01701
v 67.38058 88.47261 19.220995
v 67.44374 88.616196 19.36599
v 67.526794 88.80729 19.413145
v 67.11182 89.20696 19.358303
v 67.196205 89.33342 19.208223
v 67.22773 89.380455 19.002235
v 67.197945 89.33546 18.795536
v 67.11483 89.210495 18.643507
v 67.000656 89.03904 18.586887
v 66.88602 88.86704 18.640846
v 66.80163 88.740585 18.790928
v 66.7701 88.69355 18.996914
v 66.79989 88.73855 19.203615
v 66.883 88.86351 19.355642
v 66.99718 89.034966 19.412264
v 66.71203 89.566 19.361279
v 66.818504 89.677345 19.213263
v 66.859535 89.72032 19.008081
v 66.82412 89.683426 18.80071
v 66.721756 89.57654 18.646717
v 66.579865 89.42831 18.587362
v 66.43647 89.278435 18.638552
v 66.329994 89.1671 18.786568
v 66.28896 89.12412 18.991749
v 66.32438 89.16102 19.19912
v 66.42675 89.2679 19.353113
v 66.56864 89.41614 19.412468
v 66.24275 89.908936 19.399788
v 66.372 90.0412 19.294088
v 66.44733 90.11675 19.110256
v 66.44854 90.11535 18.897552
v 66.37532 90.03737 18.712969
v 66.247284 89.9037 18.605963
v 66.09875 89.750175 18.60521
v 65.9695 89.61791 18.710909
v 65.89417 89.54236 18.89474
v 65.89296 89.54376 19.107445
v 65.96618 89.62174 19.292028
v 66.09421 89.7554 19.399035
v 65.76396 90.330574 19.43499
v 65.8869 90.47278 19.357338
v 65.97327 90.547066 19.194067
v 65.99989 90.53353 18.988924
v 65.95967 90.43581 18.79688
v 65.86336 90.280075 18.66939
v 65.73677 90.10806 18.640617
v 65.61383 89.96586 18.71827
v 65.52747 89.89157 18.88154
v 65.50084 89.9051 19.086683
v 65.54107 90.00282 19.278728
v 65.637375 90.15856 19.406218
v 65.16745 90.760605 19.320305
v 65.316414 90.862335 19.248867
v 65.453026 90.86608 19.100414
v 65.54069 90.77084 18.914724
v 65.5559 90.602135 18.741552
v 65.49459 90.40517 18.6273
v 65.373184 90.23271 18.602581
v 65.22422 90.13098 18.674019
v 65.0876 90.127235 18.822472
v 64.99995 90.22247 19.008162
v 64.98473 90.39118 19.181334
v 65.04604 90.58815 19.295586
v 64.75636 90.88735 18.554094
v 64.924835 91.00434 18.523312
v 65.10999 91.02189 18.428799
v 65.26222 90.93529 18.29588
v 65.34073 90.767746 18.160172
v 65.32448 90.56415 18.058037
v 65.21783 90.37905 18.01684
v 65.049355 90.262054 18.047623
v 64.8642 90.24451 18.142136
v 64.71197 90.33111 18.275055
v 64.63346 90.49866 18.410763
v 64.64971 90.702255 18.5129
v 64.57048 91.134254 18.146734
v 64.73749 91.2173 18.045418
v 64.896034 91.19667 17.900892
v 65.00364 91.077896 17.751884
v 65.03147 90.89279 17.638319
v 64.97208 90.69097 17.590628
v 64.841354 90.5265 17.621588
v 64.674355 90.44345 17.722904
v 64.5158 90.46408 17.86743
v 64.408195 90.582855 18.01644
v 64.38036 90.76796 18.130003
v 64.439766 90.96979 18.177696
v 64.249596 91.2928 17.786285
v 64.34291 91.38456 17.637396
v 64.423386 91.370255 17.447327
v 64.46945 91.253716 17.267008
v 64.46877 91.06617 17.144756
v 64.421524 90.85788 17.113329
v 64.34037 90.68464 17.181147
v 64.24705 90.59288 17.330036
v 64.16657 90.60719 17.520105
v 64.12051 90.723724 17.700422
v 64.121185 90.91127 17.822674
v 64.168434 91.11957 17.854103
v 63.824326 91.37892 17.732645
v 63.854733 91.45066 17.534288
v 63.85123 91.41785 17.323778
v 63.81476 91.289276 17.157522
v 63.75509 91.0994 17.080067
v 63.688206 90.89909 17.112167
v 63.632034 90.74202 17.245222
v 63.601627 90.67028 17.443579
v 63.60513 90.703094 17.654087
v 63.6416 90.831665 17.820345
v 63.70127 91.021545 17.897799
v 63.768154 91.221855 17.865698
v 63.46239 91.65534 17.622911
v 63.466976 91.6629 17.409798
v 63.40734 91.58375 17.221
v 63.299465 91.439095 17.107107
v 63.17226 91.26769 17.098637
v 63.059807 91.11548 17.197857
v 62.992233 91.023224 17.378183
v 62.98765 91.01566 17.591297
v 63.047287 91.09482 17.780094
v 63.15516 91.23947 17.893988
v 63.282368 91.41087 17.90246
v 63.39482 91.563095 17.803238
v 63.1015 92.033424 17.625452
v 63.09237 91.98704 17.41043
v 63.00897 91.87387 17.231298
v 62.873646 91.72426 17.136051
v 62.72266 91.57828 17.15021
v 62.596466 91.47505 17.269981
v 62.52888 91.44224 17.463274
v 62.53801 91.488625 17.678293
v 62.62141 91.60178 17.857428
v 62.756733 91.751396 17.952675
v 62.90772 91.89738 17.938517
v 63.033913 92.0006 17.818745
v 62.672432 92.443985 17.426098
v 62.74028 92.382866 17.246773
v 62.723038 92.254944 17.090353
v 62.625324 92.09449 16.998755
v 62.47332 91.944496 16.996517
v 62.30776 91.84516 17.084244
v 62.172997 91.8231 17.238428
v 62.105152 91.88422 17.417753
v 62.122395 92.01214 17.574173
v 62.220108 92.17259 17.665771
v 62.372112 92.322586 17.668007
v 62.537674 92.42192 17.58028
v 62.438866 92.72108 16.957167
v 62.453754 92.61629 16.804493
v 62.376907 92.472305 16.690727
v 62.22892 92.327705 16.64635
v 62.049442 92.221245 16.683258
v 61.886566 92.18144 16.791557
v 61.78393 92.218956 16.94223
v 61.769047 92.323746 17.094904
v 61.84589 92.46773 17.20867
v 61.993877 92.61232 17.253044
v 62.173355 92.71879 17.216139
v 62.33623 92.75859 17.10784
v 62.1741 93.145905 16.853352
v 62.171036 93.038086 16.643005
v 62.07346 92.903145 16.438303
v 61.90751 92.77723 16.294096
v 61.71765 92.69409 16.249022
v 61.55476 92.676 16.31516
v 61.462482 92.727806 16.474789
v 61.46554 92.835625 16.685135
v 61.56312 92.970566 16.889837
v 61.729073 93.09647 17.034044
v 61.91893 93.17962 17.079119
v 62.08182 93.19771 17.01298
v 61.94244 93.5587 16.529312
v 61.945396 93.48029 16.350563
v 61.85436 93.36406 16.176218
v 61.693714 93.24115 16.052994
v 61.50651 93.14449 16.01391
v 61.34291 93.09999 16.069437
v 61.24675 93.11957 16.204697
v 61.243793 93.197975 16.383446
v 61.33483 93.31421 16.55779
v 61.495476 93.43712 16.681013
v 61.68268 93.533775 16.720098
v 61.84628 93.57828 16.664572
v 61.67223 93.981926 16.531311
v 61.63746 93.96457 16.321539
v 61.510033 93.90998 16.159206
v 61.3241 93.8328 16.087812
v 61.129475 93.7537 16.126486
v 60.97831 93.69388 16.264864
v 60.91111 93.66936 16.46587
v 60.94588 93.686714 16.675642
v 61.073307 93.7413 16.837975
v 61.25924 93.81848 16.909369
v 61.453865 93.89758 16.870695
v 61.60503 93.957405 16.732317
v 61.569603 94.470695 16.520174
v 61.52536 94.46144 16.311453
v 61.38493 94.43175 16.153305
v 61.185932 94.389565 16.088102
v 60.981697 94.34619 16.133318
v 60.826942 94.313255 16.276836
v 60.763134 94.299576 16.480202
v 60.807377 94.30882 16.688923
v 60.947807 94.33852 16.84707
v 61.146805 94.38071 16.912273
v 61.35104 94.42408 16.867058
v 61.5058 94.457016 16.72354
v 61.445488 95.01475 16.621758
v 61.44827 95.01036 16.410942
v 61.345306 94.989075 16.225983
v 61.164196 94.95659 16.11644
v 60.953457 94.921616 16.111666
v 60.769566 94.893524 16.212938
v 60.66179 94.87984 16.393122
v 60.659008 94.88423 16.60394
v 60.761967 94.90552 16.788897
v 60.94308 94.937996 16.89844
v 61.153816 94.97297 16.903215
v 61.33771 95.00107 16.80194
v 61.362926 95.65394 16.689281
v 61.35232 95.61079 16.49135
v 61.241707 95.54202 16.310997
v 61.060715 95.46607 16.196547
v 60.85785 95.4033 16.178665
v 60.68746 95.37051 16.262146
v 60.595215 95.376495 16.424618
v 60.605816 95.41965 16.62255
v 60.716434 95.48841 16.802902
v 60.897423 95.56436 16.917355
v 61.100292 95.62714 16.935234
v 61.270676 95.65993 16.851755
v 60.972527 96.2559 16.809984
v 61.0722 96.18469 16.716745
v 61.074345 96.06136 16.572256
v 60.978394 95.91896 16.415236
v 60.810047 95.79564 16.287758
v 60.614418 95.72444 16.223978
v 60.443924 95.72445 16.240986
v 60.34425 95.795654 16.334227
v 60.342102 95.91898 16.478716
v 60.438057 96.061386 16.635736
v 60.606403 96.18471 16.763214
v 60.802032 96.255905 16.826994
v 60.654083 96.62889 16.131508
v 60.815956 96.61215 16.017302
v 60.90215 96.52306 15.819123
v 60.889572 96.38549 15.590076
v 60.781593 96.23629 15.391534
v 60.607147 96.11545 15.276694
v 60.41297 96.05534 15.276329
v 60.251102 96.072075 15.390537
v 60.16491 96.16116 15.588715
v 60.177486 96.298744 15.817761
v 60.285465 96.44794 16.016304
v 60.45991 96.56878 16.131144
v 60.47446 97.05759 15.794079
v 60.574295 97.03576 15.667032
v 60.586147 96.94725 15.495126
v 60.50684 96.81579 15.324421
v 60.357624 96.67659 15.200658
v 60.17848 96.566956 15.157
v 60.01741 96.516266 15.205144
v 59.917572 96.5381 15.3321905
v 59.905724 96.62661 15.504097
v 59.98503 96.75807 15.674802
v 60.134247 96.89727 15.798564
v 60.313393 97.0069 15.842222
v 60.21365 97.39528 15.62711
v 60.275486 97.399925 15.4396
v 60.24013 97.35183 15.246869
v 60.11706 97.26387 15.100558
v 59.939255 97.15962 15.039871
v 59.75435 97.06702 15.081069
v 59.611893 97.010864 15.213113
v 59.550056 97.00622 15.400622
v 59.58541 97.05432 15.593353
v 59.70848 97.14228 15.739664
v 59.88629 97.24653 15.800351
v 60.071194 97.339134 15.759153
v 60.04403 97.83865 15.783202
v 60.120754 97.861145 15.585427
v 60.09256 97.8514 15.373566
v 59.967 97.81203 15.204387
v 59.777714 97.75358 15.12322
v 59.575424 97.69171 15.151815
v 59.414333 97.643005 15.282511
v 59.33761 97.620514 15.480287
v 59.365803 97.63026 15.692148
v 59.491364 97.66963 15.861327
v 59.68065 97.72808 15.942493
v 59.88294 97.78995 15.9138975
v 59.902687 98.45284 15.961006
v 59.97921 98.39282 15.793402
v 59.948772 98.30481 15.578538
v 59.819534 98.21237 15.373987
v 59.62612 98.14028 15.234559
v 59.42036 98.107864 15.197612
v 59.257385 98.1238 15.273047
v 59.18086 98.183815 15.440652
v 59.211296 98.271835 15.655516
v 59.340534 98.364265 15.860066
v 59.533947 98.436356 15.999495
v 59.739708 98.46877 16.036442
v 59.484768 98.977005 15.435419
v 59.6856 98.976715 15.378383
v 59.830086 98.913315 15.218579
v 59.8795 98.8038 14.99883
v 59.820614 98.677505 14.778015
v 59.669197 98.568275 14.615302
v 59.465824 98.50538 14.55429
v 59.264988 98.50567 14.611327
v 59.120502 98.56906 14.771131
v 59.071087 98.67858 14.99088
v 59.129974 98.80487 15.211695
v 59.281395 98.9141 15.374408
v 59.350735 99.430305 15.066387
v 59.54913 99.449036 15.059086
v 59.694244 99.404396 14.934308
v 59.747204 99.308334 14.725486
v 59.69381 99.1866 14.488574
v 59.54837 99.0718 14.287053
v 59.34986 98.994705 14.17492
v 59.151466 98.975975 14.182221
v 59.00635 99.020615 14.307
v 58.953396 99.11668 14.515821
v 59.006786 99.23841 14.752733
v 59.152225 99.35321 14.954254
v 59.280567 99.843475 14.824115
v 59.44517 99.87416 14.739757
v 59.533806 99.851875 14.564348
v 59.52272 99.782585 14.34489
v 59.414886 99.68486 14.140184
v 59.239197 99.584885 14.005084
v 59.04273 99.50945 13.975787
v 58.878124 99.47877 14.060145
v 58.78949 99.50105 14.235554
v 58.800575 99.57034 14.455013
v 58.90841 99.66806 14.659718
v 59.0841 99.768036 14.794819
v 59.0297 100.26092 14.9115925
v 59.192326 100.332726 14.794759
v 59.280735 100.36713 14.601719
v 59.271236 100.3549 14.384198
v 59.16638 100.299324 14.200481
v 58.99426 100.21529 14.099795
v 58.800995 100.12531 14.109118
v 58.638367 100.053505 14.225953
v 58.54996 100.019104 14.418993
v 58.559456 100.031334 14.636513
v 58.664314 100.08691 14.82023
v 58.836433 100.170944 14.920917
v 58.76758 100.792435 14.958467
v 58.941452 100.85044 14.86576
v 59.044174 100.8719 14.685911
v 59.048214 100.85107 14.46711
v 58.95249 100.79352 14.267984
v 58.782654 100.71468 14.141891
v 58.584213 100.63567 14.122614
v 58.410336 100.577675 14.215321
v 58.307617 100.55621 14.39517
v 58.303577 100.57704 14.613971
v 58.3993 100.63459 14.813096
v 58.569134 100.713425 14.939191
v 58.48407 101.432655 14.565047
v 58.685028 101.456116 14.533787
v 58.834675 101.42353 14.435841
v 58.892918 101.343636 14.297453
v 58.84415 101.23785 14.155706
v 58.701435 101.1345 14.048581
v 58.50302 101.06129 14.004781
v 58.302067 101.03783 14.036042
v 58.152416 101.07041 14.133988
v 58.094173 101.15031 14.272375
v 58.142944 101.256096 14.414122
v 58.285656 101.35944 14.521247
v 58.464386 101.820496 14.233805
v 58.65842 101.80498 14.220966
v 58.78284 101.752205 14.110558
v 58.804314 101.67632 13.932161
v 58.71708 101.597664 13.733579
v 58.544514 101.53731 13.568021
v 58.33286 101.51142 13.479848
v 58.138824 101.52694 13.492685
v 58.014404 101.579704 13.603095
v 57.99293 101.65559 13.781491
v 58.080166 101.734245 13.980073
v 58.25273 101.79461 14.145632
v 58.612877 102.246925 14.348213
v 58.759342 102.249954 14.192702
v 58.80848 102.25011 13.984767
v 58.74712 102.247345 13.780124
v 58.59171 102.2424 13.633606
v 58.383884 102.2366 13.584475
v 58.179337 102.23151 13.645892
v 58.03287 102.22848 13.801404
v 57.983734 102.228325 14.009339
v 58.045094 102.23109 14.213983
v 58.200504 102.23603 14.360499
v 58.40833 102.24183 14.409632
v 58.6567 102.88776 14.285894
v 58.75582 102.91425 14.098433
v 58.751064 102.91332 13.884775
v 58.64371 102.8852 13.702171
v 58.462524 102.83744 13.599548
v 58.256054 102.78282 13.604406
v 58.07962 102.73599 13.715442
v 57.9805 102.709496 13.902903
v 57.985252 102.710434 14.116561
v 58.092606 102.73855 14.299165
v 58.273792 102.786316 14.401787
v 58.480267 102.84093 14.39693
v 58.414646 103.5052 14.261291
v 58.470802 103.5226 14.059685
v 58.430107 103.48664 13.8493
v 58.303463 103.40697 13.68651
v 58.124805 103.304924 13.614933
v 57.942005 103.20785 13.6537485
v 57.804043 103.14176 13.792557
v 57.747887 103.12437 13.994163
v 57.78858 103.160324 14.204547
v 57.915226 103.240005 14.367338
v 58.093884 103.34205 14.438914
v 58.276684 103.43912 14.400099
v 58.09762 104.08042 14.522351
v 58.18898 103.99057 14.38335
v 58.18082 103.85312 14.18809
v 58.075325 103.70489 13.988891
v 57.90076 103.58561 13.839127
v 57.703903 103.52723 13.778929
v 57.5375 103.5454 13.824426
v 57.446136 103.635254 13.963427
v 57.454296 103.772705 14.158688
v 57.55979 103.92093 14.357886
v 57.734356 104.040215 14.50765
v 57.931213 104.09859 14.567848
v 58.063065 104.27208 13.423692
v 58.122597 104.08937 13.333696
v 58.075047 103.89299 13.267665
v 57.93315 103.735565 13.243289
v 57.734932 103.65926 13.267101
v 57.533504 103.68455 13.33272
v 57.382835 103.80463 13.4225645
v 57.3233 103.987335 13.512559
v 57.37085 104.183716 13.578591
v 57.512745 104.34114 13.602967
v 57.710964 104.417435 13.579155
v 57.912395 104.39216 13.5135355
v 57.842716 104.51565 12.88305
v 57.915516 104.343216 12.745212
v 57.88621 104.14364 12.627268
v 57.762653 103.97039 12.560822
v 57.577953 103.86989 12.563676
v 57.3816 103.869064 12.635068
v 57.226204 103.96814 12.755867
v 57.153404 104.14057 12.893705
v 57.18271 104.34015 13.01165
v 57.306267 104.513405 13.078096
v 57.490967 104.61391 13.075241
v 57.68732 104.61472 13.00385
v 57.537132 104.784325 12.44764
v 57.63696 104.65224 12.290676
v 57.646477 104.465126 12.128
v 57.563133 104.27314 12.003201
v 57.40926 104.127716 11.949718
v 57.22609 104.067825 11.981883
v 57.062702 104.10951 12.091077
v 56.962875 104.2416 12.24804
v 56.953358 104.42871 12.410717
v 57.0367 104.62069 12.535516
v 57.190575 104.76611 12.588999
v 57.373745 104.82601 12.556834
v 57.167473 105.03453 12.089847
v 57.228504 104.96551 11.916955
v 57.215393 104.82221 11.73921
v 57.131645 104.643036 11.6042385
v 56.999706 104.47599 11.548205
v 56.854927 104.36584 11.586125
v 56.736103 104.34209 11.707837
v 56.67507 104.41111 11.880729
v 56.688187 104.554405 12.058474
v 56.771935 104.73358 12.193445
v 56.90387 104.90063 12.249478
v 57.04865 105.01078 12.211558
v 56.76918 105.33473 12.122455
v 56.772026 105.301704 11.905532
v 56.70145 105.19596 11.717781
v 56.576363 105.04582 11.609511
v 56.430283 104.89153 11.609734
v 56.302345 104.77443 11.718387
v 56.226837 104.72589 11.906359
v 56.223988 104.75892 12.1232815
v 56.294563 104.86467 12.311031
v 56.41965 105.0148 12.419301
v 56.565735 105.16909 12.41908
v 56.693672 105.286194 12.310426
v 56.336056 105.77684 12.423805
v 56.434013 105.722244 12.267979
v 56.4477 105.596695 12.069678
v 56.37344 105.43383 11.882037
v 56.231136 105.27728 11.755335
v 56.058918 105.16901 11.72352
v 55.90293 105.13801 11.795118
v 55.804974 105.1926 11.950945
v 55.79129 105.318146 12.149245
v 55.865547 105.48102 12.336886
v 56.00785 105.63756 12.463589
v 56.18007 105.74584 12.495403
v 55.810413 106.00209 11.604003
v 55.997192 106.04913 11.580718
v 56.154278 105.998886 11.470233
v 56.239574 105.864815 11.302154
v 56.230232 105.682846 11.121515
v 56.128746 105.50174 10.976721
v 55.96232 105.370026 10.906568
v 55.775536 105.32298 10.929853
v 55.61845 105.37323 11.0403385
v 55.533154 105.5073 11.208418
v 55.5425 105.68927 11.389056
v 55.643982 105.87038 11.533851
v 55.617626 106.26031 11.3815155
v 55.76173 106.32155 11.249746
v 55.854614 106.2959 11.045524
v 55.871387 106.19023 10.823568
v 55.80756 106.03285 10.6433525
v 55.680233 105.865944 10.553166
v 55.52352 105.73423 10.577173
v 55.379414 105.67299 10.708942
v 55.286533 105.69864 10.913165
v 55.269756 105.804306 11.13512
v 55.333584 105.96168 11.315336
v 55.460915 106.128586 11.405522
v 55.231884 106.554985 11.332717
v 55.320057 106.6756 11.1874485
v 55.35981 106.712685 10.983569
v 55.340485 106.656296 10.775708
v 55.267265 106.521545 10.619562
v 55.159767 106.34454 10.556971
v 55.046795 106.172714 10.604704
v 54.95862 106.0521 10.749973
v 54.91887 106.01502 10.953853
v 54.93819 106.07141 11.161714
v 55.011414 106.206154 11.317859
v 55.11891 106.383156 11.380451
v 54.72598 106.766556 11.363598
v 54.807106 106.89709 11.215376
v 54.837204 106.94774 11.010471
v 54.808212 106.904945 10.803788
v 54.72789 106.780174 10.650707
v 54.617767 106.60685 10.592246
v 54.50735 106.43142 10.64407
v 54.426224 106.30089 10.792292
v 54.396126 106.25024 10.997196
v 54.42512 106.29303 11.203879
v 54.50544 106.4178 11.35696
v 54.615562 106.591125 11.4154215
v 54.277843 107.12691 11.42321
v 54.397617 107.23548 11.297257
v 54.45906 107.27302 11.101143
v 54.4457 107.22946 10.887414
v 54.361126 107.116486 10.71334
v 54.227993 106.964355 10.625563
v 54.081974 106.81384 10.647604
v 53.9622 106.70527 10.773556
v 53.90076 106.66773 10.96967
v 53.91412 106.71128 11.183399
v 53.998695 106.824265 11.357474
v 54.13183 106.97639 11.4452505
v 53.798687 107.668755 11.481634
v 53.96551 107.7094 11.42674
v 54.084377 107.6604 11.282556
v 54.123425 107.5349 11.087718
v 54.072197 107.366516 10.894431
v 53.94442 107.20038 10.754488
v 53.774326 107.08099 10.705385
v 53.607502 107.04035 10.760281
v 53.488636 107.08934 10.904464
v 53.44959 107.21484 11.099302
v 53.500816 107.383224 11.292588
v 53.628593 107.54936 11.432532
v 53.3896 107.831764 10.452223
v 53.571598 107.931595 10.511383
v 53.755367 107.93748 10.482866
v 53.891663 107.84784 10.374314
v 53.94397 107.68669 10.214813
v 53.89827 107.497215 10.047102
v 53.766808 107.330185 9.916117
v 53.58481 107.230354 9.856957
v 53.40104 107.22447 9.885473
v 53.26474 107.31412 9.994025
v 53.212433 107.475266 10.153526
v 53.258137 107.66474 10.3212385
v 53.053074 107.94217 10.48972
v 53.20775 108.08929 10.521586
v 53.377464 108.18447 10.442051
v 53.51675 108.202225 10.272425
v 53.588284 108.13778 10.058159
v 53.572895 108.008415 9.856666
v 53.47471 107.848785 9.721935
v 53.320034 107.70167 9.690068
v 53.150314 107.606476 9.769605
v 53.01103 107.58873 9.939231
v 52.9395 107.65317 10.153497
v 52.954887 107.78254 10.35499
v 52.60361 108.40704 10.287828
v 52.76677 108.53328 10.460671
v 52.966557 108.60202 10.546446
v 53.14944 108.59485 10.522168
v 53.266422 108.51369 10.394343
v 53.28615 108.38028 10.197223
v 53.203346 108.23037 9.983624
v 53.040188 108.10413 9.8107815
v 52.8404 108.03539 9.725007
v 52.657513 108.042564 9.749285
v 52.540535 108.123726 9.87711
v 52.520805 108.25713 10.07423
v 52.5894 108.76578 9.475276
v 52.748642 108.900505 9.595781
v 52.95241 108.960655 9.627923
v 53.14611 108.93011 9.563089
v 53.277843 108.817055 9.4186535
v 53.312305 108.65179 9.233315
v 53.240265 108.478584 9.056737
v 53.081028 108.34386 8.936233
v 52.87726 108.28371 8.904091
v 52.68356 108.31425 8.968924
v 52.551826 108.4273 9.11336
v 52.517365 108.592575 9.298698
v 52.36543 108.88427 9.130161
v 52.49351 109.0433 9.267681
v 52.65675 109.17559 9.3038225
v 52.8114 109.24569 9.228902
v 52.916027 109.234825 9.062994
v 52.942596 109.1459 8.850553
v 52.883987 109.00273 8.648503
v 52.755905 108.843704 8.510983
v 52.592667 108.71141 8.474841
v 52.438015 108.64131 8.549763
v 52.333385 108.65218 8.715671
v 52.30682 108.74111 8.928111
v 51.958572 109.09258 9.146621
v 52.055946 109.19596 9.31044
v 52.19822 109.34043 9.383481
v 52.347267 109.48728 9.346173
v 52.463158 109.59716 9.208514
v 52.51483 109.64063 9.007388
v 52.48845 109.60605 8.796687
v 52.391075 109.50267 8.632869
v 52.248802 109.3582 8.559827
v 52.099754 109.21135 8.597135
v 51.983868 109.10146 8.734795
v 51.93219 109.05799 8.935921
v 51.55844 109.49075 9.191067
v 51.66015 109.5898 9.348822
v 51.80401 109.73267 9.413532
v 51.95147 109.88112 9.367859
v 52.063023 109.99534 9.22404
v 52.108776 110.04474 9.020612
v 52.07647 110.016075 8.812082
v 51.974762 109.91704 8.654327
v 51.830902 109.774155 8.589617
v 51.68344 109.62572 8.63529
v 51.571888 109.5115 8.779109
v 51.526134 109.4621 8.982537
v 51.150883 109.89908 9.1786375
v 51.25071 110.0 9.339054
v 51.39388 110.14357 9.40739
v 51.54203 110.29132 9.3653345
v 51.655464 110.403656 9.224157
v 51.70379 110.45049 9.021687
v 51.674053 110.41926 8.812173
v 51.574226 110.31834 8.651757
v 51.431057 110.17477 8.583421
v 51.282906 110.02702 8.625476
v 51.16947 109.91468 8.766653
v 51.121147 109.86785 8.969125
v 50.74636 110.30332 9.185806
v 50.84694 110.40349 9.345162
v 50.990387 110.54678 9.412048
v 51.13826 110.69481 9.368542
v 51.250942 110.80791 9.226301
v 51.298237 110.85577 9.023439
v 51.26747 110.82557 8.814312
v 51.16689 110.7254 8.654956
v 51.023445 110.58211 8.588071
v 50.87557 110.43408 8.631577
v 50.76289 110.320984 8.773818
v 50.715595 110.273125 8.97668
v 50.348885 110.717476 9.2065525
v 50.455765 110.824486 9.357528
v 50.601704 110.97047 9.412704
v 50.747597 111.116295 9.357301
v 50.854355 111.22291 9.20616
v 50.893375 111.26172 8.99978
v 50.854195 111.22235 8.793461
v 50.74732 111.11533 8.642487
v 50.60138 110.96935 8.587309
v 50.455486 110.823524 8.642714
v 50.348724 110.71692 8.793855
v 50.309708 110.6781 9.000234
v 49.93707 111.12889 9.208606
v 50.03926 111.24032 9.366054
v 50.183475 111.38792 9.430215
v 50.331078 111.53214 9.383897
v 50.442513 111.634346 9.239511
v 50.487923 111.667145 9.035745
v 50.45514 111.62175 8.827198
v 50.35295 111.51032 8.66975
v 50.208733 111.36272 8.605589
v 50.061134 111.2185 8.651907
v 49.9497 111.11629 8.796293
v 49.90429 111.083496 9.000059
v 49.48881 111.57718 9.161733
v 49.558525 111.72111 9.352586
v 49.69086 111.8806 9.471646
v 49.850353 112.012924 9.487012
v 49.99427 112.08263 9.394566
v 50.084053 112.07102 9.219077
v 50.09564 111.98123 9.007569
v 50.02592 111.83731 8.816716
v 49.89359 111.67782 8.697656
v 49.734097 111.545494 8.68229
v 49.590176 111.47579 8.774737
v 49.500397 111.48739 8.950225
v 49.142044 111.923935 8.480621
v 49.19902 112.08059 8.676567
v 49.32669 112.24474 8.810626
v 49.490845 112.37241 8.846876
v 49.647495 112.42939 8.775605
v 49.75467 112.400406 8.615911
v 49.78365 112.29323 8.410581
v 49.72667 112.13658 8.214635
v 49.599003 111.97243 8.080577
v 49.43485 111.84476 8.044326
v 49.2782 111.78778 8.115597
v 49.171024 111.816765 8.275292
v 48.821133 112.20691 8.190567
v 48.788704 112.20564 8.395983
v 48.8348 112.28048 8.596424
v 48.94708 112.41137 8.738182
v 49.095444 112.56323 8.783273
v 49.240147 112.69538 8.719614
v 49.342415 112.77241 8.564263
v 49.374844 112.773674 8.358848
v 49.328747 112.69884 8.158406
v 49.21647 112.56795 8.016649
v 49.068104 112.416084 7.9715586
v 48.923397 112.283936 8.035216
v 48.424747 112.671555 8.260213
v 48.38043 112.61022 8.454846
v 48.416466 112.62415 8.657924
v 48.52321 112.70961 8.81503
v 48.67206 112.84369 8.884069
v 48.82312 112.99048 8.846542
v 48.93593 113.110634 8.712504
v 48.98025 113.17196 8.517871
v 48.94421 113.158035 8.314794
v 48.837467 113.07258 8.157687
v 48.68862 112.93849 8.088649
v 48.537556 112.79171 8.126175
v 48.00345 113.1133 8.293046
v 47.957703 113.081604 8.499297
v 48.00276 113.11301 8.705744
v 48.12656 113.1991 8.857069
v 48.29592 113.31681 8.912725
v 48.46547 113.4346 8.8578005
v 48.589767 113.520905 8.70701
v 48.635517 113.552605 8.500759
v 48.590454 113.5212 8.2943125
v 48.46666 113.435104 8.142987
v 48.297295 113.3174 8.087331
v 48.12775 113.19961 8.142256
v 47.731213 113.69239 8.249638
v 47.656948 113.659485 8.44722
v 47.682957 113.67102 8.658947
v 47.802265 113.72389 8.828088
v 47.982906 113.80393 8.909321
v 48.17648 113.88971 8.880879
v 48.331116 113.95823 8.750384
v 48.40538 113.99113 8.552802
v 48.379375 113.9796 8.341075
v 48.260067 113.92673 8.171934
v 48.079422 113.84668 8.090701
v 47.88585 113.76091 8.119143
v 47.558132 114.22167 8.245159
v 47.464363 114.197365 8.422048
v 47.469376 114.21752 8.629717
v 47.571823 114.27675 8.812523
v 47.744255 114.35918 8.921482
v 47.94047 114.44272 8.927399
v 48.107895 114.50499 8.828689
v 48.20166 114.529305 8.6518
v 48.19665 114.50915 8.444131
v 48.094204 114.44991 8.261325
v 47.921772 114.367485 8.152366
v 47.725555 114.28394 8.146449
v 47.466095 114.55851 8.2862625
v 47.308834 114.5768 8.34219
v 47.224373 114.67376 8.480752
v 47.235344 114.823425 8.664823
v 47.338806 114.98569 8.845078
v 47.50704 115.11707 8.973222
v 47.69496 115.182365 9.014915
v 47.852222 115.164085 8.958988
v 47.936684 115.067116 8.820426
v 47.925713 114.91745 8.636355
v 47.82225 114.75519 8.4560995
v 47.65402 114.62381 8.327956
v 47.2849 114.613235 7.593402
v 47.104053 114.68435 7.5766892
v 46.99198 114.84203 7.590102
v 46.978706 115.04405 7.630046
v 47.067787 115.23626 7.6858177
v 47.23536 115.36716 7.7424736
v 47.436516 115.40168 7.784833
v 47.617363 115.33057 7.801545
v 47.72944 115.172874 7.7881327
v 47.74271 114.97086 7.748189
v 47.65363 114.778656 7.692417
v 47.486057 114.64775 7.635761
v 47.21313 114.81823 6.9723024
v 47.0154 114.83721 6.9322243
v 46.86767 114.951614 6.948893
v 46.809525 115.1308 7.017842
v 46.85654 115.32674 7.1205955
v 46.996124 115.48693 7.229622
v 47.190872 115.56847 7.315707
v 47.388603 115.549484 7.3557854
v 47.536335 115.435074 7.3391166
v 47.59448 115.2559 7.270168
v 47.547462 115.05995 7.167414
v 47.40788 114.89976 7.0583878
v 47.120247 115.16306 6.506072
v 46.91692 115.11821 6.42598
v 46.738174 115.162636 6.406329
v 46.6319 115.28444 6.452385
v 46.62658 115.45098 6.551806
v 46.723633 115.61764 6.6779532
v 46.89706 115.73976 6.7970257
v 47.100384 115.784615 6.877117
v 47.279133 115.74019 6.896768
v 47.385406 115.61838 6.850713
v 47.390728 115.451836 6.7512913
v 47.293674 115.28518 6.625144
v 46.92351 115.711555 6.0785537
v 46.71356 115.68846 6.0318184
v 46.54179 115.711555 6.0780163
v 46.454243 115.77465 6.2047677
v 46.474365 115.86084 6.37811
v 46.59677 115.94703 6.551596
v 46.788662 116.010124 6.678741
v 46.99862 116.03322 6.725476
v 47.170383 116.010124 6.6792784
v 47.257935 115.94703 6.552527
v 47.23781 115.86084 6.3791842
v 47.115402 115.77465 6.205698
v 46.91301 116.420784 6.070466
v 46.700035 116.41864 6.0835357
v 46.523838 116.4201 6.203046
v 46.431633 116.42476 6.3969736
v 46.448124 116.43137 6.6133566
v 46.568893 116.43817 6.7942142
v 46.761578 116.44334 6.8910866
v 46.974552 116.44547 6.8780165
v 47.15075 116.444016 6.7585063
v 47.242954 116.439354 6.5645785
v 47.226463 116.43274 6.348196
v 47.105694 116.42594 6.1673384
v 46.854378 117.009254 6.0888824
v 46.646664 116.99946 6.1378508
v 46.491272 116.99122 6.284253
v 46.429836 116.98675 6.488862
v 46.478817 116.98724 6.696852
v 46.625095 116.99257 6.852493
v 46.82947 117.001305 6.91408
v 47.03718 117.0111 6.8651123
v 47.192577 117.01934 6.7187095
v 47.254013 117.02381 6.5141006
v 47.20503 117.023315 6.3061104
v 47.058754 117.01799 6.15047
v 46.80766 117.583374 6.08783
v 46.6113 117.51136 6.1313624
v 46.46164 117.45663 6.273625
v 46.398773 117.433846 6.476499
v 46.439545 117.44911 6.6856246
v 46.573036 117.49834 6.844967
v 46.76347 117.56834 6.91183
v 46.959827 117.64035 6.8682976
v 47.10949 117.69508 6.726035
v 47.172356 117.717865 6.523161
v 47.131584 117.7026 6.3140354
v 46.998096 117.653366 6.154693
v 46.551136 118.11487 6.1065774
v 46.38883 117.97601 6.100632
v 46.24543 117.856285 6.203416
v 46.159367 117.787766 6.387388
v 46.153694 117.78881 6.603254
v 46.22994 117.859146 6.793172
v 46.367664 117.97992 6.9062533
v 46.529972 118.11877 6.912199
v 46.67337 118.238495 6.8094153
v 46.759434 118.30702 6.625443
v 46.765106 118.30598 6.4095774
v 46.68886 118.23564 6.2196593
v 46.241516 118.49406 6.234927
v 46.06893 118.37758 6.147774
v 45.88984 118.2785 6.169631
v 45.75223 118.22338 6.294642
v 45.69298 118.22698 6.4893093
v 45.72796 118.28834 6.701473
v 45.847797 118.39101 6.874284
v 46.020386 118.50749 6.9614367
v 46.199474 118.60656 6.9395795
v 46.337082 118.66168 6.814569
v 46.396336 118.65809 6.619901
v 46.361355 118.59673 6.4077377
v 46.263515 119.10737 6.664481
v 46.230404 118.93994 6.567847
v 46.105156 118.780754 6.4681005
v 45.92133 118.67246 6.391969
v 45.728184 118.64409 6.3598523
v 45.57747 118.703224 6.380355
v 45.509567 118.83404 6.447984
v 45.542675 119.001465 6.544618
v 45.667923 119.16065 6.6443644
v 45.85175 119.26894 6.720496
v 46.0449 119.29732 6.752613
v 46.195614 119.23818 6.7321105
v 45.701717 119.42884 5.8167086
v 45.872322 119.3888 5.7747035
v 45.984196 119.25508 5.6805983
v 46.007355 119.06351 5.559608
v 45.9356 118.8654 5.4441524
v 45.788155 118.71387 5.3651676
v 45.60453 118.64948 5.343817
v 45.43392 118.68952 5.385822
v 45.322052 118.82324 5.4799275
v 45.29889 119.014824 5.6009173
v 45.370644 119.21292 5.716373
v 45.51809 119.36446 5.795358
v 45.435173 119.66872 5.973602
v 45.581593 119.65385 5.9005857
v 45.660942 119.552444 5.7600694
v 45.651962 119.3917 5.5897036
v 45.557056 119.21467 5.4351377
v 45.401653 119.068794 5.3377876
v 45.227394 118.993164 5.3237386
v 45.080975 119.00804 5.3967547
v 45.001625 119.109436 5.5372715
v 45.010605 119.27019 5.7076373
v 45.105515 119.44721 5.862203
v 45.260914 119.59309 5.959553
v 45.076157 120.027 5.3208494
v 45.23078 120.0079 5.1987576
v 45.32177 119.899414 5.0716686
v 45.324745 119.73063 4.973636
v 45.238903 119.54675 4.9309278
v 45.087254 119.397064 4.9549875
v 44.910423 119.32167 5.039368
v 44.7558 119.340775 5.16146
v 44.66481 119.44926 5.288549
v 44.661835 119.61805 5.3865814
v 44.747677 119.801926 5.42929
v 44.899326 119.95161 5.40523
v 44.761177 120.26297 4.8612866
v 44.904716 120.25378 4.6974277
v 44.992268 120.149445 4.5167193
v 45.00038 119.977936 4.3675814
v 44.926876 119.78521 4.289975
v 44.791454 119.622894 4.3046956
v 44.630398 119.534485 4.4077983
v 44.48686 119.543686 4.5716567
v 44.399307 119.64801 4.7523656
v 44.391193 119.81952 4.9015036
v 44.464695 120.01225 4.97911
v 44.60012 120.17457 4.9643893
v 44.308666 120.49727 4.6333194
v 44.354073 120.55675 4.440697
v 44.373215 120.509056 4.2360773
v 44.360966 120.36697 4.074288
v 44.320606 120.168564 3.9986796
v 44.26295 119.966995 4.0295124
v 44.203453 119.816284 4.158524
v 44.158047 119.756805 4.351146
v 44.138905 119.8045 4.5557656
v 44.151154 119.94658 4.7175555
v 44.191513 120.14499 4.7931633
v 44.24917 120.34656 4.762331
v 43.827816 120.456215 4.758817
v 43.841347 120.53662 4.5645037
v 43.815273 120.51466 4.3579044
v 43.75658 120.396225 4.194376
v 43.680992 120.21303 4.117737
v 43.60877 120.014175 4.148522
v 43.559258 119.85294 4.2784824
v 43.545727 119.77254 4.4727955
v 43.5718 119.794495 4.679395
v 43.630497 119.91294 4.842923
v 43.70608 120.09613 4.9195623
v 43.778305 120.29498 4.8887773
v 43.412212 120.764496 4.8049383
v 43.48065 120.857185 4.624534
v 43.490368 120.86235 4.4104915
v 43.438755 120.77861 4.2201633
v 43.33964 120.628395 4.104547
v 43.219585 120.45196 4.0946226
v 43.11076 120.29658 4.1930494
v 43.04232 120.20389 4.3734536
v 43.032604 120.19872 4.5874963
v 43.08422 120.28247 4.777825
v 43.18333 120.432686 4.8934407
v 43.303387 120.60912 4.903365
v 42.849743 120.97651 4.858255
v 42.921364 121.11027 4.7078648
v 42.947933 121.15979 4.501762
v 42.922337 121.11181 4.295171
v 42.851433 120.97919 4.143448
v 42.754215 120.79745 4.087247
v 42.65674 120.6153 4.141627
v 42.585117 120.481544 4.2920165
v 42.558548 120.43202 4.49812
v 42.584145 120.48 4.704711
v 42.65505 120.612625 4.856434
v 42.752266 120.794365 4.912635
v 42.362587 121.24491 4.8573365
v 42.44455 121.37172 4.7062073
v 42.474506 121.418076 4.499832
v 42.444427 121.37157 4.293509
v 42.362377 121.24465 4.142522
v 42.25034 121.071335 4.087328
v 42.138332 120.898056 4.142716
v 42.05637 120.771255 4.293845
v 42.026413 120.7249 4.5002203
v 42.05649 120.77141 4.7065434
v 42.138542 120.89832 4.8575306
v 42.250584 121.07164 4.9127245
v 41.929432 121.57121 4.8574805
v 42.029594 121.684364 4.7064786
v 42.066296 121.725815 4.50015
v 42.0297 121.68447 4.2937803
v 41.92962 121.5714 4.142666
v 41.792862 121.4169 4.0872984
v 41.65608 121.262375 4.142513
v 41.555912 121.14923 4.2935147
v 41.51921 121.10777 4.499843
v 41.555805 121.14912 4.706213
v 41.655888 121.26219 4.8573275
v 41.792645 121.41669 4.912695
v 41.541225 121.97373 4.8576174
v 41.64897 122.07983 4.7067127
v 41.68852 122.11877 4.5004196
v 41.64927 122.080124 4.2940145
v 41.541744 121.97424 4.1428027
v 41.39475 121.829506 4.087302
v 41.247673 121.68469 4.1423836
v 41.13993 121.5786 4.293288
v 41.100384 121.53966 4.499581
v 41.13963 121.5783 4.7059865
v 41.247158 121.68418 4.8571978
v 41.394154 121.82892 4.9126987
v 41.134815 122.37908 4.857409
v 41.242115 122.485405 4.7063518
v 41.28139 122.52433 4.500003
v 41.24212 122.48541 4.2936535
v 41.13482 122.37909 4.1425943
v 40.988243 122.23384 4.0873013
v 40.841663 122.0886 4.142591
v 40.73436 121.98228 4.2936482
v 40.695084 121.94336 4.499997
v 40.73436 121.98228 4.7063465
v 40.84166 122.0886 4.8574057
v 40.988235 122.23384 4.9126983
v 40.740906 122.78157 4.857407
v 40.85332 122.88248 4.7063494
v 40.894466 122.91941 4.5
v 40.85332 122.88248 4.2936506
v 40.740906 122.78157 4.1425924
v 40.58734 122.64374 4.0873017
v 40.43378 122.505905 4.142593
v 40.321365 122.405 4.2936506
v 40.280216 122.368065 4.5
v 40.321365 122.405 4.7063494
v 40.43378 122.505905 4.8574076
v 40.58734 122.64374 4.9126983
v 40.393253 123.20298 4.8574076
v 40.517906 123.28831 4.7063494
v 40.56353 123.319534 4.5
v 40.517906 123.28831 4.2936506
v 40.393253 123.20298 4.1425924
v 40.222973 123.086426 4.0873017
v 40.052696 122.969864 4.1425924
v 39.928043 122.884544 4.2936506
v 39.882416 122.85331 4.5
v 39.928043 122.884544 4.7063494
v 40.052696 122.969864 4.8574076
v 40.222973 123.086426 4.9126983
v 40.13059 123.67041 4.8574076
v 40.268528 123.73198 4.7063494
v 40.319016 123.75452 4.5
v 40.268528 123.73198 4.2936506
v 40.13059 123.67041 4.1425924
v 39.942158 123.586296 4.0873017
v 39.753727 123.50219 4.1425924
v 39.615788 123.44062 4.2936506
v 39.565296 123.41808 4.5
v 39.615788 123.44062 4.7063494
v 39.753727 123.50219 4.8574076
v 39.942158 123.586296 4.9126983
v 39.96378 124.13614 4.8574076
v 40.11475 124.14127 4.7063494
v 40.17001 124.14315 4.5
v 40.11475 124.14127 4.2936506
v 39.96378 124.13614 4.1425924
v 39.75755 124.12912 4.0873017
v 39.55132 124.1221 4.1425924
v 39.40035 124.11697 4.2936506
v 39.34509 124.11508 4.5
v 39.40035 124.11697 4.7063494
v 39.55132 124.1221 4.8574076
v 39.75755 124.12912 4.9126983
v 40.111065 124.69025 4.8574076
v 40.258198 124.65114 4.7107706
v 40.314762 124.63611 4.5076575
v 40.2656 124.64917 4.302493
v 40.123882 124.686844 4.1502504
v 39.927586 124.73901 4.0917225
v 39.729305 124.79172 4.1425924
v 39.582172 124.830826 4.2892294
v 39.525608 124.84586 4.4923425
v 39.57477 124.832794 4.697507
v 39.716488 124.79513 4.8497496
v 39.912785 124.74295 4.9082775
v 39.904835 124.683235 4.5
usemtl mat_35
s 1
f 3473 3473 3474
f 3474 3473 3475
f 3473 3473 3475
f 3475 3473 3476
f 3473 3473 3476
f 3476 3473 3477
f 3473 3473 3477
f 3477 3473 3478
f 3473 3473 3478
f 3478 3473 3479
f 3473 3473 3479
f 3479 3473 3480
f 3473 3473 3480
f 3480 3473 3481
f 3473 3473 3481
f 3481 3473 3482
f 3473 3473 3482
f 3482 3473 3483
f 3473 3473 3483
f 3483 3473 3484
f 3473 3473 3484
f 3484 3473 3485
f 3473 3473 3485
f 3485 3473 3474
f 3474 3475 3486
f 3486 3475 3487
f 3475 3476 3487
f 3487 3476 3488
f 3476 3477 3488
f 3488 3477 3489
f 3477 3478 3489
f 3489 3478 3490
f 3478 3479 3490
f 3490 3479 3491
f 3479 3480 3491
f 3491 3480 3492
f 3480 3481 3492
f 3492 3481 3493
f 3481 3482 3493
f 3493 3482 3494
f 3482 3483 3494
f 3494 3483 3495
f 3483 3484 3495
f 3495 3484 3496
f 3484 3485 3496
f 3496 3485 3497
f 3485 3474 3497
f 3497 3474 3486
f 3486 3487 3498
f 3498 3487 3499
f 3487 3488 3499
f 3499 3488 3500
f 3488 3489 3500
f 3500 3489 3501
f 3489 3490 3501
f 3501 3490 3502
f 3490 3491 3502
f 3502 3491 3503
f 3491 3492 3503
f 3503 3492 3504
f 3492 3493 3504
f 3504 3493 3505
f 3493 3494 3505
f 3505 3494 3506
f 3494 3495 3506
f 3506 3495 3507
f 3495 3496 3507
f 3507 3496 3508
f 3496 3497 3508
f 3508 3497 3509
f 3497 3486 3509
f 3509 3486 3498
f 3498 3499 3510
f 3510 3499 3511
f 3499 3500 3511
f 3511 3500 3512
f 3500 3501 3512
f 3512 3501 3513
f 3501 3502 3513
f 3513 3502 3514
f 3502 3503 3514
f 3514 3503 3515
f 3503 3504 3515
f 3515 3504 3516
f 3504 3505 3516
f 3516 3505 3517
f 3505 3506 3517
f 3517 3506 3518
f 3506 3507 3518
f 3518 3507 3519
f 3507 3508 3519
f 3519 3508 3520
f 3508 3509 3520
f 3520 3509 3521
f 3509 3498 3521
f 3521 3498 3510
f 3510 3511 3522
f 3522 3511 3523
f 3511 3512 3523
f 3523 3512 3524
f 3512 3513 3524
f 3524 3513 3525
f 3513 3514 3525
f 3525 3514 3526
f 3514 3515 3526
f 3526 3515 3527
f 3515 3516 3527
f 3527 3516 3528
f 3516 3517 3528
f 3528 3517 3529
f 3517 3518 3529
f 3529 3518 3530
f 3518 3519 3530
f 3530 3519 3531
f 3519 3520 3531
f 3531 3520 3532
f 3520 3521 3532
f 3532 3521 3533
f 3521 3510 3533
f 3533 3510 3522
f 3522 3523 3534
f 3534 3523 3535
f 3523 3524 3535
f 3535 3524 3536
f 3524 3525 3536
f 3536 3525 3537
f 3525 3526 3537
f 3537 3526 3538
f 3526 3527 3538
f 3538 3527 3539
f 3527 3528 3539
f 3539 3528 3540
f 3528 3529 3540
f 3540 3529 3541
f 3529 3530 3541
f 3541 3530 3542
f 3530 3531 3542
f 3542 3531 3543
f 3531 3532 3543
f 3543 3532 3544
f 3532 3533 3544
f 3544 3533 3545
f 3533 3522 3545
f 3545 3522 3534
f 3534 3535 3546
f 3546 3535 3547
f 3535 3536 3547
f 3547 3536 3548
f 3536 3537 3548
f 3548 3537 3549
f 3537 3538 3549
f 3549 3538 3550
f 3538 3539 3550
f 3550 3539 3551
f 3539 3540 3551
f 3551 3540 3552
f 3540 3541 3552
f 3552 3541 3553
f 3541 3542 3553
f 3553 3542 3554
f 3542 3543 3554
f 3554 3543 3555
f 3543 3544 3555
f 3555 3544 3556
f 3544 3545 3556
f 3556 3545 3557
f 3545 3534 3557
f 3557 3534 3546
f 3546 3547 3558
f 3558 3547 3559
f 3547 3548 3559
f 3559 3548 3560
f 3548 3549 3560
f 3560 3549 3561
f 3549 3550 3561
f 3561 3550 3562
f 3550 3551 3562
f 3562 3551 3563
f 3551 3552 3563
f 3563 3552 3564
f 3552 3553 3564
f 3564 3553 3565
f 3553 3554 3565
f 3565 3554 3566
f 3554 3555 3566
f 3566 3555 3567
f 3555 3556 3567
f 3567 3556 3568
f 3556 3557 3568
f 3568 3557 3569
f 3557 3546 3569
f 3569 3546 3558
f 3558 3559 3570
f 3570 3559 3571
f 3559 3560 3571
f 3571 3560 3572
f 3560 3561 3572
f 3572 3561 3573
f 3561 3562 3573
f 3573 3562 3574
f 3562 3563 3574
f 3574 3563 3575
f 3563 3564 3575
f 3575 3564 3576
f 3564 3565 3576
f 3576 3565 3577
f 3565 3566 3577
f 3577 3566 3578
f 3566 3567 3578
f 3578 3567 3579
f 3567 3568 3579
f 3579 3568 3580
f 3568 3569 3580
f 3580 3569 3581
f 3569 3558 3581
f 3581 3558 3570
f 3570 3571 3582
f 3582 3571 3583
f 3571 3572 3583
f 3583 3572 3584
f 3572 3573 3584
f 3584 3573 3585
f 3573 3574 3585
f 3585 3574 3586
f 3574 3575 3586
f 3586 3575 3587
f 3575 3576 3587
f 3587 3576 3588
f 3576 3577 3588
f 3588 3577 3589
f 3577 3578 3589
f 3589 3578 3590
f 3578 3579 3590
f 3590 3579 3591
f 3579 3580 3591
f 3591 3580 3592
f 3580 3581 3592
f 3592 3581 3593
f 3581 3570 3593
f 3593 3570 3582
f 3582 3583 3594
f 3594 3583 3595
f 3583 3584 3595
f 3595 3584 3596
f 3584 3585 3596
f 3596 3585 3597
f 3585 3586 3597
f 3597 3586 3598
f 3586 3587 3598
f 3598 3587 3599
f 3587 3588 3599
f 3599 3588 3600
f 3588 3589 3600
f 3600 3589 3601
f 3589 3590 3601
f 3601 3590 3602
f 3590 3591 3602
f 3602 3591 3603
f 3591 3592 3603
f 3603 3592 3604
f 3592 3593 3604
f 3604 3593 3605
f 3593 3582 3605
f 3605 3582 3594
f 3594 3595 3606
f 3606 3595 3607
f 3595 3596 3607
f 3607 3596 3608
f 3596 3597 3608
f 3608 3597 3609
f 3597 3598 3609
f 3609 3598 3610
f 3598 3599 3610
f 3610 3599 3611
f 3599 3600 3611
f 3611 3600 3612
f 3600 3601 3612
f 3612 3601 3613
f 3601 3602 3613
f 3613 3602 3614
f 3602 3603 3614
f 3614 3603 3615
f 3603 3604 3615
f 3615 3604 3616
f 3604 3605 3616
f 3616 3605 3617
f 3605 3594 3617
f 3617 3594 3606
f 3606 3607 3618
f 3618 3607 3619
f 3607 3608 3619
f 3619 3608 3620
f 3608 3609 3620
f 3620 3609 3621
f 3609 3610 3621
f 3621 3610 3622
f 3610 3611 3622
f 3622 3611 3623
f 3611 3612 3623
f 3623 3612 3624
f 3612 3613 3624
f 3624 3613 3625
f 3613 3614 3625
f 3625 3614 3626
f 3614 3615 3626
f 3626 3615 3627
f 3615 3616 3627
f 3627 3616 3628
f 3616 3617 3628
f 3628 3617 3629
f 3617 3606 3629
f 3629 3606 3618
f 3618 3619 3630
f 3630 3619 3631
f 3619 3620 3631
f 3631 3620 3632
f 3620 3621 3632
f 3632 3621 3633
f 3621 3622 3633
f 3633 3622 3634
f 3622 3623 3634
f 3634 3623 3635
f 3623 3624 3635
f 3635 3624 3636
f 3624 3625 3636
f 3636 3625 3637
f 3625 3626 3637
f 3637 3626 3638
f 3626 3627 3638
f 3638 3627 3639
f 3627 3628 3639
f 3639 3628 3640
f 3628 3629 3640
f 3640 3629 3641
f 3629 3618 3641
f 3641 3618 3630
f 3630 3631 3642
f 3642 3631 3643
f 3631 3632 3643
f 3643 3632 3644
f 3632 3633 3644
f 3644 3633 3645
f 3633 3634 3645
f 3645 3634 3646
f 3634 3635 3646
f 3646 3635 3647
f 3635 3636 3647
f 3647 3636 3648
f 3636 3637 3648
f 3648 3637 3649
f 3637 3638 3649
f 3649 3638 3650
f 3638 3639 3650
f 3650 3639 3651
f 3639 3640 3651
f 3651 3640 3652
f 3640 3641 3652
f 3652 3641 3653
f 3641 3630 3653
f 3653 3630 3642
f 3642 3643 3654
f 3654 3643 3655
f 3643 3644 3655
f 3655 3644 3656
f 3644 3645 3656
f 3656 3645 3657
f 3645 3646 3657
f 3657 3646 3658
f 3646 3647 3658
f 3658 3647 3659
f 3647 3648 3659
f 3659 3648 3660
f 3648 3649 3660
f 3660 3649 3661
f 3649 3650 3661
f 3661 3650 3662
f 3650 3651 3662
f 3662 3651 3663
f 3651 3652 3663
f 3663 3652 3664
f 3652 3653 3664
f 3664 3653 3665
f 3653 3642 3665
f 3665 3642 3654
f 3654 3655 3666
f 3666 3655 3667
f 3655 3656 3667
f 3667 3656 3668
f 3656 3657 3668
f 3668 3657 3669
f 3657 3658 3669
f 3669 3658 3670
f 3658 3659 3670
f 3670 3659 3671
f 3659 3660 3671
f 3671 3660 3672
f 3660 3661 3672
f 3672 3661 3673
f 3661 3662 3673
f 3673 3662 3674
f 3662 3663 3674
f 3674 3663 3675
f 3663 3664 3675
f 3675 3664 3676
f 3664 3665 3676
f 3676 3665 3677
f 3665 3654 3677
f 3677 3654 3666
f 3666 3667 3678
f 3678 3667 3679
f 3667 3668 3679
f 3679 3668 3680
f 3668 3669 3680
f 3680 3669 3681
f 3669 3670 3681
f 3681 3670 3682
f 3670 3671 3682
f 3682 3671 3683
f 3671 3672 3683
f 3683 3672 3684
f 3672 3673 3684
f 3684 3673 3685
f 3673 3674 3685
f 3685 3674 3686
f 3674 3675 3686
f 3686 3675 3687
f 3675 3676 3687
f 3687 3676 3688
f 3676 3677 3688
f 3688 3677 3689
f 3677 3666 3689
f 3689 3666 3678
f 3678 3679 3690
f 3690 3679 3691
f 3679 3680 3691
f 3691 3680 3692
f 3680 3681 3692
f 3692 3681 3693
f 3681 3682 3693
f 3693 3682 3694
f 3682 3683 3694
f 3694 3683 3695
f 3683 3684 3695
f 3695 3684 3696
f 3684 3685 3696
f 3696 3685 3697
f 3685 3686 3697
f 3697 3686 3698
f 3686 3687 3698
f 3698 3687 3699
f 3687 3688 3699
f 3699 3688 3700
f 3688 3689 3700
f 3700 3689 3701
f 3689 3678 3701
f 3701 3678 3690
f 3690 3691 3702
f 3702 3691 3703
f 3691 3692 3703
f 3703 3692 3704
f 3692 3693 3704
f 3704 3693 3705
f 3693 3694 3705
f 3705 3694 3706
f 3694 3695 3706
f 3706 3695 3707
f 3695 3696 3707
f 3707 3696 3708
f 3696 3697 3708
f 3708 3697 3709
f 3697 3698 3709
f 3709 3698 3710
f 3698 3699 3710
f 3710 3699 3711
f 3699 3700 3711
f 3711 3700 3712
f 3700 3701 3712
f 3712 3701 3713
f 3701 3690 3713
f 3713 3690 3702
f 3702 3703 3714
f 3714 3703 3715
f 3703 3704 3715
f 3715 3704 3716
f 3704 3705 3716
f 3716 3705 3717
f 3705 3706 3717
f 3717 3706 3718
f 3706 3707 3718
f 3718 3707 3719
f 3707 3708 3719
f 3719 3708 3720
f 3708 3709 3720
f 3720 3709 3721
f 3709 3710 3721
f 3721 3710 3722
f 3710 3711 3722
f 3722 3711 3723
f 3711 3712 3723
f 3723 3712 3724
f 3712 3713 3724
f 3724 3713 3725
f 3713 3702 3725
f 3725 3702 3714
f 3714 3715 3726
f 3726 3715 3727
f 3715 3716 3727
f 3727 3716 3728
f 3716 3717 3728
f 3728 3717 3729
f 3717 3718 3729
f 3729 3718 3730
f 3718 3719 3730
f 3730 3719 3731
f 3719 3720 3731
f 3731 3720 3732
f 3720 3721 3732
f 3732 3721 3733
f 3721 3722 3733
f 3733 3722 3734
f 3722 3723 3734
f 3734 3723 3735
f 3723 3724 3735
f 3735 3724 3736
f 3724 3725 3736
f 3736 3725 3737
f 3725 3714 3737
f 3737 3714 3726
f 3726 3727 3738
f 3738 3727 3739
f 3727 3728 3739
f 3739 3728 3740
f 3728 3729 3740
f 3740 3729 3741
f 3729 3730 3741
f 3741 3730 3742
f 3730 3731 3742
f 3742 3731 3743
f 3731 3732 3743
f 3743 3732 3744
f 3732 3733 3744
f 3744 3733 3745
f 3733 3734 3745
f 3745 3734 3746
f 3734 3735 3746
f 3746 3735 3747
f 3735 3736 3747
f 3747 3736 3748
f 3736 3737 3748
f 3748 3737 3749
f 3737 3726 3749
f 3749 3726 3738
f 3738 3739 3750
f 3750 3739 3751
f 3739 3740 3751
f 3751 3740 3752
f 3740 3741 3752
f 3752 3741 3753
f 3741 3742 3753
f 3753 3742 3754
f 3742 3743 3754
f 3754 3743 3755
f 3743 3744 3755
f 3755 3744 3756
f 3744 3745 3756
f 3756 3745 3757
f 3745 3746 3757
f 3757 3746 3758
f 3746 3747 3758
f 3758 3747 3759
f 3747 3748 3759
f 3759 3748 3760
f 3748 3749 3760
f 3760 3749 3761
f 3749 3738 3761
f 3761 3738 3750
f 3750 3751 3762
f 3762 3751 3763
f 3751 3752 3763
f 3763 3752 3764
f 3752 3753 3764
f 3764 3753 3765
f 3753 3754 3765
f 3765 3754 3766
f 3754 3755 3766
f 3766 3755 3767
f 3755 3756 3767
f 3767 3756 3768
f 3756 3757 3768
f 3768 3757 3769
f 3757 3758 3769
f 3769 3758 3770
f 3758 3759 3770
f 3770 3759 3771
f 3759 3760 3771
f 3771 3760 3772
f 3760 3761 3772
f 3772 3761 3773
f 3761 3750 3773
f 3773 3750 3762
f 3762 3763 3774
f 3774 3763 3775
f 3763 3764 3775
f 3775 3764 3776
f 3764 3765 3776
f 3776 3765 3777
f 3765 3766 3777
f 3777 3766 3778
f 3766 3767 3778
f 3778 3767 3779
f 3767 3768 3779
f 3779 3768 3780
f 3768 3769 3780
f 3780 3769 3781
f 3769 3770 3781
f 3781 3770 3782
f 3770 3771 3782
f 3782 3771 3783
f 3771 3772 3783
f 3783 3772 3784
f 3772 3773 3784
f 3784 3773 3785
f 3773 3762 3785
f 3785 3762 3774
f 3774 3775 3786
f 3786 3775 3787
f 3775 3776 3787
f 3787 3776 3788
f 3776 3777 3788
f 3788 3777 3789
f 3777 3778 3789
f 3789 3778 3790
f 3778 3779 3790
f 3790 3779 3791
f 3779 3780 3791
f 3791 3780 3792
f 3780 3781 3792
f 3792 3781 3793
f 3781 3782 3793
f 3793 3782 3794
f 3782 3783 3794
f 3794 3783 3795
f 3783 3784 3795
f 3795 3784 3796
f 3784 3785 3796
f 3796 3785 3797
f 3785 3774 3797
f 3797 3774 3786
f 3786 3787 3798
f 3798 3787 3799
f 3787 3788 3799
f 3799 3788 3800
f 3788 3789 3800
f 3800 3789 3801
f 3789 3790 3801
f 3801 3790 3802
f 3790 3791 3802
f 3802 3791 3803
f 3791 3792 3803
f 3803 3792 3804
f 3792 3793 3804
f 3804 3793 3805
f 3793 3794 3805
f 3805 3794 3806
f 3794 3795 3806
f 3806 3795 3807
f 3795 3796 3807
f 3807 3796 3808
f 3796 3797 3808
f 3808 3797 3809
f 3797 3786 3809
f 3809 3786 3798
f 3798 3799 3810
f 3810 3799 3811
f 3799 3800 3811
f 3811 3800 3812
f 3800 3801 3812
f 3812 3801 3813
f 3801 3802 3813
f 3813 3802 3814
f 3802 3803 3814
f 3814 3803 3815
f 3803 3804 3815
f 3815 3804 3816
f 3804 3805 3816
f 3816 3805 3817
f 3805 3806 3817
f 3817 3806 3818
f 3806 3807 3818
f 3818 3807 3819
f 3807 3808 3819
f 3819 3808 3820
f 3808 3809 3820
f 3820 3809 3821
f 3809 3798 3821
f 3821 3798 3810
f 3810 3811 3822
f 3822 3811 3823
f 3811 3812 3823
f 3823 3812 3824
f 3812 3813 3824
f 3824 3813 3825
f 3813 3814 3825
f 3825 3814 3826
f 3814 3815 3826
f 3826 3815 3827
f 3815 3816 3827
f 3827 3816 3828
f 3816 3817 3828
f 3828 3817 3829
f 3817 3818 3829
f 3829 3818 3830
f 3818 3819 3830
f 3830 3819 3831
f 3819 3820 3831
f 3831 3820 3832
f 3820 3821 3832
f 3832 3821 3833
f 3821 3810 3833
f 3833 3810 3822
f 3822 3823 3834
f 3834 3823 3835
f 3823 3824 3835
f 3835 3824 3836
f 3824 3825 3836
f 3836 3825 3837
f 3825 3826 3837
f 3837 3826 3838
f 3826 3827 3838
f 3838 3827 3839
f 3827 3828 3839
f 3839 3828 3840
f 3828 3829 3840
f 3840 3829 3841
f 3829 3830 3841
f 3841 3830 3842
f 3830 3831 3842
f 3842 3831 3843
f 3831 3832 3843
f 3843 3832 3844
f 3832 3833 3844
f 3844 3833 3845
f 3833 3822 3845
f 3845 3822 3834
f 3834 3835 3846
f 3846 3835 3847
f 3835 3836 3847
f 3847 3836 3848
f 3836 3837 3848
f 3848 3837 3849
f 3837 3838 3849
f 3849 3838 3850
f 3838 3839 3850
f 3850 3839 3851
f 3839 3840 3851
f 3851 3840 3852
f 3840 3841 3852
f 3852 3841 3853
f 3841 3842 3853
f 3853 3842 3854
f 3842 3843 3854
f 3854 3843 3855
f 3843 3844 3855
f 3855 3844 3856
f 3844 3845 3856
f 3856 3845 3857
f 3845 3834 3857
f 3857 3834 3846
f 3846 3847 3858
f 3858 3847 3859
f 3847 3848 3859
f 3859 3848 3860
f 3848 3849 3860
f 3860 3849 3861
f 3849 3850 3861
f 3861 3850 3862
f 3850 3851 3862
f 3862 3851 3863
f 3851 3852 3863
f 3863 3852 3864
f 3852 3853 3864
f 3864 3853 3865
f 3853 3854 3865
f 3865 3854 3866
f 3854 3855 3866
f 3866 3855 3867
f 3855 3856 3867
f 3867 3856 3868
f 3856 3857 3868
f 3868 3857 3869
f 3857 3846 3869
f 3869 3846 3858
f 3858 3859 3870
f 3870 3859 3871
f 3859 3860 3871
f 3871 3860 3872
f 3860 3861 3872
f 3872 3861 3873
f 3861 3862 3873
f 3873 3862 3874
f 3862 3863 3874
f 3874 3863 3875
f 3863 3864 3875
f 3875 3864 3876
f 3864 3865 3876
f 3876 3865 3877
f 3865 3866 3877
f 3877 3866 3878
f 3866 3867 3878
f 3878 3867 3879
f 3867 3868 3879
f 3879 3868 3880
f 3868 3869 3880
f 3880 3869 3881
f 3869 3858 3881
f 3881 3858 3870
f 3870 3871 3882
f 3882 3871 3883
f 3871 3872 3883
f 3883 3872 3884
f 3872 3873 3884
f 3884 3873 3885
f 3873 3874 3885
f 3885 3874 3886
f 3874 3875 3886
f 3886 3875 3887
f 3875 3876 3887
f 3887 3876 3888
f 3876 3877 3888
f 3888 3877 3889
f 3877 3878 3889
f 3889 3878 3890
f 3878 3879 3890
f 3890 3879 3891
f 3879 3880 3891
f 3891 3880 3892
f 3880 3881 3892
f 3892 3881 3893
f 3881 3870 3893
f 3893 3870 3882
f 3882 3883 3894
f 3894 3883 3895
f 3883 3884 3895
f 3895 3884 3896
f 3884 3885 3896
f 3896 3885 3897
f 3885 3886 3897
f 3897 3886 3898
f 3886 3887 3898
f 3898 3887 3899
f 3887 3888 3899
f 3899 3888 3900
f 3888 3889 3900
f 3900 3889 3901
f 3889 3890 3901
f 3901 3890 3902
f 3890 3891 3902
f 3902 3891 3903
f 3891 3892 3903
f 3903 3892 3904
f 3892 3893 3904
f 3904 3893 3905
f 3893 3882 3905
f 3905 3882 3894
f 3894 3895 3906
f 3906 3895 3907
f 3895 3896 3907
f 3907 3896 3908
f 3896 3897 3908
f 3908 3897 3909
f 3897 3898 3909
f 3909 3898 3910
f 3898 3899 3910
f 3910 3899 3911
f 3899 3900 3911
f 3911 3900 3912
f 3900 3901 3912
f 3912 3901 3913
f 3901 3902 3913
f 3913 3902 3914
f 3902 3903 3914
f 3914 3903 3915
f 3903 3904 3915
f 3915 3904 3916
f 3904 3905 3916
f 3916 3905 3917
f 3905 3894 3917
f 3917 3894 3906
f 3906 3907 3918
f 3918 3907 3919
f 3907 3908 3919
f 3919 3908 3920
f 3908 3909 3920
f 3920 3909 3921
f 3909 3910 3921
f 3921 3910 3922
f 3910 3911 3922
f 3922 3911 3923
f 3911 3912 3923
f 3923 3912 3924
f 3912 3913 3924
f 3924 3913 3925
f 3913 3914 3925
f 3925 3914 3926
f 3914 3915 3926
f 3926 3915 3927
f 3915 3916 3927
f 3927 3916 3928
f 3916 3917 3928
f 3928 3917 3929
f 3917 3906 3929
f 3929 3906 3918
f 3918 3919 3930
f 3930 3919 3931
f 3919 3920 3931
f 3931 3920 3932
f 3920 3921 3932
f 3932 3921 3933
f 3921 3922 3933
f 3933 3922 3934
f 3922 3923 3934
f 3934 3923 3935
f 3923 3924 3935
f 3935 3924 3936
f 3924 3925 3936
f 3936 3925 3937
f 3925 3926 3937
f 3937 3926 3938
f 3926 3927 3938
f 3938 3927 3939
f 3927 3928 3939
f 3939 3928 3940
f 3928 3929 3940
f 3940 3929 3941
f 3929 3918 3941
f 3941 3918 3930
f 3930 3931 3942
f 3942 3931 3943
f 3931 3932 3943
f 3943 3932 3944
f 3932 3933 3944
f 3944 3933 3945
f 3933 3934 3945
f 3945 3934 3946
f 3934 3935 3946
f 3946 3935 3947
f 3935 3936 3947
f 3947 3936 3948
f 3936 3937 3948
f 3948 3937 3949
f 3937 3938 3949
f 3949 3938 3950
f 3938 3939 3950
f 3950 3939 3951
f 3939 3940 3951
f 3951 3940 3952
f 3940 3941 3952
f 3952 3941 3953
f 3941 3930 3953
f 3953 3930 3942
f 3942 3943 3954
f 3954 3943 3955
f 3943 3944 3955
f 3955 3944 3956
f 3944 3945 3956
f 3956 3945 3957
f 3945 3946 3957
f 3957 3946 3958
f 3946 3947 3958
f 3958 3947 3959
f 3947 3948 3959
f 3959 3948 3960
f 3948 3949 3960
f 3960 3949 3961
f 3949 3950 3961
f 3961 3950 3962
f 3950 3951 3962
f 3962 3951 3963
f 3951 3952 3963
f 3963 3952 3964
f 3952 3953 3964
f 3964 3953 3965
f 3953 3942 3965
f 3965 3942 3954
f 3954 3955 3966
f 3966 3955 3967
f 3955 3956 3967
f 3967 3956 3968
f 3956 3957 3968
f 3968 3957 3969
f 3957 3958 3969
f 3969 3958 3970
f 3958 3959 3970
f 3970 3959 3971
f 3959 3960 3971
f 3971 3960 3972
f 3960 3961 3972
f 3972 3961 3973
f 3961 3962 3973
f 3973 3962 3974
f 3962 3963 3974
f 3974 3963 3975
f 3963 3964 3975
f 3975 3964 3976
f 3964 3965 3976
f 3976 3965 3977
f 3965 3954 3977
f 3977 3954 3966
f 3966 3967 3978
f 3978 3967 3979
f 3967 3968 3979
f 3979 3968 3980
f 3968 3969 3980
f 3980 3969 3981
f 3969 3970 3981
f 3981 3970 3982
f 3970 3971 3982
f 3982 3971 3983
f 3971 3972 3983
f 3983 3972 3984
f 3972 3973 3984
f 3984 3973 3985
f 3973 3974 3985
f 3985 3974 3986
f 3974 3975 3986
f 3986 3975 3987
f 3975 3976 3987
f 3987 3976 3988
f 3976 3977 3988
f 3988 3977 3989
f 3977 3966 3989
f 3989 3966 3978
f 3978 3979 3990
f 3990 3979 3991
f 3979 3980 3991
f 3991 3980 3992
f 3980 3981 3992
f 3992 3981 3993
f 3981 3982 3993
f 3993 3982 3994
f 3982 3983 3994
f 3994 3983 3995
f 3983 3984 3995
f 3995 3984 3996
f 3984 3985 3996
f 3996 3985 3997
f 3985 3986 3997
f 3997 3986 3998
f 3986 3987 3998
f 3998 3987 3999
f 3987 3988 3999
f 3999 3988 4000
f 3988 3989 4000
f 4000 3989 4001
f 3989 3978 4001
f 4001 3978 3990
f 3990 3991 4002
f 4002 3991 4003
f 3991 3992 4003
f 4003 3992 4004
f 3992 3993 4004
f 4004 3993 4005
f 3993 3994 4005
f 4005 3994 4006
f 3994 3995 4006
f 4006 3995 4007
f 3995 3996 4007
f 4007 3996 4008
f 3996 3997 4008
f 4008 3997 4009
f 3997 3998 4009
f 4009 3998 4010
f 3998 3999 4010
f 4010 3999 4011
f 3999 4000 4011
f 4011 4000 4012
f 4000 4001 4012
f 4012 4001 4013
f 4001 3990 4013
f 4013 3990 4002
f 4002 4003 4014
f 4014 4003 4015
f 4003 4004 4015
f 4015 4004 4016
f 4004 4005 4016
f 4016 4005 4017
f 4005 4006 4017
f 4017 4006 4018
f 4006 4007 4018
f 4018 4007 4019
f 4007 4008 4019
f 4019 4008 4020
f 4008 4009 4020
f 4020 4009 4021
f 4009 4010 4021
f 4021 4010 4022
f 4010 4011 4022
f 4022 4011 4023
f 4011 4012 4023
f 4023 4012 4024
f 4012 4013 4024
f 4024 4013 4025
f 4013 4002 4025
f 4025 4002 4014
f 4014 4015 4026
f 4026 4015 4027
f 4015 4016 4027
f 4027 4016 4028
f 4016 4017 4028
f 4028 4017 4029
f 4017 4018 4029
f 4029 4018 4030
f 4018 4019 4030
f 4030 4019 4031
f 4019 4020 4031
f 4031 4020 4032
f 4020 4021 4032
f 4032 4021 4033
f 4021 4022 4033
f 4033 4022 4034
f 4022 4023 4034
f 4034 4023 4035
f 4023 4024 4035
f 4035 4024 4036
f 4024 4025 4036
f 4036 4025 4037
f 4025 4014 4037
f 4037 4014 4026
f 4026 4027 4038
f 4038 4027 4039
f 4027 4028 4039
f 4039 4028 4040
f 4028 4029 4040
f 4040 4029 4041
f 4029 4030 4041
f 4041 4030 4042
f 4030 4031 4042
f 4042 4031 4043
f 4031 4032 4043
f 4043 4032 4044
f 4032 4033 4044
f 4044 4033 4045
f 4033 4034 4045
f 4045 4034 4046
f 4034 4035 4046
f 4046 4035 4047
f 4035 4036 4047
f 4047 4036 4048
f 4036 4037 4048
f 4048 4037 4049
f 4037 4026 4049
f 4049 4026 4038
f 4038 4039 4050
f 4050 4039 4051
f 4039 4040 4051
f 4051 4040 4052
f 4040 4041 4052
f 4052 4041 4053
f 4041 4042 4053
f 4053 4042 4054
f 4042 4043 4054
f 4054 4043 4055
f 4043 4044 4055
f 4055 4044 4056
f 4044 4045 4056
f 4056 4045 4057
f 4045 4046 4057
f 4057 4046 4058
f 4046 4047 4058
f 4058 4047 4059
f 4047 4048 4059
f 4059 4048 4060
f 4048 4049 4060
f 4060 4049 4061
f 4049 4038 4061
f 4061 4038 4050
f 4050 4051 4062
f 4062 4051 4063
f 4051 4052 4063
f 4063 4052 4064
f 4052 4053 4064
f 4064 4053 4065
f 4053 4054 4065
f 4065 4054 4066
f 4054 4055 4066
f 4066 4055 4067
f 4055 4056 4067
f 4067 4056 4068
f 4056 4057 4068
f 4068 4057 4069
f 4057 4058 4069
f 4069 4058 4070
f 4058 4059 4070
f 4070 4059 4071
f 4059 4060 4071
f 4071 4060 4072
f 4060 4061 4072
f 4072 4061 4073
f 4061 4050 4073
f 4073 4050 4062
f 4062 4063 4074
f 4074 4063 4075
f 4063 4064 4075
f 4075 4064 4076
f 4064 4065 4076
f 4076 4065 4077
f 4065 4066 4077
f 4077 4066 4078
f 4066 4067 4078
f 4078 4067 4079
f 4067 4068 4079
f 4079 4068 4080
f 4068 4069 4080
f 4080 4069 4081
f 4069 4070 4081
f 4081 4070 4082
f 4070 4071 4082
f 4082 4071 4083
f 4071 4072 4083
f 4083 4072 4084
f 4072 4073 4084
f 4084 4073 4085
f 4073 4062 4085
f 4085 4062 4074
f 4074 4075 4086
f 4086 4075 4087
f 4075 4076 4087
f 4087 4076 4088
f 4076 4077 4088
f 4088 4077 4089
f 4077 4078 4089
f 4089 4078 4090
f 4078 4079 4090
f 4090 4079 4091
f 4079 4080 4091
f 4091 4080 4092
f 4080 4081 4092
f 4092 4081 4093
f 4081 4082 4093
f 4093 4082 4094
f 4082 4083 4094
f 4094 4083 4095
f 4083 4084 4095
f 4095 4084 4096
f 4084 4085 4096
f 4096 4085 4097
f 4085 4074 4097
f 4097 4074 4086
f 4086 4087 4098
f 4098 4087 4099
f 4087 4088 4099
f 4099 4088 4100
f 4088 4089 4100
f 4100 4089 4101
f 4089 4090 4101
f 4101 4090 4102
f 4090 4091 4102
f 4102 4091 4103
f 4091 4092 4103
f 4103 4092 4104
f 4092 4093 4104
f 4104 4093 4105
f 4093 4094 4105
f 4105 4094 4106
f 4094 4095 4106
f 4106 4095 4107
f 4095 4096 4107
f 4107 4096 4108
f 4096 4097 4108
f 4108 4097 4109
f 4097 4086 4109
f 4109 4086 4098
f 4098 4099 4110
f 4110 4099 4111
f 4099 4100 4111
f 4111 4100 4112
f 4100 4101 4112
f 4112 4101 4113
f 4101 4102 4113
f 4113 4102 4114
f 4102 4103 4114
f 4114 4103 4115
f 4103 4104 4115
f 4115 4104 4116
f 4104 4105 4116
f 4116 4105 4117
f 4105 4106 4117
f 4117 4106 4118
f 4106 4107 4118
f 4118 4107 4119
f 4107 4108 4119
f 4119 4108 4120
f 4108 4109 4120
f 4120 4109 4121
f 4109 4098 4121
f 4121 4098 4110
f 4110 4111 4122
f 4122 4111 4123
f 4111 4112 4123
f 4123 4112 4124
f 4112 4113 4124
f 4124 4113 4125
f 4113 4114 4125
f 4125 4114 4126
f 4114 4115 4126
f 4126 4115 4127
f 4115 4116 4127
f 4127 4116 4128
f 4116 4117 4128
f 4128 4117 4129
f 4117 4118 4129
f 4129 4118 4130
f 4118 4119 4130
f 4130 4119 4131
f 4119 4120 4131
f 4131 4120 4132
f 4120 4121 4132
f 4132 4121 4133
f 4121 4110 4133
f 4133 4110 4122
f 4122 4123 4134
f 4134 4123 4135
f 4123 4124 4135
f 4135 4124 4136
f 4124 4125 4136
f 4136 4125 4137
f 4125 4126 4137
f 4137 4126 4138
f 4126 4127 4138
f 4138 4127 4139
f 4127 4128 4139
f 4139 4128 4140
f 4128 4129 4140
f 4140 4129 4141
f 4129 4130 4141
f 4141 4130 4142
f 4130 4131 4142
f 4142 4131 4143
f 4131 4132 4143
f 4143 4132 4144
f 4132 4133 4144
f 4144 4133 4145
f 4133 4122 4145
f 4145 4122 4134
f 4134 4135 4146
f 4146 4135 4147
f 4135 4136 4147
f 4147 4136 4148
f 4136 4137 4148
f 4148 4137 4149
f 4137 4138 4149
f 4149 4138 4150
f 4138 4139 4150
f 4150 4139 4151
f 4139 4140 4151
f 4151 4140 4152
f 4140 4141 4152
f 4152 4141 4153
f 4141 4142 4153
f 4153 4142 4154
f 4142 4143 4154
f 4154 4143 4155
f 4143 4144 4155
f 4155 4144 4156
f 4144 4145 4156
f 4156 4145 4157
f 4145 4134 4157
f 4157 4134 4146
f 4146 4147 4158
f 4158 4147 4159
f 4147 4148 4159
f 4159 4148 4160
f 4148 4149 4160
f 4160 4149 4161
f 4149 4150 4161
f 4161 4150 4162
f 4150 4151 4162
f 4162 4151 4163
f 4151 4152 4163
f 4163 4152 4164
f 4152 4153 4164
f 4164 4153 4165
f 4153 4154 4165
f 4165 4154 4166
f 4154 4155 4166
f 4166 4155 4167
f 4155 4156 4167
f 4167 4156 4168
f 4156 4157 4168
f 4168 4157 4169
f 4157 4146 4169
f 4169 4146 4158
f 4158 4159 4170
f 4170 4159 4171
f 4159 4160 4171
f 4171 4160 4172
f 4160 4161 4172
f 4172 4161 4173
f 4161 4162 4173
f 4173 4162 4174
f 4162 4163 4174
f 4174 4163 4175
f 4163 4164 4175
f 4175 4164 4176
f 4164 4165 4176
f 4176 4165 4177
f 4165 4166 4177
f 4177 4166 4178
f 4166 4167 4178
f 4178 4167 4179
f 4167 4168 4179
f 4179 4168 4180
f 4168 4169 4180
f 4180 4169 4181
f 4169 4158 4181
f 4181 4158 4170
f 4170 4171 4182
f 4182 4171 4183
f 4171 4172 4183
f 4183 4172 4184
f 4172 4173 4184
f 4184 4173 4185
f 4173 4174 4185
f 4185 4174 4186
f 4174 4175 4186
f 4186 4175 4187
f 4175 4176 4187
f 4187 4176 4188
f 4176 4177 4188
f 4188 4177 4189
f 4177 4178 4189
f 4189 4178 4190
f 4178 4179 4190
f 4190 4179 4191
f 4179 4180 4191
f 4191 4180 4192
f 4180 4181 4192
f 4192 4181 4193
f 4181 4170 4193
f 4193 4170 4182
f 4182 4183 4194
f 4194 4183 4195
f 4183 4184 4195
f 4195 4184 4196
f 4184 4185 4196
f 4196 4185 4197
f 4185 4186 4197
f 4197 4186 4198
f 4186 4187 4198
f 4198 4187 4199
f 4187 4188 4199
f 4199 4188 4200
f 4188 4189 4200
f 4200 4189 4201
f 4189 4190 4201
f 4201 4190 4202
f 4190 4191 4202
f 4202 4191 4203
f 4191 4192 4203
f 4203 4192 4204
f 4192 4193 4204
f 4204 4193 4205
f 4193 4182 4205
f 4205 4182 4194
f 4194 4195 4206
f 4206 4195 4207
f 4195 4196 4207
f 4207 4196 4208
f 4196 4197 4208
f 4208 4197 4209
f 4197 4198 4209
f 4209 4198 4210
f 4198 4199 4210
f 4210 4199 4211
f 4199 4200 4211
f 4211 4200 4212
f 4200 4201 4212
f 4212 4201 4213
f 4201 4202 4213
f 4213 4202 4214
f 4202 4203 4214
f 4214 4203 4215
f 4203 4204 4215
f 4215 4204 4216
f 4204 4205 4216
f 4216 4205 4217
f 4205 4194 4217
f 4217 4194 4206
f 4206 4207 4218
f 4218 4207 4219
f 4207 4208 4219
f 4219 4208 4220
f 4208 4209 4220
f 4220 4209 4221
f 4209 4210 4221
f 4221 4210 4222
f 4210 4211 4222
f 4222 4211 4223
f 4211 4212 4223
f 4223 4212 4224
f 4212 4213 4224
f 4224 4213 4225
f 4213 4214 4225
f 4225 4214 4226
f 4214 4215 4226
f 4226 4215 4227
f 4215 4216 4227
f 4227 4216 4228
f 4216 4217 4228
f 4228 4217 4229
f 4217 4206 4229
f 4229 4206 4218
f 4218 4219 4230
f 4230 4219 4231
f 4219 4220 4231
f 4231 4220 4232
f 4220 4221 4232
f 4232 4221 4233
f 4221 4222 4233
f 4233 4222 4234
f 4222 4223 4234
f 4234 4223 4235
f 4223 4224 4235
f 4235 4224 4236
f 4224 4225 4236
f 4236 4225 4237
f 4225 4226 4237
f 4237 4226 4238
f 4226 4227 4238
f 4238 4227 4239
f 4227 4228 4239
f 4239 4228 4240
f 4228 4229 4240
f 4240 4229 4241
f 4229 4218 4241
f 4241 4218 4230
f 4230 4231 4242
f 4242 4231 4243
f 4231 4232 4243
f 4243 4232 4244
f 4232 4233 4244
f 4244 4233 4245
f 4233 4234 4245
f 4245 4234 4246
f 4234 4235 4246
f 4246 4235 4247
f 4235 4236 4247
f 4247 4236 4248
f 4236 4237 4248
f 4248 4237 4249
f 4237 4238 4249
f 4249 4238 4250
f 4238 4239 4250
f 4250 4239 4251
f 4239 4240 4251
f 4251 4240 4252
f 4240 4241 4252
f 4252 4241 4253
f 4241 4230 4253
f 4253 4230 4242
f 4242 4243 4254
f 4254 4243 4255
f 4243 4244 4255
f 4255 4244 4256
f 4244 4245 4256
f 4256 4245 4257
f 4245 4246 4257
f 4257 4246 4258
f 4246 4247 4258
f 4258 4247 4259
f 4247 4248 4259
f 4259 4248 4260
f 4248 4249 4260
f 4260 4249 4261
f 4249 4250 4261
f 4261 4250 4262
f 4250 4251 4262
f 4262 4251 4263
f 4251 4252 4263
f 4263 4252 4264
f 4252 4253 4264
f 4264 4253 4265
f 4253 4242 4265
f 4265 4242 4254
f 4254 4255 4266
f 4266 4255 4267
f 4255 4256 4267
f 4267 4256 4268
f 4256 4257 4268
f 4268 4257 4269
f 4257 4258 4269
f 4269 4258 4270
f 4258 4259 4270
f 4270 4259 4271
f 4259 4260 4271
f 4271 4260 4272
f 4260 4261 4272
f 4272 4261 4273
f 4261 4262 4273
f 4273 4262 4274
f 4262 4263 4274
f 4274 4263 4275
f 4263 4264 4275
f 4275 4264 4276
f 4264 4265 4276
f 4276 4265 4277
f 4265 4254 4277
f 4277 4254 4266
f 4266 4267 4278
f 4278 4267 4279
f 4267 4268 4279
f 4279 4268 4280
f 4268 4269 4280
f 4280 4269 4281
f 4269 4270 4281
f 4281 4270 4282
f 4270 4271 4282
f 4282 4271 4283
f 4271 4272 4283
f 4283 4272 4284
f 4272 4273 4284
f 4284 4273 4285
f 4273 4274 4285
f 4285 4274 4286
f 4274 4275 4286
f 4286 4275 4287
f 4275 4276 4287
f 4287 4276 4288
f 4276 4277 4288
f 4288 4277 4289
f 4277 4266 4289
f 4289 4266 4278
f 4278 4279 4290
f 4290 4279 4291
f 4279 4280 4291
f 4291 4280 4292
f 4280 4281 4292
f 4292 4281 4293
f 4281 4282 4293
f 4293 4282 4294
f 4282 4283 4294
f 4294 4283 4295
f 4283 4284 4295
f 4295 4284 4296
f 4284 4285 4296
f 4296 4285 4297
f 4285 4286 4297
f 4297 4286 4298
f 4286 4287 4298
f 4298 4287 4299
f 4287 4288 4299
f 4299 4288 4300
f 4288 4289 4300
f 4300 4289 4301
f 4289 4278 4301
f 4301 4278 4290
f 4290 4291 4302
f 4302 4291 4303
f 4291 4292 4303
f 4303 4292 4304
f 4292 4293 4304
f 4304 4293 4305
f 4293 4294 4305
f 4305 4294 4306
f 4294 4295 4306
f 4306 4295 4307
f 4295 4296 4307
f 4307 4296 4308
f 4296 4297 4308
f 4308 4297 4309
f 4297 4298 4309
f 4309 4298 4310
f 4298 4299 4310
f 4310 4299 4311
f 4299 4300 4311
f 4311 4300 4312
f 4300 4301 4312
f 4312 4301 4313
f 4301 4290 4313
f 4313 4290 4302
f 4302 4303 4314
f 4314 4303 4315
f 4303 4304 4315
f 4315 4304 4316
f 4304 4305 4316
f 4316 4305 4317
f 4305 4306 4317
f 4317 4306 4318
f 4306 4307 4318
f 4318 4307 4319
f 4307 4308 4319
f 4319 4308 4320
f 4308 4309 4320
f 4320 4309 4321
f 4309 4310 4321
f 4321 4310 4322
f 4310 4311 4322
f 4322 4311 4323
f 4311 4312 4323
f 4323 4312 4324
f 4312 4313 4324
f 4324 4313 4325
f 4313 4302 4325
f 4325 4302 4314
f 4314 4315 4326
f 4326 4315 4327
f 4315 4316 4327
f 4327 4316 4328
f 4316 4317 4328
f 4328 4317 4329
f 4317 4318 4329
f 4329 4318 4330
f 4318 4319 4330
f 4330 4319 4331
f 4319 4320 4331
f 4331 4320 4332
f 4320 4321 4332
f 4332 4321 4333
f 4321 4322 4333
f 4333 4322 4334
f 4322 4323 4334
f 4334 4323 4335
f 4323 4324 4335
f 4335 4324 4336
f 4324 4325 4336
f 4336 4325 4337
f 4325 4314 4337
f 4337 4314 4326
f 4326 4327 4338
f 4338 4327 4339
f 4327 4328 4339
f 4339 4328 4340
f 4328 4329 4340
f 4340 4329 4341
f 4329 4330 4341
f 4341 4330 4342
f 4330 4331 4342
f 4342 4331 4343
f 4331 4332 4343
f 4343 4332 4344
f 4332 4333 4344
f 4344 4333 4345
f 4333 4334 4345
f 4345 4334 4346
f 4334 4335 4346
f 4346 4335 4347
f 4335 4336 4347
f 4347 4336 4348
f 4336 4337 4348
f 4348 4337 4349
f 4337 4326 4349
f 4349 4326 4338
f 4338 4339 4350
f 4350 4339 4351
f 4339 4340 4351
f 4351 4340 4352
f 4340 4341 4352
f 4352 4341 4353
f 4341 4342 4353
f 4353 4342 4354
f 4342 4343 4354
f 4354 4343 4355
f 4343 4344 4355
f 4355 4344 4356
f 4344 4345 4356
f 4356 4345 4357
f 4345 4346 4357
f 4357 4346 4358
f 4346 4347 4358
f 4358 4347 4359
f 4347 4348 4359
f 4359 4348 4360
f 4348 4349 4360
f 4360 4349 4361
f 4349 4338 4361
f 4361 4338 4350
f 4350 4351 4362
f 4362 4351 4363
f 4351 4352 4363
f 4363 4352 4364
f 4352 4353 4364
f 4364 4353 4365
f 4353 4354 4365
f 4365 4354 4366
f 4354 4355 4366
f 4366 4355 4367
f 4355 4356 4367
f 4367 4356 4368
f 4356 4357 4368
f 4368 4357 4369
f 4357 4358 4369
f 4369 4358 4370
f 4358 4359 4370
f 4370 4359 4371
f 4359 4360 4371
f 4371 4360 4372
f 4360 4361 4372
f 4372 4361 4373
f 4361 4350 4373
f 4373 4350 4362
f 4362 4363 4374
f 4374 4363 4375
f 4363 4364 4375
f 4375 4364 4376
f 4364 4365 4376
f 4376 4365 4377
f 4365 4366 4377
f 4377 4366 4378
f 4366 4367 4378
f 4378 4367 4379
f 4367 4368 4379
f 4379 4368 4380
f 4368 4369 4380
f 4380 4369 4381
f 4369 4370 4381
f 4381 4370 4382
f 4370 4371 4382
f 4382 4371 4383
f 4371 4372 4383
f 4383 4372 4384
f 4372 4373 4384
f 4384 4373 4385
f 4373 4362 4385
f 4385 4362 4374
f 4374 4375 4386
f 4386 4375 4387
f 4375 4376 4387
f 4387 4376 4388
f 4376 4377 4388
f 4388 4377 4389
f 4377 4378 4389
f 4389 4378 4390
f 4378 4379 4390
f 4390 4379 4391
f 4379 4380 4391
f 4391 4380 4392
f 4380 4381 4392
f 4392 4381 4393
f 4381 4382 4393
f 4393 4382 4394
f 4382 4383 4394
f 4394 4383 4395
f 4383 4384 4395
f 4395 4384 4396
f 4384 4385 4396
f 4396 4385 4397
f 4385 4374 4397
f 4397 4374 4386
f 4386 4387 4398
f 4398 4387 4399
f 4387 4388 4399
f 4399 4388 4400
f 4388 4389 4400
f 4400 4389 4401
f 4389 4390 4401
f 4401 4390 4402
f 4390 4391 4402
f 4402 4391 4403
f 4391 4392 4403
f 4403 4392 4404
f 4392 4393 4404
f 4404 4393 4405
f 4393 4394 4405
f 4405 4394 4406
f 4394 4395 4406
f 4406 4395 4407
f 4395 4396 4407
f 4407 4396 4408
f 4396 4397 4408
f 4408 4397 4409
f 4397 4386 4409
f 4409 4386 4398
f 4398 4399 4410
f 4410 4399 4411
f 4399 4400 4411
f 4411 4400 4412
f 4400 4401 4412
f 4412 4401 4413
f 4401 4402 4413
f 4413 4402 4414
f 4402 4403 4414
f 4414 4403 4415
f 4403 4404 4415
f 4415 4404 4416
f 4404 4405 4416
f 4416 4405 4417
f 4405 4406 4417
f 4417 4406 4418
f 4406 4407 4418
f 4418 4407 4419
f 4407 4408 4419
f 4419 4408 4420
f 4408 4409 4420
f 4420 4409 4421
f 4409 4398 4421
f 4421 4398 4410
f 4410 4411 4422
f 4422 4411 4423
f 4411 4412 4423
f 4423 4412 4424
f 4412 4413 4424
f 4424 4413 4425
f 4413 4414 4425
f 4425 4414 4426
f 4414 4415 4426
f 4426 4415 4427
f 4415 4416 4427
f 4427 4416 4428
f 4416 4417 4428
f 4428 4417 4429
f 4417 4418 4429
f 4429 4418 4430
f 4418 4419 4430
f 4430 4419 4431
f 4419 4420 4431
f 4431 4420 4432
f 4420 4421 4432
f 4432 4421 4433
f 4421 4410 4433
f 4433 4410 4422
f 4422 4423 4434
f 4434 4423 4435
f 4423 4424 4435
f 4435 4424 4436
f 4424 4425 4436
f 4436 4425 4437
f 4425 4426 4437
f 4437 4426 4438
f 4426 4427 4438
f 4438 4427 4439
f 4427 4428 4439
f 4439 4428 4440
f 4428 4429 4440
f 4440 4429 4441
f 4429 4430 4441
f 4441 4430 4442
f 4430 4431 4442
f 4442 4431 4443
f 4431 4432 4443
f 4443 4432 4444
f 4432 4433 4444
f 4444 4433 4445
f 4433 4422 4445
f 4445 4422 4434
f 4434 4435 4446
f 4446 4435 4447
f 4435 4436 4447
f 4447 4436 4448
f 4436 4437 4448
f 4448 4437 4449
f 4437 4438 4449
f 4449 4438 4450
f 4438 4439 4450
f 4450 4439 4451
f 4439 4440 4451
f 4451 4440 4452
f 4440 4441 4452
f 4452 4441 4453
f 4441 4442 4453
f 4453 4442 4454
f 4442 4443 4454
f 4454 4443 4455
f 4443 4444 4455
f 4455 4444 4456
f 4444 4445 4456
f 4456 4445 4457
f 4445 4434 4457
f 4457 4434 4446
f 4446 4447 4458
f 4458 4447 4459
f 4447 4448 4459
f 4459 4448 4460
f 4448 4449 4460
f 4460 4449 4461
f 4449 4450 4461
f 4461 4450 4462
f 4450 4451 4462
f 4462 4451 4463
f 4451 4452 4463
f 4463 4452 4464
f 4452 4453 4464
f 4464 4453 4465
f 4453 4454 4465
f 4465 4454 4466
f 4454 4455 4466
f 4466 4455 4467
f 4455 4456 4467
f 4467 4456 4468
f 4456 4457 4468
f 4468 4457 4469
f 4457 4446 4469
f 4469 4446 4458
f 4458 4459 4470
f 4470 4459 4471
f 4459 4460 4471
f 4471 4460 4472
f 4460 4461 4472
f 4472 4461 4473
f 4461 4462 4473
f 4473 4462 4474
f 4462 4463 4474
f 4474 4463 4475
f 4463 4464 4475
f 4475 4464 4476
f 4464 4465 4476
f 4476 4465 4477
f 4465 4466 4477
f 4477 4466 4478
f 4466 4467 4478
f 4478 4467 4479
f 4467 4468 4479
f 4479 4468 4480
f 4468 4469 4480
f 4480 4469 4481
f 4469 4458 4481
f 4481 4458 4470
f 4470 4471 4482
f 4482 4471 4483
f 4471 4472 4483
f 4483 4472 4484
f 4472 4473 4484
f 4484 4473 4485
f 4473 4474 4485
f 4485 4474 4486
f 4474 4475 4486
f 4486 4475 4487
f 4475 4476 4487
f 4487 4476 4488
f 4476 4477 4488
f 4488 4477 4489
f 4477 4478 4489
f 4489 4478 4490
f 4478 4479 4490
f 4490 4479 4491
f 4479 4480 4491
f 4491 4480 4492
f 4480 4481 4492
f 4492 4481 4493
f 4481 4470 4493
f 4493 4470 4482
f 4482 4483 4494
f 4494 4483 4495
f 4483 4484 4495
f 4495 4484 4496
f 4484 4485 4496
f 4496 4485 4497
f 4485 4486 4497
f 4497 4486 4498
f 4486 4487 4498
f 4498 4487 4499
f 4487 4488 4499
f 4499 4488 4500
f 4488 4489 4500
f 4500 4489 4501
f 4489 4490 4501
f 4501 4490 4502
f 4490 4491 4502
f 4502 4491 4503
f 4491 4492 4503
f 4503 4492 4504
f 4492 4493 4504
f 4504 4493 4505
f 4493 4482 4505
f 4505 4482 4494
f 4494 4495 4506
f 4506 4495 4507
f 4495 4496 4507
f 4507 4496 4508
f 4496 4497 4508
f 4508 4497 4509
f 4497 4498 4509
f 4509 4498 4510
f 4498 4499 4510
f 4510 4499 4511
f 4499 4500 4511
f 4511 4500 4512
f 4500 4501 4512
f 4512 4501 4513
f 4501 4502 4513
f 4513 4502 4514
f 4502 4503 4514
f 4514 4503 4515
f 4503 4504 4515
f 4515 4504 4516
f 4504 4505 4516
f 4516 4505 4517
f 4505 4494 4517
f 4517 4494 4506
f 4506 4507 4518
f 4518 4507 4519
f 4507 4508 4519
f 4519 4508 4520
f 4508 4509 4520
f 4520 4509 4521
f 4509 4510 4521
f 4521 4510 4522
f 4510 4511 4522
f 4522 4511 4523
f 4511 4512 4523
f 4523 4512 4524
f 4512 4513 4524
f 4524 4513 4525
f 4513 4514 4525
f 4525 4514 4526
f 4514 4515 4526
f 4526 4515 4527
f 4515 4516 4527
f 4527 4516 4528
f 4516 4517 4528
f 4528 4517 4529
f 4517 4506 4529
f 4529 4506 4518
f 4518 4519 4530
f 4530 4519 4531
f 4519 4520 4531
f 4531 4520 4532
f 4520 4521 4532
f 4532 4521 4533
f 4521 4522 4533
f 4533 4522 4534
f 4522 4523 4534
f 4534 4523 4535
f 4523 4524 4535
f 4535 4524 4536
f 4524 4525 4536
f 4536 4525 4537
f 4525 4526 4537
f 4537 4526 4538
f 4526 4527 4538
f 4538 4527 4539
f 4527 4528 4539
f 4539 4528 4540
f 4528 4529 4540
f 4540 4529 4541
f 4529 4518 4541
f 4541 4518 4530
f 4530 4531 4542
f 4542 4531 4543
f 4531 4532 4543
f 4543 4532 4544
f 4532 4533 4544
f 4544 4533 4545
f 4533 4534 4545
f 4545 4534 4546
f 4534 4535 4546
f 4546 4535 4547
f 4535 4536 4547
f 4547 4536 4548
f 4536 4537 4548
f 4548 4537 4549
f 4537 4538 4549
f 4549 4538 4550
f 4538 4539 4550
f 4550 4539 4551
f 4539 4540 4551
f 4551 4540 4552
f 4540 4541 4552
f 4552 4541 4553
f 4541 4530 4553
f 4553 4530 4542
f 4542 4543 4554
f 4554 4543 4555
f 4543 4544 4555
f 4555 4544 4556
f 4544 4545 4556
f 4556 4545 4557
f 4545 4546 4557
f 4557 4546 4558
f 4546 4547 4558
f 4558 4547 4559
f 4547 4548 4559
f 4559 4548 4560
f 4548 4549 4560
f 4560 4549 4561
f 4549 4550 4561
f 4561 4550 4562
f 4550 4551 4562
f 4562 4551 4563
f 4551 4552 4563
f 4563 4552 4564
f 4552 4553 4564
f 4564 4553 4565
f 4553 4542 4565
f 4565 4542 4554
f 4554 4555 4566
f 4566 4555 4567
f 4555 4556 4567
f 4567 4556 4568
f 4556 4557 4568
f 4568 4557 4569
f 4557 4558 4569
f 4569 4558 4570
f 4558 4559 4570
f 4570 4559 4571
f 4559 4560 4571
f 4571 4560 4572
f 4560 4561 4572
f 4572 4561 4573
f 4561 4562 4573
f 4573 4562 4574
f 4562 4563 4574
f 4574 4563 4575
f 4563 4564 4575
f 4575 4564 4576
f 4564 4565 4576
f 4576 4565 4577
f 4565 4554 4577
f 4577 4554 4566
f 4566 4567 4578
f 4578 4567 4579
f 4567 4568 4579
f 4579 4568 4580
f 4568 4569 4580
f 4580 4569 4581
f 4569 4570 4581
f 4581 4570 4582
f 4570 4571 4582
f 4582 4571 4583
f 4571 4572 4583
f 4583 4572 4584
f 4572 4573 4584
f 4584 4573 4585
f 4573 4574 4585
f 4585 4574 4586
f 4574 4575 4586
f 4586 4575 4587
f 4575 4576 4587
f 4587 4576 4588
f 4576 4577 4588
f 4588 4577 4589
f 4577 4566 4589
f 4589 4566 4578
f 4578 4579 4590
f 4590 4579 4591
f 4579 4580 4591
f 4591 4580 4592
f 4580 4581 4592
f 4592 4581 4593
f 4581 4582 4593
f 4593 4582 4594
f 4582 4583 4594
f 4594 4583 4595
f 4583 4584 4595
f 4595 4584 4596
f 4584 4585 4596
f 4596 4585 4597
f 4585 4586 4597
f 4597 4586 4598
f 4586 4587 4598
f 4598 4587 4599
f 4587 4588 4599
f 4599 4588 4600
f 4588 4589 4600
f 4600 4589 4601
f 4589 4578 4601
f 4601 4578 4590
f 4590 4591 4602
f 4602 4591 4603
f 4591 4592 4603
f 4603 4592 4604
f 4592 4593 4604
f 4604 4593 4605
f 4593 4594 4605
f 4605 4594 4606
f 4594 4595 4606
f 4606 4595 4607
f 4595 4596 4607
f 4607 4596 4608
f 4596 4597 4608
f 4608 4597 4609
f 4597 4598 4609
f 4609 4598 4610
f 4598 4599 4610
f 4610 4599 4611
f 4599 4600 4611
f 4611 4600 4612
f 4600 4601 4612
f 4612 4601 4613
f 4601 4590 4613
f 4613 4590 4602
f 4602 4603 4614
f 4614 4603 4615
f 4603 4604 4615
f 4615 4604 4616
f 4604 4605 4616
f 4616 4605 4617
f 4605 4606 4617
f 4617 4606 4618
f 4606 4607 4618
f 4618 4607 4619
f 4607 4608 4619
f 4619 4608 4620
f 4608 4609 4620
f 4620 4609 4621
f 4609 4610 4621
f 4621 4610 4622
f 4610 4611 4622
f 4622 4611 4623
f 4611 4612 4623
f 4623 4612 4624
f 4612 4613 4624
f 4624 4613 4625
f 4613 4602 4625
f 4625 4602 4614
f 4614 4615 4626
f 4626 4615 4627
f 4615 4616 4627
f 4627 4616 4628
f 4616 4617 4628
f 4628 4617 4629
f 4617 4618 4629
f 4629 4618 4630
f 4618 4619 4630
f 4630 4619 4631
f 4619 4620 4631
f 4631 4620 4632
f 4620 4621 4632
f 4632 4621 4633
f 4621 4622 4633
f 4633 4622 4634
f 4622 4623 4634
f 4634 4623 4635
f 4623 4624 4635
f 4635 4624 4636
f 4624 4625 4636
f 4636 4625 4637
f 4625 4614 4637
f 4637 4614 4626
f 4626 4627 4638
f 4638 4627 4639
f 4627 4628 4639
f 4639 4628 4640
f 4628 4629 4640
f 4640 4629 4641
f 4629 4630 4641
f 4641 4630 4642
f 4630 4631 4642
f 4642 4631 4643
f 4631 4632 4643
f 4643 4632 4644
f 4632 4633 4644
f 4644 4633 4645
f 4633 4634 4645
f 4645 4634 4646
f 4634 4635 4646
f 4646 4635 4647
f 4635 4636 4647
f 4647 4636 4648
f 4636 4637 4648
f 4648 4637 4649
f 4637 4626 4649
f 4649 4626 4638
f 4638 4639 4650
f 4650 4639 4651
f 4639 4640 4651
f 4651 4640 4652
f 4640 4641 4652
f 4652 4641 4653
f 4641 4642 4653
f 4653 4642 4654
f 4642 4643 4654
f 4654 4643 4655
f 4643 4644 4655
f 4655 4644 4656
f 4644 4645 4656
f 4656 4645 4657
f 4645 4646 4657
f 4657 4646 4658
f 4646 4647 4658
f 4658 4647 4659
f 4647 4648 4659
f 4659 4648 4660
f 4648 4649 4660
f 4660 4649 4661
f 4649 4638 4661
f 4661 4638 4650
f 4650 4651 4662
f 4662 4651 4663
f 4651 4652 4663
f 4663 4652 4664
f 4652 4653 4664
f 4664 4653 4665
f 4653 4654 4665
f 4665 4654 4666
f 4654 4655 4666
f 4666 4655 4667
f 4655 4656 4667
f 4667 4656 4668
f 4656 4657 4668
f 4668 4657 4669
f 4657 4658 4669
f 4669 4658 4670
f 4658 4659 4670
f 4670 4659 4671
f 4659 4660 4671
f 4671 4660 4672
f 4660 4661 4672
f 4672 4661 4673
f 4661 4650 4673
f 4673 4650 4662
f 4662 4663 4674
f 4674 4663 4675
f 4663 4664 4675
f 4675 4664 4676
f 4664 4665 4676
f 4676 4665 4677
f 4665 4666 4677
f 4677 4666 4678
f 4666 4667 4678
f 4678 4667 4679
f 4667 4668 4679
f 4679 4668 4680
f 4668 4669 4680
f 4680 4669 4681
f 4669 4670 4681
f 4681 4670 4682
f 4670 4671 4682
f 4682 4671 4683
f 4671 4672 4683
f 4683 4672 4684
f 4672 4673 4684
f 4684 4673 4685
f 4673 4662 4685
f 4685 4662 4674
f 4674 4675 4686
f 4686 4675 4687
f 4675 4676 4687
f 4687 4676 4688
f 4676 4677 4688
f 4688 4677 4689
f 4677 4678 4689
f 4689 4678 4690
f 4678 4679 4690
f 4690 4679 4691
f 4679 4680 4691
f 4691 4680 4692
f 4680 4681 4692
f 4692 4681 4693
f 4681 4682 4693
f 4693 4682 4694
f 4682 4683 4694
f 4694 4683 4695
f 4683 4684 4695
f 4695 4684 4696
f 4684 4685 4696
f 4696 4685 4697
f 4685 4674 4697
f 4697 4674 4686
f 4686 4687 4698
f 4698 4687 4699
f 4687 4688 4699
f 4699 4688 4700
f 4688 4689 4700
f 4700 4689 4701
f 4689 4690 4701
f 4701 4690 4702
f 4690 4691 4702
f 4702 4691 4703
f 4691 4692 4703
f 4703 4692 4704
f 4692 4693 4704
f 4704 4693 4705
f 4693 4694 4705
f 4705 4694 4706
f 4694 4695 4706
f 4706 4695 4707
f 4695 4696 4707
f 4707 4696 4708
f 4696 4697 4708
f 4708 4697 4709
f 4697 4686 4709
f 4709 4686 4698
f 4698 4699 4710
f 4710 4699 4711
f 4699 4700 4711
f 4711 4700 4712
f 4700 4701 4712
f 4712 4701 4713
f 4701 4702 4713
f 4713 4702 4714
f 4702 4703 4714
f 4714 4703 4715
f 4703 4704 4715
f 4715 4704 4716
f 4704 4705 4716
f 4716 4705 4717
f 4705 4706 4717
f 4717 4706 4718
f 4706 4707 4718
f 4718 4707 4719
f 4707 4708 4719
f 4719 4708 4720
f 4708 4709 4720
f 4720 4709 4721
f 4709 4698 4721
f 4721 4698 4710
f 4710 4711 4722
f 4722 4711 4723
f 4711 4712 4723
f 4723 4712 4724
f 4712 4713 4724
f 4724 4713 4725
f 4713 4714 4725
f 4725 4714 4726
f 4714 4715 4726
f 4726 4715 4727
f 4715 4716 4727
f 4727 4716 4728
f 4716 4717 4728
f 4728 4717 4729
f 4717 4718 4729
f 4729 4718 4730
f 4718 4719 4730
f 4730 4719 4731
f 4719 4720 4731
f 4731 4720 4732
f 4720 4721 4732
f 4732 4721 4733
f 4721 4710 4733
f 4733 4710 4722
f 4722 4723 4734
f 4734 4723 4735
f 4723 4724 4735
f 4735 4724 4736
f 4724 4725 4736
f 4736 4725 4737
f 4725 4726 4737
f 4737 4726 4738
f 4726 4727 4738
f 4738 4727 4739
f 4727 4728 4739
f 4739 4728 4740
f 4728 4729 4740
f 4740 4729 4741
f 4729 4730 4741
f 4741 4730 4742
f 4730 4731 4742
f 4742 4731 4743
f 4731 4732 4743
f 4743 4732 4744
f 4732 4733 4744
f 4744 4733 4745
f 4733 4722 4745
f 4745 4722 4734
f 4734 4735 4746
f 4746 4735 4747
f 4735 4736 4747
f 4747 4736 4748
f 4736 4737 4748
f 4748 4737 4749
f 4737 4738 4749
f 4749 4738 4750
f 4738 4739 4750
f 4750 4739 4751
f 4739 4740 4751
f 4751 4740 4752
f 4740 4741 4752
f 4752 4741 4753
f 4741 4742 4753
f 4753 4742 4754
f 4742 4743 4754
f 4754 4743 4755
f 4743 4744 4755
f 4755 4744 4756
f 4744 4745 4756
f 4756 4745 4757
f 4745 4734 4757
f 4757 4734 4746
f 4746 4747 4758
f 4758 4747 4759
f 4747 4748 4759
f 4759 4748 4760
f 4748 4749 4760
f 4760 4749 4761
f 4749 4750 4761
f 4761 4750 4762
f 4750 4751 4762
f 4762 4751 4763
f 4751 4752 4763
f 4763 4752 4764
f 4752 4753 4764
f 4764 4753 4765
f 4753 4754 4765
f 4765 4754 4766
f 4754 4755 4766
f 4766 4755 4767
f 4755 4756 4767
f 4767 4756 4768
f 4756 4757 4768
f 4768 4757 4769
f 4757 4746 4769
f 4769 4746 4758
f 4758 4759 4770
f 4770 4759 4771
f 4759 4760 4771
f 4771 4760 4772
f 4760 4761 4772
f 4772 4761 4773
f 4761 4762 4773
f 4773 4762 4774
f 4762 4763 4774
f 4774 4763 4775
f 4763 4764 4775
f 4775 4764 4776
f 4764 4765 4776
f 4776 4765 4777
f 4765 4766 4777
f 4777 4766 4778
f 4766 4767 4778
f 4778 4767 4779
f 4767 4768 4779
f 4779 4768 4780
f 4768 4769 4780
f 4780 4769 4781
f 4769 4758 4781
f 4781 4758 4770
f 4770 4771 4782
f 4782 4771 4783
f 4771 4772 4783
f 4783 4772 4784
f 4772 4773 4784
f 4784 4773 4785
f 4773 4774 4785
f 4785 4774 4786
f 4774 4775 4786
f 4786 4775 4787
f 4775 4776 4787
f 4787 4776 4788
f 4776 4777 4788
f 4788 4777 4789
f 4777 4778 4789
f 4789 4778 4790
f 4778 4779 4790
f 4790 4779 4791
f 4779 4780 4791
f 4791 4780 4792
f 4780 4781 4792
f 4792 4781 4793
f 4781 4770 4793
f 4793 4770 4782
f 4782 4783 4794
f 4794 4783 4795
f 4783 4784 4795
f 4795 4784 4796
f 4784 4785 4796
f 4796 4785 4797
f 4785 4786 4797
f 4797 4786 4798
f 4786 4787 4798
f 4798 4787 4799
f 4787 4788 4799
f 4799 4788 4800
f 4788 4789 4800
f 4800 4789 4801
f 4789 4790 4801
f 4801 4790 4802
f 4790 4791 4802
f 4802 4791 4803
f 4791 4792 4803
f 4803 4792 4804
f 4792 4793 4804
f 4804 4793 4805
f 4793 4782 4805
f 4805 4782 4794
f 4794 4795 4806
f 4806 4795 4807
f 4795 4796 4807
f 4807 4796 4808
f 4796 4797 4808
f 4808 4797 4809
f 4797 4798 4809
f 4809 4798 4810
f 4798 4799 4810
f 4810 4799 4811
f 4799 4800 4811
f 4811 4800 4812
f 4800 4801 4812
f 4812 4801 4813
f 4801 4802 4813
f 4813 4802 4814
f 4802 4803 4814
f 4814 4803 4815
f 4803 4804 4815
f 4815 4804 4816
f 4804 4805 4816
f 4816 4805 4817
f 4805 4794 4817
f 4817 4794 4806
f 4806 4807 4818
f 4818 4807 4819
f 4807 4808 4819
f 4819 4808 4820
f 4808 4809 4820
f 4820 4809 4821
f 4809 4810 4821
f 4821 4810 4822
f 4810 4811 4822
f 4822 4811 4823
f 4811 4812 4823
f 4823 4812 4824
f 4812 4813 4824
f 4824 4813 4825
f 4813 4814 4825
f 4825 4814 4826
f 4814 4815 4826
f 4826 4815 4827
f 4815 4816 4827
f 4827 4816 4828
f 4816 4817 4828
f 4828 4817 4829
f 4817 4806 4829
f 4829 4806 4818
f 4818 4819 4830
f 4830 4819 4831
f 4819 4820 4831
f 4831 4820 4832
f 4820 4821 4832
f 4832 4821 4833
f 4821 4822 4833
f 4833 4822 4834
f 4822 4823 4834
f 4834 4823 4835
f 4823 4824 4835
f 4835 4824 4836
f 4824 4825 4836
f 4836 4825 4837
f 4825 4826 4837
f 4837 4826 4838
f 4826 4827 4838
f 4838 4827 4839
f 4827 4828 4839
f 4839 4828 4840
f 4828 4829 4840
f 4840 4829 4841
f 4829 4818 4841
f 4841 4818 4830
f 4830 4831 4842
f 4842 4831 4843
f 4831 4832 4843
f 4843 4832 4844
f 4832 4833 4844
f 4844 4833 4845
f 4833 4834 4845
f 4845 4834 4846
f 4834 4835 4846
f 4846 4835 4847
f 4835 4836 4847
f 4847 4836 4848
f 4836 4837 4848
f 4848 4837 4849
f 4837 4838 4849
f 4849 4838 4850
f 4838 4839 4850
f 4850 4839 4851
f 4839 4840 4851
f 4851 4840 4852
f 4840 4841 4852
f 4852 4841 4853
f 4841 4830 4853
f 4853 4830 4842
f 4842 4843 4854
f 4854 4843 4855
f 4843 4844 4855
f 4855 4844 4856
f 4844 4845 4856
f 4856 4845 4857
f 4845 4846 4857
f 4857 4846 4858
f 4846 4847 4858
f 4858 4847 4859
f 4847 4848 4859
f 4859 4848 4860
f 4848 4849 4860
f 4860 4849 4861
f 4849 4850 4861
f 4861 4850 4862
f 4850 4851 4862
f 4862 4851 4863
f 4851 4852 4863
f 4863 4852 4864
f 4852 4853 4864
f 4864 4853 4865
f 4853 4842 4865
f 4865 4842 4854
f 4854 4855 4866
f 4866 4855 4867
f 4855 4856 4867
f 4867 4856 4868
f 4856 4857 4868
f 4868 4857 4869
f 4857 4858 4869
f 4869 4858 4870
f 4858 4859 4870
f 4870 4859 4871
f 4859 4860 4871
f 4871 4860 4872
f 4860 4861 4872
f 4872 4861 4873
f 4861 4862 4873
f 4873 4862 4874
f 4862 4863 4874
f 4874 4863 4875
f 4863 4864 4875
f 4875 4864 4876
f 4864 4865 4876
f 4876 4865 4877
f 4865 4854 4877
f 4877 4854 4866
f 4866 4867 4878
f 4878 4867 4879
f 4867 4868 4879
f 4879 4868 4880
f 4868 4869 4880
f 4880 4869 4881
f 4869 4870 4881
f 4881 4870 4882
f 4870 4871 4882
f 4882 4871 4883
f 4871 4872 4883
f 4883 4872 4884
f 4872 4873 4884
f 4884 4873 4885
f 4873 4874 4885
f 4885 4874 4886
f 4874 4875 4886
f 4886 4875 4887
f 4875 4876 4887
f 4887 4876 4888
f 4876 4877 4888
f 4888 4877 4889
f 4877 4866 4889
f 4889 4866 4878
f 4878 4879 4890
f 4890 4879 4891
f 4879 4880 4891
f 4891 4880 4892
f 4880 4881 4892
f 4892 4881 4893
f 4881 4882 4893
f 4893 4882 4894
f 4882 4883 4894
f 4894 4883 4895
f 4883 4884 4895
f 4895 4884 4896
f 4884 4885 4896
f 4896 4885 4897
f 4885 4886 4897
f 4897 4886 4898
f 4886 4887 4898
f 4898 4887 4899
f 4887 4888 4899
f 4899 4888 4900
f 4888 4889 4900
f 4900 4889 4901
f 4889 4878 4901
f 4901 4878 4890
f 4890 4891 4902
f 4902 4891 4903
f 4891 4892 4903
f 4903 4892 4904
f 4892 4893 4904
f 4904 4893 4905
f 4893 4894 4905
f 4905 4894 4906
f 4894 4895 4906
f 4906 4895 4907
f 4895 4896 4907
f 4907 4896 4908
f 4896 4897 4908
f 4908 4897 4909
f 4897 4898 4909
f 4909 4898 4910
f 4898 4899 4910
f 4910 4899 4911
f 4899 4900 4911
f 4911 4900 4912
f 4900 4901 4912
f 4912 4901 4913
f 4901 4890 4913
f 4913 4890 4902
f 4902 4903 4914
f 4914 4903 4915
f 4903 4904 4915
f 4915 4904 4916
f 4904 4905 4916
f 4916 4905 4917
f 4905 4906 4917
f 4917 4906 4918
f 4906 4907 4918
f 4918 4907 4919
f 4907 4908 4919
f 4919 4908 4920
f 4908 4909 4920
f 4920 4909 4921
f 4909 4910 4921
f 4921 4910 4922
f 4910 4911 4922
f 4922 4911 4923
f 4911 4912 4923
f 4923 4912 4924
f 4912 4913 4924
f 4924 4913 4925
f 4913 4902 4925
f 4925 4902 4914
f 4914 4915 4926
f 4926 4915 4927
f 4915 4916 4927
f 4927 4916 4928
f 4916 4917 4928
f 4928 4917 4929
f 4917 4918 4929
f 4929 4918 4930
f 4918 4919 4930
f 4930 4919 4931
f 4919 4920 4931
f 4931 4920 4932
f 4920 4921 4932
f 4932 4921 4933
f 4921 4922 4933
f 4933 4922 4934
f 4922 4923 4934
f 4934 4923 4935
f 4923 4924 4935
f 4935 4924 4936
f 4924 4925 4936
f 4936 4925 4937
f 4925 4914 4937
f 4937 4914 4926
f 4926 4927 4938
f 4938 4927 4939
f 4927 4928 4939
f 4939 4928 4940
f 4928 4929 4940
f 4940 4929 4941
f 4929 4930 4941
f 4941 4930 4942
f 4930 4931 4942
f 4942 4931 4943
f 4931 4932 4943
f 4943 4932 4944
f 4932 4933 4944
f 4944 4933 4945
f 4933 4934 4945
f 4945 4934 4946
f 4934 4935 4946
f 4946 4935 4947
f 4935 4936 4947
f 4947 4936 4948
f 4936 4937 4948
f 4948 4937 4949
f 4937 4926 4949
f 4949 4926 4938
f 4938 4939 4950
f 4950 4939 4951
f 4939 4940 4951
f 4951 4940 4952
f 4940 4941 4952
f 4952 4941 4953
f 4941 4942 4953
f 4953 4942 4954
f 4942 4943 4954
f 4954 4943 4955
f 4943 4944 4955
f 4955 4944 4956
f 4944 4945 4956
f 4956 4945 4957
f 4945 4946 4957
f 4957 4946 4958
f 4946 4947 4958
f 4958 4947 4959
f 4947 4948 4959
f 4959 4948 4960
f 4948 4949 4960
f 4960 4949 4961
f 4949 4938 4961
f 4961 4938 4950
f 4950 4951 4962
f 4962 4951 4963
f 4951 4952 4963
f 4963 4952 4964
f 4952 4953 4964
f 4964 4953 4965
f 4953 4954 4965
f 4965 4954 4966
f 4954 4955 4966
f 4966 4955 4967
f 4955 4956 4967
f 4967 4956 4968
f 4956 4957 4968
f 4968 4957 4969
f 4957 4958 4969
f 4969 4958 4970
f 4958 4959 4970
f 4970 4959 4971
f 4959 4960 4971
f 4971 4960 4972
f 4960 4961 4972
f 4972 4961 4973
f 4961 4950 4973
f 4973 4950 4962
f 4962 4963 4974
f 4974 4963 4975
f 4963 4964 4975
f 4975 4964 4976
f 4964 4965 4976
f 4976 4965 4977
f 4965 4966 4977
f 4977 4966 4978
f 4966 4967 4978
f 4978 4967 4979
f 4967 4968 4979
f 4979 4968 4980
f 4968 4969 4980
f 4980 4969 4981
f 4969 4970 4981
f 4981 4970 4982
f 4970 4971 4982
f 4982 4971 4983
f 4971 4972 4983
f 4983 4972 4984
f 4972 4973 4984
f 4984 4973 4985
f 4973 4962 4985
f 4985 4962 4974
f 4974 4975 4986
f 4986 4975 4987
f 4975 4976 4987
f 4987 4976 4988
f 4976 4977 4988
f 4988 4977 4989
f 4977 4978 4989
f 4989 4978 4990
f 4978 4979 4990
f 4990 4979 4991
f 4979 4980 4991
f 4991 4980 4992
f 4980 4981 4992
f 4992 4981 4993
f 4981 4982 4993
f 4993 4982 4994
f 4982 4983 4994
f 4994 4983 4995
f 4983 4984 4995
f 4995 4984 4996
f 4984 4985 4996
f 4996 4985 4997
f 4985 4974 4997
f 4997 4974 4986
f 4986 4987 4998
f 4998 4987 4999
f 4987 4988 4999
f 4999 4988 5000
f 4988 4989 5000
f 5000 4989 5001
f 4989 4990 5001
f 5001 4990 5002
f 4990 4991 5002
f 5002 4991 5003
f 4991 4992 5003
f 5003 4992 5004
f 4992 4993 5004
f 5004 4993 5005
f 4993 4994 5005
f 5005 4994 5006
f 4994 4995 5006
f 5006 4995 5007
f 4995 4996 5007
f 5007 4996 5008
f 4996 4997 5008
f 5008 4997 5009
f 4997 4986 5009
f 5009 4986 4998
f 4998 4999 5010
f 5010 4999 5011
f 4999 5000 5011
f 5011 5000 5012
f 5000 5001 5012
f 5012 5001 5013
f 5001 5002 5013
f 5013 5002 5014
f 5002 5003 5014
f 5014 5003 5015
f 5003 5004 5015
f 5015 5004 5016
f 5004 5005 5016
f 5016 5005 5017
f 5005 5006 5017
f 5017 5006 5018
f 5006 5007 5018
f 5018 5007 5019
f 5007 5008 5019
f 5019 5008 5020
f 5008 5009 5020
f 5020 5009 5021
f 5009 4998 5021
f 5021 4998 5010
f 5010 5011 5022
f 5022 5011 5023
f 5011 5012 5023
f 5023 5012 5024
f 5012 5013 5024
f 5024 5013 5025
f 5013 5014 5025
f 5025 5014 5026
f 5014 5015 5026
f 5026 5015 5027
f 5015 5016 5027
f 5027 5016 5028
f 5016 5017 5028
f 5028 5017 5029
f 5017 5018 5029
f 5029 5018 5030
f 5018 5019 5030
f 5030 5019 5031
f 5019 5020 5031
f 5031 5020 5032
f 5020 5021 5032
f 5032 5021 5033
f 5021 5010 5033
f 5033 5010 5022
f 5022 5023 5034
f 5034 5023 5035
f 5023 5024 5035
f 5035 5024 5036
f 5024 5025 5036
f 5036 5025 5037
f 5025 5026 5037
f 5037 5026 5038
f 5026 5027 5038
f 5038 5027 5039
f 5027 5028 5039
f 5039 5028 5040
f 5028 5029 5040
f 5040 5029 5041
f 5029 5030 5041
f 5041 5030 5042
f 5030 5031 5042
f 5042 5031 5043
f 5031 5032 5043
f 5043 5032 5044
f 5032 5033 5044
f 5044 5033 5045
f 5033 5022 5045
f 5045 5022 5034
f 5034 5035 5046
f 5046 5035 5047
f 5035 5036 5047
f 5047 5036 5048
f 5036 5037 5048
f 5048 5037 5049
f 5037 5038 5049
f 5049 5038 5050
f 5038 5039 5050
f 5050 5039 5051
f 5039 5040 5051
f 5051 5040 5052
f 5040 5041 5052
f 5052 5041 5053
f 5041 5042 5053
f 5053 5042 5054
f 5042 5043 5054
f 5054 5043 5055
f 5043 5044 5055
f 5055 5044 5056
f 5044 5045 5056
f 5056 5045 5057
f 5045 5034 5057
f 5057 5034 5046
f 5046 5047 5058
f 5058 5047 5059
f 5047 5048 5059
f 5059 5048 5060
f 5048 5049 5060
f 5060 5049 5061
f 5049 5050 5061
f 5061 5050 5062
f 5050 5051 5062
f 5062 5051 5063
f 5051 5052 5063
f 5063 5052 5064
f 5052 5053 5064
f 5064 5053 5065
f 5053 5054 5065
f 5065 5054 5066
f 5054 5055 5066
f 5066 5055 5067
f 5055 5056 5067
f 5067 5056 5068
f 5056 5057 5068
f 5068 5057 5069
f 5057 5046 5069
f 5069 5046 5058
f 5058 5059 5070
f 5070 5059 5071
f 5059 5060 5071
f 5071 5060 5072
f 5060 5061 5072
f 5072 5061 5073
f 5061 5062 5073
f 5073 5062 5074
f 5062 5063 5074
f 5074 5063 5075
f 5063 5064 5075
f 5075 5064 5076
f 5064 5065 5076
f 5076 5065 5077
f 5065 5066 5077
f 5077 5066 5078
f 5066 5067 5078
f 5078 5067 5079
f 5067 5068 5079
f 5079 5068 5080
f 5068 5069 5080
f 5080 5069 5081
f 5069 5058 5081
f 5081 5058 5070
f 5070 5071 5082
f 5082 5071 5083
f 5071 5072 5083
f 5083 5072 5084
f 5072 5073 5084
f 5084 5073 5085
f 5073 5074 5085
f 5085 5074 5086
f 5074 5075 5086
f 5086 5075 5087
f 5075 5076 5087
f 5087 5076 5088
f 5076 5077 5088
f 5088 5077 5089
f 5077 5078 5089
f 5089 5078 5090
f 5078 5079 5090
f 5090 5079 5091
f 5079 5080 5091
f 5091 5080 5092
f 5080 5081 5092
f 5092 5081 5093
f 5081 5070 5093
f 5093 5070 5082
f 5082 5083 5094
f 5094 5083 5095
f 5083 5084 5095
f 5095 5084 5096
f 5084 5085 5096
f 5096 5085 5097
f 5085 5086 5097
f 5097 5086 5098
f 5086 5087 5098
f 5098 5087 5099
f 5087 5088 5099
f 5099 5088 5100
f 5088 5089 5100
f 5100 5089 5101
f 5089 5090 5101
f 5101 5090 5102
f 5090 5091 5102
f 5102 5091 5103
f 5091 5092 5103
f 5103 5092 5104
f 5092 5093 5104
f 5104 5093 5105
f 5093 5082 5105
f 5105 5082 5094
f 5094 5095 5106
f 5106 5095 5107
f 5095 5096 5107
f 5107 5096 5108
f 5096 5097 5108
f 5108 5097 5109
f 5097 5098 5109
f 5109 5098 5110
f 5098 5099 5110
f 5110 5099 5111
f 5099 5100 5111
f 5111 5100 5112
f 5100 5101 5112
f 5112 5101 5113
f 5101 5102 5113
f 5113 5102 5114
f 5102 5103 5114
f 5114 5103 5115
f 5103 5104 5115
f 5115 5104 5116
f 5104 5105 5116
f 5116 5105 5117
f 5105 5094 5117
f 5117 5094 5106
f 5106 5107 5118
f 5118 5107 5119
f 5107 5108 5119
f 5119 5108 5120
f 5108 5109 5120
f 5120 5109 5121
f 5109 5110 5121
f 5121 5110 5122
f 5110 5111 5122
f 5122 5111 5123
f 5111 5112 5123
f 5123 5112 5124
f 5112 5113 5124
f 5124 5113 5125
f 5113 5114 5125
f 5125 5114 5126
f 5114 5115 5126
f 5126 5115 5127
f 5115 5116 5127
f 5127 5116 5128
f 5116 5117 5128
f 5128 5117 5129
f 5117 5106 5129
f 5129 5106 5118
f 5118 5119 5130
f 5130 5119 5131
f 5119 5120 5131
f 5131 5120 5132
f 5120 5121 5132
f 5132 5121 5133
f 5121 5122 5133
f 5133 5122 5134
f 5122 5123 5134
f 5134 5123 5135
f 5123 5124 5135
f 5135 5124 5136
f 5124 5125 5136
f 5136 5125 5137
f 5125 5126 5137
f 5137 5126 5138
f 5126 5127 5138
f 5138 5127 5139
f 5127 5128 5139
f 5139 5128 5140
f 5128 5129 5140
f 5140 5129 5141
f 5129 5118 5141
f 5141 5118 5130
f 5130 5131 5142
f 5142 5131 5143
f 5131 5132 5143
f 5143 5132 5144
f 5132 5133 5144
f 5144 5133 5145
f 5133 5134 5145
f 5145 5134 5146
f 5134 5135 5146
f 5146 5135 5147
f 5135 5136 5147
f 5147 5136 5148
f 5136 5137 5148
f 5148 5137 5149
f 5137 5138 5149
f 5149 5138 5150
f 5138 5139 5150
f 5150 5139 5151
f 5139 5140 5151
f 5151 5140 5152
f 5140 5141 5152
f 5152 5141 5153
f 5141 5130 5153
f 5153 5130 5142
f 5142 5143 5154
f 5154 5143 5155
f 5143 5144 5155
f 5155 5144 5156
f 5144 5145 5156
f 5156 5145 5157
f 5145 5146 5157
f 5157 5146 5158
f 5146 5147 5158
f 5158 5147 5159
f 5147 5148 5159
f 5159 5148 5160
f 5148 5149 5160
f 5160 5149 5161
f 5149 5150 5161
f 5161 5150 5162
f 5150 5151 5162
f 5162 5151 5163
f 5151 5152 5163
f 5163 5152 5164
f 5152 5153 5164
f 5164 5153 5165
f 5153 5142 5165
f 5165 5142 5154
f 5154 5155 5166
f 5166 5155 5167
f 5155 5156 5167
f 5167 5156 5168
f 5156 5157 5168
f 5168 5157 5169
f 5157 5158 5169
f 5169 5158 5170
f 5158 5159 5170
f 5170 5159 5171
f 5159 5160 5171
f 5171 5160 5172
f 5160 5161 5172
f 5172 5161 5173
f 5161 5162 5173
f 5173 5162 5174
f 5162 5163 5174
f 5174 5163 5175
f 5163 5164 5175
f 5175 5164 5176
f 5164 5165 5176
f 5176 5165 5177
f 5165 5154 5177
f 5177 5154 5166
f 5166 5167 5178
f 5178 5167 5179
f 5167 5168 5179
f 5179 5168 5180
f 5168 5169 5180
f 5180 5169 5181
f 5169 5170 5181
f 5181 5170 5182
f 5170 5171 5182
f 5182 5171 5183
f 5171 5172 5183
f 5183 5172 5184
f 5172 5173 5184
f 5184 5173 5185
f 5173 5174 5185
f 5185 5174 5186
f 5174 5175 5186
f 5186 5175 5187
f 5175 5176 5187
f 5187 5176 5188
f 5176 5177 5188
f 5188 5177 5189
f 5177 5166 5189
f 5189 5166 5178
f 5178 5179 5190
f 5190 5179 5191
f 5179 5180 5191
f 5191 5180 5192
f 5180 5181 5192
f 5192 5181 5193
f 5181 5182 5193
f 5193 5182 5194
f 5182 5183 5194
f 5194 5183 5195
f 5183 5184 5195
f 5195 5184 5196
f 5184 5185 5196
f 5196 5185 5197
f 5185 5186 5197
f 5197 5186 5198
f 5186 5187 5198
f 5198 5187 5199
f 5187 5188 5199
f 5199 5188 5200
f 5188 5189 5200
f 5200 5189 5201
f 5189 5178 5201
f 5201 5178 5190
f 5190 5191 5202
f 5202 5191 5203
f 5191 5192 5203
f 5203 5192 5204
f 5192 5193 5204
f 5204 5193 5205
f 5193 5194 5205
f 5205 5194 5206
f 5194 5195 5206
f 5206 5195 5207
f 5195 5196 5207
f 5207 5196 5208
f 5196 5197 5208
f 5208 5197 5209
f 5197 5198 5209
f 5209 5198 5210
f 5198 5199 5210
f 5210 5199 5211
f 5199 5200 5211
f 5211 5200 5212
f 5200 5201 5212
f 5212 5201 5213
f 5201 5190 5213
f 5213 5190 5202
f 5202 5203 5214
f 5214 5203 5215
f 5203 5204 5215
f 5215 5204 5216
f 5204 5205 5216
f 5216 5205 5217
f 5205 5206 5217
f 5217 5206 5218
f 5206 5207 5218
f 5218 5207 5219
f 5207 5208 5219
f 5219 5208 5220
f 5208 5209 5220
f 5220 5209 5221
f 5209 5210 5221
f 5221 5210 5222
f 5210 5211 5222
f 5222 5211 5223
f 5211 5212 5223
f 5223 5212 5224
f 5212 5213 5224
f 5224 5213 5225
f 5213 5202 5225
f 5225 5202 5214
f 5214 5215 5226
f 5226 5215 5227
f 5215 5216 5227
f 5227 5216 5228
f 5216 5217 5228
f 5228 5217 5229
f 5217 5218 5229
f 5229 5218 5230
f 5218 5219 5230
f 5230 5219 5231
f 5219 5220 5231
f 5231 5220 5232
f 5220 5221 5232
f 5232 5221 5233
f 5221 5222 5233
f 5233 5222 5234
f 5222 5223 5234
f 5234 5223 5235
f 5223 5224 5235
f 5235 5224 5236
f 5224 5225 5236
f 5236 5225 5237
f 5225 5214 5237
f 5237 5214 5226
f 5226 5227 5238
f 5238 5227 5239
f 5227 5228 5239
f 5239 5228 5240
f 5228 5229 5240
f 5240 5229 5241
f 5229 5230 5241
f 5241 5230 5242
f 5230 5231 5242
f 5242 5231 5243
f 5231 5232 5243
f 5243 5232 5244
f 5232 5233 5244
f 5244 5233 5245
f 5233 5234 5245
f 5245 5234 5246
f 5234 5235 5246
f 5246 5235 5247
f 5235 5236 5247
f 5247 5236 5248
f 5236 5237 5248
f 5248 5237 5249
f 5237 5226 5249
f 5249 5226 5238
f 5238 5239 5250
f 5250 5239 5251
f 5239 5240 5251
f 5251 5240 5252
f 5240 5241 5252
f 5252 5241 5253
f 5241 5242 5253
f 5253 5242 5254
f 5242 5243 5254
f 5254 5243 5255
f 5243 5244 5255
f 5255 5244 5256
f 5244 5245 5256
f 5256 5245 5257
f 5245 5246 5257
f 5257 5246 5258
f 5246 5247 5258
f 5258 5247 5259
f 5247 5248 5259
f 5259 5248 5260
f 5248 5249 5260
f 5260 5249 5261
f 5249 5238 5261
f 5261 5238 5250
f 5250 5251 5262
f 5262 5251 5263
f 5251 5252 5263
f 5263 5252 5264
f 5252 5253 5264
f 5264 5253 5265
f 5253 5254 5265
f 5265 5254 5266
f 5254 5255 5266
f 5266 5255 5267
f 5255 5256 5267
f 5267 5256 5268
f 5256 5257 5268
f 5268 5257 5269
f 5257 5258 5269
f 5269 5258 5270
f 5258 5259 5270
f 5270 5259 5271
f 5259 5260 5271
f 5271 5260 5272
f 5260 5261 5272
f 5272 5261 5273
f 5261 5250 5273
f 5273 5250 5262
f 5262 5263 5274
f 5274 5263 5275
f 5263 5264 5275
f 5275 5264 5276
f 5264 5265 5276
f 5276 5265 5277
f 5265 5266 5277
f 5277 5266 5278
f 5266 5267 5278
f 5278 5267 5279
f 5267 5268 5279
f 5279 5268 5280
f 5268 5269 5280
f 5280 5269 5281
f 5269 5270 5281
f 5281 5270 5282
f 5270 5271 5282
f 5282 5271 5283
f 5271 5272 5283
f 5283 5272 5284
f 5272 5273 5284
f 5284 5273 5285
f 5273 5262 5285
f 5285 5262 5274
f 5274 5275 5286
f 5286 5275 5287
f 5275 5276 5287
f 5287 5276 5288
f 5276 5277 5288
f 5288 5277 5289
f 5277 5278 5289
f 5289 5278 5290
f 5278 5279 5290
f 5290 5279 5291
f 5279 5280 5291
f 5291 5280 5292
f 5280 5281 5292
f 5292 5281 5293
f 5281 5282 5293
f 5293 5282 5294
f 5282 5283 5294
f 5294 5283 5295
f 5283 5284 5295
f 5295 5284 5296
f 5284 5285 5296
f 5296 5285 5297
f 5285 5274 5297
f 5297 5274 5286
f 5286 5287 5298
f 5298 5287 5299
f 5287 5288 5299
f 5299 5288 5300
f 5288 5289 5300
f 5300 5289 5301
f 5289 5290 5301
f 5301 5290 5302
f 5290 5291 5302
f 5302 5291 5303
f 5291 5292 5303
f 5303 5292 5304
f 5292 5293 5304
f 5304 5293 5305
f 5293 5294 5305
f 5305 5294 5306
f 5294 5295 5306
f 5306 5295 5307
f 5295 5296 5307
f 5307 5296 5308
f 5296 5297 5308
f 5308 5297 5309
f 5297 5286 5309
f 5309 5286 5298
f 5298 5299 5310
f 5310 5299 5311
f 5299 5300 5311
f 5311 5300 5312
f 5300 5301 5312
f 5312 5301 5313
f 5301 5302 5313
f 5313 5302 5314
f 5302 5303 5314
f 5314 5303 5315
f 5303 5304 5315
f 5315 5304 5316
f 5304 5305 5316
f 5316 5305 5317
f 5305 5306 5317
f 5317 5306 5318
f 5306 5307 5318
f 5318 5307 5319
f 5307 5308 5319
f 5319 5308 5320
f 5308 5309 5320
f 5320 5309 5321
f 5309 5298 5321
f 5321 5298 5310
f 5310 5311 5322
f 5322 5311 5323
f 5311 5312 5323
f 5323 5312 5324
f 5312 5313 5324
f 5324 5313 5325
f 5313 5314 5325
f 5325 5314 5326
f 5314 5315 5326
f 5326 5315 5327
f 5315 5316 5327
f 5327 5316 5328
f 5316 5317 5328
f 5328 5317 5329
f 5317 5318 5329
f 5329 5318 5330
f 5318 5319 5330
f 5330 5319 5331
f 5319 5320 5331
f 5331 5320 5332
f 5320 5321 5332
f 5332 5321 5333
f 5321 5310 5333
f 5333 5310 5322
f 5322 5323 5334
f 5334 5323 5335
f 5323 5324 5335
f 5335 5324 5336
f 5324 5325 5336
f 5336 5325 5337
f 5325 5326 5337
f 5337 5326 5338
f 5326 5327 5338
f 5338 5327 5339
f 5327 5328 5339
f 5339 5328 5340
f 5328 5329 5340
f 5340 5329 5341
f 5329 5330 5341
f 5341 5330 5342
f 5330 5331 5342
f 5342 5331 5343
f 5331 5332 5343
f 5343 5332 5344
f 5332 5333 5344
f 5344 5333 5345
f 5333 5322 5345
f 5345 5322 5334
f 5334 5335 5346
f 5346 5335 5347
f 5335 5336 5347
f 5347 5336 5348
f 5336 5337 5348
f 5348 5337 5349
f 5337 5338 5349
f 5349 5338 5350
f 5338 5339 5350
f 5350 5339 5351
f 5339 5340 5351
f 5351 5340 5352
f 5340 5341 5352
f 5352 5341 5353
f 5341 5342 5353
f 5353 5342 5354
f 5342 5343 5354
f 5354 5343 5355
f 5343 5344 5355
f 5355 5344 5356
f 5344 5345 5356
f 5356 5345 5357
f 5345 5334 5357
f 5357 5334 5346
f 5346 5347 5358
f 5358 5347 5359
f 5347 5348 5359
f 5359 5348 5360
f 5348 5349 5360
f 5360 5349 5361
f 5349 5350 5361
f 5361 5350 5362
f 5350 5351 5362
f 5362 5351 5363
f 5351 5352 5363
f 5363 5352 5364
f 5352 5353 5364
f 5364 5353 5365
f 5353 5354 5365
f 5365 5354 5366
f 5354 5355 5366
f 5366 5355 5367
f 5355 5356 5367
f 5367 5356 5368
f 5356 5357 5368
f 5368 5357 5369
f 5357 5346 5369
f 5369 5346 5358
f 5358 5359 5370
f 5370 5359 5371
f 5359 5360 5371
f 5371 5360 5372
f 5360 5361 5372
f 5372 5361 5373
f 5361 5362 5373
f 5373 5362 5374
f 5362 5363 5374
f 5374 5363 5375
f 5363 5364 5375
f 5375 5364 5376
f 5364 5365 5376
f 5376 5365 5377
f 5365 5366 5377
f 5377 5366 5378
f 5366 5367 5378
f 5378 5367 5379
f 5367 5368 5379
f 5379 5368 5380
f 5368 5369 5380
f 5380 5369 5381
f 5369 5358 5381
f 5381 5358 5370
f 5370 5371 5382
f 5382 5371 5383
f 5371 5372 5383
f 5383 5372 5384
f 5372 5373 5384
f 5384 5373 5385
f 5373 5374 5385
f 5385 5374 5386
f 5374 5375 5386
f 5386 5375 5387
f 5375 5376 5387
f 5387 5376 5388
f 5376 5377 5388
f 5388 5377 5389
f 5377 5378 5389
f 5389 5378 5390
f 5378 5379 5390
f 5390 5379 5391
f 5379 5380 5391
f 5391 5380 5392
f 5380 5381 5392
f 5392 5381 5393
f 5381 5370 5393
f 5393 5370 5382
f 5382 5383 5394
f 5394 5383 5395
f 5383 5384 5395
f 5395 5384 5396
f 5384 5385 5396
f 5396 5385 5397
f 5385 5386 5397
f 5397 5386 5398
f 5386 5387 5398
f 5398 5387 5399
f 5387 5388 5399
f 5399 5388 5400
f 5388 5389 5400
f 5400 5389 5401
f 5389 5390 5401
f 5401 5390 5402
f 5390 5391 5402
f 5402 5391 5403
f 5391 5392 5403
f 5403 5392 5404
f 5392 5393 5404
f 5404 5393 5405
f 5393 5382 5405
f 5405 5382 5394
f 5394 5395 5406
f 5406 5395 5407
f 5395 5396 5407
f 5407 5396 5408
f 5396 5397 5408
f 5408 5397 5409
f 5397 5398 5409
f 5409 5398 5410
f 5398 5399 5410
f 5410 5399 5411
f 5399 5400 5411
f 5411 5400 5412
f 5400 5401 5412
f 5412 5401 5413
f 5401 5402 5413
f 5413 5402 5414
f 5402 5403 5414
f 5414 5403 5415
f 5403 5404 5415
f 5415 5404 5416
f 5404 5405 5416
f 5416 5405 5417
f 5405 5394 5417
f 5417 5394 5406
f 5406 5407 5418
f 5418 5407 5419
f 5407 5408 5419
f 5419 5408 5420
f 5408 5409 5420
f 5420 5409 5421
f 5409 5410 5421
f 5421 5410 5422
f 5410 5411 5422
f 5422 5411 5423
f 5411 5412 5423
f 5423 5412 5424
f 5412 5413 5424
f 5424 5413 5425
f 5413 5414 5425
f 5425 5414 5426
f 5414 5415 5426
f 5426 5415 5427
f 5415 5416 5427
f 5427 5416 5428
f 5416 5417 5428
f 5428 5417 5429
f 5417 5406 5429
f 5429 5406 5418
f 5418 5419 5430
f 5430 5419 5431
f 5419 5420 5431
f 5431 5420 5432
f 5420 5421 5432
f 5432 5421 5433
f 5421 5422 5433
f 5433 5422 5434
f 5422 5423 5434
f 5434 5423 5435
f 5423 5424 5435
f 5435 5424 5436
f 5424 5425 5436
f 5436 5425 5437
f 5425 5426 5437
f 5437 5426 5438
f 5426 5427 5438
f 5438 5427 5439
f 5427 5428 5439
f 5439 5428 5440
f 5428 5429 5440
f 5440 5429 5441
f 5429 5418 5441
f 5441 5418 5430
f 5430 5431 5442
f 5442 5431 5443
f 5431 5432 5443
f 5443 5432 5444
f 5432 5433 5444
f 5444 5433 5445
f 5433 5434 5445
f 5445 5434 5446
f 5434 5435 5446
f 5446 5435 5447
f 5435 5436 5447
f 5447 5436 5448
f 5436 5437 5448
f 5448 5437 5449
f 5437 5438 5449
f 5449 5438 5450
f 5438 5439 5450
f 5450 5439 5451
f 5439 5440 5451
f 5451 5440 5452
f 5440 5441 5452
f 5452 5441 5453
f 5441 5430 5453
f 5453 5430 5442
f 5442 5443 5454
f 5454 5443 5455
f 5443 5444 5455
f 5455 5444 5456
f 5444 5445 5456
f 5456 5445 5457
f 5445 5446 5457
f 5457 5446 5458
f 5446 5447 5458
f 5458 5447 5459
f 5447 5448 5459
f 5459 5448 5460
f 5448 5449 5460
f 5460 5449 5461
f 5449 5450 5461
f 5461 5450 5462
f 5450 5451 5462
f 5462 5451 5463
f 5451 5452 5463
f 5463 5452 5464
f 5452 5453 5464
f 5464 5453 5465
f 5453 5442 5465
f 5465 5442 5454
f 5454 5455 5466
f 5466 5455 5467
f 5455 5456 5467
f 5467 5456 5468
f 5456 5457 5468
f 5468 5457 5469
f 5457 5458 5469
f 5469 5458 5470
f 5458 5459 5470
f 5470 5459 5471
f 5459 5460 5471
f 5471 5460 5472
f 5460 5461 5472
f 5472 5461 5473
f 5461 5462 5473
f 5473 5462 5474
f 5462 5463 5474
f 5474 5463 5475
f 5463 5464 5475
f 5475 5464 5476
f 5464 5465 5476
f 5476 5465 5477
f 5465 5454 5477
f 5477 5454 5466
f 5466 5467 5478
f 5478 5467 5479
f 5467 5468 5479
f 5479 5468 5480
f 5468 5469 5480
f 5480 5469 5481
f 5469 5470 5481
f 5481 5470 5482
f 5470 5471 5482
f 5482 5471 5483
f 5471 5472 5483
f 5483 5472 5484
f 5472 5473 5484
f 5484 5473 5485
f 5473 5474 5485
f 5485 5474 5486
f 5474 5475 5486
f 5486 5475 5487
f 5475 5476 5487
f 5487 5476 5488
f 5476 5477 5488
f 5488 5477 5489
f 5477 5466 5489
f 5489 5466 5478
f 5478 5479 5490
f 5490 5479 5491
f 5479 5480 5491
f 5491 5480 5492
f 5480 5481 5492
f 5492 5481 5493
f 5481 5482 5493
f 5493 5482 5494
f 5482 5483 5494
f 5494 5483 5495
f 5483 5484 5495
f 5495 5484 5496
f 5484 5485 5496
f 5496 5485 5497
f 5485 5486 5497
f 5497 5486 5498
f 5486 5487 5498
f 5498 5487 5499
f 5487 5488 5499
f 5499 5488 5500
f 5488 5489 5500
f 5500 5489 5501
f 5489 5478 5501
f 5501 5478 5490
f 5490 5491 5502
f 5502 5491 5503
f 5491 5492 5503
f 5503 5492 5504
f 5492 5493 5504
f 5504 5493 5505
f 5493 5494 5505
f 5505 5494 5506
f 5494 5495 5506
f 5506 5495 5507
f 5495 5496 5507
f 5507 5496 5508
f 5496 5497 5508
f 5508 5497 5509
f 5497 5498 5509
f 5509 5498 5510
f 5498 5499 5510
f 5510 5499 5511
f 5499 5500 5511
f 5511 5500 5512
f 5500 5501 5512
f 5512 5501 5513
f 5501 5490 5513
f 5513 5490 5502
f 5502 5503 5514
f 5514 5503 5515
f 5503 5504 5515
f 5515 5504 5516
f 5504 5505 5516
f 5516 5505 5517
f 5505 5506 5517
f 5517 5506 5518
f 5506 5507 5518
f 5518 5507 5519
f 5507 5508 5519
f 5519 5508 5520
f 5508 5509 5520
f 5520 5509 5521
f 5509 5510 5521
f 5521 5510 5522
f 5510 5511 5522
f 5522 5511 5523
f 5511 5512 5523
f 5523 5512 5524
f 5512 5513 5524
f 5524 5513 5525
f 5513 5502 5525
f 5525 5502 5514
f 5514 5515 5526
f 5526 5515 5527
f 5515 5516 5527
f 5527 5516 5528
f 5516 5517 5528
f 5528 5517 5529
f 5517 5518 5529
f 5529 5518 5530
f 5518 5519 5530
f 5530 5519 5531
f 5519 5520 5531
f 5531 5520 5532
f 5520 5521 5532
f 5532 5521 5533
f 5521 5522 5533
f 5533 5522 5534
f 5522 5523 5534
f 5534 5523 5535
f 5523 5524 5535
f 5535 5524 5536
f 5524 5525 5536
f 5536 5525 5537
f 5525 5514 5537
f 5537 5514 5526
f 5526 5527 5538
f 5538 5527 5539
f 5527 5528 5539
f 5539 5528 5540
f 5528 5529 5540
f 5540 5529 5541
f 5529 5530 5541
f 5541 5530 5542
f 5530 5531 5542
f 5542 5531 5543
f 5531 5532 5543
f 5543 5532 5544
f 5532 5533 5544
f 5544 5533 5545
f 5533 5534 5545
f 5545 5534 5546
f 5534 5535 5546
f 5546 5535 5547
f 5535 5536 5547
f 5547 5536 5548
f 5536 5537 5548
f 5548 5537 5549
f 5537 5526 5549
f 5549 5526 5538
f 5538 5539 5550
f 5550 5539 5551
f 5539 5540 5551
f 5551 5540 5552
f 5540 5541 5552
f 5552 5541 5553
f 5541 5542 5553
f 5553 5542 5554
f 5542 5543 5554
f 5554 5543 5555
f 5543 5544 5555
f 5555 5544 5556
f 5544 5545 5556
f 5556 5545 5557
f 5545 5546 5557
f 5557 5546 5558
f 5546 5547 5558
f 5558 5547 5559
f 5547 5548 5559
f 5559 5548 5560
f 5548 5549 5560
f 5560 5549 5561
f 5549 5538 5561
f 5561 5538 5550
f 5550 5551 5562
f 5562 5551 5563
f 5551 5552 5563
f 5563 5552 5564
f 5552 5553 5564
f 5564 5553 5565
f 5553 5554 5565
f 5565 5554 5566
f 5554 5555 5566
f 5566 5555 5567
f 5555 5556 5567
f 5567 5556 5568
f 5556 5557 5568
f 5568 5557 5569
f 5557 5558 5569
f 5569 5558 5570
f 5558 5559 5570
f 5570 5559 5571
f 5559 5560 5571
f 5571 5560 5572
f 5560 5561 5572
f 5572 5561 5573
f 5561 5550 5573
f 5573 5550 5562
f 5562 5563 5574
f 5574 5563 5575
f 5563 5564 5575
f 5575 5564 5576
f 5564 5565 5576
f 5576 5565 5577
f 5565 5566 5577
f 5577 5566 5578
f 5566 5567 5578
f 5578 5567 5579
f 5567 5568 5579
f 5579 5568 5580
f 5568 5569 5580
f 5580 5569 5581
f 5569 5570 5581
f 5581 5570 5582
f 5570 5571 5582
f 5582 5571 5583
f 5571 5572 5583
f 5583 5572 5584
f 5572 5573 5584
f 5584 5573 5585
f 5573 5562 5585
f 5585 5562 5574
f 5574 5575 5586
f 5586 5575 5587
f 5575 5576 5587
f 5587 5576 5588
f 5576 5577 5588
f 5588 5577 5589
f 5577 5578 5589
f 5589 5578 5590
f 5578 5579 5590
f 5590 5579 5591
f 5579 5580 5591
f 5591 5580 5592
f 5580 5581 5592
f 5592 5581 5593
f 5581 5582 5593
f 5593 5582 5594
f 5582 5583 5594
f 5594 5583 5595
f 5583 5584 5595
f 5595 5584 5596
f 5584 5585 5596
f 5596 5585 5597
f 5585 5574 5597
f 5597 5574 5586
f 5586 5587 5598
f 5598 5587 5599
f 5587 5588 5599
f 5599 5588 5600
f 5588 5589 5600
f 5600 5589 5601
f 5589 5590 5601
f 5601 5590 5602
f 5590 5591 5602
f 5602 5591 5603
f 5591 5592 5603
f 5603 5592 5604
f 5592 5593 5604
f 5604 5593 5605
f 5593 5594 5605
f 5605 5594 5606
f 5594 5595 5606
f 5606 5595 5607
f 5595 5596 5607
f 5607 5596 5608
f 5596 5597 5608
f 5608 5597 5609
f 5597 5586 5609
f 5609 5586 5598
f 5598 5599 5610
f 5610 5599 5611
f 5599 5600 5611
f 5611 5600 5612
f 5600 5601 5612
f 5612 5601 5613
f 5601 5602 5613
f 5613 5602 5614
f 5602 5603 5614
f 5614 5603 5615
f 5603 5604 5615
f 5615 5604 5616
f 5604 5605 5616
f 5616 5605 5617
f 5605 5606 5617
f 5617 5606 5618
f 5606 5607 5618
f 5618 5607 5619
f 5607 5608 5619
f 5619 5608 5620
f 5608 5609 5620
f 5620 5609 5621
f 5609 5598 5621
f 5621 5598 5610
f 5610 5611 5622
f 5622 5611 5623
f 5611 5612 5623
f 5623 5612 5624
f 5612 5613 5624
f 5624 5613 5625
f 5613 5614 5625
f 5625 5614 5626
f 5614 5615 5626
f 5626 5615 5627
f 5615 5616 5627
f 5627 5616 5628
f 5616 5617 5628
f 5628 5617 5629
f 5617 5618 5629
f 5629 5618 5630
f 5618 5619 5630
f 5630 5619 5631
f 5619 5620 5631
f 5631 5620 5632
f 5620 5621 5632
f 5632 5621 5633
f 5621 5610 5633
f 5633 5610 5622
f 5622 5623 5634
f 5634 5623 5635
f 5623 5624 5635
f 5635 5624 5636
f 5624 5625 5636
f 5636 5625 5637
f 5625 5626 5637
f 5637 5626 5638
f 5626 5627 5638
f 5638 5627 5639
f 5627 5628 5639
f 5639 5628 5640
f 5628 5629 5640
f 5640 5629 5641
f 5629 5630 5641
f 5641 5630 5642
f 5630 5631 5642
f 5642 5631 5643
f 5631 5632 5643
f 5643 5632 5644
f 5632 5633 5644
f 5644 5633 5645
f 5633 5622 5645
f 5645 5622 5634
f 5634 5635 5646
f 5646 5635 5647
f 5635 5636 5647
f 5647 5636 5648
f 5636 5637 5648
f 5648 5637 5649
f 5637 5638 5649
f 5649 5638 5650
f 5638 5639 5650
f 5650 5639 5651
f 5639 5640 5651
f 5651 5640 5652
f 5640 5641 5652
f 5652 5641 5653
f 5641 5642 5653
f 5653 5642 5654
f 5642 5643 5654
f 5654 5643 5655
f 5643 5644 5655
f 5655 5644 5656
f 5644 5645 5656
f 5656 5645 5657
f 5645 5634 5657
f 5657 5634 5646
f 5646 5647 5658
f 5658 5647 5659
f 5647 5648 5659
f 5659 5648 5660
f 5648 5649 5660
f 5660 5649 5661
f 5649 5650 5661
f 5661 5650 5662
f 5650 5651 5662
f 5662 5651 5663
f 5651 5652 5663
f 5663 5652 5664
f 5652 5653 5664
f 5664 5653 5665
f 5653 5654 5665
f 5665 5654 5666
f 5654 5655 5666
f 5666 5655 5667
f 5655 5656 5667
f 5667 5656 5668
f 5656 5657 5668
f 5668 5657 5669
f 5657 5646 5669
f 5669 5646 5658
f 5658 5659 5670
f 5670 5659 5671
f 5659 5660 5671
f 5671 5660 5672
f 5660 5661 5672
f 5672 5661 5673
f 5661 5662 5673
f 5673 5662 5674
f 5662 5663 5674
f 5674 5663 5675
f 5663 5664 5675
f 5675 5664 5676
f 5664 5665 5676
f 5676 5665 5677
f 5665 5666 5677
f 5677 5666 5678
f 5666 5667 5678
f 5678 5667 5679
f 5667 5668 5679
f 5679 5668 5680
f 5668 5669 5680
f 5680 5669 5681
f 5669 5658 5681
f 5681 5658 5670
f 5670 5671 5682
f 5682 5671 5683
f 5671 5672 5683
f 5683 5672 5684
f 5672 5673 5684
f 5684 5673 5685
f 5673 5674 5685
f 5685 5674 5686
f 5674 5675 5686
f 5686 5675 5687
f 5675 5676 5687
f 5687 5676 5688
f 5676 5677 5688
f 5688 5677 5689
f 5677 5678 5689
f 5689 5678 5690
f 5678 5679 5690
f 5690 5679 5691
f 5679 5680 5691
f 5691 5680 5692
f 5680 5681 5692
f 5692 5681 5693
f 5681 5670 5693
f 5693 5670 5682
f 5682 5683 5694
f 5694 5683 5695
f 5683 5684 5695
f 5695 5684 5696
f 5684 5685 5696
f 5696 5685 5697
f 5685 5686 5697
f 5697 5686 5698
f 5686 5687 5698
f 5698 5687 5699
f 5687 5688 5699
f 5699 5688 5700
f 5688 5689 5700
f 5700 5689 5701
f 5689 5690 5701
f 5701 5690 5702
f 5690 5691 5702
f 5702 5691 5703
f 5691 5692 5703
f 5703 5692 5704
f 5692 5693 5704
f 5704 5693 5705
f 5693 5682 5705
f 5705 5682 5694
f 5694 5695 5706
f 5706 5695 5706
f 5695 5696 5706
f 5706 5696 5706
f 5696 5697 5706
f 5706 5697 5706
f 5697 5698 5706
f 5706 5698 5706
f 5698 5699 5706
f 5706 5699 5706
f 5699 5700 5706
f 5706 5700 5706
f 5700 5701 5706
f 5706 5701 5706
f 5701 5702 5706
f 5706 5702 5706
f 5702 5703 5706
f 5706 5703 5706
f 5703 5704 5706
f 5706 5704 5706
f 5704 5705 5706
f 5706 5705 5706
f 5705 5694 5706
f 5706 5694 5706

g Path_(1)
v 91.61905 86.87302 19.5
v 91.27555 87.10143 19.487438
v 91.22241 86.91652 19.394596
v 91.27555 86.71995 19.329998
v 91.42073 86.56439 19.310951
v 91.61905 86.49153 19.34256
v 91.81737 86.52089 19.416355
v 91.96254 86.6446 19.512562
v 92.01568 86.82951 19.605404
v 91.96254 87.02609 19.670002
v 91.81737 87.18165 19.689049
v 91.61905 87.2545 19.65744
v 91.42073 87.22514 19.583645
v 91.04934 86.7655 19.968355
v 91.049034 86.56806 19.901245
v 91.15301 86.38802 19.871855
v 91.333405 86.273636 19.888058
v 91.54187 86.255554 19.945515
v 91.722565 86.338615 20.028828
v 91.827065 86.50057 20.115675
v 91.82736 86.69801 20.182785
v 91.72339 86.87805 20.212175
v 91.543 86.99243 20.195972
v 91.334526 87.01052 20.138515
v 91.15384 86.92746 20.0552
v 90.93446 86.44303 20.5077
v 90.980675 86.248474 20.448809
v 91.121475 86.09092 20.43962
v 91.31913 86.01257 20.482595
v 91.52068 86.03443 20.566217
v 91.67213 86.150635 20.668085
v 91.73288 86.33005 20.760897
v 91.68667 86.524605 20.819788
v 91.54587 86.68217 20.828978
v 91.34821 86.76051 20.786003
v 91.14666 86.738655 20.70238
v 90.99522 86.62245 20.600513
v 90.720955 86.18485 21.005568
v 90.77245 86.00061 20.917927
v 90.914696 85.84615 20.898912
v 91.109566 85.76286 20.95362
v 91.30485 85.77306 21.067392
v 91.44822 85.87401 21.209743
v 91.50127 86.038666 21.34253
v 91.44977 86.22291 21.43017
v 91.307526 86.377365 21.449184
v 91.112656 86.460655 21.394476
v 90.91737 86.45046 21.280704
v 90.774 86.34951 21.138353
v 90.51898 85.79781 21.54007
v 90.58135 85.62696 21.449385
v 90.73148 85.483665 21.420076
v 90.92914 85.40634 21.460001
v 91.12136 85.4157 21.55846
v 91.256645 85.50924 21.68907
v 91.29874 85.66189 21.816835
v 91.23637 85.83274 21.90752
v 91.086235 85.97603 21.936829
v 90.88858 86.05335 21.896904
v 90.69636 86.044 21.798445
v 90.56107 85.95046 21.667835
v 90.33826 85.32467 21.970852
v 90.45503 85.16384 21.889832
v 90.63393 85.0471 21.890686
v 90.827 85.00571 21.973185
v 90.98254 85.05078 22.115223
v 91.058846 85.17022 22.278742
v 91.03548 85.33204 22.419928
v 90.9187 85.49287 22.500948
v 90.73981 85.60962 22.500093
v 90.54673 85.651 22.417595
v 90.3912 85.605934 22.275557
v 90.31489 85.48649 22.112036
v 90.005135 84.97242 22.404936
v 90.09291 84.804886 22.301056
v 90.2548 84.6674 22.282667
v 90.44741 84.59678 22.354698
v 90.61915 84.61197 22.497849
v 90.72398 84.70889 22.67376
v 90.73383 84.86157 22.835299
v 90.64606 85.0291 22.939178
v 90.48418 85.166595 22.957565
v 90.29156 85.237206 22.885534
v 90.11983 85.222015 22.742384
v 90.014984 85.1251 22.566473
v 89.76178 84.58865 22.797611
v 89.84402 84.41804 22.712053
v 90.001686 84.27576 22.70708
v 90.19255 84.199936 22.784027
v 90.365456 84.210884 22.922274
v 90.474075 84.30567 23.084778
v 90.48931 84.4589 23.227995
v 90.40708 84.62952 23.313553
v 90.249405 84.7718 23.318525
v 90.05855 84.84762 23.24158
v 89.88564 84.83667 23.103333
v 89.777016 84.74188 22.94083
v 89.4637 84.23016 23.180782
v 89.57543 84.090164 23.078247
v 89.74488 83.96209 23.069284
v 89.926636 83.88026 23.156294
v 90.072 83.86659 23.315962
v 90.14202 83.92476 23.505507
v 90.117935 84.03917 23.674137
v 90.0062 84.17918 23.776672
v 89.836754 84.30725 23.785635
v 89.655 84.389084 23.698626
v 89.509636 84.40275 23.538958
v 89.43962 84.34458 23.349413
v 89.22699 83.693306 23.269342
v 89.36362 83.55666 23.18254
v 89.53052 83.42418 23.202017
v 89.68297 83.33136 23.32255
v 89.78012 83.30306 23.511845
v 89.795944 83.346886 23.71918
v 89.7262 83.45107 23.888998
v 89.58957 83.587715 23.9758
v 89.422676 83.72019 23.956324
v 89.270226 83.81302 23.83579
v 89.173065 83.84131 23.646496
v 89.15724 83.79749 23.439161
v 88.70923 83.16534 23.426323
v 88.853065 83.02032 23.365187
v 89.03413 82.912384 23.400438
v 89.20389 82.87045 23.52263
v 89.316864 82.90578 23.699024
v 89.34279 83.00887 23.882355
v 89.27471 83.15212 24.023497
v 89.130875 83.29714 24.084633
v 88.949814 83.40508 24.049383
v 88.78005 83.44701 23.927189
v 88.667076 83.41168 23.750795
v 88.64115 83.308586 23.567467
v 88.55961 82.60803 23.693357
v 88.732056 82.49465 23.670544
v 88.933174 82.433464 23.752748
v 89.10908 82.44087 23.917946
v 89.21264 82.514885 24.12187
v 89.2161 82.63568 24.309881
v 89.118546 82.77088 24.4316
v 88.9461 82.88426 24.454414
v 88.74498 82.94545 24.37221
v 88.56907 82.93804 24.207012
v 88.465515 82.86403 24.003088
v 88.46205 82.74323 23.815077
v 88.43719 82.06393 23.919579
v 88.64315 82.007935 23.950548
v 88.82612 81.99281 24.089678
v 88.937065 82.02261 24.299685
v 88.946266 82.089355 24.5243
v 88.85126 82.17515 24.703335
v 88.67749 82.25701 24.78882
v 88.471535 82.313 24.75785
v 88.28857 82.328125 24.618721
v 88.17761 82.29832 24.408714
v 88.16841 82.23158 24.1841
v 88.26343 82.14578 24.005062
v 88.46497 81.48859 24.156303
v 88.67552 81.48435 24.207666
v 88.840164 81.49033 24.359114
v 88.91479 81.50492 24.570066
v 88.8794 81.524216 24.784
v 88.74348 81.543045 24.94359
v 88.54345 81.556366 25.006075
v 88.3329 81.5606 24.954712
v 88.16826 81.55463 24.803265
v 88.09363 81.54003 24.59231
v 88.12902 81.52074 24.378378
v 88.26494 81.50191 24.218788
v 88.48897 80.674355 24.216496
v 88.69343 80.656364 24.33043
v 88.84938 80.6952 24.525877
v 88.91502 80.780464 24.750471
v 88.87278 80.889305 24.94403
v 88.73396 80.99256 25.05469
v 88.53577 81.06257 25.0528
v 88.33131 81.08057 24.938866
v 88.175354 81.041725 24.743418
v 88.10971 80.95647 24.518824
v 88.15196 80.847626 24.325266
v 88.29078 80.74436 24.214605
v 88.26707 80.260506 24.758774
v 88.45907 80.254616 24.878859
v 88.60113 80.33763 25.034586
v 88.655174 80.487305 25.184233
v 88.60674 80.66354 25.287699
v 88.468796 80.81912 25.31726
v 88.278305 80.912346 25.264997
v 88.0863 80.91824 25.144913
v 87.944244 80.83523 24.989185
v 87.89019 80.68555 24.839539
v 87.93863 80.50931 24.736074
v 88.07658 80.35374 24.706512
v 88.05042 79.97424 25.004408
v 88.24126 79.936745 25.123844
v 88.3748 79.95346 25.320786
v 88.415276 80.01992 25.542463
v 88.35184 80.11831 25.729477
v 88.201485 80.22226 25.831718
v 88.00449 80.30393 25.821793
v 87.81367 80.34143 25.702356
v 87.680115 80.324715 25.505415
v 87.63964 80.258255 25.283737
v 87.70308 80.15987 25.096722
v 87.85343 80.055916 24.99448
v 87.98557 79.49272 25.116852
v 88.16314 79.48102 25.235481
v 88.25807 79.47674 25.427385
v 88.24495 79.48102 25.641146
v 88.12728 79.49272 25.819485
v 87.93659 79.5087 25.914618
v 87.72398 79.52468 25.901052
v 87.546425 79.53638 25.782423
v 87.451485 79.54066 25.590519
v 87.464615 79.53638 25.376759
v 87.58228 79.52468 25.19842
v 87.772964 79.5087 25.103287
v 87.997444 78.86256 25.086914
v 88.19191 78.86714 25.174372
v 88.316185 78.86946 25.347256
v 88.33698 78.86888 25.55924
v 88.24872 78.86557 25.753525
v 88.07505 78.860405 25.878052
v 87.86251 78.854774 25.899454
v 87.668045 78.85019 25.811996
v 87.54377 78.84788 25.639112
v 87.52297 78.84845 25.427128
v 87.61123 78.85176 25.232843
v 87.7849 78.856926 25.108316
v 88.02215 78.16328 25.148129
v 88.19921 78.16475 25.284185
v 88.29305 78.17714 25.487808
v 88.27853 78.19712 25.704435
v 88.15953 78.219345 25.876022
v 87.96794 78.237854 25.956593
v 87.755104 78.24769 25.924559
v 87.57804 78.246216 25.788502
v 87.4842 78.233826 25.584879
v 87.498726 78.213844 25.368252
v 87.61772 78.19162 25.196665
v 87.80931 78.17311 25.116095
v 87.96289 77.39449 25.237566
v 88.14692 77.40857 25.356142
v 88.25445 77.46341 25.521404
v 88.256676 77.54432 25.689072
v 88.153 77.62961 25.814219
v 87.97121 77.69643 25.86331
v 87.759995 77.726875 25.823195
v 87.57597 77.71279 25.704618
v 87.468445 77.65795 25.539356
v 87.46622 77.57705 25.371689
v 87.569885 77.49176 25.246542
v 87.751686 77.424934 25.19745
v 87.699554 76.910774 25.55039
v 87.90121 76.88808 25.646212
v 88.04854 76.907295 25.810339
v 88.10207 76.96329 25.998796
v 88.04746 77.041046 26.161087
v 87.899345 77.11974 26.253723
v 87.69741 77.17828 26.251884
v 87.49576 77.20098 26.156065
v 87.348434 77.18176 25.991938
v 87.2949 77.12577 25.80348
v 87.3495 77.04801 25.64119
v 87.49762 76.969315 25.548552
v 87.72759 76.34318 25.620695
v 87.89187 76.28166 25.742823
v 87.97765 76.251396 25.936384
v 87.96197 76.260475 26.14951
v 87.849014 76.30649 26.325096
v 87.66905 76.37708 26.416092
v 87.47031 76.45336 26.398119
v 87.30604 76.51488 26.27599
v 87.22025 76.54514 26.08243
v 87.23594 76.53606 25.869303
v 87.34889 76.49005 25.693718
v 87.528854 76.41945 25.60272
v 87.460976 75.79699 25.653616
v 87.597435 75.760544 25.813942
v 87.637886 75.74851 26.023428
v 87.57149 75.764114 26.225945
v 87.41603 75.80316 26.367228
v 87.21318 75.85521 26.409418
v 87.01728 75.906296 26.341211
v 86.88082 75.94274 26.180885
v 86.84037 75.95477 25.9714
v 86.90677 75.93917 25.768883
v 87.06222 75.900116 25.6276
v 87.265076 75.848076 25.58541
v 87.49681 75.175316 25.644827
v 87.64594 75.15892 25.796906
v 87.69953 75.153275 26.003624
v 87.64323 75.1599 26.20959
v 87.49211 75.177 26.359617
v 87.286674 75.20001 26.413504
v 87.08197 75.22276 26.356812
v 86.93284 75.23916 26.204733
v 86.87925 75.244804 25.998014
v 86.935555 75.23818 25.792048
v 87.08667 75.22108 25.642021
v 87.29211 75.19807 25.588135
v 87.29052 74.48598 25.645897
v 87.42556 74.424774 25.799688
v 87.47243 74.403435 26.007029
v 87.41857 74.42768 26.212362
v 87.27841 74.49102 26.36067
v 87.089516 74.57647 26.412214
v 86.90249 74.66115 26.35318
v 86.76745 74.72235 26.19939
v 86.72058 74.74369 25.992048
v 86.774445 74.719444 25.786715
v 86.9146 74.656105 25.638407
v 87.1035 74.57065 25.586864
v 86.992516 73.89209 25.719488
v 87.11104 73.86176 25.896955
v 87.13387 73.87271 26.106739
v 87.0549 73.92201 26.292625
v 86.89529 73.996445 26.404808
v 86.6978 74.07607 26.413225
v 86.51535 74.13956 26.315624
v 86.39683 74.16988 26.138157
v 86.37399 74.158936 25.928373
v 86.452965 74.10964 25.742487
v 86.61258 74.0352 25.630306
v 86.81007 73.955574 25.621887
v 86.93299 73.187126 26.247389
v 87.02911 73.30454 26.421452
v 87.01734 73.44314 26.559898
v 86.90083 73.56577 26.62563
v 86.7108 73.639595 26.601034
v 86.49816 73.64482 26.492702
v 86.3199 73.58005 26.32966
v 86.22378 73.46263 26.155598
v 86.23554 73.324036 26.01715
v 86.35206 73.20139 25.95142
v 86.54209 73.12757 25.976015
v 86.75472 73.12235 26.084347
v 87.039406 73.00227 26.640509
v 87.07583 73.19895 26.683748
v 87.002174 73.3851 26.71491
v 86.83817 73.51083 26.725647
v 86.62778 73.54247 26.71308
v 86.42735 73.47153 26.680578
v 86.29061 73.31702 26.63685
v 86.25419 73.12034 26.59361
v 86.32784 72.93419 26.562449
v 86.491844 72.80845 26.551712
v 86.70224 72.77682 26.564278
v 86.902664 72.847755 26.59678
v 87.041245 72.75092 27.253319
v 87.07775 72.94558 27.30268
v 87.00413 73.13099 27.337137
v 86.840096 73.25747 27.347462
v 86.629616 73.29112 27.330883
v 86.42907 73.222946 27.291845
v 86.29221 73.071205 27.240808
v 86.2557 72.87655 27.191448
v 86.32932 72.69114 27.15699
v 86.493355 72.56466 27.146667
v 86.70384 72.531 27.163244
v 86.90438 72.599174 27.202282
v 87.02393 72.47035 27.85727
v 87.07936 72.661064 27.936031
v 87.0242 72.85184 28.014816
v 86.873245 72.99156 28.072514
v 86.66693 73.0428 28.093664
v 86.46055 72.99182 28.072601
v 86.30939 72.85228 28.014967
v 86.25396 72.661575 27.936205
v 86.30912 72.4708 27.85742
v 86.460075 72.33108 27.799723
v 86.66639 72.27984 27.778572
v 86.87277 72.33082 27.799635
v 87.02358 72.213646 28.479918
v 87.07878 72.40327 28.561352
v 87.02357 72.59513 28.63735
v 86.87272 72.73782 28.68755
v 86.66666 72.79311 28.698498
v 86.4606 72.746185 28.667261
v 86.30976 72.60961 28.602211
v 86.254555 72.41998 28.520777
v 86.30978 72.22812 28.444778
v 86.460625 72.08543 28.394579
v 86.66669 72.030136 28.38363
v 86.87274 72.077065 28.414867
v 86.888725 71.874886 29.09481
v 86.98806 72.03963 29.182245
v 86.98264 72.23751 29.255072
v 86.87394 72.41552 29.293774
v 86.69107 72.525955 29.287983
v 86.48304 72.53923 29.23925
v 86.30559 72.45178 29.160633
v 86.20626 72.28705 29.073198
v 86.21167 72.089165 29.000374
v 86.32037 71.911156 28.961672
v 86.50324 71.80071 28.967463
v 86.71127 71.78744 29.016195
v 86.68614 71.65988 29.711924
v 86.75835 71.82999 29.821198
v 86.72731 72.02655 29.896795
v 86.60135 72.19691 29.918463
v 86.41421 72.2954 29.880394
v 86.21604 72.29565 29.792788
v 86.05994 72.19758 29.679121
v 85.98773 72.02747 29.569847
v 86.01877 71.83091 29.49425
v 86.14473 71.66055 29.472582
v 86.33187 71.56206 29.51065
v 86.53004 71.56181 29.598255
v 86.43802 71.36387 30.202475
v 86.52574 71.505974 30.330862
v 86.511986 71.686935 30.430344
v 86.400444 71.85827 30.474262
v 86.221 71.97407 30.45085
v 86.02174 72.003296 30.366379
v 85.85606 71.93813 30.243484
v 85.76833 71.79603 30.115095
v 85.78209 71.61507 30.015614
v 85.89363 71.44373 29.971695
v 86.073074 71.327934 29.995108
v 86.27233 71.298706 30.079578
v 86.21075 70.979515 30.685534
v 86.267784 71.095795 30.852442
v 86.22929 71.25614 30.980116
v 86.105576 71.41758 31.034344
v 85.929794 71.53685 31.000595
v 85.74905 71.582 30.887915
v 85.61176 71.54094 30.726494
v 85.554726 71.42465 30.559586
v 85.593216 71.26431 30.431911
v 85.716934 71.102875 30.377684
v 85.892715 70.9836 30.411432
v 86.07346 70.938446 30.524113
v 85.81433 70.57902 31.06394
v 85.788666 70.6628 31.259964
v 85.68615 70.79562 31.392635
v 85.53426 70.9419 31.426405
v 85.3737 71.06244 31.352226
v 85.24748 71.12494 31.189972
v 85.18943 71.11265 30.98312
v 85.215096 71.02887 30.787096
v 85.31761 70.89604 30.654425
v 85.4695 70.74976 30.620655
v 85.63006 70.62923 30.694836
v 85.75628 70.56673 30.85709
v 85.44733 70.17386 31.153648
v 85.35406 70.24051 31.3281
v 85.18961 70.33343 31.422096
v 84.998055 70.427704 31.410454
v 84.83071 70.498085 31.29629
v 84.73242 70.52571 31.110195
v 84.72953 70.503174 30.902035
v 84.82279 70.43652 30.727585
v 84.987236 70.343605 30.633587
v 85.178795 70.24933 30.64523
v 85.34614 70.17895 30.759394
v 85.44443 70.15132 30.945488
v 85.352005 69.68605 31.115095
v 85.31259 69.785255 31.319649
v 85.17357 69.86589 31.44088
v 84.9722 69.90636 31.446306
v 84.76243 69.8958 31.334475
v 84.60047 69.83705 31.135347
v 84.529724 69.74586 30.902283
v 84.569145 69.64665 30.69773
v 84.70816 69.56602 30.576498
v 84.90954 69.52555 30.571072
v 85.11931 69.53611 30.682903
v 85.28126 69.59486 30.88203
v 85.439545 69.240395 31.506313
v 85.42755 69.297554 31.69689
v 85.31071 69.33939 31.830025
v 85.120316 69.354706 31.87004
v 84.907394 69.33939 31.806217
v 84.729 69.297554 31.655657
v 84.63292 69.240395 31.458702
v 84.644905 69.183235 31.268124
v 84.76176 69.141396 31.13499
v 84.95215 69.12608 31.094975
v 85.16507 69.141396 31.158796
v 85.34347 69.183235 31.309357
v 85.40316 68.60074 31.300274
v 85.41175 68.58734 31.510006
v 85.31248 68.57691 31.702183
v 85.131935 68.57224 31.825308
v 84.9185 68.574585 31.846394
v 84.72936 68.583305 31.759787
v 84.6152 68.59608 31.588697
v 84.606606 68.60947 31.378965
v 84.70588 68.619896 31.186789
v 84.88642 68.62457 31.063662
v 85.09985 68.62223 31.042578
v 85.288994 68.6135 31.129183
v 85.3766 67.930466 31.308126
v 85.43121 67.93245 31.514637
v 85.37529 67.9379 31.720734
v 85.22382 67.945366 31.871191
v 85.0174 67.95284 31.925695
v 84.81133 67.95833 31.869642
v 84.660835 67.96035 31.71805
v 84.606224 67.958374 31.51154
v 84.66215 67.95292 31.305445
v 84.813614 67.94546 31.154985
v 85.020035 67.93798 31.100481
v 85.226105 67.932495 31.156534
v 85.239296 67.18389 31.203733
v 85.3397 67.14835 31.39015
v 85.34052 67.15163 31.60465
v 85.24155 67.19281 31.789762
v 85.0693 67.26089 31.895885
v 84.86992 67.33761 31.894583
v 84.696846 67.40242 31.786205
v 84.59644 67.43795 31.599789
v 84.59562 67.434685 31.385288
v 84.69459 67.39349 31.200174
v 84.866844 67.32542 31.094051
v 85.066216 67.248695 31.095354
v 84.663506 66.52419 31.228214
v 84.80306 66.47567 31.38454
v 84.87983 66.50765 31.582062
v 84.87323 66.611565 31.767853
v 84.78504 66.759575 31.892132
v 84.63889 66.91201 31.921598
v 84.47394 67.02803 31.848354
v 84.33438 67.07655 31.69203
v 84.257614 67.04458 31.494507
v 84.26421 66.94066 31.308716
v 84.3524 66.792656 31.184437
v 84.49855 66.64022 31.154972
v 84.1667 66.085945 31.72189
v 84.35049 66.080185 31.830023
v 84.48827 66.171394 31.96604
v 84.543144 66.33513 32.0935
v 84.5004 66.52753 32.17824
v 84.37148 66.69702 32.197567
v 84.19095 66.7982 32.14629
v 84.007164 66.80396 32.03816
v 83.86938 66.71275 31.90214
v 83.81451 66.54902 31.774683
v 83.857254 66.35663 31.68994
v 83.98617 66.187126 31.670614
v 83.85409 65.88872 32.288635
v 84.05129 65.84437 32.361877
v 84.2263 65.90087 32.474674
v 84.33223 66.04308 32.596798
v 84.34069 66.23291 32.69553
v 84.24941 66.41948 32.74441
v 84.08286 66.5528 32.730347
v 83.88566 66.59715 32.657104
v 83.71065 66.54065 32.544308
v 83.60472 66.39844 32.422184
v 83.59626 66.20861 32.323452
v 83.68753 66.02204 32.27457
v 83.64253 65.570854 32.83582
v 83.839226 65.55922 32.930885
v 83.99355 65.64151 33.058147
v 84.064156 65.79568 33.183502
v 84.03212 65.980415 33.27336
v 83.90603 66.14622 33.30365
v 83.719666 66.248665 33.266247
v 83.52297 66.2603 33.17118
v 83.368645 66.17801 33.04392
v 83.29804 66.02384 32.918564
v 83.33008 65.8391 32.828705
v 83.45617 65.6733 32.798416
v 83.51105 65.203 33.356438
v 83.70559 65.228195 33.44084
v 83.84468 65.34489 33.5529
v 83.89106 65.521805 33.662582
v 83.8323 65.71155 33.740505
v 83.684135 65.863266 33.765785
v 83.486275 65.93632 33.73165
v 83.29173 65.91112 33.64725
v 83.15264 65.794426 33.535194
v 83.10626 65.617516 33.42551
v 83.16502 65.42777 33.347588
v 83.31319 65.276054 33.322308
v 83.22482 64.98169 33.898125
v 83.41827 64.962746 33.98833
v 83.57442 65.042366 34.111027
v 83.65143 65.199234 34.233334
v 83.62867 65.391304 34.322483
v 83.512245 65.56711 34.354584
v 83.333336 65.67955 34.321037
v 83.13989 65.6985 34.230827
v 82.98374 65.61887 34.10813
v 82.90673 65.462006 33.985825
v 82.92949 65.269936 33.896675
v 83.04591 65.09413 33.864574
v 83.01898 64.66597 34.369133
v 83.18866 64.67714 34.500793
v 83.29833 64.77812 34.655533
v 83.318596 64.94185 34.79188
v 83.24403 65.12445 34.873314
v 83.09463 65.277 34.878002
v 82.9104 65.35863 34.804695
v 82.740715 65.34745 34.673035
v 82.63105 65.246475 34.518295
v 82.61078 65.08275 34.381947
v 82.68534 64.90015 34.300518
v 82.834755 64.74759 34.295826
v 82.75524 64.33058 34.775566
v 82.90819 64.36105 34.93606
v 82.986275 64.4704 35.112755
v 82.968575 64.629326 35.2583
v 82.85983 64.795235 35.333694
v 82.689186 64.92368 35.318745
v 82.502365 64.980255 35.21745
v 82.34943 64.94978 35.05695
v 82.27134 64.84044 34.880257
v 82.28904 64.68151 34.734715
v 82.39778 64.5156 34.659317
v 82.56842 64.38715 34.67427
v 82.46411 63.998207 35.005768
v 82.6311 63.994614 35.176376
v 82.72045 64.04925 35.389965
v 82.70822 64.14747 35.58931
v 82.59769 64.26296 35.720985
v 82.418465 64.36478 35.749718
v 82.218575 64.42564 35.66781
v 82.05159 64.42923 35.497196
v 81.962234 64.374596 35.283607
v 81.97447 64.27637 35.084267
v 82.08501 64.16087 34.952587
v 82.26423 64.05906 34.923855
v 82.36437 63.53846 35.17801
v 82.52295 63.513603 35.319366
v 82.59178 63.5094 35.52209
v 82.55243 63.526974 35.731853
v 82.415436 63.561626 35.892456
v 82.21751 63.60406 35.96086
v 82.01167 63.642914 35.918743
v 81.853096 63.667774 35.777386
v 81.78426 63.671978 35.57466
v 81.82362 63.6544 35.3649
v 81.96062 63.61975 35.204296
v 82.15855 63.577312 35.135887
v 82.19087 62.929073 35.08438
v 82.3774 62.92391 35.195194
v 82.48713 62.925255 35.383472
v 82.490654 62.932755 35.598766
v 82.38703 62.9444 35.78339
v 82.20402 62.95707 35.88787
v 81.99066 62.967365 35.884212
v 81.80413 62.972534 35.7734
v 81.6944 62.971188 35.58512
v 81.69087 62.963688 35.369827
v 81.7945 62.95204 35.185207
v 81.97751 62.939373 35.080727
v 82.13789 62.114624 35.288273
v 82.34036 62.115685 35.414207
v 82.485596 62.167934 35.619717
v 82.53467 62.25737 35.84973
v 82.474434 62.360023 36.04262
v 82.32104 62.448395 36.1467
v 82.11558 62.498802 36.134083
v 81.9131 62.497738 36.00815
v 81.767876 62.445488 35.80264
v 81.7188 62.356056 35.572624
v 81.77904 62.2534 35.379734
v 81.932434 62.165028 35.275654
v 81.94241 61.565357 35.761562
v 82.13216 61.573547 35.872902
v 82.26173 61.661392 36.036755
v 82.296394 61.805355 36.209213
v 82.22688 61.966866 36.34407
v 82.07181 62.10264 36.40519
v 81.87273 62.1763 36.376194
v 81.68298 62.168114 36.264854
v 81.55342 62.080265 36.101
v 81.518745 61.936302 35.92854
v 81.58826 61.774796 35.793686
v 81.74333 61.63902 35.732567
v 81.72424 61.12987 36.230347
v 81.90681 61.124577 36.343918
v 82.034546 61.206898 36.491302
v 82.07324 61.354774 36.633003
v 82.01252 61.528587 36.731052
v 81.86865 61.681763 36.75918
v 81.68018 61.77326 36.709846
v 81.49763 61.778553 36.59627
v 81.36988 61.69623 36.44889
v 81.331184 61.548355 36.30719
v 81.39191 61.374542 36.20914
v 81.535774 61.221367 36.181015
v 81.47672 60.800846 36.690086
v 81.604 60.802235 36.86126
v 81.66156 60.88807 37.048622
v 81.63399 61.03535 37.201973
v 81.52866 61.204624 37.28022
v 81.37382 61.35052 37.262394
v 81.21094 61.433956 37.15328
v 81.083664 61.43257 36.982105
v 81.0261 61.346737 36.794743
v 81.05367 61.19945 36.64139
v 81.159 61.03018 36.563145
v 81.31384 60.88428 36.58097
v 81.05998 60.341064 36.91666
v 81.18162 60.37807 37.088253
v 81.226204 60.494373 37.26189
v 81.18179 60.658806 37.39105
v 81.06028 60.827312 37.44112
v 80.894226 60.95474 37.39868
v 80.72812 61.006943 37.275112
v 80.60648 60.969933 37.10352
v 80.5619 60.853634 36.92988
v 80.606316 60.689198 36.80072
v 80.72783 60.520695 36.750652
v 80.89388 60.39327 36.79309
v 80.764114 60.031563 37.460247
v 80.90058 60.09526 37.611805
v 80.95781 60.236084 37.761864
v 80.92047 60.416298 37.870213
v 80.79857 60.587612 37.90782
v 80.624756 60.704124 37.864613
v 80.44562 60.73462 37.752167
v 80.30915 60.670918 37.60061
v 80.25192 60.530094 37.45055
v 80.28926 60.349884 37.3422
v 80.41116 60.17857 37.304592
v 80.58498 60.062054 37.3478
v 80.46865 59.700043 37.841896
v 80.53066 59.732727 38.043858
v 80.51087 59.837875 38.2286
v 80.41458 59.987312 38.346626
v 80.267586 60.140995 38.366306
v 80.10928 60.25775 38.282368
v 79.98208 60.30629 38.117306
v 79.920074 60.273605 37.915344
v 79.939865 60.16846 37.730602
v 80.036156 60.019024 37.612576
v 80.18315 59.865337 37.592896
v 80.34145 59.74858 37.676834
v 80.07778 59.258625 37.97733
v 80.04803 59.290165 38.186375
v 79.94389 59.386772 38.345753
v 79.79328 59.522556 38.412754
v 79.63654 59.66114 38.369434
v 79.51568 59.765385 38.22739
v 79.46307 59.80736 38.024693
v 79.49282 59.77582 37.815643
v 79.596954 59.679214 37.65627
v 79.74757 59.54343 37.589264
v 79.90431 59.404846 37.632587
v 80.02518 59.300602 37.774628
v 79.68049 58.77417 38.046528
v 79.63843 58.83488 38.24622
v 79.52057 58.946995 38.38262
v 79.3585 59.08048 38.419178
v 79.19564 59.19956 38.3461
v 79.07563 59.27233 38.182964
v 79.030624 59.279297 37.973484
v 79.07269 59.21859 37.77379
v 79.190544 59.106472 37.63739
v 79.35262 58.972992 37.60083
v 79.51548 58.85391 37.673912
v 79.63549 58.781136 37.837048
v 79.30705 58.293873 38.24371
v 79.307144 58.44516 38.392437
v 79.21627 58.61575 38.47768
v 79.05879 58.75994 38.476597
v 78.87689 58.839092 38.389477
v 78.719315 58.831993 38.239662
v 78.62829 58.74055 38.0673
v 78.6282 58.589268 37.918568
v 78.71907 58.418674 37.833324
v 78.87656 58.274487 37.83441
v 79.05845 58.195335 37.92153
v 79.21603 58.20243 38.071346
v 79.05083 58.054867 38.771057
v 79.11806 58.239887 38.859333
v 79.08273 58.44528 38.913536
v 78.95432 58.615997 38.919144
v 78.767235 58.706306 38.874653
v 78.5716 58.692005 38.791985
v 78.41984 58.576927 38.693287
v 78.35261 58.391903 38.60501
v 78.38793 58.186516 38.550804
v 78.51634 58.015797 38.545197
v 78.70343 57.925488 38.58969
v 78.89906 57.939785 38.67236
v 78.78761 57.889645 39.364483
v 78.85711 58.066566 39.46696
v 78.82795 58.270744 39.536224
v 78.70793 58.44747 39.55371
v 78.52923 58.549397 39.51474
v 78.339714 58.549202 39.42975
v 78.19018 58.446945 39.321514
v 78.120674 58.270023 39.21904
v 78.14983 58.065845 39.149776
v 78.26985 57.889114 39.132286
v 78.448555 57.787193 39.17126
v 78.63807 57.787388 39.25625
v 78.42319 57.614147 39.81151
v 78.48959 57.7351 39.97651
v 78.46806 57.9091 40.103775
v 78.36439 58.089523 40.159206
v 78.20633 58.228027 40.127956
v 78.036255 58.287502 40.01839
v 77.89972 58.252007 39.85987
v 77.83332 58.131054 39.694874
v 77.85484 57.957054 39.567608
v 77.95853 57.776627 39.512173
v 78.11658 57.638123 39.543427
v 78.28666 57.57865 39.652992
v 77.99736 57.210255 40.14335
v 77.96789 57.288868 40.340904
v 77.87497 57.42991 40.472836
v 77.743515 57.595585 40.503788
v 77.60874 57.741505 40.425472
v 77.50676 57.828568 40.258865
v 77.4649 57.833443 40.04862
v 77.49438 57.75483 39.85106
v 77.58729 57.61379 39.719128
v 77.71874 57.448112 39.688175
v 77.853516 57.302193 39.766495
v 77.9555 57.21513 39.933098
v 77.382286 56.77697 40.069374
v 77.33595 56.853523 40.262146
v 77.25486 57.007847 40.383957
v 77.160736 57.19859 40.402176
v 77.0788 57.37464 40.311916
v 77.031 57.488827 40.13736
v 77.03015 57.510555 39.925285
v 77.076485 57.434002 39.732517
v 77.15757 57.27968 39.610703
v 77.2517 57.088936 39.592487
v 77.33364 56.912884 39.682747
v 77.38144 56.7987 39.8573
v 76.82135 56.624638 40.012547
v 76.858315 56.715126 40.20654
v 76.820694 56.871033 40.353172
v 76.71857 57.05059 40.413155
v 76.5793 57.20568 40.370415
v 76.44021 57.294754 40.236404
v 76.33856 57.293934 40.04703
v 76.3016 57.20345 39.853035
v 76.33922 57.04754 39.7064
v 76.441345 56.867985 39.64642
v 76.58061 56.71289 39.689163
v 76.7197 56.62382 39.823174
v 76.68646 56.27824 40.473927
v 76.71733 56.429234 40.61403
v 76.64929 56.60296 40.70737
v 76.50056 56.75287 40.728947
v 76.31099 56.8388 40.67297
v 76.13138 56.837723 40.55444
v 76.00986 56.749928 40.405117
v 75.97899 56.598938 40.265015
v 76.047035 56.42521 40.171673
v 76.19577 56.2753 40.150097
v 76.38534 56.18937 40.206074
v 76.56494 56.190445 40.324604
v 76.29525 55.904396 40.92128
v 76.32712 56.00532 41.107254
v 76.27458 56.159626 41.246456
v 76.15172 56.325962 41.30158
v 75.99145 56.459763 41.257854
v 75.836716 56.525177 41.127003
v 75.72898 56.504673 40.94408
v 75.69711 56.40375 40.758102
v 75.74965 56.249447 40.618904
v 75.87251 56.08311 40.563778
v 76.03278 55.94931 40.607502
v 76.18752 55.883896 40.738358
v 75.82489 55.449287 40.93039
v 75.827965 55.469555 41.14292
v 75.756996 55.564224 41.320904
v 75.631 55.707935 41.416637
v 75.48373 55.862175 41.40448
v 75.354645 55.985622 41.28768
v 75.27834 56.045193 41.09754
v 75.27527 56.02493 40.88501
v 75.34624 55.93026 40.707027
v 75.47224 55.78655 40.611294
v 75.61951 55.632305 40.62345
v 75.74859 55.50886 40.74025
v 75.30881 54.975628 40.982613
v 75.3446 55.06432 41.176033
v 75.30565 55.218563 41.325172
v 75.2024 55.397022 41.390068
v 75.06252 55.551884 41.35333
v 74.923485 55.641655 41.2248
v 74.822556 55.642273 41.03892
v 74.786766 55.55358 40.845497
v 74.825714 55.399338 40.696358
v 74.928955 55.22088 40.631462
v 75.06884 55.066017 40.6682
v 75.20787 54.97625 40.796734
v 74.81987 54.712692 41.426155
v 74.95462 54.797928 41.55981
v 75.01057 54.959465 41.6794
v 74.972725 55.15401 41.75289
v 74.851234 55.329445 41.76058
v 74.67864 55.438755 41.700413
v 74.5012 55.452656 41.58851
v 74.36645 55.367416 41.454853
v 74.31049 55.205883 41.33526
v 74.348335 55.011333 41.261772
v 74.46983 54.8359 41.25408
v 74.642426 54.72659 41.31425
v 74.57053 54.428284 41.90097
v 74.7019 54.52338 42.040676
v 74.74683 54.686855 42.170002
v 74.693306 54.874912 42.254303
v 74.55565 55.037155 42.270985
v 74.37075 55.130116 42.215576
v 74.188156 55.128883 42.102932
v 74.05679 55.033787 41.963226
v 74.011856 54.87031 41.833897
v 74.065384 54.682255 41.7496
v 74.20304 54.52001 41.732918
v 74.38794 54.42705 41.788322
v 74.288635 54.12015 42.415398
v 74.409966 54.2434 42.541016
v 74.43907 54.42522 42.649483
v 74.36815 54.616894 42.71174
v 74.21621 54.767063 42.711098
v 74.023964 54.835487 42.647736
v 73.84292 54.803837 42.538628
v 73.72158 54.680588 42.41301
v 73.69248 54.498768 42.304543
v 73.7634 54.307095 42.242287
v 73.91534 54.156925 42.242928
v 74.10759 54.088497 42.30629
v 74.1333 53.946617 43.049683
v 74.21204 54.10409 43.170685
v 74.1914 54.297466 43.259148
v 74.07689 54.474922 43.291363
v 73.8992 54.58891 43.2587
v 73.70595 54.60889 43.169914
v 73.548904 54.52951 43.048794
v 73.47016 54.372032 42.92779
v 73.49081 54.17866 42.839333
v 73.605316 54.001205 42.807114
v 73.783005 53.88722 42.839775
v 73.976265 53.867237 42.928562
v 73.81816 53.63136 43.528866
v 73.87564 53.76697 43.683598
v 73.83953 53.944447 43.796883
v 73.719505 54.11623 43.83837
v 73.54773 54.23629 43.796944
v 73.37023 54.27246 43.6837
v 73.234566 54.215042 43.528988
v 73.177086 54.07943 43.374256
v 73.213196 53.901955 43.26097
v 73.33322 53.73017 43.219482
v 73.505 53.61011 43.26091
v 73.682495 53.57394 43.374153
v 73.442375 53.255558 43.910976
v 73.45907 53.350433 44.10165
v 73.39309 53.49808 44.241238
v 73.26213 53.65894 44.29233
v 73.10127 53.789906 44.241245
v 72.95362 53.855885 44.10167
v 72.858734 53.839203 43.910995
v 72.84204 53.744328 43.72032
v 72.90802 53.596676 43.580734
v 73.03898 53.43582 43.52964
v 73.19984 53.304855 43.580727
v 73.347496 53.238873 43.720306
v 72.98448 52.797905 44.004284
v 72.96627 52.84942 44.210808
v 72.87504 52.96555 44.36517
v 72.73522 53.115173 44.426006
v 72.58429 53.258205 44.37702
v 72.462685 53.356316 44.23134
v 72.40299 53.383217 44.027992
v 72.421196 53.3317 43.82147
v 72.512436 53.215572 43.667107
v 72.652245 53.065945 43.60627
v 72.80318 52.922916 43.655254
v 72.92478 52.824806 43.800938
v 72.48352 52.315117 43.969517
v 72.55181 52.386475 44.15871
v 72.534386 52.522743 44.321682
v 72.43591 52.687412 44.414764
v 72.28277 52.836357 44.413013
v 72.116 52.929665 44.316902
v 71.980286 52.94234 44.15218
v 71.91199 52.87098 43.962986
v 71.92941 52.73471 43.800014
v 72.02789 52.57004 43.706936
v 72.18103 52.421097 43.708683
v 72.3478 52.32779 43.8048
v 72.12985 51.994194 44.396057
v 72.267525 52.065594 44.55397
v 72.32051 52.20803 44.70813
v 72.27461 52.38334 44.817234
v 72.142136 52.544548 44.85204
v 71.958565 52.64846 44.80323
v 71.7731 52.667233 44.683876
v 71.63542 52.595837 44.525963
v 71.582436 52.4534 44.371803
v 71.628334 52.278088 44.262703
v 71.76081 52.11688 44.227894
v 71.94438 52.012966 44.276707
v 71.94391 51.67367 44.76247
v 72.023415 51.716774 44.963566
v 72.00343 51.808136 45.148083
v 71.88932 51.923275 45.266575
v 71.711655 52.03134 45.287292
v 71.518036 52.10338 45.20469
v 71.36035 52.120083 45.040894
v 71.280846 52.07698 44.839798
v 71.30083 51.98562 44.65528
v 71.41494 51.87048 44.53679
v 71.592606 51.762413 44.51607
v 71.786224 51.690376 44.598675
v 71.72518 51.133026 44.761566
v 71.802895 51.101685 44.958458
v 71.78231 51.118576 45.170807
v 71.668945 51.179173 45.341713
v 71.493164 51.267242 45.42538
v 71.30208 51.359184 45.39939
v 71.14689 51.430363 45.27071
v 71.06917 51.461704 45.07382
v 71.08975 51.444813 44.86147
v 71.203125 51.384216 44.690563
v 71.37891 51.296146 44.606895
v 71.56999 51.204205 44.632885
v 71.33867 50.535786 44.7419
v 71.41685 50.49323 44.936665
v 71.406166 50.51396 45.148457
v 71.30951 50.592422 45.320534
v 71.152756 50.707592 45.406784
v 70.97792 50.82861 45.384098
v 70.83185 50.923046 45.258553
v 70.75368 50.965603 45.063793
v 70.76435 50.94487 44.851997
v 70.86101 50.86641 44.67992
v 71.01776 50.75124 44.593674
v 71.1926 50.630222 44.61636
v 70.89663 49.943645 44.914288
v 71.02314 49.98019 45.078186
v 71.060326 50.07964 45.25175
v 70.99824 50.215347 45.388474
v 70.85351 50.35095 45.451725
[truncated: 97,514 more chars]
