# Supplementary material for: Heterogeneous somatostatin-expressing neuron population in mouse ventral tegmental area
Source: eLife. 2020 Aug 4;9:e59328. doi: 10.7554/eLife.59328 (PMC7440918; doi:10.7554/eLife.59328)
Supplement: Figure 5—source data 2. — This zip archive contains morphological images of all traced neurons grouped according their electrophysiological profiles. Each subtype’s folder contains a PDF file (with the list of neurons, their original location within the VTA, images of the traced morphology and individual Sholl curves) and two subfolders: ‘3D_gif’ – with *.gif files of the listed neurons; and ‘WaveFront_3D_obj’ – with corresponding *.obj files. *.gif files can be opened by any image viewer. *.obj files save information about the 3D model of the neurons and can be opened/reused with any 3D viewer or graphic software. [file elife-59328-fig5-data2.zip › Morphology_Source/ADP/WaveFront_3D_obj/16.obj]

# OBJ File
mtllib 211216c13_model.mtl
g Start_point
v 59.034203 184.1364 21.574814
v 58.852085 184.03125 21.6025
v 59.062374 184.03125 21.574814
v 58.95723 184.21338 21.574814
v 58.852085 184.24155 21.574814
v 58.74694 184.21338 21.574814
v 58.669968 184.1364 21.574814
v 58.641796 184.03125 21.574814
v 58.669968 183.92612 21.574814
v 58.74694 183.84914 21.574814
v 58.852085 183.82097 21.574814
v 58.95723 183.84914 21.574814
v 59.034203 183.92612 21.574814
v 59.203907 184.23438 21.493645
v 59.258335 184.03125 21.493645
v 59.05521 184.38307 21.493645
v 58.852085 184.4375 21.493645
v 58.64896 184.38307 21.493645
v 58.500263 184.23438 21.493645
v 58.445835 184.03125 21.493645
v 58.500263 183.82812 21.493645
v 58.64896 183.67943 21.493645
v 58.852085 183.625 21.493645
v 59.05521 183.67943 21.493645
v 59.203907 183.82812 21.493645
v 59.349636 184.31851 21.364525
v 59.42661 184.03125 21.364525
v 59.139347 184.52881 21.364525
v 58.852085 184.60577 21.364525
v 58.564823 184.52881 21.364525
v 58.35453 184.31851 21.364525
v 58.27756 184.03125 21.364525
v 58.35453 183.74399 21.364525
v 58.564823 183.5337 21.364525
v 58.852085 183.45673 21.364525
v 59.139347 183.5337 21.364525
v 59.349636 183.74399 21.364525
v 59.46146 184.38307 21.19625
v 59.55573 184.03125 21.19625
v 59.203907 184.64062 21.19625
v 58.852085 184.7349 21.19625
v 58.500263 184.64062 21.19625
v 58.24271 184.38307 21.19625
v 58.148438 184.03125 21.19625
v 58.24271 183.67943 21.19625
v 58.500263 183.42188 21.19625
v 58.852085 183.3276 21.19625
v 59.203907 183.42188 21.19625
v 59.46146 183.67943 21.19625
v 59.531754 184.42366 21.00029
v 59.636898 184.03125 21.00029
v 59.24449 184.71092 21.00029
v 58.852085 184.81607 21.00029
v 58.45968 184.71092 21.00029
v 58.172417 184.42366 21.00029
v 58.06727 184.03125 21.00029
v 58.172417 183.63884 21.00029
v 58.45968 183.35158 21.00029
v 58.852085 183.24644 21.00029
v 59.24449 183.35158 21.00029
v 59.531754 183.63884 21.00029
v 59.55573 184.4375 20.79
v 59.664585 184.03125 20.79
v 59.258335 184.7349 20.79
v 58.852085 184.84375 20.79
v 58.445835 184.7349 20.79
v 58.148438 184.4375 20.79
v 58.039585 184.03125 20.79
v 58.148438 183.625 20.79
v 58.445835 183.3276 20.79
v 58.852085 183.21875 20.79
v 59.258335 183.3276 20.79
v 59.55573 183.625 20.79
v 59.531754 184.42366 20.57971
v 59.636898 184.03125 20.57971
v 59.24449 184.71092 20.57971
v 58.852085 184.81607 20.57971
v 58.45968 184.71092 20.57971
v 58.172417 184.42366 20.57971
v 58.06727 184.03125 20.57971
v 58.172417 183.63884 20.57971
v 58.45968 183.35158 20.57971
v 58.852085 183.24644 20.57971
v 59.24449 183.35158 20.57971
v 59.531754 183.63884 20.57971
v 59.46146 184.38307 20.38375
v 59.55573 184.03125 20.38375
v 59.203907 184.64062 20.38375
v 58.852085 184.7349 20.38375
v 58.500263 184.64062 20.38375
v 58.24271 184.38307 20.38375
v 58.148438 184.03125 20.38375
v 58.24271 183.67943 20.38375
v 58.500263 183.42188 20.38375
v 58.852085 183.3276 20.38375
v 59.203907 183.42188 20.38375
v 59.46146 183.67943 20.38375
v 59.349636 184.31851 20.215475
v 59.42661 184.03125 20.215475
v 59.139347 184.52881 20.215475
v 58.852085 184.60577 20.215475
v 58.564823 184.52881 20.215475
v 58.35453 184.31851 20.215475
v 58.27756 184.03125 20.215475
v 58.35453 183.74399 20.215475
v 58.564823 183.5337 20.215475
v 58.852085 183.45673 20.215475
v 59.139347 183.5337 20.215475
v 59.349636 183.74399 20.215475
v 59.203907 184.23438 20.086355
v 59.258335 184.03125 20.086355
v 59.05521 184.38307 20.086355
v 58.852085 184.4375 20.086355
v 58.64896 184.38307 20.086355
v 58.500263 184.23438 20.086355
v 58.445835 184.03125 20.086355
v 58.500263 183.82812 20.086355
v 58.64896 183.67943 20.086355
v 58.852085 183.625 20.086355
v 59.05521 183.67943 20.086355
v 59.203907 183.82812 20.086355
v 59.034203 184.1364 20.005186
v 59.062374 184.03125 20.005186
v 58.95723 184.21338 20.005186
v 58.852085 184.24155 20.005186
v 58.74694 184.21338 20.005186
v 58.669968 184.1364 20.005186
v 58.641796 184.03125 20.005186
v 58.669968 183.92612 20.005186
v 58.74694 183.84914 20.005186
v 58.852085 183.82097 20.005186
v 58.95723 183.84914 20.005186
v 59.034203 183.92612 20.005186
v 58.852085 184.03125 19.9775
usemtl mat_11
s 1
f 1 2 3
f 4 2 1
f 5 2 4
f 6 2 5
f 7 2 6
f 8 2 7
f 9 2 8
f 10 2 9
f 11 2 10
f 12 2 11
f 13 2 12
f 3 2 13
f 14 3 15
f 3 14 1
f 16 1 14
f 1 16 4
f 17 4 16
f 4 17 5
f 18 5 17
f 5 18 6
f 19 6 18
f 6 19 7
f 20 7 19
f 7 20 8
f 21 8 20
f 8 21 9
f 22 9 21
f 9 22 10
f 23 10 22
f 10 23 11
f 24 11 23
f 11 24 12
f 25 12 24
f 12 25 13
f 15 13 25
f 13 15 3
f 26 15 27
f 15 26 14
f 28 14 26
f 14 28 16
f 29 16 28
f 16 29 17
f 30 17 29
f 17 30 18
f 31 18 30
f 18 31 19
f 32 19 31
f 19 32 20
f 33 20 32
f 20 33 21
f 34 21 33
f 21 34 22
f 35 22 34
f 22 35 23
f 36 23 35
f 23 36 24
f 37 24 36
f 24 37 25
f 27 25 37
f 25 27 15
f 38 27 39
f 27 38 26
f 40 26 38
f 26 40 28
f 41 28 40
f 28 41 29
f 42 29 41
f 29 42 30
f 43 30 42
f 30 43 31
f 44 31 43
f 31 44 32
f 45 32 44
f 32 45 33
f 46 33 45
f 33 46 34
f 47 34 46
f 34 47 35
f 48 35 47
f 35 48 36
f 49 36 48
f 36 49 37
f 39 37 49
f 37 39 27
f 50 39 51
f 39 50 38
f 52 38 50
f 38 52 40
f 53 40 52
f 40 53 41
f 54 41 53
f 41 54 42
f 55 42 54
f 42 55 43
f 56 43 55
f 43 56 44
f 57 44 56
f 44 57 45
f 58 45 57
f 45 58 46
f 59 46 58
f 46 59 47
f 60 47 59
f 47 60 48
f 61 48 60
f 48 61 49
f 51 49 61
f 49 51 39
f 62 51 63
f 51 62 50
f 64 50 62
f 50 64 52
f 65 52 64
f 52 65 53
f 66 53 65
f 53 66 54
f 67 54 66
f 54 67 55
f 68 55 67
f 55 68 56
f 69 56 68
f 56 69 57
f 70 57 69
f 57 70 58
f 71 58 70
f 58 71 59
f 72 59 71
f 59 72 60
f 73 60 72
f 60 73 61
f 63 61 73
f 61 63 51
f 74 63 75
f 63 74 62
f 76 62 74
f 62 76 64
f 77 64 76
f 64 77 65
f 78 65 77
f 65 78 66
f 79 66 78
f 66 79 67
f 80 67 79
f 67 80 68
f 81 68 80
f 68 81 69
f 82 69 81
f 69 82 70
f 83 70 82
f 70 83 71
f 84 71 83
f 71 84 72
f 85 72 84
f 72 85 73
f 75 73 85
f 73 75 63
f 86 75 87
f 75 86 74
f 88 74 86
f 74 88 76
f 89 76 88
f 76 89 77
f 90 77 89
f 77 90 78
f 91 78 90
f 78 91 79
f 92 79 91
f 79 92 80
f 93 80 92
f 80 93 81
f 94 81 93
f 81 94 82
f 95 82 94
f 82 95 83
f 96 83 95
f 83 96 84
f 97 84 96
f 84 97 85
f 87 85 97
f 85 87 75
f 98 87 99
f 87 98 86
f 100 86 98
f 86 100 88
f 101 88 100
f 88 101 89
f 102 89 101
f 89 102 90
f 103 90 102
f 90 103 91
f 104 91 103
f 91 104 92
f 105 92 104
f 92 105 93
f 106 93 105
f 93 106 94
f 107 94 106
f 94 107 95
f 108 95 107
f 95 108 96
f 109 96 108
f 96 109 97
f 99 97 109
f 97 99 87
f 110 99 111
f 99 110 98
f 112 98 110
f 98 112 100
f 113 100 112
f 100 113 101
f 114 101 113
f 101 114 102
f 115 102 114
f 102 115 103
f 116 103 115
f 103 116 104
f 117 104 116
f 104 117 105
f 118 105 117
f 105 118 106
f 119 106 118
f 106 119 107
f 120 107 119
f 107 120 108
f 121 108 120
f 108 121 109
f 111 109 121
f 109 111 99
f 122 111 123
f 111 122 110
f 124 110 122
f 110 124 112
f 125 112 124
f 112 125 113
f 126 113 125
f 113 126 114
f 127 114 126
f 114 127 115
f 128 115 127
f 115 128 116
f 129 116 128
f 116 129 117
f 130 117 129
f 117 130 118
f 131 118 130
f 118 131 119
f 132 119 131
f 119 132 120
f 133 120 132
f 120 133 121
f 123 121 133
f 121 123 111
f 123 134 122
f 122 134 124
f 124 134 125
f 125 134 126
f 126 134 127
f 127 134 128
f 128 134 129
f 129 134 130
f 130 134 131
f 131 134 132
f 132 134 133
f 133 134 123

g Path_(5)
v 52.812504 187.20001 20.79
v 52.5827 186.9702 20.79
v 52.613487 187.00099 20.6275
v 52.6976 187.0851 20.508543
v 52.812504 187.20001 20.465
v 52.927406 187.31491 20.508543
v 53.01152 187.39903 20.6275
v 53.04231 187.42982 20.79
v 53.01152 187.39903 20.952501
v 52.927406 187.31491 21.071459
v 52.812504 187.20001 21.115002
v 52.6976 187.0851 21.071459
v 52.613487 187.00099 20.952501
v 52.888325 186.66512 20.79
v 52.917606 186.69733 20.6275
v 52.997604 186.78537 20.508543
v 53.106888 186.90564 20.465
v 53.216167 187.02591 20.508543
v 53.29617 187.11395 20.6275
v 53.32545 187.14616 20.79
v 53.29617 187.11395 20.952501
v 53.216167 187.02591 21.071459
v 53.106888 186.90564 21.115002
v 52.997604 186.78537 21.071459
v 52.917606 186.69733 20.952501
v 53.27428 186.35437 20.79
v 53.294876 186.39273 20.6275
v 53.35115 186.49754 20.508543
v 53.42802 186.6407 20.465
v 53.50489 186.78387 20.508543
v 53.561165 186.88869 20.6275
v 53.581764 186.92705 20.79
v 53.561165 186.88869 20.952501
v 53.50489 186.78387 21.071459
v 53.42802 186.6407 21.115002
v 53.35115 186.49754 21.071459
v 53.294876 186.39273 20.952501
v 53.791645 186.19624 20.79
v 53.79628 186.23953 20.6275
v 53.808952 186.35782 20.508543
v 53.826263 186.5194 20.465
v 53.843575 186.68097 20.508543
v 53.856247 186.79924 20.6275
v 53.860886 186.84254 20.79
v 53.856247 186.79924 20.952501
v 53.843575 186.68097 21.071459
v 53.826263 186.5194 21.115002
v 53.808952 186.35782 21.071459
v 53.79628 186.23953 20.952501
v 54.252552 186.22879 20.79
v 54.25103 186.27231 20.6275
v 54.24686 186.39119 20.508543
v 54.24117 186.55359 20.465
v 54.235477 186.71599 20.508543
v 54.23131 186.83487 20.6275
v 54.229786 186.87839 20.79
v 54.23131 186.83487 20.952501
v 54.235477 186.71599 21.071459
v 54.24117 186.55359 21.115002
v 54.24686 186.39119 21.071459
v 54.25103 186.27231 20.952501
v 54.650833 186.22359 20.79
v 54.651722 186.26712 20.6275
v 54.65414 186.38605 20.508543
v 54.65745 186.54852 20.465
v 54.66076 186.71098 20.508543
v 54.66318 186.82993 20.6275
v 54.664066 186.87346 20.79
v 54.66318 186.82993 20.952501
v 54.66076 186.71098 21.071459
v 54.65745 186.54852 21.115002
v 54.65414 186.38605 21.071459
v 54.651722 186.26712 20.952501
v 55.033955 186.21407 20.79
v 55.03927 186.25728 20.6275
v 55.053776 186.37535 20.508543
v 55.073593 186.53664 20.465
v 55.09341 186.69792 20.508543
v 55.10792 186.816 20.6275
v 55.11323 186.8592 20.79
v 55.10792 186.816 20.952501
v 55.09341 186.69792 21.071459
v 55.073593 186.53664 21.115002
v 55.053776 186.37535 21.071459
v 55.03927 186.25728 20.952501
v 55.33393 186.15721 20.79
v 55.35353 186.19609 20.6275
v 55.40708 186.30232 20.508543
v 55.480232 186.44742 20.465
v 55.553387 186.59253 20.508543
v 55.606937 186.69875 20.6275
v 55.626537 186.73763 20.79
v 55.606937 186.69875 20.952501
v 55.553387 186.59253 21.071459
v 55.480232 186.44742 21.115002
v 55.40708 186.30232 21.071459
v 55.35353 186.19609 20.952501
v 55.570835 185.9371 20.79
v 55.600708 185.96878 20.6275
v 55.682316 186.05533 20.508543
v 55.793793 186.17357 20.465
v 55.90527 186.2918 20.508543
v 55.986877 186.37834 20.6275
v 56.016747 186.41003 20.79
v 55.986877 186.37834 20.952501
v 55.90527 186.2918 21.071459
v 55.793793 186.17357 21.115002
v 55.682316 186.05533 21.071459
v 55.600708 185.96878 20.952501
v 55.869244 185.63412 20.79
v 55.898228 185.66661 20.6275
v 55.97742 185.75539 20.508543
v 56.0856 185.87663 20.465
v 56.19378 185.9979 20.508543
v 56.272972 186.08667 20.6275
v 56.301956 186.11916 20.79
v 56.272972 186.08667 20.952501
v 56.19378 185.9979 21.071459
v 56.0856 185.87663 21.115002
v 55.97742 185.75539 21.071459
v 55.898228 185.66661 20.952501
v 56.253414 185.33778 20.79
v 56.2749 185.37566 20.6275
v 56.33359 185.47913 20.508543
v 56.413765 185.62047 20.465
v 56.49394 185.76181 20.508543
v 56.55263 185.86528 20.6275
v 56.574112 185.90315 20.79
v 56.55263 185.86528 20.952501
v 56.49394 185.76181 21.071459
v 56.413765 185.62047 21.115002
v 56.33359 185.47913 21.071459
v 56.2749 185.37566 20.952501
v 56.772625 185.14659 20.79
v 56.77656 185.18996 20.6275
v 56.787327 185.30843 20.508543
v 56.802032 185.47026 20.465
v 56.81674 185.6321 20.508543
v 56.827503 185.75056 20.6275
v 56.831444 185.79393 20.79
v 56.827503 185.75056 20.952501
v 56.81674 185.6321 21.071459
v 56.802032 185.47026 21.115002
v 56.787327 185.30843 21.071459
v 56.77656 185.18996 20.952501
v 57.11949 185.23618 20.79
v 57.131752 185.27795 20.6275
v 57.165257 185.3921 20.508543
v 57.211018 185.54802 20.465
v 57.256783 185.70395 20.508543
v 57.290283 185.81808 20.6275
v 57.302547 185.85986 20.79
v 57.290283 185.81808 20.952501
v 57.256783 185.70395 21.071459
v 57.211018 185.54802 21.115002
v 57.165257 185.3921 21.071459
v 57.131752 185.27795 20.952501
v 57.286457 185.02863 20.79
v 57.316822 185.05983 20.6275
v 57.39978 185.1451 20.508543
v 57.5131 185.26155 20.465
v 57.626423 185.37802 20.508543
v 57.70938 185.46329 20.6275
v 57.739746 185.49449 20.79
v 57.70938 185.46329 20.952501
v 57.626423 185.37802 21.071459
v 57.5131 185.26155 21.115002
v 57.39978 185.1451 21.071459
v 57.316822 185.05983 20.952501
v 57.577976 184.73755 20.79
v 57.608757 184.76834 20.6275
v 57.69285 184.8525 20.508543
v 57.807724 184.96742 20.465
v 57.922596 185.08237 20.508543
v 58.00669 185.1665 20.6275
v 58.037468 185.1973 20.79
v 58.00669 185.1665 20.952501
v 57.922596 185.08237 21.071459
v 57.807724 184.96742 21.115002
v 57.69285 184.8525 21.071459
v 57.608757 184.76834 20.952501
v 57.87218 184.44318 20.79
v 57.902973 184.47397 20.6275
v 57.9871 184.55807 20.508543
v 58.102016 184.67296 20.465
v 58.216934 184.78786 20.508543
v 58.30106 184.87196 20.6275
v 58.331852 184.90274 20.79
v 58.30106 184.87196 20.952501
v 58.216934 184.78786 21.071459
v 58.102016 184.67296 21.115002
v 57.9871 184.55807 21.071459
v 57.902973 184.47397 20.952501
v 58.16661 184.14879 20.79
v 58.1974 184.17958 20.6275
v 58.281513 184.2637 20.508543
v 58.39641 184.3786 20.465
v 58.511314 184.49352 20.508543
v 58.59543 184.57764 20.6275
v 58.626217 184.60841 20.79
v 58.59543 184.57764 20.952501
v 58.511314 184.49352 21.071459
v 58.39641 184.3786 21.115002
v 58.281513 184.2637 21.071459
v 58.1974 184.17958 20.952501
v 58.46098 183.85442 20.79
v 58.491768 183.88521 20.6275
v 58.575882 183.96931 20.508543
v 58.69079 184.08423 20.465
v 58.805695 184.19913 20.508543
v 58.88981 184.28325 20.6275
v 58.9206 184.31403 20.79
v 58.88981 184.28325 20.952501
v 58.805695 184.19913 21.071459
v 58.69079 184.08423 21.115002
v 58.575882 183.96931 21.071459
v 58.491768 183.88521 20.952501
v 58.755356 183.56004 20.79
v 58.786144 183.59082 20.6275
v 58.870262 183.67494 20.508543
v 58.985165 183.78984 20.465
v 59.10007 183.90475 20.508543
v 59.18419 183.98886 20.6275
v 59.214977 184.01965 20.79
v 59.18419 183.98886 20.952501
v 59.10007 183.90475 21.071459
v 58.985165 183.78984 21.115002
v 58.870262 183.67494 21.071459
v 58.786144 183.59082 20.952501
v 59.05127 183.26413 20.79
v 59.081852 183.29514 20.6275
v 59.165405 183.3798 20.508543
v 59.279545 183.49547 20.465
v 59.39368 183.61113 20.508543
v 59.477234 183.69582 20.6275
v 59.50782 183.7268 20.79
v 59.477234 183.69582 20.952501
v 59.39368 183.61113 21.071459
v 59.279545 183.49547 21.115002
v 59.165405 183.3798 21.071459
v 59.081852 183.29514 20.952501
v 59.362316 182.96175 20.79
v 59.39119 182.99435 20.6275
v 59.470066 183.08339 20.508543
v 59.577812 183.20503 20.465
v 59.685562 183.32668 20.508543
v 59.76444 183.41573 20.6275
v 59.79331 183.44832 20.79
v 59.76444 183.41573 20.952501
v 59.685562 183.32668 21.071459
v 59.577812 183.20503 21.115002
v 59.470066 183.08339 21.071459
v 59.39119 182.99435 20.952501
v 59.717247 182.67671 20.79
v 59.742016 182.71252 20.6275
v 59.809685 182.81035 20.508543
v 59.902122 182.944 20.465
v 59.99456 183.07765 20.508543
v 60.06223 183.17549 20.6275
v 60.086998 183.2113 20.79
v 60.06223 183.17549 20.952501
v 59.99456 183.07765 21.071459
v 59.902122 182.944 21.115002
v 59.809685 182.81035 21.071459
v 59.742016 182.71252 20.952501
v 60.09016 182.45604 20.79
v 60.11302 182.4931 20.6275
v 60.175476 182.59435 20.508543
v 60.260796 182.73265 20.465
v 60.34611 182.87096 20.508543
v 60.40857 182.9722 20.6275
v 60.43143 183.00925 20.79
v 60.40857 182.9722 20.952501
v 60.34611 182.87096 21.071459
v 60.260796 182.73265 21.115002
v 60.175476 182.59435 21.071459
v 60.11302 182.4931 20.952501
v 60.401302 182.25832 20.79
v 60.429344 182.29163 20.6275
v 60.50596 182.38263 20.508543
v 60.61061 182.50694 20.465
v 60.715267 182.63126 20.508543
v 60.791878 182.72226 20.6275
v 60.81992 182.75557 20.79
v 60.791878 182.72226 20.952501
v 60.715267 182.63126 21.071459
v 60.61061 182.50694 21.115002
v 60.50596 182.38263 21.071459
v 60.429344 182.29163 20.952501
v 60.65976 181.97403 20.79
v 60.69096 182.0044 20.6275
v 60.776203 182.08737 20.508543
v 60.892647 182.20071 20.465
v 61.00909 182.31406 20.508543
v 61.094334 182.39703 20.6275
v 61.125534 182.4274 20.79
v 61.094334 182.39703 20.952501
v 61.00909 182.31406 21.071459
v 60.892647 182.20071 21.115002
v 60.776203 182.08737 21.071459
v 60.69096 182.0044 20.952501
v 60.967594 181.67462 20.79
v 60.997543 181.70624 20.6275
v 61.079372 181.79257 20.508543
v 61.19115 181.91052 20.465
v 61.30293 182.02847 20.508543
v 61.384758 182.11482 20.6275
v 61.414707 182.14642 20.79
v 61.384758 182.11482 20.952501
v 61.30293 182.02847 21.071459
v 61.19115 181.91052 21.115002
v 61.079372 181.79257 21.071459
v 60.997543 181.70624 20.952501
v 61.304523 181.36612 20.79
v 61.330303 181.4012 20.6275
v 61.400738 181.49707 20.508543
v 61.49695 181.62802 20.465
v 61.59316 181.75899 20.508543
v 61.663593 181.85484 20.6275
v 61.689373 181.88994 20.79
v 61.663593 181.85484 20.952501
v 61.59316 181.75899 21.071459
v 61.49695 181.62802 21.115002
v 61.400738 181.49707 21.071459
v 61.330303 181.4012 20.952501
v 61.71667 181.12796 20.79
v 61.735596 181.16716 20.6275
v 61.7873 181.2743 20.508543
v 61.857933 181.42065 20.465
v 61.928562 181.567 20.508543
v 61.980267 181.67413 20.6275
v 61.999195 181.71335 20.79
v 61.980267 181.67413 20.952501
v 61.928562 181.567 21.071459
v 61.857933 181.42065 21.115002
v 61.7873 181.2743 21.071459
v 61.735596 181.16716 20.952501
v 62.190907 180.94658 20.79
v 62.198135 180.9895 20.6275
v 62.21789 181.10681 20.508543
v 62.244877 181.26706 20.465
v 62.271862 181.4273 20.508543
v 62.29162 181.5446 20.6275
v 62.298847 181.58754 20.79
v 62.29162 181.5446 20.952501
v 62.271862 181.4273 21.071459
v 62.244877 181.26706 21.115002
v 62.21789 181.10681 21.071459
v 62.198135 180.9895 20.952501
v 62.60182 180.96584 20.79
v 62.609722 181.00865 20.6275
v 62.6313 181.12564 20.508543
v 62.66078 181.28545 20.465
v 62.690266 181.44525 20.508543
v 62.711845 181.56223 20.6275
v 62.719746 181.60506 20.79
v 62.711845 181.56223 20.952501
v 62.690266 181.44525 21.071459
v 62.66078 181.28545 21.115002
v 62.6313 181.12564 21.071459
v 62.609722 181.00865 20.952501
v 62.8774 180.84007 20.79
v 62.89955 180.87756 20.6275
v 62.960075 180.97997 20.508543
v 63.04275 181.11987 20.465
v 63.12543 181.25977 20.508543
v 63.185955 181.36217 20.6275
v 63.208107 181.39966 20.79
v 63.185955 181.36217 20.952501
v 63.12543 181.25977 21.071459
v 63.04275 181.11987 21.115002
v 62.960075 180.97997 21.071459
v 62.89955 180.87756 20.952501
v 63.157352 180.6211 20.79
v 63.18611 180.65378 20.6275
v 63.264687 180.7431 20.508543
v 63.372017 180.86511 20.465
v 63.479347 180.98712 20.508543
v 63.55792 181.07643 20.6275
v 63.586678 181.10913 20.79
v 63.55792 181.07643 20.952501
v 63.479347 180.98712 21.071459
v 63.372017 180.86511 21.115002
v 63.264687 180.7431 21.071459
v 63.18611 180.65378 20.952501
v 63.436928 180.34113 20.79
v 63.467705 180.37193 20.6275
v 63.551796 180.45607 20.508543
v 63.666668 180.57101 20.465
v 63.78154 180.68594 20.508543
v 63.86563 180.77008 20.6275
v 63.89641 180.80089 20.79
v 63.86563 180.77008 20.952501
v 63.78154 180.68594 21.071459
v 63.666668 180.57101 21.115002
v 63.551796 180.45607 21.071459
v 63.467705 180.37193 20.952501
v 63.731102 180.04675 20.79
v 63.761894 180.07753 20.6275
v 63.846024 180.16164 20.508543
v 63.96094 180.27652 20.465
v 64.07586 180.39142 20.508543
v 64.15999 180.47552 20.6275
v 64.19078 180.5063 20.79
v 64.15999 180.47552 20.952501
v 64.07586 180.39142 21.071459
v 63.96094 180.27652 21.115002
v 63.846024 180.16164 21.071459
v 63.761894 180.07753 20.952501
v 64.02554 179.75235 20.79
v 64.056335 179.78314 20.6275
v 64.14045 179.86726 20.508543
v 64.25535 179.98218 20.465
v 64.37025 180.09709 20.508543
v 64.45436 180.1812 20.6275
v 64.485146 180.21199 20.79
v 64.45436 180.1812 20.952501
v 64.37025 180.09709 21.071459
v 64.25535 179.98218 21.115002
v 64.14045 179.86726 21.071459
v 64.056335 179.78314 20.952501
v 64.31991 179.458 20.79
v 64.3507 179.48877 20.6275
v 64.434814 179.57289 20.508543
v 64.54972 179.68779 20.465
v 64.66463 179.8027 20.508543
v 64.74874 179.88681 20.6275
v 64.77953 179.9176 20.79
v 64.74874 179.88681 20.952501
v 64.66463 179.8027 21.071459
v 64.54972 179.68779 21.115002
v 64.434814 179.57289 21.071459
v 64.3507 179.48877 20.952501
v 64.61429 179.1636 20.79
v 64.64507 179.1944 20.6275
v 64.729195 179.27852 20.508543
v 64.84409 179.39342 20.465
v 64.959 179.50832 20.508543
v 65.04312 179.59244 20.6275
v 65.073906 179.62323 20.79
v 65.04312 179.59244 20.952501
v 64.959 179.50832 21.071459
v 64.84409 179.39342 21.115002
v 64.729195 179.27852 21.071459
v 64.64507 179.1944 20.952501
v 64.90867 178.86923 20.79
v 64.93945 178.90002 20.6275
v 65.02357 178.98413 20.508543
v 65.13847 179.09904 20.465
v 65.25338 179.21394 20.508543
v 65.337494 179.29807 20.6275
v 65.368286 179.32884 20.79
v 65.337494 179.29807 20.952501
v 65.25338 179.21394 21.071459
v 65.13847 179.09904 21.115002
v 65.02357 178.98413 21.071459
v 64.93945 178.90002 20.952501
v 65.20304 178.57484 20.79
v 65.23383 178.60564 20.6275
v 65.31795 178.68976 20.508543
v 65.43285 178.80466 20.465
v 65.54776 178.91957 20.508543
v 65.631874 179.00368 20.6275
v 65.66266 179.03447 20.79
v 65.631874 179.00368 20.952501
v 65.54776 178.91957 21.071459
v 65.43285 178.80466 21.115002
v 65.31795 178.68976 21.071459
v 65.23383 178.60564 20.952501
v 65.43285 178.80466 20.79
usemtl mat_12
s 1
f 135 135 136
f 136 135 137
f 135 135 137
f 137 135 138
f 135 135 138
f 138 135 139
f 135 135 139
f 139 135 140
f 135 135 140
f 140 135 141
f 135 135 141
f 141 135 142
f 135 135 142
f 142 135 143
f 135 135 143
f 143 135 144
f 135 135 144
f 144 135 145
f 135 135 145
f 145 135 146
f 135 135 146
f 146 135 147
f 135 135 147
f 147 135 136
f 136 137 148
f 148 137 149
f 137 138 149
f 149 138 150
f 138 139 150
f 150 139 151
f 139 140 151
f 151 140 152
f 140 141 152
f 152 141 153
f 141 142 153
f 153 142 154
f 142 143 154
f 154 143 155
f 143 144 155
f 155 144 156
f 144 145 156
f 156 145 157
f 145 146 157
f 157 146 158
f 146 147 158
f 158 147 159
f 147 136 159
f 159 136 148
f 148 149 160
f 160 149 161
f 149 150 161
f 161 150 162
f 150 151 162
f 162 151 163
f 151 152 163
f 163 152 164
f 152 153 164
f 164 153 165
f 153 154 165
f 165 154 166
f 154 155 166
f 166 155 167
f 155 156 167
f 167 156 168
f 156 157 168
f 168 157 169
f 157 158 169
f 169 158 170
f 158 159 170
f 170 159 171
f 159 148 171
f 171 148 160
f 160 161 172
f 172 161 173
f 161 162 173
f 173 162 174
f 162 163 174
f 174 163 175
f 163 164 175
f 175 164 176
f 164 165 176
f 176 165 177
f 165 166 177
f 177 166 178
f 166 167 178
f 178 167 179
f 167 168 179
f 179 168 180
f 168 169 180
f 180 169 181
f 169 170 181
f 181 170 182
f 170 171 182
f 182 171 183
f 171 160 183
f 183 160 172
f 172 173 184
f 184 173 185
f 173 174 185
f 185 174 186
f 174 175 186
f 186 175 187
f 175 176 187
f 187 176 188
f 176 177 188
f 188 177 189
f 177 178 189
f 189 178 190
f 178 179 190
f 190 179 191
f 179 180 191
f 191 180 192
f 180 181 192
f 192 181 193
f 181 182 193
f 193 182 194
f 182 183 194
f 194 183 195
f 183 172 195
f 195 172 184
f 184 185 196
f 196 185 197
f 185 186 197
f 197 186 198
f 186 187 198
f 198 187 199
f 187 188 199
f 199 188 200
f 188 189 200
f 200 189 201
f 189 190 201
f 201 190 202
f 190 191 202
f 202 191 203
f 191 192 203
f 203 192 204
f 192 193 204
f 204 193 205
f 193 194 205
f 205 194 206
f 194 195 206
f 206 195 207
f 195 184 207
f 207 184 196
f 196 197 208
f 208 197 209
f 197 198 209
f 209 198 210
f 198 199 210
f 210 199 211
f 199 200 211
f 211 200 212
f 200 201 212
f 212 201 213
f 201 202 213
f 213 202 214
f 202 203 214
f 214 203 215
f 203 204 215
f 215 204 216
f 204 205 216
f 216 205 217
f 205 206 217
f 217 206 218
f 206 207 218
f 218 207 219
f 207 196 219
f 219 196 208
f 208 209 220
f 220 209 221
f 209 210 221
f 221 210 222
f 210 211 222
f 222 211 223
f 211 212 223
f 223 212 224
f 212 213 224
f 224 213 225
f 213 214 225
f 225 214 226
f 214 215 226
f 226 215 227
f 215 216 227
f 227 216 228
f 216 217 228
f 228 217 229
f 217 218 229
f 229 218 230
f 218 219 230
f 230 219 231
f 219 208 231
f 231 208 220
f 220 221 232
f 232 221 233
f 221 222 233
f 233 222 234
f 222 223 234
f 234 223 235
f 223 224 235
f 235 224 236
f 224 225 236
f 236 225 237
f 225 226 237
f 237 226 238
f 226 227 238
f 238 227 239
f 227 228 239
f 239 228 240
f 228 229 240
f 240 229 241
f 229 230 241
f 241 230 242
f 230 231 242
f 242 231 243
f 231 220 243
f 243 220 232
f 232 233 244
f 244 233 245
f 233 234 245
f 245 234 246
f 234 235 246
f 246 235 247
f 235 236 247
f 247 236 248
f 236 237 248
f 248 237 249
f 237 238 249
f 249 238 250
f 238 239 250
f 250 239 251
f 239 240 251
f 251 240 252
f 240 241 252
f 252 241 253
f 241 242 253
f 253 242 254
f 242 243 254
f 254 243 255
f 243 232 255
f 255 232 244
f 244 245 256
f 256 245 257
f 245 246 257
f 257 246 258
f 246 247 258
f 258 247 259
f 247 248 259
f 259 248 260
f 248 249 260
f 260 249 261
f 249 250 261
f 261 250 262
f 250 251 262
f 262 251 263
f 251 252 263
f 263 252 264
f 252 253 264
f 264 253 265
f 253 254 265
f 265 254 266
f 254 255 266
f 266 255 267
f 255 244 267
f 267 244 256
f 256 257 268
f 268 257 269
f 257 258 269
f 269 258 270
f 258 259 270
f 270 259 271
f 259 260 271
f 271 260 272
f 260 261 272
f 272 261 273
f 261 262 273
f 273 262 274
f 262 263 274
f 274 263 275
f 263 264 275
f 275 264 276
f 264 265 276
f 276 265 277
f 265 266 277
f 277 266 278
f 266 267 278
f 278 267 279
f 267 256 279
f 279 256 268
f 268 269 280
f 280 269 281
f 269 270 281
f 281 270 282
f 270 271 282
f 282 271 283
f 271 272 283
f 283 272 284
f 272 273 284
f 284 273 285
f 273 274 285
f 285 274 286
f 274 275 286
f 286 275 287
f 275 276 287
f 287 276 288
f 276 277 288
f 288 277 289
f 277 278 289
f 289 278 290
f 278 279 290
f 290 279 291
f 279 268 291
f 291 268 280
f 280 281 292
f 292 281 293
f 281 282 293
f 293 282 294
f 282 283 294
f 294 283 295
f 283 284 295
f 295 284 296
f 284 285 296
f 296 285 297
f 285 286 297
f 297 286 298
f 286 287 298
f 298 287 299
f 287 288 299
f 299 288 300
f 288 289 300
f 300 289 301
f 289 290 301
f 301 290 302
f 290 291 302
f 302 291 303
f 291 280 303
f 303 280 292
f 292 293 304
f 304 293 305
f 293 294 305
f 305 294 306
f 294 295 306
f 306 295 307
f 295 296 307
f 307 296 308
f 296 297 308
f 308 297 309
f 297 298 309
f 309 298 310
f 298 299 310
f 310 299 311
f 299 300 311
f 311 300 312
f 300 301 312
f 312 301 313
f 301 302 313
f 313 302 314
f 302 303 314
f 314 303 315
f 303 292 315
f 315 292 304
f 304 305 316
f 316 305 317
f 305 306 317
f 317 306 318
f 306 307 318
f 318 307 319
f 307 308 319
f 319 308 320
f 308 309 320
f 320 309 321
f 309 310 321
f 321 310 322
f 310 311 322
f 322 311 323
f 311 312 323
f 323 312 324
f 312 313 324
f 324 313 325
f 313 314 325
f 325 314 326
f 314 315 326
f 326 315 327
f 315 304 327
f 327 304 316
f 316 317 328
f 328 317 329
f 317 318 329
f 329 318 330
f 318 319 330
f 330 319 331
f 319 320 331
f 331 320 332
f 320 321 332
f 332 321 333
f 321 322 333
f 333 322 334
f 322 323 334
f 334 323 335
f 323 324 335
f 335 324 336
f 324 325 336
f 336 325 337
f 325 326 337
f 337 326 338
f 326 327 338
f 338 327 339
f 327 316 339
f 339 316 328
f 328 329 340
f 340 329 341
f 329 330 341
f 341 330 342
f 330 331 342
f 342 331 343
f 331 332 343
f 343 332 344
f 332 333 344
f 344 333 345
f 333 334 345
f 345 334 346
f 334 335 346
f 346 335 347
f 335 336 347
f 347 336 348
f 336 337 348
f 348 337 349
f 337 338 349
f 349 338 350
f 338 339 350
f 350 339 351
f 339 328 351
f 351 328 340
f 340 341 352
f 352 341 353
f 341 342 353
f 353 342 354
f 342 343 354
f 354 343 355
f 343 344 355
f 355 344 356
f 344 345 356
f 356 345 357
f 345 346 357
f 357 346 358
f 346 347 358
f 358 347 359
f 347 348 359
f 359 348 360
f 348 349 360
f 360 349 361
f 349 350 361
f 361 350 362
f 350 351 362
f 362 351 363
f 351 340 363
f 363 340 352
f 352 353 364
f 364 353 365
f 353 354 365
f 365 354 366
f 354 355 366
f 366 355 367
f 355 356 367
f 367 356 368
f 356 357 368
f 368 357 369
f 357 358 369
f 369 358 370
f 358 359 370
f 370 359 371
f 359 360 371
f 371 360 372
f 360 361 372
f 372 361 373
f 361 362 373
f 373 362 374
f 362 363 374
f 374 363 375
f 363 352 375
f 375 352 364
f 364 365 376
f 376 365 377
f 365 366 377
f 377 366 378
f 366 367 378
f 378 367 379
f 367 368 379
f 379 368 380
f 368 369 380
f 380 369 381
f 369 370 381
f 381 370 382
f 370 371 382
f 382 371 383
f 371 372 383
f 383 372 384
f 372 373 384
f 384 373 385
f 373 374 385
f 385 374 386
f 374 375 386
f 386 375 387
f 375 364 387
f 387 364 376
f 376 377 388
f 388 377 389
f 377 378 389
f 389 378 390
f 378 379 390
f 390 379 391
f 379 380 391
f 391 380 392
f 380 381 392
f 392 381 393
f 381 382 393
f 393 382 394
f 382 383 394
f 394 383 395
f 383 384 395
f 395 384 396
f 384 385 396
f 396 385 397
f 385 386 397
f 397 386 398
f 386 387 398
f 398 387 399
f 387 376 399
f 399 376 388
f 388 389 400
f 400 389 401
f 389 390 401
f 401 390 402
f 390 391 402
f 402 391 403
f 391 392 403
f 403 392 404
f 392 393 404
f 404 393 405
f 393 394 405
f 405 394 406
f 394 395 406
f 406 395 407
f 395 396 407
f 407 396 408
f 396 397 408
f 408 397 409
f 397 398 409
f 409 398 410
f 398 399 410
f 410 399 411
f 399 388 411
f 411 388 400
f 400 401 412
f 412 401 413
f 401 402 413
f 413 402 414
f 402 403 414
f 414 403 415
f 403 404 415
f 415 404 416
f 404 405 416
f 416 405 417
f 405 406 417
f 417 406 418
f 406 407 418
f 418 407 419
f 407 408 419
f 419 408 420
f 408 409 420
f 420 409 421
f 409 410 421
f 421 410 422
f 410 411 422
f 422 411 423
f 411 400 423
f 423 400 412
f 412 413 424
f 424 413 425
f 413 414 425
f 425 414 426
f 414 415 426
f 426 415 427
f 415 416 427
f 427 416 428
f 416 417 428
f 428 417 429
f 417 418 429
f 429 418 430
f 418 419 430
f 430 419 431
f 419 420 431
f 431 420 432
f 420 421 432
f 432 421 433
f 421 422 433
f 433 422 434
f 422 423 434
f 434 423 435
f 423 412 435
f 435 412 424
f 424 425 436
f 436 425 437
f 425 426 437
f 437 426 438
f 426 427 438
f 438 427 439
f 427 428 439
f 439 428 440
f 428 429 440
f 440 429 441
f 429 430 441
f 441 430 442
f 430 431 442
f 442 431 443
f 431 432 443
f 443 432 444
f 432 433 444
f 444 433 445
f 433 434 445
f 445 434 446
f 434 435 446
f 446 435 447
f 435 424 447
f 447 424 436
f 436 437 448
f 448 437 449
f 437 438 449
f 449 438 450
f 438 439 450
f 450 439 451
f 439 440 451
f 451 440 452
f 440 441 452
f 452 441 453
f 441 442 453
f 453 442 454
f 442 443 454
f 454 443 455
f 443 444 455
f 455 444 456
f 444 445 456
f 456 445 457
f 445 446 457
f 457 446 458
f 446 447 458
f 458 447 459
f 447 436 459
f 459 436 448
f 448 449 460
f 460 449 461
f 449 450 461
f 461 450 462
f 450 451 462
f 462 451 463
f 451 452 463
f 463 452 464
f 452 453 464
f 464 453 465
f 453 454 465
f 465 454 466
f 454 455 466
f 466 455 467
f 455 456 467
f 467 456 468
f 456 457 468
f 468 457 469
f 457 458 469
f 469 458 470
f 458 459 470
f 470 459 471
f 459 448 471
f 471 448 460
f 460 461 472
f 472 461 473
f 461 462 473
f 473 462 474
f 462 463 474
f 474 463 475
f 463 464 475
f 475 464 476
f 464 465 476
f 476 465 477
f 465 466 477
f 477 466 478
f 466 467 478
f 478 467 479
f 467 468 479
f 479 468 480
f 468 469 480
f 480 469 481
f 469 470 481
f 481 470 482
f 470 471 482
f 482 471 483
f 471 460 483
f 483 460 472
f 472 473 484
f 484 473 485
f 473 474 485
f 485 474 486
f 474 475 486
f 486 475 487
f 475 476 487
f 487 476 488
f 476 477 488
f 488 477 489
f 477 478 489
f 489 478 490
f 478 479 490
f 490 479 491
f 479 480 491
f 491 480 492
f 480 481 492
f 492 481 493
f 481 482 493
f 493 482 494
f 482 483 494
f 494 483 495
f 483 472 495
f 495 472 484
f 484 485 496
f 496 485 497
f 485 486 497
f 497 486 498
f 486 487 498
f 498 487 499
f 487 488 499
f 499 488 500
f 488 489 500
f 500 489 501
f 489 490 501
f 501 490 502
f 490 491 502
f 502 491 503
f 491 492 503
f 503 492 504
f 492 493 504
f 504 493 505
f 493 494 505
f 505 494 506
f 494 495 506
f 506 495 507
f 495 484 507
f 507 484 496
f 496 497 508
f 508 497 509
f 497 498 509
f 509 498 510
f 498 499 510
f 510 499 511
f 499 500 511
f 511 500 512
f 500 501 512
f 512 501 513
f 501 502 513
f 513 502 514
f 502 503 514
f 514 503 515
f 503 504 515
f 515 504 516
f 504 505 516
f 516 505 517
f 505 506 517
f 517 506 518
f 506 507 518
f 518 507 519
f 507 496 519
f 519 496 508
f 508 509 520
f 520 509 521
f 509 510 521
f 521 510 522
f 510 511 522
f 522 511 523
f 511 512 523
f 523 512 524
f 512 513 524
f 524 513 525
f 513 514 525
f 525 514 526
f 514 515 526
f 526 515 527
f 515 516 527
f 527 516 528
f 516 517 528
f 528 517 529
f 517 518 529
f 529 518 530
f 518 519 530
f 530 519 531
f 519 508 531
f 531 508 520
f 520 521 532
f 532 521 533
f 521 522 533
f 533 522 534
f 522 523 534
f 534 523 535
f 523 524 535
f 535 524 536
f 524 525 536
f 536 525 537
f 525 526 537
f 537 526 538
f 526 527 538
f 538 527 539
f 527 528 539
f 539 528 540
f 528 529 540
f 540 529 541
f 529 530 541
f 541 530 542
f 530 531 542
f 542 531 543
f 531 520 543
f 543 520 532
f 532 533 544
f 544 533 545
f 533 534 545
f 545 534 546
f 534 535 546
f 546 535 547
f 535 536 547
f 547 536 548
f 536 537 548
f 548 537 549
f 537 538 549
f 549 538 550
f 538 539 550
f 550 539 551
f 539 540 551
f 551 540 552
f 540 541 552
f 552 541 553
f 541 542 553
f 553 542 554
f 542 543 554
f 554 543 555
f 543 532 555
f 555 532 544
f 544 545 556
f 556 545 557
f 545 546 557
f 557 546 558
f 546 547 558
f 558 547 559
f 547 548 559
f 559 548 560
f 548 549 560
f 560 549 561
f 549 550 561
f 561 550 562
f 550 551 562
f 562 551 563
f 551 552 563
f 563 552 564
f 552 553 564
f 564 553 565
f 553 554 565
f 565 554 566
f 554 555 566
f 566 555 567
f 555 544 567
f 567 544 556
f 556 557 568
f 568 557 569
f 557 558 569
f 569 558 570
f 558 559 570
f 570 559 571
f 559 560 571
f 571 560 572
f 560 561 572
f 572 561 573
f 561 562 573
f 573 562 574
f 562 563 574
f 574 563 575
f 563 564 575
f 575 564 576
f 564 565 576
f 576 565 577
f 565 566 577
f 577 566 578
f 566 567 578
f 578 567 579
f 567 556 579
f 579 556 568
f 568 569 580
f 580 569 581
f 569 570 581
f 581 570 582
f 570 571 582
f 582 571 583
f 571 572 583
f 583 572 584
f 572 573 584
f 584 573 585
f 573 574 585
f 585 574 586
f 574 575 586
f 586 575 587
f 575 576 587
f 587 576 588
f 576 577 588
f 588 577 589
f 577 578 589
f 589 578 590
f 578 579 590
f 590 579 591
f 579 568 591
f 591 568 580
f 580 581 592
f 592 581 593
f 581 582 593
f 593 582 594
f 582 583 594
f 594 583 595
f 583 584 595
f 595 584 596
f 584 585 596
f 596 585 597
f 585 586 597
f 597 586 598
f 586 587 598
f 598 587 599
f 587 588 599
f 599 588 600
f 588 589 600
f 600 589 601
f 589 590 601
f 601 590 602
f 590 591 602
f 602 591 603
f 591 580 603
f 603 580 592
f 592 593 604
f 604 593 604
f 593 594 604
f 604 594 604
f 594 595 604
f 604 595 604
f 595 596 604
f 604 596 604
f 596 597 604
f 604 597 604
f 597 598 604
f 604 598 604
f 598 599 604
f 604 599 604
f 599 600 604
f 604 600 604
f 600 601 604
f 604 601 604
f 601 602 604
f 604 602 604
f 602 603 604
f 604 603 604
f 603 592 604
f 604 592 604

g Path_(7)
v 61.750004 181.51251 20.79
v 61.750004 181.18752 20.79
v 61.705223 181.23105 20.633793
v 61.67244 181.35 20.519442
v 61.660442 181.51251 20.477585
v 61.67244 181.675 20.519442
v 61.705223 181.79398 20.633793
v 61.750004 181.83751 20.79
v 61.794785 181.79398 20.946209
v 61.827568 181.675 21.06056
v 61.839565 181.51251 21.102417
v 61.827568 181.35 21.06056
v 61.794785 181.23105 20.946209
v 62.17516 181.18752 20.66812
v 62.109516 181.23105 20.519468
v 62.061462 181.35 20.410646
v 62.043873 181.51251 20.370815
v 62.061462 181.675 20.410646
v 62.109516 181.79398 20.519468
v 62.17516 181.83751 20.66812
v 62.240803 181.79398 20.81677
v 62.288857 181.675 20.92559
v 62.306446 181.51251 20.965422
v 62.288857 181.35 20.92559
v 62.240803 181.23105 20.81677
v 62.55164 181.18752 20.436008
v 62.5019 181.23105 20.28131
v 62.46549 181.35 20.16806
v 62.452164 181.51251 20.126608
v 62.46549 181.675 20.16806
v 62.5019 181.79398 20.28131
v 62.55164 181.83751 20.436008
v 62.60138 181.79398 20.59071
v 62.63779 181.675 20.703959
v 62.65112 181.51251 20.74541
v 62.63779 181.35 20.703959
v 62.60138 181.23105 20.59071
v 62.992847 181.18752 20.405218
v 62.940784 181.23105 20.251284
v 62.902668 181.35 20.138597
v 62.888718 181.51251 20.097351
v 62.902668 181.675 20.138597
v 62.940784 181.79398 20.251284
v 62.992847 181.83751 20.405218
v 63.044914 181.79398 20.55915
v 63.083027 181.675 20.671839
v 63.09698 181.51251 20.713085
v 63.083027 181.35 20.671839
v 63.044914 181.23105 20.55915
v 63.372654 181.18887 20.189634
v 63.31405 181.21739 20.035006
v 63.268333 181.32498 19.915297
v 63.24776 181.48282 19.862587
v 63.25784 181.64862 19.890997
v 63.29587 181.77795 19.992916
v 63.35167 181.83615 20.141033
v 63.410275 181.80763 20.295662
v 63.45599 181.70004 20.41537
v 63.476562 181.54219 20.46808
v 63.466484 181.3764 20.43967
v 63.42845 181.24707 20.337751
v 63.82345 181.20175 20.195957
v 63.790237 181.19586 20.031393
v 63.759674 181.27483 19.885763
v 63.73995 181.41747 19.79809
v 63.736343 181.58557 19.791862
v 63.74983 181.7341 19.868752
v 63.776787 181.82326 20.008154
v 63.809998 181.82915 20.172718
v 63.84056 181.7502 20.318348
v 63.86029 181.60756 20.406021
v 63.86389 181.43945 20.412249
v 63.850407 181.29091 20.33536
v 64.285774 181.20602 20.023712
v 64.16047 181.23117 19.917723
v 64.05312 181.3352 19.837132
v 63.9925 181.49025 19.803535
v 63.99484 181.65475 19.825933
v 64.05952 181.78464 19.898327
v 64.1692 181.84511 20.001316
v 64.2945 181.81996 20.107306
v 64.40185 181.71593 20.187897
v 64.46247 181.56088 20.221495
v 64.46013 181.39638 20.199095
v 64.395454 181.2665 20.126701
v 64.39856 181.32051 19.494267
v 64.238434 181.32285 19.442669
v 64.093025 181.40504 19.422646
v 64.00129 181.54506 19.439564
v 63.98781 181.70538 19.488892
v 64.05619 181.84305 19.55741
v 64.18812 181.92119 19.626759
v 64.348236 181.91884 19.678358
v 64.49365 181.83664 19.69838
v 64.58539 181.69662 19.681461
v 64.59887 181.5363 19.632133
v 64.53049 181.39864 19.563616
v 64.5919 181.48364 19.150871
v 64.44372 181.48648 19.083027
v 64.306625 181.57036 19.037611
v 64.21736 181.71281 19.026793
v 64.199844 181.87566 19.05347
v 64.258766 182.01527 19.110497
v 64.37834 182.09422 19.182589
v 64.52653 182.09138 19.250433
v 64.66362 182.0075 19.295849
v 64.752884 181.86505 19.306667
v 64.7704 181.70221 19.279991
v 64.71148 181.5626 19.222965
v 64.80554 181.54074 18.879076
v 64.67702 181.51854 18.774075
v 64.55412 181.58255 18.677425
v 64.46978 181.71564 18.615026
v 64.4466 181.88213 18.603598
v 64.49079 182.03741 18.646202
v 64.59051 182.1399 18.731422
v 64.71903 182.1621 18.836426
v 64.841934 182.09808 18.933075
v 64.92627 181.96501 18.995472
v 64.94945 181.79851 19.0069
v 64.905266 181.64322 18.964296
v 65.10438 181.55807 18.67496
v 65.03338 181.51291 18.529266
v 64.96228 181.55484 18.382689
v 64.91014 181.6726 18.274504
v 64.89094 181.83466 18.233698
v 64.9098 181.99759 18.271208
v 64.961685 182.11772 18.37698
v 65.03269 182.16287 18.522675
v 65.10379 182.12096 18.66925
v 65.15592 182.00319 18.777435
v 65.17513 181.84113 18.818241
v 65.156265 181.6782 18.780731
v 65.48461 181.55246 18.596615
v 65.466255 181.51225 18.434303
v 65.44811 181.55911 18.273739
v 65.43505 181.68048 18.157942
v 65.43056 181.84383 18.117943
v 65.43584 182.0054 18.164457
v 65.449486 182.1219 18.285023
v 65.46784 182.16211 18.447332
v 65.485985 182.11525 18.607899
v 65.499054 181.99388 18.723694
v 65.50354 181.83054 18.763695
v 65.49826 181.66896 18.71718
v 65.96855 181.52704 18.537432
v 65.86811 181.52107 18.405207
v 65.77865 181.59996 18.283968
v 65.724144 181.74258 18.206202
v 65.71921 181.91069 18.192743
v 65.76515 182.05928 18.2472
v 65.84967 182.1485 18.35498
v 65.95011 182.15446 18.487206
v 66.03957 182.07558 18.608444
v 66.09408 181.93297 18.68621
v 66.099014 181.76485 18.699669
v 66.05307 181.61627 18.645212
v 66.27166 181.62656 18.102715
v 66.15086 181.53653 18.02355
v 66.00266 181.52904 17.948597
v 65.86676 181.6061 17.897936
v 65.77958 181.74706 17.885141
v 65.76448 181.91414 17.913643
v 65.8255 182.06259 17.975801
v 65.9463 182.15262 18.054966
v 66.094505 182.16011 18.12992
v 66.2304 182.08305 18.18058
v 66.31758 181.9421 18.193375
v 66.33269 181.77501 18.164873
v 66.51027 181.7221 17.815615
v 66.43033 181.63022 17.698792
v 66.31889 181.61896 17.572985
v 66.20581 181.69136 17.471903
v 66.12139 181.828 17.42263
v 66.08825 181.99228 17.43837
v 66.11527 182.14018 17.514906
v 66.195206 182.23207 17.631727
v 66.30665 182.24332 17.757534
v 66.41972 182.17093 17.858618
v 66.50414 182.03429 17.90789
v 66.537285 181.87 17.892149
v 66.73204 181.76997 17.628677
v 66.70938 181.70259 17.476202
v 66.67844 181.72108 17.311878
v 66.64749 181.82051 17.179735
v 66.62484 181.9742 17.115183
v 66.61655 182.14099 17.135515
v 66.62484 182.27618 17.235287
v 66.64749 182.34357 17.387762
v 66.67844 182.32507 17.552088
v 66.70938 182.22566 17.684229
v 66.73204 182.07198 17.748781
v 66.74033 181.90518 17.728449
v 67.16421 181.73523 17.716043
v 67.18885 181.67717 17.569578
v 67.22161 181.70013 17.41254
v 67.25373 181.798 17.287008
v 67.27659 181.94452 17.226618
v 67.284065 182.10043 17.24755
v 67.274155 182.22398 17.344194
v 67.24952 182.28206 17.49066
v 67.21675 182.25908 17.647696
v 67.18464 182.16122 17.77323
v 67.16178 182.0147 17.83362
v 67.154305 181.85878 17.812689
v 67.11061 181.98834 17.519348
usemtl mat_13
s 1
f 605 605 606
f 606 605 607
f 605 605 607
f 607 605 608
f 605 605 608
f 608 605 609
f 605 605 609
f 609 605 610
f 605 605 610
f 610 605 611
f 605 605 611
f 611 605 612
f 605 605 612
f 612 605 613
f 605 605 613
f 613 605 614
f 605 605 614
f 614 605 615
f 605 605 615
f 615 605 616
f 605 605 616
f 616 605 617
f 605 605 617
f 617 605 606
f 606 607 618
f 618 607 619
f 607 608 619
f 619 608 620
f 608 609 620
f 620 609 621
f 609 610 621
f 621 610 622
f 610 611 622
f 622 611 623
f 611 612 623
f 623 612 624
f 612 613 624
f 624 613 625
f 613 614 625
f 625 614 626
f 614 615 626
f 626 615 627
f 615 616 627
f 627 616 628
f 616 617 628
f 628 617 629
f 617 606 629
f 629 606 618
f 618 619 630
f 630 619 631
f 619 620 631
f 631 620 632
f 620 621 632
f 632 621 633
f 621 622 633
f 633 622 634
f 622 623 634
f 634 623 635
f 623 624 635
f 635 624 636
f 624 625 636
f 636 625 637
f 625 626 637
f 637 626 638
f 626 627 638
f 638 627 639
f 627 628 639
f 639 628 640
f 628 629 640
f 640 629 641
f 629 618 641
f 641 618 630
f 630 631 642
f 642 631 643
f 631 632 643
f 643 632 644
f 632 633 644
f 644 633 645
f 633 634 645
f 645 634 646
f 634 635 646
f 646 635 647
f 635 636 647
f 647 636 648
f 636 637 648
f 648 637 649
f 637 638 649
f 649 638 650
f 638 639 650
f 650 639 651
f 639 640 651
f 651 640 652
f 640 641 652
f 652 641 653
f 641 630 653
f 653 630 642
f 642 643 654
f 654 643 655
f 643 644 655
f 655 644 656
f 644 645 656
f 656 645 657
f 645 646 657
f 657 646 658
f 646 647 658
f 658 647 659
f 647 648 659
f 659 648 660
f 648 649 660
f 660 649 661
f 649 650 661
f 661 650 662
f 650 651 662
f 662 651 663
f 651 652 663
f 663 652 664
f 652 653 664
f 664 653 665
f 653 642 665
f 665 642 654
f 654 655 666
f 666 655 667
f 655 656 667
f 667 656 668
f 656 657 668
f 668 657 669
f 657 658 669
f 669 658 670
f 658 659 670
f 670 659 671
f 659 660 671
f 671 660 672
f 660 661 672
f 672 661 673
f 661 662 673
f 673 662 674
f 662 663 674
f 674 663 675
f 663 664 675
f 675 664 676
f 664 665 676
f 676 665 677
f 665 654 677
f 677 654 666
f 666 667 678
f 678 667 679
f 667 668 679
f 679 668 680
f 668 669 680
f 680 669 681
f 669 670 681
f 681 670 682
f 670 671 682
f 682 671 683
f 671 672 683
f 683 672 684
f 672 673 684
f 684 673 685
f 673 674 685
f 685 674 686
f 674 675 686
f 686 675 687
f 675 676 687
f 687 676 688
f 676 677 688
f 688 677 689
f 677 666 689
f 689 666 678
f 678 679 690
f 690 679 691
f 679 680 691
f 691 680 692
f 680 681 692
f 692 681 693
f 681 682 693
f 693 682 694
f 682 683 694
f 694 683 695
f 683 684 695
f 695 684 696
f 684 685 696
f 696 685 697
f 685 686 697
f 697 686 698
f 686 687 698
f 698 687 699
f 687 688 699
f 699 688 700
f 688 689 700
f 700 689 701
f 689 678 701
f 701 678 690
f 690 691 702
f 702 691 703
f 691 692 703
f 703 692 704
f 692 693 704
f 704 693 705
f 693 694 705
f 705 694 706
f 694 695 706
f 706 695 707
f 695 696 707
f 707 696 708
f 696 697 708
f 708 697 709
f 697 698 709
f 709 698 710
f 698 699 710
f 710 699 711
f 699 700 711
f 711 700 712
f 700 701 712
f 712 701 713
f 701 690 713
f 713 690 702
f 702 703 714
f 714 703 715
f 703 704 715
f 715 704 716
f 704 705 716
f 716 705 717
f 705 706 717
f 717 706 718
f 706 707 718
f 718 707 719
f 707 708 719
f 719 708 720
f 708 709 720
f 720 709 721
f 709 710 721
f 721 710 722
f 710 711 722
f 722 711 723
f 711 712 723
f 723 712 724
f 712 713 724
f 724 713 725
f 713 702 725
f 725 702 714
f 714 715 726
f 726 715 727
f 715 716 727
f 727 716 728
f 716 717 728
f 728 717 729
f 717 718 729
f 729 718 730
f 718 719 730
f 730 719 731
f 719 720 731
f 731 720 732
f 720 721 732
f 732 721 733
f 721 722 733
f 733 722 734
f 722 723 734
f 734 723 735
f 723 724 735
f 735 724 736
f 724 725 736
f 736 725 737
f 725 714 737
f 737 714 726
f 726 727 738
f 738 727 739
f 727 728 739
f 739 728 740
f 728 729 740
f 740 729 741
f 729 730 741
f 741 730 742
f 730 731 742
f 742 731 743
f 731 732 743
f 743 732 744
f 732 733 744
f 744 733 745
f 733 734 745
f 745 734 746
f 734 735 746
f 746 735 747
f 735 736 747
f 747 736 748
f 736 737 748
f 748 737 749
f 737 726 749
f 749 726 738
f 738 739 750
f 750 739 751
f 739 740 751
f 751 740 752
f 740 741 752
f 752 741 753
f 741 742 753
f 753 742 754
f 742 743 754
f 754 743 755
f 743 744 755
f 755 744 756
f 744 745 756
f 756 745 757
f 745 746 757
f 757 746 758
f 746 747 758
f 758 747 759
f 747 748 759
f 759 748 760
f 748 749 760
f 760 749 761
f 749 738 761
f 761 738 750
f 750 751 762
f 762 751 763
f 751 752 763
f 763 752 764
f 752 753 764
f 764 753 765
f 753 754 765
f 765 754 766
f 754 755 766
f 766 755 767
f 755 756 767
f 767 756 768
f 756 757 768
f 768 757 769
f 757 758 769
f 769 758 770
f 758 759 770
f 770 759 771
f 759 760 771
f 771 760 772
f 760 761 772
f 772 761 773
f 761 750 773
f 773 750 762
f 762 763 774
f 774 763 775
f 763 764 775
f 775 764 776
f 764 765 776
f 776 765 777
f 765 766 777
f 777 766 778
f 766 767 778
f 778 767 779
f 767 768 779
f 779 768 780
f 768 769 780
f 780 769 781
f 769 770 781
f 781 770 782
f 770 771 782
f 782 771 783
f 771 772 783
f 783 772 784
f 772 773 784
f 784 773 785
f 773 762 785
f 785 762 774
f 774 775 786
f 786 775 787
f 775 776 787
f 787 776 788
f 776 777 788
f 788 777 789
f 777 778 789
f 789 778 790
f 778 779 790
f 790 779 791
f 779 780 791
f 791 780 792
f 780 781 792
f 792 781 793
f 781 782 793
f 793 782 794
f 782 783 794
f 794 783 795
f 783 784 795
f 795 784 796
f 784 785 796
f 796 785 797
f 785 774 797
f 797 774 786
f 786 787 798
f 798 787 799
f 787 788 799
f 799 788 800
f 788 789 800
f 800 789 801
f 789 790 801
f 801 790 802
f 790 791 802
f 802 791 803
f 791 792 803
f 803 792 804
f 792 793 804
f 804 793 805
f 793 794 805
f 805 794 806
f 794 795 806
f 806 795 807
f 795 796 807
f 807 796 808
f 796 797 808
f 808 797 809
f 797 786 809
f 809 786 798
f 798 799 810
f 810 799 810
f 799 800 810
f 810 800 810
f 800 801 810
f 810 801 810
f 801 802 810
f 810 802 810
f 802 803 810
f 810 803 810
f 803 804 810
f 810 804 810
f 804 805 810
f 810 805 810
f 805 806 810
f 810 806 810
f 806 807 810
f 810 807 810
f 807 808 810
f 810 808 810
f 808 809 810
f 810 809 810
f 809 798 810
f 810 798 810

g Path_(2)
v 60.937496 189.6375 22.11
v 61.087173 189.34901 22.11
v 61.06712 189.38766 21.9475
v 61.012337 189.49326 21.828543
v 60.937496 189.6375 21.785002
v 60.86266 189.78174 21.828543
v 60.807877 189.88733 21.9475
v 60.787823 189.92598 22.11
v 60.807877 189.88733 22.272501
v 60.86266 189.78174 22.391459
v 60.937496 189.6375 22.435001
v 61.012337 189.49326 22.391459
v 61.06712 189.38766 22.272501
v 61.499172 189.56776 22.11
v 61.47303 189.60258 21.9475
v 61.40161 189.69772 21.828543
v 61.30405 189.82767 21.785002
v 61.20649 189.95763 21.828543
v 61.135067 190.05276 21.9475
v 61.10893 190.08759 22.11
v 61.135067 190.05276 22.272501
v 61.20649 189.95763 22.391459
v 61.30405 189.82767 22.435001
v 61.40161 189.69772 22.391459
v 61.47303 189.60258 22.272501
v 61.8215 189.89952 22.11
v 61.790348 189.92993 21.9475
v 61.70524 190.01305 21.828543
v 61.588974 190.12659 21.785002
v 61.472713 190.24011 21.828543
v 61.387604 190.32323 21.9475
v 61.35645 190.35364 22.11
v 61.387604 190.32323 22.272501
v 61.472713 190.24011 22.391459
v 61.588974 190.12659 22.435001
v 61.70524 190.01305 22.391459
v 61.790348 189.92993 22.272501
v 62.110813 190.18869 22.11
v 62.08003 190.21948 21.9475
v 61.995922 190.30362 21.828543
v 61.881027 190.41853 21.785002
v 61.766132 190.53345 21.828543
v 61.682026 190.61757 21.9475
v 61.651237 190.64836 22.11
v 61.682026 190.61757 22.272501
v 61.766132 190.53345 22.391459
v 61.881027 190.41853 22.435001
v 61.995922 190.30362 22.391459
v 62.08003 190.21948 22.272501
v 62.40284 190.48071 22.11
v 62.37205 190.5115 21.9475
v 62.287937 190.59563 21.828543
v 62.17303 190.71053 21.785002
v 62.05813 190.82542 21.828543
v 61.97401 190.90955 21.9475
v 61.943222 190.94034 22.11
v 61.97401 190.90955 22.272501
v 62.05813 190.82542 22.391459
v 62.17303 190.71053 22.435001
v 62.287937 190.59563 22.391459
v 62.37205 190.5115 22.272501
v 62.69484 190.77272 22.11
v 62.66405 190.80351 21.9475
v 62.579937 190.88762 21.828543
v 62.46503 191.00253 21.785002
v 62.350124 191.11743 21.828543
v 62.26601 191.20155 21.9475
v 62.23522 191.23233 22.11
v 62.26601 191.20155 22.272501
v 62.350124 191.11743 22.391459
v 62.46503 191.00253 22.435001
v 62.579937 190.88762 22.391459
v 62.66405 190.80351 22.272501
v 62.98649 191.06436 22.11
v 62.955746 191.0952 21.9475
v 62.871758 191.17944 21.828543
v 62.75703 191.29453 21.785002
v 62.642303 191.4096 21.828543
v 62.558315 191.49385 21.9475
v 62.527573 191.52469 22.11
v 62.558315 191.49385 22.272501
v 62.642303 191.4096 22.391459
v 62.75703 191.29453 22.435001
v 62.871758 191.17944 22.391459
v 62.955746 191.0952 22.272501
v 63.27309 191.34937 22.11
v 63.24319 191.38101 21.9475
v 63.161507 191.4675 21.828543
v 63.049927 191.58563 21.785002
v 62.938347 191.70377 21.828543
v 62.856663 191.79024 21.9475
v 62.826763 191.8219 22.11
v 62.856663 191.79024 22.272501
v 62.938347 191.70377 22.391459
v 63.049927 191.58563 22.435001
v 63.161507 191.4675 22.391459
v 63.24319 191.38101 22.272501
v 63.541145 191.59348 22.11
v 63.51651 191.62938 21.9475
v 63.4492 191.72746 21.828543
v 63.357254 191.86145 21.785002
v 63.265305 191.99544 21.828543
v 63.197998 192.09352 21.9475
v 63.17336 192.12943 22.11
v 63.197998 192.09352 22.272501
v 63.265305 191.99544 22.391459
v 63.357254 191.86145 22.435001
v 63.4492 191.72746 22.391459
v 63.51651 191.62938 22.272501
v 63.87167 191.7589 22.11
v 63.852043 191.79776 21.9475
v 63.798412 191.90395 21.828543
v 63.725155 192.049 21.785002
v 63.6519 192.19405 21.828543
v 63.59827 192.30023 21.9475
v 63.578644 192.3391 22.11
v 63.59827 192.30023 22.272501
v 63.6519 192.19405 22.391459
v 63.725155 192.049 22.435001
v 63.798412 191.90395 22.391459
v 63.852043 191.79776 22.272501
v 64.17655 191.91931 22.11
v 64.16556 191.96144 21.9475
v 64.135506 192.07655 21.828543
v 64.09446 192.23378 21.785002
v 64.05341 192.391 21.828543
v 64.02337 192.5061 21.9475
v 64.012375 192.54823 22.11
v 64.02337 192.5061 22.272501
v 64.05341 192.391 22.391459
v 64.09446 192.23378 22.435001
v 64.135506 192.07655 22.391459
v 64.16556 191.96144 22.272501
v 64.55694 191.93196 22.11
v 64.55024 191.97498 21.9475
v 64.53195 192.09253 21.828543
v 64.50696 192.2531 21.785002
v 64.48197 192.41367 21.828543
v 64.463684 192.5312 21.9475
v 64.456985 192.57423 22.11
v 64.463684 192.5312 22.272501
v 64.48197 192.41367 22.391459
v 64.50696 192.2531 22.435001
v 64.53195 192.09253 22.391459
v 64.55024 191.97498 22.272501
v 65.09233 192.09389 22.11
v 65.06734 192.12955 21.9475
v 64.99908 192.22696 21.828543
v 64.90582 192.36005 21.785002
v 64.81257 192.49312 21.828543
v 64.7443 192.59055 21.9475
v 64.719315 192.6262 22.11
v 64.7443 192.59055 22.272501
v 64.81257 192.49312 22.391459
v 64.90582 192.36005 22.435001
v 64.99908 192.22696 22.391459
v 65.06734 192.12955 22.272501
v 65.386856 192.48416 22.11
v 65.35412 192.51286 21.9475
v 65.26468 192.5913 21.828543
v 65.1425 192.69844 21.785002
v 65.020325 192.80557 21.828543
v 64.930885 192.884 21.9475
v 64.89815 192.91272 22.11
v 64.930885 192.884 22.272501
v 65.020325 192.80557 22.391459
v 65.1425 192.69844 22.435001
v 65.26468 192.5913 22.391459
v 65.35412 192.51286 22.272501
v 65.63158 192.70972 22.11
v 65.60686 192.74557 21.9475
v 65.53933 192.8435 21.828543
v 65.44709 192.97728 21.785002
v 65.35484 193.11107 21.828543
v 65.287315 193.209 21.9475
v 65.262596 193.24484 22.11
v 65.287315 193.209 22.272501
v 65.35484 193.11107 22.391459
v 65.44709 192.97728 22.435001
v 65.53933 192.8435 22.391459
v 65.60686 192.74557 22.272501
v 65.954124 192.86864 22.11
v 65.93562 192.90805 21.9475
v 65.88506 193.01573 21.828543
v 65.81601 193.16283 21.785002
v 65.74695 193.30992 21.828543
v 65.69639 193.4176 21.9475
v 65.67789 193.45702 22.11
v 65.69639 193.4176 22.272501
v 65.74695 193.30992 22.391459
v 65.81601 193.16283 22.435001
v 65.88506 193.01573 22.391459
v 65.93562 192.90805 22.272501
v 66.28157 193.01506 22.11
v 66.26989 193.057 21.9475
v 66.23799 193.1716 21.828543
v 66.19442 193.32816 21.785002
v 66.15085 193.4847 21.828543
v 66.11895 193.5993 21.9475
v 66.10727 193.64125 22.11
v 66.11895 193.5993 22.272501
v 66.15085 193.4847 22.391459
v 66.19442 193.32816 22.435001
v 66.23799 193.1716 22.391459
v 66.26989 193.057 22.272501
v 66.62316 193.0577 22.11
v 66.620575 193.10115 21.9475
v 66.613495 193.21991 21.828543
v 66.60383 193.38211 21.785002
v 66.59416 193.54433 21.828543
v 66.58709 193.66307 21.9475
v 66.584496 193.70654 22.11
v 66.58709 193.66307 22.272501
v 66.59416 193.54433 22.391459
v 66.60383 193.38211 22.435001
v 66.613495 193.21991 22.391459
v 66.620575 193.10115 22.272501
v 67.04711 193.05357 22.11
v 67.043045 193.09692 21.9475
v 67.03193 193.21536 21.828543
v 67.016754 193.37715 21.785002
v 67.00157 193.53894 21.828543
v 66.990456 193.65738 21.9475
v 66.98639 193.70073 22.11
v 66.990456 193.65738 22.272501
v 67.00157 193.53894 22.391459
v 67.016754 193.37715 22.435001
v 67.03193 193.21536 22.391459
v 67.043045 193.09692 22.272501
v 67.536255 193.15475 22.11
v 67.52088 193.1955 21.9475
v 67.4789 193.3068 21.828543
v 67.42154 193.45885 21.785002
v 67.36419 193.61089 21.828543
v 67.3222 193.72218 21.9475
v 67.30683 193.76292 22.11
v 67.3222 193.72218 22.272501
v 67.36419 193.61089 22.391459
v 67.42154 193.45885 22.435001
v 67.4789 193.3068 22.391459
v 67.52088 193.1955 22.272501
v 67.936005 193.38007 22.11
v 67.91502 193.41821 21.9475
v 67.85772 193.52246 21.828543
v 67.77943 193.66486 21.785002
v 67.70114 193.80727 21.828543
v 67.64383 193.9115 21.9475
v 67.622856 193.94966 22.11
v 67.64383 193.9115 22.272501
v 67.70114 193.80727 22.391459
v 67.77943 193.66486 22.435001
v 67.85772 193.52246 22.391459
v 67.91502 193.41821 22.272501
v 68.3447 193.60014 22.11
v 68.31796 193.6345 21.9475
v 68.24492 193.7284 21.828543
v 68.14514 193.85666 21.785002
v 68.04536 193.98491 21.828543
v 67.97231 194.0788 21.9475
v 67.94557 194.11317 22.11
v 67.97231 194.0788 22.272501
v 68.04536 193.98491 22.391459
v 68.14514 193.85666 22.435001
v 68.24492 193.7284 22.391459
v 68.31796 193.6345 22.272501
v 68.63755 193.92166 22.11
v 68.608536 193.95412 21.9475
v 68.52926 194.04282 21.828543
v 68.420975 194.16397 21.785002
v 68.31268 194.28513 21.828543
v 68.233406 194.37383 21.9475
v 68.20439 194.4063 22.11
v 68.233406 194.37383 22.272501
v 68.31268 194.28513 22.391459
v 68.420975 194.16397 22.435001
v 68.52926 194.04282 22.391459
v 68.608536 193.95412 22.272501
v 68.91394 194.119 22.11
v 68.892944 194.15715 21.9475
v 68.83558 194.26135 21.828543
v 68.75721 194.40372 21.785002
v 68.67884 194.54607 21.828543
v 68.62147 194.65027 21.9475
v 68.60047 194.68842 22.11
v 68.62147 194.65027 22.272501
v 68.67884 194.54607 22.391459
v 68.75721 194.40372 22.435001
v 68.83558 194.26135 22.391459
v 68.892944 194.15715 22.272501
v 69.32681 194.29391 22.11
v 69.301735 194.32951 21.9475
v 69.23321 194.42676 21.828543
v 69.13961 194.55959 21.785002
v 69.046005 194.69243 21.828543
v 68.977486 194.78967 21.9475
v 68.9524 194.82526 22.11
v 68.977486 194.78967 22.272501
v 69.046005 194.69243 22.391459
v 69.13961 194.55959 22.435001
v 69.23321 194.42676 22.391459
v 69.301735 194.32951 22.272501
v 69.6504 194.64313 22.11
v 69.618866 194.67316 21.9475
v 69.53272 194.75519 21.828543
v 69.41505 194.86726 21.785002
v 69.29737 194.97932 21.828543
v 69.21123 195.06137 21.9475
v 69.1797 195.0914 22.11
v 69.21123 195.06137 22.272501
v 69.29737 194.97932 22.391459
v 69.41505 194.86726 22.435001
v 69.53272 194.75519 22.391459
v 69.618866 194.67316 22.272501
v 69.931694 194.92076 22.11
v 69.90185 194.95245 21.9475
v 69.820305 195.03908 21.828543
v 69.708916 195.15738 21.785002
v 69.59752 195.2757 21.828543
v 69.515976 195.3623 21.9475
v 69.48613 195.39401 22.11
v 69.515976 195.3623 22.272501
v 69.59752 195.2757 22.391459
v 69.708916 195.15738 22.435001
v 69.820305 195.03908 22.391459
v 69.90185 194.95245 22.272501
v 70.20279 195.16714 22.11
v 70.17779 195.2028 21.9475
v 70.1095 195.3002 21.828543
v 70.016205 195.43324 21.785002
v 69.922905 195.5663 21.828543
v 69.854614 195.6637 21.9475
v 69.82961 195.69936 22.11
v 69.854614 195.6637 22.272501
v 69.922905 195.5663 22.391459
v 70.016205 195.43324 22.435001
v 70.1095 195.3002 22.391459
v 70.17779 195.2028 22.272501
v 70.582146 195.37343 22.11
v 70.5551 195.40756 21.9475
v 70.48121 195.50078 21.828543
v 70.38027 195.62813 21.785002
v 70.279335 195.75548 21.828543
v 70.205444 195.84871 21.9475
v 70.1784 195.88283 22.11
v 70.205444 195.84871 22.272501
v 70.279335 195.75548 22.391459
v 70.38027 195.62813 22.435001
v 70.48121 195.50078 22.391459
v 70.5551 195.40756 22.272501
v 70.890755 195.71635 22.11
v 70.85892 195.74606 21.9475
v 70.77195 195.82722 21.828543
v 70.653145 195.93808 21.785002
v 70.53434 196.04895 21.828543
v 70.447365 196.13011 21.9475
v 70.415535 196.15982 22.11
v 70.447365 196.13011 22.272501
v 70.53434 196.04895 22.391459
v 70.653145 195.93808 22.435001
v 70.77195 195.82722 22.391459
v 70.85892 195.74606 22.272501
v 71.173805 196.00238 22.11
v 71.14295 196.0331 21.9475
v 71.05866 196.11703 21.828543
v 70.94352 196.2317 21.785002
v 70.82838 196.34637 21.828543
v 70.74408 196.43031 21.9475
v 70.71323 196.46103 22.11
v 70.74408 196.43031 22.272501
v 70.82838 196.34637 22.391459
v 70.94352 196.2317 22.435001
v 71.05866 196.11703 22.391459
v 71.14295 196.0331 22.272501
v 71.46559 196.29335 22.11
v 71.43482 196.32416 21.9475
v 71.35075 196.40833 21.828543
v 71.235916 196.5233 21.785002
v 71.12108 196.63828 21.828543
v 71.03702 196.72244 21.9475
v 71.00624 196.75325 22.11
v 71.03702 196.72244 22.272501
v 71.12108 196.63828 22.391459
v 71.235916 196.5233 22.435001
v 71.35075 196.40833 22.391459
v 71.43482 196.32416 22.272501
v 71.75769 196.58557 22.11
v 71.7269 196.61636 21.9475
v 71.64278 196.70047 21.828543
v 71.52786 196.81537 21.785002
v 71.41294 196.93025 21.828543
v 71.32882 197.01436 21.9475
v 71.29803 197.04515 22.11
v 71.32882 197.01436 22.272501
v 71.41294 196.93025 22.391459
v 71.52786 196.81537 22.435001
v 71.64278 196.70047 22.391459
v 71.7269 196.61636 22.272501
v 72.04967 196.87755 22.11
v 72.01888 196.90834 21.9475
v 71.93477 196.99245 21.828543
v 71.81986 197.10736 21.785002
v 71.704956 197.22226 21.828543
v 71.62084 197.30638 21.9475
v 71.59006 197.33717 22.11
v 71.62084 197.30638 22.272501
v 71.704956 197.22226 22.391459
v 71.81986 197.10736 22.435001
v 71.93477 196.99245 22.391459
v 72.01888 196.90834 22.272501
v 72.341675 197.16956 22.11
v 72.31088 197.20033 21.9475
v 72.22677 197.28445 21.828543
v 72.11186 197.39935 21.785002
v 71.996956 197.51427 21.828543
v 71.91284 197.59837 21.9475
v 71.88206 197.62917 22.11
v 71.91284 197.59837 22.272501
v 71.996956 197.51427 22.391459
v 72.11186 197.39935 22.435001
v 72.22677 197.28445 22.391459
v 72.31088 197.20033 22.272501
v 72.637794 197.46712 22.134867
v 72.615425 197.48856 21.969511
v 72.53637 197.56433 21.8418
v 72.421814 197.67415 21.785954
v 72.302444 197.78857 21.816935
v 72.21025 197.87695 21.926443
v 72.16994 197.9156 22.085135
v 72.1923 197.89417 22.25049
v 72.271355 197.81837 22.3782
v 72.38591 197.70857 22.434048
v 72.50528 197.59415 22.403067
v 72.59747 197.50577 22.29356
v 72.93956 197.80894 22.18238
v 72.93325 197.81143 22.01443
v 72.85996 197.86324 21.872189
v 72.73932 197.95045 21.793776
v 72.60366 198.04973 21.800198
v 72.48933 198.13446 21.889738
v 72.42696 198.18193 22.0384
v 72.43327 198.17944 22.206352
v 72.50657 198.12764 22.348593
v 72.627205 198.04042 22.427006
v 72.76286 197.94115 22.420584
v 72.8772 197.85641 22.331045
v 73.17155 198.21144 22.203299
v 73.15518 198.19476 22.034668
v 73.06729 198.2207 21.888044
v 72.93142 198.2823 21.802713
v 72.78399 198.36308 21.801538
v 72.66449 198.44138 21.884836
v 72.60494 198.4962 22.030287
v 72.62131 198.5129 22.198915
v 72.7092 198.48695 22.34554
v 72.84506 198.42534 22.430872
v 72.9925 198.34457 22.432045
v 73.112 198.26628 22.348747
v 73.353065 198.5774 22.089373
v 73.32313 198.51701 21.93092
v 73.22542 198.50847 21.782463
v 73.08613 198.55403 21.683784
v 72.942566 198.6415 21.661324
v 72.833206 198.74744 21.721098
v 72.787346 198.84346 21.847094
v 72.81728 198.90384 22.005547
v 72.91499 198.91238 22.154003
v 73.05429 198.86682 22.252682
v 73.197845 198.77936 22.275143
v 73.307205 198.67342 22.215368
v 73.561455 198.86792 21.903734
v 73.5617 198.81369 21.737175
v 73.4881 198.80489 21.576174
v 73.360374 198.84384 21.463871
v 73.21275 198.92015 21.430357
v 73.08478 199.01335 21.484613
v 73.01076 199.09846 21.6121
v 73.01051 199.1527 21.778658
v 73.084114 199.1615 21.93966
v 73.211845 199.12253 22.051962
v 73.35947 199.04623 22.085476
v 73.487434 198.95303 22.031221
v 73.73263 199.30302 21.95505
v 73.761116 199.2824 21.792934
v 73.70547 199.2835 21.631777
v 73.5806 199.306 21.51476
v 73.41996 199.34392 21.473238
v 73.2666 199.38707 21.518335
v 73.16161 199.42389 21.63797
v 73.133125 199.44452 21.800087
v 73.188774 199.44344 21.961243
v 73.313644 199.42091 22.07826
v 73.47428 199.383 22.119783
v 73.62764 199.33986 22.074684
v 73.75803 199.78293 21.845171
v 73.802765 199.71002 21.72221
v 73.762276 199.65306 21.585217
v 73.64741 199.62732 21.470898
v 73.48895 199.63966 21.409883
v 73.32936 199.68683 21.418524
v 73.211395 199.75613 21.494503
v 73.166664 199.82904 21.617462
v 73.20715 199.886 21.754456
v 73.32202 199.91174 21.868774
v 73.48048 199.8994 21.929789
v 73.64007 199.85223 21.92115
v 73.90848 200.03075 21.566095
v 73.91474 199.9697 21.427055
v 73.83946 199.93762 21.286499
v 73.70281 199.94316 21.182095
v 73.541405 199.9848 21.141811
v 73.39848 200.05139 21.176447
v 73.312355 200.12509 21.276718
v 73.30608 200.18616 21.41576
v 73.38136 200.21822 21.556314
v 73.51802 200.21269 21.66072
v 73.67943 200.17105 21.701004
v 73.82235 200.10446 21.666368
v 73.984344 200.31525 21.476826
v 73.95844 200.32597 21.31104
v 73.864746 200.37773 21.181328
v 73.728355 200.45667 21.122442
v 73.585815 200.5416 21.150166
v 73.47532 200.60979 21.257065
v 73.426476 200.64296 21.414501
v 73.45238 200.63223 21.580286
v 73.546074 200.58047 21.709997
v 73.682465 200.50154 21.768883
v 73.825005 200.41661 21.74116
v 73.9355 200.34842 21.63426
v 74.23151 200.51845 21.431393
v 74.19599 200.55803 21.271784
v 74.11096 200.65082 21.160145
v 73.9992 200.77194 21.12639
v 73.89065 200.88896 21.179562
v 73.8144 200.9705 21.305414
v 73.79088 200.99474 21.470226
v 73.82639 200.95515 21.629833
v 73.91142 200.86237 21.741472
v 74.02319 200.74124 21.775229
v 74.13174 200.62422 21.722055
v 74.20799 200.54268 21.596203
v 74.507675 200.78044 21.451937
v 74.481895 200.8143 21.289175
v 74.41054 200.90857 21.169498
v 74.312706 201.03798 21.124973
v 74.21463 201.16788 21.167528
v 74.142586 201.26344 21.285763
v 74.115875 201.29906 21.447996
v 74.14165 201.2652 21.610758
v 74.21301 201.17093 21.730434
v 74.31084 201.04152 21.77496
v 74.40892 200.91162 21.732405
v 74.480965 200.81606 21.61417
v 74.81656 200.96332 21.449898
v 74.79641 201.00198 21.287413
v 74.7414 201.1075 21.168493
v 74.66627 201.2516 21.125004
v 74.59114 201.39568 21.168598
v 74.536156 201.50111 21.287596
v 74.516045 201.53967 21.45011
v 74.536194 201.50102 21.612595
v 74.59121 201.39551 21.731516
v 74.66634 201.2514 21.775003
v 74.74146 201.10732 21.73141
v 74.79645 201.00188 21.612413
v 75.15216 201.11487 21.450006
v 75.13752 201.15588 21.287504
v 75.09753 201.26791 21.168545
v 75.042885 201.42094 21.125
v 74.98825 201.57399 21.16854
v 74.94825 201.68602 21.287495
v 74.93361 201.72704 21.449995
v 74.94825 201.68602 21.612495
v 74.98824 201.57399 21.731455
v 75.042885 201.42096 21.775
v 75.09752 201.26791 21.73146
v 75.13752 201.15588 21.612505
v 75.47291 201.20482 21.449997
v 75.46872 201.24815 21.287497
v 75.457275 201.36656 21.168541
v 75.441635 201.5283 21.125002
v 75.426 201.69006 21.168545
v 75.41455 201.80846 21.287504
v 75.41036 201.8518 21.450005
v 75.41455 201.80846 21.612505
v 75.426 201.69005 21.73146
v 75.441635 201.5283 21.775002
v 75.457275 201.36656 21.731457
v 75.46872 201.24815 21.612497
v 75.8629 201.17445 21.45
v 75.86165 201.21799 21.2875
v 75.85824 201.33688 21.168543
v 75.85357 201.49933 21.125
v 75.8489 201.66176 21.168543
v 75.84549 201.78067 21.2875
v 75.84424 201.82419 21.45
v 75.84549 201.78067 21.612501
v 75.8489 201.66176 21.731459
v 75.85357 201.49933 21.775002
v 75.85824 201.33688 21.731459
v 75.86165 201.21799 21.612501
v 76.406105 201.26004 21.45
v 76.386955 201.29913 21.2875
v 76.33463 201.40598 21.168543
v 76.26316 201.55191 21.125
v 76.19168 201.69785 21.168543
v 76.13936 201.80469 21.2875
v 76.12021 201.84378 21.45
v 76.13936 201.80469 21.612501
v 76.19168 201.69785 21.731459
v 76.26316 201.55191 21.775002
v 76.33463 201.40598 21.731459
v 76.386955 201.29913 21.612501
v 76.78538 201.61319 21.449997
v 76.75462 201.64401 21.287497
v 76.67059 201.72823 21.168541
v 76.55581 201.84326 21.125
v 76.44103 201.95828 21.168545
v 76.35701 202.04248 21.287504
v 76.326256 202.0733 21.450005
v 76.35701 202.04248 21.612505
v 76.44104 201.95828 21.73146
v 76.55582 201.84325 21.775002
v 76.6706 201.72823 21.731457
v 76.75462 201.64401 21.612497
v 77.07761 201.90549 21.449997
v 77.046814 201.93626 21.287497
v 76.96269 202.02039 21.168541
v 76.847786 202.13528 21.125
v 76.73287 202.25018 21.168545
v 76.64875 202.33429 21.287504
v 76.617966 202.36508 21.450005
v 76.64876 202.33429 21.612505
v 76.73288 202.25018 21.73146
v 76.847786 202.13528 21.775002
v 76.9627 202.02039 21.731457
v 77.04682 201.93626 21.612497
v 77.3696 202.19748 21.449997
v 77.338806 202.22826 21.287497
v 77.254684 202.31238 21.168541
v 77.139786 202.42729 21.125
v 77.02488 202.54219 21.168545
v 76.940765 202.6263 21.287504
v 76.90997 202.65709 21.450005
v 76.940765 202.6263 21.612505
v 77.02489 202.54219 21.73146
v 77.139786 202.42728 21.775002
v 77.25469 202.31238 21.731457
v 77.338806 202.22826 21.612497
v 77.6616 202.48947 21.45
v 77.630806 202.52026 21.2875
v 77.54669 202.60437 21.168543
v 77.431786 202.71928 21.125
v 77.31688 202.83418 21.168543
v 77.232765 202.9183 21.2875
v 77.20197 202.9491 21.45
v 77.232765 202.9183 21.612501
v 77.31688 202.83418 21.731459
v 77.431786 202.71928 21.775002
v 77.54669 202.60437 21.731459
v 77.630806 202.52026 21.612501
v 77.95303 202.78091 21.45
v 77.92232 202.81177 21.2875
v 77.83841 202.8961 21.168543
v 77.723785 203.01128 21.125
v 77.60916 203.12646 21.168543
v 77.52525 203.21078 21.2875
v 77.49454 203.24165 21.45
v 77.52525 203.21078 21.612501
v 77.60916 203.12646 21.731459
v 77.723785 203.01128 21.775002
v 77.83841 202.8961 21.731459
v 77.92232 202.81177 21.612501
v 78.23548 203.06105 21.45
v 78.20624 203.0933 21.2875
v 78.12635 203.18144 21.168543
v 78.01721 203.30185 21.125
v 77.90808 203.42224 21.168543
v 77.82819 203.51039 21.2875
v 77.79895 203.54265 21.45
v 77.82819 203.51039 21.612501
v 77.90808 203.42224 21.731459
v 78.01721 203.30185 21.775002
v 78.12635 203.18144 21.731459
v 78.20624 203.0933 21.612501
v 78.51188 203.29268 21.45
v 78.4882 203.32921 21.2875
v 78.4235 203.42905 21.168543
v 78.33512 203.5654 21.125
v 78.24674 203.70177 21.168543
v 78.182045 203.80159 21.2875
v 78.15836 203.83813 21.45
v 78.182045 203.80159 21.612501
v 78.24674 203.70177 21.731459
v 78.33512 203.5654 21.775002
v 78.4235 203.42905 21.731459
v 78.4882 203.32921 21.612501
v 78.86858 203.46681 21.45
v 78.84674 203.50447 21.2875
v 78.78706 203.60738 21.168543
v 78.705536 203.74796 21.125
v 78.624016 203.88852 21.168543
v 78.56433 203.99142 21.2875
v 78.54249 204.02908 21.45
v 78.56433 203.99142 21.612501
v 78.624016 203.88852 21.731459
v 78.705536 203.74796 21.775002
v 78.78706 203.60738 21.731459
v 78.84674 203.50447 21.612501
v 79.21871 203.70229 21.45
v 79.19583 203.73933 21.2875
v 79.13332 203.84055 21.168543
v 79.047935 203.9788 21.125
v 78.96255 204.11705 21.168543
v 78.90004 204.21826 21.2875
v 78.87716 204.25531 21.45
v 78.90004 204.21826 21.612501
v 78.96255 204.11705 21.731459
v 79.047935 203.9788 21.775002
v 79.13332 203.84055 21.731459
v 79.19583 203.73933 21.612501
v 79.543976 203.88655 21.45
v 79.52571 203.92609 21.2875
v 79.47582 204.03407 21.168543
v 79.40766 204.18158 21.125
v 79.33951 204.3291 21.168543
v 79.28961 204.43709 21.2875
v 79.271355 204.47662 21.45
v 79.28961 204.43709 21.612501
v 79.33951 204.3291 21.731459
v 79.40766 204.18158 21.775002
v 79.47582 204.03407 21.731459
v 79.52571 203.92609 21.612501
v 79.916695 204.02261 21.45
v 79.90042 204.063 21.2875
v 79.85597 204.17336 21.168543
v 79.79525 204.32408 21.125
v 79.73453 204.47481 21.168543
v 79.69008 204.58514 21.2875
v 79.67381 204.62553 21.45
v 79.69008 204.58514 21.612501
v 79.73453 204.47481 21.731459
v 79.79525 204.32408 21.775002
v 79.85597 204.17336 21.731459
v 79.90042 204.063 21.612501
v 80.31757 204.19879 21.45
v 80.298256 204.23781 21.2875
v 80.245476 204.34442 21.168543
v 80.17338 204.49005 21.125
v 80.10129 204.63568 21.168543
v 80.04851 204.7423 21.2875
v 80.02919 204.78131 21.45
v 80.04851 204.7423 21.612501
v 80.10129 204.63568 21.731459
v 80.17338 204.49005 21.775002
v 80.245476 204.34442 21.731459
v 80.298256 204.23781 21.612501
v 80.73158 204.43158 21.45
v 80.70519 204.46622 21.2875
v 80.63311 204.56085 21.168543
v 80.53464 204.69011 21.125
v 80.43616 204.81938 21.168543
v 80.364075 204.914 21.2875
v 80.337685 204.94864 21.45
v 80.364075 204.914 21.612501
v 80.43616 204.81938 21.731459
v 80.53464 204.69011 21.775002
v 80.63311 204.56085 21.731459
v 80.70519 204.46622 21.612501
v 81.13389 204.88948 21.441467
v 81.08822 204.90358 21.280167
v 80.9716 204.93956 21.164371
v 80.815285 204.98778 21.125113
v 80.661156 205.03534 21.172907
v 80.55051 205.06947 21.294949
v 80.51299 205.08105 21.458536
v 80.55866 205.06696 21.619837
v 80.675285 205.03098 21.73563
v 80.8316 204.98276 21.774889
v 80.98573 204.9352 21.727095
v 81.096375 204.90106 21.605053
v 81.06544 205.41052 21.531683
v 81.063446 205.41197 21.362654
v 80.977776 205.40802 21.217625
v 80.831375 205.39973 21.135458
v 80.663475 205.38933 21.13817
v 80.519066 205.3796 21.225035
v 80.43684 205.37315 21.372776
v 80.43883 205.3717 21.541805
v 80.5245 205.37566 21.686834
v 80.6709 205.38396 21.769001
v 80.8388 205.39435 21.766289
v 80.98321 205.40408 21.679424
v 81.09402 205.77016 21.499058
v 81.07127 205.79779 21.329172
v 80.96856 205.82712 21.204706
v 80.81339 205.8503 21.159016
v 80.64735 205.8611 21.20434
v 80.514915 205.85666 21.328537
v 80.45159 205.83813 21.498325
v 80.47433 205.81052 21.668213
v 80.57704 205.78119 21.792677
v 80.73221 205.75801 21.83837
v 80.898254 205.7472 21.793043
v 81.030685 205.75165 21.668848
v 81.136314 206.11528 21.433306
v 81.120056 206.19144 21.272612
v 81.024 206.26904 21.169922
v 80.87391 206.32729 21.152748
v 80.70998 206.35059 21.225697
v 80.57614 206.33269 21.369217
v 80.508255 206.27838 21.544857
v 80.52452 206.20222 21.70555
v 80.62057 206.12462 21.80824
v 80.77067 206.06638 21.825413
v 80.93459 206.04308 21.752466
v 81.068436 206.06099 21.608944
v 81.228096 206.51999 21.53265
v 81.11956 206.56827 21.42201
v 80.96228 206.60362 21.39707
v 80.79841 206.61655 21.464508
v 80.67184 206.60362 21.606256
v 80.61649 206.56827 21.784334
v 80.6472 206.51999 21.951025
v 80.75574 206.4717 22.061663
v 80.91301 206.43636 22.086605
v 81.07689 206.42342 22.019167
v 81.20346 206.43636 21.877419
v 81.258804 206.4717 21.69934
v 81.15508 206.92848 21.550428
v 81.009544 206.92369 21.465233
v 80.84133 206.92111 21.462435
v 80.69552 206.92143 21.542786
v 80.611176 206.92458 21.684755
v 80.61091 206.9297 21.850302
v 80.69478 206.93544 21.99507
v 80.840324 206.94023 22.080267
v 81.00854 206.94283 22.083063
v 81.15434 206.94249 22.002712
v 81.238686 206.93935 21.860743
v 81.23895 206.93422 21.695196
v 81.20632 207.34065 21.617332
v 81.087296 207.34248 21.498457
v 80.92479 207.34496 21.455027
v 80.76234 207.34743 21.49868
v 80.64347 207.34923 21.61772
v 80.600044 207.34987 21.78025
v 80.64369 207.34918 21.94272
v 80.76272 207.34735 22.061596
v 80.92523 207.34486 22.105026
v 81.087685 207.34239 22.061373
v 81.20654 207.3406 21.942333
v 81.24997 207.33997 21.779802
v 81.209984 207.68709 21.617502
v 81.09483 207.7169 21.498539
v 80.93753 207.75766 21.454987
v 80.78022 207.79842 21.49852
v 80.66506 207.82825 21.617472
v 80.6229 207.83919 21.77997
v 80.66505 207.82826 21.942472
v 80.7802 207.79843 22.061436
v 80.9375 207.75769 22.104988
v 81.09481 207.71693 22.061455
v 81.20997 207.68709 21.942503
v 81.25213 207.67616 21.780005
v 81.28551 207.89201 21.617495
v 81.21851 207.99033 21.49854
v 81.12699 208.1246 21.455006
v 81.03548 208.25888 21.498554
v 80.96848 208.35718 21.617517
v 80.94396 208.39314 21.78002
v 80.96848 208.35716 21.942518
v 81.035484 208.25885 22.061472
v 81.127 208.12457 22.105007
v 81.21851 207.9903 22.061459
v 81.285515 207.892 21.942495
v 81.310036 207.85603 21.779993
v 81.55015 207.88557 21.617544
v 81.54492 208.00441 21.498568
v 81.53779 208.16673 21.455
v 81.53065 208.32909 21.498516
v 81.52543 208.44795 21.617456
v 81.52351 208.49147 21.77995
v 81.52543 208.448 21.942457
v 81.53065 208.32918 22.061434
v 81.53779 208.16684 22.105
v 81.54492 208.00449 22.061483
v 81.55015 207.88564 21.942543
v 81.552055 207.8421 21.78005
v 81.950325 207.87933 21.617506
v 81.95048 207.99829 21.498547
v 81.95069 208.16078 21.455002
v 81.950905 208.32329 21.498539
v 81.95106 208.44225 21.617496
v 81.95112 208.4858 21.779995
v 81.95106 208.44226 21.942495
v 81.950905 208.3233 22.061457
v 81.95069 208.1608 22.105001
v 81.95048 207.99829 22.061462
v 81.950325 207.87933 21.942507
v 81.950264 207.8358 21.780006
v 82.37832 207.88463 21.6175
v 82.37211 208.00343 21.498543
v 82.36362 208.16571 21.455
v 82.35512 208.32799 21.498543
v 82.34891 208.44678 21.617502
v 82.34663 208.49026 21.78
v 82.34891 208.44678 21.942501
v 82.355125 208.32799 22.061459
v 82.36362 208.16571 22.105001
v 82.37211 208.00343 22.061459
v 82.37832 207.88463 21.942501
v 82.3806 207.84116 21.78
v 82.83407 207.92877 21.6175
v 82.80901 208.04506 21.498543
v 82.774796 208.20392 21.455
v 82.74057 208.36278 21.498543
v 82.71552 208.47906 21.6175
v 82.70635 208.52164 21.78
v 82.71552 208.47906 21.942501
v 82.74057 208.36278 22.061459
v 82.774796 208.20392 22.105001
v 82.80901 208.04506 22.061459
v 82.83407 207.92877 21.942501
v 82.84323 207.8862 21.78
v 83.20536 208.05981 21.6175
v 83.1884 208.17755 21.498543
v 83.16524 208.3384 21.455
v 83.14207 208.49924 21.498543
v 83.12511 208.61697 21.6175
v 83.118904 208.66008 21.78
v 83.12511 208.61697 21.942501
v 83.14207 208.49924 22.061459
v 83.16524 208.3384 22.105001
v 83.1884 208.17755 22.061459
v 83.20536 208.05981 21.942501
v 83.21156 208.01671 21.78
v 83.57346 208.03815 21.6175
v 83.57528 208.15709 21.498543
v 83.57776 208.31956 21.455
v 83.58023 208.48206 21.498543
v 83.58205 208.601 21.6175
v 83.58271 208.64453 21.78
v 83.58205 208.601 21.942501
v 83.58023 208.48206 22.061459
v 83.57776 208.31956 22.105001
v 83.57528 208.15709 22.061459
v 83.57346 208.03815 21.942501
v 83.57281 207.99461 21.78
v 83.99863 208.04446 21.6175
v 83.99526 208.16338 21.498543
v 83.99066 208.32582 21.455
v 83.98606 208.48825 21.498543
v 83.98269 208.60716 21.6175
v 83.98146 208.65068 21.78
v 83.98269 208.60716 21.942501
v 83.98606 208.48825 22.061459
v 83.99066 208.32582 22.105001
v 83.99526 208.16338 22.061459
v 83.99863 208.04446 21.942501
v 83.99986 208.00095 21.78
v 84.46774 208.06897 21.6175
v 84.44048 208.18477 21.498543
v 84.40325 208.34294 21.455
v 84.36602 208.50113 21.498543
v 84.33877 208.61691 21.6175
v 84.3288 208.6593 21.78
v 84.33877 208.61691 21.942501
v 84.36602 208.50113 22.061459
v 84.40325 208.34294 22.105001
v 84.44048 208.18477 22.061459
v 84.46774 208.06897 21.942501
v 84.477715 208.0266 21.78
v 84.9206 208.26772 21.6175
v 84.86125 208.37082 21.498543
v 84.780174 208.51164 21.455
v 84.6991 208.65248 21.498543
v 84.63975 208.75557 21.6175
v 84.61803 208.7933 21.78
v 84.63975 208.75557 21.942501
v 84.6991 208.65248 22.061459
v 84.780174 208.51164 22.105001
v 84.86125 208.37082 22.061459
v 84.9206 208.26772 21.942501
v 84.94232 208.22998 21.78
v 85.30795 208.54765 21.6175
v 85.22654 208.6344 21.498543
v 85.11533 208.75288 21.455
v 85.00413 208.87137 21.498543
v 84.922714 208.95811 21.6175
v 84.89292 208.98985 21.78
v 84.922714 208.95811 21.942501
v 85.00413 208.87137 22.061459
v 85.11533 208.75288 22.105001
v 85.22654 208.6344 22.061459
v 85.30795 208.54765 21.942501
v 85.33775 208.51591 21.78
v 85.6102 208.91405 21.6175
v 85.511765 208.98085 21.498543
v 85.377304 209.0721 21.455
v 85.24284 209.16335 21.498543
v 85.14441 209.23015 21.6175
v 85.10838 209.2546 21.78
v 85.14441 209.23015 21.942501
v 85.24284 209.16335 22.061459
v 85.377304 209.0721 22.105001
v 85.511765 208.98085 22.061459
v 85.6102 208.91405 21.942501
v 85.64623 208.8896 21.78
v 85.82457 209.29922 21.6175
v 85.72001 209.35596 21.498543
v 85.57718 209.43346 21.455
v 85.43436 209.51096 21.498543
v 85.329796 209.56769 21.6175
v 85.29153 209.58846 21.78
v 85.329796 209.56769 21.942501
v 85.43436 209.51096 22.061459
v 85.57718 209.43346 22.105001
v 85.72001 209.35596 22.061459
v 85.82457 209.29922 21.942501
v 85.86284 209.27846 21.78
v 86.002815 209.63809 21.6175
v 85.90492 209.70567 21.498543
v 85.77119 209.79799 21.455
v 85.63746 209.89032 21.498543
v 85.53956 209.9579 21.6175
v 85.50373 209.98264 21.78
v 85.53956 209.9579 21.942501
v 85.63746 209.89032 22.061459
v 85.77119 209.79799 22.105001
v 85.90492 209.70567 22.061459
v 86.002815 209.63809 21.942501
v 86.03865 209.61336 21.78
v 86.27368 209.94699 21.6175
v 86.1763 210.0153 21.498543
v 86.043274 210.10864 21.455
v 85.91025 210.20197 21.498543
v 85.81287 210.2703 21.6175
v 85.77722 210.29529 21.78
v 85.81287 210.2703 21.942501
v 85.91025 210.20197 22.061459
v 86.043274 210.10864 22.105001
v 86.1763 210.0153 22.061459
v 86.27368 209.94699 21.942501
v 86.309326 209.92198 21.78
v 86.49994 210.35577 21.6175
v 86.39125 210.40414 21.498543
v 86.24278 210.4702 21.455
v 86.094315 210.53625 21.498543
v 85.985634 210.58461 21.6175
v 85.94585 210.60231 21.78
v 85.985634 210.58461 21.942501
v 86.094315 210.53625 22.061459
v 86.24278 210.4702 22.105001
v 86.39125 210.40414 22.061459
v 86.49994 210.35577 21.942501
v 86.53972 210.33807 21.78
v 86.623886 210.72388 21.6175
v 86.51987 210.7816 21.498543
v 86.377785 210.86046 21.455
v 86.235695 210.93932 21.498543
v 86.13168 210.99704 21.6175
v 86.093605 211.01816 21.78
v 86.13168 210.99704 21.942501
v 86.235695 210.93932 22.061459
v 86.377785 210.86046 22.105001
v 86.51987 210.7816 22.061459
v 86.623886 210.72388 21.942501
v 86.66196 210.70276 21.78
v 86.86581 211.01686 21.6175
v 86.76932 211.08644 21.498543
v 86.63752 211.18149 21.455
v 86.50572 211.27655 21.498543
v 86.40924 211.34613 21.6175
v 86.373924 211.3716 21.78
v 86.40924 211.34613 21.942501
v 86.50572 211.27655 22.061459
v 86.63752 211.18149 22.105001
v 86.76932 211.08644 22.061459
v 86.86581 211.01686 21.942501
v 86.90112 210.99138 21.78
v 87.08739 211.36322 21.6175
v 86.99134 211.43341 21.498543
v 86.860146 211.5293 21.455
v 86.72894 211.62518 21.498543
v 86.632904 211.69536 21.6175
v 86.59775 211.72105 21.78
v 86.632904 211.69536 21.942501
v 86.72894 211.62518 22.061459
v 86.860146 211.5293 22.105001
v 86.99134 211.43341 22.061459
v 87.08739 211.36322 21.942501
v 87.12254 211.33754 21.78
v 87.36482 211.70633 21.61331
v 87.260574 211.76721 21.496143
v 87.119705 211.84949 21.455038
v 86.97996 211.9311 21.501003
v 86.878784 211.99019 21.621729
v 86.84329 212.01093 21.78486
v 86.88298 211.98775 21.946692
v 86.98723 211.92686 22.063858
v 87.1281 211.84459 22.104965
v 87.267845 211.76297 22.058998
v 87.36902 211.70389 21.938274
v 87.40451 211.68315 21.77514
v 87.52583 212.16368 21.590508
v 87.400444 212.19853 21.483852
v 87.24039 212.2426 21.456644
v 87.08855 212.28406 21.516172
v 86.98561 212.3118 21.646486
v 86.95916 212.31839 21.81267
v 87.01628 212.30208 21.970192
v 87.14166 212.26723 22.076847
v 87.30172 212.22318 22.104055
v 87.45356 212.18172 22.044527
v 87.556496 212.15396 21.914213
v 87.58295 212.14737 21.74803
v 87.55645 212.55225 21.55558
v 87.432045 212.62782 21.47245
v 87.283394 212.7066 21.474993
v 87.15034 212.76747 21.562525
v 87.06852 212.7941 21.711596
v 87.05987 212.77939 21.88226
v 87.1267 212.72725 22.028788
v 87.25111 212.65167 22.111917
v 87.39976 212.5729 22.109375
v 87.532814 212.51204 22.021841
v 87.61463 212.4854 21.87277
v 87.62328 212.50012 21.702108
v 87.81887 212.88435 21.592999
v 87.713005 213.00975 21.55604
v 87.58621 213.11118 21.60023
v 87.47248 213.16144 21.713724
v 87.40227 213.1471 21.866116
v 87.394394 213.07196 22.01657
v 87.45097 212.95618 22.124771
v 87.55684 212.83078 22.161728
v 87.683624 212.72935 22.117538
v 87.79736 212.6791 22.004044
v 87.86758 212.69345 21.851652
v 87.87545 212.76859 21.7012
v 88.026955 213.17441 21.775074
v 87.90225 213.28587 21.760426
v 87.7698 213.36789 21.828625
v 87.66508 213.39848 21.9614
v 87.61616 213.36946 22.12317
v 87.63615 213.28859 22.270594
v 87.71968 213.17755 22.364164
v 87.84438 213.06609 22.378813
v 87.97684 212.98407 22.310614
v 88.08156 212.95348 22.17784
v 88.13048 212.9825 22.016068
v 88.11049 213.06337 21.868645
v 88.31878 213.41406 21.873613
v 88.18675 213.48462 21.796694
v 88.036896 213.56061 21.805134
v 87.909355 213.62169 21.896675
v 87.8383 213.65146 22.046787
v 87.84278 213.64197 22.215248
v 87.921585 213.59576 22.356918
v 88.05361 213.52519 22.433838
v 88.20347 213.4492 22.425396
v 88.33102 213.38814 22.333855
v 88.40206 213.35835 22.183743
v 88.39758 213.36784 22.015284
v 88.407166 213.85321 21.834085
v 88.2515 213.8943 21.78528
v 88.09327 213.93677 21.823498
v 87.97487 213.96925 21.938496
v 87.928024 213.98302 22.099459
v 87.96529 213.97441 22.26326
v 88.076675 213.94571 22.386007
v 88.23234 213.90462 22.43481
v 88.39057 213.86215 22.396595
v 88.50897 213.82967 22.281597
v 88.55582 213.81589 22.120634
v 88.51855 213.82451 21.956833
v 88.4765 214.22548 21.828842
v 88.33324 214.30197 21.784977
v 88.18981 214.37856 21.828196
v 88.08467 214.43471 21.946917
v 88.04599 214.45538 22.109331
v 88.08412 214.43504 22.271917
v 88.18886 214.37914 22.391111
v 88.33213 214.30264 22.434977
v 88.47555 214.22606 22.391758
v 88.58069 214.1699 22.273037
v 88.61937 214.14923 22.110624
v 88.58124 214.16957 21.948038
v 88.754234 214.51482 21.828571
v 88.617 214.60182 21.785004
v 88.47975 214.68884 21.828518
v 88.379265 214.75255 21.947456
v 88.34247 214.77586 22.10995
v 88.37922 214.75256 22.272457
v 88.47967 214.68887 22.391434
v 88.6169 214.60187 22.435003
v 88.75414 214.51485 22.391489
v 88.85463 214.45114 22.27255
v 88.89143 214.42781 22.110058
v 88.85468 214.45113 21.94755
v 88.91761 214.92667 21.828545
v 88.76662 214.98671 21.785
v 88.615616 215.04677 21.828539
v 88.50508 215.09073 21.947496
v 88.46462 215.10683 22.109995
v 88.50507 215.09073 22.272495
v 88.61561 215.04677 22.391457
v 88.76661 214.98672 22.435
v 88.9176 214.92667 22.39146
v 89.028145 214.8827 22.272505
v 89.0686 214.86661 22.110004
v 89.028145 214.8827 21.947504
v 89.05578 215.27678 21.828543
v 88.92216 215.36926 21.785002
v 88.788536 215.46173 21.828543
v 88.69071 215.52942 21.947502
v 88.65491 215.5542 22.110003
v 88.69071 215.52942 22.272503
v 88.788536 215.46173 22.39146
v 88.92216 215.36925 22.435001
v 89.055786 215.27678 22.391459
v 89.1536 215.20909 22.2725
v 89.18941 215.18431 22.109999
v 89.1536 215.20909 21.9475
v 89.33801 215.5325 21.828543
v 89.22535 215.64961 21.785002
v 89.11269 215.76672 21.828543
v 89.03022 215.85245 21.9475
v 89.00003 215.88383 22.11
v 89.03022 215.85245 22.272501
v 89.11269 215.76672 22.391459
v 89.22535 215.64961 22.435001
v 89.33801 215.53252 22.39146
v 89.42048 215.44678 22.272501
v 89.45067 215.4154 22.110003
v 89.42048 215.44678 21.947502
v 89.6264 215.82135 21.828543
v 89.51724 215.94173 21.785002
v 89.40808 216.0621 21.828543
v 89.32816 216.15022 21.9475
v 89.29892 216.18248 22.11
v 89.32816 216.15022 22.272501
v 89.40808 216.0621 22.391459
v 89.51724 215.94173 22.435001
v 89.6264 215.82135 22.391459
v 89.706314 215.73323 22.272501
v 89.735565 215.70097 22.11
v 89.706314 215.73323 21.9475
v 89.91217 216.06 21.828543
v 89.83641 216.20375 21.785002
v 89.76065 216.34752 21.828543
v 89.70519 216.45276 21.9475
v 89.68489 216.49127 22.11
v 89.70519 216.45276 22.272501
v 89.76065 216.34752 22.391459
v 89.83641 216.20375 22.435001
v 89.91217 216.06 22.391459
v 89.96763 215.95476 22.272501
v 89.98792 215.91623 22.11
v 89.96763 215.95476 21.9475
v 90.25147 216.15746 21.828543
v 90.23298 216.31891 21.785002
v 90.214485 216.48035 21.828543
v 90.20095 216.59853 21.9475
v 90.19599 216.64178 22.11
v 90.20095 216.59853 22.272501
v 90.214485 216.48035 22.391459
v 90.23298 216.31891 22.435001
v 90.25147 216.15746 22.391459
v 90.265015 216.03928 22.272501
v 90.269966 215.99602 22.11
v 90.265015 216.03928 21.9475
v 90.66265 216.13484 21.828543
v 90.64532 216.29642 21.785002
v 90.62799 216.458 21.828543
v 90.615295 216.57628 21.9475
v 90.61066 216.61957 22.11
v 90.615295 216.57628 22.272501
v 90.62799 216.458 22.391459
v 90.64532 216.29642 22.435001
v 90.66265 216.13484 22.391459
v 90.67534 216.01657 22.272501
v 90.679985 215.97327 22.11
v 90.67534 216.01657 21.9475
v 91.134865 216.27147 21.828543
v 91.04351 216.40585 21.785002
v 90.95215 216.54024 21.828543
v 90.88527 216.63861 21.9475
v 90.86079 216.67462 22.11
v 90.88527 216.63861 22.272501
v 90.95215 216.54024 22.391459
v 91.04351 216.40585 22.435001
v 91.134865 216.27147 22.391459
v 91.201744 216.17308 22.272501
v 91.22623 216.13708 22.11
v 91.201744 216.17308 21.9475
v 91.4151 216.6301 21.828543
v 91.29174 216.73587 21.785002
v 91.16837 216.84164 21.828543
v 91.078064 216.91907 21.9475
v 91.04501 216.94742 22.11
v 91.078064 216.91907 22.272501
v 91.16837 216.84164 22.391459
v 91.29174 216.73587 22.435001
v 91.4151 216.6301 22.391459
v 91.50541 216.55266 22.272501
v 91.53847 216.52432 22.11
v 91.50541 216.55266 21.9475
v 91.694916 216.91667 21.828543
v 91.579994 217.03156 21.785002
v 91.46507 217.14645 21.828543
v 91.38094 217.23056 21.9475
v 91.35015 217.26134 22.11
v 91.38094 217.23056 22.272501
v 91.46507 217.14645 22.391459
v 91.579994 217.03156 22.435001
v 91.694916 216.91667 22.391459
v 91.779045 216.83257 22.272501
v 91.80984 216.80179 22.11
v 91.779045 216.83257 21.9475
v 91.98418 217.199 21.828543
v 91.8756 217.31992 21.785002
v 91.76703 217.44081 21.828543
v 91.687546 217.52931 21.9475
v 91.65845 217.5617 22.11
v 91.687546 217.52931 22.272501
v 91.76703 217.44081 22.391459
v 91.8756 217.31992 22.435001
v 91.98418 217.199 22.391459
v 92.06367 217.1105 22.272501
v 92.09276 217.07811 22.11
v 92.06367 217.1105 21.9475
v 92.2903 217.45207 21.828543
v 92.193954 217.58293 21.785002
v 92.09761 217.71379 21.828543
v 92.02708 217.80959 21.9475
v 92.00127 217.84465 22.11
v 92.02708 217.80959 22.272501
v 92.09761 217.71379 22.391459
v 92.193954 217.58293 22.435001
v 92.2903 217.45207 22.391459
v 92.36083 217.35628 22.272501
v 92.38664 217.32121 22.11
v 92.36083 217.35628 21.9475
v 92.64423 217.68445 21.828543
v 92.53965 217.80882 21.785002
v 92.43506 217.93318 21.828543
v 92.3585 218.02423 21.9475
v 92.330475 218.05756 22.11
v 92.3585 218.02423 22.272501
v 92.43506 217.93318 22.391459
v 92.53965 217.80882 22.435001
v 92.64423 217.68445 22.391459
v 92.7208 217.5934 22.272501
v 92.748825 217.56007 22.11
v 92.7208 217.5934 21.9475
v 92.93817 217.99756 21.828543
v 92.82148 218.11064 21.785002
v 92.70479 218.22372 21.828543
v 92.61936 218.30652 21.9475
v 92.5881 218.33682 22.11
v 92.61936 218.30652 22.272501
v 92.70479 218.22372 22.391459
v 92.82148 218.11064 22.435001
v 92.93817 217.99756 22.391459
v 93.0236 217.91476 22.272501
v 93.05486 217.88446 22.11
v 93.0236 217.91476 21.9475
v 93.22695 218.28467 21.828543
v 93.11432 218.4018 21.785002
v 93.001686 218.51894 21.828543
v 92.919235 218.60468 21.9475
v 92.88905 218.63606 22.11
v 92.919235 218.60468 22.272501
v 93.001686 218.51894 22.391459
v 93.11432 218.4018 22.435001
v 93.22695 218.28467 22.391459
v 93.3094 218.19891 22.272501
v 93.339584 218.16754 22.11
v 93.3094 218.19891 21.9475
v 93.54523 218.52289 21.85806
v 93.449165 218.6426 21.78916
v 93.34441 218.77312 21.806229
v 93.25903 218.8795 21.904694
v 93.215904 218.93323 22.058168
v 93.226585 218.91992 22.225533
v 93.288216 218.84312 22.36194
v 93.384285 218.72343 22.430841
v 93.48904 218.59291 22.413773
v 93.57442 218.48653 22.31531
v 93.617546 218.43279 22.161833
v 93.60686 218.4461 21.994469
v 93.85788 218.70927 21.881777
v 93.80323 218.84383 21.796568
v 93.73612 218.9981 21.79475
v 93.67454 219.13074 21.87681
v 93.63497 219.2062 22.020758
v 93.62804 219.20428 22.188025
v 93.65558 219.12547 22.33379
v 93.71022 218.99092 22.418997
v 93.77733 218.83665 22.420815
v 93.83892 218.70403 22.338757
v 93.87848 218.62856 22.194809
v 93.88542 218.63048 22.027542
v 94.27985 218.86867 21.872025
v 94.29496 219.03432 21.836369
v 94.27354 219.19237 21.87556
v 94.22132 219.30048 21.979095
v 94.1523 219.32967 22.119234
v 94.08496 219.27213 22.258427
v 94.03736 219.14326 22.359373
v 94.02224 218.97762 22.39503
v 94.04366 218.81955 22.355839
v 94.09588 218.71146 22.252302
v 94.1649 218.68227 22.112164
v 94.23224 218.7398 21.972973
v 94.55993 218.66716 22.144918
v 94.66642 218.79597 22.193035
v 94.712715 218.95348 22.254492
v 94.68641 219.09744 22.312822
v 94.59455 219.1893 22.352396
v 94.461754 219.20445 22.36261
v 94.3236 219.13884 22.340727
v 94.21711 219.01003 22.29261
v 94.17081 218.85252 22.231152
v 94.19711 218.70856 22.172823
v 94.28897 218.6167 22.133247
v 94.42177 218.60155 22.123035
v 94.73081 218.5104 22.546864
v 94.83444 218.64264 22.54097
v 94.87641 218.79828 22.592957
v 94.84546 218.9356 22.688898
v 94.749886 219.01779 22.803083
v 94.6153 219.02287 22.904917
v 94.47777 218.94946 22.967115
v 94.37414 218.81723 22.97301
v 94.33218 218.66159 22.92102
v 94.36312 218.52428 22.82508
v 94.458694 218.44208 22.710896
v 94.59328 218.437 22.60906
v 94.986 218.4433 22.71321
v 95.04129 218.60138 22.714754
v 95.0549 218.75775 22.792746
v 95.02319 218.87051 22.926283
v 94.95466 218.90942 23.079586
v 94.86766 218.86409 23.211578
v 94.785515 218.74664 23.28689
v 94.730225 218.58855 23.285343
v 94.71661 218.43217 23.207354
v 94.74832 218.31943 23.073816
v 94.81686 218.2805 22.920513
v 94.903854 218.32585 22.78852
v 95.2739 218.39351 22.825203
v 95.31315 218.55478 22.800858
v 95.34413 218.70927 22.86294
v 95.35855 218.81561 22.994814
v 95.35255 218.8453 23.161144
v 95.32773 218.79039 23.317364
v 95.29074 218.66557 23.421612
v 95.251495 218.50432 23.445957
v 95.22051 218.34981 23.383875
v 95.20609 218.24347 23.252
v 95.2121 218.21378 23.08567
v 95.236916 218.26869 22.929451
v 95.65054 218.34251 22.778719
v 95.686676 218.50674 22.782482
v 95.72022 218.64581 22.86958
v 95.7422 218.72247 23.01667
v 95.74672 218.71617 23.184343
v 95.73257 218.62862 23.327671
v 95.70354 218.48323 23.408247
v 95.667404 218.31902 23.404484
v 95.63385 218.17995 23.317389
v 95.61188 218.10329 23.170298
v 95.60735 218.10959 23.002625
v 95.621506 218.19714 22.859297
v 96.08198 218.3314 22.77729
v 96.119026 218.49232 22.809462
v 96.14714 218.61609 22.91989
v 96.15879 218.66954 23.078987
v 96.150856 218.63837 23.244123
v 96.12546 218.5309 23.37105
v 96.08941 218.37595 23.425758
v 96.05235 218.21503 23.393589
v 96.02424 218.09126 23.28316
v 96.01259 218.03781 23.124063
v 96.02052 218.06898 22.958927
v 96.04592 218.17645 22.831999
v 96.478905 218.23187 22.774899
v 96.5014 218.39221 22.820572
v 96.51787 218.50844 22.941084
v 96.523895 218.5494 23.104143
v 96.51787 218.50412 23.266056
v 96.5014 218.38474 23.38344
v 96.478905 218.22324 23.42484
v 96.45641 218.0629 23.379166
v 96.43994 217.94667 23.258654
v 96.433914 217.90572 23.095594
v 96.43994 217.95099 22.933681
v 96.45641 218.07037 22.8163
v 96.8916 218.24828 22.77513
v 96.88974 218.40974 22.822275
v 96.88838 218.52603 22.943851
v 96.8879 218.56593 23.10728
v 96.88841 218.5188 23.268772
v 96.88979 218.39723 23.385054
v 96.89167 218.23381 23.424967
v 96.89353 218.07233 23.377821
v 96.89489 217.95605 23.256245
v 96.89538 217.91614 23.092815
v 96.89486 217.96329 22.931324
v 96.89348 218.08485 22.815042
v 97.30455 218.23721 22.774996
v 97.30419 218.3997 22.81862
v 97.30394 218.5186 22.937641
v 97.30385 218.56206 23.100163
v 97.303955 218.51842 23.26264
v 97.30422 218.3994 23.381536
v 97.30459 218.23688 23.424995
v 97.30494 218.0744 23.381369
v 97.3052 217.9555 23.26235
v 97.30529 217.91205 23.099827
v 97.30518 217.95567 22.93735
v 97.30491 218.07469 22.818453
v 97.71748 218.24286 22.775003
v 97.69827 218.40422 22.818542
v 97.68421 218.52235 22.937498
v 97.67906 218.56558 23.099997
v 97.68421 218.52235 23.262497
v 97.698265 218.40424 23.381458
v 97.717476 218.24287 23.425003
v 97.73668 218.08151 23.381466
v 97.75074 217.96338 23.26251
v 97.75589 217.92015 23.10001
v 97.75075 217.96338 22.93751
v 97.73669 218.0815 22.818548
v 98.106674 218.35661 22.776062
v 98.02495 218.49237 22.832584
v 97.96874 218.58571 22.96076
v 97.953125 218.61165 23.126245
v 97.98228 218.56323 23.284698
v 98.04839 218.45343 23.393661
v 98.13375 218.31165 23.423939
v 98.215485 218.1759 23.367416
v 98.27169 218.08255 23.23924
v 98.28731 218.05663 23.073755
v 98.258156 218.10504 22.915302
v 98.19204 218.21484 22.80634
v 98.35806 218.68645 22.77909
v 98.24498 218.79095 22.846985
v 98.17057 218.85698 22.982733
v 98.15477 218.86684 23.14996
v 98.20181 218.8179 23.303858
v 98.299095 218.72327 23.40319
v 98.42055 218.60829 23.421343
v 98.53363 218.5038 23.353449
v 98.60804 218.43777 23.217703
v 98.62384 218.42792 23.050476
v 98.5768 218.47685 22.896576
v 98.479515 218.57149 22.797243
v 98.75478 218.98177 22.803442
v 98.63292 219.09235 22.838095
v 98.525185 219.16061 22.9476
v 98.460464 219.16824 23.10262
v 98.456085 219.11322 23.261612
v 98.51323 219.01027 23.381979
v 98.61658 218.88698 23.431467
v 98.73844 218.77638 23.396814
v 98.846176 218.70813 23.287308
v 98.9109 218.70049 23.13229
v 98.915276 218.75552 22.973297
v 98.85813 218.85847 22.85293
v 99.04187 219.29007 23.00939
v 98.9141 219.39235 23.04841
v 98.794716 219.44185 23.156162
v 98.71569 219.4253 23.303774
v 98.698204 219.34712 23.451694
v 98.74695 219.22829 23.560287
v 98.848854 219.10062 23.600454
v 98.976616 218.99834 23.561434
v 99.09601 218.94885 23.453682
v 99.17503 218.9654 23.30607
v 99.19251 219.04356 23.15815
v 99.143776 219.1624 23.049557
v 99.25005 219.50003 23.140022
v 99.13054 219.61032 23.183064
v 99.03382 219.68185 23.300673
v 98.985825 219.69543 23.461338
v 98.9994 219.64746 23.62201
v 99.070915 219.55075 23.739634
v 99.18121 219.43124 23.782696
v 99.30073 219.32094 23.739656
v 99.397446 219.24942 23.622047
v 99.44544 219.23582 23.461382
v 99.43187 219.28381 23.30071
v 99.36035 219.38051 23.183084
v 99.49788 219.74783 23.100477
v 99.38413 219.8639 23.143976
v 99.30318 219.9512 23.262842
v 99.27671 219.98633 23.425224
v 99.31181 219.95987 23.587612
v 99.39909 219.87892 23.706493
v 99.51516 219.76518 23.750017
v 99.62891 219.64912 23.706516
v 99.70986 219.56183 23.587652
v 99.73633 219.5267 23.42527
v 99.70122 219.55316 23.262882
v 99.61394 219.6341 23.144001
v 99.799835 220.0498 23.105293
v 99.68475 220.16454 23.148823
v 99.60014 220.24817 23.26777
v 99.56869 220.2783 23.430265
v 99.5988 220.24686 23.592766
v 99.68243 220.16226 23.711731
v 99.79716 220.04718 23.755283
v 99.91224 219.93245 23.711754
v 99.99685 219.84882 23.592806
v 100.028305 219.81868 23.430311
v 99.998184 219.85013 23.26781
v 99.91456 219.93472 23.148846
v 100.09043 220.3404 23.105005
v 99.97553 220.4553 23.148535
v 99.89144 220.53946 23.267485
v 99.86069 220.5703 23.429983
v 99.8915 220.53957 23.592485
v 99.97565 220.45547 23.711452
v 100.09056 220.34059 23.755005
v 100.20545 220.22566 23.711475
v 100.28955 220.14153 23.592525
v 100.320305 220.11069 23.430029
v 100.28948 220.14142 23.267525
v 100.205345 220.22551 23.14856
v 100.38251 220.63248 23.105
v 100.2676 220.74738 23.14853
v 100.18348 220.8315 23.267479
v 100.15269 220.8623 23.429976
v 100.183464 220.83153 23.59248
v 100.26758 220.7474 23.711447
v 100.38248 220.6325 23.755
v 100.49739 220.51761 23.71147
v 100.58151 220.43347 23.59252
v 100.612305 220.40268 23.430023
v 100.58153 220.43346 23.267519
v 100.49741 220.51758 23.148552
v 100.67446 220.92453 23.105001
v 100.55956 221.03943 23.148567
v 100.47546 221.12354 23.267542
v 100.44469 221.1543 23.430048
v 100.475494 221.12349 23.592543
v 100.559616 221.03937 23.711483
v 100.67453 220.92445 23.755001
v 100.78943 220.80956 23.711435
v 100.873535 220.72545 23.59246
v 100.904305 220.69469 23.429955
v 100.8735 220.7255 23.26746
v 100.789375 220.80962 23.14852
v 100.9665 221.21649 23.105001
v 100.85358 221.33334 23.148542
v 100.77091 221.41888 23.2675
v 100.740654 221.4502 23.43
v 100.77091 221.41888 23.592499
v 100.85358 221.33334 23.711458
v 100.96649 221.21649 23.755001
v 101.079414 221.09964 23.71146
v 101.16208 221.0141 23.592503
v 101.19234 220.98279 23.430002
v 101.16209 221.0141 23.267502
v 101.07942 221.09964 23.148542
v 101.26832 221.49834 23.105001
v 101.17076 221.62828 23.148542
v 101.09934 221.72342 23.267502
v 101.073204 221.75824 23.43
v 101.09934 221.72342 23.5925
v 101.17076 221.62828 23.71146
v 101.26832 221.49834 23.755001
v 101.365875 221.36838 23.711458
v 101.43729 221.27324 23.5925
v 101.46343 221.23842 23.43
v 101.43729 221.27324 23.2675
v 101.365875 221.36838 23.148542
v 101.62321 221.70947 23.105001
v 101.55244 221.85576 23.148542
v 101.500626 221.96284 23.267502
v 101.48166 222.00203 23.43
v 101.500626 221.96284 23.5925
v 101.55244 221.85576 23.71146
v 101.62321 221.70947 23.755001
v 101.69398 221.5632 23.71146
v 101.74579 221.45612 23.5925
v 101.76475 221.41692 23.43
v 101.74579 221.45612 23.267502
v 101.69398 221.5632 23.148542
v 102.009026 221.85669 23.105001
v 101.95529 222.01006 23.148542
v 101.915955 222.12231 23.267502
v 101.90156 222.1634 23.43
v 101.915955 222.12231 23.5925
v 101.95529 222.01006 23.71146
v 102.009026 221.85669 23.755001
v 102.06276 221.70334 23.71146
v 102.10209 221.59106 23.5925
v 102.116486 221.54997 23.43
v 102.10209 221.59106 23.267502
v 102.06276 221.70334 23.148542
v 102.409775 221.93158 23.109097
v 102.38562 222.09717 23.126373
v 102.365944 222.23203 23.225006
v 102.356026 222.30002 23.378569
v 102.35852 222.28291 23.54591
v 102.37276 222.18532 23.682196
v 102.39493 222.03336 23.750906
v 102.41908 221.86777 23.73363
v 102.43876 221.73291 23.634996
v 102.44868 221.66493 23.481434
v 102.44618 221.68202 23.31409
v 102.431946 221.77962 23.177807
v 102.82256 221.98915 23.105515
v 102.82101 222.14949 23.156431
v 102.817894 222.2629 23.280666
v 102.81407 222.29897 23.444933
v 102.810555 222.24805 23.605215
v 102.80829 222.12378 23.718563
v 102.80788 221.95946 23.754608
v 102.80944 221.79912 23.703691
v 102.81255 221.68571 23.579456
v 102.816376 221.64964 23.41519
v 102.81989 221.70056 23.254908
v 102.82216 221.82483 23.14156
v 103.34149 222.01715 23.145948
v 103.29311 222.17181 23.19113
v 103.227196 222.27629 23.305313
v 103.161385 222.30258 23.457905
v 103.11333 222.24367 23.608017
v 103.095894 222.11533 23.715427
v 103.113754 221.95193 23.751356
v 103.162125 221.79729 23.706175
v 103.22804 221.69281 23.591991
v 103.29385 221.6665 23.4394
v 103.34191 221.72542 23.289288
v 103.35935 221.85378 23.181877
v 103.736244 222.23534 23.493248
v 103.62134 222.35658 23.511461
v 103.47938 222.41254 23.581654
v 103.34839 222.38821 23.685019
v 103.26347 222.29012 23.79386
v 103.24739 222.14453 23.879011
v 103.30444 221.99048 23.917658
v 103.41935 221.86923 23.899445
v 103.56131 221.81328 23.829252
v 103.6923 221.8376 23.725885
v 103.777214 221.9357 23.617046
v 103.7933 222.08128 23.531895
v 103.90335 222.40558 23.893574
v 103.78695 222.527 23.890392
v 103.6344 222.5838 23.933466
v 103.486565 222.56079 24.011253
v 103.38307 222.46411 24.102911
v 103.35165 222.31969 24.183882
v 103.40071 222.16621 24.232468
v 103.517105 222.0448 24.235651
v 103.66966 221.98798 24.192577
v 103.81749 222.011 24.114788
v 103.92098 222.10767 24.02313
v 103.95241 222.25209 23.94216
v 104.10759 222.49023 24.290503
v 104.023415 222.63586 24.27179
v 103.887886 222.7266 24.29701
v 103.737305 222.73808 24.359406
v 103.61203 222.66728 24.442255
v 103.54563 222.53314 24.523363
v 103.55589 222.37161 24.580994
v 103.64007 222.22598 24.599705
v 103.7756 222.13525 24.574486
v 103.92618 222.12376 24.51209
v 104.05145 222.19456 24.42924
v 104.11785 222.3287 24.348133
v 104.25741 222.58954 24.608374
v 104.157555 222.72485 24.597937
v 104.01965 222.8023 24.64031
v 103.88066 222.80115 24.724138
v 103.777824 222.7217 24.82696
v 103.738686 222.58522 24.921225
v 103.77375 222.4283 24.981672
v 103.873604 222.29298 24.99211
v 104.011505 222.21553 24.949736
v 104.1505 222.21669 24.865908
v 104.253334 222.29614 24.763086
v 104.29247 222.43262 24.668823
v 104.43707 222.70067 24.764357
v 104.333015 222.82976 24.734053
v 104.20781 222.92993 24.783113
v 104.09499 222.97432 24.898394
v 104.024796 222.95105 25.049004
v 104.01602 222.86633 25.194586
v 104.07104 222.7429 25.296135
v 104.17509 222.6138 25.326437
v 104.30029 222.51364 25.277376
v 104.41312 222.46925 25.162096
v 104.483315 222.49252 25.011486
v 104.49208 222.57722 24.865904
v 104.65952 222.9194 24.796932
v 104.544754 223.03813 24.764767
v 104.43026 223.14865 24.819294
v 104.346725 223.22134 24.945908
v 104.31652 223.23674 25.110678
v 104.34775 223.19069 25.269455
v 104.432045 223.09555 25.379698
v 104.546814 222.9768 25.411863
v 104.6613 222.86629 25.357334
v 104.74484 222.7936 25.230722
v 104.77504 222.77821 25.065952
v 104.74381 222.82426 24.907173
v 104.96093 223.17253 24.807203
v 104.847404 223.28516 24.754963
v 104.73117 223.40172 24.789675
v 104.64337 223.49098 24.902039
v 104.60753 223.52902 25.061947
v 104.633255 223.50566 25.226551
v 104.713646 223.42714 25.351746
v 104.82717 223.31451 25.403986
v 104.943405 223.19795 25.369274
v 105.031204 223.10869 25.25691
v 105.06705 223.07065 25.097002
v 105.04132 223.09401 24.932398
v 105.247406 223.47575 24.800337
v 105.132 223.58945 24.755014
v 105.01588 223.7038 24.79677
v 104.930145 223.78813 24.914415
v 104.89778 223.81985 25.076427
v 104.92746 223.79048 25.239395
v 105.01122 223.70787 25.359652
v 105.126625 223.59416 25.404974
v 105.24275 223.47983 25.36322
v 105.32848 223.3955 25.245575
v 105.36085 223.36377 25.083563
v 105.33117 223.39314 24.920593
v 105.53896 223.78102 24.798561
v 105.41684 223.88821 24.755003
v 105.294716 223.99542 24.798529
v 105.20531 224.0739 24.917477
v 105.17257 224.10265 25.079973
v 105.20528 224.07393 25.242477
v 105.29467 223.99545 25.361446
v 105.416794 223.88826 25.405003
v 105.53892 223.78105 25.361477
v 105.628334 223.70258 25.24253
v 105.661064 223.67384 25.080034
v 105.62836 223.70256 24.91753
v 105.80608 224.11777 24.798557
v 105.67351 224.21172 24.755001
v 105.540924 224.30568 24.798527
v 105.443855 224.37447 24.917475
v 105.40832 224.39966 25.079971
v 105.44383 224.37448 25.242474
v 105.54088 224.30571 25.361444
v 105.67346 224.21176 25.405
v 105.806046 224.1178 25.361473
v 105.90311 224.04901 25.242527
v 105.938644 224.02382 25.08003
v 105.90314 224.04898 24.917526
v 106.02299 224.46272 24.79854
v 105.893654 224.5611 24.755001
v 105.76432 224.65948 24.798546
v 105.66964 224.7315 24.917507
v 105.63499 224.75786 25.08001
v 105.66965 224.73149 25.242508
v 105.76433 224.65947 25.361464
v 105.89366 224.5611 25.405
v 106.022995 224.4627 25.361456
v 106.117676 224.39069 25.242495
v 106.15233 224.36433 25.079994
v 106.11767 224.3907 24.917494
v 106.27754 224.7796 24.785316
v 106.14943 224.8847 24.756266
v 106.027245 224.98492 24.81396
v 105.94374 225.05344 24.942938
v 105.92128 225.07185 25.108643
v 105.96588 225.03526 25.266674
v 106.065605 224.95346 25.374685
v 106.19372 224.84837 25.403736
v 106.315895 224.74814 25.346043
v 106.39941 224.67964 25.217064
v 106.42187 224.66121 25.05136
v 106.37726 224.6978 24.893328
v 106.528305 225.10661 24.788984
v 106.407646 225.21904 24.755783
v 106.28943 225.32603 24.809502
v 106.205345 225.39894 24.935747
v 106.17791 225.41823 25.10069
v 106.21448 225.37871 25.260136
v 106.30526 225.29099 25.37136
v 106.42592 225.17856 25.404562
v 106.544136 225.07155 25.350843
v 106.62822 224.99864 25.2246
v 106.655655 224.97937 25.059656
v 106.61908 225.01889 24.90021
v 106.805084 225.44765 24.785868
v 106.72136 225.59288 24.796497
v 106.6393 225.70512 24.88643
v 106.5809 225.75432 25.03157
v 106.56181 225.72728 25.193024
v 106.58714 225.63124 25.32753
v 106.65011 225.49194 25.39905
v 106.73384 225.34671 25.388418
v 106.815895 225.23447 25.298485
v 106.8743 225.18527 25.153347
v 106.89339 225.21231 24.991894
v 106.86806 225.30835 24.857386
v 107.25314 225.58577 24.923836
v 107.21985 225.74716 24.96427
v 107.15608 225.8644 25.069113
v 107.07893 225.90607 25.210276
v 107.00908 225.861 25.349932
v 106.965225 225.74126 25.450663
v 106.95913 225.57895 25.485476
v 106.992424 225.41756 25.445042
v 107.05619 225.30032 25.340199
v 107.13334 225.25865 25.199036
v 107.2032 225.30373 25.05938
v 107.24705 225.42346 24.958649
v 107.51791 225.5944 25.152971
v 107.50732 225.74734 25.22226
v 107.47841 225.84491 25.35622
v 107.43891 225.86098 25.51896
v 107.39942 225.79123 25.666872
v 107.37051 225.65437 25.760324
v 107.359924 225.48705 25.774275
v 107.37051 225.3341 25.704987
v 107.39942 225.23654 25.571026
v 107.43891 225.22047 25.408285
v 107.47841 225.29022 25.260374
v 107.50732 225.42708 25.166922
v 107.8268 225.5855 25.083008
v 107.828926 225.7424 25.143381
v 107.83608 225.84793 25.273903
v 107.846344 225.87384 25.4396
v 107.85696 225.81317 25.596073
v 107.86508 225.68217 25.701395
v 107.86854 225.51596 25.727346
v 107.86641 225.35905 25.666973
v 107.85925 225.25351 25.536451
v 107.849 225.22762 25.370754
v 107.83839 225.28828 25.214281
v 107.83026 225.41928 25.10896
v 108.26261 225.5607 25.086603
v 108.26864 225.72151 25.135626
v 108.27251 225.8363 25.258543
v 108.27318 225.87431 25.422419
v 108.27048 225.82536 25.583342
v 108.26512 225.70255 25.698195
v 108.25855 225.5388 25.7362
v 108.252525 225.37799 25.687178
v 108.24866 225.26318 25.56426
v 108.247986 225.22517 25.400385
v 108.25069 225.27414 25.239462
v 108.256035 225.39694 25.124609
v 108.67037 225.51254 25.084887
v 108.70797 225.67148 25.125256
v 108.73602 225.78944 25.241875
v 108.74702 225.83482 25.403494
v 108.738 225.79547 25.566809
v 108.711395 225.68193 25.688059
v 108.67433 225.52461 25.734755
v 108.636734 225.36568 25.694386
v 108.60868 225.24773 25.577768
v 108.59769 225.20233 25.41615
v 108.6067 225.24168 25.252834
v 108.6333 225.35524 25.131584
v 109.05444 225.36168 25.085054
v 109.10682 225.5156 25.128304
v 109.145195 225.62842 25.247047
v 109.15928 225.66992 25.40947
v 109.14532 225.629 25.572046
v 109.10703 225.51659 25.69122
v 109.054695 225.36284 25.735052
v 109.00232 225.20892 25.691803
v 108.96394 225.0961 25.57306
v 108.94986 225.0546 25.410637
v 108.96382 225.09552 25.24806
v 109.002106 225.20793 25.128887
v 109.4528 225.25311 25.085
v 109.48133 225.41306 25.128613
v 109.50222 225.53012 25.247625
v 109.509865 225.5729 25.410143
v 109.50221 225.52997 25.572624
v 109.48132 225.41281 25.69153
v 109.45279 225.2528 25.734999
v 109.424255 225.09286 25.691385
v 109.403366 224.9758 25.572374
v 109.39572 224.93301 25.409855
v 109.403366 224.97595 25.247374
v 109.42426 225.09311 25.12847
v 109.86425 225.21782 25.085001
v 109.86929 225.38025 25.128538
v 109.87299 225.49915 25.247492
v 109.874344 225.54268 25.40999
v 109.87299 225.49916 25.572493
v 109.86929 225.38026 25.691454
v 109.86424 225.21783 25.735
v 109.8592 225.05542 25.691465
v 109.8555 224.93651 25.57251
v 109.85415 224.89299 25.410011
v 109.8555 224.93651 25.24751
v 109.8592 225.0554 25.128548
v 110.277084 225.22734 25.085001
v 110.26775 225.38957 25.128544
v 110.26092 225.50833 25.247501
v 110.258415 225.55179 25.410002
v 110.26092 225.50833 25.572502
v 110.26775 225.38956 25.69146
v 110.27709 225.22733 25.735
v 110.28642 225.0651 25.69146
v 110.29326 224.94633 25.5725
v 110.29576 224.90286 25.41
v 110.29326 224.94633 25.2475
v 110.28642 225.0651 25.128542
v 110.68829 225.26526 25.085001
v 110.63969 225.42032 25.128542
v 110.604095 225.53383 25.247501
v 110.59107 225.57538 25.410002
v 110.604095 225.53383 25.5725
v 110.63969 225.42032 25.69146
v 110.68829 225.26526 25.735
v 110.73691 225.1102 25.69146
v 110.77249 224.99669 25.5725
v 110.785515 224.95514 25.410002
v 110.77249 224.99669 25.247501
v 110.73691 225.1102 25.128542
v 111.047554 225.46887 25.085001
v 110.95176 225.60013 25.128542
v 110.88163 225.69623 25.247501
v 110.855965 225.7314 25.410002
v 110.88163 225.69623 25.5725
v 110.95176 225.60013 25.69146
v 111.047554 225.46887 25.735
v 111.14335 225.33762 25.69146
v 111.21348 225.24152 25.5725
v 111.23914 225.20634 25.410002
v 111.21348 225.24152 25.247501
v 111.14335 225.33762 25.128542
v 111.37701 225.72198 25.087164
v 111.26149 225.8418 25.111702
v 111.16996 225.93672 25.21617
v 111.126945 225.98134 25.372574
v 111.14398 225.96367 25.539007
v 111.21649 225.88846 25.670874
v 111.32505 225.77586 25.73284
v 111.440575 225.65605 25.7083
v 111.5321 225.56113 25.603832
v 111.57511 225.51653 25.447428
v 111.558075 225.53418 25.280994
v 111.485565 225.60939 25.14913
v 111.69663 225.9914 25.093658
v 111.577484 226.11005 25.098824
v 111.47562 226.21046 25.18737
v 111.41832 226.26575 25.335571
v 111.420944 226.26106 25.503717
v 111.482796 226.1977 25.646753
v 111.587296 226.09259 25.726353
v 111.70644 225.97394 25.721188
v 111.80831 225.87352 25.632643
v 111.86561 225.81824 25.484442
v 111.86298 225.8229 25.316296
v 111.80113 225.88629 25.173258
v 112.05744 226.27507 25.123669
v 111.938446 226.39131 25.099262
v 111.818245 226.49219 25.160385
v 111.72904 226.55066 25.29066
v 111.69473 226.55106 25.455183
v 111.724525 226.49327 25.609867
v 111.810425 226.39279 25.713264
v 111.92942 226.27655 25.737673
v 112.04962 226.17567 25.67655
v 112.13883 226.1172 25.546274
v 112.173134 226.1168 25.381752
v 112.14334 226.17459 25.227068
v 112.42071 226.64072 25.31061
v 112.30246 226.74963 25.271915
v 112.155815 226.82762 25.306604
v 112.020065 226.85379 25.405382
v 111.931595 226.8211 25.541782
v 111.9141 226.73836 25.679256
v 111.972275 226.62769 25.780968
v 112.09052 226.51877 25.819662
v 112.23717 226.44078 25.784973
v 112.37291 226.41461 25.686195
v 112.46139 226.4473 25.549795
v 112.47888 226.53004 25.412321
v 112.57118 226.9643 25.59955
v 112.45333 227.0691 25.542425
v 112.29846 227.13412 25.552446
v 112.14808 227.14194 25.62693
v 112.042465 227.09042 25.74592
v 112.00993 226.99341 25.87753
v 112.05919 226.87689 25.986496
v 112.17704 226.77206 26.043623
v 112.33191 226.70705 26.0336
v 112.48229 226.69925 25.959116
v 112.587906 226.75075 25.840128
v 112.62044 226.84776 25.708517
v 112.733246 227.19394 25.828316
v 112.642426 227.31818 25.759327
v 112.50697 227.41792 25.761644
v 112.3632 227.46645 25.834652
v 112.24961 227.45074 25.958784
v 112.19665 227.37502 26.10078
v 112.21851 227.25958 26.222593
v 112.30933 227.13535 26.291582
v 112.44478 227.0356 26.289263
v 112.58856 226.98708 26.216257
v 112.70215 227.00278 26.092125
v 112.755104 227.07849 25.950129
v 112.96727 227.42445 26.025135
v 112.87942 227.55536 25.965925
v 112.7506 227.6626 25.980814
v 112.61534 227.71745 26.065813
v 112.50987 227.7052 26.198145
v 112.46246 227.62914 26.342352
v 112.48581 227.50964 26.459795
v 112.57366 227.37874 26.519003
v 112.702484 227.2715 26.504114
v 112.837746 227.21666 26.419115
v 112.943214 227.2289 26.286785
v 112.99062 227.30496 26.142576
v 113.215515 227.68446 26.241676
v 113.13102 227.8049 26.170765
v 112.99875 227.90828 26.170635
v 112.85414 227.96693 26.241322
v 112.73595 227.96512 26.363886
v 112.67583 227.90332 26.505487
v 112.6899 227.79811 26.628181
v 112.77439 227.67769 26.699095
v 112.90666 227.5743 26.699224
v 113.05127 227.51566 26.628536
v 113.16947 227.51747 26.505972
v 113.22959 227.57925 26.364372
v 113.381546 227.93443 26.461
v 113.298836 228.0473 26.371956
v 113.174164 228.15897 26.359211
v 113.040955 228.2395 26.426184
v 112.93488 228.26732 26.554928
v 112.88438 228.23497 26.710945
v 112.90297 228.15111 26.852432
v 112.98568 228.03824 26.941477
v 113.11035 227.92657 26.95422
v 113.24356 227.84604 26.887247
v 113.34963 227.81822 26.758505
v 113.40014 227.85057 26.602488
v 113.627075 228.15242 26.532396
v 113.53865 228.2542 26.43167
v 113.42301 228.37473 26.411469
v 113.31114 228.4817 26.477211
v 113.23301 228.54648 26.611279
v 113.20955 228.55168 26.777748
v 113.24706 228.49593 26.932014
v 113.33548 228.39415 27.032743
v 113.45112 228.27362 27.052942
v 113.562996 228.16664 26.987202
v 113.64112 228.10187 26.853134
v 113.66458 228.09666 26.686663
v 113.93368 228.4112 26.583134
v 113.854034 228.49037 26.457878
v 113.740845 228.60332 26.405558
v 113.62446 228.71974 26.44019
v 113.53604 228.80847 26.552496
v 113.4993 228.84572 26.712385
v 113.52407 228.82152 26.877014
v 113.60372 228.74234 27.00227
v 113.7169 228.6294 27.054592
v 113.8333 228.51297 27.019958
v 113.92171 228.42424 26.907652
v 113.95845 228.387 26.747763
v 114.21155 228.70123 26.56762
v 114.13101 228.7887 26.4486
v 114.02096 228.90823 26.404978
v 113.91088 229.0278 26.448437
v 113.83028 229.11536 26.567335
v 113.800735 229.14746 26.729813
v 113.830185 229.11551 26.892334
v 113.91072 229.02803 27.011353
v 114.020775 228.90851 27.054977
v 114.13085 228.78894 27.011517
v 114.21146 228.70137 26.892618
v 114.241 228.66927 26.73014
v 114.48447 228.91518 26.60383
v 114.4333 229.00482 26.47098
v 114.35605 229.14012 26.407536
v 114.273415 229.28485 26.430494
v 114.20754 229.40022 26.533707
v 114.17608 229.45532 26.689518
v 114.18746 229.43538 26.856176
v 114.23863 229.34575 26.989027
v 114.31588 229.21043 27.052471
v 114.39851 229.0657 27.029512
v 114.464386 228.95033 26.926298
v 114.49585 228.89523 26.770489
v 114.76542 229.00122 26.639563
v 114.76277 229.08847 26.495962
v 114.75027 229.23532 26.41464
v 114.73126 229.40245 26.417387
v 114.710846 229.54504 26.50347
v 114.69448 229.62492 26.64982
v 114.68656 229.62067 26.817225
v 114.68921 229.53343 26.960827
v 114.70171 229.38657 27.042149
v 114.720726 229.21945 27.0394
v 114.74114 229.07684 26.953318
v 114.75751 228.99696 26.806967
v 115.123604 228.97212 26.633528
v 115.186104 229.07437 26.524845
v 115.23477 229.22778 26.488697
v 115.25657 229.39125 26.534767
v 115.24564 229.52097 26.650713
v 115.204926 229.58218 26.805466
v 115.14533 229.55849 26.957561
v 115.08283 229.45624 27.066244
v 115.03416 229.30281 27.102394
v 115.01237 229.13936 27.056322
v 115.02329 229.00963 26.940376
v 115.064 228.94843 26.785624
v 115.46659 228.86636 26.849426
v 115.53489 228.96956 26.735474
v 115.58495 229.12355 26.689892
v 115.60338 229.28708 26.724895
v 115.58523 229.41632 26.831104
v 115.53536 229.47665 26.980059
v 115.46714 229.4519 27.13185
v 115.39884 229.34871 27.2458
v 115.34878 229.19472 27.291382
v 115.33035 229.03119 27.256378
v 115.3485 228.90195 27.150171
v 115.39837 228.84161 27.001215
v 115.868774 228.82568 26.93212
v 115.88394 228.93628 26.80626
v 115.89505 229.09535 26.75263
v 115.89911 229.26027 26.785603
v 115.89505 229.38686 26.89634
v 115.88394 229.44118 27.055172
v 115.868774 229.40869 27.21954
v 115.85361 229.2981 27.3454
v 115.8425 229.13902 27.399029
v 115.83844 228.9741 27.366056
v 115.8425 228.84752 27.25532
v 115.85361 228.7932 27.096487
v 116.28131 228.83386 26.915527
v 116.277885 228.94476 26.789062
v 116.275375 229.10405 26.734991
v 116.27445 229.26904 26.767801
v 116.275375 229.39555 26.878702
v 116.277885 229.44966 27.037975
v 116.28131 229.41687 27.202948
v 116.28474 229.30597 27.32941
v 116.28725 229.14668 27.383484
v 116.28816 228.98169 27.350674
v 116.28725 228.8552 27.239773
v 116.28474 228.80109 27.0805
v 116.69426 228.83466 26.913963
v 116.69443 228.94666 26.788439
v 116.69454 229.10643 26.735735
v 116.69459 229.27113 26.769974
v 116.69454 229.39665 26.88198
v 116.69442 229.44937 27.041744
v 116.69426 229.41513 27.206455
v 116.69409 229.30312 27.33198
v 116.69398 229.14336 27.384684
v 116.69393 228.97864 27.350445
v 116.69398 228.85312 27.238438
v 116.6941 228.80042 27.078674
v 117.11273 228.84386 26.897034
v 117.11035 228.96298 26.778267
v 117.10712 229.12552 26.734985
v 117.10391 229.28792 26.778788
v 117.10159 229.40666 26.897938
v 117.10078 229.44994 27.060507
v 117.101685 229.40614 27.222937
v 117.10407 229.28702 27.341703
v 117.1073 229.12448 27.384985
v 117.110504 228.96208 27.341183
v 117.11282 228.84334 27.222034
v 117.11364 228.80006 27.059464
v 117.57122 228.86446 26.897577
v 117.549515 228.9814 26.77859
v 117.51986 229.14116 26.735006
v 117.490204 229.30093 26.778507
v 117.46848 229.41792 26.897436
v 117.460526 229.46077 27.059925
v 117.46846 229.418 27.222435
v 117.490166 229.30107 27.341423
v 117.51982 229.14131 27.385006
v 117.549484 228.98154 27.341505
v 117.571205 228.86455 27.222578
v 117.57916 228.82169 27.06009
v 117.98904 229.00371 26.897673
v 117.956 229.1179 26.77864
v 117.91086 229.27399 26.735
v 117.86571 229.43011 26.778444
v 117.832634 229.54445 26.89733
v 117.82051 229.58638 27.059803
v 117.83258 229.54465 27.222328
v 117.865616 229.43044 27.34136
v 117.91076 229.27437 27.385
v 117.95591 229.11824 27.341558
v 117.98898 229.00389 27.222672
v 118.00111 228.96198 27.060198
v 118.38765 229.09924 26.897501
v 118.355835 229.21387 26.778542
v 118.31238 229.37045 26.735
v 118.26892 229.52704 26.778543
v 118.23711 229.64166 26.897503
v 118.225464 229.68361 27.060001
v 118.23711 229.64166 27.222502
v 118.26892 229.52704 27.34146
v 118.31238 229.37045 27.385002
v 118.355835 229.21387 27.34146
v 118.38765 229.09924 27.2225
v 118.39929 229.0573 27.06
v 118.7318 229.21461 26.897503
v 118.72095 229.33308 26.778543
v 118.70613 229.4949 26.735
v 118.69131 229.65672 26.778542
v 118.680466 229.77519 26.8975
v 118.67649 229.81856 27.06
v 118.680466 229.77519 27.2225
v 118.69131 229.65672 27.34146
v 118.70613 229.4949 27.385
v 118.72095 229.33308 27.34146
v 118.7318 229.21461 27.222502
v 118.73576 229.17126 27.060003
v 119.12861 229.16908 26.8872
v 119.12293 229.29222 26.772724
v 119.11538 229.45605 26.735224
v 119.10798 229.61665 26.784748
v 119.10271 229.73102 26.908026
v 119.10098 229.76848 27.072025
v 119.103264 229.719 27.232803
v 119.10894 229.59586 27.347279
v 119.116486 229.43202 27.384779
v 119.12389 229.27142 27.335255
v 119.129166 229.15706 27.211977
v 119.13089 229.1196 27.047977
v 119.63968 229.31335 26.851625
v 119.576485 229.43533 26.754217
v 119.49796 229.58333 26.738577
v 119.42517 229.71767 26.808897
v 119.37761 229.80235 26.946335
v 119.36801 229.81471 27.114065
v 119.398964 229.75142 27.267143
v 119.462166 229.62944 27.364552
v 119.54068 229.48146 27.380192
v 119.61347 229.34712 27.309872
v 119.66104 229.26242 27.172434
v 119.67063 229.25006 27.004704
v 119.99909 229.64224 26.867863
v 119.926346 229.75969 26.771236
v 119.82447 229.89268 26.75409
v 119.720764 230.00557 26.821014
v 119.64301 230.0681 26.954079
v 119.61205 230.06352 27.117628
v 119.636185 229.99307 27.26784
v 119.70893 229.87561 27.364466
v 119.81081 229.74263 27.381613
v 119.91451 229.62975 27.314688
v 119.99226 229.5672 27.181623
v 120.023224 229.57178 27.018074
v 120.310715 229.80763 27.006847
v 120.3531 229.95499 26.949636
v 120.34118 230.12274 26.93337
v 120.27813 230.26595 26.962406
v 120.18085 230.34622 27.028963
v 120.07541 230.34206 27.115208
v 119.99006 230.25456 27.198032
v 119.94766 230.10721 27.255241
v 119.959595 229.93945 27.271507
v 120.022644 229.79625 27.242472
v 120.11992 229.71599 27.175915
v 120.225365 229.72015 27.08967
v 120.51796 229.7221 27.176977
v 120.59295 229.87158 27.225073
v 120.60498 230.01988 27.333332
v 120.55085 230.12726 27.47275
v 120.44505 230.16495 27.605968
v 120.31593 230.12285 27.697292
v 120.19809 230.01225 27.72225
v 120.12311 229.86278 27.674154
v 120.11107 229.71448 27.565895
v 120.16521 229.6071 27.426477
v 120.271 229.56941 27.293259
v 120.40012 229.61151 27.201935
v 120.71242 229.58934 27.408855
v 120.77439 229.74568 27.408276
v 120.80803 229.8912 27.490654
v 120.80432 229.98691 27.63392
v 120.76426 230.00716 27.799683
v 120.69857 229.94652 27.94353
v 120.62486 229.82126 28.026913
v 120.56288 229.6649 28.027493
v 120.52924 229.5194 27.945114
v 120.53295 229.42368 27.801847
v 120.57302 229.40343 27.636086
v 120.63871 229.46407 27.492239
v 121.04829 229.46614 27.419256
v 121.06718 229.63164 27.395666
v 121.08568 229.78659 27.45852
v 121.09883 229.88947 27.59098
v 121.10311 229.91272 27.757551
v 121.09737 229.85011 27.9136
v 121.08314 229.71841 28.017315
v 121.06424 229.55292 28.040907
v 121.04574 229.39798 27.97805
v 121.03259 229.29509 27.845592
v 121.02831 229.27184 27.679022
v 121.03406 229.33444 27.522972
v 121.47549 229.45204 27.437046
v 121.47893 229.61491 27.395094
v 121.48217 229.77696 27.440222
v 121.48435 229.89473 27.560337
v 121.484886 229.93668 27.723253
v 121.48363 229.89156 27.885319
v 121.48091 229.77148 28.003109
v 121.47747 229.6086 28.04506
v 121.47422 229.44656 27.999931
v 121.47204 229.3288 27.879816
v 121.47151 229.28685 27.7169
v 121.47277 229.33195 27.554834
v 121.85154 229.41699 27.438702
v 121.88942 229.57497 27.39498
v 121.92734 229.73302 27.438341
v 121.955124 229.84883 27.557167
v 121.96534 229.89134 27.719618
v 121.95524 229.84917 27.882166
v 121.927536 229.73363 28.001257
v 121.88965 229.57565 28.04498
v 121.85173 229.41759 28.00162
v 121.823944 229.30179 27.882793
v 121.813736 229.25926 27.72034
v 121.82383 229.30144 27.557793
v 122.218 229.26813 27.43857
v 122.272644 229.42116 27.395002
v 122.3273 229.57419 27.438517
v 122.36731 229.68625 27.557457
v 122.38196 229.72728 27.71995
v 122.36732 229.6863 27.882456
v 122.32732 229.57428 28.001434
v 122.27267 229.42125 28.045002
v 122.21802 229.26822 28.001486
v 122.17801 229.15617 27.882547
v 122.16336 229.11514 27.720055
v 122.17799 229.15611 27.557547
v 122.63895 229.14229 27.435955
v 122.66765 229.30293 27.395042
v 122.696106 229.46219 27.441202
v 122.71668 229.57738 27.562067
v 122.723885 229.61766 27.725248
v 122.71577 229.57222 27.887024
v 122.6945 229.45323 28.004045
v 122.6658 229.2926 28.044958
v 122.63735 229.13335 27.998798
v 122.61677 229.01814 27.877935
v 122.60957 228.97787 27.714754
v 122.61769 229.02332 27.552979
v 123.06902 229.17358 27.412094
v 123.086 229.34062 27.401342
v 123.10115 229.49063 27.47598
v 123.110405 229.58342 27.616005
v 123.11129 229.59415 27.783901
v 123.10356 229.51991 27.934677
v 123.0893 229.38062 28.027935
v 123.07232 229.2136 28.038687
v 123.05717 229.06358 27.96405
v 123.04791 228.97078 27.824024
v 123.04703 228.96007 27.656128
v 123.054756 229.0343 27.505352
v 123.46055 229.06178 27.436106
v 123.51107 229.21758 27.399818
v 123.55522 229.37253 27.451162
v 123.581184 229.4851 27.576382
v 123.58199 229.52515 27.74192
v 123.557434 229.48192 27.903425
v 123.51409 229.36702 28.01762
v 123.46358 229.21123 28.053907
v 123.41942 229.05627 28.002563
v 123.393456 228.9437 27.877344
v 123.39265 228.90366 27.711805
v 123.417206 228.94688 27.5503
v 123.92047 228.91173 27.473097
v 124.00123 229.0593 27.484156
v 124.04334 229.20125 27.554955
v 124.03552 229.29958 27.666525
v 123.979866 229.3279 27.788969
v 123.8913 229.27864 27.889479
v 123.79353 229.16501 27.941124
v 123.712776 229.01744 27.930065
v 123.67066 228.87549 27.859266
v 123.67848 228.77716 27.747698
v 123.73414 228.74884 27.625254
v 123.82271 228.7981 27.524742
v 124.15056 228.67212 27.637474
v 124.2453 228.80687 27.640522
v 124.31085 228.95456 27.724588
v 124.32966 229.07562 27.86715
v 124.29667 229.1376 28.030005
v 124.22073 229.12392 28.169518
v 124.12219 229.03822 28.248306
v 124.02745 228.90347 28.24526
v 123.96189 228.75578 28.161194
v 123.94309 228.63474 28.018633
v 123.976074 228.57274 27.855778
v 124.05202 228.58643 27.716263
v 124.420364 228.50372 27.779503
v 124.50143 228.64198 27.73271
v 124.58156 228.7855 27.772835
v 124.639275 228.89583 27.889128
v 124.65912 228.94339 28.050428
v 124.63577 228.91545 28.213516
v 124.57549 228.81947 28.334692
v 124.49442 228.68121 28.381487
v 124.4143 228.53769 28.341362
v 124.356575 228.42737 28.225069
v 124.33673 228.3798 28.063768
v 124.36008 228.40776 27.90068
v 124.74856 228.27916 27.79159
v 124.82483 228.41467 27.727488
v 124.90813 228.55914 27.74954
v 124.976135 228.67387 27.851837
v 125.01062 228.7281 28.00697
v 125.00235 228.70732 28.173368
v 124.953545 228.61708 28.306448
v 124.877266 228.48157 28.370548
v 124.79397 228.33708 28.348497
v 124.72597 228.22237 28.246199
v 124.691475 228.16812 28.091068
v 124.699745 228.18892 27.92467
v 125.114006 228.12415 27.768105
v 125.21471 228.25185 27.725063
v 125.315216 228.37936 27.769106
v 125.3886 228.47252 27.88843
v 125.41521 228.50636 28.051064
v 125.38789 228.47182 28.213428
v 125.31398 228.37813 28.33202
v 125.21328 228.25043 28.37506
v 125.11277 228.12291 28.331017
v 125.03938 228.02975 28.211693
v 125.01278 227.99591 28.049059
v 125.04009 228.03047 27.886694
v 125.37327 227.83264 27.768032
v 125.49095 227.9449 27.724997
v 125.60844 228.05696 27.769041
v 125.69426 228.13881 27.888369
v 125.7254 228.1685 28.051003
v 125.69354 228.13809 28.213367
v 125.6072 228.05573 28.331955
v 125.489525 227.94348 28.374992
v 125.37203 227.8314 28.330946
v 125.28622 227.74957 28.21162
v 125.255066 227.71986 28.048985
v 125.28693 227.75027 27.886621
v 125.669815 227.53917 27.76804
v 125.784515 227.65448 27.725002
v 125.89902 227.76959 27.769049
v 125.98265 227.85365 27.888376
v 126.01301 227.88417 28.05101
v 125.98194 227.85295 28.213375
v 125.89778 227.76834 28.331963
v 125.78309 227.65305 28.375
v 125.66858 227.53793 28.330954
v 125.584946 227.45386 28.211626
v 125.554596 227.42336 28.048992
v 125.58566 227.45457 27.886627
v 125.96147 227.24745 27.76804
v 126.07648 227.36244 27.725002
v 126.19129 227.47723 27.769049
v 126.275154 227.5611 27.888376
v 126.30559 227.59152 28.05101
v 126.274445 227.56038 28.213375
v 126.190056 227.476 28.331963
v 126.07505 227.36101 28.375
v 125.960236 227.24622 28.330954
v 125.87637 227.16235 28.211626
v 125.84594 227.13193 28.048992
v 125.87709 227.16307 27.886627
v 126.25348 226.95544 27.76804
v 126.36848 227.07043 27.725002
v 126.483284 227.18524 27.769049
v 126.56714 227.2691 27.888376
v 126.59757 227.29953 28.05101
v 126.56643 227.26839 28.213375
v 126.48205 227.184 28.331963
v 126.36705 227.06902 28.375
v 126.25224 226.9542 28.330954
v 126.16839 226.87035 28.211626
v 126.137955 226.83992 28.048992
v 126.1691 226.87106 27.886627
v 126.54548 226.66344 27.76804
v 126.66048 226.77844 27.725002
v 126.77528 226.89325 27.769049
v 126.85914 226.9771 27.888376
v 126.88957 227.00754 28.05101
v 126.85843 226.97638 28.213375
v 126.77405 226.89201 28.331963
v 126.65905 226.77701 28.375
v 126.54424 226.6622 28.330954
v 126.46039 226.57834 28.211626
v 126.429955 226.54791 28.048992
v 126.4611 226.57906 27.886627
v 126.83686 226.37082 27.768543
v 126.95177 226.48572 27.725
v 127.066666 226.60063 27.768543
v 127.15079 226.68474 27.8875
v 127.18157 226.71553 28.050001
v 127.15079 226.68474 28.212502
v 127.066666 226.60063 28.331459
v 126.95177 226.48572 28.375002
v 126.83686 226.37082 28.331459
v 126.75275 226.2867 28.212502
v 126.721954 226.25592 28.050001
v 126.75275 226.2867 27.8875
v 127.13006 226.07764 27.768543
v 127.24377 226.19373 27.725
v 127.357475 226.30981 27.768543
v 127.44071 226.39479 27.8875
v 127.47118 226.4259 28.050001
v 127.44071 226.39479 28.212502
v 127.357475 226.30981 28.331459
v 127.24377 226.19373 28.375002
v 127.13006 226.07764 28.331459
v 127.046814 225.99265 28.212502
v 127.01634 225.96155 28.050001
v 127.046814 225.99265 27.8875
v 127.443375 225.77849 27.768543
v 127.54175 225.90782 27.725
v 127.640114 226.03717 27.768543
v 127.71213 226.13185 27.8875
v 127.73849 226.16652 28.050001
v 127.71213 226.13185 28.212502
v 127.640114 226.03717 28.331459
v 127.54175 225.90782 28.375002
v 127.443375 225.77849 28.331459
v 127.37137 225.68379 28.212502
v 127.34501 225.64914 28.050001
v 127.37137 225.68379 27.8875
v 127.87958 225.53546 27.768543
v 127.89684 225.69704 27.725
v 127.914116 225.85861 27.768543
v 127.92676 225.9769 27.8875
v 127.93138 226.0202 28.050001
v 127.92676 225.9769 28.212502
v 127.914116 225.85861 28.331459
v 127.89684 225.69704 28.375002
v 127.87958 225.53546 28.331459
v 127.866936 225.41718 28.212502
v 127.862305 225.37387 28.050001
v 127.866936 225.41718 27.8875
v 128.38745 225.69914 27.768543
v 128.28847 225.82802 27.725
v 128.18948 225.9569 27.768543
v 128.11702 226.05124 27.8875
v 128.0905 226.08577 28.050001
v 128.11702 226.05124 28.212502
v 128.18948 225.9569 28.331459
v 128.28847 225.82802 28.375002
v 128.38745 225.69914 28.331459
v 128.45992 225.60481 28.212502
v 128.48643 225.57028 28.050001
v 128.45992 225.60481 27.8875
v 128.64261 226.07071 27.768543
v 128.51604 226.17262 27.725
v 128.38947 226.27452 27.768543
v 128.2968 226.34912 27.8875
v 128.26288 226.37643 28.050001
v 128.2968 226.34912 28.212502
v 128.38947 226.27452 28.331459
v 128.51604 226.17262 28.375002
v 128.64261 226.07071 28.331459
v 128.73526 225.99611 28.212502
v 128.76918 225.9688 28.050001
v 128.73526 225.99611 27.8875
v 128.91957 226.35413 27.768543
v 128.80412 226.46848 27.725
v 128.68867 226.58284 27.768543
v 128.60416 226.66655 27.8875
v 128.57323 226.69719 28.050001
v 128.60416 226.66655 28.212502
v 128.68867 226.58284 28.331459
v 128.80412 226.46848 28.375002
v 128.91957 226.35413 28.331459
v 129.00409 226.2704 28.212502
v 129.03502 226.23976 28.050001
v 129.00409 226.2704 27.8875
v 129.21196 226.64427 27.768543
v 129.09723 226.75937 27.725
v 128.9825 226.87445 27.768543
v 128.89851 226.9587 27.8875
v 128.86778 226.98953 28.050001
v 128.89851 226.9587 28.212502
v 128.9825 226.87445 28.331459
v 129.09723 226.75937 28.375002
v 129.21196 226.64427 28.331459
v 129.29594 226.56003 28.212502
v 129.32668 226.52919 28.050001
v 129.29594 226.56003 27.8875
v 129.50117 226.93398 27.768543
v 129.38902 227.05156 27.725
v 129.27689 227.16916 27.768543
v 129.19478 227.25525 27.8875
v 129.16473 227.28676 28.050001
v 129.19478 227.25525 28.212502
v 129.27689 227.16916 28.331459
v 129.38902 227.05156 28.375002
v 129.50117 226.93398 28.331459
v 129.58328 226.84789 28.212502
v 129.61333 226.81638 28.050001
v 129.58328 226.84789 27.8875
v 129.78368 227.1932 27.768543
v 129.69473 227.3292 27.725
v 129.60577 227.46518 27.768543
v 129.54065 227.56473 27.8875
v 129.51682 227.60117 28.050001
v 129.54065 227.56473 28.212502
v 129.60577 227.46518 28.331459
v 129.69473 227.3292 28.375002
v 129.78368 227.1932 28.331459
v 129.8488 227.09364 28.212502
v 129.87263 227.0572 28.050001
v 129.8488 227.09364 27.8875
v 130.106 227.33923 27.768543
v 130.07158 227.49805 27.725
v 130.03716 227.65686 27.768543
v 130.01195 227.77312 27.8875
v 130.00273 227.81566 28.050001
v 130.01195 227.77312 28.212502
v 130.03716 227.65686 28.331459
v 130.07158 227.49805 28.375002
v 130.106 227.33923 28.331459
v 130.13121 227.22298 28.212502
v 130.14043 227.18042 28.050001
v 130.13121 227.22298 27.8875
v 130.48486 227.33789 27.768543
v 130.48453 227.50038 27.725
v 130.48419 227.66289 27.768543
v 130.48393 227.78185 27.8875
v 130.48384 227.8254 28.050001
v 130.48393 227.78185 28.212502
v 130.48419 227.66289 28.331459
v 130.48453 227.50038 28.375002
v 130.48486 227.33789 28.331459
v 130.4851 227.21893 28.212502
v 130.4852 227.17538 28.050001
v 130.4851 227.21893 27.8875
v 130.8974 227.33727 27.768543
v 130.89748 227.49977 27.725
v 130.89754 227.66226 27.768543
v 130.89758 227.78122 27.8875
v 130.89761 227.82477 28.050001
v 130.89758 227.78122 28.212502
v 130.89754 227.66226 28.331459
v 130.89748 227.49977 28.375002
v 130.8974 227.33727 28.331459
v 130.89735 227.2183 28.212502
v 130.89734 227.17476 28.050001
v 130.89735 227.2183 27.8875
v 131.31047 227.33754 27.768543
v 131.31042 227.50005 27.725
v 131.31038 227.66255 27.768543
v 131.31035 227.78151 27.8875
v 131.31033 227.82504 28.050001
v 131.31035 227.78151 28.212502
v 131.31038 227.66255 28.331459
v 131.31042 227.50005 28.375002
v 131.31047 227.33754 28.331459
v 131.3105 227.21858 28.212502
v 131.31052 227.17505 28.050001
v 131.3105 227.21858 27.8875
v 131.72336 227.3375 27.768543
v 131.72337 227.49998 27.725
v 131.72339 227.66249 27.768543
v 131.72339 227.78145 27.8875
v 131.7234 227.82498 28.050001
v 131.72339 227.78145 28.212502
v 131.72339 227.66249 28.331459
v 131.72337 227.49998 28.375002
v 131.72336 227.3375 28.331459
v 131.72336 227.21854 28.212502
v 131.72336 227.17499 28.050001
v 131.72336 227.21854 27.8875
v 132.13039 227.3376 27.768543
v 132.13632 227.5 27.725
v 132.14227 227.66238 27.768543
v 132.14662 227.78127 27.8875
v 132.14821 227.82477 28.050001
v 132.14662 227.78127 28.212502
v 132.14227 227.66238 28.331459
v 132.13632 227.5 28.375002
v 132.13039 227.3376 28.331459
v 132.12602 227.21872 28.212502
v 132.12444 227.17522 28.050001
v 132.12602 227.21872 27.8875
v 132.5151 227.3107 27.768543
v 132.54817 227.46979 27.725
v 132.58124 227.62889 27.768543
v 132.60545 227.74536 27.8875
v 132.61432 227.788 28.050001
v 132.60545 227.74536 28.212502
v 132.58124 227.62889 28.331459
v 132.54817 227.46979 28.375002
v 132.5151 227.3107 28.331459
v 132.49089 227.19423 28.212502
v 132.48203 227.1516 28.050001
v 132.49089 227.19423 27.8875
v 132.91156 227.17302 27.768543
v 132.93793 227.33336 27.725
v 132.96431 227.4937 27.768543
v 132.98363 227.61108 27.8875
v 132.99069 227.65405 28.050001
v 132.98363 227.61108 28.212502
v 132.96431 227.4937 28.331459
v 132.93793 227.33336 28.375002
v 132.91156 227.17302 28.331459
v 132.89224 227.05563 28.212502
v 132.88518 227.01266 28.050001
v 132.89224 227.05563 27.8875
v 133.35165 227.17525 27.768543
v 133.35086 227.33775 27.725
v 133.35007 227.50024 27.768543
v 133.34947 227.6192 27.8875
v 133.34926 227.66275 28.050001
v 133.34947 227.6192 28.212502
v 133.35007 227.50024 28.331459
v 133.35086 227.33775 28.375002
v 133.35165 227.17525 28.331459
v 133.35225 227.05629 28.212502
v 133.35246 227.01276 28.050001
v 133.35225 227.05629 27.8875
v 133.76376 227.17491 27.768543
v 133.76381 227.33742 27.725
v 133.76385 227.49991 27.768543
v 133.7639 227.61887 27.8875
v 133.76392 227.66241 28.050001
v 133.7639 227.61887 28.212502
v 133.76385 227.49991 28.331459
v 133.76381 227.33742 28.375002
v 133.76376 227.17491 28.331459
v 133.76373 227.05595 28.212502
v 133.76372 227.01242 28.050001
v 133.76373 227.05595 27.8875
v 134.17677 227.175 27.768543
v 134.17676 227.3375 27.725
v 134.17674 227.5 27.768543
v 134.17674 227.61896 27.8875
v 134.17673 227.6625 28.050001
v 134.17674 227.61896 28.212502
v 134.17674 227.5 28.331459
v 134.17676 227.3375 28.375002
v 134.17677 227.175 28.331459
v 134.17679 227.05605 28.212502
v 134.17679 227.0125 28.050001
v 134.17679 227.05605 27.8875
v 134.58731 227.175 27.768543
v 134.5897 227.3375 27.725
v 134.59212 227.49997 27.768543
v 134.59389 227.61891 27.8875
v 134.59453 227.66246 28.050001
v 134.59389 227.61891 28.212502
v 134.59212 227.49997 28.331459
v 134.5897 227.3375 28.375002
v 134.58731 227.175 28.331459
v 134.58554 227.05606 28.212502
v 134.5849 227.01253 28.050001
v 134.58554 227.05606 27.8875
v 134.97957 227.16438 27.768543
v 135.00249 227.32527 27.725
v 135.02539 227.48615 27.768543
v 135.04216 227.60391 27.8875
v 135.0483 227.64702 28.050001
v 135.04216 227.60391 28.212502
v 135.02539 227.48615 28.331459
v 135.00249 227.32527 28.375002
v 134.97957 227.16438 28.331459
v 134.9628 227.04662 28.212502
v 134.95667 227.00351 28.050001
v 134.9628 227.04662 27.8875
v 135.31207 227.08661 27.768543
v 135.40225 227.22179 27.725
v 135.49245 227.35698 27.768543
v 135.55846 227.45593 27.8875
v 135.58263 227.49216 28.050001
v 135.55846 227.45593 28.212502
v 135.49245 227.35698 28.331459
v 135.40225 227.22179 28.375002
v 135.31207 227.08661 28.331459
v 135.24606 226.98766 28.212502
v 135.2219 226.95143 28.050001
v 135.24606 226.98766 27.8875
v 135.52806 226.78651 27.768543
v 135.65132 226.89241 27.725
v 135.77458 226.99829 27.768543
v 135.86482 227.0758 27.8875
v 135.89786 227.10417 28.050001
v 135.86482 227.0758 28.212502
v 135.77458 226.99829 28.331459
v 135.65132 226.89241 28.375002
v 135.52806 226.78651 28.331459
v 135.43782 226.709 28.212502
v 135.40479 226.68063 28.050001
v 135.43782 226.709 27.8875
v 135.82758 226.47859 27.768543
v 135.93938 226.59651 27.725
v 136.05118 226.71443 27.768543
v 136.13303 226.80077 27.8875
v 136.16298 226.83235 28.050001
v 136.13303 226.80077 28.212502
v 136.05118 226.71443 28.331459
v 135.93938 226.59651 28.375002
v 135.82758 226.47859 28.331459
v 135.74573 226.39226 28.212502
v 135.71576 226.36067 28.050001
v 135.74573 226.39226 27.8875
v 136.16165 226.18834 27.768543
v 136.25018 226.32462 27.725
v 136.3387 226.46088 27.768543
v 136.40352 226.56062 27.8875
v 136.42723 226.59714 28.050001
v 136.40352 226.56062 28.212502
v 136.3387 226.46088 28.331459
v 136.25018 226.32462 28.375002
v 136.16165 226.18834 28.331459
v 136.09683 226.0886 28.212502
v 136.07312 226.05208 28.050001
v 136.09683 226.0886 27.8875
v 136.59431 226.0762 27.73524
v 136.65791 226.23193 27.736942
v 136.71268 226.36601 27.822529
v 136.74393 226.44252 27.969065
v 136.74329 226.44095 28.13729
v 136.71092 226.36171 28.282124
v 136.65552 226.22604 28.364761
v 136.59192 226.07031 28.36306
v 136.53716 225.93623 28.277473
v 136.5059 225.85973 28.130938
v 136.50655 225.8613 27.962713
v 136.53891 225.94054 27.817879
v 136.9877 225.98349 27.733675
v 137.04431 226.13991 27.755638
v 137.0928 226.26224 27.858162
v 137.12015 226.31769 28.013775
v 137.11905 226.29141 28.180782
v 137.0898 226.19044 28.314434
v 137.04022 226.04184 28.378916
v 136.98361 225.88542 28.356955
v 136.93513 225.76309 28.25443
v 136.90778 225.70764 28.098816
v 136.90887 225.73392 27.931808
v 136.93813 225.83488 27.798159
v 137.31268 225.93968 27.756388
v 137.38785 226.08034 27.78459
v 137.46675 226.16626 27.887232
v 137.52824 226.17445 28.03681
v 137.55585 226.10269 28.193243
v 137.54218 225.97021 28.31462
v 137.49089 225.81253 28.368412
v 137.41574 225.67189 28.340208
v 137.33684 225.58595 28.237566
v 137.27534 225.57777 28.08799
v 137.24774 225.64954 27.931555
v 137.2614 225.782 27.81018
v 137.61366 225.80891 27.451147
v 137.69145 225.94801 27.467657
v 137.77658 226.0303 27.54977
v 137.84627 226.03377 27.675484
v 137.88184 225.95744 27.811111
v 137.87373 225.8218 27.920313
v 137.82416 225.66318 27.973827
v 137.74637 225.52408 27.957317
v 137.66124 225.44179 27.875204
v 137.59155 225.43834 27.749493
v 137.55598 225.51465 27.613865
v 137.56409 225.6503 27.504663
v 138.05762 225.58737 27.376072
v 138.151 225.72533 27.394396
v 138.23097 225.83136 27.490765
v 138.2761 225.87703 27.639355
v 138.27428 225.85011 27.800352
v 138.22603 225.75781 27.930616
v 138.14424 225.62488 27.995247
v 138.05086 225.48691 27.976921
v 137.97089 225.38089 27.880552
v 137.92577 225.33522 27.731962
v 137.92758 225.36214 27.570965
v 137.97585 225.45442 27.4407
v 138.36192 225.27065 27.399584
v 138.47119 225.39575 27.426397
v 138.55544 225.49539 27.532778
v 138.59212 225.5429 27.69022
v 138.57138 225.52551 27.856539
v 138.4988 225.4479 27.987167
v 138.3938 225.33089 28.047106
v 138.28453 225.20578 28.020292
v 138.20027 225.10614 27.913912
v 138.1636 225.05864 27.756468
v 138.18434 225.07602 27.590149
v 138.25693 225.15363 27.45952
v 138.72041 225.07631 27.394808
v 138.7895 225.22139 27.444473
v 138.83899 225.32437 27.567755
v 138.85562 225.35767 27.731617
v 138.83495 225.31233 27.892155
v 138.78249 225.20055 28.006351
v 138.71231 225.05225 28.043608
v 138.64322 224.90717 27.993942
v 138.59373 224.80418 27.87066
v 138.5771 224.7709 27.706799
v 138.59778 224.81622 27.54626
v 138.65024 224.92801 27.432064
v 139.1133 224.95059 27.395144
v 139.1844 225.09686 27.438126
v 139.23656 225.20424 27.556675
v 139.25578 225.24393 27.719025
v 139.23692 225.2053 27.881672
v 139.18503 225.09871 28.00104
v 139.11401 224.95271 28.04514
v 139.04291 224.80644 28.002155
v 138.99075 224.69907 27.883608
v 138.97154 224.65938 27.721258
v 138.9904 224.698 27.558609
v 139.04228 224.8046 27.439243
v 139.4476 224.70895 27.394964
v 139.49202 224.86523 27.43862
v 139.52452 224.97958 27.55766
v 139.53642 225.02135 27.72019
v 139.52452 224.97934 27.88266
v 139.492 224.86484 28.001535
v 139.44759 224.70848 28.044964
v 139.40317 224.5522 28.00131
v 139.37065 224.43787 27.882269
v 139.35876 224.3961 27.71974
v 139.37067 224.4381 27.55727
v 139.40318 224.55261 27.438393
v 139.85938 224.74017 27.395004
v 139.85385 224.90253 27.438753
v 139.84982 225.02127 27.557863
v 139.84834 225.06458 27.720419
v 139.84982 225.02084 27.882864
v 139.85385 224.90181 28.001669
v 139.85938 224.73935 28.045004
v 139.8649 224.577 28.001255
v 139.86893 224.45825 27.882145
v 139.8704 224.41495 27.71959
v 139.86893 224.45868 27.557144
v 139.8649 224.57771 27.438337
v 140.27231 224.73715 27.395
v 140.27275 224.8996 27.43875
v 140.27306 225.0184 27.55786
v 140.27318 225.06174 27.720415
v 140.27306 225.01799 27.88286
v 140.27275 224.89888 28.001665
v 140.27231 224.73633 28.045
v 140.27188 224.57388 28.001251
v 140.27158 224.45508 27.88214
v 140.27145 224.41174 27.719584
v 140.27158 224.45549 27.55714
v 140.27188 224.5746 27.438334
v 140.68527 224.72424 27.395275
v 140.68513 224.8884 27.432117
v 140.68503 225.01213 27.546097
v 140.68498 225.0623 27.706675
v 140.68501 225.02545 27.870823
v 140.68512 224.91148 27.99456
v 140.68526 224.7509 28.044727
v 140.6854 224.58675 28.007885
v 140.6855 224.46301 27.893906
v 140.68555 224.41284 27.733328
v 140.68552 224.44969 27.56918
v 140.68541 224.56367 27.445442
v 141.07896 224.68582 27.399632
v 141.08553 224.85307 27.416506
v 141.09549 224.98936 27.51466
v 141.10619 225.05815 27.667793
v 141.11475 225.041 27.834875
v 141.11887 224.94254 27.971136
v 141.11746 224.78911 28.040064
v 141.1109 224.62184 28.02319
v 141.10094 224.48557 27.925037
v 141.09024 224.41678 27.771902
v 141.08168 224.43391 27.60482
v 141.07756 224.5324 27.468561
v 141.35793 224.60236 27.400927
v 141.39742 224.76242 27.373913
v 141.46649 224.90839 27.414602
v 141.54662 225.00114 27.512093
v 141.61635 225.01584 27.640263
v 141.65698 224.94853 27.764767
v 141.65764 224.81726 27.852245
v 141.61813 224.6572 27.879261
v 141.54907 224.51123 27.83857
v 141.46893 224.41847 27.74108
v 141.39922 224.40378 27.61291
v 141.35857 224.47108 27.488405
v 141.62262 224.50711 27.090322
v 141.73183 224.63467 27.025234
v 141.8527 224.72885 27.039724
v 141.95287 224.76442 27.129911
v 142.00548 224.73183 27.271626
v 141.99644 224.63982 27.426899
v 141.92816 224.51305 27.554125
v 141.81895 224.38548 27.619213
v 141.69807 224.2913 27.604723
v 141.59792 224.25575 27.514538
v 141.5453 224.28835 27.372822
v 141.55434 224.38034 27.217548
v 142.00807 224.18633 27.050196
v 142.12817 224.30322 27.056675
v 142.22993 224.39627 27.147064
v 142.28612 224.44055 27.297146
v 142.28166 224.4242 27.466705
v 142.21776 224.35156 27.61031
v 142.11153 224.24214 27.68948
v 141.99142 224.12524 27.683002
v 141.88965 224.03218 27.592613
v 141.83347 223.9879 27.442532
v 141.83794 224.00427 27.27297
v 141.90184 224.07689 27.129366
v 142.31586 223.88414 27.067614
v 142.4341 224.00267 27.084402
v 142.53041 224.0998 27.182829
v 142.57898 224.14946 27.336521
v 142.56682 224.13838 27.504295
v 142.49716 224.06952 27.641201
v 142.38869 223.96132 27.710548
v 142.27045 223.84277 27.693762
v 142.17413 223.74567 27.595335
v 142.12555 223.69598 27.441643
v 142.13773 223.70706 27.273867
v 142.20738 223.77594 27.136963
v 142.61493 223.60101 27.0677
v 142.73206 223.7197 27.090004
v 142.82567 223.81453 27.192692
v 142.87067 223.86012 27.34825
v 142.85501 223.84424 27.514997
v 142.78288 223.77115 27.648252
v 142.6736 223.66043 27.712309
v 142.55647 223.54175 27.690006
v 142.46286 223.44691 27.587318
v 142.41786 223.40132 27.43176
v 142.43352 223.4172 27.265013
v 142.50566 223.4903 27.131758
v 142.87581 223.27338 27.08193
v 142.98735 223.3992 27.075811
v 143.08621 223.50984 27.154297
v 143.14594 223.57568 27.296356
v 143.15048 223.57906 27.463923
v 143.09866 223.51907 27.6121
v 143.00435 223.41179 27.701181
v 142.8928 223.28598 27.7073
v 142.79395 223.17532 27.628815
v 142.73422 223.10948 27.486757
v 142.72968 223.10611 27.31919
v 142.7815 223.16609 27.171013
v 143.19391 223.05548 27.097757
v 143.29211 223.19157 27.094439
v 143.3821 223.29866 27.17686
v 143.43977 223.34805 27.32294
v 143.44966 223.32652 27.493538
v 143.40912 223.23984 27.642939
v 143.32903 223.1112 27.731113
v 143.23082 222.97511 27.734434
v 143.14084 222.86803 27.65201
v 143.08316 222.81863 27.50593
v 143.07327 222.84016 27.335333
v 143.11382 222.92686 27.185932
v 143.44298 222.86299 26.952496
v 143.54382 222.99713 26.885782
v 143.6607 223.09785 26.897867
v 143.7623 223.13817 26.985516
v 143.8214 223.10727 27.125237
v 143.82214 223.01343 27.279596
v 143.76436 222.8818 27.407234
v 143.66351 222.74767 27.473946
v 143.54665 222.64694 27.46186
v 143.44504 222.60663 27.374214
v 143.38596 222.63753 27.234491
v 143.3852 222.73137 27.080132
v 143.7105 222.60037 26.7035
v 143.81635 222.73093 26.66138
v 143.92932 222.83136 26.709919
v 144.01917 222.87479 26.836111
v 144.06178 222.84956 27.00614
v 144.04578 222.76245 27.174452
v 143.97543 222.63678 27.295942
v 143.86958 222.50624 27.338062
v 143.7566 222.40579 27.289524
v 143.66678 222.36237 27.163334
v 143.62415 222.38759 26.993303
v 143.64015 222.4747 26.824993
v 144.11145 222.28677 26.758936
v 144.20619 222.42401 26.736683
v 144.29529 222.55148 26.800865
v 144.35487 222.63504 26.934284
v 144.36899 222.6523 27.10119
v 144.33383 222.59862 27.25686
v 144.25883 222.48839 27.359587
v 144.1641 222.35117 27.381838
v 144.075 222.22368 27.317656
v 144.01541 222.14014 27.184238
v 144.0013 222.12288 27.017332
v 144.03645 222.17656 26.86166
v 144.44077 222.0066 26.779072
v 144.52147 222.14749 26.735008
v 144.60226 222.28865 26.778027
v 144.6615 222.39224 26.8966
v 144.68332 222.43053 27.05896
v 144.66188 222.39323 27.2216
v 144.6029 222.29037 27.34094
v 144.52222 222.14949 27.385004
v 144.44142 222.00833 27.341986
v 144.38217 221.90474 27.223412
v 144.36035 221.86646 27.061052
v 144.38179 221.90375 26.898413
v 144.84154 221.82695 26.778547
v 144.89847 221.97914 26.735
v 144.9554 222.13135 26.778538
v 144.99709 222.24277 26.897491
v 145.01234 222.28355 27.05999
v 144.99709 222.24278 27.222492
v 144.95541 222.13136 27.341454
v 144.89848 221.97916 27.385
v 144.84154 221.82697 27.341463
v 144.79987 221.71555 27.22251
v 144.7846 221.67476 27.06001
v 144.79985 221.71553 26.897509
v 145.20322 221.72481 26.778542
v 145.29378 221.85973 26.735
v 145.38434 221.99466 26.778543
v 145.45064 222.09343 26.897503
v 145.4749 222.12958 27.060003
v 145.45062 222.09343 27.222504
v 145.38434 221.99466 27.341461
v 145.29378 221.85973 27.385002
v 145.20322 221.72481 27.34146
v 145.13692 221.62602 27.2225
v 145.11266 221.58987 27.06
v 145.13692 221.62602 26.8975
v 145.43336 221.43033 26.778542
v 145.55406 221.53914 26.735
v 145.67476 221.64793 26.778543
v 145.7631 221.7276 26.897503
v 145.79546 221.75674 27.060001
v 145.7631 221.7276 27.222502
v 145.67476 221.64793 27.34146
v 145.55406 221.53914 27.385
v 145.43336 221.43033 27.34146
v 145.34502 221.35068 27.2225
v 145.31267 221.32152 27.06
v 145.34502 221.35068 26.897501
v 145.7386 221.1252 26.778543
v 145.84604 221.24712 26.735
v 145.95348 221.36903 26.778543
v 146.03212 221.45828 26.897501
v 146.06091 221.49095 27.060001
v 146.03212 221.45828 27.222502
v 145.95348 221.36903 27.34146
v 145.84604 221.24712 27.385
v 145.7386 221.1252 27.34146
v 145.65996 221.03595 27.222502
v 145.63118 221.00328 27.060001
v 145.65996 221.03595 26.897501
v 146.08948 220.85448 26.778543
v 146.17247 220.99419 26.735
v 146.25546 221.1339 26.778543
v 146.31622 221.23618 26.897501
v 146.33846 221.2736 27.060001
v 146.31622 221.23618 27.222502
v 146.25546 221.1339 27.34146
v 146.17247 220.99419 27.385
v 146.08948 220.85448 27.34146
v 146.02872 220.75221 27.222502
v 146.00648 220.71477 27.060001
v 146.02872 220.75221 26.897501
v 146.49556 220.67564 26.778543
v 146.55072 220.82849 26.735
v 146.6059 220.98134 26.778543
v 146.64627 221.09325 26.897501
v 146.66106 221.1342 27.060001
v 146.64627 221.09325 27.222502
v 146.6059 220.98134 27.34146
v 146.55072 220.82849 27.385
v 146.49556 220.67564 27.34146
v 146.45517 220.56375 27.222502
v 146.44038 220.5228 27.060001
v 146.45517 220.56375 26.897501
v 146.86136 220.5767 26.778543
v 146.9476 220.71443 26.735
v 147.03386 220.85214 26.778543
v 147.097 220.95297 26.897501
v 147.12012 220.98987 27.060001
v 147.097 220.95297 27.222502
v 147.03386 220.85214 27.34146
v 146.9476 220.71443 27.385
v 146.86136 220.5767 27.34146
v 146.79822 220.47589 27.222502
v 146.7751 220.439 27.060001
v 146.79822 220.47589 26.897501
v 147.12167 220.28049 26.778543
v 147.22348 220.40715 26.735
v 147.32529 220.5338 26.778543
v 147.39981 220.62651 26.897501
v 147.4271 220.66046 27.060001
v 147.39981 220.62651 27.222502
v 147.32529 220.5338 27.34146
v 147.22348 220.40715 27.385
v 147.12167 220.28049 27.34146
v 147.04713 220.18777 27.222502
v 147.01987 220.15384 27.060001
v 147.04713 220.18777 26.897501
v 147.50708 220.06006 26.778543
v 147.58289 220.20378 26.735
v 147.65869 220.34752 26.778543
v 147.71419 220.45273 26.897501
v 147.7345 220.49124 27.060001
v 147.71419 220.45273 27.222502
v 147.65869 220.34752 27.34146
v 147.58289 220.20378 27.385
v 147.50708 220.06006 27.34146
v 147.45157 219.95483 27.222502
v 147.43126 219.91632 27.060001
v 147.45157 219.95483 26.897501
v 147.9091 219.86574 26.778543
v 147.95367 220.022 26.735
v 147.99825 220.17827 26.778543
v 148.03088 220.29266 26.897501
v 148.04283 220.33455 27.060001
v 148.03088 220.29266 27.222502
v 147.99825 220.17827 27.34146
v 147.95367 220.022 27.385
v 147.9091 219.86574 27.34146
v 147.87646 219.75134 27.222502
v 147.86452 219.70947 27.060001
v 147.87646 219.75134 26.897501
v 148.30676 219.82893 26.778543
v 148.36456 219.9808 26.735
v 148.42236 220.13268 26.778543
v 148.46468 220.24385 26.897501
v 148.48016 220.28455 27.060001
v 148.46468 220.24385 27.222502
v 148.42236 220.13268 27.34146
v 148.36456 219.9808 27.385
v 148.30676 219.82893 27.34146
v 148.26445 219.71776 27.222502
v 148.24896 219.67706 27.060001
v 148.26445 219.71776 26.897501
v 148.61275 219.60059 26.778543
v 148.69887 219.73839 26.735
v 148.78499 219.87619 26.778543
v 148.84804 219.97707 26.897501
v 148.87112 220.01399 27.060001
v 148.84804 219.97707 27.222502
v 148.78499 219.87619 27.34146
v 148.69887 219.73839 27.385
v 148.61275 219.60059 27.34146
v 148.5497 219.49971 27.222502
v 148.52663 219.46278 27.060001
v 148.5497 219.49971 26.897501
v 148.96632 219.41371 26.778543
v 149.06328 219.54411 26.735
v 149.16023 219.67453 26.778543
v 149.2312 219.76999 26.897501
v 149.25719 219.80493 27.060001
v 149.2312 219.76999 27.222502
v 149.16023 219.67453 27.34146
v 149.06328 219.54411 27.385
v 148.96632 219.41371 27.34146
v 148.89534 219.31825 27.222502
v 148.86937 219.28331 27.060001
v 148.89534 219.31825 26.897501
v 149.25688 219.12103 26.778543
v 149.35426 219.25111 26.735
v 149.45166 219.3812 26.778543
v 149.52295 219.47643 26.897501
v 149.54904 219.51129 27.060001
v 149.52295 219.47643 27.222502
v 149.45166 219.3812 27.34146
v 149.35426 219.25111 27.385
v 149.25688 219.12103 27.34146
v 149.1856 219.0258 27.222502
v 149.15948 218.99095 27.060001
v 149.1856 219.0258 26.897501
v 149.61406 218.92899 26.778543
v 149.71736 219.05443 26.735
v 149.82068 219.17986 26.778543
v 149.8963 219.27167 26.897501
v 149.924 219.30528 27.060001
v 149.8963 219.27167 27.222502
v 149.82068 219.17986 27.34146
v 149.71736 219.05443 27.385
v 149.61406 218.92899 27.34146
v 149.53842 218.83717 27.222502
v 149.51074 218.80356 27.060001
v 149.53842 218.83717 26.897501
v 149.85847 218.61401 26.78424
v 149.97217 218.7279 26.73519
v 150.08794 218.84389 26.77317
v 150.1748 218.9309 26.888008
v 150.20946 218.96562 27.048931
v 150.18262 218.93874 27.21282
v 150.10149 218.85747 27.33576
v 149.98781 218.74358 27.384813
v 149.87202 218.62758 27.346832
v 149.78517 218.54057 27.231995
v 149.7505 218.50586 27.071072
v 149.77734 218.53273 26.907183
v 150.24307 218.37195 26.75803
v 150.31969 218.5207 26.740534
v 150.39081 218.65688 26.808847
v 150.43735 218.74394 26.944668
v 150.44687 218.7586 27.111599
v 150.4168 218.69693 27.264914
v 150.35521 218.57542 27.363533
v 150.27858 218.42667 27.38103
v 150.20747 218.29051 27.312714
v 150.16092 218.20343 27.176895
v 150.1514 218.18877 27.009962
v 150.18147 218.25046 26.856647
v 150.64194 218.2789 26.752655
v 150.6552 218.44658 26.746115
v 150.6798 218.59245 26.823118
v 150.70914 218.67741 26.963032
v 150.73535 218.67874 27.128368
v 150.75142 218.59604 27.274822
v 150.75305 218.45149 27.363153
v 150.73979 218.28381 27.369694
v 150.7152 218.13794 27.29269
v 150.68585 218.05296 27.152777
v 150.65964 218.05165 26.98744
v 150.64355 218.13435 26.840986
v 150.95224 218.24745 26.659418
v 150.9282 218.41014 26.646297
v 150.9479 218.57239 26.694338
v 151.00606 218.69072 26.790667
v 151.08707 218.73341 26.909473
v 151.16925 218.68906 27.018925
v 151.23056 218.5695 27.08969
v 151.2546 218.40681 27.10281
v 151.23491 218.24457 27.05477
v 151.17676 218.12624 26.95844
v 151.09573 218.08354 26.839634
v 151.01357 218.1279 26.730185
v 151.18538 218.33026 26.36729
v 151.22232 218.49428 26.326769
v 151.30386 218.62764 26.354486
v 151.40814 218.69463 26.443012
v 151.50722 218.67728 26.568628
v 151.57454 218.58026 26.697674
v 151.59209 218.42955 26.795574
v 151.55515 218.26553 26.836094
v 151.4736 218.13216 26.808378
v 151.36932 218.06517 26.719852
v 151.27025 218.08252 26.594236
v 151.20293 218.17955 26.465189
v 151.60635 218.2278 26.121859
v 151.66336 218.38547 26.110165
v 151.73677 218.50627 26.175644
v 151.80693 218.55785 26.300755
v 151.85503 218.52638 26.45197
v 151.86818 218.4203 26.588772
v 151.84286 218.26804 26.674507
v 151.78587 218.11038 26.686201
v 151.71246 217.98958 26.620722
v 151.6423 217.93799 26.495611
v 151.59421 217.96945 26.344397
v 151.58104 218.07553 26.207594
v 152.0812 218.09633 26.060303
v 152.15048 218.24887 26.073511
v 152.21089 218.37234 26.167543
v 152.24623 218.43369 26.317204
v 152.24707 218.41646 26.48239
v 152.21315 218.32526 26.618841
v 152.15356 218.18454 26.689995
v 152.08429 218.03201 26.676786
v 152.0239 217.90852 26.582754
v 151.98854 217.84718 26.433094
v 151.9877 217.86443 26.267908
v 152.02162 217.95561 26.131456
v 152.42032 217.82562 26.100298
v 152.50148 217.97273 26.091843
v 152.57231 218.10477 26.16881
v 152.61382 218.18633 26.310575
v 152.61491 218.19556 26.479155
v 152.57527 218.13 26.629374
v 152.50552 218.00722 26.720985
v 152.42438 217.8601 26.72944
v 152.35355 217.72809 26.652473
v 152.31203 217.64653 26.510708
v 152.31094 217.6373 26.342129
v 152.35059 217.70285 26.191908
v 152.79558 217.65471 26.09784
v 152.82973 217.81932 26.08834
v 152.86606 217.96373 26.163523
v 152.89485 218.04927 26.303242
v 152.90837 218.053 26.47006
v 152.90302 217.9739 26.61928
v 152.8802 217.83322 26.710917
v 152.84607 217.66861 26.720417
v 152.80972 217.5242 26.645235
v 152.78094 217.43867 26.505516
v 152.76741 217.43495 26.338696
v 152.77277 217.51402 26.189476
v 153.06883 217.65645 26.079119
v 153.07358 217.8243 26.07842
v 153.12512 217.97256 26.145947
v 153.20964 218.06151 26.263601
v 153.30449 218.06732 26.39986
v 153.38426 217.98842 26.518211
v 153.42758 217.84595 26.586946
v 153.42284 217.6781 26.587643
v 153.37129 217.52983 26.520119
v 153.28677 217.44089 26.402464
v 153.19193 217.43507 26.266205
v 153.11215 217.51398 26.147852
v 153.17804 217.53358 25.82587
v 153.14871 217.69151 25.825342
v 153.19717 217.85223 25.832504
v 153.31042 217.9727 25.845438
v 153.45813 218.02063 25.860678
v 153.60071 217.98317 25.87414
v 153.69995 217.87036 25.882215
v 153.72926 217.71243 25.882744
v 153.68082 217.5517 25.875582
v 153.56755 217.43123 25.862648
v 153.41986 217.38332 25.84741
v 153.27728 217.42078 25.833948
v 153.34123 217.44809 25.532986
v 153.32607 217.60878 25.464619
v 153.38841 217.76482 25.399485
v 153.51158 217.87442 25.355036
v 153.66255 217.9082 25.343184
v 153.80087 217.85712 25.367102
v 153.8895 217.73486 25.420383
v 153.90466 217.57417 25.48875
v 153.84232 217.41814 25.553885
v 153.71916 217.30853 25.598331
v 153.56819 217.27475 25.610186
v 153.42986 217.32584 25.586266
v 153.51025 217.42786 25.123173
v 153.52914 217.58723 25.018887
v 153.61932 217.7292 24.941761
v 153.75664 217.81573 24.912464
v 153.90431 217.82362 24.938847
v 154.02274 217.75078 25.013836
v 154.08022 217.6167 25.11734
v 154.06134 217.45732 25.221626
v 153.97115 217.31535 25.298752
v 153.83383 217.22882 25.328049
v 153.68617 217.22093 25.301668
v 153.56773 217.29378 25.226677
v 153.73676 217.18776 24.789806
v 153.75748 217.32925 24.664955
v 153.84183 217.47186 24.599533
v 153.96722 217.57735 24.61107
v 154.10007 217.61746 24.696478
v 154.20474 217.58147 24.83287
v 154.25322 217.47899 24.983698
v 154.2325 217.3375 25.108551
v 154.14815 217.1949 25.173971
v 154.02275 217.0894 25.162434
v 153.88991 217.04929 25.077026
v 153.78523 217.08528 24.940636
v 154.14476 217.01106 24.47326
v 154.20605 217.16145 24.408764
v 154.2885 217.30254 24.420696
v 154.37001 217.39648 24.50586
v 154.42876 217.41815 24.641434
v 154.44899 217.36171 24.79109
v 154.42528 217.24231 24.914732
v 154.36398 217.09192 24.979227
v 154.28154 216.95085 24.967295
v 154.20003 216.85689 24.882133
v 154.14128 216.83522 24.74656
v 154.12106 216.89166 24.5969
v 154.57138 216.85367 24.482704
v 154.6597 216.98744 24.428535
v 154.75244 217.12314 24.462143
v 154.8248 217.22438 24.574524
v 154.85735 217.26407 24.735567
v 154.84138 217.23155 24.902117
v 154.78117 217.13554 25.02955
v 154.69287 217.00177 25.08372
v 154.60011 216.86607 25.050112
v 154.52777 216.76483 24.93773
v 154.49521 216.72514 24.77669
v 154.51118 216.75766 24.610138
v 154.77261 216.65999 24.61926
v 154.88553 216.78128 24.53438
v 155.01436 216.87595 24.530869
v 155.1246 216.91861 24.609667
v 155.1867 216.89786 24.74966
v 155.18402 216.81923 24.913338
v 155.1173 216.70381 25.056843
v 155.00438 216.58252 25.141724
v 154.87553 216.48785 25.145235
v 154.7653 216.44519 25.066437
v 154.7032 216.46594 24.926443
v 154.70587 216.54457 24.762766
v 154.89944 216.35448 24.752548
v 154.92728 216.50296 24.651783
v 155.02365 216.63911 24.55703
v 155.16275 216.72649 24.493675
v 155.3073 216.74165 24.478697
v 155.41856 216.68054 24.516106
v 155.46675 216.55954 24.59588
v 155.43892 216.41106 24.696644
v 155.34254 216.2749 24.791397
v 155.20345 216.18753 24.854752
v 155.0589 216.17238 24.869732
v 154.94762 216.23349 24.832321
v 155.05504 216.1996 23.966885
v 155.07451 216.35292 23.862843
v 155.1646 216.49399 23.808254
v 155.30116 216.58498 23.817745
v 155.44762 216.60153 23.888773
v 155.56473 216.5392 24.002304
v 155.6211 216.41469 24.127918
v 155.60164 216.26135 24.23196
v 155.51155 216.1203 24.286549
v 155.37498 216.0293 24.277058
v 155.22852 216.01276 24.20603
v 155.11142 216.07509 24.092499
v 155.34888 216.01587 23.612747
v 155.39073 216.16685 23.503506
v 155.48187 216.3079 23.447802
v 155.5979 216.40125 23.460556
v 155.7077 216.42184 23.538355
v 155.78188 216.36418 23.66035
v 155.80055 216.24373 23.793856
v 155.7587 216.09274 23.903095
v 155.66756 215.95168 23.958801
v 155.55153 215.85834 23.946045
v 155.44171 215.83775 23.868246
v 155.36754 215.8954 23.74625
v 155.74925 215.79779 23.450264
v 155.83472 215.91348 23.359915
v 155.94225 216.0428 23.347345
v 156.04301 216.15111 23.415924
v 156.11005 216.20935 23.547276
v 156.12535 216.20197 23.706203
v 156.08485 216.1309 23.850122
v 155.99939 216.01521 23.940472
v 155.89186 215.8859 23.953041
v 155.79109 215.7776 23.884462
v 155.72406 215.71935 23.753113
v 155.70876 215.72673 23.594185
v 155.97777 215.46455 23.510887
v 156.08508 215.54825 23.420792
v 156.2123 215.65686 23.414951
v 156.32535 215.76129 23.49493
v 156.39392 215.83356 23.6393
v 156.39966 215.8543 23.809376
v 156.34102 215.81795 23.959585
v 156.23372 215.73425 24.04968
v 156.10649 215.62563 24.055521
v 155.99345 215.5212 23.97554
v 155.92487 215.44893 23.831171
v 155.91913 215.42819 23.661097
v 156.22102 215.2473 23.76406
v 156.29698 215.37498 23.638216
v 156.414 215.49583 23.571682
v 156.54073 215.57744 23.582287
v 156.6432 215.59795 23.667187
v 156.69397 215.55186 23.803635
v 156.67943 215.45154 23.955069
v 156.60347 215.32384 24.080914
v 156.48645 215.203 24.147446
v 156.35973 215.1214 24.136843
v 156.25725 215.10088 24.05194
v 156.20648 215.14697 23.915493
v 156.44756 214.90506 23.408026
v 156.40027 215.01863 23.264627
v 156.42387 215.16618 23.14819
v 156.51205 215.30817 23.089912
v 156.64119 215.40654 23.10541
v 156.77667 215.43494 23.19053
v 156.88219 215.38577 23.322466
v 156.92949 215.2722 23.465864
v 156.90587 215.12465 23.582302
v 156.81769 214.98267 23.640581
v 156.68855 214.8843 23.625082
v 156.55307 214.8559 23.539963
v 156.72766 214.74051 23.05905
v 156.72256 214.85544 22.90824
v 156.77162 215.00346 22.806786
v 156.86171 215.14491 22.781872
v 156.96866 215.24188 22.840172
v 157.06383 215.2684 22.966066
v 157.12172 215.21736 23.125822
v 157.12682 215.10242 23.27663
v 157.07774 214.9544 23.378084
v 156.98767 214.81296 23.402998
v 156.88072 214.71597 23.344698
v 156.78555 214.68945 23.218803
v 157.12416 214.51117 23.068731
v 157.13647 214.59215 22.911018
v 157.18735 214.72551 22.807266
v 157.26314 214.87552 22.785273
v 157.34357 215.00198 22.850933
v 157.40706 215.07101 22.986652
v 157.43661 215.06412 23.156067
v 157.4243 214.98314 23.31378
v 157.37344 214.84978 23.417532
v 157.29764 214.69977 23.439526
v 157.21721 214.5733 23.373865
v 157.15372 214.50427 23.238146
v 157.48299 214.32637 22.991844
v 157.45593 214.39043 22.865597
v 157.48009 214.51247 22.762222
v 157.54898 214.65982 22.709421
v 157.64417 214.79298 22.72134
v 157.74011 214.87628 22.794785
v 157.81113 214.8874 22.910078
v 157.83818 214.82336 23.036325
v 157.81403 214.70131 23.139698
v 157.74512 214.55397 23.1925
v 157.64995 214.42079 23.180582
v 157.554 214.3375 23.107136
v 157.74275 214.15733 22.699865
v 157.75076 214.26173 22.544785
v 157.80739 214.40384 22.442778
v 157.89746 214.54555 22.421179
v 157.99683 214.64891 22.485775
v 158.07887 214.68622 22.619257
v 158.12161 214.64748 22.78586
v 158.1136 214.54308 22.94094
v 158.05698 214.40097 23.042948
v 157.9669 214.25926 23.064547
v 157.86754 214.1559 22.99995
v 157.78549 214.11859 22.866468
v 158.14835 213.93839 22.664682
v 158.1843 214.01627 22.517853
v 158.25015 214.14725 22.432459
v 158.32826 214.29623 22.431381
v 158.3977 214.42331 22.514908
v 158.43987 214.49442 22.66066
v 158.44345 214.4905 22.82958
v 158.4075 214.41261 22.976408
v 158.34164 214.28163 23.061802
v 158.26352 214.13264 23.06288
v 158.19409 214.00557 22.979353
v 158.15193 213.93446 22.833603
v 158.52509 213.7509 22.661816
v 158.57297 213.83926 22.52676
v 158.6441 213.97641 22.460102
v 158.7194 214.12556 22.479706
v 158.7787 214.24678 22.580318
v 158.80612 214.30757 22.734978
v 158.79428 214.29166 22.902246
v 158.7464 214.2033 23.037302
v 158.67526 214.06615 23.10396
v 158.59996 213.91698 23.084356
v 158.54066 213.79576 22.983744
v 158.51326 213.73497 22.829084
v 158.95726 213.53242 22.699348
v 158.9728 213.60832 22.549908
v 159.00395 213.7466 22.459215
v 159.04236 213.9102 22.451569
v 159.07774 214.05531 22.529018
v 159.1006 214.14304 22.670813
v 159.10484 214.14987 22.838955
v 159.0893 214.07397 22.988396
v 159.05815 213.9357 23.079088
v 159.01973 213.7721 23.086735
v 158.98436 213.62698 23.009285
v 158.96149 213.53926 22.86749
v 159.3926 213.51582 22.760017
v 159.4004 213.56381 22.598965
v 159.41989 213.68489 22.483795
v 159.44583 213.8466 22.445372
v 159.47127 214.00565 22.49399
v 159.4894 214.11937 22.61662
v 159.49535 214.15733 22.780403
v 159.48753 214.10934 22.941458
v 159.46805 213.98828 23.056625
v 159.44211 213.82655 23.095049
v 159.41667 213.66753 23.046432
v 159.39854 213.55379 22.923803
v 159.77579 213.39288 22.76946
v 159.78409 213.4359 22.60703
v 159.80675 213.55287 22.488268
v 159.83768 213.71248 22.44499
v 159.86862 213.87193 22.488796
v 159.89127 213.98851 22.607948
v 159.89954 214.03099 22.77052
v 159.89124 213.98798 22.932947
v 159.86859 213.871 23.051712
v 159.83765 213.7114 23.09499
v 159.8067 213.55194 23.051184
v 159.78407 213.43536 22.932032
v 160.24002 213.35551 22.770153
v 160.24127 213.39896 22.607634
v 160.2447 213.51782 22.48862
v 160.2494 213.68022 22.445004
v 160.2541 213.84268 22.488472
v 160.25754 213.96164 22.607374
v 160.2588 214.00525 22.769855
v 160.25754 213.96179 22.932375
v 160.2541 213.84294 23.051388
v 160.2494 213.68053 23.095005
v 160.2447 213.51808 23.051537
v 160.24127 213.39911 22.932632
v 160.66501 213.36311 22.77015
v 160.66464 213.40657 22.60763
v 160.66365 213.52548 22.488617
v 160.66228 213.68796 22.445002
v 160.66092 213.85046 22.488468
v 160.65993 213.96947 22.607372
v 160.65956 214.01309 22.769852
v 160.65993 213.96962 22.932371
v 160.66092 213.85072 23.051384
v 160.66228 213.68825 23.095001
v 160.66365 213.52574 23.051533
v 160.66464 213.40672 22.93263
v 161.075 213.36229 22.77015
v 161.07504 213.40575 22.60763
v 161.07512 213.52466 22.488617
v 161.07524 213.68713 22.445002
v 161.07535 213.84966 22.488468
v 161.07544 213.96867 22.607372
v 161.07547 214.01228 22.769852
v 161.07544 213.96881 22.932371
v 161.07535 213.84991 23.051384
v 161.07524 213.68744 23.095001
v 161.07512 213.52492 23.051535
v 161.07504 213.4059 22.93263
v 161.48827 213.36252 22.77015
v 161.48825 213.40599 22.60763
v 161.48822 213.52489 22.488617
v 161.48819 213.68736 22.445002
v 161.48814 213.84988 22.488468
v 161.48811 213.9689 22.607372
v 161.48811 214.01251 22.769852
v 161.48811 213.96906 22.932371
v 161.48814 213.85014 23.051384
v 161.48819 213.68767 23.095001
v 161.48822 213.52515 23.051535
v 161.48825 213.40613 22.93263
v 161.90112 213.36249 22.77015
v 161.90112 213.40594 22.60763
v 161.90114 213.52486 22.488617
v 161.90114 213.68733 22.445002
v 161.90114 213.84985 22.488468
v 161.90114 213.96887 22.607372
v 161.90114 214.01248 22.769852
v 161.90114 213.96901 22.932371
v 161.90114 213.85011 23.051384
v 161.90114 213.68764 23.095001
v 161.90114 213.52512 23.051535
v 161.90112 213.4061 22.93263
v 162.31409 213.36249 22.77
v 162.31409 213.40604 22.607502
v 162.31409 213.525 22.488543
v 162.31409 213.6875 22.445002
v 162.31409 213.84999 22.488543
v 162.31409 213.96895 22.6075
v 162.31409 214.0125 22.77
v 162.31409 213.96895 22.9325
v 162.31409 213.84999 23.051458
v 162.31409 213.6875 23.095001
v 162.31409 213.525 23.051458
v 162.31409 213.40604 22.9325
v 162.72331 213.36252 22.77
v 162.72382 213.40605 22.6075
v 162.72517 213.52501 22.488543
v 162.72704 213.68748 22.445002
v 162.7289 213.84998 22.488543
v 162.73027 213.96893 22.6075
v 162.73076 214.01247 22.77
v 162.73027 213.96893 22.9325
v 162.7289 213.84998 23.051458
v 162.72704 213.68748 23.095001
v 162.72517 213.52501 23.051458
v 162.72382 213.40605 22.9325
v 163.08357 213.35794 22.77
v 163.09111 213.40082 22.6075
v 163.11172 213.51797 22.488543
v 163.13988 213.67802 22.445002
v 163.16803 213.83807 22.488543
v 163.18864 213.95523 22.6075
v 163.19618 213.99811 22.77
v 163.18864 213.95523 22.9325
v 163.16803 213.83807 23.051458
v 163.13988 213.67802 23.095001
v 163.11172 213.51797 23.051458
v 163.09111 213.40082 22.9325
v 163.26054 213.36607 22.77
v 163.2968 213.39018 22.6075
v 163.39586 213.45605 22.488543
v 163.53117 213.54604 22.445002
v 163.66649 213.63602 22.488543
v 163.76553 213.70189 22.6075
v 163.80179 213.726 22.77
v 163.76553 213.70189 22.9325
v 163.66649 213.63602 23.051458
v 163.53117 213.54604 23.095001
v 163.39586 213.45605 23.051458
v 163.2968 213.39018 22.9325
v 163.18504 213.09735 22.705975
v 163.25925 213.10599 22.555237
v 163.39838 213.12215 22.462046
v 163.56514 213.14154 22.45137
v 163.71487 213.15894 22.526072
v 163.80743 213.16971 22.666134
v 163.81804 213.17093 22.834028
v 163.74384 213.16231 22.984766
v 163.60472 213.14613 23.077957
v 163.43794 213.12675 23.08863
v 163.28822 213.10934 23.01393
v 163.19565 213.09859 22.873867
v 163.30663 212.68037 22.7597
v 163.36243 212.69484 22.600449
v 163.48854 212.72142 22.489035
v 163.65118 212.75299 22.455313
v 163.80676 212.78108 22.50832
v 163.9136 212.79819 22.63385
v 163.94308 212.7997 22.798271
v 163.88728 212.78523 22.957523
v 163.76117 212.75865 23.068937
v 163.59853 212.72708 23.10266
v 163.44295 212.69899 23.049652
v 163.3361 212.68188 22.924122
v 163.33907 212.25111 22.998447
v 163.3596 212.3205 22.86331
v 163.4591 212.39206 22.731335
v 163.61093 212.44662 22.637884
v 163.77437 212.46956 22.608
v 163.90565 212.45474 22.649689
v 163.96959 212.40613 22.75178
v 163.94905 212.33673 22.886917
v 163.84955 212.26517 23.018892
v 163.69774 212.21062 23.11234
v 163.53429 212.18767 23.142227
v 163.40302 212.2025 23.100538
v 163.55856 211.81535 22.816162
v 163.4865 211.92404 22.781927
v 163.49329 212.06593 22.718174
v 163.57713 212.20302 22.641983
v 163.71555 212.29855 22.57377
v 163.87146 212.32695 22.531815
v 164.00308 212.2806 22.527355
v 164.07515 212.17192 22.56159
v 164.06836 212.03003 22.625343
v 163.98451 211.89294 22.701534
v 163.8461 211.79741 22.769747
v 163.69019 211.76901 22.811703
v 163.88463 211.61604 22.037182
v 163.75041 211.66533 22.042416
v 163.67125 211.782 22.019371
v 163.66835 211.9348 21.97422
v 163.74251 212.08281 21.919064
v 163.87383 212.18634 21.86868
v 164.02715 212.21767 21.836569
v 164.16136 212.16838 21.831335
v 164.24052 212.05171 21.85438
v 164.24341 211.8989 21.89953
v 164.16927 211.7509 21.954687
v 164.03793 211.64737 22.005072
v 163.90967 211.49231 22.09843
v 163.83253 211.60704 22.072641
v 163.8324 211.75717 22.022394
v 163.9093 211.9025 21.96115
v 164.04265 212.00407 21.90532
v 164.1967 212.03468 21.869862
v 164.33018 211.98613 21.86428
v 164.40733 211.8714 21.890068
v 164.40746 211.72127 21.940317
v 164.33055 211.57594 22.001562
v 164.1972 211.47437 22.057392
v 164.04315 211.44376 22.092848
v 164.26717 211.28062 21.495398
v 164.12167 211.30148 21.478266
v 164.02068 211.39589 21.406096
v 163.99124 211.53853 21.298225
v 164.04123 211.69121 21.183556
v 164.15726 211.813 21.092815
v 164.30824 211.87126 21.050318
v 164.45374 211.8504 21.067448
v 164.55473 211.756 21.139618
v 164.58417 211.61336 21.24749
v 164.53418 211.46068 21.362158
v 164.41815 211.33888 21.452898
v 164.3513 211.11502 21.187328
v 164.22618 211.17628 21.113476
v 164.16217 211.29958 20.998133
v 164.17642 211.45186 20.872204
v 164.26512 211.59235 20.769432
v 164.4045 211.68338 20.717356
v 164.5572 211.70058 20.729927
v 164.68233 211.63933 20.80378
v 164.74634 211.51604 20.919125
v 164.73209 211.36374 21.045053
v 164.64339 211.22325 21.147825
v 164.50401 211.13222 21.199902
v 164.51093 210.9533 20.868649
v 164.39719 211.0056 20.778013
v 164.34505 211.11946 20.643929
v 164.36847 211.26439 20.502327
v 164.46118 211.40152 20.391146
v 164.59834 211.49414 20.34018
v 164.7432 211.51741 20.363083
v 164.85692 211.4651 20.453718
v 164.90906 211.35123 20.587801
v 164.88564 211.20631 20.729404
v 164.79292 211.06917 20.840584
v 164.65576 210.97656 20.891552
v 164.70253 210.76187 20.651955
v 164.625 210.77786 20.519695
v 164.60904 210.85542 20.355082
v 164.65895 210.97379 20.20222
v 164.76132 211.10123 20.102074
v 164.88875 211.2036 20.081472
v 165.00708 211.25346 20.145939
v 165.08461 211.23747 20.278198
v 165.10057 211.15991 20.442812
v 165.05066 211.04155 20.595673
v 164.94829 210.91411 20.69582
v 164.82086 210.81174 20.71642
v 164.98795 210.54149 20.673592
v 164.92351 210.49219 20.529224
v 164.91788 210.50378 20.358482
v 164.97258 210.57318 20.207117
v 165.07294 210.68178 20.115686
v 165.19206 210.80049 20.10869
v 165.29805 210.89749 20.188002
v 165.3625 210.9468 20.332369
v 165.36812 210.9352 20.50311
v 165.31343 210.8658 20.654476
v 165.21306 210.7572 20.745907
v 165.09393 210.63849 20.752903
v 165.24738 210.23466 20.642412
v 165.21011 210.19403 20.483387
v 165.2331 210.21597 20.3181
v 165.31017 210.29459 20.190838
v 165.42068 210.40884 20.135704
v 165.53502 210.52809 20.16747
v 165.62254 210.62039 20.277624
v 165.6598 210.66103 20.436651
v 165.63683 210.6391 20.601938
v 165.55974 210.56047 20.729198
v 165.44923 210.44623 20.784332
v 165.3349 210.32697 20.752567
v 165.56796 209.92279 20.622381
v 165.54167 209.88818 20.459862
v 165.56801 209.92296 20.297382
v 165.63991 210.0178 20.178482
v 165.73813 210.14728 20.13502
v 165.83635 210.27672 20.17864
v 165.90823 210.37143 20.297657
v 165.93452 210.40604 20.460176
v 165.90819 210.37126 20.622656
v 165.83627 210.27643 20.741556
v 165.73807 210.14694 20.785019
v 165.63985 210.0175 20.741398
v 166.01993 209.65807 20.622469
v 166.00912 209.6159 20.459963
v 166.01993 209.65811 20.297468
v 166.04947 209.77335 20.178522
v 166.08981 209.93077 20.134996
v 166.13017 210.08817 20.178555
v 166.1597 210.2034 20.297525
v 166.17052 210.24556 20.46003
v 166.1597 210.20335 20.622524
v 166.13017 210.08812 20.74147
v 166.08981 209.9307 20.784996
v 166.04947 209.77328 20.741438
v 166.5087 209.66982 20.622437
v 166.50969 209.62633 20.459927
v 166.5087 209.66989 20.297438
v 166.50598 209.78885 20.178505
v 166.50226 209.95131 20.135
v 166.49854 210.11375 20.17858
v 166.49582 210.23267 20.297565
v 166.49483 210.27615 20.460075
v 166.49582 210.23259 20.622564
v 166.49854 210.11363 20.741497
v 166.50226 209.95116 20.785002
v 166.50598 209.78871 20.741423
v 166.91486 209.70988 20.679447
v 166.91475 209.63228 20.530184
v 166.91475 209.63971 20.362116
v 166.91489 209.73016 20.220276
v 166.9151 209.87943 20.14267
v 166.91534 210.0475 20.150091
v 166.91556 210.18935 20.240555
v 166.91566 210.26695 20.389816
v 166.91566 210.25952 20.557886
v 166.91553 210.16907 20.699726
v 166.91531 210.0198 20.777332
v 166.91507 209.85173 20.769909
v 167.32867 209.6849 20.64797
v 167.3274 209.62643 20.49023
v 167.32631 209.65468 20.32439
v 167.32573 209.76205 20.194885
v 167.32579 209.9198 20.136417
v 167.32649 210.08565 20.164652
v 167.32764 210.21515 20.272024
v 167.32892 210.27362 20.429764
v 167.33 210.24538 20.595604
v 167.33058 210.138 20.72511
v 167.33052 209.98026 20.783577
v 167.32982 209.8144 20.755342
v 167.75333 209.73236 20.694443
v 167.7271 209.64003 20.55651
v 167.70459 209.62997 20.390713
v 167.69186 209.70491 20.241472
v 167.69232 209.84473 20.148779
v 167.70583 210.012 20.13747
v 167.72878 210.16188 20.210573
v 167.75502 210.25421 20.348505
v 167.77751 210.26427 20.514303
v 167.79025 210.18935 20.663544
v 167.7898 210.04951 20.756237
v 167.77628 209.88225 20.767546
v 168.13403 209.64868 20.456343
v 168.03676 209.58731 20.376854
v 167.96603 209.60365 20.268372
v 167.9408 209.69331 20.159962
v 167.96783 209.83228 20.080673
v 168.03987 209.9833 20.05175
v 168.13763 210.10594 20.080944
v 168.23492 210.16731 20.16043
v 168.30565 210.15097 20.268913
v 168.33089 210.06131 20.377323
v 168.30385 209.92235 20.456612
v 168.2318 209.77132 20.485535
v 168.32625 209.46588 20.3727
v 168.20901 209.3969 20.305916
v 168.1324 209.38617 20.168318
v 168.11693 209.4366 19.996777
v 168.16673 209.53465 19.837254
v 168.26848 209.65405 19.732494
v 168.39491 209.76283 19.710567
v 168.51213 209.83182 19.777351
v 168.58876 209.84253 19.91495
v 168.60423 209.7921 20.08649
v 168.55441 209.69405 20.246014
v 168.45267 209.57465 20.350773
v 168.5621 209.23206 20.428572
v 168.46861 209.13849 20.324562
v 168.42442 209.09421 20.168377
v 168.44138 209.11105 20.00187
v 168.51492 209.18452 19.869654
v 168.62537 209.29494 19.807158
v 168.7431 209.4127 19.831125
v 168.8366 209.50627 19.935135
v 168.88078 209.55055 20.09132
v 168.86383 209.5337 20.257828
v 168.79028 209.46024 20.390043
v 168.67986 209.34982 20.45254
v 168.85419 208.93997 20.428791
v 168.76067 208.84645 20.32483
v 168.71643 208.8022 20.168663
v 168.73334 208.8191 20.002136
v 168.80684 208.89261 19.869873
v 168.91727 209.00304 19.807308
v 169.03502 209.12079 19.83121
v 169.12854 209.21431 19.935173
v 169.17279 209.25856 20.09134
v 169.15588 209.24165 20.257864
v 169.08237 209.16815 20.39013
v 168.97194 209.05772 20.452692
v 169.1462 208.64796 20.428791
v 169.05267 208.55444 20.324833
v 169.00842 208.51021 20.168667
v 169.02533 208.5271 20.00214
v 169.09883 208.60062 19.869873
v 169.20926 208.71104 19.807306
v 169.32701 208.8288 19.831205
v 169.42055 208.92232 19.935163
v 169.46478 208.96655 20.09133
v 169.44789 208.94966 20.257856
v 169.37437 208.87614 20.390123
v 169.26395 208.76572 20.45269
v 169.4382 208.35597 20.428793
v 169.34467 208.26244 20.324833
v 169.30043 208.2182 20.168667
v 169.31732 208.2351 20.002142
v 169.39084 208.30861 19.869875
v 169.50127 208.41904 19.807308
v 169.61902 208.53679 19.831207
v 169.71254 208.63031 19.93517
v 169.75679 208.67456 20.091333
v 169.73988 208.65765 20.25786
v 169.66638 208.58415 20.390127
v 169.55595 208.47372 20.452692
v 169.7302 208.06396 20.428793
v 169.63667 207.97044 20.324833
v 169.59242 207.92621 20.168669
v 169.60933 207.9431 20.002142
v 169.68285 208.01662 19.869875
v 169.79326 208.12703 19.80731
v 169.91101 208.24478 19.831207
v 170.00455 208.33832 19.935167
v 170.04878 208.38255 20.091333
v 170.03189 208.36566 20.25786
v 169.95837 208.29214 20.390127
v 169.84795 208.18172 20.452692
v 170.0222 207.77197 20.428791
v 169.92867 207.67844 20.32483
v 169.88443 207.6342 20.168663
v 169.90134 207.65111 20.002136
v 169.97484 207.72461 19.869871
v 170.08527 207.83504 19.807308
v 170.20302 207.95279 19.831211
v 170.29654 208.04631 19.935173
v 170.34079 208.09056 20.09134
v 170.32388 208.07365 20.257864
v 170.25037 208.00014 20.39013
v 170.13994 207.88971 20.452694
v 170.2897 207.45547 20.411459
v 170.20558 207.37135 20.292501
v 170.1748 207.34058 20.130001
v 170.20558 207.37135 19.9675
v 170.2897 207.45547 19.848543
v 170.4046 207.57037 19.805
v 170.51952 207.68529 19.848543
v 170.60362 207.7694 19.9675
v 170.63441 207.80019 20.130001
v 170.60362 207.7694 20.292501
v 170.51952 207.68529 20.411459
v 170.4046 207.57037 20.455
v 170.58574 207.15944 20.421284
v 170.49992 207.07703 20.304762
v 170.4668 207.04857 20.143179
v 170.49525 207.08168 19.97983
v 170.57767 207.16751 19.858484
v 170.69196 207.28304 19.811657
v 170.80748 207.39732 19.851894
v 170.8933 207.47974 19.968416
v 170.92642 207.5082 20.130001
v 170.89796 207.47507 20.29335
v 170.81555 207.38925 20.414696
v 170.70126 207.27371 20.461523
v 170.92241 206.82277 20.50229
v 170.81761 206.75934 20.415348
v 170.75856 206.7568 20.26822
v 170.76108 206.81586 20.100332
v 170.82451 206.92067 19.956667
v 170.93184 207.04314 19.875723
v 171.05432 207.15047 19.879187
v 171.15913 207.2139 19.96613
v 171.21819 207.21643 20.113256
v 171.21565 207.15738 20.281145
v 171.15222 207.05257 20.424809
v 171.04489 206.9301 20.505754
v 171.21901 206.52617 20.12492
v 171.09962 206.47733 20.062197
v 171.02066 206.4947 19.931238
v 171.00328 206.57367 19.767134
v 171.05214 206.69304 19.613857
v 171.15413 206.82086 19.512478
v 171.28194 206.92285 19.49016
v 171.40132 206.97171 19.552883
v 171.48029 206.95433 19.683842
v 171.49767 206.87537 19.847946
v 171.4488 206.75598 20.001223
v 171.34682 206.62817 20.102602
v 171.45422 206.29095 20.159384
v 171.34868 206.22827 20.073656
v 171.2886 206.22676 19.927244
v 171.29013 206.28682 19.759378
v 171.35281 206.39236 19.61504
v 171.45987 206.5151 19.532904
v 171.58263 206.62218 19.534977
v 171.68817 206.68486 19.620705
v 171.74823 206.68637 19.767117
v 171.74672 206.62631 19.93498
v 171.68402 206.52077 20.079319
v 171.57697 206.39803 20.161457
v 171.76799 205.98843 19.884384
v 171.65385 205.92969 19.829569
v 171.58124 205.93431 19.717365
v 171.56958 206.00108 19.577837
v 171.62201 206.11209 19.448372
v 171.72447 206.23761 19.363659
v 171.84953 206.344 19.346397
v 171.96367 206.40276 19.40121
v 172.0363 206.39812 19.513414
v 172.04796 206.33136 19.652943
v 171.99553 206.22034 19.782408
v 171.89305 206.09483 19.86712
v 171.93524 205.70624 19.654846
v 171.84422 205.68382 19.553698
v 171.80893 205.72542 19.408663
v 171.83884 205.8199 19.258606
v 171.92592 205.94194 19.143736
v 172.04684 206.05884 19.094828
v 172.1692 206.13928 19.12499
v 172.26022 206.1617 19.22614
v 172.29552 206.1201 19.371174
v 172.26561 206.02562 19.52123
v 172.17853 205.90358 19.636103
v 172.0576 205.78668 19.685009
v 172.14348 205.45808 19.660297
v 172.09073 205.42061 19.50584
v 172.10432 205.43834 19.339928
v 172.18066 205.50653 19.207016
v 172.29926 205.60689 19.14272
v 172.42836 205.71254 19.164265
v 172.53336 205.79518 19.26588
v 172.58612 205.83266 19.420338
v 172.57251 205.81493 19.58625
v 172.49617 205.74673 19.719162
v 172.37758 205.64638 19.78346
v 172.24847 205.54073 19.761913
v 172.36868 205.19748 19.70377
v 172.29007 205.16129 19.559172
v 172.28793 205.15918 19.390635
v 172.36284 205.19173 19.243315
v 172.49472 205.25023 19.15669
v 172.64824 205.319 19.15397
v 172.78224 205.3796 19.235884
v 172.86086 205.4158 19.380482
v 172.86299 205.41791 19.549019
v 172.78809 205.38535 19.696339
v 172.6562 205.32686 19.782963
v 172.50269 205.25809 19.785683
v 172.52267 204.81609 19.750782
v 172.4156 204.76509 19.631475
v 172.3767 204.74663 19.46885
v 172.41638 204.76567 19.306477
v 172.52403 204.81711 19.187868
v 172.67079 204.88715 19.144802
v 172.81735 204.95703 19.188818
v 172.92444 205.00804 19.308125
v 172.96335 205.02649 19.470753
v 172.92366 205.00746 19.633123
v 172.81601 204.95602 19.751734
v 172.66925 204.88599 19.7948
v 172.80685 204.45715 19.755571
v 172.71565 204.37614 19.639723
v 172.67998 204.34444 19.4784
v 172.70943 204.37053 19.314829
v 172.79608 204.44742 19.192839
v 172.91673 204.5545 19.145117
v 173.03903 204.6631 19.18445
v 173.13025 204.74413 19.3003
v 173.16591 204.77583 19.461624
v 173.13646 204.74974 19.625195
v 173.04982 204.67285 19.747183
v 172.92917 204.56577 19.794905
v 173.12973 204.18002 19.769886
v 173.03673 204.08492 19.66706
v 172.99205 204.03947 19.511518
v 173.00769 204.0559 19.344936
v 173.07944 204.12976 19.211948
v 173.18808 204.2413 19.14819
v 173.3045 204.36061 19.170744
v 173.3975 204.45572 19.273567
v 173.44217 204.50116 19.42911
v 173.42653 204.48474 19.595694
v 173.35478 204.41087 19.728682
v 173.24614 204.29935 19.79244
v 173.42897 203.85674 19.77098
v 173.34454 203.7666 19.664461
v 173.30557 203.73456 19.509613
v 173.3225 203.76923 19.347929
v 173.39078 203.8613 19.22273
v 173.49213 203.98611 19.167564
v 173.5994 204.11021 19.197214
v 173.68382 204.20036 19.303734
v 173.7228 204.23239 19.458582
v 173.70587 204.19774 19.620266
v 173.63759 204.10565 19.745464
v 173.53624 203.98085 19.80063
v 173.94524 203.5764 19.772318
v 173.84492 203.46986 19.710693
v 173.74478 203.43608 19.58763
v 173.67165 203.48409 19.436102
v 173.64511 203.60101 19.296715
v 173.67229 203.75555 19.206814
v 173.74588 203.90628 19.190489
v 173.84619 204.01282 19.252113
v 173.94632 204.0466 19.375177
v 174.01945 203.9986 19.526703
v 174.046 203.88167 19.666092
v 174.01883 203.72713 19.755993
v 174.28687 203.59479 19.063103
v 174.17525 203.47566 19.10507
v 174.04121 203.4257 19.099115
v 173.92067 203.4583 19.046833
v 173.84593 203.56473 18.962233
v 173.83702 203.71645 18.867983
v 173.89633 203.87283 18.789337
v 174.00795 203.99196 18.74737
v 174.14198 204.04192 18.753325
v 174.26253 204.00932 18.805607
v 174.33727 203.90291 18.890207
v 174.34618 203.75117 18.984457
v 174.41043 203.41753 19.036945
v 174.28345 203.31296 19.056696
v 174.16623 203.25694 18.990082
v 174.09018 203.26451 18.854952
v 174.07567 203.33362 18.687515
v 174.1266 203.44576 18.532635
v 174.22931 203.57086 18.431812
v 174.3563 203.67543 18.412062
v 174.47351 203.73145 18.478676
v 174.54956 203.72389 18.613806
v 174.56406 203.65479 18.781242
v 174.51314 203.54265 18.936123
v 174.62607 203.20094 19.113342
v 174.50899 203.08635 19.081682
v 174.4188 203.00294 18.97154
v 174.37965 202.97308 18.812426
v 174.40205 203.00478 18.646976
v 174.48 203.08952 18.519522
v 174.5926 203.2046 18.464214
v 174.70969 203.3192 18.495874
v 174.79988 203.4026 18.606016
v 174.83902 203.43246 18.765131
v 174.81662 203.40077 18.93058
v 174.73868 203.31604 19.058035
v 174.9067 202.92076 19.132772
v 174.79115 202.80463 19.092943
v 174.70517 202.717 18.976751
v 174.67178 202.68137 18.815332
v 174.69995 202.70729 18.65194
v 174.78212 202.78781 18.53035
v 174.89627 202.90135 18.483147
v 175.01181 203.0175 18.522976
v 175.0978 203.10513 18.639166
v 175.13116 203.14075 18.800585
v 175.103 203.11482 18.96398
v 175.02083 203.0343 19.08557
v 175.23819 202.66316 19.12864
v 175.11949 202.54448 19.117352
v 175.0206 202.44579 19.023674
v 174.96803 202.39351 18.872704
v 174.97586 202.40166 18.704893
v 175.04199 202.46806 18.56521
v 175.1487 202.5749 18.491081
v 175.26741 202.69359 18.502367
v 175.3663 202.79228 18.596046
v 175.41887 202.84456 18.747017
v 175.41104 202.83641 18.914825
v 175.34491 202.77 19.05451
v 175.48517 202.3268 19.134998
v 175.36946 202.21277 19.091272
v 175.28484 202.12936 18.972178
v 175.25397 202.09892 18.80963
v 175.28511 202.12961 18.647179
v 175.36995 202.2132 18.528357
v 175.48573 202.32729 18.484999
v 175.60144 202.4413 18.528727
v 175.68607 202.52472 18.647821
v 175.71693 202.55515 18.81037
v 175.68579 202.52448 18.97282
v 175.60095 202.44089 19.091642
v 175.77313 202.03078 19.135002
v 175.65115 201.9234 19.091455
v 175.56186 201.8448 18.972496
v 175.52917 201.81604 18.809996
v 175.56187 201.84482 18.647495
v 175.65117 201.92342 18.52854
v 175.77313 202.03078 18.485
v 175.89511 202.13815 18.528545
v 175.9844 202.21675 18.647507
v 176.01709 202.24551 18.810007
v 175.98439 202.21675 18.972507
v 175.8951 202.13815 19.091463
v 176.0305 201.70784 19.135
v 175.89798 201.61382 19.091463
v 175.80096 201.54497 18.972507
v 175.76544 201.51978 18.810007
v 175.80095 201.54497 18.647507
v 175.89796 201.6138 18.528545
v 176.0305 201.70784 18.485
v 176.16302 201.80186 18.52854
v 176.26004 201.87071 18.647495
v 176.29556 201.8959 18.809994
v 176.26006 201.87071 18.972494
v 176.16304 201.80188 19.091455
v 176.2503 201.35826 19.135
v 176.11523 201.26791 19.09146
v 176.01636 201.20178 18.9725
v 175.98016 201.17758 18.810001
v 176.01636 201.20178 18.647501
v 176.11523 201.26791 18.528542
v 176.2503 201.35826 18.485
v 176.38539 201.4486 18.528543
v 176.48427 201.51472 18.647501
v 176.52046 201.53893 18.810001
v 176.48427 201.51472 18.972502
v 176.38539 201.4486 19.09146
v 176.48946 201.02159 19.135
v 176.33768 200.96356 19.09146
v 176.22656 200.92108 18.972502
v 176.18588 200.90553 18.810001
v 176.22656 200.92108 18.647501
v 176.33768 200.96356 18.528543
v 176.48946 201.02159 18.485
v 176.64124 201.07962 18.528542
v 176.75235 201.12212 18.647501
v 176.79303 201.13766 18.810001
v 176.75235 201.12212 18.9725
v 176.64124 201.07962 19.09146
v 176.5359 200.61127 19.135
v 176.37862 200.57043 19.09146
v 176.26347 200.54056 18.9725
v 176.22133 200.52962 18.810001
v 176.26347 200.54056 18.647501
v 176.37862 200.57043 18.528542
v 176.5359 200.61127 18.485
v 176.69319 200.6521 18.528542
v 176.80833 200.68198 18.647501
v 176.85048 200.69292 18.810001
v 176.80833 200.68198 18.9725
v 176.69319 200.6521 19.09146
v 176.69489 200.23015 19.135
v 176.55066 200.15527 19.09146
v 176.44508 200.10046 18.9725
v 176.40643 200.08041 18.810001
v 176.44508 200.10046 18.647501
v 176.55066 200.15527 18.528542
v 176.69489 200.23015 18.485
v 176.83911 200.30501 18.528542
v 176.9447 200.35982 18.647501
v 176.98334 200.37988 18.810001
v 176.9447 200.35982 18.9725
v 176.83911 200.30501 19.09146
v 176.91508 199.8808 19.135
v 176.79295 199.77362 19.09146
v 176.70354 199.69516 18.9725
v 176.67082 199.66643 18.810001
v 176.70354 199.69516 18.647501
v 176.79295 199.77362 18.528542
v 176.91508 199.8808 18.485
v 177.03723 199.98799 18.528542
v 177.12663 200.06645 18.647501
v 177.15936 200.09518 18.810001
v 177.12663 200.06645 18.9725
v 177.03723 199.98799 19.09146
v 177.23288 199.61711 19.135
v 177.12468 199.49588 19.09146
v 177.04547 199.40712 18.9725
v 177.01648 199.37463 18.810001
v 177.04547 199.40712 18.647501
v 177.12468 199.49588 18.528542
v 177.23288 199.61711 18.485
v 177.3411 199.73834 18.528542
v 177.4203 199.82709 18.647501
v 177.4493 199.85957 18.810001
v 177.4203 199.82709 18.9725
v 177.3411 199.73834 19.09146
v 177.53085 199.3312 19.135
v 177.43147 199.20265 19.09146
v 177.3587 199.10854 18.9725
v 177.33208 199.0741 18.810001
v 177.3587 199.10854 18.647501
v 177.43147 199.20265 18.528542
v 177.53085 199.3312 18.485
v 177.63025 199.45976 18.528542
v 177.70302 199.55388 18.647501
v 177.72964 199.58833 18.810001
v 177.70302 199.55388 18.9725
v 177.63025 199.45976 19.09146
v 177.88257 199.1148 19.135
v 177.78288 198.98648 19.09146
v 177.70992 198.89253 18.9725
v 177.6832 198.85815 18.810001
v 177.70992 198.89253 18.647501
v 177.78288 198.98648 18.528542
v 177.88257 199.1148 18.485
v 177.98225 199.24315 18.528542
v 178.05524 199.3371 18.647501
v 178.08194 199.37148 18.810001
v 178.05524 199.3371 18.9725
v 177.98225 199.24315 19.09146
v 178.17924 198.82756 19.135
v 178.07115 198.70622 19.09146
v 177.99202 198.6174 18.9725
v 177.96304 198.58488 18.810001
v 177.99202 198.6174 18.647501
v 178.07115 198.70622 18.528542
v 178.17924 198.82756 18.485
v 178.28734 198.94888 18.528542
v 178.36647 199.0377 18.647501
v 178.39543 199.07022 18.810001
v 178.36647 199.0377 18.9725
v 178.28734 198.94888 19.09146
v 178.49872 198.5659 19.135
v 178.40271 198.43478 19.09146
v 178.33244 198.3388 18.9725
v 178.30672 198.30367 18.810001
v 178.33244 198.3388 18.647501
v 178.40271 198.43478 18.528542
v 178.49872 198.5659 18.485
v 178.59471 198.697 18.528542
v 178.66498 198.793 18.647501
v 178.6907 198.82812 18.810001
v 178.66498 198.793 18.9725
v 178.59471 198.697 19.09146
v 178.84464 198.34038 19.135
v 178.74225 198.2142 19.09146
v 178.66728 198.12183 18.9725
v 178.63985 198.08803 18.810001
v 178.66728 198.12183 18.647501
v 178.74225 198.2142 18.528542
v 178.84464 198.34038 18.485
v 178.94704 198.46655 18.528542
v 179.022 198.55891 18.647501
v 179.04944 198.59273 18.810001
v 179.022 198.55891 18.9725
v 178.94704 198.46655 19.09146
v 179.13654 198.04826 19.135
v 179.03487 197.9215 19.09146
v 178.96043 197.82869 18.9725
v 178.9332 197.79472 18.810001
v 178.96043 197.82869 18.647501
v 179.03487 197.9215 18.528542
v 179.13654 198.04826 18.485
v 179.2382 198.17503 18.528542
v 179.31262 198.26782 18.647501
v 179.33986 198.3018 18.810001
v 179.31262 198.26782 18.9725
v 179.2382 198.17503 19.09146
v 179.48505 197.82677 19.135
v 179.3844 197.69919 19.09146
v 179.31073 197.60579 18.9725
v 179.28377 197.5716 18.810001
v 179.31073 197.60579 18.647501
v 179.3844 197.69919 18.528542
v 179.48505 197.82677 18.485
v 179.5857 197.95435 18.528542
v 179.65938 198.04774 18.647501
v 179.68634 198.08192 18.810001
v 179.65938 198.04774 18.9725
v 179.5857 197.95435 19.09146
v 179.7816 197.53938 19.135
v 179.66211 197.42926 19.09146
v 179.57465 197.34863 18.9725
v 179.54263 197.31912 18.810001
v 179.57465 197.34863 18.647501
v 179.66211 197.42926 18.528542
v 179.7816 197.53938 18.485
v 179.9011 197.64952 18.528542
v 179.98856 197.73013 18.647501
v 180.02058 197.75964 18.810001
v 179.98856 197.73013 18.9725
v 179.9011 197.64952 19.09146
v 180.0439 197.22043 19.135
v 179.91293 197.12422 19.09146
v 179.81706 197.0538 18.9725
v 179.78197 197.02802 18.810001
v 179.81706 197.0538 18.647501
v 179.91293 197.12422 18.528542
v 180.0439 197.22043 18.485
v 180.17485 197.31664 18.528542
v 180.27072 197.38707 18.647501
v 180.30582 197.41284 18.810001
v 180.27072 197.38707 18.9725
v 180.17485 197.31664 19.09146
v 180.26984 196.87477 19.135
v 180.14542 196.77023 19.09146
v 180.05434 196.69371 18.9725
v 180.02101 196.66571 18.810001
v 180.05434 196.69371 18.647501
v 180.14542 196.77023 18.528542
v 180.26984 196.87477 18.485
v 180.39424 196.97931 18.528542
v 180.48532 197.05583 18.647501
v 180.51866 197.08385 18.810001
v 180.48532 197.05583 18.9725
v 180.39424 196.97931 19.09146
v 180.57138 196.59265 19.135
v 180.45825 196.476 19.09146
v 180.37543 196.3906 18.9725
v 180.34511 196.35934 18.810001
v 180.37543 196.3906 18.647501
v 180.45825 196.476 18.528542
v 180.57138 196.59265 18.485
v 180.68451 196.70929 18.528542
v 180.76733 196.7947 18.647501
v 180.79765 196.82594 18.810001
v 180.76733 196.7947 18.9725
v 180.68451 196.70929 19.09146
v 180.86261 196.29987 19.135
v 180.74754 196.18512 19.09146
v 180.66333 196.10112 18.9725
v 180.63249 196.07036 18.810001
v 180.66333 196.10112 18.647501
v 180.74754 196.18512 18.528542
v 180.86261 196.29987 18.485
v 180.97766 196.41463 18.528542
v 181.06189 196.49863 18.647501
v 181.09271 196.52937 18.810001
v 181.06189 196.49863 18.9725
v 180.97766 196.41463 19.09146
v 181.15462 196.00787 19.135
v 181.0397 195.89297 19.09146
v 180.9556 195.80885 18.9725
v 180.9248 195.77806 18.810001
v 180.9556 195.80885 18.647501
v 181.0397 195.89297 18.528542
v 181.15462 196.00787 18.485
v 181.26952 196.12279 18.528542
v 181.35364 196.2069 18.647501
v 181.38441 196.23769 18.810001
v 181.35364 196.2069 18.9725
v 181.26952 196.12279 19.09146
v 181.44661 195.71588 19.135
v 181.33171 195.60097 19.09146
v 181.24759 195.51686 18.9725
v 181.2168 195.48607 18.810001
v 181.24759 195.51686 18.647501
v 181.33171 195.60097 18.528542
v 181.44661 195.71588 18.485
v 181.56152 195.83078 18.528542
v 181.64563 195.9149 18.647501
v 181.67642 195.94568 18.810001
v 181.64563 195.9149 18.9725
v 181.56152 195.83078 19.09146
v 181.73862 195.42387 19.135
v 181.62408 195.3086 19.09146
v 181.54024 195.22421 18.9725
v 181.50955 195.19333 18.810001
v 181.54024 195.22421 18.647501
v 181.62408 195.3086 18.528542
v 181.73862 195.42387 18.485
v 181.85315 195.53915 18.528542
v 181.93698 195.62354 18.647501
v 181.96768 195.65442 18.810001
v 181.93698 195.62354 18.9725
v 181.85315 195.53915 19.09146
v 182.03249 195.13377 19.135
v 181.92622 195.01083 19.09146
v 181.84842 194.92084 18.9725
v 181.81995 194.88791 18.810001
v 181.84842 194.92084 18.647501
v 181.92622 195.01083 18.528542
v 182.03249 195.13377 18.485
v 182.13876 195.2567 18.528542
v 182.21657 195.3467 18.647501
v 182.24504 195.37964 18.810001
v 182.21657 195.3467 18.9725
v 182.13876 195.2567 19.09146
v 182.36205 194.88493 19.135
v 182.2857 194.74149 19.09146
v 182.22981 194.63647 18.9725
v 182.20935 194.59804 18.810001
v 182.22981 194.63647 18.647501
v 182.2857 194.74149 18.528542
v 182.36205 194.88493 18.485
v 182.4384 195.02838 18.528542
v 182.49428 195.13339 18.647501
v 182.51474 195.17183 18.810001
v 182.49428 195.13339 18.9725
v 182.4384 195.02838 19.09146
v 182.75252 194.75055 19.135
v 182.69965 194.5969 19.09146
v 182.66093 194.4844 18.9725
v 182.64676 194.44324 18.810001
v 182.66093 194.4844 18.647501
v 182.69965 194.5969 18.528542
v 182.75252 194.75055 18.485
v 182.8054 194.9042 18.528542
v 182.84412 195.0167 18.647501
v 182.85828 195.05786 18.810001
v 182.84412 195.0167 18.9725
v 182.8054 194.9042 19.09146
v 183.14299 194.61617 19.135
v 183.0812 194.46587 19.09146
v 183.03596 194.35585 18.9725
v 183.01941 194.31558 18.810001
v 183.03596 194.35585 18.647501
v 183.0812 194.46587 18.528542
v 183.14299 194.61617 18.485
v 183.20479 194.76646 18.528542
v 183.25002 194.87648 18.647501
v 183.26657 194.91675 18.810001
v 183.25002 194.87648 18.9725
v 183.20479 194.76646 19.09146
v 183.51508 194.43704 19.135
v 183.42387 194.30255 19.09146
v 183.3571 194.20409 18.9725
v 183.33267 194.16806 18.810001
v 183.3571 194.20409 18.647501
v 183.42387 194.30255 18.528542
v 183.51508 194.43704 18.485
v 183.60628 194.57153 18.528542
v 183.67303 194.66998 18.647501
v 183.69748 194.70602 18.810001
v 183.67303 194.66998 18.9725
v 183.60628 194.57153 19.09146
v 183.81915 194.15765 19.135
v 183.70653 194.04051 19.09146
v 183.62407 193.95477 18.9725
v 183.59389 193.92339 18.810001
v 183.62407 193.95477 18.647501
v 183.70653 194.04051 18.528542
v 183.81915 194.15765 18.485
v 183.9318 194.27478 18.528542
v 184.01424 194.36053 18.647501
v 184.04442 194.3919 18.810001
v 184.01424 194.36053 18.9725
v 183.9318 194.27478 19.09146
v 184.11024 193.86475 19.135
v 183.99516 193.75002 19.09146
v 183.91092 193.66603 18.9725
v 183.88008 193.63528 18.810001
v 183.91092 193.66603 18.647501
v 183.99516 193.75002 18.528542
v 184.11024 193.86475 18.485
v 184.22533 193.97946 18.528542
v 184.30959 194.06345 18.647501
v 184.34041 194.0942 18.810001
v 184.30959 194.06345 18.9725
v 184.22533 193.97946 19.09146
v 184.40225 193.57274 19.135
v 184.28734 193.45784 19.09146
v 184.20323 193.37372 18.9725
v 184.17244 193.34293 18.810001
v 184.20323 193.37372 18.647501
v 184.28734 193.45784 18.528542
v 184.40225 193.57274 18.485
v 184.51715 193.68764 18.528542
v 184.60127 193.77176 18.647501
v 184.63206 193.80255 18.810001
v 184.60127 193.77176 18.9725
v 184.51715 193.68764 19.09146
v 184.69424 193.28073 19.135
v 184.57935 193.16583 19.09146
v 184.49522 193.08171 18.9725
v 184.46443 193.05093 18.810001
v 184.49522 193.08171 18.647501
v 184.57935 193.16583 18.528542
v 184.69424 193.28073 18.485
v 184.80916 193.39565 18.528542
v 184.89326 193.47975 18.647501
v 184.92406 193.51054 18.810001
v 184.89326 193.47975 18.9725
v 184.80916 193.39565 19.09146
v 184.98625 192.98874 19.135
v 184.8717 192.87347 19.09146
v 184.78784 192.7891 18.9725
v 184.75716 192.75821 18.810001
v 184.78784 192.7891 18.647501
v 184.8717 192.87347 18.528542
v 184.98625 192.98874 18.485
v 185.1008 193.104 18.528542
v 185.18465 193.18837 18.647501
v 185.21535 193.21925 18.810001
v 185.18465 193.18837 18.9725
v 185.1008 193.104 19.09146
v 185.28006 192.69856 19.135
v 185.1755 192.57416 19.09146
v 185.09898 192.48308 18.9725
v 185.07097 192.44975 18.810001
v 185.09898 192.48308 18.647501
v 185.1755 192.57416 18.528542
v 185.28006 192.69856 18.485
v 185.3846 192.82297 18.528542
v 185.46114 192.91403 18.647501
v 185.48915 192.94737 18.810001
v 185.46114 192.91403 18.9725
v 185.3846 192.82297 19.09146
v 185.646 192.52159 19.127565
v 185.57425 192.36964 19.11958
v 185.51382 192.24165 19.02864
v 185.4809 192.17194 18.87912
v 185.4843 192.17915 18.711077
v 185.52313 192.26138 18.56954
v 185.58698 192.39659 18.492435
v 185.65872 192.54855 18.500422
v 185.71916 192.67653 18.59136
v 185.75208 192.74626 18.740883
v 185.74867 192.73903 18.908926
v 185.70984 192.6568 19.05046
v 186.0442 192.39996 19.131107
v 186.03453 192.23299 19.114138
v 186.01968 192.09775 19.016245
v 186.00362 192.03049 18.863655
v 185.99065 192.04924 18.69726
v 185.98425 192.14896 18.561642
v 185.98613 192.30295 18.49314
v 185.99579 192.46994 18.510109
v 186.01064 192.60518 18.608002
v 186.0267 192.67242 18.76059
v 186.03967 192.65369 18.926987
v 186.04608 192.55396 19.062605
v 186.54375 192.39183 19.044886
v 186.53241 192.23416 18.985468
v 186.49011 192.1263 18.862152
v 186.42819 192.0971 18.70798
v 186.36325 192.15445 18.56426
v 186.31268 192.28294 18.469503
v 186.29004 192.44815 18.4491
v 186.30138 192.60582 18.508516
v 186.34367 192.71368 18.631832
v 186.4056 192.74286 18.786005
v 186.47054 192.68553 18.929726
v 186.5211 192.55704 19.02448
v 186.86345 192.32051 18.797039
v 186.8434 192.17696 18.708035
v 186.7988 192.09612 18.571003
v 186.74162 192.09962 18.422665
v 186.68716 192.18657 18.302765
v 186.65004 192.33363 18.243431
v 186.64018 192.50142 18.260563
v 186.66025 192.64496 18.349567
v 186.70483 192.72581 18.486599
v 186.76202 192.72229 18.634937
v 186.81647 192.63536 18.754837
v 186.8536 192.48828 18.81417
v 187.23482 192.28748 18.730556
v 187.26607 192.19238 18.595484
v 187.26862 192.17305 18.428568
v 187.24178 192.2347 18.274536
v 187.19273 192.36076 18.174656
v 187.13464 192.5175 18.155695
v 187.08305 192.66289 18.222733
v 187.0518 192.758 18.357805
v 187.04926 192.77731 18.52472
v 187.0761 192.71568 18.678753
v 187.12514 192.58961 18.778631
v 187.18323 192.43288 18.797592
v 187.59819 192.54611 18.759443
v 187.65942 192.4469 18.63817
v 187.68105 192.41283 18.474846
v 187.65724 192.45305 18.313234
v 187.5944 192.55678 18.196636
v 187.50937 192.69621 18.156296
v 187.42491 192.834 18.203022
v 187.36368 192.93323 18.324295
v 187.34206 192.96729 18.48762
v 187.36584 192.92706 18.649233
v 187.4287 192.82335 18.765831
v 187.51373 192.6839 18.806171
v 187.9057 192.75182 18.76274
v 187.93687 192.63582 18.644943
v 187.94841 192.59221 18.482876
v 187.93723 192.63264 18.31996
v 187.9063 192.7463 18.199848
v 187.86394 192.90274 18.154728
v 187.82147 193.06003 18.196686
v 187.7903 193.17603 18.31448
v 187.77876 193.21964 18.47655
v 187.78995 193.1792 18.639465
v 187.82088 193.06554 18.759575
v 187.86324 192.9091 18.804697
v 188.28825 192.73537 18.761812
v 188.29706 192.61649 18.643097
v 188.30035 192.57274 18.480686
v 188.29723 192.61583 18.318098
v 188.28853 192.73424 18.198896
v 188.2766 192.89621 18.155022
v 188.26462 193.05835 18.19823
v 188.25581 193.17723 18.316946
v 188.25252 193.22098 18.479355
v 188.25565 193.17789 18.641945
v 188.26434 193.05948 18.761147
v 188.27628 192.8975 18.805021
v 188.72366 192.809 18.76148
v 188.75308 192.69373 18.642542
v 188.76384 192.6515 18.48005
v 188.75308 192.69366 18.317541
v 188.72368 192.80891 18.198563
v 188.6835 192.96635 18.154995
v 188.64331 193.12383 18.19851
v 188.6139 193.2391 18.317448
v 188.60313 193.28133 18.47994
v 188.61389 193.23915 18.642447
v 188.64331 193.12392 18.761425
v 188.68349 192.96646 18.804995
v 189.08508 192.97826 18.780975
v 189.09708 192.84474 18.679333
v 189.10294 192.77972 18.524279
v 189.10104 192.80064 18.357363
v 189.09195 192.90187 18.223307
v 189.07806 193.0563 18.158035
v 189.06311 193.22255 18.179033
v 189.05112 193.35606 18.280676
v 189.04526 193.42108 18.43573
v 189.04715 193.40016 18.602648
v 189.05624 193.29893 18.736702
v 189.07013 193.1445 18.801975
v 189.4888 192.84473 18.742018
v 189.4785 192.74022 18.61108
v 189.46922 192.71556 18.445284
v 189.46346 192.77737 18.289055
v 189.46275 192.90907 18.184252
v 189.4673 193.0754 18.15896
v 189.47588 193.23175 18.219954
v 189.48618 193.33626 18.350891
v 189.49545 193.3609 18.516687
v 189.50122 193.2991 18.672916
v 189.50192 193.1674 18.77772
v 189.49738 193.00108 18.803013
v 190.01154 192.8762 18.654272
v 189.98358 192.77591 18.518576
v 189.93105 192.75491 18.35884
v 189.868 192.81883 18.217867
v 189.81134 192.95055 18.13343
v 189.77626 193.11476 18.128157
v 189.77214 193.26749 18.203455
v 189.8001 193.36778 18.339151
v 189.85263 193.3888 18.498888
v 189.91566 193.32487 18.63986
v 189.97232 193.19315 18.724297
v 190.00742 193.02893 18.729572
v 190.34059 192.92223 18.374502
v 190.29068 192.86246 18.225363
v 190.22246 192.88777 18.07368
v 190.15417 192.99141 17.960102
v 190.10416 193.14558 17.915058
v 190.0858 193.30899 17.950619
v 190.104 193.43785 18.057257
v 190.15392 193.49762 18.206396
v 190.22215 193.4723 18.358078
v 190.29042 193.36867 18.471657
v 190.34044 193.2145 18.5167
v 190.3588 193.05109 18.48114
v 190.64749 192.92769 18.272518
v 190.63559 192.89677 18.107693
v 190.62082 192.95262 17.949732
v 190.60716 193.08028 17.840961
v 190.59828 193.24551 17.810524
v 190.59653 193.40407 17.866577
v 190.6024 193.51346 17.9941
v 190.6143 193.54436 18.158924
v 190.62907 193.48851 18.316885
v 190.64273 193.36087 18.425657
v 190.65163 193.19562 18.456095
v 190.65337 193.03706 18.400042
v 191.02643 192.91019 18.270802
v 191.02911 192.89053 18.10382
v 191.03404 192.95702 17.949434
v 191.03987 193.09181 17.849014
v 191.04506 193.25883 17.829464
v 191.0482 193.4133 17.896027
v 191.04846 193.51382 18.030863
v 191.04578 193.53348 18.197844
v 191.04085 193.467 18.35223
v 191.03502 193.3322 18.45265
v 191.02983 193.16519 18.472198
v 191.02669 193.01073 18.405638
v 191.3963 192.88126 18.20583
v 191.3986 192.89597 18.038235
v 191.41472 192.99129 17.900522
v 191.4403 193.14168 17.829592
v 191.46854 193.30685 17.84445
v 191.49182 193.44257 17.941113
v 191.50394 193.51242 18.093681
v 191.50162 193.49773 18.261276
v 191.4855 193.4024 18.398987
v 191.45992 193.252 18.469917
v 191.4317 193.08682 18.455061
v 191.4084 192.95113 18.358398
v 191.77171 192.75748 18.164513
v 191.77022 192.80124 18.001272
v 191.7886 192.91814 17.879501
v 191.82196 193.07687 17.831831
v 191.86134 193.2349 17.871033
v 191.8962 193.34985 17.9866
v 191.91718 193.39096 18.147572
v 191.91867 193.3472 18.310812
v 191.90027 193.23029 18.432583
v 191.86691 193.07156 18.480253
v 191.82753 192.91354 18.441051
v 191.7927 192.79858 18.325483
v 192.1974 192.69688 18.199688
v 192.1409 192.72354 18.069304
v 192.11331 192.82776 17.959057
v 192.12202 192.98161 17.898487
v 192.1647 193.14389 17.903824
v 192.22992 193.27107 17.97364
v 192.3002 193.32912 18.089226
v 192.3567 193.30246 18.21961
v 192.3843 193.19824 18.329857
v 192.3756 193.04439 18.390427
v 192.3329 192.88213 18.38509
v 192.26768 192.75493 18.315273
v 192.5781 192.61679 18.008127
v 192.51091 192.58572 17.857431
v 192.45984 192.64024 17.707716
v 192.4386 192.76572 17.599098
v 192.45285 192.92854 17.56068
v 192.4988 193.0851 17.602758
v 192.5641 193.1934 17.714056
v 192.63129 193.22447 17.864752
v 192.68236 193.16997 18.014465
v 192.7036 193.04448 18.123083
v 192.68935 192.88165 18.1615
v 192.6434 192.72511 18.119423
v 192.98427 192.5796 17.929285
v 192.9744 192.55345 17.763664
v 192.9656 192.61389 17.607014
v 192.96022 192.74474 17.501307
v 192.95972 192.91092 17.474867
v 192.96422 193.06792 17.534779
v 192.9725 193.17366 17.66499
v 192.98238 193.19981 17.830608
v 192.99118 193.13936 17.987259
v 192.99655 193.00851 18.092966
v 192.99706 192.84233 18.119408
v 192.99257 192.68533 18.059496
v 193.4991 192.65176 17.984295
v 193.46202 192.58443 17.833338
v 193.40575 192.60167 17.675251
v 193.34538 192.69885 17.552395
v 193.29709 192.84996 17.497686
v 193.2738 193.01448 17.525787
v 193.28178 193.14835 17.629168
v 193.31886 193.21568 17.780125
v 193.37512 193.19844 17.938211
v 193.4355 193.10126 18.061068
v 193.4838 192.95015 18.115776
v 193.50706 192.78563 18.087675
v 193.93164 192.84018 17.674566
v 193.86105 192.7382 17.56923
v 193.7458 192.71077 17.455896
v 193.61676 192.76523 17.364935
v 193.50851 192.88696 17.320717
v 193.45004 193.04337 17.33509
v 193.45705 193.19255 17.404207
v 193.52762 193.29451 17.509544
v 193.64288 193.32195 17.622877
v 193.77193 193.2675 17.713839
v 193.88017 193.14577 17.758057
v 193.93864 192.98935 17.743683
v 194.13663 192.9803 17.27219
v 194.06458 192.88312 17.177347
v 193.95232 192.86288 17.083817
v 193.82996 192.92503 17.016657
v 193.73026 193.0529 16.993864
v 193.67995 193.21223 17.021547
v 193.69249 193.36034 17.092285
v 193.76456 193.45752 17.187128
v 193.8768 193.47774 17.280659
v 193.99918 193.4156 17.347818
v 194.09888 193.28772 17.370611
v 194.14919 193.1284 17.342928
v 194.31934 192.94382 16.909874
v 194.19768 192.94476 16.822828
v 194.08939 193.02957 16.765785
v 194.02347 193.17552 16.754028
v 194.0176 193.34348 16.790709
v 194.07333 193.48846 16.866
v 194.17577 193.57161 16.959723
v 194.29741 193.57065 17.046768
v 194.40572 193.48584 17.103811
v 194.47162 193.3399 17.115568
v 194.4775 193.17194 17.078888
v 194.42175 193.02696 17.0036
v 194.51602 192.90019 16.880272
v 194.38213 192.90395 16.81591
v 194.27054 192.99118 16.738821
v 194.21115 193.13847 16.669659
v 194.2199 193.3064 16.626957
v 194.2944 193.44995 16.622156
v 194.41472 193.53065 16.656542
v 194.54861 193.52689 16.720903
v 194.6602 193.43967 16.797993
v 194.71959 193.29236 16.867155
v 194.71086 193.12444 16.909859
v 194.63635 192.9809 16.91466
v 194.86852 192.9243 16.456266
v 194.73297 192.88658 16.364685
v 194.60016 192.93591 16.273315
v 194.50568 193.05904 16.206642
v 194.47485 193.22299 16.182528
v 194.51591 193.38383 16.207436
v 194.6179 193.49846 16.27469
v 194.75345 193.53616 16.366272
v 194.88626 193.48685 16.457642
v 194.98074 193.36372 16.524317
v 195.01157 193.19977 16.54843
v 194.9705 193.03893 16.523521
v 195.06857 192.92915 16.060799
v 194.92268 192.88754 15.988253
v 194.77768 192.93303 15.915925
v 194.6724 193.05339 15.863196
v 194.63506 193.2164 15.844196
v 194.67567 193.37837 15.864014
v 194.78334 193.4959 15.91734
v 194.92923 193.5375 15.989887
v 195.07423 193.49202 16.062214
v 195.17952 193.37166 16.114943
v 195.21686 193.20865 16.133944
v 195.17625 193.04668 16.114124
v 195.24753 192.93106 15.710227
v 195.11143 192.8875 15.621437
v 194.97533 192.93102 15.532642
v 194.87569 193.04996 15.467634
v 194.8392 193.21245 15.443831
v 194.87566 193.37495 15.467612
v 194.97528 193.49393 15.532605
v 195.11137 193.53749 15.621394
v 195.24747 193.49397 15.710189
v 195.3471 193.37503 15.775198
v 195.38359 193.21254 15.799001
v 195.34714 193.05003 15.775219
v 195.47095 192.92484 15.4189
v 195.3662 192.88774 15.293134
v 195.26364 192.93768 15.168939
v 195.19075 193.06125 15.079592
v 195.16708 193.22534 15.049035
v 195.19896 193.386 15.085454
v 195.27785 193.50015 15.179092
v 195.3826 193.53723 15.304858
v 195.48515 193.4873 15.429053
v 195.55804 193.36374 15.5184
v 195.58171 193.19965 15.548957
v 195.54984 193.03899 15.512538
v 195.73949 192.89618 15.175431
v 195.7167 192.9014 15.010686
v 195.69907 192.98999 14.869436
v 195.69131 193.1382 14.78953
v 195.6955 193.3063 14.7923765
v 195.71053 193.44928 14.877214
v 195.73235 193.52881 15.021312
v 195.75513 193.52359 15.186056
v 195.77275 193.435 15.327307
v 195.78052 193.28679 15.407213
v 195.77632 193.11868 15.4043665
v 195.7613 192.97571 15.319529
v 196.05762 192.89594 15.281834
v 196.06789 192.88748 15.116285
v 196.0968 192.96179 14.971101
v 196.13664 193.09897 14.885182
v 196.17671 193.26225 14.881551
v 196.20628 193.4079 14.96118
v 196.21744 193.49687 15.102732
v 196.20717 193.50534 15.26828
v 196.17825 193.43103 15.413465
v 196.13841 193.29384 15.499383
v 196.09834 193.13055 15.503015
v 196.06877 192.98491 15.423386
v 196.35406 192.75696 15.307185
v 196.31151 192.77585 15.135877
v 196.32239 192.8613 14.978193
v 196.3838 192.99043 14.876386
v 196.47931 193.12865 14.857733
v 196.5833 193.23889 14.927233
v 196.66792 193.29164 15.066263
v 196.71048 193.27275 15.237571
v 196.6996 193.18729 15.395254
v 196.63818 193.05817 15.497062
v 196.54268 192.91995 15.515715
v 196.43869 192.80971 15.446216
v 196.62189 192.51045 15.133522
v 196.53618 192.51845 15.005053
v 196.51118 192.58856 14.838114
v 196.55359 192.70198 14.677438
v 196.65205 192.82834 14.566077
v 196.78018 192.93376 14.533872
v 196.90366 192.99 14.58945
v 196.98936 192.98201 14.717919
v 197.01437 192.9119 14.884858
v 196.97195 192.79848 15.045534
v 196.87349 192.67212 15.156895
v 196.74536 192.5667 15.1891
v 196.8531 192.26477 14.979315
v 196.80234 192.25046 14.826386
v 196.81303 192.29785 14.658494
v 196.88231 192.39423 14.520621
v 196.99161 192.51378 14.449714
v 197.11165 192.62447 14.464769
v 197.21025 192.69662 14.561754
v 197.261 192.71094 14.714683
v 197.2503 192.66356 14.882575
v 197.18103 192.56718 15.020448
v 197.07173 192.44763 15.091355
v 196.9517 192.33694 15.0763
v 197.14227 192.0184 15.055812
v 197.09575 191.96419 14.900054
v 197.11008 191.9704 14.730023
v 197.18141 192.03534 14.59128
v 197.29065 192.14165 14.520999
v 197.40851 192.2608 14.538013
v 197.50342 192.3609 14.637764
v 197.54994 192.41512 14.793522
v 197.53561 192.40892 14.963552
v 197.46428 192.34396 15.102296
v 197.35504 192.23767 15.172577
v 197.23718 192.1185 15.155562
v 197.42496 191.68712 15.005248
v 197.39795 191.65842 14.841684
v 197.42941 191.6942 14.680327
v 197.51094 191.78487 14.564413
v 197.62068 191.90614 14.525001
v 197.72923 192.02551 14.57265
v 197.8075 192.11101 14.694593
v 197.8345 192.13971 14.858157
v 197.80304 192.10393 15.019514
v 197.72151 192.01326 15.135428
v 197.61177 191.89198 15.174841
v 197.50322 191.77261 15.127192
v 197.78465 191.39691 15.012596
v 197.76152 191.35995 14.850111
v 197.78462 191.3968 14.687595
v 197.84775 191.49759 14.568596
v 197.93399 191.63528 14.524997
v 198.02026 191.77301 14.568481
v 198.08342 191.87387 14.687398
v 198.10655 191.91083 14.849882
v 198.08347 191.87398 15.012398
v 198.02034 191.77321 15.131397
v 197.93408 191.6355 15.174996
v 197.84782 191.49777 15.131512
v 198.20412 191.20374 15.012484
v 198.18774 191.1634 14.849981
v 198.20412 191.20377 14.687484
v 198.24887 191.314 14.568534
v 198.31 191.46455 14.5250025
v 198.37112 191.61511 14.568556
v 198.41586 191.72533 14.687522
v 198.43224 191.76567 14.850025
v 198.41585 191.72531 15.012522
v 198.37111 191.61508 15.131473
v 198.30998 191.46452 15.175003
v 198.24886 191.31395 15.13145
v 198.56673 191.07634 15.012484
v 198.54633 191.03789 14.849981
v 198.56673 191.07637 14.687484
v 198.62248 191.18146 14.568532
v 198.69865 191.325 14.525001
v 198.77481 191.46855 14.568551
v 198.83057 191.57362 14.687517
v 198.85097 191.61208 14.850019
v 198.83055 191.57361 15.012517
v 198.7748 191.46852 15.131468
v 198.69864 191.32497 15.175
v 198.62247 191.18143 15.131449
v 198.9143 190.82578 15.0125065
v 198.89607 190.78622 14.850007
v 198.9143 190.82578 14.687507
v 198.96408 190.9338 14.568545
v 199.0321 191.08139 14.525001
v 199.10011 191.22897 14.56854
v 199.1499 191.33702 14.687495
v 199.16812 191.37656 14.849995
v 199.1499 191.33702 15.012495
v 199.10011 191.22899 15.131455
v 199.0321 191.0814 15.175001
v 198.9641 190.93382 15.131462
v 199.3246 190.72678 15.012494
v 199.3077 190.68666 14.849993
v 199.3246 190.72679 14.687494
v 199.3708 190.83641 14.568539
v 199.43391 190.98615 14.525001
v 199.49702 191.1359 14.568546
v 199.54323 191.24551 14.687507
v 199.56013 191.28563 14.850008
v 199.54323 191.2455 15.012507
v 199.49702 191.13588 15.131463
v 199.43391 190.98615 15.175
v 199.3708 190.8364 15.131455
v 199.6751 190.50497 15.0125
v 199.65845 190.46474 14.849999
v 199.6751 190.50497 14.6875
v 199.72058 190.6149 14.568542
v 199.7827 190.76505 14.525001
v 199.84482 190.9152 14.5685425
v 199.89029 191.02513 14.687501
v 199.90694 191.06537 14.850001
v 199.89029 191.02513 15.012501
v 199.84482 190.9152 15.131459
v 199.7827 190.76505 15.175
v 199.72057 190.6149 15.131458
v 200.07214 190.4176 15.012501
v 200.05457 190.37776 14.85
v 200.07214 190.4176 14.687501
v 200.12015 190.52644 14.5685425
v 200.18573 190.67513 14.525001
v 200.25131 190.8238 14.5685425
v 200.29933 190.93265 14.687501
v 200.3169 190.97247 14.85
v 200.29933 190.93265 15.012501
v 200.25131 190.8238 15.131459
v 200.18573 190.67513 15.175
v 200.12015 190.52644 15.131459
v 200.433 190.17172 15.012501
v 200.41893 190.13052 14.85
v 200.433 190.17172 14.687501
v 200.4714 190.28432 14.5685425
v 200.5239 190.43811 14.525001
v 200.57637 190.59189 14.5685425
v 200.61478 190.70448 14.687501
v 200.62885 190.74568 14.85
v 200.61478 190.70448 15.012501
v 200.57637 190.59189 15.131459
v 200.5239 190.43811 15.175
v 200.4714 190.28432 15.131459
v 200.85411 190.14981 15.012501
v 200.84138 190.10817 14.85
v 200.85411 190.14981 14.687501
v 200.88889 190.26358 14.5685425
v 200.9364 190.41898 14.525001
v 200.9839 190.57437 14.5685425
v 201.01868 190.68814 14.687501
v 201.0314 190.72978 14.85
v 201.01868 190.68814 15.012501
v 200.9839 190.57437 15.131459
v 200.9364 190.41898 15.175
v 200.88889 190.26358 15.131459
v 201.10837 189.9884 15.012501
v 201.08041 189.95502 14.85
v 201.10837 189.9884 14.687501
v 201.18475 190.0796 14.5685425
v 201.2891 190.20418 14.525001
v 201.39342 190.32877 14.5685425
v 201.4698 190.41995 14.687501
v 201.49776 190.45334 14.85
v 201.4698 190.41995 15.012501
v 201.39342 190.32877 15.131459
v 201.2891 190.20418 15.175
v 201.18475 190.0796 15.131459
v 201.3583 189.70087 15.012501
v 201.32674 189.67088 14.85
v 201.3583 189.70087 14.687501
v 201.44458 189.78278 14.5685425
v 201.56244 189.89465 14.525001
v 201.68028 190.00653 14.5685425
v 201.76656 190.08842 14.687501
v 201.79814 190.11841 14.85
v 201.76656 190.08842 15.012501
v 201.68028 190.00653 15.131459
v 201.56244 189.89465 15.175
v 201.44458 189.78278 15.131459
v 201.65924 189.40565 15.012501
v 201.6286 189.37473 14.85
v 201.65924 189.40565 14.687501
v 201.74298 189.49016 14.5685425
v 201.85735 189.60559 14.525001
v 201.97173 189.72102 14.5685425
v 202.05545 189.80553 14.687501
v 202.08609 189.83646 14.85
v 202.05545 189.80553 15.012501
v 201.97173 189.72102 15.131459
v 201.85735 189.60559 15.175
v 201.74298 189.49016 15.131459
v 201.95003 189.11443 15.012501
v 201.91922 189.08365 14.85
v 201.95003 189.11443 14.687501
v 202.03416 189.1985 14.5685425
v 202.14912 189.31337 14.525001
v 202.26407 189.42822 14.5685425
v 202.34822 189.51231 14.687501
v 202.37901 189.54309 14.85
v 202.34822 189.51231 15.012501
v 202.26407 189.42822 15.131459
v 202.14912 189.31337 15.175
v 202.03416 189.1985 15.131459
v 202.2421 188.82234 15.012501
v 202.21132 188.79155 14.85
v 202.2421 188.82234 14.687501
v 202.32622 188.90646 14.5685425
v 202.44112 189.02136 14.525001
v 202.55603 189.13628 14.5685425
v 202.64014 189.22038 14.687501
v 202.67093 189.25117 14.85
v 202.64014 189.22038 15.012501
v 202.55603 189.13628 15.131459
v 202.44112 189.02136 15.175
v 202.32622 188.90646 15.131459
v 202.53506 188.52939 15.012501
v 202.50443 188.49844 14.85
v 202.53506 188.52939 14.687501
v 202.61877 188.6139 14.5685425
v 202.73312 188.72937 14.525001
v 202.84747 188.84482 14.5685425
v 202.93118 188.92935 14.687501
v 202.96182 188.96028 14.85
v 202.93118 188.92935 15.012501
v 202.84747 188.84482 15.131459
v 202.73312 188.72937 15.175
v 202.61877 188.6139 15.131459
v 202.84897 188.22296 15.012501
v 202.82129 188.18935 14.85
v 202.84897 188.22296 14.687501
v 202.9246 188.31477 14.5685425
v 203.02792 188.4402 14.525001
v 203.13126 188.56563 14.5685425
v 203.2069 188.65744 14.687501
v 203.23457 188.69106 14.85
v 203.2069 188.65744 15.012501
v 203.13126 188.56563 15.131459
v 203.02792 188.4402 15.175
v 202.9246 188.31477 15.131459
v 203.25813 187.94716 15.012501
v 203.24112 187.90709 14.85
v 203.25813 187.94716 14.687501
v 203.30466 188.05666 14.5685425
v 203.3682 188.20622 14.525001
v 203.43173 188.35577 14.5685425
v 203.47826 188.46527 14.687501
v 203.49527 188.50534 14.85
v 203.47826 188.46527 15.012501
v 203.43173 188.35577 15.131459
v 203.3682 188.20622 15.175
v 203.30466 188.05666 15.131459
v 203.66785 187.86258 15.012501
v 203.65161 187.82219 14.85
v 203.66785 187.86258 14.687501
v 203.71222 187.97296 14.5685425
v 203.77283 188.12373 14.525001
v 203.83344 188.2745 14.5685425
v 203.87779 188.38489 14.687501
v 203.89404 188.4253 14.85
v 203.87779 188.38489 15.012501
v 203.83344 188.2745 15.131459
v 203.77283 188.12373 15.175
v 203.71222 187.97296 15.131459
v 204.01344 187.6781 15.057773
v 203.98286 187.61469 14.90498
v 203.98956 187.62857 14.737456
v 204.03174 187.71606 14.600089
v 204.09808 187.8537 14.529685
v 204.17084 188.0046 14.545109
v 204.2305 188.12834 14.642229
v 204.26106 188.19176 14.795021
v 204.25436 188.17786 14.962544
v 204.21219 188.09038 15.099913
v 204.14584 187.95274 15.170317
v 204.07309 187.80183 15.154892
v 204.43372 187.57211 15.100544
v 204.40858 187.47943 14.960334
v 204.41115 187.46391 14.792079
v 204.44072 187.52972 14.6408615
v 204.48938 187.65923 14.547201
v 204.54408 187.81772 14.536194
v 204.59018 187.96272 14.610789
v 204.61531 188.05539 14.750999
v 204.61275 188.0709 14.919254
v 204.58318 188.0051 15.070472
v 204.53452 187.8756 15.164131
v 204.47981 187.71712 15.175138
v 204.70454 187.49077 15.128092
v 204.72899 187.37743 14.9850025
v 204.79982 187.33366 14.831055
v 204.89804 187.37122 14.7075
v 204.99736 187.48001 14.647444
v 205.07115 187.6309 14.666978
v 205.09964 187.78346 14.760869
v 205.0752 187.8968 14.903958
v 205.00436 187.94057 15.057905
v 204.90614 187.90302 15.18146
v 204.80682 187.79422 15.241517
v 204.73305 187.64333 15.221983
v 204.84962 187.33139 15.395842
v 204.93243 187.22525 15.366056
v 205.06184 187.19264 15.334736
v 205.2032 187.24232 15.310271
v 205.3186 187.36098 15.299219
v 205.37714 187.5168 15.304541
v 205.36313 187.66806 15.324808
v 205.28032 187.7742 15.354593
v 205.1509 187.8068 15.385914
v 205.00955 187.75711 15.410378
v 204.89415 187.63846 15.421431
v 204.83562 187.48264 15.41611
v 205.09137 187.24696 15.730737
v 205.15556 187.11719 15.664072
v 205.27031 187.05527 15.571665
v 205.40483 187.07779 15.478275
v 205.52309 187.17871 15.408927
v 205.59341 187.33101 15.382202
v 205.59694 187.49385 15.405261
v 205.53275 187.62363 15.471926
v 205.41801 187.68555 15.564333
v 205.2835 187.66302 15.657722
v 205.16522 187.5621 15.72707
v 205.0949 187.4098 15.753796
v 205.34917 187.22813 15.948015
v 205.40112 187.0895 15.846926
v 205.50616 187.01407 15.731563
v 205.63615 187.02206 15.632838
v 205.75629 187.11134 15.577206
v 205.83434 187.25798 15.579571
v 205.84941 187.42268 15.6393
v 205.79747 187.56133 15.740391
v 205.69243 187.63675 15.855753
v 205.56242 187.62875 15.954477
v 205.4423 187.53947 16.01011
v 205.36424 187.39284 16.007746
v 205.66534 187.03477 16.296097
v 205.71767 186.926 16.167622
v 205.80836 186.89265 16.025774
v 205.91313 186.94368 15.908564
v 206.00388 187.0654 15.847396
v 206.0563 187.22519 15.858661
v 206.05637 187.38026 15.93934
v 206.00404 187.48903 16.067814
v 205.91335 187.52237 16.209661
v 205.8086 187.47136 16.326872
v 205.71783 187.34964 16.38804
v 205.6654 187.18983 16.376776
v 206.06937 186.90938 16.471342
v 206.12373 186.826 16.331133
v 206.20682 186.82414 16.183182
v 206.29636 186.9043 16.067135
v 206.36836 187.045 16.014084
v 206.40352 187.20853 16.038246
v 206.39244 187.35109 16.133148
v 206.33807 187.43448 16.273357
v 206.25499 187.43633 16.421309
v 206.16545 187.35617 16.537355
v 206.09344 187.21547 16.590405
v 206.05827 187.05194 16.566242
v 206.46645 186.76254 16.699673
v 206.49359 186.69739 16.544813
v 206.53691 186.71736 16.385635
v 206.58481 186.81711 16.26479
v 206.62445 186.96991 16.214659
v 206.64522 187.13483 16.248672
v 206.64154 187.26765 16.35772
v 206.61441 187.33281 16.512579
v 206.57109 187.31284 16.671759
v 206.52318 187.21307 16.792603
v 206.48354 187.06027 16.842735
v 206.46277 186.89537 16.80872
v 206.91177 186.70956 16.608658
v 206.89969 186.69508 16.4427
v 206.90486 186.76477 16.290554
v 206.92592 186.89996 16.192991
v 206.9572 187.06444 16.17615
v 206.99033 187.21411 16.244547
v 207.01643 187.3089 16.37985
v 207.0285 187.32338 16.54581
v 207.02333 187.2537 16.697956
v 207.00227 187.1185 16.795519
v 206.971 186.95404 16.812359
v 206.93787 186.80435 16.743963
v 207.24443 186.58109 16.632318
v 207.23663 186.55655 16.465752
v 207.25893 186.61319 16.308802
v 207.30534 186.73582 16.203524
v 207.36343 186.8916 16.178127
v 207.41763 187.03877 16.239418
v 207.45341 187.13792 16.370972
v 207.46121 187.16246 16.537539
v 207.43892 187.10582 16.694489
v 207.3925 186.98317 16.799767
v 207.33441 186.8274 16.825163
v 207.28021 186.68022 16.763872
v 207.59541 186.45052 16.614058
v 207.60822 186.42943 16.44482
v 207.65585 186.48665 16.296778
v 207.72554 186.60681 16.209599
v 207.79861 186.75775 16.20664
v 207.85548 186.899 16.288698
v 207.88094 186.99272 16.433784
v 207.86812 187.0138 16.603022
v 207.8205 186.95659 16.751064
v 207.75081 186.83641 16.838243
v 207.67773 186.68547 16.8412
v 207.62085 186.54424 16.759142
v 207.90834 186.24107 16.651638
v 207.98474 186.2249 16.543093
v 208.087 186.28615 16.479668
v 208.18774 186.40842 16.47836
v 208.25998 186.55894 16.539516
v 208.28433 186.69739 16.646751
v 208.25429 186.78665 16.771334
v 208.1779 186.80283 16.87988
v 208.07562 186.74158 16.943304
v 207.97488 186.61931 16.944614
v 207.90265 186.46878 16.883457
v 207.8783 186.33034 16.77622
v 208.19218 186.11491 16.975052
v 208.2739 186.06137 16.841185
v 208.3804 186.0907 16.71544
v 208.48317 186.19504 16.631517
v 208.55469 186.34642 16.611897
v 208.57576 186.50429 16.661839
v 208.54074 186.62634 16.767962
v 208.45905 186.67989 16.901829
v 208.35254 186.65056 17.02757
v 208.24976 186.54622 17.111496
v 208.17825 186.39485 17.131115
v 208.15718 186.23697 17.081173
v 208.57527 186.00183 17.208221
v 208.63855 185.95209 17.062624
v 208.72057 185.98723 16.920786
v 208.79935 186.09784 16.820715
v 208.8538 186.25429 16.789225
v 208.86932 186.41464 16.834751
v 208.84177 186.53595 16.945095
v 208.77849 186.5857 17.090693
v 208.69647 186.55055 17.23253
v 208.61768 186.43993 17.332602
v 208.56323 186.2835 17.364094
v 208.5477 186.12312 17.318567
v 209.05103 185.93872 17.433605
v 209.06738 185.86986 17.28268
v 209.08751 185.88693 17.118847
v 209.10603 185.98538 16.986006
v 209.11797 186.13882 16.91975
v 209.12013 186.30612 16.937832
v 209.11194 186.44247 17.03541
v 209.09558 186.51134 17.186335
v 209.07545 186.49426 17.350166
v 209.05693 186.39581 17.48301
v 209.045 186.24239 17.549265
v 209.04283 186.07507 17.531181
v 209.46776 186.0693 17.43228
v 209.51846 185.96294 17.312895
v 209.56012 185.93327 17.151937
v 209.58159 185.98828 16.992537
v 209.57709 186.11322 16.877401
v 209.54784 186.2746 16.837385
v 209.50168 186.42918 16.883207
v 209.45097 186.53555 17.002594
v 209.4093 186.5652 17.163551
v 209.38785 186.5102 17.322952
v 209.39235 186.38527 17.438087
v 209.4216 186.22388 17.478104
v 209.7773 186.12787 17.655363
v 209.87743 186.06027 17.55927
v 209.96013 186.07295 17.428677
v 210.00322 186.16252 17.298573
v 209.99518 186.30498 17.203821
v 209.93816 186.46216 17.16981
v 209.84743 186.59192 17.20565
v 209.74728 186.65952 17.301743
v 209.6646 186.64684 17.432337
v 209.6215 186.55727 17.56244
v 209.62955 186.41481 17.657194
v 209.68657 186.25764 17.691206
v 210.22606 186.3754 17.835419
v 210.31036 186.2984 17.713732
v 210.35002 186.28497 17.552168
v 210.33443 186.33873 17.39402
v 210.26775 186.44524 17.281662
v 210.16785 186.57597 17.2452
v 210.06151 186.6959 17.294405
v 209.97722 186.7729 17.416092
v 209.93755 186.78632 17.577656
v 209.95316 186.73257 17.735804
v 210.01982 186.62607 17.848162
v 210.11972 186.49533 17.884624
v 210.5262 186.7722 17.787554
v 210.61522 186.67725 17.681488
v 210.64912 186.62709 17.524902
v 210.61885 186.63521 17.359756
v 210.53249 186.69939 17.230299
v 210.41318 186.80246 17.171219
v 210.29291 186.9168 17.198345
v 210.20389 187.01175 17.30441
v 210.16997 187.0619 17.460997
v 210.20026 187.05379 17.626143
v 210.28662 186.98961 17.7556
v 210.40593 186.88654 17.81468
v 210.75768 187.08258 17.803782
v 210.86139 186.97878 17.72151
v 210.92183 186.91766 17.57689
v 210.92279 186.91562 17.408674
v 210.86401 186.97319 17.261932
v 210.76126 187.07497 17.175987
v 210.64206 187.19366 17.173864
v 210.53835 187.29747 17.256136
v 210.47792 187.3586 17.400755
v 210.47696 187.36063 17.568972
v 210.53572 187.30305 17.715714
v 210.63847 187.20128 17.801659
v 210.99481 187.4264 17.81519
v 211.10716 187.30977 17.769604
v 211.18872 187.22527 17.649158
v 211.21767 187.19553 17.486122
v 211.18622 187.22853 17.324184
v 211.10281 187.31543 17.206734
v 210.9898 187.43294 17.165241
v 210.87747 187.54958 17.210825
v 210.7959 187.6341 17.331272
v 210.76697 187.66383 17.494308
v 210.79842 187.63083 17.656246
v 210.8818 187.54393 17.773697
v 211.29472 187.71107 17.814993
v 211.39096 187.58008 17.771635
v 211.46144 187.48409 17.652811
v 211.4873 187.44882 17.49036
v 211.4616 187.48373 17.32781
v 211.3912 187.57947 17.20872
v 211.29501 187.71037 17.164993
v 211.19878 187.84138 17.208353
v 211.1283 187.93738 17.327177
v 211.10245 187.97264 17.489628
v 211.12814 187.93771 17.652176
v 211.19853 187.84198 17.771269
v 211.66571 187.88646 17.813475
v 211.7269 187.74132 17.754406
v 211.76842 187.64282 17.62449
v 211.77914 187.61739 17.458538
v 211.7562 187.67181 17.301016
v 211.70573 187.79153 17.194134
v 211.64128 187.94446 17.166527
v 211.5801 188.0896 17.225595
v 211.53857 188.1881 17.355513
v 211.52785 188.21353 17.521463
v 211.5508 188.1591 17.678986
v 211.60126 188.03938 17.78587
v 212.06754 187.95256 17.804035
v 212.0809 187.80586 17.722452
v 212.0861 187.71902 17.578346
v 212.08176 187.71529 17.41033
v 212.06903 187.79568 17.263424
v 212.05132 187.93866 17.17699
v 212.03339 188.1059 17.17419
v 212.02003 188.2526 17.255774
v 212.01483 188.33945 17.399881
v 212.01917 188.34317 17.567896
v 212.0319 188.26279 17.714804
v 212.0496 188.11981 17.801235
v 212.59935 187.971 17.767555
v 212.57144 187.81337 17.719553
v 212.51418 187.7062 17.605936
v 212.44289 187.67822 17.457148
v 212.37668 187.73691 17.313057
v 212.3333 187.86655 17.212273
v 212.32437 188.03241 17.181799
v 212.35228 188.19003 17.229801
v 212.40955 188.2972 17.343418
v 212.48083 188.32518 17.492205
v 212.54704 188.26648 17.636295
v 212.59042 188.13684 17.737082
v 212.97186 187.99834 17.38896
v 212.93706 187.83812 17.3532
v 212.84993 187.725 17.265657
v 212.73383 187.6893 17.149786
v 212.61986 187.74057 17.036636
v 212.53856 187.86508 16.956526
v 212.51172 188.02946 16.93092
v 212.54652 188.18968 16.966679
v 212.63365 188.3028 17.054222
v 212.74976 188.3385 17.170092
v 212.86372 188.28723 17.283241
v 212.94502 188.16272 17.363354
v 213.19342 188.01007 17.170855
v 213.17256 187.84793 17.131496
v 213.11734 187.72995 17.025305
v 213.04257 187.68773 16.880735
v 212.96826 187.73259 16.736523
v 212.91435 187.85251 16.631311
v 212.89526 188.01537 16.59329
v 212.91612 188.1775 16.632648
v 212.97134 188.29549 16.73884
v 213.04611 188.3377 16.88341
v 213.1204 188.29285 17.02762
v 213.17433 188.17291 17.132833
v 213.46599 187.95047 17.11642
v 213.46115 187.79924 17.043247
v 213.45297 187.70511 16.904413
v 213.44363 187.69331 16.73712
v 213.43565 187.767 16.586191
v 213.43117 187.90643 16.492071
v 213.43137 188.07425 16.479977
v 213.43622 188.22548 16.553148
v 213.4444 188.31961 16.691982
v 213.45372 188.3314 16.859276
v 213.4617 188.25772 17.010204
v 213.4662 188.11829 17.104326
v 213.8433 187.95424 17.156368
v 213.83295 187.8019 17.085842
v 213.82977 187.70493 16.948643
v 213.83466 187.68932 16.781536
v 213.84627 187.75925 16.629297
v 213.8615 187.89598 16.532717
v 213.87628 188.06287 16.517673
v 213.88664 188.21521 16.5882
v 213.88982 188.31218 16.725399
v 213.88493 188.32779 16.892506
v 213.87332 188.25786 17.044744
v 213.8581 188.12114 17.141325
v 214.27353 187.95091 17.153948
v 214.21759 187.79701 17.11539
v 214.17499 187.68213 17.000147
v 214.15712 187.63704 16.839092
v 214.16881 187.67381 16.675385
v 214.2069 187.78262 16.552885
v 214.26118 187.9343 16.504421
v 214.31712 188.0882 16.542978
v 214.35974 188.2031 16.658222
v 214.3776 188.24818 16.819277
v 214.3659 188.2114 16.982985
v 214.32782 188.10258 17.105482
v 214.62079 187.73042 17.1552
v 214.52078 187.60294 17.109943
v 214.4482 187.5103 16.989737
v 214.42249 187.47731 16.826786
v 214.45053 187.51282 16.664757
v 214.52483 187.60733 16.547064
v 214.62546 187.73549 16.505241
v 214.72548 187.86296 16.550495
v 214.79807 187.95561 16.670704
v 214.82378 187.9886 16.833652
v 214.79573 187.95308 16.995682
v 214.72144 187.85858 17.113377
v 214.91074 187.43646 17.154945
v 214.7977 187.31989 17.110945
v 214.71512 187.23474 16.991652
v 214.6851 187.20383 16.82903
v 214.7157 187.23546 16.666653
v 214.7987 187.32112 16.54803
v 214.91188 187.4379 16.504948
v 215.02492 187.55447 16.548948
v 215.1075 187.63963 16.668242
v 215.13751 187.67053 16.830864
v 215.10692 187.63892 16.99324
v 215.02391 187.55324 17.111862
v 215.19005 187.12465 17.152193
v 215.0955 187.00128 17.087788
v 215.03323 186.92 16.954302
v 215.0199 186.90259 16.787508
v 215.05908 186.9537 16.632097
v 215.14027 187.05965 16.52971
v 215.24174 187.19203 16.507784
v 215.33627 187.31538 16.57219
v 215.39856 187.39667 16.705675
v 215.4119 187.41408 16.872469
v 215.37271 187.36298 17.02788
v 215.2915 187.25703 17.130266
v 215.54848 186.90369 17.1622
v 215.45071 186.78119 17.103313
v 215.3834 186.70036 16.97285
v 215.36458 186.68286 16.805765
v 215.39926 186.73338 16.646832
v 215.47818 186.83838 16.538631
v 215.58018 186.96973 16.51016
v 215.67795 187.09224 16.569048
v 215.74525 187.17307 16.69951
v 215.7641 187.19057 16.866596
v 215.7294 187.14005 17.02553
v 215.65048 187.03503 17.13373
v 215.9401 186.60732 17.203463
v 215.8184 186.49542 17.21272
v 215.70862 186.4255 17.135763
v 215.64017 186.41629 16.993214
v 215.63136 186.47025 16.823267
v 215.6846 186.57294 16.671461
v 215.78558 186.69681 16.57847
v 215.90727 186.8087 16.569214
v 216.01704 186.87862 16.64617
v 216.08551 186.88783 16.78872
v 216.0943 186.83386 16.958666
v 216.04108 186.73119 17.110472
v 216.2571 186.33916 16.790709
v 216.13432 186.22475 16.83568
v 216.00745 186.15553 16.79112
v 215.91046 186.15007 16.668968
v 215.86938 186.20981 16.501953
v 215.89519 186.31876 16.334827
v 215.98097 186.44771 16.212374
v 216.10374 186.5621 16.1674
v 216.23062 186.63132 16.211962
v 216.32759 186.63678 16.334114
v 216.36868 186.57704 16.50113
v 216.34288 186.4681 16.668253
v 216.51154 186.13188 16.770218
v 216.39691 186.00879 16.800308
v 216.28029 185.9163 16.75878
v 216.19292 185.87921 16.656757
v 216.15822 185.90744 16.521578
v 216.18549 185.99345 16.389465
v 216.2674 186.11417 16.295818
v 216.38203 186.23726 16.265726
v 216.49866 186.32976 16.307257
v 216.58601 186.36685 16.409279
v 216.62073 186.33861 16.544458
v 216.59346 186.25261 16.67657
v 216.84473 185.83913 16.699991
v 216.75047 185.6999 16.733047
v 216.64128 185.60141 16.704954
v 216.54642 185.57002 16.623241
v 216.49129 185.61415 16.509802
v 216.49068 185.72197 16.395033
v 216.54475 185.8646 16.309685
v 216.639 186.0038 16.276628
v 216.7482 186.1023 16.304722
v 216.84306 186.13368 16.386435
v 216.89818 186.08955 16.499874
v 216.89879 185.98174 16.614643
v 217.18787 185.68964 16.382599
v 217.1296 185.53604 16.36169
v 217.03308 185.43526 16.309664
v 216.9242 185.4143 16.24046
v 216.83209 185.47879 16.17262
v 216.78146 185.61143 16.124325
v 216.78589 185.7767 16.108513
v 216.84415 185.9303 16.129423
v 216.94066 186.03107 16.18145
v 217.04956 186.05202 16.250654
v 217.14166 185.98753 16.318493
v 217.19228 185.85489 16.366787
v 217.51845 185.71947 16.13033
v 217.48622 185.55971 16.091055
v 217.40842 185.44771 15.994346
v 217.30586 185.4135 15.8661175
v 217.20602 185.46622 15.740728
v 217.13568 185.59175 15.651775
v 217.11366 185.75645 15.623095
v 217.14587 185.91621 15.66237
v 217.2237 186.02821 15.759078
v 217.32625 186.06242 15.887307
v 217.42607 186.0097 16.012695
v 217.49643 185.88417 16.101648
v 217.80788 185.7379 15.88971
v 217.78438 185.57535 15.853264
v 217.72015 185.45625 15.753292
v 217.63239 185.41252 15.616581
v 217.54463 185.45589 15.479763
v 217.48036 185.5747 15.3794985
v 217.45683 185.73715 15.342653
v 217.48033 185.8997 15.3791
v 217.54456 186.0188 15.479073
v 217.63232 186.06253 15.615784
v 217.72008 186.01917 15.752601
v 217.78435 185.90034 15.852865
v 218.04262 185.73412 15.762057
v 218.03746 185.57208 15.717162
v 218.02371 185.45436 15.597788
v 218.0051 185.41249 15.435921
v 217.98657 185.4577 15.274934
v 217.97313 185.57788 15.157963
v 217.96835 185.74083 15.116349
v 217.97353 185.90286 15.161244
v 217.98726 186.02058 15.280619
v 218.00587 186.06245 15.442486
v 218.0244 186.01724 15.603473
v 218.03784 185.89706 15.720445
v 218.38152 185.69499 15.846423
v 218.38667 185.53958 15.781857
v 218.39784 185.4372 15.6487
v 218.412 185.4153 15.48263
v 218.42537 185.47972 15.328148
v 218.43437 185.6132 15.2266445
v 218.43658 185.78001 15.205319
v 218.43141 185.93542 15.269886
v 218.42026 186.0378 15.403044
v 218.4061 186.05971 15.569113
v 218.39272 185.99529 15.723596
v 218.38373 185.86179 15.825098
v 218.822 185.61227 15.809319
v 218.81387 185.47868 15.707444
v 218.80782 185.41399 15.552358
v 218.80545 185.43552 15.3856125
v 218.8074 185.53749 15.251888
v 218.81319 185.6926 15.187017
v 218.82121 185.85927 15.208382
v 218.82935 185.99284 15.310256
v 218.8354 186.05756 15.465343
v 218.83777 186.03603 15.632089
v 218.83582 185.93405 15.765812
v 218.83003 185.77895 15.830683
v 219.20215 185.55054 15.797275
v 219.17766 185.42995 15.682559
v 219.168 185.3817 15.521684
v 219.17577 185.41872 15.357756
v 219.19885 185.53108 15.2347
v 219.2311 185.68869 15.185488
v 219.26385 185.8493 15.223307
v 219.28833 185.9699 15.338022
v 219.29799 186.01816 15.498898
v 219.29024 185.98114 15.662825
v 219.26715 185.86877 15.785881
v 219.23491 185.71117 15.8350935
v 219.59988 185.4099 15.790737
v 219.58124 185.29294 15.671259
v 219.57446 185.25066 15.50857
v 219.58136 185.29437 15.346262
v 219.60008 185.41237 15.227826
v 219.62563 185.57304 15.184996
v 219.65112 185.73332 15.229248
v 219.66977 185.85028 15.348726
v 219.67656 185.89258 15.5114155
v 219.66966 185.84886 15.673723
v 219.65094 185.73087 15.79216
v 219.6254 185.57019 15.83499
v 220.02637 185.40974 15.791448
v 220.01753 185.29112 15.67248
v 220.0143 185.24771 15.509976
v 220.01753 185.29115 15.34748
v 220.02638 185.40979 15.228531
v 220.03847 185.57184 15.185002
v 220.05055 185.73389 15.228558
v 220.05939 185.85251 15.347526
v 220.06262 185.89592 15.510029
v 220.05939 185.85248 15.672525
v 220.05054 185.73384 15.791474
v 220.03845 185.5718 15.835003
v 220.4111 185.35184 15.791454
v 220.38496 185.2358 15.672493
v 220.3754 185.19331 15.509992
v 220.38496 185.2358 15.347493
v 220.4111 185.35185 15.228538
v 220.44682 185.51038 15.185
v 220.48253 185.66891 15.228546
v 220.50867 185.78496 15.347507
v 220.51823 185.82742 15.510009
v 220.50867 185.78494 15.672508
v 220.48253 185.6689 15.791463
v 220.44681 185.51036 15.835
v 220.82239 185.22949 15.791459
v 220.80798 185.1114 15.672502
v 220.80272 185.06819 15.510001
v 220.80798 185.1114 15.347502
v 220.82239 185.22949 15.228542
v 220.84207 185.3908 15.185
v 220.86176 185.5521 15.228542
v 220.87616 185.67018 15.3475
v 220.88144 185.71341 15.51
v 220.87616 185.67018 15.6725
v 220.86176 185.5521 15.791458
v 220.84207 185.3908 15.835001
v 221.25 185.24939 15.791459
v 221.2467 185.13048 15.672501
v 221.2455 185.08696 15.51
v 221.2467 185.13048 15.347501
v 221.25 185.24939 15.228542
v 221.25449 185.41183 15.185
v 221.25899 185.57426 15.228542
v 221.26227 185.69318 15.347501
v 221.26347 185.73671 15.51
v 221.26227 185.69318 15.672501
v 221.25899 185.57426 15.791459
v 221.25449 185.41183 15.835001
v 221.60071 185.21884 15.791459
v 221.55357 185.10962 15.672501
v 221.53632 185.06964 15.51
v 221.55357 185.10962 15.347501
v 221.60071 185.21884 15.228542
v 221.66512 185.36803 15.185
v 221.7295 185.51723 15.228542
v 221.77666 185.62645 15.347501
v 221.7939 185.66641 15.51
v 221.77666 185.62645 15.672501
v 221.7295 185.51723 15.791459
v 221.66512 185.36803 15.835001
v 221.87804 184.97163 15.791459
v 221.8044 184.8782 15.672501
v 221.77745 184.84401 15.51
v 221.8044 184.8782 15.347501
v 221.87804 184.97163 15.228542
v 221.97862 185.09926 15.185
v 222.07921 185.22688 15.228542
v 222.15285 185.32031 15.347501
v 222.17981 185.3545 15.51
v 222.15285 185.32031 15.672501
v 222.07921 185.22688 15.791459
v 221.97862 185.09926 15.835001
v 222.24504 184.70972 15.791459
v 222.19514 184.60173 15.672501
v 222.17688 184.56221 15.51
v 222.19514 184.60173 15.347501
v 222.24504 184.70972 15.228542
v 222.31322 184.85722 15.185
v 222.38138 185.00475 15.228542
v 222.43129 185.11272 15.347501
v 222.44955 185.15225 15.51
v 222.43129 185.11272 15.672501
v 222.38138 185.00475 15.791459
v 222.31322 184.85722 15.835001
v 222.699 184.59749 15.791459
v 222.68776 184.47906 15.672501
v 222.68364 184.43571 15.51
v 222.68776 184.47906 15.347501
v 222.699 184.59749 15.228542
v 222.71437 184.75926 15.185
v 222.72974 184.92102 15.228542
v 222.74098 185.03946 15.347501
v 222.7451 185.0828 15.51
v 222.74098 185.03946 15.672501
v 222.72974 184.92102 15.791459
v 222.71437 184.75926 15.835001
v 223.16792 184.62274 15.791459
v 223.19803 184.50766 15.672501
v 223.20905 184.46553 15.51
v 223.19803 184.50766 15.347501
v 223.16792 184.62274 15.228542
v 223.1268 184.77995 15.185
v 223.08568 184.93716 15.228542
v 223.05559 185.05226 15.347501
v 223.04457 185.09438 15.51
v 223.05559 185.05226 15.672501
v 223.08568 184.93716 15.791459
v 223.1268 184.77995 15.835001
v 223.59404 184.83383 15.791459
v 223.66542 184.73865 15.672501
v 223.69154 184.70381 15.51
v 223.66542 184.73865 15.347501
v 223.59404 184.83383 15.228542
v 223.49655 184.96384 15.185
v 223.39906 185.09384 15.228542
v 223.3277 185.18901 15.347501
v 223.30157 185.22385 15.51
v 223.3277 185.18901 15.672501
v 223.39906 185.09384 15.791459
v 223.49655 184.96384 15.835001
v 223.89835 185.15959 15.791459
v 223.98744 185.08075 15.672501
v 224.02005 185.0519 15.51
v 223.98744 185.08075 15.347501
v 223.89835 185.15959 15.228542
v 223.77666 185.26727 15.185
v 223.65495 185.37495 15.228542
v 223.56587 185.45378 15.347501
v 223.53326 185.48264 15.51
v 223.56587 185.45378 15.672501
v 223.65495 185.37495 15.791459
v 223.77666 185.26727 15.835001
v 224.1777 185.49023 15.791459
v 224.27577 185.4229 15.672501
v 224.31166 185.39825 15.51
v 224.27577 185.4229 15.347501
v 224.1777 185.49023 15.228542
v 224.04375 185.58221 15.185
v 223.90977 185.6742 15.228542
v 223.8117 185.74153 15.347501
v 223.77582 185.76617 15.51
v 223.8117 185.74153 15.672501
v 223.90977 185.6742 15.791459
v 224.04375 185.58221 15.835001
v 224.3674 185.84158 15.791459
v 224.4594 185.76616 15.672501
v 224.49306 185.73856 15.51
v 224.4594 185.76616 15.347501
v 224.3674 185.84158 15.228542
v 224.24173 185.94461 15.185
v 224.11607 186.04764 15.228542
v 224.02408 186.12306 15.347501
v 223.9904 186.15067 15.51
v 224.02408 186.12306 15.672501
v 224.11607 186.04764 15.791459
v 224.24173 185.94461 15.835001
v 224.6678 186.08977 15.791459
v 224.74799 186.00188 15.672501
v 224.77733 185.96971 15.51
v 224.74799 186.00188 15.347501
v 224.6678 186.08977 15.228542
v 224.55827 186.20981 15.185
v 224.44875 186.32985 15.228542
v 224.36858 186.41772 15.347501
v 224.33923 186.44989 15.51
v 224.36858 186.41772 15.672501
v 224.44875 186.32985 15.791459
v 224.55827 186.20981 15.835001
v 224.96608 186.38573 15.791459
v 225.0501 186.30151 15.672501
v 225.08084 186.27069 15.51
v 225.0501 186.30151 15.347501
v 224.96608 186.38573 15.228542
v 224.8513 186.50076 15.185
v 224.73654 186.61581 15.228542
v 224.65253 186.70003 15.347501
v 224.62178 186.73085 15.51
v 224.65253 186.70003 15.672501
v 224.73654 186.61581 15.791459
v 224.8513 186.50076 15.835001
v 225.2544 186.6748 15.791459
v 225.33595 186.58821 15.672501
v 225.3658 186.55652 15.51
v 225.33595 186.58821 15.347501
v 225.2544 186.6748 15.228542
v 225.14297 186.7931 15.185
v 225.03157 186.91139 15.228542
v 224.95001 186.99799 15.347501
v 224.92015 187.0297 15.51
v 224.95001 186.99799 15.672501
v 225.03157 186.91139 15.791459
v 225.14297 186.7931 15.835001
v 225.54335 186.93219 15.791459
v 225.61005 186.83368 15.672501
v 225.63445 186.79764 15.51
v 225.61005 186.83368 15.347501
v 225.54335 186.93219 15.228542
v 225.45224 187.06674 15.185
v 225.36113 187.20131 15.228542
v 225.29445 187.29982 15.347501
v 225.27003 187.33586 15.51
v 225.29445 187.29982 15.672501
v 225.36113 187.20131 15.791459
v 225.45224 187.06674 15.835001
v 225.89339 187.1067 15.791459
v 225.94624 187.00014 15.672501
v 225.96559 186.96114 15.51
v 225.94624 187.00014 15.347501
v 225.89339 187.1067 15.228542
v 225.82117 187.25227 15.185
v 225.74896 187.39786 15.228542
v 225.69609 187.50443 15.347501
v 225.67674 187.54343 15.51
v 225.69609 187.50443 15.672501
v 225.74896 187.39786 15.791459
v 225.82117 187.25227 15.835001
v 226.25377 187.28342 15.791459
v 226.2989 187.17336 15.672501
v 226.31543 187.13307 15.51
v 226.2989 187.17336 15.347501
v 226.25377 187.28342 15.228542
v 226.19211 187.43376 15.185
v 226.13045 187.5841 15.228542
v 226.0853 187.69417 15.347501
v 226.06879 187.73445 15.51
v 226.0853 187.69417 15.672501
v 226.13045 187.5841 15.791459
v 226.19211 187.43376 15.835001
v 226.60075 187.4034 15.791459
v 226.61327 187.2851 15.672501
v 226.61784 187.24179 15.51
v 226.61327 187.2851 15.347501
v 226.60075 187.4034 15.228542
v 226.58365 187.56499 15.185
v 226.56654 187.7266 15.228542
v 226.55403 187.8449 15.347501
v 226.54944 187.88818 15.51
v 226.55403 187.8449 15.672501
v 226.56654 187.7266 15.791459
v 226.58365 187.56499 15.835001
v 226.98671 187.35628 15.791459
v 226.98138 187.23744 15.672501
v 226.97943 187.19395 15.51
v 226.98138 187.23744 15.347501
v 226.98671 187.35628 15.228542
v 226.99399 187.51862 15.185
v 227.00127 187.68095 15.228542
v 227.00659 187.79979 15.347501
v 227.00854 187.84329 15.51
v 227.00659 187.79979 15.672501
v 227.00127 187.68095 15.791459
v 226.99399 187.51862 15.835001
v 227.40796 187.36559 15.791459
v 227.4088 187.24663 15.672501
v 227.4091 187.2031 15.51
v 227.4088 187.24663 15.347501
v 227.40796 187.36559 15.228542
v 227.40683 187.52809 15.185
v 227.4057 187.69058 15.228542
v 227.40486 187.80954 15.347501
v 227.40456 187.85307 15.51
v 227.40486 187.80954 15.672501
v 227.4057 187.69058 15.791459
v 227.40683 187.52809 15.835001
v 227.81921 187.3619 15.791459
v 227.81882 187.24294 15.672501
v 227.81868 187.19939 15.51
v 227.81882 187.24294 15.347501
v 227.81921 187.3619 15.228542
v 227.81976 187.52438 15.185
v 227.8203 187.68689 15.228542
v 227.8207 187.80585 15.347501
v 227.82085 187.84938 15.51
v 227.8207 187.80585 15.672501
v 227.8203 187.68689 15.791459
v 227.81976 187.52438 15.835001
v 228.23282 187.36284 15.791459
v 228.2329 187.24388 15.672501
v 228.23293 187.20033 15.51
v 228.2329 187.24388 15.347501
v 228.23282 187.36284 15.228542
v 228.23271 187.52533 15.185
v 228.2326 187.68784 15.228542
v 228.23253 187.8068 15.347501
v 228.2325 187.85033 15.51
v 228.23253 187.8068 15.672501
v 228.2326 187.68784 15.791459
v 228.23271 187.52533 15.835001
v 228.64397 187.36243 15.791459
v 228.64272 187.24347 15.672501
v 228.64226 187.19994 15.51
v 228.64272 187.24347 15.347501
v 228.64397 187.36243 15.228542
v 228.64566 187.52492 15.185
v 228.64735 187.68741 15.228542
v 228.6486 187.80635 15.347501
v 228.64906 187.8499 15.51
v 228.6486 187.80635 15.672501
v 228.64735 187.68741 15.791459
v 228.64566 187.52492 15.835001
v 229.05098 187.35437 15.791459
v 229.04546 187.23555 15.672501
v 229.04344 187.19205 15.51
v 229.04546 187.23555 15.347501
v 229.05098 187.35437 15.228542
v 229.05853 187.5167 15.185
v 229.06607 187.67902 15.228542
v 229.07161 187.79785 15.347501
v 229.07362 187.84135 15.51
v 229.07161 187.79785 15.672501
v 229.06607 187.67902 15.791459
v 229.05853 187.5167 15.835001
v 229.47267 187.32408 15.791459
v 229.47435 187.20514 15.672501
v 229.47498 187.1616 15.51
v 229.47435 187.20514 15.347501
v 229.47267 187.32408 15.228542
v 229.47038 187.48657 15.185
v 229.4681 187.64905 15.228542
v 229.4664 187.768 15.347501
v 229.46579 187.81154 15.51
v 229.4664 187.768 15.672501
v 229.4681 187.64905 15.791459
v 229.47038 187.48657 15.835001
v 229.88858 187.36598 15.791459
v 229.89397 187.24715 15.672501
v 229.89595 187.20366 15.51
v 229.89397 187.24715 15.347501
v 229.88858 187.36598 15.228542
v 229.88121 187.52832 15.185
v 229.87386 187.69066 15.228542
v 229.86847 187.8095 15.347501
v 229.86649 187.85298 15.51
v 229.86847 187.8095 15.672501
v 229.87386 187.69066 15.791459
v 229.88121 187.52832 15.835001
v 230.29352 187.36143 15.791459
v 230.29305 187.24248 15.672501
v 230.29288 187.19894 15.51
v 230.29305 187.24248 15.347501
v 230.29352 187.36143 15.228542
v 230.29414 187.52394 15.185
v 230.29478 187.68643 15.228542
v 230.29524 187.80539 15.347501
v 230.29541 187.84894 15.51
v 230.29524 187.80539 15.672501
v 230.29478 187.68643 15.791459
v 230.29414 187.52394 15.835001
v 230.70729 187.3626 15.791459
v 230.70744 187.24364 15.672501
v 230.70749 187.2001 15.51
v 230.70744 187.24364 15.347501
v 230.70729 187.3626 15.228542
v 230.70709 187.5251 15.185
v 230.7069 187.6876 15.228542
v 230.70674 187.80656 15.347501
v 230.7067 187.8501 15.51
v 230.70674 187.80656 15.672501
v 230.7069 187.6876 15.791459
v 230.70709 187.5251 15.835001
v 231.12003 187.36246 15.791459
v 231.12001 187.2435 15.672501
v 231.12001 187.19995 15.51
v 231.12001 187.2435 15.347501
v 231.12003 187.36246 15.228542
v 231.12004 187.52495 15.185
v 231.12006 187.68745 15.228542
v 231.12007 187.80641 15.347501
v 231.12009 187.84996 15.51
v 231.12007 187.80641 15.672501
v 231.12006 187.68745 15.791459
v 231.12004 187.52495 15.835001
v 231.533 187.3625 15.791459
v 231.533 187.24355 15.672501
v 231.533 187.2 15.51
v 231.533 187.24355 15.347501
v 231.533 187.3625 15.228542
v 231.53299 187.525 15.185
v 231.53299 187.6875 15.228542
v 231.53297 187.80646 15.347501
v 231.53297 187.84999 15.51
v 231.53297 187.80646 15.672501
v 231.53299 187.6875 15.791459
v 231.53299 187.525 15.835001
v 231.94594 187.36249 15.791459
v 231.94594 187.24353 15.672501
v 231.94594 187.2 15.51
v 231.94594 187.24353 15.347501
v 231.94594 187.36249 15.228542
v 231.94594 187.525 15.185
v 231.94595 187.68748 15.228542
v 231.94595 187.80644 15.347501
v 231.94595 187.84999 15.51
v 231.94595 187.80644 15.672501
v 231.94595 187.68748 15.791459
v 231.94594 187.525 15.835001
v 232.3589 187.36249 15.791459
v 232.3589 187.24353 15.672501
v 232.3589 187.2 15.51
v 232.3589 187.24353 15.347501
v 232.3589 187.36249 15.228542
v 232.3589 187.525 15.185
v 232.3589 187.6875 15.228542
v 232.3589 187.80646 15.347501
v 232.3589 187.84999 15.51
v 232.3589 187.80646 15.672501
v 232.3589 187.6875 15.791459
v 232.3589 187.525 15.835001
v 232.7649 187.36264 15.791459
v 232.7598 187.24379 15.672501
v 232.75793 187.20029 15.51
v 232.7598 187.24379 15.347501
v 232.7649 187.36264 15.228542
v 232.77185 187.525 15.185
v 232.7788 187.68735 15.228542
v 232.78389 187.8062 15.347501
v 232.78575 187.8497 15.51
v 232.78389 187.8062 15.672501
v 232.7788 187.68735 15.791459
v 232.77185 187.525 15.835001
v 233.14204 187.3325 15.791459
v 233.11185 187.21745 15.672501
v 233.10078 187.17532 15.51
v 233.11185 187.21745 15.347501
v 233.14204 187.3325 15.228542
v 233.18329 187.48969 15.185
v 233.22453 187.64687 15.228542
v 233.25473 187.76193 15.347501
v 233.26578 187.80405 15.51
v 233.25473 187.76193 15.672501
v 233.22453 187.64687 15.791459
v 233.18329 187.48969 15.835001
v 233.50552 187.16498 15.791459
v 233.46634 187.05266 15.672501
v 233.452 187.01155 15.51
v 233.46634 187.05266 15.347501
v 233.50552 187.16498 15.228542
v 233.55904 187.3184 15.185
v 233.61256 187.47185 15.228542
v 233.65175 187.58417 15.347501
v 233.66609 187.62527 15.51
v 233.65175 187.58417 15.672501
v 233.61256 187.47185 15.791459
v 233.55904 187.3184 15.835001
v 233.935 187.0582 15.791459
v 233.91684 186.94064 15.672501
v 233.91019 186.89761 15.51
v 233.91684 186.94064 15.347501
v 233.935 187.0582 15.228542
v 233.9598 187.2188 15.185
v 233.9846 187.3794 15.228542
v 234.00276 187.49696 15.347501
v 234.0094 187.54 15.51
v 234.00276 187.49696 15.672501
v 233.9846 187.3794 15.791459
v 233.9598 187.2188 15.835001
v 234.36842 187.0304 15.791459
v 234.36584 186.91147 15.672501
v 234.36491 186.86794 15.51
v 234.36584 186.91147 15.347501
v 234.36842 187.0304 15.228542
v 234.37193 187.19286 15.185
v 234.37544 187.35532 15.228542
v 234.37802 187.47426 15.347501
v 234.37895 187.51779 15.51
v 234.37802 187.47426 15.672501
v 234.37544 187.35532 15.791459
v 234.37193 187.19286 15.835001
v 234.78612 187.03847 15.791459
v 234.7871 186.91953 15.672501
v 234.78745 186.87598 15.51
v 234.7871 186.91953 15.347501
v 234.78612 187.03847 15.228542
v 234.7848 187.20097 15.185
v 234.7835 187.36346 15.228542
v 234.78252 187.48242 15.347501
v 234.78217 187.52596 15.51
v 234.78252 187.48242 15.672501
v 234.7835 187.36346 15.791459
v 234.7848 187.20097 15.835001
v 235.19757 187.03706 15.791459
v 235.19745 186.9181 15.672501
v 235.1974 186.87456 15.51
v 235.19745 186.9181 15.347501
v 235.19757 187.03706 15.228542
v 235.19775 187.19957 15.185
v 235.19794 187.36206 15.228542
v 235.19806 187.48102 15.347501
v 235.1981 187.52457 15.51
v 235.19806 187.48102 15.672501
v 235.19794 187.36206 15.791459
v 235.19775 187.19957 15.835001
v 235.61507 187.03763 15.791459
v 235.61826 186.91872 15.672501
v 235.61943 186.87518 15.51
v 235.61826 186.91872 15.347501
v 235.61507 187.03763 15.228542
v 235.6107 187.20007 15.185
v 235.60634 187.3625 15.228542
v 235.60315 187.48143 15.347501
v 235.60197 187.52495 15.51
v 235.60315 187.48143 15.672501
v 235.60634 187.3625 15.791459
v 235.6107 187.20007 15.835001
v 236.07103 187.06647 15.791459
v 236.10612 186.9528 15.672501
v 236.11897 186.9112 15.51
v 236.10612 186.9528 15.347501
v 236.07103 187.06647 15.228542
v 236.02309 187.22173 15.185
v 235.97514 187.377 15.228542
v 235.94005 187.49066 15.347501
v 235.9272 187.53226 15.51
v 235.94005 187.49066 15.672501
v 235.97514 187.377 15.791459
v 236.02309 187.22173 15.835001
v 236.46472 187.32016 15.800241
v 236.54097 187.22044 15.688237
v 236.573 187.17857 15.528475
v 236.5522 187.20576 15.363763
v 236.48416 187.29474 15.2382345
v 236.38712 187.42165 15.185526
v 236.28706 187.55249 15.21976
v 236.21082 187.6522 15.331764
v 236.1788 187.69408 15.491526
v 236.1996 187.66689 15.656239
v 236.26764 187.57791 15.781767
v 236.36467 187.451 15.8344755
v 236.73517 187.62323 15.814189
v 236.80872 187.50783 15.716347
v 236.84656 187.44943 15.563203
v 236.83855 187.46368 15.39579
v 236.78683 187.54677 15.258967
v 236.70529 187.67642 15.189397
v 236.61574 187.8179 15.205719
v 236.54219 187.9333 15.30356
v 236.50436 187.9917 15.456704
v 236.51237 187.97745 15.624117
v 236.56407 187.89436 15.76094
v 236.64563 187.76471 15.83051
v 237.0501 187.78534 15.824791
v 237.0772 187.64136 15.743663
v 237.09987 187.55844 15.600189
v 237.11205 187.5588 15.432816
v 237.11046 187.64236 15.286388
v 237.09554 187.78671 15.200144
v 237.07127 187.95317 15.197189
v 237.04417 188.09715 15.278318
v 237.0215 188.18008 15.421791
v 237.00932 188.17972 15.589165
v 237.01091 188.09616 15.735592
v 237.02583 187.95181 15.821837
v 237.27522 187.76196 15.833775
v 237.32039 187.61389 15.756344
v 237.40533 187.5255 15.636884
v 237.5073 187.5205 15.507404
v 237.59894 187.6002 15.4026
v 237.65573 187.74329 15.350552
v 237.66245 187.91138 15.365207
v 237.61726 188.05945 15.442638
v 237.53232 188.14783 15.562098
v 237.43036 188.15283 15.691577
v 237.33871 188.07312 15.796382
v 237.28192 187.93005 15.84843
v 237.3875 187.68326 16.136837
v 237.50145 187.56705 16.118597
v 237.6496 187.52655 16.067734
v 237.79224 187.57262 15.997875
v 237.89116 187.69292 15.92774
v 237.91985 187.8552 15.8761215
v 237.8706 188.01599 15.85685
v 237.75665 188.1322 15.87509
v 237.6085 188.17268 15.925953
v 237.46587 188.12662 15.995811
v 237.36696 188.00633 16.065947
v 237.33827 187.84404 16.117565
v 237.66075 187.71541 16.453505
v 237.7849 187.62381 16.384542
v 237.9217 187.6129 16.289122
v 238.03455 187.6856 16.19281
v 238.09315 187.82243 16.121414
v 238.08185 187.98674 16.094065
v 238.00366 188.13449 16.11809
v 237.87953 188.22609 16.187052
v 237.7427 188.237 16.282473
v 237.62988 188.1643 16.378784
v 237.57126 188.02747 16.45018
v 237.58257 187.86316 16.47753
v 237.92844 187.87613 16.840406
v 238.01137 187.75017 16.76816
v 238.11903 187.69589 16.651674
v 238.22258 187.72787 16.522158
v 238.29427 187.83752 16.414316
v 238.31488 187.99547 16.357046
v 238.2789 188.1594 16.365692
v 238.19597 188.28535 16.437937
v 238.0883 188.33961 16.554424
v 237.98476 188.30765 16.683939
v 237.91307 188.198 16.79178
v 237.89246 188.04004 16.849052
v 238.37724 187.87074 17.116669
v 238.42128 187.74826 17.018867
v 238.47304 187.69942 16.872868
v 238.51868 187.7373 16.717793
v 238.54594 187.85176 16.595194
v 238.54753 188.01213 16.53792
v 238.52304 188.17542 16.56132
v 238.479 188.2979 16.65912
v 238.42725 188.34674 16.805119
v 238.3816 188.30885 16.960194
v 238.35434 188.1944 17.082792
v 238.35275 188.03403 17.140066
v 238.89874 187.90154 17.097084
v 238.92458 187.79707 16.967754
v 238.93266 187.76968 16.80195
v 238.92082 187.82669 16.6441
v 238.89226 187.95282 16.5365
v 238.8546 188.11429 16.507982
v 238.81795 188.26782 16.566187
v 238.79211 188.37228 16.695518
v 238.78403 188.39967 16.861322
v 238.79587 188.34267 17.019173
v 238.82443 188.21652 17.126772
v 238.86209 188.05505 17.155289
v 239.2685 188.0548 17.113644
v 239.28104 187.9344 16.99681
v 239.28561 187.88821 16.835108
v 239.28104 187.92862 16.671864
v 239.2685 188.04477 16.550817
v 239.25137 188.20557 16.504404
v 239.23425 188.36792 16.545061
v 239.22173 188.48831 16.661894
v 239.21715 188.5345 16.823597
v 239.22173 188.4941 16.986843
v 239.23425 188.37794 17.10789
v 239.25137 188.21715 17.1543
v 239.65553 188.0125 17.114397
v 239.65062 187.89154 16.997576
v 239.64882 187.84515 16.835875
v 239.65062 187.88576 16.672626
v 239.65553 188.00247 16.55157
v 239.66223 188.16403 16.505144
v 239.66895 188.32715 16.545788
v 239.67386 188.4481 16.662611
v 239.67566 188.49449 16.82431
v 239.67386 188.45389 16.987558
v 239.66895 188.33717 17.108616
v 239.66223 188.17561 17.15504
v 240.07625 187.98521 17.0921
v 240.07684 187.87988 16.960924
v 240.07698 187.85425 16.794657
v 240.07661 187.91519 16.637848
v 240.07584 188.04636 16.532515
v 240.07487 188.21263 16.506882
v 240.07399 188.36943 16.567818
v 240.0734 188.47476 16.698994
v 240.07326 188.5004 16.865263
v 240.07362 188.43947 17.022072
v 240.07439 188.30829 17.127403
v 240.07535 188.14203 17.153036
v 240.47539 188.03351 17.122547
v 240.47667 187.90605 17.01274
v 240.481 187.85054 16.853977
v 240.48723 187.88187 16.688799
v 240.49368 187.99161 16.561466
v 240.49863 188.15039 16.506096
v 240.50073 188.31566 16.537525
v 240.49945 188.44312 16.647333
v 240.49512 188.49861 16.806097
v 240.48889 188.4673 16.971275
v 240.48244 188.35754 17.098608
v 240.4775 188.19876 17.153978
v 240.78488 188.02597 17.129969
v 240.80058 187.89859 17.021303
v 240.8429 187.84164 16.868835
v 240.90045 187.87038 16.71342
v 240.95786 187.97711 16.596699
v 240.99971 188.13322 16.549948
v 241.01482 188.29689 16.585693
v 240.9991 188.42427 16.694359
v 240.9568 188.48122 16.846827
v 240.89925 188.45248 17.002241
v 240.84184 188.34576 17.118963
v 240.79999 188.18965 17.165714
v 241.06067 187.92816 17.330887
v 241.08324 187.79889 17.225618
v 241.14488 187.7372 17.081757
v 241.22908 187.75963 16.93785
v 241.31328 187.86015 16.83246
v 241.37491 188.01184 16.793825
v 241.39748 188.17406 16.832296
v 241.3749 188.30333 16.937567
v 241.31325 188.36502 17.081429
v 241.22905 188.34259 17.225334
v 241.14485 188.24207 17.330723
v 241.08322 188.09036 17.369358
v 241.5781 187.83002 17.530563
v 241.58136 187.70341 17.419823
v 241.59027 187.6491 17.260849
v 241.60245 187.68163 17.09624
v 241.61462 187.79227 16.970104
v 241.62355 187.9514 16.916237
v 241.62682 188.11636 16.949076
v 241.62355 188.24297 17.059818
v 241.61462 188.29727 17.218792
v 241.60245 188.26476 17.3834
v 241.59027 188.1541 17.509537
v 241.58136 187.99498 17.563402
v 242.03235 187.87181 17.41756
v 242.02708 187.74945 17.302279
v 242.01404 187.70108 17.141722
v 241.9967 187.73967 16.978909
v 241.9797 187.85486 16.85747
v 241.96762 188.0158 16.80994
v 241.96367 188.17935 16.849056
v 241.96893 188.30171 16.964338
v 241.98198 188.35008 17.124897
v 241.99931 188.3115 17.287708
v 242.01631 188.1963 17.40915
v 242.0284 188.03537 17.456678
v 242.39786 187.89949 17.467094
v 242.39792 187.76186 17.370386
v 242.40112 187.69102 17.217966
v 242.40662 187.70595 17.050673
v 242.41292 187.80263 16.913334
v 242.41835 187.95518 16.842747
v 242.42145 188.12271 16.857828
v 242.42139 188.26033 16.954535
v 242.41818 188.33118 17.106955
v 242.41269 188.31625 17.274248
v 242.40639 188.21956 17.411589
v 242.40096 188.06702 17.482174
v 242.80536 187.84958 17.44212
v 242.79134 187.73013 17.324478
v 242.78568 187.68517 17.16247
v 242.78992 187.7267 16.999504
v 242.8029 187.84363 16.879248
v 242.82117 188.00461 16.833923
v 242.8398 188.1665 16.875673
v 242.85382 188.28595 16.993315
v 242.85947 188.33092 17.155323
v 242.85524 188.28938 17.318289
v 242.84225 188.17245 17.438545
v 242.82399 188.01147 17.48387
v 243.14444 187.77315 17.439743
v 243.08736 187.67043 17.319368
v 243.06729 187.634 17.156359
v 243.08963 187.67363 16.994396
v 243.14839 187.77869 16.876875
v 243.22783 187.92102 16.835285
v 243.30666 188.06252 16.880772
v 243.36375 188.16524 17.001148
v 243.38382 188.20168 17.164156
v 243.36148 188.16205 17.32612
v 243.30272 188.05699 17.443642
v 243.22327 187.91464 17.48523
v 243.41602 187.49208 17.441055
v 243.34456 187.3973 17.321829
v 243.31854 187.36284 17.159231
v 243.34492 187.39793 16.99683
v 243.41664 187.4932 16.87814
v 243.51447 187.62306 16.834965
v 243.6122 187.75278 16.878872
v 243.68364 187.84755 16.998098
v 243.70966 187.882 17.160696
v 243.68327 187.84691 17.323097
v 243.61157 187.75166 17.441788
v 243.51375 187.62178 17.484962
v 243.80087 187.28313 17.441353
v 243.7448 187.17833 17.32231
v 243.7243 187.14003 17.159779
v 243.74492 187.17853 16.997309
v 243.80109 187.28348 16.878435
v 243.87778 187.42677 16.835009
v 243.95444 187.57002 16.878666
v 244.01053 187.67484 16.99771
v 244.031 187.71312 17.16024
v 244.0104 187.67464 17.32271
v 243.95422 187.56969 17.441584
v 243.87753 187.42638 17.48501
v 244.15567 187.09517 17.441422
v 244.09229 186.99452 17.32244
v 244.0691 186.95772 17.15993
v 244.09233 186.99458 16.997438
v 244.15573 187.09528 16.878506
v 244.24231 187.23279 16.834997
v 244.3289 187.37029 16.878572
v 244.39227 187.47093 16.997557
v 244.41545 187.50775 17.160065
v 244.39224 187.47087 17.322556
v 244.32884 187.3702 17.44149
v 244.24225 187.23267 17.484997
v 244.49702 186.845 17.44149
v 244.44016 186.7405 17.322556
v 244.41933 186.70221 17.160063
v 244.44012 186.74043 16.997555
v 244.49696 186.8449 16.878574
v 244.57465 186.98763 16.835001
v 244.65231 187.13037 16.878513
v 244.70918 187.23488 16.997448
v 244.73001 187.27315 17.15994
v 244.70921 187.23494 17.322449
v 244.65236 187.13046 17.44143
v 244.57469 186.98773 17.485003
v 244.88734 186.69678 17.441462
v 244.83348 186.59071 17.322504
v 244.81375 186.5519 17.160006
v 244.83347 186.59071 16.997505
v 244.88734 186.69678 16.878544
v 244.96094 186.84164 16.835001
v 245.03453 186.98653 16.87854
v 245.0884 187.09259 16.997496
v 245.10812 187.13142 17.159996
v 245.0884 187.0926 17.322496
v 245.03453 186.98654 17.441456
v 244.96094 186.84166 17.485
v 245.23311 186.47098 17.441462
v 245.16798 186.37128 17.322983
v 245.14398 186.33452 17.160833
v 245.16753 186.37057 16.99846
v 245.23232 186.46977 16.879374
v 245.32097 186.60555 16.83548
v 245.40976 186.74149 16.87854
v 245.47487 186.8412 16.997019
v 245.49887 186.87794 17.159168
v 245.47533 186.8419 17.32154
v 245.41054 186.74269 17.440628
v 245.32188 186.60693 17.484522
v 245.30669 186.61586 17.16
usemtl mat_14
s 1
f 811 811 812
f 812 811 813
f 811 811 813
f 813 811 814
f 811 811 814
f 814 811 815
f 811 811 815
f 815 811 816
f 811 811 816
f 816 811 817
f 811 811 817
f 817 811 818
f 811 811 818
f 818 811 819
f 811 811 819
f 819 811 820
f 811 811 820
f 820 811 821
f 811 811 821
f 821 811 822
f 811 811 822
f 822 811 823
f 811 811 823
f 823 811 812
f 812 813 824
f 824 813 825
f 813 814 825
f 825 814 826
f 814 815 826
f 826 815 827
f 815 816 827
f 827 816 828
f 816 817 828
f 828 817 829
f 817 818 829
f 829 818 830
f 818 819 830
f 830 819 831
f 819 820 831
f 831 820 832
f 820 821 832
f 832 821 833
f 821 822 833
f 833 822 834
f 822 823 834
f 834 823 835
f 823 812 835
f 835 812 824
f 824 825 836
f 836 825 837
f 825 826 837
f 837 826 838
f 826 827 838
f 838 827 839
f 827 828 839
f 839 828 840
f 828 829 840
f 840 829 841
f 829 830 841
f 841 830 842
f 830 831 842
f 842 831 843
f 831 832 843
f 843 832 844
f 832 833 844
f 844 833 845
f 833 834 845
f 845 834 846
f 834 835 846
f 846 835 847
f 835 824 847
f 847 824 836
f 836 837 848
f 848 837 849
f 837 838 849
f 849 838 850
f 838 839 850
f 850 839 851
f 839 840 851
f 851 840 852
f 840 841 852
f 852 841 853
f 841 842 853
f 853 842 854
f 842 843 854
f 854 843 855
f 843 844 855
f 855 844 856
f 844 845 856
f 856 845 857
f 845 846 857
f 857 846 858
f 846 847 858
f 858 847 859
f 847 836 859
f 859 836 848
f 848 849 860
f 860 849 861
f 849 850 861
f 861 850 862
f 850 851 862
f 862 851 863
f 851 852 863
f 863 852 864
f 852 853 864
f 864 853 865
f 853 854 865
f 865 854 866
f 854 855 866
f 866 855 867
f 855 856 867
f 867 856 868
f 856 857 868
f 868 857 869
f 857 858 869
f 869 858 870
f 858 859 870
f 870 859 871
f 859 848 871
f 871 848 860
f 860 861 872
f 872 861 873
f 861 862 873
f 873 862 874
f 862 863 874
f 874 863 875
f 863 864 875
f 875 864 876
f 864 865 876
f 876 865 877
f 865 866 877
f 877 866 878
f 866 867 878
f 878 867 879
f 867 868 879
f 879 868 880
f 868 869 880
f 880 869 881
f 869 870 881
f 881 870 882
f 870 871 882
f 882 871 883
f 871 860 883
f 883 860 872
f 872 873 884
f 884 873 885
f 873 874 885
f 885 874 886
f 874 875 886
f 886 875 887
f 875 876 887
f 887 876 888
f 876 877 888
f 888 877 889
f 877 878 889
f 889 878 890
f 878 879 890
f 890 879 891
f 879 880 891
f 891 880 892
f 880 881 892
f 892 881 893
f 881 882 893
f 893 882 894
f 882 883 894
f 894 883 895
f 883 872 895
f 895 872 884
f 884 885 896
f 896 885 897
f 885 886 897
f 897 886 898
f 886 887 898
f 898 887 899
f 887 888 899
f 899 888 900
f 888 889 900
f 900 889 901
f 889 890 901
f 901 890 902
f 890 891 902
f 902 891 903
f 891 892 903
f 903 892 904
f 892 893 904
f 904 893 905
f 893 894 905
f 905 894 906
f 894 895 906
f 906 895 907
f 895 884 907
f 907 884 896
f 896 897 908
f 908 897 909
f 897 898 909
f 909 898 910
f 898 899 910
f 910 899 911
f 899 900 911
f 911 900 912
f 900 901 912
f 912 901 913
f 901 902 913
f 913 902 914
f 902 903 914
f 914 903 915
f 903 904 915
f 915 904 916
f 904 905 916
f 916 905 917
f 905 906 917
f 917 906 918
f 906 907 918
f 918 907 919
f 907 896 919
f 919 896 908
f 908 909 920
f 920 909 921
f 909 910 921
f 921 910 922
f 910 911 922
f 922 911 923
f 911 912 923
f 923 912 924
f 912 913 924
f 924 913 925
f 913 914 925
f 925 914 926
f 914 915 926
f 926 915 927
f 915 916 927
f 927 916 928
f 916 917 928
f 928 917 929
f 917 918 929
f 929 918 930
f 918 919 930
f 930 919 931
f 919 908 931
f 931 908 920
f 920 921 932
f 932 921 933
f 921 922 933
f 933 922 934
f 922 923 934
f 934 923 935
f 923 924 935
f 935 924 936
f 924 925 936
f 936 925 937
f 925 926 937
f 937 926 938
f 926 927 938
f 938 927 939
f 927 928 939
f 939 928 940
f 928 929 940
f 940 929 941
f 929 930 941
f 941 930 942
f 930 931 942
f 942 931 943
f 931 920 943
f 943 920 932
f 932 933 944
f 944 933 945
f 933 934 945
f 945 934 946
f 934 935 946
f 946 935 947
f 935 936 947
f 947 936 948
f 936 937 948
f 948 937 949
f 937 938 949
f 949 938 950
f 938 939 950
f 950 939 951
f 939 940 951
f 951 940 952
f 940 941 952
f 952 941 953
f 941 942 953
f 953 942 954
f 942 943 954
f 954 943 955
f 943 932 955
f 955 932 944
f 944 945 956
f 956 945 957
f 945 946 957
f 957 946 958
f 946 947 958
f 958 947 959
f 947 948 959
f 959 948 960
f 948 949 960
f 960 949 961
f 949 950 961
f 961 950 962
f 950 951 962
f 962 951 963
f 951 952 963
f 963 952 964
f 952 953 964
f 964 953 965
f 953 954 965
f 965 954 966
f 954 955 966
f 966 955 967
f 955 944 967
f 967 944 956
f 956 957 968
f 968 957 969
f 957 958 969
f 969 958 970
f 958 959 970
f 970 959 971
f 959 960 971
f 971 960 972
f 960 961 972
f 972 961 973
f 961 962 973
f 973 962 974
f 962 963 974
f 974 963 975
f 963 964 975
f 975 964 976
f 964 965 976
f 976 965 977
f 965 966 977
f 977 966 978
f 966 967 978
f 978 967 979
f 967 956 979
f 979 956 968
f 968 969 980
f 980 969 981
f 969 970 981
f 981 970 982
f 970 971 982
f 982 971 983
f 971 972 983
f 983 972 984
f 972 973 984
f 984 973 985
f 973 974 985
f 985 974 986
f 974 975 986
f 986 975 987
f 975 976 987
f 987 976 988
f 976 977 988
f 988 977 989
f 977 978 989
f 989 978 990
f 978 979 990
f 990 979 991
f 979 968 991
f 991 968 980
f 980 981 992
f 992 981 993
f 981 982 993
f 993 982 994
f 982 983 994
f 994 983 995
f 983 984 995
f 995 984 996
f 984 985 996
f 996 985 997
f 985 986 997
f 997 986 998
f 986 987 998
f 998 987 999
f 987 988 999
f 999 988 1000
f 988 989 1000
f 1000 989 1001
f 989 990 1001
f 1001 990 1002
f 990 991 1002
f 1002 991 1003
f 991 980 1003
f 1003 980 992
f 992 993 1004
f 1004 993 1005
f 993 994 1005
f 1005 994 1006
f 994 995 1006
f 1006 995 1007
f 995 996 1007
f 1007 996 1008
f 996 997 1008
f 1008 997 1009
f 997 998 1009
f 1009 998 1010
f 998 999 1010
f 1010 999 1011
f 999 1000 1011
f 1011 1000 1012
f 1000 1001 1012
f 1012 1001 1013
f 1001 1002 1013
f 1013 1002 1014
f 1002 1003 1014
f 1014 1003 1015
f 1003 992 1015
f 1015 992 1004
f 1004 1005 1016
f 1016 1005 1017
f 1005 1006 1017
f 1017 1006 1018
f 1006 1007 1018
f 1018 1007 1019
f 1007 1008 1019
f 1019 1008 1020
f 1008 1009 1020
f 1020 1009 1021
f 1009 1010 1021
f 1021 1010 1022
f 1010 1011 1022
f 1022 1011 1023
f 1011 1012 1023
f 1023 1012 1024
f 1012 1013 1024
f 1024 1013 1025
f 1013 1014 1025
f 1025 1014 1026
f 1014 1015 1026
f 1026 1015 1027
f 1015 1004 1027
f 1027 1004 1016
f 1016 1017 1028
f 1028 1017 1029
f 1017 1018 1029
f 1029 1018 1030
f 1018 1019 1030
f 1030 1019 1031
f 1019 1020 1031
f 1031 1020 1032
f 1020 1021 1032
f 1032 1021 1033
f 1021 1022 1033
f 1033 1022 1034
f 1022 1023 1034
f 1034 1023 1035
f 1023 1024 1035
f 1035 1024 1036
f 1024 1025 1036
f 1036 1025 1037
f 1025 1026 1037
f 1037 1026 1038
f 1026 1027 1038
f 1038 1027 1039
f 1027 1016 1039
f 1039 1016 1028
f 1028 1029 1040
f 1040 1029 1041
f 1029 1030 1041
f 1041 1030 1042
f 1030 1031 1042
f 1042 1031 1043
f 1031 1032 1043
f 1043 1032 1044
f 1032 1033 1044
f 1044 1033 1045
f 1033 1034 1045
f 1045 1034 1046
f 1034 1035 1046
f 1046 1035 1047
f 1035 1036 1047
f 1047 1036 1048
f 1036 1037 1048
f 1048 1037 1049
f 1037 1038 1049
f 1049 1038 1050
f 1038 1039 1050
f 1050 1039 1051
f 1039 1028 1051
f 1051 1028 1040
f 1040 1041 1052
f 1052 1041 1053
f 1041 1042 1053
f 1053 1042 1054
f 1042 1043 1054
f 1054 1043 1055
f 1043 1044 1055
f 1055 1044 1056
f 1044 1045 1056
f 1056 1045 1057
f 1045 1046 1057
f 1057 1046 1058
f 1046 1047 1058
f 1058 1047 1059
f 1047 1048 1059
f 1059 1048 1060
f 1048 1049 1060
f 1060 1049 1061
f 1049 1050 1061
f 1061 1050 1062
f 1050 1051 1062
f 1062 1051 1063
f 1051 1040 1063
f 1063 1040 1052
f 1052 1053 1064
f 1064 1053 1065
f 1053 1054 1065
f 1065 1054 1066
f 1054 1055 1066
f 1066 1055 1067
f 1055 1056 1067
f 1067 1056 1068
f 1056 1057 1068
f 1068 1057 1069
f 1057 1058 1069
f 1069 1058 1070
f 1058 1059 1070
f 1070 1059 1071
f 1059 1060 1071
f 1071 1060 1072
f 1060 1061 1072
f 1072 1061 1073
f 1061 1062 1073
f 1073 1062 1074
f 1062 1063 1074
f 1074 1063 1075
f 1063 1052 1075
f 1075 1052 1064
f 1064 1065 1076
f 1076 1065 1077
f 1065 1066 1077
f 1077 1066 1078
f 1066 1067 1078
f 1078 1067 1079
f 1067 1068 1079
f 1079 1068 1080
f 1068 1069 1080
f 1080 1069 1081
f 1069 1070 1081
f 1081 1070 1082
f 1070 1071 1082
f 1082 1071 1083
f 1071 1072 1083
f 1083 1072 1084
f 1072 1073 1084
f 1084 1073 1085
f 1073 1074 1085
f 1085 1074 1086
f 1074 1075 1086
f 1086 1075 1087
f 1075 1064 1087
f 1087 1064 1076
f 1076 1077 1088
f 1088 1077 1089
f 1077 1078 1089
f 1089 1078 1090
f 1078 1079 1090
f 1090 1079 1091
f 1079 1080 1091
f 1091 1080 1092
f 1080 1081 1092
f 1092 1081 1093
f 1081 1082 1093
f 1093 1082 1094
f 1082 1083 1094
f 1094 1083 1095
f 1083 1084 1095
f 1095 1084 1096
f 1084 1085 1096
f 1096 1085 1097
f 1085 1086 1097
f 1097 1086 1098
f 1086 1087 1098
f 1098 1087 1099
f 1087 1076 1099
f 1099 1076 1088
f 1088 1089 1100
f 1100 1089 1101
f 1089 1090 1101
f 1101 1090 1102
f 1090 1091 1102
f 1102 1091 1103
f 1091 1092 1103
f 1103 1092 1104
f 1092 1093 1104
f 1104 1093 1105
f 1093 1094 1105
f 1105 1094 1106
f 1094 1095 1106
f 1106 1095 1107
f 1095 1096 1107
f 1107 1096 1108
f 1096 1097 1108
f 1108 1097 1109
f 1097 1098 1109
f 1109 1098 1110
f 1098 1099 1110
f 1110 1099 1111
f 1099 1088 1111
f 1111 1088 1100
f 1100 1101 1112
f 1112 1101 1113
f 1101 1102 1113
f 1113 1102 1114
f 1102 1103 1114
f 1114 1103 1115
f 1103 1104 1115
f 1115 1104 1116
f 1104 1105 1116
f 1116 1105 1117
f 1105 1106 1117
f 1117 1106 1118
f 1106 1107 1118
f 1118 1107 1119
f 1107 1108 1119
f 1119 1108 1120
f 1108 1109 1120
f 1120 1109 1121
f 1109 1110 1121
f 1121 1110 1122
f 1110 1111 1122
f 1122 1111 1123
f 1111 1100 1123
f 1123 1100 1112
f 1112 1113 1124
f 1124 1113 1125
f 1113 1114 1125
f 1125 1114 1126
f 1114 1115 1126
f 1126 1115 1127
f 1115 1116 1127
f 1127 1116 1128
f 1116 1117 1128
f 1128 1117 1129
f 1117 1118 1129
f 1129 1118 1130
f 1118 1119 1130
f 1130 1119 1131
f 1119 1120 1131
f 1131 1120 1132
f 1120 1121 1132
f 1132 1121 1133
f 1121 1122 1133
f 1133 1122 1134
f 1122 1123 1134
f 1134 1123 1135
f 1123 1112 1135
f 1135 1112 1124
f 1124 1125 1136
f 1136 1125 1137
f 1125 1126 1137
f 1137 1126 1138
f 1126 1127 1138
f 1138 1127 1139
f 1127 1128 1139
f 1139 1128 1140
f 1128 1129 1140
f 1140 1129 1141
f 1129 1130 1141
f 1141 1130 1142
f 1130 1131 1142
f 1142 1131 1143
f 1131 1132 1143
f 1143 1132 1144
f 1132 1133 1144
f 1144 1133 1145
f 1133 1134 1145
f 1145 1134 1146
f 1134 1135 1146
f 1146 1135 1147
f 1135 1124 1147
f 1147 1124 1136
f 1136 1137 1148
f 1148 1137 1149
f 1137 1138 1149
f 1149 1138 1150
f 1138 1139 1150
f 1150 1139 1151
f 1139 1140 1151
f 1151 1140 1152
f 1140 1141 1152
f 1152 1141 1153
f 1141 1142 1153
f 1153 1142 1154
f 1142 1143 1154
f 1154 1143 1155
f 1143 1144 1155
f 1155 1144 1156
f 1144 1145 1156
f 1156 1145 1157
f 1145 1146 1157
f 1157 1146 1158
f 1146 1147 1158
f 1158 1147 1159
f 1147 1136 1159
f 1159 1136 1148
f 1148 1149 1160
f 1160 1149 1161
f 1149 1150 1161
f 1161 1150 1162
f 1150 1151 1162
f 1162 1151 1163
f 1151 1152 1163
f 1163 1152 1164
f 1152 1153 1164
f 1164 1153 1165
f 1153 1154 1165
f 1165 1154 1166
f 1154 1155 1166
f 1166 1155 1167
f 1155 1156 1167
f 1167 1156 1168
f 1156 1157 1168
f 1168 1157 1169
f 1157 1158 1169
f 1169 1158 1170
f 1158 1159 1170
f 1170 1159 1171
f 1159 1148 1171
f 1171 1148 1160
f 1160 1161 1172
f 1172 1161 1173
f 1161 1162 1173
f 1173 1162 1174
f 1162 1163 1174
f 1174 1163 1175
f 1163 1164 1175
f 1175 1164 1176
f 1164 1165 1176
f 1176 1165 1177
f 1165 1166 1177
f 1177 1166 1178
f 1166 1167 1178
f 1178 1167 1179
f 1167 1168 1179
f 1179 1168 1180
f 1168 1169 1180
f 1180 1169 1181
f 1169 1170 1181
f 1181 1170 1182
f 1170 1171 1182
f 1182 1171 1183
f 1171 1160 1183
f 1183 1160 1172
f 1172 1173 1184
f 1184 1173 1185
f 1173 1174 1185
f 1185 1174 1186
f 1174 1175 1186
f 1186 1175 1187
f 1175 1176 1187
f 1187 1176 1188
f 1176 1177 1188
f 1188 1177 1189
f 1177 1178 1189
f 1189 1178 1190
f 1178 1179 1190
f 1190 1179 1191
f 1179 1180 1191
f 1191 1180 1192
f 1180 1181 1192
f 1192 1181 1193
f 1181 1182 1193
f 1193 1182 1194
f 1182 1183 1194
f 1194 1183 1195
f 1183 1172 1195
f 1195 1172 1184
f 1184 1185 1196
f 1196 1185 1197
f 1185 1186 1197
f 1197 1186 1198
f 1186 1187 1198
f 1198 1187 1199
f 1187 1188 1199
f 1199 1188 1200
f 1188 1189 1200
f 1200 1189 1201
f 1189 1190 1201
f 1201 1190 1202
f 1190 1191 1202
f 1202 1191 1203
f 1191 1192 1203
f 1203 1192 1204
f 1192 1193 1204
f 1204 1193 1205
f 1193 1194 1205
f 1205 1194 1206
f 1194 1195 1206
f 1206 1195 1207
f 1195 1184 1207
f 1207 1184 1196
f 1196 1197 1208
f 1208 1197 1209
f 1197 1198 1209
f 1209 1198 1210
f 1198 1199 1210
f 1210 1199 1211
f 1199 1200 1211
f 1211 1200 1212
f 1200 1201 1212
f 1212 1201 1213
f 1201 1202 1213
f 1213 1202 1214
f 1202 1203 1214
f 1214 1203 1215
f 1203 1204 1215
f 1215 1204 1216
f 1204 1205 1216
f 1216 1205 1217
f 1205 1206 1217
f 1217 1206 1218
f 1206 1207 1218
f 1218 1207 1219
f 1207 1196 1219
f 1219 1196 1208
f 1208 1209 1220
f 1220 1209 1221
f 1209 1210 1221
f 1221 1210 1222
f 1210 1211 1222
f 1222 1211 1223
f 1211 1212 1223
f 1223 1212 1224
f 1212 1213 1224
f 1224 1213 1225
f 1213 1214 1225
f 1225 1214 1226
f 1214 1215 1226
f 1226 1215 1227
f 1215 1216 1227
f 1227 1216 1228
f 1216 1217 1228
f 1228 1217 1229
f 1217 1218 1229
f 1229 1218 1230
f 1218 1219 1230
f 1230 1219 1231
f 1219 1208 1231
f 1231 1208 1220
f 1220 1221 1232
f 1232 1221 1233
f 1221 1222 1233
f 1233 1222 1234
f 1222 1223 1234
f 1234 1223 1235
f 1223 1224 1235
f 1235 1224 1236
f 1224 1225 1236
f 1236 1225 1237
f 1225 1226 1237
f 1237 1226 1238
f 1226 1227 1238
f 1238 1227 1239
f 1227 1228 1239
f 1239 1228 1240
f 1228 1229 1240
f 1240 1229 1241
f 1229 1230 1241
f 1241 1230 1242
f 1230 1231 1242
f 1242 1231 1243
f 1231 1220 1243
f 1243 1220 1232
f 1232 1233 1244
f 1244 1233 1245
f 1233 1234 1245
f 1245 1234 1246
f 1234 1235 1246
f 1246 1235 1247
f 1235 1236 1247
f 1247 1236 1248
f 1236 1237 1248
f 1248 1237 1249
f 1237 1238 1249
f 1249 1238 1250
f 1238 1239 1250
f 1250 1239 1251
f 1239 1240 1251
f 1251 1240 1252
f 1240 1241 1252
f 1252 1241 1253
f 1241 1242 1253
f 1253 1242 1254
f 1242 1243 1254
f 1254 1243 1255
f 1243 1232 1255
f 1255 1232 1244
f 1244 1245 1256
f 1256 1245 1257
f 1245 1246 1257
f 1257 1246 1258
f 1246 1247 1258
f 1258 1247 1259
f 1247 1248 1259
f 1259 1248 1260
f 1248 1249 1260
f 1260 1249 1261
f 1249 1250 1261
f 1261 1250 1262
f 1250 1251 1262
f 1262 1251 1263
f 1251 1252 1263
f 1263 1252 1264
f 1252 1253 1264
f 1264 1253 1265
f 1253 1254 1265
f 1265 1254 1266
f 1254 1255 1266
f 1266 1255 1267
f 1255 1244 1267
f 1267 1244 1256
f 1256 1257 1268
f 1268 1257 1269
f 1257 1258 1269
f 1269 1258 1270
f 1258 1259 1270
f 1270 1259 1271
f 1259 1260 1271
f 1271 1260 1272
f 1260 1261 1272
f 1272 1261 1273
f 1261 1262 1273
f 1273 1262 1274
f 1262 1263 1274
f 1274 1263 1275
f 1263 1264 1275
f 1275 1264 1276
f 1264 1265 1276
f 1276 1265 1277
f 1265 1266 1277
f 1277 1266 1278
f 1266 1267 1278
f 1278 1267 1279
f 1267 1256 1279
f 1279 1256 1268
f 1268 1269 1280
f 1280 1269 1281
f 1269 1270 1281
f 1281 1270 1282
f 1270 1271 1282
f 1282 1271 1283
f 1271 1272 1283
f 1283 1272 1284
f 1272 1273 1284
f 1284 1273 1285
f 1273 1274 1285
f 1285 1274 1286
f 1274 1275 1286
f 1286 1275 1287
f 1275 1276 1287
f 1287 1276 1288
f 1276 1277 1288
f 1288 1277 1289
f 1277 1278 1289
f 1289 1278 1290
f 1278 1279 1290
f 1290 1279 1291
f 1279 1268 1291
f 1291 1268 1280
f 1280 1281 1292
f 1292 1281 1293
f 1281 1282 1293
f 1293 1282 1294
f 1282 1283 1294
f 1294 1283 1295
f 1283 1284 1295
f 1295 1284 1296
f 1284 1285 1296
f 1296 1285 1297
f 1285 1286 1297
f 1297 1286 1298
f 1286 1287 1298
f 1298 1287 1299
f 1287 1288 1299
f 1299 1288 1300
f 1288 1289 1300
f 1300 1289 1301
f 1289 1290 1301
f 1301 1290 1302
f 1290 1291 1302
f 1302 1291 1303
f 1291 1280 1303
f 1303 1280 1292
f 1292 1293 1304
f 1304 1293 1305
f 1293 1294 1305
f 1305 1294 1306
f 1294 1295 1306
f 1306 1295 1307
f 1295 1296 1307
f 1307 1296 1308
f 1296 1297 1308
f 1308 1297 1309
f 1297 1298 1309
f 1309 1298 1310
f 1298 1299 1310
f 1310 1299 1311
f 1299 1300 1311
f 1311 1300 1312
f 1300 1301 1312
f 1312 1301 1313
f 1301 1302 1313
f 1313 1302 1314
f 1302 1303 1314
f 1314 1303 1315
f 1303 1292 1315
f 1315 1292 1304
f 1304 1305 1316
f 1316 1305 1317
f 1305 1306 1317
f 1317 1306 1318
f 1306 1307 1318
f 1318 1307 1319
f 1307 1308 1319
f 1319 1308 1320
f 1308 1309 1320
f 1320 1309 1321
f 1309 1310 1321
f 1321 1310 1322
f 1310 1311 1322
f 1322 1311 1323
f 1311 1312 1323
f 1323 1312 1324
f 1312 1313 1324
f 1324 1313 1325
f 1313 1314 1325
f 1325 1314 1326
f 1314 1315 1326
f 1326 1315 1327
f 1315 1304 1327
f 1327 1304 1316
f 1316 1317 1328
f 1328 1317 1329
f 1317 1318 1329
f 1329 1318 1330
f 1318 1319 1330
f 1330 1319 1331
f 1319 1320 1331
f 1331 1320 1332
f 1320 1321 1332
f 1332 1321 1333
f 1321 1322 1333
f 1333 1322 1334
f 1322 1323 1334
f 1334 1323 1335
f 1323 1324 1335
f 1335 1324 1336
f 1324 1325 1336
f 1336 1325 1337
f 1325 1326 1337
f 1337 1326 1338
f 1326 1327 1338
f 1338 1327 1339
f 1327 1316 1339
f 1339 1316 1328
f 1328 1329 1340
f 1340 1329 1341
f 1329 1330 1341
f 1341 1330 1342
f 1330 1331 1342
f 1342 1331 1343
f 1331 1332 1343
f 1343 1332 1344
f 1332 1333 1344
f 1344 1333 1345
f 1333 1334 1345
f 1345 1334 1346
f 1334 1335 1346
f 1346 1335 1347
f 1335 1336 1347
f 1347 1336 1348
f 1336 1337 1348
f 1348 1337 1349
f 1337 1338 1349
f 1349 1338 1350
f 1338 1339 1350
f 1350 1339 1351
f 1339 1328 1351
f 1351 1328 1340
f 1340 1341 1352
f 1352 1341 1353
f 1341 1342 1353
f 1353 1342 1354
f 1342 1343 1354
f 1354 1343 1355
f 1343 1344 1355
f 1355 1344 1356
f 1344 1345 1356
f 1356 1345 1357
f 1345 1346 1357
f 1357 1346 1358
f 1346 1347 1358
f 1358 1347 1359
f 1347 1348 1359
f 1359 1348 1360
f 1348 1349 1360
f 1360 1349 1361
f 1349 1350 1361
f 1361 1350 1362
f 1350 1351 1362
f 1362 1351 1363
f 1351 1340 1363
f 1363 1340 1352
f 1352 1353 1364
f 1364 1353 1365
f 1353 1354 1365
f 1365 1354 1366
f 1354 1355 1366
f 1366 1355 1367
f 1355 1356 1367
f 1367 1356 1368
f 1356 1357 1368
f 1368 1357 1369
f 1357 1358 1369
f 1369 1358 1370
f 1358 1359 1370
f 1370 1359 1371
f 1359 1360 1371
f 1371 1360 1372
f 1360 1361 1372
f 1372 1361 1373
f 1361 1362 1373
f 1373 1362 1374
f 1362 1363 1374
f 1374 1363 1375
f 1363 1352 1375
f 1375 1352 1364
f 1364 1365 1376
f 1376 1365 1377
f 1365 1366 1377
f 1377 1366 1378
f 1366 1367 1378
f 1378 1367 1379
f 1367 1368 1379
f 1379 1368 1380
f 1368 1369 1380
f 1380 1369 1381
f 1369 1370 1381
f 1381 1370 1382
f 1370 1371 1382
f 1382 1371 1383
f 1371 1372 1383
f 1383 1372 1384
f 1372 1373 1384
f 1384 1373 1385
f 1373 1374 1385
f 1385 1374 1386
f 1374 1375 1386
f 1386 1375 1387
f 1375 1364 1387
f 1387 1364 1376
f 1376 1377 1388
f 1388 1377 1389
f 1377 1378 1389
f 1389 1378 1390
f 1378 1379 1390
f 1390 1379 1391
f 1379 1380 1391
f 1391 1380 1392
f 1380 1381 1392
f 1392 1381 1393
f 1381 1382 1393
f 1393 1382 1394
f 1382 1383 1394
f 1394 1383 1395
f 1383 1384 1395
f 1395 1384 1396
f 1384 1385 1396
f 1396 1385 1397
f 1385 1386 1397
f 1397 1386 1398
f 1386 1387 1398
f 1398 1387 1399
f 1387 1376 1399
f 1399 1376 1388
f 1388 1389 1400
f 1400 1389 1401
f 1389 1390 1401
f 1401 1390 1402
f 1390 1391 1402
f 1402 1391 1403
f 1391 1392 1403
f 1403 1392 1404
f 1392 1393 1404
f 1404 1393 1405
f 1393 1394 1405
f 1405 1394 1406
f 1394 1395 1406
f 1406 1395 1407
f 1395 1396 1407
f 1407 1396 1408
f 1396 1397 1408
f 1408 1397 1409
f 1397 1398 1409
f 1409 1398 1410
f 1398 1399 1410
f 1410 1399 1411
f 1399 1388 1411
f 1411 1388 1400
f 1400 1401 1412
f 1412 1401 1413
f 1401 1402 1413
f 1413 1402 1414
f 1402 1403 1414
f 1414 1403 1415
f 1403 1404 1415
f 1415 1404 1416
f 1404 1405 1416
f 1416 1405 1417
f 1405 1406 1417
f 1417 1406 1418
f 1406 1407 1418
f 1418 1407 1419
f 1407 1408 1419
f 1419 1408 1420
f 1408 1409 1420
f 1420 1409 1421
f 1409 1410 1421
f 1421 1410 1422
f 1410 1411 1422
f 1422 1411 1423
f 1411 1400 1423
f 1423 1400 1412
f 1412 1413 1424
f 1424 1413 1425
f 1413 1414 1425
f 1425 1414 1426
f 1414 1415 1426
f 1426 1415 1427
f 1415 1416 1427
f 1427 1416 1428
f 1416 1417 1428
f 1428 1417 1429
f 1417 1418 1429
f 1429 1418 1430
f 1418 1419 1430
f 1430 1419 1431
f 1419 1420 1431
f 1431 1420 1432
f 1420 1421 1432
f 1432 1421 1433
f 1421 1422 1433
f 1433 1422 1434
f 1422 1423 1434
f 1434 1423 1435
f 1423 1412 1435
f 1435 1412 1424
f 1424 1425 1436
f 1436 1425 1437
f 1425 1426 1437
f 1437 1426 1438
f 1426 1427 1438
f 1438 1427 1439
f 1427 1428 1439
f 1439 1428 1440
f 1428 1429 1440
f 1440 1429 1441
f 1429 1430 1441
f 1441 1430 1442
f 1430 1431 1442
f 1442 1431 1443
f 1431 1432 1443
f 1443 1432 1444
f 1432 1433 1444
f 1444 1433 1445
f 1433 1434 1445
f 1445 1434 1446
f 1434 1435 1446
f 1446 1435 1447
f 1435 1424 1447
f 1447 1424 1436
f 1436 1437 1448
f 1448 1437 1449
f 1437 1438 1449
f 1449 1438 1450
f 1438 1439 1450
f 1450 1439 1451
f 1439 1440 1451
f 1451 1440 1452
f 1440 1441 1452
f 1452 1441 1453
f 1441 1442 1453
f 1453 1442 1454
f 1442 1443 1454
f 1454 1443 1455
f 1443 1444 1455
f 1455 1444 1456
f 1444 1445 1456
f 1456 1445 1457
f 1445 1446 1457
f 1457 1446 1458
f 1446 1447 1458
f 1458 1447 1459
f 1447 1436 1459
f 1459 1436 1448
f 1448 1449 1460
f 1460 1449 1461
f 1449 1450 1461
f 1461 1450 1462
f 1450 1451 1462
f 1462 1451 1463
f 1451 1452 1463
f 1463 1452 1464
f 1452 1453 1464
f 1464 1453 1465
f 1453 1454 1465
f 1465 1454 1466
f 1454 1455 1466
f 1466 1455 1467
f 1455 1456 1467
f 1467 1456 1468
f 1456 1457 1468
f 1468 1457 1469
f 1457 1458 1469
f 1469 1458 1470
f 1458 1459 1470
f 1470 1459 1471
f 1459 1448 1471
f 1471 1448 1460
f 1460 1461 1472
f 1472 1461 1473
f 1461 1462 1473
f 1473 1462 1474
f 1462 1463 1474
f 1474 1463 1475
f 1463 1464 1475
f 1475 1464 1476
f 1464 1465 1476
f 1476 1465 1477
f 1465 1466 1477
f 1477 1466 1478
f 1466 1467 1478
f 1478 1467 1479
f 1467 1468 1479
f 1479 1468 1480
f 1468 1469 1480
f 1480 1469 1481
f 1469 1470 1481
f 1481 1470 1482
f 1470 1471 1482
f 1482 1471 1483
f 1471 1460 1483
f 1483 1460 1472
f 1472 1473 1484
f 1484 1473 1485
f 1473 1474 1485
f 1485 1474 1486
f 1474 1475 1486
f 1486 1475 1487
f 1475 1476 1487
f 1487 1476 1488
f 1476 1477 1488
f 1488 1477 1489
f 1477 1478 1489
f 1489 1478 1490
f 1478 1479 1490
f 1490 1479 1491
f 1479 1480 1491
f 1491 1480 1492
f 1480 1481 1492
f 1492 1481 1493
f 1481 1482 1493
f 1493 1482 1494
f 1482 1483 1494
f 1494 1483 1495
f 1483 1472 1495
f 1495 1472 1484
f 1484 1485 1496
f 1496 1485 1497
f 1485 1486 1497
f 1497 1486 1498
f 1486 1487 1498
f 1498 1487 1499
f 1487 1488 1499
f 1499 1488 1500
f 1488 1489 1500
f 1500 1489 1501
f 1489 1490 1501
f 1501 1490 1502
f 1490 1491 1502
f 1502 1491 1503
f 1491 1492 1503
f 1503 1492 1504
f 1492 1493 1504
f 1504 1493 1505
f 1493 1494 1505
f 1505 1494 1506
f 1494 1495 1506
f 1506 1495 1507
f 1495 1484 1507
f 1507 1484 1496
f 1496 1497 1508
f 1508 1497 1509
f 1497 1498 1509
f 1509 1498 1510
f 1498 1499 1510
f 1510 1499 1511
f 1499 1500 1511
f 1511 1500 1512
f 1500 1501 1512
f 1512 1501 1513
f 1501 1502 1513
f 1513 1502 1514
f 1502 1503 1514
f 1514 1503 1515
f 1503 1504 1515
f 1515 1504 1516
f 1504 1505 1516
f 1516 1505 1517
f 1505 1506 1517
f 1517 1506 1518
f 1506 1507 1518
f 1518 1507 1519
f 1507 1496 1519
f 1519 1496 1508
f 1508 1509 1520
f 1520 1509 1521
f 1509 1510 1521
f 1521 1510 1522
f 1510 1511 1522
f 1522 1511 1523
f 1511 1512 1523
f 1523 1512 1524
f 1512 1513 1524
f 1524 1513 1525
f 1513 1514 1525
f 1525 1514 1526
f 1514 1515 1526
f 1526 1515 1527
f 1515 1516 1527
f 1527 1516 1528
f 1516 1517 1528
f 1528 1517 1529
f 1517 1518 1529
f 1529 1518 1530
f 1518 1519 1530
f 1530 1519 1531
f 1519 1508 1531
f 1531 1508 1520
f 1520 1521 1532
f 1532 1521 1533
f 1521 1522 1533
f 1533 1522 1534
f 1522 1523 1534
f 1534 1523 1535
f 1523 1524 1535
f 1535 1524 1536
f 1524 1525 1536
f 1536 1525 1537
f 1525 1526 1537
f 1537 1526 1538
f 1526 1527 1538
f 1538 1527 1539
f 1527 1528 1539
f 1539 1528 1540
f 1528 1529 1540
f 1540 1529 1541
f 1529 1530 1541
f 1541 1530 1542
f 1530 1531 1542
f 1542 1531 1543
f 1531 1520 1543
f 1543 1520 1532
f 1532 1533 1544
f 1544 1533 1545
f 1533 1534 1545
f 1545 1534 1546
f 1534 1535 1546
f 1546 1535 1547
f 1535 1536 1547
f 1547 1536 1548
f 1536 1537 1548
f 1548 1537 1549
f 1537 1538 1549
f 1549 1538 1550
f 1538 1539 1550
f 1550 1539 1551
f 1539 1540 1551
f 1551 1540 1552
f 1540 1541 1552
f 1552 1541 1553
f 1541 1542 1553
f 1553 1542 1554
f 1542 1543 1554
f 1554 1543 1555
f 1543 1532 1555
f 1555 1532 1544
f 1544 1545 1556
f 1556 1545 1557
f 1545 1546 1557
f 1557 1546 1558
f 1546 1547 1558
f 1558 1547 1559
f 1547 1548 1559
f 1559 1548 1560
f 1548 1549 1560
f 1560 1549 1561
f 1549 1550 1561
f 1561 1550 1562
f 1550 1551 1562
f 1562 1551 1563
f 1551 1552 1563
f 1563 1552 1564
f 1552 1553 1564
f 1564 1553 1565
f 1553 1554 1565
f 1565 1554 1566
f 1554 1555 1566
f 1566 1555 1567
f 1555 1544 1567
f 1567 1544 1556
f 1556 1557 1568
f 1568 1557 1569
f 1557 1558 1569
f 1569 1558 1570
f 1558 1559 1570
f 1570 1559 1571
f 1559 1560 1571
f 1571 1560 1572
f 1560 1561 1572
f 1572 1561 1573
f 1561 1562 1573
f 1573 1562 1574
f 1562 1563 1574
f 1574 1563 1575
f 1563 1564 1575
f 1575 1564 1576
f 1564 1565 1576
f 1576 1565 1577
f 1565 1566 1577
f 1577 1566 1578
f 1566 1567 1578
f 1578 1567 1579
f 1567 1556 1579
f 1579 1556 1568
f 1568 1569 1580
f 1580 1569 1581
f 1569 1570 1581
f 1581 1570 1582
f 1570 1571 1582
f 1582 1571 1583
f 1571 1572 1583
f 1583 1572 1584
f 1572 1573 1584
f 1584 1573 1585
f 1573 1574 1585
f 1585 1574 1586
f 1574 1575 1586
f 1586 1575 1587
f 1575 1576 1587
f 1587 1576 1588
f 1576 1577 1588
f 1588 1577 1589
f 1577 1578 1589
f 1589 1578 1590
f 1578 1579 1590
f 1590 1579 1591
f 1579 1568 1591
f 1591 1568 1580
f 1580 1581 1592
f 1592 1581 1593
f 1581 1582 1593
f 1593 1582 1594
f 1582 1583 1594
f 1594 1583 1595
f 1583 1584 1595
f 1595 1584 1596
f 1584 1585 1596
f 1596 1585 1597
f 1585 1586 1597
f 1597 1586 1598
f 1586 1587 1598
f 1598 1587 1599
f 1587 1588 1599
f 1599 1588 1600
f 1588 1589 1600
f 1600 1589 1601
f 1589 1590 1601
f 1601 1590 1602
f 1590 1591 1602
f 1602 1591 1603
f 1591 1580 1603
f 1603 1580 1592
f 1592 1593 1604
f 1604 1593 1605
f 1593 1594 1605
f 1605 1594 1606
f 1594 1595 1606
f 1606 1595 1607
f 1595 1596 1607
f 1607 1596 1608
f 1596 1597 1608
f 1608 1597 1609
f 1597 1598 1609
f 1609 1598 1610
f 1598 1599 1610
f 1610 1599 1611
f 1599 1600 1611
f 1611 1600 1612
f 1600 1601 1612
f 1612 1601 1613
f 1601 1602 1613
f 1613 1602 1614
f 1602 1603 1614
f 1614 1603 1615
f 1603 1592 1615
f 1615 1592 1604
f 1604 1605 1616
f 1616 1605 1617
f 1605 1606 1617
f 1617 1606 1618
f 1606 1607 1618
f 1618 1607 1619
f 1607 1608 1619
f 1619 1608 1620
f 1608 1609 1620
f 1620 1609 1621
f 1609 1610 1621
f 1621 1610 1622
f 1610 1611 1622
f 1622 1611 1623
f 1611 1612 1623
f 1623 1612 1624
f 1612 1613 1624
f 1624 1613 1625
f 1613 1614 1625
f 1625 1614 1626
f 1614 1615 1626
f 1626 1615 1627
f 1615 1604 1627
f 1627 1604 1616
f 1616 1617 1628
f 1628 1617 1629
f 1617 1618 1629
f 1629 1618 1630
f 1618 1619 1630
f 1630 1619 1631
f 1619 1620 1631
f 1631 1620 1632
f 1620 1621 1632
f 1632 1621 1633
f 1621 1622 1633
f 1633 1622 1634
f 1622 1623 1634
f 1634 1623 1635
f 1623 1624 1635
f 1635 1624 1636
f 1624 1625 1636
f 1636 1625 1637
f 1625 1626 1637
f 1637 1626 1638
f 1626 1627 1638
f 1638 1627 1639
f 1627 1616 1639
f 1639 1616 1628
f 1628 1629 1640
f 1640 1629 1641
f 1629 1630 1641
f 1641 1630 1642
f 1630 1631 1642
f 1642 1631 1643
f 1631 1632 1643
f 1643 1632 1644
f 1632 1633 1644
f 1644 1633 1645
f 1633 1634 1645
f 1645 1634 1646
f 1634 1635 1646
f 1646 1635 1647
f 1635 1636 1647
f 1647 1636 1648
f 1636 1637 1648
f 1648 1637 1649
f 1637 1638 1649
f 1649 1638 1650
f 1638 1639 1650
f 1650 1639 1651
f 1639 1628 1651
f 1651 1628 1640
f 1640 1641 1652
f 1652 1641 1653
f 1641 1642 1653
f 1653 1642 1654
f 1642 1643 1654
f 1654 1643 1655
f 1643 1644 1655
f 1655 1644 1656
f 1644 1645 1656
f 1656 1645 1657
f 1645 1646 1657
f 1657 1646 1658
f 1646 1647 1658
f 1658 1647 1659
f 1647 1648 1659
f 1659 1648 1660
f 1648 1649 1660
f 1660 1649 1661
f 1649 1650 1661
f 1661 1650 1662
f 1650 1651 1662
f 1662 1651 1663
f 1651 1640 1663
f 1663 1640 1652
f 1652 1653 1664
f 1664 1653 1665
f 1653 1654 1665
f 1665 1654 1666
f 1654 1655 1666
f 1666 1655 1667
f 1655 1656 1667
f 1667 1656 1668
f 1656 1657 1668
f 1668 1657 1669
f 1657 1658 1669
f 1669 1658 1670
f 1658 1659 1670
f 1670 1659 1671
f 1659 1660 1671
f 1671 1660 1672
f 1660 1661 1672
f 1672 1661 1673
f 1661 1662 1673
f 1673 1662 1674
f 1662 1663 1674
f 1674 1663 1675
f 1663 1652 1675
f 1675 1652 1664
f 1664 1665 1676
f 1676 1665 1677
f 1665 1666 1677
f 1677 1666 1678
f 1666 1667 1678
f 1678 1667 1679
f 1667 1668 1679
f 1679 1668 1680
f 1668 1669 1680
f 1680 1669 1681
f 1669 1670 1681
f 1681 1670 1682
f 1670 1671 1682
f 1682 1671 1683
f 1671 1672 1683
f 1683 1672 1684
f 1672 1673 1684
f 1684 1673 1685
f 1673 1674 1685
f 1685 1674 1686
f 1674 1675 1686
f 1686 1675 1687
f 1675 1664 1687
f 1687 1664 1676
f 1676 1677 1688
f 1688 1677 1689
f 1677 1678 1689
f 1689 1678 1690
f 1678 1679 1690
f 1690 1679 1691
f 1679 1680 1691
f 1691 1680 1692
f 1680 1681 1692
f 1692 1681 1693
f 1681 1682 1693
f 1693 1682 1694
f 1682 1683 1694
f 1694 1683 1695
f 1683 1684 1695
f 1695 1684 1696
f 1684 1685 1696
f 1696 1685 1697
f 1685 1686 1697
f 1697 1686 1698
f 1686 1687 1698
f 1698 1687 1699
f 1687 1676 1699
f 1699 1676 1688
f 1688 1689 1700
f 1700 1689 1701
f 1689 1690 1701
f 1701 1690 1702
f 1690 1691 1702
f 1702 1691 1703
f 1691 1692 1703
f 1703 1692 1704
f 1692 1693 1704
f 1704 1693 1705
f 1693 1694 1705
f 1705 1694 1706
f 1694 1695 1706
f 1706 1695 1707
f 1695 1696 1707
f 1707 1696 1708
f 1696 1697 1708
f 1708 1697 1709
f 1697 1698 1709
f 1709 1698 1710
f 1698 1699 1710
f 1710 1699 1711
f 1699 1688 1711
f 1711 1688 1700
f 1700 1701 1712
f 1712 1701 1713
f 1701 1702 1713
f 1713 1702 1714
f 1702 1703 1714
f 1714 1703 1715
f 1703 1704 1715
f 1715 1704 1716
f 1704 1705 1716
f 1716 1705 1717
f 1705 1706 1717
f 1717 1706 1718
f 1706 1707 1718
f 1718 1707 1719
f 1707 1708 1719
f 1719 1708 1720
f 1708 1709 1720
f 1720 1709 1721
f 1709 1710 1721
f 1721 1710 1722
f 1710 1711 1722
f 1722 1711 1723
f 1711 1700 1723
f 1723 1700 1712
f 1712 1713 1724
f 1724 1713 1725
f 1713 1714 1725
f 1725 1714 1726
f 1714 1715 1726
f 1726 1715 1727
f 1715 1716 1727
f 1727 1716 1728
f 1716 1717 1728
f 1728 1717 1729
f 1717 1718 1729
f 1729 1718 1730
f 1718 1719 1730
f 1730 1719 1731
f 1719 1720 1731
f 1731 1720 1732
f 1720 1721 1732
f 1732 1721 1733
f 1721 1722 1733
f 1733 1722 1734
f 1722 1723 1734
f 1734 1723 1735
f 1723 1712 1735
f 1735 1712 1724
f 1724 1725 1736
f 1736 1725 1737
f 1725 1726 1737
f 1737 1726 1738
f 1726 1727 1738
f 1738 1727 1739
f 1727 1728 1739
f 1739 1728 1740
f 1728 1729 1740
f 1740 1729 1741
f 1729 1730 1741
f 1741 1730 1742
f 1730 1731 1742
f 1742 1731 1743
f 1731 1732 1743
f 1743 1732 1744
f 1732 1733 1744
f 1744 1733 1745
f 1733 1734 1745
f 1745 1734 1746
f 1734 1735 1746
f 1746 1735 1747
f 1735 1724 1747
f 1747 1724 1736
f 1736 1737 1748
f 1748 1737 1749
f 1737 1738 1749
f 1749 1738 1750
f 1738 1739 1750
f 1750 1739 1751
f 1739 1740 1751
f 1751 1740 1752
f 1740 1741 1752
f 1752 1741 1753
f 1741 1742 1753
f 1753 1742 1754
f 1742 1743 1754
f 1754 1743 1755
f 1743 1744 1755
f 1755 1744 1756
f 1744 1745 1756
f 1756 1745 1757
f 1745 1746 1757
f 1757 1746 1758
f 1746 1747 1758
f 1758 1747 1759
f 1747 1736 1759
f 1759 1736 1748
f 1748 1749 1760
f 1760 1749 1761
f 1749 1750 1761
f 1761 1750 1762
f 1750 1751 1762
f 1762 1751 1763
f 1751 1752 1763
f 1763 1752 1764
f 1752 1753 1764
f 1764 1753 1765
f 1753 1754 1765
f 1765 1754 1766
f 1754 1755 1766
f 1766 1755 1767
f 1755 1756 1767
f 1767 1756 1768
f 1756 1757 1768
f 1768 1757 1769
f 1757 1758 1769
f 1769 1758 1770
f 1758 1759 1770
f 1770 1759 1771
f 1759 1748 1771
f 1771 1748 1760
f 1760 1761 1772
f 1772 1761 1773
f 1761 1762 1773
f 1773 1762 1774
f 1762 1763 1774
f 1774 1763 1775
f 1763 1764 1775
f 1775 1764 1776
f 1764 1765 1776
f 1776 1765 1777
f 1765 1766 1777
f 1777 1766 1778
f 1766 1767 1778
f 1778 1767 1779
f 1767 1768 1779
f 1779 1768 1780
f 1768 1769 1780
f 1780 1769 1781
f 1769 1770 1781
f 1781 1770 1782
f 1770 1771 1782
f 1782 1771 1783
f 1771 1760 1783
f 1783 1760 1772
f 1772 1773 1784
f 1784 1773 1785
f 1773 1774 1785
f 1785 1774 1786
f 1774 1775 1786
f 1786 1775 1787
f 1775 1776 1787
f 1787 1776 1788
f 1776 1777 1788
f 1788 1777 1789
f 1777 1778 1789
f 1789 1778 1790
f 1778 1779 1790
f 1790 1779 1791
f 1779 1780 1791
f 1791 1780 1792
f 1780 1781 1792
f 1792 1781 1793
f 1781 1782 1793
f 1793 1782 1794
f 1782 1783 1794
f 1794 1783 1795
f 1783 1772 1795
f 1795 1772 1784
f 1784 1785 1796
f 1796 1785 1797
f 1785 1786 1797
f 1797 1786 1798
f 1786 1787 1798
f 1798 1787 1799
f 1787 1788 1799
f 1799 1788 1800
f 1788 1789 1800
f 1800 1789 1801
f 1789 1790 1801
f 1801 1790 1802
f 1790 1791 1802
f 1802 1791 1803
f 1791 1792 1803
f 1803 1792 1804
f 1792 1793 1804
f 1804 1793 1805
f 1793 1794 1805
f 1805 1794 1806
f 1794 1795 1806
f 1806 1795 1807
f 1795 1784 1807
f 1807 1784 1796
f 1796 1797 1808
f 1808 1797 1809
f 1797 1798 1809
f 1809 1798 1810
f 1798 1799 1810
f 1810 1799 1811
f 1799 1800 1811
f 1811 1800 1812
f 1800 1801 1812
f 1812 1801 1813
f 1801 1802 1813
f 1813 1802 1814
f 1802 1803 1814
f 1814 1803 1815
f 1803 1804 1815
f 1815 1804 1816
f 1804 1805 1816
f 1816 1805 1817
f 1805 1806 1817
f 1817 1806 1818
f 1806 1807 1818
f 1818 1807 1819
f 1807 1796 1819
f 1819 1796 1808
f 1808 1809 1820
f 1820 1809 1821
f 1809 1810 1821
f 1821 1810 1822
f 1810 1811 1822
f 1822 1811 1823
f 1811 1812 1823
f 1823 1812 1824
f 1812 1813 1824
f 1824 1813 1825
f 1813 1814 1825
f 1825 1814 1826
f 1814 1815 1826
f 1826 1815 1827
f 1815 1816 1827
f 1827 1816 1828
f 1816 1817 1828
f 1828 1817 1829
f 1817 1818 1829
f 1829 1818 1830
f 1818 1819 1830
f 1830 1819 1831
f 1819 1808 1831
f 1831 1808 1820
f 1820 1821 1832
f 1832 1821 1833
f 1821 1822 1833
f 1833 1822 1834
f 1822 1823 1834
f 1834 1823 1835
f 1823 1824 1835
f 1835 1824 1836
f 1824 1825 1836
f 1836 1825 1837
f 1825 1826 1837
f 1837 1826 1838
f 1826 1827 1838
f 1838 1827 1839
f 1827 1828 1839
f 1839 1828 1840
f 1828 1829 1840
f 1840 1829 1841
f 1829 1830 1841
f 1841 1830 1842
f 1830 1831 1842
f 1842 1831 1843
f 1831 1820 1843
f 1843 1820 1832
f 1832 1833 1844
f 1844 1833 1845
f 1833 1834 1845
f 1845 1834 1846
f 1834 1835 1846
f 1846 1835 1847
f 1835 1836 1847
f 1847 1836 1848
f 1836 1837 1848
f 1848 1837 1849
f 1837 1838 1849
f 1849 1838 1850
f 1838 1839 1850
f 1850 1839 1851
f 1839 1840 1851
f 1851 1840 1852
f 1840 1841 1852
f 1852 1841 1853
f 1841 1842 1853
f 1853 1842 1854
f 1842 1843 1854
f 1854 1843 1855
f 1843 1832 1855
f 1855 1832 1844
f 1844 1845 1856
f 1856 1845 1857
f 1845 1846 1857
f 1857 1846 1858
f 1846 1847 1858
f 1858 1847 1859
f 1847 1848 1859
f 1859 1848 1860
f 1848 1849 1860
f 1860 1849 1861
f 1849 1850 1861
f 1861 1850 1862
f 1850 1851 1862
f 1862 1851 1863
f 1851 1852 1863
f 1863 1852 1864
f 1852 1853 1864
f 1864 1853 1865
f 1853 1854 1865
f 1865 1854 1866
f 1854 1855 1866
f 1866 1855 1867
f 1855 1844 1867
f 1867 1844 1856
f 1856 1857 1868
f 1868 1857 1869
f 1857 1858 1869
f 1869 1858 1870
f 1858 1859 1870
f 1870 1859 1871
f 1859 1860 1871
f 1871 1860 1872
f 1860 1861 1872
f 1872 1861 1873
f 1861 1862 1873
f 1873 1862 1874
f 1862 1863 1874
f 1874 1863 1875
f 1863 1864 1875
f 1875 1864 1876
f 1864 1865 1876
f 1876 1865 1877
f 1865 1866 1877
f 1877 1866 1878
f 1866 1867 1878
f 1878 1867 1879
f 1867 1856 1879
f 1879 1856 1868
f 1868 1869 1880
f 1880 1869 1881
f 1869 1870 1881
f 1881 1870 1882
f 1870 1871 1882
f 1882 1871 1883
f 1871 1872 1883
f 1883 1872 1884
f 1872 1873 1884
f 1884 1873 1885
f 1873 1874 1885
f 1885 1874 1886
f 1874 1875 1886
f 1886 1875 1887
f 1875 1876 1887
f 1887 1876 1888
f 1876 1877 1888
f 1888 1877 1889
f 1877 1878 1889
f 1889 1878 1890
f 1878 1879 1890
f 1890 1879 1891
f 1879 1868 1891
f 1891 1868 1880
f 1880 1881 1892
f 1892 1881 1893
f 1881 1882 1893
f 1893 1882 1894
f 1882 1883 1894
f 1894 1883 1895
f 1883 1884 1895
f 1895 1884 1896
f 1884 1885 1896
f 1896 1885 1897
f 1885 1886 1897
f 1897 1886 1898
f 1886 1887 1898
f 1898 1887 1899
f 1887 1888 1899
f 1899 1888 1900
f 1888 1889 1900
f 1900 1889 1901
f 1889 1890 1901
f 1901 1890 1902
f 1890 1891 1902
f 1902 1891 1903
f 1891 1880 1903
f 1903 1880 1892
f 1892 1893 1904
f 1904 1893 1905
f 1893 1894 1905
f 1905 1894 1906
f 1894 1895 1906
f 1906 1895 1907
f 1895 1896 1907
f 1907 1896 1908
f 1896 1897 1908
f 1908 1897 1909
f 1897 1898 1909
f 1909 1898 1910
f 1898 1899 1910
f 1910 1899 1911
f 1899 1900 1911
f 1911 1900 1912
f 1900 1901 1912
f 1912 1901 1913
f 1901 1902 1913
f 1913 1902 1914
f 1902 1903 1914
f 1914 1903 1915
f 1903 1892 1915
f 1915 1892 1904
f 1904 1905 1916
f 1916 1905 1917
f 1905 1906 1917
f 1917 1906 1918
f 1906 1907 1918
f 1918 1907 1919
f 1907 1908 1919
f 1919 1908 1920
f 1908 1909 1920
f 1920 1909 1921
f 1909 1910 1921
f 1921 1910 1922
f 1910 1911 1922
f 1922 1911 1923
f 1911 1912 1923
f 1923 1912 1924
f 1912 1913 1924
f 1924 1913 1925
f 1913 1914 1925
f 1925 1914 1926
f 1914 1915 1926
f 1926 1915 1927
f 1915 1904 1927
f 1927 1904 1916
f 1916 1917 1928
f 1928 1917 1929
f 1917 1918 1929
f 1929 1918 1930
f 1918 1919 1930
f 1930 1919 1931
f 1919 1920 1931
f 1931 1920 1932
f 1920 1921 1932
f 1932 1921 1933
f 1921 1922 1933
f 1933 1922 1934
f 1922 1923 1934
f 1934 1923 1935
f 1923 1924 1935
f 1935 1924 1936
f 1924 1925 1936
f 1936 1925 1937
f 1925 1926 1937
f 1937 1926 1938
f 1926 1927 1938
f 1938 1927 1939
f 1927 1916 1939
f 1939 1916 1928
f 1928 1929 1940
f 1940 1929 1941
f 1929 1930 1941
f 1941 1930 1942
f 1930 1931 1942
f 1942 1931 1943
f 1931 1932 1943
f 1943 1932 1944
f 1932 1933 1944
f 1944 1933 1945
f 1933 1934 1945
f 1945 1934 1946
f 1934 1935 1946
f 1946 1935 1947
f 1935 1936 1947
f 1947 1936 1948
f 1936 1937 1948
f 1948 1937 1949
f 1937 1938 1949
f 1949 1938 1950
f 1938 1939 1950
f 1950 1939 1951
f 1939 1928 1951
f 1951 1928 1940
f 1940 1941 1952
f 1952 1941 1953
f 1941 1942 1953
f 1953 1942 1954
f 1942 1943 1954
f 1954 1943 1955
f 1943 1944 1955
f 1955 1944 1956
f 1944 1945 1956
f 1956 1945 1957
f 1945 1946 1957
f 1957 1946 1958
f 1946 1947 1958
f 1958 1947 1959
f 1947 1948 1959
f 1959 1948 1960
f 1948 1949 1960
f 1960 1949 1961
f 1949 1950 1961
f 1961 1950 1962
f 1950 1951 1962
f 1962 1951 1963
f 1951 1940 1963
f 1963 1940 1952
f 1952 1953 1964
f 1964 1953 1965
f 1953 1954 1965
f 1965 1954 1966
f 1954 1955 1966
f 1966 1955 1967
f 1955 1956 1967
f 1967 1956 1968
f 1956 1957 1968
f 1968 1957 1969
f 1957 1958 1969
f 1969 1958 1970
f 1958 1959 1970
f 1970 1959 1971
f 1959 1960 1971
f 1971 1960 1972
f 1960 1961 1972
f 1972 1961 1973
f 1961 1962 1973
f 1973 1962 1974
f 1962 1963 1974
f 1974 1963 1975
f 1963 1952 1975
f 1975 1952 1964
f 1964 1965 1976
f 1976 1965 1977
f 1965 1966 1977
f 1977 1966 1978
f 1966 1967 1978
f 1978 1967 1979
f 1967 1968 1979
f 1979 1968 1980
f 1968 1969 1980
f 1980 1969 1981
f 1969 1970 1981
f 1981 1970 1982
f 1970 1971 1982
f 1982 1971 1983
f 1971 1972 1983
f 1983 1972 1984
f 1972 1973 1984
f 1984 1973 1985
f 1973 1974 1985
f 1985 1974 1986
f 1974 1975 1986
f 1986 1975 1987
f 1975 1964 1987
f 1987 1964 1976
f 1976 1977 1988
f 1988 1977 1989
f 1977 1978 1989
f 1989 1978 1990
f 1978 1979 1990
f 1990 1979 1991
f 1979 1980 1991
f 1991 1980 1992
f 1980 1981 1992
f 1992 1981 1993
f 1981 1982 1993
f 1993 1982 1994
f 1982 1983 1994
f 1994 1983 1995
f 1983 1984 1995
f 1995 1984 1996
f 1984 1985 1996
f 1996 1985 1997
f 1985 1986 1997
f 1997 1986 1998
f 1986 1987 1998
f 1998 1987 1999
f 1987 1976 1999
f 1999 1976 1988
f 1988 1989 2000
f 2000 1989 2001
f 1989 1990 2001
f 2001 1990 2002
f 1990 1991 2002
f 2002 1991 2003
f 1991 1992 2003
f 2003 1992 2004
f 1992 1993 2004
f 2004 1993 2005
f 1993 1994 2005
f 2005 1994 2006
f 1994 1995 2006
f 2006 1995 2007
f 1995 1996 2007
f 2007 1996 2008
f 1996 1997 2008
f 2008 1997 2009
f 1997 1998 2009
f 2009 1998 2010
f 1998 1999 2010
f 2010 1999 2011
f 1999 1988 2011
f 2011 1988 2000
f 2000 2001 2012
f 2012 2001 2013
f 2001 2002 2013
f 2013 2002 2014
f 2002 2003 2014
f 2014 2003 2015
f 2003 2004 2015
f 2015 2004 2016
f 2004 2005 2016
f 2016 2005 2017
f 2005 2006 2017
f 2017 2006 2018
f 2006 2007 2018
f 2018 2007 2019
f 2007 2008 2019
f 2019 2008 2020
f 2008 2009 2020
f 2020 2009 2021
f 2009 2010 2021
f 2021 2010 2022
f 2010 2011 2022
f 2022 2011 2023
f 2011 2000 2023
f 2023 2000 2012
f 2012 2013 2024
f 2024 2013 2025
f 2013 2014 2025
f 2025 2014 2026
f 2014 2015 2026
f 2026 2015 2027
f 2015 2016 2027
f 2027 2016 2028
f 2016 2017 2028
f 2028 2017 2029
f 2017 2018 2029
f 2029 2018 2030
f 2018 2019 2030
f 2030 2019 2031
f 2019 2020 2031
f 2031 2020 2032
f 2020 2021 2032
f 2032 2021 2033
f 2021 2022 2033
f 2033 2022 2034
f 2022 2023 2034
f 2034 2023 2035
f 2023 2012 2035
f 2035 2012 2024
f 2024 2025 2036
f 2036 2025 2037
f 2025 2026 2037
f 2037 2026 2038
f 2026 2027 2038
f 2038 2027 2039
f 2027 2028 2039
f 2039 2028 2040
f 2028 2029 2040
f 2040 2029 2041
f 2029 2030 2041
f 2041 2030 2042
f 2030 2031 2042
f 2042 2031 2043
f 2031 2032 2043
f 2043 2032 2044
f 2032 2033 2044
f 2044 2033 2045
f 2033 2034 2045
f 2045 2034 2046
f 2034 2035 2046
f 2046 2035 2047
f 2035 2024 2047
f 2047 2024 2036
f 2036 2037 2048
f 2048 2037 2049
f 2037 2038 2049
f 2049 2038 2050
f 2038 2039 2050
f 2050 2039 2051
f 2039 2040 2051
f 2051 2040 2052
f 2040 2041 2052
f 2052 2041 2053
f 2041 2042 2053
f 2053 2042 2054
f 2042 2043 2054
f 2054 2043 2055
f 2043 2044 2055
f 2055 2044 2056
f 2044 2045 2056
f 2056 2045 2057
f 2045 2046 2057
f 2057 2046 2058
f 2046 2047 2058
f 2058 2047 2059
f 2047 2036 2059
f 2059 2036 2048
f 2048 2049 2060
f 2060 2049 2061
f 2049 2050 2061
f 2061 2050 2062
f 2050 2051 2062
f 2062 2051 2063
f 2051 2052 2063
f 2063 2052 2064
f 2052 2053 2064
f 2064 2053 2065
f 2053 2054 2065
f 2065 2054 2066
f 2054 2055 2066
f 2066 2055 2067
f 2055 2056 2067
f 2067 2056 2068
f 2056 2057 2068
f 2068 2057 2069
f 2057 2058 2069
f 2069 2058 2070
f 2058 2059 2070
f 2070 2059 2071
f 2059 2048 2071
f 2071 2048 2060
f 2060 2061 2072
f 2072 2061 2073
f 2061 2062 2073
f 2073 2062 2074
f 2062 2063 2074
f 2074 2063 2075
f 2063 2064 2075
f 2075 2064 2076
f 2064 2065 2076
f 2076 2065 2077
f 2065 2066 2077
f 2077 2066 2078
f 2066 2067 2078
f 2078 2067 2079
f 2067 2068 2079
f 2079 2068 2080
f 2068 2069 2080
f 2080 2069 2081
f 2069 2070 2081
f 2081 2070 2082
f 2070 2071 2082
f 2082 2071 2083
f 2071 2060 2083
f 2083 2060 2072
f 2072 2073 2084
f 2084 2073 2085
f 2073 2074 2085
f 2085 2074 2086
f 2074 2075 2086
f 2086 2075 2087
f 2075 2076 2087
f 2087 2076 2088
f 2076 2077 2088
f 2088 2077 2089
f 2077 2078 2089
f 2089 2078 2090
f 2078 2079 2090
f 2090 2079 2091
f 2079 2080 2091
f 2091 2080 2092
f 2080 2081 2092
f 2092 2081 2093
f 2081 2082 2093
f 2093 2082 2094
f 2082 2083 2094
f 2094 2083 2095
f 2083 2072 2095
f 2095 2072 2084
f 2084 2085 2096
f 2096 2085 2097
f 2085 2086 2097
f 2097 2086 2098
f 2086 2087 2098
f 2098 2087 2099
f 2087 2088 2099
f 2099 2088 2100
f 2088 2089 2100
f 2100 2089 2101
f 2089 2090 2101
f 2101 2090 2102
f 2090 2091 2102
f 2102 2091 2103
f 2091 2092 2103
f 2103 2092 2104
f 2092 2093 2104
f 2104 2093 2105
f 2093 2094 2105
f 2105 2094 2106
f 2094 2095 2106
f 2106 2095 2107
f 2095 2084 2107
f 2107 2084 2096
f 2096 2097 2108
f 2108 2097 2109
f 2097 2098 2109
f 2109 2098 2110
f 2098 2099 2110
f 2110 2099 2111
f 2099 2100 2111
f 2111 2100 2112
f 2100 2101 2112
f 2112 2101 2113
f 2101 2102 2113
f 2113 2102 2114
f 2102 2103 2114
f 2114 2103 2115
f 2103 2104 2115
f 2115 2104 2116
f 2104 2105 2116
f 2116 2105 2117
f 2105 2106 2117
f 2117 2106 2118
f 2106 2107 2118
f 2118 2107 2119
f 2107 2096 2119
f 2119 2096 2108
f 2108 2109 2120
f 2120 2109 2121
f 2109 2110 2121
f 2121 2110 2122
f 2110 2111 2122
f 2122 2111 2123
f 2111 2112 2123
f 2123 2112 2124
f 2112 2113 2124
f 2124 2113 2125
f 2113 2114 2125
f 2125 2114 2126
f 2114 2115 2126
f 2126 2115 2127
f 2115 2116 2127
f 2127 2116 2128
f 2116 2117 2128
f 2128 2117 2129
f 2117 2118 2129
f 2129 2118 2130
f 2118 2119 2130
f 2130 2119 2131
f 2119 2108 2131
f 2131 2108 2120
f 2120 2121 2132
f 2132 2121 2133
f 2121 2122 2133
f 2133 2122 2134
f 2122 2123 2134
f 2134 2123 2135
f 2123 2124 2135
f 2135 2124 2136
f 2124 2125 2136
f 2136 2125 2137
f 2125 2126 2137
f 2137 2126 2138
f 2126 2127 2138
f 2138 2127 2139
f 2127 2128 2139
f 2139 2128 2140
f 2128 2129 2140
f 2140 2129 2141
f 2129 2130 2141
f 2141 2130 2142
f 2130 2131 2142
f 2142 2131 2143
f 2131 2120 2143
f 2143 2120 2132
f 2132 2133 2144
f 2144 2133 2145
f 2133 2134 2145
f 2145 2134 2146
f 2134 2135 2146
f 2146 2135 2147
f 2135 2136 2147
f 2147 2136 2148
f 2136 2137 2148
f 2148 2137 2149
f 2137 2138 2149
f 2149 2138 2150
f 2138 2139 2150
f 2150 2139 2151
f 2139 2140 2151
f 2151 2140 2152
f 2140 2141 2152
f 2152 2141 2153
f 2141 2142 2153
f 2153 2142 2154
f 2142 2143 2154
f 2154 2143 2155
f 2143 2132 2155
f 2155 2132 2144
f 2144 2145 2156
f 2156 2145 2157
f 2145 2146 2157
f 2157 2146 2158
f 2146 2147 2158
f 2158 2147 2159
f 2147 2148 2159
f 2159 2148 2160
f 2148 2149 2160
f 2160 2149 2161
f 2149 2150 2161
f 2161 2150 2162
f 2150 2151 2162
f 2162 2151 2163
f 2151 2152 2163
f 2163 2152 2164
f 2152 2153 2164
f 2164 2153 2165
f 2153 2154 2165
f 2165 2154 2166
f 2154 2155 2166
f 2166 2155 2167
f 2155 2144 2167
f 2167 2144 2156
f 2156 2157 2168
f 2168 2157 2169
f 2157 2158 2169
f 2169 2158 2170
f 2158 2159 2170
f 2170 2159 2171
f 2159 2160 2171
f 2171 2160 2172
f 2160 2161 2172
f 2172 2161 2173
f 2161 2162 2173
f 2173 2162 2174
f 2162 2163 2174
f 2174 2163 2175
f 2163 2164 2175
f 2175 2164 2176
f 2164 2165 2176
f 2176 2165 2177
f 2165 2166 2177
f 2177 2166 2178
f 2166 2167 2178
f 2178 2167 2179
f 2167 2156 2179
f 2179 2156 2168
f 2168 2169 2180
f 2180 2169 2181
f 2169 2170 2181
f 2181 2170 2182
f 2170 2171 2182
f 2182 2171 2183
f 2171 2172 2183
f 2183 2172 2184
f 2172 2173 2184
f 2184 2173 2185
f 2173 2174 2185
f 2185 2174 2186
f 2174 2175 2186
f 2186 2175 2187
f 2175 2176 2187
f 2187 2176 2188
f 2176 2177 2188
f 2188 2177 2189
f 2177 2178 2189
f 2189 2178 2190
f 2178 2179 2190
f 2190 2179 2191
f 2179 2168 2191
f 2191 2168 2180
f 2180 2181 2192
f 2192 2181 2193
f 2181 2182 2193
f 2193 2182 2194
f 2182 2183 2194
f 2194 2183 2195
f 2183 2184 2195
f 2195 2184 2196
f 2184 2185 2196
f 2196 2185 2197
f 2185 2186 2197
f 2197 2186 2198
f 2186 2187 2198
f 2198 2187 2199
f 2187 2188 2199
f 2199 2188 2200
f 2188 2189 2200
f 2200 2189 2201
f 2189 2190 2201
f 2201 2190 2202
f 2190 2191 2202
f 2202 2191 2203
f 2191 2180 2203
f 2203 2180 2192
f 2192 2193 2204
f 2204 2193 2205
f 2193 2194 2205
f 2205 2194 2206
f 2194 2195 2206
f 2206 2195 2207
f 2195 2196 2207
f 2207 2196 2208
f 2196 2197 2208
f 2208 2197 2209
f 2197 2198 2209
f 2209 2198 2210
f 2198 2199 2210
f 2210 2199 2211
f 2199 2200 2211
f 2211 2200 2212
f 2200 2201 2212
f 2212 2201 2213
f 2201 2202 2213
f 2213 2202 2214
f 2202 2203 2214
f 2214 2203 2215
f 2203 2192 2215
f 2215 2192 2204
f 2204 2205 2216
f 2216 2205 2217
f 2205 2206 2217
f 2217 2206 2218
f 2206 2207 2218
f 2218 2207 2219
f 2207 2208 2219
f 2219 2208 2220
f 2208 2209 2220
f 2220 2209 2221
f 2209 2210 2221
f 2221 2210 2222
f 2210 2211 2222
f 2222 2211 2223
f 2211 2212 2223
f 2223 2212 2224
f 2212 2213 2224
f 2224 2213 2225
f 2213 2214 2225
f 2225 2214 2226
f 2214 2215 2226
f 2226 2215 2227
f 2215 2204 2227
f 2227 2204 2216
f 2216 2217 2228
f 2228 2217 2229
f 2217 2218 2229
f 2229 2218 2230
f 2218 2219 2230
f 2230 2219 2231
f 2219 2220 2231
f 2231 2220 2232
f 2220 2221 2232
f 2232 2221 2233
f 2221 2222 2233
f 2233 2222 2234
f 2222 2223 2234
f 2234 2223 2235
f 2223 2224 2235
f 2235 2224 2236
f 2224 2225 2236
f 2236 2225 2237
f 2225 2226 2237
f 2237 2226 2238
f 2226 2227 2238
f 2238 2227 2239
f 2227 2216 2239
f 2239 2216 2228
f 2228 2229 2240
f 2240 2229 2241
f 2229 2230 2241
f 2241 2230 2242
f 2230 2231 2242
f 2242 2231 2243
f 2231 2232 2243
f 2243 2232 2244
f 2232 2233 2244
f 2244 2233 2245
f 2233 2234 2245
f 2245 2234 2246
f 2234 2235 2246
f 2246 2235 2247
f 2235 2236 2247
f 2247 2236 2248
f 2236 2237 2248
f 2248 2237 2249
f 2237 2238 2249
f 2249 2238 2250
f 2238 2239 2250
f 2250 2239 2251
f 2239 2228 2251
f 2251 2228 2240
f 2240 2241 2252
f 2252 2241 2253
f 2241 2242 2253
f 2253 2242 2254
f 2242 2243 2254
f 2254 2243 2255
f 2243 2244 2255
f 2255 2244 2256
f 2244 2245 2256
f 2256 2245 2257
f 2245 2246 2257
f 2257 2246 2258
f 2246 2247 2258
f 2258 2247 2259
f 2247 2248 2259
f 2259 2248 2260
f 2248 2249 2260
f 2260 2249 2261
f 2249 2250 2261
f 2261 2250 2262
f 2250 2251 2262
f 2262 2251 2263
f 2251 2240 2263
f 2263 2240 2252
f 2252 2253 2264
f 2264 2253 2265
f 2253 2254 2265
f 2265 2254 2266
f 2254 2255 2266
f 2266 2255 2267
f 2255 2256 2267
f 2267 2256 2268
f 2256 2257 2268
f 2268 2257 2269
f 2257 2258 2269
f 2269 2258 2270
f 2258 2259 2270
f 2270 2259 2271
f 2259 2260 2271
f 2271 2260 2272
f 2260 2261 2272
f 2272 2261 2273
f 2261 2262 2273
f 2273 2262 2274
f 2262 2263 2274
f 2274 2263 2275
f 2263 2252 2275
f 2275 2252 2264
f 2264 2265 2276
f 2276 2265 2277
f 2265 2266 2277
f 2277 2266 2278
f 2266 2267 2278
f 2278 2267 2279
f 2267 2268 2279
f 2279 2268 2280
f 2268 2269 2280
f 2280 2269 2281
f 2269 2270 2281
f 2281 2270 2282
f 2270 2271 2282
f 2282 2271 2283
f 2271 2272 2283
f 2283 2272 2284
f 2272 2273 2284
f 2284 2273 2285
f 2273 2274 2285
f 2285 2274 2286
f 2274 2275 2286
f 2286 2275 2287
f 2275 2264 2287
f 2287 2264 2276
f 2276 2277 2288
f 2288 2277 2289
f 2277 2278 2289
f 2289 2278 2290
f 2278 2279 2290
f 2290 2279 2291
f 2279 2280 2291
f 2291 2280 2292
f 2280 2281 2292
f 2292 2281 2293
f 2281 2282 2293
f 2293 2282 2294
f 2282 2283 2294
f 2294 2283 2295
f 2283 2284 2295
f 2295 2284 2296
f 2284 2285 2296
f 2296 2285 2297
f 2285 2286 2297
f 2297 2286 2298
f 2286 2287 2298
f 2298 2287 2299
f 2287 2276 2299
f 2299 2276 2288
f 2288 2289 2300
f 2300 2289 2301
f 2289 2290 2301
f 2301 2290 2302
f 2290 2291 2302
f 2302 2291 2303
f 2291 2292 2303
f 2303 2292 2304
f 2292 2293 2304
f 2304 2293 2305
f 2293 2294 2305
f 2305 2294 2306
f 2294 2295 2306
f 2306 2295 2307
f 2295 2296 2307
f 2307 2296 2308
f 2296 2297 2308
f 2308 2297 2309
f 2297 2298 2309
f 2309 2298 2310
f 2298 2299 2310
f 2310 2299 2311
f 2299 2288 2311
f 2311 2288 2300
f 2300 2301 2312
f 2312 2301 2313
f 2301 2302 2313
f 2313 2302 2314
f 2302 2303 2314
f 2314 2303 2315
f 2303 2304 2315
f 2315 2304 2316
f 2304 2305 2316
f 2316 2305 2317
f 2305 2306 2317
f 2317 2306 2318
f 2306 2307 2318
f 2318 2307 2319
f 2307 2308 2319
f 2319 2308 2320
f 2308 2309 2320
f 2320 2309 2321
f 2309 2310 2321
f 2321 2310 2322
f 2310 2311 2322
f 2322 2311 2323
f 2311 2300 2323
f 2323 2300 2312
f 2312 2313 2324
f 2324 2313 2325
f 2313 2314 2325
f 2325 2314 2326
f 2314 2315 2326
f 2326 2315 2327
f 2315 2316 2327
f 2327 2316 2328
f 2316 2317 2328
f 2328 2317 2329
f 2317 2318 2329
f 2329 2318 2330
f 2318 2319 2330
f 2330 2319 2331
f 2319 2320 2331
f 2331 2320 2332
f 2320 2321 2332
f 2332 2321 2333
f 2321 2322 2333
f 2333 2322 2334
f 2322 2323 2334
f 2334 2323 2335
f 2323 2312 2335
f 2335 2312 2324
f 2324 2325 2336
f 2336 2325 2337
f 2325 2326 2337
f 2337 2326 2338
f 2326 2327 2338
f 2338 2327 2339
f 2327 2328 2339
f 2339 2328 2340
f 2328 2329 2340
f 2340 2329 2341
f 2329 2330 2341
f 2341 2330 2342
f 2330 2331 2342
f 2342 2331 2343
f 2331 2332 2343
f 2343 2332 2344
f 2332 2333 2344
f 2344 2333 2345
f 2333 2334 2345
f 2345 2334 2346
f 2334 2335 2346
f 2346 2335 2347
f 2335 2324 2347
f 2347 2324 2336
f 2336 2337 2348
f 2348 2337 2349
f 2337 2338 2349
f 2349 2338 2350
f 2338 2339 2350
f 2350 2339 2351
f 2339 2340 2351
f 2351 2340 2352
f 2340 2341 2352
f 2352 2341 2353
f 2341 2342 2353
f 2353 2342 2354
f 2342 2343 2354
f 2354 2343 2355
f 2343 2344 2355
f 2355 2344 2356
f 2344 2345 2356
f 2356 2345 2357
f 2345 2346 2357
f 2357 2346 2358
f 2346 2347 2358
f 2358 2347 2359
f 2347 2336 2359
f 2359 2336 2348
f 2348 2349 2360
f 2360 2349 2361
f 2349 2350 2361
f 2361 2350 2362
f 2350 2351 2362
f 2362 2351 2363
f 2351 2352 2363
f 2363 2352 2364
f 2352 2353 2364
f 2364 2353 2365
f 2353 2354 2365
f 2365 2354 2366
f 2354 2355 2366
f 2366 2355 2367
f 2355 2356 2367
f 2367 2356 2368
f 2356 2357 2368
f 2368 2357 2369
f 2357 2358 2369
f 2369 2358 2370
f 2358 2359 2370
f 2370 2359 2371
f 2359 2348 2371
f 2371 2348 2360
f 2360 2361 2372
f 2372 2361 2373
f 2361 2362 2373
f 2373 2362 2374
f 2362 2363 2374
f 2374 2363 2375
f 2363 2364 2375
f 2375 2364 2376
f 2364 2365 2376
f 2376 2365 2377
f 2365 2366 2377
f 2377 2366 2378
f 2366 2367 2378
f 2378 2367 2379
f 2367 2368 2379
f 2379 2368 2380
f 2368 2369 2380
f 2380 2369 2381
f 2369 2370 2381
f 2381 2370 2382
f 2370 2371 2382
f 2382 2371 2383
f 2371 2360 2383
f 2383 2360 2372
f 2372 2373 2384
f 2384 2373 2385
f 2373 2374 2385
f 2385 2374 2386
f 2374 2375 2386
f 2386 2375 2387
f 2375 2376 2387
f 2387 2376 2388
f 2376 2377 2388
f 2388 2377 2389
f 2377 2378 2389
f 2389 2378 2390
f 2378 2379 2390
f 2390 2379 2391
f 2379 2380 2391
f 2391 2380 2392
f 2380 2381 2392
f 2392 2381 2393
f 2381 2382 2393
f 2393 2382 2394
f 2382 2383 2394
f 2394 2383 2395
f 2383 2372 2395
f 2395 2372 2384
f 2384 2385 2396
f 2396 2385 2397
f 2385 2386 2397
f 2397 2386 2398
f 2386 2387 2398
f 2398 2387 2399
f 2387 2388 2399
f 2399 2388 2400
f 2388 2389 2400
f 2400 2389 2401
f 2389 2390 2401
f 2401 2390 2402
f 2390 2391 2402
f 2402 2391 2403
f 2391 2392 2403
f 2403 2392 2404
f 2392 2393 2404
f 2404 2393 2405
f 2393 2394 2405
f 2405 2394 2406
f 2394 2395 2406
f 2406 2395 2407
f 2395 2384 2407
f 2407 2384 2396
f 2396 2397 2408
f 2408 2397 2409
f 2397 2398 2409
f 2409 2398 2410
f 2398 2399 2410
f 2410 2399 2411
f 2399 2400 2411
f 2411 2400 2412
f 2400 2401 2412
f 2412 2401 2413
f 2401 2402 2413
f 2413 2402 2414
f 2402 2403 2414
f 2414 2403 2415
f 2403 2404 2415
f 2415 2404 2416
f 2404 2405 2416
f 2416 2405 2417
f 2405 2406 2417
f 2417 2406 2418
f 2406 2407 2418
f 2418 2407 2419
f 2407 2396 2419
f 2419 2396 2408
f 2408 2409 2420
f 2420 2409 2421
f 2409 2410 2421
f 2421 2410 2422
f 2410 2411 2422
f 2422 2411 2423
f 2411 2412 2423
f 2423 2412 2424
f 2412 2413 2424
f 2424 2413 2425
f 2413 2414 2425
f 2425 2414 2426
f 2414 2415 2426
f 2426 2415 2427
f 2415 2416 2427
f 2427 2416 2428
f 2416 2417 2428
f 2428 2417 2429
f 2417 2418 2429
f 2429 2418 2430
f 2418 2419 2430
f 2430 2419 2431
f 2419 2408 2431
f 2431 2408 2420
f 2420 2421 2432
f 2432 2421 2433
f 2421 2422 2433
f 2433 2422 2434
f 2422 2423 2434
f 2434 2423 2435
f 2423 2424 2435
f 2435 2424 2436
f 2424 2425 2436
f 2436 2425 2437
f 2425 2426 2437
f 2437 2426 2438
f 2426 2427 2438
f 2438 2427 2439
f 2427 2428 2439
f 2439 2428 2440
f 2428 2429 2440
f 2440 2429 2441
f 2429 2430 2441
f 2441 2430 2442
f 2430 2431 2442
f 2442 2431 2443
f 2431 2420 2443
f 2443 2420 2432
f 2432 2433 2444
f 2444 2433 2445
f 2433 2434 2445
f 2445 2434 2446
f 2434 2435 2446
f 2446 2435 2447
f 2435 2436 2447
f 2447 2436 2448
f 2436 2437 2448
f 2448 2437 2449
f 2437 2438 2449
f 2449 2438 2450
f 2438 2439 2450
f 2450 2439 2451
f 2439 2440 2451
f 2451 2440 2452
f 2440 2441 2452
f 2452 2441 2453
f 2441 2442 2453
f 2453 2442 2454
f 2442 2443 2454
f 2454 2443 2455
f 2443 2432 2455
f 2455 2432 2444
f 2444 2445 2456
f 2456 2445 2457
f 2445 2446 2457
f 2457 2446 2458
f 2446 2447 2458
f 2458 2447 2459
f 2447 2448 2459
f 2459 2448 2460
f 2448 2449 2460
f 2460 2449 2461
f 2449 2450 2461
f 2461 2450 2462
f 2450 2451 2462
f 2462 2451 2463
f 2451 2452 2463
f 2463 2452 2464
f 2452 2453 2464
f 2464 2453 2465
f 2453 2454 2465
f 2465 2454 2466
f 2454 2455 2466
f 2466 2455 2467
f 2455 2444 2467
f 2467 2444 2456
f 2456 2457 2468
f 2468 2457 2469
f 2457 2458 2469
f 2469 2458 2470
f 2458 2459 2470
f 2470 2459 2471
f 2459 2460 2471
f 2471 2460 2472
f 2460 2461 2472
f 2472 2461 2473
f 2461 2462 2473
f 2473 2462 2474
f 2462 2463 2474
f 2474 2463 2475
f 2463 2464 2475
f 2475 2464 2476
f 2464 2465 2476
f 2476 2465 2477
f 2465 2466 2477
f 2477 2466 2478
f 2466 2467 2478
f 2478 2467 2479
f 2467 2456 2479
f 2479 2456 2468
f 2468 2469 2480
f 2480 2469 2481
f 2469 2470 2481
f 2481 2470 2482
f 2470 2471 2482
f 2482 2471 2483
f 2471 2472 2483
f 2483 2472 2484
f 2472 2473 2484
f 2484 2473 2485
f 2473 2474 2485
f 2485 2474 2486
f 2474 2475 2486
f 2486 2475 2487
f 2475 2476 2487
f 2487 2476 2488
f 2476 2477 2488
f 2488 2477 2489
f 2477 2478 2489
f 2489 2478 2490
f 2478 2479 2490
f 2490 2479 2491
f 2479 2468 2491
f 2491 2468 2480
f 2480 2481 2492
f 2492 2481 2493
f 2481 2482 2493
f 2493 2482 2494
f 2482 2483 2494
f 2494 2483 2495
f 2483 2484 2495
f 2495 2484 2496
f 2484 2485 2496
f 2496 2485 2497
f 2485 2486 2497
f 2497 2486 2498
f 2486 2487 2498
f 2498 2487 2499
f 2487 2488 2499
f 2499 2488 2500
f 2488 2489 2500
f 2500 2489 2501
f 2489 2490 2501
f 2501 2490 2502
f 2490 2491 2502
f 2502 2491 2503
f 2491 2480 2503
f 2503 2480 2492
f 2492 2493 2504
f 2504 2493 2505
f 2493 2494 2505
f 2505 2494 2506
f 2494 2495 2506
f 2506 2495 2507
f 2495 2496 2507
f 2507 2496 2508
f 2496 2497 2508
f 2508 2497 2509
f 2497 2498 2509
f 2509 2498 2510
f 2498 2499 2510
f 2510 2499 2511
f 2499 2500 2511
f 2511 2500 2512
f 2500 2501 2512
f 2512 2501 2513
f 2501 2502 2513
f 2513 2502 2514
f 2502 2503 2514
f 2514 2503 2515
f 2503 2492 2515
f 2515 2492 2504
f 2504 2505 2516
f 2516 2505 2517
f 2505 2506 2517
f 2517 2506 2518
f 2506 2507 2518
f 2518 2507 2519
f 2507 2508 2519
f 2519 2508 2520
f 2508 2509 2520
f 2520 2509 2521
f 2509 2510 2521
f 2521 2510 2522
f 2510 2511 2522
f 2522 2511 2523
f 2511 2512 2523
f 2523 2512 2524
f 2512 2513 2524
f 2524 2513 2525
f 2513 2514 2525
f 2525 2514 2526
f 2514 2515 2526
f 2526 2515 2527
f 2515 2504 2527
f 2527 2504 2516
f 2516 2517 2528
f 2528 2517 2529
f 2517 2518 2529
f 2529 2518 2530
f 2518 2519 2530
f 2530 2519 2531
f 2519 2520 2531
f 2531 2520 2532
f 2520 2521 2532
f 2532 2521 2533
f 2521 2522 2533
f 2533 2522 2534
f 2522 2523 2534
f 2534 2523 2535
f 2523 2524 2535
f 2535 2524 2536
f 2524 2525 2536
f 2536 2525 2537
f 2525 2526 2537
f 2537 2526 2538
f 2526 2527 2538
f 2538 2527 2539
f 2527 2516 2539
f 2539 2516 2528
f 2528 2529 2540
f 2540 2529 2541
f 2529 2530 2541
f 2541 2530 2542
f 2530 2531 2542
f 2542 2531 2543
f 2531 2532 2543
f 2543 2532 2544
f 2532 2533 2544
f 2544 2533 2545
f 2533 2534 2545
f 2545 2534 2546
f 2534 2535 2546
f 2546 2535 2547
f 2535 2536 2547
f 2547 2536 2548
f 2536 2537 2548
f 2548 2537 2549
f 2537 2538 2549
f 2549 2538 2550
f 2538 2539 2550
f 2550 2539 2551
f 2539 2528 2551
f 2551 2528 2540
f 2540 2541 2552
f 2552 2541 2553
f 2541 2542 2553
f 2553 2542 2554
f 2542 2543 2554
f 2554 2543 2555
f 2543 2544 2555
f 2555 2544 2556
f 2544 2545 2556
f 2556 2545 2557
f 2545 2546 2557
f 2557 2546 2558
f 2546 2547 2558
f 2558 2547 2559
f 2547 2548 2559
f 2559 2548 2560
f 2548 2549 2560
f 2560 2549 2561
f 2549 2550 2561
f 2561 2550 2562
f 2550 2551 2562
f 2562 2551 2563
f 2551 2540 2563
f 2563 2540 2552
f 2552 2553 2564
f 2564 2553 2565
f 2553 2554 2565
f 2565 2554 2566
f 2554 2555 2566
f 2566 2555 2567
f 2555 2556 2567
f 2567 2556 2568
f 2556 2557 2568
f 2568 2557 2569
f 2557 2558 2569
f 2569 2558 2570
f 2558 2559 2570
f 2570 2559 2571
f 2559 2560 2571
f 2571 2560 2572
f 2560 2561 2572
f 2572 2561 2573
f 2561 2562 2573
f 2573 2562 2574
f 2562 2563 2574
f 2574 2563 2575
f 2563 2552 2575
f 2575 2552 2564
f 2564 2565 2576
f 2576 2565 2577
f 2565 2566 2577
f 2577 2566 2578
f 2566 2567 2578
f 2578 2567 2579
f 2567 2568 2579
f 2579 2568 2580
f 2568 2569 2580
f 2580 2569 2581
f 2569 2570 2581
f 2581 2570 2582
f 2570 2571 2582
f 2582 2571 2583
f 2571 2572 2583
f 2583 2572 2584
f 2572 2573 2584
f 2584 2573 2585
f 2573 2574 2585
f 2585 2574 2586
f 2574 2575 2586
f 2586 2575 2587
f 2575 2564 2587
f 2587 2564 2576
f 2576 2577 2588
f 2588 2577 2589
f 2577 2578 2589
f 2589 2578 2590
f 2578 2579 2590
f 2590 2579 2591
f 2579 2580 2591
f 2591 2580 2592
f 2580 2581 2592
f 2592 2581 2593
f 2581 2582 2593
f 2593 2582 2594
f 2582 2583 2594
f 2594 2583 2595
f 2583 2584 2595
f 2595 2584 2596
f 2584 2585 2596
f 2596 2585 2597
f 2585 2586 2597
f 2597 2586 2598
f 2586 2587 2598
f 2598 2587 2599
f 2587 2576 2599
f 2599 2576 2588
f 2588 2589 2600
f 2600 2589 2601
f 2589 2590 2601
f 2601 2590 2602
f 2590 2591 2602
f 2602 2591 2603
f 2591 2592 2603
f 2603 2592 2604
f 2592 2593 2604
f 2604 2593 2605
f 2593 2594 2605
f 2605 2594 2606
f 2594 2595 2606
f 2606 2595 2607
f 2595 2596 2607
f 2607 2596 2608
f 2596 2597 2608
f 2608 2597 2609
f 2597 2598 2609
f 2609 2598 2610
f 2598 2599 2610
f 2610 2599 2611
f 2599 2588 2611
f 2611 2588 2600
f 2600 2601 2612
f 2612 2601 2613
f 2601 2602 2613
f 2613 2602 2614
f 2602 2603 2614
f 2614 2603 2615
f 2603 2604 2615
f 2615 2604 2616
f 2604 2605 2616
f 2616 2605 2617
f 2605 2606 2617
f 2617 2606 2618
f 2606 2607 2618
f 2618 2607 2619
f 2607 2608 2619
f 2619 2608 2620
f 2608 2609 2620
f 2620 2609 2621
f 2609 2610 2621
f 2621 2610 2622
f 2610 2611 2622
f 2622 2611 2623
f 2611 2600 2623
f 2623 2600 2612
f 2612 2613 2624
f 2624 2613 2625
f 2613 2614 2625
f 2625 2614 2626
f 2614 2615 2626
f 2626 2615 2627
f 2615 2616 2627
f 2627 2616 2628
f 2616 2617 2628
f 2628 2617 2629
f 2617 2618 2629
f 2629 2618 2630
f 2618 2619 2630
f 2630 2619 2631
f 2619 2620 2631
f 2631 2620 2632
f 2620 2621 2632
f 2632 2621 2633
f 2621 2622 2633
f 2633 2622 2634
f 2622 2623 2634
f 2634 2623 2635
f 2623 2612 2635
f 2635 2612 2624
f 2624 2625 2636
f 2636 2625 2637
f 2625 2626 2637
f 2637 2626 2638
f 2626 2627 2638
f 2638 2627 2639
f 2627 2628 2639
f 2639 2628 2640
f 2628 2629 2640
f 2640 2629 2641
f 2629 2630 2641
f 2641 2630 2642
f 2630 2631 2642
f 2642 2631 2643
f 2631 2632 2643
f 2643 2632 2644
f 2632 2633 2644
f 2644 2633 2645
f 2633 2634 2645
f 2645 2634 2646
f 2634 2635 2646
f 2646 2635 2647
f 2635 2624 2647
f 2647 2624 2636
f 2636 2637 2648
f 2648 2637 2649
f 2637 2638 2649
f 2649 2638 2650
f 2638 2639 2650
f 2650 2639 2651
f 2639 2640 2651
f 2651 2640 2652
f 2640 2641 2652
f 2652 2641 2653
f 2641 2642 2653
f 2653 2642 2654
f 2642 2643 2654
f 2654 2643 2655
f 2643 2644 2655
f 2655 2644 2656
f 2644 2645 2656
f 2656 2645 2657
f 2645 2646 2657
f 2657 2646 2658
f 2646 2647 2658
f 2658 2647 2659
f 2647 2636 2659
f 2659 2636 2648
f 2648 2649 2660
f 2660 2649 2661
f 2649 2650 2661
f 2661 2650 2662
f 2650 2651 2662
f 2662 2651 2663
f 2651 2652 2663
f 2663 2652 2664
f 2652 2653 2664
f 2664 2653 2665
f 2653 2654 2665
f 2665 2654 2666
f 2654 2655 2666
f 2666 2655 2667
f 2655 2656 2667
f 2667 2656 2668
f 2656 2657 2668
f 2668 2657 2669
f 2657 2658 2669
f 2669 2658 2670
f 2658 2659 2670
f 2670 2659 2671
f 2659 2648 2671
f 2671 2648 2660
f 2660 2661 2672
f 2672 2661 2673
f 2661 2662 2673
f 2673 2662 2674
f 2662 2663 2674
f 2674 2663 2675
f 2663 2664 2675
f 2675 2664 2676
f 2664 2665 2676
f 2676 2665 2677
f 2665 2666 2677
f 2677 2666 2678
f 2666 2667 2678
f 2678 2667 2679
f 2667 2668 2679
f 2679 2668 2680
f 2668 2669 2680
f 2680 2669 2681
f 2669 2670 2681
f 2681 2670 2682
f 2670 2671 2682
f 2682 2671 2683
f 2671 2660 2683
f 2683 2660 2672
f 2672 2673 2684
f 2684 2673 2685
f 2673 2674 2685
f 2685 2674 2686
f 2674 2675 2686
f 2686 2675 2687
f 2675 2676 2687
f 2687 2676 2688
f 2676 2677 2688
f 2688 2677 2689
f 2677 2678 2689
f 2689 2678 2690
f 2678 2679 2690
f 2690 2679 2691
f 2679 2680 2691
f 2691 2680 2692
f 2680 2681 2692
f 2692 2681 2693
f 2681 2682 2693
f 2693 2682 2694
f 2682 2683 2694
f 2694 2683 2695
f 2683 2672 2695
f 2695 2672 2684
f 2684 2685 2696
f 2696 2685 2697
f 2685 2686 2697
f 2697 2686 2698
f 2686 2687 2698
f 2698 2687 2699
f 2687 2688 2699
f 2699 2688 2700
f 2688 2689 2700
f 2700 2689 2701
f 2689 2690 2701
f 2701 2690 2702
f 2690 2691 2702
f 2702 2691 2703
f 2691 2692 2703
f 2703 2692 2704
f 2692 2693 2704
f 2704 2693 2705
f 2693 2694 2705
f 2705 2694 2706
f 2694 2695 2706
f 2706 2695 2707
f 2695 2684 2707
f 2707 2684 2696
f 2696 2697 2708
f 2708 2697 2709
f 2697 2698 2709
f 2709 2698 2710
f 2698 2699 2710
f 2710 2699 2711
f 2699 2700 2711
f 2711 2700 2712
f 2700 2701 2712
f 2712 2701 2713
f 2701 2702 2713
f 2713 2702 2714
f 2702 2703 2714
f 2714 2703 2715
f 2703 2704 2715
f 2715 2704 2716
f 2704 2705 2716
f 2716 2705 2717
f 2705 2706 2717
f 2717 2706 2718
f 2706 2707 2718
f 2718 2707 2719
f 2707 2696 2719
f 2719 2696 2708
f 2708 2709 2720
f 2720 2709 2721
f 2709 2710 2721
f 2721 2710 2722
f 2710 2711 2722
f 2722 2711 2723
f 2711 2712 2723
f 2723 2712 2724
f 2712 2713 2724
f 2724 2713 2725
f 2713 2714 2725
f 2725 2714 2726
f 2714 2715 2726
f 2726 2715 2727
f 2715 2716 2727
f 2727 2716 2728
f 2716 2717 2728
f 2728 2717 2729
f 2717 2718 2729
f 2729 2718 2730
f 2718 2719 2730
f 2730 2719 2731
f 2719 2708 2731
f 2731 2708 2720
f 2720 2721 2732
f 2732 2721 2733
f 2721 2722 2733
f 2733 2722 2734
f 2722 2723 2734
f 2734 2723 2735
f 2723 2724 2735
f 2735 2724 2736
f 2724 2725 2736
f 2736 2725 2737
f 2725 2726 2737
f 2737 2726 2738
f 2726 2727 2738
f 2738 2727 2739
f 2727 2728 2739
f 2739 2728 2740
f 2728 2729 2740
f 2740 2729 2741
f 2729 2730 2741
f 2741 2730 2742
f 2730 2731 2742
f 2742 2731 2743
f 2731 2720 2743
f 2743 2720 2732
f 2732 2733 2744
f 2744 2733 2745
f 2733 2734 2745
f 2745 2734 2746
f 2734 2735 2746
f 2746 2735 2747
f 2735 2736 2747
f 2747 2736 2748
f 2736 2737 2748
f 2748 2737 2749
f 2737 2738 2749
f 2749 2738 2750
f 2738 2739 2750
f 2750 2739 2751
f 2739 2740 2751
f 2751 2740 2752
f 2740 2741 2752
f 2752 2741 2753
f 2741 2742 2753
f 2753 2742 2754
f 2742 2743 2754
f 2754 2743 2755
f 2743 2732 2755
f 2755 2732 2744
f 2744 2745 2756
f 2756 2745 2757
f 2745 2746 2757
f 2757 2746 2758
f 2746 2747 2758
f 2758 2747 2759
f 2747 2748 2759
f 2759 2748 2760
f 2748 2749 2760
f 2760 2749 2761
f 2749 2750 2761
f 2761 2750 2762
f 2750 2751 2762
f 2762 2751 2763
f 2751 2752 2763
f 2763 2752 2764
f 2752 2753 2764
f 2764 2753 2765
f 2753 2754 2765
f 2765 2754 2766
f 2754 2755 2766
f 2766 2755 2767
f 2755 2744 2767
f 2767 2744 2756
f 2756 2757 2768
f 2768 2757 2769
f 2757 2758 2769
f 2769 2758 2770
f 2758 2759 2770
f 2770 2759 2771
f 2759 2760 2771
f 2771 2760 2772
f 2760 2761 2772
f 2772 2761 2773
f 2761 2762 2773
f 2773 2762 2774
f 2762 2763 2774
f 2774 2763 2775
f 2763 2764 2775
f 2775 2764 2776
f 2764 2765 2776
f 2776 2765 2777
f 2765 2766 2777
f 2777 2766 2778
f 2766 2767 2778
f 2778 2767 2779
f 2767 2756 2779
f 2779 2756 2768
f 2768 2769 2780
f 2780 2769 2781
f 2769 2770 2781
f 2781 2770 2782
f 2770 2771 2782
f 2782 2771 2783
f 2771 2772 2783
f 2783 2772 2784
f 2772 2773 2784
f 2784 2773 2785
f 2773 2774 2785
f 2785 2774 2786
f 2774 2775 2786
f 2786 2775 2787
f 2775 2776 2787
f 2787 2776 2788
f 2776 2777 2788
f 2788 2777 2789
f 2777 2778 2789
f 2789 2778 2790
f 2778 2779 2790
f 2790 2779 2791
f 2779 2768 2791
f 2791 2768 2780
f 2780 2781 2792
f 2792 2781 2793
f 2781 2782 2793
f 2793 2782 2794
f 2782 2783 2794
f 2794 2783 2795
f 2783 2784 2795
f 2795 2784 2796
f 2784 2785 2796
f 2796 2785 2797
f 2785 2786 2797
f 2797 2786 2798
f 2786 2787 2798
f 2798 2787 2799
f 2787 2788 2799
f 2799 2788 2800
f 2788 2789 2800
f 2800 2789 2801
f 2789 2790 2801
f 2801 2790 2802
f 2790 2791 2802
f 2802 2791 2803
f 2791 2780 2803
f 2803 2780 2792
f 2792 2793 2804
f 2804 2793 2805
f 2793 2794 2805
f 2805 2794 2806
f 2794 2795 2806
f 2806 2795 2807
f 2795 2796 2807
f 2807 2796 2808
f 2796 2797 2808
f 2808 2797 2809
f 2797 2798 2809
f 2809 2798 2810
f 2798 2799 2810
f 2810 2799 2811
f 2799 2800 2811
f 2811 2800 2812
f 2800 2801 2812
f 2812 2801 2813
f 2801 2802 2813
f 2813 2802 2814
f 2802 2803 2814
f 2814 2803 2815
f 2803 2792 2815
f 2815 2792 2804
f 2804 2805 2816
f 2816 2805 2817
f 2805 2806 2817
f 2817 2806 2818
f 2806 2807 2818
f 2818 2807 2819
f 2807 2808 2819
f 2819 2808 2820
f 2808 2809 2820
f 2820 2809 2821
f 2809 2810 2821
f 2821 2810 2822
f 2810 2811 2822
f 2822 2811 2823
f 2811 2812 2823
f 2823 2812 2824
f 2812 2813 2824
f 2824 2813 2825
f 2813 2814 2825
f 2825 2814 2826
f 2814 2815 2826
f 2826 2815 2827
f 2815 2804 2827
f 2827 2804 2816
f 2816 2817 2828
f 2828 2817 2829
f 2817 2818 2829
f 2829 2818 2830
f 2818 2819 2830
f 2830 2819 2831
f 2819 2820 2831
f 2831 2820 2832
f 2820 2821 2832
f 2832 2821 2833
f 2821 2822 2833
f 2833 2822 2834
f 2822 2823 2834
f 2834 2823 2835
f 2823 2824 2835
f 2835 2824 2836
f 2824 2825 2836
f 2836 2825 2837
f 2825 2826 2837
f 2837 2826 2838
f 2826 2827 2838
f 2838 2827 2839
f 2827 2816 2839
f 2839 2816 2828
f 2828 2829 2840
f 2840 2829 2841
f 2829 2830 2841
f 2841 2830 2842
f 2830 2831 2842
f 2842 2831 2843
f 2831 2832 2843
f 2843 2832 2844
f 2832 2833 2844
f 2844 2833 2845
f 2833 2834 2845
f 2845 2834 2846
f 2834 2835 2846
f 2846 2835 2847
f 2835 2836 2847
f 2847 2836 2848
f 2836 2837 2848
f 2848 2837 2849
f 2837 2838 2849
f 2849 2838 2850
f 2838 2839 2850
f 2850 2839 2851
f 2839 2828 2851
f 2851 2828 2840
f 2840 2841 2852
f 2852 2841 2853
f 2841 2842 2853
f 2853 2842 2854
f 2842 2843 2854
f 2854 2843 2855
f 2843 2844 2855
f 2855 2844 2856
f 2844 2845 2856
f 2856 2845 2857
f 2845 2846 2857
f 2857 2846 2858
f 2846 2847 2858
f 2858 2847 2859
f 2847 2848 2859
f 2859 2848 2860
f 2848 2849 2860
f 2860 2849 2861
f 2849 2850 2861
f 2861 2850 2862
f 2850 2851 2862
f 2862 2851 2863
f 2851 2840 2863
f 2863 2840 2852
f 2852 2853 2864
f 2864 2853 2865
f 2853 2854 2865
f 2865 2854 2866
f 2854 2855 2866
f 2866 2855 2867
f 2855 2856 2867
f 2867 2856 2868
f 2856 2857 2868
f 2868 2857 2869
f 2857 2858 2869
f 2869 2858 2870
f 2858 2859 2870
f 2870 2859 2871
f 2859 2860 2871
f 2871 2860 2872
f 2860 2861 2872
f 2872 2861 2873
f 2861 2862 2873
f 2873 2862 2874
f 2862 2863 2874
f 2874 2863 2875
f 2863 2852 2875
f 2875 2852 2864
f 2864 2865 2876
f 2876 2865 2877
f 2865 2866 2877
f 2877 2866 2878
f 2866 2867 2878
f 2878 2867 2879
f 2867 2868 2879
f 2879 2868 2880
f 2868 2869 2880
f 2880 2869 2881
f 2869 2870 2881
f 2881 2870 2882
f 2870 2871 2882
f 2882 2871 2883
f 2871 2872 2883
f 2883 2872 2884
f 2872 2873 2884
f 2884 2873 2885
f 2873 2874 2885
f 2885 2874 2886
f 2874 2875 2886
f 2886 2875 2887
f 2875 2864 2887
f 2887 2864 2876
f 2876 2877 2888
f 2888 2877 2889
f 2877 2878 2889
f 2889 2878 2890
f 2878 2879 2890
f 2890 2879 2891
f 2879 2880 2891
f 2891 2880 2892
f 2880 2881 2892
f 2892 2881 2893
f 2881 2882 2893
f 2893 2882 2894
f 2882 2883 2894
f 2894 2883 2895
f 2883 2884 2895
f 2895 2884 2896
f 2884 2885 2896
f 2896 2885 2897
f 2885 2886 2897
f 2897 2886 2898
f 2886 2887 2898
f 2898 2887 2899
f 2887 2876 2899
f 2899 2876 2888
f 2888 2889 2900
f 2900 2889 2901
f 2889 2890 2901
f 2901 2890 2902
f 2890 2891 2902
f 2902 2891 2903
f 2891 2892 2903
f 2903 2892 2904
f 2892 2893 2904
f 2904 2893 2905
f 2893 2894 2905
f 2905 2894 2906
f 2894 2895 2906
f 2906 2895 2907
f 2895 2896 2907
f 2907 2896 2908
f 2896 2897 2908
f 2908 2897 2909
f 2897 2898 2909
f 2909 2898 2910
f 2898 2899 2910
f 2910 2899 2911
f 2899 2888 2911
f 2911 2888 2900
f 2900 2901 2912
f 2912 2901 2913
f 2901 2902 2913
f 2913 2902 2914
f 2902 2903 2914
f 2914 2903 2915
f 2903 2904 2915
f 2915 2904 2916
f 2904 2905 2916
f 2916 2905 2917
f 2905 2906 2917
f 2917 2906 2918
f 2906 2907 2918
f 2918 2907 2919
f 2907 2908 2919
f 2919 2908 2920
f 2908 2909 2920
f 2920 2909 2921
f 2909 2910 2921
f 2921 2910 2922
f 2910 2911 2922
f 2922 2911 2923
f 2911 2900 2923
f 2923 2900 2912
f 2912 2913 2924
f 2924 2913 2925
f 2913 2914 2925
f 2925 2914 2926
f 2914 2915 2926
f 2926 2915 2927
f 2915 2916 2927
f 2927 2916 2928
f 2916 2917 2928
f 2928 2917 2929
f 2917 2918 2929
f 2929 2918 2930
f 2918 2919 2930
f 2930 2919 2931
f 2919 2920 2931
f 2931 2920 2932
f 2920 2921 2932
f 2932 2921 2933
f 2921 2922 2933
f 2933 2922 2934
f 2922 2923 2934
f 2934 2923 2935
f 2923 2912 2935
f 2935 2912 2924
f 2924 2925 2936
f 2936 2925 2937
f 2925 2926 2937
f 2937 2926 2938
f 2926 2927 2938
f 2938 2927 2939
f 2927 2928 2939
f 2939 2928 2940
f 2928 2929 2940
f 2940 2929 2941
f 2929 2930 2941
f 2941 2930 2942
f 2930 2931 2942
f 2942 2931 2943
f 2931 2932 2943
f 2943 2932 2944
f 2932 2933 2944
f 2944 2933 2945
f 2933 2934 2945
f 2945 2934 2946
f 2934 2935 2946
f 2946 2935 2947
f 2935 2924 2947
f 2947 2924 2936
f 2936 2937 2948
f 2948 2937 2949
f 2937 2938 2949
f 2949 2938 2950
f 2938 2939 2950
f 2950 2939 2951
f 2939 2940 2951
f 2951 2940 2952
f 2940 2941 2952
f 2952 2941 2953
f 2941 2942 2953
f 2953 2942 2954
f 2942 2943 2954
f 2954 2943 2955
f 2943 2944 2955
f 2955 2944 2956
f 2944 2945 2956
f 2956 2945 2957
f 2945 2946 2957
f 2957 2946 2958
f 2946 2947 2958
f 2958 2947 2959
f 2947 2936 2959
f 2959 2936 2948
f 2948 2949 2960
f 2960 2949 2961
f 2949 2950 2961
f 2961 2950 2962
f 2950 2951 2962
f 2962 2951 2963
f 2951 2952 2963
f 2963 2952 2964
f 2952 2953 2964
f 2964 2953 2965
f 2953 2954 2965
f 2965 2954 2966
f 2954 2955 2966
f 2966 2955 2967
f 2955 2956 2967
f 2967 2956 2968
f 2956 2957 2968
f 2968 2957 2969
f 2957 2958 2969
f 2969 2958 2970
f 2958 2959 2970
f 2970 2959 2971
f 2959 2948 2971
f 2971 2948 2960
f 2960 2961 2972
f 2972 2961 2973
f 2961 2962 2973
f 2973 2962 2974
f 2962 2963 2974
f 2974 2963 2975
f 2963 2964 2975
f 2975 2964 2976
f 2964 2965 2976
f 2976 2965 2977
f 2965 2966 2977
f 2977 2966 2978
f 2966 2967 2978
f 2978 2967 2979
f 2967 2968 2979
f 2979 2968 2980
f 2968 2969 2980
f 2980 2969 2981
f 2969 2970 2981
f 2981 2970 2982
f 2970 2971 2982
f 2982 2971 2983
f 2971 2960 2983
f 2983 2960 2972
f 2972 2973 2984
f 2984 2973 2985
f 2973 2974 2985
f 2985 2974 2986
f 2974 2975 2986
f 2986 2975 2987
f 2975 2976 2987
f 2987 2976 2988
f 2976 2977 2988
f 2988 2977 2989
f 2977 2978 2989
f 2989 2978 2990
f 2978 2979 2990
f 2990 2979 2991
f 2979 2980 2991
f 2991 2980 2992
f 2980 2981 2992
f 2992 2981 2993
f 2981 2982 2993
f 2993 2982 2994
f 2982 2983 2994
f 2994 2983 2995
f 2983 2972 2995
f 2995 2972 2984
f 2984 2985 2996
f 2996 2985 2997
f 2985 2986 2997
f 2997 2986 2998
f 2986 2987 2998
f 2998 2987 2999
f 2987 2988 2999
f 2999 2988 3000
f 2988 2989 3000
f 3000 2989 3001
f 2989 2990 3001
f 3001 2990 3002
f 2990 2991 3002
f 3002 2991 3003
f 2991 2992 3003
f 3003 2992 3004
f 2992 2993 3004
f 3004 2993 3005
f 2993 2994 3005
f 3005 2994 3006
f 2994 2995 3006
f 3006 2995 3007
f 2995 2984 3007
f 3007 2984 2996
f 2996 2997 3008
f 3008 2997 3009
f 2997 2998 3009
f 3009 2998 3010
f 2998 2999 3010
f 3010 2999 3011
f 2999 3000 3011
f 3011 3000 3012
f 3000 3001 3012
f 3012 3001 3013
f 3001 3002 3013
f 3013 3002 3014
f 3002 3003 3014
f 3014 3003 3015
f 3003 3004 3015
f 3015 3004 3016
f 3004 3005 3016
f 3016 3005 3017
f 3005 3006 3017
f 3017 3006 3018
f 3006 3007 3018
f 3018 3007 3019
f 3007 2996 3019
f 3019 2996 3008
f 3008 3009 3020
f 3020 3009 3021
f 3009 3010 3021
f 3021 3010 3022
f 3010 3011 3022
f 3022 3011 3023
f 3011 3012 3023
f 3023 3012 3024
f 3012 3013 3024
f 3024 3013 3025
f 3013 3014 3025
f 3025 3014 3026
f 3014 3015 3026
f 3026 3015 3027
f 3015 3016 3027
f 3027 3016 3028
f 3016 3017 3028
f 3028 3017 3029
f 3017 3018 3029
f 3029 3018 3030
f 3018 3019 3030
f 3030 3019 3031
f 3019 3008 3031
f 3031 3008 3020
f 3020 3021 3032
f 3032 3021 3033
f 3021 3022 3033
f 3033 3022 3034
f 3022 3023 3034
f 3034 3023 3035
f 3023 3024 3035
f 3035 3024 3036
f 3024 3025 3036
f 3036 3025 3037
f 3025 3026 3037
f 3037 3026 3038
f 3026 3027 3038
f 3038 3027 3039
f 3027 3028 3039
f 3039 3028 3040
f 3028 3029 3040
f 3040 3029 3041
f 3029 3030 3041
f 3041 3030 3042
f 3030 3031 3042
f 3042 3031 3043
f 3031 3020 3043
f 3043 3020 3032
f 3032 3033 3044
f 3044 3033 3045
f 3033 3034 3045
f 3045 3034 3046
f 3034 3035 3046
f 3046 3035 3047
f 3035 3036 3047
f 3047 3036 3048
f 3036 3037 3048
f 3048 3037 3049
f 3037 3038 3049
f 3049 3038 3050
f 3038 3039 3050
f 3050 3039 3051
f 3039 3040 3051
f 3051 3040 3052
f 3040 3041 3052
f 3052 3041 3053
f 3041 3042 3053
f 3053 3042 3054
f 3042 3043 3054
f 3054 3043 3055
f 3043 3032 3055
f 3055 3032 3044
f 3044 3045 3056
f 3056 3045 3057
f 3045 3046 3057
f 3057 3046 3058
f 3046 3047 3058
f 3058 3047 3059
f 3047 3048 3059
f 3059 3048 3060
f 3048 3049 3060
f 3060 3049 3061
f 3049 3050 3061
f 3061 3050 3062
f 3050 3051 3062
f 3062 3051 3063
f 3051 3052 3063
f 3063 3052 3064
f 3052 3053 3064
f 3064 3053 3065
f 3053 3054 3065
f 3065 3054 3066
f 3054 3055 3066
f 3066 3055 3067
f 3055 3044 3067
f 3067 3044 3056
f 3056 3057 3068
f 3068 3057 3069
f 3057 3058 3069
f 3069 3058 3070
f 3058 3059 3070
f 3070 3059 3071
f 3059 3060 3071
f 3071 3060 3072
f 3060 3061 3072
f 3072 3061 3073
f 3061 3062 3073
f 3073 3062 3074
f 3062 3063 3074
f 3074 3063 3075
f 3063 3064 3075
f 3075 3064 3076
f 3064 3065 3076
f 3076 3065 3077
f 3065 3066 3077
f 3077 3066 3078
f 3066 3067 3078
f 3078 3067 3079
f 3067 3056 3079
f 3079 3056 3068
f 3068 3069 3080
f 3080 3069 3081
f 3069 3070 3081
f 3081 3070 3082
f 3070 3071 3082
f 3082 3071 3083
f 3071 3072 3083
f 3083 3072 3084
f 3072 3073 3084
f 3084 3073 3085
f 3073 3074 3085
f 3085 3074 3086
f 3074 3075 3086
f 3086 3075 3087
f 3075 3076 3087
f 3087 3076 3088
f 3076 3077 3088
f 3088 3077 3089
f 3077 3078 3089
f 3089 3078 3090
f 3078 3079 3090
f 3090 3079 3091
f 3079 3068 3091
f 3091 3068 3080
f 3080 3081 3092
f 3092 3081 3093
f 3081 3082 3093
f 3093 3082 3094
f 3082 3083 3094
f 3094 3083 3095
f 3083 3084 3095
f 3095 3084 3096
f 3084 3085 3096
f 3096 3085 3097
f 3085 3086 3097
f 3097 3086 3098
f 3086 3087 3098
f 3098 3087 3099
f 3087 3088 3099
f 3099 3088 3100
f 3088 3089 3100
f 3100 3089 3101
f 3089 3090 3101
f 3101 3090 3102
f 3090 3091 3102
f 3102 3091 3103
f 3091 3080 3103
f 3103 3080 3092
f 3092 3093 3104
f 3104 3093 3105
f 3093 3094 3105
f 3105 3094 3106
f 3094 3095 3106
f 3106 3095 3107
f 3095 3096 3107
f 3107 3096 3108
f 3096 3097 3108
f 3108 3097 3109
f 3097 3098 3109
f 3109 3098 3110
f 3098 3099 3110
f 3110 3099 3111
f 3099 3100 3111
f 3111 3100 3112
f 3100 3101 3112
f 3112 3101 3113
f 3101 3102 3113
f 3113 3102 3114
f 3102 3103 3114
f 3114 3103 3115
f 3103 3092 3115
f 3115 3092 3104
f 3104 3105 3116
f 3116 3105 3117
f 3105 3106 3117
f 3117 3106 3118
f 3106 3107 3118
f 3118 3107 3119
f 3107 3108 3119
f 3119 3108 3120
f 3108 3109 3120
f 3120 3109 3121
f 3109 3110 3121
f 3121 3110 3122
f 3110 3111 3122
f 3122 3111 3123
f 3111 3112 3123
f 3123 3112 3124
f 3112 3113 3124
f 3124 3113 3125
f 3113 3114 3125
f 3125 3114 3126
f 3114 3115 3126
f 3126 3115 3127
f 3115 3104 3127
f 3127 3104 3116
f 3116 3117 3128
f 3128 3117 3129
f 3117 3118 3129
f 3129 3118 3130
f 3118 3119 3130
f 3130 3119 3131
f 3119 3120 3131
f 3131 3120 3132
f 3120 3121 3132
f 3132 3121 3133
f 3121 3122 3133
f 3133 3122 3134
f 3122 3123 3134
f 3134 3123 3135
f 3123 3124 3135
f 3135 3124 3136
f 3124 3125 3136
f 3136 3125 3137
f 3125 3126 3137
f 3137 3126 3138
f 3126 3127 3138
f 3138 3127 3139
f 3127 3116 3139
f 3139 3116 3128
f 3128 3129 3140
f 3140 3129 3141
f 3129 3130 3141
f 3141 3130 3142
f 3130 3131 3142
f 3142 3131 3143
f 3131 3132 3143
f 3143 3132 3144
f 3132 3133 3144
f 3144 3133 3145
f 3133 3134 3145
f 3145 3134 3146
f 3134 3135 3146
f 3146 3135 3147
f 3135 3136 3147
f 3147 3136 3148
f 3136 3137 3148
f 3148 3137 3149
f 3137 3138 3149
f 3149 3138 3150
f 3138 3139 3150
f 3150 3139 3151
f 3139 3128 3151
f 3151 3128 3140
f 3140 3141 3152
f 3152 3141 3153
f 3141 3142 3153
f 3153 3142 3154
f 3142 3143 3154
f 3154 3143 3155
f 3143 3144 3155
f 3155 3144 3156
f 3144 3145 3156
f 3156 3145 3157
f 3145 3146 3157
f 3157 3146 3158
f 3146 3147 3158
f 3158 3147 3159
f 3147 3148 3159
f 3159 3148 3160
f 3148 3149 3160
f 3160 3149 3161
f 3149 3150 3161
f 3161 3150 3162
f 3150 3151 3162
f 3162 3151 3163
f 3151 3140 3163
f 3163 3140 3152
f 3152 3153 3164
f 3164 3153 3165
f 3153 3154 3165
f 3165 3154 3166
f 3154 3155 3166
f 3166 3155 3167
f 3155 3156 3167
f 3167 3156 3168
f 3156 3157 3168
f 3168 3157 3169
f 3157 3158 3169
f 3169 3158 3170
f 3158 3159 3170
f 3170 3159 3171
f 3159 3160 3171
f 3171 3160 3172
f 3160 3161 3172
f 3172 3161 3173
f 3161 3162 3173
f 3173 3162 3174
f 3162 3163 3174
f 3174 3163 3175
f 3163 3152 3175
f 3175 3152 3164
f 3164 3165 3176
f 3176 3165 3177
f 3165 3166 3177
f 3177 3166 3178
f 3166 3167 3178
f 3178 3167 3179
f 3167 3168 3179
f 3179 3168 3180
f 3168 3169 3180
f 3180 3169 3181
f 3169 3170 3181
f 3181 3170 3182
f 3170 3171 3182
f 3182 3171 3183
f 3171 3172 3183
f 3183 3172 3184
f 3172 3173 3184
f 3184 3173 3185
f 3173 3174 3185
f 3185 3174 3186
f 3174 3175 3186
f 3186 3175 3187
f 3175 3164 3187
f 3187 3164 3176
f 3176 3177 3188
f 3188 3177 3189
f 3177 3178 3189
f 3189 3178 3190
f 3178 3179 3190
f 3190 3179 3191
f 3179 3180 3191
f 3191 3180 3192
f 3180 3181 3192
f 3192 3181 3193
f 3181 3182 3193
f 3193 3182 3194
f 3182 3183 3194
f 3194 3183 3195
f 3183 3184 3195
f 3195 3184 3196
f 3184 3185 3196
f 3196 3185 3197
f 3185 3186 3197
f 3197 3186 3198
f 3186 3187 3198
f 3198 3187 3199
f 3187 3176 3199
f 3199 3176 3188
f 3188 3189 3200
f 3200 3189 3201
f 3189 3190 3201
f 3201 3190 3202
f 3190 3191 3202
f 3202 3191 3203
f 3191 3192 3203
f 3203 3192 3204
f 3192 3193 3204
f 3204 3193 3205
f 3193 3194 3205
f 3205 3194 3206
f 3194 3195 3206
f 3206 3195 3207
f 3195 3196 3207
f 3207 3196 3208
f 3196 3197 3208
f 3208 3197 3209
f 3197 3198 3209
f 3209 3198 3210
f 3198 3199 3210
f 3210 3199 3211
f 3199 3188 3211
f 3211 3188 3200
f 3200 3201 3212
f 3212 3201 3213
f 3201 3202 3213
f 3213 3202 3214
f 3202 3203 3214
f 3214 3203 3215
f 3203 3204 3215
f 3215 3204 3216
f 3204 3205 3216
f 3216 3205 3217
f 3205 3206 3217
f 3217 3206 3218
f 3206 3207 3218
f 3218 3207 3219
f 3207 3208 3219
f 3219 3208 3220
f 3208 3209 3220
f 3220 3209 3221
f 3209 3210 3221
f 3221 3210 3222
f 3210 3211 3222
f 3222 3211 3223
f 3211 3200 3223
f 3223 3200 3212
f 3212 3213 3224
f 3224 3213 3225
f 3213 3214 3225
f 3225 3214 3226
f 3214 3215 3226
f 3226 3215 3227
f 3215 3216 3227
f 3227 3216 3228
f 3216 3217 3228
f 3228 3217 3229
f 3217 3218 3229
f 3229 3218 3230
f 3218 3219 3230
f 3230 3219 3231
f 3219 3220 3231
f 3231 3220 3232
f 3220 3221 3232
f 3232 3221 3233
f 3221 3222 3233
f 3233 3222 3234
f 3222 3223 3234
f 3234 3223 3235
f 3223 3212 3235
f 3235 3212 3224
f 3224 3225 3236
f 3236 3225 3237
f 3225 3226 3237
f 3237 3226 3238
f 3226 3227 3238
f 3238 3227 3239
f 3227 3228 3239
f 3239 3228 3240
f 3228 3229 3240
f 3240 3229 3241
f 3229 3230 3241
f 3241 3230 3242
f 3230 3231 3242
f 3242 3231 3243
f 3231 3232 3243
f 3243 3232 3244
f 3232 3233 3244
f 3244 3233 3245
f 3233 3234 3245
f 3245 3234 3246
f 3234 3235 3246
f 3246 3235 3247
f 3235 3224 3247
f 3247 3224 3236
f 3236 3237 3248
f 3248 3237 3249
f 3237 3238 3249
f 3249 3238 3250
f 3238 3239 3250
f 3250 3239 3251
f 3239 3240 3251
f 3251 3240 3252
f 3240 3241 3252
f 3252 3241 3253
f 3241 3242 3253
f 3253 3242 3254
f 3242 3243 3254
f 3254 3243 3255
f 3243 3244 3255
f 3255 3244 3256
f 3244 3245 3256
f 3256 3245 3257
f 3245 3246 3257
f 3257 3246 3258
f 3246 3247 3258
f 3258 3247 3259
f 3247 3236 3259
f 3259 3236 3248
f 3248 3249 3260
f 3260 3249 3261
f 3249 3250 3261
f 3261 3250 3262
f 3250 3251 3262
f 3262 3251 3263
f 3251 3252 3263
f 3263 3252 3264
f 3252 3253 3264
f 3264 3253 3265
f 3253 3254 3265
f 3265 3254 3266
f 3254 3255 3266
f 3266 3255 3267
f 3255 3256 3267
f 3267 3256 3268
f 3256 3257 3268
f 3268 3257 3269
f 3257 3258 3269
f 3269 3258 3270
f 3258 3259 3270
f 3270 3259 3271
f 3259 3248 3271
f 3271 3248 3260
f 3260 3261 3272
f 3272 3261 3273
f 3261 3262 3273
f 3273 3262 3274
f 3262 3263 3274
f 3274 3263 3275
f 3263 3264 3275
f 3275 3264 3276
f 3264 3265 3276
f 3276 3265 3277
f 3265 3266 3277
f 3277 3266 3278
f 3266 3267 3278
f 3278 3267 3279
f 3267 3268 3279
f 3279 3268 3280
f 3268 3269 3280
f 3280 3269 3281
f 3269 3270 3281
f 3281 3270 3282
f 3270 3271 3282
f 3282 3271 3283
f 3271 3260 3283
f 3283 3260 3272
f 3272 3273 3284
f 3284 3273 3285
f 3273 3274 3285
f 3285 3274 3286
f 3274 3275 3286
f 3286 3275 3287
f 3275 3276 3287
f 3287 3276 3288
f 3276 3277 3288
f 3288 3277 3289
f 3277 3278 3289
f 3289 3278 3290
f 3278 3279 3290
f 3290 3279 3291
f 3279 3280 3291
f 3291 3280 3292
f 3280 3281 3292
f 3292 3281 3293
f 3281 3282 3293
f 3293 3282 3294
f 3282 3283 3294
f 3294 3283 3295
f 3283 3272 3295
f 3295 3272 3284
f 3284 3285 3296
f 3296 3285 3297
f 3285 3286 3297
f 3297 3286 3298
f 3286 3287 3298
f 3298 3287 3299
f 3287 3288 3299
f 3299 3288 3300
f 3288 3289 3300
f 3300 3289 3301
f 3289 3290 3301
f 3301 3290 3302
f 3290 3291 3302
f 3302 3291 3303
f 3291 3292 3303
f 3303 3292 3304
f 3292 3293 3304
f 3304 3293 3305
f 3293 3294 3305
f 3305 3294 3306
f 3294 3295 3306
f 3306 3295 3307
f 3295 3284 3307
f 3307 3284 3296
f 3296 3297 3308
f 3308 3297 3309
f 3297 3298 3309
f 3309 3298 3310
f 3298 3299 3310
f 3310 3299 3311
f 3299 3300 3311
f 3311 3300 3312
f 3300 3301 3312
f 3312 3301 3313
f 3301 3302 3313
f 3313 3302 3314
f 3302 3303 3314
f 3314 3303 3315
f 3303 3304 3315
f 3315 3304 3316
f 3304 3305 3316
f 3316 3305 3317
f 3305 3306 3317
f 3317 3306 3318
f 3306 3307 3318
f 3318 3307 3319
f 3307 3296 3319
f 3319 3296 3308
f 3308 3309 3320
f 3320 3309 3321
f 3309 3310 3321
f 3321 3310 3322
f 3310 3311 3322
f 3322 3311 3323
f 3311 3312 3323
f 3323 3312 3324
f 3312 3313 3324
f 3324 3313 3325
f 3313 3314 3325
f 3325 3314 3326
f 3314 3315 3326
f 3326 3315 3327
f 3315 3316 3327
f 3327 3316 3328
f 3316 3317 3328
f 3328 3317 3329
f 3317 3318 3329
f 3329 3318 3330
f 3318 3319 3330
f 3330 3319 3331
f 3319 3308 3331
f 3331 3308 3320
f 3320 3321 3332
f 3332 3321 3333
f 3321 3322 3333
f 3333 3322 3334
f 3322 3323 3334
f 3334 3323 3335
f 3323 3324 3335
f 3335 3324 3336
f 3324 3325 3336
f 3336 3325 3337
f 3325 3326 3337
f 3337 3326 3338
f 3326 3327 3338
f 3338 3327 3339
f 3327 3328 3339
f 3339 3328 3340
f 3328 3329 3340
f 3340 3329 3341
f 3329 3330 3341
f 3341 3330 3342
f 3330 3331 3342
f 3342 3331 3343
f 3331 3320 3343
f 3343 3320 3332
f 3332 3333 3344
f 3344 3333 3345
f 3333 3334 3345
f 3345 3334 3346
f 3334 3335 3346
f 3346 3335 3347
f 3335 3336 3347
f 3347 3336 3348
f 3336 3337 3348
f 3348 3337 3349
f 3337 3338 3349
f 3349 3338 3350
f 3338 3339 3350
f 3350 3339 3351
f 3339 3340 3351
f 3351 3340 3352
f 3340 3341 3352
f 3352 3341 3353
f 3341 3342 3353
f 3353 3342 3354
f 3342 3343 3354
f 3354 3343 3355
f 3343 3332 3355
f 3355 3332 3344
f 3344 3345 3356
f 3356 3345 3357
f 3345 3346 3357
f 3357 3346 3358
f 3346 3347 3358
f 3358 3347 3359
f 3347 3348 3359
f 3359 3348 3360
f 3348 3349 3360
f 3360 3349 3361
f 3349 3350 3361
f 3361 3350 3362
f 3350 3351 3362
f 3362 3351 3363
f 3351 3352 3363
f 3363 3352 3364
f 3352 3353 3364
f 3364 3353 3365
f 3353 3354 3365
f 3365 3354 3366
f 3354 3355 3366
f 3366 3355 3367
f 3355 3344 3367
f 3367 3344 3356
f 3356 3357 3368
f 3368 3357 3369
f 3357 3358 3369
f 3369 3358 3370
f 3358 3359 3370
f 3370 3359 3371
f 3359 3360 3371
f 3371 3360 3372
f 3360 3361 3372
f 3372 3361 3373
f 3361 3362 3373
f 3373 3362 3374
f 3362 3363 3374
f 3374 3363 3375
f 3363 3364 3375
f 3375 3364 3376
f 3364 3365 3376
f 3376 3365 3377
f 3365 3366 3377
f 3377 3366 3378
f 3366 3367 3378
f 3378 3367 3379
f 3367 3356 3379
f 3379 3356 3368
f 3368 3369 3380
f 3380 3369 3381
f 3369 3370 3381
f 3381 3370 3382
f 3370 3371 3382
f 3382 3371 3383
f 3371 3372 3383
f 3383 3372 3384
f 3372 3373 3384
f 3384 3373 3385
f 3373 3374 3385
f 3385 3374 3386
f 3374 3375 3386
f 3386 3375 3387
f 3375 3376 3387
f 3387 3376 3388
f 3376 3377 3388
f 3388 3377 3389
f 3377 3378 3389
f 3389 3378 3390
f 3378 3379 3390
f 3390 3379 3391
f 3379 3368 3391
f 3391 3368 3380
f 3380 3381 3392
f 3392 3381 3393
f 3381 3382 3393
f 3393 3382 3394
f 3382 3383 3394
f 3394 3383 3395
f 3383 3384 3395
f 3395 3384 3396
f 3384 3385 3396
f 3396 3385 3397
f 3385 3386 3397
f 3397 3386 3398
f 3386 3387 3398
f 3398 3387 3399
f 3387 3388 3399
f 3399 3388 3400
f 3388 3389 3400
f 3400 3389 3401
f 3389 3390 3401
f 3401 3390 3402
f 3390 3391 3402
f 3402 3391 3403
f 3391 3380 3403
f 3403 3380 3392
f 3392 3393 3404
f 3404 3393 3405
f 3393 3394 3405
f 3405 3394 3406
f 3394 3395 3406
f 3406 3395 3407
f 3395 3396 3407
f 3407 3396 3408
f 3396 3397 3408
f 3408 3397 3409
f 3397 3398 3409
f 3409 3398 3410
f 3398 3399 3410
f 3410 3399 3411
f 3399 3400 3411
f 3411 3400 3412
f 3400 3401 3412
f 3412 3401 3413
f 3401 3402 3413
f 3413 3402 3414
f 3402 3403 3414
f 3414 3403 3415
f 3403 3392 3415
f 3415 3392 3404
f 3404 3405 3416
f 3416 3405 3417
f 3405 3406 3417
f 3417 3406 3418
f 3406 3407 3418
f 3418 3407 3419
f 3407 3408 3419
f 3419 3408 3420
f 3408 3409 3420
f 3420 3409 3421
f 3409 3410 3421
f 3421 3410 3422
f 3410 3411 3422
f 3422 3411 3423
f 3411 3412 3423
f 3423 3412 3424
f 3412 3413 3424
f 3424 3413 3425
f 3413 3414 3425
f 3425 3414 3426
f 3414 3415 3426
f 3426 3415 3427
f 3415 3404 3427
f 3427 3404 3416
f 3416 3417 3428
f 3428 3417 3429
f 3417 3418 3429
f 3429 3418 3430
f 3418 3419 3430
f 3430 3419 3431
f 3419 3420 3431
f 3431 3420 3432
f 3420 3421 3432
f 3432 3421 3433
f 3421 3422 3433
f 3433 3422 3434
f 3422 3423 3434
f 3434 3423 3435
f 3423 3424 3435
f 3435 3424 3436
f 3424 3425 3436
f 3436 3425 3437
f 3425 3426 3437
f 3437 3426 3438
f 3426 3427 3438
f 3438 3427 3439
f 3427 3416 3439
f 3439 3416 3428
f 3428 3429 3440
f 3440 3429 3441
f 3429 3430 3441
f 3441 3430 3442
f 3430 3431 3442
f 3442 3431 3443
f 3431 3432 3443
f 3443 3432 3444
f 3432 3433 3444
f 3444 3433 3445
f 3433 3434 3445
f 3445 3434 3446
f 3434 3435 3446
f 3446 3435 3447
f 3435 3436 3447
f 3447 3436 3448
f 3436 3437 3448
f 3448 3437 3449
f 3437 3438 3449
f 3449 3438 3450
f 3438 3439 3450
f 3450 3439 3451
f 3439 3428 3451
f 3451 3428 3440
f 3440 3441 3452
f 3452 3441 3453
f 3441 3442 3453
f 3453 3442 3454
f 3442 3443 3454
f 3454 3443 3455
f 3443 3444 3455
f 3455 3444 3456
f 3444 3445 3456
f 3456 3445 3457
f 3445 3446 3457
f 3457 3446 3458
f 3446 3447 3458
f 3458 3447 3459
f 3447 3448 3459
f 3459 3448 3460
f 3448 3449 3460
f 3460 3449 3461
f 3449 3450 3461
f 3461 3450 3462
f 3450 3451 3462
f 3462 3451 3463
f 3451 3440 3463
f 3463 3440 3452
f 3452 3453 3464
f 3464 3453 3465
f 3453 3454 3465
f 3465 3454 3466
f 3454 3455 3466
f 3466 3455 3467
f 3455 3456 3467
f 3467 3456 3468
f 3456 3457 3468
f 3468 3457 3469
f 3457 3458 3469
f 3469 3458 3470
f 3458 3459 3470
f 3470 3459 3471
f 3459 3460 3471
f 3471 3460 3472
f 3460 3461 3472
f 3472 3461 3473
f 3461 3462 3473
f 3473 3462 3474
f 3462 3463 3474
f 3474 3463 3475
f 3463 3452 3475
f 3475 3452 3464
f 3464 3465 3476
f 3476 3465 3477
f 3465 3466 3477
f 3477 3466 3478
f 3466 3467 3478
f 3478 3467 3479
f 3467 3468 3479
f 3479 3468 3480
f 3468 3469 3480
f 3480 3469 3481
f 3469 3470 3481
f 3481 3470 3482
f 3470 3471 3482
f 3482 3471 3483
f 3471 3472 3483
f 3483 3472 3484
f 3472 3473 3484
f 3484 3473 3485
f 3473 3474 3485
f 3485 3474 3486
f 3474 3475 3486
f 3486 3475 3487
f 3475 3464 3487
f 3487 3464 3476
f 3476 3477 3488
f 3488 3477 3489
f 3477 3478 3489
f 3489 3478 3490
f 3478 3479 3490
f 3490 3479 3491
f 3479 3480 3491
f 3491 3480 3492
f 3480 3481 3492
f 3492 3481 3493
f 3481 3482 3493
f 3493 3482 3494
f 3482 3483 3494
f 3494 3483 3495
f 3483 3484 3495
f 3495 3484 3496
f 3484 3485 3496
f 3496 3485 3497
f 3485 3486 3497
f 3497 3486 3498
f 3486 3487 3498
f 3498 3487 3499
f 3487 3476 3499
f 3499 3476 3488
f 3488 3489 3500
f 3500 3489 3501
f 3489 3490 3501
f 3501 3490 3502
f 3490 3491 3502
f 3502 3491 3503
f 3491 3492 3503
f 3503 3492 3504
f 3492 3493 3504
f 3504 3493 3505
f 3493 3494 3505
f 3505 3494 3506
f 3494 3495 3506
f 3506 3495 3507
f 3495 3496 3507
f 3507 3496 3508
f 3496 3497 3508
f 3508 3497 3509
f 3497 3498 3509
f 3509 3498 3510
f 3498 3499 3510
f 3510 3499 3511
f 3499 3488 3511
f 3511 3488 3500
f 3500 3501 3512
f 3512 3501 3513
f 3501 3502 3513
f 3513 3502 3514
f 3502 3503 3514
f 3514 3503 3515
f 3503 3504 3515
f 3515 3504 3516
f 3504 3505 3516
f 3516 3505 3517
f 3505 3506 3517
f 3517 3506 3518
f 3506 3507 3518
f 3518 3507 3519
f 3507 3508 3519
f 3519 3508 3520
f 3508 3509 3520
f 3520 3509 3521
f 3509 3510 3521
f 3521 3510 3522
f 3510 3511 3522
f 3522 3511 3523
f 3511 3500 3523
f 3523 3500 3512
f 3512 3513 3524
f 3524 3513 3525
f 3513 3514 3525
f 3525 3514 3526
f 3514 3515 3526
f 3526 3515 3527
f 3515 3516 3527
f 3527 3516 3528
f 3516 3517 3528
f 3528 3517 3529
f 3517 3518 3529
f 3529 3518 3530
f 3518 3519 3530
f 3530 3519 3531
f 3519 3520 3531
f 3531 3520 3532
f 3520 3521 3532
f 3532 3521 3533
f 3521 3522 3533
f 3533 3522 3534
f 3522 3523 3534
f 3534 3523 3535
f 3523 3512 3535
f 3535 3512 3524
f 3524 3525 3536
f 3536 3525 3537
f 3525 3526 3537
f 3537 3526 3538
f 3526 3527 3538
f 3538 3527 3539
f 3527 3528 3539
f 3539 3528 3540
f 3528 3529 3540
f 3540 3529 3541
f 3529 3530 3541
f 3541 3530 3542
f 3530 3531 3542
f 3542 3531 3543
f 3531 3532 3543
f 3543 3532 3544
f 3532 3533 3544
f 3544 3533 3545
f 3533 3534 3545
f 3545 3534 3546
f 3534 3535 3546
f 3546 3535 3547
f 3535 3524 3547
f 3547 3524 3536
f 3536 3537 3548
f 3548 3537 3549
f 3537 3538 3549
f 3549 3538 3550
f 3538 3539 3550
f 3550 3539 3551
f 3539 3540 3551
f 3551 3540 3552
f 3540 3541 3552
f 3552 3541 3553
f 3541 3542 3553
f 3553 3542 3554
f 3542 3543 3554
f 3554 3543 3555
f 3543 3544 3555
f 3555 3544 3556
f 3544 3545 3556
f 3556 3545 3557
f 3545 3546 3557
f 3557 3546 3558
f 3546 3547 3558
f 3558 3547 3559
f 3547 3536 3559
f 3559 3536 3548
f 3548 3549 3560
f 3560 3549 3561
f 3549 3550 3561
f 3561 3550 3562
f 3550 3551 3562
f 3562 3551 3563
f 3551 3552 3563
f 3563 3552 3564
f 3552 3553 3564
f 3564 3553 3565
f 3553 3554 3565
f 3565 3554 3566
f 3554 3555 3566
f 3566 3555 3567
f 3555 3556 3567
f 3567 3556 3568
f 3556 3557 3568
f 3568 3557 3569
f 3557 3558 3569
f 3569 3558 3570
f 3558 3559 3570
f 3570 3559 3571
f 3559 3548 3571
f 3571 3548 3560
f 3560 3561 3572
f 3572 3561 3573
f 3561 3562 3573
f 3573 3562 3574
f 3562 3563 3574
f 3574 3563 3575
f 3563 3564 3575
f 3575 3564 3576
f 3564 3565 3576
f 3576 3565 3577
f 3565 3566 3577
f 3577 3566 3578
f 3566 3567 3578
f 3578 3567 3579
f 3567 3568 3579
f 3579 3568 3580
f 3568 3569 3580
f 3580 3569 3581
f 3569 3570 3581
f 3581 3570 3582
f 3570 3571 3582
f 3582 3571 3583
f 3571 3560 3583
f 3583 3560 3572
f 3572 3573 3584
f 3584 3573 3585
f 3573 3574 3585
f 3585 3574 3586
f 3574 3575 3586
f 3586 3575 3587
f 3575 3576 3587
f 3587 3576 3588
f 3576 3577 3588
f 3588 3577 3589
f 3577 3578 3589
f 3589 3578 3590
f 3578 3579 3590
f 3590 3579 3591
f 3579 3580 3591
f 3591 3580 3592
f 3580 3581 3592
f 3592 3581 3593
f 3581 3582 3593
f 3593 3582 3594
f 3582 3583 3594
f 3594 3583 3595
f 3583 3572 3595
f 3595 3572 3584
f 3584 3585 3596
f 3596 3585 3597
f 3585 3586 3597
f 3597 3586 3598
f 3586 3587 3598
f 3598 3587 3599
f 3587 3588 3599
f 3599 3588 3600
f 3588 3589 3600
f 3600 3589 3601
f 3589 3590 3601
f 3601 3590 3602
f 3590 3591 3602
f 3602 3591 3603
f 3591 3592 3603
f 3603 3592 3604
f 3592 3593 3604
f 3604 3593 3605
f 3593 3594 3605
f 3605 3594 3606
f 3594 3595 3606
f 3606 3595 3607
f 3595 3584 3607
f 3607 3584 3596
f 3596 3597 3608
f 3608 3597 3609
f 3597 3598 3609
f 3609 3598 3610
f 3598 3599 3610
f 3610 3599 3611
f 3599 3600 3611
f 3611 3600 3612
f 3600 3601 3612
f 3612 3601 3613
f 3601 3602 3613
f 3613 3602 3614
f 3602 3603 3614
f 3614 3603 3615
f 3603 3604 3615
f 3615 3604 3616
f 3604 3605 3616
f 3616 3605 3617
f 3605 3606 3617
f 3617 3606 3618
f 3606 3607 3618
f 3618 3607 3619
f 3607 3596 3619
f 3619 3596 3608
f 3608 3609 3620
f 3620 3609 3621
f 3609 3610 3621
f 3621 3610 3622
f 3610 3611 3622
f 3622 3611 3623
f 3611 3612 3623
f 3623 3612 3624
f 3612 3613 3624
f 3624 3613 3625
f 3613 3614 3625
f 3625 3614 3626
f 3614 3615 3626
f 3626 3615 3627
f 3615 3616 3627
f 3627 3616 3628
f 3616 3617 3628
f 3628 3617 3629
f 3617 3618 3629
f 3629 3618 3630
f 3618 3619 3630
f 3630 3619 3631
f 3619 3608 3631
f 3631 3608 3620
f 3620 3621 3632
f 3632 3621 3633
f 3621 3622 3633
f 3633 3622 3634
f 3622 3623 3634
f 3634 3623 3635
f 3623 3624 3635
f 3635 3624 3636
f 3624 3625 3636
f 3636 3625 3637
f 3625 3626 3637
f 3637 3626 3638
f 3626 3627 3638
f 3638 3627 3639
f 3627 3628 3639
f 3639 3628 3640
f 3628 3629 3640
f 3640 3629 3641
f 3629 3630 3641
f 3641 3630 3642
f 3630 3631 3642
f 3642 3631 3643
f 3631 3620 3643
f 3643 3620 3632
f 3632 3633 3644
f 3644 3633 3645
f 3633 3634 3645
f 3645 3634 3646
f 3634 3635 3646
f 3646 3635 3647
f 3635 3636 3647
f 3647 3636 3648
f 3636 3637 3648
f 3648 3637 3649
f 3637 3638 3649
f 3649 3638 3650
f 3638 3639 3650
f 3650 3639 3651
f 3639 3640 3651
f 3651 3640 3652
f 3640 3641 3652
f 3652 3641 3653
f 3641 3642 3653
f 3653 3642 3654
f 3642 3643 3654
f 3654 3643 3655
f 3643 3632 3655
f 3655 3632 3644
f 3644 3645 3656
f 3656 3645 3657
f 3645 3646 3657
f 3657 3646 3658
f 3646 3647 3658
f 3658 3647 3659
f 3647 3648 3659
f 3659 3648 3660
f 3648 3649 3660
f 3660 3649 3661
f 3649 3650 3661
f 3661 3650 3662
f 3650 3651 3662
f 3662 3651 3663
f 3651 3652 3663
f 3663 3652 3664
f 3652 3653 3664
f 3664 3653 3665
f 3653 3654 3665
f 3665 3654 3666
f 3654 3655 3666
f 3666 3655 3667
f 3655 3644 3667
f 3667 3644 3656
f 3656 3657 3668
f 3668 3657 3669
f 3657 3658 3669
f 3669 3658 3670
f 3658 3659 3670
f 3670 3659 3671
f 3659 3660 3671
f 3671 3660 3672
f 3660 3661 3672
f 3672 3661 3673
f 3661 3662 3673
f 3673 3662 3674
f 3662 3663 3674
f 3674 3663 3675
f 3663 3664 3675
f 3675 3664 3676
f 3664 3665 3676
f 3676 3665 3677
f 3665 3666 3677
f 3677 3666 3678
f 3666 3667 3678
f 3678 3667 3679
f 3667 3656 3679
f 3679 3656 3668
f 3668 3669 3680
f 3680 3669 3681
f 3669 3670 3681
f 3681 3670 3682
f 3670 3671 3682
f 3682 3671 3683
f 3671 3672 3683
f 3683 3672 3684
f 3672 3673 3684
f 3684 3673 3685
f 3673 3674 3685
f 3685 3674 3686
f 3674 3675 3686
f 3686 3675 3687
f 3675 3676 3687
f 3687 3676 3688
f 3676 3677 3688
f 3688 3677 3689
f 3677 3678 3689
f 3689 3678 3690
f 3678 3679 3690
f 3690 3679 3691
f 3679 3668 3691
f 3691 3668 3680
f 3680 3681 3692
f 3692 3681 3693
f 3681 3682 3693
f 3693 3682 3694
f 3682 3683 3694
f 3694 3683 3695
f 3683 3684 3695
f 3695 3684 3696
f 3684 3685 3696
f 3696 3685 3697
f 3685 3686 3697
f 3697 3686 3698
f 3686 3687 3698
f 3698 3687 3699
f 3687 3688 3699
f 3699 3688 3700
f 3688 3689 3700
f 3700 3689 3701
f 3689 3690 3701
f 3701 3690 3702
f 3690 3691 3702
f 3702 3691 3703
f 3691 3680 3703
f 3703 3680 3692
f 3692 3693 3704
f 3704 3693 3705
f 3693 3694 3705
f 3705 3694 3706
f 3694 3695 3706
f 3706 3695 3707
f 3695 3696 3707
f 3707 3696 3708
f 3696 3697 3708
f 3708 3697 3709
f 3697 3698 3709
f 3709 3698 3710
f 3698 3699 3710
f 3710 3699 3711
f 3699 3700 3711
f 3711 3700 3712
f 3700 3701 3712
f 3712 3701 3713
f 3701 3702 3713
f 3713 3702 3714
f 3702 3703 3714
f 3714 3703 3715
f 3703 3692 3715
f 3715 3692 3704
f 3704 3705 3716
f 3716 3705 3717
f 3705 3706 3717
f 3717 3706 3718
f 3706 3707 3718
f 3718 3707 3719
f 3707 3708 3719
f 3719 3708 3720
f 3708 3709 3720
f 3720 3709 3721
f 3709 3710 3721
f 3721 3710 3722
f 3710 3711 3722
f 3722 3711 3723
f 3711 3712 3723
f 3723 3712 3724
f 3712 3713 3724
f 3724 3713 3725
f 3713 3714 3725
f 3725 3714 3726
f 3714 3715 3726
f 3726 3715 3727
f 3715 3704 3727
f 3727 3704 3716
f 3716 3717 3728
f 3728 3717 3729
f 3717 3718 3729
f 3729 3718 3730
f 3718 3719 3730
f 3730 3719 3731
f 3719 3720 3731
f 3731 3720 3732
f 3720 3721 3732
f 3732 3721 3733
f 3721 3722 3733
f 3733 3722 3734
f 3722 3723 3734
f 3734 3723 3735
f 3723 3724 3735
f 3735 3724 3736
f 3724 3725 3736
f 3736 3725 3737
f 3725 3726 3737
f 3737 3726 3738
f 3726 3727 3738
f 3738 3727 3739
f 3727 3716 3739
f 3739 3716 3728
f 3728 3729 3740
f 3740 3729 3741
f 3729 3730 3741
f 3741 3730 3742
f 3730 3731 3742
f 3742 3731 3743
f 3731 3732 3743
f 3743 3732 3744
f 3732 3733 3744
f 3744 3733 3745
f 3733 3734 3745
f 3745 3734 3746
f 3734 3735 3746
f 3746 3735 3747
f 3735 3736 3747
f 3747 3736 3748
f 3736 3737 3748
f 3748 3737 3749
f 3737 3738 3749
f 3749 3738 3750
f 3738 3739 3750
f 3750 3739 3751
f 3739 3728 3751
f 3751 3728 3740
f 3740 3741 3752
f 3752 3741 3753
f 3741 3742 3753
f 3753 3742 3754
f 3742 3743 3754
f 3754 3743 3755
f 3743 3744 3755
f 3755 3744 3756
f 3744 3745 3756
f 3756 3745 3757
f 3745 3746 3757
f 3757 3746 3758
f 3746 3747 3758
f 3758 3747 3759
f 3747 3748 3759
f 3759 3748 3760
f 3748 3749 3760
f 3760 3749 3761
f 3749 3750 3761
f 3761 3750 3762
f 3750 3751 3762
f 3762 3751 3763
f 3751 3740 3763
f 3763 3740 3752
f 3752 3753 3764
f 3764 3753 3765
f 3753 3754 3765
f 3765 3754 3766
f 3754 3755 3766
f 3766 3755 3767
f 3755 3756 3767
f 3767 3756 3768
f 3756 3757 3768
f 3768 3757 3769
f 3757 3758 3769
f 3769 3758 3770
f 3758 3759 3770
f 3770 3759 3771
f 3759 3760 3771
f 3771 3760 3772
f 3760 3761 3772
f 3772 3761 3773
f 3761 3762 3773
f 3773 3762 3774
f 3762 3763 3774
f 3774 3763 3775
f 3763 3752 3775
f 3775 3752 3764
f 3764 3765 3776
f 3776 3765 3777
f 3765 3766 3777
f 3777 3766 3778
f 3766 3767 3778
f 3778 3767 3779
f 3767 3768 3779
f 3779 3768 3780
f 3768 3769 3780
f 3780 3769 3781
f 3769 3770 3781
f 3781 3770 3782
f 3770 3771 3782
f 3782 3771 3783
f 3771 3772 3783
f 3783 3772 3784
f 3772 3773 3784
f 3784 3773 3785
f 3773 3774 3785
f 3785 3774 3786
f 3774 3775 3786
f 3786 3775 3787
f 3775 3764 3787
f 3787 3764 3776
f 3776 3777 3788
f 3788 3777 3789
f 3777 3778 3789
f 3789 3778 3790
f 3778 3779 3790
f 3790 3779 3791
f 3779 3780 3791
f 3791 3780 3792
f 3780 3781 3792
f 3792 3781 3793
f 3781 3782 3793
f 3793 3782 3794
f 3782 3783 3794
f 3794 3783 3795
f 3783 3784 3795
f 3795 3784 3796
f 3784 3785 3796
f 3796 3785 3797
f 3785 3786 3797
f 3797 3786 3798
f 3786 3787 3798
f 3798 3787 3799
f 3787 3776 3799
f 3799 3776 3788
f 3788 3789 3800
f 3800 3789 3801
f 3789 3790 3801
f 3801 3790 3802
f 3790 3791 3802
f 3802 3791 3803
f 3791 3792 3803
f 3803 3792 3804
f 3792 3793 3804
f 3804 3793 3805
f 3793 3794 3805
f 3805 3794 3806
f 3794 3795 3806
f 3806 3795 3807
f 3795 3796 3807
f 3807 3796 3808
f 3796 3797 3808
f 3808 3797 3809
f 3797 3798 3809
f 3809 3798 3810
f 3798 3799 3810
f 3810 3799 3811
f 3799 3788 3811
f 3811 3788 3800
f 3800 3801 3812
f 3812 3801 3813
f 3801 3802 3813
f 3813 3802 3814
f 3802 3803 3814
f 3814 3803 3815
f 3803 3804 3815
f 3815 3804 3816
f 3804 3805 3816
f 3816 3805 3817
f 3805 3806 3817
f 3817 3806 3818
f 3806 3807 3818
f 3818 3807 3819
f 3807 3808 3819
f 3819 3808 3820
f 3808 3809 3820
f 3820 3809 3821
f 3809 3810 3821
f 3821 3810 3822
f 3810 3811 3822
f 3822 3811 3823
f 3811 3800 3823
f 3823 3800 3812
f 3812 3813 3824
f 3824 3813 3825
f 3813 3814 3825
f 3825 3814 3826
f 3814 3815 3826
f 3826 3815 3827
f 3815 3816 3827
f 3827 3816 3828
f 3816 3817 3828
f 3828 3817 3829
f 3817 3818 3829
f 3829 3818 3830
f 3818 3819 3830
f 3830 3819 3831
f 3819 3820 3831
f 3831 3820 3832
f 3820 3821 3832
f 3832 3821 3833
f 3821 3822 3833
f 3833 3822 3834
f 3822 3823 3834
f 3834 3823 3835
f 3823 3812 3835
f 3835 3812 3824
f 3824 3825 3836
f 3836 3825 3837
f 3825 3826 3837
f 3837 3826 3838
f 3826 3827 3838
f 3838 3827 3839
f 3827 3828 3839
f 3839 3828 3840
f 3828 3829 3840
f 3840 3829 3841
f 3829 3830 3841
f 3841 3830 3842
f 3830 3831 3842
f 3842 3831 3843
f 3831 3832 3843
f 3843 3832 3844
f 3832 3833 3844
f 3844 3833 3845
f 3833 3834 3845
f 3845 3834 3846
f 3834 3835 3846
f 3846 3835 3847
f 3835 3824 3847
f 3847 3824 3836
f 3836 3837 3848
f 3848 3837 3849
f 3837 3838 3849
f 3849 3838 3850
f 3838 3839 3850
f 3850 3839 3851
f 3839 3840 3851
f 3851 3840 3852
f 3840 3841 3852
f 3852 3841 3853
f 3841 3842 3853
f 3853 3842 3854
f 3842 3843 3854
f 3854 3843 3855
f 3843 3844 3855
f 3855 3844 3856
f 3844 3845 3856
f 3856 3845 3857
f 3845 3846 3857
f 3857 3846 3858
f 3846 3847 3858
f 3858 3847 3859
f 3847 3836 3859
f 3859 3836 3848
f 3848 3849 3860
f 3860 3849 3861
f 3849 3850 3861
f 3861 3850 3862
f 3850 3851 3862
f 3862 3851 3863
f 3851 3852 3863
f 3863 3852 3864
f 3852 3853 3864
f 3864 3853 3865
f 3853 3854 3865
f 3865 3854 3866
f 3854 3855 3866
f 3866 3855 3867
f 3855 3856 3867
f 3867 3856 3868
f 3856 3857 3868
f 3868 3857 3869
f 3857 3858 3869
f 3869 3858 3870
f 3858 3859 3870
f 3870 3859 3871
f 3859 3848 3871
f 3871 3848 3860
f 3860 3861 3872
f 3872 3861 3873
f 3861 3862 3873
f 3873 3862 3874
f 3862 3863 3874
f 3874 3863 3875
f 3863 3864 3875
f 3875 3864 3876
f 3864 3865 3876
f 3876 3865 3877
f 3865 3866 3877
f 3877 3866 3878
f 3866 3867 3878
f 3878 3867 3879
f 3867 3868 3879
f 3879 3868 3880
f 3868 3869 3880
f 3880 3869 3881
f 3869 3870 3881
f 3881 3870 3882
f 3870 3871 3882
f 3882 3871 3883
f 3871 3860 3883
f 3883 3860 3872
f 3872 3873 3884
f 3884 3873 3885
f 3873 3874 3885
f 3885 3874 3886
f 3874 3875 3886
f 3886 3875 3887
f 3875 3876 3887
f 3887 3876 3888
f 3876 3877 3888
f 3888 3877 3889
f 3877 3878 3889
f 3889 3878 3890
f 3878 3879 3890
f 3890 3879 3891
f 3879 3880 3891
f 3891 3880 3892
f 3880 3881 3892
f 3892 3881 3893
f 3881 3882 3893
f 3893 3882 3894
f 3882 3883 3894
f 3894 3883 3895
f 3883 3872 3895
f 3895 3872 3884
f 3884 3885 3896
f 3896 3885 3897
f 3885 3886 3897
f 3897 3886 3898
f 3886 3887 3898
f 3898 3887 3899
f 3887 3888 3899
f 3899 3888 3900
f 3888 3889 3900
f 3900 3889 3901
f 3889 3890 3901
f 3901 3890 3902
f 3890 3891 3902
f 3902 3891 3903
f 3891 3892 3903
f 3903 3892 3904
f 3892 3893 3904
f 3904 3893 3905
f 3893 3894 3905
f 3905 3894 3906
f 3894 3895 3906
f 3906 3895 3907
f 3895 3884 3907
f 3907 3884 3896
f 3896 3897 3908
f 3908 3897 3909
f 3897 3898 3909
f 3909 3898 3910
f 3898 3899 3910
f 3910 3899 3911
f 3899 3900 3911
f 3911 3900 3912
f 3900 3901 3912
f 3912 3901 3913
f 3901 3902 3913
f 3913 3902 3914
f 3902 3903 3914
f 3914 3903 3915
f 3903 3904 3915
f 3915 3904 3916
f 3904 3905 3916
f 3916 3905 3917
f 3905 3906 3917
f 3917 3906 3918
f 3906 3907 3918
f 3918 3907 3919
f 3907 3896 3919
f 3919 3896 3908
f 3908 3909 3920
f 3920 3909 3921
f 3909 3910 3921
f 3921 3910 3922
f 3910 3911 3922
f 3922 3911 3923
f 3911 3912 3923
f 3923 3912 3924
f 3912 3913 3924
f 3924 3913 3925
f 3913 3914 3925
f 3925 3914 3926
f 3914 3915 3926
f 3926 3915 3927
f 3915 3916 3927
f 3927 3916 3928
f 3916 3917 3928
f 3928 3917 3929
f 3917 3918 3929
f 3929 3918 3930
f 3918 3919 3930
f 3930 3919 3931
f 3919 3908 3931
f 3931 3908 3920
f 3920 3921 3932
f 3932 3921 3933
f 3921 3922 3933
f 3933 3922 3934
f 3922 3923 3934
f 3934 3923 3935
f 3923 3924 3935
f 3935 3924 3936
f 3924 3925 3936
f 3936 3925 3937
f 3925 3926 3937
f 3937 3926 3938
f 3926 3927 3938
f 3938 3927 3939
f 3927 3928 3939
f 3939 3928 3940
f 3928 3929 3940
f 3940 3929 3941
f 3929 3930 3941
f 3941 3930 3942
f 3930 3931 3942
f 3942 3931 3943
f 3931 3920 3943
f 3943 3920 3932
f 3932 3933 3944
f 3944 3933 3945
f 3933 3934 3945
f 3945 3934 3946
f 3934 3935 3946
f 3946 3935 3947
f 3935 3936 3947
f 3947 3936 3948
f 3936 3937 3948
f 3948 3937 3949
f 3937 3938 3949
f 3949 3938 3950
f 3938 3939 3950
f 3950 3939 3951
f 3939 3940 3951
f 3951 3940 3952
f 3940 3941 3952
f 3952 3941 3953
f 3941 3942 3953
f 3953 3942 3954
f 3942 3943 3954
f 3954 3943 3955
f 3943 3932 3955
f 3955 3932 3944
f 3944 3945 3956
f 3956 3945 3957
f 3945 3946 3957
f 3957 3946 3958
f 3946 3947 3958
f 3958 3947 3959
f 3947 3948 3959
f 3959 3948 3960
f 3948 3949 3960
f 3960 3949 3961
f 3949 3950 3961
f 3961 3950 3962
f 3950 3951 3962
f 3962 3951 3963
f 3951 3952 3963
f 3963 3952 3964
f 3952 3953 3964
f 3964 3953 3965
f 3953 3954 3965
f 3965 3954 3966
f 3954 3955 3966
f 3966 3955 3967
f 3955 3944 3967
f 3967 3944 3956
f 3956 3957 3968
f 3968 3957 3969
f 3957 3958 3969
f 3969 3958 3970
f 3958 3959 3970
f 3970 3959 3971
f 3959 3960 3971
f 3971 3960 3972
f 3960 3961 3972
f 3972 3961 3973
f 3961 3962 3973
f 3973 3962 3974
f 3962 3963 3974
f 3974 3963 3975
f 3963 3964 3975
f 3975 3964 3976
f 3964 3965 3976
f 3976 3965 3977
f 3965 3966 3977
f 3977 3966 3978
f 3966 3967 3978
f 3978 3967 3979
f 3967 3956 3979
f 3979 3956 3968
f 3968 3969 3980
f 3980 3969 3981
f 3969 3970 3981
f 3981 3970 3982
f 3970 3971 3982
f 3982 3971 3983
f 3971 3972 3983
f 3983 3972 3984
f 3972 3973 3984
f 3984 3973 3985
f 3973 3974 3985
f 3985 3974 3986
f 3974 3975 3986
f 3986 3975 3987
f 3975 3976 3987
f 3987 3976 3988
f 3976 3977 3988
f 3988 3977 3989
f 3977 3978 3989
f 3989 3978 3990
f 3978 3979 3990
f 3990 3979 3991
f 3979 3968 3991
f 3991 3968 3980
f 3980 3981 3992
f 3992 3981 3993
f 3981 3982 3993
f 3993 3982 3994
f 3982 3983 3994
f 3994 3983 3995
f 3983 3984 3995
f 3995 3984 3996
f 3984 3985 3996
f 3996 3985 3997
f 3985 3986 3997
f 3997 3986 3998
f 3986 3987 3998
f 3998 3987 3999
f 3987 3988 3999
f 3999 3988 4000
f 3988 3989 4000
f 4000 3989 4001
f 3989 3990 4001
f 4001 3990 4002
f 3990 3991 4002
f 4002 3991 4003
f 3991 3980 4003
f 4003 3980 3992
f 3992 3993 4004
f 4004 3993 4005
f 3993 3994 4005
f 4005 3994 4006
f 3994 3995 4006
f 4006 3995 4007
f 3995 3996 4007
f 4007 3996 4008
f 3996 3997 4008
f 4008 3997 4009
f 3997 3998 4009
f 4009 3998 4010
f 3998 3999 4010
f 4010 3999 4011
f 3999 4000 4011
f 4011 4000 4012
f 4000 4001 4012
f 4012 4001 4013
f 4001 4002 4013
f 4013 4002 4014
f 4002 4003 4014
f 4014 4003 4015
f 4003 3992 4015
f 4015 3992 4004
f 4004 4005 4016
f 4016 4005 4017
f 4005 4006 4017
f 4017 4006 4018
f 4006 4007 4018
f 4018 4007 4019
f 4007 4008 4019
f 4019 4008 4020
f 4008 4009 4020
f 4020 4009 4021
f 4009 4010 4021
f 4021 4010 4022
f 4010 4011 4022
f 4022 4011 4023
f 4011 4012 4023
f 4023 4012 4024
f 4012 4013 4024
f 4024 4013 4025
f 4013 4014 4025
f 4025 4014 4026
f 4014 4015 4026
f 4026 4015 4027
f 4015 4004 4027
f 4027 4004 4016
f 4016 4017 4028
f 4028 4017 4029
f 4017 4018 4029
f 4029 4018 4030
f 4018 4019 4030
f 4030 4019 4031
f 4019 4020 4031
f 4031 4020 4032
f 4020 4021 4032
f 4032 4021 4033
f 4021 4022 4033
f 4033 4022 4034
f 4022 4023 4034
f 4034 4023 4035
f 4023 4024 4035
f 4035 4024 4036
f 4024 4025 4036
f 4036 4025 4037
f 4025 4026 4037
f 4037 4026 4038
f 4026 4027 4038
f 4038 4027 4039
f 4027 4016 4039
f 4039 4016 4028
f 4028 4029 4040
f 4040 4029 4041
f 4029 4030 4041
f 4041 4030 4042
f 4030 4031 4042
f 4042 4031 4043
f 4031 4032 4043
f 4043 4032 4044
f 4032 4033 4044
f 4044 4033 4045
f 4033 4034 4045
f 4045 4034 4046
f 4034 4035 4046
f 4046 4035 4047
f 4035 4036 4047
f 4047 4036 4048
f 4036 4037 4048
f 4048 4037 4049
f 4037 4038 4049
f 4049 4038 4050
f 4038 4039 4050
f 4050 4039 4051
f 4039 4028 4051
f 4051 4028 4040
f 4040 4041 4052
f 4052 4041 4053
f 4041 4042 4053
f 4053 4042 4054
f 4042 4043 4054
f 4054 4043 4055
f 4043 4044 4055
f 4055 4044 4056
f 4044 4045 4056
f 4056 4045 4057
f 4045 4046 4057
f 4057 4046 4058
f 4046 4047 4058
f 4058 4047 4059
f 4047 4048 4059
f 4059 4048 4060
f 4048 4049 4060
f 4060 4049 4061
f 4049 4050 4061
f 4061 4050 4062
f 4050 4051 4062
f 4062 4051 4063
f 4051 4040 4063
f 4063 4040 4052
f 4052 4053 4064
f 4064 4053 4065
f 4053 4054 4065
f 4065 4054 4066
f 4054 4055 4066
f 4066 4055 4067
f 4055 4056 4067
f 4067 4056 4068
f 4056 4057 4068
f 4068 4057 4069
f 4057 4058 4069
f 4069 4058 4070
f 4058 4059 4070
f 4070 4059 4071
f 4059 4060 4071
f 4071 4060 4072
f 4060 4061 4072
f 4072 4061 4073
f 4061 4062 4073
f 4073 4062 4074
f 4062 4063 4074
f 4074 4063 4075
f 4063 4052 4075
f 4075 4052 4064
f 4064 4065 4076
f 4076 4065 4077
f 4065 4066 4077
f 4077 4066 4078
f 4066 4067 4078
f 4078 4067 4079
f 4067 4068 4079
f 4079 4068 4080
f 4068 4069 4080
f 4080 4069 4081
f 4069 4070 4081
f 4081 4070 4082
f 4070 4071 4082
f 4082 4071 4083
f 4071 4072 4083
f 4083 4072 4084
f 4072 4073 4084
f 4084 4073 4085
f 4073 4074 4085
f 4085 4074 4086
f 4074 4075 4086
f 4086 4075 4087
f 4075 4064 4087
f 4087 4064 4076
f 4076 4077 4088
f 4088 4077 4089
f 4077 4078 4089
f 4089 4078 4090
f 4078 4079 4090
f 4090 4079 4091
f 4079 4080 4091
f 4091 4080 4092
f 4080 4081 4092
f 4092 4081 4093
f 4081 4082 4093
f 4093 4082 4094
f 4082 4083 4094
f 4094 4083 4095
f 4083 4084 4095
f 4095 4084 4096
f 4084 4085 4096
f 4096 4085 4097
f 4085 4086 4097
f 4097 4086 4098
f 4086 4087 4098
f 4098 4087 4099
f 4087 4076 4099
f 4099 4076 4088
f 4088 4089 4100
f 4100 4089 4101
f 4089 4090 4101
f 4101 4090 4102
f 4090 4091 4102
f 4102 4091 4103
f 4091 4092 4103
f 4103 4092 4104
f 4092 4093 4104
f 4104 4093 4105
f 4093 4094 4105
f 4105 4094 4106
f 4094 4095 4106
f 4106 4095 4107
f 4095 4096 4107
f 4107 4096 4108
f 4096 4097 4108
f 4108 4097 4109
f 4097 4098 4109
f 4109 4098 4110
f 4098 4099 4110
f 4110 4099 4111
f 4099 4088 4111
f 4111 4088 4100
f 4100 4101 4112
f 4112 4101 4113
f 4101 4102 4113
f 4113 4102 4114
f 4102 4103 4114
f 4114 4103 4115
f 4103 4104 4115
f 4115 4104 4116
f 4104 4105 4116
f 4116 4105 4117
f 4105 4106 4117
f 4117 4106 4118
f 4106 4107 4118
f 4118 4107 4119
f 4107 4108 4119
f 4119 4108 4120
f 4108 4109 4120
f 4120 4109 4121
f 4109 4110 4121
f 4121 4110 4122
f 4110 4111 4122
f 4122 4111 4123
f 4111 4100 4123
f 4123 4100 4112
f 4112 4113 4124
f 4124 4113 4125
f 4113 4114 4125
f 4125 4114 4126
f 4114 4115 4126
f 4126 4115 4127
f 4115 4116 4127
f 4127 4116 4128
f 4116 4117 4128
f 4128 4117 4129
f 4117 4118 4129
f 4129 4118 4130
f 4118 4119 4130
f 4130 4119 4131
f 4119 4120 4131
f 4131 4120 4132
f 4120 4121 4132
f 4132 4121 4133
f 4121 4122 4133
f 4133 4122 4134
f 4122 4123 4134
f 4134 4123 4135
f 4123 4112 4135
f 4135 4112 4124
f 4124 4125 4136
f 4136 4125 4137
f 4125 4126 4137
f 4137 4126 4138
f 4126 4127 4138
f 4138 4127 4139
f 4127 4128 4139
f 4139 4128 4140
f 4128 4129 4140
f 4140 4129 4141
f 4129 4130 4141
f 4141 4130 4142
f 4130 4131 4142
f 4142 4131 4143
f 4131 4132 4143
f 4143 4132 4144
f 4132 4133 4144
f 4144 4133 4145
f 4133 4134 4145
f 4145 4134 4146
f 4134 4135 4146
f 4146 4135 4147
f 4135 4124 4147
f 4147 4124 4136
f 4136 4137 4148
f 4148 4137 4149
f 4137 4138 4149
f 4149 4138 4150
f 4138 4139 4150
f 4150 4139 4151
f 4139 4140 4151
f 4151 4140 4152
f 4140 4141 4152
f 4152 4141 4153
f 4141 4142 4153
f 4153 4142 4154
f 4142 4143 4154
f 4154 4143 4155
f 4143 4144 4155
f 4155 4144 4156
f 4144 4145 4156
f 4156 4145 4157
f 4145 4146 4157
f 4157 4146 4158
f 4146 4147 4158
f 4158 4147 4159
f 4147 4136 4159
f 4159 4136 4148
f 4148 4149 4160
f 4160 4149 4161
f 4149 4150 4161
f 4161 4150 4162
f 4150 4151 4162
f 4162 4151 4163
f 4151 4152 4163
f 4163 4152 4164
f 4152 4153 4164
f 4164 4153 4165
f 4153 4154 4165
f 4165 4154 4166
f 4154 4155 4166
f 4166 4155 4167
f 4155 4156 4167
f 4167 4156 4168
f 4156 4157 4168
f 4168 4157 4169
f 4157 4158 4169
f 4169 4158 4170
f 4158 4159 4170
f 4170 4159 4171
f 4159 4148 4171
f 4171 4148 4160
f 4160 4161 4172
f 4172 4161 4173
f 4161 4162 4173
f 4173 4162 4174
f 4162 4163 4174
f 4174 4163 4175
f 4163 4164 4175
f 4175 4164 4176
f 4164 4165 4176
f 4176 4165 4177
f 4165 4166 4177
f 4177 4166 4178
f 4166 4167 4178
f 4178 4167 4179
f 4167 4168 4179
f 4179 4168 4180
f 4168 4169 4180
f 4180 4169 4181
f 4169 4170 4181
f 4181 4170 4182
f 4170 4171 4182
f 4182 4171 4183
f 4171 4160 4183
f 4183 4160 4172
f 4172 4173 4184
f 4184 4173 4185
f 4173 4174 4185
f 4185 4174 4186
f 4174 4175 4186
f 4186 4175 4187
f 4175 4176 4187
f 4187 4176 4188
f 4176 4177 4188
f 4188 4177 4189
f 4177 4178 4189
f 4189 4178 4190
f 4178 4179 4190
f 4190 4179 4191
f 4179 4180 4191
f 4191 4180 4192
f 4180 4181 4192
f 4192 4181 4193
f 4181 4182 4193
f 4193 4182 4194
f 4182 4183 4194
f 4194 4183 4195
f 4183 4172 4195
f 4195 4172 4184
f 4184 4185 4196
f 4196 4185 4197
f 4185 4186 4197
f 4197 4186 4198
f 4186 4187 4198
f 4198 4187 4199
f 4187 4188 4199
f 4199 4188 4200
f 4188 4189 4200
f 4200 4189 4201
f 4189 4190 4201
f 4201 4190 4202
f 4190 4191 4202
f 4202 4191 4203
f 4191 4192 4203
f 4203 4192 4204
f 4192 4193 4204
f 4204 4193 4205
f 4193 4194 4205
f 4205 4194 4206
f 4194 4195 4206
f 4206 4195 4207
f 4195 4184 4207
f 4207 4184 4196
f 4196 4197 4208
f 4208 4197 4209
f 4197 4198 4209
f 4209 4198 4210
f 4198 4199 4210
f 4210 4199 4211
f 4199 4200 4211
f 4211 4200 4212
f 4200 4201 4212
f 4212 4201 4213
f 4201 4202 4213
f 4213 4202 4214
f 4202 4203 4214
f 4214 4203 4215
f 4203 4204 4215
f 4215 4204 4216
f 4204 4205 4216
f 4216 4205 4217
f 4205 4206 4217
f 4217 4206 4218
f 4206 4207 4218
f 4218 4207 4219
f 4207 4196 4219
f 4219 4196 4208
f 4208 4209 4220
f 4220 4209 4221
f 4209 4210 4221
f 4221 4210 4222
f 4210 4211 4222
f 4222 4211 4223
f 4211 4212 4223
f 4223 4212 4224
f 4212 4213 4224
f 4224 4213 4225
f 4213 4214 4225
f 4225 4214 4226
f 4214 4215 4226
f 4226 4215 4227
f 4215 4216 4227
f 4227 4216 4228
f 4216 4217 4228
f 4228 4217 4229
f 4217 4218 4229
f 4229 4218 4230
f 4218 4219 4230
f 4230 4219 4231
f 4219 4208 4231
f 4231 4208 4220
f 4220 4221 4232
f 4232 4221 4233
f 4221 4222 4233
f 4233 4222 4234
f 4222 4223 4234
f 4234 4223 4235
f 4223 4224 4235
f 4235 4224 4236
f 4224 4225 4236
f 4236 4225 4237
f 4225 4226 4237
f 4237 4226 4238
f 4226 4227 4238
f 4238 4227 4239
f 4227 4228 4239
f 4239 4228 4240
f 4228 4229 4240
f 4240 4229 4241
f 4229 4230 4241
f 4241 4230 4242
f 4230 4231 4242
f 4242 4231 4243
f 4231 4220 4243
f 4243 4220 4232
f 4232 4233 4244
f 4244 4233 4245
f 4233 4234 4245
f 4245 4234 4246
f 4234 4235 4246
f 4246 4235 4247
f 4235 4236 4247
f 4247 4236 4248
f 4236 4237 4248
f 4248 4237 4249
f 4237 4238 4249
f 4249 4238 4250
f 4238 4239 4250
f 4250 4239 4251
f 4239 4240 4251
f 4251 4240 4252
f 4240 4241 4252
f 4252 4241 4253
f 4241 4242 4253
f 4253 4242 4254
f 4242 4243 4254
f 4254 4243 4255
f 4243 4232 4255
f 4255 4232 4244
f 4244 4245 4256
f 4256 4245 4257
f 4245 4246 4257
f 4257 4246 4258
f 4246 4247 4258
f 4258 4247 4259
f 4247 4248 4259
f 4259 4248 4260
f 4248 4249 4260
f 4260 4249 4261
f 4249 4250 4261
f 4261 4250 4262
f 4250 4251 4262
f 4262 4251 4263
f 4251 4252 4263
f 4263 4252 4264
f 4252 4253 4264
f 4264 4253 4265
f 4253 4254 4265
f 4265 4254 4266
f 4254 4255 4266
f 4266 4255 4267
f 4255 4244 4267
f 4267 4244 4256
f 4256 4257 4268
f 4268 4257 4269
f 4257 4258 4269
f 4269 4258 4270
f 4258 4259 4270
f 4270 4259 4271
f 4259 4260 4271
f 4271 4260 4272
f 4260 4261 4272
f 4272 4261 4273
f 4261 4262 4273
f 4273 4262 4274
f 4262 4263 4274
f 4274 4263 4275
f 4263 4264 4275
f 4275 4264 4276
f 4264 4265 4276
f 4276 4265 4277
f 4265 4266 4277
f 4277 4266 4278
f 4266 4267 4278
f 4278 4267 4279
f 4267 4256 4279
f 4279 4256 4268
f 4268 4269 4280
f 4280 4269 4281
f 4269 4270 4281
f 4281 4270 4282
f 4270 4271 4282
f 4282 4271 4283
f 4271 4272 4283
f 4283 4272 4284
f 4272 4273 4284
f 4284 4273 4285
f 4273 4274 4285
f 4285 4274 4286
f 4274 4275 4286
f 4286 4275 4287
f 4275 4276 4287
f 4287 4276 4288
f 4276 4277 4288
f 4288 4277 4289
f 4277 4278 4289
f 4289 4278 4290
f 4278 4279 4290
f 4290 4279 4291
f 4279 4268 4291
f 4291 4268 4280
f 4280 4281 4292
f 4292 4281 4293
f 4281 4282 4293
f 4293 4282 4294
f 4282 4283 4294
f 4294 4283 4295
f 4283 4284 4295
f 4295 4284 4296
f 4284 4285 4296
f 4296 4285 4297
f 4285 4286 4297
f 4297 4286 4298
f 4286 4287 4298
f 4298 4287 4299
f 4287 4288 4299
f 4299 4288 4300
f 4288 4289 4300
f 4300 4289 4301
f 4289 4290 4301
f 4301 4290 4302
f 4290 4291 4302
f 4302 4291 4303
f 4291 4280 4303
f 4303 4280 4292
f 4292 4293 4304
f 4304 4293 4305
f 4293 4294 4305
f 4305 4294 4306
f 4294 4295 4306
f 4306 4295 4307
f 4295 4296 4307
f 4307 4296 4308
f 4296 4297 4308
f 4308 4297 4309
f 4297 4298 4309
f 4309 4298 4310
f 4298 4299 4310
f 4310 4299 4311
f 4299 4300 4311
f 4311 4300 4312
f 4300 4301 4312
f 4312 4301 4313
f 4301 4302 4313
f 4313 4302 4314
f 4302 4303 4314
f 4314 4303 4315
f 4303 4292 4315
f 4315 4292 4304
f 4304 4305 4316
f 4316 4305 4317
f 4305 4306 4317
f 4317 4306 4318
f 4306 4307 4318
f 4318 4307 4319
f 4307 4308 4319
f 4319 4308 4320
f 4308 4309 4320
f 4320 4309 4321
f 4309 4310 4321
f 4321 4310 4322
f 4310 4311 4322
f 4322 4311 4323
f 4311 4312 4323
f 4323 4312 4324
f 4312 4313 4324
f 4324 4313 4325
f 4313 4314 4325
f 4325 4314 4326
f 4314 4315 4326
f 4326 4315 4327
f 4315 4304 4327
f 4327 4304 4316
f 4316 4317 4328
f 4328 4317 4329
f 4317 4318 4329
f 4329 4318 4330
f 4318 4319 4330
f 4330 4319 4331
f 4319 4320 4331
f 4331 4320 4332
f 4320 4321 4332
f 4332 4321 4333
f 4321 4322 4333
f 4333 4322 4334
f 4322 4323 4334
f 4334 4323 4335
f 4323 4324 4335
f 4335 4324 4336
f 4324 4325 4336
f 4336 4325 4337
f 4325 4326 4337
f 4337 4326 4338
f 4326 4327 4338
f 4338 4327 4339
f 4327 4316 4339
f 4339 4316 4328
f 4328 4329 4340
f 4340 4329 4341
f 4329 4330 4341
f 4341 4330 4342
f 4330 4331 4342
f 4342 4331 4343
f 4331 4332 4343
f 4343 4332 4344
f 4332 4333 4344
f 4344 4333 4345
f 4333 4334 4345
f 4345 4334 4346
f 4334 4335 4346
f 4346 4335 4347
f 4335 4336 4347
f 4347 4336 4348
f 4336 4337 4348
f 4348 4337 4349
f 4337 4338 4349
f 4349 4338 4350
f 4338 4339 4350
f 4350 4339 4351
f 4339 4328 4351
f 4351 4328 4340
f 4340 4341 4352
f 4352 4341 4353
f 4341 4342 4353
f 4353 4342 4354
f 4342 4343 4354
f 4354 4343 4355
f 4343 4344 4355
f 4355 4344 4356
f 4344 4345 4356
f 4356 4345 4357
f 4345 4346 4357
f 4357 4346 4358
f 4346 4347 4358
f 4358 4347 4359
f 4347 4348 4359
f 4359 4348 4360
f 4348 4349 4360
f 4360 4349 4361
f 4349 4350 4361
f 4361 4350 4362
f 4350 4351 4362
f 4362 4351 4363
f 4351 4340 4363
f 4363 4340 4352
f 4352 4353 4364
f 4364 4353 4365
f 4353 4354 4365
f 4365 4354 4366
f 4354 4355 4366
f 4366 4355 4367
f 4355 4356 4367
f 4367 4356 4368
f 4356 4357 4368
f 4368 4357 4369
f 4357 4358 4369
f 4369 4358 4370
f 4358 4359 4370
f 4370 4359 4371
f 4359 4360 4371
f 4371 4360 4372
f 4360 4361 4372
f 4372 4361 4373
f 4361 4362 4373
f 4373 4362 4374
f 4362 4363 4374
f 4374 4363 4375
f 4363 4352 4375
f 4375 4352 4364
f 4364 4365 4376
f 4376 4365 4377
f 4365 4366 4377
f 4377 4366 4378
f 4366 4367 4378
f 4378 4367 4379
f 4367 4368 4379
f 4379 4368 4380
f 4368 4369 4380
f 4380 4369 4381
f 4369 4370 4381
f 4381 4370 4382
f 4370 4371 4382
f 4382 4371 4383
f 4371 4372 4383
f 4383 4372 4384
f 4372 4373 4384
f 4384 4373 4385
f 4373 4374 4385
f 4385 4374 4386
f 4374 4375 4386
f 4386 4375 4387
f 4375 4364 4387
f 4387 4364 4376
f 4376 4377 4388
f 4388 4377 4389
f 4377 4378 4389
f 4389 4378 4390
f 4378 4379 4390
f 4390 4379 4391
f 4379 4380 4391
f 4391 4380 4392
f 4380 4381 4392
f 4392 4381 4393
f 4381 4382 4393
f 4393 4382 4394
f 4382 4383 4394
f 4394 4383 4395
f 4383 4384 4395
f 4395 4384 4396
f 4384 4385 4396
f 4396 4385 4397
f 4385 4386 4397
f 4397 4386 4398
f 4386 4387 4398
f 4398 4387 4399
f 4387 4376 4399
f 4399 4376 4388
f 4388 4389 4400
f 4400 4389 4401
f 4389 4390 4401
f 4401 4390 4402
f 4390 4391 4402
f 4402 4391 4403
f 4391 4392 4403
f 4403 4392 4404
f 4392 4393 4404
f 4404 4393 4405
f 4393 4394 4405
f 4405 4394 4406
f 4394 4395 4406
f 4406 4395 4407
f 4395 4396 4407
f 4407 4396 4408
f 4396 4397 4408
f 4408 4397 4409
f 4397 4398 4409
f 4409 4398 4410
f 4398 4399 4410
f 4410 4399 4411
f 4399 4388 4411
f 4411 4388 4400
f 4400 4401 4412
f 4412 4401 4413
f 4401 4402 4413
f 4413 4402 4414
f 4402 4403 4414
f 4414 4403 4415
f 4403 4404 4415
f 4415 4404 4416
f 4404 4405 4416
f 4416 4405 4417
f 4405 4406 4417
f 4417 4406 4418
f 4406 4407 4418
f 4418 4407 4419
f 4407 4408 4419
f 4419 4408 4420
f 4408 4409 4420
f 4420 4409 4421
f 4409 4410 4421
f 4421 4410 4422
f 4410 4411 4422
f 4422 4411 4423
f 4411 4400 4423
f 4423 4400 4412
f 4412 4413 4424
f 4424 4413 4425
f 4413 4414 4425
f 4425 4414 4426
f 4414 4415 4426
f 4426 4415 4427
f 4415 4416 4427
f 4427 4416 4428
f 4416 4417 4428
f 4428 4417 4429
f 4417 4418 4429
f 4429 4418 4430
f 4418 4419 4430
f 4430 4419 4431
f 4419 4420 4431
f 4431 4420 4432
f 4420 4421 4432
f 4432 4421 4433
f 4421 4422 4433
f 4433 4422 4434
f 4422 4423 4434
f 4434 4423 4435
f 4423 4412 4435
f 4435 4412 4424
f 4424 4425 4436
f 4436 4425 4437
f 4425 4426 4437
f 4437 4426 4438
f 4426 4427 4438
f 4438 4427 4439
f 4427 4428 4439
f 4439 4428 4440
f 4428 4429 4440
f 4440 4429 4441
f 4429 4430 4441
f 4441 4430 4442
f 4430 4431 4442
f 4442 4431 4443
f 4431 4432 4443
f 4443 4432 4444
f 4432 4433 4444
f 4444 4433 4445
f 4433 4434 4445
f 4445 4434 4446
f 4434 4435 4446
f 4446 4435 4447
f 4435 4424 4447
f 4447 4424 4436
f 4436 4437 4448
f 4448 4437 4449
f 4437 4438 4449
f 4449 4438 4450
f 4438 4439 4450
f 4450 4439 4451
f 4439 4440 4451
f 4451 4440 4452
f 4440 4441 4452
f 4452 4441 4453
f 4441 4442 4453
f 4453 4442 4454
f 4442 4443 4454
f 4454 4443 4455
f 4443 4444 4455
f 4455 4444 4456
f 4444 4445 4456
f 4456 4445 4457
f 4445 4446 4457
f 4457 4446 4458
f 4446 4447 4458
f 4458 4447 4459
f 4447 4436 4459
f 4459 4436 4448
f 4448 4449 4460
f 4460 4449 4461
f 4449 4450 4461
f 4461 4450 4462
f 4450 4451 4462
f 4462 4451 4463
f 4451 4452 4463
f 4463 4452 4464
f 4452 4453 4464
f 4464 4453 4465
f 4453 4454 4465
f 4465 4454 4466
f 4454 4455 4466
f 4466 4455 4467
f 4455 4456 4467
f 4467 4456 4468
f 4456 4457 4468
f 4468 4457 4469
f 4457 4458 4469
f 4469 4458 4470
f 4458 4459 4470
f 4470 4459 4471
f 4459 4448 4471
f 4471 4448 4460
f 4460 4461 4472
f 4472 4461 4473
f 4461 4462 4473
f 4473 4462 4474
f 4462 4463 4474
f 4474 4463 4475
f 4463 4464 4475
f 4475 4464 4476
f 4464 4465 4476
f 4476 4465 4477
f 4465 4466 4477
f 4477 4466 4478
f 4466 4467 4478
f 4478 4467 4479
f 4467 4468 4479
f 4479 4468 4480
f 4468 4469 4480
f 4480 4469 4481
f 4469 4470 4481
f 4481 4470 4482
f 4470 4471 4482
f 4482 4471 4483
f 4471 4460 4483
f 4483 4460 4472
f 4472 4473 4484
f 4484 4473 4485
f 4473 4474 4485
f 4485 4474 4486
f 4474 4475 4486
f 4486 4475 4487
f 4475 4476 4487
f 4487 4476 4488
f 4476 4477 4488
f 4488 4477 4489
f 4477 4478 4489
f 4489 4478 4490
f 4478 4479 4490
f 4490 4479 4491
f 4479 4480 4491
f 4491 4480 4492
f 4480 4481 4492
f 4492 4481 4493
f 4481 4482 4493
f 4493 4482 4494
f 4482 4483 4494
f 4494 4483 4495
f 4483 4472 4495
f 4495 4472 4484
f 4484 4485 4496
f 4496 4485 4497
f 4485 4486 4497
f 4497 4486 4498
f 4486 4487 4498
f 4498 4487 4499
f 4487 4488 4499
f 4499 4488 4500
f 4488 4489 4500
f 4500 4489 4501
f 4489 4490 4501
f 4501 4490 4502
f 4490 4491 4502
f 4502 4491 4503
f 4491 4492 4503
f 4503 4492 4504
f 4492 4493 4504
f 4504 4493 4505
f 4493 4494 4505
f 4505 4494 4506
f 4494 4495 4506
f 4506 4495 4507
f 4495 4484 4507
f 4507 4484 4496
f 4496 4497 4508
f 4508 4497 4509
f 4497 4498 4509
f 4509 4498 4510
f 4498 4499 4510
f 4510 4499 4511
f 4499 4500 4511
f 4511 4500 4512
f 4500 4501 4512
f 4512 4501 4513
f 4501 4502 4513
f 4513 4502 4514
f 4502 4503 4514
f 4514 4503 4515
f 4503 4504 4515
f 4515 4504 4516
f 4504 4505 4516
f 4516 4505 4517
f 4505 4506 4517
f 4517 4506 4518
f 4506 4507 4518
f 4518 4507 4519
f 4507 4496 4519
f 4519 4496 4508
f 4508 4509 4520
f 4520 4509 4521
f 4509 4510 4521
f 4521 4510 4522
f 4510 4511 4522
f 4522 4511 4523
f 4511 4512 4523
f 4523 4512 4524
f 4512 4513 4524
f 4524 4513 4525
f 4513 4514 4525
f 4525 4514 4526
f 4514 4515 4526
f 4526 4515 4527
f 4515 4516 4527
f 4527 4516 4528
f 4516 4517 4528
f 4528 4517 4529
f 4517 4518 4529
f 4529 4518 4530
f 4518 4519 4530
f 4530 4519 4531
f 4519 4508 4531
f 4531 4508 4520
f 4520 4521 4532
f 4532 4521 4533
f 4521 4522 4533
f 4533 4522 4534
f 4522 4523 4534
f 4534 4523 4535
f 4523 4524 4535
f 4535 4524 4536
f 4524 4525 4536
f 4536 4525 4537
f 4525 4526 4537
f 4537 4526 4538
f 4526 4527 4538
f 4538 4527 4539
f 4527 4528 4539
f 4539 4528 4540
f 4528 4529 4540
f 4540 4529 4541
f 4529 4530 4541
f 4541 4530 4542
f 4530 4531 4542
f 4542 4531 4543
f 4531 4520 4543
f 4543 4520 4532
f 4532 4533 4544
f 4544 4533 4545
f 4533 4534 4545
f 4545 4534 4546
f 4534 4535 4546
f 4546 4535 4547
f 4535 4536 4547
f 4547 4536 4548
f 4536 4537 4548
f 4548 4537 4549
f 4537 4538 4549
f 4549 4538 4550
f 4538 4539 4550
f 4550 4539 4551
f 4539 4540 4551
f 4551 4540 4552
f 4540 4541 4552
f 4552 4541 4553
f 4541 4542 4553
f 4553 4542 4554
f 4542 4543 4554
f 4554 4543 4555
f 4543 4532 4555
f 4555 4532 4544
f 4544 4545 4556
f 4556 4545 4557
f 4545 4546 4557
f 4557 4546 4558
f 4546 4547 4558
f 4558 4547 4559
f 4547 4548 4559
f 4559 4548 4560
f 4548 4549 4560
f 4560 4549 4561
f 4549 4550 4561
f 4561 4550 4562
f 4550 4551 4562
f 4562 4551 4563
f 4551 4552 4563
f 4563 4552 4564
f 4552 4553 4564
f 4564 4553 4565
f 4553 4554 4565
f 4565 4554 4566
f 4554 4555 4566
f 4566 4555 4567
f 4555 4544 4567
f 4567 4544 4556
f 4556 4557 4568
f 4568 4557 4569
f 4557 4558 4569
f 4569 4558 4570
f 4558 4559 4570
f 4570 4559 4571
f 4559 4560 4571
f 4571 4560 4572
f 4560 4561 4572
f 4572 4561 4573
f 4561 4562 4573
f 4573 4562 4574
f 4562 4563 4574
f 4574 4563 4575
f 4563 4564 4575
f 4575 4564 4576
f 4564 4565 4576
f 4576 4565 4577
f 4565 4566 4577
f 4577 4566 4578
f 4566 4567 4578
f 4578 4567 4579
f 4567 4556 4579
f 4579 4556 4568
f 4568 4569 4580
f 4580 4569 4581
f 4569 4570 4581
f 4581 4570 4582
f 4570 4571 4582
f 4582 4571 4583
f 4571 4572 4583
f 4583 4572 4584
f 4572 4573 4584
f 4584 4573 4585
f 4573 4574 4585
f 4585 4574 4586
f 4574 4575 4586
f 4586 4575 4587
f 4575 4576 4587
f 4587 4576 4588
f 4576 4577 4588
f 4588 4577 4589
f 4577 4578 4589
f 4589 4578 4590
f 4578 4579 4590
f 4590 4579 4591
f 4579 4568 4591
f 4591 4568 4580
f 4580 4581 4592
f 4592 4581 4593
f 4581 4582 4593
f 4593 4582 4594
f 4582 4583 4594
f 4594 4583 4595
f 4583 4584 4595
f 4595 4584 4596
f 4584 4585 4596
f 4596 4585 4597
f 4585 4586 4597
f 4597 4586 4598
f 4586 4587 4598
f 4598 4587 4599
f 4587 4588 4599
f 4599 4588 4600
f 4588 4589 4600
f 4600 4589 4601
f 4589 4590 4601
f 4601 4590 4602
f 4590 4591 4602
f 4602 4591 4603
f 4591 4580 4603
f 4603 4580 4592
f 4592 4593 4604
f 4604 4593 4605
f 4593 4594 4605
f 4605 4594 4606
f 4594 4595 4606
f 4606 4595 4607
f 4595 4596 4607
f 4607 4596 4608
f 4596 4597 4608
f 4608 4597 4609
f 4597 4598 4609
f 4609 4598 4610
f 4598 4599 4610
f 4610 4599 4611
f 4599 4600 4611
f 4611 4600 4612
f 4600 4601 4612
f 4612 4601 4613
f 4601 4602 4613
f 4613 4602 4614
f 4602 4603 4614
f 4614 4603 4615
f 4603 4592 4615
f 4615 4592 4604
f 4604 4605 4616
f 4616 4605 4617
f 4605 4606 4617
f 4617 4606 4618
f 4606 4607 4618
f 4618 4607 4619
f 4607 4608 4619
f 4619 4608 4620
f 4608 4609 4620
f 4620 4609 4621
f 4609 4610 4621
f 4621 4610 4622
f 4610 4611 4622
f 4622 4611 4623
f 4611 4612 4623
f 4623 4612 4624
f 4612 4613 4624
f 4624 4613 4625
f 4613 4614 4625
f 4625 4614 4626
f 4614 4615 4626
f 4626 4615 4627
f 4615 4604 4627
f 4627 4604 4616
f 4616 4617 4628
f 4628 4617 4629
f 4617 4618 4629
f 4629 4618 4630
f 4618 4619 4630
f 4630 4619 4631
f 4619 4620 4631
f 4631 4620 4632
f 4620 4621 4632
f 4632 4621 4633
f 4621 4622 4633
f 4633 4622 4634
f 4622 4623 4634
f 4634 4623 4635
f 4623 4624 4635
f 4635 4624 4636
f 4624 4625 4636
f 4636 4625 4637
f 4625 4626 4637
f 4637 4626 4638
f 4626 4627 4638
f 4638 4627 4639
f 4627 4616 4639
f 4639 4616 4628
f 4628 4629 4640
f 4640 4629 4641
f 4629 4630 4641
f 4641 4630 4642
f 4630 4631 4642
f 4642 4631 4643
f 4631 4632 4643
f 4643 4632 4644
f 4632 4633 4644
f 4644 4633 4645
f 4633 4634 4645
f 4645 4634 4646
f 4634 4635 4646
f 4646 4635 4647
f 4635 4636 4647
f 4647 4636 4648
f 4636 4637 4648
f 4648 4637 4649
f 4637 4638 4649
f 4649 4638 4650
f 4638 4639 4650
f 4650 4639 4651
f 4639 4628 4651
f 4651 4628 4640
f 4640 4641 4652
f 4652 4641 4653
f 4641 4642 4653
f 4653 4642 4654
f 4642 4643 4654
f 4654 4643 4655
f 4643 4644 4655
f 4655 4644 4656
f 4644 4645 4656
f 4656 4645 4657
f 4645 4646 4657
f 4657 4646 4658
f 4646 4647 4658
f 4658 4647 4659
f 4647 4648 4659
f 4659 4648 4660
f 4648 4649 4660
f 4660 4649 4661
f 4649 4650 4661
f 4661 4650 4662
f 4650 4651 4662
f 4662 4651 4663
f 4651 4640 4663
f 4663 4640 4652
f 4652 4653 4664
f 4664 4653 4665
f 4653 4654 4665
f 4665 4654 4666
f 4654 4655 4666
f 4666 4655 4667
f 4655 4656 4667
f 4667 4656 4668
f 4656 4657 4668
f 4668 4657 4669
f 4657 4658 4669
f 4669 4658 4670
f 4658 4659 4670
f 4670 4659 4671
f 4659 4660 4671
f 4671 4660 4672
f 4660 4661 4672
f 4672 4661 4673
f 4661 4662 4673
f 4673 4662 4674
f 4662 4663 4674
f 4674 4663 4675
f 4663 4652 4675
f 4675 4652 4664
f 4664 4665 4676
f 4676 4665 4677
f 4665 4666 4677
f 4677 4666 4678
f 4666 4667 4678
f 4678 4667 4679
f 4667 4668 4679
f 4679 4668 4680
f 4668 4669 4680
f 4680 4669 4681
f 4669 4670 4681
f 4681 4670 4682
f 4670 4671 4682
f 4682 4671 4683
f 4671 4672 4683
f 4683 4672 4684
f 4672 4673 4684
f 4684 4673 4685
f 4673 4674 4685
f 4685 4674 4686
f 4674 4675 4686
f 4686 4675 4687
f 4675 4664 4687
f 4687 4664 4676
f 4676 4677 4688
f 4688 4677 4689
f 4677 4678 4689
f 4689 4678 4690
f 4678 4679 4690
f 4690 4679 4691
f 4679 4680 4691
f 4691 4680 4692
f 4680 4681 4692
f 4692 4681 4693
f 4681 4682 4693
f 4693 4682 4694
f 4682 4683 4694
f 4694 4683 4695
f 4683 4684 4695
f 4695 4684 4696
f 4684 4685 4696
f 4696 4685 4697
f 4685 4686 4697
f 4697 4686 4698
f 4686 4687 4698
f 4698 4687 4699
f 4687 4676 4699
f 4699 4676 4688
f 4688 4689 4700
f 4700 4689 4701
f 4689 4690 4701
f 4701 4690 4702
f 4690 4691 4702
f 4702 4691 4703
f 4691 4692 4703
f 4703 4692 4704
f 4692 4693 4704
f 4704 4693 4705
f 4693 4694 4705
f 4705 4694 4706
f 4694 4695 4706
f 4706 4695 4707
f 4695 4696 4707
f 4707 4696 4708
f 4696 4697 4708
f 4708 4697 4709
f 4697 4698 4709
f 4709 4698 4710
f 4698 4699 4710
f 4710 4699 4711
f 4699 4688 4711
f 4711 4688 4700
f 4700 4701 4712
f 4712 4701 4713
f 4701 4702 4713
f 4713 4702 4714
f 4702 4703 4714
f 4714 4703 4715
f 4703 4704 4715
f 4715 4704 4716
f 4704 4705 4716
f 4716 4705 4717
f 4705 4706 4717
f 4717 4706 4718
f 4706 4707 4718
f 4718 4707 4719
f 4707 4708 4719
f 4719 4708 4720
f 4708 4709 4720
f 4720 4709 4721
f 4709 4710 4721
f 4721 4710 4722
f 4710 4711 4722
f 4722 4711 4723
f 4711 4700 4723
f 4723 4700 4712
f 4712 4713 4724
f 4724 4713 4725
f 4713 4714 4725
f 4725 4714 4726
f 4714 4715 4726
f 4726 4715 4727
f 4715 4716 4727
f 4727 4716 4728
f 4716 4717 4728
f 4728 4717 4729
f 4717 4718 4729
f 4729 4718 4730
f 4718 4719 4730
f 4730 4719 4731
f 4719 4720 4731
f 4731 4720 4732
f 4720 4721 4732
f 4732 4721 4733
f 4721 4722 4733
f 4733 4722 4734
f 4722 4723 4734
f 4734 4723 4735
f 4723 4712 4735
f 4735 4712 4724
f 4724 4725 4736
f 4736 4725 4737
f 4725 4726 4737
f 4737 4726 4738
f 4726 4727 4738
f 4738 4727 4739
f 4727 4728 4739
f 4739 4728 4740
f 4728 4729 4740
f 4740 4729 4741
f 4729 4730 4741
f 4741 4730 4742
f 4730 4731 4742
f 4742 4731 4743
f 4731 4732 4743
f 4743 4732 4744
f 4732 4733 4744
f 4744 4733 4745
f 4733 4734 4745
f 4745 4734 4746
f 4734 4735 4746
f 4746 4735 4747
f 4735 4724 4747
f 4747 4724 4736
f 4736 4737 4748
f 4748 4737 4749
f 4737 4738 4749
f 4749 4738 4750
f 4738 4739 4750
f 4750 4739 4751
f 4739 4740 4751
f 4751 4740 4752
f 4740 4741 4752
f 4752 4741 4753
f 4741 4742 4753
f 4753 4742 4754
f 4742 4743 4754
f 4754 4743 4755
f 4743 4744 4755
f 4755 4744 4756
f 4744 4745 4756
f 4756 4745 4757
f 4745 4746 4757
f 4757 4746 4758
f 4746 4747 4758
f 4758 4747 4759
f 4747 4736 4759
f 4759 4736 4748
f 4748 4749 4760
f 4760 4749 4761
f 4749 4750 4761
f 4761 4750 4762
f 4750 4751 4762
f 4762 4751 4763
f 4751 4752 4763
f 4763 4752 4764
f 4752 4753 4764
f 4764 4753 4765
f 4753 4754 4765
f 4765 4754 4766
f 4754 4755 4766
f 4766 4755 4767
f 4755 4756 4767
f 4767 4756 4768
f 4756 4757 4768
f 4768 4757 4769
f 4757 4758 4769
f 4769 4758 4770
f 4758 4759 4770
f 4770 4759 4771
f 4759 4748 4771
f 4771 4748 4760
f 4760 4761 4772
f 4772 4761 4773
f 4761 4762 4773
f 4773 4762 4774
f 4762 4763 4774
f 4774 4763 4775
f 4763 4764 4775
f 4775 4764 4776
f 4764 4765 4776
f 4776 4765 4777
f 4765 4766 4777
f 4777 4766 4778
f 4766 4767 4778
f 4778 4767 4779
f 4767 4768 4779
f 4779 4768 4780
f 4768 4769 4780
f 4780 4769 4781
f 4769 4770 4781
f 4781 4770 4782
f 4770 4771 4782
f 4782 4771 4783
f 4771 4760 4783
f 4783 4760 4772
f 4772 4773 4784
f 4784 4773 4785
f 4773 4774 4785
f 4785 4774 4786
f 4774 4775 4786
f 4786 4775 4787
f 4775 4776 4787
f 4787 4776 4788
f 4776 4777 4788
f 4788 4777 4789
f 4777 4778 4789
f 4789 4778 4790
f 4778 4779 4790
f 4790 4779 4791
f 4779 4780 4791
f 4791 4780 4792
f 4780 4781 4792
f 4792 4781 4793
f 4781 4782 4793
f 4793 4782 4794
f 4782 4783 4794
f 4794 4783 4795
f 4783 4772 4795
f 4795 4772 4784
f 4784 4785 4796
f 4796 4785 4797
f 4785 4786 4797
f 4797 4786 4798
f 4786 4787 4798
f 4798 4787 4799
f 4787 4788 4799
f 4799 4788 4800
f 4788 4789 4800
f 4800 4789 4801
f 4789 4790 4801
f 4801 4790 4802
f 4790 4791 4802
f 4802 4791 4803
f 4791 4792 4803
f 4803 4792 4804
f 4792 4793 4804
f 4804 4793 4805
f 4793 4794 4805
f 4805 4794 4806
f 4794 4795 4806
f 4806 4795 4807
f 4795 4784 4807
f 4807 4784 4796
f 4796 4797 4808
f 4808 4797 4809
f 4797 4798 4809
f 4809 4798 4810
f 4798 4799 4810
f 4810 4799 4811
f 4799 4800 4811
f 4811 4800 4812
f 4800 4801 4812
f 4812 4801 4813
f 4801 4802 4813
f 4813 4802 4814
f 4802 4803 4814
f 4814 4803 4815
f 4803 4804 4815
f 4815 4804 4816
f 4804 4805 4816
f 4816 4805 4817
f 4805 4806 4817
f 4817 4806 4818
f 4806 4807 4818
f 4818 4807 4819
f 4807 4796 4819
f 4819 4796 4808
f 4808 4809 4820
f 4820 4809 4821
f 4809 4810 4821
f 4821 4810 4822
f 4810 4811 4822
f 4822 4811 4823
f 4811 4812 4823
f 4823 4812 4824
f 4812 4813 4824
f 4824 4813 4825
f 4813 4814 4825
f 4825 4814 4826
f 4814 4815 4826
f 4826 4815 4827
f 4815 4816 4827
f 4827 4816 4828
f 4816 4817 4828
f 4828 4817 4829
f 4817 4818 4829
f 4829 4818 4830
f 4818 4819 4830
f 4830 4819 4831
f 4819 4808 4831
f 4831 4808 4820
f 4820 4821 4832
f 4832 4821 4833
f 4821 4822 4833
f 4833 4822 4834
f 4822 4823 4834
f 4834 4823 4835
f 4823 4824 4835
f 4835 4824 4836
f 4824 4825 4836
f 4836 4825 4837
f 4825 4826 4837
f 4837 4826 4838
f 4826 4827 4838
f 4838 4827 4839
f 4827 4828 4839
f 4839 4828 4840
f 4828 4829 4840
f 4840 4829 4841
f 4829 4830 4841
f 4841 4830 4842
f 4830 4831 4842
f 4842 4831 4843
f 4831 4820 4843
f 4843 4820 4832
f 4832 4833 4844
f 4844 4833 4845
f 4833 4834 4845
f 4845 4834 4846
f 4834 4835 4846
f 4846 4835 4847
f 4835 4836 4847
f 4847 4836 4848
f 4836 4837 4848
f 4848 4837 4849
f 4837 4838 4849
f 4849 4838 4850
f 4838 4839 4850
f 4850 4839 4851
f 4839 4840 4851
f 4851 4840 4852
f 4840 4841 4852
f 4852 4841 4853
f 4841 4842 4853
f 4853 4842 4854
f 4842 4843 4854
f 4854 4843 4855
f 4843 4832 4855
f 4855 4832 4844
f 4844 4845 4856
f 4856 4845 4857
f 4845 4846 4857
f 4857 4846 4858
f 4846 4847 4858
f 4858 4847 4859
f 4847 4848 4859
f 4859 4848 4860
f 4848 4849 4860
f 4860 4849 4861
f 4849 4850 4861
f 4861 4850 4862
f 4850 4851 4862
f 4862 4851 4863
f 4851 4852 4863
f 4863 4852 4864
f 4852 4853 4864
f 4864 4853 4865
f 4853 4854 4865
f 4865 4854 4866
f 4854 4855 4866
f 4866 4855 4867
f 4855 4844 4867
f 4867 4844 4856
f 4856 4857 4868
f 4868 4857 4869
f 4857 4858 4869
f 4869 4858 4870
f 4858 4859 4870
f 4870 4859 4871
f 4859 4860 4871
f 4871 4860 4872
f 4860 4861 4872
f 4872 4861 4873
f 4861 4862 4873
f 4873 4862 4874
f 4862 4863 4874
f 4874 4863 4875
f 4863 4864 4875
f 4875 4864 4876
f 4864 4865 4876
f 4876 4865 4877
f 4865 4866 4877
f 4877 4866 4878
f 4866 4867 4878
f 4878 4867 4879
f 4867 4856 4879
f 4879 4856 4868
f 4868 4869 4880
f 4880 4869 4881
f 4869 4870 4881
f 4881 4870 4882
f 4870 4871 4882
f 4882 4871 4883
f 4871 4872 4883
f 4883 4872 4884
f 4872 4873 4884
f 4884 4873 4885
f 4873 4874 4885
f 4885 4874 4886
f 4874 4875 4886
f 4886 4875 4887
f 4875 4876 4887
f 4887 4876 4888
f 4876 4877 4888
f 4888 4877 4889
f 4877 4878 4889
f 4889 4878 4890
f 4878 4879 4890
f 4890 4879 4891
f 4879 4868 4891
f 4891 4868 4880
f 4880 4881 4892
f 4892 4881 4893
f 4881 4882 4893
f 4893 4882 4894
f 4882 4883 4894
f 4894 4883 4895
f 4883 4884 4895
f 4895 4884 4896
f 4884 4885 4896
f 4896 4885 4897
f 4885 4886 4897
f 4897 4886 4898
f 4886 4887 4898
f 4898 4887 4899
f 4887 4888 4899
f 4899 4888 4900
f 4888 4889 4900
f 4900 4889 4901
f 4889 4890 4901
f 4901 4890 4902
f 4890 4891 4902
f 4902 4891 4903
f 4891 4880 4903
f 4903 4880 4892
f 4892 4893 4904
f 4904 4893 4905
f 4893 4894 4905
f 4905 4894 4906
f 4894 4895 4906
f 4906 4895 4907
f 4895 4896 4907
f 4907 4896 4908
f 4896 4897 4908
f 4908 4897 4909
f 4897 4898 4909
f 4909 4898 4910
f 4898 4899 4910
f 4910 4899 4911
f 4899 4900 4911
f 4911 4900 4912
f 4900 4901 4912
f 4912 4901 4913
f 4901 4902 4913
f 4913 4902 4914
f 4902 4903 4914
f 4914 4903 4915
f 4903 4892 4915
[truncated: 1,129,978 more chars]
