# Supplementary material for: Heterogeneous somatostatin-expressing neuron population in mouse ventral tegmental area
Source: eLife. 2020 Aug 4;9:e59328. doi: 10.7554/eLife.59328 (PMC7440918; doi:10.7554/eLife.59328)
Supplement: Figure 5—source data 2. — This zip archive contains morphological images of all traced neurons grouped according their electrophysiological profiles. Each subtype’s folder contains a PDF file (with the list of neurons, their original location within the VTA, images of the traced morphology and individual Sholl curves) and two subfolders: ‘3D_gif’ – with *.gif files of the listed neurons; and ‘WaveFront_3D_obj’ – with corresponding *.obj files. *.gif files can be opened by any image viewer. *.obj files save information about the 3D model of the neurons and can be opened/reused with any 3D viewer or graphic software. [file elife-59328-fig5-data2.zip › Morphology_Source/ADP/WaveFront_3D_obj/17.obj]

# OBJ File
mtllib 211216_c8_model.mtl
g Start_point
v 457.31424 229.17279 11.06963
v 456.95 228.96251 11.125
v 457.3706 228.96251 11.06963
v 457.1603 229.32674 11.06963
v 456.95 229.38309 11.06963
v 456.73972 229.32674 11.06963
v 456.5858 229.17279 11.06963
v 456.52942 228.96251 11.06963
v 456.5858 228.75221 11.06963
v 456.73972 228.59827 11.06963
v 456.95 228.54193 11.06963
v 457.1603 228.59827 11.06963
v 457.31424 228.75221 11.06963
v 457.65366 229.36876 10.907291
v 457.7625 228.96251 10.907291
v 457.35626 229.66615 10.907291
v 456.95 229.77501 10.907291
v 456.54376 229.66615 10.907291
v 456.24637 229.36876 10.907291
v 456.1375 228.96251 10.907291
v 456.24637 228.55626 10.907291
v 456.54376 228.25887 10.907291
v 456.95 228.15001 10.907291
v 457.35626 228.25887 10.907291
v 457.65366 228.55626 10.907291
v 457.94513 229.53703 10.649049
v 458.09906 228.96251 10.649049
v 457.52454 229.95761 10.649049
v 456.95 230.11156 10.649049
v 456.3755 229.95761 10.649049
v 455.9549 229.53703 10.649049
v 455.80096 228.96251 10.649049
v 455.9549 228.38799 10.649049
v 456.3755 227.9674 10.649049
v 456.95 227.81346 10.649049
v 457.52454 227.9674 10.649049
v 457.94513 228.38799 10.649049
v 458.16876 229.66615 10.3125
v 458.3573 228.96251 10.3125
v 457.65366 230.18126 10.3125
v 456.95 230.3698 10.3125
v 456.24637 230.18126 10.3125
v 455.73126 229.66615 10.3125
v 455.54272 228.96251 10.3125
v 455.73126 228.25887 10.3125
v 456.24637 227.74376 10.3125
v 456.95 227.55522 10.3125
v 457.65366 227.74376 10.3125
v 458.16876 228.25887 10.3125
v 458.30936 229.74731 9.920581
v 458.51965 228.96251 9.920581
v 457.73483 230.32184 9.920581
v 456.95 230.53214 9.920581
v 456.1652 230.32184 9.920581
v 455.59067 229.74731 9.920581
v 455.38037 228.96251 9.920581
v 455.59067 228.17769 9.920581
v 456.1652 227.60316 9.920581
v 456.95 227.39288 9.920581
v 457.73483 227.60316 9.920581
v 458.30936 228.17769 9.920581
v 458.3573 229.77501 9.5
v 458.575 228.96251 9.5
v 457.7625 230.3698 9.5
v 456.95 230.58751 9.5
v 456.1375 230.3698 9.5
v 455.54272 229.77501 9.5
v 455.325 228.96251 9.5
v 455.54272 228.15001 9.5
v 456.1375 227.55522 9.5
v 456.95 227.33751 9.5
v 457.7625 227.55522 9.5
v 458.3573 228.15001 9.5
v 458.30936 229.74731 9.079419
v 458.51965 228.96251 9.079419
v 457.73483 230.32184 9.079419
v 456.95 230.53214 9.079419
v 456.1652 230.32184 9.079419
v 455.59067 229.74731 9.079419
v 455.38037 228.96251 9.079419
v 455.59067 228.17769 9.079419
v 456.1652 227.60316 9.079419
v 456.95 227.39288 9.079419
v 457.73483 227.60316 9.079419
v 458.30936 228.17769 9.079419
v 458.16876 229.66615 8.6875
v 458.3573 228.96251 8.6875
v 457.65366 230.18126 8.6875
v 456.95 230.3698 8.6875
v 456.24637 230.18126 8.6875
v 455.73126 229.66615 8.6875
v 455.54272 228.96251 8.6875
v 455.73126 228.25887 8.6875
v 456.24637 227.74376 8.6875
v 456.95 227.55522 8.6875
v 457.65366 227.74376 8.6875
v 458.16876 228.25887 8.6875
v 457.94513 229.53703 8.350951
v 458.09906 228.96251 8.350951
v 457.52454 229.95761 8.350951
v 456.95 230.11156 8.350951
v 456.3755 229.95761 8.350951
v 455.9549 229.53703 8.350951
v 455.80096 228.96251 8.350951
v 455.9549 228.38799 8.350951
v 456.3755 227.9674 8.350951
v 456.95 227.81346 8.350951
v 457.52454 227.9674 8.350951
v 457.94513 228.38799 8.350951
v 457.65366 229.36876 8.092709
v 457.7625 228.96251 8.092709
v 457.35626 229.66615 8.092709
v 456.95 229.77501 8.092709
v 456.54376 229.66615 8.092709
v 456.24637 229.36876 8.092709
v 456.1375 228.96251 8.092709
v 456.24637 228.55626 8.092709
v 456.54376 228.25887 8.092709
v 456.95 228.15001 8.092709
v 457.35626 228.25887 8.092709
v 457.65366 228.55626 8.092709
v 457.31424 229.17279 7.9303703
v 457.3706 228.96251 7.9303703
v 457.1603 229.32674 7.9303703
v 456.95 229.38309 7.9303703
v 456.73972 229.32674 7.9303703
v 456.5858 229.17279 7.9303703
v 456.52942 228.96251 7.9303703
v 456.5858 228.75221 7.9303703
v 456.73972 228.59827 7.9303703
v 456.95 228.54193 7.9303703
v 457.1603 228.59827 7.9303703
v 457.31424 228.75221 7.9303703
v 456.95 228.96251 7.875
usemtl mat_1
s 1
f 1 2 3
f 4 2 1
f 5 2 4
f 6 2 5
f 7 2 6
f 8 2 7
f 9 2 8
f 10 2 9
f 11 2 10
f 12 2 11
f 13 2 12
f 3 2 13
f 14 3 15
f 3 14 1
f 16 1 14
f 1 16 4
f 17 4 16
f 4 17 5
f 18 5 17
f 5 18 6
f 19 6 18
f 6 19 7
f 20 7 19
f 7 20 8
f 21 8 20
f 8 21 9
f 22 9 21
f 9 22 10
f 23 10 22
f 10 23 11
f 24 11 23
f 11 24 12
f 25 12 24
f 12 25 13
f 15 13 25
f 13 15 3
f 26 15 27
f 15 26 14
f 28 14 26
f 14 28 16
f 29 16 28
f 16 29 17
f 30 17 29
f 17 30 18
f 31 18 30
f 18 31 19
f 32 19 31
f 19 32 20
f 33 20 32
f 20 33 21
f 34 21 33
f 21 34 22
f 35 22 34
f 22 35 23
f 36 23 35
f 23 36 24
f 37 24 36
f 24 37 25
f 27 25 37
f 25 27 15
f 38 27 39
f 27 38 26
f 40 26 38
f 26 40 28
f 41 28 40
f 28 41 29
f 42 29 41
f 29 42 30
f 43 30 42
f 30 43 31
f 44 31 43
f 31 44 32
f 45 32 44
f 32 45 33
f 46 33 45
f 33 46 34
f 47 34 46
f 34 47 35
f 48 35 47
f 35 48 36
f 49 36 48
f 36 49 37
f 39 37 49
f 37 39 27
f 50 39 51
f 39 50 38
f 52 38 50
f 38 52 40
f 53 40 52
f 40 53 41
f 54 41 53
f 41 54 42
f 55 42 54
f 42 55 43
f 56 43 55
f 43 56 44
f 57 44 56
f 44 57 45
f 58 45 57
f 45 58 46
f 59 46 58
f 46 59 47
f 60 47 59
f 47 60 48
f 61 48 60
f 48 61 49
f 51 49 61
f 49 51 39
f 62 51 63
f 51 62 50
f 64 50 62
f 50 64 52
f 65 52 64
f 52 65 53
f 66 53 65
f 53 66 54
f 67 54 66
f 54 67 55
f 68 55 67
f 55 68 56
f 69 56 68
f 56 69 57
f 70 57 69
f 57 70 58
f 71 58 70
f 58 71 59
f 72 59 71
f 59 72 60
f 73 60 72
f 60 73 61
f 63 61 73
f 61 63 51
f 74 63 75
f 63 74 62
f 76 62 74
f 62 76 64
f 77 64 76
f 64 77 65
f 78 65 77
f 65 78 66
f 79 66 78
f 66 79 67
f 80 67 79
f 67 80 68
f 81 68 80
f 68 81 69
f 82 69 81
f 69 82 70
f 83 70 82
f 70 83 71
f 84 71 83
f 71 84 72
f 85 72 84
f 72 85 73
f 75 73 85
f 73 75 63
f 86 75 87
f 75 86 74
f 88 74 86
f 74 88 76
f 89 76 88
f 76 89 77
f 90 77 89
f 77 90 78
f 91 78 90
f 78 91 79
f 92 79 91
f 79 92 80
f 93 80 92
f 80 93 81
f 94 81 93
f 81 94 82
f 95 82 94
f 82 95 83
f 96 83 95
f 83 96 84
f 97 84 96
f 84 97 85
f 87 85 97
f 85 87 75
f 98 87 99
f 87 98 86
f 100 86 98
f 86 100 88
f 101 88 100
f 88 101 89
f 102 89 101
f 89 102 90
f 103 90 102
f 90 103 91
f 104 91 103
f 91 104 92
f 105 92 104
f 92 105 93
f 106 93 105
f 93 106 94
f 107 94 106
f 94 107 95
f 108 95 107
f 95 108 96
f 109 96 108
f 96 109 97
f 99 97 109
f 97 99 87
f 110 99 111
f 99 110 98
f 112 98 110
f 98 112 100
f 113 100 112
f 100 113 101
f 114 101 113
f 101 114 102
f 115 102 114
f 102 115 103
f 116 103 115
f 103 116 104
f 117 104 116
f 104 117 105
f 118 105 117
f 105 118 106
f 119 106 118
f 106 119 107
f 120 107 119
f 107 120 108
f 121 108 120
f 108 121 109
f 111 109 121
f 109 111 99
f 122 111 123
f 111 122 110
f 124 110 122
f 110 124 112
f 125 112 124
f 112 125 113
f 126 113 125
f 113 126 114
f 127 114 126
f 114 127 115
f 128 115 127
f 115 128 116
f 129 116 128
f 116 129 117
f 130 117 129
f 117 130 118
f 131 118 130
f 118 131 119
f 132 119 131
f 119 132 120
f 133 120 132
f 120 133 121
f 123 121 133
f 121 123 111
f 123 134 122
f 122 134 124
f 124 134 125
f 125 134 126
f 126 134 127
f 127 134 128
f 128 134 129
f 129 134 130
f 130 134 131
f 131 134 132
f 132 134 133
f 133 134 123

g Path_(5)
v 453.7 223.92502 9.5
v 454.15964 223.4654 9.5
v 454.09805 223.52698 9.175
v 453.92984 223.6952 8.937083
v 453.7 223.92502 8.85
v 453.4702 224.15482 8.937083
v 453.30197 224.32306 9.175
v 453.24042 224.38463 9.5
v 453.30197 224.32306 9.825
v 453.4702 224.15482 10.062917
v 453.7 223.92502 10.15
v 453.92984 223.6952 10.062917
v 454.09805 223.52698 9.825
v 454.7334 224.03915 9.5
v 454.6718 224.10072 9.175
v 454.5036 224.26897 8.937083
v 454.27377 224.49878 8.85
v 454.04398 224.72858 8.937083
v 453.87573 224.89682 9.175
v 453.81418 224.95839 9.5
v 453.87573 224.89682 9.825
v 454.04398 224.72858 10.062917
v 454.27377 224.49878 10.15
v 454.5036 224.26897 10.062917
v 454.6718 224.10072 9.825
v 455.30716 224.61292 9.5
v 455.24557 224.67448 9.175
v 455.07736 224.84273 8.937083
v 454.84753 225.07254 8.85
v 454.61774 225.30234 8.937083
v 454.4495 225.47058 9.175
v 454.38794 225.53215 9.5
v 454.4495 225.47058 9.825
v 454.61774 225.30234 10.062917
v 454.84753 225.07254 10.15
v 455.07736 224.84273 10.062917
v 455.24557 224.67448 9.825
v 455.88092 225.18668 9.5
v 455.81934 225.24825 9.175
v 455.65112 225.41649 8.937083
v 455.4213 225.6463 8.85
v 455.1915 225.8761 8.937083
v 455.02325 226.04434 9.175
v 454.9617 226.10591 9.5
v 455.02325 226.04434 9.825
v 455.1915 225.8761 10.062917
v 455.4213 225.6463 10.15
v 455.65112 225.41649 10.062917
v 455.81934 225.24825 9.825
v 456.46 225.76581 9.5
v 456.3977 225.82666 9.175
v 456.22754 225.99294 8.937083
v 455.99506 226.22005 8.85
v 455.7626 226.44717 8.937083
v 455.59244 226.61345 9.175
v 455.53015 226.6743 9.5
v 455.59244 226.61345 9.825
v 455.7626 226.44717 10.062917
v 455.99506 226.22005 10.15
v 456.22754 225.99294 10.062917
v 456.3977 225.82666 9.825
v 457.05182 226.38744 9.5
v 456.98532 226.44365 9.175
v 456.8036 226.59721 8.937083
v 456.55536 226.80698 8.85
v 456.3071 227.01675 8.937083
v 456.1254 227.17032 9.175
v 456.05887 227.22652 9.5
v 456.1254 227.17032 9.825
v 456.3071 227.01675 10.062917
v 456.55536 226.80698 10.15
v 456.8036 226.59721 10.062917
v 456.98532 226.44365 9.825
v 457.62552 227.17381 9.5
v 457.54715 227.21179 9.175
v 457.33307 227.31557 8.937083
v 457.0406 227.45732 8.85
v 456.74814 227.59908 8.937083
v 456.53406 227.70284 9.175
v 456.4557 227.74081 9.5
v 456.53406 227.70284 9.825
v 456.74814 227.59908 10.062917
v 457.0406 227.45732 10.15
v 457.33307 227.31557 10.062917
v 457.54715 227.21179 9.825
v 457.8992 228.20064 9.5
v 457.8123 228.20605 9.175
v 457.57483 228.22089 8.937083
v 457.2505 228.24112 8.85
v 456.92612 228.26137 8.937083
v 456.68866 228.27618 9.175
v 456.60175 228.28162 9.5
v 456.68866 228.27618 9.825
v 456.92612 228.26137 10.062917
v 457.2505 228.24112 10.15
v 457.57483 228.22089 10.062917
v 457.8123 228.20605 9.825
v 457.77368 229.1883 9.5
v 457.68875 229.16908 9.175
v 457.4567 229.11662 8.937083
v 457.13968 229.04495 8.85
v 456.8227 228.97327 8.937083
v 456.59064 228.9208 9.175
v 456.50568 228.9016 9.5
v 456.59064 228.9208 9.825
v 456.8227 228.97327 10.062917
v 457.13968 229.04495 10.15
v 457.4567 229.11662 10.062917
v 457.68875 229.16908 9.825
v 457.54196 229.86815 9.5
v 457.45514 229.86147 9.175
v 457.21793 229.8432 8.937083
v 456.8939 229.81824 8.85
v 456.56985 229.79329 8.937083
v 456.33264 229.77501 9.175
v 456.2458 229.76833 9.5
v 456.33264 229.77501 9.825
v 456.56985 229.79329 10.062917
v 456.8939 229.81824 10.15
v 457.21793 229.8432 10.062917
v 457.45514 229.86147 9.825
v 457.62787 230.3942 9.5
v 457.5462 230.42445 9.175
v 457.32312 230.50713 8.937083
v 457.01837 230.62006 8.85
v 456.71362 230.73299 8.937083
v 456.49054 230.81566 9.175
v 456.40887 230.84592 9.5
v 456.49054 230.81566 9.825
v 456.71362 230.73299 10.062917
v 457.01837 230.62006 10.15
v 457.32312 230.50713 10.062917
v 457.5462 230.42445 9.825
v 457.94232 230.88911 9.5
v 457.8759 230.94542 9.175
v 457.6944 231.09924 8.937083
v 457.44644 231.30937 8.85
v 457.19852 231.51949 8.937083
v 457.017 231.67331 9.175
v 456.95056 231.72961 9.5
v 457.017 231.67331 9.825
v 457.19852 231.51949 10.062917
v 457.44644 231.30937 10.15
v 457.6944 231.09924 10.062917
v 457.8759 230.94542 9.825
v 458.50323 231.37279 9.5
v 458.44333 231.436 9.175
v 458.27972 231.60873 8.937083
v 458.0562 231.8447 8.85
v 457.83273 232.08064 8.937083
v 457.6691 232.25337 9.175
v 457.60922 232.31659 9.5
v 457.6691 232.25337 9.825
v 457.83273 232.08064 10.062917
v 458.0562 231.8447 10.15
v 458.27972 231.60873 10.062917
v 458.44333 231.436 9.825
v 459.08572 231.96729 9.5
v 459.02383 232.02855 9.175
v 458.85474 232.19594 8.937083
v 458.62378 232.42458 8.85
v 458.39282 232.65323 8.937083
v 458.22375 232.82062 9.175
v 458.16187 232.88188 9.5
v 458.22375 232.82062 9.825
v 458.39282 232.65323 10.062917
v 458.62378 232.42458 10.15
v 458.85474 232.19594 10.062917
v 459.02383 232.02855 9.825
v 459.6574 232.53816 9.5
v 459.59586 232.59976 9.175
v 459.42767 232.76805 8.937083
v 459.19794 232.99794 8.85
v 458.96823 233.22784 8.937083
v 458.80005 233.39613 9.175
v 458.7385 233.45773 9.5
v 458.80005 233.39613 9.825
v 458.96823 233.22784 10.062917
v 459.19794 232.99794 10.15
v 459.42767 232.76805 10.062917
v 459.59586 232.59976 9.825
v 460.23117 233.11191 9.5
v 460.1696 233.1735 9.175
v 460.00137 233.34172 8.937083
v 459.77158 233.57155 8.85
v 459.54175 233.80136 8.937083
v 459.37354 233.96959 9.175
v 459.31195 234.03117 9.5
v 459.37354 233.96959 9.825
v 459.54175 233.80136 10.062917
v 459.77158 233.57155 10.15
v 460.00137 233.34172 10.062917
v 460.1696 233.1735 9.825
v 459.77173 233.5717 9.5
usemtl mat_2
s 1
f 135 135 136
f 136 135 137
f 135 135 137
f 137 135 138
f 135 135 138
f 138 135 139
f 135 135 139
f 139 135 140
f 135 135 140
f 140 135 141
f 135 135 141
f 141 135 142
f 135 135 142
f 142 135 143
f 135 135 143
f 143 135 144
f 135 135 144
f 144 135 145
f 135 135 145
f 145 135 146
f 135 135 146
f 146 135 147
f 135 135 147
f 147 135 136
f 136 137 148
f 148 137 149
f 137 138 149
f 149 138 150
f 138 139 150
f 150 139 151
f 139 140 151
f 151 140 152
f 140 141 152
f 152 141 153
f 141 142 153
f 153 142 154
f 142 143 154
f 154 143 155
f 143 144 155
f 155 144 156
f 144 145 156
f 156 145 157
f 145 146 157
f 157 146 158
f 146 147 158
f 158 147 159
f 147 136 159
f 159 136 148
f 148 149 160
f 160 149 161
f 149 150 161
f 161 150 162
f 150 151 162
f 162 151 163
f 151 152 163
f 163 152 164
f 152 153 164
f 164 153 165
f 153 154 165
f 165 154 166
f 154 155 166
f 166 155 167
f 155 156 167
f 167 156 168
f 156 157 168
f 168 157 169
f 157 158 169
f 169 158 170
f 158 159 170
f 170 159 171
f 159 148 171
f 171 148 160
f 160 161 172
f 172 161 173
f 161 162 173
f 173 162 174
f 162 163 174
f 174 163 175
f 163 164 175
f 175 164 176
f 164 165 176
f 176 165 177
f 165 166 177
f 177 166 178
f 166 167 178
f 178 167 179
f 167 168 179
f 179 168 180
f 168 169 180
f 180 169 181
f 169 170 181
f 181 170 182
f 170 171 182
f 182 171 183
f 171 160 183
f 183 160 172
f 172 173 184
f 184 173 185
f 173 174 185
f 185 174 186
f 174 175 186
f 186 175 187
f 175 176 187
f 187 176 188
f 176 177 188
f 188 177 189
f 177 178 189
f 189 178 190
f 178 179 190
f 190 179 191
f 179 180 191
f 191 180 192
f 180 181 192
f 192 181 193
f 181 182 193
f 193 182 194
f 182 183 194
f 194 183 195
f 183 172 195
f 195 172 184
f 184 185 196
f 196 185 197
f 185 186 197
f 197 186 198
f 186 187 198
f 198 187 199
f 187 188 199
f 199 188 200
f 188 189 200
f 200 189 201
f 189 190 201
f 201 190 202
f 190 191 202
f 202 191 203
f 191 192 203
f 203 192 204
f 192 193 204
f 204 193 205
f 193 194 205
f 205 194 206
f 194 195 206
f 206 195 207
f 195 184 207
f 207 184 196
f 196 197 208
f 208 197 209
f 197 198 209
f 209 198 210
f 198 199 210
f 210 199 211
f 199 200 211
f 211 200 212
f 200 201 212
f 212 201 213
f 201 202 213
f 213 202 214
f 202 203 214
f 214 203 215
f 203 204 215
f 215 204 216
f 204 205 216
f 216 205 217
f 205 206 217
f 217 206 218
f 206 207 218
f 218 207 219
f 207 196 219
f 219 196 208
f 208 209 220
f 220 209 221
f 209 210 221
f 221 210 222
f 210 211 222
f 222 211 223
f 211 212 223
f 223 212 224
f 212 213 224
f 224 213 225
f 213 214 225
f 225 214 226
f 214 215 226
f 226 215 227
f 215 216 227
f 227 216 228
f 216 217 228
f 228 217 229
f 217 218 229
f 229 218 230
f 218 219 230
f 230 219 231
f 219 208 231
f 231 208 220
f 220 221 232
f 232 221 233
f 221 222 233
f 233 222 234
f 222 223 234
f 234 223 235
f 223 224 235
f 235 224 236
f 224 225 236
f 236 225 237
f 225 226 237
f 237 226 238
f 226 227 238
f 238 227 239
f 227 228 239
f 239 228 240
f 228 229 240
f 240 229 241
f 229 230 241
f 241 230 242
f 230 231 242
f 242 231 243
f 231 220 243
f 243 220 232
f 232 233 244
f 244 233 245
f 233 234 245
f 245 234 246
f 234 235 246
f 246 235 247
f 235 236 247
f 247 236 248
f 236 237 248
f 248 237 249
f 237 238 249
f 249 238 250
f 238 239 250
f 250 239 251
f 239 240 251
f 251 240 252
f 240 241 252
f 252 241 253
f 241 242 253
f 253 242 254
f 242 243 254
f 254 243 255
f 243 232 255
f 255 232 244
f 244 245 256
f 256 245 257
f 245 246 257
f 257 246 258
f 246 247 258
f 258 247 259
f 247 248 259
f 259 248 260
f 248 249 260
f 260 249 261
f 249 250 261
f 261 250 262
f 250 251 262
f 262 251 263
f 251 252 263
f 263 252 264
f 252 253 264
f 264 253 265
f 253 254 265
f 265 254 266
f 254 255 266
f 266 255 267
f 255 244 267
f 267 244 256
f 256 257 268
f 268 257 269
f 257 258 269
f 269 258 270
f 258 259 270
f 270 259 271
f 259 260 271
f 271 260 272
f 260 261 272
f 272 261 273
f 261 262 273
f 273 262 274
f 262 263 274
f 274 263 275
f 263 264 275
f 275 264 276
f 264 265 276
f 276 265 277
f 265 266 277
f 277 266 278
f 266 267 278
f 278 267 279
f 267 256 279
f 279 256 268
f 268 269 280
f 280 269 281
f 269 270 281
f 281 270 282
f 270 271 282
f 282 271 283
f 271 272 283
f 283 272 284
f 272 273 284
f 284 273 285
f 273 274 285
f 285 274 286
f 274 275 286
f 286 275 287
f 275 276 287
f 287 276 288
f 276 277 288
f 288 277 289
f 277 278 289
f 289 278 290
f 278 279 290
f 290 279 291
f 279 268 291
f 291 268 280
f 280 281 292
f 292 281 293
f 281 282 293
f 293 282 294
f 282 283 294
f 294 283 295
f 283 284 295
f 295 284 296
f 284 285 296
f 296 285 297
f 285 286 297
f 297 286 298
f 286 287 298
f 298 287 299
f 287 288 299
f 299 288 300
f 288 289 300
f 300 289 301
f 289 290 301
f 301 290 302
f 290 291 302
f 302 291 303
f 291 280 303
f 303 280 292
f 292 293 304
f 304 293 305
f 293 294 305
f 305 294 306
f 294 295 306
f 306 295 307
f 295 296 307
f 307 296 308
f 296 297 308
f 308 297 309
f 297 298 309
f 309 298 310
f 298 299 310
f 310 299 311
f 299 300 311
f 311 300 312
f 300 301 312
f 312 301 313
f 301 302 313
f 313 302 314
f 302 303 314
f 314 303 315
f 303 292 315
f 315 292 304
f 304 305 316
f 316 305 317
f 305 306 317
f 317 306 318
f 306 307 318
f 318 307 319
f 307 308 319
f 319 308 320
f 308 309 320
f 320 309 321
f 309 310 321
f 321 310 322
f 310 311 322
f 322 311 323
f 311 312 323
f 323 312 324
f 312 313 324
f 324 313 325
f 313 314 325
f 325 314 326
f 314 315 326
f 326 315 327
f 315 304 327
f 327 304 316
f 316 317 328
f 328 317 328
f 317 318 328
f 328 318 328
f 318 319 328
f 328 319 328
f 319 320 328
f 328 320 328
f 320 321 328
f 328 321 328
f 321 322 328
f 328 322 328
f 322 323 328
f 328 323 328
f 323 324 328
f 328 324 328
f 324 325 328
f 328 325 328
f 325 326 328
f 328 326 328
f 326 327 328
f 328 327 328
f 327 316 328
f 328 316 328

g Path_(7)
v 456.95 230.75002 9.5
v 457.58368 230.75002 9.644821
v 457.5712 230.75002 9.308588
v 457.39227 230.75002 9.0236435
v 457.09485 230.75002 8.866339
v 456.7586 230.75002 8.878822
v 456.47366 230.75002 9.057751
v 456.31638 230.75002 9.355179
v 456.32886 230.75002 9.691412
v 456.50778 230.75002 9.9763565
v 456.8052 230.75002 10.133661
v 457.14145 230.75002 10.121178
v 457.4264 230.75002 9.942249
v 457.5631 231.54315 9.716422
v 457.58826 231.54123 9.381851
v 457.44238 231.5332 9.079447
v 457.1646 231.52122 8.890237
v 456.8293 231.5085 8.864921
v 456.52637 231.49844 9.010281
v 456.33694 231.49374 9.287369
v 456.3118 231.49567 9.621939
v 456.45764 231.5037 9.924344
v 456.73544 231.51567 10.113553
v 457.07074 231.5284 10.13887
v 457.3737 231.53845 9.993509
v 457.44028 232.49847 9.868266
v 457.50912 232.48454 9.564555
v 457.4128 232.41702 9.25859
v 457.17715 232.31406 9.032354
v 456.8653 232.20319 8.946468
v 456.5608 232.11415 9.023944
v 456.34525 232.07079 9.244022
v 456.27643 232.08473 9.547733
v 456.3727 232.15224 9.853699
v 456.60837 232.25522 10.079934
v 456.92023 232.36609 10.16582
v 457.22473 232.45512 10.088345
v 456.69565 233.40686 10.233786
v 456.91846 233.3854 10.109096
v 457.02454 233.23883 9.87173
v 456.98547 233.00641 9.585291
v 456.8117 232.75043 9.3265295
v 456.54984 232.53944 9.164782
v 456.27002 232.43004 9.143387
v 456.0472 232.45148 9.268077
v 455.94113 232.59805 9.505444
v 455.9802 232.83047 9.791882
v 456.15393 233.08647 10.050643
v 456.4158 233.29744 10.212391
v 456.03003 233.7084 8.72829
v 456.3204 233.7724 8.76703
v 456.55777 233.6832 8.689524
v 456.67856 233.46469 8.51654
v 456.65036 233.17543 8.294428
v 456.48077 232.89293 8.082703
v 456.2152 232.69289 7.9380965
v 455.92484 232.62888 7.899356
v 455.68744 232.7181 7.976862
v 455.56668 232.9366 8.149846
v 455.59485 233.22586 8.371958
v 455.76447 233.50836 8.583683
v 455.9681 234.1009 8.323455
v 456.1853 234.07892 8.218609
v 456.27893 233.93942 8.037767
v 456.22394 233.7198 7.8293853
v 456.035 233.47888 7.649299
v 455.76282 233.28125 7.545763
v 455.48026 233.17984 7.5465193
v 455.26306 233.20183 7.651365
v 455.1694 233.34132 7.832207
v 455.22443 233.56094 8.040589
v 455.41333 233.80185 8.2206745
v 455.68555 233.9995 8.324211
v 455.85748 234.45796 8.239643
v 455.96307 234.43637 7.9544516
v 455.90182 234.36507 7.6559367
v 455.69012 234.26314 7.4240856
v 455.3847 234.15791 7.321022
v 455.06738 234.07759 7.3743625
v 454.8232 234.04367 7.569814
v 454.7176 234.06526 7.8550057
v 454.77884 234.13658 8.153521
v 454.99057 234.2385 8.385372
v 455.296 234.34372 8.488436
v 455.6133 234.42406 8.435095
v 455.96936 235.0242 7.975261
v 455.87387 235.02872 7.6561813
v 455.62988 235.03038 7.429321
v 455.30276 235.02872 7.355467
v 454.98013 235.0242 7.454409
v 454.74847 235.01802 7.6996355
v 454.66986 235.01186 8.025438
v 454.76532 235.00732 8.344519
v 455.00934 235.00568 8.571379
v 455.33646 235.00732 8.645232
v 455.6591 235.01186 8.54629
v 455.89075 235.01802 8.301064
v 455.97546 235.7925 7.9627757
v 455.87125 235.78821 7.6415496
v 455.62106 235.78676 7.4128227
v 455.29196 235.78854 7.337882
v 454.9721 235.79308 7.4368086
v 454.74725 235.79913 7.683094
v 454.67758 235.80511 8.010747
v 454.7818 235.8094 8.331973
v 455.03198 235.81085 8.560699
v 455.36108 235.80908 8.63564
v 455.68094 235.80455 8.536715
v 455.9058 235.79848 8.290428
v 455.32642 235.78633 7.997447
usemtl mat_3
s 1
f 329 329 330
f 330 329 331
f 329 329 331
f 331 329 332
f 329 329 332
f 332 329 333
f 329 329 333
f 333 329 334
f 329 329 334
f 334 329 335
f 329 329 335
f 335 329 336
f 329 329 336
f 336 329 337
f 329 329 337
f 337 329 338
f 329 329 338
f 338 329 339
f 329 329 339
f 339 329 340
f 329 329 340
f 340 329 341
f 329 329 341
f 341 329 330
f 330 331 342
f 342 331 343
f 331 332 343
f 343 332 344
f 332 333 344
f 344 333 345
f 333 334 345
f 345 334 346
f 334 335 346
f 346 335 347
f 335 336 347
f 347 336 348
f 336 337 348
f 348 337 349
f 337 338 349
f 349 338 350
f 338 339 350
f 350 339 351
f 339 340 351
f 351 340 352
f 340 341 352
f 352 341 353
f 341 330 353
f 353 330 342
f 342 343 354
f 354 343 355
f 343 344 355
f 355 344 356
f 344 345 356
f 356 345 357
f 345 346 357
f 357 346 358
f 346 347 358
f 358 347 359
f 347 348 359
f 359 348 360
f 348 349 360
f 360 349 361
f 349 350 361
f 361 350 362
f 350 351 362
f 362 351 363
f 351 352 363
f 363 352 364
f 352 353 364
f 364 353 365
f 353 342 365
f 365 342 354
f 354 355 366
f 366 355 367
f 355 356 367
f 367 356 368
f 356 357 368
f 368 357 369
f 357 358 369
f 369 358 370
f 358 359 370
f 370 359 371
f 359 360 371
f 371 360 372
f 360 361 372
f 372 361 373
f 361 362 373
f 373 362 374
f 362 363 374
f 374 363 375
f 363 364 375
f 375 364 376
f 364 365 376
f 376 365 377
f 365 354 377
f 377 354 366
f 366 367 378
f 378 367 379
f 367 368 379
f 379 368 380
f 368 369 380
f 380 369 381
f 369 370 381
f 381 370 382
f 370 371 382
f 382 371 383
f 371 372 383
f 383 372 384
f 372 373 384
f 384 373 385
f 373 374 385
f 385 374 386
f 374 375 386
f 386 375 387
f 375 376 387
f 387 376 388
f 376 377 388
f 388 377 389
f 377 366 389
f 389 366 378
f 378 379 390
f 390 379 391
f 379 380 391
f 391 380 392
f 380 381 392
f 392 381 393
f 381 382 393
f 393 382 394
f 382 383 394
f 394 383 395
f 383 384 395
f 395 384 396
f 384 385 396
f 396 385 397
f 385 386 397
f 397 386 398
f 386 387 398
f 398 387 399
f 387 388 399
f 399 388 400
f 388 389 400
f 400 389 401
f 389 378 401
f 401 378 390
f 390 391 402
f 402 391 403
f 391 392 403
f 403 392 404
f 392 393 404
f 404 393 405
f 393 394 405
f 405 394 406
f 394 395 406
f 406 395 407
f 395 396 407
f 407 396 408
f 396 397 408
f 408 397 409
f 397 398 409
f 409 398 410
f 398 399 410
f 410 399 411
f 399 400 411
f 411 400 412
f 400 401 412
f 412 401 413
f 401 390 413
f 413 390 402
f 402 403 414
f 414 403 415
f 403 404 415
f 415 404 416
f 404 405 416
f 416 405 417
f 405 406 417
f 417 406 418
f 406 407 418
f 418 407 419
f 407 408 419
f 419 408 420
f 408 409 420
f 420 409 421
f 409 410 421
f 421 410 422
f 410 411 422
f 422 411 423
f 411 412 423
f 423 412 424
f 412 413 424
f 424 413 425
f 413 402 425
f 425 402 414
f 414 415 426
f 426 415 427
f 415 416 427
f 427 416 428
f 416 417 428
f 428 417 429
f 417 418 429
f 429 418 430
f 418 419 430
f 430 419 431
f 419 420 431
f 431 420 432
f 420 421 432
f 432 421 433
f 421 422 433
f 433 422 434
f 422 423 434
f 434 423 435
f 423 424 435
f 435 424 436
f 424 425 436
f 436 425 437
f 425 414 437
f 437 414 426
f 426 427 438
f 438 427 438
f 427 428 438
f 438 428 438
f 428 429 438
f 438 429 438
f 429 430 438
f 438 430 438
f 430 431 438
f 438 431 438
f 431 432 438
f 438 432 438
f 432 433 438
f 438 433 438
f 433 434 438
f 438 434 438
f 434 435 438
f 438 435 438
f 435 436 438
f 438 436 438
f 436 437 438
f 438 437 438
f 437 426 438
f 438 426 438

g Path_(2)
v 378.625 405.925 17.5
v 379.275 405.925 17.5
v 379.1879 405.925 17.175
v 378.94998 405.925 16.937084
v 378.625 405.925 16.85
v 378.3 405.925 16.937084
v 378.06207 405.925 17.175
v 377.97498 405.925 17.5
v 378.06207 405.925 17.825
v 378.3 405.925 18.062916
v 378.625 405.925 18.15
v 378.94998 405.925 18.062916
v 379.1879 405.925 17.825
v 379.275 406.72333 17.5
v 379.1879 406.72333 17.175
v 378.94998 406.72333 16.937084
v 378.625 406.72333 16.85
v 378.3 406.72333 16.937084
v 378.06207 406.72333 17.175
v 377.97498 406.72333 17.5
v 378.06207 406.72333 17.825
v 378.3 406.72333 18.062916
v 378.625 406.72333 18.15
v 378.94998 406.72333 18.062916
v 379.1879 406.72333 17.825
v 379.2748 407.53723 17.5
v 379.18774 407.53513 17.175
v 378.9499 407.52945 16.937084
v 378.625 407.52167 16.85
v 378.30008 407.5139 16.937084
v 378.06223 407.5082 17.175
v 377.97516 407.50613 17.5
v 378.06223 407.5082 17.825
v 378.30008 407.5139 18.062916
v 378.625 407.52167 18.15
v 378.9499 407.52945 18.062916
v 379.18774 407.53513 17.825
v 379.2148 408.48676 17.5
v 379.13068 408.4643 17.175
v 378.90082 408.40292 16.937084
v 378.5868 408.3191 16.85
v 378.2728 408.23526 16.937084
v 378.04294 408.1739 17.175
v 377.9588 408.15143 17.5
v 378.04294 408.1739 17.825
v 378.2728 408.23526 18.062916
v 378.5868 408.3191 18.15
v 378.90082 408.40292 18.062916
v 379.13068 408.4643 17.825
v 378.81592 409.29453 17.5
v 378.73642 409.259 17.175
v 378.51917 409.162 16.937084
v 378.22244 409.02945 16.85
v 377.9257 408.89688 16.937084
v 377.70847 408.79987 17.175
v 377.62894 408.76434 17.5
v 377.70847 408.79987 17.825
v 377.9257 408.89688 18.062916
v 378.22244 409.02945 18.15
v 378.51917 409.162 18.062916
v 378.73642 409.259 17.825
v 378.5766 409.87076 17.560543
v 378.52078 409.8624 17.228846
v 378.30844 409.83057 16.969803
v 377.99646 409.7838 16.852825
v 377.66843 409.73468 16.909258
v 377.41223 409.69626 17.123981
v 377.29654 409.67892 17.439457
v 377.35236 409.6873 17.771154
v 377.5647 409.71912 18.030197
v 377.8767 409.76587 18.147175
v 378.20474 409.81503 18.090742
v 378.4609 409.85342 17.876019
v 378.62613 410.5612 17.640423
v 378.6109 410.56644 17.306952
v 378.42966 410.573 17.027115
v 378.13095 410.5791 16.875896
v 377.79486 410.5831 16.893814
v 377.5114 410.58395 17.076065
v 377.3566 410.58142 17.37382
v 377.37183 410.57617 17.70729
v 377.55307 410.56964 17.987127
v 377.85178 410.56354 18.138346
v 378.18787 410.5595 18.12043
v 378.4713 410.55865 17.938177
v 378.60355 411.43024 17.552074
v 378.52118 411.46658 17.257732
v 378.28757 411.47668 17.056578
v 377.9653 411.4578 17.002512
v 377.64075 411.415 17.11002
v 377.40085 411.35974 17.350298
v 377.30988 411.30685 17.65896
v 377.39224 411.27048 17.953302
v 377.62585 411.2604 18.154457
v 377.94812 411.2793 18.208523
v 378.2727 411.32208 18.101015
v 378.5126 411.37735 17.860739
v 378.469 412.2743 17.353853
v 378.384 412.37503 17.125784
v 378.15234 412.4113 16.995832
v 377.83606 412.37335 16.998817
v 377.51993 412.2714 17.133944
v 377.28867 412.13275 17.365
v 377.2042 411.99454 17.630075
v 377.28918 411.8938 17.858147
v 377.52084 411.85754 17.988098
v 377.8371 411.89548 17.985111
v 378.15323 411.99744 17.849987
v 378.38452 412.13608 17.61893
v 378.16434 412.9224 17.639143
v 377.93878 412.94193 17.446291
v 377.62033 412.9224 17.395487
v 377.2943 412.869 17.500343
v 377.0481 412.79608 17.732765
v 376.94763 412.72314 18.030474
v 377.01987 412.66977 18.3137
v 377.24542 412.65024 18.50655
v 377.56387 412.66977 18.557354
v 377.88986 412.72314 18.452497
v 378.1361 412.79608 18.220076
v 378.23657 412.869 17.922367
v 378.23303 413.54968 17.687925
v 378.0086 413.54398 17.423002
v 377.68903 413.54968 17.303532
v 377.36 413.56522 17.361525
v 377.1096 413.5865 17.581446
v 377.00497 413.60773 17.904364
v 377.07416 413.6233 18.243753
v 377.2986 413.62897 18.508677
v 377.61816 413.6233 18.628147
v 377.9472 413.60773 18.570152
v 378.1976 413.5865 18.350233
v 378.30222 413.56522 18.027315
v 378.13477 414.38733 17.569206
v 377.8537 414.38733 17.3844
v 377.51782 414.38666 17.364798
v 377.2171 414.38547 17.515654
v 377.03214 414.3841 17.796545
v 377.01245 414.3829 18.132206
v 377.1634 414.3822 18.4327
v 377.44443 414.3822 18.617506
v 377.78033 414.38287 18.637108
v 378.08105 414.38406 18.486254
v 378.26602 414.38547 18.205362
v 378.28568 414.38666 17.8697
v 378.19946 415.18246 17.652666
v 377.9522 415.1837 17.424646
v 377.624 415.18475 17.35113
v 377.30273 415.18536 17.451817
v 377.07455 415.1854 17.699728
v 377.00055 415.1848 18.028437
v 377.10056 415.18378 18.349865
v 377.3478 415.18256 18.577887
v 377.67606 415.1815 18.651402
v 377.99728 415.18085 18.550714
v 378.2255 415.18082 18.302803
v 378.2995 415.18143 17.974094
v 378.18863 415.98288 17.636467
v 377.93307 416.00885 17.423767
v 377.6026 416.0275 17.376114
v 377.2857 416.0338 17.506273
v 377.06732 416.02606 17.779371
v 377.00598 416.00638 18.12223
v 377.11813 415.98 18.442984
v 377.3737 415.954 18.655682
v 377.70416 415.93536 18.703337
v 378.02106 415.92905 18.573175
v 378.23944 415.9368 18.300077
v 378.30075 415.95648 17.957218
v 378.1534 416.83313 17.523766
v 377.86334 416.94403 17.446074
v 377.53485 417.0084 17.517887
v 377.25592 417.009 17.719961
v 377.10135 416.94565 17.998152
v 377.11252 416.83536 18.277916
v 377.28644 416.70764 18.484293
v 377.57654 416.59674 18.561983
v 377.90503 416.53238 18.49017
v 378.18393 416.53177 18.288095
v 378.33853 416.59512 18.009905
v 378.32736 416.7054 17.73014
v 378.43634 417.41794 17.870758
v 378.15833 417.5375 17.774904
v 377.8339 417.62494 17.84382
v 377.55 417.6569 18.059044
v 377.38266 417.62473 18.362904
v 377.37677 417.5371 18.673979
v 377.53387 417.4175 18.908922
v 377.81186 417.29797 19.004776
v 378.1363 417.2105 18.935858
v 378.4202 417.1786 18.720636
v 378.58752 417.21072 18.416777
v 378.5934 417.29834 18.1057
v 378.59613 418.04474 18.079552
v 378.33423 418.1354 17.888908
v 378.01694 418.24423 17.86233
v 377.72934 418.34204 18.006935
v 377.54846 418.40265 18.283978
v 377.52277 418.40982 18.619225
v 377.65918 418.3616 18.922848
v 377.92108 418.27097 19.113491
v 378.23834 418.16214 19.140072
v 378.52597 418.06433 18.995466
v 378.70685 418.00372 18.718422
v 378.7325 417.99655 18.383175
v 379.0223 418.71332 18.172338
v 378.79865 418.79715 17.935364
v 378.49408 418.91153 17.849566
v 378.19022 419.0258 17.937933
v 377.96844 419.10934 18.176788
v 377.8882 419.13977 18.50213
v 377.97104 419.10892 18.826784
v 378.1947 419.0251 19.063759
v 378.49927 418.9107 19.149557
v 378.80316 418.79645 19.06119
v 379.0249 418.71292 18.822334
v 379.10513 418.68246 18.496992
v 379.23578 419.63742 18.158285
v 378.99176 419.65945 17.927692
v 378.6656 419.6888 17.850504
v 378.34467 419.71768 17.947401
v 378.115 419.73828 18.192421
v 378.03812 419.74512 18.519909
v 378.1346 419.73633 18.842117
v 378.37863 419.71432 19.072708
v 378.7048 419.68497 19.149897
v 379.02573 419.6561 19.053
v 379.2554 419.6355 18.807981
v 379.33228 419.62866 18.480492
v 379.19833 420.4264 18.175228
v 378.96176 420.45062 17.9372
v 378.6385 420.48373 17.849966
v 378.31516 420.51688 17.9369
v 378.07837 420.54117 18.174704
v 377.99158 420.5501 18.499664
v 378.07806 420.5413 18.824705
v 378.31464 420.51706 19.06273
v 378.6379 420.48395 19.149965
v 378.96124 420.4508 19.063034
v 379.19803 420.4265 18.825228
v 379.28482 420.41757 18.500269
v 379.3733 421.0312 18.192831
v 379.16122 421.12106 17.947573
v 378.86465 421.24677 17.850342
v 378.56305 421.37457 17.92719
v 378.33722 421.47028 18.15753
v 378.2477 421.5082 18.47964
v 378.31845 421.4782 18.807207
v 378.53055 421.38834 19.052465
v 378.82712 421.26263 19.149696
v 379.12872 421.13483 19.072847
v 379.35452 421.03912 18.842508
v 379.44406 421.0012 18.5204
v 379.78 421.78296 18.1522
v 379.5471 421.87036 17.93194
v 379.236 421.9764 17.868498
v 378.9301 422.07272 17.97887
v 378.71136 422.13348 18.233488
v 378.63837 422.14243 18.564121
v 378.7307 422.0971 18.882181
v 378.9636 422.00974 19.102442
v 379.2747 421.90366 19.165884
v 379.5806 421.80734 19.05551
v 379.79935 421.74658 18.800894
v 379.8723 421.73767 18.47026
v 379.899 422.63892 18.267181
v 379.69858 422.78354 18.034527
v 379.4004 422.91425 17.948061
v 379.08432 422.99603 18.030952
v 378.83502 423.00693 18.260992
v 378.71933 422.9441 18.576538
v 378.76822 422.82428 18.893044
v 378.96863 422.67966 19.125698
v 379.2668 422.54895 19.212162
v 379.58292 422.46716 19.12927
v 379.83218 422.45624 18.899231
v 379.94788 422.5191 18.583685
v 380.1569 423.1085 18.492416
v 379.9667 423.33542 18.338604
v 379.71216 423.55542 18.34648
v 379.46146 423.7096 18.513935
v 379.28174 423.75662 18.796099
v 379.22122 423.68387 19.117367
v 379.29608 423.51083 19.391657
v 379.48627 423.28394 19.54547
v 379.7408 423.0639 19.537594
v 379.99152 422.90973 19.370138
v 380.1712 422.86273 19.087975
v 380.23175 422.9355 18.766705
v 380.63324 423.5516 18.530018
v 380.42575 423.7636 18.371248
v 380.18658 424.00003 18.382002
v 379.97986 424.19754 18.559395
v 379.86096 424.30322 18.855898
v 379.86176 424.28873 19.19206
v 379.982 424.15796 19.47781
v 380.1895 423.94595 19.63658
v 380.42865 423.7095 19.625828
v 380.63538 423.512 19.448433
v 380.75427 423.40634 19.151932
v 380.75348 423.42084 18.815767
v 381.10403 424.2473 18.435417
v 380.8441 424.44327 18.350307
v 380.58527 424.63895 18.439363
v 380.3969 424.7819 18.678719
v 380.3295 424.83383 19.004242
v 380.40106 424.78082 19.328707
v 380.59244 424.6371 19.565174
v 380.8524 424.44113 19.650284
v 381.1112 424.24545 19.56123
v 381.29956 424.1025 19.321873
v 381.367 424.05057 18.99635
v 381.2954 424.10358 18.671885
v 381.57614 425.03308 18.43631
v 381.26373 425.12332 18.349924
v 380.9517 425.2135 18.437706
v 380.72363 425.27945 18.676132
v 380.64066 425.3035 19.001318
v 380.725 425.27917 19.32613
v 380.95407 425.21304 19.563536
v 381.26648 425.1228 19.649921
v 381.57852 425.03262 19.562141
v 381.80658 424.96667 19.323713
v 381.88956 424.94263 18.998528
v 381.8052 424.96695 18.673716
v 381.5928 425.8668 18.435274
v 381.27203 425.922 18.350016
v 380.9522 425.97702 18.438921
v 380.71906 426.01712 18.678167
v 380.63504 426.03156 19.00365
v 380.72266 426.01648 19.328157
v 380.95844 425.9759 19.564735
v 381.2792 425.9207 19.649994
v 381.599 425.86566 19.561089
v 381.83215 425.82556 19.321842
v 381.9162 425.81113 18.996359
v 381.82858 425.8262 18.671852
v 381.8523 426.61917 18.437077
v 381.5325 426.67722 18.349998
v 381.21274 426.73526 18.43709
v 380.97864 426.77774 18.67501
v 380.89297 426.79327 19.000011
v 380.97867 426.77774 19.32501
v 381.21277 426.73526 19.562922
v 381.53253 426.67722 19.65
v 381.85233 426.61917 19.56291
v 382.0864 426.5767 19.324987
v 382.1721 426.56116 18.999987
v 382.0864 426.5767 18.674988
v 381.8825 427.4718 18.43705
v 381.55753 427.47516 18.35
v 381.23254 427.47852 18.437117
v 380.99466 427.48096 18.675058
v 380.90762 427.48187 19.000067
v 380.99475 427.48096 19.325058
v 381.23267 427.47852 19.56295
v 381.55765 427.47516 19.65
v 381.88263 427.4718 19.562883
v 382.1205 427.46936 19.324942
v 382.20755 427.46848 18.999933
v 382.12045 427.46936 18.674942
v 381.87393 428.26804 18.437084
v 381.54898 428.27347 18.35
v 381.22403 428.27887 18.437082
v 380.98615 428.28287 18.675
v 380.89908 428.2843 19.0
v 380.98615 428.28287 19.324999
v 381.22403 428.27887 19.562916
v 381.54898 428.27347 19.65
v 381.87393 428.26804 19.562916
v 382.11182 428.26407 19.325
v 382.19888 428.2626 19.0
v 382.11182 428.26407 18.675001
v 381.895 428.97592 18.437084
v 381.58423 429.071 18.35
v 381.27344 429.16614 18.437084
v 381.04596 429.23575 18.675
v 380.96268 429.26123 19.0
v 381.04596 429.23575 19.325
v 381.27344 429.16614 19.562916
v 381.58423 429.071 19.65
v 381.895 428.97592 19.562916
v 382.1225 428.90628 19.325
v 382.20575 428.8808 19.0
v 382.1225 428.90628 18.675
v 382.22974 429.52048 18.437084
v 382.00137 429.7517 18.35
v 381.773 429.98294 18.437084
v 381.60583 430.15222 18.675
v 381.54465 430.2142 19.0
v 381.60583 430.15222 19.325
v 381.773 429.98294 19.562916
v 382.00137 429.7517 19.65
v 382.22974 429.52048 19.562916
v 382.39694 429.3512 19.325
v 382.45813 429.2892 19.0
v 382.39694 429.3512 18.675
v 382.88385 429.90155 18.437084
v 382.68723 430.16034 18.35
v 382.4906 430.4191 18.437084
v 382.34665 430.60855 18.675
v 382.29398 430.6779 19.0
v 382.34665 430.60855 19.325
v 382.4906 430.4191 19.562916
v 382.68723 430.16034 19.65
v 382.88385 429.90155 19.562916
v 383.0278 429.71213 19.325
v 383.08047 429.6428 19.0
v 383.0278 429.71213 18.675
v 383.49213 430.47946 18.437084
v 383.26468 430.7116 18.35
v 383.03723 430.94376 18.437084
v 382.87073 431.11368 18.675
v 382.80978 431.17587 19.0
v 382.87073 431.11368 19.325
v 383.03723 430.94376 19.562916
v 383.26468 430.7116 19.65
v 383.49213 430.47946 19.562916
v 383.65863 430.3095 19.325
v 383.71957 430.2473 19.0
v 383.65863 430.3095 18.675
v 384.05533 431.04578 18.437084
v 383.8276 431.27768 18.35
v 383.5999 431.50958 18.437084
v 383.43323 431.67935 18.675
v 383.37222 431.7415 19.0
v 383.43323 431.67935 19.325
v 383.5999 431.50958 19.562916
v 383.8276 431.27768 19.65
v 384.05533 431.04578 19.562916
v 384.22202 430.876 19.325
v 384.28302 430.81387 19.0
v 384.22202 430.876 18.675
v 384.70685 431.48572 18.5395
v 384.5142 431.70477 18.371826
v 384.292 431.95743 18.372473
v 384.09976 432.17596 18.541264
v 383.989 432.30188 18.832973
v 383.98944 432.3014 19.169437
v 384.10092 432.17465 19.4605
v 384.29358 431.9556 19.628174
v 384.5158 431.70297 19.627527
v 384.708 431.4844 19.458736
v 384.81876 431.3585 19.167027
v 384.81833 431.35898 18.830563
v 385.30676 431.95538 18.549248
v 385.1446 432.1931 18.37373
v 384.95047 432.46783 18.365381
v 384.77646 432.70596 18.52644
v 384.66913 432.84366 18.81375
v 384.65732 432.84406 19.150326
v 384.7441 432.70703 19.445984
v 384.9063 432.46933 19.6215
v 385.1004 432.19458 19.629848
v 385.27444 431.95645 19.46879
v 385.38174 431.81876 19.18148
v 385.3936 431.81836 18.844904
v 386.1162 432.49326 18.606497
v 385.9695 432.74957 18.439096
v 385.75165 433.00595 18.430645
v 385.52094 433.1937 18.583405
v 385.33923 433.26248 18.856445
v 385.2552 433.1939 19.176605
v 385.29138 433.00632 19.4581
v 385.43805 432.75 19.6255
v 385.65594 432.49362 19.633951
v 385.88663 432.30588 19.481192
v 386.06836 432.2371 19.20815
v 386.15237 432.30566 18.88799
v 386.67776 433.01593 19.254839
v 386.62076 433.28583 19.066862
v 386.42953 433.5503 18.989729
v 386.1553 433.73846 19.04411
v 385.87155 433.79993 19.21543
v 385.65433 433.71823 19.457787
v 385.56183 433.51523 19.706242
v 385.61884 433.24533 19.894218
v 385.8101 432.98087 19.971352
v 386.0843 432.7927 19.916973
v 386.36804 432.73123 19.745651
v 386.58527 432.81293 19.503294
v 387.06448 433.3965 19.808073
v 387.00552 433.6656 19.616865
v 386.81448 433.93082 19.542576
v 386.54254 434.12112 19.605108
v 386.26254 434.18555 19.787708
v 386.04956 434.10678 20.041449
v 385.9606 433.90594 20.298338
v 386.01956 433.63687 20.489546
v 386.2106 433.37164 20.563835
v 386.48254 433.18134 20.501303
v 386.76254 433.1169 20.318703
v 386.97552 433.19568 20.064962
v 387.46863 434.00534 20.065674
v 387.29492 434.22324 19.898273
v 387.02954 434.4259 19.878162
v 386.74356 434.55905 20.010733
v 386.51364 434.58698 20.26046
v 386.40137 434.5022 20.56043
v 386.43683 434.32742 20.830267
v 386.61053 434.10953 20.997667
v 386.87592 433.90686 21.017778
v 387.1619 433.77374 20.885208
v 387.3918 433.74582 20.63548
v 387.5041 433.8306 20.33551
v 387.743 434.75745 20.135574
v 387.51474 434.9751 20.032337
v 387.23544 435.1571 20.096886
v 386.97995 435.25473 20.31192
v 386.8167 435.24182 20.619823
v 386.7895 435.12183 20.938095
v 386.90558 434.9269 21.181454
v 387.13385 434.70926 21.284689
v 387.41315 434.52725 21.220142
v 387.66864 434.42963 21.005108
v 387.83188 434.44254 20.697203
v 387.8591 434.56253 20.378931
v 388.20105 435.2539 20.465038
v 387.94724 435.441 20.350668
v 387.6605 435.609 20.411495
v 387.4176 435.71283 20.631218
v 387.2837 435.7247 20.950964
v 387.29462 435.64145 21.285057
v 387.44748 435.48535 21.543978
v 387.70126 435.29825 21.658346
v 387.98804 435.13025 21.59752
v 388.2309 435.02643 21.377796
v 388.3648 435.01453 21.05805
v 388.35388 435.0978 20.723957
v 388.5225 435.98752 20.49715
v 388.2291 436.0691 20.354202
v 387.90686 436.1616 20.382366
v 387.64206 436.24023 20.574095
v 387.50574 436.28397 20.878016
v 387.53433 436.28104 21.212692
v 387.72025 436.23224 21.48845
v 388.01364 436.15067 21.631397
v 388.33588 436.05817 21.603233
v 388.60068 435.97952 21.411505
v 388.73703 435.9358 21.107584
v 388.7084 435.93872 20.772907
v 388.53653 436.78693 20.425055
v 388.23166 436.91028 20.354036
v 387.93445 437.02982 20.456957
v 387.72458 437.1135 20.70624
v 387.65823 437.1389 21.035088
v 387.7532 437.09918 21.355389
v 387.98404 437.00504 21.581316
v 388.2889 436.88168 21.652334
v 388.58612 436.76215 21.549414
v 388.79602 436.67847 21.30013
v 388.86237 436.65308 20.971283
v 388.76736 436.69278 20.650982
v 389.0366 437.4195 20.457844
v 388.74304 437.54468 20.351309
v 388.43958 437.67352 20.418743
v 388.20752 437.77148 20.642076
v 388.10904 437.81232 20.961468
v 388.17053 437.78506 21.291338
v 388.3755 437.69708 21.543295
v 388.66907 437.5719 21.64983
v 388.9725 437.44305 21.582396
v 389.2046 437.3451 21.359062
v 389.30307 437.30426 21.03967
v 389.24158 437.33148 20.709803
v 389.25363 438.16647 20.509388
v 388.9964 438.33234 20.371252
v 388.7063 438.49994 20.4069
v 388.46112 438.62433 20.606783
v 388.32654 438.6722 20.917341
v 388.3386 438.63074 21.25536
v 388.49408 438.51102 21.530268
v 388.7513 438.34515 21.668404
v 389.04138 438.17758 21.632753
v 389.2866 438.0532 21.43287
v 389.42117 438.0053 21.122314
v 389.40912 438.04678 20.784296
v 389.82492 438.72247 20.616491
v 389.62515 438.97736 20.523125
v 389.3837 439.1995 20.594889
v 389.16528 439.3293 20.812555
v 389.0284 439.33206 21.117798
v 389.0098 439.20703 21.428831
v 389.11438 438.98767 21.66231
v 389.31418 438.7328 21.755676
v 389.55563 438.51065 21.683912
v 389.77405 438.38083 21.466246
v 389.9109 438.37808 21.161003
v 389.92953 438.5031 20.84997
v 390.29807 439.231 20.941368
v 390.08246 439.47388 20.854042
v 389.83643 439.68854 20.93587
v 389.62595 439.8174 21.16492
v 389.5074 439.82602 21.479824
v 389.5125 439.712 21.796204
v 389.63995 439.50595 22.029282
v 389.85556 439.26303 22.116608
v 390.1016 439.04837 22.034782
v 390.31207 438.9195 21.805729
v 390.43063 438.91092 21.490826
v 390.4255 439.02493 21.174448
v 390.81317 439.66147 20.984945
v 390.59213 439.88196 20.85946
v 390.35526 440.11615 20.90688
v 390.16602 440.30133 21.114492
v 390.0751 440.38788 21.426672
v 390.10687 440.35257 21.759768
v 390.25284 440.2049 22.02453
v 390.47388 439.98444 22.150015
v 390.71072 439.7502 22.102596
v 390.9 439.56503 21.894983
v 390.9909 439.47852 21.582804
v 390.95914 439.51382 21.249706
v 391.33804 440.29807 20.933123
v 391.0864 440.50513 20.849358
v 390.83646 440.71143 20.939749
v 390.65518 440.86176 21.180079
v 390.59116 440.91577 21.505949
v 390.66153 440.85904 21.830044
v 390.84747 440.70673 22.065523
v 391.0991 440.4997 22.149288
v 391.34906 440.29337 22.058897
v 391.5303 440.14307 21.818567
v 391.59433 440.08905 21.492697
v 391.52396 440.14578 21.168602
v 391.84927 441.04517 20.937601
v 391.5456 441.16052 20.849987
v 391.2416 441.27594 20.93654
v 391.0188 441.36044 21.17407
v 390.93686 441.39142 21.498928
v 391.0177 441.36057 21.82407
v 391.23972 441.27612 22.062374
v 391.5434 441.16077 22.149986
v 391.84738 441.04535 22.063433
v 392.0702 440.96085 21.825905
v 392.15216 440.92987 21.501047
v 392.0713 440.96072 21.175905
v 391.9668 441.9185 20.937077
v 391.64362 441.95282 20.850002
v 391.32043 441.98712 20.937094
v 391.08383 442.01227 21.175016
v 390.99725 442.02145 21.50002
v 391.08386 442.01227 21.825016
v 391.32043 441.98712 22.062927
v 391.64365 441.9528 22.150002
v 391.96683 441.9185 22.06291
v 392.2034 441.89334 21.824987
v 392.28998 441.88416 21.499987
v 392.20337 441.89337 21.174988
v 391.91406 442.6533 20.889166
v 391.61093 442.79633 20.85989
v 391.33514 442.92642 21.002132
v 391.16064 443.00876 21.277777
v 391.1342 443.02124 21.612965
v 391.26282 442.96054 21.917885
v 391.51212 442.84293 22.110832
v 391.81525 442.69992 22.140108
v 392.09103 442.56982 21.997866
v 392.26553 442.4875 21.722221
v 392.292 442.475 21.387033
v 392.16336 442.5357 21.082113
v 392.37643 443.16263 20.873554
v 392.13748 443.39948 20.873316
v 391.9374 443.6117 21.041039
v 391.8299 443.74237 21.331781
v 391.8437 443.75653 21.667645
v 391.97513 443.65036 21.958628
v 392.189 443.45233 22.126766
v 392.42798 443.21545 22.127007
v 392.62802 443.00327 21.959284
v 392.73557 442.87256 21.66854
v 392.72174 442.8584 21.332678
v 392.5903 442.96457 21.041695
v 392.96268 443.55646 20.850698
v 392.70273 443.75638 20.775019
v 392.47772 443.98892 20.867657
v 392.34793 444.19174 21.10379
v 392.34818 444.31055 21.420147
v 392.47833 444.31348 21.731958
v 392.70358 444.19977 21.955677
v 392.96353 443.99985 22.031357
v 393.18854 443.7673 21.938719
v 393.31833 443.56445 21.702585
v 393.31808 443.44565 21.38623
v 393.18793 443.44272 21.074417
v 393.52963 444.10004 20.574095
v 393.2572 444.25073 20.436474
v 392.99158 444.45364 20.461205
v 392.80392 444.65442 20.64166
v 392.74454 444.79922 20.92949
v 392.82928 444.8493 21.247564
v 393.03552 444.7912 21.51066
v 393.30792 444.6405 21.648281
v 393.57355 444.43756 21.62355
v 393.76123 444.23682 21.443094
v 393.82062 444.09198 21.155268
v 393.73587 444.04193 20.83719
v 393.94818 444.8686 20.429726
v 393.6982 445.07364 20.335094
v 393.45248 445.28888 20.414682
v 393.27686 445.4566 20.647167
v 393.21838 445.53186 20.970253
v 393.29276 445.4945 21.29737
v 393.47998 445.35455 21.540867
v 393.72995 445.1495 21.6355
v 393.97568 444.93427 21.55591
v 394.1513 444.76654 21.323425
v 394.20978 444.69128 21.00034
v 394.1354 444.72864 20.673223
v 394.4168 445.34378 20.40672
v 394.17786 445.57022 20.338718
v 393.97293 445.81766 20.440237
v 393.85696 446.01974 20.68407
v 393.86102 446.12234 21.004885
v 393.98398 446.09796 21.316717
v 394.19296 445.95316 21.536015
v 394.4319 445.7267 21.604013
v 394.6368 445.47928 21.502497
v 394.75278 445.2772 21.258663
v 394.74872 445.1746 20.937849
v 394.62576 445.19894 20.626017
v 394.80746 445.68558 20.191498
v 394.53833 445.874 20.118351
v 394.34235 446.1396 20.183157
v 394.27206 446.41113 20.368546
v 394.34625 446.61594 20.624846
v 394.5451 446.69907 20.88338
v 394.81528 446.63824 21.074877
v 395.0844 446.44983 21.148022
v 395.2804 446.18427 21.083218
v 395.3507 445.9127 20.897827
v 395.2765 445.70792 20.641527
v 395.07767 445.6248 20.382994
v 395.17194 446.0484 19.580591
v 394.89682 446.2218 19.519594
v 394.7109 446.491 19.569006
v 394.66403 446.78387 19.715588
v 394.76877 447.02197 19.920063
v 394.997 447.1415 20.127644
v 395.28763 447.1104 20.282707
v 395.56274 446.937 20.343704
v 395.74863 446.66782 20.294292
v 395.7955 446.37494 20.147709
v 395.6908 446.13684 19.943233
v 395.46255 446.0173 19.735655
v 395.17584 446.5256 20.021936
usemtl mat_4
s 1
f 439 439 440
f 440 439 441
f 439 439 441
f 441 439 442
f 439 439 442
f 442 439 443
f 439 439 443
f 443 439 444
f 439 439 444
f 444 439 445
f 439 439 445
f 445 439 446
f 439 439 446
f 446 439 447
f 439 439 447
f 447 439 448
f 439 439 448
f 448 439 449
f 439 439 449
f 449 439 450
f 439 439 450
f 450 439 451
f 439 439 451
f 451 439 440
f 440 441 452
f 452 441 453
f 441 442 453
f 453 442 454
f 442 443 454
f 454 443 455
f 443 444 455
f 455 444 456
f 444 445 456
f 456 445 457
f 445 446 457
f 457 446 458
f 446 447 458
f 458 447 459
f 447 448 459
f 459 448 460
f 448 449 460
f 460 449 461
f 449 450 461
f 461 450 462
f 450 451 462
f 462 451 463
f 451 440 463
f 463 440 452
f 452 453 464
f 464 453 465
f 453 454 465
f 465 454 466
f 454 455 466
f 466 455 467
f 455 456 467
f 467 456 468
f 456 457 468
f 468 457 469
f 457 458 469
f 469 458 470
f 458 459 470
f 470 459 471
f 459 460 471
f 471 460 472
f 460 461 472
f 472 461 473
f 461 462 473
f 473 462 474
f 462 463 474
f 474 463 475
f 463 452 475
f 475 452 464
f 464 465 476
f 476 465 477
f 465 466 477
f 477 466 478
f 466 467 478
f 478 467 479
f 467 468 479
f 479 468 480
f 468 469 480
f 480 469 481
f 469 470 481
f 481 470 482
f 470 471 482
f 482 471 483
f 471 472 483
f 483 472 484
f 472 473 484
f 484 473 485
f 473 474 485
f 485 474 486
f 474 475 486
f 486 475 487
f 475 464 487
f 487 464 476
f 476 477 488
f 488 477 489
f 477 478 489
f 489 478 490
f 478 479 490
f 490 479 491
f 479 480 491
f 491 480 492
f 480 481 492
f 492 481 493
f 481 482 493
f 493 482 494
f 482 483 494
f 494 483 495
f 483 484 495
f 495 484 496
f 484 485 496
f 496 485 497
f 485 486 497
f 497 486 498
f 486 487 498
f 498 487 499
f 487 476 499
f 499 476 488
f 488 489 500
f 500 489 501
f 489 490 501
f 501 490 502
f 490 491 502
f 502 491 503
f 491 492 503
f 503 492 504
f 492 493 504
f 504 493 505
f 493 494 505
f 505 494 506
f 494 495 506
f 506 495 507
f 495 496 507
f 507 496 508
f 496 497 508
f 508 497 509
f 497 498 509
f 509 498 510
f 498 499 510
f 510 499 511
f 499 488 511
f 511 488 500
f 500 501 512
f 512 501 513
f 501 502 513
f 513 502 514
f 502 503 514
f 514 503 515
f 503 504 515
f 515 504 516
f 504 505 516
f 516 505 517
f 505 506 517
f 517 506 518
f 506 507 518
f 518 507 519
f 507 508 519
f 519 508 520
f 508 509 520
f 520 509 521
f 509 510 521
f 521 510 522
f 510 511 522
f 522 511 523
f 511 500 523
f 523 500 512
f 512 513 524
f 524 513 525
f 513 514 525
f 525 514 526
f 514 515 526
f 526 515 527
f 515 516 527
f 527 516 528
f 516 517 528
f 528 517 529
f 517 518 529
f 529 518 530
f 518 519 530
f 530 519 531
f 519 520 531
f 531 520 532
f 520 521 532
f 532 521 533
f 521 522 533
f 533 522 534
f 522 523 534
f 534 523 535
f 523 512 535
f 535 512 524
f 524 525 536
f 536 525 537
f 525 526 537
f 537 526 538
f 526 527 538
f 538 527 539
f 527 528 539
f 539 528 540
f 528 529 540
f 540 529 541
f 529 530 541
f 541 530 542
f 530 531 542
f 542 531 543
f 531 532 543
f 543 532 544
f 532 533 544
f 544 533 545
f 533 534 545
f 545 534 546
f 534 535 546
f 546 535 547
f 535 524 547
f 547 524 536
f 536 537 548
f 548 537 549
f 537 538 549
f 549 538 550
f 538 539 550
f 550 539 551
f 539 540 551
f 551 540 552
f 540 541 552
f 552 541 553
f 541 542 553
f 553 542 554
f 542 543 554
f 554 543 555
f 543 544 555
f 555 544 556
f 544 545 556
f 556 545 557
f 545 546 557
f 557 546 558
f 546 547 558
f 558 547 559
f 547 536 559
f 559 536 548
f 548 549 560
f 560 549 561
f 549 550 561
f 561 550 562
f 550 551 562
f 562 551 563
f 551 552 563
f 563 552 564
f 552 553 564
f 564 553 565
f 553 554 565
f 565 554 566
f 554 555 566
f 566 555 567
f 555 556 567
f 567 556 568
f 556 557 568
f 568 557 569
f 557 558 569
f 569 558 570
f 558 559 570
f 570 559 571
f 559 548 571
f 571 548 560
f 560 561 572
f 572 561 573
f 561 562 573
f 573 562 574
f 562 563 574
f 574 563 575
f 563 564 575
f 575 564 576
f 564 565 576
f 576 565 577
f 565 566 577
f 577 566 578
f 566 567 578
f 578 567 579
f 567 568 579
f 579 568 580
f 568 569 580
f 580 569 581
f 569 570 581
f 581 570 582
f 570 571 582
f 582 571 583
f 571 560 583
f 583 560 572
f 572 573 584
f 584 573 585
f 573 574 585
f 585 574 586
f 574 575 586
f 586 575 587
f 575 576 587
f 587 576 588
f 576 577 588
f 588 577 589
f 577 578 589
f 589 578 590
f 578 579 590
f 590 579 591
f 579 580 591
f 591 580 592
f 580 581 592
f 592 581 593
f 581 582 593
f 593 582 594
f 582 583 594
f 594 583 595
f 583 572 595
f 595 572 584
f 584 585 596
f 596 585 597
f 585 586 597
f 597 586 598
f 586 587 598
f 598 587 599
f 587 588 599
f 599 588 600
f 588 589 600
f 600 589 601
f 589 590 601
f 601 590 602
f 590 591 602
f 602 591 603
f 591 592 603
f 603 592 604
f 592 593 604
f 604 593 605
f 593 594 605
f 605 594 606
f 594 595 606
f 606 595 607
f 595 584 607
f 607 584 596
f 596 597 608
f 608 597 609
f 597 598 609
f 609 598 610
f 598 599 610
f 610 599 611
f 599 600 611
f 611 600 612
f 600 601 612
f 612 601 613
f 601 602 613
f 613 602 614
f 602 603 614
f 614 603 615
f 603 604 615
f 615 604 616
f 604 605 616
f 616 605 617
f 605 606 617
f 617 606 618
f 606 607 618
f 618 607 619
f 607 596 619
f 619 596 608
f 608 609 620
f 620 609 621
f 609 610 621
f 621 610 622
f 610 611 622
f 622 611 623
f 611 612 623
f 623 612 624
f 612 613 624
f 624 613 625
f 613 614 625
f 625 614 626
f 614 615 626
f 626 615 627
f 615 616 627
f 627 616 628
f 616 617 628
f 628 617 629
f 617 618 629
f 629 618 630
f 618 619 630
f 630 619 631
f 619 608 631
f 631 608 620
f 620 621 632
f 632 621 633
f 621 622 633
f 633 622 634
f 622 623 634
f 634 623 635
f 623 624 635
f 635 624 636
f 624 625 636
f 636 625 637
f 625 626 637
f 637 626 638
f 626 627 638
f 638 627 639
f 627 628 639
f 639 628 640
f 628 629 640
f 640 629 641
f 629 630 641
f 641 630 642
f 630 631 642
f 642 631 643
f 631 620 643
f 643 620 632
f 632 633 644
f 644 633 645
f 633 634 645
f 645 634 646
f 634 635 646
f 646 635 647
f 635 636 647
f 647 636 648
f 636 637 648
f 648 637 649
f 637 638 649
f 649 638 650
f 638 639 650
f 650 639 651
f 639 640 651
f 651 640 652
f 640 641 652
f 652 641 653
f 641 642 653
f 653 642 654
f 642 643 654
f 654 643 655
f 643 632 655
f 655 632 644
f 644 645 656
f 656 645 657
f 645 646 657
f 657 646 658
f 646 647 658
f 658 647 659
f 647 648 659
f 659 648 660
f 648 649 660
f 660 649 661
f 649 650 661
f 661 650 662
f 650 651 662
f 662 651 663
f 651 652 663
f 663 652 664
f 652 653 664
f 664 653 665
f 653 654 665
f 665 654 666
f 654 655 666
f 666 655 667
f 655 644 667
f 667 644 656
f 656 657 668
f 668 657 669
f 657 658 669
f 669 658 670
f 658 659 670
f 670 659 671
f 659 660 671
f 671 660 672
f 660 661 672
f 672 661 673
f 661 662 673
f 673 662 674
f 662 663 674
f 674 663 675
f 663 664 675
f 675 664 676
f 664 665 676
f 676 665 677
f 665 666 677
f 677 666 678
f 666 667 678
f 678 667 679
f 667 656 679
f 679 656 668
f 668 669 680
f 680 669 681
f 669 670 681
f 681 670 682
f 670 671 682
f 682 671 683
f 671 672 683
f 683 672 684
f 672 673 684
f 684 673 685
f 673 674 685
f 685 674 686
f 674 675 686
f 686 675 687
f 675 676 687
f 687 676 688
f 676 677 688
f 688 677 689
f 677 678 689
f 689 678 690
f 678 679 690
f 690 679 691
f 679 668 691
f 691 668 680
f 680 681 692
f 692 681 693
f 681 682 693
f 693 682 694
f 682 683 694
f 694 683 695
f 683 684 695
f 695 684 696
f 684 685 696
f 696 685 697
f 685 686 697
f 697 686 698
f 686 687 698
f 698 687 699
f 687 688 699
f 699 688 700
f 688 689 700
f 700 689 701
f 689 690 701
f 701 690 702
f 690 691 702
f 702 691 703
f 691 680 703
f 703 680 692
f 692 693 704
f 704 693 705
f 693 694 705
f 705 694 706
f 694 695 706
f 706 695 707
f 695 696 707
f 707 696 708
f 696 697 708
f 708 697 709
f 697 698 709
f 709 698 710
f 698 699 710
f 710 699 711
f 699 700 711
f 711 700 712
f 700 701 712
f 712 701 713
f 701 702 713
f 713 702 714
f 702 703 714
f 714 703 715
f 703 692 715
f 715 692 704
f 704 705 716
f 716 705 717
f 705 706 717
f 717 706 718
f 706 707 718
f 718 707 719
f 707 708 719
f 719 708 720
f 708 709 720
f 720 709 721
f 709 710 721
f 721 710 722
f 710 711 722
f 722 711 723
f 711 712 723
f 723 712 724
f 712 713 724
f 724 713 725
f 713 714 725
f 725 714 726
f 714 715 726
f 726 715 727
f 715 704 727
f 727 704 716
f 716 717 728
f 728 717 729
f 717 718 729
f 729 718 730
f 718 719 730
f 730 719 731
f 719 720 731
f 731 720 732
f 720 721 732
f 732 721 733
f 721 722 733
f 733 722 734
f 722 723 734
f 734 723 735
f 723 724 735
f 735 724 736
f 724 725 736
f 736 725 737
f 725 726 737
f 737 726 738
f 726 727 738
f 738 727 739
f 727 716 739
f 739 716 728
f 728 729 740
f 740 729 741
f 729 730 741
f 741 730 742
f 730 731 742
f 742 731 743
f 731 732 743
f 743 732 744
f 732 733 744
f 744 733 745
f 733 734 745
f 745 734 746
f 734 735 746
f 746 735 747
f 735 736 747
f 747 736 748
f 736 737 748
f 748 737 749
f 737 738 749
f 749 738 750
f 738 739 750
f 750 739 751
f 739 728 751
f 751 728 740
f 740 741 752
f 752 741 753
f 741 742 753
f 753 742 754
f 742 743 754
f 754 743 755
f 743 744 755
f 755 744 756
f 744 745 756
f 756 745 757
f 745 746 757
f 757 746 758
f 746 747 758
f 758 747 759
f 747 748 759
f 759 748 760
f 748 749 760
f 760 749 761
f 749 750 761
f 761 750 762
f 750 751 762
f 762 751 763
f 751 740 763
f 763 740 752
f 752 753 764
f 764 753 765
f 753 754 765
f 765 754 766
f 754 755 766
f 766 755 767
f 755 756 767
f 767 756 768
f 756 757 768
f 768 757 769
f 757 758 769
f 769 758 770
f 758 759 770
f 770 759 771
f 759 760 771
f 771 760 772
f 760 761 772
f 772 761 773
f 761 762 773
f 773 762 774
f 762 763 774
f 774 763 775
f 763 752 775
f 775 752 764
f 764 765 776
f 776 765 777
f 765 766 777
f 777 766 778
f 766 767 778
f 778 767 779
f 767 768 779
f 779 768 780
f 768 769 780
f 780 769 781
f 769 770 781
f 781 770 782
f 770 771 782
f 782 771 783
f 771 772 783
f 783 772 784
f 772 773 784
f 784 773 785
f 773 774 785
f 785 774 786
f 774 775 786
f 786 775 787
f 775 764 787
f 787 764 776
f 776 777 788
f 788 777 789
f 777 778 789
f 789 778 790
f 778 779 790
f 790 779 791
f 779 780 791
f 791 780 792
f 780 781 792
f 792 781 793
f 781 782 793
f 793 782 794
f 782 783 794
f 794 783 795
f 783 784 795
f 795 784 796
f 784 785 796
f 796 785 797
f 785 786 797
f 797 786 798
f 786 787 798
f 798 787 799
f 787 776 799
f 799 776 788
f 788 789 800
f 800 789 801
f 789 790 801
f 801 790 802
f 790 791 802
f 802 791 803
f 791 792 803
f 803 792 804
f 792 793 804
f 804 793 805
f 793 794 805
f 805 794 806
f 794 795 806
f 806 795 807
f 795 796 807
f 807 796 808
f 796 797 808
f 808 797 809
f 797 798 809
f 809 798 810
f 798 799 810
f 810 799 811
f 799 788 811
f 811 788 800
f 800 801 812
f 812 801 813
f 801 802 813
f 813 802 814
f 802 803 814
f 814 803 815
f 803 804 815
f 815 804 816
f 804 805 816
f 816 805 817
f 805 806 817
f 817 806 818
f 806 807 818
f 818 807 819
f 807 808 819
f 819 808 820
f 808 809 820
f 820 809 821
f 809 810 821
f 821 810 822
f 810 811 822
f 822 811 823
f 811 800 823
f 823 800 812
f 812 813 824
f 824 813 825
f 813 814 825
f 825 814 826
f 814 815 826
f 826 815 827
f 815 816 827
f 827 816 828
f 816 817 828
f 828 817 829
f 817 818 829
f 829 818 830
f 818 819 830
f 830 819 831
f 819 820 831
f 831 820 832
f 820 821 832
f 832 821 833
f 821 822 833
f 833 822 834
f 822 823 834
f 834 823 835
f 823 812 835
f 835 812 824
f 824 825 836
f 836 825 837
f 825 826 837
f 837 826 838
f 826 827 838
f 838 827 839
f 827 828 839
f 839 828 840
f 828 829 840
f 840 829 841
f 829 830 841
f 841 830 842
f 830 831 842
f 842 831 843
f 831 832 843
f 843 832 844
f 832 833 844
f 844 833 845
f 833 834 845
f 845 834 846
f 834 835 846
f 846 835 847
f 835 824 847
f 847 824 836
f 836 837 848
f 848 837 849
f 837 838 849
f 849 838 850
f 838 839 850
f 850 839 851
f 839 840 851
f 851 840 852
f 840 841 852
f 852 841 853
f 841 842 853
f 853 842 854
f 842 843 854
f 854 843 855
f 843 844 855
f 855 844 856
f 844 845 856
f 856 845 857
f 845 846 857
f 857 846 858
f 846 847 858
f 858 847 859
f 847 836 859
f 859 836 848
f 848 849 860
f 860 849 861
f 849 850 861
f 861 850 862
f 850 851 862
f 862 851 863
f 851 852 863
f 863 852 864
f 852 853 864
f 864 853 865
f 853 854 865
f 865 854 866
f 854 855 866
f 866 855 867
f 855 856 867
f 867 856 868
f 856 857 868
f 868 857 869
f 857 858 869
f 869 858 870
f 858 859 870
f 870 859 871
f 859 848 871
f 871 848 860
f 860 861 872
f 872 861 873
f 861 862 873
f 873 862 874
f 862 863 874
f 874 863 875
f 863 864 875
f 875 864 876
f 864 865 876
f 876 865 877
f 865 866 877
f 877 866 878
f 866 867 878
f 878 867 879
f 867 868 879
f 879 868 880
f 868 869 880
f 880 869 881
f 869 870 881
f 881 870 882
f 870 871 882
f 882 871 883
f 871 860 883
f 883 860 872
f 872 873 884
f 884 873 885
f 873 874 885
f 885 874 886
f 874 875 886
f 886 875 887
f 875 876 887
f 887 876 888
f 876 877 888
f 888 877 889
f 877 878 889
f 889 878 890
f 878 879 890
f 890 879 891
f 879 880 891
f 891 880 892
f 880 881 892
f 892 881 893
f 881 882 893
f 893 882 894
f 882 883 894
f 894 883 895
f 883 872 895
f 895 872 884
f 884 885 896
f 896 885 897
f 885 886 897
f 897 886 898
f 886 887 898
f 898 887 899
f 887 888 899
f 899 888 900
f 888 889 900
f 900 889 901
f 889 890 901
f 901 890 902
f 890 891 902
f 902 891 903
f 891 892 903
f 903 892 904
f 892 893 904
f 904 893 905
f 893 894 905
f 905 894 906
f 894 895 906
f 906 895 907
f 895 884 907
f 907 884 896
f 896 897 908
f 908 897 909
f 897 898 909
f 909 898 910
f 898 899 910
f 910 899 911
f 899 900 911
f 911 900 912
f 900 901 912
f 912 901 913
f 901 902 913
f 913 902 914
f 902 903 914
f 914 903 915
f 903 904 915
f 915 904 916
f 904 905 916
f 916 905 917
f 905 906 917
f 917 906 918
f 906 907 918
f 918 907 919
f 907 896 919
f 919 896 908
f 908 909 920
f 920 909 921
f 909 910 921
f 921 910 922
f 910 911 922
f 922 911 923
f 911 912 923
f 923 912 924
f 912 913 924
f 924 913 925
f 913 914 925
f 925 914 926
f 914 915 926
f 926 915 927
f 915 916 927
f 927 916 928
f 916 917 928
f 928 917 929
f 917 918 929
f 929 918 930
f 918 919 930
f 930 919 931
f 919 908 931
f 931 908 920
f 920 921 932
f 932 921 933
f 921 922 933
f 933 922 934
f 922 923 934
f 934 923 935
f 923 924 935
f 935 924 936
f 924 925 936
f 936 925 937
f 925 926 937
f 937 926 938
f 926 927 938
f 938 927 939
f 927 928 939
f 939 928 940
f 928 929 940
f 940 929 941
f 929 930 941
f 941 930 942
f 930 931 942
f 942 931 943
f 931 920 943
f 943 920 932
f 932 933 944
f 944 933 945
f 933 934 945
f 945 934 946
f 934 935 946
f 946 935 947
f 935 936 947
f 947 936 948
f 936 937 948
f 948 937 949
f 937 938 949
f 949 938 950
f 938 939 950
f 950 939 951
f 939 940 951
f 951 940 952
f 940 941 952
f 952 941 953
f 941 942 953
f 953 942 954
f 942 943 954
f 954 943 955
f 943 932 955
f 955 932 944
f 944 945 956
f 956 945 957
f 945 946 957
f 957 946 958
f 946 947 958
f 958 947 959
f 947 948 959
f 959 948 960
f 948 949 960
f 960 949 961
f 949 950 961
f 961 950 962
f 950 951 962
f 962 951 963
f 951 952 963
f 963 952 964
f 952 953 964
f 964 953 965
f 953 954 965
f 965 954 966
f 954 955 966
f 966 955 967
f 955 944 967
f 967 944 956
f 956 957 968
f 968 957 969
f 957 958 969
f 969 958 970
f 958 959 970
f 970 959 971
f 959 960 971
f 971 960 972
f 960 961 972
f 972 961 973
f 961 962 973
f 973 962 974
f 962 963 974
f 974 963 975
f 963 964 975
f 975 964 976
f 964 965 976
f 976 965 977
f 965 966 977
f 977 966 978
f 966 967 978
f 978 967 979
f 967 956 979
f 979 956 968
f 968 969 980
f 980 969 981
f 969 970 981
f 981 970 982
f 970 971 982
f 982 971 983
f 971 972 983
f 983 972 984
f 972 973 984
f 984 973 985
f 973 974 985
f 985 974 986
f 974 975 986
f 986 975 987
f 975 976 987
f 987 976 988
f 976 977 988
f 988 977 989
f 977 978 989
f 989 978 990
f 978 979 990
f 990 979 991
f 979 968 991
f 991 968 980
f 980 981 992
f 992 981 993
f 981 982 993
f 993 982 994
f 982 983 994
f 994 983 995
f 983 984 995
f 995 984 996
f 984 985 996
f 996 985 997
f 985 986 997
f 997 986 998
f 986 987 998
f 998 987 999
f 987 988 999
f 999 988 1000
f 988 989 1000
f 1000 989 1001
f 989 990 1001
f 1001 990 1002
f 990 991 1002
f 1002 991 1003
f 991 980 1003
f 1003 980 992
f 992 993 1004
f 1004 993 1005
f 993 994 1005
f 1005 994 1006
f 994 995 1006
f 1006 995 1007
f 995 996 1007
f 1007 996 1008
f 996 997 1008
f 1008 997 1009
f 997 998 1009
f 1009 998 1010
f 998 999 1010
f 1010 999 1011
f 999 1000 1011
f 1011 1000 1012
f 1000 1001 1012
f 1012 1001 1013
f 1001 1002 1013
f 1013 1002 1014
f 1002 1003 1014
f 1014 1003 1015
f 1003 992 1015
f 1015 992 1004
f 1004 1005 1016
f 1016 1005 1017
f 1005 1006 1017
f 1017 1006 1018
f 1006 1007 1018
f 1018 1007 1019
f 1007 1008 1019
f 1019 1008 1020
f 1008 1009 1020
f 1020 1009 1021
f 1009 1010 1021
f 1021 1010 1022
f 1010 1011 1022
f 1022 1011 1023
f 1011 1012 1023
f 1023 1012 1024
f 1012 1013 1024
f 1024 1013 1025
f 1013 1014 1025
f 1025 1014 1026
f 1014 1015 1026
f 1026 1015 1027
f 1015 1004 1027
f 1027 1004 1016
f 1016 1017 1028
f 1028 1017 1029
f 1017 1018 1029
f 1029 1018 1030
f 1018 1019 1030
f 1030 1019 1031
f 1019 1020 1031
f 1031 1020 1032
f 1020 1021 1032
f 1032 1021 1033
f 1021 1022 1033
f 1033 1022 1034
f 1022 1023 1034
f 1034 1023 1035
f 1023 1024 1035
f 1035 1024 1036
f 1024 1025 1036
f 1036 1025 1037
f 1025 1026 1037
f 1037 1026 1038
f 1026 1027 1038
f 1038 1027 1039
f 1027 1016 1039
f 1039 1016 1028
f 1028 1029 1040
f 1040 1029 1041
f 1029 1030 1041
f 1041 1030 1042
f 1030 1031 1042
f 1042 1031 1043
f 1031 1032 1043
f 1043 1032 1044
f 1032 1033 1044
f 1044 1033 1045
f 1033 1034 1045
f 1045 1034 1046
f 1034 1035 1046
f 1046 1035 1047
f 1035 1036 1047
f 1047 1036 1048
f 1036 1037 1048
f 1048 1037 1049
f 1037 1038 1049
f 1049 1038 1050
f 1038 1039 1050
f 1050 1039 1051
f 1039 1028 1051
f 1051 1028 1040
f 1040 1041 1052
f 1052 1041 1053
f 1041 1042 1053
f 1053 1042 1054
f 1042 1043 1054
f 1054 1043 1055
f 1043 1044 1055
f 1055 1044 1056
f 1044 1045 1056
f 1056 1045 1057
f 1045 1046 1057
f 1057 1046 1058
f 1046 1047 1058
f 1058 1047 1059
f 1047 1048 1059
f 1059 1048 1060
f 1048 1049 1060
f 1060 1049 1061
f 1049 1050 1061
f 1061 1050 1062
f 1050 1051 1062
f 1062 1051 1063
f 1051 1040 1063
f 1063 1040 1052
f 1052 1053 1064
f 1064 1053 1065
f 1053 1054 1065
f 1065 1054 1066
f 1054 1055 1066
f 1066 1055 1067
f 1055 1056 1067
f 1067 1056 1068
f 1056 1057 1068
f 1068 1057 1069
f 1057 1058 1069
f 1069 1058 1070
f 1058 1059 1070
f 1070 1059 1071
f 1059 1060 1071
f 1071 1060 1072
f 1060 1061 1072
f 1072 1061 1073
f 1061 1062 1073
f 1073 1062 1074
f 1062 1063 1074
f 1074 1063 1075
f 1063 1052 1075
f 1075 1052 1064
f 1064 1065 1076
f 1076 1065 1077
f 1065 1066 1077
f 1077 1066 1078
f 1066 1067 1078
f 1078 1067 1079
f 1067 1068 1079
f 1079 1068 1080
f 1068 1069 1080
f 1080 1069 1081
f 1069 1070 1081
f 1081 1070 1082
f 1070 1071 1082
f 1082 1071 1083
f 1071 1072 1083
f 1083 1072 1084
f 1072 1073 1084
f 1084 1073 1085
f 1073 1074 1085
f 1085 1074 1086
f 1074 1075 1086
f 1086 1075 1087
f 1075 1064 1087
f 1087 1064 1076
f 1076 1077 1088
f 1088 1077 1089
f 1077 1078 1089
f 1089 1078 1090
f 1078 1079 1090
f 1090 1079 1091
f 1079 1080 1091
f 1091 1080 1092
f 1080 1081 1092
f 1092 1081 1093
f 1081 1082 1093
f 1093 1082 1094
f 1082 1083 1094
f 1094 1083 1095
f 1083 1084 1095
f 1095 1084 1096
f 1084 1085 1096
f 1096 1085 1097
f 1085 1086 1097
f 1097 1086 1098
f 1086 1087 1098
f 1098 1087 1099
f 1087 1076 1099
f 1099 1076 1088
f 1088 1089 1100
f 1100 1089 1101
f 1089 1090 1101
f 1101 1090 1102
f 1090 1091 1102
f 1102 1091 1103
f 1091 1092 1103
f 1103 1092 1104
f 1092 1093 1104
f 1104 1093 1105
f 1093 1094 1105
f 1105 1094 1106
f 1094 1095 1106
f 1106 1095 1107
f 1095 1096 1107
f 1107 1096 1108
f 1096 1097 1108
f 1108 1097 1109
f 1097 1098 1109
f 1109 1098 1110
f 1098 1099 1110
f 1110 1099 1111
f 1099 1088 1111
f 1111 1088 1100
f 1100 1101 1112
f 1112 1101 1113
f 1101 1102 1113
f 1113 1102 1114
f 1102 1103 1114
f 1114 1103 1115
f 1103 1104 1115
f 1115 1104 1116
f 1104 1105 1116
f 1116 1105 1117
f 1105 1106 1117
f 1117 1106 1118
f 1106 1107 1118
f 1118 1107 1119
f 1107 1108 1119
f 1119 1108 1120
f 1108 1109 1120
f 1120 1109 1121
f 1109 1110 1121
f 1121 1110 1122
f 1110 1111 1122
f 1122 1111 1123
f 1111 1100 1123
f 1123 1100 1112
f 1112 1113 1124
f 1124 1113 1125
f 1113 1114 1125
f 1125 1114 1126
f 1114 1115 1126
f 1126 1115 1127
f 1115 1116 1127
f 1127 1116 1128
f 1116 1117 1128
f 1128 1117 1129
f 1117 1118 1129
f 1129 1118 1130
f 1118 1119 1130
f 1130 1119 1131
f 1119 1120 1131
f 1131 1120 1132
f 1120 1121 1132
f 1132 1121 1133
f 1121 1122 1133
f 1133 1122 1134
f 1122 1123 1134
f 1134 1123 1135
f 1123 1112 1135
f 1135 1112 1124
f 1124 1125 1136
f 1136 1125 1137
f 1125 1126 1137
f 1137 1126 1138
f 1126 1127 1138
f 1138 1127 1139
f 1127 1128 1139
f 1139 1128 1140
f 1128 1129 1140
f 1140 1129 1141
f 1129 1130 1141
f 1141 1130 1142
f 1130 1131 1142
f 1142 1131 1143
f 1131 1132 1143
f 1143 1132 1144
f 1132 1133 1144
f 1144 1133 1145
f 1133 1134 1145
f 1145 1134 1146
f 1134 1135 1146
f 1146 1135 1147
f 1135 1124 1147
f 1147 1124 1136
f 1136 1137 1148
f 1148 1137 1149
f 1137 1138 1149
f 1149 1138 1150
f 1138 1139 1150
f 1150 1139 1151
f 1139 1140 1151
f 1151 1140 1152
f 1140 1141 1152
f 1152 1141 1153
f 1141 1142 1153
f 1153 1142 1154
f 1142 1143 1154
f 1154 1143 1155
f 1143 1144 1155
f 1155 1144 1156
f 1144 1145 1156
f 1156 1145 1157
f 1145 1146 1157
f 1157 1146 1158
f 1146 1147 1158
f 1158 1147 1159
f 1147 1136 1159
f 1159 1136 1148
f 1148 1149 1160
f 1160 1149 1161
f 1149 1150 1161
f 1161 1150 1162
f 1150 1151 1162
f 1162 1151 1163
f 1151 1152 1163
f 1163 1152 1164
f 1152 1153 1164
f 1164 1153 1165
f 1153 1154 1165
f 1165 1154 1166
f 1154 1155 1166
f 1166 1155 1167
f 1155 1156 1167
f 1167 1156 1168
f 1156 1157 1168
f 1168 1157 1169
f 1157 1158 1169
f 1169 1158 1170
f 1158 1159 1170
f 1170 1159 1171
f 1159 1148 1171
f 1171 1148 1160
f 1160 1161 1172
f 1172 1161 1173
f 1161 1162 1173
f 1173 1162 1174
f 1162 1163 1174
f 1174 1163 1175
f 1163 1164 1175
f 1175 1164 1176
f 1164 1165 1176
f 1176 1165 1177
f 1165 1166 1177
f 1177 1166 1178
f 1166 1167 1178
f 1178 1167 1179
f 1167 1168 1179
f 1179 1168 1180
f 1168 1169 1180
f 1180 1169 1181
f 1169 1170 1181
f 1181 1170 1182
f 1170 1171 1182
f 1182 1171 1183
f 1171 1160 1183
f 1183 1160 1172
f 1172 1173 1184
f 1184 1173 1184
f 1173 1174 1184
f 1184 1174 1184
f 1174 1175 1184
f 1184 1175 1184
f 1175 1176 1184
f 1184 1176 1184
f 1176 1177 1184
f 1184 1177 1184
f 1177 1178 1184
f 1184 1178 1184
f 1178 1179 1184
f 1184 1179 1184
f 1179 1180 1184
f 1184 1180 1184
f 1180 1181 1184
f 1184 1181 1184
f 1181 1182 1184
f 1184 1182 1184
f 1182 1183 1184
f 1184 1183 1184
f 1183 1172 1184
f 1184 1172 1184

g Path_(3)
v 455.32498 235.62498 8.0
v 455.97418 235.59251 8.0
v 455.8872 235.59686 7.675
v 455.64957 235.60875 7.4370832
v 455.32498 235.62498 7.35
v 455.0004 235.64124 7.4370832
v 454.76276 235.65312 7.675
v 454.67578 235.65747 8.0
v 454.76276 235.65312 8.325
v 455.0004 235.64124 8.562917
v 455.32498 235.62498 8.65
v 455.64957 235.60875 8.562917
v 455.8872 235.59686 8.325
v 456.0009 236.2358 8.0
v 455.9152 236.25139 7.675
v 455.68112 236.29396 7.4370832
v 455.36136 236.35214 7.35
v 455.04163 236.41031 7.4370832
v 454.80756 236.4529 7.675
v 454.72186 236.46848 8.0
v 454.80756 236.4529 8.325
v 455.04163 236.41031 8.562917
v 455.36136 236.35214 8.65
v 455.68112 236.29396 8.562917
v 455.9152 236.25139 8.325
v 456.21957 236.91216 8.0
v 456.13437 236.93002 7.675
v 455.9015 236.97884 7.4370832
v 455.5834 237.0455 7.35
v 455.26532 237.11218 7.4370832
v 455.03247 237.16098 7.675
v 454.94724 237.17885 8.0
v 455.03247 237.16098 8.325
v 455.26532 237.11218 8.562917
v 455.5834 237.0455 8.65
v 455.9015 236.97884 8.562917
v 456.13437 236.93002 8.325
v 456.30786 237.7408 8.0
v 456.22086 237.74467 7.675
v 455.9832 237.75525 7.4370832
v 455.65848 237.76968 7.35
v 455.3338 237.78412 7.4370832
v 455.09613 237.7947 7.675
v 455.00912 237.79855 8.0
v 455.09613 237.7947 8.325
v 455.3338 237.78412 8.562917
v 455.65848 237.76968 8.65
v 455.9832 237.75525 8.562917
v 456.22086 237.74467 8.325
v 456.29788 238.49939 8.010543
v 456.2161 238.49916 7.684173
v 455.98206 238.49855 7.442429
v 455.6585 238.49768 7.3500853
v 455.33215 238.49683 7.431886
v 455.09042 238.49619 7.6659126
v 454.99808 238.49594 7.989457
v 455.07986 238.49615 8.315827
v 455.3139 238.49677 8.557571
v 455.63745 238.49763 8.649915
v 455.9638 238.49849 8.568114
v 456.20554 238.49915 8.334087
v 456.2956 239.17928 7.9027076
v 456.16116 239.1894 7.594334
v 455.89102 239.20926 7.39473
v 455.55753 239.23352 7.357379
v 455.25003 239.25568 7.492289
v 455.05096 239.26979 7.763311
v 455.01364 239.2721 8.097825
v 455.14807 239.26196 8.4061985
v 455.41824 239.24211 8.605803
v 455.75174 239.21785 8.643153
v 456.05923 239.1957 8.508244
v 456.2583 239.18156 8.237222
v 456.36365 239.7468 8.105192
v 456.33786 239.7865 7.7674537
v 456.1554 239.86922 7.5017405
v 455.8652 239.97278 7.3792496
v 455.54495 240.06944 7.4328017
v 455.28055 240.13332 7.6480484
v 455.14276 240.14726 7.9673142
v 455.16855 240.10757 8.305052
v 455.35098 240.02486 8.5707655
v 455.6412 239.9213 8.693256
v 455.96143 239.82462 8.639704
v 456.22586 239.76076 8.424458
v 456.62738 240.28403 8.265816
v 456.68103 240.38148 7.9274464
v 456.57355 240.53354 7.6319494
v 456.33374 240.69943 7.4585032
v 456.02585 240.83472 7.4535823
v 455.7324 240.90315 7.6185055
v 455.53198 240.88638 7.9090815
v 455.4783 240.78893 8.247451
v 455.5858 240.63687 8.542948
v 455.8256 240.47098 8.716394
v 456.13348 240.3357 8.721315
v 456.42694 240.26726 8.556392
v 456.87897 241.02028 8.43324
v 456.916 241.10358 8.125375
v 456.7838 241.21078 7.878877
v 456.51785 241.31319 7.7597957
v 456.1894 241.38333 7.800038
v 455.88638 241.40244 7.988821
v 455.69006 241.36537 8.275561
v 455.653 241.28209 8.583426
v 455.7852 241.17487 8.829924
v 456.05115 241.07246 8.949006
v 456.37964 241.00232 8.908764
v 456.68262 240.98322 8.71998
v 456.96576 241.74191 8.450499
v 456.85934 241.77809 8.133645
v 456.61435 241.85178 7.915316
v 456.29642 241.94322 7.854014
v 455.99075 242.02792 7.9661636
v 455.77924 242.08319 8.221715
v 455.71854 242.09421 8.552194
v 455.82495 242.05801 8.869047
v 456.06995 241.98433 9.087376
v 456.38788 241.89288 9.148678
v 456.69354 241.80818 9.036529
v 456.90506 241.75293 8.780977
v 457.23456 242.24545 8.421665
v 457.12543 242.30739 8.109459
v 456.89545 242.43858 7.9018245
v 456.60626 242.60387 7.854397
v 456.33533 242.75899 7.9798846
v 456.15524 242.86234 8.244663
v 456.11432 242.88626 8.5777855
v 456.22345 242.82433 8.889992
v 456.45343 242.69313 9.097626
v 456.7426 242.52785 9.145054
v 457.01355 242.37273 9.019566
v 457.1936 242.26938 8.754787
v 457.63235 242.86504 8.500942
v 457.55664 242.90717 8.175818
v 457.349 243.02261 7.937563
v 457.06506 243.18045 7.850016
v 456.78085 243.33838 7.936636
v 456.5726 243.45407 8.174212
v 456.49603 243.49657 8.499088
v 456.57172 243.45444 8.824212
v 456.77936 243.33899 9.062468
v 457.06332 243.18115 9.150015
v 457.3475 243.02322 9.063395
v 457.5558 242.90752 8.825818
v 457.98325 243.59294 8.4999695
v 457.9025 243.62558 8.1749735
v 457.68192 243.71472 7.9370675
v 457.38058 243.8365 7.8499994
v 457.07925 243.95828 7.937098
v 456.8587 244.04742 8.175026
v 456.77798 244.08005 8.50003
v 456.85873 244.04742 8.825026
v 457.0793 243.95827 9.062931
v 457.38065 243.83649 9.15
v 457.68198 243.71472 9.062901
v 457.90253 243.62556 8.824973
v 458.25107 244.4292 8.500002
v 458.165 244.44243 8.175001
v 457.92984 244.47856 7.937084
v 457.6086 244.52792 7.85
v 457.28738 244.5773 7.937083
v 457.05225 244.61343 8.174998
v 456.96616 244.62666 8.499998
v 457.05225 244.61343 8.824999
v 457.28738 244.5773 9.062916
v 457.6086 244.52792 9.15
v 457.92984 244.47856 9.062918
v 458.165 244.44243 8.825002
v 458.2441 245.25961 8.577264
v 458.1963 245.25934 8.244217
v 457.98834 245.25815 7.979707
v 457.676 245.25636 7.8546085
v 457.34296 245.25446 7.9024425
v 457.07846 245.25294 8.110392
v 456.95337 245.25223 8.422736
v 457.0012 245.2525 8.755783
v 457.20914 245.2537 9.020293
v 457.52148 245.25548 9.145391
v 457.85452 245.25739 9.097558
v 458.11902 245.2589 8.889608
v 458.2499 245.99232 8.529404
v 458.17358 245.9863 8.2037325
v 457.94366 245.97966 7.9588895
v 457.62173 245.97417 7.86048
v 457.29407 245.9713 7.9348726
v 457.04846 245.97183 8.162134
v 456.9507 245.97562 8.48137
v 457.027 245.98164 8.807041
v 457.25693 245.98828 9.051884
v 457.57886 245.99377 9.150293
v 457.90652 245.99664 9.075901
v 458.15213 245.99611 8.8486395
v 458.21652 246.82066 8.3712635
v 458.099 246.76012 8.035555
v 457.84265 246.68654 7.804155
v 457.5161 246.61961 7.7390676
v 457.20688 246.57729 7.8577332
v 456.99786 246.57089 8.128355
v 456.945 246.60217 8.478421
v 457.0625 246.6627 8.81413
v 457.31888 246.7363 9.04553
v 457.64542 246.80322 9.110617
v 457.95465 246.84555 8.991951
v 458.16367 246.85193 8.72133
v 457.9401 247.61305 8.409457
v 457.89505 247.60277 8.074233
v 457.70087 247.53307 7.810388
v 457.40958 247.42264 7.6886206
v 457.09918 247.30107 7.741557
v 456.85287 247.20093 7.9550133
v 456.73666 247.14905 8.271794
v 456.7817 247.15933 8.607018
v 456.9759 247.22903 8.870863
v 457.26718 247.33946 8.992631
v 457.57758 247.46103 8.939694
v 457.82388 247.56117 8.726238
v 457.6714 248.21965 8.612873
v 457.65042 248.25447 8.293615
v 457.4733 248.22981 8.023361
v 457.18744 248.15227 7.8745255
v 456.86945 248.04263 7.8869896
v 456.60452 247.93027 8.057413
v 456.46368 247.84529 8.340131
v 456.48462 247.81049 8.6593895
v 456.66177 247.83514 8.929644
v 456.94763 247.91269 9.078479
v 457.26562 248.02232 9.066014
v 457.53052 248.13467 8.895592
v 457.5224 248.78116 8.551756
v 457.46088 248.7899 8.217707
v 457.24268 248.7839 7.9650397
v 456.92624 248.76476 7.8614583
v 456.5964 248.7376 7.9347167
v 456.34152 248.7097 8.165185
v 456.22992 248.68855 8.49111
v 456.29144 248.67981 8.825159
v 456.50964 248.68582 9.077826
v 456.82608 248.70497 9.181407
v 457.1559 248.73213 9.10815
v 457.41077 248.76001 8.877681
v 457.59793 249.38641 8.70152
v 457.5752 249.48708 8.40934
v 457.3879 249.5791 8.173488
v 457.08618 249.63782 8.057159
v 456.75095 249.6475 8.091525
v 456.472 249.60558 8.267376
v 456.32404 249.52324 8.537593
v 456.34677 249.42259 8.829773
v 456.5341 249.33057 9.065625
v 456.8358 249.27184 9.181953
v 457.17102 249.26215 9.147588
v 457.45 249.3041 8.971737
v 457.5972 250.08014 8.574071
v 457.5349 250.18407 8.2864
v 457.31564 250.26306 8.115349
v 456.99817 250.29594 8.1067505
v 456.6675 250.2739 8.262909
v 456.41232 250.20285 8.541983
v 456.30096 250.1018 8.869192
v 456.36325 249.99788 9.156864
v 456.58252 249.91888 9.327915
v 456.9 249.886 9.3365135
v 457.23062 249.90805 9.180354
v 457.48584 249.97911 8.901281
v 457.47107 250.82657 8.624603
v 457.20697 250.84105 8.418135
v 456.87402 250.84787 8.37055
v 456.5615 250.8452 8.494598
v 456.3531 250.83374 8.757043
v 456.3047 250.81657 9.08756
v 456.42923 250.7983 9.397588
v 456.69333 250.78381 9.604056
v 457.02628 250.777 9.651641
v 457.3388 250.77966 9.527593
v 457.5472 250.79112 9.265149
v 457.5956 250.80829 8.934631
v 457.37927 251.50647 8.492958
v 457.07614 251.55132 8.355913
v 456.7439 251.59314 8.3938
v 456.4716 251.62071 8.596465
v 456.33215 251.62665 8.909606
v 456.363 251.60939 9.249316
v 456.55582 251.57352 9.524571
v 456.85898 251.52867 9.661615
v 457.19122 251.48686 9.62373
v 457.46353 251.45929 9.421063
v 457.60294 251.45334 9.107923
v 457.5721 251.47061 8.768212
v 457.5669 252.19383 8.635724
v 457.3135 252.3748 8.532155
v 457.01254 252.52077 8.5860195
v 456.74463 252.59259 8.782885
v 456.58157 252.57104 9.070001
v 456.56705 252.46188 9.370434
v 456.70496 252.29439 9.603684
v 456.95834 252.1134 9.707253
v 457.2593 251.96745 9.653388
v 457.52722 251.89563 9.456523
v 457.69028 251.91718 9.169408
v 457.7048 252.02632 8.868975
v 457.94504 252.72073 8.748677
v 457.6664 252.89322 8.698649
v 457.3652 253.0142 8.823073
v 457.1221 253.05127 9.088609
v 457.0023 252.99448 9.424107
v 457.0378 252.85905 9.73967
v 457.2192 252.68127 9.950744
v 457.49786 252.50879 10.0007715
v 457.79907 252.38782 9.876348
v 458.04214 252.35075 9.610811
v 458.162 252.40755 9.275314
v 458.12643 252.54297 8.959751
v 457.90555 253.38524 8.883404
v 457.5853 253.48842 8.887592
v 457.3048 253.56969 9.056626
v 457.13925 253.60727 9.345213
v 457.13297 253.59111 9.676026
v 457.28766 253.52553 9.960424
v 457.5619 253.4281 10.122204
v 457.88214 253.32492 10.118015
v 458.16263 253.24365 9.948981
v 458.3282 253.20607 9.660394
v 458.33444 253.22223 9.329581
v 458.17975 253.28781 9.045182
v 458.26047 253.97421 8.8976345
v 457.9503 254.09541 8.849417
v 457.65994 254.21086 8.974263
v 457.4672 254.28961 9.23872
v 457.42368 254.31058 9.571927
v 457.54108 254.26813 9.884602
v 457.78793 254.17365 10.092963
v 458.09808 254.05244 10.141181
v 458.38846 253.937 10.0163355
v 458.5812 253.85825 9.751878
v 458.62473 253.83728 9.418671
v 458.50732 253.87973 9.105996
v 458.46643 254.7086 8.88496
v 458.1421 254.79555 8.8638735
v 457.85077 254.8732 9.01337
v 457.67056 254.92076 9.29339
v 457.64972 254.92546 9.628904
v 457.79382 254.88606 9.930011
v 458.06427 254.81313 10.11603
v 458.3886 254.72617 10.137116
v 458.6799 254.64851 9.98762
v 458.86014 254.60097 9.7076
v 458.88098 254.59627 9.372086
v 458.73688 254.63567 9.070979
v 458.61115 255.36876 8.914291
v 458.29382 255.47466 8.868185
v 458.00494 255.58101 8.996603
v 457.82187 255.65932 9.265134
v 457.7937 255.68861 9.601827
v 457.92795 255.66104 9.916464
v 458.1887 255.58398 10.12474
v 458.506 255.47809 10.170846
v 458.7949 255.37173 10.042428
v 458.97797 255.29341 9.773897
v 459.00613 255.26411 9.437204
v 458.8719 255.2917 9.122567
v 458.66022 255.91788 8.8027315
v 458.37393 256.08008 8.860255
v 458.18265 256.2533 9.058656
v 458.1376 256.39117 9.34477
v 458.2509 256.45676 9.641937
v 458.49213 256.43243 9.870528
v 458.79672 256.32477 9.969295
v 459.083 256.16257 9.911771
v 459.2743 255.98933 9.71337
v 459.31934 255.85146 9.427256
v 459.20602 255.78589 9.13009
v 458.96478 255.8102 8.901498
v 458.9526 256.47586 8.347873
v 458.6635 256.64236 8.355644
v 458.4571 256.82108 8.525887
v 458.38864 256.9641 8.812983
v 458.4765 257.03317 9.140006
v 458.6971 257.0097 9.41933
v 458.9914 256.90002 9.576111
v 459.2805 256.73352 9.568338
v 459.4869 256.5548 9.398096
v 459.55536 256.41174 9.111
v 459.4675 256.3427 8.7839775
v 459.24686 256.36618 8.504653
v 459.5604 257.19388 8.385936
v 459.25845 257.33682 8.345791
v 458.98047 257.47256 8.478254
v 458.80096 257.56473 8.747833
v 458.768 257.58862 9.0822935
v 458.89044 257.53784 9.392017
v 459.13547 257.426 9.594015
v 459.4374 257.28305 9.634161
v 459.7154 257.1473 9.501698
v 459.8949 257.05515 9.232119
v 459.92786 257.03125 8.897657
v 459.80542 257.08203 8.587934
v 459.81982 257.97684 8.398412
v 459.48813 258.024 8.373465
v 459.18503 258.06326 8.520139
v 458.99176 258.0842 8.799134
v 458.9601 258.08115 9.135693
v 459.09854 258.05496 9.439634
v 459.37 258.0126 9.629519
v 459.7017 257.96548 9.654466
v 460.0048 257.92618 9.5077915
v 460.19806 257.90524 9.228797
v 460.2297 257.9083 8.892238
v 460.09128 257.9345 8.588296
v 459.8383 258.80402 8.448091
v 459.5142 258.87457 8.398607
v 459.1985 258.90393 8.53024
v 458.97574 258.88425 8.807716
v 458.90567 258.82074 9.156688
v 459.00702 258.7305 9.483647
v 459.25266 258.63763 9.700987
v 459.57675 258.56705 9.750469
v 459.89246 258.5377 9.618837
v 460.1152 258.55737 9.34136
v 460.1853 258.62088 8.992389
v 460.08392 258.71115 8.665429
v 460.20187 259.34433 8.655651
v 459.93167 259.53012 8.605039
v 459.63422 259.6607 8.726397
v 459.38916 259.70105 8.987205
v 459.26224 259.6404 9.317581
v 459.2874 259.495 9.629002
v 459.45798 259.30374 9.83802
v 459.72818 259.11795 9.888632
v 460.02563 258.9874 9.767275
v 460.2707 258.94702 9.506466
v 460.3976 259.0077 9.17609
v 460.37244 259.1531 8.86467
v 460.47375 259.88022 8.873911
v 460.16537 260.00748 8.842929
v 459.87018 260.10638 8.987947
v 459.66727 260.15045 9.270111
v 459.611 260.12784 9.613813
v 459.71646 260.0446 9.92696
v 459.95538 259.92307 10.125644
v 460.26376 259.7958 10.156626
v 460.55896 259.6969 10.011607
v 460.7619 259.65283 9.729444
v 460.81815 259.67548 9.385741
v 460.71268 259.7587 9.072595
v 460.6945 260.50992 8.949851
v 460.38828 260.58994 8.834218
v 460.06882 260.67737 8.893036
v 459.82178 260.74875 9.110546
v 459.7133 260.785 9.428467
v 459.77246 260.7764 9.76161
v 459.98343 260.72522 10.020712
v 460.28967 260.6452 10.136345
v 460.6091 260.55777 10.077527
v 460.85617 260.48636 9.860017
v 460.96463 260.45013 9.542096
v 460.90546 260.45874 9.208953
v 460.90506 261.24023 8.933806
v 460.58594 261.30627 8.850336
v 460.26834 261.3707 8.941437
v 460.03732 261.41626 9.182698
v 459.95483 261.4307 9.509473
v 460.04297 261.41022 9.834204
v 460.27808 261.36023 10.069879
v 460.5972 261.2942 10.153348
v 460.91483 261.22977 10.062248
v 461.1458 261.18423 9.820987
v 461.2283 261.16977 9.494211
v 461.1402 261.19028 9.169481
v 460.87894 261.97897 8.902055
v 460.5515 262.03998 8.854281
v 460.24457 262.09763 8.979476
v 460.04034 262.13644 9.244092
v 459.99356 262.14606 9.577227
v 460.11676 262.12384 9.889617
v 460.37692 262.07578 10.097557
v 460.70435 262.01477 10.14533
v 461.0113 261.95712 10.020137
v 461.2155 261.9183 9.75552
v 461.2623 261.90872 9.422385
v 461.1391 261.9309 9.109995
v 461.15662 262.6692 8.9255905
v 460.833 262.72253 8.8504505
v 460.5157 262.7748 8.949359
v 460.28967 262.81207 9.195813
v 460.21555 262.82428 9.523777
v 460.3131 262.8082 9.845372
v 460.5563 262.7681 10.074428
v 460.87988 262.71475 10.149568
v 461.1972 262.66245 10.050659
v 461.42322 262.6252 9.804204
v 461.49738 262.613 9.47624
v 461.39978 262.6291 9.154646
v 461.17737 263.44812 8.935056
v 460.85226 263.47968 8.863407
v 460.52975 263.50238 8.96903
v 460.29623 263.51016 9.223623
v 460.21426 263.50095 9.5589695
v 460.30582 263.47717 9.885213
v 460.54636 263.44522 10.114935
v 460.87146 263.41367 10.186584
v 461.19397 263.39096 10.080961
v 461.42752 263.38318 9.826367
v 461.5095 263.3924 9.491021
v 461.41794 263.41617 9.164779
v 461.27164 264.27625 9.013005
v 460.95255 264.3729 8.968417
v 460.64047 264.41293 9.086919
v 460.41904 264.38568 9.33676
v 460.3476 264.2984 9.650993
v 460.44525 264.1745 9.945421
v 460.68585 264.04718 10.141153
v 461.00494 263.95053 10.185741
v 461.317 263.9105 10.067239
v 461.53842 263.93774 9.817399
v 461.6099 264.02502 9.503165
v 461.51224 264.14893 9.208736
v 461.54584 264.88278 9.1308565
v 461.22867 264.95728 9.10011
v 460.90274 264.97726 9.254077
v 460.65536 264.9374 9.551502
v 460.55286 264.84836 9.912691
v 460.62262 264.734 10.240863
v 460.84604 264.62497 10.448084
v 461.16318 264.55048 10.47883
v 461.4891 264.5305 10.3248625
v 461.73648 264.57034 10.027437
v 461.83902 264.6594 9.666249
v 461.76923 264.77374 9.338078
v 461.36972 265.5046 9.372422
v 461.03372 265.50092 9.367873
v 460.7342 265.4908 9.530113
v 460.55145 265.47702 9.81567
v 460.53442 265.4632 10.14803
v 460.68765 265.4531 10.438136
v 460.97012 265.4494 10.608256
v 461.30615 265.4531 10.612805
v 461.60565 265.4632 10.450565
v 461.7884 265.47702 10.165009
v 461.80545 265.4908 9.832648
v 461.6522 265.50092 9.5425415
v 461.37692 266.19745 9.368912
v 461.0409 266.19843 9.348504
v 460.74133 266.20108 9.499274
v 460.55847 266.2047 9.780823
v 460.54135 266.20834 10.11771
v 460.69455 266.211 10.419667
v 460.977 266.21198 10.605784
v 461.31302 266.211 10.626192
v 461.61258 266.20834 10.475422
v 461.79544 266.2047 10.193872
v 461.81256 266.20108 9.856985
v 461.65936 266.19843 9.555028
v 461.29025 266.93555 9.360716
v 460.95496 266.935 9.389393
v 460.67862 266.9338 9.582195
v 460.53525 266.93234 9.887461
v 460.5633 266.93097 10.223395
v 460.75522 266.93008 10.499985
v 461.0596 266.9299 10.643116
v 461.3949 266.93048 10.614439
v 461.67126 266.93164 10.421638
v 461.8146 266.9331 10.116371
v 461.7866 266.93448 9.7804365
v 461.59467 266.93536 9.503848
v 461.14117 267.66885 9.354157
v 460.82114 267.67014 9.461306
v 460.59595 267.6689 9.71453
v 460.52588 267.6655 10.04598
v 460.62976 267.66086 10.366845
v 460.87973 267.65616 10.591148
v 461.2088 267.6527 10.658789
v 461.52884 267.65143 10.5516405
v 461.75403 267.65265 10.298416
v 461.8241 267.65607 9.966966
v 461.7202 267.6607 9.646101
v 461.47025 267.6654 9.421798
v 461.156 268.47775 9.407133
v 460.83667 268.49155 9.544798
v 460.61102 268.47775 9.826644
v 460.53958 268.44003 10.177149
v 460.64148 268.38852 10.502396
v 460.88937 268.337 10.715236
v 461.2169 268.29932 10.758637
v 461.53622 268.28552 10.620972
v 461.76184 268.29932 10.339127
v 461.8333 268.33704 9.988622
v 461.7314 268.38855 9.663374
v 461.48352 268.44006 9.450535
v 461.2971 269.33557 9.39265
v 460.98206 269.3741 9.570601
v 460.7521 269.33557 9.879487
v 460.66888 269.23022 10.236539
v 460.7547 269.0863 10.546086
v 460.98654 268.9424 10.725186
v 461.30228 268.83707 10.725848
v 461.6173 268.79852 10.547896
v 461.84726 268.83707 10.239011
v 461.93045 268.9424 9.881959
v 461.84467 269.0863 9.572412
v 461.61282 269.23022 9.3933115
v 461.50876 269.81967 9.77191
v 461.19037 269.842 9.92686
v 460.96375 269.81967 10.222967
v 460.88962 269.75873 10.580887
v 460.9878 269.67548 10.904717
v 461.23203 269.5922 11.107687
v 461.55685 269.53125 11.13541
v 461.8752 269.50894 10.98046
v 462.10184 269.53125 10.684354
v 462.17596 269.5922 10.326433
v 462.0778 269.67548 10.002603
v 461.83356 269.75873 9.799633
v 461.57477 270.37863 9.837664
v 461.2412 270.37262 9.876338
v 460.97415 270.37372 10.073951
v 460.84512 270.3816 10.377551
v 460.8887 270.3942 10.705791
v 461.0932 270.4081 10.970718
v 461.40387 270.41962 11.101346
v 461.7374 270.42563 11.062672
v 462.0045 270.42456 10.86506
v 462.1335 270.41666 10.561459
v 462.08994 270.40408 10.233218
v 461.8854 270.39017 9.968291
v 461.48624 271.13477 9.850136
v 461.1634 271.14578 9.944165
v 460.9307 271.15173 10.187076
v 460.85056 271.15103 10.513779
v 460.9444 271.14386 10.836735
v 461.1871 271.13217 11.069408
v 461.51364 271.11908 11.149455
v 461.83652 271.1081 11.055426
v 462.06918 271.10214 10.812515
v 462.14935 271.10284 10.485812
v 462.05548 271.11 10.162856
v 461.81277 271.12167 9.930182
v 461.43408 271.88174 9.86132
v 461.1356 271.9439 10.004971
v 460.9464 271.9819 10.282016
v 460.91727 271.98553 10.618221
v 461.05597 271.95383 10.923501
v 461.32532 271.89526 11.1160555
v 461.6532 271.8256 11.14429
v 461.9517 271.76343 11.000639
v 462.14087 271.72543 10.723594
v 462.17 271.7218 10.387388
v 462.0313 271.7535 10.0821085
v 461.76196 271.81207 9.889554
v 461.76553 272.6166 9.884883
v 461.45892 272.69604 10.016722
v 461.2433 272.73248 10.290726
v 461.1764 272.7162 10.633477
v 461.27615 272.6515 10.9531355
v 461.51587 272.55576 11.164048
v 461.8313 272.45462 11.209702
v 462.1379 272.37518 11.077864
v 462.35355 272.3387 10.803859
v 462.42044 272.35504 10.461107
v 462.32068 272.4197 10.141449
v 462.08096 272.51544 9.930536
v 462.02728 273.3839 9.992501
v 461.7192 273.4917 10.097428
v 461.47488 273.52985 10.334055
v 461.35974 273.4882 10.638979
v 461.4047 273.37787 10.930494
v 461.59763 273.22842 11.13049
v 461.88687 273.07993 11.185379
v 462.19495 272.97217 11.080452
v 462.4393 272.934 10.843825
v 462.5544 272.97565 10.538902
v 462.5095 273.086 10.247386
v 462.31653 273.2354 10.04739
v 462.39987 273.68457 10.262026
v 462.12695 273.8796 10.281992
v 461.91144 274.05533 10.46526
v 461.81104 274.16458 10.762721
v 461.85266 274.1781 11.094672
v 462.02518 274.09232 11.372168
v 462.28232 273.93015 11.520852
v 462.55524 273.73508 11.500886
v 462.77075 273.5594 11.317618
v 462.87115 273.45013 11.020157
v 462.82953 273.43658 10.688206
v 462.657 273.5224 10.41071
v 462.6268 274.158 9.839918
v 462.36118 274.3477 9.897186
v 462.19073 274.52805 10.106544
v 462.16116 274.65076 10.411893
v 462.28036 274.68295 10.731417
v 462.51642 274.616 10.979499
v 462.80606 274.4678 11.089665
v 463.0717 274.27814 11.032397
v 463.24213 274.09775 10.82304
v 463.2717 273.97504 10.517691
v 463.1525 273.94284 10.198167
v 462.91644 274.0098 9.950085
v 463.01257 274.9759 9.842639
v 462.73996 275.1428 9.947711
v 462.54944 275.26114 10.198545
v 462.49203 275.29922 10.527929
v 462.58316 275.24683 10.847605
v 462.79834 275.118 11.071916
v 463.08 274.94727 11.1407585
v 463.3526 274.78036 11.035686
v 463.54312 274.66202 10.784852
v 463.60052 274.62393 10.455468
v 463.50943 274.67633 10.135792
v 463.29422 274.80515 9.911481
v 463.52182 275.54047 9.8534775
v 463.20612 275.63977 9.914206
v 462.9614 275.71576 10.132311
v 462.8532 275.7481 10.449354
v 462.91058 275.72815 10.780382
v 463.1181 275.6612 11.036696
v 463.42017 275.56522 11.149618
v 463.73587 275.4659 11.088891
v 463.9806 275.38992 10.870785
v 464.08878 275.35757 10.553742
v 464.03143 275.37753 10.222714
v 463.8239 275.4445 9.966399
v 463.46902 276.2786 9.849291
v 463.15134 276.35114 9.933009
v 462.91705 276.40485 10.16845
v 462.82895 276.42532 10.49253
v 462.91068 276.4071 10.81841
v 463.1403 276.35504 11.058771
v 463.45627 276.28308 11.149209
v 463.774 276.21054 11.065492
v 464.00827 276.15683 10.8300495
v 464.09634 276.13635 10.505971
v 464.01465 276.15457 10.180091
v 463.78503 276.20667 9.93973
v 463.66083 277.01605 9.868075
v 463.41208 277.17676 10.027787
v 463.26343 277.27222 10.314116
v 463.25476 277.27686 10.650337
v 463.38837 277.18942 10.946364
v 463.62848 277.03336 11.122874
v 463.91074 276.85046 11.132573
v 464.1595 276.68976 10.972861
v 464.30814 276.5943 10.686533
v 464.3168 276.58966 10.350311
v 464.18317 276.6771 10.054285
v 463.94308 276.83316 9.877774
v 464.09482 277.6238 9.901357
v 463.8433 277.7541 10.084134
v 463.70053 277.81488 10.381482
v 463.70477 277.78992 10.713726
v 463.8549 277.68588 10.991841
v 464.11066 277.53064 11.141307
v 464.40353 277.3658 11.122074
v 464.65506 277.23553 10.939297
v 464.79782 277.1747 10.641949
v 464.79358 277.19968 10.309705
v 464.64346 277.3037 10.0315895
v 464.3877 277.45895 9.882124
v 464.41034 278.4447 10.183816
v 464.10263 278.43933 10.413269
v 463.89877 278.36368 10.738493
v 463.85345 278.23798 11.072345
v 463.97876 278.09595 11.325369
v 464.24118 277.97562 11.429768
v 464.57034 277.90924 11.357568
v 464.87805 277.9146 11.128115
v 465.0819 277.99026 10.802891
v 465.12723 278.11597 10.469039
v 465.00192 278.258 10.216015
v 464.7395 278.37833 10.111616
v 464.20862 279.17133 10.630774
v 463.95084 279.06934 10.830559
v 463.83105 278.87964 11.093707
v 463.88132 278.65305 11.349707
v 464.0882 278.45026 11.529964
v 464.3962 278.32565 11.58618
v 464.72287 278.3126 11.503289
v 464.98065 278.41458 11.303504
v 465.10043 278.60428 11.040356
v 465.05017 278.83087 10.784356
v 464.8433 279.03363 10.604098
v 464.53528 279.15826 10.547883
v 464.64734 279.70804 11.058992
v 464.38327 279.71286 11.284805
v 464.21915 279.58685 11.556476
v 464.19894 279.3638 11.80121
v 464.32806 279.10345 11.953432
v 464.57193 278.87558 11.972353
v 464.86517 278.74124 11.852904
v 465.12924 278.73645 11.627091
v 465.29337 278.86246 11.35542
v 465.31357 279.0855 11.110686
v 465.18445 279.34586 10.958465
v 464.9406 279.5737 10.939543
v 464.91183 280.0991 11.474157
v 464.70337 280.08942 11.750482
v 464.62018 279.9646 12.064057
v 464.68454 279.7581 12.330861
v 464.8792 279.52524 12.4794035
v 465.15204 279.32843 12.469883
v 465.42993 279.2204 12.30485
v 465.6384 279.23007 12.028525
v 465.7216 279.3549 11.71495
v 465.65723 279.5614 11.448146
v 465.46252 279.79425 11.299603
v 465.1897 279.99106 11.309124
v 465.11206 280.6168 11.701549
v 464.94464 280.55792 12.02694
v 464.93045 280.41888 12.361948
v 465.07336 280.23688 12.616808
v 465.33505 280.06073 12.723229
v 465.64542 279.9376 12.6526985
v 465.92126 279.90048 12.424112
v 466.0887 279.95935 12.0987215
v 466.10287 280.0984 11.763713
v 465.95996 280.2804 11.508854
v 465.69827 280.45654 11.4024315
v 465.38794 280.57968 11.472962
v 465.25357 281.0838 12.082977
v 465.1059 281.03842 12.396969
v 465.1243 280.94647 12.705011
v 465.30383 280.83252 12.924562
v 465.59637 280.72714 12.996796
v 465.92358 280.6586 12.902354
v 466.19772 280.6452 12.666546
v 466.3454 280.69055 12.352553
v 466.327 280.78253 12.044511
v 466.14746 280.89648 11.82496
v 465.85492 281.00183 11.752727
v 465.52774 281.0704 11.847168
v 465.26514 281.7459 12.2360325
v 465.21347 281.75735 12.568117
v 465.32867 281.72232 12.882109
v 465.57986 281.65024 13.093872
v 465.89978 281.5604 13.146666
v 466.2027 281.47687 13.026344
v 466.40738 281.42206 12.765147
v 466.45908 281.4106 12.433062
v 466.34387 281.44562 12.119071
v 466.09265 281.5177 11.907308
v 465.77274 281.60754 11.854514
v 465.46985 281.69107 11.974835
v 465.5853 282.45663 12.179841
v 465.5066 282.48663 12.505593
v 465.5908 282.45502 12.829818
v 465.81534 282.37027 13.0656395
v 466.12006 282.25513 13.149869
v 466.42328 282.14038 13.059938
v 466.6438 282.05685 12.819943
v 466.72253 282.02686 12.494191
v 466.63834 282.05847 12.169967
v 466.4138 282.1432 11.934145
v 466.10907 282.25836 11.8499155
v 465.80582 282.37308 11.939846
v 465.7942 283.1047 12.204982
v 465.72696 283.12393 12.534101
v 465.82697 283.0953 12.854086
v 466.06735 283.02646 13.079198
v 466.38376 282.9359 13.149118
v 466.6914 282.84787 13.045111
v 466.90784 282.78595 12.795046
v 466.97507 282.76672 12.465927
v 466.8751 282.79535 12.145942
v 466.63467 282.8642 11.92083
v 466.31827 282.95474 11.85091
v 466.01062 283.0428 11.954917
v 465.9737 283.81046 12.175057
v 465.89005 283.83456 12.500067
v 465.97375 283.81046 12.825058
v 466.20242 283.74463 13.062948
v 466.51474 283.65472 13.149996
v 466.82706 283.56482 13.062877
v 467.05566 283.49902 12.824935
v 467.1393 283.47495 12.499925
v 467.0556 283.49905 12.174934
v 466.82693 283.56485 11.937044
v 466.51462 283.65475 11.849996
v 466.2023 283.74466 11.937115
v 466.1983 284.43707 12.175011
v 466.11246 284.4517 12.500012
v 466.1983 284.43707 12.825011
v 466.43286 284.39716 13.062923
v 466.75323 284.34262 13.150002
v 467.07364 284.28806 13.062912
v 467.30817 284.24814 12.824991
v 467.394 284.23352 12.4999895
v 467.30817 284.24814 12.174992
v 467.0736 284.2881 11.937078
v 466.7532 284.34262 11.850001
v 466.43283 284.39716 11.93709
v 466.22684 285.26337 12.174996
v 466.145 285.29318 12.499996
v 466.2268 285.26337 12.824997
v 466.45035 285.18192 13.062914
v 466.75574 285.07068 13.15
v 467.0611 284.9594 13.062918
v 467.28464 284.87796 12.825003
v 467.36646 284.84814 12.500003
v 467.28464 284.87796 12.175002
v 467.0611 284.9594 11.937084
v 466.75574 285.07065 11.849999
v 466.45038 285.18192 11.937081
v 466.75128 285.93814 12.174998
v 466.67844 285.98587 12.499998
v 466.75128 285.93814 12.824998
v 466.95032 285.80777 13.062916
v 467.22217 285.62967 13.15
v 467.49402 285.4516 13.062918
v 467.69302 285.3212 12.825002
v 467.76587 285.2735 12.500002
v 467.69305 285.3212 12.175002
v 467.49402 285.45157 11.937084
v 467.22217 285.62967 11.85
v 466.95032 285.80777 11.937082
v 467.04492 286.53244 12.174998
v 466.96704 286.57138 12.499998
v 467.04492 286.53244 12.824999
v 467.2577 286.426 13.062916
v 467.54834 286.28058 13.15
v 467.839 286.13516 13.062918
v 468.0518 286.02872 12.825002
v 468.12967 285.98978 12.500002
v 468.0518 286.02872 12.175001
v 467.839 286.13516 11.937084
v 467.54834 286.28058 11.85
v 467.2577 286.426 11.937082
v 467.36703 287.17737 12.175
v 467.28867 287.21533 12.5
v 467.36703 287.17737 12.825
v 467.58115 287.07364 13.062917
v 467.87363 286.93192 13.15
v 468.1661 286.79022 13.062917
v 468.38022 286.6865 12.825
v 468.4586 286.6485 12.5
v 468.38022 286.6865 12.175
v 468.1661 286.79022 11.937083
v 467.87363 286.93192 11.85
v 467.58115 287.07364 11.937083
v 467.65518 287.786 12.175
v 467.5735 287.8162 12.5
v 467.65518 287.786 12.825
v 467.87836 287.70355 13.062917
v 468.1832 287.59088 13.15
v 468.48807 287.47824 13.062917
v 468.7112 287.39578 12.825
v 468.7929 287.3656 12.5
v 468.7112 287.39578 12.175
v 468.48807 287.47824 11.937083
v 468.1832 287.59088 11.85
v 467.87836 287.70355 11.937083
v 467.8163 288.34818 12.175
v 467.72968 288.35675 12.5
v 467.8163 288.34818 12.825
v 468.0531 288.32477 13.062917
v 468.37653 288.29282 13.15
v 468.69995 288.26083 13.062917
v 468.9367 288.23746 12.825
v 469.02338 288.22888 12.5
v 468.9367 288.23746 12.175
v 468.69995 288.26083 11.937083
v 468.37653 288.29282 11.85
v 468.0531 288.32477 11.937083
v 467.76144 289.0166 12.175
v 467.67435 289.0162 12.5
v 467.76144 289.0166 12.825
v 467.99936 289.0176 13.062917
v 468.32434 289.01898 13.15
v 468.64935 289.0204 13.062917
v 468.88727 289.0214 12.825
v 468.97433 289.02176 12.5
v 468.88727 289.0214 12.175
v 468.64935 289.0204 11.937083
v 468.32434 289.01898 11.85
v 467.99936 289.0176 11.937083
v 467.81912 289.8599 12.175
v 467.73386 289.87756 12.5
v 467.81912 289.8599 12.825
v 468.0521 289.81158 13.062917
v 468.3703 289.7456 13.15
v 468.68854 289.6796 13.062917
v 468.9215 289.63132 12.825
v 469.00677 289.61362 12.5
v 468.9215 289.63132 12.175
v 468.68854 289.6796 11.937083
v 468.3703 289.7456 11.85
v 468.0521 289.81158 11.937083
v 468.0655 290.54306 12.175
v 467.98016 290.56046 12.5
v 468.0655 290.54306 12.825
v 468.2986 290.4955 13.062917
v 468.61703 290.43057 13.15
v 468.9355 290.36563 13.062917
v 469.1686 290.31808 12.825
v 469.25394 290.3007 12.5
v 469.1686 290.31808 12.175
v 468.9355 290.36563 11.937083
v 468.61703 290.43057 11.85
v 468.2986 290.4955 11.937083
v 468.09546 291.1689 12.175
v 468.0084 291.1707 12.5
v 468.09546 291.1689 12.825
v 468.3333 291.16406 13.062917
v 468.65823 291.15747 13.15
v 468.9832 291.15085 13.062917
v 469.22104 291.146 12.825
v 469.3081 291.14423 12.5
v 469.22104 291.146 12.175
v 468.9832 291.15085 11.937083
v 468.65823 291.15747 11.85
v 468.3333 291.16406 11.937083
v 468.08374 291.88226 12.175
v 467.99667 291.88177 12.5
v 468.08374 291.88226 12.825
v 468.32166 291.8836 13.062917
v 468.64667 291.8854 13.15
v 468.97165 291.88724 13.062917
v 469.20956 291.88858 12.825
v 469.29663 291.88907 12.5
v 469.20956 291.88858 12.175
v 468.97165 291.88724 11.937083
v 468.64667 291.8854 11.85
v 468.32166 291.8836 11.937083
v 468.08752 292.63297 12.175
v 468.0005 292.636 12.5
v 468.08752 292.63297 12.825
v 468.3253 292.62473 13.062917
v 468.6501 292.61346 13.15
v 468.97488 292.6022 13.062917
v 469.21268 292.59396 12.825
v 469.2997 292.59094 12.5
v 469.21268 292.59396 12.175
v 468.97488 292.6022 11.937083
v 468.6501 292.61346 11.85
v 468.3253 292.62473 11.937083
v 468.14642 293.45682 12.175
v 468.06125 293.47488 12.5
v 468.14642 293.45682 12.825
v 468.37918 293.40744 13.062917
v 468.6971 293.34 13.15
v 469.015 293.27255 13.062917
v 469.24777 293.2232 12.825
v 469.33295 293.20514 12.5
v 469.24777 293.2232 12.175
v 469.015 293.27255 11.937083
v 468.6971 293.34 11.85
v 468.37918 293.40744 11.937083
v 468.39752 294.13547 12.175
v 468.3122 294.15286 12.5
v 468.39752 294.13547 12.825
v 468.63065 294.08795 13.062917
v 468.9491 294.02307 13.15
v 469.26755 293.95816 13.062917
v 469.50067 293.91064 12.825
v 469.586 293.89325 12.5
v 469.50067 293.91064 12.175
v 469.26755 293.95816 11.937083
v 468.9491 294.02307 11.85
v 468.63065 294.08795 11.937083
v 468.4227 294.78513 12.175
v 468.3358 294.79053 12.5
v 468.4227 294.78513 12.825
v 468.66016 294.7704 13.062917
v 468.98453 294.75024 13.15
v 469.3089 294.7301 13.062917
v 469.54636 294.71536 12.825
v 469.63327 294.70996 12.5
v 469.54636 294.71536 12.175
v 469.3089 294.7301 11.937083
v 468.98453 294.75024 11.85
v 468.66016 294.7704 11.937083
v 468.49338 295.61334 12.175
v 468.4089 295.63455 12.5
v 468.49338 295.61334 12.825
v 468.72412 295.5554 13.062917
v 469.03934 295.47623 13.15
v 469.35455 295.3971 13.062917
v 469.5853 295.33914 12.825
v 469.66977 295.31793 12.5
v 469.5853 295.33914 12.175
v 469.35455 295.3971 11.937083
v 469.03934 295.47623 11.85
v 468.72412 295.5554 11.937083
v 468.80768 296.34155 12.175
v 468.72623 296.37244 12.5
v 468.80768 296.34155 12.825
v 469.03012 296.2572 13.062917
v 469.334 296.142 13.15
v 469.6379 296.02676 13.062917
v 469.86038 295.9424 12.825
v 469.9418 295.91156 12.5
v 469.86038 295.9424 12.175
v 469.6379 296.02676 11.937083
v 469.334 296.142 11.85
v 469.03012 296.2572 11.937083
v 469.00403 296.95193 12.175
v 468.91882 296.9699 12.5
v 469.00403 296.95193 12.825
v 469.23682 296.90283 13.062917
v 469.5548 296.83575 13.15
v 469.87283 296.76868 13.062917
v 470.10562 296.71957 12.825
v 470.19083 296.70163 12.5
v 470.10562 296.71957 12.175
v 469.87283 296.76868 11.937083
v 469.5548 296.83575 11.85
v 469.23682 296.90283 11.937083
v 469.0707 297.5861 12.175
v 468.98373 297.59018 12.5
v 469.0707 297.5861 12.825
v 469.30835 297.5749 13.062917
v 469.633 297.5596 13.15
v 469.95764 297.5443 13.062917
v 470.19528 297.5331 12.825
v 470.2823 297.52902 12.5
v 470.19528 297.5331 12.175
v 469.95764 297.5443 11.937083
v 469.633 297.5596 11.85
v 469.30835 297.5749 11.937083
v 469.06033 298.29227 12.175
v 468.97324 298.29297 12.5
v 469.06033 298.29227 12.825
v 469.29822 298.29028 13.062917
v 469.62323 298.2876 13.15
v 469.9482 298.2849 13.062917
v 470.18613 298.28293 12.825
v 470.2732 298.2822 12.5
v 470.18613 298.28293 12.175
v 469.9482 298.2849 11.937083
v 469.62323 298.2876 11.85
v 469.29822 298.29028 11.937083
v 469.09644 299.14133 12.175
v 469.01157 299.16083 12.5
v 469.09644 299.14133 12.825
v 469.3283 299.08807 13.062917
v 469.64505 299.01532 13.15
v 469.96182 298.94257 13.062917
v 470.1937 298.8893 12.825
v 470.27856 298.8698 12.5
v 470.1937 298.8893 12.175
v 469.96182 298.94257 11.937083
v 469.64505 299.01532 11.85
v 469.3283 299.08807 11.937083
v 469.4319 299.91565 12.175
v 469.3528 299.95215 12.5
v 469.4319 299.91565 12.825
v 469.6479 299.81592 13.062917
v 469.94293 299.67966 13.15
v 470.238 299.5434 13.062917
v 470.45398 299.44363 12.825
v 470.53305 299.40714 12.5
v 470.45398 299.44363 12.175
v 470.238 299.5434 11.937083
v 469.94293 299.67966 11.85
v 469.6479 299.81592 11.937083
v 469.70816 300.46866 12.175
v 469.62347 300.48898 12.5
v 469.70816 300.46866 12.825
v 469.93948 300.4131 13.062917
v 470.2555 300.3372 13.15
v 470.5715 300.2613 13.062917
v 470.80286 300.20575 12.825
v 470.88754 300.1854 12.5
v 470.80286 300.20575 12.175
v 470.5715 300.2613 11.937083
v 470.2555 300.3372 11.85
v 469.93948 300.4131 11.937083
v 469.71277 301.07248 12.175
v 469.6257 301.07364 12.5
v 469.71277 301.07248 12.825
v 469.95068 301.0693 13.062917
v 470.27563 301.06497 13.15
v 470.60062 301.06064 13.062917
v 470.8385 301.05746 12.825
v 470.9256 301.0563 12.5
v 470.8385 301.05746 12.175
v 470.60062 301.06064 11.937083
v 470.27563 301.06497 11.85
v 469.95068 301.0693 11.937083
v 469.71198 301.7928 12.175
v 469.6249 301.79276 12.5
v 469.71198 301.7928 12.825
v 469.9499 301.79288 13.062917
v 470.2749 301.79303 13.15
v 470.5999 301.79318 13.062917
v 470.83783 301.79327 12.825
v 470.9249 301.7933 12.5
v 470.83783 301.79327 12.175
v 470.5999 301.79318 11.937083
v 470.2749 301.79303 11.85
v 469.9499 301.79288 11.937083
v 469.7121 302.52112 12.175
v 469.625 302.52112 12.5
v 469.7121 302.52112 12.825
v 469.95 302.5211 13.062917
v 470.275 302.5211 13.15
v 470.6 302.52106 13.062917
v 470.83792 302.52106 12.825
v 470.925 302.52106 12.5
v 470.83792 302.52106 12.175
v 470.6 302.52106 11.937083
v 470.275 302.5211 11.85
v 469.95 302.5211 11.937083
v 469.71207 303.24915 12.175
v 469.62497 303.2491 12.5
v 469.71207 303.24915 12.825
v 469.94998 303.24915 13.062917
v 470.27496 303.24915 13.15
v 470.59998 303.24915 13.062917
v 470.8379 303.24915 12.825
v 470.925 303.24915 12.5
v 470.8379 303.24915 12.175
v 470.59998 303.24915 11.937083
v 470.27496 303.24915 11.85
v 469.94998 303.24915 11.937083
v 469.71204 303.9772 12.175064
v 469.62497 303.9772 12.500074
v 469.7121 303.9772 12.825065
v 469.95004 303.9772 13.062954
v 470.27505 303.9772 13.15
v 470.60004 303.9772 13.06288
v 470.83795 303.9772 12.824936
v 470.925 303.9772 12.499926
v 470.83786 303.9772 12.174935
v 470.5999 303.9772 11.937046
v 470.2749 303.9772 11.85
v 469.94992 303.9772 11.93712
v 469.71207 304.6908 12.1791935
v 469.62497 304.70526 12.5
v 469.71207 304.7197 12.828549
v 469.94998 304.7303 13.076807
v 470.275 304.73416 13.178251
v 470.59998 304.7303 13.105702
v 470.8379 304.7197 12.878598
v 470.925 304.70526 12.557792
v 470.8379 304.6908 12.229242
v 470.59998 304.6802 11.980985
v 470.275 304.67633 11.8795395
v 469.94998 304.6802 11.952088
v 469.71207 305.28857 12.177048
v 469.62497 305.43042 12.435269
v 469.71207 305.57227 12.76188
v 469.94998 305.6761 13.0693655
v 470.275 305.71408 13.275335
v 470.59998 305.6761 13.324599
v 470.8379 305.57227 13.2039585
v 470.925 305.43042 12.945737
v 470.8379 305.28857 12.619126
v 470.59998 305.18475 12.311641
v 470.275 305.14676 12.105671
v 469.94998 305.18475 12.056407
v 469.68665 305.72015 11.129396
v 469.62732 305.97192 11.301724
v 469.74152 306.2125 11.55021
v 469.9987 306.37744 11.808272
v 470.32986 306.42255 12.006763
v 470.64636 306.3357 12.092498
v 470.86334 306.14023 12.042503
v 470.92267 305.88846 11.870175
v 470.80844 305.6479 11.62169
v 470.5513 305.48294 11.363627
v 470.2201 305.43784 11.165136
v 469.9036 305.52466 11.079402
v 469.85355 306.05148 10.487377
v 469.6626 306.23657 10.579269
v 469.63574 306.45886 10.788614
v 469.78018 306.65875 11.059318
v 470.0572 306.7827 11.318846
v 470.39258 306.79752 11.497658
v 470.6964 306.6992 11.54784
v 470.88736 306.5141 11.455949
v 470.9142 306.29184 11.246604
v 470.76978 306.09192 10.9759
v 470.49277 305.968 10.716372
v 470.1574 305.95316 10.53756
v 469.94467 306.90796 10.308409
v 469.71826 306.9866 10.489818
v 469.64554 307.06934 10.767687
v 469.746 307.134 11.067563
v 469.99277 307.16324 11.309093
v 470.31964 307.14926 11.427561
v 470.63913 307.09576 11.391221
v 470.86554 307.0171 11.209812
v 470.93826 306.93436 10.931943
v 470.8378 306.8697 10.632067
v 470.59103 306.84045 10.390536
v 470.26413 306.85446 10.272069
v 470.2548 307.7753 10.37592
v 469.97037 307.84427 10.543065
v 469.80347 307.87958 10.834679
v 469.7988 307.87173 11.172623
v 469.95767 307.82285 11.466347
v 470.23746 307.74603 11.637146
v 470.5632 307.66183 11.639256
v 470.84763 307.59286 11.472111
v 471.01456 307.5576 11.180497
v 471.0192 307.56543 10.842553
v 470.86035 307.61432 10.548829
v 470.58057 307.69113 10.37803
v 470.6182 308.4046 10.348201
v 470.30142 308.4483 10.452642
v 470.07913 308.48013 10.703463
v 470.01083 308.49158 11.033455
v 470.1149 308.47958 11.354198
v 470.36337 308.44736 11.57975
v 470.6897 308.4035 11.649673
v 471.00647 308.3598 11.545233
v 471.22876 308.32797 11.294413
v 471.29703 308.31653 10.96442
v 471.193 308.32852 10.643677
v 470.94452 308.36075 10.418124
v 470.45444 309.13916 10.369234
v 470.16156 309.18985 10.525842
v 469.98636 309.22458 10.812081
v 469.97574 309.23398 11.151254
v 470.13254 309.21555 11.452478
v 470.41476 309.17426 11.635043
v 470.7468 309.12112 11.650029
v 471.03967 309.0704 11.493422
v 471.21487 309.0357 11.207182
v 471.2255 309.0263 10.86801
v 471.0687 309.0447 10.566784
v 470.78647 309.08603 10.38422
v 470.55096 309.7923 10.465462
v 470.34244 309.9381 10.654751
v 470.27762 310.04745 10.943695
v 470.37387 310.091 11.254871
v 470.60544 310.05713 11.504901
v 470.91022 309.9549 11.626788
v 471.20657 309.81168 11.587873
v 471.4151 309.66583 11.398583
v 471.47992 309.55652 11.109639
v 471.38364 309.51294 10.798463
v 471.1521 309.5468 10.548433
v 470.84732 309.64908 10.426546
v 470.88913 310.24997 9.880545
v 470.6383 310.40228 10.030356
v 470.52197 310.55695 10.320379
v 470.57132 310.67258 10.672902
v 470.77313 310.71817 10.993466
v 471.0733 310.68152 11.1961775
v 471.39145 310.57242 11.22672
v 471.64227 310.4201 11.076908
v 471.7586 310.26544 10.786885
v 471.70926 310.1498 10.434362
v 471.50745 310.10422 10.113798
v 471.20728 310.14087 9.911087
v 470.98907 311.03824 9.747598
v 470.7465 311.0834 9.968593
v 470.6523 311.12766 10.296317
v 470.73172 311.15912 10.642959
v 470.96347 311.16937 10.915635
v 471.28546 311.15567 11.041283
v 471.6114 311.12167 10.986234
v 471.85397 311.0765 10.76524
v 471.94815 311.03226 10.437515
v 471.86874 311.0008 10.090874
v 471.637 310.99054 9.818197
v 471.315 311.00424 9.69255
v 471.02136 311.82745 9.894613
v 470.74713 311.81046 10.087243
v 470.60706 311.79117 10.388187
v 470.6386 311.77475 10.716808
v 470.8334 311.7656 10.985051
v 471.1392 311.76614 11.121042
v 471.47406 311.77628 11.088342
v 471.7483 311.79324 10.895712
v 471.88837 311.81253 10.594768
v 471.8568 311.82895 10.266147
v 471.66202 311.8381 9.997903
v 471.35623 311.83755 9.861913
v 471.0739 312.5511 9.878063
v 470.79062 312.58368 10.056605
v 470.634 312.60184 10.353796
v 470.646 312.60068 10.690005
v 470.82343 312.5805 10.975144
v 471.11874 312.54672 11.132812
v 471.4528 312.5084 11.12076
v 471.73608 312.47577 10.942218
v 471.8927 312.4576 10.645027
v 471.8807 312.45877 10.308818
v 471.70328 312.47894 10.023679
v 471.40796 312.51273 9.866012
v 471.39462 313.3239 9.865541
v 471.11786 313.4768 9.98825
v 470.92017 313.56683 10.252842
v 470.85452 313.5699 10.58842
v 470.93854 313.48514 10.905066
v 471.14966 313.33533 11.117935
v 471.43134 313.16055 11.16999
v 471.7081 313.0077 11.047281
v 471.9058 312.91766 10.78269
v 471.97144 312.9146 10.447112
v 471.88742 312.99933 10.1304655
v 471.6763 313.14917 9.917596
v 472.0733 313.89743 10.001159
v 471.81097 314.08035 10.1090355
v 471.58963 314.1617 10.353549
v 471.4686 314.11972 10.669182
v 471.4803 313.9656 10.971361
v 471.62155 313.7407 11.179117
v 471.85455 313.50522 11.236783
v 472.11688 313.3223 11.128906
v 472.33823 313.24094 10.884393
v 472.45926 313.28293 10.56876
v 472.4476 313.43704 10.266582
v 472.3063 313.66196 10.058825
v 472.319 314.43378 10.319961
v 472.03973 314.5727 10.467322
v 471.8304 314.62265 10.741429
v 471.74707 314.57025 11.068837
v 471.81204 314.42957 11.361815
v 472.00797 314.23825 11.541862
v 472.2823 314.0476 11.560732
v 472.56155 313.9087 11.413371
v 472.77087 313.85873 11.139263
v 472.85422 313.91113 10.811856
v 472.78925 314.05182 10.518877
v 472.59332 314.24313 10.338831
v 472.4752 314.99045 10.414942
v 472.2515 315.12137 10.629549
v 472.1491 315.17853 10.94503
v 472.19553 315.1466 11.276853
v 472.37827 315.03418 11.536105
v 472.64838 314.87137 11.653321
v 472.9335 314.70178 11.597093
v 473.15723 314.57086 11.382486
v 473.25958 314.5137 11.067005
v 473.21317 314.54562 10.735183
v 473.03043 314.65805 10.475929
v 472.7603 314.82086 10.358713
v 472.73312 315.61212 10.442196
v 472.51724 315.6998 10.684924
v 472.44308 315.73096 11.011645
v 472.53052 315.69727 11.334813
v 472.75613 315.60773 11.567837
v 473.05945 315.48636 11.648276
v 473.35922 315.36566 11.554578
v 473.5751 315.27798 11.31185
v 473.6493 315.24683 10.985128
v 473.56183 315.28052 10.66196
v 473.33624 315.37003 10.428937
v 473.0329 315.49142 10.348497
v 472.91287 316.23734 10.442827
v 472.68115 316.2701 10.6845455
v 472.60007 316.28134 11.010902
v 472.69144 316.268 11.334453
v 472.9307 316.2337 11.5685
v 473.25378 316.1876 11.650331
v 473.57413 316.14206 11.558021
v 473.80588 316.10928 11.316302
v 473.88693 316.09805 10.989945
v 473.7956 316.11136 10.666396
v 473.5563 316.1457 10.432349
v 473.23322 316.19177 10.350517
v 472.9339 316.9882 10.436087
v 472.70114 317.0403 10.673411
v 472.6154 317.0596 10.998195
v 472.69962 317.04086 11.323409
v 472.93124 316.98914 11.561915
v 473.2482 316.91827 11.649804
v 473.56555 316.84726 11.563528
v 473.7983 316.7951 11.326202
v 473.88403 316.77582 11.001419
v 473.79984 316.79456 10.676205
v 473.5682 316.8463 10.437698
v 473.25125 316.91718 10.34981
v 473.28122 317.69302 10.421249
v 473.05072 317.78912 10.646735
v 472.95517 317.82895 10.966877
v 473.02014 317.80182 11.295893
v 473.2282 317.71497 11.545624
v 473.52368 317.59167 11.649155
v 473.82733 317.46503 11.578744
v 474.05783 317.3689 11.353258
v 474.15338 317.32907 11.033116
v 474.0884 317.35623 10.704101
v 473.88034 317.44305 10.45437
v 473.58487 317.56635 10.350839
v 473.50974 318.38504 10.437078
v 473.28992 318.47607 10.674991
v 473.20944 318.5094 10.9999895
v 473.2899 318.47607 11.324991
v 473.5097 318.38504 11.562911
v 473.80997 318.26068 11.65
v 474.11023 318.13632 11.562922
v 474.33005 318.0453 11.325009
v 474.41052 318.01196 11.0000105
v 474.33008 318.0453 10.675009
v 474.11026 318.13632 10.437089
v 473.81 318.26068 10.35
v 473.80478 319.0321 10.437083
v 473.58054 319.11154 10.675
v 473.49844 319.14066 11.0
v 473.58054 319.11154 11.325001
v 473.80478 319.0321 11.562917
v 474.1111 318.92355 11.65
v 474.41745 318.815 11.562917
v 474.64172 318.73553 11.325
v 474.7238 318.70645 11.0
v 474.64172 318.73553 10.674999
v 474.41745 318.815 10.437083
v 474.1111 318.92355 10.35
v 473.98294 319.72055 10.437083
v 473.75485 319.7882 10.675
v 473.67136 319.81296 11.0
v 473.75485 319.7882 11.325
v 473.98294 319.72055 11.562917
v 474.29453 319.6281 11.65
v 474.6061 319.5357 11.562917
v 474.8342 319.46805 11.325
v 474.9177 319.4433 11.0
v 474.8342 319.46805 10.675
v 474.6061 319.5357 10.437083
v 474.29453 319.6281 10.35
v 474.2051 320.3764 10.437083
v 473.97095 320.4186 10.675
v 473.88525 320.43405 11.0
v 473.97095 320.4186 11.325
v 474.2051 320.3764 11.562917
v 474.52496 320.31876 11.65
v 474.8448 320.2611 11.562917
v 475.07895 320.2189 11.325
v 475.16464 320.20343 11.0
v 475.07895 320.2189 10.675
v 474.8448 320.2611 10.437083
v 474.52496 320.31876 10.35
v 474.2327 321.11597 10.437083
v 474.0003 321.16693 10.675
v 473.91525 321.18558 11.0
v 474.0003 321.16693 11.325
v 474.2327 321.11597 11.562917
v 474.55017 321.04636 11.65
v 474.8676 320.97675 11.562917
v 475.1 320.92578 11.325
v 475.1851 320.90714 11.0
v 475.1 320.92578 10.675
v 474.8676 320.97675 10.437083
v 474.55017 321.04636 10.35
v 474.60162 321.76642 10.394037
v 474.33603 321.82257 10.592812
v 474.20325 321.85065 10.900691
v 474.23886 321.8431 11.23518
v 474.43335 321.802 11.506653
v 474.73456 321.7383 11.642369
v 475.06183 321.66913 11.605963
v 475.32742 321.61298 11.407188
v 475.4602 321.5849 11.099309
v 475.4246 321.59244 10.76482
v 475.2301 321.63354 10.493347
v 474.9289 321.69724 10.357631
v 474.55765 322.50015 10.4200115
v 474.31165 322.5485 10.644517
v 474.20886 322.5693 10.964431
v 474.27676 322.55698 11.294031
v 474.4972 322.51483 11.545003
v 474.8111 322.45416 11.650098
v 475.13434 322.3912 11.581157
v 475.3803 322.34286 11.356651
v 475.48312 322.32208 11.036738
v 475.4152 322.3344 10.707137
v 475.19476 322.37656 10.456165
v 474.88086 322.43723 10.35107
v 474.8316 323.1735 10.43834
v 474.60083 323.29358 10.636878
v 474.50522 323.36877 10.939697
v 474.57034 323.37894 11.265658
v 474.77878 323.32135 11.52742
v 475.07465 323.2114 11.654843
v 475.3787 323.0786 11.613786
v 475.60944 322.95853 11.415248
v 475.70508 322.88333 11.112429
v 475.63995 322.87317 10.786468
v 475.43152 322.93076 10.524706
v 475.13565 323.04068 10.397283
v 474.86804 323.7866 10.355666
v 474.77167 323.9233 10.671108
v 474.84344 324.02048 11.017235
v 475.06418 324.05206 11.301302
v 475.37473 324.0096 11.447193
v 475.69183 323.90448 11.415819
v 475.93054 323.76486 11.215585
v 476.02692 323.62814 10.900143
v 475.95514 323.53098 10.554016
v 475.7344 323.4994 10.269949
v 475.42386 323.54184 10.124058
v 475.10675 323.64697 10.155432
v 474.98846 324.33463 9.818262
v 474.83688 324.41702 10.0878525
v 474.8555 324.49942 10.432812
v 475.03937 324.55972 10.760707
v 475.3392 324.5818 10.98368
v 475.67468 324.55972 11.041984
v 475.95587 324.49942 10.919997
v 476.10748 324.41702 10.650407
v 476.08884 324.33463 10.305448
v 475.90497 324.27432 9.977552
v 475.60513 324.25226 9.75458
v 475.26968 324.27432 9.696276
v 474.9937 325.14203 10.052053
v 474.83987 325.14493 10.350528
v 474.85626 325.14786 10.687327
v 475.03848 325.15002 10.972208
v 475.3377 325.1508 11.128835
v 475.6738 325.15002 11.115241
v 475.95663 325.14786 10.935068
v 476.11047 325.14493 10.636594
v 476.0941 325.14203 10.299794
v 475.91187 325.13986 10.014914
v 475.6126 325.1391 9.858287
v 475.27655 325.13986 9.871881
v 474.9935 325.8732 10.063405
v 474.83966 325.873 10.362687
v 474.85605 325.8728 10.698705
v 475.03827 325.87268 10.981421
v 475.3375 325.87262 11.135084
v 475.67355 325.87268 11.118519
v 475.95642 325.8728 10.936164
v 476.11026 325.873 10.636881
v 476.09387 325.8732 10.300863
v 475.91165 325.87332 10.0181465
v 475.6124 325.87338 9.864484
v 475.27634 325.87332 9.88105
v 474.99353 326.601 10.063169
v 474.8397 326.60104 10.362396
v 474.85608 326.60107 10.698469
v 475.0383 326.6011 10.981337
v 475.33752 326.6011 11.135205
v 475.6736 326.6011 11.118846
v 475.95645 326.60107 10.936643
v 476.1103 326.60104 10.637415
v 476.0939 326.601 10.301342
v 475.91168 326.601 10.018475
v 475.61246 326.60098 9.864606
v 475.27637 326.601 9.880965
v 474.99353 327.3291 10.063326
v 474.8397 327.3291 10.362563
v 474.85608 327.3291 10.698626
v 475.0383 327.3291 10.981468
v 475.33752 327.3291 11.135301
v 475.67358 327.3291 11.118906
v 475.95645 327.3291 10.936676
v 476.1103 327.3291 10.637439
v 476.0939 327.3291 10.301375
v 475.91168 327.32913 10.018534
v 475.61243 327.32913 9.864701
v 475.27637 327.32913 9.881096
v 474.99353 328.05716 10.063294
v 474.8397 328.05716 10.362528
v 474.85608 328.05716 10.698595
v 475.0383 328.05716 10.981445
v 475.33752 328.05716 11.135291
v 475.67358 328.05716 11.118909
v 475.95645 328.05716 10.936687
v 476.1103 328.05716 10.637454
v 476.0939 328.05716 10.301388
v 475.91168 328.05716 10.018537
v 475.61243 328.05716 9.864692
v 475.27637 328.05716 9.881074
v 474.99353 328.78522 10.063311
v 474.8397 328.78522 10.362545
v 474.85608 328.78522 10.69861
v 475.0383 328.78522 10.981459
v 475.33752 328.78522 11.1353
v 475.67358 328.78522 11.118913
v 475.95645 328.78522 10.936689
v 476.1103 328.78522 10.637455
v 476.0939 328.78522 10.301389
v 475.91168 328.78522 10.018541
v 475.61243 328.78522 9.864699
v 475.27637 328.78522 9.881086
v 474.99353 329.51328 10.063311
v 474.8397 329.51328 10.362545
v 474.85608 329.51328 10.69861
v 475.0383 329.51328 10.981459
v 475.33752 329.51328 11.1353
v 475.67358 329.51328 11.118914
v 475.95645 329.51328 10.936689
v 476.1103 329.51328 10.637455
v 476.0939 329.51328 10.30139
v 475.91168 329.51328 10.018541
v 475.61243 329.51328 9.8647
v 475.27637 329.51328 9.881086
v 474.99353 330.24133 10.063311
v 474.8397 330.24133 10.362545
v 474.85608 330.24133 10.69861
v 475.0383 330.24133 10.981459
v 475.33752 330.24133 11.1353
v 475.67358 330.24133 11.118914
v 475.95645 330.24133 10.936689
v 476.1103 330.24133 10.637455
v 476.0939 330.24133 10.30139
v 475.91168 330.24133 10.018541
v 475.61243 330.24133 9.8647
v 475.27637 330.24133 9.881086
v 474.91208 330.9694 10.175
v 474.82498 330.9694 10.5
v 474.91208 330.9694 10.825
v 475.15 330.9694 11.062917
v 475.47498 330.9694 11.15
v 475.8 330.9694 11.062917
v 476.0379 330.9694 10.825
v 476.12497 330.9694 10.5
v 476.0379 330.9694 10.175
v 475.8 330.9694 9.937083
v 475.47498 330.9694 9.85
v 475.15 330.9694 9.937083
v 474.9126 331.67325 10.175
v 474.8256 331.6695 10.5
v 474.9126 331.67325 10.825
v 475.15027 331.68347 11.062917
v 475.47498 331.69745 11.15
v 475.79968 331.7114 11.062917
v 476.03738 331.72162 10.825
v 476.1244 331.72537 10.5
v 476.03738 331.72162 10.175
v 475.79968 331.7114 9.937083
v 475.47498 331.69745 9.85
v 475.15027 331.68347 9.937083
v 474.88495 332.22635 10.175
v 474.80334 332.19595 10.5
v 474.88495 332.22635 10.825
v 475.1079 332.3094 11.062917
v 475.41248 332.4228 11.15
v 475.71704 332.53622 11.062917
v 475.94 332.61926 10.825
v 476.0216 332.64966 10.5
v 475.94 332.61926 10.175
v 475.71704 332.53622 9.937083
v 475.41248 332.4228 9.85
v 475.1079 332.3094 9.937083
v 474.56665 332.63602 10.175
v 474.5019 332.5778 10.5
v 474.56665 332.63602 10.825
v 474.7436 332.79507 11.062917
v 474.9853 333.01236 11.15
v 475.22696 333.22964 11.062917
v 475.4039 333.3887 10.825
v 475.46866 333.44693 10.5
v 475.4039 333.3887 10.175
v 475.22696 333.22964 9.937083
v 474.9853 333.01236 9.85
v 474.7436 332.79507 9.937083
v 474.05566 333.09247 10.175
v 473.99554 333.02948 10.5
v 474.05566 333.09247 10.825
v 474.21994 333.2646 11.062917
v 474.44437 333.49966 11.15
v 474.66876 333.73474 11.062917
v 474.83304 333.90683 10.825
v 474.89316 333.96985 10.5
v 474.83304 333.90683 10.175
v 474.66876 333.73474 9.937083
v 474.44437 333.49966 9.85
v 474.21994 333.2646 9.937083
v 473.5257 333.62823 10.175
v 473.46277 333.56802 10.5
v 473.5257 333.62823 10.825
v 473.6976 333.7927 11.062917
v 473.93243 334.01736 11.15
v 474.1673 334.24203 11.062917
v 474.3392 334.4065 10.825
v 474.40213 334.4667 10.5
v 474.3392 334.4065 10.175
v 474.1673 334.24203 9.937083
v 473.93243 334.01736 9.85
v 473.6976 333.7927 9.937083
v 472.98972 334.21112 10.175
v 472.92038 334.15845 10.5
v 472.98972 334.21112 10.825
v 473.17914 334.35507 11.062917
v 473.43793 334.5517 11.15
v 473.6967 334.74832 11.062917
v 473.88614 334.89224 10.825
v 473.95547 334.94495 10.5
v 473.88614 334.89224 10.175
v 473.6967 334.74832 9.937083
v 473.43793 334.5517 9.85
v 473.17914 334.35507 9.937083
v 472.58075 334.86905 10.175
v 472.5073 334.82227 10.5
v 472.58075 334.86905 10.825
v 472.78146 334.9968 11.062917
v 473.05563 335.1713 11.15
v 473.3298 335.34583 11.062917
v 473.53052 335.47357 10.825
v 473.60397 335.52032 10.5
v 473.53052 335.47357 10.175
v 473.3298 335.34583 9.937083
v 473.05563 335.1713 9.85
v 472.78146 334.9968 9.937083
v 472.14 335.55524 10.175
v 472.06018 335.52045 10.5
v 472.14 335.55524 10.825
v 472.35815 335.6502 11.062917
v 472.65613 335.77997 11.15
v 472.9541 335.9097 11.062917
v 473.17224 336.0047 10.825
v 473.25208 336.03946 10.5
v 473.17224 336.0047 10.175
v 472.9541 335.9097 9.937083
v 472.65613 335.77997 9.85
v 472.35815 335.6502 9.937083
v 471.9211 336.4485 10.175
v 471.83423 336.4425 10.5
v 471.9211 336.4485 10.825
v 472.15845 336.46478 11.062917
v 472.4827 336.48706 11.15
v 472.80695 336.50934 11.062917
v 473.04428 336.52563 10.825
v 473.13116 336.5316 10.5
v 473.04428 336.52563 10.175
v 472.80695 336.50934 9.937083
v 472.4827 336.48706 9.85
v 472.15845 336.46478 9.937083
v 471.99548 337.2366 10.175
v 471.90848 337.24054 10.5
v 471.99548 337.2366 10.825
v 472.23315 337.2259 11.062917
v 472.55783 337.2112 11.15
v 472.88248 337.19656 11.062917
v 473.12018 337.18585 10.825
v 473.20715 337.18192 10.5
v 473.12018 337.18585 10.175
v 472.88248 337.19656 9.937083
v 472.55783 337.2112 9.85
v 472.23315 337.2259 9.937083
v 471.98544 337.92795 10.175
v 471.89838 337.9262 10.5
v 471.98544 337.92795 10.825
v 472.2233 337.9327 11.062917
v 472.54825 337.9392 11.15
v 472.87317 337.9457 11.062917
v 473.11105 337.95047 10.825
v 473.19812 337.9522 10.5
v 473.11105 337.95047 10.175
v 472.87317 337.9457 9.937083
v 472.54825 337.9392 9.85
v 472.2233 337.9327 9.937083
v 471.97336 338.57504 10.175
v 471.88745 338.56082 10.5
v 471.97336 338.57504 10.825
v 472.20807 338.61392 11.062917
v 472.52872 338.66702 11.15
v 472.84933 338.7201 11.062917
v 473.08408 338.75897 10.825
v 473.16998 338.7732 10.5
v 473.08408 338.75897 10.175
v 472.84933 338.7201 9.937083
v 472.52872 338.66702 9.85
v 472.20807 338.61392 9.937083
v 471.76257 339.24255 10.175
v 471.67746 339.22406 10.5
v 471.76257 339.24255 10.825
v 471.99503 339.29315 11.062917
v 472.3126 339.36224 11.15
v 472.6302 339.43134 11.062917
v 472.86264 339.48193 10.825
v 472.94775 339.50046 10.5
v 472.86264 339.48193 10.175
v 472.6302 339.43134 9.937083
v 472.3126 339.36224 9.85
v 471.99503 339.29315 9.937083
v 471.6584 340.05075 10.175
v 471.57147 340.04553 10.5
v 471.6584 340.05075 10.825
v 471.89587 340.065 11.062917
v 472.2203 340.08444 11.15
v 472.5447 340.10388 11.062917
v 472.7822 340.1181 10.825
v 472.86914 340.12332 10.5
v 472.7822 340.1181 10.175
v 472.5447 340.10388 9.937083
v 472.2203 340.08444 9.85
v 471.89587 340.065 9.937083
v 471.66278 340.8142 10.175
v 471.57568 340.81448 10.5
v 471.66278 340.8142 10.825
v 471.9007 340.81348 11.062917
v 472.2257 340.81247 11.15
v 472.5507 340.81146 11.062917
v 472.7886 340.81073 10.825
v 472.8757 340.81046 10.5
v 472.7886 340.81073 10.175
v 472.5507 340.81146 9.937083
v 472.2257 340.81247 9.85
v 471.9007 340.81348 9.937083
v 471.66187 341.542 10.175
v 471.5748 341.54224 10.5
v 471.66187 341.542 10.825
v 471.89978 341.54138 11.062917
v 472.2248 341.54053 11.15
v 472.5498 341.53967 11.062917
v 472.78772 341.53903 10.825
v 472.8748 341.53882 10.5
v 472.78772 341.53903 10.175
v 472.5498 341.53967 9.937083
v 472.2248 341.54053 9.85
v 471.89978 341.54138 9.937083
v 471.66815 342.31036 10.175
v 471.5813 342.3168 10.5
v 471.66815 342.31036 10.825
v 471.90543 342.2927 11.062917
v 472.22952 342.26855 11.15
v 472.55362 342.24445 11.062917
v 472.7909 342.22678 10.825
v 472.87772 342.2203 10.5
v 472.7909 342.22678 10.175
v 472.55362 342.24445 9.937083
v 472.22952 342.26855 9.85
v 471.90543 342.2927 9.937083
v 471.78378 343.11423 10.175
v 471.69885 343.13358 10.5
v 471.78378 343.11423 10.825
v 472.01575 343.06143 11.062917
v 472.33264 342.9893 11.15
v 472.64954 342.9171 11.062917
v 472.88153 342.86432 10.825
v 472.96643 342.84497 10.5
v 472.88153 342.86432 10.175
v 472.64954 342.9171 9.937083
v 472.33264 342.9893 9.85
v 472.01575 343.06143 9.937083
v 472.03275 343.7077 10.109337
v 471.90714 343.71353 10.421427
v 471.95425 343.71133 10.75457
v 472.16144 343.70172 11.019502
v 472.4732 343.68726 11.145233
v 472.80597 343.67178 11.098075
v 473.07062 343.65952 10.890663
v 473.19623 343.65366 10.578573
v 473.1491 343.65585 10.24543
v 472.94193 343.66547 9.980498
v 472.63016 343.67996 9.854767
v 472.2974 343.6954 9.901925
v 471.9207 344.08524 10.208415
v 471.83975 344.06238 10.517739
v 471.9084 344.1287 10.834359
v 472.1082 344.26645 11.073437
v 472.38562 344.4387 11.170912
v 472.66635 344.5993 11.100665
v 472.87518 344.70523 10.88152
v 472.95612 344.7281 10.572196
v 472.88748 344.66177 10.255576
v 472.68768 344.52402 10.016499
v 472.41025 344.35178 9.9190235
v 472.12952 344.19116 9.98927
v 471.43872 344.3703 10.304994
v 471.3498 344.48642 10.650308
v 471.3941 344.70322 10.961557
v 471.55975 344.9626 11.155344
v 471.80237 345.195 11.179743
v 472.05692 345.33826 11.028216
v 472.25522 345.3539 10.7413645
v 472.34412 345.2378 10.39605
v 472.29984 345.021 10.084801
v 472.1342 344.76163 9.891013
v 471.89157 344.52917 9.866614
v 471.63702 344.38596 10.018142
v 471.10223 344.8219 9.107272
v 470.944 344.9624 9.22896
v 470.93872 345.18567 9.429435
v 471.08783 345.43182 9.654977
v 471.35132 345.63492 9.845154
v 471.65863 345.74054 9.949008
v 471.9274 345.7204 9.938711
v 472.08563 345.5799 9.817022
v 472.09088 345.35666 9.616549
v 471.9418 345.1105 9.3910055
v 471.6783 344.90738 9.200829
v 471.371 344.80176 9.096974
v 470.906 345.5787 8.68445
v 470.6972 345.5981 8.921301
v 470.6395 345.6823 9.268185
v 470.74835 345.80872 9.6321535
v 470.99463 345.94348 9.915682
v 471.3123 346.05048 10.0428
v 471.61627 346.10104 9.9794445
v 471.82507 346.08163 9.742594
v 471.88275 345.99744 9.39571
v 471.7739 345.87103 9.031741
v 471.52762 345.7363 8.748213
v 471.20996 345.62927 8.621096
v 470.73218 346.3798 8.985719
v 470.55588 346.3116 9.265412
v 470.5308 346.30826 9.604596
v 470.66364 346.3706 9.912387
v 470.91882 346.48196 10.106313
v 471.22797 346.61252 10.13441
v 471.50824 346.72723 9.989152
v 471.68454 346.7954 9.709458
v 471.70963 346.79877 9.370275
v 471.57678 346.73642 9.062484
v 471.3216 346.62506 8.868558
v 471.01245 346.4945 8.840461
v 470.4093 347.0204 8.938496
v 470.19357 346.9228 9.177526
v 470.1158 346.88712 9.502929
v 470.19684 346.92297 9.82751
v 470.41498 347.0207 10.064301
v 470.71176 347.15414 10.149851
v 471.0077 347.28757 10.061238
v 471.22342 347.38516 9.822207
v 471.30118 347.42084 9.496805
v 471.22015 347.38498 9.172223
v 471.002 347.28726 8.935433
v 470.70523 347.1538 8.849883
v 470.20703 347.83743 8.937537
v 469.96997 347.82074 9.175727
v 469.88348 347.8146 9.500827
v 469.9707 347.82074 9.8257265
v 470.2083 347.83743 10.063369
v 470.53262 347.8603 10.150078
v 470.85672 347.88312 10.06262
v 471.09375 347.89984 9.82443
v 471.18027 347.90594 9.49933
v 471.09302 347.89984 9.174431
v 470.8554 347.88312 8.936789
v 470.53113 347.8603 8.85008
v 470.18945 348.60345 9.0028715
v 469.99716 348.61224 9.278836
v 469.9685 348.61356 9.614065
v 470.1111 348.6071 9.9187355
v 470.3868 348.59448 10.11121
v 470.7217 348.5792 10.139915
v 471.02606 348.56528 9.997161
v 471.21832 348.5565 9.721196
v 471.247 348.55518 9.385966
v 471.10437 348.56168 9.081296
v 470.82867 348.57425 8.888822
v 470.4938 348.58954 8.860116
v 470.28607 349.27673 8.950447
v 470.04282 349.2895 9.168268
v 469.94836 349.30835 9.485426
v 470.028 349.3283 9.816939
v 470.26047 349.34396 10.073979
v 470.5834 349.35117 10.187673
v 470.91028 349.348 10.127554
v 471.15356 349.33524 9.909734
v 471.24802 349.31638 9.592575
v 471.16833 349.29642 9.261062
v 470.9359 349.28076 9.004022
v 470.61298 349.27356 8.890329
v 470.34924 349.84396 8.552476
v 470.08325 349.91013 8.6762295
v 469.95593 350.00983 8.945157
v 470.00137 350.11633 9.287198
v 470.20743 350.20108 9.610703
v 470.51886 350.2414 9.82899
v 470.85223 350.22644 9.883569
v 471.11823 350.16025 9.759815
v 471.24557 350.06055 9.490889
v 471.20013 349.95407 9.148848
v 470.99408 349.86932 8.825341
v 470.68265 349.829 8.607055
v 470.27408 350.4911 8.225256
v 470.03656 350.56378 8.3829975
v 469.95007 350.66306 8.667279
v 470.03772 350.76233 9.001927
v 470.27606 350.835 9.297273
v 470.60123 350.8616 9.474179
v 470.92606 350.835 9.485244
v 471.16354 350.76233 9.327502
v 471.25006 350.66306 9.0432205
v 471.1624 350.56378 8.708572
v 470.92407 350.4911 8.413227
v 470.5989 350.4645 8.2363205
v 470.2739 351.37146 8.388003
v 470.03644 351.3785 8.6192
v 469.94995 351.38815 8.941634
v 470.03763 351.3978 9.268912
v 470.276 351.40488 9.513339
v 470.60114 351.40744 9.60942
v 470.926 351.40488 9.531411
v 471.16345 351.3978 9.300216
v 471.24994 351.38815 8.97778
v 471.16226 351.3785 8.650502
v 470.9239 351.37146 8.406076
v 470.59872 351.36887 8.309995
v 470.27393 352.1239 8.4344015
v 470.03647 352.1205 8.676134
v 469.94998 352.11588 9.002506
v 470.03766 352.11124 9.326067
v 470.27603 352.10782 9.560118
v 470.6012 352.1066 9.641945
v 470.92603 352.10782 9.5496235
v 471.1635 352.11124 9.30789
v 471.24997 352.11588 8.981518
v 471.1623 352.1205 8.657958
v 470.92395 352.1239 8.423907
v 470.5988 352.12515 8.34208
v 470.27393 352.84344 8.436648
v 470.03647 352.84366 8.674804
v 469.94998 352.84393 8.99989
v 470.03766 352.8442 9.324802
v 470.27603 352.8444 9.562479
v 470.6012 352.84448 9.649236
v 470.92603 352.8444 9.561827
v 471.1635 352.8442 9.323671
v 471.24997 352.84393 8.998585
v 471.1623 352.84366 8.673673
v 470.92395 352.84344 8.435996
v 470.5988 352.84338 8.349239
v 470.27173 353.57205 8.439036
v 470.0352 353.57202 8.6783285
v 469.94998 353.572 9.003828
v 470.03897 353.57193 9.328318
v 470.27826 353.5719 9.564849
v 470.60376 353.5719 9.650045
v 470.92825 353.5719 9.561078
v 471.16476 353.57193 9.321785
v 471.24997 353.572 8.996285
v 471.161 353.57202 8.671797
v 470.92172 353.57205 8.435265
v 470.59622 353.57205 8.350068
v 470.2753 354.30917 8.436949
v 470.0374 354.31592 8.674786
v 469.95026 354.3184 8.999756
v 470.03717 354.31595 9.324785
v 470.27493 354.30923 9.562782
v 470.59976 354.30008 9.649975
v 470.92465 354.2909 9.563001
v 471.16257 354.28415 9.325165
v 471.24973 354.28168 9.000194
v 471.16278 354.28412 8.675164
v 470.92505 354.29083 8.437168
v 470.6002 354.30002 8.349975
v 470.32123 355.0893 8.437594
v 470.08807 355.13477 8.675883
v 470.0031 355.15134 9.0010195
v 470.08908 355.13455 9.325883
v 470.32297 355.08896 9.563426
v 470.6421 355.02673 9.650001
v 470.96094 354.96454 9.562408
v 471.1941 354.9191 9.32412
v 471.27908 354.90253 8.998983
v 471.1931 354.91928 8.67412
v 470.95923 354.9649 8.436577
v 470.6401 355.02713 8.350002
v 470.55786 355.78195 8.437085
v 470.3249 355.83023 8.675004
v 470.23962 355.8479 9.000004
v 470.3249 355.83023 9.325004
v 470.55786 355.78195 9.562919
v 470.8761 355.716 9.65
v 471.19434 355.6501 9.562914
v 471.4273 355.6018 9.324996
v 471.51257 355.58414 8.999995
v 471.4273 355.6018 8.674996
v 471.19434 355.6501 8.437081
v 470.8761 355.716 8.349999
v 470.6094 356.452 8.437082
v 470.3716 356.45953 8.674998
v 470.28458 356.46228 8.999998
v 470.3716 356.45953 9.324999
v 470.6094 356.452 9.562916
v 470.93423 356.44174 9.65
v 471.2591 356.4315 9.562918
v 471.4969 356.42395 9.325002
v 471.58392 356.4212 9.000002
v 471.4969 356.42395 8.675001
v 471.2591 356.4315 8.437084
v 470.93427 356.44174 8.35
v 470.59705 357.16797 8.437084
v 470.35913 357.1667 8.675
v 470.27206 357.1662 9.000001
v 470.35913 357.1667 9.325001
v 470.59705 357.16797 9.562917
v 470.92206 357.1697 9.65
v 471.24704 357.17145 9.562916
v 471.48495 357.1727 9.325
v 471.57205 357.1732 8.999999
v 471.48495 357.1727 8.674999
v 471.24704 357.17145 8.437083
v 470.92206 357.1697 8.35
v 470.60156 357.8887 8.437083
v 470.36374 357.8821 8.675
v 470.2767 357.8797 9.0
v 470.36374 357.8821 9.325
v 470.60156 357.8887 9.562917
v 470.92645 357.89774 9.65
v 471.2513 357.90677 9.562917
v 471.48914 357.91336 9.325
v 471.5762 357.91577 9.0
v 471.48914 357.91336 8.675
v 471.2513 357.90677 8.437083
v 470.92645 357.89774 8.35
v 470.56534 358.54974 8.437083
v 470.33377 358.4951 8.675
v 470.24902 358.4751 9.0
v 470.33377 358.4951 9.325
v 470.56534 358.54974 9.562917
v 470.88165 358.62442 9.65
v 471.19794 358.69907 9.562917
v 471.4295 358.75372 9.325
v 471.51425 358.77374 9.0
v 471.4295 358.75372 8.675
v 471.19794 358.69907 8.437083
v 470.88165 358.62442 8.35
v 470.29782 359.16696 8.437083
v 470.07898 359.07364 8.675
v 469.99887 359.0395 9.0
v 470.07898 359.07364 9.325
v 470.29782 359.16696 9.562917
v 470.5968 359.29443 9.65
v 470.89575 359.4219 9.562917
v 471.1146 359.51523 9.325
v 471.1947 359.54938 9.0
v 471.1146 359.51523 8.675
v 470.89575 359.4219 8.437083
v 470.5968 359.29443 8.35
v 469.99725 359.8773 8.437083
v 469.76794 359.8139 8.675
v 469.68402 359.7907 9.0
v 469.76794 359.8139 9.325
v 469.99725 359.8773 9.562917
v 470.31052 359.96384 9.65
v 470.62378 360.0504 9.562917
v 470.85312 360.11377 9.325
v 470.93704 360.13696 9.0
v 470.85312 360.11377 8.675
v 470.62378 360.0504 8.437083
v 470.31052 359.96384 8.35
v 469.89783 360.60382 8.437083
v 469.66748 360.54422 8.675
v 469.5832 360.5224 9.0
v 469.66748 360.54422 9.325
v 469.89783 360.60382 9.562917
v 470.21243 360.68527 9.65
v 470.52707 360.7667 9.562917
v 470.75742 360.82632 9.325
v 470.8417 360.84814 9.0
v 470.75742 360.82632 8.675
v 470.52707 360.7667 8.437083
v 470.21243 360.68527 8.35
v 469.6297 361.29904 8.437083
v 469.39655 361.25174 8.675
v 469.3112 361.2344 9.0
v 469.39655 361.25174 9.325
v 469.6297 361.29904 9.562917
v 469.9482 361.36368 9.65
v 470.26672 361.4283 9.562917
v 470.49988 361.47562 9.325
v 470.58524 361.49295 9.0
v 470.49988 361.47562 8.675
v 470.26672 361.4283 8.437083
v 469.9482 361.36368 8.35
v 469.60678 362.03653 8.437083
v 469.37228 361.99634 8.675
v 469.28647 361.98163 9.0
v 469.37228 361.99634 9.325
v 469.60678 362.03653 9.562917
v 469.92712 362.09143 9.65
v 470.24744 362.14633 9.562917
v 470.48193 362.18652 9.325
v 470.56778 362.2012 9.0
v 470.48193 362.18652 8.675
v 470.24744 362.14633 8.437083
v 469.92712 362.09143 8.35
v 469.38715 362.71548 8.437083
v 469.1547 362.66486 8.675
v 469.0696 362.6463 9.0
v 469.1547 362.66486 9.325
v 469.38715 362.71548 9.562917
v 469.7047 362.78467 9.65
v 470.02225 362.85385 9.562917
v 470.25473 362.9045 9.325
v 470.3398 362.92303 9.0
v 470.25473 362.9045 8.675
v 470.02225 362.85385 8.437083
v 469.7047 362.78467 8.35
v 469.29404 363.49005 8.437083
v 469.0565 363.4772 8.675
v 468.9695 363.47247 9.0
v 469.0565 363.4772 9.325
v 469.29404 363.49005 9.562917
v 469.61856 363.50763 9.65
v 469.9431 363.52518 9.562917
v 470.18066 363.53806 9.325
v 470.26764 363.54276 9.0
v 470.18066 363.53806 8.675
v 469.9431 363.52518 8.437083
v 469.61856 363.50763 8.35
v 469.30115 364.237 8.437083
v 469.06323 364.23798 8.675
v 468.97617 364.23834 9.0
v 469.06323 364.23798 9.325
v 469.30115 364.237 9.562917
v 469.62616 364.23563 9.65
v 469.95114 364.23428 9.562917
v 470.18906 364.2333 9.325
v 470.27615 364.23294 9.0
v 470.18906 364.2333 8.675
v 469.95114 364.23428 8.437083
v 469.62616 364.23563 8.35
v 469.29962 364.96347 8.437083
v 469.0617 364.96332 8.675
v 468.97464 364.96326 9.0
v 469.0617 364.96332 9.325
v 469.29962 364.96347 9.562917
v 469.62463 364.96368 9.65
v 469.94962 364.9639 9.562917
v 470.18753 364.96408 9.325
v 470.27463 364.96414 9.0
v 470.18753 364.96408 8.675
v 469.94962 364.9639 8.437083
v 469.62463 364.96368 8.35
v 469.30014 365.69183 8.437083
v 469.06223 365.69186 8.675
v 468.97516 365.6919 9.0
v 469.06223 365.69186 9.325
v 469.30014 365.69183 9.562917
v 469.62515 365.69174 9.65
v 469.95016 365.69168 9.562917
v 470.18808 365.69162 9.325
v 470.27515 365.6916 9.0
v 470.18808 365.69162 8.675
v 469.95016 365.69168 8.437083
v 469.62515 365.69174 8.35
v 469.3263 366.41977 8.422684
v 469.07767 366.41974 8.649366
v 468.97568 366.41974 8.970001
v 469.04767 366.41974 9.298674
v 469.27435 366.41977 9.5473175
v 469.59497 366.4198 9.649307
v 469.92365 366.41983 9.577316
v 470.1723 366.41986 9.350634
v 470.2743 366.4199 9.029999
v 470.2023 366.41986 8.701326
v 469.97562 366.41983 8.4526825
v 469.65497 366.4198 8.350693
v 469.19672 367.15063 8.522494
v 469.0096 367.14532 8.801336
v 468.98743 367.1407 9.134943
v 469.13608 367.13797 9.433924
v 469.4157 367.1379 9.618168
v 469.75143 367.1405 9.638307
v 470.05325 367.14505 9.488944
v 470.24036 367.1504 9.210102
v 470.26254 367.155 8.876495
v 470.1139 367.15775 8.577515
v 469.83426 367.1578 8.3932705
v 469.49854 367.1552 8.373132
v 469.13135 367.87366 8.578231
v 468.97775 367.8535 8.880856
v 468.9942 367.8392 9.212658
v 469.1763 367.83466 9.484732
v 469.47528 367.84106 9.624176
v 469.811 367.85672 9.593626
v 470.09354 367.87744 9.401268
v 470.24716 367.8976 9.098643
v 470.2307 367.9119 8.766841
v 470.04858 367.91644 8.494767
v 469.7496 367.91003 8.355323
v 469.41388 367.89438 8.385873
v 469.0532 368.54047 8.674995
v 468.91782 368.58414 8.96767
v 468.9546 368.63217 9.310894
v 469.1537 368.67166 9.612702
v 469.4617 368.69202 9.792224
v 469.79614 368.6878 9.801356
v 470.0674 368.66013 9.637654
v 470.2028 368.61646 9.344979
v 470.166 368.56842 9.001755
v 469.96692 368.52893 8.699947
v 469.6589 368.50858 8.520426
v 469.32443 368.5128 8.511292
v 469.09564 369.11673 7.981779
v 468.96487 369.26846 8.218395
v 469.0064 369.42398 8.54758
v 469.2091 369.54166 8.881129
v 469.51868 369.5899 9.129668
v 469.85214 369.55585 9.226602
v 470.1202 369.4486 9.145956
v 470.25098 369.29688 8.909341
v 470.20944 369.14136 8.580155
v 470.00674 369.02368 8.246606
v 469.69717 368.9754 7.998067
v 469.3637 369.00946 7.9011335
v 469.33612 369.73825 7.6036625
v 469.08606 369.79407 7.768359
v 468.98206 369.87033 8.059581
v 469.05197 369.94656 8.399293
v 469.27707 370.0024 8.696472
v 469.59702 370.02283 8.871489
v 469.92612 370.0024 8.877446
v 470.17618 369.94656 8.7127495
v 470.28018 369.87033 8.421529
v 470.21027 369.79407 8.081816
v 469.98517 369.73825 7.7846365
v 469.66522 369.7178 7.6096206
v 469.33072 370.6334 7.8973775
v 469.08032 370.61478 8.139975
v 468.9759 370.58932 8.465611
v 469.04535 370.56387 8.787034
v 469.27014 370.54526 9.018119
v 469.58997 370.53845 9.096946
v 469.9192 370.54526 9.002393
v 470.16956 370.56387 8.759796
v 470.274 370.58932 8.434159
v 470.20453 370.61478 8.112736
v 469.97977 370.6334 7.881652
v 469.6599 370.64023 7.802825
v 469.33084 371.31714 7.919848
v 469.0804 371.31723 8.144468
v 468.97592 371.31738 8.464254
v 469.04535 371.31754 8.793521
v 469.27008 371.31766 9.044041
v 469.5899 371.3177 9.148686
v 469.91913 371.31766 9.07942
v 470.16956 371.31754 8.8548
v 470.27405 371.31738 8.535014
v 470.20462 371.31723 8.205748
v 469.9799 371.31714 7.955228
v 469.66006 371.31708 7.850581
v 469.33084 372.04547 7.920364
v 469.0804 372.04544 8.145104
v 468.97592 372.04544 8.464934
v 469.04535 372.04544 8.794157
v 469.27008 372.0454 9.044557
v 469.5899 372.0454 9.149038
v 469.91913 372.0454 9.079608
v 470.16953 372.04544 8.854867
v 470.27405 372.04544 8.535037
v 470.20462 372.04544 8.205814
v 469.9799 372.04547 7.9554152
v 469.66006 372.04547 7.850933
v 469.33084 372.7735 7.920354
v 469.0804 372.7735 8.145082
v 468.97592 372.7735 8.464909
v 469.04535 372.7735 8.794135
v 469.27008 372.7735 9.044546
v 469.5899 372.7735 9.149044
v 469.91913 372.7735 9.079629
v 470.16953 372.7735 8.8549
v 470.27405 372.7735 8.535074
v 470.20462 372.7735 8.205848
v 469.9799 372.7735 7.955436
v 469.66006 372.7735 7.8509383
v 469.33084 373.50156 7.920366
v 469.0804 373.50156 8.145097
v 468.97592 373.50156 8.464924
v 469.04535 373.50156 8.794149
v 469.27008 373.50156 9.044559
v 469.5899 373.50156 9.149054
v 469.91913 373.50156 9.079635
v 470.16953 373.50156 8.854904
v 470.27405 373.50156 8.535077
v 470.20462 373.50156 8.205851
v 469.9799 373.50156 7.9554424
v 469.66006 373.50156 7.8509474
v 469.33084 374.2296 7.9203634
v 469.0804 374.2296 8.145093
v 468.97592 374.2296 8.46492
v 469.04535 374.2296 8.794146
v 469.27008 374.2296 9.044556
v 469.5899 374.2296 9.149052
v 469.91913 374.2296 9.079635
v 470.16953 374.2296 8.854904
v 470.27405 374.2296 8.535078
v 470.20462 374.2296 8.205852
v 469.9799 374.2296 7.9554424
v 469.66006 374.2296 7.850946
v 469.33084 374.95767 7.920365
v 469.0804 374.95767 8.145095
v 468.97592 374.95767 8.464922
v 469.04535 374.95767 8.794148
v 469.27008 374.95767 9.044558
v 469.5899 374.95767 9.149053
v 469.91913 374.95767 9.079635
v 470.16953 374.95767 8.854905
v 470.27405 374.95767 8.535078
v 470.20462 374.95767 8.205852
v 469.9799 374.95767 7.9554424
v 469.66006 374.95767 7.8509474
v 469.3 375.68573 7.9370832
v 469.06207 375.68573 8.175
v 468.97498 375.68573 8.5
v 469.06207 375.68573 8.825
v 469.3 375.68573 9.062917
v 469.62497 375.68573 9.15
v 469.94998 375.68573 9.062917
v 470.1879 375.68573 8.825
v 470.275 375.68573 8.5
v 470.1879 375.68573 8.175
v 469.94998 375.68573 7.9370832
v 469.62497 375.68573 7.85
v 469.3 376.43173 7.968461
v 469.06207 376.42413 8.213843
v 468.97498 376.41376 8.541454
v 469.06207 376.4034 8.863512
v 469.3 376.3958 9.093721
v 469.62497 376.39304 9.170397
v 469.94998 376.3958 9.072993
v 470.1879 376.4034 8.827612
v 470.275 376.41376 8.5
v 470.1879 376.42413 8.177942
v 469.94998 376.43173 7.947734
v 469.62497 376.4345 7.8710585
v 469.3 377.34402 8.350518
v 469.06207 377.25793 8.652565
v 468.97498 377.14035 8.98492
v 469.06207 377.02277 9.258529
v 469.3 376.93668 9.400078
v 469.62497 376.90518 9.37164
v 469.94998 376.93668 9.180835
v 470.1879 377.02277 8.878788
v 470.275 377.14035 8.5464325
v 470.1879 377.25793 8.272824
v 469.94998 377.34402 8.131274
v 469.62497 377.37552 8.159713
v 469.06207 377.9073 8.703378
v 468.97498 377.708 9.002299
v 469.06207 377.50876 9.216861
v 469.3 377.36288 9.289571
v 469.62497 377.30948 9.200947
v 469.94998 377.36288 8.974734
v 470.1879 377.50876 8.671548
v 470.275 377.708 8.372625
v 470.1879 377.9073 8.158064
v 469.94998 378.05316 8.085354
v 469.62497 378.10657 8.173979
v 469.3 378.05316 8.400191
v 469.06207 378.41208 9.107498
v 468.97498 378.29047 9.439108
v 469.06207 378.16888 9.710286
v 469.3 378.07986 9.848371
v 469.62497 378.04727 9.816361
v 469.94998 378.07986 9.622836
v 470.1879 378.16888 9.319648
v 470.275 378.29047 8.988038
v 470.1879 378.41208 8.71686
v 469.94998 378.5011 8.578775
v 469.62497 378.5337 8.610785
v 469.3 378.5011 8.80431
v 469.06207 379.02625 9.200524
v 468.97498 379.013 9.5288
v 469.06207 378.99976 9.849984
v 469.3 378.99005 10.078017
v 469.62497 378.9865 10.151796
v 469.94998 378.99005 10.051554
v 470.1879 378.99976 9.804149
v 470.275 379.013 9.475873
v 470.1879 379.02625 9.154689
v 469.94998 379.03592 8.926656
v 469.62497 379.03946 8.852877
v 469.3 379.03592 8.953119
v 469.0722 379.7337 9.13468
v 468.97528 379.74002 9.45827
v 469.05243 379.74643 9.789668
v 469.28302 379.75122 10.040076
v 469.60522 379.75314 10.142398
v 469.9327 379.75162 10.069216
v 470.17776 379.7471 9.840139
v 470.2747 379.74078 9.516549
v 470.1975 379.73438 9.185151
v 469.96695 379.72958 8.934743
v 469.64474 379.72766 8.832421
v 469.31726 379.7292 8.905603
v 469.0664 380.46167 9.167954
v 468.9751 380.4601 9.491796
v 469.05792 380.46082 9.817908
v 469.2927 380.46353 10.05891
v 469.61652 380.4676 10.150226
v 469.9426 380.47186 10.067387
v 470.18356 380.47525 9.832589
v 470.27487 380.47678 9.508747
v 470.19205 380.4761 9.182634
v 469.95724 380.47336 8.941632
v 469.63345 380.4693 8.850317
v 469.30737 380.46503 8.933157
v 469.0468 381.13232 9.175276
v 468.9605 381.1225 9.500331
v 469.0472 381.13248 9.825275
v 469.28375 381.15952 10.063041
v 469.6067 381.1964 10.149918
v 469.92953 381.23328 10.062628
v 470.16577 381.26022 9.824561
v 470.2521 381.27002 9.499505
v 470.16537 381.26007 9.174561
v 469.92886 381.23303 8.936795
v 469.6059 381.1961 8.849918
v 469.28305 381.15924 8.937208
v 468.9477 381.6773 9.174914
v 468.86832 381.64133 9.499894
v 468.94757 381.67722 9.824914
v 469.16425 381.77536 10.062885
v 469.46027 381.90945 10.1500435
v 469.75632 382.04358 10.063034
v 469.97308 382.1418 9.825172
v 470.05246 382.17776 9.500192
v 469.9732 382.14188 9.175172
v 469.75653 382.04373 8.9372015
v 469.4605 381.90964 8.850043
v 469.16446 381.7755 8.937053
v 468.5903 382.12668 9.174677
v 468.52362 382.0704 9.499632
v 468.59003 382.12646 9.824677
v 468.77176 382.27982 10.062718
v 469.0201 382.4894 10.149973
v 469.26852 382.69904 10.06306
v 469.45044 382.85254 9.825268
v 469.51715 382.90878 9.500314
v 469.4507 382.85275 9.175268
v 469.26898 382.69937 8.937226
v 469.02066 382.4898 8.849973
v 468.77222 382.28018 8.936886
v 468.06363 382.6949 9.175061
v 467.99268 382.64447 9.50007
v 468.0637 382.69492 9.825061
v 468.25766 382.8327 10.062955
v 468.52264 383.0209 10.150006
v 468.7876 383.2091 10.062891
v 468.98154 383.3469 9.824951
v 469.0525 383.3973 9.499943
v 468.98148 383.34686 9.174952
v 468.7875 383.20908 8.937058
v 468.52252 383.02087 8.850006
v 468.25757 382.83267 8.937121
v 467.66388 383.45264 9.174989
v 467.58328 383.41965 9.499988
v 467.66388 383.45264 9.824989
v 467.88406 383.54276 10.06291
v 468.18484 383.66586 10.149999
v 468.48563 383.78897 10.062922
v 468.7058 383.8791 9.825009
v 468.7864 383.91208 9.5000105
v 468.7058 383.87912 9.17501
v 468.48563 383.78897 8.937089
v 468.18488 383.66586 8.849999
v 467.8841 383.54276 8.937077
v 467.41495 384.29205 9.175004
v 467.32855 384.28113 9.500005
v 467.41495 384.29205 9.825004
v 467.651 384.32184 10.062919
v 467.97345 384.36255 10.150001
v 468.29587 384.40326 10.062915
v 468.53192 384.43304 9.824996
v 468.61832 384.44397 9.499995
v 468.53192 384.43304 9.174996
v 468.29587 384.40326 8.937081
v 467.97342 384.36255 8.85
v 467.651 384.32184 8.937086
v 467.4424 385.07336 9.175
v 467.35535 385.0708 9.5
v 467.4424 385.07336 9.825
v 467.6802 385.08035 10.062917
v 468.00507 385.0899 10.15
v 468.32993 385.0995 10.062917
v 468.56775 385.10648 9.825
v 468.6548 385.10904 9.5
v 468.56775 385.10648 9.174999
v 468.32993 385.0995 8.937083
v 468.00507 385.0899 8.85
v 467.6802 385.08035 8.937083
v 467.38223 385.68747 9.175
v 467.2974 385.66788 9.500001
v 467.38223 385.68747 9.825001
v 467.61404 385.74103 10.062917
v 467.93073 385.81418 10.15
v 468.24738 385.8873 10.062917
v 468.4792 385.94086 9.825
v 468.56403 385.96045 9.5
v 468.4792 385.94086 9.174999
v 468.24738 385.8873 8.937083
v 467.93073 385.81418 8.85
v 467.61404 385.74103 8.937084
v 467.12604 386.39716 9.175
v 467.04034 386.38162 9.5
v 467.12604 386.39716 9.825
v 467.3601 386.43964 10.062917
v 467.6799 386.49765 10.15
v 467.9997 386.55566 10.062917
v 468.23376 386.59814 9.825
v 468.31946 386.61368 9.5
v 468.23376 386.59814 9.175
v 467.9997 386.55566 8.937083
v 467.6799 386.49765 8.85
v 467.3601 386.43964 8.937083
v 467.11172 387.22382 9.175
v 467.02463 387.2235 9.5
v 467.1117 387.22382 9.825
v 467.34964 387.2246 10.062917
v 467.67462 387.22568 10.15
v 467.99963 387.22678 10.062917
v 468.23755 387.22757 9.825
v 468.32462 387.22787 9.5
v 468.23755 387.22757 9.175
v 467.99963 387.22678 8.937083
v 467.67462 387.22568 8.85
v 467.34964 387.2246 8.937083
v 467.11212 387.95294 9.175
v 467.02505 387.95282 9.5
v 467.11212 387.95294 9.825
v 467.35004 387.95328 10.062917
v 467.67505 387.95374 10.15
v 468.00003 387.95422 10.062917
v 468.23798 387.95456 9.825
v 468.32504 387.95468 9.5
v 468.23798 387.95456 9.175
v 468.00003 387.95422 8.937083
v 467.67505 387.95374 8.85
v 467.35004 387.95328 8.937083
v 467.11044 388.65115 9.175
v 467.0235 388.6464 9.5
v 467.11044 388.65115 9.825
v 467.34802 388.6641 10.062917
v 467.67255 388.6818 10.15
v 467.99704 388.6995 10.062917
v 468.23462 388.71246 9.825
v 468.32156 388.7172 9.5
v 468.23462 388.71246 9.175
v 467.99704 388.6995 8.937083
v 467.67255 388.6818 8.85
v 467.34802 388.6641 8.937083
v 467.07578 389.19043 9.175
v 466.99533 389.1571 9.5
v 467.07578 389.19043 9.825
v 467.2956 389.28146 10.062917
v 467.59586 389.4058 10.15
v 467.89612 389.53015 10.062917
v 468.11594 389.6212 9.825
v 468.1964 389.6545 9.5
v 468.11594 389.6212 9.175
v 467.89612 389.53015 8.937083
v 467.59586 389.4058 8.85
v 467.2956 389.28146 8.937083
v 466.66937 389.66046 9.175
v 466.59686 389.61227 9.5
v 466.66937 389.66046 9.825
v 466.86752 389.79214 10.062917
v 467.1382 389.97205 10.15
v 467.40887 390.15192 10.062917
v 467.60703 390.2836 9.825
v 467.67957 390.33182 9.5
v 467.60703 390.2836 9.175
v 467.40887 390.15192 8.937083
v 467.1382 389.97205 8.85
v 466.86752 389.79214 8.937083
v 466.32773 390.297 9.175
v 466.2557 390.24808 9.5
v 466.32773 390.297 9.825
v 466.52457 390.43066 10.062917
v 466.7934 390.61328 10.15
v 467.06226 390.79587 10.062917
v 467.2591 390.92953 9.825
v 467.33112 390.97845 9.5
v 467.2591 390.92953 9.175
v 467.06226 390.79587 8.937083
v 466.7934 390.61328 8.85
v 466.52457 390.43066 8.937083
v 465.82574 390.88092 9.199859
v 465.76273 390.84436 9.528347
v 465.85025 390.89514 9.84924
v 466.06485 391.0196 10.076554
v 466.349 391.18442 10.149382
v 466.62656 391.3454 10.048207
v 466.82318 391.45947 9.800141
v 466.8862 391.496 9.471653
v 466.79868 391.44525 9.15076
v 466.5841 391.32077 8.923446
v 466.29996 391.15598 8.850618
v 466.02237 390.99496 8.951793
v 465.43808 391.72018 9.481056
v 465.5125 391.7404 9.811767
v 465.73737 391.79092 10.061284
v 466.05237 391.85834 10.162749
v 466.37317 391.9245 10.088975
v 466.61377 391.9717 9.85973
v 466.70972 391.98734 9.536439
v 466.63528 391.96713 9.205729
v 466.41043 391.9166 8.956211
v 466.0954 391.84918 8.854746
v 465.77463 391.78302 8.92852
v 465.53403 391.7358 9.157765
v 465.39105 392.48413 9.429103
v 465.43073 392.5336 9.7382
v 465.6307 392.59558 9.993805
v 465.93735 392.6534 10.127428
v 466.26852 392.69162 10.103265
v 466.5355 392.69995 9.927791
v 466.66672 392.6762 9.648024
v 466.62704 392.6267 9.338926
v 466.42706 392.56473 9.083323
v 466.12042 392.5069 8.949699
v 465.78925 392.4687 8.973862
v 465.52228 392.46036 9.149336
v 465.3239 393.105 9.111915
v 465.48636 393.2889 9.436662
v 465.75537 393.4686 9.658318
v 466.05887 393.5959 9.717489
v 466.31552 393.6367 9.598323
v 466.45657 393.58008 9.332749
v 466.44424 393.4412 8.991927
v 466.2818 393.25726 8.66718
v 466.0128 393.0776 8.445524
v 465.7093 392.95032 8.386353
v 465.45264 392.90952 8.505518
v 465.31158 392.96613 8.771092
v 464.9038 393.40793 8.571343
v 464.85184 393.4661 8.847159
v 464.95447 393.59653 9.120984
v 465.18427 393.7643 9.319445
v 465.4796 393.92444 9.389365
v 465.76135 394.03403 9.31201
v 465.95404 394.06372 9.108106
v 466.00604 394.00555 8.832289
v 465.90338 393.8751 8.558465
v 465.67358 393.70734 8.360004
v 465.37827 393.5472 8.290084
v 465.0965 393.4376 8.367439
v 464.69553 394.28784 8.738014
v 464.64548 394.2693 9.069685
v 464.76212 394.2979 9.383452
v 465.0142 394.36606 9.5952425
v 465.33417 394.45544 9.648305
v 465.63632 394.54214 9.528423
v 465.83966 394.6029 9.267719
v 465.8897 394.62146 8.936048
v 465.77307 394.59286 8.62228
v 465.52097 394.52472 8.41049
v 465.201 394.43533 8.357428
v 464.89886 394.34863 8.477309
v 464.4831 395.06476 8.662839
v 464.39008 395.05386 8.98599
v 464.46985 395.06476 9.312666
v 464.701 395.09454 9.555333
v 465.02158 395.13522 9.648971
v 465.34573 395.17587 9.568487
v 465.58658 395.20566 9.335448
v 465.6796 395.21655 9.012297
v 465.59985 395.20566 8.685621
v 465.3687 395.17587 8.442953
v 465.0481 395.13522 8.349317
v 464.72394 395.09454 8.4298
v 464.47876 395.87817 8.777233
v 464.44897 395.8788 9.112347
v 464.5907 395.87473 9.41745
v 464.86597 395.86703 9.610791
v 465.20096 395.85782 9.640565
v 465.50598 395.8495 9.498793
v 465.69928 395.84433 9.223462
v 465.72906 395.8437 8.888349
v 465.58734 395.84778 8.583245
v 465.3121 395.85544 8.389904
v 464.97708 395.8647 8.36013
v 464.67206 395.87302 8.501903
v 464.51953 396.58356 8.67126
v 464.4251 396.57956 8.993576
v 464.5048 396.57816 9.318819
v 464.7372 396.57968 9.559841
v 465.06012 396.58374 9.652059
v 465.387 396.5893 9.570765
v 465.63022 396.5948 9.33774
v 465.72464 396.59875 9.015424
v 465.64496 396.6002 8.690181
v 465.4125 396.59866 8.44916
v 465.0896 396.59457 8.356941
v 464.76276 396.58905 8.438235
v 464.59326 397.33054 8.6845045
v 464.4359 397.28354 8.970323
v 464.44772 397.2455 9.282983
v 464.62555 397.22668 9.538709
v 464.92172 397.2321 9.668978
v 465.2569 397.26025 9.638885
v 465.54126 397.30365 9.456493
v 465.6986 397.35065 9.170674
v 465.68677 397.38864 8.858014
v 465.50897 397.40747 8.602289
v 465.21277 397.4021 8.47202
v 464.87762 397.37393 8.502113
v 464.48993 398.03745 8.546504
v 464.35132 397.88232 8.896276
v 464.37552 397.76416 9.272836
v 464.556 397.71457 9.575282
v 464.84448 397.74686 9.722576
v 465.1636 397.8524 9.67525
v 465.4279 398.00287 9.445985
v 465.5665 398.158 9.096212
v 465.54233 398.27615 8.719654
v 465.36182 398.32574 8.417208
v 465.07336 398.29346 8.269914
v 464.7542 398.18793 8.31724
v 464.18347 398.477 9.028588
v 464.0512 398.33817 9.328876
v 464.074 398.2608 9.631734
v 464.2457 398.2657 9.856013
v 464.52032 398.3515 9.941618
v 464.82428 398.4952 9.865611
v 465.07614 398.65836 9.648357
v 465.20837 398.79718 9.34807
v 465.18558 398.8745 9.045212
v 465.0139 398.86966 8.820932
v 464.73926 398.78384 8.735328
v 464.4353 398.64014 8.811335
v 464.02112 399.10428 8.955855
v 463.8185 399.02768 9.213982
v 463.76242 399.00955 9.547031
v 463.86792 399.05472 9.865764
v 464.10672 399.1511 10.084776
v 464.41483 399.27283 10.145383
v 464.7097 399.38733 10.031344
v 464.9123 399.4639 9.773218
v 464.96838 399.48203 9.440168
v 464.86288 399.43686 9.121435
v 464.62408 399.3405 8.902424
v 464.31598 399.21878 8.841817
v 463.793 399.7977 8.93969
v 463.57477 399.70734 9.1793375
v 463.4966 399.6747 9.504963
v 463.57944 399.70856 9.829313
v 463.80106 399.79977 10.065481
v 464.10208 399.92392 10.150184
v 464.40186 400.04776 10.060725
v 464.62006 400.13812 9.821077
v 464.6982 400.17075 9.495452
v 464.61542 400.1369 9.171102
v 464.3938 400.0457 8.934934
v 464.09277 399.92154 8.850231
v 463.49405 400.51675 8.936814
v 463.26233 400.4619 9.174552
v 463.17734 400.44186 9.499486
v 463.26184 400.4619 9.824552
v 463.4932 400.5167 10.062647
v 463.80936 400.59158 10.149975
v 464.1257 400.66644 10.063136
v 464.3574 400.72125 9.825399
v 464.44238 400.74133 9.500464
v 464.35788 400.72128 9.175399
v 464.12656 400.66647 8.937304
v 463.81036 400.5916 8.849976
v 463.44168 401.31125 8.937317
v 463.204 401.30603 9.1754
v 463.11716 401.30414 9.500461
v 463.20447 401.30603 9.825399
v 463.44247 401.31125 10.063149
v 463.76746 401.3184 10.150005
v 464.09232 401.32553 10.062695
v 464.33002 401.33075 9.824612
v 464.41684 401.33264 9.499551
v 464.32956 401.33075 9.174612
v 464.09155 401.32553 8.936862
v 463.76654 401.3184 8.850006
v 463.45255 402.04813 8.937309
v 463.2148 402.0494 9.175392
v 463.12796 402.0499 9.500453
v 463.21527 402.0494 9.825392
v 463.45334 402.04813 10.063142
v 463.7784 402.04636 10.149998
v 464.10333 402.0446 10.062687
v 464.34106 402.0433 9.824604
v 464.42795 402.04282 9.499543
v 464.34064 402.0433 9.174604
v 464.10254 402.0446 8.936854
v 463.7775 402.04636 8.849998
v 463.44943 402.77374 8.937375
v 463.21173 402.77325 9.175505
v 463.12494 402.7731 9.500583
v 463.2123 402.77325 9.825504
v 463.45044 402.77374 10.063208
v 463.7755 402.7744 10.15
v 464.10043 402.77505 10.062625
v 464.33813 402.77554 9.824495
v 464.42493 402.77573 9.499418
v 464.33755 402.77554 9.174496
v 464.09943 402.77505 8.936792
v 463.77435 402.7744 8.85
v 463.44998 403.50232 8.937083
v 463.21207 403.50223 9.175
v 463.125 403.5022 9.5
v 463.21207 403.50223 9.825001
v 463.44998 403.50232 10.062917
v 463.775 403.50247 10.15
v 464.09998 403.5026 10.062917
v 464.3379 403.5027 9.825
v 464.425 403.50275 9.5
v 464.3379 403.5027 9.174999
v 464.09998 403.5026 8.937083
v 463.775 403.50247 8.85
v 463.44962 404.2165 8.937083
v 463.21194 404.2062 9.175
v 463.12494 404.20245 9.5
v 463.21194 404.2062 9.825
v 463.44962 404.2165 10.062917
v 463.77432 404.23053 10.15
v 464.09903 404.24457 10.062917
v 464.3367 404.25482 9.825
v 464.4237 404.2586 9.5
v 464.3367 404.25482 9.175
v 464.09903 404.24457 8.937083
v 463.77432 404.23053 8.85
v 463.3948 404.88574 8.937083
v 463.1625 404.83435 9.175
v 463.07748 404.81555 9.5
v 463.1625 404.83435 9.825
v 463.3948 404.88574 10.062917
v 463.71216 404.9559 10.15
v 464.02948 405.0261 10.062917
v 464.26178 405.07748 9.825
v 464.3468 405.09628 9.5
v 464.26178 405.07748 9.175
v 464.02948 405.0261 8.937083
v 463.71216 404.9559 8.85
v 463.14493 405.5714 8.937083
v 462.91235 405.52127 9.175
v 462.82724 405.50293 9.5
v 462.91235 405.52127 9.825
v 463.14493 405.5714 10.062917
v 463.46265 405.6399 10.15
v 463.78033 405.70834 10.062917
v 464.0129 405.75848 9.825
v 464.09805 405.77682 9.5
v 464.0129 405.75848 9.175
v 463.78033 405.70834 8.937083
v 463.46265 405.6399 8.85
v 463.0964 406.27448 8.937083
v 462.86807 406.20755 9.175
v 462.78452 406.18304 9.5
v 462.86807 406.20755 9.825
v 463.0964 406.27448 10.062917
v 463.40826 406.3659 10.15
v 463.72015 406.45734 10.062917
v 463.94846 406.52426 9.825
v 464.032 406.54877 9.5
v 463.94846 406.52426 9.175
v 463.72015 406.45734 8.937083
v 463.40826 406.3659 8.85
v 462.8056 406.8067 8.937083
v 462.6179 406.66052 9.175
v 462.5492 406.60703 9.5
v 462.6179 406.66052 9.825
v 462.8056 406.8067 10.062917
v 463.06204 407.00638 10.15
v 463.31848 407.20602 10.062917
v 463.5062 407.3522 9.825
v 463.5749 407.4057 9.5
v 463.5062 407.3522 9.175
v 463.31848 407.20602 8.937083
v 463.06204 407.00638 8.85
v 462.30032 407.26508 8.937083
v 462.13513 407.09387 9.175
v 462.07468 407.0312 9.5
v 462.13513 407.09387 9.825
v 462.30032 407.26508 10.062917
v 462.52597 407.499 10.15
v 462.75162 407.7329 10.062917
v 462.91678 407.9041 9.825
v 462.97723 407.9668 9.5
v 462.91678 407.9041 9.175
v 462.75162 407.7329 8.937083
v 462.52597 407.499 8.85
v 461.7733 407.7991 8.937083
v 461.59677 407.63956 9.175
v 461.53217 407.58118 9.5
v 461.59677 407.63956 9.825
v 461.7733 407.7991 10.062917
v 462.01437 408.01703 10.15
v 462.2555 408.23495 10.062917
v 462.432 408.39447 9.825
v 462.4966 408.45288 9.5
v 462.432 408.39447 9.175
v 462.2555 408.23495 8.937083
v 462.01437 408.01703 8.85
v 461.28433 408.39178 8.937083
v 461.08945 408.2553 9.175
v 461.01813 408.20535 9.5
v 461.08945 408.2553 9.825
v 461.28433 408.39178 10.062917
v 461.55054 408.5782 10.15
v 461.81677 408.76462 10.062917
v 462.01166 408.9011 9.825
v 462.08298 408.95105 9.5
v 462.01166 408.9011 9.175
v 461.81677 408.76462 8.937083
v 461.55054 408.5782 8.85
v 460.89468 409.0537 8.937083
v 460.68448 408.9423 9.175
v 460.60754 408.9015 9.5
v 460.68448 408.9423 9.825
v 460.89468 409.0537 10.062917
v 461.1818 409.20596 10.15
v 461.46893 409.35822 10.062917
v 461.67914 409.46967 9.825
v 461.75607 409.51044 9.5
v 461.67914 409.46967 9.175
v 461.46893 409.35822 8.937083
v 461.1818 409.20596 8.85
v 460.55307 409.7876 8.937083
v 460.32175 409.73206 9.175
v 460.23706 409.71173 9.5
v 460.32175 409.73206 9.825
v 460.55307 409.7876 10.062917
v 460.8691 409.86343 10.15
v 461.18512 409.9393 10.062917
v 461.41647 409.99484 9.825
v 461.50116 410.01517 9.5
v 461.41647 409.99484 9.175
v 461.18512 409.9393 8.937083
v 460.8691 409.86343 8.85
v 460.52435 410.58698 8.937083
v 460.28644 410.58386 9.175
v 460.19937 410.58273 9.5
v 460.28644 410.58386 9.825
v 460.52435 410.58698 10.062917
v 460.8493 410.59125 10.15
v 461.1743 410.5955 10.062917
v 461.41217 410.5986 9.825
v 461.49927 410.59973 9.5
v 461.41217 410.5986 9.175
v 461.1743 410.5955 8.937083
v 460.8493 410.59125 8.85
v 460.52505 411.31943 8.937083
v 460.28714 411.31955 9.175
v 460.20007 411.31958 9.5
v 460.28714 411.31955 9.825
v 460.52505 411.31943 10.062917
v 460.85007 411.31927 10.15
v 461.17508 411.31915 10.062917
v 461.413 411.31903 9.825
v 461.50006 411.319 9.5
v 461.413 411.31903 9.175
v 461.17508 411.31915 8.937083
v 460.85007 411.31927 8.85
v 460.52496 412.04733 8.937083
v 460.28705 412.0473 9.175
v 460.19995 412.0473 9.5
v 460.28705 412.0473 9.825
v 460.52496 412.04733 10.062917
v 460.84998 412.04733 10.15
v 461.17496 412.04736 10.062917
v 461.41287 412.04736 9.825
v 461.49997 412.04736 9.5
v 461.41287 412.04736 9.175
v 461.17496 412.04736 8.937083
v 460.84998 412.04733 8.85
v 460.525 412.77344 8.937083
v 460.28708 412.772 9.175
v 460.2 412.77148 9.5
v 460.28708 412.772 9.825
v 460.525 412.77344 10.062917
v 460.84998 412.7754 10.15
v 461.175 412.77734 10.062917
v 461.4129 412.77878 9.825
v 461.49997 412.77933 9.5
v 461.4129 412.77878 9.175
v 461.175 412.77734 8.937083
v 460.84998 412.7754 8.85
v 460.51785 413.47052 8.937083
v 460.28116 413.4464 9.175
v 460.19452 413.43762 9.5
v 460.28116 413.4464 9.825
v 460.51785 413.47052 10.062917
v 460.8412 413.5034 10.15
v 461.16452 413.5363 10.062917
v 461.4012 413.56036 9.825
v 461.48785 413.56918 9.5
v 461.4012 413.56036 9.175
v 461.16452 413.5363 8.937083
v 460.8412 413.5034 8.85
v 460.40628 414.08615 8.937083
v 460.1889 413.9894 9.175
v 460.10934 413.954 9.5
v 460.1889 413.9894 9.825
v 460.40628 414.08615 10.062917
v 460.7032 414.21826 10.15
v 461.00012 414.35037 10.062917
v 461.2175 414.4471 9.825
v 461.29706 414.4825 9.5
v 461.2175 414.4471 9.175
v 461.00012 414.35037 8.937083
v 460.7032 414.21826 8.85
v 459.97208 414.6576 8.937083
v 459.758 414.55383 9.175
v 459.67963 414.51587 9.5
v 459.758 414.55383 9.825
v 459.97208 414.6576 10.062917
v 460.26456 414.79935 10.15
v 460.557 414.94107 10.062917
v 460.77112 415.04483 9.825
v 460.8495 415.08282 9.5
v 460.77112 415.04483 9.175
v 460.557 414.94107 8.937083
v 460.26456 414.79935 8.85
v 459.77203 415.40054 8.937083
v 459.54642 415.32504 9.175
v 459.46384 415.29742 9.5
v 459.54642 415.32504 9.825
v 459.77203 415.40054 10.062917
v 460.08023 415.50366 10.15
v 460.38843 415.6068 10.062917
v 460.61407 415.68228 9.825
v 460.69666 415.70993 9.5
v 460.61407 415.68228 9.175
v 460.38843 415.6068 8.937083
v 460.08023 415.50366 8.85
v 459.49832 416.06543 8.937083
v 459.2749 415.98367 9.175
v 459.1931 415.95374 9.5
v 459.2749 415.98367 9.825
v 459.49832 416.06543 10.062917
v 459.80356 416.1771 10.15
v 460.10876 416.2888 10.062917
v 460.33218 416.37054 9.825
v 460.41397 416.40045 9.5
v 460.33218 416.37054 9.175
v 460.10876 416.2888 8.937083
v 459.80356 416.1771 8.85
v 459.26065 416.81113 8.937083
v 459.02667 416.76797 9.175
v 458.94104 416.75217 9.5
v 459.02667 416.76797 9.825
v 459.26065 416.81113 10.062917
v 459.58026 416.8701 10.15
v 459.89987 416.92902 10.062917
v 460.13385 416.97217 9.825
v 460.21948 416.98798 9.5
v 460.13385 416.97217 9.175
v 459.89987 416.92902 8.937083
v 459.58026 416.8701 8.85
v 459.2167 417.59116 8.937083
v 458.97882 417.5868 9.175
v 458.89175 417.5852 9.5
v 458.97882 417.5868 9.825
v 459.2167 417.59116 10.062917
v 459.54166 417.5971 10.15
v 459.86658 417.60306 10.062917
v 460.10446 417.6074 9.825
v 460.19153 417.60898 9.5
v 460.10446 417.6074 9.175
v 459.86658 417.60306 8.937083
v 459.54166 417.5971 8.85
v 459.22873 418.31772 8.937083
v 458.99088 418.31232 9.175
v 458.9038 418.31036 9.5
v 458.99088 418.31232 9.825
v 459.22873 418.31772 10.062917
v 459.55365 418.32507 10.15
v 459.87857 418.3324 10.062917
v 460.11642 418.3378 9.825
v 460.20346 418.33975 9.5
v 460.11642 418.3378 9.175
v 459.87857 418.3324 8.937083
v 459.55365 418.32507 8.85
v 459.192 418.97903 8.937083
v 458.96008 418.9258 9.175
v 458.8752 418.90634 9.5
v 458.96008 418.9258 9.825
v 459.192 418.97903 10.062917
v 459.50876 419.05173 10.15
v 459.8255 419.12442 10.062917
v 460.0574 419.17764 9.825
v 460.14227 419.1971 9.5
v 460.0574 419.17764 9.175
v 459.8255 419.12442 8.937083
v 459.50876 419.05173 8.85
v 458.9327 419.5993 8.937083
v 458.7134 419.50708 9.175
v 458.63312 419.47333 9.5
v 458.7134 419.50708 9.825
v 458.9327 419.5993 10.062917
v 459.23233 419.72528 10.15
v 459.53192 419.85123 10.062917
v 459.75122 419.94345 9.825
v 459.8315 419.9772 9.5
v 459.75122 419.94345 9.175
v 459.53192 419.85123 8.937083
v 459.23233 419.72528 8.85
v 458.6287 420.3168 8.937083
v 458.39758 420.2603 9.175
v 458.313 420.23962 9.5
v 458.39758 420.2603 9.825
v 458.6287 420.3168 10.062917
v 458.9444 420.39398 10.15
v 459.2601 420.47116 10.062917
v 459.4912 420.52765 9.825
v 459.5758 420.5483 9.5
v 459.4912 420.52765 9.175
v 459.2601 420.47116 8.937083
v 458.9444 420.39398 8.85
v 458.5202 421.10947 8.966489
v 458.30328 421.10327 9.223617
v 458.24393 421.10156 9.554802
v 458.35806 421.10483 9.871303
v 458.61508 421.11218 10.088313
v 458.94614 421.12167 10.147686
v 459.2625 421.1307 10.033511
v 459.47943 421.13693 9.776383
v 459.5388 421.1386 9.445198
v 459.42465 421.13535 9.128697
v 459.16763 421.128 8.911687
v 458.83658 421.11853 8.852314
v 458.5617 421.83682 8.954303
v 458.33075 421.84366 9.193361
v 458.25305 421.85165 9.518617
v 458.34946 421.8587 9.842918
v 458.59412 421.86288 10.079369
v 458.92148 421.8631 10.164612
v 459.24384 421.85928 10.075807
v 459.4748 421.85248 9.836748
v 459.5525 421.84445 9.511493
v 459.45612 421.83743 9.187192
v 459.21146 421.83322 8.950741
v 458.88406 421.833 8.865498
v 458.5862 422.42908 8.995462
v 458.343 422.488 9.161494
v 458.2486 422.5703 9.452233
v 458.3283 422.65396 9.789778
v 458.5608 422.71655 10.083681
v 458.88376 422.74127 10.255194
v 459.21063 422.72153 10.258358
v 459.45386 422.6626 10.092326
v 459.54825 422.5803 9.801586
v 459.46854 422.49664 9.464043
v 459.23605 422.43408 9.170138
v 458.91312 422.40933 8.998627
v 458.57687 423.00876 8.270713
v 458.33817 423.0998 8.405589
v 458.24997 423.2242 8.674738
v 458.33594 423.3487 9.0060425
v 458.57306 423.43988 9.310728
v 458.89777 423.47333 9.507156
v 459.22305 423.44006 9.542693
v 459.46176 423.34903 9.407817
v 459.54996 423.2246 9.138668
v 459.464 423.10013 8.8073635
v 459.22687 423.00897 8.502678
v 458.90216 422.97552 8.30625
v 458.57507 423.86655 8.263336
v 458.33713 423.88763 8.479275
v 458.25 423.91644 8.795294
v 458.33704 423.94525 9.126716
v 458.57492 423.96634 9.384735
v 458.8999 423.97406 9.500217
v 459.2249 423.96634 9.442219
v 459.46286 423.94525 9.226279
v 459.55 423.91644 8.91026
v 459.46295 423.88763 8.578838
v 459.22507 423.86655 8.320819
v 458.9001 423.85883 8.205337
v 458.57504 424.67145 8.429102
v 458.3371 424.65714 8.680862
v 458.24997 424.63754 9.010497
v 458.33704 424.61795 9.329681
v 458.57492 424.60364 9.552891
v 458.8999 424.5984 9.620315
v 459.2249 424.60364 9.513887
v 459.46286 424.61795 9.262128
v 459.55 424.63754 8.932492
v 459.46295 424.65714 8.613308
v 459.22507 424.67145 8.3901
v 458.90005 424.6767 8.322676
v 458.57504 425.36172 8.428177
v 458.3371 425.3633 8.664471
v 458.24997 425.36548 8.988872
v 458.33704 425.36765 9.314456
v 458.57492 425.36923 9.553985
v 458.8999 425.3698 9.643276
v 459.2249 425.36923 9.558404
v 459.46286 425.36765 9.32211
v 459.55 425.36548 8.997709
v 459.46295 425.3633 8.672125
v 459.22507 425.36172 8.432596
v 458.90005 425.36115 8.343305
v 458.57504 426.09445 8.437383
v 458.3371 426.09406 8.675654
v 458.24997 426.09354 9.000784
v 458.33704 426.09302 9.325653
v 458.57492 426.09262 9.563214
v 458.8999 426.09247 9.649813
v 459.2249 426.09262 9.562243
v 459.46286 426.09302 9.323973
v 459.55 426.09354 8.998843
v 459.46295 426.09406 8.673973
v 459.22507 426.09445 8.436412
v 458.90005 426.09457 8.349814
v 458.57504 426.82126 8.436449
v 458.3371 426.82138 8.674194
v 458.24997 426.8216 8.999131
v 458.33704 426.82178 9.324194
v 458.57492 426.82193 9.562283
v 458.8999 426.82196 9.6496
v 459.2249 426.82193 9.562752
v 459.46286 426.82178 9.3250065
v 459.55 426.8216 9.00007
v 459.46295 426.82138 8.675007
v 459.22507 426.82126 8.436918
v 458.90005 426.8212 8.349601
v 458.57504 427.54965 8.43704
v 458.3371 427.54965 8.674929
v 458.24997 427.54965 8.999918
v 458.33704 427.54962 9.324929
v 458.57492 427.54962 9.562874
v 458.8999 427.54962 9.649996
v 459.2249 427.54962 9.562951
v 459.46286 427.54962 9.325063
v 459.55 427.54965 9.0000725
v 459.46295 427.54965 8.675062
v 459.22507 427.54965 8.437118
v 458.90005 427.54965 8.349996
v 458.57504 428.27768 8.437041
v 458.3371 428.27768 8.674927
v 458.24997 428.27768 8.999916
v 458.33704 428.2777 9.324927
v 458.57492 428.2777 9.562874
v 458.8999 428.2777 9.65
v 459.2249 428.2777 9.562958
v 459.46286 428.2777 9.325071
v 459.55 428.27768 9.000083
v 459.46295 428.27768 8.675072
v 459.22507 428.27768 8.437124
v 458.90005 428.27768 8.349999
v 458.57504 429.00574 8.437042
v 458.3371 429.00574 8.674929
v 458.24997 429.00574 8.999917
v 458.33704 429.00574 9.324928
v 458.57492 429.00574 9.562875
v 458.8999 429.00574 9.65
v 459.2249 429.00574 9.562958
v 459.46286 429.00574 9.325071
v 459.55 429.00574 9.000083
v 459.46295 429.00574 8.675072
v 459.22507 429.00574 8.437125
v 458.90005 429.00574 8.35
v 458.57504 429.7338 8.437042
v 458.3371 429.7338 8.674928
v 458.24997 429.7338 8.999917
v 458.33704 429.7338 9.324928
v 458.57492 429.7338 9.562875
v 458.8999 429.7338 9.65
v 459.2249 429.7338 9.562958
v 459.46286 429.7338 9.325072
v 459.55 429.7338 9.000083
v 459.46295 429.7338 8.675072
v 459.22507 429.7338 8.437125
v 458.90005 429.7338 8.35
v 458.57507 430.46185 8.437024
v 458.33713 430.46185 8.674896
v 458.24997 430.46185 8.999881
v 458.337 430.46185 9.324897
v 458.5749 430.46185 9.562857
v 458.89987 430.46185 9.65
v 459.22488 430.46185 9.562976
v 459.46283 430.46185 9.325104
v 459.55 430.46185 9.000119
v 459.46295 430.46185 8.675103
v 459.2251 430.46185 8.437143
v 458.90012 430.46185 8.35
v 458.57507 431.1899 8.437024
v 458.33713 431.1899 8.674896
v 458.24997 431.1899 8.999881
v 458.337 431.1899 9.324897
v 458.5749 431.1899 9.562857
v 458.89987 431.1899 9.65
v 459.22488 431.1899 9.562976
v 459.46283 431.1899 9.325104
v 459.55 431.1899 9.000119
v 459.46295 431.1899 8.675103
v 459.2251 431.1899 8.437143
v 458.90012 431.1899 8.35
v 458.57507 431.91797 8.437024
v 458.33713 431.91797 8.674896
v 458.24997 431.91797 8.999881
v 458.337 431.91797 9.324897
v 458.5749 431.91797 9.562857
v 458.89987 431.91797 9.65
v 459.22488 431.91797 9.562976
v 459.46283 431.91797 9.325104
v 459.55 431.91797 9.000119
v 459.46295 431.91797 8.675103
v 459.2251 431.91797 8.437143
v 458.90012 431.91797 8.35
v 458.57507 432.64603 8.437024
v 458.33713 432.64603 8.674896
v 458.24997 432.64603 8.999881
v 458.337 432.64603 9.324897
v 458.5749 432.64603 9.562857
v 458.89987 432.64603 9.65
v 459.22488 432.64603 9.562976
v 459.46283 432.64603 9.325104
v 459.55 432.64603 9.000119
v 459.46295 432.64603 8.675103
v 459.2251 432.64603 8.437143
v 458.90012 432.64603 8.35
v 458.57498 433.37408 8.437083
v 458.33707 433.37408 8.675
v 458.24997 433.37408 9.0
v 458.33707 433.37408 9.325
v 458.57498 433.37408 9.562917
v 458.9 433.37408 9.65
v 459.22498 433.37408 9.562917
v 459.4629 433.37408 9.325
v 459.55 433.37408 9.0
v 459.4629 433.37408 8.675
v 459.22498 433.37408 8.437083
v 458.9 433.37408 8.35
v 458.57526 434.0888 8.437083
v 458.33755 434.07907 8.675
v 458.25052 434.0755 9.0
v 458.33755 434.07907 9.325
v 458.57526 434.0888 9.562917
v 458.9 434.10214 9.65
v 459.2247 434.11545 9.562917
v 459.46243 434.1252 9.325
v 459.54944 434.12878 9.0
v 459.46243 434.1252 8.675
v 459.2247 434.11545 8.437083
v 458.9 434.10214 8.35
v 458.52487 434.74954 8.437083
v 458.29395 434.69232 8.675
v 458.2094 434.67136 9.0
v 458.29395 434.69232 9.325
v 458.52487 434.74954 9.562917
v 458.84033 434.82773 9.65
v 459.1558 434.90594 9.562917
v 459.38672 434.96317 9.325
v 459.47125 434.98413 9.0
v 459.38672 434.96317 8.675
v 459.1558 434.90594 8.437083
v 458.84033 434.82773 8.35
v 458.2349 435.43655 8.437083
v 458.00116 435.39215 8.675
v 457.91562 435.3759 9.0
v 458.00116 435.39215 9.325
v 458.2349 435.43655 9.562917
v 458.5542 435.49722 9.65
v 458.87347 435.55786 9.562917
v 459.1072 435.6023 9.325
v 459.19278 435.61853 9.0
v 459.1072 435.6023 8.675
v 458.87347 435.55786 8.437083
v 458.5542 435.49722 8.35
v 458.2499 436.2296 8.437083
v 458.01202 436.233 8.675
v 457.92493 436.23425 9.0
v 458.01202 436.233 9.325
v 458.2499 436.2296 9.562917
v 458.5749 436.22498 9.65
v 458.89984 436.22034 9.562917
v 459.13773 436.21692 9.325
v 459.22482 436.2157 9.0
v 459.13773 436.21692 8.675
v 458.89984 436.22034 8.437083
v 458.5749 436.22498 8.35
v 458.25 436.9562 8.437083
v 458.01212 436.95853 8.675
v 457.92502 436.95938 9.0
v 458.01212 436.95853 9.325
v 458.25 436.9562 9.562917
v 458.57498 436.95303 9.65
v 458.89996 436.94986 9.562917
v 459.13788 436.9475 9.325
v 459.22495 436.94666 9.0
v 459.13788 436.9475 8.675
v 458.89996 436.94986 8.437083
v 458.57498 436.95303 8.35
v 458.26657 437.7207 8.437083
v 458.03043 437.74982 8.675
v 457.944 437.76047 9.0
v 458.03043 437.74982 9.325
v 458.26657 437.7207 9.562917
v 458.5891 437.68094 9.65
v 458.91168 437.64117 9.562917
v 459.1478 437.6121 9.325
v 459.23422 437.60144 9.0
v 459.1478 437.6121 8.675
v 458.91168 437.64117 8.437083
v 458.5891 437.68094 8.35
v 458.47983 438.56787 8.437083
v 458.28046 438.6977 8.675
v 458.2075 438.7452 9.0
v 458.28046 438.6977 9.325
v 458.47983 438.56787 9.562917
v 458.75217 438.3905 9.65
v 459.02454 438.21317 9.562917
v 459.22388 438.08334 9.325
v 459.29688 438.0358 9.0
v 459.22388 438.08334 8.675
v 459.02454 438.21317 8.437083
v 458.75217 438.3905 8.35
v 459.0628 439.00397 8.437083
v 458.9187 439.1966 8.665073
v 458.86218 439.27216 8.982807
v 458.90842 439.21036 9.305147
v 459.04498 439.0278 9.545724
v 459.2353 438.77338 9.640074
v 459.42838 438.51526 9.562917
v 459.57248 438.32263 9.334927
v 459.629 438.24707 9.017193
v 459.5828 438.30887 8.694853
v 459.44623 438.49142 8.454276
v 459.2559 438.74585 8.359926
v 459.33517 438.8266 9.0
usemtl mat_5
s 1
f 1185 1185 1186
f 1186 1185 1187
f 1185 1185 1187
f 1187 1185 1188
f 1185 1185 1188
f 1188 1185 1189
f 1185 1185 1189
f 1189 1185 1190
f 1185 1185 1190
f 1190 1185 1191
f 1185 1185 1191
f 1191 1185 1192
f 1185 1185 1192
f 1192 1185 1193
f 1185 1185 1193
f 1193 1185 1194
f 1185 1185 1194
f 1194 1185 1195
f 1185 1185 1195
f 1195 1185 1196
f 1185 1185 1196
f 1196 1185 1197
f 1185 1185 1197
f 1197 1185 1186
f 1186 1187 1198
f 1198 1187 1199
f 1187 1188 1199
f 1199 1188 1200
f 1188 1189 1200
f 1200 1189 1201
f 1189 1190 1201
f 1201 1190 1202
f 1190 1191 1202
f 1202 1191 1203
f 1191 1192 1203
f 1203 1192 1204
f 1192 1193 1204
f 1204 1193 1205
f 1193 1194 1205
f 1205 1194 1206
f 1194 1195 1206
f 1206 1195 1207
f 1195 1196 1207
f 1207 1196 1208
f 1196 1197 1208
f 1208 1197 1209
f 1197 1186 1209
f 1209 1186 1198
f 1198 1199 1210
f 1210 1199 1211
f 1199 1200 1211
f 1211 1200 1212
f 1200 1201 1212
f 1212 1201 1213
f 1201 1202 1213
f 1213 1202 1214
f 1202 1203 1214
f 1214 1203 1215
f 1203 1204 1215
f 1215 1204 1216
f 1204 1205 1216
f 1216 1205 1217
f 1205 1206 1217
f 1217 1206 1218
f 1206 1207 1218
f 1218 1207 1219
f 1207 1208 1219
f 1219 1208 1220
f 1208 1209 1220
f 1220 1209 1221
f 1209 1198 1221
f 1221 1198 1210
f 1210 1211 1222
f 1222 1211 1223
f 1211 1212 1223
f 1223 1212 1224
f 1212 1213 1224
f 1224 1213 1225
f 1213 1214 1225
f 1225 1214 1226
f 1214 1215 1226
f 1226 1215 1227
f 1215 1216 1227
f 1227 1216 1228
f 1216 1217 1228
f 1228 1217 1229
f 1217 1218 1229
f 1229 1218 1230
f 1218 1219 1230
f 1230 1219 1231
f 1219 1220 1231
f 1231 1220 1232
f 1220 1221 1232
f 1232 1221 1233
f 1221 1210 1233
f 1233 1210 1222
f 1222 1223 1234
f 1234 1223 1235
f 1223 1224 1235
f 1235 1224 1236
f 1224 1225 1236
f 1236 1225 1237
f 1225 1226 1237
f 1237 1226 1238
f 1226 1227 1238
f 1238 1227 1239
f 1227 1228 1239
f 1239 1228 1240
f 1228 1229 1240
f 1240 1229 1241
f 1229 1230 1241
f 1241 1230 1242
f 1230 1231 1242
f 1242 1231 1243
f 1231 1232 1243
f 1243 1232 1244
f 1232 1233 1244
f 1244 1233 1245
f 1233 1222 1245
f 1245 1222 1234
f 1234 1235 1246
f 1246 1235 1247
f 1235 1236 1247
f 1247 1236 1248
f 1236 1237 1248
f 1248 1237 1249
f 1237 1238 1249
f 1249 1238 1250
f 1238 1239 1250
f 1250 1239 1251
f 1239 1240 1251
f 1251 1240 1252
f 1240 1241 1252
f 1252 1241 1253
f 1241 1242 1253
f 1253 1242 1254
f 1242 1243 1254
f 1254 1243 1255
f 1243 1244 1255
f 1255 1244 1256
f 1244 1245 1256
f 1256 1245 1257
f 1245 1234 1257
f 1257 1234 1246
f 1246 1247 1258
f 1258 1247 1259
f 1247 1248 1259
f 1259 1248 1260
f 1248 1249 1260
f 1260 1249 1261
f 1249 1250 1261
f 1261 1250 1262
f 1250 1251 1262
f 1262 1251 1263
f 1251 1252 1263
f 1263 1252 1264
f 1252 1253 1264
f 1264 1253 1265
f 1253 1254 1265
f 1265 1254 1266
f 1254 1255 1266
f 1266 1255 1267
f 1255 1256 1267
f 1267 1256 1268
f 1256 1257 1268
f 1268 1257 1269
f 1257 1246 1269
f 1269 1246 1258
f 1258 1259 1270
f 1270 1259 1271
f 1259 1260 1271
f 1271 1260 1272
f 1260 1261 1272
f 1272 1261 1273
f 1261 1262 1273
f 1273 1262 1274
f 1262 1263 1274
f 1274 1263 1275
f 1263 1264 1275
f 1275 1264 1276
f 1264 1265 1276
f 1276 1265 1277
f 1265 1266 1277
f 1277 1266 1278
f 1266 1267 1278
f 1278 1267 1279
f 1267 1268 1279
f 1279 1268 1280
f 1268 1269 1280
f 1280 1269 1281
f 1269 1258 1281
f 1281 1258 1270
f 1270 1271 1282
f 1282 1271 1283
f 1271 1272 1283
f 1283 1272 1284
f 1272 1273 1284
f 1284 1273 1285
f 1273 1274 1285
f 1285 1274 1286
f 1274 1275 1286
f 1286 1275 1287
f 1275 1276 1287
f 1287 1276 1288
f 1276 1277 1288
f 1288 1277 1289
f 1277 1278 1289
f 1289 1278 1290
f 1278 1279 1290
f 1290 1279 1291
f 1279 1280 1291
f 1291 1280 1292
f 1280 1281 1292
f 1292 1281 1293
f 1281 1270 1293
f 1293 1270 1282
f 1282 1283 1294
f 1294 1283 1295
f 1283 1284 1295
f 1295 1284 1296
f 1284 1285 1296
f 1296 1285 1297
f 1285 1286 1297
f 1297 1286 1298
f 1286 1287 1298
f 1298 1287 1299
f 1287 1288 1299
f 1299 1288 1300
f 1288 1289 1300
f 1300 1289 1301
f 1289 1290 1301
f 1301 1290 1302
f 1290 1291 1302
f 1302 1291 1303
f 1291 1292 1303
f 1303 1292 1304
f 1292 1293 1304
f 1304 1293 1305
f 1293 1282 1305
f 1305 1282 1294
f 1294 1295 1306
f 1306 1295 1307
f 1295 1296 1307
f 1307 1296 1308
f 1296 1297 1308
f 1308 1297 1309
f 1297 1298 1309
f 1309 1298 1310
f 1298 1299 1310
f 1310 1299 1311
f 1299 1300 1311
f 1311 1300 1312
f 1300 1301 1312
f 1312 1301 1313
f 1301 1302 1313
f 1313 1302 1314
f 1302 1303 1314
f 1314 1303 1315
f 1303 1304 1315
f 1315 1304 1316
f 1304 1305 1316
f 1316 1305 1317
f 1305 1294 1317
f 1317 1294 1306
f 1306 1307 1318
f 1318 1307 1319
f 1307 1308 1319
f 1319 1308 1320
f 1308 1309 1320
f 1320 1309 1321
f 1309 1310 1321
f 1321 1310 1322
f 1310 1311 1322
f 1322 1311 1323
f 1311 1312 1323
f 1323 1312 1324
f 1312 1313 1324
f 1324 1313 1325
f 1313 1314 1325
f 1325 1314 1326
f 1314 1315 1326
f 1326 1315 1327
f 1315 1316 1327
f 1327 1316 1328
f 1316 1317 1328
f 1328 1317 1329
f 1317 1306 1329
f 1329 1306 1318
f 1318 1319 1330
f 1330 1319 1331
f 1319 1320 1331
f 1331 1320 1332
f 1320 1321 1332
f 1332 1321 1333
f 1321 1322 1333
f 1333 1322 1334
f 1322 1323 1334
f 1334 1323 1335
f 1323 1324 1335
f 1335 1324 1336
f 1324 1325 1336
f 1336 1325 1337
f 1325 1326 1337
f 1337 1326 1338
f 1326 1327 1338
f 1338 1327 1339
f 1327 1328 1339
f 1339 1328 1340
f 1328 1329 1340
f 1340 1329 1341
f 1329 1318 1341
f 1341 1318 1330
f 1330 1331 1342
f 1342 1331 1343
f 1331 1332 1343
f 1343 1332 1344
f 1332 1333 1344
f 1344 1333 1345
f 1333 1334 1345
f 1345 1334 1346
f 1334 1335 1346
f 1346 1335 1347
f 1335 1336 1347
f 1347 1336 1348
f 1336 1337 1348
f 1348 1337 1349
f 1337 1338 1349
f 1349 1338 1350
f 1338 1339 1350
f 1350 1339 1351
f 1339 1340 1351
f 1351 1340 1352
f 1340 1341 1352
f 1352 1341 1353
f 1341 1330 1353
f 1353 1330 1342
f 1342 1343 1354
f 1354 1343 1355
f 1343 1344 1355
f 1355 1344 1356
f 1344 1345 1356
f 1356 1345 1357
f 1345 1346 1357
f 1357 1346 1358
f 1346 1347 1358
f 1358 1347 1359
f 1347 1348 1359
f 1359 1348 1360
f 1348 1349 1360
f 1360 1349 1361
f 1349 1350 1361
f 1361 1350 1362
f 1350 1351 1362
f 1362 1351 1363
f 1351 1352 1363
f 1363 1352 1364
f 1352 1353 1364
f 1364 1353 1365
f 1353 1342 1365
f 1365 1342 1354
f 1354 1355 1366
f 1366 1355 1367
f 1355 1356 1367
f 1367 1356 1368
f 1356 1357 1368
f 1368 1357 1369
f 1357 1358 1369
f 1369 1358 1370
f 1358 1359 1370
f 1370 1359 1371
f 1359 1360 1371
f 1371 1360 1372
f 1360 1361 1372
f 1372 1361 1373
f 1361 1362 1373
f 1373 1362 1374
f 1362 1363 1374
f 1374 1363 1375
f 1363 1364 1375
f 1375 1364 1376
f 1364 1365 1376
f 1376 1365 1377
f 1365 1354 1377
f 1377 1354 1366
f 1366 1367 1378
f 1378 1367 1379
f 1367 1368 1379
f 1379 1368 1380
f 1368 1369 1380
f 1380 1369 1381
f 1369 1370 1381
f 1381 1370 1382
f 1370 1371 1382
f 1382 1371 1383
f 1371 1372 1383
f 1383 1372 1384
f 1372 1373 1384
f 1384 1373 1385
f 1373 1374 1385
f 1385 1374 1386
f 1374 1375 1386
f 1386 1375 1387
f 1375 1376 1387
f 1387 1376 1388
f 1376 1377 1388
f 1388 1377 1389
f 1377 1366 1389
f 1389 1366 1378
f 1378 1379 1390
f 1390 1379 1391
f 1379 1380 1391
f 1391 1380 1392
f 1380 1381 1392
f 1392 1381 1393
f 1381 1382 1393
f 1393 1382 1394
f 1382 1383 1394
f 1394 1383 1395
f 1383 1384 1395
f 1395 1384 1396
f 1384 1385 1396
f 1396 1385 1397
f 1385 1386 1397
f 1397 1386 1398
f 1386 1387 1398
f 1398 1387 1399
f 1387 1388 1399
f 1399 1388 1400
f 1388 1389 1400
f 1400 1389 1401
f 1389 1378 1401
f 1401 1378 1390
f 1390 1391 1402
f 1402 1391 1403
f 1391 1392 1403
f 1403 1392 1404
f 1392 1393 1404
f 1404 1393 1405
f 1393 1394 1405
f 1405 1394 1406
f 1394 1395 1406
f 1406 1395 1407
f 1395 1396 1407
f 1407 1396 1408
f 1396 1397 1408
f 1408 1397 1409
f 1397 1398 1409
f 1409 1398 1410
f 1398 1399 1410
f 1410 1399 1411
f 1399 1400 1411
f 1411 1400 1412
f 1400 1401 1412
f 1412 1401 1413
f 1401 1390 1413
f 1413 1390 1402
f 1402 1403 1414
f 1414 1403 1415
f 1403 1404 1415
f 1415 1404 1416
f 1404 1405 1416
f 1416 1405 1417
f 1405 1406 1417
f 1417 1406 1418
f 1406 1407 1418
f 1418 1407 1419
f 1407 1408 1419
f 1419 1408 1420
f 1408 1409 1420
f 1420 1409 1421
f 1409 1410 1421
f 1421 1410 1422
f 1410 1411 1422
f 1422 1411 1423
f 1411 1412 1423
f 1423 1412 1424
f 1412 1413 1424
f 1424 1413 1425
f 1413 1402 1425
f 1425 1402 1414
f 1414 1415 1426
f 1426 1415 1427
f 1415 1416 1427
f 1427 1416 1428
f 1416 1417 1428
f 1428 1417 1429
f 1417 1418 1429
f 1429 1418 1430
f 1418 1419 1430
f 1430 1419 1431
f 1419 1420 1431
f 1431 1420 1432
f 1420 1421 1432
f 1432 1421 1433
f 1421 1422 1433
f 1433 1422 1434
f 1422 1423 1434
f 1434 1423 1435
f 1423 1424 1435
f 1435 1424 1436
f 1424 1425 1436
f 1436 1425 1437
f 1425 1414 1437
f 1437 1414 1426
f 1426 1427 1438
f 1438 1427 1439
f 1427 1428 1439
f 1439 1428 1440
f 1428 1429 1440
f 1440 1429 1441
f 1429 1430 1441
f 1441 1430 1442
f 1430 1431 1442
f 1442 1431 1443
f 1431 1432 1443
f 1443 1432 1444
f 1432 1433 1444
f 1444 1433 1445
f 1433 1434 1445
f 1445 1434 1446
f 1434 1435 1446
f 1446 1435 1447
f 1435 1436 1447
f 1447 1436 1448
f 1436 1437 1448
f 1448 1437 1449
f 1437 1426 1449
f 1449 1426 1438
f 1438 1439 1450
f 1450 1439 1451
f 1439 1440 1451
f 1451 1440 1452
f 1440 1441 1452
f 1452 1441 1453
f 1441 1442 1453
f 1453 1442 1454
f 1442 1443 1454
f 1454 1443 1455
f 1443 1444 1455
f 1455 1444 1456
f 1444 1445 1456
f 1456 1445 1457
f 1445 1446 1457
f 1457 1446 1458
f 1446 1447 1458
f 1458 1447 1459
f 1447 1448 1459
f 1459 1448 1460
f 1448 1449 1460
f 1460 1449 1461
f 1449 1438 1461
f 1461 1438 1450
f 1450 1451 1462
f 1462 1451 1463
f 1451 1452 1463
f 1463 1452 1464
f 1452 1453 1464
f 1464 1453 1465
f 1453 1454 1465
f 1465 1454 1466
f 1454 1455 1466
f 1466 1455 1467
f 1455 1456 1467
f 1467 1456 1468
f 1456 1457 1468
f 1468 1457 1469
f 1457 1458 1469
f 1469 1458 1470
f 1458 1459 1470
f 1470 1459 1471
f 1459 1460 1471
f 1471 1460 1472
f 1460 1461 1472
f 1472 1461 1473
f 1461 1450 1473
f 1473 1450 1462
f 1462 1463 1474
f 1474 1463 1475
f 1463 1464 1475
f 1475 1464 1476
f 1464 1465 1476
f 1476 1465 1477
f 1465 1466 1477
f 1477 1466 1478
f 1466 1467 1478
f 1478 1467 1479
f 1467 1468 1479
f 1479 1468 1480
f 1468 1469 1480
f 1480 1469 1481
f 1469 1470 1481
f 1481 1470 1482
f 1470 1471 1482
f 1482 1471 1483
f 1471 1472 1483
f 1483 1472 1484
f 1472 1473 1484
f 1484 1473 1485
f 1473 1462 1485
f 1485 1462 1474
f 1474 1475 1486
f 1486 1475 1487
f 1475 1476 1487
f 1487 1476 1488
f 1476 1477 1488
f 1488 1477 1489
f 1477 1478 1489
f 1489 1478 1490
f 1478 1479 1490
f 1490 1479 1491
f 1479 1480 1491
f 1491 1480 1492
f 1480 1481 1492
f 1492 1481 1493
f 1481 1482 1493
f 1493 1482 1494
f 1482 1483 1494
f 1494 1483 1495
f 1483 1484 1495
f 1495 1484 1496
f 1484 1485 1496
f 1496 1485 1497
f 1485 1474 1497
f 1497 1474 1486
f 1486 1487 1498
f 1498 1487 1499
f 1487 1488 1499
f 1499 1488 1500
f 1488 1489 1500
f 1500 1489 1501
f 1489 1490 1501
f 1501 1490 1502
f 1490 1491 1502
f 1502 1491 1503
f 1491 1492 1503
f 1503 1492 1504
f 1492 1493 1504
f 1504 1493 1505
f 1493 1494 1505
f 1505 1494 1506
f 1494 1495 1506
f 1506 1495 1507
f 1495 1496 1507
f 1507 1496 1508
f 1496 1497 1508
f 1508 1497 1509
f 1497 1486 1509
f 1509 1486 1498
f 1498 1499 1510
f 1510 1499 1511
f 1499 1500 1511
f 1511 1500 1512
f 1500 1501 1512
f 1512 1501 1513
f 1501 1502 1513
f 1513 1502 1514
f 1502 1503 1514
f 1514 1503 1515
f 1503 1504 1515
f 1515 1504 1516
f 1504 1505 1516
f 1516 1505 1517
f 1505 1506 1517
f 1517 1506 1518
f 1506 1507 1518
f 1518 1507 1519
f 1507 1508 1519
f 1519 1508 1520
f 1508 1509 1520
f 1520 1509 1521
f 1509 1498 1521
f 1521 1498 1510
f 1510 1511 1522
f 1522 1511 1523
f 1511 1512 1523
f 1523 1512 1524
f 1512 1513 1524
f 1524 1513 1525
f 1513 1514 1525
f 1525 1514 1526
f 1514 1515 1526
f 1526 1515 1527
f 1515 1516 1527
f 1527 1516 1528
f 1516 1517 1528
f 1528 1517 1529
f 1517 1518 1529
f 1529 1518 1530
f 1518 1519 1530
f 1530 1519 1531
f 1519 1520 1531
f 1531 1520 1532
f 1520 1521 1532
f 1532 1521 1533
f 1521 1510 1533
f 1533 1510 1522
f 1522 1523 1534
f 1534 1523 1535
f 1523 1524 1535
f 1535 1524 1536
f 1524 1525 1536
f 1536 1525 1537
f 1525 1526 1537
f 1537 1526 1538
f 1526 1527 1538
f 1538 1527 1539
f 1527 1528 1539
f 1539 1528 1540
f 1528 1529 1540
f 1540 1529 1541
f 1529 1530 1541
f 1541 1530 1542
f 1530 1531 1542
f 1542 1531 1543
f 1531 1532 1543
f 1543 1532 1544
f 1532 1533 1544
f 1544 1533 1545
f 1533 1522 1545
f 1545 1522 1534
f 1534 1535 1546
f 1546 1535 1547
f 1535 1536 1547
f 1547 1536 1548
f 1536 1537 1548
f 1548 1537 1549
f 1537 1538 1549
f 1549 1538 1550
f 1538 1539 1550
f 1550 1539 1551
f 1539 1540 1551
f 1551 1540 1552
f 1540 1541 1552
f 1552 1541 1553
f 1541 1542 1553
f 1553 1542 1554
f 1542 1543 1554
f 1554 1543 1555
f 1543 1544 1555
f 1555 1544 1556
f 1544 1545 1556
f 1556 1545 1557
f 1545 1534 1557
f 1557 1534 1546
f 1546 1547 1558
f 1558 1547 1559
f 1547 1548 1559
f 1559 1548 1560
f 1548 1549 1560
f 1560 1549 1561
f 1549 1550 1561
f 1561 1550 1562
f 1550 1551 1562
f 1562 1551 1563
f 1551 1552 1563
f 1563 1552 1564
f 1552 1553 1564
f 1564 1553 1565
f 1553 1554 1565
f 1565 1554 1566
f 1554 1555 1566
f 1566 1555 1567
f 1555 1556 1567
f 1567 1556 1568
f 1556 1557 1568
f 1568 1557 1569
f 1557 1546 1569
f 1569 1546 1558
f 1558 1559 1570
f 1570 1559 1571
f 1559 1560 1571
f 1571 1560 1572
f 1560 1561 1572
f 1572 1561 1573
f 1561 1562 1573
f 1573 1562 1574
f 1562 1563 1574
f 1574 1563 1575
f 1563 1564 1575
f 1575 1564 1576
f 1564 1565 1576
f 1576 1565 1577
f 1565 1566 1577
f 1577 1566 1578
f 1566 1567 1578
f 1578 1567 1579
f 1567 1568 1579
f 1579 1568 1580
f 1568 1569 1580
f 1580 1569 1581
f 1569 1558 1581
f 1581 1558 1570
f 1570 1571 1582
f 1582 1571 1583
f 1571 1572 1583
f 1583 1572 1584
f 1572 1573 1584
f 1584 1573 1585
f 1573 1574 1585
f 1585 1574 1586
f 1574 1575 1586
f 1586 1575 1587
f 1575 1576 1587
f 1587 1576 1588
f 1576 1577 1588
f 1588 1577 1589
f 1577 1578 1589
f 1589 1578 1590
f 1578 1579 1590
f 1590 1579 1591
f 1579 1580 1591
f 1591 1580 1592
f 1580 1581 1592
f 1592 1581 1593
f 1581 1570 1593
f 1593 1570 1582
f 1582 1583 1594
f 1594 1583 1595
f 1583 1584 1595
f 1595 1584 1596
f 1584 1585 1596
f 1596 1585 1597
f 1585 1586 1597
f 1597 1586 1598
f 1586 1587 1598
f 1598 1587 1599
f 1587 1588 1599
f 1599 1588 1600
f 1588 1589 1600
f 1600 1589 1601
f 1589 1590 1601
f 1601 1590 1602
f 1590 1591 1602
f 1602 1591 1603
f 1591 1592 1603
f 1603 1592 1604
f 1592 1593 1604
f 1604 1593 1605
f 1593 1582 1605
f 1605 1582 1594
f 1594 1595 1606
f 1606 1595 1607
f 1595 1596 1607
f 1607 1596 1608
f 1596 1597 1608
f 1608 1597 1609
f 1597 1598 1609
f 1609 1598 1610
f 1598 1599 1610
f 1610 1599 1611
f 1599 1600 1611
f 1611 1600 1612
f 1600 1601 1612
f 1612 1601 1613
f 1601 1602 1613
f 1613 1602 1614
f 1602 1603 1614
f 1614 1603 1615
f 1603 1604 1615
f 1615 1604 1616
f 1604 1605 1616
f 1616 1605 1617
f 1605 1594 1617
f 1617 1594 1606
f 1606 1607 1618
f 1618 1607 1619
f 1607 1608 1619
f 1619 1608 1620
f 1608 1609 1620
f 1620 1609 1621
f 1609 1610 1621
f 1621 1610 1622
f 1610 1611 1622
f 1622 1611 1623
f 1611 1612 1623
f 1623 1612 1624
f 1612 1613 1624
f 1624 1613 1625
f 1613 1614 1625
f 1625 1614 1626
f 1614 1615 1626
f 1626 1615 1627
f 1615 1616 1627
f 1627 1616 1628
f 1616 1617 1628
f 1628 1617 1629
f 1617 1606 1629
f 1629 1606 1618
f 1618 1619 1630
f 1630 1619 1631
f 1619 1620 1631
f 1631 1620 1632
f 1620 1621 1632
f 1632 1621 1633
f 1621 1622 1633
f 1633 1622 1634
f 1622 1623 1634
f 1634 1623 1635
f 1623 1624 1635
f 1635 1624 1636
f 1624 1625 1636
f 1636 1625 1637
f 1625 1626 1637
f 1637 1626 1638
f 1626 1627 1638
f 1638 1627 1639
f 1627 1628 1639
f 1639 1628 1640
f 1628 1629 1640
f 1640 1629 1641
f 1629 1618 1641
f 1641 1618 1630
f 1630 1631 1642
f 1642 1631 1643
f 1631 1632 1643
f 1643 1632 1644
f 1632 1633 1644
f 1644 1633 1645
f 1633 1634 1645
f 1645 1634 1646
f 1634 1635 1646
f 1646 1635 1647
f 1635 1636 1647
f 1647 1636 1648
f 1636 1637 1648
f 1648 1637 1649
f 1637 1638 1649
f 1649 1638 1650
f 1638 1639 1650
f 1650 1639 1651
f 1639 1640 1651
f 1651 1640 1652
f 1640 1641 1652
f 1652 1641 1653
f 1641 1630 1653
f 1653 1630 1642
f 1642 1643 1654
f 1654 1643 1655
f 1643 1644 1655
f 1655 1644 1656
f 1644 1645 1656
f 1656 1645 1657
f 1645 1646 1657
f 1657 1646 1658
f 1646 1647 1658
f 1658 1647 1659
f 1647 1648 1659
f 1659 1648 1660
f 1648 1649 1660
f 1660 1649 1661
f 1649 1650 1661
f 1661 1650 1662
f 1650 1651 1662
f 1662 1651 1663
f 1651 1652 1663
f 1663 1652 1664
f 1652 1653 1664
f 1664 1653 1665
f 1653 1642 1665
f 1665 1642 1654
f 1654 1655 1666
f 1666 1655 1667
f 1655 1656 1667
f 1667 1656 1668
f 1656 1657 1668
f 1668 1657 1669
f 1657 1658 1669
f 1669 1658 1670
f 1658 1659 1670
f 1670 1659 1671
f 1659 1660 1671
f 1671 1660 1672
f 1660 1661 1672
f 1672 1661 1673
f 1661 1662 1673
f 1673 1662 1674
f 1662 1663 1674
f 1674 1663 1675
f 1663 1664 1675
f 1675 1664 1676
f 1664 1665 1676
f 1676 1665 1677
f 1665 1654 1677
f 1677 1654 1666
f 1666 1667 1678
f 1678 1667 1679
f 1667 1668 1679
f 1679 1668 1680
f 1668 1669 1680
f 1680 1669 1681
f 1669 1670 1681
f 1681 1670 1682
f 1670 1671 1682
f 1682 1671 1683
f 1671 1672 1683
f 1683 1672 1684
f 1672 1673 1684
f 1684 1673 1685
f 1673 1674 1685
f 1685 1674 1686
f 1674 1675 1686
f 1686 1675 1687
f 1675 1676 1687
f 1687 1676 1688
f 1676 1677 1688
f 1688 1677 1689
f 1677 1666 1689
f 1689 1666 1678
f 1678 1679 1690
f 1690 1679 1691
f 1679 1680 1691
f 1691 1680 1692
f 1680 1681 1692
f 1692 1681 1693
f 1681 1682 1693
f 1693 1682 1694
f 1682 1683 1694
f 1694 1683 1695
f 1683 1684 1695
f 1695 1684 1696
f 1684 1685 1696
f 1696 1685 1697
f 1685 1686 1697
f 1697 1686 1698
f 1686 1687 1698
f 1698 1687 1699
f 1687 1688 1699
f 1699 1688 1700
f 1688 1689 1700
f 1700 1689 1701
f 1689 1678 1701
f 1701 1678 1690
f 1690 1691 1702
f 1702 1691 1703
f 1691 1692 1703
f 1703 1692 1704
f 1692 1693 1704
f 1704 1693 1705
f 1693 1694 1705
f 1705 1694 1706
f 1694 1695 1706
f 1706 1695 1707
f 1695 1696 1707
f 1707 1696 1708
f 1696 1697 1708
f 1708 1697 1709
f 1697 1698 1709
f 1709 1698 1710
f 1698 1699 1710
f 1710 1699 1711
f 1699 1700 1711
f 1711 1700 1712
f 1700 1701 1712
f 1712 1701 1713
f 1701 1690 1713
f 1713 1690 1702
f 1702 1703 1714
f 1714 1703 1715
f 1703 1704 1715
f 1715 1704 1716
f 1704 1705 1716
f 1716 1705 1717
f 1705 1706 1717
f 1717 1706 1718
f 1706 1707 1718
f 1718 1707 1719
f 1707 1708 1719
f 1719 1708 1720
f 1708 1709 1720
f 1720 1709 1721
f 1709 1710 1721
f 1721 1710 1722
f 1710 1711 1722
f 1722 1711 1723
f 1711 1712 1723
f 1723 1712 1724
f 1712 1713 1724
f 1724 1713 1725
f 1713 1702 1725
f 1725 1702 1714
f 1714 1715 1726
f 1726 1715 1727
f 1715 1716 1727
f 1727 1716 1728
f 1716 1717 1728
f 1728 1717 1729
f 1717 1718 1729
f 1729 1718 1730
f 1718 1719 1730
f 1730 1719 1731
f 1719 1720 1731
f 1731 1720 1732
f 1720 1721 1732
f 1732 1721 1733
f 1721 1722 1733
f 1733 1722 1734
f 1722 1723 1734
f 1734 1723 1735
f 1723 1724 1735
f 1735 1724 1736
f 1724 1725 1736
f 1736 1725 1737
f 1725 1714 1737
f 1737 1714 1726
f 1726 1727 1738
f 1738 1727 1739
f 1727 1728 1739
f 1739 1728 1740
f 1728 1729 1740
f 1740 1729 1741
f 1729 1730 1741
f 1741 1730 1742
f 1730 1731 1742
f 1742 1731 1743
f 1731 1732 1743
f 1743 1732 1744
f 1732 1733 1744
f 1744 1733 1745
f 1733 1734 1745
f 1745 1734 1746
f 1734 1735 1746
f 1746 1735 1747
f 1735 1736 1747
f 1747 1736 1748
f 1736 1737 1748
f 1748 1737 1749
f 1737 1726 1749
f 1749 1726 1738
f 1738 1739 1750
f 1750 1739 1751
f 1739 1740 1751
f 1751 1740 1752
f 1740 1741 1752
f 1752 1741 1753
f 1741 1742 1753
f 1753 1742 1754
f 1742 1743 1754
f 1754 1743 1755
f 1743 1744 1755
f 1755 1744 1756
f 1744 1745 1756
f 1756 1745 1757
f 1745 1746 1757
f 1757 1746 1758
f 1746 1747 1758
f 1758 1747 1759
f 1747 1748 1759
f 1759 1748 1760
f 1748 1749 1760
f 1760 1749 1761
f 1749 1738 1761
f 1761 1738 1750
f 1750 1751 1762
f 1762 1751 1763
f 1751 1752 1763
f 1763 1752 1764
f 1752 1753 1764
f 1764 1753 1765
f 1753 1754 1765
f 1765 1754 1766
f 1754 1755 1766
f 1766 1755 1767
f 1755 1756 1767
f 1767 1756 1768
f 1756 1757 1768
f 1768 1757 1769
f 1757 1758 1769
f 1769 1758 1770
f 1758 1759 1770
f 1770 1759 1771
f 1759 1760 1771
f 1771 1760 1772
f 1760 1761 1772
f 1772 1761 1773
f 1761 1750 1773
f 1773 1750 1762
f 1762 1763 1774
f 1774 1763 1775
f 1763 1764 1775
f 1775 1764 1776
f 1764 1765 1776
f 1776 1765 1777
f 1765 1766 1777
f 1777 1766 1778
f 1766 1767 1778
f 1778 1767 1779
f 1767 1768 1779
f 1779 1768 1780
f 1768 1769 1780
f 1780 1769 1781
f 1769 1770 1781
f 1781 1770 1782
f 1770 1771 1782
f 1782 1771 1783
f 1771 1772 1783
f 1783 1772 1784
f 1772 1773 1784
f 1784 1773 1785
f 1773 1762 1785
f 1785 1762 1774
f 1774 1775 1786
f 1786 1775 1787
f 1775 1776 1787
f 1787 1776 1788
f 1776 1777 1788
f 1788 1777 1789
f 1777 1778 1789
f 1789 1778 1790
f 1778 1779 1790
f 1790 1779 1791
f 1779 1780 1791
f 1791 1780 1792
f 1780 1781 1792
f 1792 1781 1793
f 1781 1782 1793
f 1793 1782 1794
f 1782 1783 1794
f 1794 1783 1795
f 1783 1784 1795
f 1795 1784 1796
f 1784 1785 1796
f 1796 1785 1797
f 1785 1774 1797
f 1797 1774 1786
f 1786 1787 1798
f 1798 1787 1799
f 1787 1788 1799
f 1799 1788 1800
f 1788 1789 1800
f 1800 1789 1801
f 1789 1790 1801
f 1801 1790 1802
f 1790 1791 1802
f 1802 1791 1803
f 1791 1792 1803
f 1803 1792 1804
f 1792 1793 1804
f 1804 1793 1805
f 1793 1794 1805
f 1805 1794 1806
f 1794 1795 1806
f 1806 1795 1807
f 1795 1796 1807
f 1807 1796 1808
f 1796 1797 1808
f 1808 1797 1809
f 1797 1786 1809
f 1809 1786 1798
f 1798 1799 1810
f 1810 1799 1811
f 1799 1800 1811
f 1811 1800 1812
f 1800 1801 1812
f 1812 1801 1813
f 1801 1802 1813
f 1813 1802 1814
f 1802 1803 1814
f 1814 1803 1815
f 1803 1804 1815
f 1815 1804 1816
f 1804 1805 1816
f 1816 1805 1817
f 1805 1806 1817
f 1817 1806 1818
f 1806 1807 1818
f 1818 1807 1819
f 1807 1808 1819
f 1819 1808 1820
f 1808 1809 1820
f 1820 1809 1821
f 1809 1798 1821
f 1821 1798 1810
f 1810 1811 1822
f 1822 1811 1823
f 1811 1812 1823
f 1823 1812 1824
f 1812 1813 1824
f 1824 1813 1825
f 1813 1814 1825
f 1825 1814 1826
f 1814 1815 1826
f 1826 1815 1827
f 1815 1816 1827
f 1827 1816 1828
f 1816 1817 1828
f 1828 1817 1829
f 1817 1818 1829
f 1829 1818 1830
f 1818 1819 1830
f 1830 1819 1831
f 1819 1820 1831
f 1831 1820 1832
f 1820 1821 1832
f 1832 1821 1833
f 1821 1810 1833
f 1833 1810 1822
f 1822 1823 1834
f 1834 1823 1835
f 1823 1824 1835
f 1835 1824 1836
f 1824 1825 1836
f 1836 1825 1837
f 1825 1826 1837
f 1837 1826 1838
f 1826 1827 1838
f 1838 1827 1839
f 1827 1828 1839
f 1839 1828 1840
f 1828 1829 1840
f 1840 1829 1841
f 1829 1830 1841
f 1841 1830 1842
f 1830 1831 1842
f 1842 1831 1843
f 1831 1832 1843
f 1843 1832 1844
f 1832 1833 1844
f 1844 1833 1845
f 1833 1822 1845
f 1845 1822 1834
f 1834 1835 1846
f 1846 1835 1847
f 1835 1836 1847
f 1847 1836 1848
f 1836 1837 1848
f 1848 1837 1849
f 1837 1838 1849
f 1849 1838 1850
f 1838 1839 1850
f 1850 1839 1851
f 1839 1840 1851
f 1851 1840 1852
f 1840 1841 1852
f 1852 1841 1853
f 1841 1842 1853
f 1853 1842 1854
f 1842 1843 1854
f 1854 1843 1855
f 1843 1844 1855
f 1855 1844 1856
f 1844 1845 1856
f 1856 1845 1857
f 1845 1834 1857
f 1857 1834 1846
f 1846 1847 1858
f 1858 1847 1859
f 1847 1848 1859
f 1859 1848 1860
f 1848 1849 1860
f 1860 1849 1861
f 1849 1850 1861
f 1861 1850 1862
f 1850 1851 1862
f 1862 1851 1863
f 1851 1852 1863
f 1863 1852 1864
f 1852 1853 1864
f 1864 1853 1865
f 1853 1854 1865
f 1865 1854 1866
f 1854 1855 1866
f 1866 1855 1867
f 1855 1856 1867
f 1867 1856 1868
f 1856 1857 1868
f 1868 1857 1869
f 1857 1846 1869
f 1869 1846 1858
f 1858 1859 1870
f 1870 1859 1871
f 1859 1860 1871
f 1871 1860 1872
f 1860 1861 1872
f 1872 1861 1873
f 1861 1862 1873
f 1873 1862 1874
f 1862 1863 1874
f 1874 1863 1875
f 1863 1864 1875
f 1875 1864 1876
f 1864 1865 1876
f 1876 1865 1877
f 1865 1866 1877
f 1877 1866 1878
f 1866 1867 1878
f 1878 1867 1879
f 1867 1868 1879
f 1879 1868 1880
f 1868 1869 1880
f 1880 1869 1881
f 1869 1858 1881
f 1881 1858 1870
f 1870 1871 1882
f 1882 1871 1883
f 1871 1872 1883
f 1883 1872 1884
f 1872 1873 1884
f 1884 1873 1885
f 1873 1874 1885
f 1885 1874 1886
f 1874 1875 1886
f 1886 1875 1887
f 1875 1876 1887
f 1887 1876 1888
f 1876 1877 1888
f 1888 1877 1889
f 1877 1878 1889
f 1889 1878 1890
f 1878 1879 1890
f 1890 1879 1891
f 1879 1880 1891
f 1891 1880 1892
f 1880 1881 1892
f 1892 1881 1893
f 1881 1870 1893
f 1893 1870 1882
f 1882 1883 1894
f 1894 1883 1895
f 1883 1884 1895
f 1895 1884 1896
f 1884 1885 1896
f 1896 1885 1897
f 1885 1886 1897
f 1897 1886 1898
f 1886 1887 1898
f 1898 1887 1899
f 1887 1888 1899
f 1899 1888 1900
f 1888 1889 1900
f 1900 1889 1901
f 1889 1890 1901
f 1901 1890 1902
f 1890 1891 1902
f 1902 1891 1903
f 1891 1892 1903
f 1903 1892 1904
f 1892 1893 1904
f 1904 1893 1905
f 1893 1882 1905
f 1905 1882 1894
f 1894 1895 1906
f 1906 1895 1907
f 1895 1896 1907
f 1907 1896 1908
f 1896 1897 1908
f 1908 1897 1909
f 1897 1898 1909
f 1909 1898 1910
f 1898 1899 1910
f 1910 1899 1911
f 1899 1900 1911
f 1911 1900 1912
f 1900 1901 1912
f 1912 1901 1913
f 1901 1902 1913
f 1913 1902 1914
f 1902 1903 1914
f 1914 1903 1915
f 1903 1904 1915
f 1915 1904 1916
f 1904 1905 1916
f 1916 1905 1917
f 1905 1894 1917
f 1917 1894 1906
f 1906 1907 1918
f 1918 1907 1919
f 1907 1908 1919
f 1919 1908 1920
f 1908 1909 1920
f 1920 1909 1921
f 1909 1910 1921
f 1921 1910 1922
f 1910 1911 1922
f 1922 1911 1923
f 1911 1912 1923
f 1923 1912 1924
f 1912 1913 1924
f 1924 1913 1925
f 1913 1914 1925
f 1925 1914 1926
f 1914 1915 1926
f 1926 1915 1927
f 1915 1916 1927
f 1927 1916 1928
f 1916 1917 1928
f 1928 1917 1929
f 1917 1906 1929
f 1929 1906 1918
f 1918 1919 1930
f 1930 1919 1931
f 1919 1920 1931
f 1931 1920 1932
f 1920 1921 1932
f 1932 1921 1933
f 1921 1922 1933
f 1933 1922 1934
f 1922 1923 1934
f 1934 1923 1935
f 1923 1924 1935
f 1935 1924 1936
f 1924 1925 1936
f 1936 1925 1937
f 1925 1926 1937
f 1937 1926 1938
f 1926 1927 1938
f 1938 1927 1939
f 1927 1928 1939
f 1939 1928 1940
f 1928 1929 1940
f 1940 1929 1941
f 1929 1918 1941
f 1941 1918 1930
f 1930 1931 1942
f 1942 1931 1943
f 1931 1932 1943
f 1943 1932 1944
f 1932 1933 1944
f 1944 1933 1945
f 1933 1934 1945
f 1945 1934 1946
f 1934 1935 1946
f 1946 1935 1947
f 1935 1936 1947
f 1947 1936 1948
f 1936 1937 1948
f 1948 1937 1949
f 1937 1938 1949
f 1949 1938 1950
f 1938 1939 1950
f 1950 1939 1951
f 1939 1940 1951
f 1951 1940 1952
f 1940 1941 1952
f 1952 1941 1953
f 1941 1930 1953
f 1953 1930 1942
f 1942 1943 1954
f 1954 1943 1955
f 1943 1944 1955
f 1955 1944 1956
f 1944 1945 1956
f 1956 1945 1957
f 1945 1946 1957
f 1957 1946 1958
f 1946 1947 1958
f 1958 1947 1959
f 1947 1948 1959
f 1959 1948 1960
f 1948 1949 1960
f 1960 1949 1961
f 1949 1950 1961
f 1961 1950 1962
f 1950 1951 1962
f 1962 1951 1963
f 1951 1952 1963
f 1963 1952 1964
f 1952 1953 1964
f 1964 1953 1965
f 1953 1942 1965
f 1965 1942 1954
f 1954 1955 1966
f 1966 1955 1967
f 1955 1956 1967
f 1967 1956 1968
f 1956 1957 1968
f 1968 1957 1969
f 1957 1958 1969
f 1969 1958 1970
f 1958 1959 1970
f 1970 1959 1971
f 1959 1960 1971
f 1971 1960 1972
f 1960 1961 1972
f 1972 1961 1973
f 1961 1962 1973
f 1973 1962 1974
f 1962 1963 1974
f 1974 1963 1975
f 1963 1964 1975
f 1975 1964 1976
f 1964 1965 1976
f 1976 1965 1977
f 1965 1954 1977
f 1977 1954 1966
f 1966 1967 1978
f 1978 1967 1979
f 1967 1968 1979
f 1979 1968 1980
f 1968 1969 1980
f 1980 1969 1981
f 1969 1970 1981
f 1981 1970 1982
f 1970 1971 1982
f 1982 1971 1983
f 1971 1972 1983
f 1983 1972 1984
f 1972 1973 1984
f 1984 1973 1985
f 1973 1974 1985
f 1985 1974 1986
f 1974 1975 1986
f 1986 1975 1987
f 1975 1976 1987
f 1987 1976 1988
f 1976 1977 1988
f 1988 1977 1989
f 1977 1966 1989
f 1989 1966 1978
f 1978 1979 1990
f 1990 1979 1991
f 1979 1980 1991
f 1991 1980 1992
f 1980 1981 1992
f 1992 1981 1993
f 1981 1982 1993
f 1993 1982 1994
f 1982 1983 1994
f 1994 1983 1995
f 1983 1984 1995
f 1995 1984 1996
f 1984 1985 1996
f 1996 1985 1997
f 1985 1986 1997
f 1997 1986 1998
f 1986 1987 1998
f 1998 1987 1999
f 1987 1988 1999
f 1999 1988 2000
f 1988 1989 2000
f 2000 1989 2001
f 1989 1978 2001
f 2001 1978 1990
f 1990 1991 2002
f 2002 1991 2003
f 1991 1992 2003
f 2003 1992 2004
f 1992 1993 2004
f 2004 1993 2005
f 1993 1994 2005
f 2005 1994 2006
f 1994 1995 2006
f 2006 1995 2007
f 1995 1996 2007
f 2007 1996 2008
f 1996 1997 2008
f 2008 1997 2009
f 1997 1998 2009
f 2009 1998 2010
f 1998 1999 2010
f 2010 1999 2011
f 1999 2000 2011
f 2011 2000 2012
f 2000 2001 2012
f 2012 2001 2013
f 2001 1990 2013
f 2013 1990 2002
f 2002 2003 2014
f 2014 2003 2015
f 2003 2004 2015
f 2015 2004 2016
f 2004 2005 2016
f 2016 2005 2017
f 2005 2006 2017
f 2017 2006 2018
f 2006 2007 2018
f 2018 2007 2019
f 2007 2008 2019
f 2019 2008 2020
f 2008 2009 2020
f 2020 2009 2021
f 2009 2010 2021
f 2021 2010 2022
f 2010 2011 2022
f 2022 2011 2023
f 2011 2012 2023
f 2023 2012 2024
f 2012 2013 2024
f 2024 2013 2025
f 2013 2002 2025
f 2025 2002 2014
f 2014 2015 2026
f 2026 2015 2027
f 2015 2016 2027
f 2027 2016 2028
f 2016 2017 2028
f 2028 2017 2029
f 2017 2018 2029
f 2029 2018 2030
f 2018 2019 2030
f 2030 2019 2031
f 2019 2020 2031
f 2031 2020 2032
f 2020 2021 2032
f 2032 2021 2033
f 2021 2022 2033
f 2033 2022 2034
f 2022 2023 2034
f 2034 2023 2035
f 2023 2024 2035
f 2035 2024 2036
f 2024 2025 2036
f 2036 2025 2037
f 2025 2014 2037
f 2037 2014 2026
f 2026 2027 2038
f 2038 2027 2039
f 2027 2028 2039
f 2039 2028 2040
f 2028 2029 2040
f 2040 2029 2041
f 2029 2030 2041
f 2041 2030 2042
f 2030 2031 2042
f 2042 2031 2043
f 2031 2032 2043
f 2043 2032 2044
f 2032 2033 2044
f 2044 2033 2045
f 2033 2034 2045
f 2045 2034 2046
f 2034 2035 2046
f 2046 2035 2047
f 2035 2036 2047
f 2047 2036 2048
f 2036 2037 2048
f 2048 2037 2049
f 2037 2026 2049
f 2049 2026 2038
f 2038 2039 2050
f 2050 2039 2051
f 2039 2040 2051
f 2051 2040 2052
f 2040 2041 2052
f 2052 2041 2053
f 2041 2042 2053
f 2053 2042 2054
f 2042 2043 2054
f 2054 2043 2055
f 2043 2044 2055
f 2055 2044 2056
f 2044 2045 2056
f 2056 2045 2057
f 2045 2046 2057
f 2057 2046 2058
f 2046 2047 2058
f 2058 2047 2059
f 2047 2048 2059
f 2059 2048 2060
f 2048 2049 2060
f 2060 2049 2061
f 2049 2038 2061
f 2061 2038 2050
f 2050 2051 2062
f 2062 2051 2063
f 2051 2052 2063
f 2063 2052 2064
f 2052 2053 2064
f 2064 2053 2065
f 2053 2054 2065
f 2065 2054 2066
f 2054 2055 2066
f 2066 2055 2067
f 2055 2056 2067
f 2067 2056 2068
f 2056 2057 2068
f 2068 2057 2069
f 2057 2058 2069
f 2069 2058 2070
f 2058 2059 2070
f 2070 2059 2071
f 2059 2060 2071
f 2071 2060 2072
f 2060 2061 2072
f 2072 2061 2073
f 2061 2050 2073
f 2073 2050 2062
f 2062 2063 2074
f 2074 2063 2075
f 2063 2064 2075
f 2075 2064 2076
f 2064 2065 2076
f 2076 2065 2077
f 2065 2066 2077
f 2077 2066 2078
f 2066 2067 2078
f 2078 2067 2079
f 2067 2068 2079
f 2079 2068 2080
f 2068 2069 2080
f 2080 2069 2081
f 2069 2070 2081
f 2081 2070 2082
f 2070 2071 2082
f 2082 2071 2083
f 2071 2072 2083
f 2083 2072 2084
f 2072 2073 2084
f 2084 2073 2085
f 2073 2062 2085
f 2085 2062 2074
f 2074 2075 2086
f 2086 2075 2087
f 2075 2076 2087
f 2087 2076 2088
f 2076 2077 2088
f 2088 2077 2089
f 2077 2078 2089
f 2089 2078 2090
f 2078 2079 2090
f 2090 2079 2091
f 2079 2080 2091
f 2091 2080 2092
f 2080 2081 2092
f 2092 2081 2093
f 2081 2082 2093
f 2093 2082 2094
f 2082 2083 2094
f 2094 2083 2095
f 2083 2084 2095
f 2095 2084 2096
f 2084 2085 2096
f 2096 2085 2097
f 2085 2074 2097
f 2097 2074 2086
f 2086 2087 2098
f 2098 2087 2099
f 2087 2088 2099
f 2099 2088 2100
f 2088 2089 2100
f 2100 2089 2101
f 2089 2090 2101
f 2101 2090 2102
f 2090 2091 2102
f 2102 2091 2103
f 2091 2092 2103
f 2103 2092 2104
f 2092 2093 2104
f 2104 2093 2105
f 2093 2094 2105
f 2105 2094 2106
f 2094 2095 2106
f 2106 2095 2107
f 2095 2096 2107
f 2107 2096 2108
f 2096 2097 2108
f 2108 2097 2109
f 2097 2086 2109
f 2109 2086 2098
f 2098 2099 2110
f 2110 2099 2111
f 2099 2100 2111
f 2111 2100 2112
f 2100 2101 2112
f 2112 2101 2113
f 2101 2102 2113
f 2113 2102 2114
f 2102 2103 2114
f 2114 2103 2115
f 2103 2104 2115
f 2115 2104 2116
f 2104 2105 2116
f 2116 2105 2117
f 2105 2106 2117
f 2117 2106 2118
f 2106 2107 2118
f 2118 2107 2119
f 2107 2108 2119
f 2119 2108 2120
f 2108 2109 2120
f 2120 2109 2121
f 2109 2098 2121
f 2121 2098 2110
f 2110 2111 2122
f 2122 2111 2123
f 2111 2112 2123
f 2123 2112 2124
f 2112 2113 2124
f 2124 2113 2125
f 2113 2114 2125
f 2125 2114 2126
f 2114 2115 2126
f 2126 2115 2127
f 2115 2116 2127
f 2127 2116 2128
f 2116 2117 2128
f 2128 2117 2129
f 2117 2118 2129
f 2129 2118 2130
f 2118 2119 2130
f 2130 2119 2131
f 2119 2120 2131
f 2131 2120 2132
f 2120 2121 2132
f 2132 2121 2133
f 2121 2110 2133
f 2133 2110 2122
f 2122 2123 2134
f 2134 2123 2135
f 2123 2124 2135
f 2135 2124 2136
f 2124 2125 2136
f 2136 2125 2137
f 2125 2126 2137
f 2137 2126 2138
f 2126 2127 2138
f 2138 2127 2139
f 2127 2128 2139
f 2139 2128 2140
f 2128 2129 2140
f 2140 2129 2141
f 2129 2130 2141
f 2141 2130 2142
f 2130 2131 2142
f 2142 2131 2143
f 2131 2132 2143
f 2143 2132 2144
f 2132 2133 2144
f 2144 2133 2145
f 2133 2122 2145
f 2145 2122 2134
f 2134 2135 2146
f 2146 2135 2147
f 2135 2136 2147
f 2147 2136 2148
f 2136 2137 2148
f 2148 2137 2149
f 2137 2138 2149
f 2149 2138 2150
f 2138 2139 2150
f 2150 2139 2151
f 2139 2140 2151
f 2151 2140 2152
f 2140 2141 2152
f 2152 2141 2153
f 2141 2142 2153
f 2153 2142 2154
f 2142 2143 2154
f 2154 2143 2155
f 2143 2144 2155
f 2155 2144 2156
f 2144 2145 2156
f 2156 2145 2157
f 2145 2134 2157
f 2157 2134 2146
f 2146 2147 2158
f 2158 2147 2159
f 2147 2148 2159
f 2159 2148 2160
f 2148 2149 2160
f 2160 2149 2161
f 2149 2150 2161
f 2161 2150 2162
f 2150 2151 2162
f 2162 2151 2163
f 2151 2152 2163
f 2163 2152 2164
f 2152 2153 2164
f 2164 2153 2165
f 2153 2154 2165
f 2165 2154 2166
f 2154 2155 2166
f 2166 2155 2167
f 2155 2156 2167
f 2167 2156 2168
f 2156 2157 2168
f 2168 2157 2169
f 2157 2146 2169
f 2169 2146 2158
f 2158 2159 2170
f 2170 2159 2171
f 2159 2160 2171
f 2171 2160 2172
f 2160 2161 2172
f 2172 2161 2173
f 2161 2162 2173
f 2173 2162 2174
f 2162 2163 2174
f 2174 2163 2175
f 2163 2164 2175
f 2175 2164 2176
f 2164 2165 2176
f 2176 2165 2177
f 2165 2166 2177
f 2177 2166 2178
f 2166 2167 2178
f 2178 2167 2179
f 2167 2168 2179
f 2179 2168 2180
f 2168 2169 2180
f 2180 2169 2181
f 2169 2158 2181
f 2181 2158 2170
f 2170 2171 2182
f 2182 2171 2183
f 2171 2172 2183
f 2183 2172 2184
f 2172 2173 2184
f 2184 2173 2185
f 2173 2174 2185
f 2185 2174 2186
f 2174 2175 2186
f 2186 2175 2187
f 2175 2176 2187
f 2187 2176 2188
f 2176 2177 2188
f 2188 2177 2189
f 2177 2178 2189
f 2189 2178 2190
f 2178 2179 2190
f 2190 2179 2191
f 2179 2180 2191
f 2191 2180 2192
f 2180 2181 2192
f 2192 2181 2193
f 2181 2170 2193
f 2193 2170 2182
f 2182 2183 2194
f 2194 2183 2195
f 2183 2184 2195
f 2195 2184 2196
f 2184 2185 2196
f 2196 2185 2197
f 2185 2186 2197
f 2197 2186 2198
f 2186 2187 2198
f 2198 2187 2199
f 2187 2188 2199
f 2199 2188 2200
f 2188 2189 2200
f 2200 2189 2201
f 2189 2190 2201
f 2201 2190 2202
f 2190 2191 2202
f 2202 2191 2203
f 2191 2192 2203
f 2203 2192 2204
f 2192 2193 2204
f 2204 2193 2205
f 2193 2182 2205
f 2205 2182 2194
f 2194 2195 2206
f 2206 2195 2207
f 2195 2196 2207
f 2207 2196 2208
f 2196 2197 2208
f 2208 2197 2209
f 2197 2198 2209
f 2209 2198 2210
f 2198 2199 2210
f 2210 2199 2211
f 2199 2200 2211
f 2211 2200 2212
f 2200 2201 2212
f 2212 2201 2213
f 2201 2202 2213
f 2213 2202 2214
f 2202 2203 2214
f 2214 2203 2215
f 2203 2204 2215
f 2215 2204 2216
f 2204 2205 2216
f 2216 2205 2217
f 2205 2194 2217
f 2217 2194 2206
f 2206 2207 2218
f 2218 2207 2219
f 2207 2208 2219
f 2219 2208 2220
f 2208 2209 2220
f 2220 2209 2221
f 2209 2210 2221
f 2221 2210 2222
f 2210 2211 2222
f 2222 2211 2223
f 2211 2212 2223
f 2223 2212 2224
f 2212 2213 2224
f 2224 2213 2225
f 2213 2214 2225
f 2225 2214 2226
f 2214 2215 2226
f 2226 2215 2227
f 2215 2216 2227
f 2227 2216 2228
f 2216 2217 2228
f 2228 2217 2229
f 2217 2206 2229
f 2229 2206 2218
f 2218 2219 2230
f 2230 2219 2231
f 2219 2220 2231
f 2231 2220 2232
f 2220 2221 2232
f 2232 2221 2233
f 2221 2222 2233
f 2233 2222 2234
f 2222 2223 2234
f 2234 2223 2235
f 2223 2224 2235
f 2235 2224 2236
f 2224 2225 2236
f 2236 2225 2237
f 2225 2226 2237
f 2237 2226 2238
f 2226 2227 2238
f 2238 2227 2239
f 2227 2228 2239
f 2239 2228 2240
f 2228 2229 2240
f 2240 2229 2241
f 2229 2218 2241
f 2241 2218 2230
f 2230 2231 2242
f 2242 2231 2243
f 2231 2232 2243
f 2243 2232 2244
f 2232 2233 2244
f 2244 2233 2245
f 2233 2234 2245
f 2245 2234 2246
f 2234 2235 2246
f 2246 2235 2247
f 2235 2236 2247
f 2247 2236 2248
f 2236 2237 2248
f 2248 2237 2249
f 2237 2238 2249
f 2249 2238 2250
f 2238 2239 2250
f 2250 2239 2251
f 2239 2240 2251
f 2251 2240 2252
f 2240 2241 2252
f 2252 2241 2253
f 2241 2230 2253
f 2253 2230 2242
f 2242 2243 2254
f 2254 2243 2255
f 2243 2244 2255
f 2255 2244 2256
f 2244 2245 2256
f 2256 2245 2257
f 2245 2246 2257
f 2257 2246 2258
f 2246 2247 2258
f 2258 2247 2259
f 2247 2248 2259
f 2259 2248 2260
f 2248 2249 2260
f 2260 2249 2261
f 2249 2250 2261
f 2261 2250 2262
f 2250 2251 2262
f 2262 2251 2263
f 2251 2252 2263
f 2263 2252 2264
f 2252 2253 2264
f 2264 2253 2265
f 2253 2242 2265
f 2265 2242 2254
f 2254 2255 2266
f 2266 2255 2267
f 2255 2256 2267
f 2267 2256 2268
f 2256 2257 2268
f 2268 2257 2269
f 2257 2258 2269
f 2269 2258 2270
f 2258 2259 2270
f 2270 2259 2271
f 2259 2260 2271
f 2271 2260 2272
f 2260 2261 2272
f 2272 2261 2273
f 2261 2262 2273
f 2273 2262 2274
f 2262 2263 2274
f 2274 2263 2275
f 2263 2264 2275
f 2275 2264 2276
f 2264 2265 2276
f 2276 2265 2277
f 2265 2254 2277
f 2277 2254 2266
f 2266 2267 2278
f 2278 2267 2279
f 2267 2268 2279
f 2279 2268 2280
f 2268 2269 2280
f 2280 2269 2281
f 2269 2270 2281
f 2281 2270 2282
f 2270 2271 2282
f 2282 2271 2283
f 2271 2272 2283
f 2283 2272 2284
f 2272 2273 2284
f 2284 2273 2285
f 2273 2274 2285
f 2285 2274 2286
f 2274 2275 2286
f 2286 2275 2287
f 2275 2276 2287
f 2287 2276 2288
f 2276 2277 2288
f 2288 2277 2289
f 2277 2266 2289
f 2289 2266 2278
f 2278 2279 2290
f 2290 2279 2291
f 2279 2280 2291
f 2291 2280 2292
f 2280 2281 2292
f 2292 2281 2293
f 2281 2282 2293
f 2293 2282 2294
f 2282 2283 2294
f 2294 2283 2295
f 2283 2284 2295
f 2295 2284 2296
f 2284 2285 2296
f 2296 2285 2297
f 2285 2286 2297
f 2297 2286 2298
f 2286 2287 2298
f 2298 2287 2299
f 2287 2288 2299
f 2299 2288 2300
f 2288 2289 2300
f 2300 2289 2301
f 2289 2278 2301
f 2301 2278 2290
f 2290 2291 2302
f 2302 2291 2303
f 2291 2292 2303
f 2303 2292 2304
f 2292 2293 2304
f 2304 2293 2305
f 2293 2294 2305
f 2305 2294 2306
f 2294 2295 2306
f 2306 2295 2307
f 2295 2296 2307
f 2307 2296 2308
f 2296 2297 2308
f 2308 2297 2309
f 2297 2298 2309
f 2309 2298 2310
f 2298 2299 2310
f 2310 2299 2311
f 2299 2300 2311
f 2311 2300 2312
f 2300 2301 2312
f 2312 2301 2313
f 2301 2290 2313
f 2313 2290 2302
f 2302 2303 2314
f 2314 2303 2315
f 2303 2304 2315
f 2315 2304 2316
f 2304 2305 2316
f 2316 2305 2317
f 2305 2306 2317
f 2317 2306 2318
f 2306 2307 2318
f 2318 2307 2319
f 2307 2308 2319
f 2319 2308 2320
f 2308 2309 2320
f 2320 2309 2321
f 2309 2310 2321
f 2321 2310 2322
f 2310 2311 2322
f 2322 2311 2323
f 2311 2312 2323
f 2323 2312 2324
f 2312 2313 2324
f 2324 2313 2325
f 2313 2302 2325
f 2325 2302 2314
f 2314 2315 2326
f 2326 2315 2327
f 2315 2316 2327
f 2327 2316 2328
f 2316 2317 2328
f 2328 2317 2329
f 2317 2318 2329
f 2329 2318 2330
f 2318 2319 2330
f 2330 2319 2331
f 2319 2320 2331
f 2331 2320 2332
f 2320 2321 2332
f 2332 2321 2333
f 2321 2322 2333
f 2333 2322 2334
f 2322 2323 2334
f 2334 2323 2335
f 2323 2324 2335
f 2335 2324 2336
f 2324 2325 2336
f 2336 2325 2337
f 2325 2314 2337
f 2337 2314 2326
f 2326 2327 2338
f 2338 2327 2339
f 2327 2328 2339
f 2339 2328 2340
f 2328 2329 2340
f 2340 2329 2341
f 2329 2330 2341
f 2341 2330 2342
f 2330 2331 2342
f 2342 2331 2343
f 2331 2332 2343
f 2343 2332 2344
f 2332 2333 2344
f 2344 2333 2345
f 2333 2334 2345
f 2345 2334 2346
f 2334 2335 2346
f 2346 2335 2347
f 2335 2336 2347
f 2347 2336 2348
f 2336 2337 2348
f 2348 2337 2349
f 2337 2326 2349
f 2349 2326 2338
f 2338 2339 2350
f 2350 2339 2351
f 2339 2340 2351
f 2351 2340 2352
f 2340 2341 2352
f 2352 2341 2353
f 2341 2342 2353
f 2353 2342 2354
f 2342 2343 2354
f 2354 2343 2355
f 2343 2344 2355
f 2355 2344 2356
f 2344 2345 2356
f 2356 2345 2357
f 2345 2346 2357
f 2357 2346 2358
f 2346 2347 2358
f 2358 2347 2359
f 2347 2348 2359
f 2359 2348 2360
f 2348 2349 2360
f 2360 2349 2361
f 2349 2338 2361
f 2361 2338 2350
f 2350 2351 2362
f 2362 2351 2363
f 2351 2352 2363
f 2363 2352 2364
f 2352 2353 2364
f 2364 2353 2365
f 2353 2354 2365
f 2365 2354 2366
f 2354 2355 2366
f 2366 2355 2367
f 2355 2356 2367
f 2367 2356 2368
f 2356 2357 2368
f 2368 2357 2369
f 2357 2358 2369
f 2369 2358 2370
f 2358 2359 2370
f 2370 2359 2371
f 2359 2360 2371
f 2371 2360 2372
f 2360 2361 2372
f 2372 2361 2373
f 2361 2350 2373
f 2373 2350 2362
f 2362 2363 2374
f 2374 2363 2375
f 2363 2364 2375
f 2375 2364 2376
f 2364 2365 2376
f 2376 2365 2377
f 2365 2366 2377
f 2377 2366 2378
f 2366 2367 2378
f 2378 2367 2379
f 2367 2368 2379
f 2379 2368 2380
f 2368 2369 2380
f 2380 2369 2381
f 2369 2370 2381
f 2381 2370 2382
f 2370 2371 2382
f 2382 2371 2383
f 2371 2372 2383
f 2383 2372 2384
f 2372 2373 2384
f 2384 2373 2385
f 2373 2362 2385
f 2385 2362 2374
f 2374 2375 2386
f 2386 2375 2387
f 2375 2376 2387
f 2387 2376 2388
f 2376 2377 2388
f 2388 2377 2389
f 2377 2378 2389
f 2389 2378 2390
f 2378 2379 2390
f 2390 2379 2391
f 2379 2380 2391
f 2391 2380 2392
f 2380 2381 2392
f 2392 2381 2393
f 2381 2382 2393
f 2393 2382 2394
f 2382 2383 2394
f 2394 2383 2395
f 2383 2384 2395
f 2395 2384 2396
f 2384 2385 2396
f 2396 2385 2397
f 2385 2374 2397
f 2397 2374 2386
f 2386 2387 2398
f 2398 2387 2399
f 2387 2388 2399
f 2399 2388 2400
f 2388 2389 2400
f 2400 2389 2401
f 2389 2390 2401
f 2401 2390 2402
f 2390 2391 2402
f 2402 2391 2403
f 2391 2392 2403
f 2403 2392 2404
f 2392 2393 2404
f 2404 2393 2405
f 2393 2394 2405
f 2405 2394 2406
f 2394 2395 2406
f 2406 2395 2407
f 2395 2396 2407
f 2407 2396 2408
f 2396 2397 2408
f 2408 2397 2409
f 2397 2386 2409
f 2409 2386 2398
f 2398 2399 2410
f 2410 2399 2411
f 2399 2400 2411
f 2411 2400 2412
f 2400 2401 2412
f 2412 2401 2413
f 2401 2402 2413
f 2413 2402 2414
f 2402 2403 2414
f 2414 2403 2415
f 2403 2404 2415
f 2415 2404 2416
f 2404 2405 2416
f 2416 2405 2417
f 2405 2406 2417
f 2417 2406 2418
f 2406 2407 2418
f 2418 2407 2419
f 2407 2408 2419
f 2419 2408 2420
f 2408 2409 2420
f 2420 2409 2421
f 2409 2398 2421
f 2421 2398 2410
f 2410 2411 2422
f 2422 2411 2423
f 2411 2412 2423
f 2423 2412 2424
f 2412 2413 2424
f 2424 2413 2425
f 2413 2414 2425
f 2425 2414 2426
f 2414 2415 2426
f 2426 2415 2427
f 2415 2416 2427
f 2427 2416 2428
f 2416 2417 2428
f 2428 2417 2429
f 2417 2418 2429
f 2429 2418 2430
f 2418 2419 2430
f 2430 2419 2431
f 2419 2420 2431
f 2431 2420 2432
f 2420 2421 2432
f 2432 2421 2433
f 2421 2410 2433
f 2433 2410 2422
f 2422 2423 2434
f 2434 2423 2435
f 2423 2424 2435
f 2435 2424 2436
f 2424 2425 2436
f 2436 2425 2437
f 2425 2426 2437
f 2437 2426 2438
f 2426 2427 2438
f 2438 2427 2439
f 2427 2428 2439
f 2439 2428 2440
f 2428 2429 2440
f 2440 2429 2441
f 2429 2430 2441
f 2441 2430 2442
f 2430 2431 2442
f 2442 2431 2443
f 2431 2432 2443
f 2443 2432 2444
f 2432 2433 2444
f 2444 2433 2445
f 2433 2422 2445
f 2445 2422 2434
f 2434 2435 2446
f 2446 2435 2447
f 2435 2436 2447
f 2447 2436 2448
f 2436 2437 2448
f 2448 2437 2449
f 2437 2438 2449
f 2449 2438 2450
f 2438 2439 2450
f 2450 2439 2451
f 2439 2440 2451
f 2451 2440 2452
f 2440 2441 2452
f 2452 2441 2453
f 2441 2442 2453
f 2453 2442 2454
f 2442 2443 2454
f 2454 2443 2455
f 2443 2444 2455
f 2455 2444 2456
f 2444 2445 2456
f 2456 2445 2457
f 2445 2434 2457
f 2457 2434 2446
f 2446 2447 2458
f 2458 2447 2459
f 2447 2448 2459
f 2459 2448 2460
f 2448 2449 2460
f 2460 2449 2461
f 2449 2450 2461
f 2461 2450 2462
f 2450 2451 2462
f 2462 2451 2463
f 2451 2452 2463
f 2463 2452 2464
f 2452 2453 2464
f 2464 2453 2465
f 2453 2454 2465
f 2465 2454 2466
f 2454 2455 2466
f 2466 2455 2467
f 2455 2456 2467
f 2467 2456 2468
f 2456 2457 2468
f 2468 2457 2469
f 2457 2446 2469
f 2469 2446 2458
f 2458 2459 2470
f 2470 2459 2471
f 2459 2460 2471
f 2471 2460 2472
f 2460 2461 2472
f 2472 2461 2473
f 2461 2462 2473
f 2473 2462 2474
f 2462 2463 2474
f 2474 2463 2475
f 2463 2464 2475
f 2475 2464 2476
f 2464 2465 2476
f 2476 2465 2477
f 2465 2466 2477
f 2477 2466 2478
f 2466 2467 2478
f 2478 2467 2479
f 2467 2468 2479
f 2479 2468 2480
f 2468 2469 2480
f 2480 2469 2481
f 2469 2458 2481
f 2481 2458 2470
f 2470 2471 2482
f 2482 2471 2483
f 2471 2472 2483
f 2483 2472 2484
f 2472 2473 2484
f 2484 2473 2485
f 2473 2474 2485
f 2485 2474 2486
f 2474 2475 2486
f 2486 2475 2487
f 2475 2476 2487
f 2487 2476 2488
f 2476 2477 2488
f 2488 2477 2489
f 2477 2478 2489
f 2489 2478 2490
f 2478 2479 2490
f 2490 2479 2491
f 2479 2480 2491
f 2491 2480 2492
f 2480 2481 2492
f 2492 2481 2493
f 2481 2470 2493
f 2493 2470 2482
f 2482 2483 2494
f 2494 2483 2495
f 2483 2484 2495
f 2495 2484 2496
f 2484 2485 2496
f 2496 2485 2497
f 2485 2486 2497
f 2497 2486 2498
f 2486 2487 2498
f 2498 2487 2499
f 2487 2488 2499
f 2499 2488 2500
f 2488 2489 2500
f 2500 2489 2501
f 2489 2490 2501
f 2501 2490 2502
f 2490 2491 2502
f 2502 2491 2503
f 2491 2492 2503
f 2503 2492 2504
f 2492 2493 2504
f 2504 2493 2505
f 2493 2482 2505
f 2505 2482 2494
f 2494 2495 2506
f 2506 2495 2507
f 2495 2496 2507
f 2507 2496 2508
f 2496 2497 2508
f 2508 2497 2509
f 2497 2498 2509
f 2509 2498 2510
f 2498 2499 2510
f 2510 2499 2511
f 2499 2500 2511
f 2511 2500 2512
f 2500 2501 2512
f 2512 2501 2513
f 2501 2502 2513
f 2513 2502 2514
f 2502 2503 2514
f 2514 2503 2515
f 2503 2504 2515
f 2515 2504 2516
f 2504 2505 2516
f 2516 2505 2517
f 2505 2494 2517
f 2517 2494 2506
f 2506 2507 2518
f 2518 2507 2519
f 2507 2508 2519
f 2519 2508 2520
f 2508 2509 2520
f 2520 2509 2521
f 2509 2510 2521
f 2521 2510 2522
f 2510 2511 2522
f 2522 2511 2523
f 2511 2512 2523
f 2523 2512 2524
f 2512 2513 2524
f 2524 2513 2525
f 2513 2514 2525
f 2525 2514 2526
f 2514 2515 2526
f 2526 2515 2527
f 2515 2516 2527
f 2527 2516 2528
f 2516 2517 2528
f 2528 2517 2529
f 2517 2506 2529
f 2529 2506 2518
f 2518 2519 2530
f 2530 2519 2531
f 2519 2520 2531
f 2531 2520 2532
f 2520 2521 2532
f 2532 2521 2533
f 2521 2522 2533
f 2533 2522 2534
f 2522 2523 2534
f 2534 2523 2535
f 2523 2524 2535
f 2535 2524 2536
f 2524 2525 2536
f 2536 2525 2537
f 2525 2526 2537
f 2537 2526 2538
f 2526 2527 2538
f 2538 2527 2539
f 2527 2528 2539
f 2539 2528 2540
f 2528 2529 2540
f 2540 2529 2541
f 2529 2518 2541
f 2541 2518 2530
f 2530 2531 2542
f 2542 2531 2543
f 2531 2532 2543
f 2543 2532 2544
f 2532 2533 2544
f 2544 2533 2545
f 2533 2534 2545
f 2545 2534 2546
f 2534 2535 2546
f 2546 2535 2547
f 2535 2536 2547
f 2547 2536 2548
f 2536 2537 2548
f 2548 2537 2549
f 2537 2538 2549
f 2549 2538 2550
f 2538 2539 2550
f 2550 2539 2551
f 2539 2540 2551
f 2551 2540 2552
f 2540 2541 2552
f 2552 2541 2553
f 2541 2530 2553
f 2553 2530 2542
f 2542 2543 2554
f 2554 2543 2555
f 2543 2544 2555
f 2555 2544 2556
f 2544 2545 2556
f 2556 2545 2557
f 2545 2546 2557
f 2557 2546 2558
f 2546 2547 2558
f 2558 2547 2559
f 2547 2548 2559
f 2559 2548 2560
f 2548 2549 2560
f 2560 2549 2561
f 2549 2550 2561
f 2561 2550 2562
f 2550 2551 2562
f 2562 2551 2563
f 2551 2552 2563
f 2563 2552 2564
f 2552 2553 2564
f 2564 2553 2565
f 2553 2542 2565
f 2565 2542 2554
f 2554 2555 2566
f 2566 2555 2567
f 2555 2556 2567
f 2567 2556 2568
f 2556 2557 2568
f 2568 2557 2569
f 2557 2558 2569
f 2569 2558 2570
f 2558 2559 2570
f 2570 2559 2571
f 2559 2560 2571
f 2571 2560 2572
f 2560 2561 2572
f 2572 2561 2573
f 2561 2562 2573
f 2573 2562 2574
f 2562 2563 2574
f 2574 2563 2575
f 2563 2564 2575
f 2575 2564 2576
f 2564 2565 2576
f 2576 2565 2577
f 2565 2554 2577
f 2577 2554 2566
f 2566 2567 2578
f 2578 2567 2579
f 2567 2568 2579
f 2579 2568 2580
f 2568 2569 2580
f 2580 2569 2581
f 2569 2570 2581
f 2581 2570 2582
f 2570 2571 2582
f 2582 2571 2583
f 2571 2572 2583
f 2583 2572 2584
f 2572 2573 2584
f 2584 2573 2585
f 2573 2574 2585
f 2585 2574 2586
f 2574 2575 2586
f 2586 2575 2587
f 2575 2576 2587
f 2587 2576 2588
f 2576 2577 2588
f 2588 2577 2589
f 2577 2566 2589
f 2589 2566 2578
f 2578 2579 2590
f 2590 2579 2591
f 2579 2580 2591
f 2591 2580 2592
f 2580 2581 2592
f 2592 2581 2593
f 2581 2582 2593
f 2593 2582 2594
f 2582 2583 2594
f 2594 2583 2595
f 2583 2584 2595
f 2595 2584 2596
f 2584 2585 2596
f 2596 2585 2597
f 2585 2586 2597
f 2597 2586 2598
f 2586 2587 2598
f 2598 2587 2599
f 2587 2588 2599
f 2599 2588 2600
f 2588 2589 2600
f 2600 2589 2601
f 2589 2578 2601
f 2601 2578 2590
f 2590 2591 2602
f 2602 2591 2603
f 2591 2592 2603
f 2603 2592 2604
f 2592 2593 2604
f 2604 2593 2605
f 2593 2594 2605
f 2605 2594 2606
f 2594 2595 2606
f 2606 2595 2607
f 2595 2596 2607
f 2607 2596 2608
f 2596 2597 2608
f 2608 2597 2609
f 2597 2598 2609
f 2609 2598 2610
f 2598 2599 2610
f 2610 2599 2611
f 2599 2600 2611
f 2611 2600 2612
f 2600 2601 2612
f 2612 2601 2613
f 2601 2590 2613
f 2613 2590 2602
f 2602 2603 2614
f 2614 2603 2615
f 2603 2604 2615
f 2615 2604 2616
f 2604 2605 2616
f 2616 2605 2617
f 2605 2606 2617
f 2617 2606 2618
f 2606 2607 2618
f 2618 2607 2619
f 2607 2608 2619
f 2619 2608 2620
f 2608 2609 2620
f 2620 2609 2621
f 2609 2610 2621
f 2621 2610 2622
f 2610 2611 2622
f 2622 2611 2623
f 2611 2612 2623
f 2623 2612 2624
f 2612 2613 2624
f 2624 2613 2625
f 2613 2602 2625
f 2625 2602 2614
f 2614 2615 2626
f 2626 2615 2627
f 2615 2616 2627
f 2627 2616 2628
f 2616 2617 2628
f 2628 2617 2629
f 2617 2618 2629
f 2629 2618 2630
f 2618 2619 2630
f 2630 2619 2631
f 2619 2620 2631
f 2631 2620 2632
f 2620 2621 2632
f 2632 2621 2633
f 2621 2622 2633
f 2633 2622 2634
f 2622 2623 2634
f 2634 2623 2635
f 2623 2624 2635
f 2635 2624 2636
f 2624 2625 2636
f 2636 2625 2637
f 2625 2614 2637
f 2637 2614 2626
f 2626 2627 2638
f 2638 2627 2639
f 2627 2628 2639
f 2639 2628 2640
f 2628 2629 2640
f 2640 2629 2641
f 2629 2630 2641
f 2641 2630 2642
f 2630 2631 2642
f 2642 2631 2643
f 2631 2632 2643
f 2643 2632 2644
f 2632 2633 2644
f 2644 2633 2645
f 2633 2634 2645
f 2645 2634 2646
f 2634 2635 2646
f 2646 2635 2647
f 2635 2636 2647
f 2647 2636 2648
f 2636 2637 2648
f 2648 2637 2649
f 2637 2626 2649
f 2649 2626 2638
f 2638 2639 2650
f 2650 2639 2651
f 2639 2640 2651
f 2651 2640 2652
f 2640 2641 2652
f 2652 2641 2653
f 2641 2642 2653
f 2653 2642 2654
f 2642 2643 2654
f 2654 2643 2655
f 2643 2644 2655
f 2655 2644 2656
f 2644 2645 2656
f 2656 2645 2657
f 2645 2646 2657
f 2657 2646 2658
f 2646 2647 2658
f 2658 2647 2659
f 2647 2648 2659
f 2659 2648 2660
f 2648 2649 2660
f 2660 2649 2661
f 2649 2638 2661
f 2661 2638 2650
f 2650 2651 2662
f 2662 2651 2663
f 2651 2652 2663
f 2663 2652 2664
f 2652 2653 2664
f 2664 2653 2665
f 2653 2654 2665
f 2665 2654 2666
f 2654 2655 2666
f 2666 2655 2667
f 2655 2656 2667
f 2667 2656 2668
f 2656 2657 2668
f 2668 2657 2669
f 2657 2658 2669
f 2669 2658 2670
f 2658 2659 2670
f 2670 2659 2671
f 2659 2660 2671
f 2671 2660 2672
f 2660 2661 2672
f 2672 2661 2673
f 2661 2650 2673
f 2673 2650 2662
f 2662 2663 2674
f 2674 2663 2675
f 2663 2664 2675
f 2675 2664 2676
f 2664 2665 2676
f 2676 2665 2677
f 2665 2666 2677
f 2677 2666 2678
f 2666 2667 2678
f 2678 2667 2679
f 2667 2668 2679
f 2679 2668 2680
f 2668 2669 2680
f 2680 2669 2681
f 2669 2670 2681
f 2681 2670 2682
f 2670 2671 2682
f 2682 2671 2683
f 2671 2672 2683
f 2683 2672 2684
f 2672 2673 2684
f 2684 2673 2685
f 2673 2662 2685
f 2685 2662 2674
f 2674 2675 2686
f 2686 2675 2687
f 2675 2676 2687
f 2687 2676 2688
f 2676 2677 2688
f 2688 2677 2689
f 2677 2678 2689
f 2689 2678 2690
f 2678 2679 2690
f 2690 2679 2691
f 2679 2680 2691
f 2691 2680 2692
f 2680 2681 2692
f 2692 2681 2693
f 2681 2682 2693
f 2693 2682 2694
f 2682 2683 2694
f 2694 2683 2695
f 2683 2684 2695
f 2695 2684 2696
f 2684 2685 2696
f 2696 2685 2697
f 2685 2674 2697
f 2697 2674 2686
f 2686 2687 2698
f 2698 2687 2699
f 2687 2688 2699
f 2699 2688 2700
f 2688 2689 2700
f 2700 2689 2701
f 2689 2690 2701
f 2701 2690 2702
f 2690 2691 2702
f 2702 2691 2703
f 2691 2692 2703
f 2703 2692 2704
f 2692 2693 2704
f 2704 2693 2705
f 2693 2694 2705
f 2705 2694 2706
f 2694 2695 2706
f 2706 2695 2707
f 2695 2696 2707
f 2707 2696 2708
f 2696 2697 2708
f 2708 2697 2709
f 2697 2686 2709
f 2709 2686 2698
f 2698 2699 2710
f 2710 2699 2711
f 2699 2700 2711
f 2711 2700 2712
f 2700 2701 2712
f 2712 2701 2713
f 2701 2702 2713
f 2713 2702 2714
f 2702 2703 2714
f 2714 2703 2715
f 2703 2704 2715
f 2715 2704 2716
f 2704 2705 2716
f 2716 2705 2717
f 2705 2706 2717
f 2717 2706 2718
f 2706 2707 2718
f 2718 2707 2719
f 2707 2708 2719
f 2719 2708 2720
f 2708 2709 2720
f 2720 2709 2721
f 2709 2698 2721
f 2721 2698 2710
f 2710 2711 2722
f 2722 2711 2723
f 2711 2712 2723
f 2723 2712 2724
f 2712 2713 2724
f 2724 2713 2725
f 2713 2714 2725
f 2725 2714 2726
f 2714 2715 2726
f 2726 2715 2727
f 2715 2716 2727
f 2727 2716 2728
f 2716 2717 2728
f 2728 2717 2729
f 2717 2718 2729
f 2729 2718 2730
f 2718 2719 2730
f 2730 2719 2731
f 2719 2720 2731
f 2731 2720 2732
f 2720 2721 2732
f 2732 2721 2733
f 2721 2710 2733
f 2733 2710 2722
f 2722 2723 2734
f 2734 2723 2735
f 2723 2724 2735
f 2735 2724 2736
f 2724 2725 2736
f 2736 2725 2737
f 2725 2726 2737
f 2737 2726 2738
f 2726 2727 2738
f 2738 2727 2739
f 2727 2728 2739
f 2739 2728 2740
f 2728 2729 2740
f 2740 2729 2741
f 2729 2730 2741
f 2741 2730 2742
f 2730 2731 2742
f 2742 2731 2743
f 2731 2732 2743
f 2743 2732 2744
f 2732 2733 2744
f 2744 2733 2745
f 2733 2722 2745
f 2745 2722 2734
f 2734 2735 2746
f 2746 2735 2747
f 2735 2736 2747
f 2747 2736 2748
f 2736 2737 2748
f 2748 2737 2749
f 2737 2738 2749
f 2749 2738 2750
f 2738 2739 2750
f 2750 2739 2751
f 2739 2740 2751
f 2751 2740 2752
f 2740 2741 2752
f 2752 2741 2753
f 2741 2742 2753
f 2753 2742 2754
f 2742 2743 2754
f 2754 2743 2755
f 2743 2744 2755
f 2755 2744 2756
f 2744 2745 2756
f 2756 2745 2757
f 2745 2734 2757
f 2757 2734 2746
f 2746 2747 2758
f 2758 2747 2759
f 2747 2748 2759
f 2759 2748 2760
f 2748 2749 2760
f 2760 2749 2761
f 2749 2750 2761
f 2761 2750 2762
f 2750 2751 2762
f 2762 2751 2763
f 2751 2752 2763
f 2763 2752 2764
f 2752 2753 2764
f 2764 2753 2765
f 2753 2754 2765
f 2765 2754 2766
f 2754 2755 2766
f 2766 2755 2767
f 2755 2756 2767
f 2767 2756 2768
f 2756 2757 2768
f 2768 2757 2769
f 2757 2746 2769
f 2769 2746 2758
f 2758 2759 2770
f 2770 2759 2771
f 2759 2760 2771
f 2771 2760 2772
f 2760 2761 2772
f 2772 2761 2773
f 2761 2762 2773
f 2773 2762 2774
f 2762 2763 2774
f 2774 2763 2775
f 2763 2764 2775
f 2775 2764 2776
f 2764 2765 2776
f 2776 2765 2777
f 2765 2766 2777
f 2777 2766 2778
f 2766 2767 2778
f 2778 2767 2779
f 2767 2768 2779
f 2779 2768 2780
f 2768 2769 2780
f 2780 2769 2781
f 2769 2758 2781
f 2781 2758 2770
f 2770 2771 2782
f 2782 2771 2783
f 2771 2772 2783
f 2783 2772 2784
f 2772 2773 2784
f 2784 2773 2785
f 2773 2774 2785
f 2785 2774 2786
f 2774 2775 2786
f 2786 2775 2787
f 2775 2776 2787
f 2787 2776 2788
f 2776 2777 2788
f 2788 2777 2789
f 2777 2778 2789
f 2789 2778 2790
f 2778 2779 2790
f 2790 2779 2791
f 2779 2780 2791
f 2791 2780 2792
f 2780 2781 2792
f 2792 2781 2793
f 2781 2770 2793
f 2793 2770 2782
f 2782 2783 2794
f 2794 2783 2795
f 2783 2784 2795
f 2795 2784 2796
f 2784 2785 2796
f 2796 2785 2797
f 2785 2786 2797
f 2797 2786 2798
f 2786 2787 2798
f 2798 2787 2799
f 2787 2788 2799
f 2799 2788 2800
f 2788 2789 2800
f 2800 2789 2801
f 2789 2790 2801
f 2801 2790 2802
f 2790 2791 2802
f 2802 2791 2803
f 2791 2792 2803
f 2803 2792 2804
f 2792 2793 2804
f 2804 2793 2805
f 2793 2782 2805
f 2805 2782 2794
f 2794 2795 2806
f 2806 2795 2807
f 2795 2796 2807
f 2807 2796 2808
f 2796 2797 2808
f 2808 2797 2809
f 2797 2798 2809
f 2809 2798 2810
f 2798 2799 2810
f 2810 2799 2811
f 2799 2800 2811
f 2811 2800 2812
f 2800 2801 2812
f 2812 2801 2813
f 2801 2802 2813
f 2813 2802 2814
f 2802 2803 2814
f 2814 2803 2815
f 2803 2804 2815
f 2815 2804 2816
f 2804 2805 2816
f 2816 2805 2817
f 2805 2794 2817
f 2817 2794 2806
f 2806 2807 2818
f 2818 2807 2819
f 2807 2808 2819
f 2819 2808 2820
f 2808 2809 2820
f 2820 2809 2821
f 2809 2810 2821
f 2821 2810 2822
f 2810 2811 2822
f 2822 2811 2823
f 2811 2812 2823
f 2823 2812 2824
f 2812 2813 2824
f 2824 2813 2825
f 2813 2814 2825
f 2825 2814 2826
f 2814 2815 2826
f 2826 2815 2827
f 2815 2816 2827
f 2827 2816 2828
f 2816 2817 2828
f 2828 2817 2829
f 2817 2806 2829
f 2829 2806 2818
f 2818 2819 2830
f 2830 2819 2831
f 2819 2820 2831
f 2831 2820 2832
f 2820 2821 2832
f 2832 2821 2833
f 2821 2822 2833
f 2833 2822 2834
f 2822 2823 2834
f 2834 2823 2835
f 2823 2824 2835
f 2835 2824 2836
f 2824 2825 2836
f 2836 2825 2837
f 2825 2826 2837
f 2837 2826 2838
f 2826 2827 2838
f 2838 2827 2839
f 2827 2828 2839
f 2839 2828 2840
f 2828 2829 2840
f 2840 2829 2841
f 2829 2818 2841
f 2841 2818 2830
f 2830 2831 2842
f 2842 2831 2843
f 2831 2832 2843
f 2843 2832 2844
f 2832 2833 2844
f 2844 2833 2845
f 2833 2834 2845
f 2845 2834 2846
f 2834 2835 2846
f 2846 2835 2847
f 2835 2836 2847
f 2847 2836 2848
f 2836 2837 2848
f 2848 2837 2849
f 2837 2838 2849
f 2849 2838 2850
f 2838 2839 2850
f 2850 2839 2851
f 2839 2840 2851
f 2851 2840 2852
f 2840 2841 2852
f 2852 2841 2853
f 2841 2830 2853
f 2853 2830 2842
f 2842 2843 2854
f 2854 2843 2855
f 2843 2844 2855
f 2855 2844 2856
f 2844 2845 2856
f 2856 2845 2857
f 2845 2846 2857
f 2857 2846 2858
f 2846 2847 2858
f 2858 2847 2859
f 2847 2848 2859
f 2859 2848 2860
f 2848 2849 2860
f 2860 2849 2861
f 2849 2850 2861
f 2861 2850 2862
f 2850 2851 2862
f 2862 2851 2863
f 2851 2852 2863
f 2863 2852 2864
f 2852 2853 2864
f 2864 2853 2865
f 2853 2842 2865
f 2865 2842 2854
f 2854 2855 2866
f 2866 2855 2867
f 2855 2856 2867
f 2867 2856 2868
f 2856 2857 2868
f 2868 2857 2869
f 2857 2858 2869
f 2869 2858 2870
f 2858 2859 2870
f 2870 2859 2871
f 2859 2860 2871
f 2871 2860 2872
f 2860 2861 2872
f 2872 2861 2873
f 2861 2862 2873
f 2873 2862 2874
f 2862 2863 2874
f 2874 2863 2875
f 2863 2864 2875
f 2875 2864 2876
f 2864 2865 2876
f 2876 2865 2877
f 2865 2854 2877
f 2877 2854 2866
f 2866 2867 2878
f 2878 2867 2879
f 2867 2868 2879
f 2879 2868 2880
f 2868 2869 2880
f 2880 2869 2881
f 2869 2870 2881
f 2881 2870 2882
f 2870 2871 2882
f 2882 2871 2883
f 2871 2872 2883
f 2883 2872 2884
f 2872 2873 2884
f 2884 2873 2885
f 2873 2874 2885
f 2885 2874 2886
f 2874 2875 2886
f 2886 2875 2887
f 2875 2876 2887
f 2887 2876 2888
f 2876 2877 2888
f 2888 2877 2889
f 2877 2866 2889
f 2889 2866 2878
f 2878 2879 2890
f 2890 2879 2891
f 2879 2880 2891
f 2891 2880 2892
f 2880 2881 2892
f 2892 2881 2893
f 2881 2882 2893
f 2893 2882 2894
f 2882 2883 2894
f 2894 2883 2895
f 2883 2884 2895
f 2895 2884 2896
f 2884 2885 2896
f 2896 2885 2897
f 2885 2886 2897
f 2897 2886 2898
f 2886 2887 2898
f 2898 2887 2899
f 2887 2888 2899
f 2899 2888 2900
f 2888 2889 2900
f 2900 2889 2901
f 2889 2878 2901
f 2901 2878 2890
f 2890 2891 2902
f 2902 2891 2903
f 2891 2892 2903
f 2903 2892 2904
f 2892 2893 2904
f 2904 2893 2905
f 2893 2894 2905
f 2905 2894 2906
f 2894 2895 2906
f 2906 2895 2907
f 2895 2896 2907
f 2907 2896 2908
f 2896 2897 2908
f 2908 2897 2909
f 2897 2898 2909
f 2909 2898 2910
f 2898 2899 2910
f 2910 2899 2911
f 2899 2900 2911
f 2911 2900 2912
f 2900 2901 2912
f 2912 2901 2913
f 2901 2890 2913
f 2913 2890 2902
f 2902 2903 2914
f 2914 2903 2915
f 2903 2904 2915
f 2915 2904 2916
f 2904 2905 2916
f 2916 2905 2917
f 2905 2906 2917
f 2917 2906 2918
f 2906 2907 2918
f 2918 2907 2919
f 2907 2908 2919
f 2919 2908 2920
f 2908 2909 2920
f 2920 2909 2921
f 2909 2910 2921
f 2921 2910 2922
f 2910 2911 2922
f 2922 2911 2923
f 2911 2912 2923
f 2923 2912 2924
f 2912 2913 2924
f 2924 2913 2925
f 2913 2902 2925
f 2925 2902 2914
f 2914 2915 2926
f 2926 2915 2927
f 2915 2916 2927
f 2927 2916 2928
f 2916 2917 2928
f 2928 2917 2929
f 2917 2918 2929
f 2929 2918 2930
f 2918 2919 2930
f 2930 2919 2931
f 2919 2920 2931
f 2931 2920 2932
f 2920 2921 2932
f 2932 2921 2933
f 2921 2922 2933
f 2933 2922 2934
f 2922 2923 2934
f 2934 2923 2935
f 2923 2924 2935
f 2935 2924 2936
f 2924 2925 2936
f 2936 2925 2937
f 2925 2914 2937
f 2937 2914 2926
f 2926 2927 2938
f 2938 2927 2939
f 2927 2928 2939
f 2939 2928 2940
f 2928 2929 2940
f 2940 2929 2941
f 2929 2930 2941
f 2941 2930 2942
f 2930 2931 2942
f 2942 2931 2943
f 2931 2932 2943
f 2943 2932 2944
f 2932 2933 2944
f 2944 2933 2945
f 2933 2934 2945
f 2945 2934 2946
f 2934 2935 2946
f 2946 2935 2947
f 2935 2936 2947
f 2947 2936 2948
f 2936 2937 2948
f 2948 2937 2949
f 2937 2926 2949
f 2949 2926 2938
f 2938 2939 2950
f 2950 2939 2951
f 2939 2940 2951
f 2951 2940 2952
f 2940 2941 2952
f 2952 2941 2953
f 2941 2942 2953
f 2953 2942 2954
f 2942 2943 2954
f 2954 2943 2955
f 2943 2944 2955
f 2955 2944 2956
f 2944 2945 2956
f 2956 2945 2957
f 2945 2946 2957
f 2957 2946 2958
f 2946 2947 2958
f 2958 2947 2959
f 2947 2948 2959
f 2959 2948 2960
f 2948 2949 2960
f 2960 2949 2961
f 2949 2938 2961
f 2961 2938 2950
f 2950 2951 2962
f 2962 2951 2963
f 2951 2952 2963
f 2963 2952 2964
f 2952 2953 2964
f 2964 2953 2965
f 2953 2954 2965
f 2965 2954 2966
f 2954 2955 2966
f 2966 2955 2967
f 2955 2956 2967
f 2967 2956 2968
f 2956 2957 2968
f 2968 2957 2969
f 2957 2958 2969
f 2969 2958 2970
f 2958 2959 2970
f 2970 2959 2971
f 2959 2960 2971
f 2971 2960 2972
f 2960 2961 2972
f 2972 2961 2973
f 2961 2950 2973
f 2973 2950 2962
f 2962 2963 2974
f 2974 2963 2975
f 2963 2964 2975
f 2975 2964 2976
f 2964 2965 2976
f 2976 2965 2977
f 2965 2966 2977
f 2977 2966 2978
f 2966 2967 2978
f 2978 2967 2979
f 2967 2968 2979
f 2979 2968 2980
f 2968 2969 2980
f 2980 2969 2981
f 2969 2970 2981
f 2981 2970 2982
f 2970 2971 2982
f 2982 2971 2983
f 2971 2972 2983
f 2983 2972 2984
f 2972 2973 2984
f 2984 2973 2985
f 2973 2962 2985
f 2985 2962 2974
f 2974 2975 2986
f 2986 2975 2987
f 2975 2976 2987
f 2987 2976 2988
f 2976 2977 2988
f 2988 2977 2989
f 2977 2978 2989
f 2989 2978 2990
f 2978 2979 2990
f 2990 2979 2991
f 2979 2980 2991
f 2991 2980 2992
f 2980 2981 2992
f 2992 2981 2993
f 2981 2982 2993
f 2993 2982 2994
f 2982 2983 2994
f 2994 2983 2995
f 2983 2984 2995
f 2995 2984 2996
f 2984 2985 2996
f 2996 2985 2997
f 2985 2974 2997
f 2997 2974 2986
f 2986 2987 2998
f 2998 2987 2999
f 2987 2988 2999
f 2999 2988 3000
f 2988 2989 3000
f 3000 2989 3001
f 2989 2990 3001
f 3001 2990 3002
f 2990 2991 3002
f 3002 2991 3003
f 2991 2992 3003
f 3003 2992 3004
f 2992 2993 3004
f 3004 2993 3005
f 2993 2994 3005
f 3005 2994 3006
f 2994 2995 3006
f 3006 2995 3007
f 2995 2996 3007
f 3007 2996 3008
f 2996 2997 3008
f 3008 2997 3009
f 2997 2986 3009
f 3009 2986 2998
f 2998 2999 3010
f 3010 2999 3011
f 2999 3000 3011
f 3011 3000 3012
f 3000 3001 3012
f 3012 3001 3013
f 3001 3002 3013
f 3013 3002 3014
f 3002 3003 3014
f 3014 3003 3015
f 3003 3004 3015
f 3015 3004 3016
f 3004 3005 3016
f 3016 3005 3017
f 3005 3006 3017
f 3017 3006 3018
f 3006 3007 3018
f 3018 3007 3019
f 3007 3008 3019
f 3019 3008 3020
f 3008 3009 3020
f 3020 3009 3021
f 3009 2998 3021
f 3021 2998 3010
f 3010 3011 3022
f 3022 3011 3023
f 3011 3012 3023
f 3023 3012 3024
f 3012 3013 3024
f 3024 3013 3025
f 3013 3014 3025
f 3025 3014 3026
f 3014 3015 3026
f 3026 3015 3027
f 3015 3016 3027
f 3027 3016 3028
f 3016 3017 3028
f 3028 3017 3029
f 3017 3018 3029
f 3029 3018 3030
f 3018 3019 3030
f 3030 3019 3031
f 3019 3020 3031
f 3031 3020 3032
f 3020 3021 3032
f 3032 3021 3033
f 3021 3010 3033
f 3033 3010 3022
f 3022 3023 3034
f 3034 3023 3035
f 3023 3024 3035
f 3035 3024 3036
f 3024 3025 3036
f 3036 3025 3037
f 3025 3026 3037
f 3037 3026 3038
f 3026 3027 3038
f 3038 3027 3039
f 3027 3028 3039
f 3039 3028 3040
f 3028 3029 3040
f 3040 3029 3041
f 3029 3030 3041
f 3041 3030 3042
f 3030 3031 3042
f 3042 3031 3043
f 3031 3032 3043
f 3043 3032 3044
f 3032 3033 3044
f 3044 3033 3045
f 3033 3022 3045
f 3045 3022 3034
f 3034 3035 3046
f 3046 3035 3047
f 3035 3036 3047
f 3047 3036 3048
f 3036 3037 3048
f 3048 3037 3049
f 3037 3038 3049
f 3049 3038 3050
f 3038 3039 3050
f 3050 3039 3051
f 3039 3040 3051
f 3051 3040 3052
f 3040 3041 3052
f 3052 3041 3053
f 3041 3042 3053
f 3053 3042 3054
f 3042 3043 3054
f 3054 3043 3055
f 3043 3044 3055
f 3055 3044 3056
f 3044 3045 3056
f 3056 3045 3057
f 3045 3034 3057
f 3057 3034 3046
f 3046 3047 3058
f 3058 3047 3059
f 3047 3048 3059
f 3059 3048 3060
f 3048 3049 3060
f 3060 3049 3061
f 3049 3050 3061
f 3061 3050 3062
f 3050 3051 3062
f 3062 3051 3063
f 3051 3052 3063
f 3063 3052 3064
f 3052 3053 3064
f 3064 3053 3065
f 3053 3054 3065
f 3065 3054 3066
f 3054 3055 3066
f 3066 3055 3067
f 3055 3056 3067
f 3067 3056 3068
f 3056 3057 3068
f 3068 3057 3069
f 3057 3046 3069
f 3069 3046 3058
f 3058 3059 3070
f 3070 3059 3071
f 3059 3060 3071
f 3071 3060 3072
f 3060 3061 3072
f 3072 3061 3073
f 3061 3062 3073
f 3073 3062 3074
f 3062 3063 3074
f 3074 3063 3075
f 3063 3064 3075
f 3075 3064 3076
f 3064 3065 3076
f 3076 3065 3077
f 3065 3066 3077
f 3077 3066 3078
f 3066 3067 3078
f 3078 3067 3079
f 3067 3068 3079
f 3079 3068 3080
f 3068 3069 3080
f 3080 3069 3081
f 3069 3058 3081
f 3081 3058 3070
f 3070 3071 3082
f 3082 3071 3083
f 3071 3072 3083
f 3083 3072 3084
f 3072 3073 3084
f 3084 3073 3085
f 3073 3074 3085
f 3085 3074 3086
f 3074 3075 3086
f 3086 3075 3087
f 3075 3076 3087
f 3087 3076 3088
f 3076 3077 3088
f 3088 3077 3089
f 3077 3078 3089
f 3089 3078 3090
f 3078 3079 3090
f 3090 3079 3091
f 3079 3080 3091
f 3091 3080 3092
f 3080 3081 3092
f 3092 3081 3093
f 3081 3070 3093
f 3093 3070 3082
f 3082 3083 3094
f 3094 3083 3095
f 3083 3084 3095
f 3095 3084 3096
f 3084 3085 3096
f 3096 3085 3097
f 3085 3086 3097
f 3097 3086 3098
f 3086 3087 3098
f 3098 3087 3099
f 3087 3088 3099
f 3099 3088 3100
f 3088 3089 3100
f 3100 3089 3101
f 3089 3090 3101
f 3101 3090 3102
f 3090 3091 3102
f 3102 3091 3103
f 3091 3092 3103
f 3103 3092 3104
f 3092 3093 3104
f 3104 3093 3105
f 3093 3082 3105
f 3105 3082 3094
f 3094 3095 3106
f 3106 3095 3107
f 3095 3096 3107
f 3107 3096 3108
f 3096 3097 3108
f 3108 3097 3109
f 3097 3098 3109
f 3109 3098 3110
f 3098 3099 3110
f 3110 3099 3111
f 3099 3100 3111
f 3111 3100 3112
f 3100 3101 3112
f 3112 3101 3113
f 3101 3102 3113
f 3113 3102 3114
f 3102 3103 3114
f 3114 3103 3115
f 3103 3104 3115
f 3115 3104 3116
f 3104 3105 3116
f 3116 3105 3117
f 3105 3094 3117
f 3117 3094 3106
f 3106 3107 3118
f 3118 3107 3119
f 3107 3108 3119
f 3119 3108 3120
f 3108 3109 3120
f 3120 3109 3121
f 3109 3110 3121
f 3121 3110 3122
f 3110 3111 3122
f 3122 3111 3123
f 3111 3112 3123
f 3123 3112 3124
f 3112 3113 3124
f 3124 3113 3125
f 3113 3114 3125
f 3125 3114 3126
f 3114 3115 3126
f 3126 3115 3127
f 3115 3116 3127
f 3127 3116 3128
f 3116 3117 3128
f 3128 3117 3129
f 3117 3106 3129
f 3129 3106 3118
f 3118 3119 3130
f 3130 3119 3131
f 3119 3120 3131
f 3131 3120 3132
f 3120 3121 3132
f 3132 3121 3133
f 3121 3122 3133
f 3133 3122 3134
f 3122 3123 3134
f 3134 3123 3135
f 3123 3124 3135
f 3135 3124 3136
f 3124 3125 3136
f 3136 3125 3137
f 3125 3126 3137
f 3137 3126 3138
f 3126 3127 3138
f 3138 3127 3139
f 3127 3128 3139
f 3139 3128 3140
f 3128 3129 3140
f 3140 3129 3141
f 3129 3118 3141
f 3141 3118 3130
f 3130 3131 3142
f 3142 3131 3143
f 3131 3132 3143
f 3143 3132 3144
f 3132 3133 3144
f 3144 3133 3145
f 3133 3134 3145
f 3145 3134 3146
f 3134 3135 3146
f 3146 3135 3147
f 3135 3136 3147
f 3147 3136 3148
f 3136 3137 3148
f 3148 3137 3149
f 3137 3138 3149
f 3149 3138 3150
f 3138 3139 3150
f 3150 3139 3151
f 3139 3140 3151
f 3151 3140 3152
f 3140 3141 3152
f 3152 3141 3153
f 3141 3130 3153
f 3153 3130 3142
f 3142 3143 3154
f 3154 3143 3155
f 3143 3144 3155
f 3155 3144 3156
f 3144 3145 3156
f 3156 3145 3157
f 3145 3146 3157
f 3157 3146 3158
f 3146 3147 3158
f 3158 3147 3159
f 3147 3148 3159
f 3159 3148 3160
f 3148 3149 3160
f 3160 3149 3161
f 3149 3150 3161
f 3161 3150 3162
f 3150 3151 3162
f 3162 3151 3163
f 3151 3152 3163
f 3163 3152 3164
f 3152 3153 3164
f 3164 3153 3165
f 3153 3142 3165
f 3165 3142 3154
f 3154 3155 3166
f 3166 3155 3167
f 3155 3156 3167
f 3167 3156 3168
f 3156 3157 3168
f 3168 3157 3169
f 3157 3158 3169
f 3169 3158 3170
f 3158 3159 3170
f 3170 3159 3171
f 3159 3160 3171
f 3171 3160 3172
f 3160 3161 3172
f 3172 3161 3173
f 3161 3162 3173
f 3173 3162 3174
f 3162 3163 3174
f 3174 3163 3175
f 3163 3164 3175
f 3175 3164 3176
f 3164 3165 3176
f 3176 3165 3177
f 3165 3154 3177
f 3177 3154 3166
f 3166 3167 3178
f 3178 3167 3179
f 3167 3168 3179
f 3179 3168 3180
f 3168 3169 3180
f 3180 3169 3181
f 3169 3170 3181
f 3181 3170 3182
f 3170 3171 3182
f 3182 3171 3183
f 3171 3172 3183
f 3183 3172 3184
f 3172 3173 3184
f 3184 3173 3185
f 3173 3174 3185
f 3185 3174 3186
f 3174 3175 3186
f 3186 3175 3187
f 3175 3176 3187
f 3187 3176 3188
f 3176 3177 3188
f 3188 3177 3189
f 3177 3166 3189
f 3189 3166 3178
f 3178 3179 3190
f 3190 3179 3191
f 3179 3180 3191
f 3191 3180 3192
f 3180 3181 3192
f 3192 3181 3193
f 3181 3182 3193
f 3193 3182 3194
f 3182 3183 3194
f 3194 3183 3195
f 3183 3184 3195
f 3195 3184 3196
f 3184 3185 3196
f 3196 3185 3197
f 3185 3186 3197
f 3197 3186 3198
f 3186 3187 3198
f 3198 3187 3199
f 3187 3188 3199
f 3199 3188 3200
f 3188 3189 3200
f 3200 3189 3201
f 3189 3178 3201
f 3201 3178 3190
f 3190 3191 3202
f 3202 3191 3203
f 3191 3192 3203
f 3203 3192 3204
f 3192 3193 3204
f 3204 3193 3205
f 3193 3194 3205
f 3205 3194 3206
f 3194 3195 3206
f 3206 3195 3207
f 3195 3196 3207
f 3207 3196 3208
f 3196 3197 3208
f 3208 3197 3209
f 3197 3198 3209
f 3209 3198 3210
f 3198 3199 3210
f 3210 3199 3211
f 3199 3200 3211
f 3211 3200 3212
f 3200 3201 3212
f 3212 3201 3213
f 3201 3190 3213
f 3213 3190 3202
f 3202 3203 3214
f 3214 3203 3215
f 3203 3204 3215
f 3215 3204 3216
f 3204 3205 3216
f 3216 3205 3217
f 3205 3206 3217
f 3217 3206 3218
f 3206 3207 3218
f 3218 3207 3219
f 3207 3208 3219
f 3219 3208 3220
f 3208 3209 3220
f 3220 3209 3221
f 3209 3210 3221
f 3221 3210 3222
f 3210 3211 3222
f 3222 3211 3223
f 3211 3212 3223
f 3223 3212 3224
f 3212 3213 3224
f 3224 3213 3225
f 3213 3202 3225
f 3225 3202 3214
f 3214 3215 3226
f 3226 3215 3227
f 3215 3216 3227
f 3227 3216 3228
f 3216 3217 3228
f 3228 3217 3229
f 3217 3218 3229
f 3229 3218 3230
f 3218 3219 3230
f 3230 3219 3231
f 3219 3220 3231
f 3231 3220 3232
f 3220 3221 3232
f 3232 3221 3233
f 3221 3222 3233
f 3233 3222 3234
f 3222 3223 3234
f 3234 3223 3235
f 3223 3224 3235
f 3235 3224 3236
f 3224 3225 3236
f 3236 3225 3237
f 3225 3214 3237
f 3237 3214 3226
f 3226 3227 3238
f 3238 3227 3239
f 3227 3228 3239
f 3239 3228 3240
f 3228 3229 3240
f 3240 3229 3241
f 3229 3230 3241
f 3241 3230 3242
f 3230 3231 3242
f 3242 3231 3243
f 3231 3232 3243
f 3243 3232 3244
f 3232 3233 3244
f 3244 3233 3245
f 3233 3234 3245
f 3245 3234 3246
f 3234 3235 3246
f 3246 3235 3247
f 3235 3236 3247
f 3247 3236 3248
f 3236 3237 3248
f 3248 3237 3249
f 3237 3226 3249
f 3249 3226 3238
f 3238 3239 3250
f 3250 3239 3251
f 3239 3240 3251
f 3251 3240 3252
f 3240 3241 3252
f 3252 3241 3253
f 3241 3242 3253
f 3253 3242 3254
f 3242 3243 3254
f 3254 3243 3255
f 3243 3244 3255
f 3255 3244 3256
f 3244 3245 3256
f 3256 3245 3257
f 3245 3246 3257
f 3257 3246 3258
f 3246 3247 3258
f 3258 3247 3259
f 3247 3248 3259
f 3259 3248 3260
f 3248 3249 3260
f 3260 3249 3261
f 3249 3238 3261
f 3261 3238 3250
f 3250 3251 3262
f 3262 3251 3263
f 3251 3252 3263
f 3263 3252 3264
f 3252 3253 3264
f 3264 3253 3265
f 3253 3254 3265
f 3265 3254 3266
f 3254 3255 3266
f 3266 3255 3267
f 3255 3256 3267
f 3267 3256 3268
f 3256 3257 3268
f 3268 3257 3269
f 3257 3258 3269
f 3269 3258 3270
f 3258 3259 3270
f 3270 3259 3271
f 3259 3260 3271
f 3271 3260 3272
f 3260 3261 3272
f 3272 3261 3273
f 3261 3250 3273
f 3273 3250 3262
f 3262 3263 3274
f 3274 3263 3275
f 3263 3264 3275
f 3275 3264 3276
f 3264 3265 3276
f 3276 3265 3277
f 3265 3266 3277
f 3277 3266 3278
f 3266 3267 3278
f 3278 3267 3279
f 3267 3268 3279
f 3279 3268 3280
f 3268 3269 3280
f 3280 3269 3281
f 3269 3270 3281
f 3281 3270 3282
f 3270 3271 3282
f 3282 3271 3283
f 3271 3272 3283
f 3283 3272 3284
f 3272 3273 3284
f 3284 3273 3285
f 3273 3262 3285
f 3285 3262 3274
f 3274 3275 3286
f 3286 3275 3287
f 3275 3276 3287
f 3287 3276 3288
f 3276 3277 3288
f 3288 3277 3289
f 3277 3278 3289
f 3289 3278 3290
f 3278 3279 3290
f 3290 3279 3291
f 3279 3280 3291
f 3291 3280 3292
f 3280 3281 3292
f 3292 3281 3293
f 3281 3282 3293
f 3293 3282 3294
f 3282 3283 3294
f 3294 3283 3295
f 3283 3284 3295
f 3295 3284 3296
f 3284 3285 3296
f 3296 3285 3297
f 3285 3274 3297
f 3297 3274 3286
f 3286 3287 3298
f 3298 3287 3299
f 3287 3288 3299
f 3299 3288 3300
f 3288 3289 3300
f 3300 3289 3301
f 3289 3290 3301
f 3301 3290 3302
f 3290 3291 3302
f 3302 3291 3303
f 3291 3292 3303
f 3303 3292 3304
f 3292 3293 3304
f 3304 3293 3305
f 3293 3294 3305
f 3305 3294 3306
f 3294 3295 3306
f 3306 3295 3307
f 3295 3296 3307
f 3307 3296 3308
f 3296 3297 3308
f 3308 3297 3309
f 3297 3286 3309
f 3309 3286 3298
f 3298 3299 3310
f 3310 3299 3311
f 3299 3300 3311
f 3311 3300 3312
f 3300 3301 3312
f 3312 3301 3313
f 3301 3302 3313
f 3313 3302 3314
f 3302 3303 3314
f 3314 3303 3315
f 3303 3304 3315
f 3315 3304 3316
f 3304 3305 3316
f 3316 3305 3317
f 3305 3306 3317
f 3317 3306 3318
f 3306 3307 3318
f 3318 3307 3319
f 3307 3308 3319
f 3319 3308 3320
f 3308 3309 3320
f 3320 3309 3321
f 3309 3298 3321
f 3321 3298 3310
f 3310 3311 3322
f 3322 3311 3323
f 3311 3312 3323
f 3323 3312 3324
f 3312 3313 3324
f 3324 3313 3325
f 3313 3314 3325
f 3325 3314 3326
f 3314 3315 3326
f 3326 3315 3327
f 3315 3316 3327
f 3327 3316 3328
f 3316 3317 3328
f 3328 3317 3329
f 3317 3318 3329
f 3329 3318 3330
f 3318 3319 3330
f 3330 3319 3331
f 3319 3320 3331
f 3331 3320 3332
f 3320 3321 3332
f 3332 3321 3333
f 3321 3310 3333
f 3333 3310 3322
f 3322 3323 3334
f 3334 3323 3335
f 3323 3324 3335
f 3335 3324 3336
f 3324 3325 3336
f 3336 3325 3337
f 3325 3326 3337
f 3337 3326 3338
f 3326 3327 3338
f 3338 3327 3339
f 3327 3328 3339
f 3339 3328 3340
f 3328 3329 3340
f 3340 3329 3341
f 3329 3330 3341
f 3341 3330 3342
f 3330 3331 3342
f 3342 3331 3343
f 3331 3332 3343
f 3343 3332 3344
f 3332 3333 3344
f 3344 3333 3345
f 3333 3322 3345
f 3345 3322 3334
f 3334 3335 3346
f 3346 3335 3347
f 3335 3336 3347
f 3347 3336 3348
f 3336 3337 3348
f 3348 3337 3349
f 3337 3338 3349
f 3349 3338 3350
f 3338 3339 3350
f 3350 3339 3351
f 3339 3340 3351
f 3351 3340 3352
f 3340 3341 3352
f 3352 3341 3353
f 3341 3342 3353
f 3353 3342 3354
f 3342 3343 3354
f 3354 3343 3355
f 3343 3344 3355
f 3355 3344 3356
f 3344 3345 3356
f 3356 3345 3357
f 3345 3334 3357
f 3357 3334 3346
f 3346 3347 3358
f 3358 3347 3359
f 3347 3348 3359
f 3359 3348 3360
f 3348 3349 3360
f 3360 3349 3361
f 3349 3350 3361
f 3361 3350 3362
f 3350 3351 3362
f 3362 3351 3363
f 3351 3352 3363
f 3363 3352 3364
f 3352 3353 3364
f 3364 3353 3365
f 3353 3354 3365
f 3365 3354 3366
f 3354 3355 3366
f 3366 3355 3367
f 3355 3356 3367
f 3367 3356 3368
f 3356 3357 3368
f 3368 3357 3369
f 3357 3346 3369
f 3369 3346 3358
f 3358 3359 3370
f 3370 3359 3371
f 3359 3360 3371
f 3371 3360 3372
f 3360 3361 3372
f 3372 3361 3373
f 3361 3362 3373
f 3373 3362 3374
f 3362 3363 3374
f 3374 3363 3375
f 3363 3364 3375
f 3375 3364 3376
f 3364 3365 3376
f 3376 3365 3377
f 3365 3366 3377
f 3377 3366 3378
f 3366 3367 3378
f 3378 3367 3379
f 3367 3368 3379
f 3379 3368 3380
f 3368 3369 3380
f 3380 3369 3381
f 3369 3358 3381
f 3381 3358 3370
f 3370 3371 3382
f 3382 3371 3383
f 3371 3372 3383
f 3383 3372 3384
f 3372 3373 3384
f 3384 3373 3385
f 3373 3374 3385
f 3385 3374 3386
f 3374 3375 3386
f 3386 3375 3387
f 3375 3376 3387
f 3387 3376 3388
f 3376 3377 3388
f 3388 3377 3389
f 3377 3378 3389
f 3389 3378 3390
f 3378 3379 3390
f 3390 3379 3391
f 3379 3380 3391
f 3391 3380 3392
f 3380 3381 3392
f 3392 3381 3393
f 3381 3370 3393
f 3393 3370 3382
f 3382 3383 3394
f 3394 3383 3395
f 3383 3384 3395
f 3395 3384 3396
f 3384 3385 3396
f 3396 3385 3397
f 3385 3386 3397
f 3397 3386 3398
f 3386 3387 3398
f 3398 3387 3399
f 3387 3388 3399
f 3399 3388 3400
f 3388 3389 3400
f 3400 3389 3401
f 3389 3390 3401
f 3401 3390 3402
f 3390 3391 3402
f 3402 3391 3403
f 3391 3392 3403
f 3403 3392 3404
f 3392 3393 3404
f 3404 3393 3405
f 3393 3382 3405
f 3405 3382 3394
f 3394 3395 3406
f 3406 3395 3407
f 3395 3396 3407
f 3407 3396 3408
f 3396 3397 3408
f 3408 3397 3409
f 3397 3398 3409
f 3409 3398 3410
f 3398 3399 3410
f 3410 3399 3411
f 3399 3400 3411
f 3411 3400 3412
f 3400 3401 3412
f 3412 3401 3413
f 3401 3402 3413
f 3413 3402 3414
f 3402 3403 3414
f 3414 3403 3415
f 3403 3404 3415
f 3415 3404 3416
f 3404 3405 3416
f 3416 3405 3417
f 3405 3394 3417
f 3417 3394 3406
f 3406 3407 3418
f 3418 3407 3419
f 3407 3408 3419
f 3419 3408 3420
f 3408 3409 3420
f 3420 3409 3421
f 3409 3410 3421
f 3421 3410 3422
f 3410 3411 3422
f 3422 3411 3423
f 3411 3412 3423
f 3423 3412 3424
f 3412 3413 3424
f 3424 3413 3425
f 3413 3414 3425
f 3425 3414 3426
f 3414 3415 3426
f 3426 3415 3427
f 3415 3416 3427
f 3427 3416 3428
f 3416 3417 3428
f 3428 3417 3429
f 3417 3406 3429
f 3429 3406 3418
f 3418 3419 3430
f 3430 3419 3431
f 3419 3420 3431
f 3431 3420 3432
f 3420 3421 3432
f 3432 3421 3433
f 3421 3422 3433
f 3433 3422 3434
f 3422 3423 3434
f 3434 3423 3435
f 3423 3424 3435
f 3435 3424 3436
f 3424 3425 3436
f 3436 3425 3437
f 3425 3426 3437
f 3437 3426 3438
f 3426 3427 3438
f 3438 3427 3439
f 3427 3428 3439
f 3439 3428 3440
f 3428 3429 3440
f 3440 3429 3441
f 3429 3418 3441
f 3441 3418 3430
f 3430 3431 3442
f 3442 3431 3443
f 3431 3432 3443
f 3443 3432 3444
f 3432 3433 3444
f 3444 3433 3445
f 3433 3434 3445
f 3445 3434 3446
f 3434 3435 3446
f 3446 3435 3447
f 3435 3436 3447
f 3447 3436 3448
f 3436 3437 3448
f 3448 3437 3449
f 3437 3438 3449
f 3449 3438 3450
f 3438 3439 3450
f 3450 3439 3451
f 3439 3440 3451
f 3451 3440 3452
f 3440 3441 3452
f 3452 3441 3453
f 3441 3430 3453
f 3453 3430 3442
f 3442 3443 3454
f 3454 3443 3455
f 3443 3444 3455
f 3455 3444 3456
f 3444 3445 3456
f 3456 3445 3457
f 3445 3446 3457
f 3457 3446 3458
f 3446 3447 3458
f 3458 3447 3459
f 3447 3448 3459
f 3459 3448 3460
f 3448 3449 3460
f 3460 3449 3461
f 3449 3450 3461
f 3461 3450 3462
f 3450 3451 3462
f 3462 3451 3463
f 3451 3452 3463
f 3463 3452 3464
f 3452 3453 3464
f 3464 3453 3465
f 3453 3442 3465
f 3465 3442 3454
f 3454 3455 3466
f 3466 3455 3467
f 3455 3456 3467
f 3467 3456 3468
f 3456 3457 3468
f 3468 3457 3469
f 3457 3458 3469
f 3469 3458 3470
f 3458 3459 3470
f 3470 3459 3471
f 3459 3460 3471
f 3471 3460 3472
f 3460 3461 3472
f 3472 3461 3473
f 3461 3462 3473
f 3473 3462 3474
f 3462 3463 3474
f 3474 3463 3475
f 3463 3464 3475
f 3475 3464 3476
f 3464 3465 3476
f 3476 3465 3477
f 3465 3454 3477
f 3477 3454 3466
f 3466 3467 3478
f 3478 3467 3479
f 3467 3468 3479
f 3479 3468 3480
f 3468 3469 3480
f 3480 3469 3481
f 3469 3470 3481
f 3481 3470 3482
f 3470 3471 3482
f 3482 3471 3483
f 3471 3472 3483
f 3483 3472 3484
f 3472 3473 3484
f 3484 3473 3485
f 3473 3474 3485
f 3485 3474 3486
f 3474 3475 3486
f 3486 3475 3487
f 3475 3476 3487
f 3487 3476 3488
f 3476 3477 3488
f 3488 3477 3489
f 3477 3466 3489
f 3489 3466 3478
f 3478 3479 3490
f 3490 3479 3491
f 3479 3480 3491
f 3491 3480 3492
f 3480 3481 3492
f 3492 3481 3493
f 3481 3482 3493
f 3493 3482 3494
f 3482 3483 3494
f 3494 3483 3495
f 3483 3484 3495
f 3495 3484 3496
f 3484 3485 3496
f 3496 3485 3497
f 3485 3486 3497
f 3497 3486 3498
f 3486 3487 3498
f 3498 3487 3499
f 3487 3488 3499
f 3499 3488 3500
f 3488 3489 3500
f 3500 3489 3501
f 3489 3478 3501
f 3501 3478 3490
f 3490 3491 3502
f 3502 3491 3503
f 3491 3492 3503
f 3503 3492 3504
f 3492 3493 3504
f 3504 3493 3505
f 3493 3494 3505
f 3505 3494 3506
f 3494 3495 3506
f 3506 3495 3507
f 3495 3496 3507
f 3507 3496 3508
f 3496 3497 3508
f 3508 3497 3509
f 3497 3498 3509
f 3509 3498 3510
f 3498 3499 3510
f 3510 3499 3511
f 3499 3500 3511
f 3511 3500 3512
f 3500 3501 3512
f 3512 3501 3513
f 3501 3490 3513
f 3513 3490 3502
f 3502 3503 3514
f 3514 3503 3515
f 3503 3504 3515
f 3515 3504 3516
f 3504 3505 3516
f 3516 3505 3517
f 3505 3506 3517
f 3517 3506 3518
f 3506 3507 3518
f 3518 3507 3519
f 3507 3508 3519
f 3519 3508 3520
f 3508 3509 3520
f 3520 3509 3521
f 3509 3510 3521
f 3521 3510 3522
f 3510 3511 3522
f 3522 3511 3523
f 3511 3512 3523
f 3523 3512 3524
f 3512 3513 3524
f 3524 3513 3525
f 3513 3502 3525
f 3525 3502 3514
f 3514 3515 3526
f 3526 3515 3527
f 3515 3516 3527
f 3527 3516 3528
f 3516 3517 3528
f 3528 3517 3529
f 3517 3518 3529
f 3529 3518 3530
f 3518 3519 3530
f 3530 3519 3531
f 3519 3520 3531
f 3531 3520 3532
f 3520 3521 3532
f 3532 3521 3533
f 3521 3522 3533
f 3533 3522 3534
f 3522 3523 3534
f 3534 3523 3535
f 3523 3524 3535
f 3535 3524 3536
f 3524 3525 3536
f 3536 3525 3537
f 3525 3514 3537
f 3537 3514 3526
f 3526 3527 3538
f 3538 3527 3539
f 3527 3528 3539
f 3539 3528 3540
f 3528 3529 3540
f 3540 3529 3541
f 3529 3530 3541
f 3541 3530 3542
f 3530 3531 3542
f 3542 3531 3543
f 3531 3532 3543
f 3543 3532 3544
f 3532 3533 3544
f 3544 3533 3545
f 3533 3534 3545
f 3545 3534 3546
f 3534 3535 3546
f 3546 3535 3547
f 3535 3536 3547
f 3547 3536 3548
f 3536 3537 3548
f 3548 3537 3549
f 3537 3526 3549
f 3549 3526 3538
f 3538 3539 3550
f 3550 3539 3551
f 3539 3540 3551
f 3551 3540 3552
f 3540 3541 3552
f 3552 3541 3553
f 3541 3542 3553
f 3553 3542 3554
f 3542 3543 3554
f 3554 3543 3555
f 3543 3544 3555
f 3555 3544 3556
f 3544 3545 3556
f 3556 3545 3557
f 3545 3546 3557
f 3557 3546 3558
f 3546 3547 3558
f 3558 3547 3559
f 3547 3548 3559
f 3559 3548 3560
f 3548 3549 3560
f 3560 3549 3561
f 3549 3538 3561
f 3561 3538 3550
f 3550 3551 3562
f 3562 3551 3563
f 3551 3552 3563
f 3563 3552 3564
f 3552 3553 3564
f 3564 3553 3565
f 3553 3554 3565
f 3565 3554 3566
f 3554 3555 3566
f 3566 3555 3567
f 3555 3556 3567
f 3567 3556 3568
f 3556 3557 3568
f 3568 3557 3569
f 3557 3558 3569
f 3569 3558 3570
f 3558 3559 3570
f 3570 3559 3571
f 3559 3560 3571
f 3571 3560 3572
f 3560 3561 3572
f 3572 3561 3573
f 3561 3550 3573
f 3573 3550 3562
f 3562 3563 3574
f 3574 3563 3575
f 3563 3564 3575
f 3575 3564 3576
f 3564 3565 3576
f 3576 3565 3577
f 3565 3566 3577
f 3577 3566 3578
f 3566 3567 3578
f 3578 3567 3579
f 3567 3568 3579
f 3579 3568 3580
f 3568 3569 3580
f 3580 3569 3581
f 3569 3570 3581
f 3581 3570 3582
f 3570 3571 3582
f 3582 3571 3583
f 3571 3572 3583
f 3583 3572 3584
f 3572 3573 3584
f 3584 3573 3585
f 3573 3562 3585
f 3585 3562 3574
f 3574 3575 3586
f 3586 3575 3587
f 3575 3576 3587
f 3587 3576 3588
f 3576 3577 3588
f 3588 3577 3589
f 3577 3578 3589
f 3589 3578 3590
f 3578 3579 3590
f 3590 3579 3591
f 3579 3580 3591
f 3591 3580 3592
f 3580 3581 3592
f 3592 3581 3593
f 3581 3582 3593
f 3593 3582 3594
f 3582 3583 3594
f 3594 3583 3595
f 3583 3584 3595
f 3595 3584 3596
f 3584 3585 3596
f 3596 3585 3597
f 3585 3574 3597
f 3597 3574 3586
f 3586 3587 3598
f 3598 3587 3599
f 3587 3588 3599
f 3599 3588 3600
f 3588 3589 3600
f 3600 3589 3601
f 3589 3590 3601
f 3601 3590 3602
f 3590 3591 3602
f 3602 3591 3603
f 3591 3592 3603
f 3603 3592 3604
f 3592 3593 3604
f 3604 3593 3605
f 3593 3594 3605
f 3605 3594 3606
f 3594 3595 3606
f 3606 3595 3607
f 3595 3596 3607
f 3607 3596 3608
f 3596 3597 3608
f 3608 3597 3609
f 3597 3586 3609
f 3609 3586 3598
f 3598 3599 3610
f 3610 3599 3611
f 3599 3600 3611
f 3611 3600 3612
f 3600 3601 3612
f 3612 3601 3613
f 3601 3602 3613
f 3613 3602 3614
f 3602 3603 3614
f 3614 3603 3615
f 3603 3604 3615
f 3615 3604 3616
f 3604 3605 3616
f 3616 3605 3617
f 3605 3606 3617
f 3617 3606 3618
f 3606 3607 3618
f 3618 3607 3619
f 3607 3608 3619
f 3619 3608 3620
f 3608 3609 3620
f 3620 3609 3621
f 3609 3598 3621
f 3621 3598 3610
f 3610 3611 3622
f 3622 3611 3623
f 3611 3612 3623
f 3623 3612 3624
f 3612 3613 3624
f 3624 3613 3625
f 3613 3614 3625
f 3625 3614 3626
f 3614 3615 3626
f 3626 3615 3627
f 3615 3616 3627
f 3627 3616 3628
f 3616 3617 3628
f 3628 3617 3629
f 3617 3618 3629
f 3629 3618 3630
f 3618 3619 3630
f 3630 3619 3631
f 3619 3620 3631
f 3631 3620 3632
f 3620 3621 3632
f 3632 3621 3633
f 3621 3610 3633
f 3633 3610 3622
f 3622 3623 3634
f 3634 3623 3635
f 3623 3624 3635
f 3635 3624 3636
f 3624 3625 3636
f 3636 3625 3637
f 3625 3626 3637
f 3637 3626 3638
f 3626 3627 3638
f 3638 3627 3639
f 3627 3628 3639
f 3639 3628 3640
f 3628 3629 3640
f 3640 3629 3641
f 3629 3630 3641
f 3641 3630 3642
f 3630 3631 3642
f 3642 3631 3643
f 3631 3632 3643
f 3643 3632 3644
f 3632 3633 3644
f 3644 3633 3645
f 3633 3622 3645
f 3645 3622 3634
f 3634 3635 3646
f 3646 3635 3647
f 3635 3636 3647
f 3647 3636 3648
f 3636 3637 3648
f 3648 3637 3649
f 3637 3638 3649
f 3649 3638 3650
f 3638 3639 3650
f 3650 3639 3651
f 3639 3640 3651
f 3651 3640 3652
f 3640 3641 3652
f 3652 3641 3653
f 3641 3642 3653
f 3653 3642 3654
f 3642 3643 3654
f 3654 3643 3655
f 3643 3644 3655
f 3655 3644 3656
f 3644 3645 3656
f 3656 3645 3657
f 3645 3634 3657
f 3657 3634 3646
f 3646 3647 3658
f 3658 3647 3659
f 3647 3648 3659
f 3659 3648 3660
f 3648 3649 3660
f 3660 3649 3661
f 3649 3650 3661
f 3661 3650 3662
f 3650 3651 3662
f 3662 3651 3663
f 3651 3652 3663
f 3663 3652 3664
f 3652 3653 3664
f 3664 3653 3665
f 3653 3654 3665
f 3665 3654 3666
f 3654 3655 3666
f 3666 3655 3667
f 3655 3656 3667
f 3667 3656 3668
f 3656 3657 3668
f 3668 3657 3669
f 3657 3646 3669
f 3669 3646 3658
f 3658 3659 3670
f 3670 3659 3671
f 3659 3660 3671
f 3671 3660 3672
f 3660 3661 3672
f 3672 3661 3673
f 3661 3662 3673
f 3673 3662 3674
f 3662 3663 3674
f 3674 3663 3675
f 3663 3664 3675
f 3675 3664 3676
f 3664 3665 3676
f 3676 3665 3677
f 3665 3666 3677
f 3677 3666 3678
f 3666 3667 3678
f 3678 3667 3679
f 3667 3668 3679
f 3679 3668 3680
f 3668 3669 3680
f 3680 3669 3681
f 3669 3658 3681
f 3681 3658 3670
f 3670 3671 3682
f 3682 3671 3683
f 3671 3672 3683
f 3683 3672 3684
f 3672 3673 3684
f 3684 3673 3685
f 3673 3674 3685
f 3685 3674 3686
f 3674 3675 3686
f 3686 3675 3687
f 3675 3676 3687
f 3687 3676 3688
f 3676 3677 3688
f 3688 3677 3689
f 3677 3678 3689
f 3689 3678 3690
f 3678 3679 3690
f 3690 3679 3691
f 3679 3680 3691
f 3691 3680 3692
f 3680 3681 3692
f 3692 3681 3693
f 3681 3670 3693
f 3693 3670 3682
f 3682 3683 3694
f 3694 3683 3695
f 3683 3684 3695
f 3695 3684 3696
f 3684 3685 3696
f 3696 3685 3697
f 3685 3686 3697
f 3697 3686 3698
f 3686 3687 3698
f 3698 3687 3699
f 3687 3688 3699
f 3699 3688 3700
f 3688 3689 3700
f 3700 3689 3701
f 3689 3690 3701
f 3701 3690 3702
f 3690 3691 3702
f 3702 3691 3703
f 3691 3692 3703
f 3703 3692 3704
f 3692 3693 3704
f 3704 3693 3705
f 3693 3682 3705
f 3705 3682 3694
f 3694 3695 3706
f 3706 3695 3707
f 3695 3696 3707
f 3707 3696 3708
f 3696 3697 3708
f 3708 3697 3709
f 3697 3698 3709
f 3709 3698 3710
f 3698 3699 3710
f 3710 3699 3711
f 3699 3700 3711
f 3711 3700 3712
f 3700 3701 3712
f 3712 3701 3713
f 3701 3702 3713
f 3713 3702 3714
f 3702 3703 3714
f 3714 3703 3715
f 3703 3704 3715
f 3715 3704 3716
f 3704 3705 3716
f 3716 3705 3717
f 3705 3694 3717
f 3717 3694 3706
f 3706 3707 3718
f 3718 3707 3719
f 3707 3708 3719
f 3719 3708 3720
f 3708 3709 3720
f 3720 3709 3721
f 3709 3710 3721
f 3721 3710 3722
f 3710 3711 3722
f 3722 3711 3723
f 3711 3712 3723
f 3723 3712 3724
f 3712 3713 3724
f 3724 3713 3725
f 3713 3714 3725
f 3725 3714 3726
f 3714 3715 3726
f 3726 3715 3727
f 3715 3716 3727
f 3727 3716 3728
f 3716 3717 3728
f 3728 3717 3729
f 3717 3706 3729
f 3729 3706 3718
f 3718 3719 3730
f 3730 3719 3731
f 3719 3720 3731
f 3731 3720 3732
f 3720 3721 3732
f 3732 3721 3733
f 3721 3722 3733
f 3733 3722 3734
f 3722 3723 3734
f 3734 3723 3735
f 3723 3724 3735
f 3735 3724 3736
f 3724 3725 3736
f 3736 3725 3737
f 3725 3726 3737
f 3737 3726 3738
f 3726 3727 3738
f 3738 3727 3739
f 3727 3728 3739
f 3739 3728 3740
f 3728 3729 3740
f 3740 3729 3741
f 3729 3718 3741
f 3741 3718 3730
f 3730 3731 3742
f 3742 3731 3743
f 3731 3732 3743
f 3743 3732 3744
f 3732 3733 3744
f 3744 3733 3745
f 3733 3734 3745
f 3745 3734 3746
f 3734 3735 3746
f 3746 3735 3747
f 3735 3736 3747
f 3747 3736 3748
f 3736 3737 3748
f 3748 3737 3749
f 3737 3738 3749
f 3749 3738 3750
f 3738 3739 3750
f 3750 3739 3751
f 3739 3740 3751
f 3751 3740 3752
f 3740 3741 3752
f 3752 3741 3753
f 3741 3730 3753
f 3753 3730 3742
f 3742 3743 3754
f 3754 3743 3755
f 3743 3744 3755
f 3755 3744 3756
f 3744 3745 3756
f 3756 3745 3757
f 3745 3746 3757
f 3757 3746 3758
f 3746 3747 3758
f 3758 3747 3759
f 3747 3748 3759
f 3759 3748 3760
f 3748 3749 3760
f 3760 3749 3761
f 3749 3750 3761
f 3761 3750 3762
f 3750 3751 3762
f 3762 3751 3763
f 3751 3752 3763
f 3763 3752 3764
f 3752 3753 3764
f 3764 3753 3765
f 3753 3742 3765
f 3765 3742 3754
f 3754 3755 3766
f 3766 3755 3767
f 3755 3756 3767
f 3767 3756 3768
f 3756 3757 3768
f 3768 3757 3769
f 3757 3758 3769
f 3769 3758 3770
f 3758 3759 3770
f 3770 3759 3771
f 3759 3760 3771
f 3771 3760 3772
f 3760 3761 3772
f 3772 3761 3773
f 3761 3762 3773
f 3773 3762 3774
f 3762 3763 3774
f 3774 3763 3775
f 3763 3764 3775
f 3775 3764 3776
f 3764 3765 3776
f 3776 3765 3777
f 3765 3754 3777
f 3777 3754 3766
f 3766 3767 3778
f 3778 3767 3779
f 3767 3768 3779
f 3779 3768 3780
f 3768 3769 3780
f 3780 3769 3781
f 3769 3770 3781
f 3781 3770 3782
f 3770 3771 3782
f 3782 3771 3783
f 3771 3772 3783
f 3783 3772 3784
f 3772 3773 3784
f 3784 3773 3785
f 3773 3774 3785
f 3785 3774 3786
f 3774 3775 3786
f 3786 3775 3787
f 3775 3776 3787
f 3787 3776 3788
f 3776 3777 3788
f 3788 3777 3789
f 3777 3766 3789
f 3789 3766 3778
f 3778 3779 3790
f 3790 3779 3791
f 3779 3780 3791
f 3791 3780 3792
f 3780 3781 3792
f 3792 3781 3793
f 3781 3782 3793
f 3793 3782 3794
f 3782 3783 3794
f 3794 3783 3795
f 3783 3784 3795
f 3795 3784 3796
f 3784 3785 3796
f 3796 3785 3797
f 3785 3786 3797
f 3797 3786 3798
f 3786 3787 3798
f 3798 3787 3799
f 3787 3788 3799
f 3799 3788 3800
f 3788 3789 3800
f 3800 3789 3801
f 3789 3778 3801
f 3801 3778 3790
f 3790 3791 3802
f 3802 3791 3803
f 3791 3792 3803
f 3803 3792 3804
f 3792 3793 3804
f 3804 3793 3805
f 3793 3794 3805
f 3805 3794 3806
f 3794 3795 3806
f 3806 3795 3807
f 3795 3796 3807
f 3807 3796 3808
f 3796 3797 3808
f 3808 3797 3809
f 3797 3798 3809
f 3809 3798 3810
f 3798 3799 3810
f 3810 3799 3811
f 3799 3800 3811
f 3811 3800 3812
f 3800 3801 3812
f 3812 3801 3813
f 3801 3790 3813
f 3813 3790 3802
f 3802 3803 3814
f 3814 3803 3815
f 3803 3804 3815
f 3815 3804 3816
f 3804 3805 3816
f 3816 3805 3817
f 3805 3806 3817
f 3817 3806 3818
f 3806 3807 3818
f 3818 3807 3819
f 3807 3808 3819
f 3819 3808 3820
f 3808 3809 3820
f 3820 3809 3821
f 3809 3810 3821
f 3821 3810 3822
f 3810 3811 3822
f 3822 3811 3823
f 3811 3812 3823
f 3823 3812 3824
f 3812 3813 3824
f 3824 3813 3825
f 3813 3802 3825
f 3825 3802 3814
f 3814 3815 3826
f 3826 3815 3827
f 3815 3816 3827
f 3827 3816 3828
f 3816 3817 3828
f 3828 3817 3829
f 3817 3818 3829
f 3829 3818 3830
f 3818 3819 3830
f 3830 3819 3831
f 3819 3820 3831
f 3831 3820 3832
f 3820 3821 3832
f 3832 3821 3833
f 3821 3822 3833
f 3833 3822 3834
f 3822 3823 3834
f 3834 3823 3835
f 3823 3824 3835
f 3835 3824 3836
f 3824 3825 3836
f 3836 3825 3837
f 3825 3814 3837
f 3837 3814 3826
f 3826 3827 3838
f 3838 3827 3839
f 3827 3828 3839
f 3839 3828 3840
f 3828 3829 3840
f 3840 3829 3841
f 3829 3830 3841
f 3841 3830 3842
f 3830 3831 3842
f 3842 3831 3843
f 3831 3832 3843
f 3843 3832 3844
f 3832 3833 3844
f 3844 3833 3845
f 3833 3834 3845
f 3845 3834 3846
f 3834 3835 3846
f 3846 3835 3847
f 3835 3836 3847
f 3847 3836 3848
f 3836 3837 3848
f 3848 3837 3849
f 3837 3826 3849
f 3849 3826 3838
f 3838 3839 3850
f 3850 3839 3851
f 3839 3840 3851
f 3851 3840 3852
f 3840 3841 3852
f 3852 3841 3853
f 3841 3842 3853
f 3853 3842 3854
f 3842 3843 3854
f 3854 3843 3855
f 3843 3844 3855
f 3855 3844 3856
f 3844 3845 3856
f 3856 3845 3857
f 3845 3846 3857
f 3857 3846 3858
f 3846 3847 3858
f 3858 3847 3859
f 3847 3848 3859
f 3859 3848 3860
f 3848 3849 3860
f 3860 3849 3861
f 3849 3838 3861
f 3861 3838 3850
f 3850 3851 3862
f 3862 3851 3863
f 3851 3852 3863
f 3863 3852 3864
f 3852 3853 3864
f 3864 3853 3865
f 3853 3854 3865
f 3865 3854 3866
f 3854 3855 3866
f 3866 3855 3867
f 3855 3856 3867
f 3867 3856 3868
f 3856 3857 3868
f 3868 3857 3869
f 3857 3858 3869
f 3869 3858 3870
f 3858 3859 3870
f 3870 3859 3871
f 3859 3860 3871
f 3871 3860 3872
f 3860 3861 3872
f 3872 3861 3873
f 3861 3850 3873
f 3873 3850 3862
f 3862 3863 3874
f 3874 3863 3875
f 3863 3864 3875
f 3875 3864 3876
f 3864 3865 3876
f 3876 3865 3877
f 3865 3866 3877
f 3877 3866 3878
f 3866 3867 3878
f 3878 3867 3879
f 3867 3868 3879
f 3879 3868 3880
f 3868 3869 3880
f 3880 3869 3881
f 3869 3870 3881
f 3881 3870 3882
f 3870 3871 3882
f 3882 3871 3883
f 3871 3872 3883
f 3883 3872 3884
f 3872 3873 3884
f 3884 3873 3885
f 3873 3862 3885
f 3885 3862 3874
f 3874 3875 3886
f 3886 3875 3887
f 3875 3876 3887
f 3887 3876 3888
f 3876 3877 3888
f 3888 3877 3889
f 3877 3878 3889
f 3889 3878 3890
f 3878 3879 3890
f 3890 3879 3891
f 3879 3880 3891
f 3891 3880 3892
f 3880 3881 3892
f 3892 3881 3893
f 3881 3882 3893
f 3893 3882 3894
f 3882 3883 3894
f 3894 3883 3895
f 3883 3884 3895
f 3895 3884 3896
f 3884 3885 3896
f 3896 3885 3897
f 3885 3874 3897
f 3897 3874 3886
f 3886 3887 3898
f 3898 3887 3899
f 3887 3888 3899
f 3899 3888 3900
f 3888 3889 3900
f 3900 3889 3901
f 3889 3890 3901
f 3901 3890 3902
f 3890 3891 3902
f 3902 3891 3903
f 3891 3892 3903
f 3903 3892 3904
f 3892 3893 3904
f 3904 3893 3905
f 3893 3894 3905
f 3905 3894 3906
f 3894 3895 3906
f 3906 3895 3907
f 3895 3896 3907
f 3907 3896 3908
f 3896 3897 3908
f 3908 3897 3909
f 3897 3886 3909
f 3909 3886 3898
f 3898 3899 3910
f 3910 3899 3911
f 3899 3900 3911
f 3911 3900 3912
f 3900 3901 3912
f 3912 3901 3913
f 3901 3902 3913
f 3913 3902 3914
f 3902 3903 3914
f 3914 3903 3915
f 3903 3904 3915
f 3915 3904 3916
f 3904 3905 3916
f 3916 3905 3917
f 3905 3906 3917
f 3917 3906 3918
f 3906 3907 3918
f 3918 3907 3919
f 3907 3908 3919
f 3919 3908 3920
f 3908 3909 3920
f 3920 3909 3921
f 3909 3898 3921
f 3921 3898 3910
f 3910 3911 3922
f 3922 3911 3923
f 3911 3912 3923
f 3923 3912 3924
f 3912 3913 3924
f 3924 3913 3925
f 3913 3914 3925
f 3925 3914 3926
f 3914 3915 3926
f 3926 3915 3927
f 3915 3916 3927
f 3927 3916 3928
f 3916 3917 3928
f 3928 3917 3929
f 3917 3918 3929
f 3929 3918 3930
f 3918 3919 3930
f 3930 3919 3931
f 3919 3920 3931
f 3931 3920 3932
f 3920 3921 3932
f 3932 3921 3933
f 3921 3910 3933
f 3933 3910 3922
f 3922 3923 3934
f 3934 3923 3935
f 3923 3924 3935
f 3935 3924 3936
f 3924 3925 3936
f 3936 3925 3937
f 3925 3926 3937
f 3937 3926 3938
f 3926 3927 3938
f 3938 3927 3939
f 3927 3928 3939
f 3939 3928 3940
f 3928 3929 3940
f 3940 3929 3941
f 3929 3930 3941
f 3941 3930 3942
f 3930 3931 3942
f 3942 3931 3943
f 3931 3932 3943
f 3943 3932 3944
f 3932 3933 3944
f 3944 3933 3945
f 3933 3922 3945
f 3945 3922 3934
f 3934 3935 3946
f 3946 3935 3947
f 3935 3936 3947
f 3947 3936 3948
f 3936 3937 3948
f 3948 3937 3949
f 3937 3938 3949
f 3949 3938 3950
f 3938 3939 3950
f 3950 3939 3951
f 3939 3940 3951
f 3951 3940 3952
f 3940 3941 3952
f 3952 3941 3953
f 3941 3942 3953
f 3953 3942 3954
f 3942 3943 3954
f 3954 3943 3955
f 3943 3944 3955
f 3955 3944 3956
f 3944 3945 3956
f 3956 3945 3957
f 3945 3934 3957
f 3957 3934 3946
f 3946 3947 3958
f 3958 3947 3959
f 3947 3948 3959
f 3959 3948 3960
f 3948 3949 3960
f 3960 3949 3961
f 3949 3950 3961
f 3961 3950 3962
f 3950 3951 3962
f 3962 3951 3963
f 3951 3952 3963
f 3963 3952 3964
f 3952 3953 3964
f 3964 3953 3965
f 3953 3954 3965
f 3965 3954 3966
f 3954 3955 3966
f 3966 3955 3967
f 3955 3956 3967
f 3967 3956 3968
f 3956 3957 3968
f 3968 3957 3969
f 3957 3946 3969
f 3969 3946 3958
f 3958 3959 3970
f 3970 3959 3971
f 3959 3960 3971
f 3971 3960 3972
f 3960 3961 3972
f 3972 3961 3973
f 3961 3962 3973
f 3973 3962 3974
f 3962 3963 3974
f 3974 3963 3975
f 3963 3964 3975
f 3975 3964 3976
f 3964 3965 3976
f 3976 3965 3977
f 3965 3966 3977
f 3977 3966 3978
f 3966 3967 3978
f 3978 3967 3979
f 3967 3968 3979
f 3979 3968 3980
f 3968 3969 3980
f 3980 3969 3981
f 3969 3958 3981
f 3981 3958 3970
f 3970 3971 3982
f 3982 3971 3983
f 3971 3972 3983
f 3983 3972 3984
f 3972 3973 3984
f 3984 3973 3985
f 3973 3974 3985
f 3985 3974 3986
f 3974 3975 3986
f 3986 3975 3987
f 3975 3976 3987
f 3987 3976 3988
f 3976 3977 3988
f 3988 3977 3989
f 3977 3978 3989
f 3989 3978 3990
f 3978 3979 3990
f 3990 3979 3991
f 3979 3980 3991
f 3991 3980 3992
f 3980 3981 3992
f 3992 3981 3993
f 3981 3970 3993
f 3993 3970 3982
f 3982 3983 3994
f 3994 3983 3995
f 3983 3984 3995
f 3995 3984 3996
f 3984 3985 3996
f 3996 3985 3997
f 3985 3986 3997
f 3997 3986 3998
f 3986 3987 3998
f 3998 3987 3999
f 3987 3988 3999
f 3999 3988 4000
f 3988 3989 4000
f 4000 3989 4001
f 3989 3990 4001
f 4001 3990 4002
f 3990 3991 4002
f 4002 3991 4003
f 3991 3992 4003
f 4003 3992 4004
f 3992 3993 4004
f 4004 3993 4005
f 3993 3982 4005
f 4005 3982 3994
f 3994 3995 4006
f 4006 3995 4007
f 3995 3996 4007
f 4007 3996 4008
f 3996 3997 4008
f 4008 3997 4009
f 3997 3998 4009
f 4009 3998 4010
f 3998 3999 4010
f 4010 3999 4011
f 3999 4000 4011
f 4011 4000 4012
f 4000 4001 4012
f 4012 4001 4013
f 4001 4002 4013
f 4013 4002 4014
f 4002 4003 4014
f 4014 4003 4015
f 4003 4004 4015
f 4015 4004 4016
f 4004 4005 4016
f 4016 4005 4017
f 4005 3994 4017
f 4017 3994 4006
f 4006 4007 4018
f 4018 4007 4019
f 4007 4008 4019
f 4019 4008 4020
f 4008 4009 4020
f 4020 4009 4021
f 4009 4010 4021
f 4021 4010 4022
f 4010 4011 4022
f 4022 4011 4023
f 4011 4012 4023
f 4023 4012 4024
f 4012 4013 4024
f 4024 4013 4025
f 4013 4014 4025
f 4025 4014 4026
f 4014 4015 4026
f 4026 4015 4027
f 4015 4016 4027
f 4027 4016 4028
f 4016 4017 4028
f 4028 4017 4029
f 4017 4006 4029
f 4029 4006 4018
f 4018 4019 4030
f 4030 4019 4031
f 4019 4020 4031
f 4031 4020 4032
f 4020 4021 4032
f 4032 4021 4033
f 4021 4022 4033
f 4033 4022 4034
f 4022 4023 4034
f 4034 4023 4035
f 4023 4024 4035
f 4035 4024 4036
f 4024 4025 4036
f 4036 4025 4037
f 4025 4026 4037
f 4037 4026 4038
f 4026 4027 4038
f 4038 4027 4039
f 4027 4028 4039
f 4039 4028 4040
f 4028 4029 4040
f 4040 4029 4041
f 4029 4018 4041
f 4041 4018 4030
f 4030 4031 4042
f 4042 4031 4043
f 4031 4032 4043
f 4043 4032 4044
f 4032 4033 4044
f 4044 4033 4045
f 4033 4034 4045
f 4045 4034 4046
f 4034 4035 4046
f 4046 4035 4047
f 4035 4036 4047
f 4047 4036 4048
f 4036 4037 4048
f 4048 4037 4049
f 4037 4038 4049
f 4049 4038 4050
f 4038 4039 4050
f 4050 4039 4051
f 4039 4040 4051
f 4051 4040 4052
f 4040 4041 4052
f 4052 4041 4053
f 4041 4030 4053
f 4053 4030 4042
f 4042 4043 4054
f 4054 4043 4055
f 4043 4044 4055
f 4055 4044 4056
f 4044 4045 4056
f 4056 4045 4057
f 4045 4046 4057
f 4057 4046 4058
f 4046 4047 4058
f 4058 4047 4059
f 4047 4048 4059
f 4059 4048 4060
f 4048 4049 4060
f 4060 4049 4061
f 4049 4050 4061
f 4061 4050 4062
f 4050 4051 4062
f 4062 4051 4063
f 4051 4052 4063
f 4063 4052 4064
f 4052 4053 4064
f 4064 4053 4065
f 4053 4042 4065
f 4065 4042 4054
f 4054 4055 4066
f 4066 4055 4067
f 4055 4056 4067
f 4067 4056 4068
f 4056 4057 4068
f 4068 4057 4069
f 4057 4058 4069
f 4069 4058 4070
f 4058 4059 4070
f 4070 4059 4071
f 4059 4060 4071
f 4071 4060 4072
f 4060 4061 4072
f 4072 4061 4073
f 4061 4062 4073
f 4073 4062 4074
f 4062 4063 4074
f 4074 4063 4075
f 4063 4064 4075
f 4075 4064 4076
f 4064 4065 4076
f 4076 4065 4077
f 4065 4054 4077
f 4077 4054 4066
f 4066 4067 4078
f 4078 4067 4079
f 4067 4068 4079
f 4079 4068 4080
f 4068 4069 4080
f 4080 4069 4081
f 4069 4070 4081
f 4081 4070 4082
f 4070 4071 4082
f 4082 4071 4083
f 4071 4072 4083
f 4083 4072 4084
f 4072 4073 4084
f 4084 4073 4085
f 4073 4074 4085
f 4085 4074 4086
f 4074 4075 4086
f 4086 4075 4087
f 4075 4076 4087
f 4087 4076 4088
f 4076 4077 4088
f 4088 4077 4089
f 4077 4066 4089
f 4089 4066 4078
f 4078 4079 4090
f 4090 4079 4091
f 4079 4080 4091
f 4091 4080 4092
f 4080 4081 4092
f 4092 4081 4093
f 4081 4082 4093
f 4093 4082 4094
f 4082 4083 4094
f 4094 4083 4095
f 4083 4084 4095
f 4095 4084 4096
f 4084 4085 4096
f 4096 4085 4097
f 4085 4086 4097
f 4097 4086 4098
f 4086 4087 4098
f 4098 4087 4099
f 4087 4088 4099
f 4099 4088 4100
f 4088 4089 4100
f 4100 4089 4101
f 4089 4078 4101
f 4101 4078 4090
f 4090 4091 4102
f 4102 4091 4103
f 4091 4092 4103
f 4103 4092 4104
f 4092 4093 4104
f 4104 4093 4105
f 4093 4094 4105
f 4105 4094 4106
f 4094 4095 4106
f 4106 4095 4107
f 4095 4096 4107
f 4107 4096 4108
f 4096 4097 4108
f 4108 4097 4109
f 4097 4098 4109
f 4109 4098 4110
f 4098 4099 4110
f 4110 4099 4111
f 4099 4100 4111
f 4111 4100 4112
f 4100 4101 4112
f 4112 4101 4113
f 4101 4090 4113
f 4113 4090 4102
f 4102 4103 4114
f 4114 4103 4115
f 4103 4104 4115
f 4115 4104 4116
f 4104 4105 4116
f 4116 4105 4117
f 4105 4106 4117
f 4117 4106 4118
f 4106 4107 4118
f 4118 4107 4119
f 4107 4108 4119
f 4119 4108 4120
f 4108 4109 4120
f 4120 4109 4121
f 4109 4110 4121
f 4121 4110 4122
f 4110 4111 4122
f 4122 4111 4123
f 4111 4112 4123
f 4123 4112 4124
f 4112 4113 4124
f 4124 4113 4125
f 4113 4102 4125
f 4125 4102 4114
f 4114 4115 4126
f 4126 4115 4127
f 4115 4116 4127
f 4127 4116 4128
f 4116 4117 4128
f 4128 4117 4129
f 4117 4118 4129
f 4129 4118 4130
f 4118 4119 4130
f 4130 4119 4131
f 4119 4120 4131
f 4131 4120 4132
f 4120 4121 4132
f 4132 4121 4133
f 4121 4122 4133
f 4133 4122 4134
f 4122 4123 4134
f 4134 4123 4135
f 4123 4124 4135
f 4135 4124 4136
f 4124 4125 4136
f 4136 4125 4137
f 4125 4114 4137
f 4137 4114 4126
f 4126 4127 4138
f 4138 4127 4139
f 4127 4128 4139
f 4139 4128 4140
f 4128 4129 4140
f 4140 4129 4141
f 4129 4130 4141
f 4141 4130 4142
f 4130 4131 4142
f 4142 4131 4143
f 4131 4132 4143
f 4143 4132 4144
f 4132 4133 4144
f 4144 4133 4145
f 4133 4134 4145
f 4145 4134 4146
f 4134 4135 4146
f 4146 4135 4147
f 4135 4136 4147
f 4147 4136 4148
f 4136 4137 4148
f 4148 4137 4149
f 4137 4126 4149
f 4149 4126 4138
f 4138 4139 4150
f 4150 4139 4151
f 4139 4140 4151
f 4151 4140 4152
f 4140 4141 4152
f 4152 4141 4153
f 4141 4142 4153
f 4153 4142 4154
f 4142 4143 4154
f 4154 4143 4155
f 4143 4144 4155
f 4155 4144 4156
f 4144 4145 4156
f 4156 4145 4157
f 4145 4146 4157
f 4157 4146 4158
f 4146 4147 4158
f 4158 4147 4159
f 4147 4148 4159
f 4159 4148 4160
f 4148 4149 4160
f 4160 4149 4161
f 4149 4138 4161
f 4161 4138 4150
f 4150 4151 4162
f 4162 4151 4163
f 4151 4152 4163
f 4163 4152 4164
f 4152 4153 4164
f 4164 4153 4165
f 4153 4154 4165
f 4165 4154 4166
f 4154 4155 4166
f 4166 4155 4167
f 4155 4156 4167
f 4167 4156 4168
f 4156 4157 4168
f 4168 4157 4169
f 4157 4158 4169
f 4169 4158 4170
f 4158 4159 4170
f 4170 4159 4171
f 4159 4160 4171
f 4171 4160 4172
f 4160 4161 4172
f 4172 4161 4173
f 4161 4150 4173
f 4173 4150 4162
f 4162 4163 4174
f 4174 4163 4175
f 4163 4164 4175
f 4175 4164 4176
f 4164 4165 4176
f 4176 4165 4177
f 4165 4166 4177
f 4177 4166 4178
f 4166 4167 4178
f 4178 4167 4179
f 4167 4168 4179
f 4179 4168 4180
f 4168 4169 4180
f 4180 4169 4181
f 4169 4170 4181
f 4181 4170 4182
f 4170 4171 4182
f 4182 4171 4183
f 4171 4172 4183
f 4183 4172 4184
f 4172 4173 4184
f 4184 4173 4185
f 4173 4162 4185
f 4185 4162 4174
f 4174 4175 4186
f 4186 4175 4187
f 4175 4176 4187
f 4187 4176 4188
f 4176 4177 4188
f 4188 4177 4189
f 4177 4178 4189
f 4189 4178 4190
f 4178 4179 4190
f 4190 4179 4191
f 4179 4180 4191
f 4191 4180 4192
f 4180 4181 4192
f 4192 4181 4193
f 4181 4182 4193
f 4193 4182 4194
f 4182 4183 4194
f 4194 4183 4195
f 4183 4184 4195
f 4195 4184 4196
f 4184 4185 4196
f 4196 4185 4197
f 4185 4174 4197
f 4197 4174 4186
f 4186 4187 4198
f 4198 4187 4199
f 4187 4188 4199
f 4199 4188 4200
f 4188 4189 4200
f 4200 4189 4201
f 4189 4190 4201
f 4201 4190 4202
f 4190 4191 4202
f 4202 4191 4203
f 4191 4192 4203
f 4203 4192 4204
f 4192 4193 4204
f 4204 4193 4205
f 4193 4194 4205
f 4205 4194 4206
f 4194 4195 4206
f 4206 4195 4207
f 4195 4196 4207
f 4207 4196 4208
f 4196 4197 4208
f 4208 4197 4209
f 4197 4186 4209
f 4209 4186 4198
f 4198 4199 4210
f 4210 4199 4211
f 4199 4200 4211
f 4211 4200 4212
f 4200 4201 4212
f 4212 4201 4213
f 4201 4202 4213
f 4213 4202 4214
f 4202 4203 4214
f 4214 4203 4215
f 4203 4204 4215
f 4215 4204 4216
f 4204 4205 4216
f 4216 4205 4217
f 4205 4206 4217
f 4217 4206 4218
f 4206 4207 4218
f 4218 4207 4219
f 4207 4208 4219
f 4219 4208 4220
f 4208 4209 4220
f 4220 4209 4221
f 4209 4198 4221
f 4221 4198 4210
f 4210 4211 4222
f 4222 4211 4223
f 4211 4212 4223
f 4223 4212 4224
f 4212 4213 4224
f 4224 4213 4225
f 4213 4214 4225
f 4225 4214 4226
f 4214 4215 4226
f 4226 4215 4227
f 4215 4216 4227
f 4227 4216 4228
f 4216 4217 4228
f 4228 4217 4229
f 4217 4218 4229
f 4229 4218 4230
f 4218 4219 4230
f 4230 4219 4231
f 4219 4220 4231
f 4231 4220 4232
f 4220 4221 4232
f 4232 4221 4233
f 4221 4210 4233
f 4233 4210 4222
f 4222 4223 4234
f 4234 4223 4235
f 4223 4224 4235
f 4235 4224 4236
f 4224 4225 4236
f 4236 4225 4237
f 4225 4226 4237
f 4237 4226 4238
f 4226 4227 4238
f 4238 4227 4239
f 4227 4228 4239
f 4239 4228 4240
f 4228 4229 4240
f 4240 4229 4241
f 4229 4230 4241
f 4241 4230 4242
f 4230 4231 4242
f 4242 4231 4243
f 4231 4232 4243
f 4243 4232 4244
f 4232 4233 4244
f 4244 4233 4245
f 4233 4222 4245
f 4245 4222 4234
f 4234 4235 4246
f 4246 4235 4247
f 4235 4236 4247
f 4247 4236 4248
f 4236 4237 4248
f 4248 4237 4249
f 4237 4238 4249
f 4249 4238 4250
f 4238 4239 4250
f 4250 4239 4251
f 4239 4240 4251
f 4251 4240 4252
f 4240 4241 4252
f 4252 4241 4253
f 4241 4242 4253
f 4253 4242 4254
f 4242 4243 4254
f 4254 4243 4255
f 4243 4244 4255
f 4255 4244 4256
f 4244 4245 4256
f 4256 4245 4257
f 4245 4234 4257
f 4257 4234 4246
f 4246 4247 4258
f 4258 4247 4259
f 4247 4248 4259
f 4259 4248 4260
f 4248 4249 4260
f 4260 4249 4261
f 4249 4250 4261
f 4261 4250 4262
f 4250 4251 4262
f 4262 4251 4263
f 4251 4252 4263
f 4263 4252 4264
f 4252 4253 4264
f 4264 4253 4265
f 4253 4254 4265
f 4265 4254 4266
f 4254 4255 4266
f 4266 4255 4267
f 4255 4256 4267
f 4267 4256 4268
f 4256 4257 4268
f 4268 4257 4269
f 4257 4246 4269
f 4269 4246 4258
f 4258 4259 4270
f 4270 4259 4271
f 4259 4260 4271
f 4271 4260 4272
f 4260 4261 4272
f 4272 4261 4273
f 4261 4262 4273
f 4273 4262 4274
f 4262 4263 4274
f 4274 4263 4275
f 4263 4264 4275
f 4275 4264 4276
f 4264 4265 4276
f 4276 4265 4277
f 4265 4266 4277
f 4277 4266 4278
f 4266 4267 4278
f 4278 4267 4279
f 4267 4268 4279
f 4279 4268 4280
f 4268 4269 4280
f 4280 4269 4281
f 4269 4258 4281
f 4281 4258 4270
f 4270 4271 4282
f 4282 4271 4283
f 4271 4272 4283
f 4283 4272 4284
f 4272 4273 4284
f 4284 4273 4285
f 4273 4274 4285
f 4285 4274 4286
f 4274 4275 4286
f 4286 4275 4287
f 4275 4276 4287
f 4287 4276 4288
f 4276 4277 4288
f 4288 4277 4289
f 4277 4278 4289
f 4289 4278 4290
f 4278 4279 4290
f 4290 4279 4291
f 4279 4280 4291
f 4291 4280 4292
f 4280 4281 4292
f 4292 4281 4293
f 4281 4270 4293
f 4293 4270 4282
f 4282 4283 4294
f 4294 4283 4295
f 4283 4284 4295
f 4295 4284 4296
f 4284 4285 4296
f 4296 4285 4297
f 4285 4286 4297
f 4297 4286 4298
f 4286 4287 4298
f 4298 4287 4299
f 4287 4288 4299
f 4299 4288 4300
f 4288 4289 4300
f 4300 4289 4301
f 4289 4290 4301
f 4301 4290 4302
f 4290 4291 4302
f 4302 4291 4303
f 4291 4292 4303
f 4303 4292 4304
f 4292 4293 4304
f 4304 4293 4305
f 4293 4282 4305
f 4305 4282 4294
f 4294 4295 4306
f 4306 4295 4307
f 4295 4296 4307
f 4307 4296 4308
f 4296 4297 4308
f 4308 4297 4309
f 4297 4298 4309
f 4309 4298 4310
f 4298 4299 4310
f 4310 4299 4311
f 4299 4300 4311
f 4311 4300 4312
f 4300 4301 4312
f 4312 4301 4313
f 4301 4302 4313
f 4313 4302 4314
f 4302 4303 4314
f 4314 4303 4315
f 4303 4304 4315
f 4315 4304 4316
f 4304 4305 4316
f 4316 4305 4317
f 4305 4294 4317
f 4317 4294 4306
f 4306 4307 4318
f 4318 4307 4319
f 4307 4308 4319
f 4319 4308 4320
f 4308 4309 4320
f 4320 4309 4321
f 4309 4310 4321
f 4321 4310 4322
f 4310 4311 4322
f 4322 4311 4323
f 4311 4312 4323
f 4323 4312 4324
f 4312 4313 4324
f 4324 4313 4325
f 4313 4314 4325
f 4325 4314 4326
f 4314 4315 4326
f 4326 4315 4327
f 4315 4316 4327
f 4327 4316 4328
f 4316 4317 4328
f 4328 4317 4329
f 4317 4306 4329
f 4329 4306 4318
f 4318 4319 4330
f 4330 4319 4331
f 4319 4320 4331
f 4331 4320 4332
f 4320 4321 4332
f 4332 4321 4333
f 4321 4322 4333
f 4333 4322 4334
f 4322 4323 4334
f 4334 4323 4335
f 4323 4324 4335
f 4335 4324 4336
f 4324 4325 4336
f 4336 4325 4337
f 4325 4326 4337
f 4337 4326 4338
f 4326 4327 4338
f 4338 4327 4339
f 4327 4328 4339
f 4339 4328 4340
f 4328 4329 4340
f 4340 4329 4341
f 4329 4318 4341
f 4341 4318 4330
f 4330 4331 4342
f 4342 4331 4343
f 4331 4332 4343
f 4343 4332 4344
f 4332 4333 4344
f 4344 4333 4345
f 4333 4334 4345
f 4345 4334 4346
f 4334 4335 4346
f 4346 4335 4347
f 4335 4336 4347
f 4347 4336 4348
f 4336 4337 4348
f 4348 4337 4349
f 4337 4338 4349
f 4349 4338 4350
f 4338 4339 4350
f 4350 4339 4351
f 4339 4340 4351
f 4351 4340 4352
f 4340 4341 4352
f 4352 4341 4353
f 4341 4330 4353
f 4353 4330 4342
f 4342 4343 4354
f 4354 4343 4355
f 4343 4344 4355
f 4355 4344 4356
f 4344 4345 4356
f 4356 4345 4357
f 4345 4346 4357
f 4357 4346 4358
f 4346 4347 4358
f 4358 4347 4359
f 4347 4348 4359
f 4359 4348 4360
f 4348 4349 4360
f 4360 4349 4361
f 4349 4350 4361
f 4361 4350 4362
f 4350 4351 4362
f 4362 4351 4363
f 4351 4352 4363
f 4363 4352 4364
f 4352 4353 4364
f 4364 4353 4365
f 4353 4342 4365
f 4365 4342 4354
f 4354 4355 4366
f 4366 4355 4367
f 4355 4356 4367
f 4367 4356 4368
f 4356 4357 4368
f 4368 4357 4369
f 4357 4358 4369
f 4369 4358 4370
f 4358 4359 4370
f 4370 4359 4371
f 4359 4360 4371
f 4371 4360 4372
f 4360 4361 4372
f 4372 4361 4373
f 4361 4362 4373
f 4373 4362 4374
f 4362 4363 4374
f 4374 4363 4375
f 4363 4364 4375
f 4375 4364 4376
f 4364 4365 4376
f 4376 4365 4377
f 4365 4354 4377
f 4377 4354 4366
f 4366 4367 4378
f 4378 4367 4379
f 4367 4368 4379
f 4379 4368 4380
f 4368 4369 4380
f 4380 4369 4381
f 4369 4370 4381
f 4381 4370 4382
f 4370 4371 4382
f 4382 4371 4383
f 4371 4372 4383
f 4383 4372 4384
f 4372 4373 4384
f 4384 4373 4385
f 4373 4374 4385
f 4385 4374 4386
f 4374 4375 4386
f 4386 4375 4387
f 4375 4376 4387
f 4387 4376 4388
f 4376 4377 4388
f 4388 4377 4389
f 4377 4366 4389
f 4389 4366 4378
f 4378 4379 4390
f 4390 4379 4391
f 4379 4380 4391
f 4391 4380 4392
f 4380 4381 4392
f 4392 4381 4393
f 4381 4382 4393
f 4393 4382 4394
f 4382 4383 4394
f 4394 4383 4395
f 4383 4384 4395
f 4395 4384 4396
f 4384 4385 4396
f 4396 4385 4397
f 4385 4386 4397
f 4397 4386 4398
f 4386 4387 4398
f 4398 4387 4399
f 4387 4388 4399
f 4399 4388 4400
f 4388 4389 4400
f 4400 4389 4401
f 4389 4378 4401
f 4401 4378 4390
f 4390 4391 4402
f 4402 4391 4403
f 4391 4392 4403
f 4403 4392 4404
f 4392 4393 4404
f 4404 4393 4405
f 4393 4394 4405
f 4405 4394 4406
f 4394 4395 4406
f 4406 4395 4407
f 4395 4396 4407
f 4407 4396 4408
f 4396 4397 4408
f 4408 4397 4409
f 4397 4398 4409
f 4409 4398 4410
f 4398 4399 4410
f 4410 4399 4411
f 4399 4400 4411
f 4411 4400 4412
f 4400 4401 4412
f 4412 4401 4413
f 4401 4390 4413
f 4413 4390 4402
f 4402 4403 4414
f 4414 4403 4415
f 4403 4404 4415
f 4415 4404 4416
f 4404 4405 4416
f 4416 4405 4417
f 4405 4406 4417
f 4417 4406 4418
f 4406 4407 4418
f 4418 4407 4419
f 4407 4408 4419
f 4419 4408 4420
f 4408 4409 4420
f 4420 4409 4421
f 4409 4410 4421
f 4421 4410 4422
f 4410 4411 4422
f 4422 4411 4423
f 4411 4412 4423
f 4423 4412 4424
f 4412 4413 4424
f 4424 4413 4425
f 4413 4402 4425
f 4425 4402 4414
f 4414 4415 4426
f 4426 4415 4427
f 4415 4416 4427
f 4427 4416 4428
f 4416 4417 4428
f 4428 4417 4429
f 4417 4418 4429
f 4429 4418 4430
f 4418 4419 4430
f 4430 4419 4431
f 4419 4420 4431
f 4431 4420 4432
f 4420 4421 4432
f 4432 4421 4433
f 4421 4422 4433
f 4433 4422 4434
f 4422 4423 4434
f 4434 4423 4435
f 4423 4424 4435
f 4435 4424 4436
f 4424 4425 4436
f 4436 4425 4437
f 4425 4414 4437
f 4437 4414 4426
f 4426 4427 4438
f 4438 4427 4439
f 4427 4428 4439
f 4439 4428 4440
f 4428 4429 4440
f 4440 4429 4441
f 4429 4430 4441
f 4441 4430 4442
f 4430 4431 4442
f 4442 4431 4443
f 4431 4432 4443
f 4443 4432 4444
f 4432 4433 4444
f 4444 4433 4445
f 4433 4434 4445
f 4445 4434 4446
f 4434 4435 4446
f 4446 4435 4447
f 4435 4436 4447
f 4447 4436 4448
f 4436 4437 4448
f 4448 4437 4449
f 4437 4426 4449
f 4449 4426 4438
f 4438 4439 4450
f 4450 4439 4451
f 4439 4440 4451
f 4451 4440 4452
f 4440 4441 4452
f 4452 4441 4453
f 4441 4442 4453
f 4453 4442 4454
f 4442 4443 4454
f 4454 4443 4455
f 4443 4444 4455
f 4455 4444 4456
f 4444 4445 4456
f 4456 4445 4457
f 4445 4446 4457
f 4457 4446 4458
f 4446 4447 4458
f 4458 4447 4459
f 4447 4448 4459
f 4459 4448 4460
f 4448 4449 4460
f 4460 4449 4461
f 4449 4438 4461
f 4461 4438 4450
f 4450 4451 4462
f 4462 4451 4463
f 4451 4452 4463
f 4463 4452 4464
f 4452 4453 4464
f 4464 4453 4465
f 4453 4454 4465
f 4465 4454 4466
f 4454 4455 4466
f 4466 4455 4467
f 4455 4456 4467
f 4467 4456 4468
f 4456 4457 4468
f 4468 4457 4469
f 4457 4458 4469
f 4469 4458 4470
f 4458 4459 4470
f 4470 4459 4471
f 4459 4460 4471
f 4471 4460 4472
f 4460 4461 4472
f 4472 4461 4473
f 4461 4450 4473
f 4473 4450 4462
f 4462 4463 4474
f 4474 4463 4475
f 4463 4464 4475
f 4475 4464 4476
f 4464 4465 4476
f 4476 4465 4477
f 4465 4466 4477
f 4477 4466 4478
f 4466 4467 4478
f 4478 4467 4479
f 4467 4468 4479
f 4479 4468 4480
f 4468 4469 4480
f 4480 4469 4481
f 4469 4470 4481
f 4481 4470 4482
f 4470 4471 4482
f 4482 4471 4483
f 4471 4472 4483
f 4483 4472 4484
f 4472 4473 4484
f 4484 4473 4485
f 4473 4462 4485
f 4485 4462 4474
f 4474 4475 4486
f 4486 4475 4487
f 4475 4476 4487
f 4487 4476 4488
f 4476 4477 4488
f 4488 4477 4489
f 4477 4478 4489
f 4489 4478 4490
f 4478 4479 4490
f 4490 4479 4491
f 4479 4480 4491
f 4491 4480 4492
f 4480 4481 4492
f 4492 4481 4493
f 4481 4482 4493
f 4493 4482 4494
f 4482 4483 4494
f 4494 4483 4495
f 4483 4484 4495
f 4495 4484 4496
f 4484 4485 4496
f 4496 4485 4497
f 4485 4474 4497
f 4497 4474 4486
f 4486 4487 4498
f 4498 4487 4499
f 4487 4488 4499
f 4499 4488 4500
f 4488 4489 4500
f 4500 4489 4501
f 4489 4490 4501
f 4501 4490 4502
f 4490 4491 4502
f 4502 4491 4503
f 4491 4492 4503
f 4503 4492 4504
f 4492 4493 4504
f 4504 4493 4505
f 4493 4494 4505
f 4505 4494 4506
f 4494 4495 4506
f 4506 4495 4507
f 4495 4496 4507
f 4507 4496 4508
f 4496 4497 4508
f 4508 4497 4509
f 4497 4486 4509
f 4509 4486 4498
f 4498 4499 4510
f 4510 4499 4511
f 4499 4500 4511
f 4511 4500 4512
f 4500 4501 4512
f 4512 4501 4513
f 4501 4502 4513
f 4513 4502 4514
f 4502 4503 4514
f 4514 4503 4515
f 4503 4504 4515
f 4515 4504 4516
f 4504 4505 4516
f 4516 4505 4517
f 4505 4506 4517
f 4517 4506 4518
f 4506 4507 4518
f 4518 4507 4519
f 4507 4508 4519
f 4519 4508 4520
f 4508 4509 4520
f 4520 4509 4521
f 4509 4498 4521
f 4521 4498 4510
f 4510 4511 4522
f 4522 4511 4523
f 4511 4512 4523
f 4523 4512 4524
f 4512 4513 4524
f 4524 4513 4525
f 4513 4514 4525
f 4525 4514 4526
f 4514 4515 4526
f 4526 4515 4527
f 4515 4516 4527
f 4527 4516 4528
f 4516 4517 4528
f 4528 4517 4529
f 4517 4518 4529
f 4529 4518 4530
f 4518 4519 4530
f 4530 4519 4531
f 4519 4520 4531
f 4531 4520 4532
f 4520 4521 4532
f 4532 4521 4533
f 4521 4510 4533
f 4533 4510 4522
f 4522 4523 4534
f 4534 4523 4535
f 4523 4524 4535
f 4535 4524 4536
f 4524 4525 4536
f 4536 4525 4537
f 4525 4526 4537
f 4537 4526 4538
f 4526 4527 4538
f 4538 4527 4539
f 4527 4528 4539
f 4539 4528 4540
f 4528 4529 4540
f 4540 4529 4541
f 4529 4530 4541
f 4541 4530 4542
f 4530 4531 4542
f 4542 4531 4543
f 4531 4532 4543
f 4543 4532 4544
f 4532 4533 4544
f 4544 4533 4545
f 4533 4522 4545
f 4545 4522 4534
f 4534 4535 4546
f 4546 4535 4547
f 4535 4536 4547
f 4547 4536 4548
f 4536 4537 4548
f 4548 4537 4549
f 4537 4538 4549
f 4549 4538 4550
f 4538 4539 4550
f 4550 4539 4551
f 4539 4540 4551
f 4551 4540 4552
f 4540 4541 4552
f 4552 4541 4553
f 4541 4542 4553
f 4553 4542 4554
f 4542 4543 4554
f 4554 4543 4555
f 4543 4544 4555
f 4555 4544 4556
f 4544 4545 4556
f 4556 4545 4557
f 4545 4534 4557
f 4557 4534 4546
f 4546 4547 4558
f 4558 4547 4559
f 4547 4548 4559
f 4559 4548 4560
f 4548 4549 4560
f 4560 4549 4561
f 4549 4550 4561
f 4561 4550 4562
f 4550 4551 4562
f 4562 4551 4563
f 4551 4552 4563
f 4563 4552 4564
f 4552 4553 4564
f 4564 4553 4565
f 4553 4554 4565
f 4565 4554 4566
f 4554 4555 4566
f 4566 4555 4567
f 4555 4556 4567
f 4567 4556 4568
f 4556 4557 4568
f 4568 4557 4569
f 4557 4546 4569
f 4569 4546 4558
f 4558 4559 4570
f 4570 4559 4571
f 4559 4560 4571
f 4571 4560 4572
f 4560 4561 4572
f 4572 4561 4573
f 4561 4562 4573
f 4573 4562 4574
f 4562 4563 4574
f 4574 4563 4575
f 4563 4564 4575
f 4575 4564 4576
f 4564 4565 4576
f 4576 4565 4577
f 4565 4566 4577
f 4577 4566 4578
f 4566 4567 4578
f 4578 4567 4579
f 4567 4568 4579
f 4579 4568 4580
f 4568 4569 4580
f 4580 4569 4581
f 4569 4558 4581
f 4581 4558 4570
f 4570 4571 4582
f 4582 4571 4583
f 4571 4572 4583
f 4583 4572 4584
f 4572 4573 4584
f 4584 4573 4585
f 4573 4574 4585
f 4585 4574 4586
f 4574 4575 4586
f 4586 4575 4587
f 4575 4576 4587
f 4587 4576 4588
f 4576 4577 4588
f 4588 4577 4589
f 4577 4578 4589
f 4589 4578 4590
f 4578 4579 4590
f 4590 4579 4591
f 4579 4580 4591
f 4591 4580 4592
f 4580 4581 4592
f 4592 4581 4593
f 4581 4570 4593
f 4593 4570 4582
f 4582 4583 4594
f 4594 4583 4595
f 4583 4584 4595
f 4595 4584 4596
f 4584 4585 4596
f 4596 4585 4597
f 4585 4586 4597
f 4597 4586 4598
f 4586 4587 4598
f 4598 4587 4599
f 4587 4588 4599
f 4599 4588 4600
f 4588 4589 4600
f 4600 4589 4601
f 4589 4590 4601
f 4601 4590 4602
f 4590 4591 4602
f 4602 4591 4603
f 4591 4592 4603
f 4603 4592 4604
f 4592 4593 4604
f 4604 4593 4605
f 4593 4582 4605
f 4605 4582 4594
f 4594 4595 4606
f 4606 4595 4607
f 4595 4596 4607
f 4607 4596 4608
f 4596 4597 4608
f 4608 4597 4609
f 4597 4598 4609
f 4609 4598 4610
f 4598 4599 4610
f 4610 4599 4611
f 4599 4600 4611
f 4611 4600 4612
f 4600 4601 4612
f 4612 4601 4613
f 4601 4602 4613
f 4613 4602 4614
f 4602 4603 4614
f 4614 4603 4615
f 4603 4604 4615
f 4615 4604 4616
f 4604 4605 4616
f 4616 4605 4617
f 4605 4594 4617
f 4617 4594 4606
f 4606 4607 4618
f 4618 4607 4619
f 4607 4608 4619
f 4619 4608 4620
f 4608 4609 4620
f 4620 4609 4621
f 4609 4610 4621
f 4621 4610 4622
f 4610 4611 4622
f 4622 4611 4623
f 4611 4612 4623
f 4623 4612 4624
f 4612 4613 4624
f 4624 4613 4625
f 4613 4614 4625
f 4625 4614 4626
f 4614 4615 4626
f 4626 4615 4627
f 4615 4616 4627
f 4627 4616 4628
f 4616 4617 4628
f 4628 4617 4629
f 4617 4606 4629
f 4629 4606 4618
f 4618 4619 4630
f 4630 4619 4631
f 4619 4620 4631
f 4631 4620 4632
f 4620 4621 4632
f 4632 4621 4633
f 4621 4622 4633
f 4633 4622 4634
f 4622 4623 4634
f 4634 4623 4635
f 4623 4624 4635
f 4635 4624 4636
f 4624 4625 4636
f 4636 4625 4637
f 4625 4626 4637
f 4637 4626 4638
f 4626 4627 4638
f 4638 4627 4639
f 4627 4628 4639
f 4639 4628 4640
f 4628 4629 4640
f 4640 4629 4641
f 4629 4618 4641
f 4641 4618 4630
f 4630 4631 4642
f 4642 4631 4643
f 4631 4632 4643
f 4643 4632 4644
f 4632 4633 4644
f 4644 4633 4645
f 4633 4634 4645
f 4645 4634 4646
f 4634 4635 4646
f 4646 4635 4647
f 4635 4636 4647
f 4647 4636 4648
f 4636 4637 4648
f 4648 4637 4649
f 4637 4638 4649
f 4649 4638 4650
f 4638 4639 4650
f 4650 4639 4651
f 4639 4640 4651
f 4651 4640 4652
f 4640 4641 4652
f 4652 4641 4653
f 4641 4630 4653
f 4653 4630 4642
f 4642 4643 4654
f 4654 4643 4655
f 4643 4644 4655
f 4655 4644 4656
f 4644 4645 4656
f 4656 4645 4657
f 4645 4646 4657
f 4657 4646 4658
f 4646 4647 4658
f 4658 4647 4659
f 4647 4648 4659
f 4659 4648 4660
f 4648 4649 4660
f 4660 4649 4661
f 4649 4650 4661
f 4661 4650 4662
f 4650 4651 4662
f 4662 4651 4663
f 4651 4652 4663
f 4663 4652 4664
f 4652 4653 4664
f 4664 4653 4665
f 4653 4642 4665
f 4665 4642 4654
f 4654 4655 4666
f 4666 4655 4667
f 4655 4656 4667
f 4667 4656 4668
f 4656 4657 4668
f 4668 4657 4669
f 4657 4658 4669
f 4669 4658 4670
f 4658 4659 4670
f 4670 4659 4671
f 4659 4660 4671
f 4671 4660 4672
f 4660 4661 4672
f 4672 4661 4673
f 4661 4662 4673
f 4673 4662 4674
f 4662 4663 4674
f 4674 4663 4675
f 4663 4664 4675
f 4675 4664 4676
f 4664 4665 4676
f 4676 4665 4677
f 4665 4654 4677
f 4677 4654 4666
f 4666 4667 4678
f 4678 4667 4679
f 4667 4668 4679
f 4679 4668 4680
f 4668 4669 4680
f 4680 4669 4681
f 4669 4670 4681
f 4681 4670 4682
f 4670 4671 4682
f 4682 4671 4683
f 4671 4672 4683
f 4683 4672 4684
f 4672 4673 4684
f 4684 4673 4685
f 4673 4674 4685
f 4685 4674 4686
f 4674 4675 4686
f 4686 4675 4687
f 4675 4676 4687
f 4687 4676 4688
f 4676 4677 4688
f 4688 4677 4689
f 4677 4666 4689
f 4689 4666 4678
f 4678 4679 4690
f 4690 4679 4691
f 4679 4680 4691
f 4691 4680 4692
f 4680 4681 4692
f 4692 4681 4693
f 4681 4682 4693
f 4693 4682 4694
f 4682 4683 4694
f 4694 4683 4695
f 4683 4684 4695
f 4695 4684 4696
f 4684 4685 4696
f 4696 4685 4697
f 4685 4686 4697
f 4697 4686 4698
f 4686 4687 4698
f 4698 4687 4699
f 4687 4688 4699
f 4699 4688 4700
f 4688 4689 4700
f 4700 4689 4701
f 4689 4678 4701
f 4701 4678 4690
f 4690 4691 4702
f 4702 4691 4703
f 4691 4692 4703
f 4703 4692 4704
f 4692 4693 4704
f 4704 4693 4705
f 4693 4694 4705
f 4705 4694 4706
f 4694 4695 4706
f 4706 4695 4707
f 4695 4696 4707
f 4707 4696 4708
f 4696 4697 4708
f 4708 4697 4709
f 4697 4698 4709
f 4709 4698 4710
f 4698 4699 4710
f 4710 4699 4711
f 4699 4700 4711
f 4711 4700 4712
f 4700 4701 4712
f 4712 4701 4713
f 4701 4690 4713
f 4713 4690 4702
f 4702 4703 4714
f 4714 4703 4715
f 4703 4704 4715
f 4715 4704 4716
f 4704 4705 4716
f 4716 4705 4717
f 4705 4706 4717
f 4717 4706 4718
f 4706 4707 4718
f 4718 4707 4719
f 4707 4708 4719
f 4719 4708 4720
f 4708 4709 4720
f 4720 4709 4721
f 4709 4710 4721
f 4721 4710 4722
f 4710 4711 4722
f 4722 4711 4723
f 4711 4712 4723
f 4723 4712 4724
f 4712 4713 4724
f 4724 4713 4725
f 4713 4702 4725
f 4725 4702 4714
f 4714 4715 4726
f 4726 4715 4727
f 4715 4716 4727
f 4727 4716 4728
f 4716 4717 4728
f 4728 4717 4729
f 4717 4718 4729
f 4729 4718 4730
f 4718 4719 4730
f 4730 4719 4731
f 4719 4720 4731
f 4731 4720 4732
f 4720 4721 4732
f 4732 4721 4733
f 4721 4722 4733
f 4733 4722 4734
f 4722 4723 4734
f 4734 4723 4735
f 4723 4724 4735
f 4735 4724 4736
f 4724 4725 4736
f 4736 4725 4737
f 4725 4714 4737
f 4737 4714 4726
f 4726 4727 4738
f 4738 4727 4739
f 4727 4728 4739
f 4739 4728 4740
f 4728 4729 4740
f 4740 4729 4741
f 4729 4730 4741
f 4741 4730 4742
f 4730 4731 4742
f 4742 4731 4743
f 4731 4732 4743
f 4743 4732 4744
f 4732 4733 4744
f 4744 4733 4745
f 4733 4734 4745
f 4745 4734 4746
f 4734 4735 4746
f 4746 4735 4747
f 4735 4736 4747
f 4747 4736 4748
f 4736 4737 4748
f 4748 4737 4749
f 4737 4726 4749
f 4749 4726 4738
f 4738 4739 4750
f 4750 4739 4751
f 4739 4740 4751
f 4751 4740 4752
f 4740 4741 4752
f 4752 4741 4753
f 4741 4742 4753
f 4753 4742 4754
f 4742 4743 4754
f 4754 4743 4755
f 4743 4744 4755
f 4755 4744 4756
f 4744 4745 4756
f 4756 4745 4757
f 4745 4746 4757
f 4757 4746 4758
f 4746 4747 4758
f 4758 4747 4759
f 4747 4748 4759
f 4759 4748 4760
f 4748 4749 4760
f 4760 4749 4761
f 4749 4738 4761
f 4761 4738 4750
f 4750 4751 4762
f 4762 4751 4763
f 4751 4752 4763
f 4763 4752 4764
f 4752 4753 4764
f 4764 4753 4765
f 4753 4754 4765
f 4765 4754 4766
f 4754 4755 4766
f 4766 4755 4767
f 4755 4756 4767
f 4767 4756 4768
f 4756 4757 4768
f 4768 4757 4769
f 4757 4758 4769
f 4769 4758 4770
f 4758 4759 4770
f 4770 4759 4771
f 4759 4760 4771
f 4771 4760 4772
f 4760 4761 4772
f 4772 4761 4773
f 4761 4750 4773
f 4773 4750 4762
f 4762 4763 4774
f 4774 4763 4774
f 4763 4764 4774
f 4774 4764 4774
f 4764 4765 4774
f 4774 4765 4774
f 4765 4766 4774
f 4774 4766 4774
f 4766 4767 4774
f 4774 4767 4774
f 4767 4768 4774
f 4774 4768 4774
f 4768 4769 4774
f 4774 4769 4774
f 4769 4770 4774
f 4774 4770 4774
f 4770 4771 4774
f 4774 4771 4774
f 4771 4772 4774
f 4774 4772 4774
f 4772 4773 4774
f 4774 4773 4774
f 4773 4762 4774
f 4774 4762 4774

g Path_(0)
v 450.775 232.7 9.0
v 450.775 233.34999 9.0
v 450.9543 233.26291 8.728956
v 451.0856 233.025 8.530539
v 451.13364 232.7 8.457913
v 451.0856 232.37498 8.530539
v 450.9543 232.13707 8.728956
v 450.775 232.04999 9.0
v 450.59564 232.13707 9.271044
v 450.46436 232.37498 9.469461
v 450.41632 232.7 9.542087
v 450.46436 233.025 9.469461
v 450.59564 233.26291 9.271044
v 450.10394 233.34999 8.556018
v 450.2151 233.26291 8.250613
v 450.29645 233.025 8.027041
v 450.32623 232.7 7.945208
v 450.29645 232.37498 8.027041
v 450.2151 232.13707 8.250613
v 450.10394 232.04999 8.556018
v 449.9928 232.13707 8.861423
v 449.91144 232.37498 9.084994
v 449.88165 232.7 9.166827
v 449.91144 233.025 9.084994
v 449.9928 233.26291 8.861423
v 449.3045 233.34999 8.464864
v 449.31424 233.26291 8.140009
v 449.32135 233.025 7.9021983
v 449.32394 232.7 7.8151536
v 449.32135 232.37498 7.9021983
v 449.31424 232.13707 8.140009
v 449.3045 232.04999 8.464864
v 449.2948 232.13707 8.789719
v 449.2877 232.37498 9.027529
v 449.2851 232.7 9.114573
v 449.2877 233.025 9.027529
v 449.2948 233.26291 8.789719
v 448.50107 233.34999 8.508084
v 448.4949 233.26291 8.183143
v 448.4904 233.025 7.945269
v 448.4887 232.7 7.8582015
v 448.4904 232.37498 7.945269
v 448.4949 232.13707 8.183143
v 448.50107 232.04999 8.508084
v 448.50723 232.13707 8.833026
v 448.51175 232.37498 9.070899
v 448.5134 232.7 9.157967
v 448.51175 233.025 9.070899
v 448.50723 233.26291 8.833026
v 447.69656 233.34999 8.495397
v 447.71713 233.26291 8.171049
v 447.7322 233.025 7.93361
v 447.7377 232.7 7.846701
v 447.7322 232.37498 7.93361
v 447.71713 232.13707 8.171049
v 447.69656 232.04999 8.495397
v 447.67596 232.13707 8.819744
v 447.6609 232.37498 9.057183
v 447.6554 232.7 9.144092
v 447.6609 233.025 9.057183
v 447.67596 233.26291 8.819744
v 446.89688 233.34999 8.406295
v 447.00073 233.26291 8.098334
v 447.07675 233.025 7.872891
v 447.10458 232.7 7.7903733
v 447.07675 232.37498 7.872891
v 447.00073 232.13707 8.098334
v 446.89688 232.04999 8.406295
v 446.79303 232.13707 8.714255
v 446.717 232.37498 8.939698
v 446.68918 232.7 9.022216
v 446.717 233.025 8.939698
v 446.79303 233.26291 8.714255
v 446.19678 233.34892 8.029013
v 446.2831 233.28067 7.711389
v 446.34894 233.05682 7.4698706
v 446.37662 232.73738 7.3691707
v 446.35873 232.4079 7.436272
v 446.30008 232.1567 7.6531954
v 446.21637 232.05107 7.9618154
v 446.13 232.11931 8.279438
v 446.06418 232.34315 8.520957
v 446.0365 232.66261 8.621657
v 446.05438 232.99208 8.554556
v 446.11304 233.24329 8.337632
v 445.39194 233.34567 7.9262896
v 445.39297 233.22214 7.6133366
v 445.39642 232.95868 7.4040833
v 445.40134 232.6259 7.3546
v 445.40646 232.31299 7.4781446
v 445.41037 232.10376 7.741614
v 445.41205 232.0543 8.074411
v 445.411 232.17786 8.387364
v 445.40756 232.44131 8.596618
v 445.40262 232.77408 8.646101
v 445.39752 233.08699 8.522556
v 445.3936 233.29622 8.259087
v 444.47995 233.27946 7.781652
v 444.54468 233.10193 7.5028067
v 444.62363 232.81012 7.355549
v 444.69565 232.48222 7.3793364
v 444.74142 232.2061 7.567795
v 444.74872 232.05576 7.870427
v 444.71555 232.07144 8.206143
v 444.65082 232.249 8.484988
v 444.57187 232.5408 8.632246
v 444.49985 232.8687 8.608459
v 444.45407 233.1448 8.420001
v 444.44678 233.29517 8.117368
v 443.70026 232.89195 7.562578
v 443.87708 232.71016 7.362232
v 444.0525 232.4331 7.3076844
v 444.17953 232.13501 7.4135504
v 444.22412 231.89578 7.651464
v 444.17432 231.7795 7.9576764
v 444.04346 231.8173 8.250137
v 443.86664 231.9991 8.450483
v 443.69122 232.27617 8.505032
v 443.5642 232.57425 8.399165
v 443.51962 232.81349 8.161252
v 443.56943 232.92978 7.8550396
v 443.05222 232.47609 7.18553
v 443.22308 232.29092 6.9720607
v 443.40448 232.01723 6.9116955
v 443.54782 231.72832 7.02061
v 443.61472 231.50163 7.26962
v 443.58725 231.39789 7.592004
v 443.47272 231.4449 7.901379
v 443.30188 231.63007 8.114848
v 443.12048 231.90376 8.175213
v 442.97714 232.19267 8.0662985
v 442.91025 232.41936 7.817289
v 442.9377 232.5231 7.494905
v 442.2658 232.08466 7.2091084
v 442.37967 231.89299 6.9570765
v 442.54028 231.61731 6.850272
v 442.7046 231.33145 6.917313
v 442.82858 231.11201 7.1402354
v 442.87903 231.0178 7.4593077
v 442.8424 231.07407 7.789035
v 442.72852 231.26573 8.041066
v 442.5679 231.54141 8.147871
v 442.4036 231.82727 8.08083
v 442.2796 232.0467 7.8579073
v 442.2292 232.14091 7.538835
v 441.68274 231.68593 7.1734977
v 441.76193 231.46092 6.9362087
v 441.8701 231.1542 6.8499823
v 441.97818 230.84795 6.937922
v 442.05725 230.62422 7.1764646
v 442.08612 230.54297 7.5016932
v 442.05707 230.62598 7.8264623
v 441.97784 230.85098 8.063751
v 441.86972 231.1577 8.149978
v 441.76163 231.46396 8.062037
v 441.68256 231.68768 7.823495
v 441.65366 231.76892 7.4982667
v 441.0099 231.6159 7.1750345
v 441.03592 231.37944 6.937105
v 441.07147 231.0564 6.8500032
v 441.107 230.73334 6.937069
v 441.13303 230.49683 7.174972
v 441.14258 230.41025 7.4999676
v 441.13306 230.4968 7.824972
v 441.10703 230.73328 8.0629015
v 441.07147 231.05632 8.150003
v 441.03595 231.37938 8.062938
v 441.00992 231.61588 7.8250346
v 441.0004 231.70245 7.5000396
v 440.0763 231.50827 7.174901
v 440.1584 231.28493 6.9370255
v 440.27054 230.97986 6.849998
v 440.38266 230.67484 6.937138
v 440.46472 230.45157 7.1750956
v 440.49475 230.36987 7.5001106
v 440.4647 230.45168 7.8250957
v 440.3826 230.67502 8.062971
v 440.27045 230.98007 8.149999
v 440.15833 231.28511 8.062859
v 440.07626 231.50838 7.824901
v 440.04623 231.59006 7.499886
v 439.40616 231.04384 7.174998
v 439.4926 230.82219 6.9370823
v 439.61072 230.51941 6.85
v 439.72882 230.21663 6.9370847
v 439.81528 229.99498 7.1750016
v 439.84692 229.91385 7.500002
v 439.81528 229.99498 7.8250017
v 439.72882 230.21663 8.062918
v 439.61072 230.51941 8.15
v 439.4926 230.82219 8.062916
v 439.40616 231.04385 7.824998
v 439.3745 231.12497 7.4999976
v 438.77896 230.97346 7.175001
v 438.7935 230.736 6.937084
v 438.81335 230.4116 6.85
v 438.83322 230.0872 6.937083
v 438.84778 229.84973 7.174999
v 438.8531 229.76282 7.499999
v 438.84778 229.84973 7.824999
v 438.83322 230.0872 8.062916
v 438.81335 230.4116 8.15
v 438.79352 230.736 8.062917
v 438.77896 230.97346 7.825001
v 438.77365 231.06038 7.500001
v 437.95837 230.98196 7.175
v 437.9797 230.74501 6.9370832
v 438.00882 230.42133 6.85
v 438.03793 230.09763 6.9370837
v 438.05923 229.86067 7.175
v 438.06705 229.77393 7.5
v 438.05923 229.86067 7.825
v 438.03793 230.09763 8.062917
v 438.00882 230.42133 8.15
v 437.9797 230.74501 8.062917
v 437.95837 230.98196 7.825
v 437.95056 231.06871 7.5
v 437.08694 230.81538 7.175
v 437.14273 230.5841 6.9370832
v 437.2189 230.26816 6.85
v 437.2951 229.95221 6.9370832
v 437.35086 229.72093 7.175
v 437.37128 229.63628 7.5
v 437.35086 229.72093 7.825
v 437.2951 229.95221 8.062917
v 437.2189 230.26816 8.15
v 437.14273 230.5841 8.062917
v 437.08694 230.81538 7.825
v 437.06653 230.90005 7.5
v 436.56537 230.5946 7.175
v 436.51492 230.36209 6.9370832
v 436.446 230.04448 6.85
v 436.3771 229.72687 6.9370832
v 436.32666 229.49437 7.175
v 436.3082 229.40926 7.5
v 436.32666 229.49437 7.825
v 436.3771 229.72687 8.062917
v 436.446 230.04448 8.15
v 436.51492 230.36209 8.062917
v 436.56537 230.5946 7.825
v 436.58383 230.6797 7.5
v 436.1146 231.05707 7.175
v 435.99655 230.85051 6.9370832
v 435.8353 230.56834 6.85
v 435.674 230.28616 6.9370832
v 435.55597 230.0796 7.175
v 435.51276 230.004 7.5
v 435.55597 230.0796 7.825
v 435.674 230.28616 8.062917
v 435.8353 230.56834 8.15
v 435.99655 230.85051 8.062917
v 436.1146 231.05707 7.825
v 436.1578 231.13268 7.5
v 435.13544 231.3882 7.175
v 435.10944 231.1517 6.9370832
v 435.07394 230.82866 6.85
v 435.03845 230.5056 6.9370832
v 435.01248 230.2691 7.175
v 435.00296 230.18254 7.5
v 435.01248 230.2691 7.825
v 435.03845 230.5056 8.062917
v 435.07394 230.82866 8.15
v 435.10944 231.1517 8.062917
v 435.13544 231.3882 7.825
v 435.14493 231.47476 7.5
v 434.24802 231.30215 7.175
v 434.2591 231.0645 6.9370832
v 434.27426 230.73985 6.85
v 434.2894 230.4152 6.9370832
v 434.30048 230.17755 7.175
v 434.30453 230.09056 7.5
v 434.30048 230.17755 7.825
v 434.2894 230.4152 8.062917
v 434.27426 230.73985 8.15
v 434.2591 231.0645 8.062917
v 434.24802 231.30215 7.825
v 434.24396 231.38914 7.5
v 433.47314 231.31674 7.175
v 433.4717 231.07884 6.9370832
v 433.46976 230.75385 6.85
v 433.4678 230.42885 6.9370832
v 433.46637 230.19093 7.175
v 433.46582 230.10385 7.5
v 433.46637 230.19093 7.825
v 433.4678 230.42885 8.062917
v 433.46976 230.75385 8.15
v 433.4717 231.07884 8.062917
v 433.47314 231.31674 7.825
v 433.47366 231.40382 7.5
v 432.66385 231.31248 7.175
v 432.6644 231.07457 6.9370832
v 432.66516 230.74956 6.85
v 432.6659 230.42456 6.9370832
v 432.66644 230.18665 7.175
v 432.66666 230.09956 7.5
v 432.66644 230.18665 7.825
v 432.6659 230.42456 8.062917
v 432.66516 230.74956 8.15
v 432.6644 231.07457 8.062917
v 432.66385 231.31248 7.825
v 432.66367 231.39957 7.5
v 431.8607 231.31305 7.175
v 431.86063 231.07513 6.9370832
v 431.86053 230.75014 6.85
v 431.86044 230.42514 6.9370832
v 431.86038 230.18723 7.175
v 431.86038 230.10014 7.5
v 431.86038 230.18723 7.825
v 431.86044 230.42514 8.062917
v 431.86053 230.75014 8.15
v 431.86063 231.07513 8.062917
v 431.8607 231.31305 7.825
v 431.86072 231.40015 7.5
v 431.06638 231.31279 7.175
v 431.06195 231.07492 6.9370832
v 431.0559 230.74998 6.85
v 431.0499 230.42503 6.9370832
v 431.04547 230.18716 7.175
v 431.04385 230.10008 7.5
v 431.04547 230.18716 7.825
v 431.0499 230.42503 8.062917
v 431.0559 230.74998 8.15
v 431.06195 231.07492 8.062917
v 431.06638 231.31279 7.825
v 431.06796 231.39987 7.5
v 430.34708 231.3348 7.175
v 430.30682 231.1003 6.9370832
v 430.25186 230.77998 6.85
v 430.1969 230.45966 6.9370832
v 430.15668 230.22517 7.175
v 430.14194 230.13934 7.5
v 430.15668 230.22517 7.825
v 430.1969 230.45966 8.062917
v 430.25186 230.77998 8.15
v 430.30682 231.1003 8.062917
v 430.34708 231.3348 7.825
v 430.3618 231.42061 7.5
v 429.616 231.56693 7.175
v 429.56012 231.33566 6.9370832
v 429.4838 231.01974 6.85
v 429.4075 230.70384 6.9370832
v 429.35162 230.47258 7.175
v 429.33118 230.38792 7.5
v 429.35162 230.47258 7.825
v 429.4075 230.70384 8.062917
v 429.4838 231.01974 8.15
v 429.56012 231.33566 8.062917
v 429.616 231.56693 7.825
v 429.63644 231.65158 7.5
v 428.87476 231.68915 7.175
v 428.7971 231.46426 6.9370832
v 428.691 231.15706 6.85
v 428.5849 230.84987 6.9370832
v 428.50726 230.62498 7.175
v 428.47882 230.54266 7.5
v 428.50726 230.62498 7.825
v 428.5849 230.84987 8.062917
v 428.691 231.15706 8.15
v 428.7971 231.46426 8.062917
v 428.87476 231.68915 7.825
v 428.90317 231.77145 7.5
v 428.27448 232.01945 7.175
v 428.15103 231.81607 6.9370832
v 427.9824 231.53824 6.85
v 427.81378 231.2604 6.9370832
v 427.6903 231.05702 7.175
v 427.64514 230.98257 7.5
v 427.6903 231.05702 7.825
v 427.81378 231.2604 8.062917
v 427.9824 231.53824 8.15
v 428.15103 231.81607 8.062917
v 428.27448 232.01945 7.825
v 428.31967 232.09389 7.5
v 427.60638 232.47388 7.175
v 427.48416 232.26974 6.9370832
v 427.3172 231.9909 6.85
v 427.15024 231.71207 6.9370832
v 427.028 231.50795 7.175
v 426.98328 231.43323 7.5
v 427.028 231.50795 7.825
v 427.15024 231.71207 8.062917
v 427.3172 231.9909 8.15
v 427.48416 232.26974 8.062917
v 427.60638 232.47388 7.825
v 427.6511 232.54858 7.5
v 426.87692 232.84346 7.1569324
v 426.75558 232.63004 6.926849
v 426.59366 232.3452 6.8503413
v 426.4345 232.06528 6.947909
v 426.3208 231.86525 7.193409
v 426.283 231.79875 7.52106
v 426.3312 231.88356 7.8430676
v 426.4525 232.09698 8.073151
v 426.61447 232.38182 8.149659
v 426.77362 232.66176 8.052091
v 426.88733 232.86177 7.806591
v 426.92514 232.92828 7.47894
v 426.19238 233.21552 7.09657
v 426.04794 232.98717 6.895808
v 425.86902 232.70485 6.857064
v 425.70352 232.4442 6.9907174
v 425.59576 232.27507 7.2609577
v 425.57468 232.24278 7.5953736
v 425.64587 232.35596 7.9043584
v 425.79028 232.5843 8.10512
v 425.96924 232.86662 8.143865
v 426.13474 233.12727 8.010211
v 426.24246 233.2964 7.7399707
v 426.26358 233.32869 7.405555
v 425.54987 233.54555 7.0887876
v 425.37515 233.30371 6.9106417
v 425.16562 233.04083 6.9018383
v 424.97736 232.82733 7.0647354
v 424.86087 232.72044 7.3556857
v 424.84732 232.7488 7.6967287
v 424.94034 232.90479 7.9964824
v 425.11505 233.14662 8.174627
v 425.3246 233.4095 8.183432
v 425.51285 233.623 8.020534
v 425.62936 233.72989 7.729584
v 425.6429 233.70154 7.388541
v 425.17804 234.08125 7.5979557
v 425.10306 233.8342 7.284476
v 424.91235 233.57088 7.0643616
v 424.65704 233.36185 6.996593
v 424.4055 233.26312 7.099328
v 424.22513 233.30115 7.345039
v 424.16428 233.46573 7.6678877
v 424.23923 233.7128 7.9813676
v 424.42993 233.97612 8.201482
v 424.68527 234.18515 8.269251
v 424.9368 234.28387 8.166515
v 425.1172 234.24585 7.9208045
v 424.5768 234.70634 6.913542
v 424.7832 234.58234 6.7246537
v 424.8591 234.34346 6.454044
v 424.78415 234.05373 6.1742225
v 424.57846 233.79077 5.960167
v 424.29715 233.62505 5.869233
v 424.01556 233.60095 5.9257874
v 423.80917 233.72496 6.1146755
v 423.7333 233.96384 6.385285
v 423.80823 234.25357 6.665107
v 424.01392 234.51653 6.8791623
v 424.29526 234.68225 6.970096
v 424.29623 235.0619 6.284898
v 424.3893 234.9174 6.0386467
v 424.34274 234.68301 5.7588005
v 424.16898 234.42152 5.5203443
v 423.9146 234.203 5.3871717
v 423.64774 234.08601 5.3949666
v 423.43994 234.10188 5.54164
v 423.34683 234.24638 5.787891
v 423.3934 234.48077 6.067737
v 423.56717 234.74226 6.3061934
v 423.82156 234.96078 6.439366
v 424.0884 235.07777 6.431571
v 423.8513 235.52806 6.1081176
v 423.88702 235.49355 5.806314
v 423.78134 235.36563 5.5249453
v 423.56253 235.1786 5.3394036
v 423.2892 234.98257 5.299405
v 423.03464 234.83008 5.415667
v 422.867 234.76196 5.6570373
v 422.83127 234.79648 5.9588413
v 422.93695 234.9244 6.24021
v 423.15576 235.11142 6.4257517
v 423.42908 235.30745 6.46575
v 423.68365 235.45995 6.3494883
v 423.51733 236.1169 6.2213283
v 423.5392 236.13512 5.887491
v 423.40808 236.07617 5.584711
v 423.1591 235.95586 5.394118
v 422.8589 235.80641 5.3667803
v 422.58798 235.6679 5.510024
v 422.41895 235.5774 5.7854667
v 422.39706 235.55919 6.119303
v 422.52817 235.61813 6.4220834
v 422.7772 235.73845 6.612677
v 423.0774 235.8879 6.640014
v 423.3483 236.02641 6.496771
v 423.1879 236.77559 6.29145
v 423.25308 236.79732 5.962002
v 423.1542 236.76138 5.642332
v 422.91776 236.67743 5.4180965
v 422.60712 236.56793 5.349379
v 422.3055 236.46223 5.4545918
v 422.09375 236.38867 5.7055435
v 422.02856 236.36694 6.034992
v 422.12744 236.40288 6.3546615
v 422.36386 236.48683 6.578897
v 422.6745 236.59633 6.647615
v 422.97614 236.70203 6.542402
v 422.86633 237.40878 6.5066414
v 423.05035 237.42122 6.2267647
v 423.0698 237.41733 5.8893647
v 422.9194 237.39813 5.584848
v 422.63947 237.36879 5.3948092
v 422.30502 237.33714 5.3701687
v 422.0057 237.3117 5.5175295
v 421.82166 237.29926 5.797406
v 421.80225 237.30316 6.134806
v 421.95264 237.32236 6.439323
v 422.23254 237.3517 6.6293616
v 422.567 237.38333 6.654002
v 422.9306 238.25143 6.512515
v 423.1116 238.22168 6.2648993
v 423.1268 238.17601 5.957117
v 422.97217 238.12666 5.671638
v 422.68906 238.08688 5.484956
v 422.35342 238.0673 5.4470925
v 422.0551 238.07318 5.568193
v 421.8741 238.10295 5.815809
v 421.85892 238.14862 6.1235914
v 422.01358 238.19795 6.4090705
v 422.29666 238.23775 6.5957522
v 422.63232 238.25732 6.633616
v 422.62363 239.22437 6.2651296
v 422.86954 239.20435 6.0657997
v 422.97696 239.1112 5.73141
v 422.91708 238.96991 5.35156
v 422.70596 238.81833 5.0280304
v 422.40015 238.69707 4.8475103
v 422.08163 238.63861 4.85837
v 421.83572 238.65865 5.0576997
v 421.7283 238.75177 5.3920894
v 421.78818 238.89307 5.7719393
v 421.9993 239.04466 6.095469
v 422.30508 239.16592 6.275989
v 422.48776 239.83292 5.813124
v 422.64575 239.84253 5.5035424
v 422.64874 239.78021 5.138279
v 422.49594 239.66269 4.8152056
v 422.22827 239.52145 4.62089
v 421.91745 239.39433 4.607399
v 421.6468 239.3154 4.778347
v 421.4888 239.30579 5.087929
v 421.4858 239.3681 5.453192
v 421.6386 239.48561 5.7762656
v 421.90628 239.62686 5.970581
v 422.2171 239.75398 5.984072
v 422.13226 240.52274 6.0052314
v 422.27924 240.64928 5.7226458
v 422.28983 240.68526 5.3806424
v 422.16116 240.62102 5.0708604
v 421.92776 240.47379 4.8763065
v 421.65216 240.28302 4.84911
v 421.4082 240.09981 4.9965596
v 421.26123 239.97327 5.2791452
v 421.25067 239.9373 5.6211486
v 421.3793 240.00153 5.93093
v 421.6127 240.14876 6.1254845
v 421.8883 240.33954 6.1526804
v 421.4504 241.1598 5.9984484
v 421.5836 241.30077 5.723122
v 421.60666 241.3209 5.3875537
v 421.51346 241.21481 5.0816593
v 421.32892 241.01093 4.8874025
v 421.10254 240.76389 4.8568344
v 420.89496 240.53986 4.9981456
v 420.76178 240.3989 5.273472
v 420.7387 240.37877 5.6090403
v 420.8319 240.48485 5.9149346
v 421.01645 240.68874 6.1091914
v 421.24283 240.93579 6.13976
v 420.78925 241.65065 6.063526
v 420.93942 241.83583 5.826108
v 420.9946 241.90407 5.5012903
v 420.94003 241.83707 5.176109
v 420.79034 241.6528 4.937695
v 420.5856 241.40062 4.8499317
v 420.3807 241.14812 4.936335
v 420.23053 240.96294 5.1737533
v 420.17535 240.8947 5.498571
v 420.22992 240.9617 5.8237524
v 420.3796 241.14597 6.062166
v 420.58435 241.39815 6.1499295
v 420.07822 242.14594 6.0643854
v 420.1908 242.35674 5.8275375
v 420.23248 242.43484 5.5029316
v 420.19214 242.35933 5.177544
v 420.08057 242.1504 4.9385633
v 419.92764 241.86407 4.8500237
v 419.77435 241.57704 4.9356494
v 419.6618 241.36624 5.172497
v 419.6201 241.28813 5.497103
v 419.66046 241.36366 5.82249
v 419.77203 241.57257 6.061471
v 419.92496 241.8589 6.150011
v 419.3255 242.4403 6.062956
v 419.4351 242.65154 5.8250685
v 419.4752 242.72887 5.500079
v 419.43512 242.6516 5.1750684
v 419.3256 242.44043 4.937123
v 419.17596 242.15195 4.8499994
v 419.0263 241.86343 4.937043
v 418.91672 241.65222 5.174931
v 418.87662 241.57487 5.4999204
v 418.9167 241.65215 5.8249307
v 419.0262 241.86331 6.062876
v 419.17587 242.15181 6.1499996
v 418.6815 242.87181 6.0629168
v 418.8097 243.07222 5.825001
v 418.85663 243.14557 5.500001
v 418.8097 243.07222 5.1750007
v 418.6815 242.87181 4.9370837
v 418.50632 242.59804 4.85
v 418.33118 242.32428 4.9370832
v 418.20294 242.12387 5.174999
v 418.15604 242.0505 5.499999
v 418.20294 242.12387 5.8249993
v 418.33118 242.32428 6.0629163
v 418.50632 242.59804 6.15
v 417.93176 243.32437 6.0629163
v 418.01312 243.54794 5.825
v 418.0429 243.62978 5.5
v 418.01312 243.54794 5.1749997
v 417.93176 243.32437 4.9370832
v 417.8206 243.01897 4.85
v 417.70944 242.71358 4.9370837
v 417.62808 242.49 5.175
v 417.5983 242.40817 5.5
v 417.62808 242.49 5.8250003
v 417.70944 242.71358 6.0629168
v 417.8206 243.01897 6.15
v 417.07468 243.4584 6.0629168
v 417.11124 243.6935 5.825
v 417.12463 243.77956 5.5
v 417.11124 243.6935 5.175
v 417.07468 243.4584 4.9370832
v 417.02472 243.13727 4.85
v 416.9748 242.81613 4.9370832
v 416.9382 242.58104 5.175
v 416.92484 242.495 5.5
v 416.9382 242.58104 5.825
v 416.9748 242.81613 6.0629168
v 417.02472 243.13727 6.15
v 416.32034 243.57863 6.0629168
v 416.38608 243.80728 5.825
v 416.41016 243.89098 5.5
v 416.38608 243.80728 5.175
v 416.32034 243.57863 4.9370832
v 416.23053 243.2663 4.85
v 416.14072 242.95395 4.9370832
v 416.07495 242.7253 5.175
v 416.0509 242.6416 5.5
v 416.07495 242.7253 5.825
v 416.14072 242.95395 6.0629168
v 416.23053 243.2663 6.15
v 415.60342 243.81432 6.0949607
v 415.71805 244.05037 5.8843675
v 415.7713 244.16008 5.5707836
v 415.74896 244.11406 5.238233
v 415.65698 243.9246 4.975823
v 415.52002 243.64252 4.8538656
v 415.37476 243.34337 4.9050393
v 415.26016 243.1073 5.1156325
v 415.20688 242.99759 5.4292164
v 415.22925 243.04362 5.761767
v 415.32123 243.23308 6.024177
v 415.4582 243.51517 6.1461344
v 414.8535 244.05495 6.1439238
v 415.02036 244.31088 6.0005264
v 415.12415 244.47499 5.724836
v 415.13705 244.5033 5.3907228
v 415.05563 244.3882 5.087713
v 414.90164 244.16057 4.8969975
v 414.7164 243.88136 4.869678
v 414.54953 243.62543 5.0130754
v 414.4457 243.46133 5.2887664
v 414.4328 243.43303 5.622879
v 414.51425 243.54813 5.925889
v 414.66824 243.77576 6.116605
v 414.23187 244.38527 6.200339
v 414.3864 244.67528 6.101068
v 414.47803 244.90862 5.866741
v 414.48215 245.02275 5.560145
v 414.39767 244.98712 5.263432
v 414.24725 244.81125 5.056106
v 414.07117 244.54228 4.9937205
v 413.91663 244.25227 5.0929914
v 413.825 244.01894 5.327318
v 413.8209 243.9048 5.6339145
v 413.90536 243.94044 5.9306273
v 414.0558 244.1163 6.137953
v 413.7456 244.51723 6.3159595
v 413.81418 244.84662 6.2874746
v 413.78247 245.15039 6.173681
v 413.65894 245.34714 6.0050697
v 413.47665 245.38414 5.82682
v 413.28452 245.2515 5.686694
v 413.134 244.98474 5.622238
v 413.0654 244.65533 5.650723
v 413.0971 244.35158 5.764517
v 413.22067 244.15483 5.933128
v 413.40292 244.11781 6.1113777
v 413.59506 244.25047 6.251504
v 413.23288 244.37927 6.8083043
v 413.28662 244.70058 6.8910966
v 413.2386 245.02867 6.832736
v 413.1016 245.27563 6.648861
v 412.91238 245.37529 6.38874
v 412.72165 245.30093 6.1220727
v 412.5805 245.07248 5.920312
v 412.52673 244.75117 5.8375196
v 412.5748 244.42308 5.8958797
v 412.7118 244.17612 6.079755
v 412.901 244.07646 6.339876
v 413.09174 244.15082 6.6065435
v 412.28345 244.37984 7.19573
v 412.30417 244.70166 7.2966022
v 412.28796 245.02945 7.2291794
v 412.23917 245.27538 7.0115275
v 412.17087 245.37354 6.701966
v 412.10132 245.29762 6.3834414
v 412.0492 245.068 6.141303
v 412.02844 244.74615 6.0404305
v 412.04465 244.41837 6.1078534
v 412.09344 244.17245 6.3255057
v 412.16177 244.0743 6.635067
v 412.23132 244.15019 6.9535913
v 411.51422 244.50963 7.250306
v 411.52863 244.845 7.282198
v 411.49835 245.14835 7.1521244
v 411.43155 245.33836 6.8949394
v 411.3461 245.36415 6.579555
v 411.2649 245.2188 6.290478
v 411.2097 244.94124 6.105167
v 411.19528 244.60587 6.073275
v 411.22556 244.30252 6.2033486
v 411.29236 244.1125 6.4605336
v 411.37784 244.08672 6.775918
v 411.45905 244.23207 7.064995
v 410.87445 244.49173 7.4062314
v 410.96155 244.81604 7.372377
v 410.96628 245.12572 7.220712
v 410.88736 245.33778 6.991877
v 410.74597 245.39542 6.747186
v 410.57996 245.28319 6.5522056
v 410.43384 245.03116 6.4591794
v 410.34674 244.70686 6.4930344
v 410.34204 244.39719 6.6446986
v 410.42093 244.18512 6.873534
v 410.56235 244.12747 7.1182246
v 410.72833 244.2397 7.3132052
v 410.0225 244.66568 7.997832
v 410.17252 244.9529 8.045373
v 410.27115 245.266 7.955838
v 410.2919 245.52113 7.7532177
v 410.22928 245.64989 7.4918036
v 410.10004 245.6178 7.241642
v 409.93878 245.43346 7.069763
v 409.78876 245.14624 7.022222
v 409.69012 244.83311 7.111757
v 409.66937 244.578 7.3143773
v 409.732 244.44923 7.5757914
v 409.86127 244.48132 7.825953
v 409.45917 244.871 8.118426
v 409.54233 245.16338 8.215792
v 409.5475 245.49976 8.176349
v 409.47327 245.79004 8.010666
v 409.3396 245.95642 7.763139
v 409.18225 245.95433 7.500091
v 409.0434 245.78433 7.292007
v 408.96027 245.49197 7.1946416
v 408.95508 245.15558 7.2340846
v 409.0293 244.86531 7.399767
v 409.163 244.69893 7.647294
v 409.3203 244.701 7.9103417
v 409.04492 244.7937 8.386942
v 409.051 245.12093 8.423607
v 408.95493 245.43726 8.345823
v 408.7825 245.6579 8.174435
v 408.57986 245.72374 7.955363
v 408.40137 245.61714 7.7473087
v 408.2948 245.36665 7.60602
v 408.28873 245.03941 7.569355
v 408.38477 244.7231 7.647138
v 408.55722 244.50246 7.818527
v 408.75983 244.43661 8.0376
v 408.93835 244.54321 8.245653
v 407.84778 244.67213 8.914932
v 408.0094 244.91101 9.07248
v 408.16644 245.20842 9.076033
v 408.2769 245.48468 8.924638
v 408.3111 245.66576 8.658861
v 408.2599 245.70314 8.349917
v 408.13702 245.5868 8.080587
v 407.9754 245.34793 7.9230394
v 407.81833 245.05052 7.919487
v 407.70792 244.77428 8.070883
v 407.6737 244.5932 8.336659
v 407.72488 244.55582 8.645603
v 406.9056 245.51643 8.620644
v 407.10666 245.59557 8.877077
v 407.40305 245.70528 8.994017
v 407.71536 245.8162 8.940129
v 407.95993 245.89856 8.729854
v 408.07123 245.93034 8.419533
v 408.0194 245.903 8.092318
v 407.81836 245.82387 7.8358836
v 407.52197 245.71416 7.718944
v 407.20966 245.60324 7.7728314
v 406.9651 245.52087 7.9831076
v 406.8538 245.48909 8.293428
v 406.87686 246.37062 8.636396
v 407.03305 246.37488 8.940508
v 407.31396 246.41315 9.115587
v 407.6443 246.47516 9.114722
v 407.93552 246.54428 8.938144
v 408.10962 246.60202 8.633167
v 408.11996 246.63289 8.28151
v 407.96375 246.62863 7.9773993
v 407.68283 246.59036 7.80232
v 407.3525 246.52837 7.8031855
v 407.06128 246.45923 7.9797635
v 406.88718 246.40149 8.2847395
v 406.54337 247.06357 8.47686
v 406.6162 247.0846 8.804633
v 406.83734 247.14624 9.050596
v 407.14752 247.23195 9.148843
v 407.46362 247.31879 9.073048
v 407.70096 247.38348 8.84352
v 407.79593 247.40868 8.521762
v 407.72308 247.38765 8.193988
v 407.50195 247.32602 7.9480257
v 407.19177 247.2403 7.849779
v 406.87567 247.15346 7.9255743
v 406.63834 247.08878 8.155102
v 406.43604 247.92181 8.506943
v 406.52512 247.93748 8.831023
v 406.7618 247.97935 9.066465
v 407.0827 248.03621 9.150182
v 407.4018 248.09282 9.059742
v 407.6336 248.134 8.819378
v 407.71603 248.14873 8.493496
v 407.62695 248.13306 8.169415
v 407.39026 248.09119 7.933974
v 407.06937 248.03433 7.850257
v 406.75027 247.97774 7.940697
v 406.51846 247.93655 8.181061
v 406.24442 248.73602 8.501458
v 406.33154 248.74713 8.826261
v 406.56808 248.7772 9.063638
v 406.8907 248.81818 9.149984
v 407.2129 248.85909 9.062165
v 407.4484 248.88895 8.82371
v 407.53406 248.89978 8.498514
v 407.44693 248.88869 8.173712
v 407.2104 248.85861 7.936335
v 406.8878 248.81763 7.8499875
v 406.56558 248.77673 7.937807
v 406.33008 248.74686 8.176262
v 406.23624 249.49948 8.49998
v 406.32172 249.51595 8.824983
v 406.55533 249.56093 9.062908
v 406.87448 249.62238 9.150003
v 407.1936 249.68384 9.062932
v 407.42725 249.72882 8.825025
v 407.5128 249.7453 8.500028
v 407.42728 249.72884 8.175025
v 407.19366 249.68385 7.9370995
v 406.8745 249.62239 7.8500037
v 406.5554 249.56094 7.937075
v 406.32175 249.51595 8.174983
v 406.02292 250.08286 8.37227
v 406.04205 250.09271 8.708045
v 406.20786 250.17816 8.988075
v 406.4759 250.3163 9.137326
v 406.77435 250.47011 9.115806
v 407.0233 250.59839 8.92928
v 407.15594 250.66676 8.627729
v 407.13684 250.6569 8.291953
v 406.971 250.57146 8.011923
v 406.70297 250.43332 7.862672
v 406.4045 250.27951 7.884193
v 406.15558 250.15123 8.070719
v 405.65158 250.6173 8.580046
v 405.72983 250.65067 8.887472
v 405.91855 250.78934 9.104329
v 406.16718 250.99612 9.172511
v 406.40906 251.21564 9.073748
v 406.57944 251.38907 8.834503
v 406.6326 251.46991 8.518883
v 406.55435 251.43654 8.211456
v 406.36563 251.29788 7.9945993
v 406.117 251.09108 7.926418
v 405.87512 250.87157 8.025181
v 405.70474 250.69815 8.264425
v 405.22937 251.03532 9.204507
v 405.42517 251.11661 9.389571
v 405.6537 251.31941 9.426358
v 405.8537 251.58942 9.305009
v 405.97165 251.85426 9.058041
v 405.97586 252.043 8.751627
v 405.86526 252.10504 8.467872
v 405.6695 252.02377 8.282806
v 405.44095 251.82095 8.24602
v 405.24094 251.55096 8.367369
v 405.12302 251.2861 8.614338
v 405.11877 251.09737 8.920752
v 404.87964 251.36023 9.38436
v 405.1326 251.49684 9.546596
v 405.34808 251.75015 9.610229
v 405.46838 252.05229 9.558209
v 405.4612 252.32228 9.404476
v 405.32852 252.48781 9.190222
v 405.10587 252.5045 8.972856
v 404.8529 252.36787 8.810619
v 404.63742 252.11456 8.746986
v 404.51715 251.81244 8.7990055
v 404.52432 251.54243 8.952739
v 404.657 251.37692 9.166993
v 404.47348 251.71873 9.950792
v 404.69623 251.91324 10.109997
v 404.8633 252.20409 10.133039
v 404.92993 252.51335 10.013744
v 404.87823 252.75813 9.784079
v 404.72208 252.87288 9.505579
v 404.50333 252.82683 9.252871
v 404.28055 252.63232 9.093665
v 404.11346 252.34148 9.070623
v 404.04684 252.03223 9.189918
v 404.09854 251.78743 9.419584
v 404.2547 251.67268 9.698083
v 403.85965 252.06122 10.449073
v 403.95447 252.34511 10.5955305
v 404.01456 252.676 10.575257
v 404.02383 252.96523 10.393684
v 403.97983 253.13531 10.099465
v 403.89432 253.14066 9.771435
v 403.7902 252.97984 9.497489
v 403.6954 252.69595 9.351031
v 403.6353 252.36505 9.371305
v 403.62604 252.07582 9.552877
v 403.67004 251.90575 9.847097
v 403.75555 251.90039 10.175128
v 402.95987 251.9995 10.339194
v 402.98807 252.24113 10.571614
v 403.02505 252.56595 10.651258
v 403.06097 252.88687 10.5567875
v 403.08615 253.11794 10.313514
v 403.09387 253.19722 9.986623
v 403.08203 253.10347 9.663705
v 403.05386 252.86183 9.431285
v 403.01685 252.53703 9.351641
v 402.98096 252.21611 9.446112
v 402.95575 251.98505 9.689385
v 402.94806 251.90576 10.016276
v 402.05673 252.16376 10.321773
v 402.1293 252.38925 10.56071
v 402.22894 252.69821 10.649191
v 402.32895 253.00783 10.563506
v 402.4025 253.23517 10.326616
v 402.42993 253.31929 10.001994
v 402.40387 253.23766 9.676623
v 402.3313 253.01216 9.437687
v 402.23166 252.7032 9.349206
v 402.13165 252.39359 9.434891
v 402.0581 252.16624 9.671781
v 402.03067 252.08212 9.996402
v 401.18024 252.58241 10.329056
v 401.3177 252.7786 10.565321
v 401.50443 253.04533 10.650154
v 401.6904 253.31111 10.560826
v 401.82578 253.50475 10.321271
v 401.8743 253.57434 9.995678
v 401.82294 253.50125 9.6712885
v 401.6855 253.30505 9.435023
v 401.49875 253.03833 9.350189
v 401.31277 252.77254 9.439518
v 401.1774 252.5789 9.679073
v 401.12888 252.50931 10.004666
v 400.6069 253.22215 10.408517
v 400.78152 253.4307 10.606566
v 400.99637 253.6872 10.642079
v 401.19385 253.92293 10.505539
v 401.32104 254.07474 10.233531
v 401.34387 254.10194 9.89894
v 401.25623 253.99724 9.59142
v 401.08157 253.78871 9.393371
v 400.86673 253.53221 9.357858
v 400.66928 253.29646 9.494398
v 400.54208 253.14465 9.766406
v 400.51926 253.11746 10.100996
v 400.11996 253.65924 10.501792
v 400.2438 253.93098 10.649209
v 400.37534 254.24033 10.626738
v 400.4793 254.50436 10.440399
v 400.52786 254.65236 10.140122
v 400.508 254.64465 9.806366
v 400.42502 254.4833 9.528561
v 400.3012 254.21156 9.381144
v 400.16968 253.90222 9.403614
v 400.0657 253.63818 9.589953
v 400.01715 253.49019 9.89023
v 400.03702 253.4979 10.223986
v 399.40625 253.69049 10.3252
v 399.55264 253.9117 10.506968
v 399.6813 254.21754 10.553538
v 399.75775 254.52608 10.452431
v 399.7615 254.75462 10.230739
v 399.69153 254.84195 9.947864
v 399.56662 254.76465 9.679602
v 399.42023 254.54343 9.497834
v 399.29156 254.23758 9.451264
v 399.21512 253.92905 9.552371
v 399.2114 253.70052 9.774063
v 399.28134 253.61319 10.056938
v 398.67285 253.99808 10.660876
v 398.82346 254.14175 10.927433
v 398.98636 254.40273 11.061443
v 399.11795 254.71109 11.026999
v 399.18295 254.9842 10.833332
v 399.16394 255.14888 10.532333
v 399.066 255.16101 10.204656
v 398.9154 255.01733 9.9381
v 398.75247 254.75636 9.80409
v 398.62088 254.448 9.838532
v 398.5559 254.1749 10.0322
v 398.57492 254.01021 10.333199
v 398.0352 254.23735 10.703827
v 398.06912 254.41338 10.98856
v 398.11545 254.70728 11.145675
v 398.16177 255.0403 11.133073
v 398.19568 255.32321 10.954132
v 398.2081 255.48021 10.656798
v 398.19568 255.46921 10.320743
v 398.16177 255.29318 10.03601
v 398.11545 254.99928 9.878895
v 398.06912 254.66626 9.891496
v 398.0352 254.38336 10.070437
v 398.02277 254.22636 10.367771
v 397.33182 254.17679 10.689868
v 397.3238 254.35506 10.975116
v 397.31284 254.65201 11.132935
v 397.30185 254.98808 11.1210375
v 397.29382 255.27324 10.942612
v 397.2909 255.43105 10.645467
v 397.29382 255.41924 10.309222
v 397.30185 255.24098 10.023974
v 397.31284 254.94402 9.866156
v 397.3238 254.60794 9.878053
v 397.33182 254.3228 10.056478
v 397.33475 254.165 10.353623
v 396.5076 254.1789 10.690351
v 396.50784 254.35728 10.975629
v 396.5082 254.65442 11.13349
v 396.50858 254.99068 11.121634
v 396.50885 255.27596 10.943238
v 396.50894 255.4338 10.646105
v 396.50885 255.42195 10.309849
v 396.50858 255.24356 10.02457
v 396.5082 254.94643 9.86671
v 396.50784 254.61017 9.878566
v 396.5076 254.32489 10.056961
v 396.5075 254.16704 10.3540945
v 395.70374 254.17822 10.690196
v 395.70367 254.35661 10.975474
v 395.7036 254.65375 11.133335
v 395.70352 254.99 11.121479
v 395.70346 255.27528 10.943085
v 395.70343 255.43314 10.64595
v 395.70346 255.4213 10.309694
v 395.70352 255.24289 10.024416
v 395.7036 254.94576 9.866555
v 395.70367 254.6095 9.878411
v 395.70374 254.32422 10.056807
v 395.70377 254.16637 10.35394
v 394.89893 254.22394 10.80104
v 394.89896 254.45164 11.048756
v 394.89902 254.77269 11.149435
v 394.89905 255.10106 11.076102
v 394.89908 255.34879 10.848406
v 394.89908 255.44946 10.527358
v 394.89905 255.37613 10.198981
v 394.89902 255.14844 9.951266
v 394.89896 254.82738 9.850586
v 394.89893 254.49901 9.923919
v 394.8989 254.2513 10.151615
v 394.8989 254.15062 10.472664
v 394.09586 254.27771 10.88696
v 394.09665 254.54117 11.096244
v 394.09683 254.87396 11.145763
v 394.09634 255.18694 11.022249
v 394.09534 255.39622 10.758797
v 394.0941 255.44574 10.425999
v 394.0929 255.32222 10.113027
v 394.0921 255.05878 9.903743
v 394.09192 254.72597 9.854224
v 394.0924 254.413 9.977738
v 394.0934 254.2037 10.24119
v 394.09467 254.15419 10.573989
v 393.31607 254.31995 10.942963
v 393.3305 254.60336 11.123845
v 393.33398 254.93947 11.139124
v 393.32565 255.2382 10.984706
v 393.3077 255.41953 10.701966
v 393.28494 255.43483 10.366666
v 393.2635 255.28004 10.068648
v 393.24905 254.99663 9.887766
v 393.24557 254.66052 9.872487
v 393.2539 254.36179 10.026905
v 393.27188 254.18047 10.309644
v 393.29462 254.16515 10.644944
v 392.69397 254.34738 10.99159
v 392.81555 254.63405 11.123998
v 392.8504 254.96832 11.114872
v 392.7892 255.26065 10.96666
v 392.64835 255.4327 10.719072
v 392.46555 255.43834 10.438451
v 392.28983 255.27611 10.199988
v 392.16824 254.98944 10.06758
v 392.13336 254.65517 10.076706
v 392.19458 254.36284 10.224918
v 392.33545 254.19081 10.472506
v 392.51822 254.18515 10.753127
v 392.32022 254.42342 11.602582
v 392.54147 254.66452 11.644274
v 392.6409 254.9855 11.663574
v 392.5919 255.30032 11.65531
v 392.40753 255.52466 11.6216955
v 392.13724 255.59837 11.571738
v 391.85345 255.50174 11.518824
v 391.6322 255.26062 11.477132
v 391.53278 254.93965 11.457831
v 391.5818 254.62482 11.466096
v 391.76614 254.40048 11.49971
v 392.03644 254.32677 11.549667
v 391.85742 254.5589 12.156906
v 392.0786 254.77753 12.299802
v 392.18765 255.09361 12.376914
v 392.1553 255.42247 12.36758
v 391.99026 255.67598 12.2743025
v 391.73672 255.78621 12.122074
v 391.46265 255.72363 11.951684
v 391.2415 255.505 11.808789
v 391.13245 255.18892 11.731677
v 391.1648 254.86006 11.74101
v 391.32983 254.60655 11.834288
v 391.58337 254.49632 11.986516
v 391.38614 254.55243 12.814136
v 391.54724 254.78441 12.995972
v 391.6083 255.10715 13.067493
v 391.55295 255.43417 13.009537
v 391.39603 255.67786 12.83763
v 391.17957 255.77292 12.5978365
v 390.96158 255.69386 12.354408
v 390.80048 255.46188 12.172572
v 390.7394 255.13914 12.10105
v 390.79477 254.8121 12.159007
v 390.9517 254.56842 12.330914
v 391.16815 254.47337 12.570707
v 390.5789 254.56485 13.318396
v 390.647 254.80476 13.544338
v 390.6716 255.13048 13.625123
v 390.64615 255.45473 13.539103
v 390.57742 255.69064 13.309326
v 390.48386 255.77498 12.997362
v 390.39053 255.68517 12.686802
v 390.32242 255.44525 12.460858
v 390.2978 255.11952 12.380074
v 390.32327 254.79527 12.466094
v 390.392 254.55937 12.69587
v 390.48553 254.47502 13.007834
v 389.72983 254.56209 13.356639
v 389.76572 254.80002 13.591821
v 389.77887 255.12502 13.677893
v 389.76572 255.45001 13.591793
v 389.7298 255.68791 13.356591
v 389.68076 255.775 13.03531
v 389.6317 255.6879 12.714035
v 389.59583 255.44997 12.478854
v 389.58267 255.12495 12.392781
v 389.59583 254.79996 12.478882
v 389.63174 254.56206 12.714084
v 389.6808 254.47499 13.035365
v 389.0022 254.56209 13.55344
v 389.07434 254.8 13.780146
v 389.10077 255.125 13.863121
v 389.07434 255.45 13.780135
v 389.0022 255.68791 13.553423
v 388.90363 255.775 13.2437315
v 388.80502 255.6879 12.934043
v 388.73288 255.44998 12.707337
v 388.70645 255.12498 12.624362
v 388.73288 254.79999 12.707348
v 388.80505 254.56207 12.93406
v 388.90363 254.47499 13.243752
v 388.1786 254.50276 13.708034
v 388.22366 254.6801 13.989063
v 388.24872 254.97665 14.144214
v 388.24704 255.31294 14.131912
v 388.2191 255.59888 13.955455
v 388.17236 255.75784 13.662124
v 388.11935 255.74722 13.330516
v 388.0743 255.56989 13.049486
v 388.04926 255.27333 12.894336
v 388.05093 254.93703 12.906637
v 388.07886 254.6511 13.083095
v 388.1256 254.49214 13.376426
v 387.3177 254.54341 13.781275
v 387.32315 254.7659 14.033572
v 387.33447 255.0846 14.140845
v 387.3486 255.41412 14.07435
v 387.36172 255.66617 13.851905
v 387.3704 255.77321 13.533113
v 387.37222 255.70656 13.203395
v 387.36673 255.48409 12.9510975
v 387.3554 255.16539 12.843824
v 387.3413 254.83586 12.910318
v 387.32816 254.58382 13.132764
v 387.31952 254.47678 13.451556
v 386.3658 254.65964 13.833336
v 386.4439 254.88768 14.068076
v 386.54852 255.19656 14.150857
v 386.65167 255.50352 14.059497
v 386.72568 255.72632 13.818476
v 386.7507 255.80524 13.492374
v 386.7201 255.71915 13.168571
v 386.642 255.4911 12.93383
v 386.53738 255.18222 12.851049
v 386.43423 254.87526 12.9424095
v 386.36026 254.65247 13.183432
v 386.3352 254.57355 13.509533
v 385.48776 255.17862 13.784475
v 385.63043 255.34702 14.038439
v 385.83615 255.58965 14.148034
v 386.04984 255.84149 14.083896
v 386.21423 256.0351 13.86321
v 386.28528 256.11856 13.545108
v 386.24393 256.06952 13.214826
v 386.1013 255.90111 12.960862
v 385.89554 255.65848 12.851267
v 385.68185 255.40663 12.915405
v 385.51746 255.21303 13.136091
v 385.44644 255.12958 13.454193
v 384.95752 255.79588 13.824677
v 385.1134 255.97542 14.062749
v 385.32642 256.2208 14.1500435
v 385.53946 256.4663 14.063172
v 385.69547 256.64612 13.82541
v 385.75266 256.7121 13.500467
v 385.69565 256.64655 13.17541
v 385.53976 256.467 12.937339
v 385.32675 256.22162 12.850044
v 385.1137 255.97612 12.936915
v 384.9577 255.7963 13.174677
v 384.9005 255.73033 13.49962
v 384.45572 256.14642 13.825086
v 384.54187 256.36826 14.062966
v 384.65952 256.6712 14.150001
v 384.7772 256.97415 14.062868
v 384.8633 257.1959 13.824916
v 384.8948 257.27704 13.499903
v 384.86328 257.1958 13.174915
v 384.77713 256.974 12.937036
v 384.6595 256.67102 12.85
v 384.54184 256.36807 12.937134
v 384.45572 256.14633 13.175086
v 384.4242 256.06522 13.500099
v 383.75748 256.23654 13.824999
v 383.80234 256.47018 14.062916
v 383.86362 256.78937 14.15
v 383.92493 257.10852 14.062917
v 383.9698 257.34216 13.825001
v 383.9862 257.4277 13.500001
v 383.9698 257.34216 13.175
v 383.92493 257.10852 12.937084
v 383.86362 256.78937 12.849999
v 383.80234 256.47018 12.937083
v 383.75748 256.23654 13.174999
v 383.74106 256.15103 13.499999
v 382.7682 256.50604 13.825001
v 382.9002 256.70395 14.062917
v 383.08057 256.97433 14.150001
v 383.2609 257.2447 14.062917
v 383.39294 257.44263 13.825
v 383.44125 257.51508 13.5
v 383.39294 257.44263 13.175
v 383.2609 257.2447 12.937083
v 383.08057 256.97433 12.85
v 382.9002 256.70395 12.937084
v 382.7682 256.50604 13.175
v 382.71988 256.4336 13.500001
v 382.1759 257.26663 13.825002
v 382.35895 257.41864 14.062918
v 382.60898 257.62625 14.15
v 382.859 257.8339 14.062916
v 383.04205 257.98587 13.824999
v 383.10904 258.0415 13.499998
v 383.04205 257.98587 13.174998
v 382.859 257.8339 12.937082
v 382.60898 257.62625 12.85
v 382.35895 257.41864 12.937084
v 382.1759 257.26663 13.175001
v 382.10892 257.211 13.500002
v 381.61996 257.83093 13.80005
v 381.79135 257.9802 14.048152
v 382.03333 258.19092 14.149377
v 382.28107 258.40665 14.076602
v 382.46817 258.56958 13.849327
v 382.54453 258.63605 13.528451
v 382.48962 258.58826 13.19995
v 382.31824 258.439 12.951848
v 382.07626 258.22827 12.850623
v 381.82852 258.01254 12.923398
v 381.64142 257.8496 13.150673
v 381.56506 257.78314 13.471549
v 381.05374 258.5156 13.770855
v 381.2319 258.62817 14.032549
v 381.49615 258.79718 14.152718
v 381.77567 258.9773 14.099162
v 381.99557 259.12027 13.886232
v 382.09692 259.1878 13.570982
v 382.05255 259.16177 13.237884
v 381.8744 259.0492 12.97619
v 381.61017 258.88022 12.856021
v 381.33066 258.7001 12.909577
v 381.11075 258.5571 13.122507
v 381.0094 258.4896 13.437757
v 380.72446 259.2455 13.943384
v 380.94443 259.348 14.142737
v 381.2299 259.50626 14.19066
v 381.5044 259.67786 14.074315
v 381.6944 259.81686 13.824875
v 381.74896 259.88596 13.509176
v 381.6535 259.8667 13.211812
v 381.43356 259.7642 13.01246
v 381.14807 259.60596 12.964536
v 380.87357 259.43433 13.080881
v 380.68356 259.29535 13.330322
v 380.629 259.22623 13.64602
v 380.36102 259.7469 14.26917
v 380.58636 259.8063 14.387402
v 380.85474 259.97446 14.376572
v 381.0942 260.20633 14.239584
v 381.2406 260.43976 14.013143
v 381.25473 260.6122 13.757923
v 381.13275 260.67746 13.542312
v 380.9074 260.61804 13.424081
v 380.63904 260.4499 13.43491
v 380.39957 260.21802 13.571898
v 380.25317 259.9846 13.79834
v 380.23904 259.81216 14.053558
v 380.17093 260.18658 14.425277
v 380.43015 260.3719 14.390344
v 380.6408 260.6308 14.20522
v 380.74655 260.894 13.91951
v 380.71896 261.09094 13.60977
v 380.5655 261.16885 13.3589945
v 380.3272 261.10684 13.234378
v 380.06802 260.92157 13.269312
v 379.85733 260.66263 13.454435
v 379.7516 260.3994 13.740145
v 379.77917 260.20248 14.049885
v 379.93268 260.12457 14.30066
v 379.60553 260.84024 14.921518
v 379.85104 261.05527 14.925432
v 380.06516 261.29987 14.760605
v 380.19046 261.50848 14.471203
v 380.19345 261.6252 14.134771
v 380.07324 261.61884 13.841456
v 379.86212 261.491 13.669851
v 379.6166 261.27597 13.665938
v 379.4025 261.03137 13.830766
v 379.2772 260.82275 14.120167
v 379.27423 260.70602 14.456599
v 379.3944 260.7124 14.749914
v 378.95175 261.49484 15.063301
v 379.18387 261.7233 15.138129
v 379.41135 261.95447 15.038873
v 379.57324 262.1264 14.792129
v 379.6262 262.19308 14.46401
v 379.55597 262.1366 14.142438
v 379.3814 261.9721 13.913576
v 379.1493 261.74368 13.838749
v 378.9218 261.5125 13.9380045
v 378.75992 261.34055 14.18475
v 378.70697 261.27386 14.512868
v 378.7772 261.33035 14.83444
v 378.37 262.07864 15.06113
v 378.60013 262.3094 15.146422
v 378.8296 262.53824 15.057559
v 378.99692 262.7039 14.818351
v 379.05722 262.76193 14.492894
v 378.9944 262.69687 14.168394
v 378.82523 262.52606 13.9318
v 378.5951 262.29532 13.846508
v 378.36563 262.06647 13.93537
v 378.19833 261.90082 14.174579
v 378.13803 261.84277 14.500035
v 378.20087 261.90784 14.824535
v 377.8122 262.65573 15.074076
v 378.04395 262.88757 15.150312
v 378.27158 263.11505 15.052485
v 378.43414 263.27722 14.8068075
v 378.48804 263.33063 14.479106
v 378.41885 263.26096 14.15719
v 378.24515 263.08688 13.927317
v 378.0134 262.85504 13.851079
v 377.78577 262.62753 13.948906
v 377.62323 262.46536 14.194585
v 377.5693 262.412 14.522285
v 377.6385 262.48166 14.844202
v 377.14368 263.1835 15.011586
v 377.35312 263.41028 15.164701
v 377.5911 263.6451 15.153249
v 377.7939 263.82504 14.980297
v 377.90717 263.90186 14.692188
v 377.9005 263.85498 14.366122
v 377.77576 263.697 14.089466
v 377.56635 263.4702 13.936352
v 377.32834 263.2354 13.947804
v 377.12555 263.05548 14.120756
v 377.0123 262.97864 14.408864
v 377.01892 263.0255 14.734931
v 376.47748 263.67868 14.762646
v 376.60464 263.92203 14.944869
v 376.80972 264.18573 14.980426
v 377.03778 264.39917 14.85979
v 377.2277 264.5051 14.615284
v 377.32858 264.47513 14.312424
v 377.31345 264.31735 14.032361
v 377.18628 264.074 13.850139
v 376.9812 263.81027 13.814581
v 376.75314 263.59686 13.935218
v 376.5632 263.49094 14.179724
v 376.4623 263.52087 14.482583
v 375.9876 264.0347 14.438473
v 376.0698 264.31082 14.625606
v 376.21152 264.6157 14.64805
v 376.37482 264.8677 14.499795
v 376.5159 264.99927 14.220563
v 376.597 264.97516 13.885175
v 376.59634 264.80182 13.583497
v 376.51413 264.52573 13.396365
v 376.3724 264.22083 13.3739195
v 376.20914 263.96884 13.522176
v 376.06805 263.83728 13.801408
v 375.98694 263.8614 14.136796
v 375.43927 264.2781 14.498485
v 375.49957 264.58618 14.619501
v 375.5666 264.91177 14.567503
v 375.6223 265.16763 14.356421
v 375.65182 265.28522 14.042816
v 375.64725 265.233 13.710718
v 375.60977 265.025 13.449112
v 375.54944 264.71692 13.3280945
v 375.48245 264.39133 13.380094
v 375.42673 264.13547 13.591175
v 375.3972 264.01788 13.90478
v 375.4018 264.0701 14.236878
v 374.59564 264.48737 14.59427
v 374.759 264.775 14.655757
v 374.91327 265.05222 14.543824
v 375.01712 265.24478 14.288464
v 375.04272 265.30106 13.958098
v 374.98325 265.20596 13.641251
v 374.8546 264.985 13.422818
v 374.69125 264.69733 13.36133
v 374.53702 264.4201 13.473263
v 374.43314 264.22757 13.728623
v 374.40753 264.1713 14.058989
v 374.467 264.2664 14.375837
v 374.02124 265.16577 14.573221
v 374.2538 265.39728 14.647565
v 374.48227 265.6233 14.547843
v 374.64536 265.78326 14.300777
v 374.69943 265.83432 13.9725685
v 374.62997 265.76276 13.651159
v 374.4556 265.58777 13.422671
v 374.22302 265.35626 13.348329
v 373.99457 265.13025 13.4480505
v 373.83148 264.9703 13.695116
v 373.7774 264.91925 14.023325
v 373.84686 264.9908 14.344734
v 373.39468 265.5741 14.541843
v 373.5786 265.8347 14.648937
v 373.76862 266.10425 14.58219
v 373.91376 266.31052 14.359487
v 373.9752 266.39825 14.040501
v 373.9364 266.34393 13.710703
v 373.8078 266.1621 13.458465
v 373.62387 265.90152 13.351371
v 373.43387 265.632 13.418118
v 373.28873 265.42572 13.640821
v 373.2273 265.33798 13.959807
v 373.26608 265.3923 14.289604
v 372.74292 266.03427 14.563068
v 372.92468 266.30374 14.649965
v 373.10638 266.57315 14.562695
v 373.23938 266.77026 14.324641
v 373.288 266.8423 13.999592
v 373.23923 266.7699 13.674642
v 373.10614 266.57254 13.436862
v 372.92438 266.30304 13.349965
v 372.74268 266.03366 13.437235
v 372.60968 265.83655 13.675288
v 372.56107 265.76453 14.000339
v 372.60983 265.83688 14.325288
v 372.1554 266.46265 14.562895
v 372.26743 266.7677 14.650001
v 372.3795 267.07278 14.56294
v 372.4615 267.29614 14.32504
v 372.49152 267.3779 14.000046
v 372.4615 267.29617 13.67504
v 372.3795 267.07288 13.437107
v 372.26743 266.7678 13.35
v 372.1554 266.4627 13.437061
v 372.07336 266.23938 13.674961
v 372.04333 266.1576 13.999955
v 372.07336 266.23932 14.324962
v 371.45453 266.51428 14.56292
v 371.46597 266.83908 14.65
v 371.47745 267.16388 14.562913
v 371.48584 267.40164 14.324994
v 371.48892 267.48868 13.999992
v 371.48584 267.40164 13.6749935
v 371.47745 267.16385 13.437079
v 371.46597 266.83905 13.349999
v 371.45453 266.51425 13.437087
v 371.44614 266.2765 13.675006
v 371.44305 266.18948 14.000007
v 371.44614 266.27652 14.325006
v 370.66425 266.5081 14.567804
v 370.6614 266.83435 14.649924
v 370.6586 267.15796 14.5578985
v 370.6566 267.39224 14.316383
v 370.65585 267.47433 13.990094
v 370.65668 267.38232 13.666459
v 370.65875 267.1408 13.432196
v 370.6616 266.81454 13.350076
v 370.6644 266.4909 13.4421015
v 370.6664 266.25665 13.683617
v 370.66714 266.17453 14.009906
v 370.66635 266.26657 14.333541
v 369.86075 266.63812 14.622494
v 369.86264 266.97443 14.632582
v 369.863 267.27072 14.473168
v 369.8617 267.44763 14.186967
v 369.85913 267.45773 13.850667
v 369.85596 267.2983 13.554378
v 369.85303 267.01212 13.377491
v 369.85114 266.6758 13.367403
v 369.85077 266.37952 13.526817
v 369.85208 266.2026 13.813018
v 369.85464 266.1925 14.149319
v 369.85782 266.3519 14.445607
v 369.12018 266.77313 14.651306
v 369.14838 267.10297 14.592116
v 369.15085 267.3605 14.376933
v 369.12695 267.4767 14.0634165
v 369.0831 267.4205 13.735573
v 369.031 267.20688 13.481246
v 368.98465 266.8931 13.368585
v 368.95645 266.56326 13.427774
v 368.95395 266.30573 13.642957
v 368.97784 266.1895 13.956473
v 369.02173 266.24576 14.284318
v 369.07382 266.45935 14.538645
v 368.58716 267.07196 14.6247225
v 368.66617 267.34503 14.469296
v 368.64227 267.52374 14.218759
v 368.52188 267.56018 13.940242
v 368.33722 267.4446 13.708373
v 368.1378 267.20798 13.585283
v 367.97702 266.9137 13.603952
v 367.898 266.64062 13.759379
v 367.9219 266.46194 14.009916
v 368.0423 266.42548 14.288434
v 368.22696 266.54105 14.520302
v 368.4264 266.77768 14.643393
v 368.21164 267.57376 15.06599
v 368.33798 267.80798 14.829506
v 368.33112 267.97223 14.505308
v 368.1929 268.02246 14.180264
v 367.9604 267.94525 13.941472
v 367.69583 267.76123 13.852913
v 367.47012 267.51978 13.938318
v 367.34378 267.28555 14.174802
v 367.35065 267.1213 14.499001
v 367.48886 267.07104 14.824043
v 367.72137 267.1483 15.062837
v 367.98593 267.33228 15.151396
v 367.5559 268.0391 15.432997
v 367.71832 268.2933 15.257771
v 367.767 268.49072 15.0158825
v 367.68893 268.5784 14.772148
v 367.50504 268.5329 14.591875
v 367.26456 268.3664 14.523367
v 367.03192 268.12347 14.584982
v 366.86954 267.86926 14.760208
v 366.82083 267.67188 15.002095
v 366.8989 267.58417 15.24583
v 367.08282 267.62967 15.426103
v 367.3233 267.7962 15.494611
v 367.0657 268.48138 15.711133
v 367.16446 268.78455 15.569645
v 367.14972 269.03214 15.376313
v 367.0254 269.15787 15.182942
v 366.82483 269.12802 15.041346
v 366.6017 268.95062 14.989464
v 366.4159 268.67316 15.041198
v 366.3171 268.37003 15.182686
v 366.33185 268.1224 15.376017
v 366.45618 267.99667 15.569387
v 366.65677 268.02652 15.710984
v 366.87985 268.20392 15.762867
v 366.57773 268.40982 15.958612
v 366.60596 268.72552 16.049833
v 366.50537 269.0466 16.067144
v 366.30298 269.28696 16.005907
v 366.05298 269.3822 15.88253
v 365.8224 269.30685 15.730073
v 365.67294 269.08105 15.589386
v 365.64474 268.76532 15.498165
v 365.74533 268.44427 15.480855
v 365.94772 268.20392 15.542091
v 366.1977 268.10864 15.665468
v 366.4283 268.18402 15.817925
v 366.31693 267.99136 16.366737
v 366.2677 268.2389 16.582163
v 366.0859 268.49963 16.682808
v 365.82028 268.70374 16.641705
v 365.54196 268.79648 16.46987
v 365.32553 268.75305 16.21334
v 365.229 268.58505 15.94086
v 365.27823 268.3375 15.725435
v 365.46002 268.07675 15.62479
v 365.72565 267.87268 15.665893
v 366.00397 267.7799 15.837729
v 366.2204 267.82336 16.094257
v 365.7186 267.4075 16.812374
v 365.591 267.60538 17.052414
v 365.37616 267.84592 17.14777
v 365.13162 268.06473 17.072891
v 364.92294 268.20316 16.847841
v 364.806 268.22412 16.532923
v 364.81216 268.12198 16.212517
v 364.93973 267.92413 15.972477
v 365.15457 267.68356 15.877121
v 365.3991 267.46475 15.952
v 365.6078 267.32632 16.17705
v 365.72473 267.3054 16.491968
v 365.09967 266.78885 16.806726
v 364.93564 266.95004 17.052341
v 364.70746 267.1772 17.150078
v 364.47626 267.4094 17.07375
v 364.30402 267.5845 16.843805
v 364.23682 267.65555 16.521862
v 364.29272 267.60352 16.194181
v 364.45676 267.44232 15.948567
v 364.6849 267.21518 15.85083
v 364.9161 266.98294 15.927159
v 365.08838 266.80786 16.157103
v 365.15558 266.73682 16.479046
v 364.53256 266.22177 16.806139
v 364.36993 266.38434 17.051764
v 364.14224 266.61197 17.149504
v 363.91055 266.84372 17.073172
v 363.7369 267.01743 16.843222
v 363.66785 267.0866 16.521267
v 363.7219 267.03268 16.193575
v 363.88455 266.87015 15.94795
v 364.1122 266.64252 15.850209
v 364.3439 266.41077 15.926541
v 364.51755 266.23706 16.156492
v 364.5866 266.16788 16.478447
v 363.95435 265.6623 16.829914
v 363.78467 265.832 17.06575
v 363.55432 266.06235 17.150002
v 363.32504 266.2916 17.060091
v 363.15826 266.45834 16.820112
v 363.0987 266.51788 16.494366
v 363.16223 266.45428 16.170135
v 363.3319 266.28458 15.9343
v 363.56226 266.05426 15.85005
v 363.79153 265.82498 15.9399605
v 363.95828 265.65823 16.17994
v 364.01788 265.5987 16.505686
v 363.41302 265.05542 16.733896
v 363.27454 265.19724 17.005789
v 363.05966 265.4173 17.142157
v 362.82593 265.65668 17.106457
v 362.636 265.85123 16.908258
v 362.5407 265.9488 16.600666
v 362.56567 265.92328 16.266102
v 362.70413 265.78146 15.994208
v 362.919 265.56137 15.8578415
v 363.15274 265.322 15.89354
v 363.34268 265.12744 16.09174
v 363.43796 265.02988 16.39933
v 362.78226 264.52374 16.832355
v 362.6331 264.71585 17.06511
v 362.4233 264.96646 17.145887
v 362.20917 265.2084 17.053045
v 362.04803 265.37686 16.811462
v 361.98306 265.4267 16.485868
v 362.03168 265.34454 16.163507
v 362.18085 265.15244 15.930754
v 362.39062 264.90182 15.849976
v 362.60477 264.65985 15.942817
v 362.7659 264.4914 16.1844
v 362.83087 264.4416 16.509995
v 362.15146 263.97995 16.776608
v 362.1065 264.20026 17.022799
v 361.9723 264.4862 17.142826
v 361.7848 264.76114 17.10453
v 361.59418 264.95142 16.918173
v 361.4516 265.00604 16.633688
v 361.39523 264.91037 16.327303
v 361.4402 264.69006 16.081112
v 361.5744 264.4041 15.961084
v 361.7619 264.12918 15.999379
v 361.95248 263.9389 16.185738
v 362.09506 263.88428 16.470222
v 361.49347 263.6409 17.16297
v 361.48035 263.84232 17.422434
v 361.3735 264.12534 17.566105
v 361.2015 264.41418 17.555483
v 361.0105 264.63144 17.393414
v 360.8516 264.71887 17.123327
v 360.76743 264.65308 16.817589
v 360.78052 264.4517 16.558123
v 360.8874 264.16864 16.414454
v 361.05936 263.8798 16.425076
v 361.2504 263.66257 16.587143
v 361.40927 263.5751 16.857231
v 360.87906 263.30093 17.385777
v 360.79346 263.5375 17.60571
v 360.6223 263.8166 17.682192
v 360.41153 264.06335 17.594732
v 360.21753 264.2117 17.366766
v 360.09232 264.22192 17.059374
v 360.06946 264.09122 16.754923
v 360.15506 263.8546 16.53499
v 360.3262 263.57556 16.458508
v 360.537 263.3288 16.545967
v 360.731 263.18042 16.773935
v 360.8562 263.17023 17.081327
v 360.22537 262.76038 17.68347
v 360.19937 262.9836 17.939417
v 360.092 263.28088 18.06994
v 359.93207 263.57257 18.040068
v 359.7624 263.78046 17.857801
v 359.62845 263.8489 17.571983
v 359.56616 263.75952 17.259193
v 359.59216 263.5363 17.003248
v 359.69952 263.239 16.872725
v 359.85947 262.94736 16.902597
v 360.02914 262.73944 17.084862
v 360.16306 262.67102 17.370682
v 359.45114 262.5515 17.81829
v 359.34058 262.7453 18.06978
v 359.17337 263.01703 18.176922
v 358.99432 263.29395 18.111004
v 358.8514 263.50177 17.88969
v 358.7829 263.5849 17.572283
v 358.8072 263.521 17.24383
v 358.91776 263.3272 16.99234
v 359.08496 263.05545 16.8852
v 359.264 262.77856 16.951118
v 359.40695 262.5707 17.17243
v 359.47543 262.4876 17.489838
v 358.95566 261.958 17.75044
v 358.82553 262.12048 18.01482
v 358.63385 262.3672 18.13971
v 358.43195 262.63202 18.091646
v 358.27393 262.84402 17.883509
v 358.20215 262.94638 17.571066
v 358.23584 262.91165 17.238039
v 358.36597 262.74915 16.97366
v 358.55768 262.50244 16.84877
v 358.75958 262.2376 16.896833
v 358.91757 262.02563 17.10497
v 358.98935 261.92328 17.417412
v 358.1441 261.5708 17.810614
v 358.03668 261.77542 18.05516
v 357.8861 262.06052 18.151403
v 357.7328 262.3497 18.073553
v 357.61774 262.56552 17.84247
v 357.57184 262.65012 17.520073
v 357.60733 262.5808 17.192747
v 357.71475 262.37622 16.9482
v 357.86533 262.09113 16.851957
v 358.01865 261.8019 16.929808
v 358.1337 261.58612 17.16089
v 358.1796 261.50153 17.48329
v 357.50735 261.22403 17.817463
v 357.36877 261.4139 18.058186
v 357.17798 261.6757 18.149117
v 356.98608 261.93924 18.065891
v 356.8445 262.13394 17.830812
v 356.79123 262.2076 17.506868
v 356.84045 262.14053 17.180859
v 356.97906 261.95065 16.940138
v 357.16986 261.68887 16.849207
v 357.36176 261.4253 16.93243
v 357.5033 261.23062 17.16751
v 357.5566 261.15692 17.491453
v 356.8588 260.6442 17.826075
v 356.74258 260.85223 18.063616
v 356.5839 261.13602 18.150187
v 356.4253 261.41953 18.06259
v 356.30923 261.6268 17.824297
v 356.26685 261.70227 17.49916
v 356.30945 261.62573 17.1743
v 356.42566 261.4177 16.936758
v 356.58435 261.1339 16.850187
v 356.74295 260.8504 16.937784
v 356.859 260.64316 17.176077
v 356.9014 260.56766 17.501213
v 355.88684 260.3617 17.82547
v 355.85385 260.59756 18.06316
v 355.8089 260.91953 18.149935
v 355.76398 261.2413 18.062542
v 355.73114 261.4767 17.824398
v 355.71918 261.56265 17.499315
v 355.7313 261.4761 17.174398
v 355.76425 261.24026 16.936708
v 355.8092 260.9183 16.849936
v 355.85413 260.59653 16.937328
v 355.887 260.3611 17.17547
v 355.89896 260.27515 17.500553
v 355.16937 260.37613 17.824951
v 355.0997 260.6036 18.062893
v 355.0045 260.91434 18.15001
v 354.9093 261.2251 18.06296
v 354.83957 261.45258 17.825068
v 354.81403 261.5359 17.500076
v 354.83954 261.45264 17.175068
v 354.9092 261.2252 16.937126
v 355.00443 260.91446 16.85001
v 355.0996 260.6037 16.93706
v 355.16934 260.3762 17.174952
v 355.1949 260.2929 17.499943
v 354.66086 260.09665 17.923237
v 354.47766 260.30536 18.113195
v 354.25635 260.5575 18.138847
v 354.0562 260.7855 17.99332
v 353.9309 260.92825 17.715607
v 353.91397 260.94754 17.380121
v 354.00998 260.83817 17.076757
v 354.19318 260.62946 16.886799
v 354.4145 260.37732 16.861147
v 354.61462 260.14932 17.006674
v 354.73993 260.00656 17.284386
v 354.75687 259.98727 17.619871
v 354.13596 259.5952 17.994112
v 353.9086 259.79553 18.13968
v 353.65363 260.01367 18.114212
v 353.43933 260.19113 17.92453
v 353.32315 260.2804 17.62146
v 353.3362 260.25754 17.286207
v 353.475 260.1287 17.008606
v 353.70236 259.92838 16.863037
v 353.95734 259.71024 16.888506
v 354.17163 259.53278 17.078188
v 354.2878 259.44348 17.38126
v 354.27475 259.46634 17.71651
v 353.66714 259.1747 18.1188
v 353.43036 259.39444 18.202427
v 353.1554 259.5748 18.116898
v 352.91586 259.66748 17.885132
v 352.77597 259.6476 17.569225
v 352.77322 259.52054 17.25383
v 352.90833 259.3203 17.023455
v 353.14508 259.1006 16.939825
v 353.42007 258.92023 17.025354
v 353.65958 258.82755 17.257122
v 353.79947 258.8474 17.573027
v 353.80225 258.9745 17.888422
v 353.34952 258.70105 18.46675
v 353.15564 258.97086 18.520103
v 352.89642 259.16565 18.430353
v 352.64136 259.23328 18.221548
v 352.45874 259.1556 17.949636
v 352.39755 258.95343 17.687479
v 352.47418 258.68094 17.505318
v 352.66806 258.41113 17.451965
v 352.92728 258.2163 17.541714
v 353.18234 258.1487 17.750519
v 353.36496 258.22638 18.02243
v 353.42615 258.42856 18.284588
v 352.62228 258.19907 19.010769
v 352.51587 258.51306 19.09175
v 352.3582 258.79108 19.010227
v 352.19144 258.9586 18.78805
v 352.06033 258.97073 18.484747
v 351.99997 258.82425 18.18159
v 352.02655 258.5584 17.959806
v 352.13293 258.2444 17.878828
v 352.29065 257.9664 17.960348
v 352.4574 257.79886 18.182528
v 352.5885 257.7867 18.48583
v 352.64886 257.9332 18.788988
v 351.7436 257.7781 19.050165
v 351.6227 258.06387 19.180862
v 351.48608 258.3684 19.138765
v 351.37033 258.61017 18.93515
v 351.3065 258.7243 18.624578
v 351.31165 258.6803 18.290268
v 351.3844 258.4899 18.021793
v 351.5053 258.20413 17.891096
v 351.64194 257.89957 17.933193
v 351.75766 257.65784 18.136806
v 351.82153 257.54367 18.447378
v 351.81638 257.5877 18.78169
v 350.95288 257.37408 19.035374
v 350.8669 257.67908 19.148434
v 350.7809 257.9987 19.08794
v 350.718 258.24728 18.870104
v 350.69495 258.35822 18.553291
v 350.718 258.3018 18.222393
v 350.7809 258.0931 17.966074
v 350.8669 257.78812 17.853014
v 350.95288 257.46848 17.913507
v 351.01584 257.2199 18.131344
v 351.03888 257.10895 18.448156
v 351.01584 257.1654 18.779055
v 350.06387 257.36795 19.044033
v 350.06226 257.68765 19.148886
v 350.06067 258.01697 19.079834
v 350.05954 258.2676 18.855383
v 350.05917 258.37247 18.535671
v 350.05963 258.30344 18.20637
v 350.06082 258.07898 17.95571
v 350.06244 257.75928 17.850859
v 350.06403 257.42996 17.91991
v 350.06516 257.17932 18.144361
v 350.06555 257.07446 18.464071
v 350.06506 257.14352 18.793375
v 349.25653 257.40207 19.06376
v 349.2578 257.72726 19.150059
v 349.25906 258.05206 19.06219
v 349.25998 258.2894 18.823698
v 349.26028 258.3757 18.49849
v 349.25992 258.28784 18.1737
v 349.25897 258.04935 17.93636
v 349.2577 257.72412 17.850061
v 349.25644 257.39935 17.937931
v 349.25552 257.16202 18.176422
v 349.2552 257.0757 18.50163
v 349.25555 257.16357 18.82642
v 348.4355 257.36795 19.039701
v 348.451 257.68597 19.14851
v 348.46704 258.01572 19.083548
v 348.4794 258.26883 18.862223
v 348.4847 258.3775 18.543839
v 348.48157 258.31262 18.213703
v 348.4708 258.09155 17.96028
v 348.4553 257.77356 17.85147
v 348.43924 257.44382 17.916431
v 348.42688 257.1907 18.137758
v 348.42157 257.082 18.456142
v 348.4247 257.1469 18.786278
v 347.59805 257.54016 19.094767
v 347.6737 257.8633 19.149021
v 347.74353 258.17056 19.029936
v 347.78882 258.37958 18.769417
v 347.79742 258.43436 18.437271
v 347.76706 258.32022 18.122498
v 347.70584 258.06775 17.90944
v 347.6302 257.7446 17.855185
v 347.5604 257.43735 17.97427
v 347.5151 257.22833 18.234789
v 347.5065 257.17355 18.566933
v 347.53687 257.2877 18.881706
v 346.88654 257.7297 19.097715
v 346.97586 258.03745 19.18774
v 347.04492 258.35925 19.105358
v 347.0752 258.60895 18.872643
v 347.05856 258.71957 18.551952
v 346.99948 258.6615 18.229214
v 346.9138 258.45032 17.990906
v 346.82443 258.14258 17.90088
v 346.75537 257.82077 17.983263
v 346.7251 257.5711 18.215979
v 346.74173 257.46048 18.536669
v 346.80084 257.51852 18.859407
v 346.24213 257.81696 19.237188
v 346.34506 258.1268 19.316208
v 346.38864 258.45023 19.231209
v 346.36118 258.70062 19.004967
v 346.27002 258.81085 18.698103
v 346.13962 258.7514 18.392841
v 346.0049 258.53818 18.170975
v 345.90195 258.22836 18.091955
v 345.8584 257.9049 18.176954
v 345.88586 257.65454 18.403196
v 345.97702 257.5443 18.71006
v 346.10742 257.60376 19.015322
v 345.5408 258.21527 19.683424
v 345.58743 258.54813 19.700172
v 345.59735 258.84824 19.550398
v 345.56787 259.03516 19.274233
v 345.50693 259.05884 18.945671
v 345.43082 258.9129 18.652756
v 345.35995 258.63647 18.473969
v 345.31332 258.3036 18.45722
v 345.30344 258.00348 18.606993
v 345.3329 257.81656 18.88316
v 345.39386 257.79288 19.211721
v 345.46994 257.9388 19.504637
v 344.64175 258.14517 19.605858
v 344.61343 258.4791 19.635862
v 344.5953 258.78394 19.494867
v 344.59225 258.9781 19.220655
v 344.60507 259.00946 18.886698
v 344.63034 258.8697 18.582481
v 344.6613 258.5962 18.389519
v 344.6896 258.2623 18.359516
v 344.7077 257.95743 18.50051
v 344.7108 257.7633 18.774723
v 344.69794 257.73193 19.108679
v 344.67267 257.8717 19.412895
v 343.9129 258.16995 19.635592
v 343.7804 258.47888 19.621277
v 343.66663 258.73904 19.440704
v 343.60208 258.88068 19.142256
v 343.60403 258.86588 18.805902
v 343.67197 258.6986 18.521769
v 343.78772 258.42365 18.365988
v 343.92023 258.11472 18.380302
v 344.034 257.85455 18.560875
v 344.09857 257.71292 18.859324
v 344.09662 257.72772 19.195677
v 344.02866 257.895 19.47981
v 343.3818 257.71884 19.64201
v 343.15686 257.96817 19.62277
v 342.9553 258.16382 19.439495
v 342.83112 258.2534 19.141293
v 342.8176 258.21286 18.808067
v 342.91837 258.0531 18.529104
v 343.10645 257.81693 18.379154
v 343.3314 257.5676 18.398396
v 343.53293 257.37195 18.58167
v 343.6571 257.28238 18.879871
v 343.67062 257.3229 19.213099
v 343.56985 257.48267 19.49206
v 342.9509 257.21277 19.773165
v 342.75443 257.48563 19.80018
v 342.5328 257.69223 19.668081
v 342.34546 257.77725 19.412264
v 342.24258 257.7179 19.101273
v 342.25174 257.5301 18.81844
v 342.37045 257.26413 18.639547
v 342.56693 256.9913 18.61253
v 342.78854 256.7847 18.744629
v 342.9759 256.69968 19.000446
v 343.07877 256.75903 19.311438
v 343.06964 256.94684 19.59427
v 342.27725 256.8918 20.180315
v 342.0682 257.15475 20.162512
v 341.8553 257.34528 19.988968
v 341.69553 257.41235 19.706184
v 341.63174 257.338 19.389935
v 341.68103 257.14215 19.124956
v 341.8302 256.87726 18.98225
v 342.03925 256.61435 19.000053
v 342.25217 256.4238 19.173597
v 342.41193 256.35672 19.456379
v 342.4757 256.4311 19.772629
v 342.4264 256.62695 20.03761
v 341.77115 256.24698 20.196592
v 341.54828 256.4937 20.24887
v 341.30573 256.69614 20.13387
v 341.10846 256.8 19.882404
v 341.00934 256.77747 19.561857
v 341.03494 256.63458 19.258116
v 341.1784 256.40964 19.052567
v 341.40128 256.1629 19.00029
v 341.64383 255.96046 19.115292
v 341.8411 255.85661 19.366756
v 341.94022 255.87914 19.687304
v 341.9146 256.022 19.991045
v 341.2554 255.72974 20.55754
v 341.03125 255.97537 20.609241
v 340.78986 256.17856 20.492792
v 340.59586 256.28488 20.239393
v 340.50125 256.26584 19.916945
v 340.5314 256.12653 19.611845
v 340.67822 255.90428 19.405844
v 340.90237 255.65865 19.354143
v 341.1438 255.45544 19.470592
v 341.3378 255.34912 19.723991
v 341.4324 255.36816 20.04644
v 341.40222 255.50748 20.35154
v 340.58472 255.02399 20.57911
v 340.3804 255.28043 20.654602
v 340.17838 255.53079 20.556046
v 340.03275 255.70798 20.309847
v 339.98257 255.7645 19.981977
v 340.04126 255.68523 19.660286
v 340.1931 255.49141 19.430971
v 340.39743 255.23495 19.355478
v 340.59946 254.98459 19.454035
v 340.74506 254.80742 19.700232
v 340.79526 254.75089 20.028103
v 340.73654 254.83015 20.349794
v 339.76868 254.67816 20.632673
v 339.64984 254.99274 20.621292
v 339.54892 255.25983 20.4433
v 339.49295 255.40788 20.146387
v 339.49695 255.39722 19.810114
v 339.5598 255.23068 19.524582
v 339.6647 254.95293 19.3663
v 339.78354 254.63835 19.377682
v 339.88446 254.37125 19.555674
v 339.94043 254.2232 19.852585
v 339.93643 254.23387 20.18886
v 339.87357 254.40039 20.474392
v 339.0236 254.6414 20.62963
v 338.89325 254.94928 20.598911
v 338.7701 255.19112 20.405272
v 338.68713 255.30212 20.100595
v 338.66653 255.25253 19.766521
v 338.7139 255.05566 19.492561
v 338.81647 254.76424 19.352127
v 338.9468 254.45636 19.382843
v 339.06995 254.21452 19.576483
v 339.15292 254.10353 19.881159
v 339.17352 254.1531 20.215235
v 339.12616 254.34999 20.489193
v 338.54623 254.40681 20.611109
v 338.3611 254.67079 20.541374
v 338.15677 254.81744 20.354061
v 337.98795 254.80746 20.09936
v 337.89987 254.64354 19.845516
v 337.91614 254.36958 19.660547
v 338.0324 254.059 19.594017
v 338.21753 253.79503 19.663752
v 338.42188 253.64838 19.851065
v 338.59073 253.65836 20.105766
v 338.6788 253.82228 20.35961
v 338.6625 254.09624 20.544579
v 338.04828 254.35474 21.303457
v 337.9182 254.62527 21.18795
v 337.73334 254.76025 20.968056
v 337.54318 254.72351 20.702696
v 337.39868 254.52489 20.462975
v 337.3386 254.21759 20.313122
v 337.379 253.88397 20.293293
v 337.50906 253.61342 20.4088
v 337.69397 253.47844 20.628695
v 337.88412 253.51518 20.894053
v 338.0286 253.71382 21.133776
v 338.08868 254.02112 21.283628
v 337.0784 254.26749 21.725155
v 336.9848 254.55641 21.592642
v 336.89365 254.72879 21.330734
v 336.82938 254.7384 21.009613
v 336.80917 254.58272 20.715322
v 336.83847 254.3034 20.526714
v 336.90942 253.97534 20.494328
v 337.003 253.68642 20.62684
v 337.09418 253.51405 20.888748
v 337.15845 253.50443 21.20987
v 337.17865 253.66013 21.50416
v 337.14935 253.93942 21.692768
v 336.21307 253.82382 21.648338
v 336.088 254.11444 21.533024
v 336.01096 254.31735 21.274805
v 336.0026 254.3782 20.942873
v 336.06516 254.28069 20.626165
v 336.1819 254.05092 20.409546
v 336.3215 253.75047 20.351055
v 336.44656 253.45987 20.46637
v 336.52362 253.25694 20.724588
v 336.53198 253.1961 21.05652
v 336.4694 253.29362 21.373228
v 336.3527 253.52339 21.589848
v 335.53488 253.45522 21.650213
v 335.4355 253.76524 21.565294
v 335.36212 253.99323 21.328966
v 335.33444 254.07806 21.004555
v 335.35986 253.99704 20.678984
v 335.43155 253.77185 20.439491
v 335.53036 253.46284 20.350248
v 335.62976 253.15282 20.435167
v 335.70312 252.92484 20.671495
v 335.7308 252.84 20.995907
v 335.70538 252.92102 21.321478
v 335.6337 253.14621 21.56097
v 334.74362 253.29987 21.649908
v 334.5719 253.5757 21.56254
v 334.4463 253.77751 21.324415
v 334.40045 253.85123 20.999338
v 334.44666 253.77708 20.674416
v 334.57254 253.57495 20.436707
v 334.7444 253.299 20.349909
v 334.9161 253.02316 20.437277
v 335.04172 252.82135 20.675402
v 335.08755 252.74765 21.000479
v 335.04132 252.8218 21.325401
v 334.91544 253.02391 21.56311
v 334.2682 252.64651 21.649649
v 334.03857 252.8804 21.573603
v 333.86636 253.05582 21.343866
v 333.79767 253.12575 21.021997
v 333.85095 253.07147 20.694239
v 334.01187 252.90752 20.448414
v 334.23734 252.67783 20.350393
v 334.46695 252.44394 20.426437
v 334.6392 252.26852 20.656176
v 334.70786 252.1986 20.978045
v 334.6546 252.25287 21.305803
v 334.49368 252.41682 21.551628
v 333.54944 252.28476 21.638573
v 333.38907 252.5431 21.494946
v 333.28696 252.7049 21.218472
v 333.27048 252.72679 20.883236
v 333.34406 252.60294 20.579063
v 333.48798 252.3665 20.387457
v 333.66364 252.08084 20.359758
v 333.82404 251.82251 20.503387
v 333.92612 251.6607 20.77986
v 333.9426 251.63881 21.115095
v 333.86902 251.76266 21.419268
v 333.72513 251.99911 21.610874
v 332.8241 252.05222 21.615435
v 332.66763 252.27667 21.420675
v 332.57013 252.37915 21.114326
v 332.5577 252.33221 20.778475
v 332.63373 252.14842 20.503113
v 332.7778 251.87704 20.36202
v 332.95132 251.59077 20.393007
v 333.1078 251.36632 20.587767
v 333.2053 251.26384 20.894115
v 333.2177 251.31078 21.229965
v 333.1417 251.49457 21.50533
v 332.99762 251.76595 21.64642
v 332.21875 251.68257 21.741287
v 331.9927 251.84084 21.553785
v 331.8323 251.87364 21.264862
v 331.78055 251.77222 20.951935
v 331.85126 251.56372 20.69885
v 332.02554 251.30403 20.573423
v 332.25668 251.06273 20.609262
v 332.4827 250.90446 20.796764
v 332.6431 250.87164 21.085688
v 332.69485 250.97308 21.398615
v 332.62415 251.18158 21.6517
v 332.44986 251.44127 21.777126
v 331.80573 250.97105 22.1421
v 331.55005 251.15726 22.022245
v 331.35123 251.25468 21.763763
v 331.26254 251.23721 21.435913
v 331.30777 251.10954 21.126543
v 331.47476 250.90585 20.918547
v 331.7188 250.68076 20.867657
v 331.9745 250.49455 20.98751
v 332.1733 250.39713 21.245993
v 332.262 250.4146 21.573843
v 332.21677 250.54228 21.883213
v 332.04977 250.74596 22.09121
v 331.33545 250.18018 22.15097
v 331.05585 250.36337 22.109777
v 330.82617 250.50603 21.906727
v 330.708 250.56993 21.596226
v 330.73294 250.53796 21.26147
v 330.89438 250.41869 20.992163
v 331.149 250.24406 20.860458
v 331.4286 250.06088 20.901651
v 331.65823 249.91823 21.104702
v 331.77643 249.85431 21.415203
v 331.75146 249.88628 21.749958
v 331.59006 250.00555 22.019266
v 331.23758 249.40955 22.122837
v 331.00238 249.63419 22.209656
v 330.73514 249.82191 22.128088
v 330.50745 249.9224 21.899994
v 330.3803 249.90872 21.586489
v 330.3878 249.78456 21.271574
v 330.5279 249.58318 21.039635
v 330.7631 249.35852 20.952816
v 331.0303 249.17079 21.034384
v 331.258 249.07031 21.262478
v 331.38516 249.08398 21.575983
v 331.37766 249.20815 21.890898
v 330.57562 248.95851 22.526472
v 330.39682 249.24106 22.566816
v 330.1934 249.47633 22.439535
v 330.01987 249.60133 22.178736
v 329.92273 249.58253 21.854296
v 329.92804 249.425 21.55315
v 330.03433 249.17091 21.355991
v 330.21313 248.88838 21.315647
v 330.41656 248.65309 21.442928
v 330.5901 248.5281 21.703728
v 330.68723 248.54689 22.028168
v 330.68195 248.70444 22.329313
v 329.6851 248.53816 22.647488
v 329.58115 248.85707 22.621098
v 329.48865 249.11848 22.430395
v 329.4324 249.2524 22.126476
v 329.4275 249.2229 21.79078
v 329.4752 249.0379 21.51325
v 329.56277 248.74698 21.368256
v 329.66672 248.42809 21.394646
v 329.75922 248.16666 21.585348
v 329.81546 248.03276 21.889265
v 329.82037 248.06226 22.224964
v 329.77267 248.24724 22.502491
v 328.85046 248.41705 22.624237
v 328.78842 248.74774 22.626131
v 328.7352 249.03519 22.45957
v 328.70505 249.20238 22.169184
v 328.7061 249.20451 21.83278
v 328.73798 249.041 21.5405
v 328.7922 248.75569 21.370659
v 328.85425 248.425 21.368765
v 328.90747 248.13754 21.535326
v 328.93762 247.97035 21.825714
v 328.9366 247.96823 22.162115
v 328.90472 248.13173 22.454395
v 328.05725 248.33221 22.649967
v 327.9898 248.65225 22.571014
v 327.93924 248.89073 22.339106
v 327.91913 248.98375 22.016382
v 327.93488 248.90637 21.689314
v 327.98224 248.67935 21.445541
v 328.04852 248.36351 21.350384
v 328.11597 248.04347 21.429335
v 328.16653 247.805 21.661243
v 328.18665 247.71198 21.983969
v 328.1709 247.78935 22.311035
v 328.12357 248.01637 22.554808
v 327.25336 248.25673 22.649948
v 327.16458 248.56934 22.56275
v 327.09967 248.79814 22.32475
v 327.07593 248.8818 21.99972
v 327.0998 248.79793 21.67475
v 327.16483 248.56898 21.436918
v 327.2536 248.25632 21.349949
v 327.34235 247.94371 21.437147
v 327.4073 247.71492 21.675148
v 327.43103 247.63124 22.000177
v 327.40717 247.71512 22.325148
v 327.34213 247.94406 22.562979
v 326.52542 247.91408 22.650005
v 326.3286 248.17271 22.562962
v 326.1845 248.36208 22.325073
v 326.13174 248.4314 22.000084
v 326.18445 248.36212 21.675074
v 326.3285 248.1728 21.437128
v 326.5253 247.91417 21.350006
v 326.7221 247.65553 21.43705
v 326.8662 247.46619 21.674938
v 326.91898 247.39685 21.999928
v 326.86627 247.46613 22.324938
v 326.7222 247.65544 22.562883
v 326.00122 247.30363 22.65
v 325.73743 247.49347 22.562914
v 325.5443 247.63242 22.324995
v 325.4736 247.68329 21.999994
v 325.5443 247.63242 21.674995
v 325.73743 247.49345 21.43708
v 326.00122 247.30363 21.35
v 326.26505 247.11382 21.437086
v 326.45816 246.97485 21.675005
v 326.52884 246.924 22.000006
v 326.45813 246.97485 22.325005
v 326.265 247.11382 22.56292
v 325.5889 246.6127 22.65
v 325.27228 246.68605 22.562916
v 325.04053 246.73976 22.324999
v 324.9557 246.75941 22.0
v 325.04053 246.73976 21.675
v 325.27228 246.68605 21.437082
v 325.5889 246.6127 21.35
v 325.90552 246.53934 21.437084
v 326.1373 246.48564 21.675001
v 326.22214 246.46599 22.0
v 326.1373 246.48564 22.325
v 325.90552 246.53934 22.562916
v 325.65536 245.81084 22.65
v 325.33084 245.79283 22.562918
v 325.0933 245.77965 22.325
v 325.00635 245.77481 22.0
v 325.0933 245.77965 21.675001
v 325.33084 245.79283 21.437084
v 325.65536 245.81084 21.35
v 325.97986 245.82884 21.437084
v 326.2174 245.84203 21.675
v 326.30435 245.84685 22.0
v 326.2174 245.84203 22.324999
v 325.97986 245.82884 22.562916
v 325.67804 245.00655 22.65
v 325.35666 244.95815 22.562916
v 325.1214 244.92271 22.325
v 325.03528 244.90974 22.0
v 325.1214 244.92271 21.675
v 325.35666 244.95815 21.437084
v 325.67804 245.00655 21.35
v 325.99942 245.05493 21.437084
v 326.23468 245.09036 21.675
v 326.3208 245.10333 22.0
v 326.23468 245.09036 22.325
v 325.99942 245.05493 22.562916
v 325.89325 244.23123 22.65
v 325.569 244.20882 22.562916
v 325.33167 244.1924 22.325
v 325.24478 244.1864 22.0
v 325.33167 244.1924 21.675
v 325.569 244.20882 21.437084
v 325.89325 244.23123 21.35
v 326.21747 244.25366 21.437084
v 326.4548 244.27007 21.675
v 326.5417 244.27608 22.0
v 326.4548 244.27007 22.325
v 326.21747 244.25366 22.562916
v 325.7868 243.43369 22.65
v 325.50638 243.59795 22.562916
v 325.30106 243.71819 22.325
v 325.22592 243.76219 22.0
v 325.30106 243.71819 21.675
v 325.50638 243.59795 21.437084
v 325.7868 243.43369 21.35
v 326.06726 243.26944 21.437084
v 326.27255 243.1492 21.675
v 326.3477 243.1052 22.0
v 326.27255 243.1492 22.325
v 326.06726 243.26944 22.562916
v 325.14325 242.95073 22.65
v 324.92203 243.1888 22.562916
v 324.76007 243.36308 22.325
v 324.70078 243.42686 22.0
v 324.76007 243.36308 21.675
v 324.92203 243.1888 21.437084
v 325.14325 242.95073 21.35
v 325.3645 242.71266 21.437084
v 325.52646 242.53838 21.675
v 325.58572 242.47458 22.0
v 325.52646 242.53838 22.325
v 325.3645 242.71266 22.562916
v 324.61447 242.34425 22.65
v 324.35486 242.53976 22.562916
v 324.1648 242.68288 22.325
v 324.09525 242.73526 22.0
v 324.1648 242.68288 21.675
v 324.35486 242.53976 21.437084
v 324.61447 242.34425 21.35
v 324.8741 242.14876 21.437084
v 325.06418 242.00565 21.675
v 325.13373 241.95326 22.0
v 325.06418 242.00565 22.325
v 324.8741 242.14876 22.562916
v 324.17773 241.6685 22.65
v 323.92746 241.87585 22.562916
v 323.74426 242.02765 22.325
v 323.6772 242.0832 22.0
v 323.74426 242.02765 21.675
v 323.92746 241.87585 21.437084
v 324.17773 241.6685 21.35
v 324.42798 241.46115 21.437084
v 324.61118 241.30937 21.675
v 324.67825 241.2538 22.0
v 324.61118 241.30937 22.325
v 324.42798 241.46115 22.562916
v 323.59494 241.11372 22.65
v 323.4139 241.38364 22.562916
v 323.2814 241.58124 22.325
v 323.23288 241.65356 22.0
v 323.2814 241.58124 21.675
v 323.4139 241.38364 21.437084
v 323.59494 241.11372 21.35
v 323.77597 240.84381 21.437084
v 323.9085 240.64622 21.675
v 323.957 240.5739 22.0
v 323.9085 240.64622 22.325
v 323.77597 240.84381 22.562916
v 322.86053 240.78506 22.65
v 322.7612 241.09451 22.562916
v 322.6885 241.32106 22.325
v 322.6619 241.40398 22.0
v 322.6885 241.32106 21.675
v 322.7612 241.09451 21.437084
v 322.86053 240.78506 21.35
v 322.95984 240.47562 21.437084
v 323.03253 240.24908 21.675
v 323.05914 240.16615 22.0
v 323.03253 240.24908 22.325
v 322.95984 240.47562 22.562916
v 322.072 240.62494 22.65
v 321.90118 240.90143 22.562916
v 321.77612 241.10384 22.325
v 321.73035 241.17792 22.0
v 321.77612 241.10384 21.675
v 321.90118 240.90143 21.437084
v 322.072 240.62494 21.35
v 322.24283 240.34845 21.437084
v 322.36786 240.14606 21.675
v 322.41364 240.07198 22.0
v 322.36786 240.14606 22.325
v 322.24283 240.34845 22.562916
v 321.57596 239.99142 22.65
v 321.35883 240.23325 22.562916
v 321.19986 240.41028 22.325
v 321.1417 240.47507 22.0
v 321.19986 240.41028 21.675
v 321.35883 240.23325 21.437084
v 321.57596 239.99142 21.35
v 321.7931 239.7496 21.437084
v 321.95203 239.57257 21.675
v 322.01022 239.50778 22.0
v 321.95203 239.57257 22.325
v 321.7931 239.7496 22.562916
v 320.89288 239.56621 22.65
v 320.79327 239.87556 22.562916
v 320.72037 240.10204 22.325
v 320.69366 240.18494 22.0
v 320.72037 240.10204 21.675
v 320.79327 239.87556 21.437084
v 320.89288 239.56621 21.35
v 320.99246 239.25685 21.437084
v 321.0654 239.03038 21.675
v 321.09207 238.9475 22.0
v 321.0654 239.03038 22.325
v 320.99246 239.25685 22.562916
v 320.09003 239.51302 22.65
v 320.08185 239.83792 22.562916
v 320.07587 240.07576 22.325
v 320.07367 240.16281 22.0
v 320.07587 240.07576 21.675
v 320.08185 239.83792 21.437084
v 320.09003 239.51302 21.35
v 320.0982 239.18813 21.437084
v 320.1042 238.95029 21.675
v 320.10638 238.86322 22.0
v 320.1042 238.95029 22.325
v 320.0982 239.18813 22.562916
v 319.28552 239.52574 22.65
v 319.2893 239.85072 22.562916
v 319.29208 240.08862 22.325
v 319.2931 240.1757 22.0
v 319.29208 240.08862 21.675
v 319.2893 239.85072 21.437084
v 319.28552 239.52574 21.35
v 319.2817 239.20078 21.437084
v 319.27893 238.96288 21.675
v 319.27792 238.8758 22.0
v 319.27893 238.96288 22.325
v 319.2817 239.20078 22.562916
v 318.48093 239.53181 22.65
v 318.51276 239.85524 22.562916
v 318.53607 240.09201 22.325
v 318.54462 240.17868 22.0
v 318.53607 240.09201 21.675
v 318.51276 239.85524 21.437084
v 318.48093 239.53181 21.35
v 318.44907 239.20837 21.437084
v 318.42575 238.9716 21.675
v 318.4172 238.88493 22.0
v 318.42575 238.9716 22.325
v 318.44907 239.20837 22.562916
v 317.69058 239.6828 22.65
v 317.842 239.97037 22.562916
v 317.95285 240.1809 22.325
v 317.9934 240.25795 22.0
v 317.95285 240.1809 21.675
v 317.842 239.97037 21.437084
v 317.69058 239.6828 21.35
v 317.53918 239.39522 21.437084
v 317.42834 239.18471 21.675
v 317.3878 239.10765 22.0
v 317.42834 239.18471 22.325
v 317.53918 239.39522 22.562916
v 317.11887 240.24895 22.65
v 317.32803 240.49768 22.562916
v 317.48117 240.67976 22.325
v 317.53723 240.74641 22.0
v 317.48117 240.67976 21.675
v 317.32803 240.49768 21.437084
v 317.11887 240.24895 21.35
v 316.90967 240.00021 21.437084
v 316.75653 239.81813 21.675
v 316.7005 239.75148 22.0
v 316.75653 239.81813 22.325
v 316.90967 240.00021 22.562916
v 316.46307 240.71515 22.65
v 316.60004 241.00987 22.562916
v 316.70032 241.22562 22.325
v 316.73703 241.3046 22.0
v 316.70032 241.22562 21.675
v 316.60004 241.00987 21.437084
v 316.46307 240.71515 21.35
v 316.32608 240.42043 21.437084
v 316.22583 240.20467 21.675
v 316.18912 240.1257 22.0
v 316.22583 240.20467 22.325
v 316.32608 240.42043 22.562916
v 315.6839 240.91588 22.65
v 315.70102 241.24042 22.562916
v 315.71356 241.47801 22.325
v 315.71814 241.56497 22.0
v 315.71356 241.47801 21.675
v 315.70102 241.24042 21.437084
v 315.6839 240.91588 21.35
v 315.66678 240.59132 21.437084
v 315.65424 240.35374 21.675
v 315.64963 240.26677 22.0
v 315.65424 240.35374 22.325
v 315.66678 240.59132 22.562916
v 314.8879 240.79828 22.65
v 314.86935 241.12274 22.562916
v 314.85574 241.36028 22.325
v 314.85077 241.4472 22.0
v 314.85574 241.36028 21.675
v 314.86935 241.12274 21.437084
v 314.8879 240.79828 21.35
v 314.9065 240.4738 21.437084
v 314.92007 240.23628 21.675
v 314.92508 240.14934 22.0
v 314.92007 240.23628 22.325
v 314.9065 240.4738 22.562916
v 314.08374 240.82428 22.65
v 314.07135 241.14905 22.562916
v 314.06232 241.3868 22.325
v 314.059 241.47382 22.0
v 314.06232 241.3868 21.675
v 314.07135 241.14905 21.437084
v 314.08374 240.82428 21.35
v 314.0961 240.49951 21.437084
v 314.10513 240.26178 21.675
v 314.10846 240.17476 22.0
v 314.10513 240.26178 22.325
v 314.0961 240.49951 22.562916
v 313.28384 240.73721 22.65
v 313.16553 241.0399 22.562916
v 313.0789 241.26149 22.325
v 313.04718 241.34259 22.0
v 313.0789 241.26149 21.675
v 313.16553 241.0399 21.437084
v 313.28384 240.73721 21.35
v 313.40216 240.43451 21.437084
v 313.4888 240.21292 21.675
v 313.52048 240.13182 22.0
v 313.4888 240.21292 22.325
v 313.40216 240.43451 22.562916
v 312.64047 240.25308 22.649965
v 312.468 240.52956 22.566216
v 312.3408 240.73347 22.33075
v 312.29294 240.81018 22.006659
v 312.33725 240.73912 21.680784
v 312.46188 240.53934 21.440443
v 312.63342 240.26437 21.350035
v 312.8059 239.98788 21.433784
v 312.93314 239.78398 21.66925
v 312.981 239.70728 21.993341
v 312.93665 239.77834 22.319216
v 312.812 239.9781 22.559557
v 312.0208 239.76003 22.627514
v 311.8391 240.04318 22.624577
v 311.6798 240.28476 22.453707
v 311.5856 240.42007 22.160688
v 311.58176 240.41283 21.824034
v 311.6693 240.26498 21.53395
v 311.82474 240.01616 21.368166
v 312.00647 239.73302 21.371101
v 312.16577 239.49142 21.541973
v 312.25995 239.35612 21.834991
v 312.2638 239.36336 22.171646
v 312.17627 239.5112 22.46173
v 311.51547 239.30022 22.60388
v 311.32407 239.57613 22.631191
v 311.12317 239.8032 22.493887
v 310.96664 239.92062 22.22876
v 310.8964 239.8969 21.906847
v 310.9313 239.7384 21.614408
v 311.06195 239.48761 21.429802
v 311.2534 239.2117 21.402493
v 311.45428 238.98462 21.539797
v 311.6108 238.86722 21.804924
v 311.68103 238.89093 22.126835
v 311.64615 239.04942 22.419273
v 310.92996 238.95892 22.950876
v 310.7721 239.25589 22.965746
v 310.58484 239.48111 22.82466
v 310.41833 239.57425 22.565422
v 310.31726 239.51031 22.257498
v 310.30862 239.30647 21.98339
v 310.3948 239.01732 21.816551
v 310.55267 238.72035 21.801682
v 310.73993 238.49512 21.942768
v 310.90643 238.402 22.202005
v 311.00754 238.46593 22.50993
v 311.01614 238.66977 22.784037
v 310.041 238.7 23.247547
v 309.86136 238.97752 23.187925
v 309.70764 239.18202 22.973413
v 309.62106 239.25868 22.66149
v 309.62482 239.187 22.335732
v 309.7179 238.98613 22.08343
v 309.87534 238.70995 21.972185
v 310.055 238.43242 22.031807
v 310.2087 238.22794 22.24632
v 310.2953 238.15126 22.558245
v 310.29153 238.22296 22.884
v 310.19846 238.42381 23.136303
v 309.42444 238.05847 23.131153
v 309.1844 238.29347 23.11223
v 308.99075 238.49805 22.928164
v 308.89548 238.61739 22.628275
v 308.924 238.6195 22.29292
v 309.06876 238.50386 22.011955
v 309.29092 238.3014 21.860666
v 309.53098 238.0664 21.87959
v 309.7246 237.86183 22.063656
v 309.81992 237.7425 22.363544
v 309.79135 237.74036 22.6989
v 309.6466 237.85602 22.979864
v 308.8813 237.53838 23.14837
v 308.60385 237.71696 23.082457
v 308.39105 237.85342 22.860394
v 308.29993 237.91118 22.541683
v 308.3549 237.87479 22.211725
v 308.5412 237.75397 21.958931
v 308.80893 237.5811 21.851034
v 309.08636 237.40251 21.916948
v 309.29916 237.26605 22.139011
v 309.3903 237.20828 22.457722
v 309.33533 237.24469 22.78768
v 309.14902 237.36551 23.040476
v 308.4912 236.83733 23.150171
v 308.21188 237.00317 23.062555
v 308.0076 237.1244 22.82425
v 307.93317 237.16853 22.499107
v 308.00848 237.12376 22.17425
v 308.21338 237.00208 21.936724
v 308.49295 236.83607 21.850174
v 308.77228 236.67024 21.93779
v 308.97653 236.54901 22.176096
v 309.051 236.50487 22.501238
v 308.97568 236.54964 22.826094
v 308.77078 236.67133 23.063622
v 308.01953 236.18617 23.14992
v 307.771 236.3937 23.058472
v 307.59085 236.54414 22.817375
v 307.5274 236.59718 22.491234
v 307.59763 236.53859 22.167435
v 307.78268 236.3841 21.932741
v 308.03305 236.17506 21.850039
v 308.2816 235.96753 21.941486
v 308.46173 235.81708 22.182583
v 308.52518 235.76405 22.508724
v 308.45496 235.82263 22.832523
v 308.2699 235.97714 23.067217
v 307.46405 235.60507 23.15
v 307.2127 235.81114 23.063055
v 307.02863 235.96205 22.82524
v 306.96118 236.01735 22.500277
v 307.0284 235.96222 22.17524
v 307.2123 235.81143 21.937222
v 307.46362 235.60541 21.85
v 307.715 235.39934 21.936945
v 307.89905 235.24843 22.174759
v 307.96652 235.19313 22.499722
v 307.89926 235.24826 22.824759
v 307.71536 235.39905 23.062777
v 307.00992 234.9409 23.15
v 306.7525 235.1393 23.062916
v 306.56406 235.28453 22.824999
v 306.4951 235.33769 22.499998
v 306.56406 235.28453 22.175
v 306.7525 235.1393 21.937082
v 307.00992 234.94089 21.85
v 307.26733 234.7425 21.937084
v 307.45578 234.59726 22.175001
v 307.52475 234.5441 22.500002
v 307.45578 234.59726 22.825
v 307.26733 234.7425 23.062918
v 306.40033 234.41144 23.139893
v 306.1796 234.62138 22.997072
v 306.04016 234.754 22.721062
v 306.0194 234.77373 22.385817
v 306.1229 234.67531 22.08117
v 306.3229 234.48509 21.888746
v 306.56583 234.25406 21.860107
v 306.78656 234.0441 22.002928
v 306.926 233.9115 22.278938
v 306.94675 233.89175 22.614183
v 306.84326 233.99019 22.91883
v 306.64328 234.1804 23.111254
v 305.75885 233.93265 23.113167
v 305.59003 234.15474 22.925158
v 305.50482 234.27538 22.623064
v 305.52606 234.26222 22.287832
v 305.64807 234.11882 22.009289
v 305.83813 233.88356 21.862066
v 306.04535 233.61952 21.885614
v 306.21417 233.39742 22.073624
v 306.29938 233.27678 22.375717
v 306.27814 233.28993 22.710949
v 306.15613 233.43335 22.989494
v 305.96606 233.6686 23.136717
v 305.0955 233.446 23.051144
v 305.03433 233.74023 22.897247
v 305.0244 233.92787 22.620749
v 305.06842 233.95862 22.295734
v 305.15457 233.82423 22.009295
v 305.25974 233.56073 21.838179
v 305.35577 233.23872 21.828236
v 305.41693 232.94447 21.982132
v 305.42685 232.75684 22.258633
v 305.38284 232.72609 22.583645
v 305.2967 232.86047 22.870085
v 305.19153 233.12398 23.041203
v 304.20062 233.33633 22.871626
v 304.2311 233.66353 22.798622
v 304.3187 233.90768 22.58377
v 304.4399 234.00337 22.284641
v 304.5623 233.92496 21.981386
v 304.653 233.69345 21.755259
v 304.68777 233.37088 21.666855
v 304.6573 233.04369 21.739859
v 304.5697 232.79953 21.954708
v 304.4485 232.70384 22.25384
v 304.32614 232.78226 22.557095
v 304.2354 233.01376 22.78322
v 303.6421 233.3568 22.50341
v 303.65646 233.6806 22.413134
v 303.69565 233.91533 22.175274
v 303.7492 233.99808 21.853569
v 303.80276 233.90666 21.534216
v 303.84195 233.6656 21.302788
v 303.8563 233.33946 21.221294
v 303.84195 233.01566 21.311573
v 303.80276 232.78093 21.54943
v 303.7492 232.6982 21.871138
v 303.69565 232.7896 22.190489
v 303.65646 233.03067 22.421917
v 303.0128 233.37721 22.667282
v 303.005 233.69832 22.56716
v 302.9852 233.92616 22.320421
v 302.95868 233.9997 21.99318
v 302.93256 233.89922 21.673117
v 302.91382 233.65164 21.445995
v 302.9075 233.32332 21.372673
v 302.9153 233.0022 21.472795
v 302.93512 232.77435 21.719534
v 302.96164 232.70082 22.046776
v 302.98776 232.8013 22.366837
v 303.00647 233.04887 22.593958
v 302.14886 233.23859 22.63222
v 302.1483 233.5737 22.602047
v 302.14978 233.84883 22.408398
v 302.15295 233.99028 22.103157
v 302.15695 233.96013 21.768114
v 302.1607 233.76646 21.493044
v 302.1632 233.46118 21.351652
v 302.16376 233.12607 21.381824
v 302.16226 232.85092 21.575474
v 302.1591 232.70949 21.880714
v 302.1551 232.73964 22.215757
v 302.15137 232.9333 22.490828
v 301.35745 233.28572 22.648264
v 301.34137 233.617 22.591726
v 301.328 233.87563 22.376934
v 301.32092 233.9923 22.061438
v 301.32202 233.93575 21.729774
v 301.33102 233.72113 21.470814
v 301.3455 233.40594 21.353945
v 301.36157 233.07466 21.410482
v 301.37494 232.81602 21.625277
v 301.38202 232.69936 21.940773
v 301.38092 232.7559 22.272436
v 301.37192 232.97054 22.531395
v 300.58792 233.075 22.61683
v 300.51315 233.40256 22.634293
v 300.44833 233.69548 22.481354
v 300.41077 233.87527 22.198997
v 300.41055 233.89375 21.862877
v 300.44775 233.74599 21.563059
v 300.5124 233.47156 21.379877
v 300.58713 233.144 21.362415
v 300.65195 232.85107 21.515352
v 300.6895 232.6713 21.79771
v 300.68973 232.6528 22.133831
v 300.65253 232.80057 22.43365
v 299.7281 232.92805 22.620878
v 299.65485 233.25021 22.55219
v 299.61954 233.50317 22.328238
v 299.63165 233.61917 22.009026
v 299.68793 233.56712 21.680088
v 299.7733 233.36098 21.429564
v 299.86487 233.05597 21.324581
v 299.9381 232.73381 21.393269
v 299.97342 232.48085 21.617222
v 299.9613 232.36485 21.936434
v 299.90503 232.4169 22.265371
v 299.81967 232.62305 22.515896
v 298.805 232.78084 22.410572
v 298.7107 233.09552 22.329903
v 298.6994 233.35396 22.122696
v 298.77414 233.48692 21.844475
v 298.9149 233.45877 21.56979
v 299.08392 233.27704 21.372238
v 299.23596 232.99043 21.304758
v 299.33026 232.67575 21.38543
v 299.34158 232.41731 21.592634
v 299.26685 232.28435 21.870855
v 299.1261 232.31252 22.145542
v 298.95703 232.49423 22.343092
v 298.43872 232.30078 22.051378
v 298.22543 232.55911 22.015755
v 298.07437 232.79063 21.820831
v 298.02606 232.93332 21.518837
v 298.09338 232.94894 21.190693
v 298.25833 232.83331 20.924322
v 298.4767 232.61742 20.791101
v 298.69 232.3591 20.826725
v 298.84106 232.12756 21.02165
v 298.8894 231.98488 21.323643
v 298.82208 231.96925 21.651789
v 298.6571 232.08488 21.918158
v 297.95047 231.88481 22.165306
v 297.72253 232.12648 22.112034
v 297.53665 232.31004 21.899931
v 297.44266 232.38634 21.585829
v 297.46576 232.3349 21.253893
v 297.5997 232.16953 20.993063
v 297.80865 231.93452 20.87323
v 298.03662 231.69286 20.926502
v 298.22247 231.50928 21.138605
v 298.31647 231.43298 21.452707
v 298.2934 231.48442 21.784643
v 298.15942 231.6498 22.045473
v 297.2981 231.3345 22.148735
v 297.11246 231.6068 22.080809
v 296.9725 231.81567 21.857216
v 296.9157 231.9052 21.537865
v 296.9573 231.85136 21.208328
v 297.08615 231.66861 20.956902
v 297.26773 231.40588 20.850958
v 297.45334 231.13359 20.918882
v 297.5933 230.9247 21.142477
v 297.6501 230.83519 21.461828
v 297.6085 230.88902 21.791365
v 297.47964 231.07178 22.042791
v 296.56396 231.00919 22.150011
v 296.4374 231.30838 22.062462
v 296.34482 231.52718 21.824205
v 296.31104 231.60693 21.49908
v 296.3451 231.52629 21.174206
v 296.4379 231.30685 20.93663
v 296.56454 231.0074 20.850012
v 296.69113 230.7082 20.937561
v 296.78372 230.48941 21.175817
v 296.8175 230.40965 21.500942
v 296.78342 230.4903 21.825817
v 296.69064 230.70975 22.063393
v 295.8372 230.64124 22.140865
v 295.73505 230.96027 22.109293
v 295.6514 231.22151 21.914461
v 295.60867 231.355 21.608574
v 295.6183 231.32492 21.273594
v 295.6777 231.13937 20.999277
v 295.77097 230.84805 20.859129
v 295.8731 230.52902 20.890701
v 295.95676 230.26776 21.085533
v 295.99948 230.1343 21.39142
v 295.98984 230.16437 21.7264
v 295.93045 230.34991 22.000717
v 295.04575 230.44226 22.145126
v 294.8594 230.71762 22.092682
v 294.71933 230.93944 21.88077
v 294.6631 231.04828 21.566172
v 294.7057 231.01495 21.233183
v 294.8358 230.84842 20.971027
v 295.01846 230.59328 20.84995
v 295.2048 230.31792 20.902395
v 295.34488 230.0961 21.114307
v 295.40112 229.98726 21.428905
v 295.35852 230.02058 21.761894
v 295.22842 230.18712 22.02405
v 294.50815 229.70541 22.051401
v 294.25583 229.92331 22.009003
v 294.08154 230.12961 21.812439
v 294.032 230.26906 21.51438
v 294.1205 230.30429 21.19469
v 294.3233 230.22585 20.939032
v 294.5861 230.05476 20.815907
v 294.8384 229.83688 20.858307
v 295.0127 229.63057 21.05487
v 295.06223 229.49112 21.35293
v 294.97372 229.4559 21.672617
v 294.77094 229.53433 21.928276
v 294.058 229.08458 21.710978
v 293.78152 229.27472 21.68642
v 293.58176 229.47668 21.505772
v 293.5123 229.63635 21.217434
v 293.59174 229.71095 20.89867
v 293.79877 229.68048 20.634888
v 294.07794 229.55312 20.496773
v 294.35446 229.36298 20.521328
v 294.5542 229.16101 20.701977
v 294.6237 229.00133 20.990314
v 294.54425 228.92674 21.309078
v 294.3372 228.9572 21.57286
v 293.84857 228.33788 21.457602
v 293.53467 228.45583 21.514214
v 293.27097 228.61658 21.391293
v 293.12808 228.77704 21.121775
v 293.14432 228.89421 20.777876
v 293.31534 228.9367 20.451744
v 293.59528 228.89314 20.230766
v 293.90918 228.77518 20.174154
v 294.17288 228.61443 20.297075
v 294.31577 228.45398 20.566593
v 294.29953 228.33679 20.910492
v 294.1285 228.2943 21.236624
v 293.73932 227.68617 20.9504
v 293.42065 227.7665 21.054073
v 293.123 227.89145 21.00225
v 292.92612 228.02754 20.808815
v 292.88278 228.13832 20.5256
v 293.00458 228.19408 20.228493
v 293.2589 228.1799 19.9971
v 293.57758 228.09958 19.893427
v 293.8752 227.97462 19.94525
v 294.07208 227.83853 20.138685
v 294.11542 227.72777 20.4219
v 293.99362 227.672 20.719007
v 293.6347 226.96156 20.963087
v 293.36337 227.09184 21.114532
v 293.0635 227.2431 21.094751
v 292.81543 227.37479 20.909042
v 292.68567 227.45161 20.60717
v 292.70898 227.453 20.270018
v 292.8791 227.37859 19.987926
v 293.15042 227.24829 19.836481
v 293.4503 227.09705 19.856262
v 293.69836 226.96536 20.04197
v 293.82812 226.88852 20.343843
v 293.8048 226.88713 20.680996
v 293.15793 226.40172 21.026833
v 292.86133 226.50172 21.1504
v 292.5452 226.6057 21.100775
v 292.2942 226.68578 20.891254
v 292.1756 226.72047 20.577982
v 292.2212 226.70053 20.244896
v 292.41873 226.63127 19.981247
v 292.71533 226.53127 19.857681
v 293.03146 226.42729 19.907305
v 293.28244 226.34721 20.116825
v 293.40103 226.3125 20.430098
v 293.35547 226.33246 20.763184
v 293.24484 225.62785 20.940447
v 292.96487 225.67659 21.120722
v 292.6338 225.73483 21.1347
v 292.34027 225.78694 20.978638
v 292.163 225.81898 20.694347
v 292.14944 225.82237 20.358006
v 292.30325 225.79619 20.059736
v 292.58322 225.74745 19.879461
v 292.9143 225.68922 19.865482
v 293.20782 225.6371 20.021545
v 293.3851 225.60506 20.305836
v 293.39865 225.60167 20.642178
v 292.95428 224.83954 20.96921
v 292.66852 224.90417 21.137312
v 292.34103 224.98135 21.136074
v 292.0596 225.0504 20.965832
v 291.89957 225.0928 20.672197
v 291.90387 225.09721 20.333853
v 292.07132 225.06245 20.041454
v 292.3571 224.99782 19.873352
v 292.68457 224.92064 19.874588
v 292.96603 224.8516 20.044832
v 293.12604 224.80919 20.338467
v 293.12173 224.80478 20.676811
v 292.6643 223.90924 21.070133
v 292.36194 224.02538 21.173615
v 292.07166 224.17592 21.098907
v 291.87125 224.32053 20.866028
v 291.8144 224.42044 20.537376
v 291.91635 224.44891 20.201015
v 292.1498 224.3983 19.947073
v 292.45218 224.28217 19.84359
v 292.74246 224.13162 19.918299
v 292.94287 223.98701 20.151176
v 292.99973 223.88708 20.479828
v 292.89774 223.85861 20.816189
v 292.12137 223.2156 20.634205
v 291.8537 223.37067 20.778177
v 291.59824 223.58757 20.75668
v 291.42346 223.80821 20.575472
v 291.37616 223.97345 20.283108
v 291.46902 224.03903 19.957926
v 291.6772 223.98737 19.68706
v 291.94485 223.83229 19.543087
v 292.2003 223.61539 19.564585
v 292.3751 223.39476 19.745792
v 292.4224 223.22952 20.038157
v 292.32953 223.16394 20.363338
v 291.78604 222.7243 20.415173
v 291.5069 222.85857 20.555227
v 291.21555 223.02206 20.527203
v 290.99005 223.17097 20.338606
v 290.89087 223.26543 20.039974
v 290.94452 223.28008 19.711323
v 291.1367 223.21101 19.440714
v 291.41583 223.07675 19.30066
v 291.70718 222.91325 19.328684
v 291.93268 222.76433 19.51728
v 292.03186 222.66989 19.815912
v 291.9782 222.65524 20.144564
v 291.57715 221.97786 20.423601
v 291.34375 222.12962 20.610807
v 291.05908 222.30733 20.634054
v 290.79947 222.46335 20.487112
v 290.63443 222.5559 20.209354
v 290.6082 222.56015 19.875208
v 290.7278 222.47498 19.574203
v 290.9612 222.32321 19.386997
v 291.24588 222.14551 19.36375
v 291.50552 221.98949 19.510693
v 291.67056 221.89696 19.78845
v 291.69678 221.8927 20.122597
v 291.08728 221.307 20.331957
v 290.88733 221.44127 20.566929
v 290.61685 221.62334 20.650007
v 290.3483 221.80441 20.55893
v 290.15363 221.93599 20.318102
v 290.085 221.98282 19.992054
v 290.1608 221.93234 19.66815
v 290.36075 221.79808 19.433178
v 290.63123 221.61601 19.3501
v 290.89978 221.43494 19.441177
v 291.09445 221.30336 19.682005
v 291.1631 221.25653 20.008053
v 290.76102 220.64503 20.32513
v 290.54926 220.75368 20.562975
v 290.26007 220.90205 20.649961
v 289.97095 221.05042 20.56278
v 289.75934 221.15901 20.324791
v 289.68195 221.19873 19.999765
v 289.75952 221.15894 19.674791
v 289.97128 221.0503 19.436947
v 290.26044 220.90192 19.34996
v 290.5496 220.75356 19.437143
v 290.7612 220.64496 19.67513
v 290.8386 220.60524 20.000156
v 290.37796 220.04758 20.405087
v 290.11783 220.12231 20.604982
v 289.7965 220.21465 20.642773
v 289.50006 220.29982 20.508331
v 289.30792 220.35503 20.237684
v 289.2716 220.36545 19.903349
v 289.40082 220.32832 19.594912
v 289.66095 220.25357 19.395018
v 289.98227 220.16124 19.357227
v 290.27872 220.07607 19.491667
v 290.47086 220.02087 19.762314
v 290.50717 220.01044 20.09665
v 290.23 219.21446 20.48069
v 289.95258 219.32373 20.637186
v 289.6409 219.44968 20.623373
v 289.37845 219.55853 20.44295
v 289.23553 219.62114 20.14426
v 289.25052 219.62073 19.807339
v 289.4193 219.5574 19.522465
v 289.69672 219.44814 19.365969
v 290.00842 219.3222 19.379782
v 290.27087 219.21335 19.560205
v 290.41376 219.15074 19.858894
v 290.3988 219.15114 20.195816
v 289.60062 218.3732 20.409147
v 289.38647 218.56082 20.587341
v 289.15317 218.8028 20.601187
v 288.96323 219.03432 20.44697
v 288.86758 219.19333 20.166016
v 288.8918 219.23724 19.833605
v 289.02945 219.15428 19.538807
v 289.24362 218.96667 19.360611
v 289.4769 218.7247 19.346767
v 289.66684 218.49318 19.500982
v 289.7625 218.33415 19.781937
v 289.73825 218.29024 20.11435
v 288.71814 217.75502 20.11694
v 288.47354 217.9358 20.246122
v 288.28616 218.21501 20.238104
v 288.20618 218.51779 20.09503
v 288.25507 218.76305 19.85524
v 288.41968 218.88506 19.582981
v 288.65594 218.85112 19.35121
v 288.9005 218.67032 19.222027
v 289.0879 218.39113 19.230045
v 289.16788 218.08833 19.37312
v 289.11902 217.84308 19.61291
v 288.95438 217.72108 19.885166
v 288.182 217.62123 19.512981
v 287.93643 217.8427 19.553337
v 287.7942 218.14279 19.477625
v 287.7934 218.4411 19.30613
v 287.93427 218.6577 19.084806
v 288.17908 218.73454 18.872957
v 288.4622 218.65105 18.727346
v 288.7078 218.42958 18.68699
v 288.85004 218.12949 18.762703
v 288.85083 217.83118 18.934198
v 288.70993 217.61458 19.155521
v 288.46515 217.53773 19.36737
v 287.8974 217.27675 19.140917
v 287.6754 217.5073 19.237637
v 287.49802 217.78743 19.170855
v 287.41272 218.04213 18.958467
v 287.44238 218.20311 18.657381
v 287.57907 218.22726 18.348272
v 287.78616 218.10811 18.113968
v 288.00815 217.87756 18.017248
v 288.18555 217.59741 18.084028
v 288.27084 217.34273 18.296417
v 288.24118 217.18175 18.597504
v 288.1045 217.1576 18.90661
v 287.2872 216.96149 19.049862
v 287.13107 217.24342 19.146091
v 286.98276 217.53545 19.067804
v 286.88196 217.75932 18.835976
v 286.8557 217.85506 18.512724
v 286.91104 217.797 18.184664
v 287.03314 217.60072 17.939701
v 287.18927 217.31879 17.843472
v 287.3376 217.02676 17.92176
v 287.4384 216.80289 18.15359
v 287.46463 216.70715 18.476841
v 287.4093 216.76521 18.8049
v 286.52997 216.69342 19.091373
v 286.41037 217.00267 19.148596
v 286.29562 217.29684 19.032358
v 286.21652 217.49712 18.773806
v 286.1942 217.54984 18.442219
v 286.23468 217.44087 18.126446
v 286.32712 217.19942 17.911097
v 286.44672 216.89017 17.853874
v 286.56143 216.596 17.970112
v 286.64056 216.39572 18.228664
v 286.66284 216.343 18.560251
v 286.62238 216.45197 18.876024
v 285.75833 216.3941 19.064943
v 285.6606 216.70473 19.149652
v 285.5634 217.01416 19.060202
v 285.4927 217.23952 18.820557
v 285.46753 217.32039 18.49493
v 285.49457 217.23514 18.170574
v 285.56662 217.00658 17.9344
v 285.66434 216.69595 17.84969
v 285.76157 216.38652 17.939142
v 285.83224 216.16116 18.178787
v 285.85742 216.08028 18.504412
v 285.83038 216.16554 18.828768
v 285.02966 216.16772 19.062433
v 284.89398 216.46289 19.15002
v 284.75815 216.7583 19.063442
v 284.65857 216.97478 18.825895
v 284.62192 217.05434 18.50103
v 284.65802 216.97563 18.175896
v 284.7572 216.7598 17.93761
v 284.89288 216.46461 17.850023
v 285.02872 216.16922 17.936602
v 285.1283 215.95273 18.174149
v 285.16495 215.87318 18.499014
v 285.12885 215.95187 18.824148
v 284.38867 215.76059 19.06296
v 284.2131 216.0341 19.149998
v 284.03757 216.3076 19.062868
v 283.9091 216.5078 18.824917
v 283.86206 216.58105 18.499905
v 283.90915 216.50774 18.174917
[truncated: 584,235 more chars]
