# Supplementary material for: Heterogeneous somatostatin-expressing neuron population in mouse ventral tegmental area
Source: eLife. 2020 Aug 4;9:e59328. doi: 10.7554/eLife.59328 (PMC7440918; doi:10.7554/eLife.59328)
Supplement: Figure 5—source data 2. — This zip archive contains morphological images of all traced neurons grouped according their electrophysiological profiles. Each subtype’s folder contains a PDF file (with the list of neurons, their original location within the VTA, images of the traced morphology and individual Sholl curves) and two subfolders: ‘3D_gif’ – with *.gif files of the listed neurons; and ‘WaveFront_3D_obj’ – with corresponding *.obj files. *.gif files can be opened by any image viewer. *.obj files save information about the 3D model of the neurons and can be opened/reused with any 3D viewer or graphic software. [file elife-59328-fig5-data2.zip › Morphology_Source/ADP/WaveFront_3D_obj/2.obj]

# OBJ File
mtllib 190118c1_model.mtl
g Path_(7)
v 266.50262 277.71396 43.98344
v 266.08228 277.51016 43.98344
v 266.13858 277.53748 43.74987
v 266.29245 277.61206 43.578884
v 266.50262 277.71396 43.5163
v 266.7128 277.81583 43.578884
v 266.86664 277.8904 43.74987
v 266.92297 277.91772 43.98344
v 266.86664 277.8904 44.21701
v 266.7128 277.81583 44.387993
v 266.50262 277.71396 44.450577
v 266.29245 277.61206 44.387993
v 266.13858 277.53748 44.21701
v 266.36438 276.92825 43.98344
v 266.42087 276.95517 43.74987
v 266.57523 277.02872 43.578884
v 266.78607 277.1292 43.5163
v 266.99695 277.22968 43.578884
v 267.15128 277.30325 43.74987
v 267.2078 277.33017 43.98344
v 267.15128 277.30325 44.21701
v 266.99695 277.22968 44.387993
v 266.78607 277.1292 44.450577
v 266.57523 277.02872 44.387993
v 266.42087 276.95517 44.21701
v 266.62048 276.3873 43.98344
v 266.6796 276.40787 43.74987
v 266.8411 276.46402 43.578884
v 267.0617 276.54074 43.5163
v 267.28232 276.61746 43.578884
v 267.44382 276.6736 43.74987
v 267.50293 276.69418 43.98344
v 267.44382 276.6736 44.21701
v 267.28232 276.61746 44.387993
v 267.0617 276.54074 44.450577
v 266.8411 276.46402 44.387993
v 266.6796 276.40787 44.21701
v 266.74918 275.84714 43.944702
v 266.8302 275.85788 43.71713
v 267.01318 275.88208 43.56091
v 267.24908 275.9133 43.51791
v 267.4747 275.94315 43.599648
v 267.62955 275.96365 43.78422
v 267.67218 275.9693 44.022175
v 267.59116 275.9586 44.249752
v 267.40817 275.93436 44.405968
v 267.17227 275.90314 44.44897
v 266.9467 275.8733 44.367233
v 266.7918 275.85278 44.18266
v 266.77573 275.1602 43.996025
v 266.8496 275.18564 43.764313
v 267.02576 275.23065 43.597057
v 267.257 275.2832 43.539074
v 267.48138 275.3292 43.605896
v 267.63876 275.3563 43.779625
v 267.68698 275.35727 44.013702
v 267.61313 275.33182 44.245415
v 267.43695 275.2868 44.41267
v 267.20572 275.23425 44.470654
v 266.98132 275.18826 44.40383
v 266.82394 275.16116 44.230106
v 267.04678 274.5204 44.26176
v 267.0403 274.61072 43.989925
v 267.1526 274.7148 43.7377
v 267.35358 274.80475 43.572678
v 267.5894 274.8564 43.539062
v 267.79684 274.856 43.64587
v 267.92035 274.80356 43.86448
v 267.92682 274.71323 44.13631
v 267.8145 274.60913 44.388535
v 267.61353 274.5192 44.553562
v 267.37772 274.46753 44.587177
v 267.1703 274.46796 44.48037
v 267.19214 273.95566 43.723984
v 267.0591 274.08868 43.604115
v 267.0444 274.23886 43.44719
v 267.15198 274.36588 43.295254
v 267.353 274.43576 43.18902
v 267.59357 274.42978 43.156948
v 267.8093 274.3495 43.207638
v 267.94232 274.21646 43.327507
v 267.957 274.0663 43.484432
v 267.84946 273.93927 43.636368
v 267.64844 273.8694 43.742603
v 267.40784 273.87537 43.774673
v 267.13156 273.46054 43.405228
v 266.97278 273.59167 43.335857
v 266.92325 273.7383 43.171066
v 266.99628 273.86118 42.955013
v 267.17227 273.9273 42.745583
v 267.40408 273.919 42.598896
v 267.62958 273.83853 42.554256
v 267.78836 273.70737 42.623627
v 267.8379 273.56073 42.788418
v 267.76486 273.4379 43.00447
v 267.58887 273.37177 43.2139
v 267.35706 273.38004 43.360588
v 267.01236 272.99463 43.058105
v 266.84622 273.09863 42.972248
v 266.78665 273.20862 42.806103
v 266.8496 273.2951 42.60418
v 267.01825 273.33493 42.420593
v 267.24738 273.3174 42.30453
v 267.47562 273.24725 42.28709
v 267.64175 273.14325 42.372948
v 267.70132 273.03323 42.539093
v 267.63837 272.94675 42.741016
v 267.46973 272.90692 42.924603
v 267.2406 272.92444 43.040665
v 266.9082 272.55856 43.004944
v 266.747 272.63727 42.847622
v 266.68546 272.68155 42.622833
v 266.74005 272.67953 42.39081
v 266.89618 272.63177 42.21372
v 267.11197 272.55106 42.139015
v 267.32962 272.45898 42.186718
v 267.4908 272.38028 42.34404
v 267.55237 272.336 42.568832
v 267.49777 272.338 42.800858
v 267.34164 272.38577 42.977943
v 267.12585 272.4665 43.052647
v 266.75168 272.13663 43.111916
v 266.59726 272.2695 42.98482
v 266.491 272.32 42.775883
v 266.46136 272.27457 42.54109
v 266.5163 272.1454 42.343346
v 266.64108 271.9671 42.23564
v 266.8023 271.78745 42.246838
v 266.95673 271.65457 42.37393
v 267.063 271.60406 42.58287
v 267.09262 271.6495 42.817665
v 267.0377 271.7787 43.01541
v 266.9129 271.95697 43.12311
v 266.45782 271.93402 43.188545
v 266.29462 272.09613 43.12216
v 266.108 272.15536 42.983223
v 265.94803 272.09586 42.80895
v 265.8575 271.9336 42.64604
v 265.86075 271.71198 42.53815
v 265.95682 271.49045 42.514187
v 266.12003 271.32834 42.580566
v 266.30664 271.2691 42.71951
v 266.4666 271.3286 42.893784
v 266.55713 271.4909 43.05669
v 266.5539 271.7125 43.16458
v 266.34625 271.9071 43.67659
v 266.13812 272.02798 43.650745
v 265.9057 272.0339 43.580845
v 265.71124 271.92325 43.485622
v 265.60687 271.7257 43.39059
v 265.62057 271.4942 43.321213
v 265.74863 271.29074 43.296078
v 265.95676 271.1699 43.321926
v 266.18918 271.16397 43.391823
v 266.38364 271.2746 43.48705
v 266.488 271.47214 43.58208
v 266.47433 271.70367 43.65146
v 266.18643 271.5885 44.266155
v 265.98172 271.71338 44.252563
v 265.74408 271.7385 44.15455
v 265.53726 271.65717 43.998375
v 265.41666 271.49118 43.82589
v 265.41458 271.28497 43.683304
v 265.5316 271.0938 43.608833
v 265.73633 270.96893 43.62242
v 265.97394 270.9438 43.720436
v 266.18076 271.02512 43.87661
v 266.30136 271.19113 44.0491
v 266.30344 271.39734 44.19168
v 266.10352 271.14612 44.763187
v 265.88364 271.2217 44.803493
v 265.64392 271.22238 44.762054
v 265.44864 271.14798 44.649967
v 265.3501 271.01843 44.49727
v 265.37466 270.86844 44.34488
v 265.5158 270.73816 44.233624
v 265.7357 270.66257 44.193317
v 265.97537 270.6619 44.234756
v 266.17065 270.7363 44.346844
v 266.26923 270.86584 44.499542
v 266.24463 271.01584 44.651936
v 266.1355 270.42548 45.012802
v 265.96057 270.55103 45.082996
v 265.73004 270.62314 45.065304
v 265.50568 270.62244 44.964462
v 265.34756 270.54916 44.807495
v 265.29813 270.4229 44.636463
v 265.37054 270.27756 44.49719
v 265.54544 270.152 44.427
v 265.77597 270.0799 44.44469
v 266.00037 270.0806 44.545532
v 266.15845 270.15387 44.7025
v 266.20792 270.28012 44.87353
v 265.8448 269.93472 45.589485
v 265.6619 270.07022 45.640038
v 265.44333 270.1685 45.57655
v 265.24765 270.20312 45.41603
v 265.1273 270.1649 45.2015
v 265.11447 270.06403 44.990433
v 265.21268 269.92755 44.83939
v 265.39554 269.79202 44.78884
v 265.6141 269.6938 44.85233
v 265.80978 269.65915 45.012844
v 265.93018 269.6974 45.22738
v 265.94296 269.79825 45.438442
v 265.45596 269.2383 45.714
v 265.25748 269.3555 45.786415
v 265.05228 269.47244 45.734276
v 264.8954 269.55783 45.57155
v 264.8288 269.58878 45.34184
v 264.8704 269.557 45.106697
v 265.009 269.471 44.929127
v 265.2075 269.35382 44.85671
v 265.4127 269.23688 44.908848
v 265.56958 269.1515 45.071575
v 265.63617 269.12054 45.301285
v 265.59457 269.1523 45.53643
v 265.09976 268.6594 45.696915
v 264.91028 268.78555 45.778683
v 264.71262 268.918 45.735638
v 264.55978 269.0212 45.57932
v 264.49268 269.06757 45.35161
v 264.52933 269.04462 45.11352
v 264.65988 268.95853 44.928852
v 264.84937 268.83234 44.847088
v 265.04703 268.69992 44.89013
v 265.19986 268.59668 45.046448
v 265.26697 268.55035 45.27416
v 265.23032 268.5733 45.512245
v 264.70993 268.14355 45.717873
v 264.51584 268.27203 45.783478
v 264.32025 268.40115 45.723923
v 264.1756 268.49634 45.555164
v 264.12057 268.53207 45.322422
v 264.16995 268.49878 45.088062
v 264.31055 268.4054 44.914875
v 264.5046 268.27695 44.849274
v 264.7002 268.14783 44.90883
v 264.84488 268.05264 45.077587
v 264.89987 268.0169 45.310326
v 264.8505 268.05017 45.54469
v 264.37827 267.63226 45.72051
v 264.16388 267.72473 45.7834
v 263.94934 267.81726 45.721127
v 263.79214 267.8851 45.55037
v 263.73438 267.91 45.316883
v 263.79156 267.88538 45.08323
v 263.94836 267.81775 44.912018
v 264.16278 267.72528 44.849125
v 264.37732 267.63275 44.9114
v 264.53452 267.5649 45.082157
v 264.59225 267.54 45.315643
v 264.53506 267.56464 45.549297
v 264.20972 266.98932 45.720844
v 264.00174 267.0956 45.783413
v 263.79376 267.2019 45.720814
v 263.6415 267.2797 45.54982
v 263.5858 267.30817 45.31625
v 263.64154 267.2797 45.082684
v 263.7938 267.20187 44.91171
v 264.00177 267.09558 44.849136
v 264.20975 266.9893 44.911736
v 264.362 266.91147 45.08273
v 264.41772 266.883 45.316303
v 264.36197 266.9115 45.54987
v 263.77478 266.458 45.720825
v 263.5863 266.59592 45.78341
v 263.3978 266.73386 45.72082
v 263.25983 266.83484 45.549835
v 263.20932 266.8718 45.316265
v 263.25983 266.83484 45.0827
v 263.39783 266.73386 44.911713
v 263.5863 266.59592 44.849133
v 263.7748 266.458 44.91172
v 263.91278 266.35703 45.082706
v 263.9633 266.32007 45.316277
v 263.91278 266.35703 45.549843
v 263.45966 265.98227 45.720825
v 263.23575 266.04877 45.78341
v 263.01184 266.1153 45.720825
v 262.84793 266.16397 45.549843
v 262.78793 266.1818 45.316273
v 262.84793 266.16397 45.082703
v 263.01184 266.1153 44.911716
v 263.23575 266.04877 44.849133
v 263.45966 265.98227 44.911716
v 263.62354 265.93356 45.082703
v 263.68353 265.91574 45.31627
v 263.62354 265.93356 45.54984
v 263.46432 265.39856 45.720825
v 263.23074 265.39896 45.78341
v 262.9972 265.39938 45.720825
v 262.8262 265.3997 45.54984
v 262.7636 265.39978 45.31627
v 262.8262 265.3997 45.082703
v 262.9972 265.39938 44.911716
v 263.23074 265.39896 44.849133
v 263.46432 265.39856 44.911716
v 263.6353 265.39825 45.082703
v 263.69788 265.39816 45.316273
v 263.6353 265.39825 45.549843
v 263.46695 264.7545 45.720825
v 263.23346 264.74915 45.78341
v 262.99994 264.7438 45.720825
v 262.829 264.7399 45.54984
v 262.76645 264.73846 45.316273
v 262.829 264.7399 45.082703
v 262.99994 264.7438 44.911716
v 263.23346 264.74915 44.849133
v 263.46695 264.7545 44.911716
v 263.6379 264.7584 45.082703
v 263.70047 264.75983 45.316273
v 263.6379 264.7584 45.54984
v 263.49066 264.13943 45.720825
v 263.26047 264.09988 45.78341
v 263.03024 264.06036 45.720825
v 262.86172 264.0314 45.54984
v 262.80005 264.0208 45.31627
v 262.86172 264.0314 45.082703
v 263.03024 264.06036 44.911716
v 263.26047 264.09988 44.849133
v 263.49066 264.13943 44.911716
v 263.65918 264.16837 45.082703
v 263.72086 264.17896 45.316273
v 263.65918 264.16837 45.54984
v 263.68082 263.5238 45.720825
v 263.45163 263.47882 45.78341
v 263.22244 263.43384 45.720825
v 263.05466 263.40094 45.54984
v 262.99323 263.3889 45.316273
v 263.05466 263.40094 45.082703
v 263.22244 263.43384 44.911716
v 263.45163 263.47882 44.849133
v 263.68082 263.5238 44.911716
v 263.8486 263.55673 45.082703
v 263.91003 263.5688 45.316273
v 263.8486 263.55673 45.54984
v 263.78644 262.89133 45.687584
v 263.5678 262.84418 45.779564
v 263.33356 262.79367 45.747406
v 263.1464 262.7533 45.599724
v 263.05646 262.7339 45.37609
v 263.0879 262.7407 45.13643
v 263.23227 262.77182 44.944958
v 263.45087 262.81897 44.852978
v 263.68515 262.8695 44.88514
v 263.8723 262.90985 45.032818
v 263.96222 262.92926 45.25645
v 263.9308 262.9225 45.496113
v 264.08594 262.27365 45.612892
v 263.89392 262.2468 45.756927
v 263.65625 262.21228 45.78384
v 263.43665 262.1793 45.686424
v 263.29388 262.1567 45.490776
v 263.26627 262.15057 45.249325
v 263.36118 262.1625 45.026768
v 263.5532 262.18936 44.882736
v 263.79086 262.22388 44.85582
v 264.01047 262.25687 44.95324
v 264.15323 262.27945 45.148884
v 264.18085 262.28558 45.390335
v 264.06125 261.6236 45.723545
v 263.86768 261.64642 45.82912
v 263.6276 261.64847 45.820347
v 263.40533 261.62924 45.69958
v 263.26047 261.5939 45.499184
v 263.23178 261.55185 45.272842
v 263.327 261.51443 45.081215
v 263.52057 261.4916 44.97564
v 263.76065 261.48956 44.984413
v 263.9829 261.5088 45.10518
v 264.12778 261.54416 45.305576
v 264.15646 261.58618 45.531918
v 264.10437 261.1527 45.722725
v 263.9142 261.20306 45.777863
v 263.67722 261.18726 45.70633
v 263.45685 261.10956 45.527294
v 263.3122 260.99075 45.288723
v 263.28198 260.8627 45.054546
v 263.3743 260.7597 44.88751
v 263.56445 260.70935 44.83237
v 263.80148 260.72516 44.903904
v 264.02182 260.80286 45.082943
v 264.1665 260.92166 45.32151
v 264.19672 261.0497 45.555687
v 264.2095 260.67896 46.12626
v 264.0014 260.69095 46.180904
v 263.7632 260.65125 46.14381
v 263.55875 260.57043 46.024918
v 263.4428 260.4702 45.856083
v 263.44647 260.37738 45.682545
v 263.5687 260.31686 45.550804
v 263.7768 260.30484 45.496162
v 264.015 260.34454 45.533257
v 264.21945 260.42535 45.65215
v 264.3354 260.5256 45.820984
v 264.33176 260.6184 45.99452
v 264.26816 259.9122 46.49514
v 264.05524 259.93942 46.575287
v 263.81357 259.94302 46.5245
v 263.60797 259.9221 46.35639
v 263.4935 259.88217 46.116005
v 263.50082 259.83398 45.86775
v 263.628 259.79047 45.678146
v 263.8409 259.76324 45.598
v 264.08255 259.7596 45.648785
v 264.28818 259.78058 45.816895
v 264.40265 259.8205 46.05728
v 264.39532 259.86865 46.30554
v 264.05365 259.45905 46.510357
v 263.81717 259.50662 46.439438
v 263.59262 259.48495 46.264915
v 263.4402 259.3999 46.033554
v 263.40073 259.2742 45.807346
v 263.4848 259.14157 45.646904
v 263.6699 259.03754 45.595215
v 263.9064 258.99 45.666134
v 264.13095 259.01163 45.840656
v 264.2834 259.09668 46.07202
v 264.32285 259.22238 46.29823
v 264.23877 259.355 46.45867
v 264.01926 258.91577 47.005238
v 263.7875 258.96188 46.988983
v 263.55478 258.96353 46.85573
v 263.3834 258.92026 46.64118
v 263.3193 258.8437 46.402824
v 263.3797 258.7543 46.20453
v 263.54834 258.67606 46.09943
v 263.7801 258.62994 46.11569
v 264.01282 258.6283 46.248943
v 264.18417 258.67157 46.463493
v 264.24826 258.74814 46.701847
v 264.1879 258.83752 46.90014
v 264.06482 258.1061 46.969692
v 263.85657 258.12384 47.090916
v 263.61603 258.14832 47.09224
v 263.4076 258.17307 46.97331
v 263.28714 258.19138 46.765987
v 263.28693 258.1984 46.52583
v 263.40704 258.1922 46.317184
v 263.6153 258.1745 46.19596
v 263.85583 258.15 46.19464
v 264.06427 258.12527 46.313572
v 264.18472 258.10696 46.520893
v 264.18494 258.09995 46.76105
v 264.03693 257.4218 46.90181
v 263.86252 257.45993 47.064953
v 263.63174 257.51004 47.11691
v 263.40643 257.55875 47.04376
v 263.24698 257.593 46.8651
v 263.19608 257.6036 46.628807
v 263.26736 257.58774 46.39819
v 263.44177 257.54962 46.235046
v 263.67255 257.4995 46.18309
v 263.89786 257.4508 46.25624
v 264.0573 257.41656 46.4349
v 264.10822 257.40594 46.671192
v 263.86893 256.81378 46.866585
v 263.7058 256.83398 47.045258
v 263.47726 256.86746 47.12034
v 263.24448 256.9052 47.071705
v 263.0699 256.9372 46.912395
v 263.00024 256.95477 46.685093
v 263.05423 256.95328 46.450703
v 263.21735 256.93307 46.272034
v 263.4459 256.89963 46.196953
v 263.67868 256.86185 46.245583
v 263.85327 256.82986 46.404892
v 263.9229 256.8123 46.632195
v 263.90182 256.18085 46.747498
v 263.77618 256.14902 46.98083
v 263.56436 256.14014 47.137024
v 263.32312 256.1566 47.17422
v 263.11713 256.194 47.082455
v 263.00153 256.2423 46.88632
v 263.00732 256.2886 46.63836
v 263.133 256.32043 46.405025
v 263.34482 256.3293 46.248833
v 263.58603 256.31287 46.21164
v 263.79205 256.27545 46.303402
v 263.90762 256.22714 46.499542
v 263.70386 255.34193 46.601025
v 263.49872 255.28053 46.76924
v 263.26135 255.31146 46.879795
v 263.05536 255.42645 46.90306
v 262.93594 255.59467 46.832806
v 262.9351 255.77104 46.68785
v 263.05304 255.90833 46.507046
v 263.25818 255.96973 46.33883
v 263.49554 255.9388 46.228275
v 263.70154 255.8238 46.20501
v 263.82095 255.6556 46.275265
v 263.8218 255.47922 46.420216
v 263.49014 255.10843 45.711555
v 263.2627 255.05785 45.82467
v 263.0278 255.11526 45.89274
v 262.84845 255.26532 45.897526
v 262.77264 255.46779 45.837746
v 262.82077 255.66844 45.729416
v 262.97986 255.81349 45.601566
v 263.20734 255.86407 45.488453
v 263.44223 255.80666 45.420383
v 263.62158 255.6566 45.415596
v 263.69736 255.45412 45.475376
v 263.64926 255.25348 45.583706
v 263.63348 254.79118 45.192398
v 263.50443 254.71948 45.422436
v 263.29816 254.72157 45.601288
v 263.07 254.7969 45.681026
v 262.88104 254.92531 45.640293
v 262.78195 255.07236 45.489998
v 262.79926 255.19865 45.270416
v 262.9283 255.27036 45.04038
v 263.13458 255.26826 44.861526
v 263.36276 255.19292 44.781784
v 263.5517 255.06453 44.822517
v 263.6508 254.91748 44.972813
v 263.24414 254.42216 44.9366
v 263.30103 254.41212 45.171375
v 263.23474 254.42403 45.403576
v 263.063 254.45468 45.570976
v 262.83182 254.49588 45.628727
v 262.60318 254.53658 45.561348
v 262.43832 254.56587 45.3869
v 262.38144 254.57591 45.152122
v 262.44772 254.56401 44.919926
v 262.61948 254.53336 44.752525
v 262.85065 254.49216 44.694775
v 263.07928 254.45146 44.76215
v 263.43674 253.91571 45.30892
v 263.48126 253.96777 45.55393
v 263.40228 254.00023 45.767056
v 263.22098 254.00436 45.891197
v 262.98593 253.97906 45.89309
v 262.7601 253.93112 45.77222
v 262.60403 253.87337 45.560986
v 262.5595 253.82129 45.31598
v 262.6385 253.78883 45.102856
v 262.8198 253.78471 44.978714
v 263.05484 253.81001 44.97682
v 263.28067 253.85796 45.097687
v 263.475 253.24826 45.64769
v 263.4764 253.34865 45.842358
v 263.35764 253.42216 45.970608
v 263.15057 253.44913 45.998066
v 262.91064 253.42229 45.917385
v 262.70218 253.34885 45.75018
v 262.581 253.24849 45.54125
v 262.5796 253.14809 45.34658
v 262.69836 253.07457 45.218334
v 262.90543 253.0476 45.190872
v 263.14536 253.07445 45.271553
v 263.35382 253.14789 45.43876
v 263.56244 252.99579 45.877934
v 263.38837 253.07033 45.911705
v 263.1566 253.0693 45.864048
v 262.92923 252.99301 45.74773
v 262.7672 252.86188 45.593918
v 262.71393 252.71104 45.443825
v 262.78366 252.58093 45.33767
v 262.95773 252.5064 45.303898
v 263.1895 252.50742 45.351555
v 263.41687 252.58371 45.467873
v 263.5789 252.71484 45.621685
v 263.63217 252.86568 45.77178
v 263.7107 252.17393 46.05844
v 263.70956 252.20392 46.304813
v 263.58844 252.24329 46.503933
v 263.3798 252.2815 46.60245
v 263.13953 252.3083 46.573963
v 262.932 252.31653 46.426105
v 262.81284 252.30397 46.198498
v 262.81396 252.27397 45.952126
v 262.9351 252.2346 45.753006
v 263.14374 252.1964 45.65449
v 263.384 252.16959 45.682976
v 263.59152 252.16136 45.830833
v 263.48434 251.64839 45.75579
v 263.50287 251.62666 45.99094
v 263.39856 251.61345 46.21366
v 263.19934 251.61229 46.36427
v 262.9586 251.62347 46.402416
v 262.7408 251.64401 46.31788
v 262.60437 251.66841 46.13331
v 262.58585 251.69014 45.89816
v 262.69016 251.70335 45.675438
v 262.88937 251.70451 45.52483
v 263.13013 251.69333 45.486683
v 263.3479 251.67279 45.57122
v 263.6139 250.83006 46.008358
v 263.65463 251.01476 46.15238
v 263.57285 251.20445 46.271435
v 263.3904 251.34831 46.33361
v 263.15622 251.40779 46.322254
v 262.93304 251.36694 46.24041
v 262.78064 251.23672 46.110004
v 262.7399 251.05202 45.96598
v 262.82172 250.86232 45.84693
v 263.00415 250.71846 45.78475
v 263.23834 250.659 45.79611
v 263.46152 250.69983 45.877953
v 263.2223 250.83392 46.66826
v 263.27078 250.99074 46.843864
v 263.21768 251.19348 46.966434
v 263.07727 251.38785 47.003124
v 262.88718 251.52173 46.944103
v 262.69827 251.55927 46.805187
v 262.56122 251.4904 46.623596
v 262.51273 251.33359 46.44799
v 262.5658 251.13084 46.32542
v 262.7062 250.93648 46.28873
v 262.89633 250.8026 46.34775
v 263.08524 250.76506 46.486668
v 263.0842 250.36113 46.68777
v 263.00754 250.39903 46.913845
v 262.83817 250.4786 47.06691
v 262.62146 250.57854 47.105953
v 262.4155 250.67206 47.02051
v 262.27545 250.7341 46.833477
v 262.23886 250.74803 46.594967
v 262.31552 250.71013 46.36889
v 262.4849 250.63055 46.215824
v 262.7016 250.53061 46.17678
v 262.90756 250.4371 46.262226
v 263.0476 250.37506 46.44926
v 262.76212 249.76253 46.656555
v 262.70264 249.79575 46.888557
v 262.5489 249.87936 47.055416
v 262.3421 249.99098 47.11242
v 262.13763 250.10068 47.044292
v 261.99033 250.17906 46.869293
v 261.93964 250.20515 46.63431
v 261.9991 250.17192 46.40231
v 262.15286 250.0883 46.23545
v 262.35965 249.9767 46.178448
v 262.5641 249.86699 46.246574
v 262.7114 249.7886 46.421574
v 262.43408 249.15099 46.652824
v 262.3801 249.18764 46.885662
v 262.23648 249.28394 47.054684
v 262.0417 249.41408 47.114597
v 261.8479 249.54318 47.04935
v 261.7071 249.63667 46.876427
v 261.65695 249.66948 46.64216
v 261.71094 249.63283 46.40932
v 261.85458 249.53653 46.2403
v 262.04938 249.40639 46.180386
v 262.24313 249.27727 46.245632
v 262.38394 249.18379 46.41856
v 261.98816 248.60916 46.595608
v 261.96094 248.63239 46.834747
v 261.84586 248.72948 47.023945
v 261.67377 248.87444 47.1125
v 261.49078 249.0284 47.07669
v 261.34592 249.15012 46.926105
v 261.278 249.20699 46.7011
v 261.30524 249.18376 46.46196
v 261.42032 249.08665 46.272766
v 261.5924 248.94171 46.184208
v 261.7754 248.78775 46.22002
v 261.92026 248.66602 46.3706
v 261.56598 248.13042 46.553696
v 261.5151 248.09148 46.787796
v 261.3821 248.13948 46.986523
v 261.20267 248.26157 47.096622
v 261.02484 248.42502 47.0886
v 260.89627 248.58604 46.964603
v 260.85144 248.70149 46.757854
v 260.90234 248.74043 46.523754
v 261.0353 248.69243 46.32503
v 261.21478 248.57034 46.214928
v 261.3926 248.40689 46.22295
v 261.52115 248.24586 46.34695
v 261.18448 247.76729 46.135
v 261.14996 247.67282 46.35437
v 261.0284 247.66765 46.56387
v 260.85242 247.75316 46.707355
v 260.6691 247.90643 46.746387
v 260.52762 248.08643 46.670506
v 260.46585 248.24489 46.50004
v 260.5004 248.33936 46.280666
v 260.62192 248.34454 46.07117
v 260.79794 248.25903 45.92768
v 260.98123 248.10574 45.88865
v 261.12274 247.92575 45.96453
v 260.7195 247.27864 45.97149
v 260.7102 247.22166 46.2062
v 260.61475 247.25426 46.425926
v 260.4587 247.36768 46.571793
v 260.28397 247.53156 46.604717
v 260.1373 247.70197 46.515877
v 260.058 247.83325 46.329075
v 260.06735 247.89024 46.094368
v 260.1628 247.85765 45.87464
v 260.31882 247.74422 45.728775
v 260.49356 247.58034 45.695847
v 260.64023 247.40993 45.784687
v 260.22845 246.78789 45.896336
v 260.2294 246.75002 46.135937
v 260.15024 246.80673 46.35756
v 260.01218 246.94283 46.501816
v 259.85223 247.12183 46.530056
v 259.71323 247.29579 46.434708
v 259.63245 247.41809 46.241325
v 259.6315 247.45596 46.001724
v 259.71066 247.39925 45.7801
v 259.8487 247.26315 45.635845
v 260.00867 247.08415 45.60761
v 260.14764 246.91019 45.702953
v 259.6886 246.38744 45.81974
v 259.70743 246.34447 46.057613
v 259.6483 246.39896 46.285896
v 259.527 246.53633 46.443424
v 259.37607 246.71977 46.48798
v 259.23596 246.90012 46.407635
v 259.14417 247.02904 46.223907
v 259.12534 247.07202 45.986034
v 259.18448 247.01752 45.757748
v 259.30576 246.88014 45.600224
v 259.45667 246.69672 45.555664
v 259.5968 246.51637 45.636013
v 259.17737 245.96597 45.780533
v 259.20636 245.91948 46.016323
v 259.15875 245.97192 46.247723
v 259.04733 246.10924 46.412727
v 258.90195 246.29463 46.467125
v 258.76157 246.47842 46.39634
v 258.6638 246.61137 46.219334
v 258.63483 246.65787 45.983543
v 258.68243 246.60542 45.752144
v 258.79385 246.46811 45.58714
v 258.93924 246.28271 45.53274
v 259.07962 246.09892 45.60353
v 258.61298 245.61635 45.705303
v 258.66592 245.54048 45.9289
v 258.64505 245.56439 46.16876
v 258.556 245.68167 46.360607
v 258.42264 245.86092 46.453033
v 258.28064 246.05408 46.42128
v 258.16812 246.20941 46.273853
v 258.11517 246.2853 46.050255
v 258.13602 246.26138 45.8104
v 258.22507 246.14409 45.61855
v 258.35846 245.96486 45.526123
v 258.50046 245.77168 45.557877
v 258.04514 245.22601 45.65706
v 258.11496 245.13266 45.868507
v 258.12042 245.14246 46.11046
v 258.06006 245.25279 46.318077
v 257.95004 245.4341 46.435734
v 257.81982 245.6378 46.431904
v 257.70435 245.8093 46.307613
v 257.63452 245.90266 46.096165
v 257.62906 245.89285 45.854218
v 257.68942 245.78252 45.646595
v 257.79947 245.60121 45.52894
v 257.92966 245.3975 45.53277
v 257.44357 244.86877 45.767597
v 257.5593 244.83429 45.97683
v 257.60583 244.90259 46.203724
v 257.57068 245.05536 46.38748
v 257.4633 245.25168 46.478867
v 257.3124 245.43892 46.453392
v 257.15848 245.56693 46.317883
v 257.04272 245.60141 46.10865
v 256.9962 245.53311 45.881756
v 257.03134 245.38034 45.697998
v 257.13873 245.18404 45.606613
v 257.2896 244.99678 45.632088
v 257.16718 244.47853 46.15823
v 257.2788 244.50038 46.37601
v 257.2974 244.60585 46.594425
v 257.21793 244.76668 46.754948
v 257.0617 244.93979 46.814568
v 256.87057 245.07878 46.75731
v 256.69577 245.14641 46.59852
v 256.5841 245.12457 46.380737
v 256.56555 245.0191 46.162323
v 256.64502 244.85826 46.0018
v 256.80124 244.68515 45.94218
v 256.99237 244.54617 45.99944
v 256.83356 244.07265 46.298744
v 256.90857 244.06816 46.534264
v 256.88007 244.13397 46.76727
v 256.7556 244.25247 46.935326
v 256.56863 244.3919 46.993404
v 256.3692 244.51491 46.92594
v 256.21072 244.5885 46.751015
v 256.1357 244.593 46.515495
v 256.1642 244.52718 46.28249
v 256.28867 244.40868 46.114433
v 256.47565 244.26926 46.056355
v 256.67508 244.14626 46.123817
v 256.49506 243.56909 46.27734
v 256.6034 243.5205 46.48721
v 256.6086 243.5359 46.7274
v 256.50934 243.6112 46.933563
v 256.33212 243.72621 47.05045
v 256.1245 243.8501 47.04674
v 255.94208 243.94969 46.923435
v 255.83374 243.99829 46.713566
v 255.82852 243.98288 46.47337
v 255.92781 243.90758 46.26721
v 256.105 243.79257 46.150322
v 256.31265 243.66867 46.15403
v 256.14694 242.9799 46.347675
v 256.22028 242.9297 46.572678
v 256.19644 242.95717 46.811848
v 256.08185 243.0549 47.001106
v 255.90721 243.19675 47.08974
v 255.7193 243.34468 47.053997
v 255.56847 243.45906 46.903454
v 255.49515 243.50926 46.67845
v 255.51897 243.4818 46.43928
v 255.63354 243.38406 46.250023
v 255.8082 243.24222 46.16139
v 255.99611 243.09428 46.197132
v 255.74734 242.53287 46.390495
v 255.80945 242.49818 46.62165
v 255.76544 242.52975 46.85736
v 255.62712 242.61911 47.034466
v 255.43155 242.74231 47.105515
v 255.23112 242.86633 47.051464
v 255.07956 242.95796 46.886803
v 255.01746 242.99265 46.655647
v 255.06146 242.96107 46.419937
v 255.19978 242.87172 46.242832
v 255.39536 242.74852 46.171787
v 255.59578 242.6245 46.225834
v 255.53476 242.0135 46.36337
v 255.62094 241.98505 46.58732
v 255.58981 241.99751 46.82628
v 255.44974 242.04756 47.016224
v 255.23825 242.1218 47.10626
v 255.01201 242.20032 47.072258
v 254.83163 242.26207 46.92333
v 254.74547 242.29053 46.699383
v 254.77658 242.27806 46.460423
v 254.91666 242.228 46.270477
v 255.12814 242.15376 46.180443
v 255.35439 242.07526 46.214443
v 255.37709 241.37788 46.433033
v 255.42334 241.35464 46.669964
v 255.35252 241.3753 46.902225
v 255.18361 241.43433 47.067585
v 254.96185 241.5159 47.121735
v 254.74669 241.59816 47.050163
v 254.59576 241.65907 46.87205
v 254.54951 241.68231 46.635124
v 254.62033 241.66165 46.402863
v 254.78925 241.60263 46.237503
v 255.01099 241.52106 46.183353
v 255.22615 241.4388 46.254925
v 255.10019 240.8091 46.354076
v 255.1425 240.70956 46.57583
v 255.07405 240.66714 46.818787
v 254.91316 240.69319 47.017857
v 254.70297 240.78073 47.119694
v 254.49979 240.90631 47.097015
v 254.35805 241.03627 46.95589
v 254.31573 241.1358 46.73414
v 254.3842 241.17822 46.49118
v 254.54507 241.15218 46.29211
v 254.75526 241.06464 46.190273
v 254.95845 240.93906 46.21295
v 254.74706 240.40471 45.912254
v 254.80746 240.26509 46.087418
v 254.76048 240.1803 46.30426
v 254.61867 240.17303 46.50467
v 254.42004 240.24525 46.634953
v 254.21782 240.37761 46.6602
v 254.06618 240.53462 46.57364
v 254.00577 240.67424 46.39847
v 254.05276 240.75903 46.181633
v 254.19456 240.7663 45.981224
v 254.3932 240.69408 45.85094
v 254.59543 240.56172 45.825695
v 254.33363 239.83533 45.728363
v 254.43257 239.71568 45.91186
v 254.43407 239.65721 46.144608
v 254.33769 239.67558 46.364243
v 254.16928 239.76588 46.511913
v 253.97395 239.90392 46.54805
v 253.80406 240.05267 46.46297
v 253.70511 240.17233 46.279472
v 253.70363 240.23079 46.046726
v 253.8 240.21242 45.82709
v 253.96841 240.12213 45.67942
v 254.16373 239.9841 45.643284
v 253.87743 239.20206 45.714554
v 253.93451 239.10391 45.928272
v 253.91408 239.10014 46.16941
v 253.82161 239.19177 46.37336
v 253.68187 239.35423 46.485462
v 253.53232 239.54399 46.47569
v 253.41302 239.71022 46.346653
v 253.35594 239.80836 46.13293
v 253.37637 239.81213 45.891792
v 253.46884 239.7205 45.687847
v 253.60857 239.55806 45.57574
v 253.75812 239.36829 45.585518
v 253.22978 238.83679 45.701313
v 253.27045 238.73949 45.919216
v 253.25772 238.75294 46.160015
v 253.195 238.87354 46.359196
v 253.09914 239.06897 46.46338
v 252.99577 239.28685 46.444656
v 252.91263 239.46884 46.308044
v 252.87198 239.56613 46.09014
v 252.88469 239.55269 45.849342
v 252.9474 239.4321 45.65016
v 253.04327 239.23666 45.54598
v 253.14664 239.01877 45.5647
v 252.57617 238.54897 45.669514
v 252.67459 238.48425 45.87806
v 252.71912 238.53036 46.113857
v 252.69785 238.67496 46.313717
v 252.61646 238.87926 46.424095
v 252.49675 239.08855 46.41541
v 252.37083 239.24673 46.28999
v 252.27242 239.31145 46.081444
v 252.22787 239.26532 45.84565
v 252.24916 239.12074 45.645786
v 252.33055 238.91644 45.53541
v 252.45024 238.70715 45.544098
v 252.0525 238.18065 46.018692
v 252.21785 238.16205 46.19038
v 252.3275 238.25381 46.38916
v 252.35207 238.43137 46.561768
v 252.28497 238.64713 46.661957
v 252.1442 238.84329 46.662876
v 251.96745 238.9673 46.564285
v 251.80211 238.9859 46.392597
v 251.69246 238.89413 46.193817
v 251.6679 238.71658 46.021206
v 251.73499 238.50082 45.92102
v 251.87576 238.30466 45.920097
v 251.518 237.9373 46.560112
v 251.7272 237.8943 46.657063
v 251.90295 237.96635 46.79026
v 251.99817 238.13412 46.924023
v 251.98732 238.35269 47.0225
v 251.87332 238.56346 47.05931
v 251.68672 238.70998 47.02459
v 251.47752 238.75298 46.92764
v 251.30177 238.68092 46.794437
v 251.20656 238.51315 46.66068
v 251.2174 238.29459 46.562202
v 251.3314 238.08382 46.52539
v 251.24977 237.72734 47.026062
v 251.46211 237.66023 47.11883
v 251.64955 237.7042 47.2646
v 251.76187 237.84746 47.42431
v 251.76897 238.0516 47.555164
v 251.66895 238.26198 47.6221
v 251.4886 238.42216 47.60719
v 251.27628 238.48927 47.51442
v 251.08884 238.44531 47.368652
v 250.97652 238.30206 47.208942
v 250.96942 238.0979 47.078087
v 251.06944 237.88754 47.01115
v 251.02362 237.43118 47.36847
v 251.18785 237.35817 47.528946
v 251.29936 237.38663 47.742893
v 251.32826 237.50891 47.952984
v 251.26682 237.69229 48.102924
v 251.13148 237.88759 48.152534
v 250.95853 238.04251 48.088528
v 250.79428 238.11552 47.92805
v 250.68277 238.08707 47.714104
v 250.65387 237.96478 47.504013
v 250.71532 237.78142 47.354073
v 250.85065 237.5861 47.304462
v 250.561 237.11151 47.454365
v 250.67519 236.97952 47.615276
v 250.7415 236.94481 47.84048
v 250.74219 237.01668 48.069633
v 250.67705 237.17587 48.24133
v 250.56355 237.37971 48.309566
v 250.4321 237.57361 48.256058
v 250.31792 237.7056 48.095142
v 250.2516 237.74031 47.869938
v 250.25092 237.66844 47.64079
v 250.31606 237.50925 47.469093
v 250.42955 237.3054 47.400856
v 249.92778 236.7482 47.554005
v 250.04828 236.65025 47.72081
v 250.13179 236.66461 47.93371
v 250.15593 236.7874 48.135643
v 250.11423 236.98573 48.272514
v 250.01787 237.20647 48.307644
v 249.89265 237.39044 48.23162
v 249.77216 237.48837 48.06481
v 249.68864 237.47403 47.851917
v 249.6645 237.35124 47.64998
v 249.7062 237.15291 47.513107
v 249.80257 236.93217 47.477978
v 249.30185 236.60094 47.90964
v 249.4268 236.44136 48.041527
v 249.55174 236.38695 48.241276
v 249.64322 236.45229 48.455364
v 249.6767 236.61989 48.626434
v 249.64322 236.8448 48.70864
v 249.55174 237.0668 48.679962
v 249.4268 237.2264 48.54808
v 249.30185 237.28079 48.34833
v 249.21039 237.21545 48.13424
v 249.17691 237.04787 47.963173
v 249.21039 236.82294 47.880962
v 248.79102 236.39166 48.162964
v 248.85678 236.25955 48.34858
v 248.9147 236.24484 48.58071
v 248.94926 236.35146 48.797153
v 248.95122 236.55083 48.93992
v 248.92001 236.78954 48.970745
v 248.86403 237.00362 48.88138
v 248.79826 237.13571 48.69576
v 248.74034 237.15044 48.46363
v 248.70578 237.04382 48.247185
v 248.70383 236.84445 48.10442
v 248.73503 236.60574 48.073593
v 248.18951 236.31786 48.242664
v 248.2403 236.19847 48.445843
v 248.27637 236.19835 48.685825
v 248.28807 236.31752 48.898304
v 248.27226 236.52405 49.026352
v 248.23317 236.7626 49.035652
v 248.18129 236.96925 48.923714
v 248.13051 237.08864 48.720535
v 248.09444 237.08876 48.480553
v 248.08273 236.96959 48.268074
v 248.09854 236.76306 48.14003
v 248.13763 236.52452 48.13073
v 247.4145 236.20105 48.29524
v 247.55963 236.06451 48.416996
v 247.70596 236.04088 48.602467
v 247.81429 236.13647 48.801956
v 247.85556 236.32567 48.962013
v 247.81876 236.55779 49.03975
v 247.71371 236.77063 49.01433
v 247.56857 236.90715 48.892574
v 247.42226 236.93079 48.707104
v 247.31393 236.83519 48.507614
v 247.27264 236.646 48.347557
v 247.30946 236.41388 48.26982
v 247.08333 235.9476 49.05736
v 247.28986 235.87563 49.127163
v 247.49039 235.92671 49.206707
v 247.63121 236.0872 49.274685
v 247.67458 236.31409 49.31288
v 247.60887 236.54657 49.311058
v 247.45169 236.72235 49.26971
v 247.24516 236.79434 49.19991
v 247.04463 236.74324 49.120365
v 246.90381 236.58275 49.052387
v 246.86044 236.35587 49.01419
v 246.92615 236.1234 49.016014
v 246.75093 235.85962 49.52798
v 246.95341 235.79366 49.61545
v 247.14987 235.85194 49.73391
v 247.28767 236.01886 49.85161
v 247.32988 236.24971 49.937016
v 247.26518 236.4826 49.967243
v 247.11092 236.65515 49.934193
v 246.90842 236.72112 49.846718
v 246.71196 236.66283 49.728264
v 246.57417 236.49591 49.610565
v 246.53197 236.26506 49.525158
v 246.59666 236.03217 49.49493
v 246.36623 235.80153 50.356182
v 246.57031 235.71642 50.443825
v 246.78082 235.75548 50.528248
v 246.94136 235.90822 50.586826
v 247.00893 236.13374 50.60387
v 246.9654 236.3716 50.574806
v 246.82243 236.55806 50.507423
v 246.61835 236.64316 50.419777
v 246.40784 236.60411 50.335354
v 246.24728 236.45135 50.276775
v 246.17973 236.22585 50.259735
v 246.22327 235.98799 50.2888
v 246.17447 235.73615 50.917942
v 246.39497 235.6923 50.959156
v 246.60016 235.77223 51.024067
v 246.73503 235.95448 51.09528
v 246.76349 236.19025 51.153713
v 246.67787 236.41634 51.18371
v 246.50113 236.57217 51.17723
v 246.28064 236.61601 51.136017
v 246.07545 236.53609 51.071106
v 245.94057 236.35384 50.999897
v 245.91212 236.11809 50.941463
v 245.99774 235.89198 50.911465
v 246.09685 235.56133 51.411404
v 246.30573 235.60136 51.514008
v 246.45554 235.75175 51.612797
v 246.50613 235.97218 51.68131
v 246.44397 236.20363 51.70118
v 246.28569 236.38403 51.667084
v 246.07372 236.46509 51.588165
v 245.86484 236.42505 51.48556
v 245.71504 236.27466 51.386772
v 245.66443 236.05423 51.318264
v 245.72661 235.82278 51.298393
v 245.88487 235.64238 51.332485
v 245.7528 235.39304 51.95822
v 245.95753 235.4155 52.06338
v 246.11351 235.55318 52.157204
v 246.17892 235.7692 52.21455
v 246.13625 236.00566 52.220055
v 245.99693 236.19923 52.172245
v 245.7983 236.29802 52.08393
v 245.59357 236.27557 51.97877
v 245.43759 236.1379 51.88495
v 245.37218 235.92188 51.827602
v 245.41486 235.6854 51.822098
v 245.55417 235.49184 51.869907
v 245.36316 235.31447 52.564342
v 245.53952 235.32532 52.72248
v 245.68779 235.45549 52.86921
v 245.76825 235.6701 52.96522
v 245.75934 235.91167 52.984787
v 245.66344 236.11545 52.92266
v 245.50624 236.22684 52.795494
v 245.32988 236.21599 52.637356
v 245.18161 236.08582 52.490623
v 245.10115 235.87119 52.39461
v 245.11006 235.62962 52.37505
v 245.20596 235.42586 52.437176
v 244.89784 235.39412 52.88952
v 245.00441 235.38608 53.08477
v 245.08565 235.4991 53.274574
v 245.11978 235.70291 53.408077
v 245.09766 235.94289 53.449505
v 245.0252 236.15474 53.38776
v 244.92184 236.2817 53.23938
v 244.81528 236.28975 53.04413
v 244.73404 236.17673 52.85432
v 244.69992 235.97292 52.720818
v 244.72205 235.73293 52.67939
v 244.7945 235.52107 52.74114
v 244.40955 235.23628 52.927086
v 244.47409 235.18279 53.15163
v 244.49715 235.24728 53.385803
v 244.47255 235.41248 53.566856
v 244.40688 235.63411 53.646275
v 244.31773 235.8528 53.602783
v 244.22899 236.00995 53.44803
v 244.16444 236.06345 53.223484
v 244.14139 235.99896 52.98931
v 244.16599 235.83377 52.808258
v 244.23166 235.61214 52.72884
v 244.3208 235.39343 52.77233
v 243.71121 235.40613 53.24454
usemtl mat_1
s 1
f 1 1 2
f 2 1 3
f 1 1 3
f 3 1 4
f 1 1 4
f 4 1 5
f 1 1 5
f 5 1 6
f 1 1 6
f 6 1 7
f 1 1 7
f 7 1 8
f 1 1 8
f 8 1 9
f 1 1 9
f 9 1 10
f 1 1 10
f 10 1 11
f 1 1 11
f 11 1 12
f 1 1 12
f 12 1 13
f 1 1 13
f 13 1 2
f 2 3 14
f 14 3 15
f 3 4 15
f 15 4 16
f 4 5 16
f 16 5 17
f 5 6 17
f 17 6 18
f 6 7 18
f 18 7 19
f 7 8 19
f 19 8 20
f 8 9 20
f 20 9 21
f 9 10 21
f 21 10 22
f 10 11 22
f 22 11 23
f 11 12 23
f 23 12 24
f 12 13 24
f 24 13 25
f 13 2 25
f 25 2 14
f 14 15 26
f 26 15 27
f 15 16 27
f 27 16 28
f 16 17 28
f 28 17 29
f 17 18 29
f 29 18 30
f 18 19 30
f 30 19 31
f 19 20 31
f 31 20 32
f 20 21 32
f 32 21 33
f 21 22 33
f 33 22 34
f 22 23 34
f 34 23 35
f 23 24 35
f 35 24 36
f 24 25 36
f 36 25 37
f 25 14 37
f 37 14 26
f 26 27 38
f 38 27 39
f 27 28 39
f 39 28 40
f 28 29 40
f 40 29 41
f 29 30 41
f 41 30 42
f 30 31 42
f 42 31 43
f 31 32 43
f 43 32 44
f 32 33 44
f 44 33 45
f 33 34 45
f 45 34 46
f 34 35 46
f 46 35 47
f 35 36 47
f 47 36 48
f 36 37 48
f 48 37 49
f 37 26 49
f 49 26 38
f 38 39 50
f 50 39 51
f 39 40 51
f 51 40 52
f 40 41 52
f 52 41 53
f 41 42 53
f 53 42 54
f 42 43 54
f 54 43 55
f 43 44 55
f 55 44 56
f 44 45 56
f 56 45 57
f 45 46 57
f 57 46 58
f 46 47 58
f 58 47 59
f 47 48 59
f 59 48 60
f 48 49 60
f 60 49 61
f 49 38 61
f 61 38 50
f 50 51 62
f 62 51 63
f 51 52 63
f 63 52 64
f 52 53 64
f 64 53 65
f 53 54 65
f 65 54 66
f 54 55 66
f 66 55 67
f 55 56 67
f 67 56 68
f 56 57 68
f 68 57 69
f 57 58 69
f 69 58 70
f 58 59 70
f 70 59 71
f 59 60 71
f 71 60 72
f 60 61 72
f 72 61 73
f 61 50 73
f 73 50 62
f 62 63 74
f 74 63 75
f 63 64 75
f 75 64 76
f 64 65 76
f 76 65 77
f 65 66 77
f 77 66 78
f 66 67 78
f 78 67 79
f 67 68 79
f 79 68 80
f 68 69 80
f 80 69 81
f 69 70 81
f 81 70 82
f 70 71 82
f 82 71 83
f 71 72 83
f 83 72 84
f 72 73 84
f 84 73 85
f 73 62 85
f 85 62 74
f 74 75 86
f 86 75 87
f 75 76 87
f 87 76 88
f 76 77 88
f 88 77 89
f 77 78 89
f 89 78 90
f 78 79 90
f 90 79 91
f 79 80 91
f 91 80 92
f 80 81 92
f 92 81 93
f 81 82 93
f 93 82 94
f 82 83 94
f 94 83 95
f 83 84 95
f 95 84 96
f 84 85 96
f 96 85 97
f 85 74 97
f 97 74 86
f 86 87 98
f 98 87 99
f 87 88 99
f 99 88 100
f 88 89 100
f 100 89 101
f 89 90 101
f 101 90 102
f 90 91 102
f 102 91 103
f 91 92 103
f 103 92 104
f 92 93 104
f 104 93 105
f 93 94 105
f 105 94 106
f 94 95 106
f 106 95 107
f 95 96 107
f 107 96 108
f 96 97 108
f 108 97 109
f 97 86 109
f 109 86 98
f 98 99 110
f 110 99 111
f 99 100 111
f 111 100 112
f 100 101 112
f 112 101 113
f 101 102 113
f 113 102 114
f 102 103 114
f 114 103 115
f 103 104 115
f 115 104 116
f 104 105 116
f 116 105 117
f 105 106 117
f 117 106 118
f 106 107 118
f 118 107 119
f 107 108 119
f 119 108 120
f 108 109 120
f 120 109 121
f 109 98 121
f 121 98 110
f 110 111 122
f 122 111 123
f 111 112 123
f 123 112 124
f 112 113 124
f 124 113 125
f 113 114 125
f 125 114 126
f 114 115 126
f 126 115 127
f 115 116 127
f 127 116 128
f 116 117 128
f 128 117 129
f 117 118 129
f 129 118 130
f 118 119 130
f 130 119 131
f 119 120 131
f 131 120 132
f 120 121 132
f 132 121 133
f 121 110 133
f 133 110 122
f 122 123 134
f 134 123 135
f 123 124 135
f 135 124 136
f 124 125 136
f 136 125 137
f 125 126 137
f 137 126 138
f 126 127 138
f 138 127 139
f 127 128 139
f 139 128 140
f 128 129 140
f 140 129 141
f 129 130 141
f 141 130 142
f 130 131 142
f 142 131 143
f 131 132 143
f 143 132 144
f 132 133 144
f 144 133 145
f 133 122 145
f 145 122 134
f 134 135 146
f 146 135 147
f 135 136 147
f 147 136 148
f 136 137 148
f 148 137 149
f 137 138 149
f 149 138 150
f 138 139 150
f 150 139 151
f 139 140 151
f 151 140 152
f 140 141 152
f 152 141 153
f 141 142 153
f 153 142 154
f 142 143 154
f 154 143 155
f 143 144 155
f 155 144 156
f 144 145 156
f 156 145 157
f 145 134 157
f 157 134 146
f 146 147 158
f 158 147 159
f 147 148 159
f 159 148 160
f 148 149 160
f 160 149 161
f 149 150 161
f 161 150 162
f 150 151 162
f 162 151 163
f 151 152 163
f 163 152 164
f 152 153 164
f 164 153 165
f 153 154 165
f 165 154 166
f 154 155 166
f 166 155 167
f 155 156 167
f 167 156 168
f 156 157 168
f 168 157 169
f 157 146 169
f 169 146 158
f 158 159 170
f 170 159 171
f 159 160 171
f 171 160 172
f 160 161 172
f 172 161 173
f 161 162 173
f 173 162 174
f 162 163 174
f 174 163 175
f 163 164 175
f 175 164 176
f 164 165 176
f 176 165 177
f 165 166 177
f 177 166 178
f 166 167 178
f 178 167 179
f 167 168 179
f 179 168 180
f 168 169 180
f 180 169 181
f 169 158 181
f 181 158 170
f 170 171 182
f 182 171 183
f 171 172 183
f 183 172 184
f 172 173 184
f 184 173 185
f 173 174 185
f 185 174 186
f 174 175 186
f 186 175 187
f 175 176 187
f 187 176 188
f 176 177 188
f 188 177 189
f 177 178 189
f 189 178 190
f 178 179 190
f 190 179 191
f 179 180 191
f 191 180 192
f 180 181 192
f 192 181 193
f 181 170 193
f 193 170 182
f 182 183 194
f 194 183 195
f 183 184 195
f 195 184 196
f 184 185 196
f 196 185 197
f 185 186 197
f 197 186 198
f 186 187 198
f 198 187 199
f 187 188 199
f 199 188 200
f 188 189 200
f 200 189 201
f 189 190 201
f 201 190 202
f 190 191 202
f 202 191 203
f 191 192 203
f 203 192 204
f 192 193 204
f 204 193 205
f 193 182 205
f 205 182 194
f 194 195 206
f 206 195 207
f 195 196 207
f 207 196 208
f 196 197 208
f 208 197 209
f 197 198 209
f 209 198 210
f 198 199 210
f 210 199 211
f 199 200 211
f 211 200 212
f 200 201 212
f 212 201 213
f 201 202 213
f 213 202 214
f 202 203 214
f 214 203 215
f 203 204 215
f 215 204 216
f 204 205 216
f 216 205 217
f 205 194 217
f 217 194 206
f 206 207 218
f 218 207 219
f 207 208 219
f 219 208 220
f 208 209 220
f 220 209 221
f 209 210 221
f 221 210 222
f 210 211 222
f 222 211 223
f 211 212 223
f 223 212 224
f 212 213 224
f 224 213 225
f 213 214 225
f 225 214 226
f 214 215 226
f 226 215 227
f 215 216 227
f 227 216 228
f 216 217 228
f 228 217 229
f 217 206 229
f 229 206 218
f 218 219 230
f 230 219 231
f 219 220 231
f 231 220 232
f 220 221 232
f 232 221 233
f 221 222 233
f 233 222 234
f 222 223 234
f 234 223 235
f 223 224 235
f 235 224 236
f 224 225 236
f 236 225 237
f 225 226 237
f 237 226 238
f 226 227 238
f 238 227 239
f 227 228 239
f 239 228 240
f 228 229 240
f 240 229 241
f 229 218 241
f 241 218 230
f 230 231 242
f 242 231 243
f 231 232 243
f 243 232 244
f 232 233 244
f 244 233 245
f 233 234 245
f 245 234 246
f 234 235 246
f 246 235 247
f 235 236 247
f 247 236 248
f 236 237 248
f 248 237 249
f 237 238 249
f 249 238 250
f 238 239 250
f 250 239 251
f 239 240 251
f 251 240 252
f 240 241 252
f 252 241 253
f 241 230 253
f 253 230 242
f 242 243 254
f 254 243 255
f 243 244 255
f 255 244 256
f 244 245 256
f 256 245 257
f 245 246 257
f 257 246 258
f 246 247 258
f 258 247 259
f 247 248 259
f 259 248 260
f 248 249 260
f 260 249 261
f 249 250 261
f 261 250 262
f 250 251 262
f 262 251 263
f 251 252 263
f 263 252 264
f 252 253 264
f 264 253 265
f 253 242 265
f 265 242 254
f 254 255 266
f 266 255 267
f 255 256 267
f 267 256 268
f 256 257 268
f 268 257 269
f 257 258 269
f 269 258 270
f 258 259 270
f 270 259 271
f 259 260 271
f 271 260 272
f 260 261 272
f 272 261 273
f 261 262 273
f 273 262 274
f 262 263 274
f 274 263 275
f 263 264 275
f 275 264 276
f 264 265 276
f 276 265 277
f 265 254 277
f 277 254 266
f 266 267 278
f 278 267 279
f 267 268 279
f 279 268 280
f 268 269 280
f 280 269 281
f 269 270 281
f 281 270 282
f 270 271 282
f 282 271 283
f 271 272 283
f 283 272 284
f 272 273 284
f 284 273 285
f 273 274 285
f 285 274 286
f 274 275 286
f 286 275 287
f 275 276 287
f 287 276 288
f 276 277 288
f 288 277 289
f 277 266 289
f 289 266 278
f 278 279 290
f 290 279 291
f 279 280 291
f 291 280 292
f 280 281 292
f 292 281 293
f 281 282 293
f 293 282 294
f 282 283 294
f 294 283 295
f 283 284 295
f 295 284 296
f 284 285 296
f 296 285 297
f 285 286 297
f 297 286 298
f 286 287 298
f 298 287 299
f 287 288 299
f 299 288 300
f 288 289 300
f 300 289 301
f 289 278 301
f 301 278 290
f 290 291 302
f 302 291 303
f 291 292 303
f 303 292 304
f 292 293 304
f 304 293 305
f 293 294 305
f 305 294 306
f 294 295 306
f 306 295 307
f 295 296 307
f 307 296 308
f 296 297 308
f 308 297 309
f 297 298 309
f 309 298 310
f 298 299 310
f 310 299 311
f 299 300 311
f 311 300 312
f 300 301 312
f 312 301 313
f 301 290 313
f 313 290 302
f 302 303 314
f 314 303 315
f 303 304 315
f 315 304 316
f 304 305 316
f 316 305 317
f 305 306 317
f 317 306 318
f 306 307 318
f 318 307 319
f 307 308 319
f 319 308 320
f 308 309 320
f 320 309 321
f 309 310 321
f 321 310 322
f 310 311 322
f 322 311 323
f 311 312 323
f 323 312 324
f 312 313 324
f 324 313 325
f 313 302 325
f 325 302 314
f 314 315 326
f 326 315 327
f 315 316 327
f 327 316 328
f 316 317 328
f 328 317 329
f 317 318 329
f 329 318 330
f 318 319 330
f 330 319 331
f 319 320 331
f 331 320 332
f 320 321 332
f 332 321 333
f 321 322 333
f 333 322 334
f 322 323 334
f 334 323 335
f 323 324 335
f 335 324 336
f 324 325 336
f 336 325 337
f 325 314 337
f 337 314 326
f 326 327 338
f 338 327 339
f 327 328 339
f 339 328 340
f 328 329 340
f 340 329 341
f 329 330 341
f 341 330 342
f 330 331 342
f 342 331 343
f 331 332 343
f 343 332 344
f 332 333 344
f 344 333 345
f 333 334 345
f 345 334 346
f 334 335 346
f 346 335 347
f 335 336 347
f 347 336 348
f 336 337 348
f 348 337 349
f 337 326 349
f 349 326 338
f 338 339 350
f 350 339 351
f 339 340 351
f 351 340 352
f 340 341 352
f 352 341 353
f 341 342 353
f 353 342 354
f 342 343 354
f 354 343 355
f 343 344 355
f 355 344 356
f 344 345 356
f 356 345 357
f 345 346 357
f 357 346 358
f 346 347 358
f 358 347 359
f 347 348 359
f 359 348 360
f 348 349 360
f 360 349 361
f 349 338 361
f 361 338 350
f 350 351 362
f 362 351 363
f 351 352 363
f 363 352 364
f 352 353 364
f 364 353 365
f 353 354 365
f 365 354 366
f 354 355 366
f 366 355 367
f 355 356 367
f 367 356 368
f 356 357 368
f 368 357 369
f 357 358 369
f 369 358 370
f 358 359 370
f 370 359 371
f 359 360 371
f 371 360 372
f 360 361 372
f 372 361 373
f 361 350 373
f 373 350 362
f 362 363 374
f 374 363 375
f 363 364 375
f 375 364 376
f 364 365 376
f 376 365 377
f 365 366 377
f 377 366 378
f 366 367 378
f 378 367 379
f 367 368 379
f 379 368 380
f 368 369 380
f 380 369 381
f 369 370 381
f 381 370 382
f 370 371 382
f 382 371 383
f 371 372 383
f 383 372 384
f 372 373 384
f 384 373 385
f 373 362 385
f 385 362 374
f 374 375 386
f 386 375 387
f 375 376 387
f 387 376 388
f 376 377 388
f 388 377 389
f 377 378 389
f 389 378 390
f 378 379 390
f 390 379 391
f 379 380 391
f 391 380 392
f 380 381 392
f 392 381 393
f 381 382 393
f 393 382 394
f 382 383 394
f 394 383 395
f 383 384 395
f 395 384 396
f 384 385 396
f 396 385 397
f 385 374 397
f 397 374 386
f 386 387 398
f 398 387 399
f 387 388 399
f 399 388 400
f 388 389 400
f 400 389 401
f 389 390 401
f 401 390 402
f 390 391 402
f 402 391 403
f 391 392 403
f 403 392 404
f 392 393 404
f 404 393 405
f 393 394 405
f 405 394 406
f 394 395 406
f 406 395 407
f 395 396 407
f 407 396 408
f 396 397 408
f 408 397 409
f 397 386 409
f 409 386 398
f 398 399 410
f 410 399 411
f 399 400 411
f 411 400 412
f 400 401 412
f 412 401 413
f 401 402 413
f 413 402 414
f 402 403 414
f 414 403 415
f 403 404 415
f 415 404 416
f 404 405 416
f 416 405 417
f 405 406 417
f 417 406 418
f 406 407 418
f 418 407 419
f 407 408 419
f 419 408 420
f 408 409 420
f 420 409 421
f 409 398 421
f 421 398 410
f 410 411 422
f 422 411 423
f 411 412 423
f 423 412 424
f 412 413 424
f 424 413 425
f 413 414 425
f 425 414 426
f 414 415 426
f 426 415 427
f 415 416 427
f 427 416 428
f 416 417 428
f 428 417 429
f 417 418 429
f 429 418 430
f 418 419 430
f 430 419 431
f 419 420 431
f 431 420 432
f 420 421 432
f 432 421 433
f 421 410 433
f 433 410 422
f 422 423 434
f 434 423 435
f 423 424 435
f 435 424 436
f 424 425 436
f 436 425 437
f 425 426 437
f 437 426 438
f 426 427 438
f 438 427 439
f 427 428 439
f 439 428 440
f 428 429 440
f 440 429 441
f 429 430 441
f 441 430 442
f 430 431 442
f 442 431 443
f 431 432 443
f 443 432 444
f 432 433 444
f 444 433 445
f 433 422 445
f 445 422 434
f 434 435 446
f 446 435 447
f 435 436 447
f 447 436 448
f 436 437 448
f 448 437 449
f 437 438 449
f 449 438 450
f 438 439 450
f 450 439 451
f 439 440 451
f 451 440 452
f 440 441 452
f 452 441 453
f 441 442 453
f 453 442 454
f 442 443 454
f 454 443 455
f 443 444 455
f 455 444 456
f 444 445 456
f 456 445 457
f 445 434 457
f 457 434 446
f 446 447 458
f 458 447 459
f 447 448 459
f 459 448 460
f 448 449 460
f 460 449 461
f 449 450 461
f 461 450 462
f 450 451 462
f 462 451 463
f 451 452 463
f 463 452 464
f 452 453 464
f 464 453 465
f 453 454 465
f 465 454 466
f 454 455 466
f 466 455 467
f 455 456 467
f 467 456 468
f 456 457 468
f 468 457 469
f 457 446 469
f 469 446 458
f 458 459 470
f 470 459 471
f 459 460 471
f 471 460 472
f 460 461 472
f 472 461 473
f 461 462 473
f 473 462 474
f 462 463 474
f 474 463 475
f 463 464 475
f 475 464 476
f 464 465 476
f 476 465 477
f 465 466 477
f 477 466 478
f 466 467 478
f 478 467 479
f 467 468 479
f 479 468 480
f 468 469 480
f 480 469 481
f 469 458 481
f 481 458 470
f 470 471 482
f 482 471 483
f 471 472 483
f 483 472 484
f 472 473 484
f 484 473 485
f 473 474 485
f 485 474 486
f 474 475 486
f 486 475 487
f 475 476 487
f 487 476 488
f 476 477 488
f 488 477 489
f 477 478 489
f 489 478 490
f 478 479 490
f 490 479 491
f 479 480 491
f 491 480 492
f 480 481 492
f 492 481 493
f 481 470 493
f 493 470 482
f 482 483 494
f 494 483 495
f 483 484 495
f 495 484 496
f 484 485 496
f 496 485 497
f 485 486 497
f 497 486 498
f 486 487 498
f 498 487 499
f 487 488 499
f 499 488 500
f 488 489 500
f 500 489 501
f 489 490 501
f 501 490 502
f 490 491 502
f 502 491 503
f 491 492 503
f 503 492 504
f 492 493 504
f 504 493 505
f 493 482 505
f 505 482 494
f 494 495 506
f 506 495 507
f 495 496 507
f 507 496 508
f 496 497 508
f 508 497 509
f 497 498 509
f 509 498 510
f 498 499 510
f 510 499 511
f 499 500 511
f 511 500 512
f 500 501 512
f 512 501 513
f 501 502 513
f 513 502 514
f 502 503 514
f 514 503 515
f 503 504 515
f 515 504 516
f 504 505 516
f 516 505 517
f 505 494 517
f 517 494 506
f 506 507 518
f 518 507 519
f 507 508 519
f 519 508 520
f 508 509 520
f 520 509 521
f 509 510 521
f 521 510 522
f 510 511 522
f 522 511 523
f 511 512 523
f 523 512 524
f 512 513 524
f 524 513 525
f 513 514 525
f 525 514 526
f 514 515 526
f 526 515 527
f 515 516 527
f 527 516 528
f 516 517 528
f 528 517 529
f 517 506 529
f 529 506 518
f 518 519 530
f 530 519 531
f 519 520 531
f 531 520 532
f 520 521 532
f 532 521 533
f 521 522 533
f 533 522 534
f 522 523 534
f 534 523 535
f 523 524 535
f 535 524 536
f 524 525 536
f 536 525 537
f 525 526 537
f 537 526 538
f 526 527 538
f 538 527 539
f 527 528 539
f 539 528 540
f 528 529 540
f 540 529 541
f 529 518 541
f 541 518 530
f 530 531 542
f 542 531 543
f 531 532 543
f 543 532 544
f 532 533 544
f 544 533 545
f 533 534 545
f 545 534 546
f 534 535 546
f 546 535 547
f 535 536 547
f 547 536 548
f 536 537 548
f 548 537 549
f 537 538 549
f 549 538 550
f 538 539 550
f 550 539 551
f 539 540 551
f 551 540 552
f 540 541 552
f 552 541 553
f 541 530 553
f 553 530 542
f 542 543 554
f 554 543 555
f 543 544 555
f 555 544 556
f 544 545 556
f 556 545 557
f 545 546 557
f 557 546 558
f 546 547 558
f 558 547 559
f 547 548 559
f 559 548 560
f 548 549 560
f 560 549 561
f 549 550 561
f 561 550 562
f 550 551 562
f 562 551 563
f 551 552 563
f 563 552 564
f 552 553 564
f 564 553 565
f 553 542 565
f 565 542 554
f 554 555 566
f 566 555 567
f 555 556 567
f 567 556 568
f 556 557 568
f 568 557 569
f 557 558 569
f 569 558 570
f 558 559 570
f 570 559 571
f 559 560 571
f 571 560 572
f 560 561 572
f 572 561 573
f 561 562 573
f 573 562 574
f 562 563 574
f 574 563 575
f 563 564 575
f 575 564 576
f 564 565 576
f 576 565 577
f 565 554 577
f 577 554 566
f 566 567 578
f 578 567 579
f 567 568 579
f 579 568 580
f 568 569 580
f 580 569 581
f 569 570 581
f 581 570 582
f 570 571 582
f 582 571 583
f 571 572 583
f 583 572 584
f 572 573 584
f 584 573 585
f 573 574 585
f 585 574 586
f 574 575 586
f 586 575 587
f 575 576 587
f 587 576 588
f 576 577 588
f 588 577 589
f 577 566 589
f 589 566 578
f 578 579 590
f 590 579 591
f 579 580 591
f 591 580 592
f 580 581 592
f 592 581 593
f 581 582 593
f 593 582 594
f 582 583 594
f 594 583 595
f 583 584 595
f 595 584 596
f 584 585 596
f 596 585 597
f 585 586 597
f 597 586 598
f 586 587 598
f 598 587 599
f 587 588 599
f 599 588 600
f 588 589 600
f 600 589 601
f 589 578 601
f 601 578 590
f 590 591 602
f 602 591 603
f 591 592 603
f 603 592 604
f 592 593 604
f 604 593 605
f 593 594 605
f 605 594 606
f 594 595 606
f 606 595 607
f 595 596 607
f 607 596 608
f 596 597 608
f 608 597 609
f 597 598 609
f 609 598 610
f 598 599 610
f 610 599 611
f 599 600 611
f 611 600 612
f 600 601 612
f 612 601 613
f 601 590 613
f 613 590 602
f 602 603 614
f 614 603 615
f 603 604 615
f 615 604 616
f 604 605 616
f 616 605 617
f 605 606 617
f 617 606 618
f 606 607 618
f 618 607 619
f 607 608 619
f 619 608 620
f 608 609 620
f 620 609 621
f 609 610 621
f 621 610 622
f 610 611 622
f 622 611 623
f 611 612 623
f 623 612 624
f 612 613 624
f 624 613 625
f 613 602 625
f 625 602 614
f 614 615 626
f 626 615 627
f 615 616 627
f 627 616 628
f 616 617 628
f 628 617 629
f 617 618 629
f 629 618 630
f 618 619 630
f 630 619 631
f 619 620 631
f 631 620 632
f 620 621 632
f 632 621 633
f 621 622 633
f 633 622 634
f 622 623 634
f 634 623 635
f 623 624 635
f 635 624 636
f 624 625 636
f 636 625 637
f 625 614 637
f 637 614 626
f 626 627 638
f 638 627 639
f 627 628 639
f 639 628 640
f 628 629 640
f 640 629 641
f 629 630 641
f 641 630 642
f 630 631 642
f 642 631 643
f 631 632 643
f 643 632 644
f 632 633 644
f 644 633 645
f 633 634 645
f 645 634 646
f 634 635 646
f 646 635 647
f 635 636 647
f 647 636 648
f 636 637 648
f 648 637 649
f 637 626 649
f 649 626 638
f 638 639 650
f 650 639 651
f 639 640 651
f 651 640 652
f 640 641 652
f 652 641 653
f 641 642 653
f 653 642 654
f 642 643 654
f 654 643 655
f 643 644 655
f 655 644 656
f 644 645 656
f 656 645 657
f 645 646 657
f 657 646 658
f 646 647 658
f 658 647 659
f 647 648 659
f 659 648 660
f 648 649 660
f 660 649 661
f 649 638 661
f 661 638 650
f 650 651 662
f 662 651 663
f 651 652 663
f 663 652 664
f 652 653 664
f 664 653 665
f 653 654 665
f 665 654 666
f 654 655 666
f 666 655 667
f 655 656 667
f 667 656 668
f 656 657 668
f 668 657 669
f 657 658 669
f 669 658 670
f 658 659 670
f 670 659 671
f 659 660 671
f 671 660 672
f 660 661 672
f 672 661 673
f 661 650 673
f 673 650 662
f 662 663 674
f 674 663 675
f 663 664 675
f 675 664 676
f 664 665 676
f 676 665 677
f 665 666 677
f 677 666 678
f 666 667 678
f 678 667 679
f 667 668 679
f 679 668 680
f 668 669 680
f 680 669 681
f 669 670 681
f 681 670 682
f 670 671 682
f 682 671 683
f 671 672 683
f 683 672 684
f 672 673 684
f 684 673 685
f 673 662 685
f 685 662 674
f 674 675 686
f 686 675 687
f 675 676 687
f 687 676 688
f 676 677 688
f 688 677 689
f 677 678 689
f 689 678 690
f 678 679 690
f 690 679 691
f 679 680 691
f 691 680 692
f 680 681 692
f 692 681 693
f 681 682 693
f 693 682 694
f 682 683 694
f 694 683 695
f 683 684 695
f 695 684 696
f 684 685 696
f 696 685 697
f 685 674 697
f 697 674 686
f 686 687 698
f 698 687 699
f 687 688 699
f 699 688 700
f 688 689 700
f 700 689 701
f 689 690 701
f 701 690 702
f 690 691 702
f 702 691 703
f 691 692 703
f 703 692 704
f 692 693 704
f 704 693 705
f 693 694 705
f 705 694 706
f 694 695 706
f 706 695 707
f 695 696 707
f 707 696 708
f 696 697 708
f 708 697 709
f 697 686 709
f 709 686 698
f 698 699 710
f 710 699 711
f 699 700 711
f 711 700 712
f 700 701 712
f 712 701 713
f 701 702 713
f 713 702 714
f 702 703 714
f 714 703 715
f 703 704 715
f 715 704 716
f 704 705 716
f 716 705 717
f 705 706 717
f 717 706 718
f 706 707 718
f 718 707 719
f 707 708 719
f 719 708 720
f 708 709 720
f 720 709 721
f 709 698 721
f 721 698 710
f 710 711 722
f 722 711 723
f 711 712 723
f 723 712 724
f 712 713 724
f 724 713 725
f 713 714 725
f 725 714 726
f 714 715 726
f 726 715 727
f 715 716 727
f 727 716 728
f 716 717 728
f 728 717 729
f 717 718 729
f 729 718 730
f 718 719 730
f 730 719 731
f 719 720 731
f 731 720 732
f 720 721 732
f 732 721 733
f 721 710 733
f 733 710 722
f 722 723 734
f 734 723 735
f 723 724 735
f 735 724 736
f 724 725 736
f 736 725 737
f 725 726 737
f 737 726 738
f 726 727 738
f 738 727 739
f 727 728 739
f 739 728 740
f 728 729 740
f 740 729 741
f 729 730 741
f 741 730 742
f 730 731 742
f 742 731 743
f 731 732 743
f 743 732 744
f 732 733 744
f 744 733 745
f 733 722 745
f 745 722 734
f 734 735 746
f 746 735 747
f 735 736 747
f 747 736 748
f 736 737 748
f 748 737 749
f 737 738 749
f 749 738 750
f 738 739 750
f 750 739 751
f 739 740 751
f 751 740 752
f 740 741 752
f 752 741 753
f 741 742 753
f 753 742 754
f 742 743 754
f 754 743 755
f 743 744 755
f 755 744 756
f 744 745 756
f 756 745 757
f 745 734 757
f 757 734 746
f 746 747 758
f 758 747 759
f 747 748 759
f 759 748 760
f 748 749 760
f 760 749 761
f 749 750 761
f 761 750 762
f 750 751 762
f 762 751 763
f 751 752 763
f 763 752 764
f 752 753 764
f 764 753 765
f 753 754 765
f 765 754 766
f 754 755 766
f 766 755 767
f 755 756 767
f 767 756 768
f 756 757 768
f 768 757 769
f 757 746 769
f 769 746 758
f 758 759 770
f 770 759 771
f 759 760 771
f 771 760 772
f 760 761 772
f 772 761 773
f 761 762 773
f 773 762 774
f 762 763 774
f 774 763 775
f 763 764 775
f 775 764 776
f 764 765 776
f 776 765 777
f 765 766 777
f 777 766 778
f 766 767 778
f 778 767 779
f 767 768 779
f 779 768 780
f 768 769 780
f 780 769 781
f 769 758 781
f 781 758 770
f 770 771 782
f 782 771 783
f 771 772 783
f 783 772 784
f 772 773 784
f 784 773 785
f 773 774 785
f 785 774 786
f 774 775 786
f 786 775 787
f 775 776 787
f 787 776 788
f 776 777 788
f 788 777 789
f 777 778 789
f 789 778 790
f 778 779 790
f 790 779 791
f 779 780 791
f 791 780 792
f 780 781 792
f 792 781 793
f 781 770 793
f 793 770 782
f 782 783 794
f 794 783 795
f 783 784 795
f 795 784 796
f 784 785 796
f 796 785 797
f 785 786 797
f 797 786 798
f 786 787 798
f 798 787 799
f 787 788 799
f 799 788 800
f 788 789 800
f 800 789 801
f 789 790 801
f 801 790 802
f 790 791 802
f 802 791 803
f 791 792 803
f 803 792 804
f 792 793 804
f 804 793 805
f 793 782 805
f 805 782 794
f 794 795 806
f 806 795 807
f 795 796 807
f 807 796 808
f 796 797 808
f 808 797 809
f 797 798 809
f 809 798 810
f 798 799 810
f 810 799 811
f 799 800 811
f 811 800 812
f 800 801 812
f 812 801 813
f 801 802 813
f 813 802 814
f 802 803 814
f 814 803 815
f 803 804 815
f 815 804 816
f 804 805 816
f 816 805 817
f 805 794 817
f 817 794 806
f 806 807 818
f 818 807 819
f 807 808 819
f 819 808 820
f 808 809 820
f 820 809 821
f 809 810 821
f 821 810 822
f 810 811 822
f 822 811 823
f 811 812 823
f 823 812 824
f 812 813 824
f 824 813 825
f 813 814 825
f 825 814 826
f 814 815 826
f 826 815 827
f 815 816 827
f 827 816 828
f 816 817 828
f 828 817 829
f 817 806 829
f 829 806 818
f 818 819 830
f 830 819 831
f 819 820 831
f 831 820 832
f 820 821 832
f 832 821 833
f 821 822 833
f 833 822 834
f 822 823 834
f 834 823 835
f 823 824 835
f 835 824 836
f 824 825 836
f 836 825 837
f 825 826 837
f 837 826 838
f 826 827 838
f 838 827 839
f 827 828 839
f 839 828 840
f 828 829 840
f 840 829 841
f 829 818 841
f 841 818 830
f 830 831 842
f 842 831 843
f 831 832 843
f 843 832 844
f 832 833 844
f 844 833 845
f 833 834 845
f 845 834 846
f 834 835 846
f 846 835 847
f 835 836 847
f 847 836 848
f 836 837 848
f 848 837 849
f 837 838 849
f 849 838 850
f 838 839 850
f 850 839 851
f 839 840 851
f 851 840 852
f 840 841 852
f 852 841 853
f 841 830 853
f 853 830 842
f 842 843 854
f 854 843 855
f 843 844 855
f 855 844 856
f 844 845 856
f 856 845 857
f 845 846 857
f 857 846 858
f 846 847 858
f 858 847 859
f 847 848 859
f 859 848 860
f 848 849 860
f 860 849 861
f 849 850 861
f 861 850 862
f 850 851 862
f 862 851 863
f 851 852 863
f 863 852 864
f 852 853 864
f 864 853 865
f 853 842 865
f 865 842 854
f 854 855 866
f 866 855 867
f 855 856 867
f 867 856 868
f 856 857 868
f 868 857 869
f 857 858 869
f 869 858 870
f 858 859 870
f 870 859 871
f 859 860 871
f 871 860 872
f 860 861 872
f 872 861 873
f 861 862 873
f 873 862 874
f 862 863 874
f 874 863 875
f 863 864 875
f 875 864 876
f 864 865 876
f 876 865 877
f 865 854 877
f 877 854 866
f 866 867 878
f 878 867 879
f 867 868 879
f 879 868 880
f 868 869 880
f 880 869 881
f 869 870 881
f 881 870 882
f 870 871 882
f 882 871 883
f 871 872 883
f 883 872 884
f 872 873 884
f 884 873 885
f 873 874 885
f 885 874 886
f 874 875 886
f 886 875 887
f 875 876 887
f 887 876 888
f 876 877 888
f 888 877 889
f 877 866 889
f 889 866 878
f 878 879 890
f 890 879 891
f 879 880 891
f 891 880 892
f 880 881 892
f 892 881 893
f 881 882 893
f 893 882 894
f 882 883 894
f 894 883 895
f 883 884 895
f 895 884 896
f 884 885 896
f 896 885 897
f 885 886 897
f 897 886 898
f 886 887 898
f 898 887 899
f 887 888 899
f 899 888 900
f 888 889 900
f 900 889 901
f 889 878 901
f 901 878 890
f 890 891 902
f 902 891 903
f 891 892 903
f 903 892 904
f 892 893 904
f 904 893 905
f 893 894 905
f 905 894 906
f 894 895 906
f 906 895 907
f 895 896 907
f 907 896 908
f 896 897 908
f 908 897 909
f 897 898 909
f 909 898 910
f 898 899 910
f 910 899 911
f 899 900 911
f 911 900 912
f 900 901 912
f 912 901 913
f 901 890 913
f 913 890 902
f 902 903 914
f 914 903 915
f 903 904 915
f 915 904 916
f 904 905 916
f 916 905 917
f 905 906 917
f 917 906 918
f 906 907 918
f 918 907 919
f 907 908 919
f 919 908 920
f 908 909 920
f 920 909 921
f 909 910 921
f 921 910 922
f 910 911 922
f 922 911 923
f 911 912 923
f 923 912 924
f 912 913 924
f 924 913 925
f 913 902 925
f 925 902 914
f 914 915 926
f 926 915 927
f 915 916 927
f 927 916 928
f 916 917 928
f 928 917 929
f 917 918 929
f 929 918 930
f 918 919 930
f 930 919 931
f 919 920 931
f 931 920 932
f 920 921 932
f 932 921 933
f 921 922 933
f 933 922 934
f 922 923 934
f 934 923 935
f 923 924 935
f 935 924 936
f 924 925 936
f 936 925 937
f 925 914 937
f 937 914 926
f 926 927 938
f 938 927 939
f 927 928 939
f 939 928 940
f 928 929 940
f 940 929 941
f 929 930 941
f 941 930 942
f 930 931 942
f 942 931 943
f 931 932 943
f 943 932 944
f 932 933 944
f 944 933 945
f 933 934 945
f 945 934 946
f 934 935 946
f 946 935 947
f 935 936 947
f 947 936 948
f 936 937 948
f 948 937 949
f 937 926 949
f 949 926 938
f 938 939 950
f 950 939 951
f 939 940 951
f 951 940 952
f 940 941 952
f 952 941 953
f 941 942 953
f 953 942 954
f 942 943 954
f 954 943 955
f 943 944 955
f 955 944 956
f 944 945 956
f 956 945 957
f 945 946 957
f 957 946 958
f 946 947 958
f 958 947 959
f 947 948 959
f 959 948 960
f 948 949 960
f 960 949 961
f 949 938 961
f 961 938 950
f 950 951 962
f 962 951 963
f 951 952 963
f 963 952 964
f 952 953 964
f 964 953 965
f 953 954 965
f 965 954 966
f 954 955 966
f 966 955 967
f 955 956 967
f 967 956 968
f 956 957 968
f 968 957 969
f 957 958 969
f 969 958 970
f 958 959 970
f 970 959 971
f 959 960 971
f 971 960 972
f 960 961 972
f 972 961 973
f 961 950 973
f 973 950 962
f 962 963 974
f 974 963 975
f 963 964 975
f 975 964 976
f 964 965 976
f 976 965 977
f 965 966 977
f 977 966 978
f 966 967 978
f 978 967 979
f 967 968 979
f 979 968 980
f 968 969 980
f 980 969 981
f 969 970 981
f 981 970 982
f 970 971 982
f 982 971 983
f 971 972 983
f 983 972 984
f 972 973 984
f 984 973 985
f 973 962 985
f 985 962 974
f 974 975 986
f 986 975 987
f 975 976 987
f 987 976 988
f 976 977 988
f 988 977 989
f 977 978 989
f 989 978 990
f 978 979 990
f 990 979 991
f 979 980 991
f 991 980 992
f 980 981 992
f 992 981 993
f 981 982 993
f 993 982 994
f 982 983 994
f 994 983 995
f 983 984 995
f 995 984 996
f 984 985 996
f 996 985 997
f 985 974 997
f 997 974 986
f 986 987 998
f 998 987 999
f 987 988 999
f 999 988 1000
f 988 989 1000
f 1000 989 1001
f 989 990 1001
f 1001 990 1002
f 990 991 1002
f 1002 991 1003
f 991 992 1003
f 1003 992 1004
f 992 993 1004
f 1004 993 1005
f 993 994 1005
f 1005 994 1006
f 994 995 1006
f 1006 995 1007
f 995 996 1007
f 1007 996 1008
f 996 997 1008
f 1008 997 1009
f 997 986 1009
f 1009 986 998
f 998 999 1010
f 1010 999 1011
f 999 1000 1011
f 1011 1000 1012
f 1000 1001 1012
f 1012 1001 1013
f 1001 1002 1013
f 1013 1002 1014
f 1002 1003 1014
f 1014 1003 1015
f 1003 1004 1015
f 1015 1004 1016
f 1004 1005 1016
f 1016 1005 1017
f 1005 1006 1017
f 1017 1006 1018
f 1006 1007 1018
f 1018 1007 1019
f 1007 1008 1019
f 1019 1008 1020
f 1008 1009 1020
f 1020 1009 1021
f 1009 998 1021
f 1021 998 1010
f 1010 1011 1022
f 1022 1011 1023
f 1011 1012 1023
f 1023 1012 1024
f 1012 1013 1024
f 1024 1013 1025
f 1013 1014 1025
f 1025 1014 1026
f 1014 1015 1026
f 1026 1015 1027
f 1015 1016 1027
f 1027 1016 1028
f 1016 1017 1028
f 1028 1017 1029
f 1017 1018 1029
f 1029 1018 1030
f 1018 1019 1030
f 1030 1019 1031
f 1019 1020 1031
f 1031 1020 1032
f 1020 1021 1032
f 1032 1021 1033
f 1021 1010 1033
f 1033 1010 1022
f 1022 1023 1034
f 1034 1023 1035
f 1023 1024 1035
f 1035 1024 1036
f 1024 1025 1036
f 1036 1025 1037
f 1025 1026 1037
f 1037 1026 1038
f 1026 1027 1038
f 1038 1027 1039
f 1027 1028 1039
f 1039 1028 1040
f 1028 1029 1040
f 1040 1029 1041
f 1029 1030 1041
f 1041 1030 1042
f 1030 1031 1042
f 1042 1031 1043
f 1031 1032 1043
f 1043 1032 1044
f 1032 1033 1044
f 1044 1033 1045
f 1033 1022 1045
f 1045 1022 1034
f 1034 1035 1046
f 1046 1035 1047
f 1035 1036 1047
f 1047 1036 1048
f 1036 1037 1048
f 1048 1037 1049
f 1037 1038 1049
f 1049 1038 1050
f 1038 1039 1050
f 1050 1039 1051
f 1039 1040 1051
f 1051 1040 1052
f 1040 1041 1052
f 1052 1041 1053
f 1041 1042 1053
f 1053 1042 1054
f 1042 1043 1054
f 1054 1043 1055
f 1043 1044 1055
f 1055 1044 1056
f 1044 1045 1056
f 1056 1045 1057
f 1045 1034 1057
f 1057 1034 1046
f 1046 1047 1058
f 1058 1047 1059
f 1047 1048 1059
f 1059 1048 1060
f 1048 1049 1060
f 1060 1049 1061
f 1049 1050 1061
f 1061 1050 1062
f 1050 1051 1062
f 1062 1051 1063
f 1051 1052 1063
f 1063 1052 1064
f 1052 1053 1064
f 1064 1053 1065
f 1053 1054 1065
f 1065 1054 1066
f 1054 1055 1066
f 1066 1055 1067
f 1055 1056 1067
f 1067 1056 1068
f 1056 1057 1068
f 1068 1057 1069
f 1057 1046 1069
f 1069 1046 1058
f 1058 1059 1070
f 1070 1059 1071
f 1059 1060 1071
f 1071 1060 1072
f 1060 1061 1072
f 1072 1061 1073
f 1061 1062 1073
f 1073 1062 1074
f 1062 1063 1074
f 1074 1063 1075
f 1063 1064 1075
f 1075 1064 1076
f 1064 1065 1076
f 1076 1065 1077
f 1065 1066 1077
f 1077 1066 1078
f 1066 1067 1078
f 1078 1067 1079
f 1067 1068 1079
f 1079 1068 1080
f 1068 1069 1080
f 1080 1069 1081
f 1069 1058 1081
f 1081 1058 1070
f 1070 1071 1082
f 1082 1071 1083
f 1071 1072 1083
f 1083 1072 1084
f 1072 1073 1084
f 1084 1073 1085
f 1073 1074 1085
f 1085 1074 1086
f 1074 1075 1086
f 1086 1075 1087
f 1075 1076 1087
f 1087 1076 1088
f 1076 1077 1088
f 1088 1077 1089
f 1077 1078 1089
f 1089 1078 1090
f 1078 1079 1090
f 1090 1079 1091
f 1079 1080 1091
f 1091 1080 1092
f 1080 1081 1092
f 1092 1081 1093
f 1081 1070 1093
f 1093 1070 1082
f 1082 1083 1094
f 1094 1083 1095
f 1083 1084 1095
f 1095 1084 1096
f 1084 1085 1096
f 1096 1085 1097
f 1085 1086 1097
f 1097 1086 1098
f 1086 1087 1098
f 1098 1087 1099
f 1087 1088 1099
f 1099 1088 1100
f 1088 1089 1100
f 1100 1089 1101
f 1089 1090 1101
f 1101 1090 1102
f 1090 1091 1102
f 1102 1091 1103
f 1091 1092 1103
f 1103 1092 1104
f 1092 1093 1104
f 1104 1093 1105
f 1093 1082 1105
f 1105 1082 1094
f 1094 1095 1106
f 1106 1095 1107
f 1095 1096 1107
f 1107 1096 1108
f 1096 1097 1108
f 1108 1097 1109
f 1097 1098 1109
f 1109 1098 1110
f 1098 1099 1110
f 1110 1099 1111
f 1099 1100 1111
f 1111 1100 1112
f 1100 1101 1112
f 1112 1101 1113
f 1101 1102 1113
f 1113 1102 1114
f 1102 1103 1114
f 1114 1103 1115
f 1103 1104 1115
f 1115 1104 1116
f 1104 1105 1116
f 1116 1105 1117
f 1105 1094 1117
f 1117 1094 1106
f 1106 1107 1118
f 1118 1107 1119
f 1107 1108 1119
f 1119 1108 1120
f 1108 1109 1120
f 1120 1109 1121
f 1109 1110 1121
f 1121 1110 1122
f 1110 1111 1122
f 1122 1111 1123
f 1111 1112 1123
f 1123 1112 1124
f 1112 1113 1124
f 1124 1113 1125
f 1113 1114 1125
f 1125 1114 1126
f 1114 1115 1126
f 1126 1115 1127
f 1115 1116 1127
f 1127 1116 1128
f 1116 1117 1128
f 1128 1117 1129
f 1117 1106 1129
f 1129 1106 1118
f 1118 1119 1130
f 1130 1119 1131
f 1119 1120 1131
f 1131 1120 1132
f 1120 1121 1132
f 1132 1121 1133
f 1121 1122 1133
f 1133 1122 1134
f 1122 1123 1134
f 1134 1123 1135
f 1123 1124 1135
f 1135 1124 1136
f 1124 1125 1136
f 1136 1125 1137
f 1125 1126 1137
f 1137 1126 1138
f 1126 1127 1138
f 1138 1127 1139
f 1127 1128 1139
f 1139 1128 1140
f 1128 1129 1140
f 1140 1129 1141
f 1129 1118 1141
f 1141 1118 1130
f 1130 1131 1142
f 1142 1131 1143
f 1131 1132 1143
f 1143 1132 1144
f 1132 1133 1144
f 1144 1133 1145
f 1133 1134 1145
f 1145 1134 1146
f 1134 1135 1146
f 1146 1135 1147
f 1135 1136 1147
f 1147 1136 1148
f 1136 1137 1148
f 1148 1137 1149
f 1137 1138 1149
f 1149 1138 1150
f 1138 1139 1150
f 1150 1139 1151
f 1139 1140 1151
f 1151 1140 1152
f 1140 1141 1152
f 1152 1141 1153
f 1141 1130 1153
f 1153 1130 1142
f 1142 1143 1154
f 1154 1143 1154
f 1143 1144 1154
f 1154 1144 1154
f 1144 1145 1154
f 1154 1145 1154
f 1145 1146 1154
f 1154 1146 1154
f 1146 1147 1154
f 1154 1147 1154
f 1147 1148 1154
f 1154 1148 1154
f 1148 1149 1154
f 1154 1149 1154
f 1149 1150 1154
f 1154 1150 1154
f 1150 1151 1154
f 1154 1151 1154
f 1151 1152 1154
f 1154 1152 1154
f 1152 1153 1154
f 1154 1153 1154
f 1153 1142 1154
f 1154 1142 1154
f 1154 1154 1154
f 1154 1154 1154
f 1154 1154 1154
f 1154 1154 1154
f 1154 1154 1154
f 1154 1154 1154
f 1154 1154 1154
f 1154 1154 1154
f 1154 1154 1154
f 1154 1154 1154
f 1154 1154 1154
f 1154 1154 1154
f 1154 1154 1154
f 1154 1154 1154
f 1154 1154 1154
f 1154 1154 1154
f 1154 1154 1154
f 1154 1154 1154
f 1154 1154 1154
f 1154 1154 1154
f 1154 1154 1154
f 1154 1154 1154
f 1154 1154 1154
f 1154 1154 1154

g Path_(14)
v 259.7291 271.87473 35.98645
v 260.05942 271.5444 35.98645
v 260.01517 271.58865 35.75288
v 259.89426 271.70956 35.581898
v 259.7291 271.87473 35.51931
v 259.56393 272.03986 35.581898
v 259.44305 272.16077 35.75288
v 259.39877 272.20502 35.98645
v 259.44305 272.16077 36.22002
v 259.56393 272.03986 36.391003
v 259.7291 271.87473 36.45359
v 259.89426 271.70956 36.391003
v 260.01517 271.58865 36.22002
v 260.4572 271.94217 35.98645
v 260.41296 271.98642 35.75288
v 260.29205 272.10733 35.581898
v 260.1269 272.2725 35.51931
v 259.96173 272.43765 35.581898
v 259.84082 272.55856 35.75288
v 259.79657 272.6028 35.98645
v 259.84082 272.55856 36.22002
v 259.96173 272.43765 36.391003
v 260.1269 272.2725 36.45359
v 260.29205 272.10733 36.391003
v 260.41296 271.98642 36.22002
v 260.86017 272.34525 35.98645
v 260.81525 272.3888 35.75288
v 260.6924 272.50775 35.581898
v 260.52466 272.6703 35.51931
v 260.3569 272.8328 35.581898
v 260.2341 272.95178 35.75288
v 260.18915 272.99533 35.98645
v 260.2341 272.95178 36.22002
v 260.3569 272.8328 36.391003
v 260.52466 272.6703 36.45359
v 260.6924 272.50775 36.391003
v 260.81525 272.3888 36.22002
v 261.28006 272.79584 35.98645
v 261.23044 272.83398 35.75288
v 261.09485 272.93817 35.581898
v 260.90964 273.08047 35.51931
v 260.72443 273.22278 35.581898
v 260.58887 273.32697 35.75288
v 260.5392 273.36508 35.98645
v 260.58887 273.32697 36.22002
v 260.72443 273.22278 36.391003
v 260.90964 273.08047 36.45359
v 261.09485 272.93817 36.391003
v 261.23044 272.83398 36.22002
v 261.61493 273.33072 35.98645
v 261.56024 273.36118 35.75288
v 261.4109 273.4444 35.581898
v 261.20685 273.5581 35.51931
v 261.0028 273.67178 35.581898
v 260.85345 273.755 35.75288
v 260.7988 273.78546 35.98645
v 260.85345 273.755 36.22002
v 261.0028 273.67178 36.391003
v 261.20685 273.5581 36.45359
v 261.4109 273.4444 36.391003
v 261.56024 273.36118 36.22002
v 261.87515 273.85464 35.98645
v 261.8191 273.88245 35.75288
v 261.6659 273.9584 35.581898
v 261.45663 274.06216 35.51931
v 261.24738 274.1659 35.581898
v 261.0942 274.24185 35.75288
v 261.03812 274.26965 35.98645
v 261.0942 274.24185 36.22002
v 261.24738 274.1659 36.391003
v 261.45663 274.06216 36.45359
v 261.6659 273.9584 36.391003
v 261.8191 273.88245 36.22002
v 262.12704 274.3624 35.98645
v 262.0707 274.38968 35.75288
v 261.91684 274.46423 35.581898
v 261.70667 274.5661 35.51931
v 261.49646 274.66794 35.581898
v 261.3426 274.7425 35.75288
v 261.28625 274.76978 35.98645
v 261.3426 274.7425 36.22002
v 261.49646 274.66794 36.391003
v 261.70667 274.5661 36.45359
v 261.91684 274.46423 36.391003
v 262.0707 274.38968 36.22002
v 262.37717 274.89194 35.98645
v 262.31955 274.9164 35.75288
v 262.1622 274.98328 35.581898
v 261.9472 275.07462 35.51931
v 261.73224 275.16595 35.581898
v 261.5749 275.23282 35.75288
v 261.51727 275.2573 35.98645
v 261.5749 275.23282 36.22002
v 261.73224 275.16595 36.391003
v 261.9472 275.07462 36.45359
v 262.1622 274.98328 36.391003
v 262.31955 274.9164 36.22002
v 262.57913 275.42514 35.98645
v 262.52112 275.44867 35.75288
v 262.3627 275.51297 35.581898
v 262.14624 275.60077 35.51931
v 261.9298 275.6886 35.581898
v 261.7714 275.75287 35.75288
v 261.71338 275.7764 35.98645
v 261.7714 275.75287 36.22002
v 261.9298 275.6886 36.391003
v 262.14624 275.60077 36.45359
v 262.3627 275.51297 36.391003
v 262.52112 275.44867 36.22002
v 262.79382 275.9202 35.98645
v 262.73703 275.94653 35.75288
v 262.58194 276.01852 35.581898
v 262.3701 276.11688 35.51931
v 262.15823 276.2152 35.581898
v 262.00314 276.2872 35.75288
v 261.94638 276.31357 35.98645
v 262.00314 276.2872 36.22002
v 262.15823 276.2152 36.391003
v 262.3701 276.11688 36.45359
v 262.58194 276.01852 36.391003
v 262.73703 275.94653 36.22002
v 263.03833 276.41345 35.98645
v 262.98227 276.44125 35.75288
v 262.82907 276.5172 35.581898
v 262.6198 276.62097 35.51931
v 262.41055 276.7247 35.581898
v 262.25735 276.80066 35.75288
v 262.2013 276.82846 35.98645
v 262.25735 276.80066 36.22002
v 262.41055 276.7247 36.391003
v 262.6198 276.62097 36.45359
v 262.82907 276.5172 36.391003
v 262.98227 276.44125 36.22002
v 263.29016 276.92102 35.98645
v 263.23383 276.94833 35.75288
v 263.08 277.02298 35.581898
v 262.86984 277.1249 35.51931
v 262.6597 277.22684 35.581898
v 262.50583 277.30145 35.75288
v 262.44952 277.32877 35.98645
v 262.50583 277.30145 36.22002
v 262.6597 277.22684 36.391003
v 262.86984 277.1249 36.45359
v 263.08 277.02298 36.391003
v 263.23383 276.94833 36.22002
v 263.5418 277.4531 35.98645
v 263.48407 277.47723 35.75288
v 263.3263 277.54315 35.581898
v 263.1108 277.63324 35.51931
v 262.8953 277.7233 35.581898
v 262.73752 277.7892 35.75288
v 262.67978 277.81335 35.98645
v 262.73752 277.7892 36.22002
v 262.8953 277.7233 36.391003
v 263.1108 277.63324 36.45359
v 263.3263 277.54315 36.391003
v 263.48407 277.47723 36.22002
v 263.75668 278.0497 35.98645
v 263.69592 278.06473 35.75288
v 263.52994 278.10577 35.581898
v 263.30322 278.16183 35.51931
v 263.07648 278.21793 35.581898
v 262.9105 278.25897 35.75288
v 262.84973 278.274 35.98645
v 262.9105 278.25897 36.22002
v 263.07648 278.21793 36.391003
v 263.30322 278.16183 36.45359
v 263.52994 278.10577 36.391003
v 263.69592 278.06473 36.22002
v 263.84528 278.7531 35.98645
v 263.78287 278.74857 35.75288
v 263.61234 278.73618 35.581898
v 263.37936 278.7192 35.51931
v 263.14642 278.70227 35.581898
v 262.9759 278.68985 35.75288
v 262.91345 278.68533 35.98645
v 262.9759 278.68985 36.22002
v 263.14642 278.70227 36.391003
v 263.37936 278.7192 36.45359
v 263.61234 278.73618 36.391003
v 263.78287 278.74857 36.22002
v 263.68878 279.29962 35.98645
v 263.6264 279.29425 35.75288
v 263.45605 279.27966 35.581898
v 263.22333 279.2597 35.51931
v 262.99063 279.23975 35.581898
v 262.82025 279.22513 35.75288
v 262.7579 279.2198 35.98645
v 262.82025 279.22513 36.22002
v 262.99063 279.23975 36.391003
v 263.22333 279.2597 36.45359
v 263.45605 279.27966 36.391003
v 263.6264 279.29425 36.22002
v 263.733 279.68625 35.98645
v 263.673 279.704 35.75288
v 263.50903 279.75253 35.581898
v 263.2851 279.81885 35.51931
v 263.06113 279.88516 35.581898
v 262.8972 279.9337 35.75288
v 262.83716 279.95145 35.98645
v 262.8972 279.9337 36.22002
v 263.06113 279.88516 36.391003
v 263.2851 279.81885 36.45359
v 263.50903 279.75253 36.391003
v 263.673 279.704 36.22002
v 263.95563 280.1128 35.98645
v 263.89963 280.14075 35.75288
v 263.74664 280.21713 35.581898
v 263.5377 280.3215 35.51931
v 263.32874 280.42584 35.581898
v 263.17575 280.50226 35.75288
v 263.11978 280.5302 35.98645
v 263.17575 280.50226 36.22002
v 263.32874 280.42584 36.391003
v 263.5377 280.3215 36.45359
v 263.74664 280.21713 36.391003
v 263.89963 280.14075 36.22002
v 264.20624 280.61777 35.98645
v 264.15018 280.6456 35.75288
v 263.997 280.7216 35.581898
v 263.78778 280.8254 35.51931
v 263.57855 280.92923 35.581898
v 263.42538 281.00522 35.75288
v 263.36932 281.03305 35.98645
v 263.42538 281.00522 36.22002
v 263.57855 280.92923 36.391003
v 263.78778 280.8254 36.45359
v 263.997 280.7216 36.391003
v 264.15018 280.6456 36.22002
v 264.4581 281.1255 35.98645
v 264.40176 281.1528 35.75288
v 264.24792 281.22742 35.581898
v 264.03778 281.32935 35.51931
v 263.8276 281.43127 35.581898
v 263.67377 281.5059 35.75288
v 263.61746 281.5332 35.98645
v 263.67377 281.5059 36.22002
v 263.8276 281.43127 36.391003
v 264.03778 281.32935 36.45359
v 264.24792 281.22742 36.391003
v 264.40176 281.1528 36.22002
v 264.70703 281.6512 35.98645
v 264.64966 281.67618 35.75288
v 264.4929 281.74445 35.581898
v 264.27872 281.83768 35.51931
v 264.06458 281.93094 35.581898
v 263.9078 281.99918 35.75288
v 263.85043 282.02417 35.98645
v 263.9078 281.99918 36.22002
v 264.06458 281.93094 36.391003
v 264.27872 281.83768 36.45359
v 264.4929 281.74445 36.391003
v 264.64966 281.67618 36.22002
v 264.8933 282.13046 35.98645
v 264.83884 282.16125 35.75288
v 264.69 282.24542 35.581898
v 264.4867 282.36038 35.51931
v 264.28336 282.47534 35.581898
v 264.13452 282.5595 35.75288
v 264.08005 282.59033 35.98645
v 264.13452 282.5595 36.22002
v 264.28336 282.47534 36.391003
v 264.4867 282.36038 36.45359
v 264.69 282.24542 36.391003
v 264.83884 282.16125 36.22002
v 265.18182 282.5037 35.98645
v 265.13434 282.54446 35.75288
v 265.00464 282.65585 35.581898
v 264.82742 282.808 35.51931
v 264.6502 282.96017 35.581898
v 264.52048 283.07156 35.75288
v 264.473 283.11234 35.98645
v 264.52048 283.07156 36.22002
v 264.6502 282.96017 36.391003
v 264.82742 282.808 36.45359
v 265.00464 282.65585 36.391003
v 265.13434 282.54446 36.22002
v 265.58215 282.9195 35.98645
v 265.53342 282.95877 35.75288
v 265.40024 283.066 35.581898
v 265.21835 283.21252 35.51931
v 265.03644 283.35904 35.581898
v 264.9033 283.46628 35.75288
v 264.85455 283.50555 35.98645
v 264.9033 283.46628 36.22002
v 265.03644 283.35904 36.391003
v 265.21835 283.21252 36.45359
v 265.40024 283.066 36.391003
v 265.53342 282.95877 36.22002
v 265.96896 283.52014 35.98645
v 265.9102 283.54166 35.75288
v 265.74963 283.6004 35.581898
v 265.53027 283.68066 35.51931
v 265.31094 283.76093 35.581898
v 265.15036 283.8197 35.75288
v 265.09158 283.84122 35.98645
v 265.15036 283.8197 36.22002
v 265.31094 283.76093 36.391003
v 265.53027 283.68066 36.45359
v 265.74963 283.6004 36.391003
v 265.9102 283.54166 36.22002
v 266.05414 284.15805 35.98645
v 265.99252 284.16898 35.75288
v 265.82416 284.19882 35.581898
v 265.59418 284.2396 35.51931
v 265.3642 284.28036 35.581898
v 265.19583 284.3102 35.75288
v 265.13422 284.32114 35.98645
v 265.19583 284.3102 36.22002
v 265.3642 284.28036 36.391003
v 265.59418 284.2396 36.45359
v 265.82416 284.19882 36.391003
v 265.99252 284.16898 36.22002
v 266.1137 284.52536 35.98645
v 266.0618 284.56033 35.75288
v 265.92 284.65588 35.581898
v 265.72632 284.7864 35.51931
v 265.53262 284.91693 35.581898
v 265.3908 285.01245 35.75288
v 265.3389 285.04742 35.98645
v 265.3908 285.01245 36.22002
v 265.53262 284.91693 36.391003
v 265.72632 284.7864 36.45359
v 265.92 284.65588 36.391003
v 266.0618 284.56033 36.22002
v 266.48236 284.75513 35.98645
v 266.44232 284.80322 35.75288
v 266.33292 284.93466 35.581898
v 266.1835 285.11417 35.51931
v 266.0341 285.2937 35.581898
v 265.92468 285.4251 35.75288
v 265.88464 285.4732 35.98645
v 265.92468 285.4251 36.22002
v 266.0341 285.2937 36.391003
v 266.1835 285.11417 36.45359
v 266.33292 284.93466 36.391003
v 266.44232 284.80322 36.22002
v 266.88763 285.14526 35.98645
v 266.84436 285.19022 35.75349
v 266.7261 285.3131 35.58295
v 266.56454 285.48093 35.520527
v 266.40298 285.64877 35.58295
v 266.2847 285.77164 35.75349
v 266.24142 285.81662 35.98645
v 266.2847 285.77164 36.219414
v 266.40298 285.64877 36.38995
v 266.56454 285.48093 36.452374
v 266.7261 285.3131 36.38995
v 266.84436 285.19022 36.219414
v 266.5888 285.5043 35.98645
usemtl mat_2
s 1
f 1155 1155 1156
f 1156 1155 1157
f 1155 1155 1157
f 1157 1155 1158
f 1155 1155 1158
f 1158 1155 1159
f 1155 1155 1159
f 1159 1155 1160
f 1155 1155 1160
f 1160 1155 1161
f 1155 1155 1161
f 1161 1155 1162
f 1155 1155 1162
f 1162 1155 1163
f 1155 1155 1163
f 1163 1155 1164
f 1155 1155 1164
f 1164 1155 1165
f 1155 1155 1165
f 1165 1155 1166
f 1155 1155 1166
f 1166 1155 1167
f 1155 1155 1167
f 1167 1155 1156
f 1156 1157 1168
f 1168 1157 1169
f 1157 1158 1169
f 1169 1158 1170
f 1158 1159 1170
f 1170 1159 1171
f 1159 1160 1171
f 1171 1160 1172
f 1160 1161 1172
f 1172 1161 1173
f 1161 1162 1173
f 1173 1162 1174
f 1162 1163 1174
f 1174 1163 1175
f 1163 1164 1175
f 1175 1164 1176
f 1164 1165 1176
f 1176 1165 1177
f 1165 1166 1177
f 1177 1166 1178
f 1166 1167 1178
f 1178 1167 1179
f 1167 1156 1179
f 1179 1156 1168
f 1168 1169 1180
f 1180 1169 1181
f 1169 1170 1181
f 1181 1170 1182
f 1170 1171 1182
f 1182 1171 1183
f 1171 1172 1183
f 1183 1172 1184
f 1172 1173 1184
f 1184 1173 1185
f 1173 1174 1185
f 1185 1174 1186
f 1174 1175 1186
f 1186 1175 1187
f 1175 1176 1187
f 1187 1176 1188
f 1176 1177 1188
f 1188 1177 1189
f 1177 1178 1189
f 1189 1178 1190
f 1178 1179 1190
f 1190 1179 1191
f 1179 1168 1191
f 1191 1168 1180
f 1180 1181 1192
f 1192 1181 1193
f 1181 1182 1193
f 1193 1182 1194
f 1182 1183 1194
f 1194 1183 1195
f 1183 1184 1195
f 1195 1184 1196
f 1184 1185 1196
f 1196 1185 1197
f 1185 1186 1197
f 1197 1186 1198
f 1186 1187 1198
f 1198 1187 1199
f 1187 1188 1199
f 1199 1188 1200
f 1188 1189 1200
f 1200 1189 1201
f 1189 1190 1201
f 1201 1190 1202
f 1190 1191 1202
f 1202 1191 1203
f 1191 1180 1203
f 1203 1180 1192
f 1192 1193 1204
f 1204 1193 1205
f 1193 1194 1205
f 1205 1194 1206
f 1194 1195 1206
f 1206 1195 1207
f 1195 1196 1207
f 1207 1196 1208
f 1196 1197 1208
f 1208 1197 1209
f 1197 1198 1209
f 1209 1198 1210
f 1198 1199 1210
f 1210 1199 1211
f 1199 1200 1211
f 1211 1200 1212
f 1200 1201 1212
f 1212 1201 1213
f 1201 1202 1213
f 1213 1202 1214
f 1202 1203 1214
f 1214 1203 1215
f 1203 1192 1215
f 1215 1192 1204
f 1204 1205 1216
f 1216 1205 1217
f 1205 1206 1217
f 1217 1206 1218
f 1206 1207 1218
f 1218 1207 1219
f 1207 1208 1219
f 1219 1208 1220
f 1208 1209 1220
f 1220 1209 1221
f 1209 1210 1221
f 1221 1210 1222
f 1210 1211 1222
f 1222 1211 1223
f 1211 1212 1223
f 1223 1212 1224
f 1212 1213 1224
f 1224 1213 1225
f 1213 1214 1225
f 1225 1214 1226
f 1214 1215 1226
f 1226 1215 1227
f 1215 1204 1227
f 1227 1204 1216
f 1216 1217 1228
f 1228 1217 1229
f 1217 1218 1229
f 1229 1218 1230
f 1218 1219 1230
f 1230 1219 1231
f 1219 1220 1231
f 1231 1220 1232
f 1220 1221 1232
f 1232 1221 1233
f 1221 1222 1233
f 1233 1222 1234
f 1222 1223 1234
f 1234 1223 1235
f 1223 1224 1235
f 1235 1224 1236
f 1224 1225 1236
f 1236 1225 1237
f 1225 1226 1237
f 1237 1226 1238
f 1226 1227 1238
f 1238 1227 1239
f 1227 1216 1239
f 1239 1216 1228
f 1228 1229 1240
f 1240 1229 1241
f 1229 1230 1241
f 1241 1230 1242
f 1230 1231 1242
f 1242 1231 1243
f 1231 1232 1243
f 1243 1232 1244
f 1232 1233 1244
f 1244 1233 1245
f 1233 1234 1245
f 1245 1234 1246
f 1234 1235 1246
f 1246 1235 1247
f 1235 1236 1247
f 1247 1236 1248
f 1236 1237 1248
f 1248 1237 1249
f 1237 1238 1249
f 1249 1238 1250
f 1238 1239 1250
f 1250 1239 1251
f 1239 1228 1251
f 1251 1228 1240
f 1240 1241 1252
f 1252 1241 1253
f 1241 1242 1253
f 1253 1242 1254
f 1242 1243 1254
f 1254 1243 1255
f 1243 1244 1255
f 1255 1244 1256
f 1244 1245 1256
f 1256 1245 1257
f 1245 1246 1257
f 1257 1246 1258
f 1246 1247 1258
f 1258 1247 1259
f 1247 1248 1259
f 1259 1248 1260
f 1248 1249 1260
f 1260 1249 1261
f 1249 1250 1261
f 1261 1250 1262
f 1250 1251 1262
f 1262 1251 1263
f 1251 1240 1263
f 1263 1240 1252
f 1252 1253 1264
f 1264 1253 1265
f 1253 1254 1265
f 1265 1254 1266
f 1254 1255 1266
f 1266 1255 1267
f 1255 1256 1267
f 1267 1256 1268
f 1256 1257 1268
f 1268 1257 1269
f 1257 1258 1269
f 1269 1258 1270
f 1258 1259 1270
f 1270 1259 1271
f 1259 1260 1271
f 1271 1260 1272
f 1260 1261 1272
f 1272 1261 1273
f 1261 1262 1273
f 1273 1262 1274
f 1262 1263 1274
f 1274 1263 1275
f 1263 1252 1275
f 1275 1252 1264
f 1264 1265 1276
f 1276 1265 1277
f 1265 1266 1277
f 1277 1266 1278
f 1266 1267 1278
f 1278 1267 1279
f 1267 1268 1279
f 1279 1268 1280
f 1268 1269 1280
f 1280 1269 1281
f 1269 1270 1281
f 1281 1270 1282
f 1270 1271 1282
f 1282 1271 1283
f 1271 1272 1283
f 1283 1272 1284
f 1272 1273 1284
f 1284 1273 1285
f 1273 1274 1285
f 1285 1274 1286
f 1274 1275 1286
f 1286 1275 1287
f 1275 1264 1287
f 1287 1264 1276
f 1276 1277 1288
f 1288 1277 1289
f 1277 1278 1289
f 1289 1278 1290
f 1278 1279 1290
f 1290 1279 1291
f 1279 1280 1291
f 1291 1280 1292
f 1280 1281 1292
f 1292 1281 1293
f 1281 1282 1293
f 1293 1282 1294
f 1282 1283 1294
f 1294 1283 1295
f 1283 1284 1295
f 1295 1284 1296
f 1284 1285 1296
f 1296 1285 1297
f 1285 1286 1297
f 1297 1286 1298
f 1286 1287 1298
f 1298 1287 1299
f 1287 1276 1299
f 1299 1276 1288
f 1288 1289 1300
f 1300 1289 1301
f 1289 1290 1301
f 1301 1290 1302
f 1290 1291 1302
f 1302 1291 1303
f 1291 1292 1303
f 1303 1292 1304
f 1292 1293 1304
f 1304 1293 1305
f 1293 1294 1305
f 1305 1294 1306
f 1294 1295 1306
f 1306 1295 1307
f 1295 1296 1307
f 1307 1296 1308
f 1296 1297 1308
f 1308 1297 1309
f 1297 1298 1309
f 1309 1298 1310
f 1298 1299 1310
f 1310 1299 1311
f 1299 1288 1311
f 1311 1288 1300
f 1300 1301 1312
f 1312 1301 1313
f 1301 1302 1313
f 1313 1302 1314
f 1302 1303 1314
f 1314 1303 1315
f 1303 1304 1315
f 1315 1304 1316
f 1304 1305 1316
f 1316 1305 1317
f 1305 1306 1317
f 1317 1306 1318
f 1306 1307 1318
f 1318 1307 1319
f 1307 1308 1319
f 1319 1308 1320
f 1308 1309 1320
f 1320 1309 1321
f 1309 1310 1321
f 1321 1310 1322
f 1310 1311 1322
f 1322 1311 1323
f 1311 1300 1323
f 1323 1300 1312
f 1312 1313 1324
f 1324 1313 1325
f 1313 1314 1325
f 1325 1314 1326
f 1314 1315 1326
f 1326 1315 1327
f 1315 1316 1327
f 1327 1316 1328
f 1316 1317 1328
f 1328 1317 1329
f 1317 1318 1329
f 1329 1318 1330
f 1318 1319 1330
f 1330 1319 1331
f 1319 1320 1331
f 1331 1320 1332
f 1320 1321 1332
f 1332 1321 1333
f 1321 1322 1333
f 1333 1322 1334
f 1322 1323 1334
f 1334 1323 1335
f 1323 1312 1335
f 1335 1312 1324
f 1324 1325 1336
f 1336 1325 1337
f 1325 1326 1337
f 1337 1326 1338
f 1326 1327 1338
f 1338 1327 1339
f 1327 1328 1339
f 1339 1328 1340
f 1328 1329 1340
f 1340 1329 1341
f 1329 1330 1341
f 1341 1330 1342
f 1330 1331 1342
f 1342 1331 1343
f 1331 1332 1343
f 1343 1332 1344
f 1332 1333 1344
f 1344 1333 1345
f 1333 1334 1345
f 1345 1334 1346
f 1334 1335 1346
f 1346 1335 1347
f 1335 1324 1347
f 1347 1324 1336
f 1336 1337 1348
f 1348 1337 1349
f 1337 1338 1349
f 1349 1338 1350
f 1338 1339 1350
f 1350 1339 1351
f 1339 1340 1351
f 1351 1340 1352
f 1340 1341 1352
f 1352 1341 1353
f 1341 1342 1353
f 1353 1342 1354
f 1342 1343 1354
f 1354 1343 1355
f 1343 1344 1355
f 1355 1344 1356
f 1344 1345 1356
f 1356 1345 1357
f 1345 1346 1357
f 1357 1346 1358
f 1346 1347 1358
f 1358 1347 1359
f 1347 1336 1359
f 1359 1336 1348
f 1348 1349 1360
f 1360 1349 1361
f 1349 1350 1361
f 1361 1350 1362
f 1350 1351 1362
f 1362 1351 1363
f 1351 1352 1363
f 1363 1352 1364
f 1352 1353 1364
f 1364 1353 1365
f 1353 1354 1365
f 1365 1354 1366
f 1354 1355 1366
f 1366 1355 1367
f 1355 1356 1367
f 1367 1356 1368
f 1356 1357 1368
f 1368 1357 1369
f 1357 1358 1369
f 1369 1358 1370
f 1358 1359 1370
f 1370 1359 1371
f 1359 1348 1371
f 1371 1348 1360
f 1360 1361 1372
f 1372 1361 1373
f 1361 1362 1373
f 1373 1362 1374
f 1362 1363 1374
f 1374 1363 1375
f 1363 1364 1375
f 1375 1364 1376
f 1364 1365 1376
f 1376 1365 1377
f 1365 1366 1377
f 1377 1366 1378
f 1366 1367 1378
f 1378 1367 1379
f 1367 1368 1379
f 1379 1368 1380
f 1368 1369 1380
f 1380 1369 1381
f 1369 1370 1381
f 1381 1370 1382
f 1370 1371 1382
f 1382 1371 1383
f 1371 1360 1383
f 1383 1360 1372
f 1372 1373 1384
f 1384 1373 1385
f 1373 1374 1385
f 1385 1374 1386
f 1374 1375 1386
f 1386 1375 1387
f 1375 1376 1387
f 1387 1376 1388
f 1376 1377 1388
f 1388 1377 1389
f 1377 1378 1389
f 1389 1378 1390
f 1378 1379 1390
f 1390 1379 1391
f 1379 1380 1391
f 1391 1380 1392
f 1380 1381 1392
f 1392 1381 1393
f 1381 1382 1393
f 1393 1382 1394
f 1382 1383 1394
f 1394 1383 1395
f 1383 1372 1395
f 1395 1372 1384
f 1384 1385 1396
f 1396 1385 1397
f 1385 1386 1397
f 1397 1386 1398
f 1386 1387 1398
f 1398 1387 1399
f 1387 1388 1399
f 1399 1388 1400
f 1388 1389 1400
f 1400 1389 1401
f 1389 1390 1401
f 1401 1390 1402
f 1390 1391 1402
f 1402 1391 1403
f 1391 1392 1403
f 1403 1392 1404
f 1392 1393 1404
f 1404 1393 1405
f 1393 1394 1405
f 1405 1394 1406
f 1394 1395 1406
f 1406 1395 1407
f 1395 1384 1407
f 1407 1384 1396
f 1396 1397 1408
f 1408 1397 1409
f 1397 1398 1409
f 1409 1398 1410
f 1398 1399 1410
f 1410 1399 1411
f 1399 1400 1411
f 1411 1400 1412
f 1400 1401 1412
f 1412 1401 1413
f 1401 1402 1413
f 1413 1402 1414
f 1402 1403 1414
f 1414 1403 1415
f 1403 1404 1415
f 1415 1404 1416
f 1404 1405 1416
f 1416 1405 1417
f 1405 1406 1417
f 1417 1406 1418
f 1406 1407 1418
f 1418 1407 1419
f 1407 1396 1419
f 1419 1396 1408
f 1408 1409 1420
f 1420 1409 1421
f 1409 1410 1421
f 1421 1410 1422
f 1410 1411 1422
f 1422 1411 1423
f 1411 1412 1423
f 1423 1412 1424
f 1412 1413 1424
f 1424 1413 1425
f 1413 1414 1425
f 1425 1414 1426
f 1414 1415 1426
f 1426 1415 1427
f 1415 1416 1427
f 1427 1416 1428
f 1416 1417 1428
f 1428 1417 1429
f 1417 1418 1429
f 1429 1418 1430
f 1418 1419 1430
f 1430 1419 1431
f 1419 1408 1431
f 1431 1408 1420
f 1420 1421 1432
f 1432 1421 1433
f 1421 1422 1433
f 1433 1422 1434
f 1422 1423 1434
f 1434 1423 1435
f 1423 1424 1435
f 1435 1424 1436
f 1424 1425 1436
f 1436 1425 1437
f 1425 1426 1437
f 1437 1426 1438
f 1426 1427 1438
f 1438 1427 1439
f 1427 1428 1439
f 1439 1428 1440
f 1428 1429 1440
f 1440 1429 1441
f 1429 1430 1441
f 1441 1430 1442
f 1430 1431 1442
f 1442 1431 1443
f 1431 1420 1443
f 1443 1420 1432
f 1432 1433 1444
f 1444 1433 1445
f 1433 1434 1445
f 1445 1434 1446
f 1434 1435 1446
f 1446 1435 1447
f 1435 1436 1447
f 1447 1436 1448
f 1436 1437 1448
f 1448 1437 1449
f 1437 1438 1449
f 1449 1438 1450
f 1438 1439 1450
f 1450 1439 1451
f 1439 1440 1451
f 1451 1440 1452
f 1440 1441 1452
f 1452 1441 1453
f 1441 1442 1453
f 1453 1442 1454
f 1442 1443 1454
f 1454 1443 1455
f 1443 1432 1455
f 1455 1432 1444
f 1444 1445 1456
f 1456 1445 1457
f 1445 1446 1457
f 1457 1446 1458
f 1446 1447 1458
f 1458 1447 1459
f 1447 1448 1459
f 1459 1448 1460
f 1448 1449 1460
f 1460 1449 1461
f 1449 1450 1461
f 1461 1450 1462
f 1450 1451 1462
f 1462 1451 1463
f 1451 1452 1463
f 1463 1452 1464
f 1452 1453 1464
f 1464 1453 1465
f 1453 1454 1465
f 1465 1454 1466
f 1454 1455 1466
f 1466 1455 1467
f 1455 1444 1467
f 1467 1444 1456
f 1456 1457 1468
f 1468 1457 1469
f 1457 1458 1469
f 1469 1458 1470
f 1458 1459 1470
f 1470 1459 1471
f 1459 1460 1471
f 1471 1460 1472
f 1460 1461 1472
f 1472 1461 1473
f 1461 1462 1473
f 1473 1462 1474
f 1462 1463 1474
f 1474 1463 1475
f 1463 1464 1475
f 1475 1464 1476
f 1464 1465 1476
f 1476 1465 1477
f 1465 1466 1477
f 1477 1466 1478
f 1466 1467 1478
f 1478 1467 1479
f 1467 1456 1479
f 1479 1456 1468
f 1468 1469 1480
f 1480 1469 1481
f 1469 1470 1481
f 1481 1470 1482
f 1470 1471 1482
f 1482 1471 1483
f 1471 1472 1483
f 1483 1472 1484
f 1472 1473 1484
f 1484 1473 1485
f 1473 1474 1485
f 1485 1474 1486
f 1474 1475 1486
f 1486 1475 1487
f 1475 1476 1487
f 1487 1476 1488
f 1476 1477 1488
f 1488 1477 1489
f 1477 1478 1489
f 1489 1478 1490
f 1478 1479 1490
f 1490 1479 1491
f 1479 1468 1491
f 1491 1468 1480
f 1480 1481 1492
f 1492 1481 1493
f 1481 1482 1493
f 1493 1482 1494
f 1482 1483 1494
f 1494 1483 1495
f 1483 1484 1495
f 1495 1484 1496
f 1484 1485 1496
f 1496 1485 1497
f 1485 1486 1497
f 1497 1486 1498
f 1486 1487 1498
f 1498 1487 1499
f 1487 1488 1499
f 1499 1488 1500
f 1488 1489 1500
f 1500 1489 1501
f 1489 1490 1501
f 1501 1490 1502
f 1490 1491 1502
f 1502 1491 1503
f 1491 1480 1503
f 1503 1480 1492
f 1492 1493 1504
f 1504 1493 1504
f 1493 1494 1504
f 1504 1494 1504
f 1494 1495 1504
f 1504 1495 1504
f 1495 1496 1504
f 1504 1496 1504
f 1496 1497 1504
f 1504 1497 1504
f 1497 1498 1504
f 1504 1498 1504
f 1498 1499 1504
f 1504 1499 1504
f 1499 1500 1504
f 1504 1500 1504
f 1500 1501 1504
f 1504 1501 1504
f 1501 1502 1504
f 1504 1502 1504
f 1502 1503 1504
f 1504 1503 1504
f 1503 1492 1504
f 1504 1492 1504

g Path_(19)
v 261.59766 274.44397 35.98645
v 261.33707 274.82956 35.946068
v 261.54343 274.88116 35.83217
v 261.76434 274.81564 35.76177
v 261.94058 274.6505 35.753727
v 262.02493 274.43005 35.8102
v 261.9948 274.21332 35.916058
v 261.85825 274.05838 36.04293
v 261.6519 274.00677 36.15683
v 261.431 274.07233 36.22723
v 261.25476 274.23743 36.23527
v 261.17038 274.4579 36.1788
v 261.20053 274.67462 36.07294
v 260.8618 274.4073 35.067677
v 261.04028 274.48895 34.928616
v 261.2552 274.45615 34.828514
v 261.44882 274.31766 34.794197
v 261.5694 274.11063 34.834858
v 261.58453 273.89047 34.9396
v 261.49023 273.71625 35.080364
v 261.3117 273.63458 35.219425
v 261.09683 273.6674 35.319527
v 260.90317 273.80588 35.353844
v 260.78262 274.0129 35.313183
v 260.76746 274.23306 35.20844
v 260.282 273.92447 34.278378
v 260.4254 273.99988 34.103443
v 260.61896 273.9672 33.965553
v 260.8108 273.83514 33.901665
v 260.94946 273.6391 33.928886
v 260.99786 273.43164 34.039932
v 260.94302 273.2683 34.205044
v 260.7996 273.19287 34.379982
v 260.60605 273.22556 34.517868
v 260.41425 273.35764 34.581757
v 260.27554 273.55365 34.554535
v 260.22714 273.76114 34.44349
v 259.67224 273.31192 33.730312
v 259.78186 273.42432 33.54004
v 259.93753 273.42032 33.361423
v 260.09756 273.30103 33.24233
v 260.21906 273.0984 33.214657
v 260.26947 272.86667 33.28583
v 260.2353 272.66803 33.43678
v 260.12567 272.55563 33.627052
v 259.96997 272.55963 33.805664
v 259.80994 272.67892 33.924763
v 259.68845 272.88156 33.95243
v 259.63803 273.11328 33.88126
v 258.7362 273.26294 33.197323
v 258.86823 273.41562 33.08778
v 259.0579 273.4577 32.961143
v 259.25443 273.37793 32.851353
v 259.40515 273.1977 32.787823
v 259.46967 272.9653 32.78758
v 259.4307 272.74298 32.85068
v 259.2987 272.5903 32.960224
v 259.109 272.54822 33.086857
v 258.91248 272.628 33.196648
v 258.76175 272.80823 33.26018
v 258.69724 273.04062 33.260426
v 258.49146 272.8076 32.22884
v 258.60947 272.9576 32.120724
v 258.7985 273.02353 32.02082
v 259.0079 272.9876 31.955898
v 259.18155 272.85953 31.943354
v 259.27295 272.67358 31.986547
v 259.25757 272.47958 32.073906
v 259.13956 272.32956 32.182022
v 258.95053 272.26364 32.281925
v 258.74112 272.29956 32.346848
v 258.56747 272.42764 32.35939
v 258.47607 272.6136 32.316196
v 258.82477 272.558 32.01707
usemtl mat_3
s 1
f 1505 1505 1506
f 1506 1505 1507
f 1505 1505 1507
f 1507 1505 1508
f 1505 1505 1508
f 1508 1505 1509
f 1505 1505 1509
f 1509 1505 1510
f 1505 1505 1510
f 1510 1505 1511
f 1505 1505 1511
f 1511 1505 1512
f 1505 1505 1512
f 1512 1505 1513
f 1505 1505 1513
f 1513 1505 1514
f 1505 1505 1514
f 1514 1505 1515
f 1505 1505 1515
f 1515 1505 1516
f 1505 1505 1516
f 1516 1505 1517
f 1505 1505 1517
f 1517 1505 1506
f 1506 1507 1518
f 1518 1507 1519
f 1507 1508 1519
f 1519 1508 1520
f 1508 1509 1520
f 1520 1509 1521
f 1509 1510 1521
f 1521 1510 1522
f 1510 1511 1522
f 1522 1511 1523
f 1511 1512 1523
f 1523 1512 1524
f 1512 1513 1524
f 1524 1513 1525
f 1513 1514 1525
f 1525 1514 1526
f 1514 1515 1526
f 1526 1515 1527
f 1515 1516 1527
f 1527 1516 1528
f 1516 1517 1528
f 1528 1517 1529
f 1517 1506 1529
f 1529 1506 1518
f 1518 1519 1530
f 1530 1519 1531
f 1519 1520 1531
f 1531 1520 1532
f 1520 1521 1532
f 1532 1521 1533
f 1521 1522 1533
f 1533 1522 1534
f 1522 1523 1534
f 1534 1523 1535
f 1523 1524 1535
f 1535 1524 1536
f 1524 1525 1536
f 1536 1525 1537
f 1525 1526 1537
f 1537 1526 1538
f 1526 1527 1538
f 1538 1527 1539
f 1527 1528 1539
f 1539 1528 1540
f 1528 1529 1540
f 1540 1529 1541
f 1529 1518 1541
f 1541 1518 1530
f 1530 1531 1542
f 1542 1531 1543
f 1531 1532 1543
f 1543 1532 1544
f 1532 1533 1544
f 1544 1533 1545
f 1533 1534 1545
f 1545 1534 1546
f 1534 1535 1546
f 1546 1535 1547
f 1535 1536 1547
f 1547 1536 1548
f 1536 1537 1548
f 1548 1537 1549
f 1537 1538 1549
f 1549 1538 1550
f 1538 1539 1550
f 1550 1539 1551
f 1539 1540 1551
f 1551 1540 1552
f 1540 1541 1552
f 1552 1541 1553
f 1541 1530 1553
f 1553 1530 1542
f 1542 1543 1554
f 1554 1543 1555
f 1543 1544 1555
f 1555 1544 1556
f 1544 1545 1556
f 1556 1545 1557
f 1545 1546 1557
f 1557 1546 1558
f 1546 1547 1558
f 1558 1547 1559
f 1547 1548 1559
f 1559 1548 1560
f 1548 1549 1560
f 1560 1549 1561
f 1549 1550 1561
f 1561 1550 1562
f 1550 1551 1562
f 1562 1551 1563
f 1551 1552 1563
f 1563 1552 1564
f 1552 1553 1564
f 1564 1553 1565
f 1553 1542 1565
f 1565 1542 1554
f 1554 1555 1566
f 1566 1555 1567
f 1555 1556 1567
f 1567 1556 1568
f 1556 1557 1568
f 1568 1557 1569
f 1557 1558 1569
f 1569 1558 1570
f 1558 1559 1570
f 1570 1559 1571
f 1559 1560 1571
f 1571 1560 1572
f 1560 1561 1572
f 1572 1561 1573
f 1561 1562 1573
f 1573 1562 1574
f 1562 1563 1574
f 1574 1563 1575
f 1563 1564 1575
f 1575 1564 1576
f 1564 1565 1576
f 1576 1565 1577
f 1565 1554 1577
f 1577 1554 1566
f 1566 1567 1578
f 1578 1567 1578
f 1567 1568 1578
f 1578 1568 1578
f 1568 1569 1578
f 1578 1569 1578
f 1569 1570 1578
f 1578 1570 1578
f 1570 1571 1578
f 1578 1571 1578
f 1571 1572 1578
f 1578 1572 1578
f 1572 1573 1578
f 1578 1573 1578
f 1573 1574 1578
f 1578 1574 1578
f 1574 1575 1578
f 1578 1575 1578
f 1575 1576 1578
f 1578 1576 1578
f 1576 1577 1578
f 1578 1577 1578
f 1577 1566 1578
f 1578 1566 1578

g Path_(11)
v 294.99808 316.72003 34.653618
v 295.43076 316.5439 34.653618
v 295.37277 316.5675 34.42005
v 295.21442 316.63196 34.249065
v 294.99808 316.72003 34.18648
v 294.78174 316.80807 34.249065
v 294.62338 316.87256 34.42005
v 294.5654 316.89615 34.653618
v 294.62338 316.87256 34.887188
v 294.78174 316.80807 35.058174
v 294.99808 316.72003 35.120758
v 295.21442 316.63196 35.058174
v 295.37277 316.5675 34.887188
v 295.68295 317.1851 34.653618
v 295.6216 317.1975 34.42005
v 295.45404 317.2314 34.249065
v 295.2251 317.27777 34.18648
v 294.9962 317.3241 34.249065
v 294.82858 317.35803 34.42005
v 294.76724 317.37045 34.653618
v 294.82858 317.35803 34.887188
v 294.9962 317.3241 35.058174
v 295.2251 317.27777 35.120758
v 295.45404 317.2314 35.058174
v 295.6216 317.1975 34.887188
v 295.69998 317.87762 34.653618
v 295.63742 317.87793 34.42005
v 295.46643 317.87875 34.249065
v 295.23285 317.8799 34.18648
v 294.9993 317.88104 34.249065
v 294.8283 317.88187 34.42005
v 294.76572 317.88217 34.653618
v 294.8283 317.88187 34.887188
v 294.9993 317.88104 35.058174
v 295.23285 317.8799 35.120758
v 295.46643 317.87875 35.058174
v 295.63742 317.87793 34.887188
v 295.69565 318.48248 34.60585
v 295.6095 318.4824 34.379906
v 295.42194 318.48224 34.227303
v 295.1832 318.48203 34.18893
v 294.95724 318.48184 34.27507
v 294.80463 318.48172 34.462643
v 294.76627 318.4817 34.70139
v 294.85242 318.48175 34.927334
v 295.03998 318.4819 35.079937
v 295.27872 318.48212 35.11831
v 295.50467 318.4823 35.03217
v 295.65726 318.48245 34.844593
v 295.69104 319.08044 34.579792
v 295.5867 319.07788 34.359364
v 295.38724 319.07703 34.21947
v 295.14618 319.07812 34.197598
v 294.92804 319.08084 34.29961
v 294.79132 319.0845 34.49817
v 294.7726 319.08807 34.740074
v 294.87695 319.09064 34.960506
v 295.0764 319.0915 35.1004
v 295.31747 319.0904 35.12227
v 295.5356 319.08768 35.02026
v 295.67233 319.08405 34.821697
v 295.7017 319.6468 34.736538
v 295.61755 319.60907 34.48603
v 295.43164 319.592 34.295513
v 295.19376 319.6002 34.216038
v 294.96765 319.6314 34.2689
v 294.8139 319.67728 34.439938
v 294.7737 319.72552 34.68332
v 294.85785 319.76324 34.93383
v 295.04376 319.7803 35.124344
v 295.28165 319.77213 35.20382
v 295.50775 319.74094 35.150955
v 295.6615 319.69507 34.97992
v 295.75778 320.20358 34.51619
v 295.73898 320.06738 34.350254
v 295.6058 319.97903 34.18084
v 295.39398 319.96222 34.053345
v 295.16028 320.02145 34.001926
v 294.9673 320.14087 34.040363
v 294.86673 320.28845 34.158356
v 294.88556 320.42465 34.32429
v 295.01874 320.513 34.493706
v 295.23053 320.5298 34.6212
v 295.46426 320.47055 34.67262
v 295.65723 320.35117 34.634182
v 295.91788 320.51865 34.188446
v 295.9434 320.40137 33.999477
v 295.8555 320.33676 33.791332
v 295.67776 320.34216 33.61979
v 295.45782 320.41608 33.530807
v 295.25458 320.53873 33.548233
v 295.1225 320.67725 33.667393
v 295.097 320.79453 33.856365
v 295.18488 320.85913 34.064507
v 295.3626 320.85373 34.236053
v 295.58255 320.77982 34.325035
v 295.7858 320.65717 34.30761
v 296.102 321.04703 34.34329
v 296.16418 320.9414 34.139973
v 296.11713 320.89218 33.90282
v 295.97345 320.91248 33.69537
v 295.7716 320.99692 33.57321
v 295.56573 321.12283 33.569077
v 295.41095 321.25647 33.684074
v 295.34872 321.3621 33.88739
v 295.39578 321.41132 34.124542
v 295.53946 321.39102 34.331993
v 295.7413 321.30658 34.45415
v 295.94717 321.18066 34.458286
v 296.495 321.5213 33.91319
v 296.4836 321.3271 33.77668
v 296.36465 321.19382 33.616302
v 296.16998 321.15723 33.47503
v 295.95175 321.22708 33.390713
v 295.76843 321.3847 33.38595
v 295.66916 321.58783 33.46201
v 295.6805 321.78204 33.59852
v 295.7995 321.9153 33.758896
v 295.99417 321.9519 33.90017
v 296.2124 321.88205 33.984486
v 296.39572 321.72443 33.98925
v 296.6873 321.7097 33.276714
v 296.6486 321.51035 33.151154
v 296.503 321.37573 33.007042
v 296.28952 321.34192 32.88299
v 296.0654 321.418 32.812244
v 295.89062 321.58353 32.81375
v 295.81204 321.79422 32.887115
v 295.85077 321.99356 33.012676
v 295.99634 322.12817 33.156788
v 296.2098 322.162 33.280838
v 296.43396 322.0859 33.351585
v 296.60873 321.92038 33.35008
v 296.8158 322.07605 33.023697
v 296.88916 321.9319 32.85012
v 296.85403 321.83603 32.624752
v 296.7198 321.81418 32.407978
v 296.52243 321.8722 32.25788
v 296.3148 321.9945 32.21468
v 296.1526 322.14835 32.28995
v 296.0792 322.2925 32.463528
v 296.11435 322.38837 32.688896
v 296.2486 322.41022 32.90567
v 296.44595 322.3522 33.055767
v 296.65356 322.2299 33.09897
v 296.9901 322.55316 33.079582
v 297.15656 322.4694 32.9264
v 297.22906 322.4257 32.69896
v 297.18823 322.4338 32.4582
v 297.045 322.49155 32.26863
v 296.83774 322.58344 32.18105
v 296.62198 322.68488 32.218925
v 296.45554 322.76865 32.372105
v 296.38303 322.81232 32.599545
v 296.42386 322.8042 32.840305
v 296.5671 322.7465 33.029873
v 296.77435 322.65457 33.117455
v 297.1898 323.1068 33.064045
v 297.3506 323.03772 32.897186
v 297.4131 323.0106 32.665176
v 297.36053 323.03268 32.430187
v 297.20703 323.0981 32.25518
v 296.9937 323.18936 32.187054
v 296.7777 323.28192 32.244057
v 296.61694 323.35104 32.41092
v 296.55444 323.37817 32.642925
v 296.607 323.35605 32.877914
v 296.76047 323.29062 33.05292
v 296.97382 323.1994 33.121048
v 297.48465 323.61295 33.059208
v 297.63672 323.53445 32.88836
v 297.6925 323.5057 32.65484
v 297.6371 323.5344 32.42122
v 297.48532 323.61282 32.2501
v 297.27783 323.72 32.187332
v 297.07028 323.8272 32.249733
v 296.9182 323.9057 32.42058
v 296.86243 323.93445 32.654102
v 296.91785 323.90576 32.88772
v 297.0696 323.82733 33.058838
v 297.2771 323.72015 33.12161
v 297.76782 324.24432 33.059525
v 297.93866 324.2299 32.889
v 298.00165 324.22455 32.6556
v 297.9399 324.22974 32.421864
v 297.77 324.24408 32.25042
v 297.5374 324.2637 32.187206
v 297.3045 324.2834 32.24916
v 297.13367 324.29782 32.419685
v 297.07068 324.30316 32.653084
v 297.13242 324.29797 32.88682
v 297.30234 324.28363 33.058266
v 297.5349 324.264 33.12148
v 297.6041 324.8142 33.058918
v 297.77374 324.7929 32.887928
v 297.83582 324.78513 32.654354
v 297.7737 324.79294 32.420788
v 297.60406 324.81424 32.24981
v 297.37228 324.84332 32.187237
v 297.14056 324.8724 32.249832
v 296.97092 324.8937 32.420822
v 296.9088 324.9015 32.654396
v 296.97092 324.8937 32.887962
v 297.1406 324.8724 33.058937
v 297.37234 324.8433 33.121513
v 297.91046 325.16522 33.00482
v 298.01282 325.07898 32.803432
v 298.02444 325.06915 32.562103
v 297.94226 325.13843 32.345497
v 297.78827 325.26822 32.211655
v 297.60376 325.42377 32.196434
v 297.43814 325.56335 32.30392
v 297.33582 325.64963 32.505306
v 297.32416 325.65945 32.746635
v 297.40634 325.59018 32.963245
v 297.56033 325.46036 33.097088
v 297.74484 325.30484 33.11231
v 298.41135 325.47717 32.915703
v 298.47165 325.42618 32.68719
v 298.4422 325.46194 32.449905
v 298.33087 325.57495 32.26743
v 298.16754 325.73486 32.188656
v 297.9959 325.8989 32.23469
v 297.862 326.02304 32.393204
v 297.8017 326.07404 32.62172
v 297.83115 326.03827 32.859005
v 297.94244 325.92526 33.04148
v 298.1058 325.76532 33.12025
v 298.27744 325.60132 33.074215
v 298.7747 326.04446 33.022625
v 298.90945 326.03525 32.816082
v 298.93582 326.07712 32.585373
v 298.8467 326.15884 32.392323
v 298.666 326.2585 32.288654
v 298.4421 326.34946 32.30215
v 298.23502 326.40726 32.42919
v 298.10025 326.41644 32.635735
v 298.0739 326.37457 32.866444
v 298.16302 326.29285 33.059494
v 298.34375 326.19318 33.163162
v 298.56763 326.10226 33.149666
v 298.6924 326.51767 33.009304
v 298.89096 326.5585 32.82221
v 298.99823 326.66162 32.61136
v 298.98544 326.79935 32.43325
v 298.85605 326.9348 32.335606
v 298.6447 327.0317 32.344593
v 298.40808 327.06406 32.4578
v 298.2095 327.0232 32.644897
v 298.10226 326.9201 32.855747
v 298.11505 326.78238 33.03386
v 298.24445 326.6469 33.1315
v 298.45578 326.55002 33.122513
v 298.92172 326.9502 33.511116
v 299.10388 326.97357 33.310425
v 299.18716 327.0483 33.080173
v 299.14926 327.15433 32.882057
v 299.0003 327.2632 32.769165
v 298.78024 327.34583 32.771744
v 298.548 327.38004 32.889103
v 298.36584 327.35663 33.089798
v 298.28256 327.28192 33.32005
v 298.3205 327.1759 33.51816
v 298.46942 327.067 33.631054
v 298.6895 326.98438 33.628475
v 299.19977 327.66055 33.545216
v 299.2549 327.6467 33.310192
v 299.1889 327.6641 33.078228
v 299.0194 327.70813 32.911476
v 298.79187 327.76697 32.854618
v 298.56723 327.8249 32.922894
v 298.40573 327.86633 33.098
v 298.3506 327.8802 33.333023
v 298.4166 327.8628 33.564987
v 298.5861 327.81876 33.731735
v 298.81363 327.75992 33.788593
v 299.03824 327.702 33.72032
v 299.4301 328.21695 33.544067
v 299.483 328.19458 33.310944
v 299.42114 328.2197 33.080235
v 299.26105 328.28564 32.913754
v 299.04565 328.3747 32.856117
v 298.83267 328.463 32.92276
v 298.67917 328.52692 33.095833
v 298.62628 328.5493 33.328953
v 298.68817 328.52414 33.559666
v 298.84827 328.45822 33.726143
v 299.06363 328.36917 33.783783
v 299.2766 328.28085 33.71714
v 299.03308 328.31982 33.32047
usemtl mat_4
s 1
f 1579 1579 1580
f 1580 1579 1581
f 1579 1579 1581
f 1581 1579 1582
f 1579 1579 1582
f 1582 1579 1583
f 1579 1579 1583
f 1583 1579 1584
f 1579 1579 1584
f 1584 1579 1585
f 1579 1579 1585
f 1585 1579 1586
f 1579 1579 1586
f 1586 1579 1587
f 1579 1579 1587
f 1587 1579 1588
f 1579 1579 1588
f 1588 1579 1589
f 1579 1579 1589
f 1589 1579 1590
f 1579 1579 1590
f 1590 1579 1591
f 1579 1579 1591
f 1591 1579 1580
f 1580 1581 1592
f 1592 1581 1593
f 1581 1582 1593
f 1593 1582 1594
f 1582 1583 1594
f 1594 1583 1595
f 1583 1584 1595
f 1595 1584 1596
f 1584 1585 1596
f 1596 1585 1597
f 1585 1586 1597
f 1597 1586 1598
f 1586 1587 1598
f 1598 1587 1599
f 1587 1588 1599
f 1599 1588 1600
f 1588 1589 1600
f 1600 1589 1601
f 1589 1590 1601
f 1601 1590 1602
f 1590 1591 1602
f 1602 1591 1603
f 1591 1580 1603
f 1603 1580 1592
f 1592 1593 1604
f 1604 1593 1605
f 1593 1594 1605
f 1605 1594 1606
f 1594 1595 1606
f 1606 1595 1607
f 1595 1596 1607
f 1607 1596 1608
f 1596 1597 1608
f 1608 1597 1609
f 1597 1598 1609
f 1609 1598 1610
f 1598 1599 1610
f 1610 1599 1611
f 1599 1600 1611
f 1611 1600 1612
f 1600 1601 1612
f 1612 1601 1613
f 1601 1602 1613
f 1613 1602 1614
f 1602 1603 1614
f 1614 1603 1615
f 1603 1592 1615
f 1615 1592 1604
f 1604 1605 1616
f 1616 1605 1617
f 1605 1606 1617
f 1617 1606 1618
f 1606 1607 1618
f 1618 1607 1619
f 1607 1608 1619
f 1619 1608 1620
f 1608 1609 1620
f 1620 1609 1621
f 1609 1610 1621
f 1621 1610 1622
f 1610 1611 1622
f 1622 1611 1623
f 1611 1612 1623
f 1623 1612 1624
f 1612 1613 1624
f 1624 1613 1625
f 1613 1614 1625
f 1625 1614 1626
f 1614 1615 1626
f 1626 1615 1627
f 1615 1604 1627
f 1627 1604 1616
f 1616 1617 1628
f 1628 1617 1629
f 1617 1618 1629
f 1629 1618 1630
f 1618 1619 1630
f 1630 1619 1631
f 1619 1620 1631
f 1631 1620 1632
f 1620 1621 1632
f 1632 1621 1633
f 1621 1622 1633
f 1633 1622 1634
f 1622 1623 1634
f 1634 1623 1635
f 1623 1624 1635
f 1635 1624 1636
f 1624 1625 1636
f 1636 1625 1637
f 1625 1626 1637
f 1637 1626 1638
f 1626 1627 1638
f 1638 1627 1639
f 1627 1616 1639
f 1639 1616 1628
f 1628 1629 1640
f 1640 1629 1641
f 1629 1630 1641
f 1641 1630 1642
f 1630 1631 1642
f 1642 1631 1643
f 1631 1632 1643
f 1643 1632 1644
f 1632 1633 1644
f 1644 1633 1645
f 1633 1634 1645
f 1645 1634 1646
f 1634 1635 1646
f 1646 1635 1647
f 1635 1636 1647
f 1647 1636 1648
f 1636 1637 1648
f 1648 1637 1649
f 1637 1638 1649
f 1649 1638 1650
f 1638 1639 1650
f 1650 1639 1651
f 1639 1628 1651
f 1651 1628 1640
f 1640 1641 1652
f 1652 1641 1653
f 1641 1642 1653
f 1653 1642 1654
f 1642 1643 1654
f 1654 1643 1655
f 1643 1644 1655
f 1655 1644 1656
f 1644 1645 1656
f 1656 1645 1657
f 1645 1646 1657
f 1657 1646 1658
f 1646 1647 1658
f 1658 1647 1659
f 1647 1648 1659
f 1659 1648 1660
f 1648 1649 1660
f 1660 1649 1661
f 1649 1650 1661
f 1661 1650 1662
f 1650 1651 1662
f 1662 1651 1663
f 1651 1640 1663
f 1663 1640 1652
f 1652 1653 1664
f 1664 1653 1665
f 1653 1654 1665
f 1665 1654 1666
f 1654 1655 1666
f 1666 1655 1667
f 1655 1656 1667
f 1667 1656 1668
f 1656 1657 1668
f 1668 1657 1669
f 1657 1658 1669
f 1669 1658 1670
f 1658 1659 1670
f 1670 1659 1671
f 1659 1660 1671
f 1671 1660 1672
f 1660 1661 1672
f 1672 1661 1673
f 1661 1662 1673
f 1673 1662 1674
f 1662 1663 1674
f 1674 1663 1675
f 1663 1652 1675
f 1675 1652 1664
f 1664 1665 1676
f 1676 1665 1677
f 1665 1666 1677
f 1677 1666 1678
f 1666 1667 1678
f 1678 1667 1679
f 1667 1668 1679
f 1679 1668 1680
f 1668 1669 1680
f 1680 1669 1681
f 1669 1670 1681
f 1681 1670 1682
f 1670 1671 1682
f 1682 1671 1683
f 1671 1672 1683
f 1683 1672 1684
f 1672 1673 1684
f 1684 1673 1685
f 1673 1674 1685
f 1685 1674 1686
f 1674 1675 1686
f 1686 1675 1687
f 1675 1664 1687
f 1687 1664 1676
f 1676 1677 1688
f 1688 1677 1689
f 1677 1678 1689
f 1689 1678 1690
f 1678 1679 1690
f 1690 1679 1691
f 1679 1680 1691
f 1691 1680 1692
f 1680 1681 1692
f 1692 1681 1693
f 1681 1682 1693
f 1693 1682 1694
f 1682 1683 1694
f 1694 1683 1695
f 1683 1684 1695
f 1695 1684 1696
f 1684 1685 1696
f 1696 1685 1697
f 1685 1686 1697
f 1697 1686 1698
f 1686 1687 1698
f 1698 1687 1699
f 1687 1676 1699
f 1699 1676 1688
f 1688 1689 1700
f 1700 1689 1701
f 1689 1690 1701
f 1701 1690 1702
f 1690 1691 1702
f 1702 1691 1703
f 1691 1692 1703
f 1703 1692 1704
f 1692 1693 1704
f 1704 1693 1705
f 1693 1694 1705
f 1705 1694 1706
f 1694 1695 1706
f 1706 1695 1707
f 1695 1696 1707
f 1707 1696 1708
f 1696 1697 1708
f 1708 1697 1709
f 1697 1698 1709
f 1709 1698 1710
f 1698 1699 1710
f 1710 1699 1711
f 1699 1688 1711
f 1711 1688 1700
f 1700 1701 1712
f 1712 1701 1713
f 1701 1702 1713
f 1713 1702 1714
f 1702 1703 1714
f 1714 1703 1715
f 1703 1704 1715
f 1715 1704 1716
f 1704 1705 1716
f 1716 1705 1717
f 1705 1706 1717
f 1717 1706 1718
f 1706 1707 1718
f 1718 1707 1719
f 1707 1708 1719
f 1719 1708 1720
f 1708 1709 1720
f 1720 1709 1721
f 1709 1710 1721
f 1721 1710 1722
f 1710 1711 1722
f 1722 1711 1723
f 1711 1700 1723
f 1723 1700 1712
f 1712 1713 1724
f 1724 1713 1725
f 1713 1714 1725
f 1725 1714 1726
f 1714 1715 1726
f 1726 1715 1727
f 1715 1716 1727
f 1727 1716 1728
f 1716 1717 1728
f 1728 1717 1729
f 1717 1718 1729
f 1729 1718 1730
f 1718 1719 1730
f 1730 1719 1731
f 1719 1720 1731
f 1731 1720 1732
f 1720 1721 1732
f 1732 1721 1733
f 1721 1722 1733
f 1733 1722 1734
f 1722 1723 1734
f 1734 1723 1735
f 1723 1712 1735
f 1735 1712 1724
f 1724 1725 1736
f 1736 1725 1737
f 1725 1726 1737
f 1737 1726 1738
f 1726 1727 1738
f 1738 1727 1739
f 1727 1728 1739
f 1739 1728 1740
f 1728 1729 1740
f 1740 1729 1741
f 1729 1730 1741
f 1741 1730 1742
f 1730 1731 1742
f 1742 1731 1743
f 1731 1732 1743
f 1743 1732 1744
f 1732 1733 1744
f 1744 1733 1745
f 1733 1734 1745
f 1745 1734 1746
f 1734 1735 1746
f 1746 1735 1747
f 1735 1724 1747
f 1747 1724 1736
f 1736 1737 1748
f 1748 1737 1749
f 1737 1738 1749
f 1749 1738 1750
f 1738 1739 1750
f 1750 1739 1751
f 1739 1740 1751
f 1751 1740 1752
f 1740 1741 1752
f 1752 1741 1753
f 1741 1742 1753
f 1753 1742 1754
f 1742 1743 1754
f 1754 1743 1755
f 1743 1744 1755
f 1755 1744 1756
f 1744 1745 1756
f 1756 1745 1757
f 1745 1746 1757
f 1757 1746 1758
f 1746 1747 1758
f 1758 1747 1759
f 1747 1736 1759
f 1759 1736 1748
f 1748 1749 1760
f 1760 1749 1761
f 1749 1750 1761
f 1761 1750 1762
f 1750 1751 1762
f 1762 1751 1763
f 1751 1752 1763
f 1763 1752 1764
f 1752 1753 1764
f 1764 1753 1765
f 1753 1754 1765
f 1765 1754 1766
f 1754 1755 1766
f 1766 1755 1767
f 1755 1756 1767
f 1767 1756 1768
f 1756 1757 1768
f 1768 1757 1769
f 1757 1758 1769
f 1769 1758 1770
f 1758 1759 1770
f 1770 1759 1771
f 1759 1748 1771
f 1771 1748 1760
f 1760 1761 1772
f 1772 1761 1773
f 1761 1762 1773
f 1773 1762 1774
f 1762 1763 1774
f 1774 1763 1775
f 1763 1764 1775
f 1775 1764 1776
f 1764 1765 1776
f 1776 1765 1777
f 1765 1766 1777
f 1777 1766 1778
f 1766 1767 1778
f 1778 1767 1779
f 1767 1768 1779
f 1779 1768 1780
f 1768 1769 1780
f 1780 1769 1781
f 1769 1770 1781
f 1781 1770 1782
f 1770 1771 1782
f 1782 1771 1783
f 1771 1760 1783
f 1783 1760 1772
f 1772 1773 1784
f 1784 1773 1785
f 1773 1774 1785
f 1785 1774 1786
f 1774 1775 1786
f 1786 1775 1787
f 1775 1776 1787
f 1787 1776 1788
f 1776 1777 1788
f 1788 1777 1789
f 1777 1778 1789
f 1789 1778 1790
f 1778 1779 1790
f 1790 1779 1791
f 1779 1780 1791
f 1791 1780 1792
f 1780 1781 1792
f 1792 1781 1793
f 1781 1782 1793
f 1793 1782 1794
f 1782 1783 1794
f 1794 1783 1795
f 1783 1772 1795
f 1795 1772 1784
f 1784 1785 1796
f 1796 1785 1797
f 1785 1786 1797
f 1797 1786 1798
f 1786 1787 1798
f 1798 1787 1799
f 1787 1788 1799
f 1799 1788 1800
f 1788 1789 1800
f 1800 1789 1801
f 1789 1790 1801
f 1801 1790 1802
f 1790 1791 1802
f 1802 1791 1803
f 1791 1792 1803
f 1803 1792 1804
f 1792 1793 1804
f 1804 1793 1805
f 1793 1794 1805
f 1805 1794 1806
f 1794 1795 1806
f 1806 1795 1807
f 1795 1784 1807
f 1807 1784 1796
f 1796 1797 1808
f 1808 1797 1809
f 1797 1798 1809
f 1809 1798 1810
f 1798 1799 1810
f 1810 1799 1811
f 1799 1800 1811
f 1811 1800 1812
f 1800 1801 1812
f 1812 1801 1813
f 1801 1802 1813
f 1813 1802 1814
f 1802 1803 1814
f 1814 1803 1815
f 1803 1804 1815
f 1815 1804 1816
f 1804 1805 1816
f 1816 1805 1817
f 1805 1806 1817
f 1817 1806 1818
f 1806 1807 1818
f 1818 1807 1819
f 1807 1796 1819
f 1819 1796 1808
f 1808 1809 1820
f 1820 1809 1821
f 1809 1810 1821
f 1821 1810 1822
f 1810 1811 1822
f 1822 1811 1823
f 1811 1812 1823
f 1823 1812 1824
f 1812 1813 1824
f 1824 1813 1825
f 1813 1814 1825
f 1825 1814 1826
f 1814 1815 1826
f 1826 1815 1827
f 1815 1816 1827
f 1827 1816 1828
f 1816 1817 1828
f 1828 1817 1829
f 1817 1818 1829
f 1829 1818 1830
f 1818 1819 1830
f 1830 1819 1831
f 1819 1808 1831
f 1831 1808 1820
f 1820 1821 1832
f 1832 1821 1833
f 1821 1822 1833
f 1833 1822 1834
f 1822 1823 1834
f 1834 1823 1835
f 1823 1824 1835
f 1835 1824 1836
f 1824 1825 1836
f 1836 1825 1837
f 1825 1826 1837
f 1837 1826 1838
f 1826 1827 1838
f 1838 1827 1839
f 1827 1828 1839
f 1839 1828 1840
f 1828 1829 1840
f 1840 1829 1841
f 1829 1830 1841
f 1841 1830 1842
f 1830 1831 1842
f 1842 1831 1843
f 1831 1820 1843
f 1843 1820 1832
f 1832 1833 1844
f 1844 1833 1845
f 1833 1834 1845
f 1845 1834 1846
f 1834 1835 1846
f 1846 1835 1847
f 1835 1836 1847
f 1847 1836 1848
f 1836 1837 1848
f 1848 1837 1849
f 1837 1838 1849
f 1849 1838 1850
f 1838 1839 1850
f 1850 1839 1851
f 1839 1840 1851
f 1851 1840 1852
f 1840 1841 1852
f 1852 1841 1853
f 1841 1842 1853
f 1853 1842 1854
f 1842 1843 1854
f 1854 1843 1855
f 1843 1832 1855
f 1855 1832 1844
f 1844 1845 1856
f 1856 1845 1857
f 1845 1846 1857
f 1857 1846 1858
f 1846 1847 1858
f 1858 1847 1859
f 1847 1848 1859
f 1859 1848 1860
f 1848 1849 1860
f 1860 1849 1861
f 1849 1850 1861
f 1861 1850 1862
f 1850 1851 1862
f 1862 1851 1863
f 1851 1852 1863
f 1863 1852 1864
f 1852 1853 1864
f 1864 1853 1865
f 1853 1854 1865
f 1865 1854 1866
f 1854 1855 1866
f 1866 1855 1867
f 1855 1844 1867
f 1867 1844 1856
f 1856 1857 1868
f 1868 1857 1868
f 1857 1858 1868
f 1868 1858 1868
f 1858 1859 1868
f 1868 1859 1868
f 1859 1860 1868
f 1868 1860 1868
f 1860 1861 1868
f 1868 1861 1868
f 1861 1862 1868
f 1868 1862 1868
f 1862 1863 1868
f 1868 1863 1868
f 1863 1864 1868
f 1868 1864 1868
f 1864 1865 1868
f 1868 1865 1868
f 1865 1866 1868
f 1868 1866 1868
f 1866 1867 1868
f 1868 1867 1868
f 1867 1856 1868
f 1868 1856 1868

g Path_(17)
v 261.13052 273.5097 35.98645
v 260.67673 273.5097 36.09735
v 260.68207 273.5097 35.855602
v 260.8076 273.5097 35.64891
v 261.01962 273.5097 35.532665
v 261.26138 273.5097 35.538013
v 261.46805 273.5097 35.663517
v 261.5843 273.5097 35.87555
v 261.57895 273.5097 36.117302
v 261.45346 273.5097 36.32399
v 261.24142 273.5097 36.440235
v 260.99966 273.5097 36.434887
v 260.79297 273.5097 36.309383
v 260.66592 272.86768 36.034855
v 260.70428 272.86703 35.796696
v 260.85687 272.86905 35.60969
v 261.08276 272.87317 35.523956
v 261.32147 272.8783 35.562458
v 261.509 272.8831 35.71488
v 261.59512 272.8862 35.940384
v 261.55673 272.88684 36.178547
v 261.40417 272.88483 36.365547
v 261.17828 272.8807 36.451283
v 260.93958 272.87558 36.41278
v 260.75204 272.8708 36.260357
v 260.7093 272.1188 35.953632
v 260.79935 272.1167 35.750175
v 260.98514 272.14893 35.62739
v 261.21686 272.20685 35.618183
v 261.4324 272.2749 35.725014
v 261.57404 272.3349 35.919262
v 261.6038 272.37073 36.148876
v 261.51373 272.3728 36.35233
v 261.32794 272.34058 36.475113
v 261.09622 272.28268 36.48432
v 260.88068 272.21463 36.37749
v 260.73904 272.15463 36.183247
v 261.13885 271.3613 36.066456
v 261.32306 271.3228 36.01916
v 261.5406 271.38495 36.076706
v 261.73325 271.53107 36.223675
v 261.84933 271.722 36.420685
v 261.85782 271.90656 36.61495
v 261.75635 272.03534 36.754414
v 261.57217 272.07382 36.80171
v 261.3546 272.0117 36.74416
v 261.162 271.8656 36.597195
v 261.04587 271.67468 36.400185
v 261.0374 271.49008 36.20592
v 261.3236 271.24957 36.349728
v 261.52808 271.1556 36.336826
v 261.7587 271.18228 36.372505
v 261.95364 271.32242 36.44721
v 262.06076 271.53848 36.540916
v 262.05124 271.77255 36.62852
v 261.92773 271.96194 36.68655
v 261.72324 272.05588 36.69945
v 261.49265 272.0292 36.663773
v 261.29767 271.88907 36.58907
v 261.19058 271.67303 36.495358
v 261.20007 271.43893 36.407753
v 261.58658 271.0347 36.715748
v 261.7996 271.0189 36.750458
v 262.019 271.10898 36.85158
v 262.18607 271.28085 36.99202
v 262.25598 271.48843 37.134144
v 262.21005 271.6761 37.239872
v 262.06052 271.79355 37.280872
v 261.8475 271.80936 37.24616
v 261.62808 271.71927 37.14504
v 261.46103 271.5474 37.004597
v 261.3911 271.33984 36.862476
v 261.43707 271.15216 36.75675
v 261.86432 270.72476 37.153534
v 262.08646 270.7592 37.164497
v 262.3082 270.8533 37.258667
v 262.4702 270.98184 37.410812
v 262.52905 271.11038 37.580166
v 262.46893 271.20447 37.721348
v 262.306 271.23892 37.79653
v 262.0839 271.20447 37.78557
v 261.86212 271.11038 37.6914
v 261.7001 270.98184 37.53925
v 261.64127 270.8533 37.369896
v 261.7014 270.7592 37.228714
v 261.95187 270.26328 37.387768
v 262.17856 270.27982 37.352016
v 262.41287 270.325 37.42535
v 262.592 270.38675 37.588116
v 262.66794 270.4485 37.796707
v 262.62036 270.4937 37.995224
v 262.46204 270.51025 38.130478
v 262.23532 270.4937 38.16623
v 262.001 270.4485 38.0929
v 261.8219 270.38675 37.93013
v 261.74594 270.325 37.721542
v 261.79352 270.27982 37.523026
v 262.274 269.76517 37.95019
usemtl mat_5
s 1
f 1869 1869 1870
f 1870 1869 1871
f 1869 1869 1871
f 1871 1869 1872
f 1869 1869 1872
f 1872 1869 1873
f 1869 1869 1873
f 1873 1869 1874
f 1869 1869 1874
f 1874 1869 1875
f 1869 1869 1875
f 1875 1869 1876
f 1869 1869 1876
f 1876 1869 1877
f 1869 1869 1877
f 1877 1869 1878
f 1869 1869 1878
f 1878 1869 1879
f 1869 1869 1879
f 1879 1869 1880
f 1869 1869 1880
f 1880 1869 1881
f 1869 1869 1881
f 1881 1869 1870
f 1870 1871 1882
f 1882 1871 1883
f 1871 1872 1883
f 1883 1872 1884
f 1872 1873 1884
f 1884 1873 1885
f 1873 1874 1885
f 1885 1874 1886
f 1874 1875 1886
f 1886 1875 1887
f 1875 1876 1887
f 1887 1876 1888
f 1876 1877 1888
f 1888 1877 1889
f 1877 1878 1889
f 1889 1878 1890
f 1878 1879 1890
f 1890 1879 1891
f 1879 1880 1891
f 1891 1880 1892
f 1880 1881 1892
f 1892 1881 1893
f 1881 1870 1893
f 1893 1870 1882
f 1882 1883 1894
f 1894 1883 1895
f 1883 1884 1895
f 1895 1884 1896
f 1884 1885 1896
f 1896 1885 1897
f 1885 1886 1897
f 1897 1886 1898
f 1886 1887 1898
f 1898 1887 1899
f 1887 1888 1899
f 1899 1888 1900
f 1888 1889 1900
f 1900 1889 1901
f 1889 1890 1901
f 1901 1890 1902
f 1890 1891 1902
f 1902 1891 1903
f 1891 1892 1903
f 1903 1892 1904
f 1892 1893 1904
f 1904 1893 1905
f 1893 1882 1905
f 1905 1882 1894
f 1894 1895 1906
f 1906 1895 1907
f 1895 1896 1907
f 1907 1896 1908
f 1896 1897 1908
f 1908 1897 1909
f 1897 1898 1909
f 1909 1898 1910
f 1898 1899 1910
f 1910 1899 1911
f 1899 1900 1911
f 1911 1900 1912
f 1900 1901 1912
f 1912 1901 1913
f 1901 1902 1913
f 1913 1902 1914
f 1902 1903 1914
f 1914 1903 1915
f 1903 1904 1915
f 1915 1904 1916
f 1904 1905 1916
f 1916 1905 1917
f 1905 1894 1917
f 1917 1894 1906
f 1906 1907 1918
f 1918 1907 1919
f 1907 1908 1919
f 1919 1908 1920
f 1908 1909 1920
f 1920 1909 1921
f 1909 1910 1921
f 1921 1910 1922
f 1910 1911 1922
f 1922 1911 1923
f 1911 1912 1923
f 1923 1912 1924
f 1912 1913 1924
f 1924 1913 1925
f 1913 1914 1925
f 1925 1914 1926
f 1914 1915 1926
f 1926 1915 1927
f 1915 1916 1927
f 1927 1916 1928
f 1916 1917 1928
f 1928 1917 1929
f 1917 1906 1929
f 1929 1906 1918
f 1918 1919 1930
f 1930 1919 1931
f 1919 1920 1931
f 1931 1920 1932
f 1920 1921 1932
f 1932 1921 1933
f 1921 1922 1933
f 1933 1922 1934
f 1922 1923 1934
f 1934 1923 1935
f 1923 1924 1935
f 1935 1924 1936
f 1924 1925 1936
f 1936 1925 1937
f 1925 1926 1937
f 1937 1926 1938
f 1926 1927 1938
f 1938 1927 1939
f 1927 1928 1939
f 1939 1928 1940
f 1928 1929 1940
f 1940 1929 1941
f 1929 1918 1941
f 1941 1918 1930
f 1930 1931 1942
f 1942 1931 1943
f 1931 1932 1943
f 1943 1932 1944
f 1932 1933 1944
f 1944 1933 1945
f 1933 1934 1945
f 1945 1934 1946
f 1934 1935 1946
f 1946 1935 1947
f 1935 1936 1947
f 1947 1936 1948
f 1936 1937 1948
f 1948 1937 1949
f 1937 1938 1949
f 1949 1938 1950
f 1938 1939 1950
f 1950 1939 1951
f 1939 1940 1951
f 1951 1940 1952
f 1940 1941 1952
f 1952 1941 1953
f 1941 1930 1953
f 1953 1930 1942
f 1942 1943 1954
f 1954 1943 1955
f 1943 1944 1955
f 1955 1944 1956
f 1944 1945 1956
f 1956 1945 1957
f 1945 1946 1957
f 1957 1946 1958
f 1946 1947 1958
f 1958 1947 1959
f 1947 1948 1959
f 1959 1948 1960
f 1948 1949 1960
f 1960 1949 1961
f 1949 1950 1961
f 1961 1950 1962
f 1950 1951 1962
f 1962 1951 1963
f 1951 1952 1963
f 1963 1952 1964
f 1952 1953 1964
f 1964 1953 1965
f 1953 1942 1965
f 1965 1942 1954
f 1954 1955 1966
f 1966 1955 1966
f 1955 1956 1966
f 1966 1956 1966
f 1956 1957 1966
f 1966 1957 1966
f 1957 1958 1966
f 1966 1958 1966
f 1958 1959 1966
f 1966 1959 1966
f 1959 1960 1966
f 1966 1960 1966
f 1960 1961 1966
f 1966 1961 1966
f 1961 1962 1966
f 1966 1962 1966
f 1962 1963 1966
f 1966 1963 1966
f 1963 1964 1966
f 1966 1964 1966
f 1964 1965 1966
f 1966 1965 1966
f 1965 1954 1966
f 1966 1954 1966
f 1966 1966 1966
f 1966 1966 1966
f 1966 1966 1966
f 1966 1966 1966
f 1966 1966 1966
f 1966 1966 1966
f 1966 1966 1966
f 1966 1966 1966
f 1966 1966 1966
f 1966 1966 1966
f 1966 1966 1966
f 1966 1966 1966
f 1966 1966 1966
f 1966 1966 1966
f 1966 1966 1966
f 1966 1966 1966
f 1966 1966 1966
f 1966 1966 1966
f 1966 1966 1966
f 1966 1966 1966
f 1966 1966 1966
f 1966 1966 1966
f 1966 1966 1966
f 1966 1966 1966

g Path_(18)
v 260.4298 272.5754 35.98645
v 259.98233 272.704 35.84053
v 259.9754 272.4775 35.79224
v 260.0902 272.27725 35.76955
v 260.29602 272.1569 35.77854
v 260.53766 272.14868 35.8168
v 260.75043 272.2548 35.874077
v 260.8773 272.44684 35.935028
v 260.88425 272.67334 35.98332
v 260.7694 272.8736 36.00601
v 260.56363 272.99396 35.997017
v 260.32196 273.00217 35.95876
v 260.1092 272.89603 35.901478
v 259.95908 272.2992 36.933796
v 259.9524 272.07544 36.877605
v 260.06732 271.87616 36.851105
v 260.273 271.75482 36.861397
v 260.5144 271.74387 36.90572
v 260.7268 271.84628 36.9722
v 260.85327 272.03464 37.04302
v 260.85995 272.2584 37.09921
v 260.74506 272.45767 37.12571
v 260.53934 272.579 37.115417
v 260.29794 272.58997 37.071095
v 260.08557 272.48752 37.004616
v 259.86176 271.8314 38.182777
v 259.85568 271.611 38.117455
v 259.97083 271.41296 38.086403
v 260.1763 271.29037 38.097942
v 260.41708 271.27606 38.14898
v 260.62866 271.37384 38.22584
v 260.7543 271.55756 38.307926
v 260.76038 271.77795 38.37325
v 260.64523 271.97598 38.4043
v 260.43976 272.09857 38.39276
v 260.19897 272.11288 38.341724
v 259.98743 272.01508 38.264866
v 259.75143 271.34445 39.257805
v 259.74472 271.12033 39.202553
v 259.8596 270.92096 39.17651
v 260.06534 270.7997 39.186657
v 260.30676 270.78912 39.230274
v 260.5192 270.892 39.295673
v 260.64575 271.08078 39.365334
v 260.65247 271.30487 39.420586
v 260.53757 271.50424 39.44663
v 260.33185 271.6255 39.43648
v 260.09042 271.63608 39.392864
v 259.87796 271.53323 39.327465
v 259.74896 270.9535 40.36256
v 259.73962 270.7257 40.30061
v 259.85236 270.52393 40.280487
v 260.05695 270.4022 40.307583
v 260.29855 270.39316 40.37464
v 260.51248 270.4992 40.463688
v 260.6414 270.692 40.550865
v 260.65073 270.91977 40.612812
v 260.538 271.12158 40.632935
v 260.3334 271.2433 40.60584
v 260.0918 271.25232 40.538784
v 259.87787 271.14627 40.449738
v 260.19516 270.82196 40.31994
usemtl mat_6
s 1
f 1967 1967 1968
f 1968 1967 1969
f 1967 1967 1969
f 1969 1967 1970
f 1967 1967 1970
f 1970 1967 1971
f 1967 1967 1971
f 1971 1967 1972
f 1967 1967 1972
f 1972 1967 1973
f 1967 1967 1973
f 1973 1967 1974
f 1967 1967 1974
f 1974 1967 1975
f 1967 1967 1975
f 1975 1967 1976
f 1967 1967 1976
f 1976 1967 1977
f 1967 1967 1977
f 1977 1967 1978
f 1967 1967 1978
f 1978 1967 1979
f 1967 1967 1979
f 1979 1967 1968
f 1968 1969 1980
f 1980 1969 1981
f 1969 1970 1981
f 1981 1970 1982
f 1970 1971 1982
f 1982 1971 1983
f 1971 1972 1983
f 1983 1972 1984
f 1972 1973 1984
f 1984 1973 1985
f 1973 1974 1985
f 1985 1974 1986
f 1974 1975 1986
f 1986 1975 1987
f 1975 1976 1987
f 1987 1976 1988
f 1976 1977 1988
f 1988 1977 1989
f 1977 1978 1989
f 1989 1978 1990
f 1978 1979 1990
f 1990 1979 1991
f 1979 1968 1991
f 1991 1968 1980
f 1980 1981 1992
f 1992 1981 1993
f 1981 1982 1993
f 1993 1982 1994
f 1982 1983 1994
f 1994 1983 1995
f 1983 1984 1995
f 1995 1984 1996
f 1984 1985 1996
f 1996 1985 1997
f 1985 1986 1997
f 1997 1986 1998
f 1986 1987 1998
f 1998 1987 1999
f 1987 1988 1999
f 1999 1988 2000
f 1988 1989 2000
f 2000 1989 2001
f 1989 1990 2001
f 2001 1990 2002
f 1990 1991 2002
f 2002 1991 2003
f 1991 1980 2003
f 2003 1980 1992
f 1992 1993 2004
f 2004 1993 2005
f 1993 1994 2005
f 2005 1994 2006
f 1994 1995 2006
f 2006 1995 2007
f 1995 1996 2007
f 2007 1996 2008
f 1996 1997 2008
f 2008 1997 2009
f 1997 1998 2009
f 2009 1998 2010
f 1998 1999 2010
f 2010 1999 2011
f 1999 2000 2011
f 2011 2000 2012
f 2000 2001 2012
f 2012 2001 2013
f 2001 2002 2013
f 2013 2002 2014
f 2002 2003 2014
f 2014 2003 2015
f 2003 1992 2015
f 2015 1992 2004
f 2004 2005 2016
f 2016 2005 2017
f 2005 2006 2017
f 2017 2006 2018
f 2006 2007 2018
f 2018 2007 2019
f 2007 2008 2019
f 2019 2008 2020
f 2008 2009 2020
f 2020 2009 2021
f 2009 2010 2021
f 2021 2010 2022
f 2010 2011 2022
f 2022 2011 2023
f 2011 2012 2023
f 2023 2012 2024
f 2012 2013 2024
f 2024 2013 2025
f 2013 2014 2025
f 2025 2014 2026
f 2014 2015 2026
f 2026 2015 2027
f 2015 2004 2027
f 2027 2004 2016
f 2016 2017 2028
f 2028 2017 2028
f 2017 2018 2028
f 2028 2018 2028
f 2018 2019 2028
f 2028 2019 2028
f 2019 2020 2028
f 2028 2020 2028
f 2020 2021 2028
f 2028 2021 2028
f 2021 2022 2028
f 2028 2022 2028
f 2022 2023 2028
f 2028 2023 2028
f 2023 2024 2028
f 2028 2024 2028
f 2024 2025 2028
f 2028 2025 2028
f 2025 2026 2028
f 2028 2026 2028
f 2026 2027 2028
f 2028 2027 2028
f 2027 2016 2028
f 2028 2016 2028

g Path_(0)
v 262.0648 269.77258 38.652115
v 261.63782 269.5935 38.590225
v 261.6463 269.78668 38.40594
v 261.76694 269.97607 38.20944
v 261.96738 270.11096 38.053364
v 262.1939 270.15518 37.979546
v 262.38586 270.09686 38.007755
v 262.4918 269.95166 38.13044
v 262.4833 269.75848 38.314724
v 262.36267 269.5691 38.51123
v 262.16223 269.4342 38.6673
v 261.93567 269.39 38.741123
v 261.74374 269.4483 38.71291
v 261.86984 269.19986 38.14258
v 261.88898 269.332 37.90914
v 262.01602 269.48196 37.68138
v 262.21698 269.60962 37.520325
v 262.43802 269.68076 37.469128
v 262.61984 269.67627 37.541508
v 262.7138 269.5974 37.71807
v 262.6947 269.46527 37.951508
v 262.56763 269.3153 38.179268
v 262.36667 269.18765 38.340324
v 262.14566 269.11652 38.39152
v 261.9638 269.121 38.31914
v 262.13187 268.6086 38.050747
v 262.18085 268.66156 37.827522
v 262.32968 268.7541 37.653366
v 262.53854 268.86145 37.574936
v 262.7514 268.95486 37.613255
v 262.91125 269.00925 37.75805
v 262.97528 269.0101 37.970528
v 262.9263 268.95715 38.19375
v 262.77747 268.8646 38.36791
v 262.5686 268.75726 38.446335
v 262.35574 268.66385 38.40802
v 262.19586 268.60944 38.26322
v 262.42245 268.04645 37.98952
v 262.48682 268.08728 37.750633
v 262.64877 268.1665 37.57664
v 262.86493 268.26285 37.51417
v 263.07736 268.35056 37.579956
v 263.22916 268.4061 37.756374
v 263.2796 268.41458 37.99615
v 263.21524 268.37375 38.23504
v 263.05325 268.29456 38.40903
v 262.8371 268.19818 38.4715
v 262.6247 268.11047 38.405716
v 262.4729 268.05493 38.229298
v 262.6471 267.42603 37.941277
v 262.7275 267.4673 37.71863
v 262.8997 267.5484 37.570118
v 263.11755 267.64764 37.53553
v 263.32272 267.73843 37.624138
v 263.46017 267.79645 37.812195
v 263.4931 267.80612 38.049313
v 263.4127 267.76486 38.27196
v 263.24048 267.68375 38.420475
v 263.0226 267.58447 38.455063
v 262.81747 267.49368 38.366455
v 262.68002 267.4357 38.1784
v 262.95688 266.8644 38.015266
v 263.00317 266.8861 37.779053
v 263.15228 266.95053 37.600018
v 263.36426 267.0404 37.52613
v 263.58228 267.13165 37.57719
v 263.74796 267.19983 37.739517
v 263.81686 267.22665 37.969616
v 263.77054 267.20496 38.205826
v 263.62143 267.14056 38.38486
v 263.40945 267.0507 38.458748
v 263.19144 266.95944 38.40769
v 263.02576 266.89127 38.24536
v 263.12875 266.27673 37.979797
v 263.19217 266.29828 37.747425
v 263.3577 266.35245 37.579666
v 263.58096 266.42477 37.521473
v 263.8022 266.49585 37.588436
v 263.96207 266.54663 37.762615
v 264.01773 266.56354 37.997337
v 263.95435 266.542 38.22971
v 263.78882 266.48782 38.39747
v 263.56552 266.4155 38.45566
v 263.3443 266.34442 38.3887
v 263.18445 266.29364 38.21452
v 263.36627 265.602 37.982635
v 263.4245 265.63034 37.749653
v 263.58002 265.70514 37.58027
v 263.79114 265.80637 37.51986
v 264.0013 265.9069 37.58462
v 264.1542 265.97977 37.757195
v 264.2089 266.0055 37.99134
v 264.15067 265.97714 38.22432
v 263.99515 265.9023 38.393707
v 263.78403 265.8011 38.454113
v 263.57385 265.70056 38.389355
v 263.42093 265.6277 38.21678
v 263.7356 265.00555 37.988464
v 263.78787 265.03793 37.754604
v 263.93274 265.12723 37.582817
v 264.13138 265.2495 37.51913
v 264.3306 265.372 37.580612
v 264.477 265.4619 37.750786
v 264.5313 265.49512 37.98406
v 264.47906 265.46274 38.21792
v 264.3342 265.37344 38.389706
v 264.13556 265.25116 38.453392
v 263.93634 265.12866 38.39191
v 263.78995 265.03876 38.221733
v 264.05182 264.48697 37.987072
v 264.1075 264.51428 37.75335
v 264.2607 264.58923 37.581944
v 264.4704 264.69174 37.518784
v 264.6804 264.79437 37.58079
v 264.8344 264.86957 37.751354
v 264.8912 264.89725 37.984768
v 264.83554 264.86993 38.21849
v 264.6823 264.79498 38.389896
v 264.47263 264.69244 38.453056
v 264.26263 264.58984 38.39105
v 264.1086 264.51465 38.220486
v 264.26807 263.91617 37.969124
v 264.33426 263.94144 37.737934
v 264.49963 264.0045 37.57316
v 264.71985 264.0884 37.518944
v 264.93588 264.17075 37.58982
v 265.08984 264.2294 37.766796
v 265.14053 264.2487 38.002453
v 265.0743 264.2234 38.233643
v 264.90894 264.16037 38.39842
v 264.68875 264.07642 38.452633
v 264.47272 263.9941 38.381756
v 264.31873 263.93546 38.20478
v 264.50018 263.3051 37.985912
v 264.55853 263.3275 37.75232
v 264.7181 263.38876 37.581272
v 264.93616 263.47244 37.5186
v 265.15424 263.5561 37.5811
v 265.31393 263.61737 37.75202
v 265.37247 263.6398 37.985565
v 265.31412 263.6174 38.21916
v 265.15454 263.55615 38.390205
v 264.9365 263.4725 38.452877
v 264.7184 263.38882 38.39038
v 264.55872 263.32758 38.21946
v 264.72305 262.73413 37.985855
v 264.7831 262.7515 37.752266
v 264.94733 262.79895 37.58123
v 265.1717 262.8638 37.518578
v 265.39612 262.92865 37.581093
v 265.56042 262.97614 37.752026
v 265.6206 262.99353 37.985577
v 265.56055 262.97617 38.219162
v 265.39633 262.9287 38.390198
v 265.17197 262.86386 38.452854
v 264.94757 262.799 38.39034
v 264.78326 262.75153 38.219406
v 264.84225 262.1179 37.985657
v 264.90323 262.13205 37.752094
v 265.06982 262.1707 37.581127
v 265.29736 262.22342 37.518566
v 265.5249 262.27618 37.581177
v 265.69144 262.3148 37.75218
v 265.75238 262.32892 37.985752
v 265.6914 262.31476 38.219315
v 265.5248 262.27615 38.39028
v 265.29727 262.2234 38.452843
v 265.06973 262.17065 38.390236
v 264.9032 262.13202 38.219234
v 265.02774 261.4627 37.892128
v 265.13138 261.4935 37.675827
v 265.32477 261.551 37.542557
v 265.55615 261.61975 37.528027
v 265.7635 261.6814 37.636127
v 265.89124 261.71936 37.8379
v 265.90515 261.72348 38.07927
v 265.80154 261.6927 38.295567
v 265.60812 261.63522 38.428837
v 265.37677 261.56644 38.44337
v 265.16943 261.50482 38.335266
v 265.0417 261.46686 38.1335
v 265.24 260.83554 37.86193
v 265.37454 260.80734 37.68156
v 265.588 260.82346 37.619804
v 265.82318 260.87958 37.693214
v 266.01706 260.96066 37.882114
v 266.11768 261.04495 38.135895
v 266.09808 261.10992 38.38655
v 265.96356 261.13812 38.56692
v 265.7501 261.122 38.628677
v 265.51492 261.0659 38.555267
v 265.32104 260.98483 38.366364
v 265.22043 260.9005 38.112587
v 265.28604 260.31964 37.903866
v 265.38773 260.24753 37.722626
v 265.58347 260.22324 37.653645
v 265.8208 260.25333 37.715412
v 266.03616 260.32968 37.89137
v 266.17184 260.4319 38.134377
v 266.19147 260.53253 38.379314
v 266.08978 260.60468 38.560555
v 265.89404 260.62897 38.629536
v 265.65668 260.59888 38.567772
v 265.4413 260.52252 38.39181
v 265.30566 260.42032 38.148804
v 265.5606 259.68054 38.046906
v 265.76245 259.6972 37.92488
v 265.99896 259.74493 37.936485
v 266.2068 259.8109 38.078613
v 266.3302 259.8775 38.313183
v 266.33615 259.92682 38.577335
v 266.22305 259.94568 38.800297
v 266.0212 259.92902 38.92232
v 265.78467 259.8813 38.910713
v 265.57687 259.8153 38.768585
v 265.45346 259.74875 38.53402
v 265.4475 259.6994 38.269863
v 265.81708 259.07672 38.094902
v 266.04453 259.14188 38.071484
v 266.26212 259.21655 38.17249
v 266.41153 259.28067 38.370853
v 266.4528 259.31708 38.61342
v 266.3748 259.316 38.835197
v 266.19843 259.27777 38.97676
v 265.97098 259.2126 39.000175
v 265.7534 259.13794 38.89917
v 265.60394 259.07382 38.70081
v 265.5627 259.0374 38.45824
v 265.64072 259.03845 38.236465
v 266.11267 258.51447 38.18817
v 266.3423 258.585 38.160812
v 266.55307 258.65457 38.2563
v 266.68854 258.7046 38.449043
v 266.71237 258.7216 38.687397
v 266.6182 258.70108 38.907494
v 266.43127 258.6485 39.05036
v 266.20166 258.57797 39.077717
v 265.99088 258.50836 38.98223
v 265.8554 258.45837 38.78949
v 265.83157 258.44135 38.551136
v 265.92575 258.46188 38.331036
v 266.13095 257.88812 38.25391
v 266.3552 257.9252 38.171238
v 266.58972 257.9664 38.213463
v 266.7717 258.00064 38.369267
v 266.85236 258.01877 38.59691
v 266.81012 258.01593 38.83539
v 266.65625 257.99286 39.020805
v 266.43204 257.95578 39.103477
v 266.1975 257.91458 39.061253
v 266.01553 257.88034 38.90545
v 265.93484 257.8622 38.677807
v 265.9771 257.86505 38.439327
v 266.18607 257.20428 38.30483
v 266.3909 257.26202 38.189842
v 266.6232 257.32877 38.196938
v 266.82077 257.38663 38.324207
v 266.93063 257.4201 38.537556
v 266.92337 257.42023 38.77981
v 266.80093 257.387 38.98607
v 266.5961 257.32925 39.101055
v 266.3638 257.2625 39.093964
v 266.16623 257.20465 38.96669
v 266.05637 257.17117 38.75334
v 266.06363 257.17102 38.511086
v 266.3727 256.5771 38.402264
v 266.5416 256.62918 38.23725
v 266.76654 256.69916 38.1827
v 266.98727 256.76828 38.253227
v 267.14465 256.818 38.42993
v 267.1965 256.835 38.66547
v 267.12894 256.81473 38.89673
v 266.96005 256.76263 39.06174
v 266.7351 256.69266 39.116295
v 266.51437 256.62354 39.04577
v 266.357 256.57382 38.86906
v 266.30515 256.55682 38.633522
v 266.48495 255.95477 38.42341
v 266.6482 255.99626 38.249886
v 266.87357 256.0538 38.18382
v 267.1007 256.112 38.242912
v 267.26874 256.15527 38.41133
v 267.33264 256.172 38.643944
v 267.2753 256.1577 38.87843
v 267.1121 256.11624 39.051952
v 266.8867 256.0587 39.118015
v 266.65958 256.0005 39.05892
v 266.49152 255.95723 38.890507
v 266.4276 255.94049 38.65789
v 266.68945 255.31111 38.41592
v 266.85336 255.3629 38.245842
v 267.07635 255.43349 38.184494
v 267.29868 255.50397 38.24831
v 267.4608 255.55545 38.420193
v 267.51923 255.57413 38.65409
v 267.4583 255.55502 38.887325
v 267.29443 255.50325 39.057404
v 267.07144 255.43266 39.11875
v 266.8491 255.36218 39.054935
v 266.687 255.3107 38.88305
v 266.62857 255.292 38.649155
v 266.88013 254.72212 38.417793
v 267.04706 254.7601 38.247032
v 267.2749 254.81198 38.184757
v 267.50253 254.86388 38.247646
v 267.669 254.90186 38.418858
v 267.72974 254.91576 38.652508
v 267.6684 254.90186 38.885994
v 267.50143 254.86388 39.056755
v 267.27362 254.81198 39.119034
v 267.046 254.7601 39.05614
v 266.8795 254.72212 38.88493
v 266.8188 254.70822 38.65128
v 266.95978 254.1258 38.41895
v 267.12973 254.14246 38.24775
v 267.36212 254.16528 38.184875
v 267.59464 254.18814 38.24717
v 267.765 254.2049 38.41794
v 267.82758 254.21107 38.651432
v 267.7656 254.20502 38.88508
v 267.59564 254.18834 39.056274
v 267.36325 254.16553 39.119152
v 267.13074 254.14267 39.056858
v 266.96036 254.1259 38.886086
v 266.8978 254.11972 38.652596
v 267.00195 253.45189 38.41861
v 267.17087 253.4781 38.247578
v 267.40167 253.51392 38.18493
v 267.63248 253.54976 38.247448
v 267.80148 253.576 38.418385
v 267.8634 253.58562 38.651936
v 267.8016 253.57605 38.885525
v 267.6327 253.54984 39.056557
v 267.40192 253.51402 39.119205
v 267.17108 253.47818 39.056686
v 267.00208 253.45193 38.885746
v 266.9402 253.44232 38.652195
v 267.17218 252.77347 38.418407
v 267.337 252.81906 38.24747
v 267.56213 252.88136 38.184956
v 267.78723 252.94365 38.24761
v 267.95197 252.98924 38.41864
v 268.01224 253.00592 38.65223
v 267.95184 252.98921 38.88578
v 267.787 252.9436 39.056717
v 267.56186 252.88132 39.119232
v 267.3368 252.81903 39.05658
v 267.17203 252.77344 38.885548
v 267.1118 252.75676 38.65196
v 267.3541 252.17207 38.418514
v 267.52136 252.20769 38.247536
v 267.74982 252.25633 38.184967
v 267.97824 252.30498 38.247562
v 268.14548 252.34059 38.41856
v 268.20667 252.35362 38.65213
v 268.14545 252.34059 38.885696
v 267.9782 252.30498 39.05667
v 267.74976 252.25633 39.119244
v 267.5213 252.20769 39.056644
v 267.3541 252.17207 38.88565
v 267.29288 252.15904 38.652077
v 267.43027 251.56998 38.418556
v 267.60043 251.58649 38.247566
v 267.83292 251.60904 38.18497
v 268.0654 251.63159 38.247547
v 268.2356 251.64812 38.41852
v 268.29788 251.65416 38.652092
v 268.2356 251.64812 38.885662
v 268.06543 251.6316 39.056652
v 267.83295 251.60905 39.119247
v 267.60046 251.58649 39.05667
v 267.43027 251.56998 38.885696
v 267.36798 251.56393 38.65213
v 267.47696 250.88992 38.418545
v 267.6455 250.91864 38.24756
v 267.87576 250.95784 38.184975
v 268.10602 250.99706 38.247555
v 268.27457 251.02576 38.41854
v 268.33627 251.03627 38.652107
v 268.27457 251.02577 38.885677
v 268.10602 250.99706 39.056664
v 267.87576 250.95786 39.11925
v 267.6455 250.91864 39.056667
v 267.47696 250.88992 38.885685
v 267.41525 250.87943 38.652115
v 267.67978 250.17415 38.414516
v 267.8391 250.2407 38.245247
v 268.0552 250.33098 38.184998
v 268.27014 250.42076 38.249912
v 268.42633 250.48601 38.422592
v 268.4819 250.50923 38.656776
v 268.42203 250.4842 38.88971
v 268.26266 250.41765 39.05898
v 268.0466 250.32738 39.11923
v 267.83167 250.2376 39.054317
v 267.67548 250.17235 38.881634
v 267.61987 250.14912 38.64745
v 267.95865 249.59306 38.52529
v 268.0757 249.63338 38.319626
v 268.27295 249.70836 38.20713
v 268.49756 249.79791 38.217953
v 268.6893 249.87804 38.349194
v 268.79684 249.92726 38.565685
v 268.79132 249.93242 38.809418
v 268.6743 249.8921 39.015087
v 268.47702 249.81712 39.12758
v 268.25244 249.72757 39.116756
v 268.06067 249.64745 38.985516
v 267.95316 249.5982 38.769028
v 268.16766 248.9398 38.48381
v 268.35025 248.93677 38.38824
v 268.58063 248.98538 38.419216
v 268.79712 249.07263 38.568436
v 268.94165 249.17513 38.795914
v 268.97556 249.2654 39.040703
v 268.8897 249.31927 39.23721
v 268.70715 249.32231 39.332775
v 268.47675 249.2737 39.301804
v 268.26028 249.18645 39.152584
v 268.11572 249.08397 38.925102
v 268.08182 248.99368 38.680313
v 268.33948 248.38263 38.94042
v 268.5222 248.29967 38.78974
v 268.75592 248.30453 38.743713
v 268.97803 248.39594 38.814674
v 269.12903 248.54938 38.983604
v 269.16843 248.72374 39.205242
v 269.0857 248.87231 39.4202
v 268.90298 248.95528 39.57088
v 268.66925 248.95041 39.616905
v 268.44714 248.85901 39.545948
v 268.29614 248.70557 39.377014
v 268.2567 248.5312 39.155376
v 268.34897 248.09076 39.016876
v 268.4915 247.95181 38.911427
v 268.7122 247.88956 38.921783
v 268.95193 247.92065 39.045174
v 269.1465 248.03679 39.24853
v 269.24377 248.20685 39.477375
v 269.21765 248.38525 39.67038
v 269.07516 248.5242 39.77583
v 268.85446 248.58646 39.765472
v 268.6147 248.55536 39.642082
v 268.4201 248.43921 39.43872
v 268.32285 248.26917 39.20988
v 268.6822 247.47229 39.34349
v 268.92172 247.49657 39.389076
v 269.13037 247.59306 39.557034
v 269.25223 247.7359 39.802357
v 269.25464 247.88683 40.05932
v 269.13696 248.0054 40.25906
v 268.93073 248.05983 40.34806
v 268.6912 248.03555 40.302475
v 268.48254 247.93906 40.134518
v 268.3607 247.7962 39.889194
v 268.35828 247.64528 39.632233
v 268.47595 247.52672 39.43249
v 268.96432 247.04645 39.751286
v 269.18207 247.14845 39.87765
v 269.34024 247.27388 40.084568
v 269.39648 247.38913 40.31659
v 269.33572 247.4633 40.51155
v 269.17422 247.47653 40.617214
v 268.95526 247.4253 40.60526
v 268.73752 247.32329 40.478893
v 268.5793 247.19785 40.271976
v 268.52307 247.08261 40.03995
v 268.58383 247.00844 39.84499
v 268.74536 246.9952 39.73933
v 269.29355 246.63881 40.032192
v 269.50803 246.72455 40.121426
v 269.6562 246.79678 40.304794
v 269.69836 246.83615 40.533165
v 269.62323 246.83212 40.745346
v 269.45096 246.78577 40.884483
v 269.22766 246.7095 40.913296
v 269.0132 246.62376 40.824066
v 268.86505 246.55153 40.640697
v 268.82288 246.51215 40.412327
v 268.89798 246.51617 40.200146
v 269.07025 246.56253 40.061005
v 269.2788 246.12451 40.102478
v 269.51718 246.16403 40.080402
v 269.72372 246.16939 40.194473
v 269.8431 246.13914 40.414124
v 269.84332 246.0814 40.680496
v 269.72433 246.01164 40.92222
v 269.51804 245.94855 41.074524
v 269.27966 245.90903 41.096596
v 269.07312 245.90369 40.982525
v 268.95374 245.93393 40.76288
v 268.9535 245.99167 40.496502
v 269.07248 246.06143 40.25478
v 269.33914 245.58385 39.64776
v 269.57993 245.60623 39.57382
v 269.79257 245.58752 39.634193
v 269.92017 245.53276 39.81271
v 269.92847 245.45662 40.061535
v 269.81525 245.37949 40.313995
v 269.6109 245.32204 40.50244
v 269.37012 245.29967 40.57638
v 269.15747 245.31836 40.516006
v 269.0299 245.37312 40.33749
v 269.0216 245.44926 40.088665
v 269.1348 245.5264 39.83621
v 269.40253 244.86414 39.601406
v 269.6419 244.89632 39.610023
v 269.84592 244.90642 39.74227
v 269.95984 244.89177 39.962708
v 269.95322 244.85626 40.212273
v 269.82776 244.80942 40.42409
v 269.61713 244.76381 40.541412
v 269.37775 244.73164 40.532795
v 269.17377 244.72153 40.400547
v 269.0598 244.73619 40.18011
v 269.06644 244.7717 39.930546
v 269.1919 244.81853 39.718727
v 269.48456 244.1438 39.594685
v 269.70764 244.23294 39.566425
v 269.91656 244.30792 39.662914
v 270.05536 244.3487 39.85829
v 270.08685 244.34428 40.100212
v 270.0026 244.29591 40.32385
v 269.82516 244.21652 40.469284
v 269.60208 244.12738 40.49754
v 269.39316 244.05238 40.401054
v 269.25436 244.01163 40.205673
v 269.22287 244.01602 39.963757
v 269.30713 244.06439 39.740116
v 269.8389 243.53671 39.565044
v 270.03845 243.67165 39.543816
v 270.22205 243.79123 39.646473
v 270.34048 243.8634 39.8455
v 270.362 243.86884 40.087574
v 270.28085 243.80606 40.30783
v 270.11877 243.69193 40.447254
v 269.91922 243.55699 40.46848
v 269.73563 243.43742 40.365826
v 269.6172 243.36525 40.166794
v 269.59567 243.35982 39.92472
v 269.67682 243.42258 39.704464
v 270.17426 242.9384 39.60579
v 270.35025 243.08397 39.522778
v 270.53442 243.23393 39.56459
v 270.67743 243.34808 39.720024
v 270.74094 243.39584 39.947433
v 270.70792 243.36441 40.185883
v 270.58725 243.26222 40.371475
v 270.41122 243.11665 40.45449
v 270.22705 242.9667 40.412674
v 270.08405 242.85255 40.25724
v 270.02057 242.8048 40.02983
v 270.05356 242.83621 39.791386
v 270.6411 242.47382 39.572468
v 270.824 242.62416 39.52331
v 271.00192 242.76932 39.599167
v 271.12717 242.87039 39.779705
v 271.16617 242.9003 40.016552
v 271.10852 242.85101 40.246246
v 270.96964 242.73576 40.40724
v 270.78674 242.58542 40.456398
v 270.60883 242.44026 40.380543
v 270.48358 242.33919 40.200005
v 270.44455 242.30928 39.963154
v 270.50223 242.35857 39.73346
v 271.01852 241.91643 39.597366
v 271.1862 242.07292 39.520756
v 271.35968 242.23428 39.569057
v 271.4925 242.3573 39.729332
v 271.54907 242.40898 39.95863
v 271.51422 242.3755 40.19551
v 271.3973 242.26584 40.376507
v 271.22964 242.10934 40.453117
v 271.05615 241.94798 40.404816
v 270.92334 241.82498 40.24454
v 270.86676 241.77328 40.015244
v 270.9016 241.80676 39.778362
v 271.51517 241.49928 39.581703
v 271.6908 241.65314 39.518787
v 271.86667 241.80699 39.581043
v 271.99564 241.9196 39.751785
v 272.04318 241.96083 39.985268
v 271.99652 241.91959 40.21892
v 271.8682 241.80696 40.39015
v 271.6926 241.6531 40.45306
v 271.51672 241.49925 40.39081
v 271.38776 241.38664 40.220062
v 271.3402 241.34543 39.986584
v 271.38684 241.38666 39.752926
v 271.83917 241.04417 39.58101
v 272.0614 241.11583 39.518227
v 272.28378 241.18744 39.580616
v 272.44672 241.2398 39.751453
v 272.5065 241.25893 39.98497
v 272.44717 241.23965 40.218594
v 272.2846 241.18716 40.38972
v 272.06235 241.11551 40.452503
v 271.83997 241.04391 40.390114
v 271.67706 240.99153 40.219273
v 271.61725 240.97241 39.985756
v 271.67657 240.99168 39.752136
v 271.8411 240.48166 39.581245
v 272.0738 240.46342 39.51801
v 272.3068 240.44513 39.579945
v 272.47772 240.43167 39.750454
v 272.54077 240.42667 39.98385
v 272.47903 240.43146 40.21759
v 272.30902 240.44475 40.38905
v 272.07635 240.46298 40.452286
v 271.84332 240.48128 40.39035
v 271.6724 240.49472 40.21984
v 271.60934 240.49973 39.986446
v 271.6711 240.49495 39.752705
v 271.7001 239.85353 39.598476
v 271.92673 239.82504 39.51913
v 272.16235 239.79541 39.56462
v 272.34387 239.77257 39.72276
v 272.42258 239.76265 39.951176
v 272.37744 239.76828 40.188667
v 272.22052 239.788 40.371593
v 271.9939 239.81648 40.450943
v 271.75827 239.84612 40.405453
v 271.57678 239.86896 40.24731
v 271.49805 239.87888 40.018894
v 271.54318 239.87325 39.781403
v 271.56985 239.15813 39.678726
v 271.77417 239.16913 39.547695
v 272.01553 239.18036 39.535423
v 272.22928 239.18878 39.645203
v 272.35812 239.19215 39.84762
v 272.36755 239.18956 40.088432
v 272.25504 239.18172 40.30312
v 272.05072 239.1707 40.434155
v 271.80936 239.15947 40.446426
v 271.5956 239.15105 40.336647
v 271.46677 239.14767 40.13423
v 271.45734 239.15027 39.893414
v 271.64258 238.56711 39.7796
v 271.82858 238.631 39.597294
v 272.06583 238.66685 39.536835
v 272.29074 238.66508 39.61442
v 272.4431 238.62616 39.809265
v 272.48206 238.56052 40.069157
v 272.39716 238.48572 40.32446
v 272.21118 238.42183 40.506763
v 271.97394 238.38597 40.567223
v 271.749 238.38774 40.489635
v 271.59665 238.42667 40.294792
v 271.5577 238.49232 40.0349
v 271.5967 238.04509 39.517
v 271.71823 238.12256 39.302082
v 271.92783 238.16058 39.13096
v 272.1693 238.14896 39.04948
v 272.37802 238.0908 39.07948
v 272.498 238.00171 39.212917
v 272.4971 237.90555 39.41404
v 272.37558 237.82808 39.628956
v 272.16602 237.79007 39.80008
v 271.9245 237.8017 39.881557
v 271.71582 237.85983 39.85156
v 271.59583 237.94893 39.71812
v 271.52444 237.42914 39.29474
v 271.66956 237.45033 39.093014
v 271.89105 237.44461 38.97033
v 272.12958 237.4135 38.959564
v 272.32123 237.36533 39.063595
v 272.41467 237.313 39.254555
v 272.38486 237.27055 39.481274
v 272.23975 237.24934 39.683
v 272.01825 237.25507 39.80568
v 271.7797 237.28618 39.81645
v 271.58804 237.33435 39.712414
v 271.4946 237.38667 39.521454
v 271.46378 236.78235 39.237045
v 271.5892 236.78235 39.025368
v 271.79965 236.76149 38.90449
v 272.03873 236.72537 38.906815
v 272.24237 236.68365 39.031708
v 272.356 236.64754 39.24571
v 272.34915 236.6267 39.491478
v 272.2237 236.6267 39.70316
v 272.01324 236.64755 39.82403
v 271.7742 236.68367 39.82171
v 271.57056 236.72537 39.696815
v 271.45694 236.76149 39.482815
v 271.29684 236.05255 39.313072
v 271.37305 236.06354 39.08334
v 271.55368 236.07591 38.92271
v 271.79037 236.08636 38.87422
v 272.0197 236.09209 38.950867
v 272.1802 236.09154 39.13211
v 272.22885 236.08488 39.36939
v 272.15265 236.07388 39.599117
v 271.972 236.06151 39.75975
v 271.7353 236.05107 39.80824
v 271.50598 236.04535 39.731594
v 271.3455 236.04588 39.55035
v 271.5154 235.28217 39.365097
v 271.56256 235.30339 39.129887
v 271.7143 235.36244 38.950096
v 271.92993 235.44348 38.873898
v 272.15176 235.52481 38.92171
v 272.32028 235.58463 39.080727
v 272.39035 235.60689 39.30833
v 272.34323 235.58566 39.54354
v 272.1915 235.52661 39.72333
v 271.97583 235.44557 39.79953
v 271.75403 235.36424 39.751717
v 271.5855 235.30444 39.592705
v 271.80652 234.62091 39.632816
v 271.82764 234.70992 39.388344
v 271.9526 234.83565 39.16754
v 272.14798 234.96443 39.02957
v 272.36136 235.06177 39.011402
v 272.5356 235.10156 39.117905
v 272.62405 235.07315 39.32054
v 272.60294 234.98416 39.565014
v 272.47797 234.85843 39.785816
v 272.28262 234.72964 39.923786
v 272.0692 234.63231 39.94195
v 271.89496 234.59251 39.83545
v 272.14838 234.13452 39.003864
v 272.0947 234.28375 38.765976
v 272.15753 234.46375 38.541634
v 272.32007 234.62628 38.39095
v 272.53873 234.7278 38.3543
v 272.75494 234.74112 38.441505
v 272.91077 234.66264 38.6292
v 272.96445 234.51341 38.867085
v 272.90158 234.33342 39.091427
v 272.73904 234.17088 39.24211
v 272.5204 234.06935 39.278763
v 272.30417 234.05605 39.191555
v 272.30005 233.72534 38.59791
v 272.27158 233.87077 38.459377
v 272.35394 234.04805 38.35549
v 272.52505 234.20964 38.314083
v 272.73904 234.31229 38.346256
v 272.93863 234.32845 38.443382
v 273.07025 234.25381 38.57944
v 273.09872 234.10837 38.71797
v 273.01636 233.9311 38.82186
v 272.84525 233.7695 38.863266
v 272.63126 233.66687 38.831097
v 272.43167 233.6507 38.73397
v 272.81808 233.17703 38.18011
v 272.73196 233.28778 38.06891
v 272.74338 233.4681 37.93958
v 272.84927 233.66966 37.826767
v 273.0213 233.83846 37.76071
v 273.21335 233.92926 37.7591
v 273.37396 233.91776 37.822376
v 273.46008 233.80699 37.933575
v 273.44867 233.6267 38.062904
v 273.34277 233.42513 38.175716
v 273.17075 233.25633 38.24177
v 272.9787 233.16553 38.24338
v 273.1455 232.94133 37.748657
v 273.08124 233.06645 37.58476
v 273.11694 233.25168 37.40068
v 273.24304 233.44737 37.24575
v 273.42578 233.6011 37.16148
v 273.61615 233.67168 37.170452
v 273.76315 233.64018 37.27026
v 273.82742 233.51506 37.434162
v 273.79172 233.32985 37.618237
v 273.6656 233.13416 37.77317
v 273.48288 232.98042 37.857437
v 273.2925 232.90984 37.84847
v 273.48047 232.54083 37.53504
v 273.49 232.62648 37.291218
v 273.59637 232.76518 37.075283
v 273.77115 232.9198 36.945103
v 273.96744 233.0489 36.93556
v 274.1327 233.11789 37.049202
v 274.22256 233.10828 37.255585
v 274.21304 233.02263 37.49941
v 274.10663 232.88393 37.71534
v 273.9319 232.72931 37.84552
v 273.7356 232.6002 37.85507
v 273.57034 232.53122 37.741425
v 273.8531 232.00621 37.488647
v 273.8478 232.04227 37.23234
v 273.93988 232.14565 37.010498
v 274.1046 232.28862 36.88256
v 274.29785 232.4329 36.88281
v 274.46786 232.53984 37.011177
v 274.56903 232.58075 37.23327
v 274.5743 232.5447 37.489574
v 274.48224 232.44131 37.71142
v 274.31754 232.29832 37.839355
v 274.12427 232.15404 37.839108
v 273.95428 232.04712 37.71074
v 274.30646 231.49847 37.5006
v 274.2893 231.49681 37.26215
v 274.3643 231.57596 37.04358
v 274.51135 231.71474 36.903458
v 274.69104 231.87593 36.87933
v 274.85526 232.01637 36.97766
v 274.95996 232.09842 37.172104
v 274.9771 232.10008 37.410557
v 274.90213 232.02094 37.629124
v 274.75507 231.88216 37.769245
v 274.57538 231.72096 37.793373
v 274.41116 231.58052 37.69504
v 274.70187 231.05699 37.46488
v 274.75864 231.01749 37.209145
v 274.90115 231.05946 37.00957
v 275.09125 231.17166 36.919643
v 275.27798 231.32402 36.963455
v 275.41132 231.47572 37.12927
v 275.4555 231.5861 37.372654
v 275.39874 231.62561 37.62839
v 275.2562 231.58363 37.827965
v 275.0661 231.47144 37.917892
v 274.8794 231.31906 37.87408
v 274.74606 231.16737 37.708267
v 274.95038 230.66214 37.36975
v 275.01108 230.58788 37.175186
v 275.16797 230.58412 37.066116
v 275.379 230.65186 37.07176
v 275.58765 230.77295 37.190605
v 275.738 230.91496 37.390812
v 275.78976 231.03981 37.618732
v 275.72906 231.11407 37.813293
v 275.5722 231.11784 37.922367
v 275.36115 231.0501 37.91672
v 275.1525 230.929 37.797874
v 275.00217 230.787 37.597668
v 275.34424 230.07321 37.42029
v 275.53256 230.13716 37.292328
v 275.75064 230.23929 37.296333
v 275.94 230.35223 37.431236
v 276.04993 230.44572 37.66089
v 276.05093 230.49472 37.923756
v 275.94278 230.4861 38.149406
v 275.75446 230.42215 38.27737
v 275.53638 230.32002 38.273365
v 275.34702 230.20708 38.138462
v 275.2371 230.11359 37.90881
v 275.23608 230.06459 37.64594
v 275.77893 229.57646 37.46755
v 275.98193 229.70119 37.440903
v 276.1718 229.82562 37.538734
v 276.2977 229.9164 37.73483
v 276.32584 229.9492 37.976646
v 276.2487 229.91524 38.19939
v 276.08698 229.82362 38.343376
v 275.88394 229.69888 38.37002
v 275.69406 229.57445 38.27219
v 275.56818 229.48367 38.076096
v 275.54004 229.45087 37.83428
v 275.6172 229.48483 37.611534
v 276.0902 229.2692 37.721962
v 276.28363 229.41376 37.615814
v 276.48984 229.49655 37.64281
v 276.6536 229.49539 37.79571
v 276.731 229.4106 38.033546
v 276.70132 229.26488 38.292595
v 276.5725 229.09729 38.503437
v 276.3791 228.95273 38.60958
v 276.17288 228.86993 38.58259
v 276.00916 228.87108 38.429688
v 275.93173 228.95589 38.19185
v 275.96143 229.10161 37.932804
v 276.15515 229.01317 37.00338
v 276.33463 229.16545 36.81368
v 276.56396 229.23737 36.70595
v 276.7817 229.20961 36.709072
v 276.9295 229.08966 36.8222
v 276.96777 228.90964 37.015022
v 276.88623 228.71777 37.235874
v 276.70676 228.56548 37.42558
v 276.47745 228.49358 37.533306
v 276.2597 228.52132 37.530186
v 276.11188 228.64127 37.417057
v 276.07364 228.8213 37.224236
v 276.407 228.49194 36.402706
v 276.6071 228.62025 36.266335
v 276.82852 228.69221 36.264294
v 277.012 228.68852 36.397125
v 277.10834 228.61018 36.629242
v 277.09174 228.47818 36.89845
v 276.96664 228.32788 37.13261
v 276.76657 228.19957 37.268982
v 276.54514 228.12762 37.271023
v 276.36163 228.13132 37.13819
v 276.2653 228.20966 36.906075
v 276.2819 228.34166 36.636868
v 276.89972 227.89395 36.23387
v 277.0972 228.03241 36.227493
v 277.27423 228.12881 36.352318
v 277.38342 228.15733 36.574905
v 277.39545 228.11034 36.835606
v 277.30713 228.00041 37.064568
v 277.14212 227.85701 37.200443
v 276.94464 227.71857 37.20682
v 276.7676 227.62216 37.081993
v 276.65842 227.59364 36.85941
v 276.6464 227.64064 36.59871
v 276.7347 227.75056 36.369743
v 277.3496 227.35152 36.20589
v 277.53223 227.50845 36.21742
v 277.68842 227.62975 36.352707
v 277.7763 227.68286 36.575504
v 277.77237 227.65358 36.82611
v 277.67767 227.54974 37.03738
v 277.51755 227.39919 37.152702
v 277.33493 227.24223 37.141174
v 277.17877 227.12096 37.005886
v 277.09085 227.06783 36.783092
v 277.0948 227.0971 36.532482
v 277.18948 227.20094 36.321213
v 277.7407 226.7897 36.242275
v 277.91486 226.95522 36.214123
v 278.07846 227.10489 36.308163
v 278.18765 227.19862 36.499195
v 278.2132 227.2113 36.73603
v 278.14825 227.13954 36.955208
v 278.0102 227.00255 37.098003
v 277.83603 226.83704 37.126156
v 277.67242 226.68735 37.032116
v 277.5632 226.59361 36.841084
v 277.53766 226.58093 36.604248
v 277.60263 226.65271 36.38507
v 278.13278 226.26753 36.269806
v 278.30765 226.41762 36.196632
v 278.48807 226.57005 36.248375
v 278.62567 226.684 36.411163
v 278.6836 226.72894 36.641384
v 278.64633 226.69281 36.877346
v 278.52383 226.5853 37.055824
v 278.34897 226.43521 37.128998
v 278.16855 226.28278 37.077255
v 278.0309 226.16882 36.914467
v 277.973 226.12389 36.684246
v 278.01028 226.16002 36.448284
v 278.52286 225.79076 36.24948
v 278.72464 225.91048 36.19093
v 278.92496 226.02841 36.25754
v 279.07013 226.11298 36.431465
v 279.12128 226.14151 36.6661
v 279.06467 226.10635 36.89857
v 278.91553 226.01694 37.066593
v 278.71375 225.89722 37.125145
v 278.51343 225.77927 37.058533
v 278.36826 225.69472 36.88461
v 278.3171 225.66618 36.649975
v 278.3737 225.70134 36.417503
v 278.8987 225.23651 36.204792
v 279.0844 225.39136 36.207073
v 279.24445 225.52428 36.329723
v 279.33597 225.59964 36.539875
v 279.33438 225.59726 36.78122
v 279.2402 225.51776 36.98909
v 279.07858 225.38246 37.107788
v 278.89288 225.2276 37.105507
v 278.73285 225.09468 36.982857
v 278.64136 225.01932 36.772705
v 278.6429 225.02171 36.531357
v 278.73712 225.1012 36.323486
v 279.37363 224.91956 36.293304
v 279.5148 225.11563 36.262535
v 279.6587 225.26402 36.35833
v 279.76675 225.32495 36.55502
v 279.81003 225.28212 36.7999
v 279.77695 225.14697 37.02736
v 279.67633 224.95573 37.17645
v 279.53516 224.75966 37.20722
v 279.39124 224.61128 37.111423
v 279.28317 224.55034 36.914734
v 279.2399 224.59319 36.66985
v 279.273 224.72833 36.442394
v 279.73715 224.55641 35.9625
v 279.86984 224.75542 35.918568
v 280.03482 224.91385 35.993908
v 280.1879 224.98926 36.16834
v 280.288 224.96144 36.395123
v 280.30835 224.83786 36.613495
v 280.2435 224.65161 36.764935
v 280.11078 224.4526 36.808872
v 279.9458 224.29417 36.73353
v 279.79276 224.21877 36.559097
v 279.69263 224.24658 36.332314
v 279.67227 224.37016 36.113945
v 280.14978 224.25381 35.77714
v 280.3183 224.41881 35.73666
v 280.52722 224.52905 35.77549
v 280.72055 224.55498 35.883224
v 280.8465 224.48967 36.031
v 280.8713 224.3506 36.179214
v 280.78833 224.17503 36.288155
v 280.6198 224.01004 36.328632
v 280.41092 223.8998 36.289803
v 280.21756 223.87387 36.182068
v 280.0916 223.93918 36.034298
v 280.0668 224.07825 35.88608
v 280.23248 223.85892 35.3628
v 280.42148 223.96292 35.167526
v 280.65765 224.01451 35.04418
v 280.87772 223.99988 35.02582
v 281.0227 223.92294 35.117363
v 281.05374 223.8043 35.294277
v 280.9626 223.67577 35.509163
v 280.7736 223.57176 35.704437
v 280.5374 223.52016 35.82778
v 280.31735 223.53479 35.84614
v 280.17236 223.61174 35.7546
v 280.1413 223.73038 35.577686
v 280.37155 223.18396 35.06511
v 280.58383 223.23425 34.92057
v 280.82364 223.26118 34.906677
v 281.02667 223.25752 35.027157
v 281.13858 223.22427 35.24972
v 281.1293 223.17033 35.51474
v 281.0014 223.11015 35.751198
v 280.7891 223.05986 35.895737
v 280.5493 223.03293 35.90963
v 280.34625 223.03659 35.78915
v 280.23438 223.06984 35.566586
v 280.24362 223.12378 35.301567
v 280.5291 222.49846 34.974358
v 280.7568 222.55666 34.899166
v 280.98468 222.60132 34.941742
v 281.15167 222.62047 35.09068
v 281.21307 222.60898 35.306065
v 281.1524 222.56993 35.530193
v 280.98593 222.5138 35.703003
v 280.75824 222.4556 35.778194
v 280.53036 222.41093 35.73562
v 280.36334 222.39178 35.586685
v 280.30197 222.40327 35.371296
v 280.36264 222.44232 35.14717
v 280.8252 221.8824 34.90861
v 281.06235 221.9275 34.893528
v 281.2756 221.9629 34.999256
v 281.4078 221.97911 35.197456
v 281.42355 221.97177 35.435028
v 281.3186 221.94287 35.64831
v 281.12112 221.90015 35.78016
v 280.88397 221.85506 35.79524
v 280.67072 221.81966 35.689514
v 280.5385 221.80345 35.49131
v 280.52277 221.81079 35.253742
v 280.6277 221.83968 35.04046
v 280.93457 221.24126 34.871246
v 281.17264 221.26912 34.903133
v 281.36316 221.28899 35.05023
v 281.45508 221.29553 35.273117
v 281.4238 221.287 35.512074
v 281.27768 221.26569 35.70307
v 281.05588 221.23729 35.794937
v 280.81784 221.20943 35.763046
v 280.62732 221.18958 35.61595
v 280.5354 221.18303 35.393063
v 280.56668 221.19156 35.154106
v 280.7128 221.21286 34.963108
v 281.03052 220.60085 34.868935
v 281.27182 220.60995 34.881474
v 281.47452 220.61649 35.01283
v 281.5843 220.61868 35.22781
v 281.57172 220.61595 35.46881
v 281.4402 220.60904 35.67125
v 281.2249 220.5998 35.78089
v 280.9836 220.59068 35.768353
v 280.7809 220.58415 35.636993
v 280.67114 220.58195 35.422012
v 280.68372 220.58467 35.181015
v 280.81525 220.59158 34.978573
v 280.94553 219.95357 34.86811
v 281.187 219.95638 34.879402
v 281.39032 219.95831 35.009727
v 281.50095 219.95883 35.224167
v 281.48923 219.95781 35.465263
v 281.35834 219.9555 35.668415
v 281.14334 219.95255 35.779182
v 280.90182 219.94974 35.767895
v 280.69852 219.9478 35.63757
v 280.58792 219.94728 35.423126
v 280.5996 219.9483 35.182034
v 280.7305 219.9506 34.97888
v 281.00705 219.38255 35.06116
v 281.23935 219.44942 35.031693
v 281.44583 219.4784 35.105717
v 281.5712 219.46169 35.2634
v 281.58185 219.4038 35.46249
v 281.47488 219.3202 35.649643
v 281.27902 219.23334 35.774708
v 281.04672 219.16647 35.804176
v 280.84024 219.1375 35.730152
v 280.71487 219.1542 35.572468
v 280.70425 219.21211 35.37338
v 280.8112 219.29568 35.18623
v 281.144 218.85164 34.798946
v 281.3481 218.97751 34.681324
v 281.56308 219.05167 34.70033
v 281.7313 219.05424 34.85087
v 281.80768 218.98457 35.0926
v 281.77182 218.86128 35.360764
v 281.63327 218.71745 35.583492
v 281.42917 218.59158 35.701115
v 281.2142 218.51743 35.68211
v 281.046 218.51483 35.53157
v 280.96957 218.58452 35.289837
v 281.00546 218.7078 35.02168
v 281.44894 218.40024 34.638454
v 281.66083 218.51361 34.50565
v 281.88504 218.55963 34.50603
v 282.0615 218.52596 34.639496
v 282.1429 218.42162 34.87028
v 282.10745 218.27458 35.13655
v 281.96466 218.12422 35.366955
v 281.75278 218.01085 35.49976
v 281.52856 217.96484 35.49938
v 281.3521 217.9985 35.365913
v 281.2707 218.10284 35.135128
v 281.30612 218.2499 34.86886
v 281.5187 218.0517 33.952927
v 281.73297 218.15424 33.77505
v 281.9721 218.16371 33.677097
v 282.172 218.07758 33.685314
v 282.27914 217.91891 33.797497
v 282.2648 217.73024 33.983585
v 282.13278 217.5621 34.193726
v 281.91852 217.45956 34.3716
v 281.6794 217.45009 34.46955
v 281.4795 217.53624 34.461338
v 281.37238 217.6949 34.349155
v 281.38672 217.88358 34.163063
v 281.63675 217.6814 33.333076
v 281.86423 217.75816 33.16836
v 282.09686 217.75316 33.09826
v 282.27228 217.66771 33.141556
v 282.34354 217.5247 33.28665
v 282.29147 217.36247 33.494663
v 282.1301 217.22449 33.709858
v 281.9026 217.1477 33.874577
v 281.66998 217.15271 33.94468
v 281.49454 217.23817 33.901382
v 281.4233 217.38116 33.756287
v 281.47537 217.5434 33.548275
v 281.77438 216.95757 33.27695
v 281.99872 217.02037 33.1466
v 282.23312 217.0451 33.15265
v 282.4147 217.02513 33.293472
v 282.49487 216.96579 33.53134
v 282.45212 216.88301 33.802517
v 282.29788 216.79895 34.03434
v 282.07355 216.73615 34.16469
v 281.83914 216.71143 34.15864
v 281.65756 216.7314 34.017815
v 281.5774 216.79073 33.779945
v 281.62015 216.87352 33.50877
v 281.78757 216.36356 33.147736
v 282.00024 216.42938 33.05926
v 282.2409 216.44554 33.070435
v 282.44507 216.40767 33.17826
v 282.55804 216.32593 33.353844
v 282.5495 216.22221 33.55014
v 282.4218 216.12433 33.71455
v 282.20914 216.05849 33.803024
v 281.96848 216.04234 33.79185
v 281.76428 216.08022 33.684025
v 281.65134 216.16196 33.508442
v 281.65985 216.26567 33.312145
v 281.76126 215.72644 32.629463
v 281.91968 215.8551 32.40173
v 282.14017 215.9509 32.27762
v 282.36362 215.98819 32.290382
v 282.53018 215.95695 32.4366
v 282.59525 215.86559 32.67709
v 282.54132 215.73856 32.94742
v 282.3829 215.60991 33.17515
v 282.1624 215.5141 33.299263
v 281.93893 215.47682 33.2865
v 281.77237 215.50804 33.14028
v 281.70734 215.59941 32.89979
v 282.2615 215.1765 32.363586
v 282.46796 215.29128 32.257053
v 282.68085 215.38145 32.27308
v 282.8431 215.42285 32.40737
v 282.91125 215.4044 32.623943
v 282.86707 215.33104 32.86477
v 282.72235 215.22241 33.065315
v 282.5159 215.10764 33.17185
v 282.303 215.01747 33.155823
v 282.14075 214.97606 33.021534
v 282.07257 214.99452 32.80496
v 282.1168 215.06789 32.564133
v 282.61136 214.59694 32.329723
v 282.82843 214.70262 32.31416
v 283.01614 214.77957 32.42458
v 283.12418 214.80717 32.631393
v 283.1236 214.77803 32.87919
v 283.01456 214.69997 33.101566
v 282.82626 214.59387 33.238945
v 282.6092 214.48819 33.25451
v 282.42148 214.41124 33.14409
v 282.31345 214.38362 32.937275
v 282.31403 214.41277 32.68948
v 282.42307 214.49084 32.467102
v 282.828 214.08574 32.32268
v 283.0407 214.19344 32.253872
v 283.25952 214.26077 32.321346
v 283.4258 214.26971 32.507027
v 283.49506 214.21786 32.761158
v 283.44867 214.11911 33.01565
v 283.2991 213.99992 33.20231
v 283.0864 213.89224 33.271122
v 282.86758 213.8249 33.203648
v 282.7013 213.81596 33.017967
v 282.63205 213.86781 32.763832
v 282.67844 213.96655 32.50934
v 282.90875 213.62196 31.874355
v 283.12698 213.70073 31.70192
v 283.363 213.72833 31.642324
v 283.5536 213.69736 31.711538
v 283.6476 213.61613 31.891014
v 283.61993 213.5064 32.13266
v 283.47797 213.39757 32.371735
v 283.2597 213.31879 32.544167
v 283.02368 213.2912 32.603764
v 282.83313 213.32216 32.53455
v 282.73907 213.4034 32.355076
v 282.76675 213.51314 32.113426
v 283.1373 212.96155 31.588232
v 283.37222 213.01706 31.519873
v 283.58853 213.041 31.58569
v 283.72824 213.02695 31.768047
v 283.75397 212.97867 32.018085
v 283.65875 212.9091 32.268803
v 283.46817 212.8369 32.453022
v 283.23325 212.78139 32.521385
v 283.01694 212.75745 32.455566
v 282.87723 212.77151 32.27321
v 282.8515 212.81978 32.02317
v 282.94672 212.88934 31.772453
v 283.3683 212.28734 31.638823
v 283.60165 212.3489 31.630325
v 283.7993 212.39017 31.746311
v 283.90826 212.40007 31.955702
v 283.89935 212.37596 32.20239
v 283.77493 212.32431 32.420277
v 283.5684 212.25894 32.550976
v 283.33502 212.19739 32.559475
v 283.13736 212.15611 32.44349
v 283.02838 212.14621 32.2341
v 283.03732 212.17032 31.98741
v 283.1617 212.22197 31.769524
v 283.45587 211.74893 31.846062
v 283.69 211.80617 31.74439
v 283.91095 211.82011 31.759422
v 284.05957 211.78702 31.887135
v 284.09598 211.71579 32.093304
v 284.01044 211.62547 32.322685
v 283.8259 211.54028 32.51382
v 283.59177 211.48305 32.615494
v 283.3708 211.46912 32.60046
v 283.2222 211.5022 32.47275
v 283.1858 211.57344 32.266582
v 283.2713 211.66374 32.037197
v 283.5075 211.25104 31.065699
v 283.73828 211.31847 30.94631
v 283.96378 211.33069 30.964216
v 284.12357 211.28442 31.114622
v 284.17484 211.19208 31.357224
v 284.10385 211.07838 31.627016
v 283.92963 210.9738 31.851711
v 283.69885 210.90637 31.9711
v 283.47336 210.89415 31.953194
v 283.31357 210.94041 31.802788
v 283.2623 211.03276 31.560186
v 283.33328 211.14645 31.290394
v 283.8024 210.42944 31.063696
v 284.0226 210.5291 31.076279
v 284.21283 210.62459 31.205149
v 284.32208 210.69032 31.415775
v 284.32108 210.7087 31.651724
v 284.21008 210.67476 31.849771
v 284.0189 210.59764 31.95685
v 283.79868 210.49797 31.94427
v 283.60846 210.40248 31.8154
v 283.4992 210.33675 31.60477
v 283.5002 210.31839 31.368822
v 283.6112 210.35231 31.170776
v 284.08615 209.78221 31.097872
v 284.30045 209.87941 31.124388
v 284.49402 210.00981 31.26979
v 284.61502 210.13849 31.495123
v 284.63098 210.23096 31.740007
v 284.5377 210.26245 31.938826
v 284.36008 210.22452 32.038303
v 284.14578 210.12733 32.01179
v 283.9522 209.99693 31.866385
v 283.8312 209.86826 31.641052
v 283.81522 209.77579 31.39617
v 283.90854 209.7443 31.197351
v 284.47235 209.3337 31.307285
v 284.68115 209.45355 31.368176
v 284.843 209.56798 31.544968
v 284.91452 209.64633 31.79029
v 284.87656 209.6676 32.03841
v 284.7393 209.62611 32.222843
v 284.5395 209.53296 32.29417
v 284.3307 209.41312 32.233284
v 284.16882 209.29869 32.05649
v 284.09732 209.22034 31.811167
v 284.13528 209.19905 31.563047
v 284.27255 209.24055 31.378614
v 284.81512 208.82509 31.431547
v 285.01926 208.94998 31.47365
v 285.17712 209.05595 31.633244
v 285.24643 209.11464 31.867565
v 285.2086 209.1103 32.11383
v 285.07373 209.0441 32.30605
v 284.87802 208.93378 32.39272
v 284.67386 208.80888 32.350616
v 284.516 208.70291 32.19102
v 284.4467 208.64423 31.9567
v 284.48453 208.64856 31.710436
v 284.6194 208.71477 31.518217
v 285.06668 208.227 31.526243
v 285.26868 208.35957 31.52517
v 285.4455 208.48051 31.64616
v 285.54977 208.55743 31.856794
v 285.5536 208.56972 32.100636
v 285.4559 208.51407 32.31234
v 285.28287 208.4054 32.435192
v 285.0809 208.27281 32.436264
v 284.90408 208.15187 32.315273
v 284.79977 208.07495 32.10464
v 284.79596 208.06267 31.8608
v 284.89365 208.11833 31.649092
v 285.5404 207.62952 31.730085
v 285.74808 207.75298 31.787205
v 285.90607 207.88676 31.929193
v 285.97208 207.99507 32.118008
v 285.92838 208.04884 32.303055
v 285.78674 208.03369 32.43475
v 285.58505 207.95367 32.477806
v 285.3774 207.83023 32.420685
v 285.2194 207.69643 32.278698
v 285.1534 207.58812 32.08988
v 285.19708 207.53435 31.904837
v 285.33875 207.5495 31.773142
v 285.79684 207.04489 31.736862
v 285.98502 207.19667 31.766827
v 286.11685 207.36996 31.919075
v 286.15698 207.51834 32.152813
v 286.0947 207.60205 32.40541
v 285.94666 207.59866 32.609184
v 285.75253 207.50906 32.709534
v 285.56433 207.35728 32.67957
v 285.43253 207.18399 32.52732
v 285.39236 207.0356 32.293583
v 285.45468 206.95189 32.040985
v 285.60272 206.95529 31.837212
v 286.31226 206.79526 31.978296
v 286.45764 206.98709 32.04599
v 286.5557 207.16016 32.216095
v 286.58014 207.26808 32.44303
v 286.52444 207.28195 32.665993
v 286.40353 207.19804 32.825233
v 286.2498 207.03886 32.87809
v 286.1044 206.84703 32.8104
v 286.00635 206.67397 32.640293
v 285.98187 206.56602 32.413357
v 286.03757 206.55215 32.190395
v 286.1585 206.63606 32.031155
v 286.65546 206.50122 32.227722
v 286.8211 206.67519 32.214497
v 286.9725 206.79962 32.32627
v 287.06903 206.84114 32.5331
v 287.0849 206.78865 32.779556
v 287.01578 206.6562 32.999607
v 286.88025 206.4793 33.13429
v 286.7146 206.30533 33.147514
v 286.5632 206.18091 33.03574
v 286.46667 206.13937 32.82891
v 286.45084 206.19186 32.582455
v 286.51993 206.32431 32.362404
v 286.9557 206.10596 31.734634
v 287.1187 206.28392 31.654545
v 287.29785 206.41277 31.705872
v 287.4451 206.458 31.874859
v 287.521 206.40747 32.116226
v 287.50522 206.27475 32.365303
v 287.402 206.09537 32.555344
v 287.23898 205.91742 32.635433
v 287.05984 205.78856 32.584106
v 286.9126 205.74335 32.415123
v 286.8367 205.79387 32.17375
v 286.85245 205.92659 31.924677
v 287.5099 205.64154 31.597206
v 287.66724 205.8245 31.57743
v 287.81512 205.96278 31.683693
v 287.91397 206.01936 31.88752
v 287.93726 205.97906 32.134296
v 287.87872 205.8527 32.3579
v 287.7541 205.67412 32.498413
v 287.59677 205.49117 32.51819
v 287.44885 205.35287 32.411926
v 287.35004 205.2963 32.2081
v 287.32675 205.3366 31.961323
v 287.38525 205.46295 31.73772
v 288.11722 205.29173 31.587946
v 288.2687 205.47214 31.632526
v 288.39038 205.6008 31.793499
v 288.44968 205.64326 32.027733
v 288.43066 205.58813 32.27246
v 288.33847 205.45021 32.46211
v 288.19778 205.26642 32.545864
v 288.04633 205.08603 32.50128
v 287.92465 204.95735 32.34031
v 287.86536 204.9149 32.10608
v 287.88437 204.97002 31.861351
v 287.97656 205.10796 31.671701
v 288.5995 204.98172 31.618143
v 288.77878 205.11626 31.669947
v 288.92142 205.17755 31.84109
v 288.9892 205.14919 32.085716
v 288.96393 205.03877 32.338276
v 288.85242 204.87587 32.531097
v 288.68454 204.70415 32.612514
v 288.50525 204.56963 32.56071
v 288.36264 204.50832 32.38957
v 288.29486 204.53668 32.144943
v 288.3201 204.6471 31.892382
v 288.4316 204.81 31.69956
v 288.83472 204.519 31.565681
v 289.02805 204.66 31.49941
v 289.2128 204.7316 31.536943
v 289.33948 204.71458 31.66822
v 289.3741 204.61353 31.858067
v 289.3075 204.4555 32.055614
v 289.15738 204.28285 32.207928
v 288.96405 204.14185 32.274197
v 288.7793 204.07025 32.236664
v 288.65262 204.08727 32.10539
v 288.61795 204.18832 31.915543
v 288.6846 204.34634 31.717995
v 289.1799 204.0371 31.107729
v 289.36313 204.19447 31.122093
v 289.5563 204.28299 31.234566
v 289.7076 204.27893 31.415009
v 289.77655 204.18338 31.615074
v 289.74466 204.02194 31.781153
v 289.62045 203.83786 31.868748
v 289.4372 203.68048 31.854383
v 289.24405 203.59196 31.74191
v 289.09274 203.59602 31.561468
v 289.02377 203.69157 31.361403
v 289.0557 203.85303 31.195324
v 289.47748 203.59167 30.674112
v 289.64075 203.7676 30.65358
v 289.83377 203.88959 30.72434
v 290.00476 203.92499 30.867435
v 290.10794 203.86429 31.044523
v 290.11566 203.72375 31.208149
v 290.02585 203.54106 31.314474
v 289.86258 203.36516 31.335007
v 289.66956 203.24315 31.264246
v 289.49857 203.20776 31.121151
v 289.39536 203.26846 30.944065
v 289.38763 203.40898 30.780437
v 289.92712 203.19147 30.637423
v 290.10925 203.35023 30.538712
v 290.30875 203.44626 30.570774
v 290.4721 203.45383 30.72502
v 290.5556 203.3709 30.960121
v 290.53687 203.2197 31.21308
v 290.42087 203.04074 31.416117
v 290.23874 202.88197 31.51483
v 290.03925 202.78595 31.482767
v 289.8759 202.77838 31.32852
v 289.7924 202.86131 31.09342
v 289.81113 203.01251 30.84046
v 290.12906 202.81084 29.959995
v 290.30264 202.97389 29.829685
v 290.5211 203.06471 29.814947
v 290.72586 203.05898 29.919727
v 290.8621 202.95822 30.115953
v 290.89325 202.78944 30.351046
v 290.81104 202.59785 30.56201
v 290.63742 202.4348 30.692318
v 290.41898 202.34396 30.707058
v 290.21423 202.3497 30.602276
v 290.078 202.45045 30.406052
v 290.0468 202.61925 30.17096
v 290.38354 202.42162 29.460476
v 290.55893 202.58443 29.334875
v 290.77383 202.67699 29.329367
v 290.9707 202.67453 29.445427
v 291.0968 202.5777 29.651957
v 291.1183 202.41243 29.893618
v 291.02945 202.22302 30.105656
v 290.85406 202.06023 30.231256
v 290.63916 201.96765 30.236765
v 290.4423 201.97012 30.120705
v 290.31622 202.06696 29.914173
v 290.2947 202.23222 29.672514
v 290.77972 201.85948 29.344826
v 290.93225 202.03981 29.301247
v 291.1169 202.18256 29.356173
v 291.28427 202.24947 29.494886
v 291.38943 202.22261 29.680222
v 291.40424 202.10918 29.862514
v 291.3247 201.93958 29.992924
v 291.17218 201.75923 30.036503
v 290.98752 201.61649 29.981577
v 290.82016 201.54958 29.842863
v 290.715 201.57645 29.657528
v 290.7002 201.68987 29.475235
v 291.27643 201.44891 29.184893
v 291.4249 201.63622 29.089844
v 291.60156 201.7818 29.125034
v 291.75906 201.84663 29.281033
v 291.8552 201.81339 29.516039
v 291.86423 201.69092 29.767084
v 291.78372 201.51208 29.9669
v 291.63525 201.32478 30.061947
v 291.4586 201.1792 30.026758
v 291.3011 201.11436 29.87076
v 291.20493 201.14763 29.635754
v 291.19592 201.27008 29.384708
v 291.59637 201.00595 28.761833
v 291.71454 201.19548 28.591713
v 291.89005 201.36104 28.501894
v 292.0759 201.45828 28.516447
v 292.22226 201.46115 28.631468
v 292.28995 201.36887 28.816141
v 292.2608 201.20616 29.02098
v 292.14264 201.01665 29.191101
v 291.96713 200.85107 29.280918
v 291.78128 200.75385 29.266367
v 291.63492 200.75098 29.151344
v 291.56723 200.84326 28.966673
v 292.05316 200.54585 28.509846
v 292.19876 200.71019 28.394005
v 292.384 200.8647 28.371344
v 292.55923 200.96796 28.447935
v 292.67755 200.99232 28.603256
v 292.70718 200.93124 28.79569
v 292.64026 200.80112 28.973673
v 292.49466 200.63678 29.089516
v 292.30942 200.48227 29.112177
v 292.1342 200.37901 29.035585
v 292.01587 200.35464 28.880262
v 291.98624 200.41573 28.68783
v 292.42557 200.01825 28.440655
v 292.5903 200.13557 28.311531
v 292.7965 200.26105 28.293451
v 292.98886 200.36105 28.391264
v 293.11588 200.40878 28.578758
v 293.14346 200.39146 28.805693
v 293.06427 200.31372 29.011265
v 292.89954 200.1964 29.140388
v 292.69336 200.07092 29.158468
v 292.50098 199.97092 29.060656
v 292.374 199.92317 28.873161
v 292.34637 199.9405 28.646225
v 292.69418 199.47346 28.359776
v 292.88855 199.55515 28.242628
v 293.1146 199.64104 28.244051
v 293.31168 199.70813 28.363667
v 293.42703 199.73845 28.56942
v 293.42975 199.72386 28.806183
v 293.3191 199.66827 29.010515
v 293.1247 199.5866 29.127663
v 292.89868 199.5007 29.12624
v 292.70157 199.43362 29.006624
v 292.5862 199.4033 28.80087
v 292.5835 199.4179 28.564108
v 292.93408 198.89752 28.29756
v 293.15286 198.94931 28.20873
v 293.38635 199.0014 28.243784
v 293.572 199.03983 28.393328
v 293.66003 199.05429 28.617289
v 293.6269 199.04092 28.855661
v 293.48145 199.00331 29.044569
v 293.26266 198.95152 29.133398
v 293.0292 198.89943 29.098345
v 292.84357 198.86101 28.948801
v 292.75552 198.84654 28.724838
v 292.78867 198.85991 28.486467
v 293.09177 198.28629 28.241894
v 293.3279 198.31203 28.196733
v 293.555 198.33551 28.276493
v 293.71216 198.35045 28.459803
v 293.75726 198.35283 28.697544
v 293.67825 198.34203 28.926016
v 293.49628 198.32092 29.083998
v 293.26013 198.29518 29.129158
v 293.03305 198.2717 29.049398
v 292.8759 198.25676 28.866089
v 292.83078 198.25438 28.628345
v 292.9098 198.26518 28.399876
v 293.12152 197.61386 28.251783
v 293.352 197.65634 28.19213
v 293.581 197.69795 28.257643
v 293.7472 197.72757 28.430767
v 293.8061 197.73723 28.665115
v 293.74182 197.72437 28.897894
v 293.5717 197.69241 29.066729
v 293.34125 197.64993 29.126383
v 293.1122 197.6083 29.06087
v 292.946 197.5787 28.887745
v 292.88715 197.56903 28.653397
v 292.9514 197.58191 28.420618
v 293.31314 196.94193 28.25106
v 293.53058 197.02835 28.190117
v 293.7473 197.11421 28.254341
v 293.90527 197.1765 28.426525
v 293.9621 197.19852 28.660532
v 293.9026 197.17436 28.89366
v 293.74268 197.11052 29.06344
v 293.52524 197.02408 29.124384
v 293.3085 196.93823 29.06016
v 293.15054 196.87595 28.887976
v 293.09372 196.85393 28.65397
v 293.15323 196.87808 28.420843
v 293.62866 196.32285 28.251186
v 293.8269 196.44673 28.189377
v 294.02487 196.5703 28.252737
v 294.1695 196.66045 28.424288
v 294.22202 196.69302 28.658064
v 294.16837 196.65929 28.891426
v 294.02295 196.5683 29.061842
v 293.82468 196.44441 29.123652
v 293.62674 196.32085 29.060291
v 293.48212 196.2307 28.88874
v 293.4296 196.19812 28.654964
v 293.48322 196.23186 28.421602
v 294.0383 195.77512 28.250652
v 294.2182 195.92447 28.189034
v 294.39777 196.07346 28.252584
v 294.5288 196.18216 28.424276
v 294.5763 196.22144 28.658102
v 294.52744 196.18079 28.89141
v 294.3954 196.07108 29.061687
v 294.21545 195.92172 29.123304
v 294.03592 195.77274 29.059753
v 293.90485 195.66405 28.888063
v 293.8574 195.62476 28.654236
v 293.90622 195.66542 28.420927
v 294.48996 195.288 28.248722
v 294.66254 195.44647 28.188997
v 294.834 195.6039 28.254435
v 294.9584 195.71808 28.427496
v 295.0024 195.7584 28.661812
v 294.9542 195.7141 28.894598
v 294.82672 195.597 29.063478
v 294.6541 195.43852 29.123203
v 294.48264 195.2811 29.057768
v 294.35825 195.16692 28.884706
v 294.31427 195.12659 28.650389
v 294.36246 195.1709 28.417603
v 294.8803 194.93648 28.358349
v 295.0499 195.10626 28.271582
v 295.23282 195.23729 28.318377
v 295.38004 195.29448 28.486198
v 295.4521 195.2625 28.730078
v 295.42972 195.1499 28.984669
v 295.31888 194.98688 29.181751
v 295.14926 194.8171 29.26852
v 294.96637 194.68605 29.221725
v 294.81915 194.62888 29.053904
v 294.74707 194.66086 28.810022
v 294.76947 194.77345 28.555433
v 295.15192 194.51562 27.910263
v 295.30225 194.68741 27.756968
v 295.49594 194.82825 27.690027
v 295.68106 194.90039 27.727383
v 295.808 194.88454 27.85902
v 295.8428 194.78491 28.049671
v 295.7761 194.62822 28.24825
v 295.62573 194.45644 28.401546
v 295.43207 194.3156 28.468485
v 295.24692 194.24345 28.431131
v 295.11996 194.25931 28.299492
v 295.08517 194.35893 28.10884
v 295.56516 193.95856 27.766342
v 295.74057 194.0953 27.662354
v 295.9437 194.22372 27.664318
v 296.12006 194.30939 27.77171
v 296.22244 194.32935 27.955748
v 296.2234 194.27827 28.167126
v 296.12265 194.16983 28.349201
v 295.94724 194.03308 28.453188
v 295.7441 193.90466 28.451223
v 295.56775 193.819 28.343834
v 295.46536 193.79903 28.159794
v 295.46442 193.85011 27.948418
v 295.8621 193.38129 27.717474
v 296.0446 193.48453 27.592325
v 296.26065 193.59311 27.579496
v 296.4524 193.67792 27.682426
v 296.56842 193.71623 27.873531
v 296.57764 193.6978 28.101608
v 296.47763 193.62755 28.305544
v 296.29514 193.5243 28.43069
v 296.07907 193.41573 28.44352
v 295.88733 193.33092 28.340591
v 295.7713 193.2926 28.149485
v 295.76205 193.31104 27.921408
v 296.128 192.78659 27.675648
v 296.3209 192.87642 27.558903
v 296.54205 192.97394 27.560566
v 296.7322 193.05304 27.680191
v 296.84042 193.09251 27.885729
v 296.83768 193.08179 28.122103
v 296.7247 193.02373 28.325975
v 296.5318 192.93391 28.442722
v 296.31064 192.83638 28.44106
v 296.12048 192.75728 28.321432
v 296.01227 192.7178 28.115896
v 296.015 192.72853 27.879522
v 296.4021 192.19447 27.656786
v 296.59875 192.27853 27.544214
v 296.8218 192.37148 27.553114
v 297.01147 192.44838 27.6811
v 297.11697 192.48866 27.89388
v 297.11002 192.4815 28.134438
v 296.99246 192.42885 28.338318
v 296.7958 192.34479 28.45089
v 296.57275 192.25185 28.44199
v 296.3831 192.17494 28.314003
v 296.2776 192.13466 28.101225
v 296.28455 192.14182 27.860666
v 296.57315 191.57283 27.719011
v 296.7491 191.63843 27.566559
v 296.97324 191.72093 27.528496
v 297.1854 191.79822 27.615019
v 297.3288 191.8496 27.802946
v 297.36502 191.8613 28.041922
v 297.2843 191.83017 28.267914
v 297.10834 191.76457 28.420364
v 296.88425 191.68208 28.45843
v 296.67206 191.60478 28.371904
v 296.52866 191.5534 28.183977
v 296.49246 191.54172 27.945002
v 296.77386 190.93568 27.754154
v 296.93356 191.00102 27.584753
v 297.15045 191.08926 27.52433
v 297.3664 191.17674 27.589073
v 297.5235 191.24004 27.761635
v 297.57974 191.26218 27.995779
v 297.52 191.23723 28.228765
v 297.36026 191.17189 28.398165
v 297.1434 191.08366 28.45859
v 296.92746 190.99617 28.393847
v 296.77032 190.93288 28.221283
v 296.7141 190.91074 27.98714
v 297.07242 190.28752 27.754602
v 297.22003 190.37555 27.584509
v 297.42102 190.49515 27.52314
v 297.62155 190.61429 27.58694
v 297.76788 190.70102 27.758816
v 297.82077 190.73212 27.992708
v 297.76608 190.69925 28.22595
v 297.61847 190.61124 28.396044
v 297.41748 190.49162 28.45741
v 297.21695 190.3725 28.39361
v 297.07065 190.28577 28.221737
v 297.01773 190.25465 27.987844
v 297.4956 189.71516 27.757719
v 297.62772 189.82271 27.586103
v 297.80872 189.96996 27.522655
v 297.99014 190.11745 27.584373
v 298.12335 190.22566 27.754725
v 298.17264 190.2656 27.98806
v 298.12485 190.22656 28.221859
v 297.99274 190.11902 28.393475
v 297.8117 189.97177 28.456923
v 297.6303 189.82428 28.395203
v 297.4971 189.71606 28.224854
v 297.4478 189.67613 27.991518
v 297.86975 189.22786 27.866402
v 297.97052 189.29659 27.6576
v 298.14404 189.41489 27.537764
v 298.34387 189.55107 27.539003
v 298.51642 189.66864 27.660988
v 298.61545 189.73608 27.87103
v 298.61444 189.73534 28.112852
v 298.51367 189.66661 28.321653
v 298.34015 189.54831 28.44149
v 298.14032 189.41212 28.44025
v 297.96777 189.29456 28.318266
v 297.86874 189.22711 28.108223
v 298.1836 188.6797 27.793272
v 298.31757 188.76608 27.610754
v 298.51102 188.88855 27.531101
v 298.71213 189.01427 27.575651
v 298.86697 189.10957 27.732471
v 298.9341 189.14893 27.959541
v 298.89554 189.12177 28.196016
v 298.76157 189.03539 28.378532
v 298.5681 188.91292 28.458187
v 298.367 188.7872 28.413635
v 298.21213 188.6919 28.256815
v 298.145 188.65254 28.029747
v 298.5657 188.10707 28.106785
v 298.6112 188.22107 27.914278
v 298.74307 188.37784 27.769974
v 298.92596 188.53537 27.712538
v 299.11093 188.65143 27.757362
v 299.24835 188.69495 27.892435
v 299.30142 188.65425 28.081564
v 299.25592 188.54024 28.27407
v 299.12405 188.38347 28.418375
v 298.94113 188.22595 28.475811
v 298.7562 188.10988 28.430986
v 298.61877 188.06636 28.295914
v 298.97668 187.66667 27.519897
v 298.99664 187.81177 27.276628
v 299.10254 187.99844 27.095715
v 299.26596 188.17665 27.025629
v 299.44318 188.29865 27.085152
v 299.58667 188.33176 27.258335
v 299.658 188.26709 27.498772
v 299.63803 188.12198 27.74204
v 299.53214 187.93532 27.922955
v 299.3687 187.7571 27.99304
v 299.1915 187.6351 27.933517
v 299.048 187.602 27.760334
v 299.50812 187.28084 27.24855
v 299.58032 187.42755 27.040321
v 299.71323 187.61456 26.922855
v 299.87122 187.79178 26.927622
v 300.012 187.91171 27.053349
v 300.09778 187.94221 27.266344
v 300.10565 187.87512 27.509537
v 300.03345 187.72841 27.717764
v 299.90054 187.5414 27.835232
v 299.74255 187.36418 27.830465
v 299.60178 187.24426 27.704739
v 299.516 187.21375 27.491743
v 300.059 186.90048 27.072226
v 300.17593 187.06339 26.924438
v 300.32635 187.25192 26.889866
v 300.46994 187.41557 26.977774
v 300.56824 187.51047 27.164602
v 300.59488 187.5112 27.400297
v 300.54276 187.41756 27.6217
v 300.4258 187.25464 27.769487
v 300.2754 187.0661 27.80406
v 300.1318 186.90247 27.716152
v 300.0335 186.80756 27.529322
v 300.00684 186.80684 27.293629
v 300.59137 186.50401 27.03363
v 300.7181 186.66478 26.905571
v 300.87152 186.85147 26.895744
v 301.01047 187.01408 27.006784
v 301.09775 187.10902 27.208939
v 301.10995 187.11087 27.44804
v 301.04385 187.01912 27.66002
v 300.9171 186.85835 27.78808
v 300.7637 186.67165 27.797907
v 300.62476 186.50905 27.686867
v 300.53748 186.4141 27.484713
v 300.52527 186.41225 27.245611
v 301.12393 186.14139 26.950853
v 301.2779 186.30995 26.871231
v 301.43967 186.48393 26.916233
v 301.5659 186.6167 27.073801
v 301.62277 186.67268 27.301716
v 301.59506 186.63689 27.538908
v 301.49017 186.5189 27.72182
v 301.3362 186.35034 27.801445
v 301.17444 186.17636 27.756443
v 301.04822 186.04358 27.598873
v 300.99133 185.9876 27.370958
v 301.01904 186.02339 27.133766
v 301.593 185.72173 26.928814
v 301.76825 185.87474 26.862915
v 301.94553 186.02815 26.922144
v 302.07733 186.14084 27.090631
v 302.12836 186.1826 27.32323
v 302.08493 186.14227 27.557617
v 301.95868 186.03062 27.730986
v 301.78345 185.87761 27.796885
v 301.60614 185.7242 27.737656
v 301.47433 185.61151 27.569168
v 301.4233 185.56975 27.336569
v 301.46674 185.61009 27.102182
v 301.9366 185.24193 26.930008
v 302.14444 185.34334 26.85931
v 302.35645 185.44615 26.91368
v 302.5158 185.52284 27.078548
v 302.57983 185.55286 27.30974
v 302.53137 185.52815 27.545305
v 302.38342 185.45535 27.722128
v 302.1756 185.35396 27.792826
v 301.9636 185.25113 27.738457
v 301.80423 185.17444 27.57359
v 301.7402 185.14442 27.342398
v 301.78864 185.16913 27.10683
v 302.1228 184.63515 26.918516
v 302.3398 184.7225 26.857252
v 302.55624 184.80937 26.921156
v 302.7141 184.87248 27.093105
v 302.77112 184.89493 27.327026
v 302.71198 184.87068 27.560242
v 302.55255 184.80624 27.730259
v 302.33557 184.71889 27.791523
v 302.11914 184.63202 27.72762
v 301.96127 184.56891 27.55567
v 301.90427 184.54646 27.321749
v 301.9634 184.57071 27.088533
v 302.44833 184.01862 26.918665
v 302.6447 184.14532 26.856573
v 302.8409 184.2718 26.91965
v 302.98438 184.36417 27.090994
v 303.03665 184.39767 27.324696
v 302.98373 184.36333 27.558132
v 302.8398 184.27036 27.728756
v 302.64346 184.14365 27.79085
v 302.44724 184.01717 27.727772
v 302.3038 183.92479 27.556427
v 302.2515 183.8913 27.322727
v 302.3044 183.92564 27.089289
v 302.87195 183.46951 26.918318
v 303.0432 183.62852 26.856237
v 303.21432 183.78732 26.919327
v 303.33942 183.90335 27.090681
v 303.38498 183.94551 27.324385
v 303.3388 183.90253 27.557817
v 303.21326 183.78589 27.728434
v 303.042 183.62688 27.790514
v 302.8709 183.46808 27.727425
v 302.74582 183.35205 27.556072
v 302.70026 183.30989 27.322367
v 302.74643 183.35287 27.088934
v 303.37247 183.01854 26.918386
v 303.52863 183.19232 26.85605
v 303.68472 183.36598 26.918884
v 303.79892 183.493 27.09005
v 303.84064 183.53932 27.323685
v 303.79868 183.49255 27.557188
v 303.68427 183.36523 27.727991
v 303.5281 183.19145 27.790327
v 303.372 183.01779 27.727495
v 303.2578 182.89078 27.556328
v 303.2161 182.84445 27.322693
v 303.25806 182.89122 27.08919
v 303.87735 182.56604 26.918224
v 304.01373 182.75578 26.85597
v 304.15 182.94539 26.918884
v 304.24963 183.08403 27.09011
v 304.28598 183.13457 27.323769
v 304.2493 183.08347 27.55725
v 304.14938 182.94441 27.727993
v 304.013 182.75467 27.790247
v 303.87674 182.56508 27.727331
v 303.7771 182.42644 27.556105
v 303.74075 182.37589 27.322447
v 303.77744 182.42699 27.088966
v 304.4519 182.23965 26.919022
v 304.5813 182.43394 26.855936
v 304.71085 182.62846 26.91802
v 304.80585 182.77107 27.088638
v 304.84082 182.82358 27.322073
v 304.8064 182.7719 27.555777
v 304.71182 182.62988 27.727127
v 304.58243 182.4356 27.790213
v 304.45288 182.24109 27.728128
v 304.3579 182.09846 27.55751
v 304.32294 182.04597 27.324076
v 304.35733 182.09764 27.090372
v 304.92273 181.77774 26.97316
v 305.04437 181.95674 26.865282
v 305.18005 182.15636 26.880066
v 305.29337 182.32312 27.013546
v 305.354 182.41234 27.229958
v 305.3457 182.40012 27.471315
v 305.2707 182.2897 27.672945
v 305.14905 182.11072 27.780823
v 305.01337 181.91109 27.766039
v 304.90005 181.74432 27.632559
v 304.83942 181.6551 27.416147
v 304.84772 181.66734 27.17479
v 305.54593 181.3425 27.059334
v 305.68146 181.48698 26.951763
v 305.811 181.68929 26.96644
v 305.89984 181.89516 27.09943
v 305.92416 182.04945 27.315102
v 305.87747 182.11084 27.555662
v 305.77228 182.06287 27.756657
v 305.63678 181.91837 27.864227
v 305.50723 181.71608 27.84955
v 305.4184 181.51021 27.71656
v 305.39407 181.3559 27.50089
v 305.44073 181.29451 27.260328
v 306.09717 181.10403 27.1544
v 306.24683 181.27284 27.135498
v 306.36282 181.48343 27.22968
v 306.414 181.67935 27.411705
v 306.38672 181.8081 27.632805
v 306.28824 181.83522 27.83373
v 306.145 181.7534 27.96065
v 305.9953 181.5846 27.979551
v 305.87933 181.37401 27.88537
v 305.82816 181.1781 27.703344
v 305.85544 181.04933 27.482246
v 305.95392 181.02222 27.281319
v 306.54626 180.99843 27.431166
v 306.6864 181.19528 27.407785
v 306.81854 181.36353 27.509882
v 306.9073 181.4581 27.710102
v 306.9288 181.45364 27.954792
v 306.87735 181.35136 28.178392
v 306.76672 181.17867 28.320986
v 306.6266 180.98183 28.344366
v 306.49445 180.81358 28.24227
v 306.4057 180.71901 28.04205
v 306.3842 180.72346 27.79736
v 306.43564 180.82574 27.57376
v 306.94116 180.72392 27.091278
v 307.09897 180.90701 27.028625
v 307.26315 181.03752 27.079374
v 307.3898 181.08047 27.229927
v 307.44492 181.02435 27.439945
v 307.41376 180.8842 27.653152
v 307.30466 180.69757 27.812422
v 307.14688 180.51447 27.875074
v 306.98267 180.38396 27.824326
v 306.85605 180.341 27.673773
v 306.8009 180.39713 27.463755
v 306.83206 180.5373 27.250547
v 307.5022 180.32759 27.054174
v 307.66913 180.49742 27.053577
v 307.81674 180.61273 27.175373
v 307.9055 180.64264 27.386925
v 307.91156 180.5791 27.63155
v 307.83334 180.43918 27.8437
v 307.6918 180.26033 27.96653
v 307.52487 180.0905 27.967127
v 307.37726 179.97519 27.845331
v 307.2885 179.94528 27.63378
v 307.28244 180.00882 27.389154
v 307.36066 180.14874 27.177004
v 307.99365 180.01192 27.056616
v 308.17056 180.14966 27.068731
v 308.31918 180.20677 27.193323
v 308.39966 180.16795 27.397007
v 308.3904 180.04361 27.625206
v 308.29395 179.86705 27.816774
v 308.1361 179.68561 27.920382
v 307.9592 179.54787 27.908266
v 307.81058 179.49077 27.783674
v 307.7301 179.52957 27.579992
v 307.73935 179.65392 27.351793
v 307.83582 179.83047 27.160223
v 308.33548 179.76543 26.712889
v 308.52924 179.8699 26.75193
v 308.70557 179.8691 26.895061
v 308.81723 179.7632 27.103928
v 308.8343 179.5806 27.322565
v 308.7522 179.37022 27.492392
v 308.59293 179.18843 27.5679
v 308.39917 179.08395 27.528858
v 308.22287 179.08476 27.385727
v 308.1112 179.19066 27.17686
v 308.09415 179.37326 26.958223
v 308.17624 179.58363 26.788397
v 308.69293 179.54121 26.21727
v 308.9022 179.62288 26.300447
v 309.09344 179.59386 26.451836
v 309.21548 179.4619 26.63087
v 309.23557 179.26236 26.78958
v 309.14835 179.04874 26.885435
v 308.97717 178.87823 26.892756
v 308.7679 178.79655 26.809578
v 308.57663 178.82559 26.65819
v 308.4546 178.95755 26.479155
v 308.4345 179.15707 26.320446
v 308.52176 179.37071 26.22459
v 308.8637 179.1857 25.74279
v 309.08032 179.28943 25.749668
v 309.30396 179.28569 25.783518
v 309.4747 179.17548 25.835266
v 309.54678 178.98833 25.891047
v 309.5009 178.77438 25.935915
v 309.34933 178.59096 25.95785
v 309.13275 178.48723 25.95097
v 308.90912 178.49098 25.917122
v 308.73837 178.6012 25.865374
v 308.6663 178.78835 25.809591
v 308.71216 179.00229 25.764723
v 308.9529 178.8535 25.160868
v 309.16418 178.96625 25.030993
v 309.4019 178.98227 24.940786
v 309.60236 178.89728 24.914421
v 309.71188 178.73404 24.958961
v 309.70108 178.5363 25.062473
v 309.5729 178.35703 25.19722
v 309.36163 178.24428 25.327097
v 309.12393 178.22826 25.417301
v 308.92346 178.31325 25.443666
v 308.81393 178.47649 25.399126
v 308.8247 178.67424 25.295614
v 309.08295 178.34499 24.528978
v 309.31314 178.38939 24.363483
v 309.54926 178.37029 24.305683
v 309.7281 178.29279 24.371067
v 309.80167 178.17767 24.542114
v 309.7503 178.05577 24.772993
v 309.58777 177.95975 25.00184
v 309.35757 177.91534 25.167336
v 309.12143 177.93445 25.225134
v 308.94263 178.01193 25.159752
v 308.86902 178.12706 24.988705
v 308.92038 178.24896 24.757826
v 309.18512 177.60664 24.26854
v 309.42664 177.61826 24.225306
v 309.63602 177.60474 24.312494
v 309.75714 177.5697 24.506742
v 309.75754 177.52255 24.756
v 309.63712 177.47592 24.99348
v 309.42816 177.44229 25.155552
v 309.18665 177.43068 25.198784
v 308.97726 177.4442 25.111595
v 308.85617 177.47923 24.917349
v 308.85574 177.52638 24.66809
v 308.97617 177.57301 24.430609
v 309.24515 176.91116 24.284962
v 309.4856 176.93118 24.266998
v 309.70267 176.93826 24.367886
v 309.8382 176.93053 24.560593
v 309.85587 176.91003 24.793484
v 309.75095 176.8823 25.004156
v 309.55157 176.8547 25.136158
v 309.31113 176.8347 25.154121
v 309.09406 176.8276 25.053232
v 308.9585 176.83534 24.860525
v 308.94083 176.85583 24.627634
v 309.04575 176.88358 24.416964
v 309.23074 176.26083 24.248034
v 309.47028 176.24794 24.217066
v 309.6927 176.23067 24.310713
v 309.8384 176.21367 24.503881
v 309.86838 176.20148 24.74481
v 309.7746 176.19737 24.968945
v 309.58215 176.20245 25.116228
v 309.34262 176.21536 25.147194
v 309.1202 176.23264 25.053549
v 308.9745 176.24963 24.86038
v 308.94452 176.26181 24.61945
v 309.03833 176.26591 24.395315
v 309.09955 175.56377 24.25792
v 309.3327 175.59451 24.201653
v 309.5628 175.62267 24.270552
v 309.72815 175.64067 24.446154
v 309.78445 175.64372 24.681406
v 309.71664 175.63098 24.913275
v 309.54288 175.60588 25.07963
v 309.30972 175.57513 25.135895
v 309.07965 175.54698 25.066998
v 308.91428 175.52898 24.891396
v 308.85797 175.52592 24.656143
v 308.92578 175.53867 24.424274
v 309.36765 174.88058 24.251497
v 309.57642 174.98901 24.195549
v 309.78244 175.09502 24.264746
v 309.93054 175.17021 24.440542
v 309.981 175.19441 24.675837
v 309.9203 175.16116 24.90758
v 309.7647 175.07936 25.073677
v 309.55594 174.97093 25.129623
v 309.3499 174.86493 25.060429
v 309.20184 174.78975 24.884632
v 309.1514 174.76553 24.649338
v 309.21207 174.79878 24.417595
v 309.7223 174.29453 24.258097
v 309.9127 174.42844 24.192652
v 310.10458 174.56291 24.25236
v 310.24655 174.66191 24.42122
v 310.30057 174.6989 24.65399
v 310.25214 174.66397 24.888296
v 310.11423 174.56648 25.061357
v 309.92383 174.43256 25.126804
v 309.73193 174.29808 25.067097
v 309.58997 174.1991 24.898235
v 309.53598 174.16211 24.665466
v 309.5844 174.19704 24.43116
v 310.10587 173.80673 24.254623
v 310.31384 173.91263 24.191326
v 310.52225 174.01854 24.253197
v 310.67523 174.09607 24.423656
v 310.73178 174.12447 24.657032
v 310.67682 174.0961 24.890789
v 310.525 174.0186 25.062294
v 310.31702 173.9127 25.125591
v 310.1086 173.8068 25.06372
v 309.95566 173.72926 24.893261
v 309.89908 173.70087 24.659885
v 309.95407 173.72923 24.426128
v 310.28165 173.2387 24.247726
v 310.5111 173.28949 24.190844
v 310.73764 173.33955 24.259096
v 310.90048 173.37546 24.434195
v 310.95605 173.38759 24.669222
v 310.88947 173.3727 24.901203
v 310.71854 173.33478 25.06798
v 310.48904 173.28397 25.12486
v 310.26254 173.23392 25.056608
v 310.09967 173.198 24.88151
v 310.0441 173.18587 24.646482
v 310.11072 173.20076 24.414501
v 310.36963 172.58768 24.252888
v 310.59695 172.64153 24.19046
v 310.8242 172.69531 24.2532
v 310.99048 172.73462 24.4243
v 311.05124 172.74893 24.657911
v 310.9902 172.7344 24.891438
v 310.82373 172.69495 25.06231
v 310.5964 172.6411 25.124737
v 310.36914 172.58733 25.061996
v 310.20285 172.548 24.890898
v 310.1421 172.53369 24.657286
v 310.20312 172.54822 24.423758
v 310.59265 171.91483 24.252447
v 310.80054 172.02159 24.190329
v 311.0082 172.12822 24.25338
v 311.16003 172.20615 24.424706
v 311.2153 172.23448 24.6584
v 311.1592 172.20566 24.891844
v 311.0068 172.12738 25.062487
v 310.79892 172.02063 25.124605
v 310.59128 171.914 25.061554
v 310.43945 171.83607 24.890226
v 310.3842 171.80772 24.656532
v 310.44025 171.83655 24.42309
v 310.98224 171.37946 24.252892
v 311.1854 171.49467 24.190287
v 311.38858 171.60991 24.252851
v 311.53732 171.69426 24.42382
v 311.59177 171.72514 24.657383
v 311.53735 171.69426 24.890959
v 311.38864 171.60991 25.061958
v 311.1855 171.49467 25.124563
v 310.98233 171.37946 25.062
v 310.8336 171.2951 24.891031
v 310.7791 171.26422 24.657467
v 310.83353 171.2951 24.423893
v 311.21356 170.83308 24.252903
v 311.43918 170.89345 24.190262
v 311.66483 170.95383 24.25279
v 311.83005 170.99803 24.423735
v 311.89056 171.01422 24.65729
v 311.83014 170.99805 24.890873
v 311.665 170.95386 25.0619
v 311.4394 170.8935 25.124538
v 311.21375 170.83311 25.06201
v 311.04855 170.78891 24.891068
v 310.98804 170.77272 24.657513
v 311.04843 170.7889 24.423927
v 311.2905 170.20056 24.25283
v 311.51962 170.24583 24.190252
v 311.74878 170.2911 24.252844
v 311.9165 170.32423 24.423832
v 311.9779 170.33636 24.657404
v 311.9165 170.32423 24.890972
v 311.74875 170.29109 25.06195
v 311.5196 170.24582 25.124529
v 311.29047 170.20055 25.061937
v 311.12274 170.16742 24.89095
v 311.06134 170.15529 24.657377
v 311.12274 170.16742 24.42381
v 311.47723 169.5236 24.252827
v 311.69162 169.6163 24.190248
v 311.906 169.709 24.252838
v 312.06293 169.77686 24.423826
v 312.1204 169.8017 24.657396
v 312.06293 169.77686 24.890965
v 311.90598 169.70898 25.061945
v 311.6916 169.61629 25.124525
v 311.4772 169.52359 25.061935
v 311.32028 169.45573 24.890947
v 311.26285 169.4309 24.657377
v 311.32028 169.45573 24.42381
v 311.83112 168.94164 24.252756
v 312.0326 169.05986 24.190247
v 312.23404 169.17805 24.252905
v 312.38144 169.26456 24.423944
v 312.43536 169.29619 24.657536
v 312.38132 169.26447 24.891085
v 312.2338 169.17792 25.062014
v 312.03235 169.05971 25.124523
v 311.8309 168.94151 25.061863
v 311.68347 168.85501 24.890823
v 311.62955 168.82338 24.657234
v 311.6836 168.85509 24.423685
v 312.15103 168.37178 24.252827
v 312.35202 168.49077 24.190245
v 312.553 168.60976 24.25283
v 312.70013 168.69685 24.423817
v 312.754 168.72874 24.657387
v 312.70013 168.69685 24.890957
v 312.553 168.60976 25.06194
v 312.35202 168.49077 25.124521
v 312.15103 168.37178 25.061935
v 312.0039 168.28467 24.89095
v 311.95004 168.25279 24.65738
v 312.0039 168.28467 24.423811
v 312.5056 167.80334 24.252827
v 312.6972 167.93692 24.190245
v 312.88882 168.07051 24.252832
v 313.02908 168.16829 24.423819
v 313.0804 168.20409 24.657389
v 313.02908 168.16829 24.890957
v 312.8888 168.0705 25.06194
v 312.6972 167.93692 25.124521
v 312.5056 167.80334 25.061934
v 312.36536 167.70555 24.890947
v 312.314 167.66977 24.657377
v 312.36536 167.70557 24.42381
v 312.9083 167.28452 24.252829
v 313.09747 167.4215 24.190245
v 313.28668 167.55847 24.25283
v 313.42517 167.65874 24.423815
v 313.47586 167.69545 24.657385
v 313.42517 167.65874 24.890953
v 313.28668 167.55847 25.061937
v 313.09747 167.4215 25.124521
v 312.9083 167.28452 25.061935
v 312.7698 167.18423 24.890951
v 312.71912 167.14754 24.657381
v 312.7698 167.18423 24.423813
v 313.27625 166.73901 24.252829
v 313.46222 166.88033 24.190245
v 313.6482 167.02164 24.252829
v 313.78433 167.12508 24.423813
v 313.83417 167.16295 24.657383
v 313.78433 167.12508 24.890953
v 313.6482 167.02164 25.061937
v 313.46222 166.88033 25.124521
v 313.27625 166.739 25.061937
v 313.1401 166.63556 24.890951
v 313.09027 166.59769 24.657383
v 313.1401 166.63556 24.423813
v 313.7118 166.22823 24.252829
v 313.8859 166.38394 24.190245
v 314.05997 166.53966 24.252829
v 314.1874 166.65366 24.423813
v 314.23407 166.69537 24.657383
v 314.1874 166.65366 24.890953
v 314.05997 166.53966 25.061937
v 313.8859 166.38394 25.124521
v 313.7118 166.22823 25.061937
v 313.58435 166.11423 24.890951
v 313.53772 166.07251 24.657383
v 313.58435 166.11423 24.423813
v 314.16324 165.74643 24.252829
v 314.33215 165.90776 24.190245
v 314.50104 166.06909 24.252829
v 314.6247 166.1872 24.423813
v 314.66995 166.23042 24.657383
v 314.6247 166.1872 24.890953
v 314.50104 166.06909 25.061937
v 314.33215 165.90776 25.124521
v 314.16324 165.74643 25.061937
v 314.0396 165.62834 24.890951
v 313.99435 165.58511 24.657383
v 314.0396 165.62834 24.423813
v 314.6225 165.27261 24.253687
v 314.78616 165.43893 24.190247
v 314.95016 165.60558 24.251976
v 315.07053 165.72789 24.422333
v 315.11502 165.7731 24.65567
v 315.07175 165.72911 24.889467
v 314.95224 165.60768 25.061077
v 314.78857 165.44138 25.124517
v 314.62457 165.27473 25.06279
v 314.5042 165.15242 24.892433
v 314.45972 165.1072 24.659096
v 314.50302 165.1512 24.425297
v 315.15295 164.9229 24.233719
v 315.3279 165.08978 24.217812
v 315.48526 165.23059 24.326427
v 315.58286 165.30759 24.530462
v 315.59454 165.30017 24.775244
v 315.51718 165.2103 24.995184
v 315.3715 165.06206 25.131351
v 315.19653 164.89517 25.147257
v 315.03918 164.75436 25.038643
v 314.9416 164.67735 24.834608
v 314.9299 164.68478 24.589827
v 315.00726 164.77466 24.369886
v 315.49414 164.6638 24.41629
v 315.70096 164.78639 24.329672
v 315.90305 164.83205 24.371864
v 316.0463 164.78853 24.53156
v 316.09232 164.66751 24.76597
v 316.02878 164.5014 25.012285
v 315.8727 164.33473 25.204504
v 315.6659 164.21214 25.291122
v 315.4638 164.16649 25.24893
v 315.32056 164.21 25.089235
v 315.27454 164.33102 24.854824
v 315.33807 164.49713 24.60851
v 315.5203 164.43204 23.688412
v 315.72763 164.5562 23.650742
v 315.96194 164.57646 23.696167
v 316.16043 164.4874 23.812517
v 316.26993 164.31287 23.968616
v 316.26108 164.09964 24.122637
v 316.13626 163.90485 24.23331
v 315.92892 163.7807 24.27098
v 315.6946 163.76044 24.225555
v 315.49612 163.8495 24.109205
v 315.38663 164.02403 23.953106
v 315.39548 164.23726 23.799086
v 315.7708 164.18066 22.983446
v 315.98386 164.28864 22.971504
v 316.20175 164.29094 23.058083
v 316.36612 164.18695 23.219978
v 316.43295 164.00456 23.413816
v 316.38434 163.7926 23.587654
v 316.23328 163.6079 23.694912
v 316.02023 163.49992 23.706854
v 315.80234 163.49762 23.620275
v 315.63797 163.60161 23.45838
v 315.57114 163.78401 23.264544
v 315.61975 163.99596 23.090704
v 316.24924 163.82191 22.412998
v 316.42896 163.92859 22.475687
v 316.58044 163.93324 22.642529
v 316.66312 163.83463 22.868818
v 316.65482 163.65913 23.093922
v 316.5578 163.45383 23.257523
v 316.398 163.2737 23.315783
v 316.2183 163.167 23.253094
v 316.0668 163.16237 23.086252
v 315.98413 163.26099 22.859962
v 315.99243 163.43646 22.634861
v 316.08945 163.64178 22.47126
v 316.892 163.4596 22.417171
v 317.02817 163.58138 22.567657
v 317.1163 163.60771 22.799232
v 317.13275 163.53157 23.049845
v 317.07315 163.37335 23.252344
v 316.95343 163.17543 23.352472
v 316.8057 162.99084 23.323399
v 316.66953 162.86908 23.172913
v 316.58142 162.84273 22.941338
v 316.56494 162.91887 22.690725
v 316.62457 163.07709 22.488226
v 316.74426 163.27501 22.388098
v 317.3366 163.04787 22.460524
v 317.5028 163.16222 22.51508
v 317.6272 163.1838 22.663656
v 317.67648 163.10687 22.866438
v 317.63742 162.95201 23.069094
v 317.52048 162.76071 23.217318
v 317.357 162.58424 23.271397
v 317.1908 162.4699 23.216839
v 317.0664 162.44829 23.068264
v 317.01712 162.52524 22.86548
v 317.0562 162.6801 22.662827
v 317.17313 162.8714 22.514603
v 317.77002 162.75943 22.180164
v 317.93347 162.83835 22.247086
v 318.04825 162.81418 22.390575
v 318.0836 162.6934 22.572186
v 318.03003 162.50839 22.743252
v 317.9019 162.3087 22.85794
v 317.73355 162.14786 22.885519
v 317.5701 162.06894 22.818598
v 317.45532 162.09311 22.67511
v 317.41998 162.21388 22.4935
v 317.47354 162.3989 22.322432
v 317.60168 162.59857 22.207743
v 318.35715 162.49678 22.012846
v 318.5018 162.49435 22.13233
v 318.58054 162.38582 22.306389
v 318.57217 162.20026 22.488382
v 318.479 161.98738 22.629545
v 318.326 161.80424 22.692055
v 318.1541 161.6999 22.65916
v 318.00943 161.70233 22.539677
v 317.93073 161.81087 22.365618
v 317.93906 161.99643 22.183624
v 318.03223 162.2093 22.042461
v 318.18524 162.39244 21.979952
v 318.71762 162.29965 21.707943
v 318.88586 162.24643 21.845516
v 318.98972 162.0871 21.956959
v 319.0013 161.86432 22.01241
v 318.91757 161.63782 21.99701
v 318.7609 161.46828 21.914885
v 318.5733 161.40111 21.788042
v 318.40503 161.45433 21.650469
v 318.3012 161.61366 21.539024
v 318.28958 161.83644 21.483576
v 318.37335 162.06294 21.498976
v 318.53 162.2325 21.581099
v 319.1652 162.20293 20.951687
v 319.29358 162.11272 21.118618
v 319.36243 161.92406 21.270336
v 319.35333 161.6875 21.366188
v 319.26865 161.46643 21.38049
v 319.13116 161.32008 21.309412
v 318.97763 161.28767 21.171997
v 318.84924 161.37788 21.005068
v 318.78036 161.56654 20.85335
v 318.7895 161.80312 20.757498
v 318.87415 162.02419 20.743195
v 319.01166 162.17052 20.814274
v 319.6694 162.00174 20.572927
v 319.77856 162.08078 20.760822
v 319.85 162.04362 20.971247
v 319.86456 161.90022 21.147816
v 319.81836 161.689 21.24322
v 319.72375 161.46657 21.231892
v 319.6061 161.29251 21.11687
v 319.49695 161.21347 20.928974
v 319.4255 161.25063 20.71855
v 319.41095 161.39403 20.54198
v 319.45715 161.60526 20.446577
v 319.55176 161.82768 20.457905
v 320.26624 161.6485 20.500103
v 320.39142 161.69391 20.68793
v 320.45792 161.63097 20.925745
v 320.4479 161.47652 21.14983
v 320.3641 161.27197 21.30014
v 320.2289 161.07211 21.3364
v 320.0786 160.93051 21.248892
v 319.95343 160.8851 21.061066
v 319.88693 160.94806 20.823248
v 319.89694 161.1025 20.599163
v 319.98074 161.30705 20.448854
v 320.11594 161.5069 20.412596
v 320.73648 161.39574 19.888786
v 320.8743 161.40933 20.020731
v 320.94815 161.31604 20.206982
v 320.93823 161.14085 20.397633
v 320.84723 160.93073 20.541601
v 320.6995 160.74196 20.60031
v 320.53464 160.62512 20.558027
v 320.39685 160.61151 20.426085
v 320.323 160.7048 20.239834
v 320.33292 160.87999 20.049181
v 320.42392 161.09012 19.905214
v 320.57162 161.27888 19.846504
v 321.15997 160.8773 19.702406
v 321.30994 160.99277 19.807615
v 321.40906 161.01683 19.981575
v 321.43076 160.94304 20.177677
v 321.36923 160.79117 20.343374
v 321.24097 160.60193 20.434267
v 321.08032 160.426 20.426003
v 320.93033 160.31055 20.320795
v 320.8312 160.28648 20.146833
v 320.8095 160.36028 19.950731
v 320.87103 160.51213 19.785036
v 320.9993 160.70139 19.694141
v 321.71692 160.36426 19.579756
v 321.87723 160.46584 19.703533
v 321.9621 160.5003 19.908247
v 321.9488 160.4584 20.139046
v 321.84085 160.3514 20.334087
v 321.6672 160.20792 20.441109
v 321.4744 160.06644 20.431435
v 321.31406 159.96486 20.307657
v 321.2292 159.93039 20.102943
v 321.24252 159.97229 19.872145
v 321.35046 160.0793 19.677103
v 321.5241 160.22278 19.570082
v 322.0432 159.58322 19.787666
v 322.21683 159.70895 19.950226
v 322.30322 159.81483 20.168251
v 322.2793 159.8725 20.38332
v 322.1514 159.8665 20.537806
v 321.95383 159.79845 20.590313
v 321.73953 159.68657 20.526773
v 321.56592 159.56084 20.364212
v 321.47952 159.45496 20.146189
v 321.50348 159.3973 19.93112
v 321.63138 159.40329 19.776634
v 321.82892 159.47134 19.724127
v 322.4178 159.12088 19.890223
v 322.5426 159.26715 20.110588
v 322.5639 159.38405 20.34818
v 322.47598 159.44023 20.539337
v 322.30243 159.42067 20.632835
v 322.08972 159.33058 20.603622
v 321.89487 159.19412 20.459528
v 321.77008 159.04785 20.239162
v 321.74878 158.93095 20.00157
v 321.83667 158.87477 19.810413
v 322.01022 158.89433 19.716917
v 322.22293 158.98442 19.746128
v 322.70422 158.65547 20.108625
v 322.84985 158.76955 20.257816
v 322.89954 158.84282 20.464962
v 322.84 158.85567 20.674555
v 322.68713 158.80463 20.830439
v 322.48196 158.7034 20.890842
v 322.27945 158.57909 20.83958
v 322.13382 158.46501 20.69039
v 322.08414 158.39174 20.483246
v 322.14368 158.37889 20.273651
v 322.2965 158.42993 20.117767
v 322.50168 158.53116 20.057364
v 323.03934 158.0954 20.200956
v 323.188 158.16458 20.384436
v 323.2304 158.20107 20.61392
v 323.1552 158.19508 20.82792
v 322.98254 158.14824 20.969099
v 322.7587 158.07306 20.999622
v 322.5436 157.98973 20.911316
v 322.39493 157.92055 20.727839
v 322.3525 157.88405 20.498352
v 322.4277 157.89003 20.284351
v 322.60037 157.93689 20.143173
v 322.82425 158.01205 20.11265
v 323.18768 157.54465 20.33934
v 323.3421 157.51926 20.475336
v 323.38467 157.46315 20.688969
v 323.30396 157.39134 20.922993
v 323.12158 157.32307 21.114704
v 322.88644 157.27666 21.212734
v 322.6615 157.26451 21.190813
v 322.50708 157.2899 21.054817
v 322.46454 157.34601 20.841185
v 322.54526 157.41782 20.607159
v 322.72763 157.48608 20.415447
v 322.96277 157.5325 20.31742
v 323.35233 157.0284 20.081568
v 323.43915 156.9505 20.28256
v 323.40323 156.84842 20.487984
v 323.2542 156.74951 20.642794
v 323.032 156.68027 20.705511
v 322.79617 156.65926 20.659332
v 322.6099 156.69211 20.516626
v 322.52307 156.77 20.315634
v 322.55896 156.87209 20.11021
v 322.70798 156.971 19.9554
v 322.93018 157.04024 19.892681
v 323.16605 157.06125 19.938862
v 323.46478 156.45363 19.890856
v 323.57544 156.39107 20.06987
v 323.56793 156.28952 20.315882
v 323.4443 156.17621 20.562973
v 323.2376 156.08148 20.744936
v 323.0033 156.03073 20.813015
v 322.80414 156.03755 20.748964
v 322.69348 156.10011 20.569952
v 322.701 156.20166 20.323938
v 322.82465 156.31497 20.076847
v 323.0313 156.4097 19.894884
v 323.26562 156.46045 19.826807
v 323.68756 155.92062 19.19659
v 323.7515 155.81903 19.43345
v 323.69348 155.69215 19.704578
v 323.52902 155.57399 19.937326
v 323.30225 155.4962 20.069328
v 323.07388 155.47963 20.065216
v 322.90512 155.52872 19.92609
v 322.8412 155.63031 19.689232
v 322.8992 155.75719 19.418102
v 323.06363 155.87535 19.185354
v 323.2904 155.95314 19.053352
v 323.5188 155.96971 19.057465
v 323.54333 155.31607 18.877638
v 323.74 155.34604 19.000542
v 323.8527 155.32147 19.227621
v 323.85117 155.24895 19.49803
v 323.7359 155.14789 19.739311
v 323.53772 155.0454 19.886816
v 323.30972 154.96892 19.90102
v 323.11307 154.93895 19.778116
v 323.00037 154.96352 19.551037
v 323.0019 155.03604 19.280628
v 323.1172 155.1371 19.039347
v 323.31537 155.2396 18.891842
v 323.72556 154.62825 18.881796
v 323.93143 154.72942 18.9542
v 324.0818 154.78777 19.13846
v 324.1363 154.78769 19.385204
v 324.08038 154.72917 19.628315
v 323.92902 154.62793 19.802652
v 323.72278 154.51106 19.861504
v 323.5169 154.40991 19.789099
v 323.36655 154.35155 19.60484
v 323.31204 154.35164 19.358095
v 323.36795 154.41014 19.114985
v 323.5193 154.5114 18.940647
v 324.0626 154.0428 18.887648
v 324.2543 154.16454 18.970901
v 324.38873 154.24239 19.156773
v 324.42984 154.2555 19.395454
v 324.3666 154.20033 19.622995
v 324.216 154.0917 19.778423
v 324.01834 153.95871 19.820093
v 323.82663 153.83698 19.736837
v 323.69223 153.75912 19.550968
v 323.65112 153.74603 19.312284
v 323.71436 153.80118 19.084745
v 323.86496 153.9098 18.929317
v 324.43945 153.4985 18.871214
v 324.58514 153.67935 18.938631
v 324.69202 153.80821 19.113096
v 324.7315 153.85056 19.34786
v 324.69296 153.79504 19.580023
v 324.58676 153.65654 19.747372
v 324.44135 153.47217 19.805069
v 324.29565 153.29132 19.737652
v 324.18875 153.16246 19.563187
v 324.1493 153.12012 19.328423
v 324.18784 153.17563 19.09626
v 324.29404 153.31413 18.928911
v 325.0209 153.17487 18.864388
v 325.07132 153.4073 18.907726
v 325.11133 153.58708 19.064312
v 325.13016 153.66603 19.292189
v 325.1228 153.623 19.530294
v 325.09125 153.46953 19.714832
v 325.04388 153.24672 19.796354
v 324.99347 153.01428 19.753016
v 324.9535 152.83449 19.59643
v 324.93463 152.75554 19.368553
v 324.942 152.79857 19.130445
v 324.97357 152.95204 18.94591
v 325.82693 153.17155 18.952774
v 325.81165 153.4101 18.994131
v 325.7624 153.59697 19.134645
v 325.6924 153.68208 19.336662
v 325.62042 153.64264 19.546055
v 325.56573 153.48921 19.706717
v 325.543 153.26291 19.775597
v 325.5583 153.02437 19.734238
v 325.60754 152.83751 19.593725
v 325.67752 152.75238 19.391706
v 325.7495 152.79182 19.182314
v 325.8042 152.94525 19.021654
v 326.4175 153.08989 19.361801
v 326.37418 153.32576 19.313927
v 326.28824 153.53568 19.380836
v 326.18268 153.66338 19.544603
v 326.0858 153.67464 19.761345
v 326.02356 153.56647 19.972986
v 326.01263 153.36784 20.122818
v 326.05594 153.13197 20.170694
v 326.1419 152.92206 20.103783
v 326.24747 152.79436 19.940018
v 326.34433 152.78308 19.723274
v 326.4066 152.89125 19.511633
v 326.821 153.26782 19.381168
v 326.7462 153.49219 19.336666
v 326.68762 153.71489 19.4147
v 326.66104 153.87628 19.594362
v 326.67355 153.93309 19.82751
v 326.72183 153.8701 20.051676
v 326.7929 153.70421 20.206789
v 326.86774 153.47984 20.251293
v 326.9263 153.25714 20.173258
v 326.95288 153.09575 19.993597
v 326.94037 153.03894 19.760448
v 326.8921 153.10193 19.536283
v 327.34332 153.30968 19.189112
v 327.2746 153.52846 19.110699
v 327.23987 153.76393 19.148638
v 327.24844 153.95302 19.292759
v 327.298 154.04504 19.504448
v 327.3753 154.01534 19.72698
v 327.4596 153.87189 19.90073
v 327.52832 153.6531 19.979141
v 327.56305 153.41762 19.941204
v 327.55447 153.22855 19.797083
v 327.5049 153.13652 19.585394
v 327.4276 153.16621 19.362862
v 327.95963 153.52826 19.009895
v 327.95493 153.76544 18.961823
v 327.96872 153.99434 19.035057
v 327.99728 154.15361 19.209978
v 328.033 154.20059 19.439714
v 328.06622 154.12267 19.662708
v 328.08813 153.94073 19.81921
v 328.09283 153.70355 19.867283
v 328.07904 153.47466 19.794046
v 328.05048 153.31538 19.619125
v 328.01477 153.2684 19.389389
v 327.9815 153.34633 19.166395
v 328.57928 153.29337 19.010553
v 328.61426 153.51152 18.910545
v 328.66022 153.74759 18.934399
v 328.7048 153.93831 19.075726
v 328.73608 154.0326 19.296654
v 328.7457 154.00517 19.537987
v 328.73105 153.86339 19.735062
v 328.69604 153.64523 19.83507
v 328.65012 153.40916 19.811214
v 328.60553 153.21843 19.66989
v 328.57422 153.12415 19.448961
v 328.56464 153.15158 19.207626
v 329.2265 153.27086 18.954163
v 329.26773 153.50078 18.88766
v 329.3181 153.72893 18.945974
v 329.36414 153.89417 19.113487
v 329.3935 153.95221 19.34531
v 329.3983 153.88751 19.579329
v 329.37726 153.71742 19.752836
v 329.33603 153.4875 19.819342
v 329.28564 153.25935 19.761024
v 329.2396 153.09412 19.593512
v 329.21027 153.03607 19.361689
v 329.20544 153.10077 19.12767
v 329.76108 153.1773 18.851507
v 329.79895 153.4144 18.82995
v 329.87128 153.62723 18.9217
v 329.9587 153.75877 19.102175
v 330.0378 153.77377 19.323017
v 330.08737 153.66821 19.52505
v 330.09415 153.47038 19.65414
v 330.05627 153.23329 19.6757
v 329.98395 153.02046 19.583948
v 329.8965 152.88893 19.403473
v 329.8174 152.87393 19.182632
v 329.76785 152.97949 18.980598
v 330.27063 153.0957 18.553421
v 330.32303 153.32623 18.51414
v 330.42023 153.53802 18.5829
v 330.53622 153.67433 18.741274
v 330.63992 153.69861 18.946829
v 330.70355 153.60439 19.144485
v 330.71002 153.41689 19.281282
v 330.65762 153.18636 19.320564
v 330.56042 152.97456 19.251804
v 330.4444 152.83826 19.09343
v 330.3407 152.81398 18.887875
v 330.2771 152.9082 18.690218
v 330.75543 152.86618 18.410297
v 330.8513 153.08153 18.37177
v 330.99948 153.26448 18.411425
v 331.16034 153.36604 18.518631
v 331.2907 153.35898 18.664663
v 331.35568 153.24518 18.810394
v 331.33786 153.05516 18.916775
v 331.242 152.83981 18.9553
v 331.09378 152.65685 18.915646
v 330.93295 152.5553 18.808441
v 330.80258 152.56236 18.662407
v 330.73758 152.67615 18.516676
v 331.121 152.61499 17.983015
v 331.24182 152.81493 17.89583
v 331.41266 152.97955 17.874992
v 331.58777 153.06476 17.926085
v 331.7202 153.0477 18.035418
v 331.7745 152.93297 18.173693
v 331.7361 152.7513 18.303864
v 331.6153 152.55136 18.391047
v 331.44443 152.38673 18.411884
v 331.26935 152.30153 18.360792
v 331.1369 152.31859 18.251461
v 331.08258 152.43332 18.113184
v 331.64206 152.28462 17.914427
v 331.80093 152.46635 17.827871
v 331.98468 152.59181 17.869698
v 332.144 152.6274 18.028696
v 332.2363 152.56355 18.262264
v 332.23676 152.41739 18.507816
v 332.1453 152.22809 18.699558
v 331.98642 152.04636 18.786112
v 331.8027 151.9209 18.744287
v 331.64334 151.88531 18.585289
v 331.5511 151.94916 18.35172
v 331.5506 152.09532 18.106169
v 331.92554 151.83574 17.391644
v 332.0468 152.02873 17.229605
v 332.22424 152.19083 17.14533
v 332.41025 152.2786 17.161404
v 332.55502 152.26852 17.273516
v 332.61975 152.1633 17.451626
v 332.58713 151.99113 17.64801
v 332.46582 151.79816 17.81005
v 332.28842 151.63605 17.894323
v 332.1024 151.54828 17.87825
v 331.9576 151.55835 17.76614
v 331.89288 151.66357 17.588028
v 332.4585 151.4248 17.107595
v 332.6301 151.58667 17.010021
v 332.81934 151.72108 17.017008
v 332.9755 151.79204 17.12668
v 333.05673 151.78052 17.309652
v 333.04126 151.6896 17.516897
v 332.93323 151.54366 17.692883
v 332.76163 151.38177 17.790457
v 332.5724 151.24736 17.78347
v 332.41623 151.1764 17.673798
v 332.33502 151.18793 17.490826
v 332.3505 151.27885 17.28358
v 332.85727 150.87512 17.088812
v 333.04822 151.01535 17.008236
v 333.2418 151.13904 17.051702
v 333.3861 151.21304 17.207567
v 333.44257 151.21754 17.434063
v 333.39597 151.15132 17.670504
v 333.25882 151.03212 17.853535
v 333.0679 150.89189 17.93411
v 332.87433 150.7682 17.890644
v 332.73 150.6942 17.73478
v 332.67355 150.6897 17.508284
v 332.72015 150.75592 17.271843
v 333.20563 150.43887 16.993574
v 333.39438 150.58722 16.938696
v 333.59412 150.69153 17.016905
v 333.75134 150.72386 17.207245
v 333.8239 150.67555 17.458714
v 333.7924 150.55952 17.70393
v 333.66522 150.4069 17.877192
v 333.47647 150.25854 17.93207
v 333.27673 150.15424 17.85386
v 333.1195 150.1219 17.66352
v 333.04694 150.17021 17.412052
v 333.07846 150.28624 17.166834
v 333.4081 150.0237 16.80592
v 333.58994 150.15643 16.644104
v 333.81345 150.24614 16.6119
v 334.01874 150.26875 16.71794
v 334.15082 150.21823 16.933805
v 334.1743 150.10811 17.20166
v 334.08282 149.9679 17.44973
v 333.901 149.83514 17.611546
v 333.6775 149.74545 17.64375
v 333.4722 149.72284 17.53771
v 333.34012 149.77336 17.321844
v 333.31665 149.88348 17.05399
v 333.53912 149.45387 16.977974
v 333.7175 149.58366 16.784998
v 333.946 149.6627 16.660494
v 334.16336 149.66982 16.63782
v 334.31137 149.60309 16.723051
v 334.35034 149.48041 16.893353
v 334.26987 149.33464 17.10309
v 334.09146 149.20485 17.296064
v 333.86298 149.12581 17.42057
v 333.6456 149.1187 17.443245
v 333.4976 149.18542 17.358011
v 333.45862 149.3081 17.187712
v 333.77353 148.68135 16.383972
v 333.66827 148.83025 16.264093
v 333.67978 149.0224 16.078825
v 333.805 149.20631 15.87781
v 334.01038 149.33272 15.71491
v 334.2409 149.36774 15.633772
v 334.43475 149.30199 15.656139
v 334.54004 149.15309 15.776017
v 334.52853 148.96094 15.961286
v 334.4033 148.77702 16.1623
v 334.1979 148.65062 16.325201
v 333.9674 148.6156 16.40634
v 333.9052 148.37914 15.88695
v 333.8534 148.51526 15.660772
v 333.91953 148.68086 15.406886
v 334.0859 148.83159 15.193317
v 334.30795 148.92705 15.077293
v 334.52615 148.94165 15.089902
v 334.68204 148.87149 15.227765
v 334.73386 148.73538 15.453941
v 334.66772 148.56976 15.7078285
v 334.50134 148.41905 15.921397
v 334.2793 148.3236 16.03742
v 334.0611 148.30899 16.024813
v 334.14642 147.82173 15.643592
v 334.11575 147.88579 15.3779335
v 334.195 147.99971 15.132761
v 334.36295 148.13298 14.973769
v 334.57455 148.24986 14.943559
v 334.7732 148.31906 15.050225
v 334.90558 148.32204 15.265187
v 334.93625 148.25797 15.530846
v 334.857 148.14404 15.776017
v 334.68906 148.01079 15.93501
v 334.47742 147.89389 15.9652195
v 334.2788 147.82469 15.858553
v 334.56216 147.26057 15.571361
v 334.5271 147.27478 15.341881
v 334.59088 147.36232 15.116343
v 334.73648 147.49973 14.95518
v 334.92484 147.6502 14.901575
v 335.1055 147.77342 14.9698925
v 335.23004 147.83636 15.141826
v 335.2651 147.82216 15.371305
v 335.2013 147.73462 15.596843
v 335.05573 147.5972 15.758006
v 334.86737 147.44672 15.811611
v 334.6867 147.3235 15.743294
v 334.96164 146.77498 15.466968
v 334.95963 146.79233 15.230154
v 335.05423 146.88022 15.028908
v 335.22012 147.01509 14.917152
v 335.4129 147.16083 14.924833
v 335.58084 147.27837 15.049891
v 335.679 147.3362 15.258818
v 335.68103 147.31885 15.495632
v 335.58643 147.23097 15.696878
v 335.4205 147.09608 15.808634
v 335.22775 146.95035 15.800953
v 335.0598 146.83282 15.675895
v 335.3182 146.3064 15.550884
v 335.27356 146.28946 15.310739
v 335.33844 146.33249 15.077573
v 335.4955 146.42398 14.913863
v 335.70267 146.5394 14.863476
v 335.90442 146.64783 14.939912
v 336.04666 146.72021 15.12269
v 336.09134 146.73717 15.362836
v 336.02643 146.69412 15.596003
v 335.86935 146.60265 15.759712
v 335.6622 146.48721 15.8101
v 335.46048 146.37878 15.733664
v 335.5946 145.70837 15.560736
v 335.5431 145.68138 15.325982
v 335.59973 145.7174 15.093635
v 335.74927 145.80684 14.92595
v 335.9517 145.92567 14.867861
v 336.15274 146.04208 14.93493
v 336.29855 146.1249 15.109188
v 336.35004 146.15189 15.343942
v 336.29343 146.11584 15.576289
v 336.1439 146.02643 15.743974
v 335.94144 145.9076 15.802063
v 335.7404 145.79117 15.734994
v 336.06403 145.08856 15.557842
v 336.02386 145.04552 15.323299
v 336.06732 145.09557 15.090746
v 336.1828 145.22531 14.922493
v 336.3393 145.4 14.863626
v 336.49493 145.57278 14.929915
v 336.60797 145.69739 15.103601
v 336.64816 145.74043 15.338144
v 336.60468 145.69037 15.570699
v 336.48923 145.56062 15.738951
v 336.3327 145.38596 15.797818
v 336.17706 145.21317 15.731528
v 336.6779 144.7058 15.536102
v 336.65244 144.66568 15.298986
v 336.6929 144.73167 15.069883
v 336.7884 144.88612 14.910181
v 336.91333 145.08763 14.862671
v 337.03424 145.28221 14.940084
v 337.11874 145.41771 15.121678
v 337.14417 145.45784 15.358794
v 337.10373 145.39183 15.587897
v 337.00824 145.23738 15.7476
v 336.8833 145.03587 15.79511
v 336.7624 144.8413 15.717696
v 337.23743 144.3573 15.561467
v 337.2053 144.30383 15.327844
v 337.23734 144.35785 15.094329
v 337.32492 144.50487 14.923492
v 337.4446 144.70549 14.86111
v 337.56436 144.90598 14.923897
v 337.65204 145.0526 15.09503
v 337.68417 145.10606 15.328653
v 337.65216 145.05205 15.562168
v 337.56454 144.90503 15.733005
v 337.44485 144.7044 15.795386
v 337.3251 144.50392 15.732599
v 337.94977 143.99438 15.561113
v 337.93912 143.9329 15.327493
v 337.94965 143.9948 15.093975
v 337.97852 144.16347 14.923132
v 338.01797 144.39372 14.86074
v 338.0575 144.62387 14.923517
v 338.0865 144.79225 15.094644
v 338.09714 144.85373 15.328264
v 338.0866 144.79182 15.561782
v 338.05774 144.62315 15.732625
v 338.01825 144.3929 15.795016
v 337.97873 144.16275 15.732239
v 338.7083 144.0948 15.562628
v 338.71545 144.03185 15.32927
v 338.7084 144.09323 15.095492
v 338.6891 144.26256 14.923935
v 338.6627 144.49442 14.860568
v 338.63626 144.72668 14.922369
v 338.61688 144.89714 15.09278
v 338.60977 144.96011 15.326138
v 338.6168 144.89871 15.559916
v 338.6361 144.7294 15.731473
v 338.6625 144.49754 15.79484
v 338.68893 144.26526 15.733039
v 339.34787 144.12744 15.542502
v 339.35214 144.07576 15.306321
v 339.34607 144.14868 15.075849
v 339.33133 144.32668 14.91284
v 339.31186 144.56204 14.860972
v 339.29288 144.79173 14.934145
v 339.27945 144.9542 15.11275
v 339.2752 145.00589 15.348931
v 339.28125 144.93297 15.579404
v 339.296 144.75497 15.742413
v 339.31546 144.51959 15.79428
v 339.33444 144.2899 15.721108
v 340.029 144.20387 15.556879
v 340.0305 144.1413 15.323071
v 340.01398 144.20258 15.089983
v 339.9839 144.37129 14.920072
v 339.94824 144.60225 14.858865
v 339.91666 144.83357 14.922762
v 339.89752 145.00325 15.094643
v 339.896 145.06584 15.328451
v 339.9125 145.00456 15.561539
v 339.9426 144.83583 15.73145
v 339.97824 144.60487 15.792657
v 340.00986 144.37357 15.72876
v 340.74008 144.3576 15.458593
v 340.68024 144.26884 15.256626
v 340.59958 144.30322 15.0515785
v 340.51965 144.4515 14.898391
v 340.4619 144.67398 14.838111
v 340.44186 144.91103 14.886891
v 340.4648 145.09912 15.03166
v 340.52463 145.18788 15.233627
v 340.60532 145.15352 15.438676
v 340.6852 145.00522 15.591863
v 340.74295 144.78276 15.652143
v 340.76303 144.54572 15.603362
v 341.197 144.3517 15.09142
v 341.09875 144.31293 14.893186
v 341.01358 144.39838 14.690694
v 340.96426 144.58516 14.5382
v 340.96402 144.82323 14.476568
v 341.01294 145.0488 14.522309
v 341.0979 145.20142 14.663169
v 341.19614 145.2402 14.861403
v 341.2813 145.15475 15.063896
v 341.33063 144.96796 15.216389
v 341.33087 144.72989 15.278022
v 341.28195 144.50432 15.23228
v 341.75546 144.33649 15.160462
v 341.69012 144.20746 14.968732
v 341.64523 144.194 14.72946
v 341.63284 144.29974 14.506758
v 341.65625 144.49635 14.3603
v 341.7092 144.73112 14.329329
v 341.7775 144.94118 14.422143
v 341.84286 145.07022 14.613873
v 341.88776 145.08368 14.853146
v 341.90015 144.97794 15.075847
v 341.87674 144.78133 15.222305
v 341.82376 144.54654 15.253276
v 342.4801 144.22932 15.125192
v 342.36432 144.07549 14.980686
v 342.25665 144.02832 14.76758
v 342.18588 144.10046 14.542975
v 342.17102 144.27258 14.367054
v 342.21603 144.49855 14.286955
v 342.30887 144.71782 14.32414
v 342.42465 144.87164 14.468645
v 342.53232 144.91881 14.681751
v 342.6031 144.84666 14.906356
v 342.61795 144.67456 15.082276
v 342.57294 144.4486 15.162376
v 342.9442 143.9825 14.717638
v 342.8044 143.85396 14.571918
v 342.67926 143.83618 14.361814
v 342.60233 143.9339 14.143623
v 342.5942 144.12094 13.975809
v 342.6571 144.3472 13.903338
v 342.7741 144.55203 13.945629
v 342.91394 144.68056 14.09135
v 343.03906 144.69833 14.301454
v 343.116 144.60062 14.519644
v 343.1241 144.41357 14.687458
v 343.06125 144.18733 14.759929
v 343.5363 143.74686 14.4898615
v 343.3873 143.62004 14.394248
v 343.25204 143.6035 14.258018
v 343.16672 143.70164 14.117674
v 343.1542 143.88818 14.01082
v 343.21786 144.11314 13.96609
v 343.34064 144.31624 13.995467
v 343.4896 144.44305 14.091081
v 343.62488 144.45961 14.227311
v 343.7102 144.36147 14.367656
v 343.7227 144.17491 14.474508
v 343.65903 143.94997 14.519238
v 343.95334 143.4892 13.945371
v 343.81766 143.3737 13.814517
v 343.6921 143.37521 13.619774
v 343.6104 143.49336 13.413323
v 343.59442 143.69646 13.2504835
v 343.6484 143.9301 13.174886
v 343.75793 144.13168 13.206788
v 343.89365 144.2472 13.337642
v 344.01917 144.24567 13.532385
v 344.10086 144.12753 13.738835
v 344.11688 143.92442 13.901676
v 344.06287 143.69078 13.977273
v 344.45654 143.42067 13.794424
v 344.3691 143.29144 13.628854
v 344.30984 143.27388 13.414242
v 344.29462 143.37268 13.208094
v 344.32755 143.56139 13.065646
v 344.39978 143.78941 13.025067
v 344.49197 143.99568 13.097232
v 344.5794 144.12491 13.262802
v 344.63867 144.14246 13.477413
v 344.6539 144.04366 13.683562
v 344.62097 143.85497 13.82601
v 344.54874 143.62692 13.866588
v 344.892 143.11194 13.709566
v 344.80374 143.01506 13.5208435
v 344.7786 143.01964 13.290991
v 344.8233 143.12445 13.081599
v 344.9259 143.30142 12.948773
v 345.0589 143.50311 12.928103
v 345.18665 143.6755 13.025129
v 345.27493 143.77238 13.213853
v 345.30008 143.7678 13.443705
v 345.25534 143.663 13.653096
v 345.15274 143.48602 13.785922
v 345.01974 143.28433 13.806592
v 345.403 142.7651 13.724968
v 345.30493 142.6458 13.545644
v 345.27298 142.61911 13.312379
v 345.3157 142.69218 13.087676
v 345.4217 142.84543 12.931744
v 345.56253 143.0378 12.886365
v 345.70044 143.21773 12.963697
v 345.79852 143.33704 13.143022
v 345.83047 143.36372 13.3762865
v 345.78775 143.29065 13.600989
v 345.68176 143.1374 13.756922
v 345.54095 142.94504 13.8023
v 345.97162 142.45644 13.765382
v 345.85635 142.31094 13.610673
v 345.80255 142.24733 13.3840475
v 345.82462 142.28265 13.146229
v 345.91666 142.40742 12.96094
v 346.05396 142.58823 12.8778305
v 346.1998 142.77661 12.9191675
v 346.31506 142.9221 13.073876
v 346.36887 142.9857 13.300502
v 346.3468 142.9504 13.538321
v 346.25476 142.82562 13.723608
v 346.11743 142.64482 13.806719
v 346.4437 142.03682 13.750868
v 346.32135 141.90576 13.588693
v 346.26968 141.85257 13.358655
v 346.30252 141.89153 13.122394
v 346.41104 142.01216 12.943214
v 346.5662 142.18217 12.869128
v 346.7264 142.356 12.919987
v 346.84875 142.48706 13.082162
v 346.90042 142.54024 13.312199
v 346.86758 142.5013 13.54846
v 346.75906 142.38065 13.727639
v 346.60388 142.21065 13.801725
v 346.85953 141.562 13.722942
v 346.73935 141.45358 13.543236
v 346.70142 141.42049 13.306669
v 346.7559 141.4716 13.076629
v 346.88815 141.5932 12.914755
v 347.06277 141.75272 12.864421
v 347.23297 141.90741 12.939115
v 347.35312 142.01582 13.11882
v 347.39105 142.0489 13.355388
v 347.3366 141.9978 13.585427
v 347.20435 141.8762 13.747301
v 347.0297 141.71667 13.797635
v 347.28455 141.0498 13.7203245
v 347.17142 140.93515 13.539909
v 347.13654 140.90027 13.303017
v 347.18927 140.95451 13.073122
v 347.3155 141.08336 12.911824
v 347.48132 141.25227 12.862345
v 347.6424 141.41599 12.93794
v 347.75552 141.53064 13.118355
v 347.7904 141.56552 13.3552475
v 347.73767 141.51126 13.585142
v 347.61145 141.38243 13.74644
v 347.44562 141.21352 13.795919
v 347.7725 140.61424 13.697615
v 347.68738 140.49707 13.501234
v 347.67868 140.46764 13.2641115
v 347.7487 140.53381 13.049784
v 347.8787 140.67789 12.915679
v 348.0338 140.86124 12.897731
v 348.1725 141.03474 13.000749
v 348.2576 141.15192 13.197128
v 348.2663 141.18135 13.434251
v 348.1963 141.11517 13.648579
v 348.06628 140.9711 13.782683
v 347.91116 140.78775 13.8006315
v 348.27972 140.28087 13.704172
v 348.19247 140.1175 13.523007
v 348.17746 140.02933 13.288931
v 348.2387 140.04002 13.064662
v 348.3598 140.14668 12.910295
v 348.5083 140.32076 12.867191
v 348.6444 140.51556 12.9469
v 348.7317 140.67894 13.128065
v 348.7467 140.7671 13.362142
v 348.68546 140.75641 13.5864105
v 348.56436 140.64975 13.740778
v 348.41586 140.47568 13.783882
v 349.01385 139.79642 14.175599
v 348.84396 139.69238 14.09407
v 348.7142 139.68626 13.910459
v 348.6593 139.77968 13.673964
v 348.694 139.94763 13.447952
v 348.809 140.14508 13.292985
v 348.97345 140.31915 13.250586
v 349.14334 140.42319 13.332114
v 349.27313 140.4293 13.515726
v 349.32803 140.33589 13.752221
v 349.29333 140.16794 13.978232
v 349.17834 139.97049 14.133199
v 349.47067 139.56117 13.159085
v 349.2735 139.42215 13.166335
v 349.04425 139.39131 13.104485
v 348.84436 139.47693 12.990108
v 348.7274 139.65604 12.853849
v 348.72467 139.88066 12.732223
v 348.83694 140.09062 12.657815
v 349.03412 140.22964 12.650565
v 349.26337 140.26048 12.712416
v 349.46326 140.17487 12.826793
v 349.58023 139.99576 12.963051
v 349.58295 139.77113 13.084678
v 349.66104 139.43813 12.608477
v 349.50797 139.25984 12.631195
v 349.32797 139.17418 12.552759
v 349.16925 139.20407 12.394185
v 349.07434 139.34154 12.197963
v 349.06866 139.54971 12.016669
v 349.15378 139.77284 11.898883
v 349.30682 139.95114 11.876164
v 349.48682 140.0368 11.9546
v 349.64554 140.00691 12.113174
v 349.74045 139.86945 12.309398
v 349.74612 139.66127 12.49069
v 349.9583 139.13643 12.463579
v 349.83173 139.00395 12.343361
v 349.74268 138.97183 12.158429
v 349.715 139.04868 11.958334
v 349.75613 139.21388 11.796692
v 349.85504 139.4232 11.716814
v 349.98523 139.62054 11.740104
v 350.11182 139.75302 11.860322
v 350.2009 139.78514 12.045254
v 350.22855 139.7083 12.245349
v 350.1874 139.54309 12.406991
v 350.0885 139.33377 12.486869
v 350.41727 138.84544 12.45734
v 350.26685 138.70888 12.3452
v 350.17395 138.64615 12.149946
v 350.16348 138.67407 11.923899
v 350.2382 138.78516 11.727627
v 350.3781 138.94963 11.613721
v 350.54575 139.12344 11.612701
v 350.69614 139.26001 11.724843
v 350.78903 139.32272 11.920096
v 350.79953 139.29482 12.146143
v 350.7248 139.18373 12.342415
v 350.58487 139.01924 12.456322
v 350.85028 138.4118 12.490172
v 350.68652 138.27 12.382219
v 350.58127 138.18698 12.179688
v 350.5627 138.18498 11.93685
v 350.6358 138.26454 11.718771
v 350.78098 138.40436 11.583886
v 350.95932 138.56696 11.568337
v 351.12308 138.70876 11.6762905
v 351.22833 138.79178 11.878821
v 351.2469 138.79378 12.12166
v 351.1738 138.7142 12.339739
v 351.02863 138.5744 12.474624
v 351.32428 137.96628 12.476667
v 351.17502 137.80005 12.384045
v 351.0744 137.69246 12.191895
v 351.04944 137.67235 11.951702
v 351.1068 137.7451 11.727827
v 351.2311 137.89122 11.580256
v 351.38907 138.07156 11.5485325
v 351.53836 138.2378 11.641154
v 351.63895 138.34538 11.833305
v 351.6639 138.3655 12.073498
v 351.60657 138.29274 12.297373
v 351.48224 138.14662 12.444942
v 351.90372 137.65277 12.473483
v 351.76273 137.46182 12.429372
v 351.6533 137.31586 12.272221
v 351.60468 137.25398 12.044137
v 351.62997 137.29277 11.806235
v 351.72235 137.42183 11.622263
v 351.8571 137.60658 11.541513
v 351.99805 137.79753 11.585625
v 352.1075 137.9435 11.742777
v 352.1561 138.00539 11.9708605
v 352.13083 137.9666 12.208761
v 352.03845 137.83752 12.392734
v 352.48483 137.1215 12.571295
v 352.32718 136.9587 12.51823
v 352.19128 136.87288 12.349041
v 352.1135 136.88702 12.10906
v 352.11472 136.99734 11.862592
v 352.19458 137.1743 11.675675
v 352.33173 137.37045 11.598396
v 352.48935 137.53325 11.651461
v 352.62527 137.61908 11.82065
v 352.70303 137.60493 12.060631
v 352.7018 137.4946 12.307099
v 352.62195 137.31766 12.494016
v 352.89044 136.68878 11.867774
v 352.71484 136.56378 11.847509
v 352.5695 136.5296 11.722683
v 352.49332 136.59541 11.526741
v 352.50677 136.74358 11.312187
v 352.60626 136.93439 11.13651
v 352.76508 137.11671 11.0467825
v 352.9407 137.24171 11.067047
v 353.08606 137.2759 11.191874
v 353.16223 137.21008 11.387815
v 353.14874 137.06192 11.602369
v 353.0493 136.87111 11.778047
v 353.23615 136.30304 11.79137
v 353.07822 136.18135 11.688681
v 352.97717 136.13866 11.507317
v 352.9601 136.1864 11.295876
v 353.0316 136.3118 11.111012
v 353.17245 136.48123 11.002262
v 353.34497 136.6493 10.998762
v 353.5029 136.771 11.101453
v 353.6039 136.81369 11.282816
v 353.62097 136.76595 11.494258
v 353.5495 136.64055 11.67912
v 353.40863 136.47112 11.787871
v 353.5413 135.81349 11.7642355
v 353.4097 135.73059 11.584102
v 353.36514 135.72089 11.341604
v 353.41956 135.78696 11.101719
v 353.55838 135.9111 10.928724
v 353.74442 136.06006 10.868974
v 353.92776 136.19391 10.938477
v 354.05936 136.27681 11.11861
v 354.1039 136.28651 11.361109
v 354.0495 136.22044 11.600993
v 353.91068 136.0963 11.773988
v 353.72464 135.94734 11.833739
v 353.86282 135.25693 11.71602
v 353.74942 135.17375 11.51841
v 353.72598 135.16576 11.276635
v 353.7988 135.23506 11.055479
v 353.94836 135.36313 10.9142
v 354.13458 135.51561 10.890653
v 354.3076 135.65167 10.991148
v 354.421 135.73485 11.188758
v 354.44443 135.74284 11.430532
v 354.3716 135.67352 11.651689
v 354.22205 135.54547 11.792968
v 354.03583 135.39297 11.816515
v 354.39432 134.82803 11.741289
v 354.2721 134.7075 11.574382
v 354.22482 134.6649 11.343571
v 354.26523 134.71167 11.1107
v 354.38248 134.83525 10.938167
v 354.5451 135.00255 10.872202
v 354.7096 135.16873 10.930482
v 354.83182 135.28928 11.097388
v 354.87906 135.33186 11.3282
v 354.83868 135.2851 11.561071
v 354.72144 135.16151 11.7336035
v 354.5588 134.99422 11.799568
v 354.85614 134.37299 11.736105
v 354.73428 134.25204 11.567605
v 354.68814 134.20837 11.335613
v 354.73004 134.25366 11.10229
v 354.8488 134.37576 10.930156
v 355.0125 134.54199 10.865333
v 355.1774 134.70776 10.92519
v 355.29922 134.8287 11.09369
v 355.3454 134.87238 11.325682
v 355.3035 134.82709 11.559005
v 355.18475 134.70499 11.73114
v 355.02103 134.53877 11.795963
v 355.31677 133.9149 11.735169
v 355.19522 133.7937 11.565551
v 355.14984 133.74925 11.332734
v 355.19278 133.79349 11.099103
v 355.31256 133.91457 10.9272585
v 355.47708 134.08002 10.863246
v 355.64224 134.24551 10.924218
v 355.7638 134.36673 11.093837
v 355.80917 134.41116 11.3266535
v 355.76624 134.36693 11.560285
v 355.64645 134.24586 11.732129
v 355.48193 134.08041 11.796142
v 355.78778 133.46457 11.742923
v 355.6623 133.33922 11.578557
v 355.61163 133.28891 11.347543
v 355.64935 133.3271 11.111779
v 355.76535 133.44359 10.934439
v 355.9285 133.60713 10.863041
v 356.09515 133.77393 10.916717
v 356.2206 133.89928 11.081082
v 356.27127 133.94958 11.312097
v 356.23358 133.91138 11.54786
v 356.11758 133.7949 11.7252
v 355.9544 133.63136 11.7965975
v 356.17694 132.94049 11.675328
v 356.0824 132.84981 11.472164
v 356.0738 132.8417 11.230676
v 356.1534 132.91835 11.015571
v 356.29996 133.05919 10.884485
v 356.47412 133.22652 10.872544
v 356.62927 133.37546 10.982947
v 356.72382 133.46614 11.186111
v 356.73242 133.47424 11.4276
v 356.6528 133.3976 11.642705
v 356.50626 133.25676 11.77379
v 356.3321 133.08943 11.785731
v 356.5892 132.63782 11.431344
v 356.4884 132.48466 11.253146
v 356.48325 132.38335 11.054206
v 356.57516 132.36101 10.88783
v 356.7395 132.42366 10.798599
v 356.93222 132.5545 10.810422
v 357.10168 132.71846 10.920131
v 357.2025 132.87163 11.09833
v 357.20764 132.97295 11.29727
v 357.11572 132.99527 11.463645
v 356.9514 132.93263 11.552876
v 356.75867 132.80179 11.541054
v 356.8316 132.08565 12.039186
v 356.74146 132.04132 11.820288
v 356.76016 132.05518 11.5785475
v 356.88272 132.1235 11.378739
v 357.07632 132.228 11.274402
v 357.28903 132.34065 11.293492
v 357.4639 132.43129 11.430896
v 357.55405 132.47563 11.649794
v 357.5353 132.46178 11.891534
v 357.41275 132.39343 12.091342
v 357.21918 132.28894 12.19568
v 357.00644 132.17628 12.176589
v 357.03348 131.48659 11.750888
v 356.89868 131.58865 11.687125
v 356.87708 131.74289 11.582042
v 356.97437 131.90796 11.463794
v 357.16452 132.03966 11.364066
v 357.3966 132.10266 11.309582
v 357.6084 132.08012 11.314939
v 357.74316 131.97806 11.378702
v 357.76477 131.82382 11.483786
v 357.66748 131.65874 11.602034
v 357.47733 131.52705 11.70176
v 357.24527 131.46404 11.756246
v 357.3549 130.93503 11.416756
v 357.16943 130.99077 11.413187
v 357.0713 131.13272 11.347184
v 357.08676 131.32286 11.236433
v 357.21176 131.51024 11.11061
v 357.41275 131.64464 11.003429
v 357.63586 131.69005 10.943609
v 357.82135 131.63431 10.947179
v 357.9195 131.49236 11.013181
v 357.904 131.30222 11.123932
v 357.77902 131.11484 11.249755
v 357.57803 130.98044 11.3569355
v 357.78345 130.60997 10.3196745
v 357.57648 130.63164 10.33931
v 357.43155 130.75975 10.298722
v 357.3875 130.96 10.208786
v 357.45618 131.17873 10.093599
v 357.6191 131.35732 9.984027
v 357.83267 131.44792 9.909428
v 358.03967 131.42625 9.889792
v 358.1846 131.29814 9.93038
v 358.22864 131.0979 10.020316
v 358.15997 130.87917 10.135503
v 357.99704 130.70058 10.245075
v 357.7815 130.42673 9.867356
v 357.65594 130.53305 9.795697
v 357.63815 130.70271 9.662952
v 357.73294 130.89026 9.504689
v 357.9149 131.04544 9.363316
v 358.13525 131.12668 9.276711
v 358.335 131.11218 9.268083
v 358.46057 131.00586 9.339742
v 358.47833 130.8362 9.4724865
v 358.38354 130.64865 9.63075
v 358.2016 130.49347 9.772123
v 357.98123 130.41225 9.858727
v 357.981 130.04008 9.74247
v 357.8775 130.08437 9.58899
v 357.89127 130.17105 9.385834
v 358.01855 130.27692 9.187435
v 358.2253 130.37358 9.046955
v 358.45605 130.43515 9.002035
v 358.64902 130.44514 9.064712
v 358.7525 130.40085 9.218191
v 358.73874 130.31416 9.421348
v 358.61145 130.2083 9.619746
v 358.40472 130.11163 9.760226
v 358.17395 130.05006 9.805146
v 358.05267 129.48982 9.661545
v 357.9806 129.50775 9.441984
v 358.0303 129.55452 9.19945
v 358.18848 129.61755 8.998926
v 358.41275 129.68 8.894145
v 358.643 129.7251 8.913182
v 358.8176 129.74078 9.050937
v 358.88968 129.72285 9.270497
v 358.83997 129.6761 9.513033
v 358.6818 129.61305 9.713555
v 358.45752 129.55061 9.8183365
v 358.22726 129.50551 9.799299
v 358.21698 128.88074 9.6768265
v 358.15405 128.8818 9.448183
v 358.21295 128.9115 9.210719
v 358.37793 128.96188 9.028064
v 358.60477 129.01945 8.949159
v 358.83267 129.06879 8.995147
v 359.00058 129.09666 9.153706
v 359.0635 129.09561 9.38235
v 359.0046 129.0659 9.619814
v 358.83963 129.01552 9.802469
v 358.6128 128.95795 9.881374
v 358.3849 128.90862 9.835386
v 358.46555 128.16374 9.977369
v 358.31702 128.1966 9.810493
v 358.28006 128.27025 9.562081
v 358.3646 128.36494 9.298695
v 358.54797 128.45534 9.090907
v 358.78104 128.51718 8.994396
v 359.00137 128.53394 9.035022
v 359.14993 128.50108 9.201898
v 359.1869 128.42743 9.450311
v 359.10236 128.33273 9.713697
v 358.91898 128.24234 9.921484
v 358.68588 128.1805 10.017995
v 358.81866 127.627625 9.583881
v 358.59888 127.63573 9.588494
v 358.45468 127.69936 9.482063
v 358.4247 127.8015 9.293107
v 358.517 127.91476 9.072257
v 358.70682 128.00879 8.878689
v 358.9433 128.0584 8.764269
v 359.1631 128.0503 8.759657
v 359.30728 127.98666 8.866088
v 359.33725 127.88452 9.055043
v 359.24496 127.77126 9.275894
v 359.05515 127.67723 9.469462
v 358.93945 126.99004 9.422543
v 358.71072 126.987366 9.458016
v 358.54572 127.04658 9.37481
v 358.48865 127.15182 9.195218
v 358.5548 127.27488 8.967361
v 358.72647 127.3828 8.752295
v 358.95764 127.44665 8.607645
v 359.1864 127.44932 8.572171
v 359.3514 127.39011 8.655377
v 359.40848 127.28487 8.8349695
v 359.34232 127.161804 9.062826
v 359.17065 127.053894 9.277892
v 359.0967 126.396706 8.299909
v 358.86722 126.42028 8.347808
v 358.70047 126.53271 8.333815
v 358.64117 126.70387 8.261679
v 358.70523 126.8879 8.150728
v 358.87546 127.03549 8.030693
v 359.10626 127.1071 7.9337363
v 359.33575 127.08353 7.885837
v 359.5025 126.9711 7.8998303
v 359.5618 126.799934 7.9719663
v 359.49774 126.615906 8.082916
v 359.3275 126.46831 8.202951
v 359.15195 126.08215 8.059576
v 358.92154 126.11432 8.075625
v 358.75735 126.219986 7.963004
v 358.70334 126.370834 7.7518907
v 358.77402 126.52645 7.498852
v 358.95044 126.64514 7.271689
v 359.1853 126.6951 7.131271
v 359.4157 126.66293 7.1152215
v 359.57993 126.55727 7.2278423
v 359.6339 126.40642 7.4389563
v 359.56323 126.25079 7.691995
v 359.38684 126.13211 7.919158
v 358.9486 125.5493 7.83204
v 358.7897 125.63655 7.6664424
v 358.74185 125.76815 7.4617248
v 358.81784 125.90882 7.272741
v 358.9973 126.02088 7.1501293
v 359.23218 126.0743 7.1267433
v 359.4595 126.05476 7.2088494
v 359.61838 125.967514 7.374447
v 359.66626 125.835915 7.5791645
v 359.59027 125.695244 7.7681484
v 359.4108 125.58318 7.89076
v 359.17593 125.52976 7.914146
v 359.01483 125.08833 7.2637
v 358.90253 125.18225 7.1053305
v 358.90692 125.32102 6.8732715
v 359.0269 125.467476 6.6297026
v 359.23026 125.58236 6.4398885
v 359.46252 125.634895 6.3546896
v 359.66144 125.611 6.3969345
v 359.77374 125.51709 6.555304
v 359.76935 125.37831 6.787363
v 359.64938 125.231865 7.030932
v 359.446 125.11698 7.220746
v 359.21378 125.064445 7.305945
v 359.18954 124.59162 7.01871
v 359.12024 124.63368 6.810471
v 359.1688 124.71751 6.5693307
v 359.32214 124.82063 6.359902
v 359.53925 124.91544 6.2383013
v 359.7619 124.97652 6.237112
v 359.93045 124.987495 6.356652
v 359.99973 124.94544 6.564891
v 359.9512 124.86162 6.806031
v 359.79782 124.758484 7.01546
v 359.58075 124.66368 7.1370606
v 359.3581 124.60261 7.1382504
v 359.41232 124.021904 6.9875207
v 359.3334 124.01909 6.7499776
v 359.37186 124.059326 6.502382
v 359.51733 124.13183 6.3110766
v 359.73087 124.21718 6.2273216
v 359.95523 124.2925 6.273559
v 360.13034 124.337616 6.4374
v 360.20923 124.34043 6.674943
v 360.1708 124.30019 6.9225388
v 360.02533 124.227684 7.113844
v 359.8118 124.142334 7.197599
v 359.5874 124.06702 7.1513615
v 359.63245 123.37543 6.9103336
v 359.58185 123.362 6.6739345
v 359.64322 123.40423 6.44356
v 359.80008 123.4908 6.280938
v 360.01044 123.59851 6.229644
v 360.2179 123.69851 6.303421
v 360.36688 123.764 6.482501
v 360.41748 123.77743 6.7189
v 360.35614 123.7352 6.9492745
v 360.19925 123.648636 7.1118965
v 359.9889 123.54092 7.163191
v 359.78143 123.44092 7.0894136
v 359.9905 122.79386 6.91326
v 359.95172 122.78193 6.6778884
v 360.01993 122.8338 6.4487615
v 360.17682 122.93558 6.287275
v 360.3804 123.06 6.2366977
v 360.5761 123.173706 6.310582
v 360.7115 123.24625 6.489132
v 360.75027 123.25819 6.7245035
v 360.68207 123.206314 6.9536304
v 360.52518 123.10453 7.1151175
v 360.3216 122.98012 7.1656947
v 360.1259 122.8664 7.0918097
v 360.34164 122.14911 7.2066126
v 360.26715 122.235054 7.024318
v 360.3011 122.37936 6.802189
v 360.43436 122.54336 6.5997443
v 360.6313 122.68312 6.471229
v 360.8391 122.761185 6.4510794
v 361.0021 122.75664 6.5446935
v 361.07663 122.6707 6.7269883
v 361.0427 122.5264 6.9491177
v 360.9094 122.36239 7.151562
v 360.71246 122.22263 7.280077
v 360.50467 122.14456 7.300227
v 360.63342 121.79745 6.067779
v 360.5224 121.94842 5.9537683
v 360.52115 122.15392 5.8651667
v 360.63 122.35891 5.8257155
v 360.8198 122.508446 5.8459854
v 361.03964 122.56246 5.9205446
v 361.23065 122.506485 6.0294156
v 361.34167 122.355515 6.1434264
v 361.34293 122.15 6.232028
v 361.23407 121.945015 6.271479
v 361.0443 121.79549 6.2512093
v 360.82446 121.74147 6.17665
v 360.9011 121.491615 5.858631
v 360.79254 121.64719 5.678518
v 360.7972 121.8518 5.5085487
v 360.91382 122.05064 5.394267
v 361.1111 122.19041 5.366294
v 361.33627 122.233665 5.4321256
v 361.52893 122.16883 5.5741215
v 361.63745 122.01326 5.754235
v 361.6328 121.80865 5.924204
v 361.5162 121.60981 6.0384855
v 361.3189 121.47004 6.0664587
v 361.09375 121.42677 6.000627
v 361.23624 121.10456 5.15612
v 361.04703 121.209946 5.1463904
v 360.95407 121.3927 5.0540366
v 360.9822 121.60386 4.903804
v 361.12396 121.786835 4.7359476
v 361.34128 121.89261 4.5954447
v 361.576 121.89283 4.5199423
v 361.7652 121.787445 4.5296717
v 361.85815 121.60469 4.6220255
v 361.83002 121.39353 4.7722583
v 361.6883 121.210556 4.9401145
v 361.47095 121.10478 5.0806174
v 361.35687 120.852745 4.791373
v 361.15738 120.91081 4.6959596
v 361.0466 121.04555 4.5002003
v 361.05423 121.220856 4.2565494
v 361.17825 121.389755 4.030292
v 361.38538 121.506996 3.8820543
v 361.62015 121.54115 3.851556
v 361.81964 121.483086 3.9469695
v 361.93042 121.34835 4.1427283
v 361.92276 121.17304 4.3863792
v 361.79877 121.00414 4.6126366
v 361.59164 120.8869 4.7608743
v 361.49542 120.386795 4.594618
v 361.3518 120.37552 4.4427094
v 361.3021 120.439926 4.2573004
v 361.3596 120.56275 4.0880713
v 361.5089 120.71109 3.9803665
v 361.71002 120.84519 3.9630456
v 361.9091 120.92913 4.04075
v 362.0527 120.94041 4.1926584
v 362.10242 120.87601 4.3780675
v 362.04492 120.75318 4.5472965
v 361.8956 120.604836 4.655001
v 361.69446 120.47073 4.6723223
v 361.94983 119.86024 4.560051
v 361.82516 119.8578 4.3399963
v 361.78595 119.945656 4.0829854
v 361.84268 120.10025 3.8578846
v 361.98016 120.280174 3.7250094
v 362.16156 120.43721 3.7199636
v 362.33826 120.529274 3.844099
v 362.46292 120.53171 4.064154
v 362.50214 120.443855 4.321165
v 362.4454 120.28926 4.5462656
v 362.30792 120.10934 4.679141
v 362.12653 119.9523 4.684187
v 362.4588 119.5121 3.8976767
v 362.27942 119.461494 3.849493
v 362.16547 119.50212 3.717618
v 362.14752 119.6231 3.5373876
v 362.23035 119.79201 3.3570943
v 362.39175 119.96359 3.2250476
v 362.58853 120.09187 3.1766293
v 362.76788 120.14248 3.2248132
v 362.88184 120.10185 3.3566883
v 362.89978 119.98088 3.5369186
v 362.81696 119.811966 3.717212
v 362.65555 119.64038 3.8492587
v 362.70517 119.073494 3.7655656
v 362.55472 119.03406 3.640916
v 362.49414 119.068344 3.453633
v 362.53967 119.16717 3.2538993
v 362.67914 119.30404 3.0952332
v 362.87512 119.44229 3.020149
v 363.07513 119.544876 3.0487654
v 363.2256 119.584305 3.1734152
v 363.28613 119.55002 3.360698
v 363.2406 119.4512 3.5604317
v 363.10117 119.31433 3.719098
v 362.90518 119.17608 3.7941823
v 362.95557 118.57283 3.7068896
v 362.82556 118.53386 3.533753
v 362.7989 118.55351 3.3139832
v 362.8827 118.62653 3.106468
v 363.05453 118.733345 2.9668105
v 363.26834 118.84534 2.932432
v 363.46683 118.9325 3.012544
v 363.59683 118.97147 3.1856806
v 363.6235 118.95182 3.40545
v 363.5397 118.8788 3.6129653
v 363.3679 118.77199 3.752623
v 363.15408 118.659996 3.7870016
v 363.16672 118.0056 3.667548
v 363.06342 117.97266 3.45462
v 363.072 117.98997 3.2167902
v 363.1902 118.052895 3.0177848
v 363.38632 118.14457 2.9109273
v 363.60782 118.24044 2.9248497
v 363.79535 118.31481 3.055822
v 363.89865 118.347755 3.26875
v 363.89005 118.330444 3.5065796
v 363.77185 118.26752 3.705585
v 363.57574 118.17584 3.8124425
v 363.35425 118.07997 3.79852
v 363.42157 117.46272 3.6762905
v 363.30087 117.43374 3.4705849
v 363.29584 117.438156 3.2306712
v 363.4078 117.4748 3.0208344
v 363.60684 117.53385 2.8973002
v 363.83954 117.59948 2.8931694
v 364.04358 117.654106 3.0095487
v 364.16428 117.6831 3.2152543
v 364.1693 117.67867 3.455168
v 364.05734 117.64204 3.6650047
v 363.85834 117.582985 3.788539
v 363.6256 117.51736 3.79267
v 363.5973 116.856 3.7376573
v 363.43372 116.8202 3.5631921
v 363.3769 116.809395 3.3283582
v 363.44205 116.82649 3.096079
v 363.61176 116.8669 2.9285936
v 363.8405 116.9198 2.8707795
v 364.06705 116.971016 2.9381282
v 364.23062 117.00683 3.1125932
v 364.28745 117.01763 3.3474274
v 364.2223 117.000534 3.5797064
v 364.05258 116.96012 3.747192
v 363.82382 116.90722 3.805006
v 363.81448 116.17976 3.7379818
v 363.66312 116.10211 3.5661314
v 363.6082 116.07466 3.332246
v 363.66443 116.10476 3.0989954
v 363.81674 116.18434 2.9288788
v 364.02432 116.29209 2.8674786
v 364.23157 116.39913 2.931247
v 364.38293 116.47678 3.1030977
v 364.43784 116.504234 3.3369827
v 364.38162 116.47414 3.5702336
v 364.2293 116.394554 3.7403502
v 364.02173 116.286804 3.8017504
v 364.27054 115.59466 3.7371118
v 364.15952 115.46521 3.5656786
v 364.11896 115.41834 3.3319457
v 364.15976 115.46661 3.0985415
v 364.27094 115.59709 2.9280066
v 364.42276 115.77482 2.8660357
v 364.5745 115.95216 2.9292338
v 364.68552 116.08161 3.100667
v 364.72607 116.12848 3.3344
v 364.68527 116.08021 3.5678039
v 364.5741 115.94972 3.7383387
v 364.42227 115.772 3.80031
v 364.90518 115.24142 3.7362385
v 364.84027 115.08396 3.5645716
v 364.81668 115.02701 3.3307538
v 364.8407 115.08581 3.0974364
v 364.9059 115.24461 2.9271367
v 364.9948 115.46086 2.8654861
v 365.08362 115.67661 2.929004
v 365.14853 115.83407 3.1006708
v 365.17212 115.89102 3.3344886
v 365.1481 115.83222 3.567806
v 365.0829 115.673416 3.7381058
v 364.994 115.45717 3.7997565
v 365.55157 115.058495 3.7375395
v 365.49948 114.89512 3.5670536
v 365.4802 114.83486 3.3336678
v 365.4989 114.89387 3.0999172
v 365.5506 115.056335 2.9284353
v 365.6214 115.278725 2.8651707
v 365.69235 115.50144 2.927075
v 365.74445 115.66482 3.0975606
v 365.76373 115.725075 3.3309464
v 365.745 115.66607 3.564697
v 365.69333 115.50361 3.7361789
v 365.62253 115.28122 3.7994435
v 366.1522 114.84593 3.736876
v 366.0896 114.68671 3.5659952
v 366.06662 114.62834 3.3324637
v 366.08945 114.68647 3.0988567
v 366.15192 114.84552 2.9277682
v 366.2373 115.062874 2.865042
v 366.32275 115.2803 2.9274848
v 366.38535 115.43952 3.0983658
v 366.40833 115.49789 3.331897
v 366.38553 115.43976 3.5655043
v 366.32306 115.28071 3.7365925
v 366.23764 115.063354 3.799319
v 366.75272 114.65133 3.7660491
v 366.65936 114.48148 3.6214533
v 366.61334 114.39776 3.3993254
v 366.62698 114.42259 3.1591842
v 366.6966 114.54933 2.9653757
v 366.8036 114.74402 2.8698304
v 366.91922 114.95448 2.8981497
v 367.01257 115.12433 3.0427454
v 367.0586 115.20805 3.2648735
v 367.04495 115.18322 3.5050144
v 366.97534 115.05648 3.6988232
v 366.86835 114.86179 3.7943685
v 367.2182 114.41098 3.8512003
v 367.1217 114.22016 3.6981163
v 367.09344 114.08751 3.4684978
v 367.14105 114.04857 3.2238705
v 367.25174 114.11378 3.0297825
v 367.39587 114.265656 2.9382393
v 367.53482 114.46351 2.9737697
v 367.63132 114.65433 3.1268537
v 367.65958 114.78698 3.3564723
v 367.61197 114.82592 3.6010995
v 367.50128 114.76072 3.7951875
v 367.35715 114.60884 3.8867307
v 367.68283 114.21413 3.9335756
v 367.5637 114.01279 3.7996476
v 367.5183 113.83647 3.587225
v 367.5588 113.73244 3.3532264
v 367.67435 113.72855 3.1603515
v 367.83398 113.82587 3.060281
v 367.99493 113.9983 3.0798287
v 368.11407 114.19964 3.2137568
v 368.1595 114.37595 3.4261794
v 368.119 114.47999 3.6601782
v 368.00342 114.48387 3.8530529
v 367.84378 114.38656 3.9531233
v 368.26724 113.81495 4.1895533
v 368.13043 113.6194 4.120427
v 368.04477 113.45033 3.9592474
v 368.0331 113.35306 3.7492015
v 368.09866 113.35363 3.5465715
v 368.22382 113.451904 3.4056518
v 368.37503 113.621544 3.3642015
v 368.51184 113.8171 3.4333277
v 368.5975 113.98616 3.5945077
v 368.60916 114.08344 3.8045535
v 368.5436 114.08286 4.0071836
v 368.41846 113.98459 4.148103
v 368.77805 113.32488 4.4391394
v 368.63345 113.15453 4.332404
v 368.54675 113.03465 4.126839
v 368.54123 112.99736 3.877526
v 368.6183 113.05265 3.651268
v 368.75732 113.18571 3.5086904
v 368.92108 113.36087 3.487997
v 369.06567 113.53122 3.5947328
v 369.15237 113.65109 3.8002975
v 369.15793 113.688385 4.0496106
v 369.08084 113.6331 4.275869
v 368.9418 113.500046 4.418446
v 369.0986 112.87465 4.521261
v 368.9556 112.71783 4.3667417
v 368.89774 112.59593 4.1274133
v 368.94058 112.54161 3.8674042
v 369.0726 112.56943 3.6563838
v 369.25845 112.67193 3.5508947
v 369.44833 112.82165 3.5792024
v 369.59137 112.97846 3.7337222
v 369.64923 113.100365 3.9730506
v 369.60638 113.154686 4.2330594
v 369.47437 113.12687 4.44408
v 369.2885 113.02437 4.549569
v 369.51718 112.54768 4.441724
v 369.32834 112.40618 4.318882
v 369.21298 112.25977 4.139212
v 369.20203 112.14769 3.950856
v 369.29837 112.09996 3.804284
v 369.47626 112.12937 3.7387702
v 369.68796 112.22804 3.7718685
v 369.8768 112.369545 3.8947103
v 369.99216 112.515945 4.0743804
v 370.0031 112.62804 4.2627363
v 369.90677 112.675766 4.409308
v 369.72888 112.646355 4.474822
v 369.9067 111.80308 4.9860926
v 369.68085 111.74183 4.9365525
v 369.51242 111.70461 4.771242
v 369.44653 111.70141 4.534456
v 369.50085 111.73308 4.2896414
v 369.66086 111.79113 4.1023955
v 369.88364 111.860016 4.0228915
v 370.1095 111.92127 4.0724316
v 370.27792 111.95849 4.2377424
v 370.3438 111.961685 4.4745283
v 370.28946 111.930016 4.7193427
v 370.1295 111.87196 4.9065886
v 369.9373 111.23203 4.219187
usemtl mat_7
s 1
f 2029 2029 2030
f 2030 2029 2031
f 2029 2029 2031
f 2031 2029 2032
f 2029 2029 2032
f 2032 2029 2033
f 2029 2029 2033
f 2033 2029 2034
f 2029 2029 2034
f 2034 2029 2035
f 2029 2029 2035
f 2035 2029 2036
f 2029 2029 2036
f 2036 2029 2037
f 2029 2029 2037
f 2037 2029 2038
f 2029 2029 2038
f 2038 2029 2039
f 2029 2029 2039
f 2039 2029 2040
f 2029 2029 2040
f 2040 2029 2041
f 2029 2029 2041
f 2041 2029 2030
f 2030 2031 2042
f 2042 2031 2043
f 2031 2032 2043
f 2043 2032 2044
f 2032 2033 2044
f 2044 2033 2045
f 2033 2034 2045
f 2045 2034 2046
f 2034 2035 2046
f 2046 2035 2047
f 2035 2036 2047
f 2047 2036 2048
f 2036 2037 2048
f 2048 2037 2049
f 2037 2038 2049
f 2049 2038 2050
f 2038 2039 2050
f 2050 2039 2051
f 2039 2040 2051
f 2051 2040 2052
f 2040 2041 2052
f 2052 2041 2053
f 2041 2030 2053
f 2053 2030 2042
f 2042 2043 2054
f 2054 2043 2055
f 2043 2044 2055
f 2055 2044 2056
f 2044 2045 2056
f 2056 2045 2057
f 2045 2046 2057
f 2057 2046 2058
f 2046 2047 2058
f 2058 2047 2059
f 2047 2048 2059
f 2059 2048 2060
f 2048 2049 2060
f 2060 2049 2061
f 2049 2050 2061
f 2061 2050 2062
f 2050 2051 2062
f 2062 2051 2063
f 2051 2052 2063
f 2063 2052 2064
f 2052 2053 2064
f 2064 2053 2065
f 2053 2042 2065
f 2065 2042 2054
f 2054 2055 2066
f 2066 2055 2067
f 2055 2056 2067
f 2067 2056 2068
f 2056 2057 2068
f 2068 2057 2069
f 2057 2058 2069
f 2069 2058 2070
f 2058 2059 2070
f 2070 2059 2071
f 2059 2060 2071
f 2071 2060 2072
f 2060 2061 2072
f 2072 2061 2073
f 2061 2062 2073
f 2073 2062 2074
f 2062 2063 2074
f 2074 2063 2075
f 2063 2064 2075
f 2075 2064 2076
f 2064 2065 2076
f 2076 2065 2077
f 2065 2054 2077
f 2077 2054 2066
f 2066 2067 2078
f 2078 2067 2079
f 2067 2068 2079
f 2079 2068 2080
f 2068 2069 2080
f 2080 2069 2081
f 2069 2070 2081
f 2081 2070 2082
f 2070 2071 2082
f 2082 2071 2083
f 2071 2072 2083
f 2083 2072 2084
f 2072 2073 2084
f 2084 2073 2085
f 2073 2074 2085
f 2085 2074 2086
f 2074 2075 2086
f 2086 2075 2087
f 2075 2076 2087
f 2087 2076 2088
f 2076 2077 2088
f 2088 2077 2089
f 2077 2066 2089
f 2089 2066 2078
f 2078 2079 2090
f 2090 2079 2091
f 2079 2080 2091
f 2091 2080 2092
f 2080 2081 2092
f 2092 2081 2093
f 2081 2082 2093
f 2093 2082 2094
f 2082 2083 2094
f 2094 2083 2095
f 2083 2084 2095
f 2095 2084 2096
f 2084 2085 2096
f 2096 2085 2097
f 2085 2086 2097
f 2097 2086 2098
f 2086 2087 2098
f 2098 2087 2099
f 2087 2088 2099
f 2099 2088 2100
f 2088 2089 2100
f 2100 2089 2101
f 2089 2078 2101
f 2101 2078 2090
f 2090 2091 2102
f 2102 2091 2103
f 2091 2092 2103
f 2103 2092 2104
f 2092 2093 2104
f 2104 2093 2105
f 2093 2094 2105
f 2105 2094 2106
f 2094 2095 2106
f 2106 2095 2107
f 2095 2096 2107
f 2107 2096 2108
f 2096 2097 2108
f 2108 2097 2109
f 2097 2098 2109
f 2109 2098 2110
f 2098 2099 2110
f 2110 2099 2111
f 2099 2100 2111
f 2111 2100 2112
f 2100 2101 2112
f 2112 2101 2113
f 2101 2090 2113
f 2113 2090 2102
f 2102 2103 2114
f 2114 2103 2115
f 2103 2104 2115
f 2115 2104 2116
f 2104 2105 2116
f 2116 2105 2117
f 2105 2106 2117
f 2117 2106 2118
f 2106 2107 2118
f 2118 2107 2119
f 2107 2108 2119
f 2119 2108 2120
f 2108 2109 2120
f 2120 2109 2121
f 2109 2110 2121
f 2121 2110 2122
f 2110 2111 2122
f 2122 2111 2123
f 2111 2112 2123
f 2123 2112 2124
f 2112 2113 2124
f 2124 2113 2125
f 2113 2102 2125
f 2125 2102 2114
f 2114 2115 2126
f 2126 2115 2127
f 2115 2116 2127
f 2127 2116 2128
f 2116 2117 2128
f 2128 2117 2129
f 2117 2118 2129
f 2129 2118 2130
f 2118 2119 2130
f 2130 2119 2131
f 2119 2120 2131
f 2131 2120 2132
f 2120 2121 2132
f 2132 2121 2133
f 2121 2122 2133
f 2133 2122 2134
f 2122 2123 2134
f 2134 2123 2135
f 2123 2124 2135
f 2135 2124 2136
f 2124 2125 2136
f 2136 2125 2137
f 2125 2114 2137
f 2137 2114 2126
f 2126 2127 2138
f 2138 2127 2139
f 2127 2128 2139
f 2139 2128 2140
f 2128 2129 2140
f 2140 2129 2141
f 2129 2130 2141
f 2141 2130 2142
f 2130 2131 2142
f 2142 2131 2143
f 2131 2132 2143
f 2143 2132 2144
f 2132 2133 2144
f 2144 2133 2145
f 2133 2134 2145
f 2145 2134 2146
f 2134 2135 2146
f 2146 2135 2147
f 2135 2136 2147
f 2147 2136 2148
f 2136 2137 2148
f 2148 2137 2149
f 2137 2126 2149
f 2149 2126 2138
f 2138 2139 2150
f 2150 2139 2151
f 2139 2140 2151
f 2151 2140 2152
f 2140 2141 2152
f 2152 2141 2153
f 2141 2142 2153
f 2153 2142 2154
f 2142 2143 2154
f 2154 2143 2155
f 2143 2144 2155
f 2155 2144 2156
f 2144 2145 2156
f 2156 2145 2157
f 2145 2146 2157
f 2157 2146 2158
f 2146 2147 2158
f 2158 2147 2159
f 2147 2148 2159
f 2159 2148 2160
f 2148 2149 2160
f 2160 2149 2161
f 2149 2138 2161
f 2161 2138 2150
f 2150 2151 2162
f 2162 2151 2163
f 2151 2152 2163
f 2163 2152 2164
f 2152 2153 2164
f 2164 2153 2165
f 2153 2154 2165
f 2165 2154 2166
f 2154 2155 2166
f 2166 2155 2167
f 2155 2156 2167
f 2167 2156 2168
f 2156 2157 2168
f 2168 2157 2169
f 2157 2158 2169
f 2169 2158 2170
f 2158 2159 2170
f 2170 2159 2171
f 2159 2160 2171
f 2171 2160 2172
f 2160 2161 2172
f 2172 2161 2173
f 2161 2150 2173
f 2173 2150 2162
f 2162 2163 2174
f 2174 2163 2175
f 2163 2164 2175
f 2175 2164 2176
f 2164 2165 2176
f 2176 2165 2177
f 2165 2166 2177
f 2177 2166 2178
f 2166 2167 2178
f 2178 2167 2179
f 2167 2168 2179
f 2179 2168 2180
f 2168 2169 2180
f 2180 2169 2181
f 2169 2170 2181
f 2181 2170 2182
f 2170 2171 2182
f 2182 2171 2183
f 2171 2172 2183
f 2183 2172 2184
f 2172 2173 2184
f 2184 2173 2185
f 2173 2162 2185
f 2185 2162 2174
f 2174 2175 2186
f 2186 2175 2187
f 2175 2176 2187
f 2187 2176 2188
f 2176 2177 2188
f 2188 2177 2189
f 2177 2178 2189
f 2189 2178 2190
f 2178 2179 2190
f 2190 2179 2191
f 2179 2180 2191
f 2191 2180 2192
f 2180 2181 2192
f 2192 2181 2193
f 2181 2182 2193
f 2193 2182 2194
f 2182 2183 2194
f 2194 2183 2195
f 2183 2184 2195
f 2195 2184 2196
f 2184 2185 2196
f 2196 2185 2197
f 2185 2174 2197
f 2197 2174 2186
f 2186 2187 2198
f 2198 2187 2199
f 2187 2188 2199
f 2199 2188 2200
f 2188 2189 2200
f 2200 2189 2201
f 2189 2190 2201
f 2201 2190 2202
f 2190 2191 2202
f 2202 2191 2203
f 2191 2192 2203
f 2203 2192 2204
f 2192 2193 2204
f 2204 2193 2205
f 2193 2194 2205
f 2205 2194 2206
f 2194 2195 2206
f 2206 2195 2207
f 2195 2196 2207
f 2207 2196 2208
f 2196 2197 2208
f 2208 2197 2209
f 2197 2186 2209
f 2209 2186 2198
f 2198 2199 2210
f 2210 2199 2211
f 2199 2200 2211
f 2211 2200 2212
f 2200 2201 2212
f 2212 2201 2213
f 2201 2202 2213
f 2213 2202 2214
f 2202 2203 2214
f 2214 2203 2215
f 2203 2204 2215
f 2215 2204 2216
f 2204 2205 2216
f 2216 2205 2217
f 2205 2206 2217
f 2217 2206 2218
f 2206 2207 2218
f 2218 2207 2219
f 2207 2208 2219
f 2219 2208 2220
f 2208 2209 2220
f 2220 2209 2221
f 2209 2198 2221
f 2221 2198 2210
f 2210 2211 2222
f 2222 2211 2223
f 2211 2212 2223
f 2223 2212 2224
f 2212 2213 2224
f 2224 2213 2225
f 2213 2214 2225
f 2225 2214 2226
f 2214 2215 2226
f 2226 2215 2227
f 2215 2216 2227
f 2227 2216 2228
f 2216 2217 2228
f 2228 2217 2229
f 2217 2218 2229
f 2229 2218 2230
f 2218 2219 2230
f 2230 2219 2231
f 2219 2220 2231
f 2231 2220 2232
f 2220 2221 2232
f 2232 2221 2233
f 2221 2210 2233
f 2233 2210 2222
f 2222 2223 2234
f 2234 2223 2235
f 2223 2224 2235
f 2235 2224 2236
f 2224 2225 2236
f 2236 2225 2237
f 2225 2226 2237
f 2237 2226 2238
f 2226 2227 2238
f 2238 2227 2239
f 2227 2228 2239
f 2239 2228 2240
f 2228 2229 2240
f 2240 2229 2241
f 2229 2230 2241
f 2241 2230 2242
f 2230 2231 2242
f 2242 2231 2243
f 2231 2232 2243
f 2243 2232 2244
f 2232 2233 2244
f 2244 2233 2245
f 2233 2222 2245
f 2245 2222 2234
f 2234 2235 2246
f 2246 2235 2247
f 2235 2236 2247
f 2247 2236 2248
f 2236 2237 2248
f 2248 2237 2249
f 2237 2238 2249
f 2249 2238 2250
f 2238 2239 2250
f 2250 2239 2251
f 2239 2240 2251
f 2251 2240 2252
f 2240 2241 2252
f 2252 2241 2253
f 2241 2242 2253
f 2253 2242 2254
f 2242 2243 2254
f 2254 2243 2255
f 2243 2244 2255
f 2255 2244 2256
f 2244 2245 2256
f 2256 2245 2257
f 2245 2234 2257
f 2257 2234 2246
f 2246 2247 2258
f 2258 2247 2259
f 2247 2248 2259
f 2259 2248 2260
f 2248 2249 2260
f 2260 2249 2261
f 2249 2250 2261
f 2261 2250 2262
f 2250 2251 2262
f 2262 2251 2263
f 2251 2252 2263
f 2263 2252 2264
f 2252 2253 2264
f 2264 2253 2265
f 2253 2254 2265
f 2265 2254 2266
f 2254 2255 2266
f 2266 2255 2267
f 2255 2256 2267
f 2267 2256 2268
f 2256 2257 2268
f 2268 2257 2269
f 2257 2246 2269
f 2269 2246 2258
f 2258 2259 2270
f 2270 2259 2271
f 2259 2260 2271
f 2271 2260 2272
f 2260 2261 2272
f 2272 2261 2273
f 2261 2262 2273
f 2273 2262 2274
f 2262 2263 2274
f 2274 2263 2275
f 2263 2264 2275
f 2275 2264 2276
f 2264 2265 2276
f 2276 2265 2277
f 2265 2266 2277
f 2277 2266 2278
f 2266 2267 2278
f 2278 2267 2279
f 2267 2268 2279
f 2279 2268 2280
f 2268 2269 2280
f 2280 2269 2281
f 2269 2258 2281
f 2281 2258 2270
f 2270 2271 2282
f 2282 2271 2283
f 2271 2272 2283
f 2283 2272 2284
f 2272 2273 2284
f 2284 2273 2285
f 2273 2274 2285
f 2285 2274 2286
f 2274 2275 2286
f 2286 2275 2287
f 2275 2276 2287
f 2287 2276 2288
f 2276 2277 2288
f 2288 2277 2289
f 2277 2278 2289
f 2289 2278 2290
f 2278 2279 2290
f 2290 2279 2291
f 2279 2280 2291
f 2291 2280 2292
f 2280 2281 2292
f 2292 2281 2293
f 2281 2270 2293
f 2293 2270 2282
f 2282 2283 2294
f 2294 2283 2295
f 2283 2284 2295
f 2295 2284 2296
f 2284 2285 2296
f 2296 2285 2297
f 2285 2286 2297
f 2297 2286 2298
f 2286 2287 2298
f 2298 2287 2299
f 2287 2288 2299
f 2299 2288 2300
f 2288 2289 2300
f 2300 2289 2301
f 2289 2290 2301
f 2301 2290 2302
f 2290 2291 2302
f 2302 2291 2303
f 2291 2292 2303
f 2303 2292 2304
f 2292 2293 2304
f 2304 2293 2305
f 2293 2282 2305
f 2305 2282 2294
f 2294 2295 2306
f 2306 2295 2307
f 2295 2296 2307
f 2307 2296 2308
f 2296 2297 2308
f 2308 2297 2309
f 2297 2298 2309
f 2309 2298 2310
f 2298 2299 2310
f 2310 2299 2311
f 2299 2300 2311
f 2311 2300 2312
f 2300 2301 2312
f 2312 2301 2313
f 2301 2302 2313
f 2313 2302 2314
f 2302 2303 2314
f 2314 2303 2315
f 2303 2304 2315
f 2315 2304 2316
f 2304 2305 2316
f 2316 2305 2317
f 2305 2294 2317
f 2317 2294 2306
f 2306 2307 2318
f 2318 2307 2319
f 2307 2308 2319
f 2319 2308 2320
f 2308 2309 2320
f 2320 2309 2321
f 2309 2310 2321
f 2321 2310 2322
f 2310 2311 2322
f 2322 2311 2323
f 2311 2312 2323
f 2323 2312 2324
f 2312 2313 2324
f 2324 2313 2325
f 2313 2314 2325
f 2325 2314 2326
f 2314 2315 2326
f 2326 2315 2327
f 2315 2316 2327
f 2327 2316 2328
f 2316 2317 2328
f 2328 2317 2329
f 2317 2306 2329
f 2329 2306 2318
f 2318 2319 2330
f 2330 2319 2331
f 2319 2320 2331
f 2331 2320 2332
f 2320 2321 2332
f 2332 2321 2333
f 2321 2322 2333
f 2333 2322 2334
f 2322 2323 2334
f 2334 2323 2335
f 2323 2324 2335
f 2335 2324 2336
f 2324 2325 2336
f 2336 2325 2337
f 2325 2326 2337
f 2337 2326 2338
f 2326 2327 2338
f 2338 2327 2339
f 2327 2328 2339
f 2339 2328 2340
f 2328 2329 2340
f 2340 2329 2341
f 2329 2318 2341
f 2341 2318 2330
f 2330 2331 2342
f 2342 2331 2343
f 2331 2332 2343
f 2343 2332 2344
f 2332 2333 2344
f 2344 2333 2345
f 2333 2334 2345
f 2345 2334 2346
f 2334 2335 2346
f 2346 2335 2347
f 2335 2336 2347
f 2347 2336 2348
f 2336 2337 2348
f 2348 2337 2349
f 2337 2338 2349
f 2349 2338 2350
f 2338 2339 2350
f 2350 2339 2351
f 2339 2340 2351
f 2351 2340 2352
f 2340 2341 2352
f 2352 2341 2353
f 2341 2330 2353
f 2353 2330 2342
f 2342 2343 2354
f 2354 2343 2355
f 2343 2344 2355
f 2355 2344 2356
f 2344 2345 2356
f 2356 2345 2357
f 2345 2346 2357
f 2357 2346 2358
f 2346 2347 2358
f 2358 2347 2359
f 2347 2348 2359
f 2359 2348 2360
f 2348 2349 2360
f 2360 2349 2361
f 2349 2350 2361
f 2361 2350 2362
f 2350 2351 2362
f 2362 2351 2363
f 2351 2352 2363
f 2363 2352 2364
f 2352 2353 2364
f 2364 2353 2365
f 2353 2342 2365
f 2365 2342 2354
f 2354 2355 2366
f 2366 2355 2367
f 2355 2356 2367
f 2367 2356 2368
f 2356 2357 2368
f 2368 2357 2369
f 2357 2358 2369
f 2369 2358 2370
f 2358 2359 2370
f 2370 2359 2371
f 2359 2360 2371
f 2371 2360 2372
f 2360 2361 2372
f 2372 2361 2373
f 2361 2362 2373
f 2373 2362 2374
f 2362 2363 2374
f 2374 2363 2375
f 2363 2364 2375
f 2375 2364 2376
f 2364 2365 2376
f 2376 2365 2377
f 2365 2354 2377
f 2377 2354 2366
f 2366 2367 2378
f 2378 2367 2379
f 2367 2368 2379
f 2379 2368 2380
f 2368 2369 2380
f 2380 2369 2381
f 2369 2370 2381
f 2381 2370 2382
f 2370 2371 2382
f 2382 2371 2383
f 2371 2372 2383
f 2383 2372 2384
f 2372 2373 2384
f 2384 2373 2385
f 2373 2374 2385
f 2385 2374 2386
f 2374 2375 2386
f 2386 2375 2387
f 2375 2376 2387
f 2387 2376 2388
f 2376 2377 2388
f 2388 2377 2389
f 2377 2366 2389
f 2389 2366 2378
f 2378 2379 2390
f 2390 2379 2391
f 2379 2380 2391
f 2391 2380 2392
f 2380 2381 2392
f 2392 2381 2393
f 2381 2382 2393
f 2393 2382 2394
f 2382 2383 2394
f 2394 2383 2395
f 2383 2384 2395
f 2395 2384 2396
f 2384 2385 2396
f 2396 2385 2397
f 2385 2386 2397
f 2397 2386 2398
f 2386 2387 2398
f 2398 2387 2399
f 2387 2388 2399
f 2399 2388 2400
f 2388 2389 2400
f 2400 2389 2401
f 2389 2378 2401
f 2401 2378 2390
f 2390 2391 2402
f 2402 2391 2403
f 2391 2392 2403
f 2403 2392 2404
f 2392 2393 2404
f 2404 2393 2405
f 2393 2394 2405
f 2405 2394 2406
f 2394 2395 2406
f 2406 2395 2407
f 2395 2396 2407
f 2407 2396 2408
f 2396 2397 2408
f 2408 2397 2409
f 2397 2398 2409
f 2409 2398 2410
f 2398 2399 2410
f 2410 2399 2411
f 2399 2400 2411
f 2411 2400 2412
f 2400 2401 2412
f 2412 2401 2413
f 2401 2390 2413
f 2413 2390 2402
f 2402 2403 2414
f 2414 2403 2415
f 2403 2404 2415
f 2415 2404 2416
f 2404 2405 2416
f 2416 2405 2417
f 2405 2406 2417
f 2417 2406 2418
f 2406 2407 2418
f 2418 2407 2419
f 2407 2408 2419
f 2419 2408 2420
f 2408 2409 2420
f 2420 2409 2421
f 2409 2410 2421
f 2421 2410 2422
f 2410 2411 2422
f 2422 2411 2423
f 2411 2412 2423
f 2423 2412 2424
f 2412 2413 2424
f 2424 2413 2425
f 2413 2402 2425
f 2425 2402 2414
f 2414 2415 2426
f 2426 2415 2427
f 2415 2416 2427
f 2427 2416 2428
f 2416 2417 2428
f 2428 2417 2429
f 2417 2418 2429
f 2429 2418 2430
f 2418 2419 2430
f 2430 2419 2431
f 2419 2420 2431
f 2431 2420 2432
f 2420 2421 2432
f 2432 2421 2433
f 2421 2422 2433
f 2433 2422 2434
f 2422 2423 2434
f 2434 2423 2435
f 2423 2424 2435
f 2435 2424 2436
f 2424 2425 2436
f 2436 2425 2437
f 2425 2414 2437
f 2437 2414 2426
f 2426 2427 2438
f 2438 2427 2439
f 2427 2428 2439
f 2439 2428 2440
f 2428 2429 2440
f 2440 2429 2441
f 2429 2430 2441
f 2441 2430 2442
f 2430 2431 2442
f 2442 2431 2443
f 2431 2432 2443
f 2443 2432 2444
f 2432 2433 2444
f 2444 2433 2445
f 2433 2434 2445
f 2445 2434 2446
f 2434 2435 2446
f 2446 2435 2447
f 2435 2436 2447
f 2447 2436 2448
f 2436 2437 2448
f 2448 2437 2449
f 2437 2426 2449
f 2449 2426 2438
f 2438 2439 2450
f 2450 2439 2451
f 2439 2440 2451
f 2451 2440 2452
f 2440 2441 2452
f 2452 2441 2453
f 2441 2442 2453
f 2453 2442 2454
f 2442 2443 2454
f 2454 2443 2455
f 2443 2444 2455
f 2455 2444 2456
f 2444 2445 2456
f 2456 2445 2457
f 2445 2446 2457
f 2457 2446 2458
f 2446 2447 2458
f 2458 2447 2459
f 2447 2448 2459
f 2459 2448 2460
f 2448 2449 2460
f 2460 2449 2461
f 2449 2438 2461
f 2461 2438 2450
f 2450 2451 2462
f 2462 2451 2463
f 2451 2452 2463
f 2463 2452 2464
f 2452 2453 2464
f 2464 2453 2465
f 2453 2454 2465
f 2465 2454 2466
f 2454 2455 2466
f 2466 2455 2467
f 2455 2456 2467
f 2467 2456 2468
f 2456 2457 2468
f 2468 2457 2469
f 2457 2458 2469
f 2469 2458 2470
f 2458 2459 2470
f 2470 2459 2471
f 2459 2460 2471
f 2471 2460 2472
f 2460 2461 2472
f 2472 2461 2473
f 2461 2450 2473
f 2473 2450 2462
f 2462 2463 2474
f 2474 2463 2475
f 2463 2464 2475
f 2475 2464 2476
f 2464 2465 2476
f 2476 2465 2477
f 2465 2466 2477
f 2477 2466 2478
f 2466 2467 2478
f 2478 2467 2479
f 2467 2468 2479
f 2479 2468 2480
f 2468 2469 2480
f 2480 2469 2481
f 2469 2470 2481
f 2481 2470 2482
f 2470 2471 2482
f 2482 2471 2483
f 2471 2472 2483
f 2483 2472 2484
f 2472 2473 2484
f 2484 2473 2485
f 2473 2462 2485
f 2485 2462 2474
f 2474 2475 2486
f 2486 2475 2487
f 2475 2476 2487
f 2487 2476 2488
f 2476 2477 2488
f 2488 2477 2489
f 2477 2478 2489
f 2489 2478 2490
f 2478 2479 2490
f 2490 2479 2491
f 2479 2480 2491
f 2491 2480 2492
f 2480 2481 2492
f 2492 2481 2493
f 2481 2482 2493
f 2493 2482 2494
f 2482 2483 2494
f 2494 2483 2495
f 2483 2484 2495
f 2495 2484 2496
f 2484 2485 2496
f 2496 2485 2497
f 2485 2474 2497
f 2497 2474 2486
f 2486 2487 2498
f 2498 2487 2499
f 2487 2488 2499
f 2499 2488 2500
f 2488 2489 2500
f 2500 2489 2501
f 2489 2490 2501
f 2501 2490 2502
f 2490 2491 2502
f 2502 2491 2503
f 2491 2492 2503
f 2503 2492 2504
f 2492 2493 2504
f 2504 2493 2505
f 2493 2494 2505
f 2505 2494 2506
f 2494 2495 2506
f 2506 2495 2507
f 2495 2496 2507
f 2507 2496 2508
f 2496 2497 2508
f 2508 2497 2509
f 2497 2486 2509
f 2509 2486 2498
f 2498 2499 2510
f 2510 2499 2511
f 2499 2500 2511
f 2511 2500 2512
f 2500 2501 2512
f 2512 2501 2513
f 2501 2502 2513
f 2513 2502 2514
f 2502 2503 2514
f 2514 2503 2515
f 2503 2504 2515
f 2515 2504 2516
f 2504 2505 2516
f 2516 2505 2517
f 2505 2506 2517
f 2517 2506 2518
f 2506 2507 2518
f 2518 2507 2519
f 2507 2508 2519
f 2519 2508 2520
f 2508 2509 2520
f 2520 2509 2521
f 2509 2498 2521
f 2521 2498 2510
f 2510 2511 2522
f 2522 2511 2523
f 2511 2512 2523
f 2523 2512 2524
f 2512 2513 2524
f 2524 2513 2525
f 2513 2514 2525
f 2525 2514 2526
f 2514 2515 2526
f 2526 2515 2527
f 2515 2516 2527
f 2527 2516 2528
f 2516 2517 2528
f 2528 2517 2529
f 2517 2518 2529
f 2529 2518 2530
f 2518 2519 2530
f 2530 2519 2531
f 2519 2520 2531
f 2531 2520 2532
f 2520 2521 2532
f 2532 2521 2533
f 2521 2510 2533
f 2533 2510 2522
f 2522 2523 2534
f 2534 2523 2535
f 2523 2524 2535
f 2535 2524 2536
f 2524 2525 2536
f 2536 2525 2537
f 2525 2526 2537
f 2537 2526 2538
f 2526 2527 2538
f 2538 2527 2539
f 2527 2528 2539
f 2539 2528 2540
f 2528 2529 2540
f 2540 2529 2541
f 2529 2530 2541
f 2541 2530 2542
f 2530 2531 2542
f 2542 2531 2543
f 2531 2532 2543
f 2543 2532 2544
f 2532 2533 2544
f 2544 2533 2545
f 2533 2522 2545
f 2545 2522 2534
f 2534 2535 2546
f 2546 2535 2547
f 2535 2536 2547
f 2547 2536 2548
f 2536 2537 2548
f 2548 2537 2549
f 2537 2538 2549
f 2549 2538 2550
f 2538 2539 2550
f 2550 2539 2551
f 2539 2540 2551
f 2551 2540 2552
f 2540 2541 2552
f 2552 2541 2553
f 2541 2542 2553
f 2553 2542 2554
f 2542 2543 2554
f 2554 2543 2555
f 2543 2544 2555
f 2555 2544 2556
f 2544 2545 2556
f 2556 2545 2557
f 2545 2534 2557
f 2557 2534 2546
f 2546 2547 2558
f 2558 2547 2559
f 2547 2548 2559
f 2559 2548 2560
f 2548 2549 2560
f 2560 2549 2561
f 2549 2550 2561
f 2561 2550 2562
f 2550 2551 2562
f 2562 2551 2563
f 2551 2552 2563
f 2563 2552 2564
f 2552 2553 2564
f 2564 2553 2565
f 2553 2554 2565
f 2565 2554 2566
f 2554 2555 2566
f 2566 2555 2567
f 2555 2556 2567
f 2567 2556 2568
f 2556 2557 2568
f 2568 2557 2569
f 2557 2546 2569
f 2569 2546 2558
f 2558 2559 2570
f 2570 2559 2571
f 2559 2560 2571
f 2571 2560 2572
f 2560 2561 2572
f 2572 2561 2573
f 2561 2562 2573
f 2573 2562 2574
f 2562 2563 2574
f 2574 2563 2575
f 2563 2564 2575
f 2575 2564 2576
f 2564 2565 2576
f 2576 2565 2577
f 2565 2566 2577
f 2577 2566 2578
f 2566 2567 2578
f 2578 2567 2579
f 2567 2568 2579
f 2579 2568 2580
f 2568 2569 2580
f 2580 2569 2581
f 2569 2558 2581
f 2581 2558 2570
f 2570 2571 2582
f 2582 2571 2583
f 2571 2572 2583
f 2583 2572 2584
f 2572 2573 2584
f 2584 2573 2585
f 2573 2574 2585
f 2585 2574 2586
f 2574 2575 2586
f 2586 2575 2587
f 2575 2576 2587
f 2587 2576 2588
f 2576 2577 2588
f 2588 2577 2589
f 2577 2578 2589
f 2589 2578 2590
f 2578 2579 2590
f 2590 2579 2591
f 2579 2580 2591
f 2591 2580 2592
f 2580 2581 2592
f 2592 2581 2593
f 2581 2570 2593
f 2593 2570 2582
f 2582 2583 2594
f 2594 2583 2595
f 2583 2584 2595
f 2595 2584 2596
f 2584 2585 2596
f 2596 2585 2597
f 2585 2586 2597
f 2597 2586 2598
f 2586 2587 2598
f 2598 2587 2599
f 2587 2588 2599
f 2599 2588 2600
f 2588 2589 2600
f 2600 2589 2601
f 2589 2590 2601
f 2601 2590 2602
f 2590 2591 2602
f 2602 2591 2603
f 2591 2592 2603
f 2603 2592 2604
f 2592 2593 2604
f 2604 2593 2605
f 2593 2582 2605
f 2605 2582 2594
f 2594 2595 2606
f 2606 2595 2607
f 2595 2596 2607
f 2607 2596 2608
f 2596 2597 2608
f 2608 2597 2609
f 2597 2598 2609
f 2609 2598 2610
f 2598 2599 2610
f 2610 2599 2611
f 2599 2600 2611
f 2611 2600 2612
f 2600 2601 2612
f 2612 2601 2613
f 2601 2602 2613
f 2613 2602 2614
f 2602 2603 2614
f 2614 2603 2615
f 2603 2604 2615
f 2615 2604 2616
f 2604 2605 2616
f 2616 2605 2617
f 2605 2594 2617
f 2617 2594 2606
f 2606 2607 2618
f 2618 2607 2619
f 2607 2608 2619
f 2619 2608 2620
f 2608 2609 2620
f 2620 2609 2621
f 2609 2610 2621
f 2621 2610 2622
f 2610 2611 2622
f 2622 2611 2623
f 2611 2612 2623
f 2623 2612 2624
f 2612 2613 2624
f 2624 2613 2625
f 2613 2614 2625
f 2625 2614 2626
f 2614 2615 2626
f 2626 2615 2627
f 2615 2616 2627
f 2627 2616 2628
f 2616 2617 2628
f 2628 2617 2629
f 2617 2606 2629
f 2629 2606 2618
f 2618 2619 2630
f 2630 2619 2631
f 2619 2620 2631
f 2631 2620 2632
f 2620 2621 2632
f 2632 2621 2633
f 2621 2622 2633
f 2633 2622 2634
f 2622 2623 2634
f 2634 2623 2635
f 2623 2624 2635
f 2635 2624 2636
f 2624 2625 2636
f 2636 2625 2637
f 2625 2626 2637
f 2637 2626 2638
f 2626 2627 2638
f 2638 2627 2639
f 2627 2628 2639
f 2639 2628 2640
f 2628 2629 2640
f 2640 2629 2641
f 2629 2618 2641
f 2641 2618 2630
f 2630 2631 2642
f 2642 2631 2643
f 2631 2632 2643
f 2643 2632 2644
f 2632 2633 2644
f 2644 2633 2645
f 2633 2634 2645
f 2645 2634 2646
f 2634 2635 2646
f 2646 2635 2647
f 2635 2636 2647
f 2647 2636 2648
f 2636 2637 2648
f 2648 2637 2649
f 2637 2638 2649
f 2649 2638 2650
f 2638 2639 2650
f 2650 2639 2651
f 2639 2640 2651
f 2651 2640 2652
f 2640 2641 2652
f 2652 2641 2653
f 2641 2630 2653
f 2653 2630 2642
f 2642 2643 2654
f 2654 2643 2655
f 2643 2644 2655
f 2655 2644 2656
f 2644 2645 2656
f 2656 2645 2657
f 2645 2646 2657
f 2657 2646 2658
f 2646 2647 2658
f 2658 2647 2659
f 2647 2648 2659
f 2659 2648 2660
f 2648 2649 2660
f 2660 2649 2661
f 2649 2650 2661
f 2661 2650 2662
f 2650 2651 2662
f 2662 2651 2663
f 2651 2652 2663
f 2663 2652 2664
f 2652 2653 2664
f 2664 2653 2665
f 2653 2642 2665
f 2665 2642 2654
f 2654 2655 2666
f 2666 2655 2667
f 2655 2656 2667
f 2667 2656 2668
f 2656 2657 2668
f 2668 2657 2669
f 2657 2658 2669
f 2669 2658 2670
f 2658 2659 2670
f 2670 2659 2671
f 2659 2660 2671
f 2671 2660 2672
f 2660 2661 2672
f 2672 2661 2673
f 2661 2662 2673
f 2673 2662 2674
f 2662 2663 2674
f 2674 2663 2675
f 2663 2664 2675
f 2675 2664 2676
f 2664 2665 2676
f 2676 2665 2677
f 2665 2654 2677
f 2677 2654 2666
f 2666 2667 2678
f 2678 2667 2679
f 2667 2668 2679
f 2679 2668 2680
f 2668 2669 2680
f 2680 2669 2681
f 2669 2670 2681
f 2681 2670 2682
f 2670 2671 2682
f 2682 2671 2683
f 2671 2672 2683
f 2683 2672 2684
f 2672 2673 2684
f 2684 2673 2685
f 2673 2674 2685
f 2685 2674 2686
f 2674 2675 2686
f 2686 2675 2687
f 2675 2676 2687
f 2687 2676 2688
f 2676 2677 2688
f 2688 2677 2689
f 2677 2666 2689
f 2689 2666 2678
f 2678 2679 2690
f 2690 2679 2691
f 2679 2680 2691
f 2691 2680 2692
f 2680 2681 2692
f 2692 2681 2693
f 2681 2682 2693
f 2693 2682 2694
f 2682 2683 2694
f 2694 2683 2695
f 2683 2684 2695
f 2695 2684 2696
f 2684 2685 2696
f 2696 2685 2697
f 2685 2686 2697
f 2697 2686 2698
f 2686 2687 2698
f 2698 2687 2699
f 2687 2688 2699
f 2699 2688 2700
f 2688 2689 2700
f 2700 2689 2701
f 2689 2678 2701
f 2701 2678 2690
f 2690 2691 2702
f 2702 2691 2703
f 2691 2692 2703
f 2703 2692 2704
f 2692 2693 2704
f 2704 2693 2705
f 2693 2694 2705
f 2705 2694 2706
f 2694 2695 2706
f 2706 2695 2707
f 2695 2696 2707
f 2707 2696 2708
f 2696 2697 2708
f 2708 2697 2709
f 2697 2698 2709
f 2709 2698 2710
f 2698 2699 2710
f 2710 2699 2711
f 2699 2700 2711
f 2711 2700 2712
f 2700 2701 2712
f 2712 2701 2713
f 2701 2690 2713
f 2713 2690 2702
f 2702 2703 2714
f 2714 2703 2715
f 2703 2704 2715
f 2715 2704 2716
f 2704 2705 2716
f 2716 2705 2717
f 2705 2706 2717
f 2717 2706 2718
f 2706 2707 2718
f 2718 2707 2719
f 2707 2708 2719
f 2719 2708 2720
f 2708 2709 2720
f 2720 2709 2721
f 2709 2710 2721
f 2721 2710 2722
f 2710 2711 2722
f 2722 2711 2723
f 2711 2712 2723
f 2723 2712 2724
f 2712 2713 2724
f 2724 2713 2725
f 2713 2702 2725
f 2725 2702 2714
f 2714 2715 2726
f 2726 2715 2727
f 2715 2716 2727
f 2727 2716 2728
f 2716 2717 2728
f 2728 2717 2729
f 2717 2718 2729
f 2729 2718 2730
f 2718 2719 2730
f 2730 2719 2731
f 2719 2720 2731
f 2731 2720 2732
f 2720 2721 2732
f 2732 2721 2733
f 2721 2722 2733
f 2733 2722 2734
f 2722 2723 2734
f 2734 2723 2735
f 2723 2724 2735
f 2735 2724 2736
f 2724 2725 2736
f 2736 2725 2737
f 2725 2714 2737
f 2737 2714 2726
f 2726 2727 2738
f 2738 2727 2739
f 2727 2728 2739
f 2739 2728 2740
f 2728 2729 2740
f 2740 2729 2741
f 2729 2730 2741
f 2741 2730 2742
f 2730 2731 2742
f 2742 2731 2743
f 2731 2732 2743
f 2743 2732 2744
f 2732 2733 2744
f 2744 2733 2745
f 2733 2734 2745
f 2745 2734 2746
f 2734 2735 2746
f 2746 2735 2747
f 2735 2736 2747
f 2747 2736 2748
f 2736 2737 2748
f 2748 2737 2749
f 2737 2726 2749
f 2749 2726 2738
f 2738 2739 2750
f 2750 2739 2751
f 2739 2740 2751
f 2751 2740 2752
f 2740 2741 2752
f 2752 2741 2753
f 2741 2742 2753
f 2753 2742 2754
f 2742 2743 2754
f 2754 2743 2755
f 2743 2744 2755
f 2755 2744 2756
f 2744 2745 2756
f 2756 2745 2757
f 2745 2746 2757
f 2757 2746 2758
f 2746 2747 2758
f 2758 2747 2759
f 2747 2748 2759
f 2759 2748 2760
f 2748 2749 2760
f 2760 2749 2761
f 2749 2738 2761
f 2761 2738 2750
f 2750 2751 2762
f 2762 2751 2763
f 2751 2752 2763
f 2763 2752 2764
f 2752 2753 2764
f 2764 2753 2765
f 2753 2754 2765
f 2765 2754 2766
f 2754 2755 2766
f 2766 2755 2767
f 2755 2756 2767
f 2767 2756 2768
f 2756 2757 2768
f 2768 2757 2769
f 2757 2758 2769
f 2769 2758 2770
f 2758 2759 2770
f 2770 2759 2771
f 2759 2760 2771
f 2771 2760 2772
f 2760 2761 2772
f 2772 2761 2773
f 2761 2750 2773
f 2773 2750 2762
f 2762 2763 2774
f 2774 2763 2775
f 2763 2764 2775
f 2775 2764 2776
f 2764 2765 2776
f 2776 2765 2777
f 2765 2766 2777
f 2777 2766 2778
f 2766 2767 2778
f 2778 2767 2779
f 2767 2768 2779
f 2779 2768 2780
f 2768 2769 2780
f 2780 2769 2781
f 2769 2770 2781
f 2781 2770 2782
f 2770 2771 2782
f 2782 2771 2783
f 2771 2772 2783
f 2783 2772 2784
f 2772 2773 2784
f 2784 2773 2785
f 2773 2762 2785
f 2785 2762 2774
f 2774 2775 2786
f 2786 2775 2787
f 2775 2776 2787
f 2787 2776 2788
f 2776 2777 2788
f 2788 2777 2789
f 2777 2778 2789
f 2789 2778 2790
f 2778 2779 2790
f 2790 2779 2791
f 2779 2780 2791
f 2791 2780 2792
f 2780 2781 2792
f 2792 2781 2793
f 2781 2782 2793
f 2793 2782 2794
f 2782 2783 2794
f 2794 2783 2795
f 2783 2784 2795
f 2795 2784 2796
f 2784 2785 2796
f 2796 2785 2797
f 2785 2774 2797
f 2797 2774 2786
f 2786 2787 2798
f 2798 2787 2799
f 2787 2788 2799
f 2799 2788 2800
f 2788 2789 2800
f 2800 2789 2801
f 2789 2790 2801
f 2801 2790 2802
f 2790 2791 2802
f 2802 2791 2803
f 2791 2792 2803
f 2803 2792 2804
f 2792 2793 2804
f 2804 2793 2805
f 2793 2794 2805
f 2805 2794 2806
f 2794 2795 2806
f 2806 2795 2807
f 2795 2796 2807
f 2807 2796 2808
f 2796 2797 2808
f 2808 2797 2809
f 2797 2786 2809
f 2809 2786 2798
f 2798 2799 2810
f 2810 2799 2811
f 2799 2800 2811
f 2811 2800 2812
f 2800 2801 2812
f 2812 2801 2813
f 2801 2802 2813
f 2813 2802 2814
f 2802 2803 2814
f 2814 2803 2815
f 2803 2804 2815
f 2815 2804 2816
f 2804 2805 2816
f 2816 2805 2817
f 2805 2806 2817
f 2817 2806 2818
f 2806 2807 2818
f 2818 2807 2819
f 2807 2808 2819
f 2819 2808 2820
f 2808 2809 2820
f 2820 2809 2821
f 2809 2798 2821
f 2821 2798 2810
f 2810 2811 2822
f 2822 2811 2823
f 2811 2812 2823
f 2823 2812 2824
f 2812 2813 2824
f 2824 2813 2825
f 2813 2814 2825
f 2825 2814 2826
f 2814 2815 2826
f 2826 2815 2827
f 2815 2816 2827
f 2827 2816 2828
f 2816 2817 2828
f 2828 2817 2829
f 2817 2818 2829
f 2829 2818 2830
f 2818 2819 2830
f 2830 2819 2831
f 2819 2820 2831
f 2831 2820 2832
f 2820 2821 2832
f 2832 2821 2833
f 2821 2810 2833
f 2833 2810 2822
f 2822 2823 2834
f 2834 2823 2835
f 2823 2824 2835
f 2835 2824 2836
f 2824 2825 2836
f 2836 2825 2837
f 2825 2826 2837
f 2837 2826 2838
f 2826 2827 2838
f 2838 2827 2839
f 2827 2828 2839
f 2839 2828 2840
f 2828 2829 2840
f 2840 2829 2841
f 2829 2830 2841
f 2841 2830 2842
f 2830 2831 2842
f 2842 2831 2843
f 2831 2832 2843
f 2843 2832 2844
f 2832 2833 2844
f 2844 2833 2845
f 2833 2822 2845
f 2845 2822 2834
f 2834 2835 2846
f 2846 2835 2847
f 2835 2836 2847
f 2847 2836 2848
f 2836 2837 2848
f 2848 2837 2849
f 2837 2838 2849
f 2849 2838 2850
f 2838 2839 2850
f 2850 2839 2851
f 2839 2840 2851
f 2851 2840 2852
f 2840 2841 2852
f 2852 2841 2853
f 2841 2842 2853
f 2853 2842 2854
f 2842 2843 2854
f 2854 2843 2855
f 2843 2844 2855
f 2855 2844 2856
f 2844 2845 2856
f 2856 2845 2857
f 2845 2834 2857
f 2857 2834 2846
f 2846 2847 2858
f 2858 2847 2859
f 2847 2848 2859
f 2859 2848 2860
f 2848 2849 2860
f 2860 2849 2861
f 2849 2850 2861
f 2861 2850 2862
f 2850 2851 2862
f 2862 2851 2863
f 2851 2852 2863
f 2863 2852 2864
f 2852 2853 2864
f 2864 2853 2865
f 2853 2854 2865
f 2865 2854 2866
f 2854 2855 2866
f 2866 2855 2867
f 2855 2856 2867
f 2867 2856 2868
f 2856 2857 2868
f 2868 2857 2869
f 2857 2846 2869
f 2869 2846 2858
f 2858 2859 2870
f 2870 2859 2871
f 2859 2860 2871
f 2871 2860 2872
f 2860 2861 2872
f 2872 2861 2873
f 2861 2862 2873
f 2873 2862 2874
f 2862 2863 2874
f 2874 2863 2875
f 2863 2864 2875
f 2875 2864 2876
f 2864 2865 2876
f 2876 2865 2877
f 2865 2866 2877
f 2877 2866 2878
f 2866 2867 2878
f 2878 2867 2879
f 2867 2868 2879
f 2879 2868 2880
f 2868 2869 2880
f 2880 2869 2881
f 2869 2858 2881
f 2881 2858 2870
f 2870 2871 2882
f 2882 2871 2883
f 2871 2872 2883
f 2883 2872 2884
f 2872 2873 2884
f 2884 2873 2885
f 2873 2874 2885
f 2885 2874 2886
f 2874 2875 2886
f 2886 2875 2887
f 2875 2876 2887
f 2887 2876 2888
f 2876 2877 2888
f 2888 2877 2889
f 2877 2878 2889
f 2889 2878 2890
f 2878 2879 2890
f 2890 2879 2891
f 2879 2880 2891
f 2891 2880 2892
f 2880 2881 2892
f 2892 2881 2893
f 2881 2870 2893
f 2893 2870 2882
f 2882 2883 2894
f 2894 2883 2895
f 2883 2884 2895
f 2895 2884 2896
f 2884 2885 2896
f 2896 2885 2897
f 2885 2886 2897
f 2897 2886 2898
f 2886 2887 2898
f 2898 2887 2899
f 2887 2888 2899
f 2899 2888 2900
f 2888 2889 2900
f 2900 2889 2901
f 2889 2890 2901
f 2901 2890 2902
f 2890 2891 2902
f 2902 2891 2903
f 2891 2892 2903
f 2903 2892 2904
f 2892 2893 2904
f 2904 2893 2905
f 2893 2882 2905
f 2905 2882 2894
f 2894 2895 2906
f 2906 2895 2907
f 2895 2896 2907
f 2907 2896 2908
f 2896 2897 2908
f 2908 2897 2909
f 2897 2898 2909
f 2909 2898 2910
f 2898 2899 2910
f 2910 2899 2911
f 2899 2900 2911
f 2911 2900 2912
f 2900 2901 2912
f 2912 2901 2913
f 2901 2902 2913
f 2913 2902 2914
f 2902 2903 2914
f 2914 2903 2915
f 2903 2904 2915
f 2915 2904 2916
f 2904 2905 2916
f 2916 2905 2917
f 2905 2894 2917
f 2917 2894 2906
f 2906 2907 2918
f 2918 2907 2919
f 2907 2908 2919
f 2919 2908 2920
f 2908 2909 2920
f 2920 2909 2921
f 2909 2910 2921
f 2921 2910 2922
f 2910 2911 2922
f 2922 2911 2923
f 2911 2912 2923
f 2923 2912 2924
f 2912 2913 2924
f 2924 2913 2925
f 2913 2914 2925
f 2925 2914 2926
f 2914 2915 2926
f 2926 2915 2927
f 2915 2916 2927
f 2927 2916 2928
f 2916 2917 2928
f 2928 2917 2929
f 2917 2906 2929
f 2929 2906 2918
f 2918 2919 2930
f 2930 2919 2931
f 2919 2920 2931
f 2931 2920 2932
f 2920 2921 2932
f 2932 2921 2933
f 2921 2922 2933
f 2933 2922 2934
f 2922 2923 2934
f 2934 2923 2935
f 2923 2924 2935
f 2935 2924 2936
f 2924 2925 2936
f 2936 2925 2937
f 2925 2926 2937
f 2937 2926 2938
f 2926 2927 2938
f 2938 2927 2939
f 2927 2928 2939
f 2939 2928 2940
f 2928 2929 2940
f 2940 2929 2941
f 2929 2918 2941
f 2941 2918 2930
f 2930 2931 2942
f 2942 2931 2943
f 2931 2932 2943
f 2943 2932 2944
f 2932 2933 2944
f 2944 2933 2945
f 2933 2934 2945
f 2945 2934 2946
f 2934 2935 2946
f 2946 2935 2947
f 2935 2936 2947
f 2947 2936 2948
f 2936 2937 2948
f 2948 2937 2949
f 2937 2938 2949
f 2949 2938 2950
f 2938 2939 2950
f 2950 2939 2951
f 2939 2940 2951
f 2951 2940 2952
f 2940 2941 2952
f 2952 2941 2953
f 2941 2930 2953
f 2953 2930 2942
f 2942 2943 2954
f 2954 2943 2955
f 2943 2944 2955
f 2955 2944 2956
f 2944 2945 2956
f 2956 2945 2957
f 2945 2946 2957
f 2957 2946 2958
f 2946 2947 2958
f 2958 2947 2959
f 2947 2948 2959
f 2959 2948 2960
f 2948 2949 2960
f 2960 2949 2961
f 2949 2950 2961
f 2961 2950 2962
f 2950 2951 2962
f 2962 2951 2963
f 2951 2952 2963
f 2963 2952 2964
f 2952 2953 2964
f 2964 2953 2965
f 2953 2942 2965
f 2965 2942 2954
f 2954 2955 2966
f 2966 2955 2967
f 2955 2956 2967
f 2967 2956 2968
f 2956 2957 2968
f 2968 2957 2969
f 2957 2958 2969
f 2969 2958 2970
f 2958 2959 2970
f 2970 2959 2971
f 2959 2960 2971
f 2971 2960 2972
f 2960 2961 2972
f 2972 2961 2973
f 2961 2962 2973
f 2973 2962 2974
f 2962 2963 2974
f 2974 2963 2975
f 2963 2964 2975
f 2975 2964 2976
f 2964 2965 2976
f 2976 2965 2977
f 2965 2954 2977
f 2977 2954 2966
f 2966 2967 2978
f 2978 2967 2979
f 2967 2968 2979
f 2979 2968 2980
f 2968 2969 2980
f 2980 2969 2981
f 2969 2970 2981
f 2981 2970 2982
f 2970 2971 2982
f 2982 2971 2983
f 2971 2972 2983
f 2983 2972 2984
f 2972 2973 2984
f 2984 2973 2985
f 2973 2974 2985
f 2985 2974 2986
f 2974 2975 2986
f 2986 2975 2987
f 2975 2976 2987
f 2987 2976 2988
f 2976 2977 2988
f 2988 2977 2989
f 2977 2966 2989
f 2989 2966 2978
f 2978 2979 2990
f 2990 2979 2991
f 2979 2980 2991
f 2991 2980 2992
f 2980 2981 2992
f 2992 2981 2993
f 2981 2982 2993
f 2993 2982 2994
f 2982 2983 2994
f 2994 2983 2995
f 2983 2984 2995
f 2995 2984 2996
f 2984 2985 2996
f 2996 2985 2997
f 2985 2986 2997
f 2997 2986 2998
f 2986 2987 2998
f 2998 2987 2999
f 2987 2988 2999
f 2999 2988 3000
f 2988 2989 3000
f 3000 2989 3001
f 2989 2978 3001
f 3001 2978 2990
f 2990 2991 3002
f 3002 2991 3003
f 2991 2992 3003
f 3003 2992 3004
f 2992 2993 3004
f 3004 2993 3005
f 2993 2994 3005
f 3005 2994 3006
f 2994 2995 3006
f 3006 2995 3007
f 2995 2996 3007
f 3007 2996 3008
f 2996 2997 3008
f 3008 2997 3009
f 2997 2998 3009
f 3009 2998 3010
f 2998 2999 3010
f 3010 2999 3011
f 2999 3000 3011
f 3011 3000 3012
f 3000 3001 3012
f 3012 3001 3013
f 3001 2990 3013
f 3013 2990 3002
f 3002 3003 3014
f 3014 3003 3015
f 3003 3004 3015
f 3015 3004 3016
f 3004 3005 3016
f 3016 3005 3017
f 3005 3006 3017
f 3017 3006 3018
f 3006 3007 3018
f 3018 3007 3019
f 3007 3008 3019
f 3019 3008 3020
f 3008 3009 3020
f 3020 3009 3021
f 3009 3010 3021
f 3021 3010 3022
f 3010 3011 3022
f 3022 3011 3023
f 3011 3012 3023
f 3023 3012 3024
f 3012 3013 3024
f 3024 3013 3025
f 3013 3002 3025
f 3025 3002 3014
f 3014 3015 3026
f 3026 3015 3027
f 3015 3016 3027
f 3027 3016 3028
f 3016 3017 3028
f 3028 3017 3029
f 3017 3018 3029
f 3029 3018 3030
f 3018 3019 3030
f 3030 3019 3031
f 3019 3020 3031
f 3031 3020 3032
f 3020 3021 3032
f 3032 3021 3033
f 3021 3022 3033
f 3033 3022 3034
f 3022 3023 3034
f 3034 3023 3035
f 3023 3024 3035
f 3035 3024 3036
f 3024 3025 3036
f 3036 3025 3037
f 3025 3014 3037
f 3037 3014 3026
f 3026 3027 3038
f 3038 3027 3039
f 3027 3028 3039
f 3039 3028 3040
f 3028 3029 3040
f 3040 3029 3041
f 3029 3030 3041
f 3041 3030 3042
f 3030 3031 3042
f 3042 3031 3043
f 3031 3032 3043
f 3043 3032 3044
f 3032 3033 3044
f 3044 3033 3045
f 3033 3034 3045
f 3045 3034 3046
f 3034 3035 3046
f 3046 3035 3047
f 3035 3036 3047
f 3047 3036 3048
f 3036 3037 3048
f 3048 3037 3049
f 3037 3026 3049
f 3049 3026 3038
f 3038 3039 3050
f 3050 3039 3051
f 3039 3040 3051
f 3051 3040 3052
f 3040 3041 3052
f 3052 3041 3053
f 3041 3042 3053
f 3053 3042 3054
f 3042 3043 3054
f 3054 3043 3055
f 3043 3044 3055
f 3055 3044 3056
f 3044 3045 3056
f 3056 3045 3057
f 3045 3046 3057
f 3057 3046 3058
f 3046 3047 3058
f 3058 3047 3059
f 3047 3048 3059
f 3059 3048 3060
f 3048 3049 3060
f 3060 3049 3061
f 3049 3038 3061
f 3061 3038 3050
f 3050 3051 3062
f 3062 3051 3063
f 3051 3052 3063
f 3063 3052 3064
f 3052 3053 3064
f 3064 3053 3065
f 3053 3054 3065
f 3065 3054 3066
f 3054 3055 3066
f 3066 3055 3067
f 3055 3056 3067
f 3067 3056 3068
f 3056 3057 3068
f 3068 3057 3069
f 3057 3058 3069
f 3069 3058 3070
f 3058 3059 3070
f 3070 3059 3071
f 3059 3060 3071
f 3071 3060 3072
f 3060 3061 3072
f 3072 3061 3073
f 3061 3050 3073
f 3073 3050 3062
f 3062 3063 3074
f 3074 3063 3075
f 3063 3064 3075
f 3075 3064 3076
f 3064 3065 3076
f 3076 3065 3077
f 3065 3066 3077
f 3077 3066 3078
f 3066 3067 3078
f 3078 3067 3079
f 3067 3068 3079
f 3079 3068 3080
f 3068 3069 3080
f 3080 3069 3081
f 3069 3070 3081
f 3081 3070 3082
f 3070 3071 3082
f 3082 3071 3083
f 3071 3072 3083
f 3083 3072 3084
f 3072 3073 3084
f 3084 3073 3085
f 3073 3062 3085
f 3085 3062 3074
f 3074 3075 3086
f 3086 3075 3087
f 3075 3076 3087
f 3087 3076 3088
f 3076 3077 3088
f 3088 3077 3089
f 3077 3078 3089
f 3089 3078 3090
f 3078 3079 3090
f 3090 3079 3091
f 3079 3080 3091
f 3091 3080 3092
f 3080 3081 3092
f 3092 3081 3093
f 3081 3082 3093
f 3093 3082 3094
f 3082 3083 3094
f 3094 3083 3095
f 3083 3084 3095
f 3095 3084 3096
f 3084 3085 3096
f 3096 3085 3097
f 3085 3074 3097
f 3097 3074 3086
f 3086 3087 3098
f 3098 3087 3099
f 3087 3088 3099
f 3099 3088 3100
f 3088 3089 3100
f 3100 3089 3101
f 3089 3090 3101
f 3101 3090 3102
f 3090 3091 3102
f 3102 3091 3103
f 3091 3092 3103
f 3103 3092 3104
f 3092 3093 3104
f 3104 3093 3105
f 3093 3094 3105
f 3105 3094 3106
f 3094 3095 3106
f 3106 3095 3107
f 3095 3096 3107
f 3107 3096 3108
f 3096 3097 3108
f 3108 3097 3109
f 3097 3086 3109
f 3109 3086 3098
f 3098 3099 3110
f 3110 3099 3111
f 3099 3100 3111
f 3111 3100 3112
f 3100 3101 3112
f 3112 3101 3113
f 3101 3102 3113
f 3113 3102 3114
f 3102 3103 3114
f 3114 3103 3115
f 3103 3104 3115
f 3115 3104 3116
f 3104 3105 3116
f 3116 3105 3117
f 3105 3106 3117
f 3117 3106 3118
f 3106 3107 3118
f 3118 3107 3119
f 3107 3108 3119
f 3119 3108 3120
f 3108 3109 3120
f 3120 3109 3121
f 3109 3098 3121
f 3121 3098 3110
f 3110 3111 3122
f 3122 3111 3123
f 3111 3112 3123
f 3123 3112 3124
f 3112 3113 3124
f 3124 3113 3125
f 3113 3114 3125
f 3125 3114 3126
f 3114 3115 3126
f 3126 3115 3127
f 3115 3116 3127
f 3127 3116 3128
f 3116 3117 3128
f 3128 3117 3129
f 3117 3118 3129
f 3129 3118 3130
f 3118 3119 3130
f 3130 3119 3131
f 3119 3120 3131
f 3131 3120 3132
f 3120 3121 3132
f 3132 3121 3133
f 3121 3110 3133
f 3133 3110 3122
f 3122 3123 3134
f 3134 3123 3135
f 3123 3124 3135
f 3135 3124 3136
f 3124 3125 3136
f 3136 3125 3137
f 3125 3126 3137
f 3137 3126 3138
f 3126 3127 3138
f 3138 3127 3139
f 3127 3128 3139
f 3139 3128 3140
f 3128 3129 3140
f 3140 3129 3141
f 3129 3130 3141
f 3141 3130 3142
f 3130 3131 3142
f 3142 3131 3143
f 3131 3132 3143
f 3143 3132 3144
f 3132 3133 3144
f 3144 3133 3145
f 3133 3122 3145
f 3145 3122 3134
f 3134 3135 3146
f 3146 3135 3147
f 3135 3136 3147
f 3147 3136 3148
f 3136 3137 3148
f 3148 3137 3149
f 3137 3138 3149
f 3149 3138 3150
f 3138 3139 3150
f 3150 3139 3151
f 3139 3140 3151
f 3151 3140 3152
f 3140 3141 3152
f 3152 3141 3153
f 3141 3142 3153
f 3153 3142 3154
f 3142 3143 3154
f 3154 3143 3155
f 3143 3144 3155
f 3155 3144 3156
f 3144 3145 3156
f 3156 3145 3157
f 3145 3134 3157
f 3157 3134 3146
f 3146 3147 3158
f 3158 3147 3159
f 3147 3148 3159
f 3159 3148 3160
f 3148 3149 3160
f 3160 3149 3161
f 3149 3150 3161
f 3161 3150 3162
f 3150 3151 3162
f 3162 3151 3163
f 3151 3152 3163
f 3163 3152 3164
f 3152 3153 3164
f 3164 3153 3165
f 3153 3154 3165
f 3165 3154 3166
f 3154 3155 3166
f 3166 3155 3167
f 3155 3156 3167
f 3167 3156 3168
f 3156 3157 3168
f 3168 3157 3169
f 3157 3146 3169
f 3169 3146 3158
f 3158 3159 3170
f 3170 3159 3171
f 3159 3160 3171
f 3171 3160 3172
f 3160 3161 3172
f 3172 3161 3173
f 3161 3162 3173
f 3173 3162 3174
f 3162 3163 3174
f 3174 3163 3175
f 3163 3164 3175
f 3175 3164 3176
f 3164 3165 3176
f 3176 3165 3177
f 3165 3166 3177
f 3177 3166 3178
f 3166 3167 3178
f 3178 3167 3179
f 3167 3168 3179
f 3179 3168 3180
f 3168 3169 3180
f 3180 3169 3181
f 3169 3158 3181
f 3181 3158 3170
f 3170 3171 3182
f 3182 3171 3183
f 3171 3172 3183
f 3183 3172 3184
f 3172 3173 3184
f 3184 3173 3185
f 3173 3174 3185
f 3185 3174 3186
f 3174 3175 3186
f 3186 3175 3187
f 3175 3176 3187
f 3187 3176 3188
f 3176 3177 3188
f 3188 3177 3189
f 3177 3178 3189
f 3189 3178 3190
f 3178 3179 3190
f 3190 3179 3191
f 3179 3180 3191
f 3191 3180 3192
f 3180 3181 3192
f 3192 3181 3193
f 3181 3170 3193
f 3193 3170 3182
f 3182 3183 3194
f 3194 3183 3195
f 3183 3184 3195
f 3195 3184 3196
f 3184 3185 3196
f 3196 3185 3197
f 3185 3186 3197
f 3197 3186 3198
f 3186 3187 3198
f 3198 3187 3199
f 3187 3188 3199
f 3199 3188 3200
f 3188 3189 3200
f 3200 3189 3201
f 3189 3190 3201
f 3201 3190 3202
f 3190 3191 3202
f 3202 3191 3203
f 3191 3192 3203
f 3203 3192 3204
f 3192 3193 3204
f 3204 3193 3205
f 3193 3182 3205
f 3205 3182 3194
f 3194 3195 3206
f 3206 3195 3207
f 3195 3196 3207
f 3207 3196 3208
f 3196 3197 3208
f 3208 3197 3209
f 3197 3198 3209
f 3209 3198 3210
f 3198 3199 3210
f 3210 3199 3211
f 3199 3200 3211
f 3211 3200 3212
f 3200 3201 3212
f 3212 3201 3213
f 3201 3202 3213
f 3213 3202 3214
f 3202 3203 3214
f 3214 3203 3215
f 3203 3204 3215
f 3215 3204 3216
f 3204 3205 3216
f 3216 3205 3217
f 3205 3194 3217
f 3217 3194 3206
f 3206 3207 3218
f 3218 3207 3219
f 3207 3208 3219
f 3219 3208 3220
f 3208 3209 3220
f 3220 3209 3221
f 3209 3210 3221
f 3221 3210 3222
f 3210 3211 3222
f 3222 3211 3223
f 3211 3212 3223
f 3223 3212 3224
f 3212 3213 3224
f 3224 3213 3225
f 3213 3214 3225
f 3225 3214 3226
f 3214 3215 3226
f 3226 3215 3227
f 3215 3216 3227
f 3227 3216 3228
f 3216 3217 3228
f 3228 3217 3229
f 3217 3206 3229
f 3229 3206 3218
f 3218 3219 3230
f 3230 3219 3231
f 3219 3220 3231
f 3231 3220 3232
f 3220 3221 3232
f 3232 3221 3233
f 3221 3222 3233
f 3233 3222 3234
f 3222 3223 3234
f 3234 3223 3235
f 3223 3224 3235
f 3235 3224 3236
f 3224 3225 3236
f 3236 3225 3237
f 3225 3226 3237
f 3237 3226 3238
f 3226 3227 3238
f 3238 3227 3239
f 3227 3228 3239
f 3239 3228 3240
f 3228 3229 3240
f 3240 3229 3241
f 3229 3218 3241
f 3241 3218 3230
f 3230 3231 3242
f 3242 3231 3243
f 3231 3232 3243
f 3243 3232 3244
f 3232 3233 3244
f 3244 3233 3245
f 3233 3234 3245
f 3245 3234 3246
f 3234 3235 3246
f 3246 3235 3247
f 3235 3236 3247
f 3247 3236 3248
f 3236 3237 3248
f 3248 3237 3249
f 3237 3238 3249
f 3249 3238 3250
f 3238 3239 3250
f 3250 3239 3251
f 3239 3240 3251
f 3251 3240 3252
f 3240 3241 3252
f 3252 3241 3253
f 3241 3230 3253
f 3253 3230 3242
f 3242 3243 3254
f 3254 3243 3255
f 3243 3244 3255
f 3255 3244 3256
f 3244 3245 3256
f 3256 3245 3257
f 3245 3246 3257
f 3257 3246 3258
f 3246 3247 3258
f 3258 3247 3259
f 3247 3248 3259
f 3259 3248 3260
f 3248 3249 3260
f 3260 3249 3261
f 3249 3250 3261
f 3261 3250 3262
f 3250 3251 3262
f 3262 3251 3263
f 3251 3252 3263
f 3263 3252 3264
f 3252 3253 3264
f 3264 3253 3265
f 3253 3242 3265
f 3265 3242 3254
f 3254 3255 3266
f 3266 3255 3267
f 3255 3256 3267
f 3267 3256 3268
f 3256 3257 3268
f 3268 3257 3269
f 3257 3258 3269
f 3269 3258 3270
f 3258 3259 3270
f 3270 3259 3271
f 3259 3260 3271
f 3271 3260 3272
f 3260 3261 3272
f 3272 3261 3273
f 3261 3262 3273
f 3273 3262 3274
f 3262 3263 3274
f 3274 3263 3275
f 3263 3264 3275
f 3275 3264 3276
f 3264 3265 3276
f 3276 3265 3277
f 3265 3254 3277
f 3277 3254 3266
f 3266 3267 3278
f 3278 3267 3279
f 3267 3268 3279
f 3279 3268 3280
f 3268 3269 3280
f 3280 3269 3281
f 3269 3270 3281
f 3281 3270 3282
f 3270 3271 3282
f 3282 3271 3283
f 3271 3272 3283
f 3283 3272 3284
f 3272 3273 3284
f 3284 3273 3285
f 3273 3274 3285
f 3285 3274 3286
f 3274 3275 3286
f 3286 3275 3287
f 3275 3276 3287
f 3287 3276 3288
f 3276 3277 3288
f 3288 3277 3289
f 3277 3266 3289
f 3289 3266 3278
f 3278 3279 3290
f 3290 3279 3291
f 3279 3280 3291
f 3291 3280 3292
f 3280 3281 3292
f 3292 3281 3293
f 3281 3282 3293
f 3293 3282 3294
f 3282 3283 3294
f 3294 3283 3295
f 3283 3284 3295
f 3295 3284 3296
f 3284 3285 3296
f 3296 3285 3297
f 3285 3286 3297
f 3297 3286 3298
f 3286 3287 3298
f 3298 3287 3299
f 3287 3288 3299
f 3299 3288 3300
f 3288 3289 3300
f 3300 3289 3301
f 3289 3278 3301
f 3301 3278 3290
f 3290 3291 3302
f 3302 3291 3303
f 3291 3292 3303
f 3303 3292 3304
f 3292 3293 3304
f 3304 3293 3305
f 3293 3294 3305
f 3305 3294 3306
f 3294 3295 3306
f 3306 3295 3307
f 3295 3296 3307
f 3307 3296 3308
f 3296 3297 3308
f 3308 3297 3309
f 3297 3298 3309
f 3309 3298 3310
f 3298 3299 3310
f 3310 3299 3311
f 3299 3300 3311
f 3311 3300 3312
f 3300 3301 3312
f 3312 3301 3313
f 3301 3290 3313
f 3313 3290 3302
f 3302 3303 3314
f 3314 3303 3315
f 3303 3304 3315
f 3315 3304 3316
f 3304 3305 3316
f 3316 3305 3317
f 3305 3306 3317
f 3317 3306 3318
f 3306 3307 3318
f 3318 3307 3319
f 3307 3308 3319
f 3319 3308 3320
f 3308 3309 3320
f 3320 3309 3321
f 3309 3310 3321
f 3321 3310 3322
f 3310 3311 3322
f 3322 3311 3323
f 3311 3312 3323
f 3323 3312 3324
f 3312 3313 3324
f 3324 3313 3325
f 3313 3302 3325
f 3325 3302 3314
f 3314 3315 3326
f 3326 3315 3327
f 3315 3316 3327
f 3327 3316 3328
f 3316 3317 3328
f 3328 3317 3329
f 3317 3318 3329
f 3329 3318 3330
f 3318 3319 3330
f 3330 3319 3331
f 3319 3320 3331
f 3331 3320 3332
f 3320 3321 3332
f 3332 3321 3333
f 3321 3322 3333
f 3333 3322 3334
f 3322 3323 3334
f 3334 3323 3335
f 3323 3324 3335
f 3335 3324 3336
f 3324 3325 3336
f 3336 3325 3337
f 3325 3314 3337
f 3337 3314 3326
f 3326 3327 3338
f 3338 3327 3339
f 3327 3328 3339
f 3339 3328 3340
f 3328 3329 3340
f 3340 3329 3341
f 3329 3330 3341
f 3341 3330 3342
f 3330 3331 3342
f 3342 3331 3343
f 3331 3332 3343
f 3343 3332 3344
f 3332 3333 3344
f 3344 3333 3345
f 3333 3334 3345
f 3345 3334 3346
f 3334 3335 3346
f 3346 3335 3347
f 3335 3336 3347
f 3347 3336 3348
f 3336 3337 3348
f 3348 3337 3349
f 3337 3326 3349
f 3349 3326 3338
f 3338 3339 3350
f 3350 3339 3351
f 3339 3340 3351
f 3351 3340 3352
f 3340 3341 3352
f 3352 3341 3353
f 3341 3342 3353
f 3353 3342 3354
f 3342 3343 3354
f 3354 3343 3355
f 3343 3344 3355
f 3355 3344 3356
f 3344 3345 3356
f 3356 3345 3357
f 3345 3346 3357
f 3357 3346 3358
f 3346 3347 3358
f 3358 3347 3359
f 3347 3348 3359
f 3359 3348 3360
f 3348 3349 3360
f 3360 3349 3361
f 3349 3338 3361
f 3361 3338 3350
f 3350 3351 3362
f 3362 3351 3363
f 3351 3352 3363
f 3363 3352 3364
f 3352 3353 3364
f 3364 3353 3365
f 3353 3354 3365
f 3365 3354 3366
f 3354 3355 3366
f 3366 3355 3367
f 3355 3356 3367
f 3367 3356 3368
f 3356 3357 3368
f 3368 3357 3369
f 3357 3358 3369
f 3369 3358 3370
f 3358 3359 3370
f 3370 3359 3371
f 3359 3360 3371
f 3371 3360 3372
f 3360 3361 3372
f 3372 3361 3373
f 3361 3350 3373
f 3373 3350 3362
f 3362 3363 3374
f 3374 3363 3375
f 3363 3364 3375
f 3375 3364 3376
f 3364 3365 3376
f 3376 3365 3377
f 3365 3366 3377
f 3377 3366 3378
f 3366 3367 3378
f 3378 3367 3379
f 3367 3368 3379
f 3379 3368 3380
f 3368 3369 3380
f 3380 3369 3381
f 3369 3370 3381
f 3381 3370 3382
f 3370 3371 3382
f 3382 3371 3383
f 3371 3372 3383
f 3383 3372 3384
f 3372 3373 3384
f 3384 3373 3385
f 3373 3362 3385
f 3385 3362 3374
f 3374 3375 3386
f 3386 3375 3387
f 3375 3376 3387
f 3387 3376 3388
f 3376 3377 3388
f 3388 3377 3389
f 3377 3378 3389
f 3389 3378 3390
f 3378 3379 3390
f 3390 3379 3391
f 3379 3380 3391
f 3391 3380 3392
f 3380 3381 3392
f 3392 3381 3393
f 3381 3382 3393
f 3393 3382 3394
f 3382 3383 3394
f 3394 3383 3395
f 3383 3384 3395
f 3395 3384 3396
f 3384 3385 3396
f 3396 3385 3397
f 3385 3374 3397
f 3397 3374 3386
f 3386 3387 3398
f 3398 3387 3399
f 3387 3388 3399
f 3399 3388 3400
f 3388 3389 3400
f 3400 3389 3401
f 3389 3390 3401
f 3401 3390 3402
f 3390 3391 3402
f 3402 3391 3403
f 3391 3392 3403
f 3403 3392 3404
f 3392 3393 3404
f 3404 3393 3405
f 3393 3394 3405
f 3405 3394 3406
f 3394 3395 3406
f 3406 3395 3407
f 3395 3396 3407
f 3407 3396 3408
f 3396 3397 3408
f 3408 3397 3409
f 3397 3386 3409
f 3409 3386 3398
f 3398 3399 3410
f 3410 3399 3411
f 3399 3400 3411
f 3411 3400 3412
f 3400 3401 3412
f 3412 3401 3413
f 3401 3402 3413
f 3413 3402 3414
f 3402 3403 3414
f 3414 3403 3415
f 3403 3404 3415
f 3415 3404 3416
f 3404 3405 3416
f 3416 3405 3417
f 3405 3406 3417
f 3417 3406 3418
f 3406 3407 3418
f 3418 3407 3419
f 3407 3408 3419
f 3419 3408 3420
f 3408 3409 3420
f 3420 3409 3421
f 3409 3398 3421
f 3421 3398 3410
f 3410 3411 3422
f 3422 3411 3423
f 3411 3412 3423
f 3423 3412 3424
f 3412 3413 3424
f 3424 3413 3425
f 3413 3414 3425
f 3425 3414 3426
f 3414 3415 3426
f 3426 3415 3427
f 3415 3416 3427
f 3427 3416 3428
f 3416 3417 3428
f 3428 3417 3429
f 3417 3418 3429
f 3429 3418 3430
f 3418 3419 3430
f 3430 3419 3431
f 3419 3420 3431
f 3431 3420 3432
f 3420 3421 3432
f 3432 3421 3433
f 3421 3410 3433
f 3433 3410 3422
f 3422 3423 3434
f 3434 3423 3435
f 3423 3424 3435
f 3435 3424 3436
f 3424 3425 3436
f 3436 3425 3437
f 3425 3426 3437
f 3437 3426 3438
f 3426 3427 3438
f 3438 3427 3439
f 3427 3428 3439
f 3439 3428 3440
f 3428 3429 3440
f 3440 3429 3441
f 3429 3430 3441
f 3441 3430 3442
f 3430 3431 3442
f 3442 3431 3443
f 3431 3432 3443
f 3443 3432 3444
f 3432 3433 3444
f 3444 3433 3445
f 3433 3422 3445
f 3445 3422 3434
f 3434 3435 3446
f 3446 3435 3447
f 3435 3436 3447
f 3447 3436 3448
f 3436 3437 3448
f 3448 3437 3449
f 3437 3438 3449
f 3449 3438 3450
f 3438 3439 3450
f 3450 3439 3451
f 3439 3440 3451
f 3451 3440 3452
f 3440 3441 3452
f 3452 3441 3453
f 3441 3442 3453
f 3453 3442 3454
f 3442 3443 3454
f 3454 3443 3455
f 3443 3444 3455
f 3455 3444 3456
f 3444 3445 3456
f 3456 3445 3457
f 3445 3434 3457
f 3457 3434 3446
f 3446 3447 3458
f 3458 3447 3459
f 3447 3448 3459
f 3459 3448 3460
f 3448 3449 3460
f 3460 3449 3461
f 3449 3450 3461
f 3461 3450 3462
f 3450 3451 3462
f 3462 3451 3463
f 3451 3452 3463
f 3463 3452 3464
f 3452 3453 3464
f 3464 3453 3465
f 3453 3454 3465
f 3465 3454 3466
f 3454 3455 3466
f 3466 3455 3467
f 3455 3456 3467
f 3467 3456 3468
f 3456 3457 3468
f 3468 3457 3469
f 3457 3446 3469
f 3469 3446 3458
f 3458 3459 3470
f 3470 3459 3471
f 3459 3460 3471
f 3471 3460 3472
f 3460 3461 3472
f 3472 3461 3473
f 3461 3462 3473
f 3473 3462 3474
f 3462 3463 3474
f 3474 3463 3475
f 3463 3464 3475
f 3475 3464 3476
f 3464 3465 3476
f 3476 3465 3477
f 3465 3466 3477
f 3477 3466 3478
f 3466 3467 3478
f 3478 3467 3479
f 3467 3468 3479
f 3479 3468 3480
f 3468 3469 3480
f 3480 3469 3481
f 3469 3458 3481
f 3481 3458 3470
f 3470 3471 3482
f 3482 3471 3483
f 3471 3472 3483
f 3483 3472 3484
f 3472 3473 3484
f 3484 3473 3485
f 3473 3474 3485
f 3485 3474 3486
f 3474 3475 3486
f 3486 3475 3487
f 3475 3476 3487
f 3487 3476 3488
f 3476 3477 3488
f 3488 3477 3489
f 3477 3478 3489
f 3489 3478 3490
f 3478 3479 3490
f 3490 3479 3491
f 3479 3480 3491
f 3491 3480 3492
f 3480 3481 3492
f 3492 3481 3493
f 3481 3470 3493
f 3493 3470 3482
f 3482 3483 3494
f 3494 3483 3495
f 3483 3484 3495
f 3495 3484 3496
f 3484 3485 3496
f 3496 3485 3497
f 3485 3486 3497
f 3497 3486 3498
f 3486 3487 3498
f 3498 3487 3499
f 3487 3488 3499
f 3499 3488 3500
f 3488 3489 3500
f 3500 3489 3501
f 3489 3490 3501
f 3501 3490 3502
f 3490 3491 3502
f 3502 3491 3503
f 3491 3492 3503
f 3503 3492 3504
f 3492 3493 3504
f 3504 3493 3505
f 3493 3482 3505
f 3505 3482 3494
f 3494 3495 3506
f 3506 3495 3507
f 3495 3496 3507
f 3507 3496 3508
f 3496 3497 3508
f 3508 3497 3509
f 3497 3498 3509
f 3509 3498 3510
f 3498 3499 3510
f 3510 3499 3511
f 3499 3500 3511
f 3511 3500 3512
f 3500 3501 3512
f 3512 3501 3513
f 3501 3502 3513
f 3513 3502 3514
f 3502 3503 3514
f 3514 3503 3515
f 3503 3504 3515
f 3515 3504 3516
f 3504 3505 3516
f 3516 3505 3517
f 3505 3494 3517
f 3517 3494 3506
f 3506 3507 3518
f 3518 3507 3519
f 3507 3508 3519
f 3519 3508 3520
f 3508 3509 3520
f 3520 3509 3521
f 3509 3510 3521
f 3521 3510 3522
f 3510 3511 3522
f 3522 3511 3523
f 3511 3512 3523
f 3523 3512 3524
f 3512 3513 3524
f 3524 3513 3525
f 3513 3514 3525
f 3525 3514 3526
f 3514 3515 3526
f 3526 3515 3527
f 3515 3516 3527
f 3527 3516 3528
f 3516 3517 3528
f 3528 3517 3529
f 3517 3506 3529
f 3529 3506 3518
f 3518 3519 3530
f 3530 3519 3531
f 3519 3520 3531
f 3531 3520 3532
f 3520 3521 3532
f 3532 3521 3533
f 3521 3522 3533
f 3533 3522 3534
f 3522 3523 3534
f 3534 3523 3535
f 3523 3524 3535
f 3535 3524 3536
f 3524 3525 3536
f 3536 3525 3537
f 3525 3526 3537
f 3537 3526 3538
f 3526 3527 3538
f 3538 3527 3539
f 3527 3528 3539
f 3539 3528 3540
f 3528 3529 3540
f 3540 3529 3541
f 3529 3518 3541
f 3541 3518 3530
f 3530 3531 3542
f 3542 3531 3543
f 3531 3532 3543
f 3543 3532 3544
f 3532 3533 3544
f 3544 3533 3545
f 3533 3534 3545
f 3545 3534 3546
f 3534 3535 3546
f 3546 3535 3547
f 3535 3536 3547
f 3547 3536 3548
f 3536 3537 3548
f 3548 3537 3549
f 3537 3538 3549
f 3549 3538 3550
f 3538 3539 3550
f 3550 3539 3551
f 3539 3540 3551
f 3551 3540 3552
f 3540 3541 3552
f 3552 3541 3553
f 3541 3530 3553
f 3553 3530 3542
f 3542 3543 3554
f 3554 3543 3555
f 3543 3544 3555
f 3555 3544 3556
f 3544 3545 3556
f 3556 3545 3557
f 3545 3546 3557
f 3557 3546 3558
f 3546 3547 3558
f 3558 3547 3559
f 3547 3548 3559
f 3559 3548 3560
f 3548 3549 3560
f 3560 3549 3561
f 3549 3550 3561
f 3561 3550 3562
f 3550 3551 3562
f 3562 3551 3563
f 3551 3552 3563
f 3563 3552 3564
f 3552 3553 3564
f 3564 3553 3565
f 3553 3542 3565
f 3565 3542 3554
f 3554 3555 3566
f 3566 3555 3567
f 3555 3556 3567
f 3567 3556 3568
f 3556 3557 3568
f 3568 3557 3569
f 3557 3558 3569
f 3569 3558 3570
f 3558 3559 3570
f 3570 3559 3571
f 3559 3560 3571
f 3571 3560 3572
f 3560 3561 3572
f 3572 3561 3573
f 3561 3562 3573
f 3573 3562 3574
f 3562 3563 3574
f 3574 3563 3575
f 3563 3564 3575
f 3575 3564 3576
f 3564 3565 3576
f 3576 3565 3577
f 3565 3554 3577
f 3577 3554 3566
f 3566 3567 3578
f 3578 3567 3579
f 3567 3568 3579
f 3579 3568 3580
f 3568 3569 3580
f 3580 3569 3581
f 3569 3570 3581
f 3581 3570 3582
f 3570 3571 3582
f 3582 3571 3583
f 3571 3572 3583
f 3583 3572 3584
f 3572 3573 3584
f 3584 3573 3585
f 3573 3574 3585
f 3585 3574 3586
f 3574 3575 3586
f 3586 3575 3587
f 3575 3576 3587
f 3587 3576 3588
f 3576 3577 3588
f 3588 3577 3589
f 3577 3566 3589
f 3589 3566 3578
f 3578 3579 3590
f 3590 3579 3591
f 3579 3580 3591
f 3591 3580 3592
f 3580 3581 3592
f 3592 3581 3593
f 3581 3582 3593
f 3593 3582 3594
f 3582 3583 3594
f 3594 3583 3595
f 3583 3584 3595
f 3595 3584 3596
f 3584 3585 3596
f 3596 3585 3597
f 3585 3586 3597
f 3597 3586 3598
f 3586 3587 3598
f 3598 3587 3599
f 3587 3588 3599
f 3599 3588 3600
f 3588 3589 3600
f 3600 3589 3601
f 3589 3578 3601
f 3601 3578 3590
f 3590 3591 3602
f 3602 3591 3603
f 3591 3592 3603
f 3603 3592 3604
f 3592 3593 3604
f 3604 3593 3605
f 3593 3594 3605
f 3605 3594 3606
f 3594 3595 3606
f 3606 3595 3607
f 3595 3596 3607
f 3607 3596 3608
f 3596 3597 3608
f 3608 3597 3609
f 3597 3598 3609
f 3609 3598 3610
f 3598 3599 3610
f 3610 3599 3611
f 3599 3600 3611
f 3611 3600 3612
f 3600 3601 3612
f 3612 3601 3613
f 3601 3590 3613
f 3613 3590 3602
f 3602 3603 3614
f 3614 3603 3615
f 3603 3604 3615
f 3615 3604 3616
f 3604 3605 3616
f 3616 3605 3617
f 3605 3606 3617
f 3617 3606 3618
f 3606 3607 3618
f 3618 3607 3619
f 3607 3608 3619
f 3619 3608 3620
f 3608 3609 3620
f 3620 3609 3621
f 3609 3610 3621
f 3621 3610 3622
f 3610 3611 3622
f 3622 3611 3623
f 3611 3612 3623
f 3623 3612 3624
f 3612 3613 3624
f 3624 3613 3625
f 3613 3602 3625
f 3625 3602 3614
f 3614 3615 3626
f 3626 3615 3627
f 3615 3616 3627
f 3627 3616 3628
f 3616 3617 3628
f 3628 3617 3629
f 3617 3618 3629
f 3629 3618 3630
f 3618 3619 3630
f 3630 3619 3631
f 3619 3620 3631
f 3631 3620 3632
f 3620 3621 3632
f 3632 3621 3633
f 3621 3622 3633
f 3633 3622 3634
f 3622 3623 3634
f 3634 3623 3635
f 3623 3624 3635
f 3635 3624 3636
f 3624 3625 3636
f 3636 3625 3637
f 3625 3614 3637
f 3637 3614 3626
f 3626 3627 3638
f 3638 3627 3639
f 3627 3628 3639
f 3639 3628 3640
f 3628 3629 3640
f 3640 3629 3641
f 3629 3630 3641
f 3641 3630 3642
f 3630 3631 3642
f 3642 3631 3643
f 3631 3632 3643
f 3643 3632 3644
f 3632 3633 3644
f 3644 3633 3645
f 3633 3634 3645
f 3645 3634 3646
f 3634 3635 3646
f 3646 3635 3647
f 3635 3636 3647
f 3647 3636 3648
f 3636 3637 3648
f 3648 3637 3649
f 3637 3626 3649
f 3649 3626 3638
f 3638 3639 3650
f 3650 3639 3651
f 3639 3640 3651
f 3651 3640 3652
f 3640 3641 3652
f 3652 3641 3653
f 3641 3642 3653
f 3653 3642 3654
f 3642 3643 3654
f 3654 3643 3655
f 3643 3644 3655
f 3655 3644 3656
f 3644 3645 3656
f 3656 3645 3657
f 3645 3646 3657
f 3657 3646 3658
f 3646 3647 3658
f 3658 3647 3659
f 3647 3648 3659
f 3659 3648 3660
f 3648 3649 3660
f 3660 3649 3661
f 3649 3638 3661
f 3661 3638 3650
f 3650 3651 3662
f 3662 3651 3663
f 3651 3652 3663
f 3663 3652 3664
f 3652 3653 3664
f 3664 3653 3665
f 3653 3654 3665
f 3665 3654 3666
f 3654 3655 3666
f 3666 3655 3667
f 3655 3656 3667
f 3667 3656 3668
f 3656 3657 3668
f 3668 3657 3669
f 3657 3658 3669
f 3669 3658 3670
f 3658 3659 3670
f 3670 3659 3671
f 3659 3660 3671
f 3671 3660 3672
f 3660 3661 3672
f 3672 3661 3673
f 3661 3650 3673
f 3673 3650 3662
f 3662 3663 3674
f 3674 3663 3675
f 3663 3664 3675
f 3675 3664 3676
f 3664 3665 3676
f 3676 3665 3677
f 3665 3666 3677
f 3677 3666 3678
f 3666 3667 3678
f 3678 3667 3679
f 3667 3668 3679
f 3679 3668 3680
f 3668 3669 3680
f 3680 3669 3681
f 3669 3670 3681
f 3681 3670 3682
f 3670 3671 3682
f 3682 3671 3683
f 3671 3672 3683
f 3683 3672 3684
f 3672 3673 3684
f 3684 3673 3685
f 3673 3662 3685
f 3685 3662 3674
f 3674 3675 3686
f 3686 3675 3687
f 3675 3676 3687
f 3687 3676 3688
f 3676 3677 3688
f 3688 3677 3689
f 3677 3678 3689
f 3689 3678 3690
f 3678 3679 3690
f 3690 3679 3691
f 3679 3680 3691
f 3691 3680 3692
f 3680 3681 3692
f 3692 3681 3693
f 3681 3682 3693
f 3693 3682 3694
f 3682 3683 3694
f 3694 3683 3695
f 3683 3684 3695
f 3695 3684 3696
f 3684 3685 3696
f 3696 3685 3697
f 3685 3674 3697
f 3697 3674 3686
f 3686 3687 3698
f 3698 3687 3699
f 3687 3688 3699
f 3699 3688 3700
f 3688 3689 3700
f 3700 3689 3701
f 3689 3690 3701
f 3701 3690 3702
f 3690 3691 3702
f 3702 3691 3703
f 3691 3692 3703
f 3703 3692 3704
f 3692 3693 3704
f 3704 3693 3705
f 3693 3694 3705
f 3705 3694 3706
f 3694 3695 3706
f 3706 3695 3707
f 3695 3696 3707
f 3707 3696 3708
f 3696 3697 3708
f 3708 3697 3709
f 3697 3686 3709
f 3709 3686 3698
f 3698 3699 3710
f 3710 3699 3711
f 3699 3700 3711
f 3711 3700 3712
f 3700 3701 3712
f 3712 3701 3713
f 3701 3702 3713
f 3713 3702 3714
f 3702 3703 3714
f 3714 3703 3715
f 3703 3704 3715
f 3715 3704 3716
f 3704 3705 3716
f 3716 3705 3717
f 3705 3706 3717
f 3717 3706 3718
f 3706 3707 3718
f 3718 3707 3719
f 3707 3708 3719
f 3719 3708 3720
f 3708 3709 3720
f 3720 3709 3721
f 3709 3698 3721
f 3721 3698 3710
f 3710 3711 3722
f 3722 3711 3723
f 3711 3712 3723
f 3723 3712 3724
f 3712 3713 3724
f 3724 3713 3725
f 3713 3714 3725
f 3725 3714 3726
f 3714 3715 3726
f 3726 3715 3727
f 3715 3716 3727
f 3727 3716 3728
f 3716 3717 3728
f 3728 3717 3729
f 3717 3718 3729
f 3729 3718 3730
f 3718 3719 3730
f 3730 3719 3731
f 3719 3720 3731
f 3731 3720 3732
f 3720 3721 3732
f 3732 3721 3733
f 3721 3710 3733
f 3733 3710 3722
f 3722 3723 3734
f 3734 3723 3735
f 3723 3724 3735
f 3735 3724 3736
f 3724 3725 3736
f 3736 3725 3737
f 3725 3726 3737
f 3737 3726 3738
f 3726 3727 3738
f 3738 3727 3739
f 3727 3728 3739
f 3739 3728 3740
f 3728 3729 3740
f 3740 3729 3741
f 3729 3730 3741
f 3741 3730 3742
f 3730 3731 3742
f 3742 3731 3743
f 3731 3732 3743
f 3743 3732 3744
f 3732 3733 3744
f 3744 3733 3745
f 3733 3722 3745
f 3745 3722 3734
f 3734 3735 3746
f 3746 3735 3747
f 3735 3736 3747
f 3747 3736 3748
f 3736 3737 3748
f 3748 3737 3749
f 3737 3738 3749
f 3749 3738 3750
f 3738 3739 3750
f 3750 3739 3751
f 3739 3740 3751
f 3751 3740 3752
f 3740 3741 3752
f 3752 3741 3753
f 3741 3742 3753
f 3753 3742 3754
f 3742 3743 3754
f 3754 3743 3755
f 3743 3744 3755
f 3755 3744 3756
f 3744 3745 3756
f 3756 3745 3757
f 3745 3734 3757
f 3757 3734 3746
f 3746 3747 3758
f 3758 3747 3759
f 3747 3748 3759
f 3759 3748 3760
f 3748 3749 3760
f 3760 3749 3761
f 3749 3750 3761
f 3761 3750 3762
f 3750 3751 3762
f 3762 3751 3763
f 3751 3752 3763
f 3763 3752 3764
f 3752 3753 3764
f 3764 3753 3765
f 3753 3754 3765
f 3765 3754 3766
f 3754 3755 3766
f 3766 3755 3767
f 3755 3756 3767
f 3767 3756 3768
f 3756 3757 3768
f 3768 3757 3769
f 3757 3746 3769
f 3769 3746 3758
f 3758 3759 3770
f 3770 3759 3771
f 3759 3760 3771
f 3771 3760 3772
f 3760 3761 3772
f 3772 3761 3773
f 3761 3762 3773
f 3773 3762 3774
f 3762 3763 3774
f 3774 3763 3775
f 3763 3764 3775
f 3775 3764 3776
f 3764 3765 3776
f 3776 3765 3777
f 3765 3766 3777
f 3777 3766 3778
f 3766 3767 3778
f 3778 3767 3779
f 3767 3768 3779
f 3779 3768 3780
f 3768 3769 3780
f 3780 3769 3781
f 3769 3758 3781
f 3781 3758 3770
f 3770 3771 3782
f 3782 3771 3783
f 3771 3772 3783
f 3783 3772 3784
f 3772 3773 3784
f 3784 3773 3785
f 3773 3774 3785
f 3785 3774 3786
f 3774 3775 3786
f 3786 3775 3787
f 3775 3776 3787
f 3787 3776 3788
f 3776 3777 3788
f 3788 3777 3789
f 3777 3778 3789
f 3789 3778 3790
f 3778 3779 3790
f 3790 3779 3791
f 3779 3780 3791
f 3791 3780 3792
f 3780 3781 3792
f 3792 3781 3793
f 3781 3770 3793
f 3793 3770 3782
f 3782 3783 3794
f 3794 3783 3795
f 3783 3784 3795
f 3795 3784 3796
f 3784 3785 3796
f 3796 3785 3797
f 3785 3786 3797
f 3797 3786 3798
f 3786 3787 3798
f 3798 3787 3799
f 3787 3788 3799
f 3799 3788 3800
f 3788 3789 3800
f 3800 3789 3801
f 3789 3790 3801
f 3801 3790 3802
f 3790 3791 3802
f 3802 3791 3803
f 3791 3792 3803
f 3803 3792 3804
f 3792 3793 3804
f 3804 3793 3805
f 3793 3782 3805
f 3805 3782 3794
f 3794 3795 3806
f 3806 3795 3807
f 3795 3796 3807
f 3807 3796 3808
f 3796 3797 3808
f 3808 3797 3809
f 3797 3798 3809
f 3809 3798 3810
f 3798 3799 3810
f 3810 3799 3811
f 3799 3800 3811
f 3811 3800 3812
f 3800 3801 3812
f 3812 3801 3813
f 3801 3802 3813
f 3813 3802 3814
f 3802 3803 3814
f 3814 3803 3815
f 3803 3804 3815
f 3815 3804 3816
f 3804 3805 3816
f 3816 3805 3817
f 3805 3794 3817
f 3817 3794 3806
f 3806 3807 3818
f 3818 3807 3819
f 3807 3808 3819
f 3819 3808 3820
f 3808 3809 3820
f 3820 3809 3821
f 3809 3810 3821
f 3821 3810 3822
f 3810 3811 3822
f 3822 3811 3823
f 3811 3812 3823
f 3823 3812 3824
f 3812 3813 3824
f 3824 3813 3825
f 3813 3814 3825
f 3825 3814 3826
f 3814 3815 3826
f 3826 3815 3827
f 3815 3816 3827
f 3827 3816 3828
f 3816 3817 3828
f 3828 3817 3829
f 3817 3806 3829
f 3829 3806 3818
f 3818 3819 3830
f 3830 3819 3831
f 3819 3820 3831
f 3831 3820 3832
f 3820 3821 3832
f 3832 3821 3833
f 3821 3822 3833
f 3833 3822 3834
f 3822 3823 3834
f 3834 3823 3835
f 3823 3824 3835
f 3835 3824 3836
f 3824 3825 3836
f 3836 3825 3837
f 3825 3826 3837
f 3837 3826 3838
f 3826 3827 3838
f 3838 3827 3839
f 3827 3828 3839
f 3839 3828 3840
f 3828 3829 3840
f 3840 3829 3841
f 3829 3818 3841
f 3841 3818 3830
f 3830 3831 3842
f 3842 3831 3843
f 3831 3832 3843
f 3843 3832 3844
f 3832 3833 3844
f 3844 3833 3845
f 3833 3834 3845
f 3845 3834 3846
f 3834 3835 3846
f 3846 3835 3847
f 3835 3836 3847
f 3847 3836 3848
f 3836 3837 3848
f 3848 3837 3849
f 3837 3838 3849
f 3849 3838 3850
f 3838 3839 3850
f 3850 3839 3851
f 3839 3840 3851
f 3851 3840 3852
f 3840 3841 3852
f 3852 3841 3853
f 3841 3830 3853
f 3853 3830 3842
f 3842 3843 3854
f 3854 3843 3855
f 3843 3844 3855
f 3855 3844 3856
f 3844 3845 3856
f 3856 3845 3857
f 3845 3846 3857
f 3857 3846 3858
f 3846 3847 3858
f 3858 3847 3859
f 3847 3848 3859
f 3859 3848 3860
f 3848 3849 3860
f 3860 3849 3861
f 3849 3850 3861
f 3861 3850 3862
f 3850 3851 3862
f 3862 3851 3863
f 3851 3852 3863
f 3863 3852 3864
f 3852 3853 3864
f 3864 3853 3865
f 3853 3842 3865
f 3865 3842 3854
f 3854 3855 3866
f 3866 3855 3867
f 3855 3856 3867
f 3867 3856 3868
f 3856 3857 3868
f 3868 3857 3869
f 3857 3858 3869
f 3869 3858 3870
f 3858 3859 3870
f 3870 3859 3871
f 3859 3860 3871
f 3871 3860 3872
f 3860 3861 3872
f 3872 3861 3873
f 3861 3862 3873
f 3873 3862 3874
f 3862 3863 3874
f 3874 3863 3875
f 3863 3864 3875
f 3875 3864 3876
f 3864 3865 3876
f 3876 3865 3877
f 3865 3854 3877
f 3877 3854 3866
f 3866 3867 3878
f 3878 3867 3879
f 3867 3868 3879
f 3879 3868 3880
f 3868 3869 3880
f 3880 3869 3881
f 3869 3870 3881
f 3881 3870 3882
f 3870 3871 3882
f 3882 3871 3883
f 3871 3872 3883
f 3883 3872 3884
f 3872 3873 3884
f 3884 3873 3885
f 3873 3874 3885
f 3885 3874 3886
f 3874 3875 3886
f 3886 3875 3887
f 3875 3876 3887
f 3887 3876 3888
f 3876 3877 3888
f 3888 3877 3889
f 3877 3866 3889
f 3889 3866 3878
f 3878 3879 3890
f 3890 3879 3891
f 3879 3880 3891
f 3891 3880 3892
f 3880 3881 3892
f 3892 3881 3893
f 3881 3882 3893
f 3893 3882 3894
f 3882 3883 3894
f 3894 3883 3895
f 3883 3884 3895
f 3895 3884 3896
f 3884 3885 3896
f 3896 3885 3897
f 3885 3886 3897
f 3897 3886 3898
f 3886 3887 3898
f 3898 3887 3899
f 3887 3888 3899
f 3899 3888 3900
f 3888 3889 3900
f 3900 3889 3901
f 3889 3878 3901
f 3901 3878 3890
f 3890 3891 3902
f 3902 3891 3903
f 3891 3892 3903
f 3903 3892 3904
f 3892 3893 3904
f 3904 3893 3905
f 3893 3894 3905
f 3905 3894 3906
f 3894 3895 3906
f 3906 3895 3907
f 3895 3896 3907
f 3907 3896 3908
f 3896 3897 3908
f 3908 3897 3909
f 3897 3898 3909
f 3909 3898 3910
f 3898 3899 3910
f 3910 3899 3911
f 3899 3900 3911
f 3911 3900 3912
f 3900 3901 3912
f 3912 3901 3913
f 3901 3890 3913
f 3913 3890 3902
f 3902 3903 3914
f 3914 3903 3915
f 3903 3904 3915
f 3915 3904 3916
f 3904 3905 3916
f 3916 3905 3917
f 3905 3906 3917
f 3917 3906 3918
f 3906 3907 3918
f 3918 3907 3919
f 3907 3908 3919
f 3919 3908 3920
f 3908 3909 3920
f 3920 3909 3921
f 3909 3910 3921
f 3921 3910 3922
f 3910 3911 3922
f 3922 3911 3923
f 3911 3912 3923
f 3923 3912 3924
f 3912 3913 3924
f 3924 3913 3925
f 3913 3902 3925
f 3925 3902 3914
f 3914 3915 3926
f 3926 3915 3927
f 3915 3916 3927
f 3927 3916 3928
f 3916 3917 3928
f 3928 3917 3929
f 3917 3918 3929
f 3929 3918 3930
f 3918 3919 3930
f 3930 3919 3931
f 3919 3920 3931
f 3931 3920 3932
f 3920 3921 3932
f 3932 3921 3933
f 3921 3922 3933
f 3933 3922 3934
f 3922 3923 3934
f 3934 3923 3935
f 3923 3924 3935
f 3935 3924 3936
f 3924 3925 3936
f 3936 3925 3937
f 3925 3914 3937
f 3937 3914 3926
f 3926 3927 3938
f 3938 3927 3939
f 3927 3928 3939
f 3939 3928 3940
f 3928 3929 3940
f 3940 3929 3941
f 3929 3930 3941
f 3941 3930 3942
f 3930 3931 3942
f 3942 3931 3943
f 3931 3932 3943
f 3943 3932 3944
f 3932 3933 3944
f 3944 3933 3945
f 3933 3934 3945
f 3945 3934 3946
f 3934 3935 3946
f 3946 3935 3947
f 3935 3936 3947
f 3947 3936 3948
f 3936 3937 3948
f 3948 3937 3949
f 3937 3926 3949
f 3949 3926 3938
f 3938 3939 3950
f 3950 3939 3951
f 3939 3940 3951
f 3951 3940 3952
f 3940 3941 3952
f 3952 3941 3953
f 3941 3942 3953
f 3953 3942 3954
f 3942 3943 3954
f 3954 3943 3955
f 3943 3944 3955
f 3955 3944 3956
f 3944 3945 3956
f 3956 3945 3957
f 3945 3946 3957
f 3957 3946 3958
f 3946 3947 3958
f 3958 3947 3959
f 3947 3948 3959
f 3959 3948 3960
f 3948 3949 3960
f 3960 3949 3961
f 3949 3938 3961
f 3961 3938 3950
f 3950 3951 3962
f 3962 3951 3963
f 3951 3952 3963
f 3963 3952 3964
f 3952 3953 3964
f 3964 3953 3965
f 3953 3954 3965
f 3965 3954 3966
f 3954 3955 3966
f 3966 3955 3967
f 3955 3956 3967
f 3967 3956 3968
f 3956 3957 3968
f 3968 3957 3969
f 3957 3958 3969
f 3969 3958 3970
f 3958 3959 3970
f 3970 3959 3971
f 3959 3960 3971
f 3971 3960 3972
f 3960 3961 3972
f 3972 3961 3973
f 3961 3950 3973
f 3973 3950 3962
f 3962 3963 3974
f 3974 3963 3975
f 3963 3964 3975
f 3975 3964 3976
f 3964 3965 3976
f 3976 3965 3977
f 3965 3966 3977
f 3977 3966 3978
f 3966 3967 3978
f 3978 3967 3979
f 3967 3968 3979
f 3979 3968 3980
f 3968 3969 3980
f 3980 3969 3981
f 3969 3970 3981
f 3981 3970 3982
f 3970 3971 3982
f 3982 3971 3983
f 3971 3972 3983
f 3983 3972 3984
f 3972 3973 3984
f 3984 3973 3985
f 3973 3962 3985
f 3985 3962 3974
f 3974 3975 3986
f 3986 3975 3987
f 3975 3976 3987
f 3987 3976 3988
f 3976 3977 3988
f 3988 3977 3989
f 3977 3978 3989
f 3989 3978 3990
f 3978 3979 3990
f 3990 3979 3991
f 3979 3980 3991
f 3991 3980 3992
f 3980 3981 3992
f 3992 3981 3993
f 3981 3982 3993
f 3993 3982 3994
f 3982 3983 3994
f 3994 3983 3995
f 3983 3984 3995
f 3995 3984 3996
f 3984 3985 3996
f 3996 3985 3997
f 3985 3974 3997
f 3997 3974 3986
f 3986 3987 3998
f 3998 3987 3999
f 3987 3988 3999
f 3999 3988 4000
f 3988 3989 4000
f 4000 3989 4001
f 3989 3990 4001
f 4001 3990 4002
f 3990 3991 4002
f 4002 3991 4003
f 3991 3992 4003
f 4003 3992 4004
f 3992 3993 4004
f 4004 3993 4005
f 3993 3994 4005
f 4005 3994 4006
f 3994 3995 4006
f 4006 3995 4007
f 3995 3996 4007
f 4007 3996 4008
f 3996 3997 4008
f 4008 3997 4009
f 3997 3986 4009
f 4009 3986 3998
f 3998 3999 4010
f 4010 3999 4011
f 3999 4000 4011
f 4011 4000 4012
f 4000 4001 4012
f 4012 4001 4013
f 4001 4002 4013
f 4013 4002 4014
f 4002 4003 4014
f 4014 4003 4015
f 4003 4004 4015
f 4015 4004 4016
f 4004 4005 4016
f 4016 4005 4017
f 4005 4006 4017
f 4017 4006 4018
f 4006 4007 4018
f 4018 4007 4019
f 4007 4008 4019
f 4019 4008 4020
f 4008 4009 4020
f 4020 4009 4021
f 4009 3998 4021
f 4021 3998 4010
f 4010 4011 4022
f 4022 4011 4023
f 4011 4012 4023
f 4023 4012 4024
f 4012 4013 4024
f 4024 4013 4025
f 4013 4014 4025
f 4025 4014 4026
f 4014 4015 4026
f 4026 4015 4027
f 4015 4016 4027
f 4027 4016 4028
f 4016 4017 4028
f 4028 4017 4029
f 4017 4018 4029
f 4029 4018 4030
f 4018 4019 4030
f 4030 4019 4031
f 4019 4020 4031
f 4031 4020 4032
f 4020 4021 4032
f 4032 4021 4033
f 4021 4010 4033
f 4033 4010 4022
f 4022 4023 4034
f 4034 4023 4035
f 4023 4024 4035
f 4035 4024 4036
f 4024 4025 4036
f 4036 4025 4037
f 4025 4026 4037
f 4037 4026 4038
f 4026 4027 4038
f 4038 4027 4039
f 4027 4028 4039
f 4039 4028 4040
f 4028 4029 4040
f 4040 4029 4041
f 4029 4030 4041
f 4041 4030 4042
f 4030 4031 4042
f 4042 4031 4043
f 4031 4032 4043
f 4043 4032 4044
f 4032 4033 4044
f 4044 4033 4045
f 4033 4022 4045
f 4045 4022 4034
f 4034 4035 4046
f 4046 4035 4047
f 4035 4036 4047
f 4047 4036 4048
f 4036 4037 4048
f 4048 4037 4049
f 4037 4038 4049
f 4049 4038 4050
f 4038 4039 4050
f 4050 4039 4051
f 4039 4040 4051
f 4051 4040 4052
f 4040 4041 4052
f 4052 4041 4053
f 4041 4042 4053
f 4053 4042 4054
f 4042 4043 4054
f 4054 4043 4055
f 4043 4044 4055
f 4055 4044 4056
f 4044 4045 4056
f 4056 4045 4057
f 4045 4034 4057
f 4057 4034 4046
f 4046 4047 4058
f 4058 4047 4059
f 4047 4048 4059
f 4059 4048 4060
f 4048 4049 4060
f 4060 4049 4061
f 4049 4050 4061
f 4061 4050 4062
f 4050 4051 4062
f 4062 4051 4063
f 4051 4052 4063
f 4063 4052 4064
f 4052 4053 4064
f 4064 4053 4065
f 4053 4054 4065
f 4065 4054 4066
f 4054 4055 4066
f 4066 4055 4067
f 4055 4056 4067
f 4067 4056 4068
f 4056 4057 4068
f 4068 4057 4069
f 4057 4046 4069
f 4069 4046 4058
f 4058 4059 4070
f 4070 4059 4071
f 4059 4060 4071
f 4071 4060 4072
f 4060 4061 4072
f 4072 4061 4073
f 4061 4062 4073
f 4073 4062 4074
f 4062 4063 4074
f 4074 4063 4075
f 4063 4064 4075
f 4075 4064 4076
f 4064 4065 4076
f 4076 4065 4077
f 4065 4066 4077
f 4077 4066 4078
f 4066 4067 4078
f 4078 4067 4079
f 4067 4068 4079
f 4079 4068 4080
f 4068 4069 4080
f 4080 4069 4081
f 4069 4058 4081
f 4081 4058 4070
f 4070 4071 4082
f 4082 4071 4083
f 4071 4072 4083
f 4083 4072 4084
f 4072 4073 4084
f 4084 4073 4085
f 4073 4074 4085
f 4085 4074 4086
f 4074 4075 4086
f 4086 4075 4087
f 4075 4076 4087
f 4087 4076 4088
f 4076 4077 4088
f 4088 4077 4089
f 4077 4078 4089
f 4089 4078 4090
f 4078 4079 4090
f 4090 4079 4091
f 4079 4080 4091
f 4091 4080 4092
f 4080 4081 4092
f 4092 4081 4093
f 4081 4070 4093
f 4093 4070 4082
f 4082 4083 4094
f 4094 4083 4095
f 4083 4084 4095
f 4095 4084 4096
f 4084 4085 4096
f 4096 4085 4097
f 4085 4086 4097
f 4097 4086 4098
f 4086 4087 4098
f 4098 4087 4099
f 4087 4088 4099
f 4099 4088 4100
f 4088 4089 4100
f 4100 4089 4101
f 4089 4090 4101
f 4101 4090 4102
f 4090 4091 4102
f 4102 4091 4103
f 4091 4092 4103
f 4103 4092 4104
f 4092 4093 4104
f 4104 4093 4105
f 4093 4082 4105
f 4105 4082 4094
f 4094 4095 4106
f 4106 4095 4107
f 4095 4096 4107
f 4107 4096 4108
f 4096 4097 4108
f 4108 4097 4109
f 4097 4098 4109
f 4109 4098 4110
f 4098 4099 4110
f 4110 4099 4111
f 4099 4100 4111
f 4111 4100 4112
f 4100 4101 4112
f 4112 4101 4113
f 4101 4102 4113
f 4113 4102 4114
f 4102 4103 4114
f 4114 4103 4115
f 4103 4104 4115
f 4115 4104 4116
f 4104 4105 4116
f 4116 4105 4117
f 4105 4094 4117
f 4117 4094 4106
f 4106 4107 4118
f 4118 4107 4119
f 4107 4108 4119
f 4119 4108 4120
f 4108 4109 4120
f 4120 4109 4121
f 4109 4110 4121
f 4121 4110 4122
f 4110 4111 4122
f 4122 4111 4123
f 4111 4112 4123
f 4123 4112 4124
f 4112 4113 4124
f 4124 4113 4125
f 4113 4114 4125
f 4125 4114 4126
f 4114 4115 4126
f 4126 4115 4127
f 4115 4116 4127
f 4127 4116 4128
f 4116 4117 4128
f 4128 4117 4129
f 4117 4106 4129
f 4129 4106 4118
f 4118 4119 4130
f 4130 4119 4131
f 4119 4120 4131
f 4131 4120 4132
f 4120 4121 4132
f 4132 4121 4133
f 4121 4122 4133
f 4133 4122 4134
f 4122 4123 4134
f 4134 4123 4135
f 4123 4124 4135
f 4135 4124 4136
f 4124 4125 4136
f 4136 4125 4137
f 4125 4126 4137
f 4137 4126 4138
f 4126 4127 4138
f 4138 4127 4139
f 4127 4128 4139
f 4139 4128 4140
f 4128 4129 4140
f 4140 4129 4141
f 4129 4118 4141
f 4141 4118 4130
f 4130 4131 4142
f 4142 4131 4143
f 4131 4132 4143
f 4143 4132 4144
f 4132 4133 4144
f 4144 4133 4145
f 4133 4134 4145
f 4145 4134 4146
f 4134 4135 4146
f 4146 4135 4147
f 4135 4136 4147
f 4147 4136 4148
f 4136 4137 4148
f 4148 4137 4149
f 4137 4138 4149
f 4149 4138 4150
f 4138 4139 4150
f 4150 4139 4151
f 4139 4140 4151
f 4151 4140 4152
f 4140 4141 4152
f 4152 4141 4153
f 4141 4130 4153
f 4153 4130 4142
f 4142 4143 4154
f 4154 4143 4155
f 4143 4144 4155
f 4155 4144 4156
f 4144 4145 4156
f 4156 4145 4157
f 4145 4146 4157
f 4157 4146 4158
f 4146 4147 4158
f 4158 4147 4159
f 4147 4148 4159
f 4159 4148 4160
f 4148 4149 4160
f 4160 4149 4161
f 4149 4150 4161
f 4161 4150 4162
f 4150 4151 4162
f 4162 4151 4163
f 4151 4152 4163
f 4163 4152 4164
f 4152 4153 4164
f 4164 4153 4165
f 4153 4142 4165
f 4165 4142 4154
f 4154 4155 4166
f 4166 4155 4167
f 4155 4156 4167
f 4167 4156 4168
f 4156 4157 4168
f 4168 4157 4169
f 4157 4158 4169
f 4169 4158 4170
f 4158 4159 4170
f 4170 4159 4171
f 4159 4160 4171
f 4171 4160 4172
f 4160 4161 4172
f 4172 4161 4173
f 4161 4162 4173
f 4173 4162 4174
f 4162 4163 4174
f 4174 4163 4175
f 4163 4164 4175
f 4175 4164 4176
f 4164 4165 4176
f 4176 4165 4177
f 4165 4154 4177
f 4177 4154 4166
f 4166 4167 4178
f 4178 4167 4179
f 4167 4168 4179
f 4179 4168 4180
f 4168 4169 4180
f 4180 4169 4181
f 4169 4170 4181
f 4181 4170 4182
f 4170 4171 4182
f 4182 4171 4183
f 4171 4172 4183
f 4183 4172 4184
f 4172 4173 4184
f 4184 4173 4185
f 4173 4174 4185
f 4185 4174 4186
f 4174 4175 4186
f 4186 4175 4187
f 4175 4176 4187
f 4187 4176 4188
f 4176 4177 4188
f 4188 4177 4189
f 4177 4166 4189
f 4189 4166 4178
f 4178 4179 4190
f 4190 4179 4191
f 4179 4180 4191
f 4191 4180 4192
f 4180 4181 4192
f 4192 4181 4193
f 4181 4182 4193
f 4193 4182 4194
f 4182 4183 4194
f 4194 4183 4195
f 4183 4184 4195
f 4195 4184 4196
f 4184 4185 4196
f 4196 4185 4197
f 4185 4186 4197
f 4197 4186 4198
f 4186 4187 4198
f 4198 4187 4199
f 4187 4188 4199
f 4199 4188 4200
f 4188 4189 4200
f 4200 4189 4201
f 4189 4178 4201
f 4201 4178 4190
f 4190 4191 4202
f 4202 4191 4203
f 4191 4192 4203
f 4203 4192 4204
f 4192 4193 4204
f 4204 4193 4205
f 4193 4194 4205
f 4205 4194 4206
f 4194 4195 4206
f 4206 4195 4207
f 4195 4196 4207
f 4207 4196 4208
f 4196 4197 4208
f 4208 4197 4209
f 4197 4198 4209
f 4209 4198 4210
f 4198 4199 4210
f 4210 4199 4211
f 4199 4200 4211
f 4211 4200 4212
f 4200 4201 4212
f 4212 4201 4213
f 4201 4190 4213
f 4213 4190 4202
f 4202 4203 4214
f 4214 4203 4215
f 4203 4204 4215
f 4215 4204 4216
f 4204 4205 4216
f 4216 4205 4217
f 4205 4206 4217
f 4217 4206 4218
f 4206 4207 4218
f 4218 4207 4219
f 4207 4208 4219
f 4219 4208 4220
f 4208 4209 4220
f 4220 4209 4221
f 4209 4210 4221
f 4221 4210 4222
f 4210 4211 4222
f 4222 4211 4223
f 4211 4212 4223
f 4223 4212 4224
f 4212 4213 4224
f 4224 4213 4225
f 4213 4202 4225
f 4225 4202 4214
f 4214 4215 4226
f 4226 4215 4227
f 4215 4216 4227
f 4227 4216 4228
f 4216 4217 4228
f 4228 4217 4229
f 4217 4218 4229
f 4229 4218 4230
f 4218 4219 4230
f 4230 4219 4231
f 4219 4220 4231
f 4231 4220 4232
f 4220 4221 4232
f 4232 4221 4233
f 4221 4222 4233
f 4233 4222 4234
f 4222 4223 4234
f 4234 4223 4235
f 4223 4224 4235
f 4235 4224 4236
f 4224 4225 4236
f 4236 4225 4237
f 4225 4214 4237
f 4237 4214 4226
f 4226 4227 4238
f 4238 4227 4239
f 4227 4228 4239
f 4239 4228 4240
f 4228 4229 4240
f 4240 4229 4241
f 4229 4230 4241
f 4241 4230 4242
f 4230 4231 4242
f 4242 4231 4243
f 4231 4232 4243
f 4243 4232 4244
f 4232 4233 4244
f 4244 4233 4245
f 4233 4234 4245
f 4245 4234 4246
f 4234 4235 4246
f 4246 4235 4247
f 4235 4236 4247
f 4247 4236 4248
f 4236 4237 4248
f 4248 4237 4249
f 4237 4226 4249
f 4249 4226 4238
f 4238 4239 4250
f 4250 4239 4251
f 4239 4240 4251
f 4251 4240 4252
f 4240 4241 4252
f 4252 4241 4253
f 4241 4242 4253
f 4253 4242 4254
f 4242 4243 4254
f 4254 4243 4255
f 4243 4244 4255
f 4255 4244 4256
f 4244 4245 4256
f 4256 4245 4257
f 4245 4246 4257
f 4257 4246 4258
f 4246 4247 4258
f 4258 4247 4259
f 4247 4248 4259
f 4259 4248 4260
f 4248 4249 4260
f 4260 4249 4261
f 4249 4238 4261
f 4261 4238 4250
f 4250 4251 4262
f 4262 4251 4263
f 4251 4252 4263
f 4263 4252 4264
f 4252 4253 4264
f 4264 4253 4265
f 4253 4254 4265
f 4265 4254 4266
f 4254 4255 4266
f 4266 4255 4267
f 4255 4256 4267
f 4267 4256 4268
f 4256 4257 4268
f 4268 4257 4269
f 4257 4258 4269
f 4269 4258 4270
f 4258 4259 4270
f 4270 4259 4271
f 4259 4260 4271
f 4271 4260 4272
f 4260 4261 4272
f 4272 4261 4273
f 4261 4250 4273
f 4273 4250 4262
f 4262 4263 4274
f 4274 4263 4275
f 4263 4264 4275
f 4275 4264 4276
f 4264 4265 4276
f 4276 4265 4277
f 4265 4266 4277
f 4277 4266 4278
f 4266 4267 4278
f 4278 4267 4279
f 4267 4268 4279
f 4279 4268 4280
f 4268 4269 4280
f 4280 4269 4281
f 4269 4270 4281
f 4281 4270 4282
f 4270 4271 4282
f 4282 4271 4283
f 4271 4272 4283
f 4283 4272 4284
f 4272 4273 4284
f 4284 4273 4285
f 4273 4262 4285
f 4285 4262 4274
f 4274 4275 4286
f 4286 4275 4287
f 4275 4276 4287
f 4287 4276 4288
f 4276 4277 4288
f 4288 4277 4289
f 4277 4278 4289
f 4289 4278 4290
f 4278 4279 4290
f 4290 4279 4291
f 4279 4280 4291
f 4291 4280 4292
f 4280 4281 4292
f 4292 4281 4293
f 4281 4282 4293
f 4293 4282 4294
f 4282 4283 4294
f 4294 4283 4295
f 4283 4284 4295
f 4295 4284 4296
f 4284 4285 4296
f 4296 4285 4297
f 4285 4274 4297
f 4297 4274 4286
f 4286 4287 4298
f 4298 4287 4299
f 4287 4288 4299
f 4299 4288 4300
f 4288 4289 4300
f 4300 4289 4301
f 4289 4290 4301
f 4301 4290 4302
f 4290 4291 4302
f 4302 4291 4303
f 4291 4292 4303
f 4303 4292 4304
f 4292 4293 4304
f 4304 4293 4305
f 4293 4294 4305
f 4305 4294 4306
f 4294 4295 4306
f 4306 4295 4307
f 4295 4296 4307
f 4307 4296 4308
f 4296 4297 4308
f 4308 4297 4309
f 4297 4286 4309
f 4309 4286 4298
f 4298 4299 4310
f 4310 4299 4311
f 4299 4300 4311
f 4311 4300 4312
f 4300 4301 4312
f 4312 4301 4313
f 4301 4302 4313
f 4313 4302 4314
f 4302 4303 4314
f 4314 4303 4315
f 4303 4304 4315
f 4315 4304 4316
f 4304 4305 4316
f 4316 4305 4317
f 4305 4306 4317
f 4317 4306 4318
f 4306 4307 4318
f 4318 4307 4319
f 4307 4308 4319
f 4319 4308 4320
f 4308 4309 4320
f 4320 4309 4321
f 4309 4298 4321
f 4321 4298 4310
f 4310 4311 4322
f 4322 4311 4323
f 4311 4312 4323
f 4323 4312 4324
f 4312 4313 4324
f 4324 4313 4325
f 4313 4314 4325
f 4325 4314 4326
f 4314 4315 4326
f 4326 4315 4327
f 4315 4316 4327
f 4327 4316 4328
f 4316 4317 4328
f 4328 4317 4329
f 4317 4318 4329
f 4329 4318 4330
f 4318 4319 4330
f 4330 4319 4331
f 4319 4320 4331
f 4331 4320 4332
f 4320 4321 4332
f 4332 4321 4333
f 4321 4310 4333
f 4333 4310 4322
f 4322 4323 4334
f 4334 4323 4335
f 4323 4324 4335
f 4335 4324 4336
f 4324 4325 4336
f 4336 4325 4337
f 4325 4326 4337
f 4337 4326 4338
f 4326 4327 4338
f 4338 4327 4339
f 4327 4328 4339
f 4339 4328 4340
f 4328 4329 4340
f 4340 4329 4341
f 4329 4330 4341
f 4341 4330 4342
f 4330 4331 4342
f 4342 4331 4343
f 4331 4332 4343
f 4343 4332 4344
f 4332 4333 4344
f 4344 4333 4345
f 4333 4322 4345
f 4345 4322 4334
f 4334 4335 4346
f 4346 4335 4347
f 4335 4336 4347
f 4347 4336 4348
f 4336 4337 4348
f 4348 4337 4349
f 4337 4338 4349
f 4349 4338 4350
f 4338 4339 4350
f 4350 4339 4351
f 4339 4340 4351
f 4351 4340 4352
f 4340 4341 4352
f 4352 4341 4353
f 4341 4342 4353
f 4353 4342 4354
f 4342 4343 4354
f 4354 4343 4355
f 4343 4344 4355
f 4355 4344 4356
f 4344 4345 4356
f 4356 4345 4357
f 4345 4334 4357
f 4357 4334 4346
f 4346 4347 4358
f 4358 4347 4359
f 4347 4348 4359
f 4359 4348 4360
f 4348 4349 4360
f 4360 4349 4361
f 4349 4350 4361
f 4361 4350 4362
f 4350 4351 4362
f 4362 4351 4363
f 4351 4352 4363
f 4363 4352 4364
f 4352 4353 4364
f 4364 4353 4365
f 4353 4354 4365
f 4365 4354 4366
f 4354 4355 4366
f 4366 4355 4367
f 4355 4356 4367
f 4367 4356 4368
f 4356 4357 4368
f 4368 4357 4369
f 4357 4346 4369
f 4369 4346 4358
f 4358 4359 4370
f 4370 4359 4371
f 4359 4360 4371
f 4371 4360 4372
f 4360 4361 4372
f 4372 4361 4373
f 4361 4362 4373
f 4373 4362 4374
f 4362 4363 4374
f 4374 4363 4375
f 4363 4364 4375
f 4375 4364 4376
f 4364 4365 4376
f 4376 4365 4377
f 4365 4366 4377
f 4377 4366 4378
f 4366 4367 4378
f 4378 4367 4379
f 4367 4368 4379
f 4379 4368 4380
f 4368 4369 4380
f 4380 4369 4381
f 4369 4358 4381
f 4381 4358 4370
f 4370 4371 4382
f 4382 4371 4383
f 4371 4372 4383
f 4383 4372 4384
f 4372 4373 4384
f 4384 4373 4385
f 4373 4374 4385
f 4385 4374 4386
f 4374 4375 4386
f 4386 4375 4387
f 4375 4376 4387
f 4387 4376 4388
f 4376 4377 4388
f 4388 4377 4389
f 4377 4378 4389
f 4389 4378 4390
f 4378 4379 4390
f 4390 4379 4391
f 4379 4380 4391
f 4391 4380 4392
f 4380 4381 4392
f 4392 4381 4393
f 4381 4370 4393
f 4393 4370 4382
f 4382 4383 4394
f 4394 4383 4395
f 4383 4384 4395
f 4395 4384 4396
f 4384 4385 4396
f 4396 4385 4397
f 4385 4386 4397
f 4397 4386 4398
f 4386 4387 4398
f 4398 4387 4399
f 4387 4388 4399
f 4399 4388 4400
f 4388 4389 4400
f 4400 4389 4401
f 4389 4390 4401
f 4401 4390 4402
f 4390 4391 4402
f 4402 4391 4403
f 4391 4392 4403
f 4403 4392 4404
f 4392 4393 4404
f 4404 4393 4405
f 4393 4382 4405
f 4405 4382 4394
f 4394 4395 4406
f 4406 4395 4407
f 4395 4396 4407
f 4407 4396 4408
f 4396 4397 4408
f 4408 4397 4409
f 4397 4398 4409
f 4409 4398 4410
f 4398 4399 4410
f 4410 4399 4411
f 4399 4400 4411
f 4411 4400 4412
f 4400 4401 4412
f 4412 4401 4413
f 4401 4402 4413
f 4413 4402 4414
f 4402 4403 4414
f 4414 4403 4415
f 4403 4404 4415
f 4415 4404 4416
f 4404 4405 4416
f 4416 4405 4417
f 4405 4394 4417
f 4417 4394 4406
f 4406 4407 4418
f 4418 4407 4419
f 4407 4408 4419
f 4419 4408 4420
f 4408 4409 4420
f 4420 4409 4421
f 4409 4410 4421
f 4421 4410 4422
f 4410 4411 4422
f 4422 4411 4423
f 4411 4412 4423
f 4423 4412 4424
f 4412 4413 4424
f 4424 4413 4425
f 4413 4414 4425
f 4425 4414 4426
f 4414 4415 4426
f 4426 4415 4427
f 4415 4416 4427
f 4427 4416 4428
f 4416 4417 4428
f 4428 4417 4429
f 4417 4406 4429
f 4429 4406 4418
f 4418 4419 4430
f 4430 4419 4431
f 4419 4420 4431
f 4431 4420 4432
f 4420 4421 4432
f 4432 4421 4433
f 4421 4422 4433
f 4433 4422 4434
f 4422 4423 4434
f 4434 4423 4435
f 4423 4424 4435
f 4435 4424 4436
f 4424 4425 4436
f 4436 4425 4437
f 4425 4426 4437
f 4437 4426 4438
f 4426 4427 4438
f 4438 4427 4439
f 4427 4428 4439
f 4439 4428 4440
f 4428 4429 4440
f 4440 4429 4441
f 4429 4418 4441
f 4441 4418 4430
f 4430 4431 4442
f 4442 4431 4443
f 4431 4432 4443
f 4443 4432 4444
f 4432 4433 4444
f 4444 4433 4445
f 4433 4434 4445
f 4445 4434 4446
f 4434 4435 4446
f 4446 4435 4447
f 4435 4436 4447
f 4447 4436 4448
f 4436 4437 4448
f 4448 4437 4449
f 4437 4438 4449
f 4449 4438 4450
f 4438 4439 4450
f 4450 4439 4451
f 4439 4440 4451
f 4451 4440 4452
f 4440 4441 4452
f 4452 4441 4453
f 4441 4430 4453
f 4453 4430 4442
f 4442 4443 4454
f 4454 4443 4455
f 4443 4444 4455
f 4455 4444 4456
f 4444 4445 4456
f 4456 4445 4457
f 4445 4446 4457
f 4457 4446 4458
f 4446 4447 4458
f 4458 4447 4459
f 4447 4448 4459
f 4459 4448 4460
f 4448 4449 4460
f 4460 4449 4461
f 4449 4450 4461
f 4461 4450 4462
f 4450 4451 4462
f 4462 4451 4463
f 4451 4452 4463
f 4463 4452 4464
f 4452 4453 4464
f 4464 4453 4465
f 4453 4442 4465
f 4465 4442 4454
f 4454 4455 4466
f 4466 4455 4467
f 4455 4456 4467
f 4467 4456 4468
f 4456 4457 4468
f 4468 4457 4469
f 4457 4458 4469
f 4469 4458 4470
f 4458 4459 4470
f 4470 4459 4471
f 4459 4460 4471
f 4471 4460 4472
f 4460 4461 4472
f 4472 4461 4473
f 4461 4462 4473
f 4473 4462 4474
f 4462 4463 4474
f 4474 4463 4475
f 4463 4464 4475
f 4475 4464 4476
f 4464 4465 4476
f 4476 4465 4477
f 4465 4454 4477
f 4477 4454 4466
f 4466 4467 4478
f 4478 4467 4479
f 4467 4468 4479
f 4479 4468 4480
f 4468 4469 4480
f 4480 4469 4481
f 4469 4470 4481
f 4481 4470 4482
f 4470 4471 4482
f 4482 4471 4483
f 4471 4472 4483
f 4483 4472 4484
f 4472 4473 4484
f 4484 4473 4485
f 4473 4474 4485
f 4485 4474 4486
f 4474 4475 4486
f 4486 4475 4487
f 4475 4476 4487
f 4487 4476 4488
f 4476 4477 4488
f 4488 4477 4489
f 4477 4466 4489
f 4489 4466 4478
f 4478 4479 4490
f 4490 4479 4491
f 4479 4480 4491
f 4491 4480 4492
f 4480 4481 4492
f 4492 4481 4493
f 4481 4482 4493
f 4493 4482 4494
f 4482 4483 4494
f 4494 4483 4495
f 4483 4484 4495
f 4495 4484 4496
f 4484 4485 4496
f 4496 4485 4497
f 4485 4486 4497
f 4497 4486 4498
f 4486 4487 4498
f 4498 4487 4499
f 4487 4488 4499
f 4499 4488 4500
f 4488 4489 4500
f 4500 4489 4501
f 4489 4478 4501
f 4501 4478 4490
f 4490 4491 4502
f 4502 4491 4503
f 4491 4492 4503
f 4503 4492 4504
f 4492 4493 4504
f 4504 4493 4505
f 4493 4494 4505
f 4505 4494 4506
f 4494 4495 4506
f 4506 4495 4507
f 4495 4496 4507
f 4507 4496 4508
f 4496 4497 4508
f 4508 4497 4509
f 4497 4498 4509
f 4509 4498 4510
f 4498 4499 4510
f 4510 4499 4511
f 4499 4500 4511
f 4511 4500 4512
f 4500 4501 4512
f 4512 4501 4513
f 4501 4490 4513
f 4513 4490 4502
f 4502 4503 4514
f 4514 4503 4515
f 4503 4504 4515
f 4515 4504 4516
f 4504 4505 4516
f 4516 4505 4517
f 4505 4506 4517
f 4517 4506 4518
f 4506 4507 4518
f 4518 4507 4519
f 4507 4508 4519
f 4519 4508 4520
f 4508 4509 4520
f 4520 4509 4521
f 4509 4510 4521
f 4521 4510 4522
f 4510 4511 4522
f 4522 4511 4523
f 4511 4512 4523
f 4523 4512 4524
f 4512 4513 4524
f 4524 4513 4525
f 4513 4502 4525
f 4525 4502 4514
f 4514 4515 4526
f 4526 4515 4527
f 4515 4516 4527
f 4527 4516 4528
f 4516 4517 4528
f 4528 4517 4529
f 4517 4518 4529
f 4529 4518 4530
f 4518 4519 4530
f 4530 4519 4531
f 4519 4520 4531
f 4531 4520 4532
f 4520 4521 4532
f 4532 4521 4533
f 4521 4522 4533
f 4533 4522 4534
f 4522 4523 4534
f 4534 4523 4535
f 4523 4524 4535
f 4535 4524 4536
f 4524 4525 4536
f 4536 4525 4537
f 4525 4514 4537
f 4537 4514 4526
f 4526 4527 4538
f 4538 4527 4539
f 4527 4528 4539
f 4539 4528 4540
f 4528 4529 4540
f 4540 4529 4541
f 4529 4530 4541
f 4541 4530 4542
f 4530 4531 4542
f 4542 4531 4543
f 4531 4532 4543
f 4543 4532 4544
f 4532 4533 4544
f 4544 4533 4545
f 4533 4534 4545
f 4545 4534 4546
f 4534 4535 4546
f 4546 4535 4547
f 4535 4536 4547
f 4547 4536 4548
f 4536 4537 4548
f 4548 4537 4549
f 4537 4526 4549
f 4549 4526 4538
f 4538 4539 4550
f 4550 4539 4551
f 4539 4540 4551
f 4551 4540 4552
f 4540 4541 4552
f 4552 4541 4553
f 4541 4542 4553
f 4553 4542 4554
f 4542 4543 4554
f 4554 4543 4555
f 4543 4544 4555
f 4555 4544 4556
f 4544 4545 4556
f 4556 4545 4557
f 4545 4546 4557
f 4557 4546 4558
f 4546 4547 4558
f 4558 4547 4559
f 4547 4548 4559
f 4559 4548 4560
f 4548 4549 4560
f 4560 4549 4561
f 4549 4538 4561
f 4561 4538 4550
f 4550 4551 4562
f 4562 4551 4563
f 4551 4552 4563
f 4563 4552 4564
f 4552 4553 4564
f 4564 4553 4565
f 4553 4554 4565
f 4565 4554 4566
f 4554 4555 4566
f 4566 4555 4567
f 4555 4556 4567
f 4567 4556 4568
f 4556 4557 4568
f 4568 4557 4569
f 4557 4558 4569
f 4569 4558 4570
f 4558 4559 4570
f 4570 4559 4571
f 4559 4560 4571
f 4571 4560 4572
f 4560 4561 4572
f 4572 4561 4573
f 4561 4550 4573
f 4573 4550 4562
f 4562 4563 4574
f 4574 4563 4575
f 4563 4564 4575
f 4575 4564 4576
f 4564 4565 4576
f 4576 4565 4577
f 4565 4566 4577
f 4577 4566 4578
f 4566 4567 4578
f 4578 4567 4579
f 4567 4568 4579
f 4579 4568 4580
f 4568 4569 4580
f 4580 4569 4581
f 4569 4570 4581
f 4581 4570 4582
f 4570 4571 4582
f 4582 4571 4583
f 4571 4572 4583
f 4583 4572 4584
f 4572 4573 4584
f 4584 4573 4585
f 4573 4562 4585
f 4585 4562 4574
f 4574 4575 4586
f 4586 4575 4587
f 4575 4576 4587
f 4587 4576 4588
f 4576 4577 4588
f 4588 4577 4589
f 4577 4578 4589
f 4589 4578 4590
f 4578 4579 4590
f 4590 4579 4591
f 4579 4580 4591
f 4591 4580 4592
f 4580 4581 4592
f 4592 4581 4593
f 4581 4582 4593
f 4593 4582 4594
f 4582 4583 4594
f 4594 4583 4595
f 4583 4584 4595
f 4595 4584 4596
f 4584 4585 4596
f 4596 4585 4597
f 4585 4574 4597
f 4597 4574 4586
f 4586 4587 4598
f 4598 4587 4599
f 4587 4588 4599
f 4599 4588 4600
f 4588 4589 4600
f 4600 4589 4601
f 4589 4590 4601
f 4601 4590 4602
f 4590 4591 4602
f 4602 4591 4603
f 4591 4592 4603
f 4603 4592 4604
f 4592 4593 4604
f 4604 4593 4605
f 4593 4594 4605
f 4605 4594 4606
f 4594 4595 4606
f 4606 4595 4607
f 4595 4596 4607
f 4607 4596 4608
f 4596 4597 4608
f 4608 4597 4609
f 4597 4586 4609
f 4609 4586 4598
f 4598 4599 4610
f 4610 4599 4611
f 4599 4600 4611
f 4611 4600 4612
f 4600 4601 4612
f 4612 4601 4613
f 4601 4602 4613
f 4613 4602 4614
f 4602 4603 4614
f 4614 4603 4615
f 4603 4604 4615
f 4615 4604 4616
f 4604 4605 4616
f 4616 4605 4617
f 4605 4606 4617
f 4617 4606 4618
f 4606 4607 4618
f 4618 4607 4619
f 4607 4608 4619
f 4619 4608 4620
f 4608 4609 4620
f 4620 4609 4621
f 4609 4598 4621
f 4621 4598 4610
f 4610 4611 4622
f 4622 4611 4623
f 4611 4612 4623
f 4623 4612 4624
f 4612 4613 4624
f 4624 4613 4625
f 4613 4614 4625
f 4625 4614 4626
f 4614 4615 4626
f 4626 4615 4627
f 4615 4616 4627
f 4627 4616 4628
f 4616 4617 4628
f 4628 4617 4629
f 4617 4618 4629
f 4629 4618 4630
f 4618 4619 4630
f 4630 4619 4631
f 4619 4620 4631
f 4631 4620 4632
f 4620 4621 4632
f 4632 4621 4633
f 4621 4610 4633
f 4633 4610 4622
f 4622 4623 4634
f 4634 4623 4635
f 4623 4624 4635
f 4635 4624 4636
f 4624 4625 4636
f 4636 4625 4637
f 4625 4626 4637
f 4637 4626 4638
f 4626 4627 4638
f 4638 4627 4639
f 4627 4628 4639
f 4639 4628 4640
f 4628 4629 4640
f 4640 4629 4641
f 4629 4630 4641
f 4641 4630 4642
f 4630 4631 4642
f 4642 4631 4643
f 4631 4632 4643
f 4643 4632 4644
f 4632 4633 4644
f 4644 4633 4645
f 4633 4622 4645
f 4645 4622 4634
f 4634 4635 4646
f 4646 4635 4647
f 4635 4636 4647
f 4647 4636 4648
f 4636 4637 4648
f 4648 4637 4649
f 4637 4638 4649
f 4649 4638 4650
f 4638 4639 4650
f 4650 4639 4651
f 4639 4640 4651
f 4651 4640 4652
f 4640 4641 4652
f 4652 4641 4653
f 4641 4642 4653
f 4653 4642 4654
f 4642 4643 4654
f 4654 4643 4655
f 4643 4644 4655
f 4655 4644 4656
f 4644 4645 4656
f 4656 4645 4657
f 4645 4634 4657
f 4657 4634 4646
f 4646 4647 4658
f 4658 4647 4659
f 4647 4648 4659
f 4659 4648 4660
f 4648 4649 4660
f 4660 4649 4661
f 4649 4650 4661
f 4661 4650 4662
f 4650 4651 4662
f 4662 4651 4663
f 4651 4652 4663
f 4663 4652 4664
f 4652 4653 4664
f 4664 4653 4665
f 4653 4654 4665
f 4665 4654 4666
f 4654 4655 4666
f 4666 4655 4667
f 4655 4656 4667
f 4667 4656 4668
f 4656 4657 4668
f 4668 4657 4669
f 4657 4646 4669
f 4669 4646 4658
f 4658 4659 4670
f 4670 4659 4671
f 4659 4660 4671
f 4671 4660 4672
f 4660 4661 4672
f 4672 4661 4673
f 4661 4662 4673
f 4673 4662 4674
f 4662 4663 4674
f 4674 4663 4675
f 4663 4664 4675
f 4675 4664 4676
f 4664 4665 4676
f 4676 4665 4677
f 4665 4666 4677
f 4677 4666 4678
f 4666 4667 4678
f 4678 4667 4679
f 4667 4668 4679
f 4679 4668 4680
f 4668 4669 4680
f 4680 4669 4681
f 4669 4658 4681
f 4681 4658 4670
f 4670 4671 4682
f 4682 4671 4683
f 4671 4672 4683
f 4683 4672 4684
f 4672 4673 4684
f 4684 4673 4685
f 4673 4674 4685
f 4685 4674 4686
f 4674 4675 4686
f 4686 4675 4687
f 4675 4676 4687
f 4687 4676 4688
f 4676 4677 4688
f 4688 4677 4689
f 4677 4678 4689
f 4689 4678 4690
f 4678 4679 4690
f 4690 4679 4691
f 4679 4680 4691
f 4691 4680 4692
f 4680 4681 4692
f 4692 4681 4693
f 4681 4670 4693
f 4693 4670 4682
f 4682 4683 4694
f 4694 4683 4695
f 4683 4684 4695
f 4695 4684 4696
f 4684 4685 4696
f 4696 4685 4697
f 4685 4686 4697
f 4697 4686 4698
f 4686 4687 4698
f 4698 4687 4699
f 4687 4688 4699
f 4699 4688 4700
f 4688 4689 4700
f 4700 4689 4701
f 4689 4690 4701
f 4701 4690 4702
f 4690 4691 4702
f 4702 4691 4703
f 4691 4692 4703
f 4703 4692 4704
f 4692 4693 4704
f 4704 4693 4705
f 4693 4682 4705
f 4705 4682 4694
f 4694 4695 4706
f 4706 4695 4707
f 4695 4696 4707
f 4707 4696 4708
f 4696 4697 4708
f 4708 4697 4709
f 4697 4698 4709
f 4709 4698 4710
f 4698 4699 4710
f 4710 4699 4711
f 4699 4700 4711
f 4711 4700 4712
f 4700 4701 4712
f 4712 4701 4713
f 4701 4702 4713
f 4713 4702 4714
f 4702 4703 4714
f 4714 4703 4715
f 4703 4704 4715
f 4715 4704 4716
f 4704 4705 4716
f 4716 4705 4717
f 4705 4694 4717
f 4717 4694 4706
f 4706 4707 4718
f 4718 4707 4719
f 4707 4708 4719
f 4719 4708 4720
f 4708 4709 4720
f 4720 4709 4721
f 4709 4710 4721
f 4721 4710 4722
f 4710 4711 4722
f 4722 4711 4723
f 4711 4712 4723
f 4723 4712 4724
f 4712 4713 4724
f 4724 4713 4725
f 4713 4714 4725
f 4725 4714 4726
f 4714 4715 4726
f 4726 4715 4727
f 4715 4716 4727
f 4727 4716 4728
f 4716 4717 4728
f 4728 4717 4729
f 4717 4706 4729
f 4729 4706 4718
f 4718 4719 4730
f 4730 4719 4731
f 4719 4720 4731
f 4731 4720 4732
f 4720 4721 4732
f 4732 4721 4733
f 4721 4722 4733
f 4733 4722 4734
f 4722 4723 4734
f 4734 4723 4735
f 4723 4724 4735
f 4735 4724 4736
f 4724 4725 4736
f 4736 4725 4737
f 4725 4726 4737
f 4737 4726 4738
f 4726 4727 4738
f 4738 4727 4739
f 4727 4728 4739
f 4739 4728 4740
f 4728 4729 4740
f 4740 4729 4741
f 4729 4718 4741
f 4741 4718 4730
f 4730 4731 4742
f 4742 4731 4743
f 4731 4732 4743
f 4743 4732 4744
f 4732 4733 4744
f 4744 4733 4745
f 4733 4734 4745
f 4745 4734 4746
f 4734 4735 4746
f 4746 4735 4747
f 4735 4736 4747
f 4747 4736 4748
f 4736 4737 4748
f 4748 4737 4749
f 4737 4738 4749
f 4749 4738 4750
f 4738 4739 4750
f 4750 4739 4751
f 4739 4740 4751
f 4751 4740 4752
f 4740 4741 4752
f 4752 4741 4753
f 4741 4730 4753
f 4753 4730 4742
f 4742 4743 4754
f 4754 4743 4755
f 4743 4744 4755
f 4755 4744 4756
f 4744 4745 4756
f 4756 4745 4757
f 4745 4746 4757
f 4757 4746 4758
f 4746 4747 4758
f 4758 4747 4759
f 4747 4748 4759
f 4759 4748 4760
f 4748 4749 4760
f 4760 4749 4761
f 4749 4750 4761
f 4761 4750 4762
f 4750 4751 4762
f 4762 4751 4763
f 4751 4752 4763
f 4763 4752 4764
f 4752 4753 4764
f 4764 4753 4765
f 4753 4742 4765
f 4765 4742 4754
f 4754 4755 4766
f 4766 4755 4767
f 4755 4756 4767
f 4767 4756 4768
f 4756 4757 4768
f 4768 4757 4769
f 4757 4758 4769
f 4769 4758 4770
f 4758 4759 4770
f 4770 4759 4771
f 4759 4760 4771
f 4771 4760 4772
f 4760 4761 4772
f 4772 4761 4773
f 4761 4762 4773
f 4773 4762 4774
f 4762 4763 4774
f 4774 4763 4775
f 4763 4764 4775
f 4775 4764 4776
f 4764 4765 4776
f 4776 4765 4777
f 4765 4754 4777
f 4777 4754 4766
f 4766 4767 4778
f 4778 4767 4779
f 4767 4768 4779
f 4779 4768 4780
f 4768 4769 4780
f 4780 4769 4781
f 4769 4770 4781
f 4781 4770 4782
f 4770 4771 4782
f 4782 4771 4783
f 4771 4772 4783
f 4783 4772 4784
f 4772 4773 4784
f 4784 4773 4785
f 4773 4774 4785
f 4785 4774 4786
f 4774 4775 4786
f 4786 4775 4787
f 4775 4776 4787
f 4787 4776 4788
f 4776 4777 4788
f 4788 4777 4789
f 4777 4766 4789
f 4789 4766 4778
f 4778 4779 4790
f 4790 4779 4791
f 4779 4780 4791
f 4791 4780 4792
f 4780 4781 4792
f 4792 4781 4793
f 4781 4782 4793
f 4793 4782 4794
f 4782 4783 4794
f 4794 4783 4795
f 4783 4784 4795
f 4795 4784 4796
f 4784 4785 4796
f 4796 4785 4797
f 4785 4786 4797
f 4797 4786 4798
f 4786 4787 4798
f 4798 4787 4799
f 4787 4788 4799
f 4799 4788 4800
f 4788 4789 4800
f 4800 4789 4801
f 4789 4778 4801
f 4801 4778 4790
f 4790 4791 4802
f 4802 4791 4803
f 4791 4792 4803
f 4803 4792 4804
f 4792 4793 4804
f 4804 4793 4805
f 4793 4794 4805
f 4805 4794 4806
f 4794 4795 4806
f 4806 4795 4807
f 4795 4796 4807
f 4807 4796 4808
f 4796 4797 4808
f 4808 4797 4809
f 4797 4798 4809
f 4809 4798 4810
f 4798 4799 4810
f 4810 4799 4811
f 4799 4800 4811
f 4811 4800 4812
f 4800 4801 4812
f 4812 4801 4813
f 4801 4790 4813
f 4813 4790 4802
f 4802 4803 4814
f 4814 4803 4815
f 4803 4804 4815
f 4815 4804 4816
f 4804 4805 4816
f 4816 4805 4817
f 4805 4806 4817
f 4817 4806 4818
f 4806 4807 4818
f 4818 4807 4819
f 4807 4808 4819
f 4819 4808 4820
f 4808 4809 4820
f 4820 4809 4821
f 4809 4810 4821
f 4821 4810 4822
f 4810 4811 4822
f 4822 4811 4823
f 4811 4812 4823
f 4823 4812 4824
f 4812 4813 4824
f 4824 4813 4825
f 4813 4802 4825
f 4825 4802 4814
f 4814 4815 4826
f 4826 4815 4827
f 4815 4816 4827
f 4827 4816 4828
f 4816 4817 4828
f 4828 4817 4829
f 4817 4818 4829
f 4829 4818 4830
f 4818 4819 4830
f 4830 4819 4831
f 4819 4820 4831
f 4831 4820 4832
f 4820 4821 4832
f 4832 4821 4833
f 4821 4822 4833
f 4833 4822 4834
f 4822 4823 4834
f 4834 4823 4835
f 4823 4824 4835
f 4835 4824 4836
f 4824 4825 4836
f 4836 4825 4837
f 4825 4814 4837
f 4837 4814 4826
f 4826 4827 4838
f 4838 4827 4839
f 4827 4828 4839
f 4839 4828 4840
f 4828 4829 4840
f 4840 4829 4841
f 4829 4830 4841
f 4841 4830 4842
f 4830 4831 4842
f 4842 4831 4843
f 4831 4832 4843
f 4843 4832 4844
f 4832 4833 4844
f 4844 4833 4845
f 4833 4834 4845
f 4845 4834 4846
f 4834 4835 4846
f 4846 4835 4847
f 4835 4836 4847
f 4847 4836 4848
f 4836 4837 4848
f 4848 4837 4849
f 4837 4826 4849
f 4849 4826 4838
f 4838 4839 4850
f 4850 4839 4851
f 4839 4840 4851
f 4851 4840 4852
f 4840 4841 4852
f 4852 4841 4853
f 4841 4842 4853
f 4853 4842 4854
f 4842 4843 4854
f 4854 4843 4855
f 4843 4844 4855
f 4855 4844 4856
f 4844 4845 4856
f 4856 4845 4857
f 4845 4846 4857
f 4857 4846 4858
f 4846 4847 4858
f 4858 4847 4859
f 4847 4848 4859
f 4859 4848 4860
f 4848 4849 4860
f 4860 4849 4861
f 4849 4838 4861
f 4861 4838 4850
f 4850 4851 4862
f 4862 4851 4863
f 4851 4852 4863
f 4863 4852 4864
f 4852 4853 4864
f 4864 4853 4865
f 4853 4854 4865
f 4865 4854 4866
f 4854 4855 4866
f 4866 4855 4867
f 4855 4856 4867
f 4867 4856 4868
f 4856 4857 4868
f 4868 4857 4869
f 4857 4858 4869
f 4869 4858 4870
f 4858 4859 4870
f 4870 4859 4871
f 4859 4860 4871
f 4871 4860 4872
f 4860 4861 4872
f 4872 4861 4873
f 4861 4850 4873
f 4873 4850 4862
f 4862 4863 4874
f 4874 4863 4875
f 4863 4864 4875
f 4875 4864 4876
f 4864 4865 4876
f 4876 4865 4877
f 4865 4866 4877
f 4877 4866 4878
f 4866 4867 4878
f 4878 4867 4879
f 4867 4868 4879
f 4879 4868 4880
f 4868 4869 4880
f 4880 4869 4881
f 4869 4870 4881
f 4881 4870 4882
f 4870 4871 4882
f 4882 4871 4883
f 4871 4872 4883
f 4883 4872 4884
f 4872 4873 4884
f 4884 4873 4885
f 4873 4862 4885
f 4885 4862 4874
f 4874 4875 4886
f 4886 4875 4887
f 4875 4876 4887
f 4887 4876 4888
f 4876 4877 4888
f 4888 4877 4889
f 4877 4878 4889
f 4889 4878 4890
f 4878 4879 4890
f 4890 4879 4891
f 4879 4880 4891
f 4891 4880 4892
f 4880 4881 4892
f 4892 4881 4893
f 4881 4882 4893
f 4893 4882 4894
f 4882 4883 4894
f 4894 4883 4895
f 4883 4884 4895
f 4895 4884 4896
f 4884 4885 4896
f 4896 4885 4897
f 4885 4874 4897
f 4897 4874 4886
f 4886 4887 4898
f 4898 4887 4899
f 4887 4888 4899
f 4899 4888 4900
f 4888 4889 4900
f 4900 4889 4901
f 4889 4890 4901
f 4901 4890 4902
f 4890 4891 4902
f 4902 4891 4903
f 4891 4892 4903
f 4903 4892 4904
f 4892 4893 4904
f 4904 4893 4905
f 4893 4894 4905
f 4905 4894 4906
f 4894 4895 4906
f 4906 4895 4907
f 4895 4896 4907
f 4907 4896 4908
f 4896 4897 4908
f 4908 4897 4909
f 4897 4886 4909
f 4909 4886 4898
f 4898 4899 4910
f 4910 4899 4911
f 4899 4900 4911
f 4911 4900 4912
f 4900 4901 4912
f 4912 4901 4913
f 4901 4902 4913
f 4913 4902 4914
f 4902 4903 4914
f 4914 4903 4915
f 4903 4904 4915
f 4915 4904 4916
f 4904 4905 4916
f 4916 4905 4917
f 4905 4906 4917
f 4917 4906 4918
f 4906 4907 4918
f 4918 4907 4919
f 4907 4908 4919
f 4919 4908 4920
f 4908 4909 4920
f 4920 4909 4921
f 4909 4898 4921
f 4921 4898 4910
f 4910 4911 4922
f 4922 4911 4923
f 4911 4912 4923
f 4923 4912 4924
f 4912 4913 4924
f 4924 4913 4925
f 4913 4914 4925
f 4925 4914 4926
f 4914 4915 4926
f 4926 4915 4927
f 4915 4916 4927
f 4927 4916 4928
f 4916 4917 4928
f 4928 4917 4929
f 4917 4918 4929
f 4929 4918 4930
f 4918 4919 4930
f 4930 4919 4931
f 4919 4920 4931
f 4931 4920 4932
f 4920 4921 4932
f 4932 4921 4933
f 4921 4910 4933
f 4933 4910 4922
f 4922 4923 4934
f 4934 4923 4935
f 4923 4924 4935
f 4935 4924 4936
f 4924 4925 4936
f 4936 4925 4937
f 4925 4926 4937
f 4937 4926 4938
f 4926 4927 4938
f 4938 4927 4939
f 4927 4928 4939
f 4939 4928 4940
f 4928 4929 4940
f 4940 4929 4941
f 4929 4930 4941
f 4941 4930 4942
f 4930 4931 4942
f 4942 4931 4943
f 4931 4932 4943
f 4943 4932 4944
f 4932 4933 4944
f 4944 4933 4945
f 4933 4922 4945
f 4945 4922 4934
f 4934 4935 4946
f 4946 4935 4947
f 4935 4936 4947
f 4947 4936 4948
f 4936 4937 4948
f 4948 4937 4949
f 4937 4938 4949
f 4949 4938 4950
f 4938 4939 4950
f 4950 4939 4951
f 4939 4940 4951
f 4951 4940 4952
f 4940 4941 4952
f 4952 4941 4953
f 4941 4942 4953
f 4953 4942 4954
f 4942 4943 4954
f 4954 4943 4955
f 4943 4944 4955
f 4955 4944 4956
f 4944 4945 4956
f 4956 4945 4957
f 4945 4934 4957
f 4957 4934 4946
f 4946 4947 4958
f 4958 4947 4959
f 4947 4948 4959
f 4959 4948 4960
f 4948 4949 4960
f 4960 4949 4961
f 4949 4950 4961
f 4961 4950 4962
f 4950 4951 4962
f 4962 4951 4963
f 4951 4952 4963
f 4963 4952 4964
f 4952 4953 4964
f 4964 4953 4965
f 4953 4954 4965
f 4965 4954 4966
f 4954 4955 4966
f 4966 4955 4967
f 4955 4956 4967
f 4967 4956 4968
f 4956 4957 4968
f 4968 4957 4969
f 4957 4946 4969
f 4969 4946 4958
f 4958 4959 4970
f 4970 4959 4971
f 4959 4960 4971
f 4971 4960 4972
f 4960 4961 4972
f 4972 4961 4973
f 4961 4962 4973
f 4973 4962 4974
f 4962 4963 4974
f 4974 4963 4975
f 4963 4964 4975
f 4975 4964 4976
f 4964 4965 4976
f 4976 4965 4977
f 4965 4966 4977
f 4977 4966 4978
f 4966 4967 4978
f 4978 4967 4979
f 4967 4968 4979
f 4979 4968 4980
f 4968 4969 4980
f 4980 4969 4981
f 4969 4958 4981
f 4981 4958 4970
f 4970 4971 4982
f 4982 4971 4983
f 4971 4972 4983
f 4983 4972 4984
f 4972 4973 4984
f 4984 4973 4985
f 4973 4974 4985
f 4985 4974 4986
f 4974 4975 4986
f 4986 4975 4987
f 4975 4976 4987
f 4987 4976 4988
f 4976 4977 4988
f 4988 4977 4989
f 4977 4978 4989
f 4989 4978 4990
f 4978 4979 4990
f 4990 4979 4991
f 4979 4980 4991
f 4991 4980 4992
f 4980 4981 4992
f 4992 4981 4993
f 4981 4970 4993
f 4993 4970 4982
f 4982 4983 4994
f 4994 4983 4995
f 4983 4984 4995
f 4995 4984 4996
f 4984 4985 4996
f 4996 4985 4997
f 4985 4986 4997
f 4997 4986 4998
f 4986 4987 4998
f 4998 4987 4999
f 4987 4988 4999
f 4999 4988 5000
f 4988 4989 5000
f 5000 4989 5001
f 4989 4990 5001
f 5001 4990 5002
f 4990 4991 5002
f 5002 4991 5003
f 4991 4992 5003
f 5003 4992 5004
f 4992 4993 5004
f 5004 4993 5005
f 4993 4982 5005
f 5005 4982 4994
f 4994 4995 5006
f 5006 4995 5007
f 4995 4996 5007
f 5007 4996 5008
f 4996 4997 5008
f 5008 4997 5009
f 4997 4998 5009
f 5009 4998 5010
f 4998 4999 5010
f 5010 4999 5011
f 4999 5000 5011
f 5011 5000 5012
f 5000 5001 5012
f 5012 5001 5013
f 5001 5002 5013
f 5013 5002 5014
f 5002 5003 5014
f 5014 5003 5015
f 5003 5004 5015
f 5015 5004 5016
f 5004 5005 5016
f 5016 5005 5017
f 5005 4994 5017
f 5017 4994 5006
f 5006 5007 5018
f 5018 5007 5019
f 5007 5008 5019
f 5019 5008 5020
f 5008 5009 5020
f 5020 5009 5021
f 5009 5010 5021
f 5021 5010 5022
f 5010 5011 5022
f 5022 5011 5023
f 5011 5012 5023
f 5023 5012 5024
f 5012 5013 5024
f 5024 5013 5025
f 5013 5014 5025
f 5025 5014 5026
f 5014 5015 5026
f 5026 5015 5027
f 5015 5016 5027
f 5027 5016 5028
f 5016 5017 5028
f 5028 5017 5029
f 5017 5006 5029
f 5029 5006 5018
f 5018 5019 5030
f 5030 5019 5031
f 5019 5020 5031
f 5031 5020 5032
f 5020 5021 5032
f 5032 5021 5033
f 5021 5022 5033
f 5033 5022 5034
f 5022 5023 5034
f 5034 5023 5035
f 5023 5024 5035
f 5035 5024 5036
f 5024 5025 5036
f 5036 5025 5037
f 5025 5026 5037
f 5037 5026 5038
f 5026 5027 5038
f 5038 5027 5039
f 5027 5028 5039
f 5039 5028 5040
f 5028 5029 5040
f 5040 5029 5041
f 5029 5018 5041
f 5041 5018 5030
f 5030 5031 5042
f 5042 5031 5043
f 5031 5032 5043
f 5043 5032 5044
f 5032 5033 5044
f 5044 5033 5045
f 5033 5034 5045
f 5045 5034 5046
f 5034 5035 5046
f 5046 5035 5047
f 5035 5036 5047
f 5047 5036 5048
f 5036 5037 5048
f 5048 5037 5049
f 5037 5038 5049
f 5049 5038 5050
f 5038 5039 5050
f 5050 5039 5051
f 5039 5040 5051
f 5051 5040 5052
f 5040 5041 5052
f 5052 5041 5053
f 5041 5030 5053
f 5053 5030 5042
f 5042 5043 5054
f 5054 5043 5055
f 5043 5044 5055
f 5055 5044 5056
f 5044 5045 5056
f 5056 5045 5057
f 5045 5046 5057
f 5057 5046 5058
f 5046 5047 5058
f 5058 5047 5059
f 5047 5048 5059
f 5059 5048 5060
f 5048 5049 5060
f 5060 5049 5061
f 5049 5050 5061
f 5061 5050 5062
f 5050 5051 5062
f 5062 5051 5063
f 5051 5052 5063
f 5063 5052 5064
f 5052 5053 5064
f 5064 5053 5065
f 5053 5042 5065
f 5065 5042 5054
f 5054 5055 5066
f 5066 5055 5067
f 5055 5056 5067
f 5067 5056 5068
f 5056 5057 5068
f 5068 5057 5069
f 5057 5058 5069
f 5069 5058 5070
f 5058 5059 5070
f 5070 5059 5071
f 5059 5060 5071
f 5071 5060 5072
f 5060 5061 5072
f 5072 5061 5073
f 5061 5062 5073
f 5073 5062 5074
f 5062 5063 5074
f 5074 5063 5075
f 5063 5064 5075
f 5075 5064 5076
f 5064 5065 5076
f 5076 5065 5077
f 5065 5054 5077
f 5077 5054 5066
f 5066 5067 5078
f 5078 5067 5079
f 5067 5068 5079
f 5079 5068 5080
f 5068 5069 5080
f 5080 5069 5081
f 5069 5070 5081
f 5081 5070 5082
f 5070 5071 5082
f 5082 5071 5083
f 5071 5072 5083
f 5083 5072 5084
f 5072 5073 5084
f 5084 5073 5085
f 5073 5074 5085
f 5085 5074 5086
f 5074 5075 5086
f 5086 5075 5087
f 5075 5076 5087
f 5087 5076 5088
f 5076 5077 5088
f 5088 5077 5089
f 5077 5066 5089
f 5089 5066 5078
f 5078 5079 5090
f 5090 5079 5091
f 5079 5080 5091
f 5091 5080 5092
f 5080 5081 5092
f 5092 5081 5093
f 5081 5082 5093
f 5093 5082 5094
f 5082 5083 5094
f 5094 5083 5095
f 5083 5084 5095
f 5095 5084 5096
f 5084 5085 5096
f 5096 5085 5097
f 5085 5086 5097
f 5097 5086 5098
f 5086 5087 5098
f 5098 5087 5099
f 5087 5088 5099
f 5099 5088 5100
f 5088 5089 5100
f 5100 5089 5101
f 5089 5078 5101
f 5101 5078 5090
f 5090 5091 5102
f 5102 5091 5103
f 5091 5092 5103
f 5103 5092 5104
f 5092 5093 5104
f 5104 5093 5105
f 5093 5094 5105
f 5105 5094 5106
f 5094 5095 5106
f 5106 5095 5107
f 5095 5096 5107
f 5107 5096 5108
f 5096 5097 5108
f 5108 5097 5109
f 5097 5098 5109
f 5109 5098 5110
f 5098 5099 5110
f 5110 5099 5111
f 5099 5100 5111
f 5111 5100 5112
f 5100 5101 5112
f 5112 5101 5113
f 5101 5090 5113
f 5113 5090 5102
f 5102 5103 5114
f 5114 5103 5115
f 5103 5104 5115
f 5115 5104 5116
f 5104 5105 5116
f 5116 5105 5117
f 5105 5106 5117
f 5117 5106 5118
f 5106 5107 5118
f 5118 5107 5119
f 5107 5108 5119
f 5119 5108 5120
f 5108 5109 5120
f 5120 5109 5121
f 5109 5110 5121
f 5121 5110 5122
f 5110 5111 5122
f 5122 5111 5123
f 5111 5112 5123
f 5123 5112 5124
f 5112 5113 5124
f 5124 5113 5125
f 5113 5102 5125
f 5125 5102 5114
f 5114 5115 5126
f 5126 5115 5127
f 5115 5116 5127
f 5127 5116 5128
f 5116 5117 5128
f 5128 5117 5129
f 5117 5118 5129
f 5129 5118 5130
f 5118 5119 5130
f 5130 5119 5131
f 5119 5120 5131
f 5131 5120 5132
f 5120 5121 5132
f 5132 5121 5133
f 5121 5122 5133
f 5133 5122 5134
f 5122 5123 5134
f 5134 5123 5135
f 5123 5124 5135
f 5135 5124 5136
f 5124 5125 5136
f 5136 5125 5137
f 5125 5114 5137
f 5137 5114 5126
f 5126 5127 5138
f 5138 5127 5139
f 5127 5128 5139
f 5139 5128 5140
f 5128 5129 5140
f 5140 5129 5141
f 5129 5130 5141
f 5141 5130 5142
f 5130 5131 5142
f 5142 5131 5143
f 5131 5132 5143
f 5143 5132 5144
f 5132 5133 5144
f 5144 5133 5145
f 5133 5134 5145
f 5145 5134 5146
f 5134 5135 5146
f 5146 5135 5147
f 5135 5136 5147
f 5147 5136 5148
f 5136 5137 5148
f 5148 5137 5149
f 5137 5126 5149
f 5149 5126 5138
f 5138 5139 5150
f 5150 5139 5151
f 5139 5140 5151
f 5151 5140 5152
f 5140 5141 5152
f 5152 5141 5153
f 5141 5142 5153
f 5153 5142 5154
f 5142 5143 5154
f 5154 5143 5155
f 5143 5144 5155
f 5155 5144 5156
f 5144 5145 5156
f 5156 5145 5157
f 5145 5146 5157
f 5157 5146 5158
f 5146 5147 5158
f 5158 5147 5159
f 5147 5148 5159
f 5159 5148 5160
f 5148 5149 5160
f 5160 5149 5161
f 5149 5138 5161
f 5161 5138 5150
f 5150 5151 5162
f 5162 5151 5163
f 5151 5152 5163
f 5163 5152 5164
f 5152 5153 5164
f 5164 5153 5165
f 5153 5154 5165
f 5165 5154 5166
f 5154 5155 5166
f 5166 5155 5167
f 5155 5156 5167
f 5167 5156 5168
f 5156 5157 5168
f 5168 5157 5169
f 5157 5158 5169
f 5169 5158 5170
f 5158 5159 5170
f 5170 5159 5171
f 5159 5160 5171
f 5171 5160 5172
f 5160 5161 5172
f 5172 5161 5173
f 5161 5150 5173
f 5173 5150 5162
f 5162 5163 5174
f 5174 5163 5175
f 5163 5164 5175
f 5175 5164 5176
f 5164 5165 5176
f 5176 5165 5177
f 5165 5166 5177
f 5177 5166 5178
f 5166 5167 5178
f 5178 5167 5179
f 5167 5168 5179
f 5179 5168 5180
f 5168 5169 5180
f 5180 5169 5181
f 5169 5170 5181
f 5181 5170 5182
f 5170 5171 5182
f 5182 5171 5183
f 5171 5172 5183
f 5183 5172 5184
f 5172 5173 5184
f 5184 5173 5185
f 5173 5162 5185
f 5185 5162 5174
f 5174 5175 5186
f 5186 5175 5187
f 5175 5176 5187
f 5187 5176 5188
f 5176 5177 5188
f 5188 5177 5189
f 5177 5178 5189
f 5189 5178 5190
f 5178 5179 5190
f 5190 5179 5191
f 5179 5180 5191
f 5191 5180 5192
f 5180 5181 5192
f 5192 5181 5193
f 5181 5182 5193
f 5193 5182 5194
f 5182 5183 5194
f 5194 5183 5195
f 5183 5184 5195
f 5195 5184 5196
f 5184 5185 5196
f 5196 5185 5197
f 5185 5174 5197
f 5197 5174 5186
f 5186 5187 5198
f 5198 5187 5199
f 5187 5188 5199
f 5199 5188 5200
f 5188 5189 5200
f 5200 5189 5201
f 5189 5190 5201
f 5201 5190 5202
f 5190 5191 5202
f 5202 5191 5203
f 5191 5192 5203
f 5203 5192 5204
f 5192 5193 5204
f 5204 5193 5205
f 5193 5194 5205
f 5205 5194 5206
f 5194 5195 5206
f 5206 5195 5207
f 5195 5196 5207
f 5207 5196 5208
f 5196 5197 5208
f 5208 5197 5209
f 5197 5186 5209
f 5209 5186 5198
f 5198 5199 5210
f 5210 5199 5211
f 5199 5200 5211
f 5211 5200 5212
f 5200 5201 5212
f 5212 5201 5213
f 5201 5202 5213
f 5213 5202 5214
f 5202 5203 5214
f 5214 5203 5215
f 5203 5204 5215
f 5215 5204 5216
f 5204 5205 5216
f 5216 5205 5217
f 5205 5206 5217
f 5217 5206 5218
f 5206 5207 5218
f 5218 5207 5219
f 5207 5208 5219
f 5219 5208 5220
f 5208 5209 5220
f 5220 5209 5221
f 5209 5198 5221
f 5221 5198 5210
f 5210 5211 5222
f 5222 5211 5223
f 5211 5212 5223
f 5223 5212 5224
f 5212 5213 5224
f 5224 5213 5225
f 5213 5214 5225
f 5225 5214 5226
f 5214 5215 5226
f 5226 5215 5227
f 5215 5216 5227
f 5227 5216 5228
f 5216 5217 5228
f 5228 5217 5229
f 5217 5218 5229
f 5229 5218 5230
f 5218 5219 5230
f 5230 5219 5231
f 5219 5220 5231
f 5231 5220 5232
f 5220 5221 5232
f 5232 5221 5233
f 5221 5210 5233
f 5233 5210 5222
f 5222 5223 5234
f 5234 5223 5235
f 5223 5224 5235
f 5235 5224 5236
f 5224 5225 5236
f 5236 5225 5237
f 5225 5226 5237
f 5237 5226 5238
f 5226 5227 5238
f 5238 5227 5239
f 5227 5228 5239
f 5239 5228 5240
f 5228 5229 5240
f 5240 5229 5241
f 5229 5230 5241
f 5241 5230 5242
f 5230 5231 5242
f 5242 5231 5243
f 5231 5232 5243
f 5243 5232 5244
f 5232 5233 5244
f 5244 5233 5245
f 5233 5222 5245
f 5245 5222 5234
f 5234 5235 5246
f 5246 5235 5247
f 5235 5236 5247
f 5247 5236 5248
f 5236 5237 5248
f 5248 5237 5249
f 5237 5238 5249
f 5249 5238 5250
f 5238 5239 5250
f 5250 5239 5251
f 5239 5240 5251
f 5251 5240 5252
f 5240 5241 5252
f 5252 5241 5253
f 5241 5242 5253
f 5253 5242 5254
f 5242 5243 5254
f 5254 5243 5255
f 5243 5244 5255
f 5255 5244 5256
f 5244 5245 5256
f 5256 5245 5257
f 5245 5234 5257
f 5257 5234 5246
f 5246 5247 5258
f 5258 5247 5259
f 5247 5248 5259
f 5259 5248 5260
f 5248 5249 5260
f 5260 5249 5261
f 5249 5250 5261
f 5261 5250 5262
f 5250 5251 5262
f 5262 5251 5263
f 5251 5252 5263
f 5263 5252 5264
f 5252 5253 5264
f 5264 5253 5265
f 5253 5254 5265
f 5265 5254 5266
f 5254 5255 5266
f 5266 5255 5267
f 5255 5256 5267
f 5267 5256 5268
f 5256 5257 5268
f 5268 5257 5269
f 5257 5246 5269
f 5269 5246 5258
f 5258 5259 5270
f 5270 5259 5271
f 5259 5260 5271
f 5271 5260 5272
f 5260 5261 5272
f 5272 5261 5273
f 5261 5262 5273
f 5273 5262 5274
f 5262 5263 5274
f 5274 5263 5275
f 5263 5264 5275
f 5275 5264 5276
f 5264 5265 5276
f 5276 5265 5277
f 5265 5266 5277
f 5277 5266 5278
f 5266 5267 5278
f 5278 5267 5279
f 5267 5268 5279
f 5279 5268 5280
f 5268 5269 5280
f 5280 5269 5281
f 5269 5258 5281
f 5281 5258 5270
f 5270 5271 5282
f 5282 5271 5283
f 5271 5272 5283
f 5283 5272 5284
f 5272 5273 5284
f 5284 5273 5285
f 5273 5274 5285
f 5285 5274 5286
f 5274 5275 5286
f 5286 5275 5287
f 5275 5276 5287
f 5287 5276 5288
f 5276 5277 5288
f 5288 5277 5289
f 5277 5278 5289
f 5289 5278 5290
f 5278 5279 5290
f 5290 5279 5291
f 5279 5280 5291
f 5291 5280 5292
f 5280 5281 5292
f 5292 5281 5293
f 5281 5270 5293
f 5293 5270 5282
f 5282 5283 5294
f 5294 5283 5295
f 5283 5284 5295
f 5295 5284 5296
f 5284 5285 5296
f 5296 5285 5297
f 5285 5286 5297
f 5297 5286 5298
f 5286 5287 5298
f 5298 5287 5299
f 5287 5288 5299
f 5299 5288 5300
f 5288 5289 5300
f 5300 5289 5301
f 5289 5290 5301
f 5301 5290 5302
f 5290 5291 5302
f 5302 5291 5303
f 5291 5292 5303
f 5303 5292 5304
f 5292 5293 5304
f 5304 5293 5305
f 5293 5282 5305
f 5305 5282 5294
f 5294 5295 5306
f 5306 5295 5307
f 5295 5296 5307
f 5307 5296 5308
f 5296 5297 5308
f 5308 5297 5309
f 5297 5298 5309
f 5309 5298 5310
f 5298 5299 5310
f 5310 5299 5311
f 5299 5300 5311
f 5311 5300 5312
f 5300 5301 5312
f 5312 5301 5313
f 5301 5302 5313
f 5313 5302 5314
f 5302 5303 5314
f 5314 5303 5315
f 5303 5304 5315
f 5315 5304 5316
f 5304 5305 5316
f 5316 5305 5317
f 5305 5294 5317
f 5317 5294 5306
f 5306 5307 5318
f 5318 5307 5319
f 5307 5308 5319
f 5319 5308 5320
f 5308 5309 5320
f 5320 5309 5321
f 5309 5310 5321
f 5321 5310 5322
f 5310 5311 5322
f 5322 5311 5323
f 5311 5312 5323
f 5323 5312 5324
f 5312 5313 5324
f 5324 5313 5325
f 5313 5314 5325
f 5325 5314 5326
f 5314 5315 5326
f 5326 5315 5327
f 5315 5316 5327
f 5327 5316 5328
f 5316 5317 5328
f 5328 5317 5329
f 5317 5306 5329
f 5329 5306 5318
f 5318 5319 5330
f 5330 5319 5331
f 5319 5320 5331
f 5331 5320 5332
f 5320 5321 5332
f 5332 5321 5333
f 5321 5322 5333
f 5333 5322 5334
f 5322 5323 5334
f 5334 5323 5335
f 5323 5324 5335
f 5335 5324 5336
f 5324 5325 5336
f 5336 5325 5337
f 5325 5326 5337
f 5337 5326 5338
f 5326 5327 5338
f 5338 5327 5339
f 5327 5328 5339
f 5339 5328 5340
f 5328 5329 5340
f 5340 5329 5341
f 5329 5318 5341
f 5341 5318 5330
f 5330 5331 5342
f 5342 5331 5343
f 5331 5332 5343
f 5343 5332 5344
f 5332 5333 5344
f 5344 5333 5345
f 5333 5334 5345
f 5345 5334 5346
f 5334 5335 5346
f 5346 5335 5347
f 5335 5336 5347
f 5347 5336 5348
f 5336 5337 5348
f 5348 5337 5349
f 5337 5338 5349
f 5349 5338 5350
f 5338 5339 5350
f 5350 5339 5351
f 5339 5340 5351
f 5351 5340 5352
f 5340 5341 5352
f 5352 5341 5353
f 5341 5330 5353
f 5353 5330 5342
f 5342 5343 5354
f 5354 5343 5355
f 5343 5344 5355
f 5355 5344 5356
f 5344 5345 5356
f 5356 5345 5357
f 5345 5346 5357
f 5357 5346 5358
f 5346 5347 5358
f 5358 5347 5359
f 5347 5348 5359
f 5359 5348 5360
f 5348 5349 5360
f 5360 5349 5361
f 5349 5350 5361
f 5361 5350 5362
f 5350 5351 5362
f 5362 5351 5363
f 5351 5352 5363
f 5363 5352 5364
f 5352 5353 5364
f 5364 5353 5365
f 5353 5342 5365
f 5365 5342 5354
f 5354 5355 5366
f 5366 5355 5367
f 5355 5356 5367
f 5367 5356 5368
f 5356 5357 5368
f 5368 5357 5369
f 5357 5358 5369
f 5369 5358 5370
f 5358 5359 5370
f 5370 5359 5371
f 5359 5360 5371
f 5371 5360 5372
f 5360 5361 5372
f 5372 5361 5373
f 5361 5362 5373
f 5373 5362 5374
f 5362 5363 5374
f 5374 5363 5375
f 5363 5364 5375
f 5375 5364 5376
f 5364 5365 5376
f 5376 5365 5377
f 5365 5354 5377
f 5377 5354 5366
f 5366 5367 5378
f 5378 5367 5379
f 5367 5368 5379
f 5379 5368 5380
f 5368 5369 5380
f 5380 5369 5381
f 5369 5370 5381
f 5381 5370 5382
f 5370 5371 5382
f 5382 5371 5383
f 5371 5372 5383
f 5383 5372 5384
f 5372 5373 5384
f 5384 5373 5385
f 5373 5374 5385
f 5385 5374 5386
f 5374 5375 5386
f 5386 5375 5387
f 5375 5376 5387
f 5387 5376 5388
f 5376 5377 5388
f 5388 5377 5389
f 5377 5366 5389
f 5389 5366 5378
f 5378 5379 5390
f 5390 5379 5391
f 5379 5380 5391
f 5391 5380 5392
f 5380 5381 5392
f 5392 5381 5393
f 5381 5382 5393
f 5393 5382 5394
f 5382 5383 5394
f 5394 5383 5395
f 5383 5384 5395
f 5395 5384 5396
f 5384 5385 5396
f 5396 5385 5397
f 5385 5386 5397
f 5397 5386 5398
f 5386 5387 5398
f 5398 5387 5399
f 5387 5388 5399
f 5399 5388 5400
f 5388 5389 5400
f 5400 5389 5401
f 5389 5378 5401
f 5401 5378 5390
f 5390 5391 5402
f 5402 5391 5403
f 5391 5392 5403
f 5403 5392 5404
f 5392 5393 5404
f 5404 5393 5405
f 5393 5394 5405
f 5405 5394 5406
f 5394 5395 5406
f 5406 5395 5407
f 5395 5396 5407
f 5407 5396 5408
f 5396 5397 5408
f 5408 5397 5409
f 5397 5398 5409
f 5409 5398 5410
f 5398 5399 5410
f 5410 5399 5411
f 5399 5400 5411
f 5411 5400 5412
f 5400 5401 5412
f 5412 5401 5413
f 5401 5390 5413
f 5413 5390 5402
f 5402 5403 5414
f 5414 5403 5415
f 5403 5404 5415
f 5415 5404 5416
f 5404 5405 5416
f 5416 5405 5417
f 5405 5406 5417
f 5417 5406 5418
f 5406 5407 5418
f 5418 5407 5419
f 5407 5408 5419
f 5419 5408 5420
f 5408 5409 5420
f 5420 5409 5421
f 5409 5410 5421
f 5421 5410 5422
f 5410 5411 5422
f 5422 5411 5423
f 5411 5412 5423
f 5423 5412 5424
f 5412 5413 5424
f 5424 5413 5425
f 5413 5402 5425
f 5425 5402 5414
f 5414 5415 5426
f 5426 5415 5427
f 5415 5416 5427
f 5427 5416 5428
f 5416 5417 5428
f 5428 5417 5429
f 5417 5418 5429
f 5429 5418 5430
f 5418 5419 5430
f 5430 5419 5431
f 5419 5420 5431
f 5431 5420 5432
f 5420 5421 5432
f 5432 5421 5433
f 5421 5422 5433
f 5433 5422 5434
f 5422 5423 5434
f 5434 5423 5435
f 5423 5424 5435
f 5435 5424 5436
f 5424 5425 5436
f 5436 5425 5437
f 5425 5414 5437
f 5437 5414 5426
f 5426 5427 5438
f 5438 5427 5439
f 5427 5428 5439
f 5439 5428 5440
f 5428 5429 5440
f 5440 5429 5441
f 5429 5430 5441
f 5441 5430 5442
f 5430 5431 5442
f 5442 5431 5443
f 5431 5432 5443
f 5443 5432 5444
f 5432 5433 5444
f 5444 5433 5445
f 5433 5434 5445
f 5445 5434 5446
f 5434 5435 5446
f 5446 5435 5447
f 5435 5436 5447
f 5447 5436 5448
f 5436 5437 5448
f 5448 5437 5449
f 5437 5426 5449
f 5449 5426 5438
f 5438 5439 5450
f 5450 5439 5451
f 5439 5440 5451
f 5451 5440 5452
f 5440 5441 5452
f 5452 5441 5453
f 5441 5442 5453
f 5453 5442 5454
f 5442 5443 5454
f 5454 5443 5455
f 5443 5444 5455
f 5455 5444 5456
f 5444 5445 5456
f 5456 5445 5457
f 5445 5446 5457
f 5457 5446 5458
f 5446 5447 5458
f 5458 5447 5459
f 5447 5448 5459
f 5459 5448 5460
f 5448 5449 5460
f 5460 5449 5461
f 5449 5438 5461
f 5461 5438 5450
f 5450 5451 5462
f 5462 5451 5463
f 5451 5452 5463
f 5463 5452 5464
f 5452 5453 5464
f 5464 5453 5465
f 5453 5454 5465
f 5465 5454 5466
f 5454 5455 5466
f 5466 5455 5467
f 5455 5456 5467
f 5467 5456 5468
f 5456 5457 5468
f 5468 5457 5469
f 5457 5458 5469
f 5469 5458 5470
f 5458 5459 5470
f 5470 5459 5471
f 5459 5460 5471
f 5471 5460 5472
f 5460 5461 5472
f 5472 5461 5473
f 5461 5450 5473
f 5473 5450 5462
f 5462 5463 5474
f 5474 5463 5475
f 5463 5464 5475
f 5475 5464 5476
f 5464 5465 5476
f 5476 5465 5477
f 5465 5466 5477
f 5477 5466 5478
f 5466 5467 5478
f 5478 5467 5479
f 5467 5468 5479
f 5479 5468 5480
f 5468 5469 5480
f 5480 5469 5481
f 5469 5470 5481
f 5481 5470 5482
f 5470 5471 5482
f 5482 5471 5483
f 5471 5472 5483
f 5483 5472 5484
f 5472 5473 5484
f 5484 5473 5485
f 5473 5462 5485
f 5485 5462 5474
f 5474 5475 5486
f 5486 5475 5487
f 5475 5476 5487
f 5487 5476 5488
f 5476 5477 5488
f 5488 5477 5489
f 5477 5478 5489
f 5489 5478 5490
f 5478 5479 5490
f 5490 5479 5491
f 5479 5480 5491
f 5491 5480 5492
f 5480 5481 5492
f 5492 5481 5493
f 5481 5482 5493
f 5493 5482 5494
f 5482 5483 5494
f 5494 5483 5495
f 5483 5484 5495
f 5495 5484 5496
f 5484 5485 5496
f 5496 5485 5497
f 5485 5474 5497
f 5497 5474 5486
f 5486 5487 5498
f 5498 5487 5499
f 5487 5488 5499
f 5499 5488 5500
f 5488 5489 5500
f 5500 5489 5501
f 5489 5490 5501
f 5501 5490 5502
f 5490 5491 5502
f 5502 5491 5503
f 5491 5492 5503
f 5503 5492 5504
f 5492 5493 5504
f 5504 5493 5505
f 5493 5494 5505
f 5505 5494 5506
f 5494 5495 5506
f 5506 5495 5507
f 5495 5496 5507
f 5507 5496 5508
f 5496 5497 5508
f 5508 5497 5509
f 5497 5486 5509
f 5509 5486 5498
f 5498 5499 5510
f 5510 5499 5511
f 5499 5500 5511
f 5511 5500 5512
f 5500 5501 5512
f 5512 5501 5513
f 5501 5502 5513
f 5513 5502 5514
f 5502 5503 5514
f 5514 5503 5515
f 5503 5504 5515
f 5515 5504 5516
f 5504 5505 5516
f 5516 5505 5517
f 5505 5506 5517
f 5517 5506 5518
f 5506 5507 5518
f 5518 5507 5519
f 5507 5508 5519
f 5519 5508 5520
f 5508 5509 5520
f 5520 5509 5521
f 5509 5498 5521
f 5521 5498 5510
f 5510 5511 5522
f 5522 5511 5523
f 5511 5512 5523
f 5523 5512 5524
f 5512 5513 5524
f 5524 5513 5525
f 5513 5514 5525
f 5525 5514 5526
f 5514 5515 5526
f 5526 5515 5527
f 5515 5516 5527
f 5527 5516 5528
f 5516 5517 5528
f 5528 5517 5529
f 5517 5518 5529
f 5529 5518 5530
f 5518 5519 5530
f 5530 5519 5531
f 5519 5520 5531
f 5531 5520 5532
f 5520 5521 5532
f 5532 5521 5533
f 5521 5510 5533
f 5533 5510 5522
f 5522 5523 5534
f 5534 5523 5535
f 5523 5524 5535
f 5535 5524 5536
f 5524 5525 5536
f 5536 5525 5537
f 5525 5526 5537
f 5537 5526 5538
f 5526 5527 5538
f 5538 5527 5539
f 5527 5528 5539
f 5539 5528 5540
f 5528 5529 5540
f 5540 5529 5541
f 5529 5530 5541
f 5541 5530 5542
f 5530 5531 5542
f 5542 5531 5543
f 5531 5532 5543
f 5543 5532 5544
f 5532 5533 5544
f 5544 5533 5545
f 5533 5522 5545
f 5545 5522 5534
f 5534 5535 5546
f 5546 5535 5547
f 5535 5536 5547
f 5547 5536 5548
f 5536 5537 5548
f 5548 5537 5549
f 5537 5538 5549
f 5549 5538 5550
f 5538 5539 5550
f 5550 5539 5551
f 5539 5540 5551
f 5551 5540 5552
f 5540 5541 5552
f 5552 5541 5553
f 5541 5542 5553
f 5553 5542 5554
f 5542 5543 5554
f 5554 5543 5555
f 5543 5544 5555
f 5555 5544 5556
f 5544 5545 5556
f 5556 5545 5557
f 5545 5534 5557
f 5557 5534 5546
f 5546 5547 5558
f 5558 5547 5559
f 5547 5548 5559
f 5559 5548 5560
f 5548 5549 5560
f 5560 5549 5561
f 5549 5550 5561
f 5561 5550 5562
f 5550 5551 5562
f 5562 5551 5563
f 5551 5552 5563
f 5563 5552 5564
f 5552 5553 5564
f 5564 5553 5565
f 5553 5554 5565
f 5565 5554 5566
f 5554 5555 5566
f 5566 5555 5567
f 5555 5556 5567
f 5567 5556 5568
f 5556 5557 5568
f 5568 5557 5569
f 5557 5546 5569
f 5569 5546 5558
f 5558 5559 5570
f 5570 5559 5571
f 5559 5560 5571
f 5571 5560 5572
f 5560 5561 5572
f 5572 5561 5573
f 5561 5562 5573
f 5573 5562 5574
f 5562 5563 5574
f 5574 5563 5575
f 5563 5564 5575
f 5575 5564 5576
f 5564 5565 5576
f 5576 5565 5577
f 5565 5566 5577
f 5577 5566 5578
f 5566 5567 5578
f 5578 5567 5579
f 5567 5568 5579
f 5579 5568 5580
f 5568 5569 5580
f 5580 5569 5581
f 5569 5558 5581
f 5581 5558 5570
f 5570 5571 5582
f 5582 5571 5583
f 5571 5572 5583
f 5583 5572 5584
f 5572 5573 5584
f 5584 5573 5585
f 5573 5574 5585
f 5585 5574 5586
f 5574 5575 5586
f 5586 5575 5587
f 5575 5576 5587
f 5587 5576 5588
f 5576 5577 5588
f 5588 5577 5589
f 5577 5578 5589
f 5589 5578 5590
f 5578 5579 5590
f 5590 5579 5591
f 5579 5580 5591
f 5591 5580 5592
f 5580 5581 5592
f 5592 5581 5593
f 5581 5570 5593
f 5593 5570 5582
f 5582 5583 5594
f 5594 5583 5595
f 5583 5584 5595
f 5595 5584 5596
f 5584 5585 5596
f 5596 5585 5597
f 5585 5586 5597
f 5597 5586 5598
f 5586 5587 5598
f 5598 5587 5599
f 5587 5588 5599
f 5599 5588 5600
f 5588 5589 5600
f 5600 5589 5601
f 5589 5590 5601
f 5601 5590 5602
f 5590 5591 5602
f 5602 5591 5603
f 5591 5592 5603
f 5603 5592 5604
f 5592 5593 5604
f 5604 5593 5605
f 5593 5582 5605
f 5605 5582 5594
f 5594 5595 5606
f 5606 5595 5607
f 5595 5596 5607
f 5607 5596 5608
f 5596 5597 5608
f 5608 5597 5609
f 5597 5598 5609
f 5609 5598 5610
f 5598 5599 5610
f 5610 5599 5611
f 5599 5600 5611
f 5611 5600 5612
f 5600 5601 5612
f 5612 5601 5613
f 5601 5602 5613
f 5613 5602 5614
f 5602 5603 5614
f 5614 5603 5615
f 5603 5604 5615
f 5615 5604 5616
f 5604 5605 5616
f 5616 5605 5617
f 5605 5594 5617
f 5617 5594 5606
f 5606 5607 5618
f 5618 5607 5619
f 5607 5608 5619
f 5619 5608 5620
f 5608 5609 5620
f 5620 5609 5621
f 5609 5610 5621
f 5621 5610 5622
f 5610 5611 5622
f 5622 5611 5623
f 5611 5612 5623
f 5623 5612 5624
f 5612 5613 5624
f 5624 5613 5625
f 5613 5614 5625
f 5625 5614 5626
f 5614 5615 5626
f 5626 5615 5627
f 5615 5616 5627
f 5627 5616 5628
f 5616 5617 5628
f 5628 5617 5629
f 5617 5606 5629
f 5629 5606 5618
f 5618 5619 5630
f 5630 5619 5631
f 5619 5620 5631
f 5631 5620 5632
f 5620 5621 5632
f 5632 5621 5633
f 5621 5622 5633
f 5633 5622 5634
f 5622 5623 5634
f 5634 5623 5635
f 5623 5624 5635
f 5635 5624 5636
f 5624 5625 5636
f 5636 5625 5637
f 5625 5626 5637
f 5637 5626 5638
f 5626 5627 5638
f 5638 5627 5639
f 5627 5628 5639
f 5639 5628 5640
f 5628 5629 5640
f 5640 5629 5641
f 5629 5618 5641
f 5641 5618 5630
f 5630 5631 5642
f 5642 5631 5643
f 5631 5632 5643
f 5643 5632 5644
f 5632 5633 5644
f 5644 5633 5645
f 5633 5634 5645
f 5645 5634 5646
f 5634 5635 5646
f 5646 5635 5647
f 5635 5636 5647
f 5647 5636 5648
f 5636 5637 5648
f 5648 5637 5649
f 5637 5638 5649
f 5649 5638 5650
f 5638 5639 5650
f 5650 5639 5651
f 5639 5640 5651
f 5651 5640 5652
f 5640 5641 5652
f 5652 5641 5653
f 5641 5630 5653
f 5653 5630 5642
f 5642 5643 5654
f 5654 5643 5655
f 5643 5644 5655
f 5655 5644 5656
f 5644 5645 5656
f 5656 5645 5657
f 5645 5646 5657
f 5657 5646 5658
f 5646 5647 5658
f 5658 5647 5659
f 5647 5648 5659
f 5659 5648 5660
f 5648 5649 5660
f 5660 5649 5661
f 5649 5650 5661
f 5661 5650 5662
f 5650 5651 5662
f 5662 5651 5663
f 5651 5652 5663
f 5663 5652 5664
f 5652 5653 5664
f 5664 5653 5665
f 5653 5642 5665
f 5665 5642 5654
f 5654 5655 5666
f 5666 5655 5667
f 5655 5656 5667
f 5667 5656 5668
f 5656 5657 5668
f 5668 5657 5669
f 5657 5658 5669
f 5669 5658 5670
f 5658 5659 5670
f 5670 5659 5671
f 5659 5660 5671
f 5671 5660 5672
f 5660 5661 5672
f 5672 5661 5673
f 5661 5662 5673
f 5673 5662 5674
f 5662 5663 5674
f 5674 5663 5675
f 5663 5664 5675
f 5675 5664 5676
f 5664 5665 5676
f 5676 5665 5677
f 5665 5654 5677
f 5677 5654 5666
f 5666 5667 5678
f 5678 5667 5679
f 5667 5668 5679
f 5679 5668 5680
f 5668 5669 5680
f 5680 5669 5681
f 5669 5670 5681
f 5681 5670 5682
f 5670 5671 5682
f 5682 5671 5683
f 5671 5672 5683
f 5683 5672 5684
f 5672 5673 5684
f 5684 5673 5685
f 5673 5674 5685
f 5685 5674 5686
f 5674 5675 5686
f 5686 5675 5687
f 5675 5676 5687
f 5687 5676 5688
f 5676 5677 5688
f 5688 5677 5689
f 5677 5666 5689
f 5689 5666 5678
f 5678 5679 5690
f 5690 5679 5691
f 5679 5680 5691
f 5691 5680 5692
f 5680 5681 5692
f 5692 5681 5693
f 5681 5682 5693
f 5693 5682 5694
f 5682 5683 5694
f 5694 5683 5695
f 5683 5684 5695
f 5695 5684 5696
f 5684 5685 5696
f 5696 5685 5697
f 5685 5686 5697
f 5697 5686 5698
f 5686 5687 5698
f 5698 5687 5699
f 5687 5688 5699
f 5699 5688 5700
f 5688 5689 5700
f 5700 5689 5701
f 5689 5678 5701
f 5701 5678 5690
f 5690 5691 5702
f 5702 5691 5703
f 5691 5692 5703
f 5703 5692 5704
f 5692 5693 5704
f 5704 5693 5705
f 5693 5694 5705
f 5705 5694 5706
f 5694 5695 5706
f 5706 5695 5707
f 5695 5696 5707
f 5707 5696 5708
f 5696 5697 5708
f 5708 5697 5709
f 5697 5698 5709
f 5709 5698 5710
f 5698 5699 5710
f 5710 5699 5711
f 5699 5700 5711
f 5711 5700 5712
f 5700 5701 5712
f 5712 5701 5713
f 5701 5690 5713
f 5713 5690 5702
f 5702 5703 5714
f 5714 5703 5715
f 5703 5704 5715
f 5715 5704 5716
f 5704 5705 5716
f 5716 5705 5717
f 5705 5706 5717
f 5717 5706 5718
f 5706 5707 5718
f 5718 5707 5719
f 5707 5708 5719
f 5719 5708 5720
f 5708 5709 5720
f 5720 5709 5721
f 5709 5710 5721
f 5721 5710 5722
f 5710 5711 5722
f 5722 5711 5723
f 5711 5712 5723
f 5723 5712 5724
f 5712 5713 5724
f 5724 5713 5725
f 5713 5702 5725
f 5725 5702 5714
f 5714 5715 5726
f 5726 5715 5727
f 5715 5716 5727
f 5727 5716 5728
f 5716 5717 5728
f 5728 5717 5729
f 5717 5718 5729
f 5729 5718 5730
f 5718 5719 5730
f 5730 5719 5731
f 5719 5720 5731
f 5731 5720 5732
f 5720 5721 5732
f 5732 5721 5733
f 5721 5722 5733
f 5733 5722 5734
f 5722 5723 5734
f 5734 5723 5735
f 5723 5724 5735
f 5735 5724 5736
f 5724 5725 5736
f 5736 5725 5737
f 5725 5714 5737
f 5737 5714 5726
f 5726 5727 5738
f 5738 5727 5739
f 5727 5728 5739
f 5739 5728 5740
f 5728 5729 5740
f 5740 5729 5741
f 5729 5730 5741
f 5741 5730 5742
f 5730 5731 5742
f 5742 5731 5743
f 5731 5732 5743
f 5743 5732 5744
f 5732 5733 5744
f 5744 5733 5745
f 5733 5734 5745
f 5745 5734 5746
f 5734 5735 5746
f 5746 5735 5747
f 5735 5736 5747
f 5747 5736 5748
f 5736 5737 5748
f 5748 5737 5749
f 5737 5726 5749
f 5749 5726 5738
f 5738 5739 5750
f 5750 5739 5751
f 5739 5740 5751
f 5751 5740 5752
f 5740 5741 5752
f 5752 5741 5753
f 5741 5742 5753
f 5753 5742 5754
f 5742 5743 5754
f 5754 5743 5755
f 5743 5744 5755
f 5755 5744 5756
f 5744 5745 5756
f 5756 5745 5757
f 5745 5746 5757
f 5757 5746 5758
f 5746 5747 5758
f 5758 5747 5759
f 5747 5748 5759
f 5759 5748 5760
f 5748 5749 5760
f 5760 5749 5761
f 5749 5738 5761
f 5761 5738 5750
f 5750 5751 5762
f 5762 5751 5763
f 5751 5752 5763
f 5763 5752 5764
f 5752 5753 5764
f 5764 5753 5765
f 5753 5754 5765
f 5765 5754 5766
f 5754 5755 5766
f 5766 5755 5767
f 5755 5756 5767
f 5767 5756 5768
f 5756 5757 5768
f 5768 5757 5769
f 5757 5758 5769
f 5769 5758 5770
f 5758 5759 5770
f 5770 5759 5771
f 5759 5760 5771
f 5771 5760 5772
f 5760 5761 5772
f 5772 5761 5773
f 5761 5750 5773
f 5773 5750 5762
f 5762 5763 5774
f 5774 5763 5775
f 5763 5764 5775
f 5775 5764 5776
f 5764 5765 5776
f 5776 5765 5777
f 5765 5766 5777
f 5777 5766 5778
f 5766 5767 5778
f 5778 5767 5779
f 5767 5768 5779
f 5779 5768 5780
f 5768 5769 5780
f 5780 5769 5781
f 5769 5770 5781
f 5781 5770 5782
f 5770 5771 5782
f 5782 5771 5783
f 5771 5772 5783
f 5783 5772 5784
f 5772 5773 5784
f 5784 5773 5785
f 5773 5762 5785
f 5785 5762 5774
f 5774 5775 5786
f 5786 5775 5787
f 5775 5776 5787
f 5787 5776 5788
f 5776 5777 5788
f 5788 5777 5789
f 5777 5778 5789
f 5789 5778 5790
f 5778 5779 5790
f 5790 5779 5791
f 5779 5780 5791
f 5791 5780 5792
f 5780 5781 5792
f 5792 5781 5793
f 5781 5782 5793
f 5793 5782 5794
f 5782 5783 5794
f 5794 5783 5795
f 5783 5784 5795
f 5795 5784 5796
f 5784 5785 5796
f 5796 5785 5797
f 5785 5774 5797
f 5797 5774 5786
f 5786 5787 5798
f 5798 5787 5799
f 5787 5788 5799
f 5799 5788 5800
f 5788 5789 5800
f 5800 5789 5801
f 5789 5790 5801
f 5801 5790 5802
f 5790 5791 5802
f 5802 5791 5803
f 5791 5792 5803
f 5803 5792 5804
f 5792 5793 5804
f 5804 5793 5805
f 5793 5794 5805
f 5805 5794 5806
f 5794 5795 5806
f 5806 5795 5807
f 5795 5796 5807
f 5807 5796 5808
f 5796 5797 5808
f 5808 5797 5809
f 5797 5786 5809
f 5809 5786 5798
f 5798 5799 5810
f 5810 5799 5811
f 5799 5800 5811
f 5811 5800 5812
f 5800 5801 5812
f 5812 5801 5813
f 5801 5802 5813
f 5813 5802 5814
f 5802 5803 5814
f 5814 5803 5815
f 5803 5804 5815
f 5815 5804 5816
f 5804 5805 5816
f 5816 5805 5817
f 5805 5806 5817
f 5817 5806 5818
f 5806 5807 5818
f 5818 5807 5819
f 5807 5808 5819
f 5819 5808 5820
f 5808 5809 5820
f 5820 5809 5821
f 5809 5798 5821
f 5821 5798 5810
f 5810 5811 5822
f 5822 5811 5823
f 5811 5812 5823
f 5823 5812 5824
f 5812 5813 5824
f 5824 5813 5825
f 5813 5814 5825
f 5825 5814 5826
f 5814 5815 5826
f 5826 5815 5827
f 5815 5816 5827
f 5827 5816 5828
f 5816 5817 5828
f 5828 5817 5829
f 5817 5818 5829
f 5829 5818 5830
f 5818 5819 5830
f 5830 5819 5831
f 5819 5820 5831
f 5831 5820 5832
f 5820 5821 5832
f 5832 5821 5833
f 5821 5810 5833
f 5833 5810 5822
f 5822 5823 5834
f 5834 5823 5835
f 5823 5824 5835
f 5835 5824 5836
f 5824 5825 5836
f 5836 5825 5837
f 5825 5826 5837
f 5837 5826 5838
f 5826 5827 5838
f 5838 5827 5839
f 5827 5828 5839
f 5839 5828 5840
f 5828 5829 5840
f 5840 5829 5841
f 5829 5830 5841
f 5841 5830 5842
f 5830 5831 5842
f 5842 5831 5843
f 5831 5832 5843
f 5843 5832 5844
f 5832 5833 5844
f 5844 5833 5845
f 5833 5822 5845
f 5845 5822 5834
f 5834 5835 5846
f 5846 5835 5847
f 5835 5836 5847
f 5847 5836 5848
f 5836 5837 5848
f 5848 5837 5849
f 5837 5838 5849
f 5849 5838 5850
f 5838 5839 5850
f 5850 5839 5851
f 5839 5840 5851
f 5851 5840 5852
f 5840 5841 5852
f 5852 5841 5853
f 5841 5842 5853
f 5853 5842 5854
f 5842 5843 5854
f 5854 5843 5855
f 5843 5844 5855
f 5855 5844 5856
f 5844 5845 5856
f 5856 5845 5857
f 5845 5834 5857
f 5857 5834 5846
f 5846 5847 5858
f 5858 5847 5859
f 5847 5848 5859
f 5859 5848 5860
f 5848 5849 5860
f 5860 5849 5861
f 5849 5850 5861
f 5861 5850 5862
f 5850 5851 5862
f 5862 5851 5863
f 5851 5852 5863
f 5863 5852 5864
f 5852 5853 5864
f 5864 5853 5865
f 5853 5854 5865
f 5865 5854 5866
f 5854 5855 5866
f 5866 5855 5867
f 5855 5856 5867
f 5867 5856 5868
f 5856 5857 5868
f 5868 5857 5869
f 5857 5846 5869
f 5869 5846 5858
f 5858 5859 5870
f 5870 5859 5871
f 5859 5860 5871
f 5871 5860 5872
f 5860 5861 5872
f 5872 5861 5873
f 5861 5862 5873
f 5873 5862 5874
f 5862 5863 5874
f 5874 5863 5875
f 5863 5864 5875
f 5875 5864 5876
f 5864 5865 5876
f 5876 5865 5877
f 5865 5866 5877
f 5877 5866 5878
f 5866 5867 5878
f 5878 5867 5879
f 5867 5868 5879
f 5879 5868 5880
f 5868 5869 5880
f 5880 5869 5881
f 5869 5858 5881
f 5881 5858 5870
f 5870 5871 5882
f 5882 5871 5883
f 5871 5872 5883
f 5883 5872 5884
f 5872 5873 5884
f 5884 5873 5885
f 5873 5874 5885
f 5885 5874 5886
f 5874 5875 5886
f 5886 5875 5887
f 5875 5876 5887
f 5887 5876 5888
f 5876 5877 5888
f 5888 5877 5889
f 5877 5878 5889
f 5889 5878 5890
f 5878 5879 5890
f 5890 5879 5891
f 5879 5880 5891
f 5891 5880 5892
f 5880 5881 5892
f 5892 5881 5893
f 5881 5870 5893
f 5893 5870 5882
f 5882 5883 5894
f 5894 5883 5895
f 5883 5884 5895
f 5895 5884 5896
f 5884 5885 5896
f 5896 5885 5897
f 5885 5886 5897
f 5897 5886 5898
f 5886 5887 5898
f 5898 5887 5899
f 5887 5888 5899
f 5899 5888 5900
f 5888 5889 5900
f 5900 5889 5901
f 5889 5890 5901
f 5901 5890 5902
f 5890 5891 5902
f 5902 5891 5903
f 5891 5892 5903
f 5903 5892 5904
f 5892 5893 5904
f 5904 5893 5905
f 5893 5882 5905
f 5905 5882 5894
f 5894 5895 5906
f 5906 5895 5907
f 5895 5896 5907
f 5907 5896 5908
f 5896 5897 5908
f 5908 5897 5909
f 5897 5898 5909
f 5909 5898 5910
f 5898 5899 5910
f 5910 5899 5911
f 5899 5900 5911
f 5911 5900 5912
f 5900 5901 5912
f 5912 5901 5913
f 5901 5902 5913
f 5913 5902 5914
f 5902 5903 5914
f 5914 5903 5915
f 5903 5904 5915
f 5915 5904 5916
f 5904 5905 5916
f 5916 5905 5917
f 5905 5894 5917
f 5917 5894 5906
f 5906 5907 5918
f 5918 5907 5919
f 5907 5908 5919
f 5919 5908 5920
f 5908 5909 5920
f 5920 5909 5921
f 5909 5910 5921
f 5921 5910 5922
f 5910 5911 5922
f 5922 5911 5923
f 5911 5912 5923
f 5923 5912 5924
f 5912 5913 5924
f 5924 5913 5925
f 5913 5914 5925
f 5925 5914 5926
f 5914 5915 5926
f 5926 5915 5927
f 5915 5916 5927
f 5927 5916 5928
f 5916 5917 5928
f 5928 5917 5929
f 5917 5906 5929
f 5929 5906 5918
f 5918 5919 5930
f 5930 5919 5931
f 5919 5920 5931
f 5931 5920 5932
f 5920 5921 5932
f 5932 5921 5933
f 5921 5922 5933
f 5933 5922 5934
f 5922 5923 5934
f 5934 5923 5935
f 5923 5924 5935
f 5935 5924 5936
f 5924 5925 5936
f 5936 5925 5937
f 5925 5926 5937
f 5937 5926 5938
f 5926 5927 5938
f 5938 5927 5939
f 5927 5928 5939
f 5939 5928 5940
f 5928 5929 5940
f 5940 5929 5941
f 5929 5918 5941
f 5941 5918 5930
f 5930 5931 5942
f 5942 5931 5943
f 5931 5932 5943
f 5943 5932 5944
f 5932 5933 5944
f 5944 5933 5945
f 5933 5934 5945
f 5945 5934 5946
f 5934 5935 5946
f 5946 5935 5947
f 5935 5936 5947
f 5947 5936 5948
f 5936 5937 5948
f 5948 5937 5949
f 5937 5938 5949
f 5949 5938 5950
f 5938 5939 5950
f 5950 5939 5951
f 5939 5940 5951
f 5951 5940 5952
f 5940 5941 5952
f 5952 5941 5953
f 5941 5930 5953
f 5953 5930 5942
f 5942 5943 5954
f 5954 5943 5955
f 5943 5944 5955
f 5955 5944 5956
f 5944 5945 5956
f 5956 5945 5957
f 5945 5946 5957
f 5957 5946 5958
f 5946 5947 5958
f 5958 5947 5959
f 5947 5948 5959
f 5959 5948 5960
f 5948 5949 5960
f 5960 5949 5961
f 5949 5950 5961
f 5961 5950 5962
f 5950 5951 5962
f 5962 5951 5963
f 5951 5952 5963
f 5963 5952 5964
f 5952 5953 5964
f 5964 5953 5965
f 5953 5942 5965
f 5965 5942 5954
f 5954 5955 5966
f 5966 5955 5967
f 5955 5956 5967
f 5967 5956 5968
f 5956 5957 5968
f 5968 5957 5969
f 5957 5958 5969
f 5969 5958 5970
f 5958 5959 5970
f 5970 5959 5971
f 5959 5960 5971
f 5971 5960 5972
f 5960 5961 5972
f 5972 5961 5973
f 5961 5962 5973
f 5973 5962 5974
f 5962 5963 5974
f 5974 5963 5975
f 5963 5964 5975
f 5975 5964 5976
f 5964 5965 5976
f 5976 5965 5977
f 5965 5954 5977
f 5977 5954 5966
f 5966 5967 5978
f 5978 5967 5979
f 5967 5968 5979
f 5979 5968 5980
f 5968 5969 5980
f 5980 5969 5981
f 5969 5970 5981
f 5981 5970 5982
f 5970 5971 5982
f 5982 5971 5983
f 5971 5972 5983
f 5983 5972 5984
f 5972 5973 5984
f 5984 5973 5985
f 5973 5974 5985
f 5985 5974 5986
f 5974 5975 5986
f 5986 5975 5987
f 5975 5976 5987
f 5987 5976 5988
f 5976 5977 5988
f 5988 5977 5989
f 5977 5966 5989
f 5989 5966 5978
f 5978 5979 5990
f 5990 5979 5991
f 5979 5980 5991
f 5991 5980 5992
f 5980 5981 5992
f 5992 5981 5993
f 5981 5982 5993
f 5993 5982 5994
f 5982 5983 5994
f 5994 5983 5995
f 5983 5984 5995
f 5995 5984 5996
f 5984 5985 5996
f 5996 5985 5997
f 5985 5986 5997
f 5997 5986 5998
f 5986 5987 5998
f 5998 5987 5999
f 5987 5988 5999
f 5999 5988 6000
f 5988 5989 6000
f 6000 5989 6001
f 5989 5978 6001
f 6001 5978 5990
f 5990 5991 6002
f 6002 5991 6003
f 5991 5992 6003
f 6003 5992 6004
f 5992 5993 6004
f 6004 5993 6005
f 5993 5994 6005
f 6005 5994 6006
f 5994 5995 6006
f 6006 5995 6007
f 5995 5996 6007
f 6007 5996 6008
f 5996 5997 6008
f 6008 5997 6009
f 5997 5998 6009
f 6009 5998 6010
f 5998 5999 6010
f 6010 5999 6011
f 5999 6000 6011
f 6011 6000 6012
f 6000 6001 6012
f 6012 6001 6013
f 6001 5990 6013
f 6013 5990 6002
f 6002 6003 6014
f 6014 6003 6015
f 6003 6004 6015
f 6015 6004 6016
f 6004 6005 6016
f 6016 6005 6017
f 6005 6006 6017
f 6017 6006 6018
f 6006 6007 6018
f 6018 6007 6019
f 6007 6008 6019
f 6019 6008 6020
f 6008 6009 6020
f 6020 6009 6021
f 6009 6010 6021
f 6021 6010 6022
f 6010 6011 6022
f 6022 6011 6023
f 6011 6012 6023
f 6023 6012 6024
f 6012 6013 6024
f 6024 6013 6025
f 6013 6002 6025
f 6025 6002 6014
f 6014 6015 6026
f 6026 6015 6027
f 6015 6016 6027
f 6027 6016 6028
f 6016 6017 6028
f 6028 6017 6029
f 6017 6018 6029
f 6029 6018 6030
f 6018 6019 6030
f 6030 6019 6031
f 6019 6020 6031
f 6031 6020 6032
f 6020 6021 6032
f 6032 6021 6033
f 6021 6022 6033
f 6033 6022 6034
f 6022 6023 6034
f 6034 6023 6035
f 6023 6024 6035
f 6035 6024 6036
f 6024 6025 6036
f 6036 6025 6037
f 6025 6014 6037
f 6037 6014 6026
f 6026 6027 6038
f 6038 6027 6039
f 6027 6028 6039
f 6039 6028 6040
f 6028 6029 6040
f 6040 6029 6041
f 6029 6030 6041
f 6041 6030 6042
f 6030 6031 6042
f 6042 6031 6043
f 6031 6032 6043
f 6043 6032 6044
f 6032 6033 6044
f 6044 6033 6045
f 6033 6034 6045
f 6045 6034 6046
f 6034 6035 6046
f 6046 6035 6047
f 6035 6036 6047
f 6047 6036 6048
f 6036 6037 6048
f 6048 6037 6049
f 6037 6026 6049
f 6049 6026 6038
f 6038 6039 6050
f 6050 6039 6051
f 6039 6040 6051
f 6051 6040 6052
f 6040 6041 6052
f 6052 6041 6053
f 6041 6042 6053
f 6053 6042 6054
f 6042 6043 6054
f 6054 6043 6055
f 6043 6044 6055
f 6055 6044 6056
f 6044 6045 6056
f 6056 6045 6057
f 6045 6046 6057
f 6057 6046 6058
f 6046 6047 6058
f 6058 6047 6059
f 6047 6048 6059
f 6059 6048 6060
f 6048 6049 6060
f 6060 6049 6061
f 6049 6038 6061
f 6061 6038 6050
f 6050 6051 6062
f 6062 6051 6063
f 6051 6052 6063
f 6063 6052 6064
f 6052 6053 6064
f 6064 6053 6065
f 6053 6054 6065
f 6065 6054 6066
f 6054 6055 6066
f 6066 6055 6067
f 6055 6056 6067
f 6067 6056 6068
f 6056 6057 6068
f 6068 6057 6069
f 6057 6058 6069
f 6069 6058 6070
f 6058 6059 6070
f 6070 6059 6071
f 6059 6060 6071
f 6071 6060 6072
f 6060 6061 6072
f 6072 6061 6073
f 6061 6050 6073
f 6073 6050 6062
f 6062 6063 6074
f 6074 6063 6075
f 6063 6064 6075
f 6075 6064 6076
f 6064 6065 6076
f 6076 6065 6077
f 6065 6066 6077
f 6077 6066 6078
f 6066 6067 6078
f 6078 6067 6079
f 6067 6068 6079
f 6079 6068 6080
f 6068 6069 6080
f 6080 6069 6081
f 6069 6070 6081
f 6081 6070 6082
f 6070 6071 6082
f 6082 6071 6083
f 6071 6072 6083
f 6083 6072 6084
f 6072 6073 6084
f 6084 6073 6085
f 6073 6062 6085
f 6085 6062 6074
f 6074 6075 6086
f 6086 6075 6087
f 6075 6076 6087
f 6087 6076 6088
f 6076 6077 6088
f 6088 6077 6089
f 6077 6078 6089
f 6089 6078 6090
f 6078 6079 6090
f 6090 6079 6091
f 6079 6080 6091
f 6091 6080 6092
f 6080 6081 6092
f 6092 6081 6093
f 6081 6082 6093
f 6093 6082 6094
f 6082 6083 6094
f 6094 6083 6095
f 6083 6084 6095
f 6095 6084 6096
f 6084 6085 6096
f 6096 6085 6097
f 6085 6074 6097
f 6097 6074 6086
f 6086 6087 6098
f 6098 6087 6098
f 6087 6088 6098
f 6098 6088 6098
f 6088 6089 6098
f 6098 6089 6098
f 6089 6090 6098
f 6098 6090 6098
f 6090 6091 6098
f 6098 6091 6098
f 6091 6092 6098
f 6098 6092 6098
f 6092 6093 6098
f 6098 6093 6098
f 6093 6094 6098
f 6098 6094 6098
f 6094 6095 6098
f 6098 6095 6098
f 6095 6096 6098
f 6098 6096 6098
f 6096 6097 6098
f 6098 6097 6098
f 6097 6086 6098
f 6098 6086 6098
f 6098 6098 6098
f 6098 6098 6098
f 6098 6098 6098
f 6098 6098 6098
f 6098 6098 6098
f 6098 6098 6098
f 6098 6098 6098
f 6098 6098 6098
f 6098 6098 6098
f 6098 6098 6098
f 6098 6098 6098
f 6098 6098 6098
f 6098 6098 6098
f 6098 6098 6098
f 6098 6098 6098
f 6098 6098 6098
f 6098 6098 6098
f 6098 6098 6098
f 6098 6098 6098
f 6098 6098 6098
f 6098 6098 6098
f 6098 6098 6098
f 6098 6098 6098
f 6098 6098 6098

g Path_(1)
v 346.85046 142.01016 13.328315
v 346.45825 141.75642 13.328315
v 346.5108 141.79042 13.094746
v 346.65436 141.88329 12.923761
v 346.85046 142.01016 12.8611765
v 347.04657 142.13702 12.923761
v 347.19016 142.2299 13.094746
v 347.24268 142.2639 13.328315
v 347.19016 142.2299 13.561884
v 347.04657 142.13702 13.732869
v 346.85046 142.01016 13.795454
v 346.65436 141.88329 13.732869
v 346.5108 141.79042 13.561884
v 346.8233 141.19498 13.340016
v 346.8684 141.22937 13.104953
v 347.0009 141.33044 12.929738
v 347.1853 141.47112 12.861323
v 347.3722 141.6137 12.918037
v 347.5115 141.71996 13.084685
v 347.5659 141.76146 13.316614
v 347.52078 141.72705 13.551678
v 347.3883 141.62598 13.7268915
v 347.2039 141.4853 13.795307
v 347.017 141.34274 13.738592
v 346.87772 141.23647 13.571944
v 347.2654 140.69888 13.405396
v 347.30133 140.77191 13.157582
v 347.42178 140.90758 12.970239
v 347.59445 141.06956 12.893566
v 347.77307 141.21445 12.948108
v 347.9098 141.3034 13.11925
v 347.968 141.3126 13.3611355
v 347.93204 141.2396 13.60895
v 347.8116 141.10391 13.796293
v 347.63895 140.94193 13.872966
v 347.46033 140.79704 13.818423
v 347.32358 140.70808 13.647282
v 347.70062 140.25569 13.266306
v 347.6046 140.3358 13.082809
v 347.61993 140.47252 12.907428
v 347.74246 140.62924 12.787153
v 347.9394 140.76396 12.754214
v 348.15796 140.84058 12.817435
v 348.3396 140.83856 12.959878
v 348.4356 140.75847 13.1433735
v 348.4203 140.62173 13.318755
v 348.29776 140.46503 13.43903
v 348.10083 140.3303 13.47197
v 347.88226 140.2537 13.408748
v 347.86356 139.91876 12.992609
v 347.70602 140.00992 12.899967
v 347.6612 140.12201 12.714819
v 347.74106 140.225 12.486775
v 347.92422 140.2913 12.276939
v 348.16162 140.30315 12.141538
v 348.38962 140.25735 12.11685
v 348.54715 140.1662 12.209492
v 348.59198 140.05411 12.39464
v 348.51212 139.95111 12.622684
v 348.32895 139.8848 12.832519
v 348.09155 139.87296 12.967921
v 347.5738 139.50668 12.852241
v 347.5032 139.52113 12.618397
v 347.5574 139.5269 12.378686
v 347.72186 139.52248 12.197341
v 347.95248 139.509 12.122951
v 348.18753 139.49011 12.175449
v 348.36398 139.47087 12.34077
v 348.43457 139.45642 12.574615
v 348.38037 139.45064 12.814324
v 348.2159 139.45508 12.99567
v 347.9853 139.46854 13.07006
v 347.75024 139.48743 13.017561
v 347.6254 138.8391 12.891766
v 347.57468 138.82542 12.651139
v 347.64853 138.82222 12.417548
v 347.8272 138.83035 12.253583
v 348.0628 138.84764 12.203178
v 348.2922 138.86945 12.2798395
v 348.45392 138.88995 12.463025
v 348.50467 138.90363 12.70365
v 348.4308 138.90683 12.937242
v 348.25214 138.8987 13.101207
v 348.01654 138.88141 13.151612
v 347.78714 138.8596 13.074951
v 347.71997 138.15656 12.952222
v 347.62067 138.14108 12.730979
v 347.64233 138.15015 12.488515
v 347.77917 138.18127 12.289798
v 347.9945 138.22617 12.188074
v 348.23068 138.27277 12.2106
v 348.42435 138.3086 12.35134
v 348.52368 138.32407 12.572582
v 348.502 138.31502 12.815046
v 348.36517 138.28387 13.013763
v 348.14984 138.23898 13.115487
v 347.91367 138.19238 13.092961
v 347.90137 137.53438 12.909655
v 347.83353 137.51503 12.678324
v 347.8865 137.528 12.442705
v 348.04614 137.56984 12.265933
v 348.26965 137.62932 12.195374
v 348.49713 137.69052 12.249933
v 348.66766 137.73703 12.414991
v 348.7355 137.7564 12.646322
v 348.68253 137.74341 12.881941
v 348.5229 137.70157 13.058713
v 348.29938 137.64209 13.129272
v 348.07187 137.58089 13.074713
v 348.0215 136.84515 12.880314
v 347.97208 136.82335 12.644576
v 348.03702 136.85223 12.413382
v 348.19888 136.92407 12.24868
v 348.41434 137.01962 12.194603
v 348.62564 137.11328 12.26564
v 348.77618 137.17995 12.442758
v 348.82562 137.20177 12.678495
v 348.7607 137.17288 12.90969
v 348.59882 137.10104 13.074391
v 348.38336 137.0055 13.1284685
v 348.17206 136.91183 13.057431
v 348.43195 136.3136 12.904999
v 348.38785 136.2617 12.666539
v 348.44992 136.27618 12.439708
v 348.60144 136.35315 12.285285
v 348.80185 136.472 12.244647
v 348.99747 136.60088 12.328683
v 349.13583 136.70525 12.514876
v 349.1799 136.75714 12.753336
v 349.11786 136.74266 12.980166
v 348.96634 136.6657 13.13459
v 348.7659 136.54684 13.175228
v 348.5703 136.41797 13.091191
v 348.70828 135.94696 13.110081
v 348.64807 135.78549 12.906204
v 348.69922 135.6686 12.735055
v 348.848 135.6276 12.642493
v 349.05457 135.6735 12.65332
v 349.26355 135.79398 12.764636
v 349.41898 135.95677 12.946612
v 349.47922 136.11826 13.15049
v 349.42807 136.23514 13.321638
v 349.2793 136.27614 13.4142
v 349.07272 136.23024 13.403373
v 348.8637 136.10976 13.292057
v 348.98807 135.76265 13.054025
v 348.9062 135.56863 12.896676
v 348.93506 135.40033 12.763973
v 349.06696 135.30283 12.691474
v 349.2665 135.30228 12.698604
v 349.48026 135.39882 12.783452
v 349.65094 135.56656 12.923285
v 349.73282 135.76059 13.080633
v 349.70392 135.9289 13.213336
v 349.57205 136.02638 13.285836
v 349.3725 136.02693 13.278707
v 349.15872 135.9304 13.193857
v 349.34842 134.86868 13.225657
v 349.5426 134.86337 13.188124
v 349.75882 134.95119 13.2027645
v 349.93918 135.10857 13.265658
v 350.03528 135.29335 13.359952
v 350.02145 135.45602 13.46038
v 349.90134 135.55301 13.540031
v 349.70715 135.55832 13.577565
v 349.49094 135.47052 13.562923
v 349.31058 135.31314 13.5000305
v 349.21448 135.12834 13.405737
v 349.2283 134.96567 13.305309
v 349.5672 134.58759 13.795952
v 349.769 134.57521 13.689542
v 349.99957 134.63812 13.662298
v 350.19708 134.75943 13.721519
v 350.30865 134.90666 13.851337
v 350.30438 135.04036 14.016969
v 350.1854 135.1247 14.17403
v 349.98355 135.13707 14.28044
v 349.75302 135.07417 14.307684
v 349.55548 134.95285 14.248463
v 349.4439 134.80562 14.118645
v 349.4482 134.67192 13.953013
[truncated: 1,189,883 more chars]
