# Supplementary material for: Heterogeneous somatostatin-expressing neuron population in mouse ventral tegmental area
Source: eLife. 2020 Aug 4;9:e59328. doi: 10.7554/eLife.59328 (PMC7440918; doi:10.7554/eLife.59328)
Supplement: Figure 5—source data 2. — This zip archive contains morphological images of all traced neurons grouped according their electrophysiological profiles. Each subtype’s folder contains a PDF file (with the list of neurons, their original location within the VTA, images of the traced morphology and individual Sholl curves) and two subfolders: ‘3D_gif’ – with *.gif files of the listed neurons; and ‘WaveFront_3D_obj’ – with corresponding *.obj files. *.gif files can be opened by any image viewer. *.obj files save information about the 3D model of the neurons and can be opened/reused with any 3D viewer or graphic software. [file elife-59328-fig5-data2.zip › Morphology_Source/ADP/WaveFront_3D_obj/3.obj]

# OBJ File
mtllib 191018c2_model.mtl
g Start_point
v 240.69722 309.3782 30.940044
v 240.47908 309.25226 30.973206
v 240.73097 309.25226 30.940044
v 240.60503 309.4704 30.940044
v 240.47908 309.50415 30.940044
v 240.35313 309.4704 30.940044
v 240.26094 309.3782 30.940044
v 240.2272 309.25226 30.940044
v 240.26094 309.12634 30.940044
v 240.35313 309.03412 30.940044
v 240.47908 309.0004 30.940044
v 240.60503 309.03412 30.940044
v 240.69722 309.12634 30.940044
v 240.9005 309.49557 30.842821
v 240.96568 309.25226 30.842821
v 240.72238 309.67368 30.842821
v 240.47908 309.73886 30.842821
v 240.23578 309.67368 30.842821
v 240.05768 309.49557 30.842821
v 239.99248 309.25226 30.842821
v 240.05768 309.00897 30.842821
v 240.23578 308.83087 30.842821
v 240.47908 308.76566 30.842821
v 240.72238 308.83087 30.842821
v 240.9005 309.00897 30.842821
v 241.07504 309.59634 30.68816
v 241.16724 309.25226 30.68816
v 240.82317 309.84824 30.68816
v 240.47908 309.94043 30.68816
v 240.135 309.84824 30.68816
v 239.88312 309.59634 30.68816
v 239.79092 309.25226 30.68816
v 239.88312 308.9082 30.68816
v 240.135 308.6563 30.68816
v 240.47908 308.56412 30.68816
v 240.82317 308.6563 30.68816
v 241.07504 308.9082 30.68816
v 241.20898 309.67368 30.486603
v 241.3219 309.25226 30.486603
v 240.9005 309.98218 30.486603
v 240.47908 310.0951 30.486603
v 240.05768 309.98218 30.486603
v 239.74918 309.67368 30.486603
v 239.63626 309.25226 30.486603
v 239.74918 308.83087 30.486603
v 240.05768 308.52237 30.486603
v 240.47908 308.40945 30.486603
v 240.9005 308.52237 30.486603
v 241.20898 308.83087 30.486603
v 241.29318 309.7223 30.251884
v 241.41913 309.25226 30.251884
v 240.9491 310.06638 30.251884
v 240.47908 310.19232 30.251884
v 240.00906 310.06638 30.251884
v 239.66498 309.7223 30.251884
v 239.53903 309.25226 30.251884
v 239.66498 308.78226 30.251884
v 240.00906 308.43817 30.251884
v 240.47908 308.31223 30.251884
v 240.9491 308.43817 30.251884
v 241.29318 308.78226 30.251884
v 241.3219 309.73886 30.0
v 241.45229 309.25226 30.0
v 240.96568 310.0951 30.0
v 240.47908 310.22546 30.0
v 239.99248 310.0951 30.0
v 239.63626 309.73886 30.0
v 239.50587 309.25226 30.0
v 239.63626 308.76566 30.0
v 239.99248 308.40945 30.0
v 240.47908 308.27905 30.0
v 240.96568 308.40945 30.0
v 241.3219 308.76566 30.0
v 241.29318 309.7223 29.748116
v 241.41913 309.25226 29.748116
v 240.9491 310.06638 29.748116
v 240.47908 310.19232 29.748116
v 240.00906 310.06638 29.748116
v 239.66498 309.7223 29.748116
v 239.53903 309.25226 29.748116
v 239.66498 308.78226 29.748116
v 240.00906 308.43817 29.748116
v 240.47908 308.31223 29.748116
v 240.9491 308.43817 29.748116
v 241.29318 308.78226 29.748116
v 241.20898 309.67368 29.513397
v 241.3219 309.25226 29.513397
v 240.9005 309.98218 29.513397
v 240.47908 310.0951 29.513397
v 240.05768 309.98218 29.513397
v 239.74918 309.67368 29.513397
v 239.63626 309.25226 29.513397
v 239.74918 308.83087 29.513397
v 240.05768 308.52237 29.513397
v 240.47908 308.40945 29.513397
v 240.9005 308.52237 29.513397
v 241.20898 308.83087 29.513397
v 241.07504 309.59634 29.31184
v 241.16724 309.25226 29.31184
v 240.82317 309.84824 29.31184
v 240.47908 309.94043 29.31184
v 240.135 309.84824 29.31184
v 239.88312 309.59634 29.31184
v 239.79092 309.25226 29.31184
v 239.88312 308.9082 29.31184
v 240.135 308.6563 29.31184
v 240.47908 308.56412 29.31184
v 240.82317 308.6563 29.31184
v 241.07504 308.9082 29.31184
v 240.9005 309.49557 29.157179
v 240.96568 309.25226 29.157179
v 240.72238 309.67368 29.157179
v 240.47908 309.73886 29.157179
v 240.23578 309.67368 29.157179
v 240.05768 309.49557 29.157179
v 239.99248 309.25226 29.157179
v 240.05768 309.00897 29.157179
v 240.23578 308.83087 29.157179
v 240.47908 308.76566 29.157179
v 240.72238 308.83087 29.157179
v 240.9005 309.00897 29.157179
v 240.69722 309.3782 29.059956
v 240.73097 309.25226 29.059956
v 240.60503 309.4704 29.059956
v 240.47908 309.50415 29.059956
v 240.35313 309.4704 29.059956
v 240.26094 309.3782 29.059956
v 240.2272 309.25226 29.059956
v 240.26094 309.12634 29.059956
v 240.35313 309.03412 29.059956
v 240.47908 309.0004 29.059956
v 240.60503 309.03412 29.059956
v 240.69722 309.12634 29.059956
v 240.47908 309.25226 29.026794
usemtl mat_1
s 1
f 1 2 3
f 4 2 1
f 5 2 4
f 6 2 5
f 7 2 6
f 8 2 7
f 9 2 8
f 10 2 9
f 11 2 10
f 12 2 11
f 13 2 12
f 3 2 13
f 14 3 15
f 3 14 1
f 16 1 14
f 1 16 4
f 17 4 16
f 4 17 5
f 18 5 17
f 5 18 6
f 19 6 18
f 6 19 7
f 20 7 19
f 7 20 8
f 21 8 20
f 8 21 9
f 22 9 21
f 9 22 10
f 23 10 22
f 10 23 11
f 24 11 23
f 11 24 12
f 25 12 24
f 12 25 13
f 15 13 25
f 13 15 3
f 26 15 27
f 15 26 14
f 28 14 26
f 14 28 16
f 29 16 28
f 16 29 17
f 30 17 29
f 17 30 18
f 31 18 30
f 18 31 19
f 32 19 31
f 19 32 20
f 33 20 32
f 20 33 21
f 34 21 33
f 21 34 22
f 35 22 34
f 22 35 23
f 36 23 35
f 23 36 24
f 37 24 36
f 24 37 25
f 27 25 37
f 25 27 15
f 38 27 39
f 27 38 26
f 40 26 38
f 26 40 28
f 41 28 40
f 28 41 29
f 42 29 41
f 29 42 30
f 43 30 42
f 30 43 31
f 44 31 43
f 31 44 32
f 45 32 44
f 32 45 33
f 46 33 45
f 33 46 34
f 47 34 46
f 34 47 35
f 48 35 47
f 35 48 36
f 49 36 48
f 36 49 37
f 39 37 49
f 37 39 27
f 50 39 51
f 39 50 38
f 52 38 50
f 38 52 40
f 53 40 52
f 40 53 41
f 54 41 53
f 41 54 42
f 55 42 54
f 42 55 43
f 56 43 55
f 43 56 44
f 57 44 56
f 44 57 45
f 58 45 57
f 45 58 46
f 59 46 58
f 46 59 47
f 60 47 59
f 47 60 48
f 61 48 60
f 48 61 49
f 51 49 61
f 49 51 39
f 62 51 63
f 51 62 50
f 64 50 62
f 50 64 52
f 65 52 64
f 52 65 53
f 66 53 65
f 53 66 54
f 67 54 66
f 54 67 55
f 68 55 67
f 55 68 56
f 69 56 68
f 56 69 57
f 70 57 69
f 57 70 58
f 71 58 70
f 58 71 59
f 72 59 71
f 59 72 60
f 73 60 72
f 60 73 61
f 63 61 73
f 61 63 51
f 74 63 75
f 63 74 62
f 76 62 74
f 62 76 64
f 77 64 76
f 64 77 65
f 78 65 77
f 65 78 66
f 79 66 78
f 66 79 67
f 80 67 79
f 67 80 68
f 81 68 80
f 68 81 69
f 82 69 81
f 69 82 70
f 83 70 82
f 70 83 71
f 84 71 83
f 71 84 72
f 85 72 84
f 72 85 73
f 75 73 85
f 73 75 63
f 86 75 87
f 75 86 74
f 88 74 86
f 74 88 76
f 89 76 88
f 76 89 77
f 90 77 89
f 77 90 78
f 91 78 90
f 78 91 79
f 92 79 91
f 79 92 80
f 93 80 92
f 80 93 81
f 94 81 93
f 81 94 82
f 95 82 94
f 82 95 83
f 96 83 95
f 83 96 84
f 97 84 96
f 84 97 85
f 87 85 97
f 85 87 75
f 98 87 99
f 87 98 86
f 100 86 98
f 86 100 88
f 101 88 100
f 88 101 89
f 102 89 101
f 89 102 90
f 103 90 102
f 90 103 91
f 104 91 103
f 91 104 92
f 105 92 104
f 92 105 93
f 106 93 105
f 93 106 94
f 107 94 106
f 94 107 95
f 108 95 107
f 95 108 96
f 109 96 108
f 96 109 97
f 99 97 109
f 97 99 87
f 110 99 111
f 99 110 98
f 112 98 110
f 98 112 100
f 113 100 112
f 100 113 101
f 114 101 113
f 101 114 102
f 115 102 114
f 102 115 103
f 116 103 115
f 103 116 104
f 117 104 116
f 104 117 105
f 118 105 117
f 105 118 106
f 119 106 118
f 106 119 107
f 120 107 119
f 107 120 108
f 121 108 120
f 108 121 109
f 111 109 121
f 109 111 99
f 122 111 123
f 111 122 110
f 124 110 122
f 110 124 112
f 125 112 124
f 112 125 113
f 126 113 125
f 113 126 114
f 127 114 126
f 114 127 115
f 128 115 127
f 115 128 116
f 129 116 128
f 116 129 117
f 130 117 129
f 117 130 118
f 131 118 130
f 118 131 119
f 132 119 131
f 119 132 120
f 133 120 132
f 120 133 121
f 123 121 133
f 121 123 111
f 123 134 122
f 122 134 124
f 124 134 125
f 125 134 126
f 126 134 127
f 127 134 128
f 128 134 129
f 129 134 130
f 130 134 131
f 131 134 132
f 132 134 133
f 133 134 123

g Path_(5)
v 244.46922 308.89542 21.5
v 244.46922 308.50613 21.5
v 244.46922 308.5583 21.305359
v 244.46922 308.70078 21.162872
v 244.46922 308.89542 21.110718
v 244.46922 309.09006 21.162872
v 244.46922 309.23254 21.305359
v 244.46922 309.2847 21.5
v 244.46922 309.23254 21.694641
v 244.46922 309.09006 21.837128
v 244.46922 308.89542 21.889282
v 244.46922 308.70078 21.837128
v 244.46922 308.5583 21.694641
v 245.1666 308.50613 21.5
v 245.1666 308.5583 21.305359
v 245.1666 308.70078 21.162872
v 245.1666 308.89542 21.110718
v 245.1666 309.09006 21.162872
v 245.1666 309.23254 21.305359
v 245.1666 309.2847 21.5
v 245.1666 309.23254 21.694641
v 245.1666 309.09006 21.837128
v 245.1666 308.89542 21.889282
v 245.1666 308.70078 21.837128
v 245.1666 308.5583 21.694641
v 245.88338 308.50662 21.5
v 245.88078 308.55872 21.305359
v 245.87367 308.70102 21.162872
v 245.86397 308.89542 21.110718
v 245.85426 309.0898 21.162872
v 245.84715 309.23212 21.305359
v 245.84454 309.2842 21.5
v 245.84715 309.23212 21.694641
v 245.85426 309.0898 21.837128
v 245.86397 308.89542 21.889282
v 245.87367 308.70102 21.837128
v 245.88078 308.55872 21.694641
v 246.66603 308.59094 21.5
v 246.65154 308.64105 21.305359
v 246.61195 308.77792 21.162872
v 246.55786 308.9649 21.110718
v 246.50378 309.1519 21.162872
v 246.4642 309.28876 21.305359
v 246.4497 309.33887 21.5
v 246.4642 309.28876 21.694641
v 246.50378 309.1519 21.837128
v 246.55786 308.9649 21.889282
v 246.61195 308.77792 21.837128
v 246.65154 308.64105 21.694641
v 247.38522 308.9447 21.5
v 247.35796 308.98917 21.305359
v 247.28348 309.11063 21.162872
v 247.18173 309.27655 21.110718
v 247.07999 309.4425 21.162872
v 247.00551 309.56396 21.305359
v 246.97824 309.60843 21.5
v 247.00551 309.56396 21.694641
v 247.07999 309.4425 21.837128
v 247.18173 309.27655 21.889282
v 247.28348 309.11063 21.837128
v 247.35796 308.98917 21.694641
v 247.86066 309.32034 21.5
v 247.8448 309.37006 21.305359
v 247.80153 309.5058 21.162872
v 247.74242 309.69125 21.110718
v 247.68329 309.87668 21.162872
v 247.64001 310.01245 21.305359
v 247.62418 310.06213 21.5
v 247.64001 310.01245 21.694641
v 247.68329 309.87668 21.837128
v 247.74242 309.69125 21.889282
v 247.80153 309.5058 21.837128
v 247.8448 309.37006 21.694641
v 248.53236 309.30136 21.462444
v 248.51544 309.37 21.273743
v 248.47823 309.52106 21.145666
v 248.43066 309.71405 21.112534
v 248.38551 309.89725 21.183222
v 248.35487 310.0216 21.33879
v 248.34694 310.0538 21.537556
v 248.36386 309.98514 21.726257
v 248.40108 309.8341 21.854334
v 248.44864 309.6411 21.887466
v 248.49379 309.4579 21.816778
v 248.52443 309.33353 21.66121
v 249.18393 309.65143 21.449203
v 249.19165 309.73593 21.264406
v 249.1616 309.89487 21.138668
v 249.10184 310.08563 21.105682
v 249.02837 310.25708 21.174286
v 248.96089 310.36334 21.3261
v 248.91748 310.3759 21.52044
v 248.90976 310.29135 21.705236
v 248.93982 310.13242 21.830975
v 248.99957 309.94168 21.86396
v 249.07304 309.7702 21.795357
v 249.14052 309.66397 21.643545
v 249.75647 309.71997 21.740736
v 249.91592 309.8005 21.64444
v 250.01625 309.96246 21.570381
v 250.03056 310.1624 21.538406
v 249.95503 310.3468 21.557083
v 249.80989 310.4662 21.621405
v 249.63405 310.48862 21.714138
v 249.4746 310.40805 21.810436
v 249.37427 310.2461 21.884493
v 249.35995 310.04617 21.916468
v 249.43549 309.8618 21.897793
v 249.58063 309.7424 21.83347
v 249.6013 309.68494 22.425972
v 249.7907 309.7536 22.43055
v 249.92033 309.90775 22.43649
v 249.9555 310.10608 22.442202
v 249.88675 310.29544 22.446152
v 249.73251 310.4251 22.447287
v 249.53412 310.46036 22.445297
v 249.34473 310.3917 22.44072
v 249.21509 310.23755 22.43478
v 249.17992 310.0392 22.42907
v 249.24867 309.84985 22.425117
v 249.40291 309.72018 22.423985
v 249.68939 309.67783 23.125185
v 249.8768 309.73746 23.080866
v 250.0102 309.88535 23.049032
v 250.05385 310.08185 23.038212
v 249.99603 310.27432 23.051306
v 249.85228 310.4112 23.084803
v 249.66107 310.45578 23.129732
v 249.47366 310.39615 23.17405
v 249.34026 310.24826 23.205885
v 249.29662 310.05176 23.216705
v 249.35442 309.85928 23.203611
v 249.49818 309.7224 23.170113
v 249.88164 309.67584 23.789652
v 250.067 309.72528 23.728197
v 250.20413 309.86575 23.683374
v 250.25632 310.05966 23.667196
v 250.20955 310.255 23.683998
v 250.07635 310.39948 23.729277
v 249.89244 310.45435 23.7909
v 249.70709 310.4049 23.852356
v 249.56995 310.26443 23.897179
v 249.51776 310.07056 23.913357
v 249.56454 309.87518 23.896555
v 249.69772 309.7307 23.851276
v 250.11304 309.67484 24.447699
v 250.30148 309.72543 24.397434
v 250.44026 309.86676 24.36074
v 250.49222 310.06097 24.347452
v 250.4434 310.25604 24.361128
v 250.3069 310.39966 24.398102
v 250.11931 310.45337 24.44847
v 249.93086 310.40277 24.498734
v 249.79208 310.26144 24.535427
v 249.74014 310.06723 24.548716
v 249.78896 309.87216 24.53504
v 249.92545 309.72855 24.498066
v 250.23476 309.6745 25.134415
v 250.4275 309.72058 25.098303
v 250.5718 309.8586 25.0719
v 250.62895 310.05154 25.06228
v 250.58366 310.2477 25.07202
v 250.44806 310.39453 25.098513
v 250.25848 310.45267 25.134655
v 250.06573 310.40656 25.170767
v 249.92145 310.26855 25.19717
v 249.86429 310.07562 25.206789
v 249.90958 309.87946 25.197048
v 250.04518 309.73264 25.170557
v 250.40868 309.67563 25.868496
v 250.596 309.7445 25.868359
v 250.72414 309.89883 25.869513
v 250.75876 310.09726 25.871649
v 250.69061 310.28665 25.874195
v 250.53793 310.4162 25.876469
v 250.34163 310.45123 25.877861
v 250.15433 310.38235 25.878
v 250.02618 310.22803 25.876844
v 249.99155 310.02957 25.874708
v 250.05971 309.8402 25.872162
v 250.21239 309.71066 25.869888
v 250.49539 309.6803 26.558699
v 250.68105 309.7506 26.525274
v 250.80508 309.9051 26.488806
v 250.83427 310.1023 26.459063
v 250.7608 310.2894 26.444016
v 250.60434 310.4163 26.447697
v 250.40681 310.4489 26.46912
v 250.22115 310.3786 26.502544
v 250.0971 310.22412 26.539015
v 250.06792 310.02692 26.568758
v 250.14139 309.8398 26.583803
v 250.29787 309.71292 26.580122
v 250.56305 309.8637 27.258938
v 250.75372 309.90424 27.206104
v 250.89288 310.03427 27.142029
v 250.94324 310.21893 27.083878
v 250.8913 310.40878 27.047235
v 250.75098 310.55292 27.041918
v 250.55989 310.61273 27.069351
v 250.36922 310.57217 27.122183
v 250.23006 310.44217 27.18626
v 250.1797 310.2575 27.24441
v 250.23164 310.06766 27.281054
v 250.37196 309.92352 27.28637
v 250.70898 310.06995 27.955883
v 250.89891 310.09668 27.889513
v 251.04187 310.21503 27.809303
v 251.09953 310.39325 27.736752
v 251.05647 310.58365 27.691294
v 250.92421 310.73517 27.685112
v 250.73819 310.80722 27.719864
v 250.54826 310.7805 27.786234
v 250.40532 310.66217 27.866442
v 250.34764 310.48392 27.938995
v 250.3907 310.29352 27.984453
v 250.52296 310.142 27.990635
v 250.99088 310.2814 28.541054
v 251.16795 310.35687 28.478506
v 251.27844 310.51245 28.412724
v 251.29274 310.70648 28.361336
v 251.20702 310.88696 28.33811
v 251.04425 311.00552 28.34927
v 250.84802 311.0304 28.391827
v 250.67094 310.95496 28.454376
v 250.56046 310.79935 28.520159
v 250.54614 310.60532 28.571547
v 250.63187 310.42484 28.594772
v 250.79465 310.30627 28.58361
v 251.11826 310.39474 29.152868
v 251.29153 310.48944 29.120577
v 251.393 310.65973 29.08723
v 251.3955 310.85995 29.061764
v 251.29834 311.03647 29.050999
v 251.12756 311.14197 29.057821
v 250.92894 311.1482 29.080402
v 250.75568 311.0535 29.112692
v 250.6542 310.8832 29.146038
v 250.6517 310.68298 29.171507
v 250.74886 310.50647 29.182272
v 250.91963 310.40097 29.17545
v 251.15976 310.41788 29.819242
v 251.35135 310.4721 29.801464
v 251.48987 310.616 29.779661
v 251.5382 310.81104 29.759672
v 251.48338 311.00494 29.746855
v 251.34012 311.14578 29.744644
v 251.14679 311.19577 29.753632
v 250.9552 311.14157 29.77141
v 250.81668 310.99765 29.793215
v 250.76836 310.8026 29.813202
v 250.82317 310.6087 29.82602
v 250.96643 310.4679 29.82823
v 251.16606 310.4437 30.516745
v 251.36479 310.46207 30.489885
v 251.52751 310.5783 30.467821
v 251.61064 310.76123 30.456463
v 251.59189 310.96188 30.458857
v 251.47629 311.12643 30.474358
v 251.29482 311.21082 30.498816
v 251.09608 311.19244 30.525675
v 250.93336 311.0762 30.54774
v 250.85023 310.89325 30.559097
v 250.86899 310.69263 30.556705
v 250.98459 310.52808 30.541203
v 251.32729 310.44516 31.203335
v 251.51993 310.48822 31.163296
v 251.66553 310.62393 31.133081
v 251.72508 310.81595 31.12079
v 251.6826 311.0128 31.129713
v 251.5495 311.1617 31.157463
v 251.36143 311.22287 31.1966
v 251.1688 311.1798 31.23664
v 251.0232 311.0441 31.266855
v 250.96364 310.85208 31.279146
v 251.00612 310.65524 31.270222
v 251.13922 310.5063 31.242474
v 251.51466 310.8381 31.879492
usemtl mat_2
s 1
f 135 135 136
f 136 135 137
f 135 135 137
f 137 135 138
f 135 135 138
f 138 135 139
f 135 135 139
f 139 135 140
f 135 135 140
f 140 135 141
f 135 135 141
f 141 135 142
f 135 135 142
f 142 135 143
f 135 135 143
f 143 135 144
f 135 135 144
f 144 135 145
f 135 135 145
f 145 135 146
f 135 135 146
f 146 135 147
f 135 135 147
f 147 135 136
f 136 137 148
f 148 137 149
f 137 138 149
f 149 138 150
f 138 139 150
f 150 139 151
f 139 140 151
f 151 140 152
f 140 141 152
f 152 141 153
f 141 142 153
f 153 142 154
f 142 143 154
f 154 143 155
f 143 144 155
f 155 144 156
f 144 145 156
f 156 145 157
f 145 146 157
f 157 146 158
f 146 147 158
f 158 147 159
f 147 136 159
f 159 136 148
f 148 149 160
f 160 149 161
f 149 150 161
f 161 150 162
f 150 151 162
f 162 151 163
f 151 152 163
f 163 152 164
f 152 153 164
f 164 153 165
f 153 154 165
f 165 154 166
f 154 155 166
f 166 155 167
f 155 156 167
f 167 156 168
f 156 157 168
f 168 157 169
f 157 158 169
f 169 158 170
f 158 159 170
f 170 159 171
f 159 148 171
f 171 148 160
f 160 161 172
f 172 161 173
f 161 162 173
f 173 162 174
f 162 163 174
f 174 163 175
f 163 164 175
f 175 164 176
f 164 165 176
f 176 165 177
f 165 166 177
f 177 166 178
f 166 167 178
f 178 167 179
f 167 168 179
f 179 168 180
f 168 169 180
f 180 169 181
f 169 170 181
f 181 170 182
f 170 171 182
f 182 171 183
f 171 160 183
f 183 160 172
f 172 173 184
f 184 173 185
f 173 174 185
f 185 174 186
f 174 175 186
f 186 175 187
f 175 176 187
f 187 176 188
f 176 177 188
f 188 177 189
f 177 178 189
f 189 178 190
f 178 179 190
f 190 179 191
f 179 180 191
f 191 180 192
f 180 181 192
f 192 181 193
f 181 182 193
f 193 182 194
f 182 183 194
f 194 183 195
f 183 172 195
f 195 172 184
f 184 185 196
f 196 185 197
f 185 186 197
f 197 186 198
f 186 187 198
f 198 187 199
f 187 188 199
f 199 188 200
f 188 189 200
f 200 189 201
f 189 190 201
f 201 190 202
f 190 191 202
f 202 191 203
f 191 192 203
f 203 192 204
f 192 193 204
f 204 193 205
f 193 194 205
f 205 194 206
f 194 195 206
f 206 195 207
f 195 184 207
f 207 184 196
f 196 197 208
f 208 197 209
f 197 198 209
f 209 198 210
f 198 199 210
f 210 199 211
f 199 200 211
f 211 200 212
f 200 201 212
f 212 201 213
f 201 202 213
f 213 202 214
f 202 203 214
f 214 203 215
f 203 204 215
f 215 204 216
f 204 205 216
f 216 205 217
f 205 206 217
f 217 206 218
f 206 207 218
f 218 207 219
f 207 196 219
f 219 196 208
f 208 209 220
f 220 209 221
f 209 210 221
f 221 210 222
f 210 211 222
f 222 211 223
f 211 212 223
f 223 212 224
f 212 213 224
f 224 213 225
f 213 214 225
f 225 214 226
f 214 215 226
f 226 215 227
f 215 216 227
f 227 216 228
f 216 217 228
f 228 217 229
f 217 218 229
f 229 218 230
f 218 219 230
f 230 219 231
f 219 208 231
f 231 208 220
f 220 221 232
f 232 221 233
f 221 222 233
f 233 222 234
f 222 223 234
f 234 223 235
f 223 224 235
f 235 224 236
f 224 225 236
f 236 225 237
f 225 226 237
f 237 226 238
f 226 227 238
f 238 227 239
f 227 228 239
f 239 228 240
f 228 229 240
f 240 229 241
f 229 230 241
f 241 230 242
f 230 231 242
f 242 231 243
f 231 220 243
f 243 220 232
f 232 233 244
f 244 233 245
f 233 234 245
f 245 234 246
f 234 235 246
f 246 235 247
f 235 236 247
f 247 236 248
f 236 237 248
f 248 237 249
f 237 238 249
f 249 238 250
f 238 239 250
f 250 239 251
f 239 240 251
f 251 240 252
f 240 241 252
f 252 241 253
f 241 242 253
f 253 242 254
f 242 243 254
f 254 243 255
f 243 232 255
f 255 232 244
f 244 245 256
f 256 245 257
f 245 246 257
f 257 246 258
f 246 247 258
f 258 247 259
f 247 248 259
f 259 248 260
f 248 249 260
f 260 249 261
f 249 250 261
f 261 250 262
f 250 251 262
f 262 251 263
f 251 252 263
f 263 252 264
f 252 253 264
f 264 253 265
f 253 254 265
f 265 254 266
f 254 255 266
f 266 255 267
f 255 244 267
f 267 244 256
f 256 257 268
f 268 257 269
f 257 258 269
f 269 258 270
f 258 259 270
f 270 259 271
f 259 260 271
f 271 260 272
f 260 261 272
f 272 261 273
f 261 262 273
f 273 262 274
f 262 263 274
f 274 263 275
f 263 264 275
f 275 264 276
f 264 265 276
f 276 265 277
f 265 266 277
f 277 266 278
f 266 267 278
f 278 267 279
f 267 256 279
f 279 256 268
f 268 269 280
f 280 269 281
f 269 270 281
f 281 270 282
f 270 271 282
f 282 271 283
f 271 272 283
f 283 272 284
f 272 273 284
f 284 273 285
f 273 274 285
f 285 274 286
f 274 275 286
f 286 275 287
f 275 276 287
f 287 276 288
f 276 277 288
f 288 277 289
f 277 278 289
f 289 278 290
f 278 279 290
f 290 279 291
f 279 268 291
f 291 268 280
f 280 281 292
f 292 281 293
f 281 282 293
f 293 282 294
f 282 283 294
f 294 283 295
f 283 284 295
f 295 284 296
f 284 285 296
f 296 285 297
f 285 286 297
f 297 286 298
f 286 287 298
f 298 287 299
f 287 288 299
f 299 288 300
f 288 289 300
f 300 289 301
f 289 290 301
f 301 290 302
f 290 291 302
f 302 291 303
f 291 280 303
f 303 280 292
f 292 293 304
f 304 293 305
f 293 294 305
f 305 294 306
f 294 295 306
f 306 295 307
f 295 296 307
f 307 296 308
f 296 297 308
f 308 297 309
f 297 298 309
f 309 298 310
f 298 299 310
f 310 299 311
f 299 300 311
f 311 300 312
f 300 301 312
f 312 301 313
f 301 302 313
f 313 302 314
f 302 303 314
f 314 303 315
f 303 292 315
f 315 292 304
f 304 305 316
f 316 305 317
f 305 306 317
f 317 306 318
f 306 307 318
f 318 307 319
f 307 308 319
f 319 308 320
f 308 309 320
f 320 309 321
f 309 310 321
f 321 310 322
f 310 311 322
f 322 311 323
f 311 312 323
f 323 312 324
f 312 313 324
f 324 313 325
f 313 314 325
f 325 314 326
f 314 315 326
f 326 315 327
f 315 304 327
f 327 304 316
f 316 317 328
f 328 317 329
f 317 318 329
f 329 318 330
f 318 319 330
f 330 319 331
f 319 320 331
f 331 320 332
f 320 321 332
f 332 321 333
f 321 322 333
f 333 322 334
f 322 323 334
f 334 323 335
f 323 324 335
f 335 324 336
f 324 325 336
f 336 325 337
f 325 326 337
f 337 326 338
f 326 327 338
f 338 327 339
f 327 316 339
f 339 316 328
f 328 329 340
f 340 329 341
f 329 330 341
f 341 330 342
f 330 331 342
f 342 331 343
f 331 332 343
f 343 332 344
f 332 333 344
f 344 333 345
f 333 334 345
f 345 334 346
f 334 335 346
f 346 335 347
f 335 336 347
f 347 336 348
f 336 337 348
f 348 337 349
f 337 338 349
f 349 338 350
f 338 339 350
f 350 339 351
f 339 328 351
f 351 328 340
f 340 341 352
f 352 341 353
f 341 342 353
f 353 342 354
f 342 343 354
f 354 343 355
f 343 344 355
f 355 344 356
f 344 345 356
f 356 345 357
f 345 346 357
f 357 346 358
f 346 347 358
f 358 347 359
f 347 348 359
f 359 348 360
f 348 349 360
f 360 349 361
f 349 350 361
f 361 350 362
f 350 351 362
f 362 351 363
f 351 340 363
f 363 340 352
f 352 353 364
f 364 353 365
f 353 354 365
f 365 354 366
f 354 355 366
f 366 355 367
f 355 356 367
f 367 356 368
f 356 357 368
f 368 357 369
f 357 358 369
f 369 358 370
f 358 359 370
f 370 359 371
f 359 360 371
f 371 360 372
f 360 361 372
f 372 361 373
f 361 362 373
f 373 362 374
f 362 363 374
f 374 363 375
f 363 352 375
f 375 352 364
f 364 365 376
f 376 365 377
f 365 366 377
f 377 366 378
f 366 367 378
f 378 367 379
f 367 368 379
f 379 368 380
f 368 369 380
f 380 369 381
f 369 370 381
f 381 370 382
f 370 371 382
f 382 371 383
f 371 372 383
f 383 372 384
f 372 373 384
f 384 373 385
f 373 374 385
f 385 374 386
f 374 375 386
f 386 375 387
f 375 364 387
f 387 364 376
f 376 377 388
f 388 377 389
f 377 378 389
f 389 378 390
f 378 379 390
f 390 379 391
f 379 380 391
f 391 380 392
f 380 381 392
f 392 381 393
f 381 382 393
f 393 382 394
f 382 383 394
f 394 383 395
f 383 384 395
f 395 384 396
f 384 385 396
f 396 385 397
f 385 386 397
f 397 386 398
f 386 387 398
f 398 387 399
f 387 376 399
f 399 376 388
f 388 389 400
f 400 389 401
f 389 390 401
f 401 390 402
f 390 391 402
f 402 391 403
f 391 392 403
f 403 392 404
f 392 393 404
f 404 393 405
f 393 394 405
f 405 394 406
f 394 395 406
f 406 395 407
f 395 396 407
f 407 396 408
f 396 397 408
f 408 397 409
f 397 398 409
f 409 398 410
f 398 399 410
f 410 399 411
f 399 388 411
f 411 388 400
f 400 401 412
f 412 401 412
f 401 402 412
f 412 402 412
f 402 403 412
f 412 403 412
f 403 404 412
f 412 404 412
f 404 405 412
f 412 405 412
f 405 406 412
f 412 406 412
f 406 407 412
f 412 407 412
f 407 408 412
f 412 408 412
f 408 409 412
f 412 409 412
f 409 410 412
f 412 410 412
f 410 411 412
f 412 411 412
f 411 400 412
f 412 400 412
f 412 412 412
f 412 412 412
f 412 412 412
f 412 412 412
f 412 412 412
f 412 412 412
f 412 412 412
f 412 412 412
f 412 412 412
f 412 412 412
f 412 412 412
f 412 412 412
f 412 412 412
f 412 412 412
f 412 412 412
f 412 412 412
f 412 412 412
f 412 412 412
f 412 412 412
f 412 412 412
f 412 412 412
f 412 412 412
f 412 412 412
f 412 412 412

g Path_(12)
v 237.85143 315.70786 10.0
v 238.14459 315.96097 10.085421
v 238.21056 315.7911 10.06163
v 238.1803 315.59894 10.054668
v 238.0619 315.43594 10.0664
v 237.88712 315.34583 10.093681
v 237.70277 315.3527 10.129203
v 237.55824 315.45474 10.163447
v 237.49228 315.6246 10.187238
v 237.52255 315.8168 10.1942
v 237.64093 315.9798 10.182468
v 237.81572 316.06992 10.155187
v 238.00008 316.06302 10.119664
v 237.78496 316.25693 9.282695
v 237.88141 316.10535 9.221807
v 237.88805 315.91248 9.194207
v 237.8031 315.72998 9.20729
v 237.64932 315.60675 9.25755
v 237.46791 315.57584 9.331521
v 237.3075 315.64548 9.409381
v 237.21104 315.79706 9.470269
v 237.2044 315.98993 9.497869
v 237.28935 316.17242 9.484786
v 237.44313 316.29565 9.4345255
v 237.62454 316.32657 9.360555
v 237.36455 316.3922 8.436141
v 237.4317 316.22385 8.328526
v 237.42245 316.02405 8.277428
v 237.33931 315.8463 8.296541
v 237.20453 315.73828 8.380743
v 237.05423 315.7289 8.507471
v 236.92868 315.8207 8.642771
v 236.86154 315.98907 8.750386
v 236.87077 316.1889 8.801484
v 236.95393 316.36664 8.782371
v 237.08871 316.47464 8.69817
v 237.23901 316.484 8.571441
v 236.63239 316.4521 7.9294944
v 236.64926 316.29916 7.7975616
v 236.6234 316.1044 7.7510834
v 236.56175 315.91992 7.802513
v 236.48083 315.79523 7.938071
v 236.40231 315.7637 8.121433
v 236.34726 315.83377 8.30347
v 236.3304 315.98666 8.435402
v 236.35625 316.18146 8.48188
v 236.4179 316.3659 8.43045
v 236.49881 316.49063 8.294893
v 236.57733 316.52216 8.11153
v 235.97421 316.72018 8.139983
v 236.03917 316.5786 7.983108
v 236.02086 316.39505 7.862339
v 235.92418 316.21872 7.810036
v 235.77504 316.0968 7.8402133
v 235.61342 316.06204 7.9447846
v 235.48259 316.1237 8.095731
v 235.41763 316.26526 8.252605
v 235.43594 316.44882 8.373375
v 235.53262 316.62518 8.425678
v 235.68175 316.74707 8.3955
v 235.84338 316.78186 8.290929
v 236.08098 316.8353 7.257303
v 236.15451 316.66046 7.16515
v 236.12584 316.4689 7.0766726
v 236.00267 316.31195 7.0155773
v 235.81798 316.23163 6.998235
v 235.62126 316.2495 7.029293
v 235.46524 316.36075 7.1004286
v 235.39171 316.53558 7.1925817
v 235.42036 316.72714 7.2810593
v 235.54355 316.88412 7.3421545
v 235.72824 316.96442 7.3594966
v 235.92496 316.94656 7.3284388
v 235.7146 317.1947 6.5519347
v 235.80623 317.05713 6.415086
v 235.80754 316.87552 6.298331
v 235.7182 316.6985 6.2329555
v 235.56215 316.57352 6.236476
v 235.38118 316.53406 6.307949
v 235.2238 316.5907 6.428224
v 235.13217 316.72824 6.5650735
v 235.13086 316.90988 6.681828
v 235.2202 317.08688 6.7472034
v 235.37625 317.21188 6.7436833
v 235.55722 317.25134 6.6722097
v 235.20935 317.58032 5.8711143
v 235.23709 317.48502 5.6840878
v 235.2172 317.32007 5.5541167
v 235.15497 317.1297 5.516027
v 235.0671 316.96487 5.5800247
v 234.97713 316.8698 5.728962
v 234.90916 316.86996 5.9229307
v 234.88141 316.96527 6.109957
v 234.9013 317.13022 6.2399282
v 234.96353 317.3206 6.278018
v 235.0514 317.48538 6.2140203
v 235.14137 317.58044 6.0650835
v 234.4251 317.68738 6.0632215
v 234.3737 317.6278 5.8920155
v 234.32458 317.48523 5.7854953
v 234.29088 317.29788 5.772203
v 234.28162 317.11594 5.8557005
v 234.29927 316.98816 6.0136137
v 234.33914 316.9488 6.203631
v 234.39052 317.00836 6.374837
v 234.43965 317.15094 6.4813566
v 234.47336 317.3383 6.494649
v 234.48262 317.52023 6.411152
v 234.46495 317.648 6.253238
v 234.27522 317.33276 6.120913
usemtl mat_3
s 1
f 413 413 414
f 414 413 415
f 413 413 415
f 415 413 416
f 413 413 416
f 416 413 417
f 413 413 417
f 417 413 418
f 413 413 418
f 418 413 419
f 413 413 419
f 419 413 420
f 413 413 420
f 420 413 421
f 413 413 421
f 421 413 422
f 413 413 422
f 422 413 423
f 413 413 423
f 423 413 424
f 413 413 424
f 424 413 425
f 413 413 425
f 425 413 414
f 414 415 426
f 426 415 427
f 415 416 427
f 427 416 428
f 416 417 428
f 428 417 429
f 417 418 429
f 429 418 430
f 418 419 430
f 430 419 431
f 419 420 431
f 431 420 432
f 420 421 432
f 432 421 433
f 421 422 433
f 433 422 434
f 422 423 434
f 434 423 435
f 423 424 435
f 435 424 436
f 424 425 436
f 436 425 437
f 425 414 437
f 437 414 426
f 426 427 438
f 438 427 439
f 427 428 439
f 439 428 440
f 428 429 440
f 440 429 441
f 429 430 441
f 441 430 442
f 430 431 442
f 442 431 443
f 431 432 443
f 443 432 444
f 432 433 444
f 444 433 445
f 433 434 445
f 445 434 446
f 434 435 446
f 446 435 447
f 435 436 447
f 447 436 448
f 436 437 448
f 448 437 449
f 437 426 449
f 449 426 438
f 438 439 450
f 450 439 451
f 439 440 451
f 451 440 452
f 440 441 452
f 452 441 453
f 441 442 453
f 453 442 454
f 442 443 454
f 454 443 455
f 443 444 455
f 455 444 456
f 444 445 456
f 456 445 457
f 445 446 457
f 457 446 458
f 446 447 458
f 458 447 459
f 447 448 459
f 459 448 460
f 448 449 460
f 460 449 461
f 449 438 461
f 461 438 450
f 450 451 462
f 462 451 463
f 451 452 463
f 463 452 464
f 452 453 464
f 464 453 465
f 453 454 465
f 465 454 466
f 454 455 466
f 466 455 467
f 455 456 467
f 467 456 468
f 456 457 468
f 468 457 469
f 457 458 469
f 469 458 470
f 458 459 470
f 470 459 471
f 459 460 471
f 471 460 472
f 460 461 472
f 472 461 473
f 461 450 473
f 473 450 462
f 462 463 474
f 474 463 475
f 463 464 475
f 475 464 476
f 464 465 476
f 476 465 477
f 465 466 477
f 477 466 478
f 466 467 478
f 478 467 479
f 467 468 479
f 479 468 480
f 468 469 480
f 480 469 481
f 469 470 481
f 481 470 482
f 470 471 482
f 482 471 483
f 471 472 483
f 483 472 484
f 472 473 484
f 484 473 485
f 473 462 485
f 485 462 474
f 474 475 486
f 486 475 487
f 475 476 487
f 487 476 488
f 476 477 488
f 488 477 489
f 477 478 489
f 489 478 490
f 478 479 490
f 490 479 491
f 479 480 491
f 491 480 492
f 480 481 492
f 492 481 493
f 481 482 493
f 493 482 494
f 482 483 494
f 494 483 495
f 483 484 495
f 495 484 496
f 484 485 496
f 496 485 497
f 485 474 497
f 497 474 486
f 486 487 498
f 498 487 499
f 487 488 499
f 499 488 500
f 488 489 500
f 500 489 501
f 489 490 501
f 501 490 502
f 490 491 502
f 502 491 503
f 491 492 503
f 503 492 504
f 492 493 504
f 504 493 505
f 493 494 505
f 505 494 506
f 494 495 506
f 506 495 507
f 495 496 507
f 507 496 508
f 496 497 508
f 508 497 509
f 497 486 509
f 509 486 498
f 498 499 510
f 510 499 511
f 499 500 511
f 511 500 512
f 500 501 512
f 512 501 513
f 501 502 513
f 513 502 514
f 502 503 514
f 514 503 515
f 503 504 515
f 515 504 516
f 504 505 516
f 516 505 517
f 505 506 517
f 517 506 518
f 506 507 518
f 518 507 519
f 507 508 519
f 519 508 520
f 508 509 520
f 520 509 521
f 509 498 521
f 521 498 510
f 510 511 522
f 522 511 522
f 511 512 522
f 522 512 522
f 512 513 522
f 522 513 522
f 513 514 522
f 522 514 522
f 514 515 522
f 522 515 522
f 515 516 522
f 522 516 522
f 516 517 522
f 522 517 522
f 517 518 522
f 522 518 522
f 518 519 522
f 522 519 522
f 519 520 522
f 522 520 522
f 520 521 522
f 522 521 522
f 521 510 522
f 522 510 522

g Path_(2)
v 232.59612 309.09006 0.0
v 232.5997 309.47934 7.150998E-17
v 232.59923 309.4272 -0.1946411
v 232.59792 309.2847 -0.33712828
v 232.59612 309.09006 -0.3892822
v 232.59431 308.89542 -0.33712828
v 232.593 308.75296 -0.1946411
v 232.59251 308.7008 -2.383666E-17
v 232.593 308.75296 0.1946411
v 232.59431 308.89542 0.33712828
v 232.59612 309.09006 0.3892822
v 232.59792 309.2847 0.33712828
v 232.59923 309.4272 0.1946411
v 232.07402 309.48383 7.150998E-17
v 232.0713 309.43173 -0.1946411
v 232.06392 309.28946 -0.33712828
v 232.0538 309.09506 -0.3892822
v 232.0437 308.9007 -0.33712828
v 232.03632 308.7584 -0.1946411
v 232.0336 308.7063 -2.383666E-17
v 232.03632 308.7584 0.1946411
v 232.0437 308.9007 0.33712828
v 232.0538 309.09506 0.3892822
v 232.06392 309.28946 0.33712828
v 232.0713 309.43173 0.1946411
v 231.59447 309.52716 2.383666E-17
v 231.58368 309.47614 -0.1946411
v 231.55418 309.33673 -0.33712828
v 231.51392 309.1463 -0.3892822
v 231.47363 308.95587 -0.33712828
v 231.44414 308.8165 -0.1946411
v 231.43335 308.76547 -7.150998E-17
v 231.44414 308.8165 0.1946411
v 231.47363 308.95587 0.33712828
v 231.51392 309.1463 0.3892822
v 231.55418 309.33673 0.33712828
v 231.58368 309.47614 0.1946411
v 231.03207 309.706 2.383666E-17
v 231.02771 309.65402 -0.1946411
v 231.0158 309.51202 -0.33712828
v 230.9995 309.31808 -0.3892822
v 230.98322 309.1241 -0.33712828
v 230.97128 308.98212 -0.1946411
v 230.96692 308.93015 -7.150998E-17
v 230.97128 308.98212 0.1946411
v 230.98322 309.1241 0.33712828
v 230.9995 309.31808 0.3892822
v 231.0158 309.51202 0.33712828
v 231.02771 309.65402 0.1946411
v 230.37775 309.6142 7.150998E-17
v 230.38925 309.56332 -0.1946411
v 230.4207 309.42435 -0.33712828
v 230.46365 309.2345 -0.3892822
v 230.5066 309.04465 -0.33712828
v 230.53804 308.90567 -0.1946411
v 230.54955 308.85483 -2.383666E-17
v 230.53804 308.90567 0.1946411
v 230.5066 309.04465 0.33712828
v 230.46365 309.2345 0.3892822
v 230.4207 309.42435 0.33712828
v 230.38925 309.56332 0.1946411
v 229.9584 309.4683 2.383666E-17
v 229.95648 309.41617 -0.1946411
v 229.95122 309.27377 -0.33712828
v 229.94402 309.07928 -0.3892822
v 229.93681 308.88477 -0.33712828
v 229.93155 308.74237 -0.1946411
v 229.92961 308.69028 -7.150998E-17
v 229.93155 308.74237 0.1946411
v 229.93681 308.88477 0.33712828
v 229.94402 309.07928 0.3892822
v 229.95122 309.27377 0.33712828
v 229.95648 309.41617 0.1946411
v 229.43935 309.66177 2.383666E-17
v 229.43907 309.60962 -0.1946411
v 229.43831 309.46713 -0.33712828
v 229.43727 309.2725 -0.3892822
v 229.43623 309.07785 -0.33712828
v 229.43547 308.93536 -0.1946411
v 229.4352 308.8832 -7.150998E-17
v 229.43547 308.93536 0.1946411
v 229.43623 309.07785 0.33712828
v 229.43727 309.2725 0.3892822
v 229.43831 309.46713 0.33712828
v 229.43907 309.60962 0.1946411
v 228.80313 309.45325 2.383666E-17
v 228.81993 309.40387 -0.1946411
v 228.86581 309.26898 -0.33712828
v 228.9285 309.08472 -0.3892822
v 228.99118 308.90042 -0.33712828
v 229.03706 308.76553 -0.1946411
v 229.05385 308.71616 -7.150998E-17
v 229.03706 308.76553 0.1946411
v 228.99118 308.90042 0.33712828
v 228.9285 309.08472 0.3892822
v 228.86581 309.26898 0.33712828
v 228.81993 309.40387 0.1946411
v 228.22754 309.26678 2.383666E-17
v 228.25209 309.2208 -0.1946411
v 228.31914 309.09506 -0.33712828
v 228.41074 308.9233 -0.3892822
v 228.50233 308.7516 -0.33712828
v 228.56938 308.62585 -0.1946411
v 228.59393 308.57983 -7.150998E-17
v 228.56938 308.62585 0.1946411
v 228.50233 308.7516 0.33712828
v 228.41074 308.9233 0.3892822
v 228.31914 309.09506 0.33712828
v 228.25209 309.2208 0.1946411
v 227.78828 308.91718 0.0065724263
v 227.81339 308.87524 -0.18892147
v 227.88535 308.7551 -0.333794
v 227.9849 308.5889 -0.3892267
v 228.08536 308.42117 -0.34036645
v 228.15979 308.2969 -0.20030525
v 228.18828 308.24933 -0.0065724263
v 228.16316 308.29126 0.18892147
v 228.0912 308.4114 0.333794
v 227.99165 308.5776 0.3892267
v 227.8912 308.74533 0.34036645
v 227.81676 308.8696 0.20030525
v 227.3551 308.7366 -0.012003808
v 227.37454 308.6818 -0.2049769
v 227.42467 308.54382 -0.34309402
v 227.49207 308.3596 -0.38934684
v 227.55865 308.17853 -0.33134192
v 227.60661 308.04907 -0.18462163
v 227.62306 308.00598 0.011500427
v 227.60362 308.0608 0.20447351
v 227.5535 308.19876 0.34259066
v 227.4861 308.383 0.38884345
v 227.41951 308.56406 0.33083853
v 227.37157 308.6935 0.18411826
v 226.83469 308.5584 -0.10573365
v 226.85652 308.45523 -0.2797034
v 226.9091 308.2864 -0.37947327
v 226.97832 308.09723 -0.37831
v 227.04562 307.93832 -0.27652526
v 227.093 307.85233 -0.101392195
v 227.10774 307.86224 0.10016242
v 227.08589 307.96542 0.2741322
v 227.03331 308.13422 0.37390205
v 226.9641 308.32343 0.37273875
v 226.89679 308.48233 0.270954
v 226.84941 308.56833 0.09582096
v 226.29205 308.34167 0.023257332
v 226.25589 308.23642 -0.13150266
v 226.2792 308.06873 -0.23594144
v 226.35576 307.88354 -0.2620747
v 226.46501 307.73047 -0.20290005
v 226.57771 307.65054 -0.07427332
v 226.66367 307.6652 0.08934009
v 226.69983 307.77045 0.2441001
v 226.67651 307.93814 0.34853885
v 226.59996 308.12332 0.3746721
v 226.4907 308.2764 0.3154975
v 226.378 308.3563 0.18687074
v 225.92525 308.1255 0.32692507
v 225.89943 307.99246 0.17715383
v 225.93094 307.80933 0.09864239
v 226.01137 307.6251 0.11242781
v 226.11914 307.4892 0.21481632
v 226.22539 307.438 0.378373
v 226.30165 307.48526 0.55927294
v 226.32748 307.61826 0.70904416
v 226.29596 307.80142 0.78755563
v 226.21553 307.98563 0.7737702
v 226.10776 308.12155 0.6713817
v 226.00151 308.17273 0.507825
v 225.57507 308.01166 0.39329195
v 225.57388 307.88428 0.23738559
v 225.58067 307.69614 0.16578373
v 225.5936 307.49756 0.19767202
v 225.60919 307.34183 0.324506
v 225.62329 307.2706 0.51230067
v 225.63213 307.30304 0.7107365
v 225.6333 307.4304 0.8666429
v 225.62651 307.61853 0.9382447
v 225.61359 307.8171 0.90635645
v 225.59799 307.97284 0.7795224
v 225.5839 308.04407 0.5917278
v 225.13834 308.12756 0.4540957
v 225.13484 308.05368 0.26712137
v 225.11436 307.8975 0.1409985
v 225.0824 307.70084 0.10952162
v 225.04749 307.51642 0.18112493
v 225.01901 307.39368 0.33662236
v 225.0046 307.36545 0.53434855
v 225.00809 307.43933 0.72132283
v 225.02856 307.59552 0.8474457
v 225.06053 307.79218 0.8789226
v 225.09543 307.9766 0.8073193
v 225.12392 308.09933 0.65182185
v 224.61626 308.2198 0.5056607
v 224.60574 308.1711 0.31039914
v 224.57684 308.0334 0.16618782
v 224.53726 307.84348 0.11166801
v 224.49762 307.65228 0.16144827
v 224.46855 307.51102 0.30219
v 224.45782 307.45758 0.49618158
v 224.46832 307.50623 0.69144315
v 224.49724 307.64398 0.83565444
v 224.53682 307.8339 0.89017427
v 224.57645 308.0251 0.840394
v 224.60553 308.16632 0.69965225
v 224.00504 308.35562 0.5230625
v 224.0057 308.31522 0.32565358
v 224.00757 308.1815 0.17490934
v 224.01012 307.99033 0.111221574
v 224.01266 307.79294 0.15165536
v 224.01453 307.6422 0.28537652
v 224.01523 307.57852 0.47655454
v 224.01456 307.61896 0.6739635
v 224.0127 307.75266 0.8247077
v 224.01015 307.94382 0.8883955
v 224.0076 308.1412 0.84796166
v 224.00572 308.29196 0.71424055
v 223.39534 308.19858 0.5585855
v 223.40317 308.17825 0.358541
v 223.43338 308.06326 0.19623335
v 223.4779 307.88443 0.11515272
v 223.5248 307.68964 0.13702461
v 223.5615 307.53113 0.25598848
v 223.57817 307.45132 0.44016805
v 223.57036 307.47165 0.64021254
v 223.54013 307.58664 0.8025202
v 223.4956 307.76547 0.88360083
v 223.44872 307.96027 0.8617289
v 223.41202 308.1188 0.74276507
v 222.89998 308.0771 0.5868026
v 222.93796 308.09323 0.39088628
v 222.98094 308.00714 0.2174361
v 223.01741 307.84192 0.11292797
v 223.03757 307.6418 0.105364725
v 223.03604 307.46045 0.19677293
v 223.01323 307.3464 0.36265984
v 222.97525 307.3303 0.5585762
v 222.93227 307.41635 0.73202634
v 222.89581 307.5816 0.8365345
v 222.87564 307.7817 0.84409773
v 222.87717 307.96307 0.75268954
v 222.43655 308.11893 0.33940992
v 222.53949 308.0929 0.17372735
v 222.61838 307.97055 0.02881229
v 222.65207 307.78464 -0.0565054
v 222.63155 307.585 -0.05936491
v 222.5623 307.42508 0.020999962
v 222.4629 307.3478 0.16305551
v 222.35997 307.3738 0.32873806
v 222.28108 307.49615 0.47365314
v 222.24739 307.68207 0.5589708
v 222.26791 307.8817 0.56183034
v 222.33716 308.04163 0.48146546
v 222.08418 308.1344 0.011590789
v 222.13504 308.1171 -0.18408929
v 222.16217 308.00287 -0.35187417
v 222.1583 307.82236 -0.44680607
v 222.12447 307.6239 -0.44344804
v 222.06975 307.4607 -0.34269986
v 222.00879 307.37646 -0.17155692
v 221.95793 307.39377 0.024123149
v 221.9308 307.50797 0.19190805
v 221.93468 307.6885 0.28683993
v 221.9685 307.88696 0.2834819
v 222.02322 308.05017 0.18273371
v 221.58409 308.23904 0.17623103
v 221.52605 308.2644 -0.0149200335
v 221.46893 308.1865 -0.19189498
v 221.42809 308.02615 -0.30727354
v 221.41441 307.82635 -0.33014008
v 221.43161 307.64062 -0.25436756
v 221.47505 307.51877 -0.10025915
v 221.53311 307.49338 0.09089192
v 221.59021 307.57132 0.26786688
v 221.63107 307.73166 0.3832454
v 221.64473 307.93146 0.40611196
v 221.62755 308.11716 0.33033943
v 221.09482 308.17282 0.33397388
v 220.97641 308.15295 0.22905706
v 220.87367 308.03574 0.15825465
v 220.81413 307.85263 0.14053811
v 220.81372 307.65268 0.18065457
v 220.87256 307.48944 0.26785484
v 220.97488 307.40668 0.37877372
v 221.09328 307.42654 0.48369053
v 221.19603 307.54373 0.55449295
v 221.25557 307.72687 0.5722095
v 221.25598 307.92682 0.53209305
v 221.19714 308.09006 0.44489273
v 220.79163 308.30008 0.8914236
v 220.665 308.3425 0.79059136
v 220.54785 308.28104 0.67523545
v 220.4716 308.13217 0.5762654
v 220.45667 307.9358 0.52020013
v 220.50703 307.74454 0.5220623
v 220.60922 307.60962 0.58135295
v 220.73586 307.5672 0.6821852
v 220.853 307.62866 0.7975411
v 220.92924 307.77753 0.89651114
v 220.94418 307.9739 0.9525764
v 220.89381 308.1652 0.95071423
v 220.36835 307.85178 1.2183813
v 220.24933 307.993 1.1382066
v 220.13605 308.0593 0.9849073
v 220.05884 308.03287 0.79955983
v 220.03839 307.9208 0.63182783
v 220.08018 307.75314 0.52665496
v 220.17303 307.5748 0.51222223
v 220.29204 307.43356 0.5923969
v 220.40533 307.36728 0.7456962
v 220.48254 307.3937 0.9310437
v 220.50299 307.50577 1.0987756
v 220.46118 307.67343 1.2039485
v 219.85075 307.60294 1.4439666
v 219.80621 307.76456 1.3343105
v 219.76866 307.84738 1.1552857
v 219.74814 307.82922 0.95486146
v 219.75015 307.71497 0.7867415
v 219.77417 307.53522 0.69597334
v 219.81375 307.33813 0.70687824
v 219.85829 307.1765 0.81653434
v 219.89586 307.09366 0.9955593
v 219.91638 307.11182 1.1959834
v 219.91435 307.22607 1.3641034
v 219.89034 307.40582 1.4548715
v 219.2291 307.67896 1.3268361
v 219.22505 307.83563 1.1986073
v 219.24121 307.90955 1.010669
v 219.27327 307.88086 0.8133791
v 219.31262 307.75726 0.6596013
v 219.34872 307.57187 0.5905401
v 219.37192 307.37436 0.6247006
v 219.37596 307.21765 0.75292933
v 219.35979 307.14377 0.94086766
v 219.32773 307.17245 1.1381575
v 219.28838 307.29605 1.2919353
v 219.25227 307.48145 1.3609965
v 218.59047 307.38278 1.2288272
v 218.587 307.55954 1.123808
v 218.64066 307.67352 0.96041065
v 218.73705 307.69415 0.78241724
v 218.85034 307.61594 0.63752097
v 218.95018 307.45978 0.5645467
v 219.00983 307.26758 0.58304787
v 219.01329 307.0908 0.688067
v 218.95964 306.9768 0.85146445
v 218.86325 306.95618 1.0294578
v 218.74995 307.03442 1.1743541
v 218.65012 307.19055 1.2473283
v 218.17769 307.29236 0.7597851
v 218.19614 307.46945 0.6500051
v 218.28987 307.58655 0.50979817
v 218.43376 307.61227 0.37673265
v 218.58926 307.53973 0.28646332
v 218.7147 307.3884 0.2631778
v 218.77647 307.1988 0.31311542
v 218.75803 307.0217 0.42289543
v 218.66429 306.9046 0.56310236
v 218.5204 306.87888 0.6961679
v 218.3649 306.95142 0.7864372
v 218.23946 307.10275 0.8097227
v 217.88368 307.0295 0.45151395
v 217.87039 307.20337 0.3547921
v 217.92651 307.32037 0.20490128
v 218.03703 307.34915 0.04200464
v 218.1723 307.282 -0.0902498
v 218.29611 307.13693 -0.15642457
v 218.37527 306.9528 -0.1387882
v 218.38857 306.77893 -0.04206632
v 218.33243 306.66193 0.1078245
v 218.22192 306.63315 0.27072114
v 218.08664 306.7003 0.40297556
v 217.96283 306.84537 0.46915033
v 217.62991 306.9095 0.26532438
v 217.64584 307.09106 0.18249056
v 217.6721 307.20465 0.021224322
v 217.70164 307.21982 -0.1752632
v 217.72655 307.1325 -0.3543233
v 217.74016 306.9661 -0.46797702
v 217.7388 306.7652 -0.48577088
v 217.72287 306.58362 -0.40293705
v 217.69661 306.47003 -0.24167083
v 217.66707 306.45486 -0.045183316
v 217.64217 306.54218 0.1338768
v 217.62857 306.7086 0.2475305
v 217.23209 307.0792 0.40609992
v 217.26234 307.2568 0.31596723
v 217.27226 307.3678 0.14822958
v 217.25916 307.38245 -0.05216782
v 217.22655 307.29684 -0.23152867
v 217.18317 307.13388 -0.34179336
v 217.14066 306.93723 -0.3534166
v 217.11038 306.75964 -0.26328388
v 217.10046 306.64862 -0.09554624
v 217.11357 306.63397 0.104851164
v 217.1462 306.7196 0.28421202
v 217.18956 306.88257 0.3944767
v 216.63391 307.19348 0.3437528
v 216.62466 307.35684 0.2261525
v 216.62172 307.43973 0.042508915
v 216.62587 307.41992 -0.15797079
v 216.63599 307.3027 -0.32156822
v 216.64938 307.11954 -0.40444762
v 216.66245 306.91943 -0.3844015
v 216.67169 306.75607 -0.26680118
v 216.67464 306.6732 -0.08315762
v 216.6705 306.69302 0.11732208
v 216.66037 306.8102 0.28091952
v 216.64699 306.9934 0.36379892
v 216.14035 307.0424 0.38524076
v 216.16054 307.214 0.28155854
v 216.16989 307.31143 0.10536119
v 216.1659 307.30853 -0.09613936
v 216.14963 307.20612 -0.2689512
v 216.12546 307.03162 -0.36676952
v 216.09984 306.83176 -0.363384
v 216.07964 306.66013 -0.25970176
v 216.0703 306.5627 -0.083504416
v 216.07428 306.5656 0.117996134
v 216.09055 306.66803 0.29080796
v 216.11473 306.84253 0.3886263
v 215.63507 307.1954 0.3869943
v 215.63933 307.38873 0.33029208
v 215.64336 307.52777 0.18451753
v 215.64612 307.5753 -0.011269087
v 215.64684 307.51855 -0.20460695
v 215.64534 307.37277 -0.34369132
v 215.64203 307.177 -0.39125466
v 215.63779 306.98367 -0.3345524
v 215.63374 306.84464 -0.1887779
v 215.631 306.7971 0.007008734
v 215.63026 306.85382 0.2003466
v 215.63176 306.99963 0.33943096
v 215.14688 306.95905 0.3911725
v 215.06564 307.13544 0.33735985
v 215.00636 307.26367 0.1936622
v 214.98495 307.3094 -0.0014168101
v 215.00713 307.26035 -0.19560589
v 215.06696 307.1297 -0.33687225
v 215.1484 306.95245 -0.38736367
v 215.22964 306.77606 -0.33355105
v 215.28893 306.64783 -0.18985339
v 215.31033 306.6021 0.0052256184
v 215.28816 306.65112 0.1994147
v 215.22833 306.7818 0.34068108
v 214.6525 306.72742 0.38899723
v 214.65155 306.9228 0.3395864
v 214.65103 307.06726 0.1991182
v 214.65111 307.12213 0.0052309395
v 214.65175 307.07272 -0.19012344
v 214.65279 306.93228 -0.33459988
v 214.65393 306.73837 -0.38948604
v 214.65489 306.54303 -0.34007522
v 214.65541 306.39856 -0.199607
v 214.65533 306.34366 -0.0057197483
v 214.6547 306.39307 0.18963462
v 214.65366 306.53354 0.33411106
v 214.15646 306.9502 0.38929126
v 214.18472 307.1428 0.33723667
v 214.2054 307.28384 0.19482222
v 214.21294 307.33554 2.0777213E-4
v 214.20534 307.28406 -0.1944599
v 214.18462 307.14316 -0.33701977
v 214.15636 306.9506 -0.389273
v 214.1281 306.758 -0.3372184
v 214.10742 306.61694 -0.19480397
v 214.09988 306.56525 -1.895202E-4
v 214.10748 306.61673 0.19447815
v 214.12819 306.75763 0.337038
v 213.61787 306.88544 0.3892774
v 213.56247 307.07196 0.33680192
v 213.52197 307.2083 0.19407947
v 213.50722 307.258 -6.475533E-4
v 213.52216 307.2077 -0.1952022
v 213.56279 307.0709 -0.33745372
v 213.61824 306.88422 -0.38928592
v 213.67365 306.69772 -0.33681044
v 213.71414 306.56137 -0.194088
v 213.7289 306.51166 6.3902757E-4
v 213.71396 306.56198 0.19519368
v 213.67332 306.6988 0.3374452
v 213.13123 306.64587 0.389283
v 213.07452 306.83206 0.3371274
v 213.03302 306.96838 0.19463897
v 213.01784 307.01828 -2.5868683E-6
v 213.03302 306.96838 -0.19464323
v 213.07452 306.83206 -0.33712918
v 213.13123 306.64587 -0.3892814
v 213.18791 306.45966 -0.33712578
v 213.22942 306.32336 -0.19463736
v 213.24461 306.27347 4.1906296E-6
v 213.22942 306.32336 0.19464484
v 213.18791 306.45966 0.33713078
v 212.59381 306.57294 0.3892817
v 212.62375 306.76526 0.33714598
v 212.64566 306.90607 0.19467212
v 212.65369 306.95764 3.5899942E-5
v 212.64566 306.9061 -0.19461007
v 212.62375 306.76532 -0.33711058
v 212.59383 306.573 -0.3892827
v 212.56389 306.38068 -0.337147
v 212.54198 306.23987 -0.19467315
v 212.53395 306.18832 -3.692601E-5
v 212.54196 306.23984 0.19460906
v 212.56387 306.3806 0.33710957
v 212.10397 306.80576 0.38928235
v 212.13617 306.9977 0.3371289
v 212.15974 307.13824 0.19464211
v 212.16837 307.18967 1.1377651E-6
v 212.15974 307.13824 -0.1946401
v 212.13617 306.9977 -0.33712763
v 212.10397 306.80576 -0.38928205
v 212.0718 306.6138 -0.33712864
v 212.04822 306.47327 -0.19464181
v 212.0396 306.4218 -8.471556E-7
v 212.04822 306.47327 0.19464038
v 212.0718 306.6138 0.33712792
v 211.56502 306.7455 0.38928217
v 211.55215 306.93973 0.33712783
v 211.54274 307.0819 0.19464037
v 211.5393 307.13394 -8.5126453E-7
v 211.54274 307.0819 -0.19464184
v 211.55215 306.93973 -0.33712873
v 211.56502 306.7455 -0.38928223
v 211.57787 306.5513 -0.3371279
v 211.58728 306.40912 -0.19464041
v 211.59071 306.3571 8.011142E-7
v 211.58728 306.40912 0.1946418
v 211.57787 306.5513 0.33712867
v 211.0228 306.7342 0.3892822
v 210.99597 306.92697 0.3371283
v 210.97633 307.06808 0.19464114
v 210.96915 307.11975 4.002113E-8
v 210.97633 307.06808 -0.19464107
v 210.99597 306.92697 -0.33712825
v 211.0228 306.7342 -0.3892822
v 211.04964 306.5414 -0.33712828
v 211.06927 306.40027 -0.19464113
v 211.07646 306.34863 -3.4557466E-8
v 211.06927 306.40027 0.19464107
v 211.04964 306.5414 0.33712825
v 210.49811 306.59702 0.3892822
v 210.42474 306.7773 0.33712828
v 210.37103 306.90927 0.19464111
v 210.35138 306.95758 1.8798797E-8
v 210.37103 306.90927 -0.19464108
v 210.42474 306.7773 -0.33712828
v 210.49811 306.59702 -0.3892822
v 210.57147 306.41675 -0.33712828
v 210.62518 306.28476 -0.19464113
v 210.64484 306.23645 -2.1879972E-8
v 210.62518 306.28476 0.19464108
v 210.57147 306.41675 0.33712825
v 210.02673 306.32883 0.3892822
v 209.9666 306.51395 0.3371283
v 209.92256 306.64948 0.19464116
v 209.90645 306.69907 5.717001E-8
v 209.92256 306.64948 -0.19464105
v 209.9666 306.51395 -0.33712825
v 210.02673 306.32883 -0.3892822
v 210.08687 306.14374 -0.3371283
v 210.13089 306.0082 -0.19464116
v 210.147 305.95862 -5.6766773E-8
v 210.13089 306.0082 0.19464105
v 210.08687 306.14374 0.33712825
v 209.48773 306.2688 0.3892822
v 209.42557 306.45325 0.33712828
v 209.38005 306.58826 0.1946411
v 209.36339 306.63766 -3.4768252E-10
v 209.38005 306.58826 -0.1946411
v 209.42557 306.45325 -0.33712828
v 209.48773 306.2688 -0.3892822
v 209.54991 306.08435 -0.33712828
v 209.59543 305.9493 -0.1946411
v 209.61209 305.8999 3.0755973E-10
v 209.59543 305.9493 0.1946411
v 209.54991 306.08435 0.33712828
v 209.02238 305.99026 0.3892822
v 208.91884 306.1551 0.33712828
v 208.84303 306.27573 0.1946411
v 208.81528 306.3199 -3.5186264E-11
v 208.84303 306.27573 -0.1946411
v 208.91884 306.1551 -0.33712828
v 209.02238 305.99026 -0.3892822
v 209.12595 305.82547 -0.33712828
v 209.20175 305.70483 -0.1946411
v 209.2295 305.66068 5.0674503E-11
v 209.20175 305.70483 0.1946411
v 209.12595 305.82547 0.33712828
v 208.56955 305.69186 0.3892822
v 208.50793 305.8765 0.33712828
v 208.46284 306.01166 0.1946411
v 208.44633 306.06113 2.1224125E-10
v 208.46284 306.01166 -0.1946411
v 208.50793 305.8765 -0.33712828
v 208.56955 305.69186 -0.3892822
v 208.63116 305.50723 -0.33712828
v 208.67627 305.37207 -0.1946411
v 208.69278 305.3226 -2.1157243E-10
v 208.67627 305.37207 0.1946411
v 208.63116 305.50723 0.33712828
v 208.02824 305.65854 0.3892822
v 207.9692 305.844 0.33712828
v 207.92595 305.97977 0.1946411
v 207.91013 306.02945 -8.047012E-12
v 207.92595 305.97977 -0.1946411
v 207.9692 305.844 -0.33712828
v 208.02824 305.65854 -0.3892822
v 208.08731 305.47305 -0.33712828
v 208.13055 305.33728 -0.1946411
v 208.14638 305.2876 7.135384E-12
v 208.13055 305.33728 0.1946411
v 208.08731 305.47305 0.33712828
v 207.56735 305.3727 0.3892822
v 207.50122 305.55576 0.33712828
v 207.4528 305.6898 0.1946411
v 207.43509 305.73883 -4.1812067E-13
v 207.4528 305.6898 -0.1946411
v 207.50122 305.55576 -0.33712828
v 207.56735 305.3727 -0.3892822
v 207.6335 305.18964 -0.33712828
v 207.68192 305.05563 -0.1946411
v 207.69963 305.0066 4.1579275E-13
v 207.68192 305.05563 0.1946411
v 207.6335 305.18964 0.33712828
v 207.03021 305.29794 0.3892822
v 207.03682 305.49246 0.33712828
v 207.04166 305.6349 0.1946411
v 207.04343 305.687 -8.923132E-15
v 207.04166 305.6349 -0.1946411
v 207.03682 305.49246 -0.33712828
v 207.03021 305.29794 -0.3892822
v 207.02359 305.10342 -0.33712828
v 207.01875 304.961 -0.1946411
v 207.01698 304.90887 9.649062E-15
v 207.01875 304.961 0.1946411
v 207.02359 305.10342 0.33712828
v 206.49937 305.409 0.3892822
v 206.51701 305.60284 0.33712828
v 206.52994 305.74475 0.1946411
v 206.53467 305.7967 -2.716702E-15
v 206.52994 305.74475 -0.1946411
v 206.51701 305.60284 -0.33712828
v 206.49937 305.409 -0.3892822
v 206.48174 305.21518 -0.33712828
v 206.46881 305.07327 -0.1946411
v 206.4641 305.02133 2.5453823E-15
v 206.46881 305.07327 0.1946411
v 206.48174 305.21518 0.33712828
v 205.95721 305.3956 0.3892822
v 205.96463 305.59012 0.33712828
v 205.97005 305.73248 0.1946411
v 205.97205 305.7846 -9.586009E-17
v 205.97005 305.73248 -0.1946411
v 205.96463 305.59012 -0.33712828
v 205.95721 305.3956 -0.3892822
v 205.9498 305.2011 -0.33712828
v 205.94438 305.05872 -0.1946411
v 205.94238 305.0066 1.5623844E-16
v 205.94438 305.05872 0.1946411
v 205.9498 305.2011 0.33712828
v 205.41765 305.45023 0.3892822
v 205.4504 305.6421 0.33712828
v 205.47435 305.78256 0.1946411
v 205.48312 305.83398 4.016732E-18
v 205.47435 305.78256 -0.1946411
v 205.4504 305.6421 -0.33712828
v 205.41765 305.45023 -0.3892822
v 205.3849 305.25836 -0.33712828
v 205.36093 305.11792 -0.1946411
v 205.35216 305.0665 -5.8749696E-17
v 205.36093 305.11792 0.1946411
v 205.3849 305.25836 0.33712828
v 204.8905 305.57764 0.3892822
v 204.88596 305.77222 0.33712828
v 204.88263 305.91467 0.1946411
v 204.88141 305.96683 4.3333527E-17
v 204.88263 305.91467 -0.1946411
v 204.88596 305.77222 -0.33712828
v 204.8905 305.57764 -0.3892822
v 204.89505 305.38306 -0.33712828
v 204.89838 305.2406 -0.1946411
v 204.8996 305.18848 -8.884462E-17
v 204.89838 305.2406 0.1946411
v 204.89505 305.38306 0.33712828
v 204.36987 305.42575 0.3892822
v 204.34804 305.61917 0.33712828
v 204.33206 305.76074 0.1946411
v 204.32622 305.8126 7.3604576E-17
v 204.33206 305.76074 -0.1946411
v 204.34804 305.61917 -0.33712828
v 204.36987 305.42575 -0.3892822
v 204.39171 305.23233 -0.33712828
v 204.40768 305.09076 -0.1946411
v 204.41353 305.03894 -2.624267E-17
v 204.40768 305.09076 0.1946411
v 204.39171 305.23233 0.33712828
v 203.82849 305.45776 0.3892822
v 203.84451 305.65176 0.33712828
v 203.85625 305.79376 0.1946411
v 203.86053 305.84573 2.4165225E-17
v 203.85625 305.79376 -0.1946411
v 203.84451 305.65176 -0.33712828
v 203.82849 305.45776 -0.3892822
v 203.81247 305.2638 -0.33712828
v 203.80075 305.1218 -0.1946411
v 203.79645 305.06982 -7.181264E-17
v 203.80075 305.1218 0.1946411
v 203.81247 305.2638 0.33712828
v 203.2892 305.515 0.3892822
v 203.26982 305.70868 0.33712828
v 203.25565 305.85046 0.1946411
v 203.25044 305.90234 2.3777345E-17
v 203.25565 305.85046 -0.1946411
v 203.26982 305.70868 -0.33712828
v 203.2892 305.515 -0.3892822
v 203.30856 305.32132 -0.33712828
v 203.32275 305.17953 -0.1946411
v 203.32794 305.12766 -7.146207E-17
v 203.32275 305.17953 0.1946411
v 203.30856 305.32132 0.33712828
v 202.77191 305.35208 0.3892822
v 202.73059 305.5423 0.33712828
v 202.70035 305.68152 0.1946411
v 202.68927 305.73248 2.3856838E-17
v 202.70035 305.68152 -0.1946411
v 202.73059 305.5423 -0.33712828
v 202.77191 305.35208 -0.3892822
v 202.81323 305.1619 -0.33712828
v 202.84349 305.02264 -0.1946411
v 202.85455 304.97168 -7.152712E-17
v 202.84349 305.02264 0.1946411
v 202.81323 305.1619 0.33712828
v 202.23367 305.2857 0.3892822
v 202.16798 305.46893 0.33712828
v 202.1199 305.60306 0.1946411
v 202.10231 305.65216 2.3831934E-17
v 202.1199 305.60306 -0.1946411
v 202.16798 305.46893 -0.33712828
v 202.23367 305.2857 -0.3892822
v 202.29935 305.10248 -0.33712828
v 202.34743 304.96835 -0.1946411
v 202.36502 304.91925 -7.1505866E-17
v 202.34743 304.96835 0.1946411
v 202.29935 305.10248 0.33712828
v 201.77582 304.99503 0.3892822
v 201.68608 305.16776 0.33712828
v 201.62039 305.2942 0.1946411
v 201.59634 305.34045 7.150958E-17
v 201.62039 305.2942 -0.1946411
v 201.68608 305.16776 -0.33712828
v 201.77582 304.99503 -0.3892822
v 201.86555 304.8223 -0.33712828
v 201.93124 304.69586 -0.1946411
v 201.95529 304.6496 -2.3835919E-17
v 201.93124 304.69586 0.1946411
v 201.86555 304.8223 0.33712828
v 201.27477 304.7875 0.3892822
v 201.23637 304.9783 0.33712828
v 201.20827 305.118 0.1946411
v 201.19798 305.16913 2.3836018E-17
v 201.20827 305.118 -0.1946411
v 201.23637 304.9783 -0.33712828
v 201.27477 304.7875 -0.3892822
v 201.31316 304.59668 -0.33712828
v 201.34126 304.457 -0.1946411
v 201.35155 304.40585 -7.1509374E-17
v 201.34126 304.457 0.1946411
v 201.31316 304.59668 0.33712828
v 200.73245 304.7851 0.3892822
v 200.67476 304.971 0.33712828
v 200.63252 305.1071 0.1946411
v 200.61707 305.1569 2.3836698E-17
v 200.63252 305.1071 -0.1946411
v 200.67476 304.971 -0.33712828
v 200.73245 304.7851 -0.3892822
v 200.79013 304.5992 -0.33712828
v 200.83237 304.46313 -0.1946411
v 200.84782 304.4133 -7.1509996E-17
v 200.83237 304.46313 0.1946411
v 200.79013 304.5992 0.33712828
v 200.28404 304.48004 0.3892822
v 200.16843 304.63663 0.33712828
v 200.08379 304.75125 0.1946411
v 200.0528 304.7932 2.3836645E-17
v 200.08379 304.75125 -0.1946411
v 200.16843 304.63663 -0.33712828
v 200.28404 304.48004 -0.3892822
v 200.39967 304.3235 -0.33712828
v 200.48431 304.20886 -0.1946411
v 200.51529 304.1669 -7.1509976E-17
v 200.48431 304.20886 0.1946411
v 200.39967 304.3235 0.33712828
v 199.86055 304.14127 0.3892822
v 199.69414 304.24222 0.33712828
v 199.57231 304.31613 0.1946411
v 199.52773 304.34317 2.383671E-17
v 199.57231 304.31613 -0.1946411
v 199.69414 304.24222 -0.33712828
v 199.86055 304.14127 -0.3892822
v 200.02696 304.0403 -0.33712828
v 200.14879 303.96643 -0.1946411
v 200.19337 303.93936 -7.151003E-17
v 200.14879 303.96643 0.1946411
v 200.02696 304.0403 0.33712828
v 199.75574 303.60916 0.3892822
v 199.58568 303.7039 0.33712828
v 199.4612 303.7732 0.1946411
v 199.41563 303.79858 7.150999E-17
v 199.4612 303.7732 -0.1946411
v 199.58568 303.7039 -0.33712828
v 199.75574 303.60916 -0.3892822
v 199.92578 303.51447 -0.33712828
v 200.05026 303.44516 -0.1946411
v 200.09583 303.41977 -2.3836667E-17
v 200.05026 303.44516 0.1946411
v 199.92578 303.51447 0.33712828
v 199.35857 303.2399 0.3892822
v 199.20578 303.36047 0.33712828
v 199.09393 303.44876 0.1946411
v 199.053 303.48108 7.150998E-17
v 199.09393 303.44876 -0.1946411
v 199.20578 303.36047 -0.33712828
v 199.35857 303.2399 -0.3892822
v 199.51134 303.1193 -0.33712828
v 199.62318 303.031 -0.1946411
v 199.66412 302.9987 -2.3836659E-17
v 199.62318 303.031 0.1946411
v 199.51134 303.1193 0.33712828
v 199.09161 302.7678 0.3892822
v 198.95476 302.90622 0.33712828
v 198.85457 303.0075 0.1946411
v 198.8179 303.04462 7.150998E-17
v 198.85457 303.0075 -0.1946411
v 198.95476 302.90622 -0.33712828
v 199.09161 302.7678 -0.3892822
v 199.22847 302.6294 -0.33712828
v 199.32866 302.52808 -0.1946411
v 199.36534 302.491 -2.383666E-17
v 199.32866 302.52808 0.1946411
v 199.22847 302.6294 0.33712828
v 198.61658 302.50616 0.3892822
v 198.54816 302.6884 0.33712828
v 198.49808 302.82178 0.1946411
v 198.47974 302.8706 2.383666E-17
v 198.49808 302.82178 -0.1946411
v 198.54816 302.6884 -0.33712828
v 198.61658 302.50616 -0.3892822
v 198.685 302.32394 -0.33712828
v 198.73508 302.19055 -0.1946411
v 198.75342 302.14172 -7.150998E-17
v 198.73508 302.19055 0.1946411
v 198.685 302.32394 0.33712828
v 198.08673 302.3905 0.3892822
v 197.99628 302.56284 0.33712828
v 197.93007 302.689 0.1946411
v 197.90582 302.7352 2.383666E-17
v 197.93007 302.689 -0.1946411
v 197.99628 302.56284 -0.33712828
v 198.08673 302.3905 -0.3892822
v 198.17719 302.21814 -0.33712828
v 198.2434 302.09198 -0.1946411
v 198.26764 302.0458 -7.150998E-17
v 198.2434 302.09198 0.1946411
v 198.17719 302.21814 0.33712828
v 197.69054 302.02017 0.3892822
v 197.55817 302.16284 0.33712828
v 197.46126 302.2673 0.1946411
v 197.4258 302.30554 7.150998E-17
v 197.46126 302.2673 -0.1946411
v 197.55817 302.16284 -0.33712828
v 197.69054 302.02017 -0.3892822
v 197.8229 301.87747 -0.33712828
v 197.91982 301.773 -0.1946411
v 197.95528 301.73477 -2.383666E-17
v 197.91982 301.773 0.1946411
v 197.8229 301.87747 0.33712828
v 197.29153 301.65283 0.3892822
v 197.17833 301.8112 0.33712828
v 197.09546 301.9271 0.1946411
v 197.06514 301.9695 7.150998E-17
v 197.09546 301.9271 -0.1946411
v 197.17833 301.8112 -0.33712828
v 197.29153 301.65283 -0.3892822
v 197.40474 301.4945 -0.33712828
v 197.48761 301.3786 -0.1946411
v 197.51794 301.33618 -2.383666E-17
v 197.48761 301.3786 0.1946411
v 197.40474 301.4945 0.33712828
v 196.81491 301.3941 0.3892822
v 196.74452 301.5756 0.33712828
v 196.69301 301.70844 0.1946411
v 196.67415 301.75705 7.150998E-17
v 196.69301 301.70844 -0.1946411
v 196.74452 301.5756 -0.33712828
v 196.81491 301.3941 -0.3892822
v 196.88528 301.21265 -0.33712828
v 196.9368 301.0798 -0.1946411
v 196.95566 301.03116 -2.383666E-17
v 196.9368 301.0798 0.1946411
v 196.88528 301.21265 0.33712828
v 196.28847 301.26382 0.3892822
v 196.27434 301.45795 0.33712828
v 196.264 301.60007 0.1946411
v 196.26022 301.6521 7.150998E-17
v 196.264 301.60007 -0.1946411
v 196.27434 301.45795 -0.33712828
v 196.28847 301.26382 -0.3892822
v 196.30258 301.0697 -0.33712828
v 196.31291 300.92758 -0.1946411
v 196.3167 300.87558 -2.383666E-17
v 196.31291 300.92758 0.1946411
v 196.30258 301.0697 0.33712828
v 195.7487 301.3166 0.3892822
v 195.75558 301.5111 0.33712828
v 195.76062 301.6535 0.1946411
v 195.76247 301.70563 2.383666E-17
v 195.76062 301.6535 -0.1946411
v 195.75558 301.5111 -0.33712828
v 195.7487 301.3166 -0.3892822
v 195.74184 301.12207 -0.33712828
v 195.7368 300.97968 -0.1946411
v 195.73495 300.92755 -7.150998E-17
v 195.7368 300.97968 0.1946411
v 195.74184 301.12207 0.33712828
v 195.20657 301.3021 0.3892822
v 195.19421 301.49634 0.33712828
v 195.18517 301.63852 0.1946411
v 195.18185 301.69058 2.383666E-17
v 195.18517 301.63852 -0.1946411
v 195.19421 301.49634 -0.33712828
v 195.20657 301.3021 -0.3892822
v 195.21893 301.10782 -0.33712828
v 195.22798 300.96564 -0.1946411
v 195.2313 300.91357 -7.150998E-17
v 195.22798 300.96564 0.1946411
v 195.21893 301.10782 0.33712828
v 194.66698 301.24774 0.3892822
v 194.60832 301.43335 0.33712828
v 194.56537 301.5692 0.1946411
v 194.54965 301.61893 2.383666E-17
v 194.56537 301.5692 -0.1946411
v 194.60832 301.43335 -0.33712828
v 194.66698 301.24774 -0.3892822
v 194.72563 301.06216 -0.33712828
v 194.76857 300.9263 -0.1946411
v 194.7843 300.87656 -7.150998E-17
v 194.76857 300.9263 0.1946411
v 194.72563 301.06216 0.33712828
v 194.19417 300.9821 0.3892822
v 194.13135 301.16632 0.33712828
v 194.08536 301.30118 0.1946411
v 194.06853 301.35056 7.150998E-17
v 194.08536 301.30118 -0.1946411
v 194.13135 301.16632 -0.33712828
v 194.19417 300.9821 -0.3892822
v 194.25699 300.79785 -0.33712828
v 194.30298 300.663 -0.1946411
v 194.31981 300.61365 -2.383666E-17
v 194.30298 300.663 0.1946411
v 194.25699 300.79785 0.33712828
v 193.65756 300.90353 0.3892822
v 193.63792 301.0972 0.33712828
v 193.62357 301.23895 0.1946411
v 193.6183 301.29083 2.383666E-17
v 193.62357 301.23895 -0.1946411
v 193.63792 301.0972 -0.33712828
v 193.65756 300.90353 -0.3892822
v 193.6772 300.7099 -0.33712828
v 193.69156 300.56815 -0.1946411
v 193.69682 300.51624 -7.150998E-17
v 193.69156 300.56815 0.1946411
v 193.6772 300.7099 0.33712828
v 193.1161 300.8728 0.3892822
v 193.07751 301.06357 0.33712828
v 193.04926 301.20325 0.1946411
v 193.03891 301.25436 7.150998E-17
v 193.04926 301.20325 -0.1946411
v 193.07751 301.06357 -0.33712828
v 193.1161 300.8728 -0.3892822
v 193.15471 300.68204 -0.33712828
v 193.18297 300.54236 -0.1946411
v 193.19331 300.49124 -2.383666E-17
v 193.18297 300.54236 0.1946411
v 193.15471 300.68204 0.33712828
v 192.60529 300.69064 0.3892822
v 192.5788 300.88345 0.33712828
v 192.5594 301.02463 0.1946411
v 192.5523 301.0763 7.150998E-17
v 192.5594 301.02463 -0.1946411
v 192.5788 300.88345 -0.33712828
v 192.60529 300.69064 -0.3892822
v 192.63177 300.4978 -0.33712828
v 192.65117 300.35666 -0.1946411
v 192.65826 300.30496 -2.383666E-17
v 192.65117 300.35666 0.1946411
v 192.63177 300.4978 0.33712828
v 192.06427 300.7283 0.3892822
v 192.07053 300.92285 0.33712828
v 192.0751 301.06528 0.1946411
v 192.07678 301.1174 7.150998E-17
v 192.0751 301.06528 -0.1946411
v 192.07053 300.92285 -0.33712828
v 192.06427 300.7283 -0.3892822
v 192.05801 300.53375 -0.33712828
v 192.05344 300.39136 -0.1946411
v 192.05177 300.33923 -2.383666E-17
v 192.05344 300.39136 0.1946411
v 192.05801 300.53375 0.33712828
v 191.52196 300.72546 0.3892822
v 191.54216 300.91904 0.33712828
v 191.55696 301.06076 0.1946411
v 191.56238 301.11264 7.150998E-17
v 191.55696 301.06076 -0.1946411
v 191.54216 300.91904 -0.33712828
v 191.52196 300.72546 -0.3892822
v 191.50174 300.53186 -0.33712828
v 191.48695 300.39017 -0.1946411
v 191.48154 300.3383 -2.383666E-17
v 191.48695 300.39017 0.1946411
v 191.50174 300.53186 0.33712828
v 190.99191 300.84027 0.3892822
v 191.0666 301.02 0.33712828
v 191.12129 301.15158 0.1946411
v 191.14131 301.19974 2.383666E-17
v 191.12129 301.15158 -0.1946411
v 191.0666 301.02 -0.33712828
v 190.99191 300.84027 -0.3892822
v 190.91722 300.66052 -0.33712828
v 190.86253 300.52893 -0.1946411
v 190.84253 300.48077 -7.150998E-17
v 190.86253 300.52893 0.1946411
v 190.91722 300.66052 0.33712828
v 190.53664 301.13495 0.3892822
v 190.60486 301.31723 0.33712828
v 190.6548 301.45068 0.1946411
v 190.67308 301.4995 2.383666E-17
v 190.6548 301.45068 -0.1946411
v 190.60486 301.31723 -0.33712828
v 190.53664 301.13495 -0.3892822
v 190.46841 300.95264 -0.33712828
v 190.41847 300.81918 -0.1946411
v 190.40018 300.77036 -7.150998E-17
v 190.41847 300.81918 0.1946411
v 190.46841 300.95264 0.33712828
v 189.99976 301.21158 0.3892822
v 190.06572 301.3947 0.33712828
v 190.114 301.52878 0.1946411
v 190.13167 301.57782 7.150998E-17
v 190.114 301.52878 -0.1946411
v 190.06572 301.3947 -0.33712828
v 189.99976 301.21158 -0.3892822
v 189.93379 301.02847 -0.33712828
v 189.8855 300.8944 -0.1946411
v 189.86783 300.84534 -2.383666E-17
v 189.8855 300.8944 0.1946411
v 189.93379 301.02847 0.33712828
v 189.53731 301.4949 0.3892822
v 189.645 301.65704 0.33712828
v 189.72385 301.77573 0.1946411
v 189.7527 301.81915 7.150998E-17
v 189.72385 301.77573 -0.1946411
v 189.645 301.65704 -0.33712828
v 189.53731 301.4949 -0.3892822
v 189.42961 301.33276 -0.33712828
v 189.35078 301.21408 -0.1946411
v 189.32193 301.17062 -2.383666E-17
v 189.35078 301.21408 0.1946411
v 189.42961 301.33276 0.33712828
v 189.09686 301.8113 0.3892822
v 189.20598 301.9725 0.33712828
v 189.28586 302.09048 0.1946411
v 189.3151 302.13367 2.383666E-17
v 189.28586 302.09048 -0.1946411
v 189.20598 301.9725 -0.33712828
v 189.09686 301.8113 -0.3892822
v 188.98773 301.65015 -0.33712828
v 188.90785 301.53214 -0.1946411
v 188.87862 301.48895 -7.150998E-17
v 188.90785 301.53214 0.1946411
v 188.98773 301.65015 0.33712828
v 188.6395 302.10275 0.3892822
v 188.6937 302.2897 0.33712828
v 188.73338 302.42654 0.1946411
v 188.74791 302.47662 2.383666E-17
v 188.73338 302.42654 -0.1946411
v 188.6937 302.2897 -0.33712828
v 188.6395 302.10275 -0.3892822
v 188.58528 301.9158 -0.33712828
v 188.5456 301.77896 -0.1946411
v 188.53107 301.72888 -7.150998E-17
v 188.5456 301.77896 0.1946411
v 188.58528 301.9158 0.33712828
v 188.09717 302.1012 0.3892822
v 188.10236 302.29578 0.33712828
v 188.10617 302.4382 0.1946411
v 188.10756 302.49036 7.150998E-17
v 188.10617 302.4382 -0.1946411
v 188.10236 302.29578 -0.33712828
v 188.09717 302.1012 -0.3892822
v 188.09198 301.90665 -0.33712828
v 188.08817 301.7642 -0.1946411
v 188.08678 301.71207 -2.383666E-17
v 188.08817 301.7642 0.1946411
v 188.09198 301.90665 0.33712828
v 187.5557 302.13168 0.3892822
v 187.59204 302.3229 0.33712828
v 187.61864 302.4629 0.1946411
v 187.62837 302.51413 2.383666E-17
v 187.61864 302.4629 -0.1946411
v 187.59204 302.3229 -0.33712828
v 187.5557 302.13168 -0.3892822
v 187.51936 301.94046 -0.33712828
v 187.49275 301.80048 -0.1946411
v 187.48302 301.74924 -7.150998E-17
v 187.49275 301.80048 0.1946411
v 187.51936 301.94046 0.33712828
v 187.0408 302.30197 0.3892822
v 187.06705 302.4948 0.33712828
v 187.08626 302.63602 0.1946411
v 187.09329 302.68768 2.383666E-17
v 187.08626 302.63602 -0.1946411
v 187.06705 302.4948 -0.33712828
v 187.0408 302.30197 -0.3892822
v 187.01456 302.1091 -0.33712828
v 186.99533 301.9679 -0.1946411
v 186.98831 301.91623 -7.150998E-17
v 186.99533 301.9679 0.1946411
v 187.01456 302.1091 0.33712828
v 186.49911 302.27548 0.3892822
v 186.49495 302.47006 0.33712828
v 186.4919 302.61252 0.1946411
v 186.49077 302.66467 7.150998E-17
v 186.4919 302.61252 -0.1946411
v 186.49495 302.47006 -0.33712828
v 186.49911 302.27548 -0.3892822
v 186.50328 302.08087 -0.33712828
v 186.50635 301.93842 -0.1946411
v 186.50746 301.88626 -2.383666E-17
v 186.50635 301.93842 0.1946411
v 186.50328 302.08087 0.33712828
v 185.9568 302.27872 0.3892822
v 185.95712 302.47336 0.33712828
v 185.95735 302.61584 0.1946411
v 185.95743 302.668 2.383666E-17
v 185.95735 302.61584 -0.1946411
v 185.95712 302.47336 -0.33712828
v 185.9568 302.27872 -0.3892822
v 185.95648 302.08408 -0.33712828
v 185.95625 301.9416 -0.1946411
v 185.95616 301.88943 -7.150998E-17
v 185.95625 301.9416 0.1946411
v 185.95648 302.08408 0.33712828
v 185.41447 302.27722 0.3892822
v 185.41429 302.47186 0.33712828
v 185.41415 302.61435 0.1946411
v 185.41411 302.6665 2.383666E-17
v 185.41415 302.61435 -0.1946411
v 185.41429 302.47186 -0.33712828
v 185.41447 302.27722 -0.3892822
v 185.41466 302.08258 -0.33712828
v 185.4148 301.9401 -0.1946411
v 185.41484 301.88794 -7.150998E-17
v 185.4148 301.9401 0.1946411
v 185.41466 302.08258 0.33712828
v 184.87215 302.2777 0.3892822
v 184.87114 302.47235 0.33712828
v 184.8704 302.61484 0.1946411
v 184.87015 302.667 2.383666E-17
v 184.8704 302.61484 -0.1946411
v 184.87114 302.47235 -0.33712828
v 184.87215 302.2777 -0.3892822
v 184.87315 302.08307 -0.33712828
v 184.87389 301.94058 -0.1946411
v 184.87416 301.88843 -7.150998E-17
v 184.87389 301.94058 0.1946411
v 184.87315 302.08307 0.33712828
v 184.32985 302.27164 0.3892822
v 184.31918 302.466 0.33712828
v 184.31137 302.60828 0.1946411
v 184.30852 302.66034 2.383666E-17
v 184.31137 302.60828 -0.1946411
v 184.31918 302.466 -0.33712828
v 184.32985 302.27164 -0.3892822
v 184.34053 302.0773 -0.33712828
v 184.34834 301.93503 -0.1946411
v 184.3512 301.88293 -7.150998E-17
v 184.34834 301.93503 0.1946411
v 184.34053 302.0773 0.33712828
v 183.79016 302.21832 0.3892822
v 183.74773 302.40826 0.33712828
v 183.71664 302.54733 0.1946411
v 183.70528 302.59824 7.150998E-17
v 183.71664 302.54733 -0.1946411
v 183.74773 302.40826 -0.33712828
v 183.79016 302.21832 -0.3892822
v 183.8326 302.02835 -0.33712828
v 183.86366 301.8893 -0.1946411
v 183.87503 301.8384 -2.383666E-17
v 183.86366 301.8893 0.1946411
v 183.8326 302.02835 0.33712828
v 183.27908 302.0369 0.3892822
v 183.25476 302.23 0.33712828
v 183.23695 302.37137 0.1946411
v 183.23044 302.42313 7.150998E-17
v 183.23695 302.37137 -0.1946411
v 183.25476 302.23 -0.33712828
v 183.27908 302.0369 -0.3892822
v 183.3034 301.84378 -0.33712828
v 183.3212 301.7024 -0.1946411
v 183.32771 301.65067 -2.383666E-17
v 183.3212 301.7024 0.1946411
v 183.3034 301.84378 0.33712828
v 182.73897 302.08594 0.3892822
v 182.7393 302.28058 0.33712828
v 182.73955 302.42307 0.1946411
v 182.73964 302.47522 2.383666E-17
v 182.73955 302.42307 -0.1946411
v 182.7393 302.28058 -0.33712828
v 182.73897 302.08594 -0.3892822
v 182.73865 301.8913 -0.33712828
v 182.7384 301.7488 -0.1946411
v 182.73831 301.69666 -7.150998E-17
v 182.7384 301.7488 0.1946411
v 182.73865 301.8913 0.33712828
v 182.19872 302.03873 0.3892822
v 182.1978 302.23337 0.33712828
v 182.19713 302.37582 0.1946411
v 182.19688 302.42798 7.150998E-17
v 182.19713 302.37582 -0.1946411
v 182.1978 302.23337 -0.33712828
v 182.19872 302.03873 -0.3892822
v 182.19962 301.8441 -0.33712828
v 182.20029 301.7016 -0.1946411
v 182.20053 301.64944 -2.383666E-17
v 182.20029 301.7016 0.1946411
v 182.19962 301.8441 0.33712828
v 181.65802 302.08087 0.3892822
v 181.66612 302.27533 0.33712828
v 181.67206 302.4177 0.1946411
v 181.67424 302.46982 2.383666E-17
v 181.67206 302.4177 -0.1946411
v 181.66612 302.27533 -0.33712828
v 181.65802 302.08087 -0.3892822
v 181.64992 301.88638 -0.33712828
v 181.64398 301.74402 -0.1946411
v 181.64182 301.69193 -7.150998E-17
v 181.64398 301.74402 0.1946411
v 181.64992 301.88638 0.33712828
v 181.1157 302.08386 0.3892822
v 181.10812 302.27835 0.33712828
v 181.10257 302.42075 0.1946411
v 181.10054 302.47284 2.383666E-17
v 181.10257 302.42075 -0.1946411
v 181.10812 302.27835 -0.33712828
v 181.1157 302.08386 -0.3892822
v 181.12329 301.88937 -0.33712828
v 181.12883 301.74698 -0.1946411
v 181.13086 301.6949 -7.150998E-17
v 181.12883 301.74698 0.1946411
v 181.12329 301.88937 0.33712828
v 180.5863 301.96725 0.38251632
v 180.5556 302.16583 0.36740017
v 180.53015 302.33032 0.25383943
v 180.5168 302.4167 0.07226263
v 180.51912 302.40176 -0.12867689
v 180.53647 302.28952 -0.29513755
v 180.56422 302.11008 -0.38251632
v 180.59492 301.9115 -0.36740017
v 180.62036 301.74698 -0.25383943
v 180.63373 301.66064 -0.07226263
v 180.63141 301.67557 0.12867689
v 180.61406 301.7878 0.29513755
v 180.06833 301.76166 0.3554266
v 180.04306 301.95905 0.38697946
v 180.0187 302.1456 0.31481713
v 180.00177 302.2713 0.15827547
v 179.9968 302.30246 -0.040700324
v 180.00511 302.23074 -0.22879483
v 180.0245 302.07535 -0.35560828
v 180.04976 301.87793 -0.38716114
v 180.07413 301.6914 -0.3149988
v 180.09106 301.5657 -0.15845715
v 180.09604 301.53455 0.040518638
v 180.08772 301.60626 0.22861315
v 179.53331 301.8162 0.38610095
v 179.54597 302.01706 0.37573147
v 179.5475 302.1868 0.2664391
v 179.53748 302.27988 0.08750868
v 179.51859 302.27142 -0.11311558
v 179.49591 302.16364 -0.28167656
v 179.4755 301.98544 -0.37300846
v 179.46283 301.78455 -0.36263898
v 179.4613 301.61484 -0.25334662
v 179.47133 301.52173 -0.07441618
v 179.49022 301.5302 0.12620808
v 179.51291 301.63797 0.29476905
v 179.18053 301.9084 0.41670612
v 179.20999 302.10526 0.3862719
v 179.17719 302.2714 0.27799717
v 179.09091 302.36227 0.12089405
v 178.97427 302.35358 -0.0429418
v 178.85854 302.24762 -0.16961071
v 178.7747 302.07278 -0.22517183
v 178.74524 301.87592 -0.19473761
v 178.77805 301.7098 -0.086462885
v 178.86432 301.6189 0.070640236
v 178.98096 301.6276 0.23447609
v 179.0967 301.73355 0.361145
v 178.9657 301.95462 0.6859827
v 179.02608 302.14517 0.59808797
v 179.00262 302.32553 0.46566603
v 178.90164 302.44736 0.32419923
v 178.75017 302.478 0.21159351
v 178.5888 302.4093 0.15802146
v 178.46078 302.2596 0.17783768
v 178.4004 302.06906 0.2657324
v 178.42384 301.8887 0.39815435
v 178.52483 301.76688 0.5396211
v 178.6763 301.73624 0.65222687
v 178.83766 301.80493 0.70579886
v 178.5284 302.2744 1.1694174
v 178.58128 302.45422 1.0538679
v 178.57161 302.5924 0.87710804
v 178.50197 302.65192 0.6865004
v 178.39102 302.61682 0.53311807
v 178.26848 302.49655 0.45805985
v 178.1672 302.32327 0.48143744
v 178.11432 302.1435 0.5969869
v 178.12398 302.0053 0.7737467
v 178.19362 301.9458 0.9643544
v 178.30458 301.9809 1.1177367
v 178.42711 302.10117 1.1927949
v 177.99089 302.73172 1.3463458
v 178.03477 302.858 1.1932
v 178.03699 302.90057 0.9938726
v 177.99693 302.848 0.8017732
v 177.92534 302.71436 0.66837466
v 177.84138 302.53552 0.62942106
v 177.76758 302.35934 0.69534993
v 177.7237 302.23306 0.8484957
v 177.72148 302.1905 1.0478231
v 177.76154 302.24307 1.2399225
v 177.83313 302.37668 1.373321
v 177.91708 302.55554 1.4122746
v 177.34778 302.88086 1.3575584
v 177.37082 303.04218 1.2410566
v 177.39449 303.12192 1.0590093
v 177.41246 303.0987 0.8601961
v 177.4199 302.9788 0.6978888
v 177.41484 302.79425 0.61557746
v 177.3986 302.59457 0.6353173
v 177.37558 302.43326 0.7518192
v 177.3519 302.35355 0.9338664
v 177.33394 302.37674 1.1326796
v 177.32649 302.49667 1.2949868
v 177.33156 302.68118 1.3772982
v 176.6662 302.77847 1.135425
v 176.71512 302.9335 1.0096831
v 176.79979 303.00406 0.8476792
v 176.89755 302.97125 0.69282186
v 176.9822 302.8438 0.586605
v 177.03104 302.65594 0.5574894
v 177.03099 302.45798 0.6132765
v 176.98209 302.30292 0.73901826
v 176.89742 302.23236 0.90102226
v 176.79965 302.2652 1.0558796
v 176.71501 302.3926 1.1620964
v 176.66617 302.58047 1.191212
v 176.27779 302.7843 0.8142855
v 176.3504 302.9481 0.71603215
v 176.46184 303.03122 0.5679854
v 176.58224 303.01147 0.4098142
v 176.67935 302.8941 0.28390044
v 176.72714 302.71057 0.22398259
v 176.71281 302.51007 0.2461156
v 176.6402 302.34628 0.34436893
v 176.52875 302.26315 0.4924157
v 176.40834 302.2829 0.6505869
v 176.31123 302.40027 0.77650064
v 176.26344 302.5838 0.8364185
v 175.97401 302.8733 0.5936707
v 175.96869 302.9941 0.43224585
v 175.97249 303.01855 0.2320827
v 175.98439 302.94003 0.04681478
v 176.00122 302.77963 -0.07391551
v 176.01846 302.58032 -0.0977586
v 176.03151 302.39548 -0.018325735
v 176.03683 302.27466 0.1430991
v 176.03304 302.2502 0.34326226
v 176.02113 302.32874 0.5285302
v 176.0043 302.48914 0.64926046
v 175.98705 302.68848 0.6731036
v 175.58311 302.87573 0.66701365
v 175.55156 302.94937 0.4895378
v 175.50688 302.91998 0.3053904
v 175.46106 302.7954 0.1639135
v 175.42635 302.60904 0.10301577
v 175.41206 302.4108 0.1390147
v 175.42204 302.25385 0.2622644
v 175.4536 302.1802 0.4397402
v 175.49828 302.2096 0.6238876
v 175.5441 302.33417 0.7653645
v 175.57881 302.52054 0.82626224
v 175.5931 302.71878 0.7902633
v 175.15096 303.02747 0.713112
v 175.17894 303.08377 0.5222886
v 175.15654 303.04892 0.32593733
v 175.08977 302.93225 0.17667021
v 174.99649 302.76505 0.11448331
v 174.90173 302.59207 0.15603957
v 174.83086 302.45972 0.290204
v 174.80287 302.4034 0.48102733
v 174.82527 302.43826 0.67737865
v 174.89204 302.5549 0.8266458
v 174.98532 302.72214 0.8888327
v 175.08008 302.89508 0.84727645
v 174.78911 303.37183 0.6642539
v 174.81174 303.37592 0.4718278
v 174.76866 303.30103 0.29261905
v 174.67143 303.16727 0.17464648
v 174.5461 303.01044 0.14952074
v 174.42622 302.8726 0.22397424
v 174.34396 302.79065 0.37805727
v 174.32133 302.78656 0.5704833
v 174.3644 302.86145 0.74969214
v 174.46162 302.99524 0.8676647
v 174.58698 303.15204 0.89279044
v 174.70683 303.2899 0.8183369
v 174.21832 303.75513 0.6433755
v 174.30533 303.78052 0.49282965
v 174.35135 303.71002 0.33918136
v 174.34407 303.56256 0.22360066
v 174.28545 303.3776 0.17705724
v 174.19116 303.20474 0.2120224
v 174.08649 303.0903 0.31912723
v 173.99948 303.0649 0.4696731
v 173.95346 303.1354 0.62332135
v 173.96074 303.28287 0.7389021
v 174.01938 303.46783 0.7854455
v 174.11366 303.6407 0.75048035
v 173.58308 303.74738 0.3789664
v 173.63457 303.84265 0.20671473
v 173.70241 303.83682 0.019386547
v 173.76845 303.73148 -0.13282377
v 173.81499 303.55478 -0.20913157
v 173.82954 303.35413 -0.18909025
v 173.80823 303.18326 -0.078069866
v 173.75676 303.08798 0.09418177
v 173.6889 303.09378 0.28150997
v 173.62286 303.19916 0.4337203
v 173.57632 303.37585 0.51002806
v 173.56177 303.5765 0.48998678
v 173.18172 303.6605 0.2647864
v 173.09474 303.7117 0.104094796
v 173.02878 303.66116 -0.07446544
v 173.00153 303.52243 -0.22304924
v 173.02028 303.33264 -0.3018437
v 173.08002 303.14267 -0.2897359
v 173.16472 303.00342 -0.18997015
v 173.25171 302.9522 -0.029278556
v 173.31766 303.00275 0.14928168
v 173.34491 303.1415 0.29786548
v 173.32616 303.3313 0.37665996
v 173.26643 303.52124 0.36455217
v 172.97014 303.5738 0.5144208
v 172.84784 303.64316 0.42599198
v 172.72394 303.60876 0.32674798
v 172.63165 303.4799 0.2432812
v 172.5957 303.29102 0.19795646
v 172.62573 303.09274 0.20291851
v 172.71368 302.93823 0.2568378
v 172.83598 302.86887 0.3452666
v 172.95988 302.90323 0.4445106
v 173.05217 303.03214 0.5279774
v 173.08812 303.221 0.57330215
v 173.05809 303.41928 0.56834006
v 172.52061 303.60696 0.6449535
v 172.40128 303.66058 0.56348014
v 172.27002 303.6109 0.49064916
v 172.16205 303.47128 0.44597563
v 172.10628 303.2791 0.44142973
v 172.11765 303.0859 0.47822955
v 172.19313 302.9434 0.5465146
v 172.31247 302.8898 0.6279879
v 172.44373 302.93945 0.7008189
v 172.5517 303.07907 0.74549246
v 172.60747 303.27124 0.7500383
v 172.5961 303.46448 0.71323854
v 172.07858 303.76358 0.8337492
v 171.9416 303.67203 0.7546949
v 171.83333 303.50848 0.758995
v 171.78275 303.31677 0.8454974
v 171.80344 303.1483 0.9910238
v 171.88983 303.04816 1.1565804
v 172.0188 303.0432 1.2978067
v 172.15578 303.13477 1.376861
v 172.26405 303.2983 1.3725609
v 172.31464 303.49002 1.2860584
v 172.29395 303.6585 1.140532
v 172.20755 303.75864 0.97497535
v 171.61493 303.8764 1.097277
v 171.51627 303.72467 1.0098306
v 171.43811 303.53912 1.0209326
v 171.4014 303.36942 1.1276084
v 171.41597 303.26108 1.3012743
v 171.4779 303.2431 1.4953966
v 171.57063 303.3203 1.6579604
v 171.66928 303.47205 1.7454069
v 171.74744 303.6576 1.7343049
v 171.78415 303.8273 1.627629
v 171.76959 303.93564 1.4539632
v 171.70764 303.9536 1.2598408
v 171.11183 304.01392 1.1848809
v 171.07149 303.8239 1.1318504
v 171.04155 303.63104 1.1813251
v 171.03004 303.48697 1.3200487
v 171.04005 303.43033 1.51085
v 171.0689 303.47626 1.702604
v 171.10884 303.61246 1.8439306
v 171.14919 303.80246 1.8969612
v 171.17912 303.99533 1.8474864
v 171.19063 304.1394 1.7087629
v 171.18062 304.19604 1.5179615
v 171.15178 304.15012 1.3262074
v 170.50352 303.93024 1.1359518
v 170.54373 303.73505 1.1030418
v 170.5907 303.55334 1.1733463
v 170.63184 303.43378 1.3280274
v 170.65613 303.4084 1.5256383
v 170.65706 303.484 1.7132294
v 170.63438 303.64035 1.8405358
v 170.59418 303.83554 1.8734457
v 170.54721 304.01724 1.8031411
v 170.50607 304.1368 1.64846
v 170.48178 304.1622 1.4508492
v 170.48085 304.08658 1.2632581
v 169.9015 303.80093 1.312524
v 169.8974 303.61267 1.2570902
v 169.94157 303.4171 1.2835165
v 170.02217 303.2667 1.3847221
v 170.1176 303.20172 1.5335888
v 170.2023 303.23956 1.690228
v 170.25357 303.37012 1.8126683
v 170.25766 303.55838 1.8681021
v 170.2135 303.75394 1.8416758
v 170.1329 303.90436 1.7404703
v 170.03746 303.96933 1.5916036
v 169.95277 303.9315 1.4349644
v 169.5193 303.75186 1.684293
v 169.51598 303.55072 1.6594442
v 169.55241 303.3706 1.7237897
v 169.61884 303.2598 1.8600881
v 169.69745 303.248 2.0318186
v 169.76721 303.33835 2.192966
v 169.8094 303.50662 2.300351
v 169.81273 303.7078 2.3251998
v 169.77629 303.8879 2.2608542
v 169.70987 303.99872 2.1245558
v 169.63126 304.01053 1.9528254
v 169.5615 303.92017 1.7916781
v 169.0749 303.69144 1.6442819
v 169.13522 303.49957 1.6304797
v 169.19339 303.32883 1.7191975
v 169.23383 303.2249 1.8866634
v 169.24568 303.21573 2.088005
v 169.22577 303.3037 2.2692733
v 169.17946 303.46527 2.3818972
v 169.11913 303.65714 2.3956995
v 169.06096 303.8279 2.3069818
v 169.02054 303.9318 2.1395159
v 169.00868 303.94098 1.938174
v 169.02858 303.85303 1.7569059
v 168.61713 303.49866 1.6615355
v 168.67287 303.31186 1.6112636
v 168.72417 303.1244 1.6647443
v 168.7573 302.9865 1.8076473
v 168.76337 302.93515 2.001682
v 168.74075 302.9841 2.1948571
v 168.69553 303.1202 2.335411
v 168.63979 303.307 2.385683
v 168.58849 303.49448 2.3322024
v 168.55536 303.63235 2.1892993
v 168.54929 303.68372 1.9952645
v 168.5719 303.63477 1.8020896
v 168.2765 303.53174 1.7024457
v 168.26132 303.3556 1.6082075
v 168.20708 303.16153 1.6083633
v 168.1283 303.00156 1.7028713
v 168.0461 302.91855 1.8664083
v 167.9825 302.93472 2.0551548
v 167.95456 303.04578 2.218536
v 167.96974 303.22195 2.3127744
v 168.02399 303.41602 2.3126185
v 168.10277 303.57596 2.2181106
v 168.18497 303.659 2.0545735
v 168.24857 303.6428 1.8658271
v 168.0048 303.68085 1.3518068
v 167.94127 303.49994 1.2361364
v 167.82642 303.3366 1.2095535
v 167.69101 303.23462 1.2791809
v 167.57135 303.2213 1.426362
v 167.49947 303.30026 1.6116598
v 167.49466 303.4503 1.7854238
v 167.55818 303.63123 1.9010942
v 167.67303 303.79456 1.9276772
v 167.80844 303.8965 1.8580498
v 167.92812 303.90982 1.7108686
v 167.99998 303.8309 1.5255709
v 167.48009 303.9571 1.1009614
v 167.40663 303.78986 0.99666756
v 167.30911 303.61426 0.9935201
v 167.21367 303.4773 1.0923624
v 167.14586 303.4157 1.2667099
v 167.12386 303.44595 1.4698462
v 167.15356 303.55997 1.6473413
v 167.22704 303.7272 1.7516352
v 167.32455 303.9028 1.7547827
v 167.42 304.03976 1.6559403
v 167.48781 304.10135 1.4815928
v 167.50981 304.07108 1.2784564
v 166.98108 304.32947 1.2622433
v 166.90314 304.1902 1.1386669
v 166.81467 304.0112 1.1120864
v 166.73935 303.84042 1.1896242
v 166.69739 303.7237 1.350504
v 166.7 303.6922 1.5516182
v 166.7465 303.75446 1.7390784
v 166.82443 303.89374 1.8626549
v 166.91292 304.07272 1.8892353
v 166.98822 304.2435 1.8116975
v 167.0302 304.36023 1.6508176
v 167.02757 304.39172 1.4497035
v 166.41812 304.49023 1.2260016
v 166.38034 304.3201 1.1241343
v 166.33505 304.12375 1.1229446
v 166.29439 303.95377 1.2227515
v 166.26926 303.85574 1.3968117
v 166.26639 303.8559 1.5984861
v 166.28656 303.95422 1.773736
v 166.32434 304.12433 1.8756033
v 166.36963 304.32068 1.876793
v 166.41028 304.49066 1.7769861
v 166.43541 304.58868 1.6029259
v 166.43828 304.58853 1.4012516
v 165.89833 304.47363 1.1851078
v 165.85619 304.28516 1.122681
v 165.80264 304.09647 1.1621578
v 165.75204 303.95804 1.2929605
v 165.71796 303.90704 1.4800406
v 165.70949 303.9571 1.67327
v 165.72894 304.09482 1.8208733
v 165.77109 304.28326 1.8833001
v 165.82463 304.47195 1.8438232
v 165.87523 304.61038 1.7130206
v 165.90932 304.66138 1.5259405
v 165.91777 304.61133 1.332711
v 165.53526 304.60815 1.1929593
v 165.55501 304.40762 1.1723608
v 165.51219 304.2284 1.2246283
v 165.41829 304.1185 1.3357567
v 165.29848 304.10736 1.4759691
v 165.18486 304.198 1.6076958
v 165.10786 304.36612 1.6956408
v 165.08812 304.56665 1.7162392
v 165.13094 304.74588 1.6639718
v 165.22484 304.85577 1.5528435
v 165.34465 304.8669 1.412631
v 165.45827 304.77628 1.2809043
v 165.38531 304.3778 0.74049515
v 165.46306 304.19983 0.79388726
v 165.44728 304.02542 0.8933228
v 165.34221 303.90134 1.012158
v 165.176 303.8608 1.1185513
v 164.99316 303.9147 1.1839943
v 164.84273 304.04858 1.190952
v 164.76497 304.2266 1.1375598
v 164.78075 304.401 1.0381242
v 164.88582 304.5251 0.919289
v 165.05203 304.5656 0.81289583
v 165.23486 304.5117 0.74745274
v 165.06456 304.2324 0.2493651
v 165.16643 304.05933 0.27344963
v 165.1903 303.87833 0.36635634
v 165.1298 303.7379 0.50319093
v 165.00114 303.67572 0.6472888
v 164.83879 303.7084 0.7600389
v 164.68623 303.82718 0.81123
v 164.58437 304.00027 0.7871455
v 164.56047 304.18124 0.6942388
v 164.62097 304.32166 0.55740416
v 164.74963 304.38388 0.41330633
v 164.912 304.3512 0.3005562
v 164.64421 303.83017 -0.14017665
v 164.70721 303.6473 -0.08626491
v 164.714 303.49976 0.047133967
v 164.66278 303.42706 0.22427586
v 164.56726 303.44867 0.39769572
v 164.45303 303.5588 0.5209259
v 164.35072 303.72794 0.5609469
v 164.28772 303.9108 0.50703514
v 164.28093 304.05835 0.37363625
v 164.33215 304.13104 0.19649437
v 164.42767 304.10947 0.023074491
v 164.5419 303.99933 -0.10015565
v 164.06886 303.56866 -0.2894054
v 164.06628 303.37878 -0.22505575
v 164.04631 303.2477 -0.07745201
v 164.0143 303.21057 0.11385554
v 163.9788 303.27734 0.2976062
v 163.94937 303.4301 0.4245641
v 163.93387 303.62793 0.460711
v 163.93645 303.81784 0.39636138
v 163.9564 303.94888 0.24875763
v 163.98843 303.98602 0.05745008
v 164.02391 303.91925 -0.12630057
v 164.05334 303.76648 -0.2532585
v 163.49733 303.68155 -0.3411558
v 163.46208 303.49753 -0.26721326
v 163.4311 303.3759 -0.11014221
v 163.41267 303.3492 0.08797032
v 163.41176 303.42468 0.27404022
v 163.42857 303.58203 0.39821023
v 163.45863 303.77914 0.42720908
v 163.49387 303.96317 0.35326654
v 163.52486 304.0848 0.19619548
v 163.54327 304.11148 -0.001917038
v 163.5442 304.036 -0.18798694
v 163.52737 303.87863 -0.31215695
v 162.96277 303.68088 -0.35770717
v 162.98454 303.50577 -0.26051846
v 162.99376 303.4019 -0.0883428
v 162.98798 303.3971 0.11268549
v 162.9687 303.49265 0.28870103
v 162.94113 303.663 0.39254063
v 162.91264 303.86243 0.3963805
v 162.89087 304.03757 0.29919183
v 162.88165 304.14142 0.12701616
v 162.88745 304.14624 -0.07401213
v 162.90671 304.05066 -0.2500277
v 162.93428 303.88034 -0.35386726
v 162.43974 303.53293 -0.37982276
v 162.50381 303.35773 -0.3043997
v 162.54811 303.24243 -0.14572
v 162.56076 303.21793 0.05369823
v 162.53836 303.2908 0.24042104
v 162.48692 303.44153 0.3644162
v 162.42024 303.6297 0.39245933
v 162.35617 303.80493 0.31703627
v 162.31187 303.92023 0.15835656
v 162.29924 303.94473 -0.041061662
v 162.32164 303.87186 -0.22778447
v 162.37306 303.72113 -0.35177964
v 161.77905 303.2633 -0.33704513
v 161.87163 303.10815 -0.2684875
v 161.97644 303.0331 -0.12873513
v 162.06541 303.05832 0.044765487
v 162.1147 303.17697 0.20552498
v 162.1111 303.35733 0.310468
v 162.05557 303.55106 0.33147508
v 161.963 303.7062 0.26291746
v 161.85818 303.78122 0.12316508
v 161.76921 303.75604 -0.050335538
v 161.71992 303.63736 -0.21109504
v 161.72353 303.45703 -0.316038
v 161.34222 303.20218 0.18770063
v 161.43892 303.03967 0.258895
v 161.57481 302.9572 0.3833112
v 161.71349 302.97687 0.52761203
v 161.8178 303.09338 0.65313214
v 161.85979 303.27557 0.72623855
v 161.8282 303.47455 0.7273425
v 161.7315 303.63705 0.6561481
v 161.59563 303.7195 0.5317319
v 161.45694 303.69986 0.3874311
v 161.35263 303.5833 0.26191097
v 161.31064 303.40115 0.18880455
v 161.00803 303.15387 0.44418213
v 161.06302 302.98523 0.54144
v 161.14275 302.89404 0.703061
v 161.22585 302.90466 0.88573885
v 161.29004 303.0143 1.0405253
v 161.31813 303.1936 1.1259453
v 161.3026 303.39444 1.1191107
v 161.2476 303.56308 1.0218529
v 161.16788 303.65427 0.86023194
v 161.08478 303.64362 0.677554
v 161.0206 303.534 0.5227676
v 160.9925 303.3547 0.4373476
v 160.58594 303.17447 0.5257536
v 160.59427 302.9997 0.62625957
v 160.6109 302.8985 0.799911
v 160.63138 302.89798 1.0001781
v 160.65022 302.99826 1.1733994
v 160.66235 303.17252 1.2731606
v 160.66455 303.374 1.2727306
v 160.65622 303.54877 1.1722245
v 160.63957 303.64996 0.9985731
v 160.6191 303.65048 0.79830605
v 160.60027 303.5502 0.62508464
v 160.58812 303.37598 0.5253235
v 160.14183 303.12103 0.55096537
v 160.1006 302.96765 0.6726615
v 160.05466 302.89948 0.8557942
v 160.01634 302.93478 1.0512931
v 159.9959 303.06412 1.2067745
v 159.99881 303.2528 1.2805773
v 160.02429 303.45032 1.252926
v 160.06552 303.6037 1.1312299
v 160.11145 303.67188 0.94809717
v 160.14978 303.63657 0.7525983
v 160.17023 303.50723 0.5971169
v 160.16731 303.3185 0.5233141
v 159.79118 303.30664 0.47833538
v 159.72801 303.12506 0.5478288
v 159.62874 303.0099 0.67092294
v 159.51997 302.992 0.8146348
v 159.43086 303.07617 0.9404569
v 159.38527 303.23984 1.0146754
v 159.39543 303.43918 1.0174034
v 159.4586 303.62076 0.94790995
v 159.55788 303.73593 0.82481587
v 159.66664 303.7538 0.681104
v 159.75575 303.66968 0.5552819
v 159.80135 303.50598 0.4810634
v 159.37425 303.39926 -0.037905008
v 159.33495 303.2066 -0.02134477
v 159.25471 303.06857 0.07408435
v 159.15503 303.02213 0.22281219
v 159.0626 303.07974 0.38498726
v 159.00223 303.22598 0.5171549
v 158.99005 303.42163 0.5839008
v 159.02934 303.61432 0.56734055
v 159.10959 303.75235 0.47191146
v 159.20927 303.7988 0.32318363
v 159.30168 303.74115 0.16100855
v 159.36208 303.59494 0.028840939
v 158.72667 303.35562 -0.24810344
v 158.665 303.1831 -0.17705362
v 158.60457 303.07965 -0.02441824
v 158.5616 303.073 0.16890416
v 158.5476 303.16492 0.351113
v 158.56631 303.33078 0.47338554
v 158.61273 303.52615 0.502959
v 158.67441 303.69867 0.43190917
v 158.73483 303.80212 0.2792738
v 158.7778 303.80878 0.08595141
v 158.79181 303.71686 -0.09625742
v 158.77309 303.551 -0.21852998
v 158.1142 303.60583 -0.2742528
v 158.06952 303.43082 -0.18072039
v 158.05394 303.31912 -0.009550737
v 158.07162 303.30063 0.19339138
v 158.11783 303.38034 0.3737278
v 158.18018 303.53687 0.48313752
v 158.24196 303.72827 0.4923043
v 158.28664 303.9033 0.39877188
v 158.30222 304.01498 0.22760224
v 158.28453 304.03348 0.024660116
v 158.23833 303.95377 -0.1556763
v 158.17598 303.79724 -0.26508602
v 157.65877 303.75302 -0.1174075
v 157.61717 303.5637 -0.061707556
v 157.58864 303.42627 0.08352471
v 157.5808 303.37756 0.27937445
v 157.59576 303.43063 0.47336385
v 157.62953 303.57123 0.61351365
v 157.67305 303.76175 0.6622707
v 157.71463 303.95105 0.6065708
v 157.74318 304.0885 0.46133855
v 157.751 304.1372 0.2654888
v 157.73604 304.08414 0.071499415
v 157.70227 303.9435 -0.068650365
v 157.11736 303.82953 -0.2455528
v 157.07806 303.65265 -0.15512437
v 157.06067 303.54083 0.013842866
v 157.06985 303.52405 0.21607426
v 157.10313 303.60675 0.39738208
v 157.15161 303.7668 0.5091851
v 157.20229 303.96136 0.5215256
v 157.2416 304.1382 0.4310972
v 157.25897 304.25003 0.26213
v 157.2498 304.26685 0.059898596
v 157.2165 304.18414 -0.12140923
v 157.16803 304.02408 -0.2332122
v 156.5145 303.91016 -0.012718495
v 156.47885 303.75397 0.11857942
v 156.49472 303.66684 0.29049462
v 156.55788 303.6721 0.4569626
v 156.65137 303.76837 0.5733783
v 156.75017 303.92984 0.6085484
v 156.8278 304.11325 0.5530489
v 156.86345 304.26944 0.42175102
v 156.84758 304.3566 0.2498358
v 156.78442 304.35132 0.083367854
v 156.69093 304.25504 -0.0330479
v 156.59213 304.09357 -0.06821795
v 156.0982 304.17447 0.08452445
v 156.04074 304.05048 0.23745722
v 156.03732 304.002 0.43786758
v 156.08885 304.04208 0.6320557
v 156.18152 304.15994 0.7679891
v 156.29051 304.324 0.8092445
v 156.38661 304.49033 0.74476755
v 156.44406 304.61432 0.5918348
v 156.4475 304.66275 0.39142442
v 156.39597 304.62268 0.19723625
v 156.30328 304.50482 0.06130287
v 156.19429 304.34076 0.020047484
v 155.6898 304.47638 0.08500191
v 155.6238 304.32297 0.20332055
v 155.59503 304.2391 0.388363
v 155.61124 304.24725 0.59054726
v 155.66806 304.34528 0.7556982
v 155.75026 304.50687 0.83956385
v 155.83585 304.68872 0.81967235
v 155.90186 304.84216 0.7013537
v 155.9306 304.92603 0.5163113
v 155.91441 304.91785 0.31412703
v 155.85759 304.81982 0.14897606
v 155.77538 304.65823 0.06511044
v 155.32079 304.67432 0.19005531
v 155.23975 304.51685 0.26249975
v 155.16551 304.43442 0.40706033
v 155.11797 304.44913 0.5850021
v 155.10983 304.55704 0.7486458
v 155.14333 304.72922 0.8541431
v 155.20943 304.91956 0.8732262
v 155.29047 305.07706 0.8007818
v 155.3647 305.1595 0.6562212
v 155.41225 305.14478 0.4782794
v 155.42038 305.03687 0.31463575
v 155.3869 304.8647 0.20913841
v 154.90858 304.7232 -0.15762891
v 154.83101 304.583 -0.04507144
v 154.74883 304.53165 0.12807685
v 154.68408 304.5829 0.31542104
v 154.65411 304.723 0.46676236
v 154.66695 304.91443 0.5415491
v 154.71916 305.10587 0.51974213
v 154.79674 305.24606 0.40718466
v 154.87892 305.29742 0.23403637
v 154.94366 305.2462 0.046692185
v 154.97363 305.10608 -0.10464916
v 154.9608 304.91464 -0.17943586
v 154.30603 304.784 -0.25882068
v 154.25888 304.6501 -0.12387854
v 154.22018 304.6073 0.0632912
v 154.20032 304.66708 0.25253657
v 154.20462 304.81345 0.3931494
v 154.23192 305.00714 0.44745263
v 154.27492 305.1963 0.40089574
v 154.32208 305.33017 0.2659536
v 154.36078 305.37296 0.078783855
v 154.38063 305.31317 -0.11046151
v 154.37634 305.16684 -0.25107434
v 154.34903 304.97314 -0.30537757
v 153.75552 304.97495 -0.32909426
v 153.70978 304.8145 -0.21600516
v 153.67819 304.73187 -0.0347617
v 153.66922 304.74915 0.16607209
v 153.68529 304.86176 0.33268294
v 153.72206 305.0395 0.42042762
v 153.76971 305.23474 0.405795
v 153.81546 305.39517 0.29270592
v 153.84705 305.4778 0.11146246
v 153.85602 305.4605 -0.08937132
v 153.83995 305.3479 -0.2559822
v 153.80318 305.1702 -0.34372687
v 153.22673 305.08237 -0.33662516
v 153.20163 304.92816 -0.20957623
v 153.18634 304.85797 -0.0215831
v 153.18497 304.89062 0.17698161
v 153.19788 305.01733 0.33291268
v 153.22159 305.2042 0.40442845
v 153.24979 305.40112 0.37236637
v 153.27489 305.55533 0.24531743
v 153.29018 305.62552 0.0573243
v 153.29155 305.5929 -0.14124042
v 153.27866 305.46616 -0.29717147
v 153.25493 305.2793 -0.36868724
v 152.6531 305.08633 -0.34222296
v 152.60893 304.9411 -0.20978366
v 152.58812 304.87927 -0.01924242
v 152.59627 304.9174 0.17834537
v 152.63116 305.0453 0.33003622
v 152.68349 305.22864 0.39518473
v 152.7392 305.41833 0.35633436
v 152.78337 305.56357 0.22389506
v 152.80418 305.6254 0.033353824
v 152.79604 305.58728 -0.16423397
v 152.76114 305.4594 -0.31592482
v 152.70882 305.27606 -0.38107333
v 152.14146 305.40707 -0.34941444
v 152.05276 305.27713 -0.22262448
v 152.01227 305.216 -0.03460245
v 152.03085 305.24008 0.16427132
v 152.10352 305.3429 0.32070875
v 152.2108 305.49695 0.39279258
v 152.32394 305.6609 0.361208
v 152.41264 305.79083 0.23441803
v 152.45314 305.85196 0.046396
v 152.43456 305.82788 -0.15247777
v 152.3619 305.72504 -0.3089152
v 152.25461 305.571 -0.38099903
v 151.60481 305.8507 -0.13041572
v 151.55711 305.68167 0.013886153
v 151.57607 305.56265 0.192047
v 151.6566 305.52554 0.3563288
v 151.77715 305.5803 0.4627123
v 151.90538 305.71222 0.4826922
v 152.00696 305.886 0.41091487
v 152.05467 306.05502 0.26661298
v 152.03572 306.17404 0.08845214
v 151.95517 306.21115 -0.07582963
v 151.83464 306.1564 -0.18221316
v 151.7064 306.02448 -0.20219305
v 151.1883 305.864 0.17030361
v 151.23698 305.71014 0.3231347
v 151.35149 305.63293 0.4816329
v 151.50111 305.653 0.6033287
v 151.64578 305.76505 0.65561384
v 151.74672 305.939 0.6244786
v 151.77689 306.12823 0.51826555
v 151.72818 306.28207 0.36543444
v 151.61368 306.3593 0.20693626
v 151.46405 306.3392 0.08524045
v 151.31938 306.22717 0.0329553
v 151.21844 306.05325 0.06409058
v 150.89679 306.11462 0.473765
v 150.8919 305.95523 0.5848872
v 150.94398 305.86716 0.7464393
v 151.03911 305.87402 0.9151335
v 151.15176 305.97403 1.0457683
v 151.25177 306.1403 1.1033403
v 151.31232 306.32834 1.072423
v 151.31721 306.48773 0.96130073
v 151.26512 306.5758 0.79974866
v 151.17001 306.56894 0.63105446
v 151.05736 306.46896 0.5004197
v 150.95735 306.30267 0.4428477
v 150.52765 306.3241 0.5196367
v 150.53477 306.13824 0.5939922
v 150.56033 306.016 0.7489346
v 150.5975 305.9901 0.9429474
v 150.6363 306.06754 1.1240449
v 150.66635 306.22748 1.2437022
v 150.67958 306.42715 1.2698572
v 150.67245 306.613 1.1955018
v 150.6469 306.73523 1.0405593
v 150.60974 306.76114 0.84654653
v 150.57094 306.68372 0.6654491
v 150.5409 306.52374 0.54579175
v 150.05159 306.13165 0.58484983
v 150.06815 305.96707 0.69967854
v 150.08684 305.88254 0.88092804
v 150.10263 305.90067 1.0800327
v 150.11131 306.01663 1.2436426
v 150.11055 306.19934 1.3279184
v 150.10056 306.39984 1.3102788
v 150.08398 306.56442 1.19545
v 150.06529 306.64896 1.0142004
v 150.0495 306.63083 0.81509584
v 150.04082 306.51486 0.65148604
v 150.04158 306.33215 0.56721014
v 149.50906 306.11688 0.6522419
v 149.50426 305.9833 0.802901
v 149.50856 305.9427 0.99978715
v 149.52081 306.00586 1.1901449
v 149.53775 306.15594 1.322968
v 149.55482 306.35266 1.3626666
v 149.56746 306.54337 1.2986034
v 149.57227 306.6769 1.1479443
v 149.56796 306.71753 0.9510582
v 149.5557 306.65436 0.76070046
v 149.53876 306.5043 0.6278774
v 149.52168 306.30756 0.5881788
v 148.95943 306.08432 0.70952713
v 148.94377 305.98102 0.8817948
v 148.94226 305.97684 1.0832896
v 148.95528 306.07297 1.2600212
v 148.97935 306.24356 1.3646345
v 149.00803 306.443 1.3690984
v 149.03362 306.61777 1.2722168
v 149.04926 306.72107 1.0999491
v 149.05077 306.72522 0.8984543
v 149.03775 306.62912 0.7217227
v 149.01369 306.4585 0.6171095
v 148.98502 306.2591 0.61264557
v 148.55435 306.2447 0.7047058
v 148.4523 306.1312 0.81523675
v 148.35526 306.11215 0.9831055
v 148.28922 306.19266 1.1633316
v 148.2719 306.35114 1.3076239
v 148.30792 306.5451 1.3773191
v 148.38763 306.72263 1.3537425
v 148.48969 306.83612 1.2432115
v 148.58673 306.85516 1.0753428
v 148.65277 306.77466 0.8951166
v 148.67009 306.61618 0.75082445
v 148.63408 306.4222 0.6811292
v 148.29924 306.32074 0.3352147
v 148.15985 306.22867 0.4486371
v 148.01799 306.23636 0.5907869
v 147.91168 306.3418 0.723575
v 147.86942 306.5167 0.8114211
v 147.9025 306.71423 0.8307868
v 148.00208 306.88144 0.7764832
v 148.14148 306.97354 0.6630607
v 148.28333 306.96585 0.520911
v 148.38963 306.8604 0.38812286
v 148.43192 306.6855 0.30027676
v 148.39882 306.48798 0.28091103
v 147.8165 306.41492 -0.031897448
v 147.73244 306.31705 0.12315935
v 147.64717 306.31973 0.30545917
v 147.58354 306.42224 0.46615493
v 147.5586 306.5971 0.5621883
v 147.57903 306.79745 0.56782734
v 147.63936 306.96964 0.48156092
v 147.72342 307.0675 0.3265041
v 147.8087 307.06482 0.14420427
v 147.87233 306.9623 -0.016491491
v 147.89726 306.78745 -0.1125249
v 147.87683 306.58707 -0.11816387
v 147.22874 306.40564 -0.115576275
v 147.19504 306.32742 0.06358834
v 147.16243 306.35245 0.2561393
v 147.13968 306.47406 0.4104827
v 147.13287 306.65964 0.4852624
v 147.14383 306.85947 0.4604412
v 147.16962 307.02 0.34266993
v 147.20332 307.0982 0.1635053
v 147.23593 307.07318 -0.02904565
v 147.25868 306.95157 -0.18338907
v 147.26549 306.766 -0.25816876
v 147.25453 306.56616 -0.23334755
v 146.73083 306.46173 -0.22616966
v 146.73456 306.36044 -0.05313886
v 146.7185 306.35803 0.14616652
v 146.68695 306.45514 0.31834278
v 146.64838 306.62573 0.4172554
v 146.6131 306.82413 0.41640088
v 146.59056 306.99716 0.31600812
v 146.58682 307.09845 0.14297733
v 146.60289 307.10086 -0.05632806
v 146.63443 307.00375 -0.22850432
v 146.67302 306.83313 -0.32741696
v 146.7083 306.63474 -0.3265624
v 146.2405 306.33362 -0.30668718
v 146.28294 306.20477 -0.15666196
v 146.2919 306.1624 0.040873904
v 146.26497 306.21786 0.23299085
v 146.20934 306.35626 0.3682113
v 146.13994 306.54053 0.41030306
v 146.07536 306.72128 0.34798762
v 146.0329 306.8501 0.19796243
v 146.02394 306.8925 4.265675E-4
v 146.05089 306.83704 -0.19169039
v 146.1065 306.69864 -0.32691082
v 146.1759 306.51437 -0.36900258
v 145.6115 306.09946 -0.29585496
v 145.67111 305.99002 -0.1485047
v 145.72348 305.97824 0.03472375
v 145.75455 306.06732 0.20473449
v 145.75601 306.23334 0.31597328
v 145.72746 306.43185 0.33863378
v 145.67656 306.60962 0.26664412
v 145.61693 306.71906 0.11929386
v 145.56458 306.7308 -0.063934594
v 145.5335 306.64175 -0.23394534
v 145.53204 306.47574 -0.34518412
v 145.5606 306.27722 -0.3678446
v 145.03656 306.20114 -0.059206087
v 145.06372 306.04605 0.07159786
v 145.11989 305.97513 0.24660693
v 145.19 306.00742 0.4189276
v 145.25528 306.13425 0.54238665
v 145.29825 306.32162 0.5839034
v 145.30737 306.51938 0.53235334
v 145.28021 306.67447 0.4015494
v 145.22404 306.74536 0.22654034
v 145.15393 306.71307 0.054219674
v 145.08865 306.58624 -0.069239385
v 145.04568 306.39886 -0.1107561
v 144.54799 306.26648 0.045376822
v 144.54059 306.13324 0.19387265
v 144.56195 306.08978 0.38267353
v 144.60637 306.14777 0.5611904
v 144.66193 306.29163 0.6815899
v 144.71373 306.48285 0.711611
v 144.74791 306.6702 0.6432096
v 144.75531 306.80344 0.49471375
v 144.73395 306.8469 0.30591288
v 144.68953 306.7889 0.12739596
v 144.63397 306.64502 0.0069964924
v 144.58217 306.45383 -0.023024596
v 144.02303 306.3755 0.1518874
v 144.005 306.2633 0.31642303
v 144.02066 306.24393 0.5112748
v 144.06578 306.32263 0.68423235
v 144.12828 306.47824 0.7889518
v 144.19142 306.66913 0.7973737
v 144.23827 306.84412 0.7072414
v 144.25629 306.95633 0.5427058
v 144.24065 306.97568 0.347854
v 144.19553 306.897 0.17489646
v 144.13303 306.74136 0.070177
v 144.06989 306.55048 0.0617551
v 143.5097 306.54764 0.20027688
v 143.47926 306.4517 0.37376916
v 143.48747 306.44888 0.57361305
v 143.53212 306.53995 0.7462605
v 143.60124 306.7005 0.8454509
v 143.67632 306.88748 0.8446061
v 143.73723 307.05084 0.7439526
v 143.76765 307.1468 0.5704603
v 143.75945 307.1496 0.3706164
v 143.71481 307.05853 0.19796892
v 143.64569 306.89798 0.09877857
v 143.57062 306.711 0.099623345
v 143.02132 306.82227 0.16834156
v 142.96387 306.70316 0.32020614
v 142.94972 306.66718 0.51773465
v 142.98267 306.724 0.7079995
v 143.05388 306.8584 0.8400194
v 143.14427 307.03433 0.87841964
v 143.22963 307.20468 0.812911
v 143.28708 307.3238 0.6610464
v 143.30122 307.35977 0.46351787
v 143.26828 307.30295 0.27325302
v 143.19707 307.16855 0.14123315
v 143.10667 306.9926 0.10283289
v 142.57207 307.09604 0.17508604
v 142.52519 306.9699 0.32469347
v 142.5142 306.9296 0.5207947
v 142.54207 306.98593 0.7108445
v 142.60129 307.1238 0.8439192
v 142.67601 307.3063 0.88436157
v 142.7462 307.4845 0.8213351
v 142.79308 307.61066 0.6717276
v 142.80406 307.65094 0.4756264
v 142.7762 307.5946 0.2855766
v 142.71698 307.45673 0.1525019
v 142.64226 307.27423 0.11205954
v 142.03758 307.2619 0.21925962
v 142.07648 307.10333 0.3341468
v 142.13016 307.0281 0.5044102
v 142.18422 307.05637 0.6844279
v 142.2242 307.18057 0.82596433
v 142.23936 307.3674 0.8910948
v 142.22566 307.56683 0.8623678
v 142.18677 307.7254 0.74748063
v 142.1331 307.8006 0.5772172
v 142.07903 307.77234 0.39719948
v 142.03906 307.64813 0.2556631
v 142.02388 307.4613 0.1905326
v 141.5845 307.112 0.4278017
v 141.67271 306.9598 0.52635515
v 141.76314 306.88776 0.6911441
v 141.83157 306.91516 0.87801343
v 141.85965 307.03467 1.0368917
v 141.83986 307.21426 1.1252075
v 141.77751 307.4058 1.1192969
v 141.6893 307.55798 1.0207435
v 141.59888 307.63004 0.8559545
v 141.53044 307.60263 0.6690852
v 141.50237 307.48312 0.51020694
v 141.52216 307.30356 0.42189103
v 141.1222 307.00784 0.5407464
v 141.16078 306.8362 0.63755363
v 141.2034 306.73904 0.8082972
v 141.23866 306.74234 1.0072266
v 141.25708 306.84518 1.1810389
v 141.25374 307.02008 1.283161
v 141.22954 307.22012 1.2862297
v 141.19095 307.39172 1.1894225
v 141.14832 307.4889 1.0186789
v 141.11307 307.48563 0.8197495
v 141.09464 307.38275 0.6459372
v 141.09798 307.2079 0.543815
v 140.62947 307.04898 0.58389467
v 140.64769 306.8705 0.67511815
v 140.66292 306.76202 0.8438134
v 140.67107 306.75253 1.0447787
v 140.66995 306.8446 1.2241654
v 140.65987 307.01358 1.3339072
v 140.64352 307.21417 1.3445988
v 140.62529 307.39264 1.2533753
v 140.61006 307.50113 1.0846801
v 140.60191 307.51062 0.8837148
v 140.60304 307.41852 0.704328
v 140.61311 307.24954 0.5945862
v 140.21957 306.9932 0.5675389
v 140.22704 306.80554 0.64571494
v 140.2018 306.67664 0.8022723
v 140.15063 306.641 0.99526167
v 140.08722 306.70816 1.1729715
v 140.02858 306.86017 1.2877848
v 139.99042 307.05627 1.3089373
v 139.98294 307.24393 1.2307613
v 140.00818 307.37286 1.0742038
v 140.05936 307.4085 0.8812146
v 140.12276 307.3413 0.7035047
v 140.1814 307.1893 0.5886915
v 139.88464 307.01743 0.4709253
v 139.89 306.8212 0.54192597
v 139.82907 306.6669 0.665595
v 139.7182 306.5958 0.80879545
v 139.58707 306.627 0.9331568
v 139.47083 306.75214 1.0053566
v 139.40062 306.93768 1.0060488
v 139.39526 307.13388 0.93504816
v 139.45619 307.2882 0.81137913
v 139.56706 307.35928 0.6681787
v 139.6982 307.3281 0.54381734
v 139.81444 307.20294 0.47161758
v 139.5146 306.76865 -0.04682552
v 139.50423 306.59476 0.043209974
v 139.43738 306.48825 0.18939479
v 139.33199 306.4777 0.3525588
v 139.2163 306.56586 0.48898235
v 139.12128 306.72916 0.5621109
v 139.07243 306.9238 0.5523496
v 139.08281 307.0977 0.46231416
v 139.14966 307.20416 0.31612936
v 139.25505 307.21475 0.15296532
v 139.37074 307.1266 0.01654176
v 139.46576 306.9633 -0.056586765
v 138.86066 306.6272 -0.24749885
v 138.82753 306.4495 -0.16524136
v 138.78406 306.34244 -0.009442507
v 138.74187 306.33475 0.17815152
v 138.71228 306.42844 0.34727505
v 138.70322 306.59842 0.45261157
v 138.7171 306.79916 0.46593624
v 138.75023 306.97687 0.38367873
v 138.7937 307.0839 0.22787988
v 138.83589 307.0916 0.04028587
v 138.86548 306.99792 -0.12883766
v 138.87456 306.8279 -0.23417418
v 138.30692 306.8679 -0.3172388
v 138.22629 306.69955 -0.24150796
v 138.16391 306.59207 -0.08341143
v 138.1365 306.57428 0.11468893
v 138.15141 306.65094 0.29971233
v 138.20464 306.80148 0.42208186
v 138.28192 306.9856 0.4490087
v 138.36256 307.15393 0.37327787
v 138.42494 307.26138 0.21518135
v 138.45235 307.27917 0.017080985
v 138.43744 307.20255 -0.1679424
v 138.3842 307.052 -0.29031193
v 137.8051 307.0357 -0.34352556
v 137.78128 306.8643 -0.24036318
v 137.76207 306.76764 -0.064717084
v 137.7526 306.7717 0.1363485
v 137.75542 306.87534 0.3089582
v 137.76978 307.05078 0.4068614
v 137.79181 307.25107 0.403825
v 137.81563 307.4225 0.30066264
v 137.83485 307.51913 0.12501654
v 137.84431 307.51508 -0.07604903
v 137.84149 307.41144 -0.24865875
v 137.82713 307.23596 -0.34656194
v 137.27467 306.92166 -0.3584806
v 137.30266 306.7541 -0.25072777
v 137.32094 306.66287 -0.07242372
v 137.32465 306.6725 0.12865517
v 137.31276 306.78033 0.29862994
v 137.28848 306.9575 0.39195597
v 137.2583 307.15652 0.38362667
v 137.23033 307.3241 0.27587384
v 137.21204 307.4153 0.09756977
v 137.20834 307.4057 -0.103509106
v 137.22021 307.29785 -0.27348387
v 137.2445 307.1207 -0.36680993
v 136.55078 306.83276 -0.28438425
v 136.60841 306.6732 -0.19037592
v 136.69832 306.59647 -0.03792477
v 136.7964 306.6232 0.13212004
v 136.8764 306.74615 0.27419513
v 136.91687 306.93246 0.35023165
v 136.90695 307.13217 0.33985558
v 136.84933 307.29175 0.24584727
v 136.75943 307.36847 0.09339611
v 136.66133 307.34174 -0.0766487
v 136.58134 307.21878 -0.2187238
v 136.54088 307.03247 -0.2947603
v 136.1554 306.90924 0.2811556
v 136.22542 306.7503 0.36312565
v 136.34583 306.67352 0.49046913
v 136.48438 306.69943 0.6290644
v 136.60391 306.82108 0.7417749
v 136.67244 307.00592 0.7984001
v 136.67157 307.20438 0.7837673
v 136.60153 307.3633 0.7017972
v 136.48112 307.4401 0.5744537
v 136.34258 307.4142 0.4358585
v 136.22304 307.29254 0.3231479
v 136.15453 307.1077 0.2665227
v 135.81279 307.03296 0.4378397
v 135.85245 306.85165 0.50942975
v 135.91977 306.73846 0.6568734
v 135.99675 306.7237 0.84066314
v 136.06273 306.8113 1.0115527
v 136.10004 306.97784 1.1237524
v 136.0987 307.17868 1.1471983
v 136.05904 307.36 1.0756083
v 135.9917 307.47318 0.92816466
v 135.91473 307.48795 0.7443749
v 135.84875 307.40033 0.5734853
v 135.81143 307.2338 0.46128565
v 135.46167 307.06393 0.5059117
v 135.48311 306.86584 0.5379389
v 135.49126 306.70828 0.6646574
v 135.48395 306.63342 0.852113
v 135.46313 306.66135 1.0500772
v 135.4344 306.7846 1.2055056
v 135.40543 306.9701 1.2767513
v 135.384 307.16818 1.244724
v 135.37584 307.32578 1.1180055
v 135.38315 307.40063 0.9305499
v 135.40396 307.37268 0.7325858
v 135.43271 307.24945 0.5771574
v 135.0915 307.19113 0.5539728
v 135.13191 306.9994 0.51796097
v 135.11908 306.80286 0.5496418
v 135.05643 306.6542 0.6405264
v 134.96077 306.59326 0.7662625
v 134.85773 306.63635 0.8931589
v 134.7749 306.77194 0.9872141
v 134.7345 306.96368 1.0232259
v 134.74733 307.16022 0.99154514
v 134.80997 307.30887 0.90066046
v 134.90562 307.3698 0.77492446
v 135.00868 307.32672 0.64802796
v 134.64526 307.1587 0.091211654
v 134.71391 306.97122 0.090172805
v 134.72903 306.78015 0.17157714
v 134.6866 306.63672 0.31361243
v 134.59796 306.5793 0.47822043
v 134.48688 306.62338 0.6212946
v 134.38312 306.75705 0.7044983
v 134.31447 306.94455 0.70553714
v 134.29935 307.1356 0.62413275
v 134.34178 307.27902 0.48209748
v 134.43042 307.33643 0.31748948
v 134.5415 307.29236 0.17441534
v 134.10718 306.8075 -0.21925656
v 134.18286 306.62314 -0.18372625
v 134.22469 306.4696 -0.054472186
v 134.22145 306.38803 0.1338721
v 134.17401 306.40027 0.33083993
v 134.09508 306.50302 0.48365387
v 134.00581 306.6688 0.55136764
v 133.93013 306.85315 0.5158373
v 133.88829 307.00668 0.38658324
v 133.89154 307.08826 0.19823895
v 133.93898 307.07602 0.0012711458
v 134.01791 306.97327 -0.15154283
v 133.38777 306.48105 -0.23174068
v 133.43999 306.2958 -0.1955309
v 133.52316 306.17358 -0.08216108
v 133.61504 306.14706 0.077991426
v 133.69096 306.22342 0.24201387
v 133.73062 306.38214 0.3659566
v 133.72336 306.58072 0.41660923
v 133.67116 306.76596 0.38039944
v 133.58797 306.88818 0.2670296
v 133.49611 306.9147 0.1068771
v 133.42018 306.83835 -0.05714535
v 133.38052 306.67963 -0.18108806
v 132.99864 306.5079 0.32044354
v 133.06319 306.34268 0.39882237
v 133.17422 306.25693 0.53085196
v 133.302 306.2736 0.681155
v 133.41228 306.38824 0.8094581
v 133.47551 306.57016 0.8813824
v 133.47476 306.77057 0.87765586
v 133.41022 306.9358 0.79927707
v 133.29918 307.02155 0.6672475
v 133.1714 307.00488 0.51694435
v 133.06113 306.89023 0.38864133
v 132.9979 306.7083 0.31671703
v 132.64592 306.44052 0.47653782
v 132.69604 306.28363 0.58253515
v 132.76033 306.21063 0.7516097
v 132.82156 306.24106 0.93845814
v 132.86333 306.36676 1.0930145
v 132.87444 306.55408 1.1738657
v 132.8519 306.7528 1.1593474
v 132.80177 306.90967 1.0533502
v 132.73747 306.9827 0.8842756
v 132.67625 306.95227 0.69742715
v 132.63449 306.82657 0.54287076
v 132.62338 306.63925 0.46201965
v 132.1623 306.53943 0.52566564
v 132.19867 306.3507 0.58657354
v 132.24028 306.21967 0.733561
v 132.27599 306.18143 0.92724276
v 132.29622 306.24622 1.1157221
v 132.29556 306.3967 1.2484958
v 132.2742 306.59253 1.2899877
v 132.23782 306.78125 1.2290798
v 132.19621 306.9123 1.0820924
v 132.1605 306.95053 0.88841057
v 132.14026 306.8857 0.6999313
v 132.14091 306.73526 0.56715745
v 131.61383 306.37177 0.5878903
v 131.68893 306.19943 0.66056705
v 131.765 306.09314 0.8138557
v 131.82161 306.08133 1.0066829
v 131.84361 306.16718 1.1873806
v 131.82512 306.32767 1.307531
v 131.77106 306.51984 1.33494
v 131.69595 306.69214 1.2622633
v 131.61989 306.79843 1.1089746
v 131.56328 306.81024 0.9161475
v 131.54128 306.7244 0.7354498
v 131.55977 306.5639 0.61529934
v 131.20552 306.12277 0.8081891
v 131.24194 305.95786 0.9179814
v 131.27612 305.87128 1.0968254
v 131.29889 305.88626 1.2967999
v 131.30414 305.99878 1.464322
v 131.29048 306.17868 1.5545043
v 131.26158 306.37775 1.5431823
v 131.22516 306.54266 1.43339
v 131.19098 306.62924 1.254546
v 131.16823 306.61426 1.0545715
v 131.16296 306.50174 0.8870494
v 131.17662 306.32184 0.7968672
v 130.74321 306.22028 0.7143312
v 130.71614 306.0434 0.80402875
v 130.68526 305.9377 0.9706404
v 130.65886 305.93158 1.1695228
v 130.644 306.0266 1.3473854
v 130.64465 306.19733 1.4565703
v 130.66068 306.39804 1.4678212
v 130.68774 306.57492 1.3781238
v 130.71861 306.6806 1.2115121
v 130.74503 306.68674 1.0126297
v 130.75989 306.5917 0.83476704
v 130.75922 306.42096 0.7255822
v 130.26581 306.19788 0.6867217
v 130.22324 306.03638 0.80186146
v 130.16447 305.9566 0.9749091
v 130.10527 305.97995 1.1594967
v 130.06148 306.10013 1.3061639
v 130.04483 306.285 1.3756117
v 130.0598 306.48495 1.3492314
v 130.10237 306.64648 1.2340915
v 130.16115 306.72626 1.0610439
v 130.22035 306.7029 0.8764564
v 130.26414 306.5827 0.7297891
v 130.28078 306.39786 0.6603413
v 129.83493 306.28064 0.38348946
v 129.78023 306.1006 0.44117802
v 129.7019 305.98825 0.5784646
v 129.62094 305.97372 0.7585634
v 129.55904 306.0609 0.9332171
v 129.53276 306.22644 1.0556273
v 129.54918 306.42596 1.0929945
v 129.60387 306.60602 1.0353059
v 129.68219 306.71835 0.89801925
v 129.76317 306.73288 0.7179204
v 129.82507 306.6457 0.5432668
v 129.85133 306.48016 0.42085654
v 129.2641 306.4728 0.2651987
v 129.22412 306.2802 0.2986665
v 129.17355 306.13855 0.4225391
v 129.12595 306.08575 0.6036249
v 129.09404 306.13605 0.79340214
v 129.08641 306.27588 0.94102013
v 129.10509 306.4678 1.0069247
v 129.14507 306.66043 0.973457
v 129.19563 306.8021 0.8495844
v 129.24324 306.8549 0.6684986
v 129.27515 306.8046 0.47872138
v 129.28278 306.66476 0.33110335
v 128.7849 306.52838 0.23161213
v 128.75554 306.3332 0.25699824
v 128.69753 306.1883 0.36917555
v 128.62639 306.13248 0.5380862
v 128.5612 306.1807 0.71847075
v 128.51942 306.32004 0.8619953
v 128.51225 306.51315 0.9302025
v 128.54161 306.70834 0.9048164
v 128.59962 306.85324 0.7926391
v 128.67076 306.9091 0.62372845
v 128.73595 306.86087 0.4433439
v 128.77773 306.7215 0.29981938
v 128.35928 306.56836 -0.10516015
v 128.33775 306.37076 -0.072184056
v 128.27893 306.21906 0.046701994
v 128.1986 306.15393 0.2196426
v 128.11824 306.19284 0.40029845
v 128.05942 306.32532 0.54026294
v 128.0379 306.51593 0.6020327
v 128.05943 306.71353 0.56905663
v 128.11826 306.86523 0.4501706
v 128.1986 306.93036 0.27723
v 128.27895 306.89145 0.09657415
v 128.33775 306.75897 -0.043390356
v 127.74507 306.52313 -0.25248653
v 127.73022 306.33316 -0.18557672
v 127.70039 306.2022 -0.036714647
v 127.66359 306.16537 0.15421224
v 127.62966 306.2325 0.33604524
v 127.607704 306.38565 0.46006233
v 127.6036 306.58377 0.49303323
v 127.618454 306.7737 0.42612344
v 127.64828 306.90466 0.27726138
v 127.68508 306.9415 0.08633449
v 127.71901 306.87436 -0.0954985
v 127.74097 306.72122 -0.21951559
v 127.17674 306.4878 -0.32473168
v 127.19315 306.30716 -0.23727866
v 127.19407 306.19348 -0.07200417
v 127.17925 306.17715 0.12680659
v 127.152664 306.26254 0.30588245
v 127.12144 306.42682 0.4172402
v 127.09393 306.62595 0.4310416
v 127.07752 306.80655 0.34358856
v 127.07661 306.92026 0.17831409
v 127.09142 306.93658 -0.020496678
v 127.11801 306.85117 -0.19957255
v 127.14924 306.6869 -0.31093028
v 126.621925 306.43204 -0.3655625
v 126.689476 306.24756 -0.31919435
v 126.73659 306.10748 -0.18108961
v 126.75065 306.04935 0.011746625
v 126.72788 306.08875 0.20764406
v 126.6744 306.2151 0.35411212
v 126.60452 306.39456 0.4119048
v 126.53698 306.57904 0.36553666
v 126.48986 306.7191 0.22743192
v 126.4758 306.77722 0.034595694
v 126.498566 306.73782 -0.16130173
v 126.55205 306.61148 -0.3077698
v 126.063 306.07025 -0.38174713
v 126.14955 305.91028 -0.30038047
v 126.229576 305.82175 -0.13995034
v 126.281624 305.82846 0.056556173
v 126.291756 305.92856 0.23648529
v 126.25725 306.0952 0.35162514
v 126.187355 306.28384 0.37112412
v 126.1008 306.44382 0.2897575
v 126.02078 306.53232 0.12932736
v 125.968735 306.52563 -0.06717915
v 125.9586 306.42554 -0.24710827
v 125.99311 306.25885 -0.36224812
v 125.51525 306.0256 -0.047924835
v 125.60869 305.84906 -0.019707303
v 125.71997 305.72598 0.09302207
v 125.81929 305.6894 0.26005757
v 125.88003 305.74905 0.4366421
v 125.88592 305.88898 0.5754601
v 125.83537 306.07172 0.63931525
v 125.74194 306.24826 0.6110977
v 125.63066 306.3713 0.49836832
v 125.53134 306.40793 0.33133286
v 125.4706 306.34827 0.15474829
v 125.464714 306.2083 0.015930347
v 125.0215 305.82974 0.10339191
v 125.110306 305.65118 0.059791595
v 125.232735 305.5047 0.10958049
v 125.355965 305.42953 0.23941769
v 125.44699 305.44586 0.4145134
v 125.48142 305.54926 0.58795094
v 125.45002 305.71204 0.7132578
v 125.36121 305.8906 0.7568581
v 125.238785 306.03708 0.7070692
v 125.115555 306.11224 0.577232
v 125.02453 306.09595 0.40213627
v 124.9901 305.99255 0.22869875
v 124.5658 305.61374 0.5844824
v 124.63531 305.4277 0.5307651
v 124.761116 305.27722 0.5501434
v 124.90953 305.20264 0.637425
v 125.04078 305.2239 0.76922274
v 125.11968 305.33536 0.9102216
v 125.125114 305.5071 1.0226411
v 125.05561 305.69315 1.0763583
v 124.929794 305.84363 1.0569799
v 124.78138 305.9182 0.96969837
v 124.65014 305.89694 0.83790064
v 124.57123 305.7855 0.6969018
v 124.244194 305.43265 0.8860813
v 124.327995 305.25476 0.82832396
v 124.4592 305.10812 0.8580623
v 124.602646 305.03207 0.9673281
v 124.7199 305.04694 1.1268436
v 124.77956 305.14874 1.2938666
v 124.76561 305.31024 1.4236436
v 124.68181 305.48813 1.481401
v 124.550606 305.63477 1.4516625
v 124.40716 305.71085 1.3423969
v 124.2899 305.69598 1.1828815
v 124.23025 305.59415 1.0158583
v 123.90969 305.1936 1.0246526
v 124.00109 305.02423 0.96003634
v 124.11982 304.8665 0.99673647
v 124.23406 304.76263 1.1249192
v 124.3132 304.74054 1.3102381
v 124.33604 304.8061 1.5030372
v 124.29645 304.9417 1.6516559
v 124.20505 305.1111 1.7162722
v 124.08632 305.26886 1.6795721
v 123.97208 305.37268 1.5513893
v 123.89294 305.39478 1.3660704
v 123.8701 305.32925 1.1732714
v 123.51486 304.9459 1.1069555
v 123.60062 304.7701 1.0535457
v 123.69762 304.60223 1.1035326
v 123.77987 304.48727 1.243522
v 123.82535 304.45602 1.4360042
v 123.82185 304.51685 1.6294035
v 123.770325 304.65344 1.7718987
v 123.68457 304.82922 1.8253086
v 123.58757 304.9971 1.7753217
v 123.50531 305.11206 1.6353322
v 123.45984 305.14334 1.4428501
v 123.46333 305.08252 1.2494508
v 123.06457 304.6972 1.1208601
v 123.156456 304.52063 1.0882505
v 123.2479 304.35623 1.158786
v 123.31441 304.24805 1.3135667
v 123.33816 304.22507 1.5111192
v 123.31278 304.29346 1.6985096
v 123.24508 304.4349 1.8255266
v 123.1532 304.61148 1.8581362
v 123.06175 304.77588 1.7876008
v 122.99525 304.88406 1.63282
v 122.9715 304.90704 1.4352674
v 122.99687 304.83862 1.2478771
v 122.57301 304.48434 1.1676806
v 122.6654 304.319 1.0983781
v 122.76352 304.14655 1.1329818
v 122.841095 304.01318 1.2622197
v 122.877335 303.95465 1.4514627
v 122.862526 303.98663 1.6500033
v 122.80064 304.10056 1.8046426
v 122.70825 304.2659 1.8739451
v 122.61013 304.43835 1.8393414
v 122.532555 304.57172 1.7101035
v 122.496315 304.63025 1.5208604
v 122.51112 304.59827 1.32232
v 122.22524 304.20233 1.1098528
v 122.324776 304.02856 1.0960143
v 122.39382 303.85577 1.181925
v 122.41389 303.73026 1.3445656
v 122.379585 303.68567 1.5403564
v 122.30012 303.73392 1.7168354
v 122.19678 303.8621 1.8267154
v 122.097244 304.0359 1.8405539
v 122.0282 304.20868 1.7546431
v 122.00813 304.33417 1.5920025
v 122.04243 304.37878 1.3962117
v 122.121895 304.33054 1.2197328
v 121.947365 304.00943 0.9822389
v 122.0497 303.83603 1.0062497
v 122.08325 303.657 1.0983403
v 122.03903 303.5204 1.2338351
v 121.92888 303.4627 1.3764284
v 121.78232 303.49948 1.4879123
v 121.63862 303.62082 1.538415
v 121.536285 303.79422 1.514404
v 121.50273 303.9732 1.4223135
v 121.54695 304.10986 1.2868187
v 121.657104 304.1675 1.1442255
v 121.803665 304.13077 1.0327415
v 121.684044 303.688 0.5056571
v 121.77099 303.51477 0.56518346
v 121.78484 303.35934 0.6969758
v 121.721886 303.26328 0.86572057
v 121.599 303.25238 1.0262026
v 121.4491 303.32953 1.1354209
v 121.312355 303.4741 1.1641105
v 121.22541 303.64728 1.1045841
v 121.21156 303.80273 0.97279173
v 121.27451 303.89877 0.80404705
v 121.3974 303.90967 0.64356506
v 121.5473 303.83252 0.5343467
v 121.18411 303.31094 0.26141024
v 121.25295 303.1298 0.3165616
v 121.278145 302.98825 0.4577613
v 121.25295 302.92426 0.64717495
v 121.18411 302.955 0.8340494
v 121.09007 303.0722 0.9683117
v 120.99604 303.24448 1.0139865
v 120.9272 303.42563 0.9588351
v 120.90201 303.56717 0.8176355
v 120.9272 303.63116 0.62822175
v 120.99604 303.60043 0.44134733
v 121.09007 303.48322 0.307085
v 120.609314 303.16223 0.16895658
v 120.637856 302.96844 0.21627122
v 120.6483 302.8223 0.35460246
v 120.637856 302.76294 0.5468846
v 120.609314 302.80627 0.74159575
v 120.57033 302.94067 0.88656324
v 120.531334 303.1302 0.94294316
v 120.50279 303.32394 0.8956285
v 120.49235 303.47012 0.7572973
v 120.50279 303.52948 0.56501514
v 120.531334 303.48615 0.370304
v 120.57033 303.3517 0.22533649
v 120.047066 303.1071 0.13469316
v 120.058464 302.91125 0.18072404
v 120.06263 302.76434 0.3185854
v 120.058464 302.70575 0.5113374
v 120.047066 302.75113 0.7073323
v 120.03151 302.8884 0.85405344
v 120.015945 303.0807 0.912187
v 120.004555 303.27655 0.8661561
v 120.00038 303.42346 0.7282948
v 120.004555 303.48206 0.5355427
v 120.015945 303.43665 0.33954784
v 120.03151 303.2994 0.1928267
v 119.49784 303.02393 0.12432333
v 119.50173 302.8374 0.20047425
v 119.50242 302.7139 0.35965073
v 119.49971 302.68652 0.5592016
v 119.49434 302.76257 0.7456573
v 119.48774 302.9217 0.8690573
v 119.48168 303.12125 0.8963365
v 119.47779 303.30777 0.8201856
v 119.477104 303.43127 0.66100913
v 119.47981 303.45865 0.46145827
v 119.48518 303.3826 0.2750025
v 119.49178 303.22348 0.15160257
v 118.96093 302.96448 0.1285483
v 118.978745 302.79065 0.22892383
v 118.988205 302.68997 0.40318707
v 118.98676 302.6894 0.60464436
v 118.974815 302.7891 0.7793153
v 118.95555 302.9623 0.880397
v 118.93415 303.1627 0.8808047
v 118.91633 303.3365 0.7804292
v 118.906876 303.43716 0.60616595
v 118.90832 303.43774 0.40470868
v 118.920265 303.33807 0.23003772
v 118.93952 303.16483 0.128956
v 118.43918 302.77448 0.15960509
v 118.45647 302.62897 0.29793665
v 118.46281 302.5716 0.49099702
v 118.456505 302.6177 0.6870558
v 118.43925 302.75497 0.83357924
v 118.41566 302.9466 0.8913065
v 118.39206 303.1412 0.84476954
v 118.37478 303.2867 0.706438
v 118.36844 303.3441 0.5133776
v 118.37474 303.29797 0.3173188
v 118.392 303.16074 0.17079537
v 118.41558 302.96912 0.11306814
v 117.88361 302.7825 0.14181414
v 117.89308 302.62338 0.2650891
v 117.897415 302.5471 0.45154956
v 117.89544 302.5741 0.65123355
v 117.887695 302.6971 0.8106359
v 117.87624 302.8832 0.88704497
v 117.86417 303.08255 0.8599869
v 117.85469 303.24167 0.736712
v 117.850365 303.31793 0.55025154
v 117.85233 303.29095 0.35056752
v 117.860085 303.16794 0.19116512
v 117.87154 302.9818 0.114756085
v 117.34338 302.7019 0.16082744
v 117.35094 302.55783 0.3015053
v 117.3537 302.5033 0.4954728
v 117.35094 302.55292 0.69075644
v 117.34338 302.6934 0.8350302
v 117.33308 302.8871 0.889636
v 117.32277 303.0821 0.8399422
v 117.31522 303.22617 0.69926435
v 117.31246 303.2807 0.5052969
v 117.31522 303.23108 0.31001323
v 117.32277 303.0906 0.16573949
v 117.33308 302.8969 0.11113371
v 116.79546 302.67996 0.16335684
v 116.7986 302.53772 0.3060733
v 116.799706 302.4859 0.50079817
v 116.79848 302.53836 0.69535494
v 116.79525 302.68103 0.83761245
v 116.79089 302.8757 0.8894528
v 116.78656 303.07022 0.8369854
v 116.783424 303.21243 0.69426894
v 116.782326 303.26428 0.49954414
v 116.783554 303.21182 0.3049873
v 116.78677 303.06915 0.16272984
v 116.79114 302.87445 0.11088949
v 116.263084 302.7461 0.13058823
v 116.282715 302.57892 0.24135469
v 116.293236 302.48914 0.4214474
v 116.29184 302.50082 0.6226107
v 116.27889 302.6108 0.790943
v 116.257866 302.78967 0.88133985
v 116.23439 302.98947 0.8695795
v 116.21476 303.15665 0.758813
v 116.20424 303.24643 0.5787203
v 116.205635 303.23477 0.377557
v 116.21858 303.12476 0.20922469
v 116.23961 302.9459 0.118827835
v 115.64964 302.61188 0.1477212
v 115.70545 302.45096 0.25577554
v 115.76504 302.36996 0.4300227
v 115.81243 302.39056 0.62377334
v 115.83494 302.50726 0.78511214
v 115.826515 302.68878 0.8708084
v 115.78944 302.8865 0.8579
v 115.73362 303.04742 0.74984574
v 115.674034 303.12842 0.57559854
v 115.62664 303.10782 0.38184792
v 115.60413 302.99112 0.22050913
v 115.61256 302.8096 0.13481282
v 115.12774 302.59888 0.43479785
v 115.209816 302.43073 0.4944504
v 115.302025 302.33362 0.63390046
v 115.37966 302.33353 0.8157826
v 115.42192 302.4305 0.9913617
v 115.41747 302.59854 1.1135913
v 115.36752 302.79263 1.1497202
v 115.285446 302.9608 1.0900676
v 115.19324 303.0579 0.95061755
v 115.1156 303.05798 0.7687354
v 115.07334 302.961 0.5931564
v 115.07778 302.79297 0.4709268
v 114.75294 302.3245 0.5158725
v 114.82526 302.17194 0.6182107
v 114.884254 302.09756 0.79034543
v 114.91414 302.1213 0.9861534
v 114.9069 302.2368 1.153168
v 114.86446 302.41312 1.2466377
v 114.79822 302.603 1.2415174
v 114.72591 302.75555 1.1391792
v 114.6669 302.82993 0.9670445
v 114.63702 302.80618 0.77123654
v 114.644264 302.6907 0.604222
v 114.68669 302.51437 0.51075226
v 114.138435 302.25668 0.5760235
v 114.21444 302.0888 0.6532163
v 114.29909 301.99347 0.80765694
v 114.3697 301.99615 0.99796325
v 114.40736 302.0962 1.1731428
v 114.40197 302.26678 1.2862563
v 114.35497 302.46216 1.3069952
v 114.27898 302.63004 1.2298025
v 114.19433 302.72537 1.0753618
v 114.12372 302.7227 0.8850555
v 114.08606 302.62265 0.709876
v 114.091446 302.4521 0.5967624
v 113.67129 301.97116 1.0867645
v 113.811966 301.8608 1.1454953
v 113.95535 301.84326 1.2517632
v 114.063034 301.92325 1.377094
v 114.106155 302.07928 1.4879054
v 114.07315 302.2696 1.5545053
v 113.97288 302.44318 1.5590485
v 113.8322 302.55353 1.5003177
v 113.68881 302.57104 1.3940496
v 113.58113 302.4911 1.2687188
v 113.53801 302.33502 1.1579076
v 113.571014 302.1447 1.0913076
v 113.41871 301.7895 1.3710713
v 113.566444 301.69168 1.458733
v 113.70005 301.6817 1.6061956
v 113.78372 301.76218 1.7739466
v 113.795044 301.9116 1.9170374
v 113.73099 302.08987 1.9971268
v 113.6087 302.24924 1.9927549
v 113.46096 302.34705 1.9050933
v 113.32736 302.35703 1.7576307
v 113.24368 302.27652 1.5898796
v 113.23236 302.12714 1.4467889
v 113.296425 301.94885 1.3666995
v 113.10864 301.5376 1.5127883
v 113.21769 301.4193 1.6328616
v 113.297264 301.38123 1.8152918
v 113.32604 301.43353 2.0111966
v 113.29632 301.56223 2.1680837
v 113.21606 301.73282 2.243915
v 113.10676 301.8996 2.218372
v 112.99772 302.01788 2.0982988
v 112.918144 302.056 1.9158688
v 112.889366 302.0037 1.7199639
v 112.91909 301.875 1.5630769
v 112.99935 301.70438 1.4872453
v 112.66116 301.31567 1.5928271
v 112.73708 301.1826 1.7207056
v 112.782936 301.13065 1.9088118
v 112.78644 301.1737 2.106743
v 112.74666 301.30023 2.2614636
v 112.674255 301.47635 2.3315163
v 112.58862 301.65488 2.2981305
v 112.5127 301.78793 2.170252
v 112.46685 301.83987 1.9821458
v 112.46335 301.7968 1.7842146
v 112.50313 301.6703 1.6294941
v 112.57553 301.49417 1.5594413
v 112.15229 301.1735 1.598118
v 112.22823 301.01624 1.6981454
v 112.277115 300.9276 1.8717141
v 112.285835 300.9314 2.0723164
v 112.25206 301.02655 2.2462013
v 112.18484 301.1876 2.346776
v 112.10218 301.37137 2.3470922
v 112.02624 301.52863 2.2470648
v 111.977356 301.61725 2.073496
v 111.968636 301.61346 1.8728937
v 112.00241 301.5183 1.699009
v 112.06963 301.35727 1.5984341
v 111.69102 300.92917 1.6210191
v 111.77593 300.78427 1.7317965
v 111.82365 300.70813 1.9116092
v 111.821365 300.72116 2.1122763
v 111.769714 300.8199 2.2800295
v 111.682526 300.97784 2.3699193
v 111.58317 301.1527 2.3578596
v 111.49825 301.29764 2.2470822
v 111.45055 301.37378 2.0672696
v 111.45282 301.36072 1.8666024
v 111.50447 301.262 1.6988493
v 111.59166 301.10403 1.6089596
v 111.2232 300.66992 1.6139221
v 111.31499 300.51498 1.7043378
v 111.37231 300.4202 1.8727107
v 111.37978 300.41095 2.0739253
v 111.33543 300.48975 2.2540665
v 111.25112 300.63547 2.364865
v 111.149445 300.80905 2.3766334
v 111.057655 300.964 2.2862175
v 111.00034 301.05878 2.1178446
v 110.99286 301.06802 1.9166301
v 111.03722 300.98923 1.736489
v 111.12153 300.8435 1.6256903
v 110.75794 300.39127 1.6263542
v 110.84061 300.24234 1.7340091
v 110.88643 300.16064 1.9123926
v 110.88314 300.16806 2.113707
v 110.83161 300.26263 2.2840104
v 110.74566 300.41898 2.37767
v 110.648315 300.5952 2.3695898
v 110.56565 300.74414 2.261935
v 110.51983 300.82584 2.0835516
v 110.523125 300.81842 1.8822371
v 110.574646 300.72388 1.7119337
v 110.6606 300.56754 1.6182741
v 110.31689 300.07333 1.6454186
v 110.393166 299.93845 1.7742282
v 110.42768 299.8778 1.9632788
v 110.4112 299.90765 2.161914
v 110.34812 300.01996 2.3169103
v 110.25536 300.1847 2.386736
v 110.15777 300.35767 2.3526816
v 110.08149 300.49252 2.223872
v 110.04697 300.5532 2.0348215
v 110.06345 300.52335 1.836186
v 110.126526 300.411 1.68119
v 110.21929 300.2463 1.6113642
v 109.82488 299.85696 1.6284888
v 109.902435 299.70758 1.740164
v 109.94146 299.62604 1.9208761
v 109.93148 299.63412 2.1222034
v 109.87519 299.7297 2.2902
v 109.78766 299.88718 2.379852
v 109.69235 300.06433 2.3671367
v 109.61479 300.21368 2.2554615
v 109.575775 300.29523 2.0747495
v 109.58575 300.28714 1.8734224
v 109.64204 300.19156 1.7054255
v 109.72957 300.0341 1.6157737
v 109.46752 299.58813 1.6402346
v 109.51313 299.44775 1.7833273
v 109.497215 299.37512 1.972769
v 109.424034 299.38968 2.1577988
v 109.3132 299.48752 2.288838
v 109.19442 299.64243 2.3307748
v 109.09951 299.8129 2.2723725
v 109.0539 299.95328 2.1292796
v 109.06982 300.0259 1.939838
v 109.143 300.01135 1.7548083
v 109.25383 299.9135 1.6237692
v 109.37261 299.7586 1.5818322
v 109.20897 299.32437 1.4599649
v 109.19288 299.1627 1.5889676
v 109.10144 299.0657 1.7436719
v 108.95915 299.05936 1.8826247
v 108.80414 299.1454 1.968594
v 108.67793 299.30075 1.978544
v 108.614365 299.4838 1.9098089
v 108.630455 299.64545 1.7808062
v 108.72189 299.74246 1.6261019
v 108.86418 299.74878 1.487149
v 109.019196 299.66275 1.4011798
v 109.14539 299.5074 1.3912297
v 108.96817 299.181 1.1643729
v 108.90802 299.0104 1.257825
v 108.76872 298.90643 1.3614813
v 108.58759 298.89697 1.4475671
v 108.41318 298.98456 1.4930156
v 108.2922 299.1457 1.4856492
v 108.25708 299.33725 1.4274415
v 108.31723 299.50784 1.3339893
v 108.456535 299.61182 1.230333
v 108.63766 299.62128 1.1442473
v 108.81208 299.5337 1.0987988
v 108.93305 299.37256 1.1061652
v 108.686066 298.86737 0.560541
v 108.679054 298.75305 0.73327446
v 108.61922 298.72522 0.92621106
v 108.522575 298.79138 1.0876536
v 108.41502 298.93375 1.1743437
v 108.32539 299.11423 1.1630529
v 108.27769 299.28442 1.0568063
v 108.28469 299.39874 0.8840729
v 108.344536 299.42654 0.6911363
v 108.44118 299.3604 0.5296937
v 108.54873 299.21805 0.4430036
v 108.63836 299.03757 0.45429447
v 107.921234 298.71887 0.7686841
v 108.021675 298.6054 0.901534
v 108.1222 298.5879 1.0752822
v 108.19588 298.67102 1.2433732
v 108.22297 298.83252 1.3607668
v 108.196205 299.02908 1.3960078
v 108.12277 299.2081 1.3396531
v 108.02233 299.32153 1.2068033
v 107.92181 299.33905 1.0330551
v 107.84813 299.25592 0.8649642
v 107.82104 299.09445 0.7475705
v 107.8478 298.89786 0.71232957
v 107.46225 298.662 0.9582702
v 107.532234 298.5221 1.0798796
v 107.607796 298.47192 1.2578341
v 107.66869 298.52493 1.4444507
v 107.6986 298.6669 1.5897257
v 107.68951 298.85977 1.654733
v 107.64385 299.0519 1.6220535
v 107.57387 299.1918 1.500444
v 107.49831 299.24197 1.3224896
v 107.437416 299.18896 1.135873
v 107.4075 299.04703 0.99059796
v 107.416595 298.85413 0.9255908
v 106.851845 298.63712 1.1067408
v 106.94333 298.4862 1.199904
v 107.057335 298.42075 1.3511136
v 107.163315 298.45825 1.5198532
v 107.232864 298.5887 1.6609093
v 107.24735 298.77713 1.7364857
v 107.20289 298.97302 1.7263321
v 107.111404 299.12393 1.6331689
v 106.9974 299.1894 1.4819593
v 106.89142 299.1519 1.3132197
v 106.82187 299.02142 1.1721636
v 106.80739 298.833 1.0965872
v 106.464455 298.57196 1.6070936
v 106.570724 298.412 1.668516
v 106.71702 298.33267 1.7823064
v 106.86414 298.3553 1.9179747
v 106.97268 298.47375 2.0391686
v 107.013535 298.65634 2.1134143
v 106.97578 298.85413 2.120818
v 106.86951 299.0141 2.0593953
v 106.723206 299.0934 1.9456049
v 106.57608 299.0708 1.8099368
v 106.46755 298.95233 1.6887429
v 106.42669 298.76974 1.6144972
v 106.15057 298.48206 1.8654081
v 106.22925 298.32568 1.9438022
v 106.33206 298.25296 2.0854156
v 106.43146 298.28336 2.252303
v 106.5008 298.40872 2.3997467
v 106.52152 298.5955 2.4882398
v 106.48806 298.79358 2.4940705
v 106.40938 298.94992 2.4156764
v 106.30657 299.02267 2.274063
v 106.20718 298.99228 2.1071758
v 106.137825 298.8669 1.9597318
v 106.11711 298.68015 1.8712387
v 105.581 298.49524 2.076151
v 105.65165 298.32263 2.1341398
v 105.76497 298.22495 2.2557247
v 105.89061 298.22836 2.408327
v 105.9949 298.33194 2.551057
v 106.0499 298.50797 2.6456704
v 106.040855 298.70926 2.6668155
v 105.970215 298.88187 2.6088266
v 105.85689 298.97955 2.4872417
v 105.73125 298.97614 2.3346393
v 105.62696 298.87253 2.1919093
v 105.57197 298.6965 2.097296
v 105.22624 298.38614 2.6365056
v 105.34928 298.2493 2.6475894
v 105.51722 298.20444 2.678531
v 105.685074 298.26364 2.7210395
v 105.80786 298.41104 2.7637248
v 105.85268 298.6071 2.7951496
v 105.80752 298.79932 2.8068936
v 105.68449 298.9362 2.7958097
v 105.51655 298.98102 2.7648683
v 105.348694 298.9218 2.72236
v 105.22591 298.77444 2.6796744
v 105.18109 298.57837 2.6482496
v 104.92198 298.55804 3.1584866
v 105.002655 298.38962 3.256479
v 105.153465 298.2959 3.3599088
v 105.334 298.30197 3.4410622
v 105.49588 298.40622 3.478194
v 105.59573 298.58072 3.4613552
v 105.60681 298.77872 3.3950572
v 105.52614 298.9471 3.297065
v 105.37533 299.04086 3.1936352
v 105.19479 299.0348 3.1124818
v 105.03291 298.9305 3.0753498
v 104.93305 298.756 3.0921888
v 104.72063 298.65604 3.6826568
v 104.7999 298.49646 3.7543771
v 104.94333 298.41602 3.8544424
v 105.112495 298.43628 3.95604
v 105.26207 298.5518 4.0319467
v 105.351974 298.73163 4.061824
v 105.358116 298.9276 4.037666
v 105.27885 299.0872 3.9659452
v 105.135414 299.16763 3.8658803
v 104.96624 299.14737 3.7642827
v 104.816666 299.03186 3.6883757
v 104.72677 298.85202 3.6584985
v 104.484924 298.75018 3.9380484
v 104.54406 298.58868 4.027707
v 104.64022 298.509 4.1745925
v 104.747635 298.53244 4.3393464
v 104.83752 298.65277 4.4778233
v 104.88579 298.83768 4.552918
v 104.87952 299.0377 4.5445094
v 104.82037 299.19916 4.4548507
v 104.72421 299.27887 4.3079653
v 104.616806 299.2554 4.1432114
v 104.52692 299.1351 4.0047345
v 104.478645 298.95016 3.9296398
v 104.10433 298.66803 4.0300136
v 104.14738 298.5137 4.145599
v 104.195526 298.4441 4.323616
v 104.23588 298.4778 4.5163646
v 104.25762 298.60587 4.672198
v 104.25492 298.79395 4.749361
v 104.228516 298.9916 4.7271776
v 104.18547 299.14597 4.611592
v 104.13732 299.21558 4.4335747
v 104.09697 299.18185 4.240826
v 104.07523 299.0538 4.084993
v 104.07793 298.86572 4.0078297
v 103.61483 298.64853 4.0896873
v 103.65149 298.48785 4.20267
v 103.68289 298.40762 4.3826513
v 103.70062 298.42932 4.5814056
v 103.699936 298.54712 4.745676
v 103.68101 298.7295 4.831447
v 103.64892 298.92755 4.8157363
v 103.61226 299.08823 4.7027535
v 103.580864 299.16846 4.5227723
v 103.563126 299.14676 4.3240185
v 103.56382 299.02896 4.159748
v 103.58274 298.8466 4.073977
v 103.11184 298.5382 4.111542
v 103.1452 298.3753 4.2246027
v 103.16748 298.29086 4.4059386
v 103.17271 298.3076 4.6069617
v 103.15948 298.4209 4.773808
v 103.13134 298.6005 4.8617706
v 103.09583 298.79825 4.8472805
v 103.06247 298.96115 4.73422
v 103.04019 299.04556 4.552884
v 103.034966 299.02887 4.351861
v 103.048195 298.91553 4.1850147
v 103.07633 298.73593 4.097052
v 102.58925 298.43015 4.1411304
v 102.61714 298.2809 4.273313
v 102.63132 298.2172 4.4638367
v 102.62799 298.25607 4.6616507
v 102.60803 298.38712 4.8137503
v 102.57681 298.5752 4.879381
v 102.54268 298.76996 4.8409576
v 102.514786 298.9192 4.708775
v 102.50061 298.9829 4.5182514
v 102.50394 298.94403 4.3204374
v 102.523895 298.813 4.168338
v 102.555115 298.62488 4.102707
v 102.06439 298.3042 4.151752
v 102.09027 298.1591 4.28914
v 102.10163 298.10123 4.481812
v 102.09542 298.14612 4.678141
v 102.0733 298.28174 4.8255215
v 102.041214 298.47174 4.8844624
v 102.00775 298.66522 4.8391705
v 101.981865 298.81033 4.701782
v 101.97051 298.8682 4.5091105
v 101.97672 298.8233 4.3127813
v 101.99883 298.68768 4.165401
v 102.03092 298.49768 4.10646
v 101.54604 298.24582 4.1519976
v 101.5878 298.1025 4.287358
v 101.60548 298.04352 4.479214
v 101.59435 298.08466 4.676159
v 101.5574 298.21487 4.8254204
v 101.50453 298.39932 4.8870044
v 101.4499 298.58853 4.84441
v 101.40815 298.73184 4.7090497
v 101.390465 298.79083 4.5171933
v 101.40159 298.74973 4.3202486
v 101.43854 298.61948 4.170987
v 101.49141 298.43506 4.109403
v 101.069084 298.00037 4.1640596
v 101.114235 297.86676 4.3080015
v 101.13048 297.8193 4.503168
v 101.11345 297.87073 4.6972637
v 101.067726 298.0072 4.838281
v 101.00555 298.1922 4.8884344
v 100.94359 298.37613 4.8342857
v 100.89843 298.50974 4.6903434
v 100.882195 298.5572 4.495177
v 100.899216 298.50577 4.301081
v 100.94495 298.3693 4.1600637
v 101.00712 298.1843 4.1099105
v 100.53761 297.83813 4.1955514
v 100.56792 297.7226 4.35784
v 100.57367 297.70108 4.558107
v 100.55334 297.77933 4.7426906
v 100.51236 297.93637 4.8621316
v 100.46172 298.13016 4.8844266
v 100.41499 298.30872 4.8036013
v 100.38469 298.42422 4.641313
v 100.37894 298.44574 4.441046
v 100.39928 298.3675 4.2564626
v 100.44025 298.21045 4.137021
v 100.49089 298.0167 4.114726
v 99.937126 297.6588 4.1839275
v 100.00215 297.55182 4.3304024
v 100.05532 297.54193 4.516164
v 100.08238 297.63174 4.6914377
v 100.07608 297.79727 4.809259
v 100.03811 297.9941 4.8380575
v 99.978645 298.16953 4.7701173
v 99.91361 298.27652 4.6236424
v 99.86044 298.28644 4.437881
v 99.83339 298.1966 4.262607
v 99.83968 298.0311 4.144786
v 99.877655 297.83426 4.1159873
v 99.39949 297.5946 4.522137
v 99.47255 297.48608 4.656253
v 99.54911 297.4765 4.8283854
v 99.60865 297.5684 4.992412
v 99.63522 297.73715 5.104382
v 99.6217 297.9376 5.134293
v 99.57171 298.11597 5.0741305
v 99.49865 298.2245 4.940015
v 99.42209 298.23407 4.7678823
v 99.36255 298.14218 4.603856
v 99.335976 297.9734 4.4918857
v 99.3495 297.77298 4.4619746
v 98.97299 297.56665 4.623494
v 99.03327 297.4587 4.776079
v 99.07503 297.44626 4.966287
v 99.08708 297.53265 5.143151
v 99.0662 297.69473 5.259281
v 99.01798 297.8891 5.28356
v 98.955345 298.06363 5.209482
v 98.89507 298.17157 5.056897
v 98.85331 298.18402 4.866689
v 98.841255 298.09763 4.6898255
v 98.86214 297.93555 4.573695
v 98.910355 297.74118 4.5494165
v 98.56467 297.391 4.633471
v 98.64386 297.27966 4.779371
v 98.67842 297.24945 4.9739485
v 98.65908 297.3084 5.165068
v 98.59102 297.44077 5.3015184
v 98.49248 297.61102 5.346738
v 98.38986 297.77362 5.28861
v 98.31066 297.88492 5.14271
v 98.2761 297.91516 4.9481325
v 98.29544 297.8562 4.7570133
v 98.3635 297.72385 4.620563
v 98.46204 297.55356 4.575343
v 98.150375 297.06888 4.660335
v 98.22461 296.96124 4.8136773
v 98.24964 296.93393 5.011782
v 98.21875 296.9943 5.2015676
v 98.14022 297.12616 5.3321805
v 98.0351 297.29416 5.3686237
v 97.93154 297.4533 5.3011317
v 97.85731 297.56094 5.1477895
v 97.83228 297.58826 4.949684
v 97.86317 297.52786 4.759899
v 97.941696 297.39603 4.629286
v 98.04682 297.22803 4.592843
v 97.63543 296.79367 4.6719365
v 97.68239 296.6719 4.825482
v 97.69763 296.6389 5.023705
v 97.67707 296.7035 5.2134924
v 97.62623 296.84836 5.343991
v 97.558716 297.03473 5.380233
v 97.49263 297.21265 5.3125086
v 97.44567 297.33444 5.158963
v 97.430435 297.36743 4.9607406
v 97.45099 297.30286 4.7709527
v 97.50183 297.15796 4.6404543
v 97.56934 296.9716 4.6042123
v 97.08352 296.6775 4.6765018
v 97.11528 296.55087 4.830011
v 97.125015 296.51587 5.0282288
v 97.11011 296.58188 5.2180433
v 97.074554 296.73123 5.348594
v 97.027885 296.92386 5.3849
v 96.982605 297.1082 5.317233
v 96.95084 297.2348 5.163724
v 96.94112 297.2698 4.965506
v 96.956024 297.2038 4.7756915
v 96.99157 297.05447 4.6451406
v 97.03824 296.86182 4.6088347
v 96.54836 296.55173 4.663834
v 96.575874 296.41367 4.8080087
v 96.585945 296.36487 5.003257
v 96.575874 296.4184 5.1972623
v 96.54836 296.5599 5.3380413
v 96.51078 296.75153 5.387872
v 96.4732 296.94183 5.333403
v 96.44568 297.07993 5.1892285
v 96.435616 297.12872 4.9939804
v 96.44568 297.0752 4.799975
v 96.4732 296.93365 4.659196
v 96.51078 296.74207 4.609365
v 95.987686 296.49283 4.660666
v 95.999756 296.3497 4.8019776
v 96.00442 296.29614 4.996184
v 96.00041 296.34653 5.191246
v 95.98882 296.48737 5.3348985
v 95.97275 296.6809 5.388649
v 95.9565 296.8753 5.3380957
v 95.94442 297.01843 5.1967835
v 95.939766 297.072 5.002578
v 95.94376 297.0216 4.8075156
v 95.95536 296.88077 4.663863
v 95.971436 296.68723 4.6101127
v 95.45916 296.46463 4.6623645
v 95.48042 296.32358 4.804691
v 95.48829 296.2718 4.9992733
v 95.48067 296.32318 5.1939726
v 95.45959 296.46393 5.3366203
v 95.430695 296.65634 5.3889937
v 95.40174 296.84888 5.3370595
v 95.380486 296.98993 5.194733
v 95.37261 297.04172 5.000151
v 95.38024 296.99036 4.8054514
v 95.40132 296.84958 4.6628036
v 95.43021 296.65717 4.6104302
v 94.97318 296.34302 4.66194
v 95.02397 296.20926 4.8038282
v 95.0428 296.15973 4.998249
v 95.02463 296.20773 5.193107
v 94.97432 296.34042 5.3361907
v 94.90536 296.5222 5.3891606
v 94.83622 296.70438 5.337824
v 94.78543 296.83813 5.1959357
v 94.7666 296.88766 5.001515
v 94.784775 296.83963 4.806657
v 94.83508 296.70697 4.6635733
v 94.904045 296.52518 4.6106033
v 94.497406 296.09485 4.6627035
v 94.55197 295.96313 4.8051085
v 94.57199 295.91486 4.999719
v 94.55209 295.96292 5.1943903
v 94.49761 296.0945 5.33696
v 94.42314 296.2743 5.389226
v 94.34863 296.45416 5.3371844
v 94.29407 296.58588 5.1947794
v 94.27405 296.63416 5.0001683
v 94.293945 296.58606 4.805497
v 94.348434 296.4545 4.662928
v 94.422905 296.2747 4.610662
v 93.99494 295.93692 4.6628246
v 94.059944 295.8101 4.805293
v 94.08375 295.76367 4.999927
v 94.05998 295.81006 5.1945753
v 93.99501 295.93686 5.337081
v 93.90625 296.11008 5.3892603
v 93.817474 296.2833 5.337132
v 93.75247 296.41013 5.1946635
v 93.72867 296.45654 5.0000296
v 93.75243 296.41016 4.8053813
v 93.817406 296.28336 4.6628757
v 93.90617 296.11014 4.610696
v 93.59263 295.6349 4.6627564
v 93.68184 295.5237 4.8051667
v 93.71454 295.48294 4.99978
v 93.68198 295.52353 5.194449
v 93.59286 295.6346 5.337013
v 93.47108 295.78644 5.3892713
v 93.349266 295.93826 5.337222
v 93.260056 296.04947 5.1948113
v 93.22735 296.09024 5.0001984
v 93.25992 296.04962 4.805529
v 93.34903 295.93854 4.6629653
v 93.47081 295.78674 4.610707
v 93.22158 295.2366 4.704088
v 93.29411 295.1486 4.8702035
v 93.30411 295.13644 5.071096
v 93.2489 295.20346 5.2529373
v 93.14327 295.33167 5.3670025
v 93.015526 295.48672 5.382728
v 92.899895 295.62704 5.295901
v 92.82736 295.7151 5.1297855
v 92.81736 295.72723 4.9288926
v 92.872574 295.66022 4.7470517
v 92.9782 295.532 4.6329865
v 93.10595 295.37695 4.617261
v 92.76025 294.87833 4.699835
v 92.82796 294.7858 4.8645797
v 92.84372 294.77664 5.0649133
v 92.80331 294.85336 5.247157
v 92.717545 294.9954 5.362479
v 92.60941 295.16464 5.379978
v 92.50788 295.3158 5.2949657
v 92.44017 295.40836 5.1302214
v 92.42441 295.41748 4.9298873
v 92.46482 295.34076 4.7476435
v 92.55058 295.19876 4.632322
v 92.658714 295.02948 4.6148224
v 92.17958 294.53516 4.7681365
v 92.296844 294.49332 4.9232163
v 92.37588 294.5466 5.1041107
v 92.3955 294.68076 5.2623496
v 92.350464 294.85986 5.355533
v 92.25283 295.0359 5.3586926
v 92.12876 295.16168 5.270982
v 92.0115 295.20352 5.115902
v 91.932465 295.15024 4.9350076
v 91.91284 295.01608 4.7767687
v 91.95788 294.83698 4.683585
v 92.05551 294.66095 4.6804256
v 91.78895 294.38522 5.254058
v 91.94697 294.3313 5.35372
v 92.08047 294.3735 5.493822
v 92.15369 294.50058 5.6368237
v 92.147 294.67847 5.7444077
v 92.0622 294.85947 5.7877474
v 91.92201 294.99515 5.7552295
v 91.76399 295.0491 5.6555676
v 91.630486 295.00687 5.5154653
v 91.557274 294.8798 5.3724637
v 91.56396 294.70193 5.2648797
v 91.64876 294.5209 5.22154
v 91.47796 294.20392 5.461899
v 91.60574 294.1132 5.583478
v 91.7025 294.10855 5.7532325
v 91.742294 294.19128 5.925677
v 91.71446 294.33917 6.054605
v 91.62647 294.5126 6.10547
v 91.50189 294.66513 6.064644
v 91.37411 294.75586 5.943065
v 91.27735 294.7605 5.7733107
v 91.23756 294.67776 5.6008663
v 91.26538 294.52988 5.471938
v 91.35337 294.35645 5.4210725
v 91.03995 293.90436 5.566174
v 91.163345 293.81836 5.685817
v 91.255104 293.82086 5.854609
v 91.29064 293.9112 6.0273237
v 91.26043 294.06512 6.157682
v 91.17257 294.24142 6.2107544
v 91.0506 294.39285 6.17232
v 90.9272 294.47882 6.0526776
v 90.83544 294.47632 5.883885
v 90.799904 294.386 5.71117
v 90.83012 294.23206 5.580812
v 90.91798 294.05576 5.52774
v 90.57515 293.7385 5.9072704
v 90.701996 293.6139 5.98527
v 90.81848 293.57098 6.131726
v 90.89339 293.62134 6.307395
v 90.90665 293.75143 6.465207
v 90.854706 293.9264 6.5628767
v 90.75148 294.0994 6.574233
v 90.62463 294.224 6.496233
v 90.50815 294.2669 6.349777
v 90.43324 294.21655 6.174108
v 90.41998 294.08646 6.0162964
v 90.471924 293.9115 5.918627
v 90.189354 293.54218 5.999514
v 90.30735 293.40793 6.0918097
v 90.400375 293.3433 6.259253
v 90.4435 293.36557 6.456978
v 90.42517 293.4688 6.632004
v 90.35029 293.6253 6.737433
v 90.23894 293.79315 6.7450156
v 90.12093 293.9274 6.65272
v 90.02791 293.99203 6.4852767
v 89.98479 293.96976 6.287552
v 90.00312 293.86652 6.112526
v 90.077995 293.71002 6.007097
v 89.69207 293.25024 6.0971456
v 89.832985 293.11414 6.1441913
v 89.963745 293.03714 6.2769275
v 90.04932 293.03983 6.4597883
v 90.066765 293.12152 6.643776
v 90.01141 293.26028 6.779591
v 89.8981 293.41898 6.830842
v 89.75719 293.55505 6.7837963
v 89.62643 293.63208 6.65106
v 89.540855 293.6294 6.4681993
v 89.52341 293.5477 6.2842116
v 89.57876 293.40894 6.1483965
v 89.30517 292.94537 6.383882
v 89.45848 292.8155 6.402577
v 89.611855 292.7382 6.5104494
v 89.724205 292.7342 6.678595
v 89.76541 292.80457 6.8619595
v 89.72444 292.93042 7.01141
v 89.612274 293.07806 7.0869017
v 89.45896 293.20795 7.068207
v 89.30558 293.28522 6.9603343
v 89.19324 293.28925 6.7921886
v 89.15203 293.21887 6.6088243
v 89.193 293.09302 6.4593735
v 89.06289 292.56842 6.5112576
v 89.20942 292.43555 6.550131
v 89.33567 292.34787 6.680807
v 89.40783 292.32886 6.8682714
v 89.40655 292.38364 7.062293
v 89.33218 292.4975 7.210884
v 89.204636 292.63992 7.2742295
v 89.05811 292.7728 7.2353563
v 88.931854 292.86047 7.10468
v 88.859695 292.8795 6.917216
v 88.86098 292.82474 6.723194
v 88.93535 292.71088 6.574603
v 88.60745 292.18106 6.584664
v 88.74742 292.04218 6.6233945
v 88.88017 291.9611 6.7476325
v 88.97014 291.9595 6.924089
v 88.99322 292.03787 7.1054816
v 88.94322 292.17517 7.2432075
v 88.83355 292.33463 7.300362
v 88.69359 292.4735 7.2616315
v 88.56084 292.55463 7.1373935
v 88.47087 292.55618 6.9609375
v 88.44779 292.47784 6.7795444
v 88.49778 292.34055 6.641819
v 88.30342 291.7975 6.9253855
v 88.433014 291.67084 7.00662
v 88.55033 291.6221 7.1605005
v 88.62395 291.6643 7.3457956
v 88.63413 291.7862 7.512855
v 88.578156 291.95508 7.6169157
v 88.471016 292.1257 7.6300945
v 88.34142 292.25235 7.54886
v 88.224106 292.3011 7.394979
v 88.15048 292.25888 7.209684
v 88.140305 292.137 7.0426245
v 88.19628 291.9681 6.938564
v 87.9044 291.61472 7.015298
v 88.00243 291.47125 7.1164694
v 88.076096 291.3998 7.2907457
v 88.105644 291.41953 7.49143
v 88.08317 291.52515 7.6647477
v 88.01469 291.68835 7.7642603
v 87.91855 291.86542 7.7633023
v 87.82052 292.0089 7.662131
v 87.746864 292.08035 7.4878545
v 87.71731 292.0606 7.2871704
v 87.739784 291.955 7.1138525
v 87.808266 291.79178 7.01434
v 87.43671 291.29556 7.0742006
v 87.55851 291.1758 7.1761355
v 87.65171 291.13147 7.347381
v 87.69134 291.1744 7.5420537
v 87.66677 291.29312 7.7079897
v 87.584595 291.4558 7.8007274
v 87.46683 291.6189 7.7954173
v 87.345024 291.73862 7.693483
v 87.25182 291.783 7.522237
v 87.2122 291.74005 7.3275647
v 87.23676 291.6213 7.1616287
v 87.31894 291.45865 7.068891
v 86.868744 291.05804 7.3903913
v 87.00672 290.91263 7.4114623
v 87.1628 290.83292 7.510317
v 87.295166 290.84024 7.660467
v 87.36833 290.93268 7.8216805
v 87.3627 291.08545 7.95076
v 87.279785 291.25763 8.013119
v 87.1418 291.40305 7.9920473
v 86.985725 291.48276 7.893193
v 86.85336 291.4754 7.7430425
v 86.7802 291.38297 7.581829
v 86.78583 291.2302 7.4527497
v 86.51255 290.87933 7.795529
v 86.631096 290.71832 7.7650156
v 86.78764 290.60602 7.8185244
v 86.94024 290.57257 7.9417176
v 87.048 290.62692 8.101586
v 87.08205 290.75452 8.255294
v 87.033264 290.92114 8.361653
v 86.91472 291.08218 8.392167
v 86.75817 291.19446 8.338658
v 86.605576 291.2279 8.215465
v 86.49782 291.17355 8.055596
v 86.46377 291.04596 7.901889
v 86.2039 290.6311 8.006596
v 86.325554 290.47668 7.960957
v 86.472916 290.34985 8.012931
v 86.60651 290.2846 8.148589
v 86.69053 290.29843 8.331584
v 86.70248 290.38763 8.512881
v 86.63914 290.52826 8.643903
v 86.517494 290.68268 8.689541
v 86.37013 290.8095 8.6375675
v 86.23654 290.87476 8.501909
v 86.15251 290.86093 8.318914
v 86.14057 290.77176 8.137617
v 85.80629 290.2708 8.150267
v 85.924545 290.11685 8.095687
v 86.07437 289.9888 8.137233
v 86.21562 289.92096 8.263774
v 86.310455 289.9315 8.4414015
v 86.33346 290.01758 8.622522
v 86.278465 290.15616 8.758604
v 86.16021 290.31012 8.813184
v 86.01038 290.43817 8.771638
v 85.86913 290.50604 8.645098
v 85.7743 290.49548 8.467469
v 85.7513 290.4094 8.286348
v 85.4963 289.91434 8.426222
v 85.6245 289.763 8.3903885
v 85.77731 289.64606 8.449893
v 85.91381 289.59488 8.58879
v 85.997406 289.62314 8.769862
v 86.00571 289.72333 8.9445915
v 85.936485 289.86853 9.06616
v 85.80829 290.0199 9.101993
v 85.65547 290.13684 9.042489
v 85.518974 290.18802 8.903592
v 85.43538 290.15973 8.72252
v 85.42708 290.05957 8.547791
v 85.16954 289.60318 8.546003
v 85.30408 289.4598 8.502055
v 85.449554 289.3331 8.560601
v 85.56699 289.25696 8.705954
v 85.62492 289.2518 8.899166
v 85.60783 289.319 9.088467
v 85.52029 289.44055 9.223134
v 85.38575 289.58392 9.267082
v 85.24027 289.71063 9.208536
v 85.12283 289.78677 9.063184
v 85.0649 289.79193 8.869971
v 85.082 289.72473 8.68067
v 84.75461 289.28775 8.666494
v 84.88351 289.16592 8.571067
v 85.03653 289.0349 8.576572
v 85.17267 288.92987 8.681536
v 85.25545 288.87888 8.857831
v 85.26268 288.89566 9.058221
v 85.19244 288.97568 9.229012
v 85.06354 289.0975 9.324438
v 84.910515 289.22852 9.318933
v 84.774376 289.33356 9.213969
v 84.6916 289.38455 9.037674
v 84.684364 289.36777 8.837284
v 84.42768 288.9398 8.754896
v 84.524376 288.8188 8.6259775
v 84.65244 288.66705 8.591675
v 84.777565 288.5252 8.66118
v 84.86623 288.43127 8.815868
v 84.89466 288.41043 9.014292
v 84.85525 288.46826 9.203283
v 84.75855 288.58926 9.332202
v 84.630486 288.74103 9.366505
v 84.50536 288.88284 9.296999
v 84.4167 288.97678 9.142311
v 84.38827 288.99762 8.943887
v 84.02293 288.73376 8.778585
v 84.08601 288.59756 8.644132
v 84.17083 288.41953 8.602729
v 84.254654 288.24734 8.665472
v 84.315025 288.1272 8.815549
v 84.33576 288.09122 9.012746
v 84.31132 288.14908 9.204225
v 84.24823 288.28528 9.338678
v 84.163414 288.46332 9.38008
v 84.07959 288.6355 9.317337
v 84.01922 288.75565 9.167261
v 83.99848 288.79163 8.970064
v 83.58203 288.5201 8.74449
v 83.62707 288.36072 8.629706
v 83.68242 288.16766 8.6131315
v 83.73326 287.9927 8.699205
v 83.76597 287.8827 8.864866
v 83.771774 287.86713 9.065724
v 83.74913 287.95016 9.24796
v 83.704094 288.10956 9.362743
v 83.64874 288.3026 9.379318
v 83.5979 288.47757 9.293244
v 83.56519 288.5876 9.1275835
v 83.55939 288.60315 8.926725
v 83.04322 288.47058 8.805893
v 83.07931 288.3337 8.662457
v 83.12924 288.14597 8.609002
v 83.17965 287.9576 8.659851
v 83.21703 287.81912 8.801379
v 83.23136 287.7676 8.995664
v 83.21881 287.8169 9.190647
v 83.18273 287.95377 9.334083
v 83.13279 288.1415 9.387538
v 83.08238 288.32986 9.336689
v 83.045 288.46835 9.195162
v 83.03067 288.51987 9.000876
v 82.463974 288.25574 8.806588
v 82.529884 288.1303 8.6633005
v 82.620476 287.95837 8.610049
v 82.711464 287.78598 8.661104
v 82.77847 287.65933 8.802785
v 82.80355 287.61234 8.997128
v 82.77997 287.65762 9.1920595
v 82.71406 287.78305 9.335348
v 82.62347 287.955 9.388598
v 82.53248 288.12738 9.3375435
v 82.46547 288.25403 9.195863
v 82.44039 288.30103 9.00152
v 81.98083 287.91382 8.80456
v 82.06516 287.7987 8.662301
v 82.18028 287.64163 8.610459
v 82.29536 287.48477 8.662926
v 82.37954 287.3701 8.805641
v 82.41028 287.32834 9.000366
v 82.37933 287.37073 9.194923
v 82.295006 287.48584 9.337181
v 82.17988 287.64288 9.389023
v 82.064804 287.79977 9.336557
v 81.98062 287.91446 9.193842
v 81.94988 287.9562 8.999117
v 81.606186 287.6214 8.805106
v 81.665855 287.49194 8.662682
v 81.74737 287.31516 8.610614
v 81.82889 287.13843 8.662853
v 81.88856 287.00912 8.805404
v 81.9104 286.96185 9.000068
v 81.88856 287.0093 9.194686
v 81.82888 287.13876 9.3371105
v 81.74737 287.31555 9.389178
v 81.665855 287.49225 9.336939
v 81.60618 287.62158 9.194388
v 81.58434 287.66885 8.999724
v 81.16006 287.5312 8.806276
v 81.184326 287.3912 8.663382
v 81.21757 287.19955 8.610671
v 81.25086 287.00763 8.662267
v 81.2753 286.86685 8.804345
v 81.284325 286.8149 8.9988365
v 81.27552 286.86575 9.193626
v 81.25124 287.00574 9.336521
v 81.21801 287.1974 9.389232
v 81.18471 287.3893 9.337636
v 81.16027 287.5301 9.195558
v 81.15125 287.58203 9.001066
v 80.614365 287.4778 8.837564
v 80.63814 287.35144 8.682434
v 80.673065 287.16574 8.6123905
v 80.7098 286.97052 8.646202
v 80.73849 286.81808 8.774809
v 80.75144 286.74924 8.963751
v 80.7452 286.78247 9.1624
v 80.72143 286.90887 9.317531
v 80.68649 287.09454 9.387574
v 80.649765 287.28976 9.353763
v 80.62108 287.44223 9.225156
v 80.60812 287.51105 9.036215
v 80.08969 287.34467 8.813056
v 80.16937 287.23096 8.66846
v 80.24487 287.0549 8.609851
v 80.295944 286.86365 8.652933
v 80.308914 286.7085 8.786162
v 80.2803 286.63098 8.973842
v 80.21777 286.6519 9.16568
v 80.138084 286.76562 9.310277
v 80.062584 286.94168 9.368886
v 80.01151 287.13293 9.325804
v 79.99854 287.2881 9.192574
v 80.02716 287.3656 9.004895
v 79.69967 287.1538 8.475602
v 79.84912 287.05164 8.396218
v 79.96522 286.88733 8.397042
v 80.01685 286.70496 8.477853
v 79.9902 286.55338 8.616998
v 79.89239 286.47318 8.777193
v 79.74963 286.48587 8.915513
v 79.60018 286.58804 8.994897
v 79.484085 286.75232 8.994073
v 79.43245 286.93472 8.913262
v 79.45911 287.0863 8.774117
v 79.556915 287.1665 8.613923
v 79.46094 286.8995 8.164247
v 79.62729 286.8059 8.105883
v 79.74722 286.64398 8.11349
v 79.78862 286.45712 8.185031
v 79.74037 286.29535 8.301335
v 79.61542 286.20203 8.43124
v 79.44723 286.2022 8.539937
v 79.28088 286.29578 8.598301
v 79.16094 286.4577 8.590693
v 79.119545 286.64456 8.519153
v 79.16779 286.80634 8.402848
v 79.29275 286.89966 8.2729435
v 79.073814 286.7254 7.675017
v 79.16862 286.60126 7.5535064
v 79.26529 286.428 7.5261264
v 79.33793 286.25208 7.6002126
v 79.36708 286.1206 7.755914
v 79.34492 286.06882 7.951511
v 79.27739 286.11063 8.134593
v 79.182594 286.23477 8.2561035
v 79.08592 286.408 8.2834835
v 79.013275 286.58392 8.209397
v 78.98413 286.7154 8.053696
v 79.00629 286.76718 7.8580985
v 78.53961 286.36176 7.879785
v 78.582436 286.17743 7.7951074
v 78.673065 285.99896 7.797296
v 78.78722 285.87418 7.885764
v 78.894295 285.83655 8.036807
v 78.96562 285.89612 8.209953
v 78.98207 286.03693 8.3588085
v 78.93925 286.22125 8.443486
v 78.84862 286.39972 8.441298
v 78.73447 286.52448 8.352829
v 78.62738 286.56213 8.201786
v 78.55606 286.50256 8.02864
v 78.054405 286.18396 8.087073
v 78.088104 285.99496 8.036357
v 78.17586 285.81567 8.067652
v 78.29415 285.6941 8.172573
v 78.41128 285.6628 8.323006
v 78.495865 285.73022 8.478642
v 78.52524 285.87827 8.597781
v 78.49153 286.06726 8.648498
v 78.40378 286.24658 8.617203
v 78.28549 286.36816 8.512282
v 78.168365 286.3994 8.361849
v 78.08378 286.332 8.206212
v 77.70314 286.07925 8.492187
v 77.70878 285.8941 8.403316
v 77.76751 285.70163 8.403925
v 77.863594 285.55334 8.493853
v 77.9713 285.489 8.649001
v 78.06175 285.52588 8.8278
v 78.11072 285.65405 8.98234
v 78.10508 285.83917 9.071211
v 78.04635 286.03168 9.0706005
v 77.950264 286.17993 8.980674
v 77.84256 286.24426 8.825524
v 77.752106 286.20743 8.646726
v 77.28244 286.02298 8.6099
v 77.3014 285.84207 8.518092
v 77.34574 285.64597 8.526303
v 77.40358 285.48715 8.632334
v 77.45942 285.40823 8.807773
v 77.49831 285.43033 9.005612
v 77.5098 285.54752 9.17284
v 77.490845 285.7284 9.264648
v 77.4465 285.9245 9.256437
v 77.388664 286.0833 9.150407
v 77.33282 286.16223 8.974968
v 77.29394 286.14017 8.777129
v 76.801865 285.91187 8.671323
v 76.8254 285.73752 8.57208
v 76.86232 285.53946 8.573773
v 76.90272 285.3707 8.675951
v 76.93578 285.27646 8.851234
v 76.95265 285.28204 9.052656
v 76.9488 285.3859 9.226245
v 76.92527 285.56024 9.325489
v 76.88835 285.7583 9.323795
v 76.847946 285.92706 9.221617
v 76.81488 286.0213 9.046334
v 76.79802 286.01572 8.844913
v 76.32014 285.85828 8.694606
v 76.336136 285.6825 8.597576
v 76.352394 285.4817 8.601744
v 76.364555 285.30963 8.70599
v 76.369354 285.21243 8.882382
v 76.36551 285.21616 9.083658
v 76.35405 285.31976 9.255884
v 76.33804 285.4955 9.352913
v 76.321785 285.69635 9.348745
v 76.30963 285.86838 9.244499
v 76.30483 285.96558 9.068107
v 76.30868 285.96188 8.866832
v 75.89952 285.89175 8.732875
v 75.9146 285.74918 8.5995
v 75.89832 285.5562 8.5497265
v 75.85506 285.36462 8.59689
v 75.79639 285.2257 8.728355
v 75.738045 285.1767 8.908895
v 75.695656 285.2307 9.090134
v 75.68058 285.37332 9.223508
v 75.69685 285.56625 9.273282
v 75.74012 285.75787 9.226117
v 75.79878 285.8968 9.094652
v 75.85713 285.9458 8.914113
v 75.48936 286.08347 8.566761
v 75.503876 285.95297 8.411106
v 75.47456 285.76834 8.333095
v 75.40928 285.57904 8.35363
v 75.325516 285.4358 8.46721
v 75.24571 285.37698 8.6434
v 75.19126 285.4184 8.834991
v 75.17674 285.5489 8.990647
v 75.206055 285.73352 9.068659
v 75.27133 285.92282 9.048123
v 75.355095 286.06604 8.934544
v 75.4349 286.12485 8.758352
v 74.908936 286.17642 8.377699
v 74.906425 286.02725 8.237891
v 74.8815 285.8323 8.187492
v 74.840836 285.6438 8.240005
v 74.79533 285.51224 8.381358
v 74.757164 285.47287 8.573678
v 74.73658 285.53625 8.765431
v 74.73908 285.6854 8.905239
v 74.76401 285.88037 8.955639
v 74.80467 286.06888 8.903126
v 74.85019 286.20044 8.761772
v 74.88834 286.2398 8.569452
v 74.34885 286.1833 8.249646
v 74.325096 286.0067 8.155827
v 74.29114 285.80823 8.162727
v 74.25607 285.641 8.2685
v 74.229294 285.5498 8.444803
v 74.21798 285.55908 8.644395
v 74.22516 285.66638 8.813797
v 74.24891 285.84293 8.907616
v 74.28286 286.04144 8.900715
v 74.317924 286.20868 8.794942
v 74.3447 286.29987 8.61864
v 74.35602 286.2906 8.419047
v 73.829926 286.2245 8.182308
v 73.76853 286.04102 8.125671
v 73.70394 285.85623 8.172745
v 73.65346 285.7197 8.310915
v 73.63061 285.66797 8.503159
v 73.64152 285.7149 8.697966
v 73.68326 285.84796 8.843136
v 73.74465 286.03143 8.899773
v 73.80924 286.2162 8.852699
v 73.859726 286.35272 8.71453
v 73.882576 286.40445 8.522285
v 73.871666 286.3575 8.327479
v 73.33646 286.4455 8.164772
v 73.269066 286.26132 8.118449
v 73.201675 286.08047 8.176381
v 73.15235 285.9514 8.323046
v 73.1343 285.9087 8.519144
v 73.15237 285.96378 8.7121315
v 73.201706 286.1019 8.850298
v 73.269104 286.28607 8.896621
v 73.336494 286.46692 8.838689
v 73.38582 286.596 8.692024
v 73.40387 286.6387 8.495926
v 73.3858 286.58362 8.302938
v 72.776306 286.5751 8.152071
v 72.74096 286.38022 8.114617
v 72.70645 286.19327 8.181168
v 72.68204 286.0643 8.333891
v 72.674255 286.0279 8.531865
v 72.68518 286.09378 8.722043
v 72.7119 286.24432 8.853467
v 72.74725 286.43918 8.890922
v 72.78175 286.62613 8.824371
v 72.80617 286.7551 8.671647
v 72.81396 286.79153 8.473673
v 72.803024 286.72565 8.283495
v 72.24144 286.66333 8.1667185
v 72.20669 286.47247 8.11216
v 72.17147 286.28043 8.1619005
v 72.14521 286.13858 8.302611
v 72.13495 286.085 8.496589
v 72.14343 286.134 8.691857
v 72.16839 286.2725 8.836095
v 72.20314 286.46335 8.890653
v 72.23836 286.6554 8.840913
v 72.26462 286.79724 8.700202
v 72.27488 286.85083 8.506225
v 72.266396 286.80182 8.310956
v 71.735245 286.7898 8.162972
v 71.68006 286.603 8.111378
v 71.62486 286.4165 8.16409
v 71.58443 286.2803 8.306986
v 71.5696 286.23087 8.501776
v 71.58436 286.2815 8.696266
v 71.62473 286.41855 8.838344
v 71.67992 286.60538 8.889938
v 71.735115 286.79187 8.837226
v 71.77554 286.92807 8.69433
v 71.79037 286.97748 8.49954
v 71.77562 286.92688 8.30505
v 71.17685 286.88135 8.125931
v 71.15552 286.681 8.122741
v 71.136826 286.50592 8.2207155
v 71.12578 286.403 8.393603
v 71.12534 286.39984 8.595079
v 71.13563 286.49728 8.771158
v 71.15388 286.66922 8.87466
v 71.17521 286.86957 8.87785
v 71.1939 287.04468 8.779875
v 71.20495 287.14758 8.606987
v 71.20538 287.15073 8.405511
v 71.1951 287.05328 8.229432
v 70.71563 286.80252 8.118952
v 70.74447 286.6037 8.143477
v 70.74164 286.43506 8.257021
v 70.70788 286.3418 8.429159
v 70.65225 286.3489 8.613768
v 70.58965 286.45447 8.76138
v 70.536865 286.63022 8.832445
v 70.50802 286.82904 8.80792
v 70.51086 286.99768 8.694376
v 70.54461 287.09094 8.522238
v 70.60024 287.08383 8.33763
v 70.662834 286.97827 8.190017
v 70.32145 286.6215 7.8523073
v 70.31278 286.42557 7.8895617
v 70.2668 286.27896 8.010825
v 70.19582 286.22092 8.183605
v 70.11887 286.267 8.361607
v 70.056564 286.40488 8.497132
v 70.02559 286.5976 8.55387
v 70.034256 286.79352 8.516617
v 70.08024 286.94012 8.395353
v 70.151215 286.99817 8.222572
v 70.22817 286.95206 8.044572
v 70.29048 286.81418 7.909045
v 69.70915 286.6187 7.7146626
v 69.68355 286.43198 7.785978
v 69.648575 286.30746 7.9405003
v 69.6136 286.2785 8.136826
v 69.588 286.35287 8.322349
v 69.57862 286.51065 8.447359
v 69.588 286.70953 8.478359
v 69.6136 286.89627 8.407044
v 69.648575 287.02078 8.2525215
v 69.68355 287.0497 8.056196
v 69.70915 286.97537 7.870673
v 69.71852 286.8176 7.745663
v 69.131226 286.5567 7.6756945
v 69.11804 286.391 7.788823
v 69.10253 286.3047 7.9697146
v 69.08886 286.32095 8.169899
v 69.08068 286.43542 8.335737
v 69.08019 286.61743 8.422792
v 69.087524 286.81818 8.407739
v 69.100716 286.9839 8.29461
v 69.11622 287.0702 8.113718
v 69.12989 287.05392 7.9135337
v 69.13807 286.93945 7.747696
v 69.13856 286.75745 7.6606407
v 68.57473 286.58456 7.6475096
v 68.563675 286.41364 7.753469
v 68.55368 286.31882 7.9307065
v 68.54743 286.32547 8.131732
v 68.54659 286.43182 8.302681
v 68.5514 286.60938 8.397747
v 68.560555 286.81058 8.3914585
v 68.57161 286.9815 8.285499
v 68.5816 287.07635 8.108261
v 68.58785 287.0697 7.907236
v 68.588684 286.96332 7.736287
v 68.583885 286.78577 7.641221
v 68.03059 286.71692 7.6193123
v 68.007195 286.52634 7.6804442
v 67.989044 286.3918 7.829361
v 67.98101 286.34943 8.026161
v 67.98524 286.4105 8.218112
v 68.0006 286.5587 8.35378
v 68.02297 286.75427 8.396813
v 68.04637 286.94482 8.335682
v 68.06452 287.07935 8.186765
v 68.072556 287.12173 7.989965
v 68.06833 287.06067 7.7980146
v 68.05296 286.9125 7.6623464
v 67.49484 286.81543 7.6142817
v 67.509224 286.6226 7.670975
v 67.518936 286.4838 7.8167505
v 67.52136 286.43628 8.0125475
v 67.51587 286.4927 8.205901
v 67.50392 286.638 8.345004
v 67.48872 286.83322 8.392584
v 67.47434 287.02606 8.33589
v 67.46464 287.16483 8.190115
v 67.462204 287.21237 7.994318
v 67.4677 287.15594 7.800964
v 67.479645 287.01062 7.661861
v 66.97664 286.6588 7.612303
v 67.02073 286.46878 7.662804
v 67.05296 286.32874 7.8040776
v 67.06469 286.27625 7.998269
v 67.05277 286.32532 8.193344
v 67.0204 286.46283 8.337034
v 66.97626 286.65195 8.390836
v 66.93217 286.84198 8.340334
v 66.89994 286.982 8.19906
v 66.888214 287.03452 8.004869
v 66.90013 286.98544 7.809794
v 66.932495 286.8479 7.666105
v 66.43979 286.58112 7.6114616
v 66.45484 286.38684 7.6627927
v 66.465775 286.24417 7.8046765
v 66.46966 286.1913 7.9990954
v 66.46545 286.2425 8.193954
v 66.45428 286.38394 8.337042
v 66.43914 286.57776 8.3900175
v 66.42409 286.77203 8.338687
v 66.413155 286.9147 8.196803
v 66.40927 286.96753 8.002384
v 66.41348 286.91638 7.8075247
v 66.42465 286.77493 7.6644373
v 65.897575 286.5739 7.6110263
v 65.88511 286.37933 7.6619205
v 65.87588 286.23624 7.803483
v 65.87236 286.18292 7.9977827
v 65.875496 286.23373 8.192757
v 65.88445 286.375 8.336163
v 65.89682 286.5689 8.389574
v 65.90929 286.7635 8.33868
v 65.91852 286.90662 8.197117
v 65.922035 286.9599 8.002818
v 65.9189 286.9091 7.8078437
v 65.90994 286.76782 7.664438
v 65.36066 286.65015 7.610851
v 65.33801 286.4566 7.662131
v 65.32136 286.31445 7.8039775
v 65.315155 286.26178 7.998383
v 65.32107 286.3127 8.193255
v 65.33751 286.4536 8.336381
v 65.36008 286.6467 8.389407
v 65.38272 286.84027 8.338126
v 65.399376 286.98242 8.19628
v 65.40558 287.03506 8.001875
v 65.399666 286.98413 7.8070016
v 65.383224 286.84326 7.663877
v 64.82037 286.6979 7.610775
v 64.792145 286.50525 7.6626415
v 64.771454 286.36407 7.804918
v 64.76384 286.3122 7.9994817
v 64.77133 286.3635 8.1942
v 64.79194 286.50427 8.336897
v 64.82013 286.69678 8.3893385
v 64.84836 286.88947 8.337472
v 64.86905 287.03064 8.195195
v 64.87666 287.08252 8.000631
v 64.86917 287.03122 7.805914
v 64.848564 286.89044 7.663216
v 64.28904 286.8066 7.6107464
v 64.25404 286.615 7.662268
v 64.228355 286.47437 7.804292
v 64.218864 286.42242 7.9987626
v 64.22811 286.4731 8.193572
v 64.25362 286.61282 8.336521
v 64.28855 286.80414 8.389307
v 64.32355 286.9958 8.337785
v 64.349236 287.1364 8.195762
v 64.35872 287.18832 8.00129
v 64.34947 287.13763 7.806481
v 64.32397 286.99792 7.6635323
v 63.753456 286.89212 7.6107287
v 63.717186 286.7009 7.6629
v 63.690636 286.5609 7.8054
v 63.680916 286.5097 8.000046
v 63.69063 286.56094 8.194682
v 63.717182 286.70096 8.337156
v 63.753452 286.89218 8.389293
v 63.789722 287.08344 8.337122
v 63.816273 287.2234 8.194622
v 63.825993 287.27463 7.999976
v 63.816277 287.22336 7.80534
v 63.789726 287.08337 7.662865
v 63.223522 287.00742 7.6107225
v 63.21332 286.81305 7.66288
v 63.205856 286.67075 7.8053694
v 63.203125 286.61868 8.000011
v 63.205856 286.67078 8.194652
v 63.213318 286.81305 8.337136
v 63.223515 287.00745 8.389287
v 63.233715 287.2018 8.33713
v 63.24118 287.3441 8.19464
v 63.243916 287.39618 7.9999976
v 63.241184 287.3441 7.8053575
v 63.23372 287.20178 7.662873
v 62.6843 286.94894 7.6107206
v 62.721203 286.75772 7.6625223
v 62.748253 286.61758 7.804752
v 62.7582 286.566 7.999298
v 62.748383 286.61688 8.194034
v 62.72143 286.75653 8.336778
v 62.684563 286.94754 8.389283
v 62.64766 287.13876 8.3374815
v 62.62061 287.27893 8.195252
v 62.61066 287.33047 8.000706
v 62.62048 287.2796 7.8059707
v 62.64743 287.13995 7.663226
v 62.161686 286.8044 7.6107235
v 62.198414 286.613 7.661936
v 62.225395 286.4724 7.803733
v 62.235397 286.42026 7.99812
v 62.225746 286.47055 8.19301
v 62.199024 286.6098 8.3361845
v 62.16239 286.80072 8.389278
v 62.125664 286.9921 8.338066
v 62.098682 287.13272 8.196269
v 62.088676 287.18488 8.001883
v 62.098328 287.13455 7.8069916
v 62.12505 286.9953 7.6638174
v 61.52242 286.71872 7.6401024
v 61.57362 286.53125 7.685737
v 61.63801 286.40094 7.8196845
v 61.698326 286.3627 8.006055
v 61.738415 286.42676 8.194909
v 61.74753 286.57596 8.335645
v 61.723232 286.77032 8.390551
v 61.67203 286.9578 8.344916
v 61.607643 287.0881 8.210969
v 61.547325 287.12637 8.024599
v 61.507236 287.06232 7.835745
v 61.49812 286.91312 7.695009
v 61.1822 286.68555 7.8914986
v 61.220497 286.48834 7.90893
v 61.246826 286.32428 8.024102
v 61.25413 286.23727 8.206156
v 61.240456 286.25067 8.406309
v 61.20946 286.36087 8.5709305
v 61.169456 286.53833 8.655911
v 61.131157 286.73553 8.63848
v 61.10483 286.89963 8.523307
v 61.097527 286.98663 8.341254
v 61.111202 286.97324 8.141101
v 61.142197 286.86304 7.976479
v 60.95079 286.63495 7.604016
v 60.952286 286.4348 7.63977
v 60.897945 286.2709 7.752572
v 60.802334 286.18713 7.912197
v 60.69107 286.20596 8.075873
v 60.593964 286.3223 8.199744
v 60.53704 286.50504 8.250619
v 60.535545 286.70514 8.214865
v 60.589886 286.86905 8.102063
v 60.685497 286.95282 7.9424376
v 60.79676 286.934 7.7787614
v 60.893867 286.81766 7.65489
v 60.521835 286.615 7.3646855
v 60.521473 286.414 7.3945985
v 60.454647 286.24557 7.4939284
v 60.339264 286.15482 7.6360598
v 60.206238 286.16605 7.7829094
v 60.091217 286.27628 7.895128
v 60.025017 286.45593 7.9426475
v 60.02538 286.65692 7.9127345
v 60.092205 286.82535 7.8134046
v 60.207592 286.9161 7.6712728
v 60.340614 286.90488 7.5244236
v 60.45564 286.79465 7.4122047
v 60.2571 286.58655 7.0017323
v 60.242054 286.38586 6.986227
v 60.14767 286.22125 7.0280356
v 59.999237 286.1368 7.1159554
v 59.836525 286.15518 7.226428
v 59.703136 286.27142 7.3298526
v 59.63481 286.45438 7.3985167
v 59.649857 286.65503 7.4140215
v 59.74424 286.81964 7.372213
v 59.892677 286.90408 7.2842937
v 60.055386 286.88574 7.173821
v 60.188774 286.7695 7.0703964
v 59.866383 286.70227 6.521579
v 59.87107 286.50516 6.4656677
v 59.813618 286.31656 6.4931016
v 59.709423 286.18704 6.596529
v 59.5864 286.15125 6.7482376
v 59.477516 286.2188 6.9075766
v 59.41195 286.3716 7.0318513
v 59.40726 286.56873 7.0877624
v 59.464714 286.75732 7.060329
v 59.56891 286.88684 6.956901
v 59.691933 286.92264 6.8051925
v 59.800816 286.85507 6.6458535
v 59.311314 286.7419 6.361268
v 59.2919 286.542 6.327169
v 59.22994 286.36606 6.3852315
v 59.14203 286.26126 6.519897
v 59.051723 286.25568 6.6950827
v 58.983223 286.3508 6.8638473
v 58.954884 286.52118 6.9809704
v 58.974293 286.7211 7.0150695
v 59.036255 286.89703 6.9570074
v 59.12417 287.00183 6.822342
v 59.21447 287.00742 6.6471562
v 59.28297 286.9123 6.4783916
v 58.931973 286.8222 6.108146
v 58.94439 286.62317 6.0674257
v 58.88739 286.43597 6.103655
v 58.77625 286.31076 6.2071266
v 58.640743 286.2811 6.3501163
v 58.51718 286.35495 6.494309
v 58.438675 286.51248 6.601069
v 58.426258 286.71152 6.6417894
v 58.483257 286.89874 6.6055603
v 58.5944 287.02393 6.502088
v 58.729904 287.0536 6.359099
v 58.853466 286.97977 6.214906
v 58.608215 286.90167 5.730182
v 58.657005 286.71063 5.6918545
v 58.621223 286.51324 5.714258
v 58.51046 286.36243 5.791391
v 58.354397 286.29858 5.9025846
v 58.19485 286.3388 6.018045
v 58.07457 286.47232 6.106835
v 58.02578 286.6634 6.1451626
v 58.06156 286.86075 6.1227584
v 58.172325 287.01157 6.045626
v 58.32839 287.0754 5.9344325
v 58.487934 287.0352 5.8189716
v 58.277542 286.90497 5.214714
v 58.316177 286.71265 5.170326
v 58.28421 286.51605 5.202605
v 58.190212 286.3679 5.3029003
v 58.05937 286.30783 5.4443393
v 57.926735 286.35196 5.589022
v 57.82785 286.4885 5.698182
v 57.78922 286.68082 5.7425694
v 57.821182 286.8774 5.710291
v 57.91518 287.02557 5.6099954
v 58.04603 287.08566 5.468557
v 58.17866 287.0415 5.323874
v 57.739944 286.93222 5.011617
v 57.77784 286.74442 4.9349
v 57.760353 286.54526 4.940624
v 57.692177 286.3881 5.027257
v 57.591576 286.31506 5.171584
v 57.485508 286.3457 5.3349338
v 57.402393 286.47183 5.473537
v 57.3645 286.65964 5.5502543
v 57.381985 286.8588 5.54453
v 57.45016 287.01593 5.4578977
v 57.550762 287.089 5.31357
v 57.65683 287.05835 5.1502204
v 57.327354 286.95895 4.736612
v 57.399803 286.7786 4.7263064
v 57.402256 286.57825 4.779227
v 57.334057 286.41162 4.8811927
v 57.213478 286.32333 5.004883
v 57.07283 286.33707 5.117154
v 56.9498 286.4491 5.187924
v 56.87735 286.6295 5.19823
v 56.874897 286.8298 5.1453094
v 56.9431 286.99643 5.0433435
v 57.06368 287.08472 4.9196534
v 57.204327 287.071 4.807382
v 56.973743 286.85315 4.221517
v 57.04564 286.67032 4.1921997
v 57.05258 286.47205 4.24302
v 56.992706 286.31146 4.360361
v 56.882053 286.2316 4.512781
v 56.75028 286.2538 4.6594396
v 56.632687 286.37222 4.7610393
v 56.560787 286.55505 4.7903566
v 56.553844 286.75333 4.7395363
v 56.613724 286.9139 4.6221952
v 56.724373 286.99377 4.469775
v 56.856148 286.97153 4.323117
v 56.421635 286.74518 3.8419523
v 56.47308 286.55362 3.814812
v 56.48716 286.36234 3.8850558
v 56.4601 286.22253 4.033862
v 56.399147 286.1717 4.221358
v 56.320637 286.22345 4.3973045
v 56.24561 286.36392 4.514557
v 56.19416 286.55545 4.541697
v 56.18008 286.74673 4.4714537
v 56.20714 286.88654 4.3226476
v 56.268093 286.93738 4.1351514
v 56.346603 286.88562 3.9592047
v 55.904873 286.66138 3.7520509
v 55.96954 286.4808 3.7033587
v 55.99428 286.2836 3.7495904
v 55.972473 286.12262 3.8783581
v 55.909954 286.04102 4.0551586
v 55.823483 286.06064 4.2326183
v 55.73622 286.17624 4.363187
v 55.67156 286.3568 4.411879
v 55.646816 286.55402 4.3656473
v 55.668625 286.715 4.23688
v 55.73114 286.7966 4.060079
v 55.817616 286.77698 3.8826196
v 55.501045 286.56393 3.460518
v 55.557053 286.37387 3.43407
v 55.56735 286.1809 3.5013366
v 55.529175 286.03668 3.644293
v 55.452766 285.97992 3.8246348
v 55.35859 286.0258 3.994039
v 55.271885 286.16202 4.1071143
v 55.215878 286.35208 4.133562
v 55.20558 286.54504 4.0662956
v 55.243755 286.68927 3.923339
v 55.320164 286.74603 3.7429974
v 55.41434 286.70016 3.5735931
v 54.910915 286.43832 3.2751973
v 54.956783 286.2494 3.2300978
v 54.982204 286.05563 3.2850513
v 54.980366 285.90897 3.4253333
v 54.951756 285.8487 3.613355
v 54.904045 285.89096 3.7987363
v 54.850018 286.0244 3.9318044
v 54.804146 286.21335 3.976904
v 54.778725 286.4071 3.9219503
v 54.780567 286.55377 3.7816684
v 54.809174 286.61404 3.5936468
v 54.856884 286.5718 3.4082654
v 54.468086 286.2774 3.2317803
v 54.484596 286.0766 3.2268515
v 54.46409 285.90118 3.3132107
v 54.41206 285.7982 3.4677181
v 54.342453 285.7952 3.6489732
v 54.273914 285.893 3.8084092
v 54.22481 286.0654 3.9033053
v 54.2083 286.2662 3.908234
v 54.22881 286.44162 3.8218746
v 54.280838 286.54462 3.6673675
v 54.350445 286.5476 3.486112
v 54.418983 286.4498 3.3266761
v 54.041073 286.18915 2.9587576
v 54.054886 285.9918 3.011967
v 54.02469 285.8354 3.1408894
v 53.958572 285.76187 3.31098
v 53.874252 285.79095 3.4766636
v 53.794323 285.91483 3.593545
v 53.7402 286.10028 3.630306
v 53.726387 286.29764 3.5770967
v 53.756584 286.45404 3.4481742
v 53.8227 286.52756 3.2780836
v 53.90702 286.49847 3.1124
v 53.98695 286.37463 2.9955187
v 53.45001 286.04352 2.7640972
v 53.497765 285.85446 2.816845
v 53.513943 285.71005 2.954523
v 53.49421 285.64902 3.140241
v 53.44385 285.68768 3.3242352
v 53.37636 285.8157 3.4572053
v 53.309826 285.99878 3.5035214
v 53.26207 286.18784 3.4507737
v 53.24589 286.3322 3.3130956
v 53.265625 286.39328 3.127378
v 53.315983 286.35458 2.9433835
v 53.383472 286.22656 2.8104136
v 52.887917 285.889 2.6716774
v 52.974804 285.70963 2.7017863
v 53.0352 285.56342 2.8260825
v 53.052914 285.4896 3.0112607
v 53.02321 285.50793 3.2077029
v 52.954037 285.6135 3.3627722
v 52.863937 285.778 3.4349182
v 52.77705 285.9574 3.4048092
v 52.716656 286.1036 3.280513
v 52.69894 286.17743 3.0953348
v 52.728645 286.1591 2.8988926
v 52.797817 286.05353 2.7438233
v 52.41676 285.57153 2.6322844
v 52.525948 285.40646 2.6705863
v 52.60693 285.27722 2.8028486
v 52.638012 285.21844 2.9936318
v 52.610863 285.2459 3.1918156
v 52.532757 285.3522 3.344297
v 52.42462 285.50888 3.4102185
v 52.315437 285.67395 3.3719165
v 52.23445 285.80316 3.239654
v 52.20337 285.86194 3.048871
v 52.23052 285.8345 2.8506873
v 52.308624 285.7282 2.698206
v 51.97298 285.24564 2.6206727
v 52.076706 285.07864 2.6649969
v 52.153553 284.95206 2.8016615
v 52.18293 284.89978 2.9940479
v 52.156963 284.93582 3.190606
v 52.082615 285.05054 3.3386683
v 51.9798 285.21317 3.3985617
v 51.876076 285.38013 3.3542378
v 51.79923 285.5067 3.217573
v 51.76985 285.559 3.0251865
v 51.79582 285.52295 2.8286285
v 51.870167 285.40826 2.680566
v 51.528427 284.908 2.620297
v 51.595596 284.7371 2.7033062
v 51.637836 284.62744 2.8669698
v 51.64383 284.60843 3.067434
v 51.611965 284.6851 3.250985
v 51.55079 284.83694 3.36844
v 51.476685 285.0233 3.3883271
v 51.409515 285.19415 3.3053176
v 51.36728 285.3038 3.1416543
v 51.361286 285.32285 2.9411898
v 51.393147 285.24615 2.7576392
v 51.454327 285.0943 2.6401842
v 50.979336 284.8299 2.6125574
v 51.055187 284.65115 2.6664975
v 51.110027 284.5211 2.810286
v 51.129166 284.4745 3.0053952
v 51.10747 284.52386 3.1995454
v 51.050762 284.656 3.3407145
v 50.974228 284.83548 3.391076
v 50.89838 285.01422 3.337136
v 50.843536 285.1443 3.1933475
v 50.8244 285.1909 2.9982383
v 50.846092 285.14148 2.804088
v 50.902805 285.00937 2.662919
v 50.515625 284.54813 2.6114771
v 50.62527 284.38696 2.662564
v 50.70574 284.26843 2.8042684
v 50.735474 284.2243 2.9986207
v 50.706497 284.26636 3.1935446
v 50.626583 284.3834 3.3368104
v 50.517143 284.544 3.3900297
v 50.407497 284.70517 3.338943
v 50.327026 284.8237 3.1972384
v 50.297295 284.86783 3.002886
v 50.32627 284.82574 2.8079622
v 50.406185 284.70874 2.6646967
v 50.080414 284.2244 2.6110437
v 50.16602 284.04935 2.6623344
v 50.228832 283.92075 2.8041887
v 50.252026 283.87308 2.9985967
v 50.22939 283.9191 3.1934671
v 50.166977 284.04648 3.3365846
v 50.081524 284.2211 3.3896005
v 49.99592 284.39615 3.3383098
v 49.933105 284.52475 3.1964555
v 49.90991 284.57242 3.0020475
v 49.93255 284.5264 2.807177
v 49.99496 284.39902 2.6640596
v 49.558792 284.0769 2.6108515
v 49.6306 283.8961 2.663334
v 49.683075 283.76385 2.8060613
v 49.702164 283.71567 3.00079
v 49.682747 283.76443 3.195343
v 49.630028 283.89706 3.3375893
v 49.558136 284.07803 3.3894145
v 49.486332 284.25885 3.3369322
v 49.433853 284.39108 3.1942048
v 49.41477 284.43927 2.999476
v 49.43418 284.3905 2.8049233
v 49.4869 284.25787 2.6626768
v 49.078667 283.82474 2.6107814
v 49.16545 283.6505 2.6628947
v 49.228985 283.52292 2.805352
v 49.25224 283.4762 2.999982
v 49.228985 283.52286 3.1946342
v 49.165455 283.65036 3.3371513
v 49.078674 283.82455 3.389346
v 48.99189 283.9988 3.3372328
v 48.92836 284.12637 3.1947756
v 48.9051 284.1731 3.0001454
v 48.928356 284.12646 2.8054934
v 48.991886 283.99896 2.6629763
v 48.58784 283.59406 2.6107457
v 48.63443 283.40506 2.6628592
v 48.668533 283.2667 2.8053167
v 48.681015 283.216 2.999947
v 48.668533 283.2666 3.194599
v 48.63443 283.40494 3.3371158
v 48.587845 283.5939 3.3893101
v 48.54126 283.7829 3.3371968
v 48.507156 283.92126 3.1947393
v 48.49467 283.97195 3.000109
v 48.507153 283.92136 2.805457
v 48.541256 283.78305 2.6629403
v 48.04608 283.56982 2.61073
v 48.067375 283.37637 2.6630287
v 48.082954 283.23486 2.8056219
v 48.088642 283.18317 3.0003016
v 48.082916 283.23514 3.1949039
v 48.067307 283.3769 3.337285
v 48.046005 283.57037 3.3892941
v 48.02471 283.76382 3.3369954
v 48.009132 283.90533 3.1944022
v 48.003445 283.95703 2.9997222
v 48.00917 283.90506 2.80512
v 48.02478 283.76334 2.662739
v 47.512024 283.4756 2.6107233
v 47.536476 283.28247 2.6628637
v 47.554375 283.1411 2.8053412
v 47.56093 283.08936 2.9999785
v 47.554375 283.14108 3.1946232
v 47.536476 283.28244 3.3371203
v 47.512024 283.47552 3.3892877
v 47.48757 283.6686 3.337147
v 47.46967 283.81 3.1946697
v 47.463116 283.86176 3.0000322
v 47.46967 283.81003 2.8053875
v 47.48757 283.66867 2.6628904
v 46.97129 283.43402 2.6107204
v 46.982647 283.23972 2.6628609
v 46.99096 283.09747 2.8053381
v 46.994003 283.04538 2.9999757
v 46.99096 283.09744 3.1946204
v 46.982647 283.23965 3.3371174
v 46.97129 283.434 3.3892848
v 46.959934 283.6283 3.3371444
v 46.95162 283.77054 3.1946669
v 46.948578 283.82263 3.0000296
v 46.95162 283.77057 2.8053846
v 46.959934 283.62833 2.6628878
v 46.429398 283.4123 2.6107187
v 46.434834 283.21774 2.6628578
v 46.438812 283.0753 2.805334
v 46.440266 283.02313 2.9999712
v 46.438812 283.07526 3.1946163
v 46.434834 283.21768 3.3371143
v 46.429398 283.41223 3.3892832
v 46.423965 283.6068 3.3371441
v 46.419987 283.74927 3.194668
v 46.41853 283.8014 3.0000308
v 46.419987 283.7493 2.8053858
v 46.423965 283.60687 2.6628876
v 45.88714 283.40372 2.6107183
v 45.88962 283.2091 2.6628726
v 45.89144 283.06662 2.80536
v 45.892105 283.01447 3.0000014
v 45.89144 283.06662 3.1946423
v 45.88962 283.2091 3.337129
v 45.88714 283.40372 3.3892827
v 45.884655 283.59836 3.3371282
v 45.88284 283.7408 3.1946406
v 45.88217 283.79297 2.9999995
v 45.88284 283.7408 2.8053584
v 45.884655 283.59836 2.6628716
v 45.344837 283.39844 2.610718
v 45.38225 283.20743 2.6628723
v 45.40964 283.0676 2.80536
v 45.419666 283.01642 3.0000012
v 45.40964 283.0676 3.194642
v 45.38225 283.20743 3.3371289
v 45.344837 283.39844 3.3892825
v 45.307426 283.58945 3.337128
v 45.280037 283.72928 3.1946404
v 45.27001 283.78046 2.9999993
v 45.280037 283.72928 2.8053582
v 45.307426 283.58945 2.6628714
v 44.82426 283.2597 2.6158698
v 44.876217 283.06604 2.635772
v 44.91863 282.90793 2.7532692
v 44.94014 282.82773 2.9368775
v 44.934982 282.84695 3.1373994
v 44.90454 282.96042 3.3011055
v 44.85697 283.1378 3.3841305
v 44.80502 283.33145 3.364228
v 44.762604 283.48956 3.246731
v 44.741093 283.56976 3.0631227
v 44.74625 283.55054 2.8626006
v 44.77669 283.43704 2.6988947
v 44.219658 283.24118 2.6398942
v 44.20748 283.04025 2.6308992
v 44.221207 282.86047 2.7207015
v 44.257156 282.75006 2.8852386
v 44.305695 282.73856 3.080423
v 44.353817 282.82907 3.2539556
v 44.38863 282.99734 3.3593378
v 44.400806 283.1983 3.368333
v 44.38708 283.37808 3.2785308
v 44.35113 283.4885 3.1139936
v 44.302593 283.5 2.918809
v 44.25447 283.4095 2.7452767
v 43.72623 283.43338 2.9656186
v 43.69487 283.238 2.920391
v 43.702724 283.04538 2.9691358
v 43.747696 282.9071 3.098792
v 43.81773 282.86026 3.2746181
v 43.894062 282.9174 3.449502
v 43.956238 283.06317 3.5765831
v 43.9876 283.25854 3.621811
v 43.979744 283.4512 3.5730662
v 43.934772 283.58945 3.44341
v 43.86474 283.6363 3.2675838
v 43.788406 283.5792 3.0927
v 43.247543 283.37195 3.0507753
v 43.24849 283.1745 3.01392
v 43.268864 282.98386 3.0771728
v 43.30321 282.8511 3.2235847
v 43.34233 282.8118 3.4139252
v 43.375732 282.8765 3.5971925
v 43.394474 283.02783 3.72428
v 43.39353 283.22528 3.7611353
v 43.373158 283.41592 3.6978827
v 43.338806 283.54868 3.5514705
v 43.29969 283.58798 3.3611302
v 43.266285 283.5233 3.177863
v 42.77206 283.42438 3.1422327
v 42.74734 283.236 3.077827
v 42.73188 283.0384 3.1161702
v 42.729828 282.88452 3.2469883
v 42.741726 282.81558 3.4352283
v 42.764393 282.85007 3.6304522
v 42.79175 282.97873 3.7803493
v 42.81647 283.1671 3.844755
v 42.831932 283.36472 3.8064117
v 42.833984 283.5186 3.6755939
v 42.822086 283.58752 3.4873536
v 42.79942 283.55304 3.2921298
v 42.14398 283.53653 3.2508197
v 42.130783 283.3499 3.1860752
v 42.149834 283.1507 3.2133138
v 42.19602 282.99225 3.325237
v 42.256966 282.91705 3.4918551
v 42.316345 282.94522 3.668523
v 42.35825 283.06924 3.8079023
v 42.37144 283.25586 3.8726468
v 42.352394 283.45508 3.8454082
v 42.30621 283.61353 3.733485
v 42.24526 283.68872 3.5668669
v 42.18588 283.66055 3.3901992
v 41.637695 283.3397 3.5058722
v 41.65796 283.15103 3.4281712
v 41.717888 282.9608 3.446931
v 41.801414 282.81995 3.5571249
v 41.886166 282.76627 3.7292268
v 41.949432 282.8141 3.917122
v 41.974255 282.95062 4.0704637
v 41.95399 283.1393 4.1481647
v 41.894066 283.32956 4.129405
v 41.810535 283.4704 4.0192113
v 41.725784 283.52408 3.8471096
v 41.662518 283.47626 3.6592143
v 41.176563 283.37396 3.7193723
v 41.185577 283.22638 3.5841904
v 41.221447 283.0337 3.5356648
v 41.274563 282.84753 3.5867977
v 41.33069 282.71774 3.723888
v 41.37479 282.67914 3.9102025
v 41.395046 282.74207 4.0958185
v 41.386032 282.88962 4.2310004
v 41.350163 283.0823 4.2795258
v 41.297047 283.2685 4.228393
v 41.24092 283.39825 4.091303
v 41.19682 283.4369 3.904988
v 40.623264 283.21213 3.774143
v 40.667736 283.07736 3.631638
v 40.73934 282.89676 3.5776474
v 40.818897 282.71866 3.626638
v 40.885082 282.5908 3.7654827
v 40.920166 282.54742 3.9569783
v 40.91475 282.6002 4.1498137
v 40.870277 282.73492 4.2923183
v 40.79867 282.91556 4.346309
v 40.719116 283.09366 4.2973185
v 40.652927 283.22153 4.158474
v 40.617844 283.2649 3.966978
v 40.143925 282.9177 3.753742
v 40.21251 282.77777 3.6259532
v 40.303658 282.60107 3.593154
v 40.39295 282.43494 3.664133
v 40.45645 282.3239 3.8198714
v 40.47716 282.29773 4.018639
v 40.44952 282.36337 4.2071767
v 40.380936 282.50333 4.3349657
v 40.289787 282.68002 4.367765
v 40.200497 282.84613 4.296786
v 40.13699 282.95715 4.1410475
v 40.116283 282.98337 3.9422796
v 39.701538 282.7186 3.7897274
v 39.74545 282.57916 3.6505532
v 39.806286 282.39288 3.603042
v 39.867744 282.20972 3.6599245
v 39.91336 282.07874 3.8059592
v 39.93091 282.035 4.002016
v 39.915688 282.09027 4.195562
v 39.871777 282.22974 4.3347363
v 39.81094 282.416 4.382248
v 39.74948 282.59915 4.325365
v 39.703865 282.73016 4.1793303
v 39.686317 282.77386 3.9832735
v 39.269207 282.6606 3.8133774
v 39.33226 282.5408 3.6698732
v 39.3802 282.3573 3.6096735
v 39.40019 282.15927 3.6489089
v 39.386864 281.99976 3.777066
v 39.3438 281.9215 3.9598055
v 39.282536 281.9455 4.1481624
v 39.219482 282.06528 4.2916665
v 39.171543 282.24878 4.3518662
v 39.151554 282.44684 4.3126307
v 39.16488 282.60635 4.1844735
v 39.207943 282.6846 4.0017343
v 38.778297 282.6441 3.7902837
v 38.919537 282.61594 3.6549745
v 39.036148 282.4919 3.5415025
v 39.096886 282.30536 3.4802728
v 39.08548 282.10617 3.4876919
v 39.00498 281.94778 3.5617716
v 38.876957 281.87262 3.6826625
v 38.735718 281.90082 3.817972
v 38.619106 282.0248 3.9314437
v 38.55837 282.2114 3.9926734
v 38.56978 282.41055 3.9852545
v 38.650276 282.56894 3.9111748
v 38.299347 282.5475 3.348394
v 38.44798 282.62244 3.2316377
v 38.61537 282.5949 3.1260865
v 38.756683 282.47226 3.060022
v 38.83404 282.28735 3.051147
v 38.82672 282.08975 3.101839
v 38.736683 281.93237 3.1985154
v 38.588055 281.85742 3.3152719
v 38.42066 281.88498 3.420823
v 38.27935 282.00763 3.4868875
v 38.201992 282.1925 3.4957623
v 38.209312 282.39014 3.4450703
v 38.085075 282.45917 2.8955858
v 38.204506 282.4882 2.734713
v 38.330387 282.41507 2.5965576
v 38.428986 282.25946 2.5181382
v 38.47388 282.06305 2.520467
v 38.453045 281.87842 2.6029205
v 38.372063 281.7551 2.7434049
v 38.25263 281.72607 2.9042778
v 38.126747 281.7992 3.042433
v 38.02815 281.9548 3.1208525
v 37.983253 282.1512 3.1185236
v 38.00409 282.33585 3.0360703
v 37.5832 282.39963 2.764167
v 37.672256 282.44946 2.5968118
v 37.774586 282.3962 2.4490676
v 37.862766 282.2541 2.360522
v 37.913174 282.06125 2.3549013
v 37.912296 281.8693 2.433711
v 37.86037 281.7297 2.5758345
v 37.771313 281.67984 2.7431898
v 37.668987 281.73312 2.8909342
v 37.580803 281.8752 2.9794796
v 37.5304 282.06808 2.9851005
v 37.531277 282.26 2.9062905
v 37.1542 282.25473 2.4759128
v 37.23096 282.32727 2.3009338
v 37.328354 282.29755 2.1304002
v 37.42029 282.17358 2.0100062
v 37.482136 281.98856 1.9720114
v 37.497314 281.79208 2.0265963
v 37.46176 281.63678 2.159135
v 37.385006 281.56427 2.334114
v 37.28761 281.59396 2.5046477
v 37.19567 281.71796 2.6250417
v 37.133827 281.90295 2.6630366
v 37.11865 282.09943 2.6084516
v 36.686707 282.21643 2.3138337
v 36.7205 282.2703 2.1209636
v 36.773743 282.2217 1.934444
v 36.832172 282.08374 1.8042526
v 36.88013 281.8933 1.7652742
v 36.904766 281.70145 1.8279529
v 36.89948 281.55957 1.9754941
v 36.865685 281.5057 2.1683643
v 36.81244 281.5543 2.354884
v 36.75401 281.69226 2.4850752
v 36.70605 281.8827 2.5240538
v 36.681416 282.07455 2.461375
v 36.194798 282.10785 2.1487136
v 36.214386 282.11575 1.9506751
v 36.25064 282.02374 1.7783368
v 36.293854 281.85645 1.6778764
v 36.332443 281.6587 1.6762123
v 36.356068 281.48352 1.7737904
v 36.3584 281.3778 1.9444647
v 36.33881 281.3699 2.142503
v 36.302555 281.4619 2.3148415
v 36.259342 281.6292 2.415302
v 36.220753 281.82697 2.416966
v 36.19713 282.00217 2.319388
v 35.749195 282.0719 2.0067406
v 35.810963 282.0352 1.8352194
v 35.85328 281.90445 1.7045516
v 35.864803 281.71478 1.6497494
v 35.84245 281.51697 1.6854972
v 35.79221 281.36404 1.8022162
v 35.727543 281.29694 1.9686316
v 35.665775 281.33368 2.140153
v 35.62346 281.4644 2.2708206
v 35.611935 281.65408 2.3256228
v 35.634285 281.85187 2.289875
v 35.68453 282.00482 2.173156
v 35.38678 282.1774 1.7606989
v 35.456516 282.1312 1.5867654
v 35.484676 281.99643 1.4302212
v 35.463722 281.80923 1.3330125
v 35.39926 281.61972 1.3211861
v 35.308567 281.47873 1.397911
v 35.215946 281.42398 1.5426286
v 35.14621 281.47015 1.7165623
v 35.11805 281.60492 1.8731065
v 35.139008 281.7921 1.9703152
v 35.20347 281.98163 1.9821416
v 35.29416 282.12265 1.9054167
v 34.941257 282.31387 1.5870607
v 34.949696 282.24997 1.3921062
v 34.91705 282.10638 1.2435051
v 34.85207 281.9216 1.1810752
v 34.772167 281.74515 1.2215443
v 34.69875 281.6243 1.3540688
v 34.651493 281.59143 1.5431389
v 34.643055 281.65536 1.7380933
v 34.6757 281.79892 1.8866943
v 34.74068 281.9837 1.9491243
v 34.820583 282.16016 1.9086553
v 34.894 282.281 1.7761308
v 34.451088 282.55157 1.6085459
v 34.456825 282.52795 1.407276
v 34.423965 282.4146 1.242692
v 34.3613 282.24197 1.158894
v 34.285637 282.05627 1.1783353
v 34.217236 281.90726 1.2958071
v 34.17443 281.83487 1.4798326
v 34.168694 281.8585 1.6811024
v 34.201553 281.97183 1.8456864
v 34.264217 282.14447 1.9294846
v 34.33988 282.3302 1.9100431
v 34.408283 282.4792 1.7925714
v 33.901913 282.72195 1.579224
v 33.902657 282.69962 1.3795875
v 33.874573 282.5843 1.2161236
v 33.82519 282.40686 1.1326325
v 33.767742 282.21487 1.1514854
v 33.71762 282.05978 1.2676308
v 33.688255 281.98312 1.4499476
v 33.687515 282.00546 1.649584
v 33.7156 282.1208 1.813048
v 33.76498 282.29822 1.8965391
v 33.822426 282.4902 1.8776861
v 33.872547 282.6453 1.7615408
v 33.38468 282.86902 1.5631427
v 33.38033 282.84503 1.3633696
v 33.347305 282.72858 1.2020063
v 33.294453 282.55093 1.1222899
v 33.235943 282.35962 1.1455802
v 33.187443 282.20596 1.2656367
v 33.161957 282.1311 1.4502903
v 33.16631 282.1551 1.6500634
v 33.199333 282.27155 1.8114266
v 33.252182 282.44922 1.8911431
v 33.310696 282.6405 1.8678528
v 33.35919 282.79416 1.7477963
v 32.909573 283.0259 1.4838378
v 32.837284 282.9907 1.3008267
v 32.743656 282.86902 1.1709652
v 32.653774 282.69345 1.1290497
v 32.59173 282.51105 1.1863112
v 32.574135 282.3707 1.3274069
v 32.605717 282.30997 1.51453
v 32.67801 282.34515 1.697541
v 32.771637 282.46683 1.8274025
v 32.86152 282.6424 1.869318
v 32.923565 282.8248 1.8120564
v 32.941154 282.96518 1.6709609
v 32.609043 283.1995 1.664606
v 32.52776 283.2168 1.4700325
v 32.401543 283.14963 1.3390344
v 32.264217 283.016 1.3067129
v 32.152576 282.8517 1.381728
v 32.096535 282.7008 1.54398
v 32.111107 282.60367 1.7499932
v 32.192394 282.5864 1.9445667
v 32.318607 282.65356 2.0755646
v 32.455936 282.78717 2.1078863
v 32.567577 282.95145 2.032871
v 32.62362 283.1024 1.8706192
v 32.1692 283.60248 1.79968
v 32.091175 283.53 1.6286104
v 31.98459 283.38943 1.5312144
v 31.878006 283.21844 1.5335894
v 31.799982 283.06284 1.6350989
v 31.771423 282.96432 1.8085437
v 31.799982 282.94928 2.0074492
v 31.878006 283.02176 2.178519
v 31.98459 283.16232 2.275915
v 32.091175 283.3333 2.2735398
v 32.1692 283.48892 2.1720302
v 32.197758 283.58743 1.9985856
v 31.559254 283.82437 1.8673501
v 31.523935 283.7339 1.6907916
v 31.47569 283.56876 1.5858979
v 31.427446 283.37317 1.5807751
v 31.39213 283.19955 1.6767958
v 31.379202 283.09445 1.8482316
v 31.39213 283.086 2.0491462
v 31.427446 283.17648 2.2257047
v 31.47569 283.3416 2.3305984
v 31.523935 283.5372 2.3357213
v 31.559254 283.71082 2.2397003
v 31.57218 283.81592 2.0682647
v 30.974886 283.90912 1.8932017
v 30.959845 283.81516 1.7155784
v 30.939295 283.64523 1.6092302
v 30.918745 283.4449 1.6026528
v 30.903702 283.2678 1.6976088
v 30.898197 283.1614 1.8686548
v 30.903702 283.15424 2.0699592
v 30.918745 283.2482 2.2475824
v 30.939295 283.41812 2.3539307
v 30.959845 283.61847 2.360508
v 30.974886 283.79556 2.265552
v 30.980392 283.90195 2.094506
v 30.414923 283.95337 1.9801255
v 30.409832 283.89587 1.7871486
v 30.401587 283.74963 1.6488956
v 30.392397 283.5538 1.6024114
v 30.384726 283.36087 1.6601512
v 30.380629 283.22253 1.806644
v 30.3812 283.17584 2.0026367
v 30.386292 283.23334 2.1956136
v 30.394537 283.3796 2.3338666
v 30.403727 283.5754 2.3803508
v 30.411398 283.76834 2.322611
v 30.415495 283.9067 2.1761184
v 29.874409 283.96786 1.9894468
v 29.870567 283.91257 1.7957263
v 29.862808 283.76788 1.6556737
v 29.853212 283.57263 1.606816
v 29.844347 283.3791 1.6622444
v 29.83859 283.23917 1.8071071
v 29.837484 283.19028 2.002588
v 29.841324 283.2456 2.1963084
v 29.849083 283.39026 2.336361
v 29.85868 283.58554 2.3852189
v 29.867546 283.77905 2.3297904
v 29.873302 283.919 2.1849277
v 29.404606 283.99493 1.9940488
v 29.391516 283.94223 1.8000036
v 29.357897 283.80215 1.6591111
v 29.312754 283.6122 1.6091231
v 29.268185 283.42337 1.663434
v 29.236132 283.28616 1.8074912
v 29.225182 283.2374 2.0026946
v 29.238272 283.2901 2.19674
v 29.27189 283.43018 2.3376324
v 29.317034 283.6201 2.3876204
v 29.361603 283.80896 2.3333097
v 29.393656 283.94617 2.1892524
v 28.963533 284.18542 2.0014026
v 28.943785 284.1383 1.8064778
v 28.889444 284.00745 1.6632099
v 28.815077 283.82788 1.6099874
v 28.740604 283.64774 1.6610713
v 28.685987 283.5153 1.8027736
v 28.665855 283.46603 1.9971254
v 28.685606 283.51315 2.1920502
v 28.739944 283.644 2.335318
v 28.814314 283.82358 2.3885407
v 28.888784 284.00372 2.3374567
v 28.943403 284.13617 2.1957545
v 28.418531 284.4055 2.0017245
v 28.404518 284.3563 1.8068141
v 28.365892 284.2199 1.6635859
v 28.313004 284.03287 1.610418
v 28.260023 283.8453 1.6615565
v 28.221148 283.70746 1.803299
v 28.206793 283.65625 1.9976656
v 28.220806 283.70544 2.1925762
v 28.259432 283.84183 2.3358042
v 28.312323 284.02887 2.388972
v 28.365301 284.21643 2.3378336
v 28.404177 284.35428 2.1960912
v 27.859154 284.49948 1.9994411
v 27.84813 284.44827 1.804858
v 27.818184 284.3088 1.6625288
v 27.777342 284.11844 1.6105906
v 27.73655 283.9282 1.6629602
v 27.706734 283.78903 1.8056052
v 27.695885 283.73822 2.000304
v 27.706911 283.78943 2.1948872
v 27.736856 283.9289 2.3372164
v 27.777697 284.11926 2.3891544
v 27.818491 284.3095 2.3367848
v 27.848307 284.44867 2.19414
v 27.379028 284.6265 1.9998125
v 27.362154 284.5771 1.8051889
v 27.31613 284.4422 1.6627495
v 27.253286 284.25797 1.6106608
v 27.190466 284.07373 1.6628801
v 27.144497 283.93893 1.805415
v 27.1277 283.88962 2.0000737
v 27.144575 283.93903 2.1946971
v 27.1906 284.07394 2.3371365
v 27.253443 284.25818 2.3892252
v 27.316265 284.44238 2.337006
v 27.362232 284.5772 2.1944711
v 26.934217 284.8129 2.0000803
v 26.910007 284.76675 1.8054254
v 26.843828 284.6406 1.6629008
v 26.753416 284.46826 1.6106956
v 26.662996 284.29587 1.6627983
v 26.596794 284.16965 1.805248
v 26.572552 284.1234 1.9998753
v 26.596762 284.16956 2.1945302
v 26.66294 284.29572 2.3370547
v 26.753353 284.46805 2.38926
v 26.843773 284.64044 2.3371572
v 26.909975 284.76666 2.1947076
v 26.440321 285.12177 2.0000076
v 26.42103 285.0733 1.8053644
v 26.368328 284.94095 1.6628711
v 26.296335 284.7601 1.610709
v 26.224342 284.57925 1.6628546
v 26.171638 284.44687 1.8053358
v 26.15235 284.3984 1.9999746
v 26.171638 284.44687 2.194618
v 26.224342 284.57922 2.3371112
v 26.296335 284.76007 2.3892734
v 26.368328 284.94092 2.3371277
v 26.42103 285.0733 2.1946466
v 25.818924 285.24054 2.072852
v 25.816784 285.2259 1.8718891
v 25.80042 285.1138 1.7052525
v 25.77422 284.93423 1.6175922
v 25.7452 284.73538 1.6323967
v 25.721136 284.5705 1.745699
v 25.708477 284.48376 1.92714
v 25.710617 284.4984 2.1281028
v 25.72698 284.61053 2.2947392
v 25.753181 284.79007 2.3823996
v 25.782202 284.98892 2.3675952
v 25.806265 285.1538 2.2542927
v 25.24674 285.30484 1.9838384
v 25.237452 285.24506 1.7919307
v 25.224588 285.09723 1.6559922
v 25.211597 284.901 1.6124477
v 25.201958 284.70895 1.6729648
v 25.198256 284.5725 1.8213282
v 25.201479 284.5283 2.0177836
v 25.210768 284.58807 2.2096915
v 25.22363 284.7359 2.34563
v 25.236622 284.93213 2.3891745
v 25.246262 285.12418 2.3286574
v 25.249964 285.2606 2.180294
v 24.666094 285.311 2.090622
v 24.607594 285.2847 1.899014
v 24.569254 285.16238 1.7419256
v 24.561348 284.97687 1.6614484
v 24.585993 284.77786 1.679146
v 24.636585 284.61868 1.7902768
v 24.69957 284.542 1.9650631
v 24.75807 284.56833 2.156671
v 24.79641 284.6906 2.3137596
v 24.804316 284.87613 2.3942368
v 24.77967 285.07513 2.376539
v 24.729078 285.2343 2.2654083
v 24.190414 285.21124 2.2784786
v 24.070082 285.15723 2.1393318
v 23.993168 285.01425 2.0379646
v 23.980284 284.82068 2.0015378
v 24.03488 284.62833 2.0398123
v 24.142328 284.48877 2.1425323
v 24.273838 284.4394 2.282174
v 24.39417 284.4934 2.421321
v 24.471083 284.63638 2.5226884
v 24.483969 284.82996 2.559115
v 24.42937 285.0223 2.5208406
v 24.321922 285.16187 2.4181206
v 23.818089 285.1687 2.7183268
v 23.724365 285.08173 2.5594406
v 23.67057 284.91568 2.450182
v 23.671114 284.71503 2.4198265
v 23.725853 284.53357 2.4765081
v 23.82012 284.4199 2.6050391
v 23.928654 284.40448 2.7709794
v 24.022377 284.49146 2.9298656
v 24.076172 284.6575 3.0391243
v 24.075628 284.85815 3.0694797
v 24.02089 285.0396 3.012798
v 23.926624 285.1533 2.884267
v 23.296783 285.15155 2.834303
v 23.27277 285.06653 2.6519938
v 23.270424 284.9023 2.5319402
v 23.290375 284.7029 2.5063102
v 23.327274 284.52176 2.581972
v 23.371239 284.40738 2.738651
v 23.410484 284.39044 2.9343662
v 23.434498 284.47546 3.1166754
v 23.436844 284.63968 3.2367291
v 23.416895 284.83908 3.262359
v 23.379995 285.02023 3.1866975
v 23.336031 285.1346 3.030018
v 22.772066 285.03812 2.83885
v 22.820515 284.95386 2.662248
v 22.870028 284.79105 2.5544045
v 22.90734 284.5933 2.5442164
v 22.922451 284.4136 2.6344135
v 22.911312 284.30008 2.8008273
v 22.876911 284.2832 2.9988678
v 22.82846 284.36743 3.1754699
v 22.778948 284.53024 3.2833133
v 22.741636 284.728 3.2935014
v 22.726526 284.9077 3.2033043
v 22.737663 285.0212 3.0368903
v 22.278751 284.94434 2.5515132
v 22.36611 284.84003 2.4192948
v 22.446783 284.66873 2.3667526
v 22.499151 284.47635 2.4079654
v 22.509186 284.31445 2.5318902
v 22.474195 284.22638 2.705321
v 22.403557 284.23575 2.8817878
v 22.316198 284.34006 3.0140061
v 22.235525 284.51135 3.066548
v 22.183157 284.7037 3.0253353
v 22.173122 284.86563 2.9014108
v 22.208113 284.9537 2.72798
v 21.719341 284.68954 2.4675143
v 21.787579 284.60336 2.3036268
v 21.877304 284.44882 2.215519
v 21.964476 284.2673 2.226799
v 22.025736 284.10745 2.3344445
v 22.044672 284.01212 2.509612
v 22.016207 284.0068 2.7053654
v 21.94797 284.093 2.869253
v 21.858246 284.24753 2.957361
v 21.771074 284.42905 2.946081
v 21.709812 284.5889 2.8384352
v 21.690878 284.68423 2.6632679
v 21.193062 284.44803 2.4310293
v 21.252975 284.3652 2.2578888
v 21.346188 284.2169 2.159681
v 21.447723 284.04285 2.1627204
v 21.530376 283.88968 2.266193
v 21.571999 283.79846 2.4423728
v 21.561438 283.79364 2.644053
v 21.501524 283.87646 2.8171933
v 21.408312 284.02478 2.9154012
v 21.306776 284.19882 2.9123616
v 21.224123 284.352 2.8088894
v 21.1825 284.4432 2.6327095
v 20.744127 284.14264 2.500654
v 20.77773 284.0936 2.3078282
v 20.854004 283.9672 2.1705868
v 20.952505 283.79724 2.1257036
v 21.046844 283.62933 2.185205
v 21.111742 283.50842 2.3331478
v 21.129808 283.46692 2.5298905
v 21.096203 283.51593 2.7227163
v 21.019932 283.64233 2.859958
v 20.921429 283.8123 2.904841
v 20.827091 283.9802 2.8453395
v 20.762194 284.10114 2.697397
v 20.318254 283.92484 2.3601966
v 20.342873 283.80515 2.197701
v 20.393805 283.6266 2.1163528
v 20.4574 283.43698 2.1379495
v 20.516619 283.28714 2.256704
v 20.555595 283.2172 2.4407964
v 20.563885 283.24588 2.6408992
v 20.539265 283.36554 2.8033948
v 20.488335 283.5441 2.884743
v 20.424738 283.73373 2.8631463
v 20.365519 283.88358 2.7443917
v 20.326542 283.95352 2.5602994
v 19.728464 283.8123 2.5639627
v 19.647667 283.69058 2.4198463
v 19.639608 283.51114 2.3212695
v 19.706448 283.32202 2.2946458
v 19.830273 283.17392 2.3471088
v 19.977907 283.1065 2.4646015
v 20.10979 283.13785 2.6156414
v 20.190588 283.25955 2.7597578
v 20.198647 283.43903 2.8583345
v 20.131807 283.6281 2.8849583
v 20.007982 283.7762 2.8324952
v 19.860348 283.84363 2.7150025
v 19.634329 283.63788 3.2107008
v 19.494535 283.51196 3.128666
v 19.443195 283.33075 3.0471334
v 19.494062 283.14282 2.9879498
v 19.63351 282.9985 2.9669733
v 19.824173 282.9365 2.9898248
v 20.014961 282.97342 3.050381
v 20.154755 283.09933 3.1324158
v 20.206097 283.28055 3.2139482
v 20.155228 283.46848 3.2731318
v 20.01578 283.61276 3.2941084
v 19.825117 283.67477 3.271257
v 19.479206 283.45667 3.578192
v 19.363575 283.31088 3.51571
v 19.338821 283.11874 3.471061
v 19.41158 282.93176 3.4562085
v 19.562351 282.80005 3.4751322
v 19.750738 282.75888 3.5227618
v 19.926264 282.8193 3.5863347
v 20.041895 282.96512 3.6488166
v 20.066648 283.15723 3.6934657
v 19.993893 283.3442 3.7083182
v 19.84312 283.47592 3.6893945
v 19.654732 283.5171 3.6417649
v 19.256344 283.38858 4.05252
v 19.142323 283.23718 4.0045805
v 19.11529 283.04025 3.9918883
v 19.18249 282.8506 4.0178447
v 19.325914 282.71902 4.0754943
v 19.507133 282.6808 4.14939
v 19.677591 282.7461 4.219732
v 19.791613 282.89752 4.2676716
v 19.818645 283.09442 4.2803636
v 19.751448 283.2841 4.2544074
v 19.608023 283.41565 4.196758
v 19.426802 283.45392 4.122862
v 19.016848 283.3376 4.6933527
v 18.914059 283.1763 4.642072
v 18.90174 282.97714 4.6018066
v 18.983192 282.79343 4.5833445
v 19.136591 282.6744 4.5916333
v 19.320833 282.65198 4.624452
v 19.486551 282.73212 4.673007
v 19.58934 282.8934 4.724287
v 19.601658 283.09256 4.764553
v 19.520205 283.27628 4.783015
v 19.366806 283.3953 4.774726
v 19.182564 283.41772 4.741907
v 18.769304 283.24097 5.0963316
v 18.697811 283.11252 4.958257
v 18.71617 282.94196 4.852797
v 18.81946 282.77496 4.808209
v 18.980005 282.65628 4.8364406
v 19.154789 282.61774 4.9299273
v 19.296978 282.66962 5.063619
v 19.368471 282.79807 5.201694
v 19.350113 282.96863 5.307154
v 19.246822 283.13562 5.3517423
v 19.086277 283.2543 5.32351
v 18.911493 283.29285 5.2300234
v 18.471096 282.76303 5.4450016
v 18.42567 282.71967 5.2429533
v 18.471111 282.62827 5.065344
v 18.595243 282.5133 4.959764
v 18.764807 282.40558 4.954504
v 18.934364 282.33398 5.050973
v 19.058485 282.31766 5.223322
v 19.103912 282.36102 5.42537
v 19.058472 282.45242 5.6029797
v 18.93434 282.5674 5.7085595
v 18.764776 282.6751 5.7138195
v 18.595219 282.74673 5.6173506
v 18.258371 282.33386 5.5653725
v 18.183233 282.29358 5.3793373
v 18.194185 282.19482 5.2074785
v 18.288292 282.0641 5.0958447
v 18.440338 281.9364 5.0743484
v 18.609583 281.84598 5.14875
v 18.750677 281.81702 5.299113
v 18.825815 281.85733 5.485148
v 18.814863 281.95605 5.6570067
v 18.720757 282.0868 5.7686405
v 18.56871 282.21448 5.790137
v 18.399466 282.30493 5.7157354
v 18.078611 282.0743 5.9017186
v 17.929619 282.03116 5.770061
v 17.851852 281.91336 5.6292987
v 17.866148 281.7524 5.517149
v 17.968678 281.5915 5.463662
v 18.131966 281.4737 5.48317
v 18.312262 281.4306 5.5704455
v 18.461254 281.47375 5.702103
v 18.53902 281.59155 5.8428655
v 18.524723 281.7525 5.955015
v 18.422195 281.91342 6.008502
v 18.258905 282.03122 5.988994
v 17.886187 281.81006 6.216362
v 17.737324 281.72577 6.104901
v 17.668158 281.5746 5.996005
v 17.697222 281.39703 5.9188538
v 17.81673 281.24066 5.8941193
v 17.994658 281.1474 5.928429
v 18.18333 281.1422 6.0125904
v 18.332193 281.2265 6.1240516
v 18.40136 281.3777 6.232947
v 18.372293 281.55524 6.3100986
v 18.252787 281.7116 6.334833
v 18.07486 281.80487 6.300523
v 17.657646 281.54523 6.7230225
v 17.53757 281.4751 6.561994
v 17.500813 281.34222 6.4039125
v 17.557219 281.1822 6.291136
v 17.691677 281.0379 6.2538815
v 17.868158 280.94803 6.302133
v 18.039377 280.9366 6.4229603
v 18.159452 281.00674 6.5839887
v 18.19621 281.13962 6.74207
v 18.139803 281.29962 6.8548474
v 18.005344 281.4439 6.8921013
v 17.828863 281.5338 6.84385
v 17.348913 281.07208 6.98761
v 17.227379 281.0172 6.7964396
v 17.196882 280.91562 6.59575
v 17.265594 280.79456 6.439316
v 17.415104 280.68643 6.3690534
v 17.60535 280.62024 6.40379
v 17.785358 280.61368 6.5342174
v 17.906893 280.66855 6.7253876
v 17.93739 280.77014 6.9260774
v 17.868677 280.8912 7.0825114
v 17.719168 280.99933 7.152774
v 17.528921 281.06552 7.118037
v 17.290018 280.48056 7.3151836
v 17.174953 280.4452 7.122489
v 17.157948 280.3982 6.9158974
v 17.243555 280.35217 6.7507644
v 17.408838 280.31943 6.6713376
v 17.60951 280.30878 6.6988993
v 17.791801 280.32306 6.8260646
v 17.906866 280.35846 7.0187593
v 17.923872 280.40546 7.2253513
v 17.838264 280.45148 7.390484
v 17.672981 280.48422 7.4699106
v 17.47231 280.49487 7.442349
v 17.268328 279.90735 7.3868194
v 17.161076 279.886 7.199307
v 17.153475 279.85895 6.9930797
v 17.247564 279.83353 6.823396
v 17.418129 279.8165 6.735723
v 17.61947 279.81247 6.7535524
v 17.797636 279.82248 6.8721066
v 17.90489 279.84384 7.059619
v 17.912489 279.87088 7.2658463
v 17.818401 279.8963 7.435529
v 17.647835 279.91333 7.5232024
v 17.446493 279.91736 7.5053735
v 17.237894 279.52563 7.2367916
v 17.146482 279.44266 7.058183
v 17.156523 279.3396 6.9046564
v 17.265326 279.24414 6.817348
v 17.443733 279.1818 6.819653
v 17.643948 279.16928 6.9109535
v 17.812317 279.21 7.066786
v 17.903728 279.29297 7.245394
v 17.893688 279.39603 7.3989215
v 17.784887 279.4915 7.4862294
v 17.606478 279.55383 7.4839244
v 17.406265 279.56635 7.392624
v 17.051912 279.02722 7.558762
v 17.053036 278.97458 7.3540277
v 17.15356 278.91412 7.20041
v 17.32655 278.86212 7.139071
v 17.52565 278.83246 7.186446
v 17.697514 278.8331 7.329842
v 17.796091 278.86386 7.530835
v 17.794966 278.91653 7.73557
v 17.694443 278.97696 7.8891873
v 17.521454 279.029 7.950526
v 17.322353 279.05865 7.903151
v 17.15049 279.058 7.759755
v 16.989347 278.42548 7.537488
v 17.07955 278.48898 7.3836064
v 17.24771 278.5313 7.2863636
v 17.448769 278.54114 7.2718163
v 17.628855 278.5158 7.3438616
v 17.739712 278.46216 7.4831953
v 17.751638 278.3945 7.6524835
v 17.661438 278.331 7.806365
v 17.493279 278.28867 7.903608
v 17.29222 278.27884 7.9181557
v 17.112133 278.30414 7.8461103
v 17.001276 278.35782 7.706776
v 17.089565 277.8303 7.2196717
v 17.123936 277.9273 6.992742
v 17.247314 278.0327 6.7999015
v 17.426638 278.1182 6.692822
v 17.61386 278.16092 6.7001944
v 17.758812 278.14938 6.820044
v 17.822655 278.08673 7.0202575
v 17.788284 277.9897 7.2471867
v 17.664907 277.8843 7.440027
v 17.485582 277.79883 7.547107
v 17.298363 277.7561 7.5397344
v 17.15341 277.76764 7.4198847
v 17.394562 277.29465 7.154926
v 17.429949 277.30493 6.9538465
v 17.542686 277.36957 6.8028073
v 17.70257 277.4712 6.742279
v 17.866756 277.5826 6.7884803
v 17.991253 277.67395 6.9290314
v 18.042702 277.72076 7.1262712
v 18.007315 277.71048 7.3273506
v 17.894575 277.64584 7.4783897
v 17.734694 277.54422 7.538918
v 17.570507 277.43277 7.492717
v 17.44601 277.34143 7.3521657
v 17.654617 276.9798 7.246353
v 17.749235 276.8971 7.1150913
v 17.91683 276.87073 7.025588
v 18.1125 276.90775 7.0018263
v 18.283812 276.99823 7.0501723
v 18.384865 277.11798 7.1576724
v 18.38858 277.23486 7.2955217
v 18.293964 277.31757 7.4267836
v 18.126368 277.34393 7.516287
v 17.930698 277.30692 7.5400486
v 17.759386 277.21643 7.4917026
v 17.658335 277.09668 7.3842025
v 17.589075 276.675 7.6227636
v 17.696667 276.58026 7.536975
v 17.874584 276.5194 7.520378
v 18.07516 276.50873 7.5774207
v 18.244642 276.55106 7.692818
v 18.337624 276.6351 7.8356495
v 18.32919 276.73828 7.9676437
v 18.221598 276.833 8.053432
v 18.04368 276.89386 8.070029
v 17.843105 276.90454 8.012986
v 17.673622 276.8622 7.897589
v 17.580639 276.77817 7.754758
v 17.545376 276.17557 7.8247285
v 17.627258 276.0713 7.7309413
v 17.790134 276.00037 7.715004
v 17.990364 275.9818 7.7811875
v 18.174294 276.02057 7.9117584
v 18.292643 276.1063 8.07173
v 18.313696 276.21597 8.218237
v 18.231815 276.32025 8.312025
v 18.068937 276.39114 8.327962
v 17.86871 276.40973 8.261778
v 17.684778 276.37094 8.131207
v 17.566431 276.28525 7.971236
v 17.55321 275.69684 8.292083
v 17.670605 275.5712 8.269346
v 17.853588 275.51474 8.288954
v 18.053131 275.54257 8.345651
v 18.215765 275.64728 8.424245
v 18.29791 275.80075 8.503678
v 18.277561 275.96188 8.562666
v 18.160164 276.08752 8.5854025
v 17.97718 276.14398 8.565795
v 17.777637 276.11615 8.509098
v 17.615004 276.01147 8.430504
v 17.532858 275.858 8.35107
v 17.649044 275.5185 8.333775
v 17.711277 275.35938 8.256149
v 17.85949 275.25696 8.245713
v 18.053965 275.23865 8.305262
v 18.242596 275.3094 8.418839
v 18.374838 275.4502 8.556012
v 18.415258 275.62335 8.680026
v 18.353025 275.78247 8.75765
v 18.204815 275.8849 8.768086
v 18.01034 275.9032 8.708538
v 17.821709 275.83246 8.594961
v 17.689465 275.69165 8.4577875
v 17.73866 275.14798 8.849934
v 17.8536 275.05957 8.690838
v 18.033941 275.03137 8.624649
v 18.231367 275.07095 8.669103
v 18.392975 275.16766 8.812286
v 18.475462 275.29565 9.015836
v 18.456726 275.4206 9.225208
v 18.34179 275.509 9.384305
v 18.161446 275.5372 9.450494
v 17.964022 275.49762 9.40604
v 17.802414 275.40088 9.2628565
v 17.719927 275.27292 9.059307
v 18.014032 274.55682 9.111272
v 18.19771 274.56985 9.028124
v 18.385931 274.6417 9.033639
v 18.528261 274.75308 9.126339
v 18.586567 274.87415 9.281384
v 18.545221 274.97247 9.457232
v 18.415304 275.0217 9.606763
v 18.231627 275.00864 9.689911
v 18.043406 274.9368 9.684396
v 17.901073 274.82544 9.591696
v 17.84277 274.70438 9.43665
v 17.884115 274.60605 9.260802
v 18.222372 274.18582 9.176441
v 18.395243 274.22562 9.1466675
v 18.5711 274.32358 9.227509
v 18.702822 274.45346 9.3973055
v 18.755116 274.58047 9.6105585
v 18.713968 274.6706 9.810129
v 18.590405 274.69965 9.942541
v 18.417534 274.65985 9.972315
v 18.241676 274.5619 9.891474
v 18.109953 274.432 9.721677
v 18.05766 274.305 9.508424
v 18.098808 274.21487 9.308853
v 18.5078 273.80945 9.572142
v 18.66769 273.8991 9.502923
v 18.83134 274.01544 9.525327
v 18.954899 274.12723 9.633349
v 19.005259 274.20456 9.798047
v 18.968925 274.22668 9.975289
v 18.855635 274.18768 10.117583
v 18.695742 274.09802 10.186802
v 18.532093 273.9817 10.164399
v 18.408533 273.8699 10.0563755
v 18.358175 273.79257 9.891678
v 18.394508 273.77045 9.714437
v 18.860949 273.48444 9.596098
v 19.049574 273.54617 9.561945
v 19.226505 273.6139 9.629918
v 19.344334 273.6695 9.781803
v 19.371487 273.698 9.976904
v 19.300688 273.69183 10.162943
v 19.150908 273.65262 10.290071
v 18.962282 273.59088 10.3242235
v 18.78535 273.52316 10.25625
v 18.667522 273.4676 10.104365
v 18.640371 273.43906 9.909265
v 18.711168 273.44522 9.723226
v 18.819868 273.0453 9.649567
v 19.011284 273.01257 9.602016
v 19.20425 272.9838 9.6586895
v 19.347061 272.96664 9.8044
v 19.401451 272.9657 10.000105
v 19.352846 272.9812 10.193366
v 19.21427 273.00906 10.332398
v 19.022854 273.04175 10.379949
v 18.829887 273.07053 10.323276
v 18.687077 273.0877 10.177565
v 18.632687 273.08865 9.981859
v 18.681292 273.07312 9.788598
v 18.577513 272.46442 9.773555
v 18.754204 272.41068 9.727125
v 18.953316 272.38498 9.769468
v 19.121492 272.39426 9.889237
v 19.213675 272.436 10.05434
v 19.20516 272.49902 10.220538
v 19.09823 272.56644 10.343299
v 18.921537 272.62018 10.389729
v 18.722425 272.64587 10.347385
v 18.554249 272.6366 10.227616
v 18.462067 272.59488 10.062513
v 18.470583 272.53186 9.896315
v 18.54809 271.86578 10.310454
v 18.693525 271.80176 10.2504835
v 18.88511 271.80795 10.235153
v 19.071516 271.88275 10.268572
v 19.202787 272.00607 10.341784
v 19.243757 272.1449 10.435171
v 19.183443 272.26202 10.523713
v 19.038008 272.32605 10.583684
v 18.84642 272.31985 10.599014
v 18.660017 272.24506 10.565596
v 18.528744 272.12173 10.492384
v 18.487776 271.9829 10.398996
v 18.749664 271.55414 10.196836
v 18.868315 271.4703 10.146815
v 19.044931 271.4618 10.172601
v 19.23219 271.53085 10.267284
v 19.379913 271.659 10.405497
v 19.44852 271.8119 10.550201
v 19.419628 271.94858 10.662627
v 19.300978 272.03238 10.712648
v 19.124363 272.04092 10.686863
v 18.937105 271.97186 10.592179
v 18.789381 271.8437 10.453968
v 18.720774 271.6908 10.309262
v 19.059813 271.1992 10.495986
v 19.249573 271.233 10.510011
v 19.43491 271.3015 10.622299
v 19.566162 271.38638 10.802765
v 19.608162 271.46487 11.003051
v 19.549654 271.51593 11.169492
v 19.406315 271.52588 11.25749
v 19.216555 271.49207 11.243465
v 19.031218 271.42355 11.131177
v 18.899965 271.33868 10.950711
v 18.857965 271.2602 10.750424
v 18.916473 271.20914 10.583983
v 19.193634 270.8093 10.677188
v 19.38525 270.86273 10.634536
v 19.568033 270.9084 10.698342
v 19.693003 270.93396 10.851511
v 19.726675 270.93268 11.053
v 19.660028 270.90482 11.248822
v 19.51092 270.85788 11.386505
v 19.319304 270.80444 11.429157
v 19.136522 270.75882 11.365351
v 19.01155 270.73322 11.212182
v 18.977879 270.73453 11.010693
v 19.044525 270.76236 10.814871
v 19.31573 270.40173 10.7569065
v 19.507774 270.443 10.655492
v 19.701805 270.4508 10.667981
v 19.845829 270.42307 10.791027
v 19.901257 270.3672 10.99166
v 19.853235 270.2982 11.216121
v 19.714634 270.2345 11.404265
v 19.522589 270.19324 11.50568
v 19.328558 270.18542 11.493191
v 19.184534 270.2132 11.370145
v 19.129107 270.26904 11.169512
v 19.177128 270.33807 10.94505
v 19.346457 270.11606 10.648107
v 19.545483 270.11172 10.57193
v 19.727928 270.04004 10.557215
v 19.844906 269.92023 10.607903
v 19.865072 269.7844 10.710413
v 19.783024 269.6689 10.837278
v 19.620745 269.60477 10.954504
v 19.421719 269.6091 11.030681
v 19.239273 269.6808 11.045396
v 19.122295 269.8006 10.994707
v 19.102129 269.93643 10.892197
v 19.184177 270.0519 10.765332
v 19.224436 269.8083 9.860765
v 19.42295 269.83954 9.755856
v 19.611797 269.78784 9.73762
v 19.740376 269.6671 9.810947
v 19.774231 269.50967 9.956188
v 19.704294 269.3577 10.134425
v 19.549303 269.25195 10.2979
v 19.350786 269.2207 10.402811
v 19.16194 269.2724 10.421045
v 19.033363 269.39313 10.347718
v 18.999508 269.55057 10.202478
v 19.069445 269.70255 10.0242405
v 19.53034 269.2367 9.431409
v 19.711067 269.30313 9.483273
v 19.840887 269.34726 9.62542
v 19.885014 269.3572 9.819761
v 19.831623 269.33035 10.014224
v 19.695023 269.27386 10.156703
v 19.511814 269.2029 10.209019
v 19.331087 269.13647 10.157155
v 19.201267 269.09238 10.015008
v 19.15714 269.08243 9.820666
v 19.210531 269.10928 9.626204
v 19.347132 269.16574 9.483726
v 19.710428 268.59512 10.315288
v 19.886944 268.68774 10.427767
v 19.996115 268.83017 10.549806
v 20.008692 268.98422 10.648705
v 19.921305 269.10867 10.697964
v 19.757368 269.1701 10.684383
v 19.560808 269.15213 10.611603
v 19.384293 269.0595 10.499124
v 19.275122 268.91708 10.377085
v 19.262545 268.76303 10.278185
v 19.349932 268.63858 10.228927
v 19.513868 268.57715 10.242507
v 19.64539 268.1907 10.699159
v 19.839676 268.2141 10.76399
v 20.009974 268.32144 10.855624
v 20.110657 268.48398 10.949506
v 20.114742 268.65817 11.02048
v 20.02114 268.79733 11.049531
v 19.854927 268.86417 11.0288725
v 19.660643 268.8408 10.964041
v 19.490343 268.73343 10.872407
v 19.389662 268.5709 10.778525
v 19.385574 268.39673 10.707551
v 19.479177 268.25757 10.6785
v 19.731384 268.01074 11.242432
v 19.914871 267.97458 11.201589
v 20.099138 268.03952 11.164761
v 20.23481 268.18814 11.141815
v 20.285536 268.38065 11.138902
v 20.237722 268.56543 11.156799
v 20.104181 268.693 11.190713
v 19.920694 268.72916 11.231556
v 19.736427 268.6642 11.268384
v 19.600754 268.5156 11.291329
v 19.550028 268.3231 11.294244
v 19.597843 268.1383 11.276346
v 19.906378 267.93842 11.33426
v 20.086664 267.89453 11.3502655
v 20.27166 267.95218 11.3895645
v 20.411793 268.09598 11.441627
v 20.469517 268.28732 11.492502
v 20.429363 268.475 11.52856
v 20.302092 268.6087 11.540136
v 20.121805 268.65262 11.524131
v 19.936811 268.59494 11.484832
v 19.796679 268.45117 11.43277
v 19.738955 268.2598 11.381893
v 19.779106 268.0721 11.345837
v 20.241968 267.7497 11.740443
v 20.430437 267.80154 11.804022
v 20.580816 267.93567 11.889036
v 20.65281 268.1161 11.972706
v 20.627127 268.29453 12.032613
v 20.510649 268.42313 12.052705
v 20.334589 268.46744 12.027597
v 20.146118 268.4156 11.964019
v 19.99574 268.2815 11.8790045
v 19.923748 268.10104 11.795335
v 19.94943 267.9226 11.735428
v 20.065907 267.79404 11.715336
v 20.49242 267.52927 12.048659
v 20.67233 267.6187 12.132646
v 20.795586 267.7716 12.27704
v 20.82916 267.94693 12.443152
v 20.764057 268.09775 12.5864725
v 20.617722 268.1836 12.668599
v 20.429363 268.18152 12.667525
v 20.249453 268.09204 12.58354
v 20.126198 267.93915 12.439145
v 20.092623 267.76382 12.273033
v 20.157726 267.61304 12.129712
v 20.304062 267.52716 12.0475855
v 20.676176 267.28827 12.434286
v 20.847088 267.3947 12.524898
v 20.959436 267.54932 12.687164
v 20.983116 267.7106 12.877607
v 20.911785 267.8354 13.045197
v 20.764553 267.8902 13.145027
v 20.580873 267.86038 13.150351
v 20.409962 267.75394 13.059739
v 20.297615 267.59933 12.897472
v 20.273933 267.43805 12.70703
v 20.345266 267.31326 12.53944
v 20.492496 267.25845 12.43961
v 21.070662 267.02475 13.108916
v 21.198332 267.17242 13.218284
v 21.241886 267.33585 13.387296
v 21.189653 267.47122 13.570664
v 21.055632 267.54224 13.719256
v 20.875729 267.5299 13.793257
v 20.69815 267.4375 13.772838
v 20.57048 267.2898 13.663469
v 20.526926 267.12637 13.494457
v 20.579159 266.99103 13.311089
v 20.713182 266.91998 13.162497
v 20.893085 266.93234 13.088496
v 21.310757 266.75845 13.413377
v 21.41255 266.9153 13.575049
v 21.41811 267.08115 13.72106
v 21.325945 267.21155 13.8122835
v 21.160751 267.27155 13.824279
v 20.966795 267.24512 13.75383
v 20.796041 267.13928 13.619815
v 20.694248 266.98242 13.458142
v 20.68869 266.8166 13.312133
v 20.780853 266.6862 13.220908
v 20.946047 266.62616 13.208913
v 21.140005 266.65262 13.279362
v 21.361406 266.4832 13.673273
v 21.495832 266.60532 13.857754
v 21.544716 266.73477 14.075419
v 21.494955 266.83685 14.267945
v 21.359888 266.88416 14.383745
v 21.175701 266.86407 14.39179
v 20.99175 266.78192 14.289925
v 20.857323 266.65976 14.105444
v 20.808441 266.53033 13.887778
v 20.8582 266.42825 13.695252
v 20.993269 266.38095 13.5794525
v 21.177454 266.40103 13.571407
v 21.4634 266.1018 13.910514
v 21.620525 266.2085 14.013488
v 21.716022 266.3024 14.177071
v 21.724302 266.3584 14.357431
v 21.643145 266.36148 14.506241
v 21.494297 266.31082 14.583628
v 21.317642 266.21997 14.568854
v 21.160515 266.1133 14.46588
v 21.065018 266.01938 14.302298
v 21.05674 265.96338 14.121937
v 21.137897 265.96033 13.973126
v 21.286745 266.011 13.8957405
v 21.765347 265.70282 14.036449
v 21.926226 265.79425 14.11468
v 22.024658 265.86533 14.27127
v 22.034271 265.89703 14.46426
v 21.952486 265.88086 14.64194
v 21.80122 265.82117 14.7567
v 21.621002 265.7339 14.777789
v 21.460123 265.6425 14.699558
v 21.36169 265.57138 14.542969
v 21.35208 265.53967 14.349978
v 21.433863 265.55585 14.172299
v 21.58513 265.61554 14.057539
v 21.90011 265.1813 14.117342
v 22.084158 265.23257 14.200631
v 22.210405 265.27707 14.365331
v 22.245026 265.3029 14.56731
v 22.178743 265.3031 14.752449
v 22.029316 265.27765 14.8711405
v 21.836786 265.23334 14.89158
v 21.652739 265.18207 14.8082905
v 21.526491 265.13754 14.643591
v 21.49187 265.11172 14.441611
v 21.558153 265.11154 14.256472
v 21.70758 265.137 14.137781
v 21.966545 264.48773 14.358242
v 22.155722 264.548 14.487674
v 22.290443 264.64185 14.67403
v 22.334612 264.74414 14.867379
v 22.276392 264.82748 15.01591
v 22.131386 264.86954 15.079826
v 21.938444 264.859 15.042002
v 21.74927 264.79874 14.91257
v 21.614548 264.70486 14.726213
v 21.57038 264.60257 14.532865
v 21.6286 264.51923 14.384334
v 21.773605 264.4772 14.320416
v 22.059132 264.07544 14.649409
v 22.250326 264.13742 14.679662
v 22.38904 264.25757 14.747038
v 22.438103 264.40366 14.833484
v 22.38437 264.53656 14.915836
v 22.242237 264.62064 14.972029
v 22.04979 264.63342 14.987006
v 21.858595 264.5714 14.956754
v 21.719881 264.4513 14.889378
v 21.670818 264.3052 14.802932
v 21.724552 264.1723 14.720579
v 21.866684 264.0882 14.664387
v 22.194784 263.68616 14.786481
v 22.378992 263.74054 14.9435835
v 22.497692 263.84717 15.137065
v 22.519077 263.97742 15.315081
v 22.437416 264.09644 15.429933
v 22.274591 264.1723 15.450846
v 22.074232 264.18472 15.372217
v 21.890022 264.13034 15.215115
v 21.771324 264.02374 15.021634
v 21.749939 263.89346 14.843618
v 21.831598 263.77448 14.728766
v 21.994423 263.69858 14.707852
v 22.196672 263.34122 15.151616
v 22.36206 263.4081 15.331912
v 22.447813 263.5098 15.546696
v 22.430952 263.61902 15.738416
v 22.315992 263.70648 15.855701
v 22.133741 263.74875 15.8671255
v 21.93303 263.73456 15.769628
v 21.767641 263.66763 15.589333
v 21.681889 263.56595 15.374549
v 21.69875 263.45673 15.182828
v 21.81371 263.36926 15.065542
v 21.99596 263.327 15.054118
v 22.164669 262.9395 15.322429
v 22.357824 262.9785 15.415549
v 22.499575 263.03665 15.597373
v 22.551939 263.09845 15.819181
v 22.500883 263.14734 16.02154
v 22.360092 263.1702 16.150227
v 22.167286 263.1609 16.170761
v 21.97413 263.12192 16.07764
v 21.83238 263.06375 15.895816
v 21.780018 263.00192 15.674008
v 21.831072 262.95306 15.47165
v 21.971865 262.9302 15.342962
v 22.242582 262.47983 15.601715
v 22.426367 262.5297 15.693144
v 22.550798 262.57605 15.863427
v 22.582535 262.6064 16.066936
v 22.513075 262.61267 16.249142
v 22.361029 262.59314 16.361221
v 22.167137 262.55307 16.373144
v 21.983353 262.50317 16.281715
v 21.858921 262.45685 16.111433
v 21.827183 262.42648 15.907923
v 21.896643 262.4202 15.725718
v 22.048689 262.43973 15.613637
v 22.511906 261.91434 15.738767
v 22.68043 261.98016 15.892115
v 22.774855 262.0548 16.101028
v 22.76988 262.1183 16.30953
v 22.666838 262.15356 16.461752
v 22.493338 262.1512 16.516905
v 22.295872 262.11185 16.460213
v 22.127346 262.04602 16.306864
v 22.03292 261.9714 16.09795
v 22.037895 261.90793 15.889448
v 22.140938 261.87265 15.737227
v 22.314438 261.875 15.682074
v 22.543364 261.33566 16.276825
v 22.707424 261.41934 16.433853
v 22.79165 261.5394 16.599583
v 22.77347 261.6637 16.729603
v 22.657757 261.7589 16.789078
v 22.475513 261.79953 16.76207
v 22.275574 261.7747 16.655817
v 22.111513 261.691 16.498787
v 22.027287 261.57095 16.33306
v 22.045467 261.44666 16.203037
v 22.16118 261.35144 16.143562
v 22.343424 261.31082 16.17057
v 22.634268 260.90454 16.606663
v 22.796215 261.0091 16.769077
v 22.877758 261.15872 16.952501
v 22.857048 261.3134 17.107784
v 22.739632 261.4316 17.19332
v 22.556974 261.48175 17.186188
v 22.358017 261.45032 17.0883
v 22.19607 261.34576 16.925886
v 22.114527 261.19614 16.742462
v 22.135237 261.04147 16.58718
v 22.252651 260.92322 16.501644
v 22.43531 260.8731 16.508776
v 22.684462 260.57556 17.18232
v 22.845354 260.68533 17.253654
v 22.924324 260.84863 17.321775
v 22.900215 261.02167 17.368431
v 22.779484 261.15808 17.381117
v 22.59448 261.22134 17.356438
v 22.39478 261.1945 17.301004
v 22.233885 261.08472 17.22967
v 22.154915 260.92142 17.161549
v 22.179024 260.74838 17.114893
v 22.299755 260.61197 17.102207
v 22.484758 260.5487 17.126886
v 22.708757 260.32758 17.309692
v 22.867826 260.44397 17.419912
v 22.944508 260.6133 17.522707
v 22.918251 260.79022 17.59053
v 22.796093 260.92728 17.605213
v 22.610767 260.9878 17.562817
v 22.41193 260.95554 17.474705
v 22.252861 260.8391 17.364485
v 22.17618 260.66977 17.261692
v 22.202436 260.49286 17.193867
v 22.324594 260.3558 17.179186
v 22.50992 260.2953 17.22158
v 22.845873 260.17245 17.705458
v 22.985117 260.27832 17.88123
v 23.033045 260.41583 18.048231
v 22.97681 260.54813 18.161715
v 22.831484 260.6398 18.19127
v 22.636003 260.66626 18.128983
v 22.44275 260.6204 17.991537
v 22.303505 260.51456 17.815765
v 22.255579 260.37704 17.648764
v 22.311811 260.24472 17.53528
v 22.457138 260.15308 17.505724
v 22.652618 260.12662 17.568012
v 22.839745 259.73312 18.316761
v 22.965769 259.83023 18.511587
v 22.996462 259.94794 18.698275
v 22.923597 260.05472 18.8268
v 22.7667 260.12198 18.862722
v 22.567812 260.13168 18.796421
v 22.380222 260.08124 18.645657
v 22.254198 259.98416 18.45083
v 22.223505 259.86642 18.264145
v 22.29637 259.75964 18.13562
v 22.453266 259.69238 18.099697
v 22.652155 259.68268 18.165998
v 23.051125 259.42136 18.642416
v 23.086184 259.56998 18.816362
v 23.017363 259.71005 18.974947
v 22.863106 259.804 19.075678
v 22.664743 259.82666 19.091564
v 22.475426 259.77197 19.018349
v 22.345884 259.65457 18.875648
v 22.310825 259.50595 18.701704
v 22.379644 259.36588 18.54312
v 22.533903 259.27194 18.442389
v 22.732265 259.24927 18.426502
v 22.921581 259.30396 18.499718
v 22.982023 259.03397 19.15958
v 23.026022 259.18478 19.253683
v 22.966146 259.33762 19.32676
v 22.81844 259.45148 19.359226
v 22.62248 259.4959 19.342388
v 22.430775 259.45895 19.280754
v 22.294691 259.35056 19.19084
v 22.250692 259.19974 19.096737
v 22.310568 259.0469 19.02366
v 22.458275 258.933 18.991192
v 22.654236 258.8886 19.00803
v 22.84594 258.92554 19.069664
v 22.992058 258.80853 19.395597
v 22.977821 258.97424 19.556173
v 22.865091 259.1093 19.671543
v 22.684072 259.17758 19.710793
v 22.48327 259.16074 19.663404
v 22.31649 259.06332 19.542078
v 22.228418 258.9114 19.37932
v 22.242655 258.74573 19.218744
v 22.355385 258.61063 19.103374
v 22.536402 258.5424 19.064125
v 22.737204 258.5592 19.111513
v 22.903986 258.65665 19.23284
v 23.05498 258.58566 19.820332
v 23.048227 258.72867 19.992977
v 22.944561 258.83337 20.099594
v 22.771755 258.87167 20.111614
v 22.576115 258.83334 20.025814
v 22.410059 258.72867 19.865185
v 22.318085 258.58563 19.67277
v 22.324835 258.44263 19.500122
v 22.428501 258.33792 19.393505
v 22.601307 258.29962 19.381487
v 22.79695 258.33795 19.467285
v 22.963003 258.44263 19.627914
v 23.21224 258.26947 20.12782
v 23.20799 258.29572 20.335302
v 23.110323 258.28226 20.503305
v 22.945408 258.2327 20.58681
v 22.757433 258.1603 20.56344
v 22.596766 258.08447 20.439459
v 22.506458 258.02557 20.248087
v 22.510706 257.99933 20.040602
v 22.608374 258.0128 19.872599
v 22.773289 258.06235 19.789095
v 22.961266 258.13474 19.812466
v 23.121931 258.21057 19.936447
v 23.359808 257.8372 19.875399
v 23.399788 257.81665 20.088053
v 23.345356 257.75366 20.293728
v 23.211096 257.66513 20.437313
v 23.032982 257.5748 20.480335
v 22.858742 257.50684 20.411268
v 22.735062 257.47946 20.248615
v 22.695082 257.5 20.035963
v 22.749516 257.563 19.830288
v 22.883776 257.6515 19.686703
v 23.061888 257.74185 19.643679
v 23.236128 257.8098 19.712748
v 23.562298 257.38065 19.78975
v 23.626974 257.41953 19.974487
v 23.608303 257.39694 20.175959
v 23.511282 257.31897 20.340174
v 23.361912 257.2065 20.423134
v 23.200216 257.08966 20.40261
v 23.069517 256.99973 20.284101
v 23.00484 256.96085 20.099361
v 23.023514 256.98343 19.897892
v 23.120533 257.0614 19.733675
v 23.269903 257.17386 19.650715
v 23.4316 257.2907 19.67124
v 23.984463 256.975 20.018923
v 23.981358 257.03656 20.238035
v 23.89796 257.03204 20.431398
v 23.756618 256.96274 20.547201
v 23.595203 256.84714 20.554413
v 23.456966 256.71625 20.451105
v 23.378948 256.60513 20.264956
v 23.382053 256.5436 20.045843
v 23.465448 256.5481 19.85248
v 23.60679 256.61743 19.736677
v 23.768208 256.733 19.729464
v 23.906445 256.8639 19.832773
v 24.302141 256.54074 20.288658
v 24.191402 256.62277 20.397394
v 24.015001 256.6423 20.464798
v 23.820202 256.5941 20.472815
v 23.6592 256.49106 20.41929
v 23.57514 256.3608 20.318571
v 23.59054 256.23825 20.197643
v 23.701279 256.15622 20.088907
v 23.877682 256.1367 20.021503
v 24.072481 256.1849 20.013487
v 24.23348 256.28793 20.06701
v 24.317543 256.41818 20.16773
v 24.323057 255.9635 20.676538
v 24.274376 256.07053 20.868362
v 24.13503 256.15912 20.99415
v 23.942356 256.2056 21.020195
v 23.74798 256.1975 20.939518
v 23.603985 256.13696 20.773739
v 23.548956 256.04022 20.567274
v 23.597635 255.93323 20.37545
v 23.736982 255.8446 20.249662
v 23.929657 255.79813 20.223618
v 24.124033 255.80624 20.304295
v 24.268026 255.86678 20.470074
v 24.219889 255.53598 20.936419
v 24.140394 255.61632 21.09156
v 23.979053 255.66476 21.193586
v 23.779099 255.66832 21.215158
v 23.594105 255.62605 21.150496
v 23.473644 255.54927 21.016926
v 23.449991 255.45856 20.850239
v 23.529486 255.3782 20.695097
v 23.690826 255.32976 20.593071
v 23.890783 255.3262 20.571499
v 24.075775 255.36847 20.636162
v 24.196238 255.44525 20.769732
v 24.326725 255.23572 21.17795
v 24.226898 255.28763 21.275305
v 24.060217 255.28056 21.292955
v 23.87134 255.21642 21.226168
v 23.710876 255.11238 21.09284
v 23.621826 254.99634 20.928696
v 23.628048 254.89937 20.77772
v 23.727873 254.84746 20.680363
v 23.894556 254.8545 20.662714
v 24.083433 254.91866 20.7295
v 24.243895 255.02269 20.86283
v 24.332947 255.13873 21.026972
v 24.581444 254.72775 21.331453
v 24.527454 254.7631 21.485847
v 24.387987 254.75967 21.58139
v 24.200415 254.71837 21.592484
v 24.014996 254.65025 21.516151
v 23.88141 254.57361 21.37285
v 23.835459 254.50894 21.200975
v 23.889448 254.47359 21.046583
v 24.028913 254.47704 20.951038
v 24.216486 254.51834 20.939947
v 24.401907 254.58644 21.016277
v 24.53549 254.6631 21.159578
v 24.66101 254.1577 21.386509
v 24.626143 254.17072 21.575169
v 24.498692 254.1609 21.721561
v 24.312807 254.13087 21.78646
v 24.118298 254.08867 21.752476
v 23.967283 254.0456 21.628716
v 23.900227 254.01321 21.448338
v 23.935097 254.00018 21.259678
v 24.062548 254.01001 21.113285
v 24.248432 254.04004 21.048386
v 24.44294 254.08224 21.08237
v 24.593954 254.1253 21.206131
v 24.807367 253.59724 21.488918
v 24.74379 253.60106 21.674484
v 24.593517 253.5946 21.802969
v 24.396814 253.57959 21.839947
v 24.206388 253.56004 21.775507
v 24.073263 253.5412 21.626917
v 24.03311 253.52812 21.43399
v 24.096687 253.52429 21.248425
v 24.24696 253.53076 21.11994
v 24.44366 253.54578 21.082962
v 24.634089 253.56532 21.147404
v 24.767214 253.58417 21.295992
v 24.761118 253.03912 21.470064
v 24.717676 253.04124 21.667004
v 24.581768 253.03839 21.815886
v 24.389807 253.03133 21.876814
v 24.193232 253.02193 21.833466
v 24.044712 253.01274 21.697454
v 23.984045 253.00621 21.505226
v 24.027485 253.00409 21.308287
v 24.163395 253.00694 21.159405
v 24.355354 253.01402 21.098476
v 24.551931 253.0234 21.141825
v 24.70045 253.0326 21.277836
v 24.840113 252.5982 21.505316
v 24.78436 252.58365 21.698347
v 24.643501 252.54362 21.836727
v 24.455276 252.48886 21.88338
v 24.27012 252.43404 21.825804
v 24.137648 252.39384 21.679426
v 24.093351 252.37903 21.48347
v 24.149103 252.39359 21.29044
v 24.289963 252.43361 21.15206
v 24.478188 252.48837 21.105406
v 24.663343 252.5432 21.162981
v 24.795816 252.58339 21.309359
v 25.046518 252.03458 21.606613
v 24.942339 252.02243 21.778011
v 24.766766 252.00111 21.873917
v 24.566843 251.97636 21.868631
v 24.39614 251.95479 21.763573
v 24.300394 251.9422 21.58689
v 24.305264 251.94194 21.385925
v 24.409441 251.95409 21.214529
v 24.585014 251.9754 21.118624
v 24.784939 252.00015 21.123909
v 24.955643 252.02171 21.228968
v 25.051388 252.03432 21.405651
v 24.95846 251.38135 21.62576
v 24.843462 251.35472 21.782381
v 24.661882 251.35417 21.876444
v 24.462376 251.37982 21.882742
v 24.298397 251.42482 21.79959
v 24.213888 251.4771 21.649265
v 24.231491 251.52266 21.47205
v 24.346489 251.54927 21.315426
v 24.528069 251.54984 21.221363
v 24.727577 251.52417 21.215065
v 24.891554 251.47919 21.298218
v 24.976063 251.4269 21.448542
v 24.883867 250.90837 21.225164
v 24.732964 250.85248 21.361963
v 24.53571 250.82845 21.437786
v 24.344957 250.8427 21.432318
v 24.211823 250.89142 21.347025
v 24.171976 250.96156 21.20476
v 24.236094 251.03433 21.043642
v 24.386997 251.09023 20.906843
v 24.584253 251.11426 20.83102
v 24.775003 251.1 20.836489
v 24.90814 251.05128 20.921783
v 24.947987 250.98114 21.064049
v 25.026773 250.44875 20.939152
v 25.023912 250.41025 21.119637
v 24.920925 250.38393 21.284496
v 24.745407 250.37683 21.389559
v 24.54439 250.39087 21.406673
v 24.371733 250.42227 21.331253
v 24.273703 250.46263 21.183506
v 24.276564 250.50113 21.003023
v 24.37955 250.52745 20.838163
v 24.555069 250.53455 20.733099
v 24.756086 250.52051 20.715986
v 24.928743 250.4891 20.791407
v 24.711706 249.72539 20.868479
v 24.80823 249.7274 21.04923
v 24.819017 249.7868 21.2376
v 24.741184 249.8877 21.383116
v 24.595581 250.003 21.446785
v 24.421227 250.10187 21.411547
v 24.264833 250.15779 21.286844
v 24.168312 250.15578 21.106092
v 24.157522 250.09636 20.917723
v 24.235357 249.99548 20.772207
v 24.380959 249.88016 20.708538
v 24.555315 249.7813 20.743776
v 24.441624 249.40968 21.315855
v 24.52654 249.5159 21.454874
v 24.514927 249.6606 21.58139
v 24.409895 249.80502 21.661507
v 24.239588 249.91048 21.673754
v 24.04964 249.9487 21.614851
v 23.890947 249.90944 21.50058
v 23.80603 249.80324 21.36156
v 23.817644 249.65852 21.235044
v 23.922676 249.5141 21.154928
v 24.092983 249.40865 21.142681
v 24.282932 249.37044 21.201586
v 24.475512 249.0661 21.832434
v 24.534363 249.2059 22.01394
v 24.489853 249.35748 22.156908
v 24.353907 249.48022 22.223028
v 24.162952 249.54126 22.194586
v 23.968153 249.52423 22.0792
v 23.821709 249.43369 21.90779
v 23.762857 249.2939 21.726282
v 23.807367 249.14232 21.583313
v 23.943314 249.01956 21.517193
v 24.134268 248.95853 21.545637
v 24.329065 248.97556 21.661022
v 24.375978 248.78893 22.282507
v 24.39877 248.96931 22.364594
v 24.322243 249.1474 22.406605
v 24.166906 249.27548 22.397285
v 23.974382 249.31923 22.339132
v 23.796257 249.2669 22.247728
v 23.680258 249.13255 22.147564
v 23.657467 248.95216 22.065477
v 23.733994 248.77408 22.023466
v 23.889328 248.646 22.032785
v 24.081854 248.60225 22.090939
v 24.25998 248.65457 22.182343
v 24.176073 248.61095 22.685347
v 24.23594 248.79108 22.75558
v 24.194227 248.98257 22.799824
v 24.06211 249.13412 22.806223
v 23.874992 249.20512 22.77306
v 23.68301 249.17656 22.709225
v 23.537605 249.05606 22.631819
v 23.477737 248.87593 22.561584
v 23.519451 248.68443 22.51734
v 23.651566 248.53288 22.510942
v 23.838684 248.46188 22.544104
v 24.030668 248.49045 22.60794
v 24.061638 248.38637 23.161646
v 24.156496 248.54552 23.245064
v 24.152676 248.73582 23.315372
v 24.051203 248.9063 23.353731
v 23.879265 249.01126 23.349865
v 23.682934 249.0226 23.304808
v 23.514816 248.93726 23.230633
v 23.419958 248.7781 23.147215
v 23.423779 248.58781 23.076906
v 23.525251 248.41733 23.038548
v 23.69719 248.31236 23.042414
v 23.89352 248.30104 23.087471
v 23.820082 248.15324 23.672205
v 23.936432 248.2876 23.771112
v 23.966566 248.47455 23.85079
v 23.902409 248.66402 23.889893
v 23.761152 248.80522 23.87794
v 23.580647 248.86032 23.818134
v 23.409256 248.81458 23.726501
v 23.292906 248.6802 23.627594
v 23.262772 248.49326 23.547915
v 23.32693 248.30379 23.508814
v 23.468185 248.16258 23.520767
v 23.648691 248.10748 23.580572
v 23.547672 248.061 24.141373
v 23.622057 248.17467 24.284061
v 23.620256 248.34569 24.396769
v 23.542753 248.52823 24.449299
v 23.410313 248.67339 24.427572
v 23.258425 248.74225 24.337414
v 23.127787 248.7164 24.20298
v 23.053402 248.60272 24.060291
v 23.055202 248.4317 23.947582
v 23.132708 248.24916 23.895054
v 23.265146 248.10402 23.916779
v 23.417034 248.03514 24.006939
v 23.203993 247.78563 24.363094
v 23.226152 247.90128 24.528826
v 23.172472 248.0625 24.643156
v 23.057333 248.22612 24.675446
v 22.91159 248.34828 24.617048
v 22.774292 248.39624 24.483606
v 22.68223 248.35718 24.310879
v 22.66007 248.24152 24.145147
v 22.71375 248.08029 24.030819
v 22.828888 247.91667 23.998528
v 22.974632 247.79451 24.056927
v 23.111929 247.74655 24.190367
v 22.861628 247.5213 24.742456
v 22.802818 247.60262 24.91735
v 22.691042 247.73605 25.019306
v 22.556244 247.88582 25.021004
v 22.434547 248.01183 24.921988
v 22.358559 248.08029 24.74879
v 22.34864 248.07286 24.54782
v 22.40745 247.99155 24.372925
v 22.519228 247.85811 24.27097
v 22.654024 247.70833 24.269272
v 22.77572 247.58234 24.368288
v 22.85171 247.51387 24.541485
v 22.480331 247.18639 24.524973
v 22.336058 247.23239 24.662434
v 22.174109 247.34079 24.719858
v 22.037878 247.48254 24.681858
v 21.96387 247.61967 24.558617
v 21.971912 247.71544 24.383154
v 22.059855 247.74419 24.202488
v 22.204128 247.69818 24.065027
v 22.366077 247.58978 24.007603
v 22.502308 247.44803 24.045603
v 22.576317 247.3109 24.168846
v 22.568274 247.21513 24.344307
v 22.220886 246.8349 24.413364
v 22.109108 246.92905 24.552086
v 21.959064 247.05505 24.599133
v 21.810957 247.17914 24.541899
v 21.704472 247.26805 24.39572
v 21.66814 247.29799 24.199762
v 21.7117 247.26091 24.006536
v 21.823477 247.16676 23.867815
v 21.973522 247.04076 23.820768
v 22.12163 246.91667 23.878002
v 22.228115 246.82774 24.024181
v 22.264444 246.79782 24.220139
v 21.86774 246.45258 24.558172
v 21.79634 246.57715 24.69921
v 21.674627 246.7284 24.753553
v 21.53521 246.86578 24.70664
v 21.415445 246.95251 24.571043
v 21.347425 246.96533 24.383093
v 21.349377 246.90082 24.193151
v 21.420774 246.77625 24.052114
v 21.54249 246.625 23.99777
v 21.681908 246.48761 24.044683
v 21.801672 246.40088 24.18028
v 21.869692 246.38806 24.36823
v 21.419125 246.11871 24.639322
v 21.36155 246.27078 24.756542
v 21.257633 246.44124 24.785728
v 21.135221 246.58441 24.719063
v 21.027111 246.66194 24.574408
v 20.962273 246.65303 24.390522
v 20.958078 246.56009 24.216679
v 21.015652 246.40802 24.099459
v 21.119568 246.23756 24.070272
v 21.241982 246.09439 24.136938
v 21.35009 246.01688 24.281593
v 21.41493 246.02577 24.465479
v 20.985903 245.83702 24.859045
v 20.961899 245.97707 25.00966
v 20.885054 246.15324 25.080746
v 20.77596 246.31833 25.053253
v 20.66385 246.42812 24.934551
v 20.578764 246.45316 24.756445
v 20.543497 246.38675 24.566658
v 20.567503 246.2467 24.416042
v 20.644348 246.07053 24.344957
v 20.75344 245.90544 24.37245
v 20.865551 245.79567 24.491152
v 20.950638 245.77061 24.669258
v 20.449327 245.54103 24.993614
v 20.369947 245.66762 25.12626
v 20.273748 245.83945 25.16644
v 20.18651 246.01047 25.103386
v 20.131605 246.13487 24.95399
v 20.123749 246.17932 24.75829
v 20.165043 246.1319 24.568716
v 20.244425 246.00531 24.43607
v 20.340622 245.8335 24.39589
v 20.42786 245.66246 24.458944
v 20.482765 245.53806 24.60834
v 20.490622 245.4936 24.80404
v 19.877253 245.25854 24.739681
v 19.778337 245.36597 24.876371
v 19.696638 245.53998 24.938974
v 19.654045 245.73393 24.910711
v 19.661972 245.89589 24.799158
v 19.718294 245.98244 24.634205
v 19.807919 245.97038 24.46005
v 19.906834 245.86296 24.32336
v 19.988533 245.68895 24.26076
v 20.031126 245.49498 24.28902
v 20.023201 245.33304 24.400574
v 19.966879 245.24649 24.565527
v 19.279089 245.17778 24.342756
v 19.292929 245.22772 24.537533
v 19.329575 245.36517 24.68021
v 19.379211 245.55328 24.732557
v 19.428535 245.74167 24.680548
v 19.464333 245.87984 24.538118
v 19.47701 245.93076 24.343431
v 19.463171 245.88081 24.148655
v 19.426525 245.74336 24.00598
v 19.376888 245.55525 23.953632
v 19.327564 245.36687 24.005642
v 19.291767 245.22871 24.148071
v 18.770166 245.53413 24.529491
v 18.852348 245.49098 24.719849
v 18.97544 245.5399 24.860203
v 19.106457 245.66779 24.912949
v 19.210297 245.84038 24.86395
v 19.259134 246.01141 24.72634
v 19.239883 246.13509 24.536985
v 19.157701 246.17824 24.346628
v 19.03461 246.12932 24.206272
v 18.903593 246.00143 24.153526
v 18.799753 245.82884 24.202524
v 18.750916 245.6578 24.340137
v 18.409449 245.73537 24.692047
v 18.405989 245.70982 24.892944
v 18.444923 245.77847 25.077305
v 18.515821 245.92293 25.19573
v 18.599686 246.10449 25.216486
v 18.674044 246.2745 25.134012
v 18.718973 246.3874 24.970407
v 18.722435 246.41295 24.76951
v 18.6835 246.3443 24.585148
v 18.612602 246.19984 24.466724
v 18.528738 246.01828 24.445969
v 18.454378 245.84827 24.528442
v 17.958176 245.89511 24.510761
v 17.926756 245.91832 24.712736
v 17.939182 246.03094 24.891092
v 17.992123 246.20279 24.99804
v 18.071394 246.38783 25.004921
v 18.155756 246.53647 24.909895
v 18.2226 246.60889 24.73842
v 18.25402 246.58566 24.536446
v 18.241596 246.47304 24.35809
v 18.188654 246.3012 24.251143
v 18.109383 246.11617 24.24426
v 18.025023 245.96751 24.339287
v 17.463953 246.1041 24.591839
v 17.503998 246.1169 24.790863
v 17.567915 246.22365 24.950087
v 17.638577 246.39572 25.02685
v 17.69705 246.587 25.000584
v 17.727669 246.74628 24.878323
v 17.722225 246.83083 24.69283
v 17.682178 246.81802 24.493807
v 17.618261 246.71127 24.334581
v 17.5476 246.5392 24.257818
v 17.489126 246.3479 24.284086
v 17.45851 246.18864 24.406345
v 16.928833 246.22816 24.811579
v 17.000788 246.25363 24.967936
v 17.09957 246.36581 25.072933
v 17.19871 246.53467 25.098436
v 17.271646 246.71497 25.037613
v 17.298832 246.85837 24.906757
v 17.272987 246.92647 24.740936
v 17.201033 246.901 24.58458
v 17.102251 246.78882 24.479582
v 17.003109 246.61995 24.454079
v 16.930174 246.43967 24.514902
v 16.902987 246.29626 24.645756
v 16.43887 246.62254 24.966974
v 16.505373 246.6652 25.137182
v 16.620829 246.77553 25.239359
v 16.754303 246.92398 25.246126
v 16.870031 247.07076 25.15567
v 16.937004 247.17653 24.992228
v 16.937277 247.21298 24.799595
v 16.870775 247.17033 24.629387
v 16.755318 247.06 24.52721
v 16.621843 246.91156 24.520445
v 16.506115 246.76479 24.610899
v 16.439142 246.659 24.774342
v 16.041958 247.0048 25.076721
v 16.120934 247.077 25.24921
v 16.245049 247.20442 25.342142
v 16.381046 247.35297 25.330614
v 16.492487 247.4828 25.217716
v 16.54951 247.55916 25.033699
v 16.536833 247.56157 24.82787
v 16.457857 247.48938 24.65538
v 16.333742 247.36195 24.562449
v 16.197744 247.21341 24.573977
v 16.086306 247.08357 24.686874
v 16.029284 247.00722 24.870892
v 15.655278 247.36392 25.101984
v 15.724985 247.44746 25.271414
v 15.839117 247.5854 25.363415
v 15.967091 247.74077 25.353338
v 16.074617 247.87193 25.24388
v 16.132883 247.94376 25.064371
v 16.12628 247.93698 24.862913
v 16.056572 247.85344 24.693481
v 15.942441 247.7155 24.60148
v 15.814466 247.56012 24.611559
v 15.706941 247.42896 24.721016
v 15.648673 247.35715 24.900524
v 15.218677 247.7201 25.011732
v 15.261715 247.86029 25.139929
v 15.356271 248.0303 25.202461
v 15.477007 248.18459 25.182575
v 15.591572 248.28178 25.085598
v 15.669269 248.29585 24.937513
v 15.689279 248.22304 24.778004
v 15.646239 248.08284 24.649807
v 15.551683 247.91283 24.587275
v 15.430948 247.75856 24.60716
v 15.316382 247.66136 24.704138
v 15.238686 247.64728 24.85222
v 14.772541 247.9698 24.677137
v 14.835826 248.0581 24.85437
v 14.959504 248.18608 24.969398
v 15.110436 248.31944 24.991396
v 15.248179 248.42249 24.914474
v 15.335827 248.46756 24.75924
v 15.349893 248.44263 24.56729
v 15.286607 248.35434 24.390055
v 15.16293 248.22636 24.275028
v 15.011997 248.09299 24.253029
v 14.874253 247.98994 24.329952
v 14.786607 247.94487 24.485188
v 14.499044 248.46797 24.9161
v 14.597684 248.42001 25.054262
v 14.75886 248.4392 25.151068
v 14.939385 248.52036 25.180578
v 15.090889 248.64177 25.134886
v 15.172775 248.77087 25.026236
v 15.163103 248.87311 24.883738
v 15.064464 248.92105 24.745575
v 14.903288 248.90189 24.64877
v 14.722762 248.82071 24.619259
v 14.571259 248.69931 24.664951
v 14.489372 248.57019 24.773602
v 14.299277 248.7641 25.113573
v 14.381593 248.71283 25.30678
v 14.520288 248.74266 25.433315
v 14.678201 248.84561 25.459274
v 14.813017 248.99406 25.3777
v 14.888613 249.14827 25.210451
v 14.884733 249.26689 25.002342
v 14.802418 249.31815 24.809135
v 14.663722 249.28831 24.6826
v 14.50581 249.18538 24.656641
v 14.370994 249.03691 24.738214
v 14.295398 248.88272 24.905464
v 14.010174 249.06526 25.104628
v 13.962558 249.00844 25.290363
v 13.972513 249.0378 25.491108
v 14.037374 249.14546 25.653072
v 14.139759 249.30261 25.73286
v 14.252236 249.46712 25.70909
v 14.3446665 249.5949 25.58813
v 14.392283 249.65173 25.402395
v 14.382328 249.62238 25.20165
v 14.317468 249.5147 25.039684
v 14.215082 249.35756 24.959898
v 14.102605 249.19305 24.98367
v 13.659177 249.27362 24.926773
v 13.534003 249.26462 25.09129
v 13.464647 249.34248 25.282465
v 13.469695 249.48634 25.449072
v 13.547792 249.65767 25.546473
v 13.678014 249.81055 25.548565
v 13.825466 249.904 25.454788
v 13.95064 249.91301 25.290272
v 14.019996 249.83516 25.099096
v 14.014948 249.69128 24.932487
v 13.936851 249.51996 24.835089
v 13.806629 249.3671 24.832996
v 13.423667 249.57912 24.574707
v 13.248096 249.5866 24.654308
v 13.127547 249.67473 24.808615
v 13.094319 249.81993 24.996283
v 13.157317 249.98326 25.167025
v 13.29966 250.12099 25.275093
v 13.483207 250.19618 25.291529
v 13.658777 250.1887 25.21193
v 13.779326 250.10057 25.057621
v 13.812554 249.95538 24.869953
v 13.749557 249.79204 24.699211
v 13.607214 249.65433 24.591145
v 13.4016695 249.90532 23.986984
v 13.208061 249.89105 24.029795
v 13.049341 249.96306 24.142132
v 12.968039 250.10205 24.29389
v 12.985937 250.27078 24.444408
v 13.098242 250.42404 24.553356
v 13.27486 250.52075 24.59154
v 13.468468 250.53502 24.548729
v 13.627188 250.463 24.436394
v 13.708491 250.324 24.284634
v 13.690593 250.15529 24.134115
v 13.578288 250.00203 24.025167
v 13.246153 250.2197 23.391663
v 13.074433 250.15471 23.413256
v 12.928189 250.17519 23.52788
v 12.846606 250.27565 23.704819
v 12.851544 250.42918 23.896662
v 12.941681 250.59465 24.052008
v 13.092864 250.7277 24.129229
v 13.264583 250.7927 24.107635
v 13.410827 250.77222 23.993011
v 13.49241 250.67175 23.816072
v 13.487472 250.51822 23.62423
v 13.397335 250.35275 23.468884
v 12.868655 250.7054 23.228756
v 12.726679 250.57497 23.23427
v 12.6029825 250.50401 23.337748
v 12.53071 250.51152 23.511465
v 12.529228 250.59549 23.708872
v 12.598932 250.73343 23.877075
v 12.721147 250.88835 23.971003
v 12.863124 251.01877 23.96549
v 12.98682 251.08974 23.862011
v 13.0590925 251.08223 23.688295
v 13.060575 250.99826 23.490889
v 12.99087 250.86032 23.322685
v 12.26547 251.15936 23.331083
v 12.163892 251.014 23.47045
v 12.127036 250.90805 23.669802
v 12.164778 250.86987 23.875727
v 12.267005 250.90971 24.033045
v 12.406325 251.0169 24.099606
v 12.545408 251.1627 24.057573
v 12.646986 251.30806 23.91821
v 12.683842 251.41402 23.718855
v 12.6461 251.4522 23.512932
v 12.543873 251.41235 23.355612
v 12.404552 251.30516 23.289051
v 11.881275 251.54843 23.504936
v 11.790316 251.38963 23.672394
v 11.785921 251.2454 23.873913
v 11.86927 251.15443 24.055498
v 12.018028 251.14107 24.168493
v 12.192337 251.20888 24.182621
v 12.3454895 251.33972 24.094099
v 12.436449 251.49854 23.926641
v 12.440844 251.64275 23.725122
v 12.357494 251.73373 23.543537
v 12.208736 251.7471 23.430542
v 12.034428 251.67928 23.416412
v 11.647191 251.81604 23.88535
v 11.571209 251.67015 24.021286
v 11.573949 251.56465 24.212475
v 11.654676 251.52779 24.407686
v 11.79176 251.56944 24.554615
v 11.94847 251.67847 24.61389
v 12.082815 251.82564 24.56963
v 12.158797 251.97153 24.433693
v 12.156057 252.07703 24.242504
v 12.07533 252.11389 24.047293
v 11.938246 252.07224 23.900364
v 11.781536 251.96321 23.84109
v 11.374805 252.1481 24.011358
v 11.2965145 251.97403 24.07807
v 11.259008 251.84445 24.230621
v 11.272337 251.79407 24.428137
v 11.332931 251.83641 24.617691
v 11.424551 251.96011 24.748495
v 11.522651 252.13202 24.7855
v 11.600943 252.30609 24.718786
v 11.638449 252.43567 24.566235
v 11.625119 252.48604 24.36872
v 11.564527 252.44371 24.179165
v 11.472905 252.32 24.04836
v 10.936106 252.30916 24.456528
usemtl mat_4
s 1
f 523 523 524
f 524 523 525
f 523 523 525
f 525 523 526
f 523 523 526
f 526 523 527
f 523 523 527
f 527 523 528
f 523 523 528
f 528 523 529
f 523 523 529
f 529 523 530
f 523 523 530
f 530 523 531
f 523 523 531
f 531 523 532
f 523 523 532
f 532 523 533
f 523 523 533
f 533 523 534
f 523 523 534
f 534 523 535
f 523 523 535
f 535 523 524
f 524 525 536
f 536 525 537
f 525 526 537
f 537 526 538
f 526 527 538
f 538 527 539
f 527 528 539
f 539 528 540
f 528 529 540
f 540 529 541
f 529 530 541
f 541 530 542
f 530 531 542
f 542 531 543
f 531 532 543
f 543 532 544
f 532 533 544
f 544 533 545
f 533 534 545
f 545 534 546
f 534 535 546
f 546 535 547
f 535 524 547
f 547 524 536
f 536 537 548
f 548 537 549
f 537 538 549
f 549 538 550
f 538 539 550
f 550 539 551
f 539 540 551
f 551 540 552
f 540 541 552
f 552 541 553
f 541 542 553
f 553 542 554
f 542 543 554
f 554 543 555
f 543 544 555
f 555 544 556
f 544 545 556
f 556 545 557
f 545 546 557
f 557 546 558
f 546 547 558
f 558 547 559
f 547 536 559
f 559 536 548
f 548 549 560
f 560 549 561
f 549 550 561
f 561 550 562
f 550 551 562
f 562 551 563
f 551 552 563
f 563 552 564
f 552 553 564
f 564 553 565
f 553 554 565
f 565 554 566
f 554 555 566
f 566 555 567
f 555 556 567
f 567 556 568
f 556 557 568
f 568 557 569
f 557 558 569
f 569 558 570
f 558 559 570
f 570 559 571
f 559 548 571
f 571 548 560
f 560 561 572
f 572 561 573
f 561 562 573
f 573 562 574
f 562 563 574
f 574 563 575
f 563 564 575
f 575 564 576
f 564 565 576
f 576 565 577
f 565 566 577
f 577 566 578
f 566 567 578
f 578 567 579
f 567 568 579
f 579 568 580
f 568 569 580
f 580 569 581
f 569 570 581
f 581 570 582
f 570 571 582
f 582 571 583
f 571 560 583
f 583 560 572
f 572 573 584
f 584 573 585
f 573 574 585
f 585 574 586
f 574 575 586
f 586 575 587
f 575 576 587
f 587 576 588
f 576 577 588
f 588 577 589
f 577 578 589
f 589 578 590
f 578 579 590
f 590 579 591
f 579 580 591
f 591 580 592
f 580 581 592
f 592 581 593
f 581 582 593
f 593 582 594
f 582 583 594
f 594 583 595
f 583 572 595
f 595 572 584
f 584 585 596
f 596 585 597
f 585 586 597
f 597 586 598
f 586 587 598
f 598 587 599
f 587 588 599
f 599 588 600
f 588 589 600
f 600 589 601
f 589 590 601
f 601 590 602
f 590 591 602
f 602 591 603
f 591 592 603
f 603 592 604
f 592 593 604
f 604 593 605
f 593 594 605
f 605 594 606
f 594 595 606
f 606 595 607
f 595 584 607
f 607 584 596
f 596 597 608
f 608 597 609
f 597 598 609
f 609 598 610
f 598 599 610
f 610 599 611
f 599 600 611
f 611 600 612
f 600 601 612
f 612 601 613
f 601 602 613
f 613 602 614
f 602 603 614
f 614 603 615
f 603 604 615
f 615 604 616
f 604 605 616
f 616 605 617
f 605 606 617
f 617 606 618
f 606 607 618
f 618 607 619
f 607 596 619
f 619 596 608
f 608 609 620
f 620 609 621
f 609 610 621
f 621 610 622
f 610 611 622
f 622 611 623
f 611 612 623
f 623 612 624
f 612 613 624
f 624 613 625
f 613 614 625
f 625 614 626
f 614 615 626
f 626 615 627
f 615 616 627
f 627 616 628
f 616 617 628
f 628 617 629
f 617 618 629
f 629 618 630
f 618 619 630
f 630 619 631
f 619 608 631
f 631 608 620
f 620 621 632
f 632 621 633
f 621 622 633
f 633 622 634
f 622 623 634
f 634 623 635
f 623 624 635
f 635 624 636
f 624 625 636
f 636 625 637
f 625 626 637
f 637 626 638
f 626 627 638
f 638 627 639
f 627 628 639
f 639 628 640
f 628 629 640
f 640 629 641
f 629 630 641
f 641 630 642
f 630 631 642
f 642 631 643
f 631 620 643
f 643 620 632
f 632 633 644
f 644 633 645
f 633 634 645
f 645 634 646
f 634 635 646
f 646 635 647
f 635 636 647
f 647 636 648
f 636 637 648
f 648 637 649
f 637 638 649
f 649 638 650
f 638 639 650
f 650 639 651
f 639 640 651
f 651 640 652
f 640 641 652
f 652 641 653
f 641 642 653
f 653 642 654
f 642 643 654
f 654 643 655
f 643 632 655
f 655 632 644
f 644 645 656
f 656 645 657
f 645 646 657
f 657 646 658
f 646 647 658
f 658 647 659
f 647 648 659
f 659 648 660
f 648 649 660
f 660 649 661
f 649 650 661
f 661 650 662
f 650 651 662
f 662 651 663
f 651 652 663
f 663 652 664
f 652 653 664
f 664 653 665
f 653 654 665
f 665 654 666
f 654 655 666
f 666 655 667
f 655 644 667
f 667 644 656
f 656 657 668
f 668 657 669
f 657 658 669
f 669 658 670
f 658 659 670
f 670 659 671
f 659 660 671
f 671 660 672
f 660 661 672
f 672 661 673
f 661 662 673
f 673 662 674
f 662 663 674
f 674 663 675
f 663 664 675
f 675 664 676
f 664 665 676
f 676 665 677
f 665 666 677
f 677 666 678
f 666 667 678
f 678 667 679
f 667 656 679
f 679 656 668
f 668 669 680
f 680 669 681
f 669 670 681
f 681 670 682
f 670 671 682
f 682 671 683
f 671 672 683
f 683 672 684
f 672 673 684
f 684 673 685
f 673 674 685
f 685 674 686
f 674 675 686
f 686 675 687
f 675 676 687
f 687 676 688
f 676 677 688
f 688 677 689
f 677 678 689
f 689 678 690
f 678 679 690
f 690 679 691
f 679 668 691
f 691 668 680
f 680 681 692
f 692 681 693
f 681 682 693
f 693 682 694
f 682 683 694
f 694 683 695
f 683 684 695
f 695 684 696
f 684 685 696
f 696 685 697
f 685 686 697
f 697 686 698
f 686 687 698
f 698 687 699
f 687 688 699
f 699 688 700
f 688 689 700
f 700 689 701
f 689 690 701
f 701 690 702
f 690 691 702
f 702 691 703
f 691 680 703
f 703 680 692
f 692 693 704
f 704 693 705
f 693 694 705
f 705 694 706
f 694 695 706
f 706 695 707
f 695 696 707
f 707 696 708
f 696 697 708
f 708 697 709
f 697 698 709
f 709 698 710
f 698 699 710
f 710 699 711
f 699 700 711
f 711 700 712
f 700 701 712
f 712 701 713
f 701 702 713
f 713 702 714
f 702 703 714
f 714 703 715
f 703 692 715
f 715 692 704
f 704 705 716
f 716 705 717
f 705 706 717
f 717 706 718
f 706 707 718
f 718 707 719
f 707 708 719
f 719 708 720
f 708 709 720
f 720 709 721
f 709 710 721
f 721 710 722
f 710 711 722
f 722 711 723
f 711 712 723
f 723 712 724
f 712 713 724
f 724 713 725
f 713 714 725
f 725 714 726
f 714 715 726
f 726 715 727
f 715 704 727
f 727 704 716
f 716 717 728
f 728 717 729
f 717 718 729
f 729 718 730
f 718 719 730
f 730 719 731
f 719 720 731
f 731 720 732
f 720 721 732
f 732 721 733
f 721 722 733
f 733 722 734
f 722 723 734
f 734 723 735
f 723 724 735
f 735 724 736
f 724 725 736
f 736 725 737
f 725 726 737
f 737 726 738
f 726 727 738
f 738 727 739
f 727 716 739
f 739 716 728
f 728 729 740
f 740 729 741
f 729 730 741
f 741 730 742
f 730 731 742
f 742 731 743
f 731 732 743
f 743 732 744
f 732 733 744
f 744 733 745
f 733 734 745
f 745 734 746
f 734 735 746
f 746 735 747
f 735 736 747
f 747 736 748
f 736 737 748
f 748 737 749
f 737 738 749
f 749 738 750
f 738 739 750
f 750 739 751
f 739 728 751
f 751 728 740
f 740 741 752
f 752 741 753
f 741 742 753
f 753 742 754
f 742 743 754
f 754 743 755
f 743 744 755
f 755 744 756
f 744 745 756
f 756 745 757
f 745 746 757
f 757 746 758
f 746 747 758
f 758 747 759
f 747 748 759
f 759 748 760
f 748 749 760
f 760 749 761
f 749 750 761
f 761 750 762
f 750 751 762
f 762 751 763
f 751 740 763
f 763 740 752
f 752 753 764
f 764 753 765
f 753 754 765
f 765 754 766
f 754 755 766
f 766 755 767
f 755 756 767
f 767 756 768
f 756 757 768
f 768 757 769
f 757 758 769
f 769 758 770
f 758 759 770
f 770 759 771
f 759 760 771
f 771 760 772
f 760 761 772
f 772 761 773
f 761 762 773
f 773 762 774
f 762 763 774
f 774 763 775
f 763 752 775
f 775 752 764
f 764 765 776
f 776 765 777
f 765 766 777
f 777 766 778
f 766 767 778
f 778 767 779
f 767 768 779
f 779 768 780
f 768 769 780
f 780 769 781
f 769 770 781
f 781 770 782
f 770 771 782
f 782 771 783
f 771 772 783
f 783 772 784
f 772 773 784
f 784 773 785
f 773 774 785
f 785 774 786
f 774 775 786
f 786 775 787
f 775 764 787
f 787 764 776
f 776 777 788
f 788 777 789
f 777 778 789
f 789 778 790
f 778 779 790
f 790 779 791
f 779 780 791
f 791 780 792
f 780 781 792
f 792 781 793
f 781 782 793
f 793 782 794
f 782 783 794
f 794 783 795
f 783 784 795
f 795 784 796
f 784 785 796
f 796 785 797
f 785 786 797
f 797 786 798
f 786 787 798
f 798 787 799
f 787 776 799
f 799 776 788
f 788 789 800
f 800 789 801
f 789 790 801
f 801 790 802
f 790 791 802
f 802 791 803
f 791 792 803
f 803 792 804
f 792 793 804
f 804 793 805
f 793 794 805
f 805 794 806
f 794 795 806
f 806 795 807
f 795 796 807
f 807 796 808
f 796 797 808
f 808 797 809
f 797 798 809
f 809 798 810
f 798 799 810
f 810 799 811
f 799 788 811
f 811 788 800
f 800 801 812
f 812 801 813
f 801 802 813
f 813 802 814
f 802 803 814
f 814 803 815
f 803 804 815
f 815 804 816
f 804 805 816
f 816 805 817
f 805 806 817
f 817 806 818
f 806 807 818
f 818 807 819
f 807 808 819
f 819 808 820
f 808 809 820
f 820 809 821
f 809 810 821
f 821 810 822
f 810 811 822
f 822 811 823
f 811 800 823
f 823 800 812
f 812 813 824
f 824 813 825
f 813 814 825
f 825 814 826
f 814 815 826
f 826 815 827
f 815 816 827
f 827 816 828
f 816 817 828
f 828 817 829
f 817 818 829
f 829 818 830
f 818 819 830
f 830 819 831
f 819 820 831
f 831 820 832
f 820 821 832
f 832 821 833
f 821 822 833
f 833 822 834
f 822 823 834
f 834 823 835
f 823 812 835
f 835 812 824
f 824 825 836
f 836 825 837
f 825 826 837
f 837 826 838
f 826 827 838
f 838 827 839
f 827 828 839
f 839 828 840
f 828 829 840
f 840 829 841
f 829 830 841
f 841 830 842
f 830 831 842
f 842 831 843
f 831 832 843
f 843 832 844
f 832 833 844
f 844 833 845
f 833 834 845
f 845 834 846
f 834 835 846
f 846 835 847
f 835 824 847
f 847 824 836
f 836 837 848
f 848 837 849
f 837 838 849
f 849 838 850
f 838 839 850
f 850 839 851
f 839 840 851
f 851 840 852
f 840 841 852
f 852 841 853
f 841 842 853
f 853 842 854
f 842 843 854
f 854 843 855
f 843 844 855
f 855 844 856
f 844 845 856
f 856 845 857
f 845 846 857
f 857 846 858
f 846 847 858
f 858 847 859
f 847 836 859
f 859 836 848
f 848 849 860
f 860 849 861
f 849 850 861
f 861 850 862
f 850 851 862
f 862 851 863
f 851 852 863
f 863 852 864
f 852 853 864
f 864 853 865
f 853 854 865
f 865 854 866
f 854 855 866
f 866 855 867
f 855 856 867
f 867 856 868
f 856 857 868
f 868 857 869
f 857 858 869
f 869 858 870
f 858 859 870
f 870 859 871
f 859 848 871
f 871 848 860
f 860 861 872
f 872 861 873
f 861 862 873
f 873 862 874
f 862 863 874
f 874 863 875
f 863 864 875
f 875 864 876
f 864 865 876
f 876 865 877
f 865 866 877
f 877 866 878
f 866 867 878
f 878 867 879
f 867 868 879
f 879 868 880
f 868 869 880
f 880 869 881
f 869 870 881
f 881 870 882
f 870 871 882
f 882 871 883
f 871 860 883
f 883 860 872
f 872 873 884
f 884 873 885
f 873 874 885
f 885 874 886
f 874 875 886
f 886 875 887
f 875 876 887
f 887 876 888
f 876 877 888
f 888 877 889
f 877 878 889
f 889 878 890
f 878 879 890
f 890 879 891
f 879 880 891
f 891 880 892
f 880 881 892
f 892 881 893
f 881 882 893
f 893 882 894
f 882 883 894
f 894 883 895
f 883 872 895
f 895 872 884
f 884 885 896
f 896 885 897
f 885 886 897
f 897 886 898
f 886 887 898
f 898 887 899
f 887 888 899
f 899 888 900
f 888 889 900
f 900 889 901
f 889 890 901
f 901 890 902
f 890 891 902
f 902 891 903
f 891 892 903
f 903 892 904
f 892 893 904
f 904 893 905
f 893 894 905
f 905 894 906
f 894 895 906
f 906 895 907
f 895 884 907
f 907 884 896
f 896 897 908
f 908 897 909
f 897 898 909
f 909 898 910
f 898 899 910
f 910 899 911
f 899 900 911
f 911 900 912
f 900 901 912
f 912 901 913
f 901 902 913
f 913 902 914
f 902 903 914
f 914 903 915
f 903 904 915
f 915 904 916
f 904 905 916
f 916 905 917
f 905 906 917
f 917 906 918
f 906 907 918
f 918 907 919
f 907 896 919
f 919 896 908
f 908 909 920
f 920 909 921
f 909 910 921
f 921 910 922
f 910 911 922
f 922 911 923
f 911 912 923
f 923 912 924
f 912 913 924
f 924 913 925
f 913 914 925
f 925 914 926
f 914 915 926
f 926 915 927
f 915 916 927
f 927 916 928
f 916 917 928
f 928 917 929
f 917 918 929
f 929 918 930
f 918 919 930
f 930 919 931
f 919 908 931
f 931 908 920
f 920 921 932
f 932 921 933
f 921 922 933
f 933 922 934
f 922 923 934
f 934 923 935
f 923 924 935
f 935 924 936
f 924 925 936
f 936 925 937
f 925 926 937
f 937 926 938
f 926 927 938
f 938 927 939
f 927 928 939
f 939 928 940
f 928 929 940
f 940 929 941
f 929 930 941
f 941 930 942
f 930 931 942
f 942 931 943
f 931 920 943
f 943 920 932
f 932 933 944
f 944 933 945
f 933 934 945
f 945 934 946
f 934 935 946
f 946 935 947
f 935 936 947
f 947 936 948
f 936 937 948
f 948 937 949
f 937 938 949
f 949 938 950
f 938 939 950
f 950 939 951
f 939 940 951
f 951 940 952
f 940 941 952
f 952 941 953
f 941 942 953
f 953 942 954
f 942 943 954
f 954 943 955
f 943 932 955
f 955 932 944
f 944 945 956
f 956 945 957
f 945 946 957
f 957 946 958
f 946 947 958
f 958 947 959
f 947 948 959
f 959 948 960
f 948 949 960
f 960 949 961
f 949 950 961
f 961 950 962
f 950 951 962
f 962 951 963
f 951 952 963
f 963 952 964
f 952 953 964
f 964 953 965
f 953 954 965
f 965 954 966
f 954 955 966
f 966 955 967
f 955 944 967
f 967 944 956
f 956 957 968
f 968 957 969
f 957 958 969
f 969 958 970
f 958 959 970
f 970 959 971
f 959 960 971
f 971 960 972
f 960 961 972
f 972 961 973
f 961 962 973
f 973 962 974
f 962 963 974
f 974 963 975
f 963 964 975
f 975 964 976
f 964 965 976
f 976 965 977
f 965 966 977
f 977 966 978
f 966 967 978
f 978 967 979
f 967 956 979
f 979 956 968
f 968 969 980
f 980 969 981
f 969 970 981
f 981 970 982
f 970 971 982
f 982 971 983
f 971 972 983
f 983 972 984
f 972 973 984
f 984 973 985
f 973 974 985
f 985 974 986
f 974 975 986
f 986 975 987
f 975 976 987
f 987 976 988
f 976 977 988
f 988 977 989
f 977 978 989
f 989 978 990
f 978 979 990
f 990 979 991
f 979 968 991
f 991 968 980
f 980 981 992
f 992 981 993
f 981 982 993
f 993 982 994
f 982 983 994
f 994 983 995
f 983 984 995
f 995 984 996
f 984 985 996
f 996 985 997
f 985 986 997
f 997 986 998
f 986 987 998
f 998 987 999
f 987 988 999
f 999 988 1000
f 988 989 1000
f 1000 989 1001
f 989 990 1001
f 1001 990 1002
f 990 991 1002
f 1002 991 1003
f 991 980 1003
f 1003 980 992
f 992 993 1004
f 1004 993 1005
f 993 994 1005
f 1005 994 1006
f 994 995 1006
f 1006 995 1007
f 995 996 1007
f 1007 996 1008
f 996 997 1008
f 1008 997 1009
f 997 998 1009
f 1009 998 1010
f 998 999 1010
f 1010 999 1011
f 999 1000 1011
f 1011 1000 1012
f 1000 1001 1012
f 1012 1001 1013
f 1001 1002 1013
f 1013 1002 1014
f 1002 1003 1014
f 1014 1003 1015
f 1003 992 1015
f 1015 992 1004
f 1004 1005 1016
f 1016 1005 1017
f 1005 1006 1017
f 1017 1006 1018
f 1006 1007 1018
f 1018 1007 1019
f 1007 1008 1019
f 1019 1008 1020
f 1008 1009 1020
f 1020 1009 1021
f 1009 1010 1021
f 1021 1010 1022
f 1010 1011 1022
f 1022 1011 1023
f 1011 1012 1023
f 1023 1012 1024
f 1012 1013 1024
f 1024 1013 1025
f 1013 1014 1025
f 1025 1014 1026
f 1014 1015 1026
f 1026 1015 1027
f 1015 1004 1027
f 1027 1004 1016
f 1016 1017 1028
f 1028 1017 1029
f 1017 1018 1029
f 1029 1018 1030
f 1018 1019 1030
f 1030 1019 1031
f 1019 1020 1031
f 1031 1020 1032
f 1020 1021 1032
f 1032 1021 1033
f 1021 1022 1033
f 1033 1022 1034
f 1022 1023 1034
f 1034 1023 1035
f 1023 1024 1035
f 1035 1024 1036
f 1024 1025 1036
f 1036 1025 1037
f 1025 1026 1037
f 1037 1026 1038
f 1026 1027 1038
f 1038 1027 1039
f 1027 1016 1039
f 1039 1016 1028
f 1028 1029 1040
f 1040 1029 1041
f 1029 1030 1041
f 1041 1030 1042
f 1030 1031 1042
f 1042 1031 1043
f 1031 1032 1043
f 1043 1032 1044
f 1032 1033 1044
f 1044 1033 1045
f 1033 1034 1045
f 1045 1034 1046
f 1034 1035 1046
f 1046 1035 1047
f 1035 1036 1047
f 1047 1036 1048
f 1036 1037 1048
f 1048 1037 1049
f 1037 1038 1049
f 1049 1038 1050
f 1038 1039 1050
f 1050 1039 1051
f 1039 1028 1051
f 1051 1028 1040
f 1040 1041 1052
f 1052 1041 1053
f 1041 1042 1053
f 1053 1042 1054
f 1042 1043 1054
f 1054 1043 1055
f 1043 1044 1055
f 1055 1044 1056
f 1044 1045 1056
f 1056 1045 1057
f 1045 1046 1057
f 1057 1046 1058
f 1046 1047 1058
f 1058 1047 1059
f 1047 1048 1059
f 1059 1048 1060
f 1048 1049 1060
f 1060 1049 1061
f 1049 1050 1061
f 1061 1050 1062
f 1050 1051 1062
f 1062 1051 1063
f 1051 1040 1063
f 1063 1040 1052
f 1052 1053 1064
f 1064 1053 1065
f 1053 1054 1065
f 1065 1054 1066
f 1054 1055 1066
f 1066 1055 1067
f 1055 1056 1067
f 1067 1056 1068
f 1056 1057 1068
f 1068 1057 1069
f 1057 1058 1069
f 1069 1058 1070
f 1058 1059 1070
f 1070 1059 1071
f 1059 1060 1071
f 1071 1060 1072
f 1060 1061 1072
f 1072 1061 1073
f 1061 1062 1073
f 1073 1062 1074
f 1062 1063 1074
f 1074 1063 1075
f 1063 1052 1075
f 1075 1052 1064
f 1064 1065 1076
f 1076 1065 1077
f 1065 1066 1077
f 1077 1066 1078
f 1066 1067 1078
f 1078 1067 1079
f 1067 1068 1079
f 1079 1068 1080
f 1068 1069 1080
f 1080 1069 1081
f 1069 1070 1081
f 1081 1070 1082
f 1070 1071 1082
f 1082 1071 1083
f 1071 1072 1083
f 1083 1072 1084
f 1072 1073 1084
f 1084 1073 1085
f 1073 1074 1085
f 1085 1074 1086
f 1074 1075 1086
f 1086 1075 1087
f 1075 1064 1087
f 1087 1064 1076
f 1076 1077 1088
f 1088 1077 1089
f 1077 1078 1089
f 1089 1078 1090
f 1078 1079 1090
f 1090 1079 1091
f 1079 1080 1091
f 1091 1080 1092
f 1080 1081 1092
f 1092 1081 1093
f 1081 1082 1093
f 1093 1082 1094
f 1082 1083 1094
f 1094 1083 1095
f 1083 1084 1095
f 1095 1084 1096
f 1084 1085 1096
f 1096 1085 1097
f 1085 1086 1097
f 1097 1086 1098
f 1086 1087 1098
f 1098 1087 1099
f 1087 1076 1099
f 1099 1076 1088
f 1088 1089 1100
f 1100 1089 1101
f 1089 1090 1101
f 1101 1090 1102
f 1090 1091 1102
f 1102 1091 1103
f 1091 1092 1103
f 1103 1092 1104
f 1092 1093 1104
f 1104 1093 1105
f 1093 1094 1105
f 1105 1094 1106
f 1094 1095 1106
f 1106 1095 1107
f 1095 1096 1107
f 1107 1096 1108
f 1096 1097 1108
f 1108 1097 1109
f 1097 1098 1109
f 1109 1098 1110
f 1098 1099 1110
f 1110 1099 1111
f 1099 1088 1111
f 1111 1088 1100
f 1100 1101 1112
f 1112 1101 1113
f 1101 1102 1113
f 1113 1102 1114
f 1102 1103 1114
f 1114 1103 1115
f 1103 1104 1115
f 1115 1104 1116
f 1104 1105 1116
f 1116 1105 1117
f 1105 1106 1117
f 1117 1106 1118
f 1106 1107 1118
f 1118 1107 1119
f 1107 1108 1119
f 1119 1108 1120
f 1108 1109 1120
f 1120 1109 1121
f 1109 1110 1121
f 1121 1110 1122
f 1110 1111 1122
f 1122 1111 1123
f 1111 1100 1123
f 1123 1100 1112
f 1112 1113 1124
f 1124 1113 1125
f 1113 1114 1125
f 1125 1114 1126
f 1114 1115 1126
f 1126 1115 1127
f 1115 1116 1127
f 1127 1116 1128
f 1116 1117 1128
f 1128 1117 1129
f 1117 1118 1129
f 1129 1118 1130
f 1118 1119 1130
f 1130 1119 1131
f 1119 1120 1131
f 1131 1120 1132
f 1120 1121 1132
f 1132 1121 1133
f 1121 1122 1133
f 1133 1122 1134
f 1122 1123 1134
f 1134 1123 1135
f 1123 1112 1135
f 1135 1112 1124
f 1124 1125 1136
f 1136 1125 1137
f 1125 1126 1137
f 1137 1126 1138
f 1126 1127 1138
f 1138 1127 1139
f 1127 1128 1139
f 1139 1128 1140
f 1128 1129 1140
f 1140 1129 1141
f 1129 1130 1141
f 1141 1130 1142
f 1130 1131 1142
f 1142 1131 1143
f 1131 1132 1143
f 1143 1132 1144
f 1132 1133 1144
f 1144 1133 1145
f 1133 1134 1145
f 1145 1134 1146
f 1134 1135 1146
f 1146 1135 1147
f 1135 1124 1147
f 1147 1124 1136
f 1136 1137 1148
f 1148 1137 1149
f 1137 1138 1149
f 1149 1138 1150
f 1138 1139 1150
f 1150 1139 1151
f 1139 1140 1151
f 1151 1140 1152
f 1140 1141 1152
f 1152 1141 1153
f 1141 1142 1153
f 1153 1142 1154
f 1142 1143 1154
f 1154 1143 1155
f 1143 1144 1155
f 1155 1144 1156
f 1144 1145 1156
f 1156 1145 1157
f 1145 1146 1157
f 1157 1146 1158
f 1146 1147 1158
f 1158 1147 1159
f 1147 1136 1159
f 1159 1136 1148
f 1148 1149 1160
f 1160 1149 1161
f 1149 1150 1161
f 1161 1150 1162
f 1150 1151 1162
f 1162 1151 1163
f 1151 1152 1163
f 1163 1152 1164
f 1152 1153 1164
f 1164 1153 1165
f 1153 1154 1165
f 1165 1154 1166
f 1154 1155 1166
f 1166 1155 1167
f 1155 1156 1167
f 1167 1156 1168
f 1156 1157 1168
f 1168 1157 1169
f 1157 1158 1169
f 1169 1158 1170
f 1158 1159 1170
f 1170 1159 1171
f 1159 1148 1171
f 1171 1148 1160
f 1160 1161 1172
f 1172 1161 1173
f 1161 1162 1173
f 1173 1162 1174
f 1162 1163 1174
f 1174 1163 1175
f 1163 1164 1175
f 1175 1164 1176
f 1164 1165 1176
f 1176 1165 1177
f 1165 1166 1177
f 1177 1166 1178
f 1166 1167 1178
f 1178 1167 1179
f 1167 1168 1179
f 1179 1168 1180
f 1168 1169 1180
f 1180 1169 1181
f 1169 1170 1181
f 1181 1170 1182
f 1170 1171 1182
f 1182 1171 1183
f 1171 1160 1183
f 1183 1160 1172
f 1172 1173 1184
f 1184 1173 1185
f 1173 1174 1185
f 1185 1174 1186
f 1174 1175 1186
f 1186 1175 1187
f 1175 1176 1187
f 1187 1176 1188
f 1176 1177 1188
f 1188 1177 1189
f 1177 1178 1189
f 1189 1178 1190
f 1178 1179 1190
f 1190 1179 1191
f 1179 1180 1191
f 1191 1180 1192
f 1180 1181 1192
f 1192 1181 1193
f 1181 1182 1193
f 1193 1182 1194
f 1182 1183 1194
f 1194 1183 1195
f 1183 1172 1195
f 1195 1172 1184
f 1184 1185 1196
f 1196 1185 1197
f 1185 1186 1197
f 1197 1186 1198
f 1186 1187 1198
f 1198 1187 1199
f 1187 1188 1199
f 1199 1188 1200
f 1188 1189 1200
f 1200 1189 1201
f 1189 1190 1201
f 1201 1190 1202
f 1190 1191 1202
f 1202 1191 1203
f 1191 1192 1203
f 1203 1192 1204
f 1192 1193 1204
f 1204 1193 1205
f 1193 1194 1205
f 1205 1194 1206
f 1194 1195 1206
f 1206 1195 1207
f 1195 1184 1207
f 1207 1184 1196
f 1196 1197 1208
f 1208 1197 1209
f 1197 1198 1209
f 1209 1198 1210
f 1198 1199 1210
f 1210 1199 1211
f 1199 1200 1211
f 1211 1200 1212
f 1200 1201 1212
f 1212 1201 1213
f 1201 1202 1213
f 1213 1202 1214
f 1202 1203 1214
f 1214 1203 1215
f 1203 1204 1215
f 1215 1204 1216
f 1204 1205 1216
f 1216 1205 1217
f 1205 1206 1217
f 1217 1206 1218
f 1206 1207 1218
f 1218 1207 1219
f 1207 1196 1219
f 1219 1196 1208
f 1208 1209 1220
f 1220 1209 1221
f 1209 1210 1221
f 1221 1210 1222
f 1210 1211 1222
f 1222 1211 1223
f 1211 1212 1223
f 1223 1212 1224
f 1212 1213 1224
f 1224 1213 1225
f 1213 1214 1225
f 1225 1214 1226
f 1214 1215 1226
f 1226 1215 1227
f 1215 1216 1227
f 1227 1216 1228
f 1216 1217 1228
f 1228 1217 1229
f 1217 1218 1229
f 1229 1218 1230
f 1218 1219 1230
f 1230 1219 1231
f 1219 1208 1231
f 1231 1208 1220
f 1220 1221 1232
f 1232 1221 1233
f 1221 1222 1233
f 1233 1222 1234
f 1222 1223 1234
f 1234 1223 1235
f 1223 1224 1235
f 1235 1224 1236
f 1224 1225 1236
f 1236 1225 1237
f 1225 1226 1237
f 1237 1226 1238
f 1226 1227 1238
f 1238 1227 1239
f 1227 1228 1239
f 1239 1228 1240
f 1228 1229 1240
f 1240 1229 1241
f 1229 1230 1241
f 1241 1230 1242
f 1230 1231 1242
f 1242 1231 1243
f 1231 1220 1243
f 1243 1220 1232
f 1232 1233 1244
f 1244 1233 1245
f 1233 1234 1245
f 1245 1234 1246
f 1234 1235 1246
f 1246 1235 1247
f 1235 1236 1247
f 1247 1236 1248
f 1236 1237 1248
f 1248 1237 1249
f 1237 1238 1249
f 1249 1238 1250
f 1238 1239 1250
f 1250 1239 1251
f 1239 1240 1251
f 1251 1240 1252
f 1240 1241 1252
f 1252 1241 1253
f 1241 1242 1253
f 1253 1242 1254
f 1242 1243 1254
f 1254 1243 1255
f 1243 1232 1255
f 1255 1232 1244
f 1244 1245 1256
f 1256 1245 1257
f 1245 1246 1257
f 1257 1246 1258
f 1246 1247 1258
f 1258 1247 1259
f 1247 1248 1259
f 1259 1248 1260
f 1248 1249 1260
f 1260 1249 1261
f 1249 1250 1261
f 1261 1250 1262
f 1250 1251 1262
f 1262 1251 1263
f 1251 1252 1263
f 1263 1252 1264
f 1252 1253 1264
f 1264 1253 1265
f 1253 1254 1265
f 1265 1254 1266
f 1254 1255 1266
f 1266 1255 1267
f 1255 1244 1267
f 1267 1244 1256
f 1256 1257 1268
f 1268 1257 1269
f 1257 1258 1269
f 1269 1258 1270
f 1258 1259 1270
f 1270 1259 1271
f 1259 1260 1271
f 1271 1260 1272
f 1260 1261 1272
f 1272 1261 1273
f 1261 1262 1273
f 1273 1262 1274
f 1262 1263 1274
f 1274 1263 1275
f 1263 1264 1275
f 1275 1264 1276
f 1264 1265 1276
f 1276 1265 1277
f 1265 1266 1277
f 1277 1266 1278
f 1266 1267 1278
f 1278 1267 1279
f 1267 1256 1279
f 1279 1256 1268
f 1268 1269 1280
f 1280 1269 1281
f 1269 1270 1281
f 1281 1270 1282
f 1270 1271 1282
f 1282 1271 1283
f 1271 1272 1283
f 1283 1272 1284
f 1272 1273 1284
f 1284 1273 1285
f 1273 1274 1285
f 1285 1274 1286
f 1274 1275 1286
f 1286 1275 1287
f 1275 1276 1287
f 1287 1276 1288
f 1276 1277 1288
f 1288 1277 1289
f 1277 1278 1289
f 1289 1278 1290
f 1278 1279 1290
f 1290 1279 1291
f 1279 1268 1291
f 1291 1268 1280
f 1280 1281 1292
f 1292 1281 1293
f 1281 1282 1293
f 1293 1282 1294
f 1282 1283 1294
f 1294 1283 1295
f 1283 1284 1295
f 1295 1284 1296
f 1284 1285 1296
f 1296 1285 1297
f 1285 1286 1297
f 1297 1286 1298
f 1286 1287 1298
f 1298 1287 1299
f 1287 1288 1299
f 1299 1288 1300
f 1288 1289 1300
f 1300 1289 1301
f 1289 1290 1301
f 1301 1290 1302
f 1290 1291 1302
f 1302 1291 1303
f 1291 1280 1303
f 1303 1280 1292
f 1292 1293 1304
f 1304 1293 1305
f 1293 1294 1305
f 1305 1294 1306
f 1294 1295 1306
f 1306 1295 1307
f 1295 1296 1307
f 1307 1296 1308
f 1296 1297 1308
f 1308 1297 1309
f 1297 1298 1309
f 1309 1298 1310
f 1298 1299 1310
f 1310 1299 1311
f 1299 1300 1311
f 1311 1300 1312
f 1300 1301 1312
f 1312 1301 1313
f 1301 1302 1313
f 1313 1302 1314
f 1302 1303 1314
f 1314 1303 1315
f 1303 1292 1315
f 1315 1292 1304
f 1304 1305 1316
f 1316 1305 1317
f 1305 1306 1317
f 1317 1306 1318
f 1306 1307 1318
f 1318 1307 1319
f 1307 1308 1319
f 1319 1308 1320
f 1308 1309 1320
f 1320 1309 1321
f 1309 1310 1321
f 1321 1310 1322
f 1310 1311 1322
f 1322 1311 1323
f 1311 1312 1323
f 1323 1312 1324
f 1312 1313 1324
f 1324 1313 1325
f 1313 1314 1325
f 1325 1314 1326
f 1314 1315 1326
f 1326 1315 1327
f 1315 1304 1327
f 1327 1304 1316
f 1316 1317 1328
f 1328 1317 1329
f 1317 1318 1329
f 1329 1318 1330
f 1318 1319 1330
f 1330 1319 1331
f 1319 1320 1331
f 1331 1320 1332
f 1320 1321 1332
f 1332 1321 1333
f 1321 1322 1333
f 1333 1322 1334
f 1322 1323 1334
f 1334 1323 1335
f 1323 1324 1335
f 1335 1324 1336
f 1324 1325 1336
f 1336 1325 1337
f 1325 1326 1337
f 1337 1326 1338
f 1326 1327 1338
f 1338 1327 1339
f 1327 1316 1339
f 1339 1316 1328
f 1328 1329 1340
f 1340 1329 1341
f 1329 1330 1341
f 1341 1330 1342
f 1330 1331 1342
f 1342 1331 1343
f 1331 1332 1343
f 1343 1332 1344
f 1332 1333 1344
f 1344 1333 1345
f 1333 1334 1345
f 1345 1334 1346
f 1334 1335 1346
f 1346 1335 1347
f 1335 1336 1347
f 1347 1336 1348
f 1336 1337 1348
f 1348 1337 1349
f 1337 1338 1349
f 1349 1338 1350
f 1338 1339 1350
f 1350 1339 1351
f 1339 1328 1351
f 1351 1328 1340
f 1340 1341 1352
f 1352 1341 1353
f 1341 1342 1353
f 1353 1342 1354
f 1342 1343 1354
f 1354 1343 1355
f 1343 1344 1355
f 1355 1344 1356
f 1344 1345 1356
f 1356 1345 1357
f 1345 1346 1357
f 1357 1346 1358
f 1346 1347 1358
f 1358 1347 1359
f 1347 1348 1359
f 1359 1348 1360
f 1348 1349 1360
f 1360 1349 1361
f 1349 1350 1361
f 1361 1350 1362
f 1350 1351 1362
f 1362 1351 1363
f 1351 1340 1363
f 1363 1340 1352
f 1352 1353 1364
f 1364 1353 1365
f 1353 1354 1365
f 1365 1354 1366
f 1354 1355 1366
f 1366 1355 1367
f 1355 1356 1367
f 1367 1356 1368
f 1356 1357 1368
f 1368 1357 1369
f 1357 1358 1369
f 1369 1358 1370
f 1358 1359 1370
f 1370 1359 1371
f 1359 1360 1371
f 1371 1360 1372
f 1360 1361 1372
f 1372 1361 1373
f 1361 1362 1373
f 1373 1362 1374
f 1362 1363 1374
f 1374 1363 1375
f 1363 1352 1375
f 1375 1352 1364
f 1364 1365 1376
f 1376 1365 1377
f 1365 1366 1377
f 1377 1366 1378
f 1366 1367 1378
f 1378 1367 1379
f 1367 1368 1379
f 1379 1368 1380
f 1368 1369 1380
f 1380 1369 1381
f 1369 1370 1381
f 1381 1370 1382
f 1370 1371 1382
f 1382 1371 1383
f 1371 1372 1383
f 1383 1372 1384
f 1372 1373 1384
f 1384 1373 1385
f 1373 1374 1385
f 1385 1374 1386
f 1374 1375 1386
f 1386 1375 1387
f 1375 1364 1387
f 1387 1364 1376
f 1376 1377 1388
f 1388 1377 1389
f 1377 1378 1389
f 1389 1378 1390
f 1378 1379 1390
f 1390 1379 1391
f 1379 1380 1391
f 1391 1380 1392
f 1380 1381 1392
f 1392 1381 1393
f 1381 1382 1393
f 1393 1382 1394
f 1382 1383 1394
f 1394 1383 1395
f 1383 1384 1395
f 1395 1384 1396
f 1384 1385 1396
f 1396 1385 1397
f 1385 1386 1397
f 1397 1386 1398
f 1386 1387 1398
f 1398 1387 1399
f 1387 1376 1399
f 1399 1376 1388
f 1388 1389 1400
f 1400 1389 1401
f 1389 1390 1401
f 1401 1390 1402
f 1390 1391 1402
f 1402 1391 1403
f 1391 1392 1403
f 1403 1392 1404
f 1392 1393 1404
f 1404 1393 1405
f 1393 1394 1405
f 1405 1394 1406
f 1394 1395 1406
f 1406 1395 1407
f 1395 1396 1407
f 1407 1396 1408
f 1396 1397 1408
f 1408 1397 1409
f 1397 1398 1409
f 1409 1398 1410
f 1398 1399 1410
f 1410 1399 1411
f 1399 1388 1411
f 1411 1388 1400
f 1400 1401 1412
f 1412 1401 1413
f 1401 1402 1413
f 1413 1402 1414
f 1402 1403 1414
f 1414 1403 1415
f 1403 1404 1415
f 1415 1404 1416
f 1404 1405 1416
f 1416 1405 1417
f 1405 1406 1417
f 1417 1406 1418
f 1406 1407 1418
f 1418 1407 1419
f 1407 1408 1419
f 1419 1408 1420
f 1408 1409 1420
f 1420 1409 1421
f 1409 1410 1421
f 1421 1410 1422
f 1410 1411 1422
f 1422 1411 1423
f 1411 1400 1423
f 1423 1400 1412
f 1412 1413 1424
f 1424 1413 1425
f 1413 1414 1425
f 1425 1414 1426
f 1414 1415 1426
f 1426 1415 1427
f 1415 1416 1427
f 1427 1416 1428
f 1416 1417 1428
f 1428 1417 1429
f 1417 1418 1429
f 1429 1418 1430
f 1418 1419 1430
f 1430 1419 1431
f 1419 1420 1431
f 1431 1420 1432
f 1420 1421 1432
f 1432 1421 1433
f 1421 1422 1433
f 1433 1422 1434
f 1422 1423 1434
f 1434 1423 1435
f 1423 1412 1435
f 1435 1412 1424
f 1424 1425 1436
f 1436 1425 1437
f 1425 1426 1437
f 1437 1426 1438
f 1426 1427 1438
f 1438 1427 1439
f 1427 1428 1439
f 1439 1428 1440
f 1428 1429 1440
f 1440 1429 1441
f 1429 1430 1441
f 1441 1430 1442
f 1430 1431 1442
f 1442 1431 1443
f 1431 1432 1443
f 1443 1432 1444
f 1432 1433 1444
f 1444 1433 1445
f 1433 1434 1445
f 1445 1434 1446
f 1434 1435 1446
f 1446 1435 1447
f 1435 1424 1447
f 1447 1424 1436
f 1436 1437 1448
f 1448 1437 1449
f 1437 1438 1449
f 1449 1438 1450
f 1438 1439 1450
f 1450 1439 1451
f 1439 1440 1451
f 1451 1440 1452
f 1440 1441 1452
f 1452 1441 1453
f 1441 1442 1453
f 1453 1442 1454
f 1442 1443 1454
f 1454 1443 1455
f 1443 1444 1455
f 1455 1444 1456
f 1444 1445 1456
f 1456 1445 1457
f 1445 1446 1457
f 1457 1446 1458
f 1446 1447 1458
f 1458 1447 1459
f 1447 1436 1459
f 1459 1436 1448
f 1448 1449 1460
f 1460 1449 1461
f 1449 1450 1461
f 1461 1450 1462
f 1450 1451 1462
f 1462 1451 1463
f 1451 1452 1463
f 1463 1452 1464
f 1452 1453 1464
f 1464 1453 1465
f 1453 1454 1465
f 1465 1454 1466
f 1454 1455 1466
f 1466 1455 1467
f 1455 1456 1467
f 1467 1456 1468
f 1456 1457 1468
f 1468 1457 1469
f 1457 1458 1469
f 1469 1458 1470
f 1458 1459 1470
f 1470 1459 1471
f 1459 1448 1471
f 1471 1448 1460
f 1460 1461 1472
f 1472 1461 1473
f 1461 1462 1473
f 1473 1462 1474
f 1462 1463 1474
f 1474 1463 1475
f 1463 1464 1475
f 1475 1464 1476
f 1464 1465 1476
f 1476 1465 1477
f 1465 1466 1477
f 1477 1466 1478
f 1466 1467 1478
f 1478 1467 1479
f 1467 1468 1479
f 1479 1468 1480
f 1468 1469 1480
f 1480 1469 1481
f 1469 1470 1481
f 1481 1470 1482
f 1470 1471 1482
f 1482 1471 1483
f 1471 1460 1483
f 1483 1460 1472
f 1472 1473 1484
f 1484 1473 1485
f 1473 1474 1485
f 1485 1474 1486
f 1474 1475 1486
f 1486 1475 1487
f 1475 1476 1487
f 1487 1476 1488
f 1476 1477 1488
f 1488 1477 1489
f 1477 1478 1489
f 1489 1478 1490
f 1478 1479 1490
f 1490 1479 1491
f 1479 1480 1491
f 1491 1480 1492
f 1480 1481 1492
f 1492 1481 1493
f 1481 1482 1493
f 1493 1482 1494
f 1482 1483 1494
f 1494 1483 1495
f 1483 1472 1495
f 1495 1472 1484
f 1484 1485 1496
f 1496 1485 1497
f 1485 1486 1497
f 1497 1486 1498
f 1486 1487 1498
f 1498 1487 1499
f 1487 1488 1499
f 1499 1488 1500
f 1488 1489 1500
f 1500 1489 1501
f 1489 1490 1501
f 1501 1490 1502
f 1490 1491 1502
f 1502 1491 1503
f 1491 1492 1503
f 1503 1492 1504
f 1492 1493 1504
f 1504 1493 1505
f 1493 1494 1505
f 1505 1494 1506
f 1494 1495 1506
f 1506 1495 1507
f 1495 1484 1507
f 1507 1484 1496
f 1496 1497 1508
f 1508 1497 1509
f 1497 1498 1509
f 1509 1498 1510
f 1498 1499 1510
f 1510 1499 1511
f 1499 1500 1511
f 1511 1500 1512
f 1500 1501 1512
f 1512 1501 1513
f 1501 1502 1513
f 1513 1502 1514
f 1502 1503 1514
f 1514 1503 1515
f 1503 1504 1515
f 1515 1504 1516
f 1504 1505 1516
f 1516 1505 1517
f 1505 1506 1517
f 1517 1506 1518
f 1506 1507 1518
f 1518 1507 1519
f 1507 1496 1519
f 1519 1496 1508
f 1508 1509 1520
f 1520 1509 1521
f 1509 1510 1521
f 1521 1510 1522
f 1510 1511 1522
f 1522 1511 1523
f 1511 1512 1523
f 1523 1512 1524
f 1512 1513 1524
f 1524 1513 1525
f 1513 1514 1525
f 1525 1514 1526
f 1514 1515 1526
f 1526 1515 1527
f 1515 1516 1527
f 1527 1516 1528
f 1516 1517 1528
f 1528 1517 1529
f 1517 1518 1529
f 1529 1518 1530
f 1518 1519 1530
f 1530 1519 1531
f 1519 1508 1531
f 1531 1508 1520
f 1520 1521 1532
f 1532 1521 1533
f 1521 1522 1533
f 1533 1522 1534
f 1522 1523 1534
f 1534 1523 1535
f 1523 1524 1535
f 1535 1524 1536
f 1524 1525 1536
f 1536 1525 1537
f 1525 1526 1537
f 1537 1526 1538
f 1526 1527 1538
f 1538 1527 1539
f 1527 1528 1539
f 1539 1528 1540
f 1528 1529 1540
f 1540 1529 1541
f 1529 1530 1541
f 1541 1530 1542
f 1530 1531 1542
f 1542 1531 1543
f 1531 1520 1543
f 1543 1520 1532
f 1532 1533 1544
f 1544 1533 1545
f 1533 1534 1545
f 1545 1534 1546
f 1534 1535 1546
f 1546 1535 1547
f 1535 1536 1547
f 1547 1536 1548
f 1536 1537 1548
f 1548 1537 1549
f 1537 1538 1549
f 1549 1538 1550
f 1538 1539 1550
f 1550 1539 1551
f 1539 1540 1551
f 1551 1540 1552
f 1540 1541 1552
f 1552 1541 1553
f 1541 1542 1553
f 1553 1542 1554
f 1542 1543 1554
f 1554 1543 1555
f 1543 1532 1555
f 1555 1532 1544
f 1544 1545 1556
f 1556 1545 1557
f 1545 1546 1557
f 1557 1546 1558
f 1546 1547 1558
f 1558 1547 1559
f 1547 1548 1559
f 1559 1548 1560
f 1548 1549 1560
f 1560 1549 1561
f 1549 1550 1561
f 1561 1550 1562
f 1550 1551 1562
f 1562 1551 1563
f 1551 1552 1563
f 1563 1552 1564
f 1552 1553 1564
f 1564 1553 1565
f 1553 1554 1565
f 1565 1554 1566
f 1554 1555 1566
f 1566 1555 1567
f 1555 1544 1567
f 1567 1544 1556
f 1556 1557 1568
f 1568 1557 1569
f 1557 1558 1569
f 1569 1558 1570
f 1558 1559 1570
f 1570 1559 1571
f 1559 1560 1571
f 1571 1560 1572
f 1560 1561 1572
f 1572 1561 1573
f 1561 1562 1573
f 1573 1562 1574
f 1562 1563 1574
f 1574 1563 1575
f 1563 1564 1575
f 1575 1564 1576
f 1564 1565 1576
f 1576 1565 1577
f 1565 1566 1577
f 1577 1566 1578
f 1566 1567 1578
f 1578 1567 1579
f 1567 1556 1579
f 1579 1556 1568
f 1568 1569 1580
f 1580 1569 1581
f 1569 1570 1581
f 1581 1570 1582
f 1570 1571 1582
f 1582 1571 1583
f 1571 1572 1583
f 1583 1572 1584
f 1572 1573 1584
f 1584 1573 1585
f 1573 1574 1585
f 1585 1574 1586
f 1574 1575 1586
f 1586 1575 1587
f 1575 1576 1587
f 1587 1576 1588
f 1576 1577 1588
f 1588 1577 1589
f 1577 1578 1589
f 1589 1578 1590
f 1578 1579 1590
f 1590 1579 1591
f 1579 1568 1591
f 1591 1568 1580
f 1580 1581 1592
f 1592 1581 1593
f 1581 1582 1593
f 1593 1582 1594
f 1582 1583 1594
f 1594 1583 1595
f 1583 1584 1595
f 1595 1584 1596
f 1584 1585 1596
f 1596 1585 1597
f 1585 1586 1597
f 1597 1586 1598
f 1586 1587 1598
f 1598 1587 1599
f 1587 1588 1599
f 1599 1588 1600
f 1588 1589 1600
f 1600 1589 1601
f 1589 1590 1601
f 1601 1590 1602
f 1590 1591 1602
f 1602 1591 1603
f 1591 1580 1603
f 1603 1580 1592
f 1592 1593 1604
f 1604 1593 1605
f 1593 1594 1605
f 1605 1594 1606
f 1594 1595 1606
f 1606 1595 1607
f 1595 1596 1607
f 1607 1596 1608
f 1596 1597 1608
f 1608 1597 1609
f 1597 1598 1609
f 1609 1598 1610
f 1598 1599 1610
f 1610 1599 1611
f 1599 1600 1611
f 1611 1600 1612
f 1600 1601 1612
f 1612 1601 1613
f 1601 1602 1613
f 1613 1602 1614
f 1602 1603 1614
f 1614 1603 1615
f 1603 1592 1615
f 1615 1592 1604
f 1604 1605 1616
f 1616 1605 1617
f 1605 1606 1617
f 1617 1606 1618
f 1606 1607 1618
f 1618 1607 1619
f 1607 1608 1619
f 1619 1608 1620
f 1608 1609 1620
f 1620 1609 1621
f 1609 1610 1621
f 1621 1610 1622
f 1610 1611 1622
f 1622 1611 1623
f 1611 1612 1623
f 1623 1612 1624
f 1612 1613 1624
f 1624 1613 1625
f 1613 1614 1625
f 1625 1614 1626
f 1614 1615 1626
f 1626 1615 1627
f 1615 1604 1627
f 1627 1604 1616
f 1616 1617 1628
f 1628 1617 1629
f 1617 1618 1629
f 1629 1618 1630
f 1618 1619 1630
f 1630 1619 1631
f 1619 1620 1631
f 1631 1620 1632
f 1620 1621 1632
f 1632 1621 1633
f 1621 1622 1633
f 1633 1622 1634
f 1622 1623 1634
f 1634 1623 1635
f 1623 1624 1635
f 1635 1624 1636
f 1624 1625 1636
f 1636 1625 1637
f 1625 1626 1637
f 1637 1626 1638
f 1626 1627 1638
f 1638 1627 1639
f 1627 1616 1639
f 1639 1616 1628
f 1628 1629 1640
f 1640 1629 1641
f 1629 1630 1641
f 1641 1630 1642
f 1630 1631 1642
f 1642 1631 1643
f 1631 1632 1643
f 1643 1632 1644
f 1632 1633 1644
f 1644 1633 1645
f 1633 1634 1645
f 1645 1634 1646
f 1634 1635 1646
f 1646 1635 1647
f 1635 1636 1647
f 1647 1636 1648
f 1636 1637 1648
f 1648 1637 1649
f 1637 1638 1649
f 1649 1638 1650
f 1638 1639 1650
f 1650 1639 1651
f 1639 1628 1651
f 1651 1628 1640
f 1640 1641 1652
f 1652 1641 1653
f 1641 1642 1653
f 1653 1642 1654
f 1642 1643 1654
f 1654 1643 1655
f 1643 1644 1655
f 1655 1644 1656
f 1644 1645 1656
f 1656 1645 1657
f 1645 1646 1657
f 1657 1646 1658
f 1646 1647 1658
f 1658 1647 1659
f 1647 1648 1659
f 1659 1648 1660
f 1648 1649 1660
f 1660 1649 1661
f 1649 1650 1661
f 1661 1650 1662
f 1650 1651 1662
f 1662 1651 1663
f 1651 1640 1663
f 1663 1640 1652
f 1652 1653 1664
f 1664 1653 1665
f 1653 1654 1665
f 1665 1654 1666
f 1654 1655 1666
f 1666 1655 1667
f 1655 1656 1667
f 1667 1656 1668
f 1656 1657 1668
f 1668 1657 1669
f 1657 1658 1669
f 1669 1658 1670
f 1658 1659 1670
f 1670 1659 1671
f 1659 1660 1671
f 1671 1660 1672
f 1660 1661 1672
f 1672 1661 1673
f 1661 1662 1673
f 1673 1662 1674
f 1662 1663 1674
f 1674 1663 1675
f 1663 1652 1675
f 1675 1652 1664
f 1664 1665 1676
f 1676 1665 1677
f 1665 1666 1677
f 1677 1666 1678
f 1666 1667 1678
f 1678 1667 1679
f 1667 1668 1679
f 1679 1668 1680
f 1668 1669 1680
f 1680 1669 1681
f 1669 1670 1681
f 1681 1670 1682
f 1670 1671 1682
f 1682 1671 1683
f 1671 1672 1683
f 1683 1672 1684
f 1672 1673 1684
f 1684 1673 1685
f 1673 1674 1685
f 1685 1674 1686
f 1674 1675 1686
f 1686 1675 1687
f 1675 1664 1687
f 1687 1664 1676
f 1676 1677 1688
f 1688 1677 1689
f 1677 1678 1689
f 1689 1678 1690
f 1678 1679 1690
f 1690 1679 1691
f 1679 1680 1691
f 1691 1680 1692
f 1680 1681 1692
f 1692 1681 1693
f 1681 1682 1693
f 1693 1682 1694
f 1682 1683 1694
f 1694 1683 1695
f 1683 1684 1695
f 1695 1684 1696
f 1684 1685 1696
f 1696 1685 1697
f 1685 1686 1697
f 1697 1686 1698
f 1686 1687 1698
f 1698 1687 1699
f 1687 1676 1699
f 1699 1676 1688
f 1688 1689 1700
f 1700 1689 1701
f 1689 1690 1701
f 1701 1690 1702
f 1690 1691 1702
f 1702 1691 1703
f 1691 1692 1703
f 1703 1692 1704
f 1692 1693 1704
f 1704 1693 1705
f 1693 1694 1705
f 1705 1694 1706
f 1694 1695 1706
f 1706 1695 1707
f 1695 1696 1707
f 1707 1696 1708
f 1696 1697 1708
f 1708 1697 1709
f 1697 1698 1709
f 1709 1698 1710
f 1698 1699 1710
f 1710 1699 1711
f 1699 1688 1711
f 1711 1688 1700
f 1700 1701 1712
f 1712 1701 1713
f 1701 1702 1713
f 1713 1702 1714
f 1702 1703 1714
f 1714 1703 1715
f 1703 1704 1715
f 1715 1704 1716
f 1704 1705 1716
f 1716 1705 1717
f 1705 1706 1717
f 1717 1706 1718
f 1706 1707 1718
f 1718 1707 1719
f 1707 1708 1719
f 1719 1708 1720
f 1708 1709 1720
f 1720 1709 1721
f 1709 1710 1721
f 1721 1710 1722
f 1710 1711 1722
f 1722 1711 1723
f 1711 1700 1723
f 1723 1700 1712
f 1712 1713 1724
f 1724 1713 1725
f 1713 1714 1725
f 1725 1714 1726
f 1714 1715 1726
f 1726 1715 1727
f 1715 1716 1727
f 1727 1716 1728
f 1716 1717 1728
f 1728 1717 1729
f 1717 1718 1729
f 1729 1718 1730
f 1718 1719 1730
f 1730 1719 1731
f 1719 1720 1731
f 1731 1720 1732
f 1720 1721 1732
f 1732 1721 1733
f 1721 1722 1733
f 1733 1722 1734
f 1722 1723 1734
f 1734 1723 1735
f 1723 1712 1735
f 1735 1712 1724
f 1724 1725 1736
f 1736 1725 1737
f 1725 1726 1737
f 1737 1726 1738
f 1726 1727 1738
f 1738 1727 1739
f 1727 1728 1739
f 1739 1728 1740
f 1728 1729 1740
f 1740 1729 1741
f 1729 1730 1741
f 1741 1730 1742
f 1730 1731 1742
f 1742 1731 1743
f 1731 1732 1743
f 1743 1732 1744
f 1732 1733 1744
f 1744 1733 1745
f 1733 1734 1745
f 1745 1734 1746
f 1734 1735 1746
f 1746 1735 1747
f 1735 1724 1747
f 1747 1724 1736
f 1736 1737 1748
f 1748 1737 1749
f 1737 1738 1749
f 1749 1738 1750
f 1738 1739 1750
f 1750 1739 1751
f 1739 1740 1751
f 1751 1740 1752
f 1740 1741 1752
f 1752 1741 1753
f 1741 1742 1753
f 1753 1742 1754
f 1742 1743 1754
f 1754 1743 1755
f 1743 1744 1755
f 1755 1744 1756
f 1744 1745 1756
f 1756 1745 1757
f 1745 1746 1757
f 1757 1746 1758
f 1746 1747 1758
f 1758 1747 1759
f 1747 1736 1759
f 1759 1736 1748
f 1748 1749 1760
f 1760 1749 1761
f 1749 1750 1761
f 1761 1750 1762
f 1750 1751 1762
f 1762 1751 1763
f 1751 1752 1763
f 1763 1752 1764
f 1752 1753 1764
f 1764 1753 1765
f 1753 1754 1765
f 1765 1754 1766
f 1754 1755 1766
f 1766 1755 1767
f 1755 1756 1767
f 1767 1756 1768
f 1756 1757 1768
f 1768 1757 1769
f 1757 1758 1769
f 1769 1758 1770
f 1758 1759 1770
f 1770 1759 1771
f 1759 1748 1771
f 1771 1748 1760
f 1760 1761 1772
f 1772 1761 1773
f 1761 1762 1773
f 1773 1762 1774
f 1762 1763 1774
f 1774 1763 1775
f 1763 1764 1775
f 1775 1764 1776
f 1764 1765 1776
f 1776 1765 1777
f 1765 1766 1777
f 1777 1766 1778
f 1766 1767 1778
f 1778 1767 1779
f 1767 1768 1779
f 1779 1768 1780
f 1768 1769 1780
f 1780 1769 1781
f 1769 1770 1781
f 1781 1770 1782
f 1770 1771 1782
f 1782 1771 1783
f 1771 1760 1783
f 1783 1760 1772
f 1772 1773 1784
f 1784 1773 1785
f 1773 1774 1785
f 1785 1774 1786
f 1774 1775 1786
f 1786 1775 1787
f 1775 1776 1787
f 1787 1776 1788
f 1776 1777 1788
f 1788 1777 1789
f 1777 1778 1789
f 1789 1778 1790
f 1778 1779 1790
f 1790 1779 1791
f 1779 1780 1791
f 1791 1780 1792
f 1780 1781 1792
f 1792 1781 1793
f 1781 1782 1793
f 1793 1782 1794
f 1782 1783 1794
f 1794 1783 1795
f 1783 1772 1795
f 1795 1772 1784
f 1784 1785 1796
f 1796 1785 1797
f 1785 1786 1797
f 1797 1786 1798
f 1786 1787 1798
f 1798 1787 1799
f 1787 1788 1799
f 1799 1788 1800
f 1788 1789 1800
f 1800 1789 1801
f 1789 1790 1801
f 1801 1790 1802
f 1790 1791 1802
f 1802 1791 1803
f 1791 1792 1803
f 1803 1792 1804
f 1792 1793 1804
f 1804 1793 1805
f 1793 1794 1805
f 1805 1794 1806
f 1794 1795 1806
f 1806 1795 1807
f 1795 1784 1807
f 1807 1784 1796
f 1796 1797 1808
f 1808 1797 1809
f 1797 1798 1809
f 1809 1798 1810
f 1798 1799 1810
f 1810 1799 1811
f 1799 1800 1811
f 1811 1800 1812
f 1800 1801 1812
f 1812 1801 1813
f 1801 1802 1813
f 1813 1802 1814
f 1802 1803 1814
f 1814 1803 1815
f 1803 1804 1815
f 1815 1804 1816
f 1804 1805 1816
f 1816 1805 1817
f 1805 1806 1817
f 1817 1806 1818
f 1806 1807 1818
f 1818 1807 1819
f 1807 1796 1819
f 1819 1796 1808
f 1808 1809 1820
f 1820 1809 1821
f 1809 1810 1821
f 1821 1810 1822
f 1810 1811 1822
f 1822 1811 1823
f 1811 1812 1823
f 1823 1812 1824
f 1812 1813 1824
f 1824 1813 1825
f 1813 1814 1825
f 1825 1814 1826
f 1814 1815 1826
f 1826 1815 1827
f 1815 1816 1827
f 1827 1816 1828
f 1816 1817 1828
f 1828 1817 1829
f 1817 1818 1829
f 1829 1818 1830
f 1818 1819 1830
f 1830 1819 1831
f 1819 1808 1831
f 1831 1808 1820
f 1820 1821 1832
f 1832 1821 1833
f 1821 1822 1833
f 1833 1822 1834
f 1822 1823 1834
f 1834 1823 1835
f 1823 1824 1835
f 1835 1824 1836
f 1824 1825 1836
f 1836 1825 1837
f 1825 1826 1837
f 1837 1826 1838
f 1826 1827 1838
f 1838 1827 1839
f 1827 1828 1839
f 1839 1828 1840
f 1828 1829 1840
f 1840 1829 1841
f 1829 1830 1841
f 1841 1830 1842
f 1830 1831 1842
f 1842 1831 1843
f 1831 1820 1843
f 1843 1820 1832
f 1832 1833 1844
f 1844 1833 1845
f 1833 1834 1845
f 1845 1834 1846
f 1834 1835 1846
f 1846 1835 1847
f 1835 1836 1847
f 1847 1836 1848
f 1836 1837 1848
f 1848 1837 1849
f 1837 1838 1849
f 1849 1838 1850
f 1838 1839 1850
f 1850 1839 1851
f 1839 1840 1851
f 1851 1840 1852
f 1840 1841 1852
f 1852 1841 1853
f 1841 1842 1853
f 1853 1842 1854
f 1842 1843 1854
f 1854 1843 1855
f 1843 1832 1855
f 1855 1832 1844
f 1844 1845 1856
f 1856 1845 1857
f 1845 1846 1857
f 1857 1846 1858
f 1846 1847 1858
f 1858 1847 1859
f 1847 1848 1859
f 1859 1848 1860
f 1848 1849 1860
f 1860 1849 1861
f 1849 1850 1861
f 1861 1850 1862
f 1850 1851 1862
f 1862 1851 1863
f 1851 1852 1863
f 1863 1852 1864
f 1852 1853 1864
f 1864 1853 1865
f 1853 1854 1865
f 1865 1854 1866
f 1854 1855 1866
f 1866 1855 1867
f 1855 1844 1867
f 1867 1844 1856
f 1856 1857 1868
f 1868 1857 1869
f 1857 1858 1869
f 1869 1858 1870
f 1858 1859 1870
f 1870 1859 1871
f 1859 1860 1871
f 1871 1860 1872
f 1860 1861 1872
f 1872 1861 1873
f 1861 1862 1873
f 1873 1862 1874
f 1862 1863 1874
f 1874 1863 1875
f 1863 1864 1875
f 1875 1864 1876
f 1864 1865 1876
f 1876 1865 1877
f 1865 1866 1877
f 1877 1866 1878
f 1866 1867 1878
f 1878 1867 1879
f 1867 1856 1879
f 1879 1856 1868
f 1868 1869 1880
f 1880 1869 1881
f 1869 1870 1881
f 1881 1870 1882
f 1870 1871 1882
f 1882 1871 1883
f 1871 1872 1883
f 1883 1872 1884
f 1872 1873 1884
f 1884 1873 1885
f 1873 1874 1885
f 1885 1874 1886
f 1874 1875 1886
f 1886 1875 1887
f 1875 1876 1887
f 1887 1876 1888
f 1876 1877 1888
f 1888 1877 1889
f 1877 1878 1889
f 1889 1878 1890
f 1878 1879 1890
f 1890 1879 1891
f 1879 1868 1891
f 1891 1868 1880
f 1880 1881 1892
f 1892 1881 1893
f 1881 1882 1893
f 1893 1882 1894
f 1882 1883 1894
f 1894 1883 1895
f 1883 1884 1895
f 1895 1884 1896
f 1884 1885 1896
f 1896 1885 1897
f 1885 1886 1897
f 1897 1886 1898
f 1886 1887 1898
f 1898 1887 1899
f 1887 1888 1899
f 1899 1888 1900
f 1888 1889 1900
f 1900 1889 1901
f 1889 1890 1901
f 1901 1890 1902
f 1890 1891 1902
f 1902 1891 1903
f 1891 1880 1903
f 1903 1880 1892
f 1892 1893 1904
f 1904 1893 1905
f 1893 1894 1905
f 1905 1894 1906
f 1894 1895 1906
f 1906 1895 1907
f 1895 1896 1907
f 1907 1896 1908
f 1896 1897 1908
f 1908 1897 1909
f 1897 1898 1909
f 1909 1898 1910
f 1898 1899 1910
f 1910 1899 1911
f 1899 1900 1911
f 1911 1900 1912
f 1900 1901 1912
f 1912 1901 1913
f 1901 1902 1913
f 1913 1902 1914
f 1902 1903 1914
f 1914 1903 1915
f 1903 1892 1915
f 1915 1892 1904
f 1904 1905 1916
f 1916 1905 1917
f 1905 1906 1917
f 1917 1906 1918
f 1906 1907 1918
f 1918 1907 1919
f 1907 1908 1919
f 1919 1908 1920
f 1908 1909 1920
f 1920 1909 1921
f 1909 1910 1921
f 1921 1910 1922
f 1910 1911 1922
f 1922 1911 1923
f 1911 1912 1923
f 1923 1912 1924
f 1912 1913 1924
f 1924 1913 1925
f 1913 1914 1925
f 1925 1914 1926
f 1914 1915 1926
f 1926 1915 1927
f 1915 1904 1927
f 1927 1904 1916
f 1916 1917 1928
f 1928 1917 1929
f 1917 1918 1929
f 1929 1918 1930
f 1918 1919 1930
f 1930 1919 1931
f 1919 1920 1931
f 1931 1920 1932
f 1920 1921 1932
f 1932 1921 1933
f 1921 1922 1933
f 1933 1922 1934
f 1922 1923 1934
f 1934 1923 1935
f 1923 1924 1935
f 1935 1924 1936
f 1924 1925 1936
f 1936 1925 1937
f 1925 1926 1937
f 1937 1926 1938
f 1926 1927 1938
f 1938 1927 1939
f 1927 1916 1939
f 1939 1916 1928
f 1928 1929 1940
f 1940 1929 1941
f 1929 1930 1941
f 1941 1930 1942
f 1930 1931 1942
f 1942 1931 1943
f 1931 1932 1943
f 1943 1932 1944
f 1932 1933 1944
f 1944 1933 1945
f 1933 1934 1945
f 1945 1934 1946
f 1934 1935 1946
f 1946 1935 1947
f 1935 1936 1947
f 1947 1936 1948
f 1936 1937 1948
f 1948 1937 1949
f 1937 1938 1949
f 1949 1938 1950
f 1938 1939 1950
f 1950 1939 1951
f 1939 1928 1951
f 1951 1928 1940
f 1940 1941 1952
f 1952 1941 1953
f 1941 1942 1953
f 1953 1942 1954
f 1942 1943 1954
f 1954 1943 1955
f 1943 1944 1955
f 1955 1944 1956
f 1944 1945 1956
f 1956 1945 1957
f 1945 1946 1957
f 1957 1946 1958
f 1946 1947 1958
f 1958 1947 1959
f 1947 1948 1959
f 1959 1948 1960
f 1948 1949 1960
f 1960 1949 1961
f 1949 1950 1961
f 1961 1950 1962
f 1950 1951 1962
f 1962 1951 1963
f 1951 1940 1963
f 1963 1940 1952
f 1952 1953 1964
f 1964 1953 1965
f 1953 1954 1965
f 1965 1954 1966
f 1954 1955 1966
f 1966 1955 1967
f 1955 1956 1967
f 1967 1956 1968
f 1956 1957 1968
f 1968 1957 1969
f 1957 1958 1969
f 1969 1958 1970
f 1958 1959 1970
f 1970 1959 1971
f 1959 1960 1971
f 1971 1960 1972
f 1960 1961 1972
f 1972 1961 1973
f 1961 1962 1973
f 1973 1962 1974
f 1962 1963 1974
f 1974 1963 1975
f 1963 1952 1975
f 1975 1952 1964
f 1964 1965 1976
f 1976 1965 1977
f 1965 1966 1977
f 1977 1966 1978
f 1966 1967 1978
f 1978 1967 1979
f 1967 1968 1979
f 1979 1968 1980
f 1968 1969 1980
f 1980 1969 1981
f 1969 1970 1981
f 1981 1970 1982
f 1970 1971 1982
f 1982 1971 1983
f 1971 1972 1983
f 1983 1972 1984
f 1972 1973 1984
f 1984 1973 1985
f 1973 1974 1985
f 1985 1974 1986
f 1974 1975 1986
f 1986 1975 1987
f 1975 1964 1987
f 1987 1964 1976
f 1976 1977 1988
f 1988 1977 1989
f 1977 1978 1989
f 1989 1978 1990
f 1978 1979 1990
f 1990 1979 1991
f 1979 1980 1991
f 1991 1980 1992
f 1980 1981 1992
f 1992 1981 1993
f 1981 1982 1993
f 1993 1982 1994
f 1982 1983 1994
f 1994 1983 1995
f 1983 1984 1995
f 1995 1984 1996
f 1984 1985 1996
f 1996 1985 1997
f 1985 1986 1997
f 1997 1986 1998
f 1986 1987 1998
f 1998 1987 1999
f 1987 1976 1999
f 1999 1976 1988
f 1988 1989 2000
f 2000 1989 2001
f 1989 1990 2001
f 2001 1990 2002
f 1990 1991 2002
f 2002 1991 2003
f 1991 1992 2003
f 2003 1992 2004
f 1992 1993 2004
f 2004 1993 2005
f 1993 1994 2005
f 2005 1994 2006
f 1994 1995 2006
f 2006 1995 2007
f 1995 1996 2007
f 2007 1996 2008
f 1996 1997 2008
f 2008 1997 2009
f 1997 1998 2009
f 2009 1998 2010
f 1998 1999 2010
f 2010 1999 2011
f 1999 1988 2011
f 2011 1988 2000
f 2000 2001 2012
f 2012 2001 2013
f 2001 2002 2013
f 2013 2002 2014
f 2002 2003 2014
f 2014 2003 2015
f 2003 2004 2015
f 2015 2004 2016
f 2004 2005 2016
f 2016 2005 2017
f 2005 2006 2017
f 2017 2006 2018
f 2006 2007 2018
f 2018 2007 2019
f 2007 2008 2019
f 2019 2008 2020
f 2008 2009 2020
f 2020 2009 2021
f 2009 2010 2021
f 2021 2010 2022
f 2010 2011 2022
f 2022 2011 2023
f 2011 2000 2023
f 2023 2000 2012
f 2012 2013 2024
f 2024 2013 2025
f 2013 2014 2025
f 2025 2014 2026
f 2014 2015 2026
f 2026 2015 2027
f 2015 2016 2027
f 2027 2016 2028
f 2016 2017 2028
f 2028 2017 2029
f 2017 2018 2029
f 2029 2018 2030
f 2018 2019 2030
f 2030 2019 2031
f 2019 2020 2031
f 2031 2020 2032
f 2020 2021 2032
f 2032 2021 2033
f 2021 2022 2033
f 2033 2022 2034
f 2022 2023 2034
f 2034 2023 2035
f 2023 2012 2035
f 2035 2012 2024
f 2024 2025 2036
f 2036 2025 2037
f 2025 2026 2037
f 2037 2026 2038
f 2026 2027 2038
f 2038 2027 2039
f 2027 2028 2039
f 2039 2028 2040
f 2028 2029 2040
f 2040 2029 2041
f 2029 2030 2041
f 2041 2030 2042
f 2030 2031 2042
f 2042 2031 2043
f 2031 2032 2043
f 2043 2032 2044
f 2032 2033 2044
f 2044 2033 2045
f 2033 2034 2045
f 2045 2034 2046
f 2034 2035 2046
f 2046 2035 2047
f 2035 2024 2047
f 2047 2024 2036
f 2036 2037 2048
f 2048 2037 2049
f 2037 2038 2049
f 2049 2038 2050
f 2038 2039 2050
f 2050 2039 2051
f 2039 2040 2051
f 2051 2040 2052
f 2040 2041 2052
f 2052 2041 2053
f 2041 2042 2053
f 2053 2042 2054
f 2042 2043 2054
f 2054 2043 2055
f 2043 2044 2055
f 2055 2044 2056
f 2044 2045 2056
f 2056 2045 2057
f 2045 2046 2057
f 2057 2046 2058
f 2046 2047 2058
f 2058 2047 2059
f 2047 2036 2059
f 2059 2036 2048
f 2048 2049 2060
f 2060 2049 2061
f 2049 2050 2061
f 2061 2050 2062
f 2050 2051 2062
f 2062 2051 2063
f 2051 2052 2063
f 2063 2052 2064
f 2052 2053 2064
f 2064 2053 2065
f 2053 2054 2065
f 2065 2054 2066
f 2054 2055 2066
f 2066 2055 2067
f 2055 2056 2067
f 2067 2056 2068
f 2056 2057 2068
f 2068 2057 2069
f 2057 2058 2069
f 2069 2058 2070
f 2058 2059 2070
f 2070 2059 2071
f 2059 2048 2071
f 2071 2048 2060
f 2060 2061 2072
f 2072 2061 2073
f 2061 2062 2073
f 2073 2062 2074
f 2062 2063 2074
f 2074 2063 2075
f 2063 2064 2075
f 2075 2064 2076
f 2064 2065 2076
f 2076 2065 2077
f 2065 2066 2077
f 2077 2066 2078
f 2066 2067 2078
f 2078 2067 2079
f 2067 2068 2079
f 2079 2068 2080
f 2068 2069 2080
f 2080 2069 2081
f 2069 2070 2081
f 2081 2070 2082
f 2070 2071 2082
f 2082 2071 2083
f 2071 2060 2083
f 2083 2060 2072
f 2072 2073 2084
f 2084 2073 2085
f 2073 2074 2085
f 2085 2074 2086
f 2074 2075 2086
f 2086 2075 2087
f 2075 2076 2087
f 2087 2076 2088
f 2076 2077 2088
f 2088 2077 2089
f 2077 2078 2089
f 2089 2078 2090
f 2078 2079 2090
f 2090 2079 2091
f 2079 2080 2091
f 2091 2080 2092
f 2080 2081 2092
f 2092 2081 2093
f 2081 2082 2093
f 2093 2082 2094
f 2082 2083 2094
f 2094 2083 2095
f 2083 2072 2095
f 2095 2072 2084
f 2084 2085 2096
f 2096 2085 2097
f 2085 2086 2097
f 2097 2086 2098
f 2086 2087 2098
f 2098 2087 2099
f 2087 2088 2099
f 2099 2088 2100
f 2088 2089 2100
f 2100 2089 2101
f 2089 2090 2101
f 2101 2090 2102
f 2090 2091 2102
f 2102 2091 2103
f 2091 2092 2103
f 2103 2092 2104
f 2092 2093 2104
f 2104 2093 2105
f 2093 2094 2105
f 2105 2094 2106
f 2094 2095 2106
f 2106 2095 2107
f 2095 2084 2107
f 2107 2084 2096
f 2096 2097 2108
f 2108 2097 2109
f 2097 2098 2109
f 2109 2098 2110
f 2098 2099 2110
f 2110 2099 2111
f 2099 2100 2111
f 2111 2100 2112
f 2100 2101 2112
f 2112 2101 2113
f 2101 2102 2113
f 2113 2102 2114
f 2102 2103 2114
f 2114 2103 2115
f 2103 2104 2115
f 2115 2104 2116
f 2104 2105 2116
f 2116 2105 2117
f 2105 2106 2117
f 2117 2106 2118
f 2106 2107 2118
f 2118 2107 2119
f 2107 2096 2119
f 2119 2096 2108
f 2108 2109 2120
f 2120 2109 2121
f 2109 2110 2121
f 2121 2110 2122
f 2110 2111 2122
f 2122 2111 2123
f 2111 2112 2123
f 2123 2112 2124
f 2112 2113 2124
f 2124 2113 2125
f 2113 2114 2125
f 2125 2114 2126
f 2114 2115 2126
f 2126 2115 2127
f 2115 2116 2127
f 2127 2116 2128
f 2116 2117 2128
f 2128 2117 2129
f 2117 2118 2129
f 2129 2118 2130
f 2118 2119 2130
f 2130 2119 2131
f 2119 2108 2131
f 2131 2108 2120
f 2120 2121 2132
f 2132 2121 2133
f 2121 2122 2133
f 2133 2122 2134
f 2122 2123 2134
f 2134 2123 2135
f 2123 2124 2135
f 2135 2124 2136
f 2124 2125 2136
f 2136 2125 2137
f 2125 2126 2137
f 2137 2126 2138
f 2126 2127 2138
f 2138 2127 2139
f 2127 2128 2139
f 2139 2128 2140
f 2128 2129 2140
f 2140 2129 2141
f 2129 2130 2141
f 2141 2130 2142
f 2130 2131 2142
f 2142 2131 2143
f 2131 2120 2143
f 2143 2120 2132
f 2132 2133 2144
f 2144 2133 2145
f 2133 2134 2145
f 2145 2134 2146
f 2134 2135 2146
f 2146 2135 2147
f 2135 2136 2147
f 2147 2136 2148
f 2136 2137 2148
f 2148 2137 2149
f 2137 2138 2149
f 2149 2138 2150
f 2138 2139 2150
f 2150 2139 2151
f 2139 2140 2151
f 2151 2140 2152
f 2140 2141 2152
f 2152 2141 2153
f 2141 2142 2153
f 2153 2142 2154
f 2142 2143 2154
f 2154 2143 2155
f 2143 2132 2155
f 2155 2132 2144
f 2144 2145 2156
f 2156 2145 2157
f 2145 2146 2157
f 2157 2146 2158
f 2146 2147 2158
f 2158 2147 2159
f 2147 2148 2159
f 2159 2148 2160
f 2148 2149 2160
f 2160 2149 2161
f 2149 2150 2161
f 2161 2150 2162
f 2150 2151 2162
f 2162 2151 2163
f 2151 2152 2163
f 2163 2152 2164
f 2152 2153 2164
f 2164 2153 2165
f 2153 2154 2165
f 2165 2154 2166
f 2154 2155 2166
f 2166 2155 2167
f 2155 2144 2167
f 2167 2144 2156
f 2156 2157 2168
f 2168 2157 2169
f 2157 2158 2169
f 2169 2158 2170
f 2158 2159 2170
f 2170 2159 2171
f 2159 2160 2171
f 2171 2160 2172
f 2160 2161 2172
f 2172 2161 2173
f 2161 2162 2173
f 2173 2162 2174
f 2162 2163 2174
f 2174 2163 2175
f 2163 2164 2175
f 2175 2164 2176
f 2164 2165 2176
f 2176 2165 2177
f 2165 2166 2177
f 2177 2166 2178
f 2166 2167 2178
f 2178 2167 2179
f 2167 2156 2179
f 2179 2156 2168
f 2168 2169 2180
f 2180 2169 2181
f 2169 2170 2181
f 2181 2170 2182
f 2170 2171 2182
f 2182 2171 2183
f 2171 2172 2183
f 2183 2172 2184
f 2172 2173 2184
f 2184 2173 2185
f 2173 2174 2185
f 2185 2174 2186
f 2174 2175 2186
f 2186 2175 2187
f 2175 2176 2187
f 2187 2176 2188
f 2176 2177 2188
f 2188 2177 2189
f 2177 2178 2189
f 2189 2178 2190
f 2178 2179 2190
f 2190 2179 2191
f 2179 2168 2191
f 2191 2168 2180
f 2180 2181 2192
f 2192 2181 2193
f 2181 2182 2193
f 2193 2182 2194
f 2182 2183 2194
f 2194 2183 2195
f 2183 2184 2195
f 2195 2184 2196
f 2184 2185 2196
f 2196 2185 2197
f 2185 2186 2197
f 2197 2186 2198
f 2186 2187 2198
f 2198 2187 2199
f 2187 2188 2199
f 2199 2188 2200
f 2188 2189 2200
f 2200 2189 2201
f 2189 2190 2201
f 2201 2190 2202
f 2190 2191 2202
f 2202 2191 2203
f 2191 2180 2203
f 2203 2180 2192
f 2192 2193 2204
f 2204 2193 2205
f 2193 2194 2205
f 2205 2194 2206
f 2194 2195 2206
f 2206 2195 2207
f 2195 2196 2207
f 2207 2196 2208
f 2196 2197 2208
f 2208 2197 2209
f 2197 2198 2209
f 2209 2198 2210
f 2198 2199 2210
f 2210 2199 2211
f 2199 2200 2211
f 2211 2200 2212
f 2200 2201 2212
f 2212 2201 2213
f 2201 2202 2213
f 2213 2202 2214
f 2202 2203 2214
f 2214 2203 2215
f 2203 2192 2215
f 2215 2192 2204
f 2204 2205 2216
f 2216 2205 2217
f 2205 2206 2217
f 2217 2206 2218
f 2206 2207 2218
f 2218 2207 2219
f 2207 2208 2219
f 2219 2208 2220
f 2208 2209 2220
f 2220 2209 2221
f 2209 2210 2221
f 2221 2210 2222
f 2210 2211 2222
f 2222 2211 2223
f 2211 2212 2223
f 2223 2212 2224
f 2212 2213 2224
f 2224 2213 2225
f 2213 2214 2225
f 2225 2214 2226
f 2214 2215 2226
f 2226 2215 2227
f 2215 2204 2227
f 2227 2204 2216
f 2216 2217 2228
f 2228 2217 2229
f 2217 2218 2229
f 2229 2218 2230
f 2218 2219 2230
f 2230 2219 2231
f 2219 2220 2231
f 2231 2220 2232
f 2220 2221 2232
f 2232 2221 2233
f 2221 2222 2233
f 2233 2222 2234
f 2222 2223 2234
f 2234 2223 2235
f 2223 2224 2235
f 2235 2224 2236
f 2224 2225 2236
f 2236 2225 2237
f 2225 2226 2237
f 2237 2226 2238
f 2226 2227 2238
f 2238 2227 2239
f 2227 2216 2239
f 2239 2216 2228
f 2228 2229 2240
f 2240 2229 2241
f 2229 2230 2241
f 2241 2230 2242
f 2230 2231 2242
f 2242 2231 2243
f 2231 2232 2243
f 2243 2232 2244
f 2232 2233 2244
f 2244 2233 2245
f 2233 2234 2245
f 2245 2234 2246
f 2234 2235 2246
f 2246 2235 2247
f 2235 2236 2247
f 2247 2236 2248
f 2236 2237 2248
f 2248 2237 2249
f 2237 2238 2249
f 2249 2238 2250
f 2238 2239 2250
f 2250 2239 2251
f 2239 2228 2251
f 2251 2228 2240
f 2240 2241 2252
f 2252 2241 2253
f 2241 2242 2253
f 2253 2242 2254
f 2242 2243 2254
f 2254 2243 2255
f 2243 2244 2255
f 2255 2244 2256
f 2244 2245 2256
f 2256 2245 2257
f 2245 2246 2257
f 2257 2246 2258
f 2246 2247 2258
f 2258 2247 2259
f 2247 2248 2259
f 2259 2248 2260
f 2248 2249 2260
f 2260 2249 2261
f 2249 2250 2261
f 2261 2250 2262
f 2250 2251 2262
f 2262 2251 2263
f 2251 2240 2263
f 2263 2240 2252
f 2252 2253 2264
f 2264 2253 2265
f 2253 2254 2265
f 2265 2254 2266
f 2254 2255 2266
f 2266 2255 2267
f 2255 2256 2267
f 2267 2256 2268
f 2256 2257 2268
f 2268 2257 2269
f 2257 2258 2269
f 2269 2258 2270
f 2258 2259 2270
f 2270 2259 2271
f 2259 2260 2271
f 2271 2260 2272
f 2260 2261 2272
f 2272 2261 2273
f 2261 2262 2273
f 2273 2262 2274
f 2262 2263 2274
f 2274 2263 2275
f 2263 2252 2275
f 2275 2252 2264
f 2264 2265 2276
f 2276 2265 2277
f 2265 2266 2277
f 2277 2266 2278
f 2266 2267 2278
f 2278 2267 2279
f 2267 2268 2279
f 2279 2268 2280
f 2268 2269 2280
f 2280 2269 2281
f 2269 2270 2281
f 2281 2270 2282
f 2270 2271 2282
f 2282 2271 2283
f 2271 2272 2283
f 2283 2272 2284
f 2272 2273 2284
f 2284 2273 2285
f 2273 2274 2285
f 2285 2274 2286
f 2274 2275 2286
f 2286 2275 2287
f 2275 2264 2287
f 2287 2264 2276
f 2276 2277 2288
f 2288 2277 2289
f 2277 2278 2289
f 2289 2278 2290
f 2278 2279 2290
f 2290 2279 2291
f 2279 2280 2291
f 2291 2280 2292
f 2280 2281 2292
f 2292 2281 2293
f 2281 2282 2293
f 2293 2282 2294
f 2282 2283 2294
f 2294 2283 2295
f 2283 2284 2295
f 2295 2284 2296
f 2284 2285 2296
f 2296 2285 2297
f 2285 2286 2297
f 2297 2286 2298
f 2286 2287 2298
f 2298 2287 2299
f 2287 2276 2299
f 2299 2276 2288
f 2288 2289 2300
f 2300 2289 2301
f 2289 2290 2301
f 2301 2290 2302
f 2290 2291 2302
f 2302 2291 2303
f 2291 2292 2303
f 2303 2292 2304
f 2292 2293 2304
f 2304 2293 2305
f 2293 2294 2305
f 2305 2294 2306
f 2294 2295 2306
f 2306 2295 2307
f 2295 2296 2307
f 2307 2296 2308
f 2296 2297 2308
f 2308 2297 2309
f 2297 2298 2309
f 2309 2298 2310
f 2298 2299 2310
f 2310 2299 2311
f 2299 2288 2311
f 2311 2288 2300
f 2300 2301 2312
f 2312 2301 2313
f 2301 2302 2313
f 2313 2302 2314
f 2302 2303 2314
f 2314 2303 2315
f 2303 2304 2315
f 2315 2304 2316
f 2304 2305 2316
f 2316 2305 2317
f 2305 2306 2317
f 2317 2306 2318
f 2306 2307 2318
f 2318 2307 2319
f 2307 2308 2319
f 2319 2308 2320
f 2308 2309 2320
f 2320 2309 2321
f 2309 2310 2321
f 2321 2310 2322
f 2310 2311 2322
f 2322 2311 2323
f 2311 2300 2323
f 2323 2300 2312
f 2312 2313 2324
f 2324 2313 2325
f 2313 2314 2325
f 2325 2314 2326
f 2314 2315 2326
f 2326 2315 2327
f 2315 2316 2327
f 2327 2316 2328
f 2316 2317 2328
f 2328 2317 2329
f 2317 2318 2329
f 2329 2318 2330
f 2318 2319 2330
f 2330 2319 2331
f 2319 2320 2331
f 2331 2320 2332
f 2320 2321 2332
f 2332 2321 2333
f 2321 2322 2333
f 2333 2322 2334
f 2322 2323 2334
f 2334 2323 2335
f 2323 2312 2335
f 2335 2312 2324
f 2324 2325 2336
f 2336 2325 2337
f 2325 2326 2337
f 2337 2326 2338
f 2326 2327 2338
f 2338 2327 2339
f 2327 2328 2339
f 2339 2328 2340
f 2328 2329 2340
f 2340 2329 2341
f 2329 2330 2341
f 2341 2330 2342
f 2330 2331 2342
f 2342 2331 2343
f 2331 2332 2343
f 2343 2332 2344
f 2332 2333 2344
f 2344 2333 2345
f 2333 2334 2345
f 2345 2334 2346
f 2334 2335 2346
f 2346 2335 2347
f 2335 2324 2347
f 2347 2324 2336
f 2336 2337 2348
f 2348 2337 2349
f 2337 2338 2349
f 2349 2338 2350
f 2338 2339 2350
f 2350 2339 2351
f 2339 2340 2351
f 2351 2340 2352
f 2340 2341 2352
f 2352 2341 2353
f 2341 2342 2353
f 2353 2342 2354
f 2342 2343 2354
f 2354 2343 2355
f 2343 2344 2355
f 2355 2344 2356
f 2344 2345 2356
f 2356 2345 2357
f 2345 2346 2357
f 2357 2346 2358
f 2346 2347 2358
f 2358 2347 2359
f 2347 2336 2359
f 2359 2336 2348
f 2348 2349 2360
f 2360 2349 2361
f 2349 2350 2361
f 2361 2350 2362
f 2350 2351 2362
f 2362 2351 2363
f 2351 2352 2363
f 2363 2352 2364
f 2352 2353 2364
f 2364 2353 2365
f 2353 2354 2365
f 2365 2354 2366
f 2354 2355 2366
f 2366 2355 2367
f 2355 2356 2367
f 2367 2356 2368
f 2356 2357 2368
f 2368 2357 2369
f 2357 2358 2369
f 2369 2358 2370
f 2358 2359 2370
f 2370 2359 2371
f 2359 2348 2371
f 2371 2348 2360
f 2360 2361 2372
f 2372 2361 2373
f 2361 2362 2373
f 2373 2362 2374
f 2362 2363 2374
f 2374 2363 2375
f 2363 2364 2375
f 2375 2364 2376
f 2364 2365 2376
f 2376 2365 2377
f 2365 2366 2377
f 2377 2366 2378
f 2366 2367 2378
f 2378 2367 2379
f 2367 2368 2379
f 2379 2368 2380
f 2368 2369 2380
f 2380 2369 2381
f 2369 2370 2381
f 2381 2370 2382
f 2370 2371 2382
f 2382 2371 2383
f 2371 2360 2383
f 2383 2360 2372
f 2372 2373 2384
f 2384 2373 2385
f 2373 2374 2385
f 2385 2374 2386
f 2374 2375 2386
f 2386 2375 2387
f 2375 2376 2387
f 2387 2376 2388
f 2376 2377 2388
f 2388 2377 2389
f 2377 2378 2389
f 2389 2378 2390
f 2378 2379 2390
f 2390 2379 2391
f 2379 2380 2391
f 2391 2380 2392
f 2380 2381 2392
f 2392 2381 2393
f 2381 2382 2393
f 2393 2382 2394
f 2382 2383 2394
f 2394 2383 2395
f 2383 2372 2395
f 2395 2372 2384
f 2384 2385 2396
f 2396 2385 2397
f 2385 2386 2397
f 2397 2386 2398
f 2386 2387 2398
f 2398 2387 2399
f 2387 2388 2399
f 2399 2388 2400
f 2388 2389 2400
f 2400 2389 2401
f 2389 2390 2401
f 2401 2390 2402
f 2390 2391 2402
f 2402 2391 2403
f 2391 2392 2403
f 2403 2392 2404
f 2392 2393 2404
f 2404 2393 2405
f 2393 2394 2405
f 2405 2394 2406
f 2394 2395 2406
f 2406 2395 2407
f 2395 2384 2407
f 2407 2384 2396
f 2396 2397 2408
f 2408 2397 2409
f 2397 2398 2409
f 2409 2398 2410
f 2398 2399 2410
f 2410 2399 2411
f 2399 2400 2411
f 2411 2400 2412
f 2400 2401 2412
f 2412 2401 2413
f 2401 2402 2413
f 2413 2402 2414
f 2402 2403 2414
f 2414 2403 2415
f 2403 2404 2415
f 2415 2404 2416
f 2404 2405 2416
f 2416 2405 2417
f 2405 2406 2417
f 2417 2406 2418
f 2406 2407 2418
f 2418 2407 2419
f 2407 2396 2419
f 2419 2396 2408
f 2408 2409 2420
f 2420 2409 2421
f 2409 2410 2421
f 2421 2410 2422
f 2410 2411 2422
f 2422 2411 2423
f 2411 2412 2423
f 2423 2412 2424
f 2412 2413 2424
f 2424 2413 2425
f 2413 2414 2425
f 2425 2414 2426
f 2414 2415 2426
f 2426 2415 2427
f 2415 2416 2427
f 2427 2416 2428
f 2416 2417 2428
f 2428 2417 2429
f 2417 2418 2429
f 2429 2418 2430
f 2418 2419 2430
f 2430 2419 2431
f 2419 2408 2431
f 2431 2408 2420
f 2420 2421 2432
f 2432 2421 2433
f 2421 2422 2433
f 2433 2422 2434
f 2422 2423 2434
f 2434 2423 2435
f 2423 2424 2435
f 2435 2424 2436
f 2424 2425 2436
f 2436 2425 2437
f 2425 2426 2437
f 2437 2426 2438
f 2426 2427 2438
f 2438 2427 2439
f 2427 2428 2439
f 2439 2428 2440
f 2428 2429 2440
f 2440 2429 2441
f 2429 2430 2441
f 2441 2430 2442
f 2430 2431 2442
f 2442 2431 2443
f 2431 2420 2443
f 2443 2420 2432
f 2432 2433 2444
f 2444 2433 2445
f 2433 2434 2445
f 2445 2434 2446
f 2434 2435 2446
f 2446 2435 2447
f 2435 2436 2447
f 2447 2436 2448
f 2436 2437 2448
f 2448 2437 2449
f 2437 2438 2449
f 2449 2438 2450
f 2438 2439 2450
f 2450 2439 2451
f 2439 2440 2451
f 2451 2440 2452
f 2440 2441 2452
f 2452 2441 2453
f 2441 2442 2453
f 2453 2442 2454
f 2442 2443 2454
f 2454 2443 2455
f 2443 2432 2455
f 2455 2432 2444
f 2444 2445 2456
f 2456 2445 2457
f 2445 2446 2457
f 2457 2446 2458
f 2446 2447 2458
f 2458 2447 2459
f 2447 2448 2459
f 2459 2448 2460
f 2448 2449 2460
f 2460 2449 2461
f 2449 2450 2461
f 2461 2450 2462
f 2450 2451 2462
f 2462 2451 2463
f 2451 2452 2463
f 2463 2452 2464
f 2452 2453 2464
f 2464 2453 2465
f 2453 2454 2465
f 2465 2454 2466
f 2454 2455 2466
f 2466 2455 2467
f 2455 2444 2467
f 2467 2444 2456
f 2456 2457 2468
f 2468 2457 2469
f 2457 2458 2469
f 2469 2458 2470
f 2458 2459 2470
f 2470 2459 2471
f 2459 2460 2471
f 2471 2460 2472
f 2460 2461 2472
f 2472 2461 2473
f 2461 2462 2473
f 2473 2462 2474
f 2462 2463 2474
f 2474 2463 2475
f 2463 2464 2475
f 2475 2464 2476
f 2464 2465 2476
f 2476 2465 2477
f 2465 2466 2477
f 2477 2466 2478
f 2466 2467 2478
f 2478 2467 2479
f 2467 2456 2479
f 2479 2456 2468
f 2468 2469 2480
f 2480 2469 2481
f 2469 2470 2481
f 2481 2470 2482
f 2470 2471 2482
f 2482 2471 2483
f 2471 2472 2483
f 2483 2472 2484
f 2472 2473 2484
f 2484 2473 2485
f 2473 2474 2485
f 2485 2474 2486
f 2474 2475 2486
f 2486 2475 2487
f 2475 2476 2487
f 2487 2476 2488
f 2476 2477 2488
f 2488 2477 2489
f 2477 2478 2489
f 2489 2478 2490
f 2478 2479 2490
f 2490 2479 2491
f 2479 2468 2491
f 2491 2468 2480
f 2480 2481 2492
f 2492 2481 2493
f 2481 2482 2493
f 2493 2482 2494
f 2482 2483 2494
f 2494 2483 2495
f 2483 2484 2495
f 2495 2484 2496
f 2484 2485 2496
f 2496 2485 2497
f 2485 2486 2497
f 2497 2486 2498
f 2486 2487 2498
f 2498 2487 2499
f 2487 2488 2499
f 2499 2488 2500
f 2488 2489 2500
f 2500 2489 2501
f 2489 2490 2501
f 2501 2490 2502
f 2490 2491 2502
f 2502 2491 2503
f 2491 2480 2503
f 2503 2480 2492
f 2492 2493 2504
f 2504 2493 2505
f 2493 2494 2505
f 2505 2494 2506
f 2494 2495 2506
f 2506 2495 2507
f 2495 2496 2507
f 2507 2496 2508
f 2496 2497 2508
f 2508 2497 2509
f 2497 2498 2509
f 2509 2498 2510
f 2498 2499 2510
f 2510 2499 2511
f 2499 2500 2511
f 2511 2500 2512
f 2500 2501 2512
f 2512 2501 2513
f 2501 2502 2513
f 2513 2502 2514
f 2502 2503 2514
f 2514 2503 2515
f 2503 2492 2515
f 2515 2492 2504
f 2504 2505 2516
f 2516 2505 2517
f 2505 2506 2517
f 2517 2506 2518
f 2506 2507 2518
f 2518 2507 2519
f 2507 2508 2519
f 2519 2508 2520
f 2508 2509 2520
f 2520 2509 2521
f 2509 2510 2521
f 2521 2510 2522
f 2510 2511 2522
f 2522 2511 2523
f 2511 2512 2523
f 2523 2512 2524
f 2512 2513 2524
f 2524 2513 2525
f 2513 2514 2525
f 2525 2514 2526
f 2514 2515 2526
f 2526 2515 2527
f 2515 2504 2527
f 2527 2504 2516
f 2516 2517 2528
f 2528 2517 2529
f 2517 2518 2529
f 2529 2518 2530
f 2518 2519 2530
f 2530 2519 2531
f 2519 2520 2531
f 2531 2520 2532
f 2520 2521 2532
f 2532 2521 2533
f 2521 2522 2533
f 2533 2522 2534
f 2522 2523 2534
f 2534 2523 2535
f 2523 2524 2535
f 2535 2524 2536
f 2524 2525 2536
f 2536 2525 2537
f 2525 2526 2537
f 2537 2526 2538
f 2526 2527 2538
f 2538 2527 2539
f 2527 2516 2539
f 2539 2516 2528
f 2528 2529 2540
f 2540 2529 2541
f 2529 2530 2541
f 2541 2530 2542
f 2530 2531 2542
f 2542 2531 2543
f 2531 2532 2543
f 2543 2532 2544
f 2532 2533 2544
f 2544 2533 2545
f 2533 2534 2545
f 2545 2534 2546
f 2534 2535 2546
f 2546 2535 2547
f 2535 2536 2547
f 2547 2536 2548
f 2536 2537 2548
f 2548 2537 2549
f 2537 2538 2549
f 2549 2538 2550
f 2538 2539 2550
f 2550 2539 2551
f 2539 2528 2551
f 2551 2528 2540
f 2540 2541 2552
f 2552 2541 2553
f 2541 2542 2553
f 2553 2542 2554
f 2542 2543 2554
f 2554 2543 2555
f 2543 2544 2555
f 2555 2544 2556
f 2544 2545 2556
f 2556 2545 2557
f 2545 2546 2557
f 2557 2546 2558
f 2546 2547 2558
f 2558 2547 2559
f 2547 2548 2559
f 2559 2548 2560
f 2548 2549 2560
f 2560 2549 2561
f 2549 2550 2561
f 2561 2550 2562
f 2550 2551 2562
f 2562 2551 2563
f 2551 2540 2563
f 2563 2540 2552
f 2552 2553 2564
f 2564 2553 2565
f 2553 2554 2565
f 2565 2554 2566
f 2554 2555 2566
f 2566 2555 2567
f 2555 2556 2567
f 2567 2556 2568
f 2556 2557 2568
f 2568 2557 2569
f 2557 2558 2569
f 2569 2558 2570
f 2558 2559 2570
f 2570 2559 2571
f 2559 2560 2571
f 2571 2560 2572
f 2560 2561 2572
f 2572 2561 2573
f 2561 2562 2573
f 2573 2562 2574
f 2562 2563 2574
f 2574 2563 2575
f 2563 2552 2575
f 2575 2552 2564
f 2564 2565 2576
f 2576 2565 2577
f 2565 2566 2577
f 2577 2566 2578
f 2566 2567 2578
f 2578 2567 2579
f 2567 2568 2579
f 2579 2568 2580
f 2568 2569 2580
f 2580 2569 2581
f 2569 2570 2581
f 2581 2570 2582
f 2570 2571 2582
f 2582 2571 2583
f 2571 2572 2583
f 2583 2572 2584
f 2572 2573 2584
f 2584 2573 2585
f 2573 2574 2585
f 2585 2574 2586
f 2574 2575 2586
f 2586 2575 2587
f 2575 2564 2587
f 2587 2564 2576
f 2576 2577 2588
f 2588 2577 2589
f 2577 2578 2589
f 2589 2578 2590
f 2578 2579 2590
f 2590 2579 2591
f 2579 2580 2591
f 2591 2580 2592
f 2580 2581 2592
f 2592 2581 2593
f 2581 2582 2593
f 2593 2582 2594
f 2582 2583 2594
f 2594 2583 2595
f 2583 2584 2595
f 2595 2584 2596
f 2584 2585 2596
f 2596 2585 2597
f 2585 2586 2597
f 2597 2586 2598
f 2586 2587 2598
f 2598 2587 2599
f 2587 2576 2599
f 2599 2576 2588
f 2588 2589 2600
f 2600 2589 2601
f 2589 2590 2601
f 2601 2590 2602
f 2590 2591 2602
f 2602 2591 2603
f 2591 2592 2603
f 2603 2592 2604
f 2592 2593 2604
f 2604 2593 2605
f 2593 2594 2605
f 2605 2594 2606
f 2594 2595 2606
f 2606 2595 2607
f 2595 2596 2607
f 2607 2596 2608
f 2596 2597 2608
f 2608 2597 2609
f 2597 2598 2609
f 2609 2598 2610
f 2598 2599 2610
f 2610 2599 2611
f 2599 2588 2611
f 2611 2588 2600
f 2600 2601 2612
f 2612 2601 2613
f 2601 2602 2613
f 2613 2602 2614
f 2602 2603 2614
f 2614 2603 2615
f 2603 2604 2615
f 2615 2604 2616
f 2604 2605 2616
f 2616 2605 2617
f 2605 2606 2617
f 2617 2606 2618
f 2606 2607 2618
f 2618 2607 2619
f 2607 2608 2619
f 2619 2608 2620
f 2608 2609 2620
f 2620 2609 2621
f 2609 2610 2621
f 2621 2610 2622
f 2610 2611 2622
f 2622 2611 2623
f 2611 2600 2623
f 2623 2600 2612
f 2612 2613 2624
f 2624 2613 2625
f 2613 2614 2625
f 2625 2614 2626
f 2614 2615 2626
f 2626 2615 2627
f 2615 2616 2627
f 2627 2616 2628
f 2616 2617 2628
f 2628 2617 2629
f 2617 2618 2629
f 2629 2618 2630
f 2618 2619 2630
f 2630 2619 2631
f 2619 2620 2631
f 2631 2620 2632
f 2620 2621 2632
f 2632 2621 2633
f 2621 2622 2633
f 2633 2622 2634
f 2622 2623 2634
f 2634 2623 2635
f 2623 2612 2635
f 2635 2612 2624
f 2624 2625 2636
f 2636 2625 2637
f 2625 2626 2637
f 2637 2626 2638
f 2626 2627 2638
f 2638 2627 2639
f 2627 2628 2639
f 2639 2628 2640
f 2628 2629 2640
f 2640 2629 2641
f 2629 2630 2641
f 2641 2630 2642
f 2630 2631 2642
f 2642 2631 2643
f 2631 2632 2643
f 2643 2632 2644
f 2632 2633 2644
f 2644 2633 2645
f 2633 2634 2645
f 2645 2634 2646
f 2634 2635 2646
f 2646 2635 2647
f 2635 2624 2647
f 2647 2624 2636
f 2636 2637 2648
f 2648 2637 2649
f 2637 2638 2649
f 2649 2638 2650
f 2638 2639 2650
f 2650 2639 2651
f 2639 2640 2651
f 2651 2640 2652
f 2640 2641 2652
f 2652 2641 2653
f 2641 2642 2653
f 2653 2642 2654
f 2642 2643 2654
f 2654 2643 2655
f 2643 2644 2655
f 2655 2644 2656
f 2644 2645 2656
f 2656 2645 2657
f 2645 2646 2657
f 2657 2646 2658
f 2646 2647 2658
f 2658 2647 2659
f 2647 2636 2659
f 2659 2636 2648
f 2648 2649 2660
f 2660 2649 2661
f 2649 2650 2661
f 2661 2650 2662
f 2650 2651 2662
f 2662 2651 2663
f 2651 2652 2663
f 2663 2652 2664
f 2652 2653 2664
f 2664 2653 2665
f 2653 2654 2665
f 2665 2654 2666
f 2654 2655 2666
f 2666 2655 2667
f 2655 2656 2667
f 2667 2656 2668
f 2656 2657 2668
f 2668 2657 2669
f 2657 2658 2669
f 2669 2658 2670
f 2658 2659 2670
f 2670 2659 2671
f 2659 2648 2671
f 2671 2648 2660
f 2660 2661 2672
f 2672 2661 2673
f 2661 2662 2673
f 2673 2662 2674
f 2662 2663 2674
f 2674 2663 2675
f 2663 2664 2675
f 2675 2664 2676
f 2664 2665 2676
f 2676 2665 2677
f 2665 2666 2677
f 2677 2666 2678
f 2666 2667 2678
f 2678 2667 2679
f 2667 2668 2679
f 2679 2668 2680
f 2668 2669 2680
f 2680 2669 2681
f 2669 2670 2681
f 2681 2670 2682
f 2670 2671 2682
f 2682 2671 2683
f 2671 2660 2683
f 2683 2660 2672
f 2672 2673 2684
f 2684 2673 2685
f 2673 2674 2685
f 2685 2674 2686
f 2674 2675 2686
f 2686 2675 2687
f 2675 2676 2687
f 2687 2676 2688
f 2676 2677 2688
f 2688 2677 2689
f 2677 2678 2689
f 2689 2678 2690
f 2678 2679 2690
f 2690 2679 2691
f 2679 2680 2691
f 2691 2680 2692
f 2680 2681 2692
f 2692 2681 2693
f 2681 2682 2693
f 2693 2682 2694
f 2682 2683 2694
f 2694 2683 2695
f 2683 2672 2695
f 2695 2672 2684
f 2684 2685 2696
f 2696 2685 2697
f 2685 2686 2697
f 2697 2686 2698
f 2686 2687 2698
f 2698 2687 2699
f 2687 2688 2699
f 2699 2688 2700
f 2688 2689 2700
f 2700 2689 2701
f 2689 2690 2701
f 2701 2690 2702
f 2690 2691 2702
f 2702 2691 2703
f 2691 2692 2703
f 2703 2692 2704
f 2692 2693 2704
f 2704 2693 2705
f 2693 2694 2705
f 2705 2694 2706
f 2694 2695 2706
f 2706 2695 2707
f 2695 2684 2707
f 2707 2684 2696
f 2696 2697 2708
f 2708 2697 2709
f 2697 2698 2709
f 2709 2698 2710
f 2698 2699 2710
f 2710 2699 2711
f 2699 2700 2711
f 2711 2700 2712
f 2700 2701 2712
f 2712 2701 2713
f 2701 2702 2713
f 2713 2702 2714
f 2702 2703 2714
f 2714 2703 2715
f 2703 2704 2715
f 2715 2704 2716
f 2704 2705 2716
f 2716 2705 2717
f 2705 2706 2717
f 2717 2706 2718
f 2706 2707 2718
f 2718 2707 2719
f 2707 2696 2719
f 2719 2696 2708
f 2708 2709 2720
f 2720 2709 2721
f 2709 2710 2721
f 2721 2710 2722
f 2710 2711 2722
f 2722 2711 2723
f 2711 2712 2723
f 2723 2712 2724
f 2712 2713 2724
f 2724 2713 2725
f 2713 2714 2725
f 2725 2714 2726
f 2714 2715 2726
f 2726 2715 2727
f 2715 2716 2727
f 2727 2716 2728
f 2716 2717 2728
f 2728 2717 2729
f 2717 2718 2729
f 2729 2718 2730
f 2718 2719 2730
f 2730 2719 2731
f 2719 2708 2731
f 2731 2708 2720
f 2720 2721 2732
f 2732 2721 2733
f 2721 2722 2733
f 2733 2722 2734
f 2722 2723 2734
f 2734 2723 2735
f 2723 2724 2735
f 2735 2724 2736
f 2724 2725 2736
f 2736 2725 2737
f 2725 2726 2737
f 2737 2726 2738
f 2726 2727 2738
f 2738 2727 2739
f 2727 2728 2739
f 2739 2728 2740
f 2728 2729 2740
f 2740 2729 2741
f 2729 2730 2741
f 2741 2730 2742
f 2730 2731 2742
f 2742 2731 2743
f 2731 2720 2743
f 2743 2720 2732
f 2732 2733 2744
f 2744 2733 2745
f 2733 2734 2745
f 2745 2734 2746
f 2734 2735 2746
f 2746 2735 2747
f 2735 2736 2747
f 2747 2736 2748
f 2736 2737 2748
f 2748 2737 2749
f 2737 2738 2749
f 2749 2738 2750
f 2738 2739 2750
f 2750 2739 2751
f 2739 2740 2751
f 2751 2740 2752
f 2740 2741 2752
f 2752 2741 2753
f 2741 2742 2753
f 2753 2742 2754
f 2742 2743 2754
f 2754 2743 2755
f 2743 2732 2755
f 2755 2732 2744
f 2744 2745 2756
f 2756 2745 2757
f 2745 2746 2757
f 2757 2746 2758
f 2746 2747 2758
f 2758 2747 2759
f 2747 2748 2759
f 2759 2748 2760
f 2748 2749 2760
f 2760 2749 2761
f 2749 2750 2761
f 2761 2750 2762
f 2750 2751 2762
f 2762 2751 2763
f 2751 2752 2763
f 2763 2752 2764
f 2752 2753 2764
f 2764 2753 2765
f 2753 2754 2765
f 2765 2754 2766
f 2754 2755 2766
f 2766 2755 2767
f 2755 2744 2767
f 2767 2744 2756
f 2756 2757 2768
f 2768 2757 2769
f 2757 2758 2769
f 2769 2758 2770
f 2758 2759 2770
f 2770 2759 2771
f 2759 2760 2771
f 2771 2760 2772
f 2760 2761 2772
f 2772 2761 2773
f 2761 2762 2773
f 2773 2762 2774
f 2762 2763 2774
f 2774 2763 2775
f 2763 2764 2775
f 2775 2764 2776
f 2764 2765 2776
f 2776 2765 2777
f 2765 2766 2777
f 2777 2766 2778
f 2766 2767 2778
f 2778 2767 2779
f 2767 2756 2779
f 2779 2756 2768
f 2768 2769 2780
f 2780 2769 2781
f 2769 2770 2781
f 2781 2770 2782
f 2770 2771 2782
f 2782 2771 2783
f 2771 2772 2783
f 2783 2772 2784
f 2772 2773 2784
f 2784 2773 2785
f 2773 2774 2785
f 2785 2774 2786
f 2774 2775 2786
f 2786 2775 2787
f 2775 2776 2787
f 2787 2776 2788
f 2776 2777 2788
f 2788 2777 2789
f 2777 2778 2789
f 2789 2778 2790
f 2778 2779 2790
f 2790 2779 2791
f 2779 2768 2791
f 2791 2768 2780
f 2780 2781 2792
f 2792 2781 2793
f 2781 2782 2793
f 2793 2782 2794
f 2782 2783 2794
f 2794 2783 2795
f 2783 2784 2795
f 2795 2784 2796
f 2784 2785 2796
f 2796 2785 2797
f 2785 2786 2797
f 2797 2786 2798
f 2786 2787 2798
f 2798 2787 2799
f 2787 2788 2799
f 2799 2788 2800
f 2788 2789 2800
f 2800 2789 2801
f 2789 2790 2801
f 2801 2790 2802
f 2790 2791 2802
f 2802 2791 2803
f 2791 2780 2803
f 2803 2780 2792
f 2792 2793 2804
f 2804 2793 2805
f 2793 2794 2805
f 2805 2794 2806
f 2794 2795 2806
f 2806 2795 2807
f 2795 2796 2807
f 2807 2796 2808
f 2796 2797 2808
f 2808 2797 2809
f 2797 2798 2809
f 2809 2798 2810
f 2798 2799 2810
f 2810 2799 2811
f 2799 2800 2811
f 2811 2800 2812
f 2800 2801 2812
f 2812 2801 2813
f 2801 2802 2813
f 2813 2802 2814
f 2802 2803 2814
f 2814 2803 2815
f 2803 2792 2815
f 2815 2792 2804
f 2804 2805 2816
f 2816 2805 2817
f 2805 2806 2817
f 2817 2806 2818
f 2806 2807 2818
f 2818 2807 2819
f 2807 2808 2819
f 2819 2808 2820
f 2808 2809 2820
f 2820 2809 2821
f 2809 2810 2821
f 2821 2810 2822
f 2810 2811 2822
f 2822 2811 2823
f 2811 2812 2823
f 2823 2812 2824
f 2812 2813 2824
f 2824 2813 2825
f 2813 2814 2825
f 2825 2814 2826
f 2814 2815 2826
f 2826 2815 2827
f 2815 2804 2827
f 2827 2804 2816
f 2816 2817 2828
f 2828 2817 2829
f 2817 2818 2829
f 2829 2818 2830
f 2818 2819 2830
f 2830 2819 2831
f 2819 2820 2831
f 2831 2820 2832
f 2820 2821 2832
f 2832 2821 2833
f 2821 2822 2833
f 2833 2822 2834
f 2822 2823 2834
f 2834 2823 2835
f 2823 2824 2835
f 2835 2824 2836
f 2824 2825 2836
f 2836 2825 2837
f 2825 2826 2837
f 2837 2826 2838
f 2826 2827 2838
f 2838 2827 2839
f 2827 2816 2839
f 2839 2816 2828
f 2828 2829 2840
f 2840 2829 2841
f 2829 2830 2841
f 2841 2830 2842
f 2830 2831 2842
f 2842 2831 2843
f 2831 2832 2843
f 2843 2832 2844
f 2832 2833 2844
f 2844 2833 2845
f 2833 2834 2845
f 2845 2834 2846
f 2834 2835 2846
f 2846 2835 2847
f 2835 2836 2847
f 2847 2836 2848
f 2836 2837 2848
f 2848 2837 2849
f 2837 2838 2849
f 2849 2838 2850
f 2838 2839 2850
f 2850 2839 2851
f 2839 2828 2851
f 2851 2828 2840
f 2840 2841 2852
f 2852 2841 2853
f 2841 2842 2853
f 2853 2842 2854
f 2842 2843 2854
f 2854 2843 2855
f 2843 2844 2855
f 2855 2844 2856
f 2844 2845 2856
f 2856 2845 2857
f 2845 2846 2857
f 2857 2846 2858
f 2846 2847 2858
f 2858 2847 2859
f 2847 2848 2859
f 2859 2848 2860
f 2848 2849 2860
f 2860 2849 2861
f 2849 2850 2861
f 2861 2850 2862
f 2850 2851 2862
f 2862 2851 2863
f 2851 2840 2863
f 2863 2840 2852
f 2852 2853 2864
f 2864 2853 2865
f 2853 2854 2865
f 2865 2854 2866
f 2854 2855 2866
f 2866 2855 2867
f 2855 2856 2867
f 2867 2856 2868
f 2856 2857 2868
f 2868 2857 2869
f 2857 2858 2869
f 2869 2858 2870
f 2858 2859 2870
f 2870 2859 2871
f 2859 2860 2871
f 2871 2860 2872
f 2860 2861 2872
f 2872 2861 2873
f 2861 2862 2873
f 2873 2862 2874
f 2862 2863 2874
f 2874 2863 2875
f 2863 2852 2875
f 2875 2852 2864
f 2864 2865 2876
f 2876 2865 2877
f 2865 2866 2877
f 2877 2866 2878
f 2866 2867 2878
f 2878 2867 2879
f 2867 2868 2879
f 2879 2868 2880
f 2868 2869 2880
f 2880 2869 2881
f 2869 2870 2881
f 2881 2870 2882
f 2870 2871 2882
f 2882 2871 2883
f 2871 2872 2883
f 2883 2872 2884
f 2872 2873 2884
f 2884 2873 2885
f 2873 2874 2885
f 2885 2874 2886
f 2874 2875 2886
f 2886 2875 2887
f 2875 2864 2887
f 2887 2864 2876
f 2876 2877 2888
f 2888 2877 2889
f 2877 2878 2889
f 2889 2878 2890
f 2878 2879 2890
f 2890 2879 2891
f 2879 2880 2891
f 2891 2880 2892
f 2880 2881 2892
f 2892 2881 2893
f 2881 2882 2893
f 2893 2882 2894
f 2882 2883 2894
f 2894 2883 2895
f 2883 2884 2895
f 2895 2884 2896
f 2884 2885 2896
f 2896 2885 2897
f 2885 2886 2897
f 2897 2886 2898
f 2886 2887 2898
f 2898 2887 2899
f 2887 2876 2899
f 2899 2876 2888
f 2888 2889 2900
f 2900 2889 2901
f 2889 2890 2901
f 2901 2890 2902
f 2890 2891 2902
f 2902 2891 2903
f 2891 2892 2903
f 2903 2892 2904
f 2892 2893 2904
f 2904 2893 2905
f 2893 2894 2905
f 2905 2894 2906
f 2894 2895 2906
f 2906 2895 2907
f 2895 2896 2907
f 2907 2896 2908
f 2896 2897 2908
f 2908 2897 2909
f 2897 2898 2909
f 2909 2898 2910
f 2898 2899 2910
f 2910 2899 2911
f 2899 2888 2911
f 2911 2888 2900
f 2900 2901 2912
f 2912 2901 2913
f 2901 2902 2913
f 2913 2902 2914
f 2902 2903 2914
f 2914 2903 2915
f 2903 2904 2915
f 2915 2904 2916
f 2904 2905 2916
f 2916 2905 2917
f 2905 2906 2917
f 2917 2906 2918
f 2906 2907 2918
f 2918 2907 2919
f 2907 2908 2919
f 2919 2908 2920
f 2908 2909 2920
f 2920 2909 2921
f 2909 2910 2921
f 2921 2910 2922
f 2910 2911 2922
f 2922 2911 2923
f 2911 2900 2923
f 2923 2900 2912
f 2912 2913 2924
f 2924 2913 2925
f 2913 2914 2925
f 2925 2914 2926
f 2914 2915 2926
f 2926 2915 2927
f 2915 2916 2927
f 2927 2916 2928
f 2916 2917 2928
f 2928 2917 2929
f 2917 2918 2929
f 2929 2918 2930
f 2918 2919 2930
f 2930 2919 2931
f 2919 2920 2931
f 2931 2920 2932
f 2920 2921 2932
f 2932 2921 2933
f 2921 2922 2933
f 2933 2922 2934
f 2922 2923 2934
f 2934 2923 2935
f 2923 2912 2935
f 2935 2912 2924
f 2924 2925 2936
f 2936 2925 2937
f 2925 2926 2937
f 2937 2926 2938
f 2926 2927 2938
f 2938 2927 2939
f 2927 2928 2939
f 2939 2928 2940
f 2928 2929 2940
f 2940 2929 2941
f 2929 2930 2941
f 2941 2930 2942
f 2930 2931 2942
f 2942 2931 2943
f 2931 2932 2943
f 2943 2932 2944
f 2932 2933 2944
f 2944 2933 2945
f 2933 2934 2945
f 2945 2934 2946
f 2934 2935 2946
f 2946 2935 2947
f 2935 2924 2947
f 2947 2924 2936
f 2936 2937 2948
f 2948 2937 2949
f 2937 2938 2949
f 2949 2938 2950
f 2938 2939 2950
f 2950 2939 2951
f 2939 2940 2951
f 2951 2940 2952
f 2940 2941 2952
f 2952 2941 2953
f 2941 2942 2953
f 2953 2942 2954
f 2942 2943 2954
f 2954 2943 2955
f 2943 2944 2955
f 2955 2944 2956
f 2944 2945 2956
f 2956 2945 2957
f 2945 2946 2957
f 2957 2946 2958
f 2946 2947 2958
f 2958 2947 2959
f 2947 2936 2959
f 2959 2936 2948
f 2948 2949 2960
f 2960 2949 2961
f 2949 2950 2961
f 2961 2950 2962
f 2950 2951 2962
f 2962 2951 2963
f 2951 2952 2963
f 2963 2952 2964
f 2952 2953 2964
f 2964 2953 2965
f 2953 2954 2965
f 2965 2954 2966
f 2954 2955 2966
f 2966 2955 2967
f 2955 2956 2967
f 2967 2956 2968
f 2956 2957 2968
f 2968 2957 2969
f 2957 2958 2969
f 2969 2958 2970
f 2958 2959 2970
f 2970 2959 2971
f 2959 2948 2971
f 2971 2948 2960
f 2960 2961 2972
f 2972 2961 2973
f 2961 2962 2973
f 2973 2962 2974
f 2962 2963 2974
f 2974 2963 2975
f 2963 2964 2975
f 2975 2964 2976
f 2964 2965 2976
f 2976 2965 2977
f 2965 2966 2977
f 2977 2966 2978
f 2966 2967 2978
f 2978 2967 2979
f 2967 2968 2979
f 2979 2968 2980
f 2968 2969 2980
f 2980 2969 2981
f 2969 2970 2981
f 2981 2970 2982
f 2970 2971 2982
f 2982 2971 2983
f 2971 2960 2983
f 2983 2960 2972
f 2972 2973 2984
f 2984 2973 2985
f 2973 2974 2985
f 2985 2974 2986
f 2974 2975 2986
f 2986 2975 2987
f 2975 2976 2987
f 2987 2976 2988
f 2976 2977 2988
f 2988 2977 2989
f 2977 2978 2989
f 2989 2978 2990
f 2978 2979 2990
f 2990 2979 2991
f 2979 2980 2991
f 2991 2980 2992
f 2980 2981 2992
f 2992 2981 2993
f 2981 2982 2993
f 2993 2982 2994
f 2982 2983 2994
f 2994 2983 2995
f 2983 2972 2995
f 2995 2972 2984
f 2984 2985 2996
f 2996 2985 2997
f 2985 2986 2997
f 2997 2986 2998
f 2986 2987 2998
f 2998 2987 2999
f 2987 2988 2999
f 2999 2988 3000
f 2988 2989 3000
f 3000 2989 3001
f 2989 2990 3001
f 3001 2990 3002
f 2990 2991 3002
f 3002 2991 3003
f 2991 2992 3003
f 3003 2992 3004
f 2992 2993 3004
f 3004 2993 3005
f 2993 2994 3005
f 3005 2994 3006
f 2994 2995 3006
f 3006 2995 3007
f 2995 2984 3007
f 3007 2984 2996
f 2996 2997 3008
f 3008 2997 3009
f 2997 2998 3009
f 3009 2998 3010
f 2998 2999 3010
f 3010 2999 3011
f 2999 3000 3011
f 3011 3000 3012
f 3000 3001 3012
f 3012 3001 3013
f 3001 3002 3013
f 3013 3002 3014
f 3002 3003 3014
f 3014 3003 3015
f 3003 3004 3015
f 3015 3004 3016
f 3004 3005 3016
f 3016 3005 3017
f 3005 3006 3017
f 3017 3006 3018
f 3006 3007 3018
f 3018 3007 3019
f 3007 2996 3019
f 3019 2996 3008
f 3008 3009 3020
f 3020 3009 3021
f 3009 3010 3021
f 3021 3010 3022
f 3010 3011 3022
f 3022 3011 3023
f 3011 3012 3023
f 3023 3012 3024
f 3012 3013 3024
f 3024 3013 3025
f 3013 3014 3025
f 3025 3014 3026
f 3014 3015 3026
f 3026 3015 3027
f 3015 3016 3027
f 3027 3016 3028
f 3016 3017 3028
f 3028 3017 3029
f 3017 3018 3029
f 3029 3018 3030
f 3018 3019 3030
f 3030 3019 3031
f 3019 3008 3031
f 3031 3008 3020
f 3020 3021 3032
f 3032 3021 3033
f 3021 3022 3033
f 3033 3022 3034
f 3022 3023 3034
f 3034 3023 3035
f 3023 3024 3035
f 3035 3024 3036
f 3024 3025 3036
f 3036 3025 3037
f 3025 3026 3037
f 3037 3026 3038
f 3026 3027 3038
f 3038 3027 3039
f 3027 3028 3039
f 3039 3028 3040
f 3028 3029 3040
f 3040 3029 3041
f 3029 3030 3041
f 3041 3030 3042
f 3030 3031 3042
f 3042 3031 3043
f 3031 3020 3043
f 3043 3020 3032
f 3032 3033 3044
f 3044 3033 3045
f 3033 3034 3045
f 3045 3034 3046
f 3034 3035 3046
f 3046 3035 3047
f 3035 3036 3047
f 3047 3036 3048
f 3036 3037 3048
f 3048 3037 3049
f 3037 3038 3049
f 3049 3038 3050
f 3038 3039 3050
f 3050 3039 3051
f 3039 3040 3051
f 3051 3040 3052
f 3040 3041 3052
f 3052 3041 3053
f 3041 3042 3053
f 3053 3042 3054
f 3042 3043 3054
f 3054 3043 3055
f 3043 3032 3055
f 3055 3032 3044
f 3044 3045 3056
f 3056 3045 3057
f 3045 3046 3057
f 3057 3046 3058
f 3046 3047 3058
f 3058 3047 3059
f 3047 3048 3059
f 3059 3048 3060
f 3048 3049 3060
f 3060 3049 3061
f 3049 3050 3061
f 3061 3050 3062
f 3050 3051 3062
f 3062 3051 3063
f 3051 3052 3063
f 3063 3052 3064
f 3052 3053 3064
f 3064 3053 3065
f 3053 3054 3065
f 3065 3054 3066
f 3054 3055 3066
f 3066 3055 3067
f 3055 3044 3067
f 3067 3044 3056
f 3056 3057 3068
f 3068 3057 3069
f 3057 3058 3069
f 3069 3058 3070
f 3058 3059 3070
f 3070 3059 3071
f 3059 3060 3071
f 3071 3060 3072
f 3060 3061 3072
f 3072 3061 3073
f 3061 3062 3073
f 3073 3062 3074
f 3062 3063 3074
f 3074 3063 3075
f 3063 3064 3075
f 3075 3064 3076
f 3064 3065 3076
f 3076 3065 3077
f 3065 3066 3077
f 3077 3066 3078
f 3066 3067 3078
f 3078 3067 3079
f 3067 3056 3079
f 3079 3056 3068
f 3068 3069 3080
f 3080 3069 3081
f 3069 3070 3081
f 3081 3070 3082
f 3070 3071 3082
f 3082 3071 3083
f 3071 3072 3083
f 3083 3072 3084
f 3072 3073 3084
f 3084 3073 3085
f 3073 3074 3085
f 3085 3074 3086
f 3074 3075 3086
f 3086 3075 3087
f 3075 3076 3087
f 3087 3076 3088
f 3076 3077 3088
f 3088 3077 3089
f 3077 3078 3089
f 3089 3078 3090
f 3078 3079 3090
f 3090 3079 3091
f 3079 3068 3091
f 3091 3068 3080
f 3080 3081 3092
f 3092 3081 3093
f 3081 3082 3093
f 3093 3082 3094
f 3082 3083 3094
f 3094 3083 3095
f 3083 3084 3095
f 3095 3084 3096
f 3084 3085 3096
f 3096 3085 3097
f 3085 3086 3097
f 3097 3086 3098
f 3086 3087 3098
f 3098 3087 3099
f 3087 3088 3099
f 3099 3088 3100
f 3088 3089 3100
f 3100 3089 3101
f 3089 3090 3101
f 3101 3090 3102
f 3090 3091 3102
f 3102 3091 3103
f 3091 3080 3103
f 3103 3080 3092
f 3092 3093 3104
f 3104 3093 3105
f 3093 3094 3105
f 3105 3094 3106
f 3094 3095 3106
f 3106 3095 3107
f 3095 3096 3107
f 3107 3096 3108
f 3096 3097 3108
f 3108 3097 3109
f 3097 3098 3109
f 3109 3098 3110
f 3098 3099 3110
f 3110 3099 3111
f 3099 3100 3111
f 3111 3100 3112
f 3100 3101 3112
f 3112 3101 3113
f 3101 3102 3113
f 3113 3102 3114
f 3102 3103 3114
f 3114 3103 3115
f 3103 3092 3115
f 3115 3092 3104
f 3104 3105 3116
f 3116 3105 3117
f 3105 3106 3117
f 3117 3106 3118
f 3106 3107 3118
f 3118 3107 3119
f 3107 3108 3119
f 3119 3108 3120
f 3108 3109 3120
f 3120 3109 3121
f 3109 3110 3121
f 3121 3110 3122
f 3110 3111 3122
f 3122 3111 3123
f 3111 3112 3123
f 3123 3112 3124
f 3112 3113 3124
f 3124 3113 3125
f 3113 3114 3125
f 3125 3114 3126
f 3114 3115 3126
f 3126 3115 3127
f 3115 3104 3127
f 3127 3104 3116
f 3116 3117 3128
f 3128 3117 3129
f 3117 3118 3129
f 3129 3118 3130
f 3118 3119 3130
f 3130 3119 3131
f 3119 3120 3131
f 3131 3120 3132
f 3120 3121 3132
f 3132 3121 3133
f 3121 3122 3133
f 3133 3122 3134
f 3122 3123 3134
f 3134 3123 3135
f 3123 3124 3135
f 3135 3124 3136
f 3124 3125 3136
f 3136 3125 3137
f 3125 3126 3137
f 3137 3126 3138
f 3126 3127 3138
f 3138 3127 3139
f 3127 3116 3139
f 3139 3116 3128
f 3128 3129 3140
f 3140 3129 3141
f 3129 3130 3141
f 3141 3130 3142
f 3130 3131 3142
f 3142 3131 3143
f 3131 3132 3143
f 3143 3132 3144
f 3132 3133 3144
f 3144 3133 3145
f 3133 3134 3145
f 3145 3134 3146
f 3134 3135 3146
f 3146 3135 3147
f 3135 3136 3147
f 3147 3136 3148
f 3136 3137 3148
f 3148 3137 3149
f 3137 3138 3149
f 3149 3138 3150
f 3138 3139 3150
f 3150 3139 3151
f 3139 3128 3151
f 3151 3128 3140
f 3140 3141 3152
f 3152 3141 3153
f 3141 3142 3153
f 3153 3142 3154
f 3142 3143 3154
f 3154 3143 3155
f 3143 3144 3155
f 3155 3144 3156
f 3144 3145 3156
f 3156 3145 3157
f 3145 3146 3157
f 3157 3146 3158
f 3146 3147 3158
f 3158 3147 3159
f 3147 3148 3159
f 3159 3148 3160
f 3148 3149 3160
f 3160 3149 3161
f 3149 3150 3161
f 3161 3150 3162
f 3150 3151 3162
f 3162 3151 3163
f 3151 3140 3163
f 3163 3140 3152
f 3152 3153 3164
f 3164 3153 3165
f 3153 3154 3165
f 3165 3154 3166
f 3154 3155 3166
f 3166 3155 3167
f 3155 3156 3167
f 3167 3156 3168
f 3156 3157 3168
f 3168 3157 3169
f 3157 3158 3169
f 3169 3158 3170
f 3158 3159 3170
f 3170 3159 3171
f 3159 3160 3171
f 3171 3160 3172
f 3160 3161 3172
f 3172 3161 3173
f 3161 3162 3173
f 3173 3162 3174
f 3162 3163 3174
f 3174 3163 3175
f 3163 3152 3175
f 3175 3152 3164
f 3164 3165 3176
f 3176 3165 3177
f 3165 3166 3177
f 3177 3166 3178
f 3166 3167 3178
f 3178 3167 3179
f 3167 3168 3179
f 3179 3168 3180
f 3168 3169 3180
f 3180 3169 3181
f 3169 3170 3181
f 3181 3170 3182
f 3170 3171 3182
f 3182 3171 3183
f 3171 3172 3183
f 3183 3172 3184
f 3172 3173 3184
f 3184 3173 3185
f 3173 3174 3185
f 3185 3174 3186
f 3174 3175 3186
f 3186 3175 3187
f 3175 3164 3187
f 3187 3164 3176
f 3176 3177 3188
f 3188 3177 3189
f 3177 3178 3189
f 3189 3178 3190
f 3178 3179 3190
f 3190 3179 3191
f 3179 3180 3191
f 3191 3180 3192
f 3180 3181 3192
f 3192 3181 3193
f 3181 3182 3193
f 3193 3182 3194
f 3182 3183 3194
f 3194 3183 3195
f 3183 3184 3195
f 3195 3184 3196
f 3184 3185 3196
f 3196 3185 3197
f 3185 3186 3197
f 3197 3186 3198
f 3186 3187 3198
f 3198 3187 3199
f 3187 3176 3199
f 3199 3176 3188
f 3188 3189 3200
f 3200 3189 3201
f 3189 3190 3201
f 3201 3190 3202
f 3190 3191 3202
f 3202 3191 3203
f 3191 3192 3203
f 3203 3192 3204
f 3192 3193 3204
f 3204 3193 3205
f 3193 3194 3205
f 3205 3194 3206
f 3194 3195 3206
f 3206 3195 3207
f 3195 3196 3207
f 3207 3196 3208
f 3196 3197 3208
f 3208 3197 3209
f 3197 3198 3209
f 3209 3198 3210
f 3198 3199 3210
f 3210 3199 3211
f 3199 3188 3211
f 3211 3188 3200
f 3200 3201 3212
f 3212 3201 3213
f 3201 3202 3213
f 3213 3202 3214
f 3202 3203 3214
f 3214 3203 3215
f 3203 3204 3215
f 3215 3204 3216
f 3204 3205 3216
f 3216 3205 3217
f 3205 3206 3217
f 3217 3206 3218
f 3206 3207 3218
f 3218 3207 3219
f 3207 3208 3219
f 3219 3208 3220
f 3208 3209 3220
f 3220 3209 3221
f 3209 3210 3221
f 3221 3210 3222
f 3210 3211 3222
f 3222 3211 3223
f 3211 3200 3223
f 3223 3200 3212
f 3212 3213 3224
f 3224 3213 3225
f 3213 3214 3225
f 3225 3214 3226
f 3214 3215 3226
f 3226 3215 3227
f 3215 3216 3227
f 3227 3216 3228
f 3216 3217 3228
f 3228 3217 3229
f 3217 3218 3229
f 3229 3218 3230
f 3218 3219 3230
f 3230 3219 3231
f 3219 3220 3231
f 3231 3220 3232
f 3220 3221 3232
f 3232 3221 3233
f 3221 3222 3233
f 3233 3222 3234
f 3222 3223 3234
f 3234 3223 3235
f 3223 3212 3235
f 3235 3212 3224
f 3224 3225 3236
f 3236 3225 3237
f 3225 3226 3237
f 3237 3226 3238
f 3226 3227 3238
f 3238 3227 3239
f 3227 3228 3239
f 3239 3228 3240
f 3228 3229 3240
f 3240 3229 3241
f 3229 3230 3241
f 3241 3230 3242
f 3230 3231 3242
f 3242 3231 3243
f 3231 3232 3243
f 3243 3232 3244
f 3232 3233 3244
f 3244 3233 3245
f 3233 3234 3245
f 3245 3234 3246
f 3234 3235 3246
f 3246 3235 3247
f 3235 3224 3247
f 3247 3224 3236
f 3236 3237 3248
f 3248 3237 3249
f 3237 3238 3249
f 3249 3238 3250
f 3238 3239 3250
f 3250 3239 3251
f 3239 3240 3251
f 3251 3240 3252
f 3240 3241 3252
f 3252 3241 3253
f 3241 3242 3253
f 3253 3242 3254
f 3242 3243 3254
f 3254 3243 3255
f 3243 3244 3255
f 3255 3244 3256
f 3244 3245 3256
f 3256 3245 3257
f 3245 3246 3257
f 3257 3246 3258
f 3246 3247 3258
f 3258 3247 3259
f 3247 3236 3259
f 3259 3236 3248
f 3248 3249 3260
f 3260 3249 3261
f 3249 3250 3261
f 3261 3250 3262
f 3250 3251 3262
f 3262 3251 3263
f 3251 3252 3263
f 3263 3252 3264
f 3252 3253 3264
f 3264 3253 3265
f 3253 3254 3265
f 3265 3254 3266
f 3254 3255 3266
f 3266 3255 3267
f 3255 3256 3267
f 3267 3256 3268
f 3256 3257 3268
f 3268 3257 3269
f 3257 3258 3269
f 3269 3258 3270
f 3258 3259 3270
f 3270 3259 3271
f 3259 3248 3271
f 3271 3248 3260
f 3260 3261 3272
f 3272 3261 3273
f 3261 3262 3273
f 3273 3262 3274
f 3262 3263 3274
f 3274 3263 3275
f 3263 3264 3275
f 3275 3264 3276
f 3264 3265 3276
f 3276 3265 3277
f 3265 3266 3277
f 3277 3266 3278
f 3266 3267 3278
f 3278 3267 3279
f 3267 3268 3279
f 3279 3268 3280
f 3268 3269 3280
f 3280 3269 3281
f 3269 3270 3281
f 3281 3270 3282
f 3270 3271 3282
f 3282 3271 3283
f 3271 3260 3283
f 3283 3260 3272
f 3272 3273 3284
f 3284 3273 3285
f 3273 3274 3285
f 3285 3274 3286
f 3274 3275 3286
f 3286 3275 3287
f 3275 3276 3287
f 3287 3276 3288
f 3276 3277 3288
f 3288 3277 3289
f 3277 3278 3289
f 3289 3278 3290
f 3278 3279 3290
f 3290 3279 3291
f 3279 3280 3291
f 3291 3280 3292
f 3280 3281 3292
f 3292 3281 3293
f 3281 3282 3293
f 3293 3282 3294
f 3282 3283 3294
f 3294 3283 3295
f 3283 3272 3295
f 3295 3272 3284
f 3284 3285 3296
f 3296 3285 3297
f 3285 3286 3297
f 3297 3286 3298
f 3286 3287 3298
f 3298 3287 3299
f 3287 3288 3299
f 3299 3288 3300
f 3288 3289 3300
f 3300 3289 3301
f 3289 3290 3301
f 3301 3290 3302
f 3290 3291 3302
f 3302 3291 3303
f 3291 3292 3303
f 3303 3292 3304
f 3292 3293 3304
f 3304 3293 3305
f 3293 3294 3305
f 3305 3294 3306
f 3294 3295 3306
f 3306 3295 3307
f 3295 3284 3307
f 3307 3284 3296
f 3296 3297 3308
f 3308 3297 3309
f 3297 3298 3309
f 3309 3298 3310
f 3298 3299 3310
f 3310 3299 3311
f 3299 3300 3311
f 3311 3300 3312
f 3300 3301 3312
f 3312 3301 3313
f 3301 3302 3313
f 3313 3302 3314
f 3302 3303 3314
f 3314 3303 3315
f 3303 3304 3315
f 3315 3304 3316
f 3304 3305 3316
f 3316 3305 3317
f 3305 3306 3317
f 3317 3306 3318
f 3306 3307 3318
f 3318 3307 3319
f 3307 3296 3319
f 3319 3296 3308
f 3308 3309 3320
f 3320 3309 3321
f 3309 3310 3321
f 3321 3310 3322
f 3310 3311 3322
f 3322 3311 3323
f 3311 3312 3323
f 3323 3312 3324
f 3312 3313 3324
f 3324 3313 3325
f 3313 3314 3325
f 3325 3314 3326
f 3314 3315 3326
f 3326 3315 3327
f 3315 3316 3327
f 3327 3316 3328
f 3316 3317 3328
f 3328 3317 3329
f 3317 3318 3329
f 3329 3318 3330
f 3318 3319 3330
f 3330 3319 3331
f 3319 3308 3331
f 3331 3308 3320
f 3320 3321 3332
f 3332 3321 3333
f 3321 3322 3333
f 3333 3322 3334
f 3322 3323 3334
f 3334 3323 3335
f 3323 3324 3335
f 3335 3324 3336
f 3324 3325 3336
f 3336 3325 3337
f 3325 3326 3337
f 3337 3326 3338
f 3326 3327 3338
f 3338 3327 3339
f 3327 3328 3339
f 3339 3328 3340
f 3328 3329 3340
f 3340 3329 3341
f 3329 3330 3341
f 3341 3330 3342
f 3330 3331 3342
f 3342 3331 3343
f 3331 3320 3343
f 3343 3320 3332
f 3332 3333 3344
f 3344 3333 3345
f 3333 3334 3345
f 3345 3334 3346
f 3334 3335 3346
f 3346 3335 3347
f 3335 3336 3347
f 3347 3336 3348
f 3336 3337 3348
f 3348 3337 3349
f 3337 3338 3349
f 3349 3338 3350
f 3338 3339 3350
f 3350 3339 3351
f 3339 3340 3351
f 3351 3340 3352
f 3340 3341 3352
f 3352 3341 3353
f 3341 3342 3353
f 3353 3342 3354
f 3342 3343 3354
f 3354 3343 3355
f 3343 3332 3355
f 3355 3332 3344
f 3344 3345 3356
f 3356 3345 3357
f 3345 3346 3357
f 3357 3346 3358
f 3346 3347 3358
f 3358 3347 3359
f 3347 3348 3359
f 3359 3348 3360
f 3348 3349 3360
f 3360 3349 3361
f 3349 3350 3361
f 3361 3350 3362
f 3350 3351 3362
f 3362 3351 3363
f 3351 3352 3363
f 3363 3352 3364
f 3352 3353 3364
f 3364 3353 3365
f 3353 3354 3365
f 3365 3354 3366
f 3354 3355 3366
f 3366 3355 3367
f 3355 3344 3367
f 3367 3344 3356
f 3356 3357 3368
f 3368 3357 3369
f 3357 3358 3369
f 3369 3358 3370
f 3358 3359 3370
f 3370 3359 3371
f 3359 3360 3371
f 3371 3360 3372
f 3360 3361 3372
f 3372 3361 3373
f 3361 3362 3373
f 3373 3362 3374
f 3362 3363 3374
f 3374 3363 3375
f 3363 3364 3375
f 3375 3364 3376
f 3364 3365 3376
f 3376 3365 3377
f 3365 3366 3377
f 3377 3366 3378
f 3366 3367 3378
f 3378 3367 3379
f 3367 3356 3379
f 3379 3356 3368
f 3368 3369 3380
f 3380 3369 3381
f 3369 3370 3381
f 3381 3370 3382
f 3370 3371 3382
f 3382 3371 3383
f 3371 3372 3383
f 3383 3372 3384
f 3372 3373 3384
f 3384 3373 3385
f 3373 3374 3385
f 3385 3374 3386
f 3374 3375 3386
f 3386 3375 3387
f 3375 3376 3387
f 3387 3376 3388
f 3376 3377 3388
f 3388 3377 3389
f 3377 3378 3389
f 3389 3378 3390
f 3378 3379 3390
f 3390 3379 3391
f 3379 3368 3391
f 3391 3368 3380
f 3380 3381 3392
f 3392 3381 3393
f 3381 3382 3393
f 3393 3382 3394
f 3382 3383 3394
f 3394 3383 3395
f 3383 3384 3395
f 3395 3384 3396
f 3384 3385 3396
f 3396 3385 3397
f 3385 3386 3397
f 3397 3386 3398
f 3386 3387 3398
f 3398 3387 3399
f 3387 3388 3399
f 3399 3388 3400
f 3388 3389 3400
f 3400 3389 3401
f 3389 3390 3401
f 3401 3390 3402
f 3390 3391 3402
f 3402 3391 3403
f 3391 3380 3403
f 3403 3380 3392
f 3392 3393 3404
f 3404 3393 3405
f 3393 3394 3405
f 3405 3394 3406
f 3394 3395 3406
f 3406 3395 3407
f 3395 3396 3407
f 3407 3396 3408
f 3396 3397 3408
f 3408 3397 3409
f 3397 3398 3409
f 3409 3398 3410
f 3398 3399 3410
f 3410 3399 3411
f 3399 3400 3411
f 3411 3400 3412
f 3400 3401 3412
f 3412 3401 3413
f 3401 3402 3413
f 3413 3402 3414
f 3402 3403 3414
f 3414 3403 3415
f 3403 3392 3415
f 3415 3392 3404
f 3404 3405 3416
f 3416 3405 3417
f 3405 3406 3417
f 3417 3406 3418
f 3406 3407 3418
f 3418 3407 3419
f 3407 3408 3419
f 3419 3408 3420
f 3408 3409 3420
f 3420 3409 3421
f 3409 3410 3421
f 3421 3410 3422
f 3410 3411 3422
f 3422 3411 3423
f 3411 3412 3423
f 3423 3412 3424
f 3412 3413 3424
f 3424 3413 3425
f 3413 3414 3425
f 3425 3414 3426
f 3414 3415 3426
f 3426 3415 3427
f 3415 3404 3427
f 3427 3404 3416
f 3416 3417 3428
f 3428 3417 3429
f 3417 3418 3429
f 3429 3418 3430
f 3418 3419 3430
f 3430 3419 3431
f 3419 3420 3431
f 3431 3420 3432
f 3420 3421 3432
f 3432 3421 3433
f 3421 3422 3433
f 3433 3422 3434
f 3422 3423 3434
f 3434 3423 3435
f 3423 3424 3435
f 3435 3424 3436
f 3424 3425 3436
f 3436 3425 3437
f 3425 3426 3437
f 3437 3426 3438
f 3426 3427 3438
f 3438 3427 3439
f 3427 3416 3439
f 3439 3416 3428
f 3428 3429 3440
f 3440 3429 3441
f 3429 3430 3441
f 3441 3430 3442
f 3430 3431 3442
f 3442 3431 3443
f 3431 3432 3443
f 3443 3432 3444
f 3432 3433 3444
f 3444 3433 3445
f 3433 3434 3445
f 3445 3434 3446
f 3434 3435 3446
f 3446 3435 3447
f 3435 3436 3447
f 3447 3436 3448
f 3436 3437 3448
f 3448 3437 3449
f 3437 3438 3449
f 3449 3438 3450
f 3438 3439 3450
f 3450 3439 3451
f 3439 3428 3451
f 3451 3428 3440
f 3440 3441 3452
f 3452 3441 3453
f 3441 3442 3453
f 3453 3442 3454
f 3442 3443 3454
f 3454 3443 3455
f 3443 3444 3455
f 3455 3444 3456
f 3444 3445 3456
f 3456 3445 3457
f 3445 3446 3457
f 3457 3446 3458
f 3446 3447 3458
f 3458 3447 3459
f 3447 3448 3459
f 3459 3448 3460
f 3448 3449 3460
f 3460 3449 3461
f 3449 3450 3461
f 3461 3450 3462
f 3450 3451 3462
f 3462 3451 3463
f 3451 3440 3463
f 3463 3440 3452
f 3452 3453 3464
f 3464 3453 3465
f 3453 3454 3465
f 3465 3454 3466
f 3454 3455 3466
f 3466 3455 3467
f 3455 3456 3467
f 3467 3456 3468
f 3456 3457 3468
f 3468 3457 3469
f 3457 3458 3469
f 3469 3458 3470
f 3458 3459 3470
f 3470 3459 3471
f 3459 3460 3471
f 3471 3460 3472
f 3460 3461 3472
f 3472 3461 3473
f 3461 3462 3473
f 3473 3462 3474
f 3462 3463 3474
f 3474 3463 3475
f 3463 3452 3475
f 3475 3452 3464
f 3464 3465 3476
f 3476 3465 3477
f 3465 3466 3477
f 3477 3466 3478
f 3466 3467 3478
f 3478 3467 3479
f 3467 3468 3479
f 3479 3468 3480
f 3468 3469 3480
f 3480 3469 3481
f 3469 3470 3481
f 3481 3470 3482
f 3470 3471 3482
f 3482 3471 3483
f 3471 3472 3483
f 3483 3472 3484
f 3472 3473 3484
f 3484 3473 3485
f 3473 3474 3485
f 3485 3474 3486
f 3474 3475 3486
f 3486 3475 3487
f 3475 3464 3487
f 3487 3464 3476
f 3476 3477 3488
f 3488 3477 3489
f 3477 3478 3489
f 3489 3478 3490
f 3478 3479 3490
f 3490 3479 3491
f 3479 3480 3491
f 3491 3480 3492
f 3480 3481 3492
f 3492 3481 3493
f 3481 3482 3493
f 3493 3482 3494
f 3482 3483 3494
f 3494 3483 3495
f 3483 3484 3495
f 3495 3484 3496
f 3484 3485 3496
f 3496 3485 3497
f 3485 3486 3497
f 3497 3486 3498
f 3486 3487 3498
f 3498 3487 3499
f 3487 3476 3499
f 3499 3476 3488
f 3488 3489 3500
f 3500 3489 3501
f 3489 3490 3501
f 3501 3490 3502
f 3490 3491 3502
f 3502 3491 3503
f 3491 3492 3503
f 3503 3492 3504
f 3492 3493 3504
f 3504 3493 3505
f 3493 3494 3505
f 3505 3494 3506
f 3494 3495 3506
f 3506 3495 3507
f 3495 3496 3507
f 3507 3496 3508
f 3496 3497 3508
f 3508 3497 3509
f 3497 3498 3509
f 3509 3498 3510
f 3498 3499 3510
f 3510 3499 3511
f 3499 3488 3511
f 3511 3488 3500
f 3500 3501 3512
f 3512 3501 3513
f 3501 3502 3513
f 3513 3502 3514
f 3502 3503 3514
f 3514 3503 3515
f 3503 3504 3515
f 3515 3504 3516
f 3504 3505 3516
f 3516 3505 3517
f 3505 3506 3517
f 3517 3506 3518
f 3506 3507 3518
f 3518 3507 3519
f 3507 3508 3519
f 3519 3508 3520
f 3508 3509 3520
f 3520 3509 3521
f 3509 3510 3521
f 3521 3510 3522
f 3510 3511 3522
f 3522 3511 3523
f 3511 3500 3523
f 3523 3500 3512
f 3512 3513 3524
f 3524 3513 3525
f 3513 3514 3525
f 3525 3514 3526
f 3514 3515 3526
f 3526 3515 3527
f 3515 3516 3527
f 3527 3516 3528
f 3516 3517 3528
f 3528 3517 3529
f 3517 3518 3529
f 3529 3518 3530
f 3518 3519 3530
f 3530 3519 3531
f 3519 3520 3531
f 3531 3520 3532
f 3520 3521 3532
f 3532 3521 3533
f 3521 3522 3533
f 3533 3522 3534
f 3522 3523 3534
f 3534 3523 3535
f 3523 3512 3535
f 3535 3512 3524
f 3524 3525 3536
f 3536 3525 3537
f 3525 3526 3537
f 3537 3526 3538
f 3526 3527 3538
f 3538 3527 3539
f 3527 3528 3539
f 3539 3528 3540
f 3528 3529 3540
f 3540 3529 3541
f 3529 3530 3541
f 3541 3530 3542
f 3530 3531 3542
f 3542 3531 3543
f 3531 3532 3543
f 3543 3532 3544
f 3532 3533 3544
f 3544 3533 3545
f 3533 3534 3545
f 3545 3534 3546
f 3534 3535 3546
f 3546 3535 3547
f 3535 3524 3547
f 3547 3524 3536
f 3536 3537 3548
f 3548 3537 3549
f 3537 3538 3549
f 3549 3538 3550
f 3538 3539 3550
f 3550 3539 3551
f 3539 3540 3551
f 3551 3540 3552
f 3540 3541 3552
f 3552 3541 3553
f 3541 3542 3553
f 3553 3542 3554
f 3542 3543 3554
f 3554 3543 3555
f 3543 3544 3555
f 3555 3544 3556
f 3544 3545 3556
f 3556 3545 3557
f 3545 3546 3557
f 3557 3546 3558
f 3546 3547 3558
f 3558 3547 3559
f 3547 3536 3559
f 3559 3536 3548
f 3548 3549 3560
f 3560 3549 3561
f 3549 3550 3561
f 3561 3550 3562
f 3550 3551 3562
f 3562 3551 3563
f 3551 3552 3563
f 3563 3552 3564
f 3552 3553 3564
f 3564 3553 3565
f 3553 3554 3565
f 3565 3554 3566
f 3554 3555 3566
f 3566 3555 3567
f 3555 3556 3567
f 3567 3556 3568
f 3556 3557 3568
f 3568 3557 3569
f 3557 3558 3569
f 3569 3558 3570
f 3558 3559 3570
f 3570 3559 3571
f 3559 3548 3571
f 3571 3548 3560
f 3560 3561 3572
f 3572 3561 3573
f 3561 3562 3573
f 3573 3562 3574
f 3562 3563 3574
f 3574 3563 3575
f 3563 3564 3575
f 3575 3564 3576
f 3564 3565 3576
f 3576 3565 3577
f 3565 3566 3577
f 3577 3566 3578
f 3566 3567 3578
f 3578 3567 3579
f 3567 3568 3579
f 3579 3568 3580
f 3568 3569 3580
f 3580 3569 3581
f 3569 3570 3581
f 3581 3570 3582
f 3570 3571 3582
f 3582 3571 3583
f 3571 3560 3583
f 3583 3560 3572
f 3572 3573 3584
f 3584 3573 3585
f 3573 3574 3585
f 3585 3574 3586
f 3574 3575 3586
f 3586 3575 3587
f 3575 3576 3587
f 3587 3576 3588
f 3576 3577 3588
f 3588 3577 3589
f 3577 3578 3589
f 3589 3578 3590
f 3578 3579 3590
f 3590 3579 3591
f 3579 3580 3591
f 3591 3580 3592
f 3580 3581 3592
f 3592 3581 3593
f 3581 3582 3593
f 3593 3582 3594
f 3582 3583 3594
f 3594 3583 3595
f 3583 3572 3595
f 3595 3572 3584
f 3584 3585 3596
f 3596 3585 3597
f 3585 3586 3597
f 3597 3586 3598
f 3586 3587 3598
f 3598 3587 3599
f 3587 3588 3599
f 3599 3588 3600
f 3588 3589 3600
f 3600 3589 3601
f 3589 3590 3601
f 3601 3590 3602
f 3590 3591 3602
f 3602 3591 3603
f 3591 3592 3603
f 3603 3592 3604
f 3592 3593 3604
f 3604 3593 3605
f 3593 3594 3605
f 3605 3594 3606
f 3594 3595 3606
f 3606 3595 3607
f 3595 3584 3607
f 3607 3584 3596
f 3596 3597 3608
f 3608 3597 3609
f 3597 3598 3609
f 3609 3598 3610
f 3598 3599 3610
f 3610 3599 3611
f 3599 3600 3611
f 3611 3600 3612
f 3600 3601 3612
f 3612 3601 3613
f 3601 3602 3613
f 3613 3602 3614
f 3602 3603 3614
f 3614 3603 3615
f 3603 3604 3615
f 3615 3604 3616
f 3604 3605 3616
f 3616 3605 3617
f 3605 3606 3617
f 3617 3606 3618
f 3606 3607 3618
f 3618 3607 3619
f 3607 3596 3619
f 3619 3596 3608
f 3608 3609 3620
f 3620 3609 3621
f 3609 3610 3621
f 3621 3610 3622
f 3610 3611 3622
f 3622 3611 3623
f 3611 3612 3623
f 3623 3612 3624
f 3612 3613 3624
f 3624 3613 3625
f 3613 3614 3625
f 3625 3614 3626
f 3614 3615 3626
f 3626 3615 3627
f 3615 3616 3627
f 3627 3616 3628
f 3616 3617 3628
f 3628 3617 3629
f 3617 3618 3629
f 3629 3618 3630
f 3618 3619 3630
f 3630 3619 3631
f 3619 3608 3631
f 3631 3608 3620
f 3620 3621 3632
f 3632 3621 3633
f 3621 3622 3633
f 3633 3622 3634
f 3622 3623 3634
f 3634 3623 3635
f 3623 3624 3635
f 3635 3624 3636
f 3624 3625 3636
f 3636 3625 3637
f 3625 3626 3637
f 3637 3626 3638
f 3626 3627 3638
f 3638 3627 3639
f 3627 3628 3639
f 3639 3628 3640
f 3628 3629 3640
f 3640 3629 3641
f 3629 3630 3641
f 3641 3630 3642
f 3630 3631 3642
f 3642 3631 3643
f 3631 3620 3643
f 3643 3620 3632
f 3632 3633 3644
f 3644 3633 3645
f 3633 3634 3645
f 3645 3634 3646
f 3634 3635 3646
f 3646 3635 3647
f 3635 3636 3647
f 3647 3636 3648
f 3636 3637 3648
f 3648 3637 3649
f 3637 3638 3649
f 3649 3638 3650
f 3638 3639 3650
f 3650 3639 3651
f 3639 3640 3651
f 3651 3640 3652
f 3640 3641 3652
f 3652 3641 3653
f 3641 3642 3653
f 3653 3642 3654
f 3642 3643 3654
f 3654 3643 3655
f 3643 3632 3655
f 3655 3632 3644
f 3644 3645 3656
f 3656 3645 3657
f 3645 3646 3657
f 3657 3646 3658
f 3646 3647 3658
f 3658 3647 3659
f 3647 3648 3659
f 3659 3648 3660
f 3648 3649 3660
f 3660 3649 3661
f 3649 3650 3661
f 3661 3650 3662
f 3650 3651 3662
f 3662 3651 3663
f 3651 3652 3663
f 3663 3652 3664
f 3652 3653 3664
f 3664 3653 3665
f 3653 3654 3665
f 3665 3654 3666
f 3654 3655 3666
f 3666 3655 3667
f 3655 3644 3667
f 3667 3644 3656
f 3656 3657 3668
f 3668 3657 3669
f 3657 3658 3669
f 3669 3658 3670
f 3658 3659 3670
f 3670 3659 3671
f 3659 3660 3671
f 3671 3660 3672
f 3660 3661 3672
f 3672 3661 3673
f 3661 3662 3673
f 3673 3662 3674
f 3662 3663 3674
f 3674 3663 3675
f 3663 3664 3675
f 3675 3664 3676
f 3664 3665 3676
f 3676 3665 3677
f 3665 3666 3677
f 3677 3666 3678
f 3666 3667 3678
f 3678 3667 3679
f 3667 3656 3679
f 3679 3656 3668
f 3668 3669 3680
f 3680 3669 3681
f 3669 3670 3681
f 3681 3670 3682
f 3670 3671 3682
f 3682 3671 3683
f 3671 3672 3683
f 3683 3672 3684
f 3672 3673 3684
f 3684 3673 3685
f 3673 3674 3685
f 3685 3674 3686
f 3674 3675 3686
f 3686 3675 3687
f 3675 3676 3687
f 3687 3676 3688
f 3676 3677 3688
f 3688 3677 3689
f 3677 3678 3689
f 3689 3678 3690
f 3678 3679 3690
f 3690 3679 3691
f 3679 3668 3691
f 3691 3668 3680
f 3680 3681 3692
f 3692 3681 3693
f 3681 3682 3693
f 3693 3682 3694
f 3682 3683 3694
f 3694 3683 3695
f 3683 3684 3695
f 3695 3684 3696
f 3684 3685 3696
f 3696 3685 3697
f 3685 3686 3697
f 3697 3686 3698
f 3686 3687 3698
f 3698 3687 3699
f 3687 3688 3699
f 3699 3688 3700
f 3688 3689 3700
f 3700 3689 3701
f 3689 3690 3701
f 3701 3690 3702
f 3690 3691 3702
f 3702 3691 3703
f 3691 3680 3703
f 3703 3680 3692
f 3692 3693 3704
f 3704 3693 3705
f 3693 3694 3705
f 3705 3694 3706
f 3694 3695 3706
f 3706 3695 3707
f 3695 3696 3707
f 3707 3696 3708
f 3696 3697 3708
f 3708 3697 3709
f 3697 3698 3709
f 3709 3698 3710
f 3698 3699 3710
f 3710 3699 3711
f 3699 3700 3711
f 3711 3700 3712
f 3700 3701 3712
f 3712 3701 3713
f 3701 3702 3713
f 3713 3702 3714
f 3702 3703 3714
f 3714 3703 3715
f 3703 3692 3715
f 3715 3692 3704
f 3704 3705 3716
f 3716 3705 3717
f 3705 3706 3717
f 3717 3706 3718
f 3706 3707 3718
f 3718 3707 3719
f 3707 3708 3719
f 3719 3708 3720
f 3708 3709 3720
f 3720 3709 3721
f 3709 3710 3721
f 3721 3710 3722
f 3710 3711 3722
f 3722 3711 3723
f 3711 3712 3723
f 3723 3712 3724
f 3712 3713 3724
f 3724 3713 3725
f 3713 3714 3725
f 3725 3714 3726
f 3714 3715 3726
f 3726 3715 3727
f 3715 3704 3727
f 3727 3704 3716
f 3716 3717 3728
f 3728 3717 3729
f 3717 3718 3729
f 3729 3718 3730
f 3718 3719 3730
f 3730 3719 3731
f 3719 3720 3731
f 3731 3720 3732
f 3720 3721 3732
f 3732 3721 3733
f 3721 3722 3733
f 3733 3722 3734
f 3722 3723 3734
f 3734 3723 3735
f 3723 3724 3735
f 3735 3724 3736
f 3724 3725 3736
f 3736 3725 3737
f 3725 3726 3737
f 3737 3726 3738
f 3726 3727 3738
f 3738 3727 3739
f 3727 3716 3739
f 3739 3716 3728
f 3728 3729 3740
f 3740 3729 3741
f 3729 3730 3741
f 3741 3730 3742
f 3730 3731 3742
f 3742 3731 3743
f 3731 3732 3743
f 3743 3732 3744
f 3732 3733 3744
f 3744 3733 3745
f 3733 3734 3745
f 3745 3734 3746
f 3734 3735 3746
f 3746 3735 3747
f 3735 3736 3747
f 3747 3736 3748
f 3736 3737 3748
f 3748 3737 3749
f 3737 3738 3749
f 3749 3738 3750
f 3738 3739 3750
f 3750 3739 3751
f 3739 3728 3751
f 3751 3728 3740
f 3740 3741 3752
f 3752 3741 3753
f 3741 3742 3753
f 3753 3742 3754
f 3742 3743 3754
f 3754 3743 3755
f 3743 3744 3755
f 3755 3744 3756
f 3744 3745 3756
f 3756 3745 3757
f 3745 3746 3757
f 3757 3746 3758
f 3746 3747 3758
f 3758 3747 3759
f 3747 3748 3759
f 3759 3748 3760
f 3748 3749 3760
f 3760 3749 3761
f 3749 3750 3761
f 3761 3750 3762
f 3750 3751 3762
f 3762 3751 3763
f 3751 3740 3763
f 3763 3740 3752
f 3752 3753 3764
f 3764 3753 3765
f 3753 3754 3765
f 3765 3754 3766
f 3754 3755 3766
f 3766 3755 3767
f 3755 3756 3767
f 3767 3756 3768
f 3756 3757 3768
f 3768 3757 3769
f 3757 3758 3769
f 3769 3758 3770
f 3758 3759 3770
f 3770 3759 3771
f 3759 3760 3771
f 3771 3760 3772
f 3760 3761 3772
f 3772 3761 3773
f 3761 3762 3773
f 3773 3762 3774
f 3762 3763 3774
f 3774 3763 3775
f 3763 3752 3775
f 3775 3752 3764
f 3764 3765 3776
f 3776 3765 3777
f 3765 3766 3777
f 3777 3766 3778
f 3766 3767 3778
f 3778 3767 3779
f 3767 3768 3779
f 3779 3768 3780
f 3768 3769 3780
f 3780 3769 3781
f 3769 3770 3781
f 3781 3770 3782
f 3770 3771 3782
f 3782 3771 3783
f 3771 3772 3783
f 3783 3772 3784
f 3772 3773 3784
f 3784 3773 3785
f 3773 3774 3785
f 3785 3774 3786
f 3774 3775 3786
f 3786 3775 3787
f 3775 3764 3787
f 3787 3764 3776
f 3776 3777 3788
f 3788 3777 3789
f 3777 3778 3789
f 3789 3778 3790
f 3778 3779 3790
f 3790 3779 3791
f 3779 3780 3791
f 3791 3780 3792
f 3780 3781 3792
f 3792 3781 3793
f 3781 3782 3793
f 3793 3782 3794
f 3782 3783 3794
f 3794 3783 3795
f 3783 3784 3795
f 3795 3784 3796
f 3784 3785 3796
f 3796 3785 3797
f 3785 3786 3797
f 3797 3786 3798
f 3786 3787 3798
f 3798 3787 3799
f 3787 3776 3799
f 3799 3776 3788
f 3788 3789 3800
f 3800 3789 3801
f 3789 3790 3801
f 3801 3790 3802
f 3790 3791 3802
f 3802 3791 3803
f 3791 3792 3803
f 3803 3792 3804
f 3792 3793 3804
f 3804 3793 3805
f 3793 3794 3805
f 3805 3794 3806
f 3794 3795 3806
f 3806 3795 3807
f 3795 3796 3807
f 3807 3796 3808
f 3796 3797 3808
f 3808 3797 3809
f 3797 3798 3809
f 3809 3798 3810
f 3798 3799 3810
f 3810 3799 3811
f 3799 3788 3811
f 3811 3788 3800
f 3800 3801 3812
f 3812 3801 3813
f 3801 3802 3813
f 3813 3802 3814
f 3802 3803 3814
f 3814 3803 3815
f 3803 3804 3815
f 3815 3804 3816
f 3804 3805 3816
f 3816 3805 3817
f 3805 3806 3817
f 3817 3806 3818
f 3806 3807 3818
f 3818 3807 3819
f 3807 3808 3819
f 3819 3808 3820
f 3808 3809 3820
f 3820 3809 3821
f 3809 3810 3821
f 3821 3810 3822
f 3810 3811 3822
f 3822 3811 3823
f 3811 3800 3823
f 3823 3800 3812
f 3812 3813 3824
f 3824 3813 3825
f 3813 3814 3825
f 3825 3814 3826
f 3814 3815 3826
f 3826 3815 3827
f 3815 3816 3827
f 3827 3816 3828
f 3816 3817 3828
f 3828 3817 3829
f 3817 3818 3829
f 3829 3818 3830
f 3818 3819 3830
f 3830 3819 3831
f 3819 3820 3831
f 3831 3820 3832
f 3820 3821 3832
f 3832 3821 3833
f 3821 3822 3833
f 3833 3822 3834
f 3822 3823 3834
f 3834 3823 3835
f 3823 3812 3835
f 3835 3812 3824
f 3824 3825 3836
f 3836 3825 3837
f 3825 3826 3837
f 3837 3826 3838
f 3826 3827 3838
f 3838 3827 3839
f 3827 3828 3839
f 3839 3828 3840
f 3828 3829 3840
f 3840 3829 3841
f 3829 3830 3841
f 3841 3830 3842
f 3830 3831 3842
f 3842 3831 3843
f 3831 3832 3843
f 3843 3832 3844
f 3832 3833 3844
f 3844 3833 3845
f 3833 3834 3845
f 3845 3834 3846
f 3834 3835 3846
f 3846 3835 3847
f 3835 3824 3847
f 3847 3824 3836
f 3836 3837 3848
f 3848 3837 3849
f 3837 3838 3849
f 3849 3838 3850
f 3838 3839 3850
f 3850 3839 3851
f 3839 3840 3851
f 3851 3840 3852
f 3840 3841 3852
f 3852 3841 3853
f 3841 3842 3853
f 3853 3842 3854
f 3842 3843 3854
f 3854 3843 3855
f 3843 3844 3855
f 3855 3844 3856
f 3844 3845 3856
f 3856 3845 3857
f 3845 3846 3857
f 3857 3846 3858
f 3846 3847 3858
f 3858 3847 3859
f 3847 3836 3859
f 3859 3836 3848
f 3848 3849 3860
f 3860 3849 3861
f 3849 3850 3861
f 3861 3850 3862
f 3850 3851 3862
f 3862 3851 3863
f 3851 3852 3863
f 3863 3852 3864
f 3852 3853 3864
f 3864 3853 3865
f 3853 3854 3865
f 3865 3854 3866
f 3854 3855 3866
f 3866 3855 3867
f 3855 3856 3867
f 3867 3856 3868
f 3856 3857 3868
f 3868 3857 3869
f 3857 3858 3869
f 3869 3858 3870
f 3858 3859 3870
f 3870 3859 3871
f 3859 3848 3871
f 3871 3848 3860
f 3860 3861 3872
f 3872 3861 3873
f 3861 3862 3873
f 3873 3862 3874
f 3862 3863 3874
f 3874 3863 3875
f 3863 3864 3875
f 3875 3864 3876
f 3864 3865 3876
f 3876 3865 3877
f 3865 3866 3877
f 3877 3866 3878
f 3866 3867 3878
f 3878 3867 3879
f 3867 3868 3879
f 3879 3868 3880
f 3868 3869 3880
f 3880 3869 3881
f 3869 3870 3881
f 3881 3870 3882
f 3870 3871 3882
f 3882 3871 3883
f 3871 3860 3883
f 3883 3860 3872
f 3872 3873 3884
f 3884 3873 3885
f 3873 3874 3885
f 3885 3874 3886
f 3874 3875 3886
f 3886 3875 3887
f 3875 3876 3887
f 3887 3876 3888
f 3876 3877 3888
f 3888 3877 3889
f 3877 3878 3889
f 3889 3878 3890
f 3878 3879 3890
f 3890 3879 3891
f 3879 3880 3891
f 3891 3880 3892
f 3880 3881 3892
f 3892 3881 3893
f 3881 3882 3893
f 3893 3882 3894
f 3882 3883 3894
f 3894 3883 3895
f 3883 3872 3895
f 3895 3872 3884
f 3884 3885 3896
f 3896 3885 3897
f 3885 3886 3897
f 3897 3886 3898
f 3886 3887 3898
f 3898 3887 3899
f 3887 3888 3899
f 3899 3888 3900
f 3888 3889 3900
f 3900 3889 3901
f 3889 3890 3901
f 3901 3890 3902
f 3890 3891 3902
f 3902 3891 3903
f 3891 3892 3903
f 3903 3892 3904
f 3892 3893 3904
f 3904 3893 3905
f 3893 3894 3905
f 3905 3894 3906
f 3894 3895 3906
f 3906 3895 3907
f 3895 3884 3907
f 3907 3884 3896
f 3896 3897 3908
f 3908 3897 3909
f 3897 3898 3909
f 3909 3898 3910
f 3898 3899 3910
f 3910 3899 3911
f 3899 3900 3911
f 3911 3900 3912
f 3900 3901 3912
f 3912 3901 3913
f 3901 3902 3913
f 3913 3902 3914
f 3902 3903 3914
f 3914 3903 3915
f 3903 3904 3915
f 3915 3904 3916
f 3904 3905 3916
f 3916 3905 3917
f 3905 3906 3917
f 3917 3906 3918
f 3906 3907 3918
f 3918 3907 3919
f 3907 3896 3919
f 3919 3896 3908
f 3908 3909 3920
f 3920 3909 3921
f 3909 3910 3921
f 3921 3910 3922
f 3910 3911 3922
f 3922 3911 3923
f 3911 3912 3923
f 3923 3912 3924
f 3912 3913 3924
f 3924 3913 3925
f 3913 3914 3925
f 3925 3914 3926
f 3914 3915 3926
f 3926 3915 3927
f 3915 3916 3927
f 3927 3916 3928
f 3916 3917 3928
f 3928 3917 3929
f 3917 3918 3929
f 3929 3918 3930
f 3918 3919 3930
f 3930 3919 3931
f 3919 3908 3931
f 3931 3908 3920
f 3920 3921 3932
f 3932 3921 3933
f 3921 3922 3933
f 3933 3922 3934
f 3922 3923 3934
f 3934 3923 3935
f 3923 3924 3935
f 3935 3924 3936
f 3924 3925 3936
f 3936 3925 3937
f 3925 3926 3937
f 3937 3926 3938
f 3926 3927 3938
f 3938 3927 3939
f 3927 3928 3939
f 3939 3928 3940
f 3928 3929 3940
f 3940 3929 3941
f 3929 3930 3941
f 3941 3930 3942
f 3930 3931 3942
f 3942 3931 3943
f 3931 3920 3943
f 3943 3920 3932
f 3932 3933 3944
f 3944 3933 3945
f 3933 3934 3945
f 3945 3934 3946
f 3934 3935 3946
f 3946 3935 3947
f 3935 3936 3947
f 3947 3936 3948
f 3936 3937 3948
f 3948 3937 3949
f 3937 3938 3949
f 3949 3938 3950
f 3938 3939 3950
f 3950 3939 3951
f 3939 3940 3951
f 3951 3940 3952
f 3940 3941 3952
f 3952 3941 3953
f 3941 3942 3953
f 3953 3942 3954
f 3942 3943 3954
f 3954 3943 3955
f 3943 3932 3955
f 3955 3932 3944
f 3944 3945 3956
f 3956 3945 3957
f 3945 3946 3957
f 3957 3946 3958
f 3946 3947 3958
f 3958 3947 3959
f 3947 3948 3959
f 3959 3948 3960
f 3948 3949 3960
f 3960 3949 3961
f 3949 3950 3961
f 3961 3950 3962
f 3950 3951 3962
f 3962 3951 3963
f 3951 3952 3963
f 3963 3952 3964
f 3952 3953 3964
f 3964 3953 3965
f 3953 3954 3965
f 3965 3954 3966
f 3954 3955 3966
f 3966 3955 3967
f 3955 3944 3967
f 3967 3944 3956
f 3956 3957 3968
f 3968 3957 3969
f 3957 3958 3969
f 3969 3958 3970
f 3958 3959 3970
f 3970 3959 3971
f 3959 3960 3971
f 3971 3960 3972
f 3960 3961 3972
f 3972 3961 3973
f 3961 3962 3973
f 3973 3962 3974
f 3962 3963 3974
f 3974 3963 3975
f 3963 3964 3975
f 3975 3964 3976
f 3964 3965 3976
f 3976 3965 3977
f 3965 3966 3977
f 3977 3966 3978
f 3966 3967 3978
f 3978 3967 3979
f 3967 3956 3979
f 3979 3956 3968
f 3968 3969 3980
f 3980 3969 3981
f 3969 3970 3981
f 3981 3970 3982
f 3970 3971 3982
f 3982 3971 3983
f 3971 3972 3983
f 3983 3972 3984
f 3972 3973 3984
f 3984 3973 3985
f 3973 3974 3985
f 3985 3974 3986
f 3974 3975 3986
f 3986 3975 3987
f 3975 3976 3987
f 3987 3976 3988
f 3976 3977 3988
f 3988 3977 3989
f 3977 3978 3989
f 3989 3978 3990
f 3978 3979 3990
f 3990 3979 3991
f 3979 3968 3991
f 3991 3968 3980
f 3980 3981 3992
f 3992 3981 3993
f 3981 3982 3993
f 3993 3982 3994
f 3982 3983 3994
f 3994 3983 3995
f 3983 3984 3995
f 3995 3984 3996
f 3984 3985 3996
f 3996 3985 3997
f 3985 3986 3997
f 3997 3986 3998
f 3986 3987 3998
f 3998 3987 3999
f 3987 3988 3999
f 3999 3988 4000
f 3988 3989 4000
f 4000 3989 4001
f 3989 3990 4001
f 4001 3990 4002
f 3990 3991 4002
f 4002 3991 4003
f 3991 3980 4003
f 4003 3980 3992
f 3992 3993 4004
f 4004 3993 4005
f 3993 3994 4005
f 4005 3994 4006
f 3994 3995 4006
f 4006 3995 4007
f 3995 3996 4007
f 4007 3996 4008
f 3996 3997 4008
f 4008 3997 4009
f 3997 3998 4009
f 4009 3998 4010
f 3998 3999 4010
f 4010 3999 4011
f 3999 4000 4011
f 4011 4000 4012
f 4000 4001 4012
f 4012 4001 4013
f 4001 4002 4013
f 4013 4002 4014
f 4002 4003 4014
f 4014 4003 4015
f 4003 3992 4015
f 4015 3992 4004
f 4004 4005 4016
f 4016 4005 4017
f 4005 4006 4017
f 4017 4006 4018
f 4006 4007 4018
f 4018 4007 4019
f 4007 4008 4019
f 4019 4008 4020
f 4008 4009 4020
f 4020 4009 4021
f 4009 4010 4021
f 4021 4010 4022
f 4010 4011 4022
f 4022 4011 4023
f 4011 4012 4023
f 4023 4012 4024
f 4012 4013 4024
f 4024 4013 4025
f 4013 4014 4025
f 4025 4014 4026
f 4014 4015 4026
f 4026 4015 4027
f 4015 4004 4027
f 4027 4004 4016
f 4016 4017 4028
f 4028 4017 4029
f 4017 4018 4029
f 4029 4018 4030
f 4018 4019 4030
f 4030 4019 4031
f 4019 4020 4031
f 4031 4020 4032
f 4020 4021 4032
f 4032 4021 4033
f 4021 4022 4033
f 4033 4022 4034
f 4022 4023 4034
f 4034 4023 4035
f 4023 4024 4035
f 4035 4024 4036
f 4024 4025 4036
f 4036 4025 4037
f 4025 4026 4037
f 4037 4026 4038
f 4026 4027 4038
f 4038 4027 4039
f 4027 4016 4039
f 4039 4016 4028
f 4028 4029 4040
f 4040 4029 4041
f 4029 4030 4041
f 4041 4030 4042
f 4030 4031 4042
f 4042 4031 4043
f 4031 4032 4043
f 4043 4032 4044
f 4032 4033 4044
f 4044 4033 4045
f 4033 4034 4045
f 4045 4034 4046
f 4034 4035 4046
f 4046 4035 4047
f 4035 4036 4047
f 4047 4036 4048
f 4036 4037 4048
f 4048 4037 4049
f 4037 4038 4049
f 4049 4038 4050
f 4038 4039 4050
f 4050 4039 4051
f 4039 4028 4051
f 4051 4028 4040
f 4040 4041 4052
f 4052 4041 4053
f 4041 4042 4053
f 4053 4042 4054
f 4042 4043 4054
f 4054 4043 4055
f 4043 4044 4055
f 4055 4044 4056
f 4044 4045 4056
f 4056 4045 4057
f 4045 4046 4057
f 4057 4046 4058
f 4046 4047 4058
f 4058 4047 4059
f 4047 4048 4059
f 4059 4048 4060
f 4048 4049 4060
f 4060 4049 4061
f 4049 4050 4061
f 4061 4050 4062
f 4050 4051 4062
f 4062 4051 4063
f 4051 4040 4063
f 4063 4040 4052
f 4052 4053 4064
f 4064 4053 4065
f 4053 4054 4065
f 4065 4054 4066
f 4054 4055 4066
f 4066 4055 4067
f 4055 4056 4067
f 4067 4056 4068
f 4056 4057 4068
f 4068 4057 4069
f 4057 4058 4069
f 4069 4058 4070
f 4058 4059 4070
f 4070 4059 4071
f 4059 4060 4071
f 4071 4060 4072
f 4060 4061 4072
f 4072 4061 4073
f 4061 4062 4073
f 4073 4062 4074
f 4062 4063 4074
f 4074 4063 4075
f 4063 4052 4075
f 4075 4052 4064
f 4064 4065 4076
f 4076 4065 4077
f 4065 4066 4077
f 4077 4066 4078
f 4066 4067 4078
f 4078 4067 4079
f 4067 4068 4079
f 4079 4068 4080
f 4068 4069 4080
f 4080 4069 4081
f 4069 4070 4081
f 4081 4070 4082
f 4070 4071 4082
f 4082 4071 4083
f 4071 4072 4083
f 4083 4072 4084
f 4072 4073 4084
f 4084 4073 4085
f 4073 4074 4085
f 4085 4074 4086
f 4074 4075 4086
f 4086 4075 4087
f 4075 4064 4087
f 4087 4064 4076
f 4076 4077 4088
f 4088 4077 4089
f 4077 4078 4089
f 4089 4078 4090
f 4078 4079 4090
f 4090 4079 4091
f 4079 4080 4091
f 4091 4080 4092
f 4080 4081 4092
f 4092 4081 4093
f 4081 4082 4093
f 4093 4082 4094
f 4082 4083 4094
f 4094 4083 4095
f 4083 4084 4095
f 4095 4084 4096
f 4084 4085 4096
f 4096 4085 4097
f 4085 4086 4097
f 4097 4086 4098
f 4086 4087 4098
f 4098 4087 4099
f 4087 4076 4099
f 4099 4076 4088
f 4088 4089 4100
f 4100 4089 4101
f 4089 4090 4101
f 4101 4090 4102
f 4090 4091 4102
f 4102 4091 4103
f 4091 4092 4103
f 4103 4092 4104
f 4092 4093 4104
f 4104 4093 4105
f 4093 4094 4105
f 4105 4094 4106
f 4094 4095 4106
f 4106 4095 4107
f 4095 4096 4107
f 4107 4096 4108
f 4096 4097 4108
f 4108 4097 4109
f 4097 4098 4109
f 4109 4098 4110
f 4098 4099 4110
f 4110 4099 4111
f 4099 4088 4111
f 4111 4088 4100
f 4100 4101 4112
f 4112 4101 4113
f 4101 4102 4113
f 4113 4102 4114
f 4102 4103 4114
f 4114 4103 4115
f 4103 4104 4115
f 4115 4104 4116
f 4104 4105 4116
f 4116 4105 4117
f 4105 4106 4117
f 4117 4106 4118
f 4106 4107 4118
f 4118 4107 4119
f 4107 4108 4119
f 4119 4108 4120
f 4108 4109 4120
f 4120 4109 4121
f 4109 4110 4121
f 4121 4110 4122
f 4110 4111 4122
f 4122 4111 4123
f 4111 4100 4123
f 4123 4100 4112
f 4112 4113 4124
f 4124 4113 4125
f 4113 4114 4125
f 4125 4114 4126
f 4114 4115 4126
f 4126 4115 4127
f 4115 4116 4127
f 4127 4116 4128
f 4116 4117 4128
f 4128 4117 4129
f 4117 4118 4129
f 4129 4118 4130
f 4118 4119 4130
f 4130 4119 4131
f 4119 4120 4131
f 4131 4120 4132
f 4120 4121 4132
f 4132 4121 4133
f 4121 4122 4133
f 4133 4122 4134
f 4122 4123 4134
f 4134 4123 4135
f 4123 4112 4135
f 4135 4112 4124
f 4124 4125 4136
f 4136 4125 4137
f 4125 4126 4137
f 4137 4126 4138
f 4126 4127 4138
f 4138 4127 4139
f 4127 4128 4139
f 4139 4128 4140
f 4128 4129 4140
f 4140 4129 4141
f 4129 4130 4141
f 4141 4130 4142
f 4130 4131 4142
f 4142 4131 4143
f 4131 4132 4143
f 4143 4132 4144
f 4132 4133 4144
f 4144 4133 4145
f 4133 4134 4145
f 4145 4134 4146
f 4134 4135 4146
f 4146 4135 4147
f 4135 4124 4147
f 4147 4124 4136
f 4136 4137 4148
f 4148 4137 4149
f 4137 4138 4149
f 4149 4138 4150
f 4138 4139 4150
f 4150 4139 4151
f 4139 4140 4151
f 4151 4140 4152
f 4140 4141 4152
f 4152 4141 4153
f 4141 4142 4153
f 4153 4142 4154
f 4142 4143 4154
f 4154 4143 4155
f 4143 4144 4155
f 4155 4144 4156
f 4144 4145 4156
f 4156 4145 4157
f 4145 4146 4157
f 4157 4146 4158
f 4146 4147 4158
f 4158 4147 4159
f 4147 4136 4159
f 4159 4136 4148
f 4148 4149 4160
f 4160 4149 4161
f 4149 4150 4161
f 4161 4150 4162
f 4150 4151 4162
f 4162 4151 4163
f 4151 4152 4163
f 4163 4152 4164
f 4152 4153 4164
f 4164 4153 4165
f 4153 4154 4165
f 4165 4154 4166
f 4154 4155 4166
f 4166 4155 4167
f 4155 4156 4167
f 4167 4156 4168
f 4156 4157 4168
f 4168 4157 4169
f 4157 4158 4169
f 4169 4158 4170
f 4158 4159 4170
f 4170 4159 4171
f 4159 4148 4171
f 4171 4148 4160
f 4160 4161 4172
f 4172 4161 4173
f 4161 4162 4173
f 4173 4162 4174
f 4162 4163 4174
f 4174 4163 4175
f 4163 4164 4175
f 4175 4164 4176
f 4164 4165 4176
f 4176 4165 4177
f 4165 4166 4177
f 4177 4166 4178
f 4166 4167 4178
f 4178 4167 4179
f 4167 4168 4179
f 4179 4168 4180
f 4168 4169 4180
f 4180 4169 4181
f 4169 4170 4181
f 4181 4170 4182
f 4170 4171 4182
f 4182 4171 4183
f 4171 4160 4183
f 4183 4160 4172
f 4172 4173 4184
f 4184 4173 4185
f 4173 4174 4185
f 4185 4174 4186
f 4174 4175 4186
f 4186 4175 4187
f 4175 4176 4187
f 4187 4176 4188
f 4176 4177 4188
f 4188 4177 4189
f 4177 4178 4189
f 4189 4178 4190
f 4178 4179 4190
f 4190 4179 4191
f 4179 4180 4191
f 4191 4180 4192
f 4180 4181 4192
f 4192 4181 4193
f 4181 4182 4193
f 4193 4182 4194
f 4182 4183 4194
f 4194 4183 4195
f 4183 4172 4195
f 4195 4172 4184
f 4184 4185 4196
f 4196 4185 4197
f 4185 4186 4197
f 4197 4186 4198
f 4186 4187 4198
f 4198 4187 4199
f 4187 4188 4199
f 4199 4188 4200
f 4188 4189 4200
f 4200 4189 4201
f 4189 4190 4201
f 4201 4190 4202
f 4190 4191 4202
f 4202 4191 4203
f 4191 4192 4203
f 4203 4192 4204
f 4192 4193 4204
f 4204 4193 4205
f 4193 4194 4205
f 4205 4194 4206
f 4194 4195 4206
f 4206 4195 4207
f 4195 4184 4207
f 4207 4184 4196
f 4196 4197 4208
f 4208 4197 4209
f 4197 4198 4209
f 4209 4198 4210
f 4198 4199 4210
f 4210 4199 4211
f 4199 4200 4211
f 4211 4200 4212
f 4200 4201 4212
f 4212 4201 4213
f 4201 4202 4213
f 4213 4202 4214
f 4202 4203 4214
f 4214 4203 4215
f 4203 4204 4215
f 4215 4204 4216
f 4204 4205 4216
f 4216 4205 4217
f 4205 4206 4217
f 4217 4206 4218
f 4206 4207 4218
f 4218 4207 4219
f 4207 4196 4219
f 4219 4196 4208
f 4208 4209 4220
f 4220 4209 4221
f 4209 4210 4221
f 4221 4210 4222
f 4210 4211 4222
f 4222 4211 4223
f 4211 4212 4223
f 4223 4212 4224
f 4212 4213 4224
f 4224 4213 4225
f 4213 4214 4225
f 4225 4214 4226
f 4214 4215 4226
f 4226 4215 4227
f 4215 4216 4227
f 4227 4216 4228
f 4216 4217 4228
f 4228 4217 4229
f 4217 4218 4229
f 4229 4218 4230
f 4218 4219 4230
f 4230 4219 4231
f 4219 4208 4231
f 4231 4208 4220
f 4220 4221 4232
f 4232 4221 4233
f 4221 4222 4233
f 4233 4222 4234
f 4222 4223 4234
f 4234 4223 4235
f 4223 4224 4235
f 4235 4224 4236
f 4224 4225 4236
f 4236 4225 4237
f 4225 4226 4237
f 4237 4226 4238
f 4226 4227 4238
f 4238 4227 4239
f 4227 4228 4239
f 4239 4228 4240
f 4228 4229 4240
f 4240 4229 4241
f 4229 4230 4241
f 4241 4230 4242
f 4230 4231 4242
f 4242 4231 4243
f 4231 4220 4243
f 4243 4220 4232
f 4232 4233 4244
f 4244 4233 4245
f 4233 4234 4245
f 4245 4234 4246
f 4234 4235 4246
f 4246 4235 4247
f 4235 4236 4247
f 4247 4236 4248
f 4236 4237 4248
f 4248 4237 4249
f 4237 4238 4249
f 4249 4238 4250
f 4238 4239 4250
f 4250 4239 4251
f 4239 4240 4251
f 4251 4240 4252
f 4240 4241 4252
f 4252 4241 4253
f 4241 4242 4253
f 4253 4242 4254
f 4242 4243 4254
f 4254 4243 4255
f 4243 4232 4255
f 4255 4232 4244
f 4244 4245 4256
f 4256 4245 4257
f 4245 4246 4257
f 4257 4246 4258
f 4246 4247 4258
f 4258 4247 4259
f 4247 4248 4259
f 4259 4248 4260
f 4248 4249 4260
f 4260 4249 4261
f 4249 4250 4261
f 4261 4250 4262
f 4250 4251 4262
f 4262 4251 4263
f 4251 4252 4263
f 4263 4252 4264
f 4252 4253 4264
f 4264 4253 4265
f 4253 4254 4265
f 4265 4254 4266
f 4254 4255 4266
f 4266 4255 4267
f 4255 4244 4267
f 4267 4244 4256
f 4256 4257 4268
f 4268 4257 4269
f 4257 4258 4269
f 4269 4258 4270
f 4258 4259 4270
f 4270 4259 4271
f 4259 4260 4271
f 4271 4260 4272
f 4260 4261 4272
f 4272 4261 4273
f 4261 4262 4273
f 4273 4262 4274
f 4262 4263 4274
f 4274 4263 4275
f 4263 4264 4275
f 4275 4264 4276
f 4264 4265 4276
f 4276 4265 4277
f 4265 4266 4277
f 4277 4266 4278
f 4266 4267 4278
f 4278 4267 4279
f 4267 4256 4279
f 4279 4256 4268
f 4268 4269 4280
f 4280 4269 4281
f 4269 4270 4281
f 4281 4270 4282
f 4270 4271 4282
f 4282 4271 4283
f 4271 4272 4283
f 4283 4272 4284
f 4272 4273 4284
f 4284 4273 4285
f 4273 4274 4285
f 4285 4274 4286
f 4274 4275 4286
f 4286 4275 4287
f 4275 4276 4287
f 4287 4276 4288
f 4276 4277 4288
f 4288 4277 4289
f 4277 4278 4289
f 4289 4278 4290
f 4278 4279 4290
f 4290 4279 4291
f 4279 4268 4291
f 4291 4268 4280
f 4280 4281 4292
f 4292 4281 4293
f 4281 4282 4293
f 4293 4282 4294
f 4282 4283 4294
f 4294 4283 4295
f 4283 4284 4295
f 4295 4284 4296
f 4284 4285 4296
f 4296 4285 4297
f 4285 4286 4297
f 4297 4286 4298
f 4286 4287 4298
f 4298 4287 4299
f 4287 4288 4299
f 4299 4288 4300
f 4288 4289 4300
f 4300 4289 4301
f 4289 4290 4301
f 4301 4290 4302
f 4290 4291 4302
f 4302 4291 4303
f 4291 4280 4303
f 4303 4280 4292
f 4292 4293 4304
f 4304 4293 4305
f 4293 4294 4305
f 4305 4294 4306
f 4294 4295 4306
f 4306 4295 4307
f 4295 4296 4307
f 4307 4296 4308
f 4296 4297 4308
f 4308 4297 4309
f 4297 4298 4309
f 4309 4298 4310
f 4298 4299 4310
f 4310 4299 4311
f 4299 4300 4311
f 4311 4300 4312
f 4300 4301 4312
f 4312 4301 4313
f 4301 4302 4313
f 4313 4302 4314
f 4302 4303 4314
f 4314 4303 4315
f 4303 4292 4315
f 4315 4292 4304
f 4304 4305 4316
f 4316 4305 4317
f 4305 4306 4317
f 4317 4306 4318
f 4306 4307 4318
f 4318 4307 4319
f 4307 4308 4319
f 4319 4308 4320
f 4308 4309 4320
f 4320 4309 4321
f 4309 4310 4321
f 4321 4310 4322
f 4310 4311 4322
f 4322 4311 4323
f 4311 4312 4323
f 4323 4312 4324
f 4312 4313 4324
f 4324 4313 4325
f 4313 4314 4325
f 4325 4314 4326
f 4314 4315 4326
f 4326 4315 4327
f 4315 4304 4327
f 4327 4304 4316
f 4316 4317 4328
f 4328 4317 4329
f 4317 4318 4329
f 4329 4318 4330
f 4318 4319 4330
f 4330 4319 4331
f 4319 4320 4331
f 4331 4320 4332
f 4320 4321 4332
f 4332 4321 4333
f 4321 4322 4333
f 4333 4322 4334
f 4322 4323 4334
f 4334 4323 4335
f 4323 4324 4335
f 4335 4324 4336
f 4324 4325 4336
f 4336 4325 4337
f 4325 4326 4337
f 4337 4326 4338
f 4326 4327 4338
f 4338 4327 4339
f 4327 4316 4339
f 4339 4316 4328
f 4328 4329 4340
f 4340 4329 4341
f 4329 4330 4341
f 4341 4330 4342
f 4330 4331 4342
f 4342 4331 4343
f 4331 4332 4343
f 4343 4332 4344
f 4332 4333 4344
f 4344 4333 4345
f 4333 4334 4345
f 4345 4334 4346
f 4334 4335 4346
f 4346 4335 4347
f 4335 4336 4347
f 4347 4336 4348
f 4336 4337 4348
f 4348 4337 4349
f 4337 4338 4349
f 4349 4338 4350
f 4338 4339 4350
f 4350 4339 4351
f 4339 4328 4351
f 4351 4328 4340
f 4340 4341 4352
f 4352 4341 4353
f 4341 4342 4353
f 4353 4342 4354
f 4342 4343 4354
f 4354 4343 4355
f 4343 4344 4355
f 4355 4344 4356
f 4344 4345 4356
f 4356 4345 4357
f 4345 4346 4357
f 4357 4346 4358
f 4346 4347 4358
f 4358 4347 4359
f 4347 4348 4359
f 4359 4348 4360
f 4348 4349 4360
f 4360 4349 4361
f 4349 4350 4361
f 4361 4350 4362
f 4350 4351 4362
f 4362 4351 4363
f 4351 4340 4363
f 4363 4340 4352
f 4352 4353 4364
f 4364 4353 4365
f 4353 4354 4365
f 4365 4354 4366
f 4354 4355 4366
f 4366 4355 4367
f 4355 4356 4367
f 4367 4356 4368
f 4356 4357 4368
f 4368 4357 4369
f 4357 4358 4369
f 4369 4358 4370
f 4358 4359 4370
f 4370 4359 4371
f 4359 4360 4371
f 4371 4360 4372
f 4360 4361 4372
f 4372 4361 4373
f 4361 4362 4373
f 4373 4362 4374
f 4362 4363 4374
f 4374 4363 4375
f 4363 4352 4375
f 4375 4352 4364
f 4364 4365 4376
f 4376 4365 4377
f 4365 4366 4377
f 4377 4366 4378
f 4366 4367 4378
f 4378 4367 4379
f 4367 4368 4379
f 4379 4368 4380
f 4368 4369 4380
f 4380 4369 4381
f 4369 4370 4381
f 4381 4370 4382
f 4370 4371 4382
f 4382 4371 4383
f 4371 4372 4383
f 4383 4372 4384
f 4372 4373 4384
f 4384 4373 4385
f 4373 4374 4385
f 4385 4374 4386
f 4374 4375 4386
f 4386 4375 4387
f 4375 4364 4387
f 4387 4364 4376
f 4376 4377 4388
f 4388 4377 4389
f 4377 4378 4389
f 4389 4378 4390
f 4378 4379 4390
f 4390 4379 4391
f 4379 4380 4391
f 4391 4380 4392
f 4380 4381 4392
f 4392 4381 4393
f 4381 4382 4393
f 4393 4382 4394
f 4382 4383 4394
f 4394 4383 4395
f 4383 4384 4395
f 4395 4384 4396
f 4384 4385 4396
f 4396 4385 4397
f 4385 4386 4397
f 4397 4386 4398
f 4386 4387 4398
f 4398 4387 4399
f 4387 4376 4399
f 4399 4376 4388
f 4388 4389 4400
f 4400 4389 4401
f 4389 4390 4401
f 4401 4390 4402
f 4390 4391 4402
f 4402 4391 4403
f 4391 4392 4403
f 4403 4392 4404
f 4392 4393 4404
f 4404 4393 4405
f 4393 4394 4405
f 4405 4394 4406
f 4394 4395 4406
f 4406 4395 4407
f 4395 4396 4407
f 4407 4396 4408
f 4396 4397 4408
f 4408 4397 4409
f 4397 4398 4409
f 4409 4398 4410
f 4398 4399 4410
f 4410 4399 4411
f 4399 4388 4411
f 4411 4388 4400
f 4400 4401 4412
f 4412 4401 4413
f 4401 4402 4413
f 4413 4402 4414
f 4402 4403 4414
f 4414 4403 4415
f 4403 4404 4415
f 4415 4404 4416
f 4404 4405 4416
f 4416 4405 4417
f 4405 4406 4417
f 4417 4406 4418
f 4406 4407 4418
f 4418 4407 4419
f 4407 4408 4419
f 4419 4408 4420
f 4408 4409 4420
f 4420 4409 4421
f 4409 4410 4421
f 4421 4410 4422
f 4410 4411 4422
f 4422 4411 4423
f 4411 4400 4423
f 4423 4400 4412
f 4412 4413 4424
f 4424 4413 4425
f 4413 4414 4425
f 4425 4414 4426
f 4414 4415 4426
f 4426 4415 4427
f 4415 4416 4427
f 4427 4416 4428
f 4416 4417 4428
f 4428 4417 4429
f 4417 4418 4429
f 4429 4418 4430
f 4418 4419 4430
f 4430 4419 4431
f 4419 4420 4431
f 4431 4420 4432
f 4420 4421 4432
f 4432 4421 4433
f 4421 4422 4433
f 4433 4422 4434
f 4422 4423 4434
f 4434 4423 4435
f 4423 4412 4435
f 4435 4412 4424
f 4424 4425 4436
f 4436 4425 4437
f 4425 4426 4437
f 4437 4426 4438
f 4426 4427 4438
f 4438 4427 4439
f 4427 4428 4439
f 4439 4428 4440
f 4428 4429 4440
f 4440 4429 4441
f 4429 4430 4441
f 4441 4430 4442
f 4430 4431 4442
f 4442 4431 4443
f 4431 4432 4443
f 4443 4432 4444
f 4432 4433 4444
f 4444 4433 4445
f 4433 4434 4445
f 4445 4434 4446
f 4434 4435 4446
f 4446 4435 4447
f 4435 4424 4447
f 4447 4424 4436
f 4436 4437 4448
f 4448 4437 4449
f 4437 4438 4449
f 4449 4438 4450
f 4438 4439 4450
f 4450 4439 4451
f 4439 4440 4451
f 4451 4440 4452
f 4440 4441 4452
f 4452 4441 4453
f 4441 4442 4453
f 4453 4442 4454
f 4442 4443 4454
f 4454 4443 4455
f 4443 4444 4455
f 4455 4444 4456
f 4444 4445 4456
f 4456 4445 4457
f 4445 4446 4457
f 4457 4446 4458
f 4446 4447 4458
f 4458 4447 4459
f 4447 4436 4459
f 4459 4436 4448
f 4448 4449 4460
f 4460 4449 4461
f 4449 4450 4461
f 4461 4450 4462
f 4450 4451 4462
f 4462 4451 4463
f 4451 4452 4463
f 4463 4452 4464
f 4452 4453 4464
f 4464 4453 4465
f 4453 4454 4465
f 4465 4454 4466
f 4454 4455 4466
f 4466 4455 4467
f 4455 4456 4467
f 4467 4456 4468
f 4456 4457 4468
f 4468 4457 4469
f 4457 4458 4469
f 4469 4458 4470
f 4458 4459 4470
f 4470 4459 4471
f 4459 4448 4471
f 4471 4448 4460
f 4460 4461 4472
f 4472 4461 4473
f 4461 4462 4473
f 4473 4462 4474
f 4462 4463 4474
f 4474 4463 4475
f 4463 4464 4475
f 4475 4464 4476
f 4464 4465 4476
f 4476 4465 4477
f 4465 4466 4477
f 4477 4466 4478
f 4466 4467 4478
f 4478 4467 4479
f 4467 4468 4479
f 4479 4468 4480
f 4468 4469 4480
f 4480 4469 4481
f 4469 4470 4481
f 4481 4470 4482
f 4470 4471 4482
f 4482 4471 4483
f 4471 4460 4483
f 4483 4460 4472
f 4472 4473 4484
f 4484 4473 4485
f 4473 4474 4485
f 4485 4474 4486
f 4474 4475 4486
f 4486 4475 4487
f 4475 4476 4487
f 4487 4476 4488
f 4476 4477 4488
f 4488 4477 4489
f 4477 4478 4489
f 4489 4478 4490
f 4478 4479 4490
f 4490 4479 4491
f 4479 4480 4491
f 4491 4480 4492
f 4480 4481 4492
f 4492 4481 4493
f 4481 4482 4493
f 4493 4482 4494
f 4482 4483 4494
f 4494 4483 4495
f 4483 4472 4495
f 4495 4472 4484
f 4484 4485 4496
f 4496 4485 4497
f 4485 4486 4497
f 4497 4486 4498
f 4486 4487 4498
f 4498 4487 4499
f 4487 4488 4499
f 4499 4488 4500
f 4488 4489 4500
f 4500 4489 4501
f 4489 4490 4501
f 4501 4490 4502
f 4490 4491 4502
f 4502 4491 4503
f 4491 4492 4503
f 4503 4492 4504
f 4492 4493 4504
f 4504 4493 4505
f 4493 4494 4505
f 4505 4494 4506
f 4494 4495 4506
f 4506 4495 4507
f 4495 4484 4507
f 4507 4484 4496
f 4496 4497 4508
f 4508 4497 4509
f 4497 4498 4509
f 4509 4498 4510
f 4498 4499 4510
f 4510 4499 4511
f 4499 4500 4511
f 4511 4500 4512
f 4500 4501 4512
f 4512 4501 4513
f 4501 4502 4513
f 4513 4502 4514
f 4502 4503 4514
f 4514 4503 4515
f 4503 4504 4515
f 4515 4504 4516
f 4504 4505 4516
f 4516 4505 4517
f 4505 4506 4517
f 4517 4506 4518
f 4506 4507 4518
f 4518 4507 4519
f 4507 4496 4519
f 4519 4496 4508
f 4508 4509 4520
f 4520 4509 4521
f 4509 4510 4521
f 4521 4510 4522
f 4510 4511 4522
f 4522 4511 4523
f 4511 4512 4523
f 4523 4512 4524
f 4512 4513 4524
f 4524 4513 4525
f 4513 4514 4525
f 4525 4514 4526
f 4514 4515 4526
f 4526 4515 4527
f 4515 4516 4527
f 4527 4516 4528
f 4516 4517 4528
f 4528 4517 4529
f 4517 4518 4529
f 4529 4518 4530
f 4518 4519 4530
f 4530 4519 4531
f 4519 4508 4531
f 4531 4508 4520
f 4520 4521 4532
f 4532 4521 4533
f 4521 4522 4533
f 4533 4522 4534
f 4522 4523 4534
f 4534 4523 4535
f 4523 4524 4535
f 4535 4524 4536
f 4524 4525 4536
f 4536 4525 4537
f 4525 4526 4537
f 4537 4526 4538
f 4526 4527 4538
f 4538 4527 4539
f 4527 4528 4539
f 4539 4528 4540
f 4528 4529 4540
f 4540 4529 4541
f 4529 4530 4541
f 4541 4530 4542
f 4530 4531 4542
f 4542 4531 4543
f 4531 4520 4543
f 4543 4520 4532
f 4532 4533 4544
f 4544 4533 4545
f 4533 4534 4545
f 4545 4534 4546
f 4534 4535 4546
f 4546 4535 4547
f 4535 4536 4547
f 4547 4536 4548
f 4536 4537 4548
f 4548 4537 4549
f 4537 4538 4549
f 4549 4538 4550
f 4538 4539 4550
f 4550 4539 4551
f 4539 4540 4551
f 4551 4540 4552
f 4540 4541 4552
f 4552 4541 4553
f 4541 4542 4553
f 4553 4542 4554
f 4542 4543 4554
f 4554 4543 4555
f 4543 4532 4555
f 4555 4532 4544
f 4544 4545 4556
f 4556 4545 4557
f 4545 4546 4557
f 4557 4546 4558
f 4546 4547 4558
f 4558 4547 4559
f 4547 4548 4559
f 4559 4548 4560
f 4548 4549 4560
f 4560 4549 4561
f 4549 4550 4561
f 4561 4550 4562
f 4550 4551 4562
f 4562 4551 4563
f 4551 4552 4563
f 4563 4552 4564
f 4552 4553 4564
f 4564 4553 4565
f 4553 4554 4565
f 4565 4554 4566
f 4554 4555 4566
f 4566 4555 4567
f 4555 4544 4567
f 4567 4544 4556
f 4556 4557 4568
f 4568 4557 4569
f 4557 4558 4569
f 4569 4558 4570
f 4558 4559 4570
f 4570 4559 4571
f 4559 4560 4571
f 4571 4560 4572
f 4560 4561 4572
f 4572 4561 4573
f 4561 4562 4573
f 4573 4562 4574
f 4562 4563 4574
f 4574 4563 4575
f 4563 4564 4575
f 4575 4564 4576
f 4564 4565 4576
f 4576 4565 4577
f 4565 4566 4577
f 4577 4566 4578
f 4566 4567 4578
f 4578 4567 4579
f 4567 4556 4579
f 4579 4556 4568
f 4568 4569 4580
f 4580 4569 4581
f 4569 4570 4581
f 4581 4570 4582
f 4570 4571 4582
f 4582 4571 4583
f 4571 4572 4583
f 4583 4572 4584
f 4572 4573 4584
f 4584 4573 4585
f 4573 4574 4585
f 4585 4574 4586
f 4574 4575 4586
f 4586 4575 4587
f 4575 4576 4587
f 4587 4576 4588
f 4576 4577 4588
f 4588 4577 4589
f 4577 4578 4589
f 4589 4578 4590
f 4578 4579 4590
f 4590 4579 4591
f 4579 4568 4591
f 4591 4568 4580
f 4580 4581 4592
f 4592 4581 4593
f 4581 4582 4593
f 4593 4582 4594
f 4582 4583 4594
f 4594 4583 4595
f 4583 4584 4595
f 4595 4584 4596
f 4584 4585 4596
f 4596 4585 4597
f 4585 4586 4597
f 4597 4586 4598
f 4586 4587 4598
f 4598 4587 4599
f 4587 4588 4599
f 4599 4588 4600
f 4588 4589 4600
f 4600 4589 4601
f 4589 4590 4601
f 4601 4590 4602
f 4590 4591 4602
f 4602 4591 4603
f 4591 4580 4603
f 4603 4580 4592
f 4592 4593 4604
f 4604 4593 4605
f 4593 4594 4605
f 4605 4594 4606
f 4594 4595 4606
f 4606 4595 4607
f 4595 4596 4607
f 4607 4596 4608
f 4596 4597 4608
f 4608 4597 4609
f 4597 4598 4609
f 4609 4598 4610
f 4598 4599 4610
f 4610 4599 4611
f 4599 4600 4611
f 4611 4600 4612
f 4600 4601 4612
f 4612 4601 4613
f 4601 4602 4613
f 4613 4602 4614
f 4602 4603 4614
f 4614 4603 4615
f 4603 4592 4615
f 4615 4592 4604
f 4604 4605 4616
f 4616 4605 4617
f 4605 4606 4617
f 4617 4606 4618
f 4606 4607 4618
f 4618 4607 4619
f 4607 4608 4619
f 4619 4608 4620
f 4608 4609 4620
f 4620 4609 4621
f 4609 4610 4621
f 4621 4610 4622
f 4610 4611 4622
f 4622 4611 4623
f 4611 4612 4623
f 4623 4612 4624
f 4612 4613 4624
f 4624 4613 4625
f 4613 4614 4625
f 4625 4614 4626
f 4614 4615 4626
f 4626 4615 4627
f 4615 4604 4627
f 4627 4604 4616
f 4616 4617 4628
f 4628 4617 4629
f 4617 4618 4629
f 4629 4618 4630
f 4618 4619 4630
f 4630 4619 4631
f 4619 4620 4631
f 4631 4620 4632
f 4620 4621 4632
f 4632 4621 4633
f 4621 4622 4633
f 4633 4622 4634
f 4622 4623 4634
f 4634 4623 4635
f 4623 4624 4635
f 4635 4624 4636
f 4624 4625 4636
f 4636 4625 4637
f 4625 4626 4637
f 4637 4626 4638
f 4626 4627 4638
f 4638 4627 4639
f 4627 4616 4639
f 4639 4616 4628
f 4628 4629 4640
f 4640 4629 4641
f 4629 4630 4641
f 4641 4630 4642
f 4630 4631 4642
f 4642 4631 4643
f 4631 4632 4643
f 4643 4632 4644
f 4632 4633 4644
f 4644 4633 4645
f 4633 4634 4645
f 4645 4634 4646
f 4634 4635 4646
f 4646 4635 4647
f 4635 4636 4647
f 4647 4636 4648
f 4636 4637 4648
f 4648 4637 4649
f 4637 4638 4649
f 4649 4638 4650
f 4638 4639 4650
f 4650 4639 4651
f 4639 4628 4651
f 4651 4628 4640
f 4640 4641 4652
f 4652 4641 4653
f 4641 4642 4653
f 4653 4642 4654
f 4642 4643 4654
f 4654 4643 4655
f 4643 4644 4655
f 4655 4644 4656
f 4644 4645 4656
f 4656 4645 4657
f 4645 4646 4657
f 4657 4646 4658
f 4646 4647 4658
f 4658 4647 4659
f 4647 4648 4659
f 4659 4648 4660
f 4648 4649 4660
f 4660 4649 4661
f 4649 4650 4661
f 4661 4650 4662
f 4650 4651 4662
f 4662 4651 4663
f 4651 4640 4663
f 4663 4640 4652
f 4652 4653 4664
f 4664 4653 4665
f 4653 4654 4665
f 4665 4654 4666
f 4654 4655 4666
f 4666 4655 4667
f 4655 4656 4667
f 4667 4656 4668
f 4656 4657 4668
f 4668 4657 4669
f 4657 4658 4669
f 4669 4658 4670
f 4658 4659 4670
f 4670 4659 4671
f 4659 4660 4671
f 4671 4660 4672
f 4660 4661 4672
f 4672 4661 4673
f 4661 4662 4673
f 4673 4662 4674
f 4662 4663 4674
f 4674 4663 4675
f 4663 4652 4675
f 4675 4652 4664
f 4664 4665 4676
f 4676 4665 4677
f 4665 4666 4677
f 4677 4666 4678
f 4666 4667 4678
f 4678 4667 4679
f 4667 4668 4679
f 4679 4668 4680
f 4668 4669 4680
f 4680 4669 4681
f 4669 4670 4681
f 4681 4670 4682
f 4670 4671 4682
f 4682 4671 4683
f 4671 4672 4683
f 4683 4672 4684
f 4672 4673 4684
f 4684 4673 4685
f 4673 4674 4685
f 4685 4674 4686
f 4674 4675 4686
f 4686 4675 4687
f 4675 4664 4687
f 4687 4664 4676
f 4676 4677 4688
f 4688 4677 4689
f 4677 4678 4689
f 4689 4678 4690
f 4678 4679 4690
f 4690 4679 4691
f 4679 4680 4691
f 4691 4680 4692
f 4680 4681 4692
f 4692 4681 4693
f 4681 4682 4693
f 4693 4682 4694
f 4682 4683 4694
f 4694 4683 4695
f 4683 4684 4695
f 4695 4684 4696
f 4684 4685 4696
f 4696 4685 4697
f 4685 4686 4697
f 4697 4686 4698
f 4686 4687 4698
f 4698 4687 4699
f 4687 4676 4699
f 4699 4676 4688
f 4688 4689 4700
f 4700 4689 4701
f 4689 4690 4701
f 4701 4690 4702
f 4690 4691 4702
f 4702 4691 4703
f 4691 4692 4703
f 4703 4692 4704
f 4692 4693 4704
f 4704 4693 4705
f 4693 4694 4705
f 4705 4694 4706
f 4694 4695 4706
f 4706 4695 4707
f 4695 4696 4707
f 4707 4696 4708
f 4696 4697 4708
f 4708 4697 4709
f 4697 4698 4709
f 4709 4698 4710
f 4698 4699 4710
f 4710 4699 4711
f 4699 4688 4711
f 4711 4688 4700
f 4700 4701 4712
f 4712 4701 4713
f 4701 4702 4713
f 4713 4702 4714
f 4702 4703 4714
f 4714 4703 4715
f 4703 4704 4715
f 4715 4704 4716
f 4704 4705 4716
f 4716 4705 4717
f 4705 4706 4717
f 4717 4706 4718
f 4706 4707 4718
f 4718 4707 4719
f 4707 4708 4719
f 4719 4708 4720
f 4708 4709 4720
f 4720 4709 4721
f 4709 4710 4721
f 4721 4710 4722
f 4710 4711 4722
f 4722 4711 4723
f 4711 4700 4723
f 4723 4700 4712
f 4712 4713 4724
f 4724 4713 4725
f 4713 4714 4725
f 4725 4714 4726
f 4714 4715 4726
f 4726 4715 4727
f 4715 4716 4727
f 4727 4716 4728
f 4716 4717 4728
f 4728 4717 4729
f 4717 4718 4729
f 4729 4718 4730
f 4718 4719 4730
f 4730 4719 4731
f 4719 4720 4731
f 4731 4720 4732
f 4720 4721 4732
f 4732 4721 4733
f 4721 4722 4733
f 4733 4722 4734
f 4722 4723 4734
f 4734 4723 4735
f 4723 4712 4735
f 4735 4712 4724
f 4724 4725 4736
f 4736 4725 4737
f 4725 4726 4737
f 4737 4726 4738
f 4726 4727 4738
f 4738 4727 4739
f 4727 4728 4739
f 4739 4728 4740
f 4728 4729 4740
f 4740 4729 4741
f 4729 4730 4741
f 4741 4730 4742
f 4730 4731 4742
f 4742 4731 4743
f 4731 4732 4743
f 4743 4732 4744
f 4732 4733 4744
f 4744 4733 4745
f 4733 4734 4745
f 4745 4734 4746
f 4734 4735 4746
f 4746 4735 4747
f 4735 4724 4747
f 4747 4724 4736
f 4736 4737 4748
f 4748 4737 4749
f 4737 4738 4749
f 4749 4738 4750
f 4738 4739 4750
f 4750 4739 4751
f 4739 4740 4751
f 4751 4740 4752
f 4740 4741 4752
f 4752 4741 4753
f 4741 4742 4753
f 4753 4742 4754
f 4742 4743 4754
f 4754 4743 4755
f 4743 4744 4755
f 4755 4744 4756
f 4744 4745 4756
f 4756 4745 4757
f 4745 4746 4757
f 4757 4746 4758
f 4746 4747 4758
f 4758 4747 4759
f 4747 4736 4759
f 4759 4736 4748
f 4748 4749 4760
f 4760 4749 4761
f 4749 4750 4761
f 4761 4750 4762
f 4750 4751 4762
f 4762 4751 4763
f 4751 4752 4763
f 4763 4752 4764
f 4752 4753 4764
f 4764 4753 4765
f 4753 4754 4765
f 4765 4754 4766
f 4754 4755 4766
f 4766 4755 4767
f 4755 4756 4767
f 4767 4756 4768
f 4756 4757 4768
f 4768 4757 4769
f 4757 4758 4769
f 4769 4758 4770
f 4758 4759 4770
f 4770 4759 4771
f 4759 4748 4771
f 4771 4748 4760
f 4760 4761 4772
f 4772 4761 4773
f 4761 4762 4773
f 4773 4762 4774
f 4762 4763 4774
f 4774 4763 4775
f 4763 4764 4775
f 4775 4764 4776
f 4764 4765 4776
f 4776 4765 4777
f 4765 4766 4777
f 4777 4766 4778
f 4766 4767 4778
f 4778 4767 4779
f 4767 4768 4779
f 4779 4768 4780
f 4768 4769 4780
f 4780 4769 4781
f 4769 4770 4781
f 4781 4770 4782
f 4770 4771 4782
f 4782 4771 4783
f 4771 4760 4783
f 4783 4760 4772
f 4772 4773 4784
f 4784 4773 4785
f 4773 4774 4785
f 4785 4774 4786
f 4774 4775 4786
f 4786 4775 4787
f 4775 4776 4787
f 4787 4776 4788
f 4776 4777 4788
f 4788 4777 4789
f 4777 4778 4789
f 4789 4778 4790
f 4778 4779 4790
f 4790 4779 4791
f 4779 4780 4791
f 4791 4780 4792
f 4780 4781 4792
f 4792 4781 4793
f 4781 4782 4793
f 4793 4782 4794
f 4782 4783 4794
f 4794 4783 4795
f 4783 4772 4795
f 4795 4772 4784
f 4784 4785 4796
f 4796 4785 4797
f 4785 4786 4797
f 4797 4786 4798
f 4786 4787 4798
f 4798 4787 4799
f 4787 4788 4799
f 4799 4788 4800
f 4788 4789 4800
f 4800 4789 4801
f 4789 4790 4801
f 4801 4790 4802
f 4790 4791 4802
f 4802 4791 4803
f 4791 4792 4803
f 4803 4792 4804
f 4792 4793 4804
f 4804 4793 4805
f 4793 4794 4805
f 4805 4794 4806
f 4794 4795 4806
f 4806 4795 4807
f 4795 4784 4807
f 4807 4784 4796
f 4796 4797 4808
f 4808 4797 4809
f 4797 4798 4809
f 4809 4798 4810
f 4798 4799 4810
f 4810 4799 4811
f 4799 4800 4811
f 4811 4800 4812
f 4800 4801 4812
f 4812 4801 4813
f 4801 4802 4813
f 4813 4802 4814
f 4802 4803 4814
f 4814 4803 4815
f 4803 4804 4815
f 4815 4804 4816
f 4804 4805 4816
f 4816 4805 4817
f 4805 4806 4817
f 4817 4806 4818
f 4806 4807 4818
f 4818 4807 4819
f 4807 4796 4819
f 4819 4796 4808
f 4808 4809 4820
f 4820 4809 4821
f 4809 4810 4821
f 4821 4810 4822
f 4810 4811 4822
f 4822 4811 4823
f 4811 4812 4823
f 4823 4812 4824
f 4812 4813 4824
f 4824 4813 4825
f 4813 4814 4825
f 4825 4814 4826
f 4814 4815 4826
f 4826 4815 4827
f 4815 4816 4827
f 4827 4816 4828
f 4816 4817 4828
f 4828 4817 4829
f 4817 4818 4829
f 4829 4818 4830
f 4818 4819 4830
f 4830 4819 4831
f 4819 4808 4831
f 4831 4808 4820
f 4820 4821 4832
f 4832 4821 4833
f 4821 4822 4833
f 4833 4822 4834
f 4822 4823 4834
f 4834 4823 4835
f 4823 4824 4835
f 4835 4824 4836
f 4824 4825 4836
f 4836 4825 4837
f 4825 4826 4837
f 4837 4826 4838
f 4826 4827 4838
f 4838 4827 4839
f 4827 4828 4839
f 4839 4828 4840
f 4828 4829 4840
f 4840 4829 4841
f 4829 4830 4841
f 4841 4830 4842
f 4830 4831 4842
f 4842 4831 4843
f 4831 4820 4843
f 4843 4820 4832
f 4832 4833 4844
f 4844 4833 4845
f 4833 4834 4845
f 4845 4834 4846
f 4834 4835 4846
f 4846 4835 4847
f 4835 4836 4847
f 4847 4836 4848
f 4836 4837 4848
f 4848 4837 4849
f 4837 4838 4849
f 4849 4838 4850
f 4838 4839 4850
f 4850 4839 4851
f 4839 4840 4851
f 4851 4840 4852
f 4840 4841 4852
f 4852 4841 4853
f 4841 4842 4853
f 4853 4842 4854
f 4842 4843 4854
f 4854 4843 4855
f 4843 4832 4855
f 4855 4832 4844
f 4844 4845 4856
f 4856 4845 4857
f 4845 4846 4857
f 4857 4846 4858
f 4846 4847 4858
f 4858 4847 4859
f 4847 4848 4859
f 4859 4848 4860
f 4848 4849 4860
f 4860 4849 4861
f 4849 4850 4861
f 4861 4850 4862
f 4850 4851 4862
f 4862 4851 4863
f 4851 4852 4863
f 4863 4852 4864
f 4852 4853 4864
f 4864 4853 4865
f 4853 4854 4865
f 4865 4854 4866
f 4854 4855 4866
f 4866 4855 4867
f 4855 4844 4867
f 4867 4844 4856
f 4856 4857 4868
f 4868 4857 4869
f 4857 4858 4869
f 4869 4858 4870
f 4858 4859 4870
f 4870 4859 4871
f 4859 4860 4871
f 4871 4860 4872
f 4860 4861 4872
f 4872 4861 4873
f 4861 4862 4873
f 4873 4862 4874
f 4862 4863 4874
f 4874 4863 4875
f 4863 4864 4875
f 4875 4864 4876
f 4864 4865 4876
f 4876 4865 4877
f 4865 4866 4877
f 4877 4866 4878
f 4866 4867 4878
f 4878 4867 4879
f 4867 4856 4879
f 4879 4856 4868
f 4868 4869 4880
f 4880 4869 4881
f 4869 4870 4881
f 4881 4870 4882
f 4870 4871 4882
f 4882 4871 4883
f 4871 4872 4883
f 4883 4872 4884
f 4872 4873 4884
f 4884 4873 4885
f 4873 4874 4885
f 4885 4874 4886
f 4874 4875 4886
f 4886 4875 4887
f 4875 4876 4887
f 4887 4876 4888
f 4876 4877 4888
f 4888 4877 4889
f 4877 4878 4889
f 4889 4878 4890
f 4878 4879 4890
f 4890 4879 4891
f 4879 4868 4891
f 4891 4868 4880
f 4880 4881 4892
f 4892 4881 4893
f 4881 4882 4893
f 4893 4882 4894
f 4882 4883 4894
f 4894 4883 4895
f 4883 4884 4895
f 4895 4884 4896
f 4884 4885 4896
f 4896 4885 4897
f 4885 4886 4897
f 4897 4886 4898
f 4886 4887 4898
f 4898 4887 4899
f 4887 4888 4899
f 4899 4888 4900
f 4888 4889 4900
f 4900 4889 4901
f 4889 4890 4901
f 4901 4890 4902
f 4890 4891 4902
f 4902 4891 4903
f 4891 4880 4903
f 4903 4880 4892
f 4892 4893 4904
f 4904 4893 4905
f 4893 4894 4905
f 4905 4894 4906
f 4894 4895 4906
f 4906 4895 4907
f 4895 4896 4907
f 4907 4896 4908
f 4896 4897 4908
f 4908 4897 4909
f 4897 4898 4909
f 4909 4898 4910
f 4898 4899 4910
f 4910 4899 4911
f 4899 4900 4911
f 4911 4900 4912
f 4900 4901 4912
f 4912 4901 4913
f 4901 4902 4913
f 4913 4902 4914
f 4902 4903 4914
f 4914 4903 4915
f 4903 4892 4915
f 4915 4892 4904
f 4904 4905 4916
f 4916 4905 4917
f 4905 4906 4917
f 4917 4906 4918
f 4906 4907 4918
f 4918 4907 4919
f 4907 4908 4919
f 4919 4908 4920
f 4908 4909 4920
f 4920 4909 4921
f 4909 4910 4921
f 4921 4910 4922
f 4910 4911 4922
f 4922 4911 4923
f 4911 4912 4923
f 4923 4912 4924
f 4912 4913 4924
f 4924 4913 4925
f 4913 4914 4925
f 4925 4914 4926
f 4914 4915 4926
f 4926 4915 4927
f 4915 4904 4927
f 4927 4904 4916
f 4916 4917 4928
f 4928 4917 4929
f 4917 4918 4929
f 4929 4918 4930
f 4918 4919 4930
f 4930 4919 4931
f 4919 4920 4931
f 4931 4920 4932
f 4920 4921 4932
f 4932 4921 4933
f 4921 4922 4933
f 4933 4922 4934
f 4922 4923 4934
f 4934 4923 4935
f 4923 4924 4935
f 4935 4924 4936
f 4924 4925 4936
f 4936 4925 4937
f 4925 4926 4937
f 4937 4926 4938
f 4926 4927 4938
f 4938 4927 4939
f 4927 4916 4939
f 4939 4916 4928
f 4928 4929 4940
f 4940 4929 4941
f 4929 4930 4941
f 4941 4930 4942
f 4930 4931 4942
f 4942 4931 4943
f 4931 4932 4943
f 4943 4932 4944
f 4932 4933 4944
f 4944 4933 4945
f 4933 4934 4945
f 4945 4934 4946
f 4934 4935 4946
f 4946 4935 4947
f 4935 4936 4947
f 4947 4936 4948
f 4936 4937 4948
f 4948 4937 4949
f 4937 4938 4949
f 4949 4938 4950
f 4938 4939 4950
f 4950 4939 4951
f 4939 4928 4951
f 4951 4928 4940
f 4940 4941 4952
f 4952 4941 4953
f 4941 4942 4953
f 4953 4942 4954
f 4942 4943 4954
f 4954 4943 4955
f 4943 4944 4955
f 4955 4944 4956
f 4944 4945 4956
f 4956 4945 4957
f 4945 4946 4957
f 4957 4946 4958
f 4946 4947 4958
f 4958 4947 4959
f 4947 4948 4959
f 4959 4948 4960
f 4948 4949 4960
f 4960 4949 4961
f 4949 4950 4961
f 4961 4950 4962
f 4950 4951 4962
f 4962 4951 4963
f 4951 4940 4963
f 4963 4940 4952
f 4952 4953 4964
f 4964 4953 4965
f 4953 4954 4965
f 4965 4954 4966
f 4954 4955 4966
f 4966 4955 4967
f 4955 4956 4967
f 4967 4956 4968
f 4956 4957 4968
f 4968 4957 4969
f 4957 4958 4969
f 4969 4958 4970
f 4958 4959 4970
f 4970 4959 4971
f 4959 4960 4971
f 4971 4960 4972
f 4960 4961 4972
f 4972 4961 4973
f 4961 4962 4973
f 4973 4962 4974
f 4962 4963 4974
f 4974 4963 4975
f 4963 4952 4975
f 4975 4952 4964
f 4964 4965 4976
f 4976 4965 4977
f 4965 4966 4977
f 4977 4966 4978
f 4966 4967 4978
f 4978 4967 4979
f 4967 4968 4979
f 4979 4968 4980
f 4968 4969 4980
f 4980 4969 4981
f 4969 4970 4981
f 4981 4970 4982
f 4970 4971 4982
f 4982 4971 4983
f 4971 4972 4983
f 4983 4972 4984
f 4972 4973 4984
f 4984 4973 4985
f 4973 4974 4985
f 4985 4974 4986
f 4974 4975 4986
f 4986 4975 4987
f 4975 4964 4987
f 4987 4964 4976
f 4976 4977 4988
f 4988 4977 4989
f 4977 4978 4989
f 4989 4978 4990
f 4978 4979 4990
f 4990 4979 4991
f 4979 4980 4991
f 4991 4980 4992
f 4980 4981 4992
f 4992 4981 4993
f 4981 4982 4993
f 4993 4982 4994
f 4982 4983 4994
f 4994 4983 4995
f 4983 4984 4995
f 4995 4984 4996
f 4984 4985 4996
f 4996 4985 4997
f 4985 4986 4997
f 4997 4986 4998
f 4986 4987 4998
f 4998 4987 4999
f 4987 4976 4999
f 4999 4976 4988
f 4988 4989 5000
f 5000 4989 5001
f 4989 4990 5001
f 5001 4990 5002
f 4990 4991 5002
f 5002 4991 5003
f 4991 4992 5003
f 5003 4992 5004
f 4992 4993 5004
f 5004 4993 5005
f 4993 4994 5005
f 5005 4994 5006
f 4994 4995 5006
f 5006 4995 5007
f 4995 4996 5007
f 5007 4996 5008
f 4996 4997 5008
f 5008 4997 5009
f 4997 4998 5009
f 5009 4998 5010
f 4998 4999 5010
f 5010 4999 5011
f 4999 4988 5011
f 5011 4988 5000
f 5000 5001 5012
f 5012 5001 5013
f 5001 5002 5013
f 5013 5002 5014
f 5002 5003 5014
f 5014 5003 5015
f 5003 5004 5015
f 5015 5004 5016
f 5004 5005 5016
f 5016 5005 5017
f 5005 5006 5017
f 5017 5006 5018
f 5006 5007 5018
f 5018 5007 5019
f 5007 5008 5019
f 5019 5008 5020
f 5008 5009 5020
f 5020 5009 5021
f 5009 5010 5021
f 5021 5010 5022
f 5010 5011 5022
f 5022 5011 5023
f 5011 5000 5023
f 5023 5000 5012
f 5012 5013 5024
f 5024 5013 5025
f 5013 5014 5025
f 5025 5014 5026
f 5014 5015 5026
f 5026 5015 5027
f 5015 5016 5027
f 5027 5016 5028
f 5016 5017 5028
f 5028 5017 5029
f 5017 5018 5029
f 5029 5018 5030
f 5018 5019 5030
f 5030 5019 5031
f 5019 5020 5031
f 5031 5020 5032
f 5020 5021 5032
f 5032 5021 5033
f 5021 5022 5033
f 5033 5022 5034
f 5022 5023 5034
f 5034 5023 5035
f 5023 5012 5035
f 5035 5012 5024
f 5024 5025 5036
f 5036 5025 5037
f 5025 5026 5037
f 5037 5026 5038
f 5026 5027 5038
f 5038 5027 5039
f 5027 5028 5039
f 5039 5028 5040
f 5028 5029 5040
f 5040 5029 5041
f 5029 5030 5041
f 5041 5030 5042
f 5030 5031 5042
f 5042 5031 5043
f 5031 5032 5043
f 5043 5032 5044
f 5032 5033 5044
f 5044 5033 5045
f 5033 5034 5045
f 5045 5034 5046
f 5034 5035 5046
f 5046 5035 5047
f 5035 5024 5047
f 5047 5024 5036
f 5036 5037 5048
f 5048 5037 5049
f 5037 5038 5049
f 5049 5038 5050
f 5038 5039 5050
f 5050 5039 5051
f 5039 5040 5051
f 5051 5040 5052
f 5040 5041 5052
f 5052 5041 5053
f 5041 5042 5053
f 5053 5042 5054
f 5042 5043 5054
f 5054 5043 5055
f 5043 5044 5055
f 5055 5044 5056
f 5044 5045 5056
f 5056 5045 5057
f 5045 5046 5057
f 5057 5046 5058
f 5046 5047 5058
f 5058 5047 5059
f 5047 5036 5059
f 5059 5036 5048
f 5048 5049 5060
f 5060 5049 5061
f 5049 5050 5061
f 5061 5050 5062
f 5050 5051 5062
f 5062 5051 5063
f 5051 5052 5063
f 5063 5052 5064
f 5052 5053 5064
f 5064 5053 5065
f 5053 5054 5065
f 5065 5054 5066
f 5054 5055 5066
f 5066 5055 5067
f 5055 5056 5067
f 5067 5056 5068
f 5056 5057 5068
f 5068 5057 5069
f 5057 5058 5069
f 5069 5058 5070
f 5058 5059 5070
f 5070 5059 5071
f 5059 5048 5071
f 5071 5048 5060
f 5060 5061 5072
f 5072 5061 5073
f 5061 5062 5073
f 5073 5062 5074
f 5062 5063 5074
f 5074 5063 5075
f 5063 5064 5075
f 5075 5064 5076
[truncated: 1,134,515 more chars]
