# Supplementary material for: Heterogeneous somatostatin-expressing neuron population in mouse ventral tegmental area
Source: eLife. 2020 Aug 4;9:e59328. doi: 10.7554/eLife.59328 (PMC7440918; doi:10.7554/eLife.59328)
Supplement: Figure 5—source data 2. — This zip archive contains morphological images of all traced neurons grouped according their electrophysiological profiles. Each subtype’s folder contains a PDF file (with the list of neurons, their original location within the VTA, images of the traced morphology and individual Sholl curves) and two subfolders: ‘3D_gif’ – with *.gif files of the listed neurons; and ‘WaveFront_3D_obj’ – with corresponding *.obj files. *.gif files can be opened by any image viewer. *.obj files save information about the 3D model of the neurons and can be opened/reused with any 3D viewer or graphic software. [file elife-59328-fig5-data2.zip › Morphology_Source/ADP/WaveFront_3D_obj/4.obj]

# OBJ File
mtllib 191018_c3_model.mtl
g Path_(5)
v 98.09914 176.73416 43.55
v 98.86761 176.60919 43.55
v 98.76465 176.62593 43.160717
v 98.48337 176.67168 42.875744
v 98.09914 176.73416 42.771435
v 97.7149 176.79665 42.875744
v 97.433624 176.84238 43.160717
v 97.330666 176.85912 43.55
v 97.433624 176.84238 43.93928
v 97.7149 176.79665 44.22426
v 98.09914 176.73416 44.328568
v 98.48337 176.67168 44.22426
v 98.76465 176.62593 43.93928
v 98.940544 177.26137 43.55
v 98.84671 177.30693 43.160717
v 98.590355 177.4314 42.875744
v 98.240166 177.60141 42.771435
v 97.88998 177.77144 42.875744
v 97.63361 177.8959 43.160717
v 97.53978 177.94145 43.55
v 97.63361 177.8959 43.93928
v 97.88998 177.77144 44.22426
v 98.240166 177.60141 44.328568
v 98.590355 177.4314 44.22426
v 98.84671 177.30693 43.93928
v 99.396385 177.70976 43.55
v 99.3211 177.78195 43.160717
v 99.1154 177.97919 42.875744
v 98.83442 178.24861 42.771435
v 98.553444 178.51804 42.875744
v 98.34775 178.71527 43.160717
v 98.27246 178.78748 43.55
v 98.34775 178.71527 43.93928
v 98.553444 178.51804 44.22426
v 98.83442 178.24861 44.328568
v 99.1154 177.97919 44.22426
v 99.3211 177.78195 43.93928
v 100.006516 178.31885 43.55
v 99.93278 178.39262 43.160717
v 99.731316 178.59418 42.875744
v 99.45612 178.8695 42.771435
v 99.18092 179.14484 42.875744
v 98.97946 179.34639 43.160717
v 98.90572 179.42017 43.55
v 98.97946 179.34639 43.93928
v 99.18092 179.14484 44.22426
v 99.45612 178.8695 44.328568
v 99.731316 178.59418 44.22426
v 99.93278 178.39262 43.93928
v 100.6614 178.97612 43.55
v 100.583145 179.04509 43.160717
v 100.369354 179.23352 42.875744
v 100.07731 179.4909 42.771435
v 99.78527 179.7483 42.875744
v 99.57148 179.93674 43.160717
v 99.493225 180.0057 43.55
v 99.57148 179.93674 43.93928
v 99.78527 179.7483 44.22426
v 100.07731 179.4909 44.328568
v 100.369354 179.23352 44.22426
v 100.583145 179.04509 43.93928
v 101.30299 179.81937 43.55
v 101.21092 179.8684 43.160717
v 100.95937 180.0023 42.875744
v 100.61575 180.18524 42.771435
v 100.27213 180.36818 42.875744
v 100.020584 180.5021 43.160717
v 99.92851 180.55112 43.55
v 100.020584 180.5021 43.93928
v 100.27213 180.36818 44.22426
v 100.61575 180.18524 44.328568
v 100.95937 180.0023 44.22426
v 101.21092 179.8684 43.93928
v 101.66402 180.92548 43.55
v 101.56047 180.9381 43.160717
v 101.27759 180.97255 42.875744
v 100.89116 181.0196 42.771435
v 100.50474 181.06668 42.875744
v 100.221855 181.10114 43.160717
v 100.11831 181.11375 43.55
v 100.221855 181.10114 43.93928
v 100.50474 181.06668 44.22426
v 100.89116 181.0196 44.328568
v 101.27759 180.97255 44.22426
v 101.56047 180.9381 43.93928
v 101.6023 181.91916 43.55
v 101.49804 181.91602 43.160717
v 101.213196 181.90742 42.875744
v 100.82409 181.89569 42.771435
v 100.43498 181.88396 42.875744
v 100.15014 181.87537 43.160717
v 100.045876 181.87222 43.55
v 100.15014 181.87537 43.93928
v 100.43498 181.88396 44.22426
v 100.82409 181.89569 44.328568
v 101.213196 181.90742 44.22426
v 101.49804 181.91602 43.93928
v 101.61203 182.68803 43.55
v 101.50837 182.69957 43.160717
v 101.22514 182.73112 42.875744
v 100.83826 182.77423 42.771435
v 100.45136 182.81732 42.875744
v 100.168144 182.84888 43.160717
v 100.064476 182.86043 43.55
v 100.168144 182.84888 43.93928
v 100.45136 182.81732 44.22426
v 100.83826 182.77423 44.328568
v 101.22514 182.73112 44.22426
v 101.50837 182.69957 43.93928
v 101.69436 183.24911 43.55
v 101.603714 183.30074 43.160717
v 101.356064 183.44173 42.875744
v 101.01777 183.63434 42.771435
v 100.679474 183.82695 42.875744
v 100.43183 183.96794 43.160717
v 100.34118 184.01955 43.55
v 100.43183 183.96794 43.93928
v 100.679474 183.82695 44.22426
v 101.01777 183.63434 44.328568
v 101.356064 183.44173 44.22426
v 101.603714 183.30074 43.93928
v 102.2627 183.72784 43.55
v 102.18273 183.79482 43.160717
v 101.96425 183.97778 42.875744
v 101.665794 184.2277 42.771435
v 101.36734 184.47763 42.875744
v 101.14885 184.6606 43.160717
v 101.06888 184.72757 43.55
v 101.14885 184.6606 43.93928
v 101.36734 184.47763 44.22426
v 101.665794 184.2277 44.328568
v 101.96425 183.97778 44.22426
v 102.18273 183.79482 43.93928
v 102.79101 184.54875 43.55
v 102.70327 184.60518 43.160717
v 102.46358 184.75931 42.875744
v 102.13615 184.96985 42.771435
v 101.808716 185.1804 42.875744
v 101.56902 185.33453 43.160717
v 101.481285 185.39095 43.55
v 101.56902 185.33453 43.93928
v 101.808716 185.1804 44.22426
v 102.13615 184.96985 44.328568
v 102.46358 184.75931 44.22426
v 102.70327 184.60518 43.93928
v 103.32501 185.3836 43.55
v 103.23006 185.42676 43.160717
v 102.97062 185.54468 42.875744
v 102.61623 185.70575 42.771435
v 102.261826 185.86682 42.875744
v 102.002396 185.98474 43.160717
v 101.90743 186.0279 43.55
v 102.002396 185.98474 43.93928
v 102.261826 185.86682 44.22426
v 102.61623 185.70575 44.328568
v 102.97062 185.54468 44.22426
v 103.23006 185.42676 43.93928
v 103.62012 186.40761 43.55
v 103.5176 186.42686 43.160717
v 103.237526 186.47948 42.875744
v 102.854935 186.55135 42.771435
v 102.47234 186.62321 42.875744
v 102.19227 186.67583 43.160717
v 102.08975 186.6951 43.55
v 102.19227 186.67583 43.93928
v 102.47234 186.62321 44.22426
v 102.854935 186.55135 44.328568
v 103.237526 186.47948 44.22426
v 103.5176 186.42686 43.93928
v 103.665886 187.14604 43.55
v 103.56855 187.18353 43.160717
v 103.30263 187.28598 42.875744
v 102.93937 187.42593 42.771435
v 102.57611 187.56587 42.875744
v 102.31019 187.66832 43.160717
v 102.21285 187.70581 43.55
v 102.31019 187.66832 43.93928
v 102.57611 187.56587 44.22426
v 102.93937 187.42593 44.328568
v 103.30263 187.28598 44.22426
v 103.56855 187.18353 43.93928
v 104.16426 187.79178 43.55
v 104.07038 187.83723 43.160717
v 103.813896 187.96144 42.875744
v 103.46353 188.1311 42.771435
v 103.11317 188.30077 42.875744
v 102.85668 188.42497 43.160717
v 102.7628 188.47043 43.55
v 102.85668 188.42497 43.93928
v 103.11317 188.30077 44.22426
v 103.46353 188.1311 44.328568
v 103.813896 187.96144 44.22426
v 104.07038 187.83723 43.93928
v 104.43766 188.75655 43.55
v 104.33772 188.78642 43.160717
v 104.0647 188.86807 42.875744
v 103.691734 188.9796 42.771435
v 103.31876 189.09113 42.875744
v 103.04574 189.17278 43.160717
v 102.9458 189.20265 43.55
v 103.04574 189.17278 43.93928
v 103.31876 189.09113 44.22426
v 103.691734 188.9796 44.328568
v 104.0647 188.86807 44.22426
v 104.33772 188.78642 43.93928
v 104.73782 189.70605 43.55
v 104.63453 189.72054 43.160717
v 104.35231 189.76007 42.875744
v 103.96679 189.81409 42.771435
v 103.581276 189.86809 42.875744
v 103.29906 189.90762 43.160717
v 103.195755 189.9221 43.55
v 103.29906 189.90762 43.93928
v 103.581276 189.86809 44.22426
v 103.96679 189.81409 44.328568
v 104.35231 189.76007 44.22426
v 104.63453 189.72054 43.93928
v 104.71012 190.70343 43.55
v 104.60583 190.7019 43.160717
v 104.320885 190.69772 42.875744
v 103.93164 190.69202 42.771435
v 103.542404 190.68631 42.875744
v 103.257454 190.68213 43.160717
v 103.15316 190.6806 43.55
v 103.257454 190.68213 43.93928
v 103.542404 190.68631 44.22426
v 103.93164 190.69202 44.328568
v 104.320885 190.69772 44.22426
v 104.60583 190.7019 43.93928
v 104.71959 191.56767 43.55
v 104.61529 191.56807 43.160717
v 104.330315 191.56915 42.875744
v 103.94103 191.57062 42.771435
v 103.55175 191.57208 42.875744
v 103.266785 191.57317 43.160717
v 103.162476 191.57356 43.55
v 103.266785 191.57317 43.93928
v 103.55175 191.57208 44.22426
v 103.94103 191.57062 44.328568
v 104.330315 191.56915 44.22426
v 104.61529 191.56807 43.93928
v 104.716446 192.42455 43.55
v 104.61219 192.42786 43.160717
v 104.32736 192.4369 42.875744
v 103.93827 192.44926 42.771435
v 103.54919 192.46162 42.875744
v 103.26436 192.47067 43.160717
v 103.1601 192.47398 43.55
v 103.26436 192.47067 43.93928
v 103.54919 192.46162 44.22426
v 103.93827 192.44926 44.328568
v 104.32736 192.4369 44.22426
v 104.61219 192.42786 43.93928
v 104.75091 193.13237 43.55
v 104.64987 193.1583 43.160717
v 104.37385 193.22916 42.875744
v 103.996796 193.32596 42.771435
v 103.619736 193.42274 42.875744
v 103.34371 193.4936 43.160717
v 103.24268 193.51955 43.55
v 103.34371 193.4936 43.93928
v 103.619736 193.42274 44.22426
v 103.996796 193.32596 44.328568
v 104.37385 193.22916 44.22426
v 104.64987 193.1583 43.93928
v 105.057526 193.76128 43.55
v 104.96512 193.80966 43.160717
v 104.712654 193.94186 42.875744
v 104.36779 194.12244 42.771435
v 104.02292 194.30301 42.875744
v 103.77046 194.4352 43.160717
v 103.678055 194.48358 43.55
v 103.77046 194.4352 43.93928
v 104.02292 194.30301 44.22426
v 104.36779 194.12244 44.328568
v 104.712654 193.94186 44.22426
v 104.96512 193.80966 43.93928
v 105.50079 194.51993 43.55
v 105.41083 194.57248 43.161137
v 105.16505 194.7161 42.876472
v 104.82929 194.91228 42.772278
v 104.493546 195.10846 42.876472
v 104.24776 195.25206 43.161137
v 104.15779 195.30463 43.55
v 104.24776 195.25206 43.93886
v 104.493546 195.10846 44.22353
v 104.82929 194.91228 44.327724
v 105.16505 194.7161 44.22353
v 105.41083 194.57248 43.93886
v 104.81106 194.88107 43.55
usemtl mat_1
s 1
f 1 1 2
f 2 1 3
f 1 1 3
f 3 1 4
f 1 1 4
f 4 1 5
f 1 1 5
f 5 1 6
f 1 1 6
f 6 1 7
f 1 1 7
f 7 1 8
f 1 1 8
f 8 1 9
f 1 1 9
f 9 1 10
f 1 1 10
f 10 1 11
f 1 1 11
f 11 1 12
f 1 1 12
f 12 1 13
f 1 1 13
f 13 1 2
f 2 3 14
f 14 3 15
f 3 4 15
f 15 4 16
f 4 5 16
f 16 5 17
f 5 6 17
f 17 6 18
f 6 7 18
f 18 7 19
f 7 8 19
f 19 8 20
f 8 9 20
f 20 9 21
f 9 10 21
f 21 10 22
f 10 11 22
f 22 11 23
f 11 12 23
f 23 12 24
f 12 13 24
f 24 13 25
f 13 2 25
f 25 2 14
f 14 15 26
f 26 15 27
f 15 16 27
f 27 16 28
f 16 17 28
f 28 17 29
f 17 18 29
f 29 18 30
f 18 19 30
f 30 19 31
f 19 20 31
f 31 20 32
f 20 21 32
f 32 21 33
f 21 22 33
f 33 22 34
f 22 23 34
f 34 23 35
f 23 24 35
f 35 24 36
f 24 25 36
f 36 25 37
f 25 14 37
f 37 14 26
f 26 27 38
f 38 27 39
f 27 28 39
f 39 28 40
f 28 29 40
f 40 29 41
f 29 30 41
f 41 30 42
f 30 31 42
f 42 31 43
f 31 32 43
f 43 32 44
f 32 33 44
f 44 33 45
f 33 34 45
f 45 34 46
f 34 35 46
f 46 35 47
f 35 36 47
f 47 36 48
f 36 37 48
f 48 37 49
f 37 26 49
f 49 26 38
f 38 39 50
f 50 39 51
f 39 40 51
f 51 40 52
f 40 41 52
f 52 41 53
f 41 42 53
f 53 42 54
f 42 43 54
f 54 43 55
f 43 44 55
f 55 44 56
f 44 45 56
f 56 45 57
f 45 46 57
f 57 46 58
f 46 47 58
f 58 47 59
f 47 48 59
f 59 48 60
f 48 49 60
f 60 49 61
f 49 38 61
f 61 38 50
f 50 51 62
f 62 51 63
f 51 52 63
f 63 52 64
f 52 53 64
f 64 53 65
f 53 54 65
f 65 54 66
f 54 55 66
f 66 55 67
f 55 56 67
f 67 56 68
f 56 57 68
f 68 57 69
f 57 58 69
f 69 58 70
f 58 59 70
f 70 59 71
f 59 60 71
f 71 60 72
f 60 61 72
f 72 61 73
f 61 50 73
f 73 50 62
f 62 63 74
f 74 63 75
f 63 64 75
f 75 64 76
f 64 65 76
f 76 65 77
f 65 66 77
f 77 66 78
f 66 67 78
f 78 67 79
f 67 68 79
f 79 68 80
f 68 69 80
f 80 69 81
f 69 70 81
f 81 70 82
f 70 71 82
f 82 71 83
f 71 72 83
f 83 72 84
f 72 73 84
f 84 73 85
f 73 62 85
f 85 62 74
f 74 75 86
f 86 75 87
f 75 76 87
f 87 76 88
f 76 77 88
f 88 77 89
f 77 78 89
f 89 78 90
f 78 79 90
f 90 79 91
f 79 80 91
f 91 80 92
f 80 81 92
f 92 81 93
f 81 82 93
f 93 82 94
f 82 83 94
f 94 83 95
f 83 84 95
f 95 84 96
f 84 85 96
f 96 85 97
f 85 74 97
f 97 74 86
f 86 87 98
f 98 87 99
f 87 88 99
f 99 88 100
f 88 89 100
f 100 89 101
f 89 90 101
f 101 90 102
f 90 91 102
f 102 91 103
f 91 92 103
f 103 92 104
f 92 93 104
f 104 93 105
f 93 94 105
f 105 94 106
f 94 95 106
f 106 95 107
f 95 96 107
f 107 96 108
f 96 97 108
f 108 97 109
f 97 86 109
f 109 86 98
f 98 99 110
f 110 99 111
f 99 100 111
f 111 100 112
f 100 101 112
f 112 101 113
f 101 102 113
f 113 102 114
f 102 103 114
f 114 103 115
f 103 104 115
f 115 104 116
f 104 105 116
f 116 105 117
f 105 106 117
f 117 106 118
f 106 107 118
f 118 107 119
f 107 108 119
f 119 108 120
f 108 109 120
f 120 109 121
f 109 98 121
f 121 98 110
f 110 111 122
f 122 111 123
f 111 112 123
f 123 112 124
f 112 113 124
f 124 113 125
f 113 114 125
f 125 114 126
f 114 115 126
f 126 115 127
f 115 116 127
f 127 116 128
f 116 117 128
f 128 117 129
f 117 118 129
f 129 118 130
f 118 119 130
f 130 119 131
f 119 120 131
f 131 120 132
f 120 121 132
f 132 121 133
f 121 110 133
f 133 110 122
f 122 123 134
f 134 123 135
f 123 124 135
f 135 124 136
f 124 125 136
f 136 125 137
f 125 126 137
f 137 126 138
f 126 127 138
f 138 127 139
f 127 128 139
f 139 128 140
f 128 129 140
f 140 129 141
f 129 130 141
f 141 130 142
f 130 131 142
f 142 131 143
f 131 132 143
f 143 132 144
f 132 133 144
f 144 133 145
f 133 122 145
f 145 122 134
f 134 135 146
f 146 135 147
f 135 136 147
f 147 136 148
f 136 137 148
f 148 137 149
f 137 138 149
f 149 138 150
f 138 139 150
f 150 139 151
f 139 140 151
f 151 140 152
f 140 141 152
f 152 141 153
f 141 142 153
f 153 142 154
f 142 143 154
f 154 143 155
f 143 144 155
f 155 144 156
f 144 145 156
f 156 145 157
f 145 134 157
f 157 134 146
f 146 147 158
f 158 147 159
f 147 148 159
f 159 148 160
f 148 149 160
f 160 149 161
f 149 150 161
f 161 150 162
f 150 151 162
f 162 151 163
f 151 152 163
f 163 152 164
f 152 153 164
f 164 153 165
f 153 154 165
f 165 154 166
f 154 155 166
f 166 155 167
f 155 156 167
f 167 156 168
f 156 157 168
f 168 157 169
f 157 146 169
f 169 146 158
f 158 159 170
f 170 159 171
f 159 160 171
f 171 160 172
f 160 161 172
f 172 161 173
f 161 162 173
f 173 162 174
f 162 163 174
f 174 163 175
f 163 164 175
f 175 164 176
f 164 165 176
f 176 165 177
f 165 166 177
f 177 166 178
f 166 167 178
f 178 167 179
f 167 168 179
f 179 168 180
f 168 169 180
f 180 169 181
f 169 158 181
f 181 158 170
f 170 171 182
f 182 171 183
f 171 172 183
f 183 172 184
f 172 173 184
f 184 173 185
f 173 174 185
f 185 174 186
f 174 175 186
f 186 175 187
f 175 176 187
f 187 176 188
f 176 177 188
f 188 177 189
f 177 178 189
f 189 178 190
f 178 179 190
f 190 179 191
f 179 180 191
f 191 180 192
f 180 181 192
f 192 181 193
f 181 170 193
f 193 170 182
f 182 183 194
f 194 183 195
f 183 184 195
f 195 184 196
f 184 185 196
f 196 185 197
f 185 186 197
f 197 186 198
f 186 187 198
f 198 187 199
f 187 188 199
f 199 188 200
f 188 189 200
f 200 189 201
f 189 190 201
f 201 190 202
f 190 191 202
f 202 191 203
f 191 192 203
f 203 192 204
f 192 193 204
f 204 193 205
f 193 182 205
f 205 182 194
f 194 195 206
f 206 195 207
f 195 196 207
f 207 196 208
f 196 197 208
f 208 197 209
f 197 198 209
f 209 198 210
f 198 199 210
f 210 199 211
f 199 200 211
f 211 200 212
f 200 201 212
f 212 201 213
f 201 202 213
f 213 202 214
f 202 203 214
f 214 203 215
f 203 204 215
f 215 204 216
f 204 205 216
f 216 205 217
f 205 194 217
f 217 194 206
f 206 207 218
f 218 207 219
f 207 208 219
f 219 208 220
f 208 209 220
f 220 209 221
f 209 210 221
f 221 210 222
f 210 211 222
f 222 211 223
f 211 212 223
f 223 212 224
f 212 213 224
f 224 213 225
f 213 214 225
f 225 214 226
f 214 215 226
f 226 215 227
f 215 216 227
f 227 216 228
f 216 217 228
f 228 217 229
f 217 206 229
f 229 206 218
f 218 219 230
f 230 219 231
f 219 220 231
f 231 220 232
f 220 221 232
f 232 221 233
f 221 222 233
f 233 222 234
f 222 223 234
f 234 223 235
f 223 224 235
f 235 224 236
f 224 225 236
f 236 225 237
f 225 226 237
f 237 226 238
f 226 227 238
f 238 227 239
f 227 228 239
f 239 228 240
f 228 229 240
f 240 229 241
f 229 218 241
f 241 218 230
f 230 231 242
f 242 231 243
f 231 232 243
f 243 232 244
f 232 233 244
f 244 233 245
f 233 234 245
f 245 234 246
f 234 235 246
f 246 235 247
f 235 236 247
f 247 236 248
f 236 237 248
f 248 237 249
f 237 238 249
f 249 238 250
f 238 239 250
f 250 239 251
f 239 240 251
f 251 240 252
f 240 241 252
f 252 241 253
f 241 230 253
f 253 230 242
f 242 243 254
f 254 243 255
f 243 244 255
f 255 244 256
f 244 245 256
f 256 245 257
f 245 246 257
f 257 246 258
f 246 247 258
f 258 247 259
f 247 248 259
f 259 248 260
f 248 249 260
f 260 249 261
f 249 250 261
f 261 250 262
f 250 251 262
f 262 251 263
f 251 252 263
f 263 252 264
f 252 253 264
f 264 253 265
f 253 242 265
f 265 242 254
f 254 255 266
f 266 255 267
f 255 256 267
f 267 256 268
f 256 257 268
f 268 257 269
f 257 258 269
f 269 258 270
f 258 259 270
f 270 259 271
f 259 260 271
f 271 260 272
f 260 261 272
f 272 261 273
f 261 262 273
f 273 262 274
f 262 263 274
f 274 263 275
f 263 264 275
f 275 264 276
f 264 265 276
f 276 265 277
f 265 254 277
f 277 254 266
f 266 267 278
f 278 267 279
f 267 268 279
f 279 268 280
f 268 269 280
f 280 269 281
f 269 270 281
f 281 270 282
f 270 271 282
f 282 271 283
f 271 272 283
f 283 272 284
f 272 273 284
f 284 273 285
f 273 274 285
f 285 274 286
f 274 275 286
f 286 275 287
f 275 276 287
f 287 276 288
f 276 277 288
f 288 277 289
f 277 266 289
f 289 266 278
f 278 279 290
f 290 279 290
f 279 280 290
f 290 280 290
f 280 281 290
f 290 281 290
f 281 282 290
f 290 282 290
f 282 283 290
f 290 283 290
f 283 284 290
f 290 284 290
f 284 285 290
f 290 285 290
f 285 286 290
f 290 286 290
f 286 287 290
f 290 287 290
f 287 288 290
f 290 288 290
f 288 289 290
f 290 289 290
f 289 278 290
f 290 278 290

g Path_(7)
v 99.26698 178.68057 43.55
v 99.35814 179.45331 43.533695
v 99.71648 179.30226 43.456875
v 99.95438 178.98463 43.426228
v 100.00809 178.58553 43.44997
v 99.86323 178.21188 43.521736
v 99.55859 177.96384 43.6223
v 99.17583 177.90782 43.72471
v 98.81749 178.05888 43.801533
v 98.57959 178.37651 43.832176
v 98.52588 178.77562 43.808437
v 98.67074 179.14925 43.73667
v 98.97537 179.39731 43.63611
v 98.97638 179.446 42.312344
v 99.316414 179.27429 42.291214
v 99.53441 178.9435 42.29807
v 99.57193 178.54225 42.331078
v 99.418945 178.17805 42.38139
v 99.11643 177.94852 42.435524
v 98.74545 177.91513 42.47898
v 98.40541 178.08685 42.50011
v 98.18742 178.41765 42.493256
v 98.149895 178.8189 42.46025
v 98.30289 179.18307 42.40994
v 98.6054 179.41261 42.3558
v 98.00549 179.309 40.88701
v 98.3751 179.27066 40.73543
v 98.6939 179.04108 40.64111
v 98.87647 178.6818 40.62931
v 98.8739 178.28906 40.7032
v 98.68687 177.96812 40.842983
v 98.365486 177.80498 41.0112
v 97.99588 177.84334 41.162777
v 97.67708 178.0729 41.2571
v 97.49451 178.4322 41.268898
v 97.49708 178.82492 41.195004
v 97.68411 179.14586 41.055225
v 97.55004 178.84253 39.47936
v 97.94253 178.80861 39.38715
v 98.27776 178.58563 39.36659
v 98.46591 178.23334 39.42319
v 98.456566 177.84613 39.541786
v 98.25222 177.52776 39.6906
v 97.907646 177.36353 39.829758
v 97.51515 177.39745 39.921967
v 97.17992 177.62042 39.942524
v 96.99177 177.97272 39.88592
v 97.00112 178.35992 39.767326
v 97.20546 178.6783 39.618515
v 97.3611 178.56084 38.286407
v 97.73906 178.5381 38.22185
v 98.06424 178.31873 38.202827
v 98.24952 177.96152 38.234432
v 98.24524 177.56216 38.3082
v 98.05256 177.22769 38.40436
v 97.72309 177.04771 38.497154
v 97.34513 177.07045 38.561714
v 97.01994 177.28983 38.580738
v 96.83467 177.64703 38.549133
v 96.83894 178.04639 38.475365
v 97.03163 178.38086 38.3792
v 96.448555 178.47475 37.118702
v 96.81754 178.51811 36.986526
v 97.171585 178.35895 36.88695
v 97.415825 178.03993 36.846653
v 97.48481 177.64651 36.876434
v 97.36006 177.28415 36.968307
v 97.075005 177.0499 37.097664
v 96.70602 177.00653 37.229836
v 96.351974 177.1657 37.329414
v 96.107735 177.48471 37.36971
v 96.03875 177.87813 37.33993
v 96.1635 178.24051 37.248055
v 96.219604 177.99011 35.787533
v 96.583405 178.05753 35.69339
v 96.94441 177.94005 35.654854
v 97.205894 177.66919 35.682255
v 97.29779 177.3175 35.768246
v 97.195465 176.97923 35.88979
v 96.92635 176.74503 36.014313
v 96.56255 176.67761 36.108456
v 96.201546 176.79509 36.146988
v 95.94006 177.06595 36.11959
v 95.84817 177.41763 36.0336
v 95.950485 177.7559 35.912056
v 96.53147 177.28078 35.711773
usemtl mat_2
s 1
f 291 291 292
f 292 291 293
f 291 291 293
f 293 291 294
f 291 291 294
f 294 291 295
f 291 291 295
f 295 291 296
f 291 291 296
f 296 291 297
f 291 291 297
f 297 291 298
f 291 291 298
f 298 291 299
f 291 291 299
f 299 291 300
f 291 291 300
f 300 291 301
f 291 291 301
f 301 291 302
f 291 291 302
f 302 291 303
f 291 291 303
f 303 291 292
f 292 293 304
f 304 293 305
f 293 294 305
f 305 294 306
f 294 295 306
f 306 295 307
f 295 296 307
f 307 296 308
f 296 297 308
f 308 297 309
f 297 298 309
f 309 298 310
f 298 299 310
f 310 299 311
f 299 300 311
f 311 300 312
f 300 301 312
f 312 301 313
f 301 302 313
f 313 302 314
f 302 303 314
f 314 303 315
f 303 292 315
f 315 292 304
f 304 305 316
f 316 305 317
f 305 306 317
f 317 306 318
f 306 307 318
f 318 307 319
f 307 308 319
f 319 308 320
f 308 309 320
f 320 309 321
f 309 310 321
f 321 310 322
f 310 311 322
f 322 311 323
f 311 312 323
f 323 312 324
f 312 313 324
f 324 313 325
f 313 314 325
f 325 314 326
f 314 315 326
f 326 315 327
f 315 304 327
f 327 304 316
f 316 317 328
f 328 317 329
f 317 318 329
f 329 318 330
f 318 319 330
f 330 319 331
f 319 320 331
f 331 320 332
f 320 321 332
f 332 321 333
f 321 322 333
f 333 322 334
f 322 323 334
f 334 323 335
f 323 324 335
f 335 324 336
f 324 325 336
f 336 325 337
f 325 326 337
f 337 326 338
f 326 327 338
f 338 327 339
f 327 316 339
f 339 316 328
f 328 329 340
f 340 329 341
f 329 330 341
f 341 330 342
f 330 331 342
f 342 331 343
f 331 332 343
f 343 332 344
f 332 333 344
f 344 333 345
f 333 334 345
f 345 334 346
f 334 335 346
f 346 335 347
f 335 336 347
f 347 336 348
f 336 337 348
f 348 337 349
f 337 338 349
f 349 338 350
f 338 339 350
f 350 339 351
f 339 328 351
f 351 328 340
f 340 341 352
f 352 341 353
f 341 342 353
f 353 342 354
f 342 343 354
f 354 343 355
f 343 344 355
f 355 344 356
f 344 345 356
f 356 345 357
f 345 346 357
f 357 346 358
f 346 347 358
f 358 347 359
f 347 348 359
f 359 348 360
f 348 349 360
f 360 349 361
f 349 350 361
f 361 350 362
f 350 351 362
f 362 351 363
f 351 340 363
f 363 340 352
f 352 353 364
f 364 353 365
f 353 354 365
f 365 354 366
f 354 355 366
f 366 355 367
f 355 356 367
f 367 356 368
f 356 357 368
f 368 357 369
f 357 358 369
f 369 358 370
f 358 359 370
f 370 359 371
f 359 360 371
f 371 360 372
f 360 361 372
f 372 361 373
f 361 362 373
f 373 362 374
f 362 363 374
f 374 363 375
f 363 352 375
f 375 352 364
f 364 365 376
f 376 365 376
f 365 366 376
f 376 366 376
f 366 367 376
f 376 367 376
f 367 368 376
f 376 368 376
f 368 369 376
f 376 369 376
f 369 370 376
f 376 370 376
f 370 371 376
f 376 371 376
f 371 372 376
f 376 372 376
f 372 373 376
f 376 373 376
f 373 374 376
f 376 374 376
f 374 375 376
f 376 375 376
f 375 364 376
f 376 364 376

g Path_(2)
v 105.10622 197.36612 42.88
v 105.88478 197.36612 42.88
v 105.78047 197.18498 42.492466
v 105.4955 197.05238 42.122852
v 105.10622 197.00385 41.87019
v 104.716934 197.05238 41.80219
v 104.43196 197.18498 41.93706
v 104.32765 197.36612 42.238674
v 104.43196 197.54726 42.62621
v 104.716934 197.67986 42.995823
v 105.10622 197.7284 43.248486
v 105.4955 197.67986 43.316486
v 105.78047 197.54726 43.181614
v 105.88429 198.2297 42.394905
v 105.766205 198.0846 42.00158
v 105.47128 197.98116 41.64778
v 105.07854 197.94711 41.42831
v 104.69321 197.99158 41.40197
v 104.41855 198.10265 41.575825
v 104.32815 198.25056 41.903286
v 104.44623 198.39568 42.296608
v 104.74116 198.49911 42.650406
v 105.133896 198.53317 42.86988
v 105.519226 198.4887 42.896217
v 105.79389 198.37762 42.722363
v 105.874176 199.14679 42.28004
v 105.83486 199.2271 41.868484
v 105.6003 199.2966 41.566803
v 105.23335 199.3367 41.455837
v 104.83234 199.33662 41.56532
v 104.50471 199.29642 41.86591
v 104.33826 199.22684 42.27707
v 104.37758 199.14653 42.68863
v 104.61214 199.07703 42.990307
v 104.97908 199.03693 43.101276
v 105.3801 199.037 42.991795
v 105.707726 199.07721 42.6912
v 105.91503 199.87572 42.3262
v 105.81277 200.04507 42.05559
v 105.53037 200.18875 41.9165
v 105.14352 200.26823 41.946194
v 104.75585 200.26225 42.136723
v 104.47126 200.1724 42.437027
v 104.366 200.02272 42.766644
v 104.46826 199.85336 43.03725
v 104.750656 199.7097 43.176342
v 105.13751 199.6302 43.14665
v 105.52518 199.6362 42.95612
v 105.80976 199.72606 42.655815
v 106.012856 200.70357 42.67639
v 105.81129 200.78279 42.33985
v 105.47265 200.8967 42.15582
v 105.087685 201.01477 42.173603
v 104.759544 201.10536 42.38844
v 104.57616 201.1442 42.742764
v 104.58665 201.12086 43.141632
v 104.788216 201.04164 43.478172
v 105.126854 200.92773 43.662205
v 105.51182 200.80966 43.64442
v 105.83996 200.71909 43.429585
v 106.023346 200.68025 43.075264
v 106.37962 201.4928 42.60438
v 106.17574 201.59023 42.27061
v 105.8482 201.74565 42.09457
v 105.484764 201.91742 42.123432
v 105.182816 202.0595 42.349464
v 105.02326 202.13383 42.712097
v 105.04886 202.1205 43.114162
v 105.25274 202.02307 43.447933
v 105.580284 201.86765 43.623974
v 105.94372 201.69588 43.59511
v 106.24567 201.5538 43.36908
v 106.40522 201.47946 43.006447
v 106.64802 202.18047 42.626736
v 106.49966 202.37566 42.307045
v 106.25557 202.65622 42.15178
v 105.98116 202.94698 42.20254
v 105.74996 203.17001 42.445724
v 105.62391 203.26556 42.816177
v 105.63679 203.20804 43.21463
v 105.78515 203.01283 43.534317
v 106.029236 202.73227 43.689583
v 106.30364 202.44153 43.638824
v 106.53484 202.21849 43.395638
v 106.6609 202.12292 43.02519
v 107.278984 202.40103 42.661564
v 107.24565 202.67776 42.372765
v 107.16245 203.05492 42.25535
v 107.05168 203.43143 42.340782
v 106.943016 203.70639 42.606167
v 106.86557 203.80614 42.980396
v 106.8401 203.70396 43.363197
v 106.873436 203.42722 43.651997
v 106.956635 203.05006 43.769413
v 107.06741 202.67357 43.683983
v 107.17608 202.3986 43.418594
v 107.25352 202.29884 43.044365
v 108.45663 202.67265 42.787117
v 108.19704 202.81837 42.515873
v 107.89045 203.06255 42.421616
v 107.61902 203.33974 42.5296
v 107.45546 203.57568 42.81089
v 107.44361 203.70714 43.190113
v 107.58664 203.69891 43.565662
v 107.84622 203.55318 43.836906
v 108.15281 203.309 43.931164
v 108.42425 203.03181 43.82318
v 108.5878 202.79588 43.541893
v 108.599655 202.66441 43.162666
v 108.466515 203.7546 42.0263
v 108.109024 203.67062 41.70326
v 107.70646 203.6853 41.558437
v 107.36669 203.79466 41.630642
v 107.18075 203.9694 41.90052
v 107.19846 204.16273 42.295765
v 107.41509 204.32281 42.710464
v 107.77258 204.40677 43.033504
v 108.17514 204.3921 43.178326
v 108.514915 204.28275 43.10612
v 108.70085 204.108 42.836243
v 108.683136 203.91467 42.440998
v 108.65083 204.80437 41.64555
v 108.32047 204.73468 41.33357
v 107.91921 204.71147 41.21219
v 107.55455 204.74098 41.313942
v 107.32421 204.81529 41.611557
v 107.28991 204.9145 42.02529
v 107.46084 205.01202 42.444283
v 107.79119 205.08173 42.756264
v 108.19246 205.10492 42.87764
v 108.55711 205.07541 42.77589
v 108.78745 205.0011 42.478275
v 108.821754 204.90189 42.06454
v 108.356636 205.9326 41.602314
v 107.99154 205.8859 41.43833
v 107.593704 205.83696 41.480045
v 107.26973 205.79892 41.716274
v 107.10642 205.78197 42.083725
v 107.147545 205.79065 42.48394
v 107.38207 205.82262 42.80968
v 107.74717 205.86934 42.973663
v 108.145004 205.91826 42.93195
v 108.46898 205.9563 42.695717
v 108.632286 205.97325 42.328266
v 108.59116 205.96458 41.92805
v 108.16827 206.8855 41.518703
v 107.774994 206.86215 41.433792
v 107.392044 206.83916 41.557228
v 107.12202 206.82266 41.855934
v 107.037285 206.8171 42.249874
v 107.16054 206.82396 42.63349
v 107.458755 206.8414 42.903996
v 107.85203 206.86475 42.988907
v 108.234985 206.88774 42.86547
v 108.505005 206.90424 42.566765
v 108.58974 206.9098 42.172825
v 108.466484 206.90294 41.789207
v 108.18967 207.95363 41.575592
v 107.82071 207.87183 41.438393
v 107.43327 207.7839 41.509922
v 107.13118 207.71341 41.77101
v 106.99538 207.67923 42.151707
v 107.06224 207.69052 42.55
v 107.313866 207.74426 42.85916
v 107.68283 207.82605 42.99636
v 108.07027 207.91397 42.92483
v 108.37236 207.98448 42.663742
v 108.50816 208.01866 42.283047
v 108.4413 208.00737 41.884758
v 107.87888 208.93228 41.667522
v 107.51776 208.90279 41.53607
v 107.12107 208.8365 41.623344
v 106.795105 208.7512 41.905952
v 106.6272 208.66974 42.308178
v 106.66235 208.61394 42.72224
v 106.891136 208.59875 43.037193
v 107.25226 208.62825 43.168644
v 107.64895 208.69453 43.08137
v 107.974915 208.77983 42.79876
v 108.14282 208.8613 42.396538
v 108.10767 208.9171 41.982475
v 107.9516 210.04323 42.2664
v 107.58422 210.1411 42.2695
v 107.18329 210.12428 42.406937
v 106.85623 209.99725 42.641884
v 106.69068 209.79408 42.911385
v 106.730995 209.56918 43.143227
v 106.966385 209.38283 43.27529
v 107.333755 209.28494 43.27219
v 107.73469 209.30177 43.13475
v 108.06175 209.42879 42.899807
v 108.2273 209.63197 42.630306
v 108.18698 209.85687 42.39846
v 107.990585 210.68231 42.1451
v 107.65159 210.80415 42.111816
v 107.24982 210.7956 42.282776
v 106.89292 210.65897 42.612164
v 106.676544 210.43086 43.011726
v 106.658646 210.17241 43.374397
v 106.84404 209.95284 43.602997
v 107.18304 209.83101 43.63628
v 107.58481 209.83955 43.46532
v 107.9417 209.9762 43.135933
v 108.15808 210.2043 42.73637
v 108.17598 210.46275 42.3737
v 107.56474 211.33066 42.958374
v 107.16797 211.2652 42.96062
v 106.81574 211.18008 43.147526
v 106.602455 211.09814 43.46901
v 106.58526 211.0413 43.838924
v 106.76875 211.02483 44.15816
v 107.10378 211.05312 44.34117
v 107.50056 211.11858 44.338924
v 107.85278 211.20369 44.15202
v 108.06607 211.28563 43.830536
v 108.08327 211.34245 43.46062
v 107.89977 211.35895 43.141388
v 107.140625 212.05563 42.718864
v 106.74786 212.09415 42.77206
v 106.45003 212.14203 43.010788
v 106.32691 212.18645 43.371082
v 106.411514 212.21552 43.756405
v 106.68116 212.22142 44.063503
v 107.06361 212.20259 44.2101
v 107.45637 212.16408 44.156902
v 107.7542 212.1162 43.91817
v 107.87732 212.07178 43.557877
v 107.79272 212.04272 43.172554
v 107.52307 212.03682 42.865456
v 107.573494 213.03917 42.78473
v 107.17793 213.09071 42.842293
v 106.86345 213.12875 43.09186
v 106.71432 213.14311 43.466564
v 106.770485 213.12991 43.865997
v 107.016914 213.09273 44.183136
v 107.387566 213.0415 44.333004
v 107.78313 212.98996 44.27544
v 108.09761 212.95192 44.02587
v 108.24674 212.93758 43.65117
v 108.190575 212.95076 43.251736
v 107.944145 212.98795 42.934597
v 107.37861 214.01631 42.770645
v 106.98618 214.00586 42.861797
v 106.69187 213.99902 43.136986
v 106.57453 213.99763 43.522476
v 106.66562 214.00206 43.91497
v 106.94071 214.01112 44.20931
v 107.3261 214.02238 44.32662
v 107.71854 214.03284 44.235466
v 108.01285 214.03967 43.960278
v 108.13018 214.04106 43.574787
v 108.03909 214.03662 43.18229
v 107.764 214.02757 42.887955
v 107.60158 214.98105 42.79233
v 107.20231 215.03432 42.8054
v 106.86299 215.07945 43.018147
v 106.674545 215.10439 43.373558
v 106.687454 215.10242 43.776405
v 106.89827 215.0741 44.118748
v 107.2505 215.02698 44.30885
v 107.64977 214.97372 44.295776
v 107.98909 214.92857 44.083035
v 108.177536 214.90364 43.72762
v 108.16462 214.90561 43.32477
v 107.953804 214.93394 42.982433
v 107.6903 215.97672 42.79078
v 107.30523 216.07504 42.86541
v 107.00265 216.14618 43.127632
v 106.863625 216.17107 43.507175
v 106.92543 216.14304 43.90235
v 107.171486 216.0696 44.207264
v 107.53587 215.97041 44.340218
v 107.92095 215.87209 44.265587
v 108.22353 215.80093 44.003365
v 108.36255 215.77605 43.62382
v 108.30075 215.8041 43.228645
v 108.05469 215.87753 42.923733
v 107.848755 217.14233 42.928925
v 107.48068 217.18233 43.14856
v 107.23101 217.14922 43.523624
v 107.166626 217.05186 43.953617
v 107.304794 216.91635 44.32332
v 107.60848 216.77899 44.533672
v 107.99633 216.67659 44.528313
v 108.3644 216.6366 44.308674
v 108.61408 216.66971 43.93361
v 108.67846 216.76706 43.50362
v 108.54029 216.90257 43.133915
v 108.2366 217.03993 42.92356
v 107.83007 218.09981 43.32547
v 107.49799 218.11397 43.567726
v 107.30992 218.03658 43.935246
v 107.31624 217.88837 44.32955
v 107.51526 217.70906 44.644993
v 107.853645 217.5467 44.797043
v 108.24074 217.4448 44.744965
v 108.572815 217.43065 44.50271
v 108.760895 217.50804 44.13519
v 108.75458 217.65623 43.740883
v 108.55556 217.83554 43.425446
v 108.21716 217.9979 43.27339
v 108.35423 218.88861 43.849113
v 107.98363 218.86436 44.077885
v 107.74056 218.7798 44.414494
v 107.69017 218.65758 44.768745
v 107.84595 218.53046 45.04572
v 108.16616 218.43248 45.1712
v 108.56501 218.38991 45.111565
v 108.935616 218.41415 44.882793
v 109.17868 218.4987 44.546185
v 109.22907 218.62093 44.191933
v 109.073296 218.74806 43.91496
v 108.753075 218.84604 43.78948
v 108.05591 220.0427 44.093464
v 107.68775 219.89989 44.165627
v 107.44728 219.65198 44.350437
v 107.39894 219.36537 44.598377
v 107.55567 219.1169 44.84301
v 107.87549 218.9731 45.018787
v 108.27269 218.97253 45.07861
v 108.640854 219.11534 45.006447
v 108.88132 219.36325 44.821636
v 108.929665 219.64986 44.573696
v 108.77293 219.89835 44.329063
v 108.45311 220.04213 44.153286
v 108.28908 220.43813 44.63818
v 107.89571 220.40536 44.890163
v 107.59575 220.23926 45.22687
v 107.46955 219.98433 45.558094
v 107.55094 219.70888 45.79507
v 107.81811 219.48671 45.874313
v 108.19947 219.37737 45.77458
v 108.592834 219.41014 45.5226
v 108.8928 219.57623 45.185886
v 109.01899 219.83118 44.854668
v 108.9376 220.10663 44.617687
v 108.67043 220.32878 44.53845
v 108.42506 221.23624 45.265976
v 108.02634 221.2417 45.395264
v 107.70409 221.1368 45.71016
v 107.54464 220.94966 46.126286
v 107.59074 220.73041 46.532146
v 107.83001 220.53781 46.818993
v 108.19836 220.42346 46.909958
v 108.59708 220.418 46.78067
v 108.919334 220.5229 46.465775
v 109.07877 220.71005 46.049644
v 109.032684 220.92929 45.643784
v 108.7934 221.12189 45.35694
v 108.60575 222.02533 46.140827
v 108.23136 222.12752 46.312355
v 107.907074 222.06912 46.59042
v 107.71979 221.8658 46.900517
v 107.71968 221.572 47.159557
v 107.90678 221.26648 47.298126
v 108.23096 221.03108 47.279095
v 108.60534 220.9289 47.107567
v 108.92963 220.98729 46.829502
v 109.11691 221.19063 46.519405
v 109.11703 221.4844 46.260365
v 108.929924 221.78993 46.121796
v 109.32096 222.4939 46.521275
v 108.95072 222.64021 46.591263
v 108.59786 222.6254 46.805145
v 108.35692 222.45345 47.10561
v 108.29246 222.17041 47.412144
v 108.42175 221.85214 47.642616
v 108.71016 221.58391 47.73527
v 109.08039 221.43759 47.66528
v 109.43326 221.45241 47.451397
v 109.674194 221.62436 47.150936
v 109.738655 221.9074 46.8444
v 109.60936 222.22566 46.61393
v 109.51502 223.1158 46.750446
v 109.13003 223.17192 46.775257
v 108.73803 223.09901 47.011406
v 108.44407 222.91661 47.395615
v 108.326904 222.67361 47.824936
v 108.41794 222.4351 48.184334
v 108.69278 222.265 48.377506
v 109.077774 222.20888 48.352695
v 109.46977 222.28178 48.11655
v 109.76374 222.46419 47.73234
v 109.8809 222.7072 47.303017
v 109.78986 222.94571 46.94362
v 109.04336 223.7533 47.749817
v 108.65649 223.64082 47.768654
v 108.338104 223.50372 47.965454
v 108.17352 223.37875 48.28749
v 108.20684 223.2994 48.64847
v 108.42912 223.2869 48.95167
v 108.78082 223.34462 49.11585
v 109.167694 223.4571 49.097015
v 109.48608 223.5942 48.900215
v 109.65066 223.71916 48.57818
v 109.61734 223.79852 48.217197
v 109.39506 223.81102 47.913998
v 108.688385 224.70522 47.60072
v 108.31184 224.56277 47.666534
v 108.010735 224.39883 47.942955
v 107.86575 224.25731 48.355915
v 107.91575 224.17612 48.79476
v 108.147316 224.17703 49.14191
v 108.49841 224.2598 49.304337
v 108.874954 224.40224 49.23852
v 109.17606 224.56618 48.9621
v 109.321045 224.7077 48.54914
v 109.27105 224.7889 48.110294
v 109.03948 224.78798 47.76315
v 108.31504 225.5487 47.797096
v 107.93113 225.43723 47.988083
v 107.64013 225.2844 48.323727
v 107.52 225.1312 48.714092
v 107.602936 225.01865 49.054585
v 107.866714 224.97693 49.253967
v 108.24066 225.01721 49.258816
v 108.624565 225.12871 49.067833
v 108.91557 225.28152 48.73219
v 109.035706 225.43474 48.34182
v 108.95277 225.54727 48.001328
v 108.68899 225.58899 47.801945
v 108.091515 226.27956 48.125015
v 107.72129 226.196 48.283318
v 107.46908 226.12793 48.606857
v 107.40246 226.0936 49.008938
v 107.539276 226.1022 49.381824
v 107.84287 226.15143 49.6256
v 108.2319 226.22809 49.67495
v 108.60213 226.31166 49.516644
v 108.85434 226.37971 49.193108
v 108.92096 226.41405 48.791023
v 108.78414 226.40544 48.41814
v 108.480545 226.35622 48.174362
v 107.959854 227.2026 48.133625
v 107.5706 227.12106 48.19801
v 107.2647 227.06064 48.45421
v 107.12411 227.03754 48.833572
v 107.186485 227.05795 49.23445
v 107.435135 227.11642 49.54943
v 107.80342 227.19725 49.694115
v 108.19267 227.27881 49.62973
v 108.49857 227.33922 49.37353
v 108.63917 227.36232 48.994164
v 108.57679 227.3419 48.593285
v 108.32814 227.28345 48.278305
v 107.64564 228.12907 48.178272
v 107.279015 228.07907 48.31947
v 107.039276 228.05582 48.62904
v 106.99067 228.06554 49.024036
v 107.14622 228.10562 49.398617
v 107.46423 228.16534 49.652412
v 107.85951 228.22868 49.717422
v 108.226135 228.27867 49.576225
v 108.46587 228.30194 49.266655
v 108.51448 228.29222 48.871662
v 108.35894 228.25214 48.49708
v 108.04092 228.19241 48.243282
v 107.65759 229.002 48.048626
v 107.26573 228.94762 48.087822
v 106.95795 228.94667 48.29652
v 106.81671 228.99942 48.6188
v 106.87985 229.09174 48.968304
v 107.13047 229.19887 49.25138
v 107.5014 229.29213 49.39219
v 107.89326 229.34653 49.35299
v 108.20104 229.34747 49.14429
v 108.342285 229.29472 48.822014
v 108.27914 229.20241 48.47251
v 108.02853 229.09528 48.18943
v 107.58484 230.0664 47.765488
v 107.187096 230.12926 47.791187
v 106.84973 230.17628 48.01595
v 106.66315 230.19492 48.379543
v 106.677345 230.18013 48.784546
v 106.88851 230.1359 49.122437
v 107.24007 230.07408 49.30268
v 107.63782 230.01123 49.276978
v 107.97518 229.96419 49.05222
v 108.16176 229.94557 48.688625
v 108.14757 229.96036 48.283623
v 107.9364 230.00458 47.94573
v 107.88871 231.03674 47.995644
v 107.5039 231.0984 48.121937
v 107.21311 231.10033 48.433273
v 107.09427 231.04202 48.846226
v 107.179214 230.93909 49.25015
v 107.44519 230.81912 49.53681
v 107.820915 230.71426 49.6294
v 108.205734 230.6526 49.503105
v 108.49652 230.65067 49.19177
v 108.615364 230.70898 48.778816
v 108.53042 230.8119 48.374893
v 108.26444 230.93188 48.08823
v 107.866295 231.88057 48.1342
v 107.47243 231.83559 48.20691
v 107.16775 231.79742 48.46834
v 107.0339 231.7763 48.848442
v 107.10674 231.77791 49.245365
v 107.36676 231.80177 49.552753
v 107.74428 231.84154 49.688248
v 108.138145 231.88652 49.61554
v 108.442825 231.9247 49.354107
v 108.576675 231.9458 48.974007
v 108.50383 231.94421 48.577084
v 108.24381 231.92033 48.26969
v 107.8645 232.90897 48.169
v 107.48259 232.7819 48.148464
v 107.14206 232.66881 48.331856
v 106.93416 232.59999 48.67004
v 106.91458 232.59387 49.072395
v 107.08859 232.65211 49.431114
v 107.409546 232.75911 49.650078
v 107.79146 232.88617 49.670612
v 108.13199 232.99925 49.48722
v 108.3399 233.06808 49.14904
v 108.35947 233.07419 48.74668
v 108.18546 233.01595 48.387962
v 107.47056 233.8185 48.206528
v 107.11772 233.63098 48.14346
v 106.783966 233.46568 48.29359
v 106.558716 233.36691 48.616695
v 106.502335 233.36113 49.02619
v 106.62993 233.44986 49.41236
v 106.9073 233.60936 49.67173
v 107.26014 233.79688 49.734795
v 107.593895 233.96217 49.584663
v 107.819145 234.06094 49.261562
v 107.87553 234.06674 48.852062
v 107.74793 233.978 48.465893
v 106.81181 234.41415 48.033333
v 106.42343 234.34088 48.06707
v 106.115845 234.33147 48.265728
v 105.971466 234.38846 48.576077
v 106.028984 234.49657 48.91496
v 106.272995 234.62682 49.191574
v 106.6381 234.74432 49.331802
v 107.02648 234.8176 49.298065
v 107.33407 234.82701 49.099407
v 107.47845 234.77002 48.78906
v 107.42093 234.66193 48.450176
v 107.176926 234.53166 48.17356
v 107.06225 235.4947 47.77087
v 106.670815 235.57504 47.73753
v 106.3036 235.63716 47.91059
v 106.05899 235.66441 48.243683
v 106.00254 235.64949 48.647556
v 106.149376 235.59639 49.01399
v 106.46014 235.51935 49.244797
v 106.85157 235.43901 49.278137
v 107.21879 235.37689 49.105076
v 107.463394 235.34964 48.771984
v 107.519844 235.36456 48.36811
v 107.37301 235.41766 48.00168
v 107.38066 236.51549 48.265213
v 106.99237 236.61923 48.23783
v 106.624626 236.64552 48.39814
v 106.37596 236.5873 48.703186
v 106.313 236.46017 49.071228
v 106.45263 236.2982 49.403656
v 106.757416 236.14479 49.61139
v 107.145706 236.04105 49.63877
v 107.51345 236.01477 49.478462
v 107.762115 236.07298 49.173416
v 107.82507 236.20012 48.80537
v 107.68545 236.36208 48.472946
v 107.66613 237.41957 48.293076
v 107.30371 237.53958 48.180668
v 106.90947 237.59158 48.291847
v 106.58904 237.56163 48.59682
v 106.42829 237.45778 49.013874
v 106.47028 237.30782 49.431255
v 106.703766 237.15196 49.73713
v 107.06618 237.03195 49.849537
v 107.46042 236.97995 49.73836
v 107.780846 237.00989 49.433384
v 107.941605 237.11375 49.01633
v 107.89961 237.2637 48.59895
v 107.883896 238.26201 48.788902
v 107.5093 238.30286 48.659756
v 107.11065 238.29604 48.756145
v 106.794754 238.24338 49.052254
v 106.64626 238.15897 49.46873
v 106.70496 238.06544 49.89399
v 106.955124 237.98787 50.214073
v 107.32972 237.947 50.343224
v 107.72838 237.95383 50.24683
v 108.044266 238.0065 49.95072
v 108.19276 238.0909 49.534245
v 108.134056 238.18442 49.10899
v 107.431366 239.14641 48.824387
v 107.04732 239.02464 48.813652
v 106.70888 238.92064 49.006603
v 106.50672 238.86224 49.351543
v 106.49502 238.86511 49.75604
v 106.6769 238.92848 50.11171
v 107.00365 239.03537 50.323254
v 107.38769 239.15712 50.33399
v 107.726135 239.26114 50.141037
v 107.92829 239.31952 49.796097
v 107.939995 239.31665 49.3916
v 107.7581 239.25328 49.03593
v 106.91249 239.95541 48.82328
v 106.51593 239.92073 48.869995
v 106.202614 239.90666 49.117157
v 106.056496 239.91696 49.49854
v 106.11673 239.94888 49.911953
v 106.36717 239.99387 50.24662
v 106.740715 240.03986 50.412872
v 107.137276 240.07452 50.366154
v 107.45059 240.08861 50.11899
v 107.59671 240.0783 49.73761
v 107.536476 240.04639 49.324196
v 107.28603 240.0014 48.98953
v 107.00029 240.68495 48.499317
v 106.61889 240.77097 48.581314
v 106.34903 240.90619 48.86412
v 106.263016 241.05438 49.271957
v 106.383896 241.17583 49.695545
v 106.67928 241.238 50.021385
v 107.07003 241.22423 50.16217
v 107.45143 241.13821 50.080173
v 107.72129 241.003 49.79737
v 107.807304 240.85481 49.389534
v 107.68642 240.73337 48.965942
v 107.39103 240.67119 48.640102
v 107.08441 241.55692 47.948532
v 106.69168 241.58598 47.929085
v 106.39676 241.66664 48.114693
v 106.27867 241.77727 48.45563
v 106.36905 241.88824 48.860542
v 106.64369 241.9698 49.220932
v 107.029 242.0001 49.44023
v 107.42173 241.97104 49.459682
v 107.71666 241.89038 49.27407
v 107.83475 241.77975 48.933132
v 107.74436 241.6688 48.52822
v 107.46973 241.58723 48.16783
v 107.14754 242.76779 48.13749
v 106.74839 242.767 48.193737
v 106.4306 242.76591 48.44177
v 106.279305 242.76483 48.815117
v 106.335045 242.76404 49.213753
v 106.58289 242.76375 49.530857
v 106.95643 242.76404 49.68146
v 107.355576 242.76483 49.625214
v 107.67336 242.76591 49.377182
v 107.82466 242.767 49.00383
v 107.76891 242.76779 48.605198
v 107.52107 242.76808 48.288094
v 107.148865 243.7552 48.136295
v 106.74973 243.75589 48.19206
v 106.43197 243.7568 48.439873
v 106.28072 243.75774 48.81333
v 106.33651 243.7584 49.21237
v 106.58439 243.75865 49.530067
v 106.95794 243.7584 49.681297
v 107.35707 243.75774 49.625534
v 107.674835 243.7568 49.37772
v 107.82608 243.75587 49.00426
v 107.770294 243.7552 48.60522
v 107.522415 243.75496 48.287525
v 107.0534 243.75333 48.908985
usemtl mat_3
s 1
f 377 377 378
f 378 377 379
f 377 377 379
f 379 377 380
f 377 377 380
f 380 377 381
f 377 377 381
f 381 377 382
f 377 377 382
f 382 377 383
f 377 377 383
f 383 377 384
f 377 377 384
f 384 377 385
f 377 377 385
f 385 377 386
f 377 377 386
f 386 377 387
f 377 377 387
f 387 377 388
f 377 377 388
f 388 377 389
f 377 377 389
f 389 377 378
f 378 379 390
f 390 379 391
f 379 380 391
f 391 380 392
f 380 381 392
f 392 381 393
f 381 382 393
f 393 382 394
f 382 383 394
f 394 383 395
f 383 384 395
f 395 384 396
f 384 385 396
f 396 385 397
f 385 386 397
f 397 386 398
f 386 387 398
f 398 387 399
f 387 388 399
f 399 388 400
f 388 389 400
f 400 389 401
f 389 378 401
f 401 378 390
f 390 391 402
f 402 391 403
f 391 392 403
f 403 392 404
f 392 393 404
f 404 393 405
f 393 394 405
f 405 394 406
f 394 395 406
f 406 395 407
f 395 396 407
f 407 396 408
f 396 397 408
f 408 397 409
f 397 398 409
f 409 398 410
f 398 399 410
f 410 399 411
f 399 400 411
f 411 400 412
f 400 401 412
f 412 401 413
f 401 390 413
f 413 390 402
f 402 403 414
f 414 403 415
f 403 404 415
f 415 404 416
f 404 405 416
f 416 405 417
f 405 406 417
f 417 406 418
f 406 407 418
f 418 407 419
f 407 408 419
f 419 408 420
f 408 409 420
f 420 409 421
f 409 410 421
f 421 410 422
f 410 411 422
f 422 411 423
f 411 412 423
f 423 412 424
f 412 413 424
f 424 413 425
f 413 402 425
f 425 402 414
f 414 415 426
f 426 415 427
f 415 416 427
f 427 416 428
f 416 417 428
f 428 417 429
f 417 418 429
f 429 418 430
f 418 419 430
f 430 419 431
f 419 420 431
f 431 420 432
f 420 421 432
f 432 421 433
f 421 422 433
f 433 422 434
f 422 423 434
f 434 423 435
f 423 424 435
f 435 424 436
f 424 425 436
f 436 425 437
f 425 414 437
f 437 414 426
f 426 427 438
f 438 427 439
f 427 428 439
f 439 428 440
f 428 429 440
f 440 429 441
f 429 430 441
f 441 430 442
f 430 431 442
f 442 431 443
f 431 432 443
f 443 432 444
f 432 433 444
f 444 433 445
f 433 434 445
f 445 434 446
f 434 435 446
f 446 435 447
f 435 436 447
f 447 436 448
f 436 437 448
f 448 437 449
f 437 426 449
f 449 426 438
f 438 439 450
f 450 439 451
f 439 440 451
f 451 440 452
f 440 441 452
f 452 441 453
f 441 442 453
f 453 442 454
f 442 443 454
f 454 443 455
f 443 444 455
f 455 444 456
f 444 445 456
f 456 445 457
f 445 446 457
f 457 446 458
f 446 447 458
f 458 447 459
f 447 448 459
f 459 448 460
f 448 449 460
f 460 449 461
f 449 438 461
f 461 438 450
f 450 451 462
f 462 451 463
f 451 452 463
f 463 452 464
f 452 453 464
f 464 453 465
f 453 454 465
f 465 454 466
f 454 455 466
f 466 455 467
f 455 456 467
f 467 456 468
f 456 457 468
f 468 457 469
f 457 458 469
f 469 458 470
f 458 459 470
f 470 459 471
f 459 460 471
f 471 460 472
f 460 461 472
f 472 461 473
f 461 450 473
f 473 450 462
f 462 463 474
f 474 463 475
f 463 464 475
f 475 464 476
f 464 465 476
f 476 465 477
f 465 466 477
f 477 466 478
f 466 467 478
f 478 467 479
f 467 468 479
f 479 468 480
f 468 469 480
f 480 469 481
f 469 470 481
f 481 470 482
f 470 471 482
f 482 471 483
f 471 472 483
f 483 472 484
f 472 473 484
f 484 473 485
f 473 462 485
f 485 462 474
f 474 475 486
f 486 475 487
f 475 476 487
f 487 476 488
f 476 477 488
f 488 477 489
f 477 478 489
f 489 478 490
f 478 479 490
f 490 479 491
f 479 480 491
f 491 480 492
f 480 481 492
f 492 481 493
f 481 482 493
f 493 482 494
f 482 483 494
f 494 483 495
f 483 484 495
f 495 484 496
f 484 485 496
f 496 485 497
f 485 474 497
f 497 474 486
f 486 487 498
f 498 487 499
f 487 488 499
f 499 488 500
f 488 489 500
f 500 489 501
f 489 490 501
f 501 490 502
f 490 491 502
f 502 491 503
f 491 492 503
f 503 492 504
f 492 493 504
f 504 493 505
f 493 494 505
f 505 494 506
f 494 495 506
f 506 495 507
f 495 496 507
f 507 496 508
f 496 497 508
f 508 497 509
f 497 486 509
f 509 486 498
f 498 499 510
f 510 499 511
f 499 500 511
f 511 500 512
f 500 501 512
f 512 501 513
f 501 502 513
f 513 502 514
f 502 503 514
f 514 503 515
f 503 504 515
f 515 504 516
f 504 505 516
f 516 505 517
f 505 506 517
f 517 506 518
f 506 507 518
f 518 507 519
f 507 508 519
f 519 508 520
f 508 509 520
f 520 509 521
f 509 498 521
f 521 498 510
f 510 511 522
f 522 511 523
f 511 512 523
f 523 512 524
f 512 513 524
f 524 513 525
f 513 514 525
f 525 514 526
f 514 515 526
f 526 515 527
f 515 516 527
f 527 516 528
f 516 517 528
f 528 517 529
f 517 518 529
f 529 518 530
f 518 519 530
f 530 519 531
f 519 520 531
f 531 520 532
f 520 521 532
f 532 521 533
f 521 510 533
f 533 510 522
f 522 523 534
f 534 523 535
f 523 524 535
f 535 524 536
f 524 525 536
f 536 525 537
f 525 526 537
f 537 526 538
f 526 527 538
f 538 527 539
f 527 528 539
f 539 528 540
f 528 529 540
f 540 529 541
f 529 530 541
f 541 530 542
f 530 531 542
f 542 531 543
f 531 532 543
f 543 532 544
f 532 533 544
f 544 533 545
f 533 522 545
f 545 522 534
f 534 535 546
f 546 535 547
f 535 536 547
f 547 536 548
f 536 537 548
f 548 537 549
f 537 538 549
f 549 538 550
f 538 539 550
f 550 539 551
f 539 540 551
f 551 540 552
f 540 541 552
f 552 541 553
f 541 542 553
f 553 542 554
f 542 543 554
f 554 543 555
f 543 544 555
f 555 544 556
f 544 545 556
f 556 545 557
f 545 534 557
f 557 534 546
f 546 547 558
f 558 547 559
f 547 548 559
f 559 548 560
f 548 549 560
f 560 549 561
f 549 550 561
f 561 550 562
f 550 551 562
f 562 551 563
f 551 552 563
f 563 552 564
f 552 553 564
f 564 553 565
f 553 554 565
f 565 554 566
f 554 555 566
f 566 555 567
f 555 556 567
f 567 556 568
f 556 557 568
f 568 557 569
f 557 546 569
f 569 546 558
f 558 559 570
f 570 559 571
f 559 560 571
f 571 560 572
f 560 561 572
f 572 561 573
f 561 562 573
f 573 562 574
f 562 563 574
f 574 563 575
f 563 564 575
f 575 564 576
f 564 565 576
f 576 565 577
f 565 566 577
f 577 566 578
f 566 567 578
f 578 567 579
f 567 568 579
f 579 568 580
f 568 569 580
f 580 569 581
f 569 558 581
f 581 558 570
f 570 571 582
f 582 571 583
f 571 572 583
f 583 572 584
f 572 573 584
f 584 573 585
f 573 574 585
f 585 574 586
f 574 575 586
f 586 575 587
f 575 576 587
f 587 576 588
f 576 577 588
f 588 577 589
f 577 578 589
f 589 578 590
f 578 579 590
f 590 579 591
f 579 580 591
f 591 580 592
f 580 581 592
f 592 581 593
f 581 570 593
f 593 570 582
f 582 583 594
f 594 583 595
f 583 584 595
f 595 584 596
f 584 585 596
f 596 585 597
f 585 586 597
f 597 586 598
f 586 587 598
f 598 587 599
f 587 588 599
f 599 588 600
f 588 589 600
f 600 589 601
f 589 590 601
f 601 590 602
f 590 591 602
f 602 591 603
f 591 592 603
f 603 592 604
f 592 593 604
f 604 593 605
f 593 582 605
f 605 582 594
f 594 595 606
f 606 595 607
f 595 596 607
f 607 596 608
f 596 597 608
f 608 597 609
f 597 598 609
f 609 598 610
f 598 599 610
f 610 599 611
f 599 600 611
f 611 600 612
f 600 601 612
f 612 601 613
f 601 602 613
f 613 602 614
f 602 603 614
f 614 603 615
f 603 604 615
f 615 604 616
f 604 605 616
f 616 605 617
f 605 594 617
f 617 594 606
f 606 607 618
f 618 607 619
f 607 608 619
f 619 608 620
f 608 609 620
f 620 609 621
f 609 610 621
f 621 610 622
f 610 611 622
f 622 611 623
f 611 612 623
f 623 612 624
f 612 613 624
f 624 613 625
f 613 614 625
f 625 614 626
f 614 615 626
f 626 615 627
f 615 616 627
f 627 616 628
f 616 617 628
f 628 617 629
f 617 606 629
f 629 606 618
f 618 619 630
f 630 619 631
f 619 620 631
f 631 620 632
f 620 621 632
f 632 621 633
f 621 622 633
f 633 622 634
f 622 623 634
f 634 623 635
f 623 624 635
f 635 624 636
f 624 625 636
f 636 625 637
f 625 626 637
f 637 626 638
f 626 627 638
f 638 627 639
f 627 628 639
f 639 628 640
f 628 629 640
f 640 629 641
f 629 618 641
f 641 618 630
f 630 631 642
f 642 631 643
f 631 632 643
f 643 632 644
f 632 633 644
f 644 633 645
f 633 634 645
f 645 634 646
f 634 635 646
f 646 635 647
f 635 636 647
f 647 636 648
f 636 637 648
f 648 637 649
f 637 638 649
f 649 638 650
f 638 639 650
f 650 639 651
f 639 640 651
f 651 640 652
f 640 641 652
f 652 641 653
f 641 630 653
f 653 630 642
f 642 643 654
f 654 643 655
f 643 644 655
f 655 644 656
f 644 645 656
f 656 645 657
f 645 646 657
f 657 646 658
f 646 647 658
f 658 647 659
f 647 648 659
f 659 648 660
f 648 649 660
f 660 649 661
f 649 650 661
f 661 650 662
f 650 651 662
f 662 651 663
f 651 652 663
f 663 652 664
f 652 653 664
f 664 653 665
f 653 642 665
f 665 642 654
f 654 655 666
f 666 655 667
f 655 656 667
f 667 656 668
f 656 657 668
f 668 657 669
f 657 658 669
f 669 658 670
f 658 659 670
f 670 659 671
f 659 660 671
f 671 660 672
f 660 661 672
f 672 661 673
f 661 662 673
f 673 662 674
f 662 663 674
f 674 663 675
f 663 664 675
f 675 664 676
f 664 665 676
f 676 665 677
f 665 654 677
f 677 654 666
f 666 667 678
f 678 667 679
f 667 668 679
f 679 668 680
f 668 669 680
f 680 669 681
f 669 670 681
f 681 670 682
f 670 671 682
f 682 671 683
f 671 672 683
f 683 672 684
f 672 673 684
f 684 673 685
f 673 674 685
f 685 674 686
f 674 675 686
f 686 675 687
f 675 676 687
f 687 676 688
f 676 677 688
f 688 677 689
f 677 666 689
f 689 666 678
f 678 679 690
f 690 679 691
f 679 680 691
f 691 680 692
f 680 681 692
f 692 681 693
f 681 682 693
f 693 682 694
f 682 683 694
f 694 683 695
f 683 684 695
f 695 684 696
f 684 685 696
f 696 685 697
f 685 686 697
f 697 686 698
f 686 687 698
f 698 687 699
f 687 688 699
f 699 688 700
f 688 689 700
f 700 689 701
f 689 678 701
f 701 678 690
f 690 691 702
f 702 691 703
f 691 692 703
f 703 692 704
f 692 693 704
f 704 693 705
f 693 694 705
f 705 694 706
f 694 695 706
f 706 695 707
f 695 696 707
f 707 696 708
f 696 697 708
f 708 697 709
f 697 698 709
f 709 698 710
f 698 699 710
f 710 699 711
f 699 700 711
f 711 700 712
f 700 701 712
f 712 701 713
f 701 690 713
f 713 690 702
f 702 703 714
f 714 703 715
f 703 704 715
f 715 704 716
f 704 705 716
f 716 705 717
f 705 706 717
f 717 706 718
f 706 707 718
f 718 707 719
f 707 708 719
f 719 708 720
f 708 709 720
f 720 709 721
f 709 710 721
f 721 710 722
f 710 711 722
f 722 711 723
f 711 712 723
f 723 712 724
f 712 713 724
f 724 713 725
f 713 702 725
f 725 702 714
f 714 715 726
f 726 715 727
f 715 716 727
f 727 716 728
f 716 717 728
f 728 717 729
f 717 718 729
f 729 718 730
f 718 719 730
f 730 719 731
f 719 720 731
f 731 720 732
f 720 721 732
f 732 721 733
f 721 722 733
f 733 722 734
f 722 723 734
f 734 723 735
f 723 724 735
f 735 724 736
f 724 725 736
f 736 725 737
f 725 714 737
f 737 714 726
f 726 727 738
f 738 727 739
f 727 728 739
f 739 728 740
f 728 729 740
f 740 729 741
f 729 730 741
f 741 730 742
f 730 731 742
f 742 731 743
f 731 732 743
f 743 732 744
f 732 733 744
f 744 733 745
f 733 734 745
f 745 734 746
f 734 735 746
f 746 735 747
f 735 736 747
f 747 736 748
f 736 737 748
f 748 737 749
f 737 726 749
f 749 726 738
f 738 739 750
f 750 739 751
f 739 740 751
f 751 740 752
f 740 741 752
f 752 741 753
f 741 742 753
f 753 742 754
f 742 743 754
f 754 743 755
f 743 744 755
f 755 744 756
f 744 745 756
f 756 745 757
f 745 746 757
f 757 746 758
f 746 747 758
f 758 747 759
f 747 748 759
f 759 748 760
f 748 749 760
f 760 749 761
f 749 738 761
f 761 738 750
f 750 751 762
f 762 751 763
f 751 752 763
f 763 752 764
f 752 753 764
f 764 753 765
f 753 754 765
f 765 754 766
f 754 755 766
f 766 755 767
f 755 756 767
f 767 756 768
f 756 757 768
f 768 757 769
f 757 758 769
f 769 758 770
f 758 759 770
f 770 759 771
f 759 760 771
f 771 760 772
f 760 761 772
f 772 761 773
f 761 750 773
f 773 750 762
f 762 763 774
f 774 763 775
f 763 764 775
f 775 764 776
f 764 765 776
f 776 765 777
f 765 766 777
f 777 766 778
f 766 767 778
f 778 767 779
f 767 768 779
f 779 768 780
f 768 769 780
f 780 769 781
f 769 770 781
f 781 770 782
f 770 771 782
f 782 771 783
f 771 772 783
f 783 772 784
f 772 773 784
f 784 773 785
f 773 762 785
f 785 762 774
f 774 775 786
f 786 775 787
f 775 776 787
f 787 776 788
f 776 777 788
f 788 777 789
f 777 778 789
f 789 778 790
f 778 779 790
f 790 779 791
f 779 780 791
f 791 780 792
f 780 781 792
f 792 781 793
f 781 782 793
f 793 782 794
f 782 783 794
f 794 783 795
f 783 784 795
f 795 784 796
f 784 785 796
f 796 785 797
f 785 774 797
f 797 774 786
f 786 787 798
f 798 787 799
f 787 788 799
f 799 788 800
f 788 789 800
f 800 789 801
f 789 790 801
f 801 790 802
f 790 791 802
f 802 791 803
f 791 792 803
f 803 792 804
f 792 793 804
f 804 793 805
f 793 794 805
f 805 794 806
f 794 795 806
f 806 795 807
f 795 796 807
f 807 796 808
f 796 797 808
f 808 797 809
f 797 786 809
f 809 786 798
f 798 799 810
f 810 799 811
f 799 800 811
f 811 800 812
f 800 801 812
f 812 801 813
f 801 802 813
f 813 802 814
f 802 803 814
f 814 803 815
f 803 804 815
f 815 804 816
f 804 805 816
f 816 805 817
f 805 806 817
f 817 806 818
f 806 807 818
f 818 807 819
f 807 808 819
f 819 808 820
f 808 809 820
f 820 809 821
f 809 798 821
f 821 798 810
f 810 811 822
f 822 811 823
f 811 812 823
f 823 812 824
f 812 813 824
f 824 813 825
f 813 814 825
f 825 814 826
f 814 815 826
f 826 815 827
f 815 816 827
f 827 816 828
f 816 817 828
f 828 817 829
f 817 818 829
f 829 818 830
f 818 819 830
f 830 819 831
f 819 820 831
f 831 820 832
f 820 821 832
f 832 821 833
f 821 810 833
f 833 810 822
f 822 823 834
f 834 823 835
f 823 824 835
f 835 824 836
f 824 825 836
f 836 825 837
f 825 826 837
f 837 826 838
f 826 827 838
f 838 827 839
f 827 828 839
f 839 828 840
f 828 829 840
f 840 829 841
f 829 830 841
f 841 830 842
f 830 831 842
f 842 831 843
f 831 832 843
f 843 832 844
f 832 833 844
f 844 833 845
f 833 822 845
f 845 822 834
f 834 835 846
f 846 835 847
f 835 836 847
f 847 836 848
f 836 837 848
f 848 837 849
f 837 838 849
f 849 838 850
f 838 839 850
f 850 839 851
f 839 840 851
f 851 840 852
f 840 841 852
f 852 841 853
f 841 842 853
f 853 842 854
f 842 843 854
f 854 843 855
f 843 844 855
f 855 844 856
f 844 845 856
f 856 845 857
f 845 834 857
f 857 834 846
f 846 847 858
f 858 847 859
f 847 848 859
f 859 848 860
f 848 849 860
f 860 849 861
f 849 850 861
f 861 850 862
f 850 851 862
f 862 851 863
f 851 852 863
f 863 852 864
f 852 853 864
f 864 853 865
f 853 854 865
f 865 854 866
f 854 855 866
f 866 855 867
f 855 856 867
f 867 856 868
f 856 857 868
f 868 857 869
f 857 846 869
f 869 846 858
f 858 859 870
f 870 859 871
f 859 860 871
f 871 860 872
f 860 861 872
f 872 861 873
f 861 862 873
f 873 862 874
f 862 863 874
f 874 863 875
f 863 864 875
f 875 864 876
f 864 865 876
f 876 865 877
f 865 866 877
f 877 866 878
f 866 867 878
f 878 867 879
f 867 868 879
f 879 868 880
f 868 869 880
f 880 869 881
f 869 858 881
f 881 858 870
f 870 871 882
f 882 871 883
f 871 872 883
f 883 872 884
f 872 873 884
f 884 873 885
f 873 874 885
f 885 874 886
f 874 875 886
f 886 875 887
f 875 876 887
f 887 876 888
f 876 877 888
f 888 877 889
f 877 878 889
f 889 878 890
f 878 879 890
f 890 879 891
f 879 880 891
f 891 880 892
f 880 881 892
f 892 881 893
f 881 870 893
f 893 870 882
f 882 883 894
f 894 883 895
f 883 884 895
f 895 884 896
f 884 885 896
f 896 885 897
f 885 886 897
f 897 886 898
f 886 887 898
f 898 887 899
f 887 888 899
f 899 888 900
f 888 889 900
f 900 889 901
f 889 890 901
f 901 890 902
f 890 891 902
f 902 891 903
f 891 892 903
f 903 892 904
f 892 893 904
f 904 893 905
f 893 882 905
f 905 882 894
f 894 895 906
f 906 895 907
f 895 896 907
f 907 896 908
f 896 897 908
f 908 897 909
f 897 898 909
f 909 898 910
f 898 899 910
f 910 899 911
f 899 900 911
f 911 900 912
f 900 901 912
f 912 901 913
f 901 902 913
f 913 902 914
f 902 903 914
f 914 903 915
f 903 904 915
f 915 904 916
f 904 905 916
f 916 905 917
f 905 894 917
f 917 894 906
f 906 907 918
f 918 907 919
f 907 908 919
f 919 908 920
f 908 909 920
f 920 909 921
f 909 910 921
f 921 910 922
f 910 911 922
f 922 911 923
f 911 912 923
f 923 912 924
f 912 913 924
f 924 913 925
f 913 914 925
f 925 914 926
f 914 915 926
f 926 915 927
f 915 916 927
f 927 916 928
f 916 917 928
f 928 917 929
f 917 906 929
f 929 906 918
f 918 919 930
f 930 919 931
f 919 920 931
f 931 920 932
f 920 921 932
f 932 921 933
f 921 922 933
f 933 922 934
f 922 923 934
f 934 923 935
f 923 924 935
f 935 924 936
f 924 925 936
f 936 925 937
f 925 926 937
f 937 926 938
f 926 927 938
f 938 927 939
f 927 928 939
f 939 928 940
f 928 929 940
f 940 929 941
f 929 918 941
f 941 918 930
f 930 931 942
f 942 931 943
f 931 932 943
f 943 932 944
f 932 933 944
f 944 933 945
f 933 934 945
f 945 934 946
f 934 935 946
f 946 935 947
f 935 936 947
f 947 936 948
f 936 937 948
f 948 937 949
f 937 938 949
f 949 938 950
f 938 939 950
f 950 939 951
f 939 940 951
f 951 940 952
f 940 941 952
f 952 941 953
f 941 930 953
f 953 930 942
f 942 943 954
f 954 943 955
f 943 944 955
f 955 944 956
f 944 945 956
f 956 945 957
f 945 946 957
f 957 946 958
f 946 947 958
f 958 947 959
f 947 948 959
f 959 948 960
f 948 949 960
f 960 949 961
f 949 950 961
f 961 950 962
f 950 951 962
f 962 951 963
f 951 952 963
f 963 952 964
f 952 953 964
f 964 953 965
f 953 942 965
f 965 942 954
f 954 955 966
f 966 955 967
f 955 956 967
f 967 956 968
f 956 957 968
f 968 957 969
f 957 958 969
f 969 958 970
f 958 959 970
f 970 959 971
f 959 960 971
f 971 960 972
f 960 961 972
f 972 961 973
f 961 962 973
f 973 962 974
f 962 963 974
f 974 963 975
f 963 964 975
f 975 964 976
f 964 965 976
f 976 965 977
f 965 954 977
f 977 954 966
f 966 967 978
f 978 967 979
f 967 968 979
f 979 968 980
f 968 969 980
f 980 969 981
f 969 970 981
f 981 970 982
f 970 971 982
f 982 971 983
f 971 972 983
f 983 972 984
f 972 973 984
f 984 973 985
f 973 974 985
f 985 974 986
f 974 975 986
f 986 975 987
f 975 976 987
f 987 976 988
f 976 977 988
f 988 977 989
f 977 966 989
f 989 966 978
f 978 979 990
f 990 979 991
f 979 980 991
f 991 980 992
f 980 981 992
f 992 981 993
f 981 982 993
f 993 982 994
f 982 983 994
f 994 983 995
f 983 984 995
f 995 984 996
f 984 985 996
f 996 985 997
f 985 986 997
f 997 986 998
f 986 987 998
f 998 987 999
f 987 988 999
f 999 988 1000
f 988 989 1000
f 1000 989 1001
f 989 978 1001
f 1001 978 990
f 990 991 1002
f 1002 991 1003
f 991 992 1003
f 1003 992 1004
f 992 993 1004
f 1004 993 1005
f 993 994 1005
f 1005 994 1006
f 994 995 1006
f 1006 995 1007
f 995 996 1007
f 1007 996 1008
f 996 997 1008
f 1008 997 1009
f 997 998 1009
f 1009 998 1010
f 998 999 1010
f 1010 999 1011
f 999 1000 1011
f 1011 1000 1012
f 1000 1001 1012
f 1012 1001 1013
f 1001 990 1013
f 1013 990 1002
f 1002 1003 1014
f 1014 1003 1015
f 1003 1004 1015
f 1015 1004 1016
f 1004 1005 1016
f 1016 1005 1017
f 1005 1006 1017
f 1017 1006 1018
f 1006 1007 1018
f 1018 1007 1019
f 1007 1008 1019
f 1019 1008 1020
f 1008 1009 1020
f 1020 1009 1021
f 1009 1010 1021
f 1021 1010 1022
f 1010 1011 1022
f 1022 1011 1023
f 1011 1012 1023
f 1023 1012 1024
f 1012 1013 1024
f 1024 1013 1025
f 1013 1002 1025
f 1025 1002 1014
f 1014 1015 1026
f 1026 1015 1027
f 1015 1016 1027
f 1027 1016 1028
f 1016 1017 1028
f 1028 1017 1029
f 1017 1018 1029
f 1029 1018 1030
f 1018 1019 1030
f 1030 1019 1031
f 1019 1020 1031
f 1031 1020 1032
f 1020 1021 1032
f 1032 1021 1033
f 1021 1022 1033
f 1033 1022 1034
f 1022 1023 1034
f 1034 1023 1035
f 1023 1024 1035
f 1035 1024 1036
f 1024 1025 1036
f 1036 1025 1037
f 1025 1014 1037
f 1037 1014 1026
f 1026 1027 1038
f 1038 1027 1038
f 1027 1028 1038
f 1038 1028 1038
f 1028 1029 1038
f 1038 1029 1038
f 1029 1030 1038
f 1038 1030 1038
f 1030 1031 1038
f 1038 1031 1038
f 1031 1032 1038
f 1038 1032 1038
f 1032 1033 1038
f 1038 1033 1038
f 1033 1034 1038
f 1038 1034 1038
f 1034 1035 1038
f 1038 1035 1038
f 1035 1036 1038
f 1038 1036 1038
f 1036 1037 1038
f 1038 1037 1038
f 1037 1026 1038
f 1038 1026 1038

g Path_(8)
v 104.716934 194.64114 43.55
v 105.47314 194.48839 43.402115
v 105.28951 194.33275 43.110428
v 104.95247 194.25975 42.91343
v 104.55231 194.28894 42.86391
v 104.19626 194.4125 42.975136
v 103.97973 194.59734 43.217308
v 103.96073 194.7939 43.525528
v 104.144356 194.94954 43.81722
v 104.4814 195.02254 44.014214
v 104.88156 194.99335 44.063736
v 105.23761 194.86978 43.952507
v 105.45414 194.68495 43.71034
v 105.47858 195.05493 42.871765
v 105.21155 194.97443 42.500854
v 104.8359 194.99529 42.247112
v 104.452286 195.11194 42.178528
v 104.16349 195.2931 42.313477
v 104.046906 195.49025 42.615803
v 104.133766 195.65056 43.004494
v 104.4008 195.73106 43.375404
v 104.77645 195.71019 43.629147
v 105.160065 195.59355 43.69773
v 105.44885 195.41238 43.562782
v 105.56544 195.21524 43.260456
v 105.80271 195.87263 42.604618
v 105.596054 195.85518 42.223515
v 105.24874 195.89148 41.986786
v 104.85383 195.97185 41.95786
v 104.51714 196.07472 42.144493
v 104.32889 196.17253 42.496674
v 104.33951 196.23909 42.920033
v 104.546165 196.25655 43.30114
v 104.89348 196.22023 43.53787
v 105.28839 196.13988 43.56679
v 105.625084 196.037 43.38016
v 105.81334 195.93918 43.02798
v 105.88958 196.86073 42.77678
v 105.73864 196.87027 42.401615
v 105.421104 196.8798 42.15522
v 105.022064 196.88678 42.10362
v 104.64842 196.88933 42.26064
v 104.400314 196.88678 42.5842
v 104.344215 196.8798 42.987614
v 104.49515 196.87027 43.362778
v 104.81268 196.86073 43.609173
v 105.21173 196.85376 43.660774
v 105.585365 196.85121 43.503754
v 105.83347 196.85376 43.18019
v 105.86483 197.67793 42.748394
v 105.70323 197.66063 42.376118
v 105.37888 197.64359 42.12771
v 104.97869 197.6314 42.06973
v 104.60989 197.62729 42.217716
v 104.3713 197.6324 42.532017
v 104.32685 197.64534 42.92841
v 104.48846 197.66264 43.300686
v 104.812805 197.67969 43.549095
v 105.213 197.69188 43.607075
v 105.581795 197.69598 43.459087
v 105.82038 197.69087 43.14479
v 105.09515 197.68742 42.865326
usemtl mat_4
s 1
f 1039 1039 1040
f 1040 1039 1041
f 1039 1039 1041
f 1041 1039 1042
f 1039 1039 1042
f 1042 1039 1043
f 1039 1039 1043
f 1043 1039 1044
f 1039 1039 1044
f 1044 1039 1045
f 1039 1039 1045
f 1045 1039 1046
f 1039 1039 1046
f 1046 1039 1047
f 1039 1039 1047
f 1047 1039 1048
f 1039 1039 1048
f 1048 1039 1049
f 1039 1039 1049
f 1049 1039 1050
f 1039 1039 1050
f 1050 1039 1051
f 1039 1039 1051
f 1051 1039 1040
f 1040 1041 1052
f 1052 1041 1053
f 1041 1042 1053
f 1053 1042 1054
f 1042 1043 1054
f 1054 1043 1055
f 1043 1044 1055
f 1055 1044 1056
f 1044 1045 1056
f 1056 1045 1057
f 1045 1046 1057
f 1057 1046 1058
f 1046 1047 1058
f 1058 1047 1059
f 1047 1048 1059
f 1059 1048 1060
f 1048 1049 1060
f 1060 1049 1061
f 1049 1050 1061
f 1061 1050 1062
f 1050 1051 1062
f 1062 1051 1063
f 1051 1040 1063
f 1063 1040 1052
f 1052 1053 1064
f 1064 1053 1065
f 1053 1054 1065
f 1065 1054 1066
f 1054 1055 1066
f 1066 1055 1067
f 1055 1056 1067
f 1067 1056 1068
f 1056 1057 1068
f 1068 1057 1069
f 1057 1058 1069
f 1069 1058 1070
f 1058 1059 1070
f 1070 1059 1071
f 1059 1060 1071
f 1071 1060 1072
f 1060 1061 1072
f 1072 1061 1073
f 1061 1062 1073
f 1073 1062 1074
f 1062 1063 1074
f 1074 1063 1075
f 1063 1052 1075
f 1075 1052 1064
f 1064 1065 1076
f 1076 1065 1077
f 1065 1066 1077
f 1077 1066 1078
f 1066 1067 1078
f 1078 1067 1079
f 1067 1068 1079
f 1079 1068 1080
f 1068 1069 1080
f 1080 1069 1081
f 1069 1070 1081
f 1081 1070 1082
f 1070 1071 1082
f 1082 1071 1083
f 1071 1072 1083
f 1083 1072 1084
f 1072 1073 1084
f 1084 1073 1085
f 1073 1074 1085
f 1085 1074 1086
f 1074 1075 1086
f 1086 1075 1087
f 1075 1064 1087
f 1087 1064 1076
f 1076 1077 1088
f 1088 1077 1089
f 1077 1078 1089
f 1089 1078 1090
f 1078 1079 1090
f 1090 1079 1091
f 1079 1080 1091
f 1091 1080 1092
f 1080 1081 1092
f 1092 1081 1093
f 1081 1082 1093
f 1093 1082 1094
f 1082 1083 1094
f 1094 1083 1095
f 1083 1084 1095
f 1095 1084 1096
f 1084 1085 1096
f 1096 1085 1097
f 1085 1086 1097
f 1097 1086 1098
f 1086 1087 1098
f 1098 1087 1099
f 1087 1076 1099
f 1099 1076 1088
f 1088 1089 1100
f 1100 1089 1100
f 1089 1090 1100
f 1100 1090 1100
f 1090 1091 1100
f 1100 1091 1100
f 1091 1092 1100
f 1100 1092 1100
f 1092 1093 1100
f 1100 1093 1100
f 1093 1094 1100
f 1100 1094 1100
f 1094 1095 1100
f 1100 1095 1100
f 1095 1096 1100
f 1100 1096 1100
f 1096 1097 1100
f 1100 1097 1100
f 1097 1098 1100
f 1100 1098 1100
f 1098 1099 1100
f 1100 1099 1100
f 1099 1088 1100
f 1100 1088 1100

g Path_(3)
v 107.83119 203.98392 42.88
v 107.2983 203.41762 42.893253
v 107.181114 203.65038 42.51678
v 107.23811 203.97252 42.187088
v 107.45403 204.2977 41.992516
v 107.771 204.53882 41.985195
v 108.10411 204.63124 42.16709
v 108.36409 204.55022 42.489464
v 108.48128 204.31746 42.865936
v 108.42427 203.99532 43.19563
v 108.20836 203.67014 43.3902
v 107.89138 203.42902 43.397522
v 107.55827 203.3366 43.215626
v 107.9639 202.75226 42.239746
v 107.82687 202.94865 41.862797
v 107.8554 203.25485 41.530212
v 108.04184 203.58882 41.331097
v 108.33622 203.86107 41.31881
v 108.659676 203.99864 41.496643
v 108.92554 203.96468 41.816944
v 109.06255 203.7683 42.19389
v 109.03403 203.46208 42.526478
v 108.847595 203.12813 42.72559
v 108.55321 202.85588 42.737877
v 108.22975 202.7183 42.560047
v 108.92764 202.0772 41.88836
v 108.8382 202.03467 41.506912
v 108.83565 202.1812 41.12228
v 108.92066 202.47752 40.837524
v 109.070465 202.84422 40.72895
v 109.24493 203.18306 40.82565
v 109.397285 203.40323 41.101707
v 109.486725 203.44576 41.48316
v 109.48928 203.29922 41.86779
v 109.40426 203.0029 42.152542
v 109.254456 202.6362 42.261116
v 109.08 202.29736 42.164417
v 109.82157 201.95198 41.87888
v 109.939804 201.85147 41.58061
v 110.13765 201.94104 41.31479
v 110.3621 202.19669 41.152645
v 110.55301 202.54991 41.137627
v 110.659225 202.90607 41.273754
v 110.65229 203.16972 41.52455
v 110.53406 203.27022 41.822823
v 110.33621 203.18065 42.088642
v 110.11176 202.925 42.250786
v 109.92085 202.57178 42.26581
v 109.81464 202.21562 42.12968
v 110.56346 201.19354 41.87264
v 110.76993 201.27223 41.558987
v 111.02324 201.50737 41.415634
v 111.255516 201.836 41.480995
v 111.40451 202.17001 41.737556
v 111.43032 202.41995 42.11657
v 111.32601 202.51883 42.51648
v 111.11954 202.44016 42.83013
v 110.866234 202.205 42.973484
v 110.63396 201.87639 42.908123
v 110.484955 201.54236 42.65156
v 110.45915 201.29242 42.27255
v 111.60169 200.87576 42.2633
v 111.73113 201.16219 41.99269
v 111.91774 201.51387 41.90507
v 112.11151 201.83661 42.023926
v 112.26054 202.04388 42.3174
v 112.32487 202.08018 42.706867
v 112.28728 201.93578 43.08796
v 112.15784 201.64935 43.35857
v 111.97123 201.29765 43.44619
v 111.77745 200.97493 43.327335
v 111.62843 200.76764 43.03386
v 111.5641 200.73134 42.644394
v 112.3613 200.22421 41.91764
v 112.2919 200.50096 41.674038
v 112.3581 200.86748 41.479034
v 112.54215 201.22556 41.384876
v 112.79474 201.47926 41.416798
v 113.04819 201.5606 41.566242
v 113.23458 201.44778 41.79317
v 113.30397 201.17105 42.036774
v 113.23778 200.80453 42.231777
v 113.05373 200.44646 42.325935
v 112.80113 200.19275 42.294014
v 112.54769 200.1114 42.144566
v 113.19139 199.9673 41.309044
v 113.11758 200.20781 40.960075
v 113.17969 200.55388 40.669907
v 113.36109 200.9128 40.51629
v 113.613174 201.18839 40.54038
v 113.86839 201.30681 40.73573
v 114.058365 201.23633 41.049988
v 114.13219 200.99583 41.398956
v 114.07007 200.64977 41.689125
v 113.88867 200.29085 41.842743
v 113.63659 200.01524 41.81865
v 113.38136 199.89684 41.623302
v 114.0438 199.3192 40.80541
v 114.18882 199.50783 40.489277
v 114.403435 199.8075 40.335464
v 114.63015 200.13791 40.38518
v 114.80821 200.41052 40.62511
v 114.88991 200.5523 40.99096
v 114.853355 200.52525 41.384697
v 114.708336 200.33662 41.70083
v 114.49371 200.03696 41.85464
v 114.267006 199.70654 41.804924
v 114.08894 199.43393 41.564995
v 114.00724 199.29214 41.199146
v 115.07846 198.7115 41.217575
v 115.24076 198.8692 40.921722
v 115.4326 199.17111 40.76361
v 115.602585 199.53633 40.785606
v 115.70516 199.867 40.98181
v 115.712845 200.07452 41.29966
v 115.62357 200.10329 41.65398
v 115.46127 199.94559 41.949833
v 115.269424 199.64369 42.107944
v 115.09944 199.27847 42.08595
v 114.99687 198.9478 41.889744
v 114.98919 198.74028 41.571896
v 116.08348 198.45374 41.131996
v 116.30752 198.6811 40.883175
v 116.555626 198.99352 40.828876
v 116.76134 199.30727 40.983654
v 116.86952 199.5383 41.30603
v 116.851204 199.6247 41.709625
v 116.71128 199.54329 42.086296
v 116.48724 199.31593 42.335117
v 116.239136 199.00351 42.389412
v 116.033424 198.68976 42.23464
v 115.92524 198.45872 41.912262
v 115.94356 198.37234 41.508667
v 116.708534 197.7013 40.89012
v 117.04102 197.85135 40.802002
v 117.375626 198.0747 40.939648
v 117.62269 198.31151 41.266167
v 117.716 198.49832 41.69408
v 117.63058 198.58508 42.108723
v 117.38929 198.54854 42.39899
v 117.0568 198.39848 42.48711
v 116.7222 198.17513 42.349464
v 116.475136 197.93832 42.02294
v 116.38182 197.75151 41.59503
v 116.467255 197.66475 41.18039
v 116.95597 196.97563 42.183464
v 117.07844 197.32745 41.903748
v 117.32846 197.64345 41.785175
v 117.63904 197.83896 41.859516
v 117.92696 197.86159 42.106857
v 118.115074 197.70528 42.46092
v 118.15298 197.4119 42.82683
v 118.0305 197.06007 43.10655
v 117.78048 196.74408 43.225124
v 117.4699 196.54857 43.15078
v 117.181984 196.52594 42.90344
v 116.993866 196.68225 42.549377
v 117.04854 197.23929 41.106712
v 117.004776 197.59868 40.87301
v 117.15473 197.95924 40.61859
v 117.45822 198.22438 40.411633
v 117.83392 198.32304 40.307587
v 118.18117 198.22879 40.334328
v 118.40692 197.96687 40.4847
v 118.450676 197.60748 40.718403
v 118.30073 197.24692 40.97282
v 117.99724 196.98178 41.17978
v 117.62154 196.88312 41.283825
v 117.274284 196.97739 41.257084
v 117.42172 196.22673 40.90649
v 117.5249 196.3662 40.572186
v 117.782455 196.56595 40.34593
v 118.12536 196.77246 40.28834
v 118.46174 196.93039 40.41486
v 118.701454 196.99744 40.691578
v 118.78029 196.95561 41.04435
v 118.6771 196.81615 41.378654
v 118.41955 196.6164 41.60491
v 118.076645 196.40988 41.6625
v 117.740265 196.25195 41.535984
v 117.50055 196.1849 41.259266
v 118.172844 195.29611 40.79987
v 118.27285 195.47417 40.39813
v 118.51573 195.71759 40.133633
v 118.836395 195.96114 40.07726
v 119.14893 196.13956 40.24411
v 119.36959 196.20505 40.58948
v 119.43925 196.14006 41.020824
v 119.33924 195.962 41.42257
v 119.09637 195.71858 41.68706
v 118.775696 195.47504 41.743435
v 118.46316 195.29662 41.576584
v 118.2425 195.23112 41.231216
v 118.75083 194.45442 40.560642
v 118.68552 194.59041 40.146942
v 118.809616 194.79744 39.71496
v 119.08987 195.02003 39.380444
v 119.45118 195.19855 39.23303
v 119.796745 195.28516 39.312214
v 120.03396 195.25665 39.596783
v 120.09927 195.12067 40.010483
v 119.975174 194.91364 40.442467
v 119.69492 194.69104 40.776985
v 119.33361 194.51253 40.924397
v 118.988045 194.4259 40.84521
v 119.14088 193.4476 40.249527
v 119.029144 193.52649 39.824833
v 119.104454 193.69534 39.40444
v 119.34661 193.90895 39.101
v 119.69074 194.11006 38.99582
v 120.04464 194.24478 39.11708
v 120.31346 194.27702 39.43229
v 120.42519 194.19815 39.856987
v 120.34989 194.02928 40.277374
v 120.107735 193.81567 40.580814
v 119.7636 193.61456 40.685997
v 119.409706 193.47984 40.564735
v 119.82844 192.50298 39.916924
v 119.74095 192.53342 39.577667
v 119.82248 192.68315 39.231873
v 120.05118 192.91202 38.9722
v 120.36575 193.1587 38.86822
v 120.68193 193.35713 38.947803
v 120.91498 193.4541 39.189617
v 121.002464 193.42365 39.528873
v 120.92094 193.27393 39.87467
v 120.69224 193.04506 40.134342
v 120.37766 192.79836 40.23832
v 120.061485 192.59995 40.158737
v 120.39327 191.68127 39.632046
v 120.41855 191.73248 39.2217
v 120.61191 191.8799 38.888897
v 120.921524 192.08405 38.722813
v 121.26445 192.29019 38.76795
v 121.54879 192.44313 39.012207
v 121.698364 192.50188 39.390144
v 121.67308 192.45067 39.80049
v 121.47973 192.30325 40.133293
v 121.170105 192.0991 40.299377
v 120.82718 191.89294 40.254242
v 120.54284 191.74002 40.009983
v 120.95994 190.55684 39.526924
v 121.037445 190.62747 39.13779
v 121.24901 190.81898 38.85322
v 121.53794 191.0801 38.74947
v 121.82683 191.3408 38.854332
v 122.03825 191.53128 39.13971
v 122.11557 191.60046 39.52914
v 122.03806 191.52983 39.918274
v 121.8265 191.3383 40.202843
v 121.53757 191.07721 40.306595
v 121.24868 190.8165 40.201736
v 121.037254 190.62602 39.916355
v 122.48988 189.70782 39.53527
v 122.49071 189.81012 39.145454
v 122.492805 190.09361 38.85902
v 122.49562 190.48235 38.752712
v 122.49839 190.87215 38.855015
v 122.50038 191.15858 39.13852
v 122.50105 191.2649 39.52726
v 122.50023 191.16258 39.917072
v 122.49813 190.87909 40.20351
v 122.49532 190.49036 40.30982
v 122.492546 190.10056 40.207516
v 122.49056 189.81412 39.92401
v 123.456 190.28632 39.53248
v 123.41029 190.36105 39.19954
v 123.28528 190.56865 38.955006
v 123.114456 190.8535 38.8644
v 122.943596 191.13925 38.952
v 122.81849 191.34935 39.194332
v 122.77265 191.42752 39.526466
v 122.81836 191.35278 39.859406
v 122.943375 191.14517 40.10394
v 123.1142 190.86034 40.194546
v 123.28506 190.57458 40.106945
v 123.410164 190.36447 39.864613
v 123.461586 191.06485 39.528473
usemtl mat_5
s 1
f 1101 1101 1102
f 1102 1101 1103
f 1101 1101 1103
f 1103 1101 1104
f 1101 1101 1104
f 1104 1101 1105
f 1101 1101 1105
f 1105 1101 1106
f 1101 1101 1106
f 1106 1101 1107
f 1101 1101 1107
f 1107 1101 1108
f 1101 1101 1108
f 1108 1101 1109
f 1101 1101 1109
f 1109 1101 1110
f 1101 1101 1110
f 1110 1101 1111
f 1101 1101 1111
f 1111 1101 1112
f 1101 1101 1112
f 1112 1101 1113
f 1101 1101 1113
f 1113 1101 1102
f 1102 1103 1114
f 1114 1103 1115
f 1103 1104 1115
f 1115 1104 1116
f 1104 1105 1116
f 1116 1105 1117
f 1105 1106 1117
f 1117 1106 1118
f 1106 1107 1118
f 1118 1107 1119
f 1107 1108 1119
f 1119 1108 1120
f 1108 1109 1120
f 1120 1109 1121
f 1109 1110 1121
f 1121 1110 1122
f 1110 1111 1122
f 1122 1111 1123
f 1111 1112 1123
f 1123 1112 1124
f 1112 1113 1124
f 1124 1113 1125
f 1113 1102 1125
f 1125 1102 1114
f 1114 1115 1126
f 1126 1115 1127
f 1115 1116 1127
f 1127 1116 1128
f 1116 1117 1128
f 1128 1117 1129
f 1117 1118 1129
f 1129 1118 1130
f 1118 1119 1130
f 1130 1119 1131
f 1119 1120 1131
f 1131 1120 1132
f 1120 1121 1132
f 1132 1121 1133
f 1121 1122 1133
f 1133 1122 1134
f 1122 1123 1134
f 1134 1123 1135
f 1123 1124 1135
f 1135 1124 1136
f 1124 1125 1136
f 1136 1125 1137
f 1125 1114 1137
f 1137 1114 1126
f 1126 1127 1138
f 1138 1127 1139
f 1127 1128 1139
f 1139 1128 1140
f 1128 1129 1140
f 1140 1129 1141
f 1129 1130 1141
f 1141 1130 1142
f 1130 1131 1142
f 1142 1131 1143
f 1131 1132 1143
f 1143 1132 1144
f 1132 1133 1144
f 1144 1133 1145
f 1133 1134 1145
f 1145 1134 1146
f 1134 1135 1146
f 1146 1135 1147
f 1135 1136 1147
f 1147 1136 1148
f 1136 1137 1148
f 1148 1137 1149
f 1137 1126 1149
f 1149 1126 1138
f 1138 1139 1150
f 1150 1139 1151
f 1139 1140 1151
f 1151 1140 1152
f 1140 1141 1152
f 1152 1141 1153
f 1141 1142 1153
f 1153 1142 1154
f 1142 1143 1154
f 1154 1143 1155
f 1143 1144 1155
f 1155 1144 1156
f 1144 1145 1156
f 1156 1145 1157
f 1145 1146 1157
f 1157 1146 1158
f 1146 1147 1158
f 1158 1147 1159
f 1147 1148 1159
f 1159 1148 1160
f 1148 1149 1160
f 1160 1149 1161
f 1149 1138 1161
f 1161 1138 1150
f 1150 1151 1162
f 1162 1151 1163
f 1151 1152 1163
f 1163 1152 1164
f 1152 1153 1164
f 1164 1153 1165
f 1153 1154 1165
f 1165 1154 1166
f 1154 1155 1166
f 1166 1155 1167
f 1155 1156 1167
f 1167 1156 1168
f 1156 1157 1168
f 1168 1157 1169
f 1157 1158 1169
f 1169 1158 1170
f 1158 1159 1170
f 1170 1159 1171
f 1159 1160 1171
f 1171 1160 1172
f 1160 1161 1172
f 1172 1161 1173
f 1161 1150 1173
f 1173 1150 1162
f 1162 1163 1174
f 1174 1163 1175
f 1163 1164 1175
f 1175 1164 1176
f 1164 1165 1176
f 1176 1165 1177
f 1165 1166 1177
f 1177 1166 1178
f 1166 1167 1178
f 1178 1167 1179
f 1167 1168 1179
f 1179 1168 1180
f 1168 1169 1180
f 1180 1169 1181
f 1169 1170 1181
f 1181 1170 1182
f 1170 1171 1182
f 1182 1171 1183
f 1171 1172 1183
f 1183 1172 1184
f 1172 1173 1184
f 1184 1173 1185
f 1173 1162 1185
f 1185 1162 1174
f 1174 1175 1186
f 1186 1175 1187
f 1175 1176 1187
f 1187 1176 1188
f 1176 1177 1188
f 1188 1177 1189
f 1177 1178 1189
f 1189 1178 1190
f 1178 1179 1190
f 1190 1179 1191
f 1179 1180 1191
f 1191 1180 1192
f 1180 1181 1192
f 1192 1181 1193
f 1181 1182 1193
f 1193 1182 1194
f 1182 1183 1194
f 1194 1183 1195
f 1183 1184 1195
f 1195 1184 1196
f 1184 1185 1196
f 1196 1185 1197
f 1185 1174 1197
f 1197 1174 1186
f 1186 1187 1198
f 1198 1187 1199
f 1187 1188 1199
f 1199 1188 1200
f 1188 1189 1200
f 1200 1189 1201
f 1189 1190 1201
f 1201 1190 1202
f 1190 1191 1202
f 1202 1191 1203
f 1191 1192 1203
f 1203 1192 1204
f 1192 1193 1204
f 1204 1193 1205
f 1193 1194 1205
f 1205 1194 1206
f 1194 1195 1206
f 1206 1195 1207
f 1195 1196 1207
f 1207 1196 1208
f 1196 1197 1208
f 1208 1197 1209
f 1197 1186 1209
f 1209 1186 1198
f 1198 1199 1210
f 1210 1199 1211
f 1199 1200 1211
f 1211 1200 1212
f 1200 1201 1212
f 1212 1201 1213
f 1201 1202 1213
f 1213 1202 1214
f 1202 1203 1214
f 1214 1203 1215
f 1203 1204 1215
f 1215 1204 1216
f 1204 1205 1216
f 1216 1205 1217
f 1205 1206 1217
f 1217 1206 1218
f 1206 1207 1218
f 1218 1207 1219
f 1207 1208 1219
f 1219 1208 1220
f 1208 1209 1220
f 1220 1209 1221
f 1209 1198 1221
f 1221 1198 1210
f 1210 1211 1222
f 1222 1211 1223
f 1211 1212 1223
f 1223 1212 1224
f 1212 1213 1224
f 1224 1213 1225
f 1213 1214 1225
f 1225 1214 1226
f 1214 1215 1226
f 1226 1215 1227
f 1215 1216 1227
f 1227 1216 1228
f 1216 1217 1228
f 1228 1217 1229
f 1217 1218 1229
f 1229 1218 1230
f 1218 1219 1230
f 1230 1219 1231
f 1219 1220 1231
f 1231 1220 1232
f 1220 1221 1232
f 1232 1221 1233
f 1221 1210 1233
f 1233 1210 1222
f 1222 1223 1234
f 1234 1223 1235
f 1223 1224 1235
f 1235 1224 1236
f 1224 1225 1236
f 1236 1225 1237
f 1225 1226 1237
f 1237 1226 1238
f 1226 1227 1238
f 1238 1227 1239
f 1227 1228 1239
f 1239 1228 1240
f 1228 1229 1240
f 1240 1229 1241
f 1229 1230 1241
f 1241 1230 1242
f 1230 1231 1242
f 1242 1231 1243
f 1231 1232 1243
f 1243 1232 1244
f 1232 1233 1244
f 1244 1233 1245
f 1233 1222 1245
f 1245 1222 1234
f 1234 1235 1246
f 1246 1235 1247
f 1235 1236 1247
f 1247 1236 1248
f 1236 1237 1248
f 1248 1237 1249
f 1237 1238 1249
f 1249 1238 1250
f 1238 1239 1250
f 1250 1239 1251
f 1239 1240 1251
f 1251 1240 1252
f 1240 1241 1252
f 1252 1241 1253
f 1241 1242 1253
f 1253 1242 1254
f 1242 1243 1254
f 1254 1243 1255
f 1243 1244 1255
f 1255 1244 1256
f 1244 1245 1256
f 1256 1245 1257
f 1245 1234 1257
f 1257 1234 1246
f 1246 1247 1258
f 1258 1247 1259
f 1247 1248 1259
f 1259 1248 1260
f 1248 1249 1260
f 1260 1249 1261
f 1249 1250 1261
f 1261 1250 1262
f 1250 1251 1262
f 1262 1251 1263
f 1251 1252 1263
f 1263 1252 1264
f 1252 1253 1264
f 1264 1253 1265
f 1253 1254 1265
f 1265 1254 1266
f 1254 1255 1266
f 1266 1255 1267
f 1255 1256 1267
f 1267 1256 1268
f 1256 1257 1268
f 1268 1257 1269
f 1257 1246 1269
f 1269 1246 1258
f 1258 1259 1270
f 1270 1259 1271
f 1259 1260 1271
f 1271 1260 1272
f 1260 1261 1272
f 1272 1261 1273
f 1261 1262 1273
f 1273 1262 1274
f 1262 1263 1274
f 1274 1263 1275
f 1263 1264 1275
f 1275 1264 1276
f 1264 1265 1276
f 1276 1265 1277
f 1265 1266 1277
f 1277 1266 1278
f 1266 1267 1278
f 1278 1267 1279
f 1267 1268 1279
f 1279 1268 1280
f 1268 1269 1280
f 1280 1269 1281
f 1269 1258 1281
f 1281 1258 1270
f 1270 1271 1282
f 1282 1271 1283
f 1271 1272 1283
f 1283 1272 1284
f 1272 1273 1284
f 1284 1273 1285
f 1273 1274 1285
f 1285 1274 1286
f 1274 1275 1286
f 1286 1275 1287
f 1275 1276 1287
f 1287 1276 1288
f 1276 1277 1288
f 1288 1277 1289
f 1277 1278 1289
f 1289 1278 1290
f 1278 1279 1290
f 1290 1279 1291
f 1279 1280 1291
f 1291 1280 1292
f 1280 1281 1292
f 1292 1281 1293
f 1281 1270 1293
f 1293 1270 1282
f 1282 1283 1294
f 1294 1283 1295
f 1283 1284 1295
f 1295 1284 1296
f 1284 1285 1296
f 1296 1285 1297
f 1285 1286 1297
f 1297 1286 1298
f 1286 1287 1298
f 1298 1287 1299
f 1287 1288 1299
f 1299 1288 1300
f 1288 1289 1300
f 1300 1289 1301
f 1289 1290 1301
f 1301 1290 1302
f 1290 1291 1302
f 1302 1291 1303
f 1291 1292 1303
f 1303 1292 1304
f 1292 1293 1304
f 1304 1293 1305
f 1293 1282 1305
f 1305 1282 1294
f 1294 1295 1306
f 1306 1295 1307
f 1295 1296 1307
f 1307 1296 1308
f 1296 1297 1308
f 1308 1297 1309
f 1297 1298 1309
f 1309 1298 1310
f 1298 1299 1310
f 1310 1299 1311
f 1299 1300 1311
f 1311 1300 1312
f 1300 1301 1312
f 1312 1301 1313
f 1301 1302 1313
f 1313 1302 1314
f 1302 1303 1314
f 1314 1303 1315
f 1303 1304 1315
f 1315 1304 1316
f 1304 1305 1316
f 1316 1305 1317
f 1305 1294 1317
f 1317 1294 1306
f 1306 1307 1318
f 1318 1307 1319
f 1307 1308 1319
f 1319 1308 1320
f 1308 1309 1320
f 1320 1309 1321
f 1309 1310 1321
f 1321 1310 1322
f 1310 1311 1322
f 1322 1311 1323
f 1311 1312 1323
f 1323 1312 1324
f 1312 1313 1324
f 1324 1313 1325
f 1313 1314 1325
f 1325 1314 1326
f 1314 1315 1326
f 1326 1315 1327
f 1315 1316 1327
f 1327 1316 1328
f 1316 1317 1328
f 1328 1317 1329
f 1317 1306 1329
f 1329 1306 1318
f 1318 1319 1330
f 1330 1319 1331
f 1319 1320 1331
f 1331 1320 1332
f 1320 1321 1332
f 1332 1321 1333
f 1321 1322 1333
f 1333 1322 1334
f 1322 1323 1334
f 1334 1323 1335
f 1323 1324 1335
f 1335 1324 1336
f 1324 1325 1336
f 1336 1325 1337
f 1325 1326 1337
f 1337 1326 1338
f 1326 1327 1338
f 1338 1327 1339
f 1327 1328 1339
f 1339 1328 1340
f 1328 1329 1340
f 1340 1329 1341
f 1329 1318 1341
f 1341 1318 1330
f 1330 1331 1342
f 1342 1331 1343
f 1331 1332 1343
f 1343 1332 1344
f 1332 1333 1344
f 1344 1333 1345
f 1333 1334 1345
f 1345 1334 1346
f 1334 1335 1346
f 1346 1335 1347
f 1335 1336 1347
f 1347 1336 1348
f 1336 1337 1348
f 1348 1337 1349
f 1337 1338 1349
f 1349 1338 1350
f 1338 1339 1350
f 1350 1339 1351
f 1339 1340 1351
f 1351 1340 1352
f 1340 1341 1352
f 1352 1341 1353
f 1341 1330 1353
f 1353 1330 1342
f 1342 1343 1354
f 1354 1343 1355
f 1343 1344 1355
f 1355 1344 1356
f 1344 1345 1356
f 1356 1345 1357
f 1345 1346 1357
f 1357 1346 1358
f 1346 1347 1358
f 1358 1347 1359
f 1347 1348 1359
f 1359 1348 1360
f 1348 1349 1360
f 1360 1349 1361
f 1349 1350 1361
f 1361 1350 1362
f 1350 1351 1362
f 1362 1351 1363
f 1351 1352 1363
f 1363 1352 1364
f 1352 1353 1364
f 1364 1353 1365
f 1353 1342 1365
f 1365 1342 1354
f 1354 1355 1366
f 1366 1355 1367
f 1355 1356 1367
f 1367 1356 1368
f 1356 1357 1368
f 1368 1357 1369
f 1357 1358 1369
f 1369 1358 1370
f 1358 1359 1370
f 1370 1359 1371
f 1359 1360 1371
f 1371 1360 1372
f 1360 1361 1372
f 1372 1361 1373
f 1361 1362 1373
f 1373 1362 1374
f 1362 1363 1374
f 1374 1363 1375
f 1363 1364 1375
f 1375 1364 1376
f 1364 1365 1376
f 1376 1365 1377
f 1365 1354 1377
f 1377 1354 1366
f 1366 1367 1378
f 1378 1367 1378
f 1367 1368 1378
f 1378 1368 1378
f 1368 1369 1378
f 1378 1369 1378
f 1369 1370 1378
f 1378 1370 1378
f 1370 1371 1378
f 1378 1371 1378
f 1371 1372 1378
f 1378 1372 1378
f 1372 1373 1378
f 1378 1373 1378
f 1373 1374 1378
f 1378 1374 1378
f 1374 1375 1378
f 1378 1375 1378
f 1375 1376 1378
f 1378 1376 1378
f 1376 1377 1378
f 1378 1377 1378
f 1377 1366 1378
f 1378 1366 1378

g Path_(9)
v 92.2599 175.56631 32.83
v 91.50239 175.74591 32.98593
v 91.68893 176.08585 32.827023
v 92.028465 176.28659 32.695213
v 92.43001 176.29431 32.62582
v 92.78598 176.10698 32.637436
v 93.000984 175.77478 32.72695
v 93.01742 175.3867 32.870377
v 92.83088 175.04677 33.029285
v 92.49134 174.84604 33.161095
v 92.08979 174.8383 33.230488
v 91.733826 175.02563 33.218872
v 91.51882 175.35785 33.129356
v 91.40972 175.39282 31.576353
v 91.60024 175.73463 31.480265
v 91.93935 175.93001 31.384129
v 92.33617 175.92659 31.313707
v 92.684364 175.7253 31.287867
v 92.890656 175.38005 31.313534
v 92.89976 174.98338 31.383831
v 92.70923 174.64157 31.47992
v 92.370125 174.4462 31.576054
v 91.97331 174.44962 31.646477
v 91.62511 174.65091 31.672316
v 91.418816 174.99615 31.646648
v 91.06695 175.3773 30.23843
v 91.29794 175.68802 30.134018
v 91.657425 175.83443 30.03305
v 92.04908 175.77728 29.962584
v 92.36795 175.5319 29.941496
v 92.5286 175.16405 29.975441
v 92.48799 174.77228 30.05532
v 92.25699 174.46156 30.159733
v 91.89751 174.31516 30.2607
v 91.50586 174.3723 30.33117
v 91.18699 174.61768 30.352257
v 91.02633 174.98553 30.318312
v 90.81373 174.88591 28.738579
v 91.02224 175.20154 28.520964
v 91.37482 175.37392 28.321892
v 91.77698 175.35683 28.194704
v 92.12098 175.15486 28.17348
v 92.31464 174.82214 28.263905
v 92.30606 174.4478 28.441751
v 92.09755 174.13216 28.659365
v 91.74497 173.9598 28.858437
v 91.34281 173.97688 28.985624
v 90.99881 174.17885 29.006851
v 90.80515 174.51157 28.916426
v 90.88311 174.31248 27.320688
v 91.1232 174.59428 27.106314
v 91.49283 174.72977 26.979734
v 91.89296 174.68263 26.974869
v 92.21637 174.46553 27.09302
v 92.3764 174.1366 27.302526
v 92.33018 173.784 27.547255
v 92.09009 173.5022 27.76163
v 91.72045 173.36671 27.888206
v 91.32033 173.41383 27.893072
v 90.99692 173.63095 27.774923
v 90.83688 173.95988 27.565416
v 90.85413 173.7583 26.325096
v 91.17651 173.97374 26.232927
v 91.57645 174.02199 26.203049
v 91.94676 173.89014 26.24347
v 92.18824 173.6135 26.343357
v 92.236176 173.2662 26.475946
v 92.07773 172.94131 26.605711
v 91.75534 172.72589 26.697882
v 91.355415 172.67764 26.727758
v 90.98509 172.8095 26.687338
v 90.743614 173.08612 26.587452
v 90.69568 173.43341 26.454863
v 91.19316 173.15236 25.090134
v 91.544205 173.35025 24.92616
v 91.936676 173.3672 24.899931
v 92.26541 173.19865 25.018475
v 92.44233 172.8898 25.250027
v 92.42002 172.52338 25.532543
v 92.20447 172.19757 25.790325
v 91.85342 171.99968 25.954298
v 91.460945 171.98273 25.980526
v 91.13221 172.15126 25.861984
v 90.95529 172.46013 25.63043
v 90.9776 172.82655 25.347914
v 91.440796 172.6285 23.811583
v 91.746506 172.88585 23.764517
v 92.142334 172.95683 23.732859
v 92.522224 172.82243 23.72509
v 92.784386 172.51866 23.743294
v 92.85856 172.1269 23.78259
v 92.724884 171.75215 23.832453
v 92.419174 171.4948 23.879519
v 92.023346 171.42381 23.911177
v 91.643456 171.55821 23.918945
v 91.3813 171.86198 23.900742
v 91.30712 172.25374 23.861444
v 90.95142 172.70096 22.495842
v 91.25114 172.95947 22.39007
v 91.64411 173.0331 22.309553
v 92.025055 172.9021 22.275866
v 92.2919 172.6016 22.298033
v 92.37314 172.21208 22.37012
v 92.24701 171.83795 22.472805
v 91.9473 171.57945 22.578577
v 91.55433 171.50583 22.659094
v 91.17338 171.63683 22.692781
v 90.90653 171.93733 22.670612
v 90.825294 172.32683 22.598528
v 91.136696 172.03326 21.272112
v 91.39922 172.32008 21.113903
v 91.77946 172.44449 21.027008
v 92.17551 172.37312 21.034714
v 92.48126 172.12514 21.134953
v 92.614784 171.76697 21.300867
v 92.540306 171.39458 21.487999
v 92.27777 171.10776 21.64621
v 91.89754 170.98337 21.733103
v 91.50149 171.05472 21.725397
v 91.19573 171.3027 21.625158
v 91.06221 171.66089 21.459244
v 90.95753 171.80919 19.857138
v 91.27204 172.03494 19.69971
v 91.667175 172.07303 19.584717
v 92.03706 171.91324 19.542965
v 92.282585 171.59839 19.585644
v 92.33796 171.21284 19.701319
v 92.188354 170.85991 19.858994
v 91.87384 170.63417 20.01642
v 91.47871 170.59608 20.131414
v 91.10882 170.75587 20.173166
v 90.8633 171.07072 20.130486
v 90.80792 171.45627 20.014812
v 90.802956 171.38171 18.76966
v 91.10382 171.62338 18.613367
v 91.49561 171.6821 18.484575
v 91.87335 171.54211 18.417799
v 92.13581 171.24095 18.43093
v 92.21268 170.8593 18.520447
v 92.08335 170.49944 18.662365
v 91.78248 170.25777 18.81866
v 91.390686 170.19905 18.94745
v 91.01295 170.33904 19.014229
v 90.75049 170.6402 19.001099
v 90.67362 171.02185 18.911581
v 90.63786 171.07816 17.325447
v 90.981514 171.27295 17.232695
v 91.3812 171.2688 17.163692
v 91.72984 171.06685 17.136929
v 91.93401 170.72119 17.159575
v 91.939 170.32445 17.225563
v 91.743484 169.98294 17.317213
v 91.39983 169.78816 17.409964
v 91.000145 169.7923 17.478968
v 90.651505 169.99426 17.50573
v 90.447334 170.3399 17.483084
v 90.442345 170.73665 17.417095
v 90.44062 170.87721 15.898771
v 90.74277 171.14365 15.944332
v 91.137375 171.22464 15.95666
v 91.51871 171.09851 15.932451
v 91.784584 170.79906 15.878194
v 91.86377 170.4065 15.808425
v 91.73504 170.02605 15.741838
v 91.4329 169.75961 15.696278
v 91.03829 169.67862 15.68395
v 90.65696 169.80475 15.7081585
v 90.39108 170.1042 15.762417
v 90.3119 170.49677 15.832186
v 90.45243 171.30289 14.696486
v 90.77966 171.5381 14.763891
v 91.17846 171.5808 14.820658
v 91.541954 171.4195 14.851575
v 91.77275 171.09744 14.848358
v 91.80902 170.70093 14.811871
v 91.64103 170.3362 14.751887
v 91.3138 170.10097 14.684483
v 90.915 170.05829 14.627716
v 90.551506 170.21957 14.5968
v 90.32071 170.54163 14.600016
v 90.28444 170.93814 14.636504
v 90.233 171.4121 13.174898
v 90.57904 171.60384 13.107714
v 90.97729 171.59424 13.059907
v 91.32103 171.38585 13.044286
v 91.51817 171.03452 13.065036
v 91.515884 170.63438 13.116599
v 91.31477 170.29265 13.185158
v 90.96874 170.1009 13.252341
v 90.570496 170.1105 13.300149
v 90.226746 170.3189 13.315769
v 90.0296 170.67023 13.295019
v 90.0319 171.07036 13.243456
v 90.16932 171.1159 11.663656
v 90.5361 171.22559 11.507056
v 90.92553 171.1394 11.407396
v 91.23326 170.88045 11.391381
v 91.37682 170.51811 11.463302
v 91.317764 170.14948 11.603887
v 91.07191 169.87334 11.775466
v 90.70512 169.76366 11.932067
v 90.31569 169.84984 12.031726
v 90.007965 170.1088 12.047742
v 89.864395 170.47113 11.9758215
v 89.923454 170.83975 11.835237
v 89.74093 170.4927 10.290463
v 90.097694 170.5521 10.092784
v 90.47787 170.43631 10.018554
v 90.77959 170.17638 10.087663
v 90.922 169.84195 10.281593
v 90.86695 169.52263 10.548383
v 90.629196 169.30399 10.816544
v 90.27243 169.24458 11.014223
v 89.89226 169.36037 11.088453
v 89.59054 169.6203 11.019343
v 89.44813 169.95473 10.825413
v 89.503174 170.27405 10.558624
v 89.24292 169.50871 9.47902
v 89.58492 169.62413 9.307245
v 89.97862 169.57097 9.231973
v 90.318535 169.36348 9.273371
v 90.51357 169.05725 9.420348
v 90.51149 168.73434 9.633521
v 90.31283 168.48128 9.855771
v 89.97083 168.36586 10.027546
v 89.57713 168.41902 10.1028185
v 89.23722 168.62651 10.06142
v 89.042175 168.93274 9.914444
v 89.044266 169.25565 9.70127
v 89.14628 168.82037 8.532152
v 89.52312 168.90944 8.274579
v 89.91762 168.82726 8.134819
v 90.22407 168.59584 8.15032
v 90.360344 168.27719 8.31693
v 90.28995 167.9567 8.590004
v 90.03173 167.72023 8.896374
v 89.654884 167.63116 9.153947
v 89.26038 167.71335 9.293707
v 88.95394 167.94476 9.278206
v 88.81766 168.26341 9.111596
v 88.88806 168.58391 8.838522
v 89.10673 168.06699 7.3359985
v 89.49466 168.14842 7.2209086
v 89.87861 168.02777 7.1575007
v 90.15571 167.73738 7.162765
v 90.2517 167.35506 7.2352905
v 90.14087 166.98323 7.3556447
v 89.85291 166.72154 7.4915786
v 89.46499 166.64012 7.6066685
v 89.08104 166.76076 7.6700764
v 88.80394 167.05115 7.6648126
v 88.70795 167.43349 7.5922866
v 88.81877 167.8053 7.4719324
v 89.007774 168.38545 6.0100036
v 89.406784 168.41037 5.985087
v 89.76599 168.23108 5.968756
v 89.98914 167.89565 5.965387
v 90.01645 167.49394 5.975882
v 89.8406 167.13359 5.997429
v 89.5087 166.91116 6.0242543
v 89.109695 166.88626 6.049171
v 88.75049 167.06554 6.0655017
v 88.527336 167.40097 6.068871
v 88.50002 167.80269 6.0583763
v 88.67588 168.16302 6.036829
v 88.923195 167.94766 4.0723987
v 89.32608 167.95589 3.9998152
v 89.67992 167.77596 4.0450263
v 89.88989 167.45607 4.195918
v 89.89975 167.08195 4.4120593
v 89.70684 166.75385 4.6355343
v 89.36286 166.55965 4.806464
v 88.95998 166.55142 4.8790474
v 88.60614 166.73135 4.833836
v 88.39616 167.05124 4.6829443
v 88.3863 167.42537 4.4668036
v 88.57921 167.75348 4.243328
v 88.86187 167.1711 2.775621
v 89.24799 167.28654 2.5624843
v 89.63225 167.22142 2.453784
v 89.911674 166.99315 2.478646
v 90.011406 166.66292 2.6304092
v 89.90472 166.31921 2.8684082
v 89.620186 166.05411 3.1288717
v 89.23407 165.93866 3.3420084
v 88.849815 166.0038 3.4507089
v 88.57038 166.23206 3.4258466
v 88.47066 166.56229 3.2740834
v 88.57735 166.906 3.0360844
v 89.19872 166.36002 1.6908761
v 89.5892 166.45905 1.675841
v 89.96842 166.39864 1.8015096
v 90.23475 166.19496 2.0342093
v 90.31684 165.9026 2.311588
v 90.19269 165.59991 2.5593228
v 89.89557 165.36797 2.711033
v 89.50508 165.26894 2.726068
v 89.12587 165.32936 2.6003995
v 88.859535 165.53304 2.3676999
v 88.77745 165.82538 2.090321
v 88.901596 166.12808 1.8425863
v 89.40194 165.33379 0.5478012
v 89.78398 165.43326 0.6151511
v 90.12514 165.36998 0.8338812
v 90.334 165.1609 1.1453829
v 90.3546 164.86205 1.4661896
v 90.18143 164.5535 1.7103415
v 89.86087 164.31792 1.8124181
v 89.478836 164.21844 1.7450682
v 89.13768 164.28174 1.5263381
v 88.92882 164.49081 1.2148364
v 88.90821 164.78967 0.8940296
v 89.08139 165.09822 0.6498778
v 90.13016 164.51309 -0.71110845
v 90.44081 164.74254 -0.7728298
v 90.73923 164.82146 -0.6432254
v 90.945435 164.7287 -0.35702258
v 91.00419 164.48914 0.009090754
v 90.89975 164.16693 0.35701486
v 90.66009 163.84845 0.59352374
v 90.349434 163.619 0.65524507
v 90.051025 163.54008 0.52564067
v 89.84481 163.63284 0.23943786
v 89.78606 163.8724 -0.12667547
v 89.8905 164.19461 -0.47459957
v 91.32261 163.31699 -1.0281149
v 91.5995 163.5851 -0.9334624
v 91.8058 163.76738 -0.65605646
v 91.88623 163.815 -0.2702278
v 91.81924 163.7152 0.120641135
v 91.62277 163.4947 0.4118173
v 91.34947 163.21263 0.5252803
v 91.072586 162.94452 0.4306278
v 90.86628 162.76224 0.15322188
v 90.78586 162.71463 -0.23260678
v 90.85285 162.81442 -0.62347573
v 91.04932 163.03491 -0.9146519
v 92.27882 162.34163 -0.641528
v 92.52233 162.61903 -0.5320178
v 92.66191 162.85175 -0.2575503
v 92.66015 162.9774 0.10833122
v 92.517525 162.96234 0.46758908
v 92.272255 162.8106 0.7239604
v 91.99006 162.5628 0.80875075
v 91.746544 162.2854 0.69924057
v 91.606964 162.05269 0.424773
v 91.60873 161.92703 0.05889149
v 91.75134 161.9421 -0.30036637
v 91.99662 162.09384 -0.5567377
v 92.291504 162.29236 0.13537289
usemtl mat_6
s 1
f 1379 1379 1380
f 1380 1379 1381
f 1379 1379 1381
f 1381 1379 1382
f 1379 1379 1382
f 1382 1379 1383
f 1379 1379 1383
f 1383 1379 1384
f 1379 1379 1384
f 1384 1379 1385
f 1379 1379 1385
f 1385 1379 1386
f 1379 1379 1386
f 1386 1379 1387
f 1379 1379 1387
f 1387 1379 1388
f 1379 1379 1388
f 1388 1379 1389
f 1379 1379 1389
f 1389 1379 1390
f 1379 1379 1390
f 1390 1379 1391
f 1379 1379 1391
f 1391 1379 1380
f 1380 1381 1392
f 1392 1381 1393
f 1381 1382 1393
f 1393 1382 1394
f 1382 1383 1394
f 1394 1383 1395
f 1383 1384 1395
f 1395 1384 1396
f 1384 1385 1396
f 1396 1385 1397
f 1385 1386 1397
f 1397 1386 1398
f 1386 1387 1398
f 1398 1387 1399
f 1387 1388 1399
f 1399 1388 1400
f 1388 1389 1400
f 1400 1389 1401
f 1389 1390 1401
f 1401 1390 1402
f 1390 1391 1402
f 1402 1391 1403
f 1391 1380 1403
f 1403 1380 1392
f 1392 1393 1404
f 1404 1393 1405
f 1393 1394 1405
f 1405 1394 1406
f 1394 1395 1406
f 1406 1395 1407
f 1395 1396 1407
f 1407 1396 1408
f 1396 1397 1408
f 1408 1397 1409
f 1397 1398 1409
f 1409 1398 1410
f 1398 1399 1410
f 1410 1399 1411
f 1399 1400 1411
f 1411 1400 1412
f 1400 1401 1412
f 1412 1401 1413
f 1401 1402 1413
f 1413 1402 1414
f 1402 1403 1414
f 1414 1403 1415
f 1403 1392 1415
f 1415 1392 1404
f 1404 1405 1416
f 1416 1405 1417
f 1405 1406 1417
f 1417 1406 1418
f 1406 1407 1418
f 1418 1407 1419
f 1407 1408 1419
f 1419 1408 1420
f 1408 1409 1420
f 1420 1409 1421
f 1409 1410 1421
f 1421 1410 1422
f 1410 1411 1422
f 1422 1411 1423
f 1411 1412 1423
f 1423 1412 1424
f 1412 1413 1424
f 1424 1413 1425
f 1413 1414 1425
f 1425 1414 1426
f 1414 1415 1426
f 1426 1415 1427
f 1415 1404 1427
f 1427 1404 1416
f 1416 1417 1428
f 1428 1417 1429
f 1417 1418 1429
f 1429 1418 1430
f 1418 1419 1430
f 1430 1419 1431
f 1419 1420 1431
f 1431 1420 1432
f 1420 1421 1432
f 1432 1421 1433
f 1421 1422 1433
f 1433 1422 1434
f 1422 1423 1434
f 1434 1423 1435
f 1423 1424 1435
f 1435 1424 1436
f 1424 1425 1436
f 1436 1425 1437
f 1425 1426 1437
f 1437 1426 1438
f 1426 1427 1438
f 1438 1427 1439
f 1427 1416 1439
f 1439 1416 1428
f 1428 1429 1440
f 1440 1429 1441
f 1429 1430 1441
f 1441 1430 1442
f 1430 1431 1442
f 1442 1431 1443
f 1431 1432 1443
f 1443 1432 1444
f 1432 1433 1444
f 1444 1433 1445
f 1433 1434 1445
f 1445 1434 1446
f 1434 1435 1446
f 1446 1435 1447
f 1435 1436 1447
f 1447 1436 1448
f 1436 1437 1448
f 1448 1437 1449
f 1437 1438 1449
f 1449 1438 1450
f 1438 1439 1450
f 1450 1439 1451
f 1439 1428 1451
f 1451 1428 1440
f 1440 1441 1452
f 1452 1441 1453
f 1441 1442 1453
f 1453 1442 1454
f 1442 1443 1454
f 1454 1443 1455
f 1443 1444 1455
f 1455 1444 1456
f 1444 1445 1456
f 1456 1445 1457
f 1445 1446 1457
f 1457 1446 1458
f 1446 1447 1458
f 1458 1447 1459
f 1447 1448 1459
f 1459 1448 1460
f 1448 1449 1460
f 1460 1449 1461
f 1449 1450 1461
f 1461 1450 1462
f 1450 1451 1462
f 1462 1451 1463
f 1451 1440 1463
f 1463 1440 1452
f 1452 1453 1464
f 1464 1453 1465
f 1453 1454 1465
f 1465 1454 1466
f 1454 1455 1466
f 1466 1455 1467
f 1455 1456 1467
f 1467 1456 1468
f 1456 1457 1468
f 1468 1457 1469
f 1457 1458 1469
f 1469 1458 1470
f 1458 1459 1470
f 1470 1459 1471
f 1459 1460 1471
f 1471 1460 1472
f 1460 1461 1472
f 1472 1461 1473
f 1461 1462 1473
f 1473 1462 1474
f 1462 1463 1474
f 1474 1463 1475
f 1463 1452 1475
f 1475 1452 1464
f 1464 1465 1476
f 1476 1465 1477
f 1465 1466 1477
f 1477 1466 1478
f 1466 1467 1478
f 1478 1467 1479
f 1467 1468 1479
f 1479 1468 1480
f 1468 1469 1480
f 1480 1469 1481
f 1469 1470 1481
f 1481 1470 1482
f 1470 1471 1482
f 1482 1471 1483
f 1471 1472 1483
f 1483 1472 1484
f 1472 1473 1484
f 1484 1473 1485
f 1473 1474 1485
f 1485 1474 1486
f 1474 1475 1486
f 1486 1475 1487
f 1475 1464 1487
f 1487 1464 1476
f 1476 1477 1488
f 1488 1477 1489
f 1477 1478 1489
f 1489 1478 1490
f 1478 1479 1490
f 1490 1479 1491
f 1479 1480 1491
f 1491 1480 1492
f 1480 1481 1492
f 1492 1481 1493
f 1481 1482 1493
f 1493 1482 1494
f 1482 1483 1494
f 1494 1483 1495
f 1483 1484 1495
f 1495 1484 1496
f 1484 1485 1496
f 1496 1485 1497
f 1485 1486 1497
f 1497 1486 1498
f 1486 1487 1498
f 1498 1487 1499
f 1487 1476 1499
f 1499 1476 1488
f 1488 1489 1500
f 1500 1489 1501
f 1489 1490 1501
f 1501 1490 1502
f 1490 1491 1502
f 1502 1491 1503
f 1491 1492 1503
f 1503 1492 1504
f 1492 1493 1504
f 1504 1493 1505
f 1493 1494 1505
f 1505 1494 1506
f 1494 1495 1506
f 1506 1495 1507
f 1495 1496 1507
f 1507 1496 1508
f 1496 1497 1508
f 1508 1497 1509
f 1497 1498 1509
f 1509 1498 1510
f 1498 1499 1510
f 1510 1499 1511
f 1499 1488 1511
f 1511 1488 1500
f 1500 1501 1512
f 1512 1501 1513
f 1501 1502 1513
f 1513 1502 1514
f 1502 1503 1514
f 1514 1503 1515
f 1503 1504 1515
f 1515 1504 1516
f 1504 1505 1516
f 1516 1505 1517
f 1505 1506 1517
f 1517 1506 1518
f 1506 1507 1518
f 1518 1507 1519
f 1507 1508 1519
f 1519 1508 1520
f 1508 1509 1520
f 1520 1509 1521
f 1509 1510 1521
f 1521 1510 1522
f 1510 1511 1522
f 1522 1511 1523
f 1511 1500 1523
f 1523 1500 1512
f 1512 1513 1524
f 1524 1513 1525
f 1513 1514 1525
f 1525 1514 1526
f 1514 1515 1526
f 1526 1515 1527
f 1515 1516 1527
f 1527 1516 1528
f 1516 1517 1528
f 1528 1517 1529
f 1517 1518 1529
f 1529 1518 1530
f 1518 1519 1530
f 1530 1519 1531
f 1519 1520 1531
f 1531 1520 1532
f 1520 1521 1532
f 1532 1521 1533
f 1521 1522 1533
f 1533 1522 1534
f 1522 1523 1534
f 1534 1523 1535
f 1523 1512 1535
f 1535 1512 1524
f 1524 1525 1536
f 1536 1525 1537
f 1525 1526 1537
f 1537 1526 1538
f 1526 1527 1538
f 1538 1527 1539
f 1527 1528 1539
f 1539 1528 1540
f 1528 1529 1540
f 1540 1529 1541
f 1529 1530 1541
f 1541 1530 1542
f 1530 1531 1542
f 1542 1531 1543
f 1531 1532 1543
f 1543 1532 1544
f 1532 1533 1544
f 1544 1533 1545
f 1533 1534 1545
f 1545 1534 1546
f 1534 1535 1546
f 1546 1535 1547
f 1535 1524 1547
f 1547 1524 1536
f 1536 1537 1548
f 1548 1537 1549
f 1537 1538 1549
f 1549 1538 1550
f 1538 1539 1550
f 1550 1539 1551
f 1539 1540 1551
f 1551 1540 1552
f 1540 1541 1552
f 1552 1541 1553
f 1541 1542 1553
f 1553 1542 1554
f 1542 1543 1554
f 1554 1543 1555
f 1543 1544 1555
f 1555 1544 1556
f 1544 1545 1556
f 1556 1545 1557
f 1545 1546 1557
f 1557 1546 1558
f 1546 1547 1558
f 1558 1547 1559
f 1547 1536 1559
f 1559 1536 1548
f 1548 1549 1560
f 1560 1549 1561
f 1549 1550 1561
f 1561 1550 1562
f 1550 1551 1562
f 1562 1551 1563
f 1551 1552 1563
f 1563 1552 1564
f 1552 1553 1564
f 1564 1553 1565
f 1553 1554 1565
f 1565 1554 1566
f 1554 1555 1566
f 1566 1555 1567
f 1555 1556 1567
f 1567 1556 1568
f 1556 1557 1568
f 1568 1557 1569
f 1557 1558 1569
f 1569 1558 1570
f 1558 1559 1570
f 1570 1559 1571
f 1559 1548 1571
f 1571 1548 1560
f 1560 1561 1572
f 1572 1561 1573
f 1561 1562 1573
f 1573 1562 1574
f 1562 1563 1574
f 1574 1563 1575
f 1563 1564 1575
f 1575 1564 1576
f 1564 1565 1576
f 1576 1565 1577
f 1565 1566 1577
f 1577 1566 1578
f 1566 1567 1578
f 1578 1567 1579
f 1567 1568 1579
f 1579 1568 1580
f 1568 1569 1580
f 1580 1569 1581
f 1569 1570 1581
f 1581 1570 1582
f 1570 1571 1582
f 1582 1571 1583
f 1571 1560 1583
f 1583 1560 1572
f 1572 1573 1584
f 1584 1573 1585
f 1573 1574 1585
f 1585 1574 1586
f 1574 1575 1586
f 1586 1575 1587
f 1575 1576 1587
f 1587 1576 1588
f 1576 1577 1588
f 1588 1577 1589
f 1577 1578 1589
f 1589 1578 1590
f 1578 1579 1590
f 1590 1579 1591
f 1579 1580 1591
f 1591 1580 1592
f 1580 1581 1592
f 1592 1581 1593
f 1581 1582 1593
f 1593 1582 1594
f 1582 1583 1594
f 1594 1583 1595
f 1583 1572 1595
f 1595 1572 1584
f 1584 1585 1596
f 1596 1585 1597
f 1585 1586 1597
f 1597 1586 1598
f 1586 1587 1598
f 1598 1587 1599
f 1587 1588 1599
f 1599 1588 1600
f 1588 1589 1600
f 1600 1589 1601
f 1589 1590 1601
f 1601 1590 1602
f 1590 1591 1602
f 1602 1591 1603
f 1591 1592 1603
f 1603 1592 1604
f 1592 1593 1604
f 1604 1593 1605
f 1593 1594 1605
f 1605 1594 1606
f 1594 1595 1606
f 1606 1595 1607
f 1595 1584 1607
f 1607 1584 1596
f 1596 1597 1608
f 1608 1597 1609
f 1597 1598 1609
f 1609 1598 1610
f 1598 1599 1610
f 1610 1599 1611
f 1599 1600 1611
f 1611 1600 1612
f 1600 1601 1612
f 1612 1601 1613
f 1601 1602 1613
f 1613 1602 1614
f 1602 1603 1614
f 1614 1603 1615
f 1603 1604 1615
f 1615 1604 1616
f 1604 1605 1616
f 1616 1605 1617
f 1605 1606 1617
f 1617 1606 1618
f 1606 1607 1618
f 1618 1607 1619
f 1607 1596 1619
f 1619 1596 1608
f 1608 1609 1620
f 1620 1609 1621
f 1609 1610 1621
f 1621 1610 1622
f 1610 1611 1622
f 1622 1611 1623
f 1611 1612 1623
f 1623 1612 1624
f 1612 1613 1624
f 1624 1613 1625
f 1613 1614 1625
f 1625 1614 1626
f 1614 1615 1626
f 1626 1615 1627
f 1615 1616 1627
f 1627 1616 1628
f 1616 1617 1628
f 1628 1617 1629
f 1617 1618 1629
f 1629 1618 1630
f 1618 1619 1630
f 1630 1619 1631
f 1619 1608 1631
f 1631 1608 1620
f 1620 1621 1632
f 1632 1621 1633
f 1621 1622 1633
f 1633 1622 1634
f 1622 1623 1634
f 1634 1623 1635
f 1623 1624 1635
f 1635 1624 1636
f 1624 1625 1636
f 1636 1625 1637
f 1625 1626 1637
f 1637 1626 1638
f 1626 1627 1638
f 1638 1627 1639
f 1627 1628 1639
f 1639 1628 1640
f 1628 1629 1640
f 1640 1629 1641
f 1629 1630 1641
f 1641 1630 1642
f 1630 1631 1642
f 1642 1631 1643
f 1631 1620 1643
f 1643 1620 1632
f 1632 1633 1644
f 1644 1633 1645
f 1633 1634 1645
f 1645 1634 1646
f 1634 1635 1646
f 1646 1635 1647
f 1635 1636 1647
f 1647 1636 1648
f 1636 1637 1648
f 1648 1637 1649
f 1637 1638 1649
f 1649 1638 1650
f 1638 1639 1650
f 1650 1639 1651
f 1639 1640 1651
f 1651 1640 1652
f 1640 1641 1652
f 1652 1641 1653
f 1641 1642 1653
f 1653 1642 1654
f 1642 1643 1654
f 1654 1643 1655
f 1643 1632 1655
f 1655 1632 1644
f 1644 1645 1656
f 1656 1645 1657
f 1645 1646 1657
f 1657 1646 1658
f 1646 1647 1658
f 1658 1647 1659
f 1647 1648 1659
f 1659 1648 1660
f 1648 1649 1660
f 1660 1649 1661
f 1649 1650 1661
f 1661 1650 1662
f 1650 1651 1662
f 1662 1651 1663
f 1651 1652 1663
f 1663 1652 1664
f 1652 1653 1664
f 1664 1653 1665
f 1653 1654 1665
f 1665 1654 1666
f 1654 1655 1666
f 1666 1655 1667
f 1655 1644 1667
f 1667 1644 1656
f 1656 1657 1668
f 1668 1657 1669
f 1657 1658 1669
f 1669 1658 1670
f 1658 1659 1670
f 1670 1659 1671
f 1659 1660 1671
f 1671 1660 1672
f 1660 1661 1672
f 1672 1661 1673
f 1661 1662 1673
f 1673 1662 1674
f 1662 1663 1674
f 1674 1663 1675
f 1663 1664 1675
f 1675 1664 1676
f 1664 1665 1676
f 1676 1665 1677
f 1665 1666 1677
f 1677 1666 1678
f 1666 1667 1678
f 1678 1667 1679
f 1667 1656 1679
f 1679 1656 1668
f 1668 1669 1680
f 1680 1669 1681
f 1669 1670 1681
f 1681 1670 1682
f 1670 1671 1682
f 1682 1671 1683
f 1671 1672 1683
f 1683 1672 1684
f 1672 1673 1684
f 1684 1673 1685
f 1673 1674 1685
f 1685 1674 1686
f 1674 1675 1686
f 1686 1675 1687
f 1675 1676 1687
f 1687 1676 1688
f 1676 1677 1688
f 1688 1677 1689
f 1677 1678 1689
f 1689 1678 1690
f 1678 1679 1690
f 1690 1679 1691
f 1679 1668 1691
f 1691 1668 1680
f 1680 1681 1692
f 1692 1681 1693
f 1681 1682 1693
f 1693 1682 1694
f 1682 1683 1694
f 1694 1683 1695
f 1683 1684 1695
f 1695 1684 1696
f 1684 1685 1696
f 1696 1685 1697
f 1685 1686 1697
f 1697 1686 1698
f 1686 1687 1698
f 1698 1687 1699
f 1687 1688 1699
f 1699 1688 1700
f 1688 1689 1700
f 1700 1689 1701
f 1689 1690 1701
f 1701 1690 1702
f 1690 1691 1702
f 1702 1691 1703
f 1691 1680 1703
f 1703 1680 1692
f 1692 1693 1704
f 1704 1693 1705
f 1693 1694 1705
f 1705 1694 1706
f 1694 1695 1706
f 1706 1695 1707
f 1695 1696 1707
f 1707 1696 1708
f 1696 1697 1708
f 1708 1697 1709
f 1697 1698 1709
f 1709 1698 1710
f 1698 1699 1710
f 1710 1699 1711
f 1699 1700 1711
f 1711 1700 1712
f 1700 1701 1712
f 1712 1701 1713
f 1701 1702 1713
f 1713 1702 1714
f 1702 1703 1714
f 1714 1703 1715
f 1703 1692 1715
f 1715 1692 1704
f 1704 1705 1716
f 1716 1705 1717
f 1705 1706 1717
f 1717 1706 1718
f 1706 1707 1718
f 1718 1707 1719
f 1707 1708 1719
f 1719 1708 1720
f 1708 1709 1720
f 1720 1709 1721
f 1709 1710 1721
f 1721 1710 1722
f 1710 1711 1722
f 1722 1711 1723
f 1711 1712 1723
f 1723 1712 1724
f 1712 1713 1724
f 1724 1713 1725
f 1713 1714 1725
f 1725 1714 1726
f 1714 1715 1726
f 1726 1715 1727
f 1715 1704 1727
f 1727 1704 1716
f 1716 1717 1728
f 1728 1717 1728
f 1717 1718 1728
f 1728 1718 1728
f 1718 1719 1728
f 1728 1719 1728
f 1719 1720 1728
f 1728 1720 1728
f 1720 1721 1728
f 1728 1721 1728
f 1721 1722 1728
f 1728 1722 1728
f 1722 1723 1728
f 1728 1723 1728
f 1723 1724 1728
f 1728 1724 1728
f 1724 1725 1728
f 1728 1725 1728
f 1725 1726 1728
f 1728 1726 1728
f 1726 1727 1728
f 1728 1727 1728
f 1727 1716 1728
f 1728 1716 1728

g Path_(0)
v 99.656265 174.39847 38.190002
v 98.8777 174.39847 37.434647
v 98.98201 174.15886 37.178432
v 99.26698 173.98347 37.09207
v 99.656265 173.91927 37.1987
v 100.04555 173.98347 37.46975
v 100.33052 174.15886 37.83259
v 100.43483 174.39847 38.190002
v 100.33052 174.63806 38.446213
v 100.04555 174.81346 38.532578
v 99.656265 174.87766 38.42595
v 99.26698 174.81346 38.1549
v 98.98201 174.63806 37.792057
v 98.98201 173.34613 37.816288
v 99.26698 173.17267 37.727806
v 99.656265 173.10918 37.833042
v 100.04555 173.17267 38.103798
v 100.33052 173.34613 38.46753
v 100.43483 173.58307 38.826767
v 100.33052 173.82 39.085262
v 100.04555 173.99347 39.173744
v 99.656265 174.05695 39.06851
v 99.26698 173.99347 38.79775
v 98.98201 173.82 38.43402
v 98.8777 173.58307 38.07478
v 99.2831 172.5118 38.420708
v 99.67474 172.4777 38.462257
v 100.06144 172.51842 38.698494
v 100.33957 172.623 39.06612
v 100.43461 172.76343 39.46663
v 100.32109 172.9021 39.792706
v 100.029434 173.00183 39.956978
v 99.63779 173.0359 39.91543
v 99.25109 172.9952 39.67919
v 98.97296 172.89062 39.31157
v 98.87792 172.75018 38.911057
v 98.99144 172.61153 38.58498
v 99.38108 171.69746 38.792015
v 99.78209 171.6991 38.753265
v 100.14938 171.70798 38.92261
v 100.38455 171.72176 39.254677
v 100.42457 171.73672 39.660484
v 100.25873 171.74887 40.0313
v 99.93145 171.75496 40.26776
v 99.53044 171.75333 40.30651
v 99.16315 171.74445 40.13717
v 98.92798 171.73067 39.805103
v 98.88796 171.7157 39.399292
v 99.0538 171.70355 39.028477
v 99.36894 170.65935 38.815296
v 99.764534 170.71165 38.75838
v 100.13538 170.75868 38.907764
v 100.38211 170.7878 39.22341
v 100.438614 170.7912 39.62075
v 100.28974 170.76799 39.993313
v 99.9754 170.7244 40.241272
v 99.5798 170.67207 40.298183
v 99.20896 170.62506 40.148804
v 98.96223 170.59595 39.833157
v 98.90573 170.59253 39.435818
v 99.054596 170.61574 39.063255
v 99.614456 169.65324 38.902374
v 99.98305 169.80736 38.801006
v 100.335526 169.92952 38.918114
v 100.57744 169.98701 39.222324
v 100.64397 169.96442 39.632122
v 100.51729 169.86781 40.0377
v 100.231346 169.72305 40.330387
v 99.862755 169.56894 40.43176
v 99.51028 169.44678 40.314648
v 99.268364 169.38928 40.010437
v 99.201836 169.41188 39.60064
v 99.328514 169.50848 39.19506
v 100.035126 168.95221 38.63223
v 100.40925 169.08492 38.541904
v 100.787445 169.14462 38.611004
v 101.06837 169.1153 38.821014
v 101.17674 169.00482 39.11566
v 101.08354 168.8428 39.415993
v 100.81373 168.67264 39.64154
v 100.439606 168.53993 39.73186
v 100.06141 168.48022 39.66276
v 99.78049 168.50955 39.452755
v 99.67211 168.62003 39.158108
v 99.76531 168.78204 38.857777
v 99.90427 168.0013 38.199482
v 100.26004 168.04285 37.936428
v 100.66281 168.04192 37.872135
v 101.004654 167.99875 38.023834
v 101.19398 167.92491 38.350876
v 101.180046 167.84018 38.76563
v 100.9666 167.76727 39.15696
v 100.610825 167.72572 39.420013
v 100.20806 167.72665 39.484303
v 99.86622 167.76982 39.332603
v 99.676895 167.84367 39.005566
v 99.69082 167.92839 38.590813
v 100.00698 166.81921 38.21913
v 100.38885 166.8392 38.0918
v 100.782974 166.86217 38.172844
v 101.083755 166.88196 38.44055
v 101.21059 166.89326 38.823185
v 101.12949 166.89307 39.21822
v 100.8622 166.88141 39.51981
v 100.48033 166.8614 39.64714
v 100.0862 166.83844 39.566093
v 99.78542 166.81865 39.29839
v 99.65859 166.80734 38.915756
v 99.739685 166.80754 38.520718
v 100.210106 165.7126 38.166252
v 100.58347 165.83731 38.079815
v 100.94812 165.95802 38.201828
v 101.20635 166.04239 38.4996
v 101.28896 166.0678 38.893337
v 101.17383 166.02744 39.277546
v 100.89179 165.93214 39.549274
v 100.518425 165.80743 39.63571
v 100.15378 165.68672 39.513695
v 99.895546 165.60236 39.215927
v 99.812935 165.57695 38.822186
v 99.92807 165.61731 38.437977
v 100.848755 164.86327 38.1176
v 101.23276 164.98428 38.09962
v 101.57416 165.09065 38.285645
v 101.781494 165.15387 38.625828
v 101.79919 165.15701 39.02902
v 101.62251 165.09923 39.387177
v 101.298805 164.99599 39.604343
v 100.9148 164.87497 39.62232
v 100.573395 164.7686 39.436295
v 100.366066 164.70538 39.09611
v 100.34837 164.70224 38.69292
v 100.52505 164.76004 38.334763
v 100.973366 163.98634 38.176205
v 101.37431 163.94598 38.16568
v 101.71696 163.89291 38.349174
v 101.909485 163.84132 38.677525
v 101.9003 163.80504 39.062744
v 101.69187 163.79381 39.40162
v 101.34004 163.81061 39.603344
v 100.939095 163.85097 39.61387
v 100.59645 163.90404 39.430374
v 100.40393 163.95563 39.102024
v 100.41311 163.99191 38.716805
v 100.62154 164.00314 38.37793
v 100.57942 163.11382 37.912582
v 100.97372 163.19226 37.879528
v 101.34128 163.19731 38.049553
v 101.58362 163.12761 38.377106
v 101.6358 163.00185 38.774414
v 101.48384 162.8537 39.13502
v 101.168465 162.72289 39.362305
v 100.77416 162.64444 39.39536
v 100.4066 162.6394 39.22533
v 100.16426 162.70909 38.89778
v 100.11208 162.83487 38.500473
v 100.26404 162.983 38.139866
v 101.256004 162.30939 37.47052
v 101.61779 162.48187 37.44899
v 101.93581 162.57405 37.591614
v 102.12485 162.56123 37.86018
v 102.134254 162.44687 38.182724
v 101.96151 162.26158 38.472824
v 101.6529 162.05502 38.652744
v 101.291115 161.88254 38.674274
v 100.9731 161.79036 38.53165
v 100.78406 161.80318 38.263084
v 100.77465 161.91754 37.94054
v 100.947395 162.10284 37.65044
v 101.64245 161.15837 37.40083
v 102.04008 161.207 37.458805
v 102.361725 161.25298 37.70735
v 102.52122 161.284 38.079865
v 102.475815 161.29175 38.476536
v 102.23768 161.27415 38.791073
v 101.87062 161.23592 38.939198
v 101.47299 161.18729 38.881218
v 101.15134 161.14131 38.632675
v 100.99185 161.11029 38.26016
v 101.037254 161.10254 37.86349
v 101.27539 161.12013 37.548954
v 101.63555 159.90735 37.850304
v 102.02657 159.99112 38.038708
v 102.32805 160.12468 38.371742
v 102.4592 160.27225 38.76018
v 102.384865 160.39427 39.099934
v 102.124985 160.45805 39.29997
v 101.749176 160.4465 39.306683
v 101.358154 160.36273 39.118282
v 101.05668 160.22917 38.785244
v 100.92553 160.0816 38.39681
v 100.99986 159.9596 38.057056
v 101.25974 159.8958 37.85702
v 102.08944 158.71342 38.38543
v 102.469955 158.8457 38.475708
v 102.74266 159.1137 38.710964
v 102.83447 159.4456 39.02817
v 102.720795 159.75247 39.342327
v 102.43208 159.9521 39.569256
v 102.04571 159.991 39.64815
v 101.665184 159.85872 39.557873
v 101.39248 159.59073 39.322613
v 101.30067 159.25882 39.00541
v 101.414345 158.95195 38.691254
v 101.70306 158.75232 38.464325
v 101.88483 158.4667 38.970757
v 102.28575 158.50223 39.14602
v 102.612495 158.70784 39.416565
v 102.7775 159.02849 39.709904
v 102.73654 159.37822 39.947433
v 102.50062 159.66335 40.06551
v 102.13293 159.80745 40.032494
v 101.732 159.77194 39.85723
v 101.40526 159.56631 39.586685
v 101.24026 159.24568 39.293346
v 101.281204 158.89595 39.055817
v 101.517136 158.61082 38.93774
v 101.92715 157.95891 39.487995
v 102.322426 158.03674 39.676678
v 102.648865 158.20853 39.985
v 102.818985 158.42822 40.33035
v 102.78722 158.63696 40.62019
v 102.56206 158.77882 40.776855
v 102.20384 158.8158 40.75837
v 101.80856 158.73796 40.569687
v 101.482124 158.5662 40.261364
v 101.312004 158.3465 39.916016
v 101.34377 158.13774 39.62618
v 101.56893 157.99588 39.469513
v 102.15667 157.30714 40.126316
v 102.55772 157.34486 40.118534
v 102.90789 157.41324 40.301147
v 103.11337 157.49394 40.62522
v 103.119095 157.56535 41.00392
v 102.92352 157.60834 41.335777
v 102.57906 157.61137 41.531868
v 102.17802 157.57364 41.53965
v 101.82784 157.50526 41.357037
v 101.62236 157.42456 41.032963
v 101.61664 157.35315 40.654263
v 101.81221 157.31018 40.322407
v 102.24106 156.38927 40.11993
v 102.60994 156.26292 40.234627
v 102.8852 156.18141 40.526848
v 102.99309 156.1666 40.918297
v 102.90469 156.22243 41.30409
v 102.6437 156.33397 41.58084
v 102.280045 156.4713 41.674408
v 101.91116 156.59766 41.559715
v 101.6359 156.67915 41.26749
v 101.528015 156.69397 40.87604
v 101.61641 156.63814 40.490253
v 101.8774 156.52661 40.213497
v 101.555916 155.2752 40.470524
v 101.93849 155.17937 40.601116
v 102.254486 155.18935 40.8685
v 102.41924 155.30244 41.201027
v 102.38861 155.48836 41.5096
v 102.17079 155.6973 41.711533
v 101.82416 155.87326 41.75272
v 101.44159 155.9691 41.622128
v 101.12559 155.95914 41.354744
v 100.96084 155.84604 41.022213
v 100.99147 155.66011 40.713642
v 101.20928 155.45117 40.51171
v 101.35287 154.18898 41.706253
v 101.74418 154.16635 41.70651
v 102.11821 154.31433 41.766018
v 102.374725 154.59325 41.86883
v 102.445 154.92838 41.9874
v 102.3102 155.2299 42.089954
v 102.006454 155.41707 42.149017
v 101.615135 155.4397 42.148758
v 101.24111 155.29173 42.08925
v 100.9846 155.01282 41.986435
v 100.914314 154.67769 41.867867
v 101.04912 154.37614 41.765312
v 101.6099 153.84456 41.703117
v 101.9748 153.7894 41.775192
v 102.3501 153.9199 41.941814
v 102.63522 154.20113 42.15834
v 102.753784 154.55768 42.366753
v 102.67401 154.89404 42.5112
v 102.41728 155.1201 42.552986
v 102.05238 155.17525 42.48091
v 101.677086 155.04474 42.314285
v 101.39196 154.76352 42.09776
v 101.2734 154.40697 41.88935
v 101.35317 154.0706 41.7449
v 101.91186 153.38234 42.557762
v 102.28388 153.38708 42.60141
v 102.661865 153.52686 42.75077
v 102.94453 153.76419 42.965824
v 103.05612 154.03549 43.18895
v 102.96676 154.2681 43.360355
v 102.70037 154.39964 43.434116
v 102.32835 154.39491 43.390472
v 101.95036 154.25514 43.241108
v 101.6677 154.0178 43.026054
v 101.55611 153.74649 42.802933
v 101.64547 153.5139 42.631523
v 102.09679 152.71619 43.273563
v 102.47234 152.6869 43.153683
v 102.869095 152.73935 43.265045
v 103.18073 152.85947 43.57781
v 103.32376 153.01506 44.00817
v 103.25984 153.16446 44.44082
v 103.00612 153.26764 44.759823
v 102.63056 153.29692 44.879704
v 102.2338 153.24448 44.76834
v 101.922165 153.12436 44.455578
v 101.779144 152.96877 44.02521
v 101.843056 152.81937 43.592567
v 102.14159 151.6908 43.579514
v 102.537476 151.62486 43.63021
v 102.912506 151.6642 43.891773
v 103.16618 151.7983 44.29411
v 103.230545 151.99121 44.72942
v 103.08834 152.19125 45.08106
v 102.77767 152.34482 45.254803
v 102.38178 152.41077 45.204105
v 102.00675 152.37141 44.942543
v 101.75307 152.23732 44.540207
v 101.68871 152.0444 44.104897
v 101.83092 151.84438 43.75326
v 102.14715 150.85542 43.925995
v 102.54654 150.80843 44.09211
v 102.89403 150.87677 44.3867
v 103.09652 151.04213 44.73084
v 103.09975 151.26022 45.03231
v 102.90285 151.47258 45.210335
v 102.55858 151.62233 45.21721
v 102.15919 151.66933 45.051098
v 101.81169 151.601 44.756504
v 101.60921 151.43562 44.41237
v 101.60598 151.21754 44.110897
v 101.80288 151.00517 43.932873
v 102.12454 150.28178 44.490574
v 102.50877 150.18839 44.577797
v 102.80652 150.12807 44.84604
v 102.937996 150.117 45.223423
v 102.86798 150.15814 45.60883
v 102.615234 150.24048 45.89899
v 102.247475 150.34193 46.01616
v 101.86324 150.43533 45.928936
v 101.5655 150.49565 45.660694
v 101.43402 150.50671 45.28331
v 101.504036 150.46558 44.8979
v 101.75678 150.38324 44.60774
v 101.63242 149.42667 44.23605
v 102.01966 149.31812 44.21292
v 102.368935 149.22531 44.3924
v 102.58665 149.1731 44.726395
v 102.61447 149.17548 45.125412
v 102.444954 149.23181 45.482533
v 102.123505 149.32701 45.70207
v 101.73627 149.43555 45.725197
v 101.38699 149.52837 45.545715
v 101.16928 149.58058 45.211723
v 101.14146 149.5782 44.812706
v 101.310974 149.52187 44.455585
v 101.53916 148.40521 44.542377
v 101.93068 148.32138 44.59969
v 102.250374 148.26752 44.843292
v 102.41257 148.25804 45.207912
v 102.37382 148.29552 45.59585
v 102.14449 148.36989 45.90316
v 101.78604 148.46123 46.047497
v 101.39452 148.54506 45.990185
v 101.07483 148.59892 45.746582
v 100.912636 148.6084 45.38196
v 100.951385 148.57092 44.994022
v 101.18071 148.49655 44.686714
v 101.62559 147.54265 44.323734
v 101.94332 147.35205 44.457836
v 102.12843 147.1868 44.750954
v 102.13131 147.09117 45.124554
v 101.95119 147.09079 45.478523
v 101.63632 147.18576 45.71802
v 101.271095 147.35063 45.778873
v 100.953354 147.54123 45.644775
v 100.76825 147.70648 45.351654
v 100.76537 147.80211 44.978058
v 100.945496 147.80249 44.62409
v 101.26036 147.70752 44.38459
v 101.03552 146.61372 44.138424
v 101.3214 146.41911 44.34644
v 101.47042 146.28833 44.700264
v 101.44265 146.2564 45.10509
v 101.24554 146.33188 45.45245
v 100.931885 146.49457 45.64926
v 100.58575 146.70085 45.642796
v 100.299866 146.89546 45.43478
v 100.15085 147.02625 45.080956
v 100.17862 147.05818 44.67613
v 100.37573 146.98268 44.32877
v 100.689384 146.82 44.131954
v 100.50603 145.68613 44.116047
v 100.87191 145.60945 44.266655
v 101.1149 145.5576 44.584076
v 101.1699 145.54446 44.983257
v 101.022156 145.57358 45.357235
v 100.71127 145.63712 45.6058
v 100.32053 145.71808 45.662357
v 99.95466 145.79475 45.51175
v 99.71166 145.84662 45.19433
v 99.65667 145.85974 44.795147
v 99.804405 145.83064 44.42117
v 100.115295 145.76709 44.172604
v 100.37961 144.67046 44.11183
v 100.76562 144.60475 44.207233
v 101.052895 144.5559 44.485634
v 101.16446 144.53697 44.872437
v 101.070435 144.55309 45.263996
v 100.796 144.59988 45.5554
v 100.41469 144.66486 45.66856
v 100.02868 144.73056 45.573162
v 99.7414 144.77942 45.29476
v 99.62984 144.79834 44.90796
v 99.72386 144.78223 44.516396
v 99.9983 144.73543 44.224995
v 100.14343 143.6748 44.114956
v 100.51647 143.61667 44.25596
v 100.769875 143.57715 44.566845
v 100.83573 143.56685 44.96431
v 100.69641 143.58853 45.341858
v 100.38923 143.63637 45.59832
v 99.996506 143.69756 45.66498
v 99.62347 143.75569 45.523983
v 99.37006 143.79521 45.213097
v 99.3042 143.80551 44.81563
v 99.44353 143.78383 44.438084
v 99.75071 143.736 44.181618
v 100.29842 142.66684 44.16872
v 100.63719 142.73471 44.38958
v 100.82746 142.78033 44.75169
v 100.81827 142.79149 45.158028
v 100.61206 142.76518 45.49971
v 100.2641 142.70847 45.68519
v 99.867615 142.63654 45.664764
v 99.528854 142.56866 45.443905
v 99.33858 142.52304 45.081795
v 99.34778 142.51189 44.675457
v 99.553986 142.5382 44.333775
v 99.90195 142.59491 44.148296
v 100.87743 141.5478 44.37604
v 101.13495 141.65837 44.713142
v 101.20432 141.77477 45.14018
v 101.06696 141.8658 45.542725
v 100.759674 141.90707 45.81292
v 100.3648 141.88754 45.87836
v 99.98814 141.81242 45.72152
v 99.73061 141.70186 45.384415
v 99.66124 141.58546 44.95738
v 99.7986 141.49443 44.554832
v 100.10589 141.45316 44.284637
v 100.50077 141.47269 44.219196
v 100.535385 140.38162 44.980972
v 100.85339 140.40132 45.315228
v 101.018486 140.5208 45.726955
v 100.98643 140.70802 46.10583
v 100.76581 140.91284 46.350338
v 100.41574 141.08038 46.394962
v 100.03003 141.16574 46.22774
v 99.71202 141.14604 45.893486
v 99.54693 141.02658 45.48176
v 99.57899 140.83934 45.102882
v 99.79961 140.63452 44.858376
v 100.14967 140.46698 44.81375
v 100.076485 139.41075 45.206978
v 100.3987 139.44794 45.46057
v 100.57699 139.61108 45.80275
v 100.56358 139.85648 46.141823
v 100.36208 140.11836 46.386936
v 100.02647 140.32657 46.472412
v 99.646675 140.42531 46.375347
v 99.32446 140.38812 46.121754
v 99.14617 140.22499 45.779575
v 99.15957 139.97958 45.440502
v 99.36108 139.7177 45.19539
v 99.696686 139.50949 45.109913
v 99.641624 138.78697 45.712223
v 100.014786 138.78253 45.98169
v 100.2791 138.90219 46.347275
v 100.36374 139.1139 46.711025
v 100.24603 139.36093 46.975468
v 99.95752 139.5771 47.069748
v 99.5755 139.70447 46.968605
v 99.20234 139.70891 46.699135
v 98.938034 139.58925 46.33355
v 98.853386 139.37753 45.969803
v 98.97109 139.13051 45.705357
v 99.259605 138.91434 45.611076
v 99.68865 138.37477 46.34387
v 99.99902 138.29362 46.54656
v 100.14268 138.21931 46.8855
v 100.08111 138.17174 47.269882
v 99.83082 138.16367 47.596706
v 99.45888 138.19724 47.7784
v 99.06494 138.26349 47.76628
v 98.75457 138.34464 47.563595
v 98.610916 138.41895 47.224648
v 98.672485 138.46652 46.840267
v 98.922775 138.4746 46.513443
v 99.294716 138.44102 46.33175
v 99.50212 137.82571 45.27571
v 99.86363 137.74683 45.409977
v 100.0877 137.60493 45.738873
v 100.11429 137.43806 46.17427
v 99.93627 137.29092 46.599503
v 99.60134 137.20294 46.900635
v 99.19926 137.1977 46.996975
v 98.837746 137.27658 46.862705
v 98.61368 137.41847 46.533813
v 98.58709 137.58534 46.098415
v 98.765114 137.73248 45.673183
v 99.10004 137.82047 45.37205
v 99.61923 136.69592 45.2091
v 99.933495 136.73273 45.441975
v 100.09013 136.70547 45.829037
v 100.04719 136.62146 46.266567
v 99.816154 136.50319 46.637333
v 99.45894 136.38235 46.841988
v 99.071266 136.29134 46.82569
v 98.757 136.25453 46.592815
v 98.600365 136.28178 46.205753
v 98.64332 136.3658 45.768223
v 98.87435 136.48407 45.397457
v 99.23156 136.6049 45.192802
v 100.19566 135.71716 45.282265
v 100.459564 135.85794 45.548466
v 100.56118 135.93195 45.920723
v 100.47329 135.91934 46.29928
v 100.21943 135.8235 46.58271
v 99.86763 135.67012 46.695065
v 99.51215 135.50027 46.60624
v 99.24825 135.3595 46.340034
v 99.14663 135.28549 45.96778
v 99.23453 135.2981 45.589222
v 99.48839 135.39394 45.305794
v 99.84019 135.54732 45.19344
v 100.35167 134.72665 45.511852
v 100.68994 134.83638 45.702312
v 100.89253 134.90271 46.044643
v 100.90516 134.90788 46.447117
v 100.72443 134.85051 46.80189
v 100.39877 134.74597 47.013905
v 100.01546 134.62227 47.026344
v 99.67718 134.51254 46.835884
v 99.47459 134.44621 46.493553
v 99.46197 134.44104 46.09108
v 99.6427 134.49841 45.736305
v 99.96835 134.60295 45.524296
v 100.2829 134.0716 45.32045
v 100.68264 134.11009 45.340137
v 101.0235 134.04468 45.559086
v 101.21413 133.8929 45.91863
v 101.20345 133.6954 46.322426
v 100.99434 133.50514 46.66228
v 100.642815 133.37308 46.847126
v 100.243065 133.33458 46.82744
v 99.90221 133.4 46.60849
v 99.71158 133.55177 46.24895
v 99.72225 133.74927 45.845154
v 99.931366 133.93953 45.5053
v 100.12754 133.32603 44.534172
v 100.52633 133.34435 44.312946
v 100.89997 133.25412 44.268085
v 101.14835 133.07951 44.411606
v 101.20492 132.86731 44.70506
v 101.054504 132.67438 45.069805
v 100.73743 132.55241 45.40812
v 100.33863 132.53409 45.629345
v 99.96499 132.62433 45.674206
v 99.71661 132.79893 45.530685
v 99.66005 133.01114 45.237232
v 99.810455 133.20406 44.872482
v 100.243195 132.02951 44.125107
v 100.64369 131.99255 44.138153
v 100.97708 131.9541 44.34872
v 101.15403 131.92448 44.700386
v 101.12713 131.91162 45.098927
v 100.90358 131.91896 45.43755
v 100.54329 131.94453 45.62552
v 100.14279 131.98149 45.612473
v 99.8094 132.01993 45.401905
v 99.63245 132.04956 45.05024
v 99.659355 132.06242 44.6517
v 99.882904 132.05508 44.313076
v 100.26177 130.68045 44.261776
v 100.64015 130.64429 44.484184
v 100.916565 130.70757 44.859016
v 101.01696 130.85335 45.285835
v 100.91442 131.04257 45.650276
v 100.63644 131.22453 45.854687
v 100.25748 131.35046 45.844296
v 99.879105 131.38663 45.621887
v 99.602684 131.32335 45.247055
v 99.5023 131.17757 44.820236
v 99.60483 130.98834 44.455795
v 99.88282 130.80638 44.251385
v 99.85972 130.05353 44.971313
v 100.25467 130.0372 45.051167
v 100.559715 130.06223 45.316944
v 100.693115 130.1219 45.69744
v 100.61913 130.20024 46.0907
v 100.35759 130.27623 46.391342
v 99.97855 130.32953 46.518818
v 99.5836 130.34586 46.43897
v 99.27856 130.32083 46.173187
v 99.14516 130.26115 45.79269
v 99.21914 130.18283 45.399433
v 99.48068 130.10683 45.09879
v 99.935715 129.02795 44.966877
v 100.32649 129.1262 45.026997
v 100.66104 129.24232 45.26904
v 100.84971 129.3452 45.628155
v 100.84195 129.40726 46.008114
v 100.63984 129.41188 46.30711
v 100.29753 129.35782 46.445026
v 99.90675 129.25958 46.38491
v 99.572205 129.14346 46.142864
v 99.38354 129.04059 45.78375
v 99.3913 128.97853 45.40379
v 99.59341 128.9739 45.104794
v 100.044 127.98327 45.370243
v 100.420364 128.05586 45.30339
v 100.789925 128.1999 45.395874
v 101.05365 128.37683 45.622913
v 101.14088 128.5392 45.923676
v 101.02823 128.64352 46.217567
v 100.745895 128.66185 46.425846
v 100.36952 128.58926 46.4927
v 99.99997 128.4452 46.40021
v 99.736244 128.2683 46.173172
v 99.64902 128.10593 45.87241
v 99.761665 128.00159 45.578518
v 100.32344 127.2512 45.601547
v 100.71453 127.22473 45.54704
v 101.101585 127.23327 45.712467
v 101.38088 127.27453 46.053505
v 101.477585 127.33746 46.478775
v 101.36579 127.4052 46.874325
v 101.075455 127.45959 47.134167
v 100.684364 127.48605 47.188675
v 100.29731 127.477516 47.023247
v 100.01801 127.43625 46.68221
v 99.9213 127.37332 46.25694
v 100.0331 127.30559 45.86139
v 99.974686 126.10563 45.95263
v 100.352615 125.96892 46.019028
v 100.72789 125.945564 46.234688
v 100.99997 126.04183 46.541832
v 101.09593 126.23192 46.858154
v 100.99008 126.4649 47.0989
v 100.71077 126.67834 47.19956
v 100.33285 126.81505 47.133163
v 99.95757 126.8384 46.9175
v 99.68549 126.742134 46.61036
v 99.58952 126.55205 46.294033
v 99.69538 126.31907 46.053288
v 99.85663 125.339775 46.24228
v 100.24692 125.24522 46.309975
v 100.631325 125.30683 46.55309
v 100.90686 125.50811 46.906483
v 100.99969 125.79511 47.275467
v 100.88494 126.09094 47.561165
v 100.59335 126.31633 47.687035
v 100.20307 126.41089 47.61934
v 99.81866 126.34927 47.376225
v 99.54312 126.147995 47.02283
v 99.450294 125.86099 46.653847
v 99.56505 125.56516 46.36815
v 99.82977 124.63771 46.970566
v 100.22639 124.630424 47.073013
v 100.601814 124.73224 47.305492
v 100.85545 124.91588 47.60571
v 100.91934 125.132126 47.893227
v 100.77636 125.323044 48.091
v 100.46482 125.43748 48.146034
v 100.06821 125.44476 48.043587
v 99.69278 125.34295 47.811108
v 99.43914 125.15932 47.51089
v 99.37525 124.94306 47.223373
v 99.518234 124.752144 47.0256
v 100.09415 123.97082 47.611706
v 100.493126 123.93261 47.577785
v 100.86353 123.94445 47.75858
v 101.10612 124.00317 48.105648
v 101.155876 124.093025 48.525997
v 100.99947 124.18995 48.906986
v 100.678825 124.26797 49.146538
v 100.27985 124.306175 49.180458
v 99.90944 124.294334 48.999664
v 99.666855 124.23562 48.652596
v 99.6171 124.14576 48.232246
v 99.7735 124.048836 47.851257
v 99.60385 123.04994 47.781364
v 99.97864 122.93445 47.76635
v 100.36306 122.877975 47.95119
v 100.65411 122.89567 48.28636
v 100.77382 122.98277 48.682056
v 100.6901 123.11596 49.032246
v 100.425385 123.25953 49.243095
v 100.050606 123.37503 49.258114
v 99.666176 123.431496 49.073273
v 99.37512 123.41381 48.738102
v 99.25542 123.326706 48.342407
v 99.339134 123.19352 47.992218
v 99.41738 122.17048 48.238266
v 99.75807 122.02627 48.071674
v 100.15192 121.94669 48.10966
v 100.493385 121.95309 48.342056
v 100.69097 122.04373 48.70658
v 100.69174 122.19434 49.105568
v 100.49549 122.364555 49.432102
v 100.15479 122.508766 49.598698
v 99.76095 122.58833 49.560707
v 99.41949 122.58194 49.328316
v 99.22189 122.491295 48.96379
v 99.22112 122.34069 48.564804
v 99.145294 121.15812 48.23355
v 99.5199 121.05618 48.141575
v 99.912285 121.02611 48.27267
v 100.217316 121.07596 48.59171
v 100.35326 121.192375 49.013203
v 100.283676 121.34416 49.424213
v 100.02722 121.490654 49.71461
v 99.65262 121.5926 49.806587
v 99.26023 121.62267 49.67549
v 98.9552 121.57282 49.356453
v 98.81926 121.456406 48.93496
v 98.88884 121.30462 48.52395
v 99.31409 120.2433 48.750164
v 99.70921 120.23508 48.75506
v 100.09067 120.276566 48.93964
v 100.35624 120.35665 49.25446
v 100.43476 120.45388 49.615158
v 100.30521 120.5422 49.925083
v 100.00227 120.59793 50.101196
v 99.60714 120.60616 50.096306
v 99.225685 120.564674 49.91172
v 98.96011 120.48458 49.5969
v 98.88159 120.38735 49.236206
v 99.011154 120.29904 48.926277
v 99.34606 119.44117 48.863888
v 99.743385 119.40028 48.805305
v 100.1135 119.35565 48.95663
v 100.35723 119.319244 49.277317
v 100.40926 119.30081 49.681435
v 100.25567 119.30529 50.0607
v 99.9376 119.33148 50.313488
v 99.54027 119.372375 50.37207
v 99.17016 119.417 50.220745
v 98.92643 119.45341 49.90006
v 98.87439 119.47184 49.495945
v 99.027985 119.46736 49.116676
v 99.35595 118.54923 48.869423
v 99.73561 118.41883 48.886246
v 100.03568 118.27616 49.088627
v 100.17575 118.159454 49.422333
v 100.11829 118.09998 49.79795
v 99.8787 118.11368 50.114834
v 99.52117 118.19688 50.28807
v 99.14151 118.32728 50.271248
v 98.84144 118.46994 50.06887
v 98.70136 118.58665 49.735165
v 98.75883 118.64612 49.359547
v 98.99842 118.63242 49.042664
v 99.03566 117.73385 48.260227
v 99.42021 117.652016 48.24835
v 99.698555 117.525185 48.437218
v 99.79612 117.38735 48.776226
v 99.68675 117.27544 49.17454
v 99.39977 117.219444 49.525436
v 99.012054 117.23436 49.734882
v 98.62751 117.3162 49.74676
v 98.34917 117.44303 49.55789
v 98.2516 117.580864 49.218884
v 98.36096 117.69277 48.820564
v 98.64795 117.74877 48.469673
v 99.27434 116.61162 48.086704
v 99.646545 116.54312 48.18681
v 99.89597 116.46566 48.45533
v 99.95578 116.40001 48.82032
v 99.809944 116.36374 49.183975
v 99.49754 116.36658 49.448856
v 99.10228 116.40777 49.54399
v 98.730064 116.476265 49.443886
v 98.48064 116.55372 49.17536
v 98.42083 116.61938 48.810375
v 98.566666 116.65565 48.44672
v 98.879074 116.6528 48.18184
v 98.92872 115.46194 48.202927
v 99.27449 115.37642 48.394688
v 99.48654 115.340454 48.732304
v 99.508064 115.36367 49.125317
v 99.33329 115.43985 49.468414
v 99.00904 115.548584 49.66967
v 98.62221 115.66073 49.67515
v 98.276436 115.74625 49.483395
v 98.06438 115.78222 49.14578
v 98.04286 115.758995 48.752766
v 98.217636 115.682816 48.409668
v 98.541885 115.57409 48.208412
v 98.82794 114.304405 48.3325
v 99.17623 114.37705 48.5447
v 99.37656 114.49471 48.90528
v 99.375244 114.62586 49.317623
v 99.17264 114.73536 49.671246
v 98.82304 114.79387 49.871387
v 98.420105 114.78571 49.864426
v 98.071815 114.713066 49.652225
v 97.87149 114.595406 49.291645
v 97.8728 114.46426 48.879303
v 98.07541 114.35476 48.52568
v 98.42502 114.29625 48.32554
v 99.161736 113.36502 48.941383
v 99.45835 113.419205 49.213173
v 99.58283 113.54229 49.58218
v 99.501816 113.7013 49.949528
v 99.237015 113.853615 50.216785
v 98.85938 113.958435 50.312344
v 98.4701 113.98767 50.210598
v 98.173485 113.93348 49.93881
v 98.049 113.810394 49.569805
v 98.13002 113.65139 49.202454
v 98.39482 113.49907 48.935196
v 98.77245 113.39425 48.839638
v 98.718544 112.39918 49.218918
v 98.96533 112.42842 49.532806
v 99.03694 112.554535 49.9042
v 98.9142 112.743744 50.23358
v 98.62998 112.945335 50.432693
v 98.26045 113.10529 50.448185
v 97.904625 113.18076 50.2759
v 97.65784 113.15153 49.96201
v 97.58622 113.025406 49.59062
v 97.70896 112.836205 49.26124
v 97.99318 112.63461 49.062126
v 98.36271 112.47465 49.046635
v 98.59033 111.6492 49.628166
v 98.82188 111.75727 49.9826
v 98.85893 111.91378 50.394913
v 98.691574 112.07678 50.75462
v 98.36464 112.202614 50.96534
v 97.96574 112.25755 50.97061
v 97.60175 112.226875 50.769024
v 97.37021 112.118805 50.41459
v 97.33315 111.9623 50.00228
v 97.50051 111.79929 49.642574
v 97.82744 111.67346 49.431854
v 98.22634 111.61852 49.42658
v 98.66094 110.70759 50.067833
v 98.84846 110.83392 50.376186
v 98.8328 110.98786 50.679287
v 98.61818 111.12817 50.895924
v 98.2621 111.217224 50.968044
v 97.85996 111.231186 50.876328
v 97.51953 111.16631 50.64535
v 97.33202 111.03997 50.336998
v 97.34767 110.88603 50.033897
v 97.562294 110.745735 49.817265
v 97.91838 110.65667 49.74514
v 98.32051 110.64271 49.836857
v 98.53612 109.81774 50.54713
v 98.723236 109.84131 50.916477
v 98.71295 109.91992 51.29843
v 98.508 110.0325 51.590652
v 98.163315 110.14889 51.714836
v 97.77125 110.2379 51.637714
v 97.43685 110.27568 51.379944
v 97.249725 110.25211 51.010597
v 97.26002 110.17351 50.628643
v 97.46496 110.06093 50.336422
v 97.80965 109.944534 50.212234
v 98.20172 109.85553 50.28936
v 98.16728 108.96869 50.33291
v 98.36409 108.88826 50.67091
v 98.36796 108.86017 51.068558
v 98.17786 108.89195 51.419296
v 97.84473 108.97509 51.62915
v 97.45782 109.0873 51.641884
v 97.12081 109.198524 51.454094
v 96.92401 109.27895 51.116093
v 96.920135 109.30704 50.718445
v 97.11024 109.27526 50.367706
v 97.443375 109.19212 50.157852
v 97.83028 109.07991 50.145115
v 97.82485 107.82891 50.31836
v 98.034874 107.71039 50.64114
v 98.07773 107.689835 51.041187
v 97.941925 107.77275 51.4113
v 97.66386 107.93693 51.652317
v 97.31802 108.13836 51.699654
v 96.9971 108.32309 51.540623
v 96.78707 108.44161 51.217842
v 96.74422 108.46217 50.8178
v 96.88002 108.37926 50.44768
v 97.1581 108.21508 50.206665
v 97.50393 108.01364 50.159332
v 97.12687 107.03316 50.407856
v 97.27011 106.92727 50.7693
v 97.24744 106.94113 51.171364
v 97.06492 107.07103 51.506325
v 96.771454 107.28216 51.68443
v 96.445694 107.51795 51.65795
v 96.17491 107.71522 51.433983
v 96.03167 107.82111 51.072544
v 96.05435 107.80725 50.670475
v 96.23687 107.67735 50.335514
v 96.53033 107.466225 50.15741
v 96.856094 107.23043 50.18389
v 96.7125 106.34892 50.35086
v 96.93226 106.26469 50.662773
v 96.96178 106.22545 51.05162
v 96.79316 106.2417 51.41322
v 96.47157 106.3091 51.650673
v 96.08319 106.409584 51.700356
v 95.73208 106.51623 51.548958
v 95.51232 106.60046 51.237045
v 95.482796 106.6397 50.848194
v 95.65142 106.62344 50.4866
v 95.97301 106.556046 50.249146
v 96.36139 106.45557 50.199463
v 96.44677 105.63457 49.742992
v 96.75911 105.54153 49.955044
v 96.90244 105.414215 50.33458
v 96.83837 105.286736 50.7799
v 96.58406 105.19325 51.171688
v 96.20765 105.15881 51.404957
v 95.810005 105.19265 51.41721
v 95.497665 105.28568 51.205162
v 95.35433 105.412994 50.825626
v 95.4184 105.540474 50.380302
v 95.672714 105.63396 49.988518
v 96.049126 105.668396 49.755245
v 96.361084 104.726685 49.53223
v 96.70814 104.66665 49.708714
v 96.90627 104.56545 50.01826
v 96.90238 104.45022 50.377934
v 96.697525 104.35181 50.691357
v 96.34657 104.2966 50.874546
v 95.94358 104.29939 50.87842
v 95.59653 104.35942 50.701942
v 95.3984 104.46062 50.392395
v 95.40228 104.57586 50.032722
v 95.60715 104.67426 49.7193
v 95.95809 104.72947 49.536106
v 96.139015 103.68211 49.591217
v 96.52339 103.61286 49.660625
v 96.799576 103.50833 49.8939
v 96.89358 103.396545 50.228542
v 96.7802 103.30744 50.57488
v 96.48982 103.26491 50.840115
v 96.10026 103.28033 50.953175
v 95.71588 103.34958 50.883766
v 95.4397 103.45411 50.65049
v 95.345695 103.5659 50.31585
v 95.45907 103.655 49.969513
v 95.74945 103.69754 49.704277
v 96.049355 102.81727 48.673622
v 96.41971 102.76882 48.74441
v 96.66099 102.66728 49.021336
v 96.70855 102.539856 49.430202
v 96.54964 102.42069 49.861446
v 96.226845 102.34171 50.199524
v 95.82665 102.3241 50.353844
v 95.4563 102.37254 50.283054
v 95.21502 102.47408 50.006126
v 95.16746 102.60151 49.597263
v 95.32637 102.72067 49.166016
v 95.64916 102.79965 48.82794
v 96.419655 101.658104 48.827454
v 96.74082 101.672455 49.06702
v 96.89903 101.65986 49.43274
v 96.85188 101.62368 49.82662
v 96.61201 101.573616 50.143116
v 96.24368 101.52308 50.29743
v 95.845604 101.48561 50.248207
v 95.52443 101.47125 50.00864
v 95.36623 101.48386 49.64292
v 95.413376 101.520035 49.249043
v 95.65325 101.5701 48.932545
v 96.02157 101.620636 48.778233
v 96.2599 100.580956 48.825836
v 96.63035 100.562126 48.9681
v 96.87196 100.536766 49.28405
v 96.92001 100.51169 49.689014
v 96.76162 100.49359 50.07449
v 96.439224 100.487335 50.33719
v 96.039215 100.4946 50.40672
v 95.66877 100.51343 50.264454
v 95.427155 100.53878 49.94851
v 95.379105 100.563866 49.54354
v 95.5375 100.581955 49.158066
v 95.85989 100.58821 48.895367
v 96.157524 99.89109 48.857353
v 96.526764 99.75463 48.86244
v 96.77641 99.55436 49.077618
v 96.83956 99.343925 49.44523
v 96.699295 99.179726 49.866776
v 96.393196 99.10575 50.2293
v 96.00329 99.14182 50.43567
v 95.63404 99.27828 50.430584
v 95.3844 99.47855 50.21541
v 95.32125 99.68899 49.847797
v 95.46152 99.85319 49.42625
v 95.76762 99.92716 49.063725
v 96.010376 99.359924 47.844204
v 96.33228 99.14087 47.84953
v 96.50375 98.862686 48.013176
v 96.47885 98.599915 48.291294
v 96.26424 98.42296 48.609364
v 95.91743 98.37925 48.882156
v 95.53134 98.480484 49.03658
v 95.209435 98.69954 49.031254
v 95.03796 98.97772 48.86761
v 95.06287 99.24049 48.589493
v 95.27747 99.41745 48.271423
v 95.62429 99.46116 47.99863
v 95.44154 98.261 47.33979
v 95.80725 98.09436 47.336624
v 96.09353 97.918915 47.52616
v 96.22368 97.781685 47.857616
v 96.16282 97.71944 48.242176
v 95.92726 97.74885 48.576797
v 95.580124 97.86203 48.77182
v 95.21442 98.02867 48.774986
v 94.92814 98.20412 48.58545
v 94.79799 98.34135 48.253994
v 94.85885 98.403595 47.869434
v 95.094406 98.37419 47.534813
v 94.80169 97.2382 47.481514
v 95.155365 97.04506 47.48178
v 95.468666 96.88462 47.682476
v 95.65766 96.79988 48.029816
v 95.67169 96.813545 48.430733
v 95.50701 96.92194 48.777805
v 95.20774 97.09604 48.97803
v 94.854065 97.28918 48.97776
v 94.54076 97.44961 48.777065
v 94.35177 97.53435 48.429726
v 94.33773 97.52069 48.02881
v 94.50242 97.412285 47.681736
v 94.5433 96.347885 47.45768
v 94.874054 96.13462 47.535984
v 95.110985 95.95264 47.803364
v 95.190605 95.85069 48.18817
v 95.091576 95.85611 48.587296
v 94.84043 95.96744 48.893795
v 94.50447 96.15485 49.025543
v 94.17371 96.36811 48.94724
v 93.93678 96.550095 48.67986
v 93.85717 96.65204 48.29505
v 93.9562 96.64662 47.895927
v 94.20734 96.53529 47.589428
v 94.18309 95.55925 47.23176
v 94.43757 95.28135 47.36567
v 94.55992 95.041466 47.66221
v 94.51738 94.90389 48.04192
v 94.321335 94.90547 48.40306
v 94.02431 95.0458 48.64886
v 93.7059 95.28726 48.71346
v 93.45142 95.56517 48.579548
v 93.32906 95.805046 48.28301
v 93.371605 95.94263 47.903294
v 93.56766 95.94104 47.542156
v 93.86468 95.80072 47.296356
v 93.567856 94.75674 46.769207
v 93.81366 94.51663 46.976833
v 93.91865 94.34422 47.32862
v 93.85468 94.28572 47.73031
v 93.6389 94.35679 48.074265
v 93.32913 94.53839 48.268322
v 93.00837 94.78186 48.26049
v 92.762566 95.02197 48.052864
v 92.657585 95.194374 47.701077
v 92.72155 95.252884 47.29939
v 92.937325 95.181816 46.955433
v 93.2471 95.00021 46.761375
v 93.05926 93.74217 46.86423
v 93.34253 93.59688 47.109116
v 93.47613 93.52391 47.48064
v 93.42425 93.542816 47.879253
v 93.2008 93.64853 48.198154
v 92.86565 93.81273 48.351887
v 92.5086 93.99141 48.29926
v 92.22533 94.1367 48.054375
v 92.09173 94.20968 47.68285
v 92.14361 94.19077 47.284233
v 92.36706 94.08506 46.965336
v 92.70221 93.92086 46.811604
v 92.812195 93.05075 47.017223
v 93.05465 92.86523 47.210835
v 93.113266 92.69492 47.520496
v 92.972336 92.58547 47.86324
v 92.66963 92.5662 48.14722
v 92.286255 92.64227 48.296352
v 91.924934 92.7933 48.27067
v 91.68248 92.97882 48.077065
v 91.62386 93.149124 47.7674
v 91.764786 93.258575 47.42466
v 92.0675 93.27785 47.140675
v 92.450874 93.201775 46.991547
v 92.68582 92.52172 45.80288
v 92.95033 92.31822 45.900764
v 93.02784 92.0653 46.157944
v 92.89756 91.83072 46.50551
v 92.594406 91.67734 46.850327
v 92.19961 91.64625 47.100002
v 91.818954 91.74579 47.18764
v 91.55444 91.94928 47.089752
v 91.47694 92.2022 46.832573
v 91.607216 92.43678 46.48501
v 91.91037 92.59017 46.140194
v 92.30517 92.62126 45.890514
v 92.43571 91.65628 45.55375
v 92.787415 91.54454 45.688774
v 92.994644 91.37305 46.015835
v 93.001884 91.187744 46.447292
v 92.80718 91.0383 46.867535
v 92.462715 90.964745 47.163963
v 92.060776 90.986786 47.257145
v 91.709076 91.09853 47.122116
v 91.50184 91.27003 46.79506
v 91.4946 91.45532 46.3636
v 91.6893 91.604774 45.94336
v 92.03377 91.67833 45.64693
v 92.32543 90.75974 45.32177
v 92.655106 90.55378 45.406986
v 92.83839 90.2898 45.671337
v 92.82616 90.03855 46.043987
v 92.621704 89.86734 46.425087
v 92.2798 89.82206 46.712517
v 91.89207 89.914825 46.829266
v 91.56239 90.1208 46.74405
v 91.37912 90.384766 46.4797
v 91.39134 90.63602 46.107048
v 91.595795 90.80723 45.725952
v 91.9377 90.85251 45.43852
v 91.8928 90.43146 44.36415
v 92.21868 90.19484 44.345592
v 92.4149 89.88083 44.492363
v 92.42887 89.57358 44.76514
v 92.25685 89.35541 45.090836
v 91.94494 89.284775 45.38217
v 91.576706 89.38061 45.561092
v 91.250824 89.617226 45.579655
v 91.0546 89.93124 45.43288
v 91.040634 90.23849 45.160103
v 91.212654 90.45666 44.834408
v 91.52457 90.52729 44.54307
v 91.520874 89.43369 43.594017
v 91.84522 89.239784 43.71535
v 92.02212 89.01582 44.01864
v 92.00417 88.82184 44.422607
v 91.79618 88.70979 44.819016
v 91.45389 88.70972 45.10165
v 91.06901 88.821625 45.19478
v 90.74466 89.01554 45.073444
v 90.567764 89.239494 44.770157
v 90.58571 89.43349 44.366188
v 90.79369 89.54553 43.96978
v 91.13599 89.54561 43.687145
v 91.41261 88.33161 43.33467
v 91.73871 88.31296 43.532185
v 91.90319 88.2659 43.858517
v 91.861984 88.20304 44.226227
v 91.62613 88.14124 44.536793
v 91.25883 88.097046 44.70699
v 90.8585 88.0823 44.69122
v 90.5324 88.10095 44.49371
v 90.36792 88.14801 44.167377
v 90.40912 88.21087 43.799664
v 90.64497 88.27267 43.4891
v 91.012276 88.316864 43.318905
v 91.85264 87.07873 43.624897
v 92.0967 87.04737 43.942444
v 92.15341 87.06163 44.338985
v 92.00755 87.11769 44.708267
v 91.69822 87.20053 44.951336
v 91.3083 87.28795 45.003067
v 90.94226 87.35652 44.849594
v 90.69819 87.38787 44.532047
v 90.64149 87.37361 44.135506
v 90.78734 87.31755 43.766228
v 91.09667 87.23471 43.523155
v 91.486595 87.1473 43.471424
v 91.117424 86.09159 43.6026
v 91.29331 85.93142 43.927944
v 91.32338 85.900024 44.32864
v 91.199585 86.00582 44.697323
v 90.95509 86.22045 44.935207
v 90.65542 86.48642 44.97855
v 90.38086 86.732445 44.81574
v 90.20498 86.89262 44.490395
v 90.174904 86.92401 44.0897
v 90.2987 86.81822 43.721012
v 90.54319 86.603584 43.48313
v 90.842865 86.33762 43.43979
v 90.37011 85.41091 43.577396
v 90.58282 85.252846 43.881012
v 90.64595 85.207535 44.276447
v 90.542595 85.287125 44.657745
v 90.30043 85.47029 44.92274
v 89.98436 85.707954 45.00043
v 89.67907 85.93643 44.86999
v 89.466354 86.094505 44.56638
v 89.40322 86.13982 44.170944
v 89.506584 86.06022 43.789642
v 89.74874 85.87705 43.524647
v 90.06481 85.63939 43.44696
v 89.77887 84.53847 43.52249
v 90.00211 84.33682 43.790657
v 90.095604 84.25171 44.173306
v 90.03429 84.30592 44.567905
v 89.834595 84.48495 44.868725
v 89.55004 84.74081 44.99516
v 89.25687 85.004944 44.91333
v 89.03362 85.20659 44.645164
v 88.94013 85.2917 44.262516
v 89.00145 85.23749 43.867916
v 89.20113 85.058464 43.567097
v 89.485695 84.802605 43.440662
v 88.84693 84.04925 43.472744
v 89.10832 83.82235 43.67864
v 89.2533 83.6895 44.02988
v 89.243034 83.68629 44.432354
v 89.08026 83.81358 44.778217
v 88.80861 84.03728 44.974796
v 88.500854 84.297424 44.96942
v 88.23946 84.524315 44.763527
v 88.09448 84.657166 44.412285
v 88.10475 84.66038 44.00981
v 88.267525 84.53308 43.663948
v 88.53918 84.309395 43.46737
v 88.63183 83.361244 43.64596
v 88.887825 83.17502 43.832035
v 88.96641 83.00676 44.14335
v 88.84651 82.90156 44.496483
v 88.56028 82.887596 44.796818
v 88.184395 82.96862 44.963882
v 87.81957 83.12291 44.952904
v 87.56358 83.309135 44.76683
v 87.485 83.477394 44.455517
v 87.60489 83.582596 44.102383
v 87.89113 83.59656 43.802048
v 88.26701 83.51553 43.634987
v 88.42896 82.8284 42.48996
v 88.72727 82.63707 42.567867
v 88.85227 82.393036 42.821514
v 88.77047 82.16168 43.18293
v 88.50378 82.005 43.555283
v 88.123665 81.96497 43.838795
v 87.73197 82.05233 43.957504
v 87.43366 82.24366 43.879597
v 87.30866 82.48769 43.62595
v 87.39047 82.71904 43.26453
v 87.65716 82.875725 42.89218
v 88.03728 82.91575 42.60867
v 88.09563 81.86034 42.114243
v 88.46305 81.771545 42.168026
v 88.70081 81.63919 42.37932
v 88.74519 81.49874 42.691505
v 88.58431 81.387825 43.02094
v 88.26127 81.33617 43.279343
v 87.86263 81.357605 43.39748
v 87.4952 81.446396 43.343697
v 87.25745 81.57875 43.132404
v 87.21306 81.7192 42.820217
v 87.37394 81.83012 42.490784
v 87.69698 81.881775 42.23238
v 87.96242 80.6628 42.121727
v 88.32656 80.5476 42.228004
v 88.57298 80.441246 42.52046
v 88.63565 80.37222 42.92073
v 88.49778 80.35905 43.321564
v 88.19631 80.405235 43.61556
v 87.81201 80.49841 43.723938
v 87.44787 80.61362 43.61766
v 87.201454 80.71998 43.325207
v 87.13878 80.788994 42.92494
v 87.27665 80.80217 42.5241
v 87.578125 80.75599 42.230106
v 87.66781 79.84952 41.868637
v 87.98897 79.66481 42.032326
v 88.16687 79.479065 42.356434
v 88.15385 79.342064 42.754116
v 87.9534 79.290504 43.118816
v 87.619225 79.33822 43.352814
v 87.24087 79.472404 43.39341
v 86.919716 79.65712 43.22972
v 86.74181 79.842865 42.905613
v 86.75483 79.979866 42.50793
v 86.955284 80.03142 42.143227
v 87.28946 79.98371 41.90923
v 87.52727 78.93751 41.504704
v 87.82555 78.80896 41.75366
v 87.95273 78.67392 42.139732
v 87.87473 78.568565 42.559483
v 87.61247 78.52113 42.900433
v 87.236206 78.54432 43.071224
v 86.846756 78.63193 43.0261
v 86.548485 78.76047 42.777145
v 86.4213 78.89551 42.39107
v 86.4993 79.00086 41.971325
v 86.76156 79.0483 41.630375
v 87.137825 79.02511 41.45958
v 87.55514 77.86438 41.441856
v 87.8 77.697266 41.727722
v 87.860374 77.54678 42.13179
v 87.72007 77.45326 42.5458
v 87.416695 77.44175 42.85881
v 87.03153 77.51534 42.986954
v 86.66779 77.65432 42.895897
v 86.42293 77.821434 42.61003
v 86.36256 77.97192 42.205963
v 86.50286 78.06544 41.791954
v 86.80624 78.07694 41.478943
v 87.1914 78.00336 41.3508
v 86.98084 77.18067 40.87025
v 87.27354 76.972664 41.04785
v 87.40866 76.7678 41.360172
v 87.35002 76.62099 41.723526
v 87.11332 76.571556 42.040558
v 86.761986 76.63276 42.226315
v 86.39016 76.788185 42.23102
v 86.09747 76.9962 42.05342
v 85.96234 77.201065 41.7411
v 86.02099 77.34788 41.377743
v 86.25768 77.39731 41.060715
v 86.60902 77.336105 40.874958
v 86.74277 76.28207 40.751976
v 87.03435 76.11986 40.888763
v 87.15138 75.93375 41.193863
v 87.062515 75.7736 41.58552
v 86.79156 75.68232 41.958797
v 86.41111 75.68438 42.21367
v 86.02312 75.77921 42.281845
v 85.73154 75.94142 42.145058
v 85.6145 76.12753 41.83996
v 85.70337 76.28768 41.4483
v 85.97433 76.37896 41.075024
v 86.354774 76.3769 40.820152
v 86.69528 75.56917 39.97743
v 86.99977 75.37658 40.076534
v 87.13548 75.13589 40.28842
v 87.06605 74.9116 40.55632
v 86.810074 74.763794 40.80844
v 86.43615 74.732086 40.977234
v 86.04447 74.824974 41.017467
v 85.73998 75.01756 40.91836
v 85.60427 75.258255 40.706474
v 85.673706 75.482544 40.438576
v 85.92968 75.63035 40.186455
v 86.303604 75.662056 40.017662
v 86.362045 74.70633 39.24009
v 86.664566 74.50413 39.313404
v 86.80362 74.27329 39.5399
v 86.74195 74.07566 39.8589
v 86.49608 73.964195 40.184917
v 86.13189 73.968765 40.4306
v 85.746956 74.08814 40.530113
v 85.444435 74.290344 40.4568
v 85.30538 74.52118 40.230297
v 85.36705 74.71881 39.9113
v 85.61292 74.83028 39.585285
v 85.97711 74.82571 39.339603
v 85.90139 73.618645 38.7725
v 86.252335 73.45139 38.84874
v 86.49463 73.29897 39.11048
v 86.56334 73.20222 39.487595
v 86.440056 73.18706 39.879025
v 86.15782 73.257545 40.179897
v 85.79226 73.39481 40.30959
v 85.44131 73.562065 40.23335
v 85.19902 73.714485 39.971607
v 85.13031 73.81124 39.594494
v 85.253586 73.8264 39.20306
v 85.53582 73.75591 38.90219
v 85.23411 72.40956 38.913357
v 85.6033 72.290115 39.04634
v 85.894 72.26433 39.35723
v 86.028305 72.3391 39.762726
v 85.97023 72.4944 40.154175
v 85.73535 72.68862 40.426685
v 85.38658 72.86971 40.507244
v 85.017395 72.98915 40.37426
v 84.72669 73.014946 40.063374
v 84.59239 72.94017 39.657875
v 84.65046 72.78487 39.26643
v 84.885345 72.59065 38.993916
v 84.98662 71.59495 39.336163
v 85.37786 71.525536 39.429897
v 85.69164 71.51265 39.718575
v 85.84388 71.559746 40.124844
v 85.793785 71.654205 40.53984
v 85.55478 71.77071 40.85237
v 85.1909 71.87805 40.97869
v 84.79966 71.947464 40.884953
v 84.48588 71.96035 40.596275
v 84.33364 71.91325 40.190006
v 84.383736 71.818794 39.77501
v 84.62274 71.702286 39.462482
v 84.75011 70.717606 39.411674
v 85.150444 70.75434 39.43662
v 85.48332 70.78195 39.66089
v 85.65955 70.79305 40.02439
v 85.631905 70.78467 40.429726
v 85.40779 70.75903 40.768288
v 85.047264 70.72303 40.949352
v 84.64693 70.686295 40.92441
v 84.31405 70.65868 40.70014
v 84.137825 70.64758 40.33664
v 84.16547 70.65597 39.931305
v 84.38958 70.6816 39.592743
v 85.24355 69.721115 39.438618
v 85.632706 69.77893 39.540977
v 85.92535 69.83053 39.828182
v 86.04307 69.862076 40.223278
v 85.95432 69.86512 40.620396
v 85.68289 69.83885 40.913128
v 85.3015 69.790306 41.02304
v 84.912346 69.73249 40.92068
v 84.619705 69.6809 40.633476
v 84.50199 69.64935 40.23838
v 84.59074 69.6463 39.841263
v 84.86217 69.67257 39.54853
v 84.93964 68.45095 39.828537
v 85.34149 68.421715 39.94381
v 85.6993 68.47448 40.2125
v 85.917206 68.5951 40.562626
v 85.936806 68.75127 40.90036
v 85.75285 68.901115 41.135212
v 85.414635 69.00452 41.20425
v 85.01278 69.033745 41.08898
v 84.65497 68.98098 40.820286
v 84.437065 68.86036 40.470165
v 84.417465 68.7042 40.13243
v 84.60142 68.554344 39.89758
v 84.738846 67.52905 39.868656
v 85.122574 67.46168 39.96569
v 85.51602 67.52809 40.2225
v 85.813774 67.710495 40.570267
v 85.93605 67.960014 40.915813
v 85.85009 68.209785 41.166546
v 85.57891 68.3929 41.255283
v 85.19519 68.460266 41.15825
v 84.80174 68.39385 40.901443
v 84.50398 68.21145 40.553673
v 84.38171 67.96194 40.208126
v 84.467674 67.71216 39.957394
v 84.95847 66.85047 40.662216
v 85.358086 66.83829 40.746227
v 85.72988 66.90796 40.983967
v 85.97425 67.040825 41.31173
v 86.0257 67.20129 41.6417
v 85.87045 67.346344 41.885456
v 85.55011 67.437126 41.977684
v 85.1505 67.44932 41.893673
v 84.778694 67.37965 41.655933
v 84.53433 67.24678 41.328167
v 84.48288 67.08632 40.9982
v 84.63812 66.94126 40.754444
v 85.07483 66.024704 40.858116
v 85.4746 65.99626 40.94765
v 85.80197 66.002235 41.22979
v 85.96923 66.04103 41.62893
v 85.93155 66.10224 42.03812
v 85.699036 66.16947 42.34772
v 85.333984 66.22471 42.474773
v 84.93421 66.25314 42.385235
v 84.60684 66.24717 42.1031
v 84.43958 66.20838 41.70396
v 84.477264 66.14717 41.29477
v 84.70978 66.07993 40.98517
v 85.01503 65.15696 41.09023
v 85.411446 65.14989 41.139683
v 85.71844 65.131 41.377247
v 85.85376 65.10534 41.73927
v 85.781136 65.079796 42.12874
v 85.52004 65.0612 42.4413
v 85.140434 65.05455 42.59321
v 84.74402 65.061615 42.54375
v 84.43703 65.08051 42.306187
v 84.30171 65.10617 41.944168
v 84.37433 65.131714 41.5547
v 84.63542 65.15031 41.242134
v 85.28184 63.98962 40.903965
v 85.654465 63.972404 41.095837
v 85.903336 63.992245 41.451515
v 85.96178 64.04382 41.875698
v 85.81412 64.11333 42.254726
v 85.49993 64.18212 42.487038
v 85.1034 64.23178 42.510384
v 84.730774 64.249 42.318512
v 84.481895 64.22916 41.962833
v 84.42346 64.177574 41.53865
v 84.57112 64.10808 41.159622
v 84.88531 64.03928 40.92731
v 85.004906 63.072025 41.274193
v 85.36728 63.049458 41.5186
v 85.600075 63.087414 41.896263
v 85.6409 63.17572 42.30598
v 85.47882 63.290714 42.63797
v 85.15727 63.401585 42.80328
v 84.76241 63.478622 42.75761
v 84.40003 63.50119 42.5132
v 84.167244 63.463234 42.13554
v 84.12642 63.374928 41.725822
v 84.28849 63.259933 41.39383
v 84.61004 63.149063 41.228523
v 85.147354 62.513435 41.547333
v 85.46888 62.40599 41.668934
v 85.62615 62.254997 41.972622
v 85.577034 62.100914 42.377026
v 85.33468 61.985027 42.77378
v 84.96403 61.93839 43.05658
v 84.5644 61.97349 43.149647
v 84.24287 62.080936 43.02804
v 84.085594 62.23193 42.724354
v 84.13471 62.386017 42.31995
v 84.37707 62.501904 41.923195
v 84.74772 62.548542 41.640396
v 85.06228 61.886395 40.294483
v 85.3923 61.73332 40.348118
v 85.563385 61.511517 40.59403
v 85.529686 61.28042 40.96632
v 85.300224 61.101948 41.36524
v 84.9365 61.023926 41.68389
v 84.53596 61.067257 41.836895
v 84.20593 61.22033 41.78326
v 84.03485 61.442135 41.53735
v 84.06856 61.67323 41.16506
v 84.29802 61.851704 40.76614
v 84.66174 61.929726 40.447487
v 84.81921 60.776657 39.957657
v 85.18935 60.732517 40.013557
v 85.4302 60.645992 40.253666
v 85.47723 60.540264 40.613644
v 85.31782 60.443665 40.997036
v 84.994705 60.382076 41.301113
v 84.594444 60.372005 41.444397
v 84.224304 60.416145 41.388496
v 83.98345 60.50267 41.148388
v 83.93643 60.6084 40.78841
v 84.09583 60.704994 40.405018
v 84.41895 60.766582 40.10094
v 84.93793 59.50022 40.15078
v 85.299126 59.490215 40.341114
v 85.52312 59.49444 40.680454
v 85.5499 59.511765 41.07787
v 85.372284 59.53755 41.42688
v 85.03787 59.564884 41.63396
v 84.63627 59.586445 41.64363
v 84.27508 59.59645 41.453297
v 84.05108 59.592224 41.11396
v 84.0243 59.574898 40.71654
v 84.20191 59.549114 40.36753
v 84.53632 59.521782 40.16045
v 85.061966 58.356453 40.43417
v 85.31468 58.463585 40.71994
v 85.3768 58.58931 41.08504
v 85.231674 58.699947 41.43164
v 84.91818 58.765846 41.666866
v 84.52034 58.769356 41.727695
v 84.14474 58.70953 41.597828
v 83.89202 58.602398 41.312057
v 83.8299 58.476673 40.946957
v 83.97503 58.366035 40.600357
v 84.28852 58.300133 40.36513
v 84.68636 58.296627 40.304302
v 85.28189 57.53997 40.82663
v 85.543564 57.69947 41.082912
v 85.624626 57.848427 41.441067
v 85.50335 57.946922 41.80512
v 85.212234 57.96857 42.077522
v 84.829285 57.907566 42.185287
v 84.45711 57.780262 42.09954
v 84.195435 57.62076 41.843258
v 84.11437 57.471806 41.485107
v 84.23565 57.37331 41.121056
v 84.526764 57.35166 40.84865
v 84.90971 57.412663 40.740883
v 85.61075 56.474827 41.0921
v 85.829636 56.580482 41.395744
v 85.85001 56.708225 41.753082
v 85.66642 56.823826 42.06836
v 85.32805 56.89631 42.257103
v 84.92557 56.906254 42.268734
v 84.56682 56.850994 42.10014
v 84.34793 56.745335 41.796494
v 84.32755 56.61759 41.43916
v 84.51115 56.50199 41.123882
v 84.84952 56.42951 40.93514
v 85.25201 56.419567 40.923504
v 85.4974 55.583225 41.630394
v 85.62504 55.68656 42.063465
v 85.54538 55.812397 42.461758
v 85.27977 55.927013 42.718548
v 84.899376 55.9997 42.765038
v 84.50612 56.010975 42.58876
v 84.20538 55.957825 42.236958
v 84.077736 55.85449 41.803886
v 84.157394 55.728657 41.405594
v 84.423004 55.61404 41.148804
v 84.803406 55.541355 41.102314
v 85.196655 55.530075 41.27859
v 85.40141 54.739338 41.652584
v 85.631424 54.76259 41.98042
v 85.66534 54.781456 42.37845
v 85.49406 54.790882 42.74002
v 85.16348 54.788345 42.968254
v 84.76219 54.774525 43.001995
v 84.39771 54.75312 42.8322
v 84.167694 54.72987 42.504364
v 84.13379 54.711006 42.106335
v 84.30506 54.701576 41.744762
v 84.635635 54.704113 41.51653
v 85.03693 54.717937 41.482788
v 85.41435 53.550182 41.61441
v 85.62225 53.462673 41.94927
v 85.64468 53.44229 42.352352
v 85.47559 53.494488 42.71565
v 85.16033 53.605286 42.94182
v 84.783356 53.74499 42.970257
v 84.44567 53.876175 42.793343
v 84.23777 53.96368 42.45848
v 84.215355 53.984066 42.0554
v 84.38443 53.93187 41.692104
v 84.6997 53.82107 41.465935
v 85.076675 53.681366 41.437496
v 84.70228 52.68171 41.646015
v 84.859726 52.545177 41.98665
v 84.848526 52.51742 42.385395
v 84.67167 52.60588 42.735405
v 84.37655 52.78685 42.942898
v 84.04224 53.01184 42.95227
v 83.75832 53.22057 42.761017
v 83.600876 53.3571 42.420383
v 83.612076 53.384857 42.021637
v 83.78893 53.2964 41.671627
v 84.08405 53.11543 41.464138
v 84.418365 52.890438 41.45476
v 84.34423 52.033184 41.247974
v 84.51686 51.859135 41.549393
v 84.49505 51.72957 41.948856
v 84.284645 51.679203 42.339325
v 83.94202 51.72154 42.61618
v 83.55898 51.84523 42.705235
v 83.23817 52.01713 42.582626
v 83.065544 52.191185 42.281208
v 83.08735 52.320747 41.881744
v 83.29776 52.371113 41.491272
v 83.64038 52.328777 41.21442
v 84.023415 52.205086 41.125366
v 84.043144 51.147945 40.753437
v 84.291245 51.016537 41.007763
v 84.35734 50.91883 41.380383
v 84.22372 50.881012 41.77146
v 83.92619 50.91321 42.076202
v 83.54448 51.0068 42.212955
v 83.180855 51.136707 42.145077
v 82.93276 51.268116 41.89075
v 82.86667 51.36582 41.51813
v 83.00028 51.40364 41.127052
v 83.29781 51.37144 40.82231
v 83.67953 51.27785 40.68556
v 83.502815 49.721447 41.42434
v 83.82341 49.774914 41.741066
v 83.990814 49.93741 42.0984
v 83.96015 50.165398 42.4006
v 83.739655 50.39779 42.56669
v 83.3884 50.572315 42.552162
v 83.0005 50.64221 42.360912
v 82.6799 50.588745 42.04419
v 82.512505 50.426247 41.686855
v 82.54316 50.198257 41.384655
v 82.76366 49.965866 41.218567
v 83.114914 49.79134 41.233093
v 83.438995 49.01911 42.054344
v 83.74526 49.19328 42.337788
v 83.88472 49.483887 42.611824
v 83.82001 49.81306 42.80303
v 83.56845 50.092598 42.86017
v 83.19747 50.247604 42.76793
v 82.80646 50.236538 42.55103
v 82.50019 50.062366 42.26759
v 82.36073 49.771763 41.99355
v 82.425446 49.44259 41.802345
v 82.676994 49.163048 41.74521
v 83.04798 49.008045 41.837444
v 83.00168 48.458767 42.507023
v 83.36162 48.51677 42.809998
v 83.591866 48.702427 43.179813
v 83.630714 48.96599 43.51738
v 83.46777 49.23683 43.73224
v 83.14668 49.44239 43.766827
v 82.75349 49.52758 43.61187
v 82.39355 49.469578 43.308895
v 82.1633 49.28392 42.93908
v 82.12445 49.020363 42.601517
v 82.2874 48.749516 42.386654
v 82.60848 48.543957 42.35207
v 82.93077 47.63408 43.206722
v 83.26983 47.716003 43.504913
v 83.46146 47.912174 43.835495
v 83.45431 48.170025 44.109886
v 83.250305 48.42047 44.254566
v 82.904106 48.5964 44.23077
v 82.50848 48.650673 44.044872
v 82.16942 48.568752 43.74668
v 81.97779 48.37258 43.4161
v 81.98494 48.114727 43.14171
v 82.18894 47.864285 42.99703
v 82.53514 47.688354 43.020824
v 82.7845 46.96957 43.934845
v 83.09542 47.06009 44.267563
v 83.2434 47.251534 44.623825
v 83.18879 47.492603 44.908173
v 82.94622 47.718704 45.044407
v 82.580696 47.86925 44.996033
v 82.190155 47.903908 44.776005
v 81.879234 47.813385 44.443283
v 81.731255 47.62194 44.08702
v 81.785866 47.380875 43.802677
v 82.028435 47.154774 43.66644
v 82.39396 47.004227 43.714817
v 82.56435 46.332832 44.295128
v 82.882904 46.294987 44.570908
v 83.04503 46.31701 44.950867
v 83.00728 46.39299 45.3332
v 82.77977 46.50258 45.61546
v 82.42346 46.61641 45.72201
v 82.03383 46.703976 45.62431
v 81.71528 46.74182 45.348534
v 81.553154 46.719803 44.96857
v 81.590904 46.643818 44.58624
v 81.81841 46.53423 44.30398
v 82.17472 46.420403 44.197426
v 82.31176 45.418518 44.257088
v 82.61762 45.349728 44.51296
v 82.76176 45.329395 44.88615
v 82.70556 45.362976 45.27666
v 82.46407 45.441463 45.579853
v 82.10201 45.54383 45.714493
v 81.71639 45.64265 45.6445
v 81.41053 45.71144 45.388626
v 81.26639 45.73177 45.015438
v 81.322586 45.698193 44.624928
v 81.56407 45.619705 44.32173
v 81.92613 45.517334 44.18709
v 82.08941 44.31733 44.466316
v 82.403656 44.371094 44.721046
v 82.55032 44.47147 45.093952
v 82.49012 44.59156 45.48512
v 82.23917 44.699184 45.789726
v 81.86471 44.76551 45.926163
v 81.46709 44.772762 45.857864
v 81.15284 44.718998 45.603138
v 81.006165 44.618626 45.230232
v 81.066376 44.498535 44.839066
v 81.31733 44.390907 44.534454
v 81.69178 44.324585 44.39802
v 82.061356 43.327866 44.819435
v 82.40938 43.325623 45.040565
v 82.61594 43.394188 45.404247
v 82.62568 43.515194 45.81303
v 82.43599 43.65621 46.15738
v 82.0977 43.77946 46.345028
v 81.70146 43.851913 46.3257
v 81.35343 43.854156 46.104565
v 81.14688 43.78559 45.740887
v 81.13714 43.664585 45.332104
v 81.32682 43.523567 44.987755
v 81.66511 43.40032 44.800102
v 81.45958 42.36851 44.982544
v 81.80319 42.262318 45.19526
v 82.044014 42.27024 45.5296
v 82.11752 42.390156 45.89598
v 82.00402 42.589935 46.19623
v 81.733925 42.816048 46.3499
v 81.3796 43.007904 46.315807
v 81.03599 43.114098 46.103092
v 80.795166 43.10618 45.76875
v 80.72165 42.98626 45.402367
v 80.83515 42.78648 45.102116
v 81.105255 42.56037 44.948452
v 81.02555 41.654312 45.437363
v 81.360016 41.514545 45.643753
v 81.592964 41.477364 45.99267
v 81.66199 41.55273 46.39062
v 81.54858 41.720455 46.730976
v 81.283134 41.935593 46.92254
v 80.936775 42.140495 46.91398
v 80.60231 42.280262 46.70759
v 80.36936 42.317444 46.358673
v 80.30034 42.242077 45.96072
v 80.41375 42.074352 45.620365
v 80.67919 41.859215 45.428802
v 80.63675 40.946194 45.486282
v 80.949135 40.78309 45.67787
v 81.129295 40.67979 46.01932
v 81.128944 40.663967 46.419144
v 80.94818 40.73987 46.770203
v 80.635445 40.88715 46.978436
v 80.27452 41.06635 46.988045
v 79.962135 41.22945 46.79646
v 79.781975 41.332752 46.455006
v 79.782326 41.34857 46.055187
v 79.96309 41.272675 45.704124
v 80.275826 41.125393 45.49589
v 80.24752 40.244846 45.615196
v 80.59421 40.124577 45.72062
v 80.79862 39.984676 45.977337
v 80.80597 39.862633 46.316563
v 80.614296 39.791153 46.647404
v 80.274956 39.78938 46.881207
v 79.878876 39.857796 46.95533
v 79.53219 39.978065 46.849903
v 79.327774 40.117966 46.593185
v 79.32043 40.240005 46.25396
v 79.5121 40.31149 45.92312
v 79.85144 40.313263 45.689316
v 80.32822 39.401825 44.94807
v 80.661995 39.303715 45.15207
v 80.84432 39.132946 45.498234
v 80.82633 38.935276 45.89381
v 80.61286 38.763664 46.232803
v 80.26109 38.6641 46.42438
v 79.865295 38.66326 46.417213
v 79.53151 38.76137 46.213215
v 79.34919 38.93214 45.86705
v 79.36717 39.12981 45.471474
v 79.58065 39.30142 45.13248
v 79.93242 39.40098 44.940903
v 80.092735 39.154583 45.647774
usemtl mat_7
s 1
f 1729 1729 1730
f 1730 1729 1731
f 1729 1729 1731
f 1731 1729 1732
f 1729 1729 1732
f 1732 1729 1733
f 1729 1729 1733
f 1733 1729 1734
f 1729 1729 1734
f 1734 1729 1735
f 1729 1729 1735
f 1735 1729 1736
f 1729 1729 1736
f 1736 1729 1737
f 1729 1729 1737
f 1737 1729 1738
f 1729 1729 1738
f 1738 1729 1739
f 1729 1729 1739
f 1739 1729 1740
f 1729 1729 1740
f 1740 1729 1741
f 1729 1729 1741
f 1741 1729 1730
f 1730 1731 1742
f 1742 1731 1743
f 1731 1732 1743
f 1743 1732 1744
f 1732 1733 1744
f 1744 1733 1745
f 1733 1734 1745
f 1745 1734 1746
f 1734 1735 1746
f 1746 1735 1747
f 1735 1736 1747
f 1747 1736 1748
f 1736 1737 1748
f 1748 1737 1749
f 1737 1738 1749
f 1749 1738 1750
f 1738 1739 1750
f 1750 1739 1751
f 1739 1740 1751
f 1751 1740 1752
f 1740 1741 1752
f 1752 1741 1753
f 1741 1730 1753
f 1753 1730 1742
f 1742 1743 1754
f 1754 1743 1755
f 1743 1744 1755
f 1755 1744 1756
f 1744 1745 1756
f 1756 1745 1757
f 1745 1746 1757
f 1757 1746 1758
f 1746 1747 1758
f 1758 1747 1759
f 1747 1748 1759
f 1759 1748 1760
f 1748 1749 1760
f 1760 1749 1761
f 1749 1750 1761
f 1761 1750 1762
f 1750 1751 1762
f 1762 1751 1763
f 1751 1752 1763
f 1763 1752 1764
f 1752 1753 1764
f 1764 1753 1765
f 1753 1742 1765
f 1765 1742 1754
f 1754 1755 1766
f 1766 1755 1767
f 1755 1756 1767
f 1767 1756 1768
f 1756 1757 1768
f 1768 1757 1769
f 1757 1758 1769
f 1769 1758 1770
f 1758 1759 1770
f 1770 1759 1771
f 1759 1760 1771
f 1771 1760 1772
f 1760 1761 1772
f 1772 1761 1773
f 1761 1762 1773
f 1773 1762 1774
f 1762 1763 1774
f 1774 1763 1775
f 1763 1764 1775
f 1775 1764 1776
f 1764 1765 1776
f 1776 1765 1777
f 1765 1754 1777
f 1777 1754 1766
f 1766 1767 1778
f 1778 1767 1779
f 1767 1768 1779
f 1779 1768 1780
f 1768 1769 1780
f 1780 1769 1781
f 1769 1770 1781
f 1781 1770 1782
f 1770 1771 1782
f 1782 1771 1783
f 1771 1772 1783
f 1783 1772 1784
f 1772 1773 1784
f 1784 1773 1785
f 1773 1774 1785
f 1785 1774 1786
f 1774 1775 1786
f 1786 1775 1787
f 1775 1776 1787
f 1787 1776 1788
f 1776 1777 1788
f 1788 1777 1789
f 1777 1766 1789
f 1789 1766 1778
f 1778 1779 1790
f 1790 1779 1791
f 1779 1780 1791
f 1791 1780 1792
f 1780 1781 1792
f 1792 1781 1793
f 1781 1782 1793
f 1793 1782 1794
f 1782 1783 1794
f 1794 1783 1795
f 1783 1784 1795
f 1795 1784 1796
f 1784 1785 1796
f 1796 1785 1797
f 1785 1786 1797
f 1797 1786 1798
f 1786 1787 1798
f 1798 1787 1799
f 1787 1788 1799
f 1799 1788 1800
f 1788 1789 1800
f 1800 1789 1801
f 1789 1778 1801
f 1801 1778 1790
f 1790 1791 1802
f 1802 1791 1803
f 1791 1792 1803
f 1803 1792 1804
f 1792 1793 1804
f 1804 1793 1805
f 1793 1794 1805
f 1805 1794 1806
f 1794 1795 1806
f 1806 1795 1807
f 1795 1796 1807
f 1807 1796 1808
f 1796 1797 1808
f 1808 1797 1809
f 1797 1798 1809
f 1809 1798 1810
f 1798 1799 1810
f 1810 1799 1811
f 1799 1800 1811
f 1811 1800 1812
f 1800 1801 1812
f 1812 1801 1813
f 1801 1790 1813
f 1813 1790 1802
f 1802 1803 1814
f 1814 1803 1815
f 1803 1804 1815
f 1815 1804 1816
f 1804 1805 1816
f 1816 1805 1817
f 1805 1806 1817
f 1817 1806 1818
f 1806 1807 1818
f 1818 1807 1819
f 1807 1808 1819
f 1819 1808 1820
f 1808 1809 1820
f 1820 1809 1821
f 1809 1810 1821
f 1821 1810 1822
f 1810 1811 1822
f 1822 1811 1823
f 1811 1812 1823
f 1823 1812 1824
f 1812 1813 1824
f 1824 1813 1825
f 1813 1802 1825
f 1825 1802 1814
f 1814 1815 1826
f 1826 1815 1827
f 1815 1816 1827
f 1827 1816 1828
f 1816 1817 1828
f 1828 1817 1829
f 1817 1818 1829
f 1829 1818 1830
f 1818 1819 1830
f 1830 1819 1831
f 1819 1820 1831
f 1831 1820 1832
f 1820 1821 1832
f 1832 1821 1833
f 1821 1822 1833
f 1833 1822 1834
f 1822 1823 1834
f 1834 1823 1835
f 1823 1824 1835
f 1835 1824 1836
f 1824 1825 1836
f 1836 1825 1837
f 1825 1814 1837
f 1837 1814 1826
f 1826 1827 1838
f 1838 1827 1839
f 1827 1828 1839
f 1839 1828 1840
f 1828 1829 1840
f 1840 1829 1841
f 1829 1830 1841
f 1841 1830 1842
f 1830 1831 1842
f 1842 1831 1843
f 1831 1832 1843
f 1843 1832 1844
f 1832 1833 1844
f 1844 1833 1845
f 1833 1834 1845
f 1845 1834 1846
f 1834 1835 1846
f 1846 1835 1847
f 1835 1836 1847
f 1847 1836 1848
f 1836 1837 1848
f 1848 1837 1849
f 1837 1826 1849
f 1849 1826 1838
f 1838 1839 1850
f 1850 1839 1851
f 1839 1840 1851
f 1851 1840 1852
f 1840 1841 1852
f 1852 1841 1853
f 1841 1842 1853
f 1853 1842 1854
f 1842 1843 1854
f 1854 1843 1855
f 1843 1844 1855
f 1855 1844 1856
f 1844 1845 1856
f 1856 1845 1857
f 1845 1846 1857
f 1857 1846 1858
f 1846 1847 1858
f 1858 1847 1859
f 1847 1848 1859
f 1859 1848 1860
f 1848 1849 1860
f 1860 1849 1861
f 1849 1838 1861
f 1861 1838 1850
f 1850 1851 1862
f 1862 1851 1863
f 1851 1852 1863
f 1863 1852 1864
f 1852 1853 1864
f 1864 1853 1865
f 1853 1854 1865
f 1865 1854 1866
f 1854 1855 1866
f 1866 1855 1867
f 1855 1856 1867
f 1867 1856 1868
f 1856 1857 1868
f 1868 1857 1869
f 1857 1858 1869
f 1869 1858 1870
f 1858 1859 1870
f 1870 1859 1871
f 1859 1860 1871
f 1871 1860 1872
f 1860 1861 1872
f 1872 1861 1873
f 1861 1850 1873
f 1873 1850 1862
f 1862 1863 1874
f 1874 1863 1875
f 1863 1864 1875
f 1875 1864 1876
f 1864 1865 1876
f 1876 1865 1877
f 1865 1866 1877
f 1877 1866 1878
f 1866 1867 1878
f 1878 1867 1879
f 1867 1868 1879
f 1879 1868 1880
f 1868 1869 1880
f 1880 1869 1881
f 1869 1870 1881
f 1881 1870 1882
f 1870 1871 1882
f 1882 1871 1883
f 1871 1872 1883
f 1883 1872 1884
f 1872 1873 1884
f 1884 1873 1885
f 1873 1862 1885
f 1885 1862 1874
f 1874 1875 1886
f 1886 1875 1887
f 1875 1876 1887
f 1887 1876 1888
f 1876 1877 1888
f 1888 1877 1889
f 1877 1878 1889
f 1889 1878 1890
f 1878 1879 1890
f 1890 1879 1891
f 1879 1880 1891
f 1891 1880 1892
f 1880 1881 1892
f 1892 1881 1893
f 1881 1882 1893
f 1893 1882 1894
f 1882 1883 1894
f 1894 1883 1895
f 1883 1884 1895
f 1895 1884 1896
f 1884 1885 1896
f 1896 1885 1897
f 1885 1874 1897
f 1897 1874 1886
f 1886 1887 1898
f 1898 1887 1899
f 1887 1888 1899
f 1899 1888 1900
f 1888 1889 1900
f 1900 1889 1901
f 1889 1890 1901
f 1901 1890 1902
f 1890 1891 1902
f 1902 1891 1903
f 1891 1892 1903
f 1903 1892 1904
f 1892 1893 1904
f 1904 1893 1905
f 1893 1894 1905
f 1905 1894 1906
f 1894 1895 1906
f 1906 1895 1907
f 1895 1896 1907
f 1907 1896 1908
f 1896 1897 1908
f 1908 1897 1909
f 1897 1886 1909
f 1909 1886 1898
f 1898 1899 1910
f 1910 1899 1911
f 1899 1900 1911
f 1911 1900 1912
f 1900 1901 1912
f 1912 1901 1913
f 1901 1902 1913
f 1913 1902 1914
f 1902 1903 1914
f 1914 1903 1915
f 1903 1904 1915
f 1915 1904 1916
f 1904 1905 1916
f 1916 1905 1917
f 1905 1906 1917
f 1917 1906 1918
f 1906 1907 1918
f 1918 1907 1919
f 1907 1908 1919
f 1919 1908 1920
f 1908 1909 1920
f 1920 1909 1921
f 1909 1898 1921
f 1921 1898 1910
f 1910 1911 1922
f 1922 1911 1923
f 1911 1912 1923
f 1923 1912 1924
f 1912 1913 1924
f 1924 1913 1925
f 1913 1914 1925
f 1925 1914 1926
f 1914 1915 1926
f 1926 1915 1927
f 1915 1916 1927
f 1927 1916 1928
f 1916 1917 1928
f 1928 1917 1929
f 1917 1918 1929
f 1929 1918 1930
f 1918 1919 1930
f 1930 1919 1931
f 1919 1920 1931
f 1931 1920 1932
f 1920 1921 1932
f 1932 1921 1933
f 1921 1910 1933
f 1933 1910 1922
f 1922 1923 1934
f 1934 1923 1935
f 1923 1924 1935
f 1935 1924 1936
f 1924 1925 1936
f 1936 1925 1937
f 1925 1926 1937
f 1937 1926 1938
f 1926 1927 1938
f 1938 1927 1939
f 1927 1928 1939
f 1939 1928 1940
f 1928 1929 1940
f 1940 1929 1941
f 1929 1930 1941
f 1941 1930 1942
f 1930 1931 1942
f 1942 1931 1943
f 1931 1932 1943
f 1943 1932 1944
f 1932 1933 1944
f 1944 1933 1945
f 1933 1922 1945
f 1945 1922 1934
f 1934 1935 1946
f 1946 1935 1947
f 1935 1936 1947
f 1947 1936 1948
f 1936 1937 1948
f 1948 1937 1949
f 1937 1938 1949
f 1949 1938 1950
f 1938 1939 1950
f 1950 1939 1951
f 1939 1940 1951
f 1951 1940 1952
f 1940 1941 1952
f 1952 1941 1953
f 1941 1942 1953
f 1953 1942 1954
f 1942 1943 1954
f 1954 1943 1955
f 1943 1944 1955
f 1955 1944 1956
f 1944 1945 1956
f 1956 1945 1957
f 1945 1934 1957
f 1957 1934 1946
f 1946 1947 1958
f 1958 1947 1959
f 1947 1948 1959
f 1959 1948 1960
f 1948 1949 1960
f 1960 1949 1961
f 1949 1950 1961
f 1961 1950 1962
f 1950 1951 1962
f 1962 1951 1963
f 1951 1952 1963
f 1963 1952 1964
f 1952 1953 1964
f 1964 1953 1965
f 1953 1954 1965
f 1965 1954 1966
f 1954 1955 1966
f 1966 1955 1967
f 1955 1956 1967
f 1967 1956 1968
f 1956 1957 1968
f 1968 1957 1969
f 1957 1946 1969
f 1969 1946 1958
f 1958 1959 1970
f 1970 1959 1971
f 1959 1960 1971
f 1971 1960 1972
f 1960 1961 1972
f 1972 1961 1973
f 1961 1962 1973
f 1973 1962 1974
f 1962 1963 1974
f 1974 1963 1975
f 1963 1964 1975
f 1975 1964 1976
f 1964 1965 1976
f 1976 1965 1977
f 1965 1966 1977
f 1977 1966 1978
f 1966 1967 1978
f 1978 1967 1979
f 1967 1968 1979
f 1979 1968 1980
f 1968 1969 1980
f 1980 1969 1981
f 1969 1958 1981
f 1981 1958 1970
f 1970 1971 1982
f 1982 1971 1983
f 1971 1972 1983
f 1983 1972 1984
f 1972 1973 1984
f 1984 1973 1985
f 1973 1974 1985
f 1985 1974 1986
f 1974 1975 1986
f 1986 1975 1987
f 1975 1976 1987
f 1987 1976 1988
f 1976 1977 1988
f 1988 1977 1989
f 1977 1978 1989
f 1989 1978 1990
f 1978 1979 1990
f 1990 1979 1991
f 1979 1980 1991
f 1991 1980 1992
f 1980 1981 1992
f 1992 1981 1993
f 1981 1970 1993
f 1993 1970 1982
f 1982 1983 1994
f 1994 1983 1995
f 1983 1984 1995
f 1995 1984 1996
f 1984 1985 1996
f 1996 1985 1997
f 1985 1986 1997
f 1997 1986 1998
f 1986 1987 1998
f 1998 1987 1999
f 1987 1988 1999
f 1999 1988 2000
f 1988 1989 2000
f 2000 1989 2001
f 1989 1990 2001
f 2001 1990 2002
f 1990 1991 2002
f 2002 1991 2003
f 1991 1992 2003
f 2003 1992 2004
f 1992 1993 2004
f 2004 1993 2005
f 1993 1982 2005
f 2005 1982 1994
f 1994 1995 2006
f 2006 1995 2007
f 1995 1996 2007
f 2007 1996 2008
f 1996 1997 2008
f 2008 1997 2009
f 1997 1998 2009
f 2009 1998 2010
f 1998 1999 2010
f 2010 1999 2011
f 1999 2000 2011
f 2011 2000 2012
f 2000 2001 2012
f 2012 2001 2013
f 2001 2002 2013
f 2013 2002 2014
f 2002 2003 2014
f 2014 2003 2015
f 2003 2004 2015
f 2015 2004 2016
f 2004 2005 2016
f 2016 2005 2017
f 2005 1994 2017
f 2017 1994 2006
f 2006 2007 2018
f 2018 2007 2019
f 2007 2008 2019
f 2019 2008 2020
f 2008 2009 2020
f 2020 2009 2021
f 2009 2010 2021
f 2021 2010 2022
f 2010 2011 2022
f 2022 2011 2023
f 2011 2012 2023
f 2023 2012 2024
f 2012 2013 2024
f 2024 2013 2025
f 2013 2014 2025
f 2025 2014 2026
f 2014 2015 2026
f 2026 2015 2027
f 2015 2016 2027
f 2027 2016 2028
f 2016 2017 2028
f 2028 2017 2029
f 2017 2006 2029
f 2029 2006 2018
f 2018 2019 2030
f 2030 2019 2031
f 2019 2020 2031
f 2031 2020 2032
f 2020 2021 2032
f 2032 2021 2033
f 2021 2022 2033
f 2033 2022 2034
f 2022 2023 2034
f 2034 2023 2035
f 2023 2024 2035
f 2035 2024 2036
f 2024 2025 2036
f 2036 2025 2037
f 2025 2026 2037
f 2037 2026 2038
f 2026 2027 2038
f 2038 2027 2039
f 2027 2028 2039
f 2039 2028 2040
f 2028 2029 2040
f 2040 2029 2041
f 2029 2018 2041
f 2041 2018 2030
f 2030 2031 2042
f 2042 2031 2043
f 2031 2032 2043
f 2043 2032 2044
f 2032 2033 2044
f 2044 2033 2045
f 2033 2034 2045
f 2045 2034 2046
f 2034 2035 2046
f 2046 2035 2047
f 2035 2036 2047
f 2047 2036 2048
f 2036 2037 2048
f 2048 2037 2049
f 2037 2038 2049
f 2049 2038 2050
f 2038 2039 2050
f 2050 2039 2051
f 2039 2040 2051
f 2051 2040 2052
f 2040 2041 2052
f 2052 2041 2053
f 2041 2030 2053
f 2053 2030 2042
f 2042 2043 2054
f 2054 2043 2055
f 2043 2044 2055
f 2055 2044 2056
f 2044 2045 2056
f 2056 2045 2057
f 2045 2046 2057
f 2057 2046 2058
f 2046 2047 2058
f 2058 2047 2059
f 2047 2048 2059
f 2059 2048 2060
f 2048 2049 2060
f 2060 2049 2061
f 2049 2050 2061
f 2061 2050 2062
f 2050 2051 2062
f 2062 2051 2063
f 2051 2052 2063
f 2063 2052 2064
f 2052 2053 2064
f 2064 2053 2065
f 2053 2042 2065
f 2065 2042 2054
f 2054 2055 2066
f 2066 2055 2067
f 2055 2056 2067
f 2067 2056 2068
f 2056 2057 2068
f 2068 2057 2069
f 2057 2058 2069
f 2069 2058 2070
f 2058 2059 2070
f 2070 2059 2071
f 2059 2060 2071
f 2071 2060 2072
f 2060 2061 2072
f 2072 2061 2073
f 2061 2062 2073
f 2073 2062 2074
f 2062 2063 2074
f 2074 2063 2075
f 2063 2064 2075
f 2075 2064 2076
f 2064 2065 2076
f 2076 2065 2077
f 2065 2054 2077
f 2077 2054 2066
f 2066 2067 2078
f 2078 2067 2079
f 2067 2068 2079
f 2079 2068 2080
f 2068 2069 2080
f 2080 2069 2081
f 2069 2070 2081
f 2081 2070 2082
f 2070 2071 2082
f 2082 2071 2083
f 2071 2072 2083
f 2083 2072 2084
f 2072 2073 2084
f 2084 2073 2085
f 2073 2074 2085
f 2085 2074 2086
f 2074 2075 2086
f 2086 2075 2087
f 2075 2076 2087
f 2087 2076 2088
f 2076 2077 2088
f 2088 2077 2089
f 2077 2066 2089
f 2089 2066 2078
f 2078 2079 2090
f 2090 2079 2091
f 2079 2080 2091
f 2091 2080 2092
f 2080 2081 2092
f 2092 2081 2093
f 2081 2082 2093
f 2093 2082 2094
f 2082 2083 2094
f 2094 2083 2095
f 2083 2084 2095
f 2095 2084 2096
f 2084 2085 2096
f 2096 2085 2097
f 2085 2086 2097
f 2097 2086 2098
f 2086 2087 2098
f 2098 2087 2099
f 2087 2088 2099
f 2099 2088 2100
f 2088 2089 2100
f 2100 2089 2101
f 2089 2078 2101
f 2101 2078 2090
f 2090 2091 2102
f 2102 2091 2103
f 2091 2092 2103
f 2103 2092 2104
f 2092 2093 2104
f 2104 2093 2105
f 2093 2094 2105
f 2105 2094 2106
f 2094 2095 2106
f 2106 2095 2107
f 2095 2096 2107
f 2107 2096 2108
f 2096 2097 2108
f 2108 2097 2109
f 2097 2098 2109
f 2109 2098 2110
f 2098 2099 2110
f 2110 2099 2111
f 2099 2100 2111
f 2111 2100 2112
f 2100 2101 2112
f 2112 2101 2113
f 2101 2090 2113
f 2113 2090 2102
f 2102 2103 2114
f 2114 2103 2115
f 2103 2104 2115
f 2115 2104 2116
f 2104 2105 2116
f 2116 2105 2117
f 2105 2106 2117
f 2117 2106 2118
f 2106 2107 2118
f 2118 2107 2119
f 2107 2108 2119
f 2119 2108 2120
f 2108 2109 2120
f 2120 2109 2121
f 2109 2110 2121
f 2121 2110 2122
f 2110 2111 2122
f 2122 2111 2123
f 2111 2112 2123
f 2123 2112 2124
f 2112 2113 2124
f 2124 2113 2125
f 2113 2102 2125
f 2125 2102 2114
f 2114 2115 2126
f 2126 2115 2127
f 2115 2116 2127
f 2127 2116 2128
f 2116 2117 2128
f 2128 2117 2129
f 2117 2118 2129
f 2129 2118 2130
f 2118 2119 2130
f 2130 2119 2131
f 2119 2120 2131
f 2131 2120 2132
f 2120 2121 2132
f 2132 2121 2133
f 2121 2122 2133
f 2133 2122 2134
f 2122 2123 2134
f 2134 2123 2135
f 2123 2124 2135
f 2135 2124 2136
f 2124 2125 2136
f 2136 2125 2137
f 2125 2114 2137
f 2137 2114 2126
f 2126 2127 2138
f 2138 2127 2139
f 2127 2128 2139
f 2139 2128 2140
f 2128 2129 2140
f 2140 2129 2141
f 2129 2130 2141
f 2141 2130 2142
f 2130 2131 2142
f 2142 2131 2143
f 2131 2132 2143
f 2143 2132 2144
f 2132 2133 2144
f 2144 2133 2145
f 2133 2134 2145
f 2145 2134 2146
f 2134 2135 2146
f 2146 2135 2147
f 2135 2136 2147
f 2147 2136 2148
f 2136 2137 2148
f 2148 2137 2149
f 2137 2126 2149
f 2149 2126 2138
f 2138 2139 2150
f 2150 2139 2151
f 2139 2140 2151
f 2151 2140 2152
f 2140 2141 2152
f 2152 2141 2153
f 2141 2142 2153
f 2153 2142 2154
f 2142 2143 2154
f 2154 2143 2155
f 2143 2144 2155
f 2155 2144 2156
f 2144 2145 2156
f 2156 2145 2157
f 2145 2146 2157
f 2157 2146 2158
f 2146 2147 2158
f 2158 2147 2159
f 2147 2148 2159
f 2159 2148 2160
f 2148 2149 2160
f 2160 2149 2161
f 2149 2138 2161
f 2161 2138 2150
f 2150 2151 2162
f 2162 2151 2163
f 2151 2152 2163
f 2163 2152 2164
f 2152 2153 2164
f 2164 2153 2165
f 2153 2154 2165
f 2165 2154 2166
f 2154 2155 2166
f 2166 2155 2167
f 2155 2156 2167
f 2167 2156 2168
f 2156 2157 2168
f 2168 2157 2169
f 2157 2158 2169
f 2169 2158 2170
f 2158 2159 2170
f 2170 2159 2171
f 2159 2160 2171
f 2171 2160 2172
f 2160 2161 2172
f 2172 2161 2173
f 2161 2150 2173
f 2173 2150 2162
f 2162 2163 2174
f 2174 2163 2175
f 2163 2164 2175
f 2175 2164 2176
f 2164 2165 2176
f 2176 2165 2177
f 2165 2166 2177
f 2177 2166 2178
f 2166 2167 2178
f 2178 2167 2179
f 2167 2168 2179
f 2179 2168 2180
f 2168 2169 2180
f 2180 2169 2181
f 2169 2170 2181
f 2181 2170 2182
f 2170 2171 2182
f 2182 2171 2183
f 2171 2172 2183
f 2183 2172 2184
f 2172 2173 2184
f 2184 2173 2185
f 2173 2162 2185
f 2185 2162 2174
f 2174 2175 2186
f 2186 2175 2187
f 2175 2176 2187
f 2187 2176 2188
f 2176 2177 2188
f 2188 2177 2189
f 2177 2178 2189
f 2189 2178 2190
f 2178 2179 2190
f 2190 2179 2191
f 2179 2180 2191
f 2191 2180 2192
f 2180 2181 2192
f 2192 2181 2193
f 2181 2182 2193
f 2193 2182 2194
f 2182 2183 2194
f 2194 2183 2195
f 2183 2184 2195
f 2195 2184 2196
f 2184 2185 2196
f 2196 2185 2197
f 2185 2174 2197
f 2197 2174 2186
f 2186 2187 2198
f 2198 2187 2199
f 2187 2188 2199
f 2199 2188 2200
f 2188 2189 2200
f 2200 2189 2201
f 2189 2190 2201
f 2201 2190 2202
f 2190 2191 2202
f 2202 2191 2203
f 2191 2192 2203
f 2203 2192 2204
f 2192 2193 2204
f 2204 2193 2205
f 2193 2194 2205
f 2205 2194 2206
f 2194 2195 2206
f 2206 2195 2207
f 2195 2196 2207
f 2207 2196 2208
f 2196 2197 2208
f 2208 2197 2209
f 2197 2186 2209
f 2209 2186 2198
f 2198 2199 2210
f 2210 2199 2211
f 2199 2200 2211
f 2211 2200 2212
f 2200 2201 2212
f 2212 2201 2213
f 2201 2202 2213
f 2213 2202 2214
f 2202 2203 2214
f 2214 2203 2215
f 2203 2204 2215
f 2215 2204 2216
f 2204 2205 2216
f 2216 2205 2217
f 2205 2206 2217
f 2217 2206 2218
f 2206 2207 2218
f 2218 2207 2219
f 2207 2208 2219
f 2219 2208 2220
f 2208 2209 2220
f 2220 2209 2221
f 2209 2198 2221
f 2221 2198 2210
f 2210 2211 2222
f 2222 2211 2223
f 2211 2212 2223
f 2223 2212 2224
f 2212 2213 2224
f 2224 2213 2225
f 2213 2214 2225
f 2225 2214 2226
f 2214 2215 2226
f 2226 2215 2227
f 2215 2216 2227
f 2227 2216 2228
f 2216 2217 2228
f 2228 2217 2229
f 2217 2218 2229
f 2229 2218 2230
f 2218 2219 2230
f 2230 2219 2231
f 2219 2220 2231
f 2231 2220 2232
f 2220 2221 2232
f 2232 2221 2233
f 2221 2210 2233
f 2233 2210 2222
f 2222 2223 2234
f 2234 2223 2235
f 2223 2224 2235
f 2235 2224 2236
f 2224 2225 2236
f 2236 2225 2237
f 2225 2226 2237
f 2237 2226 2238
f 2226 2227 2238
f 2238 2227 2239
f 2227 2228 2239
f 2239 2228 2240
f 2228 2229 2240
f 2240 2229 2241
f 2229 2230 2241
f 2241 2230 2242
f 2230 2231 2242
f 2242 2231 2243
f 2231 2232 2243
f 2243 2232 2244
f 2232 2233 2244
f 2244 2233 2245
f 2233 2222 2245
f 2245 2222 2234
f 2234 2235 2246
f 2246 2235 2247
f 2235 2236 2247
f 2247 2236 2248
f 2236 2237 2248
f 2248 2237 2249
f 2237 2238 2249
f 2249 2238 2250
f 2238 2239 2250
f 2250 2239 2251
f 2239 2240 2251
f 2251 2240 2252
f 2240 2241 2252
f 2252 2241 2253
f 2241 2242 2253
f 2253 2242 2254
f 2242 2243 2254
f 2254 2243 2255
f 2243 2244 2255
f 2255 2244 2256
f 2244 2245 2256
f 2256 2245 2257
f 2245 2234 2257
f 2257 2234 2246
f 2246 2247 2258
f 2258 2247 2259
f 2247 2248 2259
f 2259 2248 2260
f 2248 2249 2260
f 2260 2249 2261
f 2249 2250 2261
f 2261 2250 2262
f 2250 2251 2262
f 2262 2251 2263
f 2251 2252 2263
f 2263 2252 2264
f 2252 2253 2264
f 2264 2253 2265
f 2253 2254 2265
f 2265 2254 2266
f 2254 2255 2266
f 2266 2255 2267
f 2255 2256 2267
f 2267 2256 2268
f 2256 2257 2268
f 2268 2257 2269
f 2257 2246 2269
f 2269 2246 2258
f 2258 2259 2270
f 2270 2259 2271
f 2259 2260 2271
f 2271 2260 2272
f 2260 2261 2272
f 2272 2261 2273
f 2261 2262 2273
f 2273 2262 2274
f 2262 2263 2274
f 2274 2263 2275
f 2263 2264 2275
f 2275 2264 2276
f 2264 2265 2276
f 2276 2265 2277
f 2265 2266 2277
f 2277 2266 2278
f 2266 2267 2278
f 2278 2267 2279
f 2267 2268 2279
f 2279 2268 2280
f 2268 2269 2280
f 2280 2269 2281
f 2269 2258 2281
f 2281 2258 2270
f 2270 2271 2282
f 2282 2271 2283
f 2271 2272 2283
f 2283 2272 2284
f 2272 2273 2284
f 2284 2273 2285
f 2273 2274 2285
f 2285 2274 2286
f 2274 2275 2286
f 2286 2275 2287
f 2275 2276 2287
f 2287 2276 2288
f 2276 2277 2288
f 2288 2277 2289
f 2277 2278 2289
f 2289 2278 2290
f 2278 2279 2290
f 2290 2279 2291
f 2279 2280 2291
f 2291 2280 2292
f 2280 2281 2292
f 2292 2281 2293
f 2281 2270 2293
f 2293 2270 2282
f 2282 2283 2294
f 2294 2283 2295
f 2283 2284 2295
f 2295 2284 2296
f 2284 2285 2296
f 2296 2285 2297
f 2285 2286 2297
f 2297 2286 2298
f 2286 2287 2298
f 2298 2287 2299
f 2287 2288 2299
f 2299 2288 2300
f 2288 2289 2300
f 2300 2289 2301
f 2289 2290 2301
f 2301 2290 2302
f 2290 2291 2302
f 2302 2291 2303
f 2291 2292 2303
f 2303 2292 2304
f 2292 2293 2304
f 2304 2293 2305
f 2293 2282 2305
f 2305 2282 2294
f 2294 2295 2306
f 2306 2295 2307
f 2295 2296 2307
f 2307 2296 2308
f 2296 2297 2308
f 2308 2297 2309
f 2297 2298 2309
f 2309 2298 2310
f 2298 2299 2310
f 2310 2299 2311
f 2299 2300 2311
f 2311 2300 2312
f 2300 2301 2312
f 2312 2301 2313
f 2301 2302 2313
f 2313 2302 2314
f 2302 2303 2314
f 2314 2303 2315
f 2303 2304 2315
f 2315 2304 2316
f 2304 2305 2316
f 2316 2305 2317
f 2305 2294 2317
f 2317 2294 2306
f 2306 2307 2318
f 2318 2307 2319
f 2307 2308 2319
f 2319 2308 2320
f 2308 2309 2320
f 2320 2309 2321
f 2309 2310 2321
f 2321 2310 2322
f 2310 2311 2322
f 2322 2311 2323
f 2311 2312 2323
f 2323 2312 2324
f 2312 2313 2324
f 2324 2313 2325
f 2313 2314 2325
f 2325 2314 2326
f 2314 2315 2326
f 2326 2315 2327
f 2315 2316 2327
f 2327 2316 2328
f 2316 2317 2328
f 2328 2317 2329
f 2317 2306 2329
f 2329 2306 2318
f 2318 2319 2330
f 2330 2319 2331
f 2319 2320 2331
f 2331 2320 2332
f 2320 2321 2332
f 2332 2321 2333
f 2321 2322 2333
f 2333 2322 2334
f 2322 2323 2334
f 2334 2323 2335
f 2323 2324 2335
f 2335 2324 2336
f 2324 2325 2336
f 2336 2325 2337
f 2325 2326 2337
f 2337 2326 2338
f 2326 2327 2338
f 2338 2327 2339
f 2327 2328 2339
f 2339 2328 2340
f 2328 2329 2340
f 2340 2329 2341
f 2329 2318 2341
f 2341 2318 2330
f 2330 2331 2342
f 2342 2331 2343
f 2331 2332 2343
f 2343 2332 2344
f 2332 2333 2344
f 2344 2333 2345
f 2333 2334 2345
f 2345 2334 2346
f 2334 2335 2346
f 2346 2335 2347
f 2335 2336 2347
f 2347 2336 2348
f 2336 2337 2348
f 2348 2337 2349
f 2337 2338 2349
f 2349 2338 2350
f 2338 2339 2350
f 2350 2339 2351
f 2339 2340 2351
f 2351 2340 2352
f 2340 2341 2352
f 2352 2341 2353
f 2341 2330 2353
f 2353 2330 2342
f 2342 2343 2354
f 2354 2343 2355
f 2343 2344 2355
f 2355 2344 2356
f 2344 2345 2356
f 2356 2345 2357
f 2345 2346 2357
f 2357 2346 2358
f 2346 2347 2358
f 2358 2347 2359
f 2347 2348 2359
f 2359 2348 2360
f 2348 2349 2360
f 2360 2349 2361
f 2349 2350 2361
f 2361 2350 2362
f 2350 2351 2362
f 2362 2351 2363
f 2351 2352 2363
f 2363 2352 2364
f 2352 2353 2364
f 2364 2353 2365
f 2353 2342 2365
f 2365 2342 2354
f 2354 2355 2366
f 2366 2355 2367
f 2355 2356 2367
f 2367 2356 2368
f 2356 2357 2368
f 2368 2357 2369
f 2357 2358 2369
f 2369 2358 2370
f 2358 2359 2370
f 2370 2359 2371
f 2359 2360 2371
f 2371 2360 2372
f 2360 2361 2372
f 2372 2361 2373
f 2361 2362 2373
f 2373 2362 2374
f 2362 2363 2374
f 2374 2363 2375
f 2363 2364 2375
f 2375 2364 2376
f 2364 2365 2376
f 2376 2365 2377
f 2365 2354 2377
f 2377 2354 2366
f 2366 2367 2378
f 2378 2367 2379
f 2367 2368 2379
f 2379 2368 2380
f 2368 2369 2380
f 2380 2369 2381
f 2369 2370 2381
f 2381 2370 2382
f 2370 2371 2382
f 2382 2371 2383
f 2371 2372 2383
f 2383 2372 2384
f 2372 2373 2384
f 2384 2373 2385
f 2373 2374 2385
f 2385 2374 2386
f 2374 2375 2386
f 2386 2375 2387
f 2375 2376 2387
f 2387 2376 2388
f 2376 2377 2388
f 2388 2377 2389
f 2377 2366 2389
f 2389 2366 2378
f 2378 2379 2390
f 2390 2379 2391
f 2379 2380 2391
f 2391 2380 2392
f 2380 2381 2392
f 2392 2381 2393
f 2381 2382 2393
f 2393 2382 2394
f 2382 2383 2394
f 2394 2383 2395
f 2383 2384 2395
f 2395 2384 2396
f 2384 2385 2396
f 2396 2385 2397
f 2385 2386 2397
f 2397 2386 2398
f 2386 2387 2398
f 2398 2387 2399
f 2387 2388 2399
f 2399 2388 2400
f 2388 2389 2400
f 2400 2389 2401
f 2389 2378 2401
f 2401 2378 2390
f 2390 2391 2402
f 2402 2391 2403
f 2391 2392 2403
f 2403 2392 2404
f 2392 2393 2404
f 2404 2393 2405
f 2393 2394 2405
f 2405 2394 2406
f 2394 2395 2406
f 2406 2395 2407
f 2395 2396 2407
f 2407 2396 2408
f 2396 2397 2408
f 2408 2397 2409
f 2397 2398 2409
f 2409 2398 2410
f 2398 2399 2410
f 2410 2399 2411
f 2399 2400 2411
f 2411 2400 2412
f 2400 2401 2412
f 2412 2401 2413
f 2401 2390 2413
f 2413 2390 2402
f 2402 2403 2414
f 2414 2403 2415
f 2403 2404 2415
f 2415 2404 2416
f 2404 2405 2416
f 2416 2405 2417
f 2405 2406 2417
f 2417 2406 2418
f 2406 2407 2418
f 2418 2407 2419
f 2407 2408 2419
f 2419 2408 2420
f 2408 2409 2420
f 2420 2409 2421
f 2409 2410 2421
f 2421 2410 2422
f 2410 2411 2422
f 2422 2411 2423
f 2411 2412 2423
f 2423 2412 2424
f 2412 2413 2424
f 2424 2413 2425
f 2413 2402 2425
f 2425 2402 2414
f 2414 2415 2426
f 2426 2415 2427
f 2415 2416 2427
f 2427 2416 2428
f 2416 2417 2428
f 2428 2417 2429
f 2417 2418 2429
f 2429 2418 2430
f 2418 2419 2430
f 2430 2419 2431
f 2419 2420 2431
f 2431 2420 2432
f 2420 2421 2432
f 2432 2421 2433
f 2421 2422 2433
f 2433 2422 2434
f 2422 2423 2434
f 2434 2423 2435
f 2423 2424 2435
f 2435 2424 2436
f 2424 2425 2436
f 2436 2425 2437
f 2425 2414 2437
f 2437 2414 2426
f 2426 2427 2438
f 2438 2427 2439
f 2427 2428 2439
f 2439 2428 2440
f 2428 2429 2440
f 2440 2429 2441
f 2429 2430 2441
f 2441 2430 2442
f 2430 2431 2442
f 2442 2431 2443
f 2431 2432 2443
f 2443 2432 2444
f 2432 2433 2444
f 2444 2433 2445
f 2433 2434 2445
f 2445 2434 2446
f 2434 2435 2446
f 2446 2435 2447
f 2435 2436 2447
f 2447 2436 2448
f 2436 2437 2448
f 2448 2437 2449
f 2437 2426 2449
f 2449 2426 2438
f 2438 2439 2450
f 2450 2439 2451
f 2439 2440 2451
f 2451 2440 2452
f 2440 2441 2452
f 2452 2441 2453
f 2441 2442 2453
f 2453 2442 2454
f 2442 2443 2454
f 2454 2443 2455
f 2443 2444 2455
f 2455 2444 2456
f 2444 2445 2456
f 2456 2445 2457
f 2445 2446 2457
f 2457 2446 2458
f 2446 2447 2458
f 2458 2447 2459
f 2447 2448 2459
f 2459 2448 2460
f 2448 2449 2460
f 2460 2449 2461
f 2449 2438 2461
f 2461 2438 2450
f 2450 2451 2462
f 2462 2451 2463
f 2451 2452 2463
f 2463 2452 2464
f 2452 2453 2464
f 2464 2453 2465
f 2453 2454 2465
f 2465 2454 2466
f 2454 2455 2466
f 2466 2455 2467
f 2455 2456 2467
f 2467 2456 2468
f 2456 2457 2468
f 2468 2457 2469
f 2457 2458 2469
f 2469 2458 2470
f 2458 2459 2470
f 2470 2459 2471
f 2459 2460 2471
f 2471 2460 2472
f 2460 2461 2472
f 2472 2461 2473
f 2461 2450 2473
f 2473 2450 2462
f 2462 2463 2474
f 2474 2463 2475
f 2463 2464 2475
f 2475 2464 2476
f 2464 2465 2476
f 2476 2465 2477
f 2465 2466 2477
f 2477 2466 2478
f 2466 2467 2478
f 2478 2467 2479
f 2467 2468 2479
f 2479 2468 2480
f 2468 2469 2480
f 2480 2469 2481
f 2469 2470 2481
f 2481 2470 2482
f 2470 2471 2482
f 2482 2471 2483
f 2471 2472 2483
f 2483 2472 2484
f 2472 2473 2484
f 2484 2473 2485
f 2473 2462 2485
f 2485 2462 2474
f 2474 2475 2486
f 2486 2475 2487
f 2475 2476 2487
f 2487 2476 2488
f 2476 2477 2488
f 2488 2477 2489
f 2477 2478 2489
f 2489 2478 2490
f 2478 2479 2490
f 2490 2479 2491
f 2479 2480 2491
f 2491 2480 2492
f 2480 2481 2492
f 2492 2481 2493
f 2481 2482 2493
f 2493 2482 2494
f 2482 2483 2494
f 2494 2483 2495
f 2483 2484 2495
f 2495 2484 2496
f 2484 2485 2496
f 2496 2485 2497
f 2485 2474 2497
f 2497 2474 2486
f 2486 2487 2498
f 2498 2487 2499
f 2487 2488 2499
f 2499 2488 2500
f 2488 2489 2500
f 2500 2489 2501
f 2489 2490 2501
f 2501 2490 2502
f 2490 2491 2502
f 2502 2491 2503
f 2491 2492 2503
f 2503 2492 2504
f 2492 2493 2504
f 2504 2493 2505
f 2493 2494 2505
f 2505 2494 2506
f 2494 2495 2506
f 2506 2495 2507
f 2495 2496 2507
f 2507 2496 2508
f 2496 2497 2508
f 2508 2497 2509
f 2497 2486 2509
f 2509 2486 2498
f 2498 2499 2510
f 2510 2499 2511
f 2499 2500 2511
f 2511 2500 2512
f 2500 2501 2512
f 2512 2501 2513
f 2501 2502 2513
f 2513 2502 2514
f 2502 2503 2514
f 2514 2503 2515
f 2503 2504 2515
f 2515 2504 2516
f 2504 2505 2516
f 2516 2505 2517
f 2505 2506 2517
f 2517 2506 2518
f 2506 2507 2518
f 2518 2507 2519
f 2507 2508 2519
f 2519 2508 2520
f 2508 2509 2520
f 2520 2509 2521
f 2509 2498 2521
f 2521 2498 2510
f 2510 2511 2522
f 2522 2511 2523
f 2511 2512 2523
f 2523 2512 2524
f 2512 2513 2524
f 2524 2513 2525
f 2513 2514 2525
f 2525 2514 2526
f 2514 2515 2526
f 2526 2515 2527
f 2515 2516 2527
f 2527 2516 2528
f 2516 2517 2528
f 2528 2517 2529
f 2517 2518 2529
f 2529 2518 2530
f 2518 2519 2530
f 2530 2519 2531
f 2519 2520 2531
f 2531 2520 2532
f 2520 2521 2532
f 2532 2521 2533
f 2521 2510 2533
f 2533 2510 2522
f 2522 2523 2534
f 2534 2523 2535
f 2523 2524 2535
f 2535 2524 2536
f 2524 2525 2536
f 2536 2525 2537
f 2525 2526 2537
f 2537 2526 2538
f 2526 2527 2538
f 2538 2527 2539
f 2527 2528 2539
f 2539 2528 2540
f 2528 2529 2540
f 2540 2529 2541
f 2529 2530 2541
f 2541 2530 2542
f 2530 2531 2542
f 2542 2531 2543
f 2531 2532 2543
f 2543 2532 2544
f 2532 2533 2544
f 2544 2533 2545
f 2533 2522 2545
f 2545 2522 2534
f 2534 2535 2546
f 2546 2535 2547
f 2535 2536 2547
f 2547 2536 2548
f 2536 2537 2548
f 2548 2537 2549
f 2537 2538 2549
f 2549 2538 2550
f 2538 2539 2550
f 2550 2539 2551
f 2539 2540 2551
f 2551 2540 2552
f 2540 2541 2552
f 2552 2541 2553
f 2541 2542 2553
f 2553 2542 2554
f 2542 2543 2554
f 2554 2543 2555
f 2543 2544 2555
f 2555 2544 2556
f 2544 2545 2556
f 2556 2545 2557
f 2545 2534 2557
f 2557 2534 2546
f 2546 2547 2558
f 2558 2547 2559
f 2547 2548 2559
f 2559 2548 2560
f 2548 2549 2560
f 2560 2549 2561
f 2549 2550 2561
f 2561 2550 2562
f 2550 2551 2562
f 2562 2551 2563
f 2551 2552 2563
f 2563 2552 2564
f 2552 2553 2564
f 2564 2553 2565
f 2553 2554 2565
f 2565 2554 2566
f 2554 2555 2566
f 2566 2555 2567
f 2555 2556 2567
f 2567 2556 2568
f 2556 2557 2568
f 2568 2557 2569
f 2557 2546 2569
f 2569 2546 2558
f 2558 2559 2570
f 2570 2559 2571
f 2559 2560 2571
f 2571 2560 2572
f 2560 2561 2572
f 2572 2561 2573
f 2561 2562 2573
f 2573 2562 2574
f 2562 2563 2574
f 2574 2563 2575
f 2563 2564 2575
f 2575 2564 2576
f 2564 2565 2576
f 2576 2565 2577
f 2565 2566 2577
f 2577 2566 2578
f 2566 2567 2578
f 2578 2567 2579
f 2567 2568 2579
f 2579 2568 2580
f 2568 2569 2580
f 2580 2569 2581
f 2569 2558 2581
f 2581 2558 2570
f 2570 2571 2582
f 2582 2571 2583
f 2571 2572 2583
f 2583 2572 2584
f 2572 2573 2584
f 2584 2573 2585
f 2573 2574 2585
f 2585 2574 2586
f 2574 2575 2586
f 2586 2575 2587
f 2575 2576 2587
f 2587 2576 2588
f 2576 2577 2588
f 2588 2577 2589
f 2577 2578 2589
f 2589 2578 2590
f 2578 2579 2590
f 2590 2579 2591
f 2579 2580 2591
f 2591 2580 2592
f 2580 2581 2592
f 2592 2581 2593
f 2581 2570 2593
f 2593 2570 2582
f 2582 2583 2594
f 2594 2583 2595
f 2583 2584 2595
f 2595 2584 2596
f 2584 2585 2596
f 2596 2585 2597
f 2585 2586 2597
f 2597 2586 2598
f 2586 2587 2598
f 2598 2587 2599
f 2587 2588 2599
f 2599 2588 2600
f 2588 2589 2600
f 2600 2589 2601
f 2589 2590 2601
f 2601 2590 2602
f 2590 2591 2602
f 2602 2591 2603
f 2591 2592 2603
f 2603 2592 2604
f 2592 2593 2604
f 2604 2593 2605
f 2593 2582 2605
f 2605 2582 2594
f 2594 2595 2606
f 2606 2595 2607
f 2595 2596 2607
f 2607 2596 2608
f 2596 2597 2608
f 2608 2597 2609
f 2597 2598 2609
f 2609 2598 2610
f 2598 2599 2610
f 2610 2599 2611
f 2599 2600 2611
f 2611 2600 2612
f 2600 2601 2612
f 2612 2601 2613
f 2601 2602 2613
f 2613 2602 2614
f 2602 2603 2614
f 2614 2603 2615
f 2603 2604 2615
f 2615 2604 2616
f 2604 2605 2616
f 2616 2605 2617
f 2605 2594 2617
f 2617 2594 2606
f 2606 2607 2618
f 2618 2607 2619
f 2607 2608 2619
f 2619 2608 2620
f 2608 2609 2620
f 2620 2609 2621
f 2609 2610 2621
f 2621 2610 2622
f 2610 2611 2622
f 2622 2611 2623
f 2611 2612 2623
f 2623 2612 2624
f 2612 2613 2624
f 2624 2613 2625
f 2613 2614 2625
f 2625 2614 2626
f 2614 2615 2626
f 2626 2615 2627
f 2615 2616 2627
f 2627 2616 2628
f 2616 2617 2628
f 2628 2617 2629
f 2617 2606 2629
f 2629 2606 2618
f 2618 2619 2630
f 2630 2619 2631
f 2619 2620 2631
f 2631 2620 2632
f 2620 2621 2632
f 2632 2621 2633
f 2621 2622 2633
f 2633 2622 2634
f 2622 2623 2634
f 2634 2623 2635
f 2623 2624 2635
f 2635 2624 2636
f 2624 2625 2636
f 2636 2625 2637
f 2625 2626 2637
f 2637 2626 2638
f 2626 2627 2638
f 2638 2627 2639
f 2627 2628 2639
f 2639 2628 2640
f 2628 2629 2640
f 2640 2629 2641
f 2629 2618 2641
f 2641 2618 2630
f 2630 2631 2642
f 2642 2631 2643
f 2631 2632 2643
f 2643 2632 2644
f 2632 2633 2644
f 2644 2633 2645
f 2633 2634 2645
f 2645 2634 2646
f 2634 2635 2646
f 2646 2635 2647
f 2635 2636 2647
f 2647 2636 2648
f 2636 2637 2648
f 2648 2637 2649
f 2637 2638 2649
f 2649 2638 2650
f 2638 2639 2650
f 2650 2639 2651
f 2639 2640 2651
f 2651 2640 2652
f 2640 2641 2652
f 2652 2641 2653
f 2641 2630 2653
f 2653 2630 2642
f 2642 2643 2654
f 2654 2643 2655
f 2643 2644 2655
f 2655 2644 2656
f 2644 2645 2656
f 2656 2645 2657
f 2645 2646 2657
f 2657 2646 2658
f 2646 2647 2658
f 2658 2647 2659
f 2647 2648 2659
f 2659 2648 2660
f 2648 2649 2660
f 2660 2649 2661
f 2649 2650 2661
f 2661 2650 2662
f 2650 2651 2662
f 2662 2651 2663
f 2651 2652 2663
f 2663 2652 2664
f 2652 2653 2664
f 2664 2653 2665
f 2653 2642 2665
f 2665 2642 2654
f 2654 2655 2666
f 2666 2655 2667
f 2655 2656 2667
f 2667 2656 2668
f 2656 2657 2668
f 2668 2657 2669
f 2657 2658 2669
f 2669 2658 2670
f 2658 2659 2670
f 2670 2659 2671
f 2659 2660 2671
f 2671 2660 2672
f 2660 2661 2672
f 2672 2661 2673
f 2661 2662 2673
f 2673 2662 2674
f 2662 2663 2674
f 2674 2663 2675
f 2663 2664 2675
f 2675 2664 2676
f 2664 2665 2676
f 2676 2665 2677
f 2665 2654 2677
f 2677 2654 2666
f 2666 2667 2678
f 2678 2667 2679
f 2667 2668 2679
f 2679 2668 2680
f 2668 2669 2680
f 2680 2669 2681
f 2669 2670 2681
f 2681 2670 2682
f 2670 2671 2682
f 2682 2671 2683
f 2671 2672 2683
f 2683 2672 2684
f 2672 2673 2684
f 2684 2673 2685
f 2673 2674 2685
f 2685 2674 2686
f 2674 2675 2686
f 2686 2675 2687
f 2675 2676 2687
f 2687 2676 2688
f 2676 2677 2688
f 2688 2677 2689
f 2677 2666 2689
f 2689 2666 2678
f 2678 2679 2690
f 2690 2679 2691
f 2679 2680 2691
f 2691 2680 2692
f 2680 2681 2692
f 2692 2681 2693
f 2681 2682 2693
f 2693 2682 2694
f 2682 2683 2694
f 2694 2683 2695
f 2683 2684 2695
f 2695 2684 2696
f 2684 2685 2696
f 2696 2685 2697
f 2685 2686 2697
f 2697 2686 2698
f 2686 2687 2698
f 2698 2687 2699
f 2687 2688 2699
f 2699 2688 2700
f 2688 2689 2700
f 2700 2689 2701
f 2689 2678 2701
f 2701 2678 2690
f 2690 2691 2702
f 2702 2691 2703
f 2691 2692 2703
f 2703 2692 2704
f 2692 2693 2704
f 2704 2693 2705
f 2693 2694 2705
f 2705 2694 2706
f 2694 2695 2706
f 2706 2695 2707
f 2695 2696 2707
f 2707 2696 2708
f 2696 2697 2708
f 2708 2697 2709
f 2697 2698 2709
f 2709 2698 2710
f 2698 2699 2710
f 2710 2699 2711
f 2699 2700 2711
f 2711 2700 2712
f 2700 2701 2712
f 2712 2701 2713
f 2701 2690 2713
f 2713 2690 2702
f 2702 2703 2714
f 2714 2703 2715
f 2703 2704 2715
f 2715 2704 2716
f 2704 2705 2716
f 2716 2705 2717
f 2705 2706 2717
f 2717 2706 2718
f 2706 2707 2718
f 2718 2707 2719
f 2707 2708 2719
f 2719 2708 2720
f 2708 2709 2720
f 2720 2709 2721
f 2709 2710 2721
f 2721 2710 2722
f 2710 2711 2722
f 2722 2711 2723
f 2711 2712 2723
f 2723 2712 2724
f 2712 2713 2724
f 2724 2713 2725
f 2713 2702 2725
f 2725 2702 2714
f 2714 2715 2726
f 2726 2715 2727
f 2715 2716 2727
f 2727 2716 2728
f 2716 2717 2728
f 2728 2717 2729
f 2717 2718 2729
f 2729 2718 2730
f 2718 2719 2730
f 2730 2719 2731
f 2719 2720 2731
f 2731 2720 2732
f 2720 2721 2732
f 2732 2721 2733
f 2721 2722 2733
f 2733 2722 2734
f 2722 2723 2734
f 2734 2723 2735
f 2723 2724 2735
f 2735 2724 2736
f 2724 2725 2736
f 2736 2725 2737
f 2725 2714 2737
f 2737 2714 2726
f 2726 2727 2738
f 2738 2727 2739
f 2727 2728 2739
f 2739 2728 2740
f 2728 2729 2740
f 2740 2729 2741
f 2729 2730 2741
f 2741 2730 2742
f 2730 2731 2742
f 2742 2731 2743
f 2731 2732 2743
f 2743 2732 2744
f 2732 2733 2744
f 2744 2733 2745
f 2733 2734 2745
f 2745 2734 2746
f 2734 2735 2746
f 2746 2735 2747
f 2735 2736 2747
f 2747 2736 2748
f 2736 2737 2748
f 2748 2737 2749
f 2737 2726 2749
f 2749 2726 2738
f 2738 2739 2750
f 2750 2739 2751
f 2739 2740 2751
f 2751 2740 2752
f 2740 2741 2752
f 2752 2741 2753
f 2741 2742 2753
f 2753 2742 2754
f 2742 2743 2754
f 2754 2743 2755
f 2743 2744 2755
f 2755 2744 2756
f 2744 2745 2756
f 2756 2745 2757
f 2745 2746 2757
f 2757 2746 2758
f 2746 2747 2758
f 2758 2747 2759
f 2747 2748 2759
f 2759 2748 2760
f 2748 2749 2760
f 2760 2749 2761
f 2749 2738 2761
f 2761 2738 2750
f 2750 2751 2762
f 2762 2751 2763
f 2751 2752 2763
f 2763 2752 2764
f 2752 2753 2764
f 2764 2753 2765
f 2753 2754 2765
f 2765 2754 2766
f 2754 2755 2766
f 2766 2755 2767
f 2755 2756 2767
f 2767 2756 2768
f 2756 2757 2768
f 2768 2757 2769
f 2757 2758 2769
f 2769 2758 2770
f 2758 2759 2770
f 2770 2759 2771
f 2759 2760 2771
f 2771 2760 2772
f 2760 2761 2772
f 2772 2761 2773
f 2761 2750 2773
f 2773 2750 2762
f 2762 2763 2774
f 2774 2763 2775
f 2763 2764 2775
f 2775 2764 2776
f 2764 2765 2776
f 2776 2765 2777
f 2765 2766 2777
f 2777 2766 2778
f 2766 2767 2778
f 2778 2767 2779
f 2767 2768 2779
f 2779 2768 2780
f 2768 2769 2780
f 2780 2769 2781
f 2769 2770 2781
f 2781 2770 2782
f 2770 2771 2782
f 2782 2771 2783
f 2771 2772 2783
f 2783 2772 2784
f 2772 2773 2784
f 2784 2773 2785
f 2773 2762 2785
f 2785 2762 2774
f 2774 2775 2786
f 2786 2775 2787
f 2775 2776 2787
f 2787 2776 2788
f 2776 2777 2788
f 2788 2777 2789
f 2777 2778 2789
f 2789 2778 2790
f 2778 2779 2790
f 2790 2779 2791
f 2779 2780 2791
f 2791 2780 2792
f 2780 2781 2792
f 2792 2781 2793
f 2781 2782 2793
f 2793 2782 2794
f 2782 2783 2794
f 2794 2783 2795
f 2783 2784 2795
f 2795 2784 2796
f 2784 2785 2796
f 2796 2785 2797
f 2785 2774 2797
f 2797 2774 2786
f 2786 2787 2798
f 2798 2787 2799
f 2787 2788 2799
f 2799 2788 2800
f 2788 2789 2800
f 2800 2789 2801
f 2789 2790 2801
f 2801 2790 2802
f 2790 2791 2802
f 2802 2791 2803
f 2791 2792 2803
f 2803 2792 2804
f 2792 2793 2804
f 2804 2793 2805
f 2793 2794 2805
f 2805 2794 2806
f 2794 2795 2806
f 2806 2795 2807
f 2795 2796 2807
f 2807 2796 2808
f 2796 2797 2808
f 2808 2797 2809
f 2797 2786 2809
f 2809 2786 2798
f 2798 2799 2810
f 2810 2799 2811
f 2799 2800 2811
f 2811 2800 2812
f 2800 2801 2812
f 2812 2801 2813
f 2801 2802 2813
f 2813 2802 2814
f 2802 2803 2814
f 2814 2803 2815
f 2803 2804 2815
f 2815 2804 2816
f 2804 2805 2816
f 2816 2805 2817
f 2805 2806 2817
f 2817 2806 2818
f 2806 2807 2818
f 2818 2807 2819
f 2807 2808 2819
f 2819 2808 2820
f 2808 2809 2820
f 2820 2809 2821
f 2809 2798 2821
f 2821 2798 2810
f 2810 2811 2822
f 2822 2811 2823
f 2811 2812 2823
f 2823 2812 2824
f 2812 2813 2824
f 2824 2813 2825
f 2813 2814 2825
f 2825 2814 2826
f 2814 2815 2826
f 2826 2815 2827
f 2815 2816 2827
f 2827 2816 2828
f 2816 2817 2828
f 2828 2817 2829
f 2817 2818 2829
f 2829 2818 2830
f 2818 2819 2830
f 2830 2819 2831
f 2819 2820 2831
f 2831 2820 2832
f 2820 2821 2832
f 2832 2821 2833
f 2821 2810 2833
f 2833 2810 2822
f 2822 2823 2834
f 2834 2823 2835
f 2823 2824 2835
f 2835 2824 2836
f 2824 2825 2836
f 2836 2825 2837
f 2825 2826 2837
f 2837 2826 2838
f 2826 2827 2838
f 2838 2827 2839
f 2827 2828 2839
f 2839 2828 2840
f 2828 2829 2840
f 2840 2829 2841
f 2829 2830 2841
f 2841 2830 2842
f 2830 2831 2842
f 2842 2831 2843
f 2831 2832 2843
f 2843 2832 2844
f 2832 2833 2844
f 2844 2833 2845
f 2833 2822 2845
f 2845 2822 2834
f 2834 2835 2846
f 2846 2835 2847
f 2835 2836 2847
f 2847 2836 2848
f 2836 2837 2848
f 2848 2837 2849
f 2837 2838 2849
f 2849 2838 2850
f 2838 2839 2850
f 2850 2839 2851
f 2839 2840 2851
f 2851 2840 2852
f 2840 2841 2852
f 2852 2841 2853
f 2841 2842 2853
f 2853 2842 2854
f 2842 2843 2854
f 2854 2843 2855
f 2843 2844 2855
f 2855 2844 2856
f 2844 2845 2856
f 2856 2845 2857
f 2845 2834 2857
f 2857 2834 2846
f 2846 2847 2858
f 2858 2847 2859
f 2847 2848 2859
f 2859 2848 2860
f 2848 2849 2860
f 2860 2849 2861
f 2849 2850 2861
f 2861 2850 2862
f 2850 2851 2862
f 2862 2851 2863
f 2851 2852 2863
f 2863 2852 2864
f 2852 2853 2864
f 2864 2853 2865
f 2853 2854 2865
f 2865 2854 2866
f 2854 2855 2866
f 2866 2855 2867
f 2855 2856 2867
f 2867 2856 2868
f 2856 2857 2868
f 2868 2857 2869
f 2857 2846 2869
f 2869 2846 2858
f 2858 2859 2870
f 2870 2859 2871
f 2859 2860 2871
f 2871 2860 2872
f 2860 2861 2872
f 2872 2861 2873
f 2861 2862 2873
f 2873 2862 2874
f 2862 2863 2874
f 2874 2863 2875
f 2863 2864 2875
f 2875 2864 2876
f 2864 2865 2876
f 2876 2865 2877
f 2865 2866 2877
f 2877 2866 2878
f 2866 2867 2878
f 2878 2867 2879
f 2867 2868 2879
f 2879 2868 2880
f 2868 2869 2880
f 2880 2869 2881
f 2869 2858 2881
f 2881 2858 2870
f 2870 2871 2882
f 2882 2871 2883
f 2871 2872 2883
f 2883 2872 2884
f 2872 2873 2884
f 2884 2873 2885
f 2873 2874 2885
f 2885 2874 2886
f 2874 2875 2886
f 2886 2875 2887
f 2875 2876 2887
f 2887 2876 2888
f 2876 2877 2888
f 2888 2877 2889
f 2877 2878 2889
f 2889 2878 2890
f 2878 2879 2890
f 2890 2879 2891
f 2879 2880 2891
f 2891 2880 2892
f 2880 2881 2892
f 2892 2881 2893
f 2881 2870 2893
f 2893 2870 2882
f 2882 2883 2894
f 2894 2883 2895
f 2883 2884 2895
f 2895 2884 2896
f 2884 2885 2896
f 2896 2885 2897
f 2885 2886 2897
f 2897 2886 2898
f 2886 2887 2898
f 2898 2887 2899
f 2887 2888 2899
f 2899 2888 2900
f 2888 2889 2900
f 2900 2889 2901
f 2889 2890 2901
f 2901 2890 2902
f 2890 2891 2902
f 2902 2891 2903
f 2891 2892 2903
f 2903 2892 2904
f 2892 2893 2904
f 2904 2893 2905
f 2893 2882 2905
f 2905 2882 2894
f 2894 2895 2906
f 2906 2895 2907
f 2895 2896 2907
f 2907 2896 2908
f 2896 2897 2908
f 2908 2897 2909
f 2897 2898 2909
f 2909 2898 2910
f 2898 2899 2910
f 2910 2899 2911
f 2899 2900 2911
f 2911 2900 2912
f 2900 2901 2912
f 2912 2901 2913
f 2901 2902 2913
f 2913 2902 2914
f 2902 2903 2914
f 2914 2903 2915
f 2903 2904 2915
f 2915 2904 2916
f 2904 2905 2916
f 2916 2905 2917
f 2905 2894 2917
f 2917 2894 2906
f 2906 2907 2918
f 2918 2907 2919
f 2907 2908 2919
f 2919 2908 2920
f 2908 2909 2920
f 2920 2909 2921
f 2909 2910 2921
f 2921 2910 2922
f 2910 2911 2922
f 2922 2911 2923
f 2911 2912 2923
f 2923 2912 2924
f 2912 2913 2924
f 2924 2913 2925
f 2913 2914 2925
f 2925 2914 2926
f 2914 2915 2926
f 2926 2915 2927
f 2915 2916 2927
f 2927 2916 2928
f 2916 2917 2928
f 2928 2917 2929
f 2917 2906 2929
f 2929 2906 2918
f 2918 2919 2930
f 2930 2919 2931
f 2919 2920 2931
f 2931 2920 2932
f 2920 2921 2932
f 2932 2921 2933
f 2921 2922 2933
f 2933 2922 2934
f 2922 2923 2934
f 2934 2923 2935
f 2923 2924 2935
f 2935 2924 2936
f 2924 2925 2936
f 2936 2925 2937
f 2925 2926 2937
f 2937 2926 2938
f 2926 2927 2938
f 2938 2927 2939
f 2927 2928 2939
f 2939 2928 2940
f 2928 2929 2940
f 2940 2929 2941
f 2929 2918 2941
f 2941 2918 2930
f 2930 2931 2942
f 2942 2931 2943
f 2931 2932 2943
f 2943 2932 2944
f 2932 2933 2944
f 2944 2933 2945
f 2933 2934 2945
f 2945 2934 2946
f 2934 2935 2946
f 2946 2935 2947
f 2935 2936 2947
f 2947 2936 2948
f 2936 2937 2948
f 2948 2937 2949
f 2937 2938 2949
f 2949 2938 2950
f 2938 2939 2950
f 2950 2939 2951
f 2939 2940 2951
f 2951 2940 2952
f 2940 2941 2952
f 2952 2941 2953
f 2941 2930 2953
f 2953 2930 2942
f 2942 2943 2954
f 2954 2943 2955
f 2943 2944 2955
f 2955 2944 2956
f 2944 2945 2956
f 2956 2945 2957
f 2945 2946 2957
f 2957 2946 2958
f 2946 2947 2958
f 2958 2947 2959
f 2947 2948 2959
f 2959 2948 2960
f 2948 2949 2960
f 2960 2949 2961
f 2949 2950 2961
f 2961 2950 2962
f 2950 2951 2962
f 2962 2951 2963
f 2951 2952 2963
f 2963 2952 2964
f 2952 2953 2964
f 2964 2953 2965
f 2953 2942 2965
f 2965 2942 2954
f 2954 2955 2966
f 2966 2955 2967
f 2955 2956 2967
f 2967 2956 2968
f 2956 2957 2968
f 2968 2957 2969
f 2957 2958 2969
f 2969 2958 2970
f 2958 2959 2970
f 2970 2959 2971
f 2959 2960 2971
f 2971 2960 2972
f 2960 2961 2972
f 2972 2961 2973
f 2961 2962 2973
f 2973 2962 2974
f 2962 2963 2974
f 2974 2963 2975
f 2963 2964 2975
f 2975 2964 2976
f 2964 2965 2976
f 2976 2965 2977
f 2965 2954 2977
f 2977 2954 2966
f 2966 2967 2978
f 2978 2967 2979
f 2967 2968 2979
f 2979 2968 2980
f 2968 2969 2980
f 2980 2969 2981
f 2969 2970 2981
f 2981 2970 2982
f 2970 2971 2982
f 2982 2971 2983
f 2971 2972 2983
f 2983 2972 2984
f 2972 2973 2984
f 2984 2973 2985
f 2973 2974 2985
f 2985 2974 2986
f 2974 2975 2986
f 2986 2975 2987
f 2975 2976 2987
f 2987 2976 2988
f 2976 2977 2988
f 2988 2977 2989
f 2977 2966 2989
f 2989 2966 2978
f 2978 2979 2990
f 2990 2979 2991
f 2979 2980 2991
f 2991 2980 2992
f 2980 2981 2992
f 2992 2981 2993
f 2981 2982 2993
f 2993 2982 2994
f 2982 2983 2994
f 2994 2983 2995
f 2983 2984 2995
f 2995 2984 2996
f 2984 2985 2996
f 2996 2985 2997
f 2985 2986 2997
f 2997 2986 2998
f 2986 2987 2998
f 2998 2987 2999
f 2987 2988 2999
f 2999 2988 3000
f 2988 2989 3000
f 3000 2989 3001
f 2989 2978 3001
f 3001 2978 2990
f 2990 2991 3002
f 3002 2991 3003
f 2991 2992 3003
f 3003 2992 3004
f 2992 2993 3004
f 3004 2993 3005
f 2993 2994 3005
f 3005 2994 3006
f 2994 2995 3006
f 3006 2995 3007
f 2995 2996 3007
f 3007 2996 3008
f 2996 2997 3008
f 3008 2997 3009
f 2997 2998 3009
f 3009 2998 3010
f 2998 2999 3010
f 3010 2999 3011
f 2999 3000 3011
f 3011 3000 3012
f 3000 3001 3012
f 3012 3001 3013
f 3001 2990 3013
f 3013 2990 3002
f 3002 3003 3014
f 3014 3003 3015
f 3003 3004 3015
f 3015 3004 3016
f 3004 3005 3016
f 3016 3005 3017
f 3005 3006 3017
f 3017 3006 3018
f 3006 3007 3018
f 3018 3007 3019
f 3007 3008 3019
f 3019 3008 3020
f 3008 3009 3020
f 3020 3009 3021
f 3009 3010 3021
f 3021 3010 3022
f 3010 3011 3022
f 3022 3011 3023
f 3011 3012 3023
f 3023 3012 3024
f 3012 3013 3024
f 3024 3013 3025
f 3013 3002 3025
f 3025 3002 3014
f 3014 3015 3026
f 3026 3015 3027
f 3015 3016 3027
f 3027 3016 3028
f 3016 3017 3028
f 3028 3017 3029
f 3017 3018 3029
f 3029 3018 3030
f 3018 3019 3030
f 3030 3019 3031
f 3019 3020 3031
f 3031 3020 3032
f 3020 3021 3032
f 3032 3021 3033
f 3021 3022 3033
f 3033 3022 3034
f 3022 3023 3034
f 3034 3023 3035
f 3023 3024 3035
f 3035 3024 3036
f 3024 3025 3036
f 3036 3025 3037
f 3025 3014 3037
f 3037 3014 3026
f 3026 3027 3038
f 3038 3027 3039
f 3027 3028 3039
f 3039 3028 3040
f 3028 3029 3040
f 3040 3029 3041
f 3029 3030 3041
f 3041 3030 3042
f 3030 3031 3042
f 3042 3031 3043
f 3031 3032 3043
f 3043 3032 3044
f 3032 3033 3044
f 3044 3033 3045
f 3033 3034 3045
f 3045 3034 3046
f 3034 3035 3046
f 3046 3035 3047
f 3035 3036 3047
f 3047 3036 3048
f 3036 3037 3048
f 3048 3037 3049
f 3037 3026 3049
f 3049 3026 3038
f 3038 3039 3050
f 3050 3039 3051
f 3039 3040 3051
f 3051 3040 3052
f 3040 3041 3052
f 3052 3041 3053
f 3041 3042 3053
f 3053 3042 3054
f 3042 3043 3054
f 3054 3043 3055
f 3043 3044 3055
f 3055 3044 3056
f 3044 3045 3056
f 3056 3045 3057
f 3045 3046 3057
f 3057 3046 3058
f 3046 3047 3058
f 3058 3047 3059
f 3047 3048 3059
f 3059 3048 3060
f 3048 3049 3060
f 3060 3049 3061
f 3049 3038 3061
f 3061 3038 3050
f 3050 3051 3062
f 3062 3051 3063
f 3051 3052 3063
f 3063 3052 3064
f 3052 3053 3064
f 3064 3053 3065
f 3053 3054 3065
f 3065 3054 3066
f 3054 3055 3066
f 3066 3055 3067
f 3055 3056 3067
f 3067 3056 3068
f 3056 3057 3068
f 3068 3057 3069
f 3057 3058 3069
f 3069 3058 3070
f 3058 3059 3070
f 3070 3059 3071
f 3059 3060 3071
f 3071 3060 3072
f 3060 3061 3072
f 3072 3061 3073
f 3061 3050 3073
f 3073 3050 3062
f 3062 3063 3074
f 3074 3063 3075
f 3063 3064 3075
f 3075 3064 3076
f 3064 3065 3076
f 3076 3065 3077
f 3065 3066 3077
f 3077 3066 3078
f 3066 3067 3078
f 3078 3067 3079
f 3067 3068 3079
f 3079 3068 3080
f 3068 3069 3080
f 3080 3069 3081
f 3069 3070 3081
f 3081 3070 3082
f 3070 3071 3082
f 3082 3071 3083
f 3071 3072 3083
f 3083 3072 3084
f 3072 3073 3084
f 3084 3073 3085
f 3073 3062 3085
f 3085 3062 3074
f 3074 3075 3086
f 3086 3075 3087
f 3075 3076 3087
f 3087 3076 3088
f 3076 3077 3088
f 3088 3077 3089
f 3077 3078 3089
f 3089 3078 3090
f 3078 3079 3090
f 3090 3079 3091
f 3079 3080 3091
f 3091 3080 3092
f 3080 3081 3092
f 3092 3081 3093
f 3081 3082 3093
f 3093 3082 3094
f 3082 3083 3094
f 3094 3083 3095
f 3083 3084 3095
f 3095 3084 3096
f 3084 3085 3096
f 3096 3085 3097
f 3085 3074 3097
f 3097 3074 3086
f 3086 3087 3098
f 3098 3087 3099
f 3087 3088 3099
f 3099 3088 3100
f 3088 3089 3100
f 3100 3089 3101
f 3089 3090 3101
f 3101 3090 3102
f 3090 3091 3102
f 3102 3091 3103
f 3091 3092 3103
f 3103 3092 3104
f 3092 3093 3104
f 3104 3093 3105
f 3093 3094 3105
f 3105 3094 3106
f 3094 3095 3106
f 3106 3095 3107
f 3095 3096 3107
f 3107 3096 3108
f 3096 3097 3108
f 3108 3097 3109
f 3097 3086 3109
f 3109 3086 3098
f 3098 3099 3110
f 3110 3099 3111
f 3099 3100 3111
f 3111 3100 3112
f 3100 3101 3112
f 3112 3101 3113
f 3101 3102 3113
f 3113 3102 3114
f 3102 3103 3114
f 3114 3103 3115
f 3103 3104 3115
f 3115 3104 3116
f 3104 3105 3116
f 3116 3105 3117
f 3105 3106 3117
f 3117 3106 3118
f 3106 3107 3118
f 3118 3107 3119
f 3107 3108 3119
f 3119 3108 3120
f 3108 3109 3120
f 3120 3109 3121
f 3109 3098 3121
f 3121 3098 3110
f 3110 3111 3122
f 3122 3111 3123
f 3111 3112 3123
f 3123 3112 3124
f 3112 3113 3124
f 3124 3113 3125
f 3113 3114 3125
f 3125 3114 3126
f 3114 3115 3126
f 3126 3115 3127
f 3115 3116 3127
f 3127 3116 3128
f 3116 3117 3128
f 3128 3117 3129
f 3117 3118 3129
f 3129 3118 3130
f 3118 3119 3130
f 3130 3119 3131
f 3119 3120 3131
f 3131 3120 3132
f 3120 3121 3132
f 3132 3121 3133
f 3121 3110 3133
f 3133 3110 3122
f 3122 3123 3134
f 3134 3123 3135
f 3123 3124 3135
f 3135 3124 3136
f 3124 3125 3136
f 3136 3125 3137
f 3125 3126 3137
f 3137 3126 3138
f 3126 3127 3138
f 3138 3127 3139
f 3127 3128 3139
f 3139 3128 3140
f 3128 3129 3140
f 3140 3129 3141
f 3129 3130 3141
f 3141 3130 3142
f 3130 3131 3142
f 3142 3131 3143
f 3131 3132 3143
f 3143 3132 3144
f 3132 3133 3144
f 3144 3133 3145
f 3133 3122 3145
f 3145 3122 3134
f 3134 3135 3146
f 3146 3135 3147
f 3135 3136 3147
f 3147 3136 3148
f 3136 3137 3148
f 3148 3137 3149
f 3137 3138 3149
f 3149 3138 3150
f 3138 3139 3150
f 3150 3139 3151
f 3139 3140 3151
f 3151 3140 3152
f 3140 3141 3152
f 3152 3141 3153
f 3141 3142 3153
f 3153 3142 3154
f 3142 3143 3154
f 3154 3143 3155
f 3143 3144 3155
f 3155 3144 3156
f 3144 3145 3156
f 3156 3145 3157
f 3145 3134 3157
f 3157 3134 3146
f 3146 3147 3158
f 3158 3147 3159
f 3147 3148 3159
f 3159 3148 3160
f 3148 3149 3160
f 3160 3149 3161
f 3149 3150 3161
f 3161 3150 3162
f 3150 3151 3162
f 3162 3151 3163
f 3151 3152 3163
f 3163 3152 3164
f 3152 3153 3164
f 3164 3153 3165
f 3153 3154 3165
f 3165 3154 3166
f 3154 3155 3166
f 3166 3155 3167
f 3155 3156 3167
f 3167 3156 3168
f 3156 3157 3168
f 3168 3157 3169
f 3157 3146 3169
f 3169 3146 3158
f 3158 3159 3170
f 3170 3159 3171
f 3159 3160 3171
f 3171 3160 3172
f 3160 3161 3172
f 3172 3161 3173
f 3161 3162 3173
f 3173 3162 3174
f 3162 3163 3174
f 3174 3163 3175
f 3163 3164 3175
f 3175 3164 3176
f 3164 3165 3176
f 3176 3165 3177
f 3165 3166 3177
f 3177 3166 3178
f 3166 3167 3178
f 3178 3167 3179
f 3167 3168 3179
f 3179 3168 3180
f 3168 3169 3180
f 3180 3169 3181
f 3169 3158 3181
f 3181 3158 3170
f 3170 3171 3182
f 3182 3171 3183
f 3171 3172 3183
f 3183 3172 3184
f 3172 3173 3184
f 3184 3173 3185
f 3173 3174 3185
f 3185 3174 3186
f 3174 3175 3186
f 3186 3175 3187
f 3175 3176 3187
f 3187 3176 3188
f 3176 3177 3188
f 3188 3177 3189
f 3177 3178 3189
f 3189 3178 3190
f 3178 3179 3190
f 3190 3179 3191
f 3179 3180 3191
f 3191 3180 3192
f 3180 3181 3192
f 3192 3181 3193
f 3181 3170 3193
f 3193 3170 3182
f 3182 3183 3194
f 3194 3183 3195
f 3183 3184 3195
f 3195 3184 3196
f 3184 3185 3196
f 3196 3185 3197
f 3185 3186 3197
f 3197 3186 3198
f 3186 3187 3198
f 3198 3187 3199
f 3187 3188 3199
f 3199 3188 3200
f 3188 3189 3200
f 3200 3189 3201
f 3189 3190 3201
f 3201 3190 3202
f 3190 3191 3202
f 3202 3191 3203
f 3191 3192 3203
f 3203 3192 3204
f 3192 3193 3204
f 3204 3193 3205
f 3193 3182 3205
f 3205 3182 3194
f 3194 3195 3206
f 3206 3195 3207
f 3195 3196 3207
f 3207 3196 3208
f 3196 3197 3208
f 3208 3197 3209
f 3197 3198 3209
f 3209 3198 3210
f 3198 3199 3210
f 3210 3199 3211
f 3199 3200 3211
f 3211 3200 3212
f 3200 3201 3212
f 3212 3201 3213
f 3201 3202 3213
f 3213 3202 3214
f 3202 3203 3214
f 3214 3203 3215
f 3203 3204 3215
f 3215 3204 3216
f 3204 3205 3216
f 3216 3205 3217
f 3205 3194 3217
f 3217 3194 3206
f 3206 3207 3218
f 3218 3207 3219
f 3207 3208 3219
f 3219 3208 3220
f 3208 3209 3220
f 3220 3209 3221
f 3209 3210 3221
f 3221 3210 3222
f 3210 3211 3222
f 3222 3211 3223
f 3211 3212 3223
f 3223 3212 3224
f 3212 3213 3224
f 3224 3213 3225
f 3213 3214 3225
f 3225 3214 3226
f 3214 3215 3226
f 3226 3215 3227
f 3215 3216 3227
f 3227 3216 3228
f 3216 3217 3228
f 3228 3217 3229
f 3217 3206 3229
f 3229 3206 3218
f 3218 3219 3230
f 3230 3219 3231
f 3219 3220 3231
f 3231 3220 3232
f 3220 3221 3232
f 3232 3221 3233
f 3221 3222 3233
f 3233 3222 3234
f 3222 3223 3234
f 3234 3223 3235
f 3223 3224 3235
f 3235 3224 3236
f 3224 3225 3236
f 3236 3225 3237
f 3225 3226 3237
f 3237 3226 3238
f 3226 3227 3238
f 3238 3227 3239
f 3227 3228 3239
f 3239 3228 3240
f 3228 3229 3240
f 3240 3229 3241
f 3229 3218 3241
f 3241 3218 3230
f 3230 3231 3242
f 3242 3231 3243
f 3231 3232 3243
f 3243 3232 3244
f 3232 3233 3244
f 3244 3233 3245
f 3233 3234 3245
f 3245 3234 3246
f 3234 3235 3246
f 3246 3235 3247
f 3235 3236 3247
f 3247 3236 3248
f 3236 3237 3248
f 3248 3237 3249
f 3237 3238 3249
f 3249 3238 3250
f 3238 3239 3250
f 3250 3239 3251
f 3239 3240 3251
f 3251 3240 3252
f 3240 3241 3252
f 3252 3241 3253
f 3241 3230 3253
f 3253 3230 3242
f 3242 3243 3254
f 3254 3243 3255
f 3243 3244 3255
f 3255 3244 3256
f 3244 3245 3256
f 3256 3245 3257
f 3245 3246 3257
f 3257 3246 3258
f 3246 3247 3258
f 3258 3247 3259
f 3247 3248 3259
f 3259 3248 3260
f 3248 3249 3260
f 3260 3249 3261
f 3249 3250 3261
f 3261 3250 3262
f 3250 3251 3262
f 3262 3251 3263
f 3251 3252 3263
f 3263 3252 3264
f 3252 3253 3264
f 3264 3253 3265
f 3253 3242 3265
f 3265 3242 3254
f 3254 3255 3266
f 3266 3255 3267
f 3255 3256 3267
f 3267 3256 3268
f 3256 3257 3268
f 3268 3257 3269
f 3257 3258 3269
f 3269 3258 3270
f 3258 3259 3270
f 3270 3259 3271
f 3259 3260 3271
f 3271 3260 3272
f 3260 3261 3272
f 3272 3261 3273
f 3261 3262 3273
f 3273 3262 3274
f 3262 3263 3274
f 3274 3263 3275
f 3263 3264 3275
f 3275 3264 3276
f 3264 3265 3276
f 3276 3265 3277
f 3265 3254 3277
f 3277 3254 3266
f 3266 3267 3278
f 3278 3267 3279
f 3267 3268 3279
f 3279 3268 3280
f 3268 3269 3280
f 3280 3269 3281
f 3269 3270 3281
f 3281 3270 3282
f 3270 3271 3282
f 3282 3271 3283
f 3271 3272 3283
f 3283 3272 3284
f 3272 3273 3284
f 3284 3273 3285
f 3273 3274 3285
f 3285 3274 3286
f 3274 3275 3286
f 3286 3275 3287
f 3275 3276 3287
f 3287 3276 3288
f 3276 3277 3288
f 3288 3277 3289
f 3277 3266 3289
f 3289 3266 3278
f 3278 3279 3290
f 3290 3279 3291
f 3279 3280 3291
f 3291 3280 3292
f 3280 3281 3292
f 3292 3281 3293
f 3281 3282 3293
f 3293 3282 3294
f 3282 3283 3294
f 3294 3283 3295
f 3283 3284 3295
f 3295 3284 3296
f 3284 3285 3296
f 3296 3285 3297
f 3285 3286 3297
f 3297 3286 3298
f 3286 3287 3298
f 3298 3287 3299
f 3287 3288 3299
f 3299 3288 3300
f 3288 3289 3300
f 3300 3289 3301
f 3289 3278 3301
f 3301 3278 3290
f 3290 3291 3302
f 3302 3291 3303
f 3291 3292 3303
f 3303 3292 3304
f 3292 3293 3304
f 3304 3293 3305
f 3293 3294 3305
f 3305 3294 3306
f 3294 3295 3306
f 3306 3295 3307
f 3295 3296 3307
f 3307 3296 3308
f 3296 3297 3308
f 3308 3297 3309
f 3297 3298 3309
f 3309 3298 3310
f 3298 3299 3310
f 3310 3299 3311
f 3299 3300 3311
f 3311 3300 3312
f 3300 3301 3312
f 3312 3301 3313
f 3301 3290 3313
f 3313 3290 3302
f 3302 3303 3314
f 3314 3303 3315
f 3303 3304 3315
f 3315 3304 3316
f 3304 3305 3316
f 3316 3305 3317
f 3305 3306 3317
f 3317 3306 3318
f 3306 3307 3318
f 3318 3307 3319
f 3307 3308 3319
f 3319 3308 3320
f 3308 3309 3320
f 3320 3309 3321
f 3309 3310 3321
f 3321 3310 3322
f 3310 3311 3322
f 3322 3311 3323
f 3311 3312 3323
f 3323 3312 3324
f 3312 3313 3324
f 3324 3313 3325
f 3313 3302 3325
f 3325 3302 3314
f 3314 3315 3326
f 3326 3315 3327
f 3315 3316 3327
f 3327 3316 3328
f 3316 3317 3328
f 3328 3317 3329
f 3317 3318 3329
f 3329 3318 3330
f 3318 3319 3330
f 3330 3319 3331
f 3319 3320 3331
f 3331 3320 3332
f 3320 3321 3332
f 3332 3321 3333
f 3321 3322 3333
f 3333 3322 3334
f 3322 3323 3334
f 3334 3323 3335
f 3323 3324 3335
f 3335 3324 3336
f 3324 3325 3336
f 3336 3325 3337
f 3325 3314 3337
f 3337 3314 3326
f 3326 3327 3338
f 3338 3327 3339
f 3327 3328 3339
f 3339 3328 3340
f 3328 3329 3340
f 3340 3329 3341
f 3329 3330 3341
f 3341 3330 3342
f 3330 3331 3342
f 3342 3331 3343
f 3331 3332 3343
f 3343 3332 3344
f 3332 3333 3344
f 3344 3333 3345
f 3333 3334 3345
f 3345 3334 3346
f 3334 3335 3346
f 3346 3335 3347
f 3335 3336 3347
f 3347 3336 3348
f 3336 3337 3348
f 3348 3337 3349
f 3337 3326 3349
f 3349 3326 3338
f 3338 3339 3350
f 3350 3339 3351
f 3339 3340 3351
f 3351 3340 3352
f 3340 3341 3352
f 3352 3341 3353
f 3341 3342 3353
f 3353 3342 3354
f 3342 3343 3354
f 3354 3343 3355
f 3343 3344 3355
f 3355 3344 3356
f 3344 3345 3356
f 3356 3345 3357
f 3345 3346 3357
f 3357 3346 3358
f 3346 3347 3358
f 3358 3347 3359
f 3347 3348 3359
f 3359 3348 3360
f 3348 3349 3360
f 3360 3349 3361
f 3349 3338 3361
f 3361 3338 3350
f 3350 3351 3362
f 3362 3351 3363
f 3351 3352 3363
f 3363 3352 3364
f 3352 3353 3364
f 3364 3353 3365
f 3353 3354 3365
f 3365 3354 3366
f 3354 3355 3366
f 3366 3355 3367
f 3355 3356 3367
f 3367 3356 3368
f 3356 3357 3368
f 3368 3357 3369
f 3357 3358 3369
f 3369 3358 3370
f 3358 3359 3370
f 3370 3359 3371
f 3359 3360 3371
f 3371 3360 3372
f 3360 3361 3372
f 3372 3361 3373
f 3361 3350 3373
f 3373 3350 3362
f 3362 3363 3374
f 3374 3363 3375
f 3363 3364 3375
f 3375 3364 3376
f 3364 3365 3376
f 3376 3365 3377
f 3365 3366 3377
f 3377 3366 3378
f 3366 3367 3378
f 3378 3367 3379
f 3367 3368 3379
f 3379 3368 3380
f 3368 3369 3380
f 3380 3369 3381
f 3369 3370 3381
f 3381 3370 3382
f 3370 3371 3382
f 3382 3371 3383
f 3371 3372 3383
f 3383 3372 3384
f 3372 3373 3384
f 3384 3373 3385
f 3373 3362 3385
f 3385 3362 3374
f 3374 3375 3386
f 3386 3375 3387
f 3375 3376 3387
f 3387 3376 3388
f 3376 3377 3388
f 3388 3377 3389
f 3377 3378 3389
f 3389 3378 3390
f 3378 3379 3390
f 3390 3379 3391
f 3379 3380 3391
f 3391 3380 3392
f 3380 3381 3392
f 3392 3381 3393
f 3381 3382 3393
f 3393 3382 3394
f 3382 3383 3394
f 3394 3383 3395
f 3383 3384 3395
f 3395 3384 3396
f 3384 3385 3396
f 3396 3385 3397
f 3385 3374 3397
f 3397 3374 3386
f 3386 3387 3398
f 3398 3387 3399
f 3387 3388 3399
f 3399 3388 3400
f 3388 3389 3400
f 3400 3389 3401
f 3389 3390 3401
f 3401 3390 3402
f 3390 3391 3402
f 3402 3391 3403
f 3391 3392 3403
f 3403 3392 3404
f 3392 3393 3404
f 3404 3393 3405
f 3393 3394 3405
f 3405 3394 3406
f 3394 3395 3406
f 3406 3395 3407
f 3395 3396 3407
f 3407 3396 3408
f 3396 3397 3408
f 3408 3397 3409
f 3397 3386 3409
f 3409 3386 3398
f 3398 3399 3410
f 3410 3399 3411
f 3399 3400 3411
f 3411 3400 3412
f 3400 3401 3412
f 3412 3401 3413
f 3401 3402 3413
f 3413 3402 3414
f 3402 3403 3414
f 3414 3403 3415
f 3403 3404 3415
f 3415 3404 3416
f 3404 3405 3416
f 3416 3405 3417
f 3405 3406 3417
f 3417 3406 3418
f 3406 3407 3418
f 3418 3407 3419
f 3407 3408 3419
f 3419 3408 3420
f 3408 3409 3420
f 3420 3409 3421
f 3409 3398 3421
f 3421 3398 3410
f 3410 3411 3422
f 3422 3411 3423
f 3411 3412 3423
f 3423 3412 3424
f 3412 3413 3424
f 3424 3413 3425
f 3413 3414 3425
f 3425 3414 3426
f 3414 3415 3426
f 3426 3415 3427
f 3415 3416 3427
f 3427 3416 3428
f 3416 3417 3428
f 3428 3417 3429
f 3417 3418 3429
f 3429 3418 3430
f 3418 3419 3430
f 3430 3419 3431
f 3419 3420 3431
f 3431 3420 3432
f 3420 3421 3432
f 3432 3421 3433
f 3421 3410 3433
f 3433 3410 3422
f 3422 3423 3434
f 3434 3423 3435
f 3423 3424 3435
f 3435 3424 3436
f 3424 3425 3436
f 3436 3425 3437
f 3425 3426 3437
f 3437 3426 3438
f 3426 3427 3438
f 3438 3427 3439
f 3427 3428 3439
f 3439 3428 3440
f 3428 3429 3440
f 3440 3429 3441
f 3429 3430 3441
f 3441 3430 3442
f 3430 3431 3442
f 3442 3431 3443
f 3431 3432 3443
f 3443 3432 3444
f 3432 3433 3444
f 3444 3433 3445
f 3433 3422 3445
f 3445 3422 3434
f 3434 3435 3446
f 3446 3435 3447
f 3435 3436 3447
f 3447 3436 3448
f 3436 3437 3448
f 3448 3437 3449
f 3437 3438 3449
f 3449 3438 3450
f 3438 3439 3450
f 3450 3439 3451
f 3439 3440 3451
f 3451 3440 3452
f 3440 3441 3452
f 3452 3441 3453
f 3441 3442 3453
f 3453 3442 3454
f 3442 3443 3454
f 3454 3443 3455
f 3443 3444 3455
f 3455 3444 3456
f 3444 3445 3456
f 3456 3445 3457
f 3445 3434 3457
f 3457 3434 3446
f 3446 3447 3458
f 3458 3447 3459
f 3447 3448 3459
f 3459 3448 3460
f 3448 3449 3460
f 3460 3449 3461
f 3449 3450 3461
f 3461 3450 3462
f 3450 3451 3462
f 3462 3451 3463
f 3451 3452 3463
f 3463 3452 3464
f 3452 3453 3464
f 3464 3453 3465
f 3453 3454 3465
f 3465 3454 3466
f 3454 3455 3466
f 3466 3455 3467
f 3455 3456 3467
f 3467 3456 3468
f 3456 3457 3468
f 3468 3457 3469
f 3457 3446 3469
f 3469 3446 3458
f 3458 3459 3470
f 3470 3459 3471
f 3459 3460 3471
f 3471 3460 3472
f 3460 3461 3472
f 3472 3461 3473
f 3461 3462 3473
f 3473 3462 3474
f 3462 3463 3474
f 3474 3463 3475
f 3463 3464 3475
f 3475 3464 3476
f 3464 3465 3476
f 3476 3465 3477
f 3465 3466 3477
f 3477 3466 3478
f 3466 3467 3478
f 3478 3467 3479
f 3467 3468 3479
f 3479 3468 3480
f 3468 3469 3480
f 3480 3469 3481
f 3469 3458 3481
f 3481 3458 3470
f 3470 3471 3482
f 3482 3471 3483
f 3471 3472 3483
f 3483 3472 3484
f 3472 3473 3484
f 3484 3473 3485
f 3473 3474 3485
f 3485 3474 3486
f 3474 3475 3486
f 3486 3475 3487
f 3475 3476 3487
f 3487 3476 3488
f 3476 3477 3488
f 3488 3477 3489
f 3477 3478 3489
f 3489 3478 3490
f 3478 3479 3490
f 3490 3479 3491
f 3479 3480 3491
f 3491 3480 3492
f 3480 3481 3492
f 3492 3481 3493
f 3481 3470 3493
f 3493 3470 3482
f 3482 3483 3494
f 3494 3483 3495
f 3483 3484 3495
f 3495 3484 3496
f 3484 3485 3496
f 3496 3485 3497
f 3485 3486 3497
f 3497 3486 3498
f 3486 3487 3498
f 3498 3487 3499
f 3487 3488 3499
f 3499 3488 3500
f 3488 3489 3500
f 3500 3489 3501
f 3489 3490 3501
f 3501 3490 3502
f 3490 3491 3502
f 3502 3491 3503
f 3491 3492 3503
f 3503 3492 3504
f 3492 3493 3504
f 3504 3493 3505
f 3493 3482 3505
f 3505 3482 3494
f 3494 3495 3506
f 3506 3495 3507
f 3495 3496 3507
f 3507 3496 3508
f 3496 3497 3508
f 3508 3497 3509
f 3497 3498 3509
f 3509 3498 3510
f 3498 3499 3510
f 3510 3499 3511
f 3499 3500 3511
f 3511 3500 3512
f 3500 3501 3512
f 3512 3501 3513
f 3501 3502 3513
f 3513 3502 3514
f 3502 3503 3514
f 3514 3503 3515
f 3503 3504 3515
f 3515 3504 3516
f 3504 3505 3516
f 3516 3505 3517
f 3505 3494 3517
f 3517 3494 3506
f 3506 3507 3518
f 3518 3507 3519
f 3507 3508 3519
f 3519 3508 3520
f 3508 3509 3520
f 3520 3509 3521
f 3509 3510 3521
f 3521 3510 3522
f 3510 3511 3522
f 3522 3511 3523
f 3511 3512 3523
f 3523 3512 3524
f 3512 3513 3524
f 3524 3513 3525
f 3513 3514 3525
f 3525 3514 3526
f 3514 3515 3526
f 3526 3515 3527
f 3515 3516 3527
f 3527 3516 3528
f 3516 3517 3528
f 3528 3517 3529
f 3517 3506 3529
f 3529 3506 3518
f 3518 3519 3530
f 3530 3519 3531
f 3519 3520 3531
f 3531 3520 3532
f 3520 3521 3532
f 3532 3521 3533
f 3521 3522 3533
f 3533 3522 3534
f 3522 3523 3534
f 3534 3523 3535
f 3523 3524 3535
f 3535 3524 3536
f 3524 3525 3536
f 3536 3525 3537
f 3525 3526 3537
f 3537 3526 3538
f 3526 3527 3538
f 3538 3527 3539
f 3527 3528 3539
f 3539 3528 3540
f 3528 3529 3540
f 3540 3529 3541
f 3529 3518 3541
f 3541 3518 3530
f 3530 3531 3542
f 3542 3531 3543
f 3531 3532 3543
f 3543 3532 3544
f 3532 3533 3544
f 3544 3533 3545
f 3533 3534 3545
f 3545 3534 3546
f 3534 3535 3546
f 3546 3535 3547
f 3535 3536 3547
f 3547 3536 3548
f 3536 3537 3548
f 3548 3537 3549
f 3537 3538 3549
f 3549 3538 3550
f 3538 3539 3550
f 3550 3539 3551
f 3539 3540 3551
f 3551 3540 3552
f 3540 3541 3552
f 3552 3541 3553
f 3541 3530 3553
f 3553 3530 3542
f 3542 3543 3554
f 3554 3543 3555
f 3543 3544 3555
f 3555 3544 3556
f 3544 3545 3556
f 3556 3545 3557
f 3545 3546 3557
f 3557 3546 3558
f 3546 3547 3558
f 3558 3547 3559
f 3547 3548 3559
f 3559 3548 3560
f 3548 3549 3560
f 3560 3549 3561
f 3549 3550 3561
f 3561 3550 3562
f 3550 3551 3562
f 3562 3551 3563
f 3551 3552 3563
f 3563 3552 3564
f 3552 3553 3564
f 3564 3553 3565
f 3553 3542 3565
f 3565 3542 3554
f 3554 3555 3566
f 3566 3555 3566
f 3555 3556 3566
f 3566 3556 3566
f 3556 3557 3566
f 3566 3557 3566
f 3557 3558 3566
f 3566 3558 3566
f 3558 3559 3566
f 3566 3559 3566
f 3559 3560 3566
f 3566 3560 3566
f 3560 3561 3566
f 3566 3561 3566
f 3561 3562 3566
f 3566 3562 3566
f 3562 3563 3566
f 3566 3563 3566
f 3563 3564 3566
f 3566 3564 3566
f 3564 3565 3566
f 3566 3565 3566
f 3565 3554 3566
f 3566 3554 3566

g Path_(1)
v 96.54201 177.51273 36.18
v 96.41817 178.28131 36.190075
v 96.43396 178.18332 35.799477
v 96.4787 177.90562 35.510838
v 96.540405 177.52267 35.4015
v 96.60254 177.13704 35.500763
v 96.64845 176.85208 35.782024
v 96.66584 176.74414 36.169926
v 96.650055 176.84213 36.560524
v 96.605316 177.11981 36.849163
v 96.54361 177.50278 36.9585
v 96.481476 177.8884 36.859238
v 96.43556 178.17337 36.577976
v 95.28743 178.07198 35.97188
v 95.34619 177.88025 35.62425
v 95.4326 177.54286 35.4241
v 95.5235 177.15024 35.425068
v 95.59453 176.80757 35.626896
v 95.62666 176.60667 35.9755
v 95.61129 176.60138 36.377472
v 95.55252 176.7931 36.725105
v 95.46612 177.13048 36.92525
v 95.37522 177.5231 36.924282
v 95.304184 177.86577 36.722458
v 95.27205 178.06668 36.373856
v 94.49676 177.69316 35.674038
v 94.646416 177.4143 35.43384
v 94.72839 177.02867 35.36301
v 94.72074 176.63959 35.480522
v 94.6255 176.3513 35.754894
v 94.46819 176.24106 36.112606
v 94.29097 176.33841 36.45781
v 94.14132 176.61726 36.698006
v 94.05933 177.00288 36.768837
v 94.06699 177.39198 36.65132
v 94.16223 177.68027 36.37695
v 94.319534 177.7905 36.01924
v 93.691376 177.90332 35.538754
v 93.99721 177.73724 35.422028
v 94.20268 177.41048 35.33782
v 94.25276 177.01059 35.308685
v 94.134 176.64473 35.342434
v 93.87825 176.41092 35.430027
v 93.554016 176.37183 35.54799
v 93.248184 176.5379 35.664715
v 93.0427 176.86465 35.748928
v 92.99263 177.26454 35.77806
v 93.11138 177.6304 35.74431
v 93.36714 177.86421 35.656715
v 92.87265 177.55482 34.188404
v 93.23066 177.5317 34.022568
v 93.56606 177.32552 33.95421
v 93.78898 176.99155 34.001637
v 93.83968 176.61925 34.15215
v 93.7046 176.30838 34.365414
v 93.41991 176.14226 34.584286
v 93.0619 176.16537 34.750122
v 92.726494 176.37155 34.818485
v 92.50358 176.70554 34.771057
v 92.452866 177.07784 34.620544
v 92.58796 177.38869 34.40728
v 92.15184 176.88582 33.38886
v 92.45856 176.95053 33.131203
v 92.81742 176.84267 32.98128
v 93.132286 176.59114 32.979263
v 93.31878 176.26334 33.12569
v 93.32693 175.94708 33.38133
v 93.15456 175.72714 33.677677
v 92.84784 175.66243 33.935333
v 92.488976 175.7703 34.085255
v 92.17411 176.02184 34.087273
v 91.98762 176.34964 33.940845
v 91.97947 176.66588 33.685207
v 91.82923 176.2946 32.568768
v 92.14489 176.2435 32.34251
v 92.46032 176.02422 32.234604
v 92.690994 175.69553 32.273968
v 92.775116 175.3455 32.45005
v 92.69014 175.06793 32.71567
v 92.45883 174.93718 32.99966
v 92.14317 174.9883 33.225918
v 91.82775 175.20758 33.33382
v 91.59707 175.53625 33.294456
v 91.512955 175.88629 33.118374
v 91.59793 176.16386 32.852753
v 91.191475 175.99846 32.027687
v 91.47517 176.03168 31.871174
v 91.733635 175.85962 31.7078
v 91.89763 175.52841 31.581345
v 91.923195 175.12677 31.52569
v 91.80349 174.76234 31.55575
v 91.57059 174.53276 31.663471
v 91.28689 174.49954 31.819986
v 91.02842 174.6716 31.983358
v 90.86443 175.0028 32.109814
v 90.83887 175.40445 32.16547
v 90.95857 175.76888 32.135406
v 90.74639 176.32516 31.577164
v 90.98854 176.30229 31.283514
v 91.14149 176.09135 30.948357
v 91.16424 175.74887 30.661495
v 91.050705 175.36661 30.499796
v 90.83131 175.047 30.506586
v 90.564835 174.87567 30.680046
v 90.322685 174.89853 30.973696
v 90.16975 175.10947 31.308853
v 90.146996 175.45197 31.595715
v 90.26053 175.83423 31.757414
v 90.47992 176.15384 31.750624
v 90.001396 176.66109 30.928654
v 90.10731 176.60335 30.565554
v 90.11524 176.37015 30.258398
v 90.02308 176.02396 30.089493
v 89.85551 175.65753 30.104094
v 89.65743 175.36908 30.29829
v 89.48192 175.23587 30.620047
v 89.37601 175.2936 30.983149
v 89.36807 175.5268 31.290302
v 89.460236 175.873 31.459208
v 89.62781 176.23941 31.444607
v 89.82588 176.52788 31.25041
v 88.98596 177.12935 31.232359
v 89.12524 177.13597 30.912102
v 89.16765 176.95877 30.573805
v 89.10183 176.64523 30.308117
v 88.94541 176.27937 30.186228
v 88.74031 175.95921 30.240797
v 88.54148 175.77055 30.457205
v 88.4022 175.76393 30.777462
v 88.35979 175.94112 31.115757
v 88.42561 176.25465 31.381447
v 88.58203 176.62051 31.503336
v 88.78713 176.94067 31.448767
v 87.96721 177.49713 30.571325
v 88.154976 177.58344 30.241646
v 88.27077 177.47548 29.854704
v 88.28357 177.2022 29.51418
v 88.18993 176.8368 29.311316
v 88.01497 176.47722 29.30047
v 87.80555 176.21979 29.484549
v 87.61778 176.1335 29.814228
v 87.50199 176.24146 30.20117
v 87.4892 176.51474 30.541695
v 87.582825 176.88013 30.744558
v 87.75779 177.2397 30.755404
v 86.92402 177.83278 30.208763
v 87.11704 177.96889 29.968557
v 87.249054 177.91183 29.65529
v 87.28469 177.67693 29.352901
v 87.2144 177.3271 29.142416
v 87.057014 176.95609 29.08023
v 86.85471 176.6633 29.183012
v 86.66169 176.52719 29.423216
v 86.52968 176.58424 29.736483
v 86.49404 176.81915 30.038872
v 86.56433 177.16899 30.24936
v 86.72172 177.54 30.311543
v 86.316315 178.27261 29.666676
v 86.42467 178.30678 29.318636
v 86.417564 178.1674 28.95469
v 86.296906 177.89185 28.672363
v 86.095024 177.55392 28.5473
v 85.866005 177.24419 28.613012
v 85.67123 177.04564 28.851894
v 85.56287 177.01146 29.199934
v 85.56997 177.15083 29.563879
v 85.69063 177.4264 29.846207
v 85.89252 177.76433 29.97127
v 86.12153 178.07407 29.905558
v 85.53289 178.70691 30.092602
v 85.672676 178.8979 29.758429
v 85.67547 178.94977 29.366755
v 85.54051 178.84862 29.022528
v 85.30398 178.62154 28.817982
v 85.029236 178.32939 28.807928
v 84.7899 178.05045 28.995058
v 84.650116 177.85945 29.32923
v 84.64732 177.80759 29.720903
v 84.78228 177.90874 30.06513
v 85.018814 178.13582 30.269676
v 85.29356 178.42796 30.27973
v 84.76422 179.39853 30.177319
v 84.88065 179.6458 29.897095
v 84.861824 179.76173 29.55519
v 84.71278 179.71529 29.243214
v 84.47346 179.5189 29.044762
v 84.20798 179.2252 29.01301
v 83.98748 178.91287 29.156464
v 83.87105 178.66562 29.436687
v 83.88988 178.54967 29.778593
v 84.03892 178.59612 30.090569
v 84.278244 178.7925 30.28902
v 84.543724 179.0862 30.320774
v 83.94516 180.11688 30.468071
v 83.927246 180.36348 30.132772
v 83.80263 180.44019 29.744797
v 83.60469 180.32648 29.408102
v 83.38648 180.0528 29.212904
v 83.20646 179.69249 29.21151
v 83.11286 179.3421 29.404287
v 83.130775 179.0955 29.739588
v 83.255394 179.0188 30.127562
v 83.45333 179.1325 30.464256
v 83.67154 179.40619 30.659454
v 83.85156 179.7665 30.660849
v 82.77513 180.36815 31.002354
v 82.80539 180.66127 30.728897
v 82.76316 180.78928 30.350555
v 82.65977 180.71786 29.968704
v 82.5229 180.46616 29.685661
v 82.38925 180.10161 29.577267
v 82.29462 179.72191 29.672565
v 82.26436 179.42877 29.946022
v 82.30659 179.30077 30.324364
v 82.40998 179.3722 30.706215
v 82.546844 179.62389 30.989258
v 82.6805 179.98843 31.097652
v 81.755066 180.49455 30.92871
v 81.838326 180.82646 30.72871
v 81.823975 181.03151 30.417242
v 81.71586 181.05475 30.077765
v 81.54295 180.88994 29.801239
v 81.35158 180.58124 29.661762
v 81.19302 180.21138 29.696705
v 81.109764 179.87947 29.896706
v 81.124115 179.67442 30.208174
v 81.23223 179.65118 30.547651
v 81.40514 179.816 30.824177
v 81.59651 180.1247 30.963654
v 80.943085 181.04901 31.518602
v 81.10079 181.32715 31.222723
v 81.13747 181.48756 30.817844
v 81.043274 181.48729 30.412449
v 80.84347 181.3264 30.115168
v 80.59157 181.048 30.005651
v 80.35509 180.7267 30.113249
v 80.19738 180.44856 30.409128
v 80.160706 180.28815 30.814009
v 80.25489 180.28842 31.219402
v 80.454704 180.44931 31.516684
v 80.7066 180.7277 31.6262
v 80.02834 181.98285 31.46611
v 80.18764 182.21266 31.176243
v 80.2525 182.28607 30.785803
v 80.20555 182.18341 30.39941
v 80.059364 181.93219 30.120598
v 79.85312 181.5997 30.024073
v 79.642075 181.27507 30.135698
v 79.48278 181.04526 30.425566
v 79.417915 180.97183 30.816006
v 79.46487 181.0745 31.202398
v 79.61105 181.32573 31.48121
v 79.8173 181.6582 31.577736
v 78.91883 182.26859 31.60178
v 79.11078 182.54736 31.38521
v 79.222916 182.69339 31.024511
v 79.22519 182.66753 30.616335
v 79.11698 182.47672 30.270052
v 78.9273 182.17209 30.07845
v 78.70696 181.83527 30.092863
v 78.51501 181.55649 30.309435
v 78.40287 181.41046 30.670132
v 78.4006 181.43633 31.078308
v 78.508804 181.62712 31.424591
v 78.69849 181.93176 31.616196
v 77.93117 183.01825 31.479008
v 78.22665 183.25409 31.387236
v 78.46608 183.37167 31.150505
v 78.58532 183.33951 30.832247
v 78.552414 183.16621 30.517742
v 78.37618 182.89821 30.291258
v 78.103836 182.60732 30.213482
v 77.80836 182.37148 30.305256
v 77.568924 182.25389 30.541986
v 77.449684 182.28606 30.860243
v 77.48259 182.45935 31.17475
v 77.65882 182.72736 31.401234
v 77.31102 183.8452 30.877512
v 77.58937 184.06526 30.75261
v 77.80085 184.14778 30.443842
v 77.888794 184.07065 30.033945
v 77.82965 183.85454 29.632751
v 77.63925 183.55736 29.34776
v 77.36862 183.25873 29.255333
v 77.09028 183.03868 29.380236
v 76.8788 182.95616 29.689003
v 76.79085 183.0333 30.098898
v 76.85 183.2494 30.500093
v 77.0404 183.54659 30.785086
v 76.76329 184.50679 30.79219
v 76.90504 184.74762 30.477457
v 76.93063 184.84656 30.06979
v 76.83322 184.77707 29.678423
v 76.63889 184.5578 29.408224
v 76.399734 184.24748 29.331593
v 76.17981 183.92926 29.469063
v 76.038055 183.68843 29.783796
v 76.01246 183.5895 30.191463
v 76.10988 183.65898 30.58283
v 76.3042 183.87825 30.853027
v 76.543365 184.18857 30.929659
v 76.172775 184.97823 30.350845
v 76.24353 185.22755 29.9973
v 76.14668 185.36655 29.676538
v 75.90819 185.35794 29.47451
v 75.59195 185.20407 29.445345
v 75.28271 184.94614 29.59686
v 75.06332 184.65326 29.888456
v 74.99256 184.40393 30.242002
v 75.08941 184.26494 30.562763
v 75.3279 184.27354 30.764791
v 75.64414 184.42741 30.793957
v 75.953384 184.68535 30.64244
v 75.79683 186.18405 30.624361
v 75.62889 186.18993 30.23581
v 75.34458 186.0626 30.002354
v 75.020096 185.8362 29.986547
v 74.74236 185.57137 30.192627
v 74.58581 185.33907 30.56537
v 74.592384 185.20154 31.004906
v 74.76032 185.19566 31.393456
v 75.044624 185.32298 31.626911
v 75.36912 185.5494 31.642717
v 75.64685 185.81424 31.436638
v 75.803406 186.04654 31.063894
v 74.778206 186.88818 30.679628
v 74.59548 186.63383 30.420784
v 74.34961 186.32092 30.342947
v 74.10645 186.0333 30.466972
v 73.931175 185.84802 30.759628
v 73.870735 185.81476 31.142498
v 73.94134 185.94241 31.512993
v 74.124054 186.19676 31.771837
v 74.36993 186.50967 31.849674
v 74.61308 186.7973 31.725649
v 74.78836 186.98257 31.432993
v 74.8488 187.01584 31.050123
v 73.91092 187.54642 30.43087
v 73.796005 187.25168 30.163445
v 73.59896 186.90613 30.08569
v 73.37258 186.60237 30.218437
v 73.17753 186.4218 30.52612
v 73.06606 186.41278 30.926292
v 73.06805 186.57774 31.31173
v 73.18296 186.8725 31.579153
v 73.380005 187.21803 31.656908
v 73.606384 187.52179 31.52416
v 73.80144 187.70236 31.21648
v 73.9129 187.71138 30.816307
v 73.09723 187.98953 30.193134
v 72.998695 187.7268 29.944086
v 72.77596 187.4165 29.830254
v 72.488716 187.14178 29.882141
v 72.21392 186.97626 30.085842
v 72.0252 186.96426 30.386778
v 71.97314 187.10902 30.704311
v 72.07167 187.37175 30.95336
v 72.2944 187.68205 31.067192
v 72.58165 187.95677 31.015305
v 72.856445 188.1223 30.811604
v 73.045166 188.1343 30.510668
v 72.717026 188.52014 29.854399
v 72.48015 188.37373 29.519215
v 72.120674 188.23926 29.364155
v 71.73493 188.15276 29.430767
v 71.42628 188.13742 29.701202
v 71.27741 188.19734 30.102999
v 71.32823 188.31647 30.528494
v 71.56511 188.46288 30.863678
v 71.92458 188.59735 31.018738
v 72.310326 188.68385 30.952124
v 72.61898 188.69919 30.681688
v 72.767845 188.63927 30.279894
v 72.75271 189.59131 30.089712
v 72.616844 189.4538 29.776703
v 72.31113 189.33427 29.557743
v 71.917496 189.26476 29.4915
v 71.54141 189.26387 29.595728
v 71.283646 189.33186 29.842495
v 71.21327 189.45052 30.165684
v 71.34914 189.58803 30.478693
v 71.654854 189.70755 30.697655
v 72.048485 189.77707 30.763895
v 72.42457 189.77794 30.659668
v 72.682335 189.70996 30.4129
v 72.40936 190.79291 30.288635
v 72.48638 190.65094 29.965939
v 72.36778 190.44925 29.59126
v 72.08535 190.24185 29.264997
v 71.71477 190.08435 29.074568
v 71.35532 190.01894 29.071
v 71.10334 190.06313 29.255249
v 71.02632 190.2051 29.577946
v 71.14492 190.40678 29.952623
v 71.42735 190.61417 30.278887
v 71.797935 190.77168 30.469316
v 72.15738 190.8371 30.472885
v 71.61073 191.83406 30.265295
v 71.874535 191.76657 30.1183
v 71.96765 191.59196 29.822166
v 71.86514 191.357 29.456245
v 71.59447 191.12463 29.118584
v 71.228165 190.95715 28.899658
v 70.86438 190.89943 28.85813
v 70.600586 190.9669 29.005127
v 70.50747 191.14153 29.30126
v 70.60998 191.3765 29.667181
v 70.880646 191.60884 30.004843
v 71.24695 191.77632 30.223766
v 70.914406 192.55254 29.005676
v 71.28963 192.6365 28.907167
v 71.59188 192.58493 28.623394
v 71.74017 192.41165 28.230394
v 71.69477 192.16309 27.833473
v 71.467834 191.90584 27.538982
v 71.12018 191.70883 27.425833
v 70.74496 191.62488 27.524343
v 70.4427 191.67644 27.808115
v 70.29441 191.84973 28.201115
v 70.33981 192.0983 28.598036
v 70.56675 192.35555 28.892527
v 70.64755 193.42499 28.603441
v 70.87884 193.5834 28.327404
v 71.005295 193.58736 27.963198
v 70.99304 193.43576 27.608416
v 70.84535 193.16927 27.358118
v 70.6018 192.85925 27.279373
v 70.32765 192.58882 27.393282
v 70.09637 192.4304 27.669321
v 69.96991 192.42645 28.033525
v 69.98217 192.57805 28.38831
v 70.12986 192.84454 28.638605
v 70.373405 193.15454 28.71735
v 69.49166 194.06471 28.372313
v 69.58423 194.22691 28.027424
v 69.65 194.1858 27.636425
v 69.67134 193.95241 27.304083
v 69.64254 193.58926 27.11945
v 69.57131 193.19366 27.131998
v 69.47674 192.87164 27.338366
v 69.38417 192.70944 27.683254
v 69.318405 192.75055 28.074255
v 69.29706 192.98395 28.406595
v 69.32586 193.34709 28.591228
v 69.397095 193.74268 28.57868
v 68.698074 193.90817 28.059072
v 68.67345 194.08072 27.692842
v 68.5828 194.05743 27.298758
v 68.45043 193.84459 26.982409
v 68.31181 193.49918 26.828566
v 68.20408 193.11378 26.878447
v 68.1561 192.79166 27.118689
v 68.18073 192.61913 27.484919
v 68.27137 192.6424 27.879005
v 68.40374 192.85526 28.195354
v 68.54236 193.20065 28.349197
v 68.65009 193.58604 28.299316
v 68.39444 194.48013 27.573326
v 68.14313 194.54831 27.454632
v 67.801445 194.46468 27.446857
v 67.46095 194.25162 27.552086
v 67.21288 193.96623 27.742123
v 67.12371 193.68498 27.966043
v 67.217316 193.48325 28.163853
v 67.46863 193.41505 28.282547
v 67.81031 193.4987 28.290321
v 68.1508 193.71176 28.185093
v 68.39887 193.99715 27.995058
v 68.48805 194.27838 27.771135
v 67.95139 195.12874 27.907011
v 67.63223 195.11313 27.745958
v 67.243416 195.02711 27.799454
v 66.88912 194.89374 28.053165
v 66.664276 194.74875 28.43911
v 66.629135 194.63098 28.853872
v 66.793106 194.572 29.186321
v 67.11227 194.58762 29.347374
v 67.50108 194.67363 29.293879
v 67.855385 194.80699 29.040167
v 68.08022 194.95198 28.654222
v 68.115364 195.06975 28.239458
v 67.83934 196.08028 28.317614
v 67.517746 195.96556 28.10652
v 67.13272 195.8475 28.088118
v 66.78743 195.75774 28.267336
v 66.574394 195.72029 28.596155
v 66.5507 195.74521 28.986467
v 66.72269 195.82582 29.333689
v 67.04429 195.94052 29.544783
v 67.42931 196.05858 29.563185
v 67.774605 196.14836 29.383966
v 67.98764 196.1858 29.055147
v 68.01134 196.16089 28.664835
v 67.295265 197.16699 28.105665
v 67.04053 196.95709 27.822716
v 66.70765 196.73315 27.713757
v 66.38583 196.55519 27.807985
v 66.1613 196.47089 28.080153
v 66.094215 196.50284 28.45733
v 66.20255 196.64246 28.838455
v 66.45729 196.85237 29.121405
v 66.79017 197.0763 29.230364
v 67.111984 197.25426 29.136135
v 67.33652 197.33856 28.863968
v 67.4036 197.30663 28.48679
v 66.67429 198.15291 28.010738
v 66.43377 198.02542 27.730356
v 66.10156 197.8324 27.63167
v 65.76667 197.62553 27.741123
v 65.518845 197.4603 28.02939
v 65.42448 197.38092 28.419228
v 65.508865 197.4087 28.80618
v 65.74938 197.5362 29.086563
v 66.0816 197.72922 29.18525
v 66.41648 197.93608 29.075794
v 66.66431 198.10132 28.787529
v 66.758675 198.1807 28.397692
v 66.13689 198.99123 28.297728
v 65.84722 198.7972 28.055023
v 65.50076 198.59132 28.012707
v 65.19035 198.42876 28.182116
v 64.99915 198.35307 28.517857
v 64.9784 198.38455 28.92997
v 65.13366 198.51476 29.30803
v 65.423325 198.70879 29.550734
v 65.769775 198.91467 29.59305
v 66.08019 199.07722 29.423641
v 66.27139 199.15291 29.0879
v 66.29214 199.12143 28.675787
v 65.61479 199.66202 27.733915
v 65.338 199.44656 27.551943
v 64.98006 199.26158 27.526741
v 64.63688 199.1566 27.66506
v 64.40042 199.15977 27.92984
v 64.33403 199.27025 28.250132
v 64.45551 199.45842 28.540113
v 64.7323 199.67387 28.722086
v 65.09024 199.85887 28.747288
v 65.43342 199.96384 28.608969
v 65.66988 199.96066 28.344189
v 65.736275 199.85019 28.023897
v 65.33309 200.70317 27.584206
v 65.07059 200.51251 27.34605
v 64.70951 200.34262 27.289986
v 64.3466 200.23904 27.431032
v 64.07911 200.2295 27.731398
v 63.97871 200.31657 28.110601
v 64.0723 200.47693 28.467033
v 64.33481 200.66759 28.705189
v 64.695885 200.83746 28.761255
v 65.05879 200.94106 28.620209
v 65.32629 200.95059 28.319841
v 65.42668 200.86351 27.94064
v 64.91564 201.58582 27.301504
v 64.67704 201.41891 27.03499
v 64.31794 201.27243 26.929855
v 63.934547 201.1856 27.01427
v 63.6296 201.1817 27.265617
v 63.48481 201.26178 27.616547
v 63.53897 201.40436 27.973028
v 63.77757 201.57126 28.23954
v 64.13667 201.71774 28.344675
v 64.520065 201.80458 28.26026
v 64.82501 201.80847 28.008913
v 64.9698 201.7284 27.657984
v 64.79279 202.80373 27.219404
v 64.62271 202.61073 26.9396
v 64.3126 202.40602 26.794703
v 63.94556 202.24445 26.823536
v 63.619934 202.16931 27.018375
v 63.422974 202.20076 27.327015
v 63.407455 202.33034 27.666754
v 63.577538 202.52335 27.94656
v 63.887646 202.72806 28.091457
v 64.25469 202.88962 28.062624
v 64.580315 202.96475 27.867783
v 64.777275 202.93332 27.559143
v 63.949207 203.78793 26.971783
v 63.90761 203.57631 26.579863
v 63.720936 203.2884 26.317
v 63.4392 203.00137 26.253626
v 63.1379 202.79213 26.406725
v 62.89777 202.71672 26.735271
v 62.783142 202.79536 27.151232
v 62.82474 203.00699 27.543152
v 63.011414 203.29489 27.806015
v 63.293148 203.58192 27.869389
v 63.594448 203.79118 27.71629
v 63.834583 203.8666 27.387743
v 63.20392 204.58499 27.070086
v 63.289112 204.4418 26.641296
v 63.202698 204.196 26.249378
v 62.96783 203.91344 25.999342
v 62.64744 203.66983 25.958189
v 62.32738 203.53046 26.136942
v 62.09341 203.53265 26.487707
v 62.008217 203.67583 26.916498
v 62.09463 203.92163 27.308416
v 62.3295 204.20421 27.55845
v 62.649887 204.44781 27.599606
v 62.969948 204.58719 27.42085
v 62.54733 205.39024 26.547247
v 62.75364 205.30492 26.188442
v 62.789497 205.09967 25.811657
v 62.645294 204.82953 25.517853
v 62.359673 204.56685 25.38575
v 62.009163 204.38203 25.45075
v 61.68768 204.3246 25.695433
v 61.481373 204.40993 26.054237
v 61.445515 204.61517 26.431023
v 61.589714 204.88531 26.724827
v 61.87534 205.148 26.856928
v 62.22585 205.33281 26.79193
v 61.840073 206.16895 25.95334
v 62.14336 206.12581 25.715385
v 62.294163 205.9607 25.412777
v 62.25208 205.71782 25.126598
v 62.02838 205.4623 24.933533
v 61.683006 205.26256 24.88531
v 61.308506 205.17215 24.994852
v 61.00522 205.21529 25.232807
v 60.854416 205.3804 25.535416
v 60.8965 205.62326 25.821594
v 61.1202 205.8788 26.01466
v 61.465572 206.07854 26.062883
v 61.820305 206.95088 25.41065
v 62.05329 206.8111 25.189114
v 62.095848 206.59656 24.926737
v 61.936577 206.36473 24.693829
v 61.618153 206.17773 24.552792
v 61.225895 206.08568 24.541422
v 60.86491 206.11324 24.662762
v 60.631924 206.253 24.8843
v 60.589367 206.46756 25.146675
v 60.748634 206.69939 25.379583
v 61.067062 206.88638 25.52062
v 61.45932 206.97842 25.53199
v 61.404003 208.12984 24.755644
v 61.635197 208.05849 24.540573
v 61.729454 207.82982 24.329615
v 61.66151 207.5051 24.179293
v 61.449577 207.17133 24.129887
v 61.150436 206.91795 24.194635
v 60.84425 206.81287 24.356188
v 60.613052 206.88422 24.571259
v 60.5188 207.11288 24.782219
v 60.586742 207.4376 24.932539
v 60.798676 207.77138 24.981945
v 61.097813 208.02475 24.917196
v 60.164944 208.23952 23.807505
v 60.39546 208.27797 23.592188
v 60.561653 208.11798 23.374748
v 60.618996 207.80241 23.21345
v 60.552124 207.41583 23.151508
v 60.378956 207.06183 23.205526
v 60.14589 206.83524 23.361027
v 59.915375 206.79678 23.576344
v 59.749176 206.95677 23.793783
v 59.691833 207.27232 23.955082
v 59.758705 207.6589 24.017021
v 59.931877 208.01292 23.963005
v 59.767715 208.64854 23.215658
v 59.962772 208.57309 23.017756
v 60.00462 208.35625 22.787952
v 59.882042 208.05612 22.587826
v 59.627888 207.75311 22.470997
v 59.310253 207.52843 22.468771
v 59.01425 207.44226 22.581745
v 58.81919 207.5177 22.779648
v 58.777344 207.73454 23.00945
v 58.89992 208.03468 23.20958
v 59.154076 208.33768 23.326406
v 59.47171 208.56238 23.328632
v 59.571056 209.17598 23.107485
v 59.49289 209.03719 22.663393
v 59.24016 208.86343 22.301003
v 58.88059 208.70128 22.117414
v 58.510517 208.59416 22.161821
v 58.22911 208.57079 22.422323
v 58.111767 208.6374 22.82912
v 58.189934 208.7762 23.273212
v 58.44266 208.94995 23.635603
v 58.80223 209.1121 23.819191
v 59.172302 209.21924 23.774784
v 59.453712 209.2426 23.51428
v 59.30731 210.30667 23.01701
v 59.38846 210.19153 22.70755
v 59.270866 210.02144 22.411505
v 58.986042 209.84198 22.208197
v 58.610302 209.70123 22.152105
v 58.244324 209.63693 22.258259
v 57.98617 209.66628 22.498215
v 57.90502 209.78142 22.807674
v 58.022614 209.9515 23.10372
v 58.307438 210.13097 23.307026
v 58.68318 210.27171 23.363117
v 59.049156 210.33603 23.256964
v 58.72702 211.23444 22.33048
v 58.89821 211.15689 22.009312
v 58.881794 210.98859 21.678835
v 58.68217 210.77461 21.427605
v 58.352833 210.5723 21.322937
v 57.98202 210.43587 21.392878
v 57.669098 210.40187 21.618685
v 57.497906 210.47942 21.939856
v 57.51432 210.64772 22.27033
v 57.713943 210.8617 22.52156
v 58.04328 211.06401 22.626228
v 58.414093 211.20044 22.55629
v 58.271084 212.16678 22.173939
v 58.50004 212.1019 21.961823
v 58.540848 211.96251 21.6273
v 58.382576 211.78595 21.26001
v 58.067635 211.61952 20.958366
v 57.680405 211.50783 20.803194
v 57.324654 211.4808 20.836071
v 57.095695 211.54567 21.048187
v 57.054886 211.68506 21.38271
v 57.213158 211.86162 21.75
v 57.528103 212.02805 22.051643
v 57.91533 212.13974 22.206816
v 58.366898 212.9636 21.435379
v 58.37402 212.90239 21.002398
v 58.18357 212.80537 20.613317
v 57.84658 212.69856 20.372393
v 57.453342 212.61057 20.344177
v 57.109226 212.56496 20.536234
v 56.90644 212.57397 20.8971
v 56.89932 212.6352 21.330082
v 57.089767 212.73221 21.719162
v 57.426758 212.83902 21.960087
v 57.819996 212.92702 21.988302
v 58.164112 212.97261 21.796246
v 58.04383 214.12973 21.572046
v 58.001396 214.14557 21.154394
v 57.783943 214.07149 20.816969
v 57.449738 213.92737 20.650187
v 57.08833 213.7518 20.698732
v 56.79656 213.59184 20.9496
v 56.652607 213.49036 21.335571
v 56.69504 213.47452 21.753223
v 56.912495 213.54858 22.090647
v 57.2467 213.69272 22.257431
v 57.60811 213.86827 22.208885
v 57.899876 214.02824 21.958015
v 57.356018 215.12344 21.30297
v 57.220726 215.02458 20.93972
v 56.948174 214.84164 20.707102
v 56.61139 214.62366 20.667446
v 56.300617 214.42903 20.831379
v 56.099125 214.3099 21.154974
v 56.060905 214.2982 21.551525
v 56.196198 214.39706 21.914774
v 56.46875 214.58 22.147392
v 56.805534 214.79799 22.187048
v 57.116306 214.99263 22.023115
v 57.3178 215.11176 21.69952
v 56.83696 216.03804 21.414322
v 56.733288 215.98259 21.02886
v 56.474014 215.84279 20.753824
v 56.12861 215.6561 20.662909
v 55.789627 215.47256 20.780474
v 55.547894 215.34134 21.075018
v 55.46818 215.29759 21.467619
v 55.571854 215.35306 21.85308
v 55.831127 215.49286 22.128117
v 56.17653 215.67953 22.219032
v 56.515514 215.86308 22.101467
v 56.757248 215.99431 21.806923
v 56.359215 216.99072 21.441708
v 56.266132 216.94637 21.052107
v 56.009537 216.82443 20.766258
v 55.658173 216.6576 20.660751
v 55.3062 216.49055 20.76386
v 55.047916 216.36807 21.047955
v 54.952538 216.32297 21.436914
v 55.04562 216.36732 21.826515
v 55.302216 216.48926 22.112366
v 55.653576 216.6561 22.21787
v 56.005554 216.82314 22.114761
v 56.263836 216.94562 21.830667
v 55.958668 217.83205 21.533676
v 55.903187 217.82004 21.13466
v 55.660248 217.76701 20.817492
v 55.294945 217.68716 20.667149
v 54.905163 217.60191 20.723919
v 54.595345 217.53409 20.97259
v 54.4485 217.50185 21.34653
v 54.503983 217.51385 21.745544
v 54.74692 217.56688 22.062716
v 55.11222 217.64673 22.213057
v 55.502003 217.73198 22.156288
v 55.811825 217.7998 21.907616
v 55.953053 218.94226 21.439564
v 55.85102 218.9196 21.050337
v 55.572666 218.85783 20.765516
v 55.19257 218.7735 20.661417
v 54.812584 218.68921 20.765932
v 54.53452 218.62753 21.05106
v 54.432884 218.60501 21.440397
v 54.534916 218.62767 21.829624
v 54.81327 218.68944 22.114445
v 55.193363 218.77377 22.218546
v 55.573353 218.85806 22.114029
v 55.851418 218.91974 21.828901
v 55.4685 220.04082 21.439964
v 55.370148 220.006 21.050688
v 55.101494 219.91089 20.765732
v 54.734524 219.78098 20.661446
v 54.367565 219.65106 20.765778
v 54.098946 219.55595 21.050768
v 54.00064 219.52115 21.440058
v 54.09899 219.55597 21.829332
v 54.367645 219.65108 22.11429
v 54.734615 219.78099 22.218575
v 55.101574 219.9109 22.114244
v 55.370193 220.00601 21.829252
v 55.228004 220.96088 21.440012
v 55.124725 220.94633 21.050728
v 54.842537 220.90662 20.765749
v 54.457054 220.85236 20.661432
v 54.07157 220.79811 20.765734
v 53.78937 220.75839 21.050701
v 53.686073 220.74385 21.439981
v 53.789356 220.75839 21.829266
v 54.071545 220.79811 22.114246
v 54.457024 220.85236 22.218561
v 54.84251 220.90662 22.114262
v 55.124706 220.94633 21.829292
v 55.192253 221.84666 21.34194
v 55.04136 221.86879 20.968897
v 54.72613 221.91502 20.722084
v 54.331036 221.97295 20.667637
v 53.961937 222.02707 20.820145
v 53.71774 222.06288 21.138742
v 53.663868 222.07077 21.538061
v 53.81476 222.04865 21.911106
v 54.129986 222.00243 22.157919
v 54.52508 221.94449 22.212366
v 54.89418 221.89038 22.059858
v 55.138382 221.85457 21.74126
v 55.499264 223.07886 21.160942
v 55.264965 223.06873 20.831758
v 54.898964 223.04291 20.664507
v 54.499332 223.00833 20.704
v 54.17315 222.97424 20.93966
v 54.007812 222.94978 21.308338
v 54.04763 222.94151 21.711248
v 54.28193 222.95164 22.040432
v 54.647926 222.97746 22.207684
v 55.04756 223.01205 22.168188
v 55.373745 223.04614 21.93253
v 55.539078 223.07059 21.563852
v 54.85406 224.19096 21.065172
v 54.559647 224.08345 20.807014
v 54.184456 223.95035 20.737722
v 53.829018 223.8273 20.875866
v 53.588573 223.74728 21.184427
v 53.52755 223.73175 21.58073
v 53.662296 223.78485 21.958582
v 53.95671 223.89236 22.216742
v 54.331905 224.02547 22.286034
v 54.687344 224.14851 22.14789
v 54.927788 224.22853 21.839329
v 54.98881 224.24406 21.443026
v 54.752686 225.15251 21.925303
v 54.555775 224.90007 21.62453
v 54.22269 224.69334 21.378046
v 53.842686 224.58774 21.251896
v 53.51758 224.61154 21.279882
v 53.33448 224.75839 21.454504
v 53.342457 224.98892 21.728971
v 53.539368 225.24138 22.029743
v 53.87245 225.4481 22.276228
v 54.252457 225.55371 22.402378
v 54.577564 225.5299 22.374393
v 54.760662 225.38306 22.199772
v 53.635105 226.15532 20.64662
v 53.987984 226.13817 20.608725
v 54.24232 225.9445 20.420418
v 54.32996 225.6262 20.132158
v 54.22742 225.26859 19.821184
v 53.962177 224.96745 19.57082
v 53.605305 224.8035 19.44815
v 53.252422 224.82066 19.486048
v 52.99809 225.01433 19.674353
v 52.91045 225.33261 19.962612
v 53.01299 225.69025 20.273588
v 53.27823 225.99138 20.52395
v 53.396374 226.7297 19.78541
v 53.681812 226.63837 19.690887
v 53.823193 226.39764 19.46426
v 53.78263 226.07202 19.16625
v 53.570995 225.74876 18.87671
v 53.244995 225.51448 18.673225
v 52.891983 225.43195 18.610315
v 52.606544 225.5233 18.704838
v 52.465164 225.76402 18.931465
v 52.505726 226.08965 19.229475
v 52.71736 226.4129 19.519012
v 53.04336 226.64719 19.7225
v 52.95957 227.24591 19.308939
v 53.189022 227.1757 19.03456
v 53.25459 226.97818 18.64002
v 53.1387 226.70628 18.231037
v 52.87241 226.43285 17.917196
v 52.527073 226.23116 17.78259
v 52.195217 226.15524 17.863289
v 51.965767 226.22545 18.137669
v 51.900204 226.42297 18.532207
v 52.01609 226.69487 18.94119
v 52.28238 226.9683 19.255032
v 52.627716 227.17 19.389637
v 52.547726 227.89682 19.171293
v 52.686905 228.06506 18.817928
v 52.665253 228.11505 18.433239
v 52.48857 228.03339 18.120302
v 52.204205 227.84196 17.962969
v 51.888344 227.59206 18.003395
v 51.625626 227.35065 18.230751
v 51.486446 227.18239 18.584114
v 51.508095 227.1324 18.968803
v 51.684776 227.21407 19.28174
v 51.969147 227.40549 19.439075
v 52.285007 227.6554 19.398647
v 51.95276 228.47511 19.053778
v 51.96046 228.70566 18.680088
v 51.811375 228.80222 18.361553
v 51.545444 228.73889 18.18352
v 51.233932 228.53265 18.193695
v 50.9603 228.23877 18.389349
v 50.797874 227.93597 18.718061
v 50.790173 227.70541 19.09175
v 50.93926 227.60887 19.410286
v 51.20519 227.6722 19.588318
v 51.5167 227.87843 19.578144
v 51.790333 228.17232 19.382488
v 51.294838 229.52669 19.586018
v 51.232517 229.46904 19.192919
v 51.02839 229.29161 18.893265
v 50.737144 229.04193 18.767347
v 50.436825 228.78691 18.848907
v 50.2079 228.59488 19.116089
v 50.111713 228.51729 19.497303
v 50.17403 228.57494 19.890402
v 50.378162 228.75237 20.190056
v 50.669407 229.00204 20.315973
v 50.969723 229.25706 20.234413
v 51.19865 229.4491 19.96723
v 50.456135 230.44133 19.276613
v 50.537346 230.3026 18.912022
v 50.476547 230.03197 18.624615
v 50.290028 229.70197 18.491405
v 50.027767 229.401 18.548086
v 49.760036 229.20973 18.779469
v 49.55858 229.1794 19.123554
v 49.477367 229.31813 19.488148
v 49.538166 229.58876 19.775553
v 49.72468 229.91876 19.908764
v 49.986942 230.21973 19.852083
v 50.254673 230.411 19.620699
v 49.309013 231.00952 18.784956
v 49.364098 230.92152 18.387852
v 49.35145 230.65613 18.074318
v 49.274464 230.28444 17.92837
v 49.153763 229.90607 17.989113
v 49.021687 229.62238 18.240269
v 48.91363 229.5094 18.614544
v 48.858543 229.59741 19.011648
v 48.87119 229.86281 19.32518
v 48.948177 230.2345 19.471128
v 49.068882 230.61287 19.410387
v 49.200954 230.89656 19.159231
v 48.20979 231.12312 18.844975
v 48.181694 231.05826 18.454357
v 48.139034 230.80655 18.152664
v 48.09324 230.43544 18.02073
v 48.056583 230.04437 18.093908
v 48.038883 229.73813 18.352592
v 48.044888 229.59877 18.727467
v 48.072983 229.66364 19.118084
v 48.115643 229.91534 19.419777
v 48.161434 230.28645 19.55171
v 48.198093 230.67752 19.47853
v 48.215794 230.98376 19.219849
v 48.01204 230.37283 18.780767
usemtl mat_8
s 1
f 3567 3567 3568
f 3568 3567 3569
f 3567 3567 3569
f 3569 3567 3570
f 3567 3567 3570
f 3570 3567 3571
f 3567 3567 3571
f 3571 3567 3572
f 3567 3567 3572
f 3572 3567 3573
f 3567 3567 3573
f 3573 3567 3574
f 3567 3567 3574
f 3574 3567 3575
f 3567 3567 3575
f 3575 3567 3576
f 3567 3567 3576
f 3576 3567 3577
f 3567 3567 3577
f 3577 3567 3578
f 3567 3567 3578
f 3578 3567 3579
f 3567 3567 3579
f 3579 3567 3568
f 3568 3569 3580
f 3580 3569 3581
f 3569 3570 3581
f 3581 3570 3582
f 3570 3571 3582
f 3582 3571 3583
f 3571 3572 3583
f 3583 3572 3584
f 3572 3573 3584
f 3584 3573 3585
f 3573 3574 3585
f 3585 3574 3586
f 3574 3575 3586
f 3586 3575 3587
f 3575 3576 3587
f 3587 3576 3588
f 3576 3577 3588
f 3588 3577 3589
f 3577 3578 3589
f 3589 3578 3590
f 3578 3579 3590
f 3590 3579 3591
f 3579 3568 3591
f 3591 3568 3580
f 3580 3581 3592
f 3592 3581 3593
f 3581 3582 3593
f 3593 3582 3594
f 3582 3583 3594
f 3594 3583 3595
f 3583 3584 3595
f 3595 3584 3596
f 3584 3585 3596
f 3596 3585 3597
f 3585 3586 3597
f 3597 3586 3598
f 3586 3587 3598
f 3598 3587 3599
f 3587 3588 3599
f 3599 3588 3600
f 3588 3589 3600
f 3600 3589 3601
f 3589 3590 3601
f 3601 3590 3602
f 3590 3591 3602
f 3602 3591 3603
f 3591 3580 3603
f 3603 3580 3592
f 3592 3593 3604
f 3604 3593 3605
f 3593 3594 3605
f 3605 3594 3606
f 3594 3595 3606
f 3606 3595 3607
f 3595 3596 3607
f 3607 3596 3608
f 3596 3597 3608
f 3608 3597 3609
f 3597 3598 3609
f 3609 3598 3610
f 3598 3599 3610
f 3610 3599 3611
f 3599 3600 3611
f 3611 3600 3612
f 3600 3601 3612
f 3612 3601 3613
f 3601 3602 3613
f 3613 3602 3614
f 3602 3603 3614
f 3614 3603 3615
f 3603 3592 3615
f 3615 3592 3604
f 3604 3605 3616
f 3616 3605 3617
f 3605 3606 3617
f 3617 3606 3618
f 3606 3607 3618
f 3618 3607 3619
f 3607 3608 3619
f 3619 3608 3620
f 3608 3609 3620
f 3620 3609 3621
f 3609 3610 3621
f 3621 3610 3622
f 3610 3611 3622
f 3622 3611 3623
f 3611 3612 3623
f 3623 3612 3624
f 3612 3613 3624
f 3624 3613 3625
f 3613 3614 3625
f 3625 3614 3626
f 3614 3615 3626
f 3626 3615 3627
f 3615 3604 3627
f 3627 3604 3616
f 3616 3617 3628
f 3628 3617 3629
f 3617 3618 3629
f 3629 3618 3630
f 3618 3619 3630
f 3630 3619 3631
f 3619 3620 3631
f 3631 3620 3632
f 3620 3621 3632
f 3632 3621 3633
f 3621 3622 3633
f 3633 3622 3634
f 3622 3623 3634
f 3634 3623 3635
f 3623 3624 3635
f 3635 3624 3636
f 3624 3625 3636
f 3636 3625 3637
f 3625 3626 3637
f 3637 3626 3638
f 3626 3627 3638
f 3638 3627 3639
f 3627 3616 3639
f 3639 3616 3628
f 3628 3629 3640
f 3640 3629 3641
f 3629 3630 3641
f 3641 3630 3642
f 3630 3631 3642
f 3642 3631 3643
f 3631 3632 3643
f 3643 3632 3644
f 3632 3633 3644
f 3644 3633 3645
f 3633 3634 3645
f 3645 3634 3646
f 3634 3635 3646
f 3646 3635 3647
f 3635 3636 3647
f 3647 3636 3648
f 3636 3637 3648
f 3648 3637 3649
f 3637 3638 3649
f 3649 3638 3650
f 3638 3639 3650
f 3650 3639 3651
f 3639 3628 3651
f 3651 3628 3640
f 3640 3641 3652
f 3652 3641 3653
f 3641 3642 3653
f 3653 3642 3654
f 3642 3643 3654
f 3654 3643 3655
f 3643 3644 3655
f 3655 3644 3656
f 3644 3645 3656
f 3656 3645 3657
f 3645 3646 3657
f 3657 3646 3658
f 3646 3647 3658
f 3658 3647 3659
f 3647 3648 3659
f 3659 3648 3660
f 3648 3649 3660
f 3660 3649 3661
f 3649 3650 3661
f 3661 3650 3662
f 3650 3651 3662
f 3662 3651 3663
f 3651 3640 3663
f 3663 3640 3652
f 3652 3653 3664
f 3664 3653 3665
f 3653 3654 3665
f 3665 3654 3666
f 3654 3655 3666
f 3666 3655 3667
f 3655 3656 3667
f 3667 3656 3668
f 3656 3657 3668
f 3668 3657 3669
f 3657 3658 3669
f 3669 3658 3670
f 3658 3659 3670
f 3670 3659 3671
f 3659 3660 3671
f 3671 3660 3672
f 3660 3661 3672
f 3672 3661 3673
f 3661 3662 3673
f 3673 3662 3674
f 3662 3663 3674
f 3674 3663 3675
f 3663 3652 3675
f 3675 3652 3664
f 3664 3665 3676
f 3676 3665 3677
f 3665 3666 3677
f 3677 3666 3678
f 3666 3667 3678
f 3678 3667 3679
f 3667 3668 3679
f 3679 3668 3680
f 3668 3669 3680
f 3680 3669 3681
f 3669 3670 3681
f 3681 3670 3682
f 3670 3671 3682
f 3682 3671 3683
f 3671 3672 3683
f 3683 3672 3684
f 3672 3673 3684
f 3684 3673 3685
f 3673 3674 3685
f 3685 3674 3686
f 3674 3675 3686
f 3686 3675 3687
f 3675 3664 3687
f 3687 3664 3676
f 3676 3677 3688
f 3688 3677 3689
f 3677 3678 3689
f 3689 3678 3690
f 3678 3679 3690
f 3690 3679 3691
f 3679 3680 3691
f 3691 3680 3692
f 3680 3681 3692
f 3692 3681 3693
f 3681 3682 3693
f 3693 3682 3694
f 3682 3683 3694
f 3694 3683 3695
f 3683 3684 3695
f 3695 3684 3696
f 3684 3685 3696
f 3696 3685 3697
f 3685 3686 3697
f 3697 3686 3698
f 3686 3687 3698
f 3698 3687 3699
f 3687 3676 3699
f 3699 3676 3688
f 3688 3689 3700
f 3700 3689 3701
f 3689 3690 3701
f 3701 3690 3702
f 3690 3691 3702
f 3702 3691 3703
f 3691 3692 3703
f 3703 3692 3704
f 3692 3693 3704
f 3704 3693 3705
f 3693 3694 3705
f 3705 3694 3706
f 3694 3695 3706
f 3706 3695 3707
f 3695 3696 3707
f 3707 3696 3708
f 3696 3697 3708
f 3708 3697 3709
f 3697 3698 3709
f 3709 3698 3710
f 3698 3699 3710
f 3710 3699 3711
f 3699 3688 3711
f 3711 3688 3700
f 3700 3701 3712
f 3712 3701 3713
f 3701 3702 3713
f 3713 3702 3714
f 3702 3703 3714
f 3714 3703 3715
f 3703 3704 3715
f 3715 3704 3716
f 3704 3705 3716
f 3716 3705 3717
f 3705 3706 3717
f 3717 3706 3718
f 3706 3707 3718
f 3718 3707 3719
f 3707 3708 3719
f 3719 3708 3720
f 3708 3709 3720
f 3720 3709 3721
f 3709 3710 3721
f 3721 3710 3722
f 3710 3711 3722
f 3722 3711 3723
f 3711 3700 3723
f 3723 3700 3712
f 3712 3713 3724
f 3724 3713 3725
f 3713 3714 3725
f 3725 3714 3726
f 3714 3715 3726
f 3726 3715 3727
f 3715 3716 3727
f 3727 3716 3728
f 3716 3717 3728
f 3728 3717 3729
f 3717 3718 3729
f 3729 3718 3730
f 3718 3719 3730
f 3730 3719 3731
f 3719 3720 3731
f 3731 3720 3732
f 3720 3721 3732
f 3732 3721 3733
f 3721 3722 3733
f 3733 3722 3734
f 3722 3723 3734
f 3734 3723 3735
f 3723 3712 3735
f 3735 3712 3724
f 3724 3725 3736
f 3736 3725 3737
f 3725 3726 3737
f 3737 3726 3738
f 3726 3727 3738
f 3738 3727 3739
f 3727 3728 3739
f 3739 3728 3740
f 3728 3729 3740
f 3740 3729 3741
f 3729 3730 3741
f 3741 3730 3742
f 3730 3731 3742
f 3742 3731 3743
f 3731 3732 3743
f 3743 3732 3744
f 3732 3733 3744
f 3744 3733 3745
f 3733 3734 3745
f 3745 3734 3746
f 3734 3735 3746
f 3746 3735 3747
f 3735 3724 3747
f 3747 3724 3736
f 3736 3737 3748
f 3748 3737 3749
f 3737 3738 3749
f 3749 3738 3750
f 3738 3739 3750
f 3750 3739 3751
f 3739 3740 3751
f 3751 3740 3752
f 3740 3741 3752
f 3752 3741 3753
f 3741 3742 3753
f 3753 3742 3754
f 3742 3743 3754
f 3754 3743 3755
f 3743 3744 3755
f 3755 3744 3756
f 3744 3745 3756
f 3756 3745 3757
f 3745 3746 3757
f 3757 3746 3758
f 3746 3747 3758
f 3758 3747 3759
f 3747 3736 3759
f 3759 3736 3748
f 3748 3749 3760
f 3760 3749 3761
f 3749 3750 3761
f 3761 3750 3762
f 3750 3751 3762
f 3762 3751 3763
f 3751 3752 3763
f 3763 3752 3764
f 3752 3753 3764
f 3764 3753 3765
f 3753 3754 3765
f 3765 3754 3766
f 3754 3755 3766
f 3766 3755 3767
f 3755 3756 3767
f 3767 3756 3768
f 3756 3757 3768
f 3768 3757 3769
f 3757 3758 3769
f 3769 3758 3770
f 3758 3759 3770
f 3770 3759 3771
f 3759 3748 3771
f 3771 3748 3760
f 3760 3761 3772
f 3772 3761 3773
f 3761 3762 3773
f 3773 3762 3774
f 3762 3763 3774
f 3774 3763 3775
f 3763 3764 3775
f 3775 3764 3776
f 3764 3765 3776
f 3776 3765 3777
f 3765 3766 3777
f 3777 3766 3778
f 3766 3767 3778
f 3778 3767 3779
f 3767 3768 3779
f 3779 3768 3780
f 3768 3769 3780
f 3780 3769 3781
f 3769 3770 3781
f 3781 3770 3782
f 3770 3771 3782
f 3782 3771 3783
f 3771 3760 3783
f 3783 3760 3772
f 3772 3773 3784
f 3784 3773 3785
f 3773 3774 3785
f 3785 3774 3786
f 3774 3775 3786
f 3786 3775 3787
f 3775 3776 3787
f 3787 3776 3788
f 3776 3777 3788
f 3788 3777 3789
f 3777 3778 3789
f 3789 3778 3790
f 3778 3779 3790
f 3790 3779 3791
f 3779 3780 3791
f 3791 3780 3792
f 3780 3781 3792
f 3792 3781 3793
f 3781 3782 3793
f 3793 3782 3794
f 3782 3783 3794
f 3794 3783 3795
f 3783 3772 3795
f 3795 3772 3784
f 3784 3785 3796
f 3796 3785 3797
f 3785 3786 3797
f 3797 3786 3798
f 3786 3787 3798
f 3798 3787 3799
f 3787 3788 3799
f 3799 3788 3800
f 3788 3789 3800
f 3800 3789 3801
f 3789 3790 3801
f 3801 3790 3802
f 3790 3791 3802
f 3802 3791 3803
f 3791 3792 3803
f 3803 3792 3804
f 3792 3793 3804
f 3804 3793 3805
f 3793 3794 3805
f 3805 3794 3806
f 3794 3795 3806
f 3806 3795 3807
f 3795 3784 3807
f 3807 3784 3796
f 3796 3797 3808
f 3808 3797 3809
f 3797 3798 3809
f 3809 3798 3810
f 3798 3799 3810
f 3810 3799 3811
f 3799 3800 3811
f 3811 3800 3812
f 3800 3801 3812
f 3812 3801 3813
f 3801 3802 3813
f 3813 3802 3814
f 3802 3803 3814
f 3814 3803 3815
f 3803 3804 3815
f 3815 3804 3816
f 3804 3805 3816
f 3816 3805 3817
f 3805 3806 3817
f 3817 3806 3818
f 3806 3807 3818
f 3818 3807 3819
f 3807 3796 3819
f 3819 3796 3808
f 3808 3809 3820
f 3820 3809 3821
f 3809 3810 3821
f 3821 3810 3822
f 3810 3811 3822
f 3822 3811 3823
f 3811 3812 3823
f 3823 3812 3824
f 3812 3813 3824
f 3824 3813 3825
f 3813 3814 3825
f 3825 3814 3826
f 3814 3815 3826
f 3826 3815 3827
f 3815 3816 3827
f 3827 3816 3828
f 3816 3817 3828
f 3828 3817 3829
f 3817 3818 3829
f 3829 3818 3830
f 3818 3819 3830
f 3830 3819 3831
f 3819 3808 3831
f 3831 3808 3820
f 3820 3821 3832
f 3832 3821 3833
f 3821 3822 3833
f 3833 3822 3834
f 3822 3823 3834
f 3834 3823 3835
f 3823 3824 3835
f 3835 3824 3836
f 3824 3825 3836
f 3836 3825 3837
f 3825 3826 3837
f 3837 3826 3838
f 3826 3827 3838
f 3838 3827 3839
f 3827 3828 3839
f 3839 3828 3840
f 3828 3829 3840
f 3840 3829 3841
f 3829 3830 3841
f 3841 3830 3842
f 3830 3831 3842
f 3842 3831 3843
f 3831 3820 3843
f 3843 3820 3832
f 3832 3833 3844
f 3844 3833 3845
f 3833 3834 3845
f 3845 3834 3846
f 3834 3835 3846
f 3846 3835 3847
f 3835 3836 3847
f 3847 3836 3848
f 3836 3837 3848
f 3848 3837 3849
f 3837 3838 3849
f 3849 3838 3850
f 3838 3839 3850
f 3850 3839 3851
f 3839 3840 3851
f 3851 3840 3852
f 3840 3841 3852
f 3852 3841 3853
f 3841 3842 3853
f 3853 3842 3854
f 3842 3843 3854
f 3854 3843 3855
f 3843 3832 3855
f 3855 3832 3844
f 3844 3845 3856
f 3856 3845 3857
f 3845 3846 3857
f 3857 3846 3858
f 3846 3847 3858
f 3858 3847 3859
f 3847 3848 3859
f 3859 3848 3860
f 3848 3849 3860
f 3860 3849 3861
f 3849 3850 3861
f 3861 3850 3862
f 3850 3851 3862
f 3862 3851 3863
f 3851 3852 3863
f 3863 3852 3864
f 3852 3853 3864
f 3864 3853 3865
f 3853 3854 3865
f 3865 3854 3866
f 3854 3855 3866
f 3866 3855 3867
f 3855 3844 3867
f 3867 3844 3856
f 3856 3857 3868
f 3868 3857 3869
f 3857 3858 3869
f 3869 3858 3870
f 3858 3859 3870
f 3870 3859 3871
f 3859 3860 3871
f 3871 3860 3872
f 3860 3861 3872
f 3872 3861 3873
f 3861 3862 3873
f 3873 3862 3874
f 3862 3863 3874
f 3874 3863 3875
f 3863 3864 3875
f 3875 3864 3876
f 3864 3865 3876
f 3876 3865 3877
f 3865 3866 3877
f 3877 3866 3878
f 3866 3867 3878
f 3878 3867 3879
f 3867 3856 3879
f 3879 3856 3868
f 3868 3869 3880
f 3880 3869 3881
f 3869 3870 3881
f 3881 3870 3882
f 3870 3871 3882
f 3882 3871 3883
f 3871 3872 3883
f 3883 3872 3884
f 3872 3873 3884
f 3884 3873 3885
f 3873 3874 3885
f 3885 3874 3886
f 3874 3875 3886
f 3886 3875 3887
f 3875 3876 3887
f 3887 3876 3888
f 3876 3877 3888
f 3888 3877 3889
f 3877 3878 3889
f 3889 3878 3890
f 3878 3879 3890
f 3890 3879 3891
f 3879 3868 3891
f 3891 3868 3880
f 3880 3881 3892
f 3892 3881 3893
f 3881 3882 3893
f 3893 3882 3894
f 3882 3883 3894
f 3894 3883 3895
f 3883 3884 3895
f 3895 3884 3896
f 3884 3885 3896
f 3896 3885 3897
f 3885 3886 3897
f 3897 3886 3898
f 3886 3887 3898
f 3898 3887 3899
f 3887 3888 3899
f 3899 3888 3900
f 3888 3889 3900
f 3900 3889 3901
f 3889 3890 3901
f 3901 3890 3902
f 3890 3891 3902
f 3902 3891 3903
f 3891 3880 3903
f 3903 3880 3892
f 3892 3893 3904
f 3904 3893 3905
f 3893 3894 3905
f 3905 3894 3906
f 3894 3895 3906
f 3906 3895 3907
f 3895 3896 3907
f 3907 3896 3908
f 3896 3897 3908
f 3908 3897 3909
f 3897 3898 3909
f 3909 3898 3910
f 3898 3899 3910
f 3910 3899 3911
f 3899 3900 3911
f 3911 3900 3912
f 3900 3901 3912
f 3912 3901 3913
f 3901 3902 3913
f 3913 3902 3914
f 3902 3903 3914
f 3914 3903 3915
f 3903 3892 3915
f 3915 3892 3904
f 3904 3905 3916
f 3916 3905 3917
f 3905 3906 3917
f 3917 3906 3918
f 3906 3907 3918
f 3918 3907 3919
f 3907 3908 3919
f 3919 3908 3920
f 3908 3909 3920
f 3920 3909 3921
f 3909 3910 3921
f 3921 3910 3922
f 3910 3911 3922
f 3922 3911 3923
f 3911 3912 3923
f 3923 3912 3924
f 3912 3913 3924
f 3924 3913 3925
f 3913 3914 3925
f 3925 3914 3926
f 3914 3915 3926
f 3926 3915 3927
f 3915 3904 3927
f 3927 3904 3916
f 3916 3917 3928
f 3928 3917 3929
f 3917 3918 3929
f 3929 3918 3930
f 3918 3919 3930
f 3930 3919 3931
f 3919 3920 3931
f 3931 3920 3932
f 3920 3921 3932
f 3932 3921 3933
f 3921 3922 3933
f 3933 3922 3934
f 3922 3923 3934
f 3934 3923 3935
f 3923 3924 3935
f 3935 3924 3936
f 3924 3925 3936
f 3936 3925 3937
f 3925 3926 3937
f 3937 3926 3938
f 3926 3927 3938
f 3938 3927 3939
f 3927 3916 3939
f 3939 3916 3928
f 3928 3929 3940
f 3940 3929 3941
f 3929 3930 3941
f 3941 3930 3942
f 3930 3931 3942
f 3942 3931 3943
f 3931 3932 3943
f 3943 3932 3944
f 3932 3933 3944
f 3944 3933 3945
f 3933 3934 3945
f 3945 3934 3946
f 3934 3935 3946
f 3946 3935 3947
f 3935 3936 3947
f 3947 3936 3948
f 3936 3937 3948
f 3948 3937 3949
f 3937 3938 3949
f 3949 3938 3950
f 3938 3939 3950
f 3950 3939 3951
f 3939 3928 3951
f 3951 3928 3940
f 3940 3941 3952
f 3952 3941 3953
f 3941 3942 3953
f 3953 3942 3954
f 3942 3943 3954
f 3954 3943 3955
f 3943 3944 3955
f 3955 3944 3956
f 3944 3945 3956
f 3956 3945 3957
f 3945 3946 3957
f 3957 3946 3958
f 3946 3947 3958
f 3958 3947 3959
f 3947 3948 3959
f 3959 3948 3960
f 3948 3949 3960
f 3960 3949 3961
f 3949 3950 3961
f 3961 3950 3962
f 3950 3951 3962
f 3962 3951 3963
f 3951 3940 3963
f 3963 3940 3952
f 3952 3953 3964
f 3964 3953 3965
f 3953 3954 3965
f 3965 3954 3966
f 3954 3955 3966
f 3966 3955 3967
f 3955 3956 3967
f 3967 3956 3968
f 3956 3957 3968
f 3968 3957 3969
f 3957 3958 3969
f 3969 3958 3970
f 3958 3959 3970
f 3970 3959 3971
f 3959 3960 3971
f 3971 3960 3972
f 3960 3961 3972
f 3972 3961 3973
f 3961 3962 3973
f 3973 3962 3974
f 3962 3963 3974
f 3974 3963 3975
f 3963 3952 3975
f 3975 3952 3964
f 3964 3965 3976
f 3976 3965 3977
f 3965 3966 3977
f 3977 3966 3978
f 3966 3967 3978
f 3978 3967 3979
f 3967 3968 3979
f 3979 3968 3980
f 3968 3969 3980
f 3980 3969 3981
f 3969 3970 3981
f 3981 3970 3982
f 3970 3971 3982
f 3982 3971 3983
f 3971 3972 3983
f 3983 3972 3984
f 3972 3973 3984
f 3984 3973 3985
f 3973 3974 3985
f 3985 3974 3986
f 3974 3975 3986
f 3986 3975 3987
f 3975 3964 3987
f 3987 3964 3976
f 3976 3977 3988
f 3988 3977 3989
f 3977 3978 3989
f 3989 3978 3990
f 3978 3979 3990
f 3990 3979 3991
f 3979 3980 3991
f 3991 3980 3992
f 3980 3981 3992
f 3992 3981 3993
f 3981 3982 3993
f 3993 3982 3994
f 3982 3983 3994
f 3994 3983 3995
f 3983 3984 3995
f 3995 3984 3996
f 3984 3985 3996
f 3996 3985 3997
f 3985 3986 3997
f 3997 3986 3998
f 3986 3987 3998
f 3998 3987 3999
f 3987 3976 3999
f 3999 3976 3988
f 3988 3989 4000
f 4000 3989 4001
f 3989 3990 4001
f 4001 3990 4002
f 3990 3991 4002
f 4002 3991 4003
f 3991 3992 4003
f 4003 3992 4004
f 3992 3993 4004
f 4004 3993 4005
f 3993 3994 4005
f 4005 3994 4006
f 3994 3995 4006
f 4006 3995 4007
f 3995 3996 4007
f 4007 3996 4008
f 3996 3997 4008
f 4008 3997 4009
f 3997 3998 4009
f 4009 3998 4010
f 3998 3999 4010
f 4010 3999 4011
f 3999 3988 4011
f 4011 3988 4000
f 4000 4001 4012
f 4012 4001 4013
f 4001 4002 4013
f 4013 4002 4014
f 4002 4003 4014
f 4014 4003 4015
f 4003 4004 4015
f 4015 4004 4016
f 4004 4005 4016
f 4016 4005 4017
f 4005 4006 4017
f 4017 4006 4018
f 4006 4007 4018
f 4018 4007 4019
f 4007 4008 4019
f 4019 4008 4020
f 4008 4009 4020
f 4020 4009 4021
f 4009 4010 4021
f 4021 4010 4022
f 4010 4011 4022
f 4022 4011 4023
f 4011 4000 4023
f 4023 4000 4012
f 4012 4013 4024
f 4024 4013 4025
f 4013 4014 4025
f 4025 4014 4026
f 4014 4015 4026
f 4026 4015 4027
f 4015 4016 4027
f 4027 4016 4028
f 4016 4017 4028
f 4028 4017 4029
f 4017 4018 4029
f 4029 4018 4030
f 4018 4019 4030
f 4030 4019 4031
f 4019 4020 4031
f 4031 4020 4032
f 4020 4021 4032
f 4032 4021 4033
f 4021 4022 4033
f 4033 4022 4034
f 4022 4023 4034
f 4034 4023 4035
f 4023 4012 4035
f 4035 4012 4024
f 4024 4025 4036
f 4036 4025 4037
f 4025 4026 4037
f 4037 4026 4038
f 4026 4027 4038
f 4038 4027 4039
f 4027 4028 4039
f 4039 4028 4040
f 4028 4029 4040
f 4040 4029 4041
f 4029 4030 4041
f 4041 4030 4042
f 4030 4031 4042
f 4042 4031 4043
f 4031 4032 4043
f 4043 4032 4044
f 4032 4033 4044
f 4044 4033 4045
f 4033 4034 4045
f 4045 4034 4046
f 4034 4035 4046
f 4046 4035 4047
f 4035 4024 4047
f 4047 4024 4036
f 4036 4037 4048
f 4048 4037 4049
f 4037 4038 4049
f 4049 4038 4050
f 4038 4039 4050
f 4050 4039 4051
f 4039 4040 4051
f 4051 4040 4052
f 4040 4041 4052
f 4052 4041 4053
f 4041 4042 4053
f 4053 4042 4054
f 4042 4043 4054
f 4054 4043 4055
f 4043 4044 4055
f 4055 4044 4056
f 4044 4045 4056
f 4056 4045 4057
f 4045 4046 4057
f 4057 4046 4058
f 4046 4047 4058
f 4058 4047 4059
f 4047 4036 4059
f 4059 4036 4048
f 4048 4049 4060
f 4060 4049 4061
f 4049 4050 4061
f 4061 4050 4062
f 4050 4051 4062
f 4062 4051 4063
f 4051 4052 4063
f 4063 4052 4064
f 4052 4053 4064
f 4064 4053 4065
f 4053 4054 4065
f 4065 4054 4066
f 4054 4055 4066
f 4066 4055 4067
f 4055 4056 4067
f 4067 4056 4068
f 4056 4057 4068
f 4068 4057 4069
f 4057 4058 4069
f 4069 4058 4070
f 4058 4059 4070
f 4070 4059 4071
f 4059 4048 4071
f 4071 4048 4060
f 4060 4061 4072
f 4072 4061 4073
f 4061 4062 4073
f 4073 4062 4074
f 4062 4063 4074
f 4074 4063 4075
f 4063 4064 4075
f 4075 4064 4076
f 4064 4065 4076
f 4076 4065 4077
f 4065 4066 4077
f 4077 4066 4078
f 4066 4067 4078
f 4078 4067 4079
f 4067 4068 4079
f 4079 4068 4080
f 4068 4069 4080
f 4080 4069 4081
f 4069 4070 4081
f 4081 4070 4082
f 4070 4071 4082
f 4082 4071 4083
f 4071 4060 4083
f 4083 4060 4072
f 4072 4073 4084
f 4084 4073 4085
f 4073 4074 4085
f 4085 4074 4086
f 4074 4075 4086
f 4086 4075 4087
f 4075 4076 4087
f 4087 4076 4088
f 4076 4077 4088
f 4088 4077 4089
f 4077 4078 4089
f 4089 4078 4090
f 4078 4079 4090
f 4090 4079 4091
f 4079 4080 4091
f 4091 4080 4092
f 4080 4081 4092
f 4092 4081 4093
f 4081 4082 4093
f 4093 4082 4094
f 4082 4083 4094
f 4094 4083 4095
f 4083 4072 4095
f 4095 4072 4084
f 4084 4085 4096
f 4096 4085 4097
f 4085 4086 4097
f 4097 4086 4098
f 4086 4087 4098
f 4098 4087 4099
f 4087 4088 4099
f 4099 4088 4100
f 4088 4089 4100
f 4100 4089 4101
f 4089 4090 4101
f 4101 4090 4102
f 4090 4091 4102
f 4102 4091 4103
f 4091 4092 4103
f 4103 4092 4104
f 4092 4093 4104
f 4104 4093 4105
f 4093 4094 4105
f 4105 4094 4106
f 4094 4095 4106
f 4106 4095 4107
f 4095 4084 4107
f 4107 4084 4096
f 4096 4097 4108
f 4108 4097 4109
f 4097 4098 4109
f 4109 4098 4110
f 4098 4099 4110
f 4110 4099 4111
f 4099 4100 4111
f 4111 4100 4112
f 4100 4101 4112
f 4112 4101 4113
f 4101 4102 4113
f 4113 4102 4114
f 4102 4103 4114
f 4114 4103 4115
f 4103 4104 4115
f 4115 4104 4116
f 4104 4105 4116
f 4116 4105 4117
f 4105 4106 4117
f 4117 4106 4118
f 4106 4107 4118
f 4118 4107 4119
f 4107 4096 4119
f 4119 4096 4108
f 4108 4109 4120
f 4120 4109 4121
f 4109 4110 4121
f 4121 4110 4122
f 4110 4111 4122
f 4122 4111 4123
f 4111 4112 4123
f 4123 4112 4124
f 4112 4113 4124
f 4124 4113 4125
f 4113 4114 4125
f 4125 4114 4126
f 4114 4115 4126
f 4126 4115 4127
f 4115 4116 4127
f 4127 4116 4128
f 4116 4117 4128
f 4128 4117 4129
f 4117 4118 4129
f 4129 4118 4130
f 4118 4119 4130
f 4130 4119 4131
f 4119 4108 4131
f 4131 4108 4120
f 4120 4121 4132
f 4132 4121 4133
f 4121 4122 4133
f 4133 4122 4134
f 4122 4123 4134
f 4134 4123 4135
f 4123 4124 4135
f 4135 4124 4136
f 4124 4125 4136
f 4136 4125 4137
f 4125 4126 4137
f 4137 4126 4138
f 4126 4127 4138
f 4138 4127 4139
f 4127 4128 4139
f 4139 4128 4140
f 4128 4129 4140
f 4140 4129 4141
f 4129 4130 4141
f 4141 4130 4142
f 4130 4131 4142
f 4142 4131 4143
f 4131 4120 4143
f 4143 4120 4132
f 4132 4133 4144
f 4144 4133 4145
f 4133 4134 4145
f 4145 4134 4146
f 4134 4135 4146
f 4146 4135 4147
f 4135 4136 4147
f 4147 4136 4148
f 4136 4137 4148
f 4148 4137 4149
f 4137 4138 4149
f 4149 4138 4150
f 4138 4139 4150
f 4150 4139 4151
f 4139 4140 4151
f 4151 4140 4152
f 4140 4141 4152
f 4152 4141 4153
f 4141 4142 4153
f 4153 4142 4154
f 4142 4143 4154
f 4154 4143 4155
f 4143 4132 4155
f 4155 4132 4144
f 4144 4145 4156
f 4156 4145 4157
f 4145 4146 4157
f 4157 4146 4158
f 4146 4147 4158
f 4158 4147 4159
f 4147 4148 4159
f 4159 4148 4160
f 4148 4149 4160
f 4160 4149 4161
f 4149 4150 4161
f 4161 4150 4162
f 4150 4151 4162
f 4162 4151 4163
f 4151 4152 4163
f 4163 4152 4164
f 4152 4153 4164
f 4164 4153 4165
f 4153 4154 4165
f 4165 4154 4166
f 4154 4155 4166
f 4166 4155 4167
f 4155 4144 4167
f 4167 4144 4156
f 4156 4157 4168
f 4168 4157 4169
f 4157 4158 4169
f 4169 4158 4170
f 4158 4159 4170
f 4170 4159 4171
f 4159 4160 4171
f 4171 4160 4172
f 4160 4161 4172
f 4172 4161 4173
f 4161 4162 4173
f 4173 4162 4174
f 4162 4163 4174
f 4174 4163 4175
f 4163 4164 4175
f 4175 4164 4176
f 4164 4165 4176
f 4176 4165 4177
f 4165 4166 4177
f 4177 4166 4178
f 4166 4167 4178
f 4178 4167 4179
f 4167 4156 4179
f 4179 4156 4168
f 4168 4169 4180
f 4180 4169 4181
f 4169 4170 4181
f 4181 4170 4182
f 4170 4171 4182
f 4182 4171 4183
f 4171 4172 4183
f 4183 4172 4184
f 4172 4173 4184
f 4184 4173 4185
f 4173 4174 4185
f 4185 4174 4186
f 4174 4175 4186
f 4186 4175 4187
f 4175 4176 4187
f 4187 4176 4188
f 4176 4177 4188
f 4188 4177 4189
f 4177 4178 4189
f 4189 4178 4190
f 4178 4179 4190
f 4190 4179 4191
f 4179 4168 4191
f 4191 4168 4180
f 4180 4181 4192
f 4192 4181 4193
f 4181 4182 4193
f 4193 4182 4194
f 4182 4183 4194
f 4194 4183 4195
f 4183 4184 4195
f 4195 4184 4196
f 4184 4185 4196
f 4196 4185 4197
f 4185 4186 4197
f 4197 4186 4198
f 4186 4187 4198
f 4198 4187 4199
f 4187 4188 4199
f 4199 4188 4200
f 4188 4189 4200
f 4200 4189 4201
f 4189 4190 4201
f 4201 4190 4202
f 4190 4191 4202
f 4202 4191 4203
f 4191 4180 4203
f 4203 4180 4192
f 4192 4193 4204
f 4204 4193 4205
f 4193 4194 4205
f 4205 4194 4206
f 4194 4195 4206
f 4206 4195 4207
f 4195 4196 4207
f 4207 4196 4208
f 4196 4197 4208
f 4208 4197 4209
f 4197 4198 4209
f 4209 4198 4210
f 4198 4199 4210
f 4210 4199 4211
f 4199 4200 4211
f 4211 4200 4212
f 4200 4201 4212
f 4212 4201 4213
f 4201 4202 4213
f 4213 4202 4214
f 4202 4203 4214
f 4214 4203 4215
f 4203 4192 4215
f 4215 4192 4204
f 4204 4205 4216
f 4216 4205 4217
f 4205 4206 4217
f 4217 4206 4218
f 4206 4207 4218
f 4218 4207 4219
f 4207 4208 4219
f 4219 4208 4220
f 4208 4209 4220
f 4220 4209 4221
f 4209 4210 4221
f 4221 4210 4222
f 4210 4211 4222
f 4222 4211 4223
f 4211 4212 4223
f 4223 4212 4224
f 4212 4213 4224
f 4224 4213 4225
f 4213 4214 4225
f 4225 4214 4226
f 4214 4215 4226
f 4226 4215 4227
f 4215 4204 4227
f 4227 4204 4216
f 4216 4217 4228
f 4228 4217 4229
f 4217 4218 4229
f 4229 4218 4230
f 4218 4219 4230
f 4230 4219 4231
f 4219 4220 4231
f 4231 4220 4232
f 4220 4221 4232
f 4232 4221 4233
f 4221 4222 4233
f 4233 4222 4234
f 4222 4223 4234
f 4234 4223 4235
f 4223 4224 4235
f 4235 4224 4236
f 4224 4225 4236
f 4236 4225 4237
f 4225 4226 4237
f 4237 4226 4238
f 4226 4227 4238
f 4238 4227 4239
f 4227 4216 4239
f 4239 4216 4228
f 4228 4229 4240
f 4240 4229 4241
f 4229 4230 4241
f 4241 4230 4242
f 4230 4231 4242
f 4242 4231 4243
f 4231 4232 4243
f 4243 4232 4244
f 4232 4233 4244
f 4244 4233 4245
f 4233 4234 4245
f 4245 4234 4246
f 4234 4235 4246
f 4246 4235 4247
f 4235 4236 4247
f 4247 4236 4248
f 4236 4237 4248
f 4248 4237 4249
f 4237 4238 4249
f 4249 4238 4250
f 4238 4239 4250
f 4250 4239 4251
f 4239 4228 4251
f 4251 4228 4240
f 4240 4241 4252
f 4252 4241 4253
f 4241 4242 4253
f 4253 4242 4254
f 4242 4243 4254
f 4254 4243 4255
f 4243 4244 4255
f 4255 4244 4256
f 4244 4245 4256
f 4256 4245 4257
f 4245 4246 4257
f 4257 4246 4258
f 4246 4247 4258
f 4258 4247 4259
f 4247 4248 4259
f 4259 4248 4260
f 4248 4249 4260
f 4260 4249 4261
f 4249 4250 4261
f 4261 4250 4262
f 4250 4251 4262
f 4262 4251 4263
f 4251 4240 4263
f 4263 4240 4252
f 4252 4253 4264
f 4264 4253 4265
f 4253 4254 4265
f 4265 4254 4266
f 4254 4255 4266
f 4266 4255 4267
f 4255 4256 4267
f 4267 4256 4268
f 4256 4257 4268
f 4268 4257 4269
f 4257 4258 4269
f 4269 4258 4270
f 4258 4259 4270
f 4270 4259 4271
f 4259 4260 4271
f 4271 4260 4272
f 4260 4261 4272
f 4272 4261 4273
f 4261 4262 4273
f 4273 4262 4274
f 4262 4263 4274
f 4274 4263 4275
f 4263 4252 4275
f 4275 4252 4264
f 4264 4265 4276
f 4276 4265 4277
f 4265 4266 4277
f 4277 4266 4278
f 4266 4267 4278
f 4278 4267 4279
f 4267 4268 4279
f 4279 4268 4280
f 4268 4269 4280
f 4280 4269 4281
f 4269 4270 4281
f 4281 4270 4282
f 4270 4271 4282
f 4282 4271 4283
f 4271 4272 4283
f 4283 4272 4284
f 4272 4273 4284
f 4284 4273 4285
f 4273 4274 4285
f 4285 4274 4286
f 4274 4275 4286
f 4286 4275 4287
f 4275 4264 4287
f 4287 4264 4276
f 4276 4277 4288
f 4288 4277 4289
f 4277 4278 4289
f 4289 4278 4290
f 4278 4279 4290
f 4290 4279 4291
f 4279 4280 4291
f 4291 4280 4292
f 4280 4281 4292
f 4292 4281 4293
f 4281 4282 4293
f 4293 4282 4294
f 4282 4283 4294
f 4294 4283 4295
f 4283 4284 4295
f 4295 4284 4296
f 4284 4285 4296
f 4296 4285 4297
f 4285 4286 4297
f 4297 4286 4298
f 4286 4287 4298
f 4298 4287 4299
f 4287 4276 4299
f 4299 4276 4288
f 4288 4289 4300
f 4300 4289 4301
f 4289 4290 4301
f 4301 4290 4302
f 4290 4291 4302
f 4302 4291 4303
f 4291 4292 4303
f 4303 4292 4304
f 4292 4293 4304
f 4304 4293 4305
f 4293 4294 4305
f 4305 4294 4306
f 4294 4295 4306
f 4306 4295 4307
f 4295 4296 4307
f 4307 4296 4308
f 4296 4297 4308
f 4308 4297 4309
f 4297 4298 4309
f 4309 4298 4310
f 4298 4299 4310
f 4310 4299 4311
f 4299 4288 4311
f 4311 4288 4300
f 4300 4301 4312
f 4312 4301 4313
f 4301 4302 4313
f 4313 4302 4314
f 4302 4303 4314
f 4314 4303 4315
f 4303 4304 4315
f 4315 4304 4316
f 4304 4305 4316
f 4316 4305 4317
f 4305 4306 4317
f 4317 4306 4318
f 4306 4307 4318
f 4318 4307 4319
f 4307 4308 4319
f 4319 4308 4320
f 4308 4309 4320
f 4320 4309 4321
f 4309 4310 4321
f 4321 4310 4322
f 4310 4311 4322
f 4322 4311 4323
f 4311 4300 4323
f 4323 4300 4312
f 4312 4313 4324
f 4324 4313 4325
f 4313 4314 4325
f 4325 4314 4326
f 4314 4315 4326
f 4326 4315 4327
f 4315 4316 4327
f 4327 4316 4328
f 4316 4317 4328
f 4328 4317 4329
f 4317 4318 4329
f 4329 4318 4330
f 4318 4319 4330
f 4330 4319 4331
f 4319 4320 4331
f 4331 4320 4332
f 4320 4321 4332
f 4332 4321 4333
f 4321 4322 4333
f 4333 4322 4334
f 4322 4323 4334
f 4334 4323 4335
f 4323 4312 4335
f 4335 4312 4324
f 4324 4325 4336
f 4336 4325 4337
f 4325 4326 4337
f 4337 4326 4338
f 4326 4327 4338
f 4338 4327 4339
f 4327 4328 4339
f 4339 4328 4340
f 4328 4329 4340
f 4340 4329 4341
f 4329 4330 4341
f 4341 4330 4342
f 4330 4331 4342
f 4342 4331 4343
f 4331 4332 4343
f 4343 4332 4344
f 4332 4333 4344
f 4344 4333 4345
f 4333 4334 4345
f 4345 4334 4346
f 4334 4335 4346
f 4346 4335 4347
f 4335 4324 4347
f 4347 4324 4336
f 4336 4337 4348
f 4348 4337 4349
f 4337 4338 4349
f 4349 4338 4350
f 4338 4339 4350
f 4350 4339 4351
f 4339 4340 4351
f 4351 4340 4352
f 4340 4341 4352
f 4352 4341 4353
f 4341 4342 4353
f 4353 4342 4354
f 4342 4343 4354
f 4354 4343 4355
f 4343 4344 4355
f 4355 4344 4356
f 4344 4345 4356
f 4356 4345 4357
f 4345 4346 4357
f 4357 4346 4358
f 4346 4347 4358
f 4358 4347 4359
f 4347 4336 4359
f 4359 4336 4348
f 4348 4349 4360
f 4360 4349 4361
f 4349 4350 4361
f 4361 4350 4362
f 4350 4351 4362
f 4362 4351 4363
f 4351 4352 4363
f 4363 4352 4364
f 4352 4353 4364
f 4364 4353 4365
f 4353 4354 4365
f 4365 4354 4366
f 4354 4355 4366
f 4366 4355 4367
f 4355 4356 4367
f 4367 4356 4368
f 4356 4357 4368
f 4368 4357 4369
f 4357 4358 4369
f 4369 4358 4370
f 4358 4359 4370
f 4370 4359 4371
f 4359 4348 4371
f 4371 4348 4360
f 4360 4361 4372
f 4372 4361 4373
f 4361 4362 4373
f 4373 4362 4374
f 4362 4363 4374
f 4374 4363 4375
f 4363 4364 4375
f 4375 4364 4376
f 4364 4365 4376
f 4376 4365 4377
f 4365 4366 4377
f 4377 4366 4378
f 4366 4367 4378
f 4378 4367 4379
f 4367 4368 4379
f 4379 4368 4380
f 4368 4369 4380
f 4380 4369 4381
f 4369 4370 4381
f 4381 4370 4382
f 4370 4371 4382
f 4382 4371 4383
f 4371 4360 4383
f 4383 4360 4372
f 4372 4373 4384
f 4384 4373 4385
f 4373 4374 4385
f 4385 4374 4386
f 4374 4375 4386
f 4386 4375 4387
f 4375 4376 4387
f 4387 4376 4388
f 4376 4377 4388
f 4388 4377 4389
f 4377 4378 4389
f 4389 4378 4390
f 4378 4379 4390
f 4390 4379 4391
f 4379 4380 4391
f 4391 4380 4392
f 4380 4381 4392
f 4392 4381 4393
f 4381 4382 4393
f 4393 4382 4394
f 4382 4383 4394
f 4394 4383 4395
f 4383 4372 4395
f 4395 4372 4384
f 4384 4385 4396
f 4396 4385 4397
f 4385 4386 4397
f 4397 4386 4398
f 4386 4387 4398
f 4398 4387 4399
f 4387 4388 4399
f 4399 4388 4400
f 4388 4389 4400
f 4400 4389 4401
f 4389 4390 4401
f 4401 4390 4402
f 4390 4391 4402
f 4402 4391 4403
f 4391 4392 4403
f 4403 4392 4404
f 4392 4393 4404
f 4404 4393 4405
f 4393 4394 4405
f 4405 4394 4406
f 4394 4395 4406
f 4406 4395 4407
f 4395 4384 4407
f 4407 4384 4396
f 4396 4397 4408
f 4408 4397 4409
f 4397 4398 4409
f 4409 4398 4410
f 4398 4399 4410
f 4410 4399 4411
f 4399 4400 4411
f 4411 4400 4412
f 4400 4401 4412
f 4412 4401 4413
f 4401 4402 4413
f 4413 4402 4414
f 4402 4403 4414
f 4414 4403 4415
f 4403 4404 4415
f 4415 4404 4416
f 4404 4405 4416
f 4416 4405 4417
f 4405 4406 4417
f 4417 4406 4418
f 4406 4407 4418
f 4418 4407 4419
f 4407 4396 4419
f 4419 4396 4408
f 4408 4409 4420
f 4420 4409 4421
f 4409 4410 4421
f 4421 4410 4422
f 4410 4411 4422
f 4422 4411 4423
f 4411 4412 4423
f 4423 4412 4424
f 4412 4413 4424
f 4424 4413 4425
f 4413 4414 4425
f 4425 4414 4426
f 4414 4415 4426
f 4426 4415 4427
f 4415 4416 4427
f 4427 4416 4428
f 4416 4417 4428
f 4428 4417 4429
f 4417 4418 4429
f 4429 4418 4430
f 4418 4419 4430
f 4430 4419 4431
f 4419 4408 4431
f 4431 4408 4420
f 4420 4421 4432
f 4432 4421 4433
f 4421 4422 4433
f 4433 4422 4434
f 4422 4423 4434
f 4434 4423 4435
f 4423 4424 4435
f 4435 4424 4436
f 4424 4425 4436
f 4436 4425 4437
f 4425 4426 4437
f 4437 4426 4438
f 4426 4427 4438
f 4438 4427 4439
f 4427 4428 4439
f 4439 4428 4440
f 4428 4429 4440
f 4440 4429 4441
f 4429 4430 4441
f 4441 4430 4442
f 4430 4431 4442
f 4442 4431 4443
f 4431 4420 4443
f 4443 4420 4432
f 4432 4433 4444
f 4444 4433 4445
f 4433 4434 4445
f 4445 4434 4446
f 4434 4435 4446
f 4446 4435 4447
f 4435 4436 4447
f 4447 4436 4448
f 4436 4437 4448
f 4448 4437 4449
f 4437 4438 4449
f 4449 4438 4450
f 4438 4439 4450
f 4450 4439 4451
f 4439 4440 4451
f 4451 4440 4452
f 4440 4441 4452
f 4452 4441 4453
f 4441 4442 4453
f 4453 4442 4454
f 4442 4443 4454
f 4454 4443 4455
f 4443 4432 4455
f 4455 4432 4444
f 4444 4445 4456
f 4456 4445 4457
f 4445 4446 4457
f 4457 4446 4458
f 4446 4447 4458
f 4458 4447 4459
f 4447 4448 4459
f 4459 4448 4460
f 4448 4449 4460
f 4460 4449 4461
f 4449 4450 4461
f 4461 4450 4462
f 4450 4451 4462
f 4462 4451 4463
f 4451 4452 4463
f 4463 4452 4464
f 4452 4453 4464
f 4464 4453 4465
f 4453 4454 4465
f 4465 4454 4466
f 4454 4455 4466
f 4466 4455 4467
f 4455 4444 4467
f 4467 4444 4456
f 4456 4457 4468
f 4468 4457 4469
f 4457 4458 4469
f 4469 4458 4470
f 4458 4459 4470
f 4470 4459 4471
f 4459 4460 4471
f 4471 4460 4472
f 4460 4461 4472
f 4472 4461 4473
f 4461 4462 4473
f 4473 4462 4474
f 4462 4463 4474
f 4474 4463 4475
f 4463 4464 4475
f 4475 4464 4476
f 4464 4465 4476
f 4476 4465 4477
f 4465 4466 4477
f 4477 4466 4478
f 4466 4467 4478
f 4478 4467 4479
f 4467 4456 4479
f 4479 4456 4468
f 4468 4469 4480
f 4480 4469 4481
f 4469 4470 4481
f 4481 4470 4482
f 4470 4471 4482
f 4482 4471 4483
f 4471 4472 4483
f 4483 4472 4484
f 4472 4473 4484
f 4484 4473 4485
f 4473 4474 4485
f 4485 4474 4486
f 4474 4475 4486
f 4486 4475 4487
f 4475 4476 4487
f 4487 4476 4488
f 4476 4477 4488
f 4488 4477 4489
f 4477 4478 4489
f 4489 4478 4490
f 4478 4479 4490
f 4490 4479 4491
f 4479 4468 4491
f 4491 4468 4480
f 4480 4481 4492
f 4492 4481 4493
f 4481 4482 4493
f 4493 4482 4494
f 4482 4483 4494
f 4494 4483 4495
f 4483 4484 4495
f 4495 4484 4496
f 4484 4485 4496
f 4496 4485 4497
f 4485 4486 4497
f 4497 4486 4498
f 4486 4487 4498
f 4498 4487 4499
f 4487 4488 4499
f 4499 4488 4500
f 4488 4489 4500
f 4500 4489 4501
f 4489 4490 4501
f 4501 4490 4502
f 4490 4491 4502
f 4502 4491 4503
f 4491 4480 4503
f 4503 4480 4492
f 4492 4493 4504
f 4504 4493 4505
f 4493 4494 4505
f 4505 4494 4506
f 4494 4495 4506
f 4506 4495 4507
f 4495 4496 4507
f 4507 4496 4508
f 4496 4497 4508
f 4508 4497 4509
f 4497 4498 4509
f 4509 4498 4510
f 4498 4499 4510
f 4510 4499 4511
f 4499 4500 4511
f 4511 4500 4512
f 4500 4501 4512
f 4512 4501 4513
f 4501 4502 4513
f 4513 4502 4514
f 4502 4503 4514
f 4514 4503 4515
f 4503 4492 4515
f 4515 4492 4504
f 4504 4505 4516
f 4516 4505 4517
f 4505 4506 4517
f 4517 4506 4518
f 4506 4507 4518
f 4518 4507 4519
f 4507 4508 4519
f 4519 4508 4520
f 4508 4509 4520
f 4520 4509 4521
f 4509 4510 4521
f 4521 4510 4522
f 4510 4511 4522
f 4522 4511 4523
f 4511 4512 4523
f 4523 4512 4524
f 4512 4513 4524
f 4524 4513 4525
f 4513 4514 4525
f 4525 4514 4526
f 4514 4515 4526
f 4526 4515 4527
f 4515 4504 4527
f 4527 4504 4516
f 4516 4517 4528
f 4528 4517 4529
f 4517 4518 4529
f 4529 4518 4530
f 4518 4519 4530
f 4530 4519 4531
f 4519 4520 4531
f 4531 4520 4532
f 4520 4521 4532
f 4532 4521 4533
f 4521 4522 4533
f 4533 4522 4534
f 4522 4523 4534
f 4534 4523 4535
f 4523 4524 4535
f 4535 4524 4536
f 4524 4525 4536
f 4536 4525 4537
f 4525 4526 4537
f 4537 4526 4538
f 4526 4527 4538
f 4538 4527 4539
f 4527 4516 4539
f 4539 4516 4528
f 4528 4529 4540
f 4540 4529 4541
f 4529 4530 4541
f 4541 4530 4542
f 4530 4531 4542
f 4542 4531 4543
f 4531 4532 4543
f 4543 4532 4544
f 4532 4533 4544
f 4544 4533 4545
f 4533 4534 4545
f 4545 4534 4546
f 4534 4535 4546
f 4546 4535 4547
f 4535 4536 4547
f 4547 4536 4548
f 4536 4537 4548
f 4548 4537 4549
f 4537 4538 4549
f 4549 4538 4550
f 4538 4539 4550
f 4550 4539 4551
f 4539 4528 4551
f 4551 4528 4540
f 4540 4541 4552
f 4552 4541 4552
f 4541 4542 4552
f 4552 4542 4552
f 4542 4543 4552
f 4552 4543 4552
f 4543 4544 4552
f 4552 4544 4552
f 4544 4545 4552
f 4552 4545 4552
f 4545 4546 4552
f 4552 4546 4552
f 4546 4547 4552
f 4552 4547 4552
f 4547 4548 4552
f 4552 4548 4552
f 4548 4549 4552
f 4552 4549 4552
f 4549 4550 4552
f 4552 4550 4552
f 4550 4551 4552
f 4552 4551 4552
f 4551 4540 4552
f 4552 4540 4552

g Path_(6)
v 100.82411 180.62698 43.55
v 100.1471 180.99226 43.66186
v 100.3378 181.21434 43.362694
v 100.6588 181.27905 43.097492
v 101.02409 181.16904 42.937317
v 101.33581 180.91377 42.92509
v 101.51041 180.58167 43.064087
v 101.50112 180.2617 43.317062
v 101.310425 180.03961 43.61623
v 100.989426 179.97491 43.88143
v 100.62413 180.08493 44.041607
v 100.312416 180.3402 44.053833
v 100.13782 180.6723 43.914837
v 99.68155 180.39273 42.83721
v 99.86127 180.58554 42.487846
v 100.179596 180.63568 42.185062
v 100.551254 180.52972 42.00999
v 100.87665 180.29607 42.009537
v 101.068596 179.9973 42.183826
v 101.07566 179.7135 42.48616
v 100.89594 179.52069 42.835526
v 100.577614 179.47054 43.13831
v 100.205956 179.57649 43.31338
v 99.880554 179.81017 43.313835
v 99.688614 180.10893 43.139545
v 99.26811 179.40292 42.368614
v 99.329025 179.53378 42.001312
v 99.57419 179.58821 41.692684
v 99.93791 179.55164 41.525425
v 100.32274 179.43387 41.544353
v 100.62556 179.26643 41.744396
v 100.76523 179.09422 42.071953
v 100.704315 178.96336 42.439255
v 100.45915 178.90894 42.747883
v 100.09543 178.94551 42.915142
v 99.710594 179.0633 42.896214
v 99.407776 179.23071 42.69617
v 99.09919 178.31995 42.600975
v 99.15195 178.45868 42.199993
v 99.39336 178.53197 41.81388
v 99.75873 178.52017 41.546093
v 100.15016 178.42645 41.468384
v 100.462776 178.27592 41.601574
v 100.6128 178.10893 41.90998
v 100.56004 177.9702 42.31096
v 100.318634 177.89691 42.697075
v 99.95326 177.9087 42.964863
v 99.56183 178.00241 43.042572
v 99.249214 178.15294 42.90938
v 98.97326 177.25925 41.892536
v 98.8512 177.50131 41.60095
v 98.93227 177.71199 41.2737
v 99.19475 177.83482 40.998478
v 99.56831 177.8369 40.84903
v 99.95286 177.71767 40.8654
v 100.245346 177.50908 41.043194
v 100.36741 177.267 41.334785
v 100.28634 177.05632 41.662033
v 100.02385 176.93349 41.937256
v 99.65029 176.93141 42.086704
v 99.26575 177.05064 42.070335
v 98.6808 176.34033 41.11922
v 98.61282 176.57191 40.7192
v 98.75257 176.79117 40.30572
v 99.0626 176.93932 39.98957
v 99.45983 176.9767 39.85547
v 99.83783 176.89328 39.93934
v 100.095314 176.71143 40.218716
v 100.16329 176.47984 40.618736
v 100.02354 176.26059 41.032215
v 99.71352 176.11243 41.348366
v 99.316284 176.07506 41.482468
v 98.938286 176.15848 41.398598
v 98.93514 175.4219 40.35948
v 98.82506 175.59795 40.111107
v 98.921364 175.8021 39.84827
v 99.19825 175.97964 39.641407
v 99.581535 176.08304 39.545944
v 99.96851 176.08456 39.58746
v 100.255486 175.98381 39.75483
v 100.36557 175.80777 40.00321
v 100.26927 175.60362 40.26604
v 99.99238 175.42607 40.472904
v 99.60909 175.32268 40.568367
v 99.222115 175.32115 40.52685
v 99.016266 174.51901 40.15325
v 98.912834 174.68637 39.845276
v 99.0177 174.86385 39.455215
v 99.30277 175.00386 39.087578
v 99.69166 175.06894 38.840878
v 100.080154 175.0416 38.781216
v 100.364174 174.9292 38.92458
v 100.467606 174.76184 39.23255
v 100.36273 174.58438 39.622616
v 100.07767 174.44435 39.990253
v 99.68878 174.37929 40.236954
v 99.30028 174.40662 40.296616
v 99.06019 173.7559 39.7358
v 98.934586 173.77719 39.36128
v 99.01702 173.80974 38.9603
v 99.28539 173.84483 38.640305
v 99.6678 173.87308 38.487038
v 100.061775 173.88689 38.54156
v 100.361755 173.88258 38.789272
v 100.48735 173.8613 39.163795
v 100.40492 173.82875 39.564774
v 100.13654 173.79366 39.88477
v 99.754135 173.76541 40.038036
v 99.36016 173.75159 39.983513
v 99.13047 172.7845 40.14712
v 99.04038 172.63028 39.830875
v 99.15303 172.49152 39.572865
v 99.438225 172.40536 39.442223
v 99.81955 172.39493 39.473957
v 100.194824 172.46301 39.65956
v 100.46351 172.59134 39.949306
v 100.5536 172.74556 40.265553
v 100.44095 172.88432 40.52356
v 100.15576 172.97047 40.6542
v 99.77444 172.98091 40.622467
v 99.399155 172.91283 40.436863
v 99.784805 172.84818 39.730038
usemtl mat_9
s 1
f 4553 4553 4554
f 4554 4553 4555
f 4553 4553 4555
f 4555 4553 4556
f 4553 4553 4556
f 4556 4553 4557
f 4553 4553 4557
f 4557 4553 4558
f 4553 4553 4558
f 4558 4553 4559
f 4553 4553 4559
f 4559 4553 4560
f 4553 4553 4560
f 4560 4553 4561
f 4553 4553 4561
f 4561 4553 4562
f 4553 4553 4562
f 4562 4553 4563
f 4553 4553 4563
f 4563 4553 4564
f 4553 4553 4564
f 4564 4553 4565
f 4553 4553 4565
f 4565 4553 4554
f 4554 4555 4566
f 4566 4555 4567
f 4555 4556 4567
f 4567 4556 4568
f 4556 4557 4568
f 4568 4557 4569
f 4557 4558 4569
f 4569 4558 4570
f 4558 4559 4570
f 4570 4559 4571
f 4559 4560 4571
f 4571 4560 4572
f 4560 4561 4572
f 4572 4561 4573
f 4561 4562 4573
f 4573 4562 4574
f 4562 4563 4574
f 4574 4563 4575
f 4563 4564 4575
f 4575 4564 4576
f 4564 4565 4576
f 4576 4565 4577
f 4565 4554 4577
f 4577 4554 4566
f 4566 4567 4578
f 4578 4567 4579
f 4567 4568 4579
f 4579 4568 4580
f 4568 4569 4580
f 4580 4569 4581
f 4569 4570 4581
f 4581 4570 4582
f 4570 4571 4582
f 4582 4571 4583
f 4571 4572 4583
f 4583 4572 4584
f 4572 4573 4584
f 4584 4573 4585
f 4573 4574 4585
f 4585 4574 4586
f 4574 4575 4586
f 4586 4575 4587
f 4575 4576 4587
f 4587 4576 4588
f 4576 4577 4588
f 4588 4577 4589
f 4577 4566 4589
f 4589 4566 4578
f 4578 4579 4590
f 4590 4579 4591
f 4579 4580 4591
f 4591 4580 4592
f 4580 4581 4592
f 4592 4581 4593
f 4581 4582 4593
f 4593 4582 4594
f 4582 4583 4594
f 4594 4583 4595
f 4583 4584 4595
f 4595 4584 4596
f 4584 4585 4596
f 4596 4585 4597
f 4585 4586 4597
f 4597 4586 4598
f 4586 4587 4598
f 4598 4587 4599
f 4587 4588 4599
f 4599 4588 4600
f 4588 4589 4600
f 4600 4589 4601
f 4589 4578 4601
f 4601 4578 4590
f 4590 4591 4602
f 4602 4591 4603
f 4591 4592 4603
f 4603 4592 4604
f 4592 4593 4604
f 4604 4593 4605
f 4593 4594 4605
f 4605 4594 4606
f 4594 4595 4606
f 4606 4595 4607
f 4595 4596 4607
f 4607 4596 4608
f 4596 4597 4608
f 4608 4597 4609
f 4597 4598 4609
f 4609 4598 4610
f 4598 4599 4610
f 4610 4599 4611
f 4599 4600 4611
f 4611 4600 4612
f 4600 4601 4612
f 4612 4601 4613
f 4601 4590 4613
f 4613 4590 4602
f 4602 4603 4614
f 4614 4603 4615
f 4603 4604 4615
f 4615 4604 4616
f 4604 4605 4616
f 4616 4605 4617
f 4605 4606 4617
f 4617 4606 4618
f 4606 4607 4618
f 4618 4607 4619
f 4607 4608 4619
f 4619 4608 4620
f 4608 4609 4620
f 4620 4609 4621
f 4609 4610 4621
f 4621 4610 4622
f 4610 4611 4622
f 4622 4611 4623
f 4611 4612 4623
f 4623 4612 4624
f 4612 4613 4624
f 4624 4613 4625
f 4613 4602 4625
f 4625 4602 4614
f 4614 4615 4626
f 4626 4615 4627
f 4615 4616 4627
f 4627 4616 4628
f 4616 4617 4628
f 4628 4617 4629
f 4617 4618 4629
f 4629 4618 4630
f 4618 4619 4630
f 4630 4619 4631
f 4619 4620 4631
f 4631 4620 4632
f 4620 4621 4632
f 4632 4621 4633
f 4621 4622 4633
f 4633 4622 4634
f 4622 4623 4634
f 4634 4623 4635
f 4623 4624 4635
f 4635 4624 4636
f 4624 4625 4636
f 4636 4625 4637
f 4625 4614 4637
f 4637 4614 4626
f 4626 4627 4638
f 4638 4627 4639
f 4627 4628 4639
f 4639 4628 4640
f 4628 4629 4640
f 4640 4629 4641
f 4629 4630 4641
f 4641 4630 4642
f 4630 4631 4642
f 4642 4631 4643
f 4631 4632 4643
f 4643 4632 4644
f 4632 4633 4644
f 4644 4633 4645
f 4633 4634 4645
f 4645 4634 4646
f 4634 4635 4646
f 4646 4635 4647
f 4635 4636 4647
f 4647 4636 4648
f 4636 4637 4648
f 4648 4637 4649
f 4637 4626 4649
f 4649 4626 4638
f 4638 4639 4650
f 4650 4639 4651
f 4639 4640 4651
f 4651 4640 4652
f 4640 4641 4652
f 4652 4641 4653
f 4641 4642 4653
f 4653 4642 4654
f 4642 4643 4654
f 4654 4643 4655
f 4643 4644 4655
f 4655 4644 4656
f 4644 4645 4656
f 4656 4645 4657
f 4645 4646 4657
f 4657 4646 4658
f 4646 4647 4658
f 4658 4647 4659
f 4647 4648 4659
f 4659 4648 4660
f 4648 4649 4660
f 4660 4649 4661
f 4649 4638 4661
f 4661 4638 4650
f 4650 4651 4662
f 4662 4651 4663
f 4651 4652 4663
f 4663 4652 4664
f 4652 4653 4664
f 4664 4653 4665
f 4653 4654 4665
f 4665 4654 4666
f 4654 4655 4666
f 4666 4655 4667
f 4655 4656 4667
f 4667 4656 4668
f 4656 4657 4668
f 4668 4657 4669
f 4657 4658 4669
f 4669 4658 4670
f 4658 4659 4670
f 4670 4659 4671
f 4659 4660 4671
f 4671 4660 4672
f 4660 4661 4672
f 4672 4661 4673
f 4661 4650 4673
f 4673 4650 4662
f 4662 4663 4674
f 4674 4663 4674
f 4663 4664 4674
f 4674 4664 4674
f 4664 4665 4674
f 4674 4665 4674
f 4665 4666 4674
f 4674 4666 4674
f 4666 4667 4674
f 4674 4667 4674
f 4667 4668 4674
f 4674 4668 4674
f 4668 4669 4674
f 4674 4669 4674
f 4669 4670 4674
f 4674 4670 4674
f 4670 4671 4674
f 4674 4671 4674
f 4671 4672 4674
f 4674 4672 4674
f 4672 4673 4674
f 4674 4673 4674
f 4673 4662 4674
f 4674 4662 4674
