# Supplementary material for: Heterogeneous somatostatin-expressing neuron population in mouse ventral tegmental area
Source: eLife. 2020 Aug 4;9:e59328. doi: 10.7554/eLife.59328 (PMC7440918; doi:10.7554/eLife.59328)
Supplement: Figure 5—source data 2. — This zip archive contains morphological images of all traced neurons grouped according their electrophysiological profiles. Each subtype’s folder contains a PDF file (with the list of neurons, their original location within the VTA, images of the traced morphology and individual Sholl curves) and two subfolders: ‘3D_gif’ – with *.gif files of the listed neurons; and ‘WaveFront_3D_obj’ – with corresponding *.obj files. *.gif files can be opened by any image viewer. *.obj files save information about the 3D model of the neurons and can be opened/reused with any 3D viewer or graphic software. [file elife-59328-fig5-data2.zip › Morphology_Source/ADP/WaveFront_3D_obj/5.obj]

# OBJ File
mtllib 231018_c2_model.mtl
g Path_(4)
v 183.35199 253.4228 40.5
v 183.45868 252.4362 40.3777
v 183.40572 252.62616 39.899372
v 183.33835 253.02957 39.58219
v 183.27464 253.53835 39.51114
v 183.23166 254.01617 39.705257
v 183.22092 254.335 40.11253
v 183.24529 254.40941 40.62383
v 183.29825 254.21945 41.102154
v 183.36562 253.81604 41.41934
v 183.42932 253.30727 41.49039
v 183.4723 252.82944 41.296272
v 183.48305 252.51062 40.889
v 185.18327 252.66676 40.40568
v 185.04839 252.7648 39.923443
v 184.8477 253.08432 39.57479
v 184.635 253.53972 39.453144
v 184.46725 254.00899 39.5911
v 184.38943 254.36635 39.951687
v 184.42238 254.51608 40.43829
v 184.55727 254.41805 40.92053
v 184.75795 254.09851 41.26918
v 184.97066 253.64311 41.390827
v 185.1384 253.17386 41.252872
v 185.21622 252.81648 40.892284
v 186.66873 253.87689 39.79446
v 186.44011 253.96346 39.32907
v 186.06607 254.18808 39.041416
v 185.64685 254.49059 39.008564
v 185.29475 254.78992 39.239326
v 185.10416 255.00587 39.671867
v 185.12611 255.08058 40.190285
v 185.35474 254.99403 40.655674
v 185.72878 254.76941 40.943333
v 186.148 254.46689 40.97618
v 186.50009 254.16756 40.74542
v 186.69069 253.9516 40.31288
v 187.34409 255.44635 39.799274
v 187.13872 255.56438 39.342163
v 186.74796 255.75497 39.06984
v 186.27652 255.96712 39.055275
v 185.85072 256.14392 39.302376
v 185.58464 256.23804 39.744923
v 185.54959 256.22424 40.264343
v 185.75496 256.10623 40.72146
v 186.14572 255.91562 40.99378
v 186.61716 255.70349 41.008343
v 187.04297 255.52667 40.761246
v 187.30904 255.43256 40.318695
v 187.93608 256.81836 39.656197
v 187.66556 257.02597 39.26043
v 187.24011 257.26474 39.093727
v 186.77376 257.47067 39.200752
v 186.39143 257.5886 39.55283
v 186.1956 257.5869 40.055622
v 186.23872 257.46606 40.574406
v 186.50925 257.25845 40.970173
v 186.9347 257.01968 41.13688
v 187.40105 256.81375 41.029854
v 187.78337 256.6958 40.677773
v 187.9792 256.6975 40.17498
v 188.58939 258.1295 40.12269
v 188.33604 258.2768 39.6902
v 187.90964 258.46396 39.469948
v 187.42444 258.64084 39.52095
v 187.01044 258.76004 39.82954
v 186.77858 258.78964 40.31303
v 186.79099 258.72165 40.84187
v 187.04433 258.57434 41.27436
v 187.47072 258.38718 41.49461
v 187.95593 258.2103 41.44361
v 188.36992 258.0911 41.13502
v 188.60179 258.06152 40.65153
v 189.02835 259.66653 40.279613
v 188.74477 259.68307 39.82823
v 188.28636 259.73965 39.569084
v 187.77594 259.8211 39.57161
v 187.35027 259.9056 39.835133
v 187.12343 259.97055 40.28904
v 187.15617 259.99847 40.81171
v 187.43976 259.98196 41.263092
v 187.89818 259.92538 41.52224
v 188.4086 259.84393 41.519714
v 188.83426 259.75943 41.25619
v 189.0611 259.6945 40.802284
v 189.11543 261.08365 40.75727
v 188.96376 260.94592 40.20609
v 188.5905 260.89972 39.746864
v 188.0957 260.95743 39.502644
v 187.61191 261.10355 39.538864
v 187.26878 261.29895 39.84582
v 187.15825 261.49127 40.341267
v 187.30992 261.629 40.89245
v 187.68318 261.6752 41.351673
v 188.17798 261.6175 41.595894
v 188.66177 261.47137 41.559673
v 189.0049 261.27597 41.252716
v 189.56964 262.23267 39.917187
v 189.4995 261.8754 39.557148
v 189.20364 261.66257 39.195374
v 188.76135 261.65112 38.928802
v 188.29114 261.8442 38.828857
v 187.91899 262.19006 38.922325
v 187.74463 262.59598 39.184155
v 187.81477 262.95325 39.544193
v 188.11064 263.16608 39.905968
v 188.55293 263.1775 40.17254
v 189.02315 262.98444 40.272484
v 189.39528 262.63858 40.179016
v 190.10681 262.9244 38.91208
v 190.1084 262.5471 38.572147
v 189.88484 262.3075 38.17672
v 189.49608 262.26984 37.83174
v 189.04625 262.44418 37.629654
v 188.65591 262.78384 37.624607
v 188.42964 263.19778 37.81795
v 188.42807 263.5751 38.157883
v 188.65161 263.8147 38.55331
v 189.04037 263.85236 38.89829
v 189.4902 263.678 39.100376
v 189.88054 263.33835 39.105423
v 190.7953 263.8167 38.385597
v 190.8326 263.50336 37.974777
v 190.66426 263.3526 37.508568
v 190.33539 263.40485 37.111885
v 189.93411 263.64612 36.891026
v 189.56795 264.01175 36.90516
v 189.33502 264.40375 37.15051
v 189.29773 264.71713 37.561325
v 189.46606 264.8679 38.027534
v 189.79494 264.81564 38.424217
v 190.19621 264.57437 38.64508
v 190.56238 264.20874 38.630943
v 191.65375 264.5071 37.707764
v 191.66208 264.17584 37.300262
v 191.51826 264.04892 36.829296
v 191.26083 264.1603 36.421066
v 190.95879 264.48016 36.184956
v 190.69302 264.9228 36.184227
v 190.53477 265.3696 36.41908
v 190.52644 265.70084 36.826584
v 190.67026 265.8278 37.297546
v 190.92769 265.7164 37.705776
v 191.22974 265.39655 37.94189
v 191.4955 264.95392 37.942616
v 193.00903 264.86392 37.127247
v 192.92673 264.5846 36.688034
v 192.7055 264.53134 36.234352
v 192.40465 264.7185 35.887764
v 192.10477 265.0959 35.74114
v 191.8862 265.5624 35.833763
v 191.80754 265.993 36.14082
v 191.88985 266.27237 36.580032
v 192.11107 266.3256 37.03372
v 192.41194 266.13843 37.380306
v 192.71182 265.76105 37.52693
v 192.93037 265.29456 37.434303
v 194.03436 265.50156 36.32857
v 193.82927 265.24905 35.916477
v 193.5066 265.23734 35.50841
v 193.15286 265.4695 35.213715
v 192.86281 265.88342 35.11135
v 192.71417 266.36813 35.228752
v 192.74677 266.79376 35.534454
v 192.95187 267.04626 35.946552
v 193.27454 267.05798 36.354618
v 193.62828 266.82578 36.64931
v 193.91833 266.4119 36.751675
v 194.06697 265.9272 36.634274
v 195.08038 265.87918 35.62655
v 194.96326 265.572 35.212032
v 194.72507 265.49774 34.773163
v 194.42966 265.67633 34.427536
v 194.15617 266.0599 34.267757
v 193.97789 266.54565 34.336647
v 193.94258 267.00348 34.61574
v 194.05971 267.31064 35.03026
v 194.29788 267.3849 35.469128
v 194.59329 267.2063 35.814754
v 194.86679 266.82275 35.974533
v 195.04507 266.337 35.905643
v 196.14095 266.47867 35.25099
v 196.20062 266.20706 34.804764
v 196.13876 266.16208 34.289288
v 195.97195 266.35574 33.842678
v 195.74487 266.73618 33.58461
v 195.51839 267.20142 33.584232
v 195.35316 267.62686 33.841644
v 195.29349 267.89847 34.287872
v 195.35535 267.94345 34.803352
v 195.52216 267.7498 35.249958
v 195.74924 267.36935 35.508026
v 195.97572 266.90408 35.508404
v 197.23273 267.17932 35.437626
v 197.39041 266.85776 35.068768
v 197.46222 266.75507 34.5701
v 197.42891 266.89877 34.075233
v 197.2994 267.2504 33.716774
v 197.1084 267.71567 33.59077
v 196.90707 268.16992 33.730984
v 196.74939 268.4915 34.099842
v 196.67758 268.59418 34.59851
v 196.71089 268.45047 35.093376
v 196.84041 268.09888 35.451836
v 197.03142 267.6336 35.57784
v 198.56892 267.50473 35.35069
v 198.7201 267.27646 34.921413
v 198.79498 267.2946 34.41957
v 198.77348 267.55423 33.979626
v 198.66139 267.98584 33.719463
v 198.48874 268.4738 33.70879
v 198.30176 268.88727 33.950474
v 198.15059 269.11554 34.379745
v 198.07571 269.0974 34.881588
v 198.0972 268.83777 35.321533
v 198.20929 268.40616 35.581696
v 198.38196 267.9182 35.59237
v 199.88405 267.796 35.549786
v 200.00464 267.66742 35.065342
v 200.06598 267.79993 34.571804
v 200.05162 268.15808 34.201412
v 199.96542 268.64587 34.053413
v 199.83047 269.13263 34.167465
v 199.68294 269.48788 34.51301
v 199.56235 269.6165 34.99745
v 199.501 269.48395 35.49099
v 199.51535 269.1258 35.86138
v 199.60156 268.638 36.00938
v 199.73651 268.15128 35.89533
v 201.31569 268.09406 35.839054
v 201.48607 267.90436 35.386856
v 201.586 267.96762 34.87824
v 201.58871 268.26685 34.44949
v 201.49348 268.7219 34.21549
v 201.32582 269.21082 34.238937
v 201.13066 269.60263 34.513554
v 200.96028 269.7923 34.96575
v 200.86035 269.72906 35.474365
v 200.85764 269.4298 35.90312
v 200.95287 268.97476 36.137115
v 201.12053 268.48584 36.11367
v 202.4154 268.88135 36.34999
v 202.69576 268.64084 36.029404
v 202.90686 268.63467 35.587605
v 202.99216 268.8645 35.142967
v 202.92882 269.26874 34.81464
v 202.73378 269.73907 34.69059
v 202.45932 270.14948 34.80406
v 202.17897 270.38998 35.124645
v 201.96786 270.39615 35.56645
v 201.88255 270.16632 36.01108
v 201.9459 269.7621 36.339413
v 202.14095 269.29175 36.46346
v 203.59369 269.28583 36.84984
v 203.8872 269.12256 36.457886
v 204.11812 269.21268 36.00874
v 204.22458 269.53207 35.622738
v 204.17804 269.99515 35.403316
v 203.99098 270.47778 35.409267
v 203.71353 270.8507 35.638996
v 203.42001 271.014 36.03095
v 203.1891 270.92386 36.480095
v 203.08264 270.60446 36.866096
v 203.12918 270.14142 37.085518
v 203.31624 269.65875 37.079567
v 204.74545 269.68192 37.71546
v 204.96317 269.47467 37.319126
v 205.14343 269.52557 36.870846
v 205.23799 269.82104 36.49074
v 205.22147 270.2819 36.280663
v 205.09831 270.7846 36.296894
v 204.90152 271.19452 36.53509
v 204.6838 271.4018 36.931427
v 204.50352 271.35086 37.379704
v 204.40898 271.0554 37.759808
v 204.4255 270.59454 37.96989
v 204.54866 270.09183 37.95366
v 206.17372 270.1033 38.100235
v 206.50429 269.85828 37.787308
v 206.76566 269.8358 37.344143
v 206.88777 270.0419 36.889477
v 206.83794 270.42136 36.545143
v 206.62949 270.8725 36.403408
v 206.31828 271.2744 36.502243
v 205.98772 271.51947 36.815166
v 205.72635 271.54193 37.258335
v 205.60423 271.33585 37.713
v 205.65407 270.9564 38.05733
v 205.86252 270.50525 38.19907
v 206.7326 271.13968 38.930714
v 207.16544 270.9774 38.694622
v 207.50601 271.013 38.309593
v 207.66307 271.23706 37.878803
v 207.59453 271.58945 37.517677
v 207.31876 271.9758 37.322975
v 206.90965 272.29257 37.346878
v 206.4768 272.45486 37.58297
v 206.13623 272.41925 37.967995
v 205.97917 272.19522 38.39879
v 206.04771 271.8428 38.759914
v 206.32349 271.45645 38.954613
v 207.8239 272.03638 39.62757
v 208.1879 271.84286 39.3216
v 208.44373 271.85275 38.8769
v 208.52284 272.0634 38.412624
v 208.40404 272.41833 38.053173
v 208.11916 272.82248 37.894863
v 207.74452 273.16757 37.980114
v 207.38052 273.36108 38.286083
v 207.12468 273.3512 38.730785
v 207.04558 273.14056 39.19506
v 207.16437 272.78558 39.554512
v 207.44926 272.38144 39.712822
v 208.80165 272.84924 40.02107
v 209.17 272.70297 39.703808
v 209.43591 272.7813 39.272408
v 209.52814 273.0633 38.84247
v 209.42198 273.47333 38.529182
v 209.14587 273.90158 38.416504
v 208.7738 274.23328 38.53462
v 208.40547 274.37955 38.85188
v 208.13956 274.3012 39.28328
v 208.04732 274.01926 39.71322
v 208.15347 273.6092 40.026505
v 208.42958 273.18094 40.139183
v 209.73334 273.30435 40.825577
v 210.14258 273.27646 40.54116
v 210.43733 273.48434 40.2012
v 210.53859 273.87234 39.89679
v 210.41925 274.3365 39.709496
v 210.11128 274.75238 39.689503
v 209.69719 275.0086 39.842167
v 209.28795 275.0365 40.126587
v 208.99321 274.82858 40.46655
v 208.89195 274.44058 40.770958
v 209.01129 273.97647 40.958252
v 209.31926 273.56058 40.978245
v 210.65428 274.02267 41.840252
v 211.04999 274.06274 41.50373
v 211.2829 274.3066 41.11621
v 211.29062 274.6889 40.78153
v 211.07109 275.1072 40.589363
v 210.68312 275.44943 40.591206
v 210.23067 275.62387 40.78656
v 209.83498 275.5838 41.12308
v 209.60207 275.33997 41.510605
v 209.59433 274.95764 41.845284
v 209.81387 274.53934 42.03745
v 210.20184 274.1971 42.03561
v 211.43031 275.10434 42.74931
v 211.74977 275.09192 42.341946
v 211.90031 275.28128 41.88397
v 211.8416 275.62164 41.49809
v 211.58937 276.02188 41.2877
v 211.2112 276.37466 41.309185
v 210.80843 276.58554 41.556778
v 210.48897 276.59796 41.964138
v 210.33842 276.4086 42.42212
v 210.39713 276.06824 42.808
v 210.64937 275.668 43.018383
v 211.02754 275.31522 42.996902
v 212.308 275.8667 43.340897
v 212.52919 275.7122 42.897144
v 212.66737 275.80795 42.402134
v 212.68552 276.12827 41.988506
v 212.57878 276.58737 41.767094
v 212.37575 277.0622 41.797222
v 212.13083 277.42554 42.070816
v 211.90964 277.58002 42.514572
v 211.77145 277.48428 43.009583
v 211.75331 277.16394 43.42321
v 211.86005 276.70486 43.644623
v 212.06308 276.23 43.614494
v 213.70251 276.09613 43.714622
v 213.78885 275.88052 43.25684
v 213.83066 275.9241 42.747562
v 213.81671 276.21512 42.323254
v 213.75076 276.67566 42.097603
v 213.65048 277.1823 42.131077
v 213.54272 277.5993 42.414703
v 213.45639 277.81488 42.872486
v 213.4146 277.77133 43.381763
v 213.42853 277.48032 43.806072
v 213.49448 277.01978 44.031723
v 213.59477 276.51312 43.99825
v 215.50868 276.4746 43.492973
v 215.59625 276.35333 42.997116
v 215.5358 276.45523 42.4928
v 215.34349 276.75302 42.115166
v 215.07088 277.1669 41.965393
v 214.791 277.58597 42.08362
v 214.57886 277.89792 42.43816
v 214.49129 278.0192 42.93402
v 214.55174 277.9173 43.43833
v 214.74405 277.6195 43.815968
v 215.01666 277.20563 43.96574
v 215.29654 276.78656 43.847515
v 216.34818 277.83377 43.809048
v 216.6019 277.70706 43.376457
v 216.66902 277.7561 42.86614
v 216.53152 277.96783 42.414825
v 216.22627 278.28546 42.14345
v 215.83505 278.6239 42.124725
v 215.46269 278.89246 42.36367
v 215.20897 279.0192 42.796257
v 215.14186 278.97012 43.306576
v 215.27934 278.7584 43.75789
v 215.5846 278.44077 44.029263
v 215.97581 278.10233 44.04799
v 217.16457 278.9175 44.274147
v 217.4332 278.6707 43.907307
v 217.56223 278.61166 43.41005
v 217.51709 278.75623 42.91562
v 217.30988 279.06564 42.55649
v 216.99611 279.45703 42.428898
v 216.65987 279.8255 42.567028
v 216.39124 280.07233 42.93387
v 216.2622 280.13135 43.43112
v 216.30734 279.9868 43.925556
v 216.51456 279.67737 44.284683
v 216.82832 279.28598 44.412273
v 218.1697 279.81674 44.313282
v 218.3664 279.46506 43.997364
v 218.49062 279.3189 43.525578
v 218.5091 279.41748 43.024338
v 218.41687 279.73434 42.627953
v 218.23865 280.1846 42.44263
v 218.0222 280.6476 42.518032
v 217.8255 280.9993 42.83395
v 217.70128 281.14545 43.305737
v 217.6828 281.04688 43.806973
v 217.77502 280.73 44.20336
v 217.95325 280.27975 44.38868
v 219.00902 279.93787 44.314987
v 219.14618 279.62387 43.962612
v 219.37741 279.551 43.531334
v 219.64075 279.73877 43.13672
v 219.86565 280.13687 42.8845
v 219.99182 280.6386 42.84226
v 219.98547 281.1096 43.021313
v 219.84831 281.4236 43.373688
v 219.61708 281.4965 43.804966
v 219.35374 281.30872 44.19958
v 219.12886 280.9106 44.4518
v 219.00267 280.40887 44.49404
v 219.62167 279.29236 45.350883
v 219.74472 278.92758 45.133526
v 220.02127 278.77307 44.85283
v 220.37724 278.87027 44.58401
v 220.71725 279.19308 44.399094
v 220.9502 279.65503 44.347633
v 221.01364 280.13235 44.443417
v 220.8906 280.49713 44.660774
v 220.61404 280.6516 44.94147
v 220.25807 280.55444 45.210293
v 219.91806 280.23163 45.395206
v 219.68512 279.76968 45.446667
v 221.1203 279.04855 46.321617
v 221.29558 278.69104 46.041077
v 221.53041 278.56857 45.633083
v 221.76187 278.714 45.206966
v 221.92793 279.08832 44.876892
v 221.98412 279.59128 44.731316
v 221.91536 280.08807 44.809235
v 221.74008 280.4456 45.08978
v 221.50525 280.56805 45.49777
v 221.27379 280.4226 45.92389
v 221.10773 280.04828 46.25396
v 221.05154 279.54535 46.39954
v 222.64865 279.32114 46.877987
v 222.78787 278.91904 46.590694
v 222.95074 278.73114 46.157124
v 223.09364 278.8078 45.69345
v 223.17825 279.12848 45.323917
v 223.18192 279.60724 45.147533
v 223.10365 280.11578 45.211567
v 222.96443 280.51785 45.49886
v 222.80154 280.70575 45.93243
v 222.65866 280.6291 46.396103
v 222.57405 280.30844 46.76564
v 222.57037 279.82968 46.94202
v 224.03067 279.55048 47.22211
v 224.32999 279.1816 47.01727
v 224.61852 279.0051 46.624603
v 224.81894 279.06827 46.14933
v 224.87756 279.3542 45.718792
v 224.77867 279.78622 45.448353
v 224.54877 280.24863 45.41048
v 224.24945 280.6175 45.615322
v 223.96092 280.794 46.007988
v 223.7605 280.73083 46.483265
v 223.70187 280.44492 46.9138
v 223.80077 280.01288 47.18424
v 224.67253 280.52286 47.915684
v 225.05736 280.19858 47.79439
v 225.44394 280.0595 47.479527
v 225.72867 280.14288 47.055458
v 225.83528 280.42636 46.635815
v 225.7352 280.83398 46.33304
v 225.45523 281.25656 46.228256
v 225.0704 281.58084 46.34955
v 224.68382 281.71994 46.664413
v 224.3991 281.63657 47.08848
v 224.29248 281.3531 47.508125
v 224.39256 280.94543 47.8109
v 225.86356 281.21634 48.85825
v 226.11931 280.81183 48.67712
v 226.3772 280.59204 48.291687
v 226.56812 280.6159 47.805233
v 226.6409 280.87695 47.348103
v 226.57605 281.3053 47.042778
v 226.39095 281.78616 46.971077
v 226.13518 282.19067 47.15221
v 225.87729 282.41046 47.53764
v 225.68637 282.3866 48.024094
v 225.61359 282.12555 48.481228
v 225.67844 281.6972 48.78655
v 227.6176 282.0781 49.03793
v 227.7182 281.5759 48.953217
v 227.76216 281.1701 48.631252
v 227.73769 280.96948 48.158302
v 227.65134 281.02777 47.661095
v 227.52626 281.32938 47.272858
v 227.39597 281.79346 47.097614
v 227.29536 282.2957 47.182327
v 227.25142 282.70145 47.50429
v 227.27588 282.90207 47.97724
v 227.36223 282.84378 48.47445
v 227.4873 282.54218 48.862686
v 229.07571 282.2135 48.358917
v 229.11293 281.70493 48.24983
v 229.07298 281.3022 47.91975
v 228.96657 281.11316 47.45712
v 228.8222 281.18854 46.985905
v 228.67856 281.5081 46.632362
v 228.57414 281.98624 46.49123
v 228.53691 282.4948 46.60032
v 228.57687 282.89755 46.9304
v 228.68329 283.08658 47.39303
v 228.82765 283.0112 47.864246
v 228.9713 282.69162 48.217785
v 230.61461 282.64374 48.14006
v 230.6505 282.13 48.164425
v 230.58472 281.65408 47.951267
v 230.4349 281.34354 47.5577
v 230.24121 281.28152 47.089184
v 230.05551 281.48468 46.671253
v 229.92758 281.8986 46.415894
v 229.8917 282.41232 46.39153
v 229.95747 282.88824 46.60469
v 230.10728 283.19882 46.998253
v 230.30098 283.2608 47.46677
v 230.48668 283.05765 47.8847
v 231.90268 282.6456 47.253517
v 231.94714 282.14233 47.289547
v 231.84746 281.64713 47.148464
v 231.63036 281.29263 46.86807
v 231.354 281.17386 46.5235
v 231.09245 281.32263 46.207073
v 230.91577 281.69907 46.003586
v 230.87132 282.2023 45.967556
v 230.971 282.69754 46.10864
v 231.1881 283.05203 46.389034
v 231.46445 283.1708 46.733604
v 231.726 283.02203 47.050026
v 233.04382 282.35226 46.701195
v 233.14775 281.84924 46.62278
v 233.13672 281.42313 46.343327
v 233.01369 281.18808 45.937706
v 232.81161 281.2071 45.514614
v 232.58466 281.47507 45.18741
v 232.39363 281.92023 45.04377
v 232.2897 282.42325 45.12218
v 232.30074 282.84937 45.401638
v 232.42378 283.08438 45.807255
v 232.62584 283.06537 46.23035
v 232.8528 282.7974 46.557556
v 234.22275 282.8699 46.32746
v 234.41725 282.42422 46.150333
v 234.48514 282.08728 45.763706
v 234.40823 281.9494 45.271175
v 234.20714 282.0475 44.804714
v 233.93573 282.3553 44.489307
v 233.66673 282.79028 44.40947
v 233.47224 283.23596 44.586594
v 233.40436 283.5729 44.97322
v 233.48126 283.7108 45.465755
v 233.68236 283.6127 45.932217
v 233.95377 283.3049 46.247623
v 235.35388 283.66113 46.014996
v 235.53218 283.18536 45.893528
v 235.61652 282.7987 45.54348
v 235.58429 282.6047 45.058643
v 235.4441 282.6554 44.568935
v 235.23357 282.93716 44.205566
v 235.00906 283.3745 44.065907
v 234.83076 283.85025 44.187374
v 234.74643 284.23694 44.537426
v 234.77866 284.43094 45.022263
v 234.91882 284.38025 45.51197
v 235.12938 284.09848 45.875336
v 236.61769 284.09106 45.741524
v 236.81313 283.61765 45.658337
v 236.94069 283.23074 45.336
v 236.96619 283.034 44.86088
v 236.88281 283.08017 44.360294
v 236.71288 283.35687 43.968365
v 236.50194 283.78995 43.79011
v 236.3065 284.2634 43.8733
v 236.17896 284.6503 44.195633
v 236.15344 284.84702 44.67075
v 236.23683 284.80087 45.17134
v 236.40675 284.52417 45.56327
v 237.6717 284.49213 45.60325
v 238.0056 284.1253 45.466778
v 238.29245 283.90268 45.109417
v 238.4554 283.8839 44.62692
v 238.45078 284.074 44.148567
v 238.27983 284.42203 43.80254
v 237.98836 284.83475 43.68155
v 237.65446 285.20157 43.81802
v 237.36761 285.42416 44.17538
v 237.20467 285.44296 44.657883
v 237.20929 285.25287 45.13623
v 237.38023 284.90485 45.482258
v 238.15007 285.17737 45.77742
v 238.43524 284.79672 45.684032
v 238.78632 284.63486 45.450695
v 239.10924 284.73514 45.139927
v 239.31746 285.0707 44.835003
v 239.35521 285.55167 44.617626
v 239.21236 286.0491 44.54604
v 238.92719 286.42975 44.63943
v 238.5761 286.5916 44.87277
v 238.25319 286.49133 45.183537
v 238.04495 286.15576 45.48846
v 238.00722 285.67484 45.705837
v 239.19931 284.45963 46.832478
v 239.53864 284.20242 46.569336
v 239.9212 284.204 46.30597
v 240.24452 284.46396 46.11294
v 240.42194 284.91263 46.04198
v 240.40593 285.4298 46.1121
v 240.20079 285.8769 46.30451
v 239.86147 286.1341 46.56765
v 239.4789 286.1325 46.831017
v 239.15558 285.87256 47.02404
v 238.97816 285.4239 47.095
v 238.99417 284.9067 47.024883
v 240.08257 284.9806 47.94621
v 240.56099 284.8107 47.82201
v 241.02963 284.88705 47.598892
v 241.36292 285.18924 47.33664
v 241.47156 285.63626 47.105526
v 241.32643 286.10834 46.967472
v 240.96643 286.47897 46.959473
v 240.488 286.64886 47.08367
v 240.01936 286.57248 47.30679
v 239.68607 286.2703 47.569042
v 239.57742 285.82327 47.800156
v 239.72255 285.35123 47.93821
v 240.54033 285.24695 48.715183
v 241.04501 285.3514 48.682426
v 241.42973 285.69534 48.662968
v 241.5914 286.18658 48.66202
v 241.48671 286.69354 48.67984
v 241.14369 287.08032 48.711655
v 240.65427 287.24332 48.74893
v 240.14958 287.13885 48.781693
v 239.76485 286.79492 48.80115
v 239.60318 286.30368 48.802097
v 239.70789 285.79675 48.78428
v 240.0509 285.40994 48.752464
v 240.59058 284.79785 50.569187
v 241.05836 284.8761 50.500008
v 241.45107 285.19376 50.43731
v 241.66347 285.66565 50.397896
v 241.63867 286.1654 50.392326
v 241.3833 286.55908 50.422092
v 240.96577 286.74118 50.479218
v 240.498 286.6629 50.548397
v 240.10529 286.34528 50.61109
v 239.89288 285.87335 50.650505
v 239.9177 285.3736 50.65608
v 240.17307 284.97995 50.626312
v 241.49387 284.8657 51.963627
v 241.87007 284.68918 51.75985
v 242.2211 284.77197 51.465305
v 242.45288 285.0919 51.158913
v 242.50333 285.5632 50.922768
v 242.35889 286.0596 50.820152
v 242.05829 286.4481 50.878555
v 241.68208 286.6246 51.082333
v 241.33105 286.5418 51.37688
v 241.09927 286.2219 51.683273
v 241.04883 285.7506 51.919415
v 241.19327 285.25418 52.022034
v 242.51704 286.10214 53.04777
v 242.87099 285.77878 52.860165
v 243.17139 285.6275 52.469463
v 243.33774 285.68884 51.980362
v 243.32549 285.94638 51.52391
v 243.13791 286.3311 51.222416
v 242.82524 286.73993 51.156662
v 242.4713 287.0633 51.34427
v 242.1709 287.21457 51.73497
v 242.00455 287.1532 52.22407
v 242.0168 286.89566 52.680523
v 242.20439 286.51096 52.982018
v 243.64743 287.5999 53.07038
v 243.92294 287.16257 53.098114
v 244.16875 286.77197 52.86369
v 244.31897 286.53278 52.429924
v 244.33337 286.50906 51.913044
v 244.20807 286.70718 51.45155
v 243.97665 287.0741 51.169094
v 243.70113 287.5114 51.141365
v 243.45532 287.90204 51.37579
v 243.3051 288.14124 51.809555
v 243.29071 288.16495 52.32643
v 243.416 287.96683 52.78793
v 245.02242 288.22726 53.04069
v 245.25687 287.76587 53.04996
v 245.45753 287.3593 52.79981
v 245.57066 287.1165 52.357265
v 245.56595 287.1025 51.840908
v 245.44463 287.32108 51.389095
v 245.23923 287.71365 51.122887
v 245.00478 288.17502 51.113617
v 244.80411 288.5816 51.36377
v 244.69098 288.8244 51.806313
v 244.6957 288.8384 52.32267
v 244.81702 288.61984 52.774483
v 246.07384 289.0331 52.922924
v 246.34116 288.61075 53.062393
v 246.62985 288.20197 52.936916
v 246.86258 287.91623 52.580116
v 246.97696 287.8302 52.087597
v 246.94237 287.96683 51.591328
v 246.76807 288.28958 51.224285
v 246.50075 288.71194 51.084816
v 246.21205 289.12076 51.210293
v 245.97932 289.40646 51.567093
v 245.86493 289.49252 52.059612
v 245.89952 289.35587 52.55588
v 247.19862 290.07278 53.148796
v 247.51666 289.71042 53.33427
v 247.83748 289.31155 53.255093
v 248.07512 288.98306 52.932476
v 248.1659 288.81296 52.452873
v 248.0855 288.84683 51.944786
v 247.85544 289.0756 51.54436
v 247.5374 289.43796 51.35889
v 247.21658 289.83682 51.43807
v 246.97894 290.1653 51.76068
v 246.88817 290.3354 52.240284
v 246.96858 290.30154 52.74837
v 248.33676 291.26834 52.340267
v 248.61732 290.9854 52.670177
v 248.88918 290.55765 52.775906
v 249.07947 290.09967 52.629124
v 249.13724 289.73416 52.269157
v 249.04698 289.55908 51.79246
v 248.83289 289.62134 51.326767
v 248.55232 289.90427 50.996853
v 248.28047 290.33203 50.891125
v 248.09018 290.79 51.037907
v 248.03241 291.15552 51.397873
v 248.12268 291.3306 51.87457
v 249.87914 291.7232 51.954887
v 249.96693 291.35565 52.308044
v 250.04317 290.8579 52.426254
v 250.08742 290.3633 52.277847
v 250.08783 290.0044 51.902588
v 250.04428 289.87735 51.401024
v 249.96846 290.0162 50.90755
v 249.88066 290.38376 50.554398
v 249.80443 290.88153 50.436188
v 249.76018 291.37613 50.584595
v 249.75977 291.73502 50.959854
v 249.80331 291.8621 51.46142
v 251.33873 291.64798 52.02516
v 251.32301 291.27396 52.38137
v 251.32346 290.77115 52.50349
v 251.33994 290.27432 52.358807
v 251.36803 289.9166 51.986084
v 251.40022 289.7938 51.48519
v 251.42787 289.93884 50.99034
v 251.44357 290.31287 50.634136
v 251.44313 290.81567 50.512012
v 251.42665 291.3125 50.656696
v 251.39856 291.67026 51.029423
v 251.36638 291.79303 51.530315
v 252.58698 291.83038 51.908928
v 252.57356 291.53418 52.336124
v 252.63115 291.0721 52.565186
v 252.74431 290.56805 52.534737
v 252.88274 290.15704 52.252934
v 253.00931 289.9492 51.795288
v 253.09015 290.0002 51.284424
v 253.10356 290.29645 50.857227
v 253.04597 290.75848 50.628166
v 252.93282 291.26254 50.658615
v 252.79439 291.67358 50.94042
v 252.66782 291.8814 51.398064
v 253.88431 292.32742 52.1059
v 253.84274 292.08374 52.56639
v 253.88737 291.65292 52.865437
v 254.00626 291.15042 52.922905
v 254.16751 290.71088 52.7234
v 254.32796 290.45206 52.32038
v 254.44458 290.44336 51.82183
v 254.48615 290.68704 51.36134
v 254.44151 291.11786 51.062294
v 254.32265 291.62036 51.004826
v 254.16138 292.0599 51.204327
v 254.00095 292.31873 51.60735
v 255.32764 292.56815 52.306244
v 255.24759 292.3464 52.744812
v 255.2602 291.9279 53.03286
v 255.36208 291.4247 53.093204
v 255.52592 290.97174 52.909676
v 255.70787 290.6903 52.531452
v 255.85913 290.65585 52.05988
v 255.93918 290.8776 51.62131
v 255.92657 291.2961 51.333263
v 255.82469 291.7993 51.27292
v 255.66084 292.25226 51.456444
v 255.4789 292.5337 51.834667
v 256.68677 292.972 53.095596
v 256.60995 292.6775 53.51914
v 256.60422 292.21155 53.751175
v 256.67108 291.69904 53.729534
v 256.7927 291.27725 53.46002
v 256.93643 291.05923 53.01484
v 257.06375 291.10342 52.513287
v 257.1406 291.39792 52.089745
v 257.14633 291.86386 51.857708
v 257.07944 292.37637 51.87935
v 256.95782 292.79816 52.148865
v 256.81412 293.01617 52.594044
v 258.5564 292.77533 53.433376
v 258.68903 292.39603 53.76469
v 258.72433 291.89154 53.881824
v 258.6529 291.397 53.753395
v 258.49387 291.04492 53.41381
v 258.28983 290.9297 52.954067
v 258.0955 291.08212 52.49735
v 257.96286 291.4614 52.166035
v 257.92755 291.9659 52.0489
v 257.999 292.46045 52.17733
v 258.15802 292.8125 52.516914
v 258.36206 292.92776 52.976658
v 259.5052 292.92188 52.01839
v 259.903 292.6292 52.152126
v 260.1123 292.1623 52.20133
v 260.077 291.64624 52.152813
v 259.80655 291.2193 52.019577
v 259.3734 290.9959 51.837326
v 258.89368 291.0359 51.654892
v 258.49585 291.32855 51.521156
v 258.28653 291.79547 51.47196
v 258.32184 292.31155 51.520473
v 258.5923 292.73846 51.653706
v 259.02542 292.96188 51.835957
v 259.69046 292.89084 50.578953
v 260.07745 292.5878 50.72181
v 260.27484 292.1156 50.772636
v 260.22968 291.6007 50.717815
v 259.95413 291.1811 50.572033
v 259.52197 290.9692 50.374355
v 259.04904 291.02182 50.17775
v 258.66205 291.32483 50.034893
v 258.46466 291.79706 49.984066
v 258.50983 292.31195 50.038887
v 258.7854 292.73154 50.184666
v 259.21753 292.94345 50.382343
v 260.38495 292.96664 49.664787
v 260.63248 292.6849 49.99454
v 260.79416 292.22552 50.133087
v 260.82663 291.71164 50.043304
v 260.72125 291.28088 49.74924
v 260.50623 291.0487 49.3297
v 260.23917 291.07733 48.897095
v 259.99164 291.35907 48.56734
v 259.82996 291.81842 48.428795
v 259.7975 292.33234 48.518578
v 259.90286 292.7631 48.81264
v 260.1179 292.99527 49.23218
v 261.58777 293.10956 49.422264
v 261.67444 292.7571 49.7906
v 261.77576 292.26877 49.92718
v 261.86453 291.7754 49.795414
v 261.91702 291.40915 49.430607
v 261.91913 291.26822 48.930504
v 261.8703 291.39035 48.42911
v 261.78363 291.7428 48.060776
v 261.68234 292.23114 47.924194
v 261.59354 292.72452 48.05596
v 261.54108 293.09073 48.42077
v 261.53894 293.23166 48.92087
v 263.00623 293.3991 49.606377
v 263.0066 293.01288 49.952938
v 263.04535 292.508 50.062336
v 263.11215 292.01978 49.905262
v 263.18906 291.679 49.5238
v 263.2555 291.577 49.020164
v 263.29364 291.7411 48.5293
v 263.2933 292.12732 48.182743
v 263.25452 292.63217 48.07334
v 263.18774 293.12042 48.23042
v 263.1108 293.46118 48.61188
v 263.04437 293.5632 49.115517
v 264.66425 293.3842 49.77189
v 264.69708 293.0038 50.121914
v 264.70456 292.49887 50.236244
v 264.6847 292.00467 50.084236
v 264.6428 291.6536 49.70663
v 264.59006 291.53973 49.204597
v 264.54068 291.6936 48.71266
v 264.50784 292.07397 48.362633
v 264.50037 292.57892 48.248306
v 264.52023 293.07312 48.40031
v 264.56213 293.4242 48.77792
v 264.61487 293.53806 49.27995
v 266.22757 293.3347 49.340763
v 266.35156 292.92148 49.63353
v 266.37833 292.40775 49.700203
v 266.3007 291.93112 49.522915
v 266.13943 291.61935 49.14917
v 265.93777 291.55594 48.67911
v 265.74976 291.7579 48.238693
v 265.62576 292.17108 47.945927
v 265.599 292.6848 47.879253
v 265.67664 293.16144 48.056545
v 265.8379 293.47324 48.430286
v 266.03955 293.53662 48.900345
v 267.67862 293.2808 48.65304
v 267.85855 292.842 48.8846
v 267.8851 292.32504 48.9526
v 267.7512 291.86847 48.838818
v 267.49265 291.59457 48.573742
v 267.17874 291.57678 48.228397
v 266.89365 291.81982 47.89532
v 266.7137 292.25864 47.66376
v 266.68716 292.77557 47.595764
v 266.8211 293.23218 47.709545
v 267.07965 293.50607 47.97462
v 267.39352 293.52386 48.319965
v 268.69235 293.36154 47.762012
v 268.94788 292.92642 47.82185
v 269.02325 292.419 47.696934
v 268.89838 291.97528 47.42073
v 268.60663 291.7141 47.067253
v 268.22623 291.7055 46.731213
v 267.85907 291.95175 46.502655
v 267.60358 292.38687 46.442814
v 267.52817 292.8943 46.567734
v 267.65305 293.338 46.843933
v 267.9448 293.59918 47.19741
v 268.3252 293.6078 47.53345
v 269.5952 293.74408 46.813442
v 269.81738 293.28632 46.863026
v 269.87674 292.7847 46.70438
v 269.75732 292.3737 46.380013
v 269.49118 292.1634 45.976837
v 269.1496 292.21014 45.602886
v 268.82413 292.50146 45.358356
v 268.60193 292.95923 45.308773
v 268.5426 293.46085 45.46742
v 268.662 293.87186 45.791786
v 268.92813 294.08215 46.19496
v 269.2697 294.03537 46.568916
v 270.5518 293.97293 46.06508
v 270.75943 293.5305 46.19712
v 270.87698 293.03207 46.083088
v 270.87302 292.6112 45.753536
v 270.74857 292.38065 45.29677
v 270.537 292.4022 44.835175
v 270.29495 292.67007 44.49244
v 270.0873 293.1125 44.360397
v 269.96973 293.61093 44.474426
v 269.9737 294.0318 44.80398
v 270.09818 294.26233 45.26075
v 270.30975 294.24078 45.722343
v 271.6578 294.27438 45.827847
v 271.82645 293.79056 45.898827
v 271.97156 293.33228 45.70311
v 272.0543 293.0223 45.293133
v 272.0525 292.9437 44.778755
v 271.9666 293.11755 44.297802
v 271.81967 293.49725 43.979145
v 271.65106 293.98108 43.908165
v 271.50595 294.4394 44.10388
v 271.4232 294.74936 44.51386
v 271.42502 294.82794 45.028236
v 271.5109 294.6541 45.50919
v 272.9423 294.76837 45.8691
v 273.0201 294.28305 46.03614
v 273.13232 293.78836 45.936363
v 273.24884 293.41687 45.59651
v 273.33847 293.26807 45.107643
v 273.3772 293.38187 44.60075
v 273.3546 293.72775 44.21166
v 273.27682 294.21307 44.04462
v 273.1646 294.70773 44.144394
v 273.04807 295.07925 44.484245
v 272.95844 295.22806 44.973114
v 272.91974 295.11426 45.480007
v 274.3248 294.91647 46.030384
v 274.41733 294.4254 46.169773
v 274.55447 293.9432 46.05255
v 274.69943 293.5991 45.710125
v 274.8134 293.48523 45.23425
v 274.8658 293.63217 44.752438
v 274.84268 294.00052 44.393784
v 274.75012 294.49158 44.254395
v 274.613 294.97375 44.371616
v 274.46805 295.3179 44.714043
v 274.35406 295.43173 45.18992
v 274.30164 295.28482 45.67173
v 275.68866 295.31323 46.410854
v 275.76254 294.81058 46.51612
v 275.88483 294.33472 46.357574
v 276.0227 294.0132 45.977695
v 276.13928 293.93216 45.478268
v 276.20328 294.11328 44.99312
v 276.19757 294.50806 44.652237
v 276.1237 295.0107 44.546967
v 276.00143 295.48654 44.705513
v 275.86353 295.80807 45.085396
v 275.74698 295.88913 45.58482
v 275.68295 295.708 46.069973
v 276.88736 295.37177 46.591812
v 276.98047 294.88028 46.740974
v 277.1806 294.416 46.67387
v 277.43414 294.10333 46.40847
v 277.6731 294.02606 46.0159
v 277.8335 294.2049 45.601337
v 277.87234 294.5919 45.27587
v 277.7792 295.0834 45.12671
v 277.57907 295.54767 45.193817
v 277.32556 295.86035 45.459213
v 277.08658 295.93762 45.851788
v 276.92618 295.7588 46.266346
v 277.82684 296.12683 47.429646
v 277.99747 295.68613 47.65197
v 278.25943 295.24152 47.619423
v 278.5425 294.91217 47.34072
v 278.77084 294.78632 46.89055
v 278.88327 294.8977 46.389526
v 278.84967 295.21646 45.9719
v 278.67905 295.6572 45.749577
v 278.41708 296.1018 45.782127
v 278.134 296.43115 46.060825
v 277.90567 296.55698 46.510998
v 277.79324 296.44562 47.01202
v 280.25015 296.12225 47.617912
v 280.0225 295.6648 47.626797
v 279.7023 295.36703 47.41688
v 279.3753 295.30878 47.04442
v 279.12918 295.5056 46.609203
v 279.02985 295.9048 46.22785
v 279.10394 296.39935 46.002552
v 279.33157 296.8568 45.993668
v 279.6518 297.15457 46.203583
v 279.9788 297.21286 46.576046
v 280.2249 297.01602 47.01126
v 280.32425 296.61685 47.392612
v 280.5694 295.6652 45.78574
v 280.68588 295.1645 45.78138
v 280.53653 294.66962 45.784916
v 280.1614 294.31317 45.795395
v 279.661 294.19067 45.81001
v 279.1694 294.33493 45.824844
v 278.81836 294.7073 45.835926
v 278.70187 295.208 45.840282
v 278.8512 295.70288 45.836746
v 279.22632 296.05933 45.82627
v 279.72675 296.18185 45.811653
v 280.21832 296.03757 45.796818
v 280.5975 296.42227 45.135815
v 280.81232 295.98657 44.96202
v 280.7936 295.57138 44.658455
v 280.54642 295.28796 44.306454
v 280.1369 295.21222 44.000336
v 279.67487 295.3645 43.82213
v 279.2841 295.70398 43.81958
v 279.06927 296.13965 43.99337
v 279.08798 296.55484 44.29694
v 279.3352 296.8383 44.64894
v 279.7447 296.914 44.955055
v 280.20673 296.76172 45.133266
v 281.4417 296.7277 44.40931
v 281.59024 296.27075 44.22816
v 281.56757 295.91287 43.87043
v 281.3798 295.75 43.43197
v 281.0772 295.8257 43.030266
v 280.74094 296.11978 42.772957
v 280.461 296.5534 42.728985
v 280.31247 297.01035 42.910133
v 280.3351 297.36823 43.267864
v 280.5229 297.5311 43.706326
v 280.82547 297.45538 44.10803
v 281.16177 297.16132 44.365337
v 282.4949 297.39484 43.950413
v 282.5498 296.90042 43.8267
v 282.49347 296.52744 43.49872
v 282.341 296.37585 43.05436
v 282.13327 296.4863 42.612682
v 281.92593 296.82913 42.292038
v 281.77454 297.3125 42.17834
v 281.71967 297.80695 42.302055
v 281.776 298.1799 42.63003
v 281.92844 298.33148 43.074394
v 282.13617 298.22107 43.516068
v 282.3435 297.87823 43.83671
v 283.71494 297.49698 43.529663
v 283.69394 296.98007 43.54557
v 283.61932 296.526 43.3071
v 283.51108 296.25644 42.878136
v 283.39822 296.24362 42.373634
v 283.31094 296.49094 41.928764
v 283.27267 296.9322 41.662735
v 283.29367 297.4491 41.646828
v 283.3683 297.90317 41.8853
v 283.47653 298.17273 42.314262
v 283.5894 298.18555 42.818764
v 283.67667 297.93823 43.263634
v 284.9304 297.5338 43.439144
v 284.9418 297.01724 43.470394
v 284.95645 296.55435 43.239136
v 284.9704 296.2692 42.807343
v 284.97992 296.2382 42.290707
v 284.98248 296.4696 41.827663
v 284.97736 296.90146 41.542282
v 284.96594 297.41803 41.511036
v 284.9513 297.8809 41.74229
v 284.93735 298.16605 42.174088
v 284.92783 298.19708 42.690723
v 284.92526 297.96567 43.153767
v 286.23648 297.1697 43.625866
v 286.37878 296.70044 43.47403
v 286.529 296.38696 43.109447
v 286.64682 296.31332 42.629807
v 286.7007 296.49924 42.16363
v 286.67624 296.89487 41.83583
v 286.57993 297.39426 41.734238
v 286.43762 297.86353 41.886078
v 286.28745 298.17697 42.25066
v 286.16962 298.2506 42.730297
v 286.1157 298.0647 43.196472
v 286.1402 297.66907 43.524273
v 287.607 297.79056 44.063324
v 287.81747 297.34027 43.924736
v 287.99496 297.02744 43.554688
v 288.09186 296.9358 43.052326
v 288.08224 297.08997 42.552265
v 287.9687 297.44858 42.188488
v 287.7816 297.91562 42.058475
v 287.5711 298.36588 42.19706
v 287.39362 298.67874 42.567112
v 287.29672 298.77036 43.06947
v 287.30634 298.6162 43.569534
v 287.4199 298.25757 43.933308
v 289.07953 298.81787 43.8233
v 289.2236 298.32486 43.88493
v 289.3189 297.85623 43.689404
v 289.33994 297.53757 43.289112
v 289.28104 297.45422 42.791313
v 289.15802 297.6286 42.32939
v 289.00378 298.0139 42.02712
v 288.8597 298.50693 41.96549
v 288.7644 298.97556 42.161015
v 288.74338 299.29422 42.561306
v 288.80225 299.37753 43.059105
v 288.9253 299.2032 43.521027
v 290.48312 299.0886 43.512756
v 290.61456 298.6011 43.613968
v 290.70255 298.11365 43.45078
v 290.72348 297.7569 43.066914
v 290.67178 297.6264 42.56523
v 290.56128 297.75714 42.08016
v 290.42157 298.1141 41.741665
v 290.29013 298.6016 41.640457
v 290.20215 299.08905 41.803646
v 290.1812 299.4458 42.18751
v 290.23294 299.5763 42.689194
v 290.3434 299.44556 43.174267
v 291.77237 299.54517 43.354256
v 291.88974 299.05685 43.475452
v 291.9929 298.56995 43.329082
v 292.05417 298.21487 42.95436
v 292.0572 298.0868 42.4517
v 292.0011 298.22003 41.955784
v 291.90097 298.5789 41.599495
v 291.7836 299.06723 41.4783
v 291.68048 299.55414 41.62467
v 291.61917 299.9092 41.99939
v 291.61618 300.0373 42.502052
v 291.67224 299.90402 42.997967
v 293.2694 299.78595 43.30442
v 293.39734 299.30768 43.448757
v 293.49606 298.81265 43.331593
v 293.53918 298.4335 42.984314
v 293.5151 298.27185 42.49998
v 293.4303 298.37097 42.008366
v 293.3075 298.7043 41.6412
v 293.17957 299.1826 41.496864
v 293.0808 299.6776 41.61403
v 293.03772 300.05676 41.961308
v 293.06177 300.2184 42.44564
v 293.14658 300.1193 42.937256
v 294.42682 300.1979 42.979023
v 294.63275 299.74982 43.135986
v 294.8412 299.28903 43.025574
v 294.99628 298.93896 42.677364
v 295.0565 298.79346 42.18466
v 295.00568 298.89148 41.67949
v 294.85745 299.2068 41.297203
v 294.65152 299.65488 41.140236
v 294.44308 300.11566 41.25065
v 294.288 300.46573 41.598858
v 294.22778 300.61124 42.09156
v 294.2786 300.5132 42.596733
v 295.54248 300.86444 43.251587
v 295.7977 300.4451 43.415546
v 296.07553 300.0206 43.31298
v 296.30148 299.70468 42.97137
v 296.41504 299.582 42.482254
v 296.38577 299.68542 41.97668
v 296.2215 299.98724 41.59013
v 295.96625 300.4066 41.426167
v 295.68845 300.8311 41.528732
v 295.46246 301.147 41.870342
v 295.3489 301.26968 42.359463
v 295.3782 301.16626 42.865032
v 296.83176 301.80804 43.086178
v 296.97318 301.34943 43.2817
v 297.14377 300.8659 43.21469
v 297.29785 300.48706 42.903107
v 297.3941 300.3144 42.430435
v 297.40674 300.39417 41.92333
v 297.3324 300.705 41.517666
v 297.19098 301.16357 41.322144
v 297.0204 301.6471 41.389153
v 296.86633 302.02594 41.700737
v 296.77008 302.1986 42.17341
v 296.75742 302.11887 42.680515
v 298.23322 301.6753 43.495953
v 298.22623 301.16022 43.555416
v 298.29532 300.68875 43.361675
v 298.42194 300.3872 42.966644
v 298.57214 300.3364 42.47617
v 298.70575 300.54993 42.02167
v 298.7869 300.97058 41.724937
v 298.79385 301.48566 41.66547
v 298.7248 301.95715 41.85921
v 298.59818 302.2587 42.254242
v 298.44794 302.30948 42.74472
v 298.31436 302.09595 43.199215
v 299.50848 301.76486 43.97007
v 299.45905 301.25958 44.073357
v 299.5206 300.7658 43.933037
v 299.67667 300.41583 43.58671
v 299.8854 300.30344 43.127174
v 300.0909 300.45874 42.677563
v 300.23813 300.84012 42.358345
v 300.28757 301.3454 42.25506
v 300.226 301.83917 42.39538
v 300.06995 302.18915 42.741707
v 299.8612 302.30154 43.20124
v 299.6557 302.14624 43.650852
v 300.94113 301.80606 44.672997
v 300.90588 301.30627 44.803093
v 300.9414 300.80606 44.674744
v 301.03812 300.43948 44.322346
v 301.17017 300.30472 43.840324
v 301.30215 300.43793 43.35783
v 301.39868 300.80338 43.004154
v 301.43393 301.30316 42.87406
v 301.39844 301.80338 43.002407
v 301.3017 302.16998 43.354805
v 301.16965 302.30472 43.83683
v 301.0377 302.17154 44.31932
v 302.7935 301.80423 44.765522
v 302.81848 301.3042 44.897022
v 302.79337 300.80423 44.765297
v 302.7249 300.4383 44.40564
v 302.63144 300.30447 43.914425
v 302.53796 300.43857 43.423267
v 302.46957 300.8047 43.063778
v 302.4446 301.30472 42.932278
v 302.4697 301.8047 43.064003
v 302.53818 302.17062 43.423656
v 302.63165 302.30447 43.914875
v 302.7251 302.17035 44.40603
v 304.39285 301.80426 44.058933
v 304.45926 301.30423 44.175137
v 304.39273 300.80426 44.05871
v 304.21103 300.43835 43.74084
v 303.96292 300.30453 43.306717
v 303.7148 300.4387 42.87265
v 303.53323 300.8048 42.554955
v 303.46683 301.30487 42.43875
v 303.53336 301.8048 42.555183
v 303.71506 302.17072 42.873047
v 303.96317 302.30453 43.30717
v 304.21127 302.1704 43.741238
v 305.521 301.80453 43.256367
v 305.57648 301.30453 43.37832
v 305.521 300.80453 43.256374
v 305.36942 300.4385 42.923214
v 305.16235 300.30453 42.468105
v 304.9553 300.4385 42.012993
v 304.8037 300.80453 41.679825
v 304.74823 301.30453 41.557877
v 304.8037 301.80453 41.679817
v 304.9553 302.17056 42.012978
v 305.16235 302.30453 42.46809
v 305.36942 302.17056 42.9232
v 306.53406 301.80453 42.979774
v 306.52652 301.30453 43.113537
v 306.53406 300.80453 42.979774
v 306.55466 300.4385 42.614326
v 306.58276 300.30453 42.115116
v 306.61087 300.4385 41.61591
v 306.63147 300.80453 41.25046
v 306.63898 301.30453 41.116703
v 306.63147 301.80453 41.250465
v 306.61087 302.17056 41.615913
v 306.58276 302.30453 42.11512
v 306.55466 302.17056 42.61433
v 307.82587 301.8901 43.42443
v 307.79663 301.40634 43.605015
v 307.80972 300.8953 43.52242
v 307.8616 300.49393 43.19878
v 307.9384 300.30972 42.72081
v 308.0195 300.3921 42.216587
v 308.08322 300.71896 41.821213
v 308.11246 301.20273 41.64063
v 308.09937 301.71378 41.723225
v 308.0475 302.11514 42.046867
v 307.9707 302.29935 42.524834
v 307.8896 302.21698 43.029057
v 309.47763 301.59872 43.51874
v 309.4674 301.08157 43.539597
v 309.4437 300.62415 43.30002
v 309.41284 300.34903 42.8642
v 309.38315 300.32996 42.34892
v 309.36258 300.572 41.892242
v 309.3566 301.01035 41.616543
v 309.36685 301.5275 41.595684
v 309.39056 301.98492 41.835262
v 309.4214 302.26004 42.27108
v 309.45108 302.2791 42.78636
v 309.47168 302.03708 43.24304
v 310.85858 301.71295 43.311478
v 310.75525 301.21814 43.420784
v 310.68405 300.72925 43.268368
v 310.66403 300.37732 42.895073
v 310.70056 300.25665 42.40092
v 310.78387 300.39957 41.918324
v 310.89163 300.76776 41.576588
v 310.99493 301.2626 41.46728
v 311.06616 301.75146 41.619698
v 311.08618 302.1034 41.992992
v 311.04962 302.22406 42.487144
v 310.9663 302.08118 42.96974
v 312.2777 301.46 43.622524
v 312.14197 301.0164 43.83503
v 312.02176 300.51385 43.786602
v 311.9493 300.0871 43.49022
v 311.94406 299.85043 43.025295
v 312.00735 299.86728 42.516407
v 312.1223 300.13312 42.099907
v 312.25806 300.57675 41.8874
v 312.37827 301.07925 41.93583
v 312.4507 301.506 42.232212
v 312.45596 301.74268 42.697136
v 312.39264 301.72583 43.206024
v 313.97906 301.17996 43.505924
v 313.88947 300.7333 43.76214
v 313.73285 300.24 43.760338
v 313.55124 299.83224 43.50101
v 313.39328 299.61932 43.05364
v 313.30127 299.65823 42.538094
v 313.2999 299.93857 42.09252
v 313.38953 300.38522 41.836308
v 313.54614 300.87854 41.838108
v 313.72775 301.2863 42.09744
v 313.8857 301.4992 42.54481
v 313.9777 301.4603 43.060352
v 315.33398 300.46185 43.037876
v 315.21048 300.00415 43.267986
v 315.00305 299.53214 43.238064
v 314.7672 299.17236 42.956127
v 314.56622 299.02118 42.49772
v 314.4539 299.11914 41.98567
v 314.46036 299.43994 41.55718
v 314.58383 299.89767 41.32707
v 314.7913 300.36966 41.35699
v 315.0271 300.72946 41.638927
v 315.2281 300.88065 42.097336
v 315.34042 300.78268 42.609386
v 316.4603 300.0156 42.741386
v 316.3576 299.53668 42.921043
v 316.2233 299.04657 42.839325
v 316.09335 298.67654 42.518127
v 316.0026 298.5258 42.043514
v 315.97534 298.63467 41.542656
v 316.01892 298.97406 41.14976
v 316.1216 299.45297 40.970108
v 316.25592 299.94308 41.051826
v 316.38586 300.3131 41.373024
v 316.47662 300.46387 41.847637
v 316.50388 300.35498 42.34849
v 317.84863 299.91266 42.826504
v 317.67603 299.48892 43.0495
v 317.50473 299.0008 43.0124
v 317.38068 298.57904 42.725155
v 317.3371 298.33667 42.264725
v 317.38568 298.33865 41.754486
v 317.5134 298.58444 41.331154
v 317.686 299.00818 41.108162
v 317.8573 299.49634 41.14526
v 317.98135 299.9181 41.432507
v 318.02493 300.16043 41.892937
v 317.97635 300.15845 42.403175
v 318.954 299.1219 43.040665
v 318.7705 298.66702 43.205807
v 318.63385 298.17706 43.10896
v 318.5807 297.78333 42.776077
v 318.6252 297.59128 42.29635
v 318.75555 297.6524 41.79832
v 318.93674 297.9503 41.41544
v 319.12024 298.40518 41.250294
v 319.25687 298.8951 41.34714
v 319.31006 299.28888 41.680027
v 319.2655 299.48093 42.15975
v 319.1352 299.4198 42.657784
v 320.39102 298.84995 43.508522
v 320.5078 298.3556 43.59686
v 320.58087 297.8703 43.42099
v 320.5907 297.52414 43.028038
v 320.5346 297.40988 42.523296
v 320.4276 297.55807 42.042007
v 320.29843 297.92908 41.713135
v 320.18167 298.42346 41.624798
v 320.10858 298.90872 41.800667
v 320.0988 299.25488 42.19362
v 320.15488 299.36917 42.69836
v 320.26184 299.22095 43.17965
v 321.63095 299.9235 41.842796
v 321.97095 299.5906 41.950195
v 322.1561 299.10913 41.958225
v 322.13675 298.60815 41.86474
v 321.91815 298.22186 41.694782
v 321.55884 298.05377 41.4939
v 321.1551 298.14893 41.315914
v 320.8151 298.48184 41.20852
v 320.62994 298.9633 41.200485
v 320.64926 299.4643 41.293976
v 320.8679 299.8506 41.46393
v 321.2272 300.01868 41.664814
v 322.5214 299.74146 39.72557
v 322.76755 299.43692 40.000847
v 322.8225 298.9776 40.29642
v 322.67154 298.4866 40.5331
v 322.3551 298.09546 40.64746
v 321.95798 297.909 40.608864
v 321.5866 297.97717 40.427647
v 321.34045 298.2817 40.152374
v 321.2855 298.74103 39.856796
v 321.43646 299.23203 39.620117
v 321.7529 299.62317 39.505756
v 322.15002 299.80963 39.544353
v 323.5217 299.09995 39.716793
v 323.7871 299.00623 39.985806
v 323.8854 298.70462 40.33431
v 323.79022 298.27594 40.668926
v 323.52707 297.83505 40.899994
v 323.16644 297.50006 40.965595
v 322.805 297.3608 40.84816
v 322.53958 297.45453 40.579147
v 322.44128 297.75613 40.230644
v 322.53647 298.1848 39.896027
v 322.79962 298.6257 39.66496
v 323.16025 298.96066 39.599354
v 324.51047 298.32272 39.193195
v 324.74225 298.08353 39.413666
v 324.7937 297.6684 39.65424
v 324.6511 297.1886 39.850464
v 324.3526 296.77267 39.949757
v 323.9782 296.53207 39.925514
v 323.62823 296.53125 39.78423
v 323.39645 296.77048 39.563763
v 323.34497 297.18558 39.323185
v 323.48758 297.6654 39.12696
v 323.7861 298.08133 39.02767
v 324.1605 298.32193 39.051914
v 325.49524 298.0461 38.288692
v 325.7639 297.7043 38.570103
v 325.8614 297.21478 38.707836
v 325.76166 296.7087 38.66498
v 325.49136 296.3217 38.45303
v 325.123 296.1574 38.128765
v 324.7552 296.25992 37.77908
v 324.48654 296.60175 37.497665
v 324.389 297.09128 37.359936
v 324.48877 297.59735 37.402786
v 324.75903 297.98438 37.614742
v 325.12744 298.14862 37.939007
v 326.5883 298.00293 36.39487
v 326.8294 297.58817 36.53373
v 326.85648 297.07553 36.6556
v 326.66223 296.60233 36.727825
v 326.29877 296.2954 36.73105
v 325.8634 296.237 36.66441
v 325.47287 296.44272 36.545765
v 325.23175 296.85748 36.406906
v 325.2047 297.37015 36.285038
v 325.39893 297.84332 36.212814
v 325.76242 298.15024 36.20959
v 326.19775 298.20868 36.276226
v 327.1272 297.79245 34.47428
v 327.39893 297.59244 34.80021
v 327.4783 297.21268 35.209515
v 327.34412 296.75488 35.59252
v 327.0323 296.34174 35.846607
v 326.62637 296.08395 35.903687
v 326.23517 296.0506 35.748463
v 325.96344 296.2506 35.422535
v 325.88406 296.6304 35.01323
v 326.01825 297.0882 34.630222
v 326.33008 297.5013 34.376137
v 326.736 297.7591 34.31906
v 328.13535 296.618 34.14922
v 328.34552 296.68857 34.59074
v 328.37433 296.56485 35.118793
v 328.21402 296.28003 35.591885
v 327.9076 295.9104 35.883255
v 327.53714 295.555 35.91483
v 327.2019 295.30908 35.678146
v 326.99173 295.23853 35.236626
v 326.96292 295.36224 34.708572
v 327.12323 295.64706 34.23548
v 327.42966 296.0167 33.94411
v 327.80014 296.37207 33.912537
v 329.13504 295.4614 34.32719
v 329.3449 295.63818 34.74003
v 329.38193 295.62537 35.237087
v 329.2362 295.42633 35.68518
v 328.94675 295.09445 35.96425
v 328.59116 294.71866 35.999508
v 328.26468 294.3996 35.781513
v 328.0548 294.2228 35.36868
v 328.01776 294.23566 34.87162
v 328.1635 294.43466 34.423523
v 328.45297 294.76654 34.14446
v 328.80856 295.14233 34.1092
v 330.1473 294.678 34.409718
v 330.3418 294.775 34.81586
v 330.387 294.65158 35.293236
v 330.2708 294.34088 35.71393
v 330.02435 293.92615 35.96522
v 329.71368 293.5185 35.97977
v 329.42206 293.2271 35.753685
v 329.22757 293.13016 35.34754
v 329.18237 293.25354 34.870167
v 329.29855 293.56424 34.449474
v 329.545 293.97897 34.198185
v 329.85565 294.38666 34.18363
v 331.381 294.16458 34.230984
v 331.55838 294.09622 34.6113
v 331.58267 293.8134 35.007126
v 331.44736 293.39185 35.3124
v 331.18872 292.94458 35.445324
v 330.876 292.59146 35.37028
v 330.59308 292.42703 35.107376
v 330.4157 292.49542 34.72706
v 330.39142 292.77826 34.331234
v 330.5267 293.19977 34.02596
v 330.78537 293.64703 33.893036
v 331.09805 294.00018 33.968082
v 332.32465 293.47452 33.58474
v 332.57593 293.397 34.0109
v 332.7026 293.0877 34.379253
v 332.67075 292.62952 34.591103
v 332.48886 292.14523 34.589684
v 332.20572 291.7646 34.375378
v 331.89716 291.5896 34.005604
v 331.64587 291.66714 33.579445
v 331.5192 291.97644 33.21109
v 331.55106 292.4346 32.99924
v 331.73294 292.9189 33.00066
v 332.01608 293.29953 33.214966
v 333.64127 293.2936 32.04991
v 333.90018 293.12122 32.288216
v 333.98752 292.75232 32.57647
v 333.8799 292.28577 32.837433
v 333.60617 291.8466 33.001183
v 333.23965 291.55246 33.02384
v 332.87857 291.48215 32.89934
v 332.61966 291.65454 32.661034
v 332.53232 292.02344 32.37278
v 332.63992 292.49 32.111816
v 332.91364 292.92917 31.948067
v 333.28015 293.22333 31.925407
v 334.32526 292.04877 31.198637
v 334.6366 292.12054 31.626097
v 334.78003 291.9973 32.16318
v 334.71704 291.7121 32.665974
v 334.46457 291.34134 32.999756
v 334.09024 290.9844 33.075092
v 333.69434 290.73688 32.87179
v 333.383 290.66513 32.444332
v 333.23956 290.78836 31.907248
v 333.30255 291.07355 31.404453
v 333.55502 291.4443 31.070671
v 333.92935 291.80127 30.995337
v 335.30017 290.9747 31.198551
v 335.52475 291.2202 31.564602
v 335.62863 291.25305 32.040165
v 335.584 291.06436 32.49781
v 335.4028 290.70477 32.814915
v 335.1336 290.27057 32.906513
v 334.8485 289.87814 32.74806
v 334.62396 289.63263 32.382008
v 334.52005 289.59982 31.906443
v 334.5647 289.78848 31.448797
v 334.74588 290.1481 31.131691
v 335.01508 290.58228 31.040094
v 336.4189 290.3618 31.096823
v 336.63007 290.673 31.402687
v 336.78134 290.7588 31.840433
v 336.83215 290.5962 32.292767
v 336.76895 290.22873 32.63849
v 336.6086 289.75488 32.78496
v 336.39413 289.30164 32.692936
v 336.18298 288.99042 32.387074
v 336.03174 288.9046 31.949326
v 335.9809 289.06723 31.49699
v 336.04413 289.4347 31.15127
v 336.20444 289.9085 31.004799
v 337.61597 289.88306 30.486197
v 337.81628 290.21597 30.824839
v 337.9844 290.32043 31.29385
v 338.07535 290.16846 31.767557
v 338.0647 289.80072 32.119034
v 337.95532 289.3158 32.2541
v 337.77655 288.8436 32.136566
v 337.57626 288.51068 31.797924
v 337.4081 288.40622 31.328913
v 337.3172 288.55823 30.855204
v 337.32785 288.92593 30.503727
v 337.4372 289.41086 30.368662
v 339.00702 289.5048 30.149467
v 339.13196 289.8615 30.478113
v 339.24594 289.98724 30.9421
v 339.31848 289.84827 31.417105
v 339.3301 289.48187 31.775846
v 339.2777 288.98618 31.922205
v 339.17535 288.49405 31.81696
v 339.05045 288.13733 31.488314
v 338.93643 288.0116 31.024326
v 338.86392 288.15054 30.549322
v 338.8523 288.51697 30.19058
v 338.90466 289.01263 30.044222
v 340.55084 289.37595 29.81662
v 340.6949 289.73483 30.140043
v 340.79285 289.87317 30.614008
v 340.81857 289.75388 31.111519
v 340.76508 289.4089 31.499264
v 340.64676 288.9307 31.67335
v 340.4953 288.4474 31.58713
v 340.35126 288.08847 31.263706
v 340.25327 287.95016 30.789742
v 340.22757 288.06946 30.29223
v 340.28107 288.41443 29.904486
v 340.39938 288.89264 29.7304
v 342.18594 288.393 30.056389
v 342.31433 288.80927 30.398968
v 342.308 289.06726 30.870739
v 342.1687 289.0978 31.345297
v 341.93372 288.89276 31.69548
v 341.66605 288.50705 31.82746
v 341.43738 288.044 31.705872
v 341.30902 287.62775 31.363295
v 341.31534 287.36975 30.891521
v 341.45465 287.3392 30.416965
v 341.6896 287.54425 30.06678
v 341.9573 287.92996 29.934801
v 343.5275 287.69797 31.165483
v 343.56598 288.16748 31.494469
v 343.43164 288.50375 31.906282
v 343.16043 288.61664 32.29058
v 342.82504 288.4759 32.544388
v 342.51535 288.11923 32.599705
v 342.31433 287.6422 32.4417
v 342.27585 287.17267 32.112717
v 342.4102 286.83643 31.700901
v 342.6814 286.72354 31.316603
v 343.01678 286.8643 31.062794
v 343.32648 287.22095 31.00748
v 344.85358 287.11307 31.937021
v 344.84232 287.62537 32.06359
v 344.61243 288.04504 32.300022
v 344.2255 288.25967 32.58296
v 343.7852 288.2117 32.836594
v 343.40952 287.91397 32.99296
v 343.1991 287.44632 33.01017
v 343.21033 286.93402 32.8836
v 343.44025 286.51434 32.64717
v 343.82718 286.29974 32.36423
v 344.2675 286.34772 32.110596
v 344.64316 286.64542 31.954227
v 344.05423 287.35504 32.77886
v 344.00623 286.86658 32.9721
v 344.0511 286.5137 33.369247
v 344.1768 286.39102 33.863884
v 344.34964 286.53134 34.32347
v 344.52335 286.89713 34.624866
v 344.65137 287.39032 34.68731
v 344.69937 287.87878 34.49407
v 344.6545 288.23163 34.09692
v 344.5288 288.35434 33.602283
v 344.35596 288.214 33.142696
v 344.18225 287.84824 32.8413
v 342.8313 287.3174 32.708626
v 342.95248 287.8185 32.6605
v 343.29895 288.1879 32.552044
v 343.77783 288.32657 32.412323
v 344.26083 288.1974 32.278767
v 344.61853 287.83493 32.18717
v 344.75507 287.33636 32.16207
v 344.63388 286.83524 32.210194
v 344.2874 286.46585 32.31865
v 343.80853 286.32718 32.458374
v 343.32553 286.4564 32.591927
v 342.96783 286.81882 32.683525
v 342.56485 287.28998 30.889725
v 342.69083 287.79202 30.895266
v 343.0494 288.16397 30.92786
v 343.54456 288.30612 30.978775
v 344.04358 288.18042 31.034363
v 344.41278 287.8205 31.079735
v 344.5532 287.32285 31.102728
v 344.42725 286.8208 31.097187
v 344.06863 286.44885 31.064592
v 343.5735 286.3067 31.01368
v 343.07446 286.43243 30.95809
v 342.7053 286.79233 30.912718
v 343.31216 286.97302 29.20603
v 343.2943 287.49008 29.24717
v 343.4909 287.9501 29.422865
v 343.84927 288.2298 29.686039
v 344.27338 288.25427 29.966173
v 344.6496 288.01697 30.188208
v 344.87714 287.58142 30.292646
v 344.895 287.0644 30.251507
v 344.6984 286.60437 30.075811
v 344.34003 286.32465 29.812637
v 343.9159 286.30017 29.532503
v 343.53967 286.5375 29.310469
v 344.64145 287.11316 27.817152
v 344.62363 287.626 27.861567
v 344.75705 288.04752 28.107378
v 345.00604 288.26474 28.488726
v 345.30383 288.21942 28.903427
v 345.57065 287.92377 29.24036
v 345.73502 287.45697 29.409246
v 345.75284 286.9441 29.364834
v 345.61942 286.52258 29.11902
v 345.37042 286.3054 28.737673
v 345.07263 286.35068 28.322973
v 344.80582 286.64633 27.986038
v 346.03088 287.51584 27.07413
v 346.0555 288.02255 27.131489
v 346.188 288.40967 27.386328
v 346.39285 288.57346 27.77036
v 346.61517 288.47006 28.180687
v 346.79538 288.12717 28.507359
v 346.8852 287.63663 28.662846
v 346.86057 287.12994 28.605484
v 346.7281 286.74283 28.350645
v 346.52322 286.579 27.966612
v 346.30093 286.68243 27.556288
v 346.1207 287.02533 27.229614
v 347.502 287.3526 26.41736
v 347.62582 287.84998 26.443766
v 347.79462 288.22968 26.70664
v 347.9632 288.38992 27.135548
v 348.08633 288.28778 27.61556
v 348.13107 287.95062 28.018063
v 348.08542 287.46878 28.2352
v 347.9616 286.9714 28.208796
v 347.79282 286.5917 27.94592
v 347.62427 286.43146 27.517014
v 347.50113 286.5336 27.037
v 347.45636 286.87076 26.634499
v 349.20148 287.12668 26.200304
v 349.35376 287.58368 26.388565
v 349.4607 287.8879 26.791798
v 349.49362 287.9579 27.301954
v 349.44376 287.7748 27.782341
v 349.32443 287.38776 28.104237
v 349.1676 286.90045 28.18139
v 349.01532 286.44345 27.99313
v 348.9084 286.13922 27.589897
v 348.87543 286.06924 27.07974
v 348.9253 286.25232 26.599356
v 349.04465 286.63934 26.277458
v 350.5609 286.55817 26.364807
v 350.72952 287.02206 26.520128
v 350.85007 287.35007 26.901754
v 350.89026 287.45435 27.407427
v 350.83936 287.3069 27.901651
v 350.71097 286.94727 28.252
v 350.5395 286.47177 28.3646
v 350.37088 286.0079 28.209278
v 350.25034 285.67987 27.827652
v 350.21014 285.57562 27.32198
v 350.26105 285.72305 26.827755
v 350.38947 286.0827 26.477406
v 351.88116 286.24988 26.234854
v 352.09277 286.66492 26.440168
v 352.25732 286.90848 26.858814
v 352.33078 286.91525 27.378616
v 352.2934 286.68347 27.860294
v 352.15524 286.27524 28.174782
v 351.9533 285.79993 28.237814
v 351.7417 285.3849 28.032501
v 351.57712 285.14133 27.613855
v 351.5037 285.13455 27.094053
v 351.54108 285.36633 26.612375
v 351.67923 285.77457 26.297886
v 352.93143 285.5174 26.239449
v 353.20187 285.9383 26.277355
v 353.47382 286.20395 26.55911
v 353.67444 286.24316 27.009218
v 353.74994 286.04544 27.507072
v 353.6801 285.66376 27.919273
v 353.48367 285.2004 28.135372
v 353.21326 284.7795 28.097464
v 352.94128 284.5139 27.815708
v 352.7407 284.47467 27.3656
v 352.66516 284.6724 26.867746
v 352.735 285.05405 26.455545
v 353.77124 284.91068 26.151117
v 354.0422 285.34793 26.161802
v 354.3898 285.62878 26.294762
v 354.72092 285.67795 26.514368
v 354.9468 285.48227 26.761782
v 355.00696 285.09418 26.970705
v 354.88525 284.61765 27.085157
v 354.6143 284.18036 27.074472
v 354.2667 283.8995 26.941513
v 353.93558 283.85034 26.721905
v 353.7097 284.04602 26.474493
v 353.64954 284.43414 26.26557
v 354.72446 284.14252 24.478024
v 354.88098 284.6354 24.41124
v 355.1612 285.02603 24.570831
v 355.49008 285.20972 24.914034
v 355.77948 285.1372 25.348888
v 355.95184 284.828 25.758875
v 355.96103 284.3649 26.03414
v 355.8045 283.872 26.100924
v 355.5243 283.48138 25.941332
v 355.1954 283.2977 25.59813
v 354.906 283.3702 25.163275
v 354.73364 283.6794 24.753288
v 356.20468 284.0527 23.586496
v 356.3782 284.52655 23.617401
v 356.60333 284.85275 23.865875
v 356.81976 284.9439 24.26534
v 356.96945 284.77557 24.708761
v 357.01233 284.3929 25.077324
v 356.9369 283.89838 25.272272
v 356.76337 283.42456 25.24137
v 356.53824 283.09836 24.992895
v 356.32184 283.0072 24.593428
v 356.17212 283.1755 24.150007
v 356.12924 283.5582 23.781445
v 357.6134 283.38092 23.427706
v 357.7781 283.87155 23.422977
v 357.98505 284.2806 23.656733
v 358.1788 284.49854 24.066336
v 358.30746 284.46695 24.542034
v 358.33655 284.19424 24.956367
v 358.25827 283.75357 25.19831
v 358.0936 283.26294 25.203041
v 357.88663 282.85388 24.969286
v 357.69287 282.63596 24.559683
v 357.5642 282.66754 24.083982
v 357.53513 282.94025 23.669651
v 359.0055 282.833 23.02184
v 359.0839 283.34467 23.01299
v 359.20575 283.78015 23.244251
v 359.33835 284.02277 23.653658
v 359.4462 284.0075 24.131506
v 359.50037 283.73846 24.54976
v 359.4864 283.28775 24.796349
v 359.40796 282.7761 24.805197
v 359.28613 282.3406 24.573936
v 359.15353 282.09796 24.16453
v 359.0457 282.11322 23.686682
v 358.9915 282.38226 23.268427
v 360.4218 283.1039 22.672377
v 360.3864 283.6039 22.822968
v 360.43362 283.98038 23.182924
v 360.55084 284.13245 23.6558
v 360.70663 284.01935 24.114885
v 360.85925 283.6714 24.437172
v 360.96783 283.18182 24.5363
v 361.00323 282.68182 24.38571
v 360.95602 282.30536 24.025753
v 360.8388 282.1533 23.552877
v 360.683 282.2664 23.093792
v 360.5304 282.61432 22.771505
v 361.57858 283.46118 22.129766
v 361.6114 283.96045 22.219442
v 361.74536 284.32562 22.502117
v 361.94464 284.4589 22.902052
v 362.1558 284.32452 23.31208
v 362.32227 283.95856 23.622337
v 362.39944 283.459 23.749691
v 362.36664 282.95975 23.660015
v 362.23267 282.59457 23.377338
v 362.0334 282.4613 22.977406
v 361.82224 282.59567 22.567377
v 361.65576 282.96164 22.257118
v 363.0637 283.37064 21.470129
v 363.20383 283.84766 21.566174
v 363.3758 284.1738 21.88138
v 363.53348 284.26172 22.33129
v 363.63464 284.08786 22.795347
v 363.6522 283.6988 23.149212
v 363.58142 283.19876 23.298063
v 363.44125 282.72174 23.202019
v 363.26932 282.3956 22.886812
v 363.11163 282.30768 22.436903
v 363.01047 282.48154 21.972845
v 362.99292 282.8706 21.618982
v 364.53326 282.7143 21.39148
v 364.68567 283.20868 21.391666
v 364.84674 283.61917 21.640089
v 364.97336 283.83572 22.07018
v 365.03156 283.80035 22.566702
v 365.00577 283.5225 22.996607
v 364.9029 283.07663 23.244705
v 364.7505 282.58224 23.244518
v 364.58942 282.17175 22.996096
v 364.4628 281.9552 22.566002
v 364.4046 281.99057 22.069483
v 364.4304 282.26843 21.639576
v 365.84467 282.07513 21.212225
v 365.95203 282.5743 21.119915
v 366.09888 283.03787 21.277826
v 366.24594 283.34158 21.643644
v 366.3538 283.4041 22.119349
v 366.39352 283.20868 22.577477
v 366.35446 282.80762 22.895271
v 366.24713 282.30844 22.987581
v 366.10025 281.8449 22.829672
v 365.9532 281.54117 22.463854
v 365.84537 281.47864 21.988148
v 365.80563 281.6741 21.53002
v 367.2575 281.9004 20.841434
v 367.37332 282.40204 20.780882
v 367.5237 282.85205 20.969141
v 367.66843 283.12985 21.355774
v 367.76865 283.161 21.837177
v 367.79758 282.93716 22.284363
v 367.7474 282.5183 22.577505
v 367.6316 282.01663 22.63806
v 367.48117 281.56662 22.449799
v 367.3365 281.28882 22.063168
v 367.23624 281.2577 21.581762
v 367.20734 281.48154 21.134579
v 368.5836 281.32828 20.73483
v 368.80997 281.77283 20.580088
v 369.0554 282.20993 20.686415
v 369.25412 282.52243 21.025324
v 369.3529 282.62662 21.506
v 369.32526 282.49457 21.999653
v 369.17862 282.16165 22.374002
v 368.95227 281.71707 22.528746
v 368.70685 281.27997 22.422419
v 368.50812 280.96747 22.083511
v 368.40933 280.86328 21.602833
v 368.43695 280.99536 21.10918
v 369.69565 280.22556 20.88711
v 369.9579 280.58832 20.650818
v 370.24158 281.02127 20.665876
v 370.47073 281.40845 20.928251
v 370.58392 281.64606 21.36764
v 370.55084 281.67044 21.866308
v 370.3803 281.4751 22.290636
v 370.11807 281.11234 22.526928
v 369.83438 280.67938 22.51187
v 369.60522 280.2922 22.249495
v 369.49203 280.0546 21.810106
v 369.52512 280.0302 21.311438
v 371.1933 279.55667 20.880053
v 371.43628 279.97513 20.727795
v 371.64206 280.44388 20.847652
v 371.75552 280.8373 21.207512
v 371.74628 281.05 21.710947
v 371.61676 281.02496 22.223064
v 371.4017 280.76892 22.60664
v 371.15872 280.35046 22.758898
v 370.95294 279.8817 22.63904
v 370.83948 279.48828 22.27918
v 370.84872 279.2756 21.775745
v 370.97824 279.30063 21.26363
v 372.4122 279.30267 21.285145
v 372.56238 279.7948 21.207376
v 372.72757 280.23965 21.392925
v 372.86346 280.518 21.792072
v 372.9337 280.5553 22.297867
v 372.9194 280.3415 22.77478
v 372.82446 279.93393 23.095024
v 372.6743 279.44177 23.172792
v 372.50912 278.99695 22.987244
v 372.3732 278.7186 22.588097
v 372.30298 278.6813 22.082304
v 372.31726 278.89508 21.605389
v 373.23547 279.1504 20.8078
v 373.31677 279.66125 20.795168
v 373.55814 280.0834 20.976736
v 373.89487 280.30368 21.303856
v 374.2368 280.2631 21.688875
v 374.49225 279.97247 22.028627
v 374.5928 279.50974 22.232077
v 374.5115 278.99884 22.244709
v 374.27017 278.5767 22.06314
v 373.9334 278.3564 21.736021
v 373.5915 278.397 21.351002
v 373.33606 278.68762 21.01125
v 373.848 279.08798 19.685322
v 373.95203 279.59354 19.491117
v 374.2501 280.0002 19.396252
v 374.66226 280.19904 19.426142
v 375.07812 280.13672 19.57278
v 375.38623 279.82996 19.796877
v 375.50406 279.36096 20.038382
v 375.4 278.8554 20.232586
v 375.10196 278.44873 20.327454
v 374.6898 278.2499 20.297562
v 374.27393 278.31223 20.150923
v 373.9658 278.619 19.926826
v 374.77786 278.72754 18.373354
v 374.95044 279.21158 18.141993
v 375.2818 279.58896 18.098305
v 375.6831 279.7586 18.253994
v 376.04688 279.67502 18.567345
v 376.2756 279.36063 18.954395
v 376.30804 278.89966 19.311434
v 376.13544 278.41562 19.542795
v 375.8041 278.03824 19.586485
v 375.40277 277.8686 19.430796
v 375.039 277.95218 19.117445
v 374.81027 278.26657 18.730394
v 375.81445 278.28098 17.336308
v 376.02563 278.75244 17.225077
v 376.36707 279.10342 17.33566
v 376.7472 279.23993 17.638432
v 377.0642 279.12537 18.052258
v 377.23312 278.7904 18.466259
v 377.20874 278.32483 18.7695
v 376.99753 277.8534 18.880732
v 376.65613 277.5024 18.770145
v 376.276 277.3659 18.467377
v 375.95898 277.48047 18.053549
v 375.79007 277.81543 17.63955
v 376.81735 277.55585 16.563446
v 376.954 278.0412 16.41904
v 377.2435 278.46017 16.491762
v 377.6083 278.7005 16.762127
v 377.95068 278.69775 17.15769
v 378.17886 278.45273 17.57246
v 378.23172 278.031 17.895302
v 378.09506 277.54565 18.039707
v 377.80557 277.12668 17.966986
v 377.44077 276.88638 17.69662
v 377.0984 276.8891 17.301058
v 376.8702 277.13416 16.886288
v 378.00446 277.04248 15.495041
v 378.1382 277.5365 15.312811
v 378.3867 277.9633 15.363201
v 378.68332 278.20853 15.632709
v 378.94864 278.20645 16.04912
v 379.11157 277.95767 16.500858
v 379.12842 277.5288 16.86688
v 378.9947 277.0348 17.04911
v 378.7462 276.60797 16.99872
v 378.44955 276.36276 16.729212
v 378.18423 276.3648 16.312801
v 378.0213 276.61362 15.861063
v 379.49225 276.76022 15.066065
v 379.6708 277.2456 14.994558
v 379.9074 277.64688 15.184009
v 380.13873 277.8565 15.583652
v 380.30276 277.81833 16.086403
v 380.35553 277.54257 16.557552
v 380.28293 277.10315 16.870855
v 380.1044 276.61777 16.94236
v 379.86777 276.2165 16.75291
v 379.63647 276.00687 16.353268
v 379.47244 276.04504 15.850516
v 379.41965 276.3208 15.379367
v 380.70328 276.00275 14.95813
v 380.85797 276.48853 14.798276
v 381.08783 276.923 14.864769
v 381.33124 277.1898 15.139794
v 381.523 277.21735 15.549658
v 381.61172 276.99835 15.984537
v 381.57364 276.59143 16.327908
v 381.41895 276.10568 16.487762
v 381.18912 275.6712 16.421268
v 380.9457 275.40442 16.146244
v 380.75394 275.37686 15.73638
v 380.6652 275.59586 15.3015
v 381.92908 275.41907 14.7197
v 381.93402 275.90512 14.5772915
v 382.07654 276.40002 14.593506
v 382.31848 276.7712 14.763998
v 382.59494 276.91922 15.043085
v 382.8319 276.80432 15.355986
v 382.96588 276.4574 15.618857
v 382.96094 275.97134 15.761266
v 382.8184 275.4764 15.745051
v 382.57648 275.10522 15.574559
v 382.3 274.95724 15.295472
v 382.06302 275.0721 14.982573
v 383.1416 275.11197 13.355065
v 383.06998 275.58163 13.104573
v 383.1369 276.09454 13.0628395
v 383.3245 276.51328 13.241047
v 383.58246 276.72565 13.591446
v 383.8417 276.67474 14.020145
v 384.0327 276.3742 14.412278
v 384.10434 275.90454 14.66277
v 384.0374 275.39163 14.704504
v 383.84982 274.9729 14.526296
v 383.59186 274.76053 14.175898
v 383.3326 274.81143 13.747197
v 384.6221 274.8699 12.91411
v 384.59396 275.26312 12.5654335
v 384.65573 275.7656 12.421394
v 384.7909 276.2427 12.520589
v 384.9632 276.56656 12.836437
v 385.1265 276.65045 13.284308
v 385.23703 276.47183 13.744196
v 385.26517 276.0786 14.092873
v 385.2034 275.57614 14.236911
v 385.06827 275.09903 14.137716
v 384.89594 274.77515 13.821868
v 384.73264 274.69128 13.373997
v 385.9846 274.4093 12.71043
v 386.1395 274.72852 12.34306
v 386.3383 275.18246 12.206583
v 386.5277 275.64954 12.337569
v 386.65695 276.00458 12.700921
v 386.69144 276.15244 13.199279
v 386.6219 276.05353 13.699108
v 386.46698 275.7343 14.066479
v 386.2682 275.28033 14.202956
v 386.07877 274.81326 14.071969
v 385.94952 274.45822 13.708617
v 385.91504 274.31036 13.210259
v 387.33624 273.6704 13.393138
v 387.59146 273.91656 13.114207
v 387.8352 274.33835 13.011024
v 388.0022 274.8227 13.111236
v 388.04767 275.23987 13.38799
v 387.95944 275.47806 13.767131
v 387.7612 275.47348 14.147069
v 387.50598 275.2273 14.425999
v 387.26224 274.80554 14.529182
v 387.09525 274.3212 14.428971
v 387.04977 273.90402 14.152217
v 387.138 273.6658 13.773075
v 388.93124 273.21545 14.414123
v 389.1551 273.39355 14.000111
v 389.28787 273.78986 13.677311
v 389.294 274.2982 13.532218
v 389.17188 274.78235 13.603709
v 388.95416 275.11258 13.872628
v 388.69925 275.20044 14.266918
v 388.4754 275.02234 14.680931
v 388.34262 274.62604 15.003731
v 388.3365 274.1177 15.148824
v 388.45862 273.63358 15.0773325
v 388.67633 273.3033 14.8084135
v 390.32205 273.87177 14.8854885
v 390.28107 274.02164 14.389515
v 390.1522 274.38016 14.036062
v 389.9699 274.85123 13.919837
v 389.7831 275.30865 14.071982
v 389.64185 275.62985 14.451731
v 389.58395 275.72876 14.95733
v 389.62494 275.5789 15.453303
v 389.7538 275.22037 15.806756
v 389.9361 274.7493 15.922981
v 390.12286 274.29187 15.770836
v 390.26416 273.97067 15.391087
v 391.27246 274.18607 14.098139
v 390.9206 274.22882 13.80075
v 390.65173 274.52213 13.578745
v 390.53787 274.9874 13.491611
v 390.60956 275.49997 13.562694
v 390.84756 275.92252 13.772947
v 391.18814 276.14175 14.066035
v 391.54 276.099 14.363424
v 391.8089 275.8057 14.585429
v 391.92273 275.34042 14.6725645
v 391.85104 274.82785 14.601481
v 391.61304 274.4053 14.391227
v 391.7667 273.57816 13.742866
v 391.3271 273.64685 13.722386
v 391.0211 273.94623 13.675373
v 390.93076 274.39612 13.614424
v 391.0803 274.87595 13.55587
v 391.4296 275.25714 13.5154
v 391.88507 275.4376 13.503859
v 392.3247 275.3689 13.524338
v 392.63068 275.06952 13.571351
v 392.721 274.61963 13.632299
v 392.5715 274.1398 13.690854
v 392.2222 273.7586 13.731324
v 392.70847 273.18518 12.15263
v 392.2848 273.1732 11.963768
v 391.92313 273.42096 11.836439
v 391.7204 273.8621 11.804762
v 391.73093 274.37836 11.877223
v 391.95187 274.83148 12.034407
v 392.32404 275.1 12.234197
v 392.74774 275.112 12.4230585
v 393.1094 274.86423 12.550387
v 393.31213 274.42313 12.582065
v 393.3016 273.90683 12.509604
v 393.08066 273.4537 12.35242
v 393.69543 273.34366 10.893892
v 393.31876 273.3564 10.54787
v 392.98242 273.6253 10.251792
v 392.77658 274.07828 10.084994
v 392.75638 274.59396 10.09217
v 392.92722 275.0342 10.271396
v 393.24332 275.281 10.574648
v 393.62 275.26825 10.920671
v 393.95633 274.99936 11.216749
v 394.16217 274.5464 11.383546
v 394.1824 274.0307 11.376371
v 394.01157 273.59045 11.197145
v 394.7508 273.44363 10.019666
v 394.4358 273.4023 9.616057
v 394.1428 273.6244 9.246594
v 393.95026 274.0503 9.010273
v 393.90982 274.56592 8.970414
v 394.03232 275.0331 9.1377
v 394.2849 275.3267 9.467306
v 394.5999 275.36798 9.8709135
v 394.89294 275.14594 10.240376
v 395.08545 274.72003 10.476699
v 395.1259 274.2044 10.516557
v 395.0034 273.7372 10.349271
v 395.91962 273.45718 9.233905
v 395.65076 273.45148 8.7983465
v 395.4129 273.70532 8.408265
v 395.26978 274.15067 8.168182
v 395.25974 274.6682 8.142429
v 395.38547 275.11926 8.337907
v 395.61328 275.38297 8.702235
v 395.8821 275.38867 9.1377945
v 396.11996 275.13483 9.527876
v 396.2631 274.68948 9.767958
v 396.27313 274.17194 9.793711
v 396.1474 273.7209 9.598234
v 397.08368 273.4396 8.354371
v 396.83377 273.51123 7.9172
v 396.6334 273.8296 7.5511713
v 396.5362 274.3094 7.3543615
v 396.56824 274.82202 7.379507
v 396.72098 275.2302 7.619869
v 396.95343 275.42447 8.011044
v 397.20334 275.35284 8.448215
v 397.40372 275.0345 8.814243
v 397.50092 274.5547 9.011053
v 397.46884 274.04205 8.985908
v 397.31613 273.63388 8.745545
v 398.25372 273.4494 7.7191777
v 398.13223 273.52725 7.2288375
v 398.06152 273.84924 6.822985
v 398.06055 274.32913 6.610369
v 398.1296 274.83826 6.6479588
v 398.25015 275.24026 6.9256825
v 398.38992 275.4274 7.3691244
v 398.51144 275.34955 7.8594646
v 398.58215 275.02756 8.265317
v 398.5831 274.54767 8.477933
v 398.51404 274.03854 8.440343
v 398.3935 273.63654 8.16262
v 399.62842 273.1758 7.7758327
v 399.56924 273.22012 7.2610555
v 399.56006 273.51328 6.8278627
v 399.60327 273.97678 6.5923295
v 399.68738 274.4864 6.6175656
v 399.78976 274.90555 6.8968096
v 399.88306 275.12198 7.3552384
v 399.9422 275.0777 7.870016
v 399.95142 274.78452 8.303208
v 399.90817 274.32104 8.538742
v 399.8241 273.81143 8.513506
v 399.72168 273.39224 8.2342615
v 401.1381 273.08417 7.512361
v 400.95926 273.01816 7.0965986
v 400.83832 273.2132 6.6805754
v 400.8076 273.61703 6.3757644
v 400.87537 274.12146 6.2638392
v 401.0235 274.5913 6.37479
v 401.21225 274.9007 6.678889
v 401.39105 274.9667 7.0946507
v 401.51202 274.77167 7.510674
v 401.54276 274.36783 7.8154855
v 401.47495 273.8634 7.92741
v 401.32684 273.39352 7.816459
v 402.21445 272.68893 6.9033537
v 402.08096 272.706 6.419076
v 402.04678 272.9661 5.957275
v 402.12106 273.39954 5.64169
v 402.2839 273.89017 5.556881
v 402.49164 274.30655 5.7255735
v 402.68863 274.53708 6.1025662
v 402.8221 274.52 6.586844
v 402.8563 274.2599 7.048645
v 402.782 273.82645 7.36423
v 402.61917 273.33582 7.4490385
v 402.41144 272.91946 7.280346
v 403.5233 272.19775 6.8677406
v 403.4413 272.15768 6.350996
v 403.45764 272.36438 5.8668427
v 403.56787 272.76245 5.545009
v 403.74252 273.24524 5.4717307
v 403.93475 273.68338 5.666642
v 404.09308 273.95947 6.077517
v 404.17505 273.99954 6.5942616
v 404.15872 273.79285 7.078415
v 404.04846 273.39478 7.4002485
v 403.87384 272.912 7.473527
v 403.6816 272.47385 7.2786155
v 404.9281 271.6224 6.4099507
v 404.9263 271.68335 5.8947206
v 404.98868 271.98517 5.4776573
v 405.09857 272.44705 5.270513
v 405.22653 272.9452 5.328791
v 405.33823 273.34613 5.6368766
v 405.40378 273.54242 6.112218
v 405.4056 273.4815 6.627448
v 405.3432 273.17966 7.0445113
v 405.2333 272.71777 7.2516556
v 405.10538 272.21964 7.1933775
v 404.99365 271.8187 6.885292
v 406.38605 271.39563 6.4175057
v 406.40277 271.52133 5.9144177
v 406.47446 271.8746 5.541692
v 406.58185 272.36078 5.399199
v 406.69623 272.84958 5.52512
v 406.7869 273.21005 5.8857145
v 406.82962 273.34558 6.384362
v 406.8129 273.21988 6.8874497
v 406.7412 272.8666 7.260176
v 406.63382 272.38043 7.402669
v 406.51944 271.89163 7.2767477
v 406.42874 271.53116 6.916153
v 407.6523 271.03568 6.4299226
v 407.59607 271.05493 5.9308343
v 407.64578 271.311 5.4947906
v 407.78815 271.73523 5.2386293
v 407.98502 272.21396 5.230989
v 408.18362 272.6189 5.4739165
v 408.33078 272.84158 5.90232
v 408.38702 272.8223 6.4014087
v 408.3373 272.56625 6.837452
v 408.19495 272.142 7.093613
v 407.99808 271.6633 7.1012535
v 407.79944 271.25833 6.858326
v 409.28525 271.26706 6.0642447
usemtl mat_10
s 1
f 1 1 2
f 2 1 3
f 1 1 3
f 3 1 4
f 1 1 4
f 4 1 5
f 1 1 5
f 5 1 6
f 1 1 6
f 6 1 7
f 1 1 7
f 7 1 8
f 1 1 8
f 8 1 9
f 1 1 9
f 9 1 10
f 1 1 10
f 10 1 11
f 1 1 11
f 11 1 12
f 1 1 12
f 12 1 13
f 1 1 13
f 13 1 2
f 2 3 14
f 14 3 15
f 3 4 15
f 15 4 16
f 4 5 16
f 16 5 17
f 5 6 17
f 17 6 18
f 6 7 18
f 18 7 19
f 7 8 19
f 19 8 20
f 8 9 20
f 20 9 21
f 9 10 21
f 21 10 22
f 10 11 22
f 22 11 23
f 11 12 23
f 23 12 24
f 12 13 24
f 24 13 25
f 13 2 25
f 25 2 14
f 14 15 26
f 26 15 27
f 15 16 27
f 27 16 28
f 16 17 28
f 28 17 29
f 17 18 29
f 29 18 30
f 18 19 30
f 30 19 31
f 19 20 31
f 31 20 32
f 20 21 32
f 32 21 33
f 21 22 33
f 33 22 34
f 22 23 34
f 34 23 35
f 23 24 35
f 35 24 36
f 24 25 36
f 36 25 37
f 25 14 37
f 37 14 26
f 26 27 38
f 38 27 39
f 27 28 39
f 39 28 40
f 28 29 40
f 40 29 41
f 29 30 41
f 41 30 42
f 30 31 42
f 42 31 43
f 31 32 43
f 43 32 44
f 32 33 44
f 44 33 45
f 33 34 45
f 45 34 46
f 34 35 46
f 46 35 47
f 35 36 47
f 47 36 48
f 36 37 48
f 48 37 49
f 37 26 49
f 49 26 38
f 38 39 50
f 50 39 51
f 39 40 51
f 51 40 52
f 40 41 52
f 52 41 53
f 41 42 53
f 53 42 54
f 42 43 54
f 54 43 55
f 43 44 55
f 55 44 56
f 44 45 56
f 56 45 57
f 45 46 57
f 57 46 58
f 46 47 58
f 58 47 59
f 47 48 59
f 59 48 60
f 48 49 60
f 60 49 61
f 49 38 61
f 61 38 50
f 50 51 62
f 62 51 63
f 51 52 63
f 63 52 64
f 52 53 64
f 64 53 65
f 53 54 65
f 65 54 66
f 54 55 66
f 66 55 67
f 55 56 67
f 67 56 68
f 56 57 68
f 68 57 69
f 57 58 69
f 69 58 70
f 58 59 70
f 70 59 71
f 59 60 71
f 71 60 72
f 60 61 72
f 72 61 73
f 61 50 73
f 73 50 62
f 62 63 74
f 74 63 75
f 63 64 75
f 75 64 76
f 64 65 76
f 76 65 77
f 65 66 77
f 77 66 78
f 66 67 78
f 78 67 79
f 67 68 79
f 79 68 80
f 68 69 80
f 80 69 81
f 69 70 81
f 81 70 82
f 70 71 82
f 82 71 83
f 71 72 83
f 83 72 84
f 72 73 84
f 84 73 85
f 73 62 85
f 85 62 74
f 74 75 86
f 86 75 87
f 75 76 87
f 87 76 88
f 76 77 88
f 88 77 89
f 77 78 89
f 89 78 90
f 78 79 90
f 90 79 91
f 79 80 91
f 91 80 92
f 80 81 92
f 92 81 93
f 81 82 93
f 93 82 94
f 82 83 94
f 94 83 95
f 83 84 95
f 95 84 96
f 84 85 96
f 96 85 97
f 85 74 97
f 97 74 86
f 86 87 98
f 98 87 99
f 87 88 99
f 99 88 100
f 88 89 100
f 100 89 101
f 89 90 101
f 101 90 102
f 90 91 102
f 102 91 103
f 91 92 103
f 103 92 104
f 92 93 104
f 104 93 105
f 93 94 105
f 105 94 106
f 94 95 106
f 106 95 107
f 95 96 107
f 107 96 108
f 96 97 108
f 108 97 109
f 97 86 109
f 109 86 98
f 98 99 110
f 110 99 111
f 99 100 111
f 111 100 112
f 100 101 112
f 112 101 113
f 101 102 113
f 113 102 114
f 102 103 114
f 114 103 115
f 103 104 115
f 115 104 116
f 104 105 116
f 116 105 117
f 105 106 117
f 117 106 118
f 106 107 118
f 118 107 119
f 107 108 119
f 119 108 120
f 108 109 120
f 120 109 121
f 109 98 121
f 121 98 110
f 110 111 122
f 122 111 123
f 111 112 123
f 123 112 124
f 112 113 124
f 124 113 125
f 113 114 125
f 125 114 126
f 114 115 126
f 126 115 127
f 115 116 127
f 127 116 128
f 116 117 128
f 128 117 129
f 117 118 129
f 129 118 130
f 118 119 130
f 130 119 131
f 119 120 131
f 131 120 132
f 120 121 132
f 132 121 133
f 121 110 133
f 133 110 122
f 122 123 134
f 134 123 135
f 123 124 135
f 135 124 136
f 124 125 136
f 136 125 137
f 125 126 137
f 137 126 138
f 126 127 138
f 138 127 139
f 127 128 139
f 139 128 140
f 128 129 140
f 140 129 141
f 129 130 141
f 141 130 142
f 130 131 142
f 142 131 143
f 131 132 143
f 143 132 144
f 132 133 144
f 144 133 145
f 133 122 145
f 145 122 134
f 134 135 146
f 146 135 147
f 135 136 147
f 147 136 148
f 136 137 148
f 148 137 149
f 137 138 149
f 149 138 150
f 138 139 150
f 150 139 151
f 139 140 151
f 151 140 152
f 140 141 152
f 152 141 153
f 141 142 153
f 153 142 154
f 142 143 154
f 154 143 155
f 143 144 155
f 155 144 156
f 144 145 156
f 156 145 157
f 145 134 157
f 157 134 146
f 146 147 158
f 158 147 159
f 147 148 159
f 159 148 160
f 148 149 160
f 160 149 161
f 149 150 161
f 161 150 162
f 150 151 162
f 162 151 163
f 151 152 163
f 163 152 164
f 152 153 164
f 164 153 165
f 153 154 165
f 165 154 166
f 154 155 166
f 166 155 167
f 155 156 167
f 167 156 168
f 156 157 168
f 168 157 169
f 157 146 169
f 169 146 158
f 158 159 170
f 170 159 171
f 159 160 171
f 171 160 172
f 160 161 172
f 172 161 173
f 161 162 173
f 173 162 174
f 162 163 174
f 174 163 175
f 163 164 175
f 175 164 176
f 164 165 176
f 176 165 177
f 165 166 177
f 177 166 178
f 166 167 178
f 178 167 179
f 167 168 179
f 179 168 180
f 168 169 180
f 180 169 181
f 169 158 181
f 181 158 170
f 170 171 182
f 182 171 183
f 171 172 183
f 183 172 184
f 172 173 184
f 184 173 185
f 173 174 185
f 185 174 186
f 174 175 186
f 186 175 187
f 175 176 187
f 187 176 188
f 176 177 188
f 188 177 189
f 177 178 189
f 189 178 190
f 178 179 190
f 190 179 191
f 179 180 191
f 191 180 192
f 180 181 192
f 192 181 193
f 181 170 193
f 193 170 182
f 182 183 194
f 194 183 195
f 183 184 195
f 195 184 196
f 184 185 196
f 196 185 197
f 185 186 197
f 197 186 198
f 186 187 198
f 198 187 199
f 187 188 199
f 199 188 200
f 188 189 200
f 200 189 201
f 189 190 201
f 201 190 202
f 190 191 202
f 202 191 203
f 191 192 203
f 203 192 204
f 192 193 204
f 204 193 205
f 193 182 205
f 205 182 194
f 194 195 206
f 206 195 207
f 195 196 207
f 207 196 208
f 196 197 208
f 208 197 209
f 197 198 209
f 209 198 210
f 198 199 210
f 210 199 211
f 199 200 211
f 211 200 212
f 200 201 212
f 212 201 213
f 201 202 213
f 213 202 214
f 202 203 214
f 214 203 215
f 203 204 215
f 215 204 216
f 204 205 216
f 216 205 217
f 205 194 217
f 217 194 206
f 206 207 218
f 218 207 219
f 207 208 219
f 219 208 220
f 208 209 220
f 220 209 221
f 209 210 221
f 221 210 222
f 210 211 222
f 222 211 223
f 211 212 223
f 223 212 224
f 212 213 224
f 224 213 225
f 213 214 225
f 225 214 226
f 214 215 226
f 226 215 227
f 215 216 227
f 227 216 228
f 216 217 228
f 228 217 229
f 217 206 229
f 229 206 218
f 218 219 230
f 230 219 231
f 219 220 231
f 231 220 232
f 220 221 232
f 232 221 233
f 221 222 233
f 233 222 234
f 222 223 234
f 234 223 235
f 223 224 235
f 235 224 236
f 224 225 236
f 236 225 237
f 225 226 237
f 237 226 238
f 226 227 238
f 238 227 239
f 227 228 239
f 239 228 240
f 228 229 240
f 240 229 241
f 229 218 241
f 241 218 230
f 230 231 242
f 242 231 243
f 231 232 243
f 243 232 244
f 232 233 244
f 244 233 245
f 233 234 245
f 245 234 246
f 234 235 246
f 246 235 247
f 235 236 247
f 247 236 248
f 236 237 248
f 248 237 249
f 237 238 249
f 249 238 250
f 238 239 250
f 250 239 251
f 239 240 251
f 251 240 252
f 240 241 252
f 252 241 253
f 241 230 253
f 253 230 242
f 242 243 254
f 254 243 255
f 243 244 255
f 255 244 256
f 244 245 256
f 256 245 257
f 245 246 257
f 257 246 258
f 246 247 258
f 258 247 259
f 247 248 259
f 259 248 260
f 248 249 260
f 260 249 261
f 249 250 261
f 261 250 262
f 250 251 262
f 262 251 263
f 251 252 263
f 263 252 264
f 252 253 264
f 264 253 265
f 253 242 265
f 265 242 254
f 254 255 266
f 266 255 267
f 255 256 267
f 267 256 268
f 256 257 268
f 268 257 269
f 257 258 269
f 269 258 270
f 258 259 270
f 270 259 271
f 259 260 271
f 271 260 272
f 260 261 272
f 272 261 273
f 261 262 273
f 273 262 274
f 262 263 274
f 274 263 275
f 263 264 275
f 275 264 276
f 264 265 276
f 276 265 277
f 265 254 277
f 277 254 266
f 266 267 278
f 278 267 279
f 267 268 279
f 279 268 280
f 268 269 280
f 280 269 281
f 269 270 281
f 281 270 282
f 270 271 282
f 282 271 283
f 271 272 283
f 283 272 284
f 272 273 284
f 284 273 285
f 273 274 285
f 285 274 286
f 274 275 286
f 286 275 287
f 275 276 287
f 287 276 288
f 276 277 288
f 288 277 289
f 277 266 289
f 289 266 278
f 278 279 290
f 290 279 291
f 279 280 291
f 291 280 292
f 280 281 292
f 292 281 293
f 281 282 293
f 293 282 294
f 282 283 294
f 294 283 295
f 283 284 295
f 295 284 296
f 284 285 296
f 296 285 297
f 285 286 297
f 297 286 298
f 286 287 298
f 298 287 299
f 287 288 299
f 299 288 300
f 288 289 300
f 300 289 301
f 289 278 301
f 301 278 290
f 290 291 302
f 302 291 303
f 291 292 303
f 303 292 304
f 292 293 304
f 304 293 305
f 293 294 305
f 305 294 306
f 294 295 306
f 306 295 307
f 295 296 307
f 307 296 308
f 296 297 308
f 308 297 309
f 297 298 309
f 309 298 310
f 298 299 310
f 310 299 311
f 299 300 311
f 311 300 312
f 300 301 312
f 312 301 313
f 301 290 313
f 313 290 302
f 302 303 314
f 314 303 315
f 303 304 315
f 315 304 316
f 304 305 316
f 316 305 317
f 305 306 317
f 317 306 318
f 306 307 318
f 318 307 319
f 307 308 319
f 319 308 320
f 308 309 320
f 320 309 321
f 309 310 321
f 321 310 322
f 310 311 322
f 322 311 323
f 311 312 323
f 323 312 324
f 312 313 324
f 324 313 325
f 313 302 325
f 325 302 314
f 314 315 326
f 326 315 327
f 315 316 327
f 327 316 328
f 316 317 328
f 328 317 329
f 317 318 329
f 329 318 330
f 318 319 330
f 330 319 331
f 319 320 331
f 331 320 332
f 320 321 332
f 332 321 333
f 321 322 333
f 333 322 334
f 322 323 334
f 334 323 335
f 323 324 335
f 335 324 336
f 324 325 336
f 336 325 337
f 325 314 337
f 337 314 326
f 326 327 338
f 338 327 339
f 327 328 339
f 339 328 340
f 328 329 340
f 340 329 341
f 329 330 341
f 341 330 342
f 330 331 342
f 342 331 343
f 331 332 343
f 343 332 344
f 332 333 344
f 344 333 345
f 333 334 345
f 345 334 346
f 334 335 346
f 346 335 347
f 335 336 347
f 347 336 348
f 336 337 348
f 348 337 349
f 337 326 349
f 349 326 338
f 338 339 350
f 350 339 351
f 339 340 351
f 351 340 352
f 340 341 352
f 352 341 353
f 341 342 353
f 353 342 354
f 342 343 354
f 354 343 355
f 343 344 355
f 355 344 356
f 344 345 356
f 356 345 357
f 345 346 357
f 357 346 358
f 346 347 358
f 358 347 359
f 347 348 359
f 359 348 360
f 348 349 360
f 360 349 361
f 349 338 361
f 361 338 350
f 350 351 362
f 362 351 363
f 351 352 363
f 363 352 364
f 352 353 364
f 364 353 365
f 353 354 365
f 365 354 366
f 354 355 366
f 366 355 367
f 355 356 367
f 367 356 368
f 356 357 368
f 368 357 369
f 357 358 369
f 369 358 370
f 358 359 370
f 370 359 371
f 359 360 371
f 371 360 372
f 360 361 372
f 372 361 373
f 361 350 373
f 373 350 362
f 362 363 374
f 374 363 375
f 363 364 375
f 375 364 376
f 364 365 376
f 376 365 377
f 365 366 377
f 377 366 378
f 366 367 378
f 378 367 379
f 367 368 379
f 379 368 380
f 368 369 380
f 380 369 381
f 369 370 381
f 381 370 382
f 370 371 382
f 382 371 383
f 371 372 383
f 383 372 384
f 372 373 384
f 384 373 385
f 373 362 385
f 385 362 374
f 374 375 386
f 386 375 387
f 375 376 387
f 387 376 388
f 376 377 388
f 388 377 389
f 377 378 389
f 389 378 390
f 378 379 390
f 390 379 391
f 379 380 391
f 391 380 392
f 380 381 392
f 392 381 393
f 381 382 393
f 393 382 394
f 382 383 394
f 394 383 395
f 383 384 395
f 395 384 396
f 384 385 396
f 396 385 397
f 385 374 397
f 397 374 386
f 386 387 398
f 398 387 399
f 387 388 399
f 399 388 400
f 388 389 400
f 400 389 401
f 389 390 401
f 401 390 402
f 390 391 402
f 402 391 403
f 391 392 403
f 403 392 404
f 392 393 404
f 404 393 405
f 393 394 405
f 405 394 406
f 394 395 406
f 406 395 407
f 395 396 407
f 407 396 408
f 396 397 408
f 408 397 409
f 397 386 409
f 409 386 398
f 398 399 410
f 410 399 411
f 399 400 411
f 411 400 412
f 400 401 412
f 412 401 413
f 401 402 413
f 413 402 414
f 402 403 414
f 414 403 415
f 403 404 415
f 415 404 416
f 404 405 416
f 416 405 417
f 405 406 417
f 417 406 418
f 406 407 418
f 418 407 419
f 407 408 419
f 419 408 420
f 408 409 420
f 420 409 421
f 409 398 421
f 421 398 410
f 410 411 422
f 422 411 423
f 411 412 423
f 423 412 424
f 412 413 424
f 424 413 425
f 413 414 425
f 425 414 426
f 414 415 426
f 426 415 427
f 415 416 427
f 427 416 428
f 416 417 428
f 428 417 429
f 417 418 429
f 429 418 430
f 418 419 430
f 430 419 431
f 419 420 431
f 431 420 432
f 420 421 432
f 432 421 433
f 421 410 433
f 433 410 422
f 422 423 434
f 434 423 435
f 423 424 435
f 435 424 436
f 424 425 436
f 436 425 437
f 425 426 437
f 437 426 438
f 426 427 438
f 438 427 439
f 427 428 439
f 439 428 440
f 428 429 440
f 440 429 441
f 429 430 441
f 441 430 442
f 430 431 442
f 442 431 443
f 431 432 443
f 443 432 444
f 432 433 444
f 444 433 445
f 433 422 445
f 445 422 434
f 434 435 446
f 446 435 447
f 435 436 447
f 447 436 448
f 436 437 448
f 448 437 449
f 437 438 449
f 449 438 450
f 438 439 450
f 450 439 451
f 439 440 451
f 451 440 452
f 440 441 452
f 452 441 453
f 441 442 453
f 453 442 454
f 442 443 454
f 454 443 455
f 443 444 455
f 455 444 456
f 444 445 456
f 456 445 457
f 445 434 457
f 457 434 446
f 446 447 458
f 458 447 459
f 447 448 459
f 459 448 460
f 448 449 460
f 460 449 461
f 449 450 461
f 461 450 462
f 450 451 462
f 462 451 463
f 451 452 463
f 463 452 464
f 452 453 464
f 464 453 465
f 453 454 465
f 465 454 466
f 454 455 466
f 466 455 467
f 455 456 467
f 467 456 468
f 456 457 468
f 468 457 469
f 457 446 469
f 469 446 458
f 458 459 470
f 470 459 471
f 459 460 471
f 471 460 472
f 460 461 472
f 472 461 473
f 461 462 473
f 473 462 474
f 462 463 474
f 474 463 475
f 463 464 475
f 475 464 476
f 464 465 476
f 476 465 477
f 465 466 477
f 477 466 478
f 466 467 478
f 478 467 479
f 467 468 479
f 479 468 480
f 468 469 480
f 480 469 481
f 469 458 481
f 481 458 470
f 470 471 482
f 482 471 483
f 471 472 483
f 483 472 484
f 472 473 484
f 484 473 485
f 473 474 485
f 485 474 486
f 474 475 486
f 486 475 487
f 475 476 487
f 487 476 488
f 476 477 488
f 488 477 489
f 477 478 489
f 489 478 490
f 478 479 490
f 490 479 491
f 479 480 491
f 491 480 492
f 480 481 492
f 492 481 493
f 481 470 493
f 493 470 482
f 482 483 494
f 494 483 495
f 483 484 495
f 495 484 496
f 484 485 496
f 496 485 497
f 485 486 497
f 497 486 498
f 486 487 498
f 498 487 499
f 487 488 499
f 499 488 500
f 488 489 500
f 500 489 501
f 489 490 501
f 501 490 502
f 490 491 502
f 502 491 503
f 491 492 503
f 503 492 504
f 492 493 504
f 504 493 505
f 493 482 505
f 505 482 494
f 494 495 506
f 506 495 507
f 495 496 507
f 507 496 508
f 496 497 508
f 508 497 509
f 497 498 509
f 509 498 510
f 498 499 510
f 510 499 511
f 499 500 511
f 511 500 512
f 500 501 512
f 512 501 513
f 501 502 513
f 513 502 514
f 502 503 514
f 514 503 515
f 503 504 515
f 515 504 516
f 504 505 516
f 516 505 517
f 505 494 517
f 517 494 506
f 506 507 518
f 518 507 519
f 507 508 519
f 519 508 520
f 508 509 520
f 520 509 521
f 509 510 521
f 521 510 522
f 510 511 522
f 522 511 523
f 511 512 523
f 523 512 524
f 512 513 524
f 524 513 525
f 513 514 525
f 525 514 526
f 514 515 526
f 526 515 527
f 515 516 527
f 527 516 528
f 516 517 528
f 528 517 529
f 517 506 529
f 529 506 518
f 518 519 530
f 530 519 531
f 519 520 531
f 531 520 532
f 520 521 532
f 532 521 533
f 521 522 533
f 533 522 534
f 522 523 534
f 534 523 535
f 523 524 535
f 535 524 536
f 524 525 536
f 536 525 537
f 525 526 537
f 537 526 538
f 526 527 538
f 538 527 539
f 527 528 539
f 539 528 540
f 528 529 540
f 540 529 541
f 529 518 541
f 541 518 530
f 530 531 542
f 542 531 543
f 531 532 543
f 543 532 544
f 532 533 544
f 544 533 545
f 533 534 545
f 545 534 546
f 534 535 546
f 546 535 547
f 535 536 547
f 547 536 548
f 536 537 548
f 548 537 549
f 537 538 549
f 549 538 550
f 538 539 550
f 550 539 551
f 539 540 551
f 551 540 552
f 540 541 552
f 552 541 553
f 541 530 553
f 553 530 542
f 542 543 554
f 554 543 555
f 543 544 555
f 555 544 556
f 544 545 556
f 556 545 557
f 545 546 557
f 557 546 558
f 546 547 558
f 558 547 559
f 547 548 559
f 559 548 560
f 548 549 560
f 560 549 561
f 549 550 561
f 561 550 562
f 550 551 562
f 562 551 563
f 551 552 563
f 563 552 564
f 552 553 564
f 564 553 565
f 553 542 565
f 565 542 554
f 554 555 566
f 566 555 567
f 555 556 567
f 567 556 568
f 556 557 568
f 568 557 569
f 557 558 569
f 569 558 570
f 558 559 570
f 570 559 571
f 559 560 571
f 571 560 572
f 560 561 572
f 572 561 573
f 561 562 573
f 573 562 574
f 562 563 574
f 574 563 575
f 563 564 575
f 575 564 576
f 564 565 576
f 576 565 577
f 565 554 577
f 577 554 566
f 566 567 578
f 578 567 579
f 567 568 579
f 579 568 580
f 568 569 580
f 580 569 581
f 569 570 581
f 581 570 582
f 570 571 582
f 582 571 583
f 571 572 583
f 583 572 584
f 572 573 584
f 584 573 585
f 573 574 585
f 585 574 586
f 574 575 586
f 586 575 587
f 575 576 587
f 587 576 588
f 576 577 588
f 588 577 589
f 577 566 589
f 589 566 578
f 578 579 590
f 590 579 591
f 579 580 591
f 591 580 592
f 580 581 592
f 592 581 593
f 581 582 593
f 593 582 594
f 582 583 594
f 594 583 595
f 583 584 595
f 595 584 596
f 584 585 596
f 596 585 597
f 585 586 597
f 597 586 598
f 586 587 598
f 598 587 599
f 587 588 599
f 599 588 600
f 588 589 600
f 600 589 601
f 589 578 601
f 601 578 590
f 590 591 602
f 602 591 603
f 591 592 603
f 603 592 604
f 592 593 604
f 604 593 605
f 593 594 605
f 605 594 606
f 594 595 606
f 606 595 607
f 595 596 607
f 607 596 608
f 596 597 608
f 608 597 609
f 597 598 609
f 609 598 610
f 598 599 610
f 610 599 611
f 599 600 611
f 611 600 612
f 600 601 612
f 612 601 613
f 601 590 613
f 613 590 602
f 602 603 614
f 614 603 615
f 603 604 615
f 615 604 616
f 604 605 616
f 616 605 617
f 605 606 617
f 617 606 618
f 606 607 618
f 618 607 619
f 607 608 619
f 619 608 620
f 608 609 620
f 620 609 621
f 609 610 621
f 621 610 622
f 610 611 622
f 622 611 623
f 611 612 623
f 623 612 624
f 612 613 624
f 624 613 625
f 613 602 625
f 625 602 614
f 614 615 626
f 626 615 627
f 615 616 627
f 627 616 628
f 616 617 628
f 628 617 629
f 617 618 629
f 629 618 630
f 618 619 630
f 630 619 631
f 619 620 631
f 631 620 632
f 620 621 632
f 632 621 633
f 621 622 633
f 633 622 634
f 622 623 634
f 634 623 635
f 623 624 635
f 635 624 636
f 624 625 636
f 636 625 637
f 625 614 637
f 637 614 626
f 626 627 638
f 638 627 639
f 627 628 639
f 639 628 640
f 628 629 640
f 640 629 641
f 629 630 641
f 641 630 642
f 630 631 642
f 642 631 643
f 631 632 643
f 643 632 644
f 632 633 644
f 644 633 645
f 633 634 645
f 645 634 646
f 634 635 646
f 646 635 647
f 635 636 647
f 647 636 648
f 636 637 648
f 648 637 649
f 637 626 649
f 649 626 638
f 638 639 650
f 650 639 651
f 639 640 651
f 651 640 652
f 640 641 652
f 652 641 653
f 641 642 653
f 653 642 654
f 642 643 654
f 654 643 655
f 643 644 655
f 655 644 656
f 644 645 656
f 656 645 657
f 645 646 657
f 657 646 658
f 646 647 658
f 658 647 659
f 647 648 659
f 659 648 660
f 648 649 660
f 660 649 661
f 649 638 661
f 661 638 650
f 650 651 662
f 662 651 663
f 651 652 663
f 663 652 664
f 652 653 664
f 664 653 665
f 653 654 665
f 665 654 666
f 654 655 666
f 666 655 667
f 655 656 667
f 667 656 668
f 656 657 668
f 668 657 669
f 657 658 669
f 669 658 670
f 658 659 670
f 670 659 671
f 659 660 671
f 671 660 672
f 660 661 672
f 672 661 673
f 661 650 673
f 673 650 662
f 662 663 674
f 674 663 675
f 663 664 675
f 675 664 676
f 664 665 676
f 676 665 677
f 665 666 677
f 677 666 678
f 666 667 678
f 678 667 679
f 667 668 679
f 679 668 680
f 668 669 680
f 680 669 681
f 669 670 681
f 681 670 682
f 670 671 682
f 682 671 683
f 671 672 683
f 683 672 684
f 672 673 684
f 684 673 685
f 673 662 685
f 685 662 674
f 674 675 686
f 686 675 687
f 675 676 687
f 687 676 688
f 676 677 688
f 688 677 689
f 677 678 689
f 689 678 690
f 678 679 690
f 690 679 691
f 679 680 691
f 691 680 692
f 680 681 692
f 692 681 693
f 681 682 693
f 693 682 694
f 682 683 694
f 694 683 695
f 683 684 695
f 695 684 696
f 684 685 696
f 696 685 697
f 685 674 697
f 697 674 686
f 686 687 698
f 698 687 699
f 687 688 699
f 699 688 700
f 688 689 700
f 700 689 701
f 689 690 701
f 701 690 702
f 690 691 702
f 702 691 703
f 691 692 703
f 703 692 704
f 692 693 704
f 704 693 705
f 693 694 705
f 705 694 706
f 694 695 706
f 706 695 707
f 695 696 707
f 707 696 708
f 696 697 708
f 708 697 709
f 697 686 709
f 709 686 698
f 698 699 710
f 710 699 711
f 699 700 711
f 711 700 712
f 700 701 712
f 712 701 713
f 701 702 713
f 713 702 714
f 702 703 714
f 714 703 715
f 703 704 715
f 715 704 716
f 704 705 716
f 716 705 717
f 705 706 717
f 717 706 718
f 706 707 718
f 718 707 719
f 707 708 719
f 719 708 720
f 708 709 720
f 720 709 721
f 709 698 721
f 721 698 710
f 710 711 722
f 722 711 723
f 711 712 723
f 723 712 724
f 712 713 724
f 724 713 725
f 713 714 725
f 725 714 726
f 714 715 726
f 726 715 727
f 715 716 727
f 727 716 728
f 716 717 728
f 728 717 729
f 717 718 729
f 729 718 730
f 718 719 730
f 730 719 731
f 719 720 731
f 731 720 732
f 720 721 732
f 732 721 733
f 721 710 733
f 733 710 722
f 722 723 734
f 734 723 735
f 723 724 735
f 735 724 736
f 724 725 736
f 736 725 737
f 725 726 737
f 737 726 738
f 726 727 738
f 738 727 739
f 727 728 739
f 739 728 740
f 728 729 740
f 740 729 741
f 729 730 741
f 741 730 742
f 730 731 742
f 742 731 743
f 731 732 743
f 743 732 744
f 732 733 744
f 744 733 745
f 733 722 745
f 745 722 734
f 734 735 746
f 746 735 747
f 735 736 747
f 747 736 748
f 736 737 748
f 748 737 749
f 737 738 749
f 749 738 750
f 738 739 750
f 750 739 751
f 739 740 751
f 751 740 752
f 740 741 752
f 752 741 753
f 741 742 753
f 753 742 754
f 742 743 754
f 754 743 755
f 743 744 755
f 755 744 756
f 744 745 756
f 756 745 757
f 745 734 757
f 757 734 746
f 746 747 758
f 758 747 759
f 747 748 759
f 759 748 760
f 748 749 760
f 760 749 761
f 749 750 761
f 761 750 762
f 750 751 762
f 762 751 763
f 751 752 763
f 763 752 764
f 752 753 764
f 764 753 765
f 753 754 765
f 765 754 766
f 754 755 766
f 766 755 767
f 755 756 767
f 767 756 768
f 756 757 768
f 768 757 769
f 757 746 769
f 769 746 758
f 758 759 770
f 770 759 771
f 759 760 771
f 771 760 772
f 760 761 772
f 772 761 773
f 761 762 773
f 773 762 774
f 762 763 774
f 774 763 775
f 763 764 775
f 775 764 776
f 764 765 776
f 776 765 777
f 765 766 777
f 777 766 778
f 766 767 778
f 778 767 779
f 767 768 779
f 779 768 780
f 768 769 780
f 780 769 781
f 769 758 781
f 781 758 770
f 770 771 782
f 782 771 783
f 771 772 783
f 783 772 784
f 772 773 784
f 784 773 785
f 773 774 785
f 785 774 786
f 774 775 786
f 786 775 787
f 775 776 787
f 787 776 788
f 776 777 788
f 788 777 789
f 777 778 789
f 789 778 790
f 778 779 790
f 790 779 791
f 779 780 791
f 791 780 792
f 780 781 792
f 792 781 793
f 781 770 793
f 793 770 782
f 782 783 794
f 794 783 795
f 783 784 795
f 795 784 796
f 784 785 796
f 796 785 797
f 785 786 797
f 797 786 798
f 786 787 798
f 798 787 799
f 787 788 799
f 799 788 800
f 788 789 800
f 800 789 801
f 789 790 801
f 801 790 802
f 790 791 802
f 802 791 803
f 791 792 803
f 803 792 804
f 792 793 804
f 804 793 805
f 793 782 805
f 805 782 794
f 794 795 806
f 806 795 807
f 795 796 807
f 807 796 808
f 796 797 808
f 808 797 809
f 797 798 809
f 809 798 810
f 798 799 810
f 810 799 811
f 799 800 811
f 811 800 812
f 800 801 812
f 812 801 813
f 801 802 813
f 813 802 814
f 802 803 814
f 814 803 815
f 803 804 815
f 815 804 816
f 804 805 816
f 816 805 817
f 805 794 817
f 817 794 806
f 806 807 818
f 818 807 819
f 807 808 819
f 819 808 820
f 808 809 820
f 820 809 821
f 809 810 821
f 821 810 822
f 810 811 822
f 822 811 823
f 811 812 823
f 823 812 824
f 812 813 824
f 824 813 825
f 813 814 825
f 825 814 826
f 814 815 826
f 826 815 827
f 815 816 827
f 827 816 828
f 816 817 828
f 828 817 829
f 817 806 829
f 829 806 818
f 818 819 830
f 830 819 831
f 819 820 831
f 831 820 832
f 820 821 832
f 832 821 833
f 821 822 833
f 833 822 834
f 822 823 834
f 834 823 835
f 823 824 835
f 835 824 836
f 824 825 836
f 836 825 837
f 825 826 837
f 837 826 838
f 826 827 838
f 838 827 839
f 827 828 839
f 839 828 840
f 828 829 840
f 840 829 841
f 829 818 841
f 841 818 830
f 830 831 842
f 842 831 843
f 831 832 843
f 843 832 844
f 832 833 844
f 844 833 845
f 833 834 845
f 845 834 846
f 834 835 846
f 846 835 847
f 835 836 847
f 847 836 848
f 836 837 848
f 848 837 849
f 837 838 849
f 849 838 850
f 838 839 850
f 850 839 851
f 839 840 851
f 851 840 852
f 840 841 852
f 852 841 853
f 841 830 853
f 853 830 842
f 842 843 854
f 854 843 855
f 843 844 855
f 855 844 856
f 844 845 856
f 856 845 857
f 845 846 857
f 857 846 858
f 846 847 858
f 858 847 859
f 847 848 859
f 859 848 860
f 848 849 860
f 860 849 861
f 849 850 861
f 861 850 862
f 850 851 862
f 862 851 863
f 851 852 863
f 863 852 864
f 852 853 864
f 864 853 865
f 853 842 865
f 865 842 854
f 854 855 866
f 866 855 867
f 855 856 867
f 867 856 868
f 856 857 868
f 868 857 869
f 857 858 869
f 869 858 870
f 858 859 870
f 870 859 871
f 859 860 871
f 871 860 872
f 860 861 872
f 872 861 873
f 861 862 873
f 873 862 874
f 862 863 874
f 874 863 875
f 863 864 875
f 875 864 876
f 864 865 876
f 876 865 877
f 865 854 877
f 877 854 866
f 866 867 878
f 878 867 879
f 867 868 879
f 879 868 880
f 868 869 880
f 880 869 881
f 869 870 881
f 881 870 882
f 870 871 882
f 882 871 883
f 871 872 883
f 883 872 884
f 872 873 884
f 884 873 885
f 873 874 885
f 885 874 886
f 874 875 886
f 886 875 887
f 875 876 887
f 887 876 888
f 876 877 888
f 888 877 889
f 877 866 889
f 889 866 878
f 878 879 890
f 890 879 891
f 879 880 891
f 891 880 892
f 880 881 892
f 892 881 893
f 881 882 893
f 893 882 894
f 882 883 894
f 894 883 895
f 883 884 895
f 895 884 896
f 884 885 896
f 896 885 897
f 885 886 897
f 897 886 898
f 886 887 898
f 898 887 899
f 887 888 899
f 899 888 900
f 888 889 900
f 900 889 901
f 889 878 901
f 901 878 890
f 890 891 902
f 902 891 903
f 891 892 903
f 903 892 904
f 892 893 904
f 904 893 905
f 893 894 905
f 905 894 906
f 894 895 906
f 906 895 907
f 895 896 907
f 907 896 908
f 896 897 908
f 908 897 909
f 897 898 909
f 909 898 910
f 898 899 910
f 910 899 911
f 899 900 911
f 911 900 912
f 900 901 912
f 912 901 913
f 901 890 913
f 913 890 902
f 902 903 914
f 914 903 915
f 903 904 915
f 915 904 916
f 904 905 916
f 916 905 917
f 905 906 917
f 917 906 918
f 906 907 918
f 918 907 919
f 907 908 919
f 919 908 920
f 908 909 920
f 920 909 921
f 909 910 921
f 921 910 922
f 910 911 922
f 922 911 923
f 911 912 923
f 923 912 924
f 912 913 924
f 924 913 925
f 913 902 925
f 925 902 914
f 914 915 926
f 926 915 927
f 915 916 927
f 927 916 928
f 916 917 928
f 928 917 929
f 917 918 929
f 929 918 930
f 918 919 930
f 930 919 931
f 919 920 931
f 931 920 932
f 920 921 932
f 932 921 933
f 921 922 933
f 933 922 934
f 922 923 934
f 934 923 935
f 923 924 935
f 935 924 936
f 924 925 936
f 936 925 937
f 925 914 937
f 937 914 926
f 926 927 938
f 938 927 939
f 927 928 939
f 939 928 940
f 928 929 940
f 940 929 941
f 929 930 941
f 941 930 942
f 930 931 942
f 942 931 943
f 931 932 943
f 943 932 944
f 932 933 944
f 944 933 945
f 933 934 945
f 945 934 946
f 934 935 946
f 946 935 947
f 935 936 947
f 947 936 948
f 936 937 948
f 948 937 949
f 937 926 949
f 949 926 938
f 938 939 950
f 950 939 951
f 939 940 951
f 951 940 952
f 940 941 952
f 952 941 953
f 941 942 953
f 953 942 954
f 942 943 954
f 954 943 955
f 943 944 955
f 955 944 956
f 944 945 956
f 956 945 957
f 945 946 957
f 957 946 958
f 946 947 958
f 958 947 959
f 947 948 959
f 959 948 960
f 948 949 960
f 960 949 961
f 949 938 961
f 961 938 950
f 950 951 962
f 962 951 963
f 951 952 963
f 963 952 964
f 952 953 964
f 964 953 965
f 953 954 965
f 965 954 966
f 954 955 966
f 966 955 967
f 955 956 967
f 967 956 968
f 956 957 968
f 968 957 969
f 957 958 969
f 969 958 970
f 958 959 970
f 970 959 971
f 959 960 971
f 971 960 972
f 960 961 972
f 972 961 973
f 961 950 973
f 973 950 962
f 962 963 974
f 974 963 975
f 963 964 975
f 975 964 976
f 964 965 976
f 976 965 977
f 965 966 977
f 977 966 978
f 966 967 978
f 978 967 979
f 967 968 979
f 979 968 980
f 968 969 980
f 980 969 981
f 969 970 981
f 981 970 982
f 970 971 982
f 982 971 983
f 971 972 983
f 983 972 984
f 972 973 984
f 984 973 985
f 973 962 985
f 985 962 974
f 974 975 986
f 986 975 987
f 975 976 987
f 987 976 988
f 976 977 988
f 988 977 989
f 977 978 989
f 989 978 990
f 978 979 990
f 990 979 991
f 979 980 991
f 991 980 992
f 980 981 992
f 992 981 993
f 981 982 993
f 993 982 994
f 982 983 994
f 994 983 995
f 983 984 995
f 995 984 996
f 984 985 996
f 996 985 997
f 985 974 997
f 997 974 986
f 986 987 998
f 998 987 999
f 987 988 999
f 999 988 1000
f 988 989 1000
f 1000 989 1001
f 989 990 1001
f 1001 990 1002
f 990 991 1002
f 1002 991 1003
f 991 992 1003
f 1003 992 1004
f 992 993 1004
f 1004 993 1005
f 993 994 1005
f 1005 994 1006
f 994 995 1006
f 1006 995 1007
f 995 996 1007
f 1007 996 1008
f 996 997 1008
f 1008 997 1009
f 997 986 1009
f 1009 986 998
f 998 999 1010
f 1010 999 1011
f 999 1000 1011
f 1011 1000 1012
f 1000 1001 1012
f 1012 1001 1013
f 1001 1002 1013
f 1013 1002 1014
f 1002 1003 1014
f 1014 1003 1015
f 1003 1004 1015
f 1015 1004 1016
f 1004 1005 1016
f 1016 1005 1017
f 1005 1006 1017
f 1017 1006 1018
f 1006 1007 1018
f 1018 1007 1019
f 1007 1008 1019
f 1019 1008 1020
f 1008 1009 1020
f 1020 1009 1021
f 1009 998 1021
f 1021 998 1010
f 1010 1011 1022
f 1022 1011 1023
f 1011 1012 1023
f 1023 1012 1024
f 1012 1013 1024
f 1024 1013 1025
f 1013 1014 1025
f 1025 1014 1026
f 1014 1015 1026
f 1026 1015 1027
f 1015 1016 1027
f 1027 1016 1028
f 1016 1017 1028
f 1028 1017 1029
f 1017 1018 1029
f 1029 1018 1030
f 1018 1019 1030
f 1030 1019 1031
f 1019 1020 1031
f 1031 1020 1032
f 1020 1021 1032
f 1032 1021 1033
f 1021 1010 1033
f 1033 1010 1022
f 1022 1023 1034
f 1034 1023 1035
f 1023 1024 1035
f 1035 1024 1036
f 1024 1025 1036
f 1036 1025 1037
f 1025 1026 1037
f 1037 1026 1038
f 1026 1027 1038
f 1038 1027 1039
f 1027 1028 1039
f 1039 1028 1040
f 1028 1029 1040
f 1040 1029 1041
f 1029 1030 1041
f 1041 1030 1042
f 1030 1031 1042
f 1042 1031 1043
f 1031 1032 1043
f 1043 1032 1044
f 1032 1033 1044
f 1044 1033 1045
f 1033 1022 1045
f 1045 1022 1034
f 1034 1035 1046
f 1046 1035 1047
f 1035 1036 1047
f 1047 1036 1048
f 1036 1037 1048
f 1048 1037 1049
f 1037 1038 1049
f 1049 1038 1050
f 1038 1039 1050
f 1050 1039 1051
f 1039 1040 1051
f 1051 1040 1052
f 1040 1041 1052
f 1052 1041 1053
f 1041 1042 1053
f 1053 1042 1054
f 1042 1043 1054
f 1054 1043 1055
f 1043 1044 1055
f 1055 1044 1056
f 1044 1045 1056
f 1056 1045 1057
f 1045 1034 1057
f 1057 1034 1046
f 1046 1047 1058
f 1058 1047 1059
f 1047 1048 1059
f 1059 1048 1060
f 1048 1049 1060
f 1060 1049 1061
f 1049 1050 1061
f 1061 1050 1062
f 1050 1051 1062
f 1062 1051 1063
f 1051 1052 1063
f 1063 1052 1064
f 1052 1053 1064
f 1064 1053 1065
f 1053 1054 1065
f 1065 1054 1066
f 1054 1055 1066
f 1066 1055 1067
f 1055 1056 1067
f 1067 1056 1068
f 1056 1057 1068
f 1068 1057 1069
f 1057 1046 1069
f 1069 1046 1058
f 1058 1059 1070
f 1070 1059 1071
f 1059 1060 1071
f 1071 1060 1072
f 1060 1061 1072
f 1072 1061 1073
f 1061 1062 1073
f 1073 1062 1074
f 1062 1063 1074
f 1074 1063 1075
f 1063 1064 1075
f 1075 1064 1076
f 1064 1065 1076
f 1076 1065 1077
f 1065 1066 1077
f 1077 1066 1078
f 1066 1067 1078
f 1078 1067 1079
f 1067 1068 1079
f 1079 1068 1080
f 1068 1069 1080
f 1080 1069 1081
f 1069 1058 1081
f 1081 1058 1070
f 1070 1071 1082
f 1082 1071 1083
f 1071 1072 1083
f 1083 1072 1084
f 1072 1073 1084
f 1084 1073 1085
f 1073 1074 1085
f 1085 1074 1086
f 1074 1075 1086
f 1086 1075 1087
f 1075 1076 1087
f 1087 1076 1088
f 1076 1077 1088
f 1088 1077 1089
f 1077 1078 1089
f 1089 1078 1090
f 1078 1079 1090
f 1090 1079 1091
f 1079 1080 1091
f 1091 1080 1092
f 1080 1081 1092
f 1092 1081 1093
f 1081 1070 1093
f 1093 1070 1082
f 1082 1083 1094
f 1094 1083 1095
f 1083 1084 1095
f 1095 1084 1096
f 1084 1085 1096
f 1096 1085 1097
f 1085 1086 1097
f 1097 1086 1098
f 1086 1087 1098
f 1098 1087 1099
f 1087 1088 1099
f 1099 1088 1100
f 1088 1089 1100
f 1100 1089 1101
f 1089 1090 1101
f 1101 1090 1102
f 1090 1091 1102
f 1102 1091 1103
f 1091 1092 1103
f 1103 1092 1104
f 1092 1093 1104
f 1104 1093 1105
f 1093 1082 1105
f 1105 1082 1094
f 1094 1095 1106
f 1106 1095 1107
f 1095 1096 1107
f 1107 1096 1108
f 1096 1097 1108
f 1108 1097 1109
f 1097 1098 1109
f 1109 1098 1110
f 1098 1099 1110
f 1110 1099 1111
f 1099 1100 1111
f 1111 1100 1112
f 1100 1101 1112
f 1112 1101 1113
f 1101 1102 1113
f 1113 1102 1114
f 1102 1103 1114
f 1114 1103 1115
f 1103 1104 1115
f 1115 1104 1116
f 1104 1105 1116
f 1116 1105 1117
f 1105 1094 1117
f 1117 1094 1106
f 1106 1107 1118
f 1118 1107 1119
f 1107 1108 1119
f 1119 1108 1120
f 1108 1109 1120
f 1120 1109 1121
f 1109 1110 1121
f 1121 1110 1122
f 1110 1111 1122
f 1122 1111 1123
f 1111 1112 1123
f 1123 1112 1124
f 1112 1113 1124
f 1124 1113 1125
f 1113 1114 1125
f 1125 1114 1126
f 1114 1115 1126
f 1126 1115 1127
f 1115 1116 1127
f 1127 1116 1128
f 1116 1117 1128
f 1128 1117 1129
f 1117 1106 1129
f 1129 1106 1118
f 1118 1119 1130
f 1130 1119 1131
f 1119 1120 1131
f 1131 1120 1132
f 1120 1121 1132
f 1132 1121 1133
f 1121 1122 1133
f 1133 1122 1134
f 1122 1123 1134
f 1134 1123 1135
f 1123 1124 1135
f 1135 1124 1136
f 1124 1125 1136
f 1136 1125 1137
f 1125 1126 1137
f 1137 1126 1138
f 1126 1127 1138
f 1138 1127 1139
f 1127 1128 1139
f 1139 1128 1140
f 1128 1129 1140
f 1140 1129 1141
f 1129 1118 1141
f 1141 1118 1130
f 1130 1131 1142
f 1142 1131 1143
f 1131 1132 1143
f 1143 1132 1144
f 1132 1133 1144
f 1144 1133 1145
f 1133 1134 1145
f 1145 1134 1146
f 1134 1135 1146
f 1146 1135 1147
f 1135 1136 1147
f 1147 1136 1148
f 1136 1137 1148
f 1148 1137 1149
f 1137 1138 1149
f 1149 1138 1150
f 1138 1139 1150
f 1150 1139 1151
f 1139 1140 1151
f 1151 1140 1152
f 1140 1141 1152
f 1152 1141 1153
f 1141 1130 1153
f 1153 1130 1142
f 1142 1143 1154
f 1154 1143 1155
f 1143 1144 1155
f 1155 1144 1156
f 1144 1145 1156
f 1156 1145 1157
f 1145 1146 1157
f 1157 1146 1158
f 1146 1147 1158
f 1158 1147 1159
f 1147 1148 1159
f 1159 1148 1160
f 1148 1149 1160
f 1160 1149 1161
f 1149 1150 1161
f 1161 1150 1162
f 1150 1151 1162
f 1162 1151 1163
f 1151 1152 1163
f 1163 1152 1164
f 1152 1153 1164
f 1164 1153 1165
f 1153 1142 1165
f 1165 1142 1154
f 1154 1155 1166
f 1166 1155 1167
f 1155 1156 1167
f 1167 1156 1168
f 1156 1157 1168
f 1168 1157 1169
f 1157 1158 1169
f 1169 1158 1170
f 1158 1159 1170
f 1170 1159 1171
f 1159 1160 1171
f 1171 1160 1172
f 1160 1161 1172
f 1172 1161 1173
f 1161 1162 1173
f 1173 1162 1174
f 1162 1163 1174
f 1174 1163 1175
f 1163 1164 1175
f 1175 1164 1176
f 1164 1165 1176
f 1176 1165 1177
f 1165 1154 1177
f 1177 1154 1166
f 1166 1167 1178
f 1178 1167 1179
f 1167 1168 1179
f 1179 1168 1180
f 1168 1169 1180
f 1180 1169 1181
f 1169 1170 1181
f 1181 1170 1182
f 1170 1171 1182
f 1182 1171 1183
f 1171 1172 1183
f 1183 1172 1184
f 1172 1173 1184
f 1184 1173 1185
f 1173 1174 1185
f 1185 1174 1186
f 1174 1175 1186
f 1186 1175 1187
f 1175 1176 1187
f 1187 1176 1188
f 1176 1177 1188
f 1188 1177 1189
f 1177 1166 1189
f 1189 1166 1178
f 1178 1179 1190
f 1190 1179 1191
f 1179 1180 1191
f 1191 1180 1192
f 1180 1181 1192
f 1192 1181 1193
f 1181 1182 1193
f 1193 1182 1194
f 1182 1183 1194
f 1194 1183 1195
f 1183 1184 1195
f 1195 1184 1196
f 1184 1185 1196
f 1196 1185 1197
f 1185 1186 1197
f 1197 1186 1198
f 1186 1187 1198
f 1198 1187 1199
f 1187 1188 1199
f 1199 1188 1200
f 1188 1189 1200
f 1200 1189 1201
f 1189 1178 1201
f 1201 1178 1190
f 1190 1191 1202
f 1202 1191 1203
f 1191 1192 1203
f 1203 1192 1204
f 1192 1193 1204
f 1204 1193 1205
f 1193 1194 1205
f 1205 1194 1206
f 1194 1195 1206
f 1206 1195 1207
f 1195 1196 1207
f 1207 1196 1208
f 1196 1197 1208
f 1208 1197 1209
f 1197 1198 1209
f 1209 1198 1210
f 1198 1199 1210
f 1210 1199 1211
f 1199 1200 1211
f 1211 1200 1212
f 1200 1201 1212
f 1212 1201 1213
f 1201 1190 1213
f 1213 1190 1202
f 1202 1203 1214
f 1214 1203 1215
f 1203 1204 1215
f 1215 1204 1216
f 1204 1205 1216
f 1216 1205 1217
f 1205 1206 1217
f 1217 1206 1218
f 1206 1207 1218
f 1218 1207 1219
f 1207 1208 1219
f 1219 1208 1220
f 1208 1209 1220
f 1220 1209 1221
f 1209 1210 1221
f 1221 1210 1222
f 1210 1211 1222
f 1222 1211 1223
f 1211 1212 1223
f 1223 1212 1224
f 1212 1213 1224
f 1224 1213 1225
f 1213 1202 1225
f 1225 1202 1214
f 1214 1215 1226
f 1226 1215 1227
f 1215 1216 1227
f 1227 1216 1228
f 1216 1217 1228
f 1228 1217 1229
f 1217 1218 1229
f 1229 1218 1230
f 1218 1219 1230
f 1230 1219 1231
f 1219 1220 1231
f 1231 1220 1232
f 1220 1221 1232
f 1232 1221 1233
f 1221 1222 1233
f 1233 1222 1234
f 1222 1223 1234
f 1234 1223 1235
f 1223 1224 1235
f 1235 1224 1236
f 1224 1225 1236
f 1236 1225 1237
f 1225 1214 1237
f 1237 1214 1226
f 1226 1227 1238
f 1238 1227 1239
f 1227 1228 1239
f 1239 1228 1240
f 1228 1229 1240
f 1240 1229 1241
f 1229 1230 1241
f 1241 1230 1242
f 1230 1231 1242
f 1242 1231 1243
f 1231 1232 1243
f 1243 1232 1244
f 1232 1233 1244
f 1244 1233 1245
f 1233 1234 1245
f 1245 1234 1246
f 1234 1235 1246
f 1246 1235 1247
f 1235 1236 1247
f 1247 1236 1248
f 1236 1237 1248
f 1248 1237 1249
f 1237 1226 1249
f 1249 1226 1238
f 1238 1239 1250
f 1250 1239 1251
f 1239 1240 1251
f 1251 1240 1252
f 1240 1241 1252
f 1252 1241 1253
f 1241 1242 1253
f 1253 1242 1254
f 1242 1243 1254
f 1254 1243 1255
f 1243 1244 1255
f 1255 1244 1256
f 1244 1245 1256
f 1256 1245 1257
f 1245 1246 1257
f 1257 1246 1258
f 1246 1247 1258
f 1258 1247 1259
f 1247 1248 1259
f 1259 1248 1260
f 1248 1249 1260
f 1260 1249 1261
f 1249 1238 1261
f 1261 1238 1250
f 1250 1251 1262
f 1262 1251 1263
f 1251 1252 1263
f 1263 1252 1264
f 1252 1253 1264
f 1264 1253 1265
f 1253 1254 1265
f 1265 1254 1266
f 1254 1255 1266
f 1266 1255 1267
f 1255 1256 1267
f 1267 1256 1268
f 1256 1257 1268
f 1268 1257 1269
f 1257 1258 1269
f 1269 1258 1270
f 1258 1259 1270
f 1270 1259 1271
f 1259 1260 1271
f 1271 1260 1272
f 1260 1261 1272
f 1272 1261 1273
f 1261 1250 1273
f 1273 1250 1262
f 1262 1263 1274
f 1274 1263 1275
f 1263 1264 1275
f 1275 1264 1276
f 1264 1265 1276
f 1276 1265 1277
f 1265 1266 1277
f 1277 1266 1278
f 1266 1267 1278
f 1278 1267 1279
f 1267 1268 1279
f 1279 1268 1280
f 1268 1269 1280
f 1280 1269 1281
f 1269 1270 1281
f 1281 1270 1282
f 1270 1271 1282
f 1282 1271 1283
f 1271 1272 1283
f 1283 1272 1284
f 1272 1273 1284
f 1284 1273 1285
f 1273 1262 1285
f 1285 1262 1274
f 1274 1275 1286
f 1286 1275 1287
f 1275 1276 1287
f 1287 1276 1288
f 1276 1277 1288
f 1288 1277 1289
f 1277 1278 1289
f 1289 1278 1290
f 1278 1279 1290
f 1290 1279 1291
f 1279 1280 1291
f 1291 1280 1292
f 1280 1281 1292
f 1292 1281 1293
f 1281 1282 1293
f 1293 1282 1294
f 1282 1283 1294
f 1294 1283 1295
f 1283 1284 1295
f 1295 1284 1296
f 1284 1285 1296
f 1296 1285 1297
f 1285 1274 1297
f 1297 1274 1286
f 1286 1287 1298
f 1298 1287 1299
f 1287 1288 1299
f 1299 1288 1300
f 1288 1289 1300
f 1300 1289 1301
f 1289 1290 1301
f 1301 1290 1302
f 1290 1291 1302
f 1302 1291 1303
f 1291 1292 1303
f 1303 1292 1304
f 1292 1293 1304
f 1304 1293 1305
f 1293 1294 1305
f 1305 1294 1306
f 1294 1295 1306
f 1306 1295 1307
f 1295 1296 1307
f 1307 1296 1308
f 1296 1297 1308
f 1308 1297 1309
f 1297 1286 1309
f 1309 1286 1298
f 1298 1299 1310
f 1310 1299 1311
f 1299 1300 1311
f 1311 1300 1312
f 1300 1301 1312
f 1312 1301 1313
f 1301 1302 1313
f 1313 1302 1314
f 1302 1303 1314
f 1314 1303 1315
f 1303 1304 1315
f 1315 1304 1316
f 1304 1305 1316
f 1316 1305 1317
f 1305 1306 1317
f 1317 1306 1318
f 1306 1307 1318
f 1318 1307 1319
f 1307 1308 1319
f 1319 1308 1320
f 1308 1309 1320
f 1320 1309 1321
f 1309 1298 1321
f 1321 1298 1310
f 1310 1311 1322
f 1322 1311 1323
f 1311 1312 1323
f 1323 1312 1324
f 1312 1313 1324
f 1324 1313 1325
f 1313 1314 1325
f 1325 1314 1326
f 1314 1315 1326
f 1326 1315 1327
f 1315 1316 1327
f 1327 1316 1328
f 1316 1317 1328
f 1328 1317 1329
f 1317 1318 1329
f 1329 1318 1330
f 1318 1319 1330
f 1330 1319 1331
f 1319 1320 1331
f 1331 1320 1332
f 1320 1321 1332
f 1332 1321 1333
f 1321 1310 1333
f 1333 1310 1322
f 1322 1323 1334
f 1334 1323 1335
f 1323 1324 1335
f 1335 1324 1336
f 1324 1325 1336
f 1336 1325 1337
f 1325 1326 1337
f 1337 1326 1338
f 1326 1327 1338
f 1338 1327 1339
f 1327 1328 1339
f 1339 1328 1340
f 1328 1329 1340
f 1340 1329 1341
f 1329 1330 1341
f 1341 1330 1342
f 1330 1331 1342
f 1342 1331 1343
f 1331 1332 1343
f 1343 1332 1344
f 1332 1333 1344
f 1344 1333 1345
f 1333 1322 1345
f 1345 1322 1334
f 1334 1335 1346
f 1346 1335 1347
f 1335 1336 1347
f 1347 1336 1348
f 1336 1337 1348
f 1348 1337 1349
f 1337 1338 1349
f 1349 1338 1350
f 1338 1339 1350
f 1350 1339 1351
f 1339 1340 1351
f 1351 1340 1352
f 1340 1341 1352
f 1352 1341 1353
f 1341 1342 1353
f 1353 1342 1354
f 1342 1343 1354
f 1354 1343 1355
f 1343 1344 1355
f 1355 1344 1356
f 1344 1345 1356
f 1356 1345 1357
f 1345 1334 1357
f 1357 1334 1346
f 1346 1347 1358
f 1358 1347 1359
f 1347 1348 1359
f 1359 1348 1360
f 1348 1349 1360
f 1360 1349 1361
f 1349 1350 1361
f 1361 1350 1362
f 1350 1351 1362
f 1362 1351 1363
f 1351 1352 1363
f 1363 1352 1364
f 1352 1353 1364
f 1364 1353 1365
f 1353 1354 1365
f 1365 1354 1366
f 1354 1355 1366
f 1366 1355 1367
f 1355 1356 1367
f 1367 1356 1368
f 1356 1357 1368
f 1368 1357 1369
f 1357 1346 1369
f 1369 1346 1358
f 1358 1359 1370
f 1370 1359 1371
f 1359 1360 1371
f 1371 1360 1372
f 1360 1361 1372
f 1372 1361 1373
f 1361 1362 1373
f 1373 1362 1374
f 1362 1363 1374
f 1374 1363 1375
f 1363 1364 1375
f 1375 1364 1376
f 1364 1365 1376
f 1376 1365 1377
f 1365 1366 1377
f 1377 1366 1378
f 1366 1367 1378
f 1378 1367 1379
f 1367 1368 1379
f 1379 1368 1380
f 1368 1369 1380
f 1380 1369 1381
f 1369 1358 1381
f 1381 1358 1370
f 1370 1371 1382
f 1382 1371 1383
f 1371 1372 1383
f 1383 1372 1384
f 1372 1373 1384
f 1384 1373 1385
f 1373 1374 1385
f 1385 1374 1386
f 1374 1375 1386
f 1386 1375 1387
f 1375 1376 1387
f 1387 1376 1388
f 1376 1377 1388
f 1388 1377 1389
f 1377 1378 1389
f 1389 1378 1390
f 1378 1379 1390
f 1390 1379 1391
f 1379 1380 1391
f 1391 1380 1392
f 1380 1381 1392
f 1392 1381 1393
f 1381 1370 1393
f 1393 1370 1382
f 1382 1383 1394
f 1394 1383 1395
f 1383 1384 1395
f 1395 1384 1396
f 1384 1385 1396
f 1396 1385 1397
f 1385 1386 1397
f 1397 1386 1398
f 1386 1387 1398
f 1398 1387 1399
f 1387 1388 1399
f 1399 1388 1400
f 1388 1389 1400
f 1400 1389 1401
f 1389 1390 1401
f 1401 1390 1402
f 1390 1391 1402
f 1402 1391 1403
f 1391 1392 1403
f 1403 1392 1404
f 1392 1393 1404
f 1404 1393 1405
f 1393 1382 1405
f 1405 1382 1394
f 1394 1395 1406
f 1406 1395 1407
f 1395 1396 1407
f 1407 1396 1408
f 1396 1397 1408
f 1408 1397 1409
f 1397 1398 1409
f 1409 1398 1410
f 1398 1399 1410
f 1410 1399 1411
f 1399 1400 1411
f 1411 1400 1412
f 1400 1401 1412
f 1412 1401 1413
f 1401 1402 1413
f 1413 1402 1414
f 1402 1403 1414
f 1414 1403 1415
f 1403 1404 1415
f 1415 1404 1416
f 1404 1405 1416
f 1416 1405 1417
f 1405 1394 1417
f 1417 1394 1406
f 1406 1407 1418
f 1418 1407 1419
f 1407 1408 1419
f 1419 1408 1420
f 1408 1409 1420
f 1420 1409 1421
f 1409 1410 1421
f 1421 1410 1422
f 1410 1411 1422
f 1422 1411 1423
f 1411 1412 1423
f 1423 1412 1424
f 1412 1413 1424
f 1424 1413 1425
f 1413 1414 1425
f 1425 1414 1426
f 1414 1415 1426
f 1426 1415 1427
f 1415 1416 1427
f 1427 1416 1428
f 1416 1417 1428
f 1428 1417 1429
f 1417 1406 1429
f 1429 1406 1418
f 1418 1419 1430
f 1430 1419 1431
f 1419 1420 1431
f 1431 1420 1432
f 1420 1421 1432
f 1432 1421 1433
f 1421 1422 1433
f 1433 1422 1434
f 1422 1423 1434
f 1434 1423 1435
f 1423 1424 1435
f 1435 1424 1436
f 1424 1425 1436
f 1436 1425 1437
f 1425 1426 1437
f 1437 1426 1438
f 1426 1427 1438
f 1438 1427 1439
f 1427 1428 1439
f 1439 1428 1440
f 1428 1429 1440
f 1440 1429 1441
f 1429 1418 1441
f 1441 1418 1430
f 1430 1431 1442
f 1442 1431 1443
f 1431 1432 1443
f 1443 1432 1444
f 1432 1433 1444
f 1444 1433 1445
f 1433 1434 1445
f 1445 1434 1446
f 1434 1435 1446
f 1446 1435 1447
f 1435 1436 1447
f 1447 1436 1448
f 1436 1437 1448
f 1448 1437 1449
f 1437 1438 1449
f 1449 1438 1450
f 1438 1439 1450
f 1450 1439 1451
f 1439 1440 1451
f 1451 1440 1452
f 1440 1441 1452
f 1452 1441 1453
f 1441 1430 1453
f 1453 1430 1442
f 1442 1443 1454
f 1454 1443 1455
f 1443 1444 1455
f 1455 1444 1456
f 1444 1445 1456
f 1456 1445 1457
f 1445 1446 1457
f 1457 1446 1458
f 1446 1447 1458
f 1458 1447 1459
f 1447 1448 1459
f 1459 1448 1460
f 1448 1449 1460
f 1460 1449 1461
f 1449 1450 1461
f 1461 1450 1462
f 1450 1451 1462
f 1462 1451 1463
f 1451 1452 1463
f 1463 1452 1464
f 1452 1453 1464
f 1464 1453 1465
f 1453 1442 1465
f 1465 1442 1454
f 1454 1455 1466
f 1466 1455 1467
f 1455 1456 1467
f 1467 1456 1468
f 1456 1457 1468
f 1468 1457 1469
f 1457 1458 1469
f 1469 1458 1470
f 1458 1459 1470
f 1470 1459 1471
f 1459 1460 1471
f 1471 1460 1472
f 1460 1461 1472
f 1472 1461 1473
f 1461 1462 1473
f 1473 1462 1474
f 1462 1463 1474
f 1474 1463 1475
f 1463 1464 1475
f 1475 1464 1476
f 1464 1465 1476
f 1476 1465 1477
f 1465 1454 1477
f 1477 1454 1466
f 1466 1467 1478
f 1478 1467 1479
f 1467 1468 1479
f 1479 1468 1480
f 1468 1469 1480
f 1480 1469 1481
f 1469 1470 1481
f 1481 1470 1482
f 1470 1471 1482
f 1482 1471 1483
f 1471 1472 1483
f 1483 1472 1484
f 1472 1473 1484
f 1484 1473 1485
f 1473 1474 1485
f 1485 1474 1486
f 1474 1475 1486
f 1486 1475 1487
f 1475 1476 1487
f 1487 1476 1488
f 1476 1477 1488
f 1488 1477 1489
f 1477 1466 1489
f 1489 1466 1478
f 1478 1479 1490
f 1490 1479 1491
f 1479 1480 1491
f 1491 1480 1492
f 1480 1481 1492
f 1492 1481 1493
f 1481 1482 1493
f 1493 1482 1494
f 1482 1483 1494
f 1494 1483 1495
f 1483 1484 1495
f 1495 1484 1496
f 1484 1485 1496
f 1496 1485 1497
f 1485 1486 1497
f 1497 1486 1498
f 1486 1487 1498
f 1498 1487 1499
f 1487 1488 1499
f 1499 1488 1500
f 1488 1489 1500
f 1500 1489 1501
f 1489 1478 1501
f 1501 1478 1490
f 1490 1491 1502
f 1502 1491 1503
f 1491 1492 1503
f 1503 1492 1504
f 1492 1493 1504
f 1504 1493 1505
f 1493 1494 1505
f 1505 1494 1506
f 1494 1495 1506
f 1506 1495 1507
f 1495 1496 1507
f 1507 1496 1508
f 1496 1497 1508
f 1508 1497 1509
f 1497 1498 1509
f 1509 1498 1510
f 1498 1499 1510
f 1510 1499 1511
f 1499 1500 1511
f 1511 1500 1512
f 1500 1501 1512
f 1512 1501 1513
f 1501 1490 1513
f 1513 1490 1502
f 1502 1503 1514
f 1514 1503 1515
f 1503 1504 1515
f 1515 1504 1516
f 1504 1505 1516
f 1516 1505 1517
f 1505 1506 1517
f 1517 1506 1518
f 1506 1507 1518
f 1518 1507 1519
f 1507 1508 1519
f 1519 1508 1520
f 1508 1509 1520
f 1520 1509 1521
f 1509 1510 1521
f 1521 1510 1522
f 1510 1511 1522
f 1522 1511 1523
f 1511 1512 1523
f 1523 1512 1524
f 1512 1513 1524
f 1524 1513 1525
f 1513 1502 1525
f 1525 1502 1514
f 1514 1515 1526
f 1526 1515 1527
f 1515 1516 1527
f 1527 1516 1528
f 1516 1517 1528
f 1528 1517 1529
f 1517 1518 1529
f 1529 1518 1530
f 1518 1519 1530
f 1530 1519 1531
f 1519 1520 1531
f 1531 1520 1532
f 1520 1521 1532
f 1532 1521 1533
f 1521 1522 1533
f 1533 1522 1534
f 1522 1523 1534
f 1534 1523 1535
f 1523 1524 1535
f 1535 1524 1536
f 1524 1525 1536
f 1536 1525 1537
f 1525 1514 1537
f 1537 1514 1526
f 1526 1527 1538
f 1538 1527 1539
f 1527 1528 1539
f 1539 1528 1540
f 1528 1529 1540
f 1540 1529 1541
f 1529 1530 1541
f 1541 1530 1542
f 1530 1531 1542
f 1542 1531 1543
f 1531 1532 1543
f 1543 1532 1544
f 1532 1533 1544
f 1544 1533 1545
f 1533 1534 1545
f 1545 1534 1546
f 1534 1535 1546
f 1546 1535 1547
f 1535 1536 1547
f 1547 1536 1548
f 1536 1537 1548
f 1548 1537 1549
f 1537 1526 1549
f 1549 1526 1538
f 1538 1539 1550
f 1550 1539 1551
f 1539 1540 1551
f 1551 1540 1552
f 1540 1541 1552
f 1552 1541 1553
f 1541 1542 1553
f 1553 1542 1554
f 1542 1543 1554
f 1554 1543 1555
f 1543 1544 1555
f 1555 1544 1556
f 1544 1545 1556
f 1556 1545 1557
f 1545 1546 1557
f 1557 1546 1558
f 1546 1547 1558
f 1558 1547 1559
f 1547 1548 1559
f 1559 1548 1560
f 1548 1549 1560
f 1560 1549 1561
f 1549 1538 1561
f 1561 1538 1550
f 1550 1551 1562
f 1562 1551 1563
f 1551 1552 1563
f 1563 1552 1564
f 1552 1553 1564
f 1564 1553 1565
f 1553 1554 1565
f 1565 1554 1566
f 1554 1555 1566
f 1566 1555 1567
f 1555 1556 1567
f 1567 1556 1568
f 1556 1557 1568
f 1568 1557 1569
f 1557 1558 1569
f 1569 1558 1570
f 1558 1559 1570
f 1570 1559 1571
f 1559 1560 1571
f 1571 1560 1572
f 1560 1561 1572
f 1572 1561 1573
f 1561 1550 1573
f 1573 1550 1562
f 1562 1563 1574
f 1574 1563 1575
f 1563 1564 1575
f 1575 1564 1576
f 1564 1565 1576
f 1576 1565 1577
f 1565 1566 1577
f 1577 1566 1578
f 1566 1567 1578
f 1578 1567 1579
f 1567 1568 1579
f 1579 1568 1580
f 1568 1569 1580
f 1580 1569 1581
f 1569 1570 1581
f 1581 1570 1582
f 1570 1571 1582
f 1582 1571 1583
f 1571 1572 1583
f 1583 1572 1584
f 1572 1573 1584
f 1584 1573 1585
f 1573 1562 1585
f 1585 1562 1574
f 1574 1575 1586
f 1586 1575 1587
f 1575 1576 1587
f 1587 1576 1588
f 1576 1577 1588
f 1588 1577 1589
f 1577 1578 1589
f 1589 1578 1590
f 1578 1579 1590
f 1590 1579 1591
f 1579 1580 1591
f 1591 1580 1592
f 1580 1581 1592
f 1592 1581 1593
f 1581 1582 1593
f 1593 1582 1594
f 1582 1583 1594
f 1594 1583 1595
f 1583 1584 1595
f 1595 1584 1596
f 1584 1585 1596
f 1596 1585 1597
f 1585 1574 1597
f 1597 1574 1586
f 1586 1587 1598
f 1598 1587 1599
f 1587 1588 1599
f 1599 1588 1600
f 1588 1589 1600
f 1600 1589 1601
f 1589 1590 1601
f 1601 1590 1602
f 1590 1591 1602
f 1602 1591 1603
f 1591 1592 1603
f 1603 1592 1604
f 1592 1593 1604
f 1604 1593 1605
f 1593 1594 1605
f 1605 1594 1606
f 1594 1595 1606
f 1606 1595 1607
f 1595 1596 1607
f 1607 1596 1608
f 1596 1597 1608
f 1608 1597 1609
f 1597 1586 1609
f 1609 1586 1598
f 1598 1599 1610
f 1610 1599 1611
f 1599 1600 1611
f 1611 1600 1612
f 1600 1601 1612
f 1612 1601 1613
f 1601 1602 1613
f 1613 1602 1614
f 1602 1603 1614
f 1614 1603 1615
f 1603 1604 1615
f 1615 1604 1616
f 1604 1605 1616
f 1616 1605 1617
f 1605 1606 1617
f 1617 1606 1618
f 1606 1607 1618
f 1618 1607 1619
f 1607 1608 1619
f 1619 1608 1620
f 1608 1609 1620
f 1620 1609 1621
f 1609 1598 1621
f 1621 1598 1610
f 1610 1611 1622
f 1622 1611 1623
f 1611 1612 1623
f 1623 1612 1624
f 1612 1613 1624
f 1624 1613 1625
f 1613 1614 1625
f 1625 1614 1626
f 1614 1615 1626
f 1626 1615 1627
f 1615 1616 1627
f 1627 1616 1628
f 1616 1617 1628
f 1628 1617 1629
f 1617 1618 1629
f 1629 1618 1630
f 1618 1619 1630
f 1630 1619 1631
f 1619 1620 1631
f 1631 1620 1632
f 1620 1621 1632
f 1632 1621 1633
f 1621 1610 1633
f 1633 1610 1622
f 1622 1623 1634
f 1634 1623 1635
f 1623 1624 1635
f 1635 1624 1636
f 1624 1625 1636
f 1636 1625 1637
f 1625 1626 1637
f 1637 1626 1638
f 1626 1627 1638
f 1638 1627 1639
f 1627 1628 1639
f 1639 1628 1640
f 1628 1629 1640
f 1640 1629 1641
f 1629 1630 1641
f 1641 1630 1642
f 1630 1631 1642
f 1642 1631 1643
f 1631 1632 1643
f 1643 1632 1644
f 1632 1633 1644
f 1644 1633 1645
f 1633 1622 1645
f 1645 1622 1634
f 1634 1635 1646
f 1646 1635 1647
f 1635 1636 1647
f 1647 1636 1648
f 1636 1637 1648
f 1648 1637 1649
f 1637 1638 1649
f 1649 1638 1650
f 1638 1639 1650
f 1650 1639 1651
f 1639 1640 1651
f 1651 1640 1652
f 1640 1641 1652
f 1652 1641 1653
f 1641 1642 1653
f 1653 1642 1654
f 1642 1643 1654
f 1654 1643 1655
f 1643 1644 1655
f 1655 1644 1656
f 1644 1645 1656
f 1656 1645 1657
f 1645 1634 1657
f 1657 1634 1646
f 1646 1647 1658
f 1658 1647 1659
f 1647 1648 1659
f 1659 1648 1660
f 1648 1649 1660
f 1660 1649 1661
f 1649 1650 1661
f 1661 1650 1662
f 1650 1651 1662
f 1662 1651 1663
f 1651 1652 1663
f 1663 1652 1664
f 1652 1653 1664
f 1664 1653 1665
f 1653 1654 1665
f 1665 1654 1666
f 1654 1655 1666
f 1666 1655 1667
f 1655 1656 1667
f 1667 1656 1668
f 1656 1657 1668
f 1668 1657 1669
f 1657 1646 1669
f 1669 1646 1658
f 1658 1659 1670
f 1670 1659 1671
f 1659 1660 1671
f 1671 1660 1672
f 1660 1661 1672
f 1672 1661 1673
f 1661 1662 1673
f 1673 1662 1674
f 1662 1663 1674
f 1674 1663 1675
f 1663 1664 1675
f 1675 1664 1676
f 1664 1665 1676
f 1676 1665 1677
f 1665 1666 1677
f 1677 1666 1678
f 1666 1667 1678
f 1678 1667 1679
f 1667 1668 1679
f 1679 1668 1680
f 1668 1669 1680
f 1680 1669 1681
f 1669 1658 1681
f 1681 1658 1670
f 1670 1671 1682
f 1682 1671 1683
f 1671 1672 1683
f 1683 1672 1684
f 1672 1673 1684
f 1684 1673 1685
f 1673 1674 1685
f 1685 1674 1686
f 1674 1675 1686
f 1686 1675 1687
f 1675 1676 1687
f 1687 1676 1688
f 1676 1677 1688
f 1688 1677 1689
f 1677 1678 1689
f 1689 1678 1690
f 1678 1679 1690
f 1690 1679 1691
f 1679 1680 1691
f 1691 1680 1692
f 1680 1681 1692
f 1692 1681 1693
f 1681 1670 1693
f 1693 1670 1682
f 1682 1683 1694
f 1694 1683 1695
f 1683 1684 1695
f 1695 1684 1696
f 1684 1685 1696
f 1696 1685 1697
f 1685 1686 1697
f 1697 1686 1698
f 1686 1687 1698
f 1698 1687 1699
f 1687 1688 1699
f 1699 1688 1700
f 1688 1689 1700
f 1700 1689 1701
f 1689 1690 1701
f 1701 1690 1702
f 1690 1691 1702
f 1702 1691 1703
f 1691 1692 1703
f 1703 1692 1704
f 1692 1693 1704
f 1704 1693 1705
f 1693 1682 1705
f 1705 1682 1694
f 1694 1695 1706
f 1706 1695 1707
f 1695 1696 1707
f 1707 1696 1708
f 1696 1697 1708
f 1708 1697 1709
f 1697 1698 1709
f 1709 1698 1710
f 1698 1699 1710
f 1710 1699 1711
f 1699 1700 1711
f 1711 1700 1712
f 1700 1701 1712
f 1712 1701 1713
f 1701 1702 1713
f 1713 1702 1714
f 1702 1703 1714
f 1714 1703 1715
f 1703 1704 1715
f 1715 1704 1716
f 1704 1705 1716
f 1716 1705 1717
f 1705 1694 1717
f 1717 1694 1706
f 1706 1707 1718
f 1718 1707 1719
f 1707 1708 1719
f 1719 1708 1720
f 1708 1709 1720
f 1720 1709 1721
f 1709 1710 1721
f 1721 1710 1722
f 1710 1711 1722
f 1722 1711 1723
f 1711 1712 1723
f 1723 1712 1724
f 1712 1713 1724
f 1724 1713 1725
f 1713 1714 1725
f 1725 1714 1726
f 1714 1715 1726
f 1726 1715 1727
f 1715 1716 1727
f 1727 1716 1728
f 1716 1717 1728
f 1728 1717 1729
f 1717 1706 1729
f 1729 1706 1718
f 1718 1719 1730
f 1730 1719 1731
f 1719 1720 1731
f 1731 1720 1732
f 1720 1721 1732
f 1732 1721 1733
f 1721 1722 1733
f 1733 1722 1734
f 1722 1723 1734
f 1734 1723 1735
f 1723 1724 1735
f 1735 1724 1736
f 1724 1725 1736
f 1736 1725 1737
f 1725 1726 1737
f 1737 1726 1738
f 1726 1727 1738
f 1738 1727 1739
f 1727 1728 1739
f 1739 1728 1740
f 1728 1729 1740
f 1740 1729 1741
f 1729 1718 1741
f 1741 1718 1730
f 1730 1731 1742
f 1742 1731 1743
f 1731 1732 1743
f 1743 1732 1744
f 1732 1733 1744
f 1744 1733 1745
f 1733 1734 1745
f 1745 1734 1746
f 1734 1735 1746
f 1746 1735 1747
f 1735 1736 1747
f 1747 1736 1748
f 1736 1737 1748
f 1748 1737 1749
f 1737 1738 1749
f 1749 1738 1750
f 1738 1739 1750
f 1750 1739 1751
f 1739 1740 1751
f 1751 1740 1752
f 1740 1741 1752
f 1752 1741 1753
f 1741 1730 1753
f 1753 1730 1742
f 1742 1743 1754
f 1754 1743 1755
f 1743 1744 1755
f 1755 1744 1756
f 1744 1745 1756
f 1756 1745 1757
f 1745 1746 1757
f 1757 1746 1758
f 1746 1747 1758
f 1758 1747 1759
f 1747 1748 1759
f 1759 1748 1760
f 1748 1749 1760
f 1760 1749 1761
f 1749 1750 1761
f 1761 1750 1762
f 1750 1751 1762
f 1762 1751 1763
f 1751 1752 1763
f 1763 1752 1764
f 1752 1753 1764
f 1764 1753 1765
f 1753 1742 1765
f 1765 1742 1754
f 1754 1755 1766
f 1766 1755 1767
f 1755 1756 1767
f 1767 1756 1768
f 1756 1757 1768
f 1768 1757 1769
f 1757 1758 1769
f 1769 1758 1770
f 1758 1759 1770
f 1770 1759 1771
f 1759 1760 1771
f 1771 1760 1772
f 1760 1761 1772
f 1772 1761 1773
f 1761 1762 1773
f 1773 1762 1774
f 1762 1763 1774
f 1774 1763 1775
f 1763 1764 1775
f 1775 1764 1776
f 1764 1765 1776
f 1776 1765 1777
f 1765 1754 1777
f 1777 1754 1766
f 1766 1767 1778
f 1778 1767 1779
f 1767 1768 1779
f 1779 1768 1780
f 1768 1769 1780
f 1780 1769 1781
f 1769 1770 1781
f 1781 1770 1782
f 1770 1771 1782
f 1782 1771 1783
f 1771 1772 1783
f 1783 1772 1784
f 1772 1773 1784
f 1784 1773 1785
f 1773 1774 1785
f 1785 1774 1786
f 1774 1775 1786
f 1786 1775 1787
f 1775 1776 1787
f 1787 1776 1788
f 1776 1777 1788
f 1788 1777 1789
f 1777 1766 1789
f 1789 1766 1778
f 1778 1779 1790
f 1790 1779 1791
f 1779 1780 1791
f 1791 1780 1792
f 1780 1781 1792
f 1792 1781 1793
f 1781 1782 1793
f 1793 1782 1794
f 1782 1783 1794
f 1794 1783 1795
f 1783 1784 1795
f 1795 1784 1796
f 1784 1785 1796
f 1796 1785 1797
f 1785 1786 1797
f 1797 1786 1798
f 1786 1787 1798
f 1798 1787 1799
f 1787 1788 1799
f 1799 1788 1800
f 1788 1789 1800
f 1800 1789 1801
f 1789 1778 1801
f 1801 1778 1790
f 1790 1791 1802
f 1802 1791 1803
f 1791 1792 1803
f 1803 1792 1804
f 1792 1793 1804
f 1804 1793 1805
f 1793 1794 1805
f 1805 1794 1806
f 1794 1795 1806
f 1806 1795 1807
f 1795 1796 1807
f 1807 1796 1808
f 1796 1797 1808
f 1808 1797 1809
f 1797 1798 1809
f 1809 1798 1810
f 1798 1799 1810
f 1810 1799 1811
f 1799 1800 1811
f 1811 1800 1812
f 1800 1801 1812
f 1812 1801 1813
f 1801 1790 1813
f 1813 1790 1802
f 1802 1803 1814
f 1814 1803 1815
f 1803 1804 1815
f 1815 1804 1816
f 1804 1805 1816
f 1816 1805 1817
f 1805 1806 1817
f 1817 1806 1818
f 1806 1807 1818
f 1818 1807 1819
f 1807 1808 1819
f 1819 1808 1820
f 1808 1809 1820
f 1820 1809 1821
f 1809 1810 1821
f 1821 1810 1822
f 1810 1811 1822
f 1822 1811 1823
f 1811 1812 1823
f 1823 1812 1824
f 1812 1813 1824
f 1824 1813 1825
f 1813 1802 1825
f 1825 1802 1814
f 1814 1815 1826
f 1826 1815 1827
f 1815 1816 1827
f 1827 1816 1828
f 1816 1817 1828
f 1828 1817 1829
f 1817 1818 1829
f 1829 1818 1830
f 1818 1819 1830
f 1830 1819 1831
f 1819 1820 1831
f 1831 1820 1832
f 1820 1821 1832
f 1832 1821 1833
f 1821 1822 1833
f 1833 1822 1834
f 1822 1823 1834
f 1834 1823 1835
f 1823 1824 1835
f 1835 1824 1836
f 1824 1825 1836
f 1836 1825 1837
f 1825 1814 1837
f 1837 1814 1826
f 1826 1827 1838
f 1838 1827 1839
f 1827 1828 1839
f 1839 1828 1840
f 1828 1829 1840
f 1840 1829 1841
f 1829 1830 1841
f 1841 1830 1842
f 1830 1831 1842
f 1842 1831 1843
f 1831 1832 1843
f 1843 1832 1844
f 1832 1833 1844
f 1844 1833 1845
f 1833 1834 1845
f 1845 1834 1846
f 1834 1835 1846
f 1846 1835 1847
f 1835 1836 1847
f 1847 1836 1848
f 1836 1837 1848
f 1848 1837 1849
f 1837 1826 1849
f 1849 1826 1838
f 1838 1839 1850
f 1850 1839 1851
f 1839 1840 1851
f 1851 1840 1852
f 1840 1841 1852
f 1852 1841 1853
f 1841 1842 1853
f 1853 1842 1854
f 1842 1843 1854
f 1854 1843 1855
f 1843 1844 1855
f 1855 1844 1856
f 1844 1845 1856
f 1856 1845 1857
f 1845 1846 1857
f 1857 1846 1858
f 1846 1847 1858
f 1858 1847 1859
f 1847 1848 1859
f 1859 1848 1860
f 1848 1849 1860
f 1860 1849 1861
f 1849 1838 1861
f 1861 1838 1850
f 1850 1851 1862
f 1862 1851 1863
f 1851 1852 1863
f 1863 1852 1864
f 1852 1853 1864
f 1864 1853 1865
f 1853 1854 1865
f 1865 1854 1866
f 1854 1855 1866
f 1866 1855 1867
f 1855 1856 1867
f 1867 1856 1868
f 1856 1857 1868
f 1868 1857 1869
f 1857 1858 1869
f 1869 1858 1870
f 1858 1859 1870
f 1870 1859 1871
f 1859 1860 1871
f 1871 1860 1872
f 1860 1861 1872
f 1872 1861 1873
f 1861 1850 1873
f 1873 1850 1862
f 1862 1863 1874
f 1874 1863 1875
f 1863 1864 1875
f 1875 1864 1876
f 1864 1865 1876
f 1876 1865 1877
f 1865 1866 1877
f 1877 1866 1878
f 1866 1867 1878
f 1878 1867 1879
f 1867 1868 1879
f 1879 1868 1880
f 1868 1869 1880
f 1880 1869 1881
f 1869 1870 1881
f 1881 1870 1882
f 1870 1871 1882
f 1882 1871 1883
f 1871 1872 1883
f 1883 1872 1884
f 1872 1873 1884
f 1884 1873 1885
f 1873 1862 1885
f 1885 1862 1874
f 1874 1875 1886
f 1886 1875 1887
f 1875 1876 1887
f 1887 1876 1888
f 1876 1877 1888
f 1888 1877 1889
f 1877 1878 1889
f 1889 1878 1890
f 1878 1879 1890
f 1890 1879 1891
f 1879 1880 1891
f 1891 1880 1892
f 1880 1881 1892
f 1892 1881 1893
f 1881 1882 1893
f 1893 1882 1894
f 1882 1883 1894
f 1894 1883 1895
f 1883 1884 1895
f 1895 1884 1896
f 1884 1885 1896
f 1896 1885 1897
f 1885 1874 1897
f 1897 1874 1886
f 1886 1887 1898
f 1898 1887 1899
f 1887 1888 1899
f 1899 1888 1900
f 1888 1889 1900
f 1900 1889 1901
f 1889 1890 1901
f 1901 1890 1902
f 1890 1891 1902
f 1902 1891 1903
f 1891 1892 1903
f 1903 1892 1904
f 1892 1893 1904
f 1904 1893 1905
f 1893 1894 1905
f 1905 1894 1906
f 1894 1895 1906
f 1906 1895 1907
f 1895 1896 1907
f 1907 1896 1908
f 1896 1897 1908
f 1908 1897 1909
f 1897 1886 1909
f 1909 1886 1898
f 1898 1899 1910
f 1910 1899 1911
f 1899 1900 1911
f 1911 1900 1912
f 1900 1901 1912
f 1912 1901 1913
f 1901 1902 1913
f 1913 1902 1914
f 1902 1903 1914
f 1914 1903 1915
f 1903 1904 1915
f 1915 1904 1916
f 1904 1905 1916
f 1916 1905 1917
f 1905 1906 1917
f 1917 1906 1918
f 1906 1907 1918
f 1918 1907 1919
f 1907 1908 1919
f 1919 1908 1920
f 1908 1909 1920
f 1920 1909 1921
f 1909 1898 1921
f 1921 1898 1910
f 1910 1911 1922
f 1922 1911 1923
f 1911 1912 1923
f 1923 1912 1924
f 1912 1913 1924
f 1924 1913 1925
f 1913 1914 1925
f 1925 1914 1926
f 1914 1915 1926
f 1926 1915 1927
f 1915 1916 1927
f 1927 1916 1928
f 1916 1917 1928
f 1928 1917 1929
f 1917 1918 1929
f 1929 1918 1930
f 1918 1919 1930
f 1930 1919 1931
f 1919 1920 1931
f 1931 1920 1932
f 1920 1921 1932
f 1932 1921 1933
f 1921 1910 1933
f 1933 1910 1922
f 1922 1923 1934
f 1934 1923 1935
f 1923 1924 1935
f 1935 1924 1936
f 1924 1925 1936
f 1936 1925 1937
f 1925 1926 1937
f 1937 1926 1938
f 1926 1927 1938
f 1938 1927 1939
f 1927 1928 1939
f 1939 1928 1940
f 1928 1929 1940
f 1940 1929 1941
f 1929 1930 1941
f 1941 1930 1942
f 1930 1931 1942
f 1942 1931 1943
f 1931 1932 1943
f 1943 1932 1944
f 1932 1933 1944
f 1944 1933 1945
f 1933 1922 1945
f 1945 1922 1934
f 1934 1935 1946
f 1946 1935 1947
f 1935 1936 1947
f 1947 1936 1948
f 1936 1937 1948
f 1948 1937 1949
f 1937 1938 1949
f 1949 1938 1950
f 1938 1939 1950
f 1950 1939 1951
f 1939 1940 1951
f 1951 1940 1952
f 1940 1941 1952
f 1952 1941 1953
f 1941 1942 1953
f 1953 1942 1954
f 1942 1943 1954
f 1954 1943 1955
f 1943 1944 1955
f 1955 1944 1956
f 1944 1945 1956
f 1956 1945 1957
f 1945 1934 1957
f 1957 1934 1946
f 1946 1947 1958
f 1958 1947 1959
f 1947 1948 1959
f 1959 1948 1960
f 1948 1949 1960
f 1960 1949 1961
f 1949 1950 1961
f 1961 1950 1962
f 1950 1951 1962
f 1962 1951 1963
f 1951 1952 1963
f 1963 1952 1964
f 1952 1953 1964
f 1964 1953 1965
f 1953 1954 1965
f 1965 1954 1966
f 1954 1955 1966
f 1966 1955 1967
f 1955 1956 1967
f 1967 1956 1968
f 1956 1957 1968
f 1968 1957 1969
f 1957 1946 1969
f 1969 1946 1958
f 1958 1959 1970
f 1970 1959 1971
f 1959 1960 1971
f 1971 1960 1972
f 1960 1961 1972
f 1972 1961 1973
f 1961 1962 1973
f 1973 1962 1974
f 1962 1963 1974
f 1974 1963 1975
f 1963 1964 1975
f 1975 1964 1976
f 1964 1965 1976
f 1976 1965 1977
f 1965 1966 1977
f 1977 1966 1978
f 1966 1967 1978
f 1978 1967 1979
f 1967 1968 1979
f 1979 1968 1980
f 1968 1969 1980
f 1980 1969 1981
f 1969 1958 1981
f 1981 1958 1970
f 1970 1971 1982
f 1982 1971 1983
f 1971 1972 1983
f 1983 1972 1984
f 1972 1973 1984
f 1984 1973 1985
f 1973 1974 1985
f 1985 1974 1986
f 1974 1975 1986
f 1986 1975 1987
f 1975 1976 1987
f 1987 1976 1988
f 1976 1977 1988
f 1988 1977 1989
f 1977 1978 1989
f 1989 1978 1990
f 1978 1979 1990
f 1990 1979 1991
f 1979 1980 1991
f 1991 1980 1992
f 1980 1981 1992
f 1992 1981 1993
f 1981 1970 1993
f 1993 1970 1982
f 1982 1983 1994
f 1994 1983 1995
f 1983 1984 1995
f 1995 1984 1996
f 1984 1985 1996
f 1996 1985 1997
f 1985 1986 1997
f 1997 1986 1998
f 1986 1987 1998
f 1998 1987 1999
f 1987 1988 1999
f 1999 1988 2000
f 1988 1989 2000
f 2000 1989 2001
f 1989 1990 2001
f 2001 1990 2002
f 1990 1991 2002
f 2002 1991 2003
f 1991 1992 2003
f 2003 1992 2004
f 1992 1993 2004
f 2004 1993 2005
f 1993 1982 2005
f 2005 1982 1994
f 1994 1995 2006
f 2006 1995 2007
f 1995 1996 2007
f 2007 1996 2008
f 1996 1997 2008
f 2008 1997 2009
f 1997 1998 2009
f 2009 1998 2010
f 1998 1999 2010
f 2010 1999 2011
f 1999 2000 2011
f 2011 2000 2012
f 2000 2001 2012
f 2012 2001 2013
f 2001 2002 2013
f 2013 2002 2014
f 2002 2003 2014
f 2014 2003 2015
f 2003 2004 2015
f 2015 2004 2016
f 2004 2005 2016
f 2016 2005 2017
f 2005 1994 2017
f 2017 1994 2006
f 2006 2007 2018
f 2018 2007 2019
f 2007 2008 2019
f 2019 2008 2020
f 2008 2009 2020
f 2020 2009 2021
f 2009 2010 2021
f 2021 2010 2022
f 2010 2011 2022
f 2022 2011 2023
f 2011 2012 2023
f 2023 2012 2024
f 2012 2013 2024
f 2024 2013 2025
f 2013 2014 2025
f 2025 2014 2026
f 2014 2015 2026
f 2026 2015 2027
f 2015 2016 2027
f 2027 2016 2028
f 2016 2017 2028
f 2028 2017 2029
f 2017 2006 2029
f 2029 2006 2018
f 2018 2019 2030
f 2030 2019 2031
f 2019 2020 2031
f 2031 2020 2032
f 2020 2021 2032
f 2032 2021 2033
f 2021 2022 2033
f 2033 2022 2034
f 2022 2023 2034
f 2034 2023 2035
f 2023 2024 2035
f 2035 2024 2036
f 2024 2025 2036
f 2036 2025 2037
f 2025 2026 2037
f 2037 2026 2038
f 2026 2027 2038
f 2038 2027 2039
f 2027 2028 2039
f 2039 2028 2040
f 2028 2029 2040
f 2040 2029 2041
f 2029 2018 2041
f 2041 2018 2030
f 2030 2031 2042
f 2042 2031 2043
f 2031 2032 2043
f 2043 2032 2044
f 2032 2033 2044
f 2044 2033 2045
f 2033 2034 2045
f 2045 2034 2046
f 2034 2035 2046
f 2046 2035 2047
f 2035 2036 2047
f 2047 2036 2048
f 2036 2037 2048
f 2048 2037 2049
f 2037 2038 2049
f 2049 2038 2050
f 2038 2039 2050
f 2050 2039 2051
f 2039 2040 2051
f 2051 2040 2052
f 2040 2041 2052
f 2052 2041 2053
f 2041 2030 2053
f 2053 2030 2042
f 2042 2043 2054
f 2054 2043 2055
f 2043 2044 2055
f 2055 2044 2056
f 2044 2045 2056
f 2056 2045 2057
f 2045 2046 2057
f 2057 2046 2058
f 2046 2047 2058
f 2058 2047 2059
f 2047 2048 2059
f 2059 2048 2060
f 2048 2049 2060
f 2060 2049 2061
f 2049 2050 2061
f 2061 2050 2062
f 2050 2051 2062
f 2062 2051 2063
f 2051 2052 2063
f 2063 2052 2064
f 2052 2053 2064
f 2064 2053 2065
f 2053 2042 2065
f 2065 2042 2054
f 2054 2055 2066
f 2066 2055 2067
f 2055 2056 2067
f 2067 2056 2068
f 2056 2057 2068
f 2068 2057 2069
f 2057 2058 2069
f 2069 2058 2070
f 2058 2059 2070
f 2070 2059 2071
f 2059 2060 2071
f 2071 2060 2072
f 2060 2061 2072
f 2072 2061 2073
f 2061 2062 2073
f 2073 2062 2074
f 2062 2063 2074
f 2074 2063 2075
f 2063 2064 2075
f 2075 2064 2076
f 2064 2065 2076
f 2076 2065 2077
f 2065 2054 2077
f 2077 2054 2066
f 2066 2067 2078
f 2078 2067 2079
f 2067 2068 2079
f 2079 2068 2080
f 2068 2069 2080
f 2080 2069 2081
f 2069 2070 2081
f 2081 2070 2082
f 2070 2071 2082
f 2082 2071 2083
f 2071 2072 2083
f 2083 2072 2084
f 2072 2073 2084
f 2084 2073 2085
f 2073 2074 2085
f 2085 2074 2086
f 2074 2075 2086
f 2086 2075 2087
f 2075 2076 2087
f 2087 2076 2088
f 2076 2077 2088
f 2088 2077 2089
f 2077 2066 2089
f 2089 2066 2078
f 2078 2079 2090
f 2090 2079 2091
f 2079 2080 2091
f 2091 2080 2092
f 2080 2081 2092
f 2092 2081 2093
f 2081 2082 2093
f 2093 2082 2094
f 2082 2083 2094
f 2094 2083 2095
f 2083 2084 2095
f 2095 2084 2096
f 2084 2085 2096
f 2096 2085 2097
f 2085 2086 2097
f 2097 2086 2098
f 2086 2087 2098
f 2098 2087 2099
f 2087 2088 2099
f 2099 2088 2100
f 2088 2089 2100
f 2100 2089 2101
f 2089 2078 2101
f 2101 2078 2090
f 2090 2091 2102
f 2102 2091 2103
f 2091 2092 2103
f 2103 2092 2104
f 2092 2093 2104
f 2104 2093 2105
f 2093 2094 2105
f 2105 2094 2106
f 2094 2095 2106
f 2106 2095 2107
f 2095 2096 2107
f 2107 2096 2108
f 2096 2097 2108
f 2108 2097 2109
f 2097 2098 2109
f 2109 2098 2110
f 2098 2099 2110
f 2110 2099 2111
f 2099 2100 2111
f 2111 2100 2112
f 2100 2101 2112
f 2112 2101 2113
f 2101 2090 2113
f 2113 2090 2102
f 2102 2103 2114
f 2114 2103 2115
f 2103 2104 2115
f 2115 2104 2116
f 2104 2105 2116
f 2116 2105 2117
f 2105 2106 2117
f 2117 2106 2118
f 2106 2107 2118
f 2118 2107 2119
f 2107 2108 2119
f 2119 2108 2120
f 2108 2109 2120
f 2120 2109 2121
f 2109 2110 2121
f 2121 2110 2122
f 2110 2111 2122
f 2122 2111 2123
f 2111 2112 2123
f 2123 2112 2124
f 2112 2113 2124
f 2124 2113 2125
f 2113 2102 2125
f 2125 2102 2114
f 2114 2115 2126
f 2126 2115 2127
f 2115 2116 2127
f 2127 2116 2128
f 2116 2117 2128
f 2128 2117 2129
f 2117 2118 2129
f 2129 2118 2130
f 2118 2119 2130
f 2130 2119 2131
f 2119 2120 2131
f 2131 2120 2132
f 2120 2121 2132
f 2132 2121 2133
f 2121 2122 2133
f 2133 2122 2134
f 2122 2123 2134
f 2134 2123 2135
f 2123 2124 2135
f 2135 2124 2136
f 2124 2125 2136
f 2136 2125 2137
f 2125 2114 2137
f 2137 2114 2126
f 2126 2127 2138
f 2138 2127 2139
f 2127 2128 2139
f 2139 2128 2140
f 2128 2129 2140
f 2140 2129 2141
f 2129 2130 2141
f 2141 2130 2142
f 2130 2131 2142
f 2142 2131 2143
f 2131 2132 2143
f 2143 2132 2144
f 2132 2133 2144
f 2144 2133 2145
f 2133 2134 2145
f 2145 2134 2146
f 2134 2135 2146
f 2146 2135 2147
f 2135 2136 2147
f 2147 2136 2148
f 2136 2137 2148
f 2148 2137 2149
f 2137 2126 2149
f 2149 2126 2138
f 2138 2139 2150
f 2150 2139 2151
f 2139 2140 2151
f 2151 2140 2152
f 2140 2141 2152
f 2152 2141 2153
f 2141 2142 2153
f 2153 2142 2154
f 2142 2143 2154
f 2154 2143 2155
f 2143 2144 2155
f 2155 2144 2156
f 2144 2145 2156
f 2156 2145 2157
f 2145 2146 2157
f 2157 2146 2158
f 2146 2147 2158
f 2158 2147 2159
f 2147 2148 2159
f 2159 2148 2160
f 2148 2149 2160
f 2160 2149 2161
f 2149 2138 2161
f 2161 2138 2150
f 2150 2151 2162
f 2162 2151 2163
f 2151 2152 2163
f 2163 2152 2164
f 2152 2153 2164
f 2164 2153 2165
f 2153 2154 2165
f 2165 2154 2166
f 2154 2155 2166
f 2166 2155 2167
f 2155 2156 2167
f 2167 2156 2168
f 2156 2157 2168
f 2168 2157 2169
f 2157 2158 2169
f 2169 2158 2170
f 2158 2159 2170
f 2170 2159 2171
f 2159 2160 2171
f 2171 2160 2172
f 2160 2161 2172
f 2172 2161 2173
f 2161 2150 2173
f 2173 2150 2162
f 2162 2163 2174
f 2174 2163 2175
f 2163 2164 2175
f 2175 2164 2176
f 2164 2165 2176
f 2176 2165 2177
f 2165 2166 2177
f 2177 2166 2178
f 2166 2167 2178
f 2178 2167 2179
f 2167 2168 2179
f 2179 2168 2180
f 2168 2169 2180
f 2180 2169 2181
f 2169 2170 2181
f 2181 2170 2182
f 2170 2171 2182
f 2182 2171 2183
f 2171 2172 2183
f 2183 2172 2184
f 2172 2173 2184
f 2184 2173 2185
f 2173 2162 2185
f 2185 2162 2174
f 2174 2175 2186
f 2186 2175 2187
f 2175 2176 2187
f 2187 2176 2188
f 2176 2177 2188
f 2188 2177 2189
f 2177 2178 2189
f 2189 2178 2190
f 2178 2179 2190
f 2190 2179 2191
f 2179 2180 2191
f 2191 2180 2192
f 2180 2181 2192
f 2192 2181 2193
f 2181 2182 2193
f 2193 2182 2194
f 2182 2183 2194
f 2194 2183 2195
f 2183 2184 2195
f 2195 2184 2196
f 2184 2185 2196
f 2196 2185 2197
f 2185 2174 2197
f 2197 2174 2186
f 2186 2187 2198
f 2198 2187 2199
f 2187 2188 2199
f 2199 2188 2200
f 2188 2189 2200
f 2200 2189 2201
f 2189 2190 2201
f 2201 2190 2202
f 2190 2191 2202
f 2202 2191 2203
f 2191 2192 2203
f 2203 2192 2204
f 2192 2193 2204
f 2204 2193 2205
f 2193 2194 2205
f 2205 2194 2206
f 2194 2195 2206
f 2206 2195 2207
f 2195 2196 2207
f 2207 2196 2208
f 2196 2197 2208
f 2208 2197 2209
f 2197 2186 2209
f 2209 2186 2198
f 2198 2199 2210
f 2210 2199 2211
f 2199 2200 2211
f 2211 2200 2212
f 2200 2201 2212
f 2212 2201 2213
f 2201 2202 2213
f 2213 2202 2214
f 2202 2203 2214
f 2214 2203 2215
f 2203 2204 2215
f 2215 2204 2216
f 2204 2205 2216
f 2216 2205 2217
f 2205 2206 2217
f 2217 2206 2218
f 2206 2207 2218
f 2218 2207 2219
f 2207 2208 2219
f 2219 2208 2220
f 2208 2209 2220
f 2220 2209 2221
f 2209 2198 2221
f 2221 2198 2210
f 2210 2211 2222
f 2222 2211 2223
f 2211 2212 2223
f 2223 2212 2224
f 2212 2213 2224
f 2224 2213 2225
f 2213 2214 2225
f 2225 2214 2226
f 2214 2215 2226
f 2226 2215 2227
f 2215 2216 2227
f 2227 2216 2228
f 2216 2217 2228
f 2228 2217 2229
f 2217 2218 2229
f 2229 2218 2230
f 2218 2219 2230
f 2230 2219 2231
f 2219 2220 2231
f 2231 2220 2232
f 2220 2221 2232
f 2232 2221 2233
f 2221 2210 2233
f 2233 2210 2222
f 2222 2223 2234
f 2234 2223 2235
f 2223 2224 2235
f 2235 2224 2236
f 2224 2225 2236
f 2236 2225 2237
f 2225 2226 2237
f 2237 2226 2238
f 2226 2227 2238
f 2238 2227 2239
f 2227 2228 2239
f 2239 2228 2240
f 2228 2229 2240
f 2240 2229 2241
f 2229 2230 2241
f 2241 2230 2242
f 2230 2231 2242
f 2242 2231 2243
f 2231 2232 2243
f 2243 2232 2244
f 2232 2233 2244
f 2244 2233 2245
f 2233 2222 2245
f 2245 2222 2234
f 2234 2235 2246
f 2246 2235 2247
f 2235 2236 2247
f 2247 2236 2248
f 2236 2237 2248
f 2248 2237 2249
f 2237 2238 2249
f 2249 2238 2250
f 2238 2239 2250
f 2250 2239 2251
f 2239 2240 2251
f 2251 2240 2252
f 2240 2241 2252
f 2252 2241 2253
f 2241 2242 2253
f 2253 2242 2254
f 2242 2243 2254
f 2254 2243 2255
f 2243 2244 2255
f 2255 2244 2256
f 2244 2245 2256
f 2256 2245 2257
f 2245 2234 2257
f 2257 2234 2246
f 2246 2247 2258
f 2258 2247 2259
f 2247 2248 2259
f 2259 2248 2260
f 2248 2249 2260
f 2260 2249 2261
f 2249 2250 2261
f 2261 2250 2262
f 2250 2251 2262
f 2262 2251 2263
f 2251 2252 2263
f 2263 2252 2264
f 2252 2253 2264
f 2264 2253 2265
f 2253 2254 2265
f 2265 2254 2266
f 2254 2255 2266
f 2266 2255 2267
f 2255 2256 2267
f 2267 2256 2268
f 2256 2257 2268
f 2268 2257 2269
f 2257 2246 2269
f 2269 2246 2258
f 2258 2259 2270
f 2270 2259 2271
f 2259 2260 2271
f 2271 2260 2272
f 2260 2261 2272
f 2272 2261 2273
f 2261 2262 2273
f 2273 2262 2274
f 2262 2263 2274
f 2274 2263 2275
f 2263 2264 2275
f 2275 2264 2276
f 2264 2265 2276
f 2276 2265 2277
f 2265 2266 2277
f 2277 2266 2278
f 2266 2267 2278
f 2278 2267 2279
f 2267 2268 2279
f 2279 2268 2280
f 2268 2269 2280
f 2280 2269 2281
f 2269 2258 2281
f 2281 2258 2270
f 2270 2271 2282
f 2282 2271 2283
f 2271 2272 2283
f 2283 2272 2284
f 2272 2273 2284
f 2284 2273 2285
f 2273 2274 2285
f 2285 2274 2286
f 2274 2275 2286
f 2286 2275 2287
f 2275 2276 2287
f 2287 2276 2288
f 2276 2277 2288
f 2288 2277 2289
f 2277 2278 2289
f 2289 2278 2290
f 2278 2279 2290
f 2290 2279 2291
f 2279 2280 2291
f 2291 2280 2292
f 2280 2281 2292
f 2292 2281 2293
f 2281 2270 2293
f 2293 2270 2282
f 2282 2283 2294
f 2294 2283 2295
f 2283 2284 2295
f 2295 2284 2296
f 2284 2285 2296
f 2296 2285 2297
f 2285 2286 2297
f 2297 2286 2298
f 2286 2287 2298
f 2298 2287 2299
f 2287 2288 2299
f 2299 2288 2300
f 2288 2289 2300
f 2300 2289 2301
f 2289 2290 2301
f 2301 2290 2302
f 2290 2291 2302
f 2302 2291 2303
f 2291 2292 2303
f 2303 2292 2304
f 2292 2293 2304
f 2304 2293 2305
f 2293 2282 2305
f 2305 2282 2294
f 2294 2295 2306
f 2306 2295 2307
f 2295 2296 2307
f 2307 2296 2308
f 2296 2297 2308
f 2308 2297 2309
f 2297 2298 2309
f 2309 2298 2310
f 2298 2299 2310
f 2310 2299 2311
f 2299 2300 2311
f 2311 2300 2312
f 2300 2301 2312
f 2312 2301 2313
f 2301 2302 2313
f 2313 2302 2314
f 2302 2303 2314
f 2314 2303 2315
f 2303 2304 2315
f 2315 2304 2316
f 2304 2305 2316
f 2316 2305 2317
f 2305 2294 2317
f 2317 2294 2306
f 2306 2307 2318
f 2318 2307 2319
f 2307 2308 2319
f 2319 2308 2320
f 2308 2309 2320
f 2320 2309 2321
f 2309 2310 2321
f 2321 2310 2322
f 2310 2311 2322
f 2322 2311 2323
f 2311 2312 2323
f 2323 2312 2324
f 2312 2313 2324
f 2324 2313 2325
f 2313 2314 2325
f 2325 2314 2326
f 2314 2315 2326
f 2326 2315 2327
f 2315 2316 2327
f 2327 2316 2328
f 2316 2317 2328
f 2328 2317 2329
f 2317 2306 2329
f 2329 2306 2318
f 2318 2319 2330
f 2330 2319 2331
f 2319 2320 2331
f 2331 2320 2332
f 2320 2321 2332
f 2332 2321 2333
f 2321 2322 2333
f 2333 2322 2334
f 2322 2323 2334
f 2334 2323 2335
f 2323 2324 2335
f 2335 2324 2336
f 2324 2325 2336
f 2336 2325 2337
f 2325 2326 2337
f 2337 2326 2338
f 2326 2327 2338
f 2338 2327 2339
f 2327 2328 2339
f 2339 2328 2340
f 2328 2329 2340
f 2340 2329 2341
f 2329 2318 2341
f 2341 2318 2330
f 2330 2331 2342
f 2342 2331 2343
f 2331 2332 2343
f 2343 2332 2344
f 2332 2333 2344
f 2344 2333 2345
f 2333 2334 2345
f 2345 2334 2346
f 2334 2335 2346
f 2346 2335 2347
f 2335 2336 2347
f 2347 2336 2348
f 2336 2337 2348
f 2348 2337 2349
f 2337 2338 2349
f 2349 2338 2350
f 2338 2339 2350
f 2350 2339 2351
f 2339 2340 2351
f 2351 2340 2352
f 2340 2341 2352
f 2352 2341 2353
f 2341 2330 2353
f 2353 2330 2342
f 2342 2343 2354
f 2354 2343 2355
f 2343 2344 2355
f 2355 2344 2356
f 2344 2345 2356
f 2356 2345 2357
f 2345 2346 2357
f 2357 2346 2358
f 2346 2347 2358
f 2358 2347 2359
f 2347 2348 2359
f 2359 2348 2360
f 2348 2349 2360
f 2360 2349 2361
f 2349 2350 2361
f 2361 2350 2362
f 2350 2351 2362
f 2362 2351 2363
f 2351 2352 2363
f 2363 2352 2364
f 2352 2353 2364
f 2364 2353 2365
f 2353 2342 2365
f 2365 2342 2354
f 2354 2355 2366
f 2366 2355 2367
f 2355 2356 2367
f 2367 2356 2368
f 2356 2357 2368
f 2368 2357 2369
f 2357 2358 2369
f 2369 2358 2370
f 2358 2359 2370
f 2370 2359 2371
f 2359 2360 2371
f 2371 2360 2372
f 2360 2361 2372
f 2372 2361 2373
f 2361 2362 2373
f 2373 2362 2374
f 2362 2363 2374
f 2374 2363 2375
f 2363 2364 2375
f 2375 2364 2376
f 2364 2365 2376
f 2376 2365 2377
f 2365 2354 2377
f 2377 2354 2366
f 2366 2367 2378
f 2378 2367 2379
f 2367 2368 2379
f 2379 2368 2380
f 2368 2369 2380
f 2380 2369 2381
f 2369 2370 2381
f 2381 2370 2382
f 2370 2371 2382
f 2382 2371 2383
f 2371 2372 2383
f 2383 2372 2384
f 2372 2373 2384
f 2384 2373 2385
f 2373 2374 2385
f 2385 2374 2386
f 2374 2375 2386
f 2386 2375 2387
f 2375 2376 2387
f 2387 2376 2388
f 2376 2377 2388
f 2388 2377 2389
f 2377 2366 2389
f 2389 2366 2378
f 2378 2379 2390
f 2390 2379 2390
f 2379 2380 2390
f 2390 2380 2390
f 2380 2381 2390
f 2390 2381 2390
f 2381 2382 2390
f 2390 2382 2390
f 2382 2383 2390
f 2390 2383 2390
f 2383 2384 2390
f 2390 2384 2390
f 2384 2385 2390
f 2390 2385 2390
f 2385 2386 2390
f 2390 2386 2390
f 2386 2387 2390
f 2390 2387 2390
f 2387 2388 2390
f 2390 2388 2390
f 2388 2389 2390
f 2390 2389 2390
f 2389 2378 2390
f 2390 2378 2390
f 2390 2390 2390
f 2390 2390 2390
f 2390 2390 2390
f 2390 2390 2390
f 2390 2390 2390
f 2390 2390 2390
f 2390 2390 2390
f 2390 2390 2390
f 2390 2390 2390
f 2390 2390 2390
f 2390 2390 2390
f 2390 2390 2390
f 2390 2390 2390
f 2390 2390 2390
f 2390 2390 2390
f 2390 2390 2390
f 2390 2390 2390
f 2390 2390 2390
f 2390 2390 2390
f 2390 2390 2390
f 2390 2390 2390
f 2390 2390 2390
f 2390 2390 2390
f 2390 2390 2390

g Path_(2)
v 183.35199 241.74434 43.0
v 182.91562 240.84457 43.0
v 182.97408 240.96512 42.5
v 183.1338 241.29445 42.133976
v 183.35199 241.74434 42.0
v 183.57018 242.19421 42.133976
v 183.72989 242.52356 42.5
v 183.78836 242.6441 43.0
v 183.72989 242.52356 43.5
v 183.57018 242.19421 43.866024
v 183.35199 241.74434 44.0
v 183.1338 241.29445 43.866024
v 182.97408 240.96512 43.5
v 184.10428 240.27524 43.0
v 184.17601 240.38838 42.5
v 184.37201 240.69751 42.133976
v 184.63974 241.1198 42.0
v 184.90747 241.54208 42.133976
v 185.10345 241.85121 42.5
v 185.17519 241.96436 43.0
v 185.10345 241.85121 43.5
v 184.90747 241.54208 43.866024
v 184.63974 241.1198 44.0
v 184.37201 240.69751 43.866024
v 184.17601 240.38838 43.5
v 184.97554 239.5937 43.0
v 185.07983 239.67781 42.5
v 185.36473 239.9076 42.133976
v 185.75392 240.2215 42.0
v 186.14311 240.53539 42.133976
v 186.42802 240.76518 42.5
v 186.5323 240.84929 43.0
v 186.42802 240.76518 43.5
v 186.14311 240.53539 43.866024
v 185.75392 240.2215 44.0
v 185.36473 239.9076 43.866024
v 185.07983 239.67781 43.5
v 185.439 238.66278 43.078304
v 185.52962 238.68925 42.569347
v 185.85237 238.78355 42.175785
v 186.32076 238.9204 42.00307
v 186.8093 239.06313 42.09748
v 187.18706 239.1735 42.433723
v 187.35284 239.22194 42.921696
v 187.26222 239.19547 43.430653
v 186.93947 239.10117 43.824215
v 186.47108 238.96431 43.99693
v 185.98254 238.82158 43.90252
v 185.60478 238.71121 43.566277
v 185.58652 237.25507 42.89296
v 185.77025 237.31563 42.416107
v 186.1612 237.43063 42.09811
v 186.65459 237.56924 42.02417
v 187.11824 237.69435 42.2141
v 187.4279 237.7724 42.617012
v 187.50061 237.7825 43.124943
v 187.31688 237.72194 43.601795
v 186.92593 237.60693 43.919796
v 186.43253 237.46832 43.993732
v 185.96887 237.34323 43.803802
v 185.65921 237.26517 43.40089
v 186.2914 235.7262 43.14174
v 186.42061 235.87663 42.643208
v 186.74571 236.12024 42.26668
v 187.17958 236.39171 42.113056
v 187.60596 236.61833 42.22349
v 187.9106 236.73936 42.568394
v 188.01187 236.72238 43.055355
v 187.88266 236.57195 43.553883
v 187.55756 236.32834 43.93041
v 187.12369 236.05687 44.084034
v 186.69731 235.83025 43.973602
v 186.39267 235.70921 43.628696
v 187.24844 234.57855 43.37862
v 187.12712 234.60295 42.854
v 187.23631 234.76215 42.31362
v 187.54672 235.01347 41.902275
v 187.97522 235.28961 41.730186
v 188.40695 235.51654 41.843464
v 188.72626 235.63348 42.211758
v 188.84756 235.60909 42.736378
v 188.73839 235.44989 43.27676
v 188.42796 235.19855 43.688103
v 187.99948 234.92242 43.86019
v 187.56773 234.69548 43.746914
v 188.23322 233.2177 44.014606
v 187.836 233.30829 43.897453
v 187.64394 233.53658 43.548435
v 187.70848 233.8414 43.061077
v 188.01233 234.14108 42.56596
v 188.47408 234.35532 42.195755
v 188.96999 234.42671 42.049652
v 189.36719 234.33614 42.166805
v 189.55927 234.10783 42.515823
v 189.49472 233.80301 43.00318
v 189.19087 233.50333 43.4983
v 188.72913 233.2891 43.868504
v 188.69229 232.10118 41.025784
v 188.18593 232.20816 40.981552
v 187.80116 232.55232 40.979565
v 187.64107 233.04144 41.020355
v 187.74855 233.54448 41.093
v 188.0948 233.92662 41.178024
v 188.58705 234.08548 41.252655
v 189.09341 233.9785 41.296886
v 189.47818 233.63434 41.298874
v 189.63828 233.14522 41.25808
v 189.5308 232.64218 41.18544
v 189.18454 232.26004 41.100414
v 188.61792 233.1666 40.190853
v 188.11685 233.28285 40.058773
v 187.74777 233.61316 40.07011
v 187.6096 234.069 40.22183
v 187.73933 234.52824 40.473274
v 188.10223 234.86783 40.757072
v 188.60106 234.99677 40.99718
v 189.10213 234.88051 41.12926
v 189.47119 234.5502 41.117924
v 189.60938 234.09436 40.966206
v 189.47963 233.63512 40.71476
v 189.11673 233.29553 40.43096
v 188.78795 233.19473 38.802505
v 188.27196 233.23572 38.79629
v 187.84561 233.52917 38.793217
v 187.62317 233.9965 38.7941
v 187.66422 234.51245 38.798714
v 187.95776 234.9388 38.805817
v 188.42514 235.16127 38.813503
v 188.94113 235.1203 38.819717
v 189.36748 234.82683 38.822792
v 189.58992 234.35951 38.821903
v 189.54887 233.84357 38.81729
v 189.25533 233.41722 38.810192
v 188.94739 233.20226 37.348522
v 188.43419 233.15344 37.441963
v 187.96178 233.36507 37.48736
v 187.65675 233.78041 37.47255
v 187.60085 234.2882 37.4015
v 187.80902 234.75237 37.293255
v 188.22551 235.04852 37.176807
v 188.73871 235.09732 37.08337
v 189.2111 234.88571 37.03797
v 189.51613 234.47035 37.05278
v 189.57205 233.96257 37.12383
v 189.36388 233.49841 37.23208
v 188.96407 233.01436 36.16049
v 188.48192 232.92245 36.4774
v 187.97739 233.03816 36.58555
v 187.58566 233.33047 36.45595
v 187.41171 233.72108 36.12334
v 187.50214 234.1053 35.676834
v 187.83272 234.38019 35.236076
v 188.31487 234.47209 34.919163
v 188.81938 234.35638 34.811016
v 189.2111 234.06406 34.94061
v 189.38506 233.67346 35.273224
v 189.29463 233.28925 35.71973
v 189.14482 232.36844 35.73007
v 188.84514 232.13025 36.050137
v 188.37675 231.977 36.198135
v 187.86517 231.9498 36.13441
v 187.44746 232.05591 35.876034
v 187.23557 232.26689 35.492237
v 187.28625 232.52623 35.085865
v 187.58594 232.76443 34.765797
v 188.05432 232.91766 34.617798
v 188.56592 232.94487 34.681522
v 188.98361 232.83876 34.9399
v 189.19551 232.62778 35.323692
v 189.49164 231.25403 35.520744
v 189.12592 230.9534 35.969765
v 188.65222 230.74542 36.191727
v 188.1975 230.68584 36.127155
v 187.88356 230.79059 35.793358
v 187.79454 231.03163 35.279766
v 187.9543 231.34436 34.724007
v 188.32002 231.64499 34.27499
v 188.79372 231.85295 34.05303
v 189.24844 231.91255 34.117596
v 189.56238 231.80779 34.451397
v 189.6514 231.56676 34.964985
v 190.15709 229.97719 34.202435
v 189.83784 229.62166 34.378105
v 189.36359 229.41866 34.4121
v 188.86137 229.42256 34.295315
v 188.46577 229.63232 34.059036
v 188.28279 229.99174 33.766582
v 188.36147 230.40453 33.496307
v 188.6807 230.76006 33.320637
v 189.15495 230.96306 33.28664
v 189.65717 230.95917 33.403427
v 190.05276 230.74939 33.6397
v 190.23575 230.38997 33.93216
v 190.21066 229.55717 31.714071
v 189.98924 229.19151 32.07185
v 189.56357 228.95885 32.43241
v 189.0477 228.92154 32.699142
v 188.57986 229.08955 32.80057
v 188.28542 229.4179 32.709522
v 188.24326 229.81859 32.450394
v 188.46468 230.18425 32.092613
v 188.89035 230.41692 31.732054
v 189.40622 230.45422 31.465322
v 189.87405 230.28621 31.363894
v 190.1685 229.95786 31.45494
v 190.16629 228.63202 30.885654
v 190.29482 228.41666 31.229631
v 190.15605 228.21922 31.647743
v 189.78717 228.09265 32.027954
v 189.28702 228.07085 32.26839
v 188.7896 228.15965 32.304626
v 188.4282 228.33527 32.126953
v 188.29968 228.55063 31.782974
v 188.43845 228.74805 31.364862
v 188.80733 228.87462 30.98465
v 189.30748 228.89644 30.744213
v 189.8049 228.80763 30.70798
v 189.65434 227.0551 30.511227
v 189.94316 226.93852 30.915895
v 189.9881 226.87386 31.436295
v 189.77715 226.87842 31.932983
v 189.36682 226.951 32.272873
v 188.86705 227.07214 32.36489
v 188.41177 227.2094 32.184383
v 188.12296 227.32597 31.779713
v 188.078 227.39066 31.259314
v 188.28896 227.38608 30.762627
v 188.6993 227.3135 30.422737
v 189.19905 227.19235 30.330717
v 188.97305 225.59932 30.58155
v 189.38202 225.5706 30.902573
v 189.5831 225.59544 31.385754
v 189.52238 225.66719 31.901625
v 189.21616 225.7666 32.31196
v 188.74648 225.86707 32.50681
v 188.23918 225.94165 32.433964
v 187.83022 225.97037 32.11294
v 187.62915 225.94553 31.62976
v 187.68987 225.87378 31.11389
v 187.99608 225.77437 30.703554
v 188.46576 225.6739 30.508705
v 188.77548 224.2268 30.732077
v 189.23633 224.20409 31.000778
v 189.52078 224.2226 31.445324
v 189.55264 224.27736 31.946598
v 189.32335 224.35373 32.370285
v 188.89435 224.43123 32.602856
v 188.3806 224.48909 32.581997
v 187.91975 224.51181 32.313297
v 187.63528 224.4933 31.868752
v 187.60344 224.43854 31.367477
v 187.83273 224.36217 30.94379
v 188.26172 224.28467 30.711218
v 188.90973 223.36377 31.26766
v 189.19467 222.99745 31.41525
v 189.24124 222.62001 31.73651
v 189.03696 222.33257 32.145355
v 188.63657 222.21214 32.532234
v 188.14735 222.29102 32.793488
v 187.7004 222.54803 32.859108
v 187.41545 222.91435 32.711517
v 187.36888 223.2918 32.39026
v 187.57317 223.57924 31.981415
v 187.97356 223.69966 31.594534
v 188.46277 223.62079 31.333282
v 188.87746 223.50035 30.52087
v 188.96594 222.99104 30.466291
v 188.78882 222.50465 30.428396
v 188.39354 222.17151 30.41734
v 187.88602 222.08089 30.436085
v 187.40224 222.25705 30.479607
v 187.07184 222.6528 30.536247
v 186.98335 223.16212 30.590826
v 187.16049 223.64851 30.628721
v 187.55577 223.98164 30.639776
v 188.0633 224.07228 30.621033
v 188.54706 223.89612 30.577509
v 188.8722 223.59453 28.902552
v 189.02812 223.10152 28.918552
v 188.91641 222.59648 28.946695
v 188.56699 222.21475 28.97944
v 188.07346 222.0586 29.008015
v 187.56808 222.16988 29.02476
v 187.18628 222.51875 29.025188
v 187.03033 223.01176 29.009188
v 187.14204 223.5168 28.981045
v 187.49147 223.89854 28.948298
v 187.985 224.05469 28.919725
v 188.49037 223.94342 28.90298
v 188.90811 223.3848 26.765747
v 189.01768 222.91891 27.008457
v 188.85973 222.46196 27.317547
v 188.47658 222.13635 27.610191
v 187.9709 222.02934 27.807981
v 187.4782 222.1696 27.857916
v 187.13048 222.51955 27.746616
v 187.02092 222.98543 27.503906
v 187.17886 223.44238 27.194817
v 187.56201 223.76799 26.90217
v 188.06769 223.875 26.704382
v 188.5604 223.73474 26.654448
v 189.02911 222.40001 25.68555
v 189.06172 222.06204 26.222515
v 188.8394 221.71147 26.731504
v 188.4217 221.44223 27.076136
v 187.92056 221.32645 27.164064
v 187.47025 221.39517 26.971731
v 187.19144 221.62996 26.550673
v 187.15881 221.96793 26.013708
v 187.38113 222.3185 25.504719
v 187.79884 222.58774 25.160088
v 188.29999 222.70352 25.072159
v 188.75029 222.6348 25.26449
v 189.39247 221.54301 25.100784
v 189.57002 221.40819 25.62974
v 189.51349 221.14539 26.156506
v 189.23799 220.82503 26.539938
v 188.81737 220.53294 26.677294
v 188.3643 220.34741 26.53177
v 188.00023 220.31813 26.142363
v 187.82268 220.45296 25.613409
v 187.87923 220.71576 25.086641
v 188.15472 221.03612 24.70321
v 188.57535 221.3282 24.565853
v 189.0284 221.51373 24.711376
v 189.86015 220.41096 24.959442
v 190.13672 220.47649 25.26227
v 190.229 220.3579 25.662598
v 190.11224 220.08696 26.05316
v 189.81776 219.7363 26.329304
v 189.42445 219.39984 26.417038
v 189.0377 219.16776 26.292856
v 188.76114 219.10223 25.990028
v 188.66885 219.22083 25.5897
v 188.7856 219.49176 25.199139
v 189.0801 219.84244 24.922995
v 189.4734 220.1789 24.83526
v 190.86403 219.61958 24.686935
v 191.12297 219.62648 25.049463
v 191.2076 219.43127 25.43572
v 191.0952 219.08627 25.74221
v 190.81592 218.68393 25.886812
v 190.4446 218.33205 25.830776
v 190.0807 218.12491 25.589119
v 189.82176 218.11801 25.226593
v 189.73714 218.31323 24.840336
v 189.84953 218.65822 24.533844
v 190.12881 219.06056 24.389244
v 190.50014 219.41245 24.44528
v 191.93694 218.80566 24.155722
v 192.07257 218.65657 24.6113
v 192.02155 218.33145 24.989656
v 191.79749 217.91745 25.189413
v 191.46046 217.52547 25.157043
v 191.10077 217.26054 24.901222
v 190.81477 217.19366 24.490496
v 190.67912 217.34276 24.034918
v 190.73016 217.66788 23.65656
v 190.95421 218.08188 23.456804
v 191.29124 218.47386 23.489174
v 191.65094 218.73878 23.744995
v 192.89163 218.12546 23.557455
v 192.97685 217.95358 24.05782
v 192.93301 217.58183 24.468866
v 192.77185 217.1098 24.680454
v 192.53658 216.664 24.63589
v 192.2902 216.36386 24.34711
v 192.09877 216.28981 23.8915
v 192.01355 216.46169 23.391134
v 192.05739 216.83344 22.98009
v 192.21854 217.30547 22.768501
v 192.45383 217.75127 22.813066
v 192.7002 218.0514 23.101843
v 194.07118 217.75002 22.955519
v 194.23181 217.83656 23.441235
v 194.28612 217.67722 23.932516
v 194.21953 217.31468 24.297724
v 194.04991 216.84608 24.439
v 193.82271 216.39699 24.31849
v 193.59879 216.08772 23.968485
v 193.43814 216.00117 23.482767
v 193.38385 216.16052 22.991488
v 193.45042 216.52307 22.62628
v 193.62006 216.99167 22.485003
v 193.84726 217.44077 22.605513
v 195.3949 216.85391 22.696257
v 195.65482 216.85995 23.170403
v 195.73839 216.66582 23.715422
v 195.62321 216.32349 24.185272
v 195.34016 215.92473 24.454063
v 194.96507 215.57635 24.449768
v 194.59845 215.37173 24.17354
v 194.33853 215.36569 23.699394
v 194.25496 215.55983 23.154375
v 194.37013 215.90215 22.684523
v 194.65318 216.30092 22.415733
v 195.02827 216.64929 22.420029
v 196.20584 215.91127 22.272524
v 196.4559 215.79312 22.621208
v 196.4979 215.50636 22.961235
v 196.32057 215.12784 23.201494
v 195.97144 214.75897 23.277609
v 195.54404 214.49858 23.169182
v 195.15291 214.41647 22.90527
v 194.90285 214.5346 22.556585
v 194.86086 214.82137 22.216557
v 195.0382 215.19989 21.976297
v 195.38733 215.56876 21.900185
v 195.81471 215.82915 22.00861
v 197.19856 215.0153 21.857533
v 197.30428 214.75763 22.368511
v 197.21715 214.35753 22.787148
v 196.96051 213.9222 23.00127
v 196.60315 213.56828 22.953505
v 196.2408 213.39062 22.65665
v 195.97057 213.43681 22.19025
v 195.86485 213.69449 21.679274
v 195.95198 214.0946 21.260635
v 196.2086 214.52994 21.046513
v 196.56598 214.88383 21.094278
v 196.92831 215.0615 21.391132
v 198.27463 214.3775 20.665422
v 198.56023 214.05179 20.848745
v 198.59995 213.61958 21.030785
v 198.38315 213.19669 21.162764
v 197.96793 212.89642 21.209318
v 197.46553 212.79926 21.157976
v 197.01059 212.9312 21.022491
v 196.72499 213.25693 20.839169
v 196.68527 213.68913 20.657127
v 196.90207 214.11201 20.525148
v 197.31729 214.41228 20.478594
v 197.81969 214.50946 20.529938
v 197.53485 213.69528 19.353306
v 197.9326 213.41464 19.514929
v 198.11322 213.02504 19.78433
v 198.0283 212.63089 20.089325
v 197.7006 212.3378 20.34819
v 197.21794 212.2243 20.491562
v 196.70961 212.3208 20.481026
v 196.31186 212.60146 20.319403
v 196.13124 212.99104 20.050001
v 196.21616 213.3852 19.745007
v 196.54385 213.67828 19.486141
v 197.02654 213.7918 19.342768
v 197.89632 212.6825 18.726597
v 198.25586 212.41098 18.778091
v 198.38293 212.02092 19.01935
v 198.24348 211.61685 19.385725
v 197.87488 211.30704 19.779045
v 197.37589 211.17448 20.093924
v 196.88019 211.25471 20.245987
v 196.52065 211.52623 20.194492
v 196.39355 211.91628 19.953234
v 196.533 212.32036 19.58686
v 196.90163 212.63017 19.193539
v 197.40062 212.76273 18.87866
v 198.034 212.06479 17.35694
v 198.3374 211.67868 17.543018
v 198.3921 211.19315 17.744467
v 198.18343 210.73828 17.90731
v 197.76729 210.43597 17.987911
v 197.25519 210.36723 17.964676
v 196.78436 210.55048 17.843828
v 196.48096 210.93658 17.65775
v 196.42625 211.42212 17.4563
v 196.63493 211.87698 17.293457
v 197.05107 212.17929 17.212856
v 197.56317 212.24803 17.236092
v 198.16652 211.91519 15.342001
v 198.51994 211.59625 15.362836
v 198.64626 211.13522 15.494678
v 198.5116 210.65564 15.7022
v 198.15205 210.286 15.929797
v 197.66397 210.12534 16.116484
v 197.17813 210.2167 16.21224
v 196.82469 210.53564 16.191406
v 196.6984 210.99667 16.059565
v 196.83305 211.47626 15.852041
v 197.1926 211.8459 15.624444
v 197.68068 212.00656 15.437757
v 198.48009 211.09242 13.591019
v 198.86105 210.8964 13.813324
v 199.02414 210.55966 14.239213
v 198.92563 210.17245 14.754569
v 198.59192 209.83853 15.221302
v 198.11244 209.64737 15.514352
v 197.61565 209.65018 15.555196
v 197.23466 209.8462 15.3328905
v 197.07158 210.18294 14.9070015
v 197.17009 210.57014 14.391645
v 197.5038 210.90407 13.924912
v 197.98329 211.09523 13.631863
v 198.30507 209.65337 12.793811
v 198.75157 209.76976 12.88742
v 199.06357 209.73671 13.247533
v 199.15747 209.56306 13.777659
v 199.0081 209.29536 14.335752
v 198.6555 209.00533 14.772269
v 198.19414 208.77066 14.970248
v 197.74763 208.65427 14.87664
v 197.43564 208.6873 14.516527
v 197.34174 208.86095 13.986401
v 197.4911 209.12866 13.4283085
v 197.8437 209.4187 12.99179
v 199.45996 208.27895 13.098882
v 199.81287 208.52742 13.389931
v 199.9939 208.67174 13.847629
v 199.95454 208.67323 14.349335
v 199.70534 208.53148 14.760617
v 199.31308 208.28448 14.971274
v 198.88284 207.99843 14.924859
v 198.52994 207.74995 14.63381
v 198.3489 207.60564 14.176112
v 198.38826 207.60416 13.674406
v 198.63747 207.7459 13.2631235
v 199.02972 207.99289 13.052467
v 200.1364 207.1129 13.49618
v 200.48222 207.31148 13.821446
v 200.64095 207.39726 14.301856
v 200.57004 207.34729 14.8086815
v 200.2885 207.17493 15.20612
v 199.87175 206.92638 15.387678
v 199.43149 206.66823 15.304708
v 199.08566 206.46965 14.979441
v 198.92694 206.38387 14.499032
v 198.99785 206.43385 13.992207
v 199.2794 206.6062 13.594768
v 199.69614 206.85475 13.41321
v 200.83083 206.1517 12.91457
v 201.15375 206.36813 13.240907
v 201.32141 206.4213 13.74322
v 201.28888 206.29692 14.286917
v 201.06491 206.02837 14.726313
v 200.70947 205.68758 14.943672
v 200.31784 205.36586 14.880754
v 199.99492 205.14941 14.554419
v 199.82726 205.09627 14.052105
v 199.85977 205.22063 13.508409
v 200.08376 205.48918 13.069013
v 200.4392 205.82999 12.851652
v 201.74568 205.00551 13.057547
v 202.0871 205.30354 13.280435
v 202.30397 205.46248 13.71279
v 202.33821 205.43971 14.238763
v 202.18063 205.24136 14.717421
v 201.87346 204.92058 15.020506
v 201.49901 204.56331 15.066809
v 201.1576 204.26527 14.843921
v 200.9407 204.10635 14.411566
v 200.90646 204.1291 13.885592
v 201.06404 204.32745 13.406935
v 201.37122 204.64824 13.103849
v 202.49503 204.10765 13.382591
v 202.9055 204.3263 13.442484
v 203.21652 204.37683 13.685793
v 203.34476 204.2457 14.047322
v 203.25583 203.96805 14.430202
v 202.97359 203.61827 14.731838
v 202.57364 203.29008 14.871409
v 202.16316 203.07144 14.811517
v 201.85214 203.0209 14.568208
v 201.7239 203.15204 14.206678
v 201.81284 203.42969 13.823799
v 202.0951 203.77946 13.522162
v 203.42148 203.4861 11.6953
v 203.7693 203.55722 11.911577
v 203.97891 203.41084 12.302955
v 203.99413 203.0862 12.764563
v 203.81088 202.67026 13.172712
v 203.47827 202.27449 13.418042
v 203.08542 202.00493 13.434815
v 202.73758 201.9338 13.218537
v 202.52798 202.0802 12.82716
v 202.51276 202.40485 12.365553
v 202.69601 202.82079 11.957402
v 203.02863 203.21655 11.712072
v 204.50697 202.26491 11.420046
v 204.84705 202.56575 11.649732
v 205.0581 202.7333 12.072784
v 205.0836 202.7227 12.575848
v 204.91669 202.53676 13.024124
v 204.60211 202.22533 13.297501
v 204.22415 201.87183 13.322725
v 203.88408 201.57098 13.0930395
v 203.673 201.40343 12.669987
v 203.64752 201.41403 12.166924
v 203.81442 201.59996 11.718647
v 204.12901 201.9114 11.445271
v 205.1106 200.55284 11.907332
v 205.56548 200.7672 12.061253
v 205.86877 201.01027 12.372025
v 205.9392 201.21692 12.756376
v 205.75789 201.33179 13.111321
v 205.37343 201.3241 13.341753
v 204.88884 201.19589 13.385926
v 204.43396 200.98154 13.232006
v 204.13068 200.73846 12.921235
v 204.06024 200.5318 12.536883
v 204.24155 200.41693 12.181938
v 204.626 200.42464 11.951507
v 205.29707 199.45787 12.280477
v 205.79517 199.45374 12.471058
v 206.15678 199.47874 12.877033
v 206.285 199.52621 13.389622
v 206.1455 199.58342 13.871475
v 205.77562 199.63503 14.193482
v 205.27449 199.66722 14.2693615
v 204.7764 199.67136 14.07878
v 204.41478 199.64633 13.672805
v 204.28656 199.59886 13.160216
v 204.42607 199.54166 12.678362
v 204.79594 199.49005 12.356355
v 204.96439 198.85005 12.881774
v 205.45436 198.73499 12.762094
v 205.79535 198.47704 12.877719
v 205.89598 198.14531 13.197667
v 205.72928 197.8287 13.63621
v 205.33994 197.61205 14.07584
v 204.83226 197.5534 14.398758
v 204.34227 197.66847 14.518438
v 204.0013 197.92644 14.402814
v 203.90067 198.25815 14.082865
v 204.06735 198.57475 13.644321
v 204.45671 198.79141 13.204692
v 205.27277 198.6539 11.192686
v 205.76868 198.52461 11.08661
v 206.124 198.19319 11.086241
v 206.2435 197.74846 11.191679
v 206.09517 197.30957 11.374671
v 205.71877 196.99413 11.5861845
v 205.21512 196.88664 11.769545
v 204.71921 197.01595 11.875621
v 204.36389 197.34737 11.87599
v 204.24438 197.7921 11.770552
v 204.39272 198.23099 11.58756
v 204.76913 198.54643 11.376046
v 205.06062 197.54128 9.50666
v 205.52519 197.33112 9.484021
v 205.82755 197.01056 9.714712
v 205.88666 196.66548 10.13692
v 205.68668 196.38835 10.637514
v 205.2812 196.25343 11.082361
v 204.77887 196.29686 11.352265
v 204.3143 196.507 11.374905
v 204.01195 196.82758 11.144214
v 203.95284 197.17265 10.722006
v 204.15282 197.44978 10.221412
v 204.55829 197.5847 9.776565
v 204.59395 196.26596 9.593214
v 205.09306 196.13438 9.561693
v 205.47267 195.88428 9.712826
v 205.63107 195.58267 10.006118
v 205.52583 195.31035 10.36298
v 205.18512 195.14032 10.687793
v 204.70026 195.11812 10.893522
v 204.20114 195.2497 10.925044
v 203.82153 195.4998 10.7739105
v 203.66313 195.8014 10.480619
v 203.76837 196.07372 10.123756
v 204.10909 196.24376 9.7989435
v 204.49976 195.25189 8.318307
v 204.98994 195.13885 8.444562
v 205.33138 194.88318 8.749343
v 205.43254 194.55336 9.150987
v 205.26637 194.23778 9.54187
v 204.87737 194.021 9.817259
v 204.36978 193.96109 9.903361
v 203.8796 194.07413 9.777106
v 203.53816 194.3298 9.472325
v 203.43698 194.65962 9.070683
v 203.60316 194.9752 8.679798
v 203.99217 195.19199 8.404409
v 204.73376 194.18887 6.644101
v 205.18404 194.18562 6.6973443
v 205.47942 194.00688 7.0090675
v 205.54073 193.70052 7.4957438
v 205.35156 193.34863 8.026969
v 204.96259 193.0455 8.4604025
v 204.47806 192.87238 8.679905
v 204.02777 192.87561 8.626661
v 203.7324 193.05437 8.314939
v 203.67108 193.36073 7.828262
v 203.86026 193.71262 7.2970366
v 204.24922 194.01573 6.8636036
v 205.19508 193.04335 6.578534
v 205.67525 193.17732 6.5894985
v 206.07101 193.14531 6.7461057
v 206.27634 192.95589 7.006393
v 206.2362 192.65979 7.3006167
v 205.96138 192.33638 7.5499396
v 205.52547 192.07231 7.6875563
v 205.0453 191.93834 7.676592
v 204.64954 191.97035 7.5199847
v 204.44421 192.15979 7.2596974
v 204.48434 192.45587 6.9654737
v 204.75919 192.77928 6.7161508
v 205.6018 191.67099 5.501013
v 206.10437 191.6674 5.458029
v 206.48067 191.5768 5.679513
v 206.62988 191.42343 6.106119
v 206.51202 191.24841 6.623538
v 206.15868 191.09863 7.0931277
v 205.66452 191.01422 7.3890624
v 205.16196 191.0178 7.4320464
v 204.78566 191.10841 7.210562
v 204.63644 191.26178 6.7839565
v 204.7543 191.4368 6.2665377
v 205.10765 191.58658 5.7969475
v 205.68272 190.0327 5.4622345
v 206.1626 190.05298 5.647188
v 206.48337 190.04012 6.0613246
v 206.5591 189.99756 6.593677
v 206.36948 189.93669 7.101601
v 205.96532 189.87386 7.449
v 205.45493 189.82587 7.542788
v 204.97505 189.8056 7.3578343
v 204.65428 189.81847 6.943698
v 204.57855 189.86102 6.4113455
v 204.76817 189.92188 5.903421
v 205.17233 189.98473 5.556022
v 205.90251 188.43219 5.5694623
v 206.36723 188.61455 5.759545
v 206.69603 188.77399 6.1794047
v 206.80083 188.86777 6.716542
v 206.65352 188.87076 7.2270303
v 206.29358 188.7822 7.5740848
v 205.81746 188.62576 7.6647134
v 205.35274 188.4434 7.4746313
v 205.02394 188.28398 7.054771
v 204.91914 188.1902 6.517634
v 205.06645 188.1872 6.0071454
v 205.42639 188.27577 5.660091
v 206.38007 186.93407 5.7913175
v 206.88528 187.04288 5.9287443
v 207.2905 187.2215 6.2363043
v 207.48714 187.42207 6.6315875
v 207.4225 187.59085 7.0086784
v 207.11392 187.6826 7.2665353
v 206.64409 187.67276 7.336066
v 206.13887 187.56396 7.198639
v 205.73366 187.38535 6.891079
v 205.53702 187.18477 6.4957957
v 205.60164 187.01599 6.118705
v 205.91022 186.92422 5.860848
v 206.21233 186.37868 6.688574
v 206.6961 186.19453 6.6110597
v 207.08643 185.96127 6.8008823
v 207.27873 185.74141 7.207179
v 207.22147 185.59386 7.721082
v 206.93 185.55814 8.204893
v 206.4824 185.64384 8.528974
v 205.99863 185.828 8.606487
v 205.6083 186.06126 8.416665
v 205.416 186.28113 8.010368
v 205.47327 186.42868 7.4964647
v 205.76474 186.46439 7.0126543
v 206.51665 186.0933 5.834484
v 206.7474 185.63094 5.8738904
v 206.72948 185.12807 6.004429
v 206.46765 184.71944 6.191122
v 206.03209 184.51453 6.383946
v 205.5395 184.56825 6.531233
v 205.12187 184.86621 6.5935183
v 204.89111 185.32857 6.554112
v 204.90904 185.83145 6.423573
v 205.17087 186.24008 6.23688
v 205.60643 186.44499 6.044056
v 206.09901 186.39127 5.896769
v 206.33493 185.93843 4.7725677
v 206.48784 185.44994 4.8466086
v 206.37299 184.95114 4.920856
v 206.02116 184.57571 4.975415
v 205.52663 184.42424 4.995667
v 205.0219 184.53731 4.9761853
v 204.64221 184.88463 4.92219
v 204.4893 185.37312 4.8481493
v 204.60416 185.87192 4.773902
v 204.95598 186.24734 4.719343
v 205.45052 186.39882 4.699091
v 205.95525 186.28575 4.7185726
v 206.73914 185.41505 3.2847135
v 206.77414 184.90552 3.2625732
v 206.55713 184.43558 3.2259865
v 206.14622 184.13113 3.184757
v 205.65154 184.07379 3.149932
v 205.20563 184.27888 3.1308424
v 204.92796 184.69147 3.132604
v 204.89294 185.201 3.1547444
v 205.10995 185.67094 3.191331
v 205.52086 185.97539 3.2325606
v 206.01555 186.03273 3.2673857
v 206.46147 185.82764 3.286475
v 207.28322 185.21898 1.4190937
v 207.24318 184.73953 1.5579045
v 206.95117 184.33578 1.7503289
v 206.48544 184.11589 1.9448072
v 205.97076 184.13878 2.0892289
v 205.54507 184.39833 2.1448965
v 205.3224 184.82498 2.0968938
v 205.36244 185.30441 1.9580832
v 205.65445 185.70818 1.7656587
v 206.12018 185.92807 1.5711805
v 206.63486 185.90517 1.4267586
v 207.06055 185.64563 1.3710911
v 206.95692 184.21349 0.27967033
v 207.00449 183.89221 0.7780755
v 206.7896 183.62202 1.2940118
v 206.36983 183.47534 1.6892344
v 205.85765 183.49146 1.8578436
v 205.39032 183.66605 1.7546611
v 205.09303 183.95233 1.4073341
v 205.04547 184.2736 0.90892893
v 205.26036 184.54378 0.39299268
v 205.68013 184.69046 -0.002229889
v 206.1923 184.67436 -0.17083922
v 206.65964 184.49977 -0.06765658
v 206.71265 183.23291 -0.7589783
v 206.92903 183.14645 -0.3425047
v 206.89323 182.9727 0.18953608
v 206.61484 182.75822 0.6945842
v 206.16844 182.5605 1.0373123
v 205.67365 182.43248 1.1258868
v 205.26306 182.4085 0.93657416
v 205.04668 182.49496 0.52010053
v 205.08247 182.6687 -0.011940254
v 205.36087 182.88318 -0.51698834
v 205.80727 183.08092 -0.8597165
v 206.30205 183.20892 -0.94829094
v 207.13931 181.90515 -0.61488605
v 207.53494 181.9836 -0.30017954
v 207.73126 181.9712 0.1653075
v 207.67569 181.8713 0.65684825
v 207.38309 181.71068 1.0427347
v 206.93185 181.53233 1.219569
v 206.44293 181.38408 1.1399683
v 206.0473 181.30562 0.82526183
v 205.85097 181.31801 0.35977477
v 205.90656 181.41791 -0.13176596
v 206.19916 181.57855 -0.5176524
v 206.65039 181.75688 -0.6944866
v 207.41525 180.2837 -0.82356995
v 207.746 180.21875 -0.4505326
v 207.83426 180.15977 0.03629762
v 207.65634 180.12256 0.5064749
v 207.25995 180.1171 0.83401567
v 206.75128 180.14484 0.93115556
v 206.26663 180.19836 0.7718661
v 205.93587 180.2633 0.39882872
v 205.84763 180.3223 -0.088001505
v 206.02553 180.35951 -0.5581788
v 206.42192 180.36497 -0.88571954
v 206.9306 180.33723 -0.98285943
v 207.24324 178.61888 -0.72025526
v 207.50021 178.54187 -0.27560118
v 207.51201 178.54286 0.24333383
v 207.27545 178.62158 0.69750154
v 206.85393 178.75694 0.9652082
v 206.36038 178.91267 0.9747218
v 205.92708 179.04704 0.7234934
v 205.6701 179.12404 0.27883932
v 205.65831 179.12305 -0.24009569
v 205.89487 179.04433 -0.6942634
v 206.31639 178.90897 -0.96197003
v 206.80992 178.75325 -0.97148365
v 206.57922 177.19653 -0.7336973
v 206.85307 177.13144 -0.27927417
v 206.89488 177.17403 0.24955383
v 206.69345 177.3129 0.7110877
v 206.30276 177.51082 0.9816597
v 205.8275 177.71478 0.9887705
v 205.395 177.87012 0.7305145
v 205.12117 177.93521 0.27609143
v 205.07936 177.89262 -0.25273657
v 205.28078 177.75375 -0.7142704
v 205.67146 177.55583 -0.9848425
v 206.14673 177.35187 -0.9919532
v 206.12477 175.95209 -0.3982433
v 206.38011 175.88278 0.04436091
v 206.39392 175.90439 0.558208
v 206.1625 176.01111 1.005613
v 205.74786 176.17436 1.2666941
v 205.26111 176.3504 1.2714949
v 204.83267 176.49205 1.0187289
v 204.57733 176.56136 0.57612467
v 204.56352 176.53976 0.06227763
v 204.79494 176.43303 -0.38512737
v 205.20958 176.26978 -0.64620847
v 205.69632 176.09373 -0.65100926
v 205.66754 174.6282 -0.54622287
v 205.93625 174.57439 -0.10112816
v 205.96098 174.59991 0.42124072
v 205.7351 174.69797 0.8809154
v 205.31914 174.84225 1.1547264
v 204.82455 174.99414 1.1693064
v 204.38385 175.1129 0.9207486
v 204.11514 175.16673 0.47565386
v 204.09041 175.14119 -0.046715014
v 204.3163 175.04315 -0.5063897
v 204.73225 174.89885 -0.7802007
v 205.22685 174.74698 -0.79478073
v 205.27989 173.17389 -0.22226004
v 205.5315 173.1106 0.22157079
v 205.54825 173.1574 0.72560596
v 205.32568 173.30174 1.1547897
v 204.92343 173.50496 1.3941225
v 204.44928 173.7126 1.3794754
v 204.03026 173.86902 1.1147729
v 203.77867 173.9323 0.67094207
v 203.76192 173.8855 0.16690692
v 203.98448 173.74117 -0.26227677
v 204.38673 173.53795 -0.50160956
v 204.86089 173.3303 -0.48696244
v 204.56448 171.91037 -0.18987253
v 204.6801 171.70407 0.27273196
v 204.58685 171.65898 0.78576463
v 204.30972 171.78717 1.2117589
v 203.92296 172.0543 1.4365697
v 203.5302 172.3888 1.3999593
v 203.23668 172.70102 1.1117376
v 203.12105 172.90732 0.6491331
v 203.21431 172.95241 0.13610041
v 203.49144 172.82422 -0.28989378
v 203.8782 172.55708 -0.51470464
v 204.27097 172.2226 -0.47809434
v 203.56639 171.00334 -0.66888255
v 203.61243 170.72386 -0.23751068
v 203.46825 170.62518 0.24457702
v 203.17247 170.73378 0.6482055
v 202.80435 171.02051 0.86522293
v 202.46252 171.40858 0.8374796
v 202.23859 171.79399 0.57240933
v 202.19254 172.07347 0.14103743
v 202.33672 172.17213 -0.34105027
v 202.63249 172.06355 -0.7446788
v 203.00063 171.77681 -0.9616962
v 203.34245 171.38875 -0.93395287
v 202.90248 171.39867 -0.03409805
usemtl mat_11
s 1
f 2391 2391 2392
f 2392 2391 2393
f 2391 2391 2393
f 2393 2391 2394
f 2391 2391 2394
f 2394 2391 2395
f 2391 2391 2395
f 2395 2391 2396
f 2391 2391 2396
f 2396 2391 2397
f 2391 2391 2397
f 2397 2391 2398
f 2391 2391 2398
f 2398 2391 2399
f 2391 2391 2399
f 2399 2391 2400
f 2391 2391 2400
f 2400 2391 2401
f 2391 2391 2401
f 2401 2391 2402
f 2391 2391 2402
f 2402 2391 2403
f 2391 2391 2403
f 2403 2391 2392
f 2392 2393 2404
f 2404 2393 2405
f 2393 2394 2405
f 2405 2394 2406
f 2394 2395 2406
f 2406 2395 2407
f 2395 2396 2407
f 2407 2396 2408
f 2396 2397 2408
f 2408 2397 2409
f 2397 2398 2409
f 2409 2398 2410
f 2398 2399 2410
f 2410 2399 2411
f 2399 2400 2411
f 2411 2400 2412
f 2400 2401 2412
f 2412 2401 2413
f 2401 2402 2413
f 2413 2402 2414
f 2402 2403 2414
f 2414 2403 2415
f 2403 2392 2415
f 2415 2392 2404
f 2404 2405 2416
f 2416 2405 2417
f 2405 2406 2417
f 2417 2406 2418
f 2406 2407 2418
f 2418 2407 2419
f 2407 2408 2419
f 2419 2408 2420
f 2408 2409 2420
f 2420 2409 2421
f 2409 2410 2421
f 2421 2410 2422
f 2410 2411 2422
f 2422 2411 2423
f 2411 2412 2423
f 2423 2412 2424
f 2412 2413 2424
f 2424 2413 2425
f 2413 2414 2425
f 2425 2414 2426
f 2414 2415 2426
f 2426 2415 2427
f 2415 2404 2427
f 2427 2404 2416
f 2416 2417 2428
f 2428 2417 2429
f 2417 2418 2429
f 2429 2418 2430
f 2418 2419 2430
f 2430 2419 2431
f 2419 2420 2431
f 2431 2420 2432
f 2420 2421 2432
f 2432 2421 2433
f 2421 2422 2433
f 2433 2422 2434
f 2422 2423 2434
f 2434 2423 2435
f 2423 2424 2435
f 2435 2424 2436
f 2424 2425 2436
f 2436 2425 2437
f 2425 2426 2437
f 2437 2426 2438
f 2426 2427 2438
f 2438 2427 2439
f 2427 2416 2439
f 2439 2416 2428
f 2428 2429 2440
f 2440 2429 2441
f 2429 2430 2441
f 2441 2430 2442
f 2430 2431 2442
f 2442 2431 2443
f 2431 2432 2443
f 2443 2432 2444
f 2432 2433 2444
f 2444 2433 2445
f 2433 2434 2445
f 2445 2434 2446
f 2434 2435 2446
f 2446 2435 2447
f 2435 2436 2447
f 2447 2436 2448
f 2436 2437 2448
f 2448 2437 2449
f 2437 2438 2449
f 2449 2438 2450
f 2438 2439 2450
f 2450 2439 2451
f 2439 2428 2451
f 2451 2428 2440
f 2440 2441 2452
f 2452 2441 2453
f 2441 2442 2453
f 2453 2442 2454
f 2442 2443 2454
f 2454 2443 2455
f 2443 2444 2455
f 2455 2444 2456
f 2444 2445 2456
f 2456 2445 2457
f 2445 2446 2457
f 2457 2446 2458
f 2446 2447 2458
f 2458 2447 2459
f 2447 2448 2459
f 2459 2448 2460
f 2448 2449 2460
f 2460 2449 2461
f 2449 2450 2461
f 2461 2450 2462
f 2450 2451 2462
f 2462 2451 2463
f 2451 2440 2463
f 2463 2440 2452
f 2452 2453 2464
f 2464 2453 2465
f 2453 2454 2465
f 2465 2454 2466
f 2454 2455 2466
f 2466 2455 2467
f 2455 2456 2467
f 2467 2456 2468
f 2456 2457 2468
f 2468 2457 2469
f 2457 2458 2469
f 2469 2458 2470
f 2458 2459 2470
f 2470 2459 2471
f 2459 2460 2471
f 2471 2460 2472
f 2460 2461 2472
f 2472 2461 2473
f 2461 2462 2473
f 2473 2462 2474
f 2462 2463 2474
f 2474 2463 2475
f 2463 2452 2475
f 2475 2452 2464
f 2464 2465 2476
f 2476 2465 2477
f 2465 2466 2477
f 2477 2466 2478
f 2466 2467 2478
f 2478 2467 2479
f 2467 2468 2479
f 2479 2468 2480
f 2468 2469 2480
f 2480 2469 2481
f 2469 2470 2481
f 2481 2470 2482
f 2470 2471 2482
f 2482 2471 2483
f 2471 2472 2483
f 2483 2472 2484
f 2472 2473 2484
f 2484 2473 2485
f 2473 2474 2485
f 2485 2474 2486
f 2474 2475 2486
f 2486 2475 2487
f 2475 2464 2487
f 2487 2464 2476
f 2476 2477 2488
f 2488 2477 2489
f 2477 2478 2489
f 2489 2478 2490
f 2478 2479 2490
f 2490 2479 2491
f 2479 2480 2491
f 2491 2480 2492
f 2480 2481 2492
f 2492 2481 2493
f 2481 2482 2493
f 2493 2482 2494
f 2482 2483 2494
f 2494 2483 2495
f 2483 2484 2495
f 2495 2484 2496
f 2484 2485 2496
f 2496 2485 2497
f 2485 2486 2497
f 2497 2486 2498
f 2486 2487 2498
f 2498 2487 2499
f 2487 2476 2499
f 2499 2476 2488
f 2488 2489 2500
f 2500 2489 2501
f 2489 2490 2501
f 2501 2490 2502
f 2490 2491 2502
f 2502 2491 2503
f 2491 2492 2503
f 2503 2492 2504
f 2492 2493 2504
f 2504 2493 2505
f 2493 2494 2505
f 2505 2494 2506
f 2494 2495 2506
f 2506 2495 2507
f 2495 2496 2507
f 2507 2496 2508
f 2496 2497 2508
f 2508 2497 2509
f 2497 2498 2509
f 2509 2498 2510
f 2498 2499 2510
f 2510 2499 2511
f 2499 2488 2511
f 2511 2488 2500
f 2500 2501 2512
f 2512 2501 2513
f 2501 2502 2513
f 2513 2502 2514
f 2502 2503 2514
f 2514 2503 2515
f 2503 2504 2515
f 2515 2504 2516
f 2504 2505 2516
f 2516 2505 2517
f 2505 2506 2517
f 2517 2506 2518
f 2506 2507 2518
f 2518 2507 2519
f 2507 2508 2519
f 2519 2508 2520
f 2508 2509 2520
f 2520 2509 2521
f 2509 2510 2521
f 2521 2510 2522
f 2510 2511 2522
f 2522 2511 2523
f 2511 2500 2523
f 2523 2500 2512
f 2512 2513 2524
f 2524 2513 2525
f 2513 2514 2525
f 2525 2514 2526
f 2514 2515 2526
f 2526 2515 2527
f 2515 2516 2527
f 2527 2516 2528
f 2516 2517 2528
f 2528 2517 2529
f 2517 2518 2529
f 2529 2518 2530
f 2518 2519 2530
f 2530 2519 2531
f 2519 2520 2531
f 2531 2520 2532
f 2520 2521 2532
f 2532 2521 2533
f 2521 2522 2533
f 2533 2522 2534
f 2522 2523 2534
f 2534 2523 2535
f 2523 2512 2535
f 2535 2512 2524
f 2524 2525 2536
f 2536 2525 2537
f 2525 2526 2537
f 2537 2526 2538
f 2526 2527 2538
f 2538 2527 2539
f 2527 2528 2539
f 2539 2528 2540
f 2528 2529 2540
f 2540 2529 2541
f 2529 2530 2541
f 2541 2530 2542
f 2530 2531 2542
f 2542 2531 2543
f 2531 2532 2543
f 2543 2532 2544
f 2532 2533 2544
f 2544 2533 2545
f 2533 2534 2545
f 2545 2534 2546
f 2534 2535 2546
f 2546 2535 2547
f 2535 2524 2547
f 2547 2524 2536
f 2536 2537 2548
f 2548 2537 2549
f 2537 2538 2549
f 2549 2538 2550
f 2538 2539 2550
f 2550 2539 2551
f 2539 2540 2551
f 2551 2540 2552
f 2540 2541 2552
f 2552 2541 2553
f 2541 2542 2553
f 2553 2542 2554
f 2542 2543 2554
f 2554 2543 2555
f 2543 2544 2555
f 2555 2544 2556
f 2544 2545 2556
f 2556 2545 2557
f 2545 2546 2557
f 2557 2546 2558
f 2546 2547 2558
f 2558 2547 2559
f 2547 2536 2559
f 2559 2536 2548
f 2548 2549 2560
f 2560 2549 2561
f 2549 2550 2561
f 2561 2550 2562
f 2550 2551 2562
f 2562 2551 2563
f 2551 2552 2563
f 2563 2552 2564
f 2552 2553 2564
f 2564 2553 2565
f 2553 2554 2565
f 2565 2554 2566
f 2554 2555 2566
f 2566 2555 2567
f 2555 2556 2567
f 2567 2556 2568
f 2556 2557 2568
f 2568 2557 2569
f 2557 2558 2569
f 2569 2558 2570
f 2558 2559 2570
f 2570 2559 2571
f 2559 2548 2571
f 2571 2548 2560
f 2560 2561 2572
f 2572 2561 2573
f 2561 2562 2573
f 2573 2562 2574
f 2562 2563 2574
f 2574 2563 2575
f 2563 2564 2575
f 2575 2564 2576
f 2564 2565 2576
f 2576 2565 2577
f 2565 2566 2577
f 2577 2566 2578
f 2566 2567 2578
f 2578 2567 2579
f 2567 2568 2579
f 2579 2568 2580
f 2568 2569 2580
f 2580 2569 2581
f 2569 2570 2581
f 2581 2570 2582
f 2570 2571 2582
f 2582 2571 2583
f 2571 2560 2583
f 2583 2560 2572
f 2572 2573 2584
f 2584 2573 2585
f 2573 2574 2585
f 2585 2574 2586
f 2574 2575 2586
f 2586 2575 2587
f 2575 2576 2587
f 2587 2576 2588
f 2576 2577 2588
f 2588 2577 2589
f 2577 2578 2589
f 2589 2578 2590
f 2578 2579 2590
f 2590 2579 2591
f 2579 2580 2591
f 2591 2580 2592
f 2580 2581 2592
f 2592 2581 2593
f 2581 2582 2593
f 2593 2582 2594
f 2582 2583 2594
f 2594 2583 2595
f 2583 2572 2595
f 2595 2572 2584
f 2584 2585 2596
f 2596 2585 2597
f 2585 2586 2597
f 2597 2586 2598
f 2586 2587 2598
f 2598 2587 2599
f 2587 2588 2599
f 2599 2588 2600
f 2588 2589 2600
f 2600 2589 2601
f 2589 2590 2601
f 2601 2590 2602
f 2590 2591 2602
f 2602 2591 2603
f 2591 2592 2603
f 2603 2592 2604
f 2592 2593 2604
f 2604 2593 2605
f 2593 2594 2605
f 2605 2594 2606
f 2594 2595 2606
f 2606 2595 2607
f 2595 2584 2607
f 2607 2584 2596
f 2596 2597 2608
f 2608 2597 2609
f 2597 2598 2609
f 2609 2598 2610
f 2598 2599 2610
f 2610 2599 2611
f 2599 2600 2611
f 2611 2600 2612
f 2600 2601 2612
f 2612 2601 2613
f 2601 2602 2613
f 2613 2602 2614
f 2602 2603 2614
f 2614 2603 2615
f 2603 2604 2615
f 2615 2604 2616
f 2604 2605 2616
f 2616 2605 2617
f 2605 2606 2617
f 2617 2606 2618
f 2606 2607 2618
f 2618 2607 2619
f 2607 2596 2619
f 2619 2596 2608
f 2608 2609 2620
f 2620 2609 2621
f 2609 2610 2621
f 2621 2610 2622
f 2610 2611 2622
f 2622 2611 2623
f 2611 2612 2623
f 2623 2612 2624
f 2612 2613 2624
f 2624 2613 2625
f 2613 2614 2625
f 2625 2614 2626
f 2614 2615 2626
f 2626 2615 2627
f 2615 2616 2627
f 2627 2616 2628
f 2616 2617 2628
f 2628 2617 2629
f 2617 2618 2629
f 2629 2618 2630
f 2618 2619 2630
f 2630 2619 2631
f 2619 2608 2631
f 2631 2608 2620
f 2620 2621 2632
f 2632 2621 2633
f 2621 2622 2633
f 2633 2622 2634
f 2622 2623 2634
f 2634 2623 2635
f 2623 2624 2635
f 2635 2624 2636
f 2624 2625 2636
f 2636 2625 2637
f 2625 2626 2637
f 2637 2626 2638
f 2626 2627 2638
f 2638 2627 2639
f 2627 2628 2639
f 2639 2628 2640
f 2628 2629 2640
f 2640 2629 2641
f 2629 2630 2641
f 2641 2630 2642
f 2630 2631 2642
f 2642 2631 2643
f 2631 2620 2643
f 2643 2620 2632
f 2632 2633 2644
f 2644 2633 2645
f 2633 2634 2645
f 2645 2634 2646
f 2634 2635 2646
f 2646 2635 2647
f 2635 2636 2647
f 2647 2636 2648
f 2636 2637 2648
f 2648 2637 2649
f 2637 2638 2649
f 2649 2638 2650
f 2638 2639 2650
f 2650 2639 2651
f 2639 2640 2651
f 2651 2640 2652
f 2640 2641 2652
f 2652 2641 2653
f 2641 2642 2653
f 2653 2642 2654
f 2642 2643 2654
f 2654 2643 2655
f 2643 2632 2655
f 2655 2632 2644
f 2644 2645 2656
f 2656 2645 2657
f 2645 2646 2657
f 2657 2646 2658
f 2646 2647 2658
f 2658 2647 2659
f 2647 2648 2659
f 2659 2648 2660
f 2648 2649 2660
f 2660 2649 2661
f 2649 2650 2661
f 2661 2650 2662
f 2650 2651 2662
f 2662 2651 2663
f 2651 2652 2663
f 2663 2652 2664
f 2652 2653 2664
f 2664 2653 2665
f 2653 2654 2665
f 2665 2654 2666
f 2654 2655 2666
f 2666 2655 2667
f 2655 2644 2667
f 2667 2644 2656
f 2656 2657 2668
f 2668 2657 2669
f 2657 2658 2669
f 2669 2658 2670
f 2658 2659 2670
f 2670 2659 2671
f 2659 2660 2671
f 2671 2660 2672
f 2660 2661 2672
f 2672 2661 2673
f 2661 2662 2673
f 2673 2662 2674
f 2662 2663 2674
f 2674 2663 2675
f 2663 2664 2675
f 2675 2664 2676
f 2664 2665 2676
f 2676 2665 2677
f 2665 2666 2677
f 2677 2666 2678
f 2666 2667 2678
f 2678 2667 2679
f 2667 2656 2679
f 2679 2656 2668
f 2668 2669 2680
f 2680 2669 2681
f 2669 2670 2681
f 2681 2670 2682
f 2670 2671 2682
f 2682 2671 2683
f 2671 2672 2683
f 2683 2672 2684
f 2672 2673 2684
f 2684 2673 2685
f 2673 2674 2685
f 2685 2674 2686
f 2674 2675 2686
f 2686 2675 2687
f 2675 2676 2687
f 2687 2676 2688
f 2676 2677 2688
f 2688 2677 2689
f 2677 2678 2689
f 2689 2678 2690
f 2678 2679 2690
f 2690 2679 2691
f 2679 2668 2691
f 2691 2668 2680
f 2680 2681 2692
f 2692 2681 2693
f 2681 2682 2693
f 2693 2682 2694
f 2682 2683 2694
f 2694 2683 2695
f 2683 2684 2695
f 2695 2684 2696
f 2684 2685 2696
f 2696 2685 2697
f 2685 2686 2697
f 2697 2686 2698
f 2686 2687 2698
f 2698 2687 2699
f 2687 2688 2699
f 2699 2688 2700
f 2688 2689 2700
f 2700 2689 2701
f 2689 2690 2701
f 2701 2690 2702
f 2690 2691 2702
f 2702 2691 2703
f 2691 2680 2703
f 2703 2680 2692
f 2692 2693 2704
f 2704 2693 2705
f 2693 2694 2705
f 2705 2694 2706
f 2694 2695 2706
f 2706 2695 2707
f 2695 2696 2707
f 2707 2696 2708
f 2696 2697 2708
f 2708 2697 2709
f 2697 2698 2709
f 2709 2698 2710
f 2698 2699 2710
f 2710 2699 2711
f 2699 2700 2711
f 2711 2700 2712
f 2700 2701 2712
f 2712 2701 2713
f 2701 2702 2713
f 2713 2702 2714
f 2702 2703 2714
f 2714 2703 2715
f 2703 2692 2715
f 2715 2692 2704
f 2704 2705 2716
f 2716 2705 2717
f 2705 2706 2717
f 2717 2706 2718
f 2706 2707 2718
f 2718 2707 2719
f 2707 2708 2719
f 2719 2708 2720
f 2708 2709 2720
f 2720 2709 2721
f 2709 2710 2721
f 2721 2710 2722
f 2710 2711 2722
f 2722 2711 2723
f 2711 2712 2723
f 2723 2712 2724
f 2712 2713 2724
f 2724 2713 2725
f 2713 2714 2725
f 2725 2714 2726
f 2714 2715 2726
f 2726 2715 2727
f 2715 2704 2727
f 2727 2704 2716
f 2716 2717 2728
f 2728 2717 2729
f 2717 2718 2729
f 2729 2718 2730
f 2718 2719 2730
f 2730 2719 2731
f 2719 2720 2731
f 2731 2720 2732
f 2720 2721 2732
f 2732 2721 2733
f 2721 2722 2733
f 2733 2722 2734
f 2722 2723 2734
f 2734 2723 2735
f 2723 2724 2735
f 2735 2724 2736
f 2724 2725 2736
f 2736 2725 2737
f 2725 2726 2737
f 2737 2726 2738
f 2726 2727 2738
f 2738 2727 2739
f 2727 2716 2739
f 2739 2716 2728
f 2728 2729 2740
f 2740 2729 2741
f 2729 2730 2741
f 2741 2730 2742
f 2730 2731 2742
f 2742 2731 2743
f 2731 2732 2743
f 2743 2732 2744
f 2732 2733 2744
f 2744 2733 2745
f 2733 2734 2745
f 2745 2734 2746
f 2734 2735 2746
f 2746 2735 2747
f 2735 2736 2747
f 2747 2736 2748
f 2736 2737 2748
f 2748 2737 2749
f 2737 2738 2749
f 2749 2738 2750
f 2738 2739 2750
f 2750 2739 2751
f 2739 2728 2751
f 2751 2728 2740
f 2740 2741 2752
f 2752 2741 2753
f 2741 2742 2753
f 2753 2742 2754
f 2742 2743 2754
f 2754 2743 2755
f 2743 2744 2755
f 2755 2744 2756
f 2744 2745 2756
f 2756 2745 2757
f 2745 2746 2757
f 2757 2746 2758
f 2746 2747 2758
f 2758 2747 2759
f 2747 2748 2759
f 2759 2748 2760
f 2748 2749 2760
f 2760 2749 2761
f 2749 2750 2761
f 2761 2750 2762
f 2750 2751 2762
f 2762 2751 2763
f 2751 2740 2763
f 2763 2740 2752
f 2752 2753 2764
f 2764 2753 2765
f 2753 2754 2765
f 2765 2754 2766
f 2754 2755 2766
f 2766 2755 2767
f 2755 2756 2767
f 2767 2756 2768
f 2756 2757 2768
f 2768 2757 2769
f 2757 2758 2769
f 2769 2758 2770
f 2758 2759 2770
f 2770 2759 2771
f 2759 2760 2771
f 2771 2760 2772
f 2760 2761 2772
f 2772 2761 2773
f 2761 2762 2773
f 2773 2762 2774
f 2762 2763 2774
f 2774 2763 2775
f 2763 2752 2775
f 2775 2752 2764
f 2764 2765 2776
f 2776 2765 2777
f 2765 2766 2777
f 2777 2766 2778
f 2766 2767 2778
f 2778 2767 2779
f 2767 2768 2779
f 2779 2768 2780
f 2768 2769 2780
f 2780 2769 2781
f 2769 2770 2781
f 2781 2770 2782
f 2770 2771 2782
f 2782 2771 2783
f 2771 2772 2783
f 2783 2772 2784
f 2772 2773 2784
f 2784 2773 2785
f 2773 2774 2785
f 2785 2774 2786
f 2774 2775 2786
f 2786 2775 2787
f 2775 2764 2787
f 2787 2764 2776
f 2776 2777 2788
f 2788 2777 2789
f 2777 2778 2789
f 2789 2778 2790
f 2778 2779 2790
f 2790 2779 2791
f 2779 2780 2791
f 2791 2780 2792
f 2780 2781 2792
f 2792 2781 2793
f 2781 2782 2793
f 2793 2782 2794
f 2782 2783 2794
f 2794 2783 2795
f 2783 2784 2795
f 2795 2784 2796
f 2784 2785 2796
f 2796 2785 2797
f 2785 2786 2797
f 2797 2786 2798
f 2786 2787 2798
f 2798 2787 2799
f 2787 2776 2799
f 2799 2776 2788
f 2788 2789 2800
f 2800 2789 2801
f 2789 2790 2801
f 2801 2790 2802
f 2790 2791 2802
f 2802 2791 2803
f 2791 2792 2803
f 2803 2792 2804
f 2792 2793 2804
f 2804 2793 2805
f 2793 2794 2805
f 2805 2794 2806
f 2794 2795 2806
f 2806 2795 2807
f 2795 2796 2807
f 2807 2796 2808
f 2796 2797 2808
f 2808 2797 2809
f 2797 2798 2809
f 2809 2798 2810
f 2798 2799 2810
f 2810 2799 2811
f 2799 2788 2811
f 2811 2788 2800
f 2800 2801 2812
f 2812 2801 2813
f 2801 2802 2813
f 2813 2802 2814
f 2802 2803 2814
f 2814 2803 2815
f 2803 2804 2815
f 2815 2804 2816
f 2804 2805 2816
f 2816 2805 2817
f 2805 2806 2817
f 2817 2806 2818
f 2806 2807 2818
f 2818 2807 2819
f 2807 2808 2819
f 2819 2808 2820
f 2808 2809 2820
f 2820 2809 2821
f 2809 2810 2821
f 2821 2810 2822
f 2810 2811 2822
f 2822 2811 2823
f 2811 2800 2823
f 2823 2800 2812
f 2812 2813 2824
f 2824 2813 2825
f 2813 2814 2825
f 2825 2814 2826
f 2814 2815 2826
f 2826 2815 2827
f 2815 2816 2827
f 2827 2816 2828
f 2816 2817 2828
f 2828 2817 2829
f 2817 2818 2829
f 2829 2818 2830
f 2818 2819 2830
f 2830 2819 2831
f 2819 2820 2831
f 2831 2820 2832
f 2820 2821 2832
f 2832 2821 2833
f 2821 2822 2833
f 2833 2822 2834
f 2822 2823 2834
f 2834 2823 2835
f 2823 2812 2835
f 2835 2812 2824
f 2824 2825 2836
f 2836 2825 2837
f 2825 2826 2837
f 2837 2826 2838
f 2826 2827 2838
f 2838 2827 2839
f 2827 2828 2839
f 2839 2828 2840
f 2828 2829 2840
f 2840 2829 2841
f 2829 2830 2841
f 2841 2830 2842
f 2830 2831 2842
f 2842 2831 2843
f 2831 2832 2843
f 2843 2832 2844
f 2832 2833 2844
f 2844 2833 2845
f 2833 2834 2845
f 2845 2834 2846
f 2834 2835 2846
f 2846 2835 2847
f 2835 2824 2847
f 2847 2824 2836
f 2836 2837 2848
f 2848 2837 2849
f 2837 2838 2849
f 2849 2838 2850
f 2838 2839 2850
f 2850 2839 2851
f 2839 2840 2851
f 2851 2840 2852
f 2840 2841 2852
f 2852 2841 2853
f 2841 2842 2853
f 2853 2842 2854
f 2842 2843 2854
f 2854 2843 2855
f 2843 2844 2855
f 2855 2844 2856
f 2844 2845 2856
f 2856 2845 2857
f 2845 2846 2857
f 2857 2846 2858
f 2846 2847 2858
f 2858 2847 2859
f 2847 2836 2859
f 2859 2836 2848
f 2848 2849 2860
f 2860 2849 2861
f 2849 2850 2861
f 2861 2850 2862
f 2850 2851 2862
f 2862 2851 2863
f 2851 2852 2863
f 2863 2852 2864
f 2852 2853 2864
f 2864 2853 2865
f 2853 2854 2865
f 2865 2854 2866
f 2854 2855 2866
f 2866 2855 2867
f 2855 2856 2867
f 2867 2856 2868
f 2856 2857 2868
f 2868 2857 2869
f 2857 2858 2869
f 2869 2858 2870
f 2858 2859 2870
f 2870 2859 2871
f 2859 2848 2871
f 2871 2848 2860
f 2860 2861 2872
f 2872 2861 2873
f 2861 2862 2873
f 2873 2862 2874
f 2862 2863 2874
f 2874 2863 2875
f 2863 2864 2875
f 2875 2864 2876
f 2864 2865 2876
f 2876 2865 2877
f 2865 2866 2877
f 2877 2866 2878
f 2866 2867 2878
f 2878 2867 2879
f 2867 2868 2879
f 2879 2868 2880
f 2868 2869 2880
f 2880 2869 2881
f 2869 2870 2881
f 2881 2870 2882
f 2870 2871 2882
f 2882 2871 2883
f 2871 2860 2883
f 2883 2860 2872
f 2872 2873 2884
f 2884 2873 2885
f 2873 2874 2885
f 2885 2874 2886
f 2874 2875 2886
f 2886 2875 2887
f 2875 2876 2887
f 2887 2876 2888
f 2876 2877 2888
f 2888 2877 2889
f 2877 2878 2889
f 2889 2878 2890
f 2878 2879 2890
f 2890 2879 2891
f 2879 2880 2891
f 2891 2880 2892
f 2880 2881 2892
f 2892 2881 2893
f 2881 2882 2893
f 2893 2882 2894
f 2882 2883 2894
f 2894 2883 2895
f 2883 2872 2895
f 2895 2872 2884
f 2884 2885 2896
f 2896 2885 2897
f 2885 2886 2897
f 2897 2886 2898
f 2886 2887 2898
f 2898 2887 2899
f 2887 2888 2899
f 2899 2888 2900
f 2888 2889 2900
f 2900 2889 2901
f 2889 2890 2901
f 2901 2890 2902
f 2890 2891 2902
f 2902 2891 2903
f 2891 2892 2903
f 2903 2892 2904
f 2892 2893 2904
f 2904 2893 2905
f 2893 2894 2905
f 2905 2894 2906
f 2894 2895 2906
f 2906 2895 2907
f 2895 2884 2907
f 2907 2884 2896
f 2896 2897 2908
f 2908 2897 2909
f 2897 2898 2909
f 2909 2898 2910
f 2898 2899 2910
f 2910 2899 2911
f 2899 2900 2911
f 2911 2900 2912
f 2900 2901 2912
f 2912 2901 2913
f 2901 2902 2913
f 2913 2902 2914
f 2902 2903 2914
f 2914 2903 2915
f 2903 2904 2915
f 2915 2904 2916
f 2904 2905 2916
f 2916 2905 2917
f 2905 2906 2917
f 2917 2906 2918
f 2906 2907 2918
f 2918 2907 2919
f 2907 2896 2919
f 2919 2896 2908
f 2908 2909 2920
f 2920 2909 2921
f 2909 2910 2921
f 2921 2910 2922
f 2910 2911 2922
f 2922 2911 2923
f 2911 2912 2923
f 2923 2912 2924
f 2912 2913 2924
f 2924 2913 2925
f 2913 2914 2925
f 2925 2914 2926
f 2914 2915 2926
f 2926 2915 2927
f 2915 2916 2927
f 2927 2916 2928
f 2916 2917 2928
f 2928 2917 2929
f 2917 2918 2929
f 2929 2918 2930
f 2918 2919 2930
f 2930 2919 2931
f 2919 2908 2931
f 2931 2908 2920
f 2920 2921 2932
f 2932 2921 2933
f 2921 2922 2933
f 2933 2922 2934
f 2922 2923 2934
f 2934 2923 2935
f 2923 2924 2935
f 2935 2924 2936
f 2924 2925 2936
f 2936 2925 2937
f 2925 2926 2937
f 2937 2926 2938
f 2926 2927 2938
f 2938 2927 2939
f 2927 2928 2939
f 2939 2928 2940
f 2928 2929 2940
f 2940 2929 2941
f 2929 2930 2941
f 2941 2930 2942
f 2930 2931 2942
f 2942 2931 2943
f 2931 2920 2943
f 2943 2920 2932
f 2932 2933 2944
f 2944 2933 2945
f 2933 2934 2945
f 2945 2934 2946
f 2934 2935 2946
f 2946 2935 2947
f 2935 2936 2947
f 2947 2936 2948
f 2936 2937 2948
f 2948 2937 2949
f 2937 2938 2949
f 2949 2938 2950
f 2938 2939 2950
f 2950 2939 2951
f 2939 2940 2951
f 2951 2940 2952
f 2940 2941 2952
f 2952 2941 2953
f 2941 2942 2953
f 2953 2942 2954
f 2942 2943 2954
f 2954 2943 2955
f 2943 2932 2955
f 2955 2932 2944
f 2944 2945 2956
f 2956 2945 2957
f 2945 2946 2957
f 2957 2946 2958
f 2946 2947 2958
f 2958 2947 2959
f 2947 2948 2959
f 2959 2948 2960
f 2948 2949 2960
f 2960 2949 2961
f 2949 2950 2961
f 2961 2950 2962
f 2950 2951 2962
f 2962 2951 2963
f 2951 2952 2963
f 2963 2952 2964
f 2952 2953 2964
f 2964 2953 2965
f 2953 2954 2965
f 2965 2954 2966
f 2954 2955 2966
f 2966 2955 2967
f 2955 2944 2967
f 2967 2944 2956
f 2956 2957 2968
f 2968 2957 2969
f 2957 2958 2969
f 2969 2958 2970
f 2958 2959 2970
f 2970 2959 2971
f 2959 2960 2971
f 2971 2960 2972
f 2960 2961 2972
f 2972 2961 2973
f 2961 2962 2973
f 2973 2962 2974
f 2962 2963 2974
f 2974 2963 2975
f 2963 2964 2975
f 2975 2964 2976
f 2964 2965 2976
f 2976 2965 2977
f 2965 2966 2977
f 2977 2966 2978
f 2966 2967 2978
f 2978 2967 2979
f 2967 2956 2979
f 2979 2956 2968
f 2968 2969 2980
f 2980 2969 2981
f 2969 2970 2981
f 2981 2970 2982
f 2970 2971 2982
f 2982 2971 2983
f 2971 2972 2983
f 2983 2972 2984
f 2972 2973 2984
f 2984 2973 2985
f 2973 2974 2985
f 2985 2974 2986
f 2974 2975 2986
f 2986 2975 2987
f 2975 2976 2987
f 2987 2976 2988
f 2976 2977 2988
f 2988 2977 2989
f 2977 2978 2989
f 2989 2978 2990
f 2978 2979 2990
f 2990 2979 2991
f 2979 2968 2991
f 2991 2968 2980
f 2980 2981 2992
f 2992 2981 2993
f 2981 2982 2993
f 2993 2982 2994
f 2982 2983 2994
f 2994 2983 2995
f 2983 2984 2995
f 2995 2984 2996
f 2984 2985 2996
f 2996 2985 2997
f 2985 2986 2997
f 2997 2986 2998
f 2986 2987 2998
f 2998 2987 2999
f 2987 2988 2999
f 2999 2988 3000
f 2988 2989 3000
f 3000 2989 3001
f 2989 2990 3001
f 3001 2990 3002
f 2990 2991 3002
f 3002 2991 3003
f 2991 2980 3003
f 3003 2980 2992
f 2992 2993 3004
f 3004 2993 3005
f 2993 2994 3005
f 3005 2994 3006
f 2994 2995 3006
f 3006 2995 3007
f 2995 2996 3007
f 3007 2996 3008
f 2996 2997 3008
f 3008 2997 3009
f 2997 2998 3009
f 3009 2998 3010
f 2998 2999 3010
f 3010 2999 3011
f 2999 3000 3011
f 3011 3000 3012
f 3000 3001 3012
f 3012 3001 3013
f 3001 3002 3013
f 3013 3002 3014
f 3002 3003 3014
f 3014 3003 3015
f 3003 2992 3015
f 3015 2992 3004
f 3004 3005 3016
f 3016 3005 3017
f 3005 3006 3017
f 3017 3006 3018
f 3006 3007 3018
f 3018 3007 3019
f 3007 3008 3019
f 3019 3008 3020
f 3008 3009 3020
f 3020 3009 3021
f 3009 3010 3021
f 3021 3010 3022
f 3010 3011 3022
f 3022 3011 3023
f 3011 3012 3023
f 3023 3012 3024
f 3012 3013 3024
f 3024 3013 3025
f 3013 3014 3025
f 3025 3014 3026
f 3014 3015 3026
f 3026 3015 3027
f 3015 3004 3027
f 3027 3004 3016
f 3016 3017 3028
f 3028 3017 3029
f 3017 3018 3029
f 3029 3018 3030
f 3018 3019 3030
f 3030 3019 3031
f 3019 3020 3031
f 3031 3020 3032
f 3020 3021 3032
f 3032 3021 3033
f 3021 3022 3033
f 3033 3022 3034
f 3022 3023 3034
f 3034 3023 3035
f 3023 3024 3035
f 3035 3024 3036
f 3024 3025 3036
f 3036 3025 3037
f 3025 3026 3037
f 3037 3026 3038
f 3026 3027 3038
f 3038 3027 3039
f 3027 3016 3039
f 3039 3016 3028
f 3028 3029 3040
f 3040 3029 3041
f 3029 3030 3041
f 3041 3030 3042
f 3030 3031 3042
f 3042 3031 3043
f 3031 3032 3043
f 3043 3032 3044
f 3032 3033 3044
f 3044 3033 3045
f 3033 3034 3045
f 3045 3034 3046
f 3034 3035 3046
f 3046 3035 3047
f 3035 3036 3047
f 3047 3036 3048
f 3036 3037 3048
f 3048 3037 3049
f 3037 3038 3049
f 3049 3038 3050
f 3038 3039 3050
f 3050 3039 3051
f 3039 3028 3051
f 3051 3028 3040
f 3040 3041 3052
f 3052 3041 3053
f 3041 3042 3053
f 3053 3042 3054
f 3042 3043 3054
f 3054 3043 3055
f 3043 3044 3055
f 3055 3044 3056
f 3044 3045 3056
f 3056 3045 3057
f 3045 3046 3057
f 3057 3046 3058
f 3046 3047 3058
f 3058 3047 3059
f 3047 3048 3059
f 3059 3048 3060
f 3048 3049 3060
f 3060 3049 3061
f 3049 3050 3061
f 3061 3050 3062
f 3050 3051 3062
f 3062 3051 3063
f 3051 3040 3063
f 3063 3040 3052
f 3052 3053 3064
f 3064 3053 3065
f 3053 3054 3065
f 3065 3054 3066
f 3054 3055 3066
f 3066 3055 3067
f 3055 3056 3067
f 3067 3056 3068
f 3056 3057 3068
f 3068 3057 3069
f 3057 3058 3069
f 3069 3058 3070
f 3058 3059 3070
f 3070 3059 3071
f 3059 3060 3071
f 3071 3060 3072
f 3060 3061 3072
f 3072 3061 3073
f 3061 3062 3073
f 3073 3062 3074
f 3062 3063 3074
f 3074 3063 3075
f 3063 3052 3075
f 3075 3052 3064
f 3064 3065 3076
f 3076 3065 3077
f 3065 3066 3077
f 3077 3066 3078
f 3066 3067 3078
f 3078 3067 3079
f 3067 3068 3079
f 3079 3068 3080
f 3068 3069 3080
f 3080 3069 3081
f 3069 3070 3081
f 3081 3070 3082
f 3070 3071 3082
f 3082 3071 3083
f 3071 3072 3083
f 3083 3072 3084
f 3072 3073 3084
f 3084 3073 3085
f 3073 3074 3085
f 3085 3074 3086
f 3074 3075 3086
f 3086 3075 3087
f 3075 3064 3087
f 3087 3064 3076
f 3076 3077 3088
f 3088 3077 3089
f 3077 3078 3089
f 3089 3078 3090
f 3078 3079 3090
f 3090 3079 3091
f 3079 3080 3091
f 3091 3080 3092
f 3080 3081 3092
f 3092 3081 3093
f 3081 3082 3093
f 3093 3082 3094
f 3082 3083 3094
f 3094 3083 3095
f 3083 3084 3095
f 3095 3084 3096
f 3084 3085 3096
f 3096 3085 3097
f 3085 3086 3097
f 3097 3086 3098
f 3086 3087 3098
f 3098 3087 3099
f 3087 3076 3099
f 3099 3076 3088
f 3088 3089 3100
f 3100 3089 3101
f 3089 3090 3101
f 3101 3090 3102
f 3090 3091 3102
f 3102 3091 3103
f 3091 3092 3103
f 3103 3092 3104
f 3092 3093 3104
f 3104 3093 3105
f 3093 3094 3105
f 3105 3094 3106
f 3094 3095 3106
f 3106 3095 3107
f 3095 3096 3107
f 3107 3096 3108
f 3096 3097 3108
f 3108 3097 3109
f 3097 3098 3109
f 3109 3098 3110
f 3098 3099 3110
f 3110 3099 3111
f 3099 3088 3111
f 3111 3088 3100
f 3100 3101 3112
f 3112 3101 3113
f 3101 3102 3113
f 3113 3102 3114
f 3102 3103 3114
f 3114 3103 3115
f 3103 3104 3115
f 3115 3104 3116
f 3104 3105 3116
f 3116 3105 3117
f 3105 3106 3117
f 3117 3106 3118
f 3106 3107 3118
f 3118 3107 3119
f 3107 3108 3119
f 3119 3108 3120
f 3108 3109 3120
f 3120 3109 3121
f 3109 3110 3121
f 3121 3110 3122
f 3110 3111 3122
f 3122 3111 3123
f 3111 3100 3123
f 3123 3100 3112
f 3112 3113 3124
f 3124 3113 3125
f 3113 3114 3125
f 3125 3114 3126
f 3114 3115 3126
f 3126 3115 3127
f 3115 3116 3127
f 3127 3116 3128
f 3116 3117 3128
f 3128 3117 3129
f 3117 3118 3129
f 3129 3118 3130
f 3118 3119 3130
f 3130 3119 3131
f 3119 3120 3131
f 3131 3120 3132
f 3120 3121 3132
f 3132 3121 3133
f 3121 3122 3133
f 3133 3122 3134
f 3122 3123 3134
f 3134 3123 3135
f 3123 3112 3135
f 3135 3112 3124
f 3124 3125 3136
f 3136 3125 3137
f 3125 3126 3137
f 3137 3126 3138
f 3126 3127 3138
f 3138 3127 3139
f 3127 3128 3139
f 3139 3128 3140
f 3128 3129 3140
f 3140 3129 3141
f 3129 3130 3141
f 3141 3130 3142
f 3130 3131 3142
f 3142 3131 3143
f 3131 3132 3143
f 3143 3132 3144
f 3132 3133 3144
f 3144 3133 3145
f 3133 3134 3145
f 3145 3134 3146
f 3134 3135 3146
f 3146 3135 3147
f 3135 3124 3147
f 3147 3124 3136
f 3136 3137 3148
f 3148 3137 3149
f 3137 3138 3149
f 3149 3138 3150
f 3138 3139 3150
f 3150 3139 3151
f 3139 3140 3151
f 3151 3140 3152
f 3140 3141 3152
f 3152 3141 3153
f 3141 3142 3153
f 3153 3142 3154
f 3142 3143 3154
f 3154 3143 3155
f 3143 3144 3155
f 3155 3144 3156
f 3144 3145 3156
f 3156 3145 3157
f 3145 3146 3157
f 3157 3146 3158
f 3146 3147 3158
f 3158 3147 3159
f 3147 3136 3159
f 3159 3136 3148
f 3148 3149 3160
f 3160 3149 3161
f 3149 3150 3161
f 3161 3150 3162
f 3150 3151 3162
f 3162 3151 3163
f 3151 3152 3163
f 3163 3152 3164
f 3152 3153 3164
f 3164 3153 3165
f 3153 3154 3165
f 3165 3154 3166
f 3154 3155 3166
f 3166 3155 3167
f 3155 3156 3167
f 3167 3156 3168
f 3156 3157 3168
f 3168 3157 3169
f 3157 3158 3169
f 3169 3158 3170
f 3158 3159 3170
f 3170 3159 3171
f 3159 3148 3171
f 3171 3148 3160
f 3160 3161 3172
f 3172 3161 3173
f 3161 3162 3173
f 3173 3162 3174
f 3162 3163 3174
f 3174 3163 3175
f 3163 3164 3175
f 3175 3164 3176
f 3164 3165 3176
f 3176 3165 3177
f 3165 3166 3177
f 3177 3166 3178
f 3166 3167 3178
f 3178 3167 3179
f 3167 3168 3179
f 3179 3168 3180
f 3168 3169 3180
f 3180 3169 3181
f 3169 3170 3181
f 3181 3170 3182
f 3170 3171 3182
f 3182 3171 3183
f 3171 3160 3183
f 3183 3160 3172
f 3172 3173 3184
f 3184 3173 3185
f 3173 3174 3185
f 3185 3174 3186
f 3174 3175 3186
f 3186 3175 3187
f 3175 3176 3187
f 3187 3176 3188
f 3176 3177 3188
f 3188 3177 3189
f 3177 3178 3189
f 3189 3178 3190
f 3178 3179 3190
f 3190 3179 3191
f 3179 3180 3191
f 3191 3180 3192
f 3180 3181 3192
f 3192 3181 3193
f 3181 3182 3193
f 3193 3182 3194
f 3182 3183 3194
f 3194 3183 3195
f 3183 3172 3195
f 3195 3172 3184
f 3184 3185 3196
f 3196 3185 3197
f 3185 3186 3197
f 3197 3186 3198
f 3186 3187 3198
f 3198 3187 3199
f 3187 3188 3199
f 3199 3188 3200
f 3188 3189 3200
f 3200 3189 3201
f 3189 3190 3201
f 3201 3190 3202
f 3190 3191 3202
f 3202 3191 3203
f 3191 3192 3203
f 3203 3192 3204
f 3192 3193 3204
f 3204 3193 3205
f 3193 3194 3205
f 3205 3194 3206
f 3194 3195 3206
f 3206 3195 3207
f 3195 3184 3207
f 3207 3184 3196
f 3196 3197 3208
f 3208 3197 3209
f 3197 3198 3209
f 3209 3198 3210
f 3198 3199 3210
f 3210 3199 3211
f 3199 3200 3211
f 3211 3200 3212
f 3200 3201 3212
f 3212 3201 3213
f 3201 3202 3213
f 3213 3202 3214
f 3202 3203 3214
f 3214 3203 3215
f 3203 3204 3215
f 3215 3204 3216
f 3204 3205 3216
f 3216 3205 3217
f 3205 3206 3217
f 3217 3206 3218
f 3206 3207 3218
f 3218 3207 3219
f 3207 3196 3219
f 3219 3196 3208
f 3208 3209 3220
f 3220 3209 3221
f 3209 3210 3221
f 3221 3210 3222
f 3210 3211 3222
f 3222 3211 3223
f 3211 3212 3223
f 3223 3212 3224
f 3212 3213 3224
f 3224 3213 3225
f 3213 3214 3225
f 3225 3214 3226
f 3214 3215 3226
f 3226 3215 3227
f 3215 3216 3227
f 3227 3216 3228
f 3216 3217 3228
f 3228 3217 3229
f 3217 3218 3229
f 3229 3218 3230
f 3218 3219 3230
f 3230 3219 3231
f 3219 3208 3231
f 3231 3208 3220
f 3220 3221 3232
f 3232 3221 3233
f 3221 3222 3233
f 3233 3222 3234
f 3222 3223 3234
f 3234 3223 3235
f 3223 3224 3235
f 3235 3224 3236
f 3224 3225 3236
f 3236 3225 3237
f 3225 3226 3237
f 3237 3226 3238
f 3226 3227 3238
f 3238 3227 3239
f 3227 3228 3239
f 3239 3228 3240
f 3228 3229 3240
f 3240 3229 3241
f 3229 3230 3241
f 3241 3230 3242
f 3230 3231 3242
f 3242 3231 3243
f 3231 3220 3243
f 3243 3220 3232
f 3232 3233 3244
f 3244 3233 3245
f 3233 3234 3245
f 3245 3234 3246
f 3234 3235 3246
f 3246 3235 3247
f 3235 3236 3247
f 3247 3236 3248
f 3236 3237 3248
f 3248 3237 3249
f 3237 3238 3249
f 3249 3238 3250
f 3238 3239 3250
f 3250 3239 3251
f 3239 3240 3251
f 3251 3240 3252
f 3240 3241 3252
f 3252 3241 3253
f 3241 3242 3253
f 3253 3242 3254
f 3242 3243 3254
f 3254 3243 3255
f 3243 3232 3255
f 3255 3232 3244
f 3244 3245 3256
f 3256 3245 3257
f 3245 3246 3257
f 3257 3246 3258
f 3246 3247 3258
f 3258 3247 3259
f 3247 3248 3259
f 3259 3248 3260
f 3248 3249 3260
f 3260 3249 3261
f 3249 3250 3261
f 3261 3250 3262
f 3250 3251 3262
f 3262 3251 3263
f 3251 3252 3263
f 3263 3252 3264
f 3252 3253 3264
f 3264 3253 3265
f 3253 3254 3265
f 3265 3254 3266
f 3254 3255 3266
f 3266 3255 3267
f 3255 3244 3267
f 3267 3244 3256
f 3256 3257 3268
f 3268 3257 3269
f 3257 3258 3269
f 3269 3258 3270
f 3258 3259 3270
f 3270 3259 3271
f 3259 3260 3271
f 3271 3260 3272
f 3260 3261 3272
f 3272 3261 3273
f 3261 3262 3273
f 3273 3262 3274
f 3262 3263 3274
f 3274 3263 3275
f 3263 3264 3275
f 3275 3264 3276
f 3264 3265 3276
f 3276 3265 3277
f 3265 3266 3277
f 3277 3266 3278
f 3266 3267 3278
f 3278 3267 3279
f 3267 3256 3279
f 3279 3256 3268
f 3268 3269 3280
f 3280 3269 3281
f 3269 3270 3281
f 3281 3270 3282
f 3270 3271 3282
f 3282 3271 3283
f 3271 3272 3283
f 3283 3272 3284
f 3272 3273 3284
f 3284 3273 3285
f 3273 3274 3285
f 3285 3274 3286
f 3274 3275 3286
f 3286 3275 3287
f 3275 3276 3287
f 3287 3276 3288
f 3276 3277 3288
f 3288 3277 3289
f 3277 3278 3289
f 3289 3278 3290
f 3278 3279 3290
f 3290 3279 3291
f 3279 3268 3291
f 3291 3268 3280
f 3280 3281 3292
f 3292 3281 3293
f 3281 3282 3293
f 3293 3282 3294
f 3282 3283 3294
f 3294 3283 3295
f 3283 3284 3295
f 3295 3284 3296
f 3284 3285 3296
f 3296 3285 3297
f 3285 3286 3297
f 3297 3286 3298
f 3286 3287 3298
f 3298 3287 3299
f 3287 3288 3299
f 3299 3288 3300
f 3288 3289 3300
f 3300 3289 3301
f 3289 3290 3301
f 3301 3290 3302
f 3290 3291 3302
f 3302 3291 3303
f 3291 3280 3303
f 3303 3280 3292
f 3292 3293 3304
f 3304 3293 3305
f 3293 3294 3305
f 3305 3294 3306
f 3294 3295 3306
f 3306 3295 3307
f 3295 3296 3307
f 3307 3296 3308
f 3296 3297 3308
f 3308 3297 3309
f 3297 3298 3309
f 3309 3298 3310
f 3298 3299 3310
f 3310 3299 3311
f 3299 3300 3311
f 3311 3300 3312
f 3300 3301 3312
f 3312 3301 3313
f 3301 3302 3313
f 3313 3302 3314
f 3302 3303 3314
f 3314 3303 3315
f 3303 3292 3315
f 3315 3292 3304
f 3304 3305 3316
f 3316 3305 3317
f 3305 3306 3317
f 3317 3306 3318
f 3306 3307 3318
f 3318 3307 3319
f 3307 3308 3319
f 3319 3308 3320
f 3308 3309 3320
f 3320 3309 3321
f 3309 3310 3321
f 3321 3310 3322
f 3310 3311 3322
f 3322 3311 3323
f 3311 3312 3323
f 3323 3312 3324
f 3312 3313 3324
f 3324 3313 3325
f 3313 3314 3325
f 3325 3314 3326
f 3314 3315 3326
f 3326 3315 3327
f 3315 3304 3327
f 3327 3304 3316
f 3316 3317 3328
f 3328 3317 3328
f 3317 3318 3328
f 3328 3318 3328
f 3318 3319 3328
f 3328 3319 3328
f 3319 3320 3328
f 3328 3320 3328
f 3320 3321 3328
f 3328 3321 3328
f 3321 3322 3328
f 3328 3322 3328
f 3322 3323 3328
f 3328 3323 3328
f 3323 3324 3328
f 3328 3324 3328
f 3324 3325 3328
f 3328 3325 3328
f 3325 3326 3328
f 3328 3326 3328
f 3326 3327 3328
f 3328 3327 3328
f 3327 3316 3328
f 3328 3316 3328

g Path_(10)
v 175.17706 243.49611 53.5
v 174.84415 244.43901 53.816826
v 174.45982 244.15904 53.691963
v 174.2677 243.70145 53.574062
v 174.31923 243.18883 53.49471
v 174.6006 242.75854 53.475166
v 175.03645 242.5259 53.520676
v 175.50996 242.5532 53.619034
v 175.89429 242.83316 53.743896
v 176.08641 243.29077 53.861797
v 176.03488 243.80339 53.94115
v 175.75351 244.23367 53.960693
v 175.31766 244.46632 53.915188
v 174.57889 244.31631 54.606644
v 174.15376 244.15773 54.41004
v 173.88875 243.78441 54.20694
v 173.85484 243.2964 54.05176
v 174.06113 242.82446 53.986084
v 174.45235 242.49504 54.027508
v 174.92366 242.39641 54.164932
v 175.34877 242.555 54.361534
v 175.6138 242.9283 54.564636
v 175.6477 243.4163 54.71982
v 175.4414 243.88826 54.785492
v 175.0502 244.21768 54.744072
v 174.32948 243.87735 55.445797
v 173.87169 243.81163 55.29788
v 173.52846 243.5037 55.124584
v 173.39177 243.03607 54.97235
v 173.49823 242.53404 54.88197
v 173.81934 242.13214 54.877655
v 174.26903 241.93805 54.960564
v 174.7268 242.00377 55.108482
v 175.07004 242.31169 55.281773
v 175.20673 242.77933 55.434006
v 175.10027 243.28134 55.52439
v 174.77916 243.68326 55.528706
v 173.8925 243.91113 56.443287
v 173.42903 243.80707 56.241707
v 173.07465 243.46394 56.09243
v 172.92432 242.9737 56.035458
v 173.0183 242.46767 56.086052
v 173.33144 242.08148 56.230656
v 173.7798 241.9186 56.430527
v 174.24326 242.02264 56.632107
v 174.59764 242.36578 56.78138
v 174.74797 242.85603 56.838356
v 174.65399 243.36205 56.78776
v 174.34087 243.74825 56.643154
v 173.86142 242.91447 56.3678
usemtl mat_12
s 1
f 3329 3329 3330
f 3330 3329 3331
f 3329 3329 3331
f 3331 3329 3332
f 3329 3329 3332
f 3332 3329 3333
f 3329 3329 3333
f 3333 3329 3334
f 3329 3329 3334
f 3334 3329 3335
f 3329 3329 3335
f 3335 3329 3336
f 3329 3329 3336
f 3336 3329 3337
f 3329 3329 3337
f 3337 3329 3338
f 3329 3329 3338
f 3338 3329 3339
f 3329 3329 3339
f 3339 3329 3340
f 3329 3329 3340
f 3340 3329 3341
f 3329 3329 3341
f 3341 3329 3330
f 3330 3331 3342
f 3342 3331 3343
f 3331 3332 3343
f 3343 3332 3344
f 3332 3333 3344
f 3344 3333 3345
f 3333 3334 3345
f 3345 3334 3346
f 3334 3335 3346
f 3346 3335 3347
f 3335 3336 3347
f 3347 3336 3348
f 3336 3337 3348
f 3348 3337 3349
f 3337 3338 3349
f 3349 3338 3350
f 3338 3339 3350
f 3350 3339 3351
f 3339 3340 3351
f 3351 3340 3352
f 3340 3341 3352
f 3352 3341 3353
f 3341 3330 3353
f 3353 3330 3342
f 3342 3343 3354
f 3354 3343 3355
f 3343 3344 3355
f 3355 3344 3356
f 3344 3345 3356
f 3356 3345 3357
f 3345 3346 3357
f 3357 3346 3358
f 3346 3347 3358
f 3358 3347 3359
f 3347 3348 3359
f 3359 3348 3360
f 3348 3349 3360
f 3360 3349 3361
f 3349 3350 3361
f 3361 3350 3362
f 3350 3351 3362
f 3362 3351 3363
f 3351 3352 3363
f 3363 3352 3364
f 3352 3353 3364
f 3364 3353 3365
f 3353 3342 3365
f 3365 3342 3354
f 3354 3355 3366
f 3366 3355 3367
f 3355 3356 3367
f 3367 3356 3368
f 3356 3357 3368
f 3368 3357 3369
f 3357 3358 3369
f 3369 3358 3370
f 3358 3359 3370
f 3370 3359 3371
f 3359 3360 3371
f 3371 3360 3372
f 3360 3361 3372
f 3372 3361 3373
f 3361 3362 3373
f 3373 3362 3374
f 3362 3363 3374
f 3374 3363 3375
f 3363 3364 3375
f 3375 3364 3376
f 3364 3365 3376
f 3376 3365 3377
f 3365 3354 3377
f 3377 3354 3366
f 3366 3367 3378
f 3378 3367 3378
f 3367 3368 3378
f 3378 3368 3378
f 3368 3369 3378
f 3378 3369 3378
f 3369 3370 3378
f 3378 3370 3378
f 3370 3371 3378
f 3378 3371 3378
f 3371 3372 3378
f 3378 3372 3378
f 3372 3373 3378
f 3378 3373 3378
f 3373 3374 3378
f 3378 3374 3378
f 3374 3375 3378
f 3378 3375 3378
f 3375 3376 3378
f 3378 3376 3378
f 3376 3377 3378
f 3378 3377 3378
f 3377 3366 3378
f 3378 3366 3378

g Path_(8)
v 186.2716 252.83888 53.5
v 185.80151 253.7215 53.5
v 185.86449 253.60326 53.0
v 186.03656 253.2802 52.633976
v 186.2716 252.83888 52.5
v 186.50665 252.39757 52.633976
v 186.67871 252.07451 53.0
v 186.74168 251.95627 53.5
v 186.67871 252.07451 54.0
v 186.50665 252.39757 54.366024
v 186.2716 252.83888 54.5
v 186.03656 253.2802 54.366024
v 185.86449 253.60326 54.0
v 184.34547 252.93939 53.5
v 184.42085 252.82863 53.0
v 184.6268 252.52603 52.633976
v 184.90811 252.11269 52.5
v 185.18944 251.69933 52.633976
v 185.39537 251.39673 53.0
v 185.47075 251.28598 53.5
v 185.39537 251.39673 54.0
v 185.18944 251.69933 54.366024
v 184.90811 252.11269 54.5
v 184.6268 252.52603 54.366024
v 184.42085 252.82863 54.0
v 183.23253 251.97685 53.5
v 183.2995 251.86081 53.0
v 183.48242 251.54378 52.633976
v 183.73232 251.1107 52.5
v 183.98221 250.67763 52.633976
v 184.16513 250.3606 53.0
v 184.23209 250.24455 53.5
v 184.16513 250.3606 54.0
v 183.98221 250.67763 54.366024
v 183.73232 251.1107 54.5
v 183.48242 251.54378 54.366024
v 183.2995 251.86081 54.0
v 181.74287 251.43994 53.5
v 181.81436 251.32663 53.0
v 182.00964 251.01706 52.633976
v 182.27641 250.59416 52.5
v 182.54318 250.17128 52.633976
v 182.73846 249.8617 53.0
v 182.80995 249.74838 53.5
v 182.73846 249.8617 54.0
v 182.54318 250.17128 54.366024
v 182.27641 250.59416 54.5
v 182.00964 251.01706 54.366024
v 181.81436 251.32663 54.0
v 180.47629 250.20998 53.5
v 180.571 250.11522 53.0
v 180.82974 249.85632 52.633976
v 181.1832 249.50267 52.5
v 181.53665 249.14902 52.633976
v 181.79541 248.89014 53.0
v 181.89012 248.79536 53.5
v 181.79541 248.89014 54.0
v 181.53665 249.14902 54.366024
v 181.1832 249.50267 54.5
v 180.82974 249.85632 54.366024
v 180.571 250.11522 54.0
v 179.38394 249.1171 53.5
v 179.47868 249.02238 53.0
v 179.73752 248.76358 52.633976
v 180.09111 248.41006 52.5
v 180.44469 248.05653 52.633976
v 180.70354 247.79774 53.0
v 180.79828 247.70302 53.5
v 180.70354 247.79774 54.0
v 180.44469 248.05653 54.366024
v 180.09111 248.41006 54.5
v 179.73752 248.76358 54.366024
v 179.47868 249.02238 54.0
v 178.29161 248.02489 53.5
v 178.38634 247.93016 53.0
v 178.64516 247.67133 52.633976
v 178.9987 247.31776 52.5
v 179.35225 246.9642 52.633976
v 179.61105 246.70538 53.0
v 179.7058 246.61064 53.5
v 179.61105 246.70538 54.0
v 179.35225 246.9642 54.366024
v 178.9987 247.31776 54.5
v 178.64516 247.67133 54.366024
v 178.38634 247.93016 54.0
v 177.19925 246.93251 53.5
v 177.29398 246.83777 53.0
v 177.5528 246.57896 52.633976
v 177.90636 246.2254 52.5
v 178.25992 245.87186 52.633976
v 178.51874 245.61304 53.0
v 178.61346 245.5183 53.5
v 178.51874 245.61304 54.0
v 178.25992 245.87186 54.366024
v 177.90636 246.2254 54.5
v 177.5528 246.57896 54.366024
v 177.29398 246.83777 54.0
v 176.1069 245.84016 53.5
v 176.20163 245.74542 53.0
v 176.46045 245.4866 52.633976
v 176.814 245.13306 52.5
v 177.16756 244.7795 52.633976
v 177.42638 244.52068 53.0
v 177.5211 244.42595 53.5
v 177.42638 244.52068 54.0
v 177.16756 244.7795 54.366024
v 176.814 245.13306 54.5
v 176.46045 245.4866 54.366024
v 176.20163 245.74542 54.0
v 175.01454 244.7478 53.5
v 175.10928 244.65308 53.0
v 175.3681 244.39426 52.633976
v 175.72165 244.04071 52.5
v 176.07521 243.68715 52.633976
v 176.33403 243.42833 53.0
v 176.42876 243.3336 53.5
v 176.33403 243.42833 54.0
v 176.07521 243.68715 54.366024
v 175.72165 244.04071 54.5
v 175.3681 244.39426 54.366024
v 175.10928 244.65308 54.0
v 175.72165 244.0407 53.5
usemtl mat_13
s 1
f 3379 3379 3380
f 3380 3379 3381
f 3379 3379 3381
f 3381 3379 3382
f 3379 3379 3382
f 3382 3379 3383
f 3379 3379 3383
f 3383 3379 3384
f 3379 3379 3384
f 3384 3379 3385
f 3379 3379 3385
f 3385 3379 3386
f 3379 3379 3386
f 3386 3379 3387
f 3379 3379 3387
f 3387 3379 3388
f 3379 3379 3388
f 3388 3379 3389
f 3379 3379 3389
f 3389 3379 3390
f 3379 3379 3390
f 3390 3379 3391
f 3379 3379 3391
f 3391 3379 3380
f 3380 3381 3392
f 3392 3381 3393
f 3381 3382 3393
f 3393 3382 3394
f 3382 3383 3394
f 3394 3383 3395
f 3383 3384 3395
f 3395 3384 3396
f 3384 3385 3396
f 3396 3385 3397
f 3385 3386 3397
f 3397 3386 3398
f 3386 3387 3398
f 3398 3387 3399
f 3387 3388 3399
f 3399 3388 3400
f 3388 3389 3400
f 3400 3389 3401
f 3389 3390 3401
f 3401 3390 3402
f 3390 3391 3402
f 3402 3391 3403
f 3391 3380 3403
f 3403 3380 3392
f 3392 3393 3404
f 3404 3393 3405
f 3393 3394 3405
f 3405 3394 3406
f 3394 3395 3406
f 3406 3395 3407
f 3395 3396 3407
f 3407 3396 3408
f 3396 3397 3408
f 3408 3397 3409
f 3397 3398 3409
f 3409 3398 3410
f 3398 3399 3410
f 3410 3399 3411
f 3399 3400 3411
f 3411 3400 3412
f 3400 3401 3412
f 3412 3401 3413
f 3401 3402 3413
f 3413 3402 3414
f 3402 3403 3414
f 3414 3403 3415
f 3403 3392 3415
f 3415 3392 3404
f 3404 3405 3416
f 3416 3405 3417
f 3405 3406 3417
f 3417 3406 3418
f 3406 3407 3418
f 3418 3407 3419
f 3407 3408 3419
f 3419 3408 3420
f 3408 3409 3420
f 3420 3409 3421
f 3409 3410 3421
f 3421 3410 3422
f 3410 3411 3422
f 3422 3411 3423
f 3411 3412 3423
f 3423 3412 3424
f 3412 3413 3424
f 3424 3413 3425
f 3413 3414 3425
f 3425 3414 3426
f 3414 3415 3426
f 3426 3415 3427
f 3415 3404 3427
f 3427 3404 3416
f 3416 3417 3428
f 3428 3417 3429
f 3417 3418 3429
f 3429 3418 3430
f 3418 3419 3430
f 3430 3419 3431
f 3419 3420 3431
f 3431 3420 3432
f 3420 3421 3432
f 3432 3421 3433
f 3421 3422 3433
f 3433 3422 3434
f 3422 3423 3434
f 3434 3423 3435
f 3423 3424 3435
f 3435 3424 3436
f 3424 3425 3436
f 3436 3425 3437
f 3425 3426 3437
f 3437 3426 3438
f 3426 3427 3438
f 3438 3427 3439
f 3427 3416 3439
f 3439 3416 3428
f 3428 3429 3440
f 3440 3429 3441
f 3429 3430 3441
f 3441 3430 3442
f 3430 3431 3442
f 3442 3431 3443
f 3431 3432 3443
f 3443 3432 3444
f 3432 3433 3444
f 3444 3433 3445
f 3433 3434 3445
f 3445 3434 3446
f 3434 3435 3446
f 3446 3435 3447
f 3435 3436 3447
f 3447 3436 3448
f 3436 3437 3448
f 3448 3437 3449
f 3437 3438 3449
f 3449 3438 3450
f 3438 3439 3450
f 3450 3439 3451
f 3439 3428 3451
f 3451 3428 3440
f 3440 3441 3452
f 3452 3441 3453
f 3441 3442 3453
f 3453 3442 3454
f 3442 3443 3454
f 3454 3443 3455
f 3443 3444 3455
f 3455 3444 3456
f 3444 3445 3456
f 3456 3445 3457
f 3445 3446 3457
f 3457 3446 3458
f 3446 3447 3458
f 3458 3447 3459
f 3447 3448 3459
f 3459 3448 3460
f 3448 3449 3460
f 3460 3449 3461
f 3449 3450 3461
f 3461 3450 3462
f 3450 3451 3462
f 3462 3451 3463
f 3451 3440 3463
f 3463 3440 3452
f 3452 3453 3464
f 3464 3453 3465
f 3453 3454 3465
f 3465 3454 3466
f 3454 3455 3466
f 3466 3455 3467
f 3455 3456 3467
f 3467 3456 3468
f 3456 3457 3468
f 3468 3457 3469
f 3457 3458 3469
f 3469 3458 3470
f 3458 3459 3470
f 3470 3459 3471
f 3459 3460 3471
f 3471 3460 3472
f 3460 3461 3472
f 3472 3461 3473
f 3461 3462 3473
f 3473 3462 3474
f 3462 3463 3474
f 3474 3463 3475
f 3463 3452 3475
f 3475 3452 3464
f 3464 3465 3476
f 3476 3465 3477
f 3465 3466 3477
f 3477 3466 3478
f 3466 3467 3478
f 3478 3467 3479
f 3467 3468 3479
f 3479 3468 3480
f 3468 3469 3480
f 3480 3469 3481
f 3469 3470 3481
f 3481 3470 3482
f 3470 3471 3482
f 3482 3471 3483
f 3471 3472 3483
f 3483 3472 3484
f 3472 3473 3484
f 3484 3473 3485
f 3473 3474 3485
f 3485 3474 3486
f 3474 3475 3486
f 3486 3475 3487
f 3475 3464 3487
f 3487 3464 3476
f 3476 3477 3488
f 3488 3477 3489
f 3477 3478 3489
f 3489 3478 3490
f 3478 3479 3490
f 3490 3479 3491
f 3479 3480 3491
f 3491 3480 3492
f 3480 3481 3492
f 3492 3481 3493
f 3481 3482 3493
f 3493 3482 3494
f 3482 3483 3494
f 3494 3483 3495
f 3483 3484 3495
f 3495 3484 3496
f 3484 3485 3496
f 3496 3485 3497
f 3485 3486 3497
f 3497 3486 3498
f 3486 3487 3498
f 3498 3487 3499
f 3487 3476 3499
f 3499 3476 3488
f 3488 3489 3500
f 3500 3489 3500
f 3489 3490 3500
f 3500 3490 3500
f 3490 3491 3500
f 3500 3491 3500
f 3491 3492 3500
f 3500 3492 3500
f 3492 3493 3500
f 3500 3493 3500
f 3493 3494 3500
f 3500 3494 3500
f 3494 3495 3500
f 3500 3495 3500
f 3495 3496 3500
f 3500 3496 3500
f 3496 3497 3500
f 3500 3497 3500
f 3497 3498 3500
f 3500 3498 3500
f 3498 3499 3500
f 3500 3499 3500
f 3499 3488 3500
f 3500 3488 3500

g Path_(11)
v 182.18414 250.50319 53.5
v 183.18414 250.50319 53.5
v 183.05016 250.00319 53.5
v 182.68414 249.63716 53.5
v 182.18414 249.50319 53.5
v 181.68414 249.63716 53.5
v 181.31812 250.00319 53.5
v 181.18414 250.50319 53.5
v 181.31812 251.00319 53.5
v 181.68414 251.36922 53.5
v 182.18414 251.50319 53.5
v 182.68414 251.36922 53.5
v 183.05016 251.00319 53.5
v 183.18414 250.50319 52.408375
v 183.05016 250.00319 52.408375
v 182.68414 249.63716 52.408375
v 182.18414 249.50319 52.408375
v 181.68414 249.63716 52.408375
v 181.31812 250.00319 52.408375
v 181.18414 250.50319 52.408375
v 181.31812 251.00319 52.408375
v 181.68414 251.36922 52.408375
v 182.18414 251.50319 52.408375
v 182.68414 251.36922 52.408375
v 183.05016 251.00319 52.408375
v 183.18414 250.50319 51.316746
v 183.05016 250.00319 51.316746
v 182.68414 249.63716 51.316746
v 182.18414 249.50319 51.316746
v 181.68414 249.63716 51.316746
v 181.31812 250.00319 51.316746
v 181.18414 250.50319 51.316746
v 181.31812 251.00319 51.316746
v 181.68414 251.36922 51.316746
v 182.18414 251.50319 51.316746
v 182.68414 251.36922 51.316746
v 183.05016 251.00319 51.316746
v 183.18414 250.50319 50.22512
v 183.05016 250.00319 50.22512
v 182.68414 249.63716 50.22512
v 182.18414 249.50319 50.22512
v 181.68414 249.63716 50.22512
v 181.31812 250.00319 50.22512
v 181.18414 250.50319 50.22512
v 181.31812 251.00319 50.22512
v 181.68414 251.36922 50.22512
v 182.18414 251.50319 50.22512
v 182.68414 251.36922 50.22512
v 183.05016 251.00319 50.22512
v 183.18414 250.50319 49.13349
v 183.05016 250.00319 49.133102
v 182.68414 249.63716 49.13265
v 182.18414 249.50319 49.13226
v 181.68414 249.63716 49.13203
v 181.31812 250.00319 49.13203
v 181.18414 250.50319 49.13226
v 181.31812 251.00319 49.13265
v 181.68414 251.36922 49.133102
v 182.18414 251.50319 49.13349
v 182.68414 251.36922 49.133717
v 183.05016 251.00319 49.133717
v 183.18196 250.43863 48.038322
v 183.01527 249.94928 48.004837
v 182.6259 249.60869 47.966934
v 182.11813 249.50816 47.934776
v 181.62807 249.67459 47.916973
v 181.287 250.06342 47.9183
v 181.18633 250.57043 47.938396
v 181.353 251.0598 47.97188
v 181.74239 251.40038 48.009785
v 182.25014 251.50092 48.041943
v 182.7402 251.33447 48.059746
v 183.08127 250.94565 48.05842
v 183.18332 250.63594 46.94935
v 183.06485 250.18701 46.764977
v 182.71039 249.85417 46.54292
v 182.21494 249.72661 46.342678
v 181.71121 249.8385 46.217907
v 181.33423 250.15987 46.202034
v 181.18497 250.6046 46.299316
v 181.30344 251.05353 46.48369
v 181.65788 251.38637 46.70574
v 182.15335 251.51393 46.905987
v 182.65706 251.40204 47.030758
v 183.03406 251.08067 47.04663
v 183.21379 251.2364 46.346333
v 183.06642 250.93112 45.9496
v 182.69711 250.75706 45.627308
v 182.20485 250.7609 45.46581
v 181.72151 250.94157 45.508377
v 181.37662 251.25069 45.743607
v 181.26257 251.60542 46.108467
v 181.40994 251.9107 46.505196
v 181.77924 252.08475 46.827488
v 182.2715 252.08093 46.98899
v 182.75484 251.90025 46.946423
v 183.09975 251.59114 46.711193
v 183.53366 251.75064 45.89907
v 183.34155 251.50461 45.49817
v 182.9644 251.4415 45.13725
v 182.50328 251.57823 44.91302
v 182.08174 251.87814 44.885563
v 181.81273 252.2609 45.062233
v 181.76834 252.62392 45.395695
v 181.96046 252.86995 45.796597
v 182.33762 252.93306 46.157516
v 182.79874 252.79633 46.381744
v 183.22028 252.49641 46.409203
v 183.48927 252.11366 46.232533
v 184.14647 252.61662 45.426876
v 184.00764 252.27002 45.087955
v 183.65489 252.08203 44.739452
v 183.18275 252.10303 44.474747
v 182.71771 252.32738 44.36477
v 182.3844 252.69499 44.438984
v 182.27211 253.10735 44.677505
v 182.41095 253.45395 45.016426
v 182.76369 253.64195 45.36493
v 183.23584 253.62094 45.629635
v 183.70087 253.39659 45.739616
v 184.03418 253.02898 45.6654
v 184.36322 253.68823 44.502995
v 184.3528 253.19072 44.385506
v 184.08566 252.76984 44.22102
v 183.63336 252.53836 44.05361
v 183.11708 252.55832 43.92814
v 182.67519 252.82436 43.878223
v 182.42607 253.26518 43.91724
v 182.43648 253.7627 44.034733
v 182.70363 254.18358 44.19922
v 183.15593 254.41505 44.366623
v 183.6722 254.39511 44.492096
v 184.11409 254.12907 44.54201
v 184.28227 253.79262 42.908207
v 184.34227 253.2786 42.918262
v 184.13719 252.80357 42.933483
v 183.72202 252.49483 42.949787
v 183.20796 252.43509 42.962807
v 182.73279 252.64037 42.96905
v 182.4238 253.05565 42.966846
v 182.36382 253.56967 42.95679
v 182.56888 254.0447 42.94157
v 182.98405 254.35344 42.925266
v 183.49811 254.41318 42.912247
v 183.97328 254.2079 42.906002
v 184.28145 253.7916 41.841244
v 184.34134 253.27742 41.841488
v 184.13611 252.8022 41.841858
v 183.72078 252.49327 41.84226
v 183.20662 252.43338 41.842575
v 182.7314 252.63861 41.842728
v 182.42245 253.05394 41.842674
v 182.36256 253.5681 41.842426
v 182.5678 254.04332 41.842056
v 182.98312 254.35226 41.84166
v 183.4973 254.41214 41.84134
v 183.9725 254.20692 41.841187
v 184.2815 253.79164 40.749615
v 184.34137 253.27748 40.74959
v 184.13615 252.80226 40.749557
v 183.72081 252.49332 40.74952
v 183.20665 252.43344 40.749493
v 182.73143 252.63866 40.74948
v 182.4225 253.054 40.74949
v 182.36261 253.56816 40.74951
v 182.56784 254.04338 40.749546
v 182.98317 254.35233 40.749584
v 183.49733 254.4122 40.74961
v 183.97255 254.20699 40.749622
v 183.35199 253.42282 40.750233
usemtl mat_14
s 1
f 3501 3501 3502
f 3502 3501 3503
f 3501 3501 3503
f 3503 3501 3504
f 3501 3501 3504
f 3504 3501 3505
f 3501 3501 3505
f 3505 3501 3506
f 3501 3501 3506
f 3506 3501 3507
f 3501 3501 3507
f 3507 3501 3508
f 3501 3501 3508
f 3508 3501 3509
f 3501 3501 3509
f 3509 3501 3510
f 3501 3501 3510
f 3510 3501 3511
f 3501 3501 3511
f 3511 3501 3512
f 3501 3501 3512
f 3512 3501 3513
f 3501 3501 3513
f 3513 3501 3502
f 3502 3503 3514
f 3514 3503 3515
f 3503 3504 3515
f 3515 3504 3516
f 3504 3505 3516
f 3516 3505 3517
f 3505 3506 3517
f 3517 3506 3518
f 3506 3507 3518
f 3518 3507 3519
f 3507 3508 3519
f 3519 3508 3520
f 3508 3509 3520
f 3520 3509 3521
f 3509 3510 3521
f 3521 3510 3522
f 3510 3511 3522
f 3522 3511 3523
f 3511 3512 3523
f 3523 3512 3524
f 3512 3513 3524
f 3524 3513 3525
f 3513 3502 3525
f 3525 3502 3514
f 3514 3515 3526
f 3526 3515 3527
f 3515 3516 3527
f 3527 3516 3528
f 3516 3517 3528
f 3528 3517 3529
f 3517 3518 3529
f 3529 3518 3530
f 3518 3519 3530
f 3530 3519 3531
f 3519 3520 3531
f 3531 3520 3532
f 3520 3521 3532
f 3532 3521 3533
f 3521 3522 3533
f 3533 3522 3534
f 3522 3523 3534
f 3534 3523 3535
f 3523 3524 3535
f 3535 3524 3536
f 3524 3525 3536
f 3536 3525 3537
f 3525 3514 3537
f 3537 3514 3526
f 3526 3527 3538
f 3538 3527 3539
f 3527 3528 3539
f 3539 3528 3540
f 3528 3529 3540
f 3540 3529 3541
f 3529 3530 3541
f 3541 3530 3542
f 3530 3531 3542
f 3542 3531 3543
f 3531 3532 3543
f 3543 3532 3544
f 3532 3533 3544
f 3544 3533 3545
f 3533 3534 3545
f 3545 3534 3546
f 3534 3535 3546
f 3546 3535 3547
f 3535 3536 3547
f 3547 3536 3548
f 3536 3537 3548
f 3548 3537 3549
f 3537 3526 3549
f 3549 3526 3538
f 3538 3539 3550
f 3550 3539 3551
f 3539 3540 3551
f 3551 3540 3552
f 3540 3541 3552
f 3552 3541 3553
f 3541 3542 3553
f 3553 3542 3554
f 3542 3543 3554
f 3554 3543 3555
f 3543 3544 3555
f 3555 3544 3556
f 3544 3545 3556
f 3556 3545 3557
f 3545 3546 3557
f 3557 3546 3558
f 3546 3547 3558
f 3558 3547 3559
f 3547 3548 3559
f 3559 3548 3560
f 3548 3549 3560
f 3560 3549 3561
f 3549 3538 3561
f 3561 3538 3550
f 3550 3551 3562
f 3562 3551 3563
f 3551 3552 3563
f 3563 3552 3564
f 3552 3553 3564
f 3564 3553 3565
f 3553 3554 3565
f 3565 3554 3566
f 3554 3555 3566
f 3566 3555 3567
f 3555 3556 3567
f 3567 3556 3568
f 3556 3557 3568
f 3568 3557 3569
f 3557 3558 3569
f 3569 3558 3570
f 3558 3559 3570
f 3570 3559 3571
f 3559 3560 3571
f 3571 3560 3572
f 3560 3561 3572
f 3572 3561 3573
f 3561 3550 3573
f 3573 3550 3562
f 3562 3563 3574
f 3574 3563 3575
f 3563 3564 3575
f 3575 3564 3576
f 3564 3565 3576
f 3576 3565 3577
f 3565 3566 3577
f 3577 3566 3578
f 3566 3567 3578
f 3578 3567 3579
f 3567 3568 3579
f 3579 3568 3580
f 3568 3569 3580
f 3580 3569 3581
f 3569 3570 3581
f 3581 3570 3582
f 3570 3571 3582
f 3582 3571 3583
f 3571 3572 3583
f 3583 3572 3584
f 3572 3573 3584
f 3584 3573 3585
f 3573 3562 3585
f 3585 3562 3574
f 3574 3575 3586
f 3586 3575 3587
f 3575 3576 3587
f 3587 3576 3588
f 3576 3577 3588
f 3588 3577 3589
f 3577 3578 3589
f 3589 3578 3590
f 3578 3579 3590
f 3590 3579 3591
f 3579 3580 3591
f 3591 3580 3592
f 3580 3581 3592
f 3592 3581 3593
f 3581 3582 3593
f 3593 3582 3594
f 3582 3583 3594
f 3594 3583 3595
f 3583 3584 3595
f 3595 3584 3596
f 3584 3585 3596
f 3596 3585 3597
f 3585 3574 3597
f 3597 3574 3586
f 3586 3587 3598
f 3598 3587 3599
f 3587 3588 3599
f 3599 3588 3600
f 3588 3589 3600
f 3600 3589 3601
f 3589 3590 3601
f 3601 3590 3602
f 3590 3591 3602
f 3602 3591 3603
f 3591 3592 3603
f 3603 3592 3604
f 3592 3593 3604
f 3604 3593 3605
f 3593 3594 3605
f 3605 3594 3606
f 3594 3595 3606
f 3606 3595 3607
f 3595 3596 3607
f 3607 3596 3608
f 3596 3597 3608
f 3608 3597 3609
f 3597 3586 3609
f 3609 3586 3598
f 3598 3599 3610
f 3610 3599 3611
f 3599 3600 3611
f 3611 3600 3612
f 3600 3601 3612
f 3612 3601 3613
f 3601 3602 3613
f 3613 3602 3614
f 3602 3603 3614
f 3614 3603 3615
f 3603 3604 3615
f 3615 3604 3616
f 3604 3605 3616
f 3616 3605 3617
f 3605 3606 3617
f 3617 3606 3618
f 3606 3607 3618
f 3618 3607 3619
f 3607 3608 3619
f 3619 3608 3620
f 3608 3609 3620
f 3620 3609 3621
f 3609 3598 3621
f 3621 3598 3610
f 3610 3611 3622
f 3622 3611 3623
f 3611 3612 3623
f 3623 3612 3624
f 3612 3613 3624
f 3624 3613 3625
f 3613 3614 3625
f 3625 3614 3626
f 3614 3615 3626
f 3626 3615 3627
f 3615 3616 3627
f 3627 3616 3628
f 3616 3617 3628
f 3628 3617 3629
f 3617 3618 3629
f 3629 3618 3630
f 3618 3619 3630
f 3630 3619 3631
f 3619 3620 3631
f 3631 3620 3632
f 3620 3621 3632
f 3632 3621 3633
f 3621 3610 3633
f 3633 3610 3622
f 3622 3623 3634
f 3634 3623 3635
f 3623 3624 3635
f 3635 3624 3636
f 3624 3625 3636
f 3636 3625 3637
f 3625 3626 3637
f 3637 3626 3638
f 3626 3627 3638
f 3638 3627 3639
f 3627 3628 3639
f 3639 3628 3640
f 3628 3629 3640
f 3640 3629 3641
f 3629 3630 3641
f 3641 3630 3642
f 3630 3631 3642
f 3642 3631 3643
f 3631 3632 3643
f 3643 3632 3644
f 3632 3633 3644
f 3644 3633 3645
f 3633 3622 3645
f 3645 3622 3634
f 3634 3635 3646
f 3646 3635 3647
f 3635 3636 3647
f 3647 3636 3648
f 3636 3637 3648
f 3648 3637 3649
f 3637 3638 3649
f 3649 3638 3650
f 3638 3639 3650
f 3650 3639 3651
f 3639 3640 3651
f 3651 3640 3652
f 3640 3641 3652
f 3652 3641 3653
f 3641 3642 3653
f 3653 3642 3654
f 3642 3643 3654
f 3654 3643 3655
f 3643 3644 3655
f 3655 3644 3656
f 3644 3645 3656
f 3656 3645 3657
f 3645 3634 3657
f 3657 3634 3646
f 3646 3647 3658
f 3658 3647 3659
f 3647 3648 3659
f 3659 3648 3660
f 3648 3649 3660
f 3660 3649 3661
f 3649 3650 3661
f 3661 3650 3662
f 3650 3651 3662
f 3662 3651 3663
f 3651 3652 3663
f 3663 3652 3664
f 3652 3653 3664
f 3664 3653 3665
f 3653 3654 3665
f 3665 3654 3666
f 3654 3655 3666
f 3666 3655 3667
f 3655 3656 3667
f 3667 3656 3668
f 3656 3657 3668
f 3668 3657 3669
f 3657 3646 3669
f 3669 3646 3658
f 3658 3659 3670
f 3670 3659 3670
f 3659 3660 3670
f 3670 3660 3670
f 3660 3661 3670
f 3670 3661 3670
f 3661 3662 3670
f 3670 3662 3670
f 3662 3663 3670
f 3670 3663 3670
f 3663 3664 3670
f 3670 3664 3670
f 3664 3665 3670
f 3670 3665 3670
f 3665 3666 3670
f 3670 3666 3670
f 3666 3667 3670
f 3670 3667 3670
f 3667 3668 3670
f 3670 3668 3670
f 3668 3669 3670
f 3670 3669 3670
f 3669 3658 3670
f 3670 3658 3670

g Path_(3)
v 188.6073 234.15334 39.5
v 188.31473 233.2211 39.46764
v 188.50247 233.19585 39.067677
v 188.71829 233.42715 38.739735
v 188.90439 233.85304 38.571686
v 189.01086 234.35939 38.608555
v 189.0092 234.81053 38.840466
v 188.89986 235.08556 39.205276
v 188.71213 235.11081 39.60524
v 188.49629 234.8795 39.93318
v 188.31021 234.45361 40.10123
v 188.20374 233.94727 40.06436
v 188.20538 233.49614 39.83245
v 189.38725 233.02205 40.08749
v 189.54024 233.01476 39.621765
v 189.79373 233.23468 39.248684
v 190.07977 233.6229 39.068207
v 190.32176 234.07538 39.128693
v 190.45482 234.4709 39.41394
v 190.44331 234.70346 39.84751
v 190.29031 234.71077 40.313232
v 190.03683 234.49084 40.686317
v 189.75078 234.10263 40.866795
v 189.5088 233.65015 40.80631
v 189.37575 233.25462 40.52106
v 190.08089 232.23819 39.82709
v 190.29633 232.21423 39.471306
v 190.67082 232.35349 39.256477
v 191.10402 232.6186 39.240166
v 191.47986 232.93857 39.426743
v 191.69762 233.22763 39.766212
v 191.69896 233.40836 40.167618
v 191.48352 233.4323 40.5234
v 191.10902 233.29306 40.738228
v 190.67583 233.02794 40.75454
v 190.29999 232.70798 40.567966
v 190.08221 232.4189 40.228493
v 190.59697 231.17874 40.204983
v 190.84242 231.1989 39.779755
v 191.25238 231.34088 39.57951
v 191.71696 231.56662 39.65791
v 192.11171 231.81566 39.993946
v 192.33084 232.02126 40.497574
v 192.31564 232.12831 41.03385
v 192.07018 232.10815 41.459084
v 191.66022 231.96619 41.65933
v 191.19563 231.74045 41.58093
v 190.80089 231.49141 41.244892
v 190.58176 231.28581 40.74126
v 191.28777 229.98897 40.501266
v 191.50969 230.25415 40.145237
v 191.89476 230.55241 39.980675
v 192.33983 230.8038 40.051666
v 192.72562 230.941 40.33919
v 192.94876 230.9272 40.76621
v 192.94946 230.76613 41.2183
v 192.72755 230.50095 41.574326
v 192.34247 230.2027 41.73889
v 191.89742 229.9513 41.6679
v 191.51163 229.81412 41.380375
v 191.28848 229.82791 40.953358
v 192.22438 228.9479 39.435112
v 192.45964 229.31294 39.052666
v 192.80852 229.6933 38.875526
v 193.17755 229.98705 38.951153
v 193.46785 230.11548 39.259285
v 193.60161 230.0442 39.717354
v 193.54301 229.79228 40.202625
v 193.30775 229.42726 40.58507
v 192.95886 229.0469 40.76221
v 192.58984 228.75316 40.686584
v 192.29955 228.62471 40.378452
v 192.16579 228.696 39.920383
v 193.56023 228.08646 39.238274
v 193.89577 228.4087 39.00974
v 194.27158 228.76286 39.04148
v 194.58694 229.05402 39.324993
v 194.75739 229.20416 39.784313
v 194.73723 229.17308 40.29636
v 194.53186 228.96909 40.723938
v 194.19632 228.64684 40.952473
v 193.82051 228.29268 40.92073
v 193.50514 228.00153 40.63722
v 193.3347 227.85136 40.1779
v 193.35486 227.88246 39.665848
v 194.44992 226.93594 39.337513
v 194.87529 227.19286 39.26116
v 195.28656 227.48315 39.43192
v 195.57352 227.72906 39.80404
v 195.65929 227.86467 40.277805
v 195.52087 227.85365 40.726276
v 195.19539 227.69896 41.02928
v 194.77002 227.44205 41.105633
v 194.35875 227.15175 40.93487
v 194.07178 226.90584 40.562756
v 193.98601 226.77023 40.08899
v 194.12442 226.78125 39.64052
v 195.50172 225.52992 40.09755
v 195.89531 225.83922 40.08666
v 196.21188 226.23363 40.24123
v 196.36661 226.60748 40.51985
v 196.31804 226.86058 40.847862
v 196.07918 226.92513 41.137375
v 195.71404 226.78383 41.31081
v 195.32043 226.47452 41.321705
v 195.00388 226.08011 41.16713
v 194.84914 225.70627 40.88851
v 194.89772 225.45316 40.5605
v 195.13658 225.38861 40.27099
v 196.48213 224.75575 41.127243
v 196.83813 225.04437 41.00377
v 197.13022 225.47127 41.026463
v 197.2801 225.92203 41.18924
v 197.24763 226.27588 41.448486
v 197.04152 226.438 41.734737
v 196.71698 226.36497 41.97129
v 196.36098 226.07635 42.094765
v 196.06891 225.64946 42.07207
v 195.91902 225.1987 41.909294
v 195.95148 224.84485 41.650047
v 196.1576 224.68271 41.363796
v 197.49434 223.88867 41.46321
v 197.82086 224.09764 41.1316
v 198.10872 224.49742 40.961227
v 198.28079 224.9809 40.997753
v 198.29097 225.41853 41.23138
v 198.13654 225.69304 41.599518
v 197.85886 225.7309 42.003517
v 197.53235 225.52193 42.335133
v 197.24449 225.12215 42.5055
v 197.07242 224.63867 42.46898
v 197.06224 224.20105 42.235348
v 197.21667 223.92653 41.86721
v 198.6635 223.71825 42.0165
v 199.04695 223.96417 41.91091
v 199.3598 224.37401 41.91628
v 199.5182 224.83794 42.03116
v 199.4797 225.23166 42.224766
v 199.25464 225.44968 42.44523
v 198.9033 225.43356 42.633472
v 198.51985 225.18764 42.73906
v 198.207 224.7778 42.733692
v 198.0486 224.31387 42.618816
v 198.0871 223.92015 42.425205
v 198.31216 223.70213 42.204742
v 199.19801 222.92836 42.007923
v 199.65895 223.08824 41.987854
v 200.08063 223.38339 42.25171
v 200.35008 223.73473 42.728786
v 200.39508 224.0481 43.291252
v 200.2036 224.23953 43.788403
v 199.82693 224.25775 44.087017
v 199.366 224.09787 44.107086
v 198.94432 223.80272 43.843235
v 198.67487 223.45139 43.366158
v 198.62985 223.13802 42.803688
v 198.82135 222.94658 42.30654
v 199.74619 221.95985 42.97207
v 200.1573 222.22629 42.940792
v 200.5437 222.5584 43.168114
v 200.8018 222.86717 43.59312
v 200.86247 223.0699 44.101933
v 200.70944 223.11224 44.558216
v 200.38373 222.98288 44.839706
v 199.97261 222.71645 44.870983
v 199.58623 222.38434 44.643665
v 199.32811 222.07555 44.21866
v 199.26744 221.87282 43.709846
v 199.42047 221.83047 43.253563
v 200.73004 221.45776 43.21072
v 201.13957 221.76949 43.081264
v 201.54874 222.01254 43.183712
v 201.84793 222.12181 43.49061
v 201.95697 222.06801 43.919724
v 201.84665 221.86555 44.356075
v 201.54651 221.5687 44.682743
v 201.13698 221.25697 44.8122
v 200.72781 221.01392 44.70975
v 200.42862 220.90465 44.402855
v 200.31958 220.95845 43.97374
v 200.4299 221.1609 43.537388
v 201.46056 220.19673 42.61415
v 201.9224 220.42905 42.638252
v 202.31142 220.62292 42.918625
v 202.52338 220.7264 43.380146
v 202.5015 220.71175 43.89915
v 202.25162 220.5829 44.33657
v 201.84071 220.37437 44.575203
v 201.37888 220.14206 44.5511
v 200.98985 219.94818 44.27073
v 200.7779 219.84471 43.809208
v 200.79977 219.85936 43.290203
v 201.04965 219.9882 42.852783
v 202.41988 218.9382 43.051384
v 202.80447 219.26883 43.231464
v 203.06317 219.56407 43.5969
v 203.1267 219.74481 44.04977
v 202.97798 219.7626 44.468727
v 202.6569 219.6127 44.741516
v 202.2495 219.33525 44.79504
v 201.86491 219.00461 44.61496
v 201.6062 218.70938 44.249523
v 201.5427 218.52864 43.796654
v 201.69139 218.51085 43.377693
v 202.01247 218.66075 43.104908
v 203.45482 218.02731 43.259697
v 203.84752 218.33089 43.46782
v 204.10767 218.5783 43.901936
v 204.16556 218.70326 44.445724
v 204.00568 218.67229 44.953484
v 203.67087 218.4937 45.28915
v 203.25084 218.21532 45.36279
v 202.85814 217.91176 45.154667
v 202.59799 217.66434 44.72055
v 202.5401 217.53938 44.17676
v 202.69997 217.57034 43.669003
v 203.03477 217.74895 43.333336
v 204.29706 216.64082 44.19579
v 204.6708 216.92336 44.45856
v 204.85266 217.18774 44.822037
v 204.79385 217.36314 45.188824
v 204.51018 217.40257 45.46064
v 204.07762 217.29544 45.56465
v 203.61209 217.07048 45.472996
v 203.23834 216.78793 45.21022
v 203.0565 216.52354 44.846745
v 203.1153 216.34814 44.47996
v 203.39897 216.30873 44.208145
v 203.83153 216.41585 44.10413
v 205.19652 215.69182 44.755325
v 205.38007 216.06917 44.994904
v 205.3431 216.35872 45.335598
v 205.09554 216.48291 45.686123
v 204.7037 216.40845 45.952553
v 204.2726 216.15529 46.063503
v 203.91774 215.79128 45.98924
v 203.73419 215.41393 45.74966
v 203.77116 215.12437 45.408966
v 204.01872 215.00018 45.05844
v 204.41055 215.07465 44.79201
v 204.84164 215.3278 44.68106
v 206.11125 214.9946 44.886967
v 206.24023 215.4079 45.29562
v 206.17403 215.7004 45.808994
v 205.93036 215.7937 46.289536
v 205.57452 215.66283 46.608482
v 205.20186 215.34283 46.680374
v 204.91225 214.91946 46.485943
v 204.78326 214.50616 46.07729
v 204.84947 214.21367 45.56391
v 205.09314 214.12036 45.08337
v 205.44897 214.25124 44.764423
v 205.82162 214.57123 44.692535
v 206.86534 214.0191 45.51406
v 207.09508 214.45464 45.788006
v 207.17058 214.81383 46.19485
v 207.07161 215.00044 46.625584
v 206.82469 214.96448 46.96479
v 206.49597 214.71556 47.12158
v 206.17354 214.32039 47.05394
v 205.9438 213.88486 46.779995
v 205.8683 213.52567 46.37315
v 205.96727 213.33905 45.942413
v 206.2142 213.37502 45.60321
v 206.54291 213.62393 45.44642
v 207.79048 213.32858 45.995598
v 208.10841 213.7148 46.14009
v 208.31229 214.02287 46.491257
v 208.34747 214.17027 46.954994
v 208.20453 214.1175 47.40705
v 207.92177 213.8787 47.726295
v 207.57497 213.51782 47.82719
v 207.25703 213.13162 47.682697
v 207.05316 212.82353 47.33153
v 207.01797 212.67613 46.867794
v 207.16092 212.72891 46.415737
v 207.44368 212.96773 46.096493
v 208.57549 212.29645 46.000862
v 208.9908 212.58226 46.118248
v 209.30196 212.79675 46.471992
v 209.42558 212.88246 46.967316
v 209.32854 212.8164 47.47149
v 209.03683 212.61632 47.849426
v 208.62865 212.33578 47.99985
v 208.21333 212.04997 47.882465
v 207.90218 211.83548 47.528717
v 207.77855 211.74977 47.033398
v 207.8756 211.81583 46.529224
v 208.1673 212.01591 46.151287
v 209.42522 211.11053 46.01886
v 209.85736 211.31664 46.218243
v 210.14203 211.45439 46.628994
v 210.20296 211.4869 47.141052
v 210.0238 211.40541 47.617214
v 209.65259 211.2318 47.929893
v 209.18877 211.01257 47.995304
v 208.75662 210.80647 47.79592
v 208.47195 210.66872 47.38517
v 208.41103 210.63622 46.87311
v 208.59018 210.7177 46.39695
v 208.9614 210.89131 46.084274
v 209.78275 209.62099 46.09374
v 210.23503 209.85652 46.187637
v 210.57909 210.0559 46.51409
v 210.72275 210.16565 46.985634
v 210.62752 210.1564 47.475914
v 210.3189 210.03062 47.853558
v 209.87958 209.82202 48.01738
v 209.4273 209.58647 47.923485
v 209.08324 209.38712 47.597027
v 208.93958 209.27736 47.125484
v 209.03482 209.2866 46.63521
v 209.34344 209.41238 46.25756
v 210.53407 208.21323 46.211597
v 210.91559 208.56303 46.219242
v 211.21121 208.89989 46.484047
v 211.34172 209.13354 46.935055
v 211.27217 209.20139 47.451416
v 211.02116 209.08524 47.89478
v 210.65599 208.81621 48.146336
v 210.27448 208.4664 48.13869
v 209.97885 208.12953 47.873886
v 209.84833 207.89589 47.42288
v 209.9179 207.82805 46.906517
v 210.1689 207.9442 46.463158
v 211.60855 207.32106 46.51849
v 211.90482 207.74316 46.52276
v 212.14749 208.14558 46.775692
v 212.27153 208.4205 47.20952
v 212.24371 208.49423 47.707993
v 212.07149 208.34705 48.137554
v 211.801 208.01836 48.383095
v 211.50473 207.59625 48.378826
v 211.26205 207.19383 48.125893
v 211.13802 206.91891 47.692066
v 211.16583 206.84518 47.19359
v 211.33806 206.99239 46.76403
v 212.76286 206.49702 46.528595
v 213.06137 206.90846 46.47428
v 213.32454 207.3214 46.685574
v 213.48184 207.62521 47.105854
v 213.49113 207.73848 47.622505
v 213.34993 207.63084 48.0971
v 213.09607 207.33116 48.402462
v 212.79755 206.91972 48.45677
v 212.53438 206.50677 48.24548
v 212.37708 206.20296 47.825203
v 212.36778 206.0897 47.308548
v 212.50899 206.19733 46.833958
v 213.722 205.59032 47.041523
v 213.99728 205.99475 46.872143
v 214.28351 206.41473 46.969933
v 214.50398 206.73773 47.308693
v 214.59962 206.8772 47.79765
v 214.54482 206.79575 48.305794
v 214.35423 206.51523 48.69696
v 214.07893 206.11078 48.86634
v 213.79271 205.69081 48.76855
v 213.57224 205.36781 48.42979
v 213.4766 205.22835 47.94083
v 213.53142 205.3098 47.43269
v 214.88545 204.95146 46.631668
v 215.12231 205.38956 46.456593
v 215.39203 205.8135 46.55616
v 215.62231 206.10971 46.90369
v 215.75148 206.1988 47.406063
v 215.74492 206.05692 47.928665
v 215.60437 205.72206 48.33147
v 215.36752 205.28397 48.506542
v 215.09781 204.86002 48.406975
v 214.86752 204.56381 48.059444
v 214.73836 204.47472 47.557076
v 214.74492 204.61661 47.03447
v 216.34062 204.38159 46.51947
v 216.57492 204.84315 46.51472
v 216.78493 205.24168 46.77014
v 216.91438 205.4704 47.21728
v 216.92859 205.46803 47.736336
v 216.82375 205.23518 48.188225
v 216.62793 204.83429 48.451862
v 216.39363 204.37273 48.456608
v 216.18361 203.9742 48.20119
v 216.05417 203.74548 47.754047
v 216.03996 203.74785 47.234993
v 216.1448 203.9807 46.783104
v 217.65733 203.59589 46.59063
v 217.82562 204.07202 46.478424
v 217.98836 204.53864 46.633545
v 218.10193 204.87071 47.01443
v 218.13593 204.97926 47.519024
v 218.08122 204.8352 48.012115
v 217.95247 204.47713 48.361584
v 217.7842 204.00099 48.47379
v 217.62146 203.53438 48.318665
v 217.50787 203.2023 47.93778
v 217.47388 203.09375 47.43319
v 217.5286 203.23781 46.940098
v 219.41603 202.9512 46.87747
v 219.56183 203.39687 46.69746
v 219.60858 203.912 46.756546
v 219.5438 204.3586 47.038887
v 219.38481 204.61696 47.46883
v 219.17422 204.61789 47.931175
v 218.96848 204.36113 48.302036
v 218.82268 203.91547 48.48204
v 218.77592 203.40033 48.422955
v 218.84071 202.95374 48.140617
v 218.9997 202.69536 47.71067
v 219.21028 202.69443 47.248325
v 220.63922 203.0613 47.76115
v 220.81796 203.50562 47.685177
v 220.8294 204.02313 47.77303
v 220.67049 204.47516 48.00117
v 220.38379 204.74059 48.308468
v 220.04613 204.74828 48.61258
v 219.74799 204.49619 48.832024
v 219.56924 204.05185 48.907997
v 219.55779 203.53435 48.82014
v 219.7167 203.08232 48.592003
v 220.00342 202.8169 48.284706
v 220.34108 202.8092 47.98059
v 221.60437 203.0187 48.598392
v 221.79579 203.48413 48.478626
v 221.86867 203.98314 48.597313
v 221.80347 204.382 48.922653
v 221.61766 204.57388 49.36747
v 221.36102 204.50732 49.812572
v 221.10234 204.20018 50.138702
v 220.9109 203.73476 50.25847
v 220.83803 203.23576 50.139782
v 220.90323 202.83688 49.81444
v 221.08905 202.64502 49.36963
v 221.34567 202.71158 48.924522
v 222.711 202.3995 49.281433
v 222.8437 202.83604 49.06857
v 222.91718 203.34842 49.085747
v 222.91171 203.79932 49.32836
v 222.82878 204.06793 49.731407
v 222.6906 204.08229 50.186886
v 222.53418 203.83853 50.572754
v 222.40147 203.402 50.785618
v 222.328 202.88962 50.768444
v 222.33347 202.43872 50.52583
v 222.4164 202.1701 50.122784
v 222.55458 202.15575 49.667305
v 224.25598 202.48027 49.47712
v 224.33118 202.91664 49.22056
v 224.3256 203.43362 49.183395
v 224.24078 203.89267 49.375595
v 224.0994 204.17078 49.74565
v 223.93936 204.19345 50.194412
v 223.80356 203.95459 50.60163
v 223.72836 203.5182 50.858192
v 223.73393 203.00124 50.895355
v 223.81877 202.54219 50.703156
v 223.96014 202.26408 50.3331
v 224.12018 202.24141 49.88434
v 225.58948 202.64934 49.844246
v 225.66937 203.14104 49.741226
v 225.66081 203.64638 49.880665
v 225.56612 204.02995 50.225204
v 225.41063 204.189 50.68252
v 225.23602 204.08087 51.13008
v 225.0891 203.73457 51.447964
v 225.0092 203.24287 51.550983
v 225.01775 202.73753 51.411545
v 225.11246 202.35396 51.067005
v 225.26794 202.19493 50.609688
v 225.44254 202.30304 50.162125
v 226.57109 202.69794 50.171864
v 226.71603 203.19017 50.09597
v 226.86372 203.6454 50.287525
v 226.9746 203.94167 50.695194
v 227.01892 203.99956 51.209743
v 226.98483 203.80357 51.693306
v 226.88147 203.40623 52.016304
v 226.73653 202.914 52.092194
v 226.58884 202.45876 51.900642
v 226.47798 202.1625 51.492973
v 226.43365 202.10461 50.97842
v 226.46773 202.30058 50.49486
v 227.46754 201.89401 50.080822
v 227.58804 202.34874 49.880657
v 227.79704 202.8209 49.901184
v 228.03857 203.18399 50.136906
v 228.2479 203.3407 50.524662
v 228.36893 203.24904 50.96055
v 228.36923 202.93358 51.32777
v 228.24873 202.47884 51.527935
v 228.03972 202.00668 51.50741
v 227.79819 201.6436 51.271687
v 227.58887 201.4869 50.883934
v 227.46785 201.57855 50.448048
v 228.93962 201.27103 49.868916
v 228.90968 201.70587 49.57509
v 228.97273 202.2181 49.495045
v 229.11188 202.67043 49.65023
v 229.28983 202.94168 49.999065
v 229.45892 202.95918 50.44808
v 229.57384 202.71822 50.876957
v 229.60379 202.28337 51.170784
v 229.54074 201.77116 51.250828
v 229.4016 201.31882 51.095642
v 229.22363 201.04756 50.746807
v 229.05455 201.03008 50.297794
v 230.27443 201.24077 49.106655
v 230.19078 201.6576 48.830826
v 230.20952 202.17053 48.744236
v 230.32564 202.64212 48.87009
v 230.50803 202.94601 49.174667
v 230.7078 203.00078 49.57635
v 230.87141 202.79173 49.967514
v 230.95508 202.37491 50.243347
v 230.93633 201.86198 50.329933
v 230.8202 201.3904 50.204082
v 230.63783 201.0865 49.899506
v 230.43806 201.03174 49.49782
v 231.48686 201.2177 48.4256
v 231.58272 201.68095 48.166653
v 231.76254 202.1644 48.1435
v 231.97815 202.53851 48.362347
v 232.17177 202.70303 48.76455
v 232.2915 202.6139 49.24234
v 232.3053 202.295 49.667694
v 232.20944 201.83176 49.926636
v 232.02962 201.3483 49.949787
v 231.81401 200.9742 49.73094
v 231.62039 200.80966 49.32874
v 231.50066 200.89879 48.850952
v 232.84998 200.52922 48.13586
v 233.02145 200.95746 47.890827
v 233.22957 201.43066 47.91012
v 233.41856 201.82204 48.188572
v 233.53778 202.0267 48.65157
v 233.5553 201.98982 49.175053
v 233.4664 201.72128 49.61876
v 233.29492 201.29305 49.863792
v 233.08679 200.81985 49.8445
v 232.89781 200.42848 49.56605
v 232.77858 200.22382 49.10305
v 232.76108 200.26068 48.579567
v 234.38503 200.1664 48.131283
v 234.54941 200.64357 48.016537
v 234.7008 201.11449 48.16872
v 234.79868 201.45299 48.547054
v 234.81677 201.56836 49.050167
v 234.75026 201.42969 49.54325
v 234.61696 201.07413 49.89418
v 234.45258 200.59695 50.008926
v 234.30118 200.12604 49.856743
v 234.20331 199.78754 49.47841
v 234.18521 199.67216 48.975296
v 234.25172 199.81084 48.482212
v 235.88043 199.80339 48.10228
v 235.93741 200.31134 48.023354
v 235.9794 200.79317 48.20991
v 235.99515 201.11977 48.61197
v 235.98042 201.20361 49.12179
v 235.93918 201.02226 49.602776
v 235.88248 200.6243 49.92604
v 235.82549 200.11633 50.004967
v 235.7835 199.63452 49.818405
v 235.76776 199.30792 49.416348
v 235.78247 199.22406 48.906525
v 235.82372 199.40541 48.42554
v 237.60751 199.90779 48.273834
v 237.62375 200.41785 48.179512
v 237.55595 200.90327 48.33842
v 237.42229 201.23401 48.70799
v 237.25854 201.32143 49.189182
v 237.10863 201.14212 49.65307
v 237.0127 200.74411 49.975353
v 236.99646 200.23405 50.069675
v 237.06425 199.74861 49.910763
v 237.19792 199.41788 49.5412
v 237.36166 199.33046 49.060005
v 237.51157 199.50978 48.59612
v 239.12422 199.85951 49.242847
v 239.18756 200.36942 49.168003
v 239.07579 200.85542 49.29455
v 238.81885 201.18732 49.588585
v 238.48558 201.27614 49.971313
v 238.1653 201.09811 50.34019
v 237.9438 200.70093 50.59637
v 237.88045 200.19101 50.67121
v 237.99223 199.705 50.544662
v 238.24916 199.37312 50.25063
v 238.58243 199.28429 49.8679
v 238.90273 199.46233 49.499027
v 239.9035 199.78397 50.261852
v 239.97325 200.28333 50.144855
v 239.90424 200.78397 50.25707
v 239.71494 201.15172 50.56843
v 239.45609 201.28806 50.995506
v 239.19705 201.15645 51.423866
v 239.00723 200.79216 51.738728
v 238.93748 200.2928 51.855724
v 239.0065 199.79218 51.74351
v 239.1958 199.42442 51.432148
v 239.45465 199.28809 51.005074
v 239.71368 199.4197 50.576714
v 240.84505 199.79477 50.433548
v 240.84302 200.29614 50.30479
v 240.84605 200.79471 50.443924
v 240.85336 201.1569 50.813663
v 240.86296 201.28568 51.314934
v 240.8723 201.1465 51.813427
v 240.87885 200.77667 52.17557
v 240.88087 200.27531 52.304325
v 240.87784 199.77673 52.16519
v 240.87053 199.41454 51.795456
v 240.86093 199.28578 51.29418
v 240.85161 199.42496 50.79569
v 242.16942 199.80653 50.07403
v 242.15736 200.30959 49.952484
v 242.17175 200.80626 50.0975
v 242.20871 201.16345 50.470222
v 242.25835 201.28549 50.970787
v 242.30736 201.13965 51.46506
v 242.3426 200.76501 51.82061
v 242.35464 200.26196 51.942158
v 242.34027 199.7653 51.797146
v 242.3033 199.4081 51.42442
v 242.25368 199.28606 50.923855
v 242.20467 199.4319 50.42958
v 243.7087 200.02206 50.059242
v 243.71016 200.5397 50.056736
v 243.70703 200.98929 50.313305
v 243.70015 201.25037 50.760197
v 243.69136 201.25298 51.277664
v 243.68301 200.99643 51.72706
v 243.67735 200.54945 51.98796
v 243.6759 200.03183 51.990463
v 243.67903 199.58224 51.733894
v 243.68591 199.32117 51.287006
v 243.6947 199.31854 50.769535
v 243.70305 199.5751 50.320145
v 245.09982 200.15675 50.00461
v 245.12563 200.66875 50.076077
v 245.15309 201.07602 50.394314
v 245.17484 201.26944 50.874046
v 245.18506 201.19717 51.38673
v 245.181 200.87859 51.79499
v 245.16376 200.39905 51.989437
v 245.13795 199.88705 51.917965
v 245.11049 199.47978 51.599728
v 245.08875 199.28636 51.119995
v 245.07854 199.35863 50.607315
v 245.08258 199.67722 50.199055
v 246.3311 200.2367 50.0433
v 246.47508 200.71217 50.156498
v 246.64302 201.03749 50.498917
v 246.78992 201.12546 50.97881
v 246.87639 200.95251 51.467587
v 246.87929 200.56499 51.834282
v 246.79782 200.06671 51.980637
v 246.65384 199.59122 51.86744
v 246.4859 199.26591 51.525017
v 246.339 199.17795 51.045124
v 246.25253 199.35089 50.55635
v 246.24963 199.73842 50.189655
v 247.15155 199.68304 49.592514
v 247.29547 200.17738 49.611015
v 247.56615 200.54097 49.83542
v 247.89107 200.67636 50.20559
v 248.18317 200.54729 50.622345
v 248.36417 200.18834 50.97401
v 248.38559 199.69568 51.166363
v 248.24167 199.20132 51.14786
v 247.971 198.83775 50.92346
v 247.64607 198.70235 50.553288
v 247.35399 198.83142 50.13653
v 247.17297 199.19038 49.784866
v 247.93774 199.69333 49.851864
v 248.03827 200.19453 49.767223
v 248.32643 200.56395 49.5448
v 248.72502 200.7026 49.244194
v 249.12724 200.57332 48.94595
v 249.42531 200.21077 48.729984
v 249.53935 199.71207 48.65416
v 249.43883 199.21086 48.7388
v 249.15067 198.84143 48.961224
v 248.75208 198.70279 49.26183
v 248.34985 198.83206 49.560074
v 248.05179 199.19463 49.77604
v 246.50174 199.67503 49.54138
v 246.63264 199.17625 49.584934
v 246.98119 198.81349 49.70587
v 247.45396 198.68396 49.87179
v 247.92429 198.82237 50.038235
v 248.26616 199.19164 50.160603
v 248.38795 199.69281 50.206104
v 248.25705 200.1916 50.162556
v 247.90851 200.55435 50.041615
v 247.43573 200.68388 49.875698
v 246.96541 200.54547 49.709255
v 246.62354 200.17621 49.586887
v 247.15683 199.83028 51.547478
v 247.21848 199.31697 51.499596
v 247.50502 198.9058 51.3538
v 247.93968 198.70697 51.149155
v 248.40599 198.77374 50.940495
v 248.77899 199.08821 50.78373
v 248.95876 199.56613 50.720867
v 248.8971 200.07944 50.768745
v 248.61055 200.4906 50.914543
v 248.17589 200.68944 51.11919
v 247.7096 200.62267 51.32785
v 247.33658 200.3082 51.484615
v 247.90704 199.68002 52.866352
v 248.0003 199.18272 52.684277
v 248.2667 198.82327 52.39729
v 248.63484 198.69798 52.082287
v 249.00607 198.84044 51.82367
v 249.28094 199.21245 51.69074
v 249.38579 199.71434 51.719112
v 249.29253 200.21165 51.901184
v 249.02612 200.5711 52.18817
v 248.65799 200.6964 52.503178
v 248.28676 200.55394 52.76179
v 248.01189 200.18193 52.894722
v 249.41058 199.73982 54.175377
v 249.35843 199.23518 53.987278
v 249.45064 198.82825 53.649727
v 249.66249 198.62802 53.253174
v 249.93723 198.68819 52.903873
v 250.20123 198.9926 52.69542
v 250.38377 199.4597 52.683666
v 250.43593 199.96434 52.871765
v 250.34373 200.37128 53.209312
v 250.13188 200.5715 53.605865
v 249.85715 200.51134 53.95517
v 249.59312 200.20692 54.163624
v 250.57901 199.43597 54.79059
v 250.4956 198.92635 54.805447
v 250.56049 198.47787 54.624153
v 250.75627 198.21075 54.295277
v 251.0305 198.19653 53.906944
v 251.30968 198.43904 53.563206
v 251.51901 198.87329 53.35617
v 251.60242 199.38292 53.34131
v 251.53754 199.83139 53.522606
v 251.34175 200.09851 53.851482
v 251.06754 200.11273 54.239815
v 250.78835 199.87022 54.583553
v 251.92693 199.53474 55.53502
v 251.88509 199.02557 55.621796
v 251.94641 198.53813 55.46224
v 252.09445 198.20303 55.0991
v 252.28957 198.11008 54.629677
v 252.47946 198.28416 54.17976
v 252.61325 198.67867 53.869896
v 252.65509 199.18784 53.783115
v 252.59378 199.67528 53.942673
v 252.44572 200.01038 54.305813
v 252.25061 200.10332 54.775234
v 252.06071 199.92923 55.225155
v 253.50847 199.67247 55.848724
v 253.47867 199.18204 56.010857
v 253.50006 198.67451 55.91053
v 253.56691 198.28589 55.574627
v 253.6613 198.12029 55.09315
v 253.75795 198.22208 54.59512
v 253.83095 198.564 54.213974
v 253.86075 199.05443 54.05184
v 253.83936 199.56195 54.15217
v 253.7725 199.95058 54.48807
v 253.67812 200.11618 54.969547
v 253.58147 200.01439 55.46758
v 254.78915 199.47377 56.159916
v 254.77827 198.95888 56.19653
v 254.85161 198.48657 55.986492
v 254.9895 198.18341 55.586086
v 255.155 198.13065 55.102596
v 255.30377 198.34239 54.665577
v 255.39594 198.76192 54.392124
v 255.4068 199.27682 54.35551
v 255.33347 199.74913 54.565548
v 255.19557 200.05228 54.965954
v 255.03008 200.10506 55.449444
v 254.88132 199.89331 55.886463
v 255.88693 199.77841 56.59075
v 255.81541 199.30763 56.765392
v 255.88817 198.79549 56.774754
v 256.08572 198.3792 56.61632
v 256.3551 198.17032 56.33255
v 256.62418 198.22481 55.999477
v 256.8208 198.52808 55.706345
v 256.89233 198.99886 55.5317
v 256.81958 199.511 55.522343
v 256.62204 199.92728 55.680775
v 256.35263 200.13617 55.964546
v 256.08356 200.08168 56.29762
v 256.96597 199.79077 57.489017
v 257.0095 199.28734 57.591705
v 257.18622 198.81535 57.466618
v 257.44882 198.50125 57.147274
v 257.7269 198.42921 56.719234
v 257.94595 198.61855 56.297203
v 258.0473 199.01851 55.99425
v 258.00375 199.52193 55.891563
v 257.82703 199.99393 56.01665
v 257.56445 200.30803 56.336
v 257.28635 200.38007 56.764034
v 257.0673 200.19073 57.18607
v 258.34143 200.1533 58.195404
v 258.35532 199.65343 58.36615
v 258.47836 199.16298 58.30593
v 258.6776 198.81339 58.030884
v 258.8997 198.69832 57.614708
v 259.08505 198.8486 57.16892
v 259.18408 199.22397 56.812958
v 259.17023 199.72385 56.642216
v 259.04718 200.21428 56.70243
v 258.84793 200.56387 56.977478
v 258.62585 200.67896 57.393654
v 258.44046 200.52867 57.839443
v 259.73248 200.13022 58.71766
v 259.81125 199.62447 58.821976
v 259.96658 199.16302 58.673378
v 260.1569 198.86955 58.31168
v 260.33118 198.8227 57.8338
v 260.44272 199.03499 57.367783
v 260.46164 199.44955 57.0385
v 260.38287 199.9553 56.934185
v 260.22754 200.41675 57.082783
v 260.03723 200.71022 57.44448
v 259.86295 200.75708 57.92236
v 259.7514 200.54478 58.38838
v 260.98883 200.43147 59.01269
v 261.0865 199.92316 59.00647
v 261.27176 199.49936 58.786526
v 261.49496 199.27364 58.41179
v 261.69635 199.30646 57.982677
v 261.82196 199.58904 57.614162
v 261.83807 200.04565 57.40499
v 261.74042 200.55396 57.411213
v 261.55518 200.97775 57.631157
v 261.33194 201.20348 58.005894
v 261.13055 201.17065 58.435005
v 261.00497 200.88808 58.80352
v 262.2955 200.26634 59.888073
v 262.3542 199.77016 59.784206
v 262.4906 199.41405 59.465576
v 262.66824 199.29344 59.017555
v 262.8395 199.44067 58.560192
v 262.95847 199.81627 58.216038
v 262.9933 200.3196 58.077305
v 262.9346 200.8158 58.18117
v 262.79816 201.1719 58.4998
v 262.6205 201.2925 58.947823
v 262.44928 201.14528 59.405186
v 262.33032 200.76968 59.749344
v 263.69254 200.46661 60.225613
v 263.70627 199.9505 60.175877
v 263.81546 199.52335 59.895466
v 263.9908 199.2996 59.45952
v 264.1854 199.33923 58.98484
v 264.34705 199.6316 58.598625
v 264.43243 200.0984 58.404358
v 264.4187 200.61452 58.454094
v 264.3095 201.04167 58.734505
v 264.13416 201.26541 59.170456
v 263.93958 201.22578 59.645134
v 263.77792 200.93341 60.03135
v 264.70096 200.24522 61.010475
v 264.79962 199.75137 60.960625
v 265.01855 199.40076 60.718906
v 265.29913 199.28732 60.35009
v 265.56613 199.44145 59.953
v 265.74805 199.82185 59.634033
v 265.7961 200.32661 59.47866
v 265.69745 200.82047 59.52851
v 265.4785 201.17108 59.77023
v 265.19794 201.28452 60.139046
v 264.9309 201.13039 60.536137
v 264.749 200.74997 60.855103
v 266.13907 200.36154 61.857117
v 266.27264 199.87262 61.773594
v 266.45764 199.51958 61.45915
v 266.64453 199.39703 60.99803
v 266.7832 199.53781 60.513798
v 266.83652 199.90419 60.1362
v 266.79016 200.39801 59.966415
v 266.65662 200.88695 60.049934
v 266.47162 201.23997 60.36438
v 266.28473 201.36252 60.8255
v 266.14606 201.22174 61.309734
v 266.09274 200.85536 61.687332
v 267.7851 201.04286 61.97447
v 267.87842 200.53372 61.969433
v 267.96 200.0956 61.706177
v 268.00797 199.84586 61.255245
v 268.00943 199.85144 60.737465
v 267.96405 200.11082 60.29157
v 267.88397 200.55453 60.037045
v 267.79065 201.06366 60.04208
v 267.70908 201.50179 60.305336
v 267.66113 201.75153 60.756268
v 267.65964 201.74596 61.274048
v 267.70502 201.48656 61.719944
v 269.42255 201.45064 61.634315
v 269.44955 200.9609 61.79527
v 269.42715 200.45299 61.70251
v 269.3614 200.06297 61.3809
v 269.2698 199.89537 60.91661
v 269.177 199.99509 60.434048
v 269.10785 200.33542 60.062515
v 269.08084 200.82515 59.90156
v 269.1032 201.33307 59.994316
v 269.169 201.72308 60.31593
v 269.26056 201.89069 60.780216
v 269.35336 201.79097 61.262783
v 270.91992 201.35004 61.23231
v 270.83508 200.8825 61.433628
v 270.69846 200.38638 61.376194
v 270.54657 199.99458 61.0754
v 270.42017 199.81209 60.61184
v 270.35312 199.8878 60.109726
v 270.3634 200.20143 59.703598
v 270.4482 200.66896 59.50228
v 270.58487 201.16508 59.559715
v 270.73676 201.55688 59.860508
v 270.86313 201.73938 60.32407
v 270.93018 201.66367 60.826183
v 272.3909 200.52414 61.371273
v 272.17505 200.07042 61.548157
v 271.90164 199.65207 61.451683
v 271.644 199.38118 61.10771
v 271.47113 199.33034 60.608402
v 271.42932 199.51317 60.087547
v 271.52985 199.88068 59.684708
v 271.7457 200.3344 59.507828
v 272.0191 200.75275 59.604298
v 272.27676 201.02364 59.948273
v 272.44965 201.07448 60.447582
v 272.49142 200.89165 60.968437
v 273.74945 199.70673 60.573067
v 273.54437 199.27657 60.952236
v 273.19528 198.8948 61.11072
v 272.7957 198.66376 61.006058
v 272.45264 198.64532 60.666283
v 272.25806 198.84444 60.182446
v 272.26413 199.20776 59.684185
v 272.46918 199.63792 59.305016
v 272.81827 200.01967 59.14653
v 273.2179 200.25072 59.251198
v 273.56094 200.26917 59.59097
v 273.7555 200.07004 60.074806
v 274.54752 198.42094 59.762707
v 274.2251 198.02051 60.09196
v 273.78177 197.78029 60.243732
v 273.3363 197.76466 60.177357
v 273.00806 197.97781 59.910614
v 272.88498 198.36263 59.51498
v 273.00006 198.816 59.096462
v 273.32245 199.21643 58.76721
v 273.7658 199.45665 58.615437
v 274.21127 199.47227 58.681812
v 274.53952 199.25912 58.94856
v 274.6626 198.87431 59.344193
v 274.9582 197.92715 58.3978
v 274.6485 197.54987 58.480194
v 274.21393 197.35052 58.528294
v 273.7709 197.38258 58.529217
v 273.4381 197.63742 58.482708
v 273.30475 198.04677 58.401234
v 273.40652 198.50095 58.306625
v 273.71622 198.87825 58.22423
v 274.1508 199.07758 58.176132
v 274.5938 199.04552 58.17521
v 274.9266 198.79068 58.221718
v 275.05997 198.38133 58.30319
v 274.30328 198.09435 57.660793
usemtl mat_15
s 1
f 3671 3671 3672
f 3672 3671 3673
f 3671 3671 3673
f 3673 3671 3674
f 3671 3671 3674
f 3674 3671 3675
f 3671 3671 3675
f 3675 3671 3676
f 3671 3671 3676
f 3676 3671 3677
f 3671 3671 3677
f 3677 3671 3678
f 3671 3671 3678
f 3678 3671 3679
f 3671 3671 3679
f 3679 3671 3680
f 3671 3671 3680
f 3680 3671 3681
f 3671 3671 3681
f 3681 3671 3682
f 3671 3671 3682
f 3682 3671 3683
f 3671 3671 3683
f 3683 3671 3672
f 3672 3673 3684
f 3684 3673 3685
f 3673 3674 3685
f 3685 3674 3686
f 3674 3675 3686
f 3686 3675 3687
f 3675 3676 3687
f 3687 3676 3688
f 3676 3677 3688
f 3688 3677 3689
f 3677 3678 3689
f 3689 3678 3690
f 3678 3679 3690
f 3690 3679 3691
f 3679 3680 3691
f 3691 3680 3692
f 3680 3681 3692
f 3692 3681 3693
f 3681 3682 3693
f 3693 3682 3694
f 3682 3683 3694
f 3694 3683 3695
f 3683 3672 3695
f 3695 3672 3684
f 3684 3685 3696
f 3696 3685 3697
f 3685 3686 3697
f 3697 3686 3698
f 3686 3687 3698
f 3698 3687 3699
f 3687 3688 3699
f 3699 3688 3700
f 3688 3689 3700
f 3700 3689 3701
f 3689 3690 3701
f 3701 3690 3702
f 3690 3691 3702
f 3702 3691 3703
f 3691 3692 3703
f 3703 3692 3704
f 3692 3693 3704
f 3704 3693 3705
f 3693 3694 3705
f 3705 3694 3706
f 3694 3695 3706
f 3706 3695 3707
f 3695 3684 3707
f 3707 3684 3696
f 3696 3697 3708
f 3708 3697 3709
f 3697 3698 3709
f 3709 3698 3710
f 3698 3699 3710
f 3710 3699 3711
f 3699 3700 3711
f 3711 3700 3712
f 3700 3701 3712
f 3712 3701 3713
f 3701 3702 3713
f 3713 3702 3714
f 3702 3703 3714
f 3714 3703 3715
f 3703 3704 3715
f 3715 3704 3716
f 3704 3705 3716
f 3716 3705 3717
f 3705 3706 3717
f 3717 3706 3718
f 3706 3707 3718
f 3718 3707 3719
f 3707 3696 3719
f 3719 3696 3708
f 3708 3709 3720
f 3720 3709 3721
f 3709 3710 3721
f 3721 3710 3722
f 3710 3711 3722
f 3722 3711 3723
f 3711 3712 3723
f 3723 3712 3724
f 3712 3713 3724
f 3724 3713 3725
f 3713 3714 3725
f 3725 3714 3726
f 3714 3715 3726
f 3726 3715 3727
f 3715 3716 3727
f 3727 3716 3728
f 3716 3717 3728
f 3728 3717 3729
f 3717 3718 3729
f 3729 3718 3730
f 3718 3719 3730
f 3730 3719 3731
f 3719 3708 3731
f 3731 3708 3720
f 3720 3721 3732
f 3732 3721 3733
f 3721 3722 3733
f 3733 3722 3734
f 3722 3723 3734
f 3734 3723 3735
f 3723 3724 3735
f 3735 3724 3736
f 3724 3725 3736
f 3736 3725 3737
f 3725 3726 3737
f 3737 3726 3738
f 3726 3727 3738
f 3738 3727 3739
f 3727 3728 3739
f 3739 3728 3740
f 3728 3729 3740
f 3740 3729 3741
f 3729 3730 3741
f 3741 3730 3742
f 3730 3731 3742
f 3742 3731 3743
f 3731 3720 3743
f 3743 3720 3732
f 3732 3733 3744
f 3744 3733 3745
f 3733 3734 3745
f 3745 3734 3746
f 3734 3735 3746
f 3746 3735 3747
f 3735 3736 3747
f 3747 3736 3748
f 3736 3737 3748
f 3748 3737 3749
f 3737 3738 3749
f 3749 3738 3750
f 3738 3739 3750
f 3750 3739 3751
f 3739 3740 3751
f 3751 3740 3752
f 3740 3741 3752
f 3752 3741 3753
f 3741 3742 3753
f 3753 3742 3754
f 3742 3743 3754
f 3754 3743 3755
f 3743 3732 3755
f 3755 3732 3744
f 3744 3745 3756
f 3756 3745 3757
f 3745 3746 3757
f 3757 3746 3758
f 3746 3747 3758
f 3758 3747 3759
f 3747 3748 3759
f 3759 3748 3760
f 3748 3749 3760
f 3760 3749 3761
f 3749 3750 3761
f 3761 3750 3762
f 3750 3751 3762
f 3762 3751 3763
f 3751 3752 3763
f 3763 3752 3764
f 3752 3753 3764
f 3764 3753 3765
f 3753 3754 3765
f 3765 3754 3766
f 3754 3755 3766
f 3766 3755 3767
f 3755 3744 3767
f 3767 3744 3756
f 3756 3757 3768
f 3768 3757 3769
f 3757 3758 3769
f 3769 3758 3770
f 3758 3759 3770
f 3770 3759 3771
f 3759 3760 3771
f 3771 3760 3772
f 3760 3761 3772
f 3772 3761 3773
f 3761 3762 3773
f 3773 3762 3774
f 3762 3763 3774
f 3774 3763 3775
f 3763 3764 3775
f 3775 3764 3776
f 3764 3765 3776
f 3776 3765 3777
f 3765 3766 3777
f 3777 3766 3778
f 3766 3767 3778
f 3778 3767 3779
f 3767 3756 3779
f 3779 3756 3768
f 3768 3769 3780
f 3780 3769 3781
f 3769 3770 3781
f 3781 3770 3782
f 3770 3771 3782
f 3782 3771 3783
f 3771 3772 3783
f 3783 3772 3784
f 3772 3773 3784
f 3784 3773 3785
f 3773 3774 3785
f 3785 3774 3786
f 3774 3775 3786
f 3786 3775 3787
f 3775 3776 3787
f 3787 3776 3788
f 3776 3777 3788
f 3788 3777 3789
f 3777 3778 3789
f 3789 3778 3790
f 3778 3779 3790
f 3790 3779 3791
f 3779 3768 3791
f 3791 3768 3780
f 3780 3781 3792
f 3792 3781 3793
f 3781 3782 3793
f 3793 3782 3794
f 3782 3783 3794
f 3794 3783 3795
f 3783 3784 3795
f 3795 3784 3796
f 3784 3785 3796
f 3796 3785 3797
f 3785 3786 3797
f 3797 3786 3798
f 3786 3787 3798
f 3798 3787 3799
f 3787 3788 3799
f 3799 3788 3800
f 3788 3789 3800
f 3800 3789 3801
f 3789 3790 3801
f 3801 3790 3802
f 3790 3791 3802
f 3802 3791 3803
f 3791 3780 3803
f 3803 3780 3792
f 3792 3793 3804
f 3804 3793 3805
f 3793 3794 3805
f 3805 3794 3806
f 3794 3795 3806
f 3806 3795 3807
f 3795 3796 3807
f 3807 3796 3808
f 3796 3797 3808
f 3808 3797 3809
f 3797 3798 3809
f 3809 3798 3810
f 3798 3799 3810
f 3810 3799 3811
f 3799 3800 3811
f 3811 3800 3812
f 3800 3801 3812
f 3812 3801 3813
f 3801 3802 3813
f 3813 3802 3814
f 3802 3803 3814
f 3814 3803 3815
f 3803 3792 3815
f 3815 3792 3804
f 3804 3805 3816
f 3816 3805 3817
f 3805 3806 3817
f 3817 3806 3818
f 3806 3807 3818
f 3818 3807 3819
f 3807 3808 3819
f 3819 3808 3820
f 3808 3809 3820
f 3820 3809 3821
f 3809 3810 3821
f 3821 3810 3822
f 3810 3811 3822
f 3822 3811 3823
f 3811 3812 3823
f 3823 3812 3824
f 3812 3813 3824
f 3824 3813 3825
f 3813 3814 3825
f 3825 3814 3826
f 3814 3815 3826
f 3826 3815 3827
f 3815 3804 3827
f 3827 3804 3816
f 3816 3817 3828
f 3828 3817 3829
f 3817 3818 3829
f 3829 3818 3830
f 3818 3819 3830
f 3830 3819 3831
f 3819 3820 3831
f 3831 3820 3832
f 3820 3821 3832
f 3832 3821 3833
f 3821 3822 3833
f 3833 3822 3834
f 3822 3823 3834
f 3834 3823 3835
f 3823 3824 3835
f 3835 3824 3836
f 3824 3825 3836
f 3836 3825 3837
f 3825 3826 3837
f 3837 3826 3838
f 3826 3827 3838
f 3838 3827 3839
f 3827 3816 3839
f 3839 3816 3828
f 3828 3829 3840
f 3840 3829 3841
f 3829 3830 3841
f 3841 3830 3842
f 3830 3831 3842
f 3842 3831 3843
f 3831 3832 3843
f 3843 3832 3844
f 3832 3833 3844
f 3844 3833 3845
f 3833 3834 3845
f 3845 3834 3846
f 3834 3835 3846
f 3846 3835 3847
f 3835 3836 3847
f 3847 3836 3848
f 3836 3837 3848
f 3848 3837 3849
f 3837 3838 3849
f 3849 3838 3850
f 3838 3839 3850
f 3850 3839 3851
f 3839 3828 3851
f 3851 3828 3840
f 3840 3841 3852
f 3852 3841 3853
f 3841 3842 3853
f 3853 3842 3854
f 3842 3843 3854
f 3854 3843 3855
f 3843 3844 3855
f 3855 3844 3856
f 3844 3845 3856
f 3856 3845 3857
f 3845 3846 3857
f 3857 3846 3858
f 3846 3847 3858
f 3858 3847 3859
f 3847 3848 3859
f 3859 3848 3860
f 3848 3849 3860
f 3860 3849 3861
f 3849 3850 3861
f 3861 3850 3862
f 3850 3851 3862
f 3862 3851 3863
f 3851 3840 3863
f 3863 3840 3852
f 3852 3853 3864
f 3864 3853 3865
f 3853 3854 3865
f 3865 3854 3866
f 3854 3855 3866
f 3866 3855 3867
f 3855 3856 3867
f 3867 3856 3868
f 3856 3857 3868
f 3868 3857 3869
f 3857 3858 3869
f 3869 3858 3870
f 3858 3859 3870
f 3870 3859 3871
f 3859 3860 3871
f 3871 3860 3872
f 3860 3861 3872
f 3872 3861 3873
f 3861 3862 3873
f 3873 3862 3874
f 3862 3863 3874
f 3874 3863 3875
f 3863 3852 3875
f 3875 3852 3864
f 3864 3865 3876
f 3876 3865 3877
f 3865 3866 3877
f 3877 3866 3878
f 3866 3867 3878
f 3878 3867 3879
f 3867 3868 3879
f 3879 3868 3880
f 3868 3869 3880
f 3880 3869 3881
f 3869 3870 3881
f 3881 3870 3882
f 3870 3871 3882
f 3882 3871 3883
f 3871 3872 3883
f 3883 3872 3884
f 3872 3873 3884
f 3884 3873 3885
f 3873 3874 3885
f 3885 3874 3886
f 3874 3875 3886
f 3886 3875 3887
f 3875 3864 3887
f 3887 3864 3876
f 3876 3877 3888
f 3888 3877 3889
f 3877 3878 3889
f 3889 3878 3890
f 3878 3879 3890
f 3890 3879 3891
f 3879 3880 3891
f 3891 3880 3892
f 3880 3881 3892
f 3892 3881 3893
f 3881 3882 3893
f 3893 3882 3894
f 3882 3883 3894
f 3894 3883 3895
f 3883 3884 3895
f 3895 3884 3896
f 3884 3885 3896
f 3896 3885 3897
f 3885 3886 3897
f 3897 3886 3898
f 3886 3887 3898
f 3898 3887 3899
f 3887 3876 3899
f 3899 3876 3888
f 3888 3889 3900
f 3900 3889 3901
f 3889 3890 3901
f 3901 3890 3902
f 3890 3891 3902
f 3902 3891 3903
f 3891 3892 3903
f 3903 3892 3904
f 3892 3893 3904
f 3904 3893 3905
f 3893 3894 3905
f 3905 3894 3906
f 3894 3895 3906
f 3906 3895 3907
f 3895 3896 3907
f 3907 3896 3908
f 3896 3897 3908
f 3908 3897 3909
f 3897 3898 3909
f 3909 3898 3910
f 3898 3899 3910
f 3910 3899 3911
f 3899 3888 3911
f 3911 3888 3900
f 3900 3901 3912
f 3912 3901 3913
f 3901 3902 3913
f 3913 3902 3914
f 3902 3903 3914
f 3914 3903 3915
f 3903 3904 3915
f 3915 3904 3916
f 3904 3905 3916
f 3916 3905 3917
f 3905 3906 3917
f 3917 3906 3918
f 3906 3907 3918
f 3918 3907 3919
f 3907 3908 3919
f 3919 3908 3920
f 3908 3909 3920
f 3920 3909 3921
f 3909 3910 3921
f 3921 3910 3922
f 3910 3911 3922
f 3922 3911 3923
f 3911 3900 3923
f 3923 3900 3912
f 3912 3913 3924
f 3924 3913 3925
f 3913 3914 3925
f 3925 3914 3926
f 3914 3915 3926
f 3926 3915 3927
f 3915 3916 3927
f 3927 3916 3928
f 3916 3917 3928
f 3928 3917 3929
f 3917 3918 3929
f 3929 3918 3930
f 3918 3919 3930
f 3930 3919 3931
f 3919 3920 3931
f 3931 3920 3932
f 3920 3921 3932
f 3932 3921 3933
f 3921 3922 3933
f 3933 3922 3934
f 3922 3923 3934
f 3934 3923 3935
f 3923 3912 3935
f 3935 3912 3924
f 3924 3925 3936
f 3936 3925 3937
f 3925 3926 3937
f 3937 3926 3938
f 3926 3927 3938
f 3938 3927 3939
f 3927 3928 3939
f 3939 3928 3940
f 3928 3929 3940
f 3940 3929 3941
f 3929 3930 3941
f 3941 3930 3942
f 3930 3931 3942
f 3942 3931 3943
f 3931 3932 3943
f 3943 3932 3944
f 3932 3933 3944
f 3944 3933 3945
f 3933 3934 3945
f 3945 3934 3946
f 3934 3935 3946
f 3946 3935 3947
f 3935 3924 3947
f 3947 3924 3936
f 3936 3937 3948
f 3948 3937 3949
f 3937 3938 3949
f 3949 3938 3950
f 3938 3939 3950
f 3950 3939 3951
f 3939 3940 3951
f 3951 3940 3952
f 3940 3941 3952
f 3952 3941 3953
f 3941 3942 3953
f 3953 3942 3954
f 3942 3943 3954
f 3954 3943 3955
f 3943 3944 3955
f 3955 3944 3956
f 3944 3945 3956
f 3956 3945 3957
f 3945 3946 3957
f 3957 3946 3958
f 3946 3947 3958
f 3958 3947 3959
f 3947 3936 3959
f 3959 3936 3948
f 3948 3949 3960
f 3960 3949 3961
f 3949 3950 3961
f 3961 3950 3962
f 3950 3951 3962
f 3962 3951 3963
f 3951 3952 3963
f 3963 3952 3964
f 3952 3953 3964
f 3964 3953 3965
f 3953 3954 3965
f 3965 3954 3966
f 3954 3955 3966
f 3966 3955 3967
f 3955 3956 3967
f 3967 3956 3968
f 3956 3957 3968
f 3968 3957 3969
f 3957 3958 3969
f 3969 3958 3970
f 3958 3959 3970
f 3970 3959 3971
f 3959 3948 3971
f 3971 3948 3960
f 3960 3961 3972
f 3972 3961 3973
f 3961 3962 3973
f 3973 3962 3974
f 3962 3963 3974
f 3974 3963 3975
f 3963 3964 3975
f 3975 3964 3976
f 3964 3965 3976
f 3976 3965 3977
f 3965 3966 3977
f 3977 3966 3978
f 3966 3967 3978
f 3978 3967 3979
f 3967 3968 3979
f 3979 3968 3980
f 3968 3969 3980
f 3980 3969 3981
f 3969 3970 3981
f 3981 3970 3982
f 3970 3971 3982
f 3982 3971 3983
f 3971 3960 3983
f 3983 3960 3972
f 3972 3973 3984
f 3984 3973 3985
f 3973 3974 3985
f 3985 3974 3986
f 3974 3975 3986
f 3986 3975 3987
f 3975 3976 3987
f 3987 3976 3988
f 3976 3977 3988
f 3988 3977 3989
f 3977 3978 3989
f 3989 3978 3990
f 3978 3979 3990
f 3990 3979 3991
f 3979 3980 3991
f 3991 3980 3992
f 3980 3981 3992
f 3992 3981 3993
f 3981 3982 3993
f 3993 3982 3994
f 3982 3983 3994
f 3994 3983 3995
f 3983 3972 3995
f 3995 3972 3984
f 3984 3985 3996
f 3996 3985 3997
f 3985 3986 3997
f 3997 3986 3998
f 3986 3987 3998
f 3998 3987 3999
f 3987 3988 3999
f 3999 3988 4000
f 3988 3989 4000
f 4000 3989 4001
f 3989 3990 4001
f 4001 3990 4002
f 3990 3991 4002
f 4002 3991 4003
f 3991 3992 4003
f 4003 3992 4004
f 3992 3993 4004
f 4004 3993 4005
f 3993 3994 4005
f 4005 3994 4006
f 3994 3995 4006
f 4006 3995 4007
f 3995 3984 4007
f 4007 3984 3996
f 3996 3997 4008
f 4008 3997 4009
f 3997 3998 4009
f 4009 3998 4010
f 3998 3999 4010
f 4010 3999 4011
f 3999 4000 4011
f 4011 4000 4012
f 4000 4001 4012
f 4012 4001 4013
f 4001 4002 4013
f 4013 4002 4014
f 4002 4003 4014
f 4014 4003 4015
f 4003 4004 4015
f 4015 4004 4016
f 4004 4005 4016
f 4016 4005 4017
f 4005 4006 4017
f 4017 4006 4018
f 4006 4007 4018
f 4018 4007 4019
f 4007 3996 4019
f 4019 3996 4008
f 4008 4009 4020
f 4020 4009 4021
f 4009 4010 4021
f 4021 4010 4022
f 4010 4011 4022
f 4022 4011 4023
f 4011 4012 4023
f 4023 4012 4024
f 4012 4013 4024
f 4024 4013 4025
f 4013 4014 4025
f 4025 4014 4026
f 4014 4015 4026
f 4026 4015 4027
f 4015 4016 4027
f 4027 4016 4028
f 4016 4017 4028
f 4028 4017 4029
f 4017 4018 4029
f 4029 4018 4030
f 4018 4019 4030
f 4030 4019 4031
f 4019 4008 4031
f 4031 4008 4020
f 4020 4021 4032
f 4032 4021 4033
f 4021 4022 4033
f 4033 4022 4034
f 4022 4023 4034
f 4034 4023 4035
f 4023 4024 4035
f 4035 4024 4036
f 4024 4025 4036
f 4036 4025 4037
f 4025 4026 4037
f 4037 4026 4038
f 4026 4027 4038
f 4038 4027 4039
f 4027 4028 4039
f 4039 4028 4040
f 4028 4029 4040
f 4040 4029 4041
f 4029 4030 4041
f 4041 4030 4042
f 4030 4031 4042
f 4042 4031 4043
f 4031 4020 4043
f 4043 4020 4032
f 4032 4033 4044
f 4044 4033 4045
f 4033 4034 4045
f 4045 4034 4046
f 4034 4035 4046
f 4046 4035 4047
f 4035 4036 4047
f 4047 4036 4048
f 4036 4037 4048
f 4048 4037 4049
f 4037 4038 4049
f 4049 4038 4050
f 4038 4039 4050
f 4050 4039 4051
f 4039 4040 4051
f 4051 4040 4052
f 4040 4041 4052
f 4052 4041 4053
f 4041 4042 4053
f 4053 4042 4054
f 4042 4043 4054
f 4054 4043 4055
f 4043 4032 4055
f 4055 4032 4044
f 4044 4045 4056
f 4056 4045 4057
f 4045 4046 4057
f 4057 4046 4058
f 4046 4047 4058
f 4058 4047 4059
f 4047 4048 4059
f 4059 4048 4060
f 4048 4049 4060
f 4060 4049 4061
f 4049 4050 4061
f 4061 4050 4062
f 4050 4051 4062
f 4062 4051 4063
f 4051 4052 4063
f 4063 4052 4064
f 4052 4053 4064
f 4064 4053 4065
f 4053 4054 4065
f 4065 4054 4066
f 4054 4055 4066
f 4066 4055 4067
f 4055 4044 4067
f 4067 4044 4056
f 4056 4057 4068
f 4068 4057 4069
f 4057 4058 4069
f 4069 4058 4070
f 4058 4059 4070
f 4070 4059 4071
f 4059 4060 4071
f 4071 4060 4072
f 4060 4061 4072
f 4072 4061 4073
f 4061 4062 4073
f 4073 4062 4074
f 4062 4063 4074
f 4074 4063 4075
f 4063 4064 4075
f 4075 4064 4076
f 4064 4065 4076
f 4076 4065 4077
f 4065 4066 4077
f 4077 4066 4078
f 4066 4067 4078
f 4078 4067 4079
f 4067 4056 4079
f 4079 4056 4068
f 4068 4069 4080
f 4080 4069 4081
f 4069 4070 4081
f 4081 4070 4082
f 4070 4071 4082
f 4082 4071 4083
f 4071 4072 4083
f 4083 4072 4084
f 4072 4073 4084
f 4084 4073 4085
f 4073 4074 4085
f 4085 4074 4086
f 4074 4075 4086
f 4086 4075 4087
f 4075 4076 4087
f 4087 4076 4088
f 4076 4077 4088
f 4088 4077 4089
f 4077 4078 4089
f 4089 4078 4090
f 4078 4079 4090
f 4090 4079 4091
f 4079 4068 4091
f 4091 4068 4080
f 4080 4081 4092
f 4092 4081 4093
f 4081 4082 4093
f 4093 4082 4094
f 4082 4083 4094
f 4094 4083 4095
f 4083 4084 4095
f 4095 4084 4096
f 4084 4085 4096
f 4096 4085 4097
f 4085 4086 4097
f 4097 4086 4098
f 4086 4087 4098
f 4098 4087 4099
f 4087 4088 4099
f 4099 4088 4100
f 4088 4089 4100
f 4100 4089 4101
f 4089 4090 4101
f 4101 4090 4102
f 4090 4091 4102
f 4102 4091 4103
f 4091 4080 4103
f 4103 4080 4092
f 4092 4093 4104
f 4104 4093 4105
f 4093 4094 4105
f 4105 4094 4106
f 4094 4095 4106
f 4106 4095 4107
f 4095 4096 4107
f 4107 4096 4108
f 4096 4097 4108
f 4108 4097 4109
f 4097 4098 4109
f 4109 4098 4110
f 4098 4099 4110
f 4110 4099 4111
f 4099 4100 4111
f 4111 4100 4112
f 4100 4101 4112
f 4112 4101 4113
f 4101 4102 4113
f 4113 4102 4114
f 4102 4103 4114
f 4114 4103 4115
f 4103 4092 4115
f 4115 4092 4104
f 4104 4105 4116
f 4116 4105 4117
f 4105 4106 4117
f 4117 4106 4118
f 4106 4107 4118
f 4118 4107 4119
f 4107 4108 4119
f 4119 4108 4120
f 4108 4109 4120
f 4120 4109 4121
f 4109 4110 4121
f 4121 4110 4122
f 4110 4111 4122
f 4122 4111 4123
f 4111 4112 4123
f 4123 4112 4124
f 4112 4113 4124
f 4124 4113 4125
f 4113 4114 4125
f 4125 4114 4126
f 4114 4115 4126
f 4126 4115 4127
f 4115 4104 4127
f 4127 4104 4116
f 4116 4117 4128
f 4128 4117 4129
f 4117 4118 4129
f 4129 4118 4130
f 4118 4119 4130
f 4130 4119 4131
f 4119 4120 4131
f 4131 4120 4132
f 4120 4121 4132
f 4132 4121 4133
f 4121 4122 4133
f 4133 4122 4134
f 4122 4123 4134
f 4134 4123 4135
f 4123 4124 4135
f 4135 4124 4136
f 4124 4125 4136
f 4136 4125 4137
f 4125 4126 4137
f 4137 4126 4138
f 4126 4127 4138
f 4138 4127 4139
f 4127 4116 4139
f 4139 4116 4128
f 4128 4129 4140
f 4140 4129 4141
f 4129 4130 4141
f 4141 4130 4142
f 4130 4131 4142
f 4142 4131 4143
f 4131 4132 4143
f 4143 4132 4144
f 4132 4133 4144
f 4144 4133 4145
f 4133 4134 4145
f 4145 4134 4146
f 4134 4135 4146
f 4146 4135 4147
f 4135 4136 4147
f 4147 4136 4148
f 4136 4137 4148
f 4148 4137 4149
f 4137 4138 4149
f 4149 4138 4150
f 4138 4139 4150
f 4150 4139 4151
f 4139 4128 4151
f 4151 4128 4140
f 4140 4141 4152
f 4152 4141 4153
f 4141 4142 4153
f 4153 4142 4154
f 4142 4143 4154
f 4154 4143 4155
f 4143 4144 4155
f 4155 4144 4156
f 4144 4145 4156
f 4156 4145 4157
f 4145 4146 4157
f 4157 4146 4158
f 4146 4147 4158
f 4158 4147 4159
f 4147 4148 4159
f 4159 4148 4160
f 4148 4149 4160
f 4160 4149 4161
f 4149 4150 4161
f 4161 4150 4162
f 4150 4151 4162
f 4162 4151 4163
f 4151 4140 4163
f 4163 4140 4152
f 4152 4153 4164
f 4164 4153 4165
f 4153 4154 4165
f 4165 4154 4166
f 4154 4155 4166
f 4166 4155 4167
f 4155 4156 4167
f 4167 4156 4168
f 4156 4157 4168
f 4168 4157 4169
f 4157 4158 4169
f 4169 4158 4170
f 4158 4159 4170
f 4170 4159 4171
f 4159 4160 4171
f 4171 4160 4172
f 4160 4161 4172
f 4172 4161 4173
f 4161 4162 4173
f 4173 4162 4174
f 4162 4163 4174
f 4174 4163 4175
f 4163 4152 4175
f 4175 4152 4164
f 4164 4165 4176
f 4176 4165 4177
f 4165 4166 4177
f 4177 4166 4178
f 4166 4167 4178
f 4178 4167 4179
f 4167 4168 4179
f 4179 4168 4180
f 4168 4169 4180
f 4180 4169 4181
f 4169 4170 4181
f 4181 4170 4182
f 4170 4171 4182
f 4182 4171 4183
f 4171 4172 4183
f 4183 4172 4184
f 4172 4173 4184
f 4184 4173 4185
f 4173 4174 4185
f 4185 4174 4186
f 4174 4175 4186
f 4186 4175 4187
f 4175 4164 4187
f 4187 4164 4176
f 4176 4177 4188
f 4188 4177 4189
f 4177 4178 4189
f 4189 4178 4190
f 4178 4179 4190
f 4190 4179 4191
f 4179 4180 4191
f 4191 4180 4192
f 4180 4181 4192
f 4192 4181 4193
f 4181 4182 4193
f 4193 4182 4194
f 4182 4183 4194
f 4194 4183 4195
f 4183 4184 4195
f 4195 4184 4196
f 4184 4185 4196
f 4196 4185 4197
f 4185 4186 4197
f 4197 4186 4198
f 4186 4187 4198
f 4198 4187 4199
f 4187 4176 4199
f 4199 4176 4188
f 4188 4189 4200
f 4200 4189 4201
f 4189 4190 4201
f 4201 4190 4202
f 4190 4191 4202
f 4202 4191 4203
f 4191 4192 4203
f 4203 4192 4204
f 4192 4193 4204
f 4204 4193 4205
f 4193 4194 4205
f 4205 4194 4206
f 4194 4195 4206
f 4206 4195 4207
f 4195 4196 4207
f 4207 4196 4208
f 4196 4197 4208
f 4208 4197 4209
f 4197 4198 4209
f 4209 4198 4210
f 4198 4199 4210
f 4210 4199 4211
f 4199 4188 4211
f 4211 4188 4200
f 4200 4201 4212
f 4212 4201 4213
f 4201 4202 4213
f 4213 4202 4214
f 4202 4203 4214
f 4214 4203 4215
f 4203 4204 4215
f 4215 4204 4216
f 4204 4205 4216
f 4216 4205 4217
f 4205 4206 4217
f 4217 4206 4218
f 4206 4207 4218
f 4218 4207 4219
f 4207 4208 4219
f 4219 4208 4220
f 4208 4209 4220
f 4220 4209 4221
f 4209 4210 4221
f 4221 4210 4222
f 4210 4211 4222
f 4222 4211 4223
f 4211 4200 4223
f 4223 4200 4212
f 4212 4213 4224
f 4224 4213 4225
f 4213 4214 4225
f 4225 4214 4226
f 4214 4215 4226
f 4226 4215 4227
f 4215 4216 4227
f 4227 4216 4228
f 4216 4217 4228
f 4228 4217 4229
f 4217 4218 4229
f 4229 4218 4230
f 4218 4219 4230
f 4230 4219 4231
f 4219 4220 4231
f 4231 4220 4232
f 4220 4221 4232
f 4232 4221 4233
f 4221 4222 4233
f 4233 4222 4234
f 4222 4223 4234
f 4234 4223 4235
f 4223 4212 4235
f 4235 4212 4224
f 4224 4225 4236
f 4236 4225 4237
f 4225 4226 4237
f 4237 4226 4238
f 4226 4227 4238
f 4238 4227 4239
f 4227 4228 4239
f 4239 4228 4240
f 4228 4229 4240
f 4240 4229 4241
f 4229 4230 4241
f 4241 4230 4242
f 4230 4231 4242
f 4242 4231 4243
f 4231 4232 4243
f 4243 4232 4244
f 4232 4233 4244
f 4244 4233 4245
f 4233 4234 4245
f 4245 4234 4246
f 4234 4235 4246
f 4246 4235 4247
f 4235 4224 4247
f 4247 4224 4236
f 4236 4237 4248
f 4248 4237 4249
f 4237 4238 4249
f 4249 4238 4250
f 4238 4239 4250
f 4250 4239 4251
f 4239 4240 4251
f 4251 4240 4252
f 4240 4241 4252
f 4252 4241 4253
f 4241 4242 4253
f 4253 4242 4254
f 4242 4243 4254
f 4254 4243 4255
f 4243 4244 4255
f 4255 4244 4256
f 4244 4245 4256
f 4256 4245 4257
f 4245 4246 4257
f 4257 4246 4258
f 4246 4247 4258
f 4258 4247 4259
f 4247 4236 4259
f 4259 4236 4248
f 4248 4249 4260
f 4260 4249 4261
f 4249 4250 4261
f 4261 4250 4262
f 4250 4251 4262
f 4262 4251 4263
f 4251 4252 4263
f 4263 4252 4264
f 4252 4253 4264
f 4264 4253 4265
f 4253 4254 4265
f 4265 4254 4266
f 4254 4255 4266
f 4266 4255 4267
f 4255 4256 4267
f 4267 4256 4268
f 4256 4257 4268
f 4268 4257 4269
f 4257 4258 4269
f 4269 4258 4270
f 4258 4259 4270
f 4270 4259 4271
f 4259 4248 4271
f 4271 4248 4260
f 4260 4261 4272
f 4272 4261 4273
f 4261 4262 4273
f 4273 4262 4274
f 4262 4263 4274
f 4274 4263 4275
f 4263 4264 4275
f 4275 4264 4276
f 4264 4265 4276
f 4276 4265 4277
f 4265 4266 4277
f 4277 4266 4278
f 4266 4267 4278
f 4278 4267 4279
f 4267 4268 4279
f 4279 4268 4280
f 4268 4269 4280
f 4280 4269 4281
f 4269 4270 4281
f 4281 4270 4282
f 4270 4271 4282
f 4282 4271 4283
f 4271 4260 4283
f 4283 4260 4272
f 4272 4273 4284
f 4284 4273 4285
f 4273 4274 4285
f 4285 4274 4286
f 4274 4275 4286
f 4286 4275 4287
f 4275 4276 4287
f 4287 4276 4288
f 4276 4277 4288
f 4288 4277 4289
f 4277 4278 4289
f 4289 4278 4290
f 4278 4279 4290
f 4290 4279 4291
f 4279 4280 4291
f 4291 4280 4292
f 4280 4281 4292
f 4292 4281 4293
f 4281 4282 4293
f 4293 4282 4294
f 4282 4283 4294
f 4294 4283 4295
f 4283 4272 4295
f 4295 4272 4284
f 4284 4285 4296
f 4296 4285 4297
f 4285 4286 4297
f 4297 4286 4298
f 4286 4287 4298
f 4298 4287 4299
f 4287 4288 4299
f 4299 4288 4300
f 4288 4289 4300
f 4300 4289 4301
f 4289 4290 4301
f 4301 4290 4302
f 4290 4291 4302
f 4302 4291 4303
f 4291 4292 4303
f 4303 4292 4304
f 4292 4293 4304
f 4304 4293 4305
f 4293 4294 4305
f 4305 4294 4306
f 4294 4295 4306
f 4306 4295 4307
f 4295 4284 4307
f 4307 4284 4296
f 4296 4297 4308
f 4308 4297 4309
f 4297 4298 4309
f 4309 4298 4310
f 4298 4299 4310
f 4310 4299 4311
f 4299 4300 4311
f 4311 4300 4312
f 4300 4301 4312
f 4312 4301 4313
f 4301 4302 4313
f 4313 4302 4314
f 4302 4303 4314
f 4314 4303 4315
f 4303 4304 4315
f 4315 4304 4316
f 4304 4305 4316
f 4316 4305 4317
f 4305 4306 4317
f 4317 4306 4318
f 4306 4307 4318
f 4318 4307 4319
f 4307 4296 4319
f 4319 4296 4308
f 4308 4309 4320
f 4320 4309 4321
f 4309 4310 4321
f 4321 4310 4322
f 4310 4311 4322
f 4322 4311 4323
f 4311 4312 4323
f 4323 4312 4324
f 4312 4313 4324
f 4324 4313 4325
f 4313 4314 4325
f 4325 4314 4326
f 4314 4315 4326
f 4326 4315 4327
f 4315 4316 4327
f 4327 4316 4328
f 4316 4317 4328
f 4328 4317 4329
f 4317 4318 4329
f 4329 4318 4330
f 4318 4319 4330
f 4330 4319 4331
f 4319 4308 4331
f 4331 4308 4320
f 4320 4321 4332
f 4332 4321 4333
f 4321 4322 4333
f 4333 4322 4334
f 4322 4323 4334
f 4334 4323 4335
f 4323 4324 4335
f 4335 4324 4336
f 4324 4325 4336
f 4336 4325 4337
f 4325 4326 4337
f 4337 4326 4338
f 4326 4327 4338
f 4338 4327 4339
f 4327 4328 4339
f 4339 4328 4340
f 4328 4329 4340
f 4340 4329 4341
f 4329 4330 4341
f 4341 4330 4342
f 4330 4331 4342
f 4342 4331 4343
f 4331 4320 4343
f 4343 4320 4332
f 4332 4333 4344
f 4344 4333 4345
f 4333 4334 4345
f 4345 4334 4346
f 4334 4335 4346
f 4346 4335 4347
f 4335 4336 4347
f 4347 4336 4348
f 4336 4337 4348
f 4348 4337 4349
f 4337 4338 4349
f 4349 4338 4350
f 4338 4339 4350
f 4350 4339 4351
f 4339 4340 4351
f 4351 4340 4352
f 4340 4341 4352
f 4352 4341 4353
f 4341 4342 4353
f 4353 4342 4354
f 4342 4343 4354
f 4354 4343 4355
f 4343 4332 4355
f 4355 4332 4344
f 4344 4345 4356
f 4356 4345 4357
f 4345 4346 4357
f 4357 4346 4358
f 4346 4347 4358
f 4358 4347 4359
f 4347 4348 4359
f 4359 4348 4360
f 4348 4349 4360
f 4360 4349 4361
f 4349 4350 4361
f 4361 4350 4362
f 4350 4351 4362
f 4362 4351 4363
f 4351 4352 4363
f 4363 4352 4364
f 4352 4353 4364
f 4364 4353 4365
f 4353 4354 4365
f 4365 4354 4366
f 4354 4355 4366
f 4366 4355 4367
f 4355 4344 4367
f 4367 4344 4356
f 4356 4357 4368
f 4368 4357 4369
f 4357 4358 4369
f 4369 4358 4370
f 4358 4359 4370
f 4370 4359 4371
f 4359 4360 4371
f 4371 4360 4372
f 4360 4361 4372
f 4372 4361 4373
f 4361 4362 4373
f 4373 4362 4374
f 4362 4363 4374
f 4374 4363 4375
f 4363 4364 4375
f 4375 4364 4376
f 4364 4365 4376
f 4376 4365 4377
f 4365 4366 4377
f 4377 4366 4378
f 4366 4367 4378
f 4378 4367 4379
f 4367 4356 4379
f 4379 4356 4368
f 4368 4369 4380
f 4380 4369 4381
f 4369 4370 4381
f 4381 4370 4382
f 4370 4371 4382
f 4382 4371 4383
f 4371 4372 4383
f 4383 4372 4384
f 4372 4373 4384
f 4384 4373 4385
f 4373 4374 4385
f 4385 4374 4386
f 4374 4375 4386
f 4386 4375 4387
f 4375 4376 4387
f 4387 4376 4388
f 4376 4377 4388
f 4388 4377 4389
f 4377 4378 4389
f 4389 4378 4390
f 4378 4379 4390
f 4390 4379 4391
f 4379 4368 4391
f 4391 4368 4380
f 4380 4381 4392
f 4392 4381 4393
f 4381 4382 4393
f 4393 4382 4394
f 4382 4383 4394
f 4394 4383 4395
f 4383 4384 4395
f 4395 4384 4396
f 4384 4385 4396
f 4396 4385 4397
f 4385 4386 4397
f 4397 4386 4398
f 4386 4387 4398
f 4398 4387 4399
f 4387 4388 4399
f 4399 4388 4400
f 4388 4389 4400
f 4400 4389 4401
f 4389 4390 4401
f 4401 4390 4402
f 4390 4391 4402
f 4402 4391 4403
f 4391 4380 4403
f 4403 4380 4392
f 4392 4393 4404
f 4404 4393 4405
f 4393 4394 4405
f 4405 4394 4406
f 4394 4395 4406
f 4406 4395 4407
f 4395 4396 4407
f 4407 4396 4408
f 4396 4397 4408
f 4408 4397 4409
f 4397 4398 4409
f 4409 4398 4410
f 4398 4399 4410
f 4410 4399 4411
f 4399 4400 4411
f 4411 4400 4412
f 4400 4401 4412
f 4412 4401 4413
f 4401 4402 4413
f 4413 4402 4414
f 4402 4403 4414
f 4414 4403 4415
f 4403 4392 4415
f 4415 4392 4404
f 4404 4405 4416
f 4416 4405 4417
f 4405 4406 4417
f 4417 4406 4418
f 4406 4407 4418
f 4418 4407 4419
f 4407 4408 4419
f 4419 4408 4420
f 4408 4409 4420
f 4420 4409 4421
f 4409 4410 4421
f 4421 4410 4422
f 4410 4411 4422
f 4422 4411 4423
f 4411 4412 4423
f 4423 4412 4424
f 4412 4413 4424
f 4424 4413 4425
f 4413 4414 4425
f 4425 4414 4426
f 4414 4415 4426
f 4426 4415 4427
f 4415 4404 4427
f 4427 4404 4416
f 4416 4417 4428
f 4428 4417 4429
f 4417 4418 4429
f 4429 4418 4430
f 4418 4419 4430
f 4430 4419 4431
f 4419 4420 4431
f 4431 4420 4432
f 4420 4421 4432
f 4432 4421 4433
f 4421 4422 4433
f 4433 4422 4434
f 4422 4423 4434
f 4434 4423 4435
f 4423 4424 4435
f 4435 4424 4436
f 4424 4425 4436
f 4436 4425 4437
f 4425 4426 4437
f 4437 4426 4438
f 4426 4427 4438
f 4438 4427 4439
f 4427 4416 4439
f 4439 4416 4428
f 4428 4429 4440
f 4440 4429 4441
f 4429 4430 4441
f 4441 4430 4442
f 4430 4431 4442
f 4442 4431 4443
f 4431 4432 4443
f 4443 4432 4444
f 4432 4433 4444
f 4444 4433 4445
f 4433 4434 4445
f 4445 4434 4446
f 4434 4435 4446
f 4446 4435 4447
f 4435 4436 4447
f 4447 4436 4448
f 4436 4437 4448
f 4448 4437 4449
f 4437 4438 4449
f 4449 4438 4450
f 4438 4439 4450
f 4450 4439 4451
f 4439 4428 4451
f 4451 4428 4440
f 4440 4441 4452
f 4452 4441 4453
f 4441 4442 4453
f 4453 4442 4454
f 4442 4443 4454
f 4454 4443 4455
f 4443 4444 4455
f 4455 4444 4456
f 4444 4445 4456
f 4456 4445 4457
f 4445 4446 4457
f 4457 4446 4458
f 4446 4447 4458
f 4458 4447 4459
f 4447 4448 4459
f 4459 4448 4460
f 4448 4449 4460
f 4460 4449 4461
f 4449 4450 4461
f 4461 4450 4462
f 4450 4451 4462
f 4462 4451 4463
f 4451 4440 4463
f 4463 4440 4452
f 4452 4453 4464
f 4464 4453 4465
f 4453 4454 4465
f 4465 4454 4466
f 4454 4455 4466
f 4466 4455 4467
f 4455 4456 4467
f 4467 4456 4468
f 4456 4457 4468
f 4468 4457 4469
f 4457 4458 4469
f 4469 4458 4470
f 4458 4459 4470
f 4470 4459 4471
f 4459 4460 4471
f 4471 4460 4472
f 4460 4461 4472
f 4472 4461 4473
f 4461 4462 4473
f 4473 4462 4474
f 4462 4463 4474
f 4474 4463 4475
f 4463 4452 4475
f 4475 4452 4464
f 4464 4465 4476
f 4476 4465 4477
f 4465 4466 4477
f 4477 4466 4478
f 4466 4467 4478
f 4478 4467 4479
f 4467 4468 4479
f 4479 4468 4480
f 4468 4469 4480
f 4480 4469 4481
f 4469 4470 4481
f 4481 4470 4482
f 4470 4471 4482
f 4482 4471 4483
f 4471 4472 4483
f 4483 4472 4484
f 4472 4473 4484
f 4484 4473 4485
f 4473 4474 4485
f 4485 4474 4486
f 4474 4475 4486
f 4486 4475 4487
f 4475 4464 4487
f 4487 4464 4476
f 4476 4477 4488
f 4488 4477 4489
f 4477 4478 4489
f 4489 4478 4490
f 4478 4479 4490
f 4490 4479 4491
f 4479 4480 4491
f 4491 4480 4492
f 4480 4481 4492
f 4492 4481 4493
f 4481 4482 4493
f 4493 4482 4494
f 4482 4483 4494
f 4494 4483 4495
f 4483 4484 4495
f 4495 4484 4496
f 4484 4485 4496
f 4496 4485 4497
f 4485 4486 4497
f 4497 4486 4498
f 4486 4487 4498
f 4498 4487 4499
f 4487 4476 4499
f 4499 4476 4488
f 4488 4489 4500
f 4500 4489 4501
f 4489 4490 4501
f 4501 4490 4502
f 4490 4491 4502
f 4502 4491 4503
f 4491 4492 4503
f 4503 4492 4504
f 4492 4493 4504
f 4504 4493 4505
f 4493 4494 4505
f 4505 4494 4506
f 4494 4495 4506
f 4506 4495 4507
f 4495 4496 4507
f 4507 4496 4508
f 4496 4497 4508
f 4508 4497 4509
f 4497 4498 4509
f 4509 4498 4510
f 4498 4499 4510
f 4510 4499 4511
f 4499 4488 4511
f 4511 4488 4500
f 4500 4501 4512
f 4512 4501 4513
f 4501 4502 4513
f 4513 4502 4514
f 4502 4503 4514
f 4514 4503 4515
f 4503 4504 4515
f 4515 4504 4516
f 4504 4505 4516
f 4516 4505 4517
f 4505 4506 4517
f 4517 4506 4518
f 4506 4507 4518
f 4518 4507 4519
f 4507 4508 4519
f 4519 4508 4520
f 4508 4509 4520
f 4520 4509 4521
f 4509 4510 4521
f 4521 4510 4522
f 4510 4511 4522
f 4522 4511 4523
f 4511 4500 4523
f 4523 4500 4512
f 4512 4513 4524
f 4524 4513 4525
f 4513 4514 4525
f 4525 4514 4526
f 4514 4515 4526
f 4526 4515 4527
f 4515 4516 4527
f 4527 4516 4528
f 4516 4517 4528
f 4528 4517 4529
f 4517 4518 4529
f 4529 4518 4530
f 4518 4519 4530
f 4530 4519 4531
f 4519 4520 4531
f 4531 4520 4532
f 4520 4521 4532
f 4532 4521 4533
f 4521 4522 4533
f 4533 4522 4534
f 4522 4523 4534
f 4534 4523 4535
f 4523 4512 4535
f 4535 4512 4524
f 4524 4525 4536
f 4536 4525 4537
f 4525 4526 4537
f 4537 4526 4538
f 4526 4527 4538
f 4538 4527 4539
f 4527 4528 4539
f 4539 4528 4540
f 4528 4529 4540
f 4540 4529 4541
f 4529 4530 4541
f 4541 4530 4542
f 4530 4531 4542
f 4542 4531 4543
f 4531 4532 4543
f 4543 4532 4544
f 4532 4533 4544
f 4544 4533 4545
f 4533 4534 4545
f 4545 4534 4546
f 4534 4535 4546
f 4546 4535 4547
f 4535 4524 4547
f 4547 4524 4536
f 4536 4537 4548
f 4548 4537 4549
f 4537 4538 4549
f 4549 4538 4550
f 4538 4539 4550
f 4550 4539 4551
f 4539 4540 4551
f 4551 4540 4552
f 4540 4541 4552
f 4552 4541 4553
f 4541 4542 4553
f 4553 4542 4554
f 4542 4543 4554
f 4554 4543 4555
f 4543 4544 4555
f 4555 4544 4556
f 4544 4545 4556
f 4556 4545 4557
f 4545 4546 4557
f 4557 4546 4558
f 4546 4547 4558
f 4558 4547 4559
f 4547 4536 4559
f 4559 4536 4548
f 4548 4549 4560
f 4560 4549 4561
f 4549 4550 4561
f 4561 4550 4562
f 4550 4551 4562
f 4562 4551 4563
f 4551 4552 4563
f 4563 4552 4564
f 4552 4553 4564
f 4564 4553 4565
f 4553 4554 4565
f 4565 4554 4566
f 4554 4555 4566
f 4566 4555 4567
f 4555 4556 4567
f 4567 4556 4568
f 4556 4557 4568
f 4568 4557 4569
f 4557 4558 4569
f 4569 4558 4570
f 4558 4559 4570
f 4570 4559 4571
f 4559 4548 4571
f 4571 4548 4560
f 4560 4561 4572
f 4572 4561 4573
f 4561 4562 4573
f 4573 4562 4574
f 4562 4563 4574
f 4574 4563 4575
f 4563 4564 4575
f 4575 4564 4576
f 4564 4565 4576
f 4576 4565 4577
f 4565 4566 4577
f 4577 4566 4578
f 4566 4567 4578
f 4578 4567 4579
f 4567 4568 4579
f 4579 4568 4580
f 4568 4569 4580
f 4580 4569 4581
f 4569 4570 4581
f 4581 4570 4582
f 4570 4571 4582
f 4582 4571 4583
f 4571 4560 4583
f 4583 4560 4572
f 4572 4573 4584
f 4584 4573 4585
f 4573 4574 4585
f 4585 4574 4586
f 4574 4575 4586
f 4586 4575 4587
f 4575 4576 4587
f 4587 4576 4588
f 4576 4577 4588
f 4588 4577 4589
f 4577 4578 4589
f 4589 4578 4590
f 4578 4579 4590
f 4590 4579 4591
f 4579 4580 4591
f 4591 4580 4592
f 4580 4581 4592
f 4592 4581 4593
f 4581 4582 4593
f 4593 4582 4594
f 4582 4583 4594
f 4594 4583 4595
f 4583 4572 4595
f 4595 4572 4584
f 4584 4585 4596
f 4596 4585 4597
f 4585 4586 4597
f 4597 4586 4598
f 4586 4587 4598
f 4598 4587 4599
f 4587 4588 4599
f 4599 4588 4600
f 4588 4589 4600
f 4600 4589 4601
f 4589 4590 4601
f 4601 4590 4602
f 4590 4591 4602
f 4602 4591 4603
f 4591 4592 4603
f 4603 4592 4604
f 4592 4593 4604
f 4604 4593 4605
f 4593 4594 4605
f 4605 4594 4606
f 4594 4595 4606
f 4606 4595 4607
f 4595 4584 4607
f 4607 4584 4596
f 4596 4597 4608
f 4608 4597 4609
f 4597 4598 4609
f 4609 4598 4610
f 4598 4599 4610
f 4610 4599 4611
f 4599 4600 4611
f 4611 4600 4612
f 4600 4601 4612
f 4612 4601 4613
f 4601 4602 4613
f 4613 4602 4614
f 4602 4603 4614
f 4614 4603 4615
f 4603 4604 4615
f 4615 4604 4616
f 4604 4605 4616
f 4616 4605 4617
f 4605 4606 4617
f 4617 4606 4618
f 4606 4607 4618
f 4618 4607 4619
f 4607 4596 4619
f 4619 4596 4608
f 4608 4609 4620
f 4620 4609 4621
f 4609 4610 4621
f 4621 4610 4622
f 4610 4611 4622
f 4622 4611 4623
f 4611 4612 4623
f 4623 4612 4624
f 4612 4613 4624
f 4624 4613 4625
f 4613 4614 4625
f 4625 4614 4626
f 4614 4615 4626
f 4626 4615 4627
f 4615 4616 4627
f 4627 4616 4628
f 4616 4617 4628
f 4628 4617 4629
f 4617 4618 4629
f 4629 4618 4630
f 4618 4619 4630
f 4630 4619 4631
f 4619 4608 4631
f 4631 4608 4620
f 4620 4621 4632
f 4632 4621 4633
f 4621 4622 4633
f 4633 4622 4634
f 4622 4623 4634
f 4634 4623 4635
f 4623 4624 4635
f 4635 4624 4636
f 4624 4625 4636
f 4636 4625 4637
f 4625 4626 4637
f 4637 4626 4638
f 4626 4627 4638
f 4638 4627 4639
f 4627 4628 4639
f 4639 4628 4640
f 4628 4629 4640
f 4640 4629 4641
f 4629 4630 4641
f 4641 4630 4642
f 4630 4631 4642
f 4642 4631 4643
f 4631 4620 4643
f 4643 4620 4632
f 4632 4633 4644
f 4644 4633 4644
f 4633 4634 4644
f 4644 4634 4644
f 4634 4635 4644
f 4644 4635 4644
f 4635 4636 4644
f 4644 4636 4644
f 4636 4637 4644
f 4644 4637 4644
f 4637 4638 4644
f 4644 4638 4644
f 4638 4639 4644
f 4644 4639 4644
f 4639 4640 4644
f 4644 4640 4644
f 4640 4641 4644
f 4644 4641 4644
f 4641 4642 4644
f 4644 4642 4644
f 4642 4643 4644
f 4644 4643 4644
f 4643 4632 4644
f 4644 4632 4644

g Path_(9)
v 179.84845 248.1675 53.5
v 178.89307 247.89192 54.47931
v 178.9568 248.28493 54.22645
v 179.25945 248.64647 53.934845
v 179.71991 248.87967 53.68263
v 180.21481 248.92204 53.537384
v 180.61156 248.76222 53.538025
v 180.80382 248.44307 53.684383
v 180.74008 248.05006 53.937244
v 180.43744 247.68852 54.228848
v 179.97697 247.45532 54.481064
v 179.48207 247.41295 54.626312
v 179.08534 247.57275 54.62567
v 179.5767 246.56142 52.88586
v 179.30658 246.86612 52.665688
v 179.27821 247.2851 52.462467
v 179.4992 247.70612 52.330647
v 179.91034 248.01634 52.30555
v 180.40146 248.13264 52.393898
v 180.84097 248.02388 52.572025
v 181.1111 247.71918 52.792194
v 181.13947 247.30019 52.99542
v 180.91847 246.87918 53.12724
v 180.50734 246.56895 53.152336
v 180.01622 246.45264 53.063984
v 180.19911 245.87337 51.222454
v 179.88292 246.11664 51.037834
v 179.78154 246.51881 50.87332
v 179.92215 246.97212 50.772995
v 180.26704 247.35509 50.76374
v 180.72385 247.56512 50.848038
v 181.17012 247.54593 51.003296
v 181.48631 247.30266 51.187916
v 181.58769 246.90048 51.35243
v 181.44708 246.44717 51.452755
v 181.10219 246.0642 51.46201
v 180.64539 245.85417 51.377716
v 180.6657 245.28508 50.96588
v 180.4591 245.6258 50.559055
v 180.49402 246.06584 50.18434
v 180.76106 246.4873 49.942142
v 181.1887 246.77725 49.897354
v 181.66235 246.858 50.06198
v 182.05508 246.70792 50.391907
v 182.26167 246.3672 50.798733
v 182.22676 245.92717 51.173447
v 181.95972 245.5057 51.415646
v 181.53207 245.21576 51.460434
v 181.05843 245.135 51.295807
v 181.1193 244.63113 50.42627
v 180.8287 244.97754 50.374638
v 180.78589 245.4259 50.192875
v 181.0023 245.8561 49.929688
v 181.41998 246.15286 49.65559
v 181.92699 246.23666 49.444035
v 182.38748 246.08505 49.351704
v 182.67807 245.73865 49.403336
v 182.72089 245.29028 49.5851
v 182.50447 244.86008 49.84829
v 182.08679 244.56332 50.122383
v 181.57979 244.47952 50.33394
v 181.3485 243.88121 48.09191
v 180.99834 244.20825 48.073067
v 180.87787 244.67323 47.944927
v 181.01938 245.15157 47.741833
v 181.38495 245.51508 47.5182
v 181.87662 245.66637 47.333954
v 182.36266 245.5649 47.23846
v 182.71281 245.23785 47.25731
v 182.83327 244.77287 47.38545
v 182.69176 244.29454 47.588543
v 182.3262 243.93103 47.812176
v 181.83452 243.77974 47.99642
v 181.85278 243.62836 47.07382
v 181.48111 243.9257 46.927765
v 181.33113 244.37325 46.657883
v 181.44302 244.8511 46.33648
v 181.78683 245.2312 46.04968
v 182.27042 245.41171 45.87433
v 182.7642 245.34425 45.85741
v 183.1359 245.04692 46.00346
v 183.28587 244.59937 46.273342
v 183.17397 244.12152 46.594746
v 182.83017 243.74142 46.881546
v 182.34657 243.56091 47.0569
v 181.84224 242.99542 46.169765
v 181.53926 243.26791 45.976654
v 181.46825 243.67438 45.790188
v 181.64821 244.1059 45.66034
v 182.03096 244.44684 45.621895
v 182.51392 244.60585 45.685154
v 182.96767 244.54033 45.83317
v 183.27066 244.26784 46.026287
v 183.34167 243.86137 46.21275
v 183.1617 243.42986 46.3426
v 182.77896 243.08891 46.381046
v 182.296 242.9299 46.317783
v 182.81326 242.19974 44.62883
v 182.4598 242.38672 44.47984
v 182.29851 242.7602 44.33949
v 182.37262 243.22012 44.24538
v 182.66228 243.64325 44.22273
v 183.08987 243.9162 44.277607
v 183.54082 243.96584 44.39531
v 183.89429 243.77885 44.544296
v 184.05557 243.40538 44.68465
v 183.98146 242.94545 44.77876
v 183.6918 242.52232 44.801407
v 183.26422 242.24937 44.74653
v 183.0991 241.80199 43.710964
v 182.7979 242.0632 43.613308
v 182.72801 242.45955 43.372875
v 182.90817 242.88484 43.054085
v 183.29012 243.22513 42.74236
v 183.77148 243.38922 42.521225
v 184.22331 243.33315 42.449932
v 184.52452 243.07195 42.547585
v 184.5944 242.6756 42.78802
v 184.41425 242.2503 43.106808
v 184.0323 241.91002 43.418537
v 183.55093 241.74593 43.63967
v 183.49258 240.79198 42.864044
v 183.33832 241.04778 42.443096
v 183.417 241.37529 41.968273
v 183.7076 241.68675 41.566795
v 184.1322 241.89871 41.346245
v 184.57704 241.95438 41.36572
v 184.92294 241.83884 41.619995
v 185.07722 241.58304 42.04094
v 184.99852 241.25554 42.515766
v 184.70793 240.94408 42.91724
v 184.28334 240.7321 43.13779
v 183.83849 240.67644 43.11832
v 184.0844 241.59804 42.868942
usemtl mat_16
s 1
f 4645 4645 4646
f 4646 4645 4647
f 4645 4645 4647
f 4647 4645 4648
f 4645 4645 4648
f 4648 4645 4649
f 4645 4645 4649
f 4649 4645 4650
f 4645 4645 4650
f 4650 4645 4651
f 4645 4645 4651
f 4651 4645 4652
f 4645 4645 4652
f 4652 4645 4653
f 4645 4645 4653
f 4653 4645 4654
f 4645 4645 4654
f 4654 4645 4655
f 4645 4645 4655
f 4655 4645 4656
f 4645 4645 4656
f 4656 4645 4657
f 4645 4645 4657
f 4657 4645 4646
f 4646 4647 4658
f 4658 4647 4659
f 4647 4648 4659
f 4659 4648 4660
f 4648 4649 4660
f 4660 4649 4661
f 4649 4650 4661
f 4661 4650 4662
f 4650 4651 4662
f 4662 4651 4663
f 4651 4652 4663
f 4663 4652 4664
f 4652 4653 4664
f 4664 4653 4665
f 4653 4654 4665
f 4665 4654 4666
f 4654 4655 4666
f 4666 4655 4667
f 4655 4656 4667
f 4667 4656 4668
f 4656 4657 4668
f 4668 4657 4669
f 4657 4646 4669
f 4669 4646 4658
f 4658 4659 4670
f 4670 4659 4671
f 4659 4660 4671
f 4671 4660 4672
f 4660 4661 4672
f 4672 4661 4673
f 4661 4662 4673
f 4673 4662 4674
f 4662 4663 4674
f 4674 4663 4675
f 4663 4664 4675
f 4675 4664 4676
f 4664 4665 4676
f 4676 4665 4677
f 4665 4666 4677
f 4677 4666 4678
f 4666 4667 4678
f 4678 4667 4679
f 4667 4668 4679
f 4679 4668 4680
f 4668 4669 4680
f 4680 4669 4681
f 4669 4658 4681
f 4681 4658 4670
f 4670 4671 4682
f 4682 4671 4683
f 4671 4672 4683
f 4683 4672 4684
f 4672 4673 4684
f 4684 4673 4685
f 4673 4674 4685
f 4685 4674 4686
f 4674 4675 4686
f 4686 4675 4687
f 4675 4676 4687
f 4687 4676 4688
f 4676 4677 4688
f 4688 4677 4689
f 4677 4678 4689
f 4689 4678 4690
f 4678 4679 4690
f 4690 4679 4691
f 4679 4680 4691
f 4691 4680 4692
f 4680 4681 4692
f 4692 4681 4693
f 4681 4670 4693
f 4693 4670 4682
f 4682 4683 4694
f 4694 4683 4695
f 4683 4684 4695
f 4695 4684 4696
f 4684 4685 4696
f 4696 4685 4697
f 4685 4686 4697
f 4697 4686 4698
f 4686 4687 4698
f 4698 4687 4699
f 4687 4688 4699
f 4699 4688 4700
f 4688 4689 4700
f 4700 4689 4701
f 4689 4690 4701
f 4701 4690 4702
f 4690 4691 4702
f 4702 4691 4703
f 4691 4692 4703
f 4703 4692 4704
f 4692 4693 4704
f 4704 4693 4705
f 4693 4682 4705
f 4705 4682 4694
f 4694 4695 4706
f 4706 4695 4707
f 4695 4696 4707
f 4707 4696 4708
f 4696 4697 4708
f 4708 4697 4709
f 4697 4698 4709
f 4709 4698 4710
f 4698 4699 4710
f 4710 4699 4711
f 4699 4700 4711
f 4711 4700 4712
f 4700 4701 4712
f 4712 4701 4713
f 4701 4702 4713
f 4713 4702 4714
f 4702 4703 4714
f 4714 4703 4715
f 4703 4704 4715
f 4715 4704 4716
f 4704 4705 4716
f 4716 4705 4717
f 4705 4694 4717
f 4717 4694 4706
f 4706 4707 4718
f 4718 4707 4719
f 4707 4708 4719
f 4719 4708 4720
f 4708 4709 4720
f 4720 4709 4721
f 4709 4710 4721
f 4721 4710 4722
f 4710 4711 4722
f 4722 4711 4723
f 4711 4712 4723
f 4723 4712 4724
f 4712 4713 4724
f 4724 4713 4725
f 4713 4714 4725
f 4725 4714 4726
f 4714 4715 4726
f 4726 4715 4727
f 4715 4716 4727
f 4727 4716 4728
f 4716 4717 4728
f 4728 4717 4729
f 4717 4706 4729
f 4729 4706 4718
f 4718 4719 4730
f 4730 4719 4731
f 4719 4720 4731
f 4731 4720 4732
f 4720 4721 4732
f 4732 4721 4733
f 4721 4722 4733
f 4733 4722 4734
f 4722 4723 4734
f 4734 4723 4735
f 4723 4724 4735
f 4735 4724 4736
f 4724 4725 4736
f 4736 4725 4737
f 4725 4726 4737
f 4737 4726 4738
f 4726 4727 4738
f 4738 4727 4739
f 4727 4728 4739
f 4739 4728 4740
f 4728 4729 4740
f 4740 4729 4741
f 4729 4718 4741
f 4741 4718 4730
f 4730 4731 4742
f 4742 4731 4743
f 4731 4732 4743
f 4743 4732 4744
f 4732 4733 4744
f 4744 4733 4745
f 4733 4734 4745
f 4745 4734 4746
f 4734 4735 4746
f 4746 4735 4747
f 4735 4736 4747
f 4747 4736 4748
f 4736 4737 4748
f 4748 4737 4749
f 4737 4738 4749
f 4749 4738 4750
f 4738 4739 4750
f 4750 4739 4751
f 4739 4740 4751
f 4751 4740 4752
f 4740 4741 4752
f 4752 4741 4753
f 4741 4730 4753
f 4753 4730 4742
f 4742 4743 4754
f 4754 4743 4755
f 4743 4744 4755
f 4755 4744 4756
f 4744 4745 4756
f 4756 4745 4757
f 4745 4746 4757
f 4757 4746 4758
f 4746 4747 4758
f 4758 4747 4759
f 4747 4748 4759
f 4759 4748 4760
f 4748 4749 4760
f 4760 4749 4761
f 4749 4750 4761
f 4761 4750 4762
f 4750 4751 4762
f 4762 4751 4763
f 4751 4752 4763
f 4763 4752 4764
f 4752 4753 4764
f 4764 4753 4765
f 4753 4742 4765
f 4765 4742 4754
f 4754 4755 4766
f 4766 4755 4767
f 4755 4756 4767
f 4767 4756 4768
f 4756 4757 4768
f 4768 4757 4769
f 4757 4758 4769
f 4769 4758 4770
f 4758 4759 4770
f 4770 4759 4771
f 4759 4760 4771
f 4771 4760 4772
f 4760 4761 4772
f 4772 4761 4773
f 4761 4762 4773
f 4773 4762 4774
f 4762 4763 4774
f 4774 4763 4775
f 4763 4764 4775
f 4775 4764 4776
f 4764 4765 4776
f 4776 4765 4777
f 4765 4754 4777
f 4777 4754 4766
f 4766 4767 4778
f 4778 4767 4778
f 4767 4768 4778
f 4778 4768 4778
f 4768 4769 4778
f 4778 4769 4778
f 4769 4770 4778
f 4778 4770 4778
f 4770 4771 4778
f 4778 4771 4778
f 4771 4772 4778
f 4778 4772 4778
f 4772 4773 4778
f 4778 4773 4778
f 4773 4774 4778
f 4778 4774 4778
f 4774 4775 4778
f 4778 4775 4778
f 4775 4776 4778
f 4778 4776 4778
f 4776 4777 4778
f 4778 4777 4778
f 4777 4766 4778
f 4778 4766 4778

g Path_(0)
v 174.0092 242.91219 56.5
v 173.30211 243.6193 56.5
v 173.39684 243.52455 56.0
v 173.65565 243.26573 55.633976
v 174.0092 242.91219 55.5
v 174.36276 242.55862 55.633976
v 174.62158 242.2998 56.0
v 174.71631 242.20508 56.5
v 174.62158 242.2998 57.0
v 174.36276 242.55862 57.366024
v 174.0092 242.91219 57.5
v 173.65565 243.26573 57.366024
v 173.39684 243.52455 57.0
v 172.21434 242.53152 56.5
v 172.30907 242.4368 56.0
v 172.56789 242.17798 55.633976
v 172.92145 241.82442 55.5
v 173.275 241.47087 55.633976
v 173.53381 241.21205 56.0
v 173.62856 241.11731 56.5
v 173.53381 241.21205 57.0
v 173.275 241.47087 57.366024
v 172.92145 241.82442 57.5
v 172.56789 242.17798 57.366024
v 172.30907 242.4368 57.0
v 171.13136 241.44852 56.5
v 171.22546 241.35315 56.0
v 171.48253 241.09259 55.633976
v 171.83368 240.73666 55.5
v 172.18484 240.38072 55.633976
v 172.44191 240.12016 56.0
v 172.536 240.0248 56.5
v 172.44191 240.12016 57.0
v 172.18484 240.38072 57.366024
v 171.83368 240.73666 57.5
v 171.48253 241.09259 57.366024
v 171.22546 241.35315 57.0
v 170.06856 240.4125 56.5
v 170.15735 240.31218 56.0
v 170.39995 240.03809 55.633976
v 170.73134 239.66368 55.5
v 171.06271 239.28928 55.633976
v 171.30531 239.01518 56.0
v 171.3941 238.91487 56.5
v 171.30531 239.01518 57.0
v 171.06271 239.28928 57.366024
v 170.73134 239.66368 57.5
v 170.39995 240.03809 57.366024
v 170.15735 240.31218 57.0
v 168.97327 239.52888 56.5
v 169.04817 239.41782 56.0
v 169.25284 239.11435 55.633976
v 169.53241 238.69981 55.5
v 169.81198 238.28528 55.633976
v 170.01665 237.98183 56.0
v 170.09155 237.87074 56.5
v 170.01665 237.98183 57.0
v 169.81198 238.28528 57.366024
v 169.53241 238.69981 57.5
v 169.25284 239.11435 57.366024
v 169.04817 239.41782 57.0
v 167.73337 238.83934 56.5
v 167.79448 238.72011 56.0
v 167.96144 238.39438 55.633976
v 168.18951 237.94943 55.5
v 168.41759 237.50449 55.633976
v 168.58455 237.17876 56.0
v 168.64566 237.05952 56.5
v 168.58455 237.17876 57.0
v 168.41759 237.50449 57.366024
v 168.18951 237.94943 57.5
v 167.96144 238.39438 57.366024
v 167.79448 238.72011 57.0
v 166.25504 238.13818 56.5
v 166.32755 238.02553 56.0
v 166.52563 237.71774 55.633976
v 166.79625 237.2973 55.5
v 167.06685 236.87686 55.633976
v 167.26495 236.56908 56.0
v 167.33746 236.45642 56.5
v 167.26495 236.56908 57.0
v 167.06685 236.87686 57.366024
v 166.79625 237.2973 57.5
v 166.52563 237.71774 57.366024
v 166.32755 238.02553 57.0
v 164.9578 237.04356 56.5
v 165.04727 236.94385 56.0
v 165.29172 236.67142 55.633976
v 165.62563 236.29926 55.5
v 165.95955 235.9271 55.633976
v 166.204 235.65466 56.0
v 166.29346 235.55493 56.5
v 166.204 235.65466 57.0
v 165.95955 235.9271 57.366024
v 165.62563 236.29926 57.5
v 165.29172 236.67142 57.366024
v 165.04727 236.94385 57.0
v 163.90999 236.04553 56.5
v 163.98997 235.93805 56.0
v 164.20848 235.64441 55.633976
v 164.50699 235.24329 55.5
v 164.80548 234.84216 55.633976
v 165.024 234.54852 56.0
v 165.10397 234.44104 56.5
v 165.024 234.54852 57.0
v 164.80548 234.84216 57.366024
v 164.50699 235.24329 57.5
v 164.20848 235.64441 57.366024
v 163.98997 235.93805 57.0
v 162.73898 235.37534 56.5
v 162.79729 235.25471 56.0
v 162.9566 234.92519 55.633976
v 163.17422 234.47502 55.5
v 163.39185 234.02487 55.633976
v 163.55116 233.69533 56.0
v 163.60947 233.57472 56.5
v 163.55116 233.69533 57.0
v 163.39185 234.02487 57.366024
v 163.17422 234.47502 57.5
v 162.9566 234.92519 57.366024
v 162.79729 235.25471 57.0
v 161.25519 234.7799 56.5
v 161.32072 234.66306 56.0
v 161.49976 234.34381 55.633976
v 161.74432 233.9077 55.5
v 161.98889 233.4716 55.633976
v 162.16794 233.15234 56.0
v 162.23346 233.03549 56.5
v 162.16794 233.15234 57.0
v 161.98889 233.4716 57.366024
v 161.74432 233.9077 57.5
v 161.49976 234.34381 57.366024
v 161.32072 234.66306 57.0
v 159.94965 233.8069 56.55325
v 160.01027 233.71854 56.046825
v 160.20602 233.43323 55.661827
v 160.48445 233.0274 55.50142
v 160.77097 232.60982 55.608578
v 160.98877 232.29236 55.954594
v 161.07951 232.16008 56.44675
v 161.01889 232.24844 56.953175
v 160.82314 232.53375 57.338173
v 160.54471 232.93959 57.49858
v 160.2582 233.35718 57.391422
v 160.04039 233.67464 57.045406
v 158.70816 233.02881 56.593086
v 158.75018 232.95287 56.082634
v 158.91534 232.66681 55.683933
v 159.1594 232.2473 55.503822
v 159.41693 231.80673 55.590557
v 159.61894 231.46317 55.9209
v 159.71132 231.30865 56.406334
v 159.66928 231.3846 56.916786
v 159.50412 231.67065 57.315487
v 159.26009 232.09016 57.495598
v 159.00255 232.53073 57.408863
v 158.80054 232.8743 57.07852
v 157.30844 232.20047 56.841194
v 157.26227 232.21426 56.324337
v 157.3759 232.0188 55.856674
v 157.61887 231.66646 55.563522
v 157.92609 231.25163 55.523426
v 158.21524 230.8855 55.74713
v 158.40883 230.66614 56.174698
v 158.455 230.65236 56.69156
v 158.34138 230.84781 57.159218
v 158.09842 231.20016 57.452374
v 157.7912 231.61497 57.49247
v 157.50204 231.98111 57.26876
v 156.18901 231.04654 57.082573
v 156.0644 231.04721 56.580185
v 156.13069 230.86134 56.10166
v 156.3701 230.53874 55.775234
v 156.71846 230.16586 55.68836
v 157.08246 229.8426 55.86432
v 157.36453 229.6556 56.255966
v 157.48912 229.65492 56.758354
v 157.42284 229.84079 57.236877
v 157.18344 230.16338 57.563305
v 156.83508 230.53627 57.65018
v 156.47108 230.85953 57.47422
v 155.17157 230.01727 57.486885
v 155.03639 230.03987 56.98825
v 155.0823 229.86548 56.503574
v 155.29704 229.54083 56.162724
v 155.62302 229.15291 56.05703
v 155.97292 228.80566 56.214813
v 156.25299 228.59213 56.593792
v 156.38817 228.56955 57.092426
v 156.34224 228.74394 57.577103
v 156.12752 229.06859 57.917953
v 155.80153 229.45651 58.023647
v 155.45163 229.80376 57.865864
v 154.04681 229.09859 57.629585
v 153.93022 229.11688 57.128307
v 153.97546 228.92323 56.647667
v 154.17044 228.56952 56.316452
v 154.46289 228.15053 56.223404
v 154.77446 227.77853 56.39346
v 155.02167 227.55319 56.78105
v 155.13828 227.5349 57.28233
v 155.09302 227.72855 57.76297
v 154.89806 228.08226 58.09419
v 154.60559 228.50125 58.187233
v 154.29402 228.87325 58.017178
v 152.7904 228.2264 58.051735
v 152.6791 228.30789 57.5541
v 152.72878 228.17522 57.05495
v 152.92616 227.86392 56.688034
v 153.21835 227.4574 56.551662
v 153.52705 227.0646 56.68238
v 153.76956 226.79076 57.045162
v 153.88089 226.70926 57.542797
v 153.83119 226.84193 58.04195
v 153.6338 227.15323 58.408867
v 153.34161 227.55975 58.545235
v 153.03291 227.95255 58.414516
v 151.52608 227.15118 57.911427
v 151.51495 227.30833 57.415344
v 151.66486 227.25131 56.92098
v 151.93561 226.9954 56.5608
v 152.25468 226.60919 56.43131
v 152.53658 226.19614 56.56721
v 152.70575 225.86694 56.932087
v 152.71687 225.7098 57.42817
v 152.56699 225.7668 57.92253
v 152.29622 226.0227 58.282715
v 151.97714 226.40892 58.412205
v 151.69525 226.82198 58.276302
v 150.21866 226.34026 57.39763
v 150.24644 226.46873 56.89342
v 150.4427 226.39073 56.419525
v 150.75482 226.12717 56.10292
v 151.09918 225.74864 56.028442
v 151.3835 225.3566 56.216045
v 151.53162 225.05606 56.61546
v 151.50381 224.9276 57.119667
v 151.30757 225.00558 57.593563
v 150.99545 225.26917 57.910168
v 150.6511 225.64769 57.984646
v 150.36676 226.03973 57.797047
v 149.098 225.11385 57.199657
v 149.15569 225.28876 56.715126
v 149.39865 225.272 56.25625
v 149.76178 225.06805 55.945976
v 150.14778 224.73155 55.86745
v 150.45323 224.35268 56.041714
v 150.59628 224.03294 56.42207
v 150.53859 223.85803 56.9066
v 150.29562 223.87479 57.365482
v 149.9325 224.07874 57.67575
v 149.5465 224.41524 57.754276
v 149.24104 224.79411 57.580013
v 148.14581 224.13045 56.49563
v 148.21387 224.37836 56.042686
v 148.46367 224.42941 55.590862
v 148.82832 224.26991 55.261223
v 149.21008 223.94261 55.142094
v 149.50668 223.5352 55.265396
v 149.63864 223.15686 55.598095
v 149.5706 222.90894 56.05104
v 149.32079 222.8579 56.502865
v 148.95615 223.01738 56.832504
v 148.57437 223.34468 56.95163
v 148.27777 223.75209 56.828327
v 147.3209 223.2242 56.175915
v 147.24193 223.48355 55.726254
v 147.3165 223.53436 55.213356
v 147.52464 223.363 54.77465
v 147.81056 223.0154 54.52769
v 148.09767 222.58469 54.538647
v 148.30904 222.18628 54.80458
v 148.38802 221.92691 55.254242
v 148.31345 221.8761 55.76714
v 148.10532 222.04745 56.205845
v 147.81938 222.39507 56.452805
v 147.53227 222.82578 56.441853
v 146.02864 222.71634 56.092476
v 145.93262 222.86726 55.606827
v 145.97327 222.789 55.096855
v 146.13966 222.50252 54.699203
v 146.38725 222.08456 54.520424
v 146.64967 221.64716 54.60842
v 146.85663 221.30746 54.939613
v 146.95265 221.15654 55.42526
v 146.91202 221.2348 55.935234
v 146.7456 221.52129 56.332882
v 146.49803 221.93924 56.51166
v 146.2356 222.37665 56.423668
v 144.59679 221.8118 55.940414
v 144.53316 221.89024 55.432743
v 144.64319 221.7654 54.942596
v 144.89738 221.4707 54.601315
v 145.22766 221.08511 54.50034
v 145.5455 220.71198 54.66673
v 145.76575 220.45123 55.0559
v 145.82938 220.37279 55.563572
v 145.71935 220.49763 56.05372
v 145.46513 220.79233 56.395
v 145.13487 221.17792 56.495975
v 144.81703 221.55107 56.329586
v 143.47533 220.65103 55.94223
v 143.40312 220.72148 55.434517
v 143.52173 220.60463 54.944386
v 143.79936 220.33179 54.603165
v 144.16162 219.97606 54.502285
v 144.51144 219.63278 54.668777
v 144.75511 219.3939 55.058033
v 144.82732 219.32346 55.565742
v 144.70871 219.4403 56.055874
v 144.43109 219.71313 56.397095
v 144.06882 220.06886 56.497974
v 143.719 220.41216 56.331482
v 142.37183 219.59116 55.878082
v 142.3259 219.63718 55.364544
v 142.46758 219.49535 54.8873
v 142.75888 219.20367 54.574226
v 143.12178 218.84032 54.509216
v 143.45901 218.50262 54.709682
v 143.68024 218.2811 55.121914
v 143.72617 218.23508 55.635452
v 143.58449 218.3769 56.112698
v 143.29317 218.66858 56.42577
v 142.93028 219.03195 56.49078
v 142.59305 219.36963 56.290314
v 141.2622 218.52487 55.791916
v 141.2496 218.53749 55.274586
v 141.42154 218.36543 54.817654
v 141.73193 218.05482 54.543556
v 142.09763 217.6889 54.525738
v 142.42062 217.36569 54.76897
v 142.61438 217.17181 55.20808
v 142.62697 217.15921 55.725414
v 142.45503 217.33125 56.182346
v 142.14464 217.64186 56.456444
v 141.77895 218.0078 56.474262
v 141.45596 218.331 56.23103
v 140.16206 217.48604 55.5426
v 140.2367 217.40173 55.03739
v 140.4756 217.14583 54.656113
v 140.81477 216.7869 54.500927
v 141.16333 216.42111 54.61341
v 141.42787 216.14648 54.96343
v 141.5375 216.0366 55.45719
v 141.46288 216.12093 55.962395
v 141.22397 216.37682 56.343674
v 140.8848 216.73575 56.49886
v 140.53624 217.10153 56.386375
v 140.2717 217.37616 56.036358
v 139.14586 216.51022 55.798923
v 139.10764 216.4933 55.28089
v 139.23032 216.272 54.82646
v 139.481 215.90562 54.5574
v 139.79256 215.49236 54.5458
v 140.08148 215.14291 54.79477
v 140.27036 214.95093 55.237595
v 140.30856 214.96786 55.755627
v 140.1859 215.18916 56.210056
v 139.9352 215.55554 56.47912
v 139.62364 215.96881 56.49072
v 139.33473 216.31825 56.241753
v 137.76643 215.67134 55.876637
v 137.75273 215.56311 55.371624
v 137.91711 215.28313 54.96747
v 138.21555 214.90642 54.772453
v 138.56807 214.5339 54.83884
v 138.88022 214.26543 55.14884
v 139.06834 214.1729 55.619385
v 139.08206 214.28113 56.124397
v 138.91766 214.56111 56.528553
v 138.61923 214.93782 56.723564
v 138.26671 215.31033 56.65718
v 137.95456 215.57881 56.34718
v 136.79189 214.36551 55.785084
v 137.10127 214.29211 55.359207
v 137.5151 214.06665 55.12128
v 137.9225 213.74951 55.135056
v 138.21428 213.4257 55.396843
v 138.31229 213.18198 55.8365
v 138.19025 213.08363 56.336212
v 137.88086 213.15704 56.76209
v 137.46703 213.3825 57.000015
v 137.05963 213.69965 56.986237
v 136.76785 214.02345 56.72445
v 136.66985 214.26718 56.284798
v 136.19328 213.5424 54.731728
v 136.53705 213.56412 54.340195
v 136.96709 213.38779 54.09832
v 137.3682 213.06067 54.07091
v 137.63287 212.67043 54.265312
v 137.6902 212.32161 54.629436
v 137.52483 212.1077 55.065712
v 137.18106 212.086 55.457245
v 136.75102 212.26233 55.69912
v 136.34993 212.58943 55.72653
v 136.08525 212.97968 55.532127
v 136.02791 213.32849 55.168003
v 135.21266 212.47461 54.176033
v 135.44743 212.33046 53.737736
v 135.79242 212.03412 53.490585
v 136.15515 211.66496 53.500813
v 136.43846 211.32195 53.76567
v 136.56642 211.09694 54.214195
v 136.50475 211.05026 54.726204
v 136.26996 211.19441 55.164505
v 135.92499 211.49075 55.411655
v 135.56224 211.85991 55.40143
v 135.27895 212.20293 55.13657
v 135.15099 212.42793 54.68804
v 134.21135 211.41026 53.975914
v 134.44907 211.1286 53.61387
v 134.76167 210.73729 53.485077
v 135.06543 210.34117 53.624043
v 135.27895 210.0464 53.99353
v 135.345 209.93195 54.49454
v 135.2459 210.02849 54.992825
v 135.0082 210.31017 55.35487
v 134.69557 210.70148 55.48366
v 134.39182 211.0976 55.344696
v 134.17831 211.39236 54.97521
v 134.11226 211.5068 54.474197
v 132.98923 210.60698 53.845936
v 133.2669 210.35358 53.496277
v 133.59381 209.97237 53.375256
v 133.88234 209.56549 53.5153
v 134.05519 209.24197 53.87889
v 134.06604 209.08849 54.368603
v 133.912 209.14618 54.853214
v 133.63432 209.39958 55.202873
v 133.30742 209.78079 55.323895
v 133.01889 210.18767 55.18385
v 132.84604 210.51118 54.82026
v 132.83519 210.66466 54.330547
v 131.82562 209.49811 53.408012
v 132.12424 209.24353 53.07122
v 132.48561 208.88617 52.973785
v 132.81293 208.52179 53.14182
v 133.01846 208.248 53.530293
v 133.04715 208.13818 54.03512
v 132.89131 208.22176 54.521027
v 132.5927 208.47632 54.85782
v 132.23131 208.83368 54.95525
v 131.904 209.19807 54.787216
v 131.69847 209.47185 54.398743
v 131.66977 209.58167 53.893917
v 130.68587 208.40761 53.508213
v 130.96313 208.16983 53.14138
v 131.32397 207.82452 53.005295
v 131.67172 207.46422 53.136414
v 131.91316 207.18546 53.499607
v 131.98364 207.06294 53.997555
v 131.86424 207.12949 54.496838
v 131.58698 207.36726 54.86367
v 131.22612 207.71257 54.99976
v 130.87839 208.07288 54.868637
v 130.63693 208.35164 54.505444
v 130.56647 208.47415 54.007496
v 129.68771 207.46382 53.35278
v 130.0405 207.34648 52.992622
v 130.43697 207.05524 52.83158
v 130.77087 206.66814 52.91281
v 130.95277 206.28888 53.214542
v 130.93391 206.0191 53.655933
v 130.71935 205.9311 54.118706
v 130.36658 206.04843 54.478863
v 129.97011 206.33968 54.639904
v 129.63618 206.72679 54.558674
v 129.45428 207.10603 54.256943
v 129.47314 207.37581 53.815556
v 128.87207 206.71492 52.59619
v 129.30344 206.75487 52.312496
v 129.75154 206.55502 52.147892
v 130.09631 206.16893 52.14649
v 130.24539 205.70004 52.308655
v 130.15881 205.27399 52.590946
v 129.85977 205.00493 52.917717
v 129.4284 204.96498 53.201412
v 128.9803 205.16483 53.366016
v 128.63553 205.55092 53.36742
v 128.48645 206.0198 53.205254
v 128.57303 206.44586 52.922962
v 128.42847 206.36264 51.226513
v 128.81004 206.30086 50.891075
v 129.184 206.00899 50.708057
v 129.45013 205.56523 50.726494
v 129.53714 205.08852 50.941456
v 129.42168 204.70654 51.295334
v 129.13472 204.52168 51.693314
v 128.75314 204.58347 52.02875
v 128.37918 204.87534 52.211773
v 128.11305 205.31909 52.193333
v 128.02605 205.7958 51.97837
v 128.14151 206.17778 51.624493
v 127.172104 205.71013 50.654335
v 127.413506 205.53033 50.243694
v 127.675224 205.15387 50.007263
v 127.887146 204.68163 50.008396
v 127.99247 204.24014 50.246788
v 127.96299 203.9477 50.658566
v 127.806595 203.88266 51.133385
v 127.56519 204.06245 51.544025
v 127.303474 204.43892 51.780457
v 127.09155 204.91116 51.779324
v 126.98623 205.35266 51.54093
v 127.01571 205.6451 51.129158
v 125.780914 205.15889 50.25173
v 126.018166 205.01204 49.844173
v 126.28674 204.65938 49.5977
v 126.51469 204.1954 49.578354
v 126.64092 203.74446 49.791317
v 126.63162 203.42735 50.17953
v 126.48928 203.32907 50.63897
v 126.25203 203.47592 51.046528
v 125.98345 203.82858 51.293003
v 125.75551 204.29256 51.312347
v 125.62927 204.7435 51.099384
v 125.63857 205.06061 50.71117
v 124.40424 204.39441 49.55289
v 124.674576 204.22574 49.165497
v 124.99553 203.8801 48.972816
v 125.2811 203.45009 49.026478
v 125.45477 203.05095 49.312103
v 125.47002 202.7896 49.75316
v 125.32274 202.7361 50.231464
v 125.05241 202.90477 50.618855
v 124.73146 203.25041 50.811535
v 124.445885 203.68042 50.757874
v 124.27221 204.07957 50.472248
v 124.25697 204.34091 50.031193
v 123.155716 203.27307 49.08389
v 123.41719 203.06805 48.688313
v 123.76581 202.7308 48.509373
v 124.10815 202.35168 48.595016
v 124.35248 202.03229 48.922295
v 124.43334 201.85818 49.403515
v 124.32906 201.87605 49.909737
v 124.06758 202.08107 50.305313
v 123.71897 202.41832 50.484253
v 123.37663 202.79744 50.398613
v 123.1323 203.11684 50.07133
v 123.05144 203.29092 49.59011
v 122.0971 202.14793 48.964664
v 122.37568 201.90533 48.60326
v 122.729095 201.55055 48.473404
v 123.06265 201.17867 48.609886
v 123.28697 200.88931 48.976143
v 123.34194 200.76004 49.474033
v 123.212845 200.82547 49.970146
v 122.934265 201.06807 50.33155
v 122.58085 201.42285 50.461407
v 122.24729 201.79474 50.324924
v 122.02297 202.08409 49.958668
v 121.967995 202.21338 49.460777
v 121.15839 201.3022 48.764034
v 121.465805 201.08995 48.40501
v 121.78955 200.71376 48.258694
v 122.042885 200.27441 48.364292
v 122.15793 199.88965 48.69351
v 122.10384 199.66255 49.158127
v 121.89513 199.65398 49.63366
v 121.58771 199.86623 49.99268
v 121.26396 200.24242 50.138996
v 121.01063 200.68176 50.0334
v 120.895584 201.06653 49.704185
v 120.94967 201.29362 49.239563
v 120.094635 200.7135 47.9388
v 120.34382 200.40536 47.631035
v 120.589775 199.96149 47.547485
v 120.7666 199.50076 47.710533
v 120.826904 199.14667 48.076496
v 120.75454 198.99408 48.547306
v 120.568886 199.08388 48.99682
v 120.319695 199.392 49.304585
v 120.07374 199.83589 49.388134
v 119.89692 200.2966 49.225086
v 119.83662 200.6507 48.859123
v 119.90898 200.8033 48.38831
v 118.63955 199.99574 47.816303
v 118.90016 199.6891 47.49379
v 119.17359 199.25856 47.41383
v 119.38658 198.81944 47.597847
v 119.48205 198.48944 47.996536
v 119.434425 198.35696 48.503063
v 119.25646 198.45752 48.981712
v 118.99585 198.76414 49.304222
v 118.72242 199.1947 49.384186
v 118.50943 199.63382 49.200165
v 118.41396 199.96382 48.80148
v 118.461586 200.0963 48.29495
v 117.67094 199.09846 47.09136
v 118.04061 198.78229 46.93121
v 118.346535 198.36978 47.00831
v 118.50672 197.97145 47.301994
v 118.47826 197.69403 47.733578
v 118.26877 197.61186 48.187412
v 117.93439 197.74696 48.541893
v 117.56471 198.06313 48.70204
v 117.2588 198.47565 48.624943
v 117.09861 198.87398 48.331257
v 117.12707 199.1514 47.899673
v 117.336555 199.23357 47.44584
v 116.49316 198.16661 46.529694
v 116.86108 197.91838 46.267525
v 117.21458 197.54158 46.23733
v 117.458954 197.13719 46.4472
v 117.52872 196.81355 46.8409
v 117.405174 196.6574 47.312935
v 117.12143 196.71056 47.736828
v 116.75352 196.9588 47.998993
v 116.40001 197.3356 48.029186
v 116.15564 197.73999 47.819317
v 116.08588 198.06363 47.42562
v 116.20942 198.21977 46.953583
v 115.48087 197.28255 45.986057
v 115.82412 196.98665 45.73753
v 116.12941 196.56886 45.72135
v 116.314926 196.14116 45.941856
v 116.33097 195.81812 46.339966
v 116.17324 195.6863 46.809
v 115.884 195.78102 47.223286
v 115.54075 196.07692 47.471813
v 115.235466 196.4947 47.48799
v 115.04994 196.92241 47.267483
v 115.0339 197.24545 46.869377
v 115.19163 197.37727 46.40034
v 114.34882 196.57248 45.34615
v 114.66035 196.25307 45.119213
v 114.93254 195.81355 45.128548
v 115.09246 195.37169 45.37165
v 115.097275 195.04588 45.783382
v 114.94568 194.92343 46.25342
v 114.6783 195.03714 46.65582
v 114.36678 195.35655 46.88275
v 114.09459 195.79607 46.873417
v 113.93466 196.23793 46.630314
v 113.929855 196.56374 46.218582
v 114.08144 196.68619 45.748547
v 112.891045 195.68633 44.754105
v 113.17742 195.33244 44.512268
v 113.47895 194.9119 44.531174
v 113.71482 194.53734 44.80575
v 113.82184 194.30916 45.262436
v 113.77133 194.28848 45.77885
v 113.57683 194.48085 46.21663
v 113.29044 194.83473 46.458466
v 112.988914 195.2553 46.43956
v 112.753044 195.62985 46.164978
v 112.64603 195.85803 45.708298
v 112.69653 195.87871 45.19188
v 111.69542 194.6768 44.93986
v 111.95097 194.32079 44.66596
v 112.24496 193.89517 44.64752
v 112.4986 193.51402 44.88948
v 112.64393 193.27945 45.32701
v 112.64201 193.25432 45.842876
v 112.49336 193.44536 46.298847
v 112.23781 193.80138 46.57275
v 111.94383 194.22699 46.59119
v 111.69019 194.60814 46.34923
v 111.54486 194.8427 45.9117
v 111.546776 194.86784 45.395836
v 110.42925 194.13403 44.8238
v 110.65378 193.80775 44.50017
v 110.9022 193.36343 44.419434
v 111.107956 192.92015 44.60323
v 111.21591 192.59665 45.0023
v 111.197136 192.47964 45.509724
v 111.05667 192.60046 45.989536
v 110.832146 192.92674 46.313164
v 110.58372 193.37105 46.3939
v 110.37797 193.81435 46.210106
v 110.27001 194.13783 45.811035
v 110.28878 194.25485 45.30361
v 109.00591 193.1971 44.4539
v 109.181755 192.76959 44.210308
v 109.41556 192.30853 44.222275
v 109.64467 191.93742 44.486588
v 109.8077 191.75574 44.932426
v 109.86098 191.81213 45.44033
v 109.790215 192.0915 45.874207
v 109.61437 192.519 46.117798
v 109.38057 192.98007 46.105835
v 109.15146 193.35117 45.841522
v 108.98842 193.53287 45.39568
v 108.93515 193.47647 44.887775
v 107.54471 192.57635 45.13916
v 107.57509 192.10129 44.955868
v 107.749245 191.61435 44.958332
v 108.0205 191.246 45.145885
v 108.31618 191.09496 45.468277
v 108.55705 191.20168 45.839123
v 108.67858 191.53758 46.159054
v 108.6482 192.01265 46.342342
v 108.47405 192.49959 46.339878
v 108.20279 192.86794 46.152325
v 107.90711 193.01898 45.829933
v 107.66624 192.91226 45.459087
v 106.3488 192.24718 46.28301
v 106.400444 191.75296 46.086758
v 106.58909 191.27837 46.101196
v 106.86418 190.95056 46.32246
v 107.15201 190.85739 46.691257
v 107.37545 191.0238 47.108776
v 107.47464 191.40523 47.463135
v 107.42299 191.89944 47.659386
v 107.234344 192.37404 47.644947
v 106.95926 192.70183 47.423683
v 106.671425 192.79501 47.054882
v 106.44798 192.62859 46.637367
v 105.12641 191.9987 46.89196
v 105.20612 191.58694 46.566566
v 105.39042 191.10776 46.47043
v 105.62993 190.68956 46.6293
v 105.86046 190.44438 47.000614
v 106.020256 190.43794 47.48488
v 106.06649 190.67194 47.95233
v 105.986786 191.0837 48.277725
v 105.80248 191.56288 48.373863
v 105.56298 191.9811 48.214993
v 105.33244 192.22626 47.843678
v 105.172646 192.23271 47.359413
v 103.84712 191.49535 47.151886
v 104.0001 191.19673 46.759544
v 104.21356 190.75833 46.588326
v 104.43031 190.2976 46.684097
v 104.592285 189.938 47.02121
v 104.65607 189.77588 47.509323
v 104.60457 189.85468 48.017654
v 104.45159 190.15329 48.409996
v 104.23813 190.59169 48.581215
v 104.02138 191.05241 48.485443
v 103.859406 191.41202 48.14833
v 103.79562 191.57414 47.660217
v 102.67019 190.93767 46.74232
v 102.95972 190.69998 46.417072
v 103.22279 190.28362 46.30147
v 103.38894 189.80016 46.426483
v 103.41362 189.37914 46.75862
v 103.29024 189.13336 47.20888
v 103.05184 189.12871 47.65662
v 102.76232 189.36641 47.981865
v 102.49924 189.78276 48.09747
v 102.3331 190.26622 47.972454
v 102.30841 190.68724 47.64032
v 102.43179 190.93301 47.19006
v 101.63972 190.56146 45.823215
v 102.00256 190.37144 45.60221
v 102.300354 189.97754 45.51685
v 102.45329 189.4853 45.59
v 102.420395 189.02663 45.802063
v 102.21048 188.7244 46.09622
v 101.87979 188.65962 46.393642
v 101.516945 188.84964 46.614647
v 101.219154 189.24355 46.70001
v 101.066216 189.73578 46.626858
v 101.09911 190.19446 46.414795
v 101.30903 190.49667 46.12064
v 100.90486 190.02698 44.86313
v 101.20173 189.6726 44.64812
v 101.357635 189.18161 44.622017
v 101.33079 188.68552 44.79181
v 101.1284 188.31728 45.112007
v 100.80469 188.17554 45.496807
v 100.446396 188.2983 45.843105
v 100.14952 188.65266 46.058113
v 99.99362 189.14366 46.08422
v 100.02046 189.63976 45.914425
v 100.222855 190.008 45.59423
v 100.54657 190.14973 45.209427
v 99.72877 190.02257 43.918644
v 100.02873 189.69598 43.74178
v 100.204575 189.21664 43.746723
v 100.20917 188.71298 43.93215
v 100.04128 188.31996 44.248375
v 99.7459 188.1429 44.610664
v 99.402176 188.22922 44.921947
v 99.1022 188.5558 45.098812
v 98.92636 189.03514 45.09387
v 98.921776 189.53879 44.908443
v 99.08966 189.93181 44.592216
v 99.38504 190.10889 44.229927
v 98.40739 189.57639 42.91703
v 98.697975 189.27661 42.642017
v 98.90869 188.8161 42.577286
v 98.98307 188.31822 42.740185
v 98.90119 187.9164 43.087067
v 98.68499 187.71829 43.52498
v 98.392395 187.77698 43.93659
v 98.10181 188.07675 44.2116
v 97.89109 188.53728 44.27633
v 97.8167 189.03516 44.11343
v 97.89858 189.43698 43.766552
v 98.114784 189.63509 43.32864
v 97.14985 189.20065 42.091488
v 97.419525 188.84657 41.850033
v 97.59724 188.36282 41.832626
v 97.63535 187.87904 42.043938
v 97.52366 187.52484 42.427345
v 97.2921 187.39516 42.880116
v 97.0027 187.5247 43.280926
v 96.73302 187.8788 43.522385
v 96.55531 188.36253 43.539787
v 96.5172 188.84633 43.328476
v 96.62888 189.20052 42.945072
v 96.86045 189.33022 42.492302
v 95.95567 188.62523 41.221207
v 96.1678 188.20699 41.05692
v 96.29888 187.70673 41.119816
v 96.31379 187.25853 41.393036
v 96.208534 186.98245 41.80338
v 96.011314 186.9525 42.24089
v 95.77498 187.17668 42.588337
v 95.56284 187.59492 42.752625
v 95.43176 188.09517 42.68973
v 95.416855 188.54338 42.416508
v 95.52211 188.81946 42.006165
v 95.71933 188.84941 41.568657
v 94.20174 188.39594 40.93138
v 94.43518 188.05315 40.6332
v 94.65687 187.5907 40.567142
v 94.8074 187.1325 40.750896
v 94.84644 186.80133 41.135235
v 94.763535 186.68591 41.61717
v 94.580894 186.8172 42.06757
v 94.34745 187.15999 42.36575
v 94.12576 187.62244 42.43181
v 93.97523 188.08064 42.248055
v 93.93619 188.4118 41.863716
v 94.0191 188.52722 41.381783
v 92.872925 187.47162 40.51381
v 93.1507 187.16454 40.209133
v 93.439156 186.74042 40.1415
v 93.66098 186.31293 40.32903
v 93.75675 185.9966 40.721474
v 93.700806 185.87619 41.21368
v 93.50813 185.98398 41.67376
v 93.230354 186.29106 41.978436
v 92.9419 186.71518 42.04607
v 92.72007 187.14267 41.85854
v 92.6243 187.459 41.466095
v 92.68025 187.5794 40.97389
v 91.48662 186.67924 40.187202
v 91.79889 186.38716 39.903507
v 92.12891 185.99097 39.863914
v 92.38822 185.59682 40.07903
v 92.50737 185.31033 40.491215
v 92.45441 185.20827 40.99002
v 92.243546 185.31798 41.4418
v 91.93127 185.61008 41.725494
v 91.60125 186.00627 41.765087
v 91.341934 186.40042 41.549973
v 91.22279 186.6869 41.137787
v 91.27575 186.78896 40.63898
v 90.34459 185.45518 39.84569
v 90.66392 185.19083 39.53549
v 91.039986 184.84067 39.472313
v 91.37202 184.49854 39.673096
v 91.571045 184.2561 40.084038
v 91.58374 184.17834 40.595028
v 91.4067 184.28607 41.069145
v 91.087364 184.55043 41.37935
v 90.7113 184.90059 41.442524
v 90.37927 185.24272 41.24174
v 90.180244 185.48515 40.8308
v 90.16755 185.56291 40.31981
v 89.17254 184.47742 40.08947
v 89.3772 184.2114 39.6948
v 89.68757 183.83536 39.520557
v 90.02049 183.45006 39.613422
v 90.28676 183.15874 39.94852
v 90.41502 183.03944 40.436054
v 90.37092 183.12416 40.945396
v 90.16626 183.39018 41.340065
v 89.85588 183.76624 41.51431
v 89.52296 184.15154 41.421444
v 89.25669 184.44286 41.086346
v 89.128426 184.56213 40.598812
v 88.16752 183.67299 40.075798
v 88.35514 183.36345 39.710545
v 88.59212 182.92514 39.576782
v 88.81493 182.47552 39.710358
v 88.963905 182.13506 40.075478
v 88.9991 181.99498 40.574306
v 88.911095 182.09282 41.07319
v 88.723465 182.40237 41.438442
v 88.486496 182.84068 41.572205
v 88.26367 183.2903 41.43863
v 88.11471 183.63077 41.07351
v 88.079506 183.77084 40.57468
v 86.864204 183.28227 39.73647
v 87.15419 183.02689 39.41794
v 87.42908 182.60866 39.321144
v 87.61522 182.13966 39.472023
v 87.66273 181.74554 39.830147
v 87.55888 181.53194 40.299557
v 87.331505 181.55606 40.75447
v 87.04152 181.81145 41.073
v 86.766624 182.22968 41.169796
v 86.58049 182.69867 41.018917
v 86.532974 183.09277 40.660797
v 86.636826 183.3064 40.191387
v 85.92304 182.49344 38.98433
v 86.23435 182.22403 38.69833
v 86.50805 181.79639 38.635445
v 86.67079 181.3251 38.812523
v 86.67898 180.93648 39.182117
v 86.53041 180.73462 39.645195
v 86.2649 180.77364 40.077675
v 85.95359 181.04306 40.363674
v 85.67989 181.4707 40.42656
v 85.51715 181.94197 40.24948
v 85.508965 182.3306 39.879887
v 85.65753 182.53246 39.41681
v 84.321014 182.07196 38.681416
v 84.509735 181.85112 38.251133
v 84.7485 181.45485 38.020798
v 84.97333 180.98932 38.052128
v 85.12397 180.57928 38.336735
v 85.160065 180.33461 38.79835
v 85.071945 180.32085 39.31329
v 84.883224 180.54169 39.743572
v 84.64446 180.93797 39.973907
v 84.41964 181.40349 39.942577
v 84.26899 181.81352 39.65797
v 84.232895 182.0582 39.196354
v 83.104774 181.23666 38.73147
v 83.224655 181.01955 38.27586
v 83.40019 180.61504 38.005997
v 83.58434 180.1315 37.994186
v 83.72777 179.6985 38.243595
v 83.79203 179.43208 38.687393
v 83.75992 179.40361 39.206665
v 83.64004 179.62071 39.662273
v 83.4645 180.02524 39.932137
v 83.28035 180.50877 39.943947
v 83.136925 180.94176 39.694542
v 83.07266 181.20819 39.250744
v 81.637764 181.08969 38.57933
v 81.699936 180.88013 38.110104
v 81.82055 180.47372 37.813038
v 81.96729 179.9794 37.767727
v 82.100845 179.52959 37.986313
v 82.18542 179.24481 38.41023
v 82.19835 179.2014 38.925884
v 82.136185 179.41095 39.39511
v 82.015564 179.81735 39.692177
v 81.86882 180.31168 39.737488
v 81.73527 180.76149 39.5189
v 81.650696 181.04626 39.094986
v 80.162025 180.29959 38.569447
v 80.25112 179.99152 38.16512
v 80.421326 179.54251 37.969784
v 80.62703 179.0729 38.035786
v 80.81311 178.70853 38.345436
v 80.929726 178.547 38.815765
v 80.94561 178.6316 39.320747
v 80.856514 178.9397 39.72508
v 80.68632 179.38869 39.92041
v 80.48061 179.8583 39.854412
v 80.294525 180.22269 39.54476
v 80.17791 180.38422 39.074432
v 78.72654 179.86661 38.8653
v 78.75689 179.64511 38.39135
v 78.88033 179.23906 38.08531
v 79.06378 178.75726 38.029186
v 79.25809 178.3288 38.23801
v 79.41119 178.06848 38.655834
v 79.482056 178.04607 39.170696
v 79.4517 178.26755 39.644646
v 79.32826 178.6736 39.950684
v 79.14481 179.15541 40.00681
v 78.95051 179.58388 39.797985
v 78.79741 179.8442 39.38016
v 77.29421 179.21996 39.111813
v 77.32145 178.9464 38.67824
v 77.45418 178.51347 38.42239
v 77.65684 178.03717 38.41282
v 77.87513 177.64513 38.65209
v 78.05056 177.44238 39.076088
v 78.13612 177.48326 39.57121
v 78.10889 177.7568 40.004784
v 77.97616 178.18973 40.26063
v 77.7735 178.66603 40.270206
v 77.55521 179.05807 40.030933
v 77.379776 179.26083 39.606934
v 75.81889 178.63826 39.543633
v 75.87811 178.47174 39.055504
v 76.055626 178.1189 38.716557
v 76.303856 177.67427 38.61762
v 76.5563 177.25702 38.785194
v 76.7453 176.97893 39.17438
v 76.82023 176.9145 39.6809
v 76.761 177.08102 40.169033
v 76.583496 177.43387 40.507977
v 76.335266 177.8785 40.60692
v 76.082825 178.29575 40.439342
v 75.89382 178.57385 40.05015
v 74.621254 177.68501 39.223263
v 74.773346 177.46619 38.780952
v 75.01204 177.08192 38.530403
v 75.27338 176.63518 38.538754
v 75.487335 176.24564 38.80376
v 75.59658 176.01772 39.25442
v 75.571846 176.01245 39.769978
v 75.419754 176.23126 40.212288
v 75.18106 176.61554 40.462837
v 74.91972 177.06229 40.454487
v 74.705765 177.45181 40.18948
v 74.59652 177.67975 39.73882
v 73.48388 177.19086 39.217148
v 73.5954 176.97548 38.771263
v 73.731476 176.5614 38.503452
v 73.85564 176.05957 38.485474
v 73.93462 175.60445 38.72214
v 73.947266 175.31798 39.150043
v 73.890175 175.27693 39.654526
v 73.77865 175.49231 40.100407
v 73.64258 175.90639 40.368217
v 73.51841 176.40822 40.3862
v 73.43943 176.86334 40.14953
v 73.42679 177.14981 39.721626
v 72.177704 177.14476 39.167908
v 72.34676 177.05748 38.720085
v 72.47352 176.72685 38.354805
v 72.523994 176.24144 38.169937
v 72.48467 175.73132 38.215023
v 72.36608 175.33319 38.47798
v 72.20001 175.15372 38.88835
v 72.03095 175.241 39.336174
v 71.904205 175.57162 39.701454
v 71.85373 176.05704 39.886322
v 71.89305 176.56715 39.841236
v 72.011635 176.96529 39.578278
v 70.91952 177.2375 38.758507
v 71.03878 177.25693 38.26261
v 71.0987 177.0194 37.79917
v 71.08322 176.58853 37.492363
v 70.99649 176.07979 37.424397
v 70.861755 175.6295 37.613487
v 70.7151 175.3583 38.00896
v 70.59584 175.33887 38.504856
v 70.53593 175.5764 38.968296
v 70.5514 176.00726 39.2751
v 70.63813 176.516 39.343067
v 70.772865 176.9663 39.15398
v 69.611946 177.63765 38.60291
v 69.501495 177.6036 38.107002
v 69.344986 177.32437 37.72386
v 69.18436 176.87479 37.556156
v 69.062645 176.37529 37.64882
v 69.01247 175.95973 37.97702
v 69.047264 175.73947 38.452824
v 69.157715 175.7735 38.94873
v 69.314224 176.05273 39.33187
v 69.47485 176.50232 39.499577
v 69.596565 177.00182 39.406914
v 69.64674 177.41737 39.078712
v 68.307625 177.97476 39.228996
v 67.9241 178.0595 38.918663
v 67.54617 177.87842 38.68811
v 67.27511 177.48004 38.59911
v 67.18353 176.97113 38.67551
v 67.29598 176.48802 38.89684
v 67.58234 176.16017 39.203796
v 67.965866 176.07544 39.514126
v 68.343796 176.25652 39.744682
v 68.61486 176.65489 39.833683
v 68.706436 177.1638 39.757282
v 68.59398 177.64691 39.53595
v 67.70167 177.88629 40.72531
v 67.201584 177.82994 40.608036
v 66.804146 177.5264 40.470474
v 66.61586 177.057 40.349487
v 66.68717 176.54752 40.27749
v 66.99897 176.13448 40.273777
v 67.467705 175.92853 40.339344
v 67.9678 175.98488 40.45662
v 68.36523 176.2884 40.59418
v 68.55351 176.75781 40.715168
v 68.48221 177.26729 40.787163
v 68.17041 177.68034 40.79088
v 67.49281 177.49986 42.533
v 67.06499 177.59937 42.26544
v 66.693054 177.44156 41.935524
v 66.476685 177.06874 41.63165
v 66.473854 176.58081 41.43524
v 66.68532 176.1085 41.39893
v 67.05441 175.77838 41.53244
v 67.48225 175.6789 41.8
v 67.85418 175.8367 42.129917
v 68.07055 176.20952 42.433792
v 68.07338 176.69745 42.6302
v 67.861916 177.16974 42.66651
v 66.01098 177.00906 42.988205
v 65.726715 177.09859 42.632248
v 65.5165 176.93132 42.257053
v 65.436676 176.55208 41.963158
v 65.50862 176.06247 41.829304
v 65.71306 175.5937 41.89136
v 65.99522 175.2714 42.1327
v 66.27949 175.18187 42.48866
v 66.48969 175.34914 42.863853
v 66.56953 175.72838 43.15775
v 66.49758 176.21797 43.291603
v 66.29314 176.68674 43.229546
v 64.74301 176.79063 43.33785
v 64.4925 176.699 42.982674
v 64.30906 176.3652 42.720566
v 64.241844 175.87871 42.62176
v 64.30887 175.36986 42.71273
v 64.492165 174.97499 42.969097
v 64.74262 174.79993 43.322174
v 64.99313 174.89157 43.677353
v 65.176575 175.22536 43.93946
v 65.24378 175.71187 44.038265
v 65.176765 176.22072 43.947296
v 64.99347 176.61557 43.690926
v 63.59375 176.9454 43.692204
v 63.371647 176.75005 43.322395
v 63.153297 176.35234 43.14832
v 62.997204 175.85884 43.216618
v 62.945198 175.4018 43.50899
v 63.011208 175.10365 43.947098
v 63.17755 175.04431 44.413548
v 63.399654 175.23967 44.783356
v 63.618004 175.63739 44.95743
v 63.774097 176.13089 44.889133
v 63.826103 176.58794 44.59676
v 63.760094 176.88606 44.158653
v 62.35454 177.54214 44.21394
v 62.217987 177.3059 43.77104
v 62.0309 176.891 43.52744
v 61.84341 176.40869 43.548405
v 61.70576 175.98816 43.82832
v 61.65483 175.74208 44.292183
v 61.704266 175.73642 44.8157
v 61.840824 175.97269 45.2586
v 62.02791 176.38756 45.5022
v 62.215397 176.86989 45.481236
v 62.353046 177.29042 45.20132
v 62.403976 177.53648 44.737457
v 60.820393 178.04689 44.29497
v 60.766525 177.82649 43.829433
v 60.65799 177.41135 43.53971
v 60.523865 176.9127 43.503433
v 60.400093 176.46416 43.73032
v 60.31983 176.18591 44.159576
v 60.304596 176.15253 44.67619
v 60.358463 176.37294 45.141727
v 60.467 176.78809 45.43145
v 60.60112 177.28673 45.467728
v 60.724895 177.73526 45.24084
v 60.805153 178.0135 44.81158
v 59.14321 178.43587 44.54252
v 59.12204 178.3234 44.03844
v 59.08487 177.97421 43.658886
v 59.041664 177.48186 43.505554
v 59.004 176.97829 43.619526
v 58.98197 176.59842 43.97027
v 58.981476 176.44403 44.463795
v 59.002647 176.5565 44.96787
v 59.039818 176.9057 45.347424
v 59.08302 177.39804 45.50076
v 59.120686 177.90161 45.386787
v 59.142715 178.28148 45.036045
v 57.30654 178.23323 44.95092
v 57.16623 178.27016 44.460617
v 57.12289 178.05869 43.983547
v 57.18814 177.6555 43.647537
v 57.344494 177.16862 43.542625
v 57.550053 176.72852 43.696922
v 57.74974 176.4531 44.06908
v 57.890053 176.41617 44.559383
v 57.933388 176.62762 45.036453
v 57.86814 177.0308 45.372463
v 57.71179 177.51768 45.477375
v 57.50623 177.95781 45.32308
v 56.19038 177.4457 45.127827
v 55.940365 177.30112 44.78193
v 55.81781 176.93614 44.497173
v 55.855553 176.4486 44.349854
v 56.04348 175.96909 44.37945
v 56.331238 175.62611 44.57803
v 56.64172 175.51157 44.892384
v 56.891735 175.65616 45.238277
v 57.01429 176.02113 45.523037
v 56.976547 176.50868 45.670353
v 56.78862 176.98819 45.64076
v 56.500862 177.33116 45.44218
v 55.37592 177.52779 45.24621
v 55.0547 177.29646 45.086613
v 54.77964 176.88206 45.117157
v 54.624443 176.39563 45.32965
v 54.63069 175.96751 45.66716
v 54.796715 175.7124 46.039246
v 55.078022 175.69868 46.34621
v 55.399242 175.93001 46.505806
v 55.674305 176.3444 46.47526
v 55.829502 176.83083 46.262768
v 55.82325 177.25896 45.92526
v 55.657227 177.51405 45.553173
v 54.216763 178.20601 46.187378
v 53.90861 177.85648 45.973457
v 53.65064 177.40808 45.980476
v 53.51197 176.98099 46.20655
v 53.52976 176.6896 46.591106
v 53.69924 176.61205 47.0311
v 53.975002 176.76907 47.408638
v 54.283154 177.11862 47.62256
v 54.541126 177.567 47.61554
v 54.679794 177.99411 47.389465
v 54.662006 178.28548 47.00491
v 54.492523 178.36304 46.56492
v 52.9544 178.96167 46.66319
v 52.721165 178.68605 46.37272
v 52.5019 178.2454 46.271317
v 52.355354 177.75778 46.38615
v 52.320797 177.35385 46.68646
v 52.407482 177.14185 47.091766
v 52.59219 177.17857 47.493473
v 52.82542 177.45418 47.783943
v 53.044685 177.89484 47.88535
v 53.19123 178.38246 47.77051
v 53.225792 178.78639 47.470207
v 53.139103 178.9984 47.0649
v 51.6829 179.37357 47.419624
v 51.447044 179.14601 47.041027
v 51.188583 178.7439 46.85047
v 50.976772 178.27498 46.899014
v 50.868366 177.86491 47.17365
v 50.89241 177.62355 47.600784
v 51.04246 177.61559 48.065975
v 51.278316 177.84315 48.444572
v 51.536777 178.24525 48.635128
v 51.748585 178.71417 48.586586
v 51.856995 179.12424 48.311954
v 51.83295 179.3656 47.884815
v 50.270515 180.23131 47.619442
v 50.087437 179.91078 47.258736
v 49.91962 179.44168 47.116104
v 49.812035 178.94968 47.22977
v 49.7935 178.56664 47.569275
v 49.868988 178.39516 48.04365
v 50.018272 178.48122 48.525787
v 50.20135 178.80174 48.886497
v 50.369167 179.27086 49.02913
v 50.476753 179.76285 48.915462
v 50.49529 180.1459 48.57596
v 50.4198 180.31737 48.10158
v 48.61011 180.20085 48.04304
v 48.589386 179.90723 47.618694
v 48.58317 179.43983 47.397392
v 48.593136 178.92389 47.43843
v 48.616608 178.49765 47.73082
v 48.6473 178.27533 48.19621
v 48.676987 178.31648 48.709896
v 48.697712 178.6101 49.134243
v 48.703926 179.0775 49.355545
v 48.69396 179.59344 49.314507
v 48.670486 180.01968 49.022118
v 48.639797 180.242 48.55673
v 47.27685 180.20444 47.81465
v 47.22236 179.87738 47.416885
v 47.138554 179.39877 47.2377
v 47.047897 178.89685 47.325108
v 46.974678 178.5061 47.65569
v 46.938515 178.33124 48.14086
v 46.9491 178.4191 48.650627
v 47.003597 178.74615 49.048393
v 47.0874 179.22476 49.227577
v 47.178055 179.72668 49.14017
v 47.251274 180.11742 48.80959
v 47.287437 180.2923 48.324417
v 45.91907 180.72194 48.23222
v 45.63643 180.5464 47.979176
v 45.359123 180.16898 47.90222
v 45.16146 179.6908 48.021973
v 45.096405 179.23997 48.306347
v 45.181385 178.93732 48.679142
v 45.393635 178.86392 49.04047
v 45.676277 179.03944 49.293514
v 45.95358 179.41687 49.370472
v 46.15124 179.89505 49.25072
v 46.216297 180.34587 48.966347
v 46.131317 180.64853 48.59355
v 44.834427 181.32295 49.905304
v 44.50056 181.22931 49.61946
v 44.23312 180.89392 49.365784
v 44.10376 180.40668 49.21224
v 44.147144 179.89812 49.19997
v 44.35165 179.50452 49.332264
v 44.66248 179.33134 49.573677
v 44.99634 179.42499 49.859516
v 45.263783 179.76036 50.113197
v 45.393143 180.2476 50.266743
v 45.34976 180.75616 50.27901
v 45.145252 181.14977 50.146717
v 43.54931 180.83418 50.39468
v 43.265476 180.90244 50.01213
v 43.03563 180.70833 49.652252
v 42.92136 180.30385 49.411472
v 42.95328 179.79738 49.354313
v 43.122845 179.32463 49.496086
v 43.384617 179.01228 49.7988
v 43.66845 178.94402 50.18135
v 43.898296 179.13812 50.54123
v 44.012566 179.54262 50.78201
v 43.98064 180.04907 50.83917
v 43.811077 180.52182 50.6974
v 42.27556 180.80917 51.52832
v 42.03912 180.80252 51.117916
v 41.84539 180.53818 50.735554
v 41.746273 180.08698 50.483685
v 41.768337 179.56982 50.429802
v 41.905663 179.12529 50.588337
v 42.121452 178.87247 50.916813
v 42.35789 178.87912 51.327217
v 42.551624 179.14346 51.70958
v 42.650738 179.59467 51.96145
v 42.628677 180.11182 52.01533
v 42.491352 180.55635 51.856796
v 40.80404 180.68616 52.024387
v 40.602783 180.78549 51.590836
v 40.44216 180.62 51.139458
v 40.365204 180.23401 50.791203
v 40.392532 179.73096 50.639385
v 40.516827 179.24564 50.72468
v 40.704784 178.90808 51.02424
v 40.906036 178.80875 51.45779
v 41.06666 178.97426 51.909164
v 41.14362 179.36024 52.25742
v 41.116287 179.8633 52.40924
v 40.991993 180.34862 52.323944
v 39.511734 180.39268 52.178936
v 39.23166 180.38345 51.86257
v 38.993088 180.11668 51.575596
v 38.859943 179.66385 51.39491
v 38.86791 179.14632 51.36892
v 39.014843 178.70273 51.504597
v 39.261375 178.45195 51.765587
v 39.54145 178.4612 52.08195
v 39.78002 178.72797 52.368927
v 39.913166 179.18079 52.549618
v 39.9052 179.69833 52.575603
v 39.758266 180.14192 52.439926
v 38.609005 180.71495 52.909184
v 38.30446 180.7206 52.516815
v 37.991665 180.4734 52.258133
v 37.754433 180.03963 52.20245
v 37.65633 179.53549 52.36469
v 37.72364 179.09608 52.701374
v 37.93833 178.83913 53.122295
v 38.242874 178.8335 53.514664
v 38.555668 179.08067 53.77335
v 38.7929 179.51445 53.82903
v 38.891006 180.01859 53.666794
v 38.823692 180.458 53.330105
v 37.215218 181.06389 53.49386
v 37.006824 180.8753 53.110363
v 36.791164 180.48335 52.9199
v 36.626026 179.99303 52.97351
v 36.555653 179.53574 53.25683
v 36.598904 179.234 53.693935
v 36.744194 179.16866 54.16771
v 36.952583 179.35724 54.55121
v 37.168243 179.7492 54.74167
v 37.333385 180.23952 54.688057
v 37.403755 180.69681 54.404743
v 37.360504 180.99855 53.967636
v 35.79505 181.56586 53.648743
v 35.608917 181.30728 53.249344
v 35.407265 180.87619 53.06923
v 35.24413 180.38806 53.156662
v 35.16322 179.97371 53.48821
v 35.18622 179.74414 53.975033
v 35.30696 179.7609 54.486694
v 35.493095 180.01947 54.886093
v 35.694744 180.45056 55.066208
v 35.85788 180.93869 54.97878
v 35.93879 181.35304 54.647232
v 35.915794 181.5826 54.160404
v 34.339844 181.94489 53.922134
v 34.150887 181.59586 53.616894
v 33.96597 181.12186 53.558548
v 33.834644 180.6499 53.76273
v 33.79209 180.30646 54.174732
v 33.84972 180.18353 54.684155
v 33.992085 180.31407 55.1545
v 34.181038 180.6631 55.45974
v 34.365955 181.1371 55.518085
v 34.497284 181.60905 55.313904
v 34.539833 181.9525 54.9019
v 34.48221 182.07542 54.39248
v 33.3222 182.31827 54.63756
v 33.427547 181.86765 54.33121
v 33.343853 181.35938 54.178555
v 33.093536 180.92964 54.220493
v 32.74367 180.69357 54.44579
v 32.388004 180.71445 54.79408
v 32.121838 180.98665 55.17203
v 32.016487 181.43727 55.478382
v 32.100185 181.94554 55.63104
v 32.350502 182.37527 55.5891
v 32.700367 182.61134 55.363804
v 33.056034 182.59047 55.01552
v 33.333878 182.26216 53.098648
v 33.616364 181.8293 53.129745
v 33.644367 181.3143 53.184723
v 33.410385 180.85513 53.24885
v 32.977116 180.57483 53.304947
v 32.460648 180.54852 53.337975
v 31.999376 180.78323 53.339092
v 31.716892 181.2161 53.307995
v 31.688889 181.7311 53.253014
v 31.922869 182.19026 53.18889
v 32.35614 182.47057 53.132793
v 32.872604 182.49687 53.099762
v 32.666023 181.52129 53.16983
usemtl mat_17
s 1
f 4779 4779 4780
f 4780 4779 4781
f 4779 4779 4781
f 4781 4779 4782
f 4779 4779 4782
f 4782 4779 4783
f 4779 4779 4783
f 4783 4779 4784
f 4779 4779 4784
f 4784 4779 4785
f 4779 4779 4785
f 4785 4779 4786
f 4779 4779 4786
f 4786 4779 4787
f 4779 4779 4787
f 4787 4779 4788
f 4779 4779 4788
f 4788 4779 4789
f 4779 4779 4789
f 4789 4779 4790
f 4779 4779 4790
f 4790 4779 4791
f 4779 4779 4791
f 4791 4779 4780
f 4780 4781 4792
f 4792 4781 4793
f 4781 4782 4793
f 4793 4782 4794
f 4782 4783 4794
f 4794 4783 4795
f 4783 4784 4795
f 4795 4784 4796
f 4784 4785 4796
f 4796 4785 4797
f 4785 4786 4797
f 4797 4786 4798
f 4786 4787 4798
f 4798 4787 4799
f 4787 4788 4799
f 4799 4788 4800
f 4788 4789 4800
f 4800 4789 4801
f 4789 4790 4801
f 4801 4790 4802
f 4790 4791 4802
f 4802 4791 4803
f 4791 4780 4803
f 4803 4780 4792
f 4792 4793 4804
f 4804 4793 4805
f 4793 4794 4805
f 4805 4794 4806
f 4794 4795 4806
f 4806 4795 4807
f 4795 4796 4807
f 4807 4796 4808
f 4796 4797 4808
f 4808 4797 4809
f 4797 4798 4809
f 4809 4798 4810
f 4798 4799 4810
f 4810 4799 4811
f 4799 4800 4811
f 4811 4800 4812
f 4800 4801 4812
f 4812 4801 4813
f 4801 4802 4813
f 4813 4802 4814
f 4802 4803 4814
f 4814 4803 4815
f 4803 4792 4815
f 4815 4792 4804
f 4804 4805 4816
f 4816 4805 4817
f 4805 4806 4817
f 4817 4806 4818
f 4806 4807 4818
f 4818 4807 4819
f 4807 4808 4819
f 4819 4808 4820
f 4808 4809 4820
f 4820 4809 4821
f 4809 4810 4821
f 4821 4810 4822
f 4810 4811 4822
f 4822 4811 4823
f 4811 4812 4823
f 4823 4812 4824
f 4812 4813 4824
f 4824 4813 4825
f 4813 4814 4825
f 4825 4814 4826
f 4814 4815 4826
f 4826 4815 4827
f 4815 4804 4827
f 4827 4804 4816
f 4816 4817 4828
f 4828 4817 4829
f 4817 4818 4829
f 4829 4818 4830
f 4818 4819 4830
f 4830 4819 4831
f 4819 4820 4831
f 4831 4820 4832
f 4820 4821 4832
f 4832 4821 4833
f 4821 4822 4833
f 4833 4822 4834
f 4822 4823 4834
f 4834 4823 4835
f 4823 4824 4835
f 4835 4824 4836
f 4824 4825 4836
f 4836 4825 4837
f 4825 4826 4837
f 4837 4826 4838
f 4826 4827 4838
f 4838 4827 4839
f 4827 4816 4839
f 4839 4816 4828
f 4828 4829 4840
f 4840 4829 4841
f 4829 4830 4841
f 4841 4830 4842
f 4830 4831 4842
f 4842 4831 4843
f 4831 4832 4843
f 4843 4832 4844
f 4832 4833 4844
f 4844 4833 4845
f 4833 4834 4845
f 4845 4834 4846
f 4834 4835 4846
f 4846 4835 4847
f 4835 4836 4847
f 4847 4836 4848
f 4836 4837 4848
f 4848 4837 4849
f 4837 4838 4849
f 4849 4838 4850
f 4838 4839 4850
f 4850 4839 4851
f 4839 4828 4851
f 4851 4828 4840
f 4840 4841 4852
f 4852 4841 4853
f 4841 4842 4853
f 4853 4842 4854
f 4842 4843 4854
f 4854 4843 4855
f 4843 4844 4855
f 4855 4844 4856
f 4844 4845 4856
f 4856 4845 4857
f 4845 4846 4857
f 4857 4846 4858
f 4846 4847 4858
f 4858 4847 4859
f 4847 4848 4859
f 4859 4848 4860
f 4848 4849 4860
f 4860 4849 4861
f 4849 4850 4861
f 4861 4850 4862
f 4850 4851 4862
f 4862 4851 4863
f 4851 4840 4863
f 4863 4840 4852
f 4852 4853 4864
f 4864 4853 4865
f 4853 4854 4865
f 4865 4854 4866
f 4854 4855 4866
f 4866 4855 4867
f 4855 4856 4867
f 4867 4856 4868
f 4856 4857 4868
f 4868 4857 4869
f 4857 4858 4869
f 4869 4858 4870
f 4858 4859 4870
f 4870 4859 4871
f 4859 4860 4871
f 4871 4860 4872
f 4860 4861 4872
f 4872 4861 4873
f 4861 4862 4873
f 4873 4862 4874
f 4862 4863 4874
f 4874 4863 4875
f 4863 4852 4875
f 4875 4852 4864
f 4864 4865 4876
f 4876 4865 4877
f 4865 4866 4877
f 4877 4866 4878
f 4866 4867 4878
f 4878 4867 4879
f 4867 4868 4879
f 4879 4868 4880
f 4868 4869 4880
f 4880 4869 4881
f 4869 4870 4881
f 4881 4870 4882
f 4870 4871 4882
f 4882 4871 4883
f 4871 4872 4883
f 4883 4872 4884
f 4872 4873 4884
f 4884 4873 4885
f 4873 4874 4885
f 4885 4874 4886
f 4874 4875 4886
f 4886 4875 4887
f 4875 4864 4887
f 4887 4864 4876
f 4876 4877 4888
f 4888 4877 4889
f 4877 4878 4889
f 4889 4878 4890
f 4878 4879 4890
f 4890 4879 4891
f 4879 4880 4891
f 4891 4880 4892
f 4880 4881 4892
f 4892 4881 4893
f 4881 4882 4893
f 4893 4882 4894
f 4882 4883 4894
f 4894 4883 4895
f 4883 4884 4895
f 4895 4884 4896
f 4884 4885 4896
f 4896 4885 4897
f 4885 4886 4897
f 4897 4886 4898
f 4886 4887 4898
f 4898 4887 4899
f 4887 4876 4899
f 4899 4876 4888
f 4888 4889 4900
f 4900 4889 4901
f 4889 4890 4901
f 4901 4890 4902
f 4890 4891 4902
f 4902 4891 4903
f 4891 4892 4903
f 4903 4892 4904
f 4892 4893 4904
f 4904 4893 4905
f 4893 4894 4905
f 4905 4894 4906
f 4894 4895 4906
f 4906 4895 4907
f 4895 4896 4907
f 4907 4896 4908
f 4896 4897 4908
f 4908 4897 4909
f 4897 4898 4909
f 4909 4898 4910
f 4898 4899 4910
f 4910 4899 4911
f 4899 4888 4911
f 4911 4888 4900
f 4900 4901 4912
f 4912 4901 4913
f 4901 4902 4913
f 4913 4902 4914
f 4902 4903 4914
f 4914 4903 4915
f 4903 4904 4915
f 4915 4904 4916
f 4904 4905 4916
f 4916 4905 4917
f 4905 4906 4917
f 4917 4906 4918
f 4906 4907 4918
f 4918 4907 4919
f 4907 4908 4919
f 4919 4908 4920
f 4908 4909 4920
f 4920 4909 4921
f 4909 4910 4921
f 4921 4910 4922
f 4910 4911 4922
f 4922 4911 4923
f 4911 4900 4923
f 4923 4900 4912
f 4912 4913 4924
f 4924 4913 4925
f 4913 4914 4925
f 4925 4914 4926
f 4914 4915 4926
f 4926 4915 4927
f 4915 4916 4927
f 4927 4916 4928
f 4916 4917 4928
f 4928 4917 4929
f 4917 4918 4929
f 4929 4918 4930
f 4918 4919 4930
f 4930 4919 4931
f 4919 4920 4931
f 4931 4920 4932
f 4920 4921 4932
f 4932 4921 4933
f 4921 4922 4933
f 4933 4922 4934
f 4922 4923 4934
f 4934 4923 4935
f 4923 4912 4935
f 4935 4912 4924
f 4924 4925 4936
f 4936 4925 4937
f 4925 4926 4937
f 4937 4926 4938
f 4926 4927 4938
f 4938 4927 4939
f 4927 4928 4939
f 4939 4928 4940
f 4928 4929 4940
f 4940 4929 4941
f 4929 4930 4941
f 4941 4930 4942
f 4930 4931 4942
f 4942 4931 4943
f 4931 4932 4943
f 4943 4932 4944
f 4932 4933 4944
f 4944 4933 4945
f 4933 4934 4945
f 4945 4934 4946
f 4934 4935 4946
f 4946 4935 4947
f 4935 4924 4947
f 4947 4924 4936
f 4936 4937 4948
f 4948 4937 4949
f 4937 4938 4949
f 4949 4938 4950
f 4938 4939 4950
f 4950 4939 4951
f 4939 4940 4951
f 4951 4940 4952
f 4940 4941 4952
f 4952 4941 4953
f 4941 4942 4953
f 4953 4942 4954
f 4942 4943 4954
f 4954 4943 4955
f 4943 4944 4955
f 4955 4944 4956
f 4944 4945 4956
f 4956 4945 4957
f 4945 4946 4957
f 4957 4946 4958
f 4946 4947 4958
f 4958 4947 4959
f 4947 4936 4959
f 4959 4936 4948
f 4948 4949 4960
f 4960 4949 4961
f 4949 4950 4961
f 4961 4950 4962
f 4950 4951 4962
f 4962 4951 4963
f 4951 4952 4963
f 4963 4952 4964
f 4952 4953 4964
f 4964 4953 4965
f 4953 4954 4965
f 4965 4954 4966
f 4954 4955 4966
f 4966 4955 4967
f 4955 4956 4967
f 4967 4956 4968
f 4956 4957 4968
f 4968 4957 4969
f 4957 4958 4969
f 4969 4958 4970
f 4958 4959 4970
f 4970 4959 4971
f 4959 4948 4971
f 4971 4948 4960
f 4960 4961 4972
f 4972 4961 4973
f 4961 4962 4973
f 4973 4962 4974
f 4962 4963 4974
f 4974 4963 4975
f 4963 4964 4975
f 4975 4964 4976
f 4964 4965 4976
f 4976 4965 4977
f 4965 4966 4977
f 4977 4966 4978
f 4966 4967 4978
f 4978 4967 4979
f 4967 4968 4979
f 4979 4968 4980
f 4968 4969 4980
f 4980 4969 4981
f 4969 4970 4981
f 4981 4970 4982
f 4970 4971 4982
f 4982 4971 4983
f 4971 4960 4983
f 4983 4960 4972
f 4972 4973 4984
f 4984 4973 4985
f 4973 4974 4985
f 4985 4974 4986
f 4974 4975 4986
f 4986 4975 4987
f 4975 4976 4987
f 4987 4976 4988
f 4976 4977 4988
f 4988 4977 4989
f 4977 4978 4989
f 4989 4978 4990
f 4978 4979 4990
f 4990 4979 4991
f 4979 4980 4991
f 4991 4980 4992
f 4980 4981 4992
f 4992 4981 4993
f 4981 4982 4993
f 4993 4982 4994
f 4982 4983 4994
f 4994 4983 4995
f 4983 4972 4995
f 4995 4972 4984
f 4984 4985 4996
f 4996 4985 4997
f 4985 4986 4997
f 4997 4986 4998
f 4986 4987 4998
f 4998 4987 4999
f 4987 4988 4999
f 4999 4988 5000
f 4988 4989 5000
f 5000 4989 5001
f 4989 4990 5001
f 5001 4990 5002
f 4990 4991 5002
f 5002 4991 5003
f 4991 4992 5003
f 5003 4992 5004
f 4992 4993 5004
f 5004 4993 5005
f 4993 4994 5005
f 5005 4994 5006
f 4994 4995 5006
f 5006 4995 5007
f 4995 4984 5007
f 5007 4984 4996
f 4996 4997 5008
f 5008 4997 5009
f 4997 4998 5009
f 5009 4998 5010
f 4998 4999 5010
f 5010 4999 5011
f 4999 5000 5011
f 5011 5000 5012
f 5000 5001 5012
f 5012 5001 5013
f 5001 5002 5013
f 5013 5002 5014
f 5002 5003 5014
f 5014 5003 5015
f 5003 5004 5015
f 5015 5004 5016
f 5004 5005 5016
f 5016 5005 5017
f 5005 5006 5017
f 5017 5006 5018
f 5006 5007 5018
f 5018 5007 5019
f 5007 4996 5019
f 5019 4996 5008
f 5008 5009 5020
f 5020 5009 5021
f 5009 5010 5021
f 5021 5010 5022
f 5010 5011 5022
f 5022 5011 5023
f 5011 5012 5023
f 5023 5012 5024
f 5012 5013 5024
f 5024 5013 5025
f 5013 5014 5025
f 5025 5014 5026
f 5014 5015 5026
f 5026 5015 5027
f 5015 5016 5027
f 5027 5016 5028
f 5016 5017 5028
f 5028 5017 5029
f 5017 5018 5029
f 5029 5018 5030
f 5018 5019 5030
f 5030 5019 5031
f 5019 5008 5031
f 5031 5008 5020
f 5020 5021 5032
f 5032 5021 5033
f 5021 5022 5033
f 5033 5022 5034
f 5022 5023 5034
f 5034 5023 5035
f 5023 5024 5035
f 5035 5024 5036
f 5024 5025 5036
f 5036 5025 5037
f 5025 5026 5037
f 5037 5026 5038
f 5026 5027 5038
f 5038 5027 5039
f 5027 5028 5039
f 5039 5028 5040
f 5028 5029 5040
f 5040 5029 5041
f 5029 5030 5041
f 5041 5030 5042
f 5030 5031 5042
f 5042 5031 5043
f 5031 5020 5043
f 5043 5020 5032
f 5032 5033 5044
f 5044 5033 5045
f 5033 5034 5045
f 5045 5034 5046
f 5034 5035 5046
f 5046 5035 5047
f 5035 5036 5047
f 5047 5036 5048
f 5036 5037 5048
f 5048 5037 5049
f 5037 5038 5049
f 5049 5038 5050
f 5038 5039 5050
f 5050 5039 5051
f 5039 5040 5051
f 5051 5040 5052
f 5040 5041 5052
f 5052 5041 5053
f 5041 5042 5053
f 5053 5042 5054
f 5042 5043 5054
f 5054 5043 5055
f 5043 5032 5055
f 5055 5032 5044
f 5044 5045 5056
f 5056 5045 5057
f 5045 5046 5057
f 5057 5046 5058
f 5046 5047 5058
f 5058 5047 5059
f 5047 5048 5059
f 5059 5048 5060
f 5048 5049 5060
f 5060 5049 5061
f 5049 5050 5061
f 5061 5050 5062
f 5050 5051 5062
f 5062 5051 5063
f 5051 5052 5063
f 5063 5052 5064
f 5052 5053 5064
f 5064 5053 5065
f 5053 5054 5065
f 5065 5054 5066
f 5054 5055 5066
f 5066 5055 5067
f 5055 5044 5067
f 5067 5044 5056
f 5056 5057 5068
f 5068 5057 5069
f 5057 5058 5069
f 5069 5058 5070
f 5058 5059 5070
f 5070 5059 5071
f 5059 5060 5071
f 5071 5060 5072
f 5060 5061 5072
f 5072 5061 5073
f 5061 5062 5073
f 5073 5062 5074
f 5062 5063 5074
f 5074 5063 5075
f 5063 5064 5075
f 5075 5064 5076
f 5064 5065 5076
f 5076 5065 5077
f 5065 5066 5077
f 5077 5066 5078
f 5066 5067 5078
f 5078 5067 5079
f 5067 5056 5079
f 5079 5056 5068
f 5068 5069 5080
f 5080 5069 5081
f 5069 5070 5081
f 5081 5070 5082
f 5070 5071 5082
f 5082 5071 5083
f 5071 5072 5083
f 5083 5072 5084
f 5072 5073 5084
f 5084 5073 5085
f 5073 5074 5085
f 5085 5074 5086
f 5074 5075 5086
f 5086 5075 5087
f 5075 5076 5087
f 5087 5076 5088
f 5076 5077 5088
f 5088 5077 5089
f 5077 5078 5089
f 5089 5078 5090
f 5078 5079 5090
f 5090 5079 5091
f 5079 5068 5091
f 5091 5068 5080
f 5080 5081 5092
f 5092 5081 5093
f 5081 5082 5093
f 5093 5082 5094
f 5082 5083 5094
f 5094 5083 5095
f 5083 5084 5095
f 5095 5084 5096
f 5084 5085 5096
f 5096 5085 5097
f 5085 5086 5097
f 5097 5086 5098
f 5086 5087 5098
f 5098 5087 5099
f 5087 5088 5099
f 5099 5088 5100
f 5088 5089 5100
f 5100 5089 5101
f 5089 5090 5101
f 5101 5090 5102
f 5090 5091 5102
f 5102 5091 5103
f 5091 5080 5103
f 5103 5080 5092
f 5092 5093 5104
f 5104 5093 5105
f 5093 5094 5105
f 5105 5094 5106
f 5094 5095 5106
f 5106 5095 5107
f 5095 5096 5107
f 5107 5096 5108
f 5096 5097 5108
f 5108 5097 5109
f 5097 5098 5109
f 5109 5098 5110
f 5098 5099 5110
f 5110 5099 5111
f 5099 5100 5111
f 5111 5100 5112
f 5100 5101 5112
f 5112 5101 5113
f 5101 5102 5113
f 5113 5102 5114
f 5102 5103 5114
f 5114 5103 5115
f 5103 5092 5115
f 5115 5092 5104
f 5104 5105 5116
f 5116 5105 5117
f 5105 5106 5117
f 5117 5106 5118
f 5106 5107 5118
f 5118 5107 5119
f 5107 5108 5119
f 5119 5108 5120
f 5108 5109 5120
f 5120 5109 5121
f 5109 5110 5121
f 5121 5110 5122
f 5110 5111 5122
f 5122 5111 5123
f 5111 5112 5123
f 5123 5112 5124
f 5112 5113 5124
f 5124 5113 5125
f 5113 5114 5125
f 5125 5114 5126
f 5114 5115 5126
f 5126 5115 5127
f 5115 5104 5127
f 5127 5104 5116
f 5116 5117 5128
f 5128 5117 5129
f 5117 5118 5129
f 5129 5118 5130
f 5118 5119 5130
f 5130 5119 5131
f 5119 5120 5131
f 5131 5120 5132
f 5120 5121 5132
f 5132 5121 5133
f 5121 5122 5133
f 5133 5122 5134
f 5122 5123 5134
f 5134 5123 5135
f 5123 5124 5135
f 5135 5124 5136
f 5124 5125 5136
f 5136 5125 5137
f 5125 5126 5137
f 5137 5126 5138
f 5126 5127 5138
f 5138 5127 5139
f 5127 5116 5139
f 5139 5116 5128
f 5128 5129 5140
f 5140 5129 5141
f 5129 5130 5141
f 5141 5130 5142
f 5130 5131 5142
f 5142 5131 5143
f 5131 5132 5143
f 5143 5132 5144
f 5132 5133 5144
f 5144 5133 5145
f 5133 5134 5145
f 5145 5134 5146
f 5134 5135 5146
f 5146 5135 5147
f 5135 5136 5147
f 5147 5136 5148
f 5136 5137 5148
f 5148 5137 5149
f 5137 5138 5149
f 5149 5138 5150
f 5138 5139 5150
f 5150 5139 5151
f 5139 5128 5151
f 5151 5128 5140
f 5140 5141 5152
f 5152 5141 5153
f 5141 5142 5153
f 5153 5142 5154
f 5142 5143 5154
f 5154 5143 5155
f 5143 5144 5155
f 5155 5144 5156
f 5144 5145 5156
f 5156 5145 5157
f 5145 5146 5157
f 5157 5146 5158
f 5146 5147 5158
f 5158 5147 5159
f 5147 5148 5159
f 5159 5148 5160
f 5148 5149 5160
f 5160 5149 5161
f 5149 5150 5161
f 5161 5150 5162
f 5150 5151 5162
f 5162 5151 5163
f 5151 5140 5163
f 5163 5140 5152
f 5152 5153 5164
f 5164 5153 5165
f 5153 5154 5165
f 5165 5154 5166
f 5154 5155 5166
f 5166 5155 5167
f 5155 5156 5167
f 5167 5156 5168
f 5156 5157 5168
f 5168 5157 5169
f 5157 5158 5169
f 5169 5158 5170
f 5158 5159 5170
f 5170 5159 5171
f 5159 5160 5171
f 5171 5160 5172
f 5160 5161 5172
f 5172 5161 5173
f 5161 5162 5173
f 5173 5162 5174
f 5162 5163 5174
f 5174 5163 5175
f 5163 5152 5175
f 5175 5152 5164
f 5164 5165 5176
f 5176 5165 5177
f 5165 5166 5177
f 5177 5166 5178
f 5166 5167 5178
f 5178 5167 5179
f 5167 5168 5179
f 5179 5168 5180
f 5168 5169 5180
f 5180 5169 5181
f 5169 5170 5181
f 5181 5170 5182
f 5170 5171 5182
f 5182 5171 5183
f 5171 5172 5183
f 5183 5172 5184
f 5172 5173 5184
f 5184 5173 5185
f 5173 5174 5185
f 5185 5174 5186
f 5174 5175 5186
f 5186 5175 5187
f 5175 5164 5187
f 5187 5164 5176
f 5176 5177 5188
f 5188 5177 5189
f 5177 5178 5189
f 5189 5178 5190
f 5178 5179 5190
f 5190 5179 5191
f 5179 5180 5191
f 5191 5180 5192
f 5180 5181 5192
f 5192 5181 5193
f 5181 5182 5193
f 5193 5182 5194
f 5182 5183 5194
f 5194 5183 5195
f 5183 5184 5195
f 5195 5184 5196
f 5184 5185 5196
f 5196 5185 5197
f 5185 5186 5197
f 5197 5186 5198
f 5186 5187 5198
f 5198 5187 5199
f 5187 5176 5199
f 5199 5176 5188
f 5188 5189 5200
f 5200 5189 5201
f 5189 5190 5201
f 5201 5190 5202
f 5190 5191 5202
f 5202 5191 5203
f 5191 5192 5203
f 5203 5192 5204
f 5192 5193 5204
f 5204 5193 5205
f 5193 5194 5205
f 5205 5194 5206
f 5194 5195 5206
f 5206 5195 5207
f 5195 5196 5207
f 5207 5196 5208
f 5196 5197 5208
f 5208 5197 5209
f 5197 5198 5209
f 5209 5198 5210
f 5198 5199 5210
f 5210 5199 5211
f 5199 5188 5211
f 5211 5188 5200
f 5200 5201 5212
f 5212 5201 5213
f 5201 5202 5213
f 5213 5202 5214
f 5202 5203 5214
f 5214 5203 5215
f 5203 5204 5215
f 5215 5204 5216
f 5204 5205 5216
f 5216 5205 5217
f 5205 5206 5217
f 5217 5206 5218
f 5206 5207 5218
f 5218 5207 5219
f 5207 5208 5219
f 5219 5208 5220
f 5208 5209 5220
f 5220 5209 5221
f 5209 5210 5221
f 5221 5210 5222
f 5210 5211 5222
f 5222 5211 5223
f 5211 5200 5223
f 5223 5200 5212
f 5212 5213 5224
f 5224 5213 5225
f 5213 5214 5225
f 5225 5214 5226
f 5214 5215 5226
f 5226 5215 5227
f 5215 5216 5227
f 5227 5216 5228
f 5216 5217 5228
f 5228 5217 5229
f 5217 5218 5229
f 5229 5218 5230
f 5218 5219 5230
f 5230 5219 5231
f 5219 5220 5231
f 5231 5220 5232
f 5220 5221 5232
f 5232 5221 5233
f 5221 5222 5233
f 5233 5222 5234
f 5222 5223 5234
f 5234 5223 5235
f 5223 5212 5235
f 5235 5212 5224
f 5224 5225 5236
f 5236 5225 5237
f 5225 5226 5237
f 5237 5226 5238
f 5226 5227 5238
f 5238 5227 5239
f 5227 5228 5239
f 5239 5228 5240
f 5228 5229 5240
f 5240 5229 5241
f 5229 5230 5241
f 5241 5230 5242
f 5230 5231 5242
f 5242 5231 5243
f 5231 5232 5243
f 5243 5232 5244
f 5232 5233 5244
f 5244 5233 5245
f 5233 5234 5245
f 5245 5234 5246
f 5234 5235 5246
f 5246 5235 5247
f 5235 5224 5247
f 5247 5224 5236
f 5236 5237 5248
f 5248 5237 5249
f 5237 5238 5249
f 5249 5238 5250
f 5238 5239 5250
f 5250 5239 5251
f 5239 5240 5251
f 5251 5240 5252
f 5240 5241 5252
f 5252 5241 5253
f 5241 5242 5253
f 5253 5242 5254
f 5242 5243 5254
f 5254 5243 5255
f 5243 5244 5255
f 5255 5244 5256
f 5244 5245 5256
f 5256 5245 5257
f 5245 5246 5257
f 5257 5246 5258
f 5246 5247 5258
f 5258 5247 5259
f 5247 5236 5259
f 5259 5236 5248
f 5248 5249 5260
f 5260 5249 5261
f 5249 5250 5261
f 5261 5250 5262
f 5250 5251 5262
f 5262 5251 5263
f 5251 5252 5263
f 5263 5252 5264
f 5252 5253 5264
f 5264 5253 5265
f 5253 5254 5265
f 5265 5254 5266
f 5254 5255 5266
f 5266 5255 5267
f 5255 5256 5267
f 5267 5256 5268
f 5256 5257 5268
f 5268 5257 5269
f 5257 5258 5269
f 5269 5258 5270
f 5258 5259 5270
f 5270 5259 5271
f 5259 5248 5271
f 5271 5248 5260
f 5260 5261 5272
f 5272 5261 5273
f 5261 5262 5273
f 5273 5262 5274
f 5262 5263 5274
f 5274 5263 5275
f 5263 5264 5275
f 5275 5264 5276
f 5264 5265 5276
f 5276 5265 5277
f 5265 5266 5277
f 5277 5266 5278
f 5266 5267 5278
f 5278 5267 5279
f 5267 5268 5279
f 5279 5268 5280
f 5268 5269 5280
f 5280 5269 5281
f 5269 5270 5281
f 5281 5270 5282
f 5270 5271 5282
f 5282 5271 5283
f 5271 5260 5283
f 5283 5260 5272
f 5272 5273 5284
f 5284 5273 5285
f 5273 5274 5285
f 5285 5274 5286
f 5274 5275 5286
f 5286 5275 5287
f 5275 5276 5287
f 5287 5276 5288
f 5276 5277 5288
f 5288 5277 5289
f 5277 5278 5289
f 5289 5278 5290
f 5278 5279 5290
f 5290 5279 5291
f 5279 5280 5291
f 5291 5280 5292
f 5280 5281 5292
f 5292 5281 5293
f 5281 5282 5293
f 5293 5282 5294
f 5282 5283 5294
f 5294 5283 5295
f 5283 5272 5295
f 5295 5272 5284
f 5284 5285 5296
f 5296 5285 5297
f 5285 5286 5297
f 5297 5286 5298
f 5286 5287 5298
f 5298 5287 5299
f 5287 5288 5299
f 5299 5288 5300
f 5288 5289 5300
f 5300 5289 5301
f 5289 5290 5301
f 5301 5290 5302
f 5290 5291 5302
f 5302 5291 5303
f 5291 5292 5303
f 5303 5292 5304
f 5292 5293 5304
f 5304 5293 5305
f 5293 5294 5305
f 5305 5294 5306
f 5294 5295 5306
f 5306 5295 5307
f 5295 5284 5307
f 5307 5284 5296
f 5296 5297 5308
f 5308 5297 5309
f 5297 5298 5309
f 5309 5298 5310
f 5298 5299 5310
f 5310 5299 5311
f 5299 5300 5311
f 5311 5300 5312
f 5300 5301 5312
f 5312 5301 5313
f 5301 5302 5313
f 5313 5302 5314
f 5302 5303 5314
f 5314 5303 5315
f 5303 5304 5315
f 5315 5304 5316
f 5304 5305 5316
f 5316 5305 5317
f 5305 5306 5317
f 5317 5306 5318
f 5306 5307 5318
f 5318 5307 5319
f 5307 5296 5319
f 5319 5296 5308
f 5308 5309 5320
f 5320 5309 5321
f 5309 5310 5321
f 5321 5310 5322
f 5310 5311 5322
f 5322 5311 5323
f 5311 5312 5323
f 5323 5312 5324
f 5312 5313 5324
f 5324 5313 5325
f 5313 5314 5325
f 5325 5314 5326
f 5314 5315 5326
f 5326 5315 5327
f 5315 5316 5327
f 5327 5316 5328
f 5316 5317 5328
f 5328 5317 5329
f 5317 5318 5329
f 5329 5318 5330
f 5318 5319 5330
f 5330 5319 5331
f 5319 5308 5331
f 5331 5308 5320
f 5320 5321 5332
f 5332 5321 5333
f 5321 5322 5333
f 5333 5322 5334
f 5322 5323 5334
f 5334 5323 5335
f 5323 5324 5335
f 5335 5324 5336
f 5324 5325 5336
f 5336 5325 5337
f 5325 5326 5337
f 5337 5326 5338
f 5326 5327 5338
f 5338 5327 5339
f 5327 5328 5339
f 5339 5328 5340
f 5328 5329 5340
f 5340 5329 5341
f 5329 5330 5341
f 5341 5330 5342
f 5330 5331 5342
f 5342 5331 5343
f 5331 5320 5343
f 5343 5320 5332
f 5332 5333 5344
f 5344 5333 5345
f 5333 5334 5345
f 5345 5334 5346
f 5334 5335 5346
f 5346 5335 5347
f 5335 5336 5347
f 5347 5336 5348
f 5336 5337 5348
f 5348 5337 5349
f 5337 5338 5349
f 5349 5338 5350
f 5338 5339 5350
f 5350 5339 5351
f 5339 5340 5351
f 5351 5340 5352
f 5340 5341 5352
f 5352 5341 5353
f 5341 5342 5353
f 5353 5342 5354
f 5342 5343 5354
f 5354 5343 5355
f 5343 5332 5355
f 5355 5332 5344
f 5344 5345 5356
f 5356 5345 5357
f 5345 5346 5357
f 5357 5346 5358
f 5346 5347 5358
f 5358 5347 5359
f 5347 5348 5359
f 5359 5348 5360
f 5348 5349 5360
f 5360 5349 5361
f 5349 5350 5361
f 5361 5350 5362
f 5350 5351 5362
f 5362 5351 5363
f 5351 5352 5363
f 5363 5352 5364
f 5352 5353 5364
f 5364 5353 5365
f 5353 5354 5365
f 5365 5354 5366
f 5354 5355 5366
f 5366 5355 5367
f 5355 5344 5367
f 5367 5344 5356
f 5356 5357 5368
f 5368 5357 5369
f 5357 5358 5369
f 5369 5358 5370
f 5358 5359 5370
f 5370 5359 5371
f 5359 5360 5371
f 5371 5360 5372
f 5360 5361 5372
f 5372 5361 5373
f 5361 5362 5373
f 5373 5362 5374
f 5362 5363 5374
f 5374 5363 5375
f 5363 5364 5375
f 5375 5364 5376
f 5364 5365 5376
f 5376 5365 5377
f 5365 5366 5377
f 5377 5366 5378
f 5366 5367 5378
f 5378 5367 5379
f 5367 5356 5379
f 5379 5356 5368
f 5368 5369 5380
f 5380 5369 5381
f 5369 5370 5381
f 5381 5370 5382
f 5370 5371 5382
f 5382 5371 5383
f 5371 5372 5383
f 5383 5372 5384
f 5372 5373 5384
f 5384 5373 5385
f 5373 5374 5385
f 5385 5374 5386
f 5374 5375 5386
f 5386 5375 5387
f 5375 5376 5387
f 5387 5376 5388
f 5376 5377 5388
f 5388 5377 5389
f 5377 5378 5389
f 5389 5378 5390
f 5378 5379 5390
f 5390 5379 5391
f 5379 5368 5391
f 5391 5368 5380
f 5380 5381 5392
f 5392 5381 5393
f 5381 5382 5393
f 5393 5382 5394
f 5382 5383 5394
f 5394 5383 5395
f 5383 5384 5395
f 5395 5384 5396
f 5384 5385 5396
f 5396 5385 5397
f 5385 5386 5397
f 5397 5386 5398
f 5386 5387 5398
f 5398 5387 5399
f 5387 5388 5399
f 5399 5388 5400
f 5388 5389 5400
f 5400 5389 5401
f 5389 5390 5401
f 5401 5390 5402
f 5390 5391 5402
f 5402 5391 5403
f 5391 5380 5403
f 5403 5380 5392
f 5392 5393 5404
f 5404 5393 5405
f 5393 5394 5405
f 5405 5394 5406
f 5394 5395 5406
f 5406 5395 5407
f 5395 5396 5407
f 5407 5396 5408
f 5396 5397 5408
f 5408 5397 5409
f 5397 5398 5409
f 5409 5398 5410
f 5398 5399 5410
f 5410 5399 5411
f 5399 5400 5411
f 5411 5400 5412
f 5400 5401 5412
f 5412 5401 5413
f 5401 5402 5413
f 5413 5402 5414
f 5402 5403 5414
f 5414 5403 5415
f 5403 5392 5415
f 5415 5392 5404
f 5404 5405 5416
f 5416 5405 5417
f 5405 5406 5417
f 5417 5406 5418
f 5406 5407 5418
f 5418 5407 5419
f 5407 5408 5419
f 5419 5408 5420
f 5408 5409 5420
f 5420 5409 5421
f 5409 5410 5421
f 5421 5410 5422
f 5410 5411 5422
f 5422 5411 5423
f 5411 5412 5423
f 5423 5412 5424
f 5412 5413 5424
f 5424 5413 5425
f 5413 5414 5425
f 5425 5414 5426
f 5414 5415 5426
f 5426 5415 5427
f 5415 5404 5427
f 5427 5404 5416
f 5416 5417 5428
f 5428 5417 5429
f 5417 5418 5429
f 5429 5418 5430
f 5418 5419 5430
f 5430 5419 5431
f 5419 5420 5431
f 5431 5420 5432
f 5420 5421 5432
f 5432 5421 5433
f 5421 5422 5433
f 5433 5422 5434
f 5422 5423 5434
f 5434 5423 5435
f 5423 5424 5435
f 5435 5424 5436
f 5424 5425 5436
f 5436 5425 5437
f 5425 5426 5437
f 5437 5426 5438
f 5426 5427 5438
f 5438 5427 5439
f 5427 5416 5439
f 5439 5416 5428
f 5428 5429 5440
f 5440 5429 5441
f 5429 5430 5441
f 5441 5430 5442
f 5430 5431 5442
f 5442 5431 5443
f 5431 5432 5443
f 5443 5432 5444
f 5432 5433 5444
f 5444 5433 5445
f 5433 5434 5445
f 5445 5434 5446
f 5434 5435 5446
f 5446 5435 5447
f 5435 5436 5447
f 5447 5436 5448
f 5436 5437 5448
f 5448 5437 5449
f 5437 5438 5449
f 5449 5438 5450
f 5438 5439 5450
f 5450 5439 5451
f 5439 5428 5451
f 5451 5428 5440
f 5440 5441 5452
f 5452 5441 5453
f 5441 5442 5453
f 5453 5442 5454
f 5442 5443 5454
f 5454 5443 5455
f 5443 5444 5455
f 5455 5444 5456
f 5444 5445 5456
f 5456 5445 5457
f 5445 5446 5457
f 5457 5446 5458
f 5446 5447 5458
f 5458 5447 5459
f 5447 5448 5459
f 5459 5448 5460
f 5448 5449 5460
f 5460 5449 5461
f 5449 5450 5461
f 5461 5450 5462
f 5450 5451 5462
f 5462 5451 5463
f 5451 5440 5463
f 5463 5440 5452
f 5452 5453 5464
f 5464 5453 5465
f 5453 5454 5465
f 5465 5454 5466
f 5454 5455 5466
f 5466 5455 5467
f 5455 5456 5467
f 5467 5456 5468
f 5456 5457 5468
f 5468 5457 5469
f 5457 5458 5469
f 5469 5458 5470
f 5458 5459 5470
f 5470 5459 5471
f 5459 5460 5471
f 5471 5460 5472
f 5460 5461 5472
f 5472 5461 5473
f 5461 5462 5473
f 5473 5462 5474
f 5462 5463 5474
f 5474 5463 5475
f 5463 5452 5475
f 5475 5452 5464
f 5464 5465 5476
f 5476 5465 5477
f 5465 5466 5477
f 5477 5466 5478
f 5466 5467 5478
f 5478 5467 5479
f 5467 5468 5479
f 5479 5468 5480
f 5468 5469 5480
f 5480 5469 5481
f 5469 5470 5481
f 5481 5470 5482
f 5470 5471 5482
f 5482 5471 5483
f 5471 5472 5483
f 5483 5472 5484
f 5472 5473 5484
f 5484 5473 5485
f 5473 5474 5485
f 5485 5474 5486
f 5474 5475 5486
f 5486 5475 5487
f 5475 5464 5487
f 5487 5464 5476
f 5476 5477 5488
f 5488 5477 5489
f 5477 5478 5489
f 5489 5478 5490
f 5478 5479 5490
f 5490 5479 5491
f 5479 5480 5491
f 5491 5480 5492
f 5480 5481 5492
f 5492 5481 5493
f 5481 5482 5493
f 5493 5482 5494
f 5482 5483 5494
f 5494 5483 5495
f 5483 5484 5495
f 5495 5484 5496
f 5484 5485 5496
f 5496 5485 5497
f 5485 5486 5497
f 5497 5486 5498
f 5486 5487 5498
f 5498 5487 5499
f 5487 5476 5499
f 5499 5476 5488
f 5488 5489 5500
f 5500 5489 5501
f 5489 5490 5501
f 5501 5490 5502
f 5490 5491 5502
f 5502 5491 5503
f 5491 5492 5503
f 5503 5492 5504
f 5492 5493 5504
f 5504 5493 5505
f 5493 5494 5505
f 5505 5494 5506
f 5494 5495 5506
f 5506 5495 5507
f 5495 5496 5507
f 5507 5496 5508
f 5496 5497 5508
f 5508 5497 5509
f 5497 5498 5509
f 5509 5498 5510
f 5498 5499 5510
f 5510 5499 5511
f 5499 5488 5511
f 5511 5488 5500
f 5500 5501 5512
f 5512 5501 5513
f 5501 5502 5513
f 5513 5502 5514
f 5502 5503 5514
f 5514 5503 5515
f 5503 5504 5515
f 5515 5504 5516
f 5504 5505 5516
f 5516 5505 5517
f 5505 5506 5517
f 5517 5506 5518
f 5506 5507 5518
f 5518 5507 5519
f 5507 5508 5519
f 5519 5508 5520
f 5508 5509 5520
f 5520 5509 5521
f 5509 5510 5521
f 5521 5510 5522
f 5510 5511 5522
f 5522 5511 5523
f 5511 5500 5523
f 5523 5500 5512
f 5512 5513 5524
f 5524 5513 5525
f 5513 5514 5525
f 5525 5514 5526
f 5514 5515 5526
f 5526 5515 5527
f 5515 5516 5527
f 5527 5516 5528
f 5516 5517 5528
f 5528 5517 5529
f 5517 5518 5529
f 5529 5518 5530
f 5518 5519 5530
f 5530 5519 5531
f 5519 5520 5531
f 5531 5520 5532
f 5520 5521 5532
f 5532 5521 5533
f 5521 5522 5533
f 5533 5522 5534
f 5522 5523 5534
f 5534 5523 5535
f 5523 5512 5535
f 5535 5512 5524
f 5524 5525 5536
f 5536 5525 5537
f 5525 5526 5537
f 5537 5526 5538
f 5526 5527 5538
f 5538 5527 5539
f 5527 5528 5539
f 5539 5528 5540
f 5528 5529 5540
f 5540 5529 5541
f 5529 5530 5541
f 5541 5530 5542
f 5530 5531 5542
f 5542 5531 5543
f 5531 5532 5543
f 5543 5532 5544
f 5532 5533 5544
f 5544 5533 5545
f 5533 5534 5545
f 5545 5534 5546
f 5534 5535 5546
f 5546 5535 5547
f 5535 5524 5547
f 5547 5524 5536
f 5536 5537 5548
f 5548 5537 5549
f 5537 5538 5549
f 5549 5538 5550
f 5538 5539 5550
f 5550 5539 5551
f 5539 5540 5551
f 5551 5540 5552
f 5540 5541 5552
f 5552 5541 5553
f 5541 5542 5553
f 5553 5542 5554
f 5542 5543 5554
f 5554 5543 5555
f 5543 5544 5555
f 5555 5544 5556
f 5544 5545 5556
f 5556 5545 5557
f 5545 5546 5557
f 5557 5546 5558
f 5546 5547 5558
f 5558 5547 5559
f 5547 5536 5559
f 5559 5536 5548
f 5548 5549 5560
f 5560 5549 5561
f 5549 5550 5561
f 5561 5550 5562
f 5550 5551 5562
f 5562 5551 5563
f 5551 5552 5563
f 5563 5552 5564
f 5552 5553 5564
f 5564 5553 5565
f 5553 5554 5565
f 5565 5554 5566
f 5554 5555 5566
f 5566 5555 5567
f 5555 5556 5567
f 5567 5556 5568
f 5556 5557 5568
f 5568 5557 5569
f 5557 5558 5569
f 5569 5558 5570
f 5558 5559 5570
f 5570 5559 5571
f 5559 5548 5571
f 5571 5548 5560
f 5560 5561 5572
f 5572 5561 5573
f 5561 5562 5573
f 5573 5562 5574
f 5562 5563 5574
f 5574 5563 5575
f 5563 5564 5575
f 5575 5564 5576
f 5564 5565 5576
f 5576 5565 5577
f 5565 5566 5577
f 5577 5566 5578
f 5566 5567 5578
f 5578 5567 5579
f 5567 5568 5579
f 5579 5568 5580
f 5568 5569 5580
f 5580 5569 5581
f 5569 5570 5581
f 5581 5570 5582
f 5570 5571 5582
f 5582 5571 5583
f 5571 5560 5583
f 5583 5560 5572
f 5572 5573 5584
f 5584 5573 5585
f 5573 5574 5585
f 5585 5574 5586
f 5574 5575 5586
f 5586 5575 5587
f 5575 5576 5587
f 5587 5576 5588
f 5576 5577 5588
f 5588 5577 5589
f 5577 5578 5589
f 5589 5578 5590
f 5578 5579 5590
f 5590 5579 5591
f 5579 5580 5591
f 5591 5580 5592
f 5580 5581 5592
f 5592 5581 5593
f 5581 5582 5593
f 5593 5582 5594
f 5582 5583 5594
f 5594 5583 5595
f 5583 5572 5595
f 5595 5572 5584
f 5584 5585 5596
f 5596 5585 5597
f 5585 5586 5597
f 5597 5586 5598
f 5586 5587 5598
f 5598 5587 5599
f 5587 5588 5599
f 5599 5588 5600
f 5588 5589 5600
f 5600 5589 5601
f 5589 5590 5601
f 5601 5590 5602
f 5590 5591 5602
f 5602 5591 5603
f 5591 5592 5603
f 5603 5592 5604
f 5592 5593 5604
f 5604 5593 5605
f 5593 5594 5605
f 5605 5594 5606
f 5594 5595 5606
f 5606 5595 5607
f 5595 5584 5607
f 5607 5584 5596
f 5596 5597 5608
f 5608 5597 5609
f 5597 5598 5609
f 5609 5598 5610
f 5598 5599 5610
f 5610 5599 5611
f 5599 5600 5611
f 5611 5600 5612
f 5600 5601 5612
f 5612 5601 5613
f 5601 5602 5613
f 5613 5602 5614
f 5602 5603 5614
f 5614 5603 5615
f 5603 5604 5615
f 5615 5604 5616
f 5604 5605 5616
f 5616 5605 5617
f 5605 5606 5617
f 5617 5606 5618
f 5606 5607 5618
f 5618 5607 5619
f 5607 5596 5619
f 5619 5596 5608
f 5608 5609 5620
f 5620 5609 5621
f 5609 5610 5621
f 5621 5610 5622
f 5610 5611 5622
f 5622 5611 5623
f 5611 5612 5623
f 5623 5612 5624
f 5612 5613 5624
f 5624 5613 5625
f 5613 5614 5625
f 5625 5614 5626
f 5614 5615 5626
f 5626 5615 5627
f 5615 5616 5627
f 5627 5616 5628
f 5616 5617 5628
f 5628 5617 5629
f 5617 5618 5629
f 5629 5618 5630
f 5618 5619 5630
f 5630 5619 5631
f 5619 5608 5631
f 5631 5608 5620
f 5620 5621 5632
f 5632 5621 5633
f 5621 5622 5633
f 5633 5622 5634
f 5622 5623 5634
f 5634 5623 5635
f 5623 5624 5635
f 5635 5624 5636
f 5624 5625 5636
f 5636 5625 5637
f 5625 5626 5637
f 5637 5626 5638
f 5626 5627 5638
f 5638 5627 5639
f 5627 5628 5639
f 5639 5628 5640
f 5628 5629 5640
f 5640 5629 5641
f 5629 5630 5641
f 5641 5630 5642
f 5630 5631 5642
f 5642 5631 5643
f 5631 5620 5643
f 5643 5620 5632
f 5632 5633 5644
f 5644 5633 5645
f 5633 5634 5645
f 5645 5634 5646
f 5634 5635 5646
f 5646 5635 5647
f 5635 5636 5647
f 5647 5636 5648
f 5636 5637 5648
f 5648 5637 5649
f 5637 5638 5649
f 5649 5638 5650
f 5638 5639 5650
f 5650 5639 5651
f 5639 5640 5651
f 5651 5640 5652
f 5640 5641 5652
f 5652 5641 5653
f 5641 5642 5653
f 5653 5642 5654
f 5642 5643 5654
f 5654 5643 5655
f 5643 5632 5655
f 5655 5632 5644
f 5644 5645 5656
f 5656 5645 5657
f 5645 5646 5657
f 5657 5646 5658
f 5646 5647 5658
f 5658 5647 5659
f 5647 5648 5659
f 5659 5648 5660
f 5648 5649 5660
f 5660 5649 5661
f 5649 5650 5661
f 5661 5650 5662
f 5650 5651 5662
f 5662 5651 5663
f 5651 5652 5663
f 5663 5652 5664
f 5652 5653 5664
f 5664 5653 5665
f 5653 5654 5665
f 5665 5654 5666
f 5654 5655 5666
f 5666 5655 5667
f 5655 5644 5667
f 5667 5644 5656
f 5656 5657 5668
f 5668 5657 5669
f 5657 5658 5669
f 5669 5658 5670
f 5658 5659 5670
f 5670 5659 5671
f 5659 5660 5671
f 5671 5660 5672
f 5660 5661 5672
f 5672 5661 5673
f 5661 5662 5673
f 5673 5662 5674
f 5662 5663 5674
f 5674 5663 5675
f 5663 5664 5675
f 5675 5664 5676
f 5664 5665 5676
f 5676 5665 5677
f 5665 5666 5677
f 5677 5666 5678
f 5666 5667 5678
f 5678 5667 5679
f 5667 5656 5679
f 5679 5656 5668
f 5668 5669 5680
f 5680 5669 5681
f 5669 5670 5681
f 5681 5670 5682
f 5670 5671 5682
f 5682 5671 5683
f 5671 5672 5683
f 5683 5672 5684
f 5672 5673 5684
f 5684 5673 5685
f 5673 5674 5685
f 5685 5674 5686
f 5674 5675 5686
f 5686 5675 5687
f 5675 5676 5687
f 5687 5676 5688
f 5676 5677 5688
f 5688 5677 5689
f 5677 5678 5689
f 5689 5678 5690
f 5678 5679 5690
f 5690 5679 5691
f 5679 5668 5691
f 5691 5668 5680
f 5680 5681 5692
f 5692 5681 5693
f 5681 5682 5693
f 5693 5682 5694
f 5682 5683 5694
f 5694 5683 5695
f 5683 5684 5695
f 5695 5684 5696
f 5684 5685 5696
f 5696 5685 5697
f 5685 5686 5697
f 5697 5686 5698
f 5686 5687 5698
f 5698 5687 5699
f 5687 5688 5699
f 5699 5688 5700
f 5688 5689 5700
f 5700 5689 5701
f 5689 5690 5701
f 5701 5690 5702
f 5690 5691 5702
f 5702 5691 5703
f 5691 5680 5703
f 5703 5680 5692
f 5692 5693 5704
f 5704 5693 5705
f 5693 5694 5705
f 5705 5694 5706
f 5694 5695 5706
f 5706 5695 5707
f 5695 5696 5707
f 5707 5696 5708
f 5696 5697 5708
f 5708 5697 5709
f 5697 5698 5709
f 5709 5698 5710
f 5698 5699 5710
f 5710 5699 5711
f 5699 5700 5711
f 5711 5700 5712
f 5700 5701 5712
f 5712 5701 5713
f 5701 5702 5713
f 5713 5702 5714
f 5702 5703 5714
f 5714 5703 5715
f 5703 5692 5715
f 5715 5692 5704
f 5704 5705 5716
f 5716 5705 5717
f 5705 5706 5717
f 5717 5706 5718
f 5706 5707 5718
f 5718 5707 5719
f 5707 5708 5719
f 5719 5708 5720
f 5708 5709 5720
f 5720 5709 5721
f 5709 5710 5721
f 5721 5710 5722
f 5710 5711 5722
f 5722 5711 5723
f 5711 5712 5723
f 5723 5712 5724
f 5712 5713 5724
f 5724 5713 5725
f 5713 5714 5725
f 5725 5714 5726
f 5714 5715 5726
f 5726 5715 5727
f 5715 5704 5727
f 5727 5704 5716
f 5716 5717 5728
f 5728 5717 5729
f 5717 5718 5729
f 5729 5718 5730
f 5718 5719 5730
f 5730 5719 5731
f 5719 5720 5731
f 5731 5720 5732
f 5720 5721 5732
f 5732 5721 5733
f 5721 5722 5733
f 5733 5722 5734
f 5722 5723 5734
f 5734 5723 5735
f 5723 5724 5735
f 5735 5724 5736
f 5724 5725 5736
f 5736 5725 5737
f 5725 5726 5737
f 5737 5726 5738
f 5726 5727 5738
f 5738 5727 5739
f 5727 5716 5739
f 5739 5716 5728
f 5728 5729 5740
f 5740 5729 5741
f 5729 5730 5741
f 5741 5730 5742
f 5730 5731 5742
f 5742 5731 5743
f 5731 5732 5743
f 5743 5732 5744
f 5732 5733 5744
f 5744 5733 5745
f 5733 5734 5745
f 5745 5734 5746
f 5734 5735 5746
f 5746 5735 5747
f 5735 5736 5747
f 5747 5736 5748
f 5736 5737 5748
f 5748 5737 5749
f 5737 5738 5749
f 5749 5738 5750
f 5738 5739 5750
f 5750 5739 5751
f 5739 5728 5751
f 5751 5728 5740
f 5740 5741 5752
f 5752 5741 5753
f 5741 5742 5753
f 5753 5742 5754
f 5742 5743 5754
f 5754 5743 5755
f 5743 5744 5755
f 5755 5744 5756
f 5744 5745 5756
f 5756 5745 5757
f 5745 5746 5757
f 5757 5746 5758
f 5746 5747 5758
f 5758 5747 5759
f 5747 5748 5759
f 5759 5748 5760
f 5748 5749 5760
f 5760 5749 5761
f 5749 5750 5761
f 5761 5750 5762
f 5750 5751 5762
f 5762 5751 5763
f 5751 5740 5763
f 5763 5740 5752
f 5752 5753 5764
f 5764 5753 5765
f 5753 5754 5765
f 5765 5754 5766
f 5754 5755 5766
f 5766 5755 5767
f 5755 5756 5767
f 5767 5756 5768
f 5756 5757 5768
f 5768 5757 5769
f 5757 5758 5769
f 5769 5758 5770
f 5758 5759 5770
f 5770 5759 5771
f 5759 5760 5771
f 5771 5760 5772
f 5760 5761 5772
f 5772 5761 5773
f 5761 5762 5773
f 5773 5762 5774
f 5762 5763 5774
f 5774 5763 5775
f 5763 5752 5775
f 5775 5752 5764
f 5764 5765 5776
f 5776 5765 5777
f 5765 5766 5777
f 5777 5766 5778
f 5766 5767 5778
f 5778 5767 5779
f 5767 5768 5779
f 5779 5768 5780
f 5768 5769 5780
f 5780 5769 5781
f 5769 5770 5781
f 5781 5770 5782
f 5770 5771 5782
f 5782 5771 5783
f 5771 5772 5783
f 5783 5772 5784
f 5772 5773 5784
f 5784 5773 5785
f 5773 5774 5785
f 5785 5774 5786
f 5774 5775 5786
f 5786 5775 5787
f 5775 5764 5787
f 5787 5764 5776
f 5776 5777 5788
f 5788 5777 5789
f 5777 5778 5789
f 5789 5778 5790
f 5778 5779 5790
f 5790 5779 5791
f 5779 5780 5791
f 5791 5780 5792
f 5780 5781 5792
f 5792 5781 5793
f 5781 5782 5793
f 5793 5782 5794
f 5782 5783 5794
f 5794 5783 5795
f 5783 5784 5795
f 5795 5784 5796
f 5784 5785 5796
f 5796 5785 5797
f 5785 5786 5797
f 5797 5786 5798
f 5786 5787 5798
f 5798 5787 5799
f 5787 5776 5799
f 5799 5776 5788
f 5788 5789 5800
f 5800 5789 5801
f 5789 5790 5801
f 5801 5790 5802
f 5790 5791 5802
f 5802 5791 5803
f 5791 5792 5803
f 5803 5792 5804
f 5792 5793 5804
f 5804 5793 5805
f 5793 5794 5805
f 5805 5794 5806
f 5794 5795 5806
f 5806 5795 5807
f 5795 5796 5807
f 5807 5796 5808
f 5796 5797 5808
f 5808 5797 5809
f 5797 5798 5809
f 5809 5798 5810
f 5798 5799 5810
f 5810 5799 5811
f 5799 5788 5811
f 5811 5788 5800
f 5800 5801 5812
f 5812 5801 5813
f 5801 5802 5813
f 5813 5802 5814
f 5802 5803 5814
f 5814 5803 5815
f 5803 5804 5815
f 5815 5804 5816
f 5804 5805 5816
f 5816 5805 5817
f 5805 5806 5817
f 5817 5806 5818
f 5806 5807 5818
f 5818 5807 5819
f 5807 5808 5819
f 5819 5808 5820
f 5808 5809 5820
f 5820 5809 5821
f 5809 5810 5821
f 5821 5810 5822
f 5810 5811 5822
f 5822 5811 5823
f 5811 5800 5823
f 5823 5800 5812
f 5812 5813 5824
f 5824 5813 5825
f 5813 5814 5825
f 5825 5814 5826
f 5814 5815 5826
f 5826 5815 5827
f 5815 5816 5827
f 5827 5816 5828
f 5816 5817 5828
f 5828 5817 5829
f 5817 5818 5829
f 5829 5818 5830
f 5818 5819 5830
f 5830 5819 5831
f 5819 5820 5831
f 5831 5820 5832
f 5820 5821 5832
f 5832 5821 5833
f 5821 5822 5833
f 5833 5822 5834
f 5822 5823 5834
f 5834 5823 5835
f 5823 5812 5835
f 5835 5812 5824
f 5824 5825 5836
f 5836 5825 5837
f 5825 5826 5837
f 5837 5826 5838
f 5826 5827 5838
f 5838 5827 5839
f 5827 5828 5839
f 5839 5828 5840
f 5828 5829 5840
f 5840 5829 5841
f 5829 5830 5841
f 5841 5830 5842
f 5830 5831 5842
f 5842 5831 5843
f 5831 5832 5843
f 5843 5832 5844
f 5832 5833 5844
f 5844 5833 5845
f 5833 5834 5845
f 5845 5834 5846
f 5834 5835 5846
f 5846 5835 5847
f 5835 5824 5847
f 5847 5824 5836
f 5836 5837 5848
f 5848 5837 5849
f 5837 5838 5849
f 5849 5838 5850
f 5838 5839 5850
f 5850 5839 5851
f 5839 5840 5851
f 5851 5840 5852
f 5840 5841 5852
f 5852 5841 5853
f 5841 5842 5853
f 5853 5842 5854
f 5842 5843 5854
f 5854 5843 5855
f 5843 5844 5855
f 5855 5844 5856
f 5844 5845 5856
f 5856 5845 5857
f 5845 5846 5857
f 5857 5846 5858
f 5846 5847 5858
f 5858 5847 5859
f 5847 5836 5859
f 5859 5836 5848
f 5848 5849 5860
f 5860 5849 5861
f 5849 5850 5861
f 5861 5850 5862
f 5850 5851 5862
f 5862 5851 5863
f 5851 5852 5863
f 5863 5852 5864
f 5852 5853 5864
f 5864 5853 5865
f 5853 5854 5865
f 5865 5854 5866
f 5854 5855 5866
f 5866 5855 5867
f 5855 5856 5867
f 5867 5856 5868
f 5856 5857 5868
f 5868 5857 5869
f 5857 5858 5869
f 5869 5858 5870
f 5858 5859 5870
f 5870 5859 5871
f 5859 5848 5871
f 5871 5848 5860
f 5860 5861 5872
f 5872 5861 5873
f 5861 5862 5873
f 5873 5862 5874
f 5862 5863 5874
f 5874 5863 5875
f 5863 5864 5875
f 5875 5864 5876
f 5864 5865 5876
f 5876 5865 5877
f 5865 5866 5877
f 5877 5866 5878
f 5866 5867 5878
f 5878 5867 5879
f 5867 5868 5879
f 5879 5868 5880
f 5868 5869 5880
f 5880 5869 5881
f 5869 5870 5881
f 5881 5870 5882
f 5870 5871 5882
f 5882 5871 5883
f 5871 5860 5883
f 5883 5860 5872
f 5872 5873 5884
f 5884 5873 5885
f 5873 5874 5885
f 5885 5874 5886
f 5874 5875 5886
f 5886 5875 5887
f 5875 5876 5887
f 5887 5876 5888
f 5876 5877 5888
f 5888 5877 5889
f 5877 5878 5889
f 5889 5878 5890
f 5878 5879 5890
f 5890 5879 5891
f 5879 5880 5891
f 5891 5880 5892
f 5880 5881 5892
f 5892 5881 5893
f 5881 5882 5893
f 5893 5882 5894
f 5882 5883 5894
f 5894 5883 5895
f 5883 5872 5895
f 5895 5872 5884
f 5884 5885 5896
f 5896 5885 5897
f 5885 5886 5897
f 5897 5886 5898
f 5886 5887 5898
f 5898 5887 5899
f 5887 5888 5899
f 5899 5888 5900
f 5888 5889 5900
f 5900 5889 5901
f 5889 5890 5901
f 5901 5890 5902
f 5890 5891 5902
f 5902 5891 5903
f 5891 5892 5903
f 5903 5892 5904
f 5892 5893 5904
f 5904 5893 5905
f 5893 5894 5905
f 5905 5894 5906
f 5894 5895 5906
f 5906 5895 5907
f 5895 5884 5907
f 5907 5884 5896
f 5896 5897 5908
f 5908 5897 5909
f 5897 5898 5909
f 5909 5898 5910
f 5898 5899 5910
f 5910 5899 5911
f 5899 5900 5911
f 5911 5900 5912
f 5900 5901 5912
f 5912 5901 5913
f 5901 5902 5913
f 5913 5902 5914
f 5902 5903 5914
f 5914 5903 5915
f 5903 5904 5915
f 5915 5904 5916
f 5904 5905 5916
f 5916 5905 5917
f 5905 5906 5917
f 5917 5906 5918
f 5906 5907 5918
f 5918 5907 5919
f 5907 5896 5919
f 5919 5896 5908
f 5908 5909 5920
f 5920 5909 5921
f 5909 5910 5921
f 5921 5910 5922
f 5910 5911 5922
f 5922 5911 5923
f 5911 5912 5923
f 5923 5912 5924
f 5912 5913 5924
f 5924 5913 5925
f 5913 5914 5925
f 5925 5914 5926
f 5914 5915 5926
f 5926 5915 5927
f 5915 5916 5927
f 5927 5916 5928
f 5916 5917 5928
f 5928 5917 5929
f 5917 5918 5929
f 5929 5918 5930
f 5918 5919 5930
f 5930 5919 5931
f 5919 5908 5931
f 5931 5908 5920
f 5920 5921 5932
f 5932 5921 5933
f 5921 5922 5933
f 5933 5922 5934
f 5922 5923 5934
f 5934 5923 5935
f 5923 5924 5935
f 5935 5924 5936
f 5924 5925 5936
f 5936 5925 5937
f 5925 5926 5937
f 5937 5926 5938
f 5926 5927 5938
f 5938 5927 5939
f 5927 5928 5939
f 5939 5928 5940
f 5928 5929 5940
f 5940 5929 5941
f 5929 5930 5941
f 5941 5930 5942
f 5930 5931 5942
f 5942 5931 5943
f 5931 5920 5943
f 5943 5920 5932
f 5932 5933 5944
f 5944 5933 5945
f 5933 5934 5945
f 5945 5934 5946
f 5934 5935 5946
f 5946 5935 5947
f 5935 5936 5947
f 5947 5936 5948
f 5936 5937 5948
f 5948 5937 5949
f 5937 5938 5949
f 5949 5938 5950
f 5938 5939 5950
f 5950 5939 5951
f 5939 5940 5951
f 5951 5940 5952
f 5940 5941 5952
f 5952 5941 5953
f 5941 5942 5953
f 5953 5942 5954
f 5942 5943 5954
f 5954 5943 5955
f 5943 5932 5955
f 5955 5932 5944
f 5944 5945 5956
f 5956 5945 5957
f 5945 5946 5957
f 5957 5946 5958
f 5946 5947 5958
f 5958 5947 5959
f 5947 5948 5959
f 5959 5948 5960
f 5948 5949 5960
f 5960 5949 5961
f 5949 5950 5961
f 5961 5950 5962
f 5950 5951 5962
f 5962 5951 5963
f 5951 5952 5963
f 5963 5952 5964
f 5952 5953 5964
f 5964 5953 5965
f 5953 5954 5965
f 5965 5954 5966
f 5954 5955 5966
f 5966 5955 5967
f 5955 5944 5967
f 5967 5944 5956
f 5956 5957 5968
f 5968 5957 5969
f 5957 5958 5969
f 5969 5958 5970
f 5958 5959 5970
f 5970 5959 5971
f 5959 5960 5971
f 5971 5960 5972
f 5960 5961 5972
f 5972 5961 5973
f 5961 5962 5973
f 5973 5962 5974
f 5962 5963 5974
f 5974 5963 5975
f 5963 5964 5975
f 5975 5964 5976
f 5964 5965 5976
f 5976 5965 5977
f 5965 5966 5977
f 5977 5966 5978
f 5966 5967 5978
f 5978 5967 5979
f 5967 5956 5979
f 5979 5956 5968
f 5968 5969 5980
f 5980 5969 5981
f 5969 5970 5981
f 5981 5970 5982
f 5970 5971 5982
f 5982 5971 5983
f 5971 5972 5983
f 5983 5972 5984
f 5972 5973 5984
f 5984 5973 5985
f 5973 5974 5985
f 5985 5974 5986
f 5974 5975 5986
f 5986 5975 5987
f 5975 5976 5987
f 5987 5976 5988
f 5976 5977 5988
f 5988 5977 5989
f 5977 5978 5989
f 5989 5978 5990
f 5978 5979 5990
f 5990 5979 5991
f 5979 5968 5991
f 5991 5968 5980
f 5980 5981 5992
f 5992 5981 5993
f 5981 5982 5993
f 5993 5982 5994
f 5982 5983 5994
f 5994 5983 5995
f 5983 5984 5995
f 5995 5984 5996
f 5984 5985 5996
f 5996 5985 5997
f 5985 5986 5997
f 5997 5986 5998
f 5986 5987 5998
f 5998 5987 5999
f 5987 5988 5999
f 5999 5988 6000
f 5988 5989 6000
f 6000 5989 6001
f 5989 5990 6001
f 6001 5990 6002
f 5990 5991 6002
f 6002 5991 6003
f 5991 5980 6003
f 6003 5980 5992
f 5992 5993 6004
f 6004 5993 6005
f 5993 5994 6005
f 6005 5994 6006
f 5994 5995 6006
f 6006 5995 6007
f 5995 5996 6007
f 6007 5996 6008
f 5996 5997 6008
f 6008 5997 6009
f 5997 5998 6009
f 6009 5998 6010
f 5998 5999 6010
f 6010 5999 6011
f 5999 6000 6011
f 6011 6000 6012
f 6000 6001 6012
f 6012 6001 6013
f 6001 6002 6013
f 6013 6002 6014
f 6002 6003 6014
f 6014 6003 6015
f 6003 5992 6015
f 6015 5992 6004
f 6004 6005 6016
f 6016 6005 6017
f 6005 6006 6017
f 6017 6006 6018
f 6006 6007 6018
f 6018 6007 6019
f 6007 6008 6019
f 6019 6008 6020
f 6008 6009 6020
f 6020 6009 6021
f 6009 6010 6021
f 6021 6010 6022
f 6010 6011 6022
f 6022 6011 6023
f 6011 6012 6023
f 6023 6012 6024
f 6012 6013 6024
f 6024 6013 6025
f 6013 6014 6025
f 6025 6014 6026
f 6014 6015 6026
f 6026 6015 6027
f 6015 6004 6027
f 6027 6004 6016
f 6016 6017 6028
f 6028 6017 6029
f 6017 6018 6029
f 6029 6018 6030
f 6018 6019 6030
f 6030 6019 6031
f 6019 6020 6031
f 6031 6020 6032
f 6020 6021 6032
f 6032 6021 6033
f 6021 6022 6033
f 6033 6022 6034
f 6022 6023 6034
f 6034 6023 6035
f 6023 6024 6035
f 6035 6024 6036
f 6024 6025 6036
f 6036 6025 6037
f 6025 6026 6037
f 6037 6026 6038
f 6026 6027 6038
f 6038 6027 6039
f 6027 6016 6039
f 6039 6016 6028
f 6028 6029 6040
f 6040 6029 6041
f 6029 6030 6041
f 6041 6030 6042
f 6030 6031 6042
f 6042 6031 6043
f 6031 6032 6043
f 6043 6032 6044
f 6032 6033 6044
f 6044 6033 6045
f 6033 6034 6045
f 6045 6034 6046
f 6034 6035 6046
f 6046 6035 6047
f 6035 6036 6047
f 6047 6036 6048
f 6036 6037 6048
f 6048 6037 6049
f 6037 6038 6049
f 6049 6038 6050
f 6038 6039 6050
f 6050 6039 6051
f 6039 6028 6051
f 6051 6028 6040
f 6040 6041 6052
f 6052 6041 6053
f 6041 6042 6053
f 6053 6042 6054
f 6042 6043 6054
f 6054 6043 6055
f 6043 6044 6055
f 6055 6044 6056
f 6044 6045 6056
f 6056 6045 6057
f 6045 6046 6057
f 6057 6046 6058
f 6046 6047 6058
f 6058 6047 6059
f 6047 6048 6059
f 6059 6048 6060
f 6048 6049 6060
f 6060 6049 6061
f 6049 6050 6061
f 6061 6050 6062
f 6050 6051 6062
f 6062 6051 6063
f 6051 6040 6063
f 6063 6040 6052
f 6052 6053 6064
f 6064 6053 6065
f 6053 6054 6065
f 6065 6054 6066
f 6054 6055 6066
f 6066 6055 6067
f 6055 6056 6067
f 6067 6056 6068
f 6056 6057 6068
f 6068 6057 6069
f 6057 6058 6069
f 6069 6058 6070
f 6058 6059 6070
f 6070 6059 6071
f 6059 6060 6071
f 6071 6060 6072
f 6060 6061 6072
f 6072 6061 6073
f 6061 6062 6073
f 6073 6062 6074
f 6062 6063 6074
f 6074 6063 6075
f 6063 6052 6075
f 6075 6052 6064
f 6064 6065 6076
f 6076 6065 6077
f 6065 6066 6077
f 6077 6066 6078
f 6066 6067 6078
f 6078 6067 6079
f 6067 6068 6079
f 6079 6068 6080
f 6068 6069 6080
f 6080 6069 6081
f 6069 6070 6081
f 6081 6070 6082
f 6070 6071 6082
f 6082 6071 6083
f 6071 6072 6083
f 6083 6072 6084
f 6072 6073 6084
f 6084 6073 6085
f 6073 6074 6085
f 6085 6074 6086
f 6074 6075 6086
f 6086 6075 6087
f 6075 6064 6087
f 6087 6064 6076
f 6076 6077 6088
f 6088 6077 6089
f 6077 6078 6089
f 6089 6078 6090
f 6078 6079 6090
f 6090 6079 6091
f 6079 6080 6091
f 6091 6080 6092
f 6080 6081 6092
f 6092 6081 6093
f 6081 6082 6093
f 6093 6082 6094
f 6082 6083 6094
f 6094 6083 6095
f 6083 6084 6095
f 6095 6084 6096
f 6084 6085 6096
f 6096 6085 6097
f 6085 6086 6097
f 6097 6086 6098
f 6086 6087 6098
f 6098 6087 6099
f 6087 6076 6099
f 6099 6076 6088
f 6088 6089 6100
f 6100 6089 6101
f 6089 6090 6101
f 6101 6090 6102
f 6090 6091 6102
f 6102 6091 6103
f 6091 6092 6103
f 6103 6092 6104
f 6092 6093 6104
f 6104 6093 6105
f 6093 6094 6105
f 6105 6094 6106
f 6094 6095 6106
f 6106 6095 6107
f 6095 6096 6107
f 6107 6096 6108
f 6096 6097 6108
f 6108 6097 6109
f 6097 6098 6109
f 6109 6098 6110
f 6098 6099 6110
f 6110 6099 6111
f 6099 6088 6111
f 6111 6088 6100
f 6100 6101 6112
f 6112 6101 6113
f 6101 6102 6113
f 6113 6102 6114
f 6102 6103 6114
f 6114 6103 6115
f 6103 6104 6115
f 6115 6104 6116
f 6104 6105 6116
f 6116 6105 6117
f 6105 6106 6117
f 6117 6106 6118
f 6106 6107 6118
f 6118 6107 6119
f 6107 6108 6119
f 6119 6108 6120
f 6108 6109 6120
f 6120 6109 6121
f 6109 6110 6121
f 6121 6110 6122
f 6110 6111 6122
f 6122 6111 6123
f 6111 6100 6123
f 6123 6100 6112
f 6112 6113 6124
f 6124 6113 6125
f 6113 6114 6125
f 6125 6114 6126
f 6114 6115 6126
f 6126 6115 6127
f 6115 6116 6127
f 6127 6116 6128
f 6116 6117 6128
f 6128 6117 6129
f 6117 6118 6129
f 6129 6118 6130
f 6118 6119 6130
f 6130 6119 6131
f 6119 6120 6131
f 6131 6120 6132
f 6120 6121 6132
f 6132 6121 6133
f 6121 6122 6133
f 6133 6122 6134
f 6122 6123 6134
f 6134 6123 6135
f 6123 6112 6135
f 6135 6112 6124
f 6124 6125 6136
f 6136 6125 6137
f 6125 6126 6137
f 6137 6126 6138
f 6126 6127 6138
f 6138 6127 6139
f 6127 6128 6139
f 6139 6128 6140
f 6128 6129 6140
f 6140 6129 6141
f 6129 6130 6141
f 6141 6130 6142
f 6130 6131 6142
f 6142 6131 6143
f 6131 6132 6143
f 6143 6132 6144
f 6132 6133 6144
f 6144 6133 6145
f 6133 6134 6145
f 6145 6134 6146
f 6134 6135 6146
f 6146 6135 6147
f 6135 6124 6147
f 6147 6124 6136
f 6136 6137 6148
f 6148 6137 6149
f 6137 6138 6149
f 6149 6138 6150
f 6138 6139 6150
f 6150 6139 6151
f 6139 6140 6151
f 6151 6140 6152
f 6140 6141 6152
f 6152 6141 6153
f 6141 6142 6153
f 6153 6142 6154
f 6142 6143 6154
f 6154 6143 6155
f 6143 6144 6155
f 6155 6144 6156
f 6144 6145 6156
f 6156 6145 6157
f 6145 6146 6157
f 6157 6146 6158
f 6146 6147 6158
f 6158 6147 6159
f 6147 6136 6159
f 6159 6136 6148
f 6148 6149 6160
f 6160 6149 6161
f 6149 6150 6161
f 6161 6150 6162
f 6150 6151 6162
f 6162 6151 6163
f 6151 6152 6163
f 6163 6152 6164
f 6152 6153 6164
f 6164 6153 6165
f 6153 6154 6165
f 6165 6154 6166
f 6154 6155 6166
f 6166 6155 6167
f 6155 6156 6167
f 6167 6156 6168
f 6156 6157 6168
f 6168 6157 6169
f 6157 6158 6169
f 6169 6158 6170
f 6158 6159 6170
f 6170 6159 6171
f 6159 6148 6171
f 6171 6148 6160
f 6160 6161 6172
f 6172 6161 6173
f 6161 6162 6173
f 6173 6162 6174
f 6162 6163 6174
f 6174 6163 6175
f 6163 6164 6175
f 6175 6164 6176
f 6164 6165 6176
f 6176 6165 6177
f 6165 6166 6177
f 6177 6166 6178
f 6166 6167 6178
f 6178 6167 6179
f 6167 6168 6179
f 6179 6168 6180
f 6168 6169 6180
f 6180 6169 6181
f 6169 6170 6181
f 6181 6170 6182
f 6170 6171 6182
f 6182 6171 6183
f 6171 6160 6183
f 6183 6160 6172
f 6172 6173 6184
f 6184 6173 6185
f 6173 6174 6185
f 6185 6174 6186
f 6174 6175 6186
f 6186 6175 6187
f 6175 6176 6187
f 6187 6176 6188
f 6176 6177 6188
f 6188 6177 6189
f 6177 6178 6189
f 6189 6178 6190
f 6178 6179 6190
f 6190 6179 6191
f 6179 6180 6191
f 6191 6180 6192
f 6180 6181 6192
f 6192 6181 6193
f 6181 6182 6193
f 6193 6182 6194
f 6182 6183 6194
f 6194 6183 6195
f 6183 6172 6195
f 6195 6172 6184
f 6184 6185 6196
f 6196 6185 6196
f 6185 6186 6196
f 6196 6186 6196
f 6186 6187 6196
f 6196 6187 6196
f 6187 6188 6196
f 6196 6188 6196
f 6188 6189 6196
f 6196 6189 6196
f 6189 6190 6196
f 6196 6190 6196
f 6190 6191 6196
f 6196 6191 6196
f 6191 6192 6196
f 6196 6192 6196
f 6192 6193 6196
f 6196 6193 6196
f 6193 6194 6196
f 6196 6194 6196
f 6194 6195 6196
f 6196 6195 6196
f 6195 6184 6196
f 6196 6184 6196

g Path_(1)
v 129.0471 205.54108 51.5
v 128.09464 205.24524 51.380825
v 128.10886 205.54948 51.10271
v 128.3745 205.85149 50.82825
v 128.82034 206.07031 50.630985
v 129.32697 206.14734 50.56377
v 129.75859 206.0619 50.64462
v 129.99957 205.83693 50.851868
v 129.98534 205.53267 51.129982
v 129.7197 205.23067 51.40444
v 129.27385 205.01184 51.601707
v 128.76723 204.93483 51.66892
v 128.33562 205.02025 51.58807
v 128.39835 204.11249 50.672947
v 128.4052 204.36426 50.277203
v 128.66908 204.59897 49.940105
[truncated: 130,538 more chars]
