# Supplementary material for: Heterogeneous somatostatin-expressing neuron population in mouse ventral tegmental area
Source: eLife. 2020 Aug 4;9:e59328. doi: 10.7554/eLife.59328 (PMC7440918; doi:10.7554/eLife.59328)
Supplement: Figure 5—source data 2. — This zip archive contains morphological images of all traced neurons grouped according their electrophysiological profiles. Each subtype’s folder contains a PDF file (with the list of neurons, their original location within the VTA, images of the traced morphology and individual Sholl curves) and two subfolders: ‘3D_gif’ – with *.gif files of the listed neurons; and ‘WaveFront_3D_obj’ – with corresponding *.obj files. *.gif files can be opened by any image viewer. *.obj files save information about the 3D model of the neurons and can be opened/reused with any 3D viewer or graphic software. [file elife-59328-fig5-data2.zip › Morphology_Source/ADP/WaveFront_3D_obj/6.obj]

# OBJ File
mtllib 231018_c4_model.mtl
g Path_(5)
v 151.04153 119.50966 28.5
v 151.1075 118.733894 28.5
v 151.09866 118.83783 28.110718
v 151.07451 119.12178 27.825743
v 151.04153 119.50966 27.721436
v 151.00854 119.897545 27.825743
v 150.9844 120.181496 28.110718
v 150.97556 120.28542 28.5
v 150.9844 120.181496 28.889282
v 151.00854 119.897545 29.174257
v 151.04153 119.50966 29.278564
v 151.07451 119.12178 29.174257
v 151.09866 118.83783 28.889282
v 152.34933 118.85597 28.55251
v 152.32788 118.93077 28.157078
v 152.25479 119.1856 27.853533
v 152.14966 119.552185 27.723207
v 152.04063 119.93229 27.801023
v 151.95695 120.224075 28.06613
v 151.92102 120.34935 28.44749
v 151.94247 120.27455 28.842922
v 152.01556 120.019714 29.146467
v 152.1207 119.65314 29.276793
v 152.22972 119.273026 29.198977
v 152.3134 118.98125 28.93387
v 153.52678 119.445786 28.457113
v 153.45459 119.54633 28.074387
v 153.29059 119.79616 27.805109
v 153.07869 120.12833 27.721432
v 152.87569 120.45382 27.84578
v 152.73596 120.68543 28.14483
v 152.69698 120.76111 28.538454
v 152.76915 120.66055 28.92118
v 152.93315 120.41073 29.190458
v 153.14505 120.07857 29.274136
v 153.34805 119.75307 29.149788
v 153.48778 119.521454 28.850739
v 154.35063 120.090744 28.345865
v 154.23775 120.19951 27.981365
v 154.05646 120.46127 27.741093
v 153.85536 120.80591 27.689426
v 153.68832 121.14106 27.840214
v 153.60011 121.37693 28.153048
v 153.61436 121.45032 28.544107
v 153.72725 121.34155 28.908607
v 153.90854 121.07978 29.14888
v 154.10963 120.73515 29.200546
v 154.27667 120.399994 29.049759
v 154.36488 120.16413 28.736925
v 155.23096 120.46163 28.44135
v 155.11598 120.39652 28.056702
v 154.96638 120.534485 27.712753
v 154.82225 120.83856 27.501663
v 154.72221 121.22728 27.479996
v 154.69307 121.596466 27.653555
v 154.74263 121.84721 27.975836
v 154.8576 121.91233 28.360483
v 155.0072 121.77437 28.704433
v 155.15134 121.47029 28.915522
v 155.25137 121.08157 28.937191
v 155.28052 120.71238 28.763632
v 156.2698 120.577255 28.106379
v 156.14616 120.46142 27.750647
v 155.97829 120.54921 27.422075
v 155.81117 120.81711 27.208704
v 155.6896 121.19333 27.167707
v 155.64615 121.57707 27.310068
v 155.69244 121.86551 27.597641
v 155.81609 121.981346 27.953373
v 155.98396 121.893555 28.281944
v 156.15108 121.625656 28.495316
v 156.27264 121.249435 28.536314
v 156.3161 120.86569 28.393953
v 157.23323 120.92221 27.623438
v 157.18471 120.908516 27.23044
v 157.07143 121.08514 26.895712
v 156.92374 121.40473 26.708944
v 156.78122 121.78168 26.72018
v 156.68205 122.114975 26.926413
v 156.65282 122.31531 27.272377
v 156.70134 122.328995 27.665375
v 156.81462 122.15238 28.000103
v 156.96231 121.83279 28.18687
v 157.10483 121.45583 28.175632
v 157.204 121.12254 27.969402
v 158.31161 121.298195 27.674229
v 158.29208 121.30466 27.271015
v 158.18803 121.49181 26.930317
v 158.02736 121.80951 26.743425
v 157.8531 122.17262 26.760418
v 157.71196 122.48386 26.97674
v 157.64174 122.65981 27.33443
v 157.66129 122.65335 27.737644
v 157.76532 122.4662 28.07834
v 157.92601 122.148506 28.265232
v 158.10027 121.78539 28.248241
v 158.24141 121.47416 28.031918
v 159.34464 121.92334 27.272064
v 159.13852 121.89504 26.933355
v 158.86713 122.04454 26.693266
v 158.60316 122.33178 26.616127
v 158.41739 122.679794 26.72261
v 158.35956 122.99534 26.98418
v 158.44518 123.19385 27.330751
v 158.65129 123.22215 27.66946
v 158.92268 123.07265 27.90955
v 159.18663 122.78541 27.986689
v 159.37242 122.43739 27.880207
v 159.43025 122.12186 27.618637
v 159.86084 122.334785 26.403194
v 159.51936 122.26659 26.207146
v 159.16531 122.397316 26.084482
v 158.89355 122.691956 26.068073
v 158.77692 123.07155 26.162315
v 158.84663 123.43439 26.341955
v 159.08405 123.68325 26.558859
v 159.42552 123.75145 26.754908
v 159.77957 123.62071 26.877571
v 160.05133 123.32607 26.89398
v 160.16797 122.94648 26.799738
v 160.09825 122.58364 26.620098
v 160.06577 122.44519 25.399458
v 159.69176 122.47333 25.255053
v 159.36203 122.69232 25.18756
v 159.16496 123.043495 25.215063
v 159.15334 123.432755 25.330194
v 159.33028 123.75579 25.502104
v 159.64838 123.92605 25.684729
v 160.02238 123.89791 25.829136
v 160.35211 123.67892 25.89663
v 160.54918 123.32774 25.869125
v 160.5608 122.938484 25.753994
v 160.38387 122.61545 25.582083
v 160.61963 122.852196 24.551495
v 160.28613 122.81677 24.327942
v 159.95206 122.97894 24.17143
v 159.70691 123.29524 24.123896
v 159.61638 123.68093 24.198078
v 159.70471 124.03265 24.374098
v 159.94826 124.256165 24.604792
v 160.28175 124.29159 24.828344
v 160.61583 124.12942 24.984856
v 160.86098 123.81312 25.03239
v 160.9515 123.42743 24.958208
v 160.86317 123.07571 24.782188
v 161.40887 123.15357 23.910332
v 161.12938 123.0345 23.702812
v 160.8084 123.11679 23.551678
v 160.53194 123.37839 23.497421
v 160.37408 123.74921 23.554583
v 160.37714 124.129875 23.707846
v 160.54025 124.4184 23.916143
v 160.81976 124.53747 24.123663
v 161.14075 124.455185 24.2748
v 161.41719 124.19358 24.329054
v 161.57506 123.82277 24.271893
v 161.572 123.4421 24.11863
v 162.10649 123.538666 23.078835
v 161.86482 123.39489 22.802864
v 161.5547 123.44484 22.585096
v 161.25926 123.67513 22.483885
v 161.05766 124.02406 22.526346
v 161.0039 124.398125 22.701103
v 161.1124 124.697105 22.961332
v 161.35408 124.84087 23.237303
v 161.66418 124.790924 23.455069
v 161.95963 124.56063 23.556282
v 162.16124 124.21171 23.51382
v 162.215 123.83764 23.339062
v 162.82014 123.94859 22.332582
v 162.63708 123.87865 21.987438
v 162.37445 123.98945 21.721697
v 162.10263 124.2513 21.606562
v 161.89445 124.59404 21.672886
v 161.80571 124.925835 21.902899
v 161.86015 125.157776 22.234964
v 162.04321 125.22772 22.58011
v 162.30583 125.11693 22.845852
v 162.57765 124.85508 22.960985
v 162.78583 124.51234 22.89466
v 162.87459 124.18054 22.66465
v 163.65193 124.581154 21.955801
v 163.55281 124.57594 21.567797
v 163.3518 124.73456 21.263674
v 163.10277 125.014496 21.12492
v 162.87242 125.34074 21.188717
v 162.7225 125.62588 21.437967
v 162.69316 125.79351 21.805887
v 162.79228 125.79872 22.19389
v 162.99329 125.64011 22.498014
v 163.24234 125.36017 22.636766
v 163.47267 125.03393 22.572971
v 163.6226 124.74879 22.32372
v 164.51834 125.215294 21.846487
v 164.3558 125.19365 21.486204
v 164.11139 125.343956 21.208954
v 163.8506 125.62594 21.08903
v 163.64331 125.96405 21.15856
v 163.54506 126.267685 21.398918
v 163.58217 126.45549 21.745699
v 163.7447 126.477135 22.105984
v 163.98912 126.32683 22.383232
v 164.24991 126.044846 22.503159
v 164.4572 125.70673 22.433626
v 164.55545 125.4031 22.193268
v 165.32109 125.79967 21.277918
v 165.19493 125.717606 20.910486
v 164.95642 125.80082 20.605242
v 164.66948 126.027016 20.443975
v 164.41098 126.335594 20.469896
v 164.25018 126.64385 20.676062
v 164.2302 126.86922 21.007227
v 164.35634 126.95128 21.374659
v 164.59485 126.868065 21.679903
v 164.88179 126.64187 21.84117
v 165.14029 126.33329 21.815248
v 165.30109 126.02503 21.609083
v 166.15953 126.72691 21.22319
v 166.15788 126.70014 20.819624
v 165.9876 126.78671 20.463314
v 165.69429 126.96342 20.249735
v 165.35655 127.18292 20.236115
v 165.0649 127.386406 20.426102
v 164.89745 127.51934 20.76879
v 164.8991 127.54611 21.172356
v 165.06938 127.45954 21.528664
v 165.36269 127.28284 21.742243
v 165.70042 127.06333 21.755865
v 165.99208 126.859856 21.565878
v 166.65437 127.893005 21.23041
v 166.669 127.88816 20.827715
v 166.49135 127.94972 20.47127
v 166.16902 128.06119 20.256582
v 165.78838 128.19269 20.241179
v 165.45142 128.309 20.429186
v 165.24841 128.37895 20.770227
v 165.2338 128.38379 21.172922
v 165.41144 128.32224 21.52937
v 165.73376 128.21077 21.744057
v 166.11441 128.07925 21.759459
v 166.45137 127.96295 21.571451
v 166.96306 128.9731 21.200436
v 166.96358 128.97672 20.79801
v 166.77124 129.03851 20.450846
v 166.4376 129.14195 20.251966
v 166.05206 129.2593 20.25466
v 165.71791 129.35913 20.458204
v 165.52467 129.41467 20.80806
v 165.52415 129.41107 21.210485
v 165.71649 129.34927 21.55765
v 166.05013 129.24583 21.756529
v 166.43567 129.12848 21.753836
v 166.76982 129.02866 21.550291
v 167.2691 130.0126 21.337523
v 167.33914 130.04004 20.933716
v 167.20854 130.11975 20.568748
v 166.91231 130.23041 20.340418
v 166.52982 130.34233 20.3099
v 166.16354 130.42554 20.485376
v 165.91164 130.45773 20.819826
v 165.8416 130.4303 21.223635
v 165.97218 130.35057 21.5886
v 166.26842 130.23993 21.816933
v 166.65091 130.128 21.847448
v 167.0172 130.0448 21.671972
v 167.45316 130.97256 21.638247
v 167.56563 131.07655 21.214718
v 167.47755 131.23639 20.83681
v 167.21252 131.40923 20.60578
v 166.84155 131.54877 20.583534
v 166.46405 131.61761 20.776031
v 166.18115 131.59732 21.131697
v 166.06866 131.49333 21.555225
v 166.15675 131.3335 21.933134
v 166.42178 131.16066 22.164164
v 166.79276 131.02112 22.186409
v 167.17026 130.95227 21.99391
v 167.6012 131.7653 21.972256
v 167.84735 131.83047 21.640305
v 167.91566 131.99239 21.297194
v 167.78783 132.20769 21.034857
v 167.4981 132.41867 20.92359
v 167.1241 132.5688 20.993204
v 166.76605 132.61786 21.225048
v 166.51991 132.55269 21.556997
v 166.4516 132.39076 21.90011
v 166.57944 132.17548 22.162445
v 166.86917 131.9645 22.273714
v 167.24316 131.81436 22.2041
v 168.11469 132.73114 22.337797
v 168.26122 132.81462 21.955519
v 168.21594 132.98015 21.60711
v 167.99101 133.18341 21.38593
v 167.6467 133.3699 21.35124
v 167.27524 133.48969 21.512339
v 166.9762 133.51065 21.82606
v 166.82967 133.42719 22.20834
v 166.87494 133.26164 22.556747
v 167.09987 133.0584 22.777927
v 167.44418 132.87189 22.812616
v 167.81564 132.7521 22.651518
v 168.70406 133.90187 23.018843
v 168.69011 133.73781 22.66874
v 168.49013 133.66461 22.30884
v 168.1577 133.70187 22.035582
v 167.7819 133.83963 21.922182
v 167.46344 134.04094 21.999027
v 167.28763 134.25189 22.245525
v 167.30157 134.41594 22.59563
v 167.50156 134.48915 22.955528
v 167.83398 134.45187 23.228788
v 168.20978 134.31413 23.342188
v 168.52824 134.11281 23.265343
v 168.9317 134.46281 21.523336
v 168.78394 134.12851 21.27336
v 168.46922 133.91263 21.034346
v 168.07188 133.87299 20.870342
v 167.69838 134.02023 20.82529
v 167.44879 134.3149 20.911263
v 167.39 134.67802 21.105225
v 167.53775 135.01233 21.355202
v 167.85248 135.22823 21.594213
v 168.24982 135.26787 21.758219
v 168.62332 135.12062 21.80327
v 168.87291 134.82596 21.717297
v 168.95192 134.96576 20.502495
v 168.827 134.65312 20.232216
v 168.52722 134.43379 19.9426
v 168.13293 134.36658 19.71125
v 167.74977 134.46945 19.600157
v 167.48041 134.71487 19.639088
v 167.39702 135.03706 19.81761
v 167.52194 135.3497 20.087889
v 167.8217 135.56902 20.377504
v 168.21599 135.63625 20.608854
v 168.59915 135.53337 20.719948
v 168.86853 135.28795 20.681017
v 168.9395 135.85223 19.842724
v 168.89198 135.64096 19.545101
v 168.65079 135.4747 19.226051
v 168.28055 135.39801 18.971066
v 167.88046 135.43144 18.848465
v 167.55774 135.56601 18.891102
v 167.39883 135.76569 19.087551
v 167.44637 135.97696 19.385176
v 167.68756 136.1432 19.704224
v 168.0578 136.2199 19.959211
v 168.45789 136.18648 20.081812
v 168.78061 136.0519 20.039173
v 168.91266 136.74248 19.728495
v 168.98987 136.67897 19.347876
v 168.86258 136.65575 18.9564
v 168.5649 136.67906 18.65896
v 168.17659 136.74266 18.535257
v 167.8017 136.82948 18.618439
v 167.54068 136.91629 18.886213
v 167.46347 136.97981 19.266832
v 167.59076 137.00302 19.658308
v 167.88844 136.9797 19.955748
v 168.27675 136.9161 20.07945
v 168.65164 136.82928 19.99627
v 169.28233 137.70692 19.71783
v 169.31445 137.7224 19.320429
v 169.14531 137.77586 18.969574
v 168.8202 137.85298 18.759275
v 168.42625 137.93309 18.745884
v 168.06902 137.99474 18.932987
v 167.84422 138.0214 19.270452
v 167.8121 138.0059 19.667854
v 167.98125 137.95245 20.01871
v 168.30635 137.87534 20.229008
v 168.7003 137.79521 20.2424
v 169.05754 137.73358 20.055296
v 169.34476 138.807 19.816065
v 169.40715 138.78891 19.418015
v 169.26697 138.81607 19.040836
v 168.96178 138.88124 18.785593
v 168.57336 138.96695 18.720678
v 168.20578 139.05022 18.863487
v 167.95753 139.10875 19.17575
v 167.89514 139.12685 19.573801
v 168.03531 139.09969 19.95098
v 168.3405 139.03452 20.206223
v 168.72893 138.9488 20.271135
v 169.09651 138.86554 20.128328
v 169.70337 139.9167 19.895296
v 169.80968 139.90628 19.506691
v 169.70847 139.91724 19.116743
v 169.42685 139.94664 18.829939
v 169.04031 139.9866 18.72313
v 168.6524 140.02643 18.824932
v 168.36707 140.05544 19.108068
v 168.26077 140.06586 19.496675
v 168.36198 140.05489 19.886623
v 168.64359 140.0255 20.173426
v 169.03014 139.98553 20.280237
v 169.41805 139.94571 20.178434
v 169.52216 141.21408 19.897903
v 169.62933 141.23723 19.510096
v 169.53273 141.21582 19.119421
v 169.25824 141.15561 18.83056
v 168.87938 141.07271 18.720911
v 168.4977 140.98935 18.819857
v 168.21545 140.92786 19.100883
v 168.10828 140.90472 19.48869
v 168.20488 140.92613 19.879364
v 168.47939 140.98634 20.168226
v 168.85823 141.06923 20.277874
v 169.23991 141.15259 20.17893
v 169.2356 142.22264 19.887877
v 169.33797 142.2375 19.498362
v 169.23384 142.2226 19.109314
v 168.95114 142.1819 18.82498
v 168.56561 142.12633 18.721546
v 168.18056 142.07076 18.826727
v 167.89914 142.03009 19.112339
v 167.79678 142.01523 19.501854
v 167.90091 142.03014 19.890902
v 168.18361 142.07083 20.175236
v 168.56914 142.1264 20.27867
v 168.9542 142.18198 20.173489
v 169.26816 143.2264 19.819798
v 169.33295 143.2266 19.422035
v 169.19016 143.22609 19.045166
v 168.87807 143.22499 18.790174
v 168.48029 143.22362 18.725384
v 168.10342 143.22232 18.868156
v 167.84843 143.22145 19.180235
v 167.78366 143.22125 19.578
v 167.92644 143.22176 19.954868
v 168.23854 143.22285 20.20986
v 168.6363 143.22423 20.274649
v 169.01318 143.22552 20.131876
v 169.32446 144.36787 19.68892
v 169.29268 144.34088 19.300285
v 169.06453 144.3087 18.97411
v 168.70113 144.27995 18.797792
v 168.29985 144.26234 18.818577
v 167.96822 144.26059 19.030893
v 167.7951 144.27516 19.377853
v 167.82689 144.30215 19.766487
v 168.05505 144.33434 20.092663
v 168.41846 144.36308 20.26898
v 168.81973 144.38069 20.248196
v 169.15135 144.38245 20.03588
v 169.14944 145.58328 19.636349
v 169.21397 145.52573 19.262684
v 169.07413 145.43579 18.8756
v 168.76736 145.3376 18.578821
v 168.3759 145.25743 18.451866
v 168.00462 145.2168 18.528751
v 167.753 145.22658 18.788876
v 167.68848 145.28413 19.16254
v 167.82832 145.37407 19.549622
v 168.13507 145.47226 19.846403
v 168.52654 145.55243 19.973358
v 168.89783 145.59306 19.896473
v 168.80577 146.37927 19.611816
v 168.94577 146.50381 19.223436
v 168.87943 146.61156 18.872368
v 168.62453 146.67366 18.652681
v 168.24937 146.67346 18.623241
v 167.85449 146.61102 18.791935
v 167.54568 146.50308 19.113564
v 167.40569 146.37854 19.501944
v 167.47203 146.2708 19.853012
v 167.72693 146.2087 20.072699
v 168.10208 146.2089 20.102139
v 168.49696 146.27133 19.933445
v 168.97281 147.14954 20.023617
v 168.9875 147.4021 19.64592
v 168.80086 147.60338 19.304003
v 168.46286 147.69943 19.08948
v 168.0641 147.66452 19.059832
v 167.71141 147.50801 19.223005
v 167.4993 147.27182 19.535278
v 167.48459 147.01924 19.912975
v 167.67125 146.81796 20.254892
v 168.00923 146.72191 20.469416
v 168.408 146.75682 20.499063
v 168.7607 146.91335 20.33589
v 168.58684 148.27454 19.969278
v 168.54703 148.48361 19.573915
v 168.32744 148.589 19.305965
v 167.9869 148.5625 19.237225
v 167.61664 148.4112 19.386114
v 167.31589 148.17563 19.712738
v 167.16522 147.91891 20.129578
v 167.20502 147.70984 20.52494
v 167.42462 147.60445 20.79289
v 167.76517 147.63095 20.861631
v 168.13542 147.78226 20.712742
v 168.43617 148.01782 20.386118
v 167.89613 149.33452 20.397947
v 167.58144 149.2801 20.267147
v 167.21779 149.12184 20.279705
v 166.90263 148.90211 20.432259
v 166.72041 148.67981 20.68393
v 166.71996 148.5145 20.967283
v 166.90138 148.45047 21.206394
v 167.21608 148.50488 21.337194
v 167.57973 148.66315 21.324636
v 167.89488 148.88287 21.172083
v 168.0771 149.10518 20.920412
v 168.07756 149.2705 20.637058
v 167.4701 150.21585 20.649832
v 167.14276 150.16843 20.410166
v 166.76302 150.04115 20.374756
v 166.43257 149.86816 20.553093
v 166.24002 149.69579 20.897392
v 166.23691 149.57022 21.315395
v 166.4241 149.52512 21.695103
v 166.75143 149.57256 21.934769
v 167.1312 149.69981 21.970179
v 167.46162 149.87282 21.791842
v 167.65419 150.04518 21.447542
v 167.65729 150.17075 21.02954
v 167.17479 151.2381 21.32746
v 166.87048 151.14427 21.184492
v 166.51242 150.97006 21.226377
v 166.19655 150.76216 21.44189
v 166.00748 150.57628 21.773289
v 165.9959 150.46222 22.13177
v 166.1649 150.45053 22.421282
v 166.46921 150.54436 22.564249
v 166.82727 150.71855 22.522366
v 167.14316 150.92645 22.30685
v 167.33221 151.11234 21.975454
v 167.3438 151.22641 21.616972
v 166.48323 152.16454 21.371222
v 166.19072 152.10828 21.12265
v 165.84021 151.93971 21.025505
v 165.52557 151.704 21.105816
v 165.33115 151.46428 21.342062
v 165.30902 151.28482 21.670942
v 165.46512 151.21368 22.004333
v 165.75763 151.26994 22.252905
v 166.10815 151.4385 22.35005
v 166.42278 151.67422 22.269741
v 166.6172 151.91394 22.033495
v 166.63933 152.0934 21.704613
v 166.13461 152.85002 21.466978
v 165.78679 152.81828 21.42099
v 165.40211 152.69911 21.560783
v 165.08362 152.52443 21.848902
v 164.91667 152.34105 22.208143
v 164.946 152.1981 22.54225
v 165.16374 152.1339 22.761698
v 165.51157 152.16562 22.807686
v 165.89626 152.28479 22.667892
v 166.21474 152.45947 22.379776
v 166.38168 152.64285 22.020535
v 166.35236 152.7858 21.686428
v 165.55293 153.51308 21.85431
v 165.1562 153.44344 21.847544
v 164.81616 153.40228 22.032055
v 164.6239 153.40062 22.358406
v 164.63095 153.43893 22.73915
v 164.8354 153.50693 23.072268
v 165.1825 153.5864 23.2685
v 165.57922 153.65604 23.275267
v 165.91927 153.6972 23.090754
v 166.11153 153.69885 22.764402
v 166.10448 153.66054 22.38366
v 165.90002 153.59254 22.05054
v 165.59665 154.49464 21.506567
v 165.24 154.30801 21.484991
v 164.8917 154.20163 21.65931
v 164.64503 154.20401 21.982813
v 164.56612 154.3145 22.368816
v 164.6761 154.50351 22.713894
v 164.94551 154.7204 22.925581
v 165.30215 154.90703 22.947155
v 165.65047 155.01341 22.772837
v 165.89713 155.01103 22.449335
v 165.97604 154.90054 22.06333
v 165.86606 154.71153 21.718254
v 164.71426 155.25179 21.122913
v 164.44676 154.95337 21.129744
v 164.19403 154.7416 21.348412
v 164.0238 154.67323 21.720325
v 163.98167 154.76657 22.145834
v 164.07893 154.99661 22.510921
v 164.28954 155.30173 22.717762
v 164.55702 155.60016 22.710932
v 164.80975 155.81192 22.492266
v 164.97998 155.8803 22.12035
v 165.02213 155.78694 21.694841
v 164.92485 155.5569 21.329754
v 163.88521 155.69626 21.045301
v 163.54437 155.49992 21.123962
v 163.23523 155.4316 21.382393
v 163.04062 155.5096 21.75135
v 163.0127 155.71303 22.131971
v 163.15892 155.98737 22.422268
v 163.44014 156.25911 22.544458
v 163.78099 156.45546 22.465797
v 164.09013 156.52377 22.207367
v 164.28474 156.44579 21.83841
v 164.31267 156.24236 21.457788
v 164.16643 155.96802 21.167492
v 163.61577 156.24419 20.086205
v 163.21779 156.20973 19.935045
v 162.88387 156.30243 19.936348
v 162.7035 156.49745 20.089764
v 162.72502 156.74255 20.354183
v 162.94264 156.97203 20.658758
v 163.29807 157.12442 20.921875
v 163.69604 157.15887 21.073034
v 164.02997 157.06618 21.071733
v 164.21033 156.87115 20.918318
v 164.18881 156.62605 20.653896
v 163.97119 156.39658 20.349323
v 163.67061 157.56175 19.695919
v 163.27357 157.563 19.573408
v 162.8956 157.59349 19.656578
v 162.63795 157.645 19.923141
v 162.56969 157.70378 20.301672
v 162.70908 157.75404 20.690744
v 163.01877 157.78235 20.986107
v 163.4158 157.7811 21.108618
v 163.79376 157.75063 21.025448
v 164.0514 157.6991 20.758886
v 164.11969 157.64032 20.380354
v 163.9803 157.59006 19.991282
v 163.85072 158.96988 20.163467
v 163.45549 159.02155 20.210655
v 163.07631 158.99866 20.42341
v 162.81476 158.90733 20.744726
v 162.74094 158.77206 21.088505
v 162.87462 158.62909 21.362633
v 163.17998 158.51672 21.493656
v 163.5752 158.46506 21.446468
v 163.95439 158.48795 21.233713
v 164.21593 158.57927 20.912397
v 164.28976 158.71454 20.568619
v 164.15608 158.85751 20.29449
v 163.75175 160.09583 20.0612
v 163.35045 160.09808 20.130924
v 162.98706 159.98566 20.409758
v 162.75899 159.78868 20.822985
v 162.72734 159.5599 21.259882
v 162.90059 159.36066 21.603384
v 163.23232 159.24431 21.76145
v 163.63362 159.24205 21.691725
v 163.99701 159.35448 21.412893
v 164.22507 159.55147 20.999666
v 164.25673 159.78023 20.562767
v 164.08348 159.97948 20.219265
v 163.63899 160.88806 20.713842
v 163.24496 160.81857 20.825178
v 162.89555 160.67676 21.127037
v 162.68439 160.50061 21.538538
v 162.66805 160.33734 21.949419
v 162.85089 160.2307 22.249584
v 163.18396 160.20924 22.358606
v 163.57797 160.27875 22.24727
v 163.92738 160.42056 21.94541
v 164.13857 160.5967 21.533909
v 164.1549 160.75996 21.123028
v 163.97206 160.86661 20.822863
v 163.30333 161.68997 21.214157
v 162.91583 161.58562 21.193478
v 162.56573 161.47778 21.384058
v 162.34683 161.39537 21.73483
v 162.3178 161.36043 22.151808
v 162.48637 161.38235 22.523258
v 162.80743 161.45526 22.749655
v 163.19492 161.5596 22.770334
v 163.54501 161.66743 22.579754
v 163.76392 161.74986 22.228981
v 163.79297 161.78479 21.812004
v 163.62437 161.76286 21.440554
v 163.19019 162.74837 21.354086
v 162.82478 162.6062 21.258097
v 162.46155 162.47496 21.365583
v 162.1978 162.3898 21.647743
v 162.10423 162.37357 22.028975
v 162.2059 162.4306 22.407124
v 162.47556 162.54561 22.680868
v 162.84097 162.68777 22.776857
v 163.20421 162.81902 22.66937
v 163.46796 162.90417 22.38721
v 163.56152 162.92041 22.00598
v 163.45985 162.86337 21.62783
v 162.66429 163.72441 21.547234
v 162.42424 163.40855 21.456882
v 162.14871 163.14386 21.531898
v 161.91153 163.00127 21.752184
v 161.77625 163.019 22.058714
v 161.77911 163.19228 22.36935
v 161.91937 163.47469 22.600863
v 162.15942 163.79054 22.691216
v 162.43495 164.05524 22.6162
v 162.67213 164.19783 22.395912
v 162.80742 164.1801 22.089384
v 162.80455 164.00682 21.778746
v 161.73796 163.99959 20.684258
v 161.65973 163.60449 20.643003
v 161.50299 163.28635 20.779041
v 161.30971 163.1304 21.05592
v 161.1317 163.17845 21.399448
v 161.01665 163.4176 21.71758
v 160.99539 163.78378 21.925072
v 161.07361 164.17888 21.966326
v 161.23036 164.49702 21.830288
v 161.42363 164.65297 21.55341
v 161.60165 164.60493 21.20988
v 161.7167 164.36577 20.891748
v 160.56189 164.04985 20.176693
v 160.45164 163.6631 20.182598
v 160.32263 163.35115 20.374886
v 160.20943 163.19757 20.702032
v 160.14236 163.24352 21.076384
v 160.13942 163.47667 21.397627
v 160.20137 163.83458 21.579689
v 160.31163 164.22133 21.573786
v 160.44064 164.53328 21.381498
v 160.55385 164.68687 21.05435
v 160.62091 164.64093 20.68
v 160.62386 164.40776 20.358755
v 159.48404 164.70697 20.338705
v 159.24399 164.38583 20.338501
v 159.04568 164.07532 20.542416
v 158.94229 163.85863 20.895807
v 158.96149 163.79382 21.303986
v 159.09814 163.89827 21.657581
v 159.31564 164.14398 21.861847
v 159.5557 164.46512 21.862051
v 159.754 164.77563 21.658136
v 159.85739 164.99232 21.304745
v 159.8382 165.05713 20.896566
v 159.70154 164.95268 20.54297
v 158.49983 165.5754 21.041052
v 158.24435 165.26373 21.162966
v 158.09746 164.93506 21.387342
v 158.09851 164.67746 21.654062
v 158.24721 164.55995 21.891655
v 158.50372 164.61401 22.036459
v 158.79933 164.82518 22.049675
v 159.0548 165.13686 21.927761
v 159.20169 165.46553 21.703384
v 159.20064 165.72313 21.436665
v 159.05194 165.84064 21.199072
v 158.79543 165.78656 21.054268
v 157.90062 166.13412 21.024956
v 157.63606 165.84464 21.070387
v 157.46457 165.48923 21.290487
v 157.4321 165.1631 21.62628
v 157.54736 164.95364 21.987791
v 157.77946 164.91699 22.27815
v 158.06622 165.06297 22.419561
v 158.3308 165.35245 22.374128
v 158.50229 165.70787 22.154028
v 158.53474 166.034 21.818235
v 158.41948 166.24344 21.456726
v 158.18738 166.28009 21.166365
v 157.42712 166.54268 21.803684
v 157.22025 166.22473 21.652157
v 156.99481 165.8984 21.708246
v 156.81122 165.65111 21.956926
v 156.71867 165.54913 22.331562
v 156.74196 165.61977 22.73177
v 156.87485 165.84412 23.050316
v 157.08173 166.16206 23.201845
v 157.30716 166.48839 23.145754
v 157.49074 166.73569 22.897074
v 157.5833 166.83766 22.522438
v 157.56001 166.76701 22.12223
v 156.87608 166.74957 21.840567
v 156.67764 166.40558 21.606579
v 156.38545 166.14577 21.53886
v 156.07782 166.03976 21.655556
v 155.83717 166.11598 21.925398
v 155.72798 166.35397 22.276081
v 155.77953 166.69 22.613642
v 155.97798 167.034 22.84763
v 156.27016 167.29381 22.915348
v 156.57779 167.39981 22.798653
v 156.81845 167.3236 22.52881
v 156.92763 167.0856 22.178127
v 156.41072 167.28026 20.474955
v 156.2447 166.92183 20.235792
v 155.95564 166.64871 20.141901
v 155.62097 166.53409 20.21844
v 155.3304 166.60866 20.444895
v 155.16177 166.85245 20.760593
v 155.16026 167.20013 21.080942
v 155.32628 167.55856 21.320103
v 155.61536 167.83168 21.413994
v 155.95001 167.9463 21.337458
v 156.24059 167.87173 21.111
v 156.40923 167.62794 20.795301
v 155.6002 167.67635 19.571327
v 155.3929 167.33563 19.360395
v 155.10956 167.07494 19.32648
v 154.8261 166.96413 19.47867
v 154.61848 167.03288 19.776186
v 154.54233 167.26279 20.139309
v 154.61806 167.59224 20.470737
v 154.82536 167.93295 20.68167
v 155.1087 168.19363 20.715584
v 155.39217 168.30444 20.563395
v 155.5998 168.23569 20.265879
v 155.67593 168.00578 19.902756
v 154.45232 168.2945 19.20376
v 154.19693 167.99138 19.25019
v 153.97563 167.77605 19.473091
v 153.84773 167.7062 19.812735
v 153.8475 167.80057 20.178118
v 153.975 168.03386 20.47133
v 154.19608 168.34355 20.613813
v 154.45148 168.64668 20.567383
v 154.67276 168.86201 20.344482
v 154.80066 168.93185 20.004837
v 154.80089 168.8375 19.639456
v 154.67339 168.6042 19.346241
v 153.51126 169.00699 19.25675
v 153.20993 168.7467 19.310553
v 152.96956 168.54503 19.55506
v 152.85457 168.45601 19.924757
v 152.89577 168.50348 20.320581
v 153.08212 168.67473 20.636477
v 153.36368 168.92387 20.787796
v 153.66502 169.18416 20.733994
v 153.90538 169.38583 20.489487
v 154.02037 169.47485 20.11979
v 153.97917 169.42738 19.723965
v 153.79282 169.25613 19.40807
v 153.02313 169.7956 19.234386
v 152.73743 169.53574 19.34555
v 152.50108 169.38196 19.622438
v 152.3774 169.37546 19.990858
v 152.39954 169.51796 20.352095
v 152.56155 169.7713 20.609352
v 152.82005 170.0676 20.693699
v 153.10576 170.32744 20.582535
v 153.34212 170.48123 20.305647
v 153.46579 170.48773 19.937227
v 153.44365 170.34523 19.57599
v 153.28163 170.09189 19.318733
v 152.09746 170.24509 18.737936
v 151.86052 169.9418 18.795685
v 151.65692 169.75201 19.025278
v 151.54121 169.72656 19.365194
v 151.54439 169.87228 19.724356
v 151.6656 170.1501 20.006525
v 151.87239 170.48561 20.136093
v 152.10931 170.7889 20.078344
v 152.31291 170.97868 19.848751
v 152.42862 171.00414 19.508835
v 152.42545 170.85841 19.149673
v 152.30423 170.5806 18.867504
v 151.30193 171.22127 18.70979
v 151.03783 170.91771 18.72835
v 150.81313 170.66661 18.947783
v 150.68802 170.53523 19.30929
v 150.69603 170.55878 19.71601
v 150.83502 170.73094 20.058956
v 151.06775 171.00558 20.246243
v 151.33185 171.30914 20.227682
v 151.55656 171.56024 20.00825
v 151.68167 171.69162 19.64674
v 151.67366 171.66808 19.240023
v 151.53465 171.49591 18.897074
v 150.26071 171.80469 18.800741
v 150.0429 171.48863 18.939814
v 149.90198 171.2564 19.243465
v 149.8757 171.17021 19.630335
v 149.97115 171.25316 19.99676
v 150.16269 171.48303 20.244558
v 150.39905 171.79822 20.307333
v 150.61687 172.11426 20.16826
v 150.75778 172.3465 19.864609
v 150.78404 172.43268 19.47774
v 150.68861 172.34973 19.111313
v 150.49706 172.11987 18.863516
v 149.29263 172.42665 18.839363
v 149.09778 172.0963 18.996803
v 148.98862 171.84589 19.305454
v 148.99443 171.74252 19.682613
v 149.11363 171.81392 20.02722
v 149.31429 172.04092 20.246937
v 149.54265 172.36272 20.282894
v 149.7375 172.69308 20.125454
v 149.84665 172.9435 19.816803
v 149.84085 173.04684 19.439646
v 149.72165 172.97546 19.095037
v 149.52098 172.74846 18.87532
v 148.55893 172.9464 19.08093
v 148.30206 172.65645 19.188915
v 148.10414 172.45766 19.481499
v 148.01819 172.40327 19.880281
v 148.06725 172.5079 20.278412
v 148.23816 172.7435 20.56921
v 148.48514 173.04692 20.674757
v 148.74199 173.33688 20.56677
v 148.93991 173.53568 20.274189
v 149.02586 173.59004 19.875404
v 148.9768 173.48541 19.477274
v 148.8059 173.24983 19.186478
v 147.95186 173.7045 18.659828
v 147.6463 173.45042 18.662443
v 147.38573 173.27718 18.852036
v 147.23997 173.2312 19.177801
v 147.2481 173.3248 19.552454
v 147.40791 173.53291 19.875607
v 147.6766 173.79976 20.060669
v 147.98216 174.05383 20.058054
v 148.24274 174.22707 19.868464
v 148.38849 174.27306 19.542696
v 148.38037 174.17944 19.168043
v 148.22055 173.97134 18.84489
v 147.15508 174.63287 18.723478
v 146.839 174.39493 18.800337
v 146.59656 174.21115 19.06478
v 146.49272 174.1308 19.44595
v 146.55531 174.1754 19.841711
v 146.76755 174.333 20.14602
v 147.07256 174.56136 20.27734
v 147.38864 174.7993 20.200481
v 147.63107 174.98306 19.936039
v 147.73491 175.06342 19.554869
v 147.67232 175.01883 19.159107
v 147.46008 174.86124 18.854797
v 146.54439 175.54608 18.723785
v 146.24591 175.28523 18.7965
v 146.01476 175.0833 19.057665
v 145.91286 174.9944 19.437305
v 145.96753 175.04233 19.833696
v 146.16412 175.21428 20.140625
v 146.44995 175.46414 20.275848
v 146.74844 175.72499 20.203136
v 146.9796 175.92693 19.941969
v 147.08148 176.01584 19.562328
v 147.02681 175.9679 19.165937
v 146.83022 175.79594 18.85901
v 145.81528 176.37062 18.750317
v 145.5359 176.08022 18.753996
v 145.2951 175.83203 18.959017
v 145.15741 175.69257 19.310448
v 145.15971 175.69917 19.714119
v 145.30139 175.8501 20.06187
v 145.5445 176.10489 20.260519
v 145.82387 176.39528 20.25684
v 146.06467 176.64346 20.051819
v 146.20236 176.78294 19.700388
v 146.20006 176.77634 19.296717
v 146.05838 176.62541 18.948965
v 145.22859 177.23267 18.925491
v 144.95645 176.9498 18.792793
v 144.6735 176.6873 18.867432
v 144.45554 176.51552 19.129406
v 144.361 176.48047 19.508524
v 144.41518 176.59157 19.903196
v 144.60359 176.81902 20.207676
v 144.87573 177.10188 20.340374
v 145.15869 177.36436 20.265736
v 145.37665 177.53615 20.003761
v 145.47119 177.5712 19.624645
v 145.417 177.46011 19.22997
v 144.69957 177.98375 19.367775
v 144.50691 177.67249 19.078653
v 144.21898 177.39088 18.928623
v 143.91293 177.21437 18.957886
v 143.67078 177.19026 19.1586
v 143.55737 177.325 19.476984
v 143.60315 177.5825 19.827726
v 143.79579 177.89375 20.116848
v 144.08372 178.17537 20.266878
v 144.38977 178.35188 20.237616
v 144.63194 178.37599 20.036901
v 144.74533 178.24124 19.718517
v 144.06139 178.96025 18.598038
v 144.16194 178.7516 18.280592
v 144.09975 178.44069 18.044209
v 143.89145 178.1108 17.952223
v 143.5929 177.85033 18.029285
v 143.28406 177.72908 18.254745
v 143.04768 177.77954 18.568192
v 142.94714 177.98817 18.885635
v 143.00934 178.2991 19.122019
v 143.21762 178.629 19.214005
v 143.51619 178.88947 19.136942
v 143.82503 179.01071 18.911482
v 143.21736 179.65504 18.514492
v 143.30118 179.45256 18.14432
v 143.24918 179.12962 17.821613
v 143.07529 178.77277 17.632841
v 142.82613 178.4776 17.628586
v 142.56844 178.32321 17.809988
v 142.37128 178.35098 18.128439
v 142.28748 178.55347 18.498611
v 142.33948 178.8764 18.821318
v 142.51335 179.23326 19.01009
v 142.76251 179.52843 19.014345
v 143.0202 179.68282 18.832943
v 142.12645 180.07327 17.480043
v 142.34807 180.00519 17.310686
v 142.45132 179.76666 17.120026
v 142.40857 179.42163 16.959152
v 142.23125 179.06253 16.87117
v 141.96689 178.78558 16.879656
v 141.68631 178.66501 16.982334
v 141.46469 178.73311 17.151691
v 141.36143 178.97162 17.342352
v 141.40419 179.31665 17.503225
v 141.58151 179.67575 17.591206
v 141.84587 179.9527 17.582722
v 141.6174 180.52689 17.134825
v 141.81268 180.45897 16.83305
v 141.8584 180.2458 16.44993
v 141.7423 179.94449 16.088123
v 141.49548 179.63577 15.844576
v 141.1841 179.40236 15.784544
v 140.89159 179.30681 15.924115
v 140.6963 179.37471 16.22589
v 140.65059 179.58789 16.609009
v 140.76668 179.88919 16.970816
v 141.01349 180.19792 17.214363
v 141.32487 180.43132 17.274395
v 141.01205 181.2267 16.88611
v 141.12097 181.2456 16.480564
v 141.0803 181.11923 16.07547
v 140.90097 180.88147 15.779371
v 140.63101 180.59602 15.671609
v 140.34276 180.33937 15.781056
v 140.11346 180.18028 16.078388
v 140.00455 180.16139 16.483934
v 140.04521 180.28775 16.889029
v 140.22455 180.52551 17.185127
v 140.49452 180.81097 17.29289
v 140.78276 181.06763 17.183441
v 140.0702 182.0555 16.880016
v 140.08627 182.14876 16.495087
v 140.01328 182.0535 16.119663
v 139.87079 181.79526 15.8543415
v 139.69698 181.4432 15.770212
v 139.53844 181.09167 15.889818
v 139.43762 180.83488 16.181112
v 139.42155 180.74161 16.566042
v 139.49455 180.83687 16.941463
v 139.63704 181.09511 17.206787
v 139.81085 181.44717 17.290916
v 139.96939 181.79869 17.17131
v 138.94424 182.23026 16.944723
v 138.92311 182.33759 16.563017
v 138.83636 182.24696 16.196896
v 138.70728 181.98264 15.944461
v 138.5704 181.61546 15.873353
v 138.46243 181.2438 16.002625
v 138.41231 180.96725 16.297638
v 138.43344 180.85991 16.679344
v 138.52017 180.95055 17.045465
v 138.64928 181.21486 17.297901
v 138.78615 181.58205 17.369009
v 138.8941 181.9537 17.239737
v 137.97983 182.74777 17.37302
v 138.12213 182.79448 16.987415
v 138.15819 182.66173 16.577314
v 138.07832 182.38507 16.252605
v 137.90396 182.03864 16.100288
v 137.6818 181.71527 16.161182
v 137.47137 181.5016 16.418968
v 137.32907 181.4549 16.804571
v 137.29301 181.58766 17.214672
v 137.37286 181.86432 17.539383
v 137.54724 182.21074 17.691698
v 137.7694 182.5341 17.630804
v 137.21288 183.22137 16.285082
v 137.4454 183.23557 16.054953
v 137.55675 183.08206 15.798068
v 137.51706 182.802 15.583261
v 137.33699 182.47044 15.468087
v 137.06477 182.17621 15.483409
v 136.77335 181.99814 15.625121
v 136.54082 181.98396 15.85525
v 136.42947 182.13747 16.112135
v 136.46916 182.41753 16.326942
v 136.64923 182.74908 16.442116
v 136.92145 183.04332 16.426794
v 136.47705 183.9109 16.810566
v 136.72797 183.93861 16.5324
v 136.85123 183.80804 16.135597
v 136.81381 183.55418 15.726484
v 136.62573 183.24506 15.4146805
v 136.33742 182.9635 15.283734
v 136.0261 182.78494 15.3687315
v 135.77518 182.75723 15.646898
v 135.65193 182.8878 16.0437
v 135.68935 183.14166 16.452814
v 135.87741 183.45079 16.764618
v 136.16573 183.73235 16.895563
v 135.57129 184.51001 15.160963
v 135.90747 184.61255 15.16538
v 136.16948 184.54916 15.067396
v 136.28711 184.33684 14.893268
v 136.22884 184.03246 14.6896515
v 136.01027 183.71758 14.5111065
v 135.68997 183.4766 14.405474
v 135.35379 183.37405 14.401057
v 135.09178 183.43744 14.499041
v 134.97415 183.64978 14.67317
v 135.03244 183.95416 14.876786
v 135.251 184.26903 15.05533
v 135.0318 185.13385 14.967348
v 135.3761 185.24097 14.917343
v 135.64221 185.19586 14.665637
v 135.7588 185.01059 14.279674
v 135.69467 184.73482 13.862873
v 135.46696 184.44243 13.526915
v 135.13672 184.21178 13.361819
v 134.79242 184.10464 13.411824
v 134.52632 184.14977 13.66353
v 134.40971 184.33502 14.049494
v 134.47386 184.6108 14.466294
v 134.70155 184.90318 14.802253
v 134.60097 185.89772 14.314657
v 134.9148 186.01453 14.260263
v 135.13052 185.9876 14.045278
v 135.19037 185.82416 13.727304
v 135.0783 185.568 13.391546
v 134.82433 185.28773 13.127967
v 134.49652 185.0585 13.0071945
v 134.18271 184.9417 13.061588
v 133.96696 184.96863 13.276574
v 133.90712 185.13206 13.594546
v 134.0192 185.38823 13.9303055
v 134.27316 185.66847 14.193884
v 134.3725 186.71361 14.122804
v 134.50203 186.66736 13.70956
v 134.45827 186.50557 13.296024
v 134.25296 186.27162 12.993001
v 133.94113 186.02818 12.881687
v 133.6063 185.84048 12.991907
v 133.33821 185.75883 13.294128
v 133.2087 185.80508 13.707372
v 133.25244 185.96687 14.120909
v 133.45775 186.20082 14.423931
v 133.76959 186.44426 14.535246
v 134.10442 186.63196 14.425026
v 133.71812 187.61551 14.378708
v 133.96616 187.62639 14.169809
v 134.05269 187.5205 13.830445
v 133.95454 187.32617 13.451549
v 133.69801 187.09552 13.134644
v 133.35182 186.89032 12.964645
v 133.00876 186.76555 12.987104
v 132.76073 186.75467 13.196003
v 132.6742 186.86057 13.535366
v 132.77234 187.05489 13.914264
v 133.02887 187.28554 14.231169
v 133.37506 187.49074 14.401167
v 133.10309 188.48932 13.410386
v 133.38826 188.50085 13.164865
v 133.52779 188.3831 12.766555
v 133.48427 188.1676 12.322184
v 133.26938 187.9121 11.950819
v 132.94069 187.68504 11.751969
v 132.58627 187.54729 11.778914
v 132.3011 187.53574 12.024436
v 132.16158 187.65349 12.422747
v 132.2051 187.86899 12.867118
v 132.41998 188.1245 13.238482
v 132.74867 188.35156 13.437332
v 132.79811 189.3204 12.893382
v 132.93947 189.38219 12.510355
v 132.92183 189.31107 12.099431
v 132.7499 189.12611 11.770717
v 132.46977 188.87685 11.61229
v 132.1565 188.6301 11.666604
v 131.89401 188.45197 11.919102
v 131.75266 188.39018 12.30213
v 131.77031 188.4613 12.713054
v 131.94223 188.64627 13.041768
v 132.22235 188.89552 13.200193
v 132.53563 189.14227 13.145881
v 131.96342 190.06975 13.2033205
v 132.08783 190.16237 12.826412
v 132.06812 190.10652 12.414301
v 131.90959 189.91716 12.077411
v 131.65471 189.64505 11.906012
v 131.37178 189.36307 11.94603
v 131.1366 189.1468 12.186743
v 131.0122 189.05418 12.563651
v 131.0319 189.11003 12.975762
v 131.19043 189.2994 13.312652
v 131.44531 189.5715 13.484051
v 131.72826 189.85349 13.444033
v 131.28088 190.83595 12.5501795
v 131.46712 190.82661 12.290431
v 131.48619 190.6946 11.981531
v 131.333 190.47527 11.706249
v 131.04858 190.22742 11.538347
v 130.70915 190.01744 11.522814
v 130.40565 189.90161 11.663812
v 130.21942 189.91096 11.92356
v 130.20035 190.04298 12.23246
v 130.35355 190.26231 12.507742
v 130.63795 190.51016 12.675644
v 130.97739 190.72012 12.691177
v 131.0855 191.4669 12.3067465
v 131.13937 191.48035 11.906687
v 130.99072 191.4509 11.532597
v 130.67937 191.38646 11.284714
v 130.28874 191.30428 11.229458
v 129.92352 191.22638 11.381636
v 129.68155 191.17365 11.700469
v 129.62767 191.1602 12.100529
v 129.77632 191.18965 12.474619
v 130.08766 191.2541 12.722502
v 130.47829 191.33627 12.777758
v 130.84352 191.41417 12.62558
v 130.83556 192.93568 12.9749975
v 130.95892 192.93385 12.6143055
v 130.9379 192.78186 12.218676
v 130.77812 192.52042 11.894116
v 130.5224 192.21957 11.727592
v 130.23926 191.95996 11.763724
v 130.00456 191.81114 11.992831
v 129.88118 191.81297 12.353523
v 129.9022 191.96497 12.749153
v 130.06198 192.22641 13.073712
v 130.3177 192.52724 13.240236
v 130.60085 192.78685 13.204104
v 129.76402 192.85555 11.456617
v 130.07895 192.67014 11.416431
v 130.24585 192.33833 11.389683
v 130.22 191.94907 11.383537
v 130.00832 191.60661 11.399643
v 129.66754 191.40277 11.433683
v 129.28896 191.39212 11.476539
v 128.97403 191.57755 11.516724
v 128.80713 191.90933 11.543472
v 128.83298 192.29861 11.549618
v 129.04466 192.64105 11.533512
v 129.38544 192.84491 11.499472
v 129.87422 193.34564 11.343202
v 130.25722 193.22028 11.420711
v 130.54521 192.97397 11.310527
v 130.66104 192.67273 11.042174
v 130.57367 192.39728 10.687559
v 130.3065 192.22142 10.341698
v 129.93114 192.19228 10.097265
v 129.54814 192.31764 10.019756
v 129.26013 192.56393 10.12994
v 129.1443 192.86517 10.398293
v 129.23167 193.14062 10.752908
v 129.49884 193.31648 11.098769
v 130.00133 194.00574 10.495902
v 130.39056 193.92184 10.494388
v 130.67833 193.74077 10.360896
v 130.78749 193.51102 10.131198
v 130.68881 193.29416 9.866839
v 130.40874 193.14828 9.638656
v 130.0223 193.1125 9.507788
v 129.63304 193.1964 9.509302
v 129.34529 193.37749 9.642793
v 129.23611 193.60724 9.872491
v 129.33481 193.8241 10.136849
v 129.61488 193.96997 10.365034
v 130.29266 194.82253 10.300791
v 130.62157 194.63501 10.178055
v 130.80716 194.42236 9.911452
v 130.79971 194.24156 9.57242
v 130.60124 194.14105 9.2518015
v 130.26492 194.14777 9.035505
v 129.88084 194.25992 8.981487
v 129.55196 194.44743 9.104223
v 129.36636 194.66006 9.370826
v 129.37381 194.84087 9.709858
v 129.57228 194.94138 10.030478
v 129.9086 194.93466 10.246774
v 130.79326 195.59166 9.9735985
v 131.10011 195.34798 9.884619
v 131.28821 195.1103 9.613769
v 131.30713 194.94232 9.233623
v 131.15182 194.88904 8.846039
v 130.86389 194.96474 8.554872
v 130.52048 195.14912 8.438139
v 130.21362 195.39282 8.527119
v 130.02553 195.6305 8.797969
v 130.0066 195.79848 9.178115
v 130.16193 195.85176 9.565699
v 130.44986 195.77606 9.856866
v 131.13982 196.3683 9.715311
v 131.52963 196.2782 9.670294
v 131.83865 196.18346 9.426123
v 131.98407 196.10948 9.048223
v 131.92693 196.07607 8.637851
v 131.68254 196.0922 8.304968
v 131.31639 196.15352 8.138768
v 130.92657 196.24362 8.183785
v 130.61755 196.33836 8.427957
v 130.47214 196.41234 8.805857
v 130.52927 196.44576 9.2162285
v 130.77365 196.42963 9.549111
v 131.10777 197.27379 9.883195
v 131.47725 197.39682 9.733818
v 131.74178 197.50659 9.416868
v 131.83044 197.57367 9.017272
v 131.71951 197.5801 8.642101
v 131.43869 197.52414 8.391882
v 131.06325 197.42079 8.333661
v 130.69377 197.29776 8.483038
v 130.42926 197.18799 8.799988
v 130.34059 197.12091 9.199584
v 130.45152 197.11449 9.574756
v 130.73233 197.17044 9.824974
v 130.92825 198.12161 9.890194
v 131.22223 198.30261 9.673252
v 131.35 198.4886 9.327033
v 131.27734 198.62978 8.944304
v 131.02371 198.6883 8.627618
v 130.65706 198.64847 8.461831
v 130.27563 198.52098 8.4913645
v 129.98166 198.33998 8.708305
v 129.85388 198.15399 9.054525
v 129.92654 198.01282 9.437254
v 130.18018 197.9543 9.75394
v 130.54683 197.99413 9.919727
v 130.62971 198.84935 10.774495
v 130.99852 198.87581 10.487674
v 131.24043 198.98695 10.09248
v 131.2906 199.15302 9.694805
v 131.1356 199.32947 9.401207
v 130.81697 199.46906 9.290354
v 130.42006 199.53438 9.391949
v 130.05124 199.5079 9.67877
v 129.80934 199.39676 10.073964
v 129.75917 199.23071 10.471639
v 129.91415 199.05424 10.765238
v 130.2328 198.91466 10.87609
v 130.72527 199.69496 10.919284
v 131.12166 199.67465 10.705575
v 131.44704 199.79823 10.397088
v 131.6142 200.03258 10.076481
v 131.57835 200.3149 9.82966
v 131.34912 200.56955 9.722762
v 130.98793 200.72829 9.78443
v 130.59154 200.7486 9.998137
v 130.26616 200.62502 10.306625
v 130.099 200.39067 10.627232
v 130.13484 200.10835 10.874052
v 130.36407 199.85371 10.98095
v 130.68057 199.85808 11.197509
v 131.0804 199.86874 11.07734
v 131.41035 200.05594 10.9154825
v 131.58206 200.36952 10.755306
v 131.5495 200.72546 10.6397295
v 131.3214 201.0284 10.599722
v 130.95886 201.19714 10.646003
v 130.55905 201.18648 10.766171
v 130.22908 200.99928 10.928029
v 130.05737 200.6857 11.088205
v 130.08994 200.32976 11.203782
v 130.31805 200.02682 11.24379
v 130.88203 200.65425 12.231724
v 131.27208 200.59673 12.09436
v 131.60591 200.70377 11.875882
v 131.7941 200.9467 11.6348295
v 131.78621 201.26044 11.435793
v 131.58435 201.5609 11.332104
v 131.24263 201.7676 11.351545
v 130.85258 201.82512 11.488909
v 130.51875 201.71808 11.707387
v 130.33057 201.47514 11.94844
v 130.33846 201.1614 12.147476
v 130.54031 200.86093 12.251165
v 131.15022 201.39175 13.179484
v 131.53041 201.28677 13.018284
v 131.86769 201.3377 12.746299
v 132.0717 201.53094 12.436407
v 132.08778 201.81468 12.171643
v 131.91162 202.11288 12.022953
v 131.59042 202.34567 12.030175
v 131.21025 202.45067 12.191376
v 130.87297 202.39972 12.463362
v 130.66895 202.20648 12.773253
v 130.65286 201.92276 13.038016
v 130.82903 201.62454 13.1867075
v 131.5498 202.43954 14.06641
v 131.91716 202.27934 13.96743
v 132.24808 202.21918 13.689038
v 132.45392 202.27516 13.305831
v 132.4795 202.4323 12.920486
v 132.318 202.64847 12.636259
v 132.01266 202.86577 12.529306
v 131.64531 203.02597 12.628286
v 131.31439 203.08614 12.906677
v 131.10855 203.03015 13.2898855
v 131.08296 202.87303 13.675229
v 131.24448 202.65685 13.959457
v 132.14638 203.53839 14.34282
v 132.51999 203.40953 14.260336
v 132.81752 203.34198 14.000524
v 132.95926 203.35385 13.633001
v 132.90724 203.44196 13.256246
v 132.67538 203.5827 12.971208
v 132.32584 203.73836 12.854263
v 131.95222 203.86722 12.9367485
v 131.6547 203.93475 13.19656
v 131.51295 203.92288 13.564082
v 131.56497 203.83478 13.940838
v 131.79683 203.69403 14.225876
v 132.47469 204.43913 14.591085
v 132.87224 204.44641 14.460796
v 133.18407 204.51407 14.191028
v 133.32666 204.624 13.854064
v 133.26178 204.74672 13.540194
v 133.00682 204.84937 13.333519
v 132.63011 204.90443 13.289417
v 132.23257 204.89716 13.419705
v 131.92073 204.8295 13.689474
v 131.77814 204.71957 14.026438
v 131.84302 204.59685 14.340308
v 132.09798 204.4942 14.546984
v 132.15562 205.36717 14.624835
v 132.55768 205.38087 14.527665
v 132.89204 205.4649 14.292301
v 133.06915 205.59674 13.981808
v 133.04153 205.74104 13.679382
v 132.81659 205.85918 13.466058
v 132.45459 205.91946 13.398996
v 132.05255 205.90575 13.496166
v 131.71817 205.82173 13.73153
v 131.54108 205.6899 14.042024
v 131.5687 205.5456 14.344449
v 131.79364 205.42746 14.557774
v 132.12999 206.66135 15.200383
v 132.50883 206.57259 15.30567
v 132.89359 206.50938 15.203417
v 133.18114 206.48865 14.921022
v 133.29446 206.51596 14.534154
v 133.20319 206.584 14.146473
v 132.93176 206.67453 13.861857
v 132.55292 206.76329 13.756571
v 132.16818 206.82649 13.858824
v 131.88062 206.84721 14.141218
v 131.76729 206.8199 14.528087
v 131.85857 206.75188 14.915768
v 132.44843 207.63806 15.350249
v 132.84816 207.66498 15.344765
v 133.21431 207.71399 15.134577
v 133.44876 207.77197 14.776004
v 133.4887 207.82336 14.365126
v 133.3234 207.85442 14.012036
v 132.99718 207.85681 13.811346
v 132.59743 207.8299 13.81683
v 132.23128 207.78088 14.027018
v 131.99683 207.7229 14.385591
v 131.95691 207.67151 14.79647
v 132.1222 207.64046 15.149559
v 132.23288 208.22821 15.87894
v 132.634 208.24446 15.669207
v 132.96277 208.39346 15.315726
v 133.13109 208.63528 14.913214
v 133.09386 208.90514 14.569521
v 132.86105 209.1307 14.376741
v 132.49506 209.25156 14.386529
v 132.09393 209.2353 14.596262
v 131.76518 209.0863 14.949743
v 131.59686 208.84448 15.352256
v 131.6341 208.57463 15.695948
v 131.8669 208.34906 15.888728
v 133.05063 208.41566 15.969424
v 133.3697 208.61984 15.808808
v 133.53 208.95898 15.63838
v 133.48856 209.34221 15.503805
v 133.25648 209.66681 15.441144
v 132.89597 209.84584 15.467185
v 132.5036 209.83131 15.574952
v 132.18452 209.62714 15.735568
v 132.02423 209.288 15.905996
v 132.06567 208.90477 16.040571
v 132.29774 208.58017 16.103231
v 132.65826 208.40114 16.07719
v 132.91331 208.65196 16.96815
v 133.27014 208.78062 16.83237
v 133.50189 209.0759 16.68528
v 133.54646 209.4587 16.56629
v 133.3919 209.82642 16.507282
v 133.07965 210.08055 16.524069
v 132.69334 210.15298 16.612154
v 132.33652 210.02434 16.747932
v 132.10477 209.72905 16.895023
v 132.0602 209.34627 17.014013
v 132.21475 208.97855 17.07302
v 132.52701 208.72441 17.056234
v 133.52917 208.99161 18.081694
v 133.80257 209.04646 17.811255
v 133.95119 209.26814 17.524323
v 133.93523 209.59726 17.297781
v 133.75894 209.94563 17.192331
v 133.4696 210.21991 17.236229
v 133.14471 210.34659 17.417713
v 132.87132 210.29175 17.688152
v 132.7227 210.07007 17.975084
v 132.73866 209.74094 18.201626
v 132.91493 209.39258 18.307074
v 133.20428 209.1183 18.263176
v 134.45331 209.89462 18.53535
v 134.66716 209.96603 18.205847
v 134.71039 210.15599 17.859247
v 134.5714 210.4136 17.588425
v 134.28743 210.66983 17.465944
v 133.93459 210.85602 17.524626
v 133.60739 210.92229 17.748745
v 133.39354 210.85086 18.078249
v 133.35031 210.6609 18.424849
v 133.4893 210.4033 18.695671
v 133.77325 210.14708 18.818151
v 134.12611 209.96088 18.75947
v 134.81946 210.88649 19.185333
v 135.06384 211.041 18.918491
v 135.11736 211.2614 18.60436
v 134.96564 211.48865 18.327112
v 134.64937 211.66183 18.161036
v 134.25328 211.73457 18.15063
v 133.8835 211.68736 18.298685
v 133.63911 211.53285 18.565529
v 133.5856 211.31244 18.87966
v 133.73732 211.08519 19.156906
v 134.05359 210.912 19.322983
v 134.44968 210.83926 19.333387
v 134.90787 211.86824 19.89251
v 135.0746 212.07207 19.470098
v 135.03583 212.30408 19.099901
v 134.80193 212.50209 18.881115
v 134.43558 212.61305 18.872362
v 134.03494 212.60724 19.075987
v 133.70737 212.4862 19.43743
v 133.54063 212.2824 19.85984
v 133.5794 212.05038 20.230036
v 133.81331 211.85237 20.448822
v 134.17966 211.74141 20.457575
v 134.58029 211.74722 20.25395
v 134.9098 212.47346 20.249268
v 135.15721 212.72554 19.995724
v 135.21814 213.07104 19.775621
v 135.07626 213.41739 19.647934
v 134.76959 213.67178 19.646875
v 134.38031 213.76605 19.772732
v 134.01271 213.67493 19.991777
v 133.7653 213.42285 20.245321
v 133.70438 213.07736 20.465424
v 133.84625 212.731 20.593111
v 134.15292 212.47662 20.59417
v 134.5422 212.38235 20.468313
v 135.14503 212.42612 21.058575
v 135.40051 212.70242 20.900858
v 135.47273 213.07726 20.766703
v 135.34233 213.45021 20.692053
v 135.04427 213.72131 20.696915
v 134.6584 213.81796 20.77998
v 134.28812 213.71423 20.918997
v 134.03264 213.43794 21.076712
v 133.96042 213.0631 21.210869
v 134.09082 212.69016 21.285517
v 134.38889 212.41904 21.280657
v 134.77475 212.3224 21.19759
v 135.30965 213.06703 22.05961
v 135.59372 213.26224 21.748281
v 135.702 213.5641 21.42918
v 135.60547 213.89172 21.18781
v 135.32999 214.15735 21.088848
v 134.94939 214.28978 21.158808
v 134.56564 214.25352 21.378944
v 134.28157 214.05832 21.690275
v 134.1733 213.75645 22.009375
v 134.26982 213.42882 22.250746
v 134.5453 213.16321 22.349709
v 134.9259 213.03078 22.279749
v 135.56897 213.80916 22.649504
v 135.8283 214.01576 22.384636
v 135.90114 214.30707 22.151585
v 135.76799 214.605 22.012794
v 135.46452 214.82974 22.005453
v 135.07207 214.92107 22.131529
v 134.69576 214.8545 22.35724
v 134.43645 214.64789 22.622107
v 134.3636 214.3566 22.855158
v 134.49675 214.05865 22.99395
v 134.80022 213.83392 23.001291
v 135.19267 213.7426 22.875216
v 135.97035 214.83246 23.662266
v 135.98608 215.10396 23.394983
v 135.80185 215.37187 23.187017
v 135.46701 215.56444 23.094091
v 135.07127 215.63002 23.141104
v 134.72069 215.55107 23.315458
v 134.5092 215.34874 23.570438
v 134.49347 215.07724 23.837719
v 134.6777 214.80933 24.045685
v 135.01254 214.61678 24.138613
v 135.40828 214.55118 24.0916
v 135.75887 214.63013 23.917244
v 136.23282 215.5924 24.039639
v 136.29968 215.85411 23.657146
v 136.16211 216.12965 23.36668
v 135.85695 216.3452 23.246073
v 135.46599 216.44301 23.32764
v 135.09398 216.39685 23.589525
v 134.84059 216.2191 23.961557
v 134.77373 215.9574 24.34405
v 134.9113 215.68185 24.634516
v 135.21646 215.46631 24.755123
v 135.60742 215.36852 24.673555
v 135.97943 215.41466 24.41167
v 136.3971 216.55452 24.752031
v 136.33177 216.79765 24.36889
v 136.0774 217.00464 24.10961
v 135.70213 217.12004 24.043663
v 135.30653 217.11293 24.188719
v 134.9966 216.98521 24.505913
v 134.85538 216.77109 24.91025
v 134.9207 216.52797 25.293388
v 135.17508 216.32097 25.55267
v 135.55034 216.20557 25.618618
v 135.94594 216.21268 25.473562
v 136.25587 216.34041 25.156368
v 136.47595 217.90903 25.485468
v 136.29015 217.97243 25.167799
v 135.961 217.94463 24.962008
v 135.57672 217.83307 24.923231
v 135.24025 217.66765 25.061865
v 135.04176 217.4927 25.340757
v 135.03444 217.35509 25.685184
v 135.22025 217.2917 26.002851
v 135.54938 217.3195 26.208645
v 135.93367 217.43106 26.24742
v 136.27014 217.59647 26.108786
v 136.46863 217.77142 25.829893
v 135.63068 218.90329 25.870167
v 135.53499 219.00433 25.460949
v 135.30394 218.95529 25.165392
v 134.99942 218.76932 25.062693
v 134.70303 218.49625 25.180368
v 134.49419 218.20924 25.486889
v 134.42885 217.98521 25.90012
v 134.52452 217.88417 26.30934
v 134.75557 217.93321 26.604897
v 135.06009 218.11919 26.707596
v 135.35649 218.39226 26.58992
v 135.56534 218.67926 26.2834
v 135.03494 219.50217 25.859064
v 134.93257 219.65923 25.622576
v 134.68694 219.6693 25.467506
v 134.36388 219.52971 25.435408
v 134.04996 219.27783 25.53488
v 133.82927 218.98119 25.73927
v 133.76097 218.71924 25.99381
v 133.86334 218.56218 26.230299
v 134.10896 218.55211 26.385366
v 134.43202 218.6917 26.417465
v 134.74596 218.94357 26.317993
v 134.96664 219.24022 26.113604
v 134.31569 220.37306 26.148535
v 134.03319 220.31923 25.955275
v 133.68253 220.15848 25.903795
v 133.35767 219.93387 26.00789
v 133.14565 219.70558 26.23967
v 133.10327 219.5348 26.537027
v 133.24191 219.46729 26.820286
v 133.5244 219.52112 27.013546
v 133.87506 219.68187 27.065025
v 134.19992 219.90648 26.960928
v 134.41194 220.13475 26.729149
v 134.45432 220.30554 26.431793
v 133.81723 221.25122 26.58839
v 133.48465 221.16664 26.499172
v 133.11559 221.00604 26.600769
v 132.80893 220.81245 26.865955
v 132.64687 220.63774 27.223677
v 132.67282 220.5287 27.578081
v 132.87982 220.51459 27.834208
v 133.2124 220.59915 27.923424
v 133.58148 220.75975 27.821829
v 133.88812 220.95334 27.556643
v 134.05019 221.12807 27.198921
v 134.02425 221.23709 26.844517
v 133.52722 222.293 27.434643
v 133.2587 222.53873 27.23635
v 132.89629 222.59827 27.095675
v 132.53712 222.45569 27.050314
v 132.27742 222.1492 27.112421
v 132.18678 221.7609 27.265356
v 132.28949 221.39485 27.468138
v 132.55803 221.14914 27.666431
v 132.92043 221.0896 27.807106
v 133.2796 221.23218 27.852467
v 133.53929 221.53867 27.790358
v 133.62993 221.92696 27.637424
v 133.48184 221.64497 28.020344
v 133.16278 221.88968 28.028471
v 132.76363 221.94191 28.044592
v 132.39134 221.78769 28.064388
v 132.14568 221.46832 28.082556
v 132.09244 221.0694 28.094225
v 132.24593 220.6978 28.096273
v 132.56499 220.4531 28.088146
v 132.96414 220.40086 28.072025
v 133.33643 220.55508 28.052229
v 133.5821 220.87445 28.034061
v 133.63533 221.27338 28.02239
v 133.55241 222.0757 28.642792
v 133.31848 222.36128 28.46799
v 132.95673 222.53404 28.42178
v 132.56412 222.54771 28.516539
v 132.24583 222.3986 28.726877
v 132.08717 222.12668 28.996437
v 132.13063 221.80481 29.252989
v 132.36458 221.51923 29.42779
v 132.72633 221.34645 29.474
v 133.11894 221.3328 29.379242
v 133.43721 221.4819 29.168903
v 133.59589 221.75381 28.899343
v 133.96608 222.38312 29.388567
v 133.80327 222.7241 29.244682
v 133.50182 222.99158 29.24062
v 133.14249 223.11386 29.377466
v 132.8216 223.0582 29.618557
v 132.62508 222.83951 29.899288
v 132.60564 222.51637 30.144442
v 132.76845 222.1754 30.288326
v 133.0699 221.90793 30.292389
v 133.42923 221.78564 30.155542
v 133.75012 221.84131 29.914452
v 133.94664 222.06 29.63372
v 134.4639 223.20187 30.122526
v 134.20985 223.50002 30.068527
v 133.85297 223.68185 30.153862
v 133.48885 223.69867 30.355669
v 133.21509 223.54593 30.619871
v 133.10501 223.26459 30.875677
v 133.18814 222.93002 31.054543
v 133.44218 222.63187 31.108543
v 133.79907 222.45003 31.023207
v 134.16318 222.43321 30.821402
v 134.43695 222.58595 30.5572
v 134.54703 222.8673 30.301394
v 134.84366 223.70113 31.187397
v 134.67691 224.04903 31.105057
v 134.35632 224.29224 31.117018
v 133.9678 224.36559 31.220074
v 133.61543 224.24944 31.386612
v 133.39363 223.97488 31.572006
v 133.36185 223.61552 31.726582
v 133.52858 223.26764 31.80892
v 133.84917 223.02443 31.796959
v 134.2377 222.95108 31.693903
v 134.59007 223.06723 31.527367
v 134.81186 223.34177 31.341972
v 135.14627 223.9039 32.08589
v 135.05434 224.2765 32.005272
v 134.78098 224.56601 32.000896
v 134.3994 224.69482 32.073944
v 134.01186 224.62843 32.204838
v 133.72221 224.38464 32.35851
v 133.60805 224.02875 32.493774
v 133.69998 223.65614 32.574394
v 133.97336 223.36664 32.578766
v 134.35492 223.23784 32.50572
v 134.74246 223.30421 32.374825
v 135.0321 223.54802 32.221157
v 135.18015 224.48622 33.04796
v 135.00015 224.82571 32.975315
v 134.66895 225.05315 32.992672
v 134.27527 225.10759 33.095375
v 133.92462 224.97444 33.255905
v 133.71094 224.68939 33.43125
v 133.6915 224.32883 33.574425
v 133.87149 223.98933 33.647068
v 134.2027 223.76189 33.629715
v 134.59637 223.70746 33.52701
v 134.94704 223.84059 33.366478
v 135.1607 224.12564 33.191135
v 135.52367 224.82805 33.88769
v 135.35513 225.15672 33.752964
v 135.04564 225.41364 33.754257
v 134.67812 225.52992 33.891216
v 134.35104 225.47447 34.12715
v 134.15205 225.2621 34.398838
v 134.13446 224.94972 34.63348
v 134.303 224.62106 34.768208
v 134.61249 224.36415 34.76692
v 134.98001 224.24785 34.629955
v 135.3071 224.30331 34.394024
v 135.50609 224.51569 34.122337
v 135.7625 225.5925 34.32712
v 135.50137 225.89163 34.25938
v 135.19127 226.11897 34.381744
v 134.91528 226.21364 34.661427
v 134.74738 226.15024 35.023487
v 134.73253 225.94577 35.370907
v 134.87471 225.65501 35.610603
v 135.13585 225.3559 35.678345
v 135.44595 225.12854 35.55598
v 135.72192 225.03389 35.2763
v 135.88985 225.09729 34.91424
v 135.9047 225.30176 34.56682
v 136.7366 226.20729 34.610584
v 136.56909 226.56833 34.513836
v 136.29718 226.84903 34.57886
v 135.99373 226.9742 34.78823
v 135.74005 226.91028 35.085846
v 135.60413 226.67441 35.39196
v 135.62234 226.32977 35.624554
v 135.78987 225.96873 35.7213
v 136.06177 225.68803 35.656273
v 136.36522 225.56287 35.446903
v 136.6189 225.62679 35.14929
v 136.75484 225.86266 34.843174
v 137.2172 225.96591 36.222767
v 137.36546 226.34067 36.240643
v 137.3068 226.73924 36.258034
v 137.0569 227.05486 36.270275
v 136.68274 227.20293 36.27409
v 136.28458 227.1438 36.268456
v 135.96909 226.8933 36.254883
v 135.82082 226.51854 36.237007
v 135.87949 226.11996 36.219616
v 136.1294 225.80435 36.207375
v 136.50354 225.65628 36.20356
v 136.90172 225.71541 36.209194
v 136.98593 225.89201 37.095787
v 137.06256 226.28503 37.061687
v 136.93109 226.6633 37.047794
v 136.62677 226.92546 37.057823
v 136.23111 227.00125 37.08909
v 135.85016 226.87038 37.133213
v 135.58597 226.5679 37.17837
v 135.50934 226.17488 37.212467
v 135.6408 225.7966 37.226364
v 135.94513 225.53445 37.216335
v 136.34077 225.45866 37.18507
v 136.72174 225.58954 37.140945
v 137.31676 226.41472 37.810192
v 137.32079 226.76378 37.582756
v 137.12614 227.08615 37.465218
v 136.78499 227.29544 37.489067
v 136.38875 227.33559 37.647915
v 136.0436 227.19582 37.8992
v 135.84198 226.91359 38.17559
v 135.83797 226.56453 38.403027
v 136.03261 226.24216 38.520565
v 136.37375 226.03287 38.496716
v 136.76999 225.99272 38.337868
v 137.11516 226.13249 38.086582
v 137.42227 227.05559 38.631382
v 137.42976 227.378 38.354862
v 137.2371 227.6785 38.202595
v 136.89592 227.87653 38.21538
v 136.49762 227.91904 38.389793
v 136.14893 227.79465 38.679096
v 135.94328 227.53667 39.005775
v 135.93578 227.21425 39.282295
v 136.12843 226.91376 39.434563
v 136.46964 226.71573 39.421776
v 136.86794 226.67322 39.247364
v 137.21663 226.7976 38.95806
v 137.68721 227.92989 39.635788
v 137.5702 228.15973 39.268497
v 137.27652 228.33554 39.034653
v 136.88489 228.41023 38.996918
v 136.50021 228.36378 39.1654
v 136.2256 228.20865 39.494957
v 136.1346 227.98639 39.89728
v 136.25162 227.75655 40.264572
v 136.54529 227.58073 40.498413
v 136.93694 227.50604 40.536148
v 137.3216 227.55249 40.367664
v 137.59622 227.70763 40.03811
v 137.55064 229.27025 40.132008
v 137.42674 229.36629 39.71195
v 137.14168 229.36195 39.409252
v 136.7718 229.2584 39.305023
v 136.41628 229.08342 39.42719
v 136.1703 228.88385 39.74302
v 136.09984 228.71318 40.16788
v 136.22374 228.61714 40.58794
v 136.50882 228.62148 40.890636
v 136.87868 228.72502 40.994865
v 137.23422 228.90002 40.8727
v 137.48018 229.09958 40.55687
v 136.76068 230.26828 40.791687
v 136.69226 230.27982 40.37309
v 136.48137 230.15898 40.043705
v 136.18452 229.93816 39.8918
v 135.88127 229.6765 39.958076
v 135.65285 229.44414 40.22477
v 135.56049 229.30333 40.620426
v 135.6289 229.2918 41.039024
v 135.8398 229.41264 41.36841
v 136.13664 229.63347 41.52031
v 136.43991 229.89511 41.454037
v 136.66832 230.12747 41.187344
v 136.08258 231.08946 40.57419
v 135.9613 231.08421 40.210075
v 135.70511 230.95593 39.981804
v 135.38264 230.73897 39.950546
v 135.0803 230.49149 40.12467
v 134.8791 230.27977 40.45752
v 134.83296 230.16055 40.859913
v 134.95422 230.16579 41.224026
v 135.21042 230.29408 41.452297
v 135.53288 230.51103 41.483555
v 135.83522 230.75853 41.309433
v 136.03642 230.97025 40.976578
v 135.53073 231.93178 40.380295
v 135.35175 231.98892 40.065956
v 135.05443 231.9048 39.92252
v 134.71844 231.70197 39.98841
v 134.43382 231.43477 40.24598
v 134.27682 231.17479 40.62621
v 134.2895 230.9917 41.027218
v 134.46849 230.93457 41.341553
v 134.76581 231.01869 41.484993
v 135.10179 231.22153 41.4191
v 135.38641 231.48872 41.16153
v 135.54343 231.7487 40.781303
v 134.61256 232.68912 41.100662
v 134.30363 232.52678 40.99321
v 133.98026 232.2864 41.053467
v 133.7291 232.03241 41.265293
v 133.61745 231.83284 41.571926
v 133.67522 231.74118 41.891205
v 133.88692 231.78198 42.137577
v 134.19585 231.94432 42.245033
v 134.51921 232.1847 42.184772
v 134.77039 232.43869 41.972946
v 134.88203 232.63826 41.666313
v 134.82426 232.72992 41.347034
v 134.14006 233.68402 41.467262
v 133.89276 233.6117 41.2799
v 133.58006 233.41238 41.244587
v 133.28574 233.13951 41.37078
v 133.08867 232.86617 41.62467
v 133.04164 232.6656 41.938225
v 133.15726 232.59157 42.22743
v 133.40456 232.6639 42.41479
v 133.71725 232.86319 42.450104
v 134.01157 233.13608 42.32391
v 134.20865 233.40942 42.070023
v 134.25568 233.60999 41.756466
v 133.4106 234.35603 41.42334
v 133.18237 234.3399 41.2074
v 132.88405 234.16925 41.155193
v 132.59554 233.88977 41.2807
v 132.39415 233.57635 41.550297
v 132.33385 233.313 41.891743
v 132.4308 233.17026 42.213547
v 132.65901 233.18639 42.429485
v 132.95735 233.35704 42.481697
v 133.24586 233.63652 42.35619
v 133.44725 233.94994 42.086594
v 133.50754 234.21329 41.745148
v 132.51976 234.90685 41.804684
v 132.22263 234.68759 41.703423
v 131.92352 234.42073 41.78913
v 131.70259 234.17773 42.03884
v 131.61902 234.02373 42.38565
v 131.6952 233.99998 42.73662
v 131.91075 234.11285 42.997723
v 132.20787 234.3321 43.098984
v 132.50699 234.59898 43.013275
v 132.72792 234.84198 42.763565
v 132.8115 234.99597 42.416756
v 132.73529 235.01973 42.065784
v 131.92944 235.61526 41.872356
v 131.61388 235.41254 41.72509
v 131.27745 235.19887 41.78483
v 131.01031 235.03154 42.03557
v 130.88405 234.95537 42.410122
v 130.9325 234.99077 42.808132
v 131.14267 235.12825 43.122944
v 131.45825 235.331 43.270214
v 131.79468 235.54465 43.210472
v 132.06181 235.71199 42.959732
v 132.18806 235.78816 42.58518
v 132.13962 235.75276 42.187172
v 131.43509 236.59521 41.874374
v 131.10025 236.42662 41.72799
v 130.74501 236.24731 41.78889
v 130.46455 236.10536 42.040768
v 130.33405 236.03879 42.416122
v 130.38843 236.06544 42.814384
v 130.61316 236.17818 43.128838
v 130.948 236.34679 43.275223
v 131.30324 236.52608 43.214317
v 131.58368 236.66803 42.962444
v 131.7142 236.7346 42.587086
v 131.6598 236.70795 42.188824
v 131.04175 236.35175 42.50061
usemtl mat_20
s 1
f 1 1 2
f 2 1 3
f 1 1 3
f 3 1 4
f 1 1 4
f 4 1 5
f 1 1 5
f 5 1 6
f 1 1 6
f 6 1 7
f 1 1 7
f 7 1 8
f 1 1 8
f 8 1 9
f 1 1 9
f 9 1 10
f 1 1 10
f 10 1 11
f 1 1 11
f 11 1 12
f 1 1 12
f 12 1 13
f 1 1 13
f 13 1 2
f 2 3 14
f 14 3 15
f 3 4 15
f 15 4 16
f 4 5 16
f 16 5 17
f 5 6 17
f 17 6 18
f 6 7 18
f 18 7 19
f 7 8 19
f 19 8 20
f 8 9 20
f 20 9 21
f 9 10 21
f 21 10 22
f 10 11 22
f 22 11 23
f 11 12 23
f 23 12 24
f 12 13 24
f 24 13 25
f 13 2 25
f 25 2 14
f 14 15 26
f 26 15 27
f 15 16 27
f 27 16 28
f 16 17 28
f 28 17 29
f 17 18 29
f 29 18 30
f 18 19 30
f 30 19 31
f 19 20 31
f 31 20 32
f 20 21 32
f 32 21 33
f 21 22 33
f 33 22 34
f 22 23 34
f 34 23 35
f 23 24 35
f 35 24 36
f 24 25 36
f 36 25 37
f 25 14 37
f 37 14 26
f 26 27 38
f 38 27 39
f 27 28 39
f 39 28 40
f 28 29 40
f 40 29 41
f 29 30 41
f 41 30 42
f 30 31 42
f 42 31 43
f 31 32 43
f 43 32 44
f 32 33 44
f 44 33 45
f 33 34 45
f 45 34 46
f 34 35 46
f 46 35 47
f 35 36 47
f 47 36 48
f 36 37 48
f 48 37 49
f 37 26 49
f 49 26 38
f 38 39 50
f 50 39 51
f 39 40 51
f 51 40 52
f 40 41 52
f 52 41 53
f 41 42 53
f 53 42 54
f 42 43 54
f 54 43 55
f 43 44 55
f 55 44 56
f 44 45 56
f 56 45 57
f 45 46 57
f 57 46 58
f 46 47 58
f 58 47 59
f 47 48 59
f 59 48 60
f 48 49 60
f 60 49 61
f 49 38 61
f 61 38 50
f 50 51 62
f 62 51 63
f 51 52 63
f 63 52 64
f 52 53 64
f 64 53 65
f 53 54 65
f 65 54 66
f 54 55 66
f 66 55 67
f 55 56 67
f 67 56 68
f 56 57 68
f 68 57 69
f 57 58 69
f 69 58 70
f 58 59 70
f 70 59 71
f 59 60 71
f 71 60 72
f 60 61 72
f 72 61 73
f 61 50 73
f 73 50 62
f 62 63 74
f 74 63 75
f 63 64 75
f 75 64 76
f 64 65 76
f 76 65 77
f 65 66 77
f 77 66 78
f 66 67 78
f 78 67 79
f 67 68 79
f 79 68 80
f 68 69 80
f 80 69 81
f 69 70 81
f 81 70 82
f 70 71 82
f 82 71 83
f 71 72 83
f 83 72 84
f 72 73 84
f 84 73 85
f 73 62 85
f 85 62 74
f 74 75 86
f 86 75 87
f 75 76 87
f 87 76 88
f 76 77 88
f 88 77 89
f 77 78 89
f 89 78 90
f 78 79 90
f 90 79 91
f 79 80 91
f 91 80 92
f 80 81 92
f 92 81 93
f 81 82 93
f 93 82 94
f 82 83 94
f 94 83 95
f 83 84 95
f 95 84 96
f 84 85 96
f 96 85 97
f 85 74 97
f 97 74 86
f 86 87 98
f 98 87 99
f 87 88 99
f 99 88 100
f 88 89 100
f 100 89 101
f 89 90 101
f 101 90 102
f 90 91 102
f 102 91 103
f 91 92 103
f 103 92 104
f 92 93 104
f 104 93 105
f 93 94 105
f 105 94 106
f 94 95 106
f 106 95 107
f 95 96 107
f 107 96 108
f 96 97 108
f 108 97 109
f 97 86 109
f 109 86 98
f 98 99 110
f 110 99 111
f 99 100 111
f 111 100 112
f 100 101 112
f 112 101 113
f 101 102 113
f 113 102 114
f 102 103 114
f 114 103 115
f 103 104 115
f 115 104 116
f 104 105 116
f 116 105 117
f 105 106 117
f 117 106 118
f 106 107 118
f 118 107 119
f 107 108 119
f 119 108 120
f 108 109 120
f 120 109 121
f 109 98 121
f 121 98 110
f 110 111 122
f 122 111 123
f 111 112 123
f 123 112 124
f 112 113 124
f 124 113 125
f 113 114 125
f 125 114 126
f 114 115 126
f 126 115 127
f 115 116 127
f 127 116 128
f 116 117 128
f 128 117 129
f 117 118 129
f 129 118 130
f 118 119 130
f 130 119 131
f 119 120 131
f 131 120 132
f 120 121 132
f 132 121 133
f 121 110 133
f 133 110 122
f 122 123 134
f 134 123 135
f 123 124 135
f 135 124 136
f 124 125 136
f 136 125 137
f 125 126 137
f 137 126 138
f 126 127 138
f 138 127 139
f 127 128 139
f 139 128 140
f 128 129 140
f 140 129 141
f 129 130 141
f 141 130 142
f 130 131 142
f 142 131 143
f 131 132 143
f 143 132 144
f 132 133 144
f 144 133 145
f 133 122 145
f 145 122 134
f 134 135 146
f 146 135 147
f 135 136 147
f 147 136 148
f 136 137 148
f 148 137 149
f 137 138 149
f 149 138 150
f 138 139 150
f 150 139 151
f 139 140 151
f 151 140 152
f 140 141 152
f 152 141 153
f 141 142 153
f 153 142 154
f 142 143 154
f 154 143 155
f 143 144 155
f 155 144 156
f 144 145 156
f 156 145 157
f 145 134 157
f 157 134 146
f 146 147 158
f 158 147 159
f 147 148 159
f 159 148 160
f 148 149 160
f 160 149 161
f 149 150 161
f 161 150 162
f 150 151 162
f 162 151 163
f 151 152 163
f 163 152 164
f 152 153 164
f 164 153 165
f 153 154 165
f 165 154 166
f 154 155 166
f 166 155 167
f 155 156 167
f 167 156 168
f 156 157 168
f 168 157 169
f 157 146 169
f 169 146 158
f 158 159 170
f 170 159 171
f 159 160 171
f 171 160 172
f 160 161 172
f 172 161 173
f 161 162 173
f 173 162 174
f 162 163 174
f 174 163 175
f 163 164 175
f 175 164 176
f 164 165 176
f 176 165 177
f 165 166 177
f 177 166 178
f 166 167 178
f 178 167 179
f 167 168 179
f 179 168 180
f 168 169 180
f 180 169 181
f 169 158 181
f 181 158 170
f 170 171 182
f 182 171 183
f 171 172 183
f 183 172 184
f 172 173 184
f 184 173 185
f 173 174 185
f 185 174 186
f 174 175 186
f 186 175 187
f 175 176 187
f 187 176 188
f 176 177 188
f 188 177 189
f 177 178 189
f 189 178 190
f 178 179 190
f 190 179 191
f 179 180 191
f 191 180 192
f 180 181 192
f 192 181 193
f 181 170 193
f 193 170 182
f 182 183 194
f 194 183 195
f 183 184 195
f 195 184 196
f 184 185 196
f 196 185 197
f 185 186 197
f 197 186 198
f 186 187 198
f 198 187 199
f 187 188 199
f 199 188 200
f 188 189 200
f 200 189 201
f 189 190 201
f 201 190 202
f 190 191 202
f 202 191 203
f 191 192 203
f 203 192 204
f 192 193 204
f 204 193 205
f 193 182 205
f 205 182 194
f 194 195 206
f 206 195 207
f 195 196 207
f 207 196 208
f 196 197 208
f 208 197 209
f 197 198 209
f 209 198 210
f 198 199 210
f 210 199 211
f 199 200 211
f 211 200 212
f 200 201 212
f 212 201 213
f 201 202 213
f 213 202 214
f 202 203 214
f 214 203 215
f 203 204 215
f 215 204 216
f 204 205 216
f 216 205 217
f 205 194 217
f 217 194 206
f 206 207 218
f 218 207 219
f 207 208 219
f 219 208 220
f 208 209 220
f 220 209 221
f 209 210 221
f 221 210 222
f 210 211 222
f 222 211 223
f 211 212 223
f 223 212 224
f 212 213 224
f 224 213 225
f 213 214 225
f 225 214 226
f 214 215 226
f 226 215 227
f 215 216 227
f 227 216 228
f 216 217 228
f 228 217 229
f 217 206 229
f 229 206 218
f 218 219 230
f 230 219 231
f 219 220 231
f 231 220 232
f 220 221 232
f 232 221 233
f 221 222 233
f 233 222 234
f 222 223 234
f 234 223 235
f 223 224 235
f 235 224 236
f 224 225 236
f 236 225 237
f 225 226 237
f 237 226 238
f 226 227 238
f 238 227 239
f 227 228 239
f 239 228 240
f 228 229 240
f 240 229 241
f 229 218 241
f 241 218 230
f 230 231 242
f 242 231 243
f 231 232 243
f 243 232 244
f 232 233 244
f 244 233 245
f 233 234 245
f 245 234 246
f 234 235 246
f 246 235 247
f 235 236 247
f 247 236 248
f 236 237 248
f 248 237 249
f 237 238 249
f 249 238 250
f 238 239 250
f 250 239 251
f 239 240 251
f 251 240 252
f 240 241 252
f 252 241 253
f 241 230 253
f 253 230 242
f 242 243 254
f 254 243 255
f 243 244 255
f 255 244 256
f 244 245 256
f 256 245 257
f 245 246 257
f 257 246 258
f 246 247 258
f 258 247 259
f 247 248 259
f 259 248 260
f 248 249 260
f 260 249 261
f 249 250 261
f 261 250 262
f 250 251 262
f 262 251 263
f 251 252 263
f 263 252 264
f 252 253 264
f 264 253 265
f 253 242 265
f 265 242 254
f 254 255 266
f 266 255 267
f 255 256 267
f 267 256 268
f 256 257 268
f 268 257 269
f 257 258 269
f 269 258 270
f 258 259 270
f 270 259 271
f 259 260 271
f 271 260 272
f 260 261 272
f 272 261 273
f 261 262 273
f 273 262 274
f 262 263 274
f 274 263 275
f 263 264 275
f 275 264 276
f 264 265 276
f 276 265 277
f 265 254 277
f 277 254 266
f 266 267 278
f 278 267 279
f 267 268 279
f 279 268 280
f 268 269 280
f 280 269 281
f 269 270 281
f 281 270 282
f 270 271 282
f 282 271 283
f 271 272 283
f 283 272 284
f 272 273 284
f 284 273 285
f 273 274 285
f 285 274 286
f 274 275 286
f 286 275 287
f 275 276 287
f 287 276 288
f 276 277 288
f 288 277 289
f 277 266 289
f 289 266 278
f 278 279 290
f 290 279 291
f 279 280 291
f 291 280 292
f 280 281 292
f 292 281 293
f 281 282 293
f 293 282 294
f 282 283 294
f 294 283 295
f 283 284 295
f 295 284 296
f 284 285 296
f 296 285 297
f 285 286 297
f 297 286 298
f 286 287 298
f 298 287 299
f 287 288 299
f 299 288 300
f 288 289 300
f 300 289 301
f 289 278 301
f 301 278 290
f 290 291 302
f 302 291 303
f 291 292 303
f 303 292 304
f 292 293 304
f 304 293 305
f 293 294 305
f 305 294 306
f 294 295 306
f 306 295 307
f 295 296 307
f 307 296 308
f 296 297 308
f 308 297 309
f 297 298 309
f 309 298 310
f 298 299 310
f 310 299 311
f 299 300 311
f 311 300 312
f 300 301 312
f 312 301 313
f 301 290 313
f 313 290 302
f 302 303 314
f 314 303 315
f 303 304 315
f 315 304 316
f 304 305 316
f 316 305 317
f 305 306 317
f 317 306 318
f 306 307 318
f 318 307 319
f 307 308 319
f 319 308 320
f 308 309 320
f 320 309 321
f 309 310 321
f 321 310 322
f 310 311 322
f 322 311 323
f 311 312 323
f 323 312 324
f 312 313 324
f 324 313 325
f 313 302 325
f 325 302 314
f 314 315 326
f 326 315 327
f 315 316 327
f 327 316 328
f 316 317 328
f 328 317 329
f 317 318 329
f 329 318 330
f 318 319 330
f 330 319 331
f 319 320 331
f 331 320 332
f 320 321 332
f 332 321 333
f 321 322 333
f 333 322 334
f 322 323 334
f 334 323 335
f 323 324 335
f 335 324 336
f 324 325 336
f 336 325 337
f 325 314 337
f 337 314 326
f 326 327 338
f 338 327 339
f 327 328 339
f 339 328 340
f 328 329 340
f 340 329 341
f 329 330 341
f 341 330 342
f 330 331 342
f 342 331 343
f 331 332 343
f 343 332 344
f 332 333 344
f 344 333 345
f 333 334 345
f 345 334 346
f 334 335 346
f 346 335 347
f 335 336 347
f 347 336 348
f 336 337 348
f 348 337 349
f 337 326 349
f 349 326 338
f 338 339 350
f 350 339 351
f 339 340 351
f 351 340 352
f 340 341 352
f 352 341 353
f 341 342 353
f 353 342 354
f 342 343 354
f 354 343 355
f 343 344 355
f 355 344 356
f 344 345 356
f 356 345 357
f 345 346 357
f 357 346 358
f 346 347 358
f 358 347 359
f 347 348 359
f 359 348 360
f 348 349 360
f 360 349 361
f 349 338 361
f 361 338 350
f 350 351 362
f 362 351 363
f 351 352 363
f 363 352 364
f 352 353 364
f 364 353 365
f 353 354 365
f 365 354 366
f 354 355 366
f 366 355 367
f 355 356 367
f 367 356 368
f 356 357 368
f 368 357 369
f 357 358 369
f 369 358 370
f 358 359 370
f 370 359 371
f 359 360 371
f 371 360 372
f 360 361 372
f 372 361 373
f 361 350 373
f 373 350 362
f 362 363 374
f 374 363 375
f 363 364 375
f 375 364 376
f 364 365 376
f 376 365 377
f 365 366 377
f 377 366 378
f 366 367 378
f 378 367 379
f 367 368 379
f 379 368 380
f 368 369 380
f 380 369 381
f 369 370 381
f 381 370 382
f 370 371 382
f 382 371 383
f 371 372 383
f 383 372 384
f 372 373 384
f 384 373 385
f 373 362 385
f 385 362 374
f 374 375 386
f 386 375 387
f 375 376 387
f 387 376 388
f 376 377 388
f 388 377 389
f 377 378 389
f 389 378 390
f 378 379 390
f 390 379 391
f 379 380 391
f 391 380 392
f 380 381 392
f 392 381 393
f 381 382 393
f 393 382 394
f 382 383 394
f 394 383 395
f 383 384 395
f 395 384 396
f 384 385 396
f 396 385 397
f 385 374 397
f 397 374 386
f 386 387 398
f 398 387 399
f 387 388 399
f 399 388 400
f 388 389 400
f 400 389 401
f 389 390 401
f 401 390 402
f 390 391 402
f 402 391 403
f 391 392 403
f 403 392 404
f 392 393 404
f 404 393 405
f 393 394 405
f 405 394 406
f 394 395 406
f 406 395 407
f 395 396 407
f 407 396 408
f 396 397 408
f 408 397 409
f 397 386 409
f 409 386 398
f 398 399 410
f 410 399 411
f 399 400 411
f 411 400 412
f 400 401 412
f 412 401 413
f 401 402 413
f 413 402 414
f 402 403 414
f 414 403 415
f 403 404 415
f 415 404 416
f 404 405 416
f 416 405 417
f 405 406 417
f 417 406 418
f 406 407 418
f 418 407 419
f 407 408 419
f 419 408 420
f 408 409 420
f 420 409 421
f 409 398 421
f 421 398 410
f 410 411 422
f 422 411 423
f 411 412 423
f 423 412 424
f 412 413 424
f 424 413 425
f 413 414 425
f 425 414 426
f 414 415 426
f 426 415 427
f 415 416 427
f 427 416 428
f 416 417 428
f 428 417 429
f 417 418 429
f 429 418 430
f 418 419 430
f 430 419 431
f 419 420 431
f 431 420 432
f 420 421 432
f 432 421 433
f 421 410 433
f 433 410 422
f 422 423 434
f 434 423 435
f 423 424 435
f 435 424 436
f 424 425 436
f 436 425 437
f 425 426 437
f 437 426 438
f 426 427 438
f 438 427 439
f 427 428 439
f 439 428 440
f 428 429 440
f 440 429 441
f 429 430 441
f 441 430 442
f 430 431 442
f 442 431 443
f 431 432 443
f 443 432 444
f 432 433 444
f 444 433 445
f 433 422 445
f 445 422 434
f 434 435 446
f 446 435 447
f 435 436 447
f 447 436 448
f 436 437 448
f 448 437 449
f 437 438 449
f 449 438 450
f 438 439 450
f 450 439 451
f 439 440 451
f 451 440 452
f 440 441 452
f 452 441 453
f 441 442 453
f 453 442 454
f 442 443 454
f 454 443 455
f 443 444 455
f 455 444 456
f 444 445 456
f 456 445 457
f 445 434 457
f 457 434 446
f 446 447 458
f 458 447 459
f 447 448 459
f 459 448 460
f 448 449 460
f 460 449 461
f 449 450 461
f 461 450 462
f 450 451 462
f 462 451 463
f 451 452 463
f 463 452 464
f 452 453 464
f 464 453 465
f 453 454 465
f 465 454 466
f 454 455 466
f 466 455 467
f 455 456 467
f 467 456 468
f 456 457 468
f 468 457 469
f 457 446 469
f 469 446 458
f 458 459 470
f 470 459 471
f 459 460 471
f 471 460 472
f 460 461 472
f 472 461 473
f 461 462 473
f 473 462 474
f 462 463 474
f 474 463 475
f 463 464 475
f 475 464 476
f 464 465 476
f 476 465 477
f 465 466 477
f 477 466 478
f 466 467 478
f 478 467 479
f 467 468 479
f 479 468 480
f 468 469 480
f 480 469 481
f 469 458 481
f 481 458 470
f 470 471 482
f 482 471 483
f 471 472 483
f 483 472 484
f 472 473 484
f 484 473 485
f 473 474 485
f 485 474 486
f 474 475 486
f 486 475 487
f 475 476 487
f 487 476 488
f 476 477 488
f 488 477 489
f 477 478 489
f 489 478 490
f 478 479 490
f 490 479 491
f 479 480 491
f 491 480 492
f 480 481 492
f 492 481 493
f 481 470 493
f 493 470 482
f 482 483 494
f 494 483 495
f 483 484 495
f 495 484 496
f 484 485 496
f 496 485 497
f 485 486 497
f 497 486 498
f 486 487 498
f 498 487 499
f 487 488 499
f 499 488 500
f 488 489 500
f 500 489 501
f 489 490 501
f 501 490 502
f 490 491 502
f 502 491 503
f 491 492 503
f 503 492 504
f 492 493 504
f 504 493 505
f 493 482 505
f 505 482 494
f 494 495 506
f 506 495 507
f 495 496 507
f 507 496 508
f 496 497 508
f 508 497 509
f 497 498 509
f 509 498 510
f 498 499 510
f 510 499 511
f 499 500 511
f 511 500 512
f 500 501 512
f 512 501 513
f 501 502 513
f 513 502 514
f 502 503 514
f 514 503 515
f 503 504 515
f 515 504 516
f 504 505 516
f 516 505 517
f 505 494 517
f 517 494 506
f 506 507 518
f 518 507 519
f 507 508 519
f 519 508 520
f 508 509 520
f 520 509 521
f 509 510 521
f 521 510 522
f 510 511 522
f 522 511 523
f 511 512 523
f 523 512 524
f 512 513 524
f 524 513 525
f 513 514 525
f 525 514 526
f 514 515 526
f 526 515 527
f 515 516 527
f 527 516 528
f 516 517 528
f 528 517 529
f 517 506 529
f 529 506 518
f 518 519 530
f 530 519 531
f 519 520 531
f 531 520 532
f 520 521 532
f 532 521 533
f 521 522 533
f 533 522 534
f 522 523 534
f 534 523 535
f 523 524 535
f 535 524 536
f 524 525 536
f 536 525 537
f 525 526 537
f 537 526 538
f 526 527 538
f 538 527 539
f 527 528 539
f 539 528 540
f 528 529 540
f 540 529 541
f 529 518 541
f 541 518 530
f 530 531 542
f 542 531 543
f 531 532 543
f 543 532 544
f 532 533 544
f 544 533 545
f 533 534 545
f 545 534 546
f 534 535 546
f 546 535 547
f 535 536 547
f 547 536 548
f 536 537 548
f 548 537 549
f 537 538 549
f 549 538 550
f 538 539 550
f 550 539 551
f 539 540 551
f 551 540 552
f 540 541 552
f 552 541 553
f 541 530 553
f 553 530 542
f 542 543 554
f 554 543 555
f 543 544 555
f 555 544 556
f 544 545 556
f 556 545 557
f 545 546 557
f 557 546 558
f 546 547 558
f 558 547 559
f 547 548 559
f 559 548 560
f 548 549 560
f 560 549 561
f 549 550 561
f 561 550 562
f 550 551 562
f 562 551 563
f 551 552 563
f 563 552 564
f 552 553 564
f 564 553 565
f 553 542 565
f 565 542 554
f 554 555 566
f 566 555 567
f 555 556 567
f 567 556 568
f 556 557 568
f 568 557 569
f 557 558 569
f 569 558 570
f 558 559 570
f 570 559 571
f 559 560 571
f 571 560 572
f 560 561 572
f 572 561 573
f 561 562 573
f 573 562 574
f 562 563 574
f 574 563 575
f 563 564 575
f 575 564 576
f 564 565 576
f 576 565 577
f 565 554 577
f 577 554 566
f 566 567 578
f 578 567 579
f 567 568 579
f 579 568 580
f 568 569 580
f 580 569 581
f 569 570 581
f 581 570 582
f 570 571 582
f 582 571 583
f 571 572 583
f 583 572 584
f 572 573 584
f 584 573 585
f 573 574 585
f 585 574 586
f 574 575 586
f 586 575 587
f 575 576 587
f 587 576 588
f 576 577 588
f 588 577 589
f 577 566 589
f 589 566 578
f 578 579 590
f 590 579 591
f 579 580 591
f 591 580 592
f 580 581 592
f 592 581 593
f 581 582 593
f 593 582 594
f 582 583 594
f 594 583 595
f 583 584 595
f 595 584 596
f 584 585 596
f 596 585 597
f 585 586 597
f 597 586 598
f 586 587 598
f 598 587 599
f 587 588 599
f 599 588 600
f 588 589 600
f 600 589 601
f 589 578 601
f 601 578 590
f 590 591 602
f 602 591 603
f 591 592 603
f 603 592 604
f 592 593 604
f 604 593 605
f 593 594 605
f 605 594 606
f 594 595 606
f 606 595 607
f 595 596 607
f 607 596 608
f 596 597 608
f 608 597 609
f 597 598 609
f 609 598 610
f 598 599 610
f 610 599 611
f 599 600 611
f 611 600 612
f 600 601 612
f 612 601 613
f 601 590 613
f 613 590 602
f 602 603 614
f 614 603 615
f 603 604 615
f 615 604 616
f 604 605 616
f 616 605 617
f 605 606 617
f 617 606 618
f 606 607 618
f 618 607 619
f 607 608 619
f 619 608 620
f 608 609 620
f 620 609 621
f 609 610 621
f 621 610 622
f 610 611 622
f 622 611 623
f 611 612 623
f 623 612 624
f 612 613 624
f 624 613 625
f 613 602 625
f 625 602 614
f 614 615 626
f 626 615 627
f 615 616 627
f 627 616 628
f 616 617 628
f 628 617 629
f 617 618 629
f 629 618 630
f 618 619 630
f 630 619 631
f 619 620 631
f 631 620 632
f 620 621 632
f 632 621 633
f 621 622 633
f 633 622 634
f 622 623 634
f 634 623 635
f 623 624 635
f 635 624 636
f 624 625 636
f 636 625 637
f 625 614 637
f 637 614 626
f 626 627 638
f 638 627 639
f 627 628 639
f 639 628 640
f 628 629 640
f 640 629 641
f 629 630 641
f 641 630 642
f 630 631 642
f 642 631 643
f 631 632 643
f 643 632 644
f 632 633 644
f 644 633 645
f 633 634 645
f 645 634 646
f 634 635 646
f 646 635 647
f 635 636 647
f 647 636 648
f 636 637 648
f 648 637 649
f 637 626 649
f 649 626 638
f 638 639 650
f 650 639 651
f 639 640 651
f 651 640 652
f 640 641 652
f 652 641 653
f 641 642 653
f 653 642 654
f 642 643 654
f 654 643 655
f 643 644 655
f 655 644 656
f 644 645 656
f 656 645 657
f 645 646 657
f 657 646 658
f 646 647 658
f 658 647 659
f 647 648 659
f 659 648 660
f 648 649 660
f 660 649 661
f 649 638 661
f 661 638 650
f 650 651 662
f 662 651 663
f 651 652 663
f 663 652 664
f 652 653 664
f 664 653 665
f 653 654 665
f 665 654 666
f 654 655 666
f 666 655 667
f 655 656 667
f 667 656 668
f 656 657 668
f 668 657 669
f 657 658 669
f 669 658 670
f 658 659 670
f 670 659 671
f 659 660 671
f 671 660 672
f 660 661 672
f 672 661 673
f 661 650 673
f 673 650 662
f 662 663 674
f 674 663 675
f 663 664 675
f 675 664 676
f 664 665 676
f 676 665 677
f 665 666 677
f 677 666 678
f 666 667 678
f 678 667 679
f 667 668 679
f 679 668 680
f 668 669 680
f 680 669 681
f 669 670 681
f 681 670 682
f 670 671 682
f 682 671 683
f 671 672 683
f 683 672 684
f 672 673 684
f 684 673 685
f 673 662 685
f 685 662 674
f 674 675 686
f 686 675 687
f 675 676 687
f 687 676 688
f 676 677 688
f 688 677 689
f 677 678 689
f 689 678 690
f 678 679 690
f 690 679 691
f 679 680 691
f 691 680 692
f 680 681 692
f 692 681 693
f 681 682 693
f 693 682 694
f 682 683 694
f 694 683 695
f 683 684 695
f 695 684 696
f 684 685 696
f 696 685 697
f 685 674 697
f 697 674 686
f 686 687 698
f 698 687 699
f 687 688 699
f 699 688 700
f 688 689 700
f 700 689 701
f 689 690 701
f 701 690 702
f 690 691 702
f 702 691 703
f 691 692 703
f 703 692 704
f 692 693 704
f 704 693 705
f 693 694 705
f 705 694 706
f 694 695 706
f 706 695 707
f 695 696 707
f 707 696 708
f 696 697 708
f 708 697 709
f 697 686 709
f 709 686 698
f 698 699 710
f 710 699 711
f 699 700 711
f 711 700 712
f 700 701 712
f 712 701 713
f 701 702 713
f 713 702 714
f 702 703 714
f 714 703 715
f 703 704 715
f 715 704 716
f 704 705 716
f 716 705 717
f 705 706 717
f 717 706 718
f 706 707 718
f 718 707 719
f 707 708 719
f 719 708 720
f 708 709 720
f 720 709 721
f 709 698 721
f 721 698 710
f 710 711 722
f 722 711 723
f 711 712 723
f 723 712 724
f 712 713 724
f 724 713 725
f 713 714 725
f 725 714 726
f 714 715 726
f 726 715 727
f 715 716 727
f 727 716 728
f 716 717 728
f 728 717 729
f 717 718 729
f 729 718 730
f 718 719 730
f 730 719 731
f 719 720 731
f 731 720 732
f 720 721 732
f 732 721 733
f 721 710 733
f 733 710 722
f 722 723 734
f 734 723 735
f 723 724 735
f 735 724 736
f 724 725 736
f 736 725 737
f 725 726 737
f 737 726 738
f 726 727 738
f 738 727 739
f 727 728 739
f 739 728 740
f 728 729 740
f 740 729 741
f 729 730 741
f 741 730 742
f 730 731 742
f 742 731 743
f 731 732 743
f 743 732 744
f 732 733 744
f 744 733 745
f 733 722 745
f 745 722 734
f 734 735 746
f 746 735 747
f 735 736 747
f 747 736 748
f 736 737 748
f 748 737 749
f 737 738 749
f 749 738 750
f 738 739 750
f 750 739 751
f 739 740 751
f 751 740 752
f 740 741 752
f 752 741 753
f 741 742 753
f 753 742 754
f 742 743 754
f 754 743 755
f 743 744 755
f 755 744 756
f 744 745 756
f 756 745 757
f 745 734 757
f 757 734 746
f 746 747 758
f 758 747 759
f 747 748 759
f 759 748 760
f 748 749 760
f 760 749 761
f 749 750 761
f 761 750 762
f 750 751 762
f 762 751 763
f 751 752 763
f 763 752 764
f 752 753 764
f 764 753 765
f 753 754 765
f 765 754 766
f 754 755 766
f 766 755 767
f 755 756 767
f 767 756 768
f 756 757 768
f 768 757 769
f 757 746 769
f 769 746 758
f 758 759 770
f 770 759 771
f 759 760 771
f 771 760 772
f 760 761 772
f 772 761 773
f 761 762 773
f 773 762 774
f 762 763 774
f 774 763 775
f 763 764 775
f 775 764 776
f 764 765 776
f 776 765 777
f 765 766 777
f 777 766 778
f 766 767 778
f 778 767 779
f 767 768 779
f 779 768 780
f 768 769 780
f 780 769 781
f 769 758 781
f 781 758 770
f 770 771 782
f 782 771 783
f 771 772 783
f 783 772 784
f 772 773 784
f 784 773 785
f 773 774 785
f 785 774 786
f 774 775 786
f 786 775 787
f 775 776 787
f 787 776 788
f 776 777 788
f 788 777 789
f 777 778 789
f 789 778 790
f 778 779 790
f 790 779 791
f 779 780 791
f 791 780 792
f 780 781 792
f 792 781 793
f 781 770 793
f 793 770 782
f 782 783 794
f 794 783 795
f 783 784 795
f 795 784 796
f 784 785 796
f 796 785 797
f 785 786 797
f 797 786 798
f 786 787 798
f 798 787 799
f 787 788 799
f 799 788 800
f 788 789 800
f 800 789 801
f 789 790 801
f 801 790 802
f 790 791 802
f 802 791 803
f 791 792 803
f 803 792 804
f 792 793 804
f 804 793 805
f 793 782 805
f 805 782 794
f 794 795 806
f 806 795 807
f 795 796 807
f 807 796 808
f 796 797 808
f 808 797 809
f 797 798 809
f 809 798 810
f 798 799 810
f 810 799 811
f 799 800 811
f 811 800 812
f 800 801 812
f 812 801 813
f 801 802 813
f 813 802 814
f 802 803 814
f 814 803 815
f 803 804 815
f 815 804 816
f 804 805 816
f 816 805 817
f 805 794 817
f 817 794 806
f 806 807 818
f 818 807 819
f 807 808 819
f 819 808 820
f 808 809 820
f 820 809 821
f 809 810 821
f 821 810 822
f 810 811 822
f 822 811 823
f 811 812 823
f 823 812 824
f 812 813 824
f 824 813 825
f 813 814 825
f 825 814 826
f 814 815 826
f 826 815 827
f 815 816 827
f 827 816 828
f 816 817 828
f 828 817 829
f 817 806 829
f 829 806 818
f 818 819 830
f 830 819 831
f 819 820 831
f 831 820 832
f 820 821 832
f 832 821 833
f 821 822 833
f 833 822 834
f 822 823 834
f 834 823 835
f 823 824 835
f 835 824 836
f 824 825 836
f 836 825 837
f 825 826 837
f 837 826 838
f 826 827 838
f 838 827 839
f 827 828 839
f 839 828 840
f 828 829 840
f 840 829 841
f 829 818 841
f 841 818 830
f 830 831 842
f 842 831 843
f 831 832 843
f 843 832 844
f 832 833 844
f 844 833 845
f 833 834 845
f 845 834 846
f 834 835 846
f 846 835 847
f 835 836 847
f 847 836 848
f 836 837 848
f 848 837 849
f 837 838 849
f 849 838 850
f 838 839 850
f 850 839 851
f 839 840 851
f 851 840 852
f 840 841 852
f 852 841 853
f 841 830 853
f 853 830 842
f 842 843 854
f 854 843 855
f 843 844 855
f 855 844 856
f 844 845 856
f 856 845 857
f 845 846 857
f 857 846 858
f 846 847 858
f 858 847 859
f 847 848 859
f 859 848 860
f 848 849 860
f 860 849 861
f 849 850 861
f 861 850 862
f 850 851 862
f 862 851 863
f 851 852 863
f 863 852 864
f 852 853 864
f 864 853 865
f 853 842 865
f 865 842 854
f 854 855 866
f 866 855 867
f 855 856 867
f 867 856 868
f 856 857 868
f 868 857 869
f 857 858 869
f 869 858 870
f 858 859 870
f 870 859 871
f 859 860 871
f 871 860 872
f 860 861 872
f 872 861 873
f 861 862 873
f 873 862 874
f 862 863 874
f 874 863 875
f 863 864 875
f 875 864 876
f 864 865 876
f 876 865 877
f 865 854 877
f 877 854 866
f 866 867 878
f 878 867 879
f 867 868 879
f 879 868 880
f 868 869 880
f 880 869 881
f 869 870 881
f 881 870 882
f 870 871 882
f 882 871 883
f 871 872 883
f 883 872 884
f 872 873 884
f 884 873 885
f 873 874 885
f 885 874 886
f 874 875 886
f 886 875 887
f 875 876 887
f 887 876 888
f 876 877 888
f 888 877 889
f 877 866 889
f 889 866 878
f 878 879 890
f 890 879 891
f 879 880 891
f 891 880 892
f 880 881 892
f 892 881 893
f 881 882 893
f 893 882 894
f 882 883 894
f 894 883 895
f 883 884 895
f 895 884 896
f 884 885 896
f 896 885 897
f 885 886 897
f 897 886 898
f 886 887 898
f 898 887 899
f 887 888 899
f 899 888 900
f 888 889 900
f 900 889 901
f 889 878 901
f 901 878 890
f 890 891 902
f 902 891 903
f 891 892 903
f 903 892 904
f 892 893 904
f 904 893 905
f 893 894 905
f 905 894 906
f 894 895 906
f 906 895 907
f 895 896 907
f 907 896 908
f 896 897 908
f 908 897 909
f 897 898 909
f 909 898 910
f 898 899 910
f 910 899 911
f 899 900 911
f 911 900 912
f 900 901 912
f 912 901 913
f 901 890 913
f 913 890 902
f 902 903 914
f 914 903 915
f 903 904 915
f 915 904 916
f 904 905 916
f 916 905 917
f 905 906 917
f 917 906 918
f 906 907 918
f 918 907 919
f 907 908 919
f 919 908 920
f 908 909 920
f 920 909 921
f 909 910 921
f 921 910 922
f 910 911 922
f 922 911 923
f 911 912 923
f 923 912 924
f 912 913 924
f 924 913 925
f 913 902 925
f 925 902 914
f 914 915 926
f 926 915 927
f 915 916 927
f 927 916 928
f 916 917 928
f 928 917 929
f 917 918 929
f 929 918 930
f 918 919 930
f 930 919 931
f 919 920 931
f 931 920 932
f 920 921 932
f 932 921 933
f 921 922 933
f 933 922 934
f 922 923 934
f 934 923 935
f 923 924 935
f 935 924 936
f 924 925 936
f 936 925 937
f 925 914 937
f 937 914 926
f 926 927 938
f 938 927 939
f 927 928 939
f 939 928 940
f 928 929 940
f 940 929 941
f 929 930 941
f 941 930 942
f 930 931 942
f 942 931 943
f 931 932 943
f 943 932 944
f 932 933 944
f 944 933 945
f 933 934 945
f 945 934 946
f 934 935 946
f 946 935 947
f 935 936 947
f 947 936 948
f 936 937 948
f 948 937 949
f 937 926 949
f 949 926 938
f 938 939 950
f 950 939 951
f 939 940 951
f 951 940 952
f 940 941 952
f 952 941 953
f 941 942 953
f 953 942 954
f 942 943 954
f 954 943 955
f 943 944 955
f 955 944 956
f 944 945 956
f 956 945 957
f 945 946 957
f 957 946 958
f 946 947 958
f 958 947 959
f 947 948 959
f 959 948 960
f 948 949 960
f 960 949 961
f 949 938 961
f 961 938 950
f 950 951 962
f 962 951 963
f 951 952 963
f 963 952 964
f 952 953 964
f 964 953 965
f 953 954 965
f 965 954 966
f 954 955 966
f 966 955 967
f 955 956 967
f 967 956 968
f 956 957 968
f 968 957 969
f 957 958 969
f 969 958 970
f 958 959 970
f 970 959 971
f 959 960 971
f 971 960 972
f 960 961 972
f 972 961 973
f 961 950 973
f 973 950 962
f 962 963 974
f 974 963 975
f 963 964 975
f 975 964 976
f 964 965 976
f 976 965 977
f 965 966 977
f 977 966 978
f 966 967 978
f 978 967 979
f 967 968 979
f 979 968 980
f 968 969 980
f 980 969 981
f 969 970 981
f 981 970 982
f 970 971 982
f 982 971 983
f 971 972 983
f 983 972 984
f 972 973 984
f 984 973 985
f 973 962 985
f 985 962 974
f 974 975 986
f 986 975 987
f 975 976 987
f 987 976 988
f 976 977 988
f 988 977 989
f 977 978 989
f 989 978 990
f 978 979 990
f 990 979 991
f 979 980 991
f 991 980 992
f 980 981 992
f 992 981 993
f 981 982 993
f 993 982 994
f 982 983 994
f 994 983 995
f 983 984 995
f 995 984 996
f 984 985 996
f 996 985 997
f 985 974 997
f 997 974 986
f 986 987 998
f 998 987 999
f 987 988 999
f 999 988 1000
f 988 989 1000
f 1000 989 1001
f 989 990 1001
f 1001 990 1002
f 990 991 1002
f 1002 991 1003
f 991 992 1003
f 1003 992 1004
f 992 993 1004
f 1004 993 1005
f 993 994 1005
f 1005 994 1006
f 994 995 1006
f 1006 995 1007
f 995 996 1007
f 1007 996 1008
f 996 997 1008
f 1008 997 1009
f 997 986 1009
f 1009 986 998
f 998 999 1010
f 1010 999 1011
f 999 1000 1011
f 1011 1000 1012
f 1000 1001 1012
f 1012 1001 1013
f 1001 1002 1013
f 1013 1002 1014
f 1002 1003 1014
f 1014 1003 1015
f 1003 1004 1015
f 1015 1004 1016
f 1004 1005 1016
f 1016 1005 1017
f 1005 1006 1017
f 1017 1006 1018
f 1006 1007 1018
f 1018 1007 1019
f 1007 1008 1019
f 1019 1008 1020
f 1008 1009 1020
f 1020 1009 1021
f 1009 998 1021
f 1021 998 1010
f 1010 1011 1022
f 1022 1011 1023
f 1011 1012 1023
f 1023 1012 1024
f 1012 1013 1024
f 1024 1013 1025
f 1013 1014 1025
f 1025 1014 1026
f 1014 1015 1026
f 1026 1015 1027
f 1015 1016 1027
f 1027 1016 1028
f 1016 1017 1028
f 1028 1017 1029
f 1017 1018 1029
f 1029 1018 1030
f 1018 1019 1030
f 1030 1019 1031
f 1019 1020 1031
f 1031 1020 1032
f 1020 1021 1032
f 1032 1021 1033
f 1021 1010 1033
f 1033 1010 1022
f 1022 1023 1034
f 1034 1023 1035
f 1023 1024 1035
f 1035 1024 1036
f 1024 1025 1036
f 1036 1025 1037
f 1025 1026 1037
f 1037 1026 1038
f 1026 1027 1038
f 1038 1027 1039
f 1027 1028 1039
f 1039 1028 1040
f 1028 1029 1040
f 1040 1029 1041
f 1029 1030 1041
f 1041 1030 1042
f 1030 1031 1042
f 1042 1031 1043
f 1031 1032 1043
f 1043 1032 1044
f 1032 1033 1044
f 1044 1033 1045
f 1033 1022 1045
f 1045 1022 1034
f 1034 1035 1046
f 1046 1035 1047
f 1035 1036 1047
f 1047 1036 1048
f 1036 1037 1048
f 1048 1037 1049
f 1037 1038 1049
f 1049 1038 1050
f 1038 1039 1050
f 1050 1039 1051
f 1039 1040 1051
f 1051 1040 1052
f 1040 1041 1052
f 1052 1041 1053
f 1041 1042 1053
f 1053 1042 1054
f 1042 1043 1054
f 1054 1043 1055
f 1043 1044 1055
f 1055 1044 1056
f 1044 1045 1056
f 1056 1045 1057
f 1045 1034 1057
f 1057 1034 1046
f 1046 1047 1058
f 1058 1047 1059
f 1047 1048 1059
f 1059 1048 1060
f 1048 1049 1060
f 1060 1049 1061
f 1049 1050 1061
f 1061 1050 1062
f 1050 1051 1062
f 1062 1051 1063
f 1051 1052 1063
f 1063 1052 1064
f 1052 1053 1064
f 1064 1053 1065
f 1053 1054 1065
f 1065 1054 1066
f 1054 1055 1066
f 1066 1055 1067
f 1055 1056 1067
f 1067 1056 1068
f 1056 1057 1068
f 1068 1057 1069
f 1057 1046 1069
f 1069 1046 1058
f 1058 1059 1070
f 1070 1059 1071
f 1059 1060 1071
f 1071 1060 1072
f 1060 1061 1072
f 1072 1061 1073
f 1061 1062 1073
f 1073 1062 1074
f 1062 1063 1074
f 1074 1063 1075
f 1063 1064 1075
f 1075 1064 1076
f 1064 1065 1076
f 1076 1065 1077
f 1065 1066 1077
f 1077 1066 1078
f 1066 1067 1078
f 1078 1067 1079
f 1067 1068 1079
f 1079 1068 1080
f 1068 1069 1080
f 1080 1069 1081
f 1069 1058 1081
f 1081 1058 1070
f 1070 1071 1082
f 1082 1071 1083
f 1071 1072 1083
f 1083 1072 1084
f 1072 1073 1084
f 1084 1073 1085
f 1073 1074 1085
f 1085 1074 1086
f 1074 1075 1086
f 1086 1075 1087
f 1075 1076 1087
f 1087 1076 1088
f 1076 1077 1088
f 1088 1077 1089
f 1077 1078 1089
f 1089 1078 1090
f 1078 1079 1090
f 1090 1079 1091
f 1079 1080 1091
f 1091 1080 1092
f 1080 1081 1092
f 1092 1081 1093
f 1081 1070 1093
f 1093 1070 1082
f 1082 1083 1094
f 1094 1083 1095
f 1083 1084 1095
f 1095 1084 1096
f 1084 1085 1096
f 1096 1085 1097
f 1085 1086 1097
f 1097 1086 1098
f 1086 1087 1098
f 1098 1087 1099
f 1087 1088 1099
f 1099 1088 1100
f 1088 1089 1100
f 1100 1089 1101
f 1089 1090 1101
f 1101 1090 1102
f 1090 1091 1102
f 1102 1091 1103
f 1091 1092 1103
f 1103 1092 1104
f 1092 1093 1104
f 1104 1093 1105
f 1093 1082 1105
f 1105 1082 1094
f 1094 1095 1106
f 1106 1095 1107
f 1095 1096 1107
f 1107 1096 1108
f 1096 1097 1108
f 1108 1097 1109
f 1097 1098 1109
f 1109 1098 1110
f 1098 1099 1110
f 1110 1099 1111
f 1099 1100 1111
f 1111 1100 1112
f 1100 1101 1112
f 1112 1101 1113
f 1101 1102 1113
f 1113 1102 1114
f 1102 1103 1114
f 1114 1103 1115
f 1103 1104 1115
f 1115 1104 1116
f 1104 1105 1116
f 1116 1105 1117
f 1105 1094 1117
f 1117 1094 1106
f 1106 1107 1118
f 1118 1107 1119
f 1107 1108 1119
f 1119 1108 1120
f 1108 1109 1120
f 1120 1109 1121
f 1109 1110 1121
f 1121 1110 1122
f 1110 1111 1122
f 1122 1111 1123
f 1111 1112 1123
f 1123 1112 1124
f 1112 1113 1124
f 1124 1113 1125
f 1113 1114 1125
f 1125 1114 1126
f 1114 1115 1126
f 1126 1115 1127
f 1115 1116 1127
f 1127 1116 1128
f 1116 1117 1128
f 1128 1117 1129
f 1117 1106 1129
f 1129 1106 1118
f 1118 1119 1130
f 1130 1119 1131
f 1119 1120 1131
f 1131 1120 1132
f 1120 1121 1132
f 1132 1121 1133
f 1121 1122 1133
f 1133 1122 1134
f 1122 1123 1134
f 1134 1123 1135
f 1123 1124 1135
f 1135 1124 1136
f 1124 1125 1136
f 1136 1125 1137
f 1125 1126 1137
f 1137 1126 1138
f 1126 1127 1138
f 1138 1127 1139
f 1127 1128 1139
f 1139 1128 1140
f 1128 1129 1140
f 1140 1129 1141
f 1129 1118 1141
f 1141 1118 1130
f 1130 1131 1142
f 1142 1131 1143
f 1131 1132 1143
f 1143 1132 1144
f 1132 1133 1144
f 1144 1133 1145
f 1133 1134 1145
f 1145 1134 1146
f 1134 1135 1146
f 1146 1135 1147
f 1135 1136 1147
f 1147 1136 1148
f 1136 1137 1148
f 1148 1137 1149
f 1137 1138 1149
f 1149 1138 1150
f 1138 1139 1150
f 1150 1139 1151
f 1139 1140 1151
f 1151 1140 1152
f 1140 1141 1152
f 1152 1141 1153
f 1141 1130 1153
f 1153 1130 1142
f 1142 1143 1154
f 1154 1143 1155
f 1143 1144 1155
f 1155 1144 1156
f 1144 1145 1156
f 1156 1145 1157
f 1145 1146 1157
f 1157 1146 1158
f 1146 1147 1158
f 1158 1147 1159
f 1147 1148 1159
f 1159 1148 1160
f 1148 1149 1160
f 1160 1149 1161
f 1149 1150 1161
f 1161 1150 1162
f 1150 1151 1162
f 1162 1151 1163
f 1151 1152 1163
f 1163 1152 1164
f 1152 1153 1164
f 1164 1153 1165
f 1153 1142 1165
f 1165 1142 1154
f 1154 1155 1166
f 1166 1155 1167
f 1155 1156 1167
f 1167 1156 1168
f 1156 1157 1168
f 1168 1157 1169
f 1157 1158 1169
f 1169 1158 1170
f 1158 1159 1170
f 1170 1159 1171
f 1159 1160 1171
f 1171 1160 1172
f 1160 1161 1172
f 1172 1161 1173
f 1161 1162 1173
f 1173 1162 1174
f 1162 1163 1174
f 1174 1163 1175
f 1163 1164 1175
f 1175 1164 1176
f 1164 1165 1176
f 1176 1165 1177
f 1165 1154 1177
f 1177 1154 1166
f 1166 1167 1178
f 1178 1167 1179
f 1167 1168 1179
f 1179 1168 1180
f 1168 1169 1180
f 1180 1169 1181
f 1169 1170 1181
f 1181 1170 1182
f 1170 1171 1182
f 1182 1171 1183
f 1171 1172 1183
f 1183 1172 1184
f 1172 1173 1184
f 1184 1173 1185
f 1173 1174 1185
f 1185 1174 1186
f 1174 1175 1186
f 1186 1175 1187
f 1175 1176 1187
f 1187 1176 1188
f 1176 1177 1188
f 1188 1177 1189
f 1177 1166 1189
f 1189 1166 1178
f 1178 1179 1190
f 1190 1179 1191
f 1179 1180 1191
f 1191 1180 1192
f 1180 1181 1192
f 1192 1181 1193
f 1181 1182 1193
f 1193 1182 1194
f 1182 1183 1194
f 1194 1183 1195
f 1183 1184 1195
f 1195 1184 1196
f 1184 1185 1196
f 1196 1185 1197
f 1185 1186 1197
f 1197 1186 1198
f 1186 1187 1198
f 1198 1187 1199
f 1187 1188 1199
f 1199 1188 1200
f 1188 1189 1200
f 1200 1189 1201
f 1189 1178 1201
f 1201 1178 1190
f 1190 1191 1202
f 1202 1191 1203
f 1191 1192 1203
f 1203 1192 1204
f 1192 1193 1204
f 1204 1193 1205
f 1193 1194 1205
f 1205 1194 1206
f 1194 1195 1206
f 1206 1195 1207
f 1195 1196 1207
f 1207 1196 1208
f 1196 1197 1208
f 1208 1197 1209
f 1197 1198 1209
f 1209 1198 1210
f 1198 1199 1210
f 1210 1199 1211
f 1199 1200 1211
f 1211 1200 1212
f 1200 1201 1212
f 1212 1201 1213
f 1201 1190 1213
f 1213 1190 1202
f 1202 1203 1214
f 1214 1203 1215
f 1203 1204 1215
f 1215 1204 1216
f 1204 1205 1216
f 1216 1205 1217
f 1205 1206 1217
f 1217 1206 1218
f 1206 1207 1218
f 1218 1207 1219
f 1207 1208 1219
f 1219 1208 1220
f 1208 1209 1220
f 1220 1209 1221
f 1209 1210 1221
f 1221 1210 1222
f 1210 1211 1222
f 1222 1211 1223
f 1211 1212 1223
f 1223 1212 1224
f 1212 1213 1224
f 1224 1213 1225
f 1213 1202 1225
f 1225 1202 1214
f 1214 1215 1226
f 1226 1215 1227
f 1215 1216 1227
f 1227 1216 1228
f 1216 1217 1228
f 1228 1217 1229
f 1217 1218 1229
f 1229 1218 1230
f 1218 1219 1230
f 1230 1219 1231
f 1219 1220 1231
f 1231 1220 1232
f 1220 1221 1232
f 1232 1221 1233
f 1221 1222 1233
f 1233 1222 1234
f 1222 1223 1234
f 1234 1223 1235
f 1223 1224 1235
f 1235 1224 1236
f 1224 1225 1236
f 1236 1225 1237
f 1225 1214 1237
f 1237 1214 1226
f 1226 1227 1238
f 1238 1227 1239
f 1227 1228 1239
f 1239 1228 1240
f 1228 1229 1240
f 1240 1229 1241
f 1229 1230 1241
f 1241 1230 1242
f 1230 1231 1242
f 1242 1231 1243
f 1231 1232 1243
f 1243 1232 1244
f 1232 1233 1244
f 1244 1233 1245
f 1233 1234 1245
f 1245 1234 1246
f 1234 1235 1246
f 1246 1235 1247
f 1235 1236 1247
f 1247 1236 1248
f 1236 1237 1248
f 1248 1237 1249
f 1237 1226 1249
f 1249 1226 1238
f 1238 1239 1250
f 1250 1239 1251
f 1239 1240 1251
f 1251 1240 1252
f 1240 1241 1252
f 1252 1241 1253
f 1241 1242 1253
f 1253 1242 1254
f 1242 1243 1254
f 1254 1243 1255
f 1243 1244 1255
f 1255 1244 1256
f 1244 1245 1256
f 1256 1245 1257
f 1245 1246 1257
f 1257 1246 1258
f 1246 1247 1258
f 1258 1247 1259
f 1247 1248 1259
f 1259 1248 1260
f 1248 1249 1260
f 1260 1249 1261
f 1249 1238 1261
f 1261 1238 1250
f 1250 1251 1262
f 1262 1251 1263
f 1251 1252 1263
f 1263 1252 1264
f 1252 1253 1264
f 1264 1253 1265
f 1253 1254 1265
f 1265 1254 1266
f 1254 1255 1266
f 1266 1255 1267
f 1255 1256 1267
f 1267 1256 1268
f 1256 1257 1268
f 1268 1257 1269
f 1257 1258 1269
f 1269 1258 1270
f 1258 1259 1270
f 1270 1259 1271
f 1259 1260 1271
f 1271 1260 1272
f 1260 1261 1272
f 1272 1261 1273
f 1261 1250 1273
f 1273 1250 1262
f 1262 1263 1274
f 1274 1263 1275
f 1263 1264 1275
f 1275 1264 1276
f 1264 1265 1276
f 1276 1265 1277
f 1265 1266 1277
f 1277 1266 1278
f 1266 1267 1278
f 1278 1267 1279
f 1267 1268 1279
f 1279 1268 1280
f 1268 1269 1280
f 1280 1269 1281
f 1269 1270 1281
f 1281 1270 1282
f 1270 1271 1282
f 1282 1271 1283
f 1271 1272 1283
f 1283 1272 1284
f 1272 1273 1284
f 1284 1273 1285
f 1273 1262 1285
f 1285 1262 1274
f 1274 1275 1286
f 1286 1275 1287
f 1275 1276 1287
f 1287 1276 1288
f 1276 1277 1288
f 1288 1277 1289
f 1277 1278 1289
f 1289 1278 1290
f 1278 1279 1290
f 1290 1279 1291
f 1279 1280 1291
f 1291 1280 1292
f 1280 1281 1292
f 1292 1281 1293
f 1281 1282 1293
f 1293 1282 1294
f 1282 1283 1294
f 1294 1283 1295
f 1283 1284 1295
f 1295 1284 1296
f 1284 1285 1296
f 1296 1285 1297
f 1285 1274 1297
f 1297 1274 1286
f 1286 1287 1298
f 1298 1287 1299
f 1287 1288 1299
f 1299 1288 1300
f 1288 1289 1300
f 1300 1289 1301
f 1289 1290 1301
f 1301 1290 1302
f 1290 1291 1302
f 1302 1291 1303
f 1291 1292 1303
f 1303 1292 1304
f 1292 1293 1304
f 1304 1293 1305
f 1293 1294 1305
f 1305 1294 1306
f 1294 1295 1306
f 1306 1295 1307
f 1295 1296 1307
f 1307 1296 1308
f 1296 1297 1308
f 1308 1297 1309
f 1297 1286 1309
f 1309 1286 1298
f 1298 1299 1310
f 1310 1299 1311
f 1299 1300 1311
f 1311 1300 1312
f 1300 1301 1312
f 1312 1301 1313
f 1301 1302 1313
f 1313 1302 1314
f 1302 1303 1314
f 1314 1303 1315
f 1303 1304 1315
f 1315 1304 1316
f 1304 1305 1316
f 1316 1305 1317
f 1305 1306 1317
f 1317 1306 1318
f 1306 1307 1318
f 1318 1307 1319
f 1307 1308 1319
f 1319 1308 1320
f 1308 1309 1320
f 1320 1309 1321
f 1309 1298 1321
f 1321 1298 1310
f 1310 1311 1322
f 1322 1311 1323
f 1311 1312 1323
f 1323 1312 1324
f 1312 1313 1324
f 1324 1313 1325
f 1313 1314 1325
f 1325 1314 1326
f 1314 1315 1326
f 1326 1315 1327
f 1315 1316 1327
f 1327 1316 1328
f 1316 1317 1328
f 1328 1317 1329
f 1317 1318 1329
f 1329 1318 1330
f 1318 1319 1330
f 1330 1319 1331
f 1319 1320 1331
f 1331 1320 1332
f 1320 1321 1332
f 1332 1321 1333
f 1321 1310 1333
f 1333 1310 1322
f 1322 1323 1334
f 1334 1323 1335
f 1323 1324 1335
f 1335 1324 1336
f 1324 1325 1336
f 1336 1325 1337
f 1325 1326 1337
f 1337 1326 1338
f 1326 1327 1338
f 1338 1327 1339
f 1327 1328 1339
f 1339 1328 1340
f 1328 1329 1340
f 1340 1329 1341
f 1329 1330 1341
f 1341 1330 1342
f 1330 1331 1342
f 1342 1331 1343
f 1331 1332 1343
f 1343 1332 1344
f 1332 1333 1344
f 1344 1333 1345
f 1333 1322 1345
f 1345 1322 1334
f 1334 1335 1346
f 1346 1335 1347
f 1335 1336 1347
f 1347 1336 1348
f 1336 1337 1348
f 1348 1337 1349
f 1337 1338 1349
f 1349 1338 1350
f 1338 1339 1350
f 1350 1339 1351
f 1339 1340 1351
f 1351 1340 1352
f 1340 1341 1352
f 1352 1341 1353
f 1341 1342 1353
f 1353 1342 1354
f 1342 1343 1354
f 1354 1343 1355
f 1343 1344 1355
f 1355 1344 1356
f 1344 1345 1356
f 1356 1345 1357
f 1345 1334 1357
f 1357 1334 1346
f 1346 1347 1358
f 1358 1347 1359
f 1347 1348 1359
f 1359 1348 1360
f 1348 1349 1360
f 1360 1349 1361
f 1349 1350 1361
f 1361 1350 1362
f 1350 1351 1362
f 1362 1351 1363
f 1351 1352 1363
f 1363 1352 1364
f 1352 1353 1364
f 1364 1353 1365
f 1353 1354 1365
f 1365 1354 1366
f 1354 1355 1366
f 1366 1355 1367
f 1355 1356 1367
f 1367 1356 1368
f 1356 1357 1368
f 1368 1357 1369
f 1357 1346 1369
f 1369 1346 1358
f 1358 1359 1370
f 1370 1359 1371
f 1359 1360 1371
f 1371 1360 1372
f 1360 1361 1372
f 1372 1361 1373
f 1361 1362 1373
f 1373 1362 1374
f 1362 1363 1374
f 1374 1363 1375
f 1363 1364 1375
f 1375 1364 1376
f 1364 1365 1376
f 1376 1365 1377
f 1365 1366 1377
f 1377 1366 1378
f 1366 1367 1378
f 1378 1367 1379
f 1367 1368 1379
f 1379 1368 1380
f 1368 1369 1380
f 1380 1369 1381
f 1369 1358 1381
f 1381 1358 1370
f 1370 1371 1382
f 1382 1371 1383
f 1371 1372 1383
f 1383 1372 1384
f 1372 1373 1384
f 1384 1373 1385
f 1373 1374 1385
f 1385 1374 1386
f 1374 1375 1386
f 1386 1375 1387
f 1375 1376 1387
f 1387 1376 1388
f 1376 1377 1388
f 1388 1377 1389
f 1377 1378 1389
f 1389 1378 1390
f 1378 1379 1390
f 1390 1379 1391
f 1379 1380 1391
f 1391 1380 1392
f 1380 1381 1392
f 1392 1381 1393
f 1381 1370 1393
f 1393 1370 1382
f 1382 1383 1394
f 1394 1383 1395
f 1383 1384 1395
f 1395 1384 1396
f 1384 1385 1396
f 1396 1385 1397
f 1385 1386 1397
f 1397 1386 1398
f 1386 1387 1398
f 1398 1387 1399
f 1387 1388 1399
f 1399 1388 1400
f 1388 1389 1400
f 1400 1389 1401
f 1389 1390 1401
f 1401 1390 1402
f 1390 1391 1402
f 1402 1391 1403
f 1391 1392 1403
f 1403 1392 1404
f 1392 1393 1404
f 1404 1393 1405
f 1393 1382 1405
f 1405 1382 1394
f 1394 1395 1406
f 1406 1395 1407
f 1395 1396 1407
f 1407 1396 1408
f 1396 1397 1408
f 1408 1397 1409
f 1397 1398 1409
f 1409 1398 1410
f 1398 1399 1410
f 1410 1399 1411
f 1399 1400 1411
f 1411 1400 1412
f 1400 1401 1412
f 1412 1401 1413
f 1401 1402 1413
f 1413 1402 1414
f 1402 1403 1414
f 1414 1403 1415
f 1403 1404 1415
f 1415 1404 1416
f 1404 1405 1416
f 1416 1405 1417
f 1405 1394 1417
f 1417 1394 1406
f 1406 1407 1418
f 1418 1407 1419
f 1407 1408 1419
f 1419 1408 1420
f 1408 1409 1420
f 1420 1409 1421
f 1409 1410 1421
f 1421 1410 1422
f 1410 1411 1422
f 1422 1411 1423
f 1411 1412 1423
f 1423 1412 1424
f 1412 1413 1424
f 1424 1413 1425
f 1413 1414 1425
f 1425 1414 1426
f 1414 1415 1426
f 1426 1415 1427
f 1415 1416 1427
f 1427 1416 1428
f 1416 1417 1428
f 1428 1417 1429
f 1417 1406 1429
f 1429 1406 1418
f 1418 1419 1430
f 1430 1419 1431
f 1419 1420 1431
f 1431 1420 1432
f 1420 1421 1432
f 1432 1421 1433
f 1421 1422 1433
f 1433 1422 1434
f 1422 1423 1434
f 1434 1423 1435
f 1423 1424 1435
f 1435 1424 1436
f 1424 1425 1436
f 1436 1425 1437
f 1425 1426 1437
f 1437 1426 1438
f 1426 1427 1438
f 1438 1427 1439
f 1427 1428 1439
f 1439 1428 1440
f 1428 1429 1440
f 1440 1429 1441
f 1429 1418 1441
f 1441 1418 1430
f 1430 1431 1442
f 1442 1431 1443
f 1431 1432 1443
f 1443 1432 1444
f 1432 1433 1444
f 1444 1433 1445
f 1433 1434 1445
f 1445 1434 1446
f 1434 1435 1446
f 1446 1435 1447
f 1435 1436 1447
f 1447 1436 1448
f 1436 1437 1448
f 1448 1437 1449
f 1437 1438 1449
f 1449 1438 1450
f 1438 1439 1450
f 1450 1439 1451
f 1439 1440 1451
f 1451 1440 1452
f 1440 1441 1452
f 1452 1441 1453
f 1441 1430 1453
f 1453 1430 1442
f 1442 1443 1454
f 1454 1443 1455
f 1443 1444 1455
f 1455 1444 1456
f 1444 1445 1456
f 1456 1445 1457
f 1445 1446 1457
f 1457 1446 1458
f 1446 1447 1458
f 1458 1447 1459
f 1447 1448 1459
f 1459 1448 1460
f 1448 1449 1460
f 1460 1449 1461
f 1449 1450 1461
f 1461 1450 1462
f 1450 1451 1462
f 1462 1451 1463
f 1451 1452 1463
f 1463 1452 1464
f 1452 1453 1464
f 1464 1453 1465
f 1453 1442 1465
f 1465 1442 1454
f 1454 1455 1466
f 1466 1455 1467
f 1455 1456 1467
f 1467 1456 1468
f 1456 1457 1468
f 1468 1457 1469
f 1457 1458 1469
f 1469 1458 1470
f 1458 1459 1470
f 1470 1459 1471
f 1459 1460 1471
f 1471 1460 1472
f 1460 1461 1472
f 1472 1461 1473
f 1461 1462 1473
f 1473 1462 1474
f 1462 1463 1474
f 1474 1463 1475
f 1463 1464 1475
f 1475 1464 1476
f 1464 1465 1476
f 1476 1465 1477
f 1465 1454 1477
f 1477 1454 1466
f 1466 1467 1478
f 1478 1467 1479
f 1467 1468 1479
f 1479 1468 1480
f 1468 1469 1480
f 1480 1469 1481
f 1469 1470 1481
f 1481 1470 1482
f 1470 1471 1482
f 1482 1471 1483
f 1471 1472 1483
f 1483 1472 1484
f 1472 1473 1484
f 1484 1473 1485
f 1473 1474 1485
f 1485 1474 1486
f 1474 1475 1486
f 1486 1475 1487
f 1475 1476 1487
f 1487 1476 1488
f 1476 1477 1488
f 1488 1477 1489
f 1477 1466 1489
f 1489 1466 1478
f 1478 1479 1490
f 1490 1479 1491
f 1479 1480 1491
f 1491 1480 1492
f 1480 1481 1492
f 1492 1481 1493
f 1481 1482 1493
f 1493 1482 1494
f 1482 1483 1494
f 1494 1483 1495
f 1483 1484 1495
f 1495 1484 1496
f 1484 1485 1496
f 1496 1485 1497
f 1485 1486 1497
f 1497 1486 1498
f 1486 1487 1498
f 1498 1487 1499
f 1487 1488 1499
f 1499 1488 1500
f 1488 1489 1500
f 1500 1489 1501
f 1489 1478 1501
f 1501 1478 1490
f 1490 1491 1502
f 1502 1491 1503
f 1491 1492 1503
f 1503 1492 1504
f 1492 1493 1504
f 1504 1493 1505
f 1493 1494 1505
f 1505 1494 1506
f 1494 1495 1506
f 1506 1495 1507
f 1495 1496 1507
f 1507 1496 1508
f 1496 1497 1508
f 1508 1497 1509
f 1497 1498 1509
f 1509 1498 1510
f 1498 1499 1510
f 1510 1499 1511
f 1499 1500 1511
f 1511 1500 1512
f 1500 1501 1512
f 1512 1501 1513
f 1501 1490 1513
f 1513 1490 1502
f 1502 1503 1514
f 1514 1503 1515
f 1503 1504 1515
f 1515 1504 1516
f 1504 1505 1516
f 1516 1505 1517
f 1505 1506 1517
f 1517 1506 1518
f 1506 1507 1518
f 1518 1507 1519
f 1507 1508 1519
f 1519 1508 1520
f 1508 1509 1520
f 1520 1509 1521
f 1509 1510 1521
f 1521 1510 1522
f 1510 1511 1522
f 1522 1511 1523
f 1511 1512 1523
f 1523 1512 1524
f 1512 1513 1524
f 1524 1513 1525
f 1513 1502 1525
f 1525 1502 1514
f 1514 1515 1526
f 1526 1515 1527
f 1515 1516 1527
f 1527 1516 1528
f 1516 1517 1528
f 1528 1517 1529
f 1517 1518 1529
f 1529 1518 1530
f 1518 1519 1530
f 1530 1519 1531
f 1519 1520 1531
f 1531 1520 1532
f 1520 1521 1532
f 1532 1521 1533
f 1521 1522 1533
f 1533 1522 1534
f 1522 1523 1534
f 1534 1523 1535
f 1523 1524 1535
f 1535 1524 1536
f 1524 1525 1536
f 1536 1525 1537
f 1525 1514 1537
f 1537 1514 1526
f 1526 1527 1538
f 1538 1527 1539
f 1527 1528 1539
f 1539 1528 1540
f 1528 1529 1540
f 1540 1529 1541
f 1529 1530 1541
f 1541 1530 1542
f 1530 1531 1542
f 1542 1531 1543
f 1531 1532 1543
f 1543 1532 1544
f 1532 1533 1544
f 1544 1533 1545
f 1533 1534 1545
f 1545 1534 1546
f 1534 1535 1546
f 1546 1535 1547
f 1535 1536 1547
f 1547 1536 1548
f 1536 1537 1548
f 1548 1537 1549
f 1537 1526 1549
f 1549 1526 1538
f 1538 1539 1550
f 1550 1539 1551
f 1539 1540 1551
f 1551 1540 1552
f 1540 1541 1552
f 1552 1541 1553
f 1541 1542 1553
f 1553 1542 1554
f 1542 1543 1554
f 1554 1543 1555
f 1543 1544 1555
f 1555 1544 1556
f 1544 1545 1556
f 1556 1545 1557
f 1545 1546 1557
f 1557 1546 1558
f 1546 1547 1558
f 1558 1547 1559
f 1547 1548 1559
f 1559 1548 1560
f 1548 1549 1560
f 1560 1549 1561
f 1549 1538 1561
f 1561 1538 1550
f 1550 1551 1562
f 1562 1551 1563
f 1551 1552 1563
f 1563 1552 1564
f 1552 1553 1564
f 1564 1553 1565
f 1553 1554 1565
f 1565 1554 1566
f 1554 1555 1566
f 1566 1555 1567
f 1555 1556 1567
f 1567 1556 1568
f 1556 1557 1568
f 1568 1557 1569
f 1557 1558 1569
f 1569 1558 1570
f 1558 1559 1570
f 1570 1559 1571
f 1559 1560 1571
f 1571 1560 1572
f 1560 1561 1572
f 1572 1561 1573
f 1561 1550 1573
f 1573 1550 1562
f 1562 1563 1574
f 1574 1563 1575
f 1563 1564 1575
f 1575 1564 1576
f 1564 1565 1576
f 1576 1565 1577
f 1565 1566 1577
f 1577 1566 1578
f 1566 1567 1578
f 1578 1567 1579
f 1567 1568 1579
f 1579 1568 1580
f 1568 1569 1580
f 1580 1569 1581
f 1569 1570 1581
f 1581 1570 1582
f 1570 1571 1582
f 1582 1571 1583
f 1571 1572 1583
f 1583 1572 1584
f 1572 1573 1584
f 1584 1573 1585
f 1573 1562 1585
f 1585 1562 1574
f 1574 1575 1586
f 1586 1575 1587
f 1575 1576 1587
f 1587 1576 1588
f 1576 1577 1588
f 1588 1577 1589
f 1577 1578 1589
f 1589 1578 1590
f 1578 1579 1590
f 1590 1579 1591
f 1579 1580 1591
f 1591 1580 1592
f 1580 1581 1592
f 1592 1581 1593
f 1581 1582 1593
f 1593 1582 1594
f 1582 1583 1594
f 1594 1583 1595
f 1583 1584 1595
f 1595 1584 1596
f 1584 1585 1596
f 1596 1585 1597
f 1585 1574 1597
f 1597 1574 1586
f 1586 1587 1598
f 1598 1587 1599
f 1587 1588 1599
f 1599 1588 1600
f 1588 1589 1600
f 1600 1589 1601
f 1589 1590 1601
f 1601 1590 1602
f 1590 1591 1602
f 1602 1591 1603
f 1591 1592 1603
f 1603 1592 1604
f 1592 1593 1604
f 1604 1593 1605
f 1593 1594 1605
f 1605 1594 1606
f 1594 1595 1606
f 1606 1595 1607
f 1595 1596 1607
f 1607 1596 1608
f 1596 1597 1608
f 1608 1597 1609
f 1597 1586 1609
f 1609 1586 1598
f 1598 1599 1610
f 1610 1599 1611
f 1599 1600 1611
f 1611 1600 1612
f 1600 1601 1612
f 1612 1601 1613
f 1601 1602 1613
f 1613 1602 1614
f 1602 1603 1614
f 1614 1603 1615
f 1603 1604 1615
f 1615 1604 1616
f 1604 1605 1616
f 1616 1605 1617
f 1605 1606 1617
f 1617 1606 1618
f 1606 1607 1618
f 1618 1607 1619
f 1607 1608 1619
f 1619 1608 1620
f 1608 1609 1620
f 1620 1609 1621
f 1609 1598 1621
f 1621 1598 1610
f 1610 1611 1622
f 1622 1611 1623
f 1611 1612 1623
f 1623 1612 1624
f 1612 1613 1624
f 1624 1613 1625
f 1613 1614 1625
f 1625 1614 1626
f 1614 1615 1626
f 1626 1615 1627
f 1615 1616 1627
f 1627 1616 1628
f 1616 1617 1628
f 1628 1617 1629
f 1617 1618 1629
f 1629 1618 1630
f 1618 1619 1630
f 1630 1619 1631
f 1619 1620 1631
f 1631 1620 1632
f 1620 1621 1632
f 1632 1621 1633
f 1621 1610 1633
f 1633 1610 1622
f 1622 1623 1634
f 1634 1623 1635
f 1623 1624 1635
f 1635 1624 1636
f 1624 1625 1636
f 1636 1625 1637
f 1625 1626 1637
f 1637 1626 1638
f 1626 1627 1638
f 1638 1627 1639
f 1627 1628 1639
f 1639 1628 1640
f 1628 1629 1640
f 1640 1629 1641
f 1629 1630 1641
f 1641 1630 1642
f 1630 1631 1642
f 1642 1631 1643
f 1631 1632 1643
f 1643 1632 1644
f 1632 1633 1644
f 1644 1633 1645
f 1633 1622 1645
f 1645 1622 1634
f 1634 1635 1646
f 1646 1635 1647
f 1635 1636 1647
f 1647 1636 1648
f 1636 1637 1648
f 1648 1637 1649
f 1637 1638 1649
f 1649 1638 1650
f 1638 1639 1650
f 1650 1639 1651
f 1639 1640 1651
f 1651 1640 1652
f 1640 1641 1652
f 1652 1641 1653
f 1641 1642 1653
f 1653 1642 1654
f 1642 1643 1654
f 1654 1643 1655
f 1643 1644 1655
f 1655 1644 1656
f 1644 1645 1656
f 1656 1645 1657
f 1645 1634 1657
f 1657 1634 1646
f 1646 1647 1658
f 1658 1647 1659
f 1647 1648 1659
f 1659 1648 1660
f 1648 1649 1660
f 1660 1649 1661
f 1649 1650 1661
f 1661 1650 1662
f 1650 1651 1662
f 1662 1651 1663
f 1651 1652 1663
f 1663 1652 1664
f 1652 1653 1664
f 1664 1653 1665
f 1653 1654 1665
f 1665 1654 1666
f 1654 1655 1666
f 1666 1655 1667
f 1655 1656 1667
f 1667 1656 1668
f 1656 1657 1668
f 1668 1657 1669
f 1657 1646 1669
f 1669 1646 1658
f 1658 1659 1670
f 1670 1659 1671
f 1659 1660 1671
f 1671 1660 1672
f 1660 1661 1672
f 1672 1661 1673
f 1661 1662 1673
f 1673 1662 1674
f 1662 1663 1674
f 1674 1663 1675
f 1663 1664 1675
f 1675 1664 1676
f 1664 1665 1676
f 1676 1665 1677
f 1665 1666 1677
f 1677 1666 1678
f 1666 1667 1678
f 1678 1667 1679
f 1667 1668 1679
f 1679 1668 1680
f 1668 1669 1680
f 1680 1669 1681
f 1669 1658 1681
f 1681 1658 1670
f 1670 1671 1682
f 1682 1671 1683
f 1671 1672 1683
f 1683 1672 1684
f 1672 1673 1684
f 1684 1673 1685
f 1673 1674 1685
f 1685 1674 1686
f 1674 1675 1686
f 1686 1675 1687
f 1675 1676 1687
f 1687 1676 1688
f 1676 1677 1688
f 1688 1677 1689
f 1677 1678 1689
f 1689 1678 1690
f 1678 1679 1690
f 1690 1679 1691
f 1679 1680 1691
f 1691 1680 1692
f 1680 1681 1692
f 1692 1681 1693
f 1681 1670 1693
f 1693 1670 1682
f 1682 1683 1694
f 1694 1683 1695
f 1683 1684 1695
f 1695 1684 1696
f 1684 1685 1696
f 1696 1685 1697
f 1685 1686 1697
f 1697 1686 1698
f 1686 1687 1698
f 1698 1687 1699
f 1687 1688 1699
f 1699 1688 1700
f 1688 1689 1700
f 1700 1689 1701
f 1689 1690 1701
f 1701 1690 1702
f 1690 1691 1702
f 1702 1691 1703
f 1691 1692 1703
f 1703 1692 1704
f 1692 1693 1704
f 1704 1693 1705
f 1693 1682 1705
f 1705 1682 1694
f 1694 1695 1706
f 1706 1695 1707
f 1695 1696 1707
f 1707 1696 1708
f 1696 1697 1708
f 1708 1697 1709
f 1697 1698 1709
f 1709 1698 1710
f 1698 1699 1710
f 1710 1699 1711
f 1699 1700 1711
f 1711 1700 1712
f 1700 1701 1712
f 1712 1701 1713
f 1701 1702 1713
f 1713 1702 1714
f 1702 1703 1714
f 1714 1703 1715
f 1703 1704 1715
f 1715 1704 1716
f 1704 1705 1716
f 1716 1705 1717
f 1705 1694 1717
f 1717 1694 1706
f 1706 1707 1718
f 1718 1707 1719
f 1707 1708 1719
f 1719 1708 1720
f 1708 1709 1720
f 1720 1709 1721
f 1709 1710 1721
f 1721 1710 1722
f 1710 1711 1722
f 1722 1711 1723
f 1711 1712 1723
f 1723 1712 1724
f 1712 1713 1724
f 1724 1713 1725
f 1713 1714 1725
f 1725 1714 1726
f 1714 1715 1726
f 1726 1715 1727
f 1715 1716 1727
f 1727 1716 1728
f 1716 1717 1728
f 1728 1717 1729
f 1717 1706 1729
f 1729 1706 1718
f 1718 1719 1730
f 1730 1719 1731
f 1719 1720 1731
f 1731 1720 1732
f 1720 1721 1732
f 1732 1721 1733
f 1721 1722 1733
f 1733 1722 1734
f 1722 1723 1734
f 1734 1723 1735
f 1723 1724 1735
f 1735 1724 1736
f 1724 1725 1736
f 1736 1725 1737
f 1725 1726 1737
f 1737 1726 1738
f 1726 1727 1738
f 1738 1727 1739
f 1727 1728 1739
f 1739 1728 1740
f 1728 1729 1740
f 1740 1729 1741
f 1729 1718 1741
f 1741 1718 1730
f 1730 1731 1742
f 1742 1731 1743
f 1731 1732 1743
f 1743 1732 1744
f 1732 1733 1744
f 1744 1733 1745
f 1733 1734 1745
f 1745 1734 1746
f 1734 1735 1746
f 1746 1735 1747
f 1735 1736 1747
f 1747 1736 1748
f 1736 1737 1748
f 1748 1737 1749
f 1737 1738 1749
f 1749 1738 1750
f 1738 1739 1750
f 1750 1739 1751
f 1739 1740 1751
f 1751 1740 1752
f 1740 1741 1752
f 1752 1741 1753
f 1741 1730 1753
f 1753 1730 1742
f 1742 1743 1754
f 1754 1743 1755
f 1743 1744 1755
f 1755 1744 1756
f 1744 1745 1756
f 1756 1745 1757
f 1745 1746 1757
f 1757 1746 1758
f 1746 1747 1758
f 1758 1747 1759
f 1747 1748 1759
f 1759 1748 1760
f 1748 1749 1760
f 1760 1749 1761
f 1749 1750 1761
f 1761 1750 1762
f 1750 1751 1762
f 1762 1751 1763
f 1751 1752 1763
f 1763 1752 1764
f 1752 1753 1764
f 1764 1753 1765
f 1753 1742 1765
f 1765 1742 1754
f 1754 1755 1766
f 1766 1755 1767
f 1755 1756 1767
f 1767 1756 1768
f 1756 1757 1768
f 1768 1757 1769
f 1757 1758 1769
f 1769 1758 1770
f 1758 1759 1770
f 1770 1759 1771
f 1759 1760 1771
f 1771 1760 1772
f 1760 1761 1772
f 1772 1761 1773
f 1761 1762 1773
f 1773 1762 1774
f 1762 1763 1774
f 1774 1763 1775
f 1763 1764 1775
f 1775 1764 1776
f 1764 1765 1776
f 1776 1765 1777
f 1765 1754 1777
f 1777 1754 1766
f 1766 1767 1778
f 1778 1767 1779
f 1767 1768 1779
f 1779 1768 1780
f 1768 1769 1780
f 1780 1769 1781
f 1769 1770 1781
f 1781 1770 1782
f 1770 1771 1782
f 1782 1771 1783
f 1771 1772 1783
f 1783 1772 1784
f 1772 1773 1784
f 1784 1773 1785
f 1773 1774 1785
f 1785 1774 1786
f 1774 1775 1786
f 1786 1775 1787
f 1775 1776 1787
f 1787 1776 1788
f 1776 1777 1788
f 1788 1777 1789
f 1777 1766 1789
f 1789 1766 1778
f 1778 1779 1790
f 1790 1779 1791
f 1779 1780 1791
f 1791 1780 1792
f 1780 1781 1792
f 1792 1781 1793
f 1781 1782 1793
f 1793 1782 1794
f 1782 1783 1794
f 1794 1783 1795
f 1783 1784 1795
f 1795 1784 1796
f 1784 1785 1796
f 1796 1785 1797
f 1785 1786 1797
f 1797 1786 1798
f 1786 1787 1798
f 1798 1787 1799
f 1787 1788 1799
f 1799 1788 1800
f 1788 1789 1800
f 1800 1789 1801
f 1789 1778 1801
f 1801 1778 1790
f 1790 1791 1802
f 1802 1791 1803
f 1791 1792 1803
f 1803 1792 1804
f 1792 1793 1804
f 1804 1793 1805
f 1793 1794 1805
f 1805 1794 1806
f 1794 1795 1806
f 1806 1795 1807
f 1795 1796 1807
f 1807 1796 1808
f 1796 1797 1808
f 1808 1797 1809
f 1797 1798 1809
f 1809 1798 1810
f 1798 1799 1810
f 1810 1799 1811
f 1799 1800 1811
f 1811 1800 1812
f 1800 1801 1812
f 1812 1801 1813
f 1801 1790 1813
f 1813 1790 1802
f 1802 1803 1814
f 1814 1803 1815
f 1803 1804 1815
f 1815 1804 1816
f 1804 1805 1816
f 1816 1805 1817
f 1805 1806 1817
f 1817 1806 1818
f 1806 1807 1818
f 1818 1807 1819
f 1807 1808 1819
f 1819 1808 1820
f 1808 1809 1820
f 1820 1809 1821
f 1809 1810 1821
f 1821 1810 1822
f 1810 1811 1822
f 1822 1811 1823
f 1811 1812 1823
f 1823 1812 1824
f 1812 1813 1824
f 1824 1813 1825
f 1813 1802 1825
f 1825 1802 1814
f 1814 1815 1826
f 1826 1815 1827
f 1815 1816 1827
f 1827 1816 1828
f 1816 1817 1828
f 1828 1817 1829
f 1817 1818 1829
f 1829 1818 1830
f 1818 1819 1830
f 1830 1819 1831
f 1819 1820 1831
f 1831 1820 1832
f 1820 1821 1832
f 1832 1821 1833
f 1821 1822 1833
f 1833 1822 1834
f 1822 1823 1834
f 1834 1823 1835
f 1823 1824 1835
f 1835 1824 1836
f 1824 1825 1836
f 1836 1825 1837
f 1825 1814 1837
f 1837 1814 1826
f 1826 1827 1838
f 1838 1827 1839
f 1827 1828 1839
f 1839 1828 1840
f 1828 1829 1840
f 1840 1829 1841
f 1829 1830 1841
f 1841 1830 1842
f 1830 1831 1842
f 1842 1831 1843
f 1831 1832 1843
f 1843 1832 1844
f 1832 1833 1844
f 1844 1833 1845
f 1833 1834 1845
f 1845 1834 1846
f 1834 1835 1846
f 1846 1835 1847
f 1835 1836 1847
f 1847 1836 1848
f 1836 1837 1848
f 1848 1837 1849
f 1837 1826 1849
f 1849 1826 1838
f 1838 1839 1850
f 1850 1839 1851
f 1839 1840 1851
f 1851 1840 1852
f 1840 1841 1852
f 1852 1841 1853
f 1841 1842 1853
f 1853 1842 1854
f 1842 1843 1854
f 1854 1843 1855
f 1843 1844 1855
f 1855 1844 1856
f 1844 1845 1856
f 1856 1845 1857
f 1845 1846 1857
f 1857 1846 1858
f 1846 1847 1858
f 1858 1847 1859
f 1847 1848 1859
f 1859 1848 1860
f 1848 1849 1860
f 1860 1849 1861
f 1849 1838 1861
f 1861 1838 1850
f 1850 1851 1862
f 1862 1851 1863
f 1851 1852 1863
f 1863 1852 1864
f 1852 1853 1864
f 1864 1853 1865
f 1853 1854 1865
f 1865 1854 1866
f 1854 1855 1866
f 1866 1855 1867
f 1855 1856 1867
f 1867 1856 1868
f 1856 1857 1868
f 1868 1857 1869
f 1857 1858 1869
f 1869 1858 1870
f 1858 1859 1870
f 1870 1859 1871
f 1859 1860 1871
f 1871 1860 1872
f 1860 1861 1872
f 1872 1861 1873
f 1861 1850 1873
f 1873 1850 1862
f 1862 1863 1874
f 1874 1863 1875
f 1863 1864 1875
f 1875 1864 1876
f 1864 1865 1876
f 1876 1865 1877
f 1865 1866 1877
f 1877 1866 1878
f 1866 1867 1878
f 1878 1867 1879
f 1867 1868 1879
f 1879 1868 1880
f 1868 1869 1880
f 1880 1869 1881
f 1869 1870 1881
f 1881 1870 1882
f 1870 1871 1882
f 1882 1871 1883
f 1871 1872 1883
f 1883 1872 1884
f 1872 1873 1884
f 1884 1873 1885
f 1873 1862 1885
f 1885 1862 1874
f 1874 1875 1886
f 1886 1875 1887
f 1875 1876 1887
f 1887 1876 1888
f 1876 1877 1888
f 1888 1877 1889
f 1877 1878 1889
f 1889 1878 1890
f 1878 1879 1890
f 1890 1879 1891
f 1879 1880 1891
f 1891 1880 1892
f 1880 1881 1892
f 1892 1881 1893
f 1881 1882 1893
f 1893 1882 1894
f 1882 1883 1894
f 1894 1883 1895
f 1883 1884 1895
f 1895 1884 1896
f 1884 1885 1896
f 1896 1885 1897
f 1885 1874 1897
f 1897 1874 1886
f 1886 1887 1898
f 1898 1887 1899
f 1887 1888 1899
f 1899 1888 1900
f 1888 1889 1900
f 1900 1889 1901
f 1889 1890 1901
f 1901 1890 1902
f 1890 1891 1902
f 1902 1891 1903
f 1891 1892 1903
f 1903 1892 1904
f 1892 1893 1904
f 1904 1893 1905
f 1893 1894 1905
f 1905 1894 1906
f 1894 1895 1906
f 1906 1895 1907
f 1895 1896 1907
f 1907 1896 1908
f 1896 1897 1908
f 1908 1897 1909
f 1897 1886 1909
f 1909 1886 1898
f 1898 1899 1910
f 1910 1899 1911
f 1899 1900 1911
f 1911 1900 1912
f 1900 1901 1912
f 1912 1901 1913
f 1901 1902 1913
f 1913 1902 1914
f 1902 1903 1914
f 1914 1903 1915
f 1903 1904 1915
f 1915 1904 1916
f 1904 1905 1916
f 1916 1905 1917
f 1905 1906 1917
f 1917 1906 1918
f 1906 1907 1918
f 1918 1907 1919
f 1907 1908 1919
f 1919 1908 1920
f 1908 1909 1920
f 1920 1909 1921
f 1909 1898 1921
f 1921 1898 1910
f 1910 1911 1922
f 1922 1911 1923
f 1911 1912 1923
f 1923 1912 1924
f 1912 1913 1924
f 1924 1913 1925
f 1913 1914 1925
f 1925 1914 1926
f 1914 1915 1926
f 1926 1915 1927
f 1915 1916 1927
f 1927 1916 1928
f 1916 1917 1928
f 1928 1917 1929
f 1917 1918 1929
f 1929 1918 1930
f 1918 1919 1930
f 1930 1919 1931
f 1919 1920 1931
f 1931 1920 1932
f 1920 1921 1932
f 1932 1921 1933
f 1921 1910 1933
f 1933 1910 1922
f 1922 1923 1934
f 1934 1923 1935
f 1923 1924 1935
f 1935 1924 1936
f 1924 1925 1936
f 1936 1925 1937
f 1925 1926 1937
f 1937 1926 1938
f 1926 1927 1938
f 1938 1927 1939
f 1927 1928 1939
f 1939 1928 1940
f 1928 1929 1940
f 1940 1929 1941
f 1929 1930 1941
f 1941 1930 1942
f 1930 1931 1942
f 1942 1931 1943
f 1931 1932 1943
f 1943 1932 1944
f 1932 1933 1944
f 1944 1933 1945
f 1933 1922 1945
f 1945 1922 1934
f 1934 1935 1946
f 1946 1935 1947
f 1935 1936 1947
f 1947 1936 1948
f 1936 1937 1948
f 1948 1937 1949
f 1937 1938 1949
f 1949 1938 1950
f 1938 1939 1950
f 1950 1939 1951
f 1939 1940 1951
f 1951 1940 1952
f 1940 1941 1952
f 1952 1941 1953
f 1941 1942 1953
f 1953 1942 1954
f 1942 1943 1954
f 1954 1943 1955
f 1943 1944 1955
f 1955 1944 1956
f 1944 1945 1956
f 1956 1945 1957
f 1945 1934 1957
f 1957 1934 1946
f 1946 1947 1958
f 1958 1947 1959
f 1947 1948 1959
f 1959 1948 1960
f 1948 1949 1960
f 1960 1949 1961
f 1949 1950 1961
f 1961 1950 1962
f 1950 1951 1962
f 1962 1951 1963
f 1951 1952 1963
f 1963 1952 1964
f 1952 1953 1964
f 1964 1953 1965
f 1953 1954 1965
f 1965 1954 1966
f 1954 1955 1966
f 1966 1955 1967
f 1955 1956 1967
f 1967 1956 1968
f 1956 1957 1968
f 1968 1957 1969
f 1957 1946 1969
f 1969 1946 1958
f 1958 1959 1970
f 1970 1959 1971
f 1959 1960 1971
f 1971 1960 1972
f 1960 1961 1972
f 1972 1961 1973
f 1961 1962 1973
f 1973 1962 1974
f 1962 1963 1974
f 1974 1963 1975
f 1963 1964 1975
f 1975 1964 1976
f 1964 1965 1976
f 1976 1965 1977
f 1965 1966 1977
f 1977 1966 1978
f 1966 1967 1978
f 1978 1967 1979
f 1967 1968 1979
f 1979 1968 1980
f 1968 1969 1980
f 1980 1969 1981
f 1969 1958 1981
f 1981 1958 1970
f 1970 1971 1982
f 1982 1971 1983
f 1971 1972 1983
f 1983 1972 1984
f 1972 1973 1984
f 1984 1973 1985
f 1973 1974 1985
f 1985 1974 1986
f 1974 1975 1986
f 1986 1975 1987
f 1975 1976 1987
f 1987 1976 1988
f 1976 1977 1988
f 1988 1977 1989
f 1977 1978 1989
f 1989 1978 1990
f 1978 1979 1990
f 1990 1979 1991
f 1979 1980 1991
f 1991 1980 1992
f 1980 1981 1992
f 1992 1981 1993
f 1981 1970 1993
f 1993 1970 1982
f 1982 1983 1994
f 1994 1983 1994
f 1983 1984 1994
f 1994 1984 1994
f 1984 1985 1994
f 1994 1985 1994
f 1985 1986 1994
f 1994 1986 1994
f 1986 1987 1994
f 1994 1987 1994
f 1987 1988 1994
f 1994 1988 1994
f 1988 1989 1994
f 1994 1989 1994
f 1989 1990 1994
f 1994 1990 1994
f 1990 1991 1994
f 1994 1991 1994
f 1991 1992 1994
f 1994 1992 1994
f 1992 1993 1994
f 1994 1993 1994
f 1993 1982 1994
f 1994 1982 1994

g Path_(7)
v 124.57033 125.73818 27.0
v 124.57033 124.95962 27.0
v 124.26317 125.06392 26.760853
v 124.03831 125.3489 26.585785
v 123.956 125.73818 26.521706
v 124.03831 126.127464 26.585785
v 124.26317 126.41244 26.760853
v 124.57033 126.51675 27.0
v 124.877495 126.41244 27.239147
v 125.102356 126.127464 27.414215
v 125.18466 125.73818 27.478294
v 125.102356 125.3489 27.414215
v 124.877495 125.06392 27.239147
v 125.15276 124.95962 26.251917
v 124.84329 125.06392 26.015766
v 124.61674 125.3489 25.84289
v 124.53382 125.73818 25.779613
v 124.61674 126.127464 25.84289
v 124.84329 126.41244 26.015766
v 125.15276 126.51675 26.251917
v 125.462234 126.41244 26.48807
v 125.68878 126.127464 26.660944
v 125.771706 125.73818 26.72422
v 125.68878 125.3489 26.660944
v 125.462234 125.06392 26.48807
v 125.72055 124.95962 25.49266
v 125.3927 125.06392 25.282763
v 125.1527 125.3489 25.129107
v 125.06486 125.73818 25.072863
v 125.1527 126.127464 25.129107
v 125.3927 126.41244 25.282763
v 125.72055 126.51675 25.49266
v 126.04839 126.41244 25.70256
v 126.2884 126.127464 25.856216
v 126.37624 125.73818 25.912458
v 126.2884 125.3489 25.856216
v 126.04839 125.06392 25.70256
v 126.17246 124.95962 24.659218
v 125.81607 125.06392 24.50261
v 125.555176 125.3489 24.387962
v 125.45969 125.73818 24.345999
v 125.555176 126.127464 24.387962
v 125.81607 126.41244 24.50261
v 126.17246 126.51675 24.659218
v 126.528854 126.41244 24.815828
v 126.78975 126.127464 24.930473
v 126.88525 125.73818 24.972437
v 126.78975 125.3489 24.930473
v 126.528854 125.06392 24.815828
v 126.47094 124.95973 23.75347
v 126.18807 125.070755 23.488087
v 125.98363 125.36061 23.294962
v 125.9124 125.75164 23.225845
v 125.993454 126.13906 23.299255
v 126.20509 126.41907 23.495523
v 126.49059 126.516624 23.762058
v 126.77346 126.4056 24.027443
v 126.9779 126.115746 24.220568
v 127.04913 125.72472 24.289684
v 126.96807 125.337296 24.216272
v 126.75644 125.0573 24.020006
v 127.328186 124.96405 23.274412
v 127.24016 125.109116 22.930208
v 127.18289 125.42274 22.699295
v 127.17173 125.82088 22.643541
v 127.209656 126.19686 22.777887
v 127.286514 126.449936 23.066338
v 127.381714 126.51231 23.431599
v 127.469734 126.36724 23.7758
v 127.527 126.05362 24.006716
v 127.53817 125.65548 24.06247
v 127.50024 125.279495 23.928122
v 127.42338 125.02642 23.639673
v 128.14641 124.994576 23.053743
v 128.09152 125.224266 22.747515
v 128.0924 125.58692 22.579163
v 128.14882 125.98535 22.593796
v 128.24565 126.31281 22.787495
v 128.35693 126.48156 23.108356
v 128.45288 126.44637 23.470407
v 128.50775 126.21668 23.776636
v 128.50687 125.854034 23.944988
v 128.45045 125.4556 23.930355
v 128.35364 125.128136 23.736656
v 128.24234 124.95939 23.415794
v 128.78264 124.87299 22.660269
v 128.83286 125.107155 22.310268
v 128.96579 125.449455 22.108868
v 129.14583 125.808174 22.110035
v 129.3247 126.08719 22.313456
v 129.45451 126.21175 22.664621
v 129.50047 126.14847 23.06944
v 129.45026 125.914314 23.419443
v 129.31732 125.572014 23.620842
v 129.13728 125.213295 23.619675
v 128.9584 124.93428 23.416256
v 128.82858 124.809715 23.065088
v 129.59804 124.24636 22.855404
v 129.68001 124.402664 22.4918
v 129.82124 124.70514 22.265541
v 129.98393 125.07274 22.237255
v 130.12445 125.40696 22.414518
v 130.20518 125.618256 22.749836
v 130.20447 125.65 23.153358
v 130.12251 125.4937 23.516962
v 129.98126 125.19122 23.743221
v 129.81859 124.82362 23.771507
v 129.67805 124.4894 23.594244
v 129.59734 124.27811 23.258926
v 130.59523 124.04866 22.814436
v 130.65552 124.23178 22.460527
v 130.76308 124.55845 22.250431
v 130.88907 124.94113 22.24044
v 130.99976 125.27729 22.433237
v 131.06544 125.47685 22.777157
v 131.06857 125.48634 23.18005
v 131.00827 125.30322 23.533958
v 130.90071 124.976555 23.744055
v 130.77472 124.59387 23.754044
v 130.66405 124.25771 23.561249
v 130.59834 124.05815 23.217329
v 131.39818 123.65145 22.870497
v 131.49716 123.798355 22.522045
v 131.64723 124.09575 22.313704
v 131.8082 124.46393 22.301296
v 131.9369 124.80425 22.488148
v 131.99887 125.02553 22.824192
v 131.97751 125.06846 23.219385
v 131.87852 124.921555 23.567835
v 131.72845 124.62417 23.776176
v 131.56749 124.25598 23.788584
v 131.43878 123.915665 23.601732
v 131.37682 123.69439 23.26569
v 132.35072 123.29121 23.07965
v 132.50516 123.42736 22.747467
v 132.67441 123.723976 22.538708
v 132.81314 124.10159 22.50931
v 132.88417 124.45901 22.667149
v 132.86848 124.70047 22.969933
v 132.77026 124.76128 23.33653
v 132.61583 124.62512 23.668715
v 132.44658 124.3285 23.877474
v 132.30785 123.95089 23.906872
v 132.23682 123.59347 23.749033
v 132.2525 123.35201 23.446249
v 133.23772 123.013504 23.617996
v 133.33357 123.039 23.246296
v 133.44597 123.259415 22.942017
v 133.5448 123.615685 22.786692
v 133.60356 124.012344 22.821938
v 133.60654 124.34312 23.038313
v 133.5529 124.51937 23.377838
v 133.45705 124.49387 23.749537
v 133.34464 124.27346 24.053816
v 133.24582 123.91719 24.20914
v 133.18704 123.52052 24.173895
v 133.18408 123.18975 23.95752
v 134.15845 122.96635 23.46173
v 134.28098 123.07802 23.12207
v 134.41957 123.36173 22.891895
v 134.5371 123.74147 22.832878
v 134.60205 124.11547 22.960833
v 134.59703 124.38352 23.241474
v 134.52339 124.47381 23.599606
v 134.40085 124.36214 23.939264
v 134.26225 124.07842 24.16944
v 134.14473 123.698685 24.228456
v 134.07979 123.324684 24.100502
v 134.0848 123.05663 23.81986
v 134.89566 122.63059 23.632498
v 135.05898 122.837944 23.326118
v 135.23506 123.17246 23.188261
v 135.37675 123.54452 23.255863
v 135.44606 123.854416 23.51081
v 135.42444 124.01912 23.884792
v 135.31766 123.99449 24.2776
v 135.15434 123.78714 24.583979
v 134.97826 123.45262 24.721836
v 134.83658 123.08057 24.654234
v 134.76726 122.77067 24.399284
v 134.7889 122.605965 24.025303
v 135.92848 122.328514 23.643341
v 135.96645 122.59703 23.345274
v 136.01518 122.97783 23.22266
v 136.06165 123.36887 23.308355
v 136.09335 123.66538 23.579397
v 136.10184 123.78791 23.96316
v 136.08482 123.70363 24.356815
v 136.04686 123.43511 24.654882
v 135.99812 123.05431 24.777496
v 135.95166 122.66327 24.691801
v 135.91994 122.36676 24.42076
v 135.91145 122.24423 24.036997
v 137.11005 122.37603 23.723345
v 137.05888 122.60625 23.396538
v 136.97911 122.96513 23.231432
v 136.8921 123.35652 23.272264
v 136.82118 123.67554 23.508099
v 136.78534 123.83671 23.875738
v 136.79419 123.796844 24.276678
v 136.84535 123.56663 24.603485
v 136.92511 123.20774 24.76859
v 137.01212 122.81635 24.727757
v 137.08304 122.49734 24.491924
v 137.11888 122.33617 24.124283
v 137.97322 122.66601 23.878738
v 137.95998 122.82958 23.511179
v 137.91414 123.15222 23.27354
v 137.84799 123.547485 23.229502
v 137.77927 123.909454 23.39086
v 137.72638 124.141136 23.71438
v 137.70348 124.180466 24.113377
v 137.71674 124.01689 24.480938
v 137.76257 123.694244 24.718575
v 137.8287 123.29899 24.762615
v 137.89745 122.93702 24.601257
v 137.95033 122.70533 24.277735
v 138.77092 122.625114 24.004549
v 138.88481 122.758575 23.645607
v 138.9715 123.064125 23.393646
v 139.00775 123.4599 23.316183
v 138.98386 123.83984 23.433971
v 138.90622 124.10215 23.71545
v 138.79565 124.176544 24.0852
v 138.68176 124.04308 24.444141
v 138.5951 123.737526 24.696102
v 138.55884 123.34176 24.773565
v 138.58272 122.961815 24.655777
v 138.66035 122.6995 24.374298
v 139.47017 122.58577 24.350761
v 139.67564 122.66999 24.023972
v 139.86427 122.936485 23.813747
v 139.98552 123.31385 23.776413
v 140.0069 123.70097 23.921976
v 139.92267 123.994125 24.211432
v 139.75542 124.11475 24.56722
v 139.54994 124.03054 24.894009
v 139.36131 123.764046 25.104235
v 139.24007 123.38668 25.141567
v 139.21869 122.99956 24.996004
v 139.30292 122.706406 24.706549
v 140.3438 122.31694 24.89146
v 140.5126 122.51416 24.62141
v 140.65054 122.856575 24.47371
v 140.72066 123.25244 24.487934
v 140.70415 123.59568 24.660273
v 140.60545 123.79433 24.944548
v 140.451 123.79515 25.264585
v 140.2822 123.59793 25.534636
v 140.14426 123.255516 25.682337
v 140.07414 122.85965 25.668112
v 140.09065 122.51641 25.495773
v 140.18935 122.317764 25.2115
v 141.2792 122.22228 25.160658
v 141.41576 122.31072 24.81089
v 141.52324 122.583855 24.560614
v 141.57288 122.96848 24.47689
v 141.55135 123.36156 24.582151
v 141.46443 123.65775 24.848194
v 141.3354 123.777695 25.203732
v 141.19885 123.689255 25.5535
v 141.09137 123.41613 25.803776
v 141.04173 123.031494 25.887499
v 141.06326 122.63842 25.782238
v 141.15018 122.342224 25.516195
v 142.104 122.23653 25.541586
v 142.20401 122.34904 25.18997
v 142.2957 122.63899 24.941782
v 142.35449 123.0287 24.863523
v 142.36465 123.413734 24.976162
v 142.32346 123.69093 25.24952
v 142.24193 123.78601 25.610346
v 142.14194 123.6735 25.961962
v 142.05025 123.383545 26.210152
v 141.99144 122.99384 26.28841
v 141.98128 122.6088 26.17577
v 142.02248 122.33161 25.902414
v 142.78671 122.1125 25.62444
v 142.88919 122.14355 25.228367
v 143.04843 122.35623 24.932873
v 143.22174 122.69356 24.817135
v 143.36272 123.06515 24.912167
v 143.43356 123.37142 25.192501
v 143.4153 123.53033 25.583025
v 143.3128 123.499275 25.979097
v 143.15358 123.2866 26.27459
v 142.98026 122.94927 26.390327
v 142.83928 122.57768 26.295298
v 142.76845 122.27141 26.014963
v 143.54222 121.5927 25.871532
v 143.65775 121.687675 25.491892
v 143.81854 121.95086 25.237864
v 143.98149 122.31173 25.177511
v 144.10297 122.673584 25.327007
v 144.15039 122.93947 25.646296
v 144.11107 123.03814 26.049822
v 143.99554 122.94316 26.42946
v 143.83476 122.67998 26.68349
v 143.6718 122.319115 26.743843
v 143.55034 121.95726 26.594347
v 143.50291 121.691376 26.275059
v 144.5473 121.39445 25.980495
v 144.58574 121.50197 25.59469
v 144.67061 121.781364 25.318827
v 144.77916 122.15778 25.22682
v 144.8823 122.53035 25.343323
v 144.95241 122.79925 25.63712
v 144.97069 122.89241 26.029488
v 144.93225 122.78489 26.41529
v 144.84738 122.50549 26.691154
v 144.73883 122.129074 26.783163
v 144.6357 121.75651 26.666658
v 144.56558 121.48762 26.372862
v 145.45094 121.05119 25.957445
v 145.59879 121.16147 25.597063
v 145.75829 121.44318 25.35907
v 145.88672 121.82084 25.307238
v 145.94968 122.19326 25.455454
v 145.93027 122.46065 25.764004
v 145.83371 122.55135 26.150211
v 145.68588 122.44108 26.510593
v 145.52637 122.15937 26.748587
v 145.39793 121.78171 26.800419
v 145.33499 121.40929 26.652203
v 145.3544 121.1419 26.343653
v 146.24461 120.964355 26.121717
v 146.53233 121.10929 25.96443
v 146.79353 121.40078 25.89942
v 146.95822 121.76073 25.944103
v 146.98227 122.09268 26.086508
v 146.85924 122.30769 26.288479
v 146.6221 122.34816 26.495895
v 146.33438 122.203224 26.653183
v 146.0732 121.91173 26.718193
v 145.90851 121.55179 26.67351
v 145.88445 121.21983 26.531105
v 146.00748 121.00482 26.329134
v 146.72118 120.363556 26.665615
v 147.0645 120.485695 26.524508
v 147.38156 120.723495 26.577116
v 147.5874 121.013245 26.809343
v 147.62686 121.2773 27.158966
v 147.48938 121.4449 27.532303
v 147.21178 121.47115 27.829317
v 146.86845 121.349014 27.970425
v 146.55138 121.111206 27.917816
v 146.34554 120.821465 27.685589
v 146.30608 120.55741 27.335966
v 146.44357 120.3898 26.96263
v 146.89809 121.01213 27.058311
usemtl mat_21
s 1
f 1995 1995 1996
f 1996 1995 1997
f 1995 1995 1997
f 1997 1995 1998
f 1995 1995 1998
f 1998 1995 1999
f 1995 1995 1999
f 1999 1995 2000
f 1995 1995 2000
f 2000 1995 2001
f 1995 1995 2001
f 2001 1995 2002
f 1995 1995 2002
f 2002 1995 2003
f 1995 1995 2003
f 2003 1995 2004
f 1995 1995 2004
f 2004 1995 2005
f 1995 1995 2005
f 2005 1995 2006
f 1995 1995 2006
f 2006 1995 2007
f 1995 1995 2007
f 2007 1995 1996
f 1996 1997 2008
f 2008 1997 2009
f 1997 1998 2009
f 2009 1998 2010
f 1998 1999 2010
f 2010 1999 2011
f 1999 2000 2011
f 2011 2000 2012
f 2000 2001 2012
f 2012 2001 2013
f 2001 2002 2013
f 2013 2002 2014
f 2002 2003 2014
f 2014 2003 2015
f 2003 2004 2015
f 2015 2004 2016
f 2004 2005 2016
f 2016 2005 2017
f 2005 2006 2017
f 2017 2006 2018
f 2006 2007 2018
f 2018 2007 2019
f 2007 1996 2019
f 2019 1996 2008
f 2008 2009 2020
f 2020 2009 2021
f 2009 2010 2021
f 2021 2010 2022
f 2010 2011 2022
f 2022 2011 2023
f 2011 2012 2023
f 2023 2012 2024
f 2012 2013 2024
f 2024 2013 2025
f 2013 2014 2025
f 2025 2014 2026
f 2014 2015 2026
f 2026 2015 2027
f 2015 2016 2027
f 2027 2016 2028
f 2016 2017 2028
f 2028 2017 2029
f 2017 2018 2029
f 2029 2018 2030
f 2018 2019 2030
f 2030 2019 2031
f 2019 2008 2031
f 2031 2008 2020
f 2020 2021 2032
f 2032 2021 2033
f 2021 2022 2033
f 2033 2022 2034
f 2022 2023 2034
f 2034 2023 2035
f 2023 2024 2035
f 2035 2024 2036
f 2024 2025 2036
f 2036 2025 2037
f 2025 2026 2037
f 2037 2026 2038
f 2026 2027 2038
f 2038 2027 2039
f 2027 2028 2039
f 2039 2028 2040
f 2028 2029 2040
f 2040 2029 2041
f 2029 2030 2041
f 2041 2030 2042
f 2030 2031 2042
f 2042 2031 2043
f 2031 2020 2043
f 2043 2020 2032
f 2032 2033 2044
f 2044 2033 2045
f 2033 2034 2045
f 2045 2034 2046
f 2034 2035 2046
f 2046 2035 2047
f 2035 2036 2047
f 2047 2036 2048
f 2036 2037 2048
f 2048 2037 2049
f 2037 2038 2049
f 2049 2038 2050
f 2038 2039 2050
f 2050 2039 2051
f 2039 2040 2051
f 2051 2040 2052
f 2040 2041 2052
f 2052 2041 2053
f 2041 2042 2053
f 2053 2042 2054
f 2042 2043 2054
f 2054 2043 2055
f 2043 2032 2055
f 2055 2032 2044
f 2044 2045 2056
f 2056 2045 2057
f 2045 2046 2057
f 2057 2046 2058
f 2046 2047 2058
f 2058 2047 2059
f 2047 2048 2059
f 2059 2048 2060
f 2048 2049 2060
f 2060 2049 2061
f 2049 2050 2061
f 2061 2050 2062
f 2050 2051 2062
f 2062 2051 2063
f 2051 2052 2063
f 2063 2052 2064
f 2052 2053 2064
f 2064 2053 2065
f 2053 2054 2065
f 2065 2054 2066
f 2054 2055 2066
f 2066 2055 2067
f 2055 2044 2067
f 2067 2044 2056
f 2056 2057 2068
f 2068 2057 2069
f 2057 2058 2069
f 2069 2058 2070
f 2058 2059 2070
f 2070 2059 2071
f 2059 2060 2071
f 2071 2060 2072
f 2060 2061 2072
f 2072 2061 2073
f 2061 2062 2073
f 2073 2062 2074
f 2062 2063 2074
f 2074 2063 2075
f 2063 2064 2075
f 2075 2064 2076
f 2064 2065 2076
f 2076 2065 2077
f 2065 2066 2077
f 2077 2066 2078
f 2066 2067 2078
f 2078 2067 2079
f 2067 2056 2079
f 2079 2056 2068
f 2068 2069 2080
f 2080 2069 2081
f 2069 2070 2081
f 2081 2070 2082
f 2070 2071 2082
f 2082 2071 2083
f 2071 2072 2083
f 2083 2072 2084
f 2072 2073 2084
f 2084 2073 2085
f 2073 2074 2085
f 2085 2074 2086
f 2074 2075 2086
f 2086 2075 2087
f 2075 2076 2087
f 2087 2076 2088
f 2076 2077 2088
f 2088 2077 2089
f 2077 2078 2089
f 2089 2078 2090
f 2078 2079 2090
f 2090 2079 2091
f 2079 2068 2091
f 2091 2068 2080
f 2080 2081 2092
f 2092 2081 2093
f 2081 2082 2093
f 2093 2082 2094
f 2082 2083 2094
f 2094 2083 2095
f 2083 2084 2095
f 2095 2084 2096
f 2084 2085 2096
f 2096 2085 2097
f 2085 2086 2097
f 2097 2086 2098
f 2086 2087 2098
f 2098 2087 2099
f 2087 2088 2099
f 2099 2088 2100
f 2088 2089 2100
f 2100 2089 2101
f 2089 2090 2101
f 2101 2090 2102
f 2090 2091 2102
f 2102 2091 2103
f 2091 2080 2103
f 2103 2080 2092
f 2092 2093 2104
f 2104 2093 2105
f 2093 2094 2105
f 2105 2094 2106
f 2094 2095 2106
f 2106 2095 2107
f 2095 2096 2107
f 2107 2096 2108
f 2096 2097 2108
f 2108 2097 2109
f 2097 2098 2109
f 2109 2098 2110
f 2098 2099 2110
f 2110 2099 2111
f 2099 2100 2111
f 2111 2100 2112
f 2100 2101 2112
f 2112 2101 2113
f 2101 2102 2113
f 2113 2102 2114
f 2102 2103 2114
f 2114 2103 2115
f 2103 2092 2115
f 2115 2092 2104
f 2104 2105 2116
f 2116 2105 2117
f 2105 2106 2117
f 2117 2106 2118
f 2106 2107 2118
f 2118 2107 2119
f 2107 2108 2119
f 2119 2108 2120
f 2108 2109 2120
f 2120 2109 2121
f 2109 2110 2121
f 2121 2110 2122
f 2110 2111 2122
f 2122 2111 2123
f 2111 2112 2123
f 2123 2112 2124
f 2112 2113 2124
f 2124 2113 2125
f 2113 2114 2125
f 2125 2114 2126
f 2114 2115 2126
f 2126 2115 2127
f 2115 2104 2127
f 2127 2104 2116
f 2116 2117 2128
f 2128 2117 2129
f 2117 2118 2129
f 2129 2118 2130
f 2118 2119 2130
f 2130 2119 2131
f 2119 2120 2131
f 2131 2120 2132
f 2120 2121 2132
f 2132 2121 2133
f 2121 2122 2133
f 2133 2122 2134
f 2122 2123 2134
f 2134 2123 2135
f 2123 2124 2135
f 2135 2124 2136
f 2124 2125 2136
f 2136 2125 2137
f 2125 2126 2137
f 2137 2126 2138
f 2126 2127 2138
f 2138 2127 2139
f 2127 2116 2139
f 2139 2116 2128
f 2128 2129 2140
f 2140 2129 2141
f 2129 2130 2141
f 2141 2130 2142
f 2130 2131 2142
f 2142 2131 2143
f 2131 2132 2143
f 2143 2132 2144
f 2132 2133 2144
f 2144 2133 2145
f 2133 2134 2145
f 2145 2134 2146
f 2134 2135 2146
f 2146 2135 2147
f 2135 2136 2147
f 2147 2136 2148
f 2136 2137 2148
f 2148 2137 2149
f 2137 2138 2149
f 2149 2138 2150
f 2138 2139 2150
f 2150 2139 2151
f 2139 2128 2151
f 2151 2128 2140
f 2140 2141 2152
f 2152 2141 2153
f 2141 2142 2153
f 2153 2142 2154
f 2142 2143 2154
f 2154 2143 2155
f 2143 2144 2155
f 2155 2144 2156
f 2144 2145 2156
f 2156 2145 2157
f 2145 2146 2157
f 2157 2146 2158
f 2146 2147 2158
f 2158 2147 2159
f 2147 2148 2159
f 2159 2148 2160
f 2148 2149 2160
f 2160 2149 2161
f 2149 2150 2161
f 2161 2150 2162
f 2150 2151 2162
f 2162 2151 2163
f 2151 2140 2163
f 2163 2140 2152
f 2152 2153 2164
f 2164 2153 2165
f 2153 2154 2165
f 2165 2154 2166
f 2154 2155 2166
f 2166 2155 2167
f 2155 2156 2167
f 2167 2156 2168
f 2156 2157 2168
f 2168 2157 2169
f 2157 2158 2169
f 2169 2158 2170
f 2158 2159 2170
f 2170 2159 2171
f 2159 2160 2171
f 2171 2160 2172
f 2160 2161 2172
f 2172 2161 2173
f 2161 2162 2173
f 2173 2162 2174
f 2162 2163 2174
f 2174 2163 2175
f 2163 2152 2175
f 2175 2152 2164
f 2164 2165 2176
f 2176 2165 2177
f 2165 2166 2177
f 2177 2166 2178
f 2166 2167 2178
f 2178 2167 2179
f 2167 2168 2179
f 2179 2168 2180
f 2168 2169 2180
f 2180 2169 2181
f 2169 2170 2181
f 2181 2170 2182
f 2170 2171 2182
f 2182 2171 2183
f 2171 2172 2183
f 2183 2172 2184
f 2172 2173 2184
f 2184 2173 2185
f 2173 2174 2185
f 2185 2174 2186
f 2174 2175 2186
f 2186 2175 2187
f 2175 2164 2187
f 2187 2164 2176
f 2176 2177 2188
f 2188 2177 2189
f 2177 2178 2189
f 2189 2178 2190
f 2178 2179 2190
f 2190 2179 2191
f 2179 2180 2191
f 2191 2180 2192
f 2180 2181 2192
f 2192 2181 2193
f 2181 2182 2193
f 2193 2182 2194
f 2182 2183 2194
f 2194 2183 2195
f 2183 2184 2195
f 2195 2184 2196
f 2184 2185 2196
f 2196 2185 2197
f 2185 2186 2197
f 2197 2186 2198
f 2186 2187 2198
f 2198 2187 2199
f 2187 2176 2199
f 2199 2176 2188
f 2188 2189 2200
f 2200 2189 2201
f 2189 2190 2201
f 2201 2190 2202
f 2190 2191 2202
f 2202 2191 2203
f 2191 2192 2203
f 2203 2192 2204
f 2192 2193 2204
f 2204 2193 2205
f 2193 2194 2205
f 2205 2194 2206
f 2194 2195 2206
f 2206 2195 2207
f 2195 2196 2207
f 2207 2196 2208
f 2196 2197 2208
f 2208 2197 2209
f 2197 2198 2209
f 2209 2198 2210
f 2198 2199 2210
f 2210 2199 2211
f 2199 2188 2211
f 2211 2188 2200
f 2200 2201 2212
f 2212 2201 2213
f 2201 2202 2213
f 2213 2202 2214
f 2202 2203 2214
f 2214 2203 2215
f 2203 2204 2215
f 2215 2204 2216
f 2204 2205 2216
f 2216 2205 2217
f 2205 2206 2217
f 2217 2206 2218
f 2206 2207 2218
f 2218 2207 2219
f 2207 2208 2219
f 2219 2208 2220
f 2208 2209 2220
f 2220 2209 2221
f 2209 2210 2221
f 2221 2210 2222
f 2210 2211 2222
f 2222 2211 2223
f 2211 2200 2223
f 2223 2200 2212
f 2212 2213 2224
f 2224 2213 2225
f 2213 2214 2225
f 2225 2214 2226
f 2214 2215 2226
f 2226 2215 2227
f 2215 2216 2227
f 2227 2216 2228
f 2216 2217 2228
f 2228 2217 2229
f 2217 2218 2229
f 2229 2218 2230
f 2218 2219 2230
f 2230 2219 2231
f 2219 2220 2231
f 2231 2220 2232
f 2220 2221 2232
f 2232 2221 2233
f 2221 2222 2233
f 2233 2222 2234
f 2222 2223 2234
f 2234 2223 2235
f 2223 2212 2235
f 2235 2212 2224
f 2224 2225 2236
f 2236 2225 2237
f 2225 2226 2237
f 2237 2226 2238
f 2226 2227 2238
f 2238 2227 2239
f 2227 2228 2239
f 2239 2228 2240
f 2228 2229 2240
f 2240 2229 2241
f 2229 2230 2241
f 2241 2230 2242
f 2230 2231 2242
f 2242 2231 2243
f 2231 2232 2243
f 2243 2232 2244
f 2232 2233 2244
f 2244 2233 2245
f 2233 2234 2245
f 2245 2234 2246
f 2234 2235 2246
f 2246 2235 2247
f 2235 2224 2247
f 2247 2224 2236
f 2236 2237 2248
f 2248 2237 2249
f 2237 2238 2249
f 2249 2238 2250
f 2238 2239 2250
f 2250 2239 2251
f 2239 2240 2251
f 2251 2240 2252
f 2240 2241 2252
f 2252 2241 2253
f 2241 2242 2253
f 2253 2242 2254
f 2242 2243 2254
f 2254 2243 2255
f 2243 2244 2255
f 2255 2244 2256
f 2244 2245 2256
f 2256 2245 2257
f 2245 2246 2257
f 2257 2246 2258
f 2246 2247 2258
f 2258 2247 2259
f 2247 2236 2259
f 2259 2236 2248
f 2248 2249 2260
f 2260 2249 2261
f 2249 2250 2261
f 2261 2250 2262
f 2250 2251 2262
f 2262 2251 2263
f 2251 2252 2263
f 2263 2252 2264
f 2252 2253 2264
f 2264 2253 2265
f 2253 2254 2265
f 2265 2254 2266
f 2254 2255 2266
f 2266 2255 2267
f 2255 2256 2267
f 2267 2256 2268
f 2256 2257 2268
f 2268 2257 2269
f 2257 2258 2269
f 2269 2258 2270
f 2258 2259 2270
f 2270 2259 2271
f 2259 2248 2271
f 2271 2248 2260
f 2260 2261 2272
f 2272 2261 2273
f 2261 2262 2273
f 2273 2262 2274
f 2262 2263 2274
f 2274 2263 2275
f 2263 2264 2275
f 2275 2264 2276
f 2264 2265 2276
f 2276 2265 2277
f 2265 2266 2277
f 2277 2266 2278
f 2266 2267 2278
f 2278 2267 2279
f 2267 2268 2279
f 2279 2268 2280
f 2268 2269 2280
f 2280 2269 2281
f 2269 2270 2281
f 2281 2270 2282
f 2270 2271 2282
f 2282 2271 2283
f 2271 2260 2283
f 2283 2260 2272
f 2272 2273 2284
f 2284 2273 2285
f 2273 2274 2285
f 2285 2274 2286
f 2274 2275 2286
f 2286 2275 2287
f 2275 2276 2287
f 2287 2276 2288
f 2276 2277 2288
f 2288 2277 2289
f 2277 2278 2289
f 2289 2278 2290
f 2278 2279 2290
f 2290 2279 2291
f 2279 2280 2291
f 2291 2280 2292
f 2280 2281 2292
f 2292 2281 2293
f 2281 2282 2293
f 2293 2282 2294
f 2282 2283 2294
f 2294 2283 2295
f 2283 2272 2295
f 2295 2272 2284
f 2284 2285 2296
f 2296 2285 2297
f 2285 2286 2297
f 2297 2286 2298
f 2286 2287 2298
f 2298 2287 2299
f 2287 2288 2299
f 2299 2288 2300
f 2288 2289 2300
f 2300 2289 2301
f 2289 2290 2301
f 2301 2290 2302
f 2290 2291 2302
f 2302 2291 2303
f 2291 2292 2303
f 2303 2292 2304
f 2292 2293 2304
f 2304 2293 2305
f 2293 2294 2305
f 2305 2294 2306
f 2294 2295 2306
f 2306 2295 2307
f 2295 2284 2307
f 2307 2284 2296
f 2296 2297 2308
f 2308 2297 2309
f 2297 2298 2309
f 2309 2298 2310
f 2298 2299 2310
f 2310 2299 2311
f 2299 2300 2311
f 2311 2300 2312
f 2300 2301 2312
f 2312 2301 2313
f 2301 2302 2313
f 2313 2302 2314
f 2302 2303 2314
f 2314 2303 2315
f 2303 2304 2315
f 2315 2304 2316
f 2304 2305 2316
f 2316 2305 2317
f 2305 2306 2317
f 2317 2306 2318
f 2306 2307 2318
f 2318 2307 2319
f 2307 2296 2319
f 2319 2296 2308
f 2308 2309 2320
f 2320 2309 2321
f 2309 2310 2321
f 2321 2310 2322
f 2310 2311 2322
f 2322 2311 2323
f 2311 2312 2323
f 2323 2312 2324
f 2312 2313 2324
f 2324 2313 2325
f 2313 2314 2325
f 2325 2314 2326
f 2314 2315 2326
f 2326 2315 2327
f 2315 2316 2327
f 2327 2316 2328
f 2316 2317 2328
f 2328 2317 2329
f 2317 2318 2329
f 2329 2318 2330
f 2318 2319 2330
f 2330 2319 2331
f 2319 2308 2331
f 2331 2308 2320
f 2320 2321 2332
f 2332 2321 2333
f 2321 2322 2333
f 2333 2322 2334
f 2322 2323 2334
f 2334 2323 2335
f 2323 2324 2335
f 2335 2324 2336
f 2324 2325 2336
f 2336 2325 2337
f 2325 2326 2337
f 2337 2326 2338
f 2326 2327 2338
f 2338 2327 2339
f 2327 2328 2339
f 2339 2328 2340
f 2328 2329 2340
f 2340 2329 2341
f 2329 2330 2341
f 2341 2330 2342
f 2330 2331 2342
f 2342 2331 2343
f 2331 2320 2343
f 2343 2320 2332
f 2332 2333 2344
f 2344 2333 2344
f 2333 2334 2344
f 2344 2334 2344
f 2334 2335 2344
f 2344 2335 2344
f 2335 2336 2344
f 2344 2336 2344
f 2336 2337 2344
f 2344 2337 2344
f 2337 2338 2344
f 2344 2338 2344
f 2338 2339 2344
f 2344 2339 2344
f 2339 2340 2344
f 2344 2340 2344
f 2340 2341 2344
f 2344 2341 2344
f 2341 2342 2344
f 2344 2342 2344
f 2342 2343 2344
f 2344 2343 2344
f 2343 2332 2344
f 2344 2332 2344

g Path_(4)
v 149.87369 120.677505 28.5
v 149.34682 120.104294 28.5
v 149.4174 120.18109 28.110718
v 149.61024 120.3909 27.825743
v 149.87369 120.677505 27.721436
v 150.13712 120.96412 27.825743
v 150.32996 121.17393 28.110718
v 150.40054 121.250725 28.5
v 150.32996 121.17393 28.889282
v 150.13712 120.96412 29.174257
v 149.87369 120.677505 29.278564
v 149.61024 120.3909 29.174257
v 149.4174 120.18109 28.889282
v 150.1479 119.37074 28.5
v 150.21275 119.45244 28.110718
v 150.38994 119.67563 27.825743
v 150.63199 119.980515 27.721436
v 150.87404 120.2854 27.825743
v 151.05122 120.50859 28.110718
v 151.11607 120.59028 28.5
v 151.05122 120.50859 28.889282
v 150.87404 120.2854 29.174257
v 150.63199 119.980515 29.278564
v 150.38994 119.67563 29.174257
v 150.21275 119.45244 28.889282
v 151.16988 118.68713 28.5
v 151.21179 118.78264 28.110718
v 151.32634 119.04359 27.825743
v 151.4828 119.40004 27.721436
v 151.63927 119.75649 27.825743
v 151.7538 120.01743 28.110718
v 151.79573 120.112946 28.5
v 151.7538 120.01743 28.889282
v 151.63927 119.75649 29.174257
v 151.4828 119.40004 29.278564
v 151.32634 119.04359 29.174257
v 151.21179 118.78264 28.889282
v 152.32365 118.40526 28.5
v 152.3454 118.50727 28.110718
v 152.40482 118.78598 27.825743
v 152.486 119.16671 27.721436
v 152.56717 119.54743 27.825743
v 152.62659 119.82614 28.110718
v 152.64833 119.928154 28.5
v 152.62659 119.82614 28.889282
v 152.56717 119.54743 29.174257
v 152.486 119.16671 29.278564
v 152.40482 118.78598 29.174257
v 152.3454 118.50727 28.889282
v 153.14186 118.277794 28.5
v 153.18945 118.370605 28.110718
v 153.31949 118.62418 27.825743
v 153.49712 118.97058 27.721436
v 153.67474 119.31697 27.825743
v 153.80478 119.57056 28.110718
v 153.85237 119.66337 28.5
v 153.80478 119.57056 28.889282
v 153.67474 119.31697 29.174257
v 153.49712 118.97058 29.278564
v 153.31949 118.62418 29.174257
v 153.18945 118.370605 28.889282
v 153.75717 117.65835 28.5
v 153.82272 117.73949 28.110718
v 154.00182 117.96116 27.825743
v 154.24646 118.26396 27.721436
v 154.4911 118.566765 27.825743
v 154.6702 118.78843 28.110718
v 154.73575 118.86957 28.5
v 154.6702 118.78843 28.889282
v 154.4911 118.566765 29.174257
v 154.24646 118.26396 29.278564
v 154.00182 117.96116 29.174257
v 153.82272 117.73949 28.889282
v 154.81357 116.95379 28.5
v 154.85124 117.051056 28.110718
v 154.95416 117.316795 27.825743
v 155.09476 117.6798 27.721436
v 155.23535 118.04281 27.825743
v 155.33827 118.30855 28.110718
v 155.37595 118.405815 28.5
v 155.33827 118.30855 28.889282
v 155.23535 118.04281 29.174257
v 155.09476 117.6798 29.278564
v 154.95416 117.316795 29.174257
v 154.85124 117.051056 28.889282
v 156.03642 116.765625 28.5
v 156.04698 116.86939 28.110718
v 156.07582 117.15291 27.825743
v 156.11522 117.54019 27.721436
v 156.1546 117.927475 27.825743
v 156.18344 118.21098 28.110718
v 156.194 118.31476 28.5
v 156.18344 118.21098 28.889282
v 156.1546 117.927475 29.174257
v 156.11522 117.54019 29.278564
v 156.07582 117.15291 29.174257
v 156.04698 116.86939 28.889282
v 156.91571 116.72679 28.5
v 156.94615 116.82656 28.110718
v 157.0293 117.09914 27.825743
v 157.14288 117.47147 27.721436
v 157.25647 117.84382 27.825743
v 157.33963 118.11639 28.110718
v 157.37007 118.216156 28.5
v 157.33963 118.11639 28.889282
v 157.25647 117.84382 29.174257
v 157.14288 117.47147 29.278564
v 157.0293 117.09914 29.174257
v 156.94615 116.82656 28.889282
v 157.6638 116.26989 28.5
v 157.7134 116.36166 28.110718
v 157.84886 116.61237 27.825743
v 158.03392 116.95486 27.721436
v 158.21898 117.29734 27.825743
v 158.35445 117.54806 28.110718
v 158.40404 117.639824 28.5
v 158.35445 117.54806 28.889282
v 158.21898 117.29734 29.174257
v 158.03392 116.95486 29.278564
v 157.84886 116.61237 29.174257
v 157.7134 116.36166 28.889282
v 158.73341 115.74611 28.5
v 158.76302 115.84613 28.110718
v 158.84389 116.11939 27.825743
v 158.95436 116.49267 27.721436
v 159.06483 116.865944 27.825743
v 159.1457 117.139206 28.110718
v 159.17531 117.23922 28.5
v 159.1457 117.139206 28.889282
v 159.06483 116.865944 29.174257
v 158.95436 116.49267 29.278564
v 158.84389 116.11939 29.174257
v 158.76302 115.84613 28.889282
v 159.94475 115.601616 28.5
v 159.94922 115.705826 28.110718
v 159.96143 115.99054 27.825743
v 159.97809 116.37946 27.721436
v 159.99477 116.76839 27.825743
v 160.00696 117.0531 28.110718
v 160.01143 117.15732 28.5
v 160.00696 117.0531 28.889282
v 159.99477 116.76839 29.174257
v 159.97809 116.37946 29.278564
v 159.96143 115.99054 29.174257
v 159.94922 115.705826 28.889282
v 161.01268 115.62799 28.445913
v 161.01184 115.75909 28.064817
v 161.00992 116.06316 27.80033
v 161.00742 116.45874 27.723316
v 161.00499 116.83983 27.854416
v 161.00331 117.10432 28.158499
v 161.00282 117.18132 28.554087
v 161.00366 117.050224 28.935183
v 161.00558 116.74615 29.19967
v 161.00809 116.35057 29.276684
v 161.01051 115.96948 29.145584
v 161.01219 115.705 28.841501
v 162.03732 115.61422 28.480185
v 162.09633 115.728264 28.098179
v 162.1396 116.020294 27.823854
v 162.15556 116.41206 27.730715
v 162.13994 116.79861 27.843718
v 162.0969 117.07634 28.132586
v 162.03798 117.170845 28.519913
v 161.97897 117.0568 28.90192
v 161.9357 116.76477 29.176245
v 161.91974 116.37299 29.269384
v 161.93536 115.98646 29.156382
v 161.97841 115.708725 28.867514
v 162.88065 115.63883 28.913681
v 163.17023 115.64983 28.643908
v 163.41966 115.860756 28.39758
v 163.56212 116.21509 28.240702
v 163.55943 116.61788 28.21531
v 163.4123 116.96121 28.328205
v 163.16016 117.15308 28.54914
v 162.87057 117.14208 28.818914
v 162.62112 116.93116 29.06524
v 162.47867 116.57683 29.222118
v 162.48137 116.17403 29.24751
v 162.6285 115.8307 29.134615
v 162.92998 115.67325 29.754694
v 163.31328 115.59318 29.66018
v 163.69199 115.71828 29.601452
v 163.96463 116.01504 29.594248
v 164.05815 116.40393 29.640497
v 163.94748 116.78076 29.727806
v 163.6623 117.044556 29.832783
v 163.27899 117.124626 29.927298
v 162.90028 116.99953 29.986025
v 162.62766 116.702774 29.993229
v 162.53413 116.31387 29.94698
v 162.64479 115.93704 29.85967
v 163.24438 115.30092 30.760038
v 163.64517 115.31312 30.821892
v 163.98985 115.52194 30.92515
v 164.1861 115.87144 31.042145
v 164.18132 116.26795 31.141531
v 163.97678 116.60524 31.196674
v 163.6273 116.79293 31.1928
v 163.22652 116.78072 31.130949
v 162.88182 116.5719 31.02769
v 162.68558 116.222404 30.910694
v 162.69037 115.8259 30.81131
v 162.89491 115.4886 30.756165
v 163.14705 115.31001 31.810352
v 163.53937 115.22123 31.785822
v 163.92368 115.34086 31.765112
v 164.19699 115.63685 31.753767
v 164.28609 116.029884 31.754831
v 164.16707 116.41466 31.768019
v 163.87184 116.688065 31.789795
v 163.47952 116.776855 31.814325
v 163.09521 116.65723 31.835035
v 162.8219 116.36124 31.846378
v 162.7328 115.96819 31.845314
v 162.85182 115.58342 31.832129
v 163.27214 115.28637 32.747158
v 163.65869 115.236694 32.654343
v 164.01802 115.39362 32.58803
v 164.25385 115.715126 32.565994
v 164.30298 116.11504 32.594135
v 164.15227 116.48622 32.664913
v 163.84207 116.7292 32.75936
v 163.45554 116.778885 32.852177
v 163.0962 116.62195 32.918488
v 162.86037 116.30045 32.94053
v 162.81123 115.900536 32.912388
v 162.96196 115.52936 32.84161
v 163.70009 115.275566 33.28833
v 164.02885 115.20941 33.248585
v 164.35619 115.34902 33.2432
v 164.59438 115.65698 33.27361
v 164.67963 116.05078 33.331676
v 164.58907 116.4249 33.401833
v 164.34697 116.67909 33.465286
v 164.01822 116.74525 33.505028
v 163.69089 116.60564 33.510418
v 163.45268 116.297676 33.480003
v 163.36745 115.90388 33.42194
v 163.45801 115.52976 33.351784
v 164.52641 114.97695 34.364918
v 164.86588 115.06367 34.18357
v 165.14854 115.32957 34.05706
v 165.29868 115.703415 34.01928
v 165.27605 116.08504 34.080357
v 165.08672 116.37217 34.223923
v 164.78142 116.48789 34.41151
v 164.44196 116.40118 34.592857
v 164.15929 116.13528 34.719368
v 164.00916 115.76143 34.75715
v 164.03178 115.37981 34.69607
v 164.22112 115.092674 34.552505
v 165.081 114.76573 34.940525
v 165.46307 114.87964 35.010014
v 165.754 115.1564 35.091373
v 165.87582 115.521866 35.162807
v 165.7959 115.8781 35.205173
v 165.53564 116.12965 35.20712
v 165.16478 116.209114 35.168125
v 164.7827 116.09521 35.098637
v 164.49178 115.81844 35.017273
v 164.36995 115.45298 34.945843
v 164.44987 115.09675 34.903477
v 164.71014 114.8452 34.90153
v 165.24036 114.3649 36.433937
v 165.61305 114.50746 36.63321
v 165.86177 114.77901 36.84925
v 165.91986 115.10677 37.02418
v 165.77176 115.40294 37.111122
v 165.45714 115.588135 37.08678
v 165.06032 115.61275 36.957676
v 164.68762 115.47018 36.758404
v 164.4389 115.19863 36.54236
v 164.38081 114.87087 36.367428
v 164.52892 114.57471 36.280487
v 164.84354 114.38951 36.304832
v 165.27661 113.560356 37.291103
v 165.66151 113.66265 37.339504
v 165.95604 113.93742 37.39292
v 166.08127 114.311066 37.437042
v 166.00366 114.68345 37.46004
v 165.74402 114.95479 37.45576
v 165.37189 115.05239 37.425343
v 164.98698 114.950096 37.376938
v 164.69246 114.675316 37.32352
v 164.56723 114.30168 37.2794
v 164.64484 113.9293 37.2564
v 164.90448 113.65795 37.260685
v 165.53468 113.67771 37.762417
v 165.89545 113.75651 37.709362
v 166.16946 114.02227 37.688465
v 166.28328 114.4038 37.70532
v 166.20642 114.79886 37.75541
v 165.95947 115.101585 37.825314
v 165.6086 115.23087 37.896305
v 165.24782 115.15208 37.94936
v 164.97382 114.886314 37.97026
v 164.85999 114.50478 37.953403
v 164.93686 114.109726 37.903313
v 165.1838 113.807 37.83341
v 165.99454 113.61456 38.601734
v 166.33992 113.69429 38.523903
v 166.63089 113.95403 38.464134
v 166.78946 114.324196 38.43845
v 166.77316 114.70559 38.453724
v 166.58635 114.99602 38.50587
v 166.2791 115.11766 38.580917
v 165.93372 115.03793 38.65875
v 165.64275 114.77819 38.718517
v 165.48418 114.40803 38.7442
v 165.50047 114.02664 38.728928
v 165.68729 113.736206 38.67678
v 166.3242 113.30643 39.207016
v 166.71213 113.3182 39.205013
v 167.07372 113.49548 39.259624
v 167.31209 113.79078 39.356224
v 167.36339 114.12496 39.46892
v 167.21385 114.40848 39.567524
v 166.90356 114.56538 39.625607
v 166.51566 114.553604 39.627613
v 166.15405 114.37631 39.572998
v 165.91568 114.08102 39.476402
v 165.86438 113.74684 39.3637
v 166.01392 113.46332 39.265102
v 166.16696 112.80344 39.96894
v 166.54579 112.70882 39.864666
v 166.9426 112.76095 39.916664
v 167.25104 112.94586 40.110996
v 167.38847 113.214005 40.395596
v 167.31807 113.493546 40.694206
v 167.05869 113.709564 40.926807
v 166.67986 113.804184 41.031082
v 166.28305 113.75205 40.979084
v 165.97461 113.56714 40.78475
v 165.83717 113.298996 40.50015
v 165.90758 113.01946 40.20154
v 166.07805 112.04417 40.99118
v 166.42003 111.93551 40.84799
v 166.81874 111.97261 40.81727
v 167.16737 112.14554 40.90726
v 167.37251 112.40795 41.093845
v 167.37918 112.68954 41.327026
v 167.1856 112.914856 41.54433
v 166.84363 113.02351 41.687523
v 166.4449 112.98641 41.71824
v 166.09627 112.813484 41.62825
v 165.89114 112.55107 41.441666
v 165.88448 112.26948 41.20848
v 166.41196 111.27004 40.901237
v 166.74947 111.21441 40.929462
v 167.12946 111.31809 41.085484
v 167.45012 111.553314 41.327503
v 167.62552 111.85705 41.590664
v 167.60866 112.14791 41.804455
v 167.40405 112.34796 41.911594
v 167.06654 112.403595 41.883373
v 166.68655 112.29991 41.72735
v 166.36589 112.06469 41.485332
v 166.1905 111.760956 41.22217
v 166.20735 111.47009 41.008377
v 166.96492 110.68468 41.414448
v 167.3426 110.7254 41.497337
v 167.71185 110.88221 41.753357
v 167.97374 111.11309 42.113907
v 168.0581 111.35617 42.482376
v 167.94232 111.54632 42.760036
v 167.65741 111.63259 42.872486
v 167.27974 111.591866 42.7896
v 166.91049 111.43506 42.53358
v 166.64859 111.204185 42.17303
v 166.56424 110.961105 41.804558
v 166.68002 110.77095 41.526897
v 167.40353 110.16489 42.15608
v 167.78651 110.27219 42.23096
v 168.08408 110.36632 42.499302
v 168.2165 110.42205 42.8892
v 168.14832 110.42446 43.296177
v 167.89777 110.372894 43.61119
v 167.53201 110.28117 43.74983
v 167.14903 110.173874 43.674942
v 166.85146 110.07974 43.4066
v 166.71904 110.02401 43.016705
v 166.78723 110.0216 42.609726
v 167.03777 110.073166 42.294716
v 167.72498 109.68575 42.312225
v 167.9857 109.90746 42.464733
v 168.20062 109.96693 42.718052
v 168.31215 109.84822 43.004307
v 168.29039 109.58315 43.24679
v 168.14119 109.242744 43.38054
v 167.90453 108.918205 43.36971
v 167.6438 108.696495 43.2172
v 167.42888 108.63703 42.963882
v 167.31735 108.75573 42.677628
v 167.33911 109.020805 42.435143
v 167.48831 109.36121 42.301395
v 168.53381 110.00082 42.118877
v 168.68094 110.11283 42.42577
v 168.85274 110.01778 42.72653
v 169.00316 109.74113 42.940567
v 169.09192 109.35702 43.01053
v 169.09521 108.96837 42.917675
v 169.01218 108.679306 42.686882
v 168.86504 108.5673 42.37999
v 168.69325 108.66235 42.07923
v 168.54282 108.938995 41.865196
v 168.45407 109.323105 41.79523
v 168.45078 109.71176 41.888084
v 169.2798 110.22187 41.941452
v 169.45616 110.20655 42.2819
v 169.68962 110.0147 42.51905
v 169.91762 109.69772 42.589367
v 170.07904 109.34055 42.474007
v 170.13068 109.038895 42.203876
v 170.05865 108.87358 41.851364
v 169.8823 108.8889 41.510918
v 169.64883 109.08075 41.273766
v 169.42084 109.39773 41.20345
v 169.25941 109.7549 41.318813
v 169.20778 110.05656 41.58894
v 169.95078 110.878136 41.771984
v 170.1239 110.74944 42.112465
v 170.3621 110.488014 42.305706
v 170.60156 110.163895 42.29994
v 170.77809 109.86394 42.096695
v 170.8444 109.66851 41.750446
v 170.78273 109.629974 41.353962
v 170.60959 109.75867 41.01348
v 170.3714 110.020096 40.820236
v 170.13194 110.344215 40.826008
v 169.95541 110.64418 41.029247
v 169.8891 110.83961 41.3755
v 170.98766 111.44127 41.64544
v 171.10255 111.28404 41.991047
v 171.26273 110.98048 42.192394
v 171.42523 110.611916 42.195522
v 171.54655 110.27711 41.99959
v 171.59418 110.065765 41.65711
v 171.55533 110.03452 41.25984
v 171.44043 110.19174 40.914227
v 171.28027 110.49531 40.712883
v 171.11775 110.86388 40.709755
v 170.99643 111.198685 40.90568
v 170.94882 111.41003 41.248165
v 172.084 111.82918 41.395885
v 172.31525 111.737 41.70933
v 172.52484 111.46581 41.924828
v 172.65665 111.08829 41.984627
v 172.67531 110.70558 41.87271
v 172.57587 110.42024 41.619064
v 172.38493 110.30872 41.291653
v 172.15369 110.40091 40.978203
v 171.94409 110.6721 40.76271
v 171.81229 111.049614 40.702908
v 171.79362 111.43232 40.814827
v 171.89307 111.71766 41.068474
v 172.58676 111.864525 40.795094
v 172.91556 111.79782 40.969547
v 173.21619 111.55518 41.035496
v 173.40807 111.20163 40.97526
v 173.43982 110.831894 40.804985
v 173.3029 110.545044 40.570297
v 173.03403 110.417946 40.334076
v 172.70523 110.48465 40.159622
v 172.4046 110.72728 40.093674
v 172.21272 111.08083 40.153908
v 172.18098 111.45058 40.324184
v 172.31789 111.73743 40.558872
v 172.88249 112.15323 40.295612
v 173.18378 112.018105 40.539795
v 173.53212 111.819046 40.595863
v 173.83418 111.60939 40.448788
v 174.00903 111.44531 40.137978
v 174.00981 111.37077 39.746716
v 173.83632 111.405754 39.37984
v 173.53503 111.54087 39.135654
v 173.1867 111.73993 39.07959
v 172.88464 111.94959 39.226665
v 172.7098 112.11367 39.537476
v 172.709 112.1882 39.928738
v 173.15025 112.92657 40.62416
v 173.37698 112.68449 40.834606
v 173.69786 112.44443 40.8589
v 174.0269 112.27071 40.690533
v 174.27596 112.209885 40.37462
v 174.37828 112.27825 39.995804
v 174.30644 112.45748 39.655594
v 174.07971 112.69956 39.44515
v 173.75883 112.93962 39.420856
v 173.4298 113.113335 39.589222
v 173.18074 113.174164 39.90514
v 173.07843 113.1058 40.28395
v 173.8911 113.87159 40.57153
v 174.01717 113.76654 40.939556
v 174.26303 113.5523 41.17642
v 174.56284 113.28627 41.218647
v 174.83623 113.03973 41.05493
v 175.00996 112.87874 40.729137
v 175.0375 112.846436 40.328556
v 174.91144 112.95148 39.96053
v 174.66557 113.16572 39.723667
v 174.36578 113.431755 39.68144
v 174.09238 113.6783 39.845154
v 173.91864 113.83929 40.170948
v 174.40984 114.56357 40.38326
v 174.65302 114.55783 40.69794
v 174.99883 114.445786 40.87862
v 175.35457 114.25745 40.87689
v 175.62494 114.0433 40.693207
v 175.7375 113.8607 40.376793
v 175.66208 113.75859 40.012432
v 175.41888 113.76433 39.69775
v 175.07309 113.87638 39.51707
v 174.71735 114.06471 39.518803
v 174.44696 114.27887 39.702484
v 174.33441 114.461464 40.018898
v 174.63971 115.39908 39.95158
v 174.84616 115.47946 40.34555
v 175.18578 115.45443 40.639366
v 175.56757 115.33067 40.754303
v 175.88922 115.14137 40.65956
v 176.06456 114.93723 40.38053
v 176.0466 114.772964 39.991974
v 175.84015 114.69258 39.598007
v 175.50053 114.71761 39.30419
v 175.11874 114.84137 39.189255
v 174.79709 115.03067 39.283993
v 174.62173 115.23481 39.563026
v 174.98631 116.237526 39.463627
v 175.2073 116.33405 39.807133
v 175.55284 116.31164 40.070538
v 175.93034 116.17629 40.183273
v 176.23865 115.96427 40.11512
v 176.39517 115.7324 39.88435
v 176.35794 115.5428 39.55279
v 176.13696 115.44628 39.209286
v 175.79141 115.4687 38.94588
v 175.41391 115.60404 38.833145
v 175.1056 115.816055 38.9013
v 174.9491 116.04793 39.13207
v 175.68672 115.92583 39.327835
usemtl mat_22
s 1
f 2345 2345 2346
f 2346 2345 2347
f 2345 2345 2347
f 2347 2345 2348
f 2345 2345 2348
f 2348 2345 2349
f 2345 2345 2349
f 2349 2345 2350
f 2345 2345 2350
f 2350 2345 2351
f 2345 2345 2351
f 2351 2345 2352
f 2345 2345 2352
f 2352 2345 2353
f 2345 2345 2353
f 2353 2345 2354
f 2345 2345 2354
f 2354 2345 2355
f 2345 2345 2355
f 2355 2345 2356
f 2345 2345 2356
f 2356 2345 2357
f 2345 2345 2357
f 2357 2345 2346
f 2346 2347 2358
f 2358 2347 2359
f 2347 2348 2359
f 2359 2348 2360
f 2348 2349 2360
f 2360 2349 2361
f 2349 2350 2361
f 2361 2350 2362
f 2350 2351 2362
f 2362 2351 2363
f 2351 2352 2363
f 2363 2352 2364
f 2352 2353 2364
f 2364 2353 2365
f 2353 2354 2365
f 2365 2354 2366
f 2354 2355 2366
f 2366 2355 2367
f 2355 2356 2367
f 2367 2356 2368
f 2356 2357 2368
f 2368 2357 2369
f 2357 2346 2369
f 2369 2346 2358
f 2358 2359 2370
f 2370 2359 2371
f 2359 2360 2371
f 2371 2360 2372
f 2360 2361 2372
f 2372 2361 2373
f 2361 2362 2373
f 2373 2362 2374
f 2362 2363 2374
f 2374 2363 2375
f 2363 2364 2375
f 2375 2364 2376
f 2364 2365 2376
f 2376 2365 2377
f 2365 2366 2377
f 2377 2366 2378
f 2366 2367 2378
f 2378 2367 2379
f 2367 2368 2379
f 2379 2368 2380
f 2368 2369 2380
f 2380 2369 2381
f 2369 2358 2381
f 2381 2358 2370
f 2370 2371 2382
f 2382 2371 2383
f 2371 2372 2383
f 2383 2372 2384
f 2372 2373 2384
f 2384 2373 2385
f 2373 2374 2385
f 2385 2374 2386
f 2374 2375 2386
f 2386 2375 2387
f 2375 2376 2387
f 2387 2376 2388
f 2376 2377 2388
f 2388 2377 2389
f 2377 2378 2389
f 2389 2378 2390
f 2378 2379 2390
f 2390 2379 2391
f 2379 2380 2391
f 2391 2380 2392
f 2380 2381 2392
f 2392 2381 2393
f 2381 2370 2393
f 2393 2370 2382
f 2382 2383 2394
f 2394 2383 2395
f 2383 2384 2395
f 2395 2384 2396
f 2384 2385 2396
f 2396 2385 2397
f 2385 2386 2397
f 2397 2386 2398
f 2386 2387 2398
f 2398 2387 2399
f 2387 2388 2399
f 2399 2388 2400
f 2388 2389 2400
f 2400 2389 2401
f 2389 2390 2401
f 2401 2390 2402
f 2390 2391 2402
f 2402 2391 2403
f 2391 2392 2403
f 2403 2392 2404
f 2392 2393 2404
f 2404 2393 2405
f 2393 2382 2405
f 2405 2382 2394
f 2394 2395 2406
f 2406 2395 2407
f 2395 2396 2407
f 2407 2396 2408
f 2396 2397 2408
f 2408 2397 2409
f 2397 2398 2409
f 2409 2398 2410
f 2398 2399 2410
f 2410 2399 2411
f 2399 2400 2411
f 2411 2400 2412
f 2400 2401 2412
f 2412 2401 2413
f 2401 2402 2413
f 2413 2402 2414
f 2402 2403 2414
f 2414 2403 2415
f 2403 2404 2415
f 2415 2404 2416
f 2404 2405 2416
f 2416 2405 2417
f 2405 2394 2417
f 2417 2394 2406
f 2406 2407 2418
f 2418 2407 2419
f 2407 2408 2419
f 2419 2408 2420
f 2408 2409 2420
f 2420 2409 2421
f 2409 2410 2421
f 2421 2410 2422
f 2410 2411 2422
f 2422 2411 2423
f 2411 2412 2423
f 2423 2412 2424
f 2412 2413 2424
f 2424 2413 2425
f 2413 2414 2425
f 2425 2414 2426
f 2414 2415 2426
f 2426 2415 2427
f 2415 2416 2427
f 2427 2416 2428
f 2416 2417 2428
f 2428 2417 2429
f 2417 2406 2429
f 2429 2406 2418
f 2418 2419 2430
f 2430 2419 2431
f 2419 2420 2431
f 2431 2420 2432
f 2420 2421 2432
f 2432 2421 2433
f 2421 2422 2433
f 2433 2422 2434
f 2422 2423 2434
f 2434 2423 2435
f 2423 2424 2435
f 2435 2424 2436
f 2424 2425 2436
f 2436 2425 2437
f 2425 2426 2437
f 2437 2426 2438
f 2426 2427 2438
f 2438 2427 2439
f 2427 2428 2439
f 2439 2428 2440
f 2428 2429 2440
f 2440 2429 2441
f 2429 2418 2441
f 2441 2418 2430
f 2430 2431 2442
f 2442 2431 2443
f 2431 2432 2443
f 2443 2432 2444
f 2432 2433 2444
f 2444 2433 2445
f 2433 2434 2445
f 2445 2434 2446
f 2434 2435 2446
f 2446 2435 2447
f 2435 2436 2447
f 2447 2436 2448
f 2436 2437 2448
f 2448 2437 2449
f 2437 2438 2449
f 2449 2438 2450
f 2438 2439 2450
f 2450 2439 2451
f 2439 2440 2451
f 2451 2440 2452
f 2440 2441 2452
f 2452 2441 2453
f 2441 2430 2453
f 2453 2430 2442
f 2442 2443 2454
f 2454 2443 2455
f 2443 2444 2455
f 2455 2444 2456
f 2444 2445 2456
f 2456 2445 2457
f 2445 2446 2457
f 2457 2446 2458
f 2446 2447 2458
f 2458 2447 2459
f 2447 2448 2459
f 2459 2448 2460
f 2448 2449 2460
f 2460 2449 2461
f 2449 2450 2461
f 2461 2450 2462
f 2450 2451 2462
f 2462 2451 2463
f 2451 2452 2463
f 2463 2452 2464
f 2452 2453 2464
f 2464 2453 2465
f 2453 2442 2465
f 2465 2442 2454
f 2454 2455 2466
f 2466 2455 2467
f 2455 2456 2467
f 2467 2456 2468
f 2456 2457 2468
f 2468 2457 2469
f 2457 2458 2469
f 2469 2458 2470
f 2458 2459 2470
f 2470 2459 2471
f 2459 2460 2471
f 2471 2460 2472
f 2460 2461 2472
f 2472 2461 2473
f 2461 2462 2473
f 2473 2462 2474
f 2462 2463 2474
f 2474 2463 2475
f 2463 2464 2475
f 2475 2464 2476
f 2464 2465 2476
f 2476 2465 2477
f 2465 2454 2477
f 2477 2454 2466
f 2466 2467 2478
f 2478 2467 2479
f 2467 2468 2479
f 2479 2468 2480
f 2468 2469 2480
f 2480 2469 2481
f 2469 2470 2481
f 2481 2470 2482
f 2470 2471 2482
f 2482 2471 2483
f 2471 2472 2483
f 2483 2472 2484
f 2472 2473 2484
f 2484 2473 2485
f 2473 2474 2485
f 2485 2474 2486
f 2474 2475 2486
f 2486 2475 2487
f 2475 2476 2487
f 2487 2476 2488
f 2476 2477 2488
f 2488 2477 2489
f 2477 2466 2489
f 2489 2466 2478
f 2478 2479 2490
f 2490 2479 2491
f 2479 2480 2491
f 2491 2480 2492
f 2480 2481 2492
f 2492 2481 2493
f 2481 2482 2493
f 2493 2482 2494
f 2482 2483 2494
f 2494 2483 2495
f 2483 2484 2495
f 2495 2484 2496
f 2484 2485 2496
f 2496 2485 2497
f 2485 2486 2497
f 2497 2486 2498
f 2486 2487 2498
f 2498 2487 2499
f 2487 2488 2499
f 2499 2488 2500
f 2488 2489 2500
f 2500 2489 2501
f 2489 2478 2501
f 2501 2478 2490
f 2490 2491 2502
f 2502 2491 2503
f 2491 2492 2503
f 2503 2492 2504
f 2492 2493 2504
f 2504 2493 2505
f 2493 2494 2505
f 2505 2494 2506
f 2494 2495 2506
f 2506 2495 2507
f 2495 2496 2507
f 2507 2496 2508
f 2496 2497 2508
f 2508 2497 2509
f 2497 2498 2509
f 2509 2498 2510
f 2498 2499 2510
f 2510 2499 2511
f 2499 2500 2511
f 2511 2500 2512
f 2500 2501 2512
f 2512 2501 2513
f 2501 2490 2513
f 2513 2490 2502
f 2502 2503 2514
f 2514 2503 2515
f 2503 2504 2515
f 2515 2504 2516
f 2504 2505 2516
f 2516 2505 2517
f 2505 2506 2517
f 2517 2506 2518
f 2506 2507 2518
f 2518 2507 2519
f 2507 2508 2519
f 2519 2508 2520
f 2508 2509 2520
f 2520 2509 2521
f 2509 2510 2521
f 2521 2510 2522
f 2510 2511 2522
f 2522 2511 2523
f 2511 2512 2523
f 2523 2512 2524
f 2512 2513 2524
f 2524 2513 2525
f 2513 2502 2525
f 2525 2502 2514
f 2514 2515 2526
f 2526 2515 2527
f 2515 2516 2527
f 2527 2516 2528
f 2516 2517 2528
f 2528 2517 2529
f 2517 2518 2529
f 2529 2518 2530
f 2518 2519 2530
f 2530 2519 2531
f 2519 2520 2531
f 2531 2520 2532
f 2520 2521 2532
f 2532 2521 2533
f 2521 2522 2533
f 2533 2522 2534
f 2522 2523 2534
f 2534 2523 2535
f 2523 2524 2535
f 2535 2524 2536
f 2524 2525 2536
f 2536 2525 2537
f 2525 2514 2537
f 2537 2514 2526
f 2526 2527 2538
f 2538 2527 2539
f 2527 2528 2539
f 2539 2528 2540
f 2528 2529 2540
f 2540 2529 2541
f 2529 2530 2541
f 2541 2530 2542
f 2530 2531 2542
f 2542 2531 2543
f 2531 2532 2543
f 2543 2532 2544
f 2532 2533 2544
f 2544 2533 2545
f 2533 2534 2545
f 2545 2534 2546
f 2534 2535 2546
f 2546 2535 2547
f 2535 2536 2547
f 2547 2536 2548
f 2536 2537 2548
f 2548 2537 2549
f 2537 2526 2549
f 2549 2526 2538
f 2538 2539 2550
f 2550 2539 2551
f 2539 2540 2551
f 2551 2540 2552
f 2540 2541 2552
f 2552 2541 2553
f 2541 2542 2553
f 2553 2542 2554
f 2542 2543 2554
f 2554 2543 2555
f 2543 2544 2555
f 2555 2544 2556
f 2544 2545 2556
f 2556 2545 2557
f 2545 2546 2557
f 2557 2546 2558
f 2546 2547 2558
f 2558 2547 2559
f 2547 2548 2559
f 2559 2548 2560
f 2548 2549 2560
f 2560 2549 2561
f 2549 2538 2561
f 2561 2538 2550
f 2550 2551 2562
f 2562 2551 2563
f 2551 2552 2563
f 2563 2552 2564
f 2552 2553 2564
f 2564 2553 2565
f 2553 2554 2565
f 2565 2554 2566
f 2554 2555 2566
f 2566 2555 2567
f 2555 2556 2567
f 2567 2556 2568
f 2556 2557 2568
f 2568 2557 2569
f 2557 2558 2569
f 2569 2558 2570
f 2558 2559 2570
f 2570 2559 2571
f 2559 2560 2571
f 2571 2560 2572
f 2560 2561 2572
f 2572 2561 2573
f 2561 2550 2573
f 2573 2550 2562
f 2562 2563 2574
f 2574 2563 2575
f 2563 2564 2575
f 2575 2564 2576
f 2564 2565 2576
f 2576 2565 2577
f 2565 2566 2577
f 2577 2566 2578
f 2566 2567 2578
f 2578 2567 2579
f 2567 2568 2579
f 2579 2568 2580
f 2568 2569 2580
f 2580 2569 2581
f 2569 2570 2581
f 2581 2570 2582
f 2570 2571 2582
f 2582 2571 2583
f 2571 2572 2583
f 2583 2572 2584
f 2572 2573 2584
f 2584 2573 2585
f 2573 2562 2585
f 2585 2562 2574
f 2574 2575 2586
f 2586 2575 2587
f 2575 2576 2587
f 2587 2576 2588
f 2576 2577 2588
f 2588 2577 2589
f 2577 2578 2589
f 2589 2578 2590
f 2578 2579 2590
f 2590 2579 2591
f 2579 2580 2591
f 2591 2580 2592
f 2580 2581 2592
f 2592 2581 2593
f 2581 2582 2593
f 2593 2582 2594
f 2582 2583 2594
f 2594 2583 2595
f 2583 2584 2595
f 2595 2584 2596
f 2584 2585 2596
f 2596 2585 2597
f 2585 2574 2597
f 2597 2574 2586
f 2586 2587 2598
f 2598 2587 2599
f 2587 2588 2599
f 2599 2588 2600
f 2588 2589 2600
f 2600 2589 2601
f 2589 2590 2601
f 2601 2590 2602
f 2590 2591 2602
f 2602 2591 2603
f 2591 2592 2603
f 2603 2592 2604
f 2592 2593 2604
f 2604 2593 2605
f 2593 2594 2605
f 2605 2594 2606
f 2594 2595 2606
f 2606 2595 2607
f 2595 2596 2607
f 2607 2596 2608
f 2596 2597 2608
f 2608 2597 2609
f 2597 2586 2609
f 2609 2586 2598
f 2598 2599 2610
f 2610 2599 2611
f 2599 2600 2611
f 2611 2600 2612
f 2600 2601 2612
f 2612 2601 2613
f 2601 2602 2613
f 2613 2602 2614
f 2602 2603 2614
f 2614 2603 2615
f 2603 2604 2615
f 2615 2604 2616
f 2604 2605 2616
f 2616 2605 2617
f 2605 2606 2617
f 2617 2606 2618
f 2606 2607 2618
f 2618 2607 2619
f 2607 2608 2619
f 2619 2608 2620
f 2608 2609 2620
f 2620 2609 2621
f 2609 2598 2621
f 2621 2598 2610
f 2610 2611 2622
f 2622 2611 2623
f 2611 2612 2623
f 2623 2612 2624
f 2612 2613 2624
f 2624 2613 2625
f 2613 2614 2625
f 2625 2614 2626
f 2614 2615 2626
f 2626 2615 2627
f 2615 2616 2627
f 2627 2616 2628
f 2616 2617 2628
f 2628 2617 2629
f 2617 2618 2629
f 2629 2618 2630
f 2618 2619 2630
f 2630 2619 2631
f 2619 2620 2631
f 2631 2620 2632
f 2620 2621 2632
f 2632 2621 2633
f 2621 2610 2633
f 2633 2610 2622
f 2622 2623 2634
f 2634 2623 2635
f 2623 2624 2635
f 2635 2624 2636
f 2624 2625 2636
f 2636 2625 2637
f 2625 2626 2637
f 2637 2626 2638
f 2626 2627 2638
f 2638 2627 2639
f 2627 2628 2639
f 2639 2628 2640
f 2628 2629 2640
f 2640 2629 2641
f 2629 2630 2641
f 2641 2630 2642
f 2630 2631 2642
f 2642 2631 2643
f 2631 2632 2643
f 2643 2632 2644
f 2632 2633 2644
f 2644 2633 2645
f 2633 2622 2645
f 2645 2622 2634
f 2634 2635 2646
f 2646 2635 2647
f 2635 2636 2647
f 2647 2636 2648
f 2636 2637 2648
f 2648 2637 2649
f 2637 2638 2649
f 2649 2638 2650
f 2638 2639 2650
f 2650 2639 2651
f 2639 2640 2651
f 2651 2640 2652
f 2640 2641 2652
f 2652 2641 2653
f 2641 2642 2653
f 2653 2642 2654
f 2642 2643 2654
f 2654 2643 2655
f 2643 2644 2655
f 2655 2644 2656
f 2644 2645 2656
f 2656 2645 2657
f 2645 2634 2657
f 2657 2634 2646
f 2646 2647 2658
f 2658 2647 2659
f 2647 2648 2659
f 2659 2648 2660
f 2648 2649 2660
f 2660 2649 2661
f 2649 2650 2661
f 2661 2650 2662
f 2650 2651 2662
f 2662 2651 2663
f 2651 2652 2663
f 2663 2652 2664
f 2652 2653 2664
f 2664 2653 2665
f 2653 2654 2665
f 2665 2654 2666
f 2654 2655 2666
f 2666 2655 2667
f 2655 2656 2667
f 2667 2656 2668
f 2656 2657 2668
f 2668 2657 2669
f 2657 2646 2669
f 2669 2646 2658
f 2658 2659 2670
f 2670 2659 2671
f 2659 2660 2671
f 2671 2660 2672
f 2660 2661 2672
f 2672 2661 2673
f 2661 2662 2673
f 2673 2662 2674
f 2662 2663 2674
f 2674 2663 2675
f 2663 2664 2675
f 2675 2664 2676
f 2664 2665 2676
f 2676 2665 2677
f 2665 2666 2677
f 2677 2666 2678
f 2666 2667 2678
f 2678 2667 2679
f 2667 2668 2679
f 2679 2668 2680
f 2668 2669 2680
f 2680 2669 2681
f 2669 2658 2681
f 2681 2658 2670
f 2670 2671 2682
f 2682 2671 2683
f 2671 2672 2683
f 2683 2672 2684
f 2672 2673 2684
f 2684 2673 2685
f 2673 2674 2685
f 2685 2674 2686
f 2674 2675 2686
f 2686 2675 2687
f 2675 2676 2687
f 2687 2676 2688
f 2676 2677 2688
f 2688 2677 2689
f 2677 2678 2689
f 2689 2678 2690
f 2678 2679 2690
f 2690 2679 2691
f 2679 2680 2691
f 2691 2680 2692
f 2680 2681 2692
f 2692 2681 2693
f 2681 2670 2693
f 2693 2670 2682
f 2682 2683 2694
f 2694 2683 2695
f 2683 2684 2695
f 2695 2684 2696
f 2684 2685 2696
f 2696 2685 2697
f 2685 2686 2697
f 2697 2686 2698
f 2686 2687 2698
f 2698 2687 2699
f 2687 2688 2699
f 2699 2688 2700
f 2688 2689 2700
f 2700 2689 2701
f 2689 2690 2701
f 2701 2690 2702
f 2690 2691 2702
f 2702 2691 2703
f 2691 2692 2703
f 2703 2692 2704
f 2692 2693 2704
f 2704 2693 2705
f 2693 2682 2705
f 2705 2682 2694
f 2694 2695 2706
f 2706 2695 2707
f 2695 2696 2707
f 2707 2696 2708
f 2696 2697 2708
f 2708 2697 2709
f 2697 2698 2709
f 2709 2698 2710
f 2698 2699 2710
f 2710 2699 2711
f 2699 2700 2711
f 2711 2700 2712
f 2700 2701 2712
f 2712 2701 2713
f 2701 2702 2713
f 2713 2702 2714
f 2702 2703 2714
f 2714 2703 2715
f 2703 2704 2715
f 2715 2704 2716
f 2704 2705 2716
f 2716 2705 2717
f 2705 2694 2717
f 2717 2694 2706
f 2706 2707 2718
f 2718 2707 2719
f 2707 2708 2719
f 2719 2708 2720
f 2708 2709 2720
f 2720 2709 2721
f 2709 2710 2721
f 2721 2710 2722
f 2710 2711 2722
f 2722 2711 2723
f 2711 2712 2723
f 2723 2712 2724
f 2712 2713 2724
f 2724 2713 2725
f 2713 2714 2725
f 2725 2714 2726
f 2714 2715 2726
f 2726 2715 2727
f 2715 2716 2727
f 2727 2716 2728
f 2716 2717 2728
f 2728 2717 2729
f 2717 2706 2729
f 2729 2706 2718
f 2718 2719 2730
f 2730 2719 2731
f 2719 2720 2731
f 2731 2720 2732
f 2720 2721 2732
f 2732 2721 2733
f 2721 2722 2733
f 2733 2722 2734
f 2722 2723 2734
f 2734 2723 2735
f 2723 2724 2735
f 2735 2724 2736
f 2724 2725 2736
f 2736 2725 2737
f 2725 2726 2737
f 2737 2726 2738
f 2726 2727 2738
f 2738 2727 2739
f 2727 2728 2739
f 2739 2728 2740
f 2728 2729 2740
f 2740 2729 2741
f 2729 2718 2741
f 2741 2718 2730
f 2730 2731 2742
f 2742 2731 2743
f 2731 2732 2743
f 2743 2732 2744
f 2732 2733 2744
f 2744 2733 2745
f 2733 2734 2745
f 2745 2734 2746
f 2734 2735 2746
f 2746 2735 2747
f 2735 2736 2747
f 2747 2736 2748
f 2736 2737 2748
f 2748 2737 2749
f 2737 2738 2749
f 2749 2738 2750
f 2738 2739 2750
f 2750 2739 2751
f 2739 2740 2751
f 2751 2740 2752
f 2740 2741 2752
f 2752 2741 2753
f 2741 2730 2753
f 2753 2730 2742
f 2742 2743 2754
f 2754 2743 2755
f 2743 2744 2755
f 2755 2744 2756
f 2744 2745 2756
f 2756 2745 2757
f 2745 2746 2757
f 2757 2746 2758
f 2746 2747 2758
f 2758 2747 2759
f 2747 2748 2759
f 2759 2748 2760
f 2748 2749 2760
f 2760 2749 2761
f 2749 2750 2761
f 2761 2750 2762
f 2750 2751 2762
f 2762 2751 2763
f 2751 2752 2763
f 2763 2752 2764
f 2752 2753 2764
f 2764 2753 2765
f 2753 2742 2765
f 2765 2742 2754
f 2754 2755 2766
f 2766 2755 2767
f 2755 2756 2767
f 2767 2756 2768
f 2756 2757 2768
f 2768 2757 2769
f 2757 2758 2769
f 2769 2758 2770
f 2758 2759 2770
f 2770 2759 2771
f 2759 2760 2771
f 2771 2760 2772
f 2760 2761 2772
f 2772 2761 2773
f 2761 2762 2773
f 2773 2762 2774
f 2762 2763 2774
f 2774 2763 2775
f 2763 2764 2775
f 2775 2764 2776
f 2764 2765 2776
f 2776 2765 2777
f 2765 2754 2777
f 2777 2754 2766
f 2766 2767 2778
f 2778 2767 2779
f 2767 2768 2779
f 2779 2768 2780
f 2768 2769 2780
f 2780 2769 2781
f 2769 2770 2781
f 2781 2770 2782
f 2770 2771 2782
f 2782 2771 2783
f 2771 2772 2783
f 2783 2772 2784
f 2772 2773 2784
f 2784 2773 2785
f 2773 2774 2785
f 2785 2774 2786
f 2774 2775 2786
f 2786 2775 2787
f 2775 2776 2787
f 2787 2776 2788
f 2776 2777 2788
f 2788 2777 2789
f 2777 2766 2789
f 2789 2766 2778
f 2778 2779 2790
f 2790 2779 2791
f 2779 2780 2791
f 2791 2780 2792
f 2780 2781 2792
f 2792 2781 2793
f 2781 2782 2793
f 2793 2782 2794
f 2782 2783 2794
f 2794 2783 2795
f 2783 2784 2795
f 2795 2784 2796
f 2784 2785 2796
f 2796 2785 2797
f 2785 2786 2797
f 2797 2786 2798
f 2786 2787 2798
f 2798 2787 2799
f 2787 2788 2799
f 2799 2788 2800
f 2788 2789 2800
f 2800 2789 2801
f 2789 2778 2801
f 2801 2778 2790
f 2790 2791 2802
f 2802 2791 2803
f 2791 2792 2803
f 2803 2792 2804
f 2792 2793 2804
f 2804 2793 2805
f 2793 2794 2805
f 2805 2794 2806
f 2794 2795 2806
f 2806 2795 2807
f 2795 2796 2807
f 2807 2796 2808
f 2796 2797 2808
f 2808 2797 2809
f 2797 2798 2809
f 2809 2798 2810
f 2798 2799 2810
f 2810 2799 2811
f 2799 2800 2811
f 2811 2800 2812
f 2800 2801 2812
f 2812 2801 2813
f 2801 2790 2813
f 2813 2790 2802
f 2802 2803 2814
f 2814 2803 2815
f 2803 2804 2815
f 2815 2804 2816
f 2804 2805 2816
f 2816 2805 2817
f 2805 2806 2817
f 2817 2806 2818
f 2806 2807 2818
f 2818 2807 2819
f 2807 2808 2819
f 2819 2808 2820
f 2808 2809 2820
f 2820 2809 2821
f 2809 2810 2821
f 2821 2810 2822
f 2810 2811 2822
f 2822 2811 2823
f 2811 2812 2823
f 2823 2812 2824
f 2812 2813 2824
f 2824 2813 2825
f 2813 2802 2825
f 2825 2802 2814
f 2814 2815 2826
f 2826 2815 2827
f 2815 2816 2827
f 2827 2816 2828
f 2816 2817 2828
f 2828 2817 2829
f 2817 2818 2829
f 2829 2818 2830
f 2818 2819 2830
f 2830 2819 2831
f 2819 2820 2831
f 2831 2820 2832
f 2820 2821 2832
f 2832 2821 2833
f 2821 2822 2833
f 2833 2822 2834
f 2822 2823 2834
f 2834 2823 2835
f 2823 2824 2835
f 2835 2824 2836
f 2824 2825 2836
f 2836 2825 2837
f 2825 2814 2837
f 2837 2814 2826
f 2826 2827 2838
f 2838 2827 2839
f 2827 2828 2839
f 2839 2828 2840
f 2828 2829 2840
f 2840 2829 2841
f 2829 2830 2841
f 2841 2830 2842
f 2830 2831 2842
f 2842 2831 2843
f 2831 2832 2843
f 2843 2832 2844
f 2832 2833 2844
f 2844 2833 2845
f 2833 2834 2845
f 2845 2834 2846
f 2834 2835 2846
f 2846 2835 2847
f 2835 2836 2847
f 2847 2836 2848
f 2836 2837 2848
f 2848 2837 2849
f 2837 2826 2849
f 2849 2826 2838
f 2838 2839 2850
f 2850 2839 2851
f 2839 2840 2851
f 2851 2840 2852
f 2840 2841 2852
f 2852 2841 2853
f 2841 2842 2853
f 2853 2842 2854
f 2842 2843 2854
f 2854 2843 2855
f 2843 2844 2855
f 2855 2844 2856
f 2844 2845 2856
f 2856 2845 2857
f 2845 2846 2857
f 2857 2846 2858
f 2846 2847 2858
f 2858 2847 2859
f 2847 2848 2859
f 2859 2848 2860
f 2848 2849 2860
f 2860 2849 2861
f 2849 2838 2861
f 2861 2838 2850
f 2850 2851 2862
f 2862 2851 2863
f 2851 2852 2863
f 2863 2852 2864
f 2852 2853 2864
f 2864 2853 2865
f 2853 2854 2865
f 2865 2854 2866
f 2854 2855 2866
f 2866 2855 2867
f 2855 2856 2867
f 2867 2856 2868
f 2856 2857 2868
f 2868 2857 2869
f 2857 2858 2869
f 2869 2858 2870
f 2858 2859 2870
f 2870 2859 2871
f 2859 2860 2871
f 2871 2860 2872
f 2860 2861 2872
f 2872 2861 2873
f 2861 2850 2873
f 2873 2850 2862
f 2862 2863 2874
f 2874 2863 2875
f 2863 2864 2875
f 2875 2864 2876
f 2864 2865 2876
f 2876 2865 2877
f 2865 2866 2877
f 2877 2866 2878
f 2866 2867 2878
f 2878 2867 2879
f 2867 2868 2879
f 2879 2868 2880
f 2868 2869 2880
f 2880 2869 2881
f 2869 2870 2881
f 2881 2870 2882
f 2870 2871 2882
f 2882 2871 2883
f 2871 2872 2883
f 2883 2872 2884
f 2872 2873 2884
f 2884 2873 2885
f 2873 2862 2885
f 2885 2862 2874
f 2874 2875 2886
f 2886 2875 2886
f 2875 2876 2886
f 2886 2876 2886
f 2876 2877 2886
f 2886 2877 2886
f 2877 2878 2886
f 2886 2878 2886
f 2878 2879 2886
f 2886 2879 2886
f 2879 2880 2886
f 2886 2880 2886
f 2880 2881 2886
f 2886 2881 2886
f 2881 2882 2886
f 2886 2882 2886
f 2882 2883 2886
f 2886 2883 2886
f 2883 2884 2886
f 2886 2884 2886
f 2884 2885 2886
f 2886 2885 2886
f 2885 2874 2886
f 2886 2874 2886

g Path_(12)
v 128.07387 125.73818 23.5
v 128.07187 126.507416 23.379889
v 128.05713 126.344315 23.01164
v 128.04688 126.01879 22.774227
v 128.04385 125.61808 22.731262
v 128.04887 125.24955 22.89426
v 128.06061 125.01195 23.219545
v 128.07588 124.96894 23.619957
v 128.09062 125.13204 23.988205
v 128.10088 125.457565 24.225618
v 128.10388 125.85828 24.268583
v 128.09886 126.22681 24.105585
v 128.08714 126.46441 23.7803
v 127.00578 126.51916 23.498621
v 126.93903 126.39478 23.121386
v 126.88717 126.09546 22.857244
v 126.864075 125.701385 22.776974
v 126.875946 125.31816 22.902082
v 126.91959 125.04846 23.199047
v 126.98333 124.96456 23.588297
v 127.05008 125.08893 23.965532
v 127.101944 125.38825 24.229673
v 127.12504 125.782326 24.309944
v 127.11317 126.16555 24.184835
v 127.06952 126.43525 23.88787
v 126.09609 126.54834 23.985582
v 125.83633 126.52916 23.746298
v 125.61037 126.311485 23.586576
v 125.47876 125.95365 23.549213
v 125.47677 125.55153 23.644222
v 125.604935 125.212875 23.846142
v 125.8289 125.02843 24.100872
v 126.08867 125.04761 24.340155
v 126.31463 125.26528 24.499876
v 126.446236 125.623116 24.53724
v 126.44822 126.02524 24.442232
v 126.32006 126.36389 24.24031
v 125.62732 126.53907 25.261656
v 125.28075 126.58265 25.134779
v 124.98619 126.425735 24.963146
v 124.82257 126.11038 24.792747
v 124.83373 125.721085 24.669239
v 125.01669 125.362144 24.625715
v 125.32241 125.12976 24.67384
v 125.66898 125.08618 24.800716
v 125.96355 125.24309 24.97235
v 126.12716 125.55845 25.14275
v 126.116 125.94775 25.266258
v 125.933044 126.30668 25.309782
v 124.90935 125.903336 26.071785
v 124.583015 125.95827 25.843647
v 124.34378 125.83742 25.543365
v 124.25575 125.573166 25.2514
v 124.342514 125.23631 25.045984
v 124.58082 124.91713 24.982159
v 124.906815 124.70113 25.077024
v 125.23315 124.6462 25.305162
v 125.47238 124.76705 25.605444
v 125.56041 125.03131 25.89741
v 125.47365 125.36816 26.102825
v 125.235344 125.68734 26.16665
v 124.247536 125.18433 26.811972
v 123.95115 125.29248 26.560993
v 123.74772 125.23865 26.2172
v 123.69176 125.03726 25.872705
v 123.79826 124.74228 25.619822
v 124.03869 124.43274 25.526306
v 124.348625 124.19159 25.617218
v 124.64501 124.08344 25.868196
v 124.84844 124.137276 26.21199
v 124.904396 124.33866 26.556484
v 124.7979 124.63365 26.809368
v 124.55747 124.943184 26.902884
v 123.355606 124.29387 27.23735
v 123.131035 124.4729 26.95462
v 123.02577 124.51597 26.567984
v 123.06802 124.41152 26.181042
v 123.24647 124.187546 25.897472
v 123.51328 123.90405 25.79326
v 123.79699 123.63702 25.896328
v 124.02156 123.45798 26.179058
v 124.12682 123.41492 26.565695
v 124.08458 123.51936 26.952637
v 123.906136 123.74334 27.236206
v 123.63931 124.026825 27.340418
v 122.59594 123.534454 27.12398
v 122.4208 123.75158 26.843124
v 122.37925 123.85005 26.46197
v 122.48243 123.803474 26.082647
v 122.70269 123.62433 25.806797
v 122.98101 123.36062 25.708332
v 123.24282 123.08301 25.813637
v 123.41797 122.865875 26.094492
v 123.45951 122.7674 26.475647
v 123.35633 122.81398 26.854969
v 123.13607 122.993126 27.13082
v 122.85775 123.256836 27.229284
v 122.816635 123.20602 26.453468
usemtl mat_23
s 1
f 2887 2887 2888
f 2888 2887 2889
f 2887 2887 2889
f 2889 2887 2890
f 2887 2887 2890
f 2890 2887 2891
f 2887 2887 2891
f 2891 2887 2892
f 2887 2887 2892
f 2892 2887 2893
f 2887 2887 2893
f 2893 2887 2894
f 2887 2887 2894
f 2894 2887 2895
f 2887 2887 2895
f 2895 2887 2896
f 2887 2887 2896
f 2896 2887 2897
f 2887 2887 2897
f 2897 2887 2898
f 2887 2887 2898
f 2898 2887 2899
f 2887 2887 2899
f 2899 2887 2888
f 2888 2889 2900
f 2900 2889 2901
f 2889 2890 2901
f 2901 2890 2902
f 2890 2891 2902
f 2902 2891 2903
f 2891 2892 2903
f 2903 2892 2904
f 2892 2893 2904
f 2904 2893 2905
f 2893 2894 2905
f 2905 2894 2906
f 2894 2895 2906
f 2906 2895 2907
f 2895 2896 2907
f 2907 2896 2908
f 2896 2897 2908
f 2908 2897 2909
f 2897 2898 2909
f 2909 2898 2910
f 2898 2899 2910
f 2910 2899 2911
f 2899 2888 2911
f 2911 2888 2900
f 2900 2901 2912
f 2912 2901 2913
f 2901 2902 2913
f 2913 2902 2914
f 2902 2903 2914
f 2914 2903 2915
f 2903 2904 2915
f 2915 2904 2916
f 2904 2905 2916
f 2916 2905 2917
f 2905 2906 2917
f 2917 2906 2918
f 2906 2907 2918
f 2918 2907 2919
f 2907 2908 2919
f 2919 2908 2920
f 2908 2909 2920
f 2920 2909 2921
f 2909 2910 2921
f 2921 2910 2922
f 2910 2911 2922
f 2922 2911 2923
f 2911 2900 2923
f 2923 2900 2912
f 2912 2913 2924
f 2924 2913 2925
f 2913 2914 2925
f 2925 2914 2926
f 2914 2915 2926
f 2926 2915 2927
f 2915 2916 2927
f 2927 2916 2928
f 2916 2917 2928
f 2928 2917 2929
f 2917 2918 2929
f 2929 2918 2930
f 2918 2919 2930
f 2930 2919 2931
f 2919 2920 2931
f 2931 2920 2932
f 2920 2921 2932
f 2932 2921 2933
f 2921 2922 2933
f 2933 2922 2934
f 2922 2923 2934
f 2934 2923 2935
f 2923 2912 2935
f 2935 2912 2924
f 2924 2925 2936
f 2936 2925 2937
f 2925 2926 2937
f 2937 2926 2938
f 2926 2927 2938
f 2938 2927 2939
f 2927 2928 2939
f 2939 2928 2940
f 2928 2929 2940
f 2940 2929 2941
f 2929 2930 2941
f 2941 2930 2942
f 2930 2931 2942
f 2942 2931 2943
f 2931 2932 2943
f 2943 2932 2944
f 2932 2933 2944
f 2944 2933 2945
f 2933 2934 2945
f 2945 2934 2946
f 2934 2935 2946
f 2946 2935 2947
f 2935 2924 2947
f 2947 2924 2936
f 2936 2937 2948
f 2948 2937 2949
f 2937 2938 2949
f 2949 2938 2950
f 2938 2939 2950
f 2950 2939 2951
f 2939 2940 2951
f 2951 2940 2952
f 2940 2941 2952
f 2952 2941 2953
f 2941 2942 2953
f 2953 2942 2954
f 2942 2943 2954
f 2954 2943 2955
f 2943 2944 2955
f 2955 2944 2956
f 2944 2945 2956
f 2956 2945 2957
f 2945 2946 2957
f 2957 2946 2958
f 2946 2947 2958
f 2958 2947 2959
f 2947 2936 2959
f 2959 2936 2948
f 2948 2949 2960
f 2960 2949 2961
f 2949 2950 2961
f 2961 2950 2962
f 2950 2951 2962
f 2962 2951 2963
f 2951 2952 2963
f 2963 2952 2964
f 2952 2953 2964
f 2964 2953 2965
f 2953 2954 2965
f 2965 2954 2966
f 2954 2955 2966
f 2966 2955 2967
f 2955 2956 2967
f 2967 2956 2968
f 2956 2957 2968
f 2968 2957 2969
f 2957 2958 2969
f 2969 2958 2970
f 2958 2959 2970
f 2970 2959 2971
f 2959 2948 2971
f 2971 2948 2960
f 2960 2961 2972
f 2972 2961 2973
f 2961 2962 2973
f 2973 2962 2974
f 2962 2963 2974
f 2974 2963 2975
f 2963 2964 2975
f 2975 2964 2976
f 2964 2965 2976
f 2976 2965 2977
f 2965 2966 2977
f 2977 2966 2978
f 2966 2967 2978
f 2978 2967 2979
f 2967 2968 2979
f 2979 2968 2980
f 2968 2969 2980
f 2980 2969 2981
f 2969 2970 2981
f 2981 2970 2982
f 2970 2971 2982
f 2982 2971 2983
f 2971 2960 2983
f 2983 2960 2972
f 2972 2973 2984
f 2984 2973 2984
f 2973 2974 2984
f 2984 2974 2984
f 2974 2975 2984
f 2984 2975 2984
f 2975 2976 2984
f 2984 2976 2984
f 2976 2977 2984
f 2984 2977 2984
f 2977 2978 2984
f 2984 2978 2984
f 2978 2979 2984
f 2984 2979 2984
f 2979 2980 2984
f 2984 2980 2984
f 2980 2981 2984
f 2984 2981 2984
f 2981 2982 2984
f 2984 2982 2984
f 2982 2983 2984
f 2984 2983 2984
f 2983 2972 2984
f 2984 2972 2984

g Path_(2)
v 87.199234 130.40956 23.5
v 87.779144 130.92075 23.118576
v 87.57308 131.05354 22.764668
v 87.266846 131.01378 22.539734
v 86.9425 130.81213 22.50405
v 86.686935 130.50261 22.667173
v 86.56864 130.16815 22.985397
v 86.619316 129.89839 23.373453
v 86.82538 129.7656 23.727364
v 87.131615 129.80534 23.952295
v 87.45597 130.007 23.987982
v 87.711525 130.31653 23.824858
v 87.82982 130.65097 23.506634
v 86.85574 131.66736 23.84502
v 86.56223 131.55682 23.590956
v 86.265564 131.30345 23.490871
v 86.045235 130.97514 23.571585
v 85.96028 130.65987 23.811466
v 86.03346 130.44211 24.14624
v 86.24518 130.3802 24.486206
v 86.53869 130.49074 24.740269
v 86.83536 130.74411 24.840353
v 87.05569 131.07242 24.759642
v 87.14064 131.3877 24.51976
v 87.06746 131.60545 24.184986
v 85.8922 132.28064 24.31325
v 85.63615 132.0579 24.10399
v 85.41071 131.72649 24.053915
v 85.27629 131.37518 24.17644
v 85.2689 131.09813 24.438736
v 85.39052 130.96956 24.770521
v 85.60857 131.02393 25.082893
v 85.86461 131.24666 25.292152
v 86.09004 131.57808 25.342228
v 86.22447 131.92938 25.219702
v 86.23186 132.20644 24.957405
v 86.11024 132.335 24.625622
v 84.91132 132.69588 24.418243
v 84.6912 132.43546 24.251469
v 84.50919 132.07751 24.282719
v 84.41408 131.718 24.50362
v 84.43135 131.45322 24.854982
v 84.556366 131.35413 25.242659
v 84.75564 131.44728 25.56277
v 84.97577 131.70772 25.729546
v 85.15777 132.06564 25.698296
v 85.252884 132.42517 25.477394
v 85.23562 132.68994 25.126032
v 85.110596 132.78903 24.738356
v 83.98811 133.03429 24.825108
v 83.820496 132.71344 24.667868
v 83.66923 132.34067 24.719307
v 83.57484 132.01588 24.96564
v 83.562614 131.8261 25.340862
v 83.63584 131.82217 25.744432
v 83.774895 132.00514 26.068216
v 83.942505 132.326 26.225456
v 84.09378 132.69876 26.174017
v 84.18816 133.02354 25.927685
v 84.200386 133.21333 25.552462
v 84.12716 133.21725 25.148891
v 83.03893 133.48811 25.027287
v 82.93468 133.18471 24.782541
v 82.80308 132.80719 24.730574
v 82.6794 132.45671 24.88531
v 82.59679 132.2272 25.205286
v 82.57737 132.18015 25.604767
v 82.62635 132.32816 25.976713
v 82.730606 132.63156 26.221458
v 82.862206 133.00908 26.273426
v 82.985886 133.35954 26.11869
v 83.0685 133.58907 25.798714
v 83.08791 133.63612 25.399231
v 82.03502 133.88536 25.19061
v 81.987335 133.60469 24.889208
v 81.88149 133.23105 24.75937
v 81.74587 132.86458 24.835886
v 81.61679 132.60344 25.098253
v 81.528854 132.51764 25.47617
v 81.505615 132.63014 25.868376
v 81.5533 132.91083 26.169777
v 81.659134 133.28445 26.299616
v 81.79476 133.65094 26.2231
v 81.923836 133.91206 25.960733
v 82.01178 133.99788 25.582815
v 81.20384 134.133 25.155712
v 81.27001 133.79807 24.88135
v 81.19658 133.4079 24.7298
v 81.00321 133.06706 24.741667
v 80.74174 132.86685 24.913773
v 80.4822 132.86095 25.200003
v 80.29416 133.0509 25.52366
v 80.22798 133.38583 25.798023
v 80.30142 133.776 25.949575
v 80.49478 134.11684 25.937708
v 80.75626 134.31703 25.7656
v 81.01579 134.32295 25.47937
v 80.56037 134.47964 23.868723
v 80.83945 134.22403 23.86998
v 80.95582 133.84824 23.884838
v 80.87832 133.45296 23.909313
v 80.62771 133.1441 23.936852
v 80.27113 133.00444 23.96007
v 79.904144 133.07138 23.97275
v 79.62507 133.327 23.971493
v 79.5087 133.70279 23.956635
v 79.5862 134.09807 23.932158
v 79.83681 134.40692 23.904621
v 80.19338 134.54659 23.881403
v 79.8332 133.74428 22.30252
v 79.49259 133.91158 22.4123
v 79.27114 134.05396 22.698448
v 79.22817 134.13327 23.084291
v 79.375206 134.12825 23.466442
v 79.67284 134.04025 23.742504
v 80.04133 133.89285 23.838509
v 80.381935 133.72556 23.72873
v 80.60339 133.58318 23.442581
v 80.64636 133.50386 23.056738
v 80.49933 133.50888 22.674587
v 80.20169 133.59688 22.398525
v 79.5357 133.75072 24.259523
v 79.71975 133.39221 24.26012
v 80.05701 133.1734 24.235994
v 80.4571 133.15288 24.193611
v 80.81283 133.33618 24.144327
v 81.02887 133.67416 24.101347
v 81.04734 134.07628 24.076189
v 80.86328 134.43478 24.075592
v 80.526024 134.6536 24.099718
v 80.12593 134.6741 24.142101
v 79.77021 134.49081 24.191385
v 79.55417 134.15283 24.234364
v 79.412056 133.79103 25.248657
v 79.57572 133.42293 25.264807
v 79.90131 133.18614 25.278631
v 80.30159 133.14413 25.286427
v 80.6693 133.30817 25.286106
v 80.90591 133.63428 25.277754
v 80.94802 134.03508 25.263607
v 80.784355 134.4032 25.247458
v 80.45876 134.63997 25.233633
v 80.05849 134.68198 25.225838
v 79.69078 134.51794 25.226158
v 79.45417 134.19185 25.234512
v 79.40394 133.94336 26.27696
v 79.49747 133.55408 26.353102
v 79.773056 133.26587 26.422537
v 80.15687 133.156 26.46666
v 80.54605 133.25389 26.47365
v 80.836334 133.53331 26.441633
v 80.94993 133.91939 26.379189
v 80.8564 134.30869 26.303047
v 80.58081 134.59688 26.233614
v 80.197 134.70676 26.18949
v 79.807816 134.60887 26.182499
v 79.51753 134.32945 26.214516
v 79.24493 133.95651 27.080526
v 79.34237 133.61577 27.323282
v 79.59502 133.40756 27.507433
v 79.93517 133.38768 27.583635
v 80.271706 133.56148 27.531473
v 80.51443 133.88235 27.36492
v 80.598305 134.26434 27.128603
v 80.50086 134.60509 26.885847
v 80.248215 134.8133 26.701696
v 79.90806 134.83318 26.625494
v 79.571526 134.65938 26.677658
v 79.328804 134.3385 26.844212
v 78.54353 134.39699 27.595192
v 78.55158 134.11256 27.823994
v 78.71626 133.9573 28.100832
v 78.99345 133.9728 28.35153
v 79.30887 134.15488 28.508913
v 79.578 134.45477 28.530811
v 79.728745 134.79213 28.411354
v 79.7207 135.07654 28.182554
v 79.55602 135.23181 27.905714
v 79.27884 135.21632 27.655016
v 78.96342 135.03424 27.497633
v 78.694275 134.73434 27.475737
v 77.90927 135.26787 28.09776
v 77.86361 134.98015 28.508986
v 78.00007 134.78336 28.881723
v 78.282074 134.73021 29.1161
v 78.63407 134.83498 29.149313
v 78.96174 135.06958 28.972464
v 79.177284 135.37114 28.632936
v 79.222946 135.65886 28.22171
v 79.086494 135.85565 27.84897
v 78.80448 135.90878 27.614594
v 78.452484 135.80402 27.58138
v 78.12482 135.56943 27.758232
v 77.50909 135.8481 28.817085
v 77.45064 135.6174 29.239613
v 77.56071 135.50127 29.645115
v 77.8098 135.53084 29.924942
v 78.13117 135.69818 30.00411
v 78.43871 135.95845 29.86141
v 78.650024 136.24191 29.535076
v 78.70847 136.47263 29.11255
v 78.598404 136.58875 28.707048
v 78.34931 136.55917 28.427221
v 78.02794 136.39183 28.348051
v 77.7204 136.13156 28.490753
v 76.76182 136.51764 29.355402
v 76.70223 136.33646 29.77342
v 76.800896 136.28722 30.184118
v 77.031364 136.38315 30.477448
v 77.331894 136.59853 30.574814
v 77.62195 136.87564 30.450125
v 77.823814 137.14026 30.136793
v 77.8834 137.32144 29.718775
v 77.78474 137.37068 29.308077
v 77.55427 137.27475 29.014748
v 77.25374 137.05937 28.917381
v 76.963684 136.78226 29.04207
v 75.971985 137.28036 30.628584
v 76.082054 137.11209 30.923685
v 76.34227 137.08214 31.08197
v 76.6829 137.19853 31.061026
v 77.01268 137.43005 30.866467
v 77.24324 137.7147 30.55042
v 77.312805 137.9762 30.197577
v 77.202736 138.14447 29.902475
v 76.94253 138.17442 29.74419
v 76.60189 138.05803 29.765135
v 76.27212 137.82649 29.959694
v 76.04155 137.54185 30.27574
v 75.65273 137.82243 31.108452
v 75.94215 137.76051 31.229187
v 76.29302 137.86717 31.284449
v 76.61134 138.11383 31.259432
v 76.81181 138.43439 31.16084
v 76.84072 138.74297 31.015087
v 76.69032 138.95688 30.86123
v 76.40091 139.0188 30.740498
v 76.05003 138.91214 30.685234
v 75.73171 138.66548 30.71025
v 75.531235 138.34492 30.808846
v 75.502335 138.03635 30.954597
v 75.14018 138.29927 31.393843
v 75.45085 138.29166 31.422438
v 75.79134 138.45496 31.335197
v 76.070435 138.74542 31.155495
v 76.21333 139.0852 30.931484
v 76.181755 139.38329 30.723186
v 75.98417 139.55978 30.586416
v 75.6735 139.5674 30.557821
v 75.33301 139.4041 30.645061
v 75.053925 139.11365 30.824764
v 74.91102 138.77385 31.048775
v 74.9426 138.47577 31.257072
v 74.37851 139.11263 32.158447
v 74.6094 139.03368 32.3252
v 74.9423 139.10362 32.330948
v 75.28802 139.3037 32.174152
v 75.55392 139.58029 31.896826
v 75.668755 139.85931 31.57328
v 75.601746 140.06598 31.290205
v 75.37086 140.14491 31.123455
v 75.03796 140.07498 31.117706
v 74.69224 139.87491 31.274502
v 74.42634 139.5983 31.551826
v 74.31151 139.31929 31.875374
v 73.79329 140.1256 32.55015
v 73.92146 140.07655 32.95485
v 74.201195 140.13507 33.21324
v 74.55752 140.28549 33.256092
v 74.894966 140.4875 33.07192
v 75.12311 140.68698 32.710068
v 75.18083 140.83046 32.267506
v 75.05265 140.87952 31.862806
v 74.77293 140.82098 31.604416
v 74.4166 140.67056 31.561565
v 74.079155 140.46855 31.745739
v 73.851006 140.26909 32.107586
v 73.34105 141.07994 32.73842
v 73.46782 141.08708 33.102474
v 73.73932 141.19986 33.32777
v 74.08279 141.38809 33.35394
v 74.4062 141.60132 33.173973
v 74.622894 141.78242 32.83609
v 74.67481 141.88286 32.430824
v 74.54804 141.87573 32.06677
v 74.27655 141.76295 31.841473
v 73.93308 141.57472 31.815302
v 73.609665 141.3615 31.99527
v 73.39297 141.18039 32.333153
v 72.69826 141.98071 33.044643
v 72.83352 142.09709 33.395794
v 73.10953 142.28548 33.61732
v 73.45234 142.4954 33.64987
v 73.770096 142.67062 33.48472
v 73.97765 142.76418 33.16612
v 74.019394 142.75099 32.779438
v 73.88414 142.63461 32.428288
v 73.60812 142.44621 32.20676
v 73.26531 142.23628 32.17421
v 72.94756 142.06107 32.339363
v 72.740005 141.96753 32.657963
v 72.4788 143.31892 33.32988
v 72.82966 143.15169 33.39292
v 73.200325 143.02657 33.25261
v 73.49146 142.9771 32.946537
v 73.62508 143.01654 32.556713
v 73.56535 143.13431 32.187595
v 73.3283 143.29886 31.938086
v 72.97743 143.4661 31.875042
v 72.60677 143.5912 32.015358
v 72.31563 143.64067 32.32143
v 72.18202 143.60124 32.711254
v 72.241745 143.48346 33.08037
v 73.03286 143.34529 33.30197
v 73.20272 142.99123 33.40979
v 73.531296 142.76045 33.45074
v 73.93055 142.7148 33.413845
v 74.293495 142.8665 33.308994
v 74.52288 143.1749 33.164284
v 74.55725 143.55737 33.018482
v 74.38739 143.91142 32.910664
v 74.05881 144.14221 32.869713
v 73.65956 144.18787 32.90661
v 73.296616 144.03616 33.01146
v 73.06723 143.72777 33.156174
v 72.40726 143.36574 33.67676
v 72.62127 143.12918 33.73589
v 72.95448 143.06117 33.76498
v 73.31761 143.17995 33.756237
v 73.61335 143.45366 33.712
v 73.76247 143.80899 33.64413
v 73.725 144.15071 33.57081
v 73.51099 144.38727 33.511677
v 73.17777 144.45528 33.48259
v 72.814644 144.33652 33.491333
v 72.5189 144.06279 33.535564
v 72.36979 143.70747 33.603436
v 72.14281 144.17038 34.847954
v 72.32289 143.94261 34.962933
v 72.65452 143.83589 34.940826
v 73.04882 143.87878 34.78756
v 73.40015 144.05983 34.544197
v 73.61436 144.33047 34.275948
v 73.63406 144.61824 34.05469
v 73.45397 144.846 33.93971
v 73.122345 144.95273 33.961815
v 72.72804 144.90982 34.115086
v 72.37672 144.72879 34.358448
v 72.162506 144.45813 34.626698
v 71.86069 145.23552 36.266785
v 71.921074 144.98993 36.52094
v 72.16963 144.82286 36.627735
v 72.53976 144.7791 36.55856
v 72.93228 144.87036 36.331944
v 73.24203 145.0722 36.008614
v 73.38599 145.33052 35.675205
v 73.3256 145.57613 35.42105
v 73.07704 145.7432 35.314255
v 72.70692 145.78696 35.383434
v 72.31439 145.6957 35.610046
v 72.004654 145.49385 35.933376
v 71.78904 145.81308 36.369392
v 72.016075 145.62206 36.681602
v 72.37544 145.55511 36.81182
v 72.77083 145.6302 36.72516
v 73.0963 145.8272 36.44483
v 73.26465 146.09332 36.045956
v 73.23077 146.35727 35.63541
v 73.00372 146.5483 35.323196
v 72.64436 146.61523 35.192978
v 72.24897 146.54015 35.27964
v 71.9235 146.34315 35.559967
v 71.75515 146.07703 35.958843
v 71.5595 146.55905 37.085766
v 71.81057 146.43544 37.212036
v 72.175224 146.44058 37.159885
v 72.55576 146.5731 36.943283
v 72.85022 146.79749 36.620274
v 72.97968 147.05362 36.2774
v 72.909485 147.27287 36.006542
v 72.65842 147.39648 35.880272
v 72.293755 147.39133 35.932423
v 71.913216 147.25882 36.14902
v 71.61877 147.03442 36.472034
v 71.489296 146.77829 36.814903
v 71.18148 147.53001 37.707706
v 71.40824 147.45703 37.9152
v 71.763084 147.47807 37.94448
v 72.15093 147.58754 37.787712
v 72.46786 147.75607 37.486893
v 72.62894 147.93852 37.122635
v 72.59102 148.08601 36.792538
v 72.36426 148.15901 36.58505
v 72.009415 148.13795 36.555763
v 71.62157 148.0285 36.712536
v 71.30464 147.85995 37.01335
v 71.14356 147.6775 37.37761
v 70.99335 148.67448 38.147133
v 71.255615 148.68141 38.436035
v 71.62972 148.74054 38.52727
v 72.01543 148.83601 38.39639
v 72.30938 148.94225 38.07846
v 72.432816 149.03079 37.658676
v 72.35266 149.07791 37.249516
v 72.09039 149.07097 36.960613
v 71.716286 149.01184 36.869377
v 71.33058 148.91637 37.00026
v 71.03663 148.81013 37.318188
v 70.91319 148.72159 37.737972
v 70.68617 149.75465 38.22043
v 70.87688 149.78142 38.56674
v 71.21191 149.85602 38.756844
v 71.6015 149.95847 38.739807
v 71.94127 150.06131 38.520195
v 72.140175 150.13701 38.156853
v 72.144905 150.16525 37.74713
v 71.95421 150.13849 37.40082
v 71.61918 150.06389 37.210716
v 71.229576 149.96144 37.227753
v 70.88981 149.8586 37.447365
v 70.69091 149.7829 37.81071
v 70.506714 150.78548 38.75984
v 70.82487 150.78609 38.983627
v 71.217155 150.85272 38.98306
v 71.57848 150.96754 38.758293
v 71.81202 151.0998 38.36955
v 71.855194 151.21402 37.920994
v 71.696434 151.27962 37.532818
v 71.37829 151.279 37.309032
v 70.98599 151.21237 37.309597
v 70.62467 151.09755 37.534367
v 70.391136 150.9653 37.923107
v 70.34796 150.85109 38.371662
v 70.58069 151.6807 38.781586
v 70.96918 151.62187 38.727097
v 71.35916 151.6686 38.531296
v 71.64615 151.80835 38.246643
v 71.753235 152.00368 37.949413
v 71.651726 152.20226 37.719246
v 71.368835 152.35086 37.61782
v 70.98035 152.40968 37.672306
v 70.59036 152.36296 37.86811
v 70.303375 152.2232 38.152763
v 70.19629 152.02788 38.449993
v 70.2978 151.8293 38.680157
v 70.81988 152.7042 39.73743
v 71.21627 152.64499 39.709026
v 71.59013 152.66594 39.463474
v 71.84129 152.76141 39.066566
v 71.90244 152.90584 38.624657
v 71.7572 153.06052 38.25615
v 71.44449 153.18399 38.05979
v 71.048096 153.2432 38.088192
v 70.674225 153.22224 38.333744
v 70.42307 153.12677 38.73065
v 70.36192 152.98235 39.172565
v 70.50716 152.82767 39.54107
v 70.76424 153.9108 40.051117
v 71.1459 153.92213 40.129555
v 71.53918 153.9649 40.01562
v 71.8387 154.02763 39.739845
v 71.9642 154.09354 39.376118
v 71.88207 154.14494 39.021904
v 71.614296 154.16808 38.772114
v 71.232635 154.15675 38.693676
v 70.839355 154.11398 38.807606
v 70.53983 154.05124 39.083385
v 70.41433 153.98535 39.44711
v 70.49646 153.93394 39.801323
v 70.62959 154.76726 40.525974
v 71.01341 154.82512 40.466293
v 71.38238 154.96431 40.215088
v 71.63762 155.14757 39.839664
v 71.71075 155.32576 39.44062
v 71.58217 155.45116 39.12488
v 71.28633 155.49016 38.977043
v 70.902504 155.43231 39.036724
v 70.53354 155.2931 39.287933
v 70.2783 155.10985 39.663353
v 70.20517 154.93166 40.062397
v 70.333755 154.80626 40.37814
v 70.42927 155.30486 41.245346
v 70.824936 155.33107 41.089462
v 71.17871 155.5153 40.803978
v 71.3958 155.8082 40.465385
v 71.41803 156.13126 40.164413
v 71.23945 156.39792 39.98171
v 70.907906 156.53674 39.96622
v 70.51224 156.51051 40.122105
v 70.15846 156.32628 40.40759
v 69.941376 156.03339 40.74618
v 69.91914 155.71033 41.047153
v 70.097725 155.44366 41.229862
v 70.36797 155.76897 41.28582
v 70.76598 155.80502 41.13089
v 71.108315 156.00986 40.866737
v 71.30324 156.32861 40.564144
v 71.298515 156.67586 40.30419
v 71.09542 156.95856 40.156536
v 70.74837 157.10095 40.160736
v 70.35036 157.06491 40.31567
v 70.008026 156.86006 40.579823
v 69.81311 156.54132 40.882412
v 69.817825 156.19408 41.142365
v 70.02092 155.91138 41.29002
v 70.07892 156.4005 42.386436
v 70.47507 156.4212 42.33323
v 70.829475 156.6064 42.11319
v 71.04717 156.90646 41.78528
v 71.06984 157.24101 41.437355
v 70.89139 157.52037 41.16265
v 70.55964 157.66971 41.034767
v 70.1635 157.64902 41.087975
v 69.80909 157.46382 41.308018
v 69.59139 157.16374 41.63593
v 69.568726 156.82921 41.983852
v 69.74718 156.54984 42.258556
v 69.930435 157.06905 43.331787
v 70.319275 157.11746 43.29229
v 70.667336 157.31552 43.064312
v 70.88135 157.61014 42.708942
v 70.903984 157.92238 42.321404
v 70.729164 158.16858 42.005535
v 70.40373 158.28278 41.845974
v 70.01489 158.23434 41.885475
v 69.66683 158.0363 42.113453
v 69.45282 157.74168 42.46882
v 69.43019 157.42943 42.856358
v 69.60501 157.18323 43.172226
v 69.52444 157.821 44.448013
v 69.90753 157.89186 44.531002
v 70.248665 158.10121 44.428837
v 70.45642 158.39299 44.16889
v 70.47514 158.68898 43.820824
v 70.299805 158.9099 43.47789
v 69.977394 158.99652 43.231983
v 69.59429 158.92567 43.14899
v 69.25317 158.71631 43.251156
v 69.0454 158.42455 43.5111
v 69.02669 158.12856 43.859173
v 69.20203 157.90764 44.202106
v 69.255684 158.55057 45.226032
v 69.652626 158.5836 45.26904
v 70.00388 158.76527 45.141094
v 70.21535 159.0469 44.876476
v 70.23036 159.35304 44.546093
v 70.04489 159.60164 44.23847
v 69.70864 159.72609 44.03603
v 69.31171 159.69305 43.993023
v 68.96045 159.51138 44.120968
v 68.74898 159.22974 44.385586
v 68.73397 158.92361 44.71597
v 68.91943 158.67502 45.023594
v 69.374016 159.84785 45.35145
usemtl mat_24
s 1
f 2985 2985 2986
f 2986 2985 2987
f 2985 2985 2987
f 2987 2985 2988
f 2985 2985 2988
f 2988 2985 2989
f 2985 2985 2989
f 2989 2985 2990
f 2985 2985 2990
f 2990 2985 2991
f 2985 2985 2991
f 2991 2985 2992
f 2985 2985 2992
f 2992 2985 2993
f 2985 2985 2993
f 2993 2985 2994
f 2985 2985 2994
f 2994 2985 2995
f 2985 2985 2995
f 2995 2985 2996
f 2985 2985 2996
f 2996 2985 2997
f 2985 2985 2997
f 2997 2985 2986
f 2986 2987 2998
f 2998 2987 2999
f 2987 2988 2999
f 2999 2988 3000
f 2988 2989 3000
f 3000 2989 3001
f 2989 2990 3001
f 3001 2990 3002
f 2990 2991 3002
f 3002 2991 3003
f 2991 2992 3003
f 3003 2992 3004
f 2992 2993 3004
f 3004 2993 3005
f 2993 2994 3005
f 3005 2994 3006
f 2994 2995 3006
f 3006 2995 3007
f 2995 2996 3007
f 3007 2996 3008
f 2996 2997 3008
f 3008 2997 3009
f 2997 2986 3009
f 3009 2986 2998
f 2998 2999 3010
f 3010 2999 3011
f 2999 3000 3011
f 3011 3000 3012
f 3000 3001 3012
f 3012 3001 3013
f 3001 3002 3013
f 3013 3002 3014
f 3002 3003 3014
f 3014 3003 3015
f 3003 3004 3015
f 3015 3004 3016
f 3004 3005 3016
f 3016 3005 3017
f 3005 3006 3017
f 3017 3006 3018
f 3006 3007 3018
f 3018 3007 3019
f 3007 3008 3019
f 3019 3008 3020
f 3008 3009 3020
f 3020 3009 3021
f 3009 2998 3021
f 3021 2998 3010
f 3010 3011 3022
f 3022 3011 3023
f 3011 3012 3023
f 3023 3012 3024
f 3012 3013 3024
f 3024 3013 3025
f 3013 3014 3025
f 3025 3014 3026
f 3014 3015 3026
f 3026 3015 3027
f 3015 3016 3027
f 3027 3016 3028
f 3016 3017 3028
f 3028 3017 3029
f 3017 3018 3029
f 3029 3018 3030
f 3018 3019 3030
f 3030 3019 3031
f 3019 3020 3031
f 3031 3020 3032
f 3020 3021 3032
f 3032 3021 3033
f 3021 3010 3033
f 3033 3010 3022
f 3022 3023 3034
f 3034 3023 3035
f 3023 3024 3035
f 3035 3024 3036
f 3024 3025 3036
f 3036 3025 3037
f 3025 3026 3037
f 3037 3026 3038
f 3026 3027 3038
f 3038 3027 3039
f 3027 3028 3039
f 3039 3028 3040
f 3028 3029 3040
f 3040 3029 3041
f 3029 3030 3041
f 3041 3030 3042
f 3030 3031 3042
f 3042 3031 3043
f 3031 3032 3043
f 3043 3032 3044
f 3032 3033 3044
f 3044 3033 3045
f 3033 3022 3045
f 3045 3022 3034
f 3034 3035 3046
f 3046 3035 3047
f 3035 3036 3047
f 3047 3036 3048
f 3036 3037 3048
f 3048 3037 3049
f 3037 3038 3049
f 3049 3038 3050
f 3038 3039 3050
f 3050 3039 3051
f 3039 3040 3051
f 3051 3040 3052
f 3040 3041 3052
f 3052 3041 3053
f 3041 3042 3053
f 3053 3042 3054
f 3042 3043 3054
f 3054 3043 3055
f 3043 3044 3055
f 3055 3044 3056
f 3044 3045 3056
f 3056 3045 3057
f 3045 3034 3057
f 3057 3034 3046
f 3046 3047 3058
f 3058 3047 3059
f 3047 3048 3059
f 3059 3048 3060
f 3048 3049 3060
f 3060 3049 3061
f 3049 3050 3061
f 3061 3050 3062
f 3050 3051 3062
f 3062 3051 3063
f 3051 3052 3063
f 3063 3052 3064
f 3052 3053 3064
f 3064 3053 3065
f 3053 3054 3065
f 3065 3054 3066
f 3054 3055 3066
f 3066 3055 3067
f 3055 3056 3067
f 3067 3056 3068
f 3056 3057 3068
f 3068 3057 3069
f 3057 3046 3069
f 3069 3046 3058
f 3058 3059 3070
f 3070 3059 3071
f 3059 3060 3071
f 3071 3060 3072
f 3060 3061 3072
f 3072 3061 3073
f 3061 3062 3073
f 3073 3062 3074
f 3062 3063 3074
f 3074 3063 3075
f 3063 3064 3075
f 3075 3064 3076
f 3064 3065 3076
f 3076 3065 3077
f 3065 3066 3077
f 3077 3066 3078
f 3066 3067 3078
f 3078 3067 3079
f 3067 3068 3079
f 3079 3068 3080
f 3068 3069 3080
f 3080 3069 3081
f 3069 3058 3081
f 3081 3058 3070
f 3070 3071 3082
f 3082 3071 3083
f 3071 3072 3083
f 3083 3072 3084
f 3072 3073 3084
f 3084 3073 3085
f 3073 3074 3085
f 3085 3074 3086
f 3074 3075 3086
f 3086 3075 3087
f 3075 3076 3087
f 3087 3076 3088
f 3076 3077 3088
f 3088 3077 3089
f 3077 3078 3089
f 3089 3078 3090
f 3078 3079 3090
f 3090 3079 3091
f 3079 3080 3091
f 3091 3080 3092
f 3080 3081 3092
f 3092 3081 3093
f 3081 3070 3093
f 3093 3070 3082
f 3082 3083 3094
f 3094 3083 3095
f 3083 3084 3095
f 3095 3084 3096
f 3084 3085 3096
f 3096 3085 3097
f 3085 3086 3097
f 3097 3086 3098
f 3086 3087 3098
f 3098 3087 3099
f 3087 3088 3099
f 3099 3088 3100
f 3088 3089 3100
f 3100 3089 3101
f 3089 3090 3101
f 3101 3090 3102
f 3090 3091 3102
f 3102 3091 3103
f 3091 3092 3103
f 3103 3092 3104
f 3092 3093 3104
f 3104 3093 3105
f 3093 3082 3105
f 3105 3082 3094
f 3094 3095 3106
f 3106 3095 3107
f 3095 3096 3107
f 3107 3096 3108
f 3096 3097 3108
f 3108 3097 3109
f 3097 3098 3109
f 3109 3098 3110
f 3098 3099 3110
f 3110 3099 3111
f 3099 3100 3111
f 3111 3100 3112
f 3100 3101 3112
f 3112 3101 3113
f 3101 3102 3113
f 3113 3102 3114
f 3102 3103 3114
f 3114 3103 3115
f 3103 3104 3115
f 3115 3104 3116
f 3104 3105 3116
f 3116 3105 3117
f 3105 3094 3117
f 3117 3094 3106
f 3106 3107 3118
f 3118 3107 3119
f 3107 3108 3119
f 3119 3108 3120
f 3108 3109 3120
f 3120 3109 3121
f 3109 3110 3121
f 3121 3110 3122
f 3110 3111 3122
f 3122 3111 3123
f 3111 3112 3123
f 3123 3112 3124
f 3112 3113 3124
f 3124 3113 3125
f 3113 3114 3125
f 3125 3114 3126
f 3114 3115 3126
f 3126 3115 3127
f 3115 3116 3127
f 3127 3116 3128
f 3116 3117 3128
f 3128 3117 3129
f 3117 3106 3129
f 3129 3106 3118
f 3118 3119 3130
f 3130 3119 3131
f 3119 3120 3131
f 3131 3120 3132
f 3120 3121 3132
f 3132 3121 3133
f 3121 3122 3133
f 3133 3122 3134
f 3122 3123 3134
f 3134 3123 3135
f 3123 3124 3135
f 3135 3124 3136
f 3124 3125 3136
f 3136 3125 3137
f 3125 3126 3137
f 3137 3126 3138
f 3126 3127 3138
f 3138 3127 3139
f 3127 3128 3139
f 3139 3128 3140
f 3128 3129 3140
f 3140 3129 3141
f 3129 3118 3141
f 3141 3118 3130
f 3130 3131 3142
f 3142 3131 3143
f 3131 3132 3143
f 3143 3132 3144
f 3132 3133 3144
f 3144 3133 3145
f 3133 3134 3145
f 3145 3134 3146
f 3134 3135 3146
f 3146 3135 3147
f 3135 3136 3147
f 3147 3136 3148
f 3136 3137 3148
f 3148 3137 3149
f 3137 3138 3149
f 3149 3138 3150
f 3138 3139 3150
f 3150 3139 3151
f 3139 3140 3151
f 3151 3140 3152
f 3140 3141 3152
f 3152 3141 3153
f 3141 3130 3153
f 3153 3130 3142
f 3142 3143 3154
f 3154 3143 3155
f 3143 3144 3155
f 3155 3144 3156
f 3144 3145 3156
f 3156 3145 3157
f 3145 3146 3157
f 3157 3146 3158
f 3146 3147 3158
f 3158 3147 3159
f 3147 3148 3159
f 3159 3148 3160
f 3148 3149 3160
f 3160 3149 3161
f 3149 3150 3161
f 3161 3150 3162
f 3150 3151 3162
f 3162 3151 3163
f 3151 3152 3163
f 3163 3152 3164
f 3152 3153 3164
f 3164 3153 3165
f 3153 3142 3165
f 3165 3142 3154
f 3154 3155 3166
f 3166 3155 3167
f 3155 3156 3167
f 3167 3156 3168
f 3156 3157 3168
f 3168 3157 3169
f 3157 3158 3169
f 3169 3158 3170
f 3158 3159 3170
f 3170 3159 3171
f 3159 3160 3171
f 3171 3160 3172
f 3160 3161 3172
f 3172 3161 3173
f 3161 3162 3173
f 3173 3162 3174
f 3162 3163 3174
f 3174 3163 3175
f 3163 3164 3175
f 3175 3164 3176
f 3164 3165 3176
f 3176 3165 3177
f 3165 3154 3177
f 3177 3154 3166
f 3166 3167 3178
f 3178 3167 3179
f 3167 3168 3179
f 3179 3168 3180
f 3168 3169 3180
f 3180 3169 3181
f 3169 3170 3181
f 3181 3170 3182
f 3170 3171 3182
f 3182 3171 3183
f 3171 3172 3183
f 3183 3172 3184
f 3172 3173 3184
f 3184 3173 3185
f 3173 3174 3185
f 3185 3174 3186
f 3174 3175 3186
f 3186 3175 3187
f 3175 3176 3187
f 3187 3176 3188
f 3176 3177 3188
f 3188 3177 3189
f 3177 3166 3189
f 3189 3166 3178
f 3178 3179 3190
f 3190 3179 3191
f 3179 3180 3191
f 3191 3180 3192
f 3180 3181 3192
f 3192 3181 3193
f 3181 3182 3193
f 3193 3182 3194
f 3182 3183 3194
f 3194 3183 3195
f 3183 3184 3195
f 3195 3184 3196
f 3184 3185 3196
f 3196 3185 3197
f 3185 3186 3197
f 3197 3186 3198
f 3186 3187 3198
f 3198 3187 3199
f 3187 3188 3199
f 3199 3188 3200
f 3188 3189 3200
f 3200 3189 3201
f 3189 3178 3201
f 3201 3178 3190
f 3190 3191 3202
f 3202 3191 3203
f 3191 3192 3203
f 3203 3192 3204
f 3192 3193 3204
f 3204 3193 3205
f 3193 3194 3205
f 3205 3194 3206
f 3194 3195 3206
f 3206 3195 3207
f 3195 3196 3207
f 3207 3196 3208
f 3196 3197 3208
f 3208 3197 3209
f 3197 3198 3209
f 3209 3198 3210
f 3198 3199 3210
f 3210 3199 3211
f 3199 3200 3211
f 3211 3200 3212
f 3200 3201 3212
f 3212 3201 3213
f 3201 3190 3213
f 3213 3190 3202
f 3202 3203 3214
f 3214 3203 3215
f 3203 3204 3215
f 3215 3204 3216
f 3204 3205 3216
f 3216 3205 3217
f 3205 3206 3217
f 3217 3206 3218
f 3206 3207 3218
f 3218 3207 3219
f 3207 3208 3219
f 3219 3208 3220
f 3208 3209 3220
f 3220 3209 3221
f 3209 3210 3221
f 3221 3210 3222
f 3210 3211 3222
f 3222 3211 3223
f 3211 3212 3223
f 3223 3212 3224
f 3212 3213 3224
f 3224 3213 3225
f 3213 3202 3225
f 3225 3202 3214
f 3214 3215 3226
f 3226 3215 3227
f 3215 3216 3227
f 3227 3216 3228
f 3216 3217 3228
f 3228 3217 3229
f 3217 3218 3229
f 3229 3218 3230
f 3218 3219 3230
f 3230 3219 3231
f 3219 3220 3231
f 3231 3220 3232
f 3220 3221 3232
f 3232 3221 3233
f 3221 3222 3233
f 3233 3222 3234
f 3222 3223 3234
f 3234 3223 3235
f 3223 3224 3235
f 3235 3224 3236
f 3224 3225 3236
f 3236 3225 3237
f 3225 3214 3237
f 3237 3214 3226
f 3226 3227 3238
f 3238 3227 3239
f 3227 3228 3239
f 3239 3228 3240
f 3228 3229 3240
f 3240 3229 3241
f 3229 3230 3241
f 3241 3230 3242
f 3230 3231 3242
f 3242 3231 3243
f 3231 3232 3243
f 3243 3232 3244
f 3232 3233 3244
f 3244 3233 3245
f 3233 3234 3245
f 3245 3234 3246
f 3234 3235 3246
f 3246 3235 3247
f 3235 3236 3247
f 3247 3236 3248
f 3236 3237 3248
f 3248 3237 3249
f 3237 3226 3249
f 3249 3226 3238
f 3238 3239 3250
f 3250 3239 3251
f 3239 3240 3251
f 3251 3240 3252
f 3240 3241 3252
f 3252 3241 3253
f 3241 3242 3253
f 3253 3242 3254
f 3242 3243 3254
f 3254 3243 3255
f 3243 3244 3255
f 3255 3244 3256
f 3244 3245 3256
f 3256 3245 3257
f 3245 3246 3257
f 3257 3246 3258
f 3246 3247 3258
f 3258 3247 3259
f 3247 3248 3259
f 3259 3248 3260
f 3248 3249 3260
f 3260 3249 3261
f 3249 3238 3261
f 3261 3238 3250
f 3250 3251 3262
f 3262 3251 3263
f 3251 3252 3263
f 3263 3252 3264
f 3252 3253 3264
f 3264 3253 3265
f 3253 3254 3265
f 3265 3254 3266
f 3254 3255 3266
f 3266 3255 3267
f 3255 3256 3267
f 3267 3256 3268
f 3256 3257 3268
f 3268 3257 3269
f 3257 3258 3269
f 3269 3258 3270
f 3258 3259 3270
f 3270 3259 3271
f 3259 3260 3271
f 3271 3260 3272
f 3260 3261 3272
f 3272 3261 3273
f 3261 3250 3273
f 3273 3250 3262
f 3262 3263 3274
f 3274 3263 3275
f 3263 3264 3275
f 3275 3264 3276
f 3264 3265 3276
f 3276 3265 3277
f 3265 3266 3277
f 3277 3266 3278
f 3266 3267 3278
f 3278 3267 3279
f 3267 3268 3279
f 3279 3268 3280
f 3268 3269 3280
f 3280 3269 3281
f 3269 3270 3281
f 3281 3270 3282
f 3270 3271 3282
f 3282 3271 3283
f 3271 3272 3283
f 3283 3272 3284
f 3272 3273 3284
f 3284 3273 3285
f 3273 3262 3285
f 3285 3262 3274
f 3274 3275 3286
f 3286 3275 3287
f 3275 3276 3287
f 3287 3276 3288
f 3276 3277 3288
f 3288 3277 3289
f 3277 3278 3289
f 3289 3278 3290
f 3278 3279 3290
f 3290 3279 3291
f 3279 3280 3291
f 3291 3280 3292
f 3280 3281 3292
f 3292 3281 3293
f 3281 3282 3293
f 3293 3282 3294
f 3282 3283 3294
f 3294 3283 3295
f 3283 3284 3295
f 3295 3284 3296
f 3284 3285 3296
f 3296 3285 3297
f 3285 3274 3297
f 3297 3274 3286
f 3286 3287 3298
f 3298 3287 3299
f 3287 3288 3299
f 3299 3288 3300
f 3288 3289 3300
f 3300 3289 3301
f 3289 3290 3301
f 3301 3290 3302
f 3290 3291 3302
f 3302 3291 3303
f 3291 3292 3303
f 3303 3292 3304
f 3292 3293 3304
f 3304 3293 3305
f 3293 3294 3305
f 3305 3294 3306
f 3294 3295 3306
f 3306 3295 3307
f 3295 3296 3307
f 3307 3296 3308
f 3296 3297 3308
f 3308 3297 3309
f 3297 3286 3309
f 3309 3286 3298
f 3298 3299 3310
f 3310 3299 3311
f 3299 3300 3311
f 3311 3300 3312
f 3300 3301 3312
f 3312 3301 3313
f 3301 3302 3313
f 3313 3302 3314
f 3302 3303 3314
f 3314 3303 3315
f 3303 3304 3315
f 3315 3304 3316
f 3304 3305 3316
f 3316 3305 3317
f 3305 3306 3317
f 3317 3306 3318
f 3306 3307 3318
f 3318 3307 3319
f 3307 3308 3319
f 3319 3308 3320
f 3308 3309 3320
f 3320 3309 3321
f 3309 3298 3321
f 3321 3298 3310
f 3310 3311 3322
f 3322 3311 3323
f 3311 3312 3323
f 3323 3312 3324
f 3312 3313 3324
f 3324 3313 3325
f 3313 3314 3325
f 3325 3314 3326
f 3314 3315 3326
f 3326 3315 3327
f 3315 3316 3327
f 3327 3316 3328
f 3316 3317 3328
f 3328 3317 3329
f 3317 3318 3329
f 3329 3318 3330
f 3318 3319 3330
f 3330 3319 3331
f 3319 3320 3331
f 3331 3320 3332
f 3320 3321 3332
f 3332 3321 3333
f 3321 3310 3333
f 3333 3310 3322
f 3322 3323 3334
f 3334 3323 3335
f 3323 3324 3335
f 3335 3324 3336
f 3324 3325 3336
f 3336 3325 3337
f 3325 3326 3337
f 3337 3326 3338
f 3326 3327 3338
f 3338 3327 3339
f 3327 3328 3339
f 3339 3328 3340
f 3328 3329 3340
f 3340 3329 3341
f 3329 3330 3341
f 3341 3330 3342
f 3330 3331 3342
f 3342 3331 3343
f 3331 3332 3343
f 3343 3332 3344
f 3332 3333 3344
f 3344 3333 3345
f 3333 3322 3345
f 3345 3322 3334
f 3334 3335 3346
f 3346 3335 3347
f 3335 3336 3347
f 3347 3336 3348
f 3336 3337 3348
f 3348 3337 3349
f 3337 3338 3349
f 3349 3338 3350
f 3338 3339 3350
f 3350 3339 3351
f 3339 3340 3351
f 3351 3340 3352
f 3340 3341 3352
f 3352 3341 3353
f 3341 3342 3353
f 3353 3342 3354
f 3342 3343 3354
f 3354 3343 3355
f 3343 3344 3355
f 3355 3344 3356
f 3344 3345 3356
f 3356 3345 3357
f 3345 3334 3357
f 3357 3334 3346
f 3346 3347 3358
f 3358 3347 3359
f 3347 3348 3359
f 3359 3348 3360
f 3348 3349 3360
f 3360 3349 3361
f 3349 3350 3361
f 3361 3350 3362
f 3350 3351 3362
f 3362 3351 3363
f 3351 3352 3363
f 3363 3352 3364
f 3352 3353 3364
f 3364 3353 3365
f 3353 3354 3365
f 3365 3354 3366
f 3354 3355 3366
f 3366 3355 3367
f 3355 3356 3367
f 3367 3356 3368
f 3356 3357 3368
f 3368 3357 3369
f 3357 3346 3369
f 3369 3346 3358
f 3358 3359 3370
f 3370 3359 3371
f 3359 3360 3371
f 3371 3360 3372
f 3360 3361 3372
f 3372 3361 3373
f 3361 3362 3373
f 3373 3362 3374
f 3362 3363 3374
f 3374 3363 3375
f 3363 3364 3375
f 3375 3364 3376
f 3364 3365 3376
f 3376 3365 3377
f 3365 3366 3377
f 3377 3366 3378
f 3366 3367 3378
f 3378 3367 3379
f 3367 3368 3379
f 3379 3368 3380
f 3368 3369 3380
f 3380 3369 3381
f 3369 3358 3381
f 3381 3358 3370
f 3370 3371 3382
f 3382 3371 3383
f 3371 3372 3383
f 3383 3372 3384
f 3372 3373 3384
f 3384 3373 3385
f 3373 3374 3385
f 3385 3374 3386
f 3374 3375 3386
f 3386 3375 3387
f 3375 3376 3387
f 3387 3376 3388
f 3376 3377 3388
f 3388 3377 3389
f 3377 3378 3389
f 3389 3378 3390
f 3378 3379 3390
f 3390 3379 3391
f 3379 3380 3391
f 3391 3380 3392
f 3380 3381 3392
f 3392 3381 3393
f 3381 3370 3393
f 3393 3370 3382
f 3382 3383 3394
f 3394 3383 3395
f 3383 3384 3395
f 3395 3384 3396
f 3384 3385 3396
f 3396 3385 3397
f 3385 3386 3397
f 3397 3386 3398
f 3386 3387 3398
f 3398 3387 3399
f 3387 3388 3399
f 3399 3388 3400
f 3388 3389 3400
f 3400 3389 3401
f 3389 3390 3401
f 3401 3390 3402
f 3390 3391 3402
f 3402 3391 3403
f 3391 3392 3403
f 3403 3392 3404
f 3392 3393 3404
f 3404 3393 3405
f 3393 3382 3405
f 3405 3382 3394
f 3394 3395 3406
f 3406 3395 3407
f 3395 3396 3407
f 3407 3396 3408
f 3396 3397 3408
f 3408 3397 3409
f 3397 3398 3409
f 3409 3398 3410
f 3398 3399 3410
f 3410 3399 3411
f 3399 3400 3411
f 3411 3400 3412
f 3400 3401 3412
f 3412 3401 3413
f 3401 3402 3413
f 3413 3402 3414
f 3402 3403 3414
f 3414 3403 3415
f 3403 3404 3415
f 3415 3404 3416
f 3404 3405 3416
f 3416 3405 3417
f 3405 3394 3417
f 3417 3394 3406
f 3406 3407 3418
f 3418 3407 3419
f 3407 3408 3419
f 3419 3408 3420
f 3408 3409 3420
f 3420 3409 3421
f 3409 3410 3421
f 3421 3410 3422
f 3410 3411 3422
f 3422 3411 3423
f 3411 3412 3423
f 3423 3412 3424
f 3412 3413 3424
f 3424 3413 3425
f 3413 3414 3425
f 3425 3414 3426
f 3414 3415 3426
f 3426 3415 3427
f 3415 3416 3427
f 3427 3416 3428
f 3416 3417 3428
f 3428 3417 3429
f 3417 3406 3429
f 3429 3406 3418
f 3418 3419 3430
f 3430 3419 3431
f 3419 3420 3431
f 3431 3420 3432
f 3420 3421 3432
f 3432 3421 3433
f 3421 3422 3433
f 3433 3422 3434
f 3422 3423 3434
f 3434 3423 3435
f 3423 3424 3435
f 3435 3424 3436
f 3424 3425 3436
f 3436 3425 3437
f 3425 3426 3437
f 3437 3426 3438
f 3426 3427 3438
f 3438 3427 3439
f 3427 3428 3439
f 3439 3428 3440
f 3428 3429 3440
f 3440 3429 3441
f 3429 3418 3441
f 3441 3418 3430
f 3430 3431 3442
f 3442 3431 3443
f 3431 3432 3443
f 3443 3432 3444
f 3432 3433 3444
f 3444 3433 3445
f 3433 3434 3445
f 3445 3434 3446
f 3434 3435 3446
f 3446 3435 3447
f 3435 3436 3447
f 3447 3436 3448
f 3436 3437 3448
f 3448 3437 3449
f 3437 3438 3449
f 3449 3438 3450
f 3438 3439 3450
f 3450 3439 3451
f 3439 3440 3451
f 3451 3440 3452
f 3440 3441 3452
f 3452 3441 3453
f 3441 3430 3453
f 3453 3430 3442
f 3442 3443 3454
f 3454 3443 3455
f 3443 3444 3455
f 3455 3444 3456
f 3444 3445 3456
f 3456 3445 3457
f 3445 3446 3457
f 3457 3446 3458
f 3446 3447 3458
f 3458 3447 3459
f 3447 3448 3459
f 3459 3448 3460
f 3448 3449 3460
f 3460 3449 3461
f 3449 3450 3461
f 3461 3450 3462
f 3450 3451 3462
f 3462 3451 3463
f 3451 3452 3463
f 3463 3452 3464
f 3452 3453 3464
f 3464 3453 3465
f 3453 3442 3465
f 3465 3442 3454
f 3454 3455 3466
f 3466 3455 3467
f 3455 3456 3467
f 3467 3456 3468
f 3456 3457 3468
f 3468 3457 3469
f 3457 3458 3469
f 3469 3458 3470
f 3458 3459 3470
f 3470 3459 3471
f 3459 3460 3471
f 3471 3460 3472
f 3460 3461 3472
f 3472 3461 3473
f 3461 3462 3473
f 3473 3462 3474
f 3462 3463 3474
f 3474 3463 3475
f 3463 3464 3475
f 3475 3464 3476
f 3464 3465 3476
f 3476 3465 3477
f 3465 3454 3477
f 3477 3454 3466
f 3466 3467 3478
f 3478 3467 3479
f 3467 3468 3479
f 3479 3468 3480
f 3468 3469 3480
f 3480 3469 3481
f 3469 3470 3481
f 3481 3470 3482
f 3470 3471 3482
f 3482 3471 3483
f 3471 3472 3483
f 3483 3472 3484
f 3472 3473 3484
f 3484 3473 3485
f 3473 3474 3485
f 3485 3474 3486
f 3474 3475 3486
f 3486 3475 3487
f 3475 3476 3487
f 3487 3476 3488
f 3476 3477 3488
f 3488 3477 3489
f 3477 3466 3489
f 3489 3466 3478
f 3478 3479 3490
f 3490 3479 3491
f 3479 3480 3491
f 3491 3480 3492
f 3480 3481 3492
f 3492 3481 3493
f 3481 3482 3493
f 3493 3482 3494
f 3482 3483 3494
f 3494 3483 3495
f 3483 3484 3495
f 3495 3484 3496
f 3484 3485 3496
f 3496 3485 3497
f 3485 3486 3497
f 3497 3486 3498
f 3486 3487 3498
f 3498 3487 3499
f 3487 3488 3499
f 3499 3488 3500
f 3488 3489 3500
f 3500 3489 3501
f 3489 3478 3501
f 3501 3478 3490
f 3490 3491 3502
f 3502 3491 3503
f 3491 3492 3503
f 3503 3492 3504
f 3492 3493 3504
f 3504 3493 3505
f 3493 3494 3505
f 3505 3494 3506
f 3494 3495 3506
f 3506 3495 3507
f 3495 3496 3507
f 3507 3496 3508
f 3496 3497 3508
f 3508 3497 3509
f 3497 3498 3509
f 3509 3498 3510
f 3498 3499 3510
f 3510 3499 3511
f 3499 3500 3511
f 3511 3500 3512
f 3500 3501 3512
f 3512 3501 3513
f 3501 3490 3513
f 3513 3490 3502
f 3502 3503 3514
f 3514 3503 3515
f 3503 3504 3515
f 3515 3504 3516
f 3504 3505 3516
f 3516 3505 3517
f 3505 3506 3517
f 3517 3506 3518
f 3506 3507 3518
f 3518 3507 3519
f 3507 3508 3519
f 3519 3508 3520
f 3508 3509 3520
f 3520 3509 3521
f 3509 3510 3521
f 3521 3510 3522
f 3510 3511 3522
f 3522 3511 3523
f 3511 3512 3523
f 3523 3512 3524
f 3512 3513 3524
f 3524 3513 3525
f 3513 3502 3525
f 3525 3502 3514
f 3514 3515 3526
f 3526 3515 3527
f 3515 3516 3527
f 3527 3516 3528
f 3516 3517 3528
f 3528 3517 3529
f 3517 3518 3529
f 3529 3518 3530
f 3518 3519 3530
f 3530 3519 3531
f 3519 3520 3531
f 3531 3520 3532
f 3520 3521 3532
f 3532 3521 3533
f 3521 3522 3533
f 3533 3522 3534
f 3522 3523 3534
f 3534 3523 3535
f 3523 3524 3535
f 3535 3524 3536
f 3524 3525 3536
f 3536 3525 3537
f 3525 3514 3537
f 3537 3514 3526
f 3526 3527 3538
f 3538 3527 3538
f 3527 3528 3538
f 3538 3528 3538
f 3528 3529 3538
f 3538 3529 3538
f 3529 3530 3538
f 3538 3530 3538
f 3530 3531 3538
f 3538 3531 3538
f 3531 3532 3538
f 3538 3532 3538
f 3532 3533 3538
f 3538 3533 3538
f 3533 3534 3538
f 3538 3534 3538
f 3534 3535 3538
f 3538 3535 3538
f 3535 3536 3538
f 3538 3536 3538
f 3536 3537 3538
f 3538 3537 3538
f 3537 3526 3538
f 3538 3526 3538
f 3538 3538 3538
f 3538 3538 3538
f 3538 3538 3538
f 3538 3538 3538
f 3538 3538 3538
f 3538 3538 3538
f 3538 3538 3538
f 3538 3538 3538
f 3538 3538 3538
f 3538 3538 3538
f 3538 3538 3538
f 3538 3538 3538
f 3538 3538 3538
f 3538 3538 3538
f 3538 3538 3538
f 3538 3538 3538
f 3538 3538 3538
f 3538 3538 3538
f 3538 3538 3538
f 3538 3538 3538
f 3538 3538 3538
f 3538 3538 3538
f 3538 3538 3538
f 3538 3538 3538

g Path_(10)
v 126.127464 125.73818 25.0
v 126.7897 126.14735 24.986683
v 126.89352 125.77693 24.829758
v 126.79207 125.39613 24.64491
v 126.51254 125.10699 24.481668
v 126.12983 124.98697 24.383772
v 125.74648 125.06823 24.377455
v 125.46522 125.32901 24.464407
v 125.361404 125.699425 24.62133
v 125.46285 126.08022 24.80618
v 125.74238 126.36937 24.969421
v 126.12509 126.48939 25.067316
v 126.50844 126.40813 25.073635
v 126.52174 126.52332 24.028452
v 126.6575 126.24001 23.722376
v 126.59831 125.89874 23.369822
v 126.36003 125.59094 23.065256
v 126.00651 125.39909 22.890287
v 125.63247 125.374596 22.8918
v 125.338135 125.52402 23.069387
v 125.20237 125.80732 23.375463
v 125.26156 126.14859 23.728018
v 125.49984 126.45639 24.032583
v 125.85337 126.64825 24.20755
v 126.22741 126.672745 24.206038
v 126.03119 127.30089 23.264303
v 125.95223 127.14624 22.850014
v 125.73049 126.90736 22.543848
v 125.425385 126.648254 22.427847
v 125.11866 126.43836 22.533089
v 124.89251 126.333916 22.831377
v 124.807526 126.36291 23.242785
v 124.88649 126.51756 23.657074
v 125.10822 126.75644 23.963238
v 125.41334 127.01554 24.07924
v 125.720055 127.22543 23.973997
v 125.946205 127.32988 23.675709
v 125.18257 128.16751 23.632565
v 125.08702 128.15819 23.281113
v 124.87336 128.0011 23.032232
v 124.59883 127.73834 22.95261
v 124.337 127.440315 23.063583
v 124.15801 127.186874 23.335417
v 124.10985 127.04593 23.69527
v 124.2054 127.05525 24.046724
v 124.41906 127.21233 24.295605
v 124.69359 127.4751 24.375225
v 124.95542 127.773125 24.264252
v 125.1344 128.02657 23.992418
v 124.19153 129.00064 23.702267
v 123.981804 128.95634 23.452475
v 123.72925 128.74149 23.348398
v 123.50152 128.41364 23.417923
v 123.35964 128.06065 23.642422
v 123.34163 127.7771 23.961739
v 123.45231 127.63897 24.290314
v 123.662025 127.68327 24.540104
v 123.91459 127.89813 24.644182
v 124.14232 128.22598 24.574656
v 124.284195 128.57896 24.350159
v 124.30221 128.86252 24.030842
v 123.26824 129.33081 24.41176
v 122.988716 129.31221 24.12324
v 122.71294 129.10257 23.916073
v 122.51479 128.75809 23.845768
v 122.44739 128.37106 23.931164
v 122.52877 128.04517 24.149378
v 122.737144 127.86776 24.441942
v 123.01667 127.88637 24.730463
v 123.29246 128.096 24.93763
v 123.49059 128.44048 25.007935
v 123.55801 128.82751 24.922539
v 123.476616 129.1534 24.704325
v 122.50769 129.66585 25.310415
v 122.21407 129.62042 25.224735
v 121.936424 129.3893 25.23272
v 121.74914 129.03438 25.332232
v 121.70241 128.65076 25.496605
v 121.80875 128.34125 25.681797
v 122.039665 128.18878 25.838184
v 122.33328 128.23419 25.923864
v 122.61094 128.46532 25.91588
v 122.79822 128.82025 25.816368
v 122.84495 129.20386 25.651995
v 122.73861 129.51337 25.466805
v 121.82331 129.92433 26.141378
v 121.5309 130.00098 25.985691
v 121.232605 129.87108 25.899284
v 121.00834 129.56944 25.905313
v 120.918205 129.17688 26.00216
v 120.98634 128.7986 26.163876
v 121.19451 128.53593 26.347128
v 121.486916 128.45929 26.502815
v 121.78522 128.58919 26.58922
v 122.009476 128.89082 26.583193
v 122.09962 129.28337 26.486345
v 122.03147 129.66167 26.32463
v 121.0316 129.90341 27.117231
v 120.67278 129.94598 26.975676
v 120.36291 129.78725 26.823143
v 120.18502 129.46973 26.700502
v 120.18677 129.07852 26.640617
v 120.36769 128.71844 26.659533
v 120.67931 128.48598 26.752182
v 121.03813 128.4434 26.893736
v 121.34801 128.60214 27.04627
v 121.5259 128.91966 27.16891
v 121.524155 129.31087 27.228794
v 121.34322 129.67094 27.209879
v 120.70421 129.4701 28.082008
v 120.32166 129.49779 27.963245
v 120.00093 129.3375 27.778618
v 119.82794 129.03217 27.577597
v 119.84906 128.6636 27.414045
v 120.05862 128.33057 27.331789
v 120.40046 128.1223 27.352865
v 120.783005 128.0946 27.47163
v 121.10374 128.2549 27.656258
v 121.276726 128.56024 27.857279
v 121.255615 128.9288 28.02083
v 121.04606 129.26183 28.103086
v 120.52914 128.7657 27.800322
usemtl mat_25
s 1
f 3539 3539 3540
f 3540 3539 3541
f 3539 3539 3541
f 3541 3539 3542
f 3539 3539 3542
f 3542 3539 3543
f 3539 3539 3543
f 3543 3539 3544
f 3539 3539 3544
f 3544 3539 3545
f 3539 3539 3545
f 3545 3539 3546
f 3539 3539 3546
f 3546 3539 3547
f 3539 3539 3547
f 3547 3539 3548
f 3539 3539 3548
f 3548 3539 3549
f 3539 3539 3549
f 3549 3539 3550
f 3539 3539 3550
f 3550 3539 3551
f 3539 3539 3551
f 3551 3539 3540
f 3540 3541 3552
f 3552 3541 3553
f 3541 3542 3553
f 3553 3542 3554
f 3542 3543 3554
f 3554 3543 3555
f 3543 3544 3555
f 3555 3544 3556
f 3544 3545 3556
f 3556 3545 3557
f 3545 3546 3557
f 3557 3546 3558
f 3546 3547 3558
f 3558 3547 3559
f 3547 3548 3559
f 3559 3548 3560
f 3548 3549 3560
f 3560 3549 3561
f 3549 3550 3561
f 3561 3550 3562
f 3550 3551 3562
f 3562 3551 3563
f 3551 3540 3563
f 3563 3540 3552
f 3552 3553 3564
f 3564 3553 3565
f 3553 3554 3565
f 3565 3554 3566
f 3554 3555 3566
f 3566 3555 3567
f 3555 3556 3567
f 3567 3556 3568
f 3556 3557 3568
f 3568 3557 3569
f 3557 3558 3569
f 3569 3558 3570
f 3558 3559 3570
f 3570 3559 3571
f 3559 3560 3571
f 3571 3560 3572
f 3560 3561 3572
f 3572 3561 3573
f 3561 3562 3573
f 3573 3562 3574
f 3562 3563 3574
f 3574 3563 3575
f 3563 3552 3575
f 3575 3552 3564
f 3564 3565 3576
f 3576 3565 3577
f 3565 3566 3577
f 3577 3566 3578
f 3566 3567 3578
f 3578 3567 3579
f 3567 3568 3579
f 3579 3568 3580
f 3568 3569 3580
f 3580 3569 3581
f 3569 3570 3581
f 3581 3570 3582
f 3570 3571 3582
f 3582 3571 3583
f 3571 3572 3583
f 3583 3572 3584
f 3572 3573 3584
f 3584 3573 3585
f 3573 3574 3585
f 3585 3574 3586
f 3574 3575 3586
f 3586 3575 3587
f 3575 3564 3587
f 3587 3564 3576
f 3576 3577 3588
f 3588 3577 3589
f 3577 3578 3589
f 3589 3578 3590
f 3578 3579 3590
f 3590 3579 3591
f 3579 3580 3591
f 3591 3580 3592
f 3580 3581 3592
f 3592 3581 3593
f 3581 3582 3593
f 3593 3582 3594
f 3582 3583 3594
f 3594 3583 3595
f 3583 3584 3595
f 3595 3584 3596
f 3584 3585 3596
f 3596 3585 3597
f 3585 3586 3597
f 3597 3586 3598
f 3586 3587 3598
f 3598 3587 3599
f 3587 3576 3599
f 3599 3576 3588
f 3588 3589 3600
f 3600 3589 3601
f 3589 3590 3601
f 3601 3590 3602
f 3590 3591 3602
f 3602 3591 3603
f 3591 3592 3603
f 3603 3592 3604
f 3592 3593 3604
f 3604 3593 3605
f 3593 3594 3605
f 3605 3594 3606
f 3594 3595 3606
f 3606 3595 3607
f 3595 3596 3607
f 3607 3596 3608
f 3596 3597 3608
f 3608 3597 3609
f 3597 3598 3609
f 3609 3598 3610
f 3598 3599 3610
f 3610 3599 3611
f 3599 3588 3611
f 3611 3588 3600
f 3600 3601 3612
f 3612 3601 3613
f 3601 3602 3613
f 3613 3602 3614
f 3602 3603 3614
f 3614 3603 3615
f 3603 3604 3615
f 3615 3604 3616
f 3604 3605 3616
f 3616 3605 3617
f 3605 3606 3617
f 3617 3606 3618
f 3606 3607 3618
f 3618 3607 3619
f 3607 3608 3619
f 3619 3608 3620
f 3608 3609 3620
f 3620 3609 3621
f 3609 3610 3621
f 3621 3610 3622
f 3610 3611 3622
f 3622 3611 3623
f 3611 3600 3623
f 3623 3600 3612
f 3612 3613 3624
f 3624 3613 3625
f 3613 3614 3625
f 3625 3614 3626
f 3614 3615 3626
f 3626 3615 3627
f 3615 3616 3627
f 3627 3616 3628
f 3616 3617 3628
f 3628 3617 3629
f 3617 3618 3629
f 3629 3618 3630
f 3618 3619 3630
f 3630 3619 3631
f 3619 3620 3631
f 3631 3620 3632
f 3620 3621 3632
f 3632 3621 3633
f 3621 3622 3633
f 3633 3622 3634
f 3622 3623 3634
f 3634 3623 3635
f 3623 3612 3635
f 3635 3612 3624
f 3624 3625 3636
f 3636 3625 3637
f 3625 3626 3637
f 3637 3626 3638
f 3626 3627 3638
f 3638 3627 3639
f 3627 3628 3639
f 3639 3628 3640
f 3628 3629 3640
f 3640 3629 3641
f 3629 3630 3641
f 3641 3630 3642
f 3630 3631 3642
f 3642 3631 3643
f 3631 3632 3643
f 3643 3632 3644
f 3632 3633 3644
f 3644 3633 3645
f 3633 3634 3645
f 3645 3634 3646
f 3634 3635 3646
f 3646 3635 3647
f 3635 3624 3647
f 3647 3624 3636
f 3636 3637 3648
f 3648 3637 3649
f 3637 3638 3649
f 3649 3638 3650
f 3638 3639 3650
f 3650 3639 3651
f 3639 3640 3651
f 3651 3640 3652
f 3640 3641 3652
f 3652 3641 3653
f 3641 3642 3653
f 3653 3642 3654
f 3642 3643 3654
f 3654 3643 3655
f 3643 3644 3655
f 3655 3644 3656
f 3644 3645 3656
f 3656 3645 3657
f 3645 3646 3657
f 3657 3646 3658
f 3646 3647 3658
f 3658 3647 3659
f 3647 3636 3659
f 3659 3636 3648
f 3648 3649 3660
f 3660 3649 3660
f 3649 3650 3660
f 3660 3650 3660
f 3650 3651 3660
f 3660 3651 3660
f 3651 3652 3660
f 3660 3652 3660
f 3652 3653 3660
f 3660 3653 3660
f 3653 3654 3660
f 3660 3654 3660
f 3654 3655 3660
f 3660 3655 3660
f 3655 3656 3660
f 3660 3656 3660
f 3656 3657 3660
f 3660 3657 3660
f 3657 3658 3660
f 3660 3658 3660
f 3658 3659 3660
f 3660 3659 3660
f 3659 3648 3660
f 3660 3648 3660

g Path_(11)
v 147.1487 120.677505 27.0
v 147.1487 119.89894 27.0
v 147.36581 120.00325 26.67689
v 147.52477 120.28822 26.440355
v 147.58293 120.677505 26.353777
v 147.52477 121.06679 26.440355
v 147.36581 121.35177 26.67689
v 147.1487 121.45607 27.0
v 146.9316 121.35177 27.32311
v 146.77264 121.06679 27.559645
v 146.71448 120.677505 27.646223
v 146.77264 120.28822 27.559645
v 146.9316 120.00325 27.32311
v 147.86629 119.89894 27.482183
v 148.04056 120.00325 27.134089
v 148.16814 120.28822 26.879265
v 148.21483 120.677505 26.785994
v 148.16814 121.06679 26.879265
v 148.04056 121.35177 27.134089
v 147.86629 121.45607 27.482183
v 147.69202 121.35177 27.830278
v 147.56444 121.06679 28.085102
v 147.51775 120.677505 28.178373
v 147.56444 120.28822 28.085102
v 147.69202 120.00325 27.830278
v 148.68228 119.89894 27.767778
v 148.90312 120.00325 27.447195
v 149.06477 120.28822 27.212511
v 149.12395 120.677505 27.12661
v 149.06477 121.06679 27.212511
v 148.90312 121.35177 27.447195
v 148.68228 121.45607 27.767778
v 148.46146 121.35177 28.088362
v 148.29979 121.06679 28.323046
v 148.24063 120.677505 28.408947
v 148.29979 120.28822 28.323046
v 148.46146 120.00325 28.088362
v 149.23994 119.89894 28.428417
v 149.42773 120.00325 28.087427
v 149.56522 120.28822 27.837807
v 149.61554 120.677505 27.746439
v 149.56522 121.06679 27.837807
v 149.42773 121.35177 28.087427
v 149.23994 121.45607 28.428417
v 149.05215 121.35177 28.769405
v 148.91467 121.06679 29.019026
v 148.86435 120.677505 29.110394
v 148.91467 120.28822 29.019026
v 149.05215 120.00325 28.769405
v 150.09637 119.89894 28.54657
v 150.14957 120.00325 28.16094
v 150.18852 120.28822 27.87864
v 150.20277 120.677505 27.77531
v 150.18852 121.06679 27.87864
v 150.14957 121.35177 28.16094
v 150.09637 121.45607 28.54657
v 150.04317 121.35177 28.9322
v 150.00423 121.06679 29.2145
v 149.98996 120.677505 29.31783
v 150.00423 120.28822 29.2145
v 150.04317 120.00325 28.9322
v 150.09637 120.677505 28.54657
usemtl mat_26
s 1
f 3661 3661 3662
f 3662 3661 3663
f 3661 3661 3663
f 3663 3661 3664
f 3661 3661 3664
f 3664 3661 3665
f 3661 3661 3665
f 3665 3661 3666
f 3661 3661 3666
f 3666 3661 3667
f 3661 3661 3667
f 3667 3661 3668
f 3661 3661 3668
f 3668 3661 3669
f 3661 3661 3669
f 3669 3661 3670
f 3661 3661 3670
f 3670 3661 3671
f 3661 3661 3671
f 3671 3661 3672
f 3661 3661 3672
f 3672 3661 3673
f 3661 3661 3673
f 3673 3661 3662
f 3662 3663 3674
f 3674 3663 3675
f 3663 3664 3675
f 3675 3664 3676
f 3664 3665 3676
f 3676 3665 3677
f 3665 3666 3677
f 3677 3666 3678
f 3666 3667 3678
f 3678 3667 3679
f 3667 3668 3679
f 3679 3668 3680
f 3668 3669 3680
f 3680 3669 3681
f 3669 3670 3681
f 3681 3670 3682
f 3670 3671 3682
f 3682 3671 3683
f 3671 3672 3683
f 3683 3672 3684
f 3672 3673 3684
f 3684 3673 3685
f 3673 3662 3685
f 3685 3662 3674
f 3674 3675 3686
f 3686 3675 3687
f 3675 3676 3687
f 3687 3676 3688
f 3676 3677 3688
f 3688 3677 3689
f 3677 3678 3689
f 3689 3678 3690
f 3678 3679 3690
f 3690 3679 3691
f 3679 3680 3691
f 3691 3680 3692
f 3680 3681 3692
f 3692 3681 3693
f 3681 3682 3693
f 3693 3682 3694
f 3682 3683 3694
f 3694 3683 3695
f 3683 3684 3695
f 3695 3684 3696
f 3684 3685 3696
f 3696 3685 3697
f 3685 3674 3697
f 3697 3674 3686
f 3686 3687 3698
f 3698 3687 3699
f 3687 3688 3699
f 3699 3688 3700
f 3688 3689 3700
f 3700 3689 3701
f 3689 3690 3701
f 3701 3690 3702
f 3690 3691 3702
f 3702 3691 3703
f 3691 3692 3703
f 3703 3692 3704
f 3692 3693 3704
f 3704 3693 3705
f 3693 3694 3705
f 3705 3694 3706
f 3694 3695 3706
f 3706 3695 3707
f 3695 3696 3707
f 3707 3696 3708
f 3696 3697 3708
f 3708 3697 3709
f 3697 3686 3709
f 3709 3686 3698
f 3698 3699 3710
f 3710 3699 3711
f 3699 3700 3711
f 3711 3700 3712
f 3700 3701 3712
f 3712 3701 3713
f 3701 3702 3713
f 3713 3702 3714
f 3702 3703 3714
f 3714 3703 3715
f 3703 3704 3715
f 3715 3704 3716
f 3704 3705 3716
f 3716 3705 3717
f 3705 3706 3717
f 3717 3706 3718
f 3706 3707 3718
f 3718 3707 3719
f 3707 3708 3719
f 3719 3708 3720
f 3708 3709 3720
f 3720 3709 3721
f 3709 3698 3721
f 3721 3698 3710
f 3710 3711 3722
f 3722 3711 3722
f 3711 3712 3722
f 3722 3712 3722
f 3712 3713 3722
f 3722 3713 3722
f 3713 3714 3722
f 3722 3714 3722
f 3714 3715 3722
f 3722 3715 3722
f 3715 3716 3722
f 3722 3716 3722
f 3716 3717 3722
f 3722 3717 3722
f 3717 3718 3722
f 3722 3718 3722
f 3718 3719 3722
f 3722 3719 3722
f 3719 3720 3722
f 3722 3720 3722
f 3720 3721 3722
f 3722 3721 3722
f 3721 3710 3722
f 3722 3710 3722

g Path_(3)
v 122.62392 126.127464 41.0
v 122.88373 126.8506 41.123146
v 123.04361 126.742195 40.763294
v 123.09104 126.46906 40.462364
v 123.0133 126.10441 40.30099
v 122.83123 125.745926 40.322414
v 122.593605 125.48967 40.520893
v 122.364105 125.40432 40.843246
v 122.20422 125.512726 41.203102
v 122.1568 125.78586 41.504032
v 122.23454 126.15051 41.665405
v 122.41661 126.508995 41.643982
v 122.654236 126.76525 41.4455
v 122.00497 127.25464 40.61168
v 122.151505 127.15635 40.24451
v 122.19559 126.888245 39.940254
v 122.12541 126.522156 39.780437
v 121.95977 126.15617 39.807884
v 121.74305 125.88837 40.01524
v 121.533325 125.7905 40.346943
v 121.38679 125.88878 40.71411
v 121.3427 126.15688 41.018368
v 121.41287 126.52297 41.178185
v 121.578514 126.888954 41.150738
v 121.795235 127.15676 40.943382
v 120.92037 127.6284 40.067783
v 120.94249 127.51482 39.68044
v 120.936905 127.22422 39.399483
v 120.90511 126.83447 39.30019
v 120.85564 126.45001 39.409176
v 120.80173 126.17385 39.69723
v 120.75783 126.079994 40.087173
v 120.73572 126.19358 40.474518
v 120.7413 126.48418 40.755478
v 120.773094 126.873924 40.854767
v 120.82257 127.258385 40.74578
v 120.87648 127.53454 40.457726
v 119.648254 127.48655 40.35024
v 119.4854 127.37287 40.004932
v 119.40801 127.08585 39.740143
v 119.43683 126.70241 39.626823
v 119.564125 126.32527 39.69533
v 119.75579 126.055504 39.92732
v 119.96047 125.965385 40.26062
v 120.12333 126.07906 40.605927
v 120.200714 126.36608 40.870712
v 120.1719 126.74953 40.984035
v 120.04461 127.12666 40.915524
v 119.852936 127.39643 40.683537
v 118.9713 127.190956 41.037735
v 118.85128 127.078575 40.674152
v 118.79139 126.789635 40.405624
v 118.807655 126.401566 40.3041
v 118.89574 126.01833 40.396786
v 119.03203 125.742645 40.658844
v 119.18001 125.64835 41.020058
v 119.300026 125.760735 41.38364
v 119.359924 126.049675 41.65217
v 119.34365 126.437744 41.753693
v 119.25557 126.82098 41.661007
v 119.11928 127.096664 41.39895
v 118.09193 127.24036 41.00793
v 118.11229 127.14136 40.616497
v 118.10482 126.86152 40.3248
v 118.07152 126.475815 40.211
v 118.02131 126.08761 40.30559
v 117.96764 125.80091 40.583225
v 117.924904 125.69255 40.969517
v 117.90455 125.79155 41.36095
v 117.91202 126.07139 41.65265
v 117.94532 126.457085 41.76645
v 117.99553 126.84529 41.671856
v 118.04919 127.13199 41.394222
v 117.05938 127.40085 41.058163
v 117.13387 127.38111 40.66278
v 117.162025 127.16583 40.323505
v 117.1363 126.81271 40.131252
v 117.06359 126.41636 40.13753
v 116.96337 126.08298 40.340664
v 116.8625 125.90189 40.686214
v 116.78801 125.92164 41.0816
v 116.75986 126.13691 41.420876
v 116.78558 126.49003 41.61313
v 116.85829 126.88638 41.60685
v 116.95851 127.219765 41.403717
v 115.91893 127.563995 40.85846
v 115.889046 127.60487 40.458385
v 115.875275 127.44028 40.090084
v 115.881294 127.114296 39.852234
v 115.905495 126.71428 39.808575
v 115.9414 126.34742 39.970802
v 115.97938 126.11201 40.29545
v 116.00926 126.07112 40.695522
v 116.02304 126.235725 41.063824
v 116.01702 126.5617 41.301674
v 115.99281 126.961716 41.345333
v 115.95691 127.328575 41.183105
v 114.97728 127.25913 41.187527
v 114.86922 127.26927 40.81815
v 114.801605 127.07861 40.488327
v 114.792564 126.73824 40.286438
v 114.84452 126.33936 40.26658
v 114.94355 125.98886 40.434067
v 115.06312 125.78065 40.74403
v 115.17119 125.77051 41.113407
v 115.23879 125.96117 41.44323
v 115.24783 126.30154 41.64512
v 115.19588 126.70042 41.664978
v 115.09685 127.05092 41.49749
v 114.01475 127.32094 41.147808
v 113.923805 127.2269 40.76764
v 113.841965 126.95001 40.485447
v 113.79116 126.56447 40.37684
v 113.78501 126.17358 40.47092
v 113.82516 125.882065 40.74248
v 113.90084 125.76806 41.118755
v 113.99179 125.8621 41.498924
v 114.07362 126.138985 41.78112
v 114.12443 126.52453 41.889725
v 114.130585 126.91542 41.795643
v 114.09044 127.20693 41.524082
v 112.91163 127.4362 41.576176
v 112.9135 127.39063 41.175743
v 112.925 127.1512 40.851757
v 112.943054 126.78206 40.691025
v 112.96282 126.38212 40.736614
v 112.979 126.05855 40.97631
v 112.98725 125.89804 41.34589
v 112.985374 125.94361 41.74632
v 112.97387 126.183044 42.07031
v 112.95582 126.552185 42.23104
v 112.93606 126.952126 42.18545
v 112.91988 127.275696 41.94575
v 111.84439 127.16225 41.373405
v 112.00658 127.2186 41.036076
v 112.155594 127.067894 40.70327
v 112.2515 126.75052 40.46417
v 112.268616 126.35152 40.382835
v 112.20235 125.97779 40.481064
v 112.07044 125.729485 40.732536
v 111.90826 125.673134 41.069866
v 111.75924 125.82384 41.40267
v 111.66333 126.14121 41.641773
v 111.64622 126.54022 41.723106
v 111.71249 126.91395 41.624878
v 111.17212 127.23603 41.17016
v 111.24419 127.42568 40.823574
v 111.26421 127.42074 40.41945
v 111.22682 127.22253 40.066063
v 111.142044 126.884155 39.858105
v 111.032585 126.49629 39.8513
v 110.92778 126.16286 40.04747
v 110.855705 125.973206 40.394054
v 110.835686 125.97815 40.79818
v 110.87307 126.17636 41.151566
v 110.957855 126.51473 41.359524
v 111.067314 126.9026 41.36633
v 110.34074 127.55992 41.324123
v 110.264465 127.72614 40.97517
v 110.14381 127.6899 40.62017
v 110.011086 127.460915 40.354244
v 109.90186 127.10054 40.248646
v 109.84541 126.70534 40.33167
v 109.85685 126.381195 40.58107
v 109.93312 126.21498 40.93002
v 110.05378 126.25122 41.28502
v 110.1865 126.48021 41.550945
v 110.29572 126.84058 41.656544
v 110.35217 127.23579 41.57352
v 109.28658 127.70334 41.61812
v 109.22124 127.827805 41.24956
v 109.11008 127.74875 40.87703
v 108.98289 127.48736 40.600338
v 108.87374 127.11368 40.493633
v 108.81189 126.72782 40.585503
v 108.81391 126.4332 40.851326
v 108.87925 126.30873 41.219887
v 108.99041 126.38779 41.59242
v 109.1176 126.64918 41.869106
v 109.226746 127.02286 41.975815
v 109.2886 127.40871 41.883945
v 108.221855 128.01007 42.01705
v 108.178955 128.18219 41.664013
v 108.11167 128.14995 41.280045
v 108.038025 127.92201 40.968025
v 107.97775 127.55943 40.811565
v 107.94701 127.15937 40.852585
v 107.954025 126.829025 41.080093
v 107.996925 126.65691 41.433132
v 108.06422 126.68915 41.817104
v 108.13786 126.91709 42.12912
v 108.198135 127.27967 42.285583
v 108.228874 127.679726 42.24456
v 107.166725 127.52216 42.26127
v 106.924904 127.79633 42.093094
v 106.71157 127.925285 41.774975
v 106.58389 127.87448 41.392155
v 106.57608 127.65752 41.047207
v 106.69023 127.33254 40.83256
v 106.89576 126.986626 40.805733
v 107.13759 126.71246 40.97391
v 107.35092 126.5835 41.29203
v 107.47859 126.634315 41.67485
v 107.486404 126.85127 42.0198
v 107.37225 127.17625 42.23444
v 106.91242 126.707535 42.82954
v 106.60847 126.96533 42.76992
v 106.30069 127.09591 42.54493
v 106.071556 127.06428 42.214855
v 105.98246 126.87891 41.86814
v 106.057274 126.58946 41.59769
v 106.27596 126.27351 41.475967
v 106.57992 126.01571 41.535587
v 106.887695 125.88513 41.76058
v 107.11683 125.91677 42.090652
v 107.205925 126.10214 42.437366
v 107.1311 126.39158 42.707817
v 105.75668 126.141106 43.335503
v 105.55829 126.44752 43.173172
v 105.41077 126.62771 42.85045
v 105.353645 126.63341 42.45381
v 105.40224 126.46307 42.08954
v 105.54351 126.16236 41.855236
v 105.73962 125.81184 41.813683
v 105.938 125.50542 41.976017
v 106.085526 125.325226 42.298737
v 106.14265 125.31953 42.695374
v 106.09406 125.48986 43.059647
v 105.95279 125.79057 43.293953
v 104.587364 125.43469 43.151608
v 104.413574 125.76787 42.993576
v 104.34821 126.02239 42.68348
v 104.4088 126.13005 42.3044
v 104.57909 126.062004 41.957916
v 104.81345 125.83649 41.736866
v 105.0491 125.51392 41.700485
v 105.22289 125.18074 41.858513
v 105.28825 124.92622 42.168613
v 105.22768 124.818565 42.54769
v 105.05738 124.88661 42.894173
v 104.82301 125.11213 43.115223
v 103.85494 125.03884 42.700165
v 103.65806 125.29684 42.460243
v 103.56984 125.43306 42.09038
v 103.613914 125.41101 41.689682
v 103.77847 125.236595 41.36551
v 104.019424 124.95654 41.204723
v 104.27221 124.645905 41.250416
v 104.469086 124.38791 41.490334
v 104.55731 124.25168 41.860195
v 104.51324 124.27373 42.2609
v 104.34868 124.44815 42.58507
v 104.10773 124.728195 42.745853
v 103.19609 124.59929 42.944126
v 103.037674 124.838 42.669384
v 102.941475 124.90571 42.287106
v 102.93327 124.78427 41.899727
v 103.01526 124.50623 41.61104
v 103.165474 124.14608 41.498398
v 103.34366 123.80033 41.591988
v 103.502075 123.56162 41.86673
v 103.598274 123.49391 42.24901
v 103.606476 123.61535 42.63639
v 103.52449 123.89339 42.925076
v 103.374275 124.25354 43.037716
v 102.21943 124.50883 42.85667
v 102.0145 124.684296 42.561726
v 101.86504 124.67306 42.183167
v 101.8111 124.47811 41.822433
v 101.8671 124.151695 41.57618
v 102.018074 123.78127 41.51039
v 102.22355 123.4661 41.642693
v 102.42847 123.290634 41.937637
v 102.577934 123.30187 42.316193
v 102.63188 123.49682 42.67693
v 102.575874 123.823235 42.923183
v 102.424904 124.19366 42.98897
v 101.797386 123.97652 43.466915
v 101.47853 124.12502 43.272816
v 101.19737 124.089035 42.99348
v 101.02925 123.87819 42.703754
v 101.0192 123.54898 42.481266
v 101.16994 123.18962 42.38564
v 101.441055 122.89641 42.44249
v 101.75991 122.747894 42.636585
v 102.04107 122.78389 42.91592
v 102.20919 122.994736 43.20565
v 102.21924 123.323944 43.428135
v 102.068504 123.683304 43.523766
v 101.162994 123.48453 44.36168
v 100.945694 123.73171 44.15098
v 100.721245 123.793976 43.83011
v 100.54979 123.65463 43.485035
v 100.47727 123.35102 43.208225
v 100.52312 122.96449 43.073853
v 100.67505 122.59862 43.117916
v 100.89235 122.351425 43.32861
v 101.1168 122.28916 43.649483
v 101.28825 122.428505 43.994556
v 101.36077 122.73212 44.271366
v 101.314926 123.11865 44.405743
v 99.752365 123.20548 44.74465
v 99.703224 123.52486 44.49712
v 99.71145 123.68907 44.124275
v 99.77483 123.65413 43.72602
v 99.87638 123.42939 43.409065
v 99.9889 123.075066 43.258343
v 100.08223 122.686104 43.314236
v 100.13136 122.36673 43.561768
v 100.12314 122.202515 43.934612
v 100.05976 122.23746 44.332867
v 99.958206 122.4622 44.64982
v 99.84569 122.81652 44.80054
v 98.63105 122.7125 44.03852
v 98.62229 123.04952 43.803963
v 98.7466 123.2603 43.497475
v 98.970665 123.28837 43.20118
v 99.23444 123.1262 42.99447
v 99.46726 122.817245 42.93273
v 99.606735 122.4443 43.03251
v 99.615486 122.10728 43.267063
v 99.49118 121.8965 43.57355
v 99.26712 121.86843 43.869846
v 99.003334 122.0306 44.076557
v 98.770515 122.339554 44.138294
v 97.85217 122.22365 43.522774
v 97.79997 122.56603 43.32711
v 97.8823 122.79682 43.03559
v 98.07709 122.85417 42.726337
v 98.332146 122.722725 42.482204
v 98.579124 122.43769 42.36861
v 98.751854 122.07545 42.415993
v 98.804054 121.73306 42.61166
v 98.721725 121.50227 42.903175
v 98.52694 121.44492 43.212433
v 98.27188 121.57637 43.456566
v 98.0249 121.861404 43.570156
v 97.028824 121.780304 43.001507
v 96.9325 122.0861 42.752987
v 96.9845 122.28619 42.41135
v 97.17087 122.326965 42.06814
v 97.44168 122.1975 41.81531
v 97.72437 121.93249 41.720615
v 97.94319 121.602936 41.809425
v 98.03951 121.29714 42.057945
v 97.98752 121.09705 42.399582
v 97.80114 121.056274 42.742794
v 97.53033 121.18574 42.99562
v 97.24764 121.45075 43.090317
v 96.47463 121.080086 42.66223
v 96.28346 121.32134 42.401413
v 96.23649 121.46385 42.025497
v 96.346306 121.46943 41.635212
v 96.58349 121.33658 41.335133
v 96.884476 121.10089 41.205666
v 97.168625 120.82552 41.2815
v 97.359795 120.58427 41.54232
v 97.40676 120.44176 41.918236
v 97.29695 120.43619 42.30852
v 97.05977 120.56904 42.6086
v 96.75878 120.804726 42.738068
v 95.70769 120.32892 42.63601
v 95.51497 120.5208 42.346
v 95.481285 120.61483 41.958275
v 95.61567 120.585815 41.57672
v 95.88211 120.44153 41.303574
v 96.20922 120.22064 41.212025
v 96.509346 119.98233 41.326603
v 96.702065 119.79045 41.61661
v 96.73575 119.69642 42.004337
v 96.601364 119.72543 42.38589
v 96.33492 119.86972 42.65904
v 96.00781 120.090614 42.750587
v 94.926605 119.39903 42.15648
v 94.93667 119.65918 41.82502
v 95.124985 119.81189 41.47056
v 95.4411 119.816246 41.188076
v 95.8003 119.67109 41.05326
v 96.10635 119.4153 41.102234
v 96.27724 119.11743 41.32188
v 96.26717 118.857285 41.65334
v 96.07886 118.704575 42.007797
v 95.76274 118.70021 42.290283
v 95.40354 118.845375 42.4251
v 95.09749 119.10116 42.37612
v 94.53641 119.0226 41.12174
v 94.58941 119.28577 40.829094
v 94.80649 119.42058 40.520355
v 95.129486 119.390915 40.278255
v 95.471855 119.20473 40.16766
v 95.74185 118.911896 40.218204
v 95.86714 118.59089 40.416348
v 95.81415 118.32772 40.708992
v 95.59706 118.19291 41.01773
v 95.27406 118.22257 41.25983
v 94.9317 118.40876 41.370426
v 94.6617 118.70159 41.31988
v 94.115456 118.60542 40.70997
v 94.126015 118.67166 40.31121
v 94.25302 118.56732 39.94224
v 94.46244 118.32037 39.701923
v 94.698166 117.99698 39.654648
v 94.89703 117.68379 39.813084
v 95.00575 117.46473 40.13478
v 94.99519 117.39849 40.53354
v 94.868195 117.50283 40.902508
v 94.65877 117.74978 41.14283
v 94.42304 118.07317 41.190105
v 94.224174 118.38637 41.031666
v 93.367714 118.40303 40.518757
v 93.38966 118.27892 40.134686
v 93.46015 117.987 39.864185
v 93.56029 117.60549 39.779736
v 93.663246 117.23661 39.90396
v 93.74144 116.97921 40.203583
v 93.77391 116.90225 40.598312
v 93.75196 117.02637 40.982384
v 93.68147 117.31828 41.252884
v 93.58134 117.6998 41.337334
v 93.47838 118.06867 41.213104
v 93.400185 118.32607 40.913483
v 92.33354 118.241905 40.49736
v 92.36429 118.15045 40.107018
v 92.43591 117.880806 39.817493
v 92.529236 117.5052 39.706367
v 92.61925 117.124306 39.803417
v 92.68182 116.840164 40.082634
v 92.7002 116.72891 40.469204
v 92.669464 116.820366 40.859547
v 92.59783 117.09002 41.14907
v 92.50451 117.465614 41.260193
v 92.414505 117.84651 41.163147
v 92.35193 118.13066 40.88393
v 91.28523 117.89424 40.602936
v 91.27596 117.83228 40.20353
v 91.32695 117.588036 39.883507
v 91.42454 117.22696 39.72862
v 91.54257 116.845795 39.78037
v 91.64944 116.54668 40.02489
v 91.716484 116.40975 40.396664
v 91.72575 116.47171 40.79607
v 91.67477 116.71595 41.116093
v 91.57718 117.077034 41.27098
v 91.45914 117.4582 41.219227
v 91.35228 117.75732 40.97471
v 90.21405 117.6067 40.573708
v 90.13836 117.44861 40.219368
v 90.15266 117.13656 39.956158
v 90.25311 116.754166 39.8546
v 90.4128 116.40389 39.941906
v 90.58894 116.179596 40.194683
v 90.734344 116.141365 40.545204
v 90.810036 116.29945 40.89954
v 90.79574 116.6115 41.16275
v 90.69528 116.99389 41.26431
v 90.53559 117.34416 41.177002
v 90.35945 117.56847 40.924225
v 89.50471 117.29035 40.922314
v 89.30845 117.128334 40.673386
v 89.197426 116.80434 40.524536
v 89.2014 116.40517 40.515648
v 89.319305 116.03779 40.649105
v 89.51954 115.800644 40.889145
v 89.74846 115.75726 41.17145
v 89.94472 115.91928 41.42038
v 90.05574 116.24328 41.56923
v 90.051765 116.64245 41.578117
v 89.93386 117.00983 41.44466
v 89.73363 117.24697 41.20462
v 88.66077 117.44693 41.865593
v 88.48433 117.244644 41.626125
v 88.383766 116.89519 41.474773
v 88.38603 116.49217 41.45209
v 88.490524 116.14361 41.56416
v 88.669235 115.94288 41.78095
v 88.874275 115.94378 42.044365
v 89.05072 116.14606 42.283833
v 89.151276 116.49552 42.435184
v 89.14901 116.89853 42.457867
v 89.044525 117.2471 42.3458
v 88.865814 117.44782 42.129013
v 87.63438 117.21124 42.60182
v 87.47001 117.20559 42.267273
v 87.39863 117.014305 41.944233
v 87.439354 116.68866 41.71927
v 87.58128 116.315895 41.65265
v 87.78638 115.9959 41.762234
v 87.99969 115.81442 42.018654
v 88.164055 115.820076 42.353203
v 88.235435 116.01135 42.67624
v 88.19471 116.337006 42.901207
v 88.05278 116.70977 42.967823
v 87.84769 117.02976 42.858242
v 86.87028 116.47865 43.120327
v 86.66993 116.58217 42.78432
v 86.560265 116.503456 42.399155
v 86.57066 116.2636 42.068024
v 86.69834 115.92688 41.87966
v 86.90909 115.58352 41.88454
v 87.14643 115.32551 42.08135
v 87.34679 115.222 42.41735
v 87.45645 115.30071 42.80252
v 87.44605 115.540565 43.133648
v 87.318375 115.87728 43.32201
v 87.10763 116.22065 43.317135
v 85.89943 116.12815 43.39561
v 85.78456 116.19171 43.01889
v 85.75358 116.06426 42.633503
v 85.81478 115.77995 42.34272
v 85.95177 115.41497 42.224453
v 86.12783 115.0671 42.31039
v 86.29581 114.82957 42.577507
v 86.41067 114.76601 42.95423
v 86.44165 114.893456 43.339615
v 86.380455 115.177765 43.630398
v 86.24347 115.54275 43.74867
v 86.0674 115.89062 43.66273
v 84.87223 115.62455 43.509853
v 84.8034 115.77349 43.142193
v 84.817154 115.73367 42.74171
v 84.90981 115.51576 42.415714
v 85.05655 115.178154 42.251553
v 85.21804 114.81131 42.293217
v 85.35102 114.51352 42.52954
v 85.41986 114.36458 42.8972
v 85.406105 114.404396 43.297684
v 85.313446 114.6223 43.62368
v 85.16671 114.95991 43.78784
v 85.00521 115.32676 43.746178
v 83.737076 115.11626 43.39602
v 83.702126 115.25892 43.016014
v 83.784996 115.23038 42.62092
v 83.963486 115.03828 42.316605
v 84.18976 114.734085 42.18461
v 84.4032 114.39932 42.2603
v 84.54661 114.12367 42.523396
v 84.58156 113.98101 42.903404
v 84.49869 114.00955 43.298496
v 84.3202 114.20165 43.602814
v 84.093925 114.50584 43.73481
v 83.880486 114.84061 43.65912
v 82.80302 114.01835 43.247646
v 82.750885 114.30348 42.96927
v 82.867256 114.48232 42.62574
v 83.12095 114.50695 42.309113
v 83.44398 114.37077 42.104225
v 83.7498 114.110275 42.065975
v 83.95647 113.79526 42.204613
v 84.0086 113.51013 42.482994
v 83.89223 113.33129 42.826523
v 83.63854 113.30666 43.14315
v 83.315506 113.44284 43.348038
v 83.00968 113.70333 43.386288
v 82.48179 113.40959 42.513393
v 82.34339 113.683365 42.261333
v 82.37086 113.87207 41.9097
v 82.55683 113.92515 41.552708
v 82.85148 113.82837 41.28602
v 83.17584 113.60767 41.181087
v 83.443016 113.3222 41.26603
v 83.58141 113.04842 41.51809
v 83.55394 112.859726 41.869724
v 83.36797 112.80665 42.226715
v 83.073326 112.90342 42.493404
v 82.74896 113.124115 42.598335
v 81.90982 112.66949 42.64823
v 81.70542 112.91162 42.40473
v 81.645706 113.06289 42.04003
v 81.746666 113.08276 41.65186
v 81.981255 112.96591 41.344215
v 82.28661 112.74365 41.19954
v 82.58092 112.47553 41.25659
v 82.78532 112.2334 41.50009
v 82.84503 112.08213 41.864788
v 82.74407 112.062256 42.252964
v 82.50948 112.17911 42.560608
v 82.204124 112.40137 42.705284
v 81.3095 111.77459 42.19886
v 81.08157 112.034546 41.991486
v 81.002884 112.23546 41.65074
v 81.09452 112.323494 41.267925
v 81.331924 112.27506 40.945614
v 81.65148 112.10315 40.770172
v 81.967575 111.85381 40.788605
v 82.1955 111.59386 40.995975
v 82.27419 111.392944 41.336723
v 82.18256 111.30491 41.719536
v 81.94516 111.35333 42.041847
v 81.625595 111.52525 42.217293
v 80.637825 111.111435 41.94624
v 80.49375 111.38081 41.682022
v 80.49041 111.53985 41.310383
v 80.628685 111.54593 40.930897
v 80.871544 111.39742 40.645252
v 81.1539 111.134125 40.52998
v 81.40009 110.826584 40.61597
v 81.54417 110.557205 40.880188
v 81.547516 110.39817 41.251827
v 81.40923 110.39209 41.631313
v 81.166374 110.540596 41.916958
v 80.88402 110.803894 42.03223
v 79.91106 110.75391 41.61058
v 79.80089 111.02816 41.33453
v 79.78304 111.15075 40.95309
v 79.8623 111.08883 40.568466
v 80.017426 110.85898 40.28372
v 80.206856 110.5228 40.17514
v 80.37983 110.170364 40.27183
v 80.49 109.89611 40.54788
v 80.50784 109.77352 40.92932
v 80.42859 109.83545 41.313946
v 80.27346 110.06529 41.598694
v 80.08403 110.401474 41.707268
v 79.1137 110.28746 41.787895
v 78.889206 110.533005 41.56602
v 78.743774 110.638824 41.21093
v 78.71637 110.57656 40.817772
v 78.81435 110.36291 40.491894
v 79.011444 110.0551 40.32061
v 79.25485 109.73562 40.34982
v 79.47935 109.490074 40.571693
v 79.62478 109.384254 40.92678
v 79.65218 109.44652 41.31994
v 79.55421 109.66017 41.64582
v 79.35711 109.96798 41.817104
v 78.32237 109.37052 41.98289
v 78.07134 109.607956 41.775486
v 77.92991 109.74296 41.42309
v 77.935974 109.73936 41.020126
v 78.087906 109.598114 40.674564
v 78.345 109.357086 40.479004
v 78.63837 109.08085 40.48584
v 78.8894 108.843414 40.693245
v 79.03083 108.70841 41.04564
v 79.02477 108.71201 41.448605
v 78.87284 108.85325 41.794167
v 78.615746 109.094284 41.989727
v 77.49597 108.764915 41.73114
v 77.266205 108.94533 41.453182
v 77.16319 109.00018 41.06776
v 77.21455 108.91478 40.67815
v 77.406494 108.712006 40.38875
v 77.68761 108.44619 40.277096
v 77.98257 108.18857 40.373116
v 78.21233 108.008156 40.651077
v 78.31534 107.9533 41.0365
v 78.26399 108.038704 41.42611
v 78.072044 108.24148 41.71551
v 77.790924 108.50729 41.82716
v 76.802025 108.08415 41.95127
v 76.56063 108.17705 41.6391
v 76.46192 108.140465 41.253185
v 76.53236 107.98419 40.896927
v 76.75305 107.750114 40.665787
v 77.06487 107.50094 40.621696
v 77.38428 107.30345 40.776474
v 77.62567 107.21055 41.088642
v 77.72437 107.24714 41.47456
v 77.653946 107.403404 41.83082
v 77.43325 107.63749 42.06196
v 77.12142 107.88666 42.10605
v 76.10029 107.21039 42.06596
v 75.93101 107.31573 41.71367
v 75.91325 107.28719 41.311306
v 76.05178 107.13244 40.966686
v 76.30948 106.89293 40.772152
v 76.61729 106.632835 40.779827
v 76.89274 106.42185 40.987656
v 77.06203 106.31651 41.339947
v 77.07978 106.34505 41.74231
v 76.941246 106.4998 42.08693
v 76.683556 106.73932 42.281464
v 76.37574 106.99941 42.27379
v 75.421165 106.497795 42.143208
v 75.210464 106.60397 41.816532
v 75.137436 106.56896 41.421818
v 75.22166 106.402145 41.06482
v 75.440544 106.148224 40.8412
v 75.73546 105.87523 40.810883
v 76.027374 105.65631 40.98198
v 76.238075 105.55013 41.308655
v 76.3111 105.585144 41.703373
v 76.22688 105.75196 42.06037
v 76.007996 106.00589 42.28399
v 75.71308 106.278885 42.31431
v 74.81625 105.62018 42.505863
v 74.55541 105.70437 42.189777
v 74.44324 105.67348 41.788822
v 74.509796 105.53578 41.410423
v 74.73725 105.32818 41.15598
v 75.06465 105.106285 41.093666
v 75.40428 104.92957 41.24018
v 75.66513 104.84538 41.556267
v 75.7773 104.876274 41.957226
v 75.71074 105.01397 42.33562
v 75.48329 105.22158 42.590065
v 75.15588 105.44347 42.652378
v 74.191605 104.51144 42.62604
v 73.97384 104.60662 42.30097
v 73.934784 104.62483 41.900414
v 74.0849 104.56118 41.531708
v 74.383965 104.432724 41.293644
v 74.75185 104.27388 41.25001
v 75.089966 104.12721 41.4125
v 75.307724 104.03202 41.73757
v 75.34678 104.01382 42.138126
v 75.19666 104.07747 42.506832
v 74.8976 104.205925 42.7449
v 74.529724 104.36477 42.788532
v 73.83524 103.24519 42.659977
v 73.59525 103.43174 42.449795
v 73.53521 103.58921 42.12356
v 73.6712 103.6754 41.768692
v 73.96679 103.66722 41.480274
v 74.342766 103.566864 41.33559
v 74.698395 103.401215 41.3734
v 74.93838 103.21466 41.583588
v 74.99842 103.0572 41.90982
v 74.86243 102.971 42.264687
v 74.56685 102.97919 42.55311
v 74.190865 103.079544 42.697792
v 73.42193 102.330574 41.854675
v 73.22662 102.53592 41.595943
v 73.22727 102.724525 41.211967
v 73.42369 102.845856 40.805637
v 73.76325 102.8674 40.48583
v 74.154976 102.78339 40.33823
v 74.49389 102.616325 40.402393
v 74.68919 102.41098 40.661125
v 74.68855 102.222374 41.0451
v 74.49213 102.101036 41.45143
v 74.152565 102.07949 41.77124
v 73.76085 102.163506 41.91884
v 73.23867 101.52409 41.486385
v 73.02647 101.56301 41.158504
v 73.012764 101.58453 40.765465
v 73.20122 101.58289 40.41259
v 73.54134 101.55854 40.194424
v 73.942 101.51799 40.169434
v 74.29584 101.47211 40.344307
v 74.50803 101.4332 40.67219
v 74.52174 101.411674 41.065228
v 74.33328 101.41331 41.418102
v 73.99316 101.43767 41.63627
v 73.5925 101.47822 41.66126
v 73.21286 100.87749 41.563942
v 73.056 100.82004 41.20894
v 73.08542 100.668846 40.852577
v 73.29323 100.464424 40.590355
v 73.62376 100.261536 40.492523
v 73.988434 100.114555 40.585304
v 74.28954 100.06286 40.843834
v 74.4464 100.12031 41.198837
v 74.41699 100.2715 41.5552
v 74.209175 100.47592 41.81742
v 73.87865 100.67881 41.915253
v 73.51397 100.82579 41.82247
v 72.471565 100.38264 41.834293
v 72.40823 100.38346 41.436905
v 72.48988 100.23757 41.070427
v 72.69462 99.98407 40.833057
v 72.9676 99.69087 40.7884
v 73.235664 99.43655 40.948414
v 73.427 99.28923 41.270233
v 73.490326 99.28841 41.66762
v 73.40868 99.434296 42.0341
v 73.20394 99.6878 42.27147
v 72.93097 99.980995 42.316128
v 72.662895 100.23533 42.156113
v 71.74495 99.32448 42.021385
v 71.61961 99.46557 41.667377
v 71.662186 99.49089 41.26533
v 71.86126 99.39365 40.92297
v 72.16348 99.1999 40.732033
v 72.487885 98.96156 40.743683
v 72.74754 98.74249 40.954792
v 72.87287 98.601395 41.3088
v 72.8303 98.57608 41.710846
v 72.63123 98.673325 42.053207
v 72.329 98.86707 42.244144
v 72.0046 99.10541 42.232494
v 71.11288 98.40168 41.786396
v 71.09007 98.595406 41.430008
v 71.23238 98.66294 41.04889
v 71.50167 98.5862 40.745155
v 71.8258 98.385735 40.600193
v 72.1179 98.115265 40.652843
v 72.299706 97.84727 40.889
v 72.32251 97.65354 41.245384
v 72.1802 97.586006 41.626503
v 71.91091 97.66275 41.93024
v 71.586784 97.86321 42.075203
v 71.294685 98.133675 42.022552
v 70.45218 97.80626 41.189133
v 70.478 98.073364 40.89265
v 70.65469 98.20173 40.564728
v 70.93491 98.15696 40.293236
v 71.24358 97.95105 40.150917
v 71.497986 97.639175 40.175907
v 71.62996 97.30491 40.36151
v 71.60414 97.0378 40.657993
v 71.42745 96.90944 40.985916
v 71.147224 96.95421 41.257412
v 70.83856 97.16012 41.399727
v 70.58415 97.47199 41.374737
v 71.022606 97.539795 40.731125
usemtl mat_27
s 1
f 3723 3723 3724
f 3724 3723 3725
f 3723 3723 3725
f 3725 3723 3726
f 3723 3723 3726
f 3726 3723 3727
f 3723 3723 3727
f 3727 3723 3728
f 3723 3723 3728
f 3728 3723 3729
f 3723 3723 3729
f 3729 3723 3730
f 3723 3723 3730
f 3730 3723 3731
f 3723 3723 3731
f 3731 3723 3732
f 3723 3723 3732
f 3732 3723 3733
f 3723 3723 3733
f 3733 3723 3734
f 3723 3723 3734
f 3734 3723 3735
f 3723 3723 3735
f 3735 3723 3724
f 3724 3725 3736
f 3736 3725 3737
f 3725 3726 3737
f 3737 3726 3738
f 3726 3727 3738
f 3738 3727 3739
f 3727 3728 3739
f 3739 3728 3740
f 3728 3729 3740
f 3740 3729 3741
f 3729 3730 3741
f 3741 3730 3742
f 3730 3731 3742
f 3742 3731 3743
f 3731 3732 3743
f 3743 3732 3744
f 3732 3733 3744
f 3744 3733 3745
f 3733 3734 3745
f 3745 3734 3746
f 3734 3735 3746
f 3746 3735 3747
f 3735 3724 3747
f 3747 3724 3736
f 3736 3737 3748
f 3748 3737 3749
f 3737 3738 3749
f 3749 3738 3750
f 3738 3739 3750
f 3750 3739 3751
f 3739 3740 3751
f 3751 3740 3752
f 3740 3741 3752
f 3752 3741 3753
f 3741 3742 3753
f 3753 3742 3754
f 3742 3743 3754
f 3754 3743 3755
f 3743 3744 3755
f 3755 3744 3756
f 3744 3745 3756
f 3756 3745 3757
f 3745 3746 3757
f 3757 3746 3758
f 3746 3747 3758
f 3758 3747 3759
f 3747 3736 3759
f 3759 3736 3748
f 3748 3749 3760
f 3760 3749 3761
f 3749 3750 3761
f 3761 3750 3762
f 3750 3751 3762
f 3762 3751 3763
f 3751 3752 3763
f 3763 3752 3764
f 3752 3753 3764
f 3764 3753 3765
f 3753 3754 3765
f 3765 3754 3766
f 3754 3755 3766
f 3766 3755 3767
f 3755 3756 3767
f 3767 3756 3768
f 3756 3757 3768
f 3768 3757 3769
f 3757 3758 3769
f 3769 3758 3770
f 3758 3759 3770
f 3770 3759 3771
f 3759 3748 3771
f 3771 3748 3760
f 3760 3761 3772
f 3772 3761 3773
f 3761 3762 3773
f 3773 3762 3774
f 3762 3763 3774
f 3774 3763 3775
f 3763 3764 3775
f 3775 3764 3776
f 3764 3765 3776
f 3776 3765 3777
f 3765 3766 3777
f 3777 3766 3778
f 3766 3767 3778
f 3778 3767 3779
f 3767 3768 3779
f 3779 3768 3780
f 3768 3769 3780
f 3780 3769 3781
f 3769 3770 3781
f 3781 3770 3782
f 3770 3771 3782
f 3782 3771 3783
f 3771 3760 3783
f 3783 3760 3772
f 3772 3773 3784
f 3784 3773 3785
f 3773 3774 3785
f 3785 3774 3786
f 3774 3775 3786
f 3786 3775 3787
f 3775 3776 3787
f 3787 3776 3788
f 3776 3777 3788
f 3788 3777 3789
f 3777 3778 3789
f 3789 3778 3790
f 3778 3779 3790
f 3790 3779 3791
f 3779 3780 3791
f 3791 3780 3792
f 3780 3781 3792
f 3792 3781 3793
f 3781 3782 3793
f 3793 3782 3794
f 3782 3783 3794
f 3794 3783 3795
f 3783 3772 3795
f 3795 3772 3784
f 3784 3785 3796
f 3796 3785 3797
f 3785 3786 3797
f 3797 3786 3798
f 3786 3787 3798
f 3798 3787 3799
f 3787 3788 3799
f 3799 3788 3800
f 3788 3789 3800
f 3800 3789 3801
f 3789 3790 3801
f 3801 3790 3802
f 3790 3791 3802
f 3802 3791 3803
f 3791 3792 3803
f 3803 3792 3804
f 3792 3793 3804
f 3804 3793 3805
f 3793 3794 3805
f 3805 3794 3806
f 3794 3795 3806
f 3806 3795 3807
f 3795 3784 3807
f 3807 3784 3796
f 3796 3797 3808
f 3808 3797 3809
f 3797 3798 3809
f 3809 3798 3810
f 3798 3799 3810
f 3810 3799 3811
f 3799 3800 3811
f 3811 3800 3812
f 3800 3801 3812
f 3812 3801 3813
f 3801 3802 3813
f 3813 3802 3814
f 3802 3803 3814
f 3814 3803 3815
f 3803 3804 3815
f 3815 3804 3816
f 3804 3805 3816
f 3816 3805 3817
f 3805 3806 3817
f 3817 3806 3818
f 3806 3807 3818
f 3818 3807 3819
f 3807 3796 3819
f 3819 3796 3808
f 3808 3809 3820
f 3820 3809 3821
f 3809 3810 3821
f 3821 3810 3822
f 3810 3811 3822
f 3822 3811 3823
f 3811 3812 3823
f 3823 3812 3824
f 3812 3813 3824
f 3824 3813 3825
f 3813 3814 3825
f 3825 3814 3826
f 3814 3815 3826
f 3826 3815 3827
f 3815 3816 3827
f 3827 3816 3828
f 3816 3817 3828
f 3828 3817 3829
f 3817 3818 3829
f 3829 3818 3830
f 3818 3819 3830
f 3830 3819 3831
f 3819 3808 3831
f 3831 3808 3820
f 3820 3821 3832
f 3832 3821 3833
f 3821 3822 3833
f 3833 3822 3834
f 3822 3823 3834
f 3834 3823 3835
f 3823 3824 3835
f 3835 3824 3836
f 3824 3825 3836
f 3836 3825 3837
f 3825 3826 3837
f 3837 3826 3838
f 3826 3827 3838
f 3838 3827 3839
f 3827 3828 3839
f 3839 3828 3840
f 3828 3829 3840
f 3840 3829 3841
f 3829 3830 3841
f 3841 3830 3842
f 3830 3831 3842
f 3842 3831 3843
f 3831 3820 3843
f 3843 3820 3832
f 3832 3833 3844
f 3844 3833 3845
f 3833 3834 3845
f 3845 3834 3846
f 3834 3835 3846
f 3846 3835 3847
f 3835 3836 3847
f 3847 3836 3848
f 3836 3837 3848
f 3848 3837 3849
f 3837 3838 3849
f 3849 3838 3850
f 3838 3839 3850
f 3850 3839 3851
f 3839 3840 3851
f 3851 3840 3852
f 3840 3841 3852
f 3852 3841 3853
f 3841 3842 3853
f 3853 3842 3854
f 3842 3843 3854
f 3854 3843 3855
f 3843 3832 3855
f 3855 3832 3844
f 3844 3845 3856
f 3856 3845 3857
f 3845 3846 3857
f 3857 3846 3858
f 3846 3847 3858
f 3858 3847 3859
f 3847 3848 3859
f 3859 3848 3860
f 3848 3849 3860
f 3860 3849 3861
f 3849 3850 3861
f 3861 3850 3862
f 3850 3851 3862
f 3862 3851 3863
f 3851 3852 3863
f 3863 3852 3864
f 3852 3853 3864
f 3864 3853 3865
f 3853 3854 3865
f 3865 3854 3866
f 3854 3855 3866
f 3866 3855 3867
f 3855 3844 3867
f 3867 3844 3856
f 3856 3857 3868
f 3868 3857 3869
f 3857 3858 3869
f 3869 3858 3870
f 3858 3859 3870
f 3870 3859 3871
f 3859 3860 3871
f 3871 3860 3872
f 3860 3861 3872
f 3872 3861 3873
f 3861 3862 3873
f 3873 3862 3874
f 3862 3863 3874
f 3874 3863 3875
f 3863 3864 3875
f 3875 3864 3876
f 3864 3865 3876
f 3876 3865 3877
f 3865 3866 3877
f 3877 3866 3878
f 3866 3867 3878
f 3878 3867 3879
f 3867 3856 3879
f 3879 3856 3868
f 3868 3869 3880
f 3880 3869 3881
f 3869 3870 3881
f 3881 3870 3882
f 3870 3871 3882
f 3882 3871 3883
f 3871 3872 3883
f 3883 3872 3884
f 3872 3873 3884
f 3884 3873 3885
f 3873 3874 3885
f 3885 3874 3886
f 3874 3875 3886
f 3886 3875 3887
f 3875 3876 3887
f 3887 3876 3888
f 3876 3877 3888
f 3888 3877 3889
f 3877 3878 3889
f 3889 3878 3890
f 3878 3879 3890
f 3890 3879 3891
f 3879 3868 3891
f 3891 3868 3880
f 3880 3881 3892
f 3892 3881 3893
f 3881 3882 3893
f 3893 3882 3894
f 3882 3883 3894
f 3894 3883 3895
f 3883 3884 3895
f 3895 3884 3896
f 3884 3885 3896
f 3896 3885 3897
f 3885 3886 3897
f 3897 3886 3898
f 3886 3887 3898
f 3898 3887 3899
f 3887 3888 3899
f 3899 3888 3900
f 3888 3889 3900
f 3900 3889 3901
f 3889 3890 3901
f 3901 3890 3902
f 3890 3891 3902
f 3902 3891 3903
f 3891 3880 3903
f 3903 3880 3892
f 3892 3893 3904
f 3904 3893 3905
f 3893 3894 3905
f 3905 3894 3906
f 3894 3895 3906
f 3906 3895 3907
f 3895 3896 3907
f 3907 3896 3908
f 3896 3897 3908
f 3908 3897 3909
f 3897 3898 3909
f 3909 3898 3910
f 3898 3899 3910
f 3910 3899 3911
f 3899 3900 3911
f 3911 3900 3912
f 3900 3901 3912
f 3912 3901 3913
f 3901 3902 3913
f 3913 3902 3914
f 3902 3903 3914
f 3914 3903 3915
f 3903 3892 3915
f 3915 3892 3904
f 3904 3905 3916
f 3916 3905 3917
f 3905 3906 3917
f 3917 3906 3918
f 3906 3907 3918
f 3918 3907 3919
f 3907 3908 3919
f 3919 3908 3920
f 3908 3909 3920
f 3920 3909 3921
f 3909 3910 3921
f 3921 3910 3922
f 3910 3911 3922
f 3922 3911 3923
f 3911 3912 3923
f 3923 3912 3924
f 3912 3913 3924
f 3924 3913 3925
f 3913 3914 3925
f 3925 3914 3926
f 3914 3915 3926
f 3926 3915 3927
f 3915 3904 3927
f 3927 3904 3916
f 3916 3917 3928
f 3928 3917 3929
f 3917 3918 3929
f 3929 3918 3930
f 3918 3919 3930
f 3930 3919 3931
f 3919 3920 3931
f 3931 3920 3932
f 3920 3921 3932
f 3932 3921 3933
f 3921 3922 3933
f 3933 3922 3934
f 3922 3923 3934
f 3934 3923 3935
f 3923 3924 3935
f 3935 3924 3936
f 3924 3925 3936
f 3936 3925 3937
f 3925 3926 3937
f 3937 3926 3938
f 3926 3927 3938
f 3938 3927 3939
f 3927 3916 3939
f 3939 3916 3928
f 3928 3929 3940
f 3940 3929 3941
f 3929 3930 3941
f 3941 3930 3942
f 3930 3931 3942
f 3942 3931 3943
f 3931 3932 3943
f 3943 3932 3944
f 3932 3933 3944
f 3944 3933 3945
f 3933 3934 3945
f 3945 3934 3946
f 3934 3935 3946
f 3946 3935 3947
f 3935 3936 3947
f 3947 3936 3948
f 3936 3937 3948
f 3948 3937 3949
f 3937 3938 3949
f 3949 3938 3950
f 3938 3939 3950
f 3950 3939 3951
f 3939 3928 3951
f 3951 3928 3940
f 3940 3941 3952
f 3952 3941 3953
f 3941 3942 3953
f 3953 3942 3954
f 3942 3943 3954
f 3954 3943 3955
f 3943 3944 3955
f 3955 3944 3956
f 3944 3945 3956
f 3956 3945 3957
f 3945 3946 3957
f 3957 3946 3958
f 3946 3947 3958
f 3958 3947 3959
f 3947 3948 3959
f 3959 3948 3960
f 3948 3949 3960
f 3960 3949 3961
f 3949 3950 3961
f 3961 3950 3962
f 3950 3951 3962
f 3962 3951 3963
f 3951 3940 3963
f 3963 3940 3952
f 3952 3953 3964
f 3964 3953 3965
f 3953 3954 3965
f 3965 3954 3966
f 3954 3955 3966
f 3966 3955 3967
f 3955 3956 3967
f 3967 3956 3968
f 3956 3957 3968
f 3968 3957 3969
f 3957 3958 3969
f 3969 3958 3970
f 3958 3959 3970
f 3970 3959 3971
f 3959 3960 3971
f 3971 3960 3972
f 3960 3961 3972
f 3972 3961 3973
f 3961 3962 3973
f 3973 3962 3974
f 3962 3963 3974
f 3974 3963 3975
f 3963 3952 3975
f 3975 3952 3964
f 3964 3965 3976
f 3976 3965 3977
f 3965 3966 3977
f 3977 3966 3978
f 3966 3967 3978
f 3978 3967 3979
f 3967 3968 3979
f 3979 3968 3980
f 3968 3969 3980
f 3980 3969 3981
f 3969 3970 3981
f 3981 3970 3982
f 3970 3971 3982
f 3982 3971 3983
f 3971 3972 3983
f 3983 3972 3984
f 3972 3973 3984
f 3984 3973 3985
f 3973 3974 3985
f 3985 3974 3986
f 3974 3975 3986
f 3986 3975 3987
f 3975 3964 3987
f 3987 3964 3976
f 3976 3977 3988
f 3988 3977 3989
f 3977 3978 3989
f 3989 3978 3990
f 3978 3979 3990
f 3990 3979 3991
f 3979 3980 3991
f 3991 3980 3992
f 3980 3981 3992
f 3992 3981 3993
f 3981 3982 3993
f 3993 3982 3994
f 3982 3983 3994
f 3994 3983 3995
f 3983 3984 3995
f 3995 3984 3996
f 3984 3985 3996
f 3996 3985 3997
f 3985 3986 3997
f 3997 3986 3998
f 3986 3987 3998
f 3998 3987 3999
f 3987 3976 3999
f 3999 3976 3988
f 3988 3989 4000
f 4000 3989 4001
f 3989 3990 4001
f 4001 3990 4002
f 3990 3991 4002
f 4002 3991 4003
f 3991 3992 4003
f 4003 3992 4004
f 3992 3993 4004
f 4004 3993 4005
f 3993 3994 4005
f 4005 3994 4006
f 3994 3995 4006
f 4006 3995 4007
f 3995 3996 4007
f 4007 3996 4008
f 3996 3997 4008
f 4008 3997 4009
f 3997 3998 4009
f 4009 3998 4010
f 3998 3999 4010
f 4010 3999 4011
f 3999 3988 4011
f 4011 3988 4000
f 4000 4001 4012
f 4012 4001 4013
f 4001 4002 4013
f 4013 4002 4014
f 4002 4003 4014
f 4014 4003 4015
f 4003 4004 4015
f 4015 4004 4016
f 4004 4005 4016
f 4016 4005 4017
f 4005 4006 4017
f 4017 4006 4018
f 4006 4007 4018
f 4018 4007 4019
f 4007 4008 4019
f 4019 4008 4020
f 4008 4009 4020
f 4020 4009 4021
f 4009 4010 4021
f 4021 4010 4022
f 4010 4011 4022
f 4022 4011 4023
f 4011 4000 4023
f 4023 4000 4012
f 4012 4013 4024
f 4024 4013 4025
f 4013 4014 4025
f 4025 4014 4026
f 4014 4015 4026
f 4026 4015 4027
f 4015 4016 4027
f 4027 4016 4028
f 4016 4017 4028
f 4028 4017 4029
f 4017 4018 4029
f 4029 4018 4030
f 4018 4019 4030
f 4030 4019 4031
f 4019 4020 4031
f 4031 4020 4032
f 4020 4021 4032
f 4032 4021 4033
f 4021 4022 4033
f 4033 4022 4034
f 4022 4023 4034
f 4034 4023 4035
f 4023 4012 4035
f 4035 4012 4024
f 4024 4025 4036
f 4036 4025 4037
f 4025 4026 4037
f 4037 4026 4038
f 4026 4027 4038
f 4038 4027 4039
f 4027 4028 4039
f 4039 4028 4040
f 4028 4029 4040
f 4040 4029 4041
f 4029 4030 4041
f 4041 4030 4042
f 4030 4031 4042
f 4042 4031 4043
f 4031 4032 4043
f 4043 4032 4044
f 4032 4033 4044
f 4044 4033 4045
f 4033 4034 4045
f 4045 4034 4046
f 4034 4035 4046
f 4046 4035 4047
f 4035 4024 4047
f 4047 4024 4036
f 4036 4037 4048
f 4048 4037 4049
f 4037 4038 4049
f 4049 4038 4050
f 4038 4039 4050
f 4050 4039 4051
f 4039 4040 4051
f 4051 4040 4052
f 4040 4041 4052
f 4052 4041 4053
f 4041 4042 4053
f 4053 4042 4054
f 4042 4043 4054
f 4054 4043 4055
f 4043 4044 4055
f 4055 4044 4056
f 4044 4045 4056
f 4056 4045 4057
f 4045 4046 4057
f 4057 4046 4058
f 4046 4047 4058
f 4058 4047 4059
f 4047 4036 4059
f 4059 4036 4048
f 4048 4049 4060
f 4060 4049 4061
f 4049 4050 4061
f 4061 4050 4062
f 4050 4051 4062
f 4062 4051 4063
f 4051 4052 4063
f 4063 4052 4064
f 4052 4053 4064
f 4064 4053 4065
f 4053 4054 4065
f 4065 4054 4066
f 4054 4055 4066
f 4066 4055 4067
f 4055 4056 4067
f 4067 4056 4068
f 4056 4057 4068
f 4068 4057 4069
f 4057 4058 4069
f 4069 4058 4070
f 4058 4059 4070
f 4070 4059 4071
f 4059 4048 4071
f 4071 4048 4060
f 4060 4061 4072
f 4072 4061 4073
f 4061 4062 4073
f 4073 4062 4074
f 4062 4063 4074
f 4074 4063 4075
f 4063 4064 4075
f 4075 4064 4076
f 4064 4065 4076
f 4076 4065 4077
f 4065 4066 4077
f 4077 4066 4078
f 4066 4067 4078
f 4078 4067 4079
f 4067 4068 4079
f 4079 4068 4080
f 4068 4069 4080
f 4080 4069 4081
f 4069 4070 4081
f 4081 4070 4082
f 4070 4071 4082
f 4082 4071 4083
f 4071 4060 4083
f 4083 4060 4072
f 4072 4073 4084
f 4084 4073 4085
f 4073 4074 4085
f 4085 4074 4086
f 4074 4075 4086
f 4086 4075 4087
f 4075 4076 4087
f 4087 4076 4088
f 4076 4077 4088
f 4088 4077 4089
f 4077 4078 4089
f 4089 4078 4090
f 4078 4079 4090
f 4090 4079 4091
f 4079 4080 4091
f 4091 4080 4092
f 4080 4081 4092
f 4092 4081 4093
f 4081 4082 4093
f 4093 4082 4094
f 4082 4083 4094
f 4094 4083 4095
f 4083 4072 4095
f 4095 4072 4084
f 4084 4085 4096
f 4096 4085 4097
f 4085 4086 4097
f 4097 4086 4098
f 4086 4087 4098
f 4098 4087 4099
f 4087 4088 4099
f 4099 4088 4100
f 4088 4089 4100
f 4100 4089 4101
f 4089 4090 4101
f 4101 4090 4102
f 4090 4091 4102
f 4102 4091 4103
f 4091 4092 4103
f 4103 4092 4104
f 4092 4093 4104
f 4104 4093 4105
f 4093 4094 4105
f 4105 4094 4106
f 4094 4095 4106
f 4106 4095 4107
f 4095 4084 4107
f 4107 4084 4096
f 4096 4097 4108
f 4108 4097 4109
f 4097 4098 4109
f 4109 4098 4110
f 4098 4099 4110
f 4110 4099 4111
f 4099 4100 4111
f 4111 4100 4112
f 4100 4101 4112
f 4112 4101 4113
f 4101 4102 4113
f 4113 4102 4114
f 4102 4103 4114
f 4114 4103 4115
f 4103 4104 4115
f 4115 4104 4116
f 4104 4105 4116
f 4116 4105 4117
f 4105 4106 4117
f 4117 4106 4118
f 4106 4107 4118
f 4118 4107 4119
f 4107 4096 4119
f 4119 4096 4108
f 4108 4109 4120
f 4120 4109 4121
f 4109 4110 4121
f 4121 4110 4122
f 4110 4111 4122
f 4122 4111 4123
f 4111 4112 4123
f 4123 4112 4124
f 4112 4113 4124
f 4124 4113 4125
f 4113 4114 4125
f 4125 4114 4126
f 4114 4115 4126
f 4126 4115 4127
f 4115 4116 4127
f 4127 4116 4128
f 4116 4117 4128
f 4128 4117 4129
f 4117 4118 4129
f 4129 4118 4130
f 4118 4119 4130
f 4130 4119 4131
f 4119 4108 4131
f 4131 4108 4120
f 4120 4121 4132
f 4132 4121 4133
f 4121 4122 4133
f 4133 4122 4134
f 4122 4123 4134
f 4134 4123 4135
f 4123 4124 4135
f 4135 4124 4136
f 4124 4125 4136
f 4136 4125 4137
f 4125 4126 4137
f 4137 4126 4138
f 4126 4127 4138
f 4138 4127 4139
f 4127 4128 4139
f 4139 4128 4140
f 4128 4129 4140
f 4140 4129 4141
f 4129 4130 4141
f 4141 4130 4142
f 4130 4131 4142
f 4142 4131 4143
f 4131 4120 4143
f 4143 4120 4132
f 4132 4133 4144
f 4144 4133 4145
f 4133 4134 4145
f 4145 4134 4146
f 4134 4135 4146
f 4146 4135 4147
f 4135 4136 4147
f 4147 4136 4148
f 4136 4137 4148
f 4148 4137 4149
f 4137 4138 4149
f 4149 4138 4150
f 4138 4139 4150
f 4150 4139 4151
f 4139 4140 4151
f 4151 4140 4152
f 4140 4141 4152
f 4152 4141 4153
f 4141 4142 4153
f 4153 4142 4154
f 4142 4143 4154
f 4154 4143 4155
f 4143 4132 4155
f 4155 4132 4144
f 4144 4145 4156
f 4156 4145 4157
f 4145 4146 4157
f 4157 4146 4158
f 4146 4147 4158
f 4158 4147 4159
f 4147 4148 4159
f 4159 4148 4160
f 4148 4149 4160
f 4160 4149 4161
f 4149 4150 4161
f 4161 4150 4162
f 4150 4151 4162
f 4162 4151 4163
f 4151 4152 4163
f 4163 4152 4164
f 4152 4153 4164
f 4164 4153 4165
f 4153 4154 4165
f 4165 4154 4166
f 4154 4155 4166
f 4166 4155 4167
f 4155 4144 4167
f 4167 4144 4156
f 4156 4157 4168
f 4168 4157 4169
f 4157 4158 4169
f 4169 4158 4170
f 4158 4159 4170
f 4170 4159 4171
f 4159 4160 4171
f 4171 4160 4172
f 4160 4161 4172
f 4172 4161 4173
f 4161 4162 4173
f 4173 4162 4174
f 4162 4163 4174
f 4174 4163 4175
f 4163 4164 4175
f 4175 4164 4176
f 4164 4165 4176
f 4176 4165 4177
f 4165 4166 4177
f 4177 4166 4178
f 4166 4167 4178
f 4178 4167 4179
f 4167 4156 4179
f 4179 4156 4168
f 4168 4169 4180
f 4180 4169 4181
f 4169 4170 4181
f 4181 4170 4182
f 4170 4171 4182
f 4182 4171 4183
f 4171 4172 4183
f 4183 4172 4184
f 4172 4173 4184
f 4184 4173 4185
f 4173 4174 4185
f 4185 4174 4186
f 4174 4175 4186
f 4186 4175 4187
f 4175 4176 4187
f 4187 4176 4188
f 4176 4177 4188
f 4188 4177 4189
f 4177 4178 4189
f 4189 4178 4190
f 4178 4179 4190
f 4190 4179 4191
f 4179 4168 4191
f 4191 4168 4180
f 4180 4181 4192
f 4192 4181 4193
f 4181 4182 4193
f 4193 4182 4194
f 4182 4183 4194
f 4194 4183 4195
f 4183 4184 4195
f 4195 4184 4196
f 4184 4185 4196
f 4196 4185 4197
f 4185 4186 4197
f 4197 4186 4198
f 4186 4187 4198
f 4198 4187 4199
f 4187 4188 4199
f 4199 4188 4200
f 4188 4189 4200
f 4200 4189 4201
f 4189 4190 4201
f 4201 4190 4202
f 4190 4191 4202
f 4202 4191 4203
f 4191 4180 4203
f 4203 4180 4192
f 4192 4193 4204
f 4204 4193 4205
f 4193 4194 4205
f 4205 4194 4206
f 4194 4195 4206
f 4206 4195 4207
f 4195 4196 4207
f 4207 4196 4208
f 4196 4197 4208
f 4208 4197 4209
f 4197 4198 4209
f 4209 4198 4210
f 4198 4199 4210
f 4210 4199 4211
f 4199 4200 4211
f 4211 4200 4212
f 4200 4201 4212
f 4212 4201 4213
f 4201 4202 4213
f 4213 4202 4214
f 4202 4203 4214
f 4214 4203 4215
f 4203 4192 4215
f 4215 4192 4204
f 4204 4205 4216
f 4216 4205 4217
f 4205 4206 4217
f 4217 4206 4218
f 4206 4207 4218
f 4218 4207 4219
f 4207 4208 4219
f 4219 4208 4220
f 4208 4209 4220
f 4220 4209 4221
f 4209 4210 4221
f 4221 4210 4222
f 4210 4211 4222
f 4222 4211 4223
f 4211 4212 4223
f 4223 4212 4224
f 4212 4213 4224
f 4224 4213 4225
f 4213 4214 4225
f 4225 4214 4226
f 4214 4215 4226
f 4226 4215 4227
f 4215 4204 4227
f 4227 4204 4216
f 4216 4217 4228
f 4228 4217 4229
f 4217 4218 4229
f 4229 4218 4230
f 4218 4219 4230
f 4230 4219 4231
f 4219 4220 4231
f 4231 4220 4232
f 4220 4221 4232
f 4232 4221 4233
f 4221 4222 4233
f 4233 4222 4234
f 4222 4223 4234
f 4234 4223 4235
f 4223 4224 4235
f 4235 4224 4236
f 4224 4225 4236
f 4236 4225 4237
f 4225 4226 4237
f 4237 4226 4238
f 4226 4227 4238
f 4238 4227 4239
f 4227 4216 4239
f 4239 4216 4228
f 4228 4229 4240
f 4240 4229 4241
f 4229 4230 4241
f 4241 4230 4242
f 4230 4231 4242
f 4242 4231 4243
f 4231 4232 4243
f 4243 4232 4244
f 4232 4233 4244
f 4244 4233 4245
f 4233 4234 4245
f 4245 4234 4246
f 4234 4235 4246
f 4246 4235 4247
f 4235 4236 4247
f 4247 4236 4248
f 4236 4237 4248
f 4248 4237 4249
f 4237 4238 4249
f 4249 4238 4250
f 4238 4239 4250
f 4250 4239 4251
f 4239 4228 4251
f 4251 4228 4240
f 4240 4241 4252
f 4252 4241 4253
f 4241 4242 4253
f 4253 4242 4254
f 4242 4243 4254
f 4254 4243 4255
f 4243 4244 4255
f 4255 4244 4256
f 4244 4245 4256
f 4256 4245 4257
f 4245 4246 4257
f 4257 4246 4258
f 4246 4247 4258
f 4258 4247 4259
f 4247 4248 4259
f 4259 4248 4260
f 4248 4249 4260
f 4260 4249 4261
f 4249 4250 4261
f 4261 4250 4262
f 4250 4251 4262
f 4262 4251 4263
f 4251 4240 4263
f 4263 4240 4252
f 4252 4253 4264
f 4264 4253 4265
f 4253 4254 4265
f 4265 4254 4266
f 4254 4255 4266
f 4266 4255 4267
f 4255 4256 4267
f 4267 4256 4268
f 4256 4257 4268
f 4268 4257 4269
f 4257 4258 4269
f 4269 4258 4270
f 4258 4259 4270
f 4270 4259 4271
f 4259 4260 4271
f 4271 4260 4272
f 4260 4261 4272
f 4272 4261 4273
f 4261 4262 4273
f 4273 4262 4274
f 4262 4263 4274
f 4274 4263 4275
f 4263 4252 4275
f 4275 4252 4264
f 4264 4265 4276
f 4276 4265 4277
f 4265 4266 4277
f 4277 4266 4278
f 4266 4267 4278
f 4278 4267 4279
f 4267 4268 4279
f 4279 4268 4280
f 4268 4269 4280
f 4280 4269 4281
f 4269 4270 4281
f 4281 4270 4282
f 4270 4271 4282
f 4282 4271 4283
f 4271 4272 4283
f 4283 4272 4284
f 4272 4273 4284
f 4284 4273 4285
f 4273 4274 4285
f 4285 4274 4286
f 4274 4275 4286
f 4286 4275 4287
f 4275 4264 4287
f 4287 4264 4276
f 4276 4277 4288
f 4288 4277 4289
f 4277 4278 4289
f 4289 4278 4290
f 4278 4279 4290
f 4290 4279 4291
f 4279 4280 4291
f 4291 4280 4292
f 4280 4281 4292
f 4292 4281 4293
f 4281 4282 4293
f 4293 4282 4294
f 4282 4283 4294
f 4294 4283 4295
f 4283 4284 4295
f 4295 4284 4296
f 4284 4285 4296
f 4296 4285 4297
f 4285 4286 4297
f 4297 4286 4298
f 4286 4287 4298
f 4298 4287 4299
f 4287 4276 4299
f 4299 4276 4288
f 4288 4289 4300
f 4300 4289 4301
f 4289 4290 4301
f 4301 4290 4302
f 4290 4291 4302
f 4302 4291 4303
f 4291 4292 4303
f 4303 4292 4304
f 4292 4293 4304
f 4304 4293 4305
f 4293 4294 4305
f 4305 4294 4306
f 4294 4295 4306
f 4306 4295 4307
f 4295 4296 4307
f 4307 4296 4308
f 4296 4297 4308
f 4308 4297 4309
f 4297 4298 4309
f 4309 4298 4310
f 4298 4299 4310
f 4310 4299 4311
f 4299 4288 4311
f 4311 4288 4300
f 4300 4301 4312
f 4312 4301 4313
f 4301 4302 4313
f 4313 4302 4314
f 4302 4303 4314
f 4314 4303 4315
f 4303 4304 4315
f 4315 4304 4316
f 4304 4305 4316
f 4316 4305 4317
f 4305 4306 4317
f 4317 4306 4318
f 4306 4307 4318
f 4318 4307 4319
f 4307 4308 4319
f 4319 4308 4320
f 4308 4309 4320
f 4320 4309 4321
f 4309 4310 4321
f 4321 4310 4322
f 4310 4311 4322
f 4322 4311 4323
f 4311 4300 4323
f 4323 4300 4312
f 4312 4313 4324
f 4324 4313 4325
f 4313 4314 4325
f 4325 4314 4326
f 4314 4315 4326
f 4326 4315 4327
f 4315 4316 4327
f 4327 4316 4328
f 4316 4317 4328
f 4328 4317 4329
f 4317 4318 4329
f 4329 4318 4330
f 4318 4319 4330
f 4330 4319 4331
f 4319 4320 4331
f 4331 4320 4332
f 4320 4321 4332
f 4332 4321 4333
f 4321 4322 4333
f 4333 4322 4334
f 4322 4323 4334
f 4334 4323 4335
f 4323 4312 4335
f 4335 4312 4324
f 4324 4325 4336
f 4336 4325 4337
f 4325 4326 4337
f 4337 4326 4338
f 4326 4327 4338
f 4338 4327 4339
f 4327 4328 4339
f 4339 4328 4340
f 4328 4329 4340
f 4340 4329 4341
f 4329 4330 4341
f 4341 4330 4342
f 4330 4331 4342
f 4342 4331 4343
f 4331 4332 4343
f 4343 4332 4344
f 4332 4333 4344
f 4344 4333 4345
f 4333 4334 4345
f 4345 4334 4346
f 4334 4335 4346
f 4346 4335 4347
f 4335 4324 4347
f 4347 4324 4336
f 4336 4337 4348
f 4348 4337 4349
f 4337 4338 4349
f 4349 4338 4350
f 4338 4339 4350
f 4350 4339 4351
f 4339 4340 4351
f 4351 4340 4352
f 4340 4341 4352
f 4352 4341 4353
f 4341 4342 4353
f 4353 4342 4354
f 4342 4343 4354
f 4354 4343 4355
f 4343 4344 4355
f 4355 4344 4356
f 4344 4345 4356
f 4356 4345 4357
f 4345 4346 4357
f 4357 4346 4358
f 4346 4347 4358
f 4358 4347 4359
f 4347 4336 4359
f 4359 4336 4348
f 4348 4349 4360
f 4360 4349 4361
f 4349 4350 4361
f 4361 4350 4362
f 4350 4351 4362
f 4362 4351 4363
f 4351 4352 4363
f 4363 4352 4364
f 4352 4353 4364
f 4364 4353 4365
f 4353 4354 4365
f 4365 4354 4366
f 4354 4355 4366
f 4366 4355 4367
f 4355 4356 4367
f 4367 4356 4368
f 4356 4357 4368
f 4368 4357 4369
f 4357 4358 4369
f 4369 4358 4370
f 4358 4359 4370
f 4370 4359 4371
f 4359 4348 4371
f 4371 4348 4360
f 4360 4361 4372
f 4372 4361 4373
f 4361 4362 4373
f 4373 4362 4374
f 4362 4363 4374
f 4374 4363 4375
f 4363 4364 4375
f 4375 4364 4376
f 4364 4365 4376
f 4376 4365 4377
f 4365 4366 4377
f 4377 4366 4378
f 4366 4367 4378
f 4378 4367 4379
f 4367 4368 4379
f 4379 4368 4380
f 4368 4369 4380
f 4380 4369 4381
f 4369 4370 4381
f 4381 4370 4382
f 4370 4371 4382
f 4382 4371 4383
f 4371 4360 4383
f 4383 4360 4372
f 4372 4373 4384
f 4384 4373 4385
f 4373 4374 4385
f 4385 4374 4386
f 4374 4375 4386
f 4386 4375 4387
f 4375 4376 4387
f 4387 4376 4388
f 4376 4377 4388
f 4388 4377 4389
f 4377 4378 4389
f 4389 4378 4390
f 4378 4379 4390
f 4390 4379 4391
f 4379 4380 4391
f 4391 4380 4392
f 4380 4381 4392
f 4392 4381 4393
f 4381 4382 4393
f 4393 4382 4394
f 4382 4383 4394
f 4394 4383 4395
f 4383 4372 4395
f 4395 4372 4384
f 4384 4385 4396
f 4396 4385 4397
f 4385 4386 4397
f 4397 4386 4398
f 4386 4387 4398
f 4398 4387 4399
f 4387 4388 4399
f 4399 4388 4400
f 4388 4389 4400
f 4400 4389 4401
f 4389 4390 4401
f 4401 4390 4402
f 4390 4391 4402
f 4402 4391 4403
f 4391 4392 4403
f 4403 4392 4404
f 4392 4393 4404
f 4404 4393 4405
f 4393 4394 4405
f 4405 4394 4406
f 4394 4395 4406
f 4406 4395 4407
f 4395 4384 4407
f 4407 4384 4396
f 4396 4397 4408
f 4408 4397 4409
f 4397 4398 4409
f 4409 4398 4410
f 4398 4399 4410
f 4410 4399 4411
f 4399 4400 4411
f 4411 4400 4412
f 4400 4401 4412
f 4412 4401 4413
f 4401 4402 4413
f 4413 4402 4414
f 4402 4403 4414
f 4414 4403 4415
f 4403 4404 4415
f 4415 4404 4416
f 4404 4405 4416
f 4416 4405 4417
f 4405 4406 4417
f 4417 4406 4418
f 4406 4407 4418
f 4418 4407 4419
f 4407 4396 4419
f 4419 4396 4408
f 4408 4409 4420
f 4420 4409 4421
f 4409 4410 4421
f 4421 4410 4422
f 4410 4411 4422
f 4422 4411 4423
f 4411 4412 4423
f 4423 4412 4424
f 4412 4413 4424
f 4424 4413 4425
f 4413 4414 4425
f 4425 4414 4426
f 4414 4415 4426
f 4426 4415 4427
f 4415 4416 4427
f 4427 4416 4428
f 4416 4417 4428
f 4428 4417 4429
f 4417 4418 4429
f 4429 4418 4430
f 4418 4419 4430
f 4430 4419 4431
f 4419 4408 4431
f 4431 4408 4420
f 4420 4421 4432
f 4432 4421 4433
f 4421 4422 4433
f 4433 4422 4434
f 4422 4423 4434
f 4434 4423 4435
f 4423 4424 4435
f 4435 4424 4436
f 4424 4425 4436
f 4436 4425 4437
f 4425 4426 4437
f 4437 4426 4438
f 4426 4427 4438
f 4438 4427 4439
f 4427 4428 4439
f 4439 4428 4440
f 4428 4429 4440
f 4440 4429 4441
f 4429 4430 4441
f 4441 4430 4442
f 4430 4431 4442
f 4442 4431 4443
f 4431 4420 4443
f 4443 4420 4432
f 4432 4433 4444
f 4444 4433 4445
f 4433 4434 4445
f 4445 4434 4446
f 4434 4435 4446
f 4446 4435 4447
f 4435 4436 4447
f 4447 4436 4448
f 4436 4437 4448
f 4448 4437 4449
f 4437 4438 4449
f 4449 4438 4450
f 4438 4439 4450
f 4450 4439 4451
f 4439 4440 4451
f 4451 4440 4452
f 4440 4441 4452
f 4452 4441 4453
f 4441 4442 4453
f 4453 4442 4454
f 4442 4443 4454
f 4454 4443 4455
f 4443 4432 4455
f 4455 4432 4444
f 4444 4445 4456
f 4456 4445 4457
f 4445 4446 4457
f 4457 4446 4458
f 4446 4447 4458
f 4458 4447 4459
f 4447 4448 4459
f 4459 4448 4460
f 4448 4449 4460
f 4460 4449 4461
f 4449 4450 4461
f 4461 4450 4462
f 4450 4451 4462
f 4462 4451 4463
f 4451 4452 4463
f 4463 4452 4464
f 4452 4453 4464
f 4464 4453 4465
f 4453 4454 4465
f 4465 4454 4466
f 4454 4455 4466
f 4466 4455 4467
f 4455 4444 4467
f 4467 4444 4456
f 4456 4457 4468
f 4468 4457 4469
f 4457 4458 4469
f 4469 4458 4470
f 4458 4459 4470
f 4470 4459 4471
f 4459 4460 4471
f 4471 4460 4472
f 4460 4461 4472
f 4472 4461 4473
f 4461 4462 4473
f 4473 4462 4474
f 4462 4463 4474
f 4474 4463 4475
f 4463 4464 4475
f 4475 4464 4476
f 4464 4465 4476
f 4476 4465 4477
f 4465 4466 4477
f 4477 4466 4478
f 4466 4467 4478
f 4478 4467 4479
f 4467 4456 4479
f 4479 4456 4468
f 4468 4469 4480
f 4480 4469 4481
f 4469 4470 4481
f 4481 4470 4482
f 4470 4471 4482
f 4482 4471 4483
f 4471 4472 4483
f 4483 4472 4484
f 4472 4473 4484
f 4484 4473 4485
f 4473 4474 4485
f 4485 4474 4486
f 4474 4475 4486
f 4486 4475 4487
f 4475 4476 4487
f 4487 4476 4488
f 4476 4477 4488
f 4488 4477 4489
f 4477 4478 4489
f 4489 4478 4490
f 4478 4479 4490
f 4490 4479 4491
f 4479 4468 4491
f 4491 4468 4480
f 4480 4481 4492
f 4492 4481 4493
f 4481 4482 4493
f 4493 4482 4494
f 4482 4483 4494
f 4494 4483 4495
f 4483 4484 4495
f 4495 4484 4496
f 4484 4485 4496
f 4496 4485 4497
f 4485 4486 4497
f 4497 4486 4498
f 4486 4487 4498
f 4498 4487 4499
f 4487 4488 4499
f 4499 4488 4500
f 4488 4489 4500
f 4500 4489 4501
f 4489 4490 4501
f 4501 4490 4502
f 4490 4491 4502
f 4502 4491 4503
f 4491 4480 4503
f 4503 4480 4492
f 4492 4493 4504
f 4504 4493 4505
f 4493 4494 4505
f 4505 4494 4506
f 4494 4495 4506
f 4506 4495 4507
f 4495 4496 4507
f 4507 4496 4508
f 4496 4497 4508
f 4508 4497 4509
f 4497 4498 4509
f 4509 4498 4510
f 4498 4499 4510
f 4510 4499 4511
f 4499 4500 4511
f 4511 4500 4512
f 4500 4501 4512
f 4512 4501 4513
f 4501 4502 4513
f 4513 4502 4514
f 4502 4503 4514
f 4514 4503 4515
f 4503 4492 4515
f 4515 4492 4504
f 4504 4505 4516
f 4516 4505 4517
f 4505 4506 4517
f 4517 4506 4518
f 4506 4507 4518
f 4518 4507 4519
f 4507 4508 4519
f 4519 4508 4520
f 4508 4509 4520
f 4520 4509 4521
f 4509 4510 4521
f 4521 4510 4522
f 4510 4511 4522
f 4522 4511 4523
f 4511 4512 4523
f 4523 4512 4524
f 4512 4513 4524
f 4524 4513 4525
f 4513 4514 4525
f 4525 4514 4526
f 4514 4515 4526
f 4526 4515 4527
f 4515 4504 4527
f 4527 4504 4516
f 4516 4517 4528
f 4528 4517 4528
f 4517 4518 4528
f 4528 4518 4528
f 4518 4519 4528
f 4528 4519 4528
f 4519 4520 4528
f 4528 4520 4528
f 4520 4521 4528
f 4528 4521 4528
f 4521 4522 4528
f 4528 4522 4528
f 4522 4523 4528
f 4528 4523 4528
f 4523 4524 4528
f 4528 4524 4528
f 4524 4525 4528
f 4528 4525 4528
f 4525 4526 4528
f 4528 4526 4528
f 4526 4527 4528
f 4528 4527 4528
f 4527 4516 4528
f 4528 4516 4528

g Path_(9)
v 124.57033 125.73818 27.0
v 124.570335 126.51675 27.297787
v 124.26317 126.41244 27.207533
v 124.03831 126.127464 27.141462
v 123.956 125.73818 27.11728
v 124.03831 125.3489 27.141462
v 124.26317 125.06392 27.207533
v 124.57033 124.95962 27.297787
v 124.877495 125.06392 27.38804
v 125.102356 125.3489 27.454111
v 125.18466 125.73818 27.478294
v 125.102356 126.127464 27.454111
v 124.877495 126.41244 27.38804
v 124.093346 126.45772 28.238804
v 123.7774 126.50981 28.136713
v 123.48559 126.35515 28.04836
v 123.29611 126.03517 27.997421
v 123.259735 125.63561 27.997541
v 123.3862 125.263535 28.048693
v 123.64163 125.01864 28.137167
v 123.95758 124.966545 28.239258
v 124.24939 125.12121 28.32761
v 124.438866 125.441185 28.37855
v 124.47524 125.840744 28.378428
v 124.34878 126.21282 28.327278
v 123.49528 126.28075 29.195929
v 123.181404 126.44629 29.018353
v 122.863174 126.41027 28.810493
v 122.62587 126.182335 28.62805
v 122.533066 125.82357 28.519903
v 122.609634 125.43009 28.515034
v 122.83505 125.107346 28.614746
v 123.14893 124.9418 28.792324
v 123.467155 124.97782 29.000181
v 123.70447 125.20575 29.182627
v 123.79727 125.56452 29.290773
v 123.7207 125.958 29.295643
v 122.98207 125.79485 30.044899
v 122.645706 125.99728 29.977238
v 122.283646 126.01108 29.817938
v 121.992905 125.83257 29.609684
v 121.851395 125.50958 29.408274
v 121.897026 125.128654 29.26768
v 122.11758 124.791855 29.22557
v 122.45394 124.58944 29.29323
v 122.816 124.57563 29.45253
v 123.106735 124.754135 29.660786
v 123.24825 125.077126 29.862194
v 123.20262 125.45805 30.002789
v 122.797966 125.44192 30.725752
v 122.47711 125.68145 30.724087
v 122.08299 125.727234 30.697615
v 121.72121 125.56701 30.653433
v 121.488686 125.2437 30.603378
v 121.44775 124.84395 30.560862
v 121.60935 124.47485 30.537277
v 121.9302 124.23533 30.538944
v 122.324326 124.189545 30.565414
v 122.68611 124.34977 30.609596
v 122.918625 124.67307 30.65965
v 122.959564 125.07283 30.702168
v 122.72736 125.6608 31.675085
v 122.38982 125.865746 31.620716
v 121.98746 125.88393 31.678196
v 121.62808 125.71046 31.832127
v 121.408 125.39182 32.04126
v 121.38617 125.013405 32.249557
v 121.56844 124.6766 32.40121
v 121.90599 124.47165 32.45558
v 122.30836 124.45347 32.398098
v 122.667725 124.62694 32.24417
v 122.88781 124.94557 32.035038
v 122.90964 125.32399 31.826738
v 122.739494 126.22562 32.69127
v 122.400795 126.44094 32.707806
v 121.99894 126.46524 32.79892
v 121.64161 126.292 32.940197
v 121.424545 125.967636 33.09379
v 121.405914 125.57906 33.21853
v 121.590706 125.23041 33.281002
v 121.929405 125.01508 33.26447
v 122.33126 124.99078 33.17335
v 122.68859 125.16403 33.032074
v 122.905655 125.48839 32.878487
v 122.924286 125.87696 32.753742
v 122.86096 126.2554 34.005737
v 122.527084 126.4787 34.00517
v 122.127304 126.50437 34.01561
v 121.76874 126.32554 34.034267
v 121.54746 125.99013 34.05614
v 121.522766 125.588 34.075367
v 121.70126 125.226906 34.086796
v 122.03514 125.00361 34.087364
v 122.43492 124.977936 34.076923
v 122.79349 125.15677 34.058266
v 123.01476 125.49219 34.036396
v 123.03946 125.89431 34.01717
v 122.93816 126.322205 34.930866
v 122.58535 126.51541 34.95703
v 122.18773 126.50897 35.024372
v 121.851845 126.30461 35.114853
v 121.6677 125.95708 35.20422
v 121.68463 125.55951 35.268536
v 121.89811 125.21842 35.290565
v 122.25092 125.02521 35.2644
v 122.648544 125.031654 35.19706
v 122.98443 125.236015 35.10658
v 123.16857 125.58355 35.01721
v 123.15164 125.98112 34.952892
v 123.042755 126.71506 35.898678
v 122.65786 126.83416 35.888668
v 122.26762 126.7593 35.956615
v 121.97659 126.51053 36.08432
v 121.86276 126.1545 36.237556
v 121.95664 125.78663 36.37527
v 122.23306 125.50546 36.460556
v 122.61796 125.38636 36.47057
v 123.0082 125.46122 36.40262
v 123.29923 125.70999 36.274914
v 123.413055 126.06602 36.121677
v 123.319176 126.43389 35.983963
v 123.16757 127.1208 37.2456
v 122.81694 127.3 37.26484
v 122.41425 127.29065 37.328423
v 122.06741 127.09524 37.419315
v 121.869354 126.766136 37.513165
v 121.873146 126.39151 37.584824
v 122.07778 126.071754 37.61509
v 122.42841 125.89255 37.595856
v 122.8311 125.9019 37.532272
v 123.17794 126.09731 37.44138
v 123.376 126.42642 37.347527
v 123.3722 126.80104 37.275867
v 123.017166 127.570595 38.50171
v 122.66057 127.716965 38.421967
v 122.27389 127.65792 38.338783
v 121.960754 127.409294 38.27445
v 121.80505 127.03769 38.246197
v 121.84852 126.64269 38.261604
v 122.0795 126.33013 38.31654
v 122.4361 126.18377 38.396286
v 122.82277 126.24281 38.47947
v 123.13591 126.49144 38.543804
v 123.2916 126.863045 38.572052
v 123.248146 127.25804 38.556644
v 122.48832 127.45311 39.519188
v 122.19507 127.64775 39.313915
v 121.86224 127.639885 39.09574
v 121.579025 127.43163 38.923122
v 121.42131 127.0788 38.84231
v 121.43134 126.6759 38.874966
v 121.606445 126.330925 39.012333
v 121.8997 126.136284 39.2176
v 122.23252 126.14414 39.43578
v 122.51573 126.352394 39.6084
v 122.673454 126.70524 39.68921
v 122.66342 127.10813 39.656555
v 121.73894 127.50733 40.37189
v 121.47485 127.665504 40.156918
v 121.185425 127.62175 39.97959
v 120.94822 127.387794 39.887417
v 120.82678 127.02632 39.905098
v 120.85366 126.63419 40.027897
v 121.021645 126.316475 40.222904
v 121.28573 126.1583 40.437878
v 121.57516 126.20206 40.615204
v 121.81236 126.43601 40.70738
v 121.9338 126.797485 40.689697
v 121.90692 127.18961 40.5669
v 121.27352 126.915085 40.174927
usemtl mat_28
s 1
f 4529 4529 4530
f 4530 4529 4531
f 4529 4529 4531
f 4531 4529 4532
f 4529 4529 4532
f 4532 4529 4533
f 4529 4529 4533
f 4533 4529 4534
f 4529 4529 4534
f 4534 4529 4535
f 4529 4529 4535
f 4535 4529 4536
f 4529 4529 4536
f 4536 4529 4537
f 4529 4529 4537
f 4537 4529 4538
f 4529 4529 4538
f 4538 4529 4539
f 4529 4529 4539
f 4539 4529 4540
f 4529 4529 4540
f 4540 4529 4541
f 4529 4529 4541
f 4541 4529 4530
f 4530 4531 4542
f 4542 4531 4543
f 4531 4532 4543
f 4543 4532 4544
f 4532 4533 4544
f 4544 4533 4545
f 4533 4534 4545
f 4545 4534 4546
f 4534 4535 4546
f 4546 4535 4547
f 4535 4536 4547
f 4547 4536 4548
f 4536 4537 4548
f 4548 4537 4549
f 4537 4538 4549
f 4549 4538 4550
f 4538 4539 4550
f 4550 4539 4551
f 4539 4540 4551
f 4551 4540 4552
f 4540 4541 4552
f 4552 4541 4553
f 4541 4530 4553
f 4553 4530 4542
f 4542 4543 4554
f 4554 4543 4555
f 4543 4544 4555
f 4555 4544 4556
f 4544 4545 4556
f 4556 4545 4557
f 4545 4546 4557
f 4557 4546 4558
f 4546 4547 4558
f 4558 4547 4559
f 4547 4548 4559
f 4559 4548 4560
f 4548 4549 4560
f 4560 4549 4561
f 4549 4550 4561
f 4561 4550 4562
f 4550 4551 4562
f 4562 4551 4563
f 4551 4552 4563
f 4563 4552 4564
f 4552 4553 4564
f 4564 4553 4565
f 4553 4542 4565
f 4565 4542 4554
f 4554 4555 4566
f 4566 4555 4567
f 4555 4556 4567
f 4567 4556 4568
f 4556 4557 4568
f 4568 4557 4569
f 4557 4558 4569
f 4569 4558 4570
f 4558 4559 4570
f 4570 4559 4571
f 4559 4560 4571
f 4571 4560 4572
f 4560 4561 4572
f 4572 4561 4573
f 4561 4562 4573
f 4573 4562 4574
f 4562 4563 4574
f 4574 4563 4575
f 4563 4564 4575
f 4575 4564 4576
f 4564 4565 4576
f 4576 4565 4577
f 4565 4554 4577
f 4577 4554 4566
f 4566 4567 4578
f 4578 4567 4579
f 4567 4568 4579
f 4579 4568 4580
f 4568 4569 4580
f 4580 4569 4581
f 4569 4570 4581
f 4581 4570 4582
f 4570 4571 4582
f 4582 4571 4583
f 4571 4572 4583
f 4583 4572 4584
f 4572 4573 4584
f 4584 4573 4585
f 4573 4574 4585
f 4585 4574 4586
f 4574 4575 4586
f 4586 4575 4587
f 4575 4576 4587
f 4587 4576 4588
f 4576 4577 4588
f 4588 4577 4589
f 4577 4566 4589
f 4589 4566 4578
f 4578 4579 4590
f 4590 4579 4591
f 4579 4580 4591
f 4591 4580 4592
f 4580 4581 4592
f 4592 4581 4593
f 4581 4582 4593
f 4593 4582 4594
f 4582 4583 4594
f 4594 4583 4595
f 4583 4584 4595
f 4595 4584 4596
f 4584 4585 4596
f 4596 4585 4597
f 4585 4586 4597
f 4597 4586 4598
f 4586 4587 4598
f 4598 4587 4599
f 4587 4588 4599
f 4599 4588 4600
f 4588 4589 4600
f 4600 4589 4601
f 4589 4578 4601
f 4601 4578 4590
f 4590 4591 4602
f 4602 4591 4603
f 4591 4592 4603
f 4603 4592 4604
f 4592 4593 4604
f 4604 4593 4605
f 4593 4594 4605
f 4605 4594 4606
f 4594 4595 4606
f 4606 4595 4607
f 4595 4596 4607
f 4607 4596 4608
f 4596 4597 4608
f 4608 4597 4609
f 4597 4598 4609
f 4609 4598 4610
f 4598 4599 4610
f 4610 4599 4611
f 4599 4600 4611
f 4611 4600 4612
f 4600 4601 4612
f 4612 4601 4613
f 4601 4590 4613
f 4613 4590 4602
f 4602 4603 4614
f 4614 4603 4615
f 4603 4604 4615
f 4615 4604 4616
f 4604 4605 4616
f 4616 4605 4617
f 4605 4606 4617
f 4617 4606 4618
f 4606 4607 4618
f 4618 4607 4619
f 4607 4608 4619
f 4619 4608 4620
f 4608 4609 4620
f 4620 4609 4621
f 4609 4610 4621
f 4621 4610 4622
f 4610 4611 4622
f 4622 4611 4623
f 4611 4612 4623
f 4623 4612 4624
f 4612 4613 4624
f 4624 4613 4625
f 4613 4602 4625
f 4625 4602 4614
f 4614 4615 4626
f 4626 4615 4627
f 4615 4616 4627
f 4627 4616 4628
f 4616 4617 4628
f 4628 4617 4629
f 4617 4618 4629
f 4629 4618 4630
f 4618 4619 4630
f 4630 4619 4631
f 4619 4620 4631
f 4631 4620 4632
f 4620 4621 4632
f 4632 4621 4633
f 4621 4622 4633
f 4633 4622 4634
f 4622 4623 4634
f 4634 4623 4635
f 4623 4624 4635
f 4635 4624 4636
f 4624 4625 4636
f 4636 4625 4637
f 4625 4614 4637
f 4637 4614 4626
f 4626 4627 4638
f 4638 4627 4639
f 4627 4628 4639
f 4639 4628 4640
f 4628 4629 4640
f 4640 4629 4641
f 4629 4630 4641
f 4641 4630 4642
f 4630 4631 4642
f 4642 4631 4643
f 4631 4632 4643
f 4643 4632 4644
f 4632 4633 4644
f 4644 4633 4645
f 4633 4634 4645
f 4645 4634 4646
f 4634 4635 4646
f 4646 4635 4647
f 4635 4636 4647
f 4647 4636 4648
f 4636 4637 4648
f 4648 4637 4649
f 4637 4626 4649
f 4649 4626 4638
f 4638 4639 4650
f 4650 4639 4651
f 4639 4640 4651
f 4651 4640 4652
f 4640 4641 4652
f 4652 4641 4653
f 4641 4642 4653
f 4653 4642 4654
f 4642 4643 4654
f 4654 4643 4655
f 4643 4644 4655
f 4655 4644 4656
f 4644 4645 4656
f 4656 4645 4657
f 4645 4646 4657
f 4657 4646 4658
f 4646 4647 4658
f 4658 4647 4659
f 4647 4648 4659
f 4659 4648 4660
f 4648 4649 4660
f 4660 4649 4661
f 4649 4638 4661
f 4661 4638 4650
f 4650 4651 4662
f 4662 4651 4663
f 4651 4652 4663
f 4663 4652 4664
f 4652 4653 4664
f 4664 4653 4665
f 4653 4654 4665
f 4665 4654 4666
f 4654 4655 4666
f 4666 4655 4667
f 4655 4656 4667
f 4667 4656 4668
f 4656 4657 4668
f 4668 4657 4669
f 4657 4658 4669
f 4669 4658 4670
f 4658 4659 4670
f 4670 4659 4671
f 4659 4660 4671
f 4671 4660 4672
f 4660 4661 4672
f 4672 4661 4673
f 4661 4650 4673
f 4673 4650 4662
f 4662 4663 4674
f 4674 4663 4675
f 4663 4664 4675
f 4675 4664 4676
f 4664 4665 4676
f 4676 4665 4677
f 4665 4666 4677
f 4677 4666 4678
f 4666 4667 4678
f 4678 4667 4679
f 4667 4668 4679
f 4679 4668 4680
f 4668 4669 4680
f 4680 4669 4681
f 4669 4670 4681
f 4681 4670 4682
f 4670 4671 4682
f 4682 4671 4683
f 4671 4672 4683
f 4683 4672 4684
f 4672 4673 4684
f 4684 4673 4685
f 4673 4662 4685
f 4685 4662 4674
f 4674 4675 4686
f 4686 4675 4687
f 4675 4676 4687
f 4687 4676 4688
f 4676 4677 4688
f 4688 4677 4689
f 4677 4678 4689
f 4689 4678 4690
f 4678 4679 4690
f 4690 4679 4691
f 4679 4680 4691
f 4691 4680 4692
f 4680 4681 4692
f 4692 4681 4693
f 4681 4682 4693
f 4693 4682 4694
f 4682 4683 4694
f 4694 4683 4695
f 4683 4684 4695
f 4695 4684 4696
f 4684 4685 4696
f 4696 4685 4697
f 4685 4674 4697
f 4697 4674 4686
f 4686 4687 4698
f 4698 4687 4698
f 4687 4688 4698
f 4698 4688 4698
f 4688 4689 4698
f 4698 4689 4698
f 4689 4690 4698
f 4698 4690 4698
f 4690 4691 4698
f 4698 4691 4698
f 4691 4692 4698
f 4698 4692 4698
f 4692 4693 4698
f 4698 4693 4698
f 4693 4694 4698
f 4698 4694 4698
f 4694 4695 4698
f 4698 4695 4698
f 4695 4696 4698
f 4698 4696 4698
f 4696 4697 4698
f 4698 4697 4698
f 4697 4686 4698
f 4698 4686 4698

g Path_(0)
v 123.0132 123.40248 26.5
v 122.77199 124.14274 26.5
v 122.804306 124.043564 26.110718
v 122.89259 123.77261 25.825743
v 123.0132 123.40248 25.721436
v 123.13381 123.03236 25.825743
v 123.2221 122.761406 26.110718
v 123.25442 122.66223 26.5
v 123.2221 122.761406 26.889282
v 123.13381 123.03236 27.174257
v 123.0132 123.40248 27.278564
v 122.89259 123.77261 27.174257
v 122.804306 124.043564 26.889282
v 121.78103 123.81756 26.5
v 121.80587 123.716255 26.110718
v 121.87375 123.43948 25.825743
v 121.96647 123.0614 25.721436
v 122.05919 122.68333 25.825743
v 122.12707 122.40655 26.110718
v 122.15191 122.305244 26.5
v 122.12707 122.40655 26.889282
v 122.05919 122.68333 27.174257
v 121.96647 123.0614 27.278564
v 121.87375 123.43948 27.174257
v 121.80587 123.716255 26.889282
v 120.67046 123.62915 26.5
v 120.69863 123.52872 26.110718
v 120.77558 123.254326 25.825743
v 120.8807 122.87951 25.721436
v 120.98581 122.504684 25.825743
v 121.06276 122.23029 26.110718
v 121.09093 122.12986 26.5
v 121.06276 122.23029 26.889282
v 120.98581 122.504684 27.174257
v 120.8807 122.87951 27.278564
v 120.77558 123.254326 27.174257
v 120.69863 123.52872 26.889282
v 119.62285 123.21227 26.5
v 119.65444 123.11287 26.110718
v 119.74076 122.84128 25.825743
v 119.85867 122.47028 25.721436
v 119.976585 122.09929 25.825743
v 120.062904 121.827705 26.110718
v 120.094505 121.728294 26.5
v 120.062904 121.827705 26.889282
v 119.976585 122.09929 27.174257
v 119.85867 122.47028 27.278564
v 119.74076 122.84128 27.174257
v 119.65444 123.11287 26.889282
v 118.683136 122.98584 26.5
v 118.697174 122.882484 26.110718
v 118.735535 122.600105 25.825743
v 118.78793 122.21436 25.721436
v 118.84033 121.82862 25.825743
v 118.87869 121.54624 26.110718
v 118.89273 121.44289 26.5
v 118.87869 121.54624 26.889282
v 118.84033 121.82862 27.174257
v 118.78793 122.21436 27.278564
v 118.735535 122.600105 27.174257
v 118.697174 122.882484 26.889282
v 117.46812 122.92233 26.5
v 117.497536 122.82226 26.110718
v 117.57792 122.54885 25.825743
v 117.68772 122.17538 25.721436
v 117.79752 121.8019 25.825743
v 117.8779 121.528496 26.110718
v 117.907326 121.42843 26.5
v 117.8779 121.528496 26.889282
v 117.79752 121.8019 27.174257
v 117.68772 122.17538 27.278564
v 117.57792 122.54885 27.174257
v 117.497536 122.82226 26.889282
v 116.38678 122.301956 26.572685
v 116.41767 122.24193 26.175364
v 116.535324 122.0133 25.86503
v 116.70821 121.67733 25.724836
v 116.890015 121.32404 25.792345
v 117.03201 121.0481 26.04947
v 117.09617 120.92345 26.427315
v 117.06528 120.983475 26.824636
v 116.947624 121.212105 27.13497
v 116.77473 121.54807 27.275164
v 116.592926 121.90136 27.207655
v 116.45093 122.1773 26.95053
v 115.35839 121.81486 26.720737
v 115.354515 121.82532 26.317791
v 115.45221 121.660126 25.963493
v 115.625305 121.36355 25.752779
v 115.82742 121.01505 25.742107
v 116.004395 120.708015 25.93434
v 116.10881 120.524704 26.277967
v 116.112686 120.514244 26.680914
v 116.014984 120.679436 27.035212
v 115.84189 120.97601 27.245926
v 115.63978 121.32451 27.256598
v 115.4628 121.631546 27.064365
v 114.40616 121.12443 26.635977
v 114.47429 121.169075 26.244766
v 114.642685 121.03851 25.912214
v 114.866234 120.76773 25.72743
v 115.08503 120.429276 25.739923
v 115.24045 120.113846 25.94635
v 115.29085 119.90596 26.291395
v 115.22272 119.86131 26.682606
v 115.05432 119.99187 27.015158
v 114.83077 120.26266 27.199942
v 114.61198 120.601105 27.187447
v 114.45656 120.916534 26.981022
v 113.520065 120.63586 25.996353
v 113.77743 120.77634 25.737484
v 114.0837 120.71519 25.530922
v 114.35682 120.46879 25.432013
v 114.52359 120.10317 25.467258
v 114.53933 119.7163 25.627216
v 114.399826 119.411835 25.869026
v 114.142456 119.271355 26.127893
v 113.83618 119.332504 26.334457
v 113.56307 119.578896 26.433367
v 113.3963 119.94452 26.39812
v 113.38056 120.33139 26.238163
v 113.224434 120.72818 25.2504
v 113.60967 120.81436 25.251167
v 113.979126 120.69415 25.255974
v 114.2338 120.399765 25.263529
v 114.305466 120.01007 25.27181
v 114.17491 119.62949 25.278599
v 113.87712 119.36001 25.282074
v 113.49189 119.27383 25.281305
v 113.12244 119.394035 25.2765
v 112.86775 119.68842 25.268944
v 112.79609 120.07812 25.260662
v 112.92664 120.458694 25.253876
v 113.0101 120.95369 24.118986
v 113.35341 121.09518 24.024912
v 113.72368 121.03011 23.965197
v 114.021706 120.77594 23.955843
v 114.167625 120.40075 23.999355
v 114.122345 120.00509 24.084076
v 113.89799 119.69496 24.187304
v 113.55468 119.55348 24.28138
v 113.18441 119.61854 24.341095
v 112.88639 119.87272 24.350449
v 112.74046 120.2479 24.306934
v 112.78575 120.64356 24.222214
v 112.30961 120.44607 23.228231
v 112.61152 120.553085 22.998571
v 112.96551 120.47076 22.839317
v 113.27672 120.221146 22.793142
v 113.46177 119.871124 22.87242
v 113.47107 119.514496 23.055904
v 113.30213 119.24681 23.294436
v 113.00022 119.13979 23.524096
v 112.64623 119.22212 23.68335
v 112.33502 119.47174 23.729525
v 112.14997 119.821754 23.650248
v 112.14067 120.17838 23.466763
v 111.81872 119.91173 22.350409
v 112.07373 120.080215 22.08808
v 112.419846 120.06973 21.881533
v 112.76433 119.88309 21.78611
v 113.01486 119.5703 21.827381
v 113.104324 119.21517 21.994286
v 113.00874 118.91286 22.242104
v 112.75373 118.74438 22.50443
v 112.407616 118.75486 22.710978
v 112.06314 118.941505 22.8064
v 111.81261 119.254295 22.765131
v 111.723145 119.60942 22.598225
v 111.19273 119.27376 21.721823
v 111.38453 119.46474 21.432606
v 111.68838 119.48316 21.181314
v 112.02287 119.324104 21.035282
v 112.29838 119.030174 21.033638
v 112.44108 118.68013 21.17682
v 112.412735 118.367775 21.426468
v 112.22095 118.176796 21.715685
v 111.91709 118.15837 21.966976
v 111.582596 118.31743 22.113008
v 111.30709 118.61136 22.114655
v 111.16439 118.9614 21.97147
v 110.572235 118.68216 21.13404
v 110.7274 118.94705 20.902643
v 111.008484 119.04594 20.671865
v 111.34017 118.95232 20.503542
v 111.63358 118.69128 20.442776
v 111.810104 118.332756 20.50585
v 111.82244 117.972824 20.675863
v 111.667274 117.70793 20.90726
v 111.38619 117.60905 21.138039
v 111.054504 117.70267 21.306362
v 110.761086 117.96371 21.367128
v 110.584564 118.32223 21.304054
v 109.93757 118.38883 20.23352
v 110.11791 118.615234 19.971748
v 110.41587 118.66997 19.731432
v 110.75161 118.53836 19.576965
v 111.035164 118.25568 19.549736
v 111.19056 117.89766 19.657043
v 111.17616 117.56024 19.870132
v 110.99582 117.33383 20.131905
v 110.69786 117.2791 20.372221
v 110.36212 117.410706 20.526688
v 110.07857 117.6934 20.553917
v 109.92317 118.051414 20.44661
v 109.3819 117.851456 19.315296
v 109.60115 117.988976 18.994473
v 109.92508 117.96053 18.740139
v 110.266884 117.77375 18.620443
v 110.53498 117.47866 18.66746
v 110.65753 117.15435 18.868587
v 110.6017 116.88771 19.169935
v 110.38245 116.75018 19.490759
v 110.05852 116.778625 19.745092
v 109.71671 116.96541 19.864786
v 109.448616 117.2605 19.817772
v 109.326065 117.58481 19.616644
v 108.78269 117.10732 18.611677
v 108.97369 117.202995 18.27634
v 109.287605 117.15813 18.029972
v 109.64034 116.984726 17.938583
v 109.937386 116.72927 18.026665
v 110.09914 116.4602 18.270613
v 110.08225 116.24961 18.605064
v 109.891266 116.15394 18.940401
v 109.57734 116.198814 19.18677
v 109.2246 116.372215 19.278158
v 108.92756 116.62767 19.190077
v 108.76581 116.89674 18.946129
v 108.39593 116.32206 18.24268
v 108.56978 116.34928 17.88065
v 108.844 116.221146 17.6151
v 109.14513 115.971985 17.51719
v 109.39247 115.668564 17.613152
v 109.51975 115.39219 17.877272
v 109.49287 115.2169 18.238781
v 109.319016 115.18968 18.600811
v 109.04479 115.317825 18.86636
v 108.74367 115.56698 18.96427
v 108.49632 115.8704 18.868309
v 108.36905 116.146774 18.604189
v 107.84277 116.04262 17.563602
v 108.078835 115.957825 17.287539
v 108.302505 115.694756 17.133518
v 108.45385 115.3239 17.142809
v 108.49231 114.944626 17.312923
v 108.40759 114.658554 17.598276
v 108.22238 114.54234 17.922411
v 107.98632 114.62714 18.198473
v 107.76265 114.890205 18.352495
v 107.611305 115.26106 18.343203
v 107.572845 115.640335 18.17309
v 107.65756 115.92641 17.887735
v 107.36027 115.96 16.818987
v 107.64815 115.76627 16.645325
v 107.82273 115.42191 16.572525
v 107.83724 115.01919 16.620096
v 107.68778 114.66601 16.77529
v 107.414406 114.45701 16.996525
v 107.09036 114.44819 17.224518
v 106.802475 114.641914 17.39818
v 106.62789 114.986275 17.47098
v 106.61338 115.389 17.423409
v 106.76284 115.74218 17.268215
v 107.03622 115.95118 17.046982
v 107.011246 115.94771 16.253801
v 107.29373 115.70545 16.2344
v 107.43083 115.334625 16.255241
v 107.385796 114.9346 16.310741
v 107.1707 114.61256 16.38603
v 106.84318 114.45478 16.460934
v 106.49099 114.50356 16.51538
v 106.2085 114.74582 16.534782
v 106.0714 115.11664 16.51394
v 106.11644 115.51667 16.458439
v 106.331535 115.838715 16.38315
v 106.65906 115.99648 16.308249
v 106.43318 115.95363 15.041731
v 106.71878 115.71531 14.902577
v 106.86131 115.34642 14.846729
v 106.82258 114.9458 14.88915
v 106.61295 114.620804 15.018473
v 106.28862 114.4585 15.200047
v 105.93647 114.50239 15.385219
v 105.65086 114.74071 15.524372
v 105.50833 115.1096 15.580221
v 105.547066 115.510216 15.537801
v 105.75669 115.83521 15.408478
v 106.08103 115.99751 15.226903
v 105.78104 115.999374 14.233055
v 106.09264 115.84558 14.14556
v 106.299706 115.526146 14.129875
v 106.34674 115.12667 14.190203
v 106.22115 114.75419 14.31038
v 105.95659 114.508514 14.458203
v 105.62394 114.45547 14.594065
v 105.31233 114.60926 14.6815605
v 105.10527 114.928696 14.697246
v 105.05823 115.32817 14.636917
v 105.183815 115.70065 14.516741
v 105.44838 115.94633 14.368917
v 104.942535 115.97243 13.455841
v 105.253586 115.85503 13.24218
v 105.491135 115.56216 13.085858
v 105.591545 115.172295 13.028763
v 105.52791 114.78989 13.086192
v 105.31727 114.51742 13.242758
v 105.01608 114.42789 13.45651
v 104.70504 114.54528 13.670171
v 104.46748 114.83815 13.826492
v 104.36707 115.22802 13.883588
v 104.43072 115.61042 13.826159
v 104.64135 115.8829 13.669593
v 103.957756 115.62592 12.524041
v 104.28188 115.72409 12.303068
v 104.62539 115.61776 12.12358
v 104.896225 115.33544 12.033669
v 105.02182 114.95277 12.057429
v 104.96854 114.57228 12.188492
v 104.75063 114.29594 12.39174
v 104.426506 114.19777 12.612713
v 104.08301 114.30409 12.792201
v 103.81217 114.58642 12.882112
v 103.68657 114.969086 12.858352
v 103.73986 115.34957 12.727289
v 103.36879 115.36295 11.490365
v 103.724266 115.52188 11.386328
v 104.11843 115.47834 11.314644
v 104.44568 115.244 11.294521
v 104.61832 114.88166 11.331352
v 104.59009 114.4884 11.415268
v 104.36855 114.1696 11.523783
v 104.01308 114.01068 11.62782
v 103.618904 114.054214 11.699504
v 103.29166 114.28855 11.719626
v 103.119026 114.650894 11.682796
v 103.147255 115.04415 11.59888
v 103.396774 115.10802 10.428907
v 103.74934 115.3024 10.360055
v 104.15208 115.29685 10.336849
v 104.49708 115.09286 10.36551
v 104.6919 114.74508 10.438355
v 104.68434 114.34671 10.535868
v 104.476425 114.004486 10.631919
v 104.12386 113.810104 10.700771
v 103.72112 113.81566 10.723977
v 103.376114 114.019646 10.695317
v 103.18129 114.367424 10.622472
v 103.18885 114.76579 10.524959
v 103.32045 114.90571 9.284956
v 103.64001 115.14951 9.246749
v 104.039536 115.20181 9.214533
v 104.41197 115.04861 9.196939
v 104.657524 114.730934 9.198683
v 104.7104 114.33392 9.219297
v 104.55643 113.96395 9.253258
v 104.23686 113.720146 9.291465
v 103.83734 113.66785 9.323682
v 103.464905 113.82105 9.341275
v 103.21935 114.138725 9.339531
v 103.16647 114.535736 9.318917
v 103.376945 114.855804 8.16482
v 103.7248 115.045845 8.095419
v 104.126335 115.038155 8.058405
v 104.47396 114.83478 8.063693
v 104.67454 114.49021 8.109868
v 104.67431 114.09679 8.184557
v 104.47334 113.759926 8.267747
v 104.12549 113.56988 8.337148
v 103.72395 113.577576 8.374162
v 103.37633 113.78095 8.368874
v 103.17575 114.12551 8.322699
v 103.17598 114.518936 8.24801
v 103.23009 114.53772 7.276285
v 103.53927 114.69887 7.0709004
v 103.905334 114.662834 6.9094777
v 104.2302 114.43928 6.835271
v 104.42683 114.08809 6.8681626
v 104.44251 113.703384 6.9993405
v 104.27306 113.38824 7.193655
v 103.96389 113.22709 7.3990397
v 103.59782 113.263115 7.560462
v 103.27295 113.48668 7.6346693
v 103.076324 113.83786 7.6017776
v 103.06064 114.222565 7.4705997
v 102.728065 114.417206 6.4061165
v 103.00371 114.4164 6.1562214
v 103.289536 114.22494 6.0065665
v 103.508965 113.894135 5.9972525
v 103.603195 113.51263 6.130774
v 103.54699 113.18264 6.371355
v 103.3554 112.99259 6.6545315
v 103.079765 112.99341 6.904427
v 102.79394 113.18486 7.0540814
v 102.57451 113.51566 7.063396
v 102.48027 113.89717 6.929874
v 102.536476 114.22716 6.689293
v 101.92869 113.97165 5.7942166
v 102.17519 113.96524 5.4843984
v 102.45114 113.775986 5.282324
v 102.68258 113.45461 5.2421374
v 102.8075 113.08722 5.3746085
v 102.79244 112.77225 5.6442404
v 102.64142 112.59411 5.978786
v 102.39491 112.600525 6.288604
v 102.11897 112.78977 6.490679
v 101.887535 113.11115 6.5308647
v 101.76261 113.478546 6.398394
v 101.77767 113.79351 6.1287622
v 102.242455 113.25912 5.7978888
usemtl mat_29
s 1
f 4699 4699 4700
f 4700 4699 4701
f 4699 4699 4701
f 4701 4699 4702
f 4699 4699 4702
f 4702 4699 4703
f 4699 4699 4703
f 4703 4699 4704
f 4699 4699 4704
f 4704 4699 4705
f 4699 4699 4705
f 4705 4699 4706
f 4699 4699 4706
f 4706 4699 4707
f 4699 4699 4707
f 4707 4699 4708
f 4699 4699 4708
f 4708 4699 4709
f 4699 4699 4709
f 4709 4699 4710
f 4699 4699 4710
f 4710 4699 4711
f 4699 4699 4711
f 4711 4699 4700
f 4700 4701 4712
f 4712 4701 4713
f 4701 4702 4713
f 4713 4702 4714
f 4702 4703 4714
f 4714 4703 4715
f 4703 4704 4715
f 4715 4704 4716
f 4704 4705 4716
f 4716 4705 4717
f 4705 4706 4717
f 4717 4706 4718
f 4706 4707 4718
f 4718 4707 4719
f 4707 4708 4719
f 4719 4708 4720
f 4708 4709 4720
f 4720 4709 4721
f 4709 4710 4721
f 4721 4710 4722
f 4710 4711 4722
f 4722 4711 4723
f 4711 4700 4723
f 4723 4700 4712
f 4712 4713 4724
f 4724 4713 4725
f 4713 4714 4725
f 4725 4714 4726
f 4714 4715 4726
f 4726 4715 4727
f 4715 4716 4727
f 4727 4716 4728
f 4716 4717 4728
f 4728 4717 4729
f 4717 4718 4729
f 4729 4718 4730
f 4718 4719 4730
f 4730 4719 4731
f 4719 4720 4731
f 4731 4720 4732
f 4720 4721 4732
f 4732 4721 4733
f 4721 4722 4733
f 4733 4722 4734
f 4722 4723 4734
f 4734 4723 4735
f 4723 4712 4735
f 4735 4712 4724
f 4724 4725 4736
f 4736 4725 4737
f 4725 4726 4737
f 4737 4726 4738
f 4726 4727 4738
f 4738 4727 4739
f 4727 4728 4739
f 4739 4728 4740
f 4728 4729 4740
f 4740 4729 4741
f 4729 4730 4741
f 4741 4730 4742
f 4730 4731 4742
f 4742 4731 4743
f 4731 4732 4743
f 4743 4732 4744
f 4732 4733 4744
f 4744 4733 4745
f 4733 4734 4745
f 4745 4734 4746
f 4734 4735 4746
f 4746 4735 4747
f 4735 4724 4747
f 4747 4724 4736
f 4736 4737 4748
f 4748 4737 4749
f 4737 4738 4749
f 4749 4738 4750
f 4738 4739 4750
f 4750 4739 4751
f 4739 4740 4751
f 4751 4740 4752
f 4740 4741 4752
f 4752 4741 4753
f 4741 4742 4753
f 4753 4742 4754
f 4742 4743 4754
f 4754 4743 4755
f 4743 4744 4755
f 4755 4744 4756
f 4744 4745 4756
f 4756 4745 4757
f 4745 4746 4757
f 4757 4746 4758
f 4746 4747 4758
f 4758 4747 4759
f 4747 4736 4759
f 4759 4736 4748
f 4748 4749 4760
f 4760 4749 4761
f 4749 4750 4761
f 4761 4750 4762
f 4750 4751 4762
f 4762 4751 4763
f 4751 4752 4763
f 4763 4752 4764
f 4752 4753 4764
f 4764 4753 4765
f 4753 4754 4765
f 4765 4754 4766
f 4754 4755 4766
f 4766 4755 4767
f 4755 4756 4767
f 4767 4756 4768
f 4756 4757 4768
f 4768 4757 4769
f 4757 4758 4769
f 4769 4758 4770
f 4758 4759 4770
f 4770 4759 4771
f 4759 4748 4771
f 4771 4748 4760
f 4760 4761 4772
f 4772 4761 4773
f 4761 4762 4773
f 4773 4762 4774
f 4762 4763 4774
f 4774 4763 4775
f 4763 4764 4775
f 4775 4764 4776
f 4764 4765 4776
f 4776 4765 4777
f 4765 4766 4777
f 4777 4766 4778
f 4766 4767 4778
f 4778 4767 4779
f 4767 4768 4779
f 4779 4768 4780
f 4768 4769 4780
f 4780 4769 4781
f 4769 4770 4781
f 4781 4770 4782
f 4770 4771 4782
f 4782 4771 4783
f 4771 4760 4783
f 4783 4760 4772
f 4772 4773 4784
f 4784 4773 4785
f 4773 4774 4785
f 4785 4774 4786
f 4774 4775 4786
f 4786 4775 4787
f 4775 4776 4787
f 4787 4776 4788
f 4776 4777 4788
f 4788 4777 4789
f 4777 4778 4789
f 4789 4778 4790
f 4778 4779 4790
f 4790 4779 4791
f 4779 4780 4791
f 4791 4780 4792
f 4780 4781 4792
f 4792 4781 4793
f 4781 4782 4793
f 4793 4782 4794
f 4782 4783 4794
f 4794 4783 4795
f 4783 4772 4795
f 4795 4772 4784
f 4784 4785 4796
f 4796 4785 4797
f 4785 4786 4797
f 4797 4786 4798
f 4786 4787 4798
f 4798 4787 4799
f 4787 4788 4799
f 4799 4788 4800
f 4788 4789 4800
f 4800 4789 4801
f 4789 4790 4801
f 4801 4790 4802
f 4790 4791 4802
f 4802 4791 4803
f 4791 4792 4803
f 4803 4792 4804
f 4792 4793 4804
f 4804 4793 4805
f 4793 4794 4805
f 4805 4794 4806
f 4794 4795 4806
f 4806 4795 4807
f 4795 4784 4807
f 4807 4784 4796
f 4796 4797 4808
f 4808 4797 4809
f 4797 4798 4809
f 4809 4798 4810
f 4798 4799 4810
f 4810 4799 4811
f 4799 4800 4811
f 4811 4800 4812
f 4800 4801 4812
f 4812 4801 4813
f 4801 4802 4813
f 4813 4802 4814
f 4802 4803 4814
f 4814 4803 4815
f 4803 4804 4815
f 4815 4804 4816
f 4804 4805 4816
f 4816 4805 4817
f 4805 4806 4817
f 4817 4806 4818
f 4806 4807 4818
f 4818 4807 4819
f 4807 4796 4819
f 4819 4796 4808
f 4808 4809 4820
f 4820 4809 4821
f 4809 4810 4821
f 4821 4810 4822
f 4810 4811 4822
f 4822 4811 4823
f 4811 4812 4823
f 4823 4812 4824
f 4812 4813 4824
f 4824 4813 4825
f 4813 4814 4825
f 4825 4814 4826
f 4814 4815 4826
f 4826 4815 4827
f 4815 4816 4827
f 4827 4816 4828
f 4816 4817 4828
f 4828 4817 4829
f 4817 4818 4829
f 4829 4818 4830
f 4818 4819 4830
f 4830 4819 4831
f 4819 4808 4831
f 4831 4808 4820
f 4820 4821 4832
f 4832 4821 4833
f 4821 4822 4833
f 4833 4822 4834
f 4822 4823 4834
f 4834 4823 4835
f 4823 4824 4835
f 4835 4824 4836
f 4824 4825 4836
f 4836 4825 4837
f 4825 4826 4837
f 4837 4826 4838
f 4826 4827 4838
f 4838 4827 4839
f 4827 4828 4839
f 4839 4828 4840
f 4828 4829 4840
f 4840 4829 4841
f 4829 4830 4841
f 4841 4830 4842
f 4830 4831 4842
f 4842 4831 4843
f 4831 4820 4843
f 4843 4820 4832
f 4832 4833 4844
f 4844 4833 4845
f 4833 4834 4845
f 4845 4834 4846
f 4834 4835 4846
f 4846 4835 4847
f 4835 4836 4847
f 4847 4836 4848
f 4836 4837 4848
f 4848 4837 4849
f 4837 4838 4849
f 4849 4838 4850
f 4838 4839 4850
f 4850 4839 4851
f 4839 4840 4851
f 4851 4840 4852
f 4840 4841 4852
f 4852 4841 4853
f 4841 4842 4853
f 4853 4842 4854
f 4842 4843 4854
f 4854 4843 4855
f 4843 4832 4855
f 4855 4832 4844
f 4844 4845 4856
f 4856 4845 4857
f 4845 4846 4857
f 4857 4846 4858
f 4846 4847 4858
f 4858 4847 4859
f 4847 4848 4859
f 4859 4848 4860
f 4848 4849 4860
f 4860 4849 4861
f 4849 4850 4861
f 4861 4850 4862
f 4850 4851 4862
f 4862 4851 4863
f 4851 4852 4863
f 4863 4852 4864
f 4852 4853 4864
f 4864 4853 4865
f 4853 4854 4865
f 4865 4854 4866
f 4854 4855 4866
f 4866 4855 4867
f 4855 4844 4867
f 4867 4844 4856
f 4856 4857 4868
f 4868 4857 4869
f 4857 4858 4869
f 4869 4858 4870
f 4858 4859 4870
f 4870 4859 4871
f 4859 4860 4871
f 4871 4860 4872
f 4860 4861 4872
f 4872 4861 4873
f 4861 4862 4873
f 4873 4862 4874
f 4862 4863 4874
f 4874 4863 4875
f 4863 4864 4875
f 4875 4864 4876
f 4864 4865 4876
f 4876 4865 4877
f 4865 4866 4877
f 4877 4866 4878
f 4866 4867 4878
f 4878 4867 4879
f 4867 4856 4879
f 4879 4856 4868
f 4868 4869 4880
f 4880 4869 4881
f 4869 4870 4881
f 4881 4870 4882
f 4870 4871 4882
f 4882 4871 4883
f 4871 4872 4883
f 4883 4872 4884
f 4872 4873 4884
f 4884 4873 4885
f 4873 4874 4885
f 4885 4874 4886
f 4874 4875 4886
f 4886 4875 4887
f 4875 4876 4887
f 4887 4876 4888
f 4876 4877 4888
f 4888 4877 4889
f 4877 4878 4889
f 4889 4878 4890
f 4878 4879 4890
f 4890 4879 4891
f 4879 4868 4891
f 4891 4868 4880
f 4880 4881 4892
f 4892 4881 4893
f 4881 4882 4893
f 4893 4882 4894
f 4882 4883 4894
f 4894 4883 4895
f 4883 4884 4895
f 4895 4884 4896
f 4884 4885 4896
f 4896 4885 4897
f 4885 4886 4897
f 4897 4886 4898
f 4886 4887 4898
f 4898 4887 4899
f 4887 4888 4899
f 4899 4888 4900
f 4888 4889 4900
f 4900 4889 4901
f 4889 4890 4901
f 4901 4890 4902
f 4890 4891 4902
f 4902 4891 4903
f 4891 4880 4903
f 4903 4880 4892
f 4892 4893 4904
f 4904 4893 4905
f 4893 4894 4905
f 4905 4894 4906
f 4894 4895 4906
f 4906 4895 4907
f 4895 4896 4907
f 4907 4896 4908
f 4896 4897 4908
f 4908 4897 4909
f 4897 4898 4909
f 4909 4898 4910
f 4898 4899 4910
f 4910 4899 4911
f 4899 4900 4911
f 4911 4900 4912
f 4900 4901 4912
f 4912 4901 4913
f 4901 4902 4913
f 4913 4902 4914
f 4902 4903 4914
f 4914 4903 4915
f 4903 4892 4915
f 4915 4892 4904
f 4904 4905 4916
f 4916 4905 4917
f 4905 4906 4917
f 4917 4906 4918
f 4906 4907 4918
f 4918 4907 4919
f 4907 4908 4919
f 4919 4908 4920
f 4908 4909 4920
f 4920 4909 4921
f 4909 4910 4921
f 4921 4910 4922
f 4910 4911 4922
f 4922 4911 4923
f 4911 4912 4923
f 4923 4912 4924
f 4912 4913 4924
f 4924 4913 4925
f 4913 4914 4925
f 4925 4914 4926
f 4914 4915 4926
f 4926 4915 4927
f 4915 4904 4927
f 4927 4904 4916
f 4916 4917 4928
f 4928 4917 4929
f 4917 4918 4929
f 4929 4918 4930
f 4918 4919 4930
f 4930 4919 4931
f 4919 4920 4931
f 4931 4920 4932
f 4920 4921 4932
f 4932 4921 4933
f 4921 4922 4933
f 4933 4922 4934
f 4922 4923 4934
f 4934 4923 4935
f 4923 4924 4935
f 4935 4924 4936
f 4924 4925 4936
f 4936 4925 4937
f 4925 4926 4937
f 4937 4926 4938
f 4926 4927 4938
f 4938 4927 4939
f 4927 4916 4939
f 4939 4916 4928
f 4928 4929 4940
f 4940 4929 4941
f 4929 4930 4941
f 4941 4930 4942
f 4930 4931 4942
f 4942 4931 4943
f 4931 4932 4943
f 4943 4932 4944
f 4932 4933 4944
f 4944 4933 4945
f 4933 4934 4945
f 4945 4934 4946
f 4934 4935 4946
f 4946 4935 4947
f 4935 4936 4947
f 4947 4936 4948
f 4936 4937 4948
f 4948 4937 4949
f 4937 4938 4949
f 4949 4938 4950
f 4938 4939 4950
f 4950 4939 4951
f 4939 4928 4951
f 4951 4928 4940
f 4940 4941 4952
f 4952 4941 4953
f 4941 4942 4953
f 4953 4942 4954
f 4942 4943 4954
f 4954 4943 4955
f 4943 4944 4955
f 4955 4944 4956
f 4944 4945 4956
f 4956 4945 4957
f 4945 4946 4957
f 4957 4946 4958
f 4946 4947 4958
f 4958 4947 4959
f 4947 4948 4959
f 4959 4948 4960
f 4948 4949 4960
f 4960 4949 4961
f 4949 4950 4961
f 4961 4950 4962
f 4950 4951 4962
f 4962 4951 4963
f 4951 4940 4963
f 4963 4940 4952
f 4952 4953 4964
f 4964 4953 4965
f 4953 4954 4965
f 4965 4954 4966
f 4954 4955 4966
f 4966 4955 4967
f 4955 4956 4967
f 4967 4956 4968
f 4956 4957 4968
f 4968 4957 4969
f 4957 4958 4969
f 4969 4958 4970
f 4958 4959 4970
f 4970 4959 4971
f 4959 4960 4971
f 4971 4960 4972
f 4960 4961 4972
f 4972 4961 4973
f 4961 4962 4973
f 4973 4962 4974
f 4962 4963 4974
f 4974 4963 4975
f 4963 4952 4975
f 4975 4952 4964
f 4964 4965 4976
f 4976 4965 4977
f 4965 4966 4977
f 4977 4966 4978
f 4966 4967 4978
f 4978 4967 4979
f 4967 4968 4979
f 4979 4968 4980
f 4968 4969 4980
f 4980 4969 4981
f 4969 4970 4981
f 4981 4970 4982
f 4970 4971 4982
f 4982 4971 4983
f 4971 4972 4983
f 4983 4972 4984
f 4972 4973 4984
f 4984 4973 4985
f 4973 4974 4985
f 4985 4974 4986
f 4974 4975 4986
f 4986 4975 4987
f 4975 4964 4987
f 4987 4964 4976
f 4976 4977 4988
f 4988 4977 4989
f 4977 4978 4989
f 4989 4978 4990
f 4978 4979 4990
f 4990 4979 4991
f 4979 4980 4991
f 4991 4980 4992
f 4980 4981 4992
f 4992 4981 4993
f 4981 4982 4993
f 4993 4982 4994
f 4982 4983 4994
f 4994 4983 4995
f 4983 4984 4995
f 4995 4984 4996
f 4984 4985 4996
f 4996 4985 4997
f 4985 4986 4997
f 4997 4986 4998
f 4986 4987 4998
f 4998 4987 4999
f 4987 4976 4999
f 4999 4976 4988
f 4988 4989 5000
f 5000 4989 5001
f 4989 4990 5001
f 5001 4990 5002
f 4990 4991 5002
f 5002 4991 5003
f 4991 4992 5003
f 5003 4992 5004
f 4992 4993 5004
f 5004 4993 5005
f 4993 4994 5005
f 5005 4994 5006
f 4994 4995 5006
f 5006 4995 5007
f 4995 4996 5007
f 5007 4996 5008
f 4996 4997 5008
f 5008 4997 5009
f 4997 4998 5009
f 5009 4998 5010
f 4998 4999 5010
f 5010 4999 5011
f 4999 4988 5011
f 5011 4988 5000
f 5000 5001 5012
f 5012 5001 5013
f 5001 5002 5013
f 5013 5002 5014
f 5002 5003 5014
f 5014 5003 5015
f 5003 5004 5015
f 5015 5004 5016
f 5004 5005 5016
f 5016 5005 5017
f 5005 5006 5017
f 5017 5006 5018
f 5006 5007 5018
f 5018 5007 5019
f 5007 5008 5019
f 5019 5008 5020
f 5008 5009 5020
f 5020 5009 5021
f 5009 5010 5021
f 5021 5010 5022
f 5010 5011 5022
f 5022 5011 5023
f 5011 5000 5023
f 5023 5000 5012
f 5012 5013 5024
f 5024 5013 5025
f 5013 5014 5025
f 5025 5014 5026
f 5014 5015 5026
f 5026 5015 5027
f 5015 5016 5027
f 5027 5016 5028
f 5016 5017 5028
f 5028 5017 5029
f 5017 5018 5029
f 5029 5018 5030
f 5018 5019 5030
f 5030 5019 5031
f 5019 5020 5031
f 5031 5020 5032
f 5020 5021 5032
f 5032 5021 5033
f 5021 5022 5033
f 5033 5022 5034
f 5022 5023 5034
f 5034 5023 5035
f 5023 5012 5035
f 5035 5012 5024
f 5024 5025 5036
f 5036 5025 5037
f 5025 5026 5037
f 5037 5026 5038
f 5026 5027 5038
f 5038 5027 5039
f 5027 5028 5039
f 5039 5028 5040
f 5028 5029 5040
f 5040 5029 5041
f 5029 5030 5041
f 5041 5030 5042
f 5030 5031 5042
f 5042 5031 5043
f 5031 5032 5043
f 5043 5032 5044
f 5032 5033 5044
f 5044 5033 5045
f 5033 5034 5045
f 5045 5034 5046
f 5034 5035 5046
f 5046 5035 5047
f 5035 5024 5047
f 5047 5024 5036
f 5036 5037 5048
f 5048 5037 5049
f 5037 5038 5049
f 5049 5038 5050
f 5038 5039 5050
f 5050 5039 5051
f 5039 5040 5051
f 5051 5040 5052
f 5040 5041 5052
f 5052 5041 5053
f 5041 5042 5053
f 5053 5042 5054
f 5042 5043 5054
f 5054 5043 5055
f 5043 5044 5055
f 5055 5044 5056
f 5044 5045 5056
f 5056 5045 5057
f 5045 5046 5057
f 5057 5046 5058
f 5046 5047 5058
f 5058 5047 5059
f 5047 5036 5059
f 5059 5036 5048
f 5048 5049 5060
f 5060 5049 5061
f 5049 5050 5061
f 5061 5050 5062
f 5050 5051 5062
f 5062 5051 5063
f 5051 5052 5063
f 5063 5052 5064
f 5052 5053 5064
f 5064 5053 5065
f 5053 5054 5065
f 5065 5054 5066
f 5054 5055 5066
f 5066 5055 5067
f 5055 5056 5067
f 5067 5056 5068
f 5056 5057 5068
f 5068 5057 5069
f 5057 5058 5069
f 5069 5058 5070
f 5058 5059 5070
f 5070 5059 5071
f 5059 5048 5071
f 5071 5048 5060
f 5060 5061 5072
f 5072 5061 5073
f 5061 5062 5073
f 5073 5062 5074
f 5062 5063 5074
f 5074 5063 5075
f 5063 5064 5075
f 5075 5064 5076
f 5064 5065 5076
f 5076 5065 5077
f 5065 5066 5077
f 5077 5066 5078
f 5066 5067 5078
f 5078 5067 5079
f 5067 5068 5079
f 5079 5068 5080
f 5068 5069 5080
f 5080 5069 5081
f 5069 5070 5081
f 5081 5070 5082
f 5070 5071 5082
f 5082 5071 5083
f 5071 5060 5083
f 5083 5060 5072
f 5072 5073 5084
f 5084 5073 5085
f 5073 5074 5085
f 5085 5074 5086
f 5074 5075 5086
f 5086 5075 5087
f 5075 5076 5087
f 5087 5076 5088
f 5076 5077 5088
f 5088 5077 5089
f 5077 5078 5089
f 5089 5078 5090
f 5078 5079 5090
f 5090 5079 5091
f 5079 5080 5091
f 5091 5080 5092
f 5080 5081 5092
f 5092 5081 5093
f 5081 5082 5093
f 5093 5082 5094
f 5082 5083 5094
f 5094 5083 5095
f 5083 5072 5095
f 5095 5072 5084
f 5084 5085 5096
f 5096 5085 5097
f 5085 5086 5097
f 5097 5086 5098
f 5086 5087 5098
f 5098 5087 5099
f 5087 5088 5099
f 5099 5088 5100
f 5088 5089 5100
f 5100 5089 5101
f 5089 5090 5101
f 5101 5090 5102
f 5090 5091 5102
f 5102 5091 5103
f 5091 5092 5103
f 5103 5092 5104
f 5092 5093 5104
f 5104 5093 5105
f 5093 5094 5105
f 5105 5094 5106
f 5094 5095 5106
f 5106 5095 5107
f 5095 5084 5107
f 5107 5084 5096
f 5096 5097 5108
f 5108 5097 5108
f 5097 5098 5108
f 5108 5098 5108
f 5098 5099 5108
f 5108 5099 5108
f 5099 5100 5108
f 5108 5100 5108
f 5100 5101 5108
f 5108 5101 5108
f 5101 5102 5108
f 5108 5102 5108
f 5102 5103 5108
f 5108 5103 5108
f 5103 5104 5108
f 5108 5104 5108
f 5104 5105 5108
f 5108 5105 5108
f 5105 5106 5108
f 5108 5106 5108
f 5106 5107 5108
f 5108 5107 5108
f 5107 5096 5108
f 5108 5096 5108

g Path_(1)
v 121.06679 128.85243 27.5
v 121.06679 129.631 27.5
v 121.06679 129.52669 27.110718
v 121.06679 129.24171 26.825743
v 121.06679 128.85243 26.721436
v 121.06679 128.46315 26.825743
v 121.06679 128.17818 27.110718
v 121.06679 128.07387 27.5
v 121.06679 128.17818 27.889282
v 121.06679 128.46315 28.174257
v 121.06679 128.85243 28.278564
v 121.06679 129.24171 28.174257
v 121.06679 129.52669 27.889282
v 120.097084 129.631 27.5
v 120.097084 129.52669 27.110718
v 120.097084 129.24171 26.825743
v 120.097084 128.85243 26.721436
v 120.097084 128.46315 26.825743
v 120.097084 128.17818 27.110718
v 120.097084 128.07387 27.5
v 120.097084 128.17818 27.889282
v 120.097084 128.46315 28.174257
v 120.097084 128.85243 28.278564
v 120.097084 129.24171 28.174257
v 120.097084 129.52669 27.889282
v 119.12737 129.631 27.5
v 119.12737 129.52669 27.110718
v 119.12737 129.24171 26.825743
v 119.12737 128.85243 26.721436
v 119.12737 128.46315 26.825743
v 119.12737 128.17818 27.110718
v 119.12737 128.07387 27.5
v 119.12737 128.17818 27.889282
v 119.12737 128.46315 28.174257
v 119.12737 128.85243 28.278564
v 119.12737 129.24171 28.174257
v 119.12737 129.52669 27.889282
v 118.15766 129.631 27.5
v 118.15766 129.52669 27.110718
v 118.15766 129.24171 26.825743
v 118.15766 128.85243 26.721436
v 118.15766 128.46315 26.825743
v 118.15766 128.17818 27.110718
v 118.15766 128.07387 27.5
v 118.15766 128.17818 27.889282
v 118.15766 128.46315 28.174257
v 118.15766 128.85243 28.278564
v 118.15766 129.24171 28.174257
v 118.15766 129.52669 27.889282
v 117.18795 129.631 27.5
v 117.18795 129.52669 27.110718
v 117.18795 129.24171 26.825743
v 117.18795 128.85243 26.721436
v 117.18795 128.46315 26.825743
v 117.18795 128.17818 27.110718
v 117.18795 128.07387 27.5
v 117.18795 128.17818 27.889282
v 117.18795 128.46315 28.174257
v 117.18795 128.85243 28.278564
v 117.18795 129.24171 28.174257
v 117.18795 129.52669 27.889282
v 116.250916 129.63031 27.5
v 116.24654 129.5261 27.110718
v 116.23458 129.24138 26.825743
v 116.21824 128.85243 26.721436
v 116.201904 128.4635 26.825743
v 116.18995 128.17877 27.110718
v 116.18557 128.07455 27.5
v 116.18995 128.17877 27.889282
v 116.201904 128.4635 28.174257
v 116.21824 128.85243 28.278564
v 116.23458 129.24138 28.174257
v 116.24654 129.5261 27.889282
v 115.43 129.69168 27.5
v 115.40614 129.59013 27.110718
v 115.34097 129.31271 26.825743
v 115.251945 128.93375 26.721436
v 115.16292 128.55478 26.825743
v 115.09775 128.27736 27.110718
v 115.07389 128.17581 27.5
v 115.09775 128.27736 27.889282
v 115.16292 128.55478 28.174257
v 115.251945 128.93375 28.278564
v 115.34097 129.31271 28.174257
v 115.40614 129.59013 27.889282
v 114.474815 130.05978 27.5
v 114.45817 129.95682 27.110718
v 114.412674 129.67549 26.825743
v 114.350525 129.2912 26.721436
v 114.288376 128.9069 26.825743
v 114.24288 128.6256 27.110718
v 114.226234 128.52263 27.5
v 114.24288 128.6256 27.889282
v 114.288376 128.9069 28.174257
v 114.350525 129.2912 28.278564
v 114.412674 129.67549 28.174257
v 114.45817 129.95682 27.889282
v 113.36333 130.01442 27.5
v 113.36588 129.91014 27.110718
v 113.372856 129.62526 26.825743
v 113.382385 129.23608 26.721436
v 113.391914 128.84692 26.825743
v 113.39889 128.56203 27.110718
v 113.401436 128.45775 27.5
v 113.39889 128.56203 27.889282
v 113.391914 128.84692 28.174257
v 113.382385 129.23608 28.278564
v 113.372856 129.62526 28.174257
v 113.36588 129.91014 27.889282
v 112.41488 130.02232 27.5
v 112.41459 129.91801 27.110718
v 112.41379 129.63304 26.825743
v 112.412704 129.24376 26.721436
v 112.41161 128.85448 26.825743
v 112.41082 128.5695 27.110718
v 112.41053 128.4652 27.5
v 112.41082 128.5695 27.889282
v 112.41161 128.85448 28.174257
v 112.412704 129.24376 28.278564
v 112.41379 129.63304 28.174257
v 112.41459 129.91801 27.889282
v 111.44221 130.02007 27.5
v 111.442314 129.91576 27.110718
v 111.442604 129.63078 26.825743
v 111.44299 129.2415 26.721436
v 111.44339 128.85222 26.825743
v 111.44368 128.56725 27.110718
v 111.44379 128.46294 27.5
v 111.44368 128.56725 27.889282
v 111.44339 128.85222 28.174257
v 111.44299 129.2415 28.278564
v 111.442604 129.63078 28.174257
v 111.442314 129.91576 27.889282
v 110.50664 130.01964 27.5
v 110.50217 129.91544 27.110718
v 110.48996 129.63072 26.825743
v 110.47329 129.24179 26.721436
v 110.45661 128.85287 26.825743
v 110.444405 128.56816 27.110718
v 110.43993 128.46394 27.5
v 110.444405 128.56816 27.889282
v 110.45661 128.85287 28.174257
v 110.47329 129.24179 28.278564
v 110.48996 129.63072 28.174257
v 110.50217 129.91544 27.889282
v 109.73489 130.069 27.5
v 109.70438 129.96925 27.110718
v 109.621 129.69675 26.825743
v 109.50711 129.3245 26.721436
v 109.39322 128.95226 26.825743
v 109.309845 128.67975 27.110718
v 109.27933 128.58 27.5
v 109.309845 128.67975 27.889282
v 109.39322 128.95226 28.174257
v 109.50711 129.3245 28.278564
v 109.621 129.69675 28.174257
v 109.70438 129.96925 27.889282
v 108.973656 130.50917 27.5
v 108.93164 130.41371 27.110718
v 108.81686 130.15286 26.825743
v 108.66006 129.79657 26.721436
v 108.50326 129.44026 26.825743
v 108.38847 129.17941 27.110718
v 108.346466 129.08395 27.5
v 108.38847 129.17941 27.889282
v 108.50326 129.44026 28.174257
v 108.66006 129.79657 28.278564
v 108.81686 130.15286 28.174257
v 108.93164 130.41371 27.889282
v 107.828064 130.87578 27.5
v 107.81623 130.77214 27.110718
v 107.78393 130.48901 26.825743
v 107.73979 130.10223 26.721436
v 107.695656 129.71547 26.825743
v 107.663345 129.43233 27.110718
v 107.65152 129.32869 27.5
v 107.663345 129.43233 27.889282
v 107.695656 129.71547 28.174257
v 107.73979 130.10223 28.278564
v 107.78393 130.48901 28.174257
v 107.81623 130.77214 27.889282
v 106.742546 130.78967 27.5
v 106.7468 130.68544 27.110718
v 106.75843 130.40071 26.825743
v 106.77431 130.01175 26.721436
v 106.79019 129.62279 26.825743
v 106.80182 129.33806 27.110718
v 106.806076 129.23384 27.5
v 106.80182 129.33806 27.889282
v 106.79019 129.62279 28.174257
v 106.77431 130.01175 28.278564
v 106.75843 130.40071 28.174257
v 106.7468 130.68544 27.889282
v 105.83644 130.80115 27.5
v 105.832184 130.69693 27.110718
v 105.82056 130.41219 26.825743
v 105.80467 130.02322 26.721436
v 105.78878 129.63428 26.825743
v 105.77715 129.34953 27.110718
v 105.772896 129.24532 27.5
v 105.77715 129.34953 27.889282
v 105.78878 129.63428 28.174257
v 105.80467 130.02322 28.278564
v 105.82056 130.41219 28.174257
v 105.832184 130.69693 27.889282
v 104.99662 130.85297 27.5
v 104.97528 130.75085 27.110718
v 104.91697 130.47191 26.825743
v 104.83732 130.09087 26.721436
v 104.75767 129.70982 26.825743
v 104.69936 129.43088 27.110718
v 104.67802 129.32878 27.5
v 104.69936 129.43088 27.889282
v 104.75767 129.70982 28.174257
v 104.83732 130.09087 28.278564
v 104.91697 130.47191 28.174257
v 104.97528 130.75085 27.889282
v 104.05367 131.18404 27.5
v 104.036285 131.08119 27.110718
v 103.98878 130.8002 26.825743
v 103.923874 130.41638 26.721436
v 103.85898 130.03255 26.825743
v 103.81146 129.75156 27.110718
v 103.794075 129.64871 27.5
v 103.81146 129.75156 27.889282
v 103.85898 130.03255 28.174257
v 103.923874 130.41638 28.278564
v 103.98878 130.8002 28.174257
v 104.036285 131.08119 27.889282
v 102.95158 131.1619 27.300728
v 102.95227 130.96143 26.95111
v 102.95348 130.613 26.748566
v 102.95489 130.21 26.74737
v 102.9561 129.86038 26.947838
v 102.9568 129.65784 27.296259
v 102.95681 129.65665 27.699272
v 102.95611 129.85712 28.04889
v 102.9549 130.20554 28.251434
v 102.9535 130.60854 28.25263
v 102.952286 130.95816 28.052162
v 102.951584 131.1607 27.703741
v 101.98487 131.13031 27.205414
v 101.985146 130.88647 26.88454
v 101.98524 130.51486 26.728579
v 101.98513 130.11505 26.77932
v 101.98485 129.79417 27.023165
v 101.98447 129.63821 27.39478
v 101.98409 129.68895 27.794586
v 101.98382 129.9328 28.11546
v 101.98373 130.30441 28.271421
v 101.98383 130.70422 28.22068
v 101.984116 131.0251 27.976835
v 101.9845 131.18106 27.60522
v 101.03128 131.1619 27.297846
v 101.04882 130.96094 26.949059
v 101.05723 130.61223 26.747316
v 101.05427 130.20923 26.746677
v 101.04072 129.85991 26.947311
v 101.020226 129.65787 27.29546
v 100.99827 129.65724 27.697836
v 100.98073 129.8582 28.046621
v 100.97232 130.2069 28.248363
v 100.97528 130.6099 28.249002
v 100.98883 130.95921 28.048368
v 101.00932 131.16127 27.70022
v 100.207344 131.17699 27.252645
v 100.346664 130.9874 26.929453
v 100.40669 130.64687 26.72793
v 100.37134 130.24663 26.702074
v 100.25008 129.89394 26.858814
v 100.07539 129.68329 27.15615
v 99.89411 129.67113 27.514412
v 99.75479 129.86072 27.837605
v 99.69476 130.20126 28.03913
v 99.73012 130.60149 28.064985
v 99.85138 130.95418 27.908245
v 100.02606 131.16483 27.610909
v 99.60766 131.36667 26.713232
v 99.83981 131.20107 26.447655
v 99.95598 130.87828 26.26236
v 99.925026 130.48483 26.206993
v 99.75525 130.12613 26.296392
v 99.49214 129.89828 26.506603
v 99.2062 129.86235 26.781298
v 98.97405 130.02795 27.046875
v 98.85789 130.35074 27.232172
v 98.88884 130.74419 27.287539
v 99.05862 131.10289 27.19814
v 99.321724 131.33073 26.987928
v 98.7631 131.58118 26.104973
v 98.94451 131.47372 25.784044
v 99.05878 131.18744 25.555206
v 99.07528 130.79903 25.479773
v 98.9896 130.41255 25.577957
v 98.8247 130.13159 25.823454
v 98.62475 130.03142 26.150478
v 98.443344 130.13887 26.471407
v 98.32907 130.42516 26.700247
v 98.31257 130.81357 26.775679
v 98.39825 131.20004 26.677494
v 98.563156 131.481 26.431997
v 97.81369 131.57361 25.625147
v 97.959785 131.44537 25.329088
v 98.05494 131.14342 25.12142
v 98.073654 130.74864 25.05779
v 98.01092 130.36684 25.155247
v 97.88354 130.1003 25.387674
v 97.72564 130.02045 25.692797
v 97.579544 130.14868 25.988855
v 97.48439 130.45064 26.196522
v 97.465675 130.84541 26.260153
v 97.52841 131.22722 26.162697
v 97.65579 131.49376 25.93027
v 97.17861 131.56882 25.06302
v 97.25806 131.31773 24.740822
v 97.24744 130.94766 24.55815
v 97.1496 130.5578 24.56395
v 96.99076 130.2526 24.756666
v 96.813484 130.11382 25.084663
v 96.66527 130.17867 25.460054
v 96.58583 130.42976 25.782251
v 96.59645 130.79982 25.964926
v 96.69429 131.18968 25.959126
v 96.85313 131.4949 25.766409
v 97.0304 131.63367 25.438412
v 96.20268 131.91734 24.850714
v 96.22901 131.72464 24.498104
v 96.20662 131.38399 24.284277
v 96.14151 130.98668 24.266527
v 96.051125 130.63916 24.44961
v 95.95969 130.43456 24.78447
v 95.89169 130.42769 25.18138
v 95.865364 130.62039 25.533989
v 95.88776 130.96104 25.747816
v 95.952866 131.35835 25.765566
v 96.04325 131.70587 25.582483
v 96.13469 131.91048 25.247623
v 95.08659 131.93765 24.781223
v 95.089874 131.72887 24.436506
v 95.08991 131.3757 24.242311
v 95.0867 130.97278 24.25067
v 95.0811 130.62808 24.459343
v 95.074615 130.43396 24.812418
v 95.06898 130.44243 25.215288
v 95.065704 130.65121 25.560003
v 95.06567 131.00438 25.7542
v 95.06888 131.40729 25.74584
v 95.07447 131.752 25.537167
v 95.08096 131.94612 25.184092
v 94.12534 131.91351 24.711615
v 94.17131 131.6761 24.388939
v 94.20035 131.30772 24.2273
v 94.20467 130.90712 24.27001
v 94.183136 130.5816 24.505621
v 94.1415 130.41841 24.871002
v 94.09093 130.46127 25.268251
v 94.04496 130.69868 25.590927
v 94.01592 131.06705 25.752565
v 94.0116 131.46767 25.709858
v 94.033134 131.79318 25.474245
v 94.07477 131.95638 25.108864
v 93.21612 131.84535 24.56962
v 93.398056 131.59454 24.322155
v 93.51797 131.22284 24.212503
v 93.54374 130.82985 24.270046
v 93.46845 130.52087 24.479368
v 93.312294 130.3787 24.784378
v 93.117096 130.44142 25.10335
v 92.935165 130.69223 25.350815
v 92.81525 131.06393 25.460466
v 92.789474 131.45692 25.402924
v 92.86476 131.7659 25.193602
v 93.02092 131.90808 24.888592
v 92.35325 131.64723 23.97558
v 92.577484 131.51761 23.670803
v 92.77521 131.2205 23.479588
v 92.89345 130.83554 23.45317
v 92.90052 130.46587 23.598633
v 92.794525 130.21053 23.876993
v 92.60387 130.13794 24.213667
v 92.37963 130.26758 24.518444
v 92.1819 130.56468 24.70966
v 92.06366 130.94965 24.736076
v 92.05659 131.31932 24.590614
v 92.16258 131.57466 24.312254
v 91.55335 131.4673 23.699648
v 91.68617 131.3194 23.364927
v 91.79217 131.00464 23.158312
v 91.84294 130.60735 23.135166
v 91.82488 130.234 23.301693
v 91.742836 129.9846 23.613268
v 91.61878 129.92603 23.986408
v 91.48596 130.07391 24.321129
v 91.37997 130.38869 24.527744
v 91.32919 130.78596 24.55089
v 91.34725 131.15932 24.384363
v 91.4293 131.4087 24.072788
v 90.53258 131.49571 23.56426
v 90.60635 131.43248 23.175413
v 90.69527 131.18115 22.879416
v 90.775505 130.80904 22.75558
v 90.82556 130.41586 22.837088
v 90.83202 130.10696 23.1021
v 90.79317 129.96513 23.479605
v 90.71939 130.02835 23.868452
v 90.63048 130.2797 24.164452
v 90.55024 130.65181 24.288286
v 90.50018 131.04498 24.20678
v 90.49372 131.35387 23.941767
v 89.61813 131.17455 23.511692
v 89.63562 131.07767 23.120884
v 89.6834 130.80112 22.83165
v 89.74867 130.41899 22.721489
v 89.81394 130.03366 22.81992
v 89.86172 129.7484 23.100567
v 89.8792 129.63963 23.488232
v 89.86172 129.7365 23.87904
v 89.81394 130.01305 24.168276
v 89.74867 130.39519 24.278437
v 89.6834 130.7805 24.180006
v 89.63562 131.06577 23.899357
v 88.779854 131.18854 23.511906
v 88.77974 131.09018 23.121075
v 88.77941 130.8096 22.83178
v 88.77896 130.42195 22.721535
v 88.77852 130.03113 22.81988
v 88.77819 129.74184 23.100466
v 88.77807 129.63159 23.48811
v 88.77819 129.72993 23.87894
v 88.77852 130.01051 24.168236
v 88.77896 130.39816 24.27848
v 88.77941 130.78899 24.180136
v 88.77974 131.0783 23.89955
v 87.809074 131.18779 23.511894
v 87.8091 131.08943 23.121063
v 87.809166 130.80885 22.831768
v 87.80926 130.4212 22.721523
v 87.80934 130.03038 22.819868
v 87.80941 129.74107 23.100454
v 87.80943 129.63083 23.488098
v 87.80941 129.72919 23.87893
v 87.80934 130.00977 24.168224
v 87.80926 130.39742 24.27847
v 87.809166 130.78824 24.180124
v 87.8091 131.07753 23.899538
v 86.83964 131.18817 23.497946
v 86.83962 131.08284 23.10894
v 86.83959 130.79712 22.824718
v 86.83955 130.40756 22.72144
v 86.8395 130.01855 22.826775
v 86.83946 129.73433 23.1125
v 86.839455 129.63106 23.502056
v 86.83946 129.73639 23.891062
v 86.8395 130.02211 24.175283
v 86.83955 130.41167 24.278563
v 86.83959 130.80067 24.173227
v 86.83963 131.0849 23.887503
v 85.86981 131.18811 23.500065
v 85.89068 131.08383 23.111332
v 85.90595 130.79889 22.826744
v 85.91155 130.4096 22.722553
v 85.905975 130.02032 22.826677
v 85.89072 129.73532 23.11122
v 85.86986 129.63098 23.499933
v 85.84899 129.73524 23.888664
v 85.83372 130.0202 24.173254
v 85.82812 130.40947 24.277445
v 85.833694 130.79877 24.173319
v 85.84896 131.08377 23.888779
v 84.905716 131.18814 23.396217
v 85.06886 131.08382 23.042774
v 85.188286 130.79883 22.784042
v 85.23199 130.40953 22.689348
v 85.18826 130.02026 22.784063
v 85.06882 129.73529 23.042812
v 84.90567 129.63101 23.39626
v 84.74252 129.73534 23.749702
v 84.6231 130.02032 24.008434
v 84.5794 130.4096 24.10313
v 84.62313 130.79889 24.008413
v 84.74257 131.08385 23.749666
v 84.20128 131.18813 22.729794
v 84.46489 131.08382 22.443357
v 84.65787 130.79883 22.233671
v 84.7285 130.40955 22.156925
v 84.65786 130.02026 22.23368
v 84.464874 129.7353 22.44337
v 84.20126 129.631 22.72981
v 83.937645 129.7353 23.016249
v 83.74467 130.0203 23.225933
v 83.674034 130.40958 23.30268
v 83.744675 130.79886 23.225925
v 83.93766 131.08383 23.016233
v 83.49763 131.18703 22.046104
v 83.67188 131.06215 21.70382
v 83.7944 130.7624 21.461092
v 83.832344 130.36813 21.382961
v 83.77556 129.98495 21.490362
v 83.639244 129.71555 21.754517
v 83.45994 129.63211 22.104645
v 83.285675 129.75699 22.44693
v 83.16316 130.05672 22.689657
v 83.12521 130.451 22.767788
v 83.18201 130.83418 22.660387
v 83.31832 131.10359 22.396233
v 82.587234 131.17003 21.71362
v 82.69171 130.98474 21.377453
v 82.75318 130.64534 21.162855
v 82.755165 130.24277 21.127329
v 82.69714 129.88489 21.280394
v 82.59466 129.66759 21.581034
v 82.47517 129.64911 21.948694
v 82.37069 129.8344 22.284863
v 82.30923 130.17378 22.49946
v 82.307236 130.57635 22.534986
v 82.36526 130.93423 22.381922
v 82.46774 131.15154 22.081282
v 81.70421 131.20238 21.477812
v 81.77741 131.08495 21.114124
v 81.812096 130.79126 20.845755
v 81.79896 130.4 20.744614
v 81.74153 130.016 20.837797
v 81.6552 129.74216 21.100342
v 81.563095 129.65184 21.461897
v 81.48989 129.76927 21.825583
v 81.45521 130.06296 22.093952
v 81.46834 130.45422 22.195095
v 81.52577 130.83821 22.10191
v 81.61211 131.11206 21.839365
v 80.84742 131.32693 21.610306
v 80.88337 131.25395 21.219946
v 80.8637 130.99823 20.904722
v 80.79367 130.62828 20.749096
v 80.69205 130.24324 20.794767
v 80.58606 129.94627 21.029501
v 80.50411 129.81696 21.3904
v 80.468155 129.88994 21.78076
v 80.48782 130.14566 22.095984
v 80.55785 130.51561 22.25161
v 80.65948 130.90065 22.205938
v 80.765465 131.19762 21.971205
v 79.8841 131.64584 21.384684
v 80.01801 131.49907 21.046743
v 80.08791 131.18536 20.790907
v 80.075066 130.78877 20.685728
v 79.98292 130.41556 20.759388
v 79.83615 130.16574 20.99215
v 79.6741 130.10626 21.321644
v 79.540184 130.25304 21.659586
v 79.47028 130.56674 21.91542
v 79.48313 130.96333 22.0206
v 79.57529 131.33655 21.946941
v 79.722046 131.58636 21.71418
v 78.91575 131.5333 20.749987
v 79.13918 131.45303 20.434328
v 79.31707 131.18623 20.180197
v 79.40174 130.80438 20.055689
v 79.370514 130.4098 20.094166
v 79.23175 130.10822 20.285318
v 79.02264 129.98042 20.577927
v 78.79921 130.06068 20.893587
v 78.62132 130.32747 21.147717
v 78.53665 130.70932 21.272224
v 78.56788 131.10391 21.233747
v 78.706635 131.4055 21.042595
v 78.175285 131.57275 20.224688
v 78.34979 131.48933 19.871258
v 78.4782 131.21999 19.600729
v 78.526115 130.8369 19.48559
v 78.48068 130.44273 19.556688
v 78.35409 130.14308 19.794977
v 78.180244 130.01825 20.136606
v 78.00574 130.10168 20.490034
v 77.87733 130.37102 20.760563
v 77.82942 130.7541 20.875702
v 77.874855 131.14827 20.804604
v 78.00145 131.44792 20.566315
v 77.25487 131.57948 19.89644
v 77.28631 131.48235 19.50657
v 77.309326 131.20265 19.21732
v 77.31775 130.81535 19.10619
v 77.30932 130.42422 19.202957
v 77.28629 130.13406 19.481695
v 77.254845 130.02261 19.867716
v 77.2234 130.11975 20.257584
v 77.20038 130.39943 20.546835
v 77.19196 130.78673 20.657965
v 77.20039 131.17787 20.561197
v 77.22342 131.46803 20.28246
v 76.28536 131.55956 19.862513
v 76.26391 131.37584 19.504747
v 76.25107 131.03738 19.286741
v 76.25029 130.63489 19.266907
v 76.26177 130.27618 19.450562
v 76.28245 130.05739 19.788492
v 76.30676 130.03712 20.190153
v 76.32822 130.22084 20.547918
v 76.34105 130.5593 20.765924
v 76.341835 130.9618 20.785757
v 76.330345 131.32051 20.602104
v 76.30968 131.5393 20.264174
v 75.37211 131.5281 19.728798
v 75.383865 131.29482 19.40065
v 75.38033 130.92865 19.2326
v 75.36244 130.52773 19.269674
v 75.335 130.19946 19.501942
v 75.30534 130.03183 19.867165
v 75.28143 130.06973 20.267483
v 75.26967 130.30302 20.59563
v 75.27321 130.66919 20.763681
v 75.2911 131.07011 20.726606
v 75.31854 131.39838 20.494339
v 75.3482 131.56601 20.129116
v 74.59221 131.57228 19.648731
v 74.62838 131.32767 19.33075
v 74.59384 130.96127 19.166706
v 74.49785 130.57132 19.200554
v 74.36612 130.26225 19.423223
v 74.23395 130.11691 19.775051
v 74.136765 130.17424 20.161766
v 74.10059 130.41887 20.479746
v 74.13513 130.78525 20.64379
v 74.23113 131.17522 20.609941
v 74.36286 131.48427 20.387272
v 74.495026 131.62961 20.035444
v 73.732735 131.89862 19.220518
v 73.76147 131.65291 18.902367
v 73.73271 131.28407 18.74251
v 73.65418 130.89095 18.78378
v 73.546906 130.57886 19.01512
v 73.43964 130.43146 19.37454
v 73.361115 130.4882 19.765738
v 73.332375 130.73392 20.083889
v 73.36113 131.10275 20.243746
v 73.43967 131.49588 20.202477
v 73.546936 131.80797 19.971136
v 73.65421 131.95538 19.611715
v 72.57488 131.96202 19.41781
v 72.57396 131.81703 19.041788
v 72.57392 131.50345 18.78864
v 72.574776 131.1053 18.726194
v 72.576294 130.72926 18.871185
v 72.578064 130.47612 19.184763
v 72.57963 130.41368 19.582903
v 72.58055 130.55867 19.958925
v 72.58059 130.87225 20.212074
v 72.579735 131.2704 20.27452
v 72.578224 131.64642 20.129528
v 72.57645 131.89958 19.815952
v 71.6323 131.96637 19.501484
v 71.62908 131.8629 19.111992
v 71.620094 131.57864 18.82644
v 71.60774 131.18977 18.721344
v 71.59534 130.80048 18.824863
v 71.586205 130.51508 19.109259
v 71.58279 130.41003 19.49833
v 71.586006 130.5135 19.887823
v 71.595 130.79776 20.173374
v 71.60735 131.18663 20.27847
v 71.61976 131.57593 20.174952
v 71.62889 131.86133 19.890554
v 70.75254 132.01227 19.607813
v 70.74529 131.9634 19.207836
v 70.70978 131.72325 18.886147
v 70.6555 131.35614 18.72894
v 70.597015 130.96046 18.778337
v 70.54999 130.64224 19.021107
v 70.527016 130.48672 19.392197
v 70.534256 130.53558 19.792171
v 70.56977 130.77574 20.113863
v 70.62405 131.14284 20.27107
v 70.68253 131.53851 20.22167
v 70.72957 131.85675 19.978903
v 69.644196 132.24368 19.576975
v 69.65984 132.18019 19.17917
v 69.68509 131.92662 18.867071
v 69.71317 131.55093 18.724302
v 69.736565 131.15376 18.78912
v 69.74899 130.84157 19.044157
v 69.74713 130.69797 19.421074
v 69.73148 130.76146 19.818878
v 69.70623 131.01503 20.130978
v 69.678154 131.39073 20.273746
v 69.65476 131.78789 20.20893
v 69.642334 132.10008 19.953892
v 68.69299 131.89798 19.312649
v 68.79916 131.75827 18.966867
v 68.90255 131.45068 18.740332
v 68.97546 131.05763 18.693743
v 68.998344 130.68443 18.839582
v 68.96508 130.43109 19.138775
v 68.884575 130.36548 19.51115
v 68.778404 130.50519 19.856932
v 68.67502 130.81277 20.083467
v 68.60211 131.20583 20.130056
v 68.57922 131.57903 19.984217
v 68.61249 131.83237 19.685024
v 67.983025 131.91432 18.806688
v 68.05499 131.67378 18.491957
v 68.08347 131.3039 18.335207
v 68.06083 130.90376 18.378439
v 67.99313 130.58061 18.61007
v 67.89852 130.42104 18.968033
v 67.80235 130.46777 19.356413
v 67.73038 130.70831 19.671143
v 67.701904 131.07819 19.827894
v 67.72454 131.47832 19.784662
v 67.79224 131.80147 19.553032
v 67.88685 131.96106 19.195068
v 66.94419 131.84705 18.565586
v 66.95583 131.55191 18.291388
v 66.96009 131.1591 18.201376
v 66.95583 130.77386 18.319668
v 66.94419 130.49942 18.614569
v 66.92829 130.4093 19.007057
v 66.9124 130.52768 19.39197
v 66.90076 130.8228 19.666166
v 66.8965 131.21562 19.75618
v 66.90076 131.60086 19.637888
v 66.9124 131.8753 19.342987
v 66.92829 131.96541 18.950499
v 65.95549 131.89026 18.664791
v 65.95208 131.62794 18.358881
v 65.950485 131.2478 18.225088
v 65.95113 130.85167 18.299261
v 65.95384 130.54572 18.561527
v 65.95789 130.4119 18.94161
v 65.962204 130.48608 19.33767
v 65.96561 130.7484 19.64358
v 65.9672 131.12854 19.777372
v 65.96655 131.52467 19.7032
v 65.963844 131.83063 19.440935
v 65.95979 131.96445 19.06085
v 64.98012 131.9077 18.702562
v 64.97893 131.66269 18.382578
v 64.98047 131.29051 18.227951
v 64.98433 130.89091 18.280115
v 64.98949 130.57094 18.525093
v 64.994545 130.41635 18.897243
v 64.99815 130.46855 19.296848
v 64.999344 130.71356 19.616835
v 64.9978 131.08572 19.771461
v 64.993935 131.48534 19.719296
v 64.988785 131.8053 19.474318
v 64.98373 131.9599 19.102167
v 63.91415 131.85611 18.663866
v 63.904217 131.58206 18.367952
v 63.92525 131.19814 18.246645
v 63.971615 130.80719 18.332449
v 64.03089 130.51399 18.602371
v 64.08719 130.39711 18.984089
v 64.12543 130.48784 19.37532
v 64.13536 130.76189 19.671234
v 64.11433 131.14583 19.792542
v 64.06796 131.53677 19.70674
v 64.00869 131.82997 19.436815
v 63.95239 131.94685 19.055098
v 62.627754 131.54034 18.872906
v 62.61062 131.21628 18.62326
v 62.720787 130.8376 18.529598
v 62.928745 130.50577 18.617018
v 63.178764 130.30972 18.862095
v 63.40386 130.30196 19.199162
v 63.543705 130.48457 19.537899
v 63.56084 130.80864 19.787546
v 63.450672 131.18732 19.881207
v 63.242714 131.51913 19.793787
v 62.992695 131.7152 19.54871
v 62.767605 131.72296 19.211645
v 62.090816 131.07556 19.718815
v 62.044594 130.75476 19.47361
v 62.15283 130.38223 19.358736
v 62.38652 130.05777 19.404976
v 62.68305 129.86833 19.599937
v 62.96296 129.86469 19.891382
v 63.151257 130.04778 20.201216
v 63.197475 130.36856 20.44642
v 63.08924 130.7411 20.561295
v 62.855553 131.06555 20.515055
v 62.559025 131.25499 20.320093
v 62.27911 131.25865 20.028648
v 61.413383 130.66481 21.133188
v 61.677483 130.9375 21.035395
v 61.98134 131.03737 20.803938
v 62.243526 130.93765 20.500834
v 62.3938 130.66508 20.207298
v 62.39189 130.29268 20.001987
v 62.238308 129.92023 19.939913
v 61.97421 129.64754 20.037704
v 61.670353 129.54767 20.269163
v 61.408165 129.64738 20.572268
v 61.257893 129.91997 20.8658
v 61.259804 130.29237 21.071114
v 61.75876 130.91168 19.846241
v 62.000076 131.22546 19.91496
v 62.370304 131.378 19.958105
v 62.77024 131.3284 19.964117
v 63.09272 131.08995 19.931383
v 63.25134 130.72656 19.868673
v 63.20359 130.3356 19.792795
v 62.962273 130.0218 19.724075
v 62.592045 129.86928 19.680931
v 62.19211 129.91888 19.67492
v 61.86963 130.15732 19.707655
v 61.71101 130.5207 19.770363
v 61.34828 130.81487 19.473244
v 61.51173 131.15694 19.385983
v 61.772465 131.34705 19.180746
v 62.060616 131.33427 18.912529
v 62.298977 131.12202 18.653196
v 62.423676 130.76717 18.472239
v 62.401302 130.3648 18.418142
v 62.23785 130.02274 18.505404
v 61.97712 129.83261 18.71064
v 61.688965 129.8454 18.978857
v 61.450607 130.05765 19.23819
v 61.32591 130.4125 19.419147
v 60.744343 131.06581 18.853613
v 60.92949 131.36418 18.726267
v 61.17112 131.48836 18.480135
v 61.404495 131.40506 18.181168
v 61.567078 131.13661 17.909473
v 61.615307 130.75493 17.737854
v 61.536255 130.3623 17.712292
v 61.35111 130.06392 17.839638
v 61.109478 129.93974 18.08577
v 60.876102 130.02304 18.384735
v 60.71352 130.29149 18.65643
v 60.665295 130.67317 18.82805
v 59.980324 130.99294 18.246168
v 60.13371 131.33049 18.180813
v 60.343178 131.51637 17.983637
v 60.5526 131.5008 17.707474
v 60.705868 131.28793 17.426321
v 60.76191 130.93483 17.215513
v 60.70571 130.53607 17.131536
v 60.552326 130.19853 17.196892
v 60.34286 130.01265 17.394068
v 60.133434 130.02821 17.67023
v 59.980167 130.24107 17.951384
v 59.924126 130.5942 18.162191
v 59.20141 131.29012 18.092466
v 59.373196 131.60094 17.975952
v 59.582714 131.74643 17.765032
v 59.773823 131.68759 17.516222
v 59.89531 131.4402 17.29619
v 59.914627 131.07056 17.163893
v 59.826595 130.67767 17.154781
v 59.654808 130.36685 17.271294
v 59.44529 130.22137 17.482214
v 59.25418 130.28021 17.731024
v 59.132694 130.52759 17.951057
v 59.113377 130.89725 18.083353
v 58.33484 131.50302 17.473005
v 58.479733 131.77763 17.236412
v 58.681576 131.86816 16.955105
v 58.886284 131.75035 16.704458
v 59.039013 131.45576 16.551632
v 59.09883 131.06335 16.537579
v 59.049713 130.67824 16.666061
v 58.90482 130.40363 16.902653
v 58.702976 130.3131 17.183962
v 58.498264 130.4309 17.434608
v 58.34554 130.72548 17.587433
v 58.28572 131.1179 17.601488
v 57.520153 131.27325 17.01133
v 57.56531 131.55592 16.739561
v 57.694324 131.66602 16.406534
v 57.872623 131.57404 16.101484
v 58.05243 131.30464 15.906147
v 58.185566 130.93 15.872866
v 58.236362 130.55049 16.010555
v 58.191204 130.26782 16.282324
v 58.06219 130.15771 16.61535
v 57.883896 130.2497 16.920403
v 57.704086 130.5191 17.115738
v 57.57095 130.89374 17.14902
v 56.615322 131.07149 16.631357
v 56.63217 131.28714 16.278753
v 56.74458 131.32295 15.888799
v 56.922424 131.16936 15.56598
v 57.11805 130.8675 15.396796
v 57.279045 130.49825 15.426581
v 57.362263 130.16057 15.647353
v 57.345413 129.94492 15.999957
v 57.233006 129.90909 16.389912
v 57.055164 130.06268 16.71273
v 56.859535 130.36455 16.881914
v 56.698544 130.7338 16.852129
v 55.757187 130.737 16.15444
v 55.878204 130.86565 15.819334
v 56.083694 130.8047 15.515122
v 56.318604 130.57051 15.323318
v 56.51998 130.2258 15.295312
v 56.63387 129.86293 15.438611
v 56.629757 129.57916 15.714818
v 56.50874 129.45052 16.049923
v 56.30325 129.51146 16.354134
v 56.06834 129.74565 16.54594
v 55.866962 130.09036 16.573944
v 55.753075 130.45322 16.430645
v 54.968952 130.40504 15.51485
v 55.07941 130.51997 15.15267
v 55.28198 130.44995 14.833153
v 55.522385 130.21376 14.641912
v 55.73621 129.87466 14.630193
v 55.866158 129.52354 14.801132
v 55.87741 129.25447 15.108929
v 55.766956 129.13956 15.4711075
v 55.564384 129.20956 15.790625
v 55.32398 129.44577 15.981865
v 55.110153 129.78485 15.993586
v 54.980206 130.13597 15.822646
v 54.212997 129.8721 15.21613
v 54.35782 129.98775 14.868398
v 54.583836 129.91399 14.5706835
v 54.83049 129.67058 14.40276
v 55.031685 129.32277 14.409622
v 55.133514 128.96371 14.589432
v 55.108696 128.68965 14.894009
v 54.963875 128.574 15.241742
v 54.737858 128.64777 15.539456
v 54.491207 128.89116 15.707379
v 54.29001 129.23898 15.700517
v 54.18818 129.59802 15.520707
v 53.59459 129.74165 14.598405
v 53.846333 129.78477 14.2832
v 54.12413 129.63092 14.038507
v 54.353542 129.32132 13.929892
v 54.473095 128.93893 13.986456
v 54.45076 128.58621 14.193043
v 54.292515 128.35768 14.4943
v 54.040768 128.31456 14.809504
v 53.762974 128.46841 15.054196
v 53.53356 128.77802 15.162812
v 53.41401 129.1604 15.106249
v 53.436344 129.51312 14.899661
v 52.938457 129.37416 14.160749
v 53.101936 129.45702 13.796048
v 53.308445 129.33856 13.476642
v 53.502655 129.05052 13.2881155
v 53.632523 128.67007 13.280985
v 53.663254 128.29918 13.457161
v 53.586613 128.03722 13.769437
v 53.423134 127.95435 14.134138
v 53.216625 128.07281 14.453545
v 53.022415 128.36086 14.642071
v 52.892548 128.7413 14.649201
v 52.861816 129.1122 14.473025
v 52.16288 129.30777 13.831492
v 52.186855 129.28728 13.431283
v 52.250595 129.07307 13.097485
v 52.337025 128.72253 12.919538
v 52.422985 128.3296 12.945124
v 52.48544 127.99955 13.167386
v 52.50766 127.82082 13.526772
v 52.483685 127.84132 13.926981
v 52.419945 128.05553 14.260779
v 52.333515 128.40607 14.438726
v 52.247555 128.799 14.41314
v 52.1851 129.12904 14.190877
v 51.17155 129.03262 13.890583
v 51.19947 128.96443 13.494973
v 51.285587 128.71718 13.189424
v 51.40682 128.35712 13.055807
v 51.53068 127.98072 13.129926
v 51.623993 127.68884 13.391918
v 51.661747 127.5597 13.771585
v 51.633823 127.62789 14.167195
v 51.54771 127.875145 14.472745
v 51.42648 128.23521 14.606361
v 51.302612 128.6116 14.532244
v 51.2093 128.90347 14.27025
v 50.31009 128.71114 13.666721
v 50.363007 128.6377 13.275557
v 50.45905 128.3836 12.982084
v 50.572483 128.01695 12.86494
v 50.672913 127.63597 12.955512
v 50.73343 127.34274 13.229532
v 50.737816 127.21585 13.613577
v 50.6849 127.28928 14.004742
v 50.588856 127.54337 14.298214
v 50.47542 127.91003 14.415359
v 50.374992 128.29102 14.324786
v 50.314476 128.58424 14.050766
v 49.338203 128.51353 13.739347
v 49.511776 128.50227 13.373599
v 49.70173 128.29655 13.08595
v 49.857166 127.95147 12.953474
v 49.936436 127.5595 13.011669
v 49.918304 127.22568 13.244942
v 49.80762 127.03944 13.590786
v 49.63405 127.05069 13.956534
v 49.444096 127.256424 14.2441845
v 49.28866 127.6015 14.37666
v 49.209385 127.99347 14.318465
v 49.22752 128.3273 14.085193
v 48.652264 128.26193 12.950324
v 48.93191 128.28848 12.659342
v 49.22817 128.1205 12.445853
v 49.461647 127.802986 12.367061
v 49.56979 127.421036 12.4440775
v 49.523624 127.07699 12.656268
v 49.33551 126.86302 12.9467745
v 49.055862 126.83648 13.237757
v 48.75961 127.00447 13.451246
v 48.526127 127.321976 13.530038
v 48.417984 127.703926 13.453021
v 48.464153 128.04797 13.240831
v 47.995956 127.89742 12.179131
v 48.24194 127.89947 11.9067135
v 48.501236 127.70816 11.728618
v 48.70437 127.374756 11.692563
v 48.796906 126.988594 11.80821
v 48.754055 126.65315 12.044572
v 48.587296 126.4583 12.338316
v 48.341312 126.45626 12.610733
v 48.082016 126.64757 12.78883
v 47.878887 126.98097 12.824884
v 47.786346 127.36713 12.709237
v 47.8292 127.702576 12.472875
v 47.324173 127.76104 11.625512
v 47.597595 127.72251 11.413233
v 47.853916 127.49344 11.262377
v 48.02445 127.13521 11.213367
v 48.0635 126.743805 11.279335
v 47.96061 126.4241 11.442605
v 47.743343 126.26177 11.659429
v 47.469917 126.3003 11.871709
v 47.213596 126.52937 12.022564
v 47.043064 126.887596 12.071574
v 47.004013 127.279 12.005606
v 47.106903 127.5987 11.842336
v 46.8558 127.50879 10.923384
v 47.123768 127.34507 10.681933
v 47.32765 127.02354 10.538613
v 47.41281 126.63033 10.531826
v 47.356434 126.27083 10.663391
v 47.17363 126.04134 10.898055
v 46.913376 126.00337 11.17294
v 46.645405 126.16709 11.4143915
v 46.44153 126.48863 11.557712
v 46.356365 126.881836 11.564498
v 46.41274 127.24134 11.432934
v 46.595547 127.470825 11.198269
v 46.13996 127.4071 10.45943
v 46.315697 127.28655 10.165757
v 46.438503 126.98988 9.939894
v 46.47548 126.59659 9.842361
v 46.416714 126.21204 9.899292
v 46.277954 125.93929 10.095432
v 46.096382 125.85141 10.378226
v 45.920647 125.971954 10.6719
v 45.79784 126.268616 10.897762
v 45.760864 126.66192 10.995296
v 45.81963 127.04646 10.938365
v 45.95839 127.319214 10.742224
v 45.393265 127.52609 10.211965
v 45.497387 127.35653 9.887547
v 45.522938 127.03105 9.677309
v 45.463074 126.63686 9.637587
v 45.333836 126.2796 9.779023
v 45.16985 126.05498 10.06372
v 45.01506 126.02319 10.415392
v 44.91094 126.19275 10.739811
v 44.885387 126.518234 10.9500475
v 44.94525 126.912415 10.98977
v 45.07449 127.269684 10.848334
v 45.238476 127.4943 10.563638
v 44.379112 127.76136 9.709525
v 44.454453 127.57477 9.375599
v 44.503708 127.2346 9.176342
v 44.51368 126.832 9.165147
v 44.481693 126.474846 9.345012
v 44.416325 126.258835 9.667744
v 44.335087 126.24185 10.046865
v 44.259747 126.428444 10.380792
v 44.21049 126.768616 10.580049
v 44.20052 127.17122 10.591245
v 44.232502 127.52837 10.411379
v 44.29787 127.74438 10.088648
v 43.089916 127.44724 9.838586
v 43.17406 127.3525 9.454592
v 43.324966 127.09485 9.185342
v 43.502197 126.74332 9.102982
v 43.658264 126.392105 9.229579
v 43.75135 126.13532 9.531213
v 43.756508 126.04176 9.927061
v 43.672363 126.136505 10.311056
v 43.521458 126.39416 10.580306
v 43.344227 126.74569 10.662666
v 43.18816 127.0969 10.536068
v 43.095074 127.35369 10.234434
v 42.338505 126.82147 9.298344
v 42.593594 126.68205 9.030705
v 42.866352 126.410225 8.927514
v 43.0837 126.078835 9.016419
v 43.18739 125.776665 9.273599
v 43.149643 125.584694 9.630142
v 42.980576 125.55435 9.990514
v 42.725487 125.69377 10.258152
v 42.45273 125.96559 10.361343
v 42.235386 126.29699 10.272438
v 42.131695 126.59916 10.015258
v 42.169437 126.79113 9.658715
v 41.724983 126.3598 8.86441
v 42.036385 126.31196 8.634296
v 42.3455 126.091194 8.52862
v 42.569508 125.75666 8.575695
v 42.64838 125.397995 8.76291
v 42.560986 125.1113 9.040098
v 42.33074 124.973404 9.33299
v 42.019337 125.02125 9.563103
v 41.71022 125.24201 9.668779
v 41.486214 125.57655 9.621704
v 41.40734 125.93522 9.43449
v 41.494736 126.22191 9.157301
v 41.351418 126.07014 8.160757
v 41.68878 125.96493 7.970339
v 41.976894 125.69389 7.8898597
v 42.13856 125.32966 7.940884
v 42.130463 124.96981 8.10974
v 41.95477 124.71078 8.351183
v 41.658554 124.62197 8.600518
v 41.321194 124.72717 8.790936
v 41.033077 124.99821 8.871416
v 40.87141 125.36244 8.820392
v 40.87951 125.72229 8.651536
v 41.055206 125.98132 8.410092
v 40.84731 125.694565 7.43291
v 41.15785 125.570656 7.245938
v 41.41768 125.28197 7.1523085
v 41.557175 124.90585 7.1771097
v 41.53896 124.54309 7.313696
v 41.36792 124.29089 7.525469
v 41.089878 124.21682 7.7556844
v 40.779335 124.34074 7.942656
v 40.51951 124.629425 8.036285
v 40.380013 125.00554 8.011484
v 40.398224 125.3683 7.8748984
v 40.569267 125.6205 7.6631255
v 40.36422 125.51217 6.6638784
v 40.60362 125.32742 6.5137043
v 40.75681 124.98857 6.4434605
v 40.782738 124.586395 6.471968
v 40.67446 124.228676 6.5915895
v 40.46099 124.01125 6.7702713
v 40.199528 123.992386 6.9601364
v 39.96013 124.17713 7.1103106
v 39.806942 124.51598 7.180555
v 39.781013 124.91816 7.1520467
v 39.88929 125.27588 7.032426
v 40.102757 125.49331 6.8537436
v 39.532787 125.644516 6.8194575
v 39.793777 125.56719 6.542416
v 39.981495 125.303185 6.2825103
v 40.045643 124.923225 6.109381
v 39.969032 124.52914 6.069419
v 39.77219 124.2265 6.1733317
v 39.50786 124.09642 6.3932753
v 39.24687 124.173744 6.6703167
v 39.059147 124.43776 6.9302225
v 38.995 124.81771 7.1033516
v 39.071613 125.21181 7.1433134
v 39.268456 125.514435 7.039401
v 38.459663 125.46101 6.146312
v 38.72228 125.66418 5.9084783
v 39.020798 125.66623 5.6471324
v 39.275234 125.46664 5.4323025
v 39.417416 125.11887 5.3215513
v 39.40924 124.71612 5.344555
v 39.2529 124.3663 5.49515
v 38.990288 124.16314 5.732984
v 38.691765 124.16109 5.99433
v 38.43733 124.36068 6.20916
v 38.295147 124.70844 6.319911
v 38.303326 125.1112 6.296907
v 37.807102 125.43866 5.4548335
v 38.04082 125.67067 5.250801
v 38.322086 125.70687 5.0416985
v 38.575523 125.537575 4.883555
v 38.733234 125.20813 4.8187447
v 38.752953 124.80682 4.864633
v 38.6294 124.44118 5.0089254
v 38.39568 124.209175 5.2129574
v 38.114414 124.172966 5.42206
v 37.860977 124.34227 5.5802035
v 37.703266 124.67171 5.645014
v 37.683548 125.07301 5.5991254
v 37.12048 125.55549 4.871748
v 37.331726 125.7159 4.6348333
v 37.58129 125.67147 4.3702106
v 37.802303 125.43412 4.148785
v 37.935547 125.067444 4.0298877
v 37.945312 124.66969 4.045377
v 37.82899 124.34744 4.191102
v 37.617744 124.187035 4.4280167
v 37.36818 124.23146 4.6926394
v 37.147163 124.46881 4.914065
v 37.013924 124.83549 5.0329623
v 37.004154 125.23324 5.017473
v 36.276573 125.340164 4.060551
v 36.52721 125.45988 3.7798626
v 36.82682 125.37978 3.5266364
v 37.095123 125.12135 3.3687246
v 37.260227 124.753815 3.3484392
v 37.277897 124.37566 3.4712162
v 37.14339 124.08823 3.704157
v 36.892754 123.96851 3.9848456
v 36.593143 124.04861 4.238072
v 36.32484 124.307045 4.3959837
v 36.159733 124.674576 4.4162693
v 36.142067 125.05273 4.2934923
v 35.61684 124.89051 3.2290843
v 35.845932 125.100845 2.9940598
v 36.170147 125.12642 2.771631
v 36.502613 124.96037 2.6213977
v 36.754246 124.64721 2.5836146
v 36.85762 124.270836 2.6684058
v 36.785038 123.9321 2.8530514
v 36.555946 123.72176 3.0880759
v 36.23173 123.69619 3.3105044
v 35.899265 123.862236 3.4607377
v 35.647633 124.1754 3.4985209
v 35.54426 124.55177 3.41373
v 35.160416 124.5572 2.5416243
v 35.384983 124.75623 2.3154292
v 35.68649 124.76136 2.0794132
v 35.984146 124.571205 1.8968171
v 36.198196 124.23673 1.8165671
v 36.271282 123.84756 1.8601662
v 36.183826 123.50795 2.015932
v 35.95926 123.30892 2.2421274
v 35.657753 123.303795 2.4781432
v 35.360096 123.49394 2.6607394
v 35.146046 123.828415 2.7409894
v 35.072956 124.2176 2.6973903
v 34.56275 124.533455 1.9271634
v 34.811123 124.67234 1.6343079
v 35.10453 124.608215 1.3730458
v 35.364353 124.35825 1.2133819
v 35.52097 123.98944 1.1980982
v 35.532417 123.600586 1.3312898
v 35.395626 123.2959 1.5772681
v 35.147255 123.157005 1.8701236
v 34.853848 123.22113 2.1313858
v 34.594025 123.47109 2.2910495
v 34.43741 123.83991 2.3063333
v 34.42596 124.22876 2.1731417
v 33.931053 124.22705 1.2741425
v 34.15281 124.38151 0.9846845
v 34.427254 124.33427 0.6968431
v 34.680843 124.09797 0.48774505
v 34.84563 123.73594 0.41341802
v 34.877464 123.345184 0.49377793
v 34.76781 123.0304 0.7072923
v 34.54605 122.87594 0.9967503
v 34.27161 122.92318 1.2845917
v 34.01802 123.15948 1.4936898
v 33.85323 123.52151 1.5680168
v 33.8214 123.91226 1.4876568
v 33.281437 124.012665 0.9499411
v 33.406723 124.235245 0.6381962
v 33.577866 124.261116 0.27424318
v 33.74901 124.08335 -0.044397056
v 33.874294 123.74959 -0.2323451
v 33.92015 123.34925 -0.23924045
v 33.874294 122.98961 -0.063235484
v 33.74901 122.76704 0.2485094
v 33.577866 122.741165 0.6124624
v 33.406723 122.91892 0.93110263
v 33.281437 123.25269 1.1190507
v 33.23558 123.65303 1.125946
v 32.344246 123.95858 0.7068778
v 32.41698 124.17102 0.38821986
v 32.515736 124.187515 0.028540172
v 32.614048 124.00365 -0.2757853
v 32.685577 123.668686 -0.4432128
v 32.711155 123.27238 -0.42888027
v 32.68393 122.92091 -0.2366281
v 32.611195 122.70847 0.0820299
v 32.51244 122.69198 0.44170958
v 32.414124 122.87585 0.74603504
v 32.342598 123.21081 0.9134626
v 32.31702 123.60712 0.89913005
v 32.64067 123.44705 0.20028958
usemtl mat_30
s 1
f 5109 5109 5110
f 5110 5109 5111
f 5109 5109 5111
f 5111 5109 5112
f 5109 5109 5112
f 5112 5109 5113
f 5109 5109 5113
f 5113 5109 5114
f 5109 5109 5114
f 5114 5109 5115
f 5109 5109 5115
f 5115 5109 5116
f 5109 5109 5116
f 5116 5109 5117
f 5109 5109 5117
f 5117 5109 5118
f 5109 5109 5118
f 5118 5109 5119
f 5109 5109 5119
f 5119 5109 5120
f 5109 5109 5120
f 5120 5109 5121
f 5109 5109 5121
f 5121 5109 5110
f 5110 5111 5122
f 5122 5111 5123
f 5111 5112 5123
f 5123 5112 5124
f 5112 5113 5124
f 5124 5113 5125
f 5113 5114 5125
f 5125 5114 5126
f 5114 5115 5126
f 5126 5115 5127
f 5115 5116 5127
f 5127 5116 5128
f 5116 5117 5128
f 5128 5117 5129
f 5117 5118 5129
f 5129 5118 5130
f 5118 5119 5130
f 5130 5119 5131
f 5119 5120 5131
f 5131 5120 5132
f 5120 5121 5132
f 5132 5121 5133
f 5121 5110 5133
f 5133 5110 5122
f 5122 5123 5134
f 5134 5123 5135
f 5123 5124 5135
f 5135 5124 5136
f 5124 5125 5136
f 5136 5125 5137
f 5125 5126 5137
f 5137 5126 5138
f 5126 5127 5138
f 5138 5127 5139
f 5127 5128 5139
f 5139 5128 5140
f 5128 5129 5140
f 5140 5129 5141
f 5129 5130 5141
f 5141 5130 5142
f 5130 5131 5142
f 5142 5131 5143
f 5131 5132 5143
f 5143 5132 5144
f 5132 5133 5144
f 5144 5133 5145
f 5133 5122 5145
f 5145 5122 5134
f 5134 5135 5146
f 5146 5135 5147
f 5135 5136 5147
f 5147 5136 5148
f 5136 5137 5148
f 5148 5137 5149
f 5137 5138 5149
f 5149 5138 5150
f 5138 5139 5150
f 5150 5139 5151
f 5139 5140 5151
f 5151 5140 5152
f 5140 5141 5152
f 5152 5141 5153
f 5141 5142 5153
f 5153 5142 5154
f 5142 5143 5154
f 5154 5143 5155
f 5143 5144 5155
f 5155 5144 5156
f 5144 5145 5156
f 5156 5145 5157
f 5145 5134 5157
f 5157 5134 5146
f 5146 5147 5158
f 5158 5147 5159
f 5147 5148 5159
f 5159 5148 5160
f 5148 5149 5160
f 5160 5149 5161
f 5149 5150 5161
f 5161 5150 5162
f 5150 5151 5162
f 5162 5151 5163
f 5151 5152 5163
f 5163 5152 5164
f 5152 5153 5164
f 5164 5153 5165
f 5153 5154 5165
f 5165 5154 5166
f 5154 5155 5166
f 5166 5155 5167
f 5155 5156 5167
f 5167 5156 5168
f 5156 5157 5168
f 5168 5157 5169
f 5157 5146 5169
f 5169 5146 5158
f 5158 5159 5170
f 5170 5159 5171
f 5159 5160 5171
f 5171 5160 5172
f 5160 5161 5172
f 5172 5161 5173
f 5161 5162 5173
f 5173 5162 5174
f 5162 5163 5174
f 5174 5163 5175
f 5163 5164 5175
f 5175 5164 5176
f 5164 5165 5176
f 5176 5165 5177
f 5165 5166 5177
f 5177 5166 5178
f 5166 5167 5178
f 5178 5167 5179
f 5167 5168 5179
f 5179 5168 5180
f 5168 5169 5180
f 5180 5169 5181
f 5169 5158 5181
f 5181 5158 5170
f 5170 5171 5182
f 5182 5171 5183
f 5171 5172 5183
f 5183 5172 5184
f 5172 5173 5184
f 5184 5173 5185
f 5173 5174 5185
f 5185 5174 5186
f 5174 5175 5186
f 5186 5175 5187
f 5175 5176 5187
f 5187 5176 5188
f 5176 5177 5188
f 5188 5177 5189
f 5177 5178 5189
f 5189 5178 5190
f 5178 5179 5190
f 5190 5179 5191
f 5179 5180 5191
f 5191 5180 5192
f 5180 5181 5192
f 5192 5181 5193
f 5181 5170 5193
f 5193 5170 5182
f 5182 5183 5194
f 5194 5183 5195
f 5183 5184 5195
f 5195 5184 5196
f 5184 5185 5196
f 5196 5185 5197
f 5185 5186 5197
f 5197 5186 5198
f 5186 5187 5198
f 5198 5187 5199
f 5187 5188 5199
f 5199 5188 5200
f 5188 5189 5200
f 5200 5189 5201
f 5189 5190 5201
f 5201 5190 5202
f 5190 5191 5202
f 5202 5191 5203
f 5191 5192 5203
f 5203 5192 5204
f 5192 5193 5204
f 5204 5193 5205
f 5193 5182 5205
f 5205 5182 5194
f 5194 5195 5206
f 5206 5195 5207
f 5195 5196 5207
f 5207 5196 5208
f 5196 5197 5208
f 5208 5197 5209
f 5197 5198 5209
f 5209 5198 5210
f 5198 5199 5210
f 5210 5199 5211
f 5199 5200 5211
f 5211 5200 5212
f 5200 5201 5212
f 5212 5201 5213
f 5201 5202 5213
f 5213 5202 5214
f 5202 5203 5214
f 5214 5203 5215
f 5203 5204 5215
f 5215 5204 5216
f 5204 5205 5216
f 5216 5205 5217
f 5205 5194 5217
f 5217 5194 5206
f 5206 5207 5218
f 5218 5207 5219
f 5207 5208 5219
f 5219 5208 5220
f 5208 5209 5220
f 5220 5209 5221
f 5209 5210 5221
f 5221 5210 5222
f 5210 5211 5222
f 5222 5211 5223
f 5211 5212 5223
f 5223 5212 5224
f 5212 5213 5224
f 5224 5213 5225
f 5213 5214 5225
f 5225 5214 5226
f 5214 5215 5226
f 5226 5215 5227
f 5215 5216 5227
f 5227 5216 5228
f 5216 5217 5228
f 5228 5217 5229
f 5217 5206 5229
f 5229 5206 5218
f 5218 5219 5230
f 5230 5219 5231
f 5219 5220 5231
f 5231 5220 5232
f 5220 5221 5232
f 5232 5221 5233
f 5221 5222 5233
f 5233 5222 5234
f 5222 5223 5234
f 5234 5223 5235
f 5223 5224 5235
f 5235 5224 5236
f 5224 5225 5236
f 5236 5225 5237
f 5225 5226 5237
f 5237 5226 5238
f 5226 5227 5238
f 5238 5227 5239
f 5227 5228 5239
f 5239 5228 5240
f 5228 5229 5240
f 5240 5229 5241
f 5229 5218 5241
f 5241 5218 5230
f 5230 5231 5242
f 5242 5231 5243
f 5231 5232 5243
f 5243 5232 5244
f 5232 5233 5244
f 5244 5233 5245
f 5233 5234 5245
f 5245 5234 5246
f 5234 5235 5246
f 5246 5235 5247
f 5235 5236 5247
f 5247 5236 5248
f 5236 5237 5248
f 5248 5237 5249
f 5237 5238 5249
f 5249 5238 5250
f 5238 5239 5250
f 5250 5239 5251
f 5239 5240 5251
f 5251 5240 5252
f 5240 5241 5252
f 5252 5241 5253
f 5241 5230 5253
f 5253 5230 5242
f 5242 5243 5254
f 5254 5243 5255
f 5243 5244 5255
f 5255 5244 5256
f 5244 5245 5256
f 5256 5245 5257
f 5245 5246 5257
f 5257 5246 5258
f 5246 5247 5258
f 5258 5247 5259
f 5247 5248 5259
f 5259 5248 5260
f 5248 5249 5260
f 5260 5249 5261
f 5249 5250 5261
f 5261 5250 5262
f 5250 5251 5262
f 5262 5251 5263
f 5251 5252 5263
f 5263 5252 5264
f 5252 5253 5264
f 5264 5253 5265
f 5253 5242 5265
f 5265 5242 5254
f 5254 5255 5266
f 5266 5255 5267
f 5255 5256 5267
f 5267 5256 5268
f 5256 5257 5268
f 5268 5257 5269
f 5257 5258 5269
f 5269 5258 5270
f 5258 5259 5270
f 5270 5259 5271
f 5259 5260 5271
f 5271 5260 5272
f 5260 5261 5272
f 5272 5261 5273
f 5261 5262 5273
f 5273 5262 5274
f 5262 5263 5274
f 5274 5263 5275
f 5263 5264 5275
f 5275 5264 5276
f 5264 5265 5276
f 5276 5265 5277
f 5265 5254 5277
f 5277 5254 5266
f 5266 5267 5278
f 5278 5267 5279
f 5267 5268 5279
f 5279 5268 5280
f 5268 5269 5280
f 5280 5269 5281
f 5269 5270 5281
f 5281 5270 5282
f 5270 5271 5282
f 5282 5271 5283
f 5271 5272 5283
f 5283 5272 5284
f 5272 5273 5284
f 5284 5273 5285
f 5273 5274 5285
f 5285 5274 5286
f 5274 5275 5286
f 5286 5275 5287
f 5275 5276 5287
f 5287 5276 5288
f 5276 5277 5288
f 5288 5277 5289
f 5277 5266 5289
f 5289 5266 5278
f 5278 5279 5290
f 5290 5279 5291
f 5279 5280 5291
f 5291 5280 5292
f 5280 5281 5292
f 5292 5281 5293
f 5281 5282 5293
f 5293 5282 5294
f 5282 5283 5294
f 5294 5283 5295
f 5283 5284 5295
f 5295 5284 5296
f 5284 5285 5296
f 5296 5285 5297
f 5285 5286 5297
f 5297 5286 5298
f 5286 5287 5298
f 5298 5287 5299
f 5287 5288 5299
f 5299 5288 5300
f 5288 5289 5300
f 5300 5289 5301
f 5289 5278 5301
f 5301 5278 5290
f 5290 5291 5302
f 5302 5291 5303
f 5291 5292 5303
f 5303 5292 5304
f 5292 5293 5304
f 5304 5293 5305
f 5293 5294 5305
f 5305 5294 5306
f 5294 5295 5306
f 5306 5295 5307
f 5295 5296 5307
f 5307 5296 5308
f 5296 5297 5308
f 5308 5297 5309
f 5297 5298 5309
f 5309 5298 5310
f 5298 5299 5310
f 5310 5299 5311
f 5299 5300 5311
f 5311 5300 5312
f 5300 5301 5312
f 5312 5301 5313
f 5301 5290 5313
f 5313 5290 5302
f 5302 5303 5314
f 5314 5303 5315
f 5303 5304 5315
f 5315 5304 5316
f 5304 5305 5316
f 5316 5305 5317
f 5305 5306 5317
f 5317 5306 5318
f 5306 5307 5318
f 5318 5307 5319
f 5307 5308 5319
f 5319 5308 5320
f 5308 5309 5320
f 5320 5309 5321
f 5309 5310 5321
f 5321 5310 5322
f 5310 5311 5322
f 5322 5311 5323
f 5311 5312 5323
f 5323 5312 5324
f 5312 5313 5324
f 5324 5313 5325
f 5313 5302 5325
f 5325 5302 5314
f 5314 5315 5326
f 5326 5315 5327
f 5315 5316 5327
f 5327 5316 5328
f 5316 5317 5328
f 5328 5317 5329
f 5317 5318 5329
f 5329 5318 5330
f 5318 5319 5330
f 5330 5319 5331
f 5319 5320 5331
f 5331 5320 5332
f 5320 5321 5332
f 5332 5321 5333
f 5321 5322 5333
f 5333 5322 5334
f 5322 5323 5334
f 5334 5323 5335
f 5323 5324 5335
f 5335 5324 5336
f 5324 5325 5336
f 5336 5325 5337
f 5325 5314 5337
f 5337 5314 5326
f 5326 5327 5338
f 5338 5327 5339
f 5327 5328 5339
f 5339 5328 5340
f 5328 5329 5340
f 5340 5329 5341
f 5329 5330 5341
f 5341 5330 5342
f 5330 5331 5342
f 5342 5331 5343
f 5331 5332 5343
f 5343 5332 5344
f 5332 5333 5344
f 5344 5333 5345
f 5333 5334 5345
f 5345 5334 5346
f 5334 5335 5346
f 5346 5335 5347
f 5335 5336 5347
f 5347 5336 5348
f 5336 5337 5348
f 5348 5337 5349
f 5337 5326 5349
f 5349 5326 5338
f 5338 5339 5350
f 5350 5339 5351
f 5339 5340 5351
f 5351 5340 5352
f 5340 5341 5352
f 5352 5341 5353
f 5341 5342 5353
f 5353 5342 5354
f 5342 5343 5354
f 5354 5343 5355
f 5343 5344 5355
f 5355 5344 5356
f 5344 5345 5356
f 5356 5345 5357
f 5345 5346 5357
f 5357 5346 5358
f 5346 5347 5358
f 5358 5347 5359
f 5347 5348 5359
f 5359 5348 5360
f 5348 5349 5360
f 5360 5349 5361
f 5349 5338 5361
f 5361 5338 5350
f 5350 5351 5362
f 5362 5351 5363
f 5351 5352 5363
f 5363 5352 5364
f 5352 5353 5364
f 5364 5353 5365
f 5353 5354 5365
f 5365 5354 5366
f 5354 5355 5366
f 5366 5355 5367
f 5355 5356 5367
f 5367 5356 5368
f 5356 5357 5368
f 5368 5357 5369
f 5357 5358 5369
f 5369 5358 5370
f 5358 5359 5370
f 5370 5359 5371
f 5359 5360 5371
f 5371 5360 5372
f 5360 5361 5372
f 5372 5361 5373
f 5361 5350 5373
f 5373 5350 5362
f 5362 5363 5374
f 5374 5363 5375
f 5363 5364 5375
f 5375 5364 5376
f 5364 5365 5376
f 5376 5365 5377
f 5365 5366 5377
f 5377 5366 5378
f 5366 5367 5378
f 5378 5367 5379
f 5367 5368 5379
f 5379 5368 5380
f 5368 5369 5380
f 5380 5369 5381
f 5369 5370 5381
f 5381 5370 5382
f 5370 5371 5382
f 5382 5371 5383
f 5371 5372 5383
f 5383 5372 5384
f 5372 5373 5384
f 5384 5373 5385
f 5373 5362 5385
f 5385 5362 5374
f 5374 5375 5386
f 5386 5375 5387
f 5375 5376 5387
f 5387 5376 5388
f 5376 5377 5388
f 5388 5377 5389
f 5377 5378 5389
f 5389 5378 5390
f 5378 5379 5390
f 5390 5379 5391
f 5379 5380 5391
f 5391 5380 5392
f 5380 5381 5392
f 5392 5381 5393
f 5381 5382 5393
f 5393 5382 5394
f 5382 5383 5394
f 5394 5383 5395
f 5383 5384 5395
f 5395 5384 5396
f 5384 5385 5396
f 5396 5385 5397
f 5385 5374 5397
f 5397 5374 5386
f 5386 5387 5398
f 5398 5387 5399
f 5387 5388 5399
f 5399 5388 5400
f 5388 5389 5400
f 5400 5389 5401
f 5389 5390 5401
f 5401 5390 5402
f 5390 5391 5402
f 5402 5391 5403
f 5391 5392 5403
f 5403 5392 5404
f 5392 5393 5404
f 5404 5393 5405
f 5393 5394 5405
f 5405 5394 5406
f 5394 5395 5406
f 5406 5395 5407
f 5395 5396 5407
f 5407 5396 5408
f 5396 5397 5408
f 5408 5397 5409
f 5397 5386 5409
f 5409 5386 5398
f 5398 5399 5410
f 5410 5399 5411
f 5399 5400 5411
f 5411 5400 5412
f 5400 5401 5412
f 5412 5401 5413
f 5401 5402 5413
f 5413 5402 5414
f 5402 5403 5414
f 5414 5403 5415
f 5403 5404 5415
f 5415 5404 5416
f 5404 5405 5416
f 5416 5405 5417
f 5405 5406 5417
f 5417 5406 5418
f 5406 5407 5418
f 5418 5407 5419
f 5407 5408 5419
f 5419 5408 5420
f 5408 5409 5420
f 5420 5409 5421
f 5409 5398 5421
f 5421 5398 5410
f 5410 5411 5422
f 5422 5411 5423
f 5411 5412 5423
f 5423 5412 5424
f 5412 5413 5424
f 5424 5413 5425
f 5413 5414 5425
f 5425 5414 5426
f 5414 5415 5426
f 5426 5415 5427
f 5415 5416 5427
f 5427 5416 5428
f 5416 5417 5428
f 5428 5417 5429
f 5417 5418 5429
f 5429 5418 5430
f 5418 5419 5430
f 5430 5419 5431
f 5419 5420 5431
f 5431 5420 5432
f 5420 5421 5432
f 5432 5421 5433
f 5421 5410 5433
f 5433 5410 5422
f 5422 5423 5434
f 5434 5423 5435
f 5423 5424 5435
f 5435 5424 5436
f 5424 5425 5436
f 5436 5425 5437
f 5425 5426 5437
f 5437 5426 5438
f 5426 5427 5438
f 5438 5427 5439
f 5427 5428 5439
f 5439 5428 5440
f 5428 5429 5440
f 5440 5429 5441
f 5429 5430 5441
f 5441 5430 5442
f 5430 5431 5442
f 5442 5431 5443
f 5431 5432 5443
f 5443 5432 5444
f 5432 5433 5444
f 5444 5433 5445
f 5433 5422 5445
f 5445 5422 5434
f 5434 5435 5446
f 5446 5435 5447
f 5435 5436 5447
f 5447 5436 5448
f 5436 5437 5448
f 5448 5437 5449
f 5437 5438 5449
f 5449 5438 5450
f 5438 5439 5450
f 5450 5439 5451
f 5439 5440 5451
f 5451 5440 5452
f 5440 5441 5452
f 5452 5441 5453
f 5441 5442 5453
f 5453 5442 5454
f 5442 5443 5454
f 5454 5443 5455
f 5443 5444 5455
f 5455 5444 5456
f 5444 5445 5456
f 5456 5445 5457
f 5445 5434 5457
f 5457 5434 5446
f 5446 5447 5458
f 5458 5447 5459
f 5447 5448 5459
f 5459 5448 5460
f 5448 5449 5460
f 5460 5449 5461
f 5449 5450 5461
f 5461 5450 5462
f 5450 5451 5462
f 5462 5451 5463
f 5451 5452 5463
f 5463 5452 5464
f 5452 5453 5464
f 5464 5453 5465
f 5453 5454 5465
f 5465 5454 5466
f 5454 5455 5466
f 5466 5455 5467
f 5455 5456 5467
f 5467 5456 5468
f 5456 5457 5468
f 5468 5457 5469
f 5457 5446 5469
f 5469 5446 5458
f 5458 5459 5470
f 5470 5459 5471
f 5459 5460 5471
f 5471 5460 5472
f 5460 5461 5472
f 5472 5461 5473
f 5461 5462 5473
f 5473 5462 5474
f 5462 5463 5474
f 5474 5463 5475
f 5463 5464 5475
f 5475 5464 5476
f 5464 5465 5476
f 5476 5465 5477
f 5465 5466 5477
f 5477 5466 5478
f 5466 5467 5478
f 5478 5467 5479
f 5467 5468 5479
f 5479 5468 5480
f 5468 5469 5480
f 5480 5469 5481
f 5469 5458 5481
f 5481 5458 5470
f 5470 5471 5482
f 5482 5471 5483
f 5471 5472 5483
f 5483 5472 5484
f 5472 5473 5484
f 5484 5473 5485
f 5473 5474 5485
f 5485 5474 5486
f 5474 5475 5486
f 5486 5475 5487
f 5475 5476 5487
f 5487 5476 5488
f 5476 5477 5488
f 5488 5477 5489
f 5477 5478 5489
f 5489 5478 5490
f 5478 5479 5490
f 5490 5479 5491
f 5479 5480 5491
f 5491 5480 5492
f 5480 5481 5492
f 5492 5481 5493
f 5481 5470 5493
f 5493 5470 5482
f 5482 5483 5494
f 5494 5483 5495
f 5483 5484 5495
f 5495 5484 5496
f 5484 5485 5496
f 5496 5485 5497
f 5485 5486 5497
f 5497 5486 5498
f 5486 5487 5498
f 5498 5487 5499
f 5487 5488 5499
f 5499 5488 5500
f 5488 5489 5500
f 5500 5489 5501
f 5489 5490 5501
f 5501 5490 5502
f 5490 5491 5502
f 5502 5491 5503
f 5491 5492 5503
f 5503 5492 5504
f 5492 5493 5504
f 5504 5493 5505
f 5493 5482 5505
f 5505 5482 5494
f 5494 5495 5506
f 5506 5495 5507
f 5495 5496 5507
f 5507 5496 5508
f 5496 5497 5508
f 5508 5497 5509
f 5497 5498 5509
f 5509 5498 5510
f 5498 5499 5510
f 5510 5499 5511
f 5499 5500 5511
f 5511 5500 5512
f 5500 5501 5512
f 5512 5501 5513
f 5501 5502 5513
f 5513 5502 5514
f 5502 5503 5514
f 5514 5503 5515
f 5503 5504 5515
f 5515 5504 5516
f 5504 5505 5516
f 5516 5505 5517
f 5505 5494 5517
f 5517 5494 5506
f 5506 5507 5518
f 5518 5507 5519
f 5507 5508 5519
f 5519 5508 5520
f 5508 5509 5520
f 5520 5509 5521
f 5509 5510 5521
f 5521 5510 5522
f 5510 5511 5522
f 5522 5511 5523
f 5511 5512 5523
f 5523 5512 5524
f 5512 5513 5524
f 5524 5513 5525
f 5513 5514 5525
f 5525 5514 5526
f 5514 5515 5526
f 5526 5515 5527
f 5515 5516 5527
f 5527 5516 5528
f 5516 5517 5528
f 5528 5517 5529
f 5517 5506 5529
f 5529 5506 5518
f 5518 5519 5530
f 5530 5519 5531
f 5519 5520 5531
f 5531 5520 5532
f 5520 5521 5532
f 5532 5521 5533
f 5521 5522 5533
f 5533 5522 5534
f 5522 5523 5534
f 5534 5523 5535
f 5523 5524 5535
f 5535 5524 5536
f 5524 5525 5536
f 5536 5525 5537
f 5525 5526 5537
f 5537 5526 5538
f 5526 5527 5538
f 5538 5527 5539
f 5527 5528 5539
f 5539 5528 5540
f 5528 5529 5540
f 5540 5529 5541
f 5529 5518 5541
f 5541 5518 5530
f 5530 5531 5542
f 5542 5531 5543
f 5531 5532 5543
f 5543 5532 5544
f 5532 5533 5544
f 5544 5533 5545
f 5533 5534 5545
f 5545 5534 5546
f 5534 5535 5546
f 5546 5535 5547
f 5535 5536 5547
f 5547 5536 5548
f 5536 5537 5548
f 5548 5537 5549
f 5537 5538 5549
f 5549 5538 5550
f 5538 5539 5550
f 5550 5539 5551
f 5539 5540 5551
f 5551 5540 5552
f 5540 5541 5552
f 5552 5541 5553
f 5541 5530 5553
f 5553 5530 5542
f 5542 5543 5554
f 5554 5543 5555
f 5543 5544 5555
f 5555 5544 5556
f 5544 5545 5556
f 5556 5545 5557
f 5545 5546 5557
f 5557 5546 5558
f 5546 5547 5558
f 5558 5547 5559
f 5547 5548 5559
f 5559 5548 5560
f 5548 5549 5560
f 5560 5549 5561
f 5549 5550 5561
f 5561 5550 5562
f 5550 5551 5562
f 5562 5551 5563
f 5551 5552 5563
f 5563 5552 5564
f 5552 5553 5564
f 5564 5553 5565
f 5553 5542 5565
f 5565 5542 5554
f 5554 5555 5566
f 5566 5555 5567
f 5555 5556 5567
f 5567 5556 5568
f 5556 5557 5568
f 5568 5557 5569
f 5557 5558 5569
f 5569 5558 5570
f 5558 5559 5570
f 5570 5559 5571
f 5559 5560 5571
f 5571 5560 5572
f 5560 5561 5572
f 5572 5561 5573
f 5561 5562 5573
f 5573 5562 5574
f 5562 5563 5574
f 5574 5563 5575
f 5563 5564 5575
f 5575 5564 5576
f 5564 5565 5576
f 5576 5565 5577
f 5565 5554 5577
f 5577 5554 5566
f 5566 5567 5578
f 5578 5567 5579
f 5567 5568 5579
f 5579 5568 5580
f 5568 5569 5580
f 5580 5569 5581
f 5569 5570 5581
f 5581 5570 5582
f 5570 5571 5582
f 5582 5571 5583
f 5571 5572 5583
f 5583 5572 5584
f 5572 5573 5584
f 5584 5573 5585
f 5573 5574 5585
f 5585 5574 5586
f 5574 5575 5586
f 5586 5575 5587
f 5575 5576 5587
f 5587 5576 5588
f 5576 5577 5588
f 5588 5577 5589
f 5577 5566 5589
f 5589 5566 5578
f 5578 5579 5590
f 5590 5579 5591
f 5579 5580 5591
f 5591 5580 5592
f 5580 5581 5592
f 5592 5581 5593
f 5581 5582 5593
f 5593 5582 5594
f 5582 5583 5594
f 5594 5583 5595
f 5583 5584 5595
f 5595 5584 5596
f 5584 5585 5596
f 5596 5585 5597
f 5585 5586 5597
f 5597 5586 5598
f 5586 5587 5598
f 5598 5587 5599
f 5587 5588 5599
f 5599 5588 5600
f 5588 5589 5600
f 5600 5589 5601
f 5589 5578 5601
f 5601 5578 5590
f 5590 5591 5602
f 5602 5591 5603
f 5591 5592 5603
f 5603 5592 5604
f 5592 5593 5604
f 5604 5593 5605
f 5593 5594 5605
f 5605 5594 5606
f 5594 5595 5606
f 5606 5595 5607
f 5595 5596 5607
f 5607 5596 5608
f 5596 5597 5608
f 5608 5597 5609
f 5597 5598 5609
f 5609 5598 5610
f 5598 5599 5610
f 5610 5599 5611
f 5599 5600 5611
f 5611 5600 5612
f 5600 5601 5612
f 5612 5601 5613
f 5601 5590 5613
f 5613 5590 5602
f 5602 5603 5614
f 5614 5603 5615
f 5603 5604 5615
f 5615 5604 5616
f 5604 5605 5616
f 5616 5605 5617
f 5605 5606 5617
f 5617 5606 5618
f 5606 5607 5618
f 5618 5607 5619
f 5607 5608 5619
f 5619 5608 5620
f 5608 5609 5620
f 5620 5609 5621
f 5609 5610 5621
f 5621 5610 5622
f 5610 5611 5622
f 5622 5611 5623
f 5611 5612 5623
f 5623 5612 5624
f 5612 5613 5624
f 5624 5613 5625
f 5613 5602 5625
f 5625 5602 5614
f 5614 5615 5626
f 5626 5615 5627
f 5615 5616 5627
f 5627 5616 5628
f 5616 5617 5628
f 5628 5617 5629
f 5617 5618 5629
f 5629 5618 5630
f 5618 5619 5630
f 5630 5619 5631
f 5619 5620 5631
f 5631 5620 5632
f 5620 5621 5632
f 5632 5621 5633
f 5621 5622 5633
f 5633 5622 5634
f 5622 5623 5634
f 5634 5623 5635
f 5623 5624 5635
f 5635 5624 5636
f 5624 5625 5636
f 5636 5625 5637
f 5625 5614 5637
f 5637 5614 5626
f 5626 5627 5638
f 5638 5627 5639
f 5627 5628 5639
f 5639 5628 5640
f 5628 5629 5640
f 5640 5629 5641
f 5629 5630 5641
f 5641 5630 5642
f 5630 5631 5642
f 5642 5631 5643
f 5631 5632 5643
f 5643 5632 5644
f 5632 5633 5644
f 5644 5633 5645
f 5633 5634 5645
f 5645 5634 5646
f 5634 5635 5646
f 5646 5635 5647
f 5635 5636 5647
f 5647 5636 5648
f 5636 5637 5648
f 5648 5637 5649
f 5637 5626 5649
f 5649 5626 5638
f 5638 5639 5650
f 5650 5639 5651
f 5639 5640 5651
f 5651 5640 5652
f 5640 5641 5652
f 5652 5641 5653
f 5641 5642 5653
f 5653 5642 5654
f 5642 5643 5654
f 5654 5643 5655
f 5643 5644 5655
f 5655 5644 5656
f 5644 5645 5656
f 5656 5645 5657
f 5645 5646 5657
f 5657 5646 5658
f 5646 5647 5658
f 5658 5647 5659
f 5647 5648 5659
f 5659 5648 5660
f 5648 5649 5660
f 5660 5649 5661
f 5649 5638 5661
f 5661 5638 5650
f 5650 5651 5662
f 5662 5651 5663
f 5651 5652 5663
f 5663 5652 5664
f 5652 5653 5664
f 5664 5653 5665
f 5653 5654 5665
f 5665 5654 5666
f 5654 5655 5666
f 5666 5655 5667
f 5655 5656 5667
f 5667 5656 5668
f 5656 5657 5668
f 5668 5657 5669
f 5657 5658 5669
f 5669 5658 5670
f 5658 5659 5670
f 5670 5659 5671
f 5659 5660 5671
f 5671 5660 5672
f 5660 5661 5672
f 5672 5661 5673
f 5661 5650 5673
f 5673 5650 5662
f 5662 5663 5674
f 5674 5663 5675
f 5663 5664 5675
f 5675 5664 5676
f 5664 5665 5676
f 5676 5665 5677
f 5665 5666 5677
f 5677 5666 5678
f 5666 5667 5678
f 5678 5667 5679
f 5667 5668 5679
f 5679 5668 5680
f 5668 5669 5680
f 5680 5669 5681
f 5669 5670 5681
f 5681 5670 5682
f 5670 5671 5682
f 5682 5671 5683
f 5671 5672 5683
f 5683 5672 5684
f 5672 5673 5684
f 5684 5673 5685
f 5673 5662 5685
f 5685 5662 5674
f 5674 5675 5686
f 5686 5675 5687
f 5675 5676 5687
f 5687 5676 5688
f 5676 5677 5688
f 5688 5677 5689
f 5677 5678 5689
f 5689 5678 5690
f 5678 5679 5690
f 5690 5679 5691
f 5679 5680 5691
f 5691 5680 5692
f 5680 5681 5692
f 5692 5681 5693
f 5681 5682 5693
f 5693 5682 5694
f 5682 5683 5694
f 5694 5683 5695
f 5683 5684 5695
f 5695 5684 5696
f 5684 5685 5696
f 5696 5685 5697
f 5685 5674 5697
f 5697 5674 5686
f 5686 5687 5698
f 5698 5687 5699
f 5687 5688 5699
f 5699 5688 5700
f 5688 5689 5700
f 5700 5689 5701
f 5689 5690 5701
f 5701 5690 5702
f 5690 5691 5702
f 5702 5691 5703
f 5691 5692 5703
f 5703 5692 5704
f 5692 5693 5704
f 5704 5693 5705
f 5693 5694 5705
f 5705 5694 5706
f 5694 5695 5706
f 5706 5695 5707
f 5695 5696 5707
f 5707 5696 5708
f 5696 5697 5708
f 5708 5697 5709
f 5697 5686 5709
f 5709 5686 5698
f 5698 5699 5710
f 5710 5699 5711
f 5699 5700 5711
f 5711 5700 5712
f 5700 5701 5712
f 5712 5701 5713
f 5701 5702 5713
f 5713 5702 5714
f 5702 5703 5714
f 5714 5703 5715
f 5703 5704 5715
f 5715 5704 5716
f 5704 5705 5716
f 5716 5705 5717
f 5705 5706 5717
f 5717 5706 5718
f 5706 5707 5718
f 5718 5707 5719
f 5707 5708 5719
f 5719 5708 5720
f 5708 5709 5720
f 5720 5709 5721
f 5709 5698 5721
f 5721 5698 5710
f 5710 5711 5722
f 5722 5711 5723
f 5711 5712 5723
f 5723 5712 5724
f 5712 5713 5724
f 5724 5713 5725
f 5713 5714 5725
f 5725 5714 5726
f 5714 5715 5726
f 5726 5715 5727
f 5715 5716 5727
f 5727 5716 5728
f 5716 5717 5728
f 5728 5717 5729
f 5717 5718 5729
f 5729 5718 5730
f 5718 5719 5730
f 5730 5719 5731
f 5719 5720 5731
f 5731 5720 5732
f 5720 5721 5732
f 5732 5721 5733
f 5721 5710 5733
f 5733 5710 5722
f 5722 5723 5734
f 5734 5723 5735
f 5723 5724 5735
f 5735 5724 5736
f 5724 5725 5736
f 5736 5725 5737
f 5725 5726 5737
f 5737 5726 5738
f 5726 5727 5738
f 5738 5727 5739
f 5727 5728 5739
f 5739 5728 5740
f 5728 5729 5740
f 5740 5729 5741
f 5729 5730 5741
f 5741 5730 5742
f 5730 5731 5742
f 5742 5731 5743
f 5731 5732 5743
f 5743 5732 5744
f 5732 5733 5744
f 5744 5733 5745
f 5733 5722 5745
f 5745 5722 5734
f 5734 5735 5746
f 5746 5735 5747
f 5735 5736 5747
f 5747 5736 5748
f 5736 5737 5748
f 5748 5737 5749
f 5737 5738 5749
f 5749 5738 5750
f 5738 5739 5750
f 5750 5739 5751
f 5739 5740 5751
f 5751 5740 5752
f 5740 5741 5752
f 5752 5741 5753
f 5741 5742 5753
f 5753 5742 5754
f 5742 5743 5754
f 5754 5743 5755
f 5743 5744 5755
f 5755 5744 5756
f 5744 5745 5756
f 5756 5745 5757
f 5745 5734 5757
f 5757 5734 5746
f 5746 5747 5758
f 5758 5747 5759
f 5747 5748 5759
f 5759 5748 5760
f 5748 5749 5760
f 5760 5749 5761
f 5749 5750 5761
f 5761 5750 5762
f 5750 5751 5762
f 5762 5751 5763
f 5751 5752 5763
f 5763 5752 5764
f 5752 5753 5764
f 5764 5753 5765
f 5753 5754 5765
f 5765 5754 5766
f 5754 5755 5766
f 5766 5755 5767
f 5755 5756 5767
f 5767 5756 5768
f 5756 5757 5768
f 5768 5757 5769
f 5757 5746 5769
f 5769 5746 5758
f 5758 5759 5770
f 5770 5759 5771
f 5759 5760 5771
f 5771 5760 5772
f 5760 5761 5772
f 5772 5761 5773
f 5761 5762 5773
f 5773 5762 5774
f 5762 5763 5774
f 5774 5763 5775
f 5763 5764 5775
f 5775 5764 5776
f 5764 5765 5776
f 5776 5765 5777
f 5765 5766 5777
f 5777 5766 5778
f 5766 5767 5778
f 5778 5767 5779
f 5767 5768 5779
f 5779 5768 5780
f 5768 5769 5780
f 5780 5769 5781
f 5769 5758 5781
f 5781 5758 5770
f 5770 5771 5782
f 5782 5771 5783
f 5771 5772 5783
f 5783 5772 5784
f 5772 5773 5784
f 5784 5773 5785
f 5773 5774 5785
f 5785 5774 5786
f 5774 5775 5786
f 5786 5775 5787
f 5775 5776 5787
f 5787 5776 5788
f 5776 5777 5788
f 5788 5777 5789
f 5777 5778 5789
f 5789 5778 5790
f 5778 5779 5790
f 5790 5779 5791
f 5779 5780 5791
f 5791 5780 5792
f 5780 5781 5792
f 5792 5781 5793
f 5781 5770 5793
f 5793 5770 5782
f 5782 5783 5794
f 5794 5783 5795
f 5783 5784 5795
f 5795 5784 5796
f 5784 5785 5796
f 5796 5785 5797
f 5785 5786 5797
f 5797 5786 5798
f 5786 5787 5798
f 5798 5787 5799
f 5787 5788 5799
f 5799 5788 5800
f 5788 5789 5800
f 5800 5789 5801
f 5789 5790 5801
f 5801 5790 5802
f 5790 5791 5802
f 5802 5791 5803
f 5791 5792 5803
f 5803 5792 5804
f 5792 5793 5804
f 5804 5793 5805
f 5793 5782 5805
f 5805 5782 5794
f 5794 5795 5806
f 5806 5795 5807
f 5795 5796 5807
f 5807 5796 5808
f 5796 5797 5808
f 5808 5797 5809
f 5797 5798 5809
f 5809 5798 5810
f 5798 5799 5810
f 5810 5799 5811
f 5799 5800 5811
f 5811 5800 5812
f 5800 5801 5812
f 5812 5801 5813
f 5801 5802 5813
f 5813 5802 5814
f 5802 5803 5814
f 5814 5803 5815
f 5803 5804 5815
f 5815 5804 5816
f 5804 5805 5816
f 5816 5805 5817
f 5805 5794 5817
f 5817 5794 5806
f 5806 5807 5818
f 5818 5807 5819
f 5807 5808 5819
f 5819 5808 5820
f 5808 5809 5820
f 5820 5809 5821
f 5809 5810 5821
f 5821 5810 5822
f 5810 5811 5822
f 5822 5811 5823
f 5811 5812 5823
f 5823 5812 5824
f 5812 5813 5824
f 5824 5813 5825
f 5813 5814 5825
f 5825 5814 5826
f 5814 5815 5826
f 5826 5815 5827
f 5815 5816 5827
f 5827 5816 5828
f 5816 5817 5828
f 5828 5817 5829
f 5817 5806 5829
f 5829 5806 5818
f 5818 5819 5830
f 5830 5819 5831
f 5819 5820 5831
f 5831 5820 5832
f 5820 5821 5832
f 5832 5821 5833
f 5821 5822 5833
f 5833 5822 5834
f 5822 5823 5834
f 5834 5823 5835
f 5823 5824 5835
f 5835 5824 5836
f 5824 5825 5836
f 5836 5825 5837
f 5825 5826 5837
f 5837 5826 5838
f 5826 5827 5838
f 5838 5827 5839
f 5827 5828 5839
f 5839 5828 5840
f 5828 5829 5840
f 5840 5829 5841
f 5829 5818 5841
f 5841 5818 5830
f 5830 5831 5842
f 5842 5831 5843
f 5831 5832 5843
f 5843 5832 5844
f 5832 5833 5844
f 5844 5833 5845
f 5833 5834 5845
f 5845 5834 5846
f 5834 5835 5846
f 5846 5835 5847
f 5835 5836 5847
f 5847 5836 5848
f 5836 5837 5848
f 5848 5837 5849
f 5837 5838 5849
f 5849 5838 5850
f 5838 5839 5850
f 5850 5839 5851
f 5839 5840 5851
f 5851 5840 5852
f 5840 5841 5852
f 5852 5841 5853
f 5841 5830 5853
f 5853 5830 5842
f 5842 5843 5854
f 5854 5843 5855
f 5843 5844 5855
f 5855 5844 5856
f 5844 5845 5856
f 5856 5845 5857
f 5845 5846 5857
f 5857 5846 5858
f 5846 5847 5858
f 5858 5847 5859
f 5847 5848 5859
f 5859 5848 5860
f 5848 5849 5860
f 5860 5849 5861
f 5849 5850 5861
f 5861 5850 5862
f 5850 5851 5862
f 5862 5851 5863
f 5851 5852 5863
f 5863 5852 5864
f 5852 5853 5864
f 5864 5853 5865
f 5853 5842 5865
f 5865 5842 5854
f 5854 5855 5866
f 5866 5855 5867
f 5855 5856 5867
f 5867 5856 5868
f 5856 5857 5868
f 5868 5857 5869
f 5857 5858 5869
f 5869 5858 5870
f 5858 5859 5870
f 5870 5859 5871
f 5859 5860 5871
f 5871 5860 5872
f 5860 5861 5872
f 5872 5861 5873
f 5861 5862 5873
f 5873 5862 5874
f 5862 5863 5874
f 5874 5863 5875
f 5863 5864 5875
f 5875 5864 5876
f 5864 5865 5876
f 5876 5865 5877
f 5865 5854 5877
f 5877 5854 5866
f 5866 5867 5878
f 5878 5867 5879
f 5867 5868 5879
f 5879 5868 5880
f 5868 5869 5880
f 5880 5869 5881
f 5869 5870 5881
f 5881 5870 5882
f 5870 5871 5882
f 5882 5871 5883
f 5871 5872 5883
f 5883 5872 5884
f 5872 5873 5884
f 5884 5873 5885
f 5873 5874 5885
f 5885 5874 5886
f 5874 5875 5886
f 5886 5875 5887
f 5875 5876 5887
f 5887 5876 5888
f 5876 5877 5888
f 5888 5877 5889
f 5877 5866 5889
f 5889 5866 5878
f 5878 5879 5890
f 5890 5879 5891
f 5879 5880 5891
f 5891 5880 5892
f 5880 5881 5892
f 5892 5881 5893
f 5881 5882 5893
f 5893 5882 5894
f 5882 5883 5894
f 5894 5883 5895
f 5883 5884 5895
f 5895 5884 5896
f 5884 5885 5896
f 5896 5885 5897
f 5885 5886 5897
f 5897 5886 5898
f 5886 5887 5898
f 5898 5887 5899
f 5887 5888 5899
f 5899 5888 5900
f 5888 5889 5900
f 5900 5889 5901
f 5889 5878 5901
f 5901 5878 5890
f 5890 5891 5902
f 5902 5891 5903
f 5891 5892 5903
f 5903 5892 5904
f 5892 5893 5904
f 5904 5893 5905
f 5893 5894 5905
f 5905 5894 5906
f 5894 5895 5906
f 5906 5895 5907
f 5895 5896 5907
f 5907 5896 5908
f 5896 5897 5908
f 5908 5897 5909
f 5897 5898 5909
f 5909 5898 5910
f 5898 5899 5910
f 5910 5899 5911
f 5899 5900 5911
f 5911 5900 5912
f 5900 5901 5912
f 5912 5901 5913
f 5901 5890 5913
f 5913 5890 5902
f 5902 5903 5914
f 5914 5903 5915
f 5903 5904 5915
f 5915 5904 5916
f 5904 5905 5916
f 5916 5905 5917
f 5905 5906 5917
f 5917 5906 5918
f 5906 5907 5918
f 5918 5907 5919
f 5907 5908 5919
f 5919 5908 5920
f 5908 5909 5920
f 5920 5909 5921
f 5909 5910 5921
f 5921 5910 5922
f 5910 5911 5922
f 5922 5911 5923
f 5911 5912 5923
f 5923 5912 5924
f 5912 5913 5924
f 5924 5913 5925
f 5913 5902 5925
f 5925 5902 5914
f 5914 5915 5926
f 5926 5915 5927
f 5915 5916 5927
f 5927 5916 5928
f 5916 5917 5928
f 5928 5917 5929
f 5917 5918 5929
f 5929 5918 5930
f 5918 5919 5930
f 5930 5919 5931
f 5919 5920 5931
f 5931 5920 5932
f 5920 5921 5932
f 5932 5921 5933
f 5921 5922 5933
f 5933 5922 5934
f 5922 5923 5934
f 5934 5923 5935
f 5923 5924 5935
f 5935 5924 5936
f 5924 5925 5936
f 5936 5925 5937
f 5925 5914 5937
f 5937 5914 5926
f 5926 5927 5938
f 5938 5927 5939
f 5927 5928 5939
f 5939 5928 5940
f 5928 5929 5940
f 5940 5929 5941
[truncated: 15,812 more chars]
