# Supplementary material for: Heterogeneous somatostatin-expressing neuron population in mouse ventral tegmental area
Source: eLife. 2020 Aug 4;9:e59328. doi: 10.7554/eLife.59328 (PMC7440918; doi:10.7554/eLife.59328)
Supplement: Figure 5—source data 2. — This zip archive contains morphological images of all traced neurons grouped according their electrophysiological profiles. Each subtype’s folder contains a PDF file (with the list of neurons, their original location within the VTA, images of the traced morphology and individual Sholl curves) and two subfolders: ‘3D_gif’ – with *.gif files of the listed neurons; and ‘WaveFront_3D_obj’ – with corresponding *.obj files. *.gif files can be opened by any image viewer. *.obj files save information about the 3D model of the neurons and can be opened/reused with any 3D viewer or graphic software. [file elife-59328-fig5-data2.zip › Morphology_Source/ADP/WaveFront_3D_obj/7.obj]

# OBJ File
mtllib 241018c1_model.mtl
g Path_(5)
v 71.82256 54.304867 8.5
v 72.21045 54.27728 8.716568
v 72.163 54.223248 8.515025
v 72.02434 54.19109 8.33606
v 71.831604 54.189415 8.227624
v 71.63645 54.218678 8.218775
v 71.491165 54.27103 8.311881
v 71.43468 54.332455 8.4819975
v 71.482124 54.386482 8.683539
v 71.6208 54.418644 8.862505
v 71.81353 54.42032 8.970941
v 72.00868 54.391056 8.979791
v 72.15397 54.3387 8.886683
v 72.195206 54.982452 8.72685
v 72.25683 54.84354 8.649913
v 72.21463 54.707058 8.528068
v 72.07992 54.609585 8.393963
v 71.888794 54.577232 8.283531
v 71.69247 54.61867 8.226363
v 71.54353 54.722797 8.237777
v 71.48191 54.861713 8.314714
v 71.52411 54.99819 8.436559
v 71.65881 55.09567 8.570664
v 71.849945 55.12802 8.681095
v 72.04627 55.08658 8.738263
v 72.2819 55.12877 7.780674
v 72.2813 54.948013 7.6441183
v 72.18042 54.787846 7.5101495
v 72.00628 54.69118 7.4146647
v 71.80555 54.683926 7.3832483
v 71.632 54.768013 7.4243193
v 71.53215 54.92092 7.5268717
v 71.532745 55.101677 7.6634274
v 71.63363 55.261845 7.797396
v 71.80777 55.35851 7.892881
v 72.00851 55.365765 7.9242973
v 72.182045 55.281677 7.8832264
v 72.146225 55.451534 7.3243957
v 72.13731 55.28636 7.178443
v 72.03204 55.13336 7.014739
v 71.858635 55.03354 6.877148
v 71.66354 55.013634 6.8025374
v 71.499054 55.07898 6.810899
v 71.40923 55.21207 6.8999925
v 71.41815 55.377247 7.0459447
v 71.523415 55.530243 7.2096486
v 71.69682 55.630066 7.34724
v 71.891914 55.649975 7.4218507
v 72.056404 55.584625 7.413489
v 71.7711 55.34754 7.32724
usemtl mat_50
s 1
f 1 1 2
f 2 1 3
f 1 1 3
f 3 1 4
f 1 1 4
f 4 1 5
f 1 1 5
f 5 1 6
f 1 1 6
f 6 1 7
f 1 1 7
f 7 1 8
f 1 1 8
f 8 1 9
f 1 1 9
f 9 1 10
f 1 1 10
f 10 1 11
f 1 1 11
f 11 1 12
f 1 1 12
f 12 1 13
f 1 1 13
f 13 1 2
f 2 3 14
f 14 3 15
f 3 4 15
f 15 4 16
f 4 5 16
f 16 5 17
f 5 6 17
f 17 6 18
f 6 7 18
f 18 7 19
f 7 8 19
f 19 8 20
f 8 9 20
f 20 9 21
f 9 10 21
f 21 10 22
f 10 11 22
f 22 11 23
f 11 12 23
f 23 12 24
f 12 13 24
f 24 13 25
f 13 2 25
f 25 2 14
f 14 15 26
f 26 15 27
f 15 16 27
f 27 16 28
f 16 17 28
f 28 17 29
f 17 18 29
f 29 18 30
f 18 19 30
f 30 19 31
f 19 20 31
f 31 20 32
f 20 21 32
f 32 21 33
f 21 22 33
f 33 22 34
f 22 23 34
f 34 23 35
f 23 24 35
f 35 24 36
f 24 25 36
f 36 25 37
f 25 14 37
f 37 14 26
f 26 27 38
f 38 27 39
f 27 28 39
f 39 28 40
f 28 29 40
f 40 29 41
f 29 30 41
f 41 30 42
f 30 31 42
f 42 31 43
f 31 32 43
f 43 32 44
f 32 33 44
f 44 33 45
f 33 34 45
f 45 34 46
f 34 35 46
f 46 35 47
f 35 36 47
f 47 36 48
f 36 37 48
f 48 37 49
f 37 26 49
f 49 26 38
f 38 39 50
f 50 39 50
f 39 40 50
f 50 40 50
f 40 41 50
f 50 41 50
f 41 42 50
f 50 42 50
f 42 43 50
f 50 43 50
f 43 44 50
f 50 44 50
f 44 45 50
f 50 45 50
f 45 46 50
f 50 46 50
f 46 47 50
f 50 47 50
f 47 48 50
f 50 48 50
f 48 49 50
f 50 49 50
f 49 38 50
f 50 38 50

g Path_(4)
v 68.31902 49.43884 8.5
v 68.0724 49.740025 8.488351
v 68.028786 49.635845 8.326338
v 68.06294 49.478878 8.208248
v 68.16572 49.31118 8.165725
v 68.30957 49.17769 8.210162
v 68.455956 49.114174 8.329653
v 68.56565 49.137653 8.492179
v 68.60926 49.241833 8.654193
v 68.5751 49.3988 8.772283
v 68.472336 49.566498 8.814806
v 68.32848 49.69999 8.770369
v 68.1821 49.763504 8.650878
v 67.72124 49.45221 8.81564
v 67.66811 49.353302 8.643701
v 67.6876 49.194454 8.514963
v 67.77447 49.018227 8.4639225
v 67.90545 48.87184 8.504256
v 68.04545 48.794518 8.625156
v 68.156944 48.806976 8.794229
v 68.21007 48.905884 8.966168
v 68.19059 49.06473 9.094907
v 68.103714 49.24096 9.1459465
v 67.97273 49.387344 9.105613
v 67.83274 49.46467 8.984713
v 67.314575 49.227562 9.041847
v 67.28861 49.133793 8.869422
v 67.32149 48.975147 8.74557
v 67.4044 48.79414 8.70348
v 67.515144 48.639267 8.754427
v 67.62403 48.552025 8.884762
v 67.70189 48.555798 9.059561
v 67.72786 48.649567 9.231987
v 67.69498 48.80821 9.355838
v 67.61206 48.98922 9.397929
v 67.50132 49.144093 9.346981
v 67.39243 49.231335 9.216646
v 66.80824 48.9498 9.065997
v 66.79162 48.82081 8.923782
v 66.83366 48.642227 8.844719
v 66.92309 48.461906 8.849991
v 67.03595 48.32816 8.938186
v 67.142 48.27683 9.085671
v 67.21283 48.321663 9.25293
v 67.22945 48.450653 9.395144
v 67.18741 48.629234 9.474208
v 67.097984 48.80956 9.468936
v 66.98512 48.943302 9.380741
v 66.87907 48.994637 9.233255
v 66.400246 48.753307 9.367647
v 66.39059 48.60009 9.231175
v 66.43522 48.40992 9.165432
v 66.522194 48.233757 9.188034
v 66.6282 48.118805 9.292923
v 66.72483 48.09586 9.451997
v 66.786194 48.171074 9.622629
v 66.79586 48.324295 9.759101
v 66.75123 48.51446 9.824844
v 66.66425 48.690624 9.802243
v 66.55825 48.80558 9.697353
v 66.46162 48.82852 9.5382805
v 65.85224 48.53644 9.447696
v 65.83012 48.357365 9.340962
v 65.87084 48.1602 9.3092575
v 65.96349 47.99777 9.361076
v 66.08326 47.9136 9.482535
v 66.19804 47.93025 9.6410885
v 66.27708 48.043247 9.794251
v 66.299194 48.222324 9.900986
v 66.25848 48.419495 9.93269
v 66.16582 48.581924 9.880871
v 66.04606 48.666092 9.759412
v 65.931274 48.649445 9.600859
v 65.54274 48.507214 9.926879
v 65.479645 48.327442 9.863761
v 65.50141 48.13135 9.834718
v 65.60222 47.97148 9.847529
v 65.75505 47.890667 9.898764
v 65.918945 47.910564 9.974693
v 66.05 48.025845 10.054972
v 66.11309 48.205616 10.11809
v 66.091324 48.401707 10.147134
v 65.99052 48.56158 10.134322
v 65.83769 48.64239 10.083087
v 65.67379 48.622494 10.007157
v 65.75329 48.262787 10.144741
usemtl mat_51
s 1
f 51 51 52
f 52 51 53
f 51 51 53
f 53 51 54
f 51 51 54
f 54 51 55
f 51 51 55
f 55 51 56
f 51 51 56
f 56 51 57
f 51 51 57
f 57 51 58
f 51 51 58
f 58 51 59
f 51 51 59
f 59 51 60
f 51 51 60
f 60 51 61
f 51 51 61
f 61 51 62
f 51 51 62
f 62 51 63
f 51 51 63
f 63 51 52
f 52 53 64
f 64 53 65
f 53 54 65
f 65 54 66
f 54 55 66
f 66 55 67
f 55 56 67
f 67 56 68
f 56 57 68
f 68 57 69
f 57 58 69
f 69 58 70
f 58 59 70
f 70 59 71
f 59 60 71
f 71 60 72
f 60 61 72
f 72 61 73
f 61 62 73
f 73 62 74
f 62 63 74
f 74 63 75
f 63 52 75
f 75 52 64
f 64 65 76
f 76 65 77
f 65 66 77
f 77 66 78
f 66 67 78
f 78 67 79
f 67 68 79
f 79 68 80
f 68 69 80
f 80 69 81
f 69 70 81
f 81 70 82
f 70 71 82
f 82 71 83
f 71 72 83
f 83 72 84
f 72 73 84
f 84 73 85
f 73 74 85
f 85 74 86
f 74 75 86
f 86 75 87
f 75 64 87
f 87 64 76
f 76 77 88
f 88 77 89
f 77 78 89
f 89 78 90
f 78 79 90
f 90 79 91
f 79 80 91
f 91 80 92
f 80 81 92
f 92 81 93
f 81 82 93
f 93 82 94
f 82 83 94
f 94 83 95
f 83 84 95
f 95 84 96
f 84 85 96
f 96 85 97
f 85 86 97
f 97 86 98
f 86 87 98
f 98 87 99
f 87 76 99
f 99 76 88
f 88 89 100
f 100 89 101
f 89 90 101
f 101 90 102
f 90 91 102
f 102 91 103
f 91 92 103
f 103 92 104
f 92 93 104
f 104 93 105
f 93 94 105
f 105 94 106
f 94 95 106
f 106 95 107
f 95 96 107
f 107 96 108
f 96 97 108
f 108 97 109
f 97 98 109
f 109 98 110
f 98 99 110
f 110 99 111
f 99 88 111
f 111 88 100
f 100 101 112
f 112 101 113
f 101 102 113
f 113 102 114
f 102 103 114
f 114 103 115
f 103 104 115
f 115 104 116
f 104 105 116
f 116 105 117
f 105 106 117
f 117 106 118
f 106 107 118
f 118 107 119
f 107 108 119
f 119 108 120
f 108 109 120
f 120 109 121
f 109 110 121
f 121 110 122
f 110 111 122
f 122 111 123
f 111 100 123
f 123 100 112
f 112 113 124
f 124 113 125
f 113 114 125
f 125 114 126
f 114 115 126
f 126 115 127
f 115 116 127
f 127 116 128
f 116 117 128
f 128 117 129
f 117 118 129
f 129 118 130
f 118 119 130
f 130 119 131
f 119 120 131
f 131 120 132
f 120 121 132
f 132 121 133
f 121 122 133
f 133 122 134
f 122 123 134
f 134 123 135
f 123 112 135
f 135 112 124
f 124 125 136
f 136 125 136
f 125 126 136
f 136 126 136
f 126 127 136
f 136 127 136
f 127 128 136
f 136 128 136
f 128 129 136
f 136 129 136
f 129 130 136
f 136 130 136
f 130 131 136
f 136 131 136
f 131 132 136
f 136 132 136
f 132 133 136
f 136 133 136
f 133 134 136
f 136 134 136
f 134 135 136
f 136 135 136
f 135 124 136
f 136 124 136

g Path_(3)
v 66.956535 47.103146 8.5
v 67.254715 46.85288 8.5
v 67.21477 46.88641 8.305359
v 67.10562 46.978012 8.162871
v 66.956535 47.103146 8.110718
v 66.80745 47.22828 8.162871
v 66.69831 47.31988 8.305359
v 66.65836 47.353413 8.5
v 66.69831 47.31988 8.694641
v 66.80745 47.22828 8.837129
v 66.956535 47.103146 8.889282
v 67.10562 46.978012 8.837129
v 67.21477 46.88641 8.694641
v 67.59246 47.25901 8.5
v 67.54905 47.28791 8.305359
v 67.43044 47.366867 8.162871
v 67.26842 47.474728 8.110718
v 67.10639 47.58259 8.162871
v 66.987785 47.661545 8.305359
v 66.944374 47.690445 8.5
v 66.987785 47.661545 8.694641
v 67.10639 47.58259 8.837129
v 67.26842 47.474728 8.889282
v 67.43044 47.366867 8.837129
v 67.54905 47.28791 8.694641
v 67.84182 47.73736 8.5
v 67.79481 47.75993 8.305359
v 67.66635 47.821594 8.162871
v 67.49088 47.90583 8.110718
v 67.315414 47.99007 8.162871
v 67.186966 48.051735 8.305359
v 67.139946 48.074306 8.5
v 67.186966 48.051735 8.694641
v 67.315414 47.99007 8.837129
v 67.49088 47.90583 8.889282
v 67.66635 47.821594 8.837129
v 67.79481 47.75993 8.694641
v 68.049355 48.203884 8.5
v 68.00096 48.22333 8.305359
v 67.86875 48.27646 8.162871
v 67.68815 48.349037 8.110718
v 67.507545 48.42161 8.162871
v 67.37533 48.474743 8.305359
v 67.326935 48.494186 8.5
v 67.37533 48.474743 8.694641
v 67.507545 48.42161 8.837129
v 67.68815 48.349037 8.889282
v 67.86875 48.27646 8.837129
v 68.00096 48.22333 8.694641
v 68.19106 48.613506 8.5
v 68.14569 48.63923 8.305359
v 68.021736 48.709503 8.162871
v 67.85242 48.805496 8.110718
v 67.6831 48.901493 8.162871
v 67.55914 48.971767 8.305359
v 67.51377 48.99749 8.5
v 67.55914 48.971767 8.694641
v 67.6831 48.901493 8.837129
v 67.85242 48.805496 8.889282
v 68.021736 48.709503 8.837129
v 68.14569 48.63923 8.694641
v 68.487755 48.971226 8.5
v 68.44381 48.999313 8.305359
v 68.323746 49.076042 8.162871
v 68.15974 49.18086 8.110718
v 67.99573 49.285675 8.162871
v 67.87567 49.362404 8.305359
v 67.83172 49.39049 8.5
v 67.87567 49.362404 8.694641
v 67.99573 49.285675 8.837129
v 68.15974 49.18086 8.889282
v 68.323746 49.076042 8.837129
v 68.44381 48.999313 8.694641
v 68.69895 49.4072 8.5
v 68.65505 49.435364 8.305359
v 68.535126 49.512306 8.162871
v 68.37131 49.617416 8.110718
v 68.20748 49.722523 8.162871
v 68.087555 49.799465 8.305359
v 68.04366 49.82763 8.5
v 68.087555 49.799465 8.694641
v 68.20748 49.722523 8.837129
v 68.37131 49.617416 8.889282
v 68.535126 49.512306 8.837129
v 68.65505 49.435364 8.694641
v 68.970406 49.732483 8.5
v 68.931496 49.76721 8.305359
v 68.82518 49.862083 8.162871
v 68.67996 49.99168 8.110718
v 68.53474 50.121277 8.162871
v 68.42843 50.216152 8.305359
v 68.38952 50.250877 8.5
v 68.42843 50.216152 8.694641
v 68.53474 50.121277 8.837129
v 68.67996 49.99168 8.889282
v 68.82518 49.862083 8.837129
v 68.931496 49.76721 8.694641
v 69.30858 50.083035 8.5
v 69.26949 50.117565 8.305359
v 69.162704 50.2119 8.162871
v 69.01683 50.340763 8.110718
v 68.87096 50.46963 8.162871
v 68.764175 50.563965 8.305359
v 68.72508 50.598495 8.5
v 68.764175 50.563965 8.694641
v 68.87096 50.46963 8.837129
v 69.01683 50.340763 8.889282
v 69.162704 50.2119 8.837129
v 69.26949 50.117565 8.694641
v 69.6447 50.50083 8.5
v 69.601425 50.52994 8.305359
v 69.4832 50.609474 8.162871
v 69.3217 50.718117 8.110718
v 69.1602 50.826763 8.162871
v 69.04198 50.906296 8.305359
v 68.9987 50.935406 8.5
v 69.04198 50.906296 8.694641
v 69.1602 50.826763 8.837129
v 69.3217 50.718117 8.889282
v 69.4832 50.609474 8.837129
v 69.601425 50.52994 8.694641
v 69.9078 50.97538 8.5
v 69.86071 50.9978 8.305359
v 69.73206 51.05905 8.162871
v 69.55633 51.142727 8.110718
v 69.38059 51.226402 8.162871
v 69.25194 51.28766 8.305359
v 69.20485 51.310078 8.5
v 69.25194 51.28766 8.694641
v 69.38059 51.226402 8.837129
v 69.55633 51.142727 8.889282
v 69.73206 51.05905 8.837129
v 69.86071 50.9978 8.694641
v 70.09914 51.447086 8.5
v 70.05076 51.46657 8.305359
v 69.91859 51.51981 8.162871
v 69.738045 51.59253 8.110718
v 69.557495 51.665253 8.162871
v 69.42533 51.718487 8.305359
v 69.37695 51.737972 8.5
v 69.42533 51.718487 8.694641
v 69.557495 51.665253 8.837129
v 69.738045 51.59253 8.889282
v 69.91859 51.51981 8.837129
v 70.05076 51.46657 8.694641
v 70.23909 51.82141 8.5
v 70.19618 51.85106 8.305359
v 70.07896 51.93206 8.162871
v 69.91882 52.04271 8.110718
v 69.75869 52.153355 8.162871
v 69.641464 52.234356 8.305359
v 69.598564 52.264004 8.5
v 69.641464 52.234356 8.694641
v 69.75869 52.153355 8.837129
v 69.91882 52.04271 8.889282
v 70.07896 51.93206 8.837129
v 70.19618 51.85106 8.694641
v 70.55649 52.10112 8.5
v 70.518906 52.137283 8.305359
v 70.41622 52.236073 8.162871
v 70.27596 52.37103 8.110718
v 70.135704 52.50598 8.162871
v 70.03303 52.60477 8.305359
v 69.995445 52.640934 8.5
v 70.03303 52.60477 8.694641
v 70.135704 52.50598 8.837129
v 70.27596 52.37103 8.889282
v 70.41622 52.236073 8.837129
v 70.518906 52.137283 8.694641
v 70.90952 52.517807 8.5
v 70.86675 52.54765 8.305359
v 70.74989 52.629185 8.162871
v 70.59027 52.74056 8.110718
v 70.43064 52.851936 8.162871
v 70.31379 52.933468 8.305359
v 70.27102 52.96331 8.5
v 70.31379 52.933468 8.694641
v 70.43064 52.851936 8.837129
v 70.59027 52.74056 8.889282
v 70.74989 52.629185 8.837129
v 70.86675 52.54765 8.694641
v 71.14085 52.930603 8.5
v 71.099014 52.961754 8.305359
v 70.984726 53.04685 8.162871
v 70.82861 53.163094 8.110718
v 70.67249 53.27934 8.162871
v 70.55821 53.364437 8.305359
v 70.51638 53.395584 8.5
v 70.55821 53.364437 8.694641
v 70.67249 53.27934 8.837129
v 70.82861 53.163094 8.889282
v 70.984726 53.04685 8.837129
v 71.099014 52.961754 8.694641
v 71.47549 53.277603 8.5
v 71.4339 53.309082 8.305359
v 71.32029 53.395077 8.162871
v 71.1651 53.51255 8.110718
v 71.0099 53.630024 8.162871
v 70.89629 53.71602 8.305359
v 70.854706 53.747498 8.5
v 70.89629 53.71602 8.694641
v 71.0099 53.630024 8.837129
v 71.1651 53.51255 8.889282
v 71.32029 53.395077 8.837129
v 71.4339 53.309082 8.694641
v 71.71047 53.683674 8.5
v 71.67023 53.716843 8.305359
v 71.56027 53.807472 8.162871
v 71.41008 53.93127 8.110718
v 71.25988 54.05507 8.162871
v 71.14993 54.145695 8.305359
v 71.10969 54.178867 8.5
v 71.14993 54.145695 8.694641
v 71.25988 54.05507 8.837129
v 71.41008 53.93127 8.889282
v 71.56027 53.807472 8.837129
v 71.67023 53.716843 8.694641
v 72.07472 54.004086 8.5
v 72.04071 54.042747 8.307844
v 71.94781 54.148365 8.167177
v 71.820885 54.292645 8.115688
v 71.69397 54.43692 8.167177
v 71.60107 54.54254 8.307844
v 71.567055 54.5812 8.5
v 71.60107 54.54254 8.692156
v 71.69397 54.43692 8.832823
v 71.820885 54.292645 8.884312
v 71.94781 54.148365 8.832823
v 72.04071 54.042747 8.692156
v 71.77433 54.251686 8.5
usemtl mat_52
s 1
f 137 137 138
f 138 137 139
f 137 137 139
f 139 137 140
f 137 137 140
f 140 137 141
f 137 137 141
f 141 137 142
f 137 137 142
f 142 137 143
f 137 137 143
f 143 137 144
f 137 137 144
f 144 137 145
f 137 137 145
f 145 137 146
f 137 137 146
f 146 137 147
f 137 137 147
f 147 137 148
f 137 137 148
f 148 137 149
f 137 137 149
f 149 137 138
f 138 139 150
f 150 139 151
f 139 140 151
f 151 140 152
f 140 141 152
f 152 141 153
f 141 142 153
f 153 142 154
f 142 143 154
f 154 143 155
f 143 144 155
f 155 144 156
f 144 145 156
f 156 145 157
f 145 146 157
f 157 146 158
f 146 147 158
f 158 147 159
f 147 148 159
f 159 148 160
f 148 149 160
f 160 149 161
f 149 138 161
f 161 138 150
f 150 151 162
f 162 151 163
f 151 152 163
f 163 152 164
f 152 153 164
f 164 153 165
f 153 154 165
f 165 154 166
f 154 155 166
f 166 155 167
f 155 156 167
f 167 156 168
f 156 157 168
f 168 157 169
f 157 158 169
f 169 158 170
f 158 159 170
f 170 159 171
f 159 160 171
f 171 160 172
f 160 161 172
f 172 161 173
f 161 150 173
f 173 150 162
f 162 163 174
f 174 163 175
f 163 164 175
f 175 164 176
f 164 165 176
f 176 165 177
f 165 166 177
f 177 166 178
f 166 167 178
f 178 167 179
f 167 168 179
f 179 168 180
f 168 169 180
f 180 169 181
f 169 170 181
f 181 170 182
f 170 171 182
f 182 171 183
f 171 172 183
f 183 172 184
f 172 173 184
f 184 173 185
f 173 162 185
f 185 162 174
f 174 175 186
f 186 175 187
f 175 176 187
f 187 176 188
f 176 177 188
f 188 177 189
f 177 178 189
f 189 178 190
f 178 179 190
f 190 179 191
f 179 180 191
f 191 180 192
f 180 181 192
f 192 181 193
f 181 182 193
f 193 182 194
f 182 183 194
f 194 183 195
f 183 184 195
f 195 184 196
f 184 185 196
f 196 185 197
f 185 174 197
f 197 174 186
f 186 187 198
f 198 187 199
f 187 188 199
f 199 188 200
f 188 189 200
f 200 189 201
f 189 190 201
f 201 190 202
f 190 191 202
f 202 191 203
f 191 192 203
f 203 192 204
f 192 193 204
f 204 193 205
f 193 194 205
f 205 194 206
f 194 195 206
f 206 195 207
f 195 196 207
f 207 196 208
f 196 197 208
f 208 197 209
f 197 186 209
f 209 186 198
f 198 199 210
f 210 199 211
f 199 200 211
f 211 200 212
f 200 201 212
f 212 201 213
f 201 202 213
f 213 202 214
f 202 203 214
f 214 203 215
f 203 204 215
f 215 204 216
f 204 205 216
f 216 205 217
f 205 206 217
f 217 206 218
f 206 207 218
f 218 207 219
f 207 208 219
f 219 208 220
f 208 209 220
f 220 209 221
f 209 198 221
f 221 198 210
f 210 211 222
f 222 211 223
f 211 212 223
f 223 212 224
f 212 213 224
f 224 213 225
f 213 214 225
f 225 214 226
f 214 215 226
f 226 215 227
f 215 216 227
f 227 216 228
f 216 217 228
f 228 217 229
f 217 218 229
f 229 218 230
f 218 219 230
f 230 219 231
f 219 220 231
f 231 220 232
f 220 221 232
f 232 221 233
f 221 210 233
f 233 210 222
f 222 223 234
f 234 223 235
f 223 224 235
f 235 224 236
f 224 225 236
f 236 225 237
f 225 226 237
f 237 226 238
f 226 227 238
f 238 227 239
f 227 228 239
f 239 228 240
f 228 229 240
f 240 229 241
f 229 230 241
f 241 230 242
f 230 231 242
f 242 231 243
f 231 232 243
f 243 232 244
f 232 233 244
f 244 233 245
f 233 222 245
f 245 222 234
f 234 235 246
f 246 235 247
f 235 236 247
f 247 236 248
f 236 237 248
f 248 237 249
f 237 238 249
f 249 238 250
f 238 239 250
f 250 239 251
f 239 240 251
f 251 240 252
f 240 241 252
f 252 241 253
f 241 242 253
f 253 242 254
f 242 243 254
f 254 243 255
f 243 244 255
f 255 244 256
f 244 245 256
f 256 245 257
f 245 234 257
f 257 234 246
f 246 247 258
f 258 247 259
f 247 248 259
f 259 248 260
f 248 249 260
f 260 249 261
f 249 250 261
f 261 250 262
f 250 251 262
f 262 251 263
f 251 252 263
f 263 252 264
f 252 253 264
f 264 253 265
f 253 254 265
f 265 254 266
f 254 255 266
f 266 255 267
f 255 256 267
f 267 256 268
f 256 257 268
f 268 257 269
f 257 246 269
f 269 246 258
f 258 259 270
f 270 259 271
f 259 260 271
f 271 260 272
f 260 261 272
f 272 261 273
f 261 262 273
f 273 262 274
f 262 263 274
f 274 263 275
f 263 264 275
f 275 264 276
f 264 265 276
f 276 265 277
f 265 266 277
f 277 266 278
f 266 267 278
f 278 267 279
f 267 268 279
f 279 268 280
f 268 269 280
f 280 269 281
f 269 258 281
f 281 258 270
f 270 271 282
f 282 271 283
f 271 272 283
f 283 272 284
f 272 273 284
f 284 273 285
f 273 274 285
f 285 274 286
f 274 275 286
f 286 275 287
f 275 276 287
f 287 276 288
f 276 277 288
f 288 277 289
f 277 278 289
f 289 278 290
f 278 279 290
f 290 279 291
f 279 280 291
f 291 280 292
f 280 281 292
f 292 281 293
f 281 270 293
f 293 270 282
f 282 283 294
f 294 283 295
f 283 284 295
f 295 284 296
f 284 285 296
f 296 285 297
f 285 286 297
f 297 286 298
f 286 287 298
f 298 287 299
f 287 288 299
f 299 288 300
f 288 289 300
f 300 289 301
f 289 290 301
f 301 290 302
f 290 291 302
f 302 291 303
f 291 292 303
f 303 292 304
f 292 293 304
f 304 293 305
f 293 282 305
f 305 282 294
f 294 295 306
f 306 295 307
f 295 296 307
f 307 296 308
f 296 297 308
f 308 297 309
f 297 298 309
f 309 298 310
f 298 299 310
f 310 299 311
f 299 300 311
f 311 300 312
f 300 301 312
f 312 301 313
f 301 302 313
f 313 302 314
f 302 303 314
f 314 303 315
f 303 304 315
f 315 304 316
f 304 305 316
f 316 305 317
f 305 294 317
f 317 294 306
f 306 307 318
f 318 307 319
f 307 308 319
f 319 308 320
f 308 309 320
f 320 309 321
f 309 310 321
f 321 310 322
f 310 311 322
f 322 311 323
f 311 312 323
f 323 312 324
f 312 313 324
f 324 313 325
f 313 314 325
f 325 314 326
f 314 315 326
f 326 315 327
f 315 316 327
f 327 316 328
f 316 317 328
f 328 317 329
f 317 306 329
f 329 306 318
f 318 319 330
f 330 319 331
f 319 320 331
f 331 320 332
f 320 321 332
f 332 321 333
f 321 322 333
f 333 322 334
f 322 323 334
f 334 323 335
f 323 324 335
f 335 324 336
f 324 325 336
f 336 325 337
f 325 326 337
f 337 326 338
f 326 327 338
f 338 327 339
f 327 328 339
f 339 328 340
f 328 329 340
f 340 329 341
f 329 318 341
f 341 318 330
f 330 331 342
f 342 331 343
f 331 332 343
f 343 332 344
f 332 333 344
f 344 333 345
f 333 334 345
f 345 334 346
f 334 335 346
f 346 335 347
f 335 336 347
f 347 336 348
f 336 337 348
f 348 337 349
f 337 338 349
f 349 338 350
f 338 339 350
f 350 339 351
f 339 340 351
f 351 340 352
f 340 341 352
f 352 341 353
f 341 330 353
f 353 330 342
f 342 343 354
f 354 343 355
f 343 344 355
f 355 344 356
f 344 345 356
f 356 345 357
f 345 346 357
f 357 346 358
f 346 347 358
f 358 347 359
f 347 348 359
f 359 348 360
f 348 349 360
f 360 349 361
f 349 350 361
f 361 350 362
f 350 351 362
f 362 351 363
f 351 352 363
f 363 352 364
f 352 353 364
f 364 353 365
f 353 342 365
f 365 342 354
f 354 355 366
f 366 355 366
f 355 356 366
f 366 356 366
f 356 357 366
f 366 357 366
f 357 358 366
f 366 358 366
f 358 359 366
f 366 359 366
f 359 360 366
f 366 360 366
f 360 361 366
f 366 361 366
f 361 362 366
f 366 362 366
f 362 363 366
f 366 363 366
f 363 364 366
f 366 364 366
f 364 365 366
f 366 365 366
f 365 354 366
f 366 354 366

g Path_(0)
v 65.98333 48.465633 10.5
v 65.70807 48.7409 10.5
v 65.82482 48.783897 10.341494
v 65.984055 48.74162 10.225459
v 66.14309 48.62539 10.182987
v 66.259315 48.466354 10.225459
v 66.3016 48.307125 10.341494
v 66.2586 48.19037 10.5
v 66.14184 48.14737 10.658506
v 65.98261 48.189648 10.774541
v 65.82358 48.305878 10.817013
v 65.707344 48.464912 10.774541
v 65.66507 48.62414 10.658506
v 65.26753 48.30036 10.055993
v 65.35078 48.309853 9.87273
v 65.48547 48.243042 9.738572
v 65.63554 48.117832 9.689467
v 65.76074 47.967777 9.738572
v 65.82755 47.83308 9.87273
v 65.81806 47.749836 10.055993
v 65.73482 47.740345 10.239256
v 65.60012 47.807156 10.373414
v 65.450066 47.932365 10.422519
v 65.32485 48.08242 10.373414
v 65.25805 48.217117 10.239256
v 64.72782 47.76065 10.003978
v 64.75149 47.710556 9.810236
v 64.84257 47.60013 9.668407
v 64.976654 47.458958 9.616494
v 65.11783 47.324867 9.668407
v 65.22826 47.233788 9.810236
v 65.27835 47.210125 10.003978
v 65.254684 47.260216 10.19772
v 65.16361 47.370647 10.339548
v 65.02952 47.511818 10.391461
v 64.88834 47.64591 10.339548
v 64.777916 47.736988 10.19772
v 64.21357 47.244823 10.228281
v 64.18821 47.16673 10.044261
v 64.241135 47.033955 9.902221
v 64.35816 46.882076 9.840221
v 64.50793 46.751793 9.874875
v 64.65031 46.67801 9.996896
v 64.74715 46.680496 10.17359
v 64.77251 46.75859 10.357611
v 64.71958 46.891365 10.49965
v 64.602554 47.04324 10.56165
v 64.45279 47.173527 10.526997
v 64.31041 47.24731 10.404975
v 63.748535 46.77118 10.639038
v 63.729946 46.73278 10.441969
v 63.78497 46.628517 10.2781925
v 63.89886 46.48633 10.191591
v 64.0411 46.34431 10.205371
v 64.173584 46.24052 10.31584
v 64.2608 46.202766 10.493397
v 64.279396 46.241165 10.690466
v 64.22437 46.345425 10.854242
v 64.11048 46.487617 10.940843
v 63.96824 46.629635 10.927063
v 63.83576 46.733425 10.816595
v 63.19411 46.25118 10.531077
v 63.221867 46.231777 10.332631
v 63.311413 46.14021 10.177255
v 63.438747 46.00101 10.106581
v 63.569756 45.851482 10.139545
v 63.669334 45.73169 10.267318
v 63.7108 45.67373 10.45566
v 63.68304 45.693134 10.654106
v 63.5935 45.784702 10.809483
v 63.46616 45.923897 10.8801565
v 63.33515 46.073425 10.847191
v 63.235577 46.19322 10.7194195
v 62.579067 45.7392 10.518478
v 62.61171 45.707844 10.32212
v 62.711884 45.613834 10.174698
v 62.852745 45.482365 10.115715
v 62.996555 45.348663 10.1609745
v 63.104774 45.248554 10.29835
v 63.14841 45.208862 10.491032
v 63.115765 45.240223 10.687389
v 63.015594 45.33423 10.834811
v 62.87473 45.4657 10.893794
v 62.730923 45.5994 10.848535
v 62.622704 45.69951 10.71116
v 62.093044 45.063477 10.4668255
v 62.150143 45.026966 10.277025
v 62.27911 44.943577 10.146479
v 62.445393 44.835663 10.110166
v 62.60443 44.732132 10.177815
v 62.713615 44.66073 10.331303
v 62.743687 44.640583 10.5295
v 62.686584 44.677097 10.7193
v 62.557617 44.760483 10.849847
v 62.391335 44.8684 10.88616
v 62.232296 44.97193 10.81851
v 62.123116 45.043335 10.665023
v 61.708324 44.396595 10.425597
v 61.77224 44.331955 10.247006
v 61.9055 44.229893 10.138923
v 62.072395 44.117756 10.130307
v 62.228207 44.025593 10.223467
v 62.331192 43.978096 10.393441
v 62.35375 43.987995 10.594686
v 62.289833 44.05263 10.773276
v 62.156574 44.154694 10.88136
v 61.989677 44.26683 10.8899765
v 61.833862 44.358994 10.796816
v 61.73088 44.40649 10.626842
v 61.274445 43.82412 10.614135
v 61.250237 43.68045 10.476284
v 61.315365 43.51286 10.389024
v 61.452377 43.366245 10.375734
v 61.624565 43.279896 10.439977
v 61.78578 43.276947 10.564538
v 61.89284 43.358192 10.716042
v 61.917046 43.501858 10.853892
v 61.851917 43.669453 10.941154
v 61.714905 43.816067 10.954443
v 61.54272 43.902412 10.8902
v 61.3815 43.90536 10.765638
v 61.0333 43.657955 11.351353
v 60.993675 43.47214 11.28197
v 61.052822 43.282505 11.242008
v 61.194897 43.139862 11.242176
v 61.38183 43.08243 11.282428
v 61.563526 43.125603 11.351977
v 61.69131 43.257805 11.432191
v 61.730934 43.44362 11.501574
v 61.671787 43.633255 11.541535
v 61.529713 43.7759 11.541368
v 61.34278 43.833332 11.501116
v 61.161083 43.79016 11.431566
v 60.82661 43.469612 12.044319
v 60.74587 43.317314 11.940013
v 60.760067 43.13162 11.86321
v 60.865402 42.962288 11.834489
v 61.03365 42.85469 11.861546
v 61.219723 42.837658 11.937132
v 61.37377 42.915752 12.040992
v 61.454514 43.06805 12.145298
v 61.44031 43.253746 12.222101
v 61.33498 43.423077 12.250822
v 61.166733 43.530678 12.223765
v 60.980656 43.54771 12.148179
v 60.520485 43.163326 12.678487
v 60.448864 43.030956 12.544488
v 60.46756 42.857826 12.443062
v 60.571564 42.69033 12.401385
v 60.733006 42.57335 12.430625
v 60.90863 42.538227 12.522947
v 61.051376 42.594376 12.653613
v 61.122997 42.726746 12.787612
v 61.1043 42.899876 12.889038
v 61.000298 43.06737 12.930716
v 60.838856 43.184353 12.901475
v 60.66323 43.219475 12.809154
v 60.086266 42.7285 13.130942
v 60.05394 42.60367 12.976017
v 60.106216 42.441067 12.869012
v 60.229088 42.284267 12.838598
v 60.389626 42.175278 12.892925
v 60.544823 42.14331 13.017437
v 60.653084 42.196922 13.17877
v 60.68541 42.32176 13.333694
v 60.633133 42.48436 13.440701
v 60.510265 42.64116 13.471114
v 60.349724 42.75015 13.416787
v 60.19453 42.782116 13.292275
v 59.63454 42.294575 13.495628
v 59.60698 42.1717 13.342873
v 59.65708 42.00569 13.243562
v 59.771423 41.841034 13.224304
v 59.919365 41.721848 13.290261
v 60.061268 41.680065 13.423759
v 60.159103 41.726887 13.589028
v 60.186665 41.849762 13.741783
v 60.136562 42.01577 13.841095
v 60.022224 42.180428 13.860352
v 59.874283 42.299614 13.7943945
v 59.73238 42.341396 13.660896
v 59.166714 41.970737 13.822314
v 59.13819 41.82833 13.672538
v 59.167847 41.640297 13.592645
v 59.247738 41.457027 13.604045
v 59.35645 41.32762 13.703682
v 59.464863 41.286755 13.864859
v 59.54392 41.345383 14.044388
v 59.57244 41.48779 14.194165
v 59.542786 41.67582 14.274057
v 59.4629 41.859093 14.262657
v 59.354183 41.9885 14.16302
v 59.245773 42.02936 14.001843
v 58.42024 41.859932 14.152931
v 58.359776 41.70368 14.02999
v 58.378674 41.51076 13.959927
v 58.471874 41.332874 13.961514
v 58.6144 41.21768 14.0343275
v 58.768063 41.19605 14.158856
v 58.89169 41.273777 14.301733
v 58.952152 41.43003 14.424674
v 58.93325 41.622948 14.494738
v 58.84005 41.800835 14.49315
v 58.697525 41.916027 14.420337
v 58.54386 41.937656 14.295808
v 58.270855 41.620068 14.917906
v 58.147884 41.47994 14.85915
v 58.113297 41.289013 14.811254
v 58.176365 41.098454 14.787052
v 58.32019 40.959316 14.79303
v 58.50623 40.908882 14.827584
v 58.68464 40.96067 14.881457
v 58.807613 41.1008 14.940214
v 58.842197 41.291725 14.98811
v 58.77913 41.48229 15.012311
v 58.635307 41.621426 15.006333
v 58.449265 41.671856 14.971779
v 58.010475 41.624542 15.470998
v 57.857456 41.50105 15.482346
v 57.780205 41.315144 15.493846
v 57.799423 41.116642 15.502418
v 57.909958 40.958725 15.505762
v 58.082195 40.883717 15.502985
v 58.26998 40.91171 15.494829
v 58.423 41.0352 15.483481
v 58.500248 41.221104 15.471981
v 58.48103 41.41961 15.463409
v 58.370495 41.577522 15.460065
v 58.19826 41.652534 15.462842
v 57.854973 41.78417 15.964303
v 57.6882 41.67187 16.026377
v 57.59142 41.498394 16.135761
v 57.590565 41.31022 16.263144
v 57.68586 41.15777 16.374395
v 57.851776 41.08189 16.439705
v 58.043854 41.102917 16.441574
v 58.210625 41.21521 16.3795
v 58.307407 41.388687 16.270117
v 58.30826 41.576862 16.142733
v 58.212967 41.729313 16.03148
v 58.04705 41.805195 15.966171
v 57.650726 42.076294 16.955673
v 57.490284 41.959045 17.037752
v 57.38118 41.795662 17.167093
v 57.35265 41.62993 17.309044
v 57.41234 41.50625 17.425566
v 57.544254 41.45776 17.48544
v 57.713047 41.497463 17.47262
v 57.87349 41.61471 17.390543
v 57.982594 41.778095 17.2612
v 58.011124 41.94383 17.11925
v 57.951435 42.06751 17.002728
v 57.819523 42.115993 16.942854
v 57.103832 42.588562 17.266851
v 56.94397 42.479347 17.291056
v 56.844246 42.304253 17.369331
v 56.831387 42.110203 17.480703
v 56.908833 41.94919 17.59533
v 57.055836 41.864353 17.682497
v 57.233006 41.87843 17.71885
v 57.39287 41.987648 17.694643
v 57.49259 42.16274 17.61637
v 57.505455 42.356792 17.504997
v 57.428005 42.517807 17.39037
v 57.281002 42.602642 17.303202
v 56.99902 42.510292 18.025269
v 56.820404 42.42541 17.995857
v 56.707397 42.26053 17.983068
v 56.69028 42.059826 17.990328
v 56.77364 41.877075 18.015692
v 56.93514 41.761246 18.052362
v 57.131504 41.74338 18.090515
v 57.310123 41.82826 18.119926
v 57.42313 41.99314 18.132715
v 57.440247 42.193848 18.125456
v 57.356888 42.3766 18.100092
v 57.19539 42.492424 18.063421
v 56.746853 42.588165 18.831686
v 56.589977 42.47615 18.767056
v 56.503876 42.295612 18.726454
v 56.511623 42.09492 18.72076
v 56.61114 41.927853 18.751503
v 56.775764 41.839176 18.81044
v 56.961384 41.85265 18.881783
v 57.118263 41.96466 18.946415
v 57.204365 42.145203 18.987017
v 57.196617 42.345894 18.992708
v 57.0971 42.51296 18.961967
v 56.932472 42.601635 18.903028
v 56.409702 42.600212 19.62977
v 56.28333 42.514343 19.5425
v 56.209076 42.349094 19.47042
v 56.206833 42.14874 19.43285
v 56.277203 41.96697 19.43985
v 56.401333 41.85249 19.489546
v 56.54596 41.835968 19.568624
v 56.67233 41.921837 19.655895
v 56.746586 42.08709 19.727972
v 56.74883 42.28744 19.765545
v 56.678455 42.46921 19.758545
v 56.55433 42.583694 19.708847
v 55.87584 42.461037 20.042936
v 55.736485 42.495964 19.905422
v 55.62121 42.429913 19.75013
v 55.5609 42.280582 19.618668
v 55.571716 42.08799 19.546263
v 55.65076 41.903736 19.552313
v 55.776855 41.77719 19.6352
v 55.91621 41.742264 19.772713
v 56.031487 41.808315 19.928007
v 56.091797 41.957645 20.059467
v 56.08098 42.150238 20.131874
v 56.001934 42.33449 20.125822
v 55.46309 42.2355 20.524818
v 55.276623 42.23108 20.466118
v 55.124023 42.12817 20.390524
v 55.046173 41.954346 20.318293
v 55.06394 41.756184 20.268776
v 55.172558 41.58678 20.255243
v 55.342922 41.491524 20.28132
v 55.52939 41.495945 20.340021
v 55.681988 41.598854 20.415615
v 55.75984 41.77268 20.487846
v 55.742073 41.97084 20.537363
v 55.633453 42.140247 20.550896
v 55.40164 42.22577 21.194576
v 55.2025 42.232986 21.167027
v 55.025394 42.13881 21.14541
v 54.917786 41.968475 21.13552
v 54.908504 41.767624 21.140007
v 55.000042 41.590073 21.157665
v 55.167862 41.483395 21.183767
v 55.367004 41.476177 21.211317
v 55.54411 41.570354 21.232931
v 55.65172 41.74069 21.24282
v 55.661 41.94154 21.238337
v 55.569466 42.11909 21.220676
v 55.388912 42.3022 21.96714
v 55.196922 42.360973 21.979368
v 55.000668 42.315937 22.000887
v 54.85273 42.179165 22.025932
v 54.79275 41.9873 22.047792
v 54.8368 41.79176 22.06061
v 54.973076 41.644928 22.060951
v 55.165066 41.58616 22.048723
v 55.36132 41.63119 22.027205
v 55.50926 41.767967 22.00216
v 55.569237 41.959827 21.980299
v 55.52519 42.155373 21.967482
v 55.469334 42.26005 22.758375
v 55.295982 42.36266 22.750525
v 55.09496 42.366432 22.727537
v 54.920128 42.270367 22.69557
v 54.818333 42.1002 22.66319
v 54.816856 41.90153 22.639074
v 54.916084 41.72759 22.629683
v 55.089436 41.624985 22.637533
v 55.29046 41.62121 22.66052
v 55.46529 41.717274 22.692488
v 55.56708 41.88744 22.724867
v 55.56856 42.086113 22.748983
v 55.27637 42.046688 23.578505
v 55.083836 42.105286 23.556976
v 54.88971 42.06199 23.50902
v 54.746006 41.928394 23.447487
v 54.69123 41.7403 23.388865
v 54.740063 41.548107 23.34886
v 54.879414 41.403316 23.338192
v 55.07195 41.344715 23.35972
v 55.26608 41.388016 23.407675
v 55.409782 41.52161 23.46921
v 55.464554 41.7097 23.527832
v 55.415726 41.901894 23.567837
v 55.210094 42.012535 24.295216
v 55.0208 42.06537 24.266258
v 54.831047 42.0139 24.227797
v 54.69168 41.871914 24.190138
v 54.640038 41.67746 24.163372
v 54.689964 41.48264 24.15467
v 54.828075 41.339653 24.166367
v 55.01737 41.286816 24.195324
v 55.207123 41.338287 24.233786
v 55.346493 41.48027 24.271444
v 55.398132 41.67473 24.29821
v 55.34821 41.86955 24.306911
v 54.899345 42.071236 25.038729
v 54.716057 42.11954 25.018526
v 54.537647 42.06389 24.99136
v 54.41192 41.919186 24.964508
v 54.372566 41.72421 24.945166
v 54.430134 41.5312 24.938515
v 54.56919 41.391876 24.946339
v 54.75248 41.34357 24.96654
v 54.93089 41.399223 24.993708
v 55.056618 41.543926 25.02056
v 55.09597 41.738907 25.039902
v 55.038403 41.931915 25.046553
v 54.60289 41.870834 25.770048
v 54.414803 41.91989 25.714193
v 54.24001 41.87148 25.623652
v 54.12535 41.73857 25.52268
v 54.10155 41.55678 25.438337
v 54.17498 41.374817 25.393223
v 54.325966 41.241436 25.399424
v 54.514057 41.19238 25.455278
v 54.688847 41.24079 25.545822
v 54.803505 41.3737 25.646791
v 54.82731 41.55549 25.731134
v 54.75388 41.737453 25.776249
v 54.359333 41.507156 26.397316
v 54.170406 41.553528 26.348337
v 53.9989 41.508884 26.249002
v 53.89077 41.38518 26.125929
v 53.874985 41.215572 26.012094
v 53.95578 41.045494 25.938002
v 54.1115 40.92053 25.923502
v 54.300426 40.874153 25.97248
v 54.47193 40.9188 26.071815
v 54.580063 41.0425 26.19489
v 54.595848 41.212112 26.308723
v 54.515053 41.382187 26.382816
v 54.220413 41.19142 26.216888
usemtl mat_53
s 1
f 367 367 368
f 368 367 369
f 367 367 369
f 369 367 370
f 367 367 370
f 370 367 371
f 367 367 371
f 371 367 372
f 367 367 372
f 372 367 373
f 367 367 373
f 373 367 374
f 367 367 374
f 374 367 375
f 367 367 375
f 375 367 376
f 367 367 376
f 376 367 377
f 367 367 377
f 377 367 378
f 367 367 378
f 378 367 379
f 367 367 379
f 379 367 368
f 368 369 380
f 380 369 381
f 369 370 381
f 381 370 382
f 370 371 382
f 382 371 383
f 371 372 383
f 383 372 384
f 372 373 384
f 384 373 385
f 373 374 385
f 385 374 386
f 374 375 386
f 386 375 387
f 375 376 387
f 387 376 388
f 376 377 388
f 388 377 389
f 377 378 389
f 389 378 390
f 378 379 390
f 390 379 391
f 379 368 391
f 391 368 380
f 380 381 392
f 392 381 393
f 381 382 393
f 393 382 394
f 382 383 394
f 394 383 395
f 383 384 395
f 395 384 396
f 384 385 396
f 396 385 397
f 385 386 397
f 397 386 398
f 386 387 398
f 398 387 399
f 387 388 399
f 399 388 400
f 388 389 400
f 400 389 401
f 389 390 401
f 401 390 402
f 390 391 402
f 402 391 403
f 391 380 403
f 403 380 392
f 392 393 404
f 404 393 405
f 393 394 405
f 405 394 406
f 394 395 406
f 406 395 407
f 395 396 407
f 407 396 408
f 396 397 408
f 408 397 409
f 397 398 409
f 409 398 410
f 398 399 410
f 410 399 411
f 399 400 411
f 411 400 412
f 400 401 412
f 412 401 413
f 401 402 413
f 413 402 414
f 402 403 414
f 414 403 415
f 403 392 415
f 415 392 404
f 404 405 416
f 416 405 417
f 405 406 417
f 417 406 418
f 406 407 418
f 418 407 419
f 407 408 419
f 419 408 420
f 408 409 420
f 420 409 421
f 409 410 421
f 421 410 422
f 410 411 422
f 422 411 423
f 411 412 423
f 423 412 424
f 412 413 424
f 424 413 425
f 413 414 425
f 425 414 426
f 414 415 426
f 426 415 427
f 415 404 427
f 427 404 416
f 416 417 428
f 428 417 429
f 417 418 429
f 429 418 430
f 418 419 430
f 430 419 431
f 419 420 431
f 431 420 432
f 420 421 432
f 432 421 433
f 421 422 433
f 433 422 434
f 422 423 434
f 434 423 435
f 423 424 435
f 435 424 436
f 424 425 436
f 436 425 437
f 425 426 437
f 437 426 438
f 426 427 438
f 438 427 439
f 427 416 439
f 439 416 428
f 428 429 440
f 440 429 441
f 429 430 441
f 441 430 442
f 430 431 442
f 442 431 443
f 431 432 443
f 443 432 444
f 432 433 444
f 444 433 445
f 433 434 445
f 445 434 446
f 434 435 446
f 446 435 447
f 435 436 447
f 447 436 448
f 436 437 448
f 448 437 449
f 437 438 449
f 449 438 450
f 438 439 450
f 450 439 451
f 439 428 451
f 451 428 440
f 440 441 452
f 452 441 453
f 441 442 453
f 453 442 454
f 442 443 454
f 454 443 455
f 443 444 455
f 455 444 456
f 444 445 456
f 456 445 457
f 445 446 457
f 457 446 458
f 446 447 458
f 458 447 459
f 447 448 459
f 459 448 460
f 448 449 460
f 460 449 461
f 449 450 461
f 461 450 462
f 450 451 462
f 462 451 463
f 451 440 463
f 463 440 452
f 452 453 464
f 464 453 465
f 453 454 465
f 465 454 466
f 454 455 466
f 466 455 467
f 455 456 467
f 467 456 468
f 456 457 468
f 468 457 469
f 457 458 469
f 469 458 470
f 458 459 470
f 470 459 471
f 459 460 471
f 471 460 472
f 460 461 472
f 472 461 473
f 461 462 473
f 473 462 474
f 462 463 474
f 474 463 475
f 463 452 475
f 475 452 464
f 464 465 476
f 476 465 477
f 465 466 477
f 477 466 478
f 466 467 478
f 478 467 479
f 467 468 479
f 479 468 480
f 468 469 480
f 480 469 481
f 469 470 481
f 481 470 482
f 470 471 482
f 482 471 483
f 471 472 483
f 483 472 484
f 472 473 484
f 484 473 485
f 473 474 485
f 485 474 486
f 474 475 486
f 486 475 487
f 475 464 487
f 487 464 476
f 476 477 488
f 488 477 489
f 477 478 489
f 489 478 490
f 478 479 490
f 490 479 491
f 479 480 491
f 491 480 492
f 480 481 492
f 492 481 493
f 481 482 493
f 493 482 494
f 482 483 494
f 494 483 495
f 483 484 495
f 495 484 496
f 484 485 496
f 496 485 497
f 485 486 497
f 497 486 498
f 486 487 498
f 498 487 499
f 487 476 499
f 499 476 488
f 488 489 500
f 500 489 501
f 489 490 501
f 501 490 502
f 490 491 502
f 502 491 503
f 491 492 503
f 503 492 504
f 492 493 504
f 504 493 505
f 493 494 505
f 505 494 506
f 494 495 506
f 506 495 507
f 495 496 507
f 507 496 508
f 496 497 508
f 508 497 509
f 497 498 509
f 509 498 510
f 498 499 510
f 510 499 511
f 499 488 511
f 511 488 500
f 500 501 512
f 512 501 513
f 501 502 513
f 513 502 514
f 502 503 514
f 514 503 515
f 503 504 515
f 515 504 516
f 504 505 516
f 516 505 517
f 505 506 517
f 517 506 518
f 506 507 518
f 518 507 519
f 507 508 519
f 519 508 520
f 508 509 520
f 520 509 521
f 509 510 521
f 521 510 522
f 510 511 522
f 522 511 523
f 511 500 523
f 523 500 512
f 512 513 524
f 524 513 525
f 513 514 525
f 525 514 526
f 514 515 526
f 526 515 527
f 515 516 527
f 527 516 528
f 516 517 528
f 528 517 529
f 517 518 529
f 529 518 530
f 518 519 530
f 530 519 531
f 519 520 531
f 531 520 532
f 520 521 532
f 532 521 533
f 521 522 533
f 533 522 534
f 522 523 534
f 534 523 535
f 523 512 535
f 535 512 524
f 524 525 536
f 536 525 537
f 525 526 537
f 537 526 538
f 526 527 538
f 538 527 539
f 527 528 539
f 539 528 540
f 528 529 540
f 540 529 541
f 529 530 541
f 541 530 542
f 530 531 542
f 542 531 543
f 531 532 543
f 543 532 544
f 532 533 544
f 544 533 545
f 533 534 545
f 545 534 546
f 534 535 546
f 546 535 547
f 535 524 547
f 547 524 536
f 536 537 548
f 548 537 549
f 537 538 549
f 549 538 550
f 538 539 550
f 550 539 551
f 539 540 551
f 551 540 552
f 540 541 552
f 552 541 553
f 541 542 553
f 553 542 554
f 542 543 554
f 554 543 555
f 543 544 555
f 555 544 556
f 544 545 556
f 556 545 557
f 545 546 557
f 557 546 558
f 546 547 558
f 558 547 559
f 547 536 559
f 559 536 548
f 548 549 560
f 560 549 561
f 549 550 561
f 561 550 562
f 550 551 562
f 562 551 563
f 551 552 563
f 563 552 564
f 552 553 564
f 564 553 565
f 553 554 565
f 565 554 566
f 554 555 566
f 566 555 567
f 555 556 567
f 567 556 568
f 556 557 568
f 568 557 569
f 557 558 569
f 569 558 570
f 558 559 570
f 570 559 571
f 559 548 571
f 571 548 560
f 560 561 572
f 572 561 573
f 561 562 573
f 573 562 574
f 562 563 574
f 574 563 575
f 563 564 575
f 575 564 576
f 564 565 576
f 576 565 577
f 565 566 577
f 577 566 578
f 566 567 578
f 578 567 579
f 567 568 579
f 579 568 580
f 568 569 580
f 580 569 581
f 569 570 581
f 581 570 582
f 570 571 582
f 582 571 583
f 571 560 583
f 583 560 572
f 572 573 584
f 584 573 585
f 573 574 585
f 585 574 586
f 574 575 586
f 586 575 587
f 575 576 587
f 587 576 588
f 576 577 588
f 588 577 589
f 577 578 589
f 589 578 590
f 578 579 590
f 590 579 591
f 579 580 591
f 591 580 592
f 580 581 592
f 592 581 593
f 581 582 593
f 593 582 594
f 582 583 594
f 594 583 595
f 583 572 595
f 595 572 584
f 584 585 596
f 596 585 597
f 585 586 597
f 597 586 598
f 586 587 598
f 598 587 599
f 587 588 599
f 599 588 600
f 588 589 600
f 600 589 601
f 589 590 601
f 601 590 602
f 590 591 602
f 602 591 603
f 591 592 603
f 603 592 604
f 592 593 604
f 604 593 605
f 593 594 605
f 605 594 606
f 594 595 606
f 606 595 607
f 595 584 607
f 607 584 596
f 596 597 608
f 608 597 609
f 597 598 609
f 609 598 610
f 598 599 610
f 610 599 611
f 599 600 611
f 611 600 612
f 600 601 612
f 612 601 613
f 601 602 613
f 613 602 614
f 602 603 614
f 614 603 615
f 603 604 615
f 615 604 616
f 604 605 616
f 616 605 617
f 605 606 617
f 617 606 618
f 606 607 618
f 618 607 619
f 607 596 619
f 619 596 608
f 608 609 620
f 620 609 621
f 609 610 621
f 621 610 622
f 610 611 622
f 622 611 623
f 611 612 623
f 623 612 624
f 612 613 624
f 624 613 625
f 613 614 625
f 625 614 626
f 614 615 626
f 626 615 627
f 615 616 627
f 627 616 628
f 616 617 628
f 628 617 629
f 617 618 629
f 629 618 630
f 618 619 630
f 630 619 631
f 619 608 631
f 631 608 620
f 620 621 632
f 632 621 633
f 621 622 633
f 633 622 634
f 622 623 634
f 634 623 635
f 623 624 635
f 635 624 636
f 624 625 636
f 636 625 637
f 625 626 637
f 637 626 638
f 626 627 638
f 638 627 639
f 627 628 639
f 639 628 640
f 628 629 640
f 640 629 641
f 629 630 641
f 641 630 642
f 630 631 642
f 642 631 643
f 631 620 643
f 643 620 632
f 632 633 644
f 644 633 645
f 633 634 645
f 645 634 646
f 634 635 646
f 646 635 647
f 635 636 647
f 647 636 648
f 636 637 648
f 648 637 649
f 637 638 649
f 649 638 650
f 638 639 650
f 650 639 651
f 639 640 651
f 651 640 652
f 640 641 652
f 652 641 653
f 641 642 653
f 653 642 654
f 642 643 654
f 654 643 655
f 643 632 655
f 655 632 644
f 644 645 656
f 656 645 657
f 645 646 657
f 657 646 658
f 646 647 658
f 658 647 659
f 647 648 659
f 659 648 660
f 648 649 660
f 660 649 661
f 649 650 661
f 661 650 662
f 650 651 662
f 662 651 663
f 651 652 663
f 663 652 664
f 652 653 664
f 664 653 665
f 653 654 665
f 665 654 666
f 654 655 666
f 666 655 667
f 655 644 667
f 667 644 656
f 656 657 668
f 668 657 669
f 657 658 669
f 669 658 670
f 658 659 670
f 670 659 671
f 659 660 671
f 671 660 672
f 660 661 672
f 672 661 673
f 661 662 673
f 673 662 674
f 662 663 674
f 674 663 675
f 663 664 675
f 675 664 676
f 664 665 676
f 676 665 677
f 665 666 677
f 677 666 678
f 666 667 678
f 678 667 679
f 667 656 679
f 679 656 668
f 668 669 680
f 680 669 681
f 669 670 681
f 681 670 682
f 670 671 682
f 682 671 683
f 671 672 683
f 683 672 684
f 672 673 684
f 684 673 685
f 673 674 685
f 685 674 686
f 674 675 686
f 686 675 687
f 675 676 687
f 687 676 688
f 676 677 688
f 688 677 689
f 677 678 689
f 689 678 690
f 678 679 690
f 690 679 691
f 679 668 691
f 691 668 680
f 680 681 692
f 692 681 693
f 681 682 693
f 693 682 694
f 682 683 694
f 694 683 695
f 683 684 695
f 695 684 696
f 684 685 696
f 696 685 697
f 685 686 697
f 697 686 698
f 686 687 698
f 698 687 699
f 687 688 699
f 699 688 700
f 688 689 700
f 700 689 701
f 689 690 701
f 701 690 702
f 690 691 702
f 702 691 703
f 691 680 703
f 703 680 692
f 692 693 704
f 704 693 705
f 693 694 705
f 705 694 706
f 694 695 706
f 706 695 707
f 695 696 707
f 707 696 708
f 696 697 708
f 708 697 709
f 697 698 709
f 709 698 710
f 698 699 710
f 710 699 711
f 699 700 711
f 711 700 712
f 700 701 712
f 712 701 713
f 701 702 713
f 713 702 714
f 702 703 714
f 714 703 715
f 703 692 715
f 715 692 704
f 704 705 716
f 716 705 717
f 705 706 717
f 717 706 718
f 706 707 718
f 718 707 719
f 707 708 719
f 719 708 720
f 708 709 720
f 720 709 721
f 709 710 721
f 721 710 722
f 710 711 722
f 722 711 723
f 711 712 723
f 723 712 724
f 712 713 724
f 724 713 725
f 713 714 725
f 725 714 726
f 714 715 726
f 726 715 727
f 715 704 727
f 727 704 716
f 716 717 728
f 728 717 729
f 717 718 729
f 729 718 730
f 718 719 730
f 730 719 731
f 719 720 731
f 731 720 732
f 720 721 732
f 732 721 733
f 721 722 733
f 733 722 734
f 722 723 734
f 734 723 735
f 723 724 735
f 735 724 736
f 724 725 736
f 736 725 737
f 725 726 737
f 737 726 738
f 726 727 738
f 738 727 739
f 727 716 739
f 739 716 728
f 728 729 740
f 740 729 741
f 729 730 741
f 741 730 742
f 730 731 742
f 742 731 743
f 731 732 743
f 743 732 744
f 732 733 744
f 744 733 745
f 733 734 745
f 745 734 746
f 734 735 746
f 746 735 747
f 735 736 747
f 747 736 748
f 736 737 748
f 748 737 749
f 737 738 749
f 749 738 750
f 738 739 750
f 750 739 751
f 739 728 751
f 751 728 740
f 740 741 752
f 752 741 753
f 741 742 753
f 753 742 754
f 742 743 754
f 754 743 755
f 743 744 755
f 755 744 756
f 744 745 756
f 756 745 757
f 745 746 757
f 757 746 758
f 746 747 758
f 758 747 759
f 747 748 759
f 759 748 760
f 748 749 760
f 760 749 761
f 749 750 761
f 761 750 762
f 750 751 762
f 762 751 763
f 751 740 763
f 763 740 752
f 752 753 764
f 764 753 765
f 753 754 765
f 765 754 766
f 754 755 766
f 766 755 767
f 755 756 767
f 767 756 768
f 756 757 768
f 768 757 769
f 757 758 769
f 769 758 770
f 758 759 770
f 770 759 771
f 759 760 771
f 771 760 772
f 760 761 772
f 772 761 773
f 761 762 773
f 773 762 774
f 762 763 774
f 774 763 775
f 763 752 775
f 775 752 764
f 764 765 776
f 776 765 777
f 765 766 777
f 777 766 778
f 766 767 778
f 778 767 779
f 767 768 779
f 779 768 780
f 768 769 780
f 780 769 781
f 769 770 781
f 781 770 782
f 770 771 782
f 782 771 783
f 771 772 783
f 783 772 784
f 772 773 784
f 784 773 785
f 773 774 785
f 785 774 786
f 774 775 786
f 786 775 787
f 775 764 787
f 787 764 776
f 776 777 788
f 788 777 788
f 777 778 788
f 788 778 788
f 778 779 788
f 788 779 788
f 779 780 788
f 788 780 788
f 780 781 788
f 788 781 788
f 781 782 788
f 788 782 788
f 782 783 788
f 788 783 788
f 783 784 788
f 788 784 788
f 784 785 788
f 788 785 788
f 785 786 788
f 788 786 788
f 786 787 788
f 788 787 788
f 787 776 788
f 788 776 788

g Path_(1)
v 71.82256 55.278072 7.5
v 72.14493 55.060055 7.4904857
v 72.01928 54.97312 7.3525534
v 71.84092 54.9679 7.2410126
v 71.65764 55.045788 7.1857514
v 71.518555 55.185917 7.201576
v 71.46093 55.35074 7.2842474
v 71.5002 55.49609 7.4116125
v 71.625854 55.583023 7.5495453
v 71.804214 55.588245 7.6610856
v 71.987495 55.510357 7.716347
v 72.12658 55.370228 7.700522
v 72.184204 55.205406 7.6178513
v 72.300705 55.325718 7.041445
v 72.17541 55.31234 6.869868
v 72.00533 55.367706 6.757465
v 71.83607 55.476986 6.734354
v 71.71296 55.610893 6.8067284
v 71.669 55.73355 6.955195
v 71.71596 55.81209 7.139972
v 71.84126 55.82547 7.311549
v 72.01134 55.770103 7.423952
v 72.1806 55.660824 7.4470625
v 72.30371 55.526917 7.374688
v 72.34767 55.40426 7.2262216
v 72.59484 55.809425 6.903526
v 72.47307 55.855255 6.7443366
v 72.30185 55.936073 6.6681137
v 72.127045 56.030228 6.695281
v 71.99551 56.112484 6.8185587
v 71.942474 56.16081 7.0049157
v 71.982155 56.162247 7.2044168
v 72.10393 56.116417 7.363606
v 72.27515 56.0356 7.439829
v 72.44995 55.94145 7.4126616
v 72.58149 55.859188 7.289384
v 72.63452 55.810867 7.103027
v 72.803665 56.28057 6.9449806
v 72.71609 56.31463 6.767529
v 72.56193 56.387016 6.660123
v 72.382484 56.47833 6.6515408
v 72.22585 56.564106 6.744083
v 72.133995 56.62136 6.912953
v 72.13152 56.634754 7.112901
v 72.2191 56.600693 7.290353
v 72.37327 56.52831 7.3977594
v 72.552704 56.436993 7.4063416
v 72.709335 56.35122 7.3137994
v 72.80119 56.293964 7.1449294
v 73.066505 56.674282 6.9334674
v 72.98696 56.7195 6.754201
v 72.84285 56.80771 6.6445
v 72.67278 56.915268 6.6337576
v 72.52233 57.01336 6.7248535
v 72.43181 57.0757 6.893378
v 72.42547 57.085587 7.0941744
v 72.50501 57.040367 7.273441
v 72.64913 56.95216 7.383142
v 72.8192 56.8446 7.393884
v 72.96965 56.746506 7.3027883
v 73.060165 56.684166 7.134264
v 73.32949 57.090466 6.9981446
v 73.28204 57.120544 6.8043222
v 73.16155 57.2019 6.6643786
v 73.0003 57.31274 6.615812
v 72.8415 57.42336 6.6716356
v 72.72769 57.50412 6.8168917
v 72.689384 57.533386 7.012659
v 72.73683 57.503307 7.206482
v 72.85732 57.42195 7.346425
v 73.01858 57.31111 7.394992
v 73.177376 57.200493 7.339168
v 73.291176 57.119728 7.193912
v 73.64155 57.49069 6.993251
v 73.59408 57.522087 6.7999425
v 73.47336 57.604084 6.660986
v 73.31173 57.71471 6.613615
v 73.152504 57.824318 6.670522
v 73.038345 57.90354 6.8164597
v 72.99984 57.931152 7.0123234
v 73.04731 57.899754 7.2056317
v 73.16803 57.817757 7.3445883
v 73.32966 57.70713 7.391959
v 73.488884 57.597523 7.335052
v 73.60304 57.5183 7.1891146
v 73.91177 57.968456 6.896124
v 73.820946 58.01639 6.7227116
v 73.665825 58.098755 6.6238904
v 73.48798 58.193478 6.6261387
v 73.33507 58.275177 6.728854
v 73.24806 58.32196 6.9045143
v 73.25027 58.321297 7.1060514
v 73.341095 58.27336 7.279464
v 73.496216 58.190998 7.378285
v 73.67406 58.096275 7.3760366
v 73.82697 58.014576 7.273321
v 73.91399 57.967793 7.097661
v 74.12034 58.45083 6.8486676
v 74.00908 58.505524 6.690029
v 73.84069 58.586353 6.6150312
v 73.66028 58.671665 6.6437707
v 73.51619 58.738598 6.768546
v 73.44704 58.769215 6.9559245
v 73.471344 58.755318 7.1556973
v 73.582596 58.700623 7.3143363
v 73.75099 58.619793 7.3893337
v 73.931404 58.53448 7.3605943
v 74.075485 58.46755 7.235819
v 74.144646 58.43693 7.048441
v 74.334015 58.916447 6.8429174
v 74.23941 59.02064 6.696237
v 74.08468 59.13513 6.639084
v 73.91127 59.22924 6.686772
v 73.765656 59.277752 6.8265233
v 73.686844 59.26767 7.0208917
v 73.69597 59.20169 7.2177963
v 73.79057 59.0975 7.3644767
v 73.945305 58.98301 7.42163
v 74.11871 58.888897 7.373942
v 74.26433 58.840385 7.2341905
v 74.34313 58.850468 7.039822
v 74.56729 59.27482 7.010833
v 74.475426 59.42296 6.9102783
v 74.33434 59.566536 6.9017725
v 74.18184 59.66708 6.9875946
v 74.058784 59.697647 7.144749
v 73.998146 59.650047 7.331126
v 74.01618 59.537037 7.496786
v 74.10805 59.388897 7.5973406
v 74.24913 59.24532 7.6058464
v 74.401634 59.144775 7.520024
v 74.52469 59.11421 7.3628697
v 74.58533 59.161808 7.1764927
v 74.91904 59.5529 7.144281
v 74.812386 59.678284 7.0285287
v 74.665825 59.815052 7.0093055
v 74.51864 59.926556 7.0917616
v 74.410255 59.982918 7.2538033
v 74.36971 59.96904 7.452011
v 74.40788 59.888634 7.633276
v 74.514534 59.763252 7.7490277
v 74.661095 59.626484 7.768251
v 74.80828 59.51498 7.685795
v 74.916664 59.45862 7.5237536
v 74.95721 59.472496 7.3255453
v 75.20731 59.968006 7.256382
v 75.05045 60.012398 7.1345544
v 74.86601 60.090076 7.1018066
v 74.703415 60.180237 7.166913
v 74.606224 60.258717 7.3124285
v 74.60048 60.304485 7.499362
v 74.68773 60.305283 7.677625
v 74.84458 60.260895 7.7994523
v 75.02902 60.183216 7.8322005
v 75.19162 60.093056 7.767094
v 75.28881 60.014576 7.6215787
v 75.294556 59.968807 7.434645
v 75.28113 60.40203 6.9034758
v 75.102974 60.416977 6.7684903
v 74.90961 60.473656 6.727884
v 74.75284 60.556877 6.792536
v 74.67468 60.64435 6.9451237
v 74.69608 60.712624 7.1447606
v 74.811295 60.743412 7.337955
v 74.98945 60.728466 7.4729404
v 75.182816 60.671787 7.5135474
v 75.33958 60.588566 7.448895
v 75.41773 60.5011 7.2963076
v 75.39634 60.43282 7.09667
v 75.50181 60.923786 6.947049
v 75.342384 60.938946 6.8068533
v 75.14717 60.980366 6.7545
v 74.96847 61.03695 6.8040166
v 74.85416 61.093533 6.942136
v 74.83488 61.134953 7.1318483
v 74.91579 61.150116 7.322321
v 75.07521 61.134956 7.462517
v 75.270424 61.093533 7.51487
v 75.44913 61.036953 7.4653535
v 75.56344 60.98037 7.3272343
v 75.58272 60.93895 7.1375217
v 75.5558 61.38927 6.930416
v 75.38858 61.383675 6.7732825
v 75.19123 61.41855 6.70744
v 75.016624 61.48455 6.7505317
v 74.91156 61.563995 6.891011
v 74.904175 61.635597 7.091237
v 74.99646 61.68017 7.297559
v 75.16368 61.68577 7.454693
v 75.36103 61.650894 7.520535
v 75.53563 61.58489 7.477443
v 75.6407 61.505444 7.336964
v 75.64809 61.43384 7.1367383
v 75.705765 61.774727 6.574313
v 75.55038 61.753555 6.4428916
v 75.355804 61.78238 6.3973055
v 75.1742 61.85348 6.44977
v 75.054214 61.94781 6.586227
v 75.02799 62.040085 6.7701135
v 75.10257 62.105587 6.9521565
v 75.25796 62.126762 7.083578
v 75.45253 62.097935 7.129164
v 75.63413 62.026833 7.0766997
v 75.75413 61.932507 6.940243
v 75.78034 61.84023 6.7563567
v 75.78085 62.225117 6.4652076
v 75.619514 62.218987 6.314375
v 75.42664 62.26499 6.256312
v 75.25392 62.350807 6.3065767
v 75.14762 62.453434 6.451701
v 75.13624 62.545383 6.6527987
v 75.22281 62.60201 6.8559856
v 75.38415 62.60814 7.0068183
v 75.57702 62.562134 7.0648813
v 75.74975 62.47632 7.0146165
v 75.85604 62.373688 6.869492
v 75.867424 62.281742 6.6683946
v 76.020615 62.611088 6.2517457
v 75.90165 62.571274 6.084354
v 75.72525 62.592056 5.9626894
v 75.53868 62.667866 5.919352
v 75.39194 62.778385 5.9659543
v 75.32434 62.89401 6.0900087
v 75.354 62.98375 6.258275
v 75.47297 63.023563 6.425667
v 75.64937 63.00278 6.5473313
v 75.83594 62.92697 6.5906687
v 75.98267 62.81645 6.5440664
v 76.05028 62.70083 6.420012
v 76.15785 63.038654 5.981644
v 76.02859 63.054287 5.8306456
v 75.852165 63.11766 5.7539196
v 75.67587 63.2118 5.7720256
v 75.54693 63.311474 5.8801117
v 75.49989 63.389984 6.0492163
v 75.54737 63.426285 6.2340283
v 75.676636 63.410652 6.385027
v 75.85305 63.34728 6.461753
v 76.02935 63.25314 6.443647
v 76.15829 63.153465 6.335561
v 76.20532 63.07496 6.166456
v 76.40877 63.419758 6.000383
v 76.33319 63.454834 5.8174624
v 76.19787 63.54557 5.6990914
v 76.03906 63.667664 5.6769867
v 75.89932 63.78839 5.757072
v 75.81609 63.87541 5.9178877
v 75.811676 63.9054 6.1163435
v 75.88725 63.870323 6.299264
v 76.022575 63.779583 6.417635
v 76.18138 63.657494 6.4397397
v 76.32112 63.536766 6.359655
v 76.40435 63.44975 6.198839
v 76.736435 63.73576 5.9846106
v 76.68012 63.78123 5.7964973
v 76.5675 63.889805 5.669465
v 76.428734 64.03239 5.6375523
v 76.30102 64.17078 5.709309
v 76.21856 64.26788 5.8655095
v 76.20346 64.2977 6.0642986
v 76.25977 64.25223 6.252412
v 76.3724 64.143654 6.379444
v 76.51116 64.00107 6.411357
v 76.638885 63.862682 6.3396
v 76.72134 63.76557 6.1833997
v 77.086235 64.067024 5.9468307
v 77.02979 64.12842 5.763446
v 76.922485 64.25231 5.6462703
v 76.79306 64.40552 5.626701
v 76.6762 64.546974 5.7099814
v 76.60322 64.63879 5.873797
v 76.593666 64.65635 6.0742536
v 76.65011 64.594955 6.2576385
v 76.757416 64.47106 6.374814
v 76.88684 64.317856 6.3943834
v 77.0037 64.1764 6.311103
v 77.07668 64.08459 6.1472874
v 77.513794 64.38761 5.997622
v 77.47409 64.42631 5.803891
v 77.37252 64.529594 5.6638207
v 77.2363 64.66981 5.6149426
v 77.10192 64.809364 5.6703534
v 77.005394 64.91088 5.8152065
v 76.97259 64.94715 6.010688
v 77.01229 64.90846 6.2044187
v 77.11385 64.80517 6.344489
v 77.250084 64.66496 6.3933673
v 77.38446 64.5254 6.337956
v 77.48099 64.42388 6.1931033
v 77.900314 64.86767 5.999529
v 77.85361 64.893524 5.805221
v 77.728775 64.96407 5.663637
v 77.55928 65.06041 5.612715
v 77.390526 65.15673 5.666098
v 77.26773 65.22722 5.809484
v 77.22381 65.25299 6.0044518
v 77.270515 65.227135 6.1987596
v 77.39535 65.156586 6.3403435
v 77.56485 65.06024 6.391266
v 77.733604 64.96393 6.3378825
v 77.85639 64.89344 6.1944966
v 78.113304 65.43449 5.9908447
v 78.058044 65.44894 5.797595
v 77.91686 65.48646 5.6587925
v 77.727585 65.537 5.6116295
v 77.54093 65.58702 5.668743
v 77.406906 65.623116 5.81483
v 77.36143 65.63561 6.0107455
v 77.41668 65.62116 6.203995
v 77.55786 65.58363 6.3427978
v 77.74714 65.5331 6.389961
v 77.9338 65.48308 6.3328476
v 78.067825 65.44698 6.186761
v 78.20204 65.94771 5.9958544
v 78.148964 65.959625 5.801826
v 78.00841 65.99144 5.6609893
v 77.818016 66.03464 5.611081
v 77.62881 66.07764 5.665475
v 77.49149 66.10892 5.809595
v 77.44285 66.120094 6.004825
v 77.495926 66.10818 6.1988535
v 77.63648 66.076355 6.33969
v 77.82687 66.03316 6.3895984
v 78.01608 65.99016 6.335205
v 78.1534 65.958885 6.191085
v 78.34341 66.44701 5.9995627
v 78.2919 66.45686 5.8049984
v 78.15177 66.48379 5.6627207
v 77.960556 66.52058 5.6108527
v 77.7695 66.557365 5.6632924
v 77.6298 66.58429 5.805989
v 77.57887 66.59415 6.000706
v 77.63038 66.58429 6.1952705
v 77.77051 66.557365 6.3375483
v 77.96172 66.52058 6.389416
v 78.15278 66.48379 6.3369765
v 78.29248 66.45686 6.19428
v 78.401276 66.996056 5.9993987
v 78.34892 66.999794 5.804846
v 78.206566 67.01002 5.6626
v 78.01234 67.02397 5.610775
v 77.81828 67.037926 5.663258
v 77.67641 67.04814 5.8059864
v 77.62472 67.05188 6.0007153
v 77.67706 67.048134 6.195268
v 77.81943 67.03792 6.337514
v 78.01366 67.023964 6.3893385
v 78.20771 67.01 6.3368554
v 78.34959 66.99979 6.1941276
v 78.422714 67.51577 6.0000763
v 78.37062 67.51761 5.8054285
v 78.22824 67.52267 5.662923
v 78.03373 67.52958 5.610744
v 77.8392 67.53649 5.662873
v 77.696785 67.541565 5.8053417
v 77.644646 67.54343 5.9999757
v 77.69674 67.54158 6.1946235
v 77.83912 67.53653 6.337129
v 78.03363 67.52962 6.3893085
v 78.22816 67.5227 6.337179
v 78.37057 67.51763 6.1947107
v 78.42862 67.949455 6.000062
v 78.37778 67.96096 5.8054137
v 78.23883 67.992424 5.662908
v 78.048996 68.0354 5.6107283
v 77.85915 68.078384 5.6628566
v 77.72017 68.10986 5.805325
v 77.66928 68.12138 5.999959
v 77.72012 68.10988 6.1946073
v 77.85907 68.07842 6.337113
v 78.048904 68.03544 6.3892927
v 78.23875 67.992455 6.3371644
v 78.37773 67.96098 6.194696
v 78.6227 68.3764 6.0000596
v 78.573204 68.392746 5.8054113
v 78.43793 68.43742 5.6629043
v 78.25311 68.49847 5.610723
v 78.06828 68.55951 5.6628494
v 77.93296 68.60421 5.8053164
v 77.883415 68.620575 5.9999504
v 77.932915 68.604225 6.1945987
v 78.06819 68.55955 6.3371058
v 78.253006 68.498505 6.389287
v 78.437836 68.43746 6.3371606
v 78.57315 68.39277 6.1946936
v 78.73055 68.858475 6.0000486
v 78.68159 68.87636 5.8054013
v 78.54777 68.92523 5.662897
v 78.364944 68.99201 5.6107197
v 78.182106 69.05879 5.6628504
v 78.048256 69.10768 5.8053203
v 77.999245 69.12559 5.999955
v 78.04821 69.107704 6.1946025
v 78.18204 69.05882 6.337107
v 78.36485 68.99204 6.389284
v 78.54769 68.92526 6.337154
v 78.68154 68.87637 6.1946836
v 78.960434 69.30073 6.0
v 78.91181 69.31959 5.805359
v 78.77896 69.3711 5.6628723
v 78.59748 69.44147 5.6107187
v 78.41601 69.51183 5.6628733
v 78.28316 69.56335 5.805361
v 78.234535 69.5822 6.000002
v 78.28316 69.56335 6.194643
v 78.41601 69.51183 6.3371296
v 78.59749 69.44147 6.389283
v 78.77896 69.3711 6.3371286
v 78.91181 69.31959 6.194641
v 79.11696 69.902214 5.9999995
v 79.06494 69.90597 5.805359
v 78.92282 69.916214 5.662872
v 78.72868 69.930214 5.6107183
v 78.534546 69.944214 5.6628723
v 78.39243 69.95447 5.80536
v 78.340416 69.95821 6.0000014
v 78.39243 69.95447 6.194642
v 78.53455 69.944214 6.337129
v 78.72869 69.930214 6.3892827
v 78.92282 69.916214 6.337128
v 79.06494 69.90597 6.194641
v 79.05311 70.49582 6.0000005
v 79.00164 70.487366 5.8053594
v 78.86104 70.46428 5.6628723
v 78.66897 70.43273 5.610718
v 78.476906 70.40119 5.662872
v 78.336296 70.378105 5.805359
v 78.284836 70.36965 6.0
v 78.336296 70.378105 6.194641
v 78.476906 70.40119 6.337128
v 78.66897 70.43273 6.389282
v 78.86104 70.46428 6.3371286
v 79.00164 70.487366 6.1946416
v 78.953735 70.91052 6.0
v 78.901634 70.91286 5.805359
v 78.759285 70.91924 5.662872
v 78.56484 70.92796 5.610718
v 78.37039 70.936676 5.662872
v 78.22805 70.94306 5.805359
v 78.17595 70.9454 6.0
v 78.22805 70.94306 6.194641
v 78.37039 70.936676 6.337128
v 78.56484 70.92796 6.389282
v 78.759285 70.91924 6.3371286
v 78.90163 70.91286 6.194641
v 79.07969 71.28155 6.0
v 79.03055 71.299 5.805359
v 78.89628 71.34671 5.662872
v 78.712875 71.41188 5.610718
v 78.529465 71.47704 5.662872
v 78.3952 71.52475 5.805359
v 78.346054 71.54221 6.0
v 78.3952 71.52475 6.194641
v 78.529465 71.47704 6.337128
v 78.712875 71.41188 6.389282
v 78.89628 71.34671 6.337128
v 79.03054 71.299 6.194641
v 79.24438 71.692955 6.0
v 79.19869 71.71811 5.805359
v 79.07387 71.786835 5.662872
v 78.903366 71.88071 5.610718
v 78.732864 71.97459 5.662872
v 78.60804 72.04331 5.805359
v 78.562355 72.06847 6.0
v 78.60804 72.04331 6.194641
v 78.732864 71.97459 6.337128
v 78.903366 71.88071 6.389282
v 79.07387 71.786835 6.337128
v 79.19869 71.71811 6.194641
v 79.506195 72.055 6.0
v 79.46487 72.0868 5.805359
v 79.35194 72.17369 5.662872
v 79.19767 72.29238 5.610718
v 79.04341 72.41108 5.662872
v 78.93048 72.49796 5.805359
v 78.889145 72.52977 6.0
v 78.93048 72.49796 6.194641
v 79.04341 72.41108 6.337128
v 79.19767 72.29238 6.389282
v 79.35194 72.17369 6.337128
v 79.46487 72.0868 6.194641
v 79.879745 72.533195 6.0
v 79.831566 72.55318 5.805359
v 79.69996 72.60778 5.662872
v 79.52017 72.682365 5.610718
v 79.34039 72.75694 5.662872
v 79.20878 72.81155 5.805359
v 79.16061 72.83153 6.0
v 79.20878 72.81155 6.194641
v 79.34039 72.75694 6.337128
v 79.52017 72.682365 6.389282
v 79.69996 72.60778 6.337128
v 79.831566 72.55318 6.194641
v 79.955795 73.14747 6.0
v 79.9039 73.15265 5.805359
v 79.762115 73.16679 5.662872
v 79.568436 73.18611 5.610718
v 79.374756 73.20543 5.662872
v 79.23297 73.219574 5.805359
v 79.181076 73.224754 6.0
v 79.23297 73.219574 6.194641
v 79.374756 73.20543 6.337128
v 79.568436 73.18611 6.389282
v 79.762115 73.16679 6.337128
v 79.9039 73.15265 6.194641
v 79.98692 73.55765 6.0
v 79.93785 73.57531 5.805359
v 79.80378 73.62356 5.662872
v 79.620636 73.68946 5.610718
v 79.43749 73.75537 5.662872
v 79.30343 73.80362 5.805359
v 79.25435 73.82128 6.0
v 79.30343 73.80362 6.194641
v 79.43749 73.75537 6.337128
v 79.620636 73.68946 6.389282
v 79.80378 73.62356 6.337128
v 79.93785 73.57531 6.194641
v 80.21721 73.883385 6.0
v 80.174866 73.913826 5.805359
v 80.05918 73.99702 5.662872
v 79.90115 74.11065 5.610718
v 79.74313 74.22429 5.662872
v 79.62745 74.30747 5.805359
v 79.585106 74.33792 6.0
v 79.62745 74.30747 6.194641
v 79.74313 74.22429 6.337128
v 79.90115 74.11065 6.389282
v 80.05918 73.99702 6.337128
v 80.174866 73.913826 6.194641
v 80.54426 74.312675 6.037237
v 80.51563 74.32969 5.8385
v 80.405426 74.39519 5.6830363
v 80.24316 74.49162 5.612503
v 80.07232 74.593155 5.645799
v 79.938675 74.672585 5.774003
v 79.878044 74.70862 5.962763
v 79.90666 74.69161 6.1615
v 80.01688 74.626114 6.3169637
v 80.17914 74.52967 6.387497
v 80.34998 74.42814 6.354201
v 80.48362 74.34871 6.225997
v 80.77436 74.82632 5.9169364
v 80.73654 74.882866 5.7322335
v 80.6124 74.96387 5.609329
v 80.43517 75.047615 5.581156
v 80.25237 75.11167 5.655262
v 80.11297 75.13887 5.8117914
v 80.05431 75.121925 6.008802
v 80.092125 75.06538 6.1935043
v 80.21628 74.984375 6.3164086
v 80.39349 74.90063 6.344582
v 80.5763 74.83657 6.270476
v 80.715706 74.80937 6.1139464
v 80.94475 75.26395 6.1263227
v 80.89019 75.306564 5.93962
v 80.75382 75.37676 5.815859
v 80.5722 75.455734 5.7882004
v 80.39397 75.52232 5.8640566
v 80.2669 75.558685 6.023101
v 80.22504 75.55508 6.222718
v 80.2796 75.51247 6.4094205
v 80.41597 75.44227 6.533182
v 80.597595 75.3633 6.56084
v 80.775826 75.29671 6.4849844
v 80.90289 75.26034 6.32594
v 81.13681 75.71142 6.075667
v 81.035545 75.66245 5.9156866
v 80.866425 75.66772 5.8088903
v 80.67477 75.7258 5.7838936
v 80.511925 75.82114 5.847394
v 80.42154 75.92818 5.9823775
v 80.42782 76.01825 6.1526747
v 80.52908 76.06721 6.312655
v 80.698204 76.06194 6.4194517
v 80.88986 76.00387 6.4444485
v 81.052704 75.90853 6.3809476
v 81.14309 75.80149 6.245964
v 81.26551 76.155266 5.7513127
v 81.18724 76.076675 5.5660906
v 81.02813 76.041336 5.4011817
v 80.83081 76.058716 5.300774
v 80.64816 76.12416 5.2917714
v 80.52911 76.22013 5.376586
v 80.50557 76.320915 5.532492
v 80.58384 76.39951 5.7177143
v 80.74295 76.43485 5.8826227
v 80.94027 76.41747 5.9830303
v 81.122925 76.35203 5.992033
v 81.241974 76.25605 5.9072185
v 81.3282 76.6424 5.7752132
v 81.27339 76.60368 5.5755944
v 81.13099 76.59555 5.406993
v 80.93915 76.62018 5.3145847
v 80.749275 76.67097 5.323131
v 80.61224 76.734314 5.4303417
v 80.56477 76.793236 5.6074896
v 80.61958 76.831955 5.8071084
v 80.76199 76.84009 5.97571
v 80.953835 76.81546 6.068118
v 81.14371 76.76467 6.0595717
v 81.28074 76.701324 5.952361
v 81.42673 77.206795 5.837365
v 81.4637 77.11584 5.695322
v 81.39851 77.04591 5.5303483
v 81.24865 77.01577 5.386649
v 81.054245 77.03348 5.3027277
v 80.8674 77.09429 5.3010716
v 80.73818 77.18192 5.382124
v 80.70121 77.27288 5.5241666
v 80.766396 77.342804 5.6891403
v 80.91627 77.37295 5.83284
v 81.11067 77.35524 5.916761
v 81.29751 77.294426 5.9184175
v 81.486305 77.72314 5.2898126
v 81.51858 77.58115 5.139873
v 81.447296 77.441864 5.002238
v 81.29157 77.34262 4.913787
v 81.09313 77.31 4.89822
v 80.90514 77.352745 4.959708
v 80.77798 77.459404 5.0817766
v 80.74571 77.601395 5.231716
v 80.816986 77.74067 5.369351
v 80.97271 77.83992 5.4578023
v 81.17116 77.87254 5.473369
v 81.359146 77.829796 5.411881
v 81.34171 78.083855 4.7345695
v 81.34393 77.9466 4.528922
v 81.25823 77.79067 4.354932
v 81.10758 77.65785 4.259219
v 80.93234 77.58372 4.26743
v 80.779465 77.58814 4.3773646
v 80.689926 77.66994 4.559566
v 80.687706 77.80718 4.7652135
v 80.77341 77.96311 4.939204
v 80.924065 78.09594 5.034917
v 81.099304 78.17007 5.0267057
v 81.252174 78.16565 4.916771
v 80.93459 78.46952 4.647915
v 80.91711 78.38561 4.4484715
v 80.83094 78.250854 4.3088403
v 80.69919 78.10135 4.2664356
v 80.557144 77.977165 4.332619
v 80.44288 77.91157 4.4896574
v 80.387 77.922134 4.6954722
v 80.404495 78.00604 4.8949156
v 80.490654 78.1408 5.0345464
v 80.62241 78.290306 5.0769515
v 80.76445 78.41449 5.010768
v 80.878716 78.480095 4.8537292
v 80.605095 78.77793 4.6659145
v 80.65237 78.71029 4.4825826
v 80.60707 78.5997 4.320839
v 80.48134 78.47581 4.2240233
v 80.30885 78.37179 4.2180767
v 80.13585 78.31553 4.3045926
v 80.00867 78.3221 4.460389
v 79.961395 78.38974 4.643721
v 80.0067 78.50032 4.8054647
v 80.13243 78.62422 4.9022803
v 80.30491 78.72824 4.908227
v 80.47792 78.7845 4.821711
v 80.52257 79.10339 4.3580008
v 80.60314 79.03283 4.249812
v 80.582565 78.937355 4.0964293
v 80.46638 78.84256 3.9389503
v 80.28569 78.77384 3.819572
v 80.08892 78.74961 3.7702816
v 79.92881 78.77636 3.8042865
v 79.848236 78.846924 3.912475
v 79.868805 78.94239 4.0658584
v 79.985 79.037186 4.223337
v 80.16569 79.10591 4.3427157
v 80.36245 79.13014 4.392006
v 80.47681 79.38881 4.278324
v 80.5042 79.40356 4.070627
v 80.42819 79.42156 3.8817248
v 80.26916 79.438 3.7622337
v 80.069695 79.44848 3.7441714
v 79.88326 79.45017 3.8323774
v 79.7598 79.44264 4.003217
v 79.732414 79.427895 4.2109146
v 79.80842 79.40989 4.3998165
v 79.96746 79.39344 4.5193076
v 80.16692 79.38297 4.53737
v 80.353355 79.38127 4.449164
v 80.61645 79.73674 4.3441734
v 80.64096 79.79291 4.1284847
v 80.56444 79.86536 3.9480414
v 80.407394 79.93468 3.851194
v 80.21191 79.982285 3.8638918
v 80.03035 79.99544 3.9827332
v 79.91138 79.970604 4.175874
v 79.88687 79.91444 4.3915634
v 79.96339 79.84199 4.572006
v 80.12044 79.77267 4.668854
v 80.315926 79.72505 4.656156
v 80.49748 79.71191 4.537315
v 80.71302 80.31081 4.3782907
v 80.6871 80.34072 4.1746016
v 80.56503 80.37237 4.0235376
v 80.379524 80.397255 3.9655774
v 80.18028 80.40872 4.01625
v 80.0207 80.403694 4.161979
v 79.94353 80.383514 4.3637156
v 79.969444 80.35359 4.5674047
v 80.091515 80.32195 4.7184687
v 80.27702 80.29706 4.776429
v 80.476265 80.28559 4.725756
v 80.63585 80.29063 4.580027
v 80.71905 80.85927 4.497981
v 80.624466 80.81204 4.3353815
v 80.45393 80.77517 4.2256107
v 80.25314 80.75852 4.198082
v 80.07589 80.76657 4.260171
v 79.969666 80.79714 4.3952417
v 79.962944 80.842064 4.567102
v 80.057526 80.88928 4.7297015
v 80.22806 80.926155 4.8394723
v 80.42885 80.9428 4.867001
v 80.6061 80.93476 4.804912
v 80.712326 80.90418 4.6698413
v 80.614914 81.397224 4.2623973
v 80.6262 81.32271 4.0963717
v 80.53794 81.235115 3.916948
v 80.373795 81.15791 3.772203
v 80.17775 81.11179 3.7009208
v 80.00233 81.10911 3.7222016
v 79.89453 81.15058 3.8303428
v 79.883255 81.2251 3.9963684
v 79.97151 81.31269 4.1757917
v 80.13565 81.38989 4.3205366
v 80.331696 81.43601 4.391819
v 80.50712 81.4387 4.370538
v 80.4831 81.8319 4.1765623
v 80.49134 81.799904 3.9885006
v 80.399345 81.75423 3.822984
v 80.231766 81.70709 3.724363
v 80.03351 81.671135 3.7190628
v 79.85769 81.65599 3.8085039
v 79.75143 81.665726 3.9687202
v 79.743195 81.697716 4.156782
v 79.83519 81.7434 4.3222985
v 80.00277 81.790535 4.4209194
v 80.20103 81.826485 4.42622
v 80.37684 81.84163 4.3367786
v 80.46227 82.21192 4.0950484
v 80.43958 82.1989 3.8985198
v 80.32046 82.19965 3.7327235
v 80.13681 82.21398 3.6420846
v 79.93785 82.23804 3.6508896
v 79.77689 82.26538 3.7567794
v 79.69706 82.28868 3.9313807
v 79.71975 82.301704 4.1279097
v 79.838875 82.30095 4.293706
v 80.02252 82.28662 4.3843446
v 80.22148 82.262566 4.37554
v 80.38244 82.23522 4.26965
v 80.612625 82.68214 3.982822
v 80.54372 82.685585 3.7930548
v 80.390274 82.701904 3.6631413
v 80.19341 82.72672 3.6278913
v 80.00588 82.753395 3.6967504
v 79.87793 82.77477 3.8512678
v 79.84384 82.78512 4.0500407
v 79.91275 82.78168 4.239808
v 80.06619 82.76536 4.3697214
v 80.263054 82.74053 4.404971
v 80.450584 82.71386 4.336112
v 80.57854 82.69249 4.181595
v 80.59691 83.25694 3.9731357
v 80.52779 83.25113 3.783699
v 80.3734 83.242134 3.6543307
v 80.17512 83.23237 3.619695
v 79.98608 83.22445 3.6890724
v 79.85692 83.2205 3.8438733
v 79.82226 83.22157 4.042619
v 79.89138 83.22739 4.2320557
v 80.04576 83.23638 4.361424
v 80.24404 83.24615 4.3960595
v 80.43309 83.25407 4.326682
v 80.56225 83.25802 4.171881
v 80.566956 83.792625 3.9917493
v 80.50957 83.78417 3.7987306
v 80.3641 83.76508 3.660574
v 80.169525 83.74047 3.6142986
v 79.97798 83.71693 3.6723037
v 79.8408 83.70077 3.8190467
v 79.79473 83.69632 4.0152087
v 79.85212 83.70477 4.208227
v 79.99759 83.72387 4.346384
v 80.19217 83.74848 4.3926597
v 80.383705 83.772026 4.3346543
v 80.52089 83.78818 4.187911
v 80.4611 84.337395 4.021775
v 80.42053 84.326485 3.8247292
v 80.2899 84.29273 3.6750817
v 80.10421 84.245186 3.6129303
v 79.913216 84.19659 3.6549284
v 79.7681 84.15996 3.7898228
v 79.70773 84.14511 3.9814687
v 79.7483 84.15603 4.1785145
v 79.87893 84.18977 4.3281617
v 80.06462 84.23732 4.390313
v 80.255615 84.28592 4.3483152
v 80.400734 84.32255 4.213421
v 80.31085 84.809105 4.003715
v 80.26148 84.797714 3.8086839
v 80.12359 84.76644 3.665114
v 79.93412 84.72367 3.6114748
v 79.74384 84.68086 3.6621392
v 79.603745 84.64949 3.8035314
v 79.55136 84.63795 3.9977658
v 79.60073 84.64934 4.192797
v 79.738625 84.68061 4.336367
v 79.92809 84.72337 4.390006
v 80.11837 84.76618 4.3393416
v 80.25847 84.79756 4.1979494
v 80.24894 85.27393 3.9994507
v 80.19677 85.2672 3.80493
v 80.0551 85.24914 3.6627712
v 79.86189 85.2246 3.6110659
v 79.668915 85.20015 3.6636682
v 79.52787 85.18234 3.8064833
v 79.47656 85.17595 4.0012445
v 79.52873 85.182686 4.195765
v 79.6704 85.200745 4.3379235
v 79.86361 85.22528 4.3896294
v 80.05659 85.24973 4.337027
v 80.197624 85.26754 4.1942115
v 80.17975 85.82833 3.9992085
v 80.12894 85.81465 3.8046927
v 79.99099 85.77763 3.6625478
v 79.802864 85.727196 3.610861
v 79.61498 85.67685 3.663482
v 79.47767 85.64008 3.8063107
v 79.427734 85.626755 4.0010767
v 79.478546 85.640434 4.195592
v 79.61649 85.67745 4.337737
v 79.80461 85.72789 4.389424
v 79.9925 85.77824 4.336803
v 80.12981 85.815 4.193974
v 79.97166 86.31866 3.999802
v 79.92221 86.30167 3.8051968
v 79.78735 86.255356 3.6628075
v 79.603226 86.192154 3.6107874
v 79.41916 86.128975 3.663075
v 79.28448 86.08276 3.80566
v 79.23527 86.065895 4.0003366
v 79.28471 86.08289 4.194942
v 79.41957 86.129196 4.3373313
v 79.6037 86.192406 4.3893514
v 79.787766 86.25558 4.337064
v 79.92245 86.301796 4.194479
v 79.83313 86.83721 3.9999719
v 79.78528 86.81641 3.8053384
v 79.65459 86.75959 3.662872
v 79.47607 86.68201 3.6107469
v 79.29756 86.60442 3.6629293
v 79.1669 86.547646 3.8054373
v 79.11909 86.52688 4.0000863
v 79.16695 86.54769 4.19472
v 79.29764 86.6045 4.337186
v 79.47616 86.68209 4.3893113
v 79.654655 86.75967 4.3371286
v 79.785324 86.816444 4.1946206
v 79.20491 87.1093 4.0000114
usemtl mat_54
s 1
f 789 789 790
f 790 789 791
f 789 789 791
f 791 789 792
f 789 789 792
f 792 789 793
f 789 789 793
f 793 789 794
f 789 789 794
f 794 789 795
f 789 789 795
f 795 789 796
f 789 789 796
f 796 789 797
f 789 789 797
f 797 789 798
f 789 789 798
f 798 789 799
f 789 789 799
f 799 789 800
f 789 789 800
f 800 789 801
f 789 789 801
f 801 789 790
f 790 791 802
f 802 791 803
f 791 792 803
f 803 792 804
f 792 793 804
f 804 793 805
f 793 794 805
f 805 794 806
f 794 795 806
f 806 795 807
f 795 796 807
f 807 796 808
f 796 797 808
f 808 797 809
f 797 798 809
f 809 798 810
f 798 799 810
f 810 799 811
f 799 800 811
f 811 800 812
f 800 801 812
f 812 801 813
f 801 790 813
f 813 790 802
f 802 803 814
f 814 803 815
f 803 804 815
f 815 804 816
f 804 805 816
f 816 805 817
f 805 806 817
f 817 806 818
f 806 807 818
f 818 807 819
f 807 808 819
f 819 808 820
f 808 809 820
f 820 809 821
f 809 810 821
f 821 810 822
f 810 811 822
f 822 811 823
f 811 812 823
f 823 812 824
f 812 813 824
f 824 813 825
f 813 802 825
f 825 802 814
f 814 815 826
f 826 815 827
f 815 816 827
f 827 816 828
f 816 817 828
f 828 817 829
f 817 818 829
f 829 818 830
f 818 819 830
f 830 819 831
f 819 820 831
f 831 820 832
f 820 821 832
f 832 821 833
f 821 822 833
f 833 822 834
f 822 823 834
f 834 823 835
f 823 824 835
f 835 824 836
f 824 825 836
f 836 825 837
f 825 814 837
f 837 814 826
f 826 827 838
f 838 827 839
f 827 828 839
f 839 828 840
f 828 829 840
f 840 829 841
f 829 830 841
f 841 830 842
f 830 831 842
f 842 831 843
f 831 832 843
f 843 832 844
f 832 833 844
f 844 833 845
f 833 834 845
f 845 834 846
f 834 835 846
f 846 835 847
f 835 836 847
f 847 836 848
f 836 837 848
f 848 837 849
f 837 826 849
f 849 826 838
f 838 839 850
f 850 839 851
f 839 840 851
f 851 840 852
f 840 841 852
f 852 841 853
f 841 842 853
f 853 842 854
f 842 843 854
f 854 843 855
f 843 844 855
f 855 844 856
f 844 845 856
f 856 845 857
f 845 846 857
f 857 846 858
f 846 847 858
f 858 847 859
f 847 848 859
f 859 848 860
f 848 849 860
f 860 849 861
f 849 838 861
f 861 838 850
f 850 851 862
f 862 851 863
f 851 852 863
f 863 852 864
f 852 853 864
f 864 853 865
f 853 854 865
f 865 854 866
f 854 855 866
f 866 855 867
f 855 856 867
f 867 856 868
f 856 857 868
f 868 857 869
f 857 858 869
f 869 858 870
f 858 859 870
f 870 859 871
f 859 860 871
f 871 860 872
f 860 861 872
f 872 861 873
f 861 850 873
f 873 850 862
f 862 863 874
f 874 863 875
f 863 864 875
f 875 864 876
f 864 865 876
f 876 865 877
f 865 866 877
f 877 866 878
f 866 867 878
f 878 867 879
f 867 868 879
f 879 868 880
f 868 869 880
f 880 869 881
f 869 870 881
f 881 870 882
f 870 871 882
f 882 871 883
f 871 872 883
f 883 872 884
f 872 873 884
f 884 873 885
f 873 862 885
f 885 862 874
f 874 875 886
f 886 875 887
f 875 876 887
f 887 876 888
f 876 877 888
f 888 877 889
f 877 878 889
f 889 878 890
f 878 879 890
f 890 879 891
f 879 880 891
f 891 880 892
f 880 881 892
f 892 881 893
f 881 882 893
f 893 882 894
f 882 883 894
f 894 883 895
f 883 884 895
f 895 884 896
f 884 885 896
f 896 885 897
f 885 874 897
f 897 874 886
f 886 887 898
f 898 887 899
f 887 888 899
f 899 888 900
f 888 889 900
f 900 889 901
f 889 890 901
f 901 890 902
f 890 891 902
f 902 891 903
f 891 892 903
f 903 892 904
f 892 893 904
f 904 893 905
f 893 894 905
f 905 894 906
f 894 895 906
f 906 895 907
f 895 896 907
f 907 896 908
f 896 897 908
f 908 897 909
f 897 886 909
f 909 886 898
f 898 899 910
f 910 899 911
f 899 900 911
f 911 900 912
f 900 901 912
f 912 901 913
f 901 902 913
f 913 902 914
f 902 903 914
f 914 903 915
f 903 904 915
f 915 904 916
f 904 905 916
f 916 905 917
f 905 906 917
f 917 906 918
f 906 907 918
f 918 907 919
f 907 908 919
f 919 908 920
f 908 909 920
f 920 909 921
f 909 898 921
f 921 898 910
f 910 911 922
f 922 911 923
f 911 912 923
f 923 912 924
f 912 913 924
f 924 913 925
f 913 914 925
f 925 914 926
f 914 915 926
f 926 915 927
f 915 916 927
f 927 916 928
f 916 917 928
f 928 917 929
f 917 918 929
f 929 918 930
f 918 919 930
f 930 919 931
f 919 920 931
f 931 920 932
f 920 921 932
f 932 921 933
f 921 910 933
f 933 910 922
f 922 923 934
f 934 923 935
f 923 924 935
f 935 924 936
f 924 925 936
f 936 925 937
f 925 926 937
f 937 926 938
f 926 927 938
f 938 927 939
f 927 928 939
f 939 928 940
f 928 929 940
f 940 929 941
f 929 930 941
f 941 930 942
f 930 931 942
f 942 931 943
f 931 932 943
f 943 932 944
f 932 933 944
f 944 933 945
f 933 922 945
f 945 922 934
f 934 935 946
f 946 935 947
f 935 936 947
f 947 936 948
f 936 937 948
f 948 937 949
f 937 938 949
f 949 938 950
f 938 939 950
f 950 939 951
f 939 940 951
f 951 940 952
f 940 941 952
f 952 941 953
f 941 942 953
f 953 942 954
f 942 943 954
f 954 943 955
f 943 944 955
f 955 944 956
f 944 945 956
f 956 945 957
f 945 934 957
f 957 934 946
f 946 947 958
f 958 947 959
f 947 948 959
f 959 948 960
f 948 949 960
f 960 949 961
f 949 950 961
f 961 950 962
f 950 951 962
f 962 951 963
f 951 952 963
f 963 952 964
f 952 953 964
f 964 953 965
f 953 954 965
f 965 954 966
f 954 955 966
f 966 955 967
f 955 956 967
f 967 956 968
f 956 957 968
f 968 957 969
f 957 946 969
f 969 946 958
f 958 959 970
f 970 959 971
f 959 960 971
f 971 960 972
f 960 961 972
f 972 961 973
f 961 962 973
f 973 962 974
f 962 963 974
f 974 963 975
f 963 964 975
f 975 964 976
f 964 965 976
f 976 965 977
f 965 966 977
f 977 966 978
f 966 967 978
f 978 967 979
f 967 968 979
f 979 968 980
f 968 969 980
f 980 969 981
f 969 958 981
f 981 958 970
f 970 971 982
f 982 971 983
f 971 972 983
f 983 972 984
f 972 973 984
f 984 973 985
f 973 974 985
f 985 974 986
f 974 975 986
f 986 975 987
f 975 976 987
f 987 976 988
f 976 977 988
f 988 977 989
f 977 978 989
f 989 978 990
f 978 979 990
f 990 979 991
f 979 980 991
f 991 980 992
f 980 981 992
f 992 981 993
f 981 970 993
f 993 970 982
f 982 983 994
f 994 983 995
f 983 984 995
f 995 984 996
f 984 985 996
f 996 985 997
f 985 986 997
f 997 986 998
f 986 987 998
f 998 987 999
f 987 988 999
f 999 988 1000
f 988 989 1000
f 1000 989 1001
f 989 990 1001
f 1001 990 1002
f 990 991 1002
f 1002 991 1003
f 991 992 1003
f 1003 992 1004
f 992 993 1004
f 1004 993 1005
f 993 982 1005
f 1005 982 994
f 994 995 1006
f 1006 995 1007
f 995 996 1007
f 1007 996 1008
f 996 997 1008
f 1008 997 1009
f 997 998 1009
f 1009 998 1010
f 998 999 1010
f 1010 999 1011
f 999 1000 1011
f 1011 1000 1012
f 1000 1001 1012
f 1012 1001 1013
f 1001 1002 1013
f 1013 1002 1014
f 1002 1003 1014
f 1014 1003 1015
f 1003 1004 1015
f 1015 1004 1016
f 1004 1005 1016
f 1016 1005 1017
f 1005 994 1017
f 1017 994 1006
f 1006 1007 1018
f 1018 1007 1019
f 1007 1008 1019
f 1019 1008 1020
f 1008 1009 1020
f 1020 1009 1021
f 1009 1010 1021
f 1021 1010 1022
f 1010 1011 1022
f 1022 1011 1023
f 1011 1012 1023
f 1023 1012 1024
f 1012 1013 1024
f 1024 1013 1025
f 1013 1014 1025
f 1025 1014 1026
f 1014 1015 1026
f 1026 1015 1027
f 1015 1016 1027
f 1027 1016 1028
f 1016 1017 1028
f 1028 1017 1029
f 1017 1006 1029
f 1029 1006 1018
f 1018 1019 1030
f 1030 1019 1031
f 1019 1020 1031
f 1031 1020 1032
f 1020 1021 1032
f 1032 1021 1033
f 1021 1022 1033
f 1033 1022 1034
f 1022 1023 1034
f 1034 1023 1035
f 1023 1024 1035
f 1035 1024 1036
f 1024 1025 1036
f 1036 1025 1037
f 1025 1026 1037
f 1037 1026 1038
f 1026 1027 1038
f 1038 1027 1039
f 1027 1028 1039
f 1039 1028 1040
f 1028 1029 1040
f 1040 1029 1041
f 1029 1018 1041
f 1041 1018 1030
f 1030 1031 1042
f 1042 1031 1043
f 1031 1032 1043
f 1043 1032 1044
f 1032 1033 1044
f 1044 1033 1045
f 1033 1034 1045
f 1045 1034 1046
f 1034 1035 1046
f 1046 1035 1047
f 1035 1036 1047
f 1047 1036 1048
f 1036 1037 1048
f 1048 1037 1049
f 1037 1038 1049
f 1049 1038 1050
f 1038 1039 1050
f 1050 1039 1051
f 1039 1040 1051
f 1051 1040 1052
f 1040 1041 1052
f 1052 1041 1053
f 1041 1030 1053
f 1053 1030 1042
f 1042 1043 1054
f 1054 1043 1055
f 1043 1044 1055
f 1055 1044 1056
f 1044 1045 1056
f 1056 1045 1057
f 1045 1046 1057
f 1057 1046 1058
f 1046 1047 1058
f 1058 1047 1059
f 1047 1048 1059
f 1059 1048 1060
f 1048 1049 1060
f 1060 1049 1061
f 1049 1050 1061
f 1061 1050 1062
f 1050 1051 1062
f 1062 1051 1063
f 1051 1052 1063
f 1063 1052 1064
f 1052 1053 1064
f 1064 1053 1065
f 1053 1042 1065
f 1065 1042 1054
f 1054 1055 1066
f 1066 1055 1067
f 1055 1056 1067
f 1067 1056 1068
f 1056 1057 1068
f 1068 1057 1069
f 1057 1058 1069
f 1069 1058 1070
f 1058 1059 1070
f 1070 1059 1071
f 1059 1060 1071
f 1071 1060 1072
f 1060 1061 1072
f 1072 1061 1073
f 1061 1062 1073
f 1073 1062 1074
f 1062 1063 1074
f 1074 1063 1075
f 1063 1064 1075
f 1075 1064 1076
f 1064 1065 1076
f 1076 1065 1077
f 1065 1054 1077
f 1077 1054 1066
f 1066 1067 1078
f 1078 1067 1079
f 1067 1068 1079
f 1079 1068 1080
f 1068 1069 1080
f 1080 1069 1081
f 1069 1070 1081
f 1081 1070 1082
f 1070 1071 1082
f 1082 1071 1083
f 1071 1072 1083
f 1083 1072 1084
f 1072 1073 1084
f 1084 1073 1085
f 1073 1074 1085
f 1085 1074 1086
f 1074 1075 1086
f 1086 1075 1087
f 1075 1076 1087
f 1087 1076 1088
f 1076 1077 1088
f 1088 1077 1089
f 1077 1066 1089
f 1089 1066 1078
f 1078 1079 1090
f 1090 1079 1091
f 1079 1080 1091
f 1091 1080 1092
f 1080 1081 1092
f 1092 1081 1093
f 1081 1082 1093
f 1093 1082 1094
f 1082 1083 1094
f 1094 1083 1095
f 1083 1084 1095
f 1095 1084 1096
f 1084 1085 1096
f 1096 1085 1097
f 1085 1086 1097
f 1097 1086 1098
f 1086 1087 1098
f 1098 1087 1099
f 1087 1088 1099
f 1099 1088 1100
f 1088 1089 1100
f 1100 1089 1101
f 1089 1078 1101
f 1101 1078 1090
f 1090 1091 1102
f 1102 1091 1103
f 1091 1092 1103
f 1103 1092 1104
f 1092 1093 1104
f 1104 1093 1105
f 1093 1094 1105
f 1105 1094 1106
f 1094 1095 1106
f 1106 1095 1107
f 1095 1096 1107
f 1107 1096 1108
f 1096 1097 1108
f 1108 1097 1109
f 1097 1098 1109
f 1109 1098 1110
f 1098 1099 1110
f 1110 1099 1111
f 1099 1100 1111
f 1111 1100 1112
f 1100 1101 1112
f 1112 1101 1113
f 1101 1090 1113
f 1113 1090 1102
f 1102 1103 1114
f 1114 1103 1115
f 1103 1104 1115
f 1115 1104 1116
f 1104 1105 1116
f 1116 1105 1117
f 1105 1106 1117
f 1117 1106 1118
f 1106 1107 1118
f 1118 1107 1119
f 1107 1108 1119
f 1119 1108 1120
f 1108 1109 1120
f 1120 1109 1121
f 1109 1110 1121
f 1121 1110 1122
f 1110 1111 1122
f 1122 1111 1123
f 1111 1112 1123
f 1123 1112 1124
f 1112 1113 1124
f 1124 1113 1125
f 1113 1102 1125
f 1125 1102 1114
f 1114 1115 1126
f 1126 1115 1127
f 1115 1116 1127
f 1127 1116 1128
f 1116 1117 1128
f 1128 1117 1129
f 1117 1118 1129
f 1129 1118 1130
f 1118 1119 1130
f 1130 1119 1131
f 1119 1120 1131
f 1131 1120 1132
f 1120 1121 1132
f 1132 1121 1133
f 1121 1122 1133
f 1133 1122 1134
f 1122 1123 1134
f 1134 1123 1135
f 1123 1124 1135
f 1135 1124 1136
f 1124 1125 1136
f 1136 1125 1137
f 1125 1114 1137
f 1137 1114 1126
f 1126 1127 1138
f 1138 1127 1139
f 1127 1128 1139
f 1139 1128 1140
f 1128 1129 1140
f 1140 1129 1141
f 1129 1130 1141
f 1141 1130 1142
f 1130 1131 1142
f 1142 1131 1143
f 1131 1132 1143
f 1143 1132 1144
f 1132 1133 1144
f 1144 1133 1145
f 1133 1134 1145
f 1145 1134 1146
f 1134 1135 1146
f 1146 1135 1147
f 1135 1136 1147
f 1147 1136 1148
f 1136 1137 1148
f 1148 1137 1149
f 1137 1126 1149
f 1149 1126 1138
f 1138 1139 1150
f 1150 1139 1151
f 1139 1140 1151
f 1151 1140 1152
f 1140 1141 1152
f 1152 1141 1153
f 1141 1142 1153
f 1153 1142 1154
f 1142 1143 1154
f 1154 1143 1155
f 1143 1144 1155
f 1155 1144 1156
f 1144 1145 1156
f 1156 1145 1157
f 1145 1146 1157
f 1157 1146 1158
f 1146 1147 1158
f 1158 1147 1159
f 1147 1148 1159
f 1159 1148 1160
f 1148 1149 1160
f 1160 1149 1161
f 1149 1138 1161
f 1161 1138 1150
f 1150 1151 1162
f 1162 1151 1163
f 1151 1152 1163
f 1163 1152 1164
f 1152 1153 1164
f 1164 1153 1165
f 1153 1154 1165
f 1165 1154 1166
f 1154 1155 1166
f 1166 1155 1167
f 1155 1156 1167
f 1167 1156 1168
f 1156 1157 1168
f 1168 1157 1169
f 1157 1158 1169
f 1169 1158 1170
f 1158 1159 1170
f 1170 1159 1171
f 1159 1160 1171
f 1171 1160 1172
f 1160 1161 1172
f 1172 1161 1173
f 1161 1150 1173
f 1173 1150 1162
f 1162 1163 1174
f 1174 1163 1175
f 1163 1164 1175
f 1175 1164 1176
f 1164 1165 1176
f 1176 1165 1177
f 1165 1166 1177
f 1177 1166 1178
f 1166 1167 1178
f 1178 1167 1179
f 1167 1168 1179
f 1179 1168 1180
f 1168 1169 1180
f 1180 1169 1181
f 1169 1170 1181
f 1181 1170 1182
f 1170 1171 1182
f 1182 1171 1183
f 1171 1172 1183
f 1183 1172 1184
f 1172 1173 1184
f 1184 1173 1185
f 1173 1162 1185
f 1185 1162 1174
f 1174 1175 1186
f 1186 1175 1187
f 1175 1176 1187
f 1187 1176 1188
f 1176 1177 1188
f 1188 1177 1189
f 1177 1178 1189
f 1189 1178 1190
f 1178 1179 1190
f 1190 1179 1191
f 1179 1180 1191
f 1191 1180 1192
f 1180 1181 1192
f 1192 1181 1193
f 1181 1182 1193
f 1193 1182 1194
f 1182 1183 1194
f 1194 1183 1195
f 1183 1184 1195
f 1195 1184 1196
f 1184 1185 1196
f 1196 1185 1197
f 1185 1174 1197
f 1197 1174 1186
f 1186 1187 1198
f 1198 1187 1199
f 1187 1188 1199
f 1199 1188 1200
f 1188 1189 1200
f 1200 1189 1201
f 1189 1190 1201
f 1201 1190 1202
f 1190 1191 1202
f 1202 1191 1203
f 1191 1192 1203
f 1203 1192 1204
f 1192 1193 1204
f 1204 1193 1205
f 1193 1194 1205
f 1205 1194 1206
f 1194 1195 1206
f 1206 1195 1207
f 1195 1196 1207
f 1207 1196 1208
f 1196 1197 1208
f 1208 1197 1209
f 1197 1186 1209
f 1209 1186 1198
f 1198 1199 1210
f 1210 1199 1211
f 1199 1200 1211
f 1211 1200 1212
f 1200 1201 1212
f 1212 1201 1213
f 1201 1202 1213
f 1213 1202 1214
f 1202 1203 1214
f 1214 1203 1215
f 1203 1204 1215
f 1215 1204 1216
f 1204 1205 1216
f 1216 1205 1217
f 1205 1206 1217
f 1217 1206 1218
f 1206 1207 1218
f 1218 1207 1219
f 1207 1208 1219
f 1219 1208 1220
f 1208 1209 1220
f 1220 1209 1221
f 1209 1198 1221
f 1221 1198 1210
f 1210 1211 1222
f 1222 1211 1223
f 1211 1212 1223
f 1223 1212 1224
f 1212 1213 1224
f 1224 1213 1225
f 1213 1214 1225
f 1225 1214 1226
f 1214 1215 1226
f 1226 1215 1227
f 1215 1216 1227
f 1227 1216 1228
f 1216 1217 1228
f 1228 1217 1229
f 1217 1218 1229
f 1229 1218 1230
f 1218 1219 1230
f 1230 1219 1231
f 1219 1220 1231
f 1231 1220 1232
f 1220 1221 1232
f 1232 1221 1233
f 1221 1210 1233
f 1233 1210 1222
f 1222 1223 1234
f 1234 1223 1235
f 1223 1224 1235
f 1235 1224 1236
f 1224 1225 1236
f 1236 1225 1237
f 1225 1226 1237
f 1237 1226 1238
f 1226 1227 1238
f 1238 1227 1239
f 1227 1228 1239
f 1239 1228 1240
f 1228 1229 1240
f 1240 1229 1241
f 1229 1230 1241
f 1241 1230 1242
f 1230 1231 1242
f 1242 1231 1243
f 1231 1232 1243
f 1243 1232 1244
f 1232 1233 1244
f 1244 1233 1245
f 1233 1222 1245
f 1245 1222 1234
f 1234 1235 1246
f 1246 1235 1247
f 1235 1236 1247
f 1247 1236 1248
f 1236 1237 1248
f 1248 1237 1249
f 1237 1238 1249
f 1249 1238 1250
f 1238 1239 1250
f 1250 1239 1251
f 1239 1240 1251
f 1251 1240 1252
f 1240 1241 1252
f 1252 1241 1253
f 1241 1242 1253
f 1253 1242 1254
f 1242 1243 1254
f 1254 1243 1255
f 1243 1244 1255
f 1255 1244 1256
f 1244 1245 1256
f 1256 1245 1257
f 1245 1234 1257
f 1257 1234 1246
f 1246 1247 1258
f 1258 1247 1259
f 1247 1248 1259
f 1259 1248 1260
f 1248 1249 1260
f 1260 1249 1261
f 1249 1250 1261
f 1261 1250 1262
f 1250 1251 1262
f 1262 1251 1263
f 1251 1252 1263
f 1263 1252 1264
f 1252 1253 1264
f 1264 1253 1265
f 1253 1254 1265
f 1265 1254 1266
f 1254 1255 1266
f 1266 1255 1267
f 1255 1256 1267
f 1267 1256 1268
f 1256 1257 1268
f 1268 1257 1269
f 1257 1246 1269
f 1269 1246 1258
f 1258 1259 1270
f 1270 1259 1271
f 1259 1260 1271
f 1271 1260 1272
f 1260 1261 1272
f 1272 1261 1273
f 1261 1262 1273
f 1273 1262 1274
f 1262 1263 1274
f 1274 1263 1275
f 1263 1264 1275
f 1275 1264 1276
f 1264 1265 1276
f 1276 1265 1277
f 1265 1266 1277
f 1277 1266 1278
f 1266 1267 1278
f 1278 1267 1279
f 1267 1268 1279
f 1279 1268 1280
f 1268 1269 1280
f 1280 1269 1281
f 1269 1258 1281
f 1281 1258 1270
f 1270 1271 1282
f 1282 1271 1283
f 1271 1272 1283
f 1283 1272 1284
f 1272 1273 1284
f 1284 1273 1285
f 1273 1274 1285
f 1285 1274 1286
f 1274 1275 1286
f 1286 1275 1287
f 1275 1276 1287
f 1287 1276 1288
f 1276 1277 1288
f 1288 1277 1289
f 1277 1278 1289
f 1289 1278 1290
f 1278 1279 1290
f 1290 1279 1291
f 1279 1280 1291
f 1291 1280 1292
f 1280 1281 1292
f 1292 1281 1293
f 1281 1270 1293
f 1293 1270 1282
f 1282 1283 1294
f 1294 1283 1295
f 1283 1284 1295
f 1295 1284 1296
f 1284 1285 1296
f 1296 1285 1297
f 1285 1286 1297
f 1297 1286 1298
f 1286 1287 1298
f 1298 1287 1299
f 1287 1288 1299
f 1299 1288 1300
f 1288 1289 1300
f 1300 1289 1301
f 1289 1290 1301
f 1301 1290 1302
f 1290 1291 1302
f 1302 1291 1303
f 1291 1292 1303
f 1303 1292 1304
f 1292 1293 1304
f 1304 1293 1305
f 1293 1282 1305
f 1305 1282 1294
f 1294 1295 1306
f 1306 1295 1307
f 1295 1296 1307
f 1307 1296 1308
f 1296 1297 1308
f 1308 1297 1309
f 1297 1298 1309
f 1309 1298 1310
f 1298 1299 1310
f 1310 1299 1311
f 1299 1300 1311
f 1311 1300 1312
f 1300 1301 1312
f 1312 1301 1313
f 1301 1302 1313
f 1313 1302 1314
f 1302 1303 1314
f 1314 1303 1315
f 1303 1304 1315
f 1315 1304 1316
f 1304 1305 1316
f 1316 1305 1317
f 1305 1294 1317
f 1317 1294 1306
f 1306 1307 1318
f 1318 1307 1319
f 1307 1308 1319
f 1319 1308 1320
f 1308 1309 1320
f 1320 1309 1321
f 1309 1310 1321
f 1321 1310 1322
f 1310 1311 1322
f 1322 1311 1323
f 1311 1312 1323
f 1323 1312 1324
f 1312 1313 1324
f 1324 1313 1325
f 1313 1314 1325
f 1325 1314 1326
f 1314 1315 1326
f 1326 1315 1327
f 1315 1316 1327
f 1327 1316 1328
f 1316 1317 1328
f 1328 1317 1329
f 1317 1306 1329
f 1329 1306 1318
f 1318 1319 1330
f 1330 1319 1331
f 1319 1320 1331
f 1331 1320 1332
f 1320 1321 1332
f 1332 1321 1333
f 1321 1322 1333
f 1333 1322 1334
f 1322 1323 1334
f 1334 1323 1335
f 1323 1324 1335
f 1335 1324 1336
f 1324 1325 1336
f 1336 1325 1337
f 1325 1326 1337
f 1337 1326 1338
f 1326 1327 1338
f 1338 1327 1339
f 1327 1328 1339
f 1339 1328 1340
f 1328 1329 1340
f 1340 1329 1341
f 1329 1318 1341
f 1341 1318 1330
f 1330 1331 1342
f 1342 1331 1343
f 1331 1332 1343
f 1343 1332 1344
f 1332 1333 1344
f 1344 1333 1345
f 1333 1334 1345
f 1345 1334 1346
f 1334 1335 1346
f 1346 1335 1347
f 1335 1336 1347
f 1347 1336 1348
f 1336 1337 1348
f 1348 1337 1349
f 1337 1338 1349
f 1349 1338 1350
f 1338 1339 1350
f 1350 1339 1351
f 1339 1340 1351
f 1351 1340 1352
f 1340 1341 1352
f 1352 1341 1353
f 1341 1330 1353
f 1353 1330 1342
f 1342 1343 1354
f 1354 1343 1355
f 1343 1344 1355
f 1355 1344 1356
f 1344 1345 1356
f 1356 1345 1357
f 1345 1346 1357
f 1357 1346 1358
f 1346 1347 1358
f 1358 1347 1359
f 1347 1348 1359
f 1359 1348 1360
f 1348 1349 1360
f 1360 1349 1361
f 1349 1350 1361
f 1361 1350 1362
f 1350 1351 1362
f 1362 1351 1363
f 1351 1352 1363
f 1363 1352 1364
f 1352 1353 1364
f 1364 1353 1365
f 1353 1342 1365
f 1365 1342 1354
f 1354 1355 1366
f 1366 1355 1367
f 1355 1356 1367
f 1367 1356 1368
f 1356 1357 1368
f 1368 1357 1369
f 1357 1358 1369
f 1369 1358 1370
f 1358 1359 1370
f 1370 1359 1371
f 1359 1360 1371
f 1371 1360 1372
f 1360 1361 1372
f 1372 1361 1373
f 1361 1362 1373
f 1373 1362 1374
f 1362 1363 1374
f 1374 1363 1375
f 1363 1364 1375
f 1375 1364 1376
f 1364 1365 1376
f 1376 1365 1377
f 1365 1354 1377
f 1377 1354 1366
f 1366 1367 1378
f 1378 1367 1379
f 1367 1368 1379
f 1379 1368 1380
f 1368 1369 1380
f 1380 1369 1381
f 1369 1370 1381
f 1381 1370 1382
f 1370 1371 1382
f 1382 1371 1383
f 1371 1372 1383
f 1383 1372 1384
f 1372 1373 1384
f 1384 1373 1385
f 1373 1374 1385
f 1385 1374 1386
f 1374 1375 1386
f 1386 1375 1387
f 1375 1376 1387
f 1387 1376 1388
f 1376 1377 1388
f 1388 1377 1389
f 1377 1366 1389
f 1389 1366 1378
f 1378 1379 1390
f 1390 1379 1391
f 1379 1380 1391
f 1391 1380 1392
f 1380 1381 1392
f 1392 1381 1393
f 1381 1382 1393
f 1393 1382 1394
f 1382 1383 1394
f 1394 1383 1395
f 1383 1384 1395
f 1395 1384 1396
f 1384 1385 1396
f 1396 1385 1397
f 1385 1386 1397
f 1397 1386 1398
f 1386 1387 1398
f 1398 1387 1399
f 1387 1388 1399
f 1399 1388 1400
f 1388 1389 1400
f 1400 1389 1401
f 1389 1378 1401
f 1401 1378 1390
f 1390 1391 1402
f 1402 1391 1403
f 1391 1392 1403
f 1403 1392 1404
f 1392 1393 1404
f 1404 1393 1405
f 1393 1394 1405
f 1405 1394 1406
f 1394 1395 1406
f 1406 1395 1407
f 1395 1396 1407
f 1407 1396 1408
f 1396 1397 1408
f 1408 1397 1409
f 1397 1398 1409
f 1409 1398 1410
f 1398 1399 1410
f 1410 1399 1411
f 1399 1400 1411
f 1411 1400 1412
f 1400 1401 1412
f 1412 1401 1413
f 1401 1390 1413
f 1413 1390 1402
f 1402 1403 1414
f 1414 1403 1415
f 1403 1404 1415
f 1415 1404 1416
f 1404 1405 1416
f 1416 1405 1417
f 1405 1406 1417
f 1417 1406 1418
f 1406 1407 1418
f 1418 1407 1419
f 1407 1408 1419
f 1419 1408 1420
f 1408 1409 1420
f 1420 1409 1421
f 1409 1410 1421
f 1421 1410 1422
f 1410 1411 1422
f 1422 1411 1423
f 1411 1412 1423
f 1423 1412 1424
f 1412 1413 1424
f 1424 1413 1425
f 1413 1402 1425
f 1425 1402 1414
f 1414 1415 1426
f 1426 1415 1427
f 1415 1416 1427
f 1427 1416 1428
f 1416 1417 1428
f 1428 1417 1429
f 1417 1418 1429
f 1429 1418 1430
f 1418 1419 1430
f 1430 1419 1431
f 1419 1420 1431
f 1431 1420 1432
f 1420 1421 1432
f 1432 1421 1433
f 1421 1422 1433
f 1433 1422 1434
f 1422 1423 1434
f 1434 1423 1435
f 1423 1424 1435
f 1435 1424 1436
f 1424 1425 1436
f 1436 1425 1437
f 1425 1414 1437
f 1437 1414 1426
f 1426 1427 1438
f 1438 1427 1439
f 1427 1428 1439
f 1439 1428 1440
f 1428 1429 1440
f 1440 1429 1441
f 1429 1430 1441
f 1441 1430 1442
f 1430 1431 1442
f 1442 1431 1443
f 1431 1432 1443
f 1443 1432 1444
f 1432 1433 1444
f 1444 1433 1445
f 1433 1434 1445
f 1445 1434 1446
f 1434 1435 1446
f 1446 1435 1447
f 1435 1436 1447
f 1447 1436 1448
f 1436 1437 1448
f 1448 1437 1449
f 1437 1426 1449
f 1449 1426 1438
f 1438 1439 1450
f 1450 1439 1451
f 1439 1440 1451
f 1451 1440 1452
f 1440 1441 1452
f 1452 1441 1453
f 1441 1442 1453
f 1453 1442 1454
f 1442 1443 1454
f 1454 1443 1455
f 1443 1444 1455
f 1455 1444 1456
f 1444 1445 1456
f 1456 1445 1457
f 1445 1446 1457
f 1457 1446 1458
f 1446 1447 1458
f 1458 1447 1459
f 1447 1448 1459
f 1459 1448 1460
f 1448 1449 1460
f 1460 1449 1461
f 1449 1438 1461
f 1461 1438 1450
f 1450 1451 1462
f 1462 1451 1463
f 1451 1452 1463
f 1463 1452 1464
f 1452 1453 1464
f 1464 1453 1465
f 1453 1454 1465
f 1465 1454 1466
f 1454 1455 1466
f 1466 1455 1467
f 1455 1456 1467
f 1467 1456 1468
f 1456 1457 1468
f 1468 1457 1469
f 1457 1458 1469
f 1469 1458 1470
f 1458 1459 1470
f 1470 1459 1471
f 1459 1460 1471
f 1471 1460 1472
f 1460 1461 1472
f 1472 1461 1473
f 1461 1450 1473
f 1473 1450 1462
f 1462 1463 1474
f 1474 1463 1475
f 1463 1464 1475
f 1475 1464 1476
f 1464 1465 1476
f 1476 1465 1477
f 1465 1466 1477
f 1477 1466 1478
f 1466 1467 1478
f 1478 1467 1479
f 1467 1468 1479
f 1479 1468 1480
f 1468 1469 1480
f 1480 1469 1481
f 1469 1470 1481
f 1481 1470 1482
f 1470 1471 1482
f 1482 1471 1483
f 1471 1472 1483
f 1483 1472 1484
f 1472 1473 1484
f 1484 1473 1485
f 1473 1462 1485
f 1485 1462 1474
f 1474 1475 1486
f 1486 1475 1487
f 1475 1476 1487
f 1487 1476 1488
f 1476 1477 1488
f 1488 1477 1489
f 1477 1478 1489
f 1489 1478 1490
f 1478 1479 1490
f 1490 1479 1491
f 1479 1480 1491
f 1491 1480 1492
f 1480 1481 1492
f 1492 1481 1493
f 1481 1482 1493
f 1493 1482 1494
f 1482 1483 1494
f 1494 1483 1495
f 1483 1484 1495
f 1495 1484 1496
f 1484 1485 1496
f 1496 1485 1497
f 1485 1474 1497
f 1497 1474 1486
f 1486 1487 1498
f 1498 1487 1499
f 1487 1488 1499
f 1499 1488 1500
f 1488 1489 1500
f 1500 1489 1501
f 1489 1490 1501
f 1501 1490 1502
f 1490 1491 1502
f 1502 1491 1503
f 1491 1492 1503
f 1503 1492 1504
f 1492 1493 1504
f 1504 1493 1505
f 1493 1494 1505
f 1505 1494 1506
f 1494 1495 1506
f 1506 1495 1507
f 1495 1496 1507
f 1507 1496 1508
f 1496 1497 1508
f 1508 1497 1509
f 1497 1486 1509
f 1509 1486 1498
f 1498 1499 1510
f 1510 1499 1511
f 1499 1500 1511
f 1511 1500 1512
f 1500 1501 1512
f 1512 1501 1513
f 1501 1502 1513
f 1513 1502 1514
f 1502 1503 1514
f 1514 1503 1515
f 1503 1504 1515
f 1515 1504 1516
f 1504 1505 1516
f 1516 1505 1517
f 1505 1506 1517
f 1517 1506 1518
f 1506 1507 1518
f 1518 1507 1519
f 1507 1508 1519
f 1519 1508 1520
f 1508 1509 1520
f 1520 1509 1521
f 1509 1498 1521
f 1521 1498 1510
f 1510 1511 1522
f 1522 1511 1523
f 1511 1512 1523
f 1523 1512 1524
f 1512 1513 1524
f 1524 1513 1525
f 1513 1514 1525
f 1525 1514 1526
f 1514 1515 1526
f 1526 1515 1527
f 1515 1516 1527
f 1527 1516 1528
f 1516 1517 1528
f 1528 1517 1529
f 1517 1518 1529
f 1529 1518 1530
f 1518 1519 1530
f 1530 1519 1531
f 1519 1520 1531
f 1531 1520 1532
f 1520 1521 1532
f 1532 1521 1533
f 1521 1510 1533
f 1533 1510 1522
f 1522 1523 1534
f 1534 1523 1535
f 1523 1524 1535
f 1535 1524 1536
f 1524 1525 1536
f 1536 1525 1537
f 1525 1526 1537
f 1537 1526 1538
f 1526 1527 1538
f 1538 1527 1539
f 1527 1528 1539
f 1539 1528 1540
f 1528 1529 1540
f 1540 1529 1541
f 1529 1530 1541
f 1541 1530 1542
f 1530 1531 1542
f 1542 1531 1543
f 1531 1532 1543
f 1543 1532 1544
f 1532 1533 1544
f 1544 1533 1545
f 1533 1522 1545
f 1545 1522 1534
f 1534 1535 1546
f 1546 1535 1547
f 1535 1536 1547
f 1547 1536 1548
f 1536 1537 1548
f 1548 1537 1549
f 1537 1538 1549
f 1549 1538 1550
f 1538 1539 1550
f 1550 1539 1551
f 1539 1540 1551
f 1551 1540 1552
f 1540 1541 1552
f 1552 1541 1553
f 1541 1542 1553
f 1553 1542 1554
f 1542 1543 1554
f 1554 1543 1555
f 1543 1544 1555
f 1555 1544 1556
f 1544 1545 1556
f 1556 1545 1557
f 1545 1534 1557
f 1557 1534 1546
f 1546 1547 1558
f 1558 1547 1559
f 1547 1548 1559
f 1559 1548 1560
f 1548 1549 1560
f 1560 1549 1561
f 1549 1550 1561
f 1561 1550 1562
f 1550 1551 1562
f 1562 1551 1563
f 1551 1552 1563
f 1563 1552 1564
f 1552 1553 1564
f 1564 1553 1565
f 1553 1554 1565
f 1565 1554 1566
f 1554 1555 1566
f 1566 1555 1567
f 1555 1556 1567
f 1567 1556 1568
f 1556 1557 1568
f 1568 1557 1569
f 1557 1546 1569
f 1569 1546 1558
f 1558 1559 1570
f 1570 1559 1571
f 1559 1560 1571
f 1571 1560 1572
f 1560 1561 1572
f 1572 1561 1573
f 1561 1562 1573
f 1573 1562 1574
f 1562 1563 1574
f 1574 1563 1575
f 1563 1564 1575
f 1575 1564 1576
f 1564 1565 1576
f 1576 1565 1577
f 1565 1566 1577
f 1577 1566 1578
f 1566 1567 1578
f 1578 1567 1579
f 1567 1568 1579
f 1579 1568 1580
f 1568 1569 1580
f 1580 1569 1581
f 1569 1558 1581
f 1581 1558 1570
f 1570 1571 1582
f 1582 1571 1583
f 1571 1572 1583
f 1583 1572 1584
f 1572 1573 1584
f 1584 1573 1585
f 1573 1574 1585
f 1585 1574 1586
f 1574 1575 1586
f 1586 1575 1587
f 1575 1576 1587
f 1587 1576 1588
f 1576 1577 1588
f 1588 1577 1589
f 1577 1578 1589
f 1589 1578 1590
f 1578 1579 1590
f 1590 1579 1591
f 1579 1580 1591
f 1591 1580 1592
f 1580 1581 1592
f 1592 1581 1593
f 1581 1570 1593
f 1593 1570 1582
f 1582 1583 1594
f 1594 1583 1595
f 1583 1584 1595
f 1595 1584 1596
f 1584 1585 1596
f 1596 1585 1597
f 1585 1586 1597
f 1597 1586 1598
f 1586 1587 1598
f 1598 1587 1599
f 1587 1588 1599
f 1599 1588 1600
f 1588 1589 1600
f 1600 1589 1601
f 1589 1590 1601
f 1601 1590 1602
f 1590 1591 1602
f 1602 1591 1603
f 1591 1592 1603
f 1603 1592 1604
f 1592 1593 1604
f 1604 1593 1605
f 1593 1582 1605
f 1605 1582 1594
f 1594 1595 1606
f 1606 1595 1607
f 1595 1596 1607
f 1607 1596 1608
f 1596 1597 1608
f 1608 1597 1609
f 1597 1598 1609
f 1609 1598 1610
f 1598 1599 1610
f 1610 1599 1611
f 1599 1600 1611
f 1611 1600 1612
f 1600 1601 1612
f 1612 1601 1613
f 1601 1602 1613
f 1613 1602 1614
f 1602 1603 1614
f 1614 1603 1615
f 1603 1604 1615
f 1615 1604 1616
f 1604 1605 1616
f 1616 1605 1617
f 1605 1594 1617
f 1617 1594 1606
f 1606 1607 1618
f 1618 1607 1619
f 1607 1608 1619
f 1619 1608 1620
f 1608 1609 1620
f 1620 1609 1621
f 1609 1610 1621
f 1621 1610 1622
f 1610 1611 1622
f 1622 1611 1623
f 1611 1612 1623
f 1623 1612 1624
f 1612 1613 1624
f 1624 1613 1625
f 1613 1614 1625
f 1625 1614 1626
f 1614 1615 1626
f 1626 1615 1627
f 1615 1616 1627
f 1627 1616 1628
f 1616 1617 1628
f 1628 1617 1629
f 1617 1606 1629
f 1629 1606 1618
f 1618 1619 1630
f 1630 1619 1631
f 1619 1620 1631
f 1631 1620 1632
f 1620 1621 1632
f 1632 1621 1633
f 1621 1622 1633
f 1633 1622 1634
f 1622 1623 1634
f 1634 1623 1635
f 1623 1624 1635
f 1635 1624 1636
f 1624 1625 1636
f 1636 1625 1637
f 1625 1626 1637
f 1637 1626 1638
f 1626 1627 1638
f 1638 1627 1639
f 1627 1628 1639
f 1639 1628 1640
f 1628 1629 1640
f 1640 1629 1641
f 1629 1618 1641
f 1641 1618 1630
f 1630 1631 1642
f 1642 1631 1643
f 1631 1632 1643
f 1643 1632 1644
f 1632 1633 1644
f 1644 1633 1645
f 1633 1634 1645
f 1645 1634 1646
f 1634 1635 1646
f 1646 1635 1647
f 1635 1636 1647
f 1647 1636 1648
f 1636 1637 1648
f 1648 1637 1649
f 1637 1638 1649
f 1649 1638 1650
f 1638 1639 1650
f 1650 1639 1651
f 1639 1640 1651
f 1651 1640 1652
f 1640 1641 1652
f 1652 1641 1653
f 1641 1630 1653
f 1653 1630 1642
f 1642 1643 1654
f 1654 1643 1654
f 1643 1644 1654
f 1654 1644 1654
f 1644 1645 1654
f 1654 1645 1654
f 1645 1646 1654
f 1654 1646 1654
f 1646 1647 1654
f 1654 1647 1654
f 1647 1648 1654
f 1654 1648 1654
f 1648 1649 1654
f 1654 1649 1654
f 1649 1650 1654
f 1654 1650 1654
f 1650 1651 1654
f 1654 1651 1654
f 1651 1652 1654
f 1654 1652 1654
f 1652 1653 1654
f 1654 1653 1654
f 1653 1642 1654
f 1654 1642 1654
f 1654 1654 1654
f 1654 1654 1654
f 1654 1654 1654
f 1654 1654 1654
f 1654 1654 1654
f 1654 1654 1654
f 1654 1654 1654
f 1654 1654 1654
f 1654 1654 1654
f 1654 1654 1654
f 1654 1654 1654
f 1654 1654 1654
f 1654 1654 1654
f 1654 1654 1654
f 1654 1654 1654
f 1654 1654 1654
f 1654 1654 1654
f 1654 1654 1654
f 1654 1654 1654
f 1654 1654 1654
f 1654 1654 1654
f 1654 1654 1654
f 1654 1654 1654
f 1654 1654 1654

g Path_(6)
v 67.54046 48.07635 8.5
v 67.306175 47.765587 8.533257
v 67.47708 47.699726 8.5163965
v 67.66496 47.734783 8.544307
v 67.819496 47.861362 8.60951
v 67.899254 48.045547 8.694534
v 67.88287 48.237988 8.776598
v 67.77475 48.387115 8.833712
v 67.60384 48.452976 8.850572
v 67.415955 48.41792 8.822661
v 67.26143 48.29134 8.757459
v 67.18167 48.107155 8.672434
v 67.198044 47.914715 8.59037
v 67.52606 47.63929 9.286745
v 67.67376 47.52418 9.231063
v 67.86168 47.50523 9.212039
v 68.03945 47.58751 9.234771
v 68.159454 47.748974 9.293167
v 68.18953 47.94636 9.371581
v 68.12161 48.126778 9.449001
v 67.973915 48.241882 9.5046835
v 67.785995 48.260838 9.523707
v 67.60822 48.17856 9.500976
v 67.48822 48.01709 9.442579
v 67.458145 47.819706 9.364165
v 67.76259 47.55746 10.053866
v 67.91742 47.432926 10.016135
v 68.11268 47.404274 9.979624
v 68.29603 47.479183 9.954116
v 68.41836 47.63758 9.946446
v 68.44688 47.83703 9.95867
v 68.37395 48.024082 9.987511
v 68.21911 48.148617 10.025242
v 68.02386 48.17727 10.061753
v 67.8405 48.10236 10.087261
v 67.71818 47.94396 10.094931
v 67.68966 47.744514 10.082707
v 67.89826 47.566128 10.812161
v 68.081375 47.482018 10.812875
v 68.28192 47.500504 10.805896
v 68.44617 47.616634 10.793093
v 68.5301 47.79929 10.777897
v 68.51123 47.999535 10.76438
v 68.39462 48.163708 10.756165
v 68.21151 48.24782 10.755451
v 68.01096 48.229336 10.76243
v 67.84672 48.113205 10.775233
v 67.76278 47.930546 10.790429
v 67.78165 47.7303 10.803946
v 67.82133 47.634476 11.586414
v 67.98866 47.524734 11.60357
v 68.18904 47.513783 11.604021
v 68.36877 47.604557 11.587645
v 68.47968 47.77273 11.55883
v 68.49207 47.973248 11.525299
v 68.40261 48.152374 11.496035
v 68.23528 48.262115 11.478879
v 68.034904 48.273064 11.478429
v 67.85518 48.18229 11.494804
v 67.74426 48.014114 11.523619
v 67.73187 47.8136 11.55715
v 67.73233 47.723217 12.507438
v 67.90484 47.624084 12.530938
v 68.10498 47.625168 12.531213
v 68.27913 47.726173 12.508187
v 68.38064 47.900036 12.468031
v 68.382286 48.100174 12.421506
v 68.28365 48.272953 12.381076
v 68.11115 48.372086 12.357575
v 67.911 48.371002 12.357302
v 67.736855 48.269997 12.380327
v 67.635345 48.096134 12.420483
v 67.6337 47.895996 12.467009
v 67.555046 47.961216 13.153568
v 67.66418 47.79207 13.142117
v 67.84332 47.700245 13.135501
v 68.04448 47.710342 13.135493
v 68.213745 47.819664 13.142096
v 68.30576 47.99891 13.15354
v 68.29588 48.200054 13.166758
v 68.186745 48.3692 13.178209
v 68.0076 48.46103 13.184825
v 67.80644 48.450928 13.184833
v 67.63718 48.341606 13.178229
v 67.54516 48.16236 13.166786
v 67.70602 47.78659 13.988048
v 67.82998 47.632183 13.963005
v 68.01555 47.56191 13.961629
v 68.213005 47.594604 13.984288
v 68.36944 47.721504 14.024912
v 68.44294 47.908607 14.072615
v 68.4138 48.105778 14.1146145
v 68.28984 48.260185 14.139658
v 68.10427 48.330456 14.141034
v 67.906815 48.297764 14.118375
v 67.75038 48.170864 14.07775
v 67.67688 47.98376 14.030047
v 67.804115 47.692707 14.784337
v 67.94235 47.546234 14.78492
v 68.13525 47.48805 14.7735
v 68.331116 47.53375 14.753139
v 68.47748 47.67108 14.72929
v 68.53511 47.863255 14.708345
v 68.48858 48.05877 14.695916
v 68.35035 48.205246 14.6953335
v 68.157455 48.263428 14.706753
v 67.961586 48.21773 14.727115
v 67.81522 48.0804 14.750963
v 67.75758 47.888226 14.771908
v 67.838554 47.835796 15.679388
v 68.007225 47.728462 15.708422
v 68.20821 47.715275 15.698553
v 68.38766 47.79977 15.652426
v 68.497475 47.95931 15.582401
v 68.50825 48.151142 15.507241
v 68.41708 48.323868 15.447085
v 68.24841 48.431206 15.418053
v 68.047424 48.444393 15.427921
v 67.86798 48.359898 15.474048
v 67.75816 48.200356 15.544073
v 67.74739 48.008526 15.619232
v 67.95892 48.089275 16.386124
v 68.13615 47.99416 16.400656
v 68.33677 47.99581 16.379606
v 68.50703 48.093777 16.328615
v 68.60131 48.261814 16.261347
v 68.59435 48.4549 16.195826
v 68.488014 48.62129 16.149607
v 68.3108 48.7164 16.135075
v 68.110176 48.714752 16.156124
v 67.93992 48.616783 16.207115
v 67.845634 48.448746 16.274384
v 67.85259 48.255665 16.339905
v 68.03083 48.237453 17.13268
v 68.213196 48.17411 17.175343
v 68.41021 48.20857 17.15868
v 68.56908 48.331593 17.087154
v 68.64723 48.51022 16.979933
v 68.62374 48.696587 16.865746
v 68.50489 48.840755 16.775188
v 68.322525 48.9041 16.732525
v 68.12551 48.86964 16.749187
v 67.966644 48.746616 16.820713
v 67.88848 48.567986 16.927935
v 67.91198 48.381622 17.042122
v 67.706375 48.58702 18.11945
v 67.86778 48.544106 18.209446
v 68.0517 48.592136 18.214207
v 68.20883 48.71825 18.132458
v 68.29708 48.88865 17.986103
v 68.2928 49.05768 17.81436
v 68.19714 49.180046 17.663244
v 68.03573 49.22296 17.573248
v 67.851814 49.174927 17.568487
v 67.69468 49.048817 17.650236
v 67.60643 48.878414 17.79659
v 67.61071 48.70939 17.968334
v 67.60183 48.947914 18.563839
v 67.79732 48.996727 18.512264
v 67.943405 49.133373 18.43375
v 68.00096 49.321236 18.349333
v 67.95455 49.50998 18.281633
v 67.81662 49.649033 18.24879
v 67.62412 49.70113 18.259605
v 67.428635 49.65232 18.311182
v 67.28254 49.515675 18.389696
v 67.22498 49.327812 18.474113
v 67.27139 49.13907 18.541813
v 67.409325 49.000015 18.574656
v 67.9439 48.860786 19.0642
v 68.11833 48.96109 19.068708
v 68.2196 49.135284 19.081469
v 68.220566 49.33669 19.099056
v 68.12099 49.51134 19.116764
v 67.947525 49.612442 19.129843
v 67.74667 49.6129 19.13479
v 67.57224 49.512596 19.13028
v 67.47097 49.338406 19.117521
v 67.47 49.136997 19.099932
v 67.56959 48.962345 19.082226
v 67.74304 48.861244 19.069147
v 67.848076 48.904778 19.819937
v 68.0198 49.01021 19.812365
v 68.116264 49.186546 19.805044
v 68.111626 49.386543 19.799938
v 68.00712 49.556602 19.798412
v 67.83076 49.65117 19.800879
v 67.62978 49.644894 19.806673
v 67.45806 49.539463 19.814245
v 67.361595 49.363125 19.821566
v 67.366234 49.16313 19.826672
v 67.47074 48.99307 19.828197
v 67.64711 48.898502 19.825731
v 67.903 49.081734 20.720795
v 68.05582 49.210957 20.695238
v 68.122475 49.397896 20.657648
v 68.08513 49.59246 20.618095
v 67.95378 49.742516 20.58718
v 67.763626 49.807854 20.573183
v 67.56561 49.77097 20.579855
v 67.412796 49.641747 20.605412
v 67.34614 49.454807 20.643002
v 67.383484 49.260242 20.682554
v 67.51483 49.110188 20.71347
v 67.70499 49.04485 20.727467
v 67.91306 49.2359 21.495321
v 68.06054 49.371674 21.452194
v 68.11969 49.561275 21.395596
v 68.07468 49.75391 21.34069
v 67.937546 49.897953 21.30219
v 67.745056 49.95481 21.290413
v 67.548775 49.909252 21.308514
v 67.40129 49.77348 21.35164
v 67.34214 49.583874 21.40824
v 67.38715 49.391243 21.463144
v 67.524284 49.2472 21.501642
v 67.716774 49.19034 21.51342
v 67.8439 49.392178 22.40937
v 67.99563 49.524136 22.34626
v 68.06196 49.71056 22.289885
v 68.02512 49.9015 22.255348
v 67.895 50.0458 22.251905
v 67.706436 50.104786 22.28048
v 67.50998 50.062656 22.333412
v 67.35825 49.930702 22.396523
v 67.29192 49.744278 22.452898
v 67.32876 49.553337 22.487434
v 67.458885 49.40904 22.490877
v 67.647446 49.35005 22.462303
v 67.60802 49.58574 23.11104
v 67.785934 49.679863 23.083052
v 67.894646 49.849136 23.057775
v 67.90503 50.0482 23.04198
v 67.8143 50.22371 23.039902
v 67.646774 50.328644 23.052095
v 67.44733 50.334885 23.075294
v 67.26941 50.24076 23.103281
v 67.16069 50.071487 23.12856
v 67.15031 49.87243 23.144352
v 67.241035 49.696915 23.146431
v 67.40857 49.59198 23.134237
v 67.61987 49.614384 23.755701
v 67.77178 49.73087 23.817429
v 67.84157 49.911316 23.874968
v 67.81052 50.107376 23.912905
v 67.68696 50.266514 23.92107
v 67.504 50.34609 23.897278
v 67.31066 50.32478 23.847904
v 67.158745 50.208294 23.786177
v 67.08897 50.027847 23.728636
v 67.12002 49.83179 23.6907
v 67.243576 49.672653 23.682533
v 67.42654 49.593075 23.706326
v 67.32473 49.29789 24.387743
v 67.4655 49.399326 24.49172
v 67.52495 49.565823 24.58897
v 67.48714 49.752766 24.653437
v 67.362206 49.91007 24.667843
v 67.183624 49.99558 24.628332
v 66.99925 49.986385 24.545488
v 66.858475 49.88495 24.441511
v 66.79903 49.718452 24.344261
v 66.83684 49.53151 24.279797
v 66.96177 49.374207 24.265388
v 67.14035 49.288696 24.304901
v 66.96357 49.005356 25.064714
v 67.13233 49.068775 25.149868
v 67.23645 49.214 25.23814
v 67.248024 49.402115 25.30588
v 67.16396 49.582718 25.334932
v 67.00678 49.707413 25.317516
v 66.8186 49.74279 25.258299
v 66.64984 49.67937 25.173145
v 66.54572 49.534145 25.084873
v 66.53415 49.34603 25.017136
v 66.61821 49.16543 24.988081
v 66.77539 49.040733 25.005497
v 66.64876 48.759018 25.815325
v 66.814896 48.820442 25.902287
v 66.921875 48.967308 25.976974
v 66.94103 49.160263 26.019377
v 66.867226 49.347603 26.01813
v 66.72024 49.47913 25.973568
v 66.53945 49.519604 25.897633
v 66.37331 49.45818 25.810669
v 66.26633 49.311314 25.735981
v 66.24718 49.11836 25.693579
v 66.320984 48.93102 25.694826
v 66.46797 48.79949 25.739388
v 66.16516 48.66052 26.514503
v 66.31249 48.677692 26.648735
v 66.42987 48.79279 26.759348
v 66.485855 48.974968 26.816704
v 66.46544 49.175415 26.805433
v 66.37409 49.340416 26.728558
v 66.2363 49.425766 26.606674
v 66.08897 49.40859 26.472443
v 65.97159 49.29349 26.361828
v 65.9156 49.111313 26.304472
v 65.93602 48.91087 26.315742
v 66.02737 48.745865 26.39262
v 65.50722 48.665417 26.94697
v 65.58795 48.687244 27.127794
v 65.65532 48.80629 27.278273
v 65.69127 48.990654 27.358084
v 65.686165 49.190937 27.345844
v 65.64137 49.35347 27.244833
v 65.5689 49.434704 27.082115
v 65.48817 49.412876 26.90129
v 65.42081 49.29383 26.750813
v 65.38486 49.109467 26.671
v 65.38996 48.909187 26.683239
v 65.434746 48.74665 26.784252
v 64.696465 48.689686 27.141727
v 64.8292 48.727375 27.282785
v 64.94164 48.8581 27.392853
v 65.00366 49.04683 27.442434
v 64.998634 49.243 27.418247
v 64.92791 49.394043 27.326769
v 64.81044 49.459488 27.192516
v 64.677704 49.4218 27.051456
v 64.56526 49.291073 26.941391
v 64.50324 49.10234 26.89181
v 64.50827 48.906174 26.915997
v 64.578995 48.75513 27.007473
v 64.404335 48.858982 27.915815
v 64.57154 48.90035 27.92257
v 64.71256 49.031715 27.883554
v 64.78963 49.217884 27.809223
v 64.78209 49.40897 27.719494
v 64.691956 49.553772 27.638409
v 64.54338 49.61349 27.587694
v 64.37618 49.57213 27.58094
v 64.23515 49.44076 27.619957
v 64.15809 49.254593 27.694288
v 64.165634 49.063507 27.784018
v 64.25577 48.918705 27.865103
v 63.646812 49.15284 28.498783
v 63.777084 49.155083 28.583618
v 63.936058 49.23701 28.582365
v 64.08114 49.37668 28.49536
v 64.17345 49.53666 28.345915
v 64.188255 49.674088 28.174076
v 64.12159 49.752136 28.025883
v 63.99132 49.749897 27.941048
v 63.832348 49.66797 27.9423
v 63.687267 49.5283 28.029306
v 63.594955 49.36832 28.178751
v 63.58015 49.230892 28.35059
v 63.273537 49.884182 28.673342
v 63.361572 49.85175 28.866344
v 63.503464 49.89771 28.987177
v 63.66119 50.00974 29.003458
v 63.79249 50.15783 28.91083
v 63.86218 50.302296 28.73411
v 63.85159 50.404427 28.520649
v 63.763554 50.43686 28.327646
v 63.621662 50.390903 28.206816
v 63.463936 50.27887 28.190533
v 63.332638 50.130783 28.283161
v 63.262947 49.986317 28.459883
v 62.68509 50.182198 28.987175
v 62.71015 50.155888 29.166431
v 62.79582 50.21092 29.314442
v 62.919132 50.33254 29.391544
v 63.04706 50.488167 29.37708
v 63.145317 50.6361 29.274927
v 63.187576 50.7367 29.112453
v 63.162518 50.76301 28.933195
v 63.07685 50.707977 28.785185
v 62.953533 50.586353 28.708082
v 62.825607 50.43073 28.722546
v 62.72735 50.282795 28.824701
v 62.15576 50.830612 28.852917
v 62.142708 50.81044 29.054668
v 62.205997 50.85969 29.237848
v 62.32868 50.965176 29.35337
v 62.47787 51.09862 29.370285
v 62.613605 51.224277 29.284056
v 62.69951 51.308475 29.11779
v 62.712563 51.328648 28.916039
v 62.649273 51.279396 28.73286
v 62.526596 51.173912 28.617336
v 62.3774 51.040466 28.600424
v 62.241665 50.91481 28.686651
v 61.527622 51.495205 29.42891
v 61.593227 51.374237 29.602755
v 61.735695 51.32227 29.708803
v 61.91686 51.353226 29.718636
v 62.088173 51.458813 29.629622
v 62.20373 51.610737 29.46561
v 62.232574 51.768288 29.270548
v 62.166973 51.889256 29.096703
v 62.0245 51.941223 28.990656
v 61.843338 51.910267 28.980822
v 61.672024 51.80468 29.069836
v 61.556465 51.652756 29.233847
v 61.52957 51.69615 29.94215
v 61.677452 51.564575 29.98634
v 61.873882 51.522976 29.996931
v 62.066223 51.582493 29.97109
v 62.20294 51.727184 29.91574
v 62.247402 51.918278 29.845709
v 62.18769 52.104572 29.779764
v 62.03981 52.23615 29.735575
v 61.843384 52.277752 29.724983
v 61.651043 52.218235 29.750824
v 61.514324 52.073544 29.806175
v 61.469864 51.882446 29.876205
v 61.481976 51.83766 30.695276
v 61.61038 51.70056 30.746462
v 61.796825 51.648434 30.74291
v 61.99136 51.695248 30.685574
v 62.141853 51.828457 30.589813
v 62.207985 52.01237 30.48129
v 62.172035 52.19771 30.389082
v 62.043633 52.33481 30.337896
v 61.857185 52.386936 30.341446
v 61.66265 52.340122 30.398785
v 61.512157 52.206913 30.494543
v 61.446026 52.023 30.603067
v 61.251102 52.163788 31.373676
v 61.393215 52.083443 31.40118
v 61.580273 52.086693 31.352243
v 61.762157 52.172665 31.23998
v 61.890125 52.31832 31.094471
v 61.929897 52.48464 30.954704
v 61.870808 52.627045 30.85813
v 61.728695 52.70739 30.830626
v 61.541634 52.70414 30.879562
v 61.359753 52.618168 30.991825
v 61.23178 52.47251 31.137335
v 61.192013 52.3062 31.277103
v 60.95843 52.785538 31.863495
v 61.036823 52.69782 32.056217
v 61.191883 52.669743 32.192467
v 61.382065 52.70883 32.235733
v 61.556408 52.804615 32.174427
v 61.668198 52.93142 32.024975
v 61.68748 53.05528 31.82742
v 61.609085 53.142998 31.634699
v 61.454025 53.171074 31.49845
v 61.263844 53.131985 31.455181
v 61.0895 53.036205 31.516487
v 60.97771 52.909397 31.66594
v 60.71686 53.443546 32.115158
v 60.768932 53.364784 32.241196
v 60.898937 53.3508 32.342533
v 61.07205 53.405334 32.39202
v 61.24188 53.51378 32.3764
v 61.362923 53.647076 32.29985
v 61.402744 53.769505 32.18289
v 61.350677 53.848267 32.056858
v 61.22067 53.862255 31.955519
v 61.047558 53.80772 31.90603
v 60.877728 53.699276 31.921652
v 60.756687 53.56598 31.9982
v 60.204773 54.046604 32.59415
v 60.219444 53.971558 32.79562
v 60.329853 53.931087 32.97027
v 60.506413 53.93604 33.071293
v 60.70181 53.98508 33.071625
v 60.863693 54.065075 32.97118
v 60.948685 54.15459 32.796867
v 60.934013 54.229637 32.595394
v 60.823605 54.270107 32.42075
v 60.64705 54.26516 32.319725
v 60.45165 54.216114 32.319393
v 60.289764 54.13612 32.419838
v 60.430412 55.09861 32.757248
v 60.370514 55.02552 32.95718
v 60.406384 54.913647 33.12893
v 60.52842 54.79297 33.226482
v 60.70392 54.695816 33.2237
v 60.885853 54.648224 33.121326
v 61.02548 54.662945 32.946793
v 61.085377 54.736034 32.74686
v 61.049503 54.847904 32.57511
v 60.92747 54.968586 32.47756
v 60.751972 55.06574 32.48034
v 60.570038 55.113327 32.582714
v 60.912888 55.582134 33.30411
v 60.83134 55.467686 33.447395
v 60.83665 55.30298 33.562527
v 60.92739 55.132137 33.618656
v 61.07925 55.000942 33.600742
v 61.251537 54.944546 33.513588
v 61.39809 54.97806 33.380547
v 61.479637 55.092506 33.237263
v 61.474327 55.257217 33.12213
v 61.383587 55.42806 33.066
v 61.231728 55.559254 33.083916
v 61.05944 55.615646 33.17107
v 61.368374 56.02861 33.892654
v 61.272907 55.921436 34.028122
v 61.254765 55.75254 34.14249
v 61.318806 55.567177 34.205112
v 61.447872 55.415016 34.199207
v 61.60738 55.33683 34.12636
v 61.75459 55.353565 34.006092
v 61.850056 55.46074 33.87062
v 61.8682 55.629635 33.756252
v 61.804157 55.815 33.69363
v 61.67509 55.96716 33.699535
v 61.515583 56.045345 33.77238
v 61.86403 56.185017 34.429783
v 61.82579 56.099148 34.60695
v 61.86518 55.956947 34.745255
v 61.97164 55.79652 34.807648
v 62.116646 55.660854 34.7774
v 62.26134 55.586296 34.662624
v 62.366955 55.59283 34.494072
v 62.405193 55.6787 34.316906
v 62.365803 55.8209 34.1786
v 62.259342 55.981323 34.116207
v 62.114338 56.116993 34.146454
v 61.969643 56.191547 34.26123
v 62.253803 56.829914 34.47151
v 62.23888 56.79399 34.670013
v 62.30309 56.698326 34.834553
v 62.429226 56.568558 34.92104
v 62.58349 56.439453 34.9063
v 62.72455 56.345608 34.794285
v 62.814606 56.31217 34.61501
v 62.82953 56.348087 34.416508
v 62.76532 56.443752 34.251972
v 62.639183 56.57352 34.165485
v 62.484917 56.702625 34.18022
v 62.343857 56.79647 34.292236
v 62.90522 57.37662 34.64289
v 62.83753 57.31723 34.82358
v 62.847748 57.192245 34.98247
v 62.933136 57.035156 35.076984
v 63.070812 56.888054 35.0818
v 63.223892 56.79035 34.99562
v 63.351353 56.768234 34.841545
v 63.41904 56.827625 34.66086
v 63.408825 56.95261 34.50197
v 63.323437 57.1097 34.407455
v 63.185757 57.256805 34.40264
v 63.03268 57.354504 34.488815
v 63.3328 57.844784 35.138474
v 63.239315 57.762608 35.29596
v 63.229855 57.62067 35.43601
v 63.306953 57.45701 35.5211
v 63.44995 57.315468 35.52843
v 63.62053 57.233982 35.456036
v 63.77299 57.234383 35.323315
v 63.866474 57.31656 35.165833
v 63.875935 57.458496 35.02578
v 63.79884 57.622158 34.94069
v 63.65584 57.763695 34.93336
v 63.48526 57.845184 35.005753
v 63.55495 57.541843 35.24054
usemtl mat_55
s 1
f 1655 1655 1656
f 1656 1655 1657
f 1655 1655 1657
f 1657 1655 1658
f 1655 1655 1658
f 1658 1655 1659
f 1655 1655 1659
f 1659 1655 1660
f 1655 1655 1660
f 1660 1655 1661
f 1655 1655 1661
f 1661 1655 1662
f 1655 1655 1662
f 1662 1655 1663
f 1655 1655 1663
f 1663 1655 1664
f 1655 1655 1664
f 1664 1655 1665
f 1655 1655 1665
f 1665 1655 1666
f 1655 1655 1666
f 1666 1655 1667
f 1655 1655 1667
f 1667 1655 1656
f 1656 1657 1668
f 1668 1657 1669
f 1657 1658 1669
f 1669 1658 1670
f 1658 1659 1670
f 1670 1659 1671
f 1659 1660 1671
f 1671 1660 1672
f 1660 1661 1672
f 1672 1661 1673
f 1661 1662 1673
f 1673 1662 1674
f 1662 1663 1674
f 1674 1663 1675
f 1663 1664 1675
f 1675 1664 1676
f 1664 1665 1676
f 1676 1665 1677
f 1665 1666 1677
f 1677 1666 1678
f 1666 1667 1678
f 1678 1667 1679
f 1667 1656 1679
f 1679 1656 1668
f 1668 1669 1680
f 1680 1669 1681
f 1669 1670 1681
f 1681 1670 1682
f 1670 1671 1682
f 1682 1671 1683
f 1671 1672 1683
f 1683 1672 1684
f 1672 1673 1684
f 1684 1673 1685
f 1673 1674 1685
f 1685 1674 1686
f 1674 1675 1686
f 1686 1675 1687
f 1675 1676 1687
f 1687 1676 1688
f 1676 1677 1688
f 1688 1677 1689
f 1677 1678 1689
f 1689 1678 1690
f 1678 1679 1690
f 1690 1679 1691
f 1679 1668 1691
f 1691 1668 1680
f 1680 1681 1692
f 1692 1681 1693
f 1681 1682 1693
f 1693 1682 1694
f 1682 1683 1694
f 1694 1683 1695
f 1683 1684 1695
f 1695 1684 1696
f 1684 1685 1696
f 1696 1685 1697
f 1685 1686 1697
f 1697 1686 1698
f 1686 1687 1698
f 1698 1687 1699
f 1687 1688 1699
f 1699 1688 1700
f 1688 1689 1700
f 1700 1689 1701
f 1689 1690 1701
f 1701 1690 1702
f 1690 1691 1702
f 1702 1691 1703
f 1691 1680 1703
f 1703 1680 1692
f 1692 1693 1704
f 1704 1693 1705
f 1693 1694 1705
f 1705 1694 1706
f 1694 1695 1706
f 1706 1695 1707
f 1695 1696 1707
f 1707 1696 1708
f 1696 1697 1708
f 1708 1697 1709
f 1697 1698 1709
f 1709 1698 1710
f 1698 1699 1710
f 1710 1699 1711
f 1699 1700 1711
f 1711 1700 1712
f 1700 1701 1712
f 1712 1701 1713
f 1701 1702 1713
f 1713 1702 1714
f 1702 1703 1714
f 1714 1703 1715
f 1703 1692 1715
f 1715 1692 1704
f 1704 1705 1716
f 1716 1705 1717
f 1705 1706 1717
f 1717 1706 1718
f 1706 1707 1718
f 1718 1707 1719
f 1707 1708 1719
f 1719 1708 1720
f 1708 1709 1720
f 1720 1709 1721
f 1709 1710 1721
f 1721 1710 1722
f 1710 1711 1722
f 1722 1711 1723
f 1711 1712 1723
f 1723 1712 1724
f 1712 1713 1724
f 1724 1713 1725
f 1713 1714 1725
f 1725 1714 1726
f 1714 1715 1726
f 1726 1715 1727
f 1715 1704 1727
f 1727 1704 1716
f 1716 1717 1728
f 1728 1717 1729
f 1717 1718 1729
f 1729 1718 1730
f 1718 1719 1730
f 1730 1719 1731
f 1719 1720 1731
f 1731 1720 1732
f 1720 1721 1732
f 1732 1721 1733
f 1721 1722 1733
f 1733 1722 1734
f 1722 1723 1734
f 1734 1723 1735
f 1723 1724 1735
f 1735 1724 1736
f 1724 1725 1736
f 1736 1725 1737
f 1725 1726 1737
f 1737 1726 1738
f 1726 1727 1738
f 1738 1727 1739
f 1727 1716 1739
f 1739 1716 1728
f 1728 1729 1740
f 1740 1729 1741
f 1729 1730 1741
f 1741 1730 1742
f 1730 1731 1742
f 1742 1731 1743
f 1731 1732 1743
f 1743 1732 1744
f 1732 1733 1744
f 1744 1733 1745
f 1733 1734 1745
f 1745 1734 1746
f 1734 1735 1746
f 1746 1735 1747
f 1735 1736 1747
f 1747 1736 1748
f 1736 1737 1748
f 1748 1737 1749
f 1737 1738 1749
f 1749 1738 1750
f 1738 1739 1750
f 1750 1739 1751
f 1739 1728 1751
f 1751 1728 1740
f 1740 1741 1752
f 1752 1741 1753
f 1741 1742 1753
f 1753 1742 1754
f 1742 1743 1754
f 1754 1743 1755
f 1743 1744 1755
f 1755 1744 1756
f 1744 1745 1756
f 1756 1745 1757
f 1745 1746 1757
f 1757 1746 1758
f 1746 1747 1758
f 1758 1747 1759
f 1747 1748 1759
f 1759 1748 1760
f 1748 1749 1760
f 1760 1749 1761
f 1749 1750 1761
f 1761 1750 1762
f 1750 1751 1762
f 1762 1751 1763
f 1751 1740 1763
f 1763 1740 1752
f 1752 1753 1764
f 1764 1753 1765
f 1753 1754 1765
f 1765 1754 1766
f 1754 1755 1766
f 1766 1755 1767
f 1755 1756 1767
f 1767 1756 1768
f 1756 1757 1768
f 1768 1757 1769
f 1757 1758 1769
f 1769 1758 1770
f 1758 1759 1770
f 1770 1759 1771
f 1759 1760 1771
f 1771 1760 1772
f 1760 1761 1772
f 1772 1761 1773
f 1761 1762 1773
f 1773 1762 1774
f 1762 1763 1774
f 1774 1763 1775
f 1763 1752 1775
f 1775 1752 1764
f 1764 1765 1776
f 1776 1765 1777
f 1765 1766 1777
f 1777 1766 1778
f 1766 1767 1778
f 1778 1767 1779
f 1767 1768 1779
f 1779 1768 1780
f 1768 1769 1780
f 1780 1769 1781
f 1769 1770 1781
f 1781 1770 1782
f 1770 1771 1782
f 1782 1771 1783
f 1771 1772 1783
f 1783 1772 1784
f 1772 1773 1784
f 1784 1773 1785
f 1773 1774 1785
f 1785 1774 1786
f 1774 1775 1786
f 1786 1775 1787
f 1775 1764 1787
f 1787 1764 1776
f 1776 1777 1788
f 1788 1777 1789
f 1777 1778 1789
f 1789 1778 1790
f 1778 1779 1790
f 1790 1779 1791
f 1779 1780 1791
f 1791 1780 1792
f 1780 1781 1792
f 1792 1781 1793
f 1781 1782 1793
f 1793 1782 1794
f 1782 1783 1794
f 1794 1783 1795
f 1783 1784 1795
f 1795 1784 1796
f 1784 1785 1796
f 1796 1785 1797
f 1785 1786 1797
f 1797 1786 1798
f 1786 1787 1798
f 1798 1787 1799
f 1787 1776 1799
f 1799 1776 1788
f 1788 1789 1800
f 1800 1789 1801
f 1789 1790 1801
f 1801 1790 1802
f 1790 1791 1802
f 1802 1791 1803
f 1791 1792 1803
f 1803 1792 1804
f 1792 1793 1804
f 1804 1793 1805
f 1793 1794 1805
f 1805 1794 1806
f 1794 1795 1806
f 1806 1795 1807
f 1795 1796 1807
f 1807 1796 1808
f 1796 1797 1808
f 1808 1797 1809
f 1797 1798 1809
f 1809 1798 1810
f 1798 1799 1810
f 1810 1799 1811
f 1799 1788 1811
f 1811 1788 1800
f 1800 1801 1812
f 1812 1801 1813
f 1801 1802 1813
f 1813 1802 1814
f 1802 1803 1814
f 1814 1803 1815
f 1803 1804 1815
f 1815 1804 1816
f 1804 1805 1816
f 1816 1805 1817
f 1805 1806 1817
f 1817 1806 1818
f 1806 1807 1818
f 1818 1807 1819
f 1807 1808 1819
f 1819 1808 1820
f 1808 1809 1820
f 1820 1809 1821
f 1809 1810 1821
f 1821 1810 1822
f 1810 1811 1822
f 1822 1811 1823
f 1811 1800 1823
f 1823 1800 1812
f 1812 1813 1824
f 1824 1813 1825
f 1813 1814 1825
f 1825 1814 1826
f 1814 1815 1826
f 1826 1815 1827
f 1815 1816 1827
f 1827 1816 1828
f 1816 1817 1828
f 1828 1817 1829
f 1817 1818 1829
f 1829 1818 1830
f 1818 1819 1830
f 1830 1819 1831
f 1819 1820 1831
f 1831 1820 1832
f 1820 1821 1832
f 1832 1821 1833
f 1821 1822 1833
f 1833 1822 1834
f 1822 1823 1834
f 1834 1823 1835
f 1823 1812 1835
f 1835 1812 1824
f 1824 1825 1836
f 1836 1825 1837
f 1825 1826 1837
f 1837 1826 1838
f 1826 1827 1838
f 1838 1827 1839
f 1827 1828 1839
f 1839 1828 1840
f 1828 1829 1840
f 1840 1829 1841
f 1829 1830 1841
f 1841 1830 1842
f 1830 1831 1842
f 1842 1831 1843
f 1831 1832 1843
f 1843 1832 1844
f 1832 1833 1844
f 1844 1833 1845
f 1833 1834 1845
f 1845 1834 1846
f 1834 1835 1846
f 1846 1835 1847
f 1835 1824 1847
f 1847 1824 1836
f 1836 1837 1848
f 1848 1837 1849
f 1837 1838 1849
f 1849 1838 1850
f 1838 1839 1850
f 1850 1839 1851
f 1839 1840 1851
f 1851 1840 1852
f 1840 1841 1852
f 1852 1841 1853
f 1841 1842 1853
f 1853 1842 1854
f 1842 1843 1854
f 1854 1843 1855
f 1843 1844 1855
f 1855 1844 1856
f 1844 1845 1856
f 1856 1845 1857
f 1845 1846 1857
f 1857 1846 1858
f 1846 1847 1858
f 1858 1847 1859
f 1847 1836 1859
f 1859 1836 1848
f 1848 1849 1860
f 1860 1849 1861
f 1849 1850 1861
f 1861 1850 1862
f 1850 1851 1862
f 1862 1851 1863
f 1851 1852 1863
f 1863 1852 1864
f 1852 1853 1864
f 1864 1853 1865
f 1853 1854 1865
f 1865 1854 1866
f 1854 1855 1866
f 1866 1855 1867
f 1855 1856 1867
f 1867 1856 1868
f 1856 1857 1868
f 1868 1857 1869
f 1857 1858 1869
f 1869 1858 1870
f 1858 1859 1870
f 1870 1859 1871
f 1859 1848 1871
f 1871 1848 1860
f 1860 1861 1872
f 1872 1861 1873
f 1861 1862 1873
f 1873 1862 1874
f 1862 1863 1874
f 1874 1863 1875
f 1863 1864 1875
f 1875 1864 1876
f 1864 1865 1876
f 1876 1865 1877
f 1865 1866 1877
f 1877 1866 1878
f 1866 1867 1878
f 1878 1867 1879
f 1867 1868 1879
f 1879 1868 1880
f 1868 1869 1880
f 1880 1869 1881
f 1869 1870 1881
f 1881 1870 1882
f 1870 1871 1882
f 1882 1871 1883
f 1871 1860 1883
f 1883 1860 1872
f 1872 1873 1884
f 1884 1873 1885
f 1873 1874 1885
f 1885 1874 1886
f 1874 1875 1886
f 1886 1875 1887
f 1875 1876 1887
f 1887 1876 1888
f 1876 1877 1888
f 1888 1877 1889
f 1877 1878 1889
f 1889 1878 1890
f 1878 1879 1890
f 1890 1879 1891
f 1879 1880 1891
f 1891 1880 1892
f 1880 1881 1892
f 1892 1881 1893
f 1881 1882 1893
f 1893 1882 1894
f 1882 1883 1894
f 1894 1883 1895
f 1883 1872 1895
f 1895 1872 1884
f 1884 1885 1896
f 1896 1885 1897
f 1885 1886 1897
f 1897 1886 1898
f 1886 1887 1898
f 1898 1887 1899
f 1887 1888 1899
f 1899 1888 1900
f 1888 1889 1900
f 1900 1889 1901
f 1889 1890 1901
f 1901 1890 1902
f 1890 1891 1902
f 1902 1891 1903
f 1891 1892 1903
f 1903 1892 1904
f 1892 1893 1904
f 1904 1893 1905
f 1893 1894 1905
f 1905 1894 1906
f 1894 1895 1906
f 1906 1895 1907
f 1895 1884 1907
f 1907 1884 1896
f 1896 1897 1908
f 1908 1897 1909
f 1897 1898 1909
f 1909 1898 1910
f 1898 1899 1910
f 1910 1899 1911
f 1899 1900 1911
f 1911 1900 1912
f 1900 1901 1912
f 1912 1901 1913
f 1901 1902 1913
f 1913 1902 1914
f 1902 1903 1914
f 1914 1903 1915
f 1903 1904 1915
f 1915 1904 1916
f 1904 1905 1916
f 1916 1905 1917
f 1905 1906 1917
f 1917 1906 1918
f 1906 1907 1918
f 1918 1907 1919
f 1907 1896 1919
f 1919 1896 1908
f 1908 1909 1920
f 1920 1909 1921
f 1909 1910 1921
f 1921 1910 1922
f 1910 1911 1922
f 1922 1911 1923
f 1911 1912 1923
f 1923 1912 1924
f 1912 1913 1924
f 1924 1913 1925
f 1913 1914 1925
f 1925 1914 1926
f 1914 1915 1926
f 1926 1915 1927
f 1915 1916 1927
f 1927 1916 1928
f 1916 1917 1928
f 1928 1917 1929
f 1917 1918 1929
f 1929 1918 1930
f 1918 1919 1930
f 1930 1919 1931
f 1919 1908 1931
f 1931 1908 1920
f 1920 1921 1932
f 1932 1921 1933
f 1921 1922 1933
f 1933 1922 1934
f 1922 1923 1934
f 1934 1923 1935
f 1923 1924 1935
f 1935 1924 1936
f 1924 1925 1936
f 1936 1925 1937
f 1925 1926 1937
f 1937 1926 1938
f 1926 1927 1938
f 1938 1927 1939
f 1927 1928 1939
f 1939 1928 1940
f 1928 1929 1940
f 1940 1929 1941
f 1929 1930 1941
f 1941 1930 1942
f 1930 1931 1942
f 1942 1931 1943
f 1931 1920 1943
f 1943 1920 1932
f 1932 1933 1944
f 1944 1933 1945
f 1933 1934 1945
f 1945 1934 1946
f 1934 1935 1946
f 1946 1935 1947
f 1935 1936 1947
f 1947 1936 1948
f 1936 1937 1948
f 1948 1937 1949
f 1937 1938 1949
f 1949 1938 1950
f 1938 1939 1950
f 1950 1939 1951
f 1939 1940 1951
f 1951 1940 1952
f 1940 1941 1952
f 1952 1941 1953
f 1941 1942 1953
f 1953 1942 1954
f 1942 1943 1954
f 1954 1943 1955
f 1943 1932 1955
f 1955 1932 1944
f 1944 1945 1956
f 1956 1945 1957
f 1945 1946 1957
f 1957 1946 1958
f 1946 1947 1958
f 1958 1947 1959
f 1947 1948 1959
f 1959 1948 1960
f 1948 1949 1960
f 1960 1949 1961
f 1949 1950 1961
f 1961 1950 1962
f 1950 1951 1962
f 1962 1951 1963
f 1951 1952 1963
f 1963 1952 1964
f 1952 1953 1964
f 1964 1953 1965
f 1953 1954 1965
f 1965 1954 1966
f 1954 1955 1966
f 1966 1955 1967
f 1955 1944 1967
f 1967 1944 1956
f 1956 1957 1968
f 1968 1957 1969
f 1957 1958 1969
f 1969 1958 1970
f 1958 1959 1970
f 1970 1959 1971
f 1959 1960 1971
f 1971 1960 1972
f 1960 1961 1972
f 1972 1961 1973
f 1961 1962 1973
f 1973 1962 1974
f 1962 1963 1974
f 1974 1963 1975
f 1963 1964 1975
f 1975 1964 1976
f 1964 1965 1976
f 1976 1965 1977
f 1965 1966 1977
f 1977 1966 1978
f 1966 1967 1978
f 1978 1967 1979
f 1967 1956 1979
f 1979 1956 1968
f 1968 1969 1980
f 1980 1969 1981
f 1969 1970 1981
f 1981 1970 1982
f 1970 1971 1982
f 1982 1971 1983
f 1971 1972 1983
f 1983 1972 1984
f 1972 1973 1984
f 1984 1973 1985
f 1973 1974 1985
f 1985 1974 1986
f 1974 1975 1986
f 1986 1975 1987
f 1975 1976 1987
f 1987 1976 1988
f 1976 1977 1988
f 1988 1977 1989
f 1977 1978 1989
f 1989 1978 1990
f 1978 1979 1990
f 1990 1979 1991
f 1979 1968 1991
f 1991 1968 1980
f 1980 1981 1992
f 1992 1981 1993
f 1981 1982 1993
f 1993 1982 1994
f 1982 1983 1994
f 1994 1983 1995
f 1983 1984 1995
f 1995 1984 1996
f 1984 1985 1996
f 1996 1985 1997
f 1985 1986 1997
f 1997 1986 1998
f 1986 1987 1998
f 1998 1987 1999
f 1987 1988 1999
f 1999 1988 2000
f 1988 1989 2000
f 2000 1989 2001
f 1989 1990 2001
f 2001 1990 2002
f 1990 1991 2002
f 2002 1991 2003
f 1991 1980 2003
f 2003 1980 1992
f 1992 1993 2004
f 2004 1993 2005
f 1993 1994 2005
f 2005 1994 2006
f 1994 1995 2006
f 2006 1995 2007
f 1995 1996 2007
f 2007 1996 2008
f 1996 1997 2008
f 2008 1997 2009
f 1997 1998 2009
f 2009 1998 2010
f 1998 1999 2010
f 2010 1999 2011
f 1999 2000 2011
f 2011 2000 2012
f 2000 2001 2012
f 2012 2001 2013
f 2001 2002 2013
f 2013 2002 2014
f 2002 2003 2014
f 2014 2003 2015
f 2003 1992 2015
f 2015 1992 2004
f 2004 2005 2016
f 2016 2005 2017
f 2005 2006 2017
f 2017 2006 2018
f 2006 2007 2018
f 2018 2007 2019
f 2007 2008 2019
f 2019 2008 2020
f 2008 2009 2020
f 2020 2009 2021
f 2009 2010 2021
f 2021 2010 2022
f 2010 2011 2022
f 2022 2011 2023
f 2011 2012 2023
f 2023 2012 2024
f 2012 2013 2024
f 2024 2013 2025
f 2013 2014 2025
f 2025 2014 2026
f 2014 2015 2026
f 2026 2015 2027
f 2015 2004 2027
f 2027 2004 2016
f 2016 2017 2028
f 2028 2017 2029
f 2017 2018 2029
f 2029 2018 2030
f 2018 2019 2030
f 2030 2019 2031
f 2019 2020 2031
f 2031 2020 2032
f 2020 2021 2032
f 2032 2021 2033
f 2021 2022 2033
f 2033 2022 2034
f 2022 2023 2034
f 2034 2023 2035
f 2023 2024 2035
f 2035 2024 2036
f 2024 2025 2036
f 2036 2025 2037
f 2025 2026 2037
f 2037 2026 2038
f 2026 2027 2038
f 2038 2027 2039
f 2027 2016 2039
f 2039 2016 2028
f 2028 2029 2040
f 2040 2029 2041
f 2029 2030 2041
f 2041 2030 2042
f 2030 2031 2042
f 2042 2031 2043
f 2031 2032 2043
f 2043 2032 2044
f 2032 2033 2044
f 2044 2033 2045
f 2033 2034 2045
f 2045 2034 2046
f 2034 2035 2046
f 2046 2035 2047
f 2035 2036 2047
f 2047 2036 2048
f 2036 2037 2048
f 2048 2037 2049
f 2037 2038 2049
f 2049 2038 2050
f 2038 2039 2050
f 2050 2039 2051
f 2039 2028 2051
f 2051 2028 2040
f 2040 2041 2052
f 2052 2041 2053
f 2041 2042 2053
f 2053 2042 2054
f 2042 2043 2054
f 2054 2043 2055
f 2043 2044 2055
f 2055 2044 2056
f 2044 2045 2056
f 2056 2045 2057
f 2045 2046 2057
f 2057 2046 2058
f 2046 2047 2058
f 2058 2047 2059
f 2047 2048 2059
f 2059 2048 2060
f 2048 2049 2060
f 2060 2049 2061
f 2049 2050 2061
f 2061 2050 2062
f 2050 2051 2062
f 2062 2051 2063
f 2051 2040 2063
f 2063 2040 2052
f 2052 2053 2064
f 2064 2053 2065
f 2053 2054 2065
f 2065 2054 2066
f 2054 2055 2066
f 2066 2055 2067
f 2055 2056 2067
f 2067 2056 2068
f 2056 2057 2068
f 2068 2057 2069
f 2057 2058 2069
f 2069 2058 2070
f 2058 2059 2070
f 2070 2059 2071
f 2059 2060 2071
f 2071 2060 2072
f 2060 2061 2072
f 2072 2061 2073
f 2061 2062 2073
f 2073 2062 2074
f 2062 2063 2074
f 2074 2063 2075
f 2063 2052 2075
f 2075 2052 2064
f 2064 2065 2076
f 2076 2065 2077
f 2065 2066 2077
f 2077 2066 2078
f 2066 2067 2078
f 2078 2067 2079
f 2067 2068 2079
f 2079 2068 2080
f 2068 2069 2080
f 2080 2069 2081
f 2069 2070 2081
f 2081 2070 2082
f 2070 2071 2082
f 2082 2071 2083
f 2071 2072 2083
f 2083 2072 2084
f 2072 2073 2084
f 2084 2073 2085
f 2073 2074 2085
f 2085 2074 2086
f 2074 2075 2086
f 2086 2075 2087
f 2075 2064 2087
f 2087 2064 2076
f 2076 2077 2088
f 2088 2077 2089
f 2077 2078 2089
f 2089 2078 2090
f 2078 2079 2090
f 2090 2079 2091
f 2079 2080 2091
f 2091 2080 2092
f 2080 2081 2092
f 2092 2081 2093
f 2081 2082 2093
f 2093 2082 2094
f 2082 2083 2094
f 2094 2083 2095
f 2083 2084 2095
f 2095 2084 2096
f 2084 2085 2096
f 2096 2085 2097
f 2085 2086 2097
f 2097 2086 2098
f 2086 2087 2098
f 2098 2087 2099
f 2087 2076 2099
f 2099 2076 2088
f 2088 2089 2100
f 2100 2089 2101
f 2089 2090 2101
f 2101 2090 2102
f 2090 2091 2102
f 2102 2091 2103
f 2091 2092 2103
f 2103 2092 2104
f 2092 2093 2104
f 2104 2093 2105
f 2093 2094 2105
f 2105 2094 2106
f 2094 2095 2106
f 2106 2095 2107
f 2095 2096 2107
f 2107 2096 2108
f 2096 2097 2108
f 2108 2097 2109
f 2097 2098 2109
f 2109 2098 2110
f 2098 2099 2110
f 2110 2099 2111
f 2099 2088 2111
f 2111 2088 2100
f 2100 2101 2112
f 2112 2101 2113
f 2101 2102 2113
f 2113 2102 2114
f 2102 2103 2114
f 2114 2103 2115
f 2103 2104 2115
f 2115 2104 2116
f 2104 2105 2116
f 2116 2105 2117
f 2105 2106 2117
f 2117 2106 2118
f 2106 2107 2118
f 2118 2107 2119
f 2107 2108 2119
f 2119 2108 2120
f 2108 2109 2120
f 2120 2109 2121
f 2109 2110 2121
f 2121 2110 2122
f 2110 2111 2122
f 2122 2111 2123
f 2111 2100 2123
f 2123 2100 2112
f 2112 2113 2124
f 2124 2113 2125
f 2113 2114 2125
f 2125 2114 2126
f 2114 2115 2126
f 2126 2115 2127
f 2115 2116 2127
f 2127 2116 2128
f 2116 2117 2128
f 2128 2117 2129
f 2117 2118 2129
f 2129 2118 2130
f 2118 2119 2130
f 2130 2119 2131
f 2119 2120 2131
f 2131 2120 2132
f 2120 2121 2132
f 2132 2121 2133
f 2121 2122 2133
f 2133 2122 2134
f 2122 2123 2134
f 2134 2123 2135
f 2123 2112 2135
f 2135 2112 2124
f 2124 2125 2136
f 2136 2125 2137
f 2125 2126 2137
f 2137 2126 2138
f 2126 2127 2138
f 2138 2127 2139
f 2127 2128 2139
f 2139 2128 2140
f 2128 2129 2140
f 2140 2129 2141
f 2129 2130 2141
f 2141 2130 2142
f 2130 2131 2142
f 2142 2131 2143
f 2131 2132 2143
f 2143 2132 2144
f 2132 2133 2144
f 2144 2133 2145
f 2133 2134 2145
f 2145 2134 2146
f 2134 2135 2146
f 2146 2135 2147
f 2135 2124 2147
f 2147 2124 2136
f 2136 2137 2148
f 2148 2137 2149
f 2137 2138 2149
f 2149 2138 2150
f 2138 2139 2150
f 2150 2139 2151
f 2139 2140 2151
f 2151 2140 2152
f 2140 2141 2152
f 2152 2141 2153
f 2141 2142 2153
f 2153 2142 2154
f 2142 2143 2154
f 2154 2143 2155
f 2143 2144 2155
f 2155 2144 2156
f 2144 2145 2156
f 2156 2145 2157
f 2145 2146 2157
f 2157 2146 2158
f 2146 2147 2158
f 2158 2147 2159
f 2147 2136 2159
f 2159 2136 2148
f 2148 2149 2160
f 2160 2149 2161
f 2149 2150 2161
f 2161 2150 2162
f 2150 2151 2162
f 2162 2151 2163
f 2151 2152 2163
f 2163 2152 2164
f 2152 2153 2164
f 2164 2153 2165
f 2153 2154 2165
f 2165 2154 2166
f 2154 2155 2166
f 2166 2155 2167
f 2155 2156 2167
f 2167 2156 2168
f 2156 2157 2168
f 2168 2157 2169
f 2157 2158 2169
f 2169 2158 2170
f 2158 2159 2170
f 2170 2159 2171
f 2159 2148 2171
f 2171 2148 2160
f 2160 2161 2172
f 2172 2161 2173
f 2161 2162 2173
f 2173 2162 2174
f 2162 2163 2174
f 2174 2163 2175
f 2163 2164 2175
f 2175 2164 2176
f 2164 2165 2176
f 2176 2165 2177
f 2165 2166 2177
f 2177 2166 2178
f 2166 2167 2178
f 2178 2167 2179
f 2167 2168 2179
f 2179 2168 2180
f 2168 2169 2180
f 2180 2169 2181
f 2169 2170 2181
f 2181 2170 2182
f 2170 2171 2182
f 2182 2171 2183
f 2171 2160 2183
f 2183 2160 2172
f 2172 2173 2184
f 2184 2173 2185
f 2173 2174 2185
f 2185 2174 2186
f 2174 2175 2186
f 2186 2175 2187
f 2175 2176 2187
f 2187 2176 2188
f 2176 2177 2188
f 2188 2177 2189
f 2177 2178 2189
f 2189 2178 2190
f 2178 2179 2190
f 2190 2179 2191
f 2179 2180 2191
f 2191 2180 2192
f 2180 2181 2192
f 2192 2181 2193
f 2181 2182 2193
f 2193 2182 2194
f 2182 2183 2194
f 2194 2183 2195
f 2183 2172 2195
f 2195 2172 2184
f 2184 2185 2196
f 2196 2185 2197
f 2185 2186 2197
f 2197 2186 2198
f 2186 2187 2198
f 2198 2187 2199
f 2187 2188 2199
f 2199 2188 2200
f 2188 2189 2200
f 2200 2189 2201
f 2189 2190 2201
f 2201 2190 2202
f 2190 2191 2202
f 2202 2191 2203
f 2191 2192 2203
f 2203 2192 2204
f 2192 2193 2204
f 2204 2193 2205
f 2193 2194 2205
f 2205 2194 2206
f 2194 2195 2206
f 2206 2195 2207
f 2195 2184 2207
f 2207 2184 2196
f 2196 2197 2208
f 2208 2197 2208
f 2197 2198 2208
f 2208 2198 2208
f 2198 2199 2208
f 2208 2199 2208
f 2199 2200 2208
f 2208 2200 2208
f 2200 2201 2208
f 2208 2201 2208
f 2201 2202 2208
f 2208 2202 2208
f 2202 2203 2208
f 2208 2203 2208
f 2203 2204 2208
f 2208 2204 2208
f 2204 2205 2208
f 2208 2205 2208
f 2205 2206 2208
f 2208 2206 2208
f 2206 2207 2208
f 2208 2207 2208
f 2207 2196 2208
f 2208 2196 2208
