# Supplementary material for: Heterogeneous somatostatin-expressing neuron population in mouse ventral tegmental area
Source: eLife. 2020 Aug 4;9:e59328. doi: 10.7554/eLife.59328 (PMC7440918; doi:10.7554/eLife.59328)
Supplement: Figure 5—source data 2. — This zip archive contains morphological images of all traced neurons grouped according their electrophysiological profiles. Each subtype’s folder contains a PDF file (with the list of neurons, their original location within the VTA, images of the traced morphology and individual Sholl curves) and two subfolders: ‘3D_gif’ – with *.gif files of the listed neurons; and ‘WaveFront_3D_obj’ – with corresponding *.obj files. *.gif files can be opened by any image viewer. *.obj files save information about the 3D model of the neurons and can be opened/reused with any 3D viewer or graphic software. [file elife-59328-fig5-data2.zip › Morphology_Source/ADP/WaveFront_3D_obj/8.obj]

# OBJ File
mtllib 241018c5_model.mtl
g Path_(7)
v 63.84228 123.20782 41.98419
v 63.658108 123.55077 41.98419
v 63.68278 123.50483 41.78955
v 63.750195 123.379295 41.647064
v 63.84228 123.20782 41.59491
v 63.934364 123.03634 41.647064
v 64.00178 122.910805 41.78955
v 64.02645 122.86485 41.98419
v 64.00178 122.910805 42.178833
v 63.934364 123.03634 42.32132
v 63.84228 123.20782 42.373474
v 63.750195 123.379295 42.32132
v 63.68278 123.50483 42.178833
v 63.146404 123.270386 41.98419
v 63.17806 123.228935 41.78955
v 63.264538 123.11569 41.647064
v 63.38267 122.961006 41.59491
v 63.500805 122.80631 41.647064
v 63.587288 122.69307 41.78955
v 63.618942 122.65162 41.98419
v 63.587288 122.69307 42.178833
v 63.500805 122.80631 42.32132
v 63.38267 122.961006 42.373474
v 63.264538 123.11569 42.32132
v 63.17806 123.228935 42.178833
v 62.752277 122.86176 41.98419
v 62.788624 122.824356 41.78955
v 62.887924 122.722176 41.647064
v 63.02357 122.58258 41.59491
v 63.159218 122.44299 41.647064
v 63.25852 122.340805 41.78955
v 63.294865 122.303406 41.98419
v 63.25852 122.340805 42.178833
v 63.159218 122.44299 42.32132
v 63.02357 122.58258 42.373474
v 62.887924 122.722176 42.32132
v 62.788624 122.824356 42.178833
v 62.410698 122.55262 41.98419
v 62.440754 122.509995 41.78955
v 62.52286 122.39354 41.647064
v 62.63502 122.23447 41.59491
v 62.74718 122.07539 41.647064
v 62.82929 121.95894 41.78955
v 62.859344 121.91631 41.98419
v 62.82929 121.95894 42.178833
v 62.74718 122.07539 42.32132
v 62.63502 122.23447 42.373474
v 62.52286 122.39354 42.32132
v 62.440754 122.509995 42.178833
v 61.99163 122.31866 42.0634
v 61.997192 122.30864 41.86222
v 62.05083 122.21201 41.69372
v 62.138176 122.05467 41.603054
v 62.23582 121.87878 41.614513
v 62.317604 121.73145 41.725025
v 62.36161 121.65218 41.904984
v 62.35605 121.6622 42.106163
v 62.30241 121.75883 42.274662
v 62.215065 121.91616 42.36533
v 62.11742 122.09206 42.353874
v 62.035637 122.23938 42.24336
v 61.50723 122.04284 42.059437
v 61.51731 122.034676 41.85849
v 61.582462 121.94437 41.69094
v 61.685223 121.7961 41.60168
v 61.798058 121.62961 41.614628
v 61.89073 121.4895 41.726315
v 61.938416 121.41332 41.906815
v 61.928333 121.42148 42.107758
v 61.863182 121.511795 42.27531
v 61.76042 121.66006 42.36457
v 61.647587 121.82655 42.351624
v 61.554913 121.96666 42.239937
v 61.12716 121.74113 41.90708
v 61.219254 121.72889 41.73164
v 61.33746 121.62885 41.611923
v 61.450108 121.467804 41.580006
v 61.52701 121.28892 41.64444
v 61.54757 121.14011 41.787964
v 61.506268 121.06126 41.97212
v 61.414177 121.073494 42.14756
v 61.29597 121.17354 42.26728
v 61.183323 121.33458 42.2992
v 61.106415 121.51347 42.23476
v 61.08586 121.66228 42.09124
v 60.787674 121.63961 41.574482
v 60.93005 121.627594 41.449383
v 61.076958 121.52444 41.38104
v 61.189034 121.35779 41.38776
v 61.236244 121.172295 41.467747
v 61.205944 121.01766 41.599567
v 61.106247 120.935326 41.7479
v 60.96387 120.94734 41.872997
v 60.816963 121.05049 41.94134
v 60.704887 121.21715 41.93462
v 60.657677 121.40264 41.854633
v 60.68798 121.557274 41.722813
v 60.387737 121.308655 41.312714
v 60.465664 121.30426 41.131115
v 60.587852 121.219574 41.000797
v 60.72156 121.07729 40.956676
v 60.830967 120.91554 41.010574
v 60.886753 120.777664 41.148052
v 60.873966 120.70059 41.332268
v 60.79604 120.70499 41.513866
v 60.67385 120.78967 41.644184
v 60.540142 120.93195 41.688305
v 60.430737 121.093704 41.634407
v 60.374954 121.23159 41.49693
v 59.921726 120.95146 41.386154
v 59.934406 120.93876 41.185432
v 60.020706 120.86144 41.02056
v 60.157505 120.74022 40.935715
v 60.30814 120.60758 40.953632
v 60.432255 120.49907 41.069504
v 60.49659 120.44375 41.25229
v 60.48391 120.45644 41.45301
v 60.39761 120.53377 41.61788
v 60.260815 120.65498 41.702724
v 60.110176 120.78762 41.68481
v 59.98606 120.89614 41.56894
v 59.6552 120.48587 41.323284
v 59.693382 120.45525 41.127808
v 59.802326 120.36714 40.982994
v 59.952843 120.24513 40.92764
v 60.1046 120.121925 40.976574
v 60.21693 120.030525 41.11669
v 60.259743 119.99544 41.310448
v 60.22156 120.02605 41.50592
v 60.112617 120.11417 41.650738
v 59.9621 120.23617 41.706093
v 59.810345 120.35938 41.657154
v 59.698013 120.450775 41.517036
v 59.29725 120.18533 41.321854
v 59.33123 120.14851 41.126675
v 59.427105 120.04514 40.9827
v 59.55918 119.90293 40.928505
v 59.69207 119.75998 40.97861
v 59.79016 119.654594 41.11959
v 59.82718 119.615005 41.313675
v 59.793198 119.65183 41.508854
v 59.697323 119.755196 41.65283
v 59.565247 119.89741 41.707024
v 59.432358 120.04036 41.656918
v 59.334267 120.14575 41.515934
v 58.90612 119.79334 41.31781
v 58.944633 119.7582 41.123165
v 59.049873 119.662155 40.980667
v 59.193645 119.53096 40.9285
v 59.337425 119.39976 40.98064
v 59.442684 119.3037 41.123116
v 59.48122 119.26854 41.317753
v 59.442707 119.30369 41.512398
v 59.337467 119.39973 41.654896
v 59.193695 119.53092 41.707066
v 59.049915 119.66213 41.654926
v 58.944656 119.75818 41.512447
v 58.525303 119.32968 41.31791
v 58.570034 119.30299 41.12325
v 58.692356 119.23002 40.980713
v 58.859497 119.13031 40.928493
v 59.02667 119.03058 40.98058
v 59.14908 118.95756 41.123016
v 59.193924 118.9308 41.317642
v 59.149193 118.95748 41.5123
v 59.026867 119.03046 41.654835
v 58.859726 119.13017 41.707058
v 58.692554 119.2299 41.654972
v 58.57015 119.302925 41.51253
v 58.334747 118.85091 41.317772
v 58.37909 118.82344 41.12313
v 58.500225 118.74841 40.980648
v 58.665703 118.64593 40.928493
v 58.831177 118.54344 40.98065
v 58.95231 118.46842 41.123142
v 58.996647 118.44096 41.317783
v 58.952305 118.46842 41.512424
v 58.83117 118.54345 41.654907
v 58.665695 118.645935 41.707058
v 58.50022 118.74842 41.654903
v 58.379086 118.82345 41.512413
v 58.02729 118.50687 41.25388
v 58.090534 118.45251 41.07044
v 58.214863 118.34564 40.953274
v 58.36696 118.21491 40.933773
v 58.506077 118.09534 41.01717
v 58.594933 118.01897 41.18111
v 58.60972 118.006256 41.38167
v 58.546474 118.060616 41.565113
v 58.422146 118.16748 41.68228
v 58.270046 118.29821 41.70178
v 58.13093 118.41778 41.618385
v 58.042076 118.494156 41.45444
v 57.696808 118.07456 41.17717
v 57.790306 118.001 41.014484
v 57.93616 117.88826 40.93316
v 58.095295 117.76656 40.95498
v 58.225063 117.6685 41.0741
v 58.2907 117.62037 41.25861
v 58.274612 117.63505 41.45906
v 58.181118 117.70862 41.621742
v 58.03526 117.82136 41.70307
v 57.87613 117.943054 41.68125
v 57.746357 118.04111 41.562126
v 57.68072 118.08925 41.37762
v 57.408695 117.67889 41.21287
v 57.474255 117.59207 41.043182
v 57.596107 117.461586 40.949818
v 57.741604 117.32239 40.957798
v 57.871754 117.211784 41.064987
v 57.95169 117.1594 41.242657
v 57.95999 117.17928 41.443207
v 57.894432 117.2661 41.612896
v 57.772583 117.39658 41.70626
v 57.627087 117.53578 41.698277
v 57.496933 117.646385 41.59109
v 57.416996 117.69877 41.41342
v 57.032036 117.39276 41.3104
v 57.068336 117.27536 41.14676
v 57.16019 117.11589 41.05929
v 57.282993 116.957085 41.07143
v 57.40383 116.8415 41.17993
v 57.490334 116.8001 41.355713
v 57.519318 116.84399 41.551678
v 57.483017 116.961395 41.71532
v 57.391163 117.12086 41.802788
v 57.268364 117.27966 41.790646
v 57.147522 117.39525 41.682148
v 57.06102 117.436646 41.506367
v 56.698162 117.17751 41.53506
v 56.81758 117.17347 41.391
v 56.951824 117.077354 41.28879
v 57.064915 116.914925 41.255825
v 57.126553 116.7297 41.30093
v 57.12022 116.57131 41.412025
v 57.047615 116.4822 41.55934
v 56.928192 116.486244 41.703403
v 56.79395 116.58236 41.80561
v 56.680862 116.74479 41.838577
v 56.619225 116.930016 41.793472
v 56.625557 117.0884 41.682377
v 56.670216 117.185265 41.251827
v 56.765972 117.25041 41.085545
v 56.86827 117.21155 40.917725
v 56.949703 117.07909 40.79333
v 56.988453 116.88852 40.7457
v 56.974133 116.6909 40.787594
v 56.910583 116.5392 40.907784
v 56.81483 116.474045 41.074066
v 56.712532 116.51291 41.241886
v 56.631096 116.64538 41.366276
v 56.592346 116.835945 41.413906
v 56.606667 117.03356 41.372017
v 56.294743 117.18553 41.359985
v 56.252625 117.18037 41.168423
v 56.22359 117.07543 41.00085
v 56.215427 116.89883 40.902172
v 56.230312 116.697876 40.898823
v 56.264267 116.526436 40.991707
v 56.308186 116.43043 41.155933
v 56.350304 116.435585 41.347496
v 56.379337 116.54053 41.515068
v 56.387505 116.71713 41.613747
v 56.372616 116.918076 41.617092
v 56.338665 117.08952 41.52421
v 55.717957 117.12004 41.48862
v 55.694923 117.1692 41.295963
v 55.69521 117.116684 41.101933
v 55.71874 116.97657 40.958515
v 55.7592 116.78641 40.904144
v 55.80576 116.597145 40.953384
v 55.845936 116.459496 41.093044
v 55.868965 116.41034 41.2857
v 55.868683 116.46285 41.479733
v 55.845154 116.60296 41.62315
v 55.80469 116.79312 41.67752
v 55.758133 116.98238 41.62828
v 55.09844 116.87191 41.413002
v 55.143024 116.931404 41.22265
v 55.231 116.896515 41.047813
v 55.33879 116.77658 40.935345
v 55.437515 116.603745 40.91538
v 55.50072 116.42432 40.993263
v 55.511467 116.28637 41.148132
v 55.46688 116.226875 41.338486
v 55.378906 116.26177 41.51332
v 55.271114 116.3817 41.62579
v 55.17239 116.55454 41.645756
v 55.109184 116.73397 41.56787
v 54.725006 116.646675 41.118015
v 54.790966 116.72986 40.952526
v 54.903133 116.71963 40.801243
v 55.031456 116.61871 40.704704
v 55.141552 116.45416 40.688774
v 55.203915 116.270065 40.75772
v 55.201836 116.115746 40.893074
v 55.13588 116.03256 41.05856
v 55.02371 116.04279 41.209843
v 54.895386 116.14371 41.30638
v 54.785294 116.30826 41.32231
v 54.72293 116.492355 41.253365
v 54.281208 116.41504 40.986332
v 54.29078 116.483665 40.80076
v 54.360874 116.467354 40.617523
v 54.47271 116.37047 40.485718
v 54.59632 116.21896 40.44066
v 54.69859 116.053444 40.494427
v 54.75211 115.91825 40.632607
v 54.74254 115.84962 40.81818
v 54.672443 115.86593 41.001415
v 54.560608 115.96282 41.13322
v 54.436993 116.11433 41.17828
v 54.33473 116.27985 41.12451
v 53.901737 115.99421 40.936115
v 53.863537 116.0578 40.74909
v 53.903263 116.05279 40.55127
v 54.01027 115.98053 40.395668
v 54.155884 115.86038 40.32397
v 54.30109 115.72453 40.355396
v 54.40698 115.60939 40.481518
v 54.44518 115.54581 40.66855
v 54.405457 115.55081 40.866367
v 54.29845 115.62307 41.02197
v 54.152836 115.743225 41.093666
v 54.00763 115.87907 41.06224
v 53.61682 115.65668 40.88532
v 53.52984 115.65141 40.702053
v 53.521927 115.57838 40.515987
v 53.595207 115.457146 40.376984
v 53.73004 115.3202 40.32228
v 53.89031 115.20423 40.366543
v 54.03306 115.14033 40.497902
v 54.12004 115.14559 40.681168
v 54.127953 115.21863 40.867233
v 54.054672 115.33986 41.006237
v 53.919834 115.47681 41.06094
v 53.75957 115.59277 41.016678
v 53.524048 115.40669 41.198116
v 53.35509 115.39636 41.086094
v 53.243023 115.304054 40.94906
v 53.21787 115.15451 40.823734
v 53.286373 114.9878 40.7437
v 53.43018 114.848595 40.730396
v 53.610752 114.77419 40.787395
v 53.77971 114.78452 40.89942
v 53.891777 114.87683 41.036453
v 53.91693 115.026375 41.161777
v 53.848427 115.193085 41.241814
v 53.70462 115.33229 41.255116
v 53.326344 115.06656 41.720734
v 53.19438 115.12248 41.579716
v 53.11295 115.096825 41.39656
v 53.10387 114.99645 41.22035
v 53.169575 114.848274 41.098293
v 53.292454 114.691986 41.063103
v 53.439587 114.569466 41.124203
v 53.57155 114.51354 41.26522
v 53.65298 114.53921 41.448376
v 53.66206 114.63957 41.624588
v 53.59636 114.78775 41.746643
v 53.473476 114.94404 41.781834
v 52.780426 114.79064 41.60178
v 52.754444 114.863716 41.415802
v 52.780964 114.84762 41.216705
v 52.852875 114.746666 41.057835
v 52.95091 114.5879 40.98176
v 53.0488 114.413864 41.008865
v 53.12032 114.271194 41.131886
v 53.1463 114.19812 41.317863
v 53.11978 114.21422 41.51696
v 53.04787 114.31517 41.67583
v 52.949833 114.47394 41.751907
v 52.851944 114.64797 41.7248
v 52.394005 114.61155 41.554955
v 52.384953 114.675705 41.36426
v 52.402283 114.63916 41.16697
v 52.441353 114.51171 41.01594
v 52.49169 114.3275 40.951645
v 52.53981 114.135895 40.99131
v 52.57282 113.98823 41.124306
v 52.581867 113.92407 41.315
v 52.564537 113.96061 41.51229
v 52.52547 114.088066 41.66332
v 52.475132 114.27228 41.727615
v 52.42701 114.46388 41.68795
v 51.979687 114.60182 41.537643
v 51.98678 114.66277 41.34577
v 51.98736 114.61973 41.148983
v 51.981274 114.48424 41.000008
v 51.970154 114.292595 40.93876
v 51.956978 114.096146 40.98165
v 51.945274 113.94754 41.117188
v 51.938183 113.88659 41.30906
v 51.9376 113.929634 41.505848
v 51.943684 114.065125 41.654823
v 51.954807 114.256775 41.716072
v 51.967983 114.45322 41.67318
v 51.53036 114.68395 41.53085
v 51.546963 114.74184 41.33858
v 51.53726 114.69888 41.141975
v 51.503845 114.56659 40.993717
v 51.45568 114.38042 40.933525
v 51.405666 114.19024 40.97753
v 51.367207 114.04703 41.11394
v 51.350605 113.98914 41.30621
v 51.36031 114.0321 41.502815
v 51.393723 114.16438 41.651077
v 51.441887 114.35056 41.71127
v 51.4919 114.54073 41.667263
v 51.07091 114.85873 41.50746
v 51.087868 114.903786 41.31179
v 51.069565 114.8507 41.11826
v 51.02091 114.7137 40.97873
v 50.954937 114.52949 40.930588
v 50.88932 114.34742 40.986732
v 50.84165 114.216286 41.132122
v 50.82469 114.17123 41.327793
v 50.842995 114.224304 41.521324
v 50.89165 114.36131 41.660854
v 50.957626 114.545525 41.708996
v 51.02324 114.72759 41.65285
v 50.54814 115.04605 41.512035
v 50.560875 115.09592 41.317215
v 50.548424 115.04457 41.122757
v 50.51412 114.905754 40.980774
v 50.467155 114.716675 40.929306
v 50.420116 114.52799 40.982143
v 50.38561 114.39027 41.125134
v 50.37287 114.3404 41.319954
v 50.385326 114.391754 41.514412
v 50.41963 114.53056 41.656395
v 50.46659 114.71964 41.707863
v 50.51363 114.908325 41.655025
v 49.942055 115.125305 41.512173
v 49.940994 115.17711 41.317444
v 49.942318 115.12464 41.12289
v 49.945663 114.98194 40.98065
v 49.950138 114.78726 40.928833
v 49.954544 114.592766 40.981323
v 49.9577 114.45056 41.124058
v 49.958755 114.39875 41.318787
v 49.957436 114.451225 41.513336
v 49.954086 114.59392 41.65558
v 49.94961 114.7886 41.707397
v 49.94521 114.9831 41.654907
v 49.359154 115.023125 41.511967
v 49.347324 115.07356 41.317234
v 49.359417 115.02247 41.122684
v 49.392185 114.88354 40.980453
v 49.43686 114.694 40.928646
v 49.481457 114.50463 40.981148
v 49.514038 114.36618 41.123886
v 49.525867 114.31574 41.318623
v 49.51378 114.36684 41.51317
v 49.481007 114.50576 41.655403
v 49.436337 114.695305 41.707207
v 49.391735 114.884674 41.65471
v 48.831566 114.86977 41.51226
v 48.815533 114.91926 41.317585
v 48.831688 114.86954 41.12298
v 48.8757 114.733925 40.980583
v 48.935783 114.54875 40.928555
v 48.995834 114.36364 40.980835
v 49.03976 114.228195 41.123413
v 49.055794 114.178696 41.31809
v 49.03964 114.22842 41.512695
v 48.995625 114.36404 41.65509
v 48.935543 114.5492 41.70712
v 48.875492 114.734314 41.65484
v 48.3064 114.68015 41.5127
v 48.284958 114.72786 41.318096
v 48.306297 114.68043 41.123417
v 48.3647 114.55058 40.980824
v 48.444515 114.3731 40.92852
v 48.524357 114.19555 40.98053
v 48.582836 114.06549 41.12291
v 48.60428 114.01779 41.31751
v 48.58294 114.065216 41.51219
v 48.524536 114.19507 41.654785
v 48.44472 114.37255 41.707085
v 48.36488 114.5501 41.65508
v 47.874928 114.39673 41.57019
v 47.842228 114.4768 41.38819
v 47.848316 114.46191 41.187325
v 47.891563 114.356026 41.02142
v 47.960377 114.18754 40.934925
v 48.036324 114.00159 40.951015
v 48.09905 113.848 41.065384
v 48.13175 113.76792 41.247383
v 48.125664 113.782814 41.44825
v 48.082417 113.888695 41.614155
v 48.013603 114.05718 41.70065
v 47.937656 114.24313 41.68456
v 47.311523 114.195206 41.59036
v 47.328968 114.318115 41.430496
v 47.388187 114.350655 41.239822
v 47.47331 114.2841 41.069427
v 47.561527 114.13629 40.964973
v 47.629204 113.94683 40.95444
v 47.658207 113.76648 41.04066
v 47.64076 113.64357 41.200523
v 47.581543 113.61104 41.391197
v 47.496418 113.67759 41.56159
v 47.408203 113.8254 41.666046
v 47.340527 114.01486 41.676575
v 46.858616 113.98372 41.261406
v 46.876083 114.121185 41.10578
v 46.95537 114.17995 40.926685
v 47.075233 114.14426 40.772095
v 47.203552 114.02368 40.68344
v 47.305946 113.85052 40.684475
v 47.354977 113.67118 40.774918
v 47.337505 113.533714 40.93054
v 47.258217 113.474945 41.10964
v 47.138355 113.510635 41.264225
v 47.010036 113.63122 41.35288
v 46.907646 113.804375 41.35185
v 46.53228 113.69531 41.139633
v 46.506332 113.83681 40.99853
v 46.53228 113.90157 40.809486
v 46.603176 113.872246 40.623158
v 46.700024 113.75669 40.489468
v 46.79687 113.58587 40.44424
v 46.867767 113.40555 40.499596
v 46.893715 113.26405 40.640697
v 46.867767 113.19929 40.829742
v 46.79687 113.228615 41.01607
v 46.700024 113.34417 41.14976
v 46.603176 113.51499 41.19499
v 46.14107 113.48549 41.098827
v 46.117264 113.65742 40.9931
v 46.11903 113.75836 40.816246
v 46.145897 113.76127 40.615658
v 46.190666 113.66537 40.445084
v 46.24134 113.49635 40.350227
v 46.28434 113.29951 40.356503
v 46.308147 113.12758 40.46223
v 46.30638 113.026634 40.639084
v 46.279514 113.02373 40.839672
v 46.23475 113.11963 41.010246
v 46.184074 113.28864 41.105106
v 45.665356 113.38032 41.066013
v 45.633812 113.56273 40.986588
v 45.619034 113.68255 40.825726
v 45.62499 113.70767 40.626534
v 45.650078 113.63137 40.44238
v 45.687576 113.47408 40.32261
v 45.72744 113.277954 40.299316
v 45.758987 113.09554 40.378742
v 45.77376 112.97572 40.5396
v 45.767807 112.9506 40.738796
v 45.74272 113.0269 40.922947
v 45.70522 113.18419 41.042717
v 45.174553 113.21381 41.05358
v 45.101967 113.38993 40.98789
v 45.05386 113.513 40.83584
v 45.043125 113.55004 40.63817
v 45.072636 113.49114 40.44785
v 45.134483 113.35207 40.315872
v 45.2121 113.1701 40.277607
v 45.284687 112.99398 40.343296
v 45.33279 112.87091 40.49535
v 45.34353 112.83386 40.693016
v 45.31402 112.89277 40.883335
v 45.25217 113.03184 41.015312
v 44.7305 112.94055 41.046734
v 44.628345 113.103165 40.985706
v 44.55707 113.218765 40.83685
v 44.535778 113.25636 40.640053
v 44.570164 113.205894 40.448044
v 44.651024 113.08088 40.312275
v 44.756687 112.91481 40.269123
v 44.85884 112.7522 40.33015
v 44.930115 112.6366 40.479008
v 44.951412 112.599 40.675804
v 44.917023 112.64947 40.867813
v 44.836163 112.77448 41.003582
v 44.314045 112.628914 41.0434
v 44.19068 112.780365 40.99389
v 44.099895 112.89266 40.853348
v 44.06601 112.93573 40.659435
v 44.098106 112.89802 40.464108
v 44.187584 112.789635 40.319702
v 44.310467 112.639626 40.264915
v 44.43383 112.48818 40.314426
v 44.524616 112.37588 40.454964
v 44.558502 112.33282 40.64888
v 44.526405 112.37052 40.844208
v 44.436928 112.478905 40.988613
v 43.93888 112.26777 41.041813
v 43.84916 112.44084 40.99081
v 43.783405 112.56819 40.84917
v 43.75923 112.6157 40.654842
v 43.783123 112.57064 40.459896
v 43.848675 112.445076 40.31657
v 43.938324 112.27267 40.263264
v 44.028046 112.099594 40.314266
v 44.0938 111.97224 40.45591
v 44.117973 111.92473 40.650238
v 44.09408 111.96979 40.845184
v 44.02853 112.09535 40.98851
v 43.424595 112.177414 41.041164
v 43.37483 112.36509 40.987244
v 43.338734 112.50158 40.843468
v 43.32598 112.55032 40.64836
v 43.33999 112.49825 40.4542
v 43.377003 112.35932 40.313015
v 43.427105 112.17075 40.262634
v 43.47687 111.983086 40.316555
v 43.512966 111.84659 40.46033
v 43.52572 111.797844 40.655437
v 43.51171 111.84992 40.849598
v 43.474697 111.988846 40.990784
v 42.931995 112.00559 41.040855
v 42.871914 112.19038 40.98745
v 42.828182 112.32501 40.844048
v 42.812515 112.37344 40.649075
v 42.829113 112.32268 40.454773
v 42.873528 112.186325 40.313206
v 42.933857 112.00092 40.26231
v 42.99394 111.81615 40.315716
v 43.03767 111.6815 40.459118
v 43.053337 111.63307 40.65409
v 43.03674 111.68384 40.848392
v 42.992325 111.82019 40.98996
v 42.43368 111.85161 41.040745
v 42.3665 112.034256 40.98847
v 42.31736 112.16791 40.84589
v 42.299427 112.21675 40.65122
v 42.31751 112.1677 40.456608
v 42.366756 112.0339 40.314213
v 42.43398 111.851204 40.26218
v 42.50116 111.66856 40.314457
v 42.5503 111.534904 40.45703
v 42.568233 111.48606 40.651707
v 42.550156 111.53511 40.846313
v 42.500904 111.668915 40.988712
v 41.95541 111.64337 41.040684
v 41.862404 111.81439 40.98866
v 41.79429 111.93965 40.846268
v 41.76932 111.98559 40.65166
v 41.794193 111.939896 40.456985
v 41.862236 111.81481 40.314404
v 41.95522 111.64385 40.26212
v 42.048225 111.47283 40.314144
v 42.11634 111.34757 40.456535
v 42.141304 111.301636 40.651142
v 42.116436 111.34733 40.845818
v 42.048393 111.47241 40.9884
v 41.52083 111.35483 41.04066
v 41.44018 111.53198 40.988518
v 41.381145 111.66167 40.846035
v 41.35954 111.709145 40.651398
v 41.38115 111.66169 40.456753
v 41.44019 111.53202 40.31426
v 41.520836 111.35487 40.262096
v 41.601486 111.17773 40.31424
v 41.660522 111.048035 40.456722
v 41.68213 111.00056 40.65136
v 41.66052 111.04801 40.846004
v 41.60148 111.17769 40.9885
v 41.017757 111.21666 41.04065
v 41.003735 111.410805 40.988556
v 40.99347 111.55297 40.846115
v 40.989708 111.60505 40.65149
v 40.993465 111.55309 40.456833
v 41.003727 111.41102 40.3143
v 41.01775 111.216896 40.262085
v 41.031773 111.02274 40.31418
v 41.042038 110.880585 40.456623
v 41.045795 110.82851 40.65125
v 41.04204 110.88046 40.845905
v 41.031776 111.02254 40.988438
v 40.50005 111.28113 41.040646
v 40.49095 111.475555 40.98849
v 40.48429 111.61789 40.846
v 40.481853 111.66998 40.65136
v 40.484295 111.61788 40.45672
v 40.490955 111.47555 40.314236
v 40.500053 111.28112 40.26208
v 40.50915 111.08669 40.31424
v 40.51581 110.94437 40.456726
v 40.518246 110.892265 40.651367
v 40.51581 110.94437 40.84601
v 40.509148 111.0867 40.988495
v 39.996437 111.15204 41.040245
v 39.93159 111.33785 40.996975
v 39.882557 111.47835 40.8611
v 39.86248 111.53588 40.669025
v 39.87674 111.495026 40.472218
v 39.921513 111.36674 40.323414
v 39.984802 111.185394 40.26248
v 40.04965 110.99957 40.30575
v 40.098682 110.85908 40.441628
v 40.11876 110.80155 40.6337
v 40.1045 110.84241 40.83051
v 40.059727 110.97069 40.979313
v 39.60306 111.027695 41.014946
v 39.488956 111.18011 40.953964
v 39.383667 111.26812 40.80824
v 39.31541 111.26814 40.61681
v 39.302475 111.18017 40.430977
v 39.348324 111.02778 40.30053
v 39.440674 110.85179 40.260426
v 39.55478 110.69938 40.321404
v 39.66007 110.61137 40.467133
v 39.728325 110.61134 40.658558
v 39.741264 110.69932 40.84439
v 39.695415 110.851715 40.97484
v 39.307922 110.82008 41.249794
v 39.16796 110.95308 41.203804
v 39.029694 111.01418 41.082256
v 38.93017 110.98703 40.91772
v 38.89606 110.87888 40.754276
v 38.9365 110.718735 40.635727
v 39.040657 110.549484 40.593834
v 39.180622 110.41649 40.639824
v 39.31889 110.355385 40.76137
v 39.418415 110.38254 40.92591
v 39.452522 110.49068 41.08935
v 39.412083 110.65083 41.2079
v 38.94023 110.59637 41.37229
v 38.800243 110.71628 41.306858
v 38.65898 110.74973 41.188942
v 38.5543 110.68775 41.050137
v 38.51424 110.54696 40.927643
v 38.549545 110.365074 40.854275
v 38.65075 110.19083 40.849693
v 38.790737 110.070915 40.915127
v 38.932 110.03747 41.033043
v 39.036686 110.09944 41.17185
v 39.07674 110.240234 41.294342
v 39.041435 110.42212 41.36771
v 38.650166 110.511635 41.779808
v 38.5331 110.63598 41.67007
v 38.401154 110.66615 41.523575
v 38.289677 110.594086 41.37957
v 38.228546 110.439064 41.276646
v 38.23414 110.242645 41.24238
v 38.30495 110.05746 41.285954
v 38.422016 109.93311 41.395687
v 38.553967 109.90293 41.542187
v 38.66544 109.975006 41.686188
v 38.72657 110.13002 41.789112
v 38.72098 110.32644 41.82338
v 38.137882 110.41961 42.120785
v 38.088017 110.56178 41.98727
v 38.02081 110.61352 41.804585
v 37.95427 110.56095 41.621685
v 37.906223 110.41816 41.487576
v 37.889545 110.223404 41.43819
v 37.90871 110.028885 41.48676
v 37.958572 109.8867 41.620277
v 38.02578 109.83497 41.80296
v 38.092323 109.88754 41.98586
v 38.14037 110.030334 42.11997
v 38.157043 110.22508 42.169357
v 37.55985 110.48474 42.237194
v 37.538265 110.62213 42.09352
v 37.51038 110.66741 41.900734
v 37.48366 110.60846 41.71048
v 37.465267 110.46105 41.573746
v 37.460133 110.2647 41.527164
v 37.469627 110.07202 41.583218
v 37.49121 109.93463 41.72689
v 37.5191 109.88935 41.91968
v 37.54582 109.9483 42.109932
v 37.56421 110.09571 42.246666
v 37.569344 110.29206 42.293247
v 37.000797 110.485825 42.228745
v 36.98434 110.59059 42.057793
v 36.97164 110.59544 41.857273
v 36.9661 110.49908 41.680916
v 36.969196 110.32732 41.575977
v 36.980106 110.12618 41.570576
v 36.995903 109.94957 41.666157
v 37.012356 109.844795 41.837112
v 37.02506 109.83994 42.037632
v 37.0306 109.93631 42.213985
v 37.027504 110.10807 42.318924
v 37.016594 110.30921 42.324326
v 36.508236 110.51508 42.222565
v 36.510048 110.60176 42.040524
v 36.503036 110.586235 41.839874
v 36.489082 110.472664 41.674377
v 36.471916 110.29148 41.58838
v 36.45615 110.09123 41.60492
v 36.445995 109.925575 41.719574
v 36.444183 109.8389 41.90161
v 36.451195 109.85442 42.10226
v 36.46515 109.967995 42.267757
v 36.482315 110.149185 42.353756
v 36.498085 110.34943 42.337215
v 36.07662 110.54714 42.260315
v 36.01735 110.66532 42.105648
v 35.943214 110.686066 41.922016
v 35.874084 110.60381 41.758625
v 35.828476 110.44061 41.659252
v 35.81861 110.24019 41.650528
v 35.847137 110.05625 41.734787
v 35.90641 109.93807 41.889454
v 35.98054 109.91733 42.073086
v 36.049675 109.99958 42.236477
v 36.095284 110.16278 42.33585
v 36.105145 110.363205 42.344574
v 35.687874 110.56904 42.341835
v 35.52918 110.61453 42.25536
v 35.384422 110.55741 42.167057
v 35.2924 110.41298 42.100582
v 35.27776 110.21993 42.073753
v 35.34443 110.03001 42.093754
v 35.474545 109.89408 42.155228
v 35.63324 109.84859 42.241707
v 35.777996 109.905716 42.33001
v 35.87002 110.05015 42.396484
v 35.88466 110.243195 42.423313
v 35.81799 110.43312 42.403313
v 35.310505 110.50747 42.695385
v 35.16808 110.45604 42.582447
v 35.06947 110.31445 42.50569
v 35.041092 110.12064 42.485687
v 35.090557 109.92656 42.527794
v 35.204605 109.784195 42.620728
v 35.35268 109.73169 42.73959
v 35.495106 109.78313 42.852528
v 35.593716 109.92471 42.929283
v 35.622093 110.118515 42.949287
v 35.572628 110.3126 42.90718
v 35.45858 110.45497 42.814247
v 34.88821 110.49851 42.821503
v 34.80372 110.37334 42.71931
v 34.747902 110.1873 42.69684
v 34.73571 109.990265 42.760105
v 34.770416 109.83502 42.892162
v 34.842712 109.76316 43.05762
v 34.933235 109.793945 43.21215
v 35.017723 109.91913 43.314342
v 35.073544 110.105156 43.336815
v 35.08573 110.30219 43.27355
v 35.05103 110.457436 43.14149
v 34.97873 110.5293 42.976032
v 34.470646 110.56667 42.938774
v 34.398403 110.41814 42.838657
v 34.332096 110.22886 42.830284
v 34.289494 110.04956 42.91589
v 34.28201 109.92828 43.072536
v 34.31165 109.89752 43.25826
v 34.370472 109.96552 43.423283
v 34.442715 110.11406 43.5234
v 34.50902 110.30334 43.531776
v 34.55163 110.482635 43.44617
v 34.55911 110.60391 43.28952
v 34.52947 110.63467 43.103798
v 34.080082 110.78446 43.085796
v 34.010765 110.668655 42.93517
v 33.923157 110.49833 42.873558
v 33.840736 110.31912 42.91747
v 33.785583 110.179054 43.055138
v 33.77248 110.115654 43.249676
v 33.804935 110.145905 43.44896
v 33.874252 110.26171 43.599583
v 33.96186 110.43204 43.661194
v 34.04428 110.611244 43.617283
v 34.099434 110.75131 43.479614
v 34.112537 110.81471 43.285076
v 33.606197 111.04001 43.11878
v 33.55219 110.91554 42.96987
v 33.480305 110.73754 42.908634
v 33.4098 110.5537 42.951473
v 33.359573 110.413284 43.08691
v 33.343075 110.35391 43.278652
v 33.364735 110.39149 43.475327
v 33.418743 110.51595 43.624233
v 33.49063 110.693954 43.68547
v 33.561134 110.87779 43.64263
v 33.611362 111.01821 43.507195
v 33.627857 111.07759 43.315453
v 32.995102 111.18659 43.12769
v 32.985344 111.05015 42.979763
v 32.97403 110.85804 42.920013
v 32.96419 110.66174 42.96445
v 32.95846 110.513855 43.10117
v 32.958378 110.454 43.293537
v 32.963963 110.49822 43.490005
v 32.973717 110.63467 43.63793
v 32.98503 110.826775 43.69768
v 32.99487 111.02307 43.653244
v 33.0006 111.17096 43.516525
v 33.000683 111.23081 43.32416
v 32.397392 111.107864 43.130123
v 32.42225 110.972404 42.98303
v 32.45797 110.78293 42.92449
v 32.49499 110.590195 42.9702
v 32.523388 110.445854 43.1079
v 32.53555 110.38858 43.300697
v 32.52822 110.433716 43.496937
v 32.503365 110.56917 43.64403
v 32.467644 110.758644 43.702568
v 32.430622 110.95138 43.656864
v 32.40223 111.09572 43.51916
v 32.390064 111.153 43.326363
v 31.85419 110.9769 43.134846
v 31.893885 110.84631 42.986603
v 31.950203 110.66242 42.92646
v 32.008057 110.4745 42.970535
v 32.051945 110.33289 43.107014
v 32.070107 110.27556 43.299328
v 32.057674 110.31785 43.495953
v 32.017982 110.44843 43.644196
v 31.961662 110.632324 43.704338
v 31.903809 110.820244 43.660267
v 31.85992 110.961845 43.523785
v 31.841759 111.01919 43.33147
v 31.357147 110.78201 43.11912
v 31.403952 110.646286 42.97773
v 31.4677 110.46196 42.927067
v 31.53131 110.278435 42.98071
v 31.577738 110.14488 43.124283
v 31.594545 110.09709 43.319317
v 31.577227 110.14786 43.513554
v 31.530424 110.28359 43.654945
v 31.466675 110.46791 43.70561
v 31.403065 110.651436 43.651966
v 31.356636 110.78499 43.508392
v 31.339828 110.83279 43.31336
v 30.89071 110.63151 43.11837
v 30.924803 110.491554 42.97746
v 30.971075 110.30192 42.927444
v 31.017132 110.1134 42.98173
v 31.050629 109.97653 43.125774
v 31.062593 109.92797 43.32098
v 31.049818 109.98073 43.515034
v 31.015726 110.12068 43.65595
v 30.969454 110.31032 43.705963
v 30.923397 110.49883 43.651672
v 30.8899 110.635704 43.50763
v 30.877935 110.684265 43.312428
v 30.384584 110.547295 43.12185
v 30.414795 110.407875 42.979534
v 30.456066 110.21759 42.927612
v 30.497335 110.02744 42.98
v 30.527546 109.88837 43.122658
v 30.5386 109.83764 43.31736
v 30.527542 109.88885 43.51194
v 30.49733 110.02827 43.654255
v 30.45606 110.218544 43.706177
v 30.414791 110.4087 43.65379
v 30.38458 110.54777 43.51113
v 30.373524 110.5985 43.31643
v 29.922312 110.42089 43.122204
v 29.934677 110.27889 42.979767
v 29.95158 110.08497 42.927685
v 29.968489 109.89108 42.979908
v 29.980873 109.74918 43.122444
v 29.985416 109.697296 43.317104
v 29.9809 109.74933 43.511726
v 29.968534 109.89133 43.654163
v 29.951632 110.08525 43.70625
v 29.934723 110.27914 43.654026
v 29.922338 110.421036 43.511486
v 29.917795 110.47292 43.316826
v 29.455048 110.495476 43.188457
v 29.447842 110.3822 43.021954
v 29.436325 110.20103 42.934505
v 29.423582 110.00049 42.94955
v 29.413029 109.83432 43.06305
v 29.40749 109.74705 43.24459
v 29.408453 109.76206 43.445538
v 29.415659 109.87533 43.61204
v 29.427176 110.05651 43.699486
v 29.439919 110.25705 43.684444
v 29.450472 110.42322 43.570946
v 29.45601 110.51049 43.3894
v 28.92319 110.52495 43.208794
v 28.920856 110.4207 43.03634
v 28.915764 110.244255 42.939106
v 28.909273 110.04289 42.943157
v 28.903124 109.870575 43.047398
v 28.898966 109.77346 43.2239
v 28.897911 109.77758 43.425373
v 28.900242 109.88183 43.597828
v 28.905336 110.05827 43.69506
v 28.911827 110.25963 43.69101
v 28.917974 110.43195 43.58677
v 28.922134 110.52907 43.410267
v 28.48803 110.50651 43.23027
v 28.525814 110.37227 43.08
v 28.526943 110.18176 43.001213
v 28.491114 109.98602 43.01501
v 28.427929 109.83751 43.117702
v 28.354319 109.77601 43.28177
v 28.290003 109.818 43.463253
v 28.25222 109.95223 43.61352
v 28.251091 110.142746 43.692314
v 28.286919 110.338486 43.678513
v 28.350103 110.487 43.57582
v 28.423716 110.5485 43.411755
v 28.082478 110.622536 42.880486
v 28.163927 110.500015 42.7697
v 28.20156 110.31394 42.729057
v 28.185287 110.11416 42.769447
v 28.119476 109.95421 42.88005
v 28.021755 109.876945 43.031227
v 27.918314 109.903076 43.182472
v 27.836864 110.0256 43.293255
v 27.799232 110.21167 43.3339
v 27.815504 110.41145 43.29351
v 27.881315 110.5714 43.182907
v 27.979034 110.64867 43.03173
v 27.546652 110.44381 42.5019
v 27.605265 110.27096 42.41946
v 27.641893 110.073265 42.437
v 27.646725 109.90371 42.549812
v 27.618464 109.80771 42.727676
v 27.564682 109.811005 42.92293
v 27.499794 109.9127 43.083256
v 27.441181 110.08555 43.165695
v 27.404552 110.28323 43.14816
v 27.399721 110.4528 43.035343
v 27.427982 110.54879 42.85748
v 27.481764 110.5455 42.662228
v 27.02233 110.27703 42.38444
v 27.056637 110.08828 42.322754
v 27.08113 109.892715 42.364643
v 27.089249 109.742744 42.498882
v 27.078817 109.67854 42.689507
v 27.05263 109.717316 42.885433
v 27.017704 109.84868 43.034164
v 26.983398 110.03743 43.09585
v 26.958904 110.23299 43.053963
v 26.950787 110.382965 42.919724
v 26.961218 110.44717 42.729103
v 26.987404 110.40839 42.533176
v 26.498951 110.28266 42.383873
v 26.513697 110.102005 42.295914
v 26.524912 109.90131 42.31011
v 26.529593 109.73437 42.422653
v 26.526482 109.645905 42.60339
v 26.516415 109.659615 42.803894
v 26.502089 109.77184 42.97044
v 26.48734 109.9525 43.0584
v 26.476126 110.15318 43.044205
v 26.471445 110.32013 42.93166
v 26.474556 110.4086 42.75092
v 26.484623 110.39488 42.550415
v 26.004442 110.29265 42.404465
v 25.995852 110.12515 42.292538
v 25.98294 109.92447 42.279324
v 25.96917 109.744385 42.368366
v 25.95823 109.63313 42.535797
v 25.953049 109.62054 42.736763
v 25.955019 109.70997 42.917408
v 25.96361 109.87746 43.029335
v 25.976519 110.07814 43.04255
v 25.99029 110.25823 42.953506
v 26.00123 110.36948 42.786076
v 26.00641 110.38207 42.58511
v 25.436277 110.42298 42.449764
v 25.369267 110.277405 42.33368
v 25.328337 110.083 42.308228
v 25.324453 109.89188 42.380226
v 25.35866 109.755226 42.530384
v 25.42179 109.70967 42.718468
v 25.496927 109.767426 42.89408
v 25.563938 109.913 43.010166
v 25.604868 110.10741 43.035618
v 25.608751 110.29854 42.963615
v 25.574545 110.43518 42.813457
v 25.511415 110.480736 42.625374
v 24.98249 110.48415 43.108444
v 24.851 110.357574 43.040695
v 24.780079 110.17071 42.99744
v 24.788733 109.97362 42.99027
v 24.87464 109.819115 43.0211
v 25.01478 109.748604 43.081673
v 25.171608 109.780975 43.155758
v 25.303097 109.907555 43.223507
v 25.374018 110.09442 43.26676
v 25.365366 110.29151 43.273937
v 25.279459 110.446014 43.243103
v 25.139317 110.516525 43.18253
v 24.84428 110.6199 43.55878
v 24.697197 110.57157 43.4389
v 24.583725 110.4321 43.33882
v 24.53427 110.23886 43.285362
v 24.562084 110.04363 43.292847
v 24.659714 109.89873 43.359272
v 24.800999 109.842964 43.466835
v 24.948084 109.8913 43.586716
v 25.061556 110.03076 43.686794
v 25.11101 110.22401 43.740253
v 25.083197 110.419235 43.73277
v 24.985565 110.56414 43.666344
v 24.397902 110.5627 43.878017
v 24.31058 110.57 43.696465
v 24.247267 110.47682 43.52913
v 24.224926 110.30813 43.420845
v 24.249546 110.109116 43.40063
v 24.314528 109.93312 43.473904
v 24.40246 109.827286 43.621025
v 24.489782 109.819984 43.802578
v 24.553095 109.91317 43.969917
v 24.575436 110.08186 44.078197
v 24.550816 110.280876 44.09841
v 24.485834 110.45687 44.025143
v 23.903013 110.44889 43.989117
v 23.866299 110.45168 43.790867
v 23.84108 110.35359 43.616287
v 23.834112 110.18091 43.512157
v 23.847263 109.979904 43.50638
v 23.877008 109.80443 43.6005
v 23.91538 109.70151 43.769302
v 23.952095 109.698715 43.967552
v 23.977314 109.79681 44.14213
v 23.984282 109.96949 44.24626
v 23.97113 110.170494 44.25204
v 23.941385 110.34597 44.157917
v 23.378502 110.51284 43.95644
v 23.363977 110.46899 43.760605
v 23.357195 110.332756 43.611973
v 23.359976 110.14065 43.55037
v 23.371572 109.944145 43.5923
v 23.388878 109.79589 43.726532
v 23.407257 109.73561 43.917095
v 23.421782 109.779465 44.11293
v 23.428564 109.915695 44.261562
v 23.425783 110.107796 44.323166
v 23.414186 110.304306 44.281235
v 23.396881 110.45256 44.147003
v 22.782291 110.409996 43.948463
v 22.856415 110.3725 43.76419
v 22.936867 110.244095 43.632042
v 23.002089 110.05919 43.587418
v 23.034605 109.867325 43.642277
v 23.025702 109.71992 43.781925
v 22.977766 109.656456 43.968937
v 22.90364 109.693954 44.15321
v 22.82319 109.822365 44.28536
v 22.757969 110.00727 44.329983
v 22.725452 110.19913 44.275124
v 22.734356 110.346535 44.135475
v 22.392282 110.256516 43.612396
v 22.510868 110.21301 43.47913
v 22.629072 110.08304 43.397823
v 22.715223 109.901405 43.390266
v 22.746237 109.7168 43.45848
v 22.713802 109.57867 43.58419
v 22.62661 109.52403 43.733707
v 22.508024 109.56753 43.866974
v 22.389818 109.69751 43.94828
v 22.303667 109.87914 43.955837
v 22.272655 110.06375 43.887623
v 22.30509 110.20188 43.761913
v 21.874517 110.02495 43.385704
v 21.978617 110.03689 43.230217
v 22.105818 109.95492 43.11988
v 22.222038 109.80099 43.08426
v 22.296137 109.616356 43.1329
v 22.30826 109.450485 43.25276
v 22.255157 109.34782 43.411736
v 22.15106 109.33588 43.567223
v 22.023857 109.41785 43.67756
v 21.907637 109.57178 43.71318
v 21.833538 109.75641 43.66454
v 21.821415 109.92228 43.544678
v 21.615044 109.85197 43.023212
v 21.74554 109.80292 42.89186
v 21.867577 109.668076 42.81026
v 21.948452 109.483574 42.80028
v 21.966496 109.29884 42.864594
v 21.916874 109.16339 42.98597
v 21.812881 109.11351 43.13188
v 21.682384 109.16256 43.263233
v 21.560349 109.2974 43.344833
v 21.479473 109.4819 43.354813
v 21.46143 109.66663 43.2905
v 21.511051 109.802086 43.169125
v 21.348938 109.73985 42.781948
v 21.410978 109.657974 42.63152
v 21.438334 109.495834 42.523434
v 21.42367 109.296875 42.486652
v 21.37092 109.11441 42.53103
v 21.294216 108.99734 42.644676
v 21.214113 108.97701 42.797142
v 21.152073 109.05889 42.94757
v 21.124718 109.22103 43.055656
v 21.139381 109.41999 43.092438
v 21.192131 109.602455 43.048058
v 21.268835 109.719536 42.93441
v 21.051586 109.876175 42.57284
v 20.997744 109.75433 42.404716
v 20.899529 109.59133 42.31535
v 20.783257 109.43084 42.328682
v 20.680084 109.315865 42.441147
v 20.617657 109.277214 42.622604
v 20.6127 109.32524 42.824436
v 20.666542 109.44708 42.99256
v 20.764757 109.61009 43.08193
v 20.881027 109.77058 43.068596
v 20.9842 109.88555 42.95613
v 21.046629 109.9242 42.774673
v 20.642235 110.22108 42.519047
v 20.579887 110.107445 42.36117
v 20.478764 109.947495 42.289295
v 20.36596 109.78409 42.322678
v 20.2717 109.66101 42.45237
v 20.221243 109.611244 42.643627
v 20.228107 109.64811 42.845196
v 20.290455 109.76174 43.003067
v 20.391579 109.92169 43.074944
v 20.504383 110.0851 43.04156
v 20.598642 110.208176 42.91187
v 20.6491 110.25795 42.720615
v 20.1305 110.45175 42.43995
v 20.059713 110.312836 42.312176
v 19.96589 110.13752 42.279472
v 19.874174 109.97278 42.35061
v 19.809135 109.86276 42.50652
v 19.788204 109.83694 42.70543
v 19.816988 109.90224 42.894043
v 19.887774 110.04115 43.021816
v 19.981596 110.21648 43.05452
v 20.073315 110.38121 42.983383
v 20.138353 110.491234 42.827473
v 20.159285 110.51705 42.628563
v 19.625212 110.736595 42.440685
v 19.578138 110.59249 42.307915
v 19.515036 110.40517 42.268734
v 19.452808 110.22483 42.33364
v 19.408133 110.0998 42.485237
v 19.392979 110.06357 42.68291
v 19.411406 110.125854 42.87369
v 19.458479 110.269966 43.00646
v 19.521584 110.45728 43.04564
v 19.58381 110.63762 42.980736
v 19.628487 110.76266 42.829136
v 19.64364 110.79888 42.631462
v 19.076483 110.867645 42.526295
v 19.054764 110.75699 42.359226
v 19.018959 110.57941 42.27093
v 18.978666 110.38248 42.28507
v 18.94468 110.21897 42.39785
v 18.926105 110.1327 42.57906
v 18.927921 110.146774 42.780136
v 18.94964 110.25743 42.94721
v 18.985443 110.43502 43.035503
v 19.025736 110.63195 43.021366
v 19.059723 110.795456 42.90858
v 19.078299 110.88173 42.72737
v 18.571632 111.0183 42.5998
v 18.557142 110.94196 42.413868
v 18.526701 110.78462 42.2917
v 18.488468 110.58845 42.26603
v 18.452686 110.406 42.34374
v 18.428944 110.28617 42.504
v 18.423603 110.26106 42.70388
v 18.438093 110.3374 42.889812
v 18.468534 110.49474 43.011982
v 18.506767 110.69092 43.03765
v 18.54255 110.87337 42.95994
v 18.566292 110.993195 42.79968
v 18.015553 111.08972 42.591347
v 18.005886 111.00886 42.40709
v 17.98935 110.84702 42.28833
v 17.970377 110.64758 42.26689
v 17.95405 110.463974 42.34852
v 17.944744 110.345406 42.51134
v 17.944952 110.32363 42.711723
v 17.954618 110.4045 42.895985
v 17.971155 110.56634 43.014744
v 17.990128 110.76578 43.03618
v 18.006454 110.94938 42.95455
v 18.01576 111.067955 42.791733
v 17.490215 111.11864 42.59225
v 17.413069 111.04007 42.425045
v 17.348392 110.88033 42.324856
v 17.313517 110.68224 42.318527
v 17.317783 110.49886 42.40776
v 17.360054 110.37933 42.568638
v 17.428997 110.35569 42.75806
v 17.506144 110.43426 42.925266
v 17.57082 110.59399 43.025455
v 17.605698 110.79208 43.03178
v 17.601429 110.975464 42.94255
v 17.559158 111.094986 42.78167
v 17.075935 111.2154 42.882126
v 16.97115 111.1159 42.74168
v 16.894442 110.94368 42.67054
v 16.866364 110.74488 42.687767
v 16.894442 110.57278 42.788742
v 16.97115 110.47348 42.94642
v 17.075935 110.473595 43.118538
v 17.180721 110.5731 43.258984
v 17.25743 110.745316 43.330124
v 17.285507 110.944115 43.312897
v 17.25743 111.11622 43.211918
v 17.180721 111.215515 43.054245
v 16.59962 111.28167 43.11536
v 16.546892 111.18452 42.94856
v 16.506763 111.01248 42.849926
v 16.489988 110.811676 42.84589
v 16.50106 110.6359 42.937534
v 16.537016 110.53225 43.1003
v 16.588217 110.5285 43.290577
v 16.640947 110.62566 43.45738
v 16.681076 110.79769 43.55601
v 16.697851 110.9985 43.560047
v 16.686779 111.17428 43.468403
v 16.650824 111.27792 43.305637
v 16.036715 111.283264 43.109108
v 16.030209 111.15676 42.9524
v 16.03651 110.969124 42.879227
v 16.05393 110.770615 42.90919
v 16.0778 110.61444 43.03427
v 16.101725 110.542435 43.220943
v 16.119293 110.5739 43.419197
v 16.125797 110.7004 43.575905
v 16.119495 110.88805 43.64908
v 16.102077 111.08655 43.619114
v 16.078207 111.24273 43.494034
v 16.054283 111.31473 43.30736
v 15.548104 111.145226 43.06475
v 15.547506 110.98867 42.93809
v 15.551986 110.78972 42.906467
v 15.560345 110.601685 42.978355
v 15.570343 110.47495 43.13449
v 15.579301 110.443474 43.33304
v 15.584818 110.515686 43.520798
v 15.585417 110.67224 43.647457
v 15.580936 110.871185 43.67908
v 15.572577 111.05922 43.607193
v 15.56258 111.18596 43.451057
v 15.553622 111.21744 43.25251
v 15.093807 111.17335 43.030857
v 15.061246 111.00295 42.928833
v 15.0255165 110.80465 42.92745
v 14.996192 110.63157 43.027073
v 14.98113 110.53009 43.20101
v 14.984366 110.527405 43.402657
v 15.0050335 110.62423 43.577984
v 15.037595 110.79462 43.680008
v 15.073324 110.99292 43.681393
v 15.102649 111.166 43.581768
v 15.117711 111.26748 43.40783
v 15.114474 111.27017 43.206184
v 14.646222 111.32058 43.16981
v 14.678131 111.15985 43.04755
v 14.673268 110.96031 43.006207
v 14.632935 110.775444 43.05686
v 14.56794 110.65477 43.18594
v 14.495697 110.63063 43.358856
v 14.435565 110.709496 43.529278
v 14.403656 110.870224 43.65154
v 14.40852 111.06976 43.692883
v 14.448853 111.25463 43.642227
v 14.513847 111.375305 43.51315
v 14.58609 111.399445 43.340233
v 14.257518 111.27349 42.750225
v 14.326261 111.11263 42.649
v 14.348418 110.91292 42.63218
v 14.318053 110.72787 42.70428
v 14.243301 110.60707 42.84598
v 14.144193 110.58288 43.019314
v 14.047284 110.66179 43.17783
v 13.97854 110.82265 43.27906
v 13.956384 111.02236 43.295876
v 13.986749 111.207405 43.223774
v 14.061501 111.32821 43.082073
v 14.160608 111.3524 42.908745
v 13.707233 111.279076 42.589146
v 13.743123 111.12729 42.46156
v 13.75626 110.92959 42.424828
v 13.743123 110.73896 42.488792
v 13.707233 110.60647 42.636314
v 13.658206 110.56762 42.82787
v 13.6091795 110.63282 43.012123
v 13.57329 110.78461 43.13971
v 13.560153 110.9823 43.17644
v 13.57329 111.172935 43.112476
v 13.6091795 111.30543 42.96495
v 13.658206 111.34428 42.7734
v 13.145247 110.9493 42.705845
usemtl mat_1
s 1
f 1 1 2
f 2 1 3
f 1 1 3
f 3 1 4
f 1 1 4
f 4 1 5
f 1 1 5
f 5 1 6
f 1 1 6
f 6 1 7
f 1 1 7
f 7 1 8
f 1 1 8
f 8 1 9
f 1 1 9
f 9 1 10
f 1 1 10
f 10 1 11
f 1 1 11
f 11 1 12
f 1 1 12
f 12 1 13
f 1 1 13
f 13 1 2
f 2 3 14
f 14 3 15
f 3 4 15
f 15 4 16
f 4 5 16
f 16 5 17
f 5 6 17
f 17 6 18
f 6 7 18
f 18 7 19
f 7 8 19
f 19 8 20
f 8 9 20
f 20 9 21
f 9 10 21
f 21 10 22
f 10 11 22
f 22 11 23
f 11 12 23
f 23 12 24
f 12 13 24
f 24 13 25
f 13 2 25
f 25 2 14
f 14 15 26
f 26 15 27
f 15 16 27
f 27 16 28
f 16 17 28
f 28 17 29
f 17 18 29
f 29 18 30
f 18 19 30
f 30 19 31
f 19 20 31
f 31 20 32
f 20 21 32
f 32 21 33
f 21 22 33
f 33 22 34
f 22 23 34
f 34 23 35
f 23 24 35
f 35 24 36
f 24 25 36
f 36 25 37
f 25 14 37
f 37 14 26
f 26 27 38
f 38 27 39
f 27 28 39
f 39 28 40
f 28 29 40
f 40 29 41
f 29 30 41
f 41 30 42
f 30 31 42
f 42 31 43
f 31 32 43
f 43 32 44
f 32 33 44
f 44 33 45
f 33 34 45
f 45 34 46
f 34 35 46
f 46 35 47
f 35 36 47
f 47 36 48
f 36 37 48
f 48 37 49
f 37 26 49
f 49 26 38
f 38 39 50
f 50 39 51
f 39 40 51
f 51 40 52
f 40 41 52
f 52 41 53
f 41 42 53
f 53 42 54
f 42 43 54
f 54 43 55
f 43 44 55
f 55 44 56
f 44 45 56
f 56 45 57
f 45 46 57
f 57 46 58
f 46 47 58
f 58 47 59
f 47 48 59
f 59 48 60
f 48 49 60
f 60 49 61
f 49 38 61
f 61 38 50
f 50 51 62
f 62 51 63
f 51 52 63
f 63 52 64
f 52 53 64
f 64 53 65
f 53 54 65
f 65 54 66
f 54 55 66
f 66 55 67
f 55 56 67
f 67 56 68
f 56 57 68
f 68 57 69
f 57 58 69
f 69 58 70
f 58 59 70
f 70 59 71
f 59 60 71
f 71 60 72
f 60 61 72
f 72 61 73
f 61 50 73
f 73 50 62
f 62 63 74
f 74 63 75
f 63 64 75
f 75 64 76
f 64 65 76
f 76 65 77
f 65 66 77
f 77 66 78
f 66 67 78
f 78 67 79
f 67 68 79
f 79 68 80
f 68 69 80
f 80 69 81
f 69 70 81
f 81 70 82
f 70 71 82
f 82 71 83
f 71 72 83
f 83 72 84
f 72 73 84
f 84 73 85
f 73 62 85
f 85 62 74
f 74 75 86
f 86 75 87
f 75 76 87
f 87 76 88
f 76 77 88
f 88 77 89
f 77 78 89
f 89 78 90
f 78 79 90
f 90 79 91
f 79 80 91
f 91 80 92
f 80 81 92
f 92 81 93
f 81 82 93
f 93 82 94
f 82 83 94
f 94 83 95
f 83 84 95
f 95 84 96
f 84 85 96
f 96 85 97
f 85 74 97
f 97 74 86
f 86 87 98
f 98 87 99
f 87 88 99
f 99 88 100
f 88 89 100
f 100 89 101
f 89 90 101
f 101 90 102
f 90 91 102
f 102 91 103
f 91 92 103
f 103 92 104
f 92 93 104
f 104 93 105
f 93 94 105
f 105 94 106
f 94 95 106
f 106 95 107
f 95 96 107
f 107 96 108
f 96 97 108
f 108 97 109
f 97 86 109
f 109 86 98
f 98 99 110
f 110 99 111
f 99 100 111
f 111 100 112
f 100 101 112
f 112 101 113
f 101 102 113
f 113 102 114
f 102 103 114
f 114 103 115
f 103 104 115
f 115 104 116
f 104 105 116
f 116 105 117
f 105 106 117
f 117 106 118
f 106 107 118
f 118 107 119
f 107 108 119
f 119 108 120
f 108 109 120
f 120 109 121
f 109 98 121
f 121 98 110
f 110 111 122
f 122 111 123
f 111 112 123
f 123 112 124
f 112 113 124
f 124 113 125
f 113 114 125
f 125 114 126
f 114 115 126
f 126 115 127
f 115 116 127
f 127 116 128
f 116 117 128
f 128 117 129
f 117 118 129
f 129 118 130
f 118 119 130
f 130 119 131
f 119 120 131
f 131 120 132
f 120 121 132
f 132 121 133
f 121 110 133
f 133 110 122
f 122 123 134
f 134 123 135
f 123 124 135
f 135 124 136
f 124 125 136
f 136 125 137
f 125 126 137
f 137 126 138
f 126 127 138
f 138 127 139
f 127 128 139
f 139 128 140
f 128 129 140
f 140 129 141
f 129 130 141
f 141 130 142
f 130 131 142
f 142 131 143
f 131 132 143
f 143 132 144
f 132 133 144
f 144 133 145
f 133 122 145
f 145 122 134
f 134 135 146
f 146 135 147
f 135 136 147
f 147 136 148
f 136 137 148
f 148 137 149
f 137 138 149
f 149 138 150
f 138 139 150
f 150 139 151
f 139 140 151
f 151 140 152
f 140 141 152
f 152 141 153
f 141 142 153
f 153 142 154
f 142 143 154
f 154 143 155
f 143 144 155
f 155 144 156
f 144 145 156
f 156 145 157
f 145 134 157
f 157 134 146
f 146 147 158
f 158 147 159
f 147 148 159
f 159 148 160
f 148 149 160
f 160 149 161
f 149 150 161
f 161 150 162
f 150 151 162
f 162 151 163
f 151 152 163
f 163 152 164
f 152 153 164
f 164 153 165
f 153 154 165
f 165 154 166
f 154 155 166
f 166 155 167
f 155 156 167
f 167 156 168
f 156 157 168
f 168 157 169
f 157 146 169
f 169 146 158
f 158 159 170
f 170 159 171
f 159 160 171
f 171 160 172
f 160 161 172
f 172 161 173
f 161 162 173
f 173 162 174
f 162 163 174
f 174 163 175
f 163 164 175
f 175 164 176
f 164 165 176
f 176 165 177
f 165 166 177
f 177 166 178
f 166 167 178
f 178 167 179
f 167 168 179
f 179 168 180
f 168 169 180
f 180 169 181
f 169 158 181
f 181 158 170
f 170 171 182
f 182 171 183
f 171 172 183
f 183 172 184
f 172 173 184
f 184 173 185
f 173 174 185
f 185 174 186
f 174 175 186
f 186 175 187
f 175 176 187
f 187 176 188
f 176 177 188
f 188 177 189
f 177 178 189
f 189 178 190
f 178 179 190
f 190 179 191
f 179 180 191
f 191 180 192
f 180 181 192
f 192 181 193
f 181 170 193
f 193 170 182
f 182 183 194
f 194 183 195
f 183 184 195
f 195 184 196
f 184 185 196
f 196 185 197
f 185 186 197
f 197 186 198
f 186 187 198
f 198 187 199
f 187 188 199
f 199 188 200
f 188 189 200
f 200 189 201
f 189 190 201
f 201 190 202
f 190 191 202
f 202 191 203
f 191 192 203
f 203 192 204
f 192 193 204
f 204 193 205
f 193 182 205
f 205 182 194
f 194 195 206
f 206 195 207
f 195 196 207
f 207 196 208
f 196 197 208
f 208 197 209
f 197 198 209
f 209 198 210
f 198 199 210
f 210 199 211
f 199 200 211
f 211 200 212
f 200 201 212
f 212 201 213
f 201 202 213
f 213 202 214
f 202 203 214
f 214 203 215
f 203 204 215
f 215 204 216
f 204 205 216
f 216 205 217
f 205 194 217
f 217 194 206
f 206 207 218
f 218 207 219
f 207 208 219
f 219 208 220
f 208 209 220
f 220 209 221
f 209 210 221
f 221 210 222
f 210 211 222
f 222 211 223
f 211 212 223
f 223 212 224
f 212 213 224
f 224 213 225
f 213 214 225
f 225 214 226
f 214 215 226
f 226 215 227
f 215 216 227
f 227 216 228
f 216 217 228
f 228 217 229
f 217 206 229
f 229 206 218
f 218 219 230
f 230 219 231
f 219 220 231
f 231 220 232
f 220 221 232
f 232 221 233
f 221 222 233
f 233 222 234
f 222 223 234
f 234 223 235
f 223 224 235
f 235 224 236
f 224 225 236
f 236 225 237
f 225 226 237
f 237 226 238
f 226 227 238
f 238 227 239
f 227 228 239
f 239 228 240
f 228 229 240
f 240 229 241
f 229 218 241
f 241 218 230
f 230 231 242
f 242 231 243
f 231 232 243
f 243 232 244
f 232 233 244
f 244 233 245
f 233 234 245
f 245 234 246
f 234 235 246
f 246 235 247
f 235 236 247
f 247 236 248
f 236 237 248
f 248 237 249
f 237 238 249
f 249 238 250
f 238 239 250
f 250 239 251
f 239 240 251
f 251 240 252
f 240 241 252
f 252 241 253
f 241 230 253
f 253 230 242
f 242 243 254
f 254 243 255
f 243 244 255
f 255 244 256
f 244 245 256
f 256 245 257
f 245 246 257
f 257 246 258
f 246 247 258
f 258 247 259
f 247 248 259
f 259 248 260
f 248 249 260
f 260 249 261
f 249 250 261
f 261 250 262
f 250 251 262
f 262 251 263
f 251 252 263
f 263 252 264
f 252 253 264
f 264 253 265
f 253 242 265
f 265 242 254
f 254 255 266
f 266 255 267
f 255 256 267
f 267 256 268
f 256 257 268
f 268 257 269
f 257 258 269
f 269 258 270
f 258 259 270
f 270 259 271
f 259 260 271
f 271 260 272
f 260 261 272
f 272 261 273
f 261 262 273
f 273 262 274
f 262 263 274
f 274 263 275
f 263 264 275
f 275 264 276
f 264 265 276
f 276 265 277
f 265 254 277
f 277 254 266
f 266 267 278
f 278 267 279
f 267 268 279
f 279 268 280
f 268 269 280
f 280 269 281
f 269 270 281
f 281 270 282
f 270 271 282
f 282 271 283
f 271 272 283
f 283 272 284
f 272 273 284
f 284 273 285
f 273 274 285
f 285 274 286
f 274 275 286
f 286 275 287
f 275 276 287
f 287 276 288
f 276 277 288
f 288 277 289
f 277 266 289
f 289 266 278
f 278 279 290
f 290 279 291
f 279 280 291
f 291 280 292
f 280 281 292
f 292 281 293
f 281 282 293
f 293 282 294
f 282 283 294
f 294 283 295
f 283 284 295
f 295 284 296
f 284 285 296
f 296 285 297
f 285 286 297
f 297 286 298
f 286 287 298
f 298 287 299
f 287 288 299
f 299 288 300
f 288 289 300
f 300 289 301
f 289 278 301
f 301 278 290
f 290 291 302
f 302 291 303
f 291 292 303
f 303 292 304
f 292 293 304
f 304 293 305
f 293 294 305
f 305 294 306
f 294 295 306
f 306 295 307
f 295 296 307
f 307 296 308
f 296 297 308
f 308 297 309
f 297 298 309
f 309 298 310
f 298 299 310
f 310 299 311
f 299 300 311
f 311 300 312
f 300 301 312
f 312 301 313
f 301 290 313
f 313 290 302
f 302 303 314
f 314 303 315
f 303 304 315
f 315 304 316
f 304 305 316
f 316 305 317
f 305 306 317
f 317 306 318
f 306 307 318
f 318 307 319
f 307 308 319
f 319 308 320
f 308 309 320
f 320 309 321
f 309 310 321
f 321 310 322
f 310 311 322
f 322 311 323
f 311 312 323
f 323 312 324
f 312 313 324
f 324 313 325
f 313 302 325
f 325 302 314
f 314 315 326
f 326 315 327
f 315 316 327
f 327 316 328
f 316 317 328
f 328 317 329
f 317 318 329
f 329 318 330
f 318 319 330
f 330 319 331
f 319 320 331
f 331 320 332
f 320 321 332
f 332 321 333
f 321 322 333
f 333 322 334
f 322 323 334
f 334 323 335
f 323 324 335
f 335 324 336
f 324 325 336
f 336 325 337
f 325 314 337
f 337 314 326
f 326 327 338
f 338 327 339
f 327 328 339
f 339 328 340
f 328 329 340
f 340 329 341
f 329 330 341
f 341 330 342
f 330 331 342
f 342 331 343
f 331 332 343
f 343 332 344
f 332 333 344
f 344 333 345
f 333 334 345
f 345 334 346
f 334 335 346
f 346 335 347
f 335 336 347
f 347 336 348
f 336 337 348
f 348 337 349
f 337 326 349
f 349 326 338
f 338 339 350
f 350 339 351
f 339 340 351
f 351 340 352
f 340 341 352
f 352 341 353
f 341 342 353
f 353 342 354
f 342 343 354
f 354 343 355
f 343 344 355
f 355 344 356
f 344 345 356
f 356 345 357
f 345 346 357
f 357 346 358
f 346 347 358
f 358 347 359
f 347 348 359
f 359 348 360
f 348 349 360
f 360 349 361
f 349 338 361
f 361 338 350
f 350 351 362
f 362 351 363
f 351 352 363
f 363 352 364
f 352 353 364
f 364 353 365
f 353 354 365
f 365 354 366
f 354 355 366
f 366 355 367
f 355 356 367
f 367 356 368
f 356 357 368
f 368 357 369
f 357 358 369
f 369 358 370
f 358 359 370
f 370 359 371
f 359 360 371
f 371 360 372
f 360 361 372
f 372 361 373
f 361 350 373
f 373 350 362
f 362 363 374
f 374 363 375
f 363 364 375
f 375 364 376
f 364 365 376
f 376 365 377
f 365 366 377
f 377 366 378
f 366 367 378
f 378 367 379
f 367 368 379
f 379 368 380
f 368 369 380
f 380 369 381
f 369 370 381
f 381 370 382
f 370 371 382
f 382 371 383
f 371 372 383
f 383 372 384
f 372 373 384
f 384 373 385
f 373 362 385
f 385 362 374
f 374 375 386
f 386 375 387
f 375 376 387
f 387 376 388
f 376 377 388
f 388 377 389
f 377 378 389
f 389 378 390
f 378 379 390
f 390 379 391
f 379 380 391
f 391 380 392
f 380 381 392
f 392 381 393
f 381 382 393
f 393 382 394
f 382 383 394
f 394 383 395
f 383 384 395
f 395 384 396
f 384 385 396
f 396 385 397
f 385 374 397
f 397 374 386
f 386 387 398
f 398 387 399
f 387 388 399
f 399 388 400
f 388 389 400
f 400 389 401
f 389 390 401
f 401 390 402
f 390 391 402
f 402 391 403
f 391 392 403
f 403 392 404
f 392 393 404
f 404 393 405
f 393 394 405
f 405 394 406
f 394 395 406
f 406 395 407
f 395 396 407
f 407 396 408
f 396 397 408
f 408 397 409
f 397 386 409
f 409 386 398
f 398 399 410
f 410 399 411
f 399 400 411
f 411 400 412
f 400 401 412
f 412 401 413
f 401 402 413
f 413 402 414
f 402 403 414
f 414 403 415
f 403 404 415
f 415 404 416
f 404 405 416
f 416 405 417
f 405 406 417
f 417 406 418
f 406 407 418
f 418 407 419
f 407 408 419
f 419 408 420
f 408 409 420
f 420 409 421
f 409 398 421
f 421 398 410
f 410 411 422
f 422 411 423
f 411 412 423
f 423 412 424
f 412 413 424
f 424 413 425
f 413 414 425
f 425 414 426
f 414 415 426
f 426 415 427
f 415 416 427
f 427 416 428
f 416 417 428
f 428 417 429
f 417 418 429
f 429 418 430
f 418 419 430
f 430 419 431
f 419 420 431
f 431 420 432
f 420 421 432
f 432 421 433
f 421 410 433
f 433 410 422
f 422 423 434
f 434 423 435
f 423 424 435
f 435 424 436
f 424 425 436
f 436 425 437
f 425 426 437
f 437 426 438
f 426 427 438
f 438 427 439
f 427 428 439
f 439 428 440
f 428 429 440
f 440 429 441
f 429 430 441
f 441 430 442
f 430 431 442
f 442 431 443
f 431 432 443
f 443 432 444
f 432 433 444
f 444 433 445
f 433 422 445
f 445 422 434
f 434 435 446
f 446 435 447
f 435 436 447
f 447 436 448
f 436 437 448
f 448 437 449
f 437 438 449
f 449 438 450
f 438 439 450
f 450 439 451
f 439 440 451
f 451 440 452
f 440 441 452
f 452 441 453
f 441 442 453
f 453 442 454
f 442 443 454
f 454 443 455
f 443 444 455
f 455 444 456
f 444 445 456
f 456 445 457
f 445 434 457
f 457 434 446
f 446 447 458
f 458 447 459
f 447 448 459
f 459 448 460
f 448 449 460
f 460 449 461
f 449 450 461
f 461 450 462
f 450 451 462
f 462 451 463
f 451 452 463
f 463 452 464
f 452 453 464
f 464 453 465
f 453 454 465
f 465 454 466
f 454 455 466
f 466 455 467
f 455 456 467
f 467 456 468
f 456 457 468
f 468 457 469
f 457 446 469
f 469 446 458
f 458 459 470
f 470 459 471
f 459 460 471
f 471 460 472
f 460 461 472
f 472 461 473
f 461 462 473
f 473 462 474
f 462 463 474
f 474 463 475
f 463 464 475
f 475 464 476
f 464 465 476
f 476 465 477
f 465 466 477
f 477 466 478
f 466 467 478
f 478 467 479
f 467 468 479
f 479 468 480
f 468 469 480
f 480 469 481
f 469 458 481
f 481 458 470
f 470 471 482
f 482 471 483
f 471 472 483
f 483 472 484
f 472 473 484
f 484 473 485
f 473 474 485
f 485 474 486
f 474 475 486
f 486 475 487
f 475 476 487
f 487 476 488
f 476 477 488
f 488 477 489
f 477 478 489
f 489 478 490
f 478 479 490
f 490 479 491
f 479 480 491
f 491 480 492
f 480 481 492
f 492 481 493
f 481 470 493
f 493 470 482
f 482 483 494
f 494 483 495
f 483 484 495
f 495 484 496
f 484 485 496
f 496 485 497
f 485 486 497
f 497 486 498
f 486 487 498
f 498 487 499
f 487 488 499
f 499 488 500
f 488 489 500
f 500 489 501
f 489 490 501
f 501 490 502
f 490 491 502
f 502 491 503
f 491 492 503
f 503 492 504
f 492 493 504
f 504 493 505
f 493 482 505
f 505 482 494
f 494 495 506
f 506 495 507
f 495 496 507
f 507 496 508
f 496 497 508
f 508 497 509
f 497 498 509
f 509 498 510
f 498 499 510
f 510 499 511
f 499 500 511
f 511 500 512
f 500 501 512
f 512 501 513
f 501 502 513
f 513 502 514
f 502 503 514
f 514 503 515
f 503 504 515
f 515 504 516
f 504 505 516
f 516 505 517
f 505 494 517
f 517 494 506
f 506 507 518
f 518 507 519
f 507 508 519
f 519 508 520
f 508 509 520
f 520 509 521
f 509 510 521
f 521 510 522
f 510 511 522
f 522 511 523
f 511 512 523
f 523 512 524
f 512 513 524
f 524 513 525
f 513 514 525
f 525 514 526
f 514 515 526
f 526 515 527
f 515 516 527
f 527 516 528
f 516 517 528
f 528 517 529
f 517 506 529
f 529 506 518
f 518 519 530
f 530 519 531
f 519 520 531
f 531 520 532
f 520 521 532
f 532 521 533
f 521 522 533
f 533 522 534
f 522 523 534
f 534 523 535
f 523 524 535
f 535 524 536
f 524 525 536
f 536 525 537
f 525 526 537
f 537 526 538
f 526 527 538
f 538 527 539
f 527 528 539
f 539 528 540
f 528 529 540
f 540 529 541
f 529 518 541
f 541 518 530
f 530 531 542
f 542 531 543
f 531 532 543
f 543 532 544
f 532 533 544
f 544 533 545
f 533 534 545
f 545 534 546
f 534 535 546
f 546 535 547
f 535 536 547
f 547 536 548
f 536 537 548
f 548 537 549
f 537 538 549
f 549 538 550
f 538 539 550
f 550 539 551
f 539 540 551
f 551 540 552
f 540 541 552
f 552 541 553
f 541 530 553
f 553 530 542
f 542 543 554
f 554 543 555
f 543 544 555
f 555 544 556
f 544 545 556
f 556 545 557
f 545 546 557
f 557 546 558
f 546 547 558
f 558 547 559
f 547 548 559
f 559 548 560
f 548 549 560
f 560 549 561
f 549 550 561
f 561 550 562
f 550 551 562
f 562 551 563
f 551 552 563
f 563 552 564
f 552 553 564
f 564 553 565
f 553 542 565
f 565 542 554
f 554 555 566
f 566 555 567
f 555 556 567
f 567 556 568
f 556 557 568
f 568 557 569
f 557 558 569
f 569 558 570
f 558 559 570
f 570 559 571
f 559 560 571
f 571 560 572
f 560 561 572
f 572 561 573
f 561 562 573
f 573 562 574
f 562 563 574
f 574 563 575
f 563 564 575
f 575 564 576
f 564 565 576
f 576 565 577
f 565 554 577
f 577 554 566
f 566 567 578
f 578 567 579
f 567 568 579
f 579 568 580
f 568 569 580
f 580 569 581
f 569 570 581
f 581 570 582
f 570 571 582
f 582 571 583
f 571 572 583
f 583 572 584
f 572 573 584
f 584 573 585
f 573 574 585
f 585 574 586
f 574 575 586
f 586 575 587
f 575 576 587
f 587 576 588
f 576 577 588
f 588 577 589
f 577 566 589
f 589 566 578
f 578 579 590
f 590 579 591
f 579 580 591
f 591 580 592
f 580 581 592
f 592 581 593
f 581 582 593
f 593 582 594
f 582 583 594
f 594 583 595
f 583 584 595
f 595 584 596
f 584 585 596
f 596 585 597
f 585 586 597
f 597 586 598
f 586 587 598
f 598 587 599
f 587 588 599
f 599 588 600
f 588 589 600
f 600 589 601
f 589 578 601
f 601 578 590
f 590 591 602
f 602 591 603
f 591 592 603
f 603 592 604
f 592 593 604
f 604 593 605
f 593 594 605
f 605 594 606
f 594 595 606
f 606 595 607
f 595 596 607
f 607 596 608
f 596 597 608
f 608 597 609
f 597 598 609
f 609 598 610
f 598 599 610
f 610 599 611
f 599 600 611
f 611 600 612
f 600 601 612
f 612 601 613
f 601 590 613
f 613 590 602
f 602 603 614
f 614 603 615
f 603 604 615
f 615 604 616
f 604 605 616
f 616 605 617
f 605 606 617
f 617 606 618
f 606 607 618
f 618 607 619
f 607 608 619
f 619 608 620
f 608 609 620
f 620 609 621
f 609 610 621
f 621 610 622
f 610 611 622
f 622 611 623
f 611 612 623
f 623 612 624
f 612 613 624
f 624 613 625
f 613 602 625
f 625 602 614
f 614 615 626
f 626 615 627
f 615 616 627
f 627 616 628
f 616 617 628
f 628 617 629
f 617 618 629
f 629 618 630
f 618 619 630
f 630 619 631
f 619 620 631
f 631 620 632
f 620 621 632
f 632 621 633
f 621 622 633
f 633 622 634
f 622 623 634
f 634 623 635
f 623 624 635
f 635 624 636
f 624 625 636
f 636 625 637
f 625 614 637
f 637 614 626
f 626 627 638
f 638 627 639
f 627 628 639
f 639 628 640
f 628 629 640
f 640 629 641
f 629 630 641
f 641 630 642
f 630 631 642
f 642 631 643
f 631 632 643
f 643 632 644
f 632 633 644
f 644 633 645
f 633 634 645
f 645 634 646
f 634 635 646
f 646 635 647
f 635 636 647
f 647 636 648
f 636 637 648
f 648 637 649
f 637 626 649
f 649 626 638
f 638 639 650
f 650 639 651
f 639 640 651
f 651 640 652
f 640 641 652
f 652 641 653
f 641 642 653
f 653 642 654
f 642 643 654
f 654 643 655
f 643 644 655
f 655 644 656
f 644 645 656
f 656 645 657
f 645 646 657
f 657 646 658
f 646 647 658
f 658 647 659
f 647 648 659
f 659 648 660
f 648 649 660
f 660 649 661
f 649 638 661
f 661 638 650
f 650 651 662
f 662 651 663
f 651 652 663
f 663 652 664
f 652 653 664
f 664 653 665
f 653 654 665
f 665 654 666
f 654 655 666
f 666 655 667
f 655 656 667
f 667 656 668
f 656 657 668
f 668 657 669
f 657 658 669
f 669 658 670
f 658 659 670
f 670 659 671
f 659 660 671
f 671 660 672
f 660 661 672
f 672 661 673
f 661 650 673
f 673 650 662
f 662 663 674
f 674 663 675
f 663 664 675
f 675 664 676
f 664 665 676
f 676 665 677
f 665 666 677
f 677 666 678
f 666 667 678
f 678 667 679
f 667 668 679
f 679 668 680
f 668 669 680
f 680 669 681
f 669 670 681
f 681 670 682
f 670 671 682
f 682 671 683
f 671 672 683
f 683 672 684
f 672 673 684
f 684 673 685
f 673 662 685
f 685 662 674
f 674 675 686
f 686 675 687
f 675 676 687
f 687 676 688
f 676 677 688
f 688 677 689
f 677 678 689
f 689 678 690
f 678 679 690
f 690 679 691
f 679 680 691
f 691 680 692
f 680 681 692
f 692 681 693
f 681 682 693
f 693 682 694
f 682 683 694
f 694 683 695
f 683 684 695
f 695 684 696
f 684 685 696
f 696 685 697
f 685 674 697
f 697 674 686
f 686 687 698
f 698 687 699
f 687 688 699
f 699 688 700
f 688 689 700
f 700 689 701
f 689 690 701
f 701 690 702
f 690 691 702
f 702 691 703
f 691 692 703
f 703 692 704
f 692 693 704
f 704 693 705
f 693 694 705
f 705 694 706
f 694 695 706
f 706 695 707
f 695 696 707
f 707 696 708
f 696 697 708
f 708 697 709
f 697 686 709
f 709 686 698
f 698 699 710
f 710 699 711
f 699 700 711
f 711 700 712
f 700 701 712
f 712 701 713
f 701 702 713
f 713 702 714
f 702 703 714
f 714 703 715
f 703 704 715
f 715 704 716
f 704 705 716
f 716 705 717
f 705 706 717
f 717 706 718
f 706 707 718
f 718 707 719
f 707 708 719
f 719 708 720
f 708 709 720
f 720 709 721
f 709 698 721
f 721 698 710
f 710 711 722
f 722 711 723
f 711 712 723
f 723 712 724
f 712 713 724
f 724 713 725
f 713 714 725
f 725 714 726
f 714 715 726
f 726 715 727
f 715 716 727
f 727 716 728
f 716 717 728
f 728 717 729
f 717 718 729
f 729 718 730
f 718 719 730
f 730 719 731
f 719 720 731
f 731 720 732
f 720 721 732
f 732 721 733
f 721 710 733
f 733 710 722
f 722 723 734
f 734 723 735
f 723 724 735
f 735 724 736
f 724 725 736
f 736 725 737
f 725 726 737
f 737 726 738
f 726 727 738
f 738 727 739
f 727 728 739
f 739 728 740
f 728 729 740
f 740 729 741
f 729 730 741
f 741 730 742
f 730 731 742
f 742 731 743
f 731 732 743
f 743 732 744
f 732 733 744
f 744 733 745
f 733 722 745
f 745 722 734
f 734 735 746
f 746 735 747
f 735 736 747
f 747 736 748
f 736 737 748
f 748 737 749
f 737 738 749
f 749 738 750
f 738 739 750
f 750 739 751
f 739 740 751
f 751 740 752
f 740 741 752
f 752 741 753
f 741 742 753
f 753 742 754
f 742 743 754
f 754 743 755
f 743 744 755
f 755 744 756
f 744 745 756
f 756 745 757
f 745 734 757
f 757 734 746
f 746 747 758
f 758 747 759
f 747 748 759
f 759 748 760
f 748 749 760
f 760 749 761
f 749 750 761
f 761 750 762
f 750 751 762
f 762 751 763
f 751 752 763
f 763 752 764
f 752 753 764
f 764 753 765
f 753 754 765
f 765 754 766
f 754 755 766
f 766 755 767
f 755 756 767
f 767 756 768
f 756 757 768
f 768 757 769
f 757 746 769
f 769 746 758
f 758 759 770
f 770 759 771
f 759 760 771
f 771 760 772
f 760 761 772
f 772 761 773
f 761 762 773
f 773 762 774
f 762 763 774
f 774 763 775
f 763 764 775
f 775 764 776
f 764 765 776
f 776 765 777
f 765 766 777
f 777 766 778
f 766 767 778
f 778 767 779
f 767 768 779
f 779 768 780
f 768 769 780
f 780 769 781
f 769 758 781
f 781 758 770
f 770 771 782
f 782 771 783
f 771 772 783
f 783 772 784
f 772 773 784
f 784 773 785
f 773 774 785
f 785 774 786
f 774 775 786
f 786 775 787
f 775 776 787
f 787 776 788
f 776 777 788
f 788 777 789
f 777 778 789
f 789 778 790
f 778 779 790
f 790 779 791
f 779 780 791
f 791 780 792
f 780 781 792
f 792 781 793
f 781 770 793
f 793 770 782
f 782 783 794
f 794 783 795
f 783 784 795
f 795 784 796
f 784 785 796
f 796 785 797
f 785 786 797
f 797 786 798
f 786 787 798
f 798 787 799
f 787 788 799
f 799 788 800
f 788 789 800
f 800 789 801
f 789 790 801
f 801 790 802
f 790 791 802
f 802 791 803
f 791 792 803
f 803 792 804
f 792 793 804
f 804 793 805
f 793 782 805
f 805 782 794
f 794 795 806
f 806 795 807
f 795 796 807
f 807 796 808
f 796 797 808
f 808 797 809
f 797 798 809
f 809 798 810
f 798 799 810
f 810 799 811
f 799 800 811
f 811 800 812
f 800 801 812
f 812 801 813
f 801 802 813
f 813 802 814
f 802 803 814
f 814 803 815
f 803 804 815
f 815 804 816
f 804 805 816
f 816 805 817
f 805 794 817
f 817 794 806
f 806 807 818
f 818 807 819
f 807 808 819
f 819 808 820
f 808 809 820
f 820 809 821
f 809 810 821
f 821 810 822
f 810 811 822
f 822 811 823
f 811 812 823
f 823 812 824
f 812 813 824
f 824 813 825
f 813 814 825
f 825 814 826
f 814 815 826
f 826 815 827
f 815 816 827
f 827 816 828
f 816 817 828
f 828 817 829
f 817 806 829
f 829 806 818
f 818 819 830
f 830 819 831
f 819 820 831
f 831 820 832
f 820 821 832
f 832 821 833
f 821 822 833
f 833 822 834
f 822 823 834
f 834 823 835
f 823 824 835
f 835 824 836
f 824 825 836
f 836 825 837
f 825 826 837
f 837 826 838
f 826 827 838
f 838 827 839
f 827 828 839
f 839 828 840
f 828 829 840
f 840 829 841
f 829 818 841
f 841 818 830
f 830 831 842
f 842 831 843
f 831 832 843
f 843 832 844
f 832 833 844
f 844 833 845
f 833 834 845
f 845 834 846
f 834 835 846
f 846 835 847
f 835 836 847
f 847 836 848
f 836 837 848
f 848 837 849
f 837 838 849
f 849 838 850
f 838 839 850
f 850 839 851
f 839 840 851
f 851 840 852
f 840 841 852
f 852 841 853
f 841 830 853
f 853 830 842
f 842 843 854
f 854 843 855
f 843 844 855
f 855 844 856
f 844 845 856
f 856 845 857
f 845 846 857
f 857 846 858
f 846 847 858
f 858 847 859
f 847 848 859
f 859 848 860
f 848 849 860
f 860 849 861
f 849 850 861
f 861 850 862
f 850 851 862
f 862 851 863
f 851 852 863
f 863 852 864
f 852 853 864
f 864 853 865
f 853 842 865
f 865 842 854
f 854 855 866
f 866 855 867
f 855 856 867
f 867 856 868
f 856 857 868
f 868 857 869
f 857 858 869
f 869 858 870
f 858 859 870
f 870 859 871
f 859 860 871
f 871 860 872
f 860 861 872
f 872 861 873
f 861 862 873
f 873 862 874
f 862 863 874
f 874 863 875
f 863 864 875
f 875 864 876
f 864 865 876
f 876 865 877
f 865 854 877
f 877 854 866
f 866 867 878
f 878 867 879
f 867 868 879
f 879 868 880
f 868 869 880
f 880 869 881
f 869 870 881
f 881 870 882
f 870 871 882
f 882 871 883
f 871 872 883
f 883 872 884
f 872 873 884
f 884 873 885
f 873 874 885
f 885 874 886
f 874 875 886
f 886 875 887
f 875 876 887
f 887 876 888
f 876 877 888
f 888 877 889
f 877 866 889
f 889 866 878
f 878 879 890
f 890 879 891
f 879 880 891
f 891 880 892
f 880 881 892
f 892 881 893
f 881 882 893
f 893 882 894
f 882 883 894
f 894 883 895
f 883 884 895
f 895 884 896
f 884 885 896
f 896 885 897
f 885 886 897
f 897 886 898
f 886 887 898
f 898 887 899
f 887 888 899
f 899 888 900
f 888 889 900
f 900 889 901
f 889 878 901
f 901 878 890
f 890 891 902
f 902 891 903
f 891 892 903
f 903 892 904
f 892 893 904
f 904 893 905
f 893 894 905
f 905 894 906
f 894 895 906
f 906 895 907
f 895 896 907
f 907 896 908
f 896 897 908
f 908 897 909
f 897 898 909
f 909 898 910
f 898 899 910
f 910 899 911
f 899 900 911
f 911 900 912
f 900 901 912
f 912 901 913
f 901 890 913
f 913 890 902
f 902 903 914
f 914 903 915
f 903 904 915
f 915 904 916
f 904 905 916
f 916 905 917
f 905 906 917
f 917 906 918
f 906 907 918
f 918 907 919
f 907 908 919
f 919 908 920
f 908 909 920
f 920 909 921
f 909 910 921
f 921 910 922
f 910 911 922
f 922 911 923
f 911 912 923
f 923 912 924
f 912 913 924
f 924 913 925
f 913 902 925
f 925 902 914
f 914 915 926
f 926 915 927
f 915 916 927
f 927 916 928
f 916 917 928
f 928 917 929
f 917 918 929
f 929 918 930
f 918 919 930
f 930 919 931
f 919 920 931
f 931 920 932
f 920 921 932
f 932 921 933
f 921 922 933
f 933 922 934
f 922 923 934
f 934 923 935
f 923 924 935
f 935 924 936
f 924 925 936
f 936 925 937
f 925 914 937
f 937 914 926
f 926 927 938
f 938 927 939
f 927 928 939
f 939 928 940
f 928 929 940
f 940 929 941
f 929 930 941
f 941 930 942
f 930 931 942
f 942 931 943
f 931 932 943
f 943 932 944
f 932 933 944
f 944 933 945
f 933 934 945
f 945 934 946
f 934 935 946
f 946 935 947
f 935 936 947
f 947 936 948
f 936 937 948
f 948 937 949
f 937 926 949
f 949 926 938
f 938 939 950
f 950 939 951
f 939 940 951
f 951 940 952
f 940 941 952
f 952 941 953
f 941 942 953
f 953 942 954
f 942 943 954
f 954 943 955
f 943 944 955
f 955 944 956
f 944 945 956
f 956 945 957
f 945 946 957
f 957 946 958
f 946 947 958
f 958 947 959
f 947 948 959
f 959 948 960
f 948 949 960
f 960 949 961
f 949 938 961
f 961 938 950
f 950 951 962
f 962 951 963
f 951 952 963
f 963 952 964
f 952 953 964
f 964 953 965
f 953 954 965
f 965 954 966
f 954 955 966
f 966 955 967
f 955 956 967
f 967 956 968
f 956 957 968
f 968 957 969
f 957 958 969
f 969 958 970
f 958 959 970
f 970 959 971
f 959 960 971
f 971 960 972
f 960 961 972
f 972 961 973
f 961 950 973
f 973 950 962
f 962 963 974
f 974 963 975
f 963 964 975
f 975 964 976
f 964 965 976
f 976 965 977
f 965 966 977
f 977 966 978
f 966 967 978
f 978 967 979
f 967 968 979
f 979 968 980
f 968 969 980
f 980 969 981
f 969 970 981
f 981 970 982
f 970 971 982
f 982 971 983
f 971 972 983
f 983 972 984
f 972 973 984
f 984 973 985
f 973 962 985
f 985 962 974
f 974 975 986
f 986 975 987
f 975 976 987
f 987 976 988
f 976 977 988
f 988 977 989
f 977 978 989
f 989 978 990
f 978 979 990
f 990 979 991
f 979 980 991
f 991 980 992
f 980 981 992
f 992 981 993
f 981 982 993
f 993 982 994
f 982 983 994
f 994 983 995
f 983 984 995
f 995 984 996
f 984 985 996
f 996 985 997
f 985 974 997
f 997 974 986
f 986 987 998
f 998 987 999
f 987 988 999
f 999 988 1000
f 988 989 1000
f 1000 989 1001
f 989 990 1001
f 1001 990 1002
f 990 991 1002
f 1002 991 1003
f 991 992 1003
f 1003 992 1004
f 992 993 1004
f 1004 993 1005
f 993 994 1005
f 1005 994 1006
f 994 995 1006
f 1006 995 1007
f 995 996 1007
f 1007 996 1008
f 996 997 1008
f 1008 997 1009
f 997 986 1009
f 1009 986 998
f 998 999 1010
f 1010 999 1011
f 999 1000 1011
f 1011 1000 1012
f 1000 1001 1012
f 1012 1001 1013
f 1001 1002 1013
f 1013 1002 1014
f 1002 1003 1014
f 1014 1003 1015
f 1003 1004 1015
f 1015 1004 1016
f 1004 1005 1016
f 1016 1005 1017
f 1005 1006 1017
f 1017 1006 1018
f 1006 1007 1018
f 1018 1007 1019
f 1007 1008 1019
f 1019 1008 1020
f 1008 1009 1020
f 1020 1009 1021
f 1009 998 1021
f 1021 998 1010
f 1010 1011 1022
f 1022 1011 1023
f 1011 1012 1023
f 1023 1012 1024
f 1012 1013 1024
f 1024 1013 1025
f 1013 1014 1025
f 1025 1014 1026
f 1014 1015 1026
f 1026 1015 1027
f 1015 1016 1027
f 1027 1016 1028
f 1016 1017 1028
f 1028 1017 1029
f 1017 1018 1029
f 1029 1018 1030
f 1018 1019 1030
f 1030 1019 1031
f 1019 1020 1031
f 1031 1020 1032
f 1020 1021 1032
f 1032 1021 1033
f 1021 1010 1033
f 1033 1010 1022
f 1022 1023 1034
f 1034 1023 1035
f 1023 1024 1035
f 1035 1024 1036
f 1024 1025 1036
f 1036 1025 1037
f 1025 1026 1037
f 1037 1026 1038
f 1026 1027 1038
f 1038 1027 1039
f 1027 1028 1039
f 1039 1028 1040
f 1028 1029 1040
f 1040 1029 1041
f 1029 1030 1041
f 1041 1030 1042
f 1030 1031 1042
f 1042 1031 1043
f 1031 1032 1043
f 1043 1032 1044
f 1032 1033 1044
f 1044 1033 1045
f 1033 1022 1045
f 1045 1022 1034
f 1034 1035 1046
f 1046 1035 1047
f 1035 1036 1047
f 1047 1036 1048
f 1036 1037 1048
f 1048 1037 1049
f 1037 1038 1049
f 1049 1038 1050
f 1038 1039 1050
f 1050 1039 1051
f 1039 1040 1051
f 1051 1040 1052
f 1040 1041 1052
f 1052 1041 1053
f 1041 1042 1053
f 1053 1042 1054
f 1042 1043 1054
f 1054 1043 1055
f 1043 1044 1055
f 1055 1044 1056
f 1044 1045 1056
f 1056 1045 1057
f 1045 1034 1057
f 1057 1034 1046
f 1046 1047 1058
f 1058 1047 1059
f 1047 1048 1059
f 1059 1048 1060
f 1048 1049 1060
f 1060 1049 1061
f 1049 1050 1061
f 1061 1050 1062
f 1050 1051 1062
f 1062 1051 1063
f 1051 1052 1063
f 1063 1052 1064
f 1052 1053 1064
f 1064 1053 1065
f 1053 1054 1065
f 1065 1054 1066
f 1054 1055 1066
f 1066 1055 1067
f 1055 1056 1067
f 1067 1056 1068
f 1056 1057 1068
f 1068 1057 1069
f 1057 1046 1069
f 1069 1046 1058
f 1058 1059 1070
f 1070 1059 1071
f 1059 1060 1071
f 1071 1060 1072
f 1060 1061 1072
f 1072 1061 1073
f 1061 1062 1073
f 1073 1062 1074
f 1062 1063 1074
f 1074 1063 1075
f 1063 1064 1075
f 1075 1064 1076
f 1064 1065 1076
f 1076 1065 1077
f 1065 1066 1077
f 1077 1066 1078
f 1066 1067 1078
f 1078 1067 1079
f 1067 1068 1079
f 1079 1068 1080
f 1068 1069 1080
f 1080 1069 1081
f 1069 1058 1081
f 1081 1058 1070
f 1070 1071 1082
f 1082 1071 1083
f 1071 1072 1083
f 1083 1072 1084
f 1072 1073 1084
f 1084 1073 1085
f 1073 1074 1085
f 1085 1074 1086
f 1074 1075 1086
f 1086 1075 1087
f 1075 1076 1087
f 1087 1076 1088
f 1076 1077 1088
f 1088 1077 1089
f 1077 1078 1089
f 1089 1078 1090
f 1078 1079 1090
f 1090 1079 1091
f 1079 1080 1091
f 1091 1080 1092
f 1080 1081 1092
f 1092 1081 1093
f 1081 1070 1093
f 1093 1070 1082
f 1082 1083 1094
f 1094 1083 1095
f 1083 1084 1095
f 1095 1084 1096
f 1084 1085 1096
f 1096 1085 1097
f 1085 1086 1097
f 1097 1086 1098
f 1086 1087 1098
f 1098 1087 1099
f 1087 1088 1099
f 1099 1088 1100
f 1088 1089 1100
f 1100 1089 1101
f 1089 1090 1101
f 1101 1090 1102
f 1090 1091 1102
f 1102 1091 1103
f 1091 1092 1103
f 1103 1092 1104
f 1092 1093 1104
f 1104 1093 1105
f 1093 1082 1105
f 1105 1082 1094
f 1094 1095 1106
f 1106 1095 1107
f 1095 1096 1107
f 1107 1096 1108
f 1096 1097 1108
f 1108 1097 1109
f 1097 1098 1109
f 1109 1098 1110
f 1098 1099 1110
f 1110 1099 1111
f 1099 1100 1111
f 1111 1100 1112
f 1100 1101 1112
f 1112 1101 1113
f 1101 1102 1113
f 1113 1102 1114
f 1102 1103 1114
f 1114 1103 1115
f 1103 1104 1115
f 1115 1104 1116
f 1104 1105 1116
f 1116 1105 1117
f 1105 1094 1117
f 1117 1094 1106
f 1106 1107 1118
f 1118 1107 1119
f 1107 1108 1119
f 1119 1108 1120
f 1108 1109 1120
f 1120 1109 1121
f 1109 1110 1121
f 1121 1110 1122
f 1110 1111 1122
f 1122 1111 1123
f 1111 1112 1123
f 1123 1112 1124
f 1112 1113 1124
f 1124 1113 1125
f 1113 1114 1125
f 1125 1114 1126
f 1114 1115 1126
f 1126 1115 1127
f 1115 1116 1127
f 1127 1116 1128
f 1116 1117 1128
f 1128 1117 1129
f 1117 1106 1129
f 1129 1106 1118
f 1118 1119 1130
f 1130 1119 1131
f 1119 1120 1131
f 1131 1120 1132
f 1120 1121 1132
f 1132 1121 1133
f 1121 1122 1133
f 1133 1122 1134
f 1122 1123 1134
f 1134 1123 1135
f 1123 1124 1135
f 1135 1124 1136
f 1124 1125 1136
f 1136 1125 1137
f 1125 1126 1137
f 1137 1126 1138
f 1126 1127 1138
f 1138 1127 1139
f 1127 1128 1139
f 1139 1128 1140
f 1128 1129 1140
f 1140 1129 1141
f 1129 1118 1141
f 1141 1118 1130
f 1130 1131 1142
f 1142 1131 1143
f 1131 1132 1143
f 1143 1132 1144
f 1132 1133 1144
f 1144 1133 1145
f 1133 1134 1145
f 1145 1134 1146
f 1134 1135 1146
f 1146 1135 1147
f 1135 1136 1147
f 1147 1136 1148
f 1136 1137 1148
f 1148 1137 1149
f 1137 1138 1149
f 1149 1138 1150
f 1138 1139 1150
f 1150 1139 1151
f 1139 1140 1151
f 1151 1140 1152
f 1140 1141 1152
f 1152 1141 1153
f 1141 1130 1153
f 1153 1130 1142
f 1142 1143 1154
f 1154 1143 1155
f 1143 1144 1155
f 1155 1144 1156
f 1144 1145 1156
f 1156 1145 1157
f 1145 1146 1157
f 1157 1146 1158
f 1146 1147 1158
f 1158 1147 1159
f 1147 1148 1159
f 1159 1148 1160
f 1148 1149 1160
f 1160 1149 1161
f 1149 1150 1161
f 1161 1150 1162
f 1150 1151 1162
f 1162 1151 1163
f 1151 1152 1163
f 1163 1152 1164
f 1152 1153 1164
f 1164 1153 1165
f 1153 1142 1165
f 1165 1142 1154
f 1154 1155 1166
f 1166 1155 1167
f 1155 1156 1167
f 1167 1156 1168
f 1156 1157 1168
f 1168 1157 1169
f 1157 1158 1169
f 1169 1158 1170
f 1158 1159 1170
f 1170 1159 1171
f 1159 1160 1171
f 1171 1160 1172
f 1160 1161 1172
f 1172 1161 1173
f 1161 1162 1173
f 1173 1162 1174
f 1162 1163 1174
f 1174 1163 1175
f 1163 1164 1175
f 1175 1164 1176
f 1164 1165 1176
f 1176 1165 1177
f 1165 1154 1177
f 1177 1154 1166
f 1166 1167 1178
f 1178 1167 1179
f 1167 1168 1179
f 1179 1168 1180
f 1168 1169 1180
f 1180 1169 1181
f 1169 1170 1181
f 1181 1170 1182
f 1170 1171 1182
f 1182 1171 1183
f 1171 1172 1183
f 1183 1172 1184
f 1172 1173 1184
f 1184 1173 1185
f 1173 1174 1185
f 1185 1174 1186
f 1174 1175 1186
f 1186 1175 1187
f 1175 1176 1187
f 1187 1176 1188
f 1176 1177 1188
f 1188 1177 1189
f 1177 1166 1189
f 1189 1166 1178
f 1178 1179 1190
f 1190 1179 1191
f 1179 1180 1191
f 1191 1180 1192
f 1180 1181 1192
f 1192 1181 1193
f 1181 1182 1193
f 1193 1182 1194
f 1182 1183 1194
f 1194 1183 1195
f 1183 1184 1195
f 1195 1184 1196
f 1184 1185 1196
f 1196 1185 1197
f 1185 1186 1197
f 1197 1186 1198
f 1186 1187 1198
f 1198 1187 1199
f 1187 1188 1199
f 1199 1188 1200
f 1188 1189 1200
f 1200 1189 1201
f 1189 1178 1201
f 1201 1178 1190
f 1190 1191 1202
f 1202 1191 1203
f 1191 1192 1203
f 1203 1192 1204
f 1192 1193 1204
f 1204 1193 1205
f 1193 1194 1205
f 1205 1194 1206
f 1194 1195 1206
f 1206 1195 1207
f 1195 1196 1207
f 1207 1196 1208
f 1196 1197 1208
f 1208 1197 1209
f 1197 1198 1209
f 1209 1198 1210
f 1198 1199 1210
f 1210 1199 1211
f 1199 1200 1211
f 1211 1200 1212
f 1200 1201 1212
f 1212 1201 1213
f 1201 1190 1213
f 1213 1190 1202
f 1202 1203 1214
f 1214 1203 1215
f 1203 1204 1215
f 1215 1204 1216
f 1204 1205 1216
f 1216 1205 1217
f 1205 1206 1217
f 1217 1206 1218
f 1206 1207 1218
f 1218 1207 1219
f 1207 1208 1219
f 1219 1208 1220
f 1208 1209 1220
f 1220 1209 1221
f 1209 1210 1221
f 1221 1210 1222
f 1210 1211 1222
f 1222 1211 1223
f 1211 1212 1223
f 1223 1212 1224
f 1212 1213 1224
f 1224 1213 1225
f 1213 1202 1225
f 1225 1202 1214
f 1214 1215 1226
f 1226 1215 1227
f 1215 1216 1227
f 1227 1216 1228
f 1216 1217 1228
f 1228 1217 1229
f 1217 1218 1229
f 1229 1218 1230
f 1218 1219 1230
f 1230 1219 1231
f 1219 1220 1231
f 1231 1220 1232
f 1220 1221 1232
f 1232 1221 1233
f 1221 1222 1233
f 1233 1222 1234
f 1222 1223 1234
f 1234 1223 1235
f 1223 1224 1235
f 1235 1224 1236
f 1224 1225 1236
f 1236 1225 1237
f 1225 1214 1237
f 1237 1214 1226
f 1226 1227 1238
f 1238 1227 1239
f 1227 1228 1239
f 1239 1228 1240
f 1228 1229 1240
f 1240 1229 1241
f 1229 1230 1241
f 1241 1230 1242
f 1230 1231 1242
f 1242 1231 1243
f 1231 1232 1243
f 1243 1232 1244
f 1232 1233 1244
f 1244 1233 1245
f 1233 1234 1245
f 1245 1234 1246
f 1234 1235 1246
f 1246 1235 1247
f 1235 1236 1247
f 1247 1236 1248
f 1236 1237 1248
f 1248 1237 1249
f 1237 1226 1249
f 1249 1226 1238
f 1238 1239 1250
f 1250 1239 1251
f 1239 1240 1251
f 1251 1240 1252
f 1240 1241 1252
f 1252 1241 1253
f 1241 1242 1253
f 1253 1242 1254
f 1242 1243 1254
f 1254 1243 1255
f 1243 1244 1255
f 1255 1244 1256
f 1244 1245 1256
f 1256 1245 1257
f 1245 1246 1257
f 1257 1246 1258
f 1246 1247 1258
f 1258 1247 1259
f 1247 1248 1259
f 1259 1248 1260
f 1248 1249 1260
f 1260 1249 1261
f 1249 1238 1261
f 1261 1238 1250
f 1250 1251 1262
f 1262 1251 1263
f 1251 1252 1263
f 1263 1252 1264
f 1252 1253 1264
f 1264 1253 1265
f 1253 1254 1265
f 1265 1254 1266
f 1254 1255 1266
f 1266 1255 1267
f 1255 1256 1267
f 1267 1256 1268
f 1256 1257 1268
f 1268 1257 1269
f 1257 1258 1269
f 1269 1258 1270
f 1258 1259 1270
f 1270 1259 1271
f 1259 1260 1271
f 1271 1260 1272
f 1260 1261 1272
f 1272 1261 1273
f 1261 1250 1273
f 1273 1250 1262
f 1262 1263 1274
f 1274 1263 1275
f 1263 1264 1275
f 1275 1264 1276
f 1264 1265 1276
f 1276 1265 1277
f 1265 1266 1277
f 1277 1266 1278
f 1266 1267 1278
f 1278 1267 1279
f 1267 1268 1279
f 1279 1268 1280
f 1268 1269 1280
f 1280 1269 1281
f 1269 1270 1281
f 1281 1270 1282
f 1270 1271 1282
f 1282 1271 1283
f 1271 1272 1283
f 1283 1272 1284
f 1272 1273 1284
f 1284 1273 1285
f 1273 1262 1285
f 1285 1262 1274
f 1274 1275 1286
f 1286 1275 1287
f 1275 1276 1287
f 1287 1276 1288
f 1276 1277 1288
f 1288 1277 1289
f 1277 1278 1289
f 1289 1278 1290
f 1278 1279 1290
f 1290 1279 1291
f 1279 1280 1291
f 1291 1280 1292
f 1280 1281 1292
f 1292 1281 1293
f 1281 1282 1293
f 1293 1282 1294
f 1282 1283 1294
f 1294 1283 1295
f 1283 1284 1295
f 1295 1284 1296
f 1284 1285 1296
f 1296 1285 1297
f 1285 1274 1297
f 1297 1274 1286
f 1286 1287 1298
f 1298 1287 1299
f 1287 1288 1299
f 1299 1288 1300
f 1288 1289 1300
f 1300 1289 1301
f 1289 1290 1301
f 1301 1290 1302
f 1290 1291 1302
f 1302 1291 1303
f 1291 1292 1303
f 1303 1292 1304
f 1292 1293 1304
f 1304 1293 1305
f 1293 1294 1305
f 1305 1294 1306
f 1294 1295 1306
f 1306 1295 1307
f 1295 1296 1307
f 1307 1296 1308
f 1296 1297 1308
f 1308 1297 1309
f 1297 1286 1309
f 1309 1286 1298
f 1298 1299 1310
f 1310 1299 1311
f 1299 1300 1311
f 1311 1300 1312
f 1300 1301 1312
f 1312 1301 1313
f 1301 1302 1313
f 1313 1302 1314
f 1302 1303 1314
f 1314 1303 1315
f 1303 1304 1315
f 1315 1304 1316
f 1304 1305 1316
f 1316 1305 1317
f 1305 1306 1317
f 1317 1306 1318
f 1306 1307 1318
f 1318 1307 1319
f 1307 1308 1319
f 1319 1308 1320
f 1308 1309 1320
f 1320 1309 1321
f 1309 1298 1321
f 1321 1298 1310
f 1310 1311 1322
f 1322 1311 1323
f 1311 1312 1323
f 1323 1312 1324
f 1312 1313 1324
f 1324 1313 1325
f 1313 1314 1325
f 1325 1314 1326
f 1314 1315 1326
f 1326 1315 1327
f 1315 1316 1327
f 1327 1316 1328
f 1316 1317 1328
f 1328 1317 1329
f 1317 1318 1329
f 1329 1318 1330
f 1318 1319 1330
f 1330 1319 1331
f 1319 1320 1331
f 1331 1320 1332
f 1320 1321 1332
f 1332 1321 1333
f 1321 1310 1333
f 1333 1310 1322
f 1322 1323 1334
f 1334 1323 1335
f 1323 1324 1335
f 1335 1324 1336
f 1324 1325 1336
f 1336 1325 1337
f 1325 1326 1337
f 1337 1326 1338
f 1326 1327 1338
f 1338 1327 1339
f 1327 1328 1339
f 1339 1328 1340
f 1328 1329 1340
f 1340 1329 1341
f 1329 1330 1341
f 1341 1330 1342
f 1330 1331 1342
f 1342 1331 1343
f 1331 1332 1343
f 1343 1332 1344
f 1332 1333 1344
f 1344 1333 1345
f 1333 1322 1345
f 1345 1322 1334
f 1334 1335 1346
f 1346 1335 1347
f 1335 1336 1347
f 1347 1336 1348
f 1336 1337 1348
f 1348 1337 1349
f 1337 1338 1349
f 1349 1338 1350
f 1338 1339 1350
f 1350 1339 1351
f 1339 1340 1351
f 1351 1340 1352
f 1340 1341 1352
f 1352 1341 1353
f 1341 1342 1353
f 1353 1342 1354
f 1342 1343 1354
f 1354 1343 1355
f 1343 1344 1355
f 1355 1344 1356
f 1344 1345 1356
f 1356 1345 1357
f 1345 1334 1357
f 1357 1334 1346
f 1346 1347 1358
f 1358 1347 1359
f 1347 1348 1359
f 1359 1348 1360
f 1348 1349 1360
f 1360 1349 1361
f 1349 1350 1361
f 1361 1350 1362
f 1350 1351 1362
f 1362 1351 1363
f 1351 1352 1363
f 1363 1352 1364
f 1352 1353 1364
f 1364 1353 1365
f 1353 1354 1365
f 1365 1354 1366
f 1354 1355 1366
f 1366 1355 1367
f 1355 1356 1367
f 1367 1356 1368
f 1356 1357 1368
f 1368 1357 1369
f 1357 1346 1369
f 1369 1346 1358
f 1358 1359 1370
f 1370 1359 1371
f 1359 1360 1371
f 1371 1360 1372
f 1360 1361 1372
f 1372 1361 1373
f 1361 1362 1373
f 1373 1362 1374
f 1362 1363 1374
f 1374 1363 1375
f 1363 1364 1375
f 1375 1364 1376
f 1364 1365 1376
f 1376 1365 1377
f 1365 1366 1377
f 1377 1366 1378
f 1366 1367 1378
f 1378 1367 1379
f 1367 1368 1379
f 1379 1368 1380
f 1368 1369 1380
f 1380 1369 1381
f 1369 1358 1381
f 1381 1358 1370
f 1370 1371 1382
f 1382 1371 1382
f 1371 1372 1382
f 1382 1372 1382
f 1372 1373 1382
f 1382 1373 1382
f 1373 1374 1382
f 1382 1374 1382
f 1374 1375 1382
f 1382 1375 1382
f 1375 1376 1382
f 1382 1376 1382
f 1376 1377 1382
f 1382 1377 1382
f 1377 1378 1382
f 1382 1378 1382
f 1378 1379 1382
f 1382 1379 1382
f 1379 1380 1382
f 1382 1380 1382
f 1380 1381 1382
f 1382 1381 1382
f 1381 1370 1382
f 1382 1370 1382
f 1382 1382 1382
f 1382 1382 1382
f 1382 1382 1382
f 1382 1382 1382
f 1382 1382 1382
f 1382 1382 1382
f 1382 1382 1382
f 1382 1382 1382
f 1382 1382 1382
f 1382 1382 1382
f 1382 1382 1382
f 1382 1382 1382
f 1382 1382 1382
f 1382 1382 1382
f 1382 1382 1382
f 1382 1382 1382
f 1382 1382 1382
f 1382 1382 1382
f 1382 1382 1382
f 1382 1382 1382
f 1382 1382 1382
f 1382 1382 1382
f 1382 1382 1382
f 1382 1382 1382

g Path_(14)
v 88.95098 171.4788 63.975914
v 88.57632 171.54749 64.09322
v 88.67571 171.59776 63.88654
v 88.84886 171.61617 63.732178
v 89.04938 171.59776 63.6715
v 89.22353 171.54749 63.720764
v 89.32465 171.4788 63.866776
v 89.325645 171.41013 64.070404
v 89.22626 171.35985 64.277084
v 89.0531 171.34145 64.43145
v 88.852585 171.35985 64.49213
v 88.67844 171.41013 64.44286
v 88.57731 171.4788 64.29685
v 88.50701 170.82652 64.08701
v 88.523674 170.97221 63.932545
v 88.63624 171.07784 63.758583
v 88.81455 171.11507 63.611732
v 89.01083 171.07394 63.531345
v 89.172485 170.96548 63.53896
v 89.2562 170.81874 63.632538
v 89.23954 170.67305 63.787003
v 89.126976 170.56743 63.960964
v 88.94866 170.5302 64.10782
v 88.75238 170.57132 64.1882
v 88.59073 170.67978 64.18059
v 88.320694 170.7677 63.13942
v 88.40583 170.92593 63.03426
v 88.56717 171.0134 62.931995
v 88.76149 171.00665 62.860023
v 88.936714 170.9075 62.83763
v 89.0459 170.74252 62.87082
v 89.059784 170.55592 62.950695
v 88.97465 170.39769 63.055855
v 88.8133 170.31023 63.15812
v 88.61899 170.31697 63.23009
v 88.443756 170.4161 63.252483
v 88.33457 170.58109 63.219296
v 88.148575 170.39122 62.45088
v 88.23478 170.52113 62.275803
v 88.39938 170.59224 62.136436
v 88.59828 170.58548 62.070118
v 88.77818 170.50267 62.094616
v 88.89087 170.366 62.203373
v 88.906166 170.21208 62.36724
v 88.819954 170.08215 62.542316
v 88.65535 170.01106 62.681683
v 88.45645 170.01782 62.748005
v 88.27656 170.10063 62.723503
v 88.163864 170.2373 62.614746
v 88.13302 169.84502 62.300903
v 88.252014 169.95403 62.106083
v 88.43616 170.01419 61.94934
v 88.6361 170.00941 61.872673
v 88.79827 169.94098 61.896626
v 88.87921 169.8272 62.014774
v 88.85723 169.69858 62.19547
v 88.738235 169.58958 62.390285
v 88.55409 169.5294 62.547028
v 88.35415 169.53418 62.623695
v 88.19198 169.60263 62.599747
v 88.11104 169.7164 62.481594
v 88.23859 169.13435 61.934956
v 88.231895 169.28987 61.75709
v 88.32675 169.42902 61.578274
v 88.49774 169.51451 61.44642
v 88.69905 169.52345 61.396854
v 88.87674 169.45345 61.442863
v 88.98319 169.32323 61.572117
v 88.98988 169.16771 61.749985
v 88.89502 169.02856 61.9288
v 88.72403 168.94307 62.060654
v 88.52272 168.93413 62.110218
v 88.34504 169.00415 62.06421
v 88.149414 168.87657 61.018646
v 88.17549 169.03757 60.84961
v 88.297935 169.16455 60.682922
v 88.483925 169.22346 60.56325
v 88.683624 169.19855 60.52266
v 88.84354 169.09647 60.57202
v 88.9208 168.94456 60.698116
v 88.89472 168.78357 60.86715
v 88.77228 168.65659 61.033836
v 88.58629 168.59767 61.153507
v 88.38658 168.62259 61.1941
v 88.22668 168.72467 61.144737
v 88.19189 168.32861 60.94335
v 88.1882 168.48317 60.788723
v 88.285736 168.61963 60.60774
v 88.45834 168.70145 60.448887
v 88.65978 168.7067 60.35474
v 88.836075 168.63396 60.35052
v 88.93998 168.50275 60.43736
v 88.943665 168.3482 60.591988
v 88.84613 168.21173 60.772972
v 88.67352 168.12991 60.93182
v 88.472084 168.12468 61.025967
v 88.29579 168.1974 61.03019
v 88.31272 167.95718 60.21939
v 88.238495 168.08372 60.116478
v 88.25113 168.22346 59.976933
v 88.34723 168.33899 59.838146
v 88.50106 168.39932 59.73731
v 88.67139 168.38832 59.701435
v 88.812584 168.3089 59.74014
v 88.88681 168.18237 59.843052
v 88.874176 168.04262 59.982597
v 88.77807 167.9271 60.121384
v 88.624245 167.86676 60.222225
v 88.45391 167.87778 60.2581
v 88.56128 168.01505 59.925434
usemtl mat_2
s 1
f 1383 1383 1384
f 1384 1383 1385
f 1383 1383 1385
f 1385 1383 1386
f 1383 1383 1386
f 1386 1383 1387
f 1383 1383 1387
f 1387 1383 1388
f 1383 1383 1388
f 1388 1383 1389
f 1383 1383 1389
f 1389 1383 1390
f 1383 1383 1390
f 1390 1383 1391
f 1383 1383 1391
f 1391 1383 1392
f 1383 1383 1392
f 1392 1383 1393
f 1383 1383 1393
f 1393 1383 1394
f 1383 1383 1394
f 1394 1383 1395
f 1383 1383 1395
f 1395 1383 1384
f 1384 1385 1396
f 1396 1385 1397
f 1385 1386 1397
f 1397 1386 1398
f 1386 1387 1398
f 1398 1387 1399
f 1387 1388 1399
f 1399 1388 1400
f 1388 1389 1400
f 1400 1389 1401
f 1389 1390 1401
f 1401 1390 1402
f 1390 1391 1402
f 1402 1391 1403
f 1391 1392 1403
f 1403 1392 1404
f 1392 1393 1404
f 1404 1393 1405
f 1393 1394 1405
f 1405 1394 1406
f 1394 1395 1406
f 1406 1395 1407
f 1395 1384 1407
f 1407 1384 1396
f 1396 1397 1408
f 1408 1397 1409
f 1397 1398 1409
f 1409 1398 1410
f 1398 1399 1410
f 1410 1399 1411
f 1399 1400 1411
f 1411 1400 1412
f 1400 1401 1412
f 1412 1401 1413
f 1401 1402 1413
f 1413 1402 1414
f 1402 1403 1414
f 1414 1403 1415
f 1403 1404 1415
f 1415 1404 1416
f 1404 1405 1416
f 1416 1405 1417
f 1405 1406 1417
f 1417 1406 1418
f 1406 1407 1418
f 1418 1407 1419
f 1407 1396 1419
f 1419 1396 1408
f 1408 1409 1420
f 1420 1409 1421
f 1409 1410 1421
f 1421 1410 1422
f 1410 1411 1422
f 1422 1411 1423
f 1411 1412 1423
f 1423 1412 1424
f 1412 1413 1424
f 1424 1413 1425
f 1413 1414 1425
f 1425 1414 1426
f 1414 1415 1426
f 1426 1415 1427
f 1415 1416 1427
f 1427 1416 1428
f 1416 1417 1428
f 1428 1417 1429
f 1417 1418 1429
f 1429 1418 1430
f 1418 1419 1430
f 1430 1419 1431
f 1419 1408 1431
f 1431 1408 1420
f 1420 1421 1432
f 1432 1421 1433
f 1421 1422 1433
f 1433 1422 1434
f 1422 1423 1434
f 1434 1423 1435
f 1423 1424 1435
f 1435 1424 1436
f 1424 1425 1436
f 1436 1425 1437
f 1425 1426 1437
f 1437 1426 1438
f 1426 1427 1438
f 1438 1427 1439
f 1427 1428 1439
f 1439 1428 1440
f 1428 1429 1440
f 1440 1429 1441
f 1429 1430 1441
f 1441 1430 1442
f 1430 1431 1442
f 1442 1431 1443
f 1431 1420 1443
f 1443 1420 1432
f 1432 1433 1444
f 1444 1433 1445
f 1433 1434 1445
f 1445 1434 1446
f 1434 1435 1446
f 1446 1435 1447
f 1435 1436 1447
f 1447 1436 1448
f 1436 1437 1448
f 1448 1437 1449
f 1437 1438 1449
f 1449 1438 1450
f 1438 1439 1450
f 1450 1439 1451
f 1439 1440 1451
f 1451 1440 1452
f 1440 1441 1452
f 1452 1441 1453
f 1441 1442 1453
f 1453 1442 1454
f 1442 1443 1454
f 1454 1443 1455
f 1443 1432 1455
f 1455 1432 1444
f 1444 1445 1456
f 1456 1445 1457
f 1445 1446 1457
f 1457 1446 1458
f 1446 1447 1458
f 1458 1447 1459
f 1447 1448 1459
f 1459 1448 1460
f 1448 1449 1460
f 1460 1449 1461
f 1449 1450 1461
f 1461 1450 1462
f 1450 1451 1462
f 1462 1451 1463
f 1451 1452 1463
f 1463 1452 1464
f 1452 1453 1464
f 1464 1453 1465
f 1453 1454 1465
f 1465 1454 1466
f 1454 1455 1466
f 1466 1455 1467
f 1455 1444 1467
f 1467 1444 1456
f 1456 1457 1468
f 1468 1457 1469
f 1457 1458 1469
f 1469 1458 1470
f 1458 1459 1470
f 1470 1459 1471
f 1459 1460 1471
f 1471 1460 1472
f 1460 1461 1472
f 1472 1461 1473
f 1461 1462 1473
f 1473 1462 1474
f 1462 1463 1474
f 1474 1463 1475
f 1463 1464 1475
f 1475 1464 1476
f 1464 1465 1476
f 1476 1465 1477
f 1465 1466 1477
f 1477 1466 1478
f 1466 1467 1478
f 1478 1467 1479
f 1467 1456 1479
f 1479 1456 1468
f 1468 1469 1480
f 1480 1469 1481
f 1469 1470 1481
f 1481 1470 1482
f 1470 1471 1482
f 1482 1471 1483
f 1471 1472 1483
f 1483 1472 1484
f 1472 1473 1484
f 1484 1473 1485
f 1473 1474 1485
f 1485 1474 1486
f 1474 1475 1486
f 1486 1475 1487
f 1475 1476 1487
f 1487 1476 1488
f 1476 1477 1488
f 1488 1477 1489
f 1477 1478 1489
f 1489 1478 1490
f 1478 1479 1490
f 1490 1479 1491
f 1479 1468 1491
f 1491 1468 1480
f 1480 1481 1492
f 1492 1481 1492
f 1481 1482 1492
f 1492 1482 1492
f 1482 1483 1492
f 1492 1483 1492
f 1483 1484 1492
f 1492 1484 1492
f 1484 1485 1492
f 1492 1485 1492
f 1485 1486 1492
f 1492 1486 1492
f 1486 1487 1492
f 1492 1487 1492
f 1487 1488 1492
f 1492 1488 1492
f 1488 1489 1492
f 1492 1489 1492
f 1489 1490 1492
f 1492 1490 1492
f 1490 1491 1492
f 1492 1491 1492
f 1491 1480 1492
f 1492 1480 1492

g Path_(13)
v 80.19213 172.64665 63.975914
v 80.19213 172.25737 63.975914
v 80.19213 172.30952 63.781273
v 80.19213 172.45201 63.638783
v 80.19213 172.64665 63.58663
v 80.19213 172.8413 63.638783
v 80.19213 172.98378 63.781273
v 80.19213 173.03593 63.975914
v 80.19213 172.98378 64.170555
v 80.19213 172.8413 64.31304
v 80.19213 172.64665 64.3652
v 80.19213 172.45201 64.31304
v 80.19213 172.30952 64.170555
v 80.59663 172.25737 63.975914
v 80.59663 172.30952 63.781273
v 80.59663 172.45201 63.638783
v 80.59663 172.64665 63.58663
v 80.59663 172.8413 63.638783
v 80.59663 172.98378 63.781273
v 80.59663 173.03593 63.975914
v 80.59663 172.98378 64.170555
v 80.59663 172.8413 64.31304
v 80.59663 172.64665 64.3652
v 80.59663 172.45201 64.31304
v 80.59663 172.30952 64.170555
v 81.00112 172.25737 63.975914
v 81.00112 172.30952 63.781273
v 81.00112 172.45201 63.638783
v 81.00112 172.64665 63.58663
v 81.00112 172.8413 63.638783
v 81.00112 172.98378 63.781273
v 81.00112 173.03593 63.975914
v 81.00112 172.98378 64.170555
v 81.00112 172.8413 64.31304
v 81.00112 172.64665 64.3652
v 81.00112 172.45201 64.31304
v 81.00112 172.30952 64.170555
v 81.40562 172.25737 63.975914
v 81.40562 172.30952 63.781273
v 81.40562 172.45201 63.638783
v 81.40562 172.64665 63.58663
v 81.40562 172.8413 63.638783
v 81.40562 172.98378 63.781273
v 81.40562 173.03593 63.975914
v 81.40562 172.98378 64.170555
v 81.40562 172.8413 64.31304
v 81.40562 172.64665 64.3652
v 81.40562 172.45201 64.31304
v 81.40562 172.30952 64.170555
v 81.81011 172.25737 63.975914
v 81.81011 172.30952 63.781273
v 81.81011 172.45201 63.638783
v 81.81011 172.64665 63.58663
v 81.81011 172.8413 63.638783
v 81.81011 172.98378 63.781273
v 81.81011 173.03593 63.975914
v 81.81011 172.98378 64.170555
v 81.81011 172.8413 64.31304
v 81.81011 172.64665 64.3652
v 81.81011 172.45201 64.31304
v 81.81011 172.30952 64.170555
v 82.21461 172.25737 63.975914
v 82.21461 172.30952 63.781273
v 82.21461 172.45201 63.638783
v 82.21461 172.64665 63.58663
v 82.21461 172.8413 63.638783
v 82.21461 172.98378 63.781273
v 82.21461 173.03593 63.975914
v 82.21461 172.98378 64.170555
v 82.21461 172.8413 64.31304
v 82.21461 172.64665 64.3652
v 82.21461 172.45201 64.31304
v 82.21461 172.30952 64.170555
v 82.61911 172.25737 63.975914
v 82.61911 172.30952 63.781273
v 82.61911 172.45201 63.638783
v 82.61911 172.64665 63.58663
v 82.61911 172.8413 63.638783
v 82.61911 172.98378 63.781273
v 82.61911 173.03593 63.975914
v 82.61911 172.98378 64.170555
v 82.61911 172.8413 64.31304
v 82.61911 172.64665 64.3652
v 82.61911 172.45201 64.31304
v 82.61911 172.30952 64.170555
v 83.023605 172.25737 63.975914
v 83.023605 172.30952 63.781273
v 83.023605 172.45201 63.638783
v 83.023605 172.64665 63.58663
v 83.023605 172.8413 63.638783
v 83.023605 172.98378 63.781273
v 83.023605 173.03593 63.975914
v 83.023605 172.98378 64.170555
v 83.023605 172.8413 64.31304
v 83.023605 172.64665 64.3652
v 83.023605 172.45201 64.31304
v 83.023605 172.30952 64.170555
v 83.4281 172.25737 63.975914
v 83.4281 172.30952 63.781273
v 83.4281 172.45201 63.638783
v 83.4281 172.64665 63.58663
v 83.4281 172.8413 63.638783
v 83.4281 172.98378 63.781273
v 83.4281 173.03593 63.975914
v 83.4281 172.98378 64.170555
v 83.4281 172.8413 64.31304
v 83.4281 172.64665 64.3652
v 83.4281 172.45201 64.31304
v 83.4281 172.30952 64.170555
v 83.832596 172.25737 63.975914
v 83.832596 172.30952 63.781273
v 83.832596 172.45201 63.638783
v 83.832596 172.64665 63.58663
v 83.832596 172.8413 63.638783
v 83.832596 172.98378 63.781273
v 83.832596 173.03593 63.975914
v 83.832596 172.98378 64.170555
v 83.832596 172.8413 64.31304
v 83.832596 172.64665 64.3652
v 83.832596 172.45201 64.31304
v 83.832596 172.30952 64.170555
v 84.23709 172.25737 63.975914
v 84.23709 172.30952 63.781273
v 84.23709 172.45201 63.638783
v 84.23709 172.64665 63.58663
v 84.23709 172.8413 63.638783
v 84.23709 172.98378 63.781273
v 84.23709 173.03593 63.975914
v 84.23709 172.98378 64.170555
v 84.23709 172.8413 64.31304
v 84.23709 172.64665 64.3652
v 84.23709 172.45201 64.31304
v 84.23709 172.30952 64.170555
v 84.64159 172.25737 63.975914
v 84.64159 172.30952 63.781273
v 84.64159 172.45201 63.638783
v 84.64159 172.64665 63.58663
v 84.64159 172.8413 63.638783
v 84.64159 172.98378 63.781273
v 84.64159 173.03593 63.975914
v 84.64159 172.98378 64.170555
v 84.64159 172.8413 64.31304
v 84.64159 172.64665 64.3652
v 84.64159 172.45201 64.31304
v 84.64159 172.30952 64.170555
v 85.04608 172.25737 63.975914
v 85.04608 172.30952 63.781273
v 85.04608 172.45201 63.638783
v 85.04608 172.64665 63.58663
v 85.04608 172.8413 63.638783
v 85.04608 172.98378 63.781273
v 85.04608 173.03593 63.975914
v 85.04608 172.98378 64.170555
v 85.04608 172.8413 64.31304
v 85.04608 172.64665 64.3652
v 85.04608 172.45201 64.31304
v 85.04608 172.30952 64.170555
v 85.45058 172.25737 63.975914
v 85.45058 172.30952 63.781273
v 85.45058 172.45201 63.638783
v 85.45058 172.64665 63.58663
v 85.45058 172.8413 63.638783
v 85.45058 172.98378 63.781273
v 85.45058 173.03593 63.975914
v 85.45058 172.98378 64.170555
v 85.45058 172.8413 64.31304
v 85.45058 172.64665 64.3652
v 85.45058 172.45201 64.31304
v 85.45058 172.30952 64.170555
v 85.85507 172.25737 63.975914
v 85.85507 172.30952 63.781273
v 85.85507 172.45201 63.638783
v 85.85507 172.64665 63.58663
v 85.85507 172.8413 63.638783
v 85.85507 172.98378 63.781273
v 85.85507 173.03593 63.975914
v 85.85507 172.98378 64.170555
v 85.85507 172.8413 64.31304
v 85.85507 172.64665 64.3652
v 85.85507 172.45201 64.31304
v 85.85507 172.30952 64.170555
v 86.25957 172.25737 63.975914
v 86.25957 172.30952 63.781273
v 86.25957 172.45201 63.638783
v 86.25957 172.64665 63.58663
v 86.25957 172.8413 63.638783
v 86.25957 172.98378 63.781273
v 86.25957 173.03593 63.975914
v 86.25957 172.98378 64.170555
v 86.25957 172.8413 64.31304
v 86.25957 172.64665 64.3652
v 86.25957 172.45201 64.31304
v 86.25957 172.30952 64.170555
v 86.65537 172.25746 63.975914
v 86.65654 172.30962 63.781273
v 86.65972 172.45206 63.638783
v 86.66406 172.64665 63.58663
v 86.6684 172.84125 63.638783
v 86.671585 172.9837 63.781273
v 86.67275 173.03584 63.975914
v 86.671585 172.9837 64.170555
v 86.6684 172.84125 64.31304
v 86.66406 172.64665 64.3652
v 86.65972 172.45206 64.31304
v 86.65654 172.30962 64.170555
v 86.96647 172.25284 63.975914
v 86.98009 172.30318 63.781273
v 87.01731 172.44072 63.638783
v 87.06815 172.6286 63.58663
v 87.119 172.81648 63.638783
v 87.15622 172.95403 63.781273
v 87.169846 173.00436 63.975914
v 87.15622 172.95403 64.170555
v 87.119 172.81648 64.31304
v 87.06815 172.6286 64.3652
v 87.01731 172.44072 64.31304
v 86.98009 172.30318 64.170555
v 87.20679 172.11885 63.975914
v 87.23618 172.16193 63.781273
v 87.31649 172.27963 63.638783
v 87.4262 172.4404 63.58663
v 87.53591 172.60118 63.638783
v 87.61623 172.71887 63.781273
v 87.64562 172.76196 63.975914
v 87.61623 172.71887 64.170555
v 87.53591 172.60118 64.31304
v 87.4262 172.4404 64.3652
v 87.31649 172.27963 64.31304
v 87.23618 172.16193 64.170555
v 87.53187 171.84172 63.975914
v 87.55868 171.88644 63.781273
v 87.63193 172.00867 63.638783
v 87.73199 172.17561 63.58663
v 87.83205 172.34258 63.638783
v 87.9053 172.46478 63.781273
v 87.93211 172.50952 63.975914
v 87.9053 172.46478 64.170555
v 87.83205 172.34258 64.31304
v 87.73199 172.17561 64.3652
v 87.63193 172.00867 64.31304
v 87.55868 171.88644 64.170555
v 88.01564 171.65302 63.975914
v 88.02824 171.70363 63.781273
v 88.06265 171.8419 63.638783
v 88.109665 172.03078 63.58663
v 88.15668 172.21965 63.638783
v 88.19109 172.35793 63.781273
v 88.20369 172.40854 63.975914
v 88.19109 172.35793 64.170555
v 88.15668 172.21965 64.31304
v 88.109665 172.03078 64.3652
v 88.06265 171.8419 64.31304
v 88.02824 171.70363 64.170555
v 88.319466 171.64287 63.975914
v 88.345146 171.68826 63.781273
v 88.41531 171.81227 63.638783
v 88.51117 171.98167 63.58663
v 88.60702 172.15108 63.638783
v 88.677185 172.2751 63.781273
v 88.702866 172.32048 63.975914
v 88.677185 172.2751 64.170555
v 88.60702 172.15108 64.31304
v 88.51117 171.98167 64.3652
v 88.41531 171.81227 64.31304
v 88.345146 171.68826 64.170555
v 88.47071 171.40234 63.975914
v 88.50947 171.43724 63.781273
v 88.61537 171.53258 63.638783
v 88.760025 171.6628 63.58663
v 88.904686 171.79301 63.638783
v 89.01059 171.88835 63.781273
v 89.04935 171.92325 63.975914
v 89.01059 171.88835 64.170555
v 88.904686 171.79301 64.31304
v 88.760025 171.6628 64.3652
v 88.61537 171.53258 64.31304
v 88.50947 171.43724 64.170555
v 88.801315 171.08331 63.975914
v 88.834785 171.12332 63.781273
v 88.92621 171.2326 63.638783
v 89.051094 171.38191 63.58663
v 89.17598 171.5312 63.638783
v 89.2674 171.64049 63.781273
v 89.300865 171.6805 63.975914
v 89.2674 171.64049 64.170555
v 89.17598 171.5312 64.31304
v 89.051094 171.38191 64.3652
v 88.92621 171.2326 64.31304
v 88.834785 171.12332 64.170555
v 89.21668 170.7912 63.975914
v 89.23843 170.83861 63.781273
v 89.29783 170.96812 63.638783
v 89.378975 171.14503 63.58663
v 89.46012 171.32196 63.638783
v 89.51952 171.45148 63.781273
v 89.54127 171.49887 63.975914
v 89.51952 171.45148 64.170555
v 89.46012 171.32196 64.31304
v 89.378975 171.14503 64.3652
v 89.29783 170.96812 64.31304
v 89.23843 170.83861 64.170555
v 89.713684 170.66624 63.975914
v 89.72155 170.71779 63.781273
v 89.74305 170.85866 63.638783
v 89.77241 171.05107 63.58663
v 89.801765 171.24348 63.638783
v 89.82326 171.38434 63.781273
v 89.83113 171.4359 63.975914
v 89.82326 171.38434 64.170555
v 89.801765 171.24348 64.31304
v 89.77241 171.05107 64.3652
v 89.74305 170.85866 64.31304
v 89.72155 170.71779 64.170555
v 90.02046 170.66655 63.975914
v 90.0413 170.71436 63.781273
v 90.09821 170.84499 63.638783
v 90.17596 171.02342 63.58663
v 90.2537 171.20186 63.638783
v 90.310616 171.33249 63.781273
v 90.33145 171.38031 63.975914
v 90.310616 171.33249 64.170555
v 90.2537 171.20186 64.31304
v 90.17596 171.02342 64.3652
v 90.09821 170.84499 64.31304
v 90.0413 170.71436 64.170555
v 90.228714 170.44199 63.975914
v 90.26117 170.4828 63.781273
v 90.349846 170.59435 63.638783
v 90.47098 170.7467 63.58663
v 90.59211 170.89905 63.638783
v 90.680786 171.01059 63.781273
v 90.71324 171.0514 63.975914
v 90.680786 171.01059 64.170555
v 90.59211 170.89905 64.31304
v 90.47098 170.7467 64.3652
v 90.349846 170.59435 64.31304
v 90.26117 170.4828 64.170555
v 90.68524 170.15192 63.975914
v 90.70156 170.20145 63.781273
v 90.74616 170.33678 63.638783
v 90.80708 170.52164 63.58663
v 90.868004 170.7065 63.638783
v 90.912605 170.84183 63.781273
v 90.92893 170.89136 63.975914
v 90.912605 170.84183 64.170555
v 90.868004 170.7065 64.31304
v 90.80708 170.52164 64.3652
v 90.74616 170.33678 64.31304
v 90.70156 170.20145 64.170555
v 91.20371 170.11356 63.975914
v 91.20471 170.16571 63.781273
v 91.20743 170.30817 63.638783
v 91.211136 170.50278 63.58663
v 91.21485 170.69737 63.638783
v 91.21757 170.83984 63.781273
v 91.21857 170.89198 63.975914
v 91.21757 170.83984 64.170555
v 91.21485 170.69737 64.31304
v 91.211136 170.50278 64.3652
v 91.20743 170.30817 64.31304
v 91.20471 170.16571 64.170555
v 91.616905 170.11694 63.975914
v 91.61673 170.1691 63.781273
v 91.616264 170.31158 63.638783
v 91.61562 170.50623 63.58663
v 91.614975 170.70085 63.638783
v 91.61451 170.84334 63.781273
v 91.614334 170.8955 63.975914
v 91.61451 170.84334 64.170555
v 91.614975 170.70085 64.31304
v 91.61562 170.50623 64.3652
v 91.616264 170.31158 64.31304
v 91.61673 170.1691 64.170555
v 92.019844 170.11617 63.975914
v 92.01988 170.1683 63.781273
v 92.01998 170.3108 63.638783
v 92.02012 170.50543 63.58663
v 92.02025 170.70007 63.638783
v 92.02035 170.84258 63.781273
v 92.020386 170.89471 63.975914
v 92.02035 170.84258 64.170555
v 92.02025 170.70007 64.31304
v 92.02012 170.50543 64.3652
v 92.01998 170.3108 64.31304
v 92.01988 170.1683 64.170555
v 92.42468 170.11636 63.975914
v 92.42467 170.16852 63.781273
v 92.424644 170.311 63.638783
v 92.424614 170.50565 63.58663
v 92.424576 170.70029 63.638783
v 92.42455 170.84279 63.781273
v 92.424545 170.89493 63.975914
v 92.42455 170.84279 64.170555
v 92.424576 170.70029 64.31304
v 92.424614 170.50565 64.3652
v 92.424644 170.311 64.31304
v 92.42467 170.16852 64.170555
v 92.82909 170.1163 63.975914
v 92.82909 170.16846 63.781273
v 92.829094 170.31094 63.638783
v 92.82911 170.50558 63.58663
v 92.82912 170.70023 63.638783
v 92.829124 170.84271 63.781273
v 92.829124 170.89487 63.975914
v 92.829124 170.84271 64.170555
v 92.82912 170.70023 64.31304
v 92.82911 170.50558 64.3652
v 92.829094 170.31094 64.31304
v 92.82909 170.16846 64.170555
v 93.23361 170.11633 63.975914
v 93.23361 170.16849 63.781273
v 93.233604 170.31097 63.638783
v 93.233604 170.50562 63.58663
v 93.2336 170.70026 63.638783
v 93.2336 170.84274 63.781273
v 93.2336 170.8949 63.975914
v 93.2336 170.84274 64.170555
v 93.2336 170.70026 64.31304
v 93.233604 170.50562 64.3652
v 93.233604 170.31097 64.31304
v 93.23361 170.16849 64.170555
v 93.63809 170.11632 63.975914
v 93.63809 170.16847 63.781273
v 93.6381 170.31096 63.638783
v 93.6381 170.5056 63.58663
v 93.6381 170.70024 63.638783
v 93.6381 170.84273 63.781273
v 93.6381 170.89488 63.975914
v 93.6381 170.84273 64.170555
v 93.6381 170.70024 64.31304
v 93.6381 170.5056 64.3652
v 93.6381 170.31096 64.31304
v 93.63809 170.16847 64.170555
v 94.042595 170.11632 63.975914
v 94.042595 170.16847 63.781273
v 94.042595 170.31096 63.638783
v 94.042595 170.5056 63.58663
v 94.042595 170.70024 63.638783
v 94.042595 170.84273 63.781273
v 94.042595 170.89488 63.975914
v 94.042595 170.84273 64.170555
v 94.042595 170.70024 64.31304
v 94.042595 170.5056 64.3652
v 94.042595 170.31096 64.31304
v 94.042595 170.16847 64.170555
v 94.44709 170.11632 63.975914
v 94.44709 170.16847 63.781273
v 94.44709 170.31096 63.638783
v 94.44709 170.5056 63.58663
v 94.44709 170.70024 63.638783
v 94.44709 170.84273 63.781273
v 94.44709 170.89488 63.975914
v 94.44709 170.84273 64.170555
v 94.44709 170.70024 64.31304
v 94.44709 170.5056 64.3652
v 94.44709 170.31096 64.31304
v 94.44709 170.16847 64.170555
v 94.851585 170.11632 63.975914
v 94.851585 170.16847 63.781273
v 94.851585 170.31096 63.638783
v 94.851585 170.5056 63.58663
v 94.851585 170.70024 63.638783
v 94.851585 170.84273 63.781273
v 94.851585 170.89488 63.975914
v 94.851585 170.84273 64.170555
v 94.851585 170.70024 64.31304
v 94.851585 170.5056 64.3652
v 94.851585 170.31096 64.31304
v 94.851585 170.16847 64.170555
v 95.25608 170.11632 63.975914
v 95.25608 170.16847 63.781273
v 95.25608 170.31096 63.638783
v 95.25608 170.5056 63.58663
v 95.25608 170.70024 63.638783
v 95.25608 170.84273 63.781273
v 95.25608 170.89488 63.975914
v 95.25608 170.84273 64.170555
v 95.25608 170.70024 64.31304
v 95.25608 170.5056 64.3652
v 95.25608 170.31096 64.31304
v 95.25608 170.16847 64.170555
v 95.660576 170.11632 63.975914
v 95.660576 170.16847 63.781273
v 95.660576 170.31096 63.638783
v 95.660576 170.5056 63.58663
v 95.660576 170.70024 63.638783
v 95.660576 170.84273 63.781273
v 95.660576 170.89488 63.975914
v 95.660576 170.84273 64.170555
v 95.660576 170.70024 64.31304
v 95.660576 170.5056 64.3652
v 95.660576 170.31096 64.31304
v 95.660576 170.16847 64.170555
v 96.06507 170.11632 63.975914
v 96.06507 170.16847 63.781273
v 96.06507 170.31096 63.638783
v 96.06507 170.5056 63.58663
v 96.06507 170.70024 63.638783
v 96.06507 170.84273 63.781273
v 96.06507 170.89488 63.975914
v 96.06507 170.84273 64.170555
v 96.06507 170.70024 64.31304
v 96.06507 170.5056 64.3652
v 96.06507 170.31096 64.31304
v 96.06507 170.16847 64.170555
v 96.46957 170.11632 63.975914
v 96.46957 170.16847 63.781273
v 96.46957 170.31096 63.638783
v 96.46957 170.5056 63.58663
v 96.46957 170.70024 63.638783
v 96.46957 170.84273 63.781273
v 96.46957 170.89488 63.975914
v 96.46957 170.84273 64.170555
v 96.46957 170.70024 64.31304
v 96.46957 170.5056 64.3652
v 96.46957 170.31096 64.31304
v 96.46957 170.16847 64.170555
v 96.87406 170.11632 63.975914
v 96.87406 170.16847 63.781273
v 96.87406 170.31096 63.638783
v 96.87406 170.5056 63.58663
v 96.87406 170.70024 63.638783
v 96.87406 170.84273 63.781273
v 96.87406 170.89488 63.975914
v 96.87406 170.84273 64.170555
v 96.87406 170.70024 64.31304
v 96.87406 170.5056 64.3652
v 96.87406 170.31096 64.31304
v 96.87406 170.16847 64.170555
v 97.27856 170.11632 63.975914
v 97.27856 170.16847 63.781273
v 97.27856 170.31096 63.638783
v 97.27856 170.5056 63.58663
v 97.27856 170.70024 63.638783
v 97.27856 170.84273 63.781273
v 97.27856 170.89488 63.975914
v 97.27856 170.84273 64.170555
v 97.27856 170.70024 64.31304
v 97.27856 170.5056 64.3652
v 97.27856 170.31096 64.31304
v 97.27856 170.16847 64.170555
v 97.68305 170.11632 63.975914
v 97.68305 170.16847 63.781273
v 97.68305 170.31096 63.638783
v 97.68305 170.5056 63.58663
v 97.68305 170.70024 63.638783
v 97.68305 170.84273 63.781273
v 97.68305 170.89488 63.975914
v 97.68305 170.84273 64.170555
v 97.68305 170.70024 64.31304
v 97.68305 170.5056 64.3652
v 97.68305 170.31096 64.31304
v 97.68305 170.16847 64.170555
v 97.68305 170.5056 63.975914
usemtl mat_3
s 1
f 1493 1493 1494
f 1494 1493 1495
f 1493 1493 1495
f 1495 1493 1496
f 1493 1493 1496
f 1496 1493 1497
f 1493 1493 1497
f 1497 1493 1498
f 1493 1493 1498
f 1498 1493 1499
f 1493 1493 1499
f 1499 1493 1500
f 1493 1493 1500
f 1500 1493 1501
f 1493 1493 1501
f 1501 1493 1502
f 1493 1493 1502
f 1502 1493 1503
f 1493 1493 1503
f 1503 1493 1504
f 1493 1493 1504
f 1504 1493 1505
f 1493 1493 1505
f 1505 1493 1494
f 1494 1495 1506
f 1506 1495 1507
f 1495 1496 1507
f 1507 1496 1508
f 1496 1497 1508
f 1508 1497 1509
f 1497 1498 1509
f 1509 1498 1510
f 1498 1499 1510
f 1510 1499 1511
f 1499 1500 1511
f 1511 1500 1512
f 1500 1501 1512
f 1512 1501 1513
f 1501 1502 1513
f 1513 1502 1514
f 1502 1503 1514
f 1514 1503 1515
f 1503 1504 1515
f 1515 1504 1516
f 1504 1505 1516
f 1516 1505 1517
f 1505 1494 1517
f 1517 1494 1506
f 1506 1507 1518
f 1518 1507 1519
f 1507 1508 1519
f 1519 1508 1520
f 1508 1509 1520
f 1520 1509 1521
f 1509 1510 1521
f 1521 1510 1522
f 1510 1511 1522
f 1522 1511 1523
f 1511 1512 1523
f 1523 1512 1524
f 1512 1513 1524
f 1524 1513 1525
f 1513 1514 1525
f 1525 1514 1526
f 1514 1515 1526
f 1526 1515 1527
f 1515 1516 1527
f 1527 1516 1528
f 1516 1517 1528
f 1528 1517 1529
f 1517 1506 1529
f 1529 1506 1518
f 1518 1519 1530
f 1530 1519 1531
f 1519 1520 1531
f 1531 1520 1532
f 1520 1521 1532
f 1532 1521 1533
f 1521 1522 1533
f 1533 1522 1534
f 1522 1523 1534
f 1534 1523 1535
f 1523 1524 1535
f 1535 1524 1536
f 1524 1525 1536
f 1536 1525 1537
f 1525 1526 1537
f 1537 1526 1538
f 1526 1527 1538
f 1538 1527 1539
f 1527 1528 1539
f 1539 1528 1540
f 1528 1529 1540
f 1540 1529 1541
f 1529 1518 1541
f 1541 1518 1530
f 1530 1531 1542
f 1542 1531 1543
f 1531 1532 1543
f 1543 1532 1544
f 1532 1533 1544
f 1544 1533 1545
f 1533 1534 1545
f 1545 1534 1546
f 1534 1535 1546
f 1546 1535 1547
f 1535 1536 1547
f 1547 1536 1548
f 1536 1537 1548
f 1548 1537 1549
f 1537 1538 1549
f 1549 1538 1550
f 1538 1539 1550
f 1550 1539 1551
f 1539 1540 1551
f 1551 1540 1552
f 1540 1541 1552
f 1552 1541 1553
f 1541 1530 1553
f 1553 1530 1542
f 1542 1543 1554
f 1554 1543 1555
f 1543 1544 1555
f 1555 1544 1556
f 1544 1545 1556
f 1556 1545 1557
f 1545 1546 1557
f 1557 1546 1558
f 1546 1547 1558
f 1558 1547 1559
f 1547 1548 1559
f 1559 1548 1560
f 1548 1549 1560
f 1560 1549 1561
f 1549 1550 1561
f 1561 1550 1562
f 1550 1551 1562
f 1562 1551 1563
f 1551 1552 1563
f 1563 1552 1564
f 1552 1553 1564
f 1564 1553 1565
f 1553 1542 1565
f 1565 1542 1554
f 1554 1555 1566
f 1566 1555 1567
f 1555 1556 1567
f 1567 1556 1568
f 1556 1557 1568
f 1568 1557 1569
f 1557 1558 1569
f 1569 1558 1570
f 1558 1559 1570
f 1570 1559 1571
f 1559 1560 1571
f 1571 1560 1572
f 1560 1561 1572
f 1572 1561 1573
f 1561 1562 1573
f 1573 1562 1574
f 1562 1563 1574
f 1574 1563 1575
f 1563 1564 1575
f 1575 1564 1576
f 1564 1565 1576
f 1576 1565 1577
f 1565 1554 1577
f 1577 1554 1566
f 1566 1567 1578
f 1578 1567 1579
f 1567 1568 1579
f 1579 1568 1580
f 1568 1569 1580
f 1580 1569 1581
f 1569 1570 1581
f 1581 1570 1582
f 1570 1571 1582
f 1582 1571 1583
f 1571 1572 1583
f 1583 1572 1584
f 1572 1573 1584
f 1584 1573 1585
f 1573 1574 1585
f 1585 1574 1586
f 1574 1575 1586
f 1586 1575 1587
f 1575 1576 1587
f 1587 1576 1588
f 1576 1577 1588
f 1588 1577 1589
f 1577 1566 1589
f 1589 1566 1578
f 1578 1579 1590
f 1590 1579 1591
f 1579 1580 1591
f 1591 1580 1592
f 1580 1581 1592
f 1592 1581 1593
f 1581 1582 1593
f 1593 1582 1594
f 1582 1583 1594
f 1594 1583 1595
f 1583 1584 1595
f 1595 1584 1596
f 1584 1585 1596
f 1596 1585 1597
f 1585 1586 1597
f 1597 1586 1598
f 1586 1587 1598
f 1598 1587 1599
f 1587 1588 1599
f 1599 1588 1600
f 1588 1589 1600
f 1600 1589 1601
f 1589 1578 1601
f 1601 1578 1590
f 1590 1591 1602
f 1602 1591 1603
f 1591 1592 1603
f 1603 1592 1604
f 1592 1593 1604
f 1604 1593 1605
f 1593 1594 1605
f 1605 1594 1606
f 1594 1595 1606
f 1606 1595 1607
f 1595 1596 1607
f 1607 1596 1608
f 1596 1597 1608
f 1608 1597 1609
f 1597 1598 1609
f 1609 1598 1610
f 1598 1599 1610
f 1610 1599 1611
f 1599 1600 1611
f 1611 1600 1612
f 1600 1601 1612
f 1612 1601 1613
f 1601 1590 1613
f 1613 1590 1602
f 1602 1603 1614
f 1614 1603 1615
f 1603 1604 1615
f 1615 1604 1616
f 1604 1605 1616
f 1616 1605 1617
f 1605 1606 1617
f 1617 1606 1618
f 1606 1607 1618
f 1618 1607 1619
f 1607 1608 1619
f 1619 1608 1620
f 1608 1609 1620
f 1620 1609 1621
f 1609 1610 1621
f 1621 1610 1622
f 1610 1611 1622
f 1622 1611 1623
f 1611 1612 1623
f 1623 1612 1624
f 1612 1613 1624
f 1624 1613 1625
f 1613 1602 1625
f 1625 1602 1614
f 1614 1615 1626
f 1626 1615 1627
f 1615 1616 1627
f 1627 1616 1628
f 1616 1617 1628
f 1628 1617 1629
f 1617 1618 1629
f 1629 1618 1630
f 1618 1619 1630
f 1630 1619 1631
f 1619 1620 1631
f 1631 1620 1632
f 1620 1621 1632
f 1632 1621 1633
f 1621 1622 1633
f 1633 1622 1634
f 1622 1623 1634
f 1634 1623 1635
f 1623 1624 1635
f 1635 1624 1636
f 1624 1625 1636
f 1636 1625 1637
f 1625 1614 1637
f 1637 1614 1626
f 1626 1627 1638
f 1638 1627 1639
f 1627 1628 1639
f 1639 1628 1640
f 1628 1629 1640
f 1640 1629 1641
f 1629 1630 1641
f 1641 1630 1642
f 1630 1631 1642
f 1642 1631 1643
f 1631 1632 1643
f 1643 1632 1644
f 1632 1633 1644
f 1644 1633 1645
f 1633 1634 1645
f 1645 1634 1646
f 1634 1635 1646
f 1646 1635 1647
f 1635 1636 1647
f 1647 1636 1648
f 1636 1637 1648
f 1648 1637 1649
f 1637 1626 1649
f 1649 1626 1638
f 1638 1639 1650
f 1650 1639 1651
f 1639 1640 1651
f 1651 1640 1652
f 1640 1641 1652
f 1652 1641 1653
f 1641 1642 1653
f 1653 1642 1654
f 1642 1643 1654
f 1654 1643 1655
f 1643 1644 1655
f 1655 1644 1656
f 1644 1645 1656
f 1656 1645 1657
f 1645 1646 1657
f 1657 1646 1658
f 1646 1647 1658
f 1658 1647 1659
f 1647 1648 1659
f 1659 1648 1660
f 1648 1649 1660
f 1660 1649 1661
f 1649 1638 1661
f 1661 1638 1650
f 1650 1651 1662
f 1662 1651 1663
f 1651 1652 1663
f 1663 1652 1664
f 1652 1653 1664
f 1664 1653 1665
f 1653 1654 1665
f 1665 1654 1666
f 1654 1655 1666
f 1666 1655 1667
f 1655 1656 1667
f 1667 1656 1668
f 1656 1657 1668
f 1668 1657 1669
f 1657 1658 1669
f 1669 1658 1670
f 1658 1659 1670
f 1670 1659 1671
f 1659 1660 1671
f 1671 1660 1672
f 1660 1661 1672
f 1672 1661 1673
f 1661 1650 1673
f 1673 1650 1662
f 1662 1663 1674
f 1674 1663 1675
f 1663 1664 1675
f 1675 1664 1676
f 1664 1665 1676
f 1676 1665 1677
f 1665 1666 1677
f 1677 1666 1678
f 1666 1667 1678
f 1678 1667 1679
f 1667 1668 1679
f 1679 1668 1680
f 1668 1669 1680
f 1680 1669 1681
f 1669 1670 1681
f 1681 1670 1682
f 1670 1671 1682
f 1682 1671 1683
f 1671 1672 1683
f 1683 1672 1684
f 1672 1673 1684
f 1684 1673 1685
f 1673 1662 1685
f 1685 1662 1674
f 1674 1675 1686
f 1686 1675 1687
f 1675 1676 1687
f 1687 1676 1688
f 1676 1677 1688
f 1688 1677 1689
f 1677 1678 1689
f 1689 1678 1690
f 1678 1679 1690
f 1690 1679 1691
f 1679 1680 1691
f 1691 1680 1692
f 1680 1681 1692
f 1692 1681 1693
f 1681 1682 1693
f 1693 1682 1694
f 1682 1683 1694
f 1694 1683 1695
f 1683 1684 1695
f 1695 1684 1696
f 1684 1685 1696
f 1696 1685 1697
f 1685 1674 1697
f 1697 1674 1686
f 1686 1687 1698
f 1698 1687 1699
f 1687 1688 1699
f 1699 1688 1700
f 1688 1689 1700
f 1700 1689 1701
f 1689 1690 1701
f 1701 1690 1702
f 1690 1691 1702
f 1702 1691 1703
f 1691 1692 1703
f 1703 1692 1704
f 1692 1693 1704
f 1704 1693 1705
f 1693 1694 1705
f 1705 1694 1706
f 1694 1695 1706
f 1706 1695 1707
f 1695 1696 1707
f 1707 1696 1708
f 1696 1697 1708
f 1708 1697 1709
f 1697 1686 1709
f 1709 1686 1698
f 1698 1699 1710
f 1710 1699 1711
f 1699 1700 1711
f 1711 1700 1712
f 1700 1701 1712
f 1712 1701 1713
f 1701 1702 1713
f 1713 1702 1714
f 1702 1703 1714
f 1714 1703 1715
f 1703 1704 1715
f 1715 1704 1716
f 1704 1705 1716
f 1716 1705 1717
f 1705 1706 1717
f 1717 1706 1718
f 1706 1707 1718
f 1718 1707 1719
f 1707 1708 1719
f 1719 1708 1720
f 1708 1709 1720
f 1720 1709 1721
f 1709 1698 1721
f 1721 1698 1710
f 1710 1711 1722
f 1722 1711 1723
f 1711 1712 1723
f 1723 1712 1724
f 1712 1713 1724
f 1724 1713 1725
f 1713 1714 1725
f 1725 1714 1726
f 1714 1715 1726
f 1726 1715 1727
f 1715 1716 1727
f 1727 1716 1728
f 1716 1717 1728
f 1728 1717 1729
f 1717 1718 1729
f 1729 1718 1730
f 1718 1719 1730
f 1730 1719 1731
f 1719 1720 1731
f 1731 1720 1732
f 1720 1721 1732
f 1732 1721 1733
f 1721 1710 1733
f 1733 1710 1722
f 1722 1723 1734
f 1734 1723 1735
f 1723 1724 1735
f 1735 1724 1736
f 1724 1725 1736
f 1736 1725 1737
f 1725 1726 1737
f 1737 1726 1738
f 1726 1727 1738
f 1738 1727 1739
f 1727 1728 1739
f 1739 1728 1740
f 1728 1729 1740
f 1740 1729 1741
f 1729 1730 1741
f 1741 1730 1742
f 1730 1731 1742
f 1742 1731 1743
f 1731 1732 1743
f 1743 1732 1744
f 1732 1733 1744
f 1744 1733 1745
f 1733 1722 1745
f 1745 1722 1734
f 1734 1735 1746
f 1746 1735 1747
f 1735 1736 1747
f 1747 1736 1748
f 1736 1737 1748
f 1748 1737 1749
f 1737 1738 1749
f 1749 1738 1750
f 1738 1739 1750
f 1750 1739 1751
f 1739 1740 1751
f 1751 1740 1752
f 1740 1741 1752
f 1752 1741 1753
f 1741 1742 1753
f 1753 1742 1754
f 1742 1743 1754
f 1754 1743 1755
f 1743 1744 1755
f 1755 1744 1756
f 1744 1745 1756
f 1756 1745 1757
f 1745 1734 1757
f 1757 1734 1746
f 1746 1747 1758
f 1758 1747 1759
f 1747 1748 1759
f 1759 1748 1760
f 1748 1749 1760
f 1760 1749 1761
f 1749 1750 1761
f 1761 1750 1762
f 1750 1751 1762
f 1762 1751 1763
f 1751 1752 1763
f 1763 1752 1764
f 1752 1753 1764
f 1764 1753 1765
f 1753 1754 1765
f 1765 1754 1766
f 1754 1755 1766
f 1766 1755 1767
f 1755 1756 1767
f 1767 1756 1768
f 1756 1757 1768
f 1768 1757 1769
f 1757 1746 1769
f 1769 1746 1758
f 1758 1759 1770
f 1770 1759 1771
f 1759 1760 1771
f 1771 1760 1772
f 1760 1761 1772
f 1772 1761 1773
f 1761 1762 1773
f 1773 1762 1774
f 1762 1763 1774
f 1774 1763 1775
f 1763 1764 1775
f 1775 1764 1776
f 1764 1765 1776
f 1776 1765 1777
f 1765 1766 1777
f 1777 1766 1778
f 1766 1767 1778
f 1778 1767 1779
f 1767 1768 1779
f 1779 1768 1780
f 1768 1769 1780
f 1780 1769 1781
f 1769 1758 1781
f 1781 1758 1770
f 1770 1771 1782
f 1782 1771 1783
f 1771 1772 1783
f 1783 1772 1784
f 1772 1773 1784
f 1784 1773 1785
f 1773 1774 1785
f 1785 1774 1786
f 1774 1775 1786
f 1786 1775 1787
f 1775 1776 1787
f 1787 1776 1788
f 1776 1777 1788
f 1788 1777 1789
f 1777 1778 1789
f 1789 1778 1790
f 1778 1779 1790
f 1790 1779 1791
f 1779 1780 1791
f 1791 1780 1792
f 1780 1781 1792
f 1792 1781 1793
f 1781 1770 1793
f 1793 1770 1782
f 1782 1783 1794
f 1794 1783 1795
f 1783 1784 1795
f 1795 1784 1796
f 1784 1785 1796
f 1796 1785 1797
f 1785 1786 1797
f 1797 1786 1798
f 1786 1787 1798
f 1798 1787 1799
f 1787 1788 1799
f 1799 1788 1800
f 1788 1789 1800
f 1800 1789 1801
f 1789 1790 1801
f 1801 1790 1802
f 1790 1791 1802
f 1802 1791 1803
f 1791 1792 1803
f 1803 1792 1804
f 1792 1793 1804
f 1804 1793 1805
f 1793 1782 1805
f 1805 1782 1794
f 1794 1795 1806
f 1806 1795 1807
f 1795 1796 1807
f 1807 1796 1808
f 1796 1797 1808
f 1808 1797 1809
f 1797 1798 1809
f 1809 1798 1810
f 1798 1799 1810
f 1810 1799 1811
f 1799 1800 1811
f 1811 1800 1812
f 1800 1801 1812
f 1812 1801 1813
f 1801 1802 1813
f 1813 1802 1814
f 1802 1803 1814
f 1814 1803 1815
f 1803 1804 1815
f 1815 1804 1816
f 1804 1805 1816
f 1816 1805 1817
f 1805 1794 1817
f 1817 1794 1806
f 1806 1807 1818
f 1818 1807 1819
f 1807 1808 1819
f 1819 1808 1820
f 1808 1809 1820
f 1820 1809 1821
f 1809 1810 1821
f 1821 1810 1822
f 1810 1811 1822
f 1822 1811 1823
f 1811 1812 1823
f 1823 1812 1824
f 1812 1813 1824
f 1824 1813 1825
f 1813 1814 1825
f 1825 1814 1826
f 1814 1815 1826
f 1826 1815 1827
f 1815 1816 1827
f 1827 1816 1828
f 1816 1817 1828
f 1828 1817 1829
f 1817 1806 1829
f 1829 1806 1818
f 1818 1819 1830
f 1830 1819 1831
f 1819 1820 1831
f 1831 1820 1832
f 1820 1821 1832
f 1832 1821 1833
f 1821 1822 1833
f 1833 1822 1834
f 1822 1823 1834
f 1834 1823 1835
f 1823 1824 1835
f 1835 1824 1836
f 1824 1825 1836
f 1836 1825 1837
f 1825 1826 1837
f 1837 1826 1838
f 1826 1827 1838
f 1838 1827 1839
f 1827 1828 1839
f 1839 1828 1840
f 1828 1829 1840
f 1840 1829 1841
f 1829 1818 1841
f 1841 1818 1830
f 1830 1831 1842
f 1842 1831 1843
f 1831 1832 1843
f 1843 1832 1844
f 1832 1833 1844
f 1844 1833 1845
f 1833 1834 1845
f 1845 1834 1846
f 1834 1835 1846
f 1846 1835 1847
f 1835 1836 1847
f 1847 1836 1848
f 1836 1837 1848
f 1848 1837 1849
f 1837 1838 1849
f 1849 1838 1850
f 1838 1839 1850
f 1850 1839 1851
f 1839 1840 1851
f 1851 1840 1852
f 1840 1841 1852
f 1852 1841 1853
f 1841 1830 1853
f 1853 1830 1842
f 1842 1843 1854
f 1854 1843 1855
f 1843 1844 1855
f 1855 1844 1856
f 1844 1845 1856
f 1856 1845 1857
f 1845 1846 1857
f 1857 1846 1858
f 1846 1847 1858
f 1858 1847 1859
f 1847 1848 1859
f 1859 1848 1860
f 1848 1849 1860
f 1860 1849 1861
f 1849 1850 1861
f 1861 1850 1862
f 1850 1851 1862
f 1862 1851 1863
f 1851 1852 1863
f 1863 1852 1864
f 1852 1853 1864
f 1864 1853 1865
f 1853 1842 1865
f 1865 1842 1854
f 1854 1855 1866
f 1866 1855 1867
f 1855 1856 1867
f 1867 1856 1868
f 1856 1857 1868
f 1868 1857 1869
f 1857 1858 1869
f 1869 1858 1870
f 1858 1859 1870
f 1870 1859 1871
f 1859 1860 1871
f 1871 1860 1872
f 1860 1861 1872
f 1872 1861 1873
f 1861 1862 1873
f 1873 1862 1874
f 1862 1863 1874
f 1874 1863 1875
f 1863 1864 1875
f 1875 1864 1876
f 1864 1865 1876
f 1876 1865 1877
f 1865 1854 1877
f 1877 1854 1866
f 1866 1867 1878
f 1878 1867 1879
f 1867 1868 1879
f 1879 1868 1880
f 1868 1869 1880
f 1880 1869 1881
f 1869 1870 1881
f 1881 1870 1882
f 1870 1871 1882
f 1882 1871 1883
f 1871 1872 1883
f 1883 1872 1884
f 1872 1873 1884
f 1884 1873 1885
f 1873 1874 1885
f 1885 1874 1886
f 1874 1875 1886
f 1886 1875 1887
f 1875 1876 1887
f 1887 1876 1888
f 1876 1877 1888
f 1888 1877 1889
f 1877 1866 1889
f 1889 1866 1878
f 1878 1879 1890
f 1890 1879 1891
f 1879 1880 1891
f 1891 1880 1892
f 1880 1881 1892
f 1892 1881 1893
f 1881 1882 1893
f 1893 1882 1894
f 1882 1883 1894
f 1894 1883 1895
f 1883 1884 1895
f 1895 1884 1896
f 1884 1885 1896
f 1896 1885 1897
f 1885 1886 1897
f 1897 1886 1898
f 1886 1887 1898
f 1898 1887 1899
f 1887 1888 1899
f 1899 1888 1900
f 1888 1889 1900
f 1900 1889 1901
f 1889 1878 1901
f 1901 1878 1890
f 1890 1891 1902
f 1902 1891 1903
f 1891 1892 1903
f 1903 1892 1904
f 1892 1893 1904
f 1904 1893 1905
f 1893 1894 1905
f 1905 1894 1906
f 1894 1895 1906
f 1906 1895 1907
f 1895 1896 1907
f 1907 1896 1908
f 1896 1897 1908
f 1908 1897 1909
f 1897 1898 1909
f 1909 1898 1910
f 1898 1899 1910
f 1910 1899 1911
f 1899 1900 1911
f 1911 1900 1912
f 1900 1901 1912
f 1912 1901 1913
f 1901 1890 1913
f 1913 1890 1902
f 1902 1903 1914
f 1914 1903 1915
f 1903 1904 1915
f 1915 1904 1916
f 1904 1905 1916
f 1916 1905 1917
f 1905 1906 1917
f 1917 1906 1918
f 1906 1907 1918
f 1918 1907 1919
f 1907 1908 1919
f 1919 1908 1920
f 1908 1909 1920
f 1920 1909 1921
f 1909 1910 1921
f 1921 1910 1922
f 1910 1911 1922
f 1922 1911 1923
f 1911 1912 1923
f 1923 1912 1924
f 1912 1913 1924
f 1924 1913 1925
f 1913 1902 1925
f 1925 1902 1914
f 1914 1915 1926
f 1926 1915 1927
f 1915 1916 1927
f 1927 1916 1928
f 1916 1917 1928
f 1928 1917 1929
f 1917 1918 1929
f 1929 1918 1930
f 1918 1919 1930
f 1930 1919 1931
f 1919 1920 1931
f 1931 1920 1932
f 1920 1921 1932
f 1932 1921 1933
f 1921 1922 1933
f 1933 1922 1934
f 1922 1923 1934
f 1934 1923 1935
f 1923 1924 1935
f 1935 1924 1936
f 1924 1925 1936
f 1936 1925 1937
f 1925 1914 1937
f 1937 1914 1926
f 1926 1927 1938
f 1938 1927 1939
f 1927 1928 1939
f 1939 1928 1940
f 1928 1929 1940
f 1940 1929 1941
f 1929 1930 1941
f 1941 1930 1942
f 1930 1931 1942
f 1942 1931 1943
f 1931 1932 1943
f 1943 1932 1944
f 1932 1933 1944
f 1944 1933 1945
f 1933 1934 1945
f 1945 1934 1946
f 1934 1935 1946
f 1946 1935 1947
f 1935 1936 1947
f 1947 1936 1948
f 1936 1937 1948
f 1948 1937 1949
f 1937 1926 1949
f 1949 1926 1938
f 1938 1939 1950
f 1950 1939 1951
f 1939 1940 1951
f 1951 1940 1952
f 1940 1941 1952
f 1952 1941 1953
f 1941 1942 1953
f 1953 1942 1954
f 1942 1943 1954
f 1954 1943 1955
f 1943 1944 1955
f 1955 1944 1956
f 1944 1945 1956
f 1956 1945 1957
f 1945 1946 1957
f 1957 1946 1958
f 1946 1947 1958
f 1958 1947 1959
f 1947 1948 1959
f 1959 1948 1960
f 1948 1949 1960
f 1960 1949 1961
f 1949 1938 1961
f 1961 1938 1950
f 1950 1951 1962
f 1962 1951 1963
f 1951 1952 1963
f 1963 1952 1964
f 1952 1953 1964
f 1964 1953 1965
f 1953 1954 1965
f 1965 1954 1966
f 1954 1955 1966
f 1966 1955 1967
f 1955 1956 1967
f 1967 1956 1968
f 1956 1957 1968
f 1968 1957 1969
f 1957 1958 1969
f 1969 1958 1970
f 1958 1959 1970
f 1970 1959 1971
f 1959 1960 1971
f 1971 1960 1972
f 1960 1961 1972
f 1972 1961 1973
f 1961 1950 1973
f 1973 1950 1962
f 1962 1963 1974
f 1974 1963 1975
f 1963 1964 1975
f 1975 1964 1976
f 1964 1965 1976
f 1976 1965 1977
f 1965 1966 1977
f 1977 1966 1978
f 1966 1967 1978
f 1978 1967 1979
f 1967 1968 1979
f 1979 1968 1980
f 1968 1969 1980
f 1980 1969 1981
f 1969 1970 1981
f 1981 1970 1982
f 1970 1971 1982
f 1982 1971 1983
f 1971 1972 1983
f 1983 1972 1984
f 1972 1973 1984
f 1984 1973 1985
f 1973 1962 1985
f 1985 1962 1974
f 1974 1975 1986
f 1986 1975 1987
f 1975 1976 1987
f 1987 1976 1988
f 1976 1977 1988
f 1988 1977 1989
f 1977 1978 1989
f 1989 1978 1990
f 1978 1979 1990
f 1990 1979 1991
f 1979 1980 1991
f 1991 1980 1992
f 1980 1981 1992
f 1992 1981 1993
f 1981 1982 1993
f 1993 1982 1994
f 1982 1983 1994
f 1994 1983 1995
f 1983 1984 1995
f 1995 1984 1996
f 1984 1985 1996
f 1996 1985 1997
f 1985 1974 1997
f 1997 1974 1986
f 1986 1987 1998
f 1998 1987 1999
f 1987 1988 1999
f 1999 1988 2000
f 1988 1989 2000
f 2000 1989 2001
f 1989 1990 2001
f 2001 1990 2002
f 1990 1991 2002
f 2002 1991 2003
f 1991 1992 2003
f 2003 1992 2004
f 1992 1993 2004
f 2004 1993 2005
f 1993 1994 2005
f 2005 1994 2006
f 1994 1995 2006
f 2006 1995 2007
f 1995 1996 2007
f 2007 1996 2008
f 1996 1997 2008
f 2008 1997 2009
f 1997 1986 2009
f 2009 1986 1998
f 1998 1999 2010
f 2010 1999 2011
f 1999 2000 2011
f 2011 2000 2012
f 2000 2001 2012
f 2012 2001 2013
f 2001 2002 2013
f 2013 2002 2014
f 2002 2003 2014
f 2014 2003 2015
f 2003 2004 2015
f 2015 2004 2016
f 2004 2005 2016
f 2016 2005 2017
f 2005 2006 2017
f 2017 2006 2018
f 2006 2007 2018
f 2018 2007 2019
f 2007 2008 2019
f 2019 2008 2020
f 2008 2009 2020
f 2020 2009 2021
f 2009 1998 2021
f 2021 1998 2010
f 2010 2011 2022
f 2022 2011 2023
f 2011 2012 2023
f 2023 2012 2024
f 2012 2013 2024
f 2024 2013 2025
f 2013 2014 2025
f 2025 2014 2026
f 2014 2015 2026
f 2026 2015 2027
f 2015 2016 2027
f 2027 2016 2028
f 2016 2017 2028
f 2028 2017 2029
f 2017 2018 2029
f 2029 2018 2030
f 2018 2019 2030
f 2030 2019 2031
f 2019 2020 2031
f 2031 2020 2032
f 2020 2021 2032
f 2032 2021 2033
f 2021 2010 2033
f 2033 2010 2022
f 2022 2023 2034
f 2034 2023 2035
f 2023 2024 2035
f 2035 2024 2036
f 2024 2025 2036
f 2036 2025 2037
f 2025 2026 2037
f 2037 2026 2038
f 2026 2027 2038
f 2038 2027 2039
f 2027 2028 2039
f 2039 2028 2040
f 2028 2029 2040
f 2040 2029 2041
f 2029 2030 2041
f 2041 2030 2042
f 2030 2031 2042
f 2042 2031 2043
f 2031 2032 2043
f 2043 2032 2044
f 2032 2033 2044
f 2044 2033 2045
f 2033 2022 2045
f 2045 2022 2034
f 2034 2035 2046
f 2046 2035 2046
f 2035 2036 2046
f 2046 2036 2046
f 2036 2037 2046
f 2046 2037 2046
f 2037 2038 2046
f 2046 2038 2046
f 2038 2039 2046
f 2046 2039 2046
f 2039 2040 2046
f 2046 2040 2046
f 2040 2041 2046
f 2046 2041 2046
f 2041 2042 2046
f 2046 2042 2046
f 2042 2043 2046
f 2046 2043 2046
f 2043 2044 2046
f 2046 2044 2046
f 2044 2045 2046
f 2046 2045 2046
f 2045 2034 2046
f 2046 2034 2046

g Path_(8)
v 64.03692 124.95959 43.317024
v 64.31911 125.22465 43.53058
v 64.34668 125.09535 43.440533
v 64.29125 124.92969 43.36281
v 64.16768 124.772026 43.318226
v 64.00906 124.66463 43.318737
v 63.857918 124.63626 43.364204
v 63.754734 124.69453 43.442444
v 63.72716 124.823814 43.53249
v 63.78259 124.98949 43.610214
v 63.906162 125.14714 43.654797
v 64.06477 125.25454 43.654285
v 64.21593 125.28291 43.608818
v 63.870964 125.60818 43.077835
v 63.96995 125.54006 42.908405
v 63.99478 125.40089 42.754337
v 63.938793 125.22794 42.656914
v 63.816998 125.06756 42.642246
v 63.662025 124.96272 42.714256
v 63.5154 124.94152 42.853653
v 63.416412 125.00963 43.023083
v 63.391582 125.1488 43.17715
v 63.44757 125.321754 43.27457
v 63.569366 125.48213 43.28924
v 63.72434 125.58697 43.21723
v 63.412987 125.88422 42.935577
v 63.496807 125.877525 42.763783
v 63.533573 125.77846 42.580875
v 63.513443 125.613556 42.43586
v 63.441803 125.42701 42.3676
v 63.337852 125.26881 42.39438
v 63.229446 125.181335 42.509026
v 63.145626 125.18803 42.68082
v 63.10886 125.287094 42.86373
v 63.12899 125.45199 43.008743
v 63.20063 125.638535 43.077003
v 63.30458 125.79674 43.050224
v 62.72268 125.966866 42.97021
v 62.846996 126.04777 42.871094
v 62.95269 126.032 42.7139
v 63.01144 125.92377 42.540756
v 63.007507 125.75208 42.398052
v 62.94194 125.56294 42.324028
v 62.83231 125.407036 42.338512
v 62.707993 125.326126 42.43763
v 62.6023 125.3419 42.594822
v 62.543545 125.450134 42.767967
v 62.54748 125.62182 42.91067
v 62.61305 125.81095 42.984695
v 62.228554 126.036896 42.344822
v 62.34812 126.1914 42.283165
v 62.50762 126.263725 42.195793
v 62.66431 126.23449 42.106117
v 62.77621 126.11153 42.038166
v 62.81333 125.92778 42.010143
v 62.765736 125.73249 42.029564
v 62.646168 125.57799 42.09122
v 62.486668 125.50566 42.178593
v 62.32998 125.5349 42.26827
v 62.21808 125.65786 42.33622
v 62.180958 125.8416 42.364243
v 61.911564 126.05382 41.97297
v 61.97076 126.21548 41.901676
v 62.07033 126.29562 41.79157
v 62.1836 126.27279 41.672153
v 62.280216 126.15309 41.575424
v 62.334293 125.9686 41.5273
v 62.331337 125.768745 41.54068
v 62.27214 125.607086 41.611973
v 62.17257 125.52694 41.72208
v 62.0593 125.549774 41.841496
v 61.96268 125.66947 41.938225
v 61.908607 125.853966 41.986347
v 61.380577 126.0258 41.719517
v 61.45093 126.161446 41.583813
v 61.55812 126.20543 41.417355
v 61.67342 126.145966 41.26475
v 61.765938 125.999 41.166885
v 61.810886 125.8039 41.149986
v 61.796215 125.612946 41.21858
v 61.72586 125.4773 41.354282
v 61.61867 125.43332 41.520737
v 61.50337 125.49278 41.673344
v 61.41085 125.63975 41.771206
v 61.365906 125.83485 41.78811
v 60.93588 125.969444 41.22537
v 61.03935 126.11085 41.139946
v 61.19168 126.162704 41.057163
v 61.35205 126.11112 40.999207
v 61.477493 125.96991 40.981598
v 61.534393 125.776924 41.00906
v 61.507507 125.58386 41.074234
v 61.404037 125.44245 41.159657
v 61.251705 125.3906 41.24244
v 61.091335 125.442184 41.3004
v 60.965893 125.58339 41.318005
v 60.908993 125.77638 41.290543
v 60.62884 125.86268 40.764767
v 60.712227 125.999405 40.635956
v 60.850086 126.04865 40.495102
v 61.005478 125.99723 40.379948
v 61.136765 125.85892 40.321346
v 61.20877 125.67078 40.335007
v 61.202198 125.483215 40.41726
v 61.118813 125.34649 40.546074
v 60.980953 125.29724 40.686928
v 60.82556 125.34866 40.802082
v 60.694275 125.48698 40.86068
v 60.62227 125.67512 40.847023
v 60.31175 125.610214 40.55364
v 60.327805 125.7705 40.4213
v 60.391182 125.85332 40.244747
v 60.484898 125.836464 40.071285
v 60.583843 125.724464 39.947395
v 60.661503 125.547325 39.906273
v 60.697067 125.352516 39.958935
v 60.68101 125.19222 40.091274
v 60.617634 125.10941 40.26783
v 60.523914 125.12626 40.441288
v 60.424973 125.23826 40.56518
v 60.347313 125.4154 40.606304
v 59.84404 125.57891 40.42185
v 59.827248 125.72116 40.28177
v 59.844437 125.77876 40.09395
v 59.891006 125.73629 39.90872
v 59.954475 125.60512 39.775703
v 60.017834 125.42039 39.73055
v 60.06411 125.231606 39.785355
v 60.080902 125.089355 39.925434
v 60.06371 125.03175 40.113255
v 60.017143 125.07423 40.29849
v 59.953674 125.2054 40.4315
v 59.890316 125.39013 40.476654
v 59.299526 125.40974 40.306828
v 59.26906 125.50414 40.132336
v 59.283794 125.50808 39.932648
v 59.339787 125.42049 39.76127
v 59.422028 125.26484 39.66412
v 59.508484 125.08284 39.66723
v 59.57599 124.923256 39.769768
v 59.606453 124.82886 39.94426
v 59.591717 124.82492 40.143948
v 59.53573 124.91251 40.315327
v 59.453487 125.06816 40.412476
v 59.36703 125.25016 40.409367
v 58.790066 125.102615 40.319576
v 58.7266 125.21143 40.16244
v 58.71637 125.24088 39.963554
v 58.762108 125.183075 39.77621
v 58.851562 125.0535 39.650604
v 58.960766 124.88687 39.620396
v 59.060455 124.727844 39.693676
v 59.12392 124.619026 39.85081
v 59.13415 124.58958 40.049694
v 59.088413 124.647385 40.23704
v 58.998955 124.77696 40.362644
v 58.889755 124.94359 40.392857
v 58.31674 124.71877 40.301144
v 58.23398 124.808205 40.140636
v 58.21866 124.82851 39.940754
v 58.27488 124.77422 39.755054
v 58.38758 124.65992 39.633293
v 58.526558 124.516205 39.6081
v 58.65458 124.3816 39.686222
v 58.737335 124.29217 39.84673
v 58.75266 124.27187 40.04661
v 58.696438 124.32615 40.23231
v 58.583736 124.44045 40.354073
v 58.44476 124.58417 40.379265
v 57.96835 124.26166 40.32679
v 57.8693 124.36492 40.18491
v 57.833244 124.40375 39.990494
v 57.86984 124.36773 39.795635
v 57.96928 124.266525 39.652554
v 58.10492 124.127235 39.59958
v 58.240417 123.9872 39.65091
v 58.339466 123.883934 39.792793
v 58.375523 123.8451 39.987206
v 58.33893 123.88112 40.182064
v 58.239487 123.98233 40.32515
v 58.103844 124.12161 40.37812
v 57.62166 123.94417 40.3244
v 57.589024 124.08329 40.182327
v 57.5774 124.13471 39.987843
v 57.589905 124.084656 39.793053
v 57.623184 123.94653 39.650154
v 57.668327 123.757355 39.59744
v 57.713234 123.56781 39.64903
v 57.74587 123.42869 39.791103
v 57.757492 123.377266 39.98559
v 57.744987 123.42732 40.18038
v 57.711708 123.565445 40.323277
v 57.666565 123.75462 40.37599
v 57.163918 124.08042 40.320282
v 57.201424 124.215904 40.175907
v 57.21482 124.26362 39.98059
v 57.200516 124.21078 39.78666
v 57.162346 124.07154 39.646084
v 57.11053 123.883224 39.596523
v 57.05896 123.69627 39.651268
v 57.02145 123.56079 39.79564
v 57.008053 123.513084 39.99096
v 57.022358 123.56592 40.184887
v 57.06053 123.705154 40.325466
v 57.112347 123.89348 40.375023
v 56.602184 124.22151 40.337376
v 56.635876 124.37156 40.20718
v 56.650867 124.43796 40.017536
v 56.643143 124.40292 39.81926
v 56.61477 124.27583 39.66548
v 56.57335 124.09075 39.59741
v 56.529984 123.89726 39.633274
v 56.496292 123.747215 39.76347
v 56.4813 123.68082 39.953114
v 56.48903 123.71585 40.15139
v 56.517403 123.84294 40.30517
v 56.55882 124.02802 40.373245
v 56.01659 124.249626 40.35947
v 56.05199 124.41695 40.2534
v 56.073425 124.509346 40.075794
v 56.075157 124.50207 39.874245
v 56.056717 124.397064 39.702755
v 56.02305 124.222466 39.60728
v 55.98317 124.02506 39.6134
v 55.94777 123.85774 39.71947
v 55.926334 123.76534 39.897076
v 55.924603 123.77262 40.098625
v 55.943043 123.877625 40.270115
v 55.97671 124.05222 40.36559
v 55.348618 124.401665 40.376846
v 55.427826 124.56468 40.31454
v 55.512417 124.65266 40.173073
v 55.579727 124.64203 39.990345
v 55.61172 124.535645 39.81532
v 55.599823 124.36201 39.694897
v 55.547226 124.16764 39.661343
v 55.468018 124.00462 39.723644
v 55.383423 123.91665 39.865116
v 55.316113 123.92728 40.047844
v 55.284122 124.03366 40.22287
v 55.29602 124.2073 40.343292
v 54.89446 124.61282 39.916058
v 54.989056 124.750244 39.816795
v 55.090523 124.7988 39.65464
v 55.17167 124.74547 39.473038
v 55.21075 124.60455 39.32065
v 55.1973 124.41381 39.238308
v 55.134914 124.224335 39.248077
v 55.040318 124.086914 39.347343
v 54.938854 124.03837 39.5095
v 54.857708 124.09169 39.6911
v 54.818623 124.23261 39.84349
v 54.832077 124.423355 39.925827
v 54.46747 124.77404 39.747536
v 54.52695 124.88485 39.591667
v 54.57373 124.89936 39.394627
v 54.59527 124.81369 39.209217
v 54.585796 124.65079 39.085114
v 54.54785 124.4543 39.055576
v 54.491604 124.276886 39.12851
v 54.43212 124.16608 39.28438
v 54.38534 124.151566 39.48142
v 54.363804 124.23724 39.66683
v 54.373276 124.40015 39.79093
v 54.41122 124.59663 39.820473
v 53.923298 124.83717 39.73402
v 53.96242 124.98262 39.602913
v 53.99238 125.04097 39.41339
v 54.005142 124.9966 39.216236
v 53.997288 124.86139 39.064274
v 53.970924 124.67157 38.998222
v 53.933113 124.478004 39.035786
v 53.893986 124.33256 39.16689
v 53.86403 124.2742 39.356415
v 53.85127 124.31857 39.55357
v 53.859123 124.45379 39.705532
v 53.885487 124.64361 39.77158
v 53.261425 124.898346 39.698273
v 53.336697 125.04374 39.589188
v 53.41866 125.102104 39.41767
v 53.48535 125.0578 39.229683
v 53.51891 124.92271 39.075592
v 53.510334 124.73302 38.99669
v 53.461926 124.53955 39.014114
v 53.386654 124.39416 39.1232
v 53.30469 124.33579 39.294716
v 53.238 124.3801 39.482704
v 53.20444 124.51519 39.636795
v 53.213017 124.70488 39.7157
v 52.77161 125.133484 38.906563
v 52.91897 125.221794 38.89205
v 53.070744 125.20936 38.850895
v 53.18627 125.0995 38.794117
v 53.234592 124.92167 38.73694
v 53.202763 124.7235 38.69467
v 53.099308 124.5581 38.67865
v 52.95195 124.46979 38.69316
v 52.800175 124.48222 38.734318
v 52.68465 124.59208 38.791092
v 52.636326 124.76991 38.848274
v 52.66816 124.96809 38.890537
v 52.642223 125.267914 38.556683
v 52.79212 125.269714 38.48542
v 52.901894 125.1754 38.368412
v 52.94213 125.01024 38.237007
v 52.902046 124.81848 38.12642
v 52.792385 124.65151 38.066277
v 52.64253 124.55406 38.072697
v 52.49263 124.55226 38.14396
v 52.38286 124.646576 38.260967
v 52.34262 124.81174 38.392372
v 52.382706 125.003494 38.50296
v 52.492367 125.17046 38.563103
v 52.286705 125.443016 38.471214
v 52.40741 125.50422 38.33315
v 52.48141 125.47959 38.136112
v 52.488876 125.37574 37.932907
v 52.427807 125.22048 37.777977
v 52.314564 125.055435 37.712837
v 52.179497 124.924805 37.75494
v 52.05879 124.86361 37.89301
v 51.98479 124.88824 38.090042
v 51.977325 124.99209 38.29325
v 52.038395 125.14734 38.44818
v 52.151634 125.31239 38.513317
v 51.9249 125.81624 38.368637
v 52.000977 125.87235 38.213974
v 52.02497 125.84022 38.033546
v 51.990448 125.728455 37.875706
v 51.906662 125.56701 37.782745
v 51.796062 125.39914 37.77957
v 51.688286 125.26983 37.867035
v 51.61221 125.213715 38.0217
v 51.588215 125.24585 38.20213
v 51.622738 125.35761 38.359966
v 51.706524 125.51906 38.45293
v 51.817123 125.68693 38.456104
v 51.228825 126.06101 38.293312
v 51.32412 126.15501 38.18529
v 51.41176 126.14962 38.046528
v 51.46826 126.0463 37.9142
v 51.478485 125.87273 37.823772
v 51.439693 125.67541 37.79947
v 51.362278 125.50722 37.8478
v 51.266983 125.41322 37.955826
v 51.179344 125.41861 38.09459
v 51.12284 125.52193 38.226913
v 51.112617 125.6955 38.31734
v 51.15141 125.89282 38.341644
v 50.691277 125.93919 37.91142
v 50.753834 126.08715 37.786907
v 50.84626 126.146965 37.61709
v 50.943783 126.102615 37.447464
v 51.02027 125.96599 37.323486
v 51.055233 125.77368 37.278374
v 51.0393 125.57723 37.324215
v 50.976738 125.429276 37.448727
v 50.884315 125.36946 37.618546
v 50.786793 125.41381 37.78817
v 50.710304 125.55044 37.912148
v 50.675343 125.742744 37.95726
v 50.237144 125.89261 37.790672
v 50.256184 126.053185 37.668728
v 50.292427 126.131546 37.48836
v 50.336163 126.10669 37.297905
v 50.37567 125.98528 37.148388
v 50.400368 125.79984 37.079876
v 50.403637 125.60007 37.110725
v 50.384598 125.43949 37.23267
v 50.348354 125.36113 37.413036
v 50.30462 125.38599 37.603493
v 50.26511 125.5074 37.75301
v 50.240414 125.69283 37.82152
v 49.697132 125.90643 37.69753
v 49.69008 126.04514 37.552094
v 49.70029 126.09358 37.3583
v 49.72502 126.03877 37.168068
v 49.757652 125.89541 37.03238
v 49.789433 125.70189 36.987583
v 49.811855 125.51008 37.04569
v 49.818905 125.37137 37.191124
v 49.808693 125.32293 37.38492
v 49.783962 125.37773 37.57515
v 49.75133 125.5211 37.71084
v 49.71955 125.71462 37.755634
v 49.154255 125.7149 37.700527
v 49.121296 125.87585 37.583008
v 49.108624 125.95898 37.399582
v 49.11963 125.942024 37.199394
v 49.151367 125.82953 37.03609
v 49.195335 125.65163 36.953426
v 49.23975 125.45599 36.973553
v 49.27271 125.295044 37.091072
v 49.285385 125.211914 37.274498
v 49.274376 125.22887 37.474686
v 49.242638 125.34137 37.63799
v 49.19867 125.519264 37.720654
v 48.504974 125.65107 37.612156
v 48.528408 125.78833 37.461346
v 48.582127 125.835396 37.271034
v 48.651737 125.77966 37.092216
v 48.718586 125.63606 36.972805
v 48.76476 125.44308 36.944798
v 48.77789 125.2524 37.015697
v 48.754456 125.11515 37.166504
v 48.700737 125.06808 37.356815
v 48.631126 125.12381 37.535633
v 48.564278 125.26741 37.655045
v 48.518105 125.4604 37.683056
v 48.001617 125.66396 37.257812
v 48.065735 125.769066 37.12377
v 48.15902 125.77583 36.970768
v 48.256474 125.68245 36.839794
v 48.331985 125.51394 36.765953
v 48.365322 125.31545 36.769024
v 48.34755 125.14018 36.848183
v 48.283432 125.03508 36.982224
v 48.19015 125.02831 37.135227
v 48.092697 125.12169 37.2662
v 48.017185 125.2902 37.340042
v 47.98385 125.488686 37.336975
v 47.44618 125.5358 36.969265
v 47.513336 125.622154 36.79667
v 47.61892 125.611565 36.624126
v 47.734627 125.50685 36.497875
v 47.829464 125.33609 36.45174
v 47.878014 125.14503 36.49809
v 47.867268 124.984856 36.624496
v 47.800106 124.89849 36.797092
v 47.694527 124.90909 36.969635
v 47.578815 125.013794 37.095886
v 47.483982 125.184555 37.14202
v 47.435432 125.375626 37.095673
v 47.018707 125.304695 36.61459
v 47.090954 125.402084 36.4495
v 47.20736 125.405045 36.283524
v 47.33673 125.312775 36.16113
v 47.444405 125.15 36.115112
v 47.501526 124.96034 36.157806
v 47.49279 124.79461 36.277767
v 47.420544 124.69722 36.442856
v 47.30414 124.69426 36.608833
v 47.174767 124.78653 36.731228
v 47.067097 124.9493 36.77724
v 47.00997 125.13896 36.73455
v 46.541203 125.13267 36.36698
v 46.619698 125.22842 36.23093
v 46.74265 125.229805 36.094223
v 46.877113 125.13646 35.993492
v 46.987064 124.973404 35.955723
v 47.043034 124.78432 35.99104
v 47.03003 124.61987 36.089977
v 46.951534 124.524124 36.22603
v 46.828583 124.522736 36.362736
v 46.69412 124.61608 36.46347
v 46.58417 124.77914 36.50124
v 46.5282 124.96822 36.465923
v 46.14746 124.90175 35.95521
v 46.222256 124.995804 35.78972
v 46.348648 124.99934 35.631447
v 46.49276 124.9114 35.522804
v 46.615986 124.75555 35.4929
v 46.685303 124.57355 35.54975
v 46.682137 124.41417 35.67812
v 46.607338 124.32011 35.843613
v 46.48095 124.31658 36.001884
v 46.336834 124.40452 36.110527
v 46.21361 124.56037 36.14043
v 46.144295 124.74237 36.08358
v 45.796867 124.60401 35.794205
v 45.81591 124.72233 35.63091
v 45.882046 124.75133 35.441837
v 45.977554 124.68322 35.277645
v 46.076847 124.53627 35.182327
v 46.153316 124.349846 35.18143
v 46.186474 124.1739 35.27519
v 46.16743 124.05558 35.438484
v 46.101295 124.02658 35.627556
v 46.005787 124.09469 35.791748
v 45.906494 124.24164 35.887066
v 45.830025 124.42806 35.887962
v 45.370377 124.365685 35.775635
v 45.355255 124.53698 35.669067
v 45.365 124.635506 35.495087
v 45.397003 124.63486 35.300316
v 45.442684 124.53521 35.136936
v 45.489807 124.363266 35.048733
v 45.52574 124.16509 35.059334
v 45.540863 123.99379 35.1659
v 45.531116 123.89526 35.33988
v 45.499115 123.89591 35.534653
v 45.45343 123.99557 35.698032
v 45.40631 124.16751 35.786236
v 44.847805 124.22572 35.738354
v 44.802525 124.406204 35.659534
v 44.779316 124.52675 35.498253
v 44.784393 124.55505 35.297718
v 44.8164 124.483536 35.11167
v 44.866756 124.33135 34.98996
v 44.92197 124.13929 34.965195
v 44.96725 123.95881 35.044014
v 44.99046 123.838264 35.205296
v 44.985382 123.80996 35.40583
v 44.953377 123.88148 35.591877
v 44.90302 124.03366 35.71359
v 44.24406 123.93852 35.686028
v 44.177326 124.11755 35.61166
v 44.15904 124.25479 35.457684
v 44.194096 124.31346 35.265354
v 44.273106 124.27785 35.086205
v 44.374897 124.15749 34.96824
v 44.472195 123.98464 34.943066
v 44.53893 123.80561 35.01743
v 44.557217 123.66837 35.171406
v 44.52216 123.6097 35.363735
v 44.44315 123.64532 35.542885
v 44.34136 123.76568 35.660854
v 43.757187 123.4937 35.198086
v 43.657356 123.66873 35.1924
v 43.632866 123.856285 35.13013
v 43.69028 124.006096 35.027958
v 43.814213 124.07803 34.91326
v 43.97146 124.05282 34.816772
v 44.119884 123.9372 34.764347
v 44.219715 123.76217 34.77003
v 44.244205 123.574615 34.832302
v 44.18679 123.424805 34.934475
v 44.06286 123.35287 35.04917
v 43.905613 123.37808 35.14566
v 43.453987 123.344925 34.66674
v 43.39584 123.53152 34.734375
v 43.412987 123.731094 34.737793
v 43.50083 123.890175 34.676083
v 43.635838 123.96613 34.565777
v 43.78183 123.93862 34.43643
v 43.89969 123.81501 34.322704
v 43.957836 123.62842 34.25507
v 43.940693 123.42885 34.251648
v 43.852848 123.26977 34.313362
v 43.717842 123.1938 34.423668
v 43.57185 123.22131 34.553013
v 43.06077 123.40168 34.466667
v 43.039043 123.56685 34.580032
v 43.06077 123.765656 34.60474
v 43.12012 123.944824 34.53416
v 43.2012 124.05634 34.387215
v 43.282276 124.07034 34.20327
v 43.34163 123.98306 34.031616
v 43.363354 123.817894 33.918247
v 43.34163 123.619095 33.893543
v 43.282276 123.439926 33.96412
v 43.2012 123.3284 34.11107
v 43.12012 123.3144 34.295013
v 42.580715 123.478584 34.376625
v 42.575054 123.65496 34.474773
v 42.589638 123.85593 34.473595
v 42.620552 124.02764 34.37341
v 42.65952 124.12409 34.201057
v 42.696095 124.11943 34.002724
v 42.72048 124.014915 33.831547
v 42.72614 123.83854 33.733402
v 42.71156 123.63757 33.734577
v 42.680645 123.46586 33.834766
v 42.641678 123.36941 34.00712
v 42.6051 123.37407 34.205452
v 42.04779 123.513565 34.32479
v 42.04833 123.69369 34.414726
v 42.05823 123.89462 34.403687
v 42.074852 124.06254 34.294632
v 42.093727 124.152435 34.11678
v 42.109806 124.14023 33.917786
v 42.11878 124.02918 33.750973
v 42.11824 123.84906 33.661037
v 42.108334 123.648125 33.672077
v 42.091717 123.48021 33.78113
v 42.07284 123.39031 33.958984
v 42.056763 123.40253 34.157978
v 41.44786 123.59086 34.333057
v 41.492123 123.77648 34.397648
v 41.542 123.96773 34.3585
v 41.58413 124.11334 34.226105
v 41.607227 124.174324 34.03594
v 41.6051 124.134315 33.83895
v 41.57832 124.00404 33.687927
v 41.534058 123.81842 33.623337
v 41.48418 123.627174 33.662483
v 41.44205 123.48155 33.79488
v 41.418953 123.42058 33.985046
v 41.42108 123.46059 34.182034
v 40.863377 123.83444 34.293255
v 40.957157 123.99113 34.378323
v 41.061962 124.162346 34.36096
v 41.14971 124.30221 34.245823
v 41.19689 124.37325 34.06376
v 41.19086 124.35643 33.863552
v 41.133232 124.256256 33.698853
v 41.03945 124.09956 33.613785
v 40.934647 123.92835 33.631145
v 40.846897 123.78848 33.746284
v 40.799717 123.717445 33.92835
v 40.805748 123.73427 34.12855
v 40.39139 124.17716 34.28052
v 40.493576 124.32477 34.37282
v 40.60878 124.48976 34.363388
v 40.706135 124.62794 34.254745
v 40.759556 124.70228 34.076004
v 40.75473 124.69286 33.875053
v 40.692947 124.60221 33.705746
v 40.590763 124.45461 33.61344
v 40.47556 124.28962 33.62288
v 40.378204 124.151436 33.73152
v 40.324783 124.077095 33.910263
v 40.32961 124.08651 34.11121
v 39.86886 124.536 34.295986
v 39.941814 124.70872 34.398743
v 40.04684 124.87881 34.41286
v 40.1558 125.000694 34.33456
v 40.239494 125.041725 34.18482
v 40.2755 124.990906 34.00376
v 40.254166 124.86185 33.8399
v 40.18121 124.68913 33.737144
v 40.076183 124.51904 33.723026
v 39.967224 124.397156 33.801327
v 39.88353 124.356125 33.95107
v 39.847523 124.406944 34.132126
v 39.392193 124.65477 33.88227
v 39.358513 124.830864 33.952175
v 39.39691 125.02772 33.99376
v 39.49709 125.19258 33.995872
v 39.632214 125.28128 33.95796
v 39.76607 125.27005 33.890167
v 39.862797 125.161896 33.81067
v 39.896473 124.9858 33.74076
v 39.858078 124.788956 33.69918
v 39.757896 124.62409 33.697063
v 39.622776 124.535385 33.73498
v 39.48892 124.546616 33.802773
v 39.02759 124.69872 33.38808
v 38.980698 124.88617 33.404926
v 39.006653 125.08531 33.358852
v 39.0985 125.2428 33.2622
v 39.231632 125.316414 33.14087
v 39.370373 125.28645 33.02737
v 39.477547 125.160934 32.952114
v 39.52444 124.97349 32.93527
v 39.498486 124.774345 32.981346
v 39.40664 124.61687 33.078
v 39.27351 124.54324 33.19933
v 39.13477 124.573204 33.312828
v 38.552177 124.72144 33.061253
v 38.510338 124.90836 33.123173
v 38.549927 125.105934 33.12078
v 38.66034 125.261215 33.05472
v 38.811993 125.3326 32.942696
v 38.964245 125.30096 32.814716
v 39.076305 125.174774 32.70508
v 39.118145 124.98785 32.643158
v 39.078556 124.790276 32.64555
v 38.96814 124.634995 32.71161
v 38.81649 124.563614 32.823635
v 38.664234 124.59525 32.951614
v 38.223415 124.89791 32.524246
v 38.20221 125.09425 32.577114
v 38.275322 125.282 32.58628
v 38.42317 125.41083 32.549294
v 38.60613 125.446236 32.47606
v 38.775177 125.37872 32.386204
v 38.885025 125.226395 32.303802
v 38.90623 125.03005 32.250935
v 38.83312 124.84231 32.241768
v 38.685276 124.71348 32.278755
v 38.502316 124.67807 32.35199
v 38.333263 124.74558 32.441845
v 38.003357 124.97148 31.911366
v 37.99343 125.17017 31.960083
v 38.079647 125.35224 31.971909
v 38.2389 125.4689 31.943674
v 38.428516 125.488884 31.882944
v 38.597694 125.406845 31.805992
v 38.701096 125.24477 31.733437
v 38.71102 125.046074 31.684717
v 38.624805 124.864006 31.672892
v 38.465553 124.747345 31.701126
v 38.275936 124.72736 31.761856
v 38.10676 124.8094 31.838808
v 37.88223 124.99803 31.458502
v 37.843143 125.18548 31.524162
v 37.892204 125.380775 31.534613
v 38.016266 125.53159 31.487053
v 38.18209 125.59751 31.394224
v 38.345245 125.56088 31.281002
v 38.46201 125.4315 31.177723
v 38.501095 125.24406 31.11206
v 38.452034 125.04876 31.10161
v 38.327972 124.89794 31.149172
v 38.162148 124.832016 31.242
v 37.998993 124.86865 31.355223
v 37.586544 125.05147 31.094086
v 37.56507 125.23502 31.192793
v 37.595745 125.43399 31.209219
v 37.67035 125.59507 31.138962
v 37.768894 125.67508 31.000847
v 37.864975 125.6526 30.83188
v 37.932846 125.53365 30.67734
v 37.954323 125.3501 30.57863
v 37.92365 125.15113 30.562204
v 37.84904 124.99006 30.632462
v 37.750496 124.91004 30.770578
v 37.654415 124.93252 30.939543
v 37.09732 125.02308 30.926855
v 37.103817 125.17033 31.067753
v 37.13907 125.36285 31.125225
v 37.19363 125.54906 31.083876
v 37.25288 125.679054 30.954782
v 37.300945 125.71802 30.772535
v 37.324944 125.655495 30.585968
v 37.318447 125.50825 30.44507
v 37.283195 125.31573 30.387598
v 37.228634 125.129524 30.428947
v 37.169384 124.99952 30.55804
v 37.12132 124.96056 30.740288
v 36.565014 125.20255 30.841995
v 36.58613 125.3227 31.000952
v 36.63286 125.50228 31.080956
v 36.69268 125.69316 31.060568
v 36.74957 125.84421 30.945251
v 36.788277 125.91494 30.765905
v 36.798435 125.88641 30.570587
v 36.77732 125.76626 30.411629
v 36.73059 125.586685 30.331625
v 36.67077 125.3958 30.352013
v 36.613884 125.24476 30.467329
v 36.575172 125.17403 30.646675
v 35.994778 125.33068 30.824568
v 36.029934 125.44775 30.984055
v 36.09046 125.623505 31.061583
v 36.16015 125.81086 31.036379
v 36.220318 125.9596 30.915195
v 36.25485 126.02989 30.730505
v 36.254486 126.00288 30.531796
v 36.219334 125.88581 30.372309
v 36.158802 125.71006 30.29478
v 36.089115 125.522705 30.319984
v 36.028946 125.37396 30.441166
v 35.994415 125.30367 30.625856
v 35.45046 125.66257 30.889933
v 35.528667 125.795906 31.019304
v 35.631084 125.96595 31.054018
v 35.73026 126.12714 30.984774
v 35.799625 126.23627 30.830124
v 35.82059 126.264114 30.631508
v 35.787544 126.2032 30.442146
v 35.709335 126.06986 30.312775
v 35.60692 125.899826 30.27806
v 35.507744 125.73864 30.347305
v 35.438377 125.62951 30.501955
v 35.41741 125.60166 30.70057
v 35.0067 125.959206 30.864378
v 35.068054 126.0923 31.002687
v 35.151157 126.26988 31.04919
v 35.23374 126.44438 30.991426
v 35.293674 126.56903 30.844875
v 35.314903 126.610435 30.648802
v 35.291733 126.557495 30.455748
v 35.230377 126.42441 30.317438
v 35.147274 126.24682 30.270935
v 35.06469 126.07233 30.3287
v 35.004753 125.94768 30.475252
v 34.98353 125.90627 30.671324
v 34.496067 126.06309 30.794277
v 34.52847 126.17584 30.95828
v 34.579746 126.35206 31.041739
v 34.636154 126.5445 31.022287
v 34.68258 126.70162 30.905138
v 34.70658 126.78131 30.721684
v 34.70173 126.762215 30.521078
v 34.669327 126.64945 30.357075
v 34.61805 126.47324 30.273617
v 34.56164 126.2808 30.293068
v 34.51522 126.12368 30.410217
v 34.491215 126.04399 30.593672
v 33.89246 126.239944 30.764938
v 33.873898 126.357994 30.941605
v 33.903122 126.535385 31.052307
v 33.972298 126.724594 31.067387
v 34.062897 126.87491 30.9828
v 34.15064 126.94606 30.821213
v 34.212017 126.91899 30.625923
v 34.23058 126.80094 30.449257
v 34.20136 126.62354 30.338552
v 34.13218 126.43434 30.323475
v 34.04158 126.28402 30.40806
v 33.95384 126.21287 30.569647
v 33.359978 126.50094 30.38975
v 33.315063 126.66823 30.491907
v 33.35756 126.858505 30.542006
v 33.47608 127.0208 30.526619
v 33.63887 127.11162 30.449871
v 33.80231 127.10662 30.332325
v 33.922604 127.00716 30.205479
v 33.967518 126.839874 30.10332
v 33.92502 126.6496 30.05322
v 33.8065 126.487305 30.068607
v 33.643707 126.396484 30.145357
v 33.48027 126.401474 30.262903
v 33.14546 126.697205 29.445627
v 33.084362 126.86272 29.568203
v 33.119854 127.05023 29.701796
v 33.24242 127.209496 29.810612
v 33.419228 127.297844 29.86549
v 33.60289 127.2916 29.85173
v 33.744205 127.19244 29.773016
v 33.8053 127.026924 29.65044
v 33.76981 126.83942 29.516848
v 33.647243 126.680145 29.408033
v 33.47044 126.5918 29.353153
v 33.286774 126.59804 29.366915
v 33.184464 126.83612 28.797087
v 33.016735 126.84779 28.827364
v 32.90261 126.94597 28.931742
v 32.87267 127.10434 29.082253
v 32.93494 127.28048 29.238565
v 33.07273 127.42718 29.358799
v 33.249123 127.505135 29.410734
v 33.416855 127.49346 29.380457
v 33.53098 127.39529 29.27608
v 33.560917 127.236916 29.125568
v 33.49865 127.060776 28.969254
v 33.36086 126.91408 28.849022
v 32.976948 127.299965 28.430525
v 32.810627 127.21931 28.416893
v 32.6746 127.21149 28.496647
v 32.605316 127.2786 28.648418
v 32.621338 127.40267 28.831537
v 32.718376 127.55045 28.99694
v 32.870426 127.68234 29.100306
v 33.036747 127.76301 29.113935
v 33.172775 127.77083 29.034182
v 33.24206 127.70371 28.88241
v 33.226036 127.579636 28.699291
v 33.128998 127.43186 28.53389
v 32.556274 127.80371 28.323292
v 32.40291 127.71885 28.41534
v 32.300377 127.69017 28.59378
v 32.276157 127.72537 28.810802
v 32.336735 127.81501 29.008251
v 32.46588 127.93508 29.133223
v 32.62899 128.05339 29.152231
v 32.782356 128.13826 29.060183
v 32.884888 128.16695 28.88174
v 32.909107 128.13174 28.66472
v 32.84853 128.0421 28.467272
v 32.719383 127.922035 28.342299
v 32.2374 128.3125 28.380396
v 32.098194 128.19719 28.453213
v 32.004612 128.13412 28.603928
v 31.981722 128.14021 28.792156
v 32.03566 128.21384 28.967464
v 32.151974 128.33525 29.082876
v 32.299496 128.47192 29.10747
v 32.438698 128.58725 29.034653
v 32.532284 128.6503 28.883938
v 32.555172 128.64421 28.69571
v 32.501236 128.57059 28.520401
v 32.384922 128.44917 28.40499
v 31.847464 128.5794 28.37947
v 31.722107 128.46799 28.459206
v 31.626204 128.4348 28.621595
v 31.585451 128.48874 28.823122
v 31.61077 128.61536 29.009792
v 31.695374 128.78072 29.131584
v 31.816593 128.9405 29.155865
v 31.94195 129.05193 29.076128
v 32.037853 129.08511 28.91374
v 32.078606 129.03117 28.712212
v 32.053288 128.90456 28.525543
v 31.968685 128.7392 28.403751
v 31.340672 128.65822 28.168644
v 31.199821 128.67442 28.290993
v 31.118147 128.7759 28.416275
v 31.11753 128.93541 28.510921
v 31.198141 129.11024 28.549572
v 31.338377 129.25356 28.52187
v 31.500662 129.32693 28.435238
v 31.641512 129.31071 28.31289
v 31.723186 129.20924 28.187607
v 31.723803 129.04973 28.09296
v 31.643192 128.8749 28.05431
v 31.502956 128.73158 28.082012
v 31.048304 128.99347 27.426863
v 30.901402 129.03136 27.534813
v 30.824923 129.14462 27.70757
v 30.839357 129.30292 27.89884
v 30.940838 129.46382 28.057373
v 31.102173 129.58423 28.14069
v 31.280134 129.63188 28.126469
v 31.427036 129.594 28.018517
v 31.503515 129.48074 27.84576
v 31.489082 129.32245 27.654491
v 31.3876 129.16153 27.495958
v 31.226265 129.04112 27.41264
v 30.833334 129.3907 27.07877
v 30.687998 129.35173 27.197107
v 30.597038 129.3916 27.38813
v 30.58483 129.49963 27.600658
v 30.65464 129.64688 27.777744
v 30.787767 129.7939 27.871935
v 30.948538 129.90128 27.857996
v 31.093876 129.94026 27.73966
v 31.184835 129.90039 27.548635
v 31.197044 129.79234 27.336107
v 31.127234 129.6451 27.159023
v 30.994106 129.49808 27.06483
v 30.42112 129.84888 27.029238
v 30.31212 129.75488 27.148191
v 30.253109 129.73705 27.331957
v 30.259892 129.80013 27.531292
v 30.330654 129.92725 27.692787
v 30.446436 130.08434 27.773169
v 30.576212 130.22931 27.750898
v 30.68521 130.3233 27.631947
v 30.744223 130.34116 27.448181
v 30.737438 130.27806 27.248846
v 30.666676 130.15094 27.08735
v 30.550896 129.99385 27.00697
v 30.000565 130.26718 26.991714
v 29.880718 130.13248 27.069025
v 29.79913 130.05598 27.223976
v 29.777658 130.0582 27.41505
v 29.822058 130.13852 27.59105
v 29.920433 130.27544 27.704811
v 30.046421 130.43225 27.725859
v 30.166267 130.56696 27.648548
v 30.247858 130.64346 27.493595
v 30.26933 130.64125 27.302523
v 30.224928 130.56093 27.126524
v 30.126554 130.42401 27.012762
v 29.581465 130.68428 26.977818
v 29.459053 130.55153 27.06513
v 29.379728 130.4727 27.229872
v 29.364746 130.46892 27.4279
v 29.418121 130.5412 27.606152
v 29.525549 130.67018 27.716866
v 29.658249 130.82129 27.730375
v 29.780659 130.95404 27.643063
v 29.859983 131.03287 27.47832
v 29.874966 131.03665 27.280293
v 29.821592 130.96436 27.102041
v 29.714163 130.83539 26.991327
v 29.14688 131.00763 26.990824
v 29.042643 130.86484 27.076616
v 28.972322 130.78615 27.23738
v 28.954762 130.79265 27.430035
v 28.994667 130.8826 27.60296
v 29.081345 131.03189 27.709822
v 29.191568 131.20053 27.721987
v 29.295807 131.34332 27.636194
v 29.366127 131.42201 27.475431
v 29.383686 131.41551 27.282778
v 29.343782 131.32556 27.10985
v 29.257105 131.17627 27.002989
v 28.776659 131.22852 27.026936
v 28.69207 131.07426 27.100185
v 28.602474 131.00034 27.230654
v 28.531878 131.0265 27.383383
v 28.499199 131.14578 27.517447
v 28.513193 131.32622 27.596926
v 28.57011 131.51944 27.600521
v 28.6547 131.67368 27.527271
v 28.744297 131.74762 27.396803
v 28.814892 131.72144 27.244074
v 28.84757 131.60216 27.11001
v 28.833576 131.42174 27.03053
v 28.33692 131.18863 26.619328
v 28.277931 131.04424 26.746895
v 28.197353 130.98944 26.923279
v 28.116776 131.03896 27.101213
v 28.057789 131.17949 27.233025
v 28.036198 131.37341 27.283392
v 28.057789 131.56874 27.238821
v 28.116776 131.71313 27.111252
v 28.197353 131.76793 26.93487
v 28.277931 131.71841 26.756935
v 28.33692 131.57788 26.625124
v 28.35851 131.38396 26.574757
v 27.704447 131.1434 26.472277
v 27.673466 131.02101 26.62858
v 27.635145 130.99507 26.824427
v 27.599756 131.07251 27.007336
v 27.57678 131.2326 27.1283
v 27.572374 131.43243 27.154905
v 27.587717 131.61845 27.080025
v 27.618698 131.74084 26.92372
v 27.657019 131.76678 26.727875
v 27.692408 131.68935 26.544964
v 27.715384 131.52927 26.424
v 27.71979 131.32944 26.397394
v 27.101656 131.15596 26.393341
v 27.086227 131.02779 26.546633
v 27.06873 130.99449 26.74318
v 27.053856 131.06502 26.930315
v 27.045588 131.22046 27.057896
v 27.046143 131.41917 27.09174
v 27.055372 131.6079 27.022774
v 27.0708 131.73608 26.869482
v 27.088299 131.76938 26.672935
v 27.103172 131.69885 26.4858
v 27.11144 131.54341 26.35822
v 27.110886 131.3447 26.324375
v 26.49803 131.15677 26.378605
v 26.478512 131.0389 26.540092
v 26.466911 131.01791 26.739885
v 26.466335 131.09944 26.924446
v 26.476938 131.26164 27.044323
v 26.495878 131.46104 27.067394
v 26.518082 131.64423 26.98748
v 26.5376 131.7621 26.825993
v 26.549202 131.78308 26.626202
v 26.549778 131.70155 26.44164
v 26.539175 131.53935 26.321764
v 26.520233 131.33995 26.29869
v 26.00931 131.18126 26.43673
v 25.94158 131.1089 26.612022
v 25.874758 131.14014 26.799696
v 25.82675 131.2666 26.949467
v 25.810421 131.45442 27.0212
v 25.830145 131.65326 26.995678
v 25.880636 131.80983 26.879738
v 25.948368 131.8822 26.704445
v 26.015188 131.85095 26.51677
v 26.063196 131.72449 26.367
v 26.079527 131.53667 26.295267
v 26.059803 131.33783 26.32079
v 25.644373 131.14983 26.11717
v 25.509762 131.06924 26.244907
v 25.370558 131.09137 26.387632
v 25.26406 131.2103 26.507101
v 25.218801 131.39415 26.571302
v 25.246914 131.59364 26.563032
v 25.340862 131.75536 26.484509
v 25.475471 131.83594 26.356771
v 25.614676 131.81381 26.214046
v 25.721174 131.69489 26.09458
v 25.766432 131.51105 26.030378
v 25.73832 131.31154 26.038647
v 25.33816 131.29346 26.015646
v 25.177797 131.212 26.046974
v 25.010248 131.23283 26.075657
v 24.88041 131.35037 26.094006
v 24.82307 131.53311 26.097107
v 24.853596 131.7321 26.08413
v 24.963804 131.89401 26.058548
v 25.124168 131.97546 26.02722
v 25.291718 131.95464 25.998539
v 25.421555 131.8371 25.98019
v 25.478895 131.65436 25.977089
v 25.44837 131.45537 25.990067
v 24.966698 131.2088 25.239412
v 24.802366 131.21318 25.350513
v 24.661385 131.3177 25.45497
v 24.581533 131.49435 25.524792
v 24.584204 131.69582 25.54127
v 24.668682 131.86809 25.499989
v 24.812334 131.96501 25.41201
v 24.976665 131.96063 25.300909
v 25.117645 131.85611 25.196453
v 25.197498 131.67946 25.12663
v 25.194828 131.478 25.110153
v 25.110348 131.30573 25.151434
v 24.52806 131.2176 24.705282
v 24.420837 131.20576 24.845842
v 24.33382 131.29552 24.993034
v 24.290325 131.46284 25.107412
v 24.302008 131.66287 25.158333
v 24.365736 131.84204 25.13215
v 24.464437 131.95232 25.035881
v 24.571661 131.96417 24.895319
v 24.658678 131.8744 24.748129
v 24.702173 131.70709 24.633749
v 24.69049 131.50705 24.582829
v 24.62676 131.32788 24.60901
v 23.866274 131.36438 24.585526
v 23.812714 131.34344 24.760767
v 23.798874 131.4187 24.934084
v 23.828466 131.57002 25.059034
v 23.893559 131.75684 25.102139
v 23.97671 131.9291 25.051847
v 24.055641 132.04065 24.921637
v 24.109201 132.06158 24.746395
v 24.12304 131.98633 24.573078
v 24.093449 131.835 24.448128
v 24.028357 131.6482 24.405024
v 23.945206 131.47592 24.455315
v 23.293495 131.69804 24.510399
v 23.251352 131.67097 24.696556
v 23.268703 131.72954 24.881979
v 23.340902 131.85802 25.016981
v 23.4486 132.022 25.065392
v 23.562944 132.17755 25.014236
v 23.653292 132.28297 24.877222
v 23.695435 132.31004 24.691065
v 23.678083 132.25148 24.505642
v 23.605885 132.123 24.37064
v 23.498186 131.95901 24.322231
v 23.383842 131.80347 24.373386
v 23.02784 132.3468 24.677204
usemtl mat_4
s 1
f 2047 2047 2048
f 2048 2047 2049
f 2047 2047 2049
f 2049 2047 2050
f 2047 2047 2050
f 2050 2047 2051
f 2047 2047 2051
f 2051 2047 2052
f 2047 2047 2052
f 2052 2047 2053
f 2047 2047 2053
f 2053 2047 2054
f 2047 2047 2054
f 2054 2047 2055
f 2047 2047 2055
f 2055 2047 2056
f 2047 2047 2056
f 2056 2047 2057
f 2047 2047 2057
f 2057 2047 2058
f 2047 2047 2058
f 2058 2047 2059
f 2047 2047 2059
f 2059 2047 2048
f 2048 2049 2060
f 2060 2049 2061
f 2049 2050 2061
f 2061 2050 2062
f 2050 2051 2062
f 2062 2051 2063
f 2051 2052 2063
f 2063 2052 2064
f 2052 2053 2064
f 2064 2053 2065
f 2053 2054 2065
f 2065 2054 2066
f 2054 2055 2066
f 2066 2055 2067
f 2055 2056 2067
f 2067 2056 2068
f 2056 2057 2068
f 2068 2057 2069
f 2057 2058 2069
f 2069 2058 2070
f 2058 2059 2070
f 2070 2059 2071
f 2059 2048 2071
f 2071 2048 2060
f 2060 2061 2072
f 2072 2061 2073
f 2061 2062 2073
f 2073 2062 2074
f 2062 2063 2074
f 2074 2063 2075
f 2063 2064 2075
f 2075 2064 2076
f 2064 2065 2076
f 2076 2065 2077
f 2065 2066 2077
f 2077 2066 2078
f 2066 2067 2078
f 2078 2067 2079
f 2067 2068 2079
f 2079 2068 2080
f 2068 2069 2080
f 2080 2069 2081
f 2069 2070 2081
f 2081 2070 2082
f 2070 2071 2082
f 2082 2071 2083
f 2071 2060 2083
f 2083 2060 2072
f 2072 2073 2084
f 2084 2073 2085
f 2073 2074 2085
f 2085 2074 2086
f 2074 2075 2086
f 2086 2075 2087
f 2075 2076 2087
f 2087 2076 2088
f 2076 2077 2088
f 2088 2077 2089
f 2077 2078 2089
f 2089 2078 2090
f 2078 2079 2090
f 2090 2079 2091
f 2079 2080 2091
f 2091 2080 2092
f 2080 2081 2092
f 2092 2081 2093
f 2081 2082 2093
f 2093 2082 2094
f 2082 2083 2094
f 2094 2083 2095
f 2083 2072 2095
f 2095 2072 2084
f 2084 2085 2096
f 2096 2085 2097
f 2085 2086 2097
f 2097 2086 2098
f 2086 2087 2098
f 2098 2087 2099
f 2087 2088 2099
f 2099 2088 2100
f 2088 2089 2100
f 2100 2089 2101
f 2089 2090 2101
f 2101 2090 2102
f 2090 2091 2102
f 2102 2091 2103
f 2091 2092 2103
f 2103 2092 2104
f 2092 2093 2104
f 2104 2093 2105
f 2093 2094 2105
f 2105 2094 2106
f 2094 2095 2106
f 2106 2095 2107
f 2095 2084 2107
f 2107 2084 2096
f 2096 2097 2108
f 2108 2097 2109
f 2097 2098 2109
f 2109 2098 2110
f 2098 2099 2110
f 2110 2099 2111
f 2099 2100 2111
f 2111 2100 2112
f 2100 2101 2112
f 2112 2101 2113
f 2101 2102 2113
f 2113 2102 2114
f 2102 2103 2114
f 2114 2103 2115
f 2103 2104 2115
f 2115 2104 2116
f 2104 2105 2116
f 2116 2105 2117
f 2105 2106 2117
f 2117 2106 2118
f 2106 2107 2118
f 2118 2107 2119
f 2107 2096 2119
f 2119 2096 2108
f 2108 2109 2120
f 2120 2109 2121
f 2109 2110 2121
f 2121 2110 2122
f 2110 2111 2122
f 2122 2111 2123
f 2111 2112 2123
f 2123 2112 2124
f 2112 2113 2124
f 2124 2113 2125
f 2113 2114 2125
f 2125 2114 2126
f 2114 2115 2126
f 2126 2115 2127
f 2115 2116 2127
f 2127 2116 2128
f 2116 2117 2128
f 2128 2117 2129
f 2117 2118 2129
f 2129 2118 2130
f 2118 2119 2130
f 2130 2119 2131
f 2119 2108 2131
f 2131 2108 2120
f 2120 2121 2132
f 2132 2121 2133
f 2121 2122 2133
f 2133 2122 2134
f 2122 2123 2134
f 2134 2123 2135
f 2123 2124 2135
f 2135 2124 2136
f 2124 2125 2136
f 2136 2125 2137
f 2125 2126 2137
f 2137 2126 2138
f 2126 2127 2138
f 2138 2127 2139
f 2127 2128 2139
f 2139 2128 2140
f 2128 2129 2140
f 2140 2129 2141
f 2129 2130 2141
f 2141 2130 2142
f 2130 2131 2142
f 2142 2131 2143
f 2131 2120 2143
f 2143 2120 2132
f 2132 2133 2144
f 2144 2133 2145
f 2133 2134 2145
f 2145 2134 2146
f 2134 2135 2146
f 2146 2135 2147
f 2135 2136 2147
f 2147 2136 2148
f 2136 2137 2148
f 2148 2137 2149
f 2137 2138 2149
f 2149 2138 2150
f 2138 2139 2150
f 2150 2139 2151
f 2139 2140 2151
f 2151 2140 2152
f 2140 2141 2152
f 2152 2141 2153
f 2141 2142 2153
f 2153 2142 2154
f 2142 2143 2154
f 2154 2143 2155
f 2143 2132 2155
f 2155 2132 2144
f 2144 2145 2156
f 2156 2145 2157
f 2145 2146 2157
f 2157 2146 2158
f 2146 2147 2158
f 2158 2147 2159
f 2147 2148 2159
f 2159 2148 2160
f 2148 2149 2160
f 2160 2149 2161
f 2149 2150 2161
f 2161 2150 2162
f 2150 2151 2162
f 2162 2151 2163
f 2151 2152 2163
f 2163 2152 2164
f 2152 2153 2164
f 2164 2153 2165
f 2153 2154 2165
f 2165 2154 2166
f 2154 2155 2166
f 2166 2155 2167
f 2155 2144 2167
f 2167 2144 2156
f 2156 2157 2168
f 2168 2157 2169
f 2157 2158 2169
f 2169 2158 2170
f 2158 2159 2170
f 2170 2159 2171
f 2159 2160 2171
f 2171 2160 2172
f 2160 2161 2172
f 2172 2161 2173
f 2161 2162 2173
f 2173 2162 2174
f 2162 2163 2174
f 2174 2163 2175
f 2163 2164 2175
f 2175 2164 2176
f 2164 2165 2176
f 2176 2165 2177
f 2165 2166 2177
f 2177 2166 2178
f 2166 2167 2178
f 2178 2167 2179
f 2167 2156 2179
f 2179 2156 2168
f 2168 2169 2180
f 2180 2169 2181
f 2169 2170 2181
f 2181 2170 2182
f 2170 2171 2182
f 2182 2171 2183
f 2171 2172 2183
f 2183 2172 2184
f 2172 2173 2184
f 2184 2173 2185
f 2173 2174 2185
f 2185 2174 2186
f 2174 2175 2186
f 2186 2175 2187
f 2175 2176 2187
f 2187 2176 2188
f 2176 2177 2188
f 2188 2177 2189
f 2177 2178 2189
f 2189 2178 2190
f 2178 2179 2190
f 2190 2179 2191
f 2179 2168 2191
f 2191 2168 2180
f 2180 2181 2192
f 2192 2181 2193
f 2181 2182 2193
f 2193 2182 2194
f 2182 2183 2194
f 2194 2183 2195
f 2183 2184 2195
f 2195 2184 2196
f 2184 2185 2196
f 2196 2185 2197
f 2185 2186 2197
f 2197 2186 2198
f 2186 2187 2198
f 2198 2187 2199
f 2187 2188 2199
f 2199 2188 2200
f 2188 2189 2200
f 2200 2189 2201
f 2189 2190 2201
f 2201 2190 2202
f 2190 2191 2202
f 2202 2191 2203
f 2191 2180 2203
f 2203 2180 2192
f 2192 2193 2204
f 2204 2193 2205
f 2193 2194 2205
f 2205 2194 2206
f 2194 2195 2206
f 2206 2195 2207
f 2195 2196 2207
f 2207 2196 2208
f 2196 2197 2208
f 2208 2197 2209
f 2197 2198 2209
f 2209 2198 2210
f 2198 2199 2210
f 2210 2199 2211
f 2199 2200 2211
f 2211 2200 2212
f 2200 2201 2212
f 2212 2201 2213
f 2201 2202 2213
f 2213 2202 2214
f 2202 2203 2214
f 2214 2203 2215
f 2203 2192 2215
f 2215 2192 2204
f 2204 2205 2216
f 2216 2205 2217
f 2205 2206 2217
f 2217 2206 2218
f 2206 2207 2218
f 2218 2207 2219
f 2207 2208 2219
f 2219 2208 2220
f 2208 2209 2220
f 2220 2209 2221
f 2209 2210 2221
f 2221 2210 2222
f 2210 2211 2222
f 2222 2211 2223
f 2211 2212 2223
f 2223 2212 2224
f 2212 2213 2224
f 2224 2213 2225
f 2213 2214 2225
f 2225 2214 2226
f 2214 2215 2226
f 2226 2215 2227
f 2215 2204 2227
f 2227 2204 2216
f 2216 2217 2228
f 2228 2217 2229
f 2217 2218 2229
f 2229 2218 2230
f 2218 2219 2230
f 2230 2219 2231
f 2219 2220 2231
f 2231 2220 2232
f 2220 2221 2232
f 2232 2221 2233
f 2221 2222 2233
f 2233 2222 2234
f 2222 2223 2234
f 2234 2223 2235
f 2223 2224 2235
f 2235 2224 2236
f 2224 2225 2236
f 2236 2225 2237
f 2225 2226 2237
f 2237 2226 2238
f 2226 2227 2238
f 2238 2227 2239
f 2227 2216 2239
f 2239 2216 2228
f 2228 2229 2240
f 2240 2229 2241
f 2229 2230 2241
f 2241 2230 2242
f 2230 2231 2242
f 2242 2231 2243
f 2231 2232 2243
f 2243 2232 2244
f 2232 2233 2244
f 2244 2233 2245
f 2233 2234 2245
f 2245 2234 2246
f 2234 2235 2246
f 2246 2235 2247
f 2235 2236 2247
f 2247 2236 2248
f 2236 2237 2248
f 2248 2237 2249
f 2237 2238 2249
f 2249 2238 2250
f 2238 2239 2250
f 2250 2239 2251
f 2239 2228 2251
f 2251 2228 2240
f 2240 2241 2252
f 2252 2241 2253
f 2241 2242 2253
f 2253 2242 2254
f 2242 2243 2254
f 2254 2243 2255
f 2243 2244 2255
f 2255 2244 2256
f 2244 2245 2256
f 2256 2245 2257
f 2245 2246 2257
f 2257 2246 2258
f 2246 2247 2258
f 2258 2247 2259
f 2247 2248 2259
f 2259 2248 2260
f 2248 2249 2260
f 2260 2249 2261
f 2249 2250 2261
f 2261 2250 2262
f 2250 2251 2262
f 2262 2251 2263
f 2251 2240 2263
f 2263 2240 2252
f 2252 2253 2264
f 2264 2253 2265
f 2253 2254 2265
f 2265 2254 2266
f 2254 2255 2266
f 2266 2255 2267
f 2255 2256 2267
f 2267 2256 2268
f 2256 2257 2268
f 2268 2257 2269
f 2257 2258 2269
f 2269 2258 2270
f 2258 2259 2270
f 2270 2259 2271
f 2259 2260 2271
f 2271 2260 2272
f 2260 2261 2272
f 2272 2261 2273
f 2261 2262 2273
f 2273 2262 2274
f 2262 2263 2274
f 2274 2263 2275
f 2263 2252 2275
f 2275 2252 2264
f 2264 2265 2276
f 2276 2265 2277
f 2265 2266 2277
f 2277 2266 2278
f 2266 2267 2278
f 2278 2267 2279
f 2267 2268 2279
f 2279 2268 2280
f 2268 2269 2280
f 2280 2269 2281
f 2269 2270 2281
f 2281 2270 2282
f 2270 2271 2282
f 2282 2271 2283
f 2271 2272 2283
f 2283 2272 2284
f 2272 2273 2284
f 2284 2273 2285
f 2273 2274 2285
f 2285 2274 2286
f 2274 2275 2286
f 2286 2275 2287
f 2275 2264 2287
f 2287 2264 2276
f 2276 2277 2288
f 2288 2277 2289
f 2277 2278 2289
f 2289 2278 2290
f 2278 2279 2290
f 2290 2279 2291
f 2279 2280 2291
f 2291 2280 2292
f 2280 2281 2292
f 2292 2281 2293
f 2281 2282 2293
f 2293 2282 2294
f 2282 2283 2294
f 2294 2283 2295
f 2283 2284 2295
f 2295 2284 2296
f 2284 2285 2296
f 2296 2285 2297
f 2285 2286 2297
f 2297 2286 2298
f 2286 2287 2298
f 2298 2287 2299
f 2287 2276 2299
f 2299 2276 2288
f 2288 2289 2300
f 2300 2289 2301
f 2289 2290 2301
f 2301 2290 2302
f 2290 2291 2302
f 2302 2291 2303
f 2291 2292 2303
f 2303 2292 2304
f 2292 2293 2304
f 2304 2293 2305
f 2293 2294 2305
f 2305 2294 2306
f 2294 2295 2306
f 2306 2295 2307
f 2295 2296 2307
f 2307 2296 2308
f 2296 2297 2308
f 2308 2297 2309
f 2297 2298 2309
f 2309 2298 2310
f 2298 2299 2310
f 2310 2299 2311
f 2299 2288 2311
f 2311 2288 2300
f 2300 2301 2312
f 2312 2301 2313
f 2301 2302 2313
f 2313 2302 2314
f 2302 2303 2314
f 2314 2303 2315
f 2303 2304 2315
f 2315 2304 2316
f 2304 2305 2316
f 2316 2305 2317
f 2305 2306 2317
f 2317 2306 2318
f 2306 2307 2318
f 2318 2307 2319
f 2307 2308 2319
f 2319 2308 2320
f 2308 2309 2320
f 2320 2309 2321
f 2309 2310 2321
f 2321 2310 2322
f 2310 2311 2322
f 2322 2311 2323
f 2311 2300 2323
f 2323 2300 2312
f 2312 2313 2324
f 2324 2313 2325
f 2313 2314 2325
f 2325 2314 2326
f 2314 2315 2326
f 2326 2315 2327
f 2315 2316 2327
f 2327 2316 2328
f 2316 2317 2328
f 2328 2317 2329
f 2317 2318 2329
f 2329 2318 2330
f 2318 2319 2330
f 2330 2319 2331
f 2319 2320 2331
f 2331 2320 2332
f 2320 2321 2332
f 2332 2321 2333
f 2321 2322 2333
f 2333 2322 2334
f 2322 2323 2334
f 2334 2323 2335
f 2323 2312 2335
f 2335 2312 2324
f 2324 2325 2336
f 2336 2325 2337
f 2325 2326 2337
f 2337 2326 2338
f 2326 2327 2338
f 2338 2327 2339
f 2327 2328 2339
f 2339 2328 2340
f 2328 2329 2340
f 2340 2329 2341
f 2329 2330 2341
f 2341 2330 2342
f 2330 2331 2342
f 2342 2331 2343
f 2331 2332 2343
f 2343 2332 2344
f 2332 2333 2344
f 2344 2333 2345
f 2333 2334 2345
f 2345 2334 2346
f 2334 2335 2346
f 2346 2335 2347
f 2335 2324 2347
f 2347 2324 2336
f 2336 2337 2348
f 2348 2337 2349
f 2337 2338 2349
f 2349 2338 2350
f 2338 2339 2350
f 2350 2339 2351
f 2339 2340 2351
f 2351 2340 2352
f 2340 2341 2352
f 2352 2341 2353
f 2341 2342 2353
f 2353 2342 2354
f 2342 2343 2354
f 2354 2343 2355
f 2343 2344 2355
f 2355 2344 2356
f 2344 2345 2356
f 2356 2345 2357
f 2345 2346 2357
f 2357 2346 2358
f 2346 2347 2358
f 2358 2347 2359
f 2347 2336 2359
f 2359 2336 2348
f 2348 2349 2360
f 2360 2349 2361
f 2349 2350 2361
f 2361 2350 2362
f 2350 2351 2362
f 2362 2351 2363
f 2351 2352 2363
f 2363 2352 2364
f 2352 2353 2364
f 2364 2353 2365
f 2353 2354 2365
f 2365 2354 2366
f 2354 2355 2366
f 2366 2355 2367
f 2355 2356 2367
f 2367 2356 2368
f 2356 2357 2368
f 2368 2357 2369
f 2357 2358 2369
f 2369 2358 2370
f 2358 2359 2370
f 2370 2359 2371
f 2359 2348 2371
f 2371 2348 2360
f 2360 2361 2372
f 2372 2361 2373
f 2361 2362 2373
f 2373 2362 2374
f 2362 2363 2374
f 2374 2363 2375
f 2363 2364 2375
f 2375 2364 2376
f 2364 2365 2376
f 2376 2365 2377
f 2365 2366 2377
f 2377 2366 2378
f 2366 2367 2378
f 2378 2367 2379
f 2367 2368 2379
f 2379 2368 2380
f 2368 2369 2380
f 2380 2369 2381
f 2369 2370 2381
f 2381 2370 2382
f 2370 2371 2382
f 2382 2371 2383
f 2371 2360 2383
f 2383 2360 2372
f 2372 2373 2384
f 2384 2373 2385
f 2373 2374 2385
f 2385 2374 2386
f 2374 2375 2386
f 2386 2375 2387
f 2375 2376 2387
f 2387 2376 2388
f 2376 2377 2388
f 2388 2377 2389
f 2377 2378 2389
f 2389 2378 2390
f 2378 2379 2390
f 2390 2379 2391
f 2379 2380 2391
f 2391 2380 2392
f 2380 2381 2392
f 2392 2381 2393
f 2381 2382 2393
f 2393 2382 2394
f 2382 2383 2394
f 2394 2383 2395
f 2383 2372 2395
f 2395 2372 2384
f 2384 2385 2396
f 2396 2385 2397
f 2385 2386 2397
f 2397 2386 2398
f 2386 2387 2398
f 2398 2387 2399
f 2387 2388 2399
f 2399 2388 2400
f 2388 2389 2400
f 2400 2389 2401
f 2389 2390 2401
f 2401 2390 2402
f 2390 2391 2402
f 2402 2391 2403
f 2391 2392 2403
f 2403 2392 2404
f 2392 2393 2404
f 2404 2393 2405
f 2393 2394 2405
f 2405 2394 2406
f 2394 2395 2406
f 2406 2395 2407
f 2395 2384 2407
f 2407 2384 2396
f 2396 2397 2408
f 2408 2397 2409
f 2397 2398 2409
f 2409 2398 2410
f 2398 2399 2410
f 2410 2399 2411
f 2399 2400 2411
f 2411 2400 2412
f 2400 2401 2412
f 2412 2401 2413
f 2401 2402 2413
f 2413 2402 2414
f 2402 2403 2414
f 2414 2403 2415
f 2403 2404 2415
f 2415 2404 2416
f 2404 2405 2416
f 2416 2405 2417
f 2405 2406 2417
f 2417 2406 2418
f 2406 2407 2418
f 2418 2407 2419
f 2407 2396 2419
f 2419 2396 2408
f 2408 2409 2420
f 2420 2409 2421
f 2409 2410 2421
f 2421 2410 2422
f 2410 2411 2422
f 2422 2411 2423
f 2411 2412 2423
f 2423 2412 2424
f 2412 2413 2424
f 2424 2413 2425
f 2413 2414 2425
f 2425 2414 2426
f 2414 2415 2426
f 2426 2415 2427
f 2415 2416 2427
f 2427 2416 2428
f 2416 2417 2428
f 2428 2417 2429
f 2417 2418 2429
f 2429 2418 2430
f 2418 2419 2430
f 2430 2419 2431
f 2419 2408 2431
f 2431 2408 2420
f 2420 2421 2432
f 2432 2421 2433
f 2421 2422 2433
f 2433 2422 2434
f 2422 2423 2434
f 2434 2423 2435
f 2423 2424 2435
f 2435 2424 2436
f 2424 2425 2436
f 2436 2425 2437
f 2425 2426 2437
f 2437 2426 2438
f 2426 2427 2438
f 2438 2427 2439
f 2427 2428 2439
f 2439 2428 2440
f 2428 2429 2440
f 2440 2429 2441
f 2429 2430 2441
f 2441 2430 2442
f 2430 2431 2442
f 2442 2431 2443
f 2431 2420 2443
f 2443 2420 2432
f 2432 2433 2444
f 2444 2433 2445
f 2433 2434 2445
f 2445 2434 2446
f 2434 2435 2446
f 2446 2435 2447
f 2435 2436 2447
f 2447 2436 2448
f 2436 2437 2448
f 2448 2437 2449
f 2437 2438 2449
f 2449 2438 2450
f 2438 2439 2450
f 2450 2439 2451
f 2439 2440 2451
f 2451 2440 2452
f 2440 2441 2452
f 2452 2441 2453
f 2441 2442 2453
f 2453 2442 2454
f 2442 2443 2454
f 2454 2443 2455
f 2443 2432 2455
f 2455 2432 2444
f 2444 2445 2456
f 2456 2445 2457
f 2445 2446 2457
f 2457 2446 2458
f 2446 2447 2458
f 2458 2447 2459
f 2447 2448 2459
f 2459 2448 2460
f 2448 2449 2460
f 2460 2449 2461
f 2449 2450 2461
f 2461 2450 2462
f 2450 2451 2462
f 2462 2451 2463
f 2451 2452 2463
f 2463 2452 2464
f 2452 2453 2464
f 2464 2453 2465
f 2453 2454 2465
f 2465 2454 2466
f 2454 2455 2466
f 2466 2455 2467
f 2455 2444 2467
f 2467 2444 2456
f 2456 2457 2468
f 2468 2457 2469
f 2457 2458 2469
f 2469 2458 2470
f 2458 2459 2470
f 2470 2459 2471
f 2459 2460 2471
f 2471 2460 2472
f 2460 2461 2472
f 2472 2461 2473
f 2461 2462 2473
f 2473 2462 2474
f 2462 2463 2474
f 2474 2463 2475
f 2463 2464 2475
f 2475 2464 2476
f 2464 2465 2476
f 2476 2465 2477
f 2465 2466 2477
f 2477 2466 2478
f 2466 2467 2478
f 2478 2467 2479
f 2467 2456 2479
f 2479 2456 2468
f 2468 2469 2480
f 2480 2469 2481
f 2469 2470 2481
f 2481 2470 2482
f 2470 2471 2482
f 2482 2471 2483
f 2471 2472 2483
f 2483 2472 2484
f 2472 2473 2484
f 2484 2473 2485
f 2473 2474 2485
f 2485 2474 2486
f 2474 2475 2486
f 2486 2475 2487
f 2475 2476 2487
f 2487 2476 2488
f 2476 2477 2488
f 2488 2477 2489
f 2477 2478 2489
f 2489 2478 2490
f 2478 2479 2490
f 2490 2479 2491
f 2479 2468 2491
f 2491 2468 2480
f 2480 2481 2492
f 2492 2481 2493
f 2481 2482 2493
f 2493 2482 2494
f 2482 2483 2494
f 2494 2483 2495
f 2483 2484 2495
f 2495 2484 2496
f 2484 2485 2496
f 2496 2485 2497
f 2485 2486 2497
f 2497 2486 2498
f 2486 2487 2498
f 2498 2487 2499
f 2487 2488 2499
f 2499 2488 2500
f 2488 2489 2500
f 2500 2489 2501
f 2489 2490 2501
f 2501 2490 2502
f 2490 2491 2502
f 2502 2491 2503
f 2491 2480 2503
f 2503 2480 2492
f 2492 2493 2504
f 2504 2493 2505
f 2493 2494 2505
f 2505 2494 2506
f 2494 2495 2506
f 2506 2495 2507
f 2495 2496 2507
f 2507 2496 2508
f 2496 2497 2508
f 2508 2497 2509
f 2497 2498 2509
f 2509 2498 2510
f 2498 2499 2510
f 2510 2499 2511
f 2499 2500 2511
f 2511 2500 2512
f 2500 2501 2512
f 2512 2501 2513
f 2501 2502 2513
f 2513 2502 2514
f 2502 2503 2514
f 2514 2503 2515
f 2503 2492 2515
f 2515 2492 2504
f 2504 2505 2516
f 2516 2505 2517
f 2505 2506 2517
f 2517 2506 2518
f 2506 2507 2518
f 2518 2507 2519
f 2507 2508 2519
f 2519 2508 2520
f 2508 2509 2520
f 2520 2509 2521
f 2509 2510 2521
f 2521 2510 2522
f 2510 2511 2522
f 2522 2511 2523
f 2511 2512 2523
f 2523 2512 2524
f 2512 2513 2524
f 2524 2513 2525
f 2513 2514 2525
f 2525 2514 2526
f 2514 2515 2526
f 2526 2515 2527
f 2515 2504 2527
f 2527 2504 2516
f 2516 2517 2528
f 2528 2517 2529
f 2517 2518 2529
f 2529 2518 2530
f 2518 2519 2530
f 2530 2519 2531
f 2519 2520 2531
f 2531 2520 2532
f 2520 2521 2532
f 2532 2521 2533
f 2521 2522 2533
f 2533 2522 2534
f 2522 2523 2534
f 2534 2523 2535
f 2523 2524 2535
f 2535 2524 2536
f 2524 2525 2536
f 2536 2525 2537
f 2525 2526 2537
f 2537 2526 2538
f 2526 2527 2538
f 2538 2527 2539
f 2527 2516 2539
f 2539 2516 2528
f 2528 2529 2540
f 2540 2529 2541
f 2529 2530 2541
f 2541 2530 2542
f 2530 2531 2542
f 2542 2531 2543
f 2531 2532 2543
f 2543 2532 2544
f 2532 2533 2544
f 2544 2533 2545
f 2533 2534 2545
f 2545 2534 2546
f 2534 2535 2546
f 2546 2535 2547
f 2535 2536 2547
f 2547 2536 2548
f 2536 2537 2548
f 2548 2537 2549
f 2537 2538 2549
f 2549 2538 2550
f 2538 2539 2550
f 2550 2539 2551
f 2539 2528 2551
f 2551 2528 2540
f 2540 2541 2552
f 2552 2541 2553
f 2541 2542 2553
f 2553 2542 2554
f 2542 2543 2554
f 2554 2543 2555
f 2543 2544 2555
f 2555 2544 2556
f 2544 2545 2556
f 2556 2545 2557
f 2545 2546 2557
f 2557 2546 2558
f 2546 2547 2558
f 2558 2547 2559
f 2547 2548 2559
f 2559 2548 2560
f 2548 2549 2560
f 2560 2549 2561
f 2549 2550 2561
f 2561 2550 2562
f 2550 2551 2562
f 2562 2551 2563
f 2551 2540 2563
f 2563 2540 2552
f 2552 2553 2564
f 2564 2553 2565
f 2553 2554 2565
f 2565 2554 2566
f 2554 2555 2566
f 2566 2555 2567
f 2555 2556 2567
f 2567 2556 2568
f 2556 2557 2568
f 2568 2557 2569
f 2557 2558 2569
f 2569 2558 2570
f 2558 2559 2570
f 2570 2559 2571
f 2559 2560 2571
f 2571 2560 2572
f 2560 2561 2572
f 2572 2561 2573
f 2561 2562 2573
f 2573 2562 2574
f 2562 2563 2574
f 2574 2563 2575
f 2563 2552 2575
f 2575 2552 2564
f 2564 2565 2576
f 2576 2565 2577
f 2565 2566 2577
f 2577 2566 2578
f 2566 2567 2578
f 2578 2567 2579
f 2567 2568 2579
f 2579 2568 2580
f 2568 2569 2580
f 2580 2569 2581
f 2569 2570 2581
f 2581 2570 2582
f 2570 2571 2582
f 2582 2571 2583
f 2571 2572 2583
f 2583 2572 2584
f 2572 2573 2584
f 2584 2573 2585
f 2573 2574 2585
f 2585 2574 2586
f 2574 2575 2586
f 2586 2575 2587
f 2575 2564 2587
f 2587 2564 2576
f 2576 2577 2588
f 2588 2577 2589
f 2577 2578 2589
f 2589 2578 2590
f 2578 2579 2590
f 2590 2579 2591
f 2579 2580 2591
f 2591 2580 2592
f 2580 2581 2592
f 2592 2581 2593
f 2581 2582 2593
f 2593 2582 2594
f 2582 2583 2594
f 2594 2583 2595
f 2583 2584 2595
f 2595 2584 2596
f 2584 2585 2596
f 2596 2585 2597
f 2585 2586 2597
f 2597 2586 2598
f 2586 2587 2598
f 2598 2587 2599
f 2587 2576 2599
f 2599 2576 2588
f 2588 2589 2600
f 2600 2589 2601
f 2589 2590 2601
f 2601 2590 2602
f 2590 2591 2602
f 2602 2591 2603
f 2591 2592 2603
f 2603 2592 2604
f 2592 2593 2604
f 2604 2593 2605
f 2593 2594 2605
f 2605 2594 2606
f 2594 2595 2606
f 2606 2595 2607
f 2595 2596 2607
f 2607 2596 2608
f 2596 2597 2608
f 2608 2597 2609
f 2597 2598 2609
f 2609 2598 2610
f 2598 2599 2610
f 2610 2599 2611
f 2599 2588 2611
f 2611 2588 2600
f 2600 2601 2612
f 2612 2601 2613
f 2601 2602 2613
f 2613 2602 2614
f 2602 2603 2614
f 2614 2603 2615
f 2603 2604 2615
f 2615 2604 2616
f 2604 2605 2616
f 2616 2605 2617
f 2605 2606 2617
f 2617 2606 2618
f 2606 2607 2618
f 2618 2607 2619
f 2607 2608 2619
f 2619 2608 2620
f 2608 2609 2620
f 2620 2609 2621
f 2609 2610 2621
f 2621 2610 2622
f 2610 2611 2622
f 2622 2611 2623
f 2611 2600 2623
f 2623 2600 2612
f 2612 2613 2624
f 2624 2613 2625
f 2613 2614 2625
f 2625 2614 2626
f 2614 2615 2626
f 2626 2615 2627
f 2615 2616 2627
f 2627 2616 2628
f 2616 2617 2628
f 2628 2617 2629
f 2617 2618 2629
f 2629 2618 2630
f 2618 2619 2630
f 2630 2619 2631
f 2619 2620 2631
f 2631 2620 2632
f 2620 2621 2632
f 2632 2621 2633
f 2621 2622 2633
f 2633 2622 2634
f 2622 2623 2634
f 2634 2623 2635
f 2623 2612 2635
f 2635 2612 2624
f 2624 2625 2636
f 2636 2625 2637
f 2625 2626 2637
f 2637 2626 2638
f 2626 2627 2638
f 2638 2627 2639
f 2627 2628 2639
f 2639 2628 2640
f 2628 2629 2640
f 2640 2629 2641
f 2629 2630 2641
f 2641 2630 2642
f 2630 2631 2642
f 2642 2631 2643
f 2631 2632 2643
f 2643 2632 2644
f 2632 2633 2644
f 2644 2633 2645
f 2633 2634 2645
f 2645 2634 2646
f 2634 2635 2646
f 2646 2635 2647
f 2635 2624 2647
f 2647 2624 2636
f 2636 2637 2648
f 2648 2637 2649
f 2637 2638 2649
f 2649 2638 2650
f 2638 2639 2650
f 2650 2639 2651
f 2639 2640 2651
f 2651 2640 2652
f 2640 2641 2652
f 2652 2641 2653
f 2641 2642 2653
f 2653 2642 2654
f 2642 2643 2654
f 2654 2643 2655
f 2643 2644 2655
f 2655 2644 2656
f 2644 2645 2656
f 2656 2645 2657
f 2645 2646 2657
f 2657 2646 2658
f 2646 2647 2658
f 2658 2647 2659
f 2647 2636 2659
f 2659 2636 2648
f 2648 2649 2660
f 2660 2649 2661
f 2649 2650 2661
f 2661 2650 2662
f 2650 2651 2662
f 2662 2651 2663
f 2651 2652 2663
f 2663 2652 2664
f 2652 2653 2664
f 2664 2653 2665
f 2653 2654 2665
f 2665 2654 2666
f 2654 2655 2666
f 2666 2655 2667
f 2655 2656 2667
f 2667 2656 2668
f 2656 2657 2668
f 2668 2657 2669
f 2657 2658 2669
f 2669 2658 2670
f 2658 2659 2670
f 2670 2659 2671
f 2659 2648 2671
f 2671 2648 2660
f 2660 2661 2672
f 2672 2661 2673
f 2661 2662 2673
f 2673 2662 2674
f 2662 2663 2674
f 2674 2663 2675
f 2663 2664 2675
f 2675 2664 2676
f 2664 2665 2676
f 2676 2665 2677
f 2665 2666 2677
f 2677 2666 2678
f 2666 2667 2678
f 2678 2667 2679
f 2667 2668 2679
f 2679 2668 2680
f 2668 2669 2680
f 2680 2669 2681
f 2669 2670 2681
f 2681 2670 2682
f 2670 2671 2682
f 2682 2671 2683
f 2671 2660 2683
f 2683 2660 2672
f 2672 2673 2684
f 2684 2673 2685
f 2673 2674 2685
f 2685 2674 2686
f 2674 2675 2686
f 2686 2675 2687
f 2675 2676 2687
f 2687 2676 2688
f 2676 2677 2688
f 2688 2677 2689
f 2677 2678 2689
f 2689 2678 2690
f 2678 2679 2690
f 2690 2679 2691
f 2679 2680 2691
f 2691 2680 2692
f 2680 2681 2692
f 2692 2681 2693
f 2681 2682 2693
f 2693 2682 2694
f 2682 2683 2694
f 2694 2683 2695
f 2683 2672 2695
f 2695 2672 2684
f 2684 2685 2696
f 2696 2685 2697
f 2685 2686 2697
f 2697 2686 2698
f 2686 2687 2698
f 2698 2687 2699
f 2687 2688 2699
f 2699 2688 2700
f 2688 2689 2700
f 2700 2689 2701
f 2689 2690 2701
f 2701 2690 2702
f 2690 2691 2702
f 2702 2691 2703
f 2691 2692 2703
f 2703 2692 2704
f 2692 2693 2704
f 2704 2693 2705
f 2693 2694 2705
f 2705 2694 2706
f 2694 2695 2706
f 2706 2695 2707
f 2695 2684 2707
f 2707 2684 2696
f 2696 2697 2708
f 2708 2697 2709
f 2697 2698 2709
f 2709 2698 2710
f 2698 2699 2710
f 2710 2699 2711
f 2699 2700 2711
f 2711 2700 2712
f 2700 2701 2712
f 2712 2701 2713
f 2701 2702 2713
f 2713 2702 2714
f 2702 2703 2714
f 2714 2703 2715
f 2703 2704 2715
f 2715 2704 2716
f 2704 2705 2716
f 2716 2705 2717
f 2705 2706 2717
f 2717 2706 2718
f 2706 2707 2718
f 2718 2707 2719
f 2707 2696 2719
f 2719 2696 2708
f 2708 2709 2720
f 2720 2709 2721
f 2709 2710 2721
f 2721 2710 2722
f 2710 2711 2722
f 2722 2711 2723
f 2711 2712 2723
f 2723 2712 2724
f 2712 2713 2724
f 2724 2713 2725
f 2713 2714 2725
f 2725 2714 2726
f 2714 2715 2726
f 2726 2715 2727
f 2715 2716 2727
f 2727 2716 2728
f 2716 2717 2728
f 2728 2717 2729
f 2717 2718 2729
f 2729 2718 2730
f 2718 2719 2730
f 2730 2719 2731
f 2719 2708 2731
f 2731 2708 2720
f 2720 2721 2732
f 2732 2721 2733
f 2721 2722 2733
f 2733 2722 2734
f 2722 2723 2734
f 2734 2723 2735
f 2723 2724 2735
f 2735 2724 2736
f 2724 2725 2736
f 2736 2725 2737
f 2725 2726 2737
f 2737 2726 2738
f 2726 2727 2738
f 2738 2727 2739
f 2727 2728 2739
f 2739 2728 2740
f 2728 2729 2740
f 2740 2729 2741
f 2729 2730 2741
f 2741 2730 2742
f 2730 2731 2742
f 2742 2731 2743
f 2731 2720 2743
f 2743 2720 2732
f 2732 2733 2744
f 2744 2733 2745
f 2733 2734 2745
f 2745 2734 2746
f 2734 2735 2746
f 2746 2735 2747
f 2735 2736 2747
f 2747 2736 2748
f 2736 2737 2748
f 2748 2737 2749
f 2737 2738 2749
f 2749 2738 2750
f 2738 2739 2750
f 2750 2739 2751
f 2739 2740 2751
f 2751 2740 2752
f 2740 2741 2752
f 2752 2741 2753
f 2741 2742 2753
f 2753 2742 2754
f 2742 2743 2754
f 2754 2743 2755
f 2743 2732 2755
f 2755 2732 2744
f 2744 2745 2756
f 2756 2745 2757
f 2745 2746 2757
f 2757 2746 2758
f 2746 2747 2758
f 2758 2747 2759
f 2747 2748 2759
f 2759 2748 2760
f 2748 2749 2760
f 2760 2749 2761
f 2749 2750 2761
f 2761 2750 2762
f 2750 2751 2762
f 2762 2751 2763
f 2751 2752 2763
f 2763 2752 2764
f 2752 2753 2764
f 2764 2753 2765
f 2753 2754 2765
f 2765 2754 2766
f 2754 2755 2766
f 2766 2755 2767
f 2755 2744 2767
f 2767 2744 2756
f 2756 2757 2768
f 2768 2757 2769
f 2757 2758 2769
f 2769 2758 2770
f 2758 2759 2770
f 2770 2759 2771
f 2759 2760 2771
f 2771 2760 2772
f 2760 2761 2772
f 2772 2761 2773
f 2761 2762 2773
f 2773 2762 2774
f 2762 2763 2774
f 2774 2763 2775
f 2763 2764 2775
f 2775 2764 2776
f 2764 2765 2776
f 2776 2765 2777
f 2765 2766 2777
f 2777 2766 2778
f 2766 2767 2778
f 2778 2767 2779
f 2767 2756 2779
f 2779 2756 2768
f 2768 2769 2780
f 2780 2769 2781
f 2769 2770 2781
f 2781 2770 2782
f 2770 2771 2782
f 2782 2771 2783
f 2771 2772 2783
f 2783 2772 2784
f 2772 2773 2784
f 2784 2773 2785
f 2773 2774 2785
f 2785 2774 2786
f 2774 2775 2786
f 2786 2775 2787
f 2775 2776 2787
f 2787 2776 2788
f 2776 2777 2788
f 2788 2777 2789
f 2777 2778 2789
f 2789 2778 2790
f 2778 2779 2790
f 2790 2779 2791
f 2779 2768 2791
f 2791 2768 2780
f 2780 2781 2792
f 2792 2781 2793
f 2781 2782 2793
f 2793 2782 2794
f 2782 2783 2794
f 2794 2783 2795
f 2783 2784 2795
f 2795 2784 2796
f 2784 2785 2796
f 2796 2785 2797
f 2785 2786 2797
f 2797 2786 2798
f 2786 2787 2798
f 2798 2787 2799
f 2787 2788 2799
f 2799 2788 2800
f 2788 2789 2800
f 2800 2789 2801
f 2789 2790 2801
f 2801 2790 2802
f 2790 2791 2802
f 2802 2791 2803
f 2791 2780 2803
f 2803 2780 2792
f 2792 2793 2804
f 2804 2793 2805
f 2793 2794 2805
f 2805 2794 2806
f 2794 2795 2806
f 2806 2795 2807
f 2795 2796 2807
f 2807 2796 2808
f 2796 2797 2808
f 2808 2797 2809
f 2797 2798 2809
f 2809 2798 2810
f 2798 2799 2810
f 2810 2799 2811
f 2799 2800 2811
f 2811 2800 2812
f 2800 2801 2812
f 2812 2801 2813
f 2801 2802 2813
f 2813 2802 2814
f 2802 2803 2814
f 2814 2803 2815
f 2803 2792 2815
f 2815 2792 2804
f 2804 2805 2816
f 2816 2805 2817
f 2805 2806 2817
f 2817 2806 2818
f 2806 2807 2818
f 2818 2807 2819
f 2807 2808 2819
f 2819 2808 2820
f 2808 2809 2820
f 2820 2809 2821
f 2809 2810 2821
f 2821 2810 2822
f 2810 2811 2822
f 2822 2811 2823
f 2811 2812 2823
f 2823 2812 2824
f 2812 2813 2824
f 2824 2813 2825
f 2813 2814 2825
f 2825 2814 2826
f 2814 2815 2826
f 2826 2815 2827
f 2815 2804 2827
f 2827 2804 2816
f 2816 2817 2828
f 2828 2817 2829
f 2817 2818 2829
f 2829 2818 2830
f 2818 2819 2830
f 2830 2819 2831
f 2819 2820 2831
f 2831 2820 2832
f 2820 2821 2832
f 2832 2821 2833
f 2821 2822 2833
f 2833 2822 2834
f 2822 2823 2834
f 2834 2823 2835
f 2823 2824 2835
f 2835 2824 2836
f 2824 2825 2836
f 2836 2825 2837
f 2825 2826 2837
f 2837 2826 2838
f 2826 2827 2838
f 2838 2827 2839
f 2827 2816 2839
f 2839 2816 2828
f 2828 2829 2840
f 2840 2829 2841
f 2829 2830 2841
f 2841 2830 2842
f 2830 2831 2842
f 2842 2831 2843
f 2831 2832 2843
f 2843 2832 2844
f 2832 2833 2844
f 2844 2833 2845
f 2833 2834 2845
f 2845 2834 2846
f 2834 2835 2846
f 2846 2835 2847
f 2835 2836 2847
f 2847 2836 2848
f 2836 2837 2848
f 2848 2837 2849
f 2837 2838 2849
f 2849 2838 2850
f 2838 2839 2850
f 2850 2839 2851
f 2839 2828 2851
f 2851 2828 2840
f 2840 2841 2852
f 2852 2841 2853
f 2841 2842 2853
f 2853 2842 2854
f 2842 2843 2854
f 2854 2843 2855
f 2843 2844 2855
f 2855 2844 2856
f 2844 2845 2856
f 2856 2845 2857
f 2845 2846 2857
f 2857 2846 2858
f 2846 2847 2858
f 2858 2847 2859
f 2847 2848 2859
f 2859 2848 2860
f 2848 2849 2860
f 2860 2849 2861
f 2849 2850 2861
f 2861 2850 2862
f 2850 2851 2862
f 2862 2851 2863
f 2851 2840 2863
f 2863 2840 2852
f 2852 2853 2864
f 2864 2853 2865
f 2853 2854 2865
f 2865 2854 2866
f 2854 2855 2866
f 2866 2855 2867
f 2855 2856 2867
f 2867 2856 2868
f 2856 2857 2868
f 2868 2857 2869
f 2857 2858 2869
f 2869 2858 2870
f 2858 2859 2870
f 2870 2859 2871
f 2859 2860 2871
f 2871 2860 2872
f 2860 2861 2872
f 2872 2861 2873
f 2861 2862 2873
f 2873 2862 2874
f 2862 2863 2874
f 2874 2863 2875
f 2863 2852 2875
f 2875 2852 2864
f 2864 2865 2876
f 2876 2865 2877
f 2865 2866 2877
f 2877 2866 2878
f 2866 2867 2878
f 2878 2867 2879
f 2867 2868 2879
f 2879 2868 2880
f 2868 2869 2880
f 2880 2869 2881
f 2869 2870 2881
f 2881 2870 2882
f 2870 2871 2882
f 2882 2871 2883
f 2871 2872 2883
f 2883 2872 2884
f 2872 2873 2884
f 2884 2873 2885
f 2873 2874 2885
f 2885 2874 2886
f 2874 2875 2886
f 2886 2875 2887
f 2875 2864 2887
f 2887 2864 2876
f 2876 2877 2888
f 2888 2877 2889
f 2877 2878 2889
f 2889 2878 2890
f 2878 2879 2890
f 2890 2879 2891
f 2879 2880 2891
f 2891 2880 2892
f 2880 2881 2892
f 2892 2881 2893
f 2881 2882 2893
f 2893 2882 2894
f 2882 2883 2894
f 2894 2883 2895
f 2883 2884 2895
f 2895 2884 2896
f 2884 2885 2896
f 2896 2885 2897
f 2885 2886 2897
f 2897 2886 2898
f 2886 2887 2898
f 2898 2887 2899
f 2887 2876 2899
f 2899 2876 2888
f 2888 2889 2900
f 2900 2889 2901
f 2889 2890 2901
f 2901 2890 2902
f 2890 2891 2902
f 2902 2891 2903
f 2891 2892 2903
f 2903 2892 2904
f 2892 2893 2904
f 2904 2893 2905
f 2893 2894 2905
f 2905 2894 2906
f 2894 2895 2906
f 2906 2895 2907
f 2895 2896 2907
f 2907 2896 2908
f 2896 2897 2908
f 2908 2897 2909
f 2897 2898 2909
f 2909 2898 2910
f 2898 2899 2910
f 2910 2899 2911
f 2899 2888 2911
f 2911 2888 2900
f 2900 2901 2912
f 2912 2901 2913
f 2901 2902 2913
f 2913 2902 2914
f 2902 2903 2914
f 2914 2903 2915
f 2903 2904 2915
f 2915 2904 2916
f 2904 2905 2916
f 2916 2905 2917
f 2905 2906 2917
f 2917 2906 2918
f 2906 2907 2918
f 2918 2907 2919
f 2907 2908 2919
f 2919 2908 2920
f 2908 2909 2920
f 2920 2909 2921
f 2909 2910 2921
f 2921 2910 2922
f 2910 2911 2922
f 2922 2911 2923
f 2911 2900 2923
f 2923 2900 2912
f 2912 2913 2924
f 2924 2913 2925
f 2913 2914 2925
f 2925 2914 2926
f 2914 2915 2926
f 2926 2915 2927
f 2915 2916 2927
f 2927 2916 2928
f 2916 2917 2928
f 2928 2917 2929
f 2917 2918 2929
f 2929 2918 2930
f 2918 2919 2930
f 2930 2919 2931
f 2919 2920 2931
f 2931 2920 2932
f 2920 2921 2932
f 2932 2921 2933
f 2921 2922 2933
f 2933 2922 2934
f 2922 2923 2934
f 2934 2923 2935
f 2923 2912 2935
f 2935 2912 2924
f 2924 2925 2936
f 2936 2925 2937
f 2925 2926 2937
f 2937 2926 2938
f 2926 2927 2938
f 2938 2927 2939
f 2927 2928 2939
f 2939 2928 2940
f 2928 2929 2940
f 2940 2929 2941
f 2929 2930 2941
f 2941 2930 2942
f 2930 2931 2942
f 2942 2931 2943
f 2931 2932 2943
f 2943 2932 2944
f 2932 2933 2944
f 2944 2933 2945
f 2933 2934 2945
f 2945 2934 2946
f 2934 2935 2946
f 2946 2935 2947
f 2935 2924 2947
f 2947 2924 2936
f 2936 2937 2948
f 2948 2937 2949
f 2937 2938 2949
f 2949 2938 2950
f 2938 2939 2950
f 2950 2939 2951
f 2939 2940 2951
f 2951 2940 2952
f 2940 2941 2952
f 2952 2941 2953
f 2941 2942 2953
f 2953 2942 2954
f 2942 2943 2954
f 2954 2943 2955
f 2943 2944 2955
f 2955 2944 2956
f 2944 2945 2956
f 2956 2945 2957
f 2945 2946 2957
f 2957 2946 2958
f 2946 2947 2958
f 2958 2947 2959
f 2947 2936 2959
f 2959 2936 2948
f 2948 2949 2960
f 2960 2949 2961
f 2949 2950 2961
f 2961 2950 2962
f 2950 2951 2962
f 2962 2951 2963
f 2951 2952 2963
f 2963 2952 2964
f 2952 2953 2964
f 2964 2953 2965
f 2953 2954 2965
f 2965 2954 2966
f 2954 2955 2966
f 2966 2955 2967
f 2955 2956 2967
f 2967 2956 2968
f 2956 2957 2968
f 2968 2957 2969
f 2957 2958 2969
f 2969 2958 2970
f 2958 2959 2970
f 2970 2959 2971
f 2959 2948 2971
f 2971 2948 2960
f 2960 2961 2972
f 2972 2961 2973
f 2961 2962 2973
f 2973 2962 2974
f 2962 2963 2974
f 2974 2963 2975
f 2963 2964 2975
f 2975 2964 2976
f 2964 2965 2976
f 2976 2965 2977
f 2965 2966 2977
f 2977 2966 2978
f 2966 2967 2978
f 2978 2967 2979
f 2967 2968 2979
f 2979 2968 2980
f 2968 2969 2980
f 2980 2969 2981
f 2969 2970 2981
f 2981 2970 2982
f 2970 2971 2982
f 2982 2971 2983
f 2971 2960 2983
f 2983 2960 2972
f 2972 2973 2984
f 2984 2973 2985
f 2973 2974 2985
f 2985 2974 2986
f 2974 2975 2986
f 2986 2975 2987
f 2975 2976 2987
f 2987 2976 2988
f 2976 2977 2988
f 2988 2977 2989
f 2977 2978 2989
f 2989 2978 2990
f 2978 2979 2990
f 2990 2979 2991
f 2979 2980 2991
f 2991 2980 2992
f 2980 2981 2992
f 2992 2981 2993
f 2981 2982 2993
f 2993 2982 2994
f 2982 2983 2994
f 2994 2983 2995
f 2983 2972 2995
f 2995 2972 2984
f 2984 2985 2996
f 2996 2985 2997
f 2985 2986 2997
f 2997 2986 2998
f 2986 2987 2998
f 2998 2987 2999
f 2987 2988 2999
f 2999 2988 3000
f 2988 2989 3000
f 3000 2989 3001
f 2989 2990 3001
f 3001 2990 3002
f 2990 2991 3002
f 3002 2991 3003
f 2991 2992 3003
f 3003 2992 3004
f 2992 2993 3004
f 3004 2993 3005
f 2993 2994 3005
f 3005 2994 3006
f 2994 2995 3006
f 3006 2995 3007
f 2995 2984 3007
f 3007 2984 2996
f 2996 2997 3008
f 3008 2997 3009
f 2997 2998 3009
f 3009 2998 3010
f 2998 2999 3010
f 3010 2999 3011
f 2999 3000 3011
f 3011 3000 3012
f 3000 3001 3012
f 3012 3001 3013
f 3001 3002 3013
f 3013 3002 3014
f 3002 3003 3014
f 3014 3003 3015
f 3003 3004 3015
f 3015 3004 3016
f 3004 3005 3016
f 3016 3005 3017
f 3005 3006 3017
f 3017 3006 3018
f 3006 3007 3018
f 3018 3007 3019
f 3007 2996 3019
f 3019 2996 3008
f 3008 3009 3020
f 3020 3009 3021
f 3009 3010 3021
f 3021 3010 3022
f 3010 3011 3022
f 3022 3011 3023
f 3011 3012 3023
f 3023 3012 3024
f 3012 3013 3024
f 3024 3013 3025
f 3013 3014 3025
f 3025 3014 3026
f 3014 3015 3026
f 3026 3015 3027
f 3015 3016 3027
f 3027 3016 3028
f 3016 3017 3028
f 3028 3017 3029
f 3017 3018 3029
f 3029 3018 3030
f 3018 3019 3030
f 3030 3019 3031
f 3019 3008 3031
f 3031 3008 3020
f 3020 3021 3032
f 3032 3021 3033
f 3021 3022 3033
f 3033 3022 3034
f 3022 3023 3034
f 3034 3023 3035
f 3023 3024 3035
f 3035 3024 3036
f 3024 3025 3036
f 3036 3025 3037
f 3025 3026 3037
f 3037 3026 3038
f 3026 3027 3038
f 3038 3027 3039
f 3027 3028 3039
f 3039 3028 3040
f 3028 3029 3040
f 3040 3029 3041
f 3029 3030 3041
f 3041 3030 3042
f 3030 3031 3042
f 3042 3031 3043
f 3031 3020 3043
f 3043 3020 3032
f 3032 3033 3044
f 3044 3033 3045
f 3033 3034 3045
f 3045 3034 3046
f 3034 3035 3046
f 3046 3035 3047
f 3035 3036 3047
f 3047 3036 3048
f 3036 3037 3048
f 3048 3037 3049
f 3037 3038 3049
f 3049 3038 3050
f 3038 3039 3050
f 3050 3039 3051
f 3039 3040 3051
f 3051 3040 3052
f 3040 3041 3052
f 3052 3041 3053
f 3041 3042 3053
f 3053 3042 3054
f 3042 3043 3054
f 3054 3043 3055
f 3043 3032 3055
f 3055 3032 3044
f 3044 3045 3056
f 3056 3045 3057
f 3045 3046 3057
f 3057 3046 3058
f 3046 3047 3058
f 3058 3047 3059
f 3047 3048 3059
f 3059 3048 3060
f 3048 3049 3060
f 3060 3049 3061
f 3049 3050 3061
f 3061 3050 3062
f 3050 3051 3062
f 3062 3051 3063
f 3051 3052 3063
f 3063 3052 3064
f 3052 3053 3064
f 3064 3053 3065
f 3053 3054 3065
f 3065 3054 3066
f 3054 3055 3066
f 3066 3055 3067
f 3055 3044 3067
f 3067 3044 3056
f 3056 3057 3068
f 3068 3057 3069
f 3057 3058 3069
f 3069 3058 3070
f 3058 3059 3070
f 3070 3059 3071
f 3059 3060 3071
f 3071 3060 3072
f 3060 3061 3072
f 3072 3061 3073
f 3061 3062 3073
f 3073 3062 3074
f 3062 3063 3074
f 3074 3063 3075
f 3063 3064 3075
f 3075 3064 3076
f 3064 3065 3076
f 3076 3065 3077
f 3065 3066 3077
f 3077 3066 3078
f 3066 3067 3078
f 3078 3067 3079
f 3067 3056 3079
f 3079 3056 3068
f 3068 3069 3080
f 3080 3069 3081
f 3069 3070 3081
f 3081 3070 3082
f 3070 3071 3082
f 3082 3071 3083
f 3071 3072 3083
f 3083 3072 3084
f 3072 3073 3084
f 3084 3073 3085
f 3073 3074 3085
f 3085 3074 3086
f 3074 3075 3086
f 3086 3075 3087
f 3075 3076 3087
f 3087 3076 3088
f 3076 3077 3088
f 3088 3077 3089
f 3077 3078 3089
f 3089 3078 3090
f 3078 3079 3090
f 3090 3079 3091
f 3079 3068 3091
f 3091 3068 3080
f 3080 3081 3092
f 3092 3081 3093
f 3081 3082 3093
f 3093 3082 3094
f 3082 3083 3094
f 3094 3083 3095
f 3083 3084 3095
f 3095 3084 3096
f 3084 3085 3096
f 3096 3085 3097
f 3085 3086 3097
f 3097 3086 3098
f 3086 3087 3098
f 3098 3087 3099
f 3087 3088 3099
f 3099 3088 3100
f 3088 3089 3100
f 3100 3089 3101
f 3089 3090 3101
f 3101 3090 3102
f 3090 3091 3102
f 3102 3091 3103
f 3091 3080 3103
f 3103 3080 3092
f 3092 3093 3104
f 3104 3093 3105
f 3093 3094 3105
f 3105 3094 3106
f 3094 3095 3106
f 3106 3095 3107
f 3095 3096 3107
f 3107 3096 3108
f 3096 3097 3108
f 3108 3097 3109
f 3097 3098 3109
f 3109 3098 3110
f 3098 3099 3110
f 3110 3099 3111
f 3099 3100 3111
f 3111 3100 3112
f 3100 3101 3112
f 3112 3101 3113
f 3101 3102 3113
f 3113 3102 3114
f 3102 3103 3114
f 3114 3103 3115
f 3103 3092 3115
f 3115 3092 3104
f 3104 3105 3116
f 3116 3105 3117
f 3105 3106 3117
f 3117 3106 3118
f 3106 3107 3118
f 3118 3107 3119
f 3107 3108 3119
f 3119 3108 3120
f 3108 3109 3120
f 3120 3109 3121
f 3109 3110 3121
f 3121 3110 3122
f 3110 3111 3122
f 3122 3111 3123
f 3111 3112 3123
f 3123 3112 3124
f 3112 3113 3124
f 3124 3113 3125
f 3113 3114 3125
f 3125 3114 3126
f 3114 3115 3126
f 3126 3115 3127
f 3115 3104 3127
f 3127 3104 3116
f 3116 3117 3128
f 3128 3117 3129
f 3117 3118 3129
f 3129 3118 3130
f 3118 3119 3130
f 3130 3119 3131
f 3119 3120 3131
f 3131 3120 3132
f 3120 3121 3132
f 3132 3121 3133
f 3121 3122 3133
f 3133 3122 3134
f 3122 3123 3134
f 3134 3123 3135
f 3123 3124 3135
f 3135 3124 3136
f 3124 3125 3136
f 3136 3125 3137
f 3125 3126 3137
f 3137 3126 3138
f 3126 3127 3138
f 3138 3127 3139
f 3127 3116 3139
f 3139 3116 3128
f 3128 3129 3140
f 3140 3129 3141
f 3129 3130 3141
f 3141 3130 3142
f 3130 3131 3142
f 3142 3131 3143
f 3131 3132 3143
f 3143 3132 3144
f 3132 3133 3144
f 3144 3133 3145
f 3133 3134 3145
f 3145 3134 3146
f 3134 3135 3146
f 3146 3135 3147
f 3135 3136 3147
f 3147 3136 3148
f 3136 3137 3148
f 3148 3137 3149
f 3137 3138 3149
f 3149 3138 3150
f 3138 3139 3150
f 3150 3139 3151
f 3139 3128 3151
f 3151 3128 3140
f 3140 3141 3152
f 3152 3141 3152
f 3141 3142 3152
f 3152 3142 3152
f 3142 3143 3152
f 3152 3143 3152
f 3143 3144 3152
f 3152 3144 3152
f 3144 3145 3152
f 3152 3145 3152
f 3145 3146 3152
f 3152 3146 3152
f 3146 3147 3152
f 3152 3147 3152
f 3147 3148 3152
f 3152 3148 3152
f 3148 3149 3152
f 3152 3149 3152
f 3149 3150 3152
f 3152 3150 3152
f 3150 3151 3152
f 3152 3151 3152
f 3151 3140 3152
f 3152 3140 3152
f 3152 3152 3152
f 3152 3152 3152
f 3152 3152 3152
f 3152 3152 3152
f 3152 3152 3152
f 3152 3152 3152
f 3152 3152 3152
f 3152 3152 3152
f 3152 3152 3152
f 3152 3152 3152
f 3152 3152 3152
f 3152 3152 3152
f 3152 3152 3152
f 3152 3152 3152
f 3152 3152 3152
f 3152 3152 3152
f 3152 3152 3152
f 3152 3152 3152
f 3152 3152 3152
f 3152 3152 3152
f 3152 3152 3152
f 3152 3152 3152
f 3152 3152 3152
f 3152 3152 3152

g Path_(17)
v 97.70983 170.5056 63.975914
v 97.70983 170.11632 63.975914
v 97.70983 170.16847 63.781273
v 97.70983 170.31096 63.638783
v 97.70983 170.5056 63.58663
v 97.70983 170.70024 63.638783
v 97.70983 170.84273 63.781273
v 97.70983 170.89488 63.975914
v 97.70983 170.84273 64.170555
v 97.70983 170.70024 64.31304
v 97.70983 170.5056 64.3652
v 97.70983 170.31096 64.31304
v 97.70983 170.16847 64.170555
v 98.218185 170.11804 64.011894
v 98.21872 170.15198 63.813267
v 98.22074 170.28065 63.65822
v 98.22372 170.46962 63.588295
v 98.22684 170.66823 63.622234
v 98.22928 170.82326 63.750942
v 98.23038 170.89317 63.93993
v 98.22984 170.85924 64.13856
v 98.22782 170.73055 64.29361
v 98.224846 170.54158 64.363525
v 98.221725 170.34297 64.32959
v 98.219284 170.18794 64.20088
v 98.64183 170.11572 63.94156
v 98.641754 170.19508 63.753174
v 98.667595 170.35332 63.62679
v 98.712425 170.548 63.596264
v 98.76424 170.72702 63.66978
v 98.80914 170.84235 63.827637
v 98.83512 170.86313 64.027534
v 98.8352 170.78375 64.21592
v 98.80936 170.62553 64.34231
v 98.76453 170.43083 64.37283
v 98.712715 170.25183 64.29932
v 98.66781 170.13649 64.14146
v 99.151566 169.92181 64.2906
v 99.00263 169.93088 64.17278
v 98.90445 170.03055 64.010155
v 98.88335 170.19414 63.846294
v 98.944954 170.3778 63.725117
v 99.072784 170.53233 63.67908
v 99.232574 170.61632 63.720528
v 99.38151 170.60725 63.83835
v 99.47969 170.50758 64.00098
v 99.5008 170.344 64.16483
v 99.439186 170.16034 64.28601
v 99.311356 170.00581 64.33205
v 99.44014 169.82373 63.525307
v 99.25309 169.7606 63.485195
v 99.06719 169.79802 63.416733
v 98.93226 169.92595 63.338272
v 98.88445 170.11012 63.270832
v 98.93657 170.30116 63.232483
v 99.07466 170.4479 63.2335
v 99.26171 170.51103 63.273617
v 99.44761 170.47362 63.342075
v 99.58254 170.34569 63.42054
v 99.63035 170.16151 63.48798
v 99.57823 169.97047 63.52633
v 99.61034 169.7242 63.172565
v 99.48283 169.63315 63.04585
v 99.355316 169.64229 62.890087
v 99.26197 169.74916 62.74701
v 99.2278 169.92513 62.65496
v 99.26197 170.12303 62.638596
v 99.355316 170.28987 62.70231
v 99.48283 170.38092 62.82902
v 99.61034 170.37178 62.984787
v 99.70368 170.26491 63.12786
v 99.737854 170.08894 63.219913
v 99.70368 169.89102 63.236275
v 99.97253 169.96312 62.78602
usemtl mat_5
s 1
f 3153 3153 3154
f 3154 3153 3155
f 3153 3153 3155
f 3155 3153 3156
f 3153 3153 3156
f 3156 3153 3157
f 3153 3153 3157
f 3157 3153 3158
f 3153 3153 3158
f 3158 3153 3159
f 3153 3153 3159
f 3159 3153 3160
f 3153 3153 3160
f 3160 3153 3161
f 3153 3153 3161
f 3161 3153 3162
f 3153 3153 3162
f 3162 3153 3163
f 3153 3153 3163
f 3163 3153 3164
f 3153 3153 3164
f 3164 3153 3165
f 3153 3153 3165
f 3165 3153 3154
f 3154 3155 3166
f 3166 3155 3167
f 3155 3156 3167
f 3167 3156 3168
f 3156 3157 3168
f 3168 3157 3169
f 3157 3158 3169
f 3169 3158 3170
f 3158 3159 3170
f 3170 3159 3171
f 3159 3160 3171
f 3171 3160 3172
f 3160 3161 3172
f 3172 3161 3173
f 3161 3162 3173
f 3173 3162 3174
f 3162 3163 3174
f 3174 3163 3175
f 3163 3164 3175
f 3175 3164 3176
f 3164 3165 3176
f 3176 3165 3177
f 3165 3154 3177
f 3177 3154 3166
f 3166 3167 3178
f 3178 3167 3179
f 3167 3168 3179
f 3179 3168 3180
f 3168 3169 3180
f 3180 3169 3181
f 3169 3170 3181
f 3181 3170 3182
f 3170 3171 3182
f 3182 3171 3183
f 3171 3172 3183
f 3183 3172 3184
f 3172 3173 3184
f 3184 3173 3185
f 3173 3174 3185
f 3185 3174 3186
f 3174 3175 3186
f 3186 3175 3187
f 3175 3176 3187
f 3187 3176 3188
f 3176 3177 3188
f 3188 3177 3189
f 3177 3166 3189
f 3189 3166 3178
f 3178 3179 3190
f 3190 3179 3191
f 3179 3180 3191
f 3191 3180 3192
f 3180 3181 3192
f 3192 3181 3193
f 3181 3182 3193
f 3193 3182 3194
f 3182 3183 3194
f 3194 3183 3195
f 3183 3184 3195
f 3195 3184 3196
f 3184 3185 3196
f 3196 3185 3197
f 3185 3186 3197
f 3197 3186 3198
f 3186 3187 3198
f 3198 3187 3199
f 3187 3188 3199
f 3199 3188 3200
f 3188 3189 3200
f 3200 3189 3201
f 3189 3178 3201
f 3201 3178 3190
f 3190 3191 3202
f 3202 3191 3203
f 3191 3192 3203
f 3203 3192 3204
f 3192 3193 3204
f 3204 3193 3205
f 3193 3194 3205
f 3205 3194 3206
f 3194 3195 3206
f 3206 3195 3207
f 3195 3196 3207
f 3207 3196 3208
f 3196 3197 3208
f 3208 3197 3209
f 3197 3198 3209
f 3209 3198 3210
f 3198 3199 3210
f 3210 3199 3211
f 3199 3200 3211
f 3211 3200 3212
f 3200 3201 3212
f 3212 3201 3213
f 3201 3190 3213
f 3213 3190 3202
f 3202 3203 3214
f 3214 3203 3215
f 3203 3204 3215
f 3215 3204 3216
f 3204 3205 3216
f 3216 3205 3217
f 3205 3206 3217
f 3217 3206 3218
f 3206 3207 3218
f 3218 3207 3219
f 3207 3208 3219
f 3219 3208 3220
f 3208 3209 3220
f 3220 3209 3221
f 3209 3210 3221
f 3221 3210 3222
f 3210 3211 3222
f 3222 3211 3223
f 3211 3212 3223
f 3223 3212 3224
f 3212 3213 3224
f 3224 3213 3225
f 3213 3202 3225
f 3225 3202 3214
f 3214 3215 3226
f 3226 3215 3226
f 3215 3216 3226
f 3226 3216 3226
f 3216 3217 3226
f 3226 3217 3226
f 3217 3218 3226
f 3226 3218 3226
f 3218 3219 3226
f 3226 3219 3226
f 3219 3220 3226
f 3226 3220 3226
f 3220 3221 3226
f 3226 3221 3226
f 3221 3222 3226
f 3226 3222 3226
f 3222 3223 3226
f 3226 3223 3226
f 3223 3224 3226
f 3226 3224 3226
f 3224 3225 3226
f 3226 3225 3226
f 3225 3214 3226
f 3226 3214 3226
f 3226 3226 3226
f 3226 3226 3226
f 3226 3226 3226
f 3226 3226 3226
f 3226 3226 3226
f 3226 3226 3226
f 3226 3226 3226
f 3226 3226 3226
f 3226 3226 3226
f 3226 3226 3226
f 3226 3226 3226
f 3226 3226 3226
f 3226 3226 3226
f 3226 3226 3226
f 3226 3226 3226
f 3226 3226 3226
f 3226 3226 3226
f 3226 3226 3226
f 3226 3226 3226
f 3226 3226 3226
f 3226 3226 3226
f 3226 3226 3226
f 3226 3226 3226
f 3226 3226 3226

g Path_(11)
v 76.29931 148.90044 50.6476
v 76.2535 148.51385 50.6476
v 76.25964 148.56566 50.452957
v 76.276405 148.70715 50.31047
v 76.29931 148.90044 50.258316
v 76.32221 149.09373 50.31047
v 76.33898 149.23523 50.452957
v 76.345116 149.28702 50.6476
v 76.33898 149.23523 50.84224
v 76.32221 149.09373 50.984726
v 76.29931 148.90044 51.03688
v 76.276405 148.70715 50.984726
v 76.25964 148.56566 50.84224
v 76.76357 148.46382 50.6476
v 76.7814 148.51283 50.452957
v 76.83009 148.64674 50.31047
v 76.89661 148.82967 50.258316
v 76.96313 149.01259 50.31047
v 77.01182 149.1465 50.452957
v 77.02964 149.19551 50.6476
v 77.01182 149.1465 50.84224
v 76.96313 149.01259 50.984726
v 76.89661 148.82967 51.03688
v 76.83009 148.64674 50.984726
v 76.7814 148.51283 50.84224
v 77.224304 148.15843 50.70991
v 77.23359 148.1765 50.509434
v 77.28743 148.28133 50.345974
v 77.37138 148.44481 50.263336
v 77.462975 148.62315 50.283657
v 77.53765 148.76855 50.4015
v 77.5754 148.84206 50.58528
v 77.56612 148.82399 50.785763
v 77.51228 148.71916 50.94922
v 77.42832 148.55568 51.03186
v 77.33674 148.37733 51.011536
v 77.26206 148.23193 50.893696
v 77.9124 147.91096 50.757515
v 77.9017 147.91103 50.556763
v 77.90684 148.01079 50.38129
v 77.92642 148.18353 50.27812
v 77.95522 148.38297 50.274887
v 77.985504 148.55565 50.372467
v 78.00917 148.65532 50.54471
v 78.01987 148.65526 50.74546
v 78.01473 148.5555 50.920933
v 77.99514 148.38275 51.024105
v 77.96635 148.18332 51.027336
v 77.93606 148.01064 50.929756
v 78.54467 147.94365 50.521767
v 78.458496 148.00072 50.360447
v 78.39873 148.14673 50.251034
v 78.381386 148.34258 50.222847
v 78.4111 148.53578 50.283436
v 78.479935 148.67458 50.41657
v 78.56942 148.72176 50.58657
v 78.655594 148.6647 50.74789
v 78.71536 148.51868 50.857304
v 78.73271 148.32283 50.88549
v 78.70299 148.12962 50.8249
v 78.63416 147.99083 50.69177
v 78.897385 147.8742 50.15923
v 78.775085 147.93423 50.02524
v 78.70149 148.08092 49.89382
v 78.696335 148.27496 49.800186
v 78.76098 148.4644 49.76942
v 78.87812 148.59843 49.80977
v 79.01636 148.64117 49.910423
v 79.13866 148.58116 50.04441
v 79.21225 148.43446 50.175827
v 79.217415 148.24042 50.269466
v 79.15276 148.051 50.300232
v 79.03563 147.91695 50.25988
v 79.311 147.82112 49.98454
v 79.25661 147.78407 49.79914
v 79.2479 147.84074 49.600906
v 79.28722 147.97597 49.44295
v 79.36401 148.1535 49.367603
v 79.457726 148.32578 49.39505
v 79.54323 148.44662 49.517933
v 79.597626 148.48367 49.70333
v 79.60633 148.427 49.901566
v 79.56702 148.29178 50.05952
v 79.49021 148.11424 50.13487
v 79.39651 147.94197 50.10742
v 79.7152 147.49612 50.070004
v 79.72725 147.44467 49.87064
v 79.783615 147.48747 49.68688
v 79.86921 147.61304 49.56795
v 79.96108 147.78775 49.54573
v 80.03463 147.96477 49.626167
v 80.07014 148.09668 49.78771
v 80.05809 148.14812 49.98707
v 80.00172 148.10533 50.170834
v 79.91613 147.97975 50.28976
v 79.82426 147.80505 50.31198
v 79.75071 147.62804 50.231544
v 80.309204 147.29153 50.085144
v 80.31137 147.29015 49.88295
v 80.35619 147.3801 49.70803
v 80.43166 147.53726 49.60726
v 80.517555 147.71954 49.60764
v 80.59086 147.87811 49.709064
v 80.63193 147.97044 49.88436
v 80.62976 147.97183 50.086555
v 80.58493 147.88188 50.261475
v 80.50947 147.72472 50.362244
v 80.42358 147.54242 50.361866
v 80.35027 147.38387 50.26044
v 80.82767 146.9804 50.170597
v 80.8065 146.9356 49.975273
v 80.82818 146.9859 49.781353
v 80.88688 147.11781 49.64079
v 80.96687 147.296 49.591255
v 81.04673 147.47272 49.646015
v 81.10505 147.60062 49.7904
v 81.126205 147.64542 49.985725
v 81.10454 147.59512 50.17965
v 81.04584 147.4632 50.32021
v 80.96584 147.285 50.369747
v 80.88599 147.10829 50.314983
v 81.530174 146.79193 50.144176
v 81.52838 146.75787 49.94557
v 81.532364 146.82751 49.756527
v 81.54106 146.98222 49.62769
v 81.55214 147.18051 49.593586
v 81.56263 147.36926 49.663353
v 81.569725 147.49791 49.8183
v 81.57152 147.53195 50.0169
v 81.56753 147.46231 50.205948
v 81.55883 147.30762 50.33478
v 81.54775 147.10931 50.368885
v 81.53726 146.92056 50.299118
v 82.24585 147.01082 50.27058
v 82.256035 146.88414 50.11275
v 82.23677 146.84872 49.916767
v 82.19321 146.91405 49.735134
v 82.13703 147.0626 49.616528
v 82.08328 147.25461 49.592724
v 82.046364 147.4386 49.670105
v 82.03618 147.56526 49.82793
v 82.05545 147.6007 50.02392
v 82.09901 147.53537 50.205547
v 82.15519 147.3868 50.324154
v 82.20894 147.1948 50.347958
v 82.82587 147.13351 49.85771
v 82.71888 147.0528 49.759846
v 82.60267 147.0752 49.649364
v 82.50836 147.19473 49.55588
v 82.46124 147.37936 49.504436
v 82.47393 147.57962 49.50882
v 82.54302 147.74185 49.567856
v 82.65001 147.82257 49.66572
v 82.76622 147.80016 49.776203
v 82.86052 147.68062 49.869686
v 82.90764 147.49599 49.92113
v 82.89496 147.29573 49.916748
v 83.14032 147.09122 49.669563
v 83.01441 146.9499 49.62627
v 82.88873 146.88278 49.493248
v 82.79696 146.90782 49.30614
v 82.76367 147.01833 49.115086
v 82.7978 147.1847 48.97127
v 82.89019 147.36232 48.913235
v 83.01609 147.50363 48.95653
v 83.14177 147.57077 49.08955
v 83.23355 147.54572 49.276657
v 83.26684 147.43521 49.467716
v 83.23271 147.26886 49.611526
v 83.52848 146.87071 49.68276
v 83.45946 146.69928 49.605335
v 83.410774 146.58961 49.446354
v 83.39547 146.57109 49.24841
v 83.417656 146.64868 49.064545
v 83.471375 146.80159 48.944023
v 83.54224 146.98885 48.91914
v 83.61126 147.16028 48.99656
v 83.65994 147.26994 49.155544
v 83.67525 147.28847 49.353485
v 83.65307 147.21088 49.537354
v 83.59934 147.05798 49.657875
v 84.12268 146.80788 49.704674
v 84.046585 146.62799 49.655064
v 83.990974 146.49472 49.514606
v 83.97074 146.4438 49.320934
v 83.99132 146.48888 49.12595
v 84.04719 146.61784 48.98189
v 84.123375 146.79617 48.927364
v 84.19947 146.97607 48.976974
v 84.25508 147.10933 49.11743
v 84.275314 147.16025 49.311104
v 84.25474 147.11519 49.50609
v 84.19887 146.9862 49.650146
v 84.622795 146.46573 49.703957
v 84.54404 146.288 49.65094
v 84.48641 146.15837 49.507824
v 84.46537 146.11159 49.312954
v 84.48655 146.1602 49.118546
v 84.544266 146.29115 48.976692
v 84.62306 146.46939 48.9254
v 84.70183 146.64713 48.978416
v 84.759445 146.77675 49.121532
v 84.78049 146.82353 49.316402
v 84.759315 146.77492 49.51081
v 84.70159 146.64395 49.652664
v 85.206635 146.32275 49.70409
v 85.19479 146.12843 49.65211
v 85.18613 145.98608 49.50975
v 85.18296 145.93385 49.31516
v 85.18613 145.98573 49.12047
v 85.19479 146.12782 48.977856
v 85.206635 146.32207 48.925526
v 85.21847 146.51639 48.977505
v 85.227135 146.65874 49.119865
v 85.2303 146.71097 49.31446
v 85.227135 146.65909 49.509148
v 85.21847 146.517 49.65176
v 85.80364 146.39577 49.704025
v 85.80889 146.20117 49.65194
v 85.81273 146.05869 49.509502
v 85.81413 146.00648 49.31488
v 85.81273 146.05855 49.12022
v 85.80888 146.20093 48.977684
v 85.803635 146.3955 48.92546
v 85.798386 146.59007 48.977547
v 85.79454 146.73256 49.119984
v 85.79314 146.78476 49.314606
v 85.79455 146.7327 49.509266
v 85.79839 146.59032 49.651802
v 86.40371 146.35466 49.704063
v 86.3896 146.16054 49.651886
v 86.37928 146.01845 49.50938
v 86.3755 145.96645 49.31473
v 86.37929 146.0185 49.1201
v 86.38962 146.16061 48.977627
v 86.403725 146.35475 48.9255
v 86.41784 146.54887 48.977673
v 86.42816 146.69096 49.12018
v 86.43194 146.74297 49.314827
v 86.428154 146.69092 49.50946
v 86.41782 146.5488 49.65193
v 87.0034 146.30836 49.704037
v 86.96095 146.11841 49.65185
v 86.929886 145.97939 49.509342
v 86.91851 145.92851 49.314693
v 86.92989 145.97945 49.12006
v 86.960976 146.11852 48.977596
v 87.003426 146.30849 48.925472
v 87.045876 146.49843 48.977657
v 87.07695 146.63747 49.120167
v 87.08832 146.68834 49.31482
v 87.076935 146.6374 49.50945
v 87.04585 146.49832 49.651917
v 87.565765 146.09511 49.704052
v 87.540825 145.90205 49.651943
v 87.52256 145.76071 49.509487
v 87.51587 145.70894 49.314857
v 87.52255 145.76062 49.120205
v 87.54081 145.9019 48.977688
v 87.56575 146.09492 48.925488
v 87.5907 146.28798 48.9776
v 87.60896 146.42932 49.120056
v 87.615654 146.4811 49.314686
v 87.60897 146.42941 49.50934
v 87.59071 146.28813 49.651855
v 88.16112 146.11975 49.702106
v 88.14767 145.93176 49.630806
v 88.138565 145.8045 49.474823
v 88.136246 145.77211 49.27595
v 88.141335 145.84323 49.087482
v 88.15246 145.99881 48.95991
v 88.16665 146.19717 48.92742
v 88.1801 146.38516 48.998722
v 88.1892 146.5124 49.15471
v 88.19152 146.54482 49.353577
v 88.18643 146.4737 49.54205
v 88.17531 146.31812 49.66962
v 88.71243 145.92368 49.709377
v 88.61245 145.77766 49.61418
v 88.54849 145.69406 49.44116
v 88.53769 145.69525 49.236668
v 88.58294 145.78091 49.0555
v 88.67212 145.9281 48.946205
v 88.781334 146.09738 48.938065
v 88.88132 146.24338 49.033257
v 88.945274 146.327 49.206284
v 88.95608 146.3258 49.410774
v 88.91083 146.24014 49.59194
v 88.82165 146.09294 49.701237
v 89.19623 145.39836 49.787548
v 89.018776 145.31764 49.82348
v 88.86809 145.29672 49.754967
v 88.78454 145.34123 49.600372
v 88.790504 145.43924 49.40112
v 88.8844 145.56448 49.210594
v 89.04105 145.68341 49.07985
v 89.218506 145.76414 49.04392
v 89.369194 145.78505 49.112427
v 89.45275 145.74054 49.26702
v 89.44678 145.64253 49.466274
v 89.35288 145.51729 49.656803
v 89.50186 145.00244 49.093147
v 89.333824 144.8915 49.13235
v 89.15129 144.84598 49.07166
v 89.003174 144.87808 48.927338
v 88.92915 144.97922 48.73806
v 88.94907 145.12228 48.554535
v 89.05759 145.26894 48.425945
v 89.225624 145.37987 48.386745
v 89.40816 145.42538 48.447433
v 89.55628 145.39328 48.591755
v 89.630295 145.29214 48.781036
v 89.610374 145.1491 48.964558
v 89.64983 144.65895 48.930244
v 89.53416 144.51247 48.885468
v 89.43823 144.42926 48.760162
v 89.38776 144.43164 48.5879
v 89.39626 144.51897 48.41484
v 89.46147 144.66782 48.287357
v 89.5659 144.83835 48.239605
v 89.68158 144.98483 48.28438
v 89.777504 145.06804 48.409687
v 89.82797 145.06566 48.58195
v 89.819466 144.97833 48.75501
v 89.754265 144.82948 48.882492
v 90.37583 144.45625 48.9833
v 90.29455 144.28389 48.947563
v 90.18014 144.1842 48.83676
v 90.06326 144.1839 48.68058
v 89.975235 144.28307 48.520874
v 89.939644 144.45512 48.400433
v 89.966034 144.65398 48.35153
v 90.04732 144.82634 48.38726
v 90.16173 144.92603 48.498062
v 90.2786 144.92633 48.654243
v 90.36663 144.82716 48.81395
v 90.402214 144.6551 48.93439
v 90.57122 144.32657 47.971264
v 90.4013 144.23 47.95827
v 90.20631 144.23465 47.943718
v 90.03849 144.33931 47.931507
v 89.94281 144.5159 47.924908
v 89.94491 144.71713 47.92569
v 90.04423 144.88907 47.933643
v 90.21414 144.98564 47.946636
v 90.409134 144.98097 47.96119
v 90.57696 144.87633 47.9734
v 90.67263 144.69974 47.98
v 90.67053 144.4985 47.979218
v 90.66047 144.27876 47.34042
v 90.473366 144.22365 47.3498
v 90.28637 144.27267 47.352932
v 90.149574 144.41267 47.348976
v 90.09965 144.60616 47.338993
v 90.149956 144.80125 47.325653
v 90.287025 144.94572 47.31254
v 90.47413 145.00082 47.303158
v 90.661125 144.9518 47.300022
v 90.79792 144.8118 47.303978
v 90.84785 144.61832 47.313965
v 90.79754 144.42322 47.3273
v 90.87634 144.24799 46.868816
v 90.699715 144.15948 46.88418
v 90.50701 144.17252 46.86705
v 90.34986 144.28357 46.82202
v 90.27037 144.4629 46.761158
v 90.28984 144.66246 46.700768
v 90.40305 144.82878 46.657032
v 90.57968 144.91727 46.64167
v 90.772385 144.90425 46.6588
v 90.929535 144.7932 46.703827
v 91.009026 144.61386 46.76469
v 90.989555 144.4143 46.82508
v 91.0248 144.16922 46.177937
v 90.84667 144.08638 46.216236
v 90.65755 144.10486 46.232338
v 90.5081 144.21971 46.221928
v 90.43839 144.40016 46.187794
v 90.46708 144.59787 46.139084
v 90.58649 144.75983 46.088852
v 90.764626 144.84267 46.050552
v 90.95375 144.82419 46.03445
v 91.10319 144.70934 46.04486
v 91.172905 144.52888 46.078995
v 91.14421 144.33119 46.127705
v 91.07254 144.05756 45.775295
v 90.88319 144.03114 45.834347
v 90.72972 144.0858 45.80558
v 90.65326 144.20691 45.6967
v 90.6743 144.36198 45.53689
v 90.7872 144.50949 45.36896
v 90.9617 144.60991 45.237915
v 91.15106 144.63632 45.178864
v 91.30453 144.58167 45.20763
v 91.38098 144.46056 45.316505
v 91.35995 144.30548 45.476322
v 91.24705 144.15797 45.64425
v 91.24884 143.7102 45.85866
v 91.06037 143.64264 45.86926
v 90.89774 143.61472 45.765785
v 90.80455 143.63394 45.575962
v 90.805756 143.69514 45.35066
v 90.90104 143.78192 45.150238
v 91.064865 143.87105 45.028408
v 91.25334 143.93861 45.01781
v 91.41596 143.96654 45.121284
v 91.509155 143.94731 45.311108
v 91.50795 143.88611 45.53641
v 91.412674 143.79932 45.73683
v 91.46415 143.2204 45.7728
v 91.28842 143.1367 45.74145
v 91.1528 143.08936 45.607746
v 91.09364 143.091 45.407513
v 91.126785 143.14124 45.194405
v 91.243355 143.2266 45.025524
v 91.41212 143.32419 44.946117
v 91.587845 143.40788 44.97747
v 91.723465 143.45525 45.11117
v 91.78262 143.45358 45.311405
v 91.74948 143.40335 45.524513
v 91.63291 143.318 45.693398
v 91.76126 142.72728 45.744762
v 91.58702 142.63152 45.721664
v 91.44589 142.5647 45.60753
v 91.37569 142.54472 45.432938
v 91.39522 142.57693 45.24467
v 91.49926 142.65273 45.093178
v 91.65992 142.75177 45.019047
v 91.83416 142.84753 45.04214
v 91.97529 142.91437 45.156277
v 92.045494 142.93434 45.330868
v 92.02596 142.90211 45.519135
v 91.92192 142.82632 45.67063
v 92.103386 142.05502 45.656094
v 91.98095 141.92955 45.58942
v 91.871765 141.88528 45.47059
v 91.80509 141.93407 45.331444
v 91.79879 142.06285 45.209263
v 91.85456 142.2371 45.136787
v 91.95744 142.41016 45.13344
v 92.07989 142.53561 45.20011
v 92.18907 142.5799 45.31894
v 92.255745 142.5311 45.458088
v 92.26204 142.40233 45.58027
v 92.206276 142.22807 45.652744
v 92.67113 142.04823 45.181187
v 92.610756 141.92702 45.045437
v 92.523155 141.90176 44.875595
v 92.4318 141.97925 44.717167
v 92.36117 142.13869 44.612606
v 92.33018 142.33739 44.589928
v 92.34714 142.5221 44.655212
v 92.40751 142.64331 44.790962
v 92.49511 142.66856 44.960804
v 92.586464 142.59108 45.119232
v 92.6571 142.43164 45.223793
v 92.68809 142.23294 45.24647
v 93.11495 142.09192 45.024136
v 93.06961 141.9892 44.866516
v 93.0273 141.98642 44.679226
v 92.99936 142.08434 44.512444
v 92.99328 142.25671 44.410862
v 93.01068 142.45737 44.4017
v 93.046906 142.63252 44.487408
v 93.09225 142.73524 44.645027
v 93.13456 142.73802 44.832317
v 93.1625 142.64009 44.9991
v 93.16858 142.46771 45.10068
v 93.15118 142.26707 45.109844
v 93.582825 141.9848 45.06248
v 93.50929 141.86612 44.91928
v 93.473175 141.83112 44.722042
v 93.48414 141.88914 44.523617
v 93.53925 142.02467 44.37717
v 93.62374 142.20137 44.321945
v 93.71498 142.37192 44.37274
v 93.788506 142.49059 44.51594
v 93.82463 142.52559 44.71318
v 93.81367 142.46756 44.911606
v 93.75855 142.33203 45.05805
v 93.67406 142.15533 45.113274
v 94.11764 141.60172 45.103565
v 93.99486 141.51585 45.025703
v 93.910515 141.5141 44.884354
v 93.887215 141.59694 44.717384
v 93.9312 141.74216 44.56954
v 94.030685 141.91084 44.48043
v 94.159004 142.0578 44.473938
v 94.281784 142.14366 44.5518
v 94.36613 142.14542 44.69315
v 94.38943 142.06258 44.86012
v 94.34544 141.91737 45.007965
v 94.245964 141.74867 45.097073
v 94.641594 141.40073 44.606045
v 94.51435 141.26422 44.557625
v 94.389305 141.2047 44.421352
v 94.299965 141.23811 44.233746
v 94.27026 141.35551 44.04507
v 94.30817 141.52544 43.905884
v 94.40351 141.70235 43.85348
v 94.530754 141.83885 43.901905
v 94.6558 141.89836 44.038174
v 94.74514 141.86496 44.225784
v 94.77484 141.74756 44.414455
v 94.73694 141.57764 44.553642
v 95.10463 141.26877 44.46495
v 95.01492 141.09575 44.433704
v 94.931206 140.9773 44.30843
v 94.87589 140.94518 44.12269
v 94.86382 141.00798 43.92625
v 94.898224 141.14888 43.771755
v 94.96987 141.33012 43.700596
v 95.05958 141.50314 43.731842
v 95.1433 141.62158 43.85712
v 95.19861 141.65372 44.042862
v 95.21068 141.59091 44.2393
v 95.176285 141.45001 44.393795
v 95.57471 141.105 44.44848
v 95.49522 140.92357 44.403175
v 95.44101 140.78018 44.266315
v 95.42661 140.71326 44.074574
v 95.45589 140.74072 43.879326
v 95.52098 140.85521 43.732887
v 95.60446 141.02606 43.674496
v 95.68395 141.20749 43.719803
v 95.73816 141.35089 43.85666
v 95.752556 141.41782 44.0484
v 95.72328 141.39035 44.243652
v 95.65819 141.27585 44.390087
v 96.3314 140.71323 44.63748
v 96.21558 140.55194 44.65974
v 96.07306 140.45932 44.59298
v 95.94201 140.46017 44.455086
v 95.85755 140.55426 44.28301
v 95.84231 140.71638 44.122856
v 95.900375 140.9031 44.01754
v 96.01618 141.06439 43.99528
v 96.158714 141.15701 44.062046
v 96.289764 141.15616 44.19994
v 96.37422 141.06207 44.372017
v 96.38946 140.89995 44.53217
v 96.290184 140.42233 43.592022
v 96.091385 140.38956 43.603817
v 95.90293 140.46045 43.61038
v 95.77534 140.616 43.609943
v 95.742775 140.81454 43.602634
v 95.81397 141.00287 43.590405
v 95.969864 141.13052 43.576534
v 96.16866 141.1633 43.56474
v 96.35712 141.0924 43.558178
v 96.48471 140.93684 43.558613
v 96.51727 140.73831 43.56592
v 96.446075 140.54999 43.57815
v 96.35458 140.42033 43.011818
v 96.16267 140.3591 43.040115
v 95.96579 140.40118 43.048664
v 95.81671 140.53531 43.035183
v 95.75537 140.72554 43.003277
v 95.7982 140.9209 42.9615
v 95.93374 141.06903 42.921043
v 96.125656 141.13026 42.89275
v 96.32253 141.08818 42.884197
v 96.47162 140.95406 42.89768
v 96.53296 140.76382 42.929585
v 96.49012 140.56848 42.971363
v 96.43653 140.37508 42.42956
v 96.26793 140.26534 42.48277
v 96.067474 140.25127 42.498123
v 95.88888 140.33662 42.471508
v 95.77999 140.49854 42.410057
v 95.77 140.69362 42.330235
v 95.86157 140.8696 42.25343
v 96.030174 140.97932 42.200222
v 96.23063 140.99341 42.184868
v 96.409225 140.90805 42.211483
v 96.518105 140.74614 42.272934
v 96.5281 140.55106 42.352757
v 96.56601 140.27034 41.883648
v 96.41591 140.13684 41.951923
v 96.22163 140.089 41.966286
v 96.035225 140.13963 41.922894
v 95.90665 140.27518 41.833366
v 95.87034 140.45929 41.721695
v 95.93604 140.64267 41.617805
v 96.08614 140.77615 41.54953
v 96.28042 140.824 41.535164
v 96.46683 140.77336 41.57856
v 96.595406 140.63783 41.668087
v 96.63171 140.4537 41.779755
v 96.68582 140.10857 41.525543
v 96.55045 139.96002 41.54349
v 96.37023 139.88287 41.49802
v 96.19344 139.8978 41.40132
v 96.06746 140.0008 41.279297
v 96.02603 140.16425 41.16465
v 96.08027 140.34438 41.088097
v 96.21564 140.4929 41.070152
v 96.39586 140.57005 41.11562
v 96.57265 140.55513 41.212322
v 96.69863 140.45215 41.334343
v 96.74006 140.2887 41.44899
v 96.987335 139.80547 41.016068
v 96.84919 139.65907 41.077908
v 96.67602 139.58696 41.056396
v 96.51422 139.60847 40.957294
v 96.40715 139.71785 40.80716
v 96.3835 139.88577 40.646214
v 96.4496 140.06725 40.51759
v 96.587746 140.21365 40.455746
v 96.760925 140.28575 40.47726
v 96.92272 140.26424 40.576363
v 97.02979 140.15486 40.726498
v 97.053444 139.98694 40.88744
v 97.17056 139.56006 40.33153
v 97.02239 139.43054 40.361683
v 96.86219 139.37943 40.35099
v 96.73288 139.42043 40.302315
v 96.669106 139.54253 40.228703
v 96.68797 139.71304 40.14987
v 96.78441 139.88626 40.086952
v 96.93258 140.0158 40.0568
v 97.09278 140.0669 40.067497
v 97.22209 140.02591 40.116173
v 97.285866 139.9038 40.189785
v 97.267006 139.73328 40.268612
v 97.72821 139.50677 40.399776
v 97.66954 139.33572 40.456047
v 97.54203 139.18016 40.45619
v 97.379845 139.08177 40.400154
v 97.22645 139.06691 40.302963
v 97.12294 139.13957 40.19066
v 97.09705 139.28027 40.09333
v 97.15572 139.45132 40.03706
v 97.28324 139.60689 40.036922
v 97.44542 139.70528 40.092957
v 97.598816 139.72014 40.190144
v 97.70233 139.64748 40.30245
v 97.92946 139.23376 39.90955
v 97.87835 139.05 39.98368
v 97.7667 138.88324 39.972145
v 97.624435 138.77817 39.878036
v 97.48966 138.76291 39.72657
v 97.3985 138.84158 39.55833
v 97.375374 138.99309 39.4184
v 97.426476 139.17685 39.34427
v 97.538124 139.3436 39.3558
v 97.6804 139.44868 39.44991
v 97.81516 139.46394 39.601376
v 97.90633 139.38527 39.76962
v 98.30749 139.02837 39.861767
v 98.263695 138.83174 39.87917
v 98.20204 138.6643 39.80262
v 98.13906 138.57094 39.652634
v 98.09163 138.57666 39.469402
v 98.07244 138.67992 39.302013
v 98.086655 138.85306 39.195328
v 98.130455 139.0497 39.177925
v 98.1921 139.21712 39.254475
v 98.25508 139.31049 39.40446
v 98.30252 139.30478 39.587692
v 98.3217 139.2015 39.75508
v 98.94377 138.93466 39.752785
v 98.93525 138.73349 39.762413
v 98.88642 138.56467 39.687878
v 98.81036 138.47342 39.549152
v 98.72746 138.4842 39.383415
v 98.65993 138.59413 39.235065
v 98.625854 138.77374 39.14386
v 98.63437 138.97491 39.134235
v 98.683205 139.14374 39.208767
v 98.759254 139.23499 39.347492
v 98.842155 139.2242 39.513233
v 98.9097 139.11427 39.66158
v 99.429054 138.99153 39.21536
v 99.43647 138.79105 39.18646
v 99.392784 138.62384 39.092762
v 99.30969 138.53468 38.959373
v 99.20947 138.54749 38.822037
v 99.11897 138.65881 38.71755
v 99.06244 138.83882 38.67391
v 99.05502 139.0393 38.70281
v 99.09872 139.20651 38.796505
v 99.1818 139.29567 38.92989
v 99.28202 139.28287 39.06723
v 99.37252 139.17154 39.171715
v 100.01704 139.03737 38.962612
v 100.00496 138.83623 38.9511
v 99.94103 138.66487 38.878876
v 99.84239 138.56923 38.765293
v 99.73546 138.57492 38.640785
v 99.648895 138.68042 38.538715
v 99.60589 138.85745 38.48643
v 99.617966 139.0586 38.497944
v 99.68189 139.22995 38.570168
v 99.78054 139.32559 38.68375
v 99.88747 139.3199 38.808258
v 99.97403 139.21442 38.910328
v 100.456535 139.06392 38.591286
v 100.46 138.87743 38.682827
v 100.40261 138.68443 38.6899
v 100.29974 138.53668 38.610607
v 100.17896 138.47374 38.466194
v 100.07264 138.51248 38.29536
v 100.009254 138.64253 38.143875
v 100.00579 138.82904 38.052334
v 100.06319 139.02202 38.04526
v 100.166046 139.16978 38.124557
v 100.28683 139.23271 38.268967
v 100.39315 139.19397 38.4398
v 100.89046 138.894 38.460796
v 100.87283 138.70412 38.52592
v 100.824684 138.51154 38.49134
v 100.75891 138.36783 38.36632
v 100.69314 138.31152 38.184364
v 100.64499 138.35771 37.99422
v 100.62736 138.49399 37.846844
v 100.64499 138.68387 37.78172
v 100.69314 138.87646 37.8163
v 100.75891 139.02016 37.94132
v 100.824684 139.07646 38.123276
v 100.87283 139.03029 38.31342
v 101.4017 138.89536 38.347237
v 101.399086 138.71674 38.441544
v 101.3834 138.51599 38.434753
v 101.35886 138.34692 38.328686
v 101.33203 138.25484 38.15176
v 101.310104 138.2644 37.951385
v 101.29896 138.37306 37.78125
v 101.30158 138.5517 37.686943
v 101.31726 138.75244 37.693733
v 101.341805 138.92151 37.7998
v 101.36864 139.01358 37.976727
v 101.390564 139.00401 38.1771
v 102.09654 138.8247 38.312695
v 102.09922 138.63629 38.39085
v 102.06181 138.43982 38.373043
v 101.99435 138.28793 38.264046
v 101.914894 138.22136 38.093063
v 101.84475 138.2579 37.90591
v 101.802704 138.3878 37.75274
v 101.800026 138.57623 37.674583
v 101.83743 138.7727 37.69239
v 101.9049 138.92458 37.801388
v 101.98435 138.99115 37.972366
v 102.0545 138.9546 38.15952
v 102.70158 138.65013 37.83542
v 102.712975 138.45387 37.924416
v 102.640076 138.26674 37.96903
v 102.50242 138.13889 37.957314
v 102.33688 138.10454 37.8924
v 102.18783 138.17294 37.791687
v 102.09519 138.32573 37.68216
v 102.0838 138.52199 37.593166
v 102.15669 138.70912 37.54855
v 102.29436 138.83699 37.56027
v 102.459885 138.87132 37.62518
v 102.60894 138.80293 37.72589
v 102.93915 138.59438 37.25501
v 102.972496 138.39578 37.238358
v 102.90879 138.20691 37.19118
v 102.7651 138.07837 37.126125
v 102.579926 138.0446 37.060623
v 102.402885 138.11465 37.012222
v 102.28142 138.26976 36.993893
v 102.24806 138.46835 37.010548
v 102.311775 138.65723 37.05772
v 102.45546 138.78577 37.122776
v 102.64064 138.81952 37.18828
v 102.81768 138.74947 37.23668
v 103.08677 138.64752 36.776314
v 103.12284 138.44994 36.761406
v 103.07937 138.27068 36.681557
v 102.968 138.15779 36.558163
v 102.81859 138.14151 36.424282
v 102.67116 138.22621 36.315796
v 102.565216 138.3892 36.26177
v 102.529144 138.58679 36.276676
v 102.57262 138.76605 36.356525
v 102.68398 138.87894 36.47992
v 102.8334 138.8952 36.613796
v 102.98083 138.8105 36.722286
v 103.482124 138.64526 36.580017
v 103.4789 138.44981 36.53772
v 103.43918 138.30386 36.41118
v 103.373604 138.24654 36.234303
v 103.29975 138.29318 36.05448
v 103.23741 138.4313 35.9199
v 103.203285 138.6239 35.866615
v 103.20651 138.81937 35.908913
v 103.24624 138.9653 36.03545
v 103.311806 139.02264 36.21233
v 103.38566 138.976 36.39215
v 103.448 138.83786 36.526733
v 103.99405 138.68188 36.47248
v 103.98506 138.48094 36.46036
v 103.96052 138.31364 36.350746
v 103.92699 138.22482 36.173004
v 103.89345 138.23828 35.974762
v 103.868904 138.3504 35.80914
v 103.85992 138.53116 35.720516
v 103.868904 138.7321 35.732635
v 103.89345 138.8994 35.84225
v 103.92699 138.9882 36.019993
v 103.96052 138.97475 36.218235
v 103.98506 138.86263 36.383858
v 104.555016 138.66612 36.415707
v 104.55084 138.46521 36.4014
v 104.53976 138.29878 36.288902
v 104.52473 138.21146 36.108353
v 104.50979 138.22661 35.908127
v 104.49893 138.3402 35.741882
v 104.49508 138.52177 35.654156
v 104.49926 138.72269 35.66846
v 104.510345 138.8891 35.780956
v 104.52537 138.97644 35.96151
v 104.54031 138.96127 36.16173
v 104.55116 138.84769 36.32798
v 105.246284 138.74747 36.337074
v 105.27561 138.54944 36.357166
v 105.2648 138.36182 36.281548
v 105.21677 138.23491 36.130474
v 105.14436 138.20268 35.944427
v 105.067 138.27379 35.773262
v 105.00541 138.42918 35.662838
v 104.97608 138.62721 35.642746
v 104.98689 138.81483 35.71837
v 105.03493 138.94176 35.869442
v 105.10733 138.97397 36.055485
v 105.18469 138.90286 36.22665
v 105.79093 138.91931 35.76612
v 105.85907 138.73137 35.805244
v 105.8483 138.53465 35.781765
v 105.761505 138.38187 35.701984
v 105.62194 138.31396 35.587273
v 105.467 138.3491 35.468372
v 105.33821 138.47792 35.377136
v 105.27007 138.66585 35.338017
v 105.280846 138.86256 35.361492
v 105.36764 139.01535 35.441277
v 105.5072 139.08327 35.555984
v 105.66214 139.04811 35.67489
v 106.08985 138.95094 35.268353
v 106.13722 138.75916 35.325424
v 106.116745 138.56259 35.309772
v 106.0339 138.41394 35.225594
v 105.9109 138.35303 35.09544
v 105.780685 138.39618 34.95419
v 105.678154 138.53181 34.839687
v 105.63078 138.72362 34.78262
v 105.65127 138.92017 34.798267
v 105.73411 139.06882 34.882446
v 105.85712 139.12973 35.0126
v 105.98733 139.0866 35.15385
v 106.539604 139.0993 34.935013
v 106.56467 138.9647 35.077126
v 106.554825 138.77478 35.149456
v 106.51271 138.58041 35.13262
v 106.44961 138.4337 35.031136
v 106.38242 138.37395 34.872185
v 106.32917 138.41716 34.698368
v 106.3041 138.55177 34.556255
v 106.31395 138.7417 34.483925
v 106.356064 138.93605 34.50076
v 106.41917 139.08276 34.602245
v 106.48634 139.14253 34.761196
v 107.14511 138.91112 34.7636
v 107.135925 138.8213 34.94745
v 107.08804 138.66156 35.07069
v 107.0143 138.4747 35.100292
v 106.93444 138.31078 35.028324
v 106.86988 138.21375 34.874073
v 106.83791 138.20958 34.678867
v 106.8471 138.2994 34.495014
v 106.89498 138.45914 34.371777
v 106.96873 138.646 34.342175
v 107.04858 138.80992 34.414143
v 107.11314 138.90695 34.568394
v 107.67984 138.6636 34.620018
v 107.68648 138.64494 34.821735
v 107.652596 138.53644 34.989307
v 107.58727 138.36716 35.07783
v 107.50802 138.18246 35.063587
v 107.436066 138.03185 34.950394
v 107.390686 137.95566 34.768578
v 107.384056 137.97432 34.56686
v 107.41794 138.08282 34.39929
v 107.48325 138.25209 34.310764
v 107.562515 138.4368 34.32501
v 107.63447 138.58742 34.4382
v 108.242134 138.43785 34.56374
v 108.25675 138.43404 34.76659
v 108.22825 138.33878 34.947075
v 108.16425 138.1776 35.056835
v 108.081924 137.99368 35.066456
v 108.00332 137.83633 34.973362
v 107.94949 137.7477 34.802498
v 107.934875 137.75151 34.599648
v 107.96339 137.84677 34.419163
v 108.027374 138.00795 34.309406
v 108.10971 138.19186 34.299786
v 108.18832 138.34921 34.392876
v 108.801956 138.1594 34.528675
v 108.9046 138.08089 34.69937
v 108.933014 137.93233 34.87645
v 108.87958 137.75351 35.012463
v 108.75861 137.59236 35.070965
v 108.60252 137.49205 35.03628
v 108.45315 137.47946 34.917706
v 108.3505 137.55797 34.74701
v 108.32209 137.70654 34.56993
v 108.37553 137.88536 34.433918
v 108.49649 138.04651 34.375416
v 108.65258 138.1468 34.4101
v 108.793434 138.0072 33.699497
v 108.96865 137.92499 33.697754
v 109.073494 137.76659 33.74386
v 109.079865 137.57446 33.82546
v 108.98606 137.4001 33.92069
v 108.817215 137.2902 34.00403
v 108.61857 137.27423 34.053154
v 108.44335 137.35646 34.054897
v 108.33851 137.51485 34.008793
v 108.33213 137.70697 33.927193
v 108.42594 137.88135 33.831963
v 108.59479 137.99124 33.74862
v 108.82284 137.82 33.02677
v 109.01368 137.79184 33.018158
v 109.15417 137.6773 33.08173
v 109.206665 137.50711 33.200443
v 109.157104 137.32684 33.342495
v 109.01876 137.18483 33.469822
v 108.82871 137.1191 33.548306
v 108.63787 137.14726 33.55692
v 108.49738 137.2618 33.493347
v 108.444885 137.43199 33.374634
v 108.494446 137.61226 33.23258
v 108.63279 137.75427 33.105255
v 108.95008 137.38202 32.471775
v 109.128105 137.41072 32.54646
v 109.2588 137.36578 32.708363
v 109.30713 137.25923 32.914093
v 109.26016 137.11963 33.108532
v 109.13048 136.98438 33.23958
v 108.95282 136.88972 33.272118
v 108.774796 136.86102 33.19743
v 108.644104 136.90596 33.03553
v 108.59577 137.01251 32.829796
v 108.64274 137.15211 32.635357
v 108.77242 137.28737 32.504314
v 109.21787 136.83792 32.652924
v 109.386795 136.92418 32.629665
v 109.52895 136.94162 32.70456
v 109.60627 136.88559 32.857536
v 109.59802 136.77109 33.04761
v 109.506424 136.6288 33.22385
v 109.35601 136.49684 33.33903
v 109.187096 136.41058 33.362293
v 109.04493 136.39313 33.2874
v 108.96761 136.44917 33.13442
v 108.97586 136.56367 32.944344
v 109.06746 136.70596 32.768105
v 109.52993 136.59181 32.427086
v 109.70817 136.63522 32.390774
v 109.85578 136.59032 32.432774
v 109.93321 136.46909 32.54183
v 109.919716 136.30405 32.68872
v 109.8189 136.13942 32.83409
v 109.65779 136.01929 32.938988
v 109.479546 135.97588 32.9753
v 109.33193 136.02078 32.933304
v 109.2545 136.142 32.824245
v 109.268005 136.30704 32.677353
v 109.36882 136.47168 32.531982
v 109.8618 136.38554 31.997066
v 110.03405 136.3635 32.061234
v 110.15369 136.25288 32.1278
v 110.18866 136.08333 32.178925
v 110.1296 135.90027 32.200916
v 109.99233 135.75275 32.187874
v 109.81363 135.68031 32.143295
v 109.64138 135.70235 32.07913
v 109.52174 135.81297 32.012566
v 109.48676 135.98253 31.961437
v 109.54583 136.16559 31.93945
v 109.6831 136.3131 31.95249
v 110.24215 136.17595 31.039843
v 110.38252 136.09534 31.13506
v 110.4494 135.94122 31.271126
v 110.424866 135.75491 31.411583
v 110.31548 135.58632 31.518795
v 110.150566 135.48062 31.564034
v 109.974304 135.46613 31.53518
v 109.83393 135.54674 31.439962
v 109.76705 135.70085 31.303896
v 109.79159 135.88716 31.163439
v 109.90097 136.05577 31.056227
v 110.06589 136.16147 31.010986
v 110.471886 135.89484 30.489887
v 110.612114 135.90129 30.563177
v 110.69595 135.82251 30.702532
v 110.700935 135.67961 30.870607
v 110.625725 135.5109 31.022371
v 110.49048 135.36153 31.117157
v 110.33143 135.27158 31.129566
v 110.1912 135.26512 31.056276
v 110.10736 135.34389 30.916922
v 110.10238 135.48679 30.748846
v 110.17759 135.65552 30.597082
v 110.312836 135.80487 30.502296
v 110.87509 135.4679 30.631739
v 111.01478 135.50142 30.710579
v 111.101265 135.45184 30.862835
v 111.111374 135.33244 31.047709
v 111.04239 135.17522 31.215662
v 110.9128 135.0223 31.321695
v 110.75734 134.91466 31.337395
v 110.617645 134.88113 31.258553
v 110.531166 134.93071 31.106297
v 110.52106 135.05011 30.921423
v 110.59004 135.20734 30.75347
v 110.71963 135.36026 30.647436
v 111.22905 135.21298 30.256218
v 111.377464 135.18544 30.365993
v 111.46544 135.07336 30.476095
v 111.4694 134.90678 30.557022
v 111.38828 134.73035 30.587088
v 111.24383 134.59131 30.558237
v 111.07474 134.52693 30.4782
v 110.92632 134.55447 30.368423
v 110.83835 134.66655 30.258322
v 110.83439 134.83313 30.177395
v 110.915504 135.00958 30.14733
v 111.05996 135.14862 30.176182
v 111.576836 134.97755 29.746082
v 111.72 134.93199 29.803137
v 111.79538 134.8073 29.865091
v 111.78278 134.63687 29.915346
v 111.685585 134.4664 29.940434
v 111.52982 134.34155 29.933636
v 111.35724 134.29578 29.896769
v 111.21407 134.34134 29.839714
v 111.13869 134.46603 29.77776
v 111.15128 134.63646 29.727505
v 111.24849 134.80693 29.702415
v 111.40425 134.93178 29.709215
v 111.87461 134.62234 29.050941
v 112.02272 134.58046 29.09395
v 112.10171 134.46141 29.204182
v 112.0904 134.29706 29.3521
v 111.99184 134.13147 29.498068
v 111.83243 134.00902 29.602978
v 111.654884 133.96248 29.638714
v 111.506775 134.00436 29.595705
v 111.42779 134.12343 29.485474
v 111.43909 134.28777 29.337557
v 111.53765 134.45335 29.191587
v 111.69706 134.57582 29.08668
v 112.05193 134.28629 29.059698
v 112.21879 134.30518 29.133146
v 112.3352 134.2423 29.233309
v 112.369965 134.11449 29.333345
v 112.313774 133.956 29.40645
v 112.18169 133.80931 29.433037
v 112.009094 133.7137 29.40598
v 111.84224 133.69481 29.33253
v 111.72583 133.75769 29.232368
v 111.69106 133.8855 29.132332
v 111.74725 134.04399 29.059227
v 111.87934 134.19067 29.03264
v 112.53534 133.88396 28.857815
v 112.64233 133.81355 28.967585
v 112.66828 133.67804 29.068642
v 112.60626 133.51373 29.13391
v 112.47288 133.36465 29.145899
v 112.30386 133.27075 29.101397
v 112.14452 133.25719 29.012327
v 112.03754 133.32759 28.90256
v 112.01157 133.4631 28.8015
v 112.0736 133.62741 28.736233
v 112.206985 133.77649 28.724245
v 112.37599 133.87039 28.768745
v 112.841255 133.66385 28.313585
v 112.91679 133.56566 28.487108
v 112.92182 133.40239 28.625036
v 112.85503 133.21779 28.69041
v 112.73428 133.06133 28.665714
v 112.59195 132.9749 28.557566
v 112.46617 132.9817 28.394941
v 112.39064 133.07988 28.221418
v 112.3856 133.24315 28.083492
v 112.4524 133.42775 28.018118
v 112.57314 133.58423 28.042814
v 112.71548 133.67064 28.150963
v 113.291855 133.47151 28.153412
v 113.32195 133.39107 28.343504
v 113.30993 133.2339 28.479706
v 113.259 133.04213 28.525522
v 113.182816 132.86714 28.468676
v 113.1018 132.75581 28.3244
v 113.03764 132.73799 28.131351
v 113.007545 132.81845 27.94126
v 113.01958 132.97562 27.805058
v 113.0705 133.16739 27.759243
v 113.14668 133.34238 27.816088
v 113.22771 133.4537 27.960363
v 113.83277 133.35103 28.055775
v 113.84334 133.29355 28.245327
v 113.826805 133.15004 28.383398
v 113.787605 132.95894 28.43299
v 113.736244 132.77145 28.380814
v 113.68648 132.63782 28.24085
v 113.65165 132.59384 28.050606
v 113.64109 132.6513 27.861052
v 113.65762 132.79482 27.722982
v 113.69682 132.98593 27.673391
v 113.748184 133.17342 27.725567
v 113.79794 133.30705 27.865528
v 114.47832 133.1709 28.123295
v 114.45917 133.06851 28.30334
v 114.40397 132.90176 28.412405
v 114.32753 132.71532 28.421265
v 114.25031 132.55916 28.327545
v 114.193016 132.47511 28.156359
v 114.171 132.4857 27.953575
v 114.19015 132.58809 27.77353
v 114.24534 132.75485 27.664465
v 114.321785 132.94128 27.655605
v 114.399 133.09744 27.749325
v 114.45629 133.1815 27.920511
v 115.13128 132.76157 28.021635
v 115.16064 132.59663 28.1816
v 115.10258 132.4127 28.305485
v 114.97266 132.25906 28.36009
v 114.80569 132.17688 28.330786
v 114.646416 132.18816 28.225424
v 114.537506 132.28989 28.072237
v 114.50815 132.45482 27.912271
v 114.56621 132.63873 27.788387
v 114.69613 132.79239 27.733782
v 114.8631 132.87457 27.763086
v 115.02238 132.8633 27.868446
v 115.18448 132.61421 27.282902
v 115.22371 132.41731 27.296501
v 115.15911 132.22792 27.318928
v 115.007996 132.09679 27.344172
v 114.81085 132.05905 27.365469
v 114.6205 132.12483 27.377111
v 114.48795 132.27649 27.375982
v 114.44872 132.4734 27.362383
v 114.51332 132.6628 27.339956
v 114.664444 132.79393 27.314713
v 114.86159 132.83167 27.293415
v 115.05193 132.76588 27.281773
v 115.06403 132.63452 26.703339
v 115.1369 132.44678 26.709946
v 115.10615 132.24796 26.720972
v 114.98002 132.09132 26.733463
v 114.7923 132.01884 26.74407
v 114.593285 132.04996 26.74995
v 114.43632 132.17632 26.74953
v 114.36345 132.36406 26.742924
v 114.394196 132.56288 26.731897
v 114.52033 132.71951 26.719408
v 114.70805 132.79198 26.708801
v 114.90706 132.76088 26.702919
v 115.14622 132.53384 26.170704
v 115.17151 132.33418 26.18591
v 115.09507 132.14795 26.18235
v 114.93739 132.02502 26.160982
v 114.74072 131.99835 26.127527
v 114.55775 132.07509 26.090954
v 114.43751 132.23466 26.06106
v 114.41222 132.43433 26.045855
v 114.48865 132.62057 26.049414
v 114.64633 132.7435 26.070782
v 114.843 132.77016 26.104235
v 115.02597 132.69344 26.14081
v 115.28584 132.5581 25.523983
v 115.32589 132.36235 25.577446
v 115.26867 132.16948 25.603392
v 115.1295 132.03117 25.594864
v 114.945694 131.98451 25.554152
v 114.76649 132.04198 25.492163
v 114.6399 132.18819 25.425505
v 114.59985 132.38394 25.372042
v 114.65708 132.57681 25.346098
v 114.79624 132.7151 25.354624
v 114.98005 132.76178 25.395336
v 115.15926 132.70432 25.457327
v 115.45545 132.61168 24.973265
v 115.50095 132.45584 25.122566
v 115.47155 132.26453 25.219482
v 115.37513 132.089 25.238049
v 115.237526 131.97629 25.173288
v 115.095604 131.9566 25.042553
v 114.9874 132.03522 24.880875
v 114.941895 132.19106 24.731575
v 114.9713 132.38237 24.634659
v 115.06772 132.5579 24.616093
v 115.20532 132.67061 24.680853
v 115.347244 132.69029 24.811588
v 115.85264 132.41264 24.827625
v 115.883316 132.3602 25.003891
v 115.87153 132.22354 25.14569
v 115.820435 132.03926 25.215029
v 115.74372 131.85675 25.193325
v 115.66194 131.72491 25.086397
v 115.597015 131.67908 24.922894
v 115.56634 131.73152 24.746626
v 115.57813 131.8682 24.604826
v 115.62923 132.05247 24.535488
v 115.70594 132.23497 24.557192
v 115.78771 132.3668 24.664122
v 116.36931 132.30348 24.797216
v 116.429634 132.20848 24.96768
v 116.456535 132.03777 25.080378
v 116.4428 131.83711 25.105112
v 116.39211 131.66026 25.035254
v 116.318054 131.55461 24.88952
v 116.24046 131.54848 24.706964
v 116.18014 131.64348 24.5365
v 116.153244 131.81418 24.423803
v 116.16698 132.01485 24.39907
v 116.21767 132.1917 24.46893
v 116.291725 132.29733 24.61466
v 116.86579 132.32161 24.40066
v 116.94295 132.22382 24.562954
v 116.98181 132.05127 24.67015
v 116.97198 131.85019 24.693527
v 116.91608 131.67447 24.62682
v 116.82909 131.5712 24.487902
v 116.734314 131.56802 24.313997
v 116.657166 131.66582 24.151703
v 116.61829 131.83836 24.044506
v 116.62813 132.03944 24.02113
v 116.68404 132.21515 24.087837
v 116.77103 132.31844 24.226755
v 117.39876 132.23682 24.171776
v 117.44422 132.18118 24.358778
v 117.4653 132.03688 24.49611
v 117.45634 131.84256 24.546976
v 117.41974 131.6503 24.497744
v 117.36532 131.51161 24.361607
v 117.30764 131.46365 24.175041
v 117.26218 131.51927 23.988039
v 117.241104 131.66359 23.850706
v 117.25006 131.8579 23.799843
v 117.28666 132.05016 23.849073
v 117.34109 132.18886 23.985212
v 117.974434 132.18588 24.149355
v 117.996185 132.09317 24.32754
v 118.00409 131.92354 24.437675
v 117.99604 131.72246 24.450254
v 117.974174 131.54381 24.361902
v 117.94437 131.43544 24.196297
v 117.914604 131.4264 23.997808
v 117.892845 131.51913 23.819624
v 117.88494 131.68877 23.709488
v 117.893 131.88985 23.69691
v 117.914856 132.0685 23.785261
v 117.944664 132.17686 23.950869
v 118.56758 132.17474 24.06983
v 118.670784 132.08522 24.219465
v 118.73928 131.91756 24.31196
v 118.75472 131.7167 24.32253
v 118.712975 131.53647 24.248344
v 118.62521 131.42514 24.10928
v 118.51496 131.41257 23.942598
v 118.41176 131.50209 23.792963
v 118.343254 131.66974 23.700468
v 118.32781 131.8706 23.689898
v 118.36957 132.05084 23.764084
v 118.45733 132.16216 23.903149
v 118.90281 132.23253 23.643047
v 119.0554 132.13075 23.713013
v 119.15046 131.95659 23.729757
v 119.16252 131.75671 23.688793
v 119.088356 131.58467 23.601099
v 118.94783 131.48657 23.490171
v 118.7786 131.4887 23.385733
v 118.626015 131.59047 23.315767
v 118.53095 131.76463 23.299025
v 118.51889 131.96451 23.339987
v 118.593056 132.13655 23.427681
v 118.73358 132.23465 23.538609
v 119.28286 132.24637 23.298668
v 119.382164 132.08908 23.351185
v 119.42983 131.89336 23.321636
v 119.4131 131.71161 23.217937
v 119.33643 131.59254 23.067877
v 119.22039 131.56808 22.911661
v 119.09606 131.64476 22.79115
v 118.99676 131.80203 22.738632
v 118.94908 131.99777 22.768183
v 118.96582 132.1795 22.871881
v 119.04248 132.29857 23.021942
v 119.15852 132.32304 23.178156
v 119.70355 132.37543 23.096594
v 119.78491 132.21944 23.189655
v 119.854034 132.03015 23.182724
v 119.89241 131.85829 23.077656
v 119.88974 131.74991 22.902605
v 119.84675 131.73404 22.704475
v 119.774956 131.81493 22.536356
v 119.693596 131.97092 22.443295
v 119.62447 132.16019 22.450226
v 119.586105 132.33205 22.555294
v 119.58877 132.44044 22.730345
v 119.63176 132.45631 22.928474
v 120.234604 132.5831 23.019897
v 120.29927 132.40967 23.095886
v 120.35909 132.21863 23.07015
v 120.398026 132.06119 22.949585
v 120.40564 131.97952 22.766497
v 120.379906 131.99553 22.569944
v 120.327705 132.1049 22.412592
v 120.26304 132.27835 22.336605
v 120.203224 132.46939 22.36234
v 120.16429 132.62683 22.482906
v 120.15667 132.70848 22.665993
v 120.1824 132.69249 22.862547
v 120.941666 132.78032 22.88625
v 120.99884 132.62543 22.988367
v 121.02136 132.42705 23.002234
v 121.00319 132.23834 22.924135
v 120.9492 132.10986 22.774998
v 120.87386 132.07605 22.59478
v 120.797356 132.14595 22.431774
v 120.74018 132.30084 22.329657
v 120.71766 132.49922 22.315788
v 120.73583 132.68793 22.393888
v 120.78982 132.8164 22.543026
v 120.86516 132.85023 22.723244
v 121.49575 132.74747 22.241003
v 121.61851 132.62456 22.293627
v 121.660416 132.44196 22.318314
v 121.61025 132.2486 22.308449
v 121.48146 132.09625 22.266674
v 121.30854 132.02579 22.204185
v 121.13783 132.05606 22.137726
v 121.01508 132.17896 22.085102
v 120.973175 132.36156 22.060415
v 121.02334 132.55493 22.07028
v 121.15213 132.70726 22.112053
v 121.32505 132.77774 22.174541
v 121.53057 132.53563 21.303205
v 121.69262 132.44252 21.357685
v 121.77562 132.28326 21.469944
v 121.757355 132.10051 21.609901
v 121.6427 131.94325 21.740055
v 121.46239 131.8536 21.825531
v 121.26473 131.8556 21.843428
v 121.10269 131.94872 21.788946
v 121.019684 132.10797 21.676687
v 121.03796 132.29073 21.53673
v 121.1526 132.44798 21.406576
v 121.33292 132.53763 21.3211
v 121.66723 132.20573 21.086464
v 121.81439 132.14726 21.200665
v 121.883446 132.02184 21.328228
v 121.85589 131.86307 21.434973
v 121.739105 131.71347 21.492296
v 121.564384 131.61316 21.48484
v 121.37854 131.58899 21.414602
v 121.23137 131.64745 21.300402
v 121.162315 131.77287 21.172838
v 121.18987 131.93166 21.066093
v 121.306656 132.08124 21.00877
v 121.481384 132.18156 21.016226
v 122.041756 131.78986 20.81871
v 122.14751 131.69748 20.932613
v 122.165794 131.54906 21.098303
v 122.09173 131.38435 21.271385
v 121.945145 131.2475 21.405481
v 121.765335 131.17517 21.46466
v 121.600464 131.18674 21.433065
v 121.49471 131.27911 21.319162
v 121.476425 131.42754 21.153473
v 121.55049 131.59224 20.98039
v 121.697075 131.7291 20.846294
v 121.876884 131.80142 20.787115
v 122.18077 131.56831 19.952682
v 122.33177 131.48354 19.97153
v 122.40593 131.32825 20.045565
v 122.383354 131.14406 20.154945
v 122.27011 130.98035 20.270365
v 122.09654 130.88095 20.360895
v 121.90914 130.87251 20.40228
v 121.75814 130.9573 20.383432
v 121.68399 131.1126 20.309399
v 121.70656 131.29677 20.200018
v 121.8198 131.4605 20.084599
v 121.99338 131.55989 19.994068
v 122.21998 131.29944 19.381073
v 122.40333 131.31438 19.338951
v 122.54336 131.24605 19.375685
v 122.60255 131.1128 19.48143
v 122.56504 130.95029 19.627851
v 122.440895 130.80208 19.775719
v 122.26336 130.70789 19.885408
v 122.08002 130.69295 19.92753
v 121.93999 130.76128 19.890797
v 121.88079 130.89455 19.785051
v 121.9183 131.05705 19.638628
v 122.04245 131.20525 19.490763
v 122.45675 130.69286 19.142391
v 122.64048 130.74025 19.136389
v 122.77959 130.73448 19.208237
v 122.836784 130.67706 19.338682
v 122.79676 130.58342 19.492771
v 122.67023 130.4786 19.629217
v 122.4911 130.39073 19.71146
v 122.307365 130.34332 19.71746
v 122.16827 130.3491 19.645613
v 122.11106 130.40651 19.515167
v 122.151085 130.50017 19.361078
v 122.27762 130.60498 19.224632
v 122.72355 130.07076 19.0537
v 122.90329 130.09972 19.129719
v 123.020096 130.09932 19.27978
v 123.04267 130.06967 19.463676
v 122.96496 130.01874 19.632133
v 122.807785 129.96014 19.740011
v 122.613266 129.90959 19.758406
v 122.433525 129.88065 19.682386
v 122.31672 129.88104 19.532326
v 122.29414 129.91068 19.348429
v 122.37186 129.96162 19.179972
v 122.52903 130.02022 19.072094
v 122.8694 129.42448 18.999048
v 123.0403 129.41327 19.102844
v 123.134964 129.39809 19.27684
v 123.12801 129.383 19.474417
v 123.02132 129.37202 19.642633
v 122.84347 129.36813 19.736416
v 122.64211 129.37236 19.730637
v 122.471214 129.38356 19.626842
v 122.37655 129.39874 19.452845
v 122.3835 129.41385 19.255268
v 122.4902 129.4248 19.087051
v 122.668045 129.4287 18.993269
v 122.792145 128.78885 18.98395
v 122.94878 128.75246 19.104944
v 123.02444 128.73083 19.289846
v 122.99884 128.72975 19.489113
v 122.87885 128.74953 19.649347
v 122.696625 128.78484 19.727617
v 122.500984 128.82623 19.70295
v 122.34435 128.86261 19.581953
v 122.2687 128.88425 19.39705
v 122.2943 128.88531 19.197786
v 122.414276 128.86555 19.03755
v 122.596504 128.83025 18.95928
v 122.59312 128.19806 18.955177
v 122.76131 128.13792 19.047453
v 122.86257 128.10019 19.217167
v 122.869774 128.09497 19.418842
v 122.780975 128.12366 19.598444
v 122.61999 128.17856 19.707844
v 122.42993 128.24498 19.717731
v 122.261734 128.3051 19.625456
v 122.16047 128.34283 19.455742
v 122.153275 128.34807 19.254066
v 122.242065 128.31938 19.074465
v 122.40306 128.26448 18.965063
v 122.34601 127.75589 19.006289
v 122.50575 127.659096 19.058624
v 122.59739 127.567665 19.196016
v 122.59636 127.50611 19.381649
v 122.50294 127.49091 19.565784
v 122.34216 127.526146 19.699081
v 122.15711 127.60238 19.745825
v 121.99737 127.69917 19.69349
v 121.90574 127.7906 19.556099
v 121.90677 127.85216 19.370466
v 122.00018 127.867355 19.18633
v 122.16096 127.83212 19.053034
v 122.15627 127.34907 18.548153
v 122.31743 127.24711 18.586504
v 122.408 127.13555 18.717997
v 122.40371 127.04431 18.907396
v 122.30571 126.99782 19.103956
v 122.14026 127.008545 19.255005
v 121.95169 127.0736 19.320072
v 121.790535 127.17557 19.281723
v 121.69997 127.28712 19.15023
v 121.704254 127.378365 18.96083
v 121.80225 127.42485 18.76427
v 121.967705 127.41413 18.613222
v 121.948555 126.74344 18.370583
v 122.10939 126.667946 18.46007
v 122.195694 126.59745 18.633549
v 122.18436 126.55085 18.844534
v 122.07841 126.54062 19.036495
v 121.906235 126.56951 19.157993
v 121.71398 126.62977 19.176474
v 121.55315 126.70526 19.086987
v 121.46684 126.77576 18.913507
v 121.47818 126.82236 18.702522
v 121.58413 126.83259 18.510561
v 121.7563 126.8037 18.389063
v 121.80137 126.15392 18.350088
v 121.97234 126.10146 18.4443
v 122.071686 126.05291 18.616804
v 122.07278 126.02128 18.821377
v 121.975334 126.01504 19.003204
v 121.80546 126.03586 19.113564
v 121.608665 126.07817 19.122887
v 121.4377 126.13064 19.028673
v 121.338356 126.17919 18.856169
v 121.33726 126.21082 18.651596
v 121.43471 126.217064 18.46977
v 121.60458 126.196236 18.35941
v 121.702835 126.10618 18.723654
usemtl mat_6
s 1
f 3227 3227 3228
f 3228 3227 3229
f 3227 3227 3229
f 3229 3227 3230
f 3227 3227 3230
f 3230 3227 3231
f 3227 3227 3231
f 3231 3227 3232
f 3227 3227 3232
f 3232 3227 3233
f 3227 3227 3233
f 3233 3227 3234
f 3227 3227 3234
f 3234 3227 3235
f 3227 3227 3235
f 3235 3227 3236
f 3227 3227 3236
f 3236 3227 3237
f 3227 3227 3237
f 3237 3227 3238
f 3227 3227 3238
f 3238 3227 3239
f 3227 3227 3239
f 3239 3227 3228
f 3228 3229 3240
f 3240 3229 3241
f 3229 3230 3241
f 3241 3230 3242
f 3230 3231 3242
f 3242 3231 3243
f 3231 3232 3243
f 3243 3232 3244
f 3232 3233 3244
f 3244 3233 3245
f 3233 3234 3245
f 3245 3234 3246
f 3234 3235 3246
f 3246 3235 3247
f 3235 3236 3247
f 3247 3236 3248
f 3236 3237 3248
f 3248 3237 3249
f 3237 3238 3249
f 3249 3238 3250
f 3238 3239 3250
f 3250 3239 3251
f 3239 3228 3251
f 3251 3228 3240
f 3240 3241 3252
f 3252 3241 3253
f 3241 3242 3253
f 3253 3242 3254
f 3242 3243 3254
f 3254 3243 3255
f 3243 3244 3255
f 3255 3244 3256
f 3244 3245 3256
f 3256 3245 3257
f 3245 3246 3257
f 3257 3246 3258
f 3246 3247 3258
f 3258 3247 3259
f 3247 3248 3259
f 3259 3248 3260
f 3248 3249 3260
f 3260 3249 3261
f 3249 3250 3261
f 3261 3250 3262
f 3250 3251 3262
f 3262 3251 3263
f 3251 3240 3263
f 3263 3240 3252
f 3252 3253 3264
f 3264 3253 3265
f 3253 3254 3265
f 3265 3254 3266
f 3254 3255 3266
f 3266 3255 3267
f 3255 3256 3267
f 3267 3256 3268
f 3256 3257 3268
f 3268 3257 3269
f 3257 3258 3269
f 3269 3258 3270
f 3258 3259 3270
f 3270 3259 3271
f 3259 3260 3271
f 3271 3260 3272
f 3260 3261 3272
f 3272 3261 3273
f 3261 3262 3273
f 3273 3262 3274
f 3262 3263 3274
f 3274 3263 3275
f 3263 3252 3275
f 3275 3252 3264
f 3264 3265 3276
f 3276 3265 3277
f 3265 3266 3277
f 3277 3266 3278
f 3266 3267 3278
f 3278 3267 3279
f 3267 3268 3279
f 3279 3268 3280
f 3268 3269 3280
f 3280 3269 3281
f 3269 3270 3281
f 3281 3270 3282
f 3270 3271 3282
f 3282 3271 3283
f 3271 3272 3283
f 3283 3272 3284
f 3272 3273 3284
f 3284 3273 3285
f 3273 3274 3285
f 3285 3274 3286
f 3274 3275 3286
f 3286 3275 3287
f 3275 3264 3287
f 3287 3264 3276
f 3276 3277 3288
f 3288 3277 3289
f 3277 3278 3289
f 3289 3278 3290
f 3278 3279 3290
f 3290 3279 3291
f 3279 3280 3291
f 3291 3280 3292
f 3280 3281 3292
f 3292 3281 3293
f 3281 3282 3293
f 3293 3282 3294
f 3282 3283 3294
f 3294 3283 3295
f 3283 3284 3295
f 3295 3284 3296
f 3284 3285 3296
f 3296 3285 3297
f 3285 3286 3297
f 3297 3286 3298
f 3286 3287 3298
f 3298 3287 3299
f 3287 3276 3299
f 3299 3276 3288
f 3288 3289 3300
f 3300 3289 3301
f 3289 3290 3301
f 3301 3290 3302
f 3290 3291 3302
f 3302 3291 3303
f 3291 3292 3303
f 3303 3292 3304
f 3292 3293 3304
f 3304 3293 3305
f 3293 3294 3305
f 3305 3294 3306
f 3294 3295 3306
f 3306 3295 3307
f 3295 3296 3307
f 3307 3296 3308
f 3296 3297 3308
f 3308 3297 3309
f 3297 3298 3309
f 3309 3298 3310
f 3298 3299 3310
f 3310 3299 3311
f 3299 3288 3311
f 3311 3288 3300
f 3300 3301 3312
f 3312 3301 3313
f 3301 3302 3313
f 3313 3302 3314
f 3302 3303 3314
f 3314 3303 3315
f 3303 3304 3315
f 3315 3304 3316
f 3304 3305 3316
f 3316 3305 3317
f 3305 3306 3317
f 3317 3306 3318
f 3306 3307 3318
f 3318 3307 3319
f 3307 3308 3319
f 3319 3308 3320
f 3308 3309 3320
f 3320 3309 3321
f 3309 3310 3321
f 3321 3310 3322
f 3310 3311 3322
f 3322 3311 3323
f 3311 3300 3323
f 3323 3300 3312
f 3312 3313 3324
f 3324 3313 3325
f 3313 3314 3325
f 3325 3314 3326
f 3314 3315 3326
f 3326 3315 3327
f 3315 3316 3327
f 3327 3316 3328
f 3316 3317 3328
f 3328 3317 3329
f 3317 3318 3329
f 3329 3318 3330
f 3318 3319 3330
f 3330 3319 3331
f 3319 3320 3331
f 3331 3320 3332
f 3320 3321 3332
f 3332 3321 3333
f 3321 3322 3333
f 3333 3322 3334
f 3322 3323 3334
f 3334 3323 3335
f 3323 3312 3335
f 3335 3312 3324
f 3324 3325 3336
f 3336 3325 3337
f 3325 3326 3337
f 3337 3326 3338
f 3326 3327 3338
f 3338 3327 3339
f 3327 3328 3339
f 3339 3328 3340
f 3328 3329 3340
f 3340 3329 3341
f 3329 3330 3341
f 3341 3330 3342
f 3330 3331 3342
f 3342 3331 3343
f 3331 3332 3343
f 3343 3332 3344
f 3332 3333 3344
f 3344 3333 3345
f 3333 3334 3345
f 3345 3334 3346
f 3334 3335 3346
f 3346 3335 3347
f 3335 3324 3347
f 3347 3324 3336
f 3336 3337 3348
f 3348 3337 3349
f 3337 3338 3349
f 3349 3338 3350
f 3338 3339 3350
f 3350 3339 3351
f 3339 3340 3351
f 3351 3340 3352
f 3340 3341 3352
f 3352 3341 3353
f 3341 3342 3353
f 3353 3342 3354
f 3342 3343 3354
f 3354 3343 3355
f 3343 3344 3355
f 3355 3344 3356
f 3344 3345 3356
f 3356 3345 3357
f 3345 3346 3357
f 3357 3346 3358
f 3346 3347 3358
f 3358 3347 3359
f 3347 3336 3359
f 3359 3336 3348
f 3348 3349 3360
f 3360 3349 3361
f 3349 3350 3361
f 3361 3350 3362
f 3350 3351 3362
f 3362 3351 3363
f 3351 3352 3363
f 3363 3352 3364
f 3352 3353 3364
f 3364 3353 3365
f 3353 3354 3365
f 3365 3354 3366
f 3354 3355 3366
f 3366 3355 3367
f 3355 3356 3367
f 3367 3356 3368
f 3356 3357 3368
f 3368 3357 3369
f 3357 3358 3369
f 3369 3358 3370
f 3358 3359 3370
f 3370 3359 3371
f 3359 3348 3371
f 3371 3348 3360
f 3360 3361 3372
f 3372 3361 3373
f 3361 3362 3373
f 3373 3362 3374
f 3362 3363 3374
f 3374 3363 3375
f 3363 3364 3375
f 3375 3364 3376
f 3364 3365 3376
f 3376 3365 3377
f 3365 3366 3377
f 3377 3366 3378
f 3366 3367 3378
f 3378 3367 3379
f 3367 3368 3379
f 3379 3368 3380
f 3368 3369 3380
f 3380 3369 3381
f 3369 3370 3381
f 3381 3370 3382
f 3370 3371 3382
f 3382 3371 3383
f 3371 3360 3383
f 3383 3360 3372
f 3372 3373 3384
f 3384 3373 3385
f 3373 3374 3385
f 3385 3374 3386
f 3374 3375 3386
f 3386 3375 3387
f 3375 3376 3387
f 3387 3376 3388
f 3376 3377 3388
f 3388 3377 3389
f 3377 3378 3389
f 3389 3378 3390
f 3378 3379 3390
f 3390 3379 3391
f 3379 3380 3391
f 3391 3380 3392
f 3380 3381 3392
f 3392 3381 3393
f 3381 3382 3393
f 3393 3382 3394
f 3382 3383 3394
f 3394 3383 3395
f 3383 3372 3395
f 3395 3372 3384
f 3384 3385 3396
f 3396 3385 3397
f 3385 3386 3397
f 3397 3386 3398
f 3386 3387 3398
f 3398 3387 3399
f 3387 3388 3399
f 3399 3388 3400
f 3388 3389 3400
f 3400 3389 3401
f 3389 3390 3401
f 3401 3390 3402
f 3390 3391 3402
f 3402 3391 3403
f 3391 3392 3403
f 3403 3392 3404
f 3392 3393 3404
f 3404 3393 3405
f 3393 3394 3405
f 3405 3394 3406
f 3394 3395 3406
f 3406 3395 3407
f 3395 3384 3407
f 3407 3384 3396
f 3396 3397 3408
f 3408 3397 3409
f 3397 3398 3409
f 3409 3398 3410
f 3398 3399 3410
f 3410 3399 3411
f 3399 3400 3411
f 3411 3400 3412
f 3400 3401 3412
f 3412 3401 3413
f 3401 3402 3413
f 3413 3402 3414
f 3402 3403 3414
f 3414 3403 3415
f 3403 3404 3415
f 3415 3404 3416
f 3404 3405 3416
f 3416 3405 3417
f 3405 3406 3417
f 3417 3406 3418
f 3406 3407 3418
f 3418 3407 3419
f 3407 3396 3419
f 3419 3396 3408
f 3408 3409 3420
f 3420 3409 3421
f 3409 3410 3421
f 3421 3410 3422
f 3410 3411 3422
f 3422 3411 3423
f 3411 3412 3423
f 3423 3412 3424
f 3412 3413 3424
f 3424 3413 3425
f 3413 3414 3425
f 3425 3414 3426
f 3414 3415 3426
f 3426 3415 3427
f 3415 3416 3427
f 3427 3416 3428
f 3416 3417 3428
f 3428 3417 3429
f 3417 3418 3429
f 3429 3418 3430
f 3418 3419 3430
f 3430 3419 3431
f 3419 3408 3431
f 3431 3408 3420
f 3420 3421 3432
f 3432 3421 3433
f 3421 3422 3433
f 3433 3422 3434
f 3422 3423 3434
f 3434 3423 3435
f 3423 3424 3435
f 3435 3424 3436
f 3424 3425 3436
f 3436 3425 3437
f 3425 3426 3437
f 3437 3426 3438
f 3426 3427 3438
f 3438 3427 3439
f 3427 3428 3439
f 3439 3428 3440
f 3428 3429 3440
f 3440 3429 3441
f 3429 3430 3441
f 3441 3430 3442
f 3430 3431 3442
f 3442 3431 3443
f 3431 3420 3443
f 3443 3420 3432
f 3432 3433 3444
f 3444 3433 3445
f 3433 3434 3445
f 3445 3434 3446
f 3434 3435 3446
f 3446 3435 3447
f 3435 3436 3447
f 3447 3436 3448
f 3436 3437 3448
f 3448 3437 3449
f 3437 3438 3449
f 3449 3438 3450
f 3438 3439 3450
f 3450 3439 3451
f 3439 3440 3451
f 3451 3440 3452
f 3440 3441 3452
f 3452 3441 3453
f 3441 3442 3453
f 3453 3442 3454
f 3442 3443 3454
f 3454 3443 3455
f 3443 3432 3455
f 3455 3432 3444
f 3444 3445 3456
f 3456 3445 3457
f 3445 3446 3457
f 3457 3446 3458
f 3446 3447 3458
f 3458 3447 3459
f 3447 3448 3459
f 3459 3448 3460
f 3448 3449 3460
f 3460 3449 3461
f 3449 3450 3461
f 3461 3450 3462
f 3450 3451 3462
f 3462 3451 3463
f 3451 3452 3463
f 3463 3452 3464
f 3452 3453 3464
f 3464 3453 3465
f 3453 3454 3465
f 3465 3454 3466
f 3454 3455 3466
f 3466 3455 3467
f 3455 3444 3467
f 3467 3444 3456
f 3456 3457 3468
f 3468 3457 3469
f 3457 3458 3469
f 3469 3458 3470
f 3458 3459 3470
f 3470 3459 3471
f 3459 3460 3471
f 3471 3460 3472
f 3460 3461 3472
f 3472 3461 3473
f 3461 3462 3473
f 3473 3462 3474
f 3462 3463 3474
f 3474 3463 3475
f 3463 3464 3475
f 3475 3464 3476
f 3464 3465 3476
f 3476 3465 3477
f 3465 3466 3477
f 3477 3466 3478
f 3466 3467 3478
f 3478 3467 3479
f 3467 3456 3479
f 3479 3456 3468
f 3468 3469 3480
f 3480 3469 3481
f 3469 3470 3481
f 3481 3470 3482
f 3470 3471 3482
f 3482 3471 3483
f 3471 3472 3483
f 3483 3472 3484
f 3472 3473 3484
f 3484 3473 3485
f 3473 3474 3485
f 3485 3474 3486
f 3474 3475 3486
f 3486 3475 3487
f 3475 3476 3487
f 3487 3476 3488
f 3476 3477 3488
f 3488 3477 3489
f 3477 3478 3489
f 3489 3478 3490
f 3478 3479 3490
f 3490 3479 3491
f 3479 3468 3491
f 3491 3468 3480
f 3480 3481 3492
f 3492 3481 3493
f 3481 3482 3493
f 3493 3482 3494
f 3482 3483 3494
f 3494 3483 3495
f 3483 3484 3495
f 3495 3484 3496
f 3484 3485 3496
f 3496 3485 3497
f 3485 3486 3497
f 3497 3486 3498
f 3486 3487 3498
f 3498 3487 3499
f 3487 3488 3499
f 3499 3488 3500
f 3488 3489 3500
f 3500 3489 3501
f 3489 3490 3501
f 3501 3490 3502
f 3490 3491 3502
f 3502 3491 3503
f 3491 3480 3503
f 3503 3480 3492
f 3492 3493 3504
f 3504 3493 3505
f 3493 3494 3505
f 3505 3494 3506
f 3494 3495 3506
f 3506 3495 3507
f 3495 3496 3507
f 3507 3496 3508
f 3496 3497 3508
f 3508 3497 3509
f 3497 3498 3509
f 3509 3498 3510
f 3498 3499 3510
f 3510 3499 3511
f 3499 3500 3511
f 3511 3500 3512
f 3500 3501 3512
f 3512 3501 3513
f 3501 3502 3513
f 3513 3502 3514
f 3502 3503 3514
f 3514 3503 3515
f 3503 3492 3515
f 3515 3492 3504
f 3504 3505 3516
f 3516 3505 3517
f 3505 3506 3517
f 3517 3506 3518
f 3506 3507 3518
f 3518 3507 3519
f 3507 3508 3519
f 3519 3508 3520
f 3508 3509 3520
f 3520 3509 3521
f 3509 3510 3521
f 3521 3510 3522
f 3510 3511 3522
f 3522 3511 3523
f 3511 3512 3523
f 3523 3512 3524
f 3512 3513 3524
f 3524 3513 3525
f 3513 3514 3525
f 3525 3514 3526
f 3514 3515 3526
f 3526 3515 3527
f 3515 3504 3527
f 3527 3504 3516
f 3516 3517 3528
f 3528 3517 3529
f 3517 3518 3529
f 3529 3518 3530
f 3518 3519 3530
f 3530 3519 3531
f 3519 3520 3531
f 3531 3520 3532
f 3520 3521 3532
f 3532 3521 3533
f 3521 3522 3533
f 3533 3522 3534
f 3522 3523 3534
f 3534 3523 3535
f 3523 3524 3535
f 3535 3524 3536
f 3524 3525 3536
f 3536 3525 3537
f 3525 3526 3537
f 3537 3526 3538
f 3526 3527 3538
f 3538 3527 3539
f 3527 3516 3539
f 3539 3516 3528
f 3528 3529 3540
f 3540 3529 3541
f 3529 3530 3541
f 3541 3530 3542
f 3530 3531 3542
f 3542 3531 3543
f 3531 3532 3543
f 3543 3532 3544
f 3532 3533 3544
f 3544 3533 3545
f 3533 3534 3545
f 3545 3534 3546
f 3534 3535 3546
f 3546 3535 3547
f 3535 3536 3547
f 3547 3536 3548
f 3536 3537 3548
f 3548 3537 3549
f 3537 3538 3549
f 3549 3538 3550
f 3538 3539 3550
f 3550 3539 3551
f 3539 3528 3551
f 3551 3528 3540
f 3540 3541 3552
f 3552 3541 3553
f 3541 3542 3553
f 3553 3542 3554
f 3542 3543 3554
f 3554 3543 3555
f 3543 3544 3555
f 3555 3544 3556
f 3544 3545 3556
f 3556 3545 3557
f 3545 3546 3557
f 3557 3546 3558
f 3546 3547 3558
f 3558 3547 3559
f 3547 3548 3559
f 3559 3548 3560
f 3548 3549 3560
f 3560 3549 3561
f 3549 3550 3561
f 3561 3550 3562
f 3550 3551 3562
f 3562 3551 3563
f 3551 3540 3563
f 3563 3540 3552
f 3552 3553 3564
f 3564 3553 3565
f 3553 3554 3565
f 3565 3554 3566
f 3554 3555 3566
f 3566 3555 3567
f 3555 3556 3567
f 3567 3556 3568
f 3556 3557 3568
f 3568 3557 3569
f 3557 3558 3569
f 3569 3558 3570
f 3558 3559 3570
f 3570 3559 3571
f 3559 3560 3571
f 3571 3560 3572
f 3560 3561 3572
f 3572 3561 3573
f 3561 3562 3573
f 3573 3562 3574
f 3562 3563 3574
f 3574 3563 3575
f 3563 3552 3575
f 3575 3552 3564
f 3564 3565 3576
f 3576 3565 3577
f 3565 3566 3577
f 3577 3566 3578
f 3566 3567 3578
f 3578 3567 3579
f 3567 3568 3579
f 3579 3568 3580
f 3568 3569 3580
f 3580 3569 3581
f 3569 3570 3581
f 3581 3570 3582
f 3570 3571 3582
f 3582 3571 3583
f 3571 3572 3583
f 3583 3572 3584
f 3572 3573 3584
f 3584 3573 3585
f 3573 3574 3585
f 3585 3574 3586
f 3574 3575 3586
f 3586 3575 3587
f 3575 3564 3587
f 3587 3564 3576
f 3576 3577 3588
f 3588 3577 3589
f 3577 3578 3589
f 3589 3578 3590
f 3578 3579 3590
f 3590 3579 3591
f 3579 3580 3591
f 3591 3580 3592
f 3580 3581 3592
f 3592 3581 3593
f 3581 3582 3593
f 3593 3582 3594
f 3582 3583 3594
f 3594 3583 3595
f 3583 3584 3595
f 3595 3584 3596
f 3584 3585 3596
f 3596 3585 3597
f 3585 3586 3597
f 3597 3586 3598
f 3586 3587 3598
f 3598 3587 3599
f 3587 3576 3599
f 3599 3576 3588
f 3588 3589 3600
f 3600 3589 3601
f 3589 3590 3601
f 3601 3590 3602
f 3590 3591 3602
f 3602 3591 3603
f 3591 3592 3603
f 3603 3592 3604
f 3592 3593 3604
f 3604 3593 3605
f 3593 3594 3605
f 3605 3594 3606
f 3594 3595 3606
f 3606 3595 3607
f 3595 3596 3607
f 3607 3596 3608
f 3596 3597 3608
f 3608 3597 3609
f 3597 3598 3609
f 3609 3598 3610
f 3598 3599 3610
f 3610 3599 3611
f 3599 3588 3611
f 3611 3588 3600
f 3600 3601 3612
f 3612 3601 3613
f 3601 3602 3613
f 3613 3602 3614
f 3602 3603 3614
f 3614 3603 3615
f 3603 3604 3615
f 3615 3604 3616
f 3604 3605 3616
f 3616 3605 3617
f 3605 3606 3617
f 3617 3606 3618
f 3606 3607 3618
f 3618 3607 3619
f 3607 3608 3619
f 3619 3608 3620
f 3608 3609 3620
f 3620 3609 3621
f 3609 3610 3621
f 3621 3610 3622
f 3610 3611 3622
f 3622 3611 3623
f 3611 3600 3623
f 3623 3600 3612
f 3612 3613 3624
f 3624 3613 3625
f 3613 3614 3625
f 3625 3614 3626
f 3614 3615 3626
f 3626 3615 3627
f 3615 3616 3627
f 3627 3616 3628
f 3616 3617 3628
f 3628 3617 3629
f 3617 3618 3629
f 3629 3618 3630
f 3618 3619 3630
f 3630 3619 3631
f 3619 3620 3631
f 3631 3620 3632
f 3620 3621 3632
f 3632 3621 3633
f 3621 3622 3633
f 3633 3622 3634
f 3622 3623 3634
f 3634 3623 3635
f 3623 3612 3635
f 3635 3612 3624
f 3624 3625 3636
f 3636 3625 3637
f 3625 3626 3637
f 3637 3626 3638
f 3626 3627 3638
f 3638 3627 3639
f 3627 3628 3639
f 3639 3628 3640
f 3628 3629 3640
f 3640 3629 3641
f 3629 3630 3641
f 3641 3630 3642
f 3630 3631 3642
f 3642 3631 3643
f 3631 3632 3643
f 3643 3632 3644
f 3632 3633 3644
f 3644 3633 3645
f 3633 3634 3645
f 3645 3634 3646
f 3634 3635 3646
f 3646 3635 3647
f 3635 3624 3647
f 3647 3624 3636
f 3636 3637 3648
f 3648 3637 3649
f 3637 3638 3649
f 3649 3638 3650
f 3638 3639 3650
f 3650 3639 3651
f 3639 3640 3651
f 3651 3640 3652
f 3640 3641 3652
f 3652 3641 3653
f 3641 3642 3653
f 3653 3642 3654
f 3642 3643 3654
f 3654 3643 3655
f 3643 3644 3655
f 3655 3644 3656
f 3644 3645 3656
f 3656 3645 3657
f 3645 3646 3657
f 3657 3646 3658
f 3646 3647 3658
f 3658 3647 3659
f 3647 3636 3659
f 3659 3636 3648
f 3648 3649 3660
f 3660 3649 3661
f 3649 3650 3661
f 3661 3650 3662
f 3650 3651 3662
f 3662 3651 3663
f 3651 3652 3663
f 3663 3652 3664
f 3652 3653 3664
f 3664 3653 3665
f 3653 3654 3665
f 3665 3654 3666
f 3654 3655 3666
f 3666 3655 3667
f 3655 3656 3667
f 3667 3656 3668
f 3656 3657 3668
f 3668 3657 3669
f 3657 3658 3669
f 3669 3658 3670
f 3658 3659 3670
f 3670 3659 3671
f 3659 3648 3671
f 3671 3648 3660
f 3660 3661 3672
f 3672 3661 3673
f 3661 3662 3673
f 3673 3662 3674
f 3662 3663 3674
f 3674 3663 3675
f 3663 3664 3675
f 3675 3664 3676
f 3664 3665 3676
f 3676 3665 3677
f 3665 3666 3677
f 3677 3666 3678
f 3666 3667 3678
f 3678 3667 3679
f 3667 3668 3679
f 3679 3668 3680
f 3668 3669 3680
f 3680 3669 3681
f 3669 3670 3681
f 3681 3670 3682
f 3670 3671 3682
f 3682 3671 3683
f 3671 3660 3683
f 3683 3660 3672
f 3672 3673 3684
f 3684 3673 3685
f 3673 3674 3685
f 3685 3674 3686
f 3674 3675 3686
f 3686 3675 3687
f 3675 3676 3687
f 3687 3676 3688
f 3676 3677 3688
f 3688 3677 3689
f 3677 3678 3689
f 3689 3678 3690
f 3678 3679 3690
f 3690 3679 3691
f 3679 3680 3691
f 3691 3680 3692
f 3680 3681 3692
f 3692 3681 3693
f 3681 3682 3693
f 3693 3682 3694
f 3682 3683 3694
f 3694 3683 3695
f 3683 3672 3695
f 3695 3672 3684
f 3684 3685 3696
f 3696 3685 3697
f 3685 3686 3697
f 3697 3686 3698
f 3686 3687 3698
f 3698 3687 3699
f 3687 3688 3699
f 3699 3688 3700
f 3688 3689 3700
f 3700 3689 3701
f 3689 3690 3701
f 3701 3690 3702
f 3690 3691 3702
f 3702 3691 3703
f 3691 3692 3703
f 3703 3692 3704
f 3692 3693 3704
f 3704 3693 3705
f 3693 3694 3705
f 3705 3694 3706
f 3694 3695 3706
f 3706 3695 3707
f 3695 3684 3707
f 3707 3684 3696
f 3696 3697 3708
f 3708 3697 3709
f 3697 3698 3709
f 3709 3698 3710
f 3698 3699 3710
f 3710 3699 3711
f 3699 3700 3711
f 3711 3700 3712
f 3700 3701 3712
f 3712 3701 3713
f 3701 3702 3713
f 3713 3702 3714
f 3702 3703 3714
f 3714 3703 3715
f 3703 3704 3715
f 3715 3704 3716
f 3704 3705 3716
f 3716 3705 3717
f 3705 3706 3717
f 3717 3706 3718
f 3706 3707 3718
f 3718 3707 3719
f 3707 3696 3719
f 3719 3696 3708
f 3708 3709 3720
f 3720 3709 3721
f 3709 3710 3721
f 3721 3710 3722
f 3710 3711 3722
f 3722 3711 3723
f 3711 3712 3723
f 3723 3712 3724
f 3712 3713 3724
f 3724 3713 3725
f 3713 3714 3725
f 3725 3714 3726
f 3714 3715 3726
f 3726 3715 3727
f 3715 3716 3727
f 3727 3716 3728
f 3716 3717 3728
f 3728 3717 3729
f 3717 3718 3729
f 3729 3718 3730
f 3718 3719 3730
f 3730 3719 3731
f 3719 3708 3731
f 3731 3708 3720
f 3720 3721 3732
f 3732 3721 3733
f 3721 3722 3733
f 3733 3722 3734
f 3722 3723 3734
f 3734 3723 3735
f 3723 3724 3735
f 3735 3724 3736
f 3724 3725 3736
f 3736 3725 3737
f 3725 3726 3737
f 3737 3726 3738
f 3726 3727 3738
f 3738 3727 3739
f 3727 3728 3739
f 3739 3728 3740
f 3728 3729 3740
f 3740 3729 3741
f 3729 3730 3741
f 3741 3730 3742
f 3730 3731 3742
f 3742 3731 3743
f 3731 3720 3743
f 3743 3720 3732
f 3732 3733 3744
f 3744 3733 3745
f 3733 3734 3745
f 3745 3734 3746
f 3734 3735 3746
f 3746 3735 3747
f 3735 3736 3747
f 3747 3736 3748
f 3736 3737 3748
f 3748 3737 3749
f 3737 3738 3749
f 3749 3738 3750
f 3738 3739 3750
f 3750 3739 3751
f 3739 3740 3751
f 3751 3740 3752
f 3740 3741 3752
f 3752 3741 3753
f 3741 3742 3753
f 3753 3742 3754
f 3742 3743 3754
f 3754 3743 3755
f 3743 3732 3755
f 3755 3732 3744
f 3744 3745 3756
f 3756 3745 3757
f 3745 3746 3757
f 3757 3746 3758
f 3746 3747 3758
f 3758 3747 3759
f 3747 3748 3759
f 3759 3748 3760
f 3748 3749 3760
f 3760 3749 3761
f 3749 3750 3761
f 3761 3750 3762
f 3750 3751 3762
f 3762 3751 3763
f 3751 3752 3763
f 3763 3752 3764
f 3752 3753 3764
f 3764 3753 3765
f 3753 3754 3765
f 3765 3754 3766
f 3754 3755 3766
f 3766 3755 3767
f 3755 3744 3767
f 3767 3744 3756
f 3756 3757 3768
f 3768 3757 3769
f 3757 3758 3769
f 3769 3758 3770
f 3758 3759 3770
f 3770 3759 3771
f 3759 3760 3771
f 3771 3760 3772
f 3760 3761 3772
f 3772 3761 3773
f 3761 3762 3773
f 3773 3762 3774
f 3762 3763 3774
f 3774 3763 3775
f 3763 3764 3775
f 3775 3764 3776
f 3764 3765 3776
f 3776 3765 3777
f 3765 3766 3777
f 3777 3766 3778
f 3766 3767 3778
f 3778 3767 3779
f 3767 3756 3779
f 3779 3756 3768
f 3768 3769 3780
f 3780 3769 3781
f 3769 3770 3781
f 3781 3770 3782
f 3770 3771 3782
f 3782 3771 3783
f 3771 3772 3783
f 3783 3772 3784
f 3772 3773 3784
f 3784 3773 3785
f 3773 3774 3785
f 3785 3774 3786
f 3774 3775 3786
f 3786 3775 3787
f 3775 3776 3787
f 3787 3776 3788
f 3776 3777 3788
f 3788 3777 3789
f 3777 3778 3789
f 3789 3778 3790
f 3778 3779 3790
f 3790 3779 3791
f 3779 3768 3791
f 3791 3768 3780
f 3780 3781 3792
f 3792 3781 3793
f 3781 3782 3793
f 3793 3782 3794
f 3782 3783 3794
f 3794 3783 3795
f 3783 3784 3795
f 3795 3784 3796
f 3784 3785 3796
f 3796 3785 3797
f 3785 3786 3797
f 3797 3786 3798
f 3786 3787 3798
f 3798 3787 3799
f 3787 3788 3799
f 3799 3788 3800
f 3788 3789 3800
f 3800 3789 3801
f 3789 3790 3801
f 3801 3790 3802
f 3790 3791 3802
f 3802 3791 3803
f 3791 3780 3803
f 3803 3780 3792
f 3792 3793 3804
f 3804 3793 3805
f 3793 3794 3805
f 3805 3794 3806
f 3794 3795 3806
f 3806 3795 3807
f 3795 3796 3807
f 3807 3796 3808
f 3796 3797 3808
f 3808 3797 3809
f 3797 3798 3809
f 3809 3798 3810
f 3798 3799 3810
f 3810 3799 3811
f 3799 3800 3811
f 3811 3800 3812
f 3800 3801 3812
f 3812 3801 3813
f 3801 3802 3813
f 3813 3802 3814
f 3802 3803 3814
f 3814 3803 3815
f 3803 3792 3815
f 3815 3792 3804
f 3804 3805 3816
f 3816 3805 3817
f 3805 3806 3817
f 3817 3806 3818
f 3806 3807 3818
f 3818 3807 3819
f 3807 3808 3819
f 3819 3808 3820
f 3808 3809 3820
f 3820 3809 3821
f 3809 3810 3821
f 3821 3810 3822
f 3810 3811 3822
f 3822 3811 3823
f 3811 3812 3823
f 3823 3812 3824
f 3812 3813 3824
f 3824 3813 3825
f 3813 3814 3825
f 3825 3814 3826
f 3814 3815 3826
f 3826 3815 3827
f 3815 3804 3827
f 3827 3804 3816
f 3816 3817 3828
f 3828 3817 3829
f 3817 3818 3829
f 3829 3818 3830
f 3818 3819 3830
f 3830 3819 3831
f 3819 3820 3831
f 3831 3820 3832
f 3820 3821 3832
f 3832 3821 3833
f 3821 3822 3833
f 3833 3822 3834
f 3822 3823 3834
f 3834 3823 3835
f 3823 3824 3835
f 3835 3824 3836
f 3824 3825 3836
f 3836 3825 3837
f 3825 3826 3837
f 3837 3826 3838
f 3826 3827 3838
f 3838 3827 3839
f 3827 3816 3839
f 3839 3816 3828
f 3828 3829 3840
f 3840 3829 3841
f 3829 3830 3841
f 3841 3830 3842
f 3830 3831 3842
f 3842 3831 3843
f 3831 3832 3843
f 3843 3832 3844
f 3832 3833 3844
f 3844 3833 3845
f 3833 3834 3845
f 3845 3834 3846
f 3834 3835 3846
f 3846 3835 3847
f 3835 3836 3847
f 3847 3836 3848
f 3836 3837 3848
f 3848 3837 3849
f 3837 3838 3849
f 3849 3838 3850
f 3838 3839 3850
f 3850 3839 3851
f 3839 3828 3851
f 3851 3828 3840
f 3840 3841 3852
f 3852 3841 3853
f 3841 3842 3853
f 3853 3842 3854
f 3842 3843 3854
f 3854 3843 3855
f 3843 3844 3855
f 3855 3844 3856
f 3844 3845 3856
f 3856 3845 3857
f 3845 3846 3857
f 3857 3846 3858
f 3846 3847 3858
f 3858 3847 3859
f 3847 3848 3859
f 3859 3848 3860
f 3848 3849 3860
f 3860 3849 3861
f 3849 3850 3861
f 3861 3850 3862
f 3850 3851 3862
f 3862 3851 3863
f 3851 3840 3863
f 3863 3840 3852
f 3852 3853 3864
f 3864 3853 3865
f 3853 3854 3865
f 3865 3854 3866
f 3854 3855 3866
f 3866 3855 3867
f 3855 3856 3867
f 3867 3856 3868
f 3856 3857 3868
f 3868 3857 3869
f 3857 3858 3869
f 3869 3858 3870
f 3858 3859 3870
f 3870 3859 3871
f 3859 3860 3871
f 3871 3860 3872
f 3860 3861 3872
f 3872 3861 3873
f 3861 3862 3873
f 3873 3862 3874
f 3862 3863 3874
f 3874 3863 3875
f 3863 3852 3875
f 3875 3852 3864
f 3864 3865 3876
f 3876 3865 3877
f 3865 3866 3877
f 3877 3866 3878
f 3866 3867 3878
f 3878 3867 3879
f 3867 3868 3879
f 3879 3868 3880
f 3868 3869 3880
f 3880 3869 3881
f 3869 3870 3881
f 3881 3870 3882
f 3870 3871 3882
f 3882 3871 3883
f 3871 3872 3883
f 3883 3872 3884
f 3872 3873 3884
f 3884 3873 3885
f 3873 3874 3885
f 3885 3874 3886
f 3874 3875 3886
f 3886 3875 3887
f 3875 3864 3887
f 3887 3864 3876
f 3876 3877 3888
f 3888 3877 3889
f 3877 3878 3889
f 3889 3878 3890
f 3878 3879 3890
f 3890 3879 3891
f 3879 3880 3891
f 3891 3880 3892
f 3880 3881 3892
f 3892 3881 3893
f 3881 3882 3893
f 3893 3882 3894
f 3882 3883 3894
f 3894 3883 3895
f 3883 3884 3895
f 3895 3884 3896
f 3884 3885 3896
f 3896 3885 3897
f 3885 3886 3897
f 3897 3886 3898
f 3886 3887 3898
f 3898 3887 3899
f 3887 3876 3899
f 3899 3876 3888
f 3888 3889 3900
f 3900 3889 3901
f 3889 3890 3901
f 3901 3890 3902
f 3890 3891 3902
f 3902 3891 3903
f 3891 3892 3903
f 3903 3892 3904
f 3892 3893 3904
f 3904 3893 3905
f 3893 3894 3905
f 3905 3894 3906
f 3894 3895 3906
f 3906 3895 3907
f 3895 3896 3907
f 3907 3896 3908
f 3896 3897 3908
f 3908 3897 3909
f 3897 3898 3909
f 3909 3898 3910
f 3898 3899 3910
f 3910 3899 3911
f 3899 3888 3911
f 3911 3888 3900
f 3900 3901 3912
f 3912 3901 3913
f 3901 3902 3913
f 3913 3902 3914
f 3902 3903 3914
f 3914 3903 3915
f 3903 3904 3915
f 3915 3904 3916
f 3904 3905 3916
f 3916 3905 3917
f 3905 3906 3917
f 3917 3906 3918
f 3906 3907 3918
f 3918 3907 3919
f 3907 3908 3919
f 3919 3908 3920
f 3908 3909 3920
f 3920 3909 3921
f 3909 3910 3921
f 3921 3910 3922
f 3910 3911 3922
f 3922 3911 3923
f 3911 3900 3923
f 3923 3900 3912
f 3912 3913 3924
f 3924 3913 3925
f 3913 3914 3925
f 3925 3914 3926
f 3914 3915 3926
f 3926 3915 3927
f 3915 3916 3927
f 3927 3916 3928
f 3916 3917 3928
f 3928 3917 3929
f 3917 3918 3929
f 3929 3918 3930
f 3918 3919 3930
f 3930 3919 3931
f 3919 3920 3931
f 3931 3920 3932
f 3920 3921 3932
f 3932 3921 3933
f 3921 3922 3933
f 3933 3922 3934
f 3922 3923 3934
f 3934 3923 3935
f 3923 3912 3935
f 3935 3912 3924
f 3924 3925 3936
f 3936 3925 3937
f 3925 3926 3937
f 3937 3926 3938
f 3926 3927 3938
f 3938 3927 3939
f 3927 3928 3939
f 3939 3928 3940
f 3928 3929 3940
f 3940 3929 3941
f 3929 3930 3941
f 3941 3930 3942
f 3930 3931 3942
f 3942 3931 3943
f 3931 3932 3943
f 3943 3932 3944
f 3932 3933 3944
f 3944 3933 3945
f 3933 3934 3945
f 3945 3934 3946
f 3934 3935 3946
f 3946 3935 3947
f 3935 3924 3947
f 3947 3924 3936
f 3936 3937 3948
f 3948 3937 3949
f 3937 3938 3949
f 3949 3938 3950
f 3938 3939 3950
f 3950 3939 3951
f 3939 3940 3951
f 3951 3940 3952
f 3940 3941 3952
f 3952 3941 3953
f 3941 3942 3953
f 3953 3942 3954
f 3942 3943 3954
f 3954 3943 3955
f 3943 3944 3955
f 3955 3944 3956
f 3944 3945 3956
f 3956 3945 3957
f 3945 3946 3957
f 3957 3946 3958
f 3946 3947 3958
f 3958 3947 3959
f 3947 3936 3959
f 3959 3936 3948
f 3948 3949 3960
f 3960 3949 3961
f 3949 3950 3961
f 3961 3950 3962
f 3950 3951 3962
f 3962 3951 3963
f 3951 3952 3963
f 3963 3952 3964
f 3952 3953 3964
f 3964 3953 3965
f 3953 3954 3965
f 3965 3954 3966
f 3954 3955 3966
f 3966 3955 3967
f 3955 3956 3967
f 3967 3956 3968
f 3956 3957 3968
f 3968 3957 3969
f 3957 3958 3969
f 3969 3958 3970
f 3958 3959 3970
f 3970 3959 3971
f 3959 3948 3971
f 3971 3948 3960
f 3960 3961 3972
f 3972 3961 3973
f 3961 3962 3973
f 3973 3962 3974
f 3962 3963 3974
f 3974 3963 3975
f 3963 3964 3975
f 3975 3964 3976
f 3964 3965 3976
f 3976 3965 3977
f 3965 3966 3977
f 3977 3966 3978
f 3966 3967 3978
f 3978 3967 3979
f 3967 3968 3979
f 3979 3968 3980
f 3968 3969 3980
f 3980 3969 3981
f 3969 3970 3981
f 3981 3970 3982
f 3970 3971 3982
f 3982 3971 3983
f 3971 3960 3983
f 3983 3960 3972
f 3972 3973 3984
f 3984 3973 3985
f 3973 3974 3985
f 3985 3974 3986
f 3974 3975 3986
f 3986 3975 3987
f 3975 3976 3987
f 3987 3976 3988
f 3976 3977 3988
f 3988 3977 3989
f 3977 3978 3989
f 3989 3978 3990
f 3978 3979 3990
f 3990 3979 3991
f 3979 3980 3991
f 3991 3980 3992
f 3980 3981 3992
f 3992 3981 3993
f 3981 3982 3993
f 3993 3982 3994
f 3982 3983 3994
f 3994 3983 3995
f 3983 3972 3995
f 3995 3972 3984
f 3984 3985 3996
f 3996 3985 3997
f 3985 3986 3997
f 3997 3986 3998
f 3986 3987 3998
f 3998 3987 3999
f 3987 3988 3999
f 3999 3988 4000
f 3988 3989 4000
f 4000 3989 4001
f 3989 3990 4001
f 4001 3990 4002
f 3990 3991 4002
f 4002 3991 4003
f 3991 3992 4003
f 4003 3992 4004
f 3992 3993 4004
f 4004 3993 4005
f 3993 3994 4005
f 4005 3994 4006
f 3994 3995 4006
f 4006 3995 4007
f 3995 3984 4007
f 4007 3984 3996
f 3996 3997 4008
f 4008 3997 4009
f 3997 3998 4009
f 4009 3998 4010
f 3998 3999 4010
f 4010 3999 4011
f 3999 4000 4011
f 4011 4000 4012
f 4000 4001 4012
f 4012 4001 4013
f 4001 4002 4013
f 4013 4002 4014
f 4002 4003 4014
f 4014 4003 4015
f 4003 4004 4015
f 4015 4004 4016
f 4004 4005 4016
f 4016 4005 4017
f 4005 4006 4017
f 4017 4006 4018
f 4006 4007 4018
f 4018 4007 4019
f 4007 3996 4019
f 4019 3996 4008
f 4008 4009 4020
f 4020 4009 4021
f 4009 4010 4021
f 4021 4010 4022
f 4010 4011 4022
f 4022 4011 4023
f 4011 4012 4023
f 4023 4012 4024
f 4012 4013 4024
f 4024 4013 4025
f 4013 4014 4025
f 4025 4014 4026
f 4014 4015 4026
f 4026 4015 4027
f 4015 4016 4027
f 4027 4016 4028
f 4016 4017 4028
f 4028 4017 4029
f 4017 4018 4029
f 4029 4018 4030
f 4018 4019 4030
f 4030 4019 4031
f 4019 4008 4031
f 4031 4008 4020
f 4020 4021 4032
f 4032 4021 4033
f 4021 4022 4033
f 4033 4022 4034
f 4022 4023 4034
f 4034 4023 4035
f 4023 4024 4035
f 4035 4024 4036
f 4024 4025 4036
f 4036 4025 4037
f 4025 4026 4037
f 4037 4026 4038
f 4026 4027 4038
f 4038 4027 4039
f 4027 4028 4039
f 4039 4028 4040
f 4028 4029 4040
f 4040 4029 4041
f 4029 4030 4041
f 4041 4030 4042
f 4030 4031 4042
f 4042 4031 4043
f 4031 4020 4043
f 4043 4020 4032
f 4032 4033 4044
f 4044 4033 4045
f 4033 4034 4045
f 4045 4034 4046
f 4034 4035 4046
f 4046 4035 4047
f 4035 4036 4047
f 4047 4036 4048
f 4036 4037 4048
f 4048 4037 4049
f 4037 4038 4049
f 4049 4038 4050
f 4038 4039 4050
f 4050 4039 4051
f 4039 4040 4051
f 4051 4040 4052
f 4040 4041 4052
f 4052 4041 4053
f 4041 4042 4053
f 4053 4042 4054
f 4042 4043 4054
f 4054 4043 4055
f 4043 4032 4055
f 4055 4032 4044
f 4044 4045 4056
f 4056 4045 4057
f 4045 4046 4057
f 4057 4046 4058
f 4046 4047 4058
f 4058 4047 4059
f 4047 4048 4059
f 4059 4048 4060
f 4048 4049 4060
f 4060 4049 4061
f 4049 4050 4061
f 4061 4050 4062
f 4050 4051 4062
f 4062 4051 4063
f 4051 4052 4063
f 4063 4052 4064
f 4052 4053 4064
f 4064 4053 4065
f 4053 4054 4065
f 4065 4054 4066
f 4054 4055 4066
f 4066 4055 4067
f 4055 4044 4067
f 4067 4044 4056
f 4056 4057 4068
f 4068 4057 4069
f 4057 4058 4069
f 4069 4058 4070
f 4058 4059 4070
f 4070 4059 4071
f 4059 4060 4071
f 4071 4060 4072
f 4060 4061 4072
f 4072 4061 4073
f 4061 4062 4073
f 4073 4062 4074
f 4062 4063 4074
f 4074 4063 4075
f 4063 4064 4075
f 4075 4064 4076
f 4064 4065 4076
f 4076 4065 4077
f 4065 4066 4077
f 4077 4066 4078
f 4066 4067 4078
f 4078 4067 4079
f 4067 4056 4079
f 4079 4056 4068
f 4068 4069 4080
f 4080 4069 4081
f 4069 4070 4081
f 4081 4070 4082
f 4070 4071 4082
f 4082 4071 4083
f 4071 4072 4083
f 4083 4072 4084
f 4072 4073 4084
f 4084 4073 4085
f 4073 4074 4085
f 4085 4074 4086
f 4074 4075 4086
f 4086 4075 4087
f 4075 4076 4087
f 4087 4076 4088
f 4076 4077 4088
f 4088 4077 4089
f 4077 4078 4089
f 4089 4078 4090
f 4078 4079 4090
f 4090 4079 4091
f 4079 4068 4091
f 4091 4068 4080
f 4080 4081 4092
f 4092 4081 4093
f 4081 4082 4093
f 4093 4082 4094
f 4082 4083 4094
f 4094 4083 4095
f 4083 4084 4095
f 4095 4084 4096
f 4084 4085 4096
f 4096 4085 4097
f 4085 4086 4097
f 4097 4086 4098
f 4086 4087 4098
f 4098 4087 4099
f 4087 4088 4099
f 4099 4088 4100
f 4088 4089 4100
f 4100 4089 4101
f 4089 4090 4101
f 4101 4090 4102
f 4090 4091 4102
f 4102 4091 4103
f 4091 4080 4103
f 4103 4080 4092
f 4092 4093 4104
f 4104 4093 4105
f 4093 4094 4105
f 4105 4094 4106
f 4094 4095 4106
f 4106 4095 4107
f 4095 4096 4107
f 4107 4096 4108
f 4096 4097 4108
f 4108 4097 4109
f 4097 4098 4109
f 4109 4098 4110
f 4098 4099 4110
f 4110 4099 4111
f 4099 4100 4111
f 4111 4100 4112
f 4100 4101 4112
f 4112 4101 4113
f 4101 4102 4113
f 4113 4102 4114
f 4102 4103 4114
f 4114 4103 4115
f 4103 4092 4115
f 4115 4092 4104
f 4104 4105 4116
f 4116 4105 4117
f 4105 4106 4117
f 4117 4106 4118
f 4106 4107 4118
f 4118 4107 4119
f 4107 4108 4119
f 4119 4108 4120
f 4108 4109 4120
f 4120 4109 4121
f 4109 4110 4121
f 4121 4110 4122
f 4110 4111 4122
f 4122 4111 4123
f 4111 4112 4123
f 4123 4112 4124
f 4112 4113 4124
f 4124 4113 4125
f 4113 4114 4125
f 4125 4114 4126
f 4114 4115 4126
f 4126 4115 4127
f 4115 4104 4127
f 4127 4104 4116
f 4116 4117 4128
f 4128 4117 4129
f 4117 4118 4129
f 4129 4118 4130
f 4118 4119 4130
f 4130 4119 4131
f 4119 4120 4131
f 4131 4120 4132
f 4120 4121 4132
f 4132 4121 4133
f 4121 4122 4133
f 4133 4122 4134
f 4122 4123 4134
f 4134 4123 4135
f 4123 4124 4135
f 4135 4124 4136
f 4124 4125 4136
f 4136 4125 4137
f 4125 4126 4137
f 4137 4126 4138
f 4126 4127 4138
f 4138 4127 4139
f 4127 4116 4139
f 4139 4116 4128
f 4128 4129 4140
f 4140 4129 4141
f 4129 4130 4141
f 4141 4130 4142
f 4130 4131 4142
f 4142 4131 4143
f 4131 4132 4143
f 4143 4132 4144
f 4132 4133 4144
f 4144 4133 4145
f 4133 4134 4145
f 4145 4134 4146
f 4134 4135 4146
f 4146 4135 4147
f 4135 4136 4147
f 4147 4136 4148
f 4136 4137 4148
f 4148 4137 4149
f 4137 4138 4149
f 4149 4138 4150
f 4138 4139 4150
f 4150 4139 4151
f 4139 4128 4151
f 4151 4128 4140
f 4140 4141 4152
f 4152 4141 4153
f 4141 4142 4153
f 4153 4142 4154
f 4142 4143 4154
f 4154 4143 4155
f 4143 4144 4155
f 4155 4144 4156
f 4144 4145 4156
f 4156 4145 4157
f 4145 4146 4157
f 4157 4146 4158
f 4146 4147 4158
f 4158 4147 4159
f 4147 4148 4159
f 4159 4148 4160
f 4148 4149 4160
f 4160 4149 4161
f 4149 4150 4161
f 4161 4150 4162
f 4150 4151 4162
f 4162 4151 4163
f 4151 4140 4163
f 4163 4140 4152
f 4152 4153 4164
f 4164 4153 4165
f 4153 4154 4165
f 4165 4154 4166
f 4154 4155 4166
f 4166 4155 4167
f 4155 4156 4167
f 4167 4156 4168
f 4156 4157 4168
f 4168 4157 4169
f 4157 4158 4169
f 4169 4158 4170
f 4158 4159 4170
f 4170 4159 4171
f 4159 4160 4171
f 4171 4160 4172
f 4160 4161 4172
f 4172 4161 4173
f 4161 4162 4173
f 4173 4162 4174
f 4162 4163 4174
f 4174 4163 4175
f 4163 4152 4175
f 4175 4152 4164
f 4164 4165 4176
f 4176 4165 4177
f 4165 4166 4177
f 4177 4166 4178
f 4166 4167 4178
f 4178 4167 4179
f 4167 4168 4179
f 4179 4168 4180
f 4168 4169 4180
f 4180 4169 4181
f 4169 4170 4181
f 4181 4170 4182
f 4170 4171 4182
f 4182 4171 4183
f 4171 4172 4183
f 4183 4172 4184
f 4172 4173 4184
f 4184 4173 4185
f 4173 4174 4185
f 4185 4174 4186
f 4174 4175 4186
f 4186 4175 4187
f 4175 4164 4187
f 4187 4164 4176
f 4176 4177 4188
f 4188 4177 4189
f 4177 4178 4189
f 4189 4178 4190
f 4178 4179 4190
f 4190 4179 4191
f 4179 4180 4191
f 4191 4180 4192
f 4180 4181 4192
f 4192 4181 4193
f 4181 4182 4193
f 4193 4182 4194
f 4182 4183 4194
f 4194 4183 4195
f 4183 4184 4195
f 4195 4184 4196
f 4184 4185 4196
f 4196 4185 4197
f 4185 4186 4197
f 4197 4186 4198
f 4186 4187 4198
f 4198 4187 4199
f 4187 4176 4199
f 4199 4176 4188
f 4188 4189 4200
f 4200 4189 4201
f 4189 4190 4201
f 4201 4190 4202
f 4190 4191 4202
f 4202 4191 4203
f 4191 4192 4203
f 4203 4192 4204
f 4192 4193 4204
f 4204 4193 4205
f 4193 4194 4205
f 4205 4194 4206
f 4194 4195 4206
f 4206 4195 4207
f 4195 4196 4207
f 4207 4196 4208
f 4196 4197 4208
f 4208 4197 4209
f 4197 4198 4209
f 4209 4198 4210
f 4198 4199 4210
f 4210 4199 4211
f 4199 4188 4211
f 4211 4188 4200
f 4200 4201 4212
f 4212 4201 4213
f 4201 4202 4213
f 4213 4202 4214
f 4202 4203 4214
f 4214 4203 4215
f 4203 4204 4215
f 4215 4204 4216
f 4204 4205 4216
f 4216 4205 4217
f 4205 4206 4217
f 4217 4206 4218
f 4206 4207 4218
f 4218 4207 4219
f 4207 4208 4219
f 4219 4208 4220
f 4208 4209 4220
f 4220 4209 4221
f 4209 4210 4221
f 4221 4210 4222
f 4210 4211 4222
f 4222 4211 4223
f 4211 4200 4223
f 4223 4200 4212
f 4212 4213 4224
f 4224 4213 4225
f 4213 4214 4225
f 4225 4214 4226
f 4214 4215 4226
f 4226 4215 4227
f 4215 4216 4227
f 4227 4216 4228
f 4216 4217 4228
f 4228 4217 4229
f 4217 4218 4229
f 4229 4218 4230
f 4218 4219 4230
f 4230 4219 4231
f 4219 4220 4231
f 4231 4220 4232
f 4220 4221 4232
f 4232 4221 4233
f 4221 4222 4233
f 4233 4222 4234
f 4222 4223 4234
f 4234 4223 4235
f 4223 4212 4235
f 4235 4212 4224
f 4224 4225 4236
f 4236 4225 4237
f 4225 4226 4237
f 4237 4226 4238
f 4226 4227 4238
f 4238 4227 4239
f 4227 4228 4239
f 4239 4228 4240
f 4228 4229 4240
f 4240 4229 4241
f 4229 4230 4241
f 4241 4230 4242
f 4230 4231 4242
f 4242 4231 4243
f 4231 4232 4243
f 4243 4232 4244
f 4232 4233 4244
f 4244 4233 4245
f 4233 4234 4245
f 4245 4234 4246
f 4234 4235 4246
f 4246 4235 4247
f 4235 4224 4247
f 4247 4224 4236
f 4236 4237 4248
f 4248 4237 4249
f 4237 4238 4249
f 4249 4238 4250
f 4238 4239 4250
f 4250 4239 4251
f 4239 4240 4251
f 4251 4240 4252
f 4240 4241 4252
f 4252 4241 4253
f 4241 4242 4253
f 4253 4242 4254
f 4242 4243 4254
f 4254 4243 4255
f 4243 4244 4255
f 4255 4244 4256
f 4244 4245 4256
f 4256 4245 4257
f 4245 4246 4257
f 4257 4246 4258
f 4246 4247 4258
f 4258 4247 4259
f 4247 4236 4259
f 4259 4236 4248
f 4248 4249 4260
f 4260 4249 4261
f 4249 4250 4261
f 4261 4250 4262
f 4250 4251 4262
f 4262 4251 4263
f 4251 4252 4263
f 4263 4252 4264
f 4252 4253 4264
f 4264 4253 4265
f 4253 4254 4265
f 4265 4254 4266
f 4254 4255 4266
f 4266 4255 4267
f 4255 4256 4267
f 4267 4256 4268
f 4256 4257 4268
f 4268 4257 4269
f 4257 4258 4269
f 4269 4258 4270
f 4258 4259 4270
f 4270 4259 4271
f 4259 4248 4271
f 4271 4248 4260
f 4260 4261 4272
f 4272 4261 4273
f 4261 4262 4273
f 4273 4262 4274
f 4262 4263 4274
f 4274 4263 4275
f 4263 4264 4275
f 4275 4264 4276
f 4264 4265 4276
f 4276 4265 4277
f 4265 4266 4277
f 4277 4266 4278
f 4266 4267 4278
f 4278 4267 4279
f 4267 4268 4279
f 4279 4268 4280
f 4268 4269 4280
f 4280 4269 4281
f 4269 4270 4281
f 4281 4270 4282
f 4270 4271 4282
f 4282 4271 4283
f 4271 4260 4283
f 4283 4260 4272
f 4272 4273 4284
f 4284 4273 4285
f 4273 4274 4285
f 4285 4274 4286
f 4274 4275 4286
f 4286 4275 4287
f 4275 4276 4287
f 4287 4276 4288
f 4276 4277 4288
f 4288 4277 4289
f 4277 4278 4289
f 4289 4278 4290
f 4278 4279 4290
f 4290 4279 4291
f 4279 4280 4291
f 4291 4280 4292
f 4280 4281 4292
f 4292 4281 4293
f 4281 4282 4293
f 4293 4282 4294
f 4282 4283 4294
f 4294 4283 4295
f 4283 4272 4295
f 4295 4272 4284
f 4284 4285 4296
f 4296 4285 4297
f 4285 4286 4297
f 4297 4286 4298
f 4286 4287 4298
f 4298 4287 4299
f 4287 4288 4299
f 4299 4288 4300
f 4288 4289 4300
f 4300 4289 4301
f 4289 4290 4301
f 4301 4290 4302
f 4290 4291 4302
f 4302 4291 4303
f 4291 4292 4303
f 4303 4292 4304
f 4292 4293 4304
f 4304 4293 4305
f 4293 4294 4305
f 4305 4294 4306
f 4294 4295 4306
f 4306 4295 4307
f 4295 4284 4307
f 4307 4284 4296
f 4296 4297 4308
f 4308 4297 4309
f 4297 4298 4309
f 4309 4298 4310
f 4298 4299 4310
f 4310 4299 4311
f 4299 4300 4311
f 4311 4300 4312
f 4300 4301 4312
f 4312 4301 4313
f 4301 4302 4313
f 4313 4302 4314
f 4302 4303 4314
f 4314 4303 4315
f 4303 4304 4315
f 4315 4304 4316
f 4304 4305 4316
f 4316 4305 4317
f 4305 4306 4317
f 4317 4306 4318
f 4306 4307 4318
f 4318 4307 4319
f 4307 4296 4319
f 4319 4296 4308
f 4308 4309 4320
f 4320 4309 4321
f 4309 4310 4321
f 4321 4310 4322
f 4310 4311 4322
f 4322 4311 4323
f 4311 4312 4323
f 4323 4312 4324
f 4312 4313 4324
f 4324 4313 4325
f 4313 4314 4325
f 4325 4314 4326
f 4314 4315 4326
f 4326 4315 4327
f 4315 4316 4327
f 4327 4316 4328
f 4316 4317 4328
f 4328 4317 4329
f 4317 4318 4329
f 4329 4318 4330
f 4318 4319 4330
f 4330 4319 4331
f 4319 4308 4331
f 4331 4308 4320
f 4320 4321 4332
f 4332 4321 4333
f 4321 4322 4333
f 4333 4322 4334
f 4322 4323 4334
f 4334 4323 4335
f 4323 4324 4335
f 4335 4324 4336
f 4324 4325 4336
f 4336 4325 4337
f 4325 4326 4337
f 4337 4326 4338
f 4326 4327 4338
f 4338 4327 4339
f 4327 4328 4339
f 4339 4328 4340
f 4328 4329 4340
f 4340 4329 4341
f 4329 4330 4341
f 4341 4330 4342
f 4330 4331 4342
f 4342 4331 4343
f 4331 4320 4343
f 4343 4320 4332
f 4332 4333 4344
f 4344 4333 4345
f 4333 4334 4345
f 4345 4334 4346
f 4334 4335 4346
f 4346 4335 4347
f 4335 4336 4347
f 4347 4336 4348
f 4336 4337 4348
f 4348 4337 4349
f 4337 4338 4349
f 4349 4338 4350
f 4338 4339 4350
f 4350 4339 4351
f 4339 4340 4351
f 4351 4340 4352
f 4340 4341 4352
f 4352 4341 4353
f 4341 4342 4353
f 4353 4342 4354
f 4342 4343 4354
f 4354 4343 4355
f 4343 4332 4355
f 4355 4332 4344
f 4344 4345 4356
f 4356 4345 4357
f 4345 4346 4357
f 4357 4346 4358
f 4346 4347 4358
f 4358 4347 4359
f 4347 4348 4359
f 4359 4348 4360
f 4348 4349 4360
f 4360 4349 4361
f 4349 4350 4361
f 4361 4350 4362
f 4350 4351 4362
f 4362 4351 4363
f 4351 4352 4363
f 4363 4352 4364
f 4352 4353 4364
f 4364 4353 4365
f 4353 4354 4365
f 4365 4354 4366
f 4354 4355 4366
f 4366 4355 4367
f 4355 4344 4367
f 4367 4344 4356
f 4356 4357 4368
f 4368 4357 4369
f 4357 4358 4369
f 4369 4358 4370
f 4358 4359 4370
f 4370 4359 4371
f 4359 4360 4371
f 4371 4360 4372
f 4360 4361 4372
f 4372 4361 4373
f 4361 4362 4373
f 4373 4362 4374
f 4362 4363 4374
f 4374 4363 4375
f 4363 4364 4375
f 4375 4364 4376
f 4364 4365 4376
f 4376 4365 4377
f 4365 4366 4377
f 4377 4366 4378
f 4366 4367 4378
f 4378 4367 4379
f 4367 4356 4379
f 4379 4356 4368
f 4368 4369 4380
f 4380 4369 4381
f 4369 4370 4381
f 4381 4370 4382
f 4370 4371 4382
f 4382 4371 4383
f 4371 4372 4383
f 4383 4372 4384
f 4372 4373 4384
f 4384 4373 4385
f 4373 4374 4385
f 4385 4374 4386
f 4374 4375 4386
f 4386 4375 4387
f 4375 4376 4387
f 4387 4376 4388
f 4376 4377 4388
f 4388 4377 4389
f 4377 4378 4389
f 4389 4378 4390
f 4378 4379 4390
f 4390 4379 4391
f 4379 4368 4391
f 4391 4368 4380
f 4380 4381 4392
f 4392 4381 4393
f 4381 4382 4393
f 4393 4382 4394
f 4382 4383 4394
f 4394 4383 4395
f 4383 4384 4395
f 4395 4384 4396
f 4384 4385 4396
f 4396 4385 4397
f 4385 4386 4397
f 4397 4386 4398
f 4386 4387 4398
f 4398 4387 4399
f 4387 4388 4399
f 4399 4388 4400
f 4388 4389 4400
f 4400 4389 4401
f 4389 4390 4401
f 4401 4390 4402
f 4390 4391 4402
f 4402 4391 4403
f 4391 4380 4403
f 4403 4380 4392
f 4392 4393 4404
f 4404 4393 4405
f 4393 4394 4405
f 4405 4394 4406
f 4394 4395 4406
f 4406 4395 4407
f 4395 4396 4407
f 4407 4396 4408
f 4396 4397 4408
f 4408 4397 4409
f 4397 4398 4409
f 4409 4398 4410
f 4398 4399 4410
f 4410 4399 4411
f 4399 4400 4411
f 4411 4400 4412
f 4400 4401 4412
f 4412 4401 4413
f 4401 4402 4413
f 4413 4402 4414
f 4402 4403 4414
f 4414 4403 4415
f 4403 4392 4415
f 4415 4392 4404
f 4404 4405 4416
f 4416 4405 4417
f 4405 4406 4417
f 4417 4406 4418
f 4406 4407 4418
f 4418 4407 4419
f 4407 4408 4419
f 4419 4408 4420
f 4408 4409 4420
f 4420 4409 4421
f 4409 4410 4421
f 4421 4410 4422
f 4410 4411 4422
f 4422 4411 4423
f 4411 4412 4423
f 4423 4412 4424
f 4412 4413 4424
f 4424 4413 4425
f 4413 4414 4425
f 4425 4414 4426
f 4414 4415 4426
f 4426 4415 4427
f 4415 4404 4427
f 4427 4404 4416
f 4416 4417 4428
f 4428 4417 4429
f 4417 4418 4429
f 4429 4418 4430
f 4418 4419 4430
f 4430 4419 4431
f 4419 4420 4431
f 4431 4420 4432
f 4420 4421 4432
f 4432 4421 4433
f 4421 4422 4433
f 4433 4422 4434
f 4422 4423 4434
f 4434 4423 4435
f 4423 4424 4435
f 4435 4424 4436
f 4424 4425 4436
f 4436 4425 4437
f 4425 4426 4437
f 4437 4426 4438
f 4426 4427 4438
f 4438 4427 4439
f 4427 4416 4439
f 4439 4416 4428
f 4428 4429 4440
f 4440 4429 4441
f 4429 4430 4441
f 4441 4430 4442
f 4430 4431 4442
f 4442 4431 4443
f 4431 4432 4443
f 4443 4432 4444
f 4432 4433 4444
f 4444 4433 4445
f 4433 4434 4445
f 4445 4434 4446
f 4434 4435 4446
f 4446 4435 4447
f 4435 4436 4447
f 4447 4436 4448
f 4436 4437 4448
f 4448 4437 4449
f 4437 4438 4449
f 4449 4438 4450
f 4438 4439 4450
f 4450 4439 4451
f 4439 4428 4451
f 4451 4428 4440
f 4440 4441 4452
f 4452 4441 4453
f 4441 4442 4453
f 4453 4442 4454
f 4442 4443 4454
f 4454 4443 4455
f 4443 4444 4455
f 4455 4444 4456
f 4444 4445 4456
f 4456 4445 4457
f 4445 4446 4457
f 4457 4446 4458
f 4446 4447 4458
f 4458 4447 4459
f 4447 4448 4459
f 4459 4448 4460
f 4448 4449 4460
f 4460 4449 4461
f 4449 4450 4461
f 4461 4450 4462
f 4450 4451 4462
f 4462 4451 4463
f 4451 4440 4463
f 4463 4440 4452
f 4452 4453 4464
f 4464 4453 4465
f 4453 4454 4465
f 4465 4454 4466
f 4454 4455 4466
f 4466 4455 4467
f 4455 4456 4467
f 4467 4456 4468
f 4456 4457 4468
f 4468 4457 4469
f 4457 4458 4469
f 4469 4458 4470
f 4458 4459 4470
f 4470 4459 4471
f 4459 4460 4471
f 4471 4460 4472
f 4460 4461 4472
f 4472 4461 4473
f 4461 4462 4473
f 4473 4462 4474
f 4462 4463 4474
f 4474 4463 4475
f 4463 4452 4475
f 4475 4452 4464
f 4464 4465 4476
f 4476 4465 4477
f 4465 4466 4477
f 4477 4466 4478
f 4466 4467 4478
f 4478 4467 4479
f 4467 4468 4479
f 4479 4468 4480
f 4468 4469 4480
f 4480 4469 4481
f 4469 4470 4481
f 4481 4470 4482
f 4470 4471 4482
f 4482 4471 4483
f 4471 4472 4483
f 4483 4472 4484
f 4472 4473 4484
f 4484 4473 4485
f 4473 4474 4485
f 4485 4474 4486
f 4474 4475 4486
f 4486 4475 4487
f 4475 4464 4487
f 4487 4464 4476
f 4476 4477 4488
f 4488 4477 4489
f 4477 4478 4489
f 4489 4478 4490
f 4478 4479 4490
f 4490 4479 4491
f 4479 4480 4491
f 4491 4480 4492
f 4480 4481 4492
f 4492 4481 4493
f 4481 4482 4493
f 4493 4482 4494
f 4482 4483 4494
f 4494 4483 4495
f 4483 4484 4495
f 4495 4484 4496
f 4484 4485 4496
f 4496 4485 4497
f 4485 4486 4497
f 4497 4486 4498
f 4486 4487 4498
f 4498 4487 4499
f 4487 4476 4499
f 4499 4476 4488
f 4488 4489 4500
f 4500 4489 4501
f 4489 4490 4501
f 4501 4490 4502
f 4490 4491 4502
f 4502 4491 4503
f 4491 4492 4503
f 4503 4492 4504
f 4492 4493 4504
f 4504 4493 4505
f 4493 4494 4505
f 4505 4494 4506
f 4494 4495 4506
f 4506 4495 4507
f 4495 4496 4507
f 4507 4496 4508
f 4496 4497 4508
f 4508 4497 4509
f 4497 4498 4509
f 4509 4498 4510
f 4498 4499 4510
f 4510 4499 4511
f 4499 4488 4511
f 4511 4488 4500
f 4500 4501 4512
f 4512 4501 4513
f 4501 4502 4513
f 4513 4502 4514
f 4502 4503 4514
f 4514 4503 4515
f 4503 4504 4515
f 4515 4504 4516
f 4504 4505 4516
f 4516 4505 4517
f 4505 4506 4517
f 4517 4506 4518
f 4506 4507 4518
f 4518 4507 4519
f 4507 4508 4519
f 4519 4508 4520
f 4508 4509 4520
f 4520 4509 4521
f 4509 4510 4521
f 4521 4510 4522
f 4510 4511 4522
f 4522 4511 4523
f 4511 4500 4523
f 4523 4500 4512
f 4512 4513 4524
f 4524 4513 4525
f 4513 4514 4525
f 4525 4514 4526
f 4514 4515 4526
f 4526 4515 4527
f 4515 4516 4527
f 4527 4516 4528
f 4516 4517 4528
f 4528 4517 4529
f 4517 4518 4529
f 4529 4518 4530
f 4518 4519 4530
f 4530 4519 4531
f 4519 4520 4531
f 4531 4520 4532
f 4520 4521 4532
f 4532 4521 4533
f 4521 4522 4533
f 4533 4522 4534
f 4522 4523 4534
f 4534 4523 4535
f 4523 4512 4535
f 4535 4512 4524
f 4524 4525 4536
f 4536 4525 4537
f 4525 4526 4537
f 4537 4526 4538
f 4526 4527 4538
f 4538 4527 4539
f 4527 4528 4539
f 4539 4528 4540
f 4528 4529 4540
f 4540 4529 4541
f 4529 4530 4541
f 4541 4530 4542
f 4530 4531 4542
f 4542 4531 4543
f 4531 4532 4543
f 4543 4532 4544
f 4532 4533 4544
f 4544 4533 4545
f 4533 4534 4545
f 4545 4534 4546
f 4534 4535 4546
f 4546 4535 4547
f 4535 4524 4547
f 4547 4524 4536
f 4536 4537 4548
f 4548 4537 4549
f 4537 4538 4549
f 4549 4538 4550
f 4538 4539 4550
f 4550 4539 4551
f 4539 4540 4551
f 4551 4540 4552
f 4540 4541 4552
f 4552 4541 4553
f 4541 4542 4553
f 4553 4542 4554
f 4542 4543 4554
f 4554 4543 4555
f 4543 4544 4555
f 4555 4544 4556
f 4544 4545 4556
f 4556 4545 4557
f 4545 4546 4557
f 4557 4546 4558
f 4546 4547 4558
f 4558 4547 4559
f 4547 4536 4559
f 4559 4536 4548
f 4548 4549 4560
f 4560 4549 4561
f 4549 4550 4561
f 4561 4550 4562
f 4550 4551 4562
f 4562 4551 4563
f 4551 4552 4563
f 4563 4552 4564
f 4552 4553 4564
f 4564 4553 4565
f 4553 4554 4565
f 4565 4554 4566
f 4554 4555 4566
f 4566 4555 4567
f 4555 4556 4567
f 4567 4556 4568
f 4556 4557 4568
f 4568 4557 4569
f 4557 4558 4569
f 4569 4558 4570
f 4558 4559 4570
f 4570 4559 4571
f 4559 4548 4571
f 4571 4548 4560
f 4560 4561 4572
f 4572 4561 4573
f 4561 4562 4573
f 4573 4562 4574
f 4562 4563 4574
f 4574 4563 4575
f 4563 4564 4575
f 4575 4564 4576
f 4564 4565 4576
f 4576 4565 4577
f 4565 4566 4577
f 4577 4566 4578
f 4566 4567 4578
f 4578 4567 4579
f 4567 4568 4579
f 4579 4568 4580
f 4568 4569 4580
f 4580 4569 4581
f 4569 4570 4581
f 4581 4570 4582
f 4570 4571 4582
f 4582 4571 4583
f 4571 4560 4583
f 4583 4560 4572
f 4572 4573 4584
f 4584 4573 4585
f 4573 4574 4585
f 4585 4574 4586
f 4574 4575 4586
f 4586 4575 4587
f 4575 4576 4587
f 4587 4576 4588
f 4576 4577 4588
f 4588 4577 4589
f 4577 4578 4589
f 4589 4578 4590
f 4578 4579 4590
f 4590 4579 4591
f 4579 4580 4591
f 4591 4580 4592
f 4580 4581 4592
f 4592 4581 4593
f 4581 4582 4593
f 4593 4582 4594
f 4582 4583 4594
f 4594 4583 4595
f 4583 4572 4595
f 4595 4572 4584
f 4584 4585 4596
f 4596 4585 4597
f 4585 4586 4597
f 4597 4586 4598
f 4586 4587 4598
f 4598 4587 4599
f 4587 4588 4599
f 4599 4588 4600
f 4588 4589 4600
f 4600 4589 4601
f 4589 4590 4601
f 4601 4590 4602
f 4590 4591 4602
f 4602 4591 4603
f 4591 4592 4603
f 4603 4592 4604
f 4592 4593 4604
f 4604 4593 4605
f 4593 4594 4605
f 4605 4594 4606
f 4594 4595 4606
f 4606 4595 4607
f 4595 4584 4607
f 4607 4584 4596
f 4596 4597 4608
f 4608 4597 4609
f 4597 4598 4609
f 4609 4598 4610
f 4598 4599 4610
f 4610 4599 4611
f 4599 4600 4611
f 4611 4600 4612
f 4600 4601 4612
f 4612 4601 4613
f 4601 4602 4613
f 4613 4602 4614
f 4602 4603 4614
f 4614 4603 4615
f 4603 4604 4615
f 4615 4604 4616
f 4604 4605 4616
f 4616 4605 4617
f 4605 4606 4617
f 4617 4606 4618
f 4606 4607 4618
f 4618 4607 4619
f 4607 4596 4619
f 4619 4596 4608
f 4608 4609 4620
f 4620 4609 4621
f 4609 4610 4621
f 4621 4610 4622
f 4610 4611 4622
f 4622 4611 4623
f 4611 4612 4623
f 4623 4612 4624
f 4612 4613 4624
f 4624 4613 4625
f 4613 4614 4625
f 4625 4614 4626
f 4614 4615 4626
f 4626 4615 4627
f 4615 4616 4627
f 4627 4616 4628
f 4616 4617 4628
f 4628 4617 4629
f 4617 4618 4629
f 4629 4618 4630
f 4618 4619 4630
f 4630 4619 4631
f 4619 4608 4631
f 4631 4608 4620
f 4620 4621 4632
f 4632 4621 4633
f 4621 4622 4633
f 4633 4622 4634
f 4622 4623 4634
f 4634 4623 4635
f 4623 4624 4635
f 4635 4624 4636
f 4624 4625 4636
f 4636 4625 4637
f 4625 4626 4637
f 4637 4626 4638
f 4626 4627 4638
f 4638 4627 4639
f 4627 4628 4639
f 4639 4628 4640
f 4628 4629 4640
f 4640 4629 4641
f 4629 4630 4641
f 4641 4630 4642
f 4630 4631 4642
f 4642 4631 4643
f 4631 4620 4643
f 4643 4620 4632
f 4632 4633 4644
f 4644 4633 4645
f 4633 4634 4645
f 4645 4634 4646
f 4634 4635 4646
f 4646 4635 4647
f 4635 4636 4647
f 4647 4636 4648
f 4636 4637 4648
f 4648 4637 4649
f 4637 4638 4649
f 4649 4638 4650
f 4638 4639 4650
f 4650 4639 4651
f 4639 4640 4651
f 4651 4640 4652
f 4640 4641 4652
f 4652 4641 4653
f 4641 4642 4653
f 4653 4642 4654
f 4642 4643 4654
f 4654 4643 4655
f 4643 4632 4655
f 4655 4632 4644
f 4644 4645 4656
f 4656 4645 4657
f 4645 4646 4657
f 4657 4646 4658
f 4646 4647 4658
f 4658 4647 4659
f 4647 4648 4659
f 4659 4648 4660
f 4648 4649 4660
f 4660 4649 4661
f 4649 4650 4661
f 4661 4650 4662
f 4650 4651 4662
f 4662 4651 4663
f 4651 4652 4663
f 4663 4652 4664
f 4652 4653 4664
f 4664 4653 4665
f 4653 4654 4665
f 4665 4654 4666
f 4654 4655 4666
f 4666 4655 4667
f 4655 4644 4667
f 4667 4644 4656
f 4656 4657 4668
f 4668 4657 4669
f 4657 4658 4669
f 4669 4658 4670
f 4658 4659 4670
f 4670 4659 4671
f 4659 4660 4671
f 4671 4660 4672
f 4660 4661 4672
f 4672 4661 4673
f 4661 4662 4673
f 4673 4662 4674
f 4662 4663 4674
f 4674 4663 4675
f 4663 4664 4675
f 4675 4664 4676
f 4664 4665 4676
f 4676 4665 4677
f 4665 4666 4677
f 4677 4666 4678
f 4666 4667 4678
f 4678 4667 4679
f 4667 4656 4679
f 4679 4656 4668
f 4668 4669 4680
f 4680 4669 4681
f 4669 4670 4681
f 4681 4670 4682
f 4670 4671 4682
f 4682 4671 4683
f 4671 4672 4683
f 4683 4672 4684
f 4672 4673 4684
f 4684 4673 4685
f 4673 4674 4685
f 4685 4674 4686
f 4674 4675 4686
f 4686 4675 4687
f 4675 4676 4687
f 4687 4676 4688
f 4676 4677 4688
f 4688 4677 4689
f 4677 4678 4689
f 4689 4678 4690
f 4678 4679 4690
f 4690 4679 4691
f 4679 4668 4691
f 4691 4668 4680
f 4680 4681 4692
f 4692 4681 4693
f 4681 4682 4693
f 4693 4682 4694
f 4682 4683 4694
f 4694 4683 4695
f 4683 4684 4695
f 4695 4684 4696
f 4684 4685 4696
f 4696 4685 4697
f 4685 4686 4697
f 4697 4686 4698
f 4686 4687 4698
f 4698 4687 4699
f 4687 4688 4699
f 4699 4688 4700
f 4688 4689 4700
f 4700 4689 4701
f 4689 4690 4701
f 4701 4690 4702
f 4690 4691 4702
f 4702 4691 4703
f 4691 4680 4703
f 4703 4680 4692
f 4692 4693 4704
f 4704 4693 4705
f 4693 4694 4705
f 4705 4694 4706
f 4694 4695 4706
f 4706 4695 4707
f 4695 4696 4707
f 4707 4696 4708
f 4696 4697 4708
f 4708 4697 4709
f 4697 4698 4709
f 4709 4698 4710
f 4698 4699 4710
f 4710 4699 4711
f 4699 4700 4711
f 4711 4700 4712
f 4700 4701 4712
f 4712 4701 4713
f 4701 4702 4713
f 4713 4702 4714
f 4702 4703 4714
f 4714 4703 4715
f 4703 4692 4715
f 4715 4692 4704
f 4704 4705 4716
f 4716 4705 4717
f 4705 4706 4717
f 4717 4706 4718
f 4706 4707 4718
f 4718 4707 4719
f 4707 4708 4719
f 4719 4708 4720
f 4708 4709 4720
f 4720 4709 4721
f 4709 4710 4721
f 4721 4710 4722
f 4710 4711 4722
f 4722 4711 4723
f 4711 4712 4723
f 4723 4712 4724
f 4712 4713 4724
f 4724 4713 4725
f 4713 4714 4725
f 4725 4714 4726
f 4714 4715 4726
f 4726 4715 4727
f 4715 4704 4727
f 4727 4704 4716
f 4716 4717 4728
f 4728 4717 4729
f 4717 4718 4729
f 4729 4718 4730
f 4718 4719 4730
f 4730 4719 4731
f 4719 4720 4731
f 4731 4720 4732
f 4720 4721 4732
f 4732 4721 4733
f 4721 4722 4733
f 4733 4722 4734
f 4722 4723 4734
f 4734 4723 4735
f 4723 4724 4735
f 4735 4724 4736
f 4724 4725 4736
f 4736 4725 4737
f 4725 4726 4737
f 4737 4726 4738
f 4726 4727 4738
f 4738 4727 4739
f 4727 4716 4739
f 4739 4716 4728
f 4728 4729 4740
f 4740 4729 4740
f 4729 4730 4740
f 4740 4730 4740
f 4730 4731 4740
f 4740 4731 4740
f 4731 4732 4740
f 4740 4732 4740
f 4732 4733 4740
f 4740 4733 4740
f 4733 4734 4740
f 4740 4734 4740
f 4734 4735 4740
f 4740 4735 4740
f 4735 4736 4740
f 4740 4736 4740
f 4736 4737 4740
f 4740 4737 4740
f 4737 4738 4740
f 4740 4738 4740
f 4738 4739 4740
f 4740 4739 4740
f 4739 4728 4740
f 4740 4728 4740

g Path_(9)
v 60.533382 125.54351 39.984943
v 60.152443 125.61391 39.930286
v 60.24356 125.771736 39.860622
v 60.412334 125.868416 39.79165
v 60.613544 125.87804 39.741844
v 60.793274 125.79802 39.724556
v 60.903366 125.6498 39.74442
v 60.91432 125.473114 39.79611
v 60.823204 125.31528 39.865772
v 60.654427 125.218605 39.934746
v 60.453217 125.208984 39.98455
v 60.273487 125.289 40.001835
v 60.1634 125.43721 39.981976
v 60.16174 125.42252 39.576897
v 60.26719 125.56004 39.48689
v 60.443966 125.63128 39.426147
v 60.6447 125.61714 39.410957
v 60.81561 125.52141 39.445377
v 60.910892 125.369736 39.520195
v 60.905025 125.20277 39.61536
v 60.799576 125.06524 39.705368
v 60.6228 124.994 39.766106
v 60.422062 125.00815 39.7813
v 60.251156 125.10388 39.746876
v 60.15587 125.255554 39.672062
v 60.08522 125.124016 39.341793
v 60.195503 125.26134 39.258263
v 60.375168 125.33172 39.18581
v 60.576065 125.31629 39.143852
v 60.74437 125.2192 39.14363
v 60.83498 125.066444 39.1852
v 60.82362 124.89897 39.257427
v 60.713337 124.76165 39.340958
v 60.533672 124.69127 39.41341
v 60.332775 124.706696 39.455368
v 60.16447 124.80379 39.455593
v 60.07386 124.95654 39.41402
v 60.09369 124.77454 38.880615
v 60.144707 124.948364 38.747883
v 60.286186 125.07892 38.643875
v 60.480217 125.13122 38.59645
v 60.674812 125.09126 38.618324
v 60.817825 124.96974 38.703632
v 60.870937 124.79923 38.829514
v 60.81992 124.62541 38.962242
v 60.67844 124.49486 39.066254
v 60.48441 124.44255 39.113674
v 60.289814 124.48251 39.091805
v 60.1468 124.60403 39.006496
v 60.12153 124.576416 38.453243
v 60.176685 124.75203 38.33893
v 60.321213 124.8768 38.242184
v 60.51638 124.9173 38.18893
v 60.709892 124.86266 38.193443
v 60.8499 124.72755 38.25451
v 60.898884 124.54814 38.355766
v 60.843727 124.372536 38.47008
v 60.6992 124.247765 38.566826
v 60.504032 124.20727 38.62008
v 60.31052 124.2619 38.615566
v 60.170513 124.39702 38.5545
v 60.056736 124.34606 37.978115
v 60.068634 124.53506 37.914066
v 60.177696 124.6867 37.842007
v 60.35469 124.76036 37.78125
v 60.5522 124.7363 37.748066
v 60.7173 124.62097 37.751354
v 60.805748 124.44527 37.790234
v 60.793846 124.25628 37.854282
v 60.684788 124.10464 37.926342
v 60.50779 124.030975 37.987103
v 60.31028 124.05503 38.020283
v 60.145184 124.170364 38.016994
v 59.966194 124.160446 37.55582
v 59.955433 124.35071 37.49564
v 60.044415 124.51346 37.41158
v 60.20929 124.60508 37.326157
v 60.405884 124.601036 37.262268
v 60.581516 124.5024 37.23703
v 60.689133 124.33561 37.257202
v 60.69989 124.14535 37.317387
v 60.610912 123.982605 37.401447
v 60.446037 123.890976 37.486866
v 60.249443 123.89502 37.55076
v 60.07381 123.99365 37.575996
v 59.873936 123.976654 37.130665
v 59.85024 124.16271 37.064148
v 59.927177 124.32618 36.967754
v 60.084137 124.42325 36.86731
v 60.279053 124.427925 36.789734
v 60.459705 124.33894 36.755814
v 60.577686 124.18015 36.77463
v 60.60138 123.994095 36.84115
v 60.52444 123.83063 36.937542
v 60.367485 123.73355 37.037983
v 60.172565 123.72888 37.11556
v 59.991917 123.81786 37.149483
v 59.81118 123.721176 36.721504
v 59.73662 123.88756 36.6622
v 59.762356 124.05146 36.56724
v 59.881485 124.16897 36.46207
v 60.06209 124.20859 36.374863
v 60.255783 124.15971 36.328995
v 60.410656 124.03543 36.33675
v 60.485214 123.86904 36.396053
v 60.45948 123.70514 36.491013
v 60.340347 123.58763 36.596188
v 60.159744 123.54801 36.68339
v 59.966053 123.59689 36.72926
v 59.696186 123.44179 36.40263
v 59.624763 123.60632 36.33206
v 59.651703 123.76179 36.222286
v 59.769787 123.86652 36.102722
v 59.947372 123.89248 36.0054
v 60.13688 123.83269 35.95641
v 60.28753 123.70318 35.968864
v 60.35895 123.53864 36.039436
v 60.332012 123.38318 36.14921
v 60.21393 123.27844 36.268776
v 60.03634 123.25249 36.366093
v 59.846832 123.31228 36.41509
v 59.48552 123.27468 36.12882
v 59.446693 123.43869 36.037205
v 59.50543 123.57569 35.90851
v 59.64599 123.64898 35.777206
v 59.83071 123.63891 35.678486
v 60.010098 123.54819 35.6388
v 60.136086 123.40112 35.66878
v 60.17491 123.237114 35.760395
v 60.116177 123.100105 35.88909
v 59.975616 123.026825 36.020393
v 59.790894 123.03689 36.119114
v 59.611507 123.12761 36.1588
v 59.350708 122.89397 35.692593
v 59.287422 123.06228 35.620068
v 59.322903 123.2185 35.511307
v 59.447636 123.32076 35.39546
v 59.628204 123.34167 35.30356
v 59.816223 123.27561 35.26023
v 59.961315 123.1403 35.277092
v 60.0246 122.971985 35.349617
v 59.989124 122.815765 35.458378
v 59.864388 122.7135 35.574226
v 59.68382 122.6926 35.666126
v 59.4958 122.75865 35.70945
v 59.17681 122.81286 35.286297
v 59.16129 122.97376 35.173363
v 59.239765 123.09447 35.037773
v 59.39122 123.14263 34.915867
v 59.57507 123.10535 34.8403
v 59.742046 122.9926 34.83133
v 59.847412 122.83462 34.89135
v 59.862938 122.67371 35.004288
v 59.78446 122.55301 35.139874
v 59.633003 122.504845 35.261784
v 59.449158 122.54213 35.337345
v 59.28218 122.65487 35.34632
v 59.084213 122.51908 35.19399
v 59.031193 122.67954 35.082375
v 59.044907 122.78702 34.910603
v 59.12168 122.8127 34.72471
v 59.24094 122.7497 34.574493
v 59.370735 122.61492 34.500214
v 59.47628 122.44446 34.521767
v 59.5293 122.28399 34.633385
v 59.515587 122.17652 34.805153
v 59.438816 122.15084 34.99105
v 59.319553 122.21383 35.141266
v 59.189762 122.34862 35.215546
v 58.73353 122.446335 35.13034
v 58.696957 122.61426 35.02017
v 58.69475 122.71321 34.841015
v 58.727505 122.71669 34.640892
v 58.786438 122.62376 34.47341
v 58.855762 122.45931 34.38346
v 58.916904 122.267426 34.395134
v 58.95348 122.0995 34.505306
v 58.955685 122.00055 34.684456
v 58.92293 121.99707 34.884583
v 58.863995 122.090004 35.05206
v 58.79467 122.25445 35.142014
v 58.334198 122.215645 35.086777
v 58.285892 122.39803 35.015343
v 58.261757 122.52422 34.86078
v 58.268257 122.560394 34.664494
v 58.303654 122.496864 34.479088
v 58.358463 122.350655 34.354237
v 58.417995 122.160934 34.3234
v 58.4663 121.978546 34.39483
v 58.490437 121.85236 34.549397
v 58.483936 121.816185 34.745678
v 58.44854 121.879715 34.931084
v 58.39373 122.02593 35.055935
v 57.86651 122.14575 35.054554
v 57.80753 122.31729 34.96693
v 57.774952 122.425865 34.80068
v 57.77751 122.442375 34.600338
v 57.814518 122.362404 34.419594
v 57.876057 122.207375 34.306873
v 57.945637 122.01883 34.29238
v 58.004616 121.84728 34.380005
v 58.037193 121.73871 34.546257
v 58.034634 121.7222 34.7466
v 57.997627 121.80218 34.927345
v 57.936092 121.95721 35.040062
v 57.461277 121.87884 35.05006
v 57.374332 122.04887 34.985756
v 57.315147 122.168236 34.83462
v 57.299583 122.20496 34.637157
v 57.331806 122.14921 34.446274
v 57.403187 122.015915 34.313114
v 57.494595 121.84079 34.27336
v 57.58154 121.67076 34.337666
v 57.640724 121.55139 34.488796
v 57.65629 121.51466 34.68626
v 57.624065 121.57042 34.877148
v 57.552685 121.70371 35.010307
v 57.044064 121.641106 35.046753
v 56.931995 121.799385 34.992035
v 56.851315 121.914536 34.847687
v 56.82364 121.95569 34.65238
v 56.85638 121.91183 34.458454
v 56.94077 121.7947 34.317867
v 57.05419 121.6357 34.268288
v 57.166256 121.47742 34.323006
v 57.246937 121.362274 34.467354
v 57.274616 121.32112 34.66266
v 57.241875 121.36498 34.856586
v 57.157486 121.4821 34.997173
v 56.685368 121.31645 35.044216
v 56.540905 121.44317 34.98358
v 56.43882 121.53319 34.83498
v 56.406467 121.56238 34.63824
v 56.45252 121.52293 34.44607
v 56.564632 121.42539 34.309967
v 56.712765 121.29592 34.2664
v 56.85723 121.1692 34.327034
v 56.959312 121.079185 34.475636
v 56.991665 121.04999 34.672375
v 56.945614 121.08945 34.864544
v 56.833504 121.18697 35.00065
v 56.419754 120.91158 35.04355
v 56.26743 121.03382 34.993958
v 56.15494 121.12428 34.85336
v 56.112434 121.15873 34.65942
v 56.1513 121.12793 34.46411
v 56.26112 121.04013 34.319763
v 56.412468 120.91886 34.265053
v 56.564796 120.79662 34.314644
v 56.67728 120.70616 34.455242
v 56.719788 120.671715 34.64918
v 56.680923 120.70252 34.84449
v 56.571106 120.79031 34.98884
v 56.0736 120.574326 35.04202
v 55.933674 120.70288 34.97495
v 55.837234 120.791565 34.821854
v 55.81012 120.81662 34.623756
v 55.859596 120.771324 34.43374
v 55.97241 120.66782 34.30272
v 56.118324 120.533844 34.265797
v 56.25825 120.40529 34.33287
v 56.354694 120.316605 34.485962
v 56.38181 120.29155 34.68406
v 56.332333 120.336845 34.874077
v 56.21952 120.440346 35.0051
v 55.80285 120.36125 35.010185
v 55.650948 120.46256 34.924152
v 55.529156 120.49469 34.766083
v 55.47011 120.44904 34.578335
v 55.489635 120.33785 34.411217
v 55.582493 120.1909 34.3095
v 55.723804 120.04757 34.30045
v 55.875706 119.946266 34.386482
v 55.997498 119.91413 34.54455
v 56.05654 119.95978 34.7323
v 56.03702 120.07098 34.89942
v 55.94416 120.217926 35.001133
v 55.650173 120.143776 35.296112
v 55.51264 120.268166 35.217274
v 55.375107 120.30914 35.075813
v 55.274426 120.255714 34.909637
v 55.23757 120.12221 34.763275
v 55.274426 119.94438 34.67594
v 55.375107 119.769905 34.671036
v 55.51264 119.64551 34.749878
v 55.650173 119.60454 34.891335
v 55.75086 119.65796 35.05751
v 55.78771 119.79147 35.203873
v 55.75086 119.96929 35.29121
v 55.170948 119.96753 35.530903
v 55.099888 120.11803 35.417294
v 55.028824 120.1851 35.241062
v 54.976803 120.15078 35.049435
v 54.957764 120.02426 34.893757
v 54.976803 119.83945 34.81574
v 55.028824 119.64586 34.836285
v 55.099888 119.49536 34.949898
v 55.170948 119.42829 35.126125
v 55.22297 119.46261 35.317753
v 55.242012 119.58913 35.47343
v 55.22297 119.77394 35.55145
v 54.65452 119.9023 35.6178
v 54.62715 120.0597 35.49499
v 54.59979 120.133675 35.309563
v 54.579758 120.10441 35.111202
v 54.572422 119.979744 34.953056
v 54.579758 119.79308 34.877502
v 54.59979 119.59444 34.90479
v 54.62715 119.43704 35.027596
v 54.65452 119.36306 35.213024
v 54.67455 119.39233 35.411385
v 54.68188 119.51699 35.56953
v 54.67455 119.70366 35.645084
v 54.15782 119.878365 35.649685
v 54.14606 120.03671 35.52561
v 54.1343 120.11164 35.338924
v 54.12569 120.08307 35.139637
v 54.12254 119.95866 34.981155
v 54.12569 119.771736 34.90594
v 54.1343 119.5724 34.934147
v 54.14606 119.414055 35.058216
v 54.15782 119.33913 35.244907
v 54.16643 119.3677 35.444195
v 54.169582 119.49211 35.602676
v 54.16643 119.67903 35.67789
v 53.66948 119.86618 35.665916
v 53.66386 120.02469 35.541626
v 53.65824 120.099785 35.354717
v 53.65413 120.071335 35.15527
v 53.652622 119.94696 34.99673
v 53.65413 119.76 34.921574
v 53.65824 119.56055 34.94994
v 53.66386 119.40203 35.07423
v 53.66948 119.32694 35.26114
v 53.673595 119.35539 35.460587
v 53.675102 119.47976 35.61913
v 53.673595 119.666725 35.694286
v 53.183723 119.861435 35.67224
v 53.181313 120.01998 35.547897
v 53.178898 120.095116 35.360935
v 53.17713 120.066696 35.16145
v 53.176487 119.94234 35.002895
v 53.17713 119.75536 34.927753
v 53.178898 119.55588 34.956158
v 53.181313 119.39732 35.0805
v 53.183723 119.3222 35.267464
v 53.18549 119.35062 35.46695
v 53.18614 119.474976 35.625504
v 53.18549 119.66195 35.700645
v 52.699615 119.909096 35.649693
v 52.698364 120.04801 35.503735
v 52.6972 120.09534 35.307873
v 52.69645 120.03839 35.114586
v 52.6963 119.892426 34.97567
v 52.6968 119.696556 34.92834
v 52.697815 119.503265 34.985287
v 52.699066 119.36434 35.131245
v 52.70023 119.31702 35.327106
v 52.700985 119.37397 35.520393
v 52.70113 119.519936 35.659313
v 52.70063 119.715805 35.70664
v 52.231384 119.83605 35.68514
v 52.249302 120.00053 35.570076
v 52.258327 120.08583 35.387722
v 52.25604 120.06909 35.18694
v 52.24305 119.9548 35.021523
v 52.222843 119.77358 34.9358
v 52.20083 119.574 34.95274
v 52.182907 119.409515 35.0678
v 52.17388 119.32422 35.250153
v 52.17617 119.34096 35.45094
v 52.18916 119.455246 35.616352
v 52.20937 119.63646 35.702076
v 51.644905 119.97437 35.686302
v 51.715206 120.126366 35.58099
v 51.793594 120.19399 35.410587
v 51.859066 120.159134 35.220753
v 51.894073 120.03113 35.06235
v 51.889244 119.84428 34.977825
v 51.845863 119.648636 34.98983
v 51.775562 119.49664 35.09514
v 51.697174 119.429016 35.265545
v 51.631706 119.46388 35.45538
v 51.596695 119.59189 35.61378
v 51.60153 119.77874 35.698303
v 51.2514 120.08169 35.265514
v 51.35523 120.20548 35.161083
v 51.467167 120.235275 35.00205
v 51.55722 120.163086 34.83102
v 51.601257 120.008255 34.69383
v 51.587482 119.81226 34.62723
v 51.519577 119.62764 34.64908
v 51.41575 119.50384 34.75351
v 51.30381 119.474045 34.912544
v 51.213757 119.54624 35.083572
v 51.16972 119.70107 35.220764
v 51.183495 119.89706 35.28736
v 50.889072 120.15654 35.156944
v 50.95826 120.30261 35.036602
v 51.027443 120.36274 34.85715
v 51.07809 120.320816 34.66667
v 51.096626 120.18807 34.5162
v 51.07809 120.00008 34.446064
v 51.027443 119.807205 34.47505
v 50.95826 119.66113 34.59539
v 50.889072 119.601006 34.774845
v 50.83843 119.64293 34.965324
v 50.81989 119.77567 35.11579
v 50.83843 119.96367 35.18593
v 50.45741 120.21669 35.0695
v 50.489822 120.36842 34.940926
v 50.52224 120.43421 34.75324
v 50.545967 120.39643 34.556732
v 50.554653 120.265205 34.40406
v 50.545967 120.07569 34.33613
v 50.52224 119.87868 34.37114
v 50.489822 119.726944 34.499714
v 50.45741 119.66115 34.6874
v 50.433678 119.69893 34.883907
v 50.42499 119.830154 35.03658
v 50.433678 120.01967 35.10451
v 49.995945 120.24043 35.034977
v 50.009235 120.39345 34.904537
v 50.022522 120.460526 34.714985
v 50.03225 120.42368 34.517113
v 50.035812 120.2928 34.36394
v 50.03225 120.10294 34.29651
v 50.022522 119.90498 34.332886
v 50.009235 119.75197 34.463326
v 49.995945 119.6849 34.652878
v 49.986217 119.72173 34.85075
v 49.982655 119.852615 35.00392
v 49.986217 120.04247 35.071354
v 49.52108 120.25253 35.01738
v 49.527107 120.405754 34.886642
v 49.53314 120.47304 34.696796
v 49.537548 120.43634 34.498707
v 49.539165 120.30551 34.34545
v 49.537548 120.1156 34.2781
v 49.53314 119.917496 34.314697
v 49.527107 119.764275 34.445435
v 49.52108 119.697 34.63528
v 49.51667 119.73369 34.83337
v 49.515053 119.86452 34.986626
v 49.51667 120.05443 35.053978
v 49.0421 120.25712 35.01071
v 49.044563 120.410385 34.879913
v 49.047028 120.47771 34.69
v 49.048832 120.44105 34.491863
v 49.04949 120.310234 34.338593
v 49.048832 120.12031 34.271255
v 49.047028 119.92217 34.3079
v 49.044563 119.768906 34.4387
v 49.0421 119.701584 34.628613
v 49.040295 119.73824 34.82675
v 49.039635 119.86906 34.98002
v 49.040295 120.05898 35.047356
v 48.56084 120.25941 35.007385
v 48.561966 120.41268 34.876575
v 48.563095 120.48001 34.68665
v 48.56392 120.44336 34.488506
v 48.56422 120.312546 34.335236
v 48.56392 120.12262 34.267902
v 48.563095 119.92448 34.30455
v 48.561966 119.7712 34.435364
v 48.56084 119.70387 34.625286
v 48.560017 119.740524 34.82343
v 48.559715 119.87134 34.976704
v 48.560017 120.061264 35.044037
v 48.07889 120.26028 35.006123
v 48.079357 120.41355 34.87531
v 48.07982 120.48088 34.685387
v 48.08016 120.44423 34.48724
v 48.080284 120.313416 34.333965
v 48.08016 120.12349 34.266632
v 48.07982 119.92535 34.303284
v 48.079357 119.77207 34.434097
v 48.07889 119.70474 34.624023
v 48.078552 119.741394 34.82217
v 48.078426 119.87221 34.975445
v 48.078552 120.06213 35.042774
v 47.59657 120.296844 34.98587
v 47.596786 120.43546 34.83962
v 47.596992 120.48239 34.643654
v 47.597134 120.42504 34.450478
v 47.597168 120.27879 34.311855
v 47.597088 120.082825 34.26493
v 47.596916 119.88965 34.322273
v 47.5967 119.75103 34.468525
v 47.59649 119.7041 34.66449
v 47.59635 119.76145 34.857666
v 47.596317 119.9077 34.99629
v 47.596397 120.10367 35.043213
v 47.11029 120.28743 34.991295
v 47.107613 120.43014 34.849052
v 47.10668 120.48262 34.654503
v 47.107746 120.43082 34.45977
v 47.11052 120.288605 34.31704
v 47.11426 120.094086 34.26455
v 47.117966 119.89939 34.316364
v 47.120644 119.75668 34.458607
v 47.121574 119.7042 34.653156
v 47.12051 119.75601 34.84789
v 47.117737 119.898224 34.99062
v 47.113995 120.092735 35.04311
v 46.65047 120.268105 34.991085
v 46.6642 120.41011 34.84878
v 46.669266 120.462265 34.65421
v 46.664314 120.4106 34.4595
v 46.65067 120.26895 34.31683
v 46.63199 120.07528 34.264427
v 46.613277 119.88147 34.31633
v 46.59955 119.73946 34.458633
v 46.594482 119.6873 34.653206
v 46.599434 119.73897 34.847916
v 46.613075 119.88062 34.990585
v 46.631756 120.074295 35.042988
v 46.19621 120.37705 34.99071
v 46.22119 120.51727 34.848167
v 46.23034 120.568535 34.653503
v 46.22119 120.51711 34.458885
v 46.19621 120.37677 34.316456
v 46.16208 120.18513 34.264378
v 46.127953 119.99352 34.316612
v 46.102966 119.8533 34.459156
v 46.093822 119.80203 34.65382
v 46.102966 119.85346 34.84844
v 46.127953 119.9938 34.990868
v 46.16208 120.18545 35.042942
v 45.699448 120.43762 34.990826
v 45.711494 120.57964 34.848385
v 45.71591 120.63167 34.65376
v 45.711517 120.579765 34.459103
v 45.69949 120.43783 34.31657
v 45.68305 120.2439 34.264355
v 45.6666 120.049934 34.31645
v 45.654552 119.90791 34.458893
v 45.650135 119.85589 34.653515
v 45.65453 119.9078 34.848175
v 45.666557 120.04973 34.990704
v 45.683 120.24366 35.04292
v 45.229713 120.45921 34.990795
v 45.25078 120.60017 34.84834
v 45.258495 120.65179 34.653706
v 45.250797 120.60024 34.459057
v 45.229744 120.45935 34.31654
v 45.200977 120.26686 34.264347
v 45.172203 120.07434 34.31646
v 45.15114 119.933395 34.45892
v 45.14342 119.881775 34.65355
v 45.15112 119.93332 34.8482
v 45.172173 120.07421 34.990715
v 45.20094 120.2667 35.04291
v 44.768982 120.577065 34.990746
v 44.79516 120.71712 34.84825
v 44.804737 120.76838 34.65361
v 44.79516 120.71711 34.45897
v 44.768986 120.57704 34.316486
v 44.73323 120.38571 34.26434
v 44.69748 120.19438 34.3165
v 44.671303 120.05432 34.458992
v 44.661724 120.00307 34.653637
v 44.671303 120.05434 34.848274
v 44.697475 120.194405 34.990757
v 44.73323 120.385735 35.042904
v 44.267464 120.6379 34.990746
v 44.27724 120.78005 34.84826
v 44.28082 120.83208 34.653614
v 44.27724 120.780045 34.458977
v 44.267467 120.63789 34.31649
v 44.254116 120.44371 34.26434
v 44.24076 120.24953 34.316494
v 44.230988 120.107376 34.458984
v 44.227406 120.05535 34.653625
v 44.230984 120.10738 34.848267
v 44.24076 120.249535 34.990753
v 44.254112 120.44372 35.042904
v 43.75375 120.64568 34.990746
v 43.740707 120.78757 34.848255
v 43.735935 120.8395 34.653614
v 43.74071 120.78756 34.458973
v 43.753754 120.64567 34.31649
v 43.77157 120.45184 34.26434
v 43.789387 120.25802 34.316494
v 43.802425 120.116135 34.458984
v 43.8072 120.0642 34.653625
v 43.802425 120.11614 34.848267
v 43.789383 120.25803 34.99075
v 43.77157 120.45186 35.0429
v 43.27181 120.548676 34.99075
v 43.2522 120.689804 34.848263
v 43.24502 120.74146 34.65362
v 43.2522 120.689804 34.45898
v 43.27181 120.548676 34.31649
v 43.29859 120.35589 34.264336
v 43.325375 120.16309 34.31649
v 43.344982 120.021965 34.458977
v 43.35216 119.97031 34.653618
v 43.344982 120.021965 34.84826
v 43.325375 120.16309 34.990746
v 43.29859 120.35588 35.0429
v 42.806313 120.51361 34.99075
v 42.798218 120.65587 34.848263
v 42.795254 120.70794 34.65362
v 42.798218 120.65587 34.45898
v 42.806313 120.51361 34.31649
v 42.817368 120.31928 34.264336
v 42.828423 120.124954 34.31649
v 42.836517 119.9827 34.458977
v 42.83948 119.930626 34.653618
v 42.836517 119.9827 34.84826
v 42.828423 120.124954 34.990746
v 42.817368 120.31928 35.0429
v 42.33003 120.495636 34.99075
v 42.32632 120.63808 34.848263
v 42.324963 120.690216 34.65362
v 42.32632 120.638084 34.45898
v 42.33003 120.49564 34.31649
v 42.3351 120.30107 34.264336
v 42.340164 120.10649 34.31649
v 42.343876 119.96405 34.458977
v 42.345234 119.91192 34.653618
v 42.343876 119.96405 34.84826
v 42.340164 120.10649 34.990746
v 42.3351 120.30106 35.0429
v 41.85044 120.488785 34.99075
v 41.848907 120.63126 34.848263
v 41.848347 120.68341 34.65362
v 41.848907 120.63126 34.45898
v 41.85044 120.488785 34.31649
v 41.85253 120.29416 34.264336
v 41.854626 120.099525 34.31649
v 41.85616 119.95705 34.458977
v 41.85672 119.90489 34.653618
v 41.85616 119.95705 34.84826
v 41.854626 120.099525 34.990746
v 41.85253 120.29415 35.0429
v 41.368965 120.48532 34.99075
v 41.368256 120.62781 34.848263
v 41.367996 120.67996 34.65362
v 41.368256 120.62781 34.45898
v 41.368965 120.48532 34.31649
v 41.36993 120.29069 34.264336
v 41.3709 120.09605 34.31649
v 41.371605 119.95356 34.458977
v 41.371864 119.901405 34.653618
v 41.371605 119.95356 34.84826
v 41.3709 120.09605 34.990746
v 41.36993 120.29068 35.0429
v 40.886765 120.484 34.990746
v 40.886356 120.62649 34.84826
v 40.886208 120.67864 34.653618
v 40.886356 120.62649 34.458977
v 40.886765 120.484 34.31649
v 40.887318 120.28936 34.264336
v 40.887875 120.09472 34.31649
v 40.888283 119.95223 34.458977
v 40.88843 119.90008 34.653618
v 40.888283 119.95223 34.84826
v 40.887875 120.09472 34.990746
v 40.887318 120.28936 35.0429
v 40.383957 120.48146 34.990746
v 40.368767 120.62313 34.84826
v 40.36321 120.67499 34.653618
v 40.368767 120.62313 34.458977
v 40.383957 120.48146 34.31649
v 40.40471 120.287926 34.264336
v 40.425457 120.09439 34.31649
v 40.440647 119.95272 34.458977
v 40.446205 119.90086 34.653618
v 40.440647 119.95272 34.84826
v 40.425457 120.09439 34.990746
v 40.40471 120.287926 35.0429
v 39.89862 120.37864 34.990746
v 39.873627 120.51891 34.84826
v 39.864475 120.57026 34.653618
v 39.873627 120.51891 34.458977
v 39.89862 120.37864 34.31649
v 39.932762 120.18701 34.264336
v 39.966904 119.99539 34.31649
v 39.991898 119.85511 34.458977
v 40.001045 119.80377 34.653618
v 39.991898 119.85511 34.84826
v 39.966904 119.99539 34.990746
v 39.932762 120.18701 35.0429
v 39.4101 120.308105 34.990746
v 39.377224 120.44675 34.84826
v 39.365192 120.49749 34.653618
v 39.377224 120.44675 34.458977
v 39.4101 120.308105 34.31649
v 39.455006 120.11871 34.264336
v 39.499912 119.92932 34.31649
v 39.532784 119.79068 34.458977
v 39.544815 119.73994 34.653618
v 39.532784 119.79068 34.84826
v 39.499912 119.92932 34.990746
v 39.455006 120.11871 35.0429
v 38.9385 120.15074 34.990746
v 38.895348 120.28654 34.84826
v 38.879555 120.33624 34.653618
v 38.895348 120.28654 34.458977
v 38.9385 120.15074 34.31649
v 38.997444 119.96524 34.264336
v 39.05639 119.77974 34.31649
v 39.099537 119.64394 34.458977
v 39.11533 119.59424 34.653618
v 39.099537 119.64394 34.84826
v 39.05639 119.77974 34.990746
v 38.997444 119.96524 35.0429
v 38.4934 120.01654 34.990746
v 38.462788 120.1557 34.84826
v 38.451584 120.206635 34.653618
v 38.462788 120.1557 34.458977
v 38.4934 120.01654 34.31649
v 38.535217 119.82645 34.264336
v 38.577038 119.636345 34.31649
v 38.60765 119.49719 34.458977
v 38.618855 119.44625 34.653618
v 38.60765 119.49719 34.84826
v 38.577038 119.636345 34.990746
v 38.535217 119.82645 35.0429
v 38.036053 119.95192 34.990746
v 38.020412 120.093544 34.84826
v 38.014687 120.14538 34.653618
v 38.020412 120.093544 34.458977
v 38.036053 119.95192 34.31649
v 38.05742 119.75845 34.264336
v 38.078785 119.56499 34.31649
v 38.094425 119.42336 34.458977
v 38.100147 119.37152 34.653618
v 38.094425 119.42336 34.84826
v 38.078785 119.56499 34.990746
v 38.05742 119.75845 35.0429
v 37.544937 119.91264 34.990746
v 37.52198 120.05327 34.84826
v 37.513577 120.10474 34.653618
v 37.52198 120.05327 34.458977
v 37.544937 119.91264 34.31649
v 37.576294 119.72054 34.264336
v 37.607655 119.52844 34.31649
v 37.63061 119.38782 34.458977
v 37.639015 119.33635 34.653618
v 37.63061 119.38782 34.84826
v 37.607655 119.52844 34.990746
v 37.576294 119.72054 35.0429
v 37.096077 119.797745 34.990746
v 37.08728 119.939964 34.84826
v 37.08406 119.99202 34.653618
v 37.08728 119.939964 34.458977
v 37.096077 119.797745 34.31649
v 37.108093 119.60348 34.264336
v 37.120113 119.40921 34.31649
v 37.12891 119.26699 34.458977
v 37.13213 119.214935 34.653618
v 37.12891 119.26699 34.84826
v 37.120113 119.40921 34.990746
v 37.108093 119.60348 35.0429
v 36.63823 119.85637 34.990746
v 36.64496 119.998695 34.84826
v 36.64742 120.0508 34.653618
v 36.64496 119.998695 34.458977
v 36.63823 119.85637 34.31649
v 36.629036 119.66195 34.264336
v 36.619843 119.46752 34.31649
v 36.613113 119.325195 34.458977
v 36.61065 119.2731 34.653618
v 36.613113 119.325195 34.84826
v 36.619843 119.46752 34.990746
v 36.629036 119.66195 35.0429
v 36.085045 119.833595 34.990746
v 36.03999 119.96877 34.84826
v 36.0235 120.01825 34.653618
v 36.03999 119.96877 34.458977
v 36.085045 119.833595 34.31649
v 36.146595 119.64894 34.264336
v 36.208145 119.46429 34.31649
v 36.253204 119.32911 34.458977
v 36.269695 119.27963 34.653618
v 36.253204 119.32911 34.84826
v 36.208145 119.46429 34.990746
v 36.146595 119.64894 35.0429
v 35.66576 119.54397 34.990746
v 35.602013 119.671394 34.84826
v 35.578682 119.71804 34.653618
v 35.602013 119.671394 34.458977
v 35.66576 119.54397 34.31649
v 35.75284 119.36989 34.264336
v 35.839916 119.195816 34.31649
v 35.90366 119.06838 34.458977
v 35.926994 119.021736 34.653618
v 35.90366 119.06838 34.84826
v 35.839916 119.195816 34.990746
v 35.75284 119.36989 35.0429
v 35.25208 119.41235 34.990746
v 35.221832 119.55159 34.84826
v 35.210762 119.602554 34.653618
v 35.221832 119.55159 34.458977
v 35.25208 119.41235 34.31649
v 35.293392 119.222145 34.264336
v 35.33471 119.03194 34.31649
v 35.364956 118.8927 34.458977
v 35.376026 118.841736 34.653618
v 35.364956 118.8927 34.84826
v 35.33471 119.03194 34.990746
v 35.293392 119.222145 35.0429
v 34.790092 119.28156 35.02457
v 34.755646 119.447685 34.915844
v 34.73685 119.53832 34.73686
v 34.738747 119.52919 34.53557
v 34.76082 119.42273 34.365906
v 34.79716 119.247475 34.273342
v 34.838028 119.05038 34.28267
v 34.872475 118.88425 34.39139
v 34.89127 118.79361 34.57038
v 34.889378 118.80274 34.77167
v 34.867302 118.9092 34.94133
v 34.83096 119.084465 35.033897
v 34.19633 119.16516 34.947456
v 34.191063 119.31974 34.809723
v 34.228897 119.39587 34.623882
v 34.29969 119.37313 34.439735
v 34.384476 119.25763 34.306618
v 34.460537 119.08031 34.260204
v 34.50749 118.88869 34.312927
v 34.512753 118.73411 34.450665
v 34.474922 118.65799 34.6365
v 34.404125 118.680725 34.820652
v 34.31934 118.79623 34.953766
v 34.243282 118.97354 35.00018
v 33.756702 119.02087 34.68363
v 33.78145 119.18373 34.554375
v 33.85977 119.27096 34.385647
v 33.970676 119.25917 34.22265
v 34.084454 119.151535 34.109066
v 34.170612 118.97689 34.07533
v 34.20607 118.78203 34.130474
v 34.18132 118.61917 34.25973
v 34.103 118.531944 34.42846
v 33.992092 118.543724 34.591454
v 33.878315 118.65136 34.70504
v 33.792156 118.826004 34.738777
v 33.408867 118.885254 34.50777
v 33.397823 119.0526 34.3859
v 33.43203 119.14916 34.208652
v 33.502327 119.149055 34.023525
v 33.589874 119.05233 33.880123
v 33.671215 118.88488 33.816864
v 33.724552 118.69159 33.850708
v 33.7356 118.52424 33.97258
v 33.70139 118.42768 34.149826
v 33.631092 118.42778 34.334953
v 33.543545 118.52451 34.478355
v 33.462204 118.69196 34.541615
v 33.037292 118.713 34.42898
v 32.993706 118.881386 34.32499
v 32.984394 118.982735 34.14881
v 33.01185 118.989876 33.94766
v 33.068714 118.9009 33.77543
v 33.139755 118.739655 33.678272
v 33.205933 118.54934 33.682217
v 33.24952 118.38095 33.78621
v 33.258835 118.2796 33.962387
v 33.23138 118.27246 34.16354
v 33.174515 118.361435 34.33577
v 33.103474 118.52268 34.432926
v 32.61955 118.57783 34.388653
v 32.58306 118.745285 34.28265
v 32.568985 118.84001 34.105316
v 32.58109 118.83662 33.904163
v 32.61613 118.73601 33.73309
v 32.66472 118.565155 33.63794
v 32.713837 118.36982 33.644203
v 32.750324 118.20236 33.750206
v 32.7644 118.107635 33.927544
v 32.752296 118.11103 34.128696
v 32.717255 118.21164 34.299767
v 32.668667 118.3825 34.394917
v 32.177074 118.42812 34.38671
v 32.15533 118.616196 34.317753
v 32.14309 118.74512 34.163475
v 32.143635 118.78034 33.965218
v 32.15682 118.71243 33.776104
v 32.179108 118.55958 33.64681
v 32.20453 118.36275 33.61197
v 32.226276 118.174675 33.68093
v 32.238514 118.04575 33.835205
v 32.237972 118.01053 34.033463
v 32.22479 118.07844 34.222576
v 32.202496 118.231285 34.351875
v 31.70325 118.36348 34.381653
v 31.648893 118.54883 34.324253
v 31.610903 118.682106 34.177982
v 31.599459 118.727585 33.982033
v 31.617626 118.673096 33.788906
v 31.66054 118.533226 33.650356
v 31.716698 118.34547 33.603504
v 31.771053 118.16011 33.660904
v 31.809044 118.02684 33.807175
v 31.820488 117.98135 34.003128
v 31.80232 118.03585 34.19625
v 31.759409 118.17571 34.3348
v 31.27781 118.13564 34.37873
v 31.187819 118.30648 34.321095
v 31.12373 118.42915 34.17464
v 31.102716 118.47079 33.97861
v 31.130407 118.42023 33.78553
v 31.199385 118.29103 33.647137
v 31.291166 118.1178 33.60051
v 31.381157 117.94697 33.658142
v 31.445246 117.824295 33.804596
v 31.466259 117.78266 34.000626
v 31.438566 117.83322 34.193707
v 31.369589 117.96242 34.332104
v 30.853987 117.90611 34.377495
v 30.748962 118.069405 34.323532
v 30.672783 118.18823 34.179726
v 30.645857 118.230774 33.984608
v 30.675404 118.185616 33.790462
v 30.753502 118.064865 33.649307
v 30.859228 117.90087 33.59897
v 30.96425 117.73758 33.65293
v 31.04043 117.61875 33.796738
v 31.067356 117.57621 33.99185
v 31.03781 117.62137 34.186
v 30.959711 117.74212 34.327152
v 30.461882 117.62304 34.376324
v 30.338898 117.76965 34.313194
v 30.252745 117.8725 34.16284
v 30.226505 117.904015 33.965553
v 30.26721 117.85577 33.77419
v 30.363955 117.74067 33.64003
v 30.490812 117.58958 33.59902
v 30.613794 117.44296 33.662148
v 30.699947 117.34012 33.8125
v 30.726187 117.3086 34.00979
v 30.685482 117.35685 34.201153
v 30.58874 117.47195 34.33531
v 30.118011 117.28277 34.376713
v 29.991701 117.43097 34.32487
v 29.899155 117.53962 34.182617
v 29.865175 117.5796 33.98806
v 29.898863 117.54019 33.793335
v 29.991194 117.43198 33.650616
v 30.117426 117.28393 33.59815
v 30.243736 117.13573 33.649986
v 30.33628 117.027084 33.792244
v 30.370262 116.98711 33.9868
v 30.336575 117.026505 34.181526
v 30.244244 117.13473 34.32424
v 29.74223 116.97998 34.376575
v 29.63457 117.1422 34.32462
v 29.555714 117.261055 34.182278
v 29.526793 117.304695 33.98769
v 29.555557 117.26143 33.792995
v 29.634296 117.142845 33.650364
v 29.741915 116.98073 33.59801
v 29.849575 116.81851 33.649963
v 29.92843 116.69965 33.792305
v 29.957352 116.65601 33.986893
v 29.928587 116.69928 34.181587
v 29.849848 116.81786 34.324223
v 29.317225 116.751305 34.376522
v 29.229006 116.9249 34.324673
v 29.16436 117.052124 34.182407
v 29.140608 117.09889 33.987846
v 29.164114 117.05268 33.793125
v 29.228579 116.92586 33.650417
v 29.316729 116.75241 33.59796
v 29.404947 116.57882 33.64981
v 29.469593 116.45159 33.79208
v 29.493345 116.40482 33.986637
v 29.469841 116.45104 34.18136
v 29.405375 116.577866 34.32407
v 28.901264 116.50219 34.373856
v 28.815725 116.682304 34.34473
v 28.747896 116.825134 34.21981
v 28.715952 116.8924 34.03257
v 28.72845 116.866104 33.83318
v 28.782045 116.753265 33.675064
v 28.862375 116.58414 33.60059
v 28.947914 116.40402 33.629715
v 29.015743 116.26119 33.75463
v 29.047688 116.19392 33.94187
v 29.035189 116.22022 34.141266
v 28.981592 116.33306 34.29938
v 28.545685 116.3911 34.351345
v 28.469604 116.56801 34.291443
v 28.386953 116.68323 34.148853
v 28.319881 116.70589 33.961784
v 28.28636 116.629906 33.78036
v 28.295368 116.475655 33.6532
v 28.344496 116.284454 33.614365
v 28.420578 116.10754 33.67427
v 28.503227 115.99232 33.81686
v 28.5703 115.969666 34.003925
v 28.60382 116.04564 34.18535
v 28.594812 116.1999 34.31251
v 28.113914 116.225426 34.637028
v 28.087309 116.42372 34.61543
v 28.049812 116.581535 34.497658
v 28.011469 116.65659 34.315273
v 27.982553 116.62877 34.11715
v 27.970816 116.50554 33.956367
v 27.9794 116.3199 33.876015
v 28.006004 116.12161 33.897617
v 28.043503 115.96379 34.015385
v 28.081846 115.88874 34.19777
v 28.11076 115.91656 34.395893
v 28.122498 116.039795 34.556675
v 27.503262 116.16059 34.508022
v 27.494265 116.361404 34.488594
v 27.508638 116.529396 34.3763
v 27.54253 116.61955 34.20124
v 27.586859 116.60772 34.010315
v 27.62975 116.49707 33.854683
v 27.659706 116.317245 33.776047
v 27.668703 116.11644 33.795475
v 27.654331 115.94845 33.907764
v 27.620438 115.85829 34.082825
v 27.576109 115.87012 34.273754
v 27.533218 115.980774 34.429386
v 27.06743 116.1651 34.427574
v 27.042122 116.36285 34.397354
v 27.034182 116.5212 34.273872
v 27.045736 116.59774 34.090218
v 27.073692 116.57195 33.895596
v 27.110558 116.450745 33.742157
v 27.146454 116.2666 33.67102
v 27.171762 116.068855 33.70124
v 27.179703 115.9105 33.824722
v 27.168148 115.833954 34.008377
v 27.140192 115.85974 34.203
v 27.103327 115.98095 34.356438
v 26.605684 116.14627 34.39762
v 26.552149 116.32412 34.319603
v 26.521915 116.442245 34.15954
v 26.52309 116.468994 33.96032
v 26.555355 116.397194 33.775326
v 26.610067 116.246086 33.654125
v 26.672564 116.05616 33.629192
v 26.7261 115.87831 33.70721
v 26.756332 115.760185 33.867275
v 26.75516 115.733444 34.066494
v 26.722893 115.80524 34.251488
v 26.668182 115.956345 34.37269
v 26.123755 116.03106 34.365326
v 26.047344 116.17869 34.251347
v 26.009644 116.25717 34.069508
v 26.02075 116.24548 33.86853
v 26.077692 116.14675 33.702267
v 26.165209 115.987434 33.615273
v 26.259853 115.81022 33.630848
v 26.336262 115.66258 33.744827
v 26.373964 115.5841 33.926666
v 26.362856 115.59579 34.127644
v 26.305916 115.69452 34.293907
v 26.218397 115.85384 34.3809
v 25.775282 115.68018 34.380386
v 25.697844 115.85238 34.309696
v 25.646084 115.96979 34.154037
v 25.633873 116.00095 33.955124
v 25.664478 115.93752 33.766247
v 25.729704 115.79649 33.638023
v 25.81207 115.615654 33.604805
v 25.88951 115.44346 33.675495
v 25.941267 115.32604 33.831154
v 25.95348 115.294876 34.030067
v 25.922873 115.35831 34.21894
v 25.857647 115.49934 34.347168
v 25.471733 115.5989 34.346386
v 25.420647 115.7798 34.271656
v 25.34426 115.89321 34.122868
v 25.263037 115.90875 33.939888
v 25.198744 115.82226 33.771748
v 25.168608 115.6569 33.663498
v 25.180702 115.45699 33.64415
v 25.231789 115.27609 33.71888
v 25.308176 115.16268 33.86767
v 25.389399 115.14714 34.050648
v 25.453691 115.233635 34.21879
v 25.483828 115.398994 34.327038
v 25.185814 115.69964 34.695034
v 25.094172 115.859924 34.63821
v 24.975721 115.94012 34.51377
v 24.862202 115.91873 34.355064
v 24.784033 115.8015 34.20461
v 24.762157 115.61983 34.102726
v 24.802439 115.4224 34.076706
v 24.894083 115.262115 34.13353
v 25.012533 115.18192 34.25797
v 25.126053 115.2033 34.41668
v 25.204222 115.32054 34.56713
v 25.226095 115.502205 34.669018
v 24.694483 115.37708 34.879303
v 24.6268 115.56311 34.840736
v 24.548717 115.69783 34.713726
v 24.481155 115.74515 34.532295
v 24.44222 115.69239 34.345066
v 24.442343 115.55369 34.2022
v 24.48149 115.36621 34.141983
v 24.549171 115.18018 34.18055
v 24.627256 115.04546 34.307564
v 24.694817 114.998146 34.48899
v 24.733753 115.0509 34.67622
v 24.733631 115.189606 34.819084
v 24.162771 115.29125 34.96965
v 24.156277 115.486176 34.918373
v 24.139406 115.62943 34.77827
v 24.116682 115.68265 34.58688
v 24.09419 115.63156 34.395485
v 24.07796 115.48985 34.25537
v 24.072338 115.2955 34.204082
v 24.078833 115.10058 34.255356
v 24.095703 114.95731 34.395462
v 24.11843 114.9041 34.58685
v 24.14092 114.95519 34.778244
v 24.15715 115.0969 34.918358
v 23.66568 115.396034 35.015472
v 23.682804 115.58542 34.9488
v 23.689072 115.71678 34.796127
v 23.682804 115.75493 34.598362
v 23.66568 115.68964 34.408497
v 23.642286 115.5384 34.27741
v 23.618893 115.341736 34.240215
v 23.601768 115.15235 34.30689
v 23.5955 115.02099 34.459564
v 23.601768 114.98284 34.65733
v 23.618893 115.04814 34.84719
v 23.642286 115.19938 34.978283
v 23.167582 115.36327 35.02946
v 23.175695 115.56156 34.994556
v 23.179798 115.715935 34.865158
v 23.178793 115.78503 34.675945
v 23.172949 115.75031 34.477615
v 23.16383 115.62112 34.323307
v 23.153881 115.43204 34.254368
v 23.145767 115.23374 34.289272
v 23.141665 115.07937 34.418667
v 23.14267 115.010284 34.60788
v 23.148514 115.04499 34.806213
v 23.157633 115.174194 34.96052
v 22.685144 115.378624 35.036488
v 22.667656 115.576294 35.00146
v 22.653042 115.729935 34.871925
v 22.645216 115.798386 34.682594
v 22.646278 115.76331 34.484196
v 22.655941 115.634094 34.329895
v 22.671618 115.44537 34.261032
v 22.689106 115.24771 34.296062
v 22.70372 115.09406 34.4256
v 22.711544 115.02561 34.61493
v 22.710484 115.06069 34.813324
v 22.70082 115.1899 34.96763
v 22.20656 115.319374 35.04054
v 22.17667 115.51111 34.986217
v 22.154549 115.650246 34.842155
v 22.14612 115.699524 34.646946
v 22.153643 115.64571 34.452904
v 22.175102 115.50326 34.312016
v 22.20475 115.31031 34.262035
v 22.234638 115.118576 34.316357
v 22.256762 114.97944 34.46042
v 22.26519 114.93016 34.65563
v 22.257666 114.98397 34.84967
v 22.236206 115.12643 34.99056
v 21.726568 115.269066 35.04188
v 21.73288 115.46299 34.987484
v 21.737259 115.60375 34.84336
v 21.738531 115.65364 34.648132
v 21.736355 115.59928 34.45411
v 21.731316 115.455246 34.31328
v 21.724762 115.260124 34.263374
v 21.71845 115.0662 34.317772
v 21.714073 114.92544 34.461895
v 21.712801 114.87555 34.657127
v 21.714975 114.92991 34.85115
v 21.720015 115.073944 34.99198
v 21.250076 115.34426 35.04242
v 21.275288 115.53755 34.99136
v 21.293736 115.67964 34.849674
v 21.300476 115.73246 34.655327
v 21.293705 115.68185 34.460396
v 21.275234 115.541374 34.317112
v 21.250015 115.34867 34.263866
v 21.224804 115.15538 34.31493
v 21.206356 115.01328 34.456615
v 21.199615 114.96047 34.65096
v 21.206387 115.01108 34.84589
v 21.224857 115.15156 34.989174
v 20.769478 115.38894 35.042698
v 20.780148 115.58337 34.990837
v 20.787928 115.72585 34.848568
v 20.790731 115.77823 34.654007
v 20.787807 115.726456 34.459286
v 20.779942 115.5844 34.31658
v 20.76924 115.39014 34.264133
v 20.758568 115.19571 34.31599
v 20.750788 115.053215 34.458263
v 20.747984 115.00084 34.652824
v 20.750908 115.05261 34.84754
v 20.758774 115.19467 34.990246
v 20.28696 115.39887 35.0428
v 20.269564 115.59281 34.99093
v 20.256798 115.73493 34.848648
v 20.252085 115.787155 34.654083
v 20.256683 115.73549 34.459366
v 20.269365 115.59377 34.316673
v 20.28673 115.39998 34.26424
v 20.304127 115.20605 34.316113
v 20.31689 115.06393 34.458393
v 20.321606 115.0117 34.652958
v 20.317007 115.06337 34.847675
v 20.304325 115.205086 34.990368
v 19.81378 115.30413 35.04286
v 19.785223 115.49663 34.99057
v 19.76432 115.637474 34.84799
v 19.75667 115.688934 34.653313
v 19.764326 115.63721 34.458706
v 19.785234 115.49617 34.316315
v 19.813793 115.3036 34.264294
v 19.84235 115.1111 34.316578
v 19.863255 114.97025 34.459164
v 19.870903 114.91879 34.65384
v 19.863249 114.97052 34.848446
v 19.84234 115.11156 34.990837
v 19.333376 115.25795 35.042885
v 19.318075 115.451996 34.990753
v 19.30687 115.59406 34.84828
v 19.302761 115.64607 34.65365
v 19.30685 115.59411 34.459
v 19.318043 115.45208 34.316498
v 19.33334 115.25804 34.26432
v 19.34864 115.063995 34.31645
v 19.359846 114.921936 34.45892
v 19.363953 114.86992 34.653557
v 19.359863 114.92189 34.8482
v 19.348671 115.06392 34.990707
v 18.851686 115.22799 35.042892
v 18.801144 115.41596 34.99075
v 18.76414 115.553566 34.84827
v 18.750591 115.60394 34.653633
v 18.76413 115.55358 34.45899
v 18.801125 115.41599 34.316494
v 18.851665 115.22803 34.264328
v 18.902208 115.04006 34.31647
v 18.939213 114.90246 34.458954
v 18.95276 114.85208 34.65359
v 18.939222 114.902435 34.848236
v 18.902227 115.04003 34.99073
v 18.419958 115.01228 35.042896
v 18.339592 115.189575 34.990795
v 18.280746 115.31939 34.848347
v 18.25919 115.366936 34.65372
v 18.2807 115.31948 34.459064
v 18.339512 115.18974 34.31654
v 18.419867 115.012474 34.26433
v 18.500235 114.83518 34.316433
v 18.55908 114.705376 34.45888
v 18.580635 114.65782 34.65351
v 18.559126 114.70528 34.848164
v 18.500313 114.83502 34.990692
v 17.973175 114.82979 35.0429
v 17.890625 115.00605 34.99074
v 17.830196 115.135086 34.848255
v 17.808077 115.18232 34.653614
v 17.830196 115.135086 34.458973
v 17.890627 115.00604 34.316486
v 17.973177 114.82977 34.264336
v 18.055727 114.6535 34.31649
v 18.116156 114.52447 34.45898
v 18.138275 114.47724 34.65362
v 18.116156 114.524475 34.848263
v 18.055725 114.65352 34.99075
v 17.54688 114.60353 35.0429
v 17.482874 114.787346 34.990746
v 17.436018 114.921906 34.848255
v 17.418867 114.97116 34.653614
v 17.43602 114.921906 34.458973
v 17.482876 114.78734 34.316486
v 17.546885 114.60352 34.264336
v 17.610891 114.41971 34.316494
v 17.657747 114.28515 34.45898
v 17.674896 114.23589 34.65362
v 17.657745 114.28515 34.848263
v 17.61089 114.419716 34.99075
v 17.052273 114.589745 35.035343
v 17.004976 114.76408 34.946033
v 16.97571 114.871956 34.77837
v 16.972313 114.884476 34.577282
v 16.995697 114.79828 34.396645
v 17.039597 114.63647 34.284866
v 17.092247 114.44239 34.271896
v 17.139542 114.26806 34.361206
v 17.16881 114.16018 34.52887
v 17.172207 114.14766 34.729958
v 17.148823 114.23386 34.91059
v 17.104923 114.39567 35.02237
v 16.784342 114.37256 35.00162
v 16.692635 114.55023 34.979187
v 16.581066 114.6747 34.867603
v 16.47953 114.71261 34.69677
v 16.415234 114.65381 34.51246
v 16.405405 114.514046 34.36406
v 16.452679 114.33077 34.291332
v 16.544386 114.1531 34.313766
v 16.655954 114.02863 34.42535
v 16.75749 113.99072 34.596184
v 16.821787 114.04952 34.780495
v 16.831615 114.189285 34.928894
v 16.57876 114.20119 35.34734
v 16.47538 114.374 35.36494
v 16.33674 114.49784 35.29471
v 16.199991 114.53952 35.155457
v 16.101772 114.48788 34.984497
v 16.068403 114.35674 34.82764
v 16.108822 114.18126 34.726913
v 16.212202 114.008446 34.709312
v 16.350842 113.88461 34.779545
v 16.48759 113.842926 34.918797
v 16.58581 113.89458 35.089756
v 16.619179 114.0257 35.246613
v 16.046259 113.97935 35.560802
v 15.948957 114.148315 35.5192
v 15.854968 114.260635 35.387585
v 15.789476 114.28622 35.20123
v 15.770031 114.2182 35.01006
v 15.801842 114.07482 34.865303
v 15.876386 113.894485 34.805748
v 15.973688 113.72552 34.84735
v 16.067678 113.6132 34.978966
v 16.13317 113.587616 35.16532
v 16.152615 113.65563 35.35649
v 16.120804 113.79902 35.501247
v 15.437634 113.74827 35.61412
v 15.361835 113.92757 35.554016
v 15.326285 114.06797 35.408043
v 15.340512 114.13187 35.215313
v 15.400702 114.102135 35.02747
v 15.490729 113.98673 34.894844
v 15.586469 113.81659 34.852974
v 15.662269 113.63729 34.91308
v 15.697818 113.49688 35.05905
v 15.683591 113.43298 35.25178
v 15.623401 113.46272 35.439625
v 15.533374 113.57812 35.57225
v 14.979456 113.576035 35.309006
v 14.9472 113.75185 35.21589
v 14.978492 113.87475 35.059204
v 15.064948 113.9118 34.88093
v 15.183402 113.853065 34.72884
v 15.3021145 113.7143 34.64368
v 15.389276 113.53268 34.648273
v 15.421533 113.35686 34.741386
v 15.39024 113.23396 34.89807
v 15.303784 113.196915 35.076344
v 15.18533 113.25564 35.22844
v 15.066618 113.39441 35.3136
v 14.639771 113.44672 35.189655
v 14.617825 113.6301 35.10181
v 14.633327 113.75432 34.93859
v 14.682125 113.78609 34.74374
v 14.751143 113.7169 34.569458
v 14.821889 113.56529 34.462452
v 14.875404 113.37189 34.45139
v 14.897352 113.18851 34.539234
v 14.881849 113.06429 34.702454
v 14.833051 113.03252 34.89731
v 14.764032 113.10171 35.071587
v 14.693287 113.25331 35.178593
v 14.227892 113.38444 35.10346
v 14.198638 113.565636 35.016666
v 14.193842 113.68416 34.851128
v 14.214788 113.70827 34.651196
v 14.255866 113.63148 34.470444
v 14.3060665 113.47439 34.357307
v 14.35194 113.279076 34.3421
v 14.381194 113.097885 34.42889
v 14.38599 112.979355 34.594433
v 14.365044 112.95525 34.79436
v 14.323966 113.032036 34.975113
v 14.273766 113.189125 35.08825
v 13.785184 113.30438 35.05633
v 13.755223 113.47432 34.952274
v 13.744257 113.571396 34.77603
v 13.755223 113.5696 34.574833
v 13.785184 113.46941 34.402584
v 13.826111 113.297676 34.30544
v 13.867038 113.10041 34.309433
v 13.896998 112.93047 34.41349
v 13.907965 112.83339 34.58973
v 13.896998 112.83519 34.79093
v 13.867038 112.93538 34.96318
v 13.826111 113.10712 35.06032
v 13.326416 113.269806 35.031094
v 13.313348 113.4335 34.914005
v 13.309688 113.517334 34.730686
v 13.316419 113.49883 34.53026
v 13.331736 113.382965 34.36642
v 13.351535 113.20077 34.28308
v 13.370512 113.00106 34.302563
v 13.38358 112.837364 34.41965
v 13.38724 112.75353 34.60297
v 13.380509 112.772026 34.803402
v 13.365192 112.8879 34.967236
v 13.345393 113.0701 35.050575
v 12.984847 113.24904 34.997963
v 12.9156275 113.4093 34.9008
v 12.833277 113.48909 34.736374
v 12.759861 113.467026 34.54874
v 12.715052 113.34902 34.38818
v 12.710856 113.166695 34.29771
v 12.748398 112.9689 34.30158
v 12.817617 112.80864 34.398743
v 12.899968 112.72886 34.563168
v 12.973383 112.75092 34.7508
v 13.018192 112.86893 34.91136
v 13.022388 113.05125 35.00183
v 12.74262 113.0972 35.318584
v 12.65833 113.268425 35.25393
v 12.543188 113.36697 35.121124
v 12.428045 113.36642 34.955757
v 12.343756 113.266914 34.80213
v 12.312903 113.09513 34.701416
v 12.343756 112.89709 34.6806
v 12.428045 112.72586 34.745255
v 12.543188 112.62732 34.87806
v 12.65833 112.62787 35.04343
v 12.74262 112.72737 35.197052
v 12.773473 112.899155 35.297768
v 12.20236 113.01858 35.557808
v 12.160973 113.19651 35.472763
v 12.104435 113.30421 35.312103
v 12.047897 113.312805 35.11888
v 12.006509 113.22001 34.94487
v 11.99136 113.050674 34.836693
v 12.006509 112.85018 34.823338
v 12.047897 112.67225 34.908382
v 12.104435 112.56456 35.06904
v 12.160973 112.555954 35.26226
v 12.20236 112.64876 35.436275
v 12.21751 112.818085 35.544453
v 11.6712265 112.91219 35.648926
v 11.658263 113.10646 35.59664
v 11.637182 113.2482 35.454838
v 11.613632 113.29942 35.26151
v 11.5939245 113.246414 35.06846
v 11.58334 113.10337 34.927418
v 11.584713 112.90862 34.87617
v 11.597677 112.714355 34.928455
v 11.618758 112.57262 35.07026
v 11.642307 112.521385 35.263588
v 11.662015 112.5744 35.45664
v 11.6726 112.717445 35.59768
v 11.165183 112.9755 35.677303
v 11.160758 113.15613 35.58821
v 11.152569 113.2679 35.421066
v 11.142808 113.28085 35.22066
v 11.134093 113.19153 35.04069
v 11.128757 113.023865 34.92938
v 11.128232 112.82277 34.91655
v 11.132657 112.64214 35.005646
v 11.140846 112.53038 35.172787
v 11.150607 112.51742 35.37319
v 11.159322 112.60674 35.55316
v 11.164658 112.774414 35.664474
v 10.676573 112.94222 35.69754
v 10.702516 113.12984 35.628765
v 10.718239 113.258514 35.47459
v 10.719529 113.29379 35.276333
v 10.706042 113.226204 35.08711
v 10.68139 113.07387 34.957623
v 10.65218 112.8776 34.922573
v 10.626237 112.68999 34.99135
v 10.610513 112.56131 35.145523
v 10.609222 112.52604 35.34378
v 10.622709 112.59362 35.533005
v 10.647362 112.74596 35.662487
v 10.212285 113.07388 35.703175
v 10.261793 113.25566 35.631706
v 10.294426 113.37884 35.47565
v 10.30144 113.4104 35.27682
v 10.280956 113.34189 35.088497
v 10.238462 113.19167 34.961132
v 10.185345 112.99999 34.928864
v 10.135837 112.81821 35.000328
v 10.103204 112.69504 35.156387
v 10.0961895 112.663475 35.355213
v 10.116673 112.73199 35.54354
v 10.159167 112.8822 35.670902
v 9.731083 113.15391 35.707283
v 9.792346 113.34035 35.661545
v 9.837948 113.48019 35.523804
v 9.855672 113.53596 35.330975
v 9.840768 113.492714 35.134724
v 9.797229 113.36204 34.987633
v 9.736722 113.178955 34.92912
v 9.67546 112.992516 34.974857
v 9.629857 112.85268 35.112595
v 9.612134 112.796906 35.305424
v 9.627038 112.84015 35.50168
v 9.670576 112.970825 35.64877
v 9.281391 113.33031 35.708416
v 9.333325 113.51901 35.660492
v 9.371787 113.659386 35.521126
v 9.386471 113.7138 35.32766
v 9.373442 113.66768 35.131935
v 9.336191 113.53339 34.98639
v 9.284699 113.3469 34.93003
v 9.232765 113.15819 34.977955
v 9.1943035 113.01782 35.11732
v 9.17962 112.9634 35.310787
v 9.192649 113.00952 35.50651
v 9.229899 113.14382 35.652058
v 8.805697 113.41218 35.708878
v 8.850036 113.602974 35.66161
v 8.883016 113.74522 35.52273
v 8.895799 113.80077 35.329456
v 8.884961 113.75476 35.13357
v 8.853407 113.61952 34.987564
v 8.80959 113.431274 34.930553
v 8.765252 113.24048 34.977818
v 8.732273 113.09824 35.116695
v 8.719489 113.04268 35.30997
v 8.730327 113.08869 35.50586
v 8.761881 113.22393 35.651867
v 8.344347 113.556404 35.70917
v 8.385259 113.74676 35.65726
v 8.415208 113.886246 35.514954
v 8.42617 113.937485 35.320377
v 8.415208 113.88675 35.12567
v 8.385259 113.74763 34.983006
v 8.344347 113.557396 34.930607
v 8.303434 113.367035 34.982517
v 8.273485 113.227554 35.12483
v 8.262523 113.176315 35.3194
v 8.273485 113.22705 35.514107
v 8.303434 113.36617 35.656773
v 7.866431 113.62358 35.70926
v 7.8850904 113.81739 35.657352
v 7.8987494 113.959404 35.515045
v 7.903749 114.01157 35.320473
v 7.8987494 113.95991 35.125763
v 7.8850904 113.81826 34.983097
v 7.866431 113.62458 34.930695
v 7.8477726 113.43077 34.9826
v 7.8341136 113.28876 35.124905
v 7.829114 113.236595 35.31948
v 7.8341136 113.28825 35.514187
v 7.8477726 113.42991 35.656857
v 7.3844857 113.64902 35.70929
v 7.392084 113.84355 35.6573
v 7.3976445 113.98605 35.514927
v 7.3996773 114.03832 35.32033
v 7.397638 113.986374 35.125645
v 7.392072 113.84412 34.98304
v 7.384472 113.649666 34.930725
v 7.3768735 113.45513 34.98272
v 7.371313 113.31263 35.125088
v 7.3692803 113.26035 35.319687
v 7.37132 113.31231 35.51437
v 7.3768854 113.45457 35.656975
v 6.9020333 113.66172 35.709305
v 6.9032297 113.85636 35.657173
v 6.904103 113.99886 35.5147
v 6.9044194 114.05104 35.32007
v 6.904094 113.99891 35.12542
v 6.9032145 113.85644 34.982918
v 6.902016 113.661804 34.93074
v 6.90082 113.46716 34.982876
v 6.8999467 113.32466 35.125347
v 6.89963 113.27249 35.31998
v 6.8999553 113.32462 35.51463
v 6.9008346 113.46709 35.65713
v 6.419464 113.65522 35.709312
v 6.397163 113.84859 35.657185
v 6.3808346 113.99016 35.51472
v 6.374854 114.042 35.320087
v 6.3808246 113.99021 35.12544
v 6.3971457 113.84869 34.98293
v 6.419444 113.655334 34.930748
v 6.4417458 113.46197 34.982872
v 6.458074 113.3204 35.12534
v 6.464054 113.268555 35.319973
v 6.458084 113.32034 35.51462
v 6.441763 113.46187 35.65713
v 5.9480762 113.55176 35.709316
v 5.9190106 113.74421 35.657154
v 5.897733 113.8851 35.514664
v 5.889945 113.93666 35.320023
v 5.897733 113.885086 35.12538
v 5.9190106 113.744194 34.9829
v 5.9480762 113.551735 34.93075
v 5.977142 113.359276 34.98291
v 5.9984193 113.21839 35.1254
v 6.0062075 113.166824 35.32004
v 5.9984193 113.2184 35.514683
v 5.977142 113.3593 35.657166
v 5.4671474 113.51146 35.709316
v 5.454867 113.70571 35.65716
v 5.4458766 113.847916 35.51467
v 5.442586 113.89996 35.32003
v 5.445876 113.847916 35.12539
v 5.454866 113.70571 34.982903
v 5.467146 113.51145 34.93075
v 5.4794264 113.3172 34.982906
v 5.4884167 113.175 35.125397
v 5.4917073 113.12295 35.320038
v 5.488417 113.175 35.51468
v 5.4794273 113.31721 35.65716
v 4.984973 113.49086 35.709316
v 4.9996886 113.684944 35.65716
v 5.0104613 113.82702 35.514675
v 5.0144043 113.87903 35.320034
v 5.010461 113.82702 35.125393
v 4.999688 113.684944 34.982906
v 4.984972 113.49086 34.93075
v 4.9702563 113.296776 34.982906
v 4.9594836 113.15469 35.125393
v 4.9555407 113.10269 35.320034
v 4.9594836 113.15469 35.514675
v 4.970257 113.296776 35.65716
v 4.5114193 113.58393 35.709316
v 4.561206 113.772095 35.657158
v 4.597652 113.90984 35.514668
v 4.610991 113.96026 35.320023
v 4.597649 113.90983 35.125385
v 4.5612016 113.77208 34.982903
v 4.5114136 113.583916 34.93075
v 4.4616265 113.39575 34.98291
v 4.425181 113.258 35.1254
v 4.411842 113.20759 35.320045
v 4.425184 113.25802 35.514683
v 4.4616313 113.39577 35.65717
v 4.0538025 113.737236 35.709316
v 4.104824 113.92507 35.65716
v 4.1421742 114.06258 35.514675
v 4.1558456 114.11291 35.320034
v 4.1421747 114.06258 35.125393
v 4.104824 113.92507 34.982906
v 4.053803 113.73724 34.93075
v 4.0027814 113.54941 34.982906
v 3.9654307 113.4119 35.125393
v 3.9517596 113.36157 35.320034
v 3.9654305 113.411896 35.514675
v 4.002781 113.5494 35.65716
v 3.584152 113.84775 35.709145
v 3.6283476 114.03563 35.651245
v 3.659993 114.17016 35.504597
v 3.6706085 114.21529 35.308495
v 3.6573503 114.15892 35.115486
v 3.6237702 114.016174 34.977283
v 3.5788665 113.82528 34.930923
v 3.5346708 113.6374 34.988827
v 3.5030255 113.50287 35.135475
v 3.49241 113.45774 35.331577
v 3.5056682 113.51411 35.524586
v 3.5392482 113.65685 35.662785
v 2.951027 113.9293 35.697617
v 3.0020876 114.1234 35.692318
v 3.0832658 114.273224 35.59409
v 3.1728096 114.338646 35.429253
v 3.2467258 114.302124 35.241974
v 3.285209 114.17345 35.08243
v 3.2779474 113.98709 34.99338
v 3.2268867 113.79299 34.998676
v 3.1457086 113.643166 35.096905
v 3.0561647 113.57775 35.26174
v 2.9822485 113.61427 35.44902
v 2.9437654 113.74295 35.608562
v 2.564754 114.02536 35.2418
v 2.6319366 114.213776 35.23875
v 2.7414455 114.34812 35.151505
v 2.8639379 114.392395 35.003433
v 2.9665918 114.33473 34.834217
v 3.0219016 114.19059 34.689194
v 3.0150468 113.99858 34.607227
v 2.947864 113.81016 34.610275
v 2.838355 113.67581 34.69752
v 2.7158628 113.63154 34.845592
v 2.6132088 113.6892 35.01481
v 2.557899 113.83334 35.159832
v 2.2527354 114.115204 35.151615
v 2.301367 114.30985 35.13285
v 2.3677988 114.46304 35.020046
v 2.4342308 114.53372 34.843422
v 2.4828622 114.50296 34.650307
v 2.5006626 114.37899 34.492443
v 2.4828622 114.19504 34.412132
v 2.4342308 114.00039 34.430897
v 2.3677988 113.8472 34.5437
v 2.301367 113.77652 34.720325
v 2.2527354 113.80728 34.91344
v 2.234935 113.93125 35.071304
v 1.8469259 114.16073 35.09276
v 1.8667842 114.359764 35.06833
v 1.8939112 114.518936 34.94778
v 1.9210383 114.59561 34.763412
v 1.9408966 114.56923 34.56463
v 1.9481653 114.44687 34.404694
v 1.9408966 114.26131 34.326458
v 1.9210383 114.06228 34.350887
v 1.8939112 113.9031 34.471436
v 1.8667842 113.82643 34.655804
v 1.8469259 113.852806 34.854588
v 1.8396572 113.975174 35.014523
v 1.3927393 114.1854 35.060863
v 1.4013937 114.385124 35.03554
v 1.4132158 114.54524 34.913776
v 1.4250379 114.622856 34.72819
v 1.4336922 114.59716 34.528515
v 1.43686 114.47505 34.36825
v 1.4336922 114.289246 34.290344
v 1.4250379 114.08952 34.315666
v 1.4132158 113.9294 34.43743
v 1.4013937 113.85179 34.623016
v 1.3927393 113.87748 34.822693
v 1.3895715 113.99959 34.982956
v 0.91037786 114.194954 35.048515
v 0.91498667 114.39472 35.023087
v 0.92128164 114.55493 34.90132
v 0.92757607 114.632645 34.715843
v 0.93218327 114.60704 34.51635
v 0.9338688 114.484985 34.356297
v 0.93218106 114.29917 34.278572
v 0.92757225 114.0994 34.303997
v 0.9212772 113.93919 34.425762
v 0.91498286 113.86148 34.611244
v 0.91037565 113.887085 34.810734
v 0.9086901 114.00914 34.970787
v 0.9308543 114.24687 34.663254
usemtl mat_7
s 1
f 4741 4741 4742
f 4742 4741 4743
f 4741 4741 4743
f 4743 4741 4744
f 4741 4741 4744
f 4744 4741 4745
f 4741 4741 4745
f 4745 4741 4746
f 4741 4741 4746
f 4746 4741 4747
f 4741 4741 4747
f 4747 4741 4748
f 4741 4741 4748
f 4748 4741 4749
f 4741 4741 4749
f 4749 4741 4750
f 4741 4741 4750
f 4750 4741 4751
f 4741 4741 4751
f 4751 4741 4752
f 4741 4741 4752
f 4752 4741 4753
f 4741 4741 4753
f 4753 4741 4742
f 4742 4743 4754
f 4754 4743 4755
f 4743 4744 4755
f 4755 4744 4756
f 4744 4745 4756
f 4756 4745 4757
f 4745 4746 4757
f 4757 4746 4758
f 4746 4747 4758
f 4758 4747 4759
f 4747 4748 4759
f 4759 4748 4760
f 4748 4749 4760
f 4760 4749 4761
f 4749 4750 4761
f 4761 4750 4762
f 4750 4751 4762
f 4762 4751 4763
f 4751 4752 4763
f 4763 4752 4764
f 4752 4753 4764
f 4764 4753 4765
f 4753 4742 4765
f 4765 4742 4754
f 4754 4755 4766
f 4766 4755 4767
f 4755 4756 4767
f 4767 4756 4768
f 4756 4757 4768
f 4768 4757 4769
f 4757 4758 4769
f 4769 4758 4770
f 4758 4759 4770
f 4770 4759 4771
f 4759 4760 4771
f 4771 4760 4772
f 4760 4761 4772
f 4772 4761 4773
f 4761 4762 4773
f 4773 4762 4774
f 4762 4763 4774
f 4774 4763 4775
f 4763 4764 4775
f 4775 4764 4776
f 4764 4765 4776
f 4776 4765 4777
f 4765 4754 4777
f 4777 4754 4766
f 4766 4767 4778
f 4778 4767 4779
f 4767 4768 4779
f 4779 4768 4780
f 4768 4769 4780
f 4780 4769 4781
f 4769 4770 4781
f 4781 4770 4782
f 4770 4771 4782
f 4782 4771 4783
f 4771 4772 4783
f 4783 4772 4784
f 4772 4773 4784
f 4784 4773 4785
f 4773 4774 4785
f 4785 4774 4786
f 4774 4775 4786
f 4786 4775 4787
f 4775 4776 4787
f 4787 4776 4788
f 4776 4777 4788
f 4788 4777 4789
f 4777 4766 4789
f 4789 4766 4778
f 4778 4779 4790
f 4790 4779 4791
f 4779 4780 4791
f 4791 4780 4792
f 4780 4781 4792
f 4792 4781 4793
f 4781 4782 4793
f 4793 4782 4794
f 4782 4783 4794
f 4794 4783 4795
f 4783 4784 4795
f 4795 4784 4796
f 4784 4785 4796
f 4796 4785 4797
f 4785 4786 4797
f 4797 4786 4798
f 4786 4787 4798
f 4798 4787 4799
f 4787 4788 4799
f 4799 4788 4800
f 4788 4789 4800
f 4800 4789 4801
f 4789 4778 4801
f 4801 4778 4790
f 4790 4791 4802
f 4802 4791 4803
f 4791 4792 4803
f 4803 4792 4804
f 4792 4793 4804
f 4804 4793 4805
f 4793 4794 4805
f 4805 4794 4806
f 4794 4795 4806
f 4806 4795 4807
f 4795 4796 4807
f 4807 4796 4808
f 4796 4797 4808
f 4808 4797 4809
f 4797 4798 4809
f 4809 4798 4810
f 4798 4799 4810
f 4810 4799 4811
f 4799 4800 4811
f 4811 4800 4812
f 4800 4801 4812
f 4812 4801 4813
f 4801 4790 4813
f 4813 4790 4802
f 4802 4803 4814
f 4814 4803 4815
f 4803 4804 4815
f 4815 4804 4816
f 4804 4805 4816
f 4816 4805 4817
f 4805 4806 4817
f 4817 4806 4818
f 4806 4807 4818
f 4818 4807 4819
f 4807 4808 4819
f 4819 4808 4820
f 4808 4809 4820
f 4820 4809 4821
f 4809 4810 4821
f 4821 4810 4822
f 4810 4811 4822
f 4822 4811 4823
f 4811 4812 4823
f 4823 4812 4824
f 4812 4813 4824
f 4824 4813 4825
f 4813 4802 4825
f 4825 4802 4814
f 4814 4815 4826
f 4826 4815 4827
f 4815 4816 4827
f 4827 4816 4828
f 4816 4817 4828
f 4828 4817 4829
f 4817 4818 4829
f 4829 4818 4830
f 4818 4819 4830
f 4830 4819 4831
f 4819 4820 4831
f 4831 4820 4832
f 4820 4821 4832
f 4832 4821 4833
f 4821 4822 4833
f 4833 4822 4834
f 4822 4823 4834
f 4834 4823 4835
f 4823 4824 4835
f 4835 4824 4836
f 4824 4825 4836
f 4836 4825 4837
f 4825 4814 4837
f 4837 4814 4826
f 4826 4827 4838
f 4838 4827 4839
f 4827 4828 4839
f 4839 4828 4840
f 4828 4829 4840
f 4840 4829 4841
f 4829 4830 4841
f 4841 4830 4842
f 4830 4831 4842
f 4842 4831 4843
f 4831 4832 4843
f 4843 4832 4844
f 4832 4833 4844
f 4844 4833 4845
f 4833 4834 4845
f 4845 4834 4846
f 4834 4835 4846
f 4846 4835 4847
f 4835 4836 4847
f 4847 4836 4848
f 4836 4837 4848
f 4848 4837 4849
f 4837 4826 4849
f 4849 4826 4838
f 4838 4839 4850
f 4850 4839 4851
f 4839 4840 4851
f 4851 4840 4852
f 4840 4841 4852
f 4852 4841 4853
f 4841 4842 4853
f 4853 4842 4854
f 4842 4843 4854
f 4854 4843 4855
f 4843 4844 4855
f 4855 4844 4856
f 4844 4845 4856
f 4856 4845 4857
f 4845 4846 4857
f 4857 4846 4858
f 4846 4847 4858
f 4858 4847 4859
f 4847 4848 4859
f 4859 4848 4860
f 4848 4849 4860
f 4860 4849 4861
f 4849 4838 4861
f 4861 4838 4850
f 4850 4851 4862
f 4862 4851 4863
f 4851 4852 4863
f 4863 4852 4864
f 4852 4853 4864
f 4864 4853 4865
f 4853 4854 4865
f 4865 4854 4866
f 4854 4855 4866
f 4866 4855 4867
f 4855 4856 4867
f 4867 4856 4868
f 4856 4857 4868
f 4868 4857 4869
f 4857 4858 4869
f 4869 4858 4870
f 4858 4859 4870
f 4870 4859 4871
f 4859 4860 4871
f 4871 4860 4872
f 4860 4861 4872
f 4872 4861 4873
f 4861 4850 4873
f 4873 4850 4862
f 4862 4863 4874
f 4874 4863 4875
f 4863 4864 4875
f 4875 4864 4876
f 4864 4865 4876
f 4876 4865 4877
f 4865 4866 4877
f 4877 4866 4878
f 4866 4867 4878
f 4878 4867 4879
f 4867 4868 4879
f 4879 4868 4880
f 4868 4869 4880
f 4880 4869 4881
f 4869 4870 4881
f 4881 4870 4882
f 4870 4871 4882
f 4882 4871 4883
f 4871 4872 4883
f 4883 4872 4884
f 4872 4873 4884
f 4884 4873 4885
f 4873 4862 4885
f 4885 4862 4874
f 4874 4875 4886
f 4886 4875 4887
f 4875 4876 4887
f 4887 4876 4888
f 4876 4877 4888
f 4888 4877 4889
f 4877 4878 4889
f 4889 4878 4890
f 4878 4879 4890
f 4890 4879 4891
f 4879 4880 4891
f 4891 4880 4892
f 4880 4881 4892
f 4892 4881 4893
f 4881 4882 4893
f 4893 4882 4894
f 4882 4883 4894
f 4894 4883 4895
f 4883 4884 4895
f 4895 4884 4896
f 4884 4885 4896
f 4896 4885 4897
f 4885 4874 4897
f 4897 4874 4886
f 4886 4887 4898
f 4898 4887 4899
f 4887 4888 4899
f 4899 4888 4900
f 4888 4889 4900
f 4900 4889 4901
f 4889 4890 4901
f 4901 4890 4902
f 4890 4891 4902
f 4902 4891 4903
f 4891 4892 4903
f 4903 4892 4904
f 4892 4893 4904
f 4904 4893 4905
f 4893 4894 4905
f 4905 4894 4906
f 4894 4895 4906
f 4906 4895 4907
f 4895 4896 4907
f 4907 4896 4908
f 4896 4897 4908
f 4908 4897 4909
f 4897 4886 4909
f 4909 4886 4898
f 4898 4899 4910
f 4910 4899 4911
f 4899 4900 4911
f 4911 4900 4912
f 4900 4901 4912
f 4912 4901 4913
f 4901 4902 4913
f 4913 4902 4914
f 4902 4903 4914
f 4914 4903 4915
f 4903 4904 4915
f 4915 4904 4916
f 4904 4905 4916
f 4916 4905 4917
f 4905 4906 4917
f 4917 4906 4918
f 4906 4907 4918
f 4918 4907 4919
f 4907 4908 4919
f 4919 4908 4920
f 4908 4909 4920
f 4920 4909 4921
f 4909 4898 4921
f 4921 4898 4910
f 4910 4911 4922
f 4922 4911 4923
f 4911 4912 4923
f 4923 4912 4924
f 4912 4913 4924
f 4924 4913 4925
f 4913 4914 4925
f 4925 4914 4926
f 4914 4915 4926
f 4926 4915 4927
f 4915 4916 4927
f 4927 4916 4928
f 4916 4917 4928
f 4928 4917 4929
f 4917 4918 4929
f 4929 4918 4930
f 4918 4919 4930
f 4930 4919 4931
f 4919 4920 4931
f 4931 4920 4932
f 4920 4921 4932
f 4932 4921 4933
f 4921 4910 4933
f 4933 4910 4922
f 4922 4923 4934
f 4934 4923 4935
f 4923 4924 4935
f 4935 4924 4936
f 4924 4925 4936
f 4936 4925 4937
f 4925 4926 4937
f 4937 4926 4938
f 4926 4927 4938
f 4938 4927 4939
f 4927 4928 4939
f 4939 4928 4940
f 4928 4929 4940
f 4940 4929 4941
f 4929 4930 4941
f 4941 4930 4942
f 4930 4931 4942
f 4942 4931 4943
f 4931 4932 4943
f 4943 4932 4944
f 4932 4933 4944
f 4944 4933 4945
f 4933 4922 4945
f 4945 4922 4934
f 4934 4935 4946
f 4946 4935 4947
f 4935 4936 4947
f 4947 4936 4948
f 4936 4937 4948
f 4948 4937 4949
f 4937 4938 4949
f 4949 4938 4950
f 4938 4939 4950
f 4950 4939 4951
f 4939 4940 4951
f 4951 4940 4952
f 4940 4941 4952
f 4952 4941 4953
f 4941 4942 4953
f 4953 4942 4954
f 4942 4943 4954
f 4954 4943 4955
f 4943 4944 4955
f 4955 4944 4956
f 4944 4945 4956
f 4956 4945 4957
f 4945 4934 4957
f 4957 4934 4946
f 4946 4947 4958
f 4958 4947 4959
f 4947 4948 4959
f 4959 4948 4960
f 4948 4949 4960
f 4960 4949 4961
f 4949 4950 4961
f 4961 4950 4962
f 4950 4951 4962
f 4962 4951 4963
f 4951 4952 4963
f 4963 4952 4964
f 4952 4953 4964
f 4964 4953 4965
f 4953 4954 4965
f 4965 4954 4966
f 4954 4955 4966
f 4966 4955 4967
f 4955 4956 4967
f 4967 4956 4968
f 4956 4957 4968
f 4968 4957 4969
f 4957 4946 4969
f 4969 4946 4958
f 4958 4959 4970
f 4970 4959 4971
f 4959 4960 4971
f 4971 4960 4972
f 4960 4961 4972
f 4972 4961 4973
f 4961 4962 4973
f 4973 4962 4974
f 4962 4963 4974
f 4974 4963 4975
f 4963 4964 4975
f 4975 4964 4976
f 4964 4965 4976
f 4976 4965 4977
f 4965 4966 4977
f 4977 4966 4978
f 4966 4967 4978
f 4978 4967 4979
f 4967 4968 4979
f 4979 4968 4980
f 4968 4969 4980
f 4980 4969 4981
f 4969 4958 4981
f 4981 4958 4970
f 4970 4971 4982
f 4982 4971 4983
f 4971 4972 4983
f 4983 4972 4984
f 4972 4973 4984
f 4984 4973 4985
f 4973 4974 4985
f 4985 4974 4986
f 4974 4975 4986
f 4986 4975 4987
f 4975 4976 4987
f 4987 4976 4988
f 4976 4977 4988
f 4988 4977 4989
f 4977 4978 4989
f 4989 4978 4990
f 4978 4979 4990
f 4990 4979 4991
f 4979 4980 4991
f 4991 4980 4992
f 4980 4981 4992
f 4992 4981 4993
f 4981 4970 4993
f 4993 4970 4982
f 4982 4983 4994
f 4994 4983 4995
f 4983 4984 4995
f 4995 4984 4996
f 4984 4985 4996
f 4996 4985 4997
f 4985 4986 4997
f 4997 4986 4998
f 4986 4987 4998
f 4998 4987 4999
f 4987 4988 4999
f 4999 4988 5000
f 4988 4989 5000
f 5000 4989 5001
f 4989 4990 5001
f 5001 4990 5002
f 4990 4991 5002
f 5002 4991 5003
f 4991 4992 5003
f 5003 4992 5004
f 4992 4993 5004
f 5004 4993 5005
f 4993 4982 5005
f 5005 4982 4994
f 4994 4995 5006
f 5006 4995 5007
f 4995 4996 5007
f 5007 4996 5008
f 4996 4997 5008
f 5008 4997 5009
f 4997 4998 5009
f 5009 4998 5010
f 4998 4999 5010
f 5010 4999 5011
f 4999 5000 5011
f 5011 5000 5012
f 5000 5001 5012
f 5012 5001 5013
f 5001 5002 5013
f 5013 5002 5014
f 5002 5003 5014
f 5014 5003 5015
f 5003 5004 5015
f 5015 5004 5016
f 5004 5005 5016
f 5016 5005 5017
f 5005 4994 5017
f 5017 4994 5006
f 5006 5007 5018
f 5018 5007 5019
f 5007 5008 5019
f 5019 5008 5020
f 5008 5009 5020
f 5020 5009 5021
f 5009 5010 5021
f 5021 5010 5022
f 5010 5011 5022
f 5022 5011 5023
f 5011 5012 5023
f 5023 5012 5024
f 5012 5013 5024
f 5024 5013 5025
f 5013 5014 5025
f 5025 5014 5026
f 5014 5015 5026
f 5026 5015 5027
f 5015 5016 5027
f 5027 5016 5028
f 5016 5017 5028
f 5028 5017 5029
f 5017 5006 5029
f 5029 5006 5018
f 5018 5019 5030
f 5030 5019 5031
f 5019 5020 5031
f 5031 5020 5032
f 5020 5021 5032
f 5032 5021 5033
f 5021 5022 5033
f 5033 5022 5034
f 5022 5023 5034
f 5034 5023 5035
f 5023 5024 5035
f 5035 5024 5036
f 5024 5025 5036
f 5036 5025 5037
f 5025 5026 5037
f 5037 5026 5038
f 5026 5027 5038
f 5038 5027 5039
f 5027 5028 5039
f 5039 5028 5040
f 5028 5029 5040
f 5040 5029 5041
f 5029 5018 5041
f 5041 5018 5030
f 5030 5031 5042
f 5042 5031 5043
f 5031 5032 5043
f 5043 5032 5044
f 5032 5033 5044
f 5044 5033 5045
f 5033 5034 5045
f 5045 5034 5046
f 5034 5035 5046
f 5046 5035 5047
f 5035 5036 5047
f 5047 5036 5048
f 5036 5037 5048
f 5048 5037 5049
f 5037 5038 5049
f 5049 5038 5050
f 5038 5039 5050
f 5050 5039 5051
f 5039 5040 5051
f 5051 5040 5052
f 5040 5041 5052
f 5052 5041 5053
f 5041 5030 5053
f 5053 5030 5042
f 5042 5043 5054
f 5054 5043 5055
f 5043 5044 5055
f 5055 5044 5056
f 5044 5045 5056
f 5056 5045 5057
f 5045 5046 5057
f 5057 5046 5058
f 5046 5047 5058
f 5058 5047 5059
f 5047 5048 5059
f 5059 5048 5060
f 5048 5049 5060
f 5060 5049 5061
f 5049 5050 5061
f 5061 5050 5062
f 5050 5051 5062
f 5062 5051 5063
f 5051 5052 5063
f 5063 5052 5064
f 5052 5053 5064
f 5064 5053 5065
f 5053 5042 5065
f 5065 5042 5054
f 5054 5055 5066
f 5066 5055 5067
f 5055 5056 5067
f 5067 5056 5068
f 5056 5057 5068
f 5068 5057 5069
f 5057 5058 5069
f 5069 5058 5070
f 5058 5059 5070
f 5070 5059 5071
f 5059 5060 5071
f 5071 5060 5072
f 5060 5061 5072
f 5072 5061 5073
f 5061 5062 5073
f 5073 5062 5074
f 5062 5063 5074
f 5074 5063 5075
f 5063 5064 5075
f 5075 5064 5076
f 5064 5065 5076
f 5076 5065 5077
f 5065 5054 5077
f 5077 5054 5066
f 5066 5067 5078
f 5078 5067 5079
f 5067 5068 5079
f 5079 5068 5080
f 5068 5069 5080
f 5080 5069 5081
f 5069 5070 5081
f 5081 5070 5082
f 5070 5071 5082
f 5082 5071 5083
f 5071 5072 5083
f 5083 5072 5084
f 5072 5073 5084
f 5084 5073 5085
f 5073 5074 5085
f 5085 5074 5086
f 5074 5075 5086
f 5086 5075 5087
f 5075 5076 5087
f 5087 5076 5088
f 5076 5077 5088
f 5088 5077 5089
f 5077 5066 5089
f 5089 5066 5078
f 5078 5079 5090
f 5090 5079 5091
f 5079 5080 5091
f 5091 5080 5092
f 5080 5081 5092
f 5092 5081 5093
f 5081 5082 5093
f 5093 5082 5094
f 5082 5083 5094
f 5094 5083 5095
f 5083 5084 5095
f 5095 5084 5096
f 5084 5085 5096
f 5096 5085 5097
f 5085 5086 5097
f 5097 5086 5098
f 5086 5087 5098
f 5098 5087 5099
f 5087 5088 5099
f 5099 5088 5100
f 5088 5089 5100
f 5100 5089 5101
f 5089 5078 5101
f 5101 5078 5090
f 5090 5091 5102
f 5102 5091 5103
f 5091 5092 5103
f 5103 5092 5104
f 5092 5093 5104
f 5104 5093 5105
f 5093 5094 5105
f 5105 5094 5106
f 5094 5095 5106
f 5106 5095 5107
f 5095 5096 5107
f 5107 5096 5108
f 5096 5097 5108
f 5108 5097 5109
f 5097 5098 5109
f 5109 5098 5110
f 5098 5099 5110
f 5110 5099 5111
f 5099 5100 5111
f 5111 5100 5112
f 5100 5101 5112
f 5112 5101 5113
f 5101 5090 5113
f 5113 5090 5102
f 5102 5103 5114
f 5114 5103 5115
f 5103 5104 5115
f 5115 5104 5116
f 5104 5105 5116
f 5116 5105 5117
f 5105 5106 5117
f 5117 5106 5118
f 5106 5107 5118
f 5118 5107 5119
f 5107 5108 5119
f 5119 5108 5120
f 5108 5109 5120
f 5120 5109 5121
f 5109 5110 5121
f 5121 5110 5122
f 5110 5111 5122
f 5122 5111 5123
f 5111 5112 5123
f 5123 5112 5124
f 5112 5113 5124
f 5124 5113 5125
f 5113 5102 5125
f 5125 5102 5114
f 5114 5115 5126
f 5126 5115 5127
f 5115 5116 5127
f 5127 5116 5128
f 5116 5117 5128
f 5128 5117 5129
f 5117 5118 5129
f 5129 5118 5130
f 5118 5119 5130
f 5130 5119 5131
f 5119 5120 5131
f 5131 5120 5132
f 5120 5121 5132
f 5132 5121 5133
f 5121 5122 5133
f 5133 5122 5134
f 5122 5123 5134
f 5134 5123 5135
f 5123 5124 5135
f 5135 5124 5136
f 5124 5125 5136
f 5136 5125 5137
f 5125 5114 5137
f 5137 5114 5126
f 5126 5127 5138
f 5138 5127 5139
f 5127 5128 5139
f 5139 5128 5140
f 5128 5129 5140
f 5140 5129 5141
f 5129 5130 5141
f 5141 5130 5142
f 5130 5131 5142
f 5142 5131 5143
f 5131 5132 5143
f 5143 5132 5144
f 5132 5133 5144
f 5144 5133 5145
f 5133 5134 5145
f 5145 5134 5146
f 5134 5135 5146
f 5146 5135 5147
f 5135 5136 5147
f 5147 5136 5148
f 5136 5137 5148
f 5148 5137 5149
f 5137 5126 5149
f 5149 5126 5138
f 5138 5139 5150
f 5150 5139 5151
f 5139 5140 5151
f 5151 5140 5152
f 5140 5141 5152
f 5152 5141 5153
f 5141 5142 5153
f 5153 5142 5154
f 5142 5143 5154
f 5154 5143 5155
f 5143 5144 5155
f 5155 5144 5156
f 5144 5145 5156
f 5156 5145 5157
f 5145 5146 5157
f 5157 5146 5158
f 5146 5147 5158
f 5158 5147 5159
f 5147 5148 5159
f 5159 5148 5160
f 5148 5149 5160
f 5160 5149 5161
f 5149 5138 5161
f 5161 5138 5150
f 5150 5151 5162
f 5162 5151 5163
f 5151 5152 5163
f 5163 5152 5164
f 5152 5153 5164
f 5164 5153 5165
f 5153 5154 5165
f 5165 5154 5166
f 5154 5155 5166
f 5166 5155 5167
f 5155 5156 5167
f 5167 5156 5168
f 5156 5157 5168
f 5168 5157 5169
f 5157 5158 5169
f 5169 5158 5170
f 5158 5159 5170
f 5170 5159 5171
f 5159 5160 5171
f 5171 5160 5172
f 5160 5161 5172
f 5172 5161 5173
f 5161 5150 5173
f 5173 5150 5162
f 5162 5163 5174
f 5174 5163 5175
f 5163 5164 5175
f 5175 5164 5176
f 5164 5165 5176
f 5176 5165 5177
f 5165 5166 5177
f 5177 5166 5178
f 5166 5167 5178
f 5178 5167 5179
f 5167 5168 5179
f 5179 5168 5180
f 5168 5169 5180
f 5180 5169 5181
f 5169 5170 5181
f 5181 5170 5182
f 5170 5171 5182
f 5182 5171 5183
f 5171 5172 5183
f 5183 5172 5184
f 5172 5173 5184
f 5184 5173 5185
f 5173 5162 5185
f 5185 5162 5174
f 5174 5175 5186
f 5186 5175 5187
f 5175 5176 5187
f 5187 5176 5188
f 5176 5177 5188
f 5188 5177 5189
f 5177 5178 5189
f 5189 5178 5190
f 5178 5179 5190
f 5190 5179 5191
f 5179 5180 5191
f 5191 5180 5192
f 5180 5181 5192
f 5192 5181 5193
f 5181 5182 5193
f 5193 5182 5194
f 5182 5183 5194
f 5194 5183 5195
f 5183 5184 5195
f 5195 5184 5196
f 5184 5185 5196
f 5196 5185 5197
f 5185 5174 5197
f 5197 5174 5186
f 5186 5187 5198
f 5198 5187 5199
f 5187 5188 5199
f 5199 5188 5200
f 5188 5189 5200
f 5200 5189 5201
f 5189 5190 5201
f 5201 5190 5202
f 5190 5191 5202
f 5202 5191 5203
f 5191 5192 5203
f 5203 5192 5204
f 5192 5193 5204
f 5204 5193 5205
f 5193 5194 5205
f 5205 5194 5206
f 5194 5195 5206
f 5206 5195 5207
f 5195 5196 5207
f 5207 5196 5208
f 5196 5197 5208
f 5208 5197 5209
f 5197 5186 5209
f 5209 5186 5198
f 5198 5199 5210
f 5210 5199 5211
f 5199 5200 5211
f 5211 5200 5212
f 5200 5201 5212
f 5212 5201 5213
f 5201 5202 5213
f 5213 5202 5214
f 5202 5203 5214
f 5214 5203 5215
f 5203 5204 5215
f 5215 5204 5216
f 5204 5205 5216
f 5216 5205 5217
f 5205 5206 5217
f 5217 5206 5218
f 5206 5207 5218
f 5218 5207 5219
f 5207 5208 5219
f 5219 5208 5220
f 5208 5209 5220
f 5220 5209 5221
f 5209 5198 5221
f 5221 5198 5210
f 5210 5211 5222
f 5222 5211 5223
f 5211 5212 5223
f 5223 5212 5224
f 5212 5213 5224
f 5224 5213 5225
f 5213 5214 5225
f 5225 5214 5226
f 5214 5215 5226
f 5226 5215 5227
f 5215 5216 5227
f 5227 5216 5228
f 5216 5217 5228
f 5228 5217 5229
f 5217 5218 5229
f 5229 5218 5230
f 5218 5219 5230
f 5230 5219 5231
f 5219 5220 5231
f 5231 5220 5232
f 5220 5221 5232
f 5232 5221 5233
f 5221 5210 5233
f 5233 5210 5222
f 5222 5223 5234
f 5234 5223 5235
f 5223 5224 5235
f 5235 5224 5236
f 5224 5225 5236
f 5236 5225 5237
f 5225 5226 5237
f 5237 5226 5238
f 5226 5227 5238
f 5238 5227 5239
f 5227 5228 5239
f 5239 5228 5240
f 5228 5229 5240
f 5240 5229 5241
f 5229 5230 5241
f 5241 5230 5242
f 5230 5231 5242
f 5242 5231 5243
f 5231 5232 5243
f 5243 5232 5244
f 5232 5233 5244
f 5244 5233 5245
f 5233 5222 5245
f 5245 5222 5234
f 5234 5235 5246
f 5246 5235 5247
f 5235 5236 5247
f 5247 5236 5248
f 5236 5237 5248
f 5248 5237 5249
f 5237 5238 5249
f 5249 5238 5250
f 5238 5239 5250
f 5250 5239 5251
f 5239 5240 5251
f 5251 5240 5252
f 5240 5241 5252
f 5252 5241 5253
f 5241 5242 5253
f 5253 5242 5254
f 5242 5243 5254
f 5254 5243 5255
f 5243 5244 5255
f 5255 5244 5256
f 5244 5245 5256
f 5256 5245 5257
f 5245 5234 5257
f 5257 5234 5246
f 5246 5247 5258
f 5258 5247 5259
f 5247 5248 5259
f 5259 5248 5260
f 5248 5249 5260
f 5260 5249 5261
f 5249 5250 5261
f 5261 5250 5262
f 5250 5251 5262
f 5262 5251 5263
f 5251 5252 5263
f 5263 5252 5264
f 5252 5253 5264
f 5264 5253 5265
f 5253 5254 5265
f 5265 5254 5266
f 5254 5255 5266
f 5266 5255 5267
f 5255 5256 5267
f 5267 5256 5268
f 5256 5257 5268
f 5268 5257 5269
f 5257 5246 5269
f 5269 5246 5258
f 5258 5259 5270
f 5270 5259 5271
f 5259 5260 5271
f 5271 5260 5272
f 5260 5261 5272
f 5272 5261 5273
f 5261 5262 5273
f 5273 5262 5274
f 5262 5263 5274
f 5274 5263 5275
f 5263 5264 5275
f 5275 5264 5276
f 5264 5265 5276
f 5276 5265 5277
f 5265 5266 5277
f 5277 5266 5278
f 5266 5267 5278
f 5278 5267 5279
f 5267 5268 5279
f 5279 5268 5280
f 5268 5269 5280
f 5280 5269 5281
f 5269 5258 5281
f 5281 5258 5270
f 5270 5271 5282
f 5282 5271 5283
f 5271 5272 5283
f 5283 5272 5284
f 5272 5273 5284
f 5284 5273 5285
f 5273 5274 5285
f 5285 5274 5286
f 5274 5275 5286
f 5286 5275 5287
f 5275 5276 5287
f 5287 5276 5288
f 5276 5277 5288
f 5288 5277 5289
f 5277 5278 5289
f 5289 5278 5290
f 5278 5279 5290
f 5290 5279 5291
f 5279 5280 5291
f 5291 5280 5292
f 5280 5281 5292
f 5292 5281 5293
f 5281 5270 5293
f 5293 5270 5282
f 5282 5283 5294
f 5294 5283 5295
f 5283 5284 5295
f 5295 5284 5296
f 5284 5285 5296
f 5296 5285 5297
f 5285 5286 5297
f 5297 5286 5298
f 5286 5287 5298
f 5298 5287 5299
f 5287 5288 5299
f 5299 5288 5300
f 5288 5289 5300
f 5300 5289 5301
f 5289 5290 5301
f 5301 5290 5302
f 5290 5291 5302
f 5302 5291 5303
f 5291 5292 5303
f 5303 5292 5304
f 5292 5293 5304
f 5304 5293 5305
f 5293 5282 5305
f 5305 5282 5294
f 5294 5295 5306
f 5306 5295 5307
f 5295 5296 5307
f 5307 5296 5308
f 5296 5297 5308
f 5308 5297 5309
f 5297 5298 5309
f 5309 5298 5310
f 5298 5299 5310
f 5310 5299 5311
f 5299 5300 5311
f 5311 5300 5312
f 5300 5301 5312
f 5312 5301 5313
f 5301 5302 5313
f 5313 5302 5314
f 5302 5303 5314
f 5314 5303 5315
f 5303 5304 5315
f 5315 5304 5316
f 5304 5305 5316
f 5316 5305 5317
f 5305 5294 5317
f 5317 5294 5306
f 5306 5307 5318
f 5318 5307 5319
f 5307 5308 5319
f 5319 5308 5320
f 5308 5309 5320
f 5320 5309 5321
f 5309 5310 5321
f 5321 5310 5322
f 5310 5311 5322
f 5322 5311 5323
f 5311 5312 5323
f 5323 5312 5324
f 5312 5313 5324
f 5324 5313 5325
f 5313 5314 5325
f 5325 5314 5326
f 5314 5315 5326
f 5326 5315 5327
f 5315 5316 5327
f 5327 5316 5328
f 5316 5317 5328
f 5328 5317 5329
f 5317 5306 5329
f 5329 5306 5318
f 5318 5319 5330
f 5330 5319 5331
f 5319 5320 5331
f 5331 5320 5332
f 5320 5321 5332
f 5332 5321 5333
f 5321 5322 5333
f 5333 5322 5334
f 5322 5323 5334
f 5334 5323 5335
f 5323 5324 5335
f 5335 5324 5336
f 5324 5325 5336
f 5336 5325 5337
f 5325 5326 5337
f 5337 5326 5338
f 5326 5327 5338
f 5338 5327 5339
f 5327 5328 5339
f 5339 5328 5340
f 5328 5329 5340
f 5340 5329 5341
f 5329 5318 5341
f 5341 5318 5330
f 5330 5331 5342
f 5342 5331 5343
f 5331 5332 5343
f 5343 5332 5344
f 5332 5333 5344
f 5344 5333 5345
f 5333 5334 5345
f 5345 5334 5346
f 5334 5335 5346
f 5346 5335 5347
f 5335 5336 5347
f 5347 5336 5348
f 5336 5337 5348
f 5348 5337 5349
f 5337 5338 5349
f 5349 5338 5350
f 5338 5339 5350
f 5350 5339 5351
f 5339 5340 5351
f 5351 5340 5352
f 5340 5341 5352
f 5352 5341 5353
f 5341 5330 5353
f 5353 5330 5342
f 5342 5343 5354
f 5354 5343 5355
f 5343 5344 5355
f 5355 5344 5356
f 5344 5345 5356
f 5356 5345 5357
f 5345 5346 5357
f 5357 5346 5358
f 5346 5347 5358
f 5358 5347 5359
f 5347 5348 5359
f 5359 5348 5360
f 5348 5349 5360
f 5360 5349 5361
f 5349 5350 5361
f 5361 5350 5362
f 5350 5351 5362
f 5362 5351 5363
f 5351 5352 5363
f 5363 5352 5364
f 5352 5353 5364
f 5364 5353 5365
f 5353 5342 5365
f 5365 5342 5354
f 5354 5355 5366
f 5366 5355 5367
f 5355 5356 5367
f 5367 5356 5368
f 5356 5357 5368
f 5368 5357 5369
f 5357 5358 5369
f 5369 5358 5370
f 5358 5359 5370
f 5370 5359 5371
f 5359 5360 5371
f 5371 5360 5372
f 5360 5361 5372
f 5372 5361 5373
f 5361 5362 5373
f 5373 5362 5374
f 5362 5363 5374
f 5374 5363 5375
f 5363 5364 5375
f 5375 5364 5376
f 5364 5365 5376
f 5376 5365 5377
f 5365 5354 5377
f 5377 5354 5366
f 5366 5367 5378
f 5378 5367 5379
f 5367 5368 5379
f 5379 5368 5380
f 5368 5369 5380
f 5380 5369 5381
f 5369 5370 5381
f 5381 5370 5382
f 5370 5371 5382
f 5382 5371 5383
f 5371 5372 5383
f 5383 5372 5384
f 5372 5373 5384
f 5384 5373 5385
f 5373 5374 5385
f 5385 5374 5386
f 5374 5375 5386
f 5386 5375 5387
f 5375 5376 5387
f 5387 5376 5388
f 5376 5377 5388
f 5388 5377 5389
f 5377 5366 5389
f 5389 5366 5378
f 5378 5379 5390
f 5390 5379 5391
f 5379 5380 5391
f 5391 5380 5392
f 5380 5381 5392
f 5392 5381 5393
f 5381 5382 5393
f 5393 5382 5394
f 5382 5383 5394
f 5394 5383 5395
f 5383 5384 5395
f 5395 5384 5396
f 5384 5385 5396
f 5396 5385 5397
f 5385 5386 5397
f 5397 5386 5398
f 5386 5387 5398
f 5398 5387 5399
f 5387 5388 5399
f 5399 5388 5400
f 5388 5389 5400
f 5400 5389 5401
f 5389 5378 5401
f 5401 5378 5390
f 5390 5391 5402
f 5402 5391 5403
f 5391 5392 5403
f 5403 5392 5404
f 5392 5393 5404
f 5404 5393 5405
f 5393 5394 5405
f 5405 5394 5406
f 5394 5395 5406
f 5406 5395 5407
f 5395 5396 5407
f 5407 5396 5408
f 5396 5397 5408
f 5408 5397 5409
f 5397 5398 5409
f 5409 5398 5410
f 5398 5399 5410
f 5410 5399 5411
f 5399 5400 5411
f 5411 5400 5412
f 5400 5401 5412
f 5412 5401 5413
f 5401 5390 5413
f 5413 5390 5402
f 5402 5403 5414
f 5414 5403 5415
f 5403 5404 5415
f 5415 5404 5416
f 5404 5405 5416
f 5416 5405 5417
f 5405 5406 5417
f 5417 5406 5418
f 5406 5407 5418
f 5418 5407 5419
f 5407 5408 5419
f 5419 5408 5420
f 5408 5409 5420
f 5420 5409 5421
f 5409 5410 5421
f 5421 5410 5422
f 5410 5411 5422
f 5422 5411 5423
f 5411 5412 5423
f 5423 5412 5424
f 5412 5413 5424
f 5424 5413 5425
f 5413 5402 5425
f 5425 5402 5414
f 5414 5415 5426
f 5426 5415 5427
f 5415 5416 5427
f 5427 5416 5428
f 5416 5417 5428
f 5428 5417 5429
f 5417 5418 5429
f 5429 5418 5430
f 5418 5419 5430
f 5430 5419 5431
f 5419 5420 5431
f 5431 5420 5432
f 5420 5421 5432
f 5432 5421 5433
f 5421 5422 5433
f 5433 5422 5434
f 5422 5423 5434
f 5434 5423 5435
f 5423 5424 5435
f 5435 5424 5436
f 5424 5425 5436
f 5436 5425 5437
f 5425 5414 5437
f 5437 5414 5426
f 5426 5427 5438
f 5438 5427 5439
f 5427 5428 5439
f 5439 5428 5440
f 5428 5429 5440
f 5440 5429 5441
f 5429 5430 5441
f 5441 5430 5442
f 5430 5431 5442
f 5442 5431 5443
f 5431 5432 5443
f 5443 5432 5444
f 5432 5433 5444
f 5444 5433 5445
f 5433 5434 5445
f 5445 5434 5446
f 5434 5435 5446
f 5446 5435 5447
f 5435 5436 5447
f 5447 5436 5448
f 5436 5437 5448
f 5448 5437 5449
f 5437 5426 5449
f 5449 5426 5438
f 5438 5439 5450
f 5450 5439 5451
f 5439 5440 5451
f 5451 5440 5452
f 5440 5441 5452
f 5452 5441 5453
f 5441 5442 5453
f 5453 5442 5454
f 5442 5443 5454
f 5454 5443 5455
f 5443 5444 5455
f 5455 5444 5456
f 5444 5445 5456
f 5456 5445 5457
f 5445 5446 5457
f 5457 5446 5458
f 5446 5447 5458
f 5458 5447 5459
f 5447 5448 5459
f 5459 5448 5460
f 5448 5449 5460
f 5460 5449 5461
f 5449 5438 5461
f 5461 5438 5450
f 5450 5451 5462
f 5462 5451 5463
f 5451 5452 5463
f 5463 5452 5464
f 5452 5453 5464
f 5464 5453 5465
f 5453 5454 5465
f 5465 5454 5466
f 5454 5455 5466
f 5466 5455 5467
f 5455 5456 5467
f 5467 5456 5468
f 5456 5457 5468
f 5468 5457 5469
f 5457 5458 5469
f 5469 5458 5470
f 5458 5459 5470
f 5470 5459 5471
f 5459 5460 5471
f 5471 5460 5472
f 5460 5461 5472
f 5472 5461 5473
f 5461 5450 5473
f 5473 5450 5462
f 5462 5463 5474
f 5474 5463 5475
f 5463 5464 5475
f 5475 5464 5476
f 5464 5465 5476
f 5476 5465 5477
f 5465 5466 5477
f 5477 5466 5478
f 5466 5467 5478
f 5478 5467 5479
f 5467 5468 5479
f 5479 5468 5480
f 5468 5469 5480
f 5480 5469 5481
f 5469 5470 5481
f 5481 5470 5482
f 5470 5471 5482
f 5482 5471 5483
f 5471 5472 5483
f 5483 5472 5484
f 5472 5473 5484
f 5484 5473 5485
f 5473 5462 5485
f 5485 5462 5474
f 5474 5475 5486
f 5486 5475 5487
f 5475 5476 5487
f 5487 5476 5488
f 5476 5477 5488
f 5488 5477 5489
f 5477 5478 5489
f 5489 5478 5490
f 5478 5479 5490
f 5490 5479 5491
f 5479 5480 5491
f 5491 5480 5492
f 5480 5481 5492
f 5492 5481 5493
f 5481 5482 5493
f 5493 5482 5494
f 5482 5483 5494
f 5494 5483 5495
f 5483 5484 5495
f 5495 5484 5496
f 5484 5485 5496
f 5496 5485 5497
f 5485 5474 5497
f 5497 5474 5486
f 5486 5487 5498
f 5498 5487 5499
f 5487 5488 5499
f 5499 5488 5500
f 5488 5489 5500
f 5500 5489 5501
f 5489 5490 5501
f 5501 5490 5502
f 5490 5491 5502
f 5502 5491 5503
f 5491 5492 5503
f 5503 5492 5504
f 5492 5493 5504
f 5504 5493 5505
f 5493 5494 5505
f 5505 5494 5506
f 5494 5495 5506
f 5506 5495 5507
f 5495 5496 5507
f 5507 5496 5508
f 5496 5497 5508
f 5508 5497 5509
f 5497 5486 5509
f 5509 5486 5498
f 5498 5499 5510
f 5510 5499 5511
f 5499 5500 5511
f 5511 5500 5512
f 5500 5501 5512
f 5512 5501 5513
f 5501 5502 5513
f 5513 5502 5514
f 5502 5503 5514
f 5514 5503 5515
f 5503 5504 5515
f 5515 5504 5516
f 5504 5505 5516
f 5516 5505 5517
f 5505 5506 5517
f 5517 5506 5518
f 5506 5507 5518
f 5518 5507 5519
f 5507 5508 5519
f 5519 5508 5520
f 5508 5509 5520
f 5520 5509 5521
f 5509 5498 5521
f 5521 5498 5510
f 5510 5511 5522
f 5522 5511 5523
f 5511 5512 5523
f 5523 5512 5524
f 5512 5513 5524
f 5524 5513 5525
f 5513 5514 5525
f 5525 5514 5526
f 5514 5515 5526
f 5526 5515 5527
f 5515 5516 5527
f 5527 5516 5528
f 5516 5517 5528
f 5528 5517 5529
f 5517 5518 5529
f 5529 5518 5530
f 5518 5519 5530
f 5530 5519 5531
f 5519 5520 5531
f 5531 5520 5532
f 5520 5521 5532
f 5532 5521 5533
f 5521 5510 5533
f 5533 5510 5522
f 5522 5523 5534
f 5534 5523 5535
f 5523 5524 5535
f 5535 5524 5536
f 5524 5525 5536
f 5536 5525 5537
f 5525 5526 5537
f 5537 5526 5538
f 5526 5527 5538
f 5538 5527 5539
f 5527 5528 5539
f 5539 5528 5540
f 5528 5529 5540
f 5540 5529 5541
f 5529 5530 5541
f 5541 5530 5542
f 5530 5531 5542
f 5542 5531 5543
f 5531 5532 5543
f 5543 5532 5544
f 5532 5533 5544
f 5544 5533 5545
f 5533 5522 5545
f 5545 5522 5534
f 5534 5535 5546
f 5546 5535 5547
f 5535 5536 5547
f 5547 5536 5548
f 5536 5537 5548
f 5548 5537 5549
f 5537 5538 5549
f 5549 5538 5550
f 5538 5539 5550
f 5550 5539 5551
f 5539 5540 5551
f 5551 5540 5552
f 5540 5541 5552
f 5552 5541 5553
f 5541 5542 5553
f 5553 5542 5554
f 5542 5543 5554
f 5554 5543 5555
f 5543 5544 5555
f 5555 5544 5556
f 5544 5545 5556
f 5556 5545 5557
f 5545 5534 5557
f 5557 5534 5546
f 5546 5547 5558
f 5558 5547 5559
f 5547 5548 5559
f 5559 5548 5560
f 5548 5549 5560
f 5560 5549 5561
f 5549 5550 5561
f 5561 5550 5562
f 5550 5551 5562
f 5562 5551 5563
f 5551 5552 5563
f 5563 5552 5564
f 5552 5553 5564
f 5564 5553 5565
f 5553 5554 5565
f 5565 5554 5566
f 5554 5555 5566
f 5566 5555 5567
f 5555 5556 5567
f 5567 5556 5568
f 5556 5557 5568
f 5568 5557 5569
f 5557 5546 5569
f 5569 5546 5558
f 5558 5559 5570
f 5570 5559 5571
f 5559 5560 5571
f 5571 5560 5572
f 5560 5561 5572
f 5572 5561 5573
f 5561 5562 5573
f 5573 5562 5574
f 5562 5563 5574
f 5574 5563 5575
f 5563 5564 5575
f 5575 5564 5576
f 5564 5565 5576
f 5576 5565 5577
f 5565 5566 5577
f 5577 5566 5578
f 5566 5567 5578
f 5578 5567 5579
f 5567 5568 5579
f 5579 5568 5580
f 5568 5569 5580
f 5580 5569 5581
f 5569 5558 5581
f 5581 5558 5570
f 5570 5571 5582
f 5582 5571 5583
f 5571 5572 5583
f 5583 5572 5584
f 5572 5573 5584
f 5584 5573 5585
f 5573 5574 5585
f 5585 5574 5586
f 5574 5575 5586
f 5586 5575 5587
f 5575 5576 5587
f 5587 5576 5588
f 5576 5577 5588
f 5588 5577 5589
f 5577 5578 5589
f 5589 5578 5590
f 5578 5579 5590
f 5590 5579 5591
f 5579 5580 5591
f 5591 5580 5592
f 5580 5581 5592
f 5592 5581 5593
f 5581 5570 5593
f 5593 5570 5582
f 5582 5583 5594
f 5594 5583 5595
f 5583 5584 5595
f 5595 5584 5596
f 5584 5585 5596
f 5596 5585 5597
f 5585 5586 5597
f 5597 5586 5598
f 5586 5587 5598
f 5598 5587 5599
f 5587 5588 5599
f 5599 5588 5600
f 5588 5589 5600
f 5600 5589 5601
f 5589 5590 5601
f 5601 5590 5602
f 5590 5591 5602
f 5602 5591 5603
f 5591 5592 5603
f 5603 5592 5604
f 5592 5593 5604
f 5604 5593 5605
f 5593 5582 5605
f 5605 5582 5594
f 5594 5595 5606
f 5606 5595 5607
f 5595 5596 5607
f 5607 5596 5608
f 5596 5597 5608
f 5608 5597 5609
f 5597 5598 5609
f 5609 5598 5610
f 5598 5599 5610
f 5610 5599 5611
f 5599 5600 5611
f 5611 5600 5612
f 5600 5601 5612
f 5612 5601 5613
f 5601 5602 5613
f 5613 5602 5614
f 5602 5603 5614
f 5614 5603 5615
f 5603 5604 5615
f 5615 5604 5616
f 5604 5605 5616
f 5616 5605 5617
f 5605 5594 5617
f 5617 5594 5606
f 5606 5607 5618
f 5618 5607 5619
f 5607 5608 5619
f 5619 5608 5620
f 5608 5609 5620
f 5620 5609 5621
f 5609 5610 5621
f 5621 5610 5622
f 5610 5611 5622
f 5622 5611 5623
f 5611 5612 5623
f 5623 5612 5624
f 5612 5613 5624
f 5624 5613 5625
f 5613 5614 5625
f 5625 5614 5626
f 5614 5615 5626
f 5626 5615 5627
f 5615 5616 5627
f 5627 5616 5628
f 5616 5617 5628
f 5628 5617 5629
f 5617 5606 5629
f 5629 5606 5618
f 5618 5619 5630
f 5630 5619 5631
f 5619 5620 5631
f 5631 5620 5632
f 5620 5621 5632
f 5632 5621 5633
f 5621 5622 5633
f 5633 5622 5634
f 5622 5623 5634
f 5634 5623 5635
f 5623 5624 5635
f 5635 5624 5636
f 5624 5625 5636
f 5636 5625 5637
f 5625 5626 5637
f 5637 5626 5638
f 5626 5627 5638
f 5638 5627 5639
f 5627 5628 5639
f 5639 5628 5640
f 5628 5629 5640
f 5640 5629 5641
f 5629 5618 5641
f 5641 5618 5630
f 5630 5631 5642
f 5642 5631 5643
f 5631 5632 5643
f 5643 5632 5644
f 5632 5633 5644
f 5644 5633 5645
f 5633 5634 5645
f 5645 5634 5646
f 5634 5635 5646
f 5646 5635 5647
f 5635 5636 5647
f 5647 5636 5648
f 5636 5637 5648
f 5648 5637 5649
f 5637 5638 5649
f 5649 5638 5650
f 5638 5639 5650
f 5650 5639 5651
f 5639 5640 5651
f 5651 5640 5652
f 5640 5641 5652
f 5652 5641 5653
f 5641 5630 5653
f 5653 5630 5642
f 5642 5643 5654
f 5654 5643 5655
f 5643 5644 5655
f 5655 5644 5656
f 5644 5645 5656
f 5656 5645 5657
f 5645 5646 5657
f 5657 5646 5658
f 5646 5647 5658
f 5658 5647 5659
f 5647 5648 5659
f 5659 5648 5660
f 5648 5649 5660
f 5660 5649 5661
f 5649 5650 5661
f 5661 5650 5662
f 5650 5651 5662
f 5662 5651 5663
f 5651 5652 5663
f 5663 5652 5664
f 5652 5653 5664
f 5664 5653 5665
f 5653 5642 5665
f 5665 5642 5654
f 5654 5655 5666
f 5666 5655 5667
f 5655 5656 5667
f 5667 5656 5668
f 5656 5657 5668
f 5668 5657 5669
f 5657 5658 5669
f 5669 5658 5670
f 5658 5659 5670
f 5670 5659 5671
f 5659 5660 5671
f 5671 5660 5672
f 5660 5661 5672
f 5672 5661 5673
f 5661 5662 5673
f 5673 5662 5674
f 5662 5663 5674
f 5674 5663 5675
f 5663 5664 5675
f 5675 5664 5676
f 5664 5665 5676
f 5676 5665 5677
f 5665 5654 5677
f 5677 5654 5666
f 5666 5667 5678
f 5678 5667 5679
f 5667 5668 5679
f 5679 5668 5680
f 5668 5669 5680
f 5680 5669 5681
f 5669 5670 5681
f 5681 5670 5682
f 5670 5671 5682
f 5682 5671 5683
f 5671 5672 5683
f 5683 5672 5684
f 5672 5673 5684
f 5684 5673 5685
f 5673 5674 5685
f 5685 5674 5686
f 5674 5675 5686
f 5686 5675 5687
f 5675 5676 5687
f 5687 5676 5688
f 5676 5677 5688
f 5688 5677 5689
f 5677 5666 5689
f 5689 5666 5678
f 5678 5679 5690
f 5690 5679 5691
f 5679 5680 5691
f 5691 5680 5692
f 5680 5681 5692
f 5692 5681 5693
f 5681 5682 5693
f 5693 5682 5694
f 5682 5683 5694
f 5694 5683 5695
f 5683 5684 5695
f 5695 5684 5696
f 5684 5685 5696
f 5696 5685 5697
f 5685 5686 5697
f 5697 5686 5698
f 5686 5687 5698
f 5698 5687 5699
f 5687 5688 5699
f 5699 5688 5700
f 5688 5689 5700
f 5700 5689 5701
f 5689 5678 5701
f 5701 5678 5690
f 5690 5691 5702
f 5702 5691 5703
f 5691 5692 5703
f 5703 5692 5704
f 5692 5693 5704
f 5704 5693 5705
f 5693 5694 5705
f 5705 5694 5706
f 5694 5695 5706
f 5706 5695 5707
f 5695 5696 5707
f 5707 5696 5708
f 5696 5697 5708
f 5708 5697 5709
f 5697 5698 5709
f 5709 5698 5710
f 5698 5699 5710
f 5710 5699 5711
f 5699 5700 5711
f 5711 5700 5712
f 5700 5701 5712
f 5712 5701 5713
f 5701 5690 5713
f 5713 5690 5702
f 5702 5703 5714
f 5714 5703 5715
f 5703 5704 5715
f 5715 5704 5716
f 5704 5705 5716
f 5716 5705 5717
f 5705 5706 5717
f 5717 5706 5718
f 5706 5707 5718
f 5718 5707 5719
f 5707 5708 5719
f 5719 5708 5720
f 5708 5709 5720
f 5720 5709 5721
f 5709 5710 5721
f 5721 5710 5722
f 5710 5711 5722
f 5722 5711 5723
f 5711 5712 5723
f 5723 5712 5724
f 5712 5713 5724
f 5724 5713 5725
f 5713 5702 5725
f 5725 5702 5714
f 5714 5715 5726
f 5726 5715 5727
f 5715 5716 5727
f 5727 5716 5728
f 5716 5717 5728
f 5728 5717 5729
f 5717 5718 5729
f 5729 5718 5730
f 5718 5719 5730
f 5730 5719 5731
f 5719 5720 5731
f 5731 5720 5732
f 5720 5721 5732
f 5732 5721 5733
f 5721 5722 5733
f 5733 5722 5734
f 5722 5723 5734
f 5734 5723 5735
f 5723 5724 5735
f 5735 5724 5736
f 5724 5725 5736
f 5736 5725 5737
f 5725 5714 5737
f 5737 5714 5726
f 5726 5727 5738
f 5738 5727 5739
f 5727 5728 5739
f 5739 5728 5740
f 5728 5729 5740
f 5740 5729 5741
f 5729 5730 5741
f 5741 5730 5742
f 5730 5731 5742
f 5742 5731 5743
f 5731 5732 5743
f 5743 5732 5744
f 5732 5733 5744
f 5744 5733 5745
f 5733 5734 5745
f 5745 5734 5746
f 5734 5735 5746
f 5746 5735 5747
f 5735 5736 5747
f 5747 5736 5748
f 5736 5737 5748
f 5748 5737 5749
f 5737 5726 5749
f 5749 5726 5738
f 5738 5739 5750
f 5750 5739 5751
f 5739 5740 5751
f 5751 5740 5752
f 5740 5741 5752
f 5752 5741 5753
f 5741 5742 5753
f 5753 5742 5754
f 5742 5743 5754
f 5754 5743 5755
f 5743 5744 5755
f 5755 5744 5756
f 5744 5745 5756
f 5756 5745 5757
f 5745 5746 5757
f 5757 5746 5758
f 5746 5747 5758
f 5758 5747 5759
f 5747 5748 5759
f 5759 5748 5760
f 5748 5749 5760
f 5760 5749 5761
f 5749 5738 5761
f 5761 5738 5750
f 5750 5751 5762
f 5762 5751 5763
f 5751 5752 5763
f 5763 5752 5764
f 5752 5753 5764
f 5764 5753 5765
f 5753 5754 5765
f 5765 5754 5766
f 5754 5755 5766
f 5766 5755 5767
f 5755 5756 5767
f 5767 5756 5768
f 5756 5757 5768
f 5768 5757 5769
f 5757 5758 5769
f 5769 5758 5770
f 5758 5759 5770
f 5770 5759 5771
f 5759 5760 5771
f 5771 5760 5772
f 5760 5761 5772
f 5772 5761 5773
f 5761 5750 5773
f 5773 5750 5762
f 5762 5763 5774
f 5774 5763 5775
f 5763 5764 5775
f 5775 5764 5776
f 5764 5765 5776
f 5776 5765 5777
f 5765 5766 5777
f 5777 5766 5778
f 5766 5767 5778
f 5778 5767 5779
f 5767 5768 5779
f 5779 5768 5780
f 5768 5769 5780
f 5780 5769 5781
f 5769 5770 5781
f 5781 5770 5782
f 5770 5771 5782
f 5782 5771 5783
f 5771 5772 5783
f 5783 5772 5784
f 5772 5773 5784
f 5784 5773 5785
f 5773 5762 5785
f 5785 5762 5774
f 5774 5775 5786
f 5786 5775 5787
f 5775 5776 5787
f 5787 5776 5788
f 5776 5777 5788
f 5788 5777 5789
f 5777 5778 5789
f 5789 5778 5790
f 5778 5779 5790
f 5790 5779 5791
f 5779 5780 5791
f 5791 5780 5792
f 5780 5781 5792
f 5792 5781 5793
f 5781 5782 5793
f 5793 5782 5794
f 5782 5783 5794
f 5794 5783 5795
f 5783 5784 5795
f 5795 5784 5796
f 5784 5785 5796
f 5796 5785 5797
f 5785 5774 5797
f 5797 5774 5786
f 5786 5787 5798
f 5798 5787 5799
f 5787 5788 5799
f 5799 5788 5800
f 5788 5789 5800
f 5800 5789 5801
f 5789 5790 5801
f 5801 5790 5802
f 5790 5791 5802
f 5802 5791 5803
f 5791 5792 5803
f 5803 5792 5804
f 5792 5793 5804
f 5804 5793 5805
f 5793 5794 5805
f 5805 5794 5806
f 5794 5795 5806
f 5806 5795 5807
f 5795 5796 5807
f 5807 5796 5808
f 5796 5797 5808
f 5808 5797 5809
f 5797 5786 5809
f 5809 5786 5798
f 5798 5799 5810
f 5810 5799 5811
f 5799 5800 5811
f 5811 5800 5812
f 5800 5801 5812
f 5812 5801 5813
f 5801 5802 5813
f 5813 5802 5814
f 5802 5803 5814
f 5814 5803 5815
f 5803 5804 5815
f 5815 5804 5816
f 5804 5805 5816
f 5816 5805 5817
f 5805 5806 5817
f 5817 5806 5818
f 5806 5807 5818
f 5818 5807 5819
f 5807 5808 5819
f 5819 5808 5820
f 5808 5809 5820
f 5820 5809 5821
f 5809 5798 5821
f 5821 5798 5810
f 5810 5811 5822
f 5822 5811 5823
f 5811 5812 5823
f 5823 5812 5824
f 5812 5813 5824
f 5824 5813 5825
f 5813 5814 5825
f 5825 5814 5826
f 5814 5815 5826
f 5826 5815 5827
f 5815 5816 5827
f 5827 5816 5828
f 5816 5817 5828
f 5828 5817 5829
f 5817 5818 5829
f 5829 5818 5830
f 5818 5819 5830
f 5830 5819 5831
f 5819 5820 5831
f 5831 5820 5832
f 5820 5821 5832
f 5832 5821 5833
f 5821 5810 5833
f 5833 5810 5822
f 5822 5823 5834
f 5834 5823 5835
f 5823 5824 5835
f 5835 5824 5836
f 5824 5825 5836
f 5836 5825 5837
f 5825 5826 5837
f 5837 5826 5838
f 5826 5827 5838
f 5838 5827 5839
f 5827 5828 5839
f 5839 5828 5840
f 5828 5829 5840
f 5840 5829 5841
f 5829 5830 5841
f 5841 5830 5842
f 5830 5831 5842
f 5842 5831 5843
f 5831 5832 5843
f 5843 5832 5844
f 5832 5833 5844
f 5844 5833 5845
f 5833 5822 5845
f 5845 5822 5834
f 5834 5835 5846
f 5846 5835 5847
f 5835 5836 5847
f 5847 5836 5848
f 5836 5837 5848
f 5848 5837 5849
f 5837 5838 5849
f 5849 5838 5850
f 5838 5839 5850
f 5850 5839 5851
f 5839 5840 5851
f 5851 5840 5852
f 5840 5841 5852
f 5852 5841 5853
f 5841 5842 5853
f 5853 5842 5854
f 5842 5843 5854
f 5854 5843 5855
f 5843 5844 5855
f 5855 5844 5856
f 5844 5845 5856
f 5856 5845 5857
f 5845 5834 5857
f 5857 5834 5846
f 5846 5847 5858
f 5858 5847 5859
f 5847 5848 5859
f 5859 5848 5860
f 5848 5849 5860
f 5860 5849 5861
f 5849 5850 5861
f 5861 5850 5862
f 5850 5851 5862
f 5862 5851 5863
f 5851 5852 5863
f 5863 5852 5864
f 5852 5853 5864
f 5864 5853 5865
f 5853 5854 5865
f 5865 5854 5866
f 5854 5855 5866
f 5866 5855 5867
f 5855 5856 5867
f 5867 5856 5868
f 5856 5857 5868
f 5868 5857 5869
f 5857 5846 5869
f 5869 5846 5858
f 5858 5859 5870
f 5870 5859 5871
f 5859 5860 5871
f 5871 5860 5872
f 5860 5861 5872
f 5872 5861 5873
f 5861 5862 5873
f 5873 5862 5874
f 5862 5863 5874
f 5874 5863 5875
f 5863 5864 5875
f 5875 5864 5876
f 5864 5865 5876
f 5876 5865 5877
f 5865 5866 5877
f 5877 5866 5878
f 5866 5867 5878
f 5878 5867 5879
f 5867 5868 5879
f 5879 5868 5880
f 5868 5869 5880
f 5880 5869 5881
f 5869 5858 5881
f 5881 5858 5870
f 5870 5871 5882
f 5882 5871 5883
f 5871 5872 5883
f 5883 5872 5884
f 5872 5873 5884
f 5884 5873 5885
f 5873 5874 5885
f 5885 5874 5886
f 5874 5875 5886
f 5886 5875 5887
f 5875 5876 5887
f 5887 5876 5888
f 5876 5877 5888
f 5888 5877 5889
f 5877 5878 5889
f 5889 5878 5890
f 5878 5879 5890
f 5890 5879 5891
f 5879 5880 5891
f 5891 5880 5892
f 5880 5881 5892
f 5892 5881 5893
f 5881 5870 5893
f 5893 5870 5882
f 5882 5883 5894
f 5894 5883 5895
f 5883 5884 5895
f 5895 5884 5896
f 5884 5885 5896
f 5896 5885 5897
f 5885 5886 5897
f 5897 5886 5898
f 5886 5887 5898
f 5898 5887 5899
f 5887 5888 5899
f 5899 5888 5900
f 5888 5889 5900
f 5900 5889 5901
f 5889 5890 5901
f 5901 5890 5902
f 5890 5891 5902
f 5902 5891 5903
f 5891 5892 5903
f 5903 5892 5904
f 5892 5893 5904
f 5904 5893 5905
f 5893 5882 5905
f 5905 5882 5894
f 5894 5895 5906
f 5906 5895 5907
f 5895 5896 5907
f 5907 5896 5908
f 5896 5897 5908
f 5908 5897 5909
f 5897 5898 5909
f 5909 5898 5910
f 5898 5899 5910
f 5910 5899 5911
f 5899 5900 5911
f 5911 5900 5912
f 5900 5901 5912
f 5912 5901 5913
f 5901 5902 5913
f 5913 5902 5914
f 5902 5903 5914
f 5914 5903 5915
f 5903 5904 5915
f 5915 5904 5916
f 5904 5905 5916
f 5916 5905 5917
f 5905 5894 5917
f 5917 5894 5906
f 5906 5907 5918
f 5918 5907 5919
f 5907 5908 5919
f 5919 5908 5920
f 5908 5909 5920
[truncated: 964,484 more chars]
