# Supplementary material for: Heterogeneous somatostatin-expressing neuron population in mouse ventral tegmental area
Source: eLife. 2020 Aug 4;9:e59328. doi: 10.7554/eLife.59328 (PMC7440918; doi:10.7554/eLife.59328)
Supplement: Figure 5—source data 2. — This zip archive contains morphological images of all traced neurons grouped according their electrophysiological profiles. Each subtype’s folder contains a PDF file (with the list of neurons, their original location within the VTA, images of the traced morphology and individual Sholl curves) and two subfolders: ‘3D_gif’ – with *.gif files of the listed neurons; and ‘WaveFront_3D_obj’ – with corresponding *.obj files. *.gif files can be opened by any image viewer. *.obj files save information about the 3D model of the neurons and can be opened/reused with any 3D viewer or graphic software. [file elife-59328-fig5-data2.zip › Morphology_Source/ADP/WaveFront_3D_obj/9.obj]

# OBJ File
mtllib 241018_c8_model.mtl
g Start_point
v 108.59633 87.24216 92.70902
v 108.26913 87.05324 92.758766
v 108.64695 87.05324 92.70902
v 108.45804 87.38045 92.70902
v 108.26913 87.43107 92.70902
v 108.08021 87.38045 92.70902
v 107.94192 87.24216 92.70902
v 107.8913 87.05324 92.70902
v 107.94192 86.86433 92.70902
v 108.08021 86.726036 92.70902
v 108.26913 86.675415 92.70902
v 108.45804 86.726036 92.70902
v 108.59633 86.86433 92.70902
v 108.90124 87.41819 92.56319
v 108.99903 87.05324 92.56319
v 108.63408 87.685356 92.56319
v 108.26913 87.78314 92.56319
v 107.904175 87.685356 92.56319
v 107.63701 87.41819 92.56319
v 107.53922 87.05324 92.56319
v 107.63701 86.688286 92.56319
v 107.904175 86.42113 92.56319
v 108.26913 86.32333 92.56319
v 108.63408 86.42113 92.56319
v 108.90124 86.688286 92.56319
v 109.16307 87.56936 92.3312
v 109.30136 87.05324 92.3312
v 108.78524 87.94719 92.3312
v 108.26913 88.08548 92.3312
v 107.753006 87.94719 92.3312
v 107.375175 87.56936 92.3312
v 107.236885 87.05324 92.3312
v 107.375175 86.537125 92.3312
v 107.753006 86.159294 92.3312
v 108.26913 86.021 92.3312
v 108.78524 86.159294 92.3312
v 109.16307 86.537125 92.3312
v 109.36398 87.685356 92.02886
v 109.533356 87.05324 92.02886
v 108.90124 88.148094 92.02886
v 108.26913 88.317474 92.02886
v 107.63701 88.148094 92.02886
v 107.17427 87.685356 92.02886
v 107.00489 87.05324 92.02886
v 107.17427 86.42113 92.02886
v 107.63701 85.95838 92.02886
v 108.26913 85.78901 92.02886
v 108.90124 85.95838 92.02886
v 109.36398 86.42113 92.02886
v 109.49028 87.75828 91.67679
v 109.67919 87.05324 91.67679
v 108.97416 88.27439 91.67679
v 108.26913 88.46331 91.67679
v 107.56409 88.27439 91.67679
v 107.04797 87.75828 91.67679
v 106.859055 87.05324 91.67679
v 107.04797 86.348206 91.67679
v 107.56409 85.832085 91.67679
v 108.26913 85.64317 91.67679
v 108.97416 85.832085 91.67679
v 109.49028 86.348206 91.67679
v 109.533356 87.78314 91.29896
v 109.728935 87.05324 91.29896
v 108.99903 88.317474 91.29896
v 108.26913 88.51305 91.29896
v 107.53922 88.317474 91.29896
v 107.00489 87.78314 91.29896
v 106.80932 87.05324 91.29896
v 107.00489 86.32333 91.29896
v 107.53922 85.78901 91.29896
v 108.26913 85.59343 91.29896
v 108.99903 85.78901 91.29896
v 109.533356 86.32333 91.29896
v 109.49028 87.75828 90.921135
v 109.67919 87.05324 90.921135
v 108.97416 88.27439 90.921135
v 108.26913 88.46331 90.921135
v 107.56409 88.27439 90.921135
v 107.04797 87.75828 90.921135
v 106.859055 87.05324 90.921135
v 107.04797 86.348206 90.921135
v 107.56409 85.832085 90.921135
v 108.26913 85.64317 90.921135
v 108.97416 85.832085 90.921135
v 109.49028 86.348206 90.921135
v 109.36398 87.685356 90.56905
v 109.533356 87.05324 90.56905
v 108.90124 88.148094 90.56905
v 108.26913 88.317474 90.56905
v 107.63701 88.148094 90.56905
v 107.17427 87.685356 90.56905
v 107.00489 87.05324 90.56905
v 107.17427 86.42113 90.56905
v 107.63701 85.95838 90.56905
v 108.26913 85.78901 90.56905
v 108.90124 85.95838 90.56905
v 109.36398 86.42113 90.56905
v 109.16307 87.56936 90.266716
v 109.30136 87.05324 90.266716
v 108.78524 87.94719 90.266716
v 108.26913 88.08548 90.266716
v 107.753006 87.94719 90.266716
v 107.375175 87.56936 90.266716
v 107.236885 87.05324 90.266716
v 107.375175 86.537125 90.266716
v 107.753006 86.159294 90.266716
v 108.26913 86.021 90.266716
v 108.78524 86.159294 90.266716
v 109.16307 86.537125 90.266716
v 108.90124 87.41819 90.03473
v 108.99903 87.05324 90.03473
v 108.63408 87.685356 90.03473
v 108.26913 87.78314 90.03473
v 107.904175 87.685356 90.03473
v 107.63701 87.41819 90.03473
v 107.53922 87.05324 90.03473
v 107.63701 86.688286 90.03473
v 107.904175 86.42113 90.03473
v 108.26913 86.32333 90.03473
v 108.63408 86.42113 90.03473
v 108.90124 86.688286 90.03473
v 108.59633 87.24216 89.88889
v 108.64695 87.05324 89.88889
v 108.45804 87.38045 89.88889
v 108.26913 87.43107 89.88889
v 108.08021 87.38045 89.88889
v 107.94192 87.24216 89.88889
v 107.8913 87.05324 89.88889
v 107.94192 86.86433 89.88889
v 108.08021 86.726036 89.88889
v 108.26913 86.675415 89.88889
v 108.45804 86.726036 89.88889
v 108.59633 86.86433 89.88889
v 108.26913 87.05324 89.83915
usemtl mat_1
s 1
f 1 2 3
f 4 2 1
f 5 2 4
f 6 2 5
f 7 2 6
f 8 2 7
f 9 2 8
f 10 2 9
f 11 2 10
f 12 2 11
f 13 2 12
f 3 2 13
f 14 3 15
f 3 14 1
f 16 1 14
f 1 16 4
f 17 4 16
f 4 17 5
f 18 5 17
f 5 18 6
f 19 6 18
f 6 19 7
f 20 7 19
f 7 20 8
f 21 8 20
f 8 21 9
f 22 9 21
f 9 22 10
f 23 10 22
f 10 23 11
f 24 11 23
f 11 24 12
f 25 12 24
f 12 25 13
f 15 13 25
f 13 15 3
f 26 15 27
f 15 26 14
f 28 14 26
f 14 28 16
f 29 16 28
f 16 29 17
f 30 17 29
f 17 30 18
f 31 18 30
f 18 31 19
f 32 19 31
f 19 32 20
f 33 20 32
f 20 33 21
f 34 21 33
f 21 34 22
f 35 22 34
f 22 35 23
f 36 23 35
f 23 36 24
f 37 24 36
f 24 37 25
f 27 25 37
f 25 27 15
f 38 27 39
f 27 38 26
f 40 26 38
f 26 40 28
f 41 28 40
f 28 41 29
f 42 29 41
f 29 42 30
f 43 30 42
f 30 43 31
f 44 31 43
f 31 44 32
f 45 32 44
f 32 45 33
f 46 33 45
f 33 46 34
f 47 34 46
f 34 47 35
f 48 35 47
f 35 48 36
f 49 36 48
f 36 49 37
f 39 37 49
f 37 39 27
f 50 39 51
f 39 50 38
f 52 38 50
f 38 52 40
f 53 40 52
f 40 53 41
f 54 41 53
f 41 54 42
f 55 42 54
f 42 55 43
f 56 43 55
f 43 56 44
f 57 44 56
f 44 57 45
f 58 45 57
f 45 58 46
f 59 46 58
f 46 59 47
f 60 47 59
f 47 60 48
f 61 48 60
f 48 61 49
f 51 49 61
f 49 51 39
f 62 51 63
f 51 62 50
f 64 50 62
f 50 64 52
f 65 52 64
f 52 65 53
f 66 53 65
f 53 66 54
f 67 54 66
f 54 67 55
f 68 55 67
f 55 68 56
f 69 56 68
f 56 69 57
f 70 57 69
f 57 70 58
f 71 58 70
f 58 71 59
f 72 59 71
f 59 72 60
f 73 60 72
f 60 73 61
f 63 61 73
f 61 63 51
f 74 63 75
f 63 74 62
f 76 62 74
f 62 76 64
f 77 64 76
f 64 77 65
f 78 65 77
f 65 78 66
f 79 66 78
f 66 79 67
f 80 67 79
f 67 80 68
f 81 68 80
f 68 81 69
f 82 69 81
f 69 82 70
f 83 70 82
f 70 83 71
f 84 71 83
f 71 84 72
f 85 72 84
f 72 85 73
f 75 73 85
f 73 75 63
f 86 75 87
f 75 86 74
f 88 74 86
f 74 88 76
f 89 76 88
f 76 89 77
f 90 77 89
f 77 90 78
f 91 78 90
f 78 91 79
f 92 79 91
f 79 92 80
f 93 80 92
f 80 93 81
f 94 81 93
f 81 94 82
f 95 82 94
f 82 95 83
f 96 83 95
f 83 96 84
f 97 84 96
f 84 97 85
f 87 85 97
f 85 87 75
f 98 87 99
f 87 98 86
f 100 86 98
f 86 100 88
f 101 88 100
f 88 101 89
f 102 89 101
f 89 102 90
f 103 90 102
f 90 103 91
f 104 91 103
f 91 104 92
f 105 92 104
f 92 105 93
f 106 93 105
f 93 106 94
f 107 94 106
f 94 107 95
f 108 95 107
f 95 108 96
f 109 96 108
f 96 109 97
f 99 97 109
f 97 99 87
f 110 99 111
f 99 110 98
f 112 98 110
f 98 112 100
f 113 100 112
f 100 113 101
f 114 101 113
f 101 114 102
f 115 102 114
f 102 115 103
f 116 103 115
f 103 116 104
f 117 104 116
f 104 117 105
f 118 105 117
f 105 118 106
f 119 106 118
f 106 119 107
f 120 107 119
f 107 120 108
f 121 108 120
f 108 121 109
f 111 109 121
f 109 111 99
f 122 111 123
f 111 122 110
f 124 110 122
f 110 124 112
f 125 112 124
f 112 125 113
f 126 113 125
f 113 126 114
f 127 114 126
f 114 127 115
f 128 115 127
f 115 128 116
f 129 116 128
f 116 129 117
f 130 117 129
f 117 130 118
f 131 118 130
f 118 131 119
f 132 119 131
f 119 132 120
f 133 120 132
f 120 133 121
f 123 121 133
f 121 123 111
f 123 134 122
f 122 134 124
f 124 134 125
f 125 134 126
f 126 134 127
f 127 134 128
f 128 134 129
f 129 134 130
f 130 134 131
f 131 134 132
f 132 134 133
f 133 134 123

g Path_(5)
v 99.55893 83.50104 92.63179
v 99.57561 84.084724 92.63179
v 99.57337 84.00652 92.33983
v 99.56727 83.79288 92.1261
v 99.55893 83.50104 92.04787
v 99.55059 83.2092 92.1261
v 99.54449 82.99555 92.33983
v 99.54225 82.91735 92.63179
v 99.54449 82.99555 92.92375
v 99.55059 83.2092 93.13748
v 99.55893 83.50104 93.21571
v 99.56727 83.79288 93.13748
v 99.57337 84.00652 92.92375
v 99.05955 84.096855 92.63179
v 99.049934 84.01922 92.33983
v 99.02366 83.807106 92.1261
v 98.98776 83.51736 92.04787
v 98.951866 83.227615 92.1261
v 98.92559 83.0155 92.33983
v 98.91598 82.93787 92.63179
v 98.92559 83.0155 92.92375
v 98.951866 83.227615 93.13748
v 98.98776 83.51736 93.21571
v 99.02366 83.807106 93.13748
v 99.049934 84.01922 92.92375
v 98.70595 84.15544 92.63179
v 98.66896 84.08651 92.33983
v 98.56791 83.89817 92.1261
v 98.42988 83.6409 92.04787
v 98.29184 83.38363 92.1261
v 98.190796 83.1953 92.33983
v 98.15381 83.12636 92.63179
v 98.190796 83.1953 92.92375
v 98.29184 83.38363 93.13748
v 98.42988 83.6409 93.21571
v 98.56791 83.89817 93.13748
v 98.66896 84.08651 92.92375
v 98.26856 84.56508 92.63179
v 98.235054 84.494385 92.33983
v 98.14351 84.301254 92.1261
v 98.018456 84.03743 92.04787
v 97.89341 83.773605 92.1261
v 97.801865 83.58047 92.33983
v 97.76836 83.50978 92.63179
v 97.801865 83.58047 92.92375
v 97.89341 83.773605 93.13748
v 98.018456 84.03743 93.21571
v 98.14351 84.301254 93.13748
v 98.235054 84.494385 92.92375
v 97.70116 84.632515 92.63179
v 97.692406 84.558876 92.35505
v 97.668495 84.357704 92.152466
v 97.63583 84.0829 92.07831
v 97.60317 83.8081 92.152466
v 97.57927 83.606926 92.35505
v 97.57051 83.533295 92.63179
v 97.57927 83.606926 92.90853
v 97.60317 83.8081 93.111115
v 97.63583 84.0829 93.18527
v 97.668495 84.357704 93.111115
v 97.692406 84.558876 92.90853
v 97.45105 84.104866 92.63179
usemtl mat_2
s 1
f 135 135 136
f 136 135 137
f 135 135 137
f 137 135 138
f 135 135 138
f 138 135 139
f 135 135 139
f 139 135 140
f 135 135 140
f 140 135 141
f 135 135 141
f 141 135 142
f 135 135 142
f 142 135 143
f 135 135 143
f 143 135 144
f 135 135 144
f 144 135 145
f 135 135 145
f 145 135 146
f 135 135 146
f 146 135 147
f 135 135 147
f 147 135 136
f 136 137 148
f 148 137 149
f 137 138 149
f 149 138 150
f 138 139 150
f 150 139 151
f 139 140 151
f 151 140 152
f 140 141 152
f 152 141 153
f 141 142 153
f 153 142 154
f 142 143 154
f 154 143 155
f 143 144 155
f 155 144 156
f 144 145 156
f 156 145 157
f 145 146 157
f 157 146 158
f 146 147 158
f 158 147 159
f 147 136 159
f 159 136 148
f 148 149 160
f 160 149 161
f 149 150 161
f 161 150 162
f 150 151 162
f 162 151 163
f 151 152 163
f 163 152 164
f 152 153 164
f 164 153 165
f 153 154 165
f 165 154 166
f 154 155 166
f 166 155 167
f 155 156 167
f 167 156 168
f 156 157 168
f 168 157 169
f 157 158 169
f 169 158 170
f 158 159 170
f 170 159 171
f 159 148 171
f 171 148 160
f 160 161 172
f 172 161 173
f 161 162 173
f 173 162 174
f 162 163 174
f 174 163 175
f 163 164 175
f 175 164 176
f 164 165 176
f 176 165 177
f 165 166 177
f 177 166 178
f 166 167 178
f 178 167 179
f 167 168 179
f 179 168 180
f 168 169 180
f 180 169 181
f 169 170 181
f 181 170 182
f 170 171 182
f 182 171 183
f 171 160 183
f 183 160 172
f 172 173 184
f 184 173 185
f 173 174 185
f 185 174 186
f 174 175 186
f 186 175 187
f 175 176 187
f 187 176 188
f 176 177 188
f 188 177 189
f 177 178 189
f 189 178 190
f 178 179 190
f 190 179 191
f 179 180 191
f 191 180 192
f 180 181 192
f 192 181 193
f 181 182 193
f 193 182 194
f 182 183 194
f 194 183 195
f 183 172 195
f 195 172 184
f 184 185 196
f 196 185 196
f 185 186 196
f 196 186 196
f 186 187 196
f 196 187 196
f 187 188 196
f 196 188 196
f 188 189 196
f 196 189 196
f 189 190 196
f 196 190 196
f 190 191 196
f 196 191 196
f 191 192 196
f 196 192 196
f 192 193 196
f 196 193 196
f 193 194 196
f 196 194 196
f 194 195 196
f 196 195 196
f 195 184 196
f 196 184 196

g Path_(4)
v 116.200745 89.924194 92.63179
v 115.91065 89.41894 92.65067
v 115.76428 89.60772 92.52345
v 115.73486 89.8813 92.45634
v 115.83028 90.166374 92.46731
v 116.024956 90.38656 92.55342
v 116.26674 90.48285 92.69161
v 116.49084 90.42945 92.84484
v 116.63721 90.24067 92.97205
v 116.666626 89.96709 93.03917
v 116.57121 89.682014 93.028206
v 116.37653 89.46183 92.942085
v 116.13475 89.36554 92.8039
v 116.79292 89.01664 91.542404
v 116.6614 89.20102 91.391235
v 116.61713 89.479 91.3301
v 116.67198 89.77609 91.375374
v 116.81125 90.012695 91.51494
v 116.99762 90.125404 91.71139
v 117.18116 90.08402 91.912094
v 117.31268 89.89964 92.06326
v 117.35695 89.621666 92.1244
v 117.3021 89.32457 92.07912
v 117.16283 89.08797 91.93955
v 116.976456 88.97526 91.7431
v 117.97985 89.06719 90.955124
v 117.86517 89.221985 90.72792
v 117.79516 89.47871 90.58454
v 117.78857 89.76857 90.56342
v 117.84716 90.01391 90.67021
v 117.95524 90.14898 90.8763
v 118.08384 90.137596 91.126465
v 118.19852 89.98281 91.353676
v 118.268524 89.72609 91.49705
v 118.27512 89.43622 91.51817
v 118.21653 89.19088 91.411385
v 118.10845 89.05581 91.20529
v 118.17715 89.609634 91.0434
usemtl mat_3
s 1
f 197 197 198
f 198 197 199
f 197 197 199
f 199 197 200
f 197 197 200
f 200 197 201
f 197 197 201
f 201 197 202
f 197 197 202
f 202 197 203
f 197 197 203
f 203 197 204
f 197 197 204
f 204 197 205
f 197 197 205
f 205 197 206
f 197 197 206
f 206 197 207
f 197 197 207
f 207 197 208
f 197 197 208
f 208 197 209
f 197 197 209
f 209 197 198
f 198 199 210
f 210 199 211
f 199 200 211
f 211 200 212
f 200 201 212
f 212 201 213
f 201 202 213
f 213 202 214
f 202 203 214
f 214 203 215
f 203 204 215
f 215 204 216
f 204 205 216
f 216 205 217
f 205 206 217
f 217 206 218
f 206 207 218
f 218 207 219
f 207 208 219
f 219 208 220
f 208 209 220
f 220 209 221
f 209 198 221
f 221 198 210
f 210 211 222
f 222 211 223
f 211 212 223
f 223 212 224
f 212 213 224
f 224 213 225
f 213 214 225
f 225 214 226
f 214 215 226
f 226 215 227
f 215 216 227
f 227 216 228
f 216 217 228
f 228 217 229
f 217 218 229
f 229 218 230
f 218 219 230
f 230 219 231
f 219 220 231
f 231 220 232
f 220 221 232
f 232 221 233
f 221 210 233
f 233 210 222
f 222 223 234
f 234 223 234
f 223 224 234
f 234 224 234
f 224 225 234
f 234 225 234
f 225 226 234
f 234 226 234
f 226 227 234
f 234 227 234
f 227 228 234
f 234 228 234
f 228 229 234
f 234 229 234
f 229 230 234
f 234 230 234
f 230 231 234
f 234 231 234
f 231 232 234
f 234 232 234
f 232 233 234
f 234 233 234
f 233 222 234
f 234 222 234

g Path_(3)
v 99.55893 83.50104 92.63179
v 99.55893 82.917114 92.63179
v 99.55893 82.995346 92.33983
v 99.55893 83.209076 92.1261
v 99.55893 83.50104 92.04787
v 99.55893 83.793 92.1261
v 99.55893 84.00673 92.33983
v 99.55893 84.08496 92.63179
v 99.55893 84.00673 92.92375
v 99.55893 83.793 93.13748
v 99.55893 83.50104 93.21571
v 99.55893 83.209076 93.13748
v 99.55893 82.995346 92.92375
v 100.224525 82.917114 92.63179
v 100.224525 82.995346 92.33983
v 100.224525 83.209076 92.1261
v 100.224525 83.50104 92.04787
v 100.224525 83.793 92.1261
v 100.224525 84.00673 92.33983
v 100.224525 84.08496 92.63179
v 100.224525 84.00673 92.92375
v 100.224525 83.793 93.13748
v 100.224525 83.50104 93.21571
v 100.224525 83.209076 93.13748
v 100.224525 82.995346 92.92375
v 100.890884 82.917114 92.63179
v 100.890785 82.995346 92.33983
v 100.89051 83.209076 92.1261
v 100.89013 83.50104 92.04787
v 100.88975 83.793 92.1261
v 100.889465 84.00673 92.33983
v 100.889366 84.08496 92.63179
v 100.889465 84.00673 92.92375
v 100.88975 83.793 93.13748
v 100.89013 83.50104 93.21571
v 100.89051 83.209076 93.13748
v 100.890785 82.995346 92.92375
v 101.58227 82.91945 92.63179
v 101.57871 82.997604 92.33983
v 101.56899 83.21111 92.1261
v 101.555725 83.50277 92.04787
v 101.54246 83.79443 92.1261
v 101.53274 84.00794 92.33983
v 101.52918 84.08609 92.63179
v 101.53274 84.00794 92.92375
v 101.54246 83.79443 93.13748
v 101.555725 83.50277 93.21571
v 101.56899 83.21111 93.13748
v 101.57871 82.997604 92.92375
v 102.38345 83.00128 92.63179
v 102.36138 83.07633 92.33983
v 102.301094 83.28139 92.1261
v 102.21873 83.561485 92.04787
v 102.13637 83.84159 92.1261
v 102.07607 84.046646 92.33983
v 102.054 84.1217 92.63179
v 102.07607 84.046646 92.92375
v 102.13637 83.84159 93.13748
v 102.21873 83.561485 93.21571
v 102.301094 83.28139 93.13748
v 102.36138 83.07633 92.92375
v 103.05284 83.34088 92.63179
v 103.020035 83.4119 92.33983
v 102.93042 83.605934 92.1261
v 102.80799 83.87099 92.04787
v 102.68557 84.13605 92.1261
v 102.59595 84.33008 92.33983
v 102.56314 84.4011 92.63179
v 102.59595 84.33008 92.92375
v 102.68557 84.13605 93.13748
v 102.80799 83.87099 93.21571
v 102.93042 83.605934 93.13748
v 103.020035 83.4119 92.92375
v 103.63871 83.57528 92.63179
v 103.61017 83.64812 92.33983
v 103.53219 83.84712 92.1261
v 103.425674 84.11896 92.04787
v 103.31916 84.3908 92.1261
v 103.24119 84.5898 92.33983
v 103.21265 84.662636 92.63179
v 103.24119 84.5898 92.92375
v 103.31916 84.3908 93.13748
v 103.425674 84.11896 93.21571
v 103.53219 83.84712 93.13748
v 103.61017 83.64812 92.92375
v 104.284225 83.82289 92.63179
v 104.252495 83.8944 92.33983
v 104.16581 84.08976 92.1261
v 104.04739 84.35663 92.04787
v 103.92898 84.6235 92.1261
v 103.84229 84.81886 92.33983
v 103.81056 84.89037 92.63179
v 103.84229 84.81886 92.92375
v 103.92898 84.6235 93.13748
v 104.04739 84.35663 93.21571
v 104.16581 84.08976 93.13748
v 104.252495 83.8944 92.92375
v 104.90372 84.13675 92.63179
v 104.86849 84.206604 92.33983
v 104.772255 84.39744 92.1261
v 104.64079 84.65813 92.04787
v 104.50933 84.91882 92.1261
v 104.41309 85.10966 92.33983
v 104.37787 85.17951 92.63179
v 104.41309 85.10966 92.92375
v 104.50933 84.91882 93.13748
v 104.64079 84.65813 93.21571
v 104.772255 84.39744 93.13748
v 104.86849 84.206604 92.92375
v 105.49746 84.433914 92.63179
v 105.46243 84.50386 92.33983
v 105.36673 84.69497 92.1261
v 105.23601 84.95603 92.04787
v 105.10528 85.21709 92.1261
v 105.009575 85.408195 92.33983
v 104.97455 85.47815 92.63179
v 105.009575 85.408195 92.92375
v 105.10528 85.21709 93.13748
v 105.23601 84.95603 93.21571
v 105.36673 84.69497 93.13748
v 105.46243 84.50386 92.92375
v 106.08044 84.72618 92.63179
v 106.04703 84.79692 92.33983
v 105.955765 84.99018 92.1261
v 105.831085 85.25419 92.04787
v 105.70641 85.51819 92.1261
v 105.61514 85.71146 92.33983
v 105.58174 85.782196 92.63179
v 105.61514 85.71146 92.92375
v 105.70641 85.51819 93.13748
v 105.831085 85.25419 93.21571
v 105.955765 84.99018 93.13748
v 106.04703 84.79692 92.92375
v 106.63658 84.9747 92.63179
v 106.61016 85.04834 92.33983
v 106.537994 85.24951 92.1261
v 106.4394 85.52432 92.04787
v 106.34081 85.79914 92.1261
v 106.26865 86.00031 92.33983
v 106.242226 86.07395 92.63179
v 106.26865 86.00031 92.92375
v 106.34081 85.79914 93.13748
v 106.4394 85.52432 93.21571
v 106.537994 85.24951 93.13748
v 106.61016 85.04834 92.92375
v 107.395065 85.210396 92.63179
v 107.35295 85.27633 92.33983
v 107.23789 85.45644 92.1261
v 107.08071 85.702484 92.04787
v 106.92354 85.94853 92.1261
v 106.80848 86.12865 92.33983
v 106.766365 86.19457 92.63179
v 106.80848 86.12865 92.92375
v 106.92354 85.94853 93.13748
v 107.08071 85.702484 93.21571
v 107.23789 85.45644 93.13748
v 107.35295 85.27633 92.92375
v 107.93888 85.81111 92.63179
v 107.88168 85.86449 92.33983
v 107.72542 86.0103 92.1261
v 107.51196 86.20949 92.04787
v 107.2985 86.408676 92.1261
v 107.142235 86.55449 92.33983
v 107.08504 86.607864 92.63179
v 107.142235 86.55449 92.92375
v 107.2985 86.408676 93.13748
v 107.51196 86.20949 93.21571
v 107.72542 86.0103 93.13748
v 107.88168 85.86449 92.92375
v 108.39848 86.25949 92.63179
v 108.34348 86.315125 92.33983
v 108.193214 86.46712 92.1261
v 107.987946 86.674736 92.04787
v 107.78268 86.882355 92.1261
v 107.632416 87.03435 92.33983
v 107.577415 87.08998 92.63179
v 107.632416 87.03435 92.92375
v 107.78268 86.882355 93.13748
v 107.987946 86.674736 93.21571
v 108.193214 86.46712 93.13748
v 108.34348 86.315125 92.92375
v 108.86549 86.726585 92.63179
v 108.810974 86.78269 92.33983
v 108.66204 86.93599 92.1261
v 108.45859 87.14539 92.04787
v 108.25514 87.3548 92.1261
v 108.10621 87.50809 92.33983
v 108.05169 87.5642 92.63179
v 108.10621 87.50809 92.92375
v 108.25514 87.3548 93.13748
v 108.45859 87.14539 93.21571
v 108.66204 86.93599 93.13748
v 108.810974 86.78269 92.92375
v 109.29984 87.14036 92.63179
v 109.25198 87.20224 92.33983
v 109.12124 87.371315 92.1261
v 108.94263 87.602264 92.04787
v 108.764015 87.83322 92.1261
v 108.63326 88.00229 92.33983
v 108.5854 88.06418 92.63179
v 108.63326 88.00229 92.92375
v 108.764015 87.83322 93.13748
v 108.94263 87.602264 93.21571
v 109.12124 87.371315 93.13748
v 109.25198 87.20224 92.92375
v 109.79264 87.44681 92.63179
v 109.75431 87.515 92.33983
v 109.6496 87.701324 92.1261
v 109.506546 87.95584 92.04787
v 109.3635 88.21036 92.1261
v 109.25878 88.396675 92.33983
v 109.22045 88.464874 92.63179
v 109.25878 88.396675 92.92375
v 109.3635 88.21036 93.13748
v 109.506546 87.95584 93.21571
v 109.6496 87.701324 93.13748
v 109.75431 87.515 92.92375
v 110.362785 87.73141 92.63179
v 110.32781 87.80139 92.33983
v 110.23227 87.99258 92.1261
v 110.10176 88.253746 92.04787
v 109.971245 88.51491 92.1261
v 109.8757 88.7061 92.33983
v 109.84073 88.77608 92.63179
v 109.8757 88.7061 92.92375
v 109.971245 88.51491 93.13748
v 110.10176 88.253746 93.21571
v 110.23227 87.99258 93.13748
v 110.32781 87.80139 92.92375
v 110.95804 88.02841 92.63179
v 110.92311 88.09842 92.33983
v 110.82768 88.289665 92.1261
v 110.697334 88.55091 92.04787
v 110.566986 88.81216 92.1261
v 110.471565 89.0034 92.33983
v 110.43664 89.07341 92.63179
v 110.471565 89.0034 92.92375
v 110.566986 88.81216 93.13748
v 110.697334 88.55091 93.21571
v 110.82768 88.289665 93.13748
v 110.92311 88.09842 92.92375
v 111.55125 88.3244 92.63179
v 111.51664 88.39456 92.33983
v 111.42208 88.586235 92.1261
v 111.292915 88.848076 92.04787
v 111.16375 89.10991 92.1261
v 111.0692 89.30159 92.33983
v 111.034584 89.37174 92.63179
v 111.0692 89.30159 92.92375
v 111.16375 89.10991 93.13748
v 111.292915 88.848076 93.21571
v 111.42208 88.586235 93.13748
v 111.51664 88.39456 92.92375
v 112.126945 88.60563 92.63179
v 112.09536 88.6772 92.33983
v 112.009056 88.872734 92.1261
v 111.89117 89.13983 92.04787
v 111.77327 89.40694 92.1261
v 111.686966 89.60246 92.33983
v 111.65538 89.674034 92.63179
v 111.686966 89.60246 92.92375
v 111.77327 89.40694 93.13748
v 111.89117 89.13983 93.21571
v 112.009056 88.872734 93.13748
v 112.09536 88.6772 92.92375
v 112.723724 88.84186 92.63179
v 112.695076 88.91465 92.33983
v 112.6168 89.11353 92.1261
v 112.50988 89.385216 92.04787
v 112.40296 89.65689 92.1261
v 112.324684 89.855774 92.33983
v 112.296036 89.92857 92.63179
v 112.324684 89.855774 92.92375
v 112.40296 89.65689 93.13748
v 112.50988 89.385216 93.21571
v 112.6168 89.11353 93.13748
v 112.695076 88.91465 92.92375
v 113.35102 89.08691 92.63179
v 113.321396 89.15931 92.33983
v 113.24045 89.357124 92.1261
v 113.129875 89.627335 92.04787
v 113.01931 89.89755 92.1261
v 112.93836 90.09536 92.33983
v 112.90874 90.16776 92.63179
v 112.93836 90.09536 92.92375
v 113.01931 89.89755 93.13748
v 113.129875 89.627335 93.21571
v 113.24045 89.357124 93.13748
v 113.321396 89.15931 92.92375
v 113.877396 89.32135 92.63179
v 113.85922 89.39744 92.33983
v 113.80958 89.60532 92.1261
v 113.74176 89.8893 92.04787
v 113.67394 90.17328 92.1261
v 113.62429 90.38116 92.33983
v 113.606125 90.45725 92.63179
v 113.62429 90.38116 92.92375
v 113.67394 90.17328 93.13748
v 113.74176 89.8893 93.21571
v 113.80958 89.60532 93.13748
v 113.85922 89.39744 92.92375
v 114.41992 89.348335 92.63179
v 114.41805 89.426544 92.33983
v 114.41295 89.64021 92.1261
v 114.40598 89.93209 92.04787
v 114.39901 90.22397 92.1261
v 114.393906 90.43764 92.33983
v 114.392044 90.51585 92.63179
v 114.393906 90.43764 92.92375
v 114.39901 90.22397 93.13748
v 114.40598 89.93209 93.21571
v 114.41295 89.64021 93.13748
v 114.41805 89.426544 92.92375
v 115.06816 89.33714 92.63179
v 115.0686 89.41537 92.33983
v 115.069824 89.6291 92.1261
v 115.07149 89.92105 92.04787
v 115.07315 90.21301 92.1261
v 115.07437 90.426735 92.33983
v 115.074814 90.50497 92.63179
v 115.07437 90.426735 92.92375
v 115.07315 90.21301 93.13748
v 115.07149 89.92105 93.21571
v 115.069824 89.6291 93.13748
v 115.0686 89.41537 92.92375
v 115.73836 89.34058 92.63179
v 115.73818 89.418816 92.33983
v 115.73772 89.632545 92.1261
v 115.737076 89.92451 92.04787
v 115.73644 90.21647 92.1261
v 115.73597 90.4302 92.33983
v 115.7358 90.50842 92.63179
v 115.73597 90.4302 92.92375
v 115.73644 90.21647 93.13748
v 115.737076 89.92451 93.21571
v 115.73772 89.632545 93.13748
v 115.73818 89.418816 92.92375
v 116.40395 89.34004 92.63179
v 116.404015 89.418274 92.33983
v 116.40419 89.632 92.1261
v 116.40443 89.923965 92.04787
v 116.40466 90.21593 92.1261
v 116.40484 90.42966 92.33983
v 116.4049 90.50788 92.63179
v 116.40484 90.42966 92.92375
v 116.40466 90.21593 93.13748
v 116.40443 89.923965 93.21571
v 116.40419 89.632 93.13748
v 116.404015 89.418274 92.92375
v 116.40268 89.923965 92.63179
usemtl mat_4
s 1
f 235 235 236
f 236 235 237
f 235 235 237
f 237 235 238
f 235 235 238
f 238 235 239
f 235 235 239
f 239 235 240
f 235 235 240
f 240 235 241
f 235 235 241
f 241 235 242
f 235 235 242
f 242 235 243
f 235 235 243
f 243 235 244
f 235 235 244
f 244 235 245
f 235 235 245
f 245 235 246
f 235 235 246
f 246 235 247
f 235 235 247
f 247 235 236
f 236 237 248
f 248 237 249
f 237 238 249
f 249 238 250
f 238 239 250
f 250 239 251
f 239 240 251
f 251 240 252
f 240 241 252
f 252 241 253
f 241 242 253
f 253 242 254
f 242 243 254
f 254 243 255
f 243 244 255
f 255 244 256
f 244 245 256
f 256 245 257
f 245 246 257
f 257 246 258
f 246 247 258
f 258 247 259
f 247 236 259
f 259 236 248
f 248 249 260
f 260 249 261
f 249 250 261
f 261 250 262
f 250 251 262
f 262 251 263
f 251 252 263
f 263 252 264
f 252 253 264
f 264 253 265
f 253 254 265
f 265 254 266
f 254 255 266
f 266 255 267
f 255 256 267
f 267 256 268
f 256 257 268
f 268 257 269
f 257 258 269
f 269 258 270
f 258 259 270
f 270 259 271
f 259 248 271
f 271 248 260
f 260 261 272
f 272 261 273
f 261 262 273
f 273 262 274
f 262 263 274
f 274 263 275
f 263 264 275
f 275 264 276
f 264 265 276
f 276 265 277
f 265 266 277
f 277 266 278
f 266 267 278
f 278 267 279
f 267 268 279
f 279 268 280
f 268 269 280
f 280 269 281
f 269 270 281
f 281 270 282
f 270 271 282
f 282 271 283
f 271 260 283
f 283 260 272
f 272 273 284
f 284 273 285
f 273 274 285
f 285 274 286
f 274 275 286
f 286 275 287
f 275 276 287
f 287 276 288
f 276 277 288
f 288 277 289
f 277 278 289
f 289 278 290
f 278 279 290
f 290 279 291
f 279 280 291
f 291 280 292
f 280 281 292
f 292 281 293
f 281 282 293
f 293 282 294
f 282 283 294
f 294 283 295
f 283 272 295
f 295 272 284
f 284 285 296
f 296 285 297
f 285 286 297
f 297 286 298
f 286 287 298
f 298 287 299
f 287 288 299
f 299 288 300
f 288 289 300
f 300 289 301
f 289 290 301
f 301 290 302
f 290 291 302
f 302 291 303
f 291 292 303
f 303 292 304
f 292 293 304
f 304 293 305
f 293 294 305
f 305 294 306
f 294 295 306
f 306 295 307
f 295 284 307
f 307 284 296
f 296 297 308
f 308 297 309
f 297 298 309
f 309 298 310
f 298 299 310
f 310 299 311
f 299 300 311
f 311 300 312
f 300 301 312
f 312 301 313
f 301 302 313
f 313 302 314
f 302 303 314
f 314 303 315
f 303 304 315
f 315 304 316
f 304 305 316
f 316 305 317
f 305 306 317
f 317 306 318
f 306 307 318
f 318 307 319
f 307 296 319
f 319 296 308
f 308 309 320
f 320 309 321
f 309 310 321
f 321 310 322
f 310 311 322
f 322 311 323
f 311 312 323
f 323 312 324
f 312 313 324
f 324 313 325
f 313 314 325
f 325 314 326
f 314 315 326
f 326 315 327
f 315 316 327
f 327 316 328
f 316 317 328
f 328 317 329
f 317 318 329
f 329 318 330
f 318 319 330
f 330 319 331
f 319 308 331
f 331 308 320
f 320 321 332
f 332 321 333
f 321 322 333
f 333 322 334
f 322 323 334
f 334 323 335
f 323 324 335
f 335 324 336
f 324 325 336
f 336 325 337
f 325 326 337
f 337 326 338
f 326 327 338
f 338 327 339
f 327 328 339
f 339 328 340
f 328 329 340
f 340 329 341
f 329 330 341
f 341 330 342
f 330 331 342
f 342 331 343
f 331 320 343
f 343 320 332
f 332 333 344
f 344 333 345
f 333 334 345
f 345 334 346
f 334 335 346
f 346 335 347
f 335 336 347
f 347 336 348
f 336 337 348
f 348 337 349
f 337 338 349
f 349 338 350
f 338 339 350
f 350 339 351
f 339 340 351
f 351 340 352
f 340 341 352
f 352 341 353
f 341 342 353
f 353 342 354
f 342 343 354
f 354 343 355
f 343 332 355
f 355 332 344
f 344 345 356
f 356 345 357
f 345 346 357
f 357 346 358
f 346 347 358
f 358 347 359
f 347 348 359
f 359 348 360
f 348 349 360
f 360 349 361
f 349 350 361
f 361 350 362
f 350 351 362
f 362 351 363
f 351 352 363
f 363 352 364
f 352 353 364
f 364 353 365
f 353 354 365
f 365 354 366
f 354 355 366
f 366 355 367
f 355 344 367
f 367 344 356
f 356 357 368
f 368 357 369
f 357 358 369
f 369 358 370
f 358 359 370
f 370 359 371
f 359 360 371
f 371 360 372
f 360 361 372
f 372 361 373
f 361 362 373
f 373 362 374
f 362 363 374
f 374 363 375
f 363 364 375
f 375 364 376
f 364 365 376
f 376 365 377
f 365 366 377
f 377 366 378
f 366 367 378
f 378 367 379
f 367 356 379
f 379 356 368
f 368 369 380
f 380 369 381
f 369 370 381
f 381 370 382
f 370 371 382
f 382 371 383
f 371 372 383
f 383 372 384
f 372 373 384
f 384 373 385
f 373 374 385
f 385 374 386
f 374 375 386
f 386 375 387
f 375 376 387
f 387 376 388
f 376 377 388
f 388 377 389
f 377 378 389
f 389 378 390
f 378 379 390
f 390 379 391
f 379 368 391
f 391 368 380
f 380 381 392
f 392 381 393
f 381 382 393
f 393 382 394
f 382 383 394
f 394 383 395
f 383 384 395
f 395 384 396
f 384 385 396
f 396 385 397
f 385 386 397
f 397 386 398
f 386 387 398
f 398 387 399
f 387 388 399
f 399 388 400
f 388 389 400
f 400 389 401
f 389 390 401
f 401 390 402
f 390 391 402
f 402 391 403
f 391 380 403
f 403 380 392
f 392 393 404
f 404 393 405
f 393 394 405
f 405 394 406
f 394 395 406
f 406 395 407
f 395 396 407
f 407 396 408
f 396 397 408
f 408 397 409
f 397 398 409
f 409 398 410
f 398 399 410
f 410 399 411
f 399 400 411
f 411 400 412
f 400 401 412
f 412 401 413
f 401 402 413
f 413 402 414
f 402 403 414
f 414 403 415
f 403 392 415
f 415 392 404
f 404 405 416
f 416 405 417
f 405 406 417
f 417 406 418
f 406 407 418
f 418 407 419
f 407 408 419
f 419 408 420
f 408 409 420
f 420 409 421
f 409 410 421
f 421 410 422
f 410 411 422
f 422 411 423
f 411 412 423
f 423 412 424
f 412 413 424
f 424 413 425
f 413 414 425
f 425 414 426
f 414 415 426
f 426 415 427
f 415 404 427
f 427 404 416
f 416 417 428
f 428 417 429
f 417 418 429
f 429 418 430
f 418 419 430
f 430 419 431
f 419 420 431
f 431 420 432
f 420 421 432
f 432 421 433
f 421 422 433
f 433 422 434
f 422 423 434
f 434 423 435
f 423 424 435
f 435 424 436
f 424 425 436
f 436 425 437
f 425 426 437
f 437 426 438
f 426 427 438
f 438 427 439
f 427 416 439
f 439 416 428
f 428 429 440
f 440 429 441
f 429 430 441
f 441 430 442
f 430 431 442
f 442 431 443
f 431 432 443
f 443 432 444
f 432 433 444
f 444 433 445
f 433 434 445
f 445 434 446
f 434 435 446
f 446 435 447
f 435 436 447
f 447 436 448
f 436 437 448
f 448 437 449
f 437 438 449
f 449 438 450
f 438 439 450
f 450 439 451
f 439 428 451
f 451 428 440
f 440 441 452
f 452 441 453
f 441 442 453
f 453 442 454
f 442 443 454
f 454 443 455
f 443 444 455
f 455 444 456
f 444 445 456
f 456 445 457
f 445 446 457
f 457 446 458
f 446 447 458
f 458 447 459
f 447 448 459
f 459 448 460
f 448 449 460
f 460 449 461
f 449 450 461
f 461 450 462
f 450 451 462
f 462 451 463
f 451 440 463
f 463 440 452
f 452 453 464
f 464 453 465
f 453 454 465
f 465 454 466
f 454 455 466
f 466 455 467
f 455 456 467
f 467 456 468
f 456 457 468
f 468 457 469
f 457 458 469
f 469 458 470
f 458 459 470
f 470 459 471
f 459 460 471
f 471 460 472
f 460 461 472
f 472 461 473
f 461 462 473
f 473 462 474
f 462 463 474
f 474 463 475
f 463 452 475
f 475 452 464
f 464 465 476
f 476 465 477
f 465 466 477
f 477 466 478
f 466 467 478
f 478 467 479
f 467 468 479
f 479 468 480
f 468 469 480
f 480 469 481
f 469 470 481
f 481 470 482
f 470 471 482
f 482 471 483
f 471 472 483
f 483 472 484
f 472 473 484
f 484 473 485
f 473 474 485
f 485 474 486
f 474 475 486
f 486 475 487
f 475 464 487
f 487 464 476
f 476 477 488
f 488 477 489
f 477 478 489
f 489 478 490
f 478 479 490
f 490 479 491
f 479 480 491
f 491 480 492
f 480 481 492
f 492 481 493
f 481 482 493
f 493 482 494
f 482 483 494
f 494 483 495
f 483 484 495
f 495 484 496
f 484 485 496
f 496 485 497
f 485 486 497
f 497 486 498
f 486 487 498
f 498 487 499
f 487 476 499
f 499 476 488
f 488 489 500
f 500 489 501
f 489 490 501
f 501 490 502
f 490 491 502
f 502 491 503
f 491 492 503
f 503 492 504
f 492 493 504
f 504 493 505
f 493 494 505
f 505 494 506
f 494 495 506
f 506 495 507
f 495 496 507
f 507 496 508
f 496 497 508
f 508 497 509
f 497 498 509
f 509 498 510
f 498 499 510
f 510 499 511
f 499 488 511
f 511 488 500
f 500 501 512
f 512 501 513
f 501 502 513
f 513 502 514
f 502 503 514
f 514 503 515
f 503 504 515
f 515 504 516
f 504 505 516
f 516 505 517
f 505 506 517
f 517 506 518
f 506 507 518
f 518 507 519
f 507 508 519
f 519 508 520
f 508 509 520
f 520 509 521
f 509 510 521
f 521 510 522
f 510 511 522
f 522 511 523
f 511 500 523
f 523 500 512
f 512 513 524
f 524 513 525
f 513 514 525
f 525 514 526
f 514 515 526
f 526 515 527
f 515 516 527
f 527 516 528
f 516 517 528
f 528 517 529
f 517 518 529
f 529 518 530
f 518 519 530
f 530 519 531
f 519 520 531
f 531 520 532
f 520 521 532
f 532 521 533
f 521 522 533
f 533 522 534
f 522 523 534
f 534 523 535
f 523 512 535
f 535 512 524
f 524 525 536
f 536 525 537
f 525 526 537
f 537 526 538
f 526 527 538
f 538 527 539
f 527 528 539
f 539 528 540
f 528 529 540
f 540 529 541
f 529 530 541
f 541 530 542
f 530 531 542
f 542 531 543
f 531 532 543
f 543 532 544
f 532 533 544
f 544 533 545
f 533 534 545
f 545 534 546
f 534 535 546
f 546 535 547
f 535 524 547
f 547 524 536
f 536 537 548
f 548 537 549
f 537 538 549
f 549 538 550
f 538 539 550
f 550 539 551
f 539 540 551
f 551 540 552
f 540 541 552
f 552 541 553
f 541 542 553
f 553 542 554
f 542 543 554
f 554 543 555
f 543 544 555
f 555 544 556
f 544 545 556
f 556 545 557
f 545 546 557
f 557 546 558
f 546 547 558
f 558 547 559
f 547 536 559
f 559 536 548
f 548 549 560
f 560 549 561
f 549 550 561
f 561 550 562
f 550 551 562
f 562 551 563
f 551 552 563
f 563 552 564
f 552 553 564
f 564 553 565
f 553 554 565
f 565 554 566
f 554 555 566
f 566 555 567
f 555 556 567
f 567 556 568
f 556 557 568
f 568 557 569
f 557 558 569
f 569 558 570
f 558 559 570
f 570 559 571
f 559 548 571
f 571 548 560
f 560 561 572
f 572 561 573
f 561 562 573
f 573 562 574
f 562 563 574
f 574 563 575
f 563 564 575
f 575 564 576
f 564 565 576
f 576 565 577
f 565 566 577
f 577 566 578
f 566 567 578
f 578 567 579
f 567 568 579
f 579 568 580
f 568 569 580
f 580 569 581
f 569 570 581
f 581 570 582
f 570 571 582
f 582 571 583
f 571 560 583
f 583 560 572
f 572 573 584
f 584 573 584
f 573 574 584
f 584 574 584
f 574 575 584
f 584 575 584
f 575 576 584
f 584 576 584
f 576 577 584
f 584 577 584
f 577 578 584
f 584 578 584
f 578 579 584
f 584 579 584
f 579 580 584
f 584 580 584
f 580 581 584
f 584 581 584
f 581 582 584
f 584 582 584
f 582 583 584
f 584 583 584
f 583 572 584
f 584 572 584

g Path_(0)
v 97.5152 84.08496 92.63179
v 97.4709 84.6672 92.63179
v 97.47684 84.589195 92.33983
v 97.49305 84.37608 92.1261
v 97.5152 84.08496 92.04787
v 97.537346 83.79384 92.1261
v 97.55356 83.58073 92.33983
v 97.559494 83.50272 92.63179
v 97.55356 83.58073 92.92375
v 97.537346 83.79384 93.13748
v 97.5152 84.08496 93.21571
v 97.49305 84.37608 93.13748
v 97.47684 84.589195 92.92375
v 96.58864 84.59353 92.63179
v 96.60615 84.51728 92.33983
v 96.653984 84.30897 92.1261
v 96.71932 84.024414 92.04787
v 96.78466 83.73986 92.1261
v 96.8325 83.53155 92.33983
v 96.850006 83.4553 92.63179
v 96.8325 83.53155 92.92375
v 96.78466 83.73986 93.13748
v 96.71932 84.024414 93.21571
v 96.653984 84.30897 93.13748
v 96.60615 84.51728 92.92375
v 95.78368 84.282776 92.63179
v 95.80955 84.20895 92.33983
v 95.88022 84.00724 92.1261
v 95.97676 83.7317 92.04787
v 96.073296 83.45616 92.1261
v 96.14397 83.254456 92.33983
v 96.16984 83.18062 92.63179
v 96.14397 83.254456 92.92375
v 96.073296 83.45616 93.13748
v 95.97676 83.7317 93.21571
v 95.88022 84.00724 93.13748
v 95.80955 84.20895 92.92375
v 95.06569 84.06177 92.63179
v 95.08554 83.9861 92.33983
v 95.139786 83.779366 92.1261
v 95.21388 83.49696 92.04787
v 95.28797 83.21456 92.1261
v 95.34222 83.00783 92.33983
v 95.36207 82.93216 92.63179
v 95.34222 83.00783 92.92375
v 95.28797 83.21456 93.13748
v 95.21388 83.49696 93.21571
v 95.139786 83.779366 93.13748
v 95.08554 83.9861 92.92375
v 94.316795 83.898964 92.63179
v 94.332504 83.82233 92.33983
v 94.37541 83.612946 92.1261
v 94.43403 83.32693 92.04787
v 94.49264 83.04091 92.1261
v 94.53555 82.831535 92.33983
v 94.551254 82.7549 92.63179
v 94.53555 82.831535 92.92375
v 94.49264 83.04091 93.13748
v 94.43403 83.32693 93.21571
v 94.37541 83.612946 93.13748
v 94.332504 83.82233 92.92375
v 93.60854 83.75894 92.63179
v 93.61412 83.68091 92.33983
v 93.62935 83.46772 92.1261
v 93.650154 83.176506 92.04787
v 93.67096 82.885284 92.1261
v 93.68619 82.6721 92.33983
v 93.691765 82.59406 92.63179
v 93.68619 82.6721 92.92375
v 93.67096 82.885284 93.13748
v 93.650154 83.176506 93.21571
v 93.62935 83.46772 93.13748
v 93.61412 83.68091 92.92375
v 92.84843 83.797874 92.63179
v 92.84902 83.71964 92.33983
v 92.85065 83.50592 92.1261
v 92.85286 83.21397 92.04787
v 92.85507 82.92201 92.1261
v 92.8567 82.70829 92.33983
v 92.85729 82.63006 92.63179
v 92.8567 82.70829 92.92375
v 92.85507 82.92201 93.13748
v 92.85286 83.21397 93.21571
v 92.85065 83.50592 93.13748
v 92.84902 83.71964 92.92375
v 91.90975 83.72966 92.630646
v 91.92952 83.65337 92.33884
v 91.98324 83.446075 92.12553
v 92.05651 83.1633 92.04787
v 92.12971 82.88082 92.12667
v 92.18321 82.67433 92.34082
v 92.2027 82.59915 92.632935
v 92.18293 82.67544 92.92474
v 92.12921 82.882744 93.138054
v 92.05594 83.16552 93.21571
v 91.98274 83.448 93.13691
v 91.92923 83.65449 92.92276
v 91.11689 83.34146 92.78019
v 91.11738 83.34008 92.477936
v 91.176384 83.19958 92.2169
v 91.27809 82.957596 92.067024
v 91.39526 82.67897 92.06847
v 91.49649 82.43836 92.22084
v 91.55465 82.30025 92.48332
v 91.55417 82.30162 92.785576
v 91.49516 82.44213 93.046616
v 91.39345 82.68411 93.19649
v 91.276276 82.96274 93.195045
v 91.17505 83.20335 93.04267
v 90.41142 83.04543 92.87832
v 90.3691 83.08607 92.58315
v 90.38498 82.98206 92.29845
v 90.4548 82.76129 92.100494
v 90.55986 82.4829 92.042336
v 90.67201 82.2215 92.13956
v 90.7612 82.04711 92.3661
v 90.80352 82.006485 92.66126
v 90.78764 82.11049 92.94597
v 90.71782 82.33126 93.14392
v 90.612755 82.60965 93.20208
v 90.50061 82.871056 93.104866
v 89.751526 82.7808 92.89301
v 89.630325 82.76856 92.63598
v 89.57098 82.614525 92.402374
v 89.58936 82.35996 92.25478
v 89.68057 82.07308 92.232765
v 89.82016 81.83076 92.34222
v 89.970726 81.697914 92.5538
v 90.09193 81.71015 92.81084
v 90.151276 81.86419 93.04444
v 90.13289 82.11875 93.192024
v 90.04168 82.40563 93.21404
v 89.90209 82.64796 93.1046
v 89.1964 82.63701 93.36076
v 89.093956 82.59347 93.07785
v 89.032455 82.40768 92.84232
v 89.02838 82.12941 92.71728
v 89.08283 81.83324 92.73624
v 89.18121 81.59851 92.89411
v 89.29716 81.48813 93.1486
v 89.39961 81.53167 93.43151
v 89.461105 81.71746 93.667046
v 89.46518 81.99573 93.79208
v 89.41073 82.2919 93.773125
v 89.312355 82.52663 93.61526
v 88.40778 82.57814 93.501816
v 88.39503 82.59907 93.20116
v 88.39761 82.46708 92.92969
v 88.41485 82.217545 92.760155
v 88.44211 81.91732 92.73798
v 88.4721 81.64686 92.86911
v 88.49677 81.47862 93.11841
v 88.50953 81.45769 93.419075
v 88.506935 81.589676 93.69054
v 88.48971 81.83921 93.86008
v 88.46244 82.139435 93.88225
v 88.43246 82.409904 93.751114
v 87.542206 82.46242 93.45978
v 87.542854 82.46871 93.15751
v 87.57552 82.326515 92.89274
v 87.631454 82.07392 92.73641
v 87.69566 81.77862 92.730415
v 87.750946 81.51974 92.876366
v 87.78249 81.36664 93.13515
v 87.781845 81.360344 93.437416
v 87.749176 81.50254 93.70219
v 87.693245 81.755135 93.85851
v 87.629036 82.05043 93.8645
v 87.573746 82.30932 93.71856
v 86.83646 82.2692 93.34554
v 86.834785 82.214264 93.04814
v 86.8496 82.01891 92.817474
v 86.876945 81.73551 92.715355
v 86.90948 81.43998 92.769135
v 86.938484 81.21151 92.96441
v 86.9562 81.11132 93.24885
v 86.95787 81.16626 93.54625
v 86.943054 81.3616 93.77692
v 86.91571 81.64501 93.87904
v 86.88318 81.940544 93.825264
v 86.85417 82.169014 93.62999
v 86.02244 82.328476 93.33823
v 85.92503 82.23631 93.07164
v 85.874855 82.01382 92.87918
v 85.88535 81.720604 92.81241
v 85.953705 81.43524 92.88921
v 86.06161 81.23419 93.08903
v 86.180145 81.171326 93.3583
v 86.27755 81.26349 93.624886
v 86.32773 81.485985 93.81735
v 86.31723 81.7792 93.884125
v 86.24887 82.06456 93.80731
v 86.140976 82.26561 93.6075
v 85.354996 82.0537 93.907646
v 85.17713 81.94057 93.694565
v 85.0966 81.7108 93.52027
v 85.13499 81.42599 93.43147
v 85.282 81.16243 93.45196
v 85.498245 80.99075 93.57625
v 85.725784 80.956955 93.77103
v 85.90365 81.07009 93.98411
v 85.98418 81.29985 94.158394
v 85.94579 81.58467 94.24719
v 85.79878 81.84823 94.22671
v 85.582535 82.019905 94.102425
v 84.87301 81.7961 94.44969
v 84.7265 81.6621 94.22176
v 84.672935 81.41705 94.05308
v 84.72667 81.126625 93.98883
v 84.8733 80.86863 94.046234
v 85.07354 80.71219 94.209915
v 85.273735 80.699234 94.436005
v 85.42025 80.83323 94.66393
v 85.47381 81.07827 94.83262
v 85.42008 81.368706 94.896866
v 85.273445 81.6267 94.83946
v 85.073204 81.783134 94.67578
v 84.35831 81.65542 94.772484
v 84.32817 81.54438 94.49298
v 84.31714 81.307915 94.30503
v 84.32817 81.009384 94.25901
v 84.35831 80.728775 94.36723
v 84.399475 80.54128 94.600716
v 84.44064 80.49715 94.89689
v 84.47078 80.608185 95.1764
v 84.48181 80.84465 95.36434
v 84.47078 81.14318 95.41037
v 84.44064 81.42379 95.30214
v 84.399475 81.61128 95.06866
v 83.65548 81.743484 94.71082
v 83.69193 81.70404 94.41435
v 83.712585 81.52029 94.1766
v 83.71191 81.241455 94.06126
v 83.69007 80.94227 94.09924
v 83.65293 80.70288 94.280365
v 83.61044 80.58744 94.55611
v 83.57398 80.626884 94.85257
v 83.55333 80.81064 95.090324
v 83.554016 81.08946 95.205666
v 83.57585 81.38866 95.16769
v 83.61299 81.628044 94.98656
v 82.80953 81.74869 94.63195
v 82.81285 81.670944 94.33988
v 82.822044 81.45772 94.12585
v 82.834656 81.16614 94.047195
v 82.8473 80.874344 94.12501
v 82.85659 80.66051 94.33843
v 82.86004 80.58193 94.63028
v 82.85672 80.659676 94.922356
v 82.84753 80.8729 95.13639
v 82.834915 81.164474 95.21504
v 82.822266 81.456276 95.13723
v 82.81298 81.67011 94.923805
v 81.930336 81.6701 94.63188
v 81.94491 81.59367 94.339806
v 81.98485 81.384026 94.12576
v 82.03945 81.097336 94.0471
v 82.09409 80.81041 94.1249
v 82.134125 80.60014 94.33832
v 82.14883 80.52287 94.630165
v 82.134254 80.5993 94.92224
v 82.09432 80.80894 95.136284
v 82.03971 81.095634 95.21494
v 81.98508 81.38255 95.137146
v 81.94504 81.59282 94.92373
v 81.18877 81.44576 94.63094
v 81.200294 81.36833 94.33899
v 81.231766 81.1569 94.1253
v 81.27476 80.8681 94.04711
v 81.31775 80.57934 94.12539
v 81.34921 80.36797 94.33916
v 81.360725 80.29064 94.631134
v 81.349205 80.368065 94.92308
v 81.31773 80.579506 95.13678
v 81.27474 80.86829 95.21496
v 81.23175 81.15707 95.13668
v 81.20029 81.36843 94.92291
v 80.423676 81.44533 94.631035
v 80.43076 81.36742 94.33907
v 80.450134 81.154564 94.12534
v 80.476585 80.86381 94.04711
v 80.50304 80.573044 94.12534
v 80.52241 80.36019 94.33907
v 80.529495 80.28229 94.631035
v 80.52241 80.36019 94.923
v 80.50304 80.573044 95.13673
v 80.476585 80.86381 95.21496
v 80.450134 81.154564 95.13673
v 80.43076 81.36742 94.923
v 79.52312 81.28343 94.63104
v 79.54557 81.208496 94.33908
v 79.606926 81.00376 94.12534
v 79.690735 80.72409 94.04711
v 79.77454 80.44441 94.12534
v 79.8359 80.23968 94.33907
v 79.85836 80.164734 94.63103
v 79.8359 80.23967 94.923
v 79.77454 80.444405 95.13673
v 79.690735 80.724075 95.21496
v 79.606926 81.00375 95.136734
v 79.54557 81.20849 94.923004
v 78.78816 80.95753 94.73564
v 78.79543 80.93396 94.43439
v 78.846146 80.76962 94.18583
v 78.92671 80.508545 94.05656
v 79.01554 80.22069 94.08122
v 79.08884 79.98318 94.253204
v 79.12695 79.85966 94.52643
v 79.11968 79.883224 94.82768
v 79.06897 80.04756 95.07625
v 78.9884 80.30864 95.20551
v 78.899574 80.5965 95.180855
v 78.82628 80.83401 95.008865
v 78.11002 80.76929 94.89595
v 78.126785 80.837616 94.601555
v 78.15623 80.75011 94.31418
v 78.19045 80.53023 94.110825
v 78.22029 80.23688 94.04598
v 78.237755 79.94868 94.13703
v 78.23816 79.74283 94.359566
v 78.2214 79.67451 94.65397
v 78.191956 79.76201 94.941345
v 78.15773 79.981895 95.1447
v 78.12789 80.27524 95.20953
v 78.11043 80.563446 95.11849
v 77.28235 80.83459 94.65272
v 77.38565 80.840614 94.38765
v 77.48887 80.695335 94.169365
v 77.56433 80.43768 94.05636
v 77.591835 80.136696 94.07891
v 77.563995 79.873024 94.23097
v 77.48828 79.717316 94.4718
v 77.38497 79.711296 94.73687
v 77.28176 79.856575 94.955154
v 77.20629 80.11423 95.06816
v 77.178795 80.415215 95.045616
v 77.206635 80.67889 94.893555
v 76.53693 80.61138 94.35202
v 76.56602 80.67844 94.05654
v 76.63639 80.595 93.77686
v 76.729195 80.38344 93.58792
v 76.81955 80.10044 93.540344
v 76.883255 79.82182 93.64688
v 76.90324 79.62225 93.87898
v 76.874146 79.5552 94.17446
v 76.80377 79.63863 94.45414
v 76.71097 79.8502 94.64308
v 76.62061 80.1332 94.69066
v 76.55691 80.41181 94.58412
v 75.95528 80.410225 94.57895
v 75.8268 80.43459 94.342255
v 75.73979 80.30857 94.10788
v 75.717575 80.065926 93.93862
v 75.766106 79.77167 93.87983
v 75.872375 79.504654 93.94726
v 76.00791 79.33642 94.12284
v 76.13639 79.31205 94.35953
v 76.2234 79.43807 94.5939
v 76.245605 79.680725 94.76317
v 76.197075 79.974976 94.82196
v 76.090805 80.242 94.75453
v 75.210205 80.202576 95.14288
v 75.07704 80.2932 94.90135
v 75.01076 80.24689 94.62054
v 75.029106 80.07606 94.37567
v 75.12718 79.826485 94.23237
v 75.278694 79.56503 94.229034
v 75.443054 79.36177 94.366554
v 75.57621 79.27115 94.608086
v 75.6425 79.31746 94.8889
v 75.624146 79.48829 95.133766
v 75.52608 79.73786 95.27707
v 75.37456 79.999306 95.2804
v 74.58686 79.425995 95.15309
v 74.439674 79.57063 94.93237
v 74.38676 79.614334 94.6381
v 74.44228 79.54538 94.34914
v 74.59137 79.38224 94.14289
v 74.79408 79.16864 94.074646
v 74.99609 78.96181 94.162674
v 75.14328 78.81716 94.3834
v 75.196205 78.77347 94.677666
v 75.14068 78.84242 94.96664
v 74.991585 79.005554 95.172874
v 74.78888 79.21916 95.24113
v 74.19367 79.07475 95.27014
v 74.01802 79.198814 95.073814
v 73.88732 79.185455 94.80749
v 73.836586 79.03826 94.54253
v 73.87942 78.79667 94.349915
v 74.00433 78.52541 94.28127
v 74.17787 78.29718 94.35499
v 74.353516 78.17312 94.55131
v 74.48422 78.18648 94.817635
v 74.53495 78.33367 95.0826
v 74.49213 78.575264 95.27521
v 74.3672 78.84652 95.34386
v 73.52198 78.96078 95.72569
v 73.36401 79.0519 95.500084
v 73.265045 79.00388 95.224205
v 73.25159 78.82958 94.97197
v 73.327255 78.575714 94.810974
v 73.47176 78.31029 94.78435
v 73.64639 78.10444 94.89924
v 73.80436 78.01331 95.12484
v 73.90333 78.06133 95.40073
v 73.91679 78.235634 95.652954
v 73.841125 78.4895 95.81395
v 73.69662 78.75493 95.840576
v 72.7829 78.31415 95.771576
v 72.67766 78.4653 95.53213
v 72.652504 78.49617 95.23271
v 72.714195 78.39848 94.95356
v 72.84618 78.19841 94.76947
v 73.013115 77.94957 94.72977
v 73.17026 77.71863 94.845085
v 73.275505 77.567474 95.08453
v 73.30065 77.536606 95.38394
v 73.23897 77.63429 95.66309
v 73.10697 77.834366 95.84719
v 72.94004 78.08321 95.886894
v 72.12382 77.83777 95.82199
v 71.98547 78.02673 95.630936
v 71.92313 78.114044 95.34843
v 71.95347 78.0763 95.05017
v 72.06839 77.923615 94.81608
v 72.23708 77.69691 94.708885
v 72.41435 77.45692 94.7573
v 72.552704 77.26795 94.94836
v 72.61505 77.18064 95.230865
v 72.5847 77.21838 95.52912
v 72.46979 77.37106 95.763214
v 72.30109 77.59777 95.870415
v 71.48098 77.366714 95.75068
v 71.36419 77.50044 95.50638
v 71.339905 77.521065 95.205925
v 71.41463 77.42305 94.92981
v 71.56834 77.23267 94.75203
v 71.75985 77.00094 94.72021
v 71.93784 76.78994 94.84288
v 72.05463 76.65621 95.08718
v 72.07892 76.63559 95.387634
v 72.004196 76.733604 95.66375
v 71.85049 76.92398 95.84153
v 71.65897 77.155716 95.87335
v 70.86762 76.9579 95.76582
v 70.73013 77.07684 95.52723
v 70.67756 77.07699 95.23063
v 70.72399 76.95828 94.9555
v 70.85697 76.75255 94.77556
v 71.040886 76.5149 94.73902
v 71.22645 76.30903 94.85568
v 71.36394 76.19008 95.09428
v 71.41651 76.18994 95.39087
v 71.37008 76.30865 95.666
v 71.23709 76.51438 95.84594
v 71.053185 76.75203 95.88248
v 70.50769 76.61919 95.747246
v 70.26984 76.637634 95.587135
v 70.08965 76.512344 95.388626
v 70.01542 76.276886 95.2049
v 70.067024 75.99436 95.085205
v 70.23064 75.740456 95.0616
v 70.462425 75.58321 95.14041
v 70.70028 75.564766 95.30052
v 70.88046 75.690056 95.49903
v 70.9547 75.925514 95.682755
v 70.90309 76.20804 95.80245
v 70.73948 76.461945 95.82606
v 70.43113 76.72546 96.50638
v 70.1454 76.74203 96.447784
v 69.89126 76.60553 96.3717
v 69.73679 76.352516 96.2985
v 69.7234 76.0508 96.24782
v 69.85466 75.781204 96.23322
v 70.09541 75.61599 96.25863
v 70.38114 75.59941 96.31722
v 70.635284 75.735916 96.39331
v 70.78975 75.98892 96.46651
v 70.80314 76.29065 96.51719
v 70.671875 76.560234 96.531784
v 70.11182 76.56921 97.38768
v 69.858986 76.627365 97.26122
v 69.63667 76.53454 97.089165
v 69.50444 76.3156 96.91762
v 69.49772 76.029205 96.79255
v 69.61832 75.75211 96.74746
v 69.83391 75.55855 96.79444
v 70.08674 75.5004 96.9209
v 70.30905 75.59322 97.09296
v 70.441284 75.812164 97.264496
v 70.448006 76.09855 97.38957
v 70.327415 76.37565 97.43466
v 69.37146 76.25811 97.75777
v 69.17899 76.30025 97.55413
v 69.05035 76.20191 97.32448
v 69.020004 75.98946 97.130356
v 69.09608 75.719826 97.02377
v 69.258194 75.46524 97.03329
v 69.46291 75.29394 97.15635
v 69.65538 75.2518 97.35999
v 69.78402 75.350136 97.589645
v 69.81437 75.562584 97.78377
v 69.7383 75.83222 97.89035
v 69.57618 76.08681 97.88084
v 68.73722 75.91652 97.99465
v 68.5641 75.9079 97.78953
v 68.45883 75.75845 97.579926
v 68.4496 75.50824 97.422005
v 68.53889 75.22428 97.35808
v 68.702774 74.98268 97.40527
v 68.89734 74.848175 97.55095
v 69.07045 74.85679 97.75607
v 69.17573 75.00623 97.965675
v 69.18496 75.256454 98.1236
v 69.095665 75.540405 98.18752
v 68.931786 75.782005 98.14033
v 68.214645 75.80653 98.689095
v 68.0312 75.785095 98.494026
v 67.89776 75.617676 98.29683
v 67.85008 75.349144 98.150345
v 67.90095 75.05145 98.09382
v 68.03672 74.80436 98.1424
v 68.22102 74.67408 98.28308
v 68.40447 74.69552 98.47815
v 68.53791 74.86293 98.67534
v 68.58559 75.13146 98.82182
v 68.53472 75.42916 98.87835
v 68.39894 75.676254 98.829765
v 67.43912 75.605225 99.15121
v 67.31331 75.64925 98.890854
v 67.25853 75.554245 98.620125
v 67.28946 75.34568 98.41155
v 67.39781 75.07944 98.32103
v 67.55456 74.82685 98.37281
v 67.71769 74.6556 98.55302
v 67.8435 74.61158 98.81336
v 67.89828 74.70658 99.08409
v 67.86735 74.915146 99.29266
v 67.758995 75.18139 99.38319
v 67.60225 75.433975 99.33141
v 66.8442 74.91459 99.279945
v 66.66054 74.99974 99.05514
v 66.56725 74.973145 98.76922
v 66.58935 74.84192 98.49881
v 66.72091 74.641235 98.31636
v 66.926674 74.42486 98.27076
v 67.15151 74.25077 98.37422
v 67.335175 74.16562 98.59903
v 67.42846 74.192215 98.88495
v 67.406364 74.32343 99.15536
v 67.2748 74.524124 99.33781
v 67.06904 74.74049 99.38341
v 66.45731 74.39658 99.738075
v 66.252266 74.48571 99.53368
v 66.13077 74.46419 99.25642
v 66.12537 74.33779 98.98057
v 66.23751 74.14038 98.780045
v 66.43715 73.92486 98.70859
v 66.6708 73.74897 98.78534
v 66.87584 73.65984 98.98973
v 66.99734 73.681366 99.267
v 67.00274 73.80777 99.54285
v 66.890594 74.00518 99.74337
v 66.690956 74.2207 99.81483
v 65.944374 73.871666 99.77368
v 65.77458 73.98453 99.56059
v 65.66892 73.96768 99.281586
v 65.65571 73.825645 99.01142
v 65.73847 73.59648 98.82249
v 65.89504 73.34159 98.76541
v 66.083466 73.12927 98.85549
v 66.25326 73.01641 99.06859
v 66.35891 73.03326 99.347595
v 66.37213 73.17529 99.61776
v 66.28937 73.40446 99.806694
v 66.1328 73.65935 99.86376
v 65.40734 73.625465 100.249535
v 65.20844 73.75207 100.08275
v 65.05386 73.74622 99.83944
v 64.985 73.6095 99.5848
v 65.02032 73.37852 99.38707
v 65.15035 73.11519 99.299225
v 65.340256 72.89006 99.3448
v 65.53915 72.76345 99.51159
v 65.69373 72.769295 99.7549
v 65.76259 72.90603 100.00954
v 65.72727 73.137 100.20727
v 65.597244 73.40033 100.29511
v 64.65966 73.00979 100.52998
v 64.502754 73.13055 100.30167
v 64.43922 73.14499 100.00645
v 64.48608 73.04924 99.72343
v 64.630775 72.86896 99.52844
v 64.83454 72.65245 99.47374
v 65.04277 72.457726 99.573975
v 65.19968 72.33697 99.80229
v 65.263214 72.322525 100.09751
v 65.21636 72.418274 100.38053
v 65.07166 72.59856 100.575516
v 64.8679 72.81506 100.63022
v 64.04855 72.45281 100.39786
v 63.927025 72.59081 100.15798
v 63.900906 72.620186 99.85829
v 63.977192 72.53306 99.57909
v 64.135445 72.352776 99.395195
v 64.33326 72.12764 99.35587
v 64.51764 71.917984 99.471664
v 64.63917 71.779976 99.71154
v 64.66529 71.7506 100.01123
v 64.589005 71.83773 100.290436
v 64.43075 72.01802 100.474335
v 64.23293 72.24315 100.51365
v 63.70643 72.103424 100.448135
v 63.485497 72.19799 100.27763
v 63.31305 72.15712 100.037476
v 63.235294 71.99176 99.79201
v 63.273064 71.74622 99.607
v 63.41624 71.4863 99.53203
v 63.626457 71.28163 99.58718
v 63.84739 71.187065 99.75768
v 64.01984 71.227936 99.99784
v 64.097595 71.39329 100.24331
v 64.05982 71.638824 100.428314
v 63.916645 71.89875 100.50329
v 63.358437 72.01277 101.00548
v 63.092228 72.0089 100.86573
v 62.88563 71.861984 100.69777
v 62.794006 71.611374 100.5466
v 62.841908 71.32423 100.452736
v 63.01649 71.077484 100.44132
v 63.270985 70.93726 100.51541
v 63.537193 70.94114 100.65516
v 63.74379 71.08806 100.82312
v 63.835415 71.33867 100.97428
v 63.787514 71.62582 101.06815
v 63.61293 71.87256 101.07957
v 63.02234 71.697586 101.73447
v 62.77619 71.7381 101.567726
v 62.577854 71.63306 101.36133
v 62.48047 71.41061 101.17058
v 62.510128 71.13036 101.046585
v 62.65889 70.86741 101.02258
v 62.88689 70.6922 101.10499
v 63.133038 70.651695 101.27173
v 63.331375 70.75674 101.47813
v 63.42876 70.97918 101.66888
v 63.3991 71.25943 101.79287
v 63.25034 71.522385 101.81688
v 62.491447 71.28203 102.394356
v 62.31952 71.43761 102.202896
v 62.17212 71.45512 101.93715
v 62.08875 71.32987 101.66831
v 62.091743 71.09543 101.46843
v 62.1803 70.81461 101.39105
v 62.330692 70.56265 101.45692
v 62.50262 70.407074 101.64838
v 62.650017 70.389565 101.91412
v 62.73339 70.51481 102.18295
v 62.730396 70.74925 102.38284
v 62.641838 71.030075 102.46022
v 61.729443 71.01677 102.42875
v 61.57035 71.15876 102.22841
v 61.441895 71.15926 101.97378
v 61.378498 71.018166 101.73307
v 61.397144 70.773254 101.57079
v 61.492836 70.49017 101.53042
v 61.639935 70.24475 101.62277
v 61.799026 70.10277 101.82311
v 61.92748 70.10226 102.07775
v 61.99088 70.24336 102.31845
v 61.972233 70.488266 102.480736
v 61.87654 70.771355 102.5211
v 61.17398 70.730095 103.04884
v 61.027298 70.8986 102.861206
v 60.896767 70.926895 102.5959
v 60.817364 70.80741 102.32401
v 60.810368 70.57216 102.11839
v 60.877647 70.28417 102.03414
v 61.001183 70.02062 102.093834
v 61.147865 69.85212 102.28147
v 61.278397 69.82382 102.546776
v 61.357796 69.943306 102.818665
v 61.364796 70.17856 103.024284
v 61.297512 70.466545 103.108536
v 60.229397 70.54337 103.1205
v 60.15931 70.7037 102.875725
v 60.13403 70.7242 102.57692
v 60.160328 70.59938 102.30413
v 60.23116 70.36268 102.13046
v 60.327545 70.07752 102.10245
v 60.423653 69.82033 102.22759
v 60.49374 69.659996 102.47237
v 60.51902 69.639496 102.77118
v 60.49272 69.76432 103.04396
v 60.42189 70.001015 103.21763
v 60.32551 70.28617 103.24564
v 59.417503 70.13999 103.10086
v 59.32016 70.31092 102.87056
v 59.296944 70.36175 102.57321
v 59.354076 70.27886 102.2885
v 59.476246 70.08447 102.092705
v 59.630722 69.830666 102.0383
v 59.77611 69.58545 102.13985
v 59.873455 69.41453 102.37015
v 59.89667 69.3637 102.66749
v 59.839542 69.44658 102.9522
v 59.71737 69.64097 103.147995
v 59.562893 69.894775 103.20241
v 58.816746 69.743324 103.046364
v 58.7077 69.8603 102.79515
v 58.669693 69.84465 102.49763
v 58.71291 69.70057 102.23352
v 58.82577 69.466675 102.07359
v 58.97803 69.20563 102.0607
v 59.1289 68.98737 102.198296
v 59.237946 68.87041 102.44951
v 59.27595 68.886055 102.74703
v 59.232735 69.03013 103.01114
v 59.119873 69.26403 103.17107
v 58.96761 69.52508 103.18396
v 58.2916 69.50325 103.221306
v 58.112457 69.61288 103.00782
v 57.971424 69.57845 102.73881
v 57.90629 69.4092 102.48636
v 57.9345 69.15049 102.318115
v 58.048508 68.87162 102.27915
v 58.217754 68.64732 102.37991
v 58.396896 68.5377 102.5934
v 58.53793 68.57212 102.862404
v 58.603065 68.74137 103.11485
v 58.574852 69.000084 103.283104
v 58.460846 69.27895 103.32207
v 57.87804 69.18607 103.8534
v 57.66173 69.31957 103.72704
v 57.465424 69.31272 103.524536
v 57.341717 69.16735 103.30014
v 57.323757 68.92241 103.11398
v 57.41636 68.64353 103.015945
v 57.594707 68.40544 103.032295
v 57.811016 68.271935 103.15865
v 58.007324 68.278786 103.36116
v 58.13103 68.424164 103.585556
v 58.14899 68.669106 103.77171
v 58.05639 68.94798 103.86975
v 57.246674 68.761856 104.304695
v 57.040157 68.92388 104.17412
v 56.8626 68.96246 103.951866
v 56.761574 68.86726 103.697495
v 56.764145 68.663795 103.479164
v 56.869633 68.40657 103.35536
v 57.049767 68.16452 103.359276
v 57.256283 68.0025 103.48985
v 57.43384 67.96392 103.7121
v 57.53487 68.05912 103.96647
v 57.532295 68.26259 104.18481
v 57.426807 68.519806 104.3086
v 56.623108 68.12271 104.66204
v 56.389633 68.28582 104.55687
v 56.206978 68.36925 104.329506
v 56.124084 68.35064 104.04088
v 56.163166 68.23498 103.76831
v 56.313747 68.05326 103.58485
v 56.535484 67.85417 103.53964
v 56.76896 67.69106 103.644806
v 56.951614 67.607635 103.87217
v 57.034504 67.62624 104.160805
v 56.995426 67.741905 104.433365
v 56.84484 67.92362 104.61684
v 56.26354 67.48 104.703804
v 56.014263 67.623 104.60941
v 55.80999 67.67896 104.39181
v 55.70546 67.63289 104.10928
v 55.728676 67.49712 103.83754
v 55.873417 67.308044 103.64941
v 56.100906 67.11632 103.595276
v 56.35018 66.97331 103.68967
v 56.55445 66.91736 103.90727
v 56.658985 66.96343 104.189804
v 56.63577 67.0992 104.46154
v 56.491024 67.28828 104.64968
v 55.83668 66.979485 105.162605
v 55.621803 67.17193 105.07449
v 55.434155 67.27295 104.860954
v 55.324013 67.2555 104.57921
v 55.320892 67.12424 104.304756
v 55.42563 66.914345 104.11112
v 55.610157 66.68205 104.0502
v 55.82503 66.48962 104.13831
v 56.01268 66.38859 104.35185
v 56.12282 66.406044 104.6336
v 56.125942 66.53731 104.90805
v 56.02121 66.7472 105.101685
v 55.07615 66.40005 105.20172
v 54.91778 66.62905 105.08535
v 54.81018 66.77633 104.845245
v 54.78218 66.802414 104.54576
v 54.841286 66.70033 104.26713
v 54.971657 66.49742 104.084015
v 55.138363 66.248055 104.04548
v 55.29673 66.01905 104.16186
v 55.40433 65.87177 104.401955
v 55.432327 65.84569 104.70145
v 55.373226 65.94778 104.98007
v 55.242855 66.15069 105.163185
v 54.52024 65.936844 105.21395
v 54.351868 66.184074 105.17406
v 54.198013 66.36678 104.99013
v 54.099907 66.436005 104.71144
v 54.083836 66.3732 104.412674
v 54.154102 66.19518 104.173874
v 54.29188 65.94966 104.05904
v 54.460255 65.70243 104.09892
v 54.61411 65.51972 104.28285
v 54.71221 65.4505 104.56154
v 54.728287 65.51331 104.86031
v 54.65802 65.69132 105.099106
v 54.016884 65.63018 105.387955
v 53.782425 65.81572 105.3387
v 53.552708 65.91075 105.16321
v 53.38928 65.88983 104.90849
v 53.33593 65.75855 104.642815
v 53.406956 65.55209 104.437355
v 53.58333 65.325775 104.34717
v 53.817783 65.14024 104.39642
v 54.0475 65.045204 104.571915
v 54.21093 65.06613 104.82663
v 54.26428 65.19741 105.09231
v 54.193253 65.40386 105.29777
v 53.524853 65.08214 105.892624
v 53.30043 65.25351 105.78459
v 53.12001 65.335266 105.55647
v 53.03193 65.30549 105.2694
v 53.05979 65.17217 105.00029
v 53.196133 64.97104 104.82125
v 53.40442 64.75597 104.78026
v 53.62884 64.584595 104.8883
v 53.80926 64.502846 105.11642
v 53.897343 64.532616 105.40349
v 53.869476 64.66593 105.6726
v 53.73314 64.86707 105.85163
v 52.77035 64.52952 105.861595
v 52.657955 64.781494 105.73786
v 52.589115 64.94487 105.49264
v 52.582275 64.97587 105.191635
v 52.63927 64.86617 104.915504
v 52.744827 64.645195 104.73823
v 52.870667 64.37213 104.70732
v 52.983063 64.12015 104.831055
v 53.051907 63.956776 105.07628
v 53.058746 63.92578 105.37728
v 53.00175 64.03547 105.65342
v 52.89619 64.256454 105.83069
v 52.078148 64.35427 105.87313
v 52.025623 64.62799 105.75942
v 51.97795 64.80531 105.521706
v 51.947914 64.838715 105.22368
v 51.943554 64.71925 104.94518
v 51.96604 64.478935 104.760864
v 52.00935 64.18215 104.72009
v 52.06188 63.908432 104.83379
v 52.109547 63.731113 105.07151
v 52.139584 63.697712 105.369545
v 52.143944 63.817173 105.64803
v 52.121456 64.057495 105.83236
v 51.568745 64.39777 105.87603
v 51.458454 64.64739 105.73993
v 51.293835 64.778755 105.52087
v 51.118996 64.75666 105.27755
v 50.980785 64.58703 105.075165
v 50.916237 64.315315 104.96794
v 50.942646 64.01432 104.98462
v 51.052937 63.7647 105.12072
v 51.21756 63.633343 105.339775
v 51.3924 63.655437 105.5831
v 51.53061 63.82507 105.785484
v 51.595154 64.09679 105.8927
v 51.27599 64.488174 106.562225
v 51.08969 64.69738 106.501724
v 50.851803 64.7707 106.36909
v 50.62607 64.688484 106.19987
v 50.472973 64.47277 106.0394
v 50.433533 64.18136 105.93069
v 50.518322 63.892334 105.90285
v 50.70462 63.683132 105.96335
v 50.94251 63.609814 106.09598
v 51.168243 63.692024 106.2652
v 51.321342 63.907738 106.42567
v 51.36078 64.19915 106.534386
v 50.467083 64.17375 107.230064
v 50.32077 64.41726 107.13529
v 50.172474 64.55896 106.91637
v 50.061928 64.56087 106.63196
v 50.018753 64.422485 106.35827
v 50.05452 64.18089 106.168625
v 50.15964 63.900814 106.11385
v 50.305954 63.657303 106.208626
v 50.45425 63.515606 106.42754
v 50.564796 63.513695 106.71196
v 50.60797 63.652073 106.98565
v 50.572205 63.893673 107.17529
v 49.62954 63.721733 107.1948
v 49.54562 63.987144 107.07988
v 49.4827 64.15842 106.841
v 49.457645 64.189644 106.542175
v 49.477165 64.072464 106.263466
v 49.53603 63.83828 106.07956
v 49.618465 63.54984 106.03973
v 49.70239 63.284424 106.15464
v 49.765305 63.113155 106.39352
v 49.79036 63.08193 106.692345
v 49.77084 63.199104 106.971054
v 49.711975 63.43329 107.15497
v 48.94026 63.95987 107.1854
v 48.809685 64.13517 106.99666
v 48.68544 64.168205 106.750435
v 48.600826 64.05012 106.51272
v 48.578506 63.812546 106.34719
v 48.624466 63.519154 106.29822
v 48.726387 63.24855 106.378914
v 48.856964 63.073246 106.56766
v 48.98121 63.040215 106.81387
v 49.065826 63.158302 107.0516
v 49.088142 63.395874 107.21712
v 49.042183 63.689266 107.2661
v 48.247784 63.697304 107.69985
v 48.074062 63.817596 107.49829
v 47.95081 63.80224 107.22806
v 47.911053 63.65535 106.96157
v 47.965446 63.416283 106.770226
v 48.099415 63.149097 106.70529
v 48.277058 62.92539 106.78418
v 48.45078 62.805096 106.98575
v 48.574028 62.820454 107.255974
v 48.613785 62.967342 107.52247
v 48.55939 63.20641 107.71381
v 48.425426 63.473595 107.77874
v 47.411182 63.23628 107.74662
v 47.31152 63.363785 107.492134
v 47.288628 63.36299 107.18994
v 47.348644 63.23411 106.92103
v 47.475487 63.01168 106.75744
v 47.635166 62.7553 106.74302
v 47.7849 62.533657 106.88162
v 47.884563 62.406155 107.13611
v 47.90745 62.406944 107.4383
v 47.847435 62.535824 107.707214
v 47.720592 62.758255 107.8708
v 47.560913 63.01464 107.88522
v 46.790752 62.84101 107.728264
v 46.638916 62.944942 107.495895
v 46.561615 62.921288 107.20737
v 46.579563 62.776386 106.93999
v 46.68795 62.549065 106.7654
v 46.857735 62.300232 106.73039
v 47.043423 62.096565 106.84434
v 47.19526 61.992634 107.076706
v 47.27256 62.01629 107.365234
v 47.254612 62.16119 107.632614
v 47.146225 62.38851 107.8072
v 46.97644 62.637344 107.84221
v 46.35227 62.475533 108.134285
v 46.15982 62.53948 107.914246
v 46.029606 62.46507 107.64772
v 45.99651 62.272247 107.40611
v 46.069405 62.012672 107.25417
v 46.228756 61.755905 107.232605
v 46.431866 61.570744 107.34719
v 46.624313 61.506798 107.56723
v 46.754528 61.581207 107.833755
v 46.787624 61.774033 108.07536
v 46.71473 62.033604 108.2273
v 46.555378 62.29037 108.24887
v 45.63182 62.18756 108.41302
v 45.49708 62.246933 108.162964
v 45.431744 62.16755 107.88382
v 45.453316 61.97068 107.65038
v 45.556015 61.709076 107.52521
v 45.712322 61.452835 107.54184
v 45.880356 61.270615 107.69581
v 46.015095 61.211243 107.94587
v 46.08043 61.290627 108.22501
v 46.05886 61.487495 108.45844
v 45.95616 61.7491 108.58362
v 45.799854 62.00534 108.56699
v 45.169518 61.76399 108.459724
v 44.976147 61.85664 108.295494
v 44.814144 61.80026 108.082344
v 44.72692 61.60995 107.877396
v 44.73785 61.336704 107.73556
v 44.843998 61.05374 107.69484
v 45.01693 60.836876 107.76615
v 45.210304 60.744225 107.93038
v 45.372307 60.800606 108.14353
v 45.45953 60.990913 108.34848
v 45.4486 61.26416 108.49032
v 45.34245 61.547123 108.53104
v 44.92954 61.785557 109.07328
v 44.719604 61.890995 108.880135
v 44.497902 61.840675 108.6839
v 44.323833 61.64808 108.53717
v 44.24404 61.36481 108.479256
v 44.279907 61.066776 108.52567
v 44.42182 60.833836 108.66399
v 44.631756 60.728397 108.85714
v 44.85346 60.778717 109.05337
v 45.027527 60.971313 109.200096
v 45.107315 61.25458 109.25802
v 45.07145 61.552616 109.2116
v 44.10076 61.8869 109.40173
v 44.01971 61.859474 109.124016
v 43.944798 61.685467 108.90513
v 43.8961 61.411503 108.80373
v 43.886658 61.11099 108.84698
v 43.91901 60.864452 109.023285
v 43.98448 60.73795 109.28542
v 44.065536 60.765377 109.56314
v 44.14045 60.93939 109.78203
v 44.189148 61.213352 109.88343
v 44.19859 61.513863 109.84019
v 44.166237 61.7604 109.66387
v 43.42777 61.948692 109.33872
v 43.42835 61.899895 109.04344
v 43.38238 61.715702 108.80934
v 43.302177 61.445465 108.69915
v 43.20923 61.16159 108.742386
v 43.128445 60.94015 108.92747
v 43.081463 60.840473 109.2048
v 43.080883 60.88927 109.50008
v 43.12685 61.073463 109.73418
v 43.207054 61.3437 109.844376
v 43.300003 61.62757 109.80114
v 43.380787 61.849014 109.61606
v 42.769768 62.302216 109.46753
v 42.77226 62.312595 109.165634
v 42.717545 62.181667 108.89893
v 42.62028 61.944508 108.738884
v 42.506535 61.664665 108.72838
v 42.40678 61.41712 108.870224
v 42.34775 61.268208 109.12642
v 42.34526 61.257828 109.42831
v 42.399975 61.388756 109.69501
v 42.497234 61.625916 109.85506
v 42.61098 61.905758 109.86556
v 42.710735 62.1533 109.72372
v 41.789017 62.571674 109.3463
v 41.761665 62.522545 109.05027
v 41.741238 62.330883 108.81874
v 41.733208 62.04804 108.71376
v 41.739727 61.749805 108.76345
v 41.75905 61.51609 108.9545
v 41.78599 61.40952 109.23572
v 41.813343 61.458645 109.531746
v 41.83377 61.65031 109.76327
v 41.841805 61.93315 109.86825
v 41.835285 62.231388 109.81856
v 41.815964 62.465103 109.62751
v 40.896545 62.341114 109.42423
v 40.792645 62.255222 109.172485
v 40.75337 62.040684 108.98201
v 40.789234 61.754982 108.90384
v 40.890636 61.474674 108.95892
v 41.030407 61.27486 109.1325
v 41.171085 61.20909 109.37807
v 41.274986 61.29498 109.629814
v 41.314266 61.509518 109.82029
v 41.278397 61.79522 109.89846
v 41.176994 62.07553 109.843376
v 41.037228 62.27534 109.6698
v 40.319252 62.17827 109.8312
v 40.240597 62.03742 109.575584
v 40.211807 61.782856 109.41518
v 40.240597 61.48279 109.39295
v 40.319252 61.217625 109.51487
v 40.426693 61.05841 109.74825
v 40.534138 61.04781 110.03057
v 40.61279 61.18866 110.28619
v 40.64158 61.443222 110.446594
v 40.61279 61.743286 110.46882
v 40.534138 62.00845 110.3469
v 40.426693 62.167667 110.11352
v 39.621994 62.114063 109.68759
v 39.619507 61.90573 109.46859
v 39.61967 61.615814 109.383064
v 39.622444 61.322 109.453926
v 39.627083 61.103004 109.66219
v 39.632347 61.01752 109.952065
v 39.63682 61.088444 110.24586
v 39.639313 61.296776 110.46486
v 39.639145 61.586693 110.550385
v 39.63637 61.88051 110.479515
v 39.631733 62.0995 110.27125
v 39.62647 62.184986 109.981384
v 38.834274 62.1114 109.667984
v 38.83918 61.89868 109.45332
v 38.84197 61.607094 109.37373
v 38.8419 61.31477 109.45055
v 38.83899 61.100037 109.663185
v 38.834015 61.020435 109.95466
v 38.828312 61.09729 110.24688
v 38.82341 61.31001 110.46154
v 38.820618 61.601597 110.54112
v 38.820686 61.89392 110.46431
v 38.8236 62.10865 110.25168
v 38.82857 62.188255 109.960205
v 37.99559 62.13723 109.73066
v 38.030514 61.961254 109.48933
v 38.06622 61.68686 109.36911
v 38.093143 61.38757 109.402214
v 38.104065 61.143578 109.57977
v 38.09606 61.020264 109.8542
v 38.071278 61.050667 110.15198
v 38.036354 61.226643 110.39331
v 38.000645 61.501038 110.51353
v 37.973724 61.800327 110.480415
v 37.962803 62.04432 110.302864
v 37.970806 62.167633 110.02843
v 37.083717 61.91895 109.539024
v 37.151474 61.711136 109.33044
v 37.24673 61.433346 109.2587
v 37.343967 61.160015 109.34304
v 37.417126 60.964375 109.56085
v 37.4466 60.898857 109.853775
v 37.424503 60.98101 110.143326
v 37.356747 61.188824 110.35191
v 37.26149 61.466614 110.42365
v 37.164257 61.739944 110.33932
v 37.0911 61.93558 110.1215
v 37.06162 62.001102 109.828575
v 36.42504 61.507015 109.59556
v 36.47267 61.263557 109.42316
v 36.54337 60.97083 109.39728
v 36.618187 60.70727 109.52485
v 36.677082 60.543503 109.77168
v 36.70427 60.523403 110.07165
v 36.692467 60.652355 110.34436
v 36.644836 60.895813 110.516754
v 36.574142 61.18854 110.54264
v 36.49932 61.4521 110.41507
v 36.44043 61.615868 110.168236
v 36.41324 61.63597 109.86827
v 35.85981 61.625324 109.77044
v 35.83239 61.462086 109.51761
v 35.785786 61.196346 109.381256
v 35.73248 60.8993 109.39792
v 35.686756 60.650547 109.56313
v 35.660866 60.51674 109.832634
v 35.661747 60.53373 110.1342
v 35.689167 60.696964 110.38703
v 35.73577 60.962708 110.523384
v 35.789078 61.259754 110.50672
v 35.834805 61.508507 110.34151
v 35.86069 61.642315 110.07201
v 35.121582 61.928802 109.91984
v 35.10218 61.83278 109.63391
v 35.05869 61.60916 109.435265
v 35.002758 61.317867 109.37713
v 34.94937 61.036945 109.47508
v 34.912838 60.84167 109.70287
v 34.902946 60.78437 109.999466
v 34.922344 60.88039 110.28539
v 34.965836 61.104008 110.48404
v 35.02177 61.3953 110.542175
v 35.075153 61.676224 110.44422
v 35.111687 61.8715 110.21643
v 34.359085 61.941044 109.95995
v 34.34006 61.865925 109.6678
v 34.287346 61.659355 109.45353
v 34.215057 61.37669 109.37456
v 34.142567 61.093666 109.45205
v 34.089302 60.886124 109.66524
v 34.069534 60.809666 109.95699
v 34.08856 60.884785 110.24915
v 34.141273 61.091354 110.463425
v 34.213562 61.37402 110.5424
v 34.286053 61.657043 110.464905
v 34.339317 61.864586 110.25172
v 33.80133 62.2378 109.87017
v 33.738995 62.13344 109.59342
v 33.614082 61.924255 109.414536
v 33.460056 61.666294 109.38145
v 33.318195 61.42868 109.503006
v 33.22651 61.27508 109.74666
v 33.20956 61.246655 110.047104
v 33.271896 61.351013 110.32385
v 33.39681 61.5602 110.50274
v 33.550835 61.818157 110.53583
v 33.692696 62.05577 110.41427
v 33.78438 62.20937 110.170616
v 33.142437 62.6945 109.92961
v 33.095573 62.613846 109.6422
v 32.98189 62.42021 109.43975
v 32.831852 62.16549 109.376526
v 32.68566 61.917923 109.46945
v 32.582485 61.743855 109.693634
v 32.549976 61.689922 109.989
v 32.59684 61.770576 110.27641
v 32.710518 61.964207 110.47886
v 32.860558 62.218933 110.54208
v 33.00675 62.4665 110.44916
v 33.109924 62.640568 110.224976
v 32.382263 63.07294 110.111946
v 32.396275 63.02594 109.80873
v 32.339836 62.85174 109.55472
v 32.22807 62.597023 109.41795
v 32.09092 62.330036 109.4351
v 31.965136 62.12232 109.60155
v 31.884422 62.029533 109.8727
v 31.870409 62.076534 110.17591
v 31.926847 62.250732 110.42993
v 32.038616 62.50545 110.56669
v 32.175766 62.772438 110.54955
v 32.30155 62.980152 110.3831
v 31.56434 63.41441 110.379776
v 31.742352 63.38974 110.163124
v 31.837692 63.23227 109.897
v 31.824818 62.9842 109.652725
v 31.707176 62.711994 109.49574
v 31.51629 62.48859 109.46812
v 31.303308 62.37385 109.57725
v 31.125298 62.39852 109.79391
v 31.029957 62.55599 110.06003
v 31.042831 62.80406 110.304306
v 31.160473 63.076267 110.46129
v 31.351358 63.29967 110.488914
v 31.042555 63.670483 109.74736
v 31.27216 63.72108 109.71002
v 31.451809 63.627445 109.59743
v 31.533365 63.41466 109.43974
v 31.494974 63.139748 109.27922
v 31.346926 62.87637 109.15887
v 31.128887 62.695095 109.11094
v 30.899282 62.644497 109.14827
v 30.719633 62.738136 109.26087
v 30.638077 62.950916 109.41856
v 30.676468 63.22583 109.57908
v 30.824516 63.48921 109.69943
v 30.531563 63.070694 108.90561
v 30.232716 63.115597 109.02362
v 29.991726 63.258617 109.00114
v 29.873165 63.461437 108.844185
v 29.908802 63.66971 108.59482
v 30.089088 63.827625 108.319855
v 30.365715 63.892876 108.09297
v 30.664562 63.847977 107.97497
v 30.905554 63.704952 107.99745
v 31.024115 63.502136 108.1544
v 30.988476 63.293865 108.40377
v 30.808191 63.135944 108.678734
v 31.312693 62.52977 108.855865
v 31.539381 62.729164 108.9374
v 31.63906 63.008293 109.06355
v 31.585014 63.292362 109.20052
v 31.391731 63.505253 109.31161
v 31.110998 63.589928 109.36704
v 30.818037 63.523693 109.351974
v 30.591347 63.324295 109.27044
v 30.49167 63.04517 109.14429
v 30.545713 62.7611 109.00732
v 30.738997 62.548206 108.89623
v 31.019732 62.463535 108.8408
v 30.446894 62.696667 109.550674
v 30.690926 62.742237 109.71471
v 30.909508 62.924797 109.82438
v 31.04407 63.19544 109.8503
v 31.058556 63.481636 109.78554
v 30.949085 63.70671 109.64743
v 30.744991 63.81035 109.47299
v 30.50096 63.76478 109.30897
v 30.28238 63.582214 109.199295
v 30.147818 63.311577 109.17337
v 30.133331 63.025375 109.23814
v 30.2428 62.800304 109.376236
v 29.83134 62.976463 109.98374
v 30.069733 62.927708 110.11525
v 30.323341 63.02701 110.22883
v 30.524214 63.247772 110.29406
v 30.618523 63.530834 110.29345
v 30.581003 63.800346 110.227165
v 30.421703 63.984104 110.112976
v 30.183311 64.03286 109.98147
v 29.929703 63.933556 109.86788
v 29.72883 63.712795 109.80266
v 29.63452 63.429733 109.80327
v 29.67204 63.16022 109.869545
v 29.37838 63.30184 110.79111
v 29.604767 63.204327 110.97921
v 29.87074 63.252857 111.10119
v 30.105036 63.434433 111.12435
v 30.244871 63.7004 111.0425
v 30.252777 63.979492 110.87756
v 30.126638 64.19693 110.673744
v 29.900251 64.29444 110.48564
v 29.634277 64.24591 110.36366
v 29.399982 64.06434 110.3405
v 29.260147 63.79837 110.42235
v 29.252241 63.51928 110.58729
v 29.101036 63.518623 111.446205
v 29.286955 63.503204 111.69107
v 29.494963 63.630814 111.86238
v 29.669323 63.867256 111.914246
v 29.763315 64.14918 111.832756
v 29.751757 64.40104 111.63976
v 29.637741 64.55535 111.38696
v 29.45182 64.57077 111.142105
v 29.243813 64.44316 110.97079
v 29.069454 64.20672 110.91893
v 28.97546 63.924797 111.00041
v 28.98702 63.67294 111.193405
v 28.482834 63.742016 111.73082
v 28.561253 63.744564 112.00054
v 28.665075 63.89317 112.21211
v 28.76648 64.14801 112.30884
v 28.838297 64.440796 112.26481
v 28.861282 64.69309 112.09182
v 28.829277 64.83727 111.83622
v 28.750856 64.834724 111.5665
v 28.647036 64.68612 111.35493
v 28.54563 64.43128 111.2582
v 28.473814 64.13849 111.30223
v 28.450829 63.8862 111.47522
v 27.80324 63.852623 111.994514
v 27.922026 63.91345 112.22132
v 28.03047 64.11295 112.37642
v 28.099518 64.397675 112.41825
v 28.110664 64.69133 112.33562
v 28.060926 64.91523 112.15064
v 27.96363 65.009384 111.91291
v 27.844845 64.948555 111.686104
v 27.7364 64.749054 111.531006
v 27.667353 64.46433 111.489174
v 27.656204 64.17068 111.57181
v 27.705942 63.946777 111.75678
v 27.271784 63.944798 112.48884
v 27.381054 64.12592 112.67002
v 27.447544 64.40325 112.735466
v 27.453438 64.70246 112.667625
v 27.397158 64.94339 112.48469
v 27.293781 65.06147 112.235664
v 27.17101 65.02506 111.98728
v 27.061739 64.84393 111.8061
v 26.995249 64.56661 111.740654
v 26.989355 64.2674 111.808495
v 27.045635 64.026474 111.99143
v 27.149012 63.908394 112.240456
v 26.317358 63.988964 112.57499
v 26.39383 64.10339 112.832466
v 26.484734 64.33705 112.99277
v 26.565716 64.62733 113.012955
v 26.615074 64.89645 112.88761
v 26.619585 65.07229 112.65032
v 26.578037 65.10775 112.36467
v 26.501566 64.99332 112.1072
v 26.41066 64.75966 111.94689
v 26.32968 64.469376 111.92671
v 26.28032 64.200264 112.052055
v 26.27581 64.02442 112.289345
v 25.493122 64.46675 112.98106
v 25.63696 64.65192 113.1564
v 25.804617 64.89862 113.18424
v 25.951174 65.140755 113.05712
v 26.037357 65.313446 112.80909
v 26.040077 65.37042 112.50662
v 25.958603 65.29641 112.23075
v 25.814766 65.111244 112.055405
v 25.647108 64.86454 112.027565
v 25.500553 64.622406 112.15469
v 25.414368 64.449715 112.40272
v 25.411648 64.39274 112.70519
v 25.016373 65.02574 113.191605
v 25.1994 65.2293 113.258766
v 25.364912 65.48147 113.19459
v 25.46856 65.71467 113.016266
v 25.482573 65.866425 112.77158
v 25.403193 65.896065 112.5261
v 25.251694 65.795654 112.3456
v 25.068666 65.5921 112.27844
v 24.903154 65.339935 112.34262
v 24.799505 65.106735 112.52094
v 24.785494 64.95498 112.765625
v 24.864874 64.92533 113.0111
v 24.415415 65.33657 113.34818
v 24.593992 65.54989 113.39772
v 24.74382 65.810905 113.30104
v 24.824753 66.04966 113.08405
v 24.815102 66.202194 112.804886
v 24.717455 66.22763 112.53836
v 24.557978 66.119156 112.35587
v 24.3794 65.90583 112.306335
v 24.229572 65.64482 112.403015
v 24.148642 65.40606 112.62
v 24.15829 65.253525 112.89917
v 24.255938 65.22809 113.165695
v 23.741411 65.87873 113.628426
v 23.910828 66.108345 113.72474
v 24.066925 66.36139 113.66108
v 24.167875 66.57007 113.454506
v 24.186632 66.67845 113.16037
v 24.118168 66.65752 112.85748
v 23.980827 66.51286 112.627014
v 23.81141 66.28325 112.5307
v 23.655313 66.0302 112.59436
v 23.554361 65.821526 112.800934
v 23.535604 65.713135 113.09507
v 23.60407 65.73408 113.39795
v 23.043356 66.25731 113.69542
v 23.174728 66.50357 113.80979
v 23.305513 66.773315 113.76665
v 23.400667 66.99426 113.57754
v 23.434694 67.1072 113.29314
v 23.398476 67.08189 112.989655
v 23.301718 66.92509 112.748405
v 23.170345 66.678825 112.63403
v 23.03956 66.40908 112.677185
v 22.944407 66.18814 112.866295
v 22.91038 66.075195 113.150696
v 22.946598 66.10051 113.45418
v 22.309885 66.57037 113.7287
v 22.42341 66.8256 113.84423
v 22.540848 67.10128 113.80455
v 22.630728 67.323555 113.620285
v 22.668966 67.43285 113.340805
v 22.645319 67.399895 113.041
v 22.566122 67.233505 112.8012
v 22.452595 66.97828 112.68567
v 22.335157 66.70259 112.72535
v 22.24528 66.48032 112.909615
v 22.207039 66.371025 113.189095
v 22.230686 66.403984 113.4889
v 21.626797 66.92728 113.77799
v 21.709929 67.20484 113.86406
v 21.792282 67.48704 113.79375
v 21.85179 67.69826 113.5859
v 21.872505 67.7819 113.2962
v 21.84888 67.715546 113.00229
v 21.787243 67.51699 112.782906
v 21.704111 67.239426 112.69683
v 21.621758 66.95723 112.76714
v 21.56225 66.74601 112.97499
v 21.541534 66.66238 113.26469
v 21.565159 66.72872 113.5586
v 20.918558 67.04418 113.783585
v 20.92215 67.33379 113.87004
v 20.924961 67.62784 113.80011
v 20.926237 67.847534 113.59253
v 20.925636 67.934006 113.30291
v 20.92332 67.8641 113.00886
v 20.919909 67.656525 112.78918
v 20.916317 67.36692 112.70271
v 20.913506 67.07287 112.772644
v 20.91223 66.85318 112.98023
v 20.91283 66.7667 113.269844
v 20.915148 66.83662 113.563896
v 20.157858 66.95972 113.80064
v 20.128838 67.25186 113.87256
v 20.09982 67.54061 113.78805
v 20.078575 67.748604 113.56976
v 20.0708 67.82011 113.276184
v 20.078575 67.735954 112.98598
v 20.09982 67.5187 112.7769
v 20.128838 67.22656 112.70499
v 20.157858 66.937805 112.78949
v 20.1791 66.72981 113.007774
v 20.186876 66.65832 113.30136
v 20.1791 66.74246 113.59157
v 19.345177 66.91121 113.80169
v 19.33207 67.204506 113.87358
v 19.318962 67.49441 113.789055
v 19.309366 67.70324 113.57075
v 19.305855 67.775055 113.27716
v 19.309366 67.69059 112.98696
v 19.318962 67.472496 112.7779
v 19.33207 67.17921 112.70601
v 19.345177 66.8893 112.79054
v 19.354773 66.680466 113.00885
v 19.358286 66.60866 113.30244
v 19.354773 66.693115 113.592636
v 18.540356 66.8916 113.80488
v 18.534145 67.1858 113.873955
v 18.527967 67.47511 113.78665
v 18.523478 67.682014 113.56635
v 18.521877 67.751076 113.272095
v 18.523596 67.66378 112.98271
v 18.528173 67.44353 112.77576
v 18.534384 67.14933 112.70668
v 18.540562 66.86002 112.79398
v 18.545052 66.653114 113.01428
v 18.546652 66.58406 113.30854
v 18.544933 66.67135 113.59792
v 17.865065 66.79221 113.73403
v 17.895332 67.06877 113.84986
v 17.882946 67.36923 113.81706
v 17.831224 67.6131 113.64443
v 17.754028 67.73502 113.37822
v 17.672039 67.70233 113.08976
v 17.60723 67.52378 112.85634
v 17.576962 67.24722 112.74051
v 17.589348 66.946754 112.7733
v 17.64107 66.702896 112.94594
v 17.718266 66.58097 113.21215
v 17.800255 66.61366 113.50061
v 17.44377 66.90055 114.13468
v 17.463947 67.19686 114.15941
v 17.375307 67.48045 114.080864
v 17.201597 67.67532 113.92009
v 16.989365 67.72926 113.72016
v 16.795477 67.62783 113.53466
v 16.671885 67.398186 113.41328
v 16.651707 67.101875 113.38855
v 16.740347 66.81829 113.467094
v 16.914057 66.62342 113.62787
v 17.12629 66.56947 113.8278
v 17.320177 66.67091 114.0133
v 17.093784 66.878716 114.72564
v 17.066528 67.17786 114.80754
v 16.923862 67.436554 114.809494
v 16.704014 67.58549 114.73098
v 16.465889 67.58475 114.59303
v 16.273294 67.43454 114.43262
v 16.177837 67.17511 114.29272
v 16.205093 66.87598 114.210815
v 16.34776 66.61728 114.20886
v 16.567608 66.468346 114.28738
v 16.805733 66.46908 114.42532
v 16.998327 66.619286 114.58574
v 16.534668 66.79385 115.32269
v 16.486752 67.08989 115.40562
v 16.332493 67.34085 115.3995
v 16.113222 67.479485 115.305984
v 15.887696 67.46866 115.15012
v 15.716343 67.31127 114.97369
v 15.645077 67.049484 114.823944
v 15.692993 66.753456 114.74102
v 15.847253 66.502495 114.74714
v 16.066523 66.36385 114.84065
v 16.29205 66.37468 114.99651
v 16.463402 66.532074 115.17295
v 16.02742 66.677536 115.709785
v 15.930262 66.963524 115.73759
v 15.746416 67.18174 115.68238
v 15.525146 67.27372 115.55895
v 15.325739 67.214806 115.400375
v 15.201629 67.02079 115.24914
v 15.186068 66.74366 115.14577
v 15.283227 66.45767 115.117966
v 15.467073 66.239456 115.17317
v 15.688344 66.147484 115.2966
v 15.88775 66.2064 115.45518
v 16.01186 66.400406 115.606415
v 15.430313 66.48779 116.310905
v 15.3418455 66.77678 116.35168
v 15.164641 66.99458 116.28503
v 14.946181 67.08283 116.12882
v 14.745004 67.01789 115.92491
v 14.615012 66.81716 115.727936
v 14.591038 66.53442 115.590675
v 14.679506 66.24542 115.549904
v 14.85671 66.027626 115.616554
v 15.07517 65.93937 115.772766
v 15.276348 66.00431 115.97667
v 15.40634 66.20505 116.173645
v 14.517944 66.39451 116.65832
usemtl mat_5
s 1
f 585 585 586
f 586 585 587
f 585 585 587
f 587 585 588
f 585 585 588
f 588 585 589
f 585 585 589
f 589 585 590
f 585 585 590
f 590 585 591
f 585 585 591
f 591 585 592
f 585 585 592
f 592 585 593
f 585 585 593
f 593 585 594
f 585 585 594
f 594 585 595
f 585 585 595
f 595 585 596
f 585 585 596
f 596 585 597
f 585 585 597
f 597 585 586
f 586 587 598
f 598 587 599
f 587 588 599
f 599 588 600
f 588 589 600
f 600 589 601
f 589 590 601
f 601 590 602
f 590 591 602
f 602 591 603
f 591 592 603
f 603 592 604
f 592 593 604
f 604 593 605
f 593 594 605
f 605 594 606
f 594 595 606
f 606 595 607
f 595 596 607
f 607 596 608
f 596 597 608
f 608 597 609
f 597 586 609
f 609 586 598
f 598 599 610
f 610 599 611
f 599 600 611
f 611 600 612
f 600 601 612
f 612 601 613
f 601 602 613
f 613 602 614
f 602 603 614
f 614 603 615
f 603 604 615
f 615 604 616
f 604 605 616
f 616 605 617
f 605 606 617
f 617 606 618
f 606 607 618
f 618 607 619
f 607 608 619
f 619 608 620
f 608 609 620
f 620 609 621
f 609 598 621
f 621 598 610
f 610 611 622
f 622 611 623
f 611 612 623
f 623 612 624
f 612 613 624
f 624 613 625
f 613 614 625
f 625 614 626
f 614 615 626
f 626 615 627
f 615 616 627
f 627 616 628
f 616 617 628
f 628 617 629
f 617 618 629
f 629 618 630
f 618 619 630
f 630 619 631
f 619 620 631
f 631 620 632
f 620 621 632
f 632 621 633
f 621 610 633
f 633 610 622
f 622 623 634
f 634 623 635
f 623 624 635
f 635 624 636
f 624 625 636
f 636 625 637
f 625 626 637
f 637 626 638
f 626 627 638
f 638 627 639
f 627 628 639
f 639 628 640
f 628 629 640
f 640 629 641
f 629 630 641
f 641 630 642
f 630 631 642
f 642 631 643
f 631 632 643
f 643 632 644
f 632 633 644
f 644 633 645
f 633 622 645
f 645 622 634
f 634 635 646
f 646 635 647
f 635 636 647
f 647 636 648
f 636 637 648
f 648 637 649
f 637 638 649
f 649 638 650
f 638 639 650
f 650 639 651
f 639 640 651
f 651 640 652
f 640 641 652
f 652 641 653
f 641 642 653
f 653 642 654
f 642 643 654
f 654 643 655
f 643 644 655
f 655 644 656
f 644 645 656
f 656 645 657
f 645 634 657
f 657 634 646
f 646 647 658
f 658 647 659
f 647 648 659
f 659 648 660
f 648 649 660
f 660 649 661
f 649 650 661
f 661 650 662
f 650 651 662
f 662 651 663
f 651 652 663
f 663 652 664
f 652 653 664
f 664 653 665
f 653 654 665
f 665 654 666
f 654 655 666
f 666 655 667
f 655 656 667
f 667 656 668
f 656 657 668
f 668 657 669
f 657 646 669
f 669 646 658
f 658 659 670
f 670 659 671
f 659 660 671
f 671 660 672
f 660 661 672
f 672 661 673
f 661 662 673
f 673 662 674
f 662 663 674
f 674 663 675
f 663 664 675
f 675 664 676
f 664 665 676
f 676 665 677
f 665 666 677
f 677 666 678
f 666 667 678
f 678 667 679
f 667 668 679
f 679 668 680
f 668 669 680
f 680 669 681
f 669 658 681
f 681 658 670
f 670 671 682
f 682 671 683
f 671 672 683
f 683 672 684
f 672 673 684
f 684 673 685
f 673 674 685
f 685 674 686
f 674 675 686
f 686 675 687
f 675 676 687
f 687 676 688
f 676 677 688
f 688 677 689
f 677 678 689
f 689 678 690
f 678 679 690
f 690 679 691
f 679 680 691
f 691 680 692
f 680 681 692
f 692 681 693
f 681 670 693
f 693 670 682
f 682 683 694
f 694 683 695
f 683 684 695
f 695 684 696
f 684 685 696
f 696 685 697
f 685 686 697
f 697 686 698
f 686 687 698
f 698 687 699
f 687 688 699
f 699 688 700
f 688 689 700
f 700 689 701
f 689 690 701
f 701 690 702
f 690 691 702
f 702 691 703
f 691 692 703
f 703 692 704
f 692 693 704
f 704 693 705
f 693 682 705
f 705 682 694
f 694 695 706
f 706 695 707
f 695 696 707
f 707 696 708
f 696 697 708
f 708 697 709
f 697 698 709
f 709 698 710
f 698 699 710
f 710 699 711
f 699 700 711
f 711 700 712
f 700 701 712
f 712 701 713
f 701 702 713
f 713 702 714
f 702 703 714
f 714 703 715
f 703 704 715
f 715 704 716
f 704 705 716
f 716 705 717
f 705 694 717
f 717 694 706
f 706 707 718
f 718 707 719
f 707 708 719
f 719 708 720
f 708 709 720
f 720 709 721
f 709 710 721
f 721 710 722
f 710 711 722
f 722 711 723
f 711 712 723
f 723 712 724
f 712 713 724
f 724 713 725
f 713 714 725
f 725 714 726
f 714 715 726
f 726 715 727
f 715 716 727
f 727 716 728
f 716 717 728
f 728 717 729
f 717 706 729
f 729 706 718
f 718 719 730
f 730 719 731
f 719 720 731
f 731 720 732
f 720 721 732
f 732 721 733
f 721 722 733
f 733 722 734
f 722 723 734
f 734 723 735
f 723 724 735
f 735 724 736
f 724 725 736
f 736 725 737
f 725 726 737
f 737 726 738
f 726 727 738
f 738 727 739
f 727 728 739
f 739 728 740
f 728 729 740
f 740 729 741
f 729 718 741
f 741 718 730
f 730 731 742
f 742 731 743
f 731 732 743
f 743 732 744
f 732 733 744
f 744 733 745
f 733 734 745
f 745 734 746
f 734 735 746
f 746 735 747
f 735 736 747
f 747 736 748
f 736 737 748
f 748 737 749
f 737 738 749
f 749 738 750
f 738 739 750
f 750 739 751
f 739 740 751
f 751 740 752
f 740 741 752
f 752 741 753
f 741 730 753
f 753 730 742
f 742 743 754
f 754 743 755
f 743 744 755
f 755 744 756
f 744 745 756
f 756 745 757
f 745 746 757
f 757 746 758
f 746 747 758
f 758 747 759
f 747 748 759
f 759 748 760
f 748 749 760
f 760 749 761
f 749 750 761
f 761 750 762
f 750 751 762
f 762 751 763
f 751 752 763
f 763 752 764
f 752 753 764
f 764 753 765
f 753 742 765
f 765 742 754
f 754 755 766
f 766 755 767
f 755 756 767
f 767 756 768
f 756 757 768
f 768 757 769
f 757 758 769
f 769 758 770
f 758 759 770
f 770 759 771
f 759 760 771
f 771 760 772
f 760 761 772
f 772 761 773
f 761 762 773
f 773 762 774
f 762 763 774
f 774 763 775
f 763 764 775
f 775 764 776
f 764 765 776
f 776 765 777
f 765 754 777
f 777 754 766
f 766 767 778
f 778 767 779
f 767 768 779
f 779 768 780
f 768 769 780
f 780 769 781
f 769 770 781
f 781 770 782
f 770 771 782
f 782 771 783
f 771 772 783
f 783 772 784
f 772 773 784
f 784 773 785
f 773 774 785
f 785 774 786
f 774 775 786
f 786 775 787
f 775 776 787
f 787 776 788
f 776 777 788
f 788 777 789
f 777 766 789
f 789 766 778
f 778 779 790
f 790 779 791
f 779 780 791
f 791 780 792
f 780 781 792
f 792 781 793
f 781 782 793
f 793 782 794
f 782 783 794
f 794 783 795
f 783 784 795
f 795 784 796
f 784 785 796
f 796 785 797
f 785 786 797
f 797 786 798
f 786 787 798
f 798 787 799
f 787 788 799
f 799 788 800
f 788 789 800
f 800 789 801
f 789 778 801
f 801 778 790
f 790 791 802
f 802 791 803
f 791 792 803
f 803 792 804
f 792 793 804
f 804 793 805
f 793 794 805
f 805 794 806
f 794 795 806
f 806 795 807
f 795 796 807
f 807 796 808
f 796 797 808
f 808 797 809
f 797 798 809
f 809 798 810
f 798 799 810
f 810 799 811
f 799 800 811
f 811 800 812
f 800 801 812
f 812 801 813
f 801 790 813
f 813 790 802
f 802 803 814
f 814 803 815
f 803 804 815
f 815 804 816
f 804 805 816
f 816 805 817
f 805 806 817
f 817 806 818
f 806 807 818
f 818 807 819
f 807 808 819
f 819 808 820
f 808 809 820
f 820 809 821
f 809 810 821
f 821 810 822
f 810 811 822
f 822 811 823
f 811 812 823
f 823 812 824
f 812 813 824
f 824 813 825
f 813 802 825
f 825 802 814
f 814 815 826
f 826 815 827
f 815 816 827
f 827 816 828
f 816 817 828
f 828 817 829
f 817 818 829
f 829 818 830
f 818 819 830
f 830 819 831
f 819 820 831
f 831 820 832
f 820 821 832
f 832 821 833
f 821 822 833
f 833 822 834
f 822 823 834
f 834 823 835
f 823 824 835
f 835 824 836
f 824 825 836
f 836 825 837
f 825 814 837
f 837 814 826
f 826 827 838
f 838 827 839
f 827 828 839
f 839 828 840
f 828 829 840
f 840 829 841
f 829 830 841
f 841 830 842
f 830 831 842
f 842 831 843
f 831 832 843
f 843 832 844
f 832 833 844
f 844 833 845
f 833 834 845
f 845 834 846
f 834 835 846
f 846 835 847
f 835 836 847
f 847 836 848
f 836 837 848
f 848 837 849
f 837 826 849
f 849 826 838
f 838 839 850
f 850 839 851
f 839 840 851
f 851 840 852
f 840 841 852
f 852 841 853
f 841 842 853
f 853 842 854
f 842 843 854
f 854 843 855
f 843 844 855
f 855 844 856
f 844 845 856
f 856 845 857
f 845 846 857
f 857 846 858
f 846 847 858
f 858 847 859
f 847 848 859
f 859 848 860
f 848 849 860
f 860 849 861
f 849 838 861
f 861 838 850
f 850 851 862
f 862 851 863
f 851 852 863
f 863 852 864
f 852 853 864
f 864 853 865
f 853 854 865
f 865 854 866
f 854 855 866
f 866 855 867
f 855 856 867
f 867 856 868
f 856 857 868
f 868 857 869
f 857 858 869
f 869 858 870
f 858 859 870
f 870 859 871
f 859 860 871
f 871 860 872
f 860 861 872
f 872 861 873
f 861 850 873
f 873 850 862
f 862 863 874
f 874 863 875
f 863 864 875
f 875 864 876
f 864 865 876
f 876 865 877
f 865 866 877
f 877 866 878
f 866 867 878
f 878 867 879
f 867 868 879
f 879 868 880
f 868 869 880
f 880 869 881
f 869 870 881
f 881 870 882
f 870 871 882
f 882 871 883
f 871 872 883
f 883 872 884
f 872 873 884
f 884 873 885
f 873 862 885
f 885 862 874
f 874 875 886
f 886 875 887
f 875 876 887
f 887 876 888
f 876 877 888
f 888 877 889
f 877 878 889
f 889 878 890
f 878 879 890
f 890 879 891
f 879 880 891
f 891 880 892
f 880 881 892
f 892 881 893
f 881 882 893
f 893 882 894
f 882 883 894
f 894 883 895
f 883 884 895
f 895 884 896
f 884 885 896
f 896 885 897
f 885 874 897
f 897 874 886
f 886 887 898
f 898 887 899
f 887 888 899
f 899 888 900
f 888 889 900
f 900 889 901
f 889 890 901
f 901 890 902
f 890 891 902
f 902 891 903
f 891 892 903
f 903 892 904
f 892 893 904
f 904 893 905
f 893 894 905
f 905 894 906
f 894 895 906
f 906 895 907
f 895 896 907
f 907 896 908
f 896 897 908
f 908 897 909
f 897 886 909
f 909 886 898
f 898 899 910
f 910 899 911
f 899 900 911
f 911 900 912
f 900 901 912
f 912 901 913
f 901 902 913
f 913 902 914
f 902 903 914
f 914 903 915
f 903 904 915
f 915 904 916
f 904 905 916
f 916 905 917
f 905 906 917
f 917 906 918
f 906 907 918
f 918 907 919
f 907 908 919
f 919 908 920
f 908 909 920
f 920 909 921
f 909 898 921
f 921 898 910
f 910 911 922
f 922 911 923
f 911 912 923
f 923 912 924
f 912 913 924
f 924 913 925
f 913 914 925
f 925 914 926
f 914 915 926
f 926 915 927
f 915 916 927
f 927 916 928
f 916 917 928
f 928 917 929
f 917 918 929
f 929 918 930
f 918 919 930
f 930 919 931
f 919 920 931
f 931 920 932
f 920 921 932
f 932 921 933
f 921 910 933
f 933 910 922
f 922 923 934
f 934 923 935
f 923 924 935
f 935 924 936
f 924 925 936
f 936 925 937
f 925 926 937
f 937 926 938
f 926 927 938
f 938 927 939
f 927 928 939
f 939 928 940
f 928 929 940
f 940 929 941
f 929 930 941
f 941 930 942
f 930 931 942
f 942 931 943
f 931 932 943
f 943 932 944
f 932 933 944
f 944 933 945
f 933 922 945
f 945 922 934
f 934 935 946
f 946 935 947
f 935 936 947
f 947 936 948
f 936 937 948
f 948 937 949
f 937 938 949
f 949 938 950
f 938 939 950
f 950 939 951
f 939 940 951
f 951 940 952
f 940 941 952
f 952 941 953
f 941 942 953
f 953 942 954
f 942 943 954
f 954 943 955
f 943 944 955
f 955 944 956
f 944 945 956
f 956 945 957
f 945 934 957
f 957 934 946
f 946 947 958
f 958 947 959
f 947 948 959
f 959 948 960
f 948 949 960
f 960 949 961
f 949 950 961
f 961 950 962
f 950 951 962
f 962 951 963
f 951 952 963
f 963 952 964
f 952 953 964
f 964 953 965
f 953 954 965
f 965 954 966
f 954 955 966
f 966 955 967
f 955 956 967
f 967 956 968
f 956 957 968
f 968 957 969
f 957 946 969
f 969 946 958
f 958 959 970
f 970 959 971
f 959 960 971
f 971 960 972
f 960 961 972
f 972 961 973
f 961 962 973
f 973 962 974
f 962 963 974
f 974 963 975
f 963 964 975
f 975 964 976
f 964 965 976
f 976 965 977
f 965 966 977
f 977 966 978
f 966 967 978
f 978 967 979
f 967 968 979
f 979 968 980
f 968 969 980
f 980 969 981
f 969 958 981
f 981 958 970
f 970 971 982
f 982 971 983
f 971 972 983
f 983 972 984
f 972 973 984
f 984 973 985
f 973 974 985
f 985 974 986
f 974 975 986
f 986 975 987
f 975 976 987
f 987 976 988
f 976 977 988
f 988 977 989
f 977 978 989
f 989 978 990
f 978 979 990
f 990 979 991
f 979 980 991
f 991 980 992
f 980 981 992
f 992 981 993
f 981 970 993
f 993 970 982
f 982 983 994
f 994 983 995
f 983 984 995
f 995 984 996
f 984 985 996
f 996 985 997
f 985 986 997
f 997 986 998
f 986 987 998
f 998 987 999
f 987 988 999
f 999 988 1000
f 988 989 1000
f 1000 989 1001
f 989 990 1001
f 1001 990 1002
f 990 991 1002
f 1002 991 1003
f 991 992 1003
f 1003 992 1004
f 992 993 1004
f 1004 993 1005
f 993 982 1005
f 1005 982 994
f 994 995 1006
f 1006 995 1007
f 995 996 1007
f 1007 996 1008
f 996 997 1008
f 1008 997 1009
f 997 998 1009
f 1009 998 1010
f 998 999 1010
f 1010 999 1011
f 999 1000 1011
f 1011 1000 1012
f 1000 1001 1012
f 1012 1001 1013
f 1001 1002 1013
f 1013 1002 1014
f 1002 1003 1014
f 1014 1003 1015
f 1003 1004 1015
f 1015 1004 1016
f 1004 1005 1016
f 1016 1005 1017
f 1005 994 1017
f 1017 994 1006
f 1006 1007 1018
f 1018 1007 1019
f 1007 1008 1019
f 1019 1008 1020
f 1008 1009 1020
f 1020 1009 1021
f 1009 1010 1021
f 1021 1010 1022
f 1010 1011 1022
f 1022 1011 1023
f 1011 1012 1023
f 1023 1012 1024
f 1012 1013 1024
f 1024 1013 1025
f 1013 1014 1025
f 1025 1014 1026
f 1014 1015 1026
f 1026 1015 1027
f 1015 1016 1027
f 1027 1016 1028
f 1016 1017 1028
f 1028 1017 1029
f 1017 1006 1029
f 1029 1006 1018
f 1018 1019 1030
f 1030 1019 1031
f 1019 1020 1031
f 1031 1020 1032
f 1020 1021 1032
f 1032 1021 1033
f 1021 1022 1033
f 1033 1022 1034
f 1022 1023 1034
f 1034 1023 1035
f 1023 1024 1035
f 1035 1024 1036
f 1024 1025 1036
f 1036 1025 1037
f 1025 1026 1037
f 1037 1026 1038
f 1026 1027 1038
f 1038 1027 1039
f 1027 1028 1039
f 1039 1028 1040
f 1028 1029 1040
f 1040 1029 1041
f 1029 1018 1041
f 1041 1018 1030
f 1030 1031 1042
f 1042 1031 1043
f 1031 1032 1043
f 1043 1032 1044
f 1032 1033 1044
f 1044 1033 1045
f 1033 1034 1045
f 1045 1034 1046
f 1034 1035 1046
f 1046 1035 1047
f 1035 1036 1047
f 1047 1036 1048
f 1036 1037 1048
f 1048 1037 1049
f 1037 1038 1049
f 1049 1038 1050
f 1038 1039 1050
f 1050 1039 1051
f 1039 1040 1051
f 1051 1040 1052
f 1040 1041 1052
f 1052 1041 1053
f 1041 1030 1053
f 1053 1030 1042
f 1042 1043 1054
f 1054 1043 1055
f 1043 1044 1055
f 1055 1044 1056
f 1044 1045 1056
f 1056 1045 1057
f 1045 1046 1057
f 1057 1046 1058
f 1046 1047 1058
f 1058 1047 1059
f 1047 1048 1059
f 1059 1048 1060
f 1048 1049 1060
f 1060 1049 1061
f 1049 1050 1061
f 1061 1050 1062
f 1050 1051 1062
f 1062 1051 1063
f 1051 1052 1063
f 1063 1052 1064
f 1052 1053 1064
f 1064 1053 1065
f 1053 1042 1065
f 1065 1042 1054
f 1054 1055 1066
f 1066 1055 1067
f 1055 1056 1067
f 1067 1056 1068
f 1056 1057 1068
f 1068 1057 1069
f 1057 1058 1069
f 1069 1058 1070
f 1058 1059 1070
f 1070 1059 1071
f 1059 1060 1071
f 1071 1060 1072
f 1060 1061 1072
f 1072 1061 1073
f 1061 1062 1073
f 1073 1062 1074
f 1062 1063 1074
f 1074 1063 1075
f 1063 1064 1075
f 1075 1064 1076
f 1064 1065 1076
f 1076 1065 1077
f 1065 1054 1077
f 1077 1054 1066
f 1066 1067 1078
f 1078 1067 1079
f 1067 1068 1079
f 1079 1068 1080
f 1068 1069 1080
f 1080 1069 1081
f 1069 1070 1081
f 1081 1070 1082
f 1070 1071 1082
f 1082 1071 1083
f 1071 1072 1083
f 1083 1072 1084
f 1072 1073 1084
f 1084 1073 1085
f 1073 1074 1085
f 1085 1074 1086
f 1074 1075 1086
f 1086 1075 1087
f 1075 1076 1087
f 1087 1076 1088
f 1076 1077 1088
f 1088 1077 1089
f 1077 1066 1089
f 1089 1066 1078
f 1078 1079 1090
f 1090 1079 1091
f 1079 1080 1091
f 1091 1080 1092
f 1080 1081 1092
f 1092 1081 1093
f 1081 1082 1093
f 1093 1082 1094
f 1082 1083 1094
f 1094 1083 1095
f 1083 1084 1095
f 1095 1084 1096
f 1084 1085 1096
f 1096 1085 1097
f 1085 1086 1097
f 1097 1086 1098
f 1086 1087 1098
f 1098 1087 1099
f 1087 1088 1099
f 1099 1088 1100
f 1088 1089 1100
f 1100 1089 1101
f 1089 1078 1101
f 1101 1078 1090
f 1090 1091 1102
f 1102 1091 1103
f 1091 1092 1103
f 1103 1092 1104
f 1092 1093 1104
f 1104 1093 1105
f 1093 1094 1105
f 1105 1094 1106
f 1094 1095 1106
f 1106 1095 1107
f 1095 1096 1107
f 1107 1096 1108
f 1096 1097 1108
f 1108 1097 1109
f 1097 1098 1109
f 1109 1098 1110
f 1098 1099 1110
f 1110 1099 1111
f 1099 1100 1111
f 1111 1100 1112
f 1100 1101 1112
f 1112 1101 1113
f 1101 1090 1113
f 1113 1090 1102
f 1102 1103 1114
f 1114 1103 1115
f 1103 1104 1115
f 1115 1104 1116
f 1104 1105 1116
f 1116 1105 1117
f 1105 1106 1117
f 1117 1106 1118
f 1106 1107 1118
f 1118 1107 1119
f 1107 1108 1119
f 1119 1108 1120
f 1108 1109 1120
f 1120 1109 1121
f 1109 1110 1121
f 1121 1110 1122
f 1110 1111 1122
f 1122 1111 1123
f 1111 1112 1123
f 1123 1112 1124
f 1112 1113 1124
f 1124 1113 1125
f 1113 1102 1125
f 1125 1102 1114
f 1114 1115 1126
f 1126 1115 1127
f 1115 1116 1127
f 1127 1116 1128
f 1116 1117 1128
f 1128 1117 1129
f 1117 1118 1129
f 1129 1118 1130
f 1118 1119 1130
f 1130 1119 1131
f 1119 1120 1131
f 1131 1120 1132
f 1120 1121 1132
f 1132 1121 1133
f 1121 1122 1133
f 1133 1122 1134
f 1122 1123 1134
f 1134 1123 1135
f 1123 1124 1135
f 1135 1124 1136
f 1124 1125 1136
f 1136 1125 1137
f 1125 1114 1137
f 1137 1114 1126
f 1126 1127 1138
f 1138 1127 1139
f 1127 1128 1139
f 1139 1128 1140
f 1128 1129 1140
f 1140 1129 1141
f 1129 1130 1141
f 1141 1130 1142
f 1130 1131 1142
f 1142 1131 1143
f 1131 1132 1143
f 1143 1132 1144
f 1132 1133 1144
f 1144 1133 1145
f 1133 1134 1145
f 1145 1134 1146
f 1134 1135 1146
f 1146 1135 1147
f 1135 1136 1147
f 1147 1136 1148
f 1136 1137 1148
f 1148 1137 1149
f 1137 1126 1149
f 1149 1126 1138
f 1138 1139 1150
f 1150 1139 1151
f 1139 1140 1151
f 1151 1140 1152
f 1140 1141 1152
f 1152 1141 1153
f 1141 1142 1153
f 1153 1142 1154
f 1142 1143 1154
f 1154 1143 1155
f 1143 1144 1155
f 1155 1144 1156
f 1144 1145 1156
f 1156 1145 1157
f 1145 1146 1157
f 1157 1146 1158
f 1146 1147 1158
f 1158 1147 1159
f 1147 1148 1159
f 1159 1148 1160
f 1148 1149 1160
f 1160 1149 1161
f 1149 1138 1161
f 1161 1138 1150
f 1150 1151 1162
f 1162 1151 1163
f 1151 1152 1163
f 1163 1152 1164
f 1152 1153 1164
f 1164 1153 1165
f 1153 1154 1165
f 1165 1154 1166
f 1154 1155 1166
f 1166 1155 1167
f 1155 1156 1167
f 1167 1156 1168
f 1156 1157 1168
f 1168 1157 1169
f 1157 1158 1169
f 1169 1158 1170
f 1158 1159 1170
f 1170 1159 1171
f 1159 1160 1171
f 1171 1160 1172
f 1160 1161 1172
f 1172 1161 1173
f 1161 1150 1173
f 1173 1150 1162
f 1162 1163 1174
f 1174 1163 1175
f 1163 1164 1175
f 1175 1164 1176
f 1164 1165 1176
f 1176 1165 1177
f 1165 1166 1177
f 1177 1166 1178
f 1166 1167 1178
f 1178 1167 1179
f 1167 1168 1179
f 1179 1168 1180
f 1168 1169 1180
f 1180 1169 1181
f 1169 1170 1181
f 1181 1170 1182
f 1170 1171 1182
f 1182 1171 1183
f 1171 1172 1183
f 1183 1172 1184
f 1172 1173 1184
f 1184 1173 1185
f 1173 1162 1185
f 1185 1162 1174
f 1174 1175 1186
f 1186 1175 1187
f 1175 1176 1187
f 1187 1176 1188
f 1176 1177 1188
f 1188 1177 1189
f 1177 1178 1189
f 1189 1178 1190
f 1178 1179 1190
f 1190 1179 1191
f 1179 1180 1191
f 1191 1180 1192
f 1180 1181 1192
f 1192 1181 1193
f 1181 1182 1193
f 1193 1182 1194
f 1182 1183 1194
f 1194 1183 1195
f 1183 1184 1195
f 1195 1184 1196
f 1184 1185 1196
f 1196 1185 1197
f 1185 1174 1197
f 1197 1174 1186
f 1186 1187 1198
f 1198 1187 1199
f 1187 1188 1199
f 1199 1188 1200
f 1188 1189 1200
f 1200 1189 1201
f 1189 1190 1201
f 1201 1190 1202
f 1190 1191 1202
f 1202 1191 1203
f 1191 1192 1203
f 1203 1192 1204
f 1192 1193 1204
f 1204 1193 1205
f 1193 1194 1205
f 1205 1194 1206
f 1194 1195 1206
f 1206 1195 1207
f 1195 1196 1207
f 1207 1196 1208
f 1196 1197 1208
f 1208 1197 1209
f 1197 1186 1209
f 1209 1186 1198
f 1198 1199 1210
f 1210 1199 1211
f 1199 1200 1211
f 1211 1200 1212
f 1200 1201 1212
f 1212 1201 1213
f 1201 1202 1213
f 1213 1202 1214
f 1202 1203 1214
f 1214 1203 1215
f 1203 1204 1215
f 1215 1204 1216
f 1204 1205 1216
f 1216 1205 1217
f 1205 1206 1217
f 1217 1206 1218
f 1206 1207 1218
f 1218 1207 1219
f 1207 1208 1219
f 1219 1208 1220
f 1208 1209 1220
f 1220 1209 1221
f 1209 1198 1221
f 1221 1198 1210
f 1210 1211 1222
f 1222 1211 1223
f 1211 1212 1223
f 1223 1212 1224
f 1212 1213 1224
f 1224 1213 1225
f 1213 1214 1225
f 1225 1214 1226
f 1214 1215 1226
f 1226 1215 1227
f 1215 1216 1227
f 1227 1216 1228
f 1216 1217 1228
f 1228 1217 1229
f 1217 1218 1229
f 1229 1218 1230
f 1218 1219 1230
f 1230 1219 1231
f 1219 1220 1231
f 1231 1220 1232
f 1220 1221 1232
f 1232 1221 1233
f 1221 1210 1233
f 1233 1210 1222
f 1222 1223 1234
f 1234 1223 1235
f 1223 1224 1235
f 1235 1224 1236
f 1224 1225 1236
f 1236 1225 1237
f 1225 1226 1237
f 1237 1226 1238
f 1226 1227 1238
f 1238 1227 1239
f 1227 1228 1239
f 1239 1228 1240
f 1228 1229 1240
f 1240 1229 1241
f 1229 1230 1241
f 1241 1230 1242
f 1230 1231 1242
f 1242 1231 1243
f 1231 1232 1243
f 1243 1232 1244
f 1232 1233 1244
f 1244 1233 1245
f 1233 1222 1245
f 1245 1222 1234
f 1234 1235 1246
f 1246 1235 1247
f 1235 1236 1247
f 1247 1236 1248
f 1236 1237 1248
f 1248 1237 1249
f 1237 1238 1249
f 1249 1238 1250
f 1238 1239 1250
f 1250 1239 1251
f 1239 1240 1251
f 1251 1240 1252
f 1240 1241 1252
f 1252 1241 1253
f 1241 1242 1253
f 1253 1242 1254
f 1242 1243 1254
f 1254 1243 1255
f 1243 1244 1255
f 1255 1244 1256
f 1244 1245 1256
f 1256 1245 1257
f 1245 1234 1257
f 1257 1234 1246
f 1246 1247 1258
f 1258 1247 1259
f 1247 1248 1259
f 1259 1248 1260
f 1248 1249 1260
f 1260 1249 1261
f 1249 1250 1261
f 1261 1250 1262
f 1250 1251 1262
f 1262 1251 1263
f 1251 1252 1263
f 1263 1252 1264
f 1252 1253 1264
f 1264 1253 1265
f 1253 1254 1265
f 1265 1254 1266
f 1254 1255 1266
f 1266 1255 1267
f 1255 1256 1267
f 1267 1256 1268
f 1256 1257 1268
f 1268 1257 1269
f 1257 1246 1269
f 1269 1246 1258
f 1258 1259 1270
f 1270 1259 1271
f 1259 1260 1271
f 1271 1260 1272
f 1260 1261 1272
f 1272 1261 1273
f 1261 1262 1273
f 1273 1262 1274
f 1262 1263 1274
f 1274 1263 1275
f 1263 1264 1275
f 1275 1264 1276
f 1264 1265 1276
f 1276 1265 1277
f 1265 1266 1277
f 1277 1266 1278
f 1266 1267 1278
f 1278 1267 1279
f 1267 1268 1279
f 1279 1268 1280
f 1268 1269 1280
f 1280 1269 1281
f 1269 1258 1281
f 1281 1258 1270
f 1270 1271 1282
f 1282 1271 1283
f 1271 1272 1283
f 1283 1272 1284
f 1272 1273 1284
f 1284 1273 1285
f 1273 1274 1285
f 1285 1274 1286
f 1274 1275 1286
f 1286 1275 1287
f 1275 1276 1287
f 1287 1276 1288
f 1276 1277 1288
f 1288 1277 1289
f 1277 1278 1289
f 1289 1278 1290
f 1278 1279 1290
f 1290 1279 1291
f 1279 1280 1291
f 1291 1280 1292
f 1280 1281 1292
f 1292 1281 1293
f 1281 1270 1293
f 1293 1270 1282
f 1282 1283 1294
f 1294 1283 1295
f 1283 1284 1295
f 1295 1284 1296
f 1284 1285 1296
f 1296 1285 1297
f 1285 1286 1297
f 1297 1286 1298
f 1286 1287 1298
f 1298 1287 1299
f 1287 1288 1299
f 1299 1288 1300
f 1288 1289 1300
f 1300 1289 1301
f 1289 1290 1301
f 1301 1290 1302
f 1290 1291 1302
f 1302 1291 1303
f 1291 1292 1303
f 1303 1292 1304
f 1292 1293 1304
f 1304 1293 1305
f 1293 1282 1305
f 1305 1282 1294
f 1294 1295 1306
f 1306 1295 1307
f 1295 1296 1307
f 1307 1296 1308
f 1296 1297 1308
f 1308 1297 1309
f 1297 1298 1309
f 1309 1298 1310
f 1298 1299 1310
f 1310 1299 1311
f 1299 1300 1311
f 1311 1300 1312
f 1300 1301 1312
f 1312 1301 1313
f 1301 1302 1313
f 1313 1302 1314
f 1302 1303 1314
f 1314 1303 1315
f 1303 1304 1315
f 1315 1304 1316
f 1304 1305 1316
f 1316 1305 1317
f 1305 1294 1317
f 1317 1294 1306
f 1306 1307 1318
f 1318 1307 1319
f 1307 1308 1319
f 1319 1308 1320
f 1308 1309 1320
f 1320 1309 1321
f 1309 1310 1321
f 1321 1310 1322
f 1310 1311 1322
f 1322 1311 1323
f 1311 1312 1323
f 1323 1312 1324
f 1312 1313 1324
f 1324 1313 1325
f 1313 1314 1325
f 1325 1314 1326
f 1314 1315 1326
f 1326 1315 1327
f 1315 1316 1327
f 1327 1316 1328
f 1316 1317 1328
f 1328 1317 1329
f 1317 1306 1329
f 1329 1306 1318
f 1318 1319 1330
f 1330 1319 1331
f 1319 1320 1331
f 1331 1320 1332
f 1320 1321 1332
f 1332 1321 1333
f 1321 1322 1333
f 1333 1322 1334
f 1322 1323 1334
f 1334 1323 1335
f 1323 1324 1335
f 1335 1324 1336
f 1324 1325 1336
f 1336 1325 1337
f 1325 1326 1337
f 1337 1326 1338
f 1326 1327 1338
f 1338 1327 1339
f 1327 1328 1339
f 1339 1328 1340
f 1328 1329 1340
f 1340 1329 1341
f 1329 1318 1341
f 1341 1318 1330
f 1330 1331 1342
f 1342 1331 1343
f 1331 1332 1343
f 1343 1332 1344
f 1332 1333 1344
f 1344 1333 1345
f 1333 1334 1345
f 1345 1334 1346
f 1334 1335 1346
f 1346 1335 1347
f 1335 1336 1347
f 1347 1336 1348
f 1336 1337 1348
f 1348 1337 1349
f 1337 1338 1349
f 1349 1338 1350
f 1338 1339 1350
f 1350 1339 1351
f 1339 1340 1351
f 1351 1340 1352
f 1340 1341 1352
f 1352 1341 1353
f 1341 1330 1353
f 1353 1330 1342
f 1342 1343 1354
f 1354 1343 1355
f 1343 1344 1355
f 1355 1344 1356
f 1344 1345 1356
f 1356 1345 1357
f 1345 1346 1357
f 1357 1346 1358
f 1346 1347 1358
f 1358 1347 1359
f 1347 1348 1359
f 1359 1348 1360
f 1348 1349 1360
f 1360 1349 1361
f 1349 1350 1361
f 1361 1350 1362
f 1350 1351 1362
f 1362 1351 1363
f 1351 1352 1363
f 1363 1352 1364
f 1352 1353 1364
f 1364 1353 1365
f 1353 1342 1365
f 1365 1342 1354
f 1354 1355 1366
f 1366 1355 1367
f 1355 1356 1367
f 1367 1356 1368
f 1356 1357 1368
f 1368 1357 1369
f 1357 1358 1369
f 1369 1358 1370
f 1358 1359 1370
f 1370 1359 1371
f 1359 1360 1371
f 1371 1360 1372
f 1360 1361 1372
f 1372 1361 1373
f 1361 1362 1373
f 1373 1362 1374
f 1362 1363 1374
f 1374 1363 1375
f 1363 1364 1375
f 1375 1364 1376
f 1364 1365 1376
f 1376 1365 1377
f 1365 1354 1377
f 1377 1354 1366
f 1366 1367 1378
f 1378 1367 1379
f 1367 1368 1379
f 1379 1368 1380
f 1368 1369 1380
f 1380 1369 1381
f 1369 1370 1381
f 1381 1370 1382
f 1370 1371 1382
f 1382 1371 1383
f 1371 1372 1383
f 1383 1372 1384
f 1372 1373 1384
f 1384 1373 1385
f 1373 1374 1385
f 1385 1374 1386
f 1374 1375 1386
f 1386 1375 1387
f 1375 1376 1387
f 1387 1376 1388
f 1376 1377 1388
f 1388 1377 1389
f 1377 1366 1389
f 1389 1366 1378
f 1378 1379 1390
f 1390 1379 1391
f 1379 1380 1391
f 1391 1380 1392
f 1380 1381 1392
f 1392 1381 1393
f 1381 1382 1393
f 1393 1382 1394
f 1382 1383 1394
f 1394 1383 1395
f 1383 1384 1395
f 1395 1384 1396
f 1384 1385 1396
f 1396 1385 1397
f 1385 1386 1397
f 1397 1386 1398
f 1386 1387 1398
f 1398 1387 1399
f 1387 1388 1399
f 1399 1388 1400
f 1388 1389 1400
f 1400 1389 1401
f 1389 1378 1401
f 1401 1378 1390
f 1390 1391 1402
f 1402 1391 1403
f 1391 1392 1403
f 1403 1392 1404
f 1392 1393 1404
f 1404 1393 1405
f 1393 1394 1405
f 1405 1394 1406
f 1394 1395 1406
f 1406 1395 1407
f 1395 1396 1407
f 1407 1396 1408
f 1396 1397 1408
f 1408 1397 1409
f 1397 1398 1409
f 1409 1398 1410
f 1398 1399 1410
f 1410 1399 1411
f 1399 1400 1411
f 1411 1400 1412
f 1400 1401 1412
f 1412 1401 1413
f 1401 1390 1413
f 1413 1390 1402
f 1402 1403 1414
f 1414 1403 1415
f 1403 1404 1415
f 1415 1404 1416
f 1404 1405 1416
f 1416 1405 1417
f 1405 1406 1417
f 1417 1406 1418
f 1406 1407 1418
f 1418 1407 1419
f 1407 1408 1419
f 1419 1408 1420
f 1408 1409 1420
f 1420 1409 1421
f 1409 1410 1421
f 1421 1410 1422
f 1410 1411 1422
f 1422 1411 1423
f 1411 1412 1423
f 1423 1412 1424
f 1412 1413 1424
f 1424 1413 1425
f 1413 1402 1425
f 1425 1402 1414
f 1414 1415 1426
f 1426 1415 1427
f 1415 1416 1427
f 1427 1416 1428
f 1416 1417 1428
f 1428 1417 1429
f 1417 1418 1429
f 1429 1418 1430
f 1418 1419 1430
f 1430 1419 1431
f 1419 1420 1431
f 1431 1420 1432
f 1420 1421 1432
f 1432 1421 1433
f 1421 1422 1433
f 1433 1422 1434
f 1422 1423 1434
f 1434 1423 1435
f 1423 1424 1435
f 1435 1424 1436
f 1424 1425 1436
f 1436 1425 1437
f 1425 1414 1437
f 1437 1414 1426
f 1426 1427 1438
f 1438 1427 1439
f 1427 1428 1439
f 1439 1428 1440
f 1428 1429 1440
f 1440 1429 1441
f 1429 1430 1441
f 1441 1430 1442
f 1430 1431 1442
f 1442 1431 1443
f 1431 1432 1443
f 1443 1432 1444
f 1432 1433 1444
f 1444 1433 1445
f 1433 1434 1445
f 1445 1434 1446
f 1434 1435 1446
f 1446 1435 1447
f 1435 1436 1447
f 1447 1436 1448
f 1436 1437 1448
f 1448 1437 1449
f 1437 1426 1449
f 1449 1426 1438
f 1438 1439 1450
f 1450 1439 1451
f 1439 1440 1451
f 1451 1440 1452
f 1440 1441 1452
f 1452 1441 1453
f 1441 1442 1453
f 1453 1442 1454
f 1442 1443 1454
f 1454 1443 1455
f 1443 1444 1455
f 1455 1444 1456
f 1444 1445 1456
f 1456 1445 1457
f 1445 1446 1457
f 1457 1446 1458
f 1446 1447 1458
f 1458 1447 1459
f 1447 1448 1459
f 1459 1448 1460
f 1448 1449 1460
f 1460 1449 1461
f 1449 1438 1461
f 1461 1438 1450
f 1450 1451 1462
f 1462 1451 1463
f 1451 1452 1463
f 1463 1452 1464
f 1452 1453 1464
f 1464 1453 1465
f 1453 1454 1465
f 1465 1454 1466
f 1454 1455 1466
f 1466 1455 1467
f 1455 1456 1467
f 1467 1456 1468
f 1456 1457 1468
f 1468 1457 1469
f 1457 1458 1469
f 1469 1458 1470
f 1458 1459 1470
f 1470 1459 1471
f 1459 1460 1471
f 1471 1460 1472
f 1460 1461 1472
f 1472 1461 1473
f 1461 1450 1473
f 1473 1450 1462
f 1462 1463 1474
f 1474 1463 1475
f 1463 1464 1475
f 1475 1464 1476
f 1464 1465 1476
f 1476 1465 1477
f 1465 1466 1477
f 1477 1466 1478
f 1466 1467 1478
f 1478 1467 1479
f 1467 1468 1479
f 1479 1468 1480
f 1468 1469 1480
f 1480 1469 1481
f 1469 1470 1481
f 1481 1470 1482
f 1470 1471 1482
f 1482 1471 1483
f 1471 1472 1483
f 1483 1472 1484
f 1472 1473 1484
f 1484 1473 1485
f 1473 1462 1485
f 1485 1462 1474
f 1474 1475 1486
f 1486 1475 1487
f 1475 1476 1487
f 1487 1476 1488
f 1476 1477 1488
f 1488 1477 1489
f 1477 1478 1489
f 1489 1478 1490
f 1478 1479 1490
f 1490 1479 1491
f 1479 1480 1491
f 1491 1480 1492
f 1480 1481 1492
f 1492 1481 1493
f 1481 1482 1493
f 1493 1482 1494
f 1482 1483 1494
f 1494 1483 1495
f 1483 1484 1495
f 1495 1484 1496
f 1484 1485 1496
f 1496 1485 1497
f 1485 1474 1497
f 1497 1474 1486
f 1486 1487 1498
f 1498 1487 1499
f 1487 1488 1499
f 1499 1488 1500
f 1488 1489 1500
f 1500 1489 1501
f 1489 1490 1501
f 1501 1490 1502
f 1490 1491 1502
f 1502 1491 1503
f 1491 1492 1503
f 1503 1492 1504
f 1492 1493 1504
f 1504 1493 1505
f 1493 1494 1505
f 1505 1494 1506
f 1494 1495 1506
f 1506 1495 1507
f 1495 1496 1507
f 1507 1496 1508
f 1496 1497 1508
f 1508 1497 1509
f 1497 1486 1509
f 1509 1486 1498
f 1498 1499 1510
f 1510 1499 1511
f 1499 1500 1511
f 1511 1500 1512
f 1500 1501 1512
f 1512 1501 1513
f 1501 1502 1513
f 1513 1502 1514
f 1502 1503 1514
f 1514 1503 1515
f 1503 1504 1515
f 1515 1504 1516
f 1504 1505 1516
f 1516 1505 1517
f 1505 1506 1517
f 1517 1506 1518
f 1506 1507 1518
f 1518 1507 1519
f 1507 1508 1519
f 1519 1508 1520
f 1508 1509 1520
f 1520 1509 1521
f 1509 1498 1521
f 1521 1498 1510
f 1510 1511 1522
f 1522 1511 1523
f 1511 1512 1523
f 1523 1512 1524
f 1512 1513 1524
f 1524 1513 1525
f 1513 1514 1525
f 1525 1514 1526
f 1514 1515 1526
f 1526 1515 1527
f 1515 1516 1527
f 1527 1516 1528
f 1516 1517 1528
f 1528 1517 1529
f 1517 1518 1529
f 1529 1518 1530
f 1518 1519 1530
f 1530 1519 1531
f 1519 1520 1531
f 1531 1520 1532
f 1520 1521 1532
f 1532 1521 1533
f 1521 1510 1533
f 1533 1510 1522
f 1522 1523 1534
f 1534 1523 1535
f 1523 1524 1535
f 1535 1524 1536
f 1524 1525 1536
f 1536 1525 1537
f 1525 1526 1537
f 1537 1526 1538
f 1526 1527 1538
f 1538 1527 1539
f 1527 1528 1539
f 1539 1528 1540
f 1528 1529 1540
f 1540 1529 1541
f 1529 1530 1541
f 1541 1530 1542
f 1530 1531 1542
f 1542 1531 1543
f 1531 1532 1543
f 1543 1532 1544
f 1532 1533 1544
f 1544 1533 1545
f 1533 1522 1545
f 1545 1522 1534
f 1534 1535 1546
f 1546 1535 1547
f 1535 1536 1547
f 1547 1536 1548
f 1536 1537 1548
f 1548 1537 1549
f 1537 1538 1549
f 1549 1538 1550
f 1538 1539 1550
f 1550 1539 1551
f 1539 1540 1551
f 1551 1540 1552
f 1540 1541 1552
f 1552 1541 1553
f 1541 1542 1553
f 1553 1542 1554
f 1542 1543 1554
f 1554 1543 1555
f 1543 1544 1555
f 1555 1544 1556
f 1544 1545 1556
f 1556 1545 1557
f 1545 1534 1557
f 1557 1534 1546
f 1546 1547 1558
f 1558 1547 1559
f 1547 1548 1559
f 1559 1548 1560
f 1548 1549 1560
f 1560 1549 1561
f 1549 1550 1561
f 1561 1550 1562
f 1550 1551 1562
f 1562 1551 1563
f 1551 1552 1563
f 1563 1552 1564
f 1552 1553 1564
f 1564 1553 1565
f 1553 1554 1565
f 1565 1554 1566
f 1554 1555 1566
f 1566 1555 1567
f 1555 1556 1567
f 1567 1556 1568
f 1556 1557 1568
f 1568 1557 1569
f 1557 1546 1569
f 1569 1546 1558
f 1558 1559 1570
f 1570 1559 1571
f 1559 1560 1571
f 1571 1560 1572
f 1560 1561 1572
f 1572 1561 1573
f 1561 1562 1573
f 1573 1562 1574
f 1562 1563 1574
f 1574 1563 1575
f 1563 1564 1575
f 1575 1564 1576
f 1564 1565 1576
f 1576 1565 1577
f 1565 1566 1577
f 1577 1566 1578
f 1566 1567 1578
f 1578 1567 1579
f 1567 1568 1579
f 1579 1568 1580
f 1568 1569 1580
f 1580 1569 1581
f 1569 1558 1581
f 1581 1558 1570
f 1570 1571 1582
f 1582 1571 1583
f 1571 1572 1583
f 1583 1572 1584
f 1572 1573 1584
f 1584 1573 1585
f 1573 1574 1585
f 1585 1574 1586
f 1574 1575 1586
f 1586 1575 1587
f 1575 1576 1587
f 1587 1576 1588
f 1576 1577 1588
f 1588 1577 1589
f 1577 1578 1589
f 1589 1578 1590
f 1578 1579 1590
f 1590 1579 1591
f 1579 1580 1591
f 1591 1580 1592
f 1580 1581 1592
f 1592 1581 1593
f 1581 1570 1593
f 1593 1570 1582
f 1582 1583 1594
f 1594 1583 1595
f 1583 1584 1595
f 1595 1584 1596
f 1584 1585 1596
f 1596 1585 1597
f 1585 1586 1597
f 1597 1586 1598
f 1586 1587 1598
f 1598 1587 1599
f 1587 1588 1599
f 1599 1588 1600
f 1588 1589 1600
f 1600 1589 1601
f 1589 1590 1601
f 1601 1590 1602
f 1590 1591 1602
f 1602 1591 1603
f 1591 1592 1603
f 1603 1592 1604
f 1592 1593 1604
f 1604 1593 1605
f 1593 1582 1605
f 1605 1582 1594
f 1594 1595 1606
f 1606 1595 1607
f 1595 1596 1607
f 1607 1596 1608
f 1596 1597 1608
f 1608 1597 1609
f 1597 1598 1609
f 1609 1598 1610
f 1598 1599 1610
f 1610 1599 1611
f 1599 1600 1611
f 1611 1600 1612
f 1600 1601 1612
f 1612 1601 1613
f 1601 1602 1613
f 1613 1602 1614
f 1602 1603 1614
f 1614 1603 1615
f 1603 1604 1615
f 1615 1604 1616
f 1604 1605 1616
f 1616 1605 1617
f 1605 1594 1617
f 1617 1594 1606
f 1606 1607 1618
f 1618 1607 1619
f 1607 1608 1619
f 1619 1608 1620
f 1608 1609 1620
f 1620 1609 1621
f 1609 1610 1621
f 1621 1610 1622
f 1610 1611 1622
f 1622 1611 1623
f 1611 1612 1623
f 1623 1612 1624
f 1612 1613 1624
f 1624 1613 1625
f 1613 1614 1625
f 1625 1614 1626
f 1614 1615 1626
f 1626 1615 1627
f 1615 1616 1627
f 1627 1616 1628
f 1616 1617 1628
f 1628 1617 1629
f 1617 1606 1629
f 1629 1606 1618
f 1618 1619 1630
f 1630 1619 1631
f 1619 1620 1631
f 1631 1620 1632
f 1620 1621 1632
f 1632 1621 1633
f 1621 1622 1633
f 1633 1622 1634
f 1622 1623 1634
f 1634 1623 1635
f 1623 1624 1635
f 1635 1624 1636
f 1624 1625 1636
f 1636 1625 1637
f 1625 1626 1637
f 1637 1626 1638
f 1626 1627 1638
f 1638 1627 1639
f 1627 1628 1639
f 1639 1628 1640
f 1628 1629 1640
f 1640 1629 1641
f 1629 1618 1641
f 1641 1618 1630
f 1630 1631 1642
f 1642 1631 1643
f 1631 1632 1643
f 1643 1632 1644
f 1632 1633 1644
f 1644 1633 1645
f 1633 1634 1645
f 1645 1634 1646
f 1634 1635 1646
f 1646 1635 1647
f 1635 1636 1647
f 1647 1636 1648
f 1636 1637 1648
f 1648 1637 1649
f 1637 1638 1649
f 1649 1638 1650
f 1638 1639 1650
f 1650 1639 1651
f 1639 1640 1651
f 1651 1640 1652
f 1640 1641 1652
f 1652 1641 1653
f 1641 1630 1653
f 1653 1630 1642
f 1642 1643 1654
f 1654 1643 1655
f 1643 1644 1655
f 1655 1644 1656
f 1644 1645 1656
f 1656 1645 1657
f 1645 1646 1657
f 1657 1646 1658
f 1646 1647 1658
f 1658 1647 1659
f 1647 1648 1659
f 1659 1648 1660
f 1648 1649 1660
f 1660 1649 1661
f 1649 1650 1661
f 1661 1650 1662
f 1650 1651 1662
f 1662 1651 1663
f 1651 1652 1663
f 1663 1652 1664
f 1652 1653 1664
f 1664 1653 1665
f 1653 1642 1665
f 1665 1642 1654
f 1654 1655 1666
f 1666 1655 1667
f 1655 1656 1667
f 1667 1656 1668
f 1656 1657 1668
f 1668 1657 1669
f 1657 1658 1669
f 1669 1658 1670
f 1658 1659 1670
f 1670 1659 1671
f 1659 1660 1671
f 1671 1660 1672
f 1660 1661 1672
f 1672 1661 1673
f 1661 1662 1673
f 1673 1662 1674
f 1662 1663 1674
f 1674 1663 1675
f 1663 1664 1675
f 1675 1664 1676
f 1664 1665 1676
f 1676 1665 1677
f 1665 1654 1677
f 1677 1654 1666
f 1666 1667 1678
f 1678 1667 1679
f 1667 1668 1679
f 1679 1668 1680
f 1668 1669 1680
f 1680 1669 1681
f 1669 1670 1681
f 1681 1670 1682
f 1670 1671 1682
f 1682 1671 1683
f 1671 1672 1683
f 1683 1672 1684
f 1672 1673 1684
f 1684 1673 1685
f 1673 1674 1685
f 1685 1674 1686
f 1674 1675 1686
f 1686 1675 1687
f 1675 1676 1687
f 1687 1676 1688
f 1676 1677 1688
f 1688 1677 1689
f 1677 1666 1689
f 1689 1666 1678
f 1678 1679 1690
f 1690 1679 1691
f 1679 1680 1691
f 1691 1680 1692
f 1680 1681 1692
f 1692 1681 1693
f 1681 1682 1693
f 1693 1682 1694
f 1682 1683 1694
f 1694 1683 1695
f 1683 1684 1695
f 1695 1684 1696
f 1684 1685 1696
f 1696 1685 1697
f 1685 1686 1697
f 1697 1686 1698
f 1686 1687 1698
f 1698 1687 1699
f 1687 1688 1699
f 1699 1688 1700
f 1688 1689 1700
f 1700 1689 1701
f 1689 1678 1701
f 1701 1678 1690
f 1690 1691 1702
f 1702 1691 1703
f 1691 1692 1703
f 1703 1692 1704
f 1692 1693 1704
f 1704 1693 1705
f 1693 1694 1705
f 1705 1694 1706
f 1694 1695 1706
f 1706 1695 1707
f 1695 1696 1707
f 1707 1696 1708
f 1696 1697 1708
f 1708 1697 1709
f 1697 1698 1709
f 1709 1698 1710
f 1698 1699 1710
f 1710 1699 1711
f 1699 1700 1711
f 1711 1700 1712
f 1700 1701 1712
f 1712 1701 1713
f 1701 1690 1713
f 1713 1690 1702
f 1702 1703 1714
f 1714 1703 1715
f 1703 1704 1715
f 1715 1704 1716
f 1704 1705 1716
f 1716 1705 1717
f 1705 1706 1717
f 1717 1706 1718
f 1706 1707 1718
f 1718 1707 1719
f 1707 1708 1719
f 1719 1708 1720
f 1708 1709 1720
f 1720 1709 1721
f 1709 1710 1721
f 1721 1710 1722
f 1710 1711 1722
f 1722 1711 1723
f 1711 1712 1723
f 1723 1712 1724
f 1712 1713 1724
f 1724 1713 1725
f 1713 1702 1725
f 1725 1702 1714
f 1714 1715 1726
f 1726 1715 1727
f 1715 1716 1727
f 1727 1716 1728
f 1716 1717 1728
f 1728 1717 1729
f 1717 1718 1729
f 1729 1718 1730
f 1718 1719 1730
f 1730 1719 1731
f 1719 1720 1731
f 1731 1720 1732
f 1720 1721 1732
f 1732 1721 1733
f 1721 1722 1733
f 1733 1722 1734
f 1722 1723 1734
f 1734 1723 1735
f 1723 1724 1735
f 1735 1724 1736
f 1724 1725 1736
f 1736 1725 1737
f 1725 1714 1737
f 1737 1714 1726
f 1726 1727 1738
f 1738 1727 1739
f 1727 1728 1739
f 1739 1728 1740
f 1728 1729 1740
f 1740 1729 1741
f 1729 1730 1741
f 1741 1730 1742
f 1730 1731 1742
f 1742 1731 1743
f 1731 1732 1743
f 1743 1732 1744
f 1732 1733 1744
f 1744 1733 1745
f 1733 1734 1745
f 1745 1734 1746
f 1734 1735 1746
f 1746 1735 1747
f 1735 1736 1747
f 1747 1736 1748
f 1736 1737 1748
f 1748 1737 1749
f 1737 1726 1749
f 1749 1726 1738
f 1738 1739 1750
f 1750 1739 1751
f 1739 1740 1751
f 1751 1740 1752
f 1740 1741 1752
f 1752 1741 1753
f 1741 1742 1753
f 1753 1742 1754
f 1742 1743 1754
f 1754 1743 1755
f 1743 1744 1755
f 1755 1744 1756
f 1744 1745 1756
f 1756 1745 1757
f 1745 1746 1757
f 1757 1746 1758
f 1746 1747 1758
f 1758 1747 1759
f 1747 1748 1759
f 1759 1748 1760
f 1748 1749 1760
f 1760 1749 1761
f 1749 1738 1761
f 1761 1738 1750
f 1750 1751 1762
f 1762 1751 1763
f 1751 1752 1763
f 1763 1752 1764
f 1752 1753 1764
f 1764 1753 1765
f 1753 1754 1765
f 1765 1754 1766
f 1754 1755 1766
f 1766 1755 1767
f 1755 1756 1767
f 1767 1756 1768
f 1756 1757 1768
f 1768 1757 1769
f 1757 1758 1769
f 1769 1758 1770
f 1758 1759 1770
f 1770 1759 1771
f 1759 1760 1771
f 1771 1760 1772
f 1760 1761 1772
f 1772 1761 1773
f 1761 1750 1773
f 1773 1750 1762
f 1762 1763 1774
f 1774 1763 1775
f 1763 1764 1775
f 1775 1764 1776
f 1764 1765 1776
f 1776 1765 1777
f 1765 1766 1777
f 1777 1766 1778
f 1766 1767 1778
f 1778 1767 1779
f 1767 1768 1779
f 1779 1768 1780
f 1768 1769 1780
f 1780 1769 1781
f 1769 1770 1781
f 1781 1770 1782
f 1770 1771 1782
f 1782 1771 1783
f 1771 1772 1783
f 1783 1772 1784
f 1772 1773 1784
f 1784 1773 1785
f 1773 1762 1785
f 1785 1762 1774
f 1774 1775 1786
f 1786 1775 1787
f 1775 1776 1787
f 1787 1776 1788
f 1776 1777 1788
f 1788 1777 1789
f 1777 1778 1789
f 1789 1778 1790
f 1778 1779 1790
f 1790 1779 1791
f 1779 1780 1791
f 1791 1780 1792
f 1780 1781 1792
f 1792 1781 1793
f 1781 1782 1793
f 1793 1782 1794
f 1782 1783 1794
f 1794 1783 1795
f 1783 1784 1795
f 1795 1784 1796
f 1784 1785 1796
f 1796 1785 1797
f 1785 1774 1797
f 1797 1774 1786
f 1786 1787 1798
f 1798 1787 1799
f 1787 1788 1799
f 1799 1788 1800
f 1788 1789 1800
f 1800 1789 1801
f 1789 1790 1801
f 1801 1790 1802
f 1790 1791 1802
f 1802 1791 1803
f 1791 1792 1803
f 1803 1792 1804
f 1792 1793 1804
f 1804 1793 1805
f 1793 1794 1805
f 1805 1794 1806
f 1794 1795 1806
f 1806 1795 1807
f 1795 1796 1807
f 1807 1796 1808
f 1796 1797 1808
f 1808 1797 1809
f 1797 1786 1809
f 1809 1786 1798
f 1798 1799 1810
f 1810 1799 1811
f 1799 1800 1811
f 1811 1800 1812
f 1800 1801 1812
f 1812 1801 1813
f 1801 1802 1813
f 1813 1802 1814
f 1802 1803 1814
f 1814 1803 1815
f 1803 1804 1815
f 1815 1804 1816
f 1804 1805 1816
f 1816 1805 1817
f 1805 1806 1817
f 1817 1806 1818
f 1806 1807 1818
f 1818 1807 1819
f 1807 1808 1819
f 1819 1808 1820
f 1808 1809 1820
f 1820 1809 1821
f 1809 1798 1821
f 1821 1798 1810
f 1810 1811 1822
f 1822 1811 1823
f 1811 1812 1823
f 1823 1812 1824
f 1812 1813 1824
f 1824 1813 1825
f 1813 1814 1825
f 1825 1814 1826
f 1814 1815 1826
f 1826 1815 1827
f 1815 1816 1827
f 1827 1816 1828
f 1816 1817 1828
f 1828 1817 1829
f 1817 1818 1829
f 1829 1818 1830
f 1818 1819 1830
f 1830 1819 1831
f 1819 1820 1831
f 1831 1820 1832
f 1820 1821 1832
f 1832 1821 1833
f 1821 1810 1833
f 1833 1810 1822
f 1822 1823 1834
f 1834 1823 1835
f 1823 1824 1835
f 1835 1824 1836
f 1824 1825 1836
f 1836 1825 1837
f 1825 1826 1837
f 1837 1826 1838
f 1826 1827 1838
f 1838 1827 1839
f 1827 1828 1839
f 1839 1828 1840
f 1828 1829 1840
f 1840 1829 1841
f 1829 1830 1841
f 1841 1830 1842
f 1830 1831 1842
f 1842 1831 1843
f 1831 1832 1843
f 1843 1832 1844
f 1832 1833 1844
f 1844 1833 1845
f 1833 1822 1845
f 1845 1822 1834
f 1834 1835 1846
f 1846 1835 1847
f 1835 1836 1847
f 1847 1836 1848
f 1836 1837 1848
f 1848 1837 1849
f 1837 1838 1849
f 1849 1838 1850
f 1838 1839 1850
f 1850 1839 1851
f 1839 1840 1851
f 1851 1840 1852
f 1840 1841 1852
f 1852 1841 1853
f 1841 1842 1853
f 1853 1842 1854
f 1842 1843 1854
f 1854 1843 1855
f 1843 1844 1855
f 1855 1844 1856
f 1844 1845 1856
f 1856 1845 1857
f 1845 1834 1857
f 1857 1834 1846
f 1846 1847 1858
f 1858 1847 1859
f 1847 1848 1859
f 1859 1848 1860
f 1848 1849 1860
f 1860 1849 1861
f 1849 1850 1861
f 1861 1850 1862
f 1850 1851 1862
f 1862 1851 1863
f 1851 1852 1863
f 1863 1852 1864
f 1852 1853 1864
f 1864 1853 1865
f 1853 1854 1865
f 1865 1854 1866
f 1854 1855 1866
f 1866 1855 1867
f 1855 1856 1867
f 1867 1856 1868
f 1856 1857 1868
f 1868 1857 1869
f 1857 1846 1869
f 1869 1846 1858
f 1858 1859 1870
f 1870 1859 1871
f 1859 1860 1871
f 1871 1860 1872
f 1860 1861 1872
f 1872 1861 1873
f 1861 1862 1873
f 1873 1862 1874
f 1862 1863 1874
f 1874 1863 1875
f 1863 1864 1875
f 1875 1864 1876
f 1864 1865 1876
f 1876 1865 1877
f 1865 1866 1877
f 1877 1866 1878
f 1866 1867 1878
f 1878 1867 1879
f 1867 1868 1879
f 1879 1868 1880
f 1868 1869 1880
f 1880 1869 1881
f 1869 1858 1881
f 1881 1858 1870
f 1870 1871 1882
f 1882 1871 1883
f 1871 1872 1883
f 1883 1872 1884
f 1872 1873 1884
f 1884 1873 1885
f 1873 1874 1885
f 1885 1874 1886
f 1874 1875 1886
f 1886 1875 1887
f 1875 1876 1887
f 1887 1876 1888
f 1876 1877 1888
f 1888 1877 1889
f 1877 1878 1889
f 1889 1878 1890
f 1878 1879 1890
f 1890 1879 1891
f 1879 1880 1891
f 1891 1880 1892
f 1880 1881 1892
f 1892 1881 1893
f 1881 1870 1893
f 1893 1870 1882
f 1882 1883 1894
f 1894 1883 1895
f 1883 1884 1895
f 1895 1884 1896
f 1884 1885 1896
f 1896 1885 1897
f 1885 1886 1897
f 1897 1886 1898
f 1886 1887 1898
f 1898 1887 1899
f 1887 1888 1899
f 1899 1888 1900
f 1888 1889 1900
f 1900 1889 1901
f 1889 1890 1901
f 1901 1890 1902
f 1890 1891 1902
f 1902 1891 1903
f 1891 1892 1903
f 1903 1892 1904
f 1892 1893 1904
f 1904 1893 1905
f 1893 1882 1905
f 1905 1882 1894
f 1894 1895 1906
f 1906 1895 1907
f 1895 1896 1907
f 1907 1896 1908
f 1896 1897 1908
f 1908 1897 1909
f 1897 1898 1909
f 1909 1898 1910
f 1898 1899 1910
f 1910 1899 1911
f 1899 1900 1911
f 1911 1900 1912
f 1900 1901 1912
f 1912 1901 1913
f 1901 1902 1913
f 1913 1902 1914
f 1902 1903 1914
f 1914 1903 1915
f 1903 1904 1915
f 1915 1904 1916
f 1904 1905 1916
f 1916 1905 1917
f 1905 1894 1917
f 1917 1894 1906
f 1906 1907 1918
f 1918 1907 1919
f 1907 1908 1919
f 1919 1908 1920
f 1908 1909 1920
f 1920 1909 1921
f 1909 1910 1921
f 1921 1910 1922
f 1910 1911 1922
f 1922 1911 1923
f 1911 1912 1923
f 1923 1912 1924
f 1912 1913 1924
f 1924 1913 1925
f 1913 1914 1925
f 1925 1914 1926
f 1914 1915 1926
f 1926 1915 1927
f 1915 1916 1927
f 1927 1916 1928
f 1916 1917 1928
f 1928 1917 1929
f 1917 1906 1929
f 1929 1906 1918
f 1918 1919 1930
f 1930 1919 1931
f 1919 1920 1931
f 1931 1920 1932
f 1920 1921 1932
f 1932 1921 1933
f 1921 1922 1933
f 1933 1922 1934
f 1922 1923 1934
f 1934 1923 1935
f 1923 1924 1935
f 1935 1924 1936
f 1924 1925 1936
f 1936 1925 1937
f 1925 1926 1937
f 1937 1926 1938
f 1926 1927 1938
f 1938 1927 1939
f 1927 1928 1939
f 1939 1928 1940
f 1928 1929 1940
f 1940 1929 1941
f 1929 1918 1941
f 1941 1918 1930
f 1930 1931 1942
f 1942 1931 1943
f 1931 1932 1943
f 1943 1932 1944
f 1932 1933 1944
f 1944 1933 1945
f 1933 1934 1945
f 1945 1934 1946
f 1934 1935 1946
f 1946 1935 1947
f 1935 1936 1947
f 1947 1936 1948
f 1936 1937 1948
f 1948 1937 1949
f 1937 1938 1949
f 1949 1938 1950
f 1938 1939 1950
f 1950 1939 1951
f 1939 1940 1951
f 1951 1940 1952
f 1940 1941 1952
f 1952 1941 1953
f 1941 1930 1953
f 1953 1930 1942
f 1942 1943 1954
f 1954 1943 1955
f 1943 1944 1955
f 1955 1944 1956
f 1944 1945 1956
f 1956 1945 1957
f 1945 1946 1957
f 1957 1946 1958
f 1946 1947 1958
f 1958 1947 1959
f 1947 1948 1959
f 1959 1948 1960
f 1948 1949 1960
f 1960 1949 1961
f 1949 1950 1961
f 1961 1950 1962
f 1950 1951 1962
f 1962 1951 1963
f 1951 1952 1963
f 1963 1952 1964
f 1952 1953 1964
f 1964 1953 1965
f 1953 1942 1965
f 1965 1942 1954
f 1954 1955 1966
f 1966 1955 1967
f 1955 1956 1967
f 1967 1956 1968
f 1956 1957 1968
f 1968 1957 1969
f 1957 1958 1969
f 1969 1958 1970
f 1958 1959 1970
f 1970 1959 1971
f 1959 1960 1971
f 1971 1960 1972
f 1960 1961 1972
f 1972 1961 1973
f 1961 1962 1973
f 1973 1962 1974
f 1962 1963 1974
f 1974 1963 1975
f 1963 1964 1975
f 1975 1964 1976
f 1964 1965 1976
f 1976 1965 1977
f 1965 1954 1977
f 1977 1954 1966
f 1966 1967 1978
f 1978 1967 1979
f 1967 1968 1979
f 1979 1968 1980
f 1968 1969 1980
f 1980 1969 1981
f 1969 1970 1981
f 1981 1970 1982
f 1970 1971 1982
f 1982 1971 1983
f 1971 1972 1983
f 1983 1972 1984
f 1972 1973 1984
f 1984 1973 1985
f 1973 1974 1985
f 1985 1974 1986
f 1974 1975 1986
f 1986 1975 1987
f 1975 1976 1987
f 1987 1976 1988
f 1976 1977 1988
f 1988 1977 1989
f 1977 1966 1989
f 1989 1966 1978
f 1978 1979 1990
f 1990 1979 1991
f 1979 1980 1991
f 1991 1980 1992
f 1980 1981 1992
f 1992 1981 1993
f 1981 1982 1993
f 1993 1982 1994
f 1982 1983 1994
f 1994 1983 1995
f 1983 1984 1995
f 1995 1984 1996
f 1984 1985 1996
f 1996 1985 1997
f 1985 1986 1997
f 1997 1986 1998
f 1986 1987 1998
f 1998 1987 1999
f 1987 1988 1999
f 1999 1988 2000
f 1988 1989 2000
f 2000 1989 2001
f 1989 1978 2001
f 2001 1978 1990
f 1990 1991 2002
f 2002 1991 2003
f 1991 1992 2003
f 2003 1992 2004
f 1992 1993 2004
f 2004 1993 2005
f 1993 1994 2005
f 2005 1994 2006
f 1994 1995 2006
f 2006 1995 2007
f 1995 1996 2007
f 2007 1996 2008
f 1996 1997 2008
f 2008 1997 2009
f 1997 1998 2009
f 2009 1998 2010
f 1998 1999 2010
f 2010 1999 2011
f 1999 2000 2011
f 2011 2000 2012
f 2000 2001 2012
f 2012 2001 2013
f 2001 1990 2013
f 2013 1990 2002
f 2002 2003 2014
f 2014 2003 2015
f 2003 2004 2015
f 2015 2004 2016
f 2004 2005 2016
f 2016 2005 2017
f 2005 2006 2017
f 2017 2006 2018
f 2006 2007 2018
f 2018 2007 2019
f 2007 2008 2019
f 2019 2008 2020
f 2008 2009 2020
f 2020 2009 2021
f 2009 2010 2021
f 2021 2010 2022
f 2010 2011 2022
f 2022 2011 2023
f 2011 2012 2023
f 2023 2012 2024
f 2012 2013 2024
f 2024 2013 2025
f 2013 2002 2025
f 2025 2002 2014
f 2014 2015 2026
f 2026 2015 2027
f 2015 2016 2027
f 2027 2016 2028
f 2016 2017 2028
f 2028 2017 2029
f 2017 2018 2029
f 2029 2018 2030
f 2018 2019 2030
f 2030 2019 2031
f 2019 2020 2031
f 2031 2020 2032
f 2020 2021 2032
f 2032 2021 2033
f 2021 2022 2033
f 2033 2022 2034
f 2022 2023 2034
f 2034 2023 2035
f 2023 2024 2035
f 2035 2024 2036
f 2024 2025 2036
f 2036 2025 2037
f 2025 2014 2037
f 2037 2014 2026
f 2026 2027 2038
f 2038 2027 2039
f 2027 2028 2039
f 2039 2028 2040
f 2028 2029 2040
f 2040 2029 2041
f 2029 2030 2041
f 2041 2030 2042
f 2030 2031 2042
f 2042 2031 2043
f 2031 2032 2043
f 2043 2032 2044
f 2032 2033 2044
f 2044 2033 2045
f 2033 2034 2045
f 2045 2034 2046
f 2034 2035 2046
f 2046 2035 2047
f 2035 2036 2047
f 2047 2036 2048
f 2036 2037 2048
f 2048 2037 2049
f 2037 2026 2049
f 2049 2026 2038
f 2038 2039 2050
f 2050 2039 2051
f 2039 2040 2051
f 2051 2040 2052
f 2040 2041 2052
f 2052 2041 2053
f 2041 2042 2053
f 2053 2042 2054
f 2042 2043 2054
f 2054 2043 2055
f 2043 2044 2055
f 2055 2044 2056
f 2044 2045 2056
f 2056 2045 2057
f 2045 2046 2057
f 2057 2046 2058
f 2046 2047 2058
f 2058 2047 2059
f 2047 2048 2059
f 2059 2048 2060
f 2048 2049 2060
f 2060 2049 2061
f 2049 2038 2061
f 2061 2038 2050
f 2050 2051 2062
f 2062 2051 2063
f 2051 2052 2063
f 2063 2052 2064
f 2052 2053 2064
f 2064 2053 2065
f 2053 2054 2065
f 2065 2054 2066
f 2054 2055 2066
f 2066 2055 2067
f 2055 2056 2067
f 2067 2056 2068
f 2056 2057 2068
f 2068 2057 2069
f 2057 2058 2069
f 2069 2058 2070
f 2058 2059 2070
f 2070 2059 2071
f 2059 2060 2071
f 2071 2060 2072
f 2060 2061 2072
f 2072 2061 2073
f 2061 2050 2073
f 2073 2050 2062
f 2062 2063 2074
f 2074 2063 2075
f 2063 2064 2075
f 2075 2064 2076
f 2064 2065 2076
f 2076 2065 2077
f 2065 2066 2077
f 2077 2066 2078
f 2066 2067 2078
f 2078 2067 2079
f 2067 2068 2079
f 2079 2068 2080
f 2068 2069 2080
f 2080 2069 2081
f 2069 2070 2081
f 2081 2070 2082
f 2070 2071 2082
f 2082 2071 2083
f 2071 2072 2083
f 2083 2072 2084
f 2072 2073 2084
f 2084 2073 2085
f 2073 2062 2085
f 2085 2062 2074
f 2074 2075 2086
f 2086 2075 2087
f 2075 2076 2087
f 2087 2076 2088
f 2076 2077 2088
f 2088 2077 2089
f 2077 2078 2089
f 2089 2078 2090
f 2078 2079 2090
f 2090 2079 2091
f 2079 2080 2091
f 2091 2080 2092
f 2080 2081 2092
f 2092 2081 2093
f 2081 2082 2093
f 2093 2082 2094
f 2082 2083 2094
f 2094 2083 2095
f 2083 2084 2095
f 2095 2084 2096
f 2084 2085 2096
f 2096 2085 2097
f 2085 2074 2097
f 2097 2074 2086
f 2086 2087 2098
f 2098 2087 2099
f 2087 2088 2099
f 2099 2088 2100
f 2088 2089 2100
f 2100 2089 2101
f 2089 2090 2101
f 2101 2090 2102
f 2090 2091 2102
f 2102 2091 2103
f 2091 2092 2103
f 2103 2092 2104
f 2092 2093 2104
f 2104 2093 2105
f 2093 2094 2105
f 2105 2094 2106
f 2094 2095 2106
f 2106 2095 2107
f 2095 2096 2107
f 2107 2096 2108
f 2096 2097 2108
f 2108 2097 2109
f 2097 2086 2109
f 2109 2086 2098
f 2098 2099 2110
f 2110 2099 2111
f 2099 2100 2111
f 2111 2100 2112
f 2100 2101 2112
f 2112 2101 2113
f 2101 2102 2113
f 2113 2102 2114
f 2102 2103 2114
f 2114 2103 2115
f 2103 2104 2115
f 2115 2104 2116
f 2104 2105 2116
f 2116 2105 2117
f 2105 2106 2117
f 2117 2106 2118
f 2106 2107 2118
f 2118 2107 2119
f 2107 2108 2119
f 2119 2108 2120
f 2108 2109 2120
f 2120 2109 2121
f 2109 2098 2121
f 2121 2098 2110
f 2110 2111 2122
f 2122 2111 2123
f 2111 2112 2123
f 2123 2112 2124
f 2112 2113 2124
f 2124 2113 2125
f 2113 2114 2125
f 2125 2114 2126
f 2114 2115 2126
f 2126 2115 2127
f 2115 2116 2127
f 2127 2116 2128
f 2116 2117 2128
f 2128 2117 2129
f 2117 2118 2129
f 2129 2118 2130
f 2118 2119 2130
f 2130 2119 2131
f 2119 2120 2131
f 2131 2120 2132
f 2120 2121 2132
f 2132 2121 2133
f 2121 2110 2133
f 2133 2110 2122
f 2122 2123 2134
f 2134 2123 2135
f 2123 2124 2135
f 2135 2124 2136
f 2124 2125 2136
f 2136 2125 2137
f 2125 2126 2137
f 2137 2126 2138
f 2126 2127 2138
f 2138 2127 2139
f 2127 2128 2139
f 2139 2128 2140
f 2128 2129 2140
f 2140 2129 2141
f 2129 2130 2141
f 2141 2130 2142
f 2130 2131 2142
f 2142 2131 2143
f 2131 2132 2143
f 2143 2132 2144
f 2132 2133 2144
f 2144 2133 2145
f 2133 2122 2145
f 2145 2122 2134
f 2134 2135 2146
f 2146 2135 2146
f 2135 2136 2146
f 2146 2136 2146
f 2136 2137 2146
f 2146 2137 2146
f 2137 2138 2146
f 2146 2138 2146
f 2138 2139 2146
f 2146 2139 2146
f 2139 2140 2146
f 2146 2140 2146
f 2140 2141 2146
f 2146 2141 2146
f 2141 2142 2146
f 2146 2142 2146
f 2142 2143 2146
f 2146 2143 2146
f 2143 2144 2146
f 2146 2144 2146
f 2144 2145 2146
f 2146 2145 2146
f 2145 2134 2146
f 2146 2134 2146
f 2146 2146 2146
f 2146 2146 2146
f 2146 2146 2146
f 2146 2146 2146
f 2146 2146 2146
f 2146 2146 2146
f 2146 2146 2146
f 2146 2146 2146
f 2146 2146 2146
f 2146 2146 2146
f 2146 2146 2146
f 2146 2146 2146
f 2146 2146 2146
f 2146 2146 2146
f 2146 2146 2146
f 2146 2146 2146
f 2146 2146 2146
f 2146 2146 2146
f 2146 2146 2146
f 2146 2146 2146
f 2146 2146 2146
f 2146 2146 2146
f 2146 2146 2146
f 2146 2146 2146

g Path_(1)
v 117.952515 89.04831 89.966125
v 117.952515 88.464386 89.966125
v 117.952515 88.54262 89.674164
v 117.952515 88.75635 89.460434
v 117.952515 89.04831 89.3822
v 117.952515 89.34027 89.460434
v 117.952515 89.554 89.674164
v 117.952515 89.63223 89.966125
v 117.952515 89.554 90.25809
v 117.952515 89.34027 90.47182
v 117.952515 89.04831 90.55005
v 117.952515 88.75635 90.47182
v 117.952515 88.54262 90.25809
v 118.95748 88.46442 89.966125
v 118.95829 88.54264 89.674164
v 118.96051 88.75636 89.460434
v 118.96353 89.04831 89.3822
v 118.96655 89.340256 89.460434
v 118.968765 89.55398 89.674164
v 118.969574 89.6322 89.966125
v 118.968765 89.55398 90.25809
v 118.96655 89.340256 90.47182
v 118.96353 89.04831 90.55005
v 118.96051 88.75636 90.47182
v 118.95829 88.54264 90.25809
v 119.905174 88.44826 89.93769
v 119.91613 88.539955 89.64989
v 119.94267 88.76226 89.446815
v 119.9777 89.0556 89.3829
v 120.011826 89.34138 89.47525
v 120.035904 89.543015 89.699135
v 120.04348 89.60649 89.99456
v 120.03253 89.514786 90.282364
v 120.00599 89.29248 90.485435
v 119.970955 88.99914 90.549355
v 119.93684 88.71336 90.457
v 119.91276 88.51173 90.233116
v 120.7388 88.29346 89.81298
v 120.796036 88.43653 89.55152
v 120.897644 88.679596 89.401924
v 121.016396 88.957535 89.40427
v 121.120476 89.19586 89.55792
v 121.182 89.33072 89.821724
v 121.18448 89.32598 90.124985
v 121.12724 89.18291 90.386444
v 121.025635 88.939835 90.53604
v 120.90688 88.6619 90.5337
v 120.8028 88.42358 90.38004
v 120.74128 88.28871 90.11624
v 121.51728 87.73899 89.96678
v 121.53792 87.84315 89.68911
v 121.62912 88.05555 89.48903
v 121.766426 88.31928 89.42014
v 121.91306 88.56368 89.500916
v 122.029724 88.72326 89.7097
v 122.08517 88.75525 89.99056
v 122.06452 88.65109 90.26823
v 121.97333 88.43869 90.46831
v 121.83601 88.17496 90.53719
v 121.689384 87.93056 90.45642
v 121.572716 87.77098 90.247635
v 122.53484 87.30474 89.640434
v 122.4443 87.46083 89.39117
v 122.4252 87.721924 89.230804
v 122.482666 88.01804 89.202324
v 122.601295 88.26986 89.31334
v 122.74931 88.40989 89.53412
v 122.88705 88.40062 89.8055
v 122.97759 88.24453 90.05476
v 122.99669 87.98344 90.21512
v 122.939224 87.68732 90.24361
v 122.82059 87.4355 90.13259
v 122.67258 87.29546 89.91181
v 123.36115 87.30277 88.96813
v 123.31565 87.441025 88.69947
v 123.31106 87.6935 88.523094
v 123.3486 87.99255 88.486275
v 123.41822 88.25805 88.59887
v 123.50126 88.418846 88.83071
v 123.57547 88.43186 89.11968
v 123.620964 88.29361 89.38834
v 123.625565 88.04114 89.56471
v 123.58802 87.74209 89.60154
v 123.5184 87.47659 89.488945
v 123.43536 87.31579 89.2571
v 124.304886 87.0416 89.18086
v 124.367424 87.15781 88.91709
v 124.44216 87.394356 88.755554
v 124.50906 87.68787 88.739525
v 124.550224 87.95969 88.873314
v 124.554596 88.136986 89.121056
v 124.52101 88.17226 89.41638
v 124.45848 88.05605 89.68015
v 124.38374 87.8195 89.8417
v 124.31683 87.52599 89.85772
v 124.27568 87.25417 89.72394
v 124.27131 87.07687 89.47619
v 125.180626 86.91594 89.454735
v 125.141136 87.047905 89.174126
v 125.17406 87.28739 88.9611
v 125.27058 87.57024 88.87274
v 125.40483 87.82065 88.93272
v 125.54085 87.97153 89.12496
v 125.64218 87.982445 89.397964
v 125.68167 87.85049 89.67857
v 125.64875 87.611 89.8916
v 125.55223 87.328156 89.97996
v 125.41798 87.07774 89.91998
v 125.28196 86.926865 89.72774
v 125.97893 86.37454 88.92333
v 125.71729 86.496544 88.92271
v 125.55006 86.740395 88.9251
v 125.52204 87.04076 88.92988
v 125.640755 87.31714 88.93576
v 125.87438 87.49548 88.94117
v 126.160324 87.528015 88.94466
v 126.42197 87.40601 88.94528
v 126.5892 87.16216 88.94289
v 126.61721 86.8618 88.93811
v 126.498505 86.58542 88.93223
v 126.26488 86.407074 88.92682
v 126.01221 86.837585 87.76806
v 125.72827 86.87518 87.67369
v 125.48838 87.0536 87.62697
v 125.35681 87.32503 87.6404
v 125.36882 87.61674 87.7104
v 125.521194 87.85057 87.81821
v 125.7731 87.96387 87.93493
v 126.05704 87.92627 88.02929
v 126.29693 87.74785 88.07602
v 126.4285 87.476425 88.062584
v 126.41649 87.184715 87.992584
v 126.264114 86.95088 87.88478
v 126.73485 86.76832 87.36025
v 126.51832 86.79992 87.15997
v 126.33723 86.977425 86.987236
v 126.24009 87.253265 86.88832
v 126.252945 87.553535 86.889725
v 126.37234 87.797775 86.99109
v 126.56628 87.92054 87.16524
v 126.78281 87.88894 87.36551
v 126.9639 87.71143 87.53825
v 127.06103 87.43559 87.63717
v 127.04818 87.13532 87.63576
v 126.92879 86.89108 87.5344
v 127.41693 86.925606 86.27886
v 127.173996 86.94301 86.18971
v 126.96194 87.10825 86.11735
v 126.83757 87.37707 86.08115
v 126.83422 87.67742 86.09081
v 126.95279 87.92883 86.14375
v 127.1615 88.06394 86.225784
v 127.404434 88.04654 86.314926
v 127.6165 87.881294 86.3873
v 127.74087 87.61248 86.4235
v 127.74422 87.312126 86.41383
v 127.62565 87.060715 86.36089
v 127.939255 86.969215 85.675995
v 127.70227 86.98142 85.49891
v 127.504906 87.14292 85.32651
v 127.400055 87.41044 85.204994
v 127.41581 87.71229 85.16692
v 127.54794 87.96759 85.222496
v 127.761055 88.10794 85.35682
v 127.99804 88.09573 85.533905
v 128.1954 87.934235 85.70631
v 128.30025 87.666725 85.82782
v 128.2845 87.36487 85.86589
v 128.15236 87.109566 85.81032
v 128.50958 86.84892 84.90592
v 128.32901 86.90776 84.68567
v 128.20293 87.106155 84.48077
v 128.16513 87.39094 84.346115
v 128.22574 87.68581 84.3178
v 128.36852 87.91174 84.403404
v 128.5552 88.00822 84.57999
v 128.73578 87.94938 84.80024
v 128.86186 87.750984 85.00514
v 128.89966 87.4662 85.13979
v 128.83905 87.17133 85.168106
v 128.69627 86.9454 85.082504
v 129.31328 86.77517 84.393585
v 129.2079 86.80189 84.14401
v 129.15475 86.97127 83.93184
v 129.16809 87.23793 83.81392
v 129.24432 87.53042 83.82184
v 129.36304 87.77036 83.95349
v 129.4924 87.89347 84.173584
v 129.59778 87.86675 84.42316
v 129.65092 87.69737 84.63533
v 129.63759 87.43071 84.75325
v 129.56136 87.13822 84.74532
v 129.44266 86.89828 84.61368
v 130.00713 86.473145 84.24521
v 129.96648 86.63153 83.95621
v 130.02039 86.87818 83.742485
v 130.15443 87.146996 83.66131
v 130.33269 87.36595 83.734436
v 130.50739 87.47638 83.94226
v 130.63171 87.44869 84.22911
v 130.67236 87.2903 84.51811
v 130.61845 87.043655 84.73183
v 130.4844 86.77483 84.813
v 130.30617 86.55588 84.73988
v 130.13147 86.44545 84.53205
v 130.72545 85.9481 83.532455
v 130.53094 86.06692 83.46571
v 130.45284 86.28983 83.32535
v 130.51204 86.55711 83.14898
v 130.6927 86.797134 82.98386
v 130.94643 86.94559 82.87423
v 131.2052 86.96269 82.84947
v 131.3997 86.84387 82.916214
v 131.47781 86.62096 83.05658
v 131.4186 86.35368 83.232956
v 131.23795 86.113655 83.39807
v 130.98422 85.9652 83.5077
v 131.09723 85.56715 82.92503
v 130.87611 85.61787 82.76143
v 130.75804 85.78397 82.50207
v 130.77463 86.020966 82.216446
v 130.92143 86.265335 81.9811
v 131.15913 86.4516 81.85909
v 131.42403 86.52986 81.88311
v 131.64514 86.47914 82.04672
v 131.76321 86.313034 82.30608
v 131.74663 86.07604 82.5917
v 131.59981 85.83167 82.82704
v 131.36212 85.64541 82.94905
v 131.60417 84.918724 82.986946
v 131.4539 84.97765 82.766556
v 131.41916 85.142 82.4801
v 131.50926 85.36772 82.204346
v 131.70007 85.59435 82.01317
v 131.94046 85.761154 81.957794
v 132.166 85.82343 82.05307
v 132.31628 85.76451 82.27345
v 132.35103 85.60017 82.559906
v 132.26093 85.37444 82.83566
v 132.07011 85.14781 83.02685
v 131.82973 84.98101 83.082214
v 132.45268 84.28461 82.337456
v 132.19542 84.27883 82.20371
v 132.00873 84.40619 81.978165
v 131.94264 84.63255 81.72124
v 132.01485 84.89726 81.501785
v 132.20602 85.129395 81.3786
v 132.46492 85.26674 81.3847
v 132.72218 85.272514 81.51844
v 132.90887 85.14516 81.74399
v 132.97498 84.91879 82.000916
v 132.90276 84.65408 82.22037
v 132.71158 84.42195 82.34355
v 132.74559 83.883095 80.87695
v 132.47014 83.95907 80.88196
v 132.28502 84.1584 80.78812
v 132.23984 84.4277 80.62058
v 132.3467 84.694786 80.42424
v 132.57697 84.88811 80.25169
v 132.86894 84.955864 80.14919
v 133.1444 84.8799 80.14419
v 133.32951 84.68056 80.23803
v 133.3747 84.41127 80.40556
v 133.26784 84.14418 80.601906
v 133.03757 83.95085 80.774445
v 132.8514 83.479 80.15013
v 132.57373 83.52179 80.064316
v 132.37846 83.688736 79.87938
v 132.3179 83.93509 79.644875
v 132.4083 84.19484 79.42363
v 132.6254 84.3984 79.27494
v 132.91106 84.49121 79.23863
v 133.18872 84.44842 79.32445
v 133.38399 84.28148 79.509384
v 133.44455 84.035126 79.74389
v 133.35417 83.77537 79.96513
v 133.13705 83.57181 80.11382
v 133.13565 82.9887 79.5524
v 132.94412 83.00594 79.409454
v 132.85286 83.14141 79.24537
v 132.88632 83.35881 79.10412
v 133.03555 83.59989 79.023544
v 133.26056 83.80006 79.025246
v 133.50105 83.90566 79.10876
v 133.69258 83.88843 79.25171
v 133.78384 83.75295 79.41579
v 133.75038 83.53555 79.55704
v 133.60115 83.29447 79.63761
v 133.37614 83.094315 79.63591
v 134.02672 82.38047 79.610954
v 133.80934 82.31406 79.50306
v 133.65482 82.381294 79.285576
v 133.60452 82.56416 79.016785
v 133.67195 82.81367 78.7687
v 133.83904 83.06295 78.6078
v 134.061 83.24522 78.5772
v 134.27837 83.31162 78.6851
v 134.4329 83.24439 78.90257
v 134.4832 83.061516 79.171364
v 134.41576 82.81201 79.41945
v 134.24867 82.56274 79.58035
v 134.71176 81.9533 78.73277
v 134.45494 81.89313 78.75126
v 134.23695 81.97805 78.68144
v 134.11623 82.18531 78.54203
v 134.12508 82.45939 78.37038
v 134.26117 82.72682 78.21247
v 134.488 82.91597 78.110634
v 134.74483 82.97615 78.09214
v 134.9628 82.89123 78.16196
v 135.08354 82.68396 78.30138
v 135.07468 82.40989 78.47303
v 134.9386 82.14245 78.630936
v 135.37126 81.67842 77.69266
v 135.12474 81.53539 77.70141
v 134.87375 81.53334 77.68247
v 134.68553 81.6728 77.640915
v 134.61052 81.91641 77.587875
v 134.66882 82.1989 77.53757
v 134.84482 82.444565 77.50346
v 135.09134 82.58759 77.49471
v 135.34233 82.589645 77.51366
v 135.53055 82.45019 77.555214
v 135.60556 82.20657 77.60825
v 135.54726 81.92409 77.65856
v 135.91167 81.292946 77.09294
v 135.67435 81.16032 77.08973
v 135.43224 81.17649 77.003845
v 135.25021 81.33712 76.85831
v 135.17705 81.599174 76.69211
v 135.23236 81.89243 76.549774
v 135.4013 82.13832 76.46946
v 135.63863 82.27095 76.47267
v 135.88074 82.25478 76.558556
v 136.06276 82.09415 76.704094
v 136.13591 81.83209 76.87029
v 136.08061 81.53883 77.01263
v 136.63976 81.22949 75.81454
v 136.41975 81.04824 75.70277
v 136.15521 81.011284 75.57253
v 135.91702 81.128525 75.45875
v 135.769 81.368546 75.391884
v 135.75081 81.66704 75.38987
v 135.86734 81.94402 75.45324
v 136.08734 82.125275 75.56501
v 136.35188 82.16223 75.69524
v 136.59007 82.04499 75.80903
v 136.7381 81.80496 75.87589
v 136.75629 81.50647 75.87791
v 136.98932 81.12316 75.00453
v 136.74529 80.96416 74.915565
v 136.46713 80.953285 74.80596
v 136.22942 81.09347 74.705086
v 136.09581 81.34714 74.63997
v 136.10213 81.64633 74.62807
v 136.24667 81.910866 74.672554
v 136.4907 82.06988 74.76153
v 136.76886 82.08074 74.87113
v 137.00658 81.94056 74.97201
v 137.14018 81.68689 75.03712
v 137.13387 81.3877 75.04903
v 137.37907 80.91698 74.11988
v 137.16328 80.754425 74.008736
v 136.91484 80.74059 73.84605
v 136.70035 80.87917 73.675415
v 136.57726 81.13303 73.54256
v 136.57855 81.43416 73.48307
v 136.70389 81.70186 73.51289
v 136.91968 81.8644 73.62404
v 137.1681 81.87824 73.78673
v 137.38261 81.73966 73.95736
v 137.5057 81.4858 74.09022
v 137.50441 81.18468 74.149704
v 137.93234 80.88663 73.05288
v 137.7222 80.79227 72.93
v 137.51793 80.853134 72.81514
v 137.37428 81.05293 72.73907
v 137.32976 81.33813 72.722176
v 137.39626 81.632286 72.76899
v 137.55598 81.856606 72.86696
v 137.76614 81.950966 72.98984
v 137.97041 81.8901 73.104706
v 138.11404 81.69029 73.18077
v 138.15858 81.405106 73.19766
v 138.09209 81.11095 73.15085
v 138.22144 80.55063 72.51758
v 138.04356 80.68894 72.320045
v 137.9726 80.93431 72.1638
v 138.02757 81.220985 72.09071
v 138.19376 81.47215 72.12036
v 138.4266 81.620514 72.244804
v 138.66376 81.62631 72.430695
v 138.84163 81.488 72.62822
v 138.9126 81.24264 72.78446
v 138.85762 80.95596 72.85755
v 138.69144 80.704796 72.8279
v 138.45857 80.556435 72.70347
v 138.60855 80.252235 71.51291
v 138.45064 80.44315 71.40171
v 138.42195 80.71284 71.33018
v 138.53021 80.98902 71.31748
v 138.74638 81.19769 71.36702
v 139.01256 81.28295 71.465515
v 139.2574 81.22195 71.586586
v 139.41531 81.03102 71.697784
v 139.444 80.76134 71.76931
v 139.33574 80.48516 71.78201
v 139.11957 80.27648 71.732475
v 138.8534 80.19122 71.63398
v 139.02542 79.91746 70.86601
v 138.86766 80.115105 70.744995
v 138.84747 80.38253 70.561035
v 138.97028 80.64809 70.36343
v 139.20316 80.84061 70.20512
v 139.48372 80.908516 70.12852
v 139.73679 80.83361 70.15417
v 139.89455 80.63596 70.27518
v 139.91472 80.36854 70.45914
v 139.79192 80.10298 70.656746
v 139.55904 79.91046 70.81506
v 139.27847 79.84255 70.891655
v 139.24248 79.527565 70.08053
v 139.14848 79.69457 69.80775
v 139.19417 79.92065 69.50573
v 139.36732 80.14523 69.25541
v 139.62154 80.308136 69.12385
v 139.88869 80.365715 69.14631
v 140.09721 80.302536 69.31677
v 140.19121 80.13554 69.589554
v 140.14552 79.909454 69.89157
v 139.97237 79.684875 70.14189
v 139.71815 79.52197 70.27345
v 139.451 79.46439 70.25099
v 139.78105 78.78267 69.611626
v 139.79106 78.89373 69.28509
v 139.91885 79.07487 69.01733
v 140.1302 79.27755 68.88009
v 140.36847 79.44746 68.91015
v 140.5698 79.53906 69.09945
v 140.68027 79.52783 69.39727
v 140.67024 79.41677 69.72381
v 140.54245 79.235634 69.99157
v 140.3311 79.03296 70.12881
v 140.09283 78.86305 70.09875
v 139.89151 78.77144 69.90945
v 140.52838 78.01935 69.28881
v 140.63538 78.14732 69.03115
v 140.81473 78.34974 68.888504
v 141.01837 78.57236 68.8991
v 141.19174 78.75553 69.06009
v 141.28838 78.850174 69.32835
v 141.28238 78.83093 69.63199
v 141.17538 78.70296 69.88965
v 140.99603 78.50054 70.032295
v 140.79239 78.27792 70.0217
v 140.61902 78.09476 69.8607
v 140.52238 78.00011 69.592445
v 141.23486 77.47546 69.877625
v 141.24304 77.663025 69.562904
v 141.37398 77.891235 69.30779
v 141.59258 78.098946 69.18063
v 141.84026 78.2305 69.215515
v 142.05067 78.25065 69.40308
v 142.16745 78.153984 69.69308
v 142.15927 77.966415 70.0078
v 142.02834 77.738205 70.26291
v 141.80974 77.530495 70.39007
v 141.56204 77.39894 70.35519
v 141.35164 77.3788 70.16762
v 141.45222 76.96383 68.62404
v 141.27058 77.178055 68.613434
v 141.23357 77.45015 68.56111
v 141.35109 77.7072 68.48108
v 141.59169 77.880325 68.39478
v 141.89085 77.92315 68.325356
v 142.16846 77.82419 68.29139
v 142.35011 77.60996 68.30199
v 142.38713 77.337875 68.35432
v 142.26959 77.080826 68.43435
v 142.029 76.90769 68.52064
v 141.72983 76.864876 68.59007
v 141.32053 76.745094 67.79528
v 141.26753 77.01261 67.61132
v 141.37015 77.27207 67.42184
v 141.60089 77.45395 67.27759
v 141.89793 77.50951 67.21724
v 142.18167 77.42387 67.25694
v 142.37608 77.21997 67.38608
v 142.42908 76.95245 67.57004
v 142.32645 76.69299 67.75952
v 142.09572 76.511116 67.90377
v 141.79868 76.45556 67.96412
v 141.51494 76.5412 67.92441
v 141.4912 76.15377 66.89695
v 141.39066 76.34825 66.63278
v 141.43481 76.591354 66.38251
v 141.61185 76.81795 66.21319
v 141.87431 76.967316 66.17019
v 142.15189 76.999435 66.26504
v 142.3702 76.90569 66.47231
v 142.47073 76.71121 66.73648
v 142.42656 76.46811 66.986755
v 142.24953 76.241516 67.156075
v 141.98706 76.09215 67.19907
v 141.70949 76.06003 67.104225
v 142.11794 75.47753 66.930954
v 142.0619 75.655495 66.65511
v 142.13515 75.892654 66.37873
v 142.31802 76.12547 66.17585
v 142.56154 76.29156 66.100845
v 142.80043 76.34641 66.17381
v 142.9707 76.27534 66.37519
v 143.02672 76.097374 66.65103
v 142.95348 75.86021 66.92742
v 142.7706 75.627396 67.130295
v 142.52708 75.4613 67.2053
v 142.2882 75.40645 67.13234
v 142.82608 74.83808 65.68335
v 142.62587 74.949646 65.61929
v 142.54155 75.166245 65.47475
v 142.59572 75.42985 65.28845
v 142.77386 75.66982 65.11031
v 143.02826 75.82187 64.98807
v 143.29071 75.84524 64.954475
v 143.49094 75.73368 65.01853
v 143.57526 75.517075 65.16308
v 143.52107 75.25347 65.34938
v 143.34293 75.0135 65.52751
v 143.08855 74.86146 65.64976
v 143.12715 74.45597 64.964874
v 142.98294 74.601295 64.78876
v 142.9707 74.82759 64.54251
v 143.09375 75.07424 64.29212
v 143.31909 75.27514 64.104675
v 143.58636 75.376465 64.030396
v 143.82393 75.35107 64.089195
v 143.96815 75.20574 64.26531
v 143.98038 74.97945 64.51155
v 143.85733 74.732796 64.76195
v 143.63199 74.5319 64.949394
v 143.36472 74.43057 65.023674
v 143.64587 73.79077 64.98443
v 143.50458 73.87086 64.70219
v 143.49107 74.04103 64.3781
v 143.60901 74.2557 64.09899
v 143.82675 74.45734 63.939663
v 144.08598 74.59192 63.942802
v 144.31721 74.62338 64.10757
v 144.45853 74.543304 64.38981
v 144.47202 74.37312 64.7139
v 144.3541 74.15846 64.993004
v 144.13635 73.95682 65.15233
v 143.87712 73.822235 65.14919
v 144.27692 73.07536 64.694824
v 144.08047 73.11582 64.50521
v 143.99944 73.25819 64.21467
v 144.05553 73.46431 63.901062
v 144.23369 73.678955 63.648415
v 144.4862 73.84462 63.524426
v 144.74542 73.91691 63.562317
v 144.94186 73.87645 63.751934
v 145.02289 73.734085 64.04247
v 144.96681 73.52796 64.35608
v 144.78865 73.31332 64.60873
v 144.53612 73.14765 64.73272
v 144.93716 72.34668 64.09361
v 144.66264 72.35669 64.0872
v 144.46483 72.48906 63.94471
v 144.39671 72.708336 63.704327
v 144.47655 72.95575 63.43046
v 144.68295 73.165016 63.196495
v 144.96062 73.28006 63.065117
v 145.23514 73.27006 63.07153
v 145.43295 73.13768 63.21402
v 145.50107 72.91841 63.454403
v 145.42122 72.67099 63.728268
v 145.21481 72.46172 63.96224
v 145.34206 71.89635 62.349964
v 145.04903 71.8428 62.456253
v 144.78369 71.92872 62.455067
v 144.61716 72.131096 62.346718
v 144.59402 72.3957 62.16024
v 144.7205 72.65163 61.9456
v 144.96272 72.83031 61.760307
v 145.25575 72.88386 61.65402
v 145.52109 72.797935 61.655205
v 145.68762 72.59556 61.763554
v 145.71075 72.330956 61.95003
v 145.58427 72.07503 62.164673
v 145.61763 71.482185 61.52185
v 145.32788 71.41254 61.64102
v 145.06274 71.47471 61.634117
v 144.89326 71.65204 61.50298
v 144.86485 71.89702 61.282753
v 144.98512 72.144005 61.032444
v 145.22185 72.32681 60.819126
v 145.5116 72.39646 60.69995
v 145.77673 72.33429 60.706856
v 145.94623 72.15696 60.837994
v 145.97464 71.91198 61.05822
v 145.85435 71.66499 61.30853
v 146.09276 71.13343 61.123104
v 145.85237 70.96139 61.215485
v 145.5693 70.87467 61.165287
v 145.31938 70.89652 60.98596
v 145.1696 71.02107 60.725555
v 145.16006 71.21496 60.453846
v 145.29335 71.42623 60.24364
v 145.53374 71.59827 60.15126
v 145.8168 71.68498 60.201458
v 146.06673 71.66314 60.380783
v 146.2165 71.53858 60.64119
v 146.22604 71.344696 60.912895
v 146.38594 70.34698 60.82899
v 146.14978 70.15905 60.90894
v 145.9042 70.059395 60.895363
v 145.71504 70.07472 60.791893
v 145.63295 70.20091 60.62626
v 145.67995 70.40417 60.442837
v 145.84343 70.63001 60.29078
v 146.07959 70.81793 60.210827
v 146.32515 70.91759 60.224407
v 146.51433 70.90226 60.327873
v 146.5964 70.77607 60.49351
v 146.54942 70.572815 60.676933
v 147.12636 69.810104 60.374092
v 146.91856 69.59244 60.376995
v 146.68132 69.47442 60.243057
v 146.47816 69.48767 60.008167
v 146.36356 69.62863 59.735264
v 146.36818 69.85955 59.49747
v 146.49083 70.11854 59.358505
v 146.69861 70.336205 59.355602
v 146.93587 70.45422 59.48954
v 147.13902 70.44098 59.72443
v 147.25363 70.30001 59.997334
v 147.249 70.06909 60.235126
v 147.56511 69.10927 58.98819
v 147.30663 68.97998 59.00512
v 147.06242 68.978165 58.97104
v 146.89793 69.1043 58.895084
v 146.85722 69.32459 58.797604
v 146.95122 69.58002 58.70472
v 147.15472 69.802124 58.64132
v 147.41321 69.93141 58.62439
v 147.65741 69.933235 58.65847
v 147.8219 69.8071 58.734425
v 147.8626 69.5868 58.831905
v 147.7686 69.33138 58.92479
v 148.19688 68.716675 58.780174
v 147.97429 68.51242 58.817978
v 147.71013 68.407974 58.72491
v 147.4752 68.43131 58.52591
v 147.33244 68.57619 58.274296
v 147.3201 68.80377 58.037495
v 147.4415 69.0531 57.878952
v 147.6641 69.25735 57.84115
v 147.92824 69.36179 57.934216
v 148.16318 69.338455 58.133217
v 148.30594 69.19358 58.38483
v 148.31827 68.965996 58.62163
v 148.66405 68.11823 58.19243
v 148.43248 67.925316 58.16082
v 148.17578 67.83922 58.03521
v 147.96274 67.883 57.84926
v 147.85043 68.044945 57.652786
v 147.86896 68.28165 57.498444
v 148.01335 68.529686 57.427578
v 148.24492 68.7226 57.459187
v 148.5016 68.80871 57.584797
v 148.71465 68.76492 57.77075
v 148.82695 68.60298 57.96722
v 148.80843 68.36628 58.121567
v 149.19507 67.565254 57.544662
v 148.96982 67.3664 57.54103
v 148.72038 67.27494 57.476994
v 148.51357 67.31538 57.369698
v 148.40482 67.47687 57.247902
v 148.42326 67.71615 57.14424
v 148.56395 67.96911 57.086487
v 148.7892 68.16795 57.090115
v 149.03864 68.259415 57.154156
v 149.24544 68.21899 57.261448
v 149.3542 68.05749 57.383244
v 149.33575 67.81821 57.486908
v 149.79164 67.054146 56.921307
v 149.60326 66.82769 56.84194
v 149.38005 66.71474 56.683918
v 149.18182 66.74555 56.48958
v 149.0617 66.91188 56.310993
v 149.05188 67.16914 56.19602
v 149.15497 67.448425 56.17546
v 149.34335 67.67488 56.254826
v 149.56657 67.787834 56.41285
v 149.76479 67.75702 56.60719
v 149.8849 67.5907 56.785774
v 149.89474 67.33343 56.90075
v 150.48604 66.93643 56.342113
v 150.38673 66.6651 56.242626
v 150.24342 66.4921 56.051117
v 150.09453 66.46379 55.818905
v 149.97993 66.58775 55.60821
v 149.93034 66.83078 55.475487
v 149.95905 67.12774 55.4563
v 150.05835 67.39907 55.555786
v 150.20164 67.57207 55.747295
v 150.35054 67.60038 55.979507
v 150.46515 67.47642 56.1902
v 150.51474 67.23339 56.322926
v 151.39992 66.72748 55.928925
v 151.30658 66.4827 55.771305
v 151.18036 66.35845 55.533226
v 151.05505 66.38805 55.278484
v 150.96425 66.563545 55.075333
v 150.9323 66.83792 54.97821
v 150.96773 67.13766 55.013138
v 151.06107 67.38245 55.170757
v 151.18729 67.50669 55.408836
v 151.31259 67.4771 55.663578
v 151.40338 67.3016 55.86673
v 151.43535 67.02722 55.963852
v 152.28285 66.60963 55.144855
v 152.12709 66.388916 55.0286
v 151.94527 66.295555 54.858746
v 151.78612 66.35455 54.68081
v 151.69226 66.5501 54.54247
v 151.68886 66.82982 54.48079
v 151.77682 67.11874 54.5123
v 151.93259 67.339455 54.62856
v 152.11441 67.432816 54.798412
v 152.27357 67.37382 54.97635
v 152.36743 67.17826 55.11469
v 152.37082 66.89855 55.17637
v 153.01839 66.22149 55.044674
v 152.81015 66.029366 54.98415
v 152.59355 65.961754 54.80086
v 152.4266 66.036766 54.54392
v 152.35406 66.234314 54.28217
v 152.39536 66.50145 54.08575
v 152.53943 66.76661 54.007294
v 152.74767 66.95873 54.067814
v 152.96428 67.026344 54.251102
v 153.13121 66.951324 54.508045
v 153.20375 66.753784 54.769794
v 153.16246 66.48664 54.966213
v 153.77255 65.78146 53.898457
v 153.55173 65.57977 53.973843
v 153.29239 65.50036 53.927605
v 153.06407 65.56451 53.77214
v 152.92792 65.75503 53.549103
v 152.92043 66.02087 53.318253
v 153.0436 66.2908 53.14145
v 153.26443 66.49249 53.066067
v 153.52377 66.5719 53.1123
v 153.75209 66.50775 53.267765
v 153.88824 66.31723 53.490803
v 153.89574 66.05139 53.721653
v 154.20947 65.57756 53.103172
v 154.02473 65.338326 53.193325
v 153.78001 65.19702 53.152798
v 153.54085 65.191505 52.99245
v 153.37137 65.32326 52.75525
v 153.31696 65.55697 52.504753
v 153.3922 65.830025 52.308083
v 153.57693 66.06926 52.21793
v 153.82167 66.21056 52.258457
v 154.06082 66.21608 52.418804
v 154.23032 66.084335 52.656006
v 154.28473 65.85062 52.9065
v 154.87083 65.19183 52.9566
v 154.71536 64.93364 53.04793
v 154.50291 64.745865 52.993332
v 154.29044 64.678825 52.80743
v 154.13486 64.75049 52.540035
v 154.07787 64.94164 52.2628
v 154.13474 65.20108 52.050003
v 154.2902 65.459274 51.958668
v 154.50266 65.64704 52.013268
v 154.71513 65.71408 52.199173
v 154.87071 65.642426 52.466568
v 154.9277 65.45126 52.743805
v 155.52226 64.62952 52.028446
v 155.3289 64.39892 51.98718
v 155.09703 64.267715 51.85745
v 154.88878 64.271065 51.67402
v 154.75993 64.408066 51.48604
v 154.74506 64.64201 51.343876
v 154.8481 64.91022 51.285625
v 155.04146 65.140816 51.326893
v 155.27333 65.27202 51.456623
v 155.48158 65.26867 51.640053
v 155.61041 65.13167 51.828033
v 155.6253 64.89772 51.970196
v 156.24452 64.32121 51.08558
v 156.10863 64.06371 51.13757
v 155.88849 63.860306 51.127663
v 155.64308 63.765503 51.058517
v 155.43817 63.804707 50.948654
v 155.32866 63.96741 50.82752
v 155.3439 64.210014 50.727566
v 155.47978 64.46752 50.675575
v 155.69994 64.67093 50.68548
v 155.94533 64.765724 50.754627
v 156.15024 64.726524 50.864487
v 156.25975 64.56382 50.985626
v 156.83363 63.84512 50.193813
v 156.71329 63.59158 50.42429
v 156.49852 63.37897 50.5802
v 156.24686 63.264263 50.61977
v 156.02576 63.27819 50.532394
v 155.89444 63.417023 50.341488
v 155.8881 63.64356 50.0982
v 156.00844 63.897102 49.86772
v 156.22322 64.10971 49.71181
v 156.47487 64.22442 49.67224
v 156.69598 64.21049 49.759617
v 156.8273 64.071655 49.950523
v 157.35867 63.545067 49.5446
v 157.37514 63.382553 49.86447
v 157.26772 63.162895 50.13171
v 157.06522 62.944958 50.274708
v 156.8219 62.787132 50.255146
v 156.60294 62.73171 50.078274
v 156.46701 62.793537 49.791477
v 156.45056 62.95605 49.471607
v 156.55797 63.17571 49.20437
v 156.76047 63.393646 49.06137
v 157.0038 63.55147 49.08093
v 157.22276 63.606895 49.257805
v 157.90125 62.863934 49.450665
v 157.97876 62.778057 49.70019
v 157.9373 62.598576 49.96956
v 157.788 62.373585 50.186592
v 157.57086 62.16337 50.293133
v 157.34406 62.02425 50.260635
v 157.16837 61.993515 50.09781
v 157.09087 62.07939 49.84828
v 157.13231 62.258873 49.578915
v 157.28162 62.483864 49.36188
v 157.49875 62.69408 49.25534
v 157.72556 62.833195 49.287838
v 158.52875 62.322895 49.01374
v 158.65295 62.199 49.220413
v 158.6587 61.98011 49.468243
v 158.54448 61.724873 49.690815
v 158.34088 61.501686 49.828495
v 158.10245 61.370346 49.84439
v 157.89307 61.36605 49.734245
v 157.76886 61.489944 49.527573
v 157.7631 61.708836 49.279743
v 157.87733 61.964073 49.05717
v 158.08093 62.18726 48.91949
v 158.31937 62.3186 48.903595
v 159.1488 61.791187 48.502563
v 159.25827 61.56435 48.62552
v 159.2359 61.28149 48.773834
v 159.08769 61.0184 48.90777
v 158.85335 60.84557 48.991432
v 158.59567 60.80932 49.00241
v 158.3837 60.919353 48.93776
v 158.27423 61.14619 48.814804
v 158.2966 61.42905 48.66649
v 158.44481 61.692142 48.532555
v 158.67915 61.864967 48.44889
v 158.93684 61.901222 48.437912
v 159.58759 61.63842 47.266613
v 159.72998 61.39711 47.40459
v 159.74066 61.099304 47.522373
v 159.61679 60.824802 47.5884
v 159.39153 60.647152 47.584988
v 159.12526 60.613956 47.513042
v 158.88931 60.73411 47.39184
v 158.74692 60.97542 47.25387
v 158.73624 61.273228 47.136086
v 158.8601 61.547733 47.070057
v 159.08537 61.725384 47.07347
v 159.35164 61.758575 47.145416
v 159.8337 61.661407 46.309353
v 160.06404 61.547142 46.329338
v 160.20216 61.310444 46.355164
v 160.21104 61.014736 46.37991
v 160.0883 60.739254 46.396946
v 159.86684 60.55781 46.40171
v 159.60599 60.519028 46.39292
v 159.37564 60.633293 46.372936
v 159.23753 60.86999 46.34711
v 159.22865 61.1657 46.322365
v 159.35138 61.44118 46.30533
v 159.57285 61.622623 46.300564
v 160.35081 61.4187 45.821785
v 160.59016 61.33583 45.87478
v 160.73975 61.125072 45.99054
v 160.75949 60.842896 46.13805
v 160.64409 60.564915 46.277786
v 160.42448 60.36561 46.372303
v 160.15952 60.298386 46.396275
v 159.92017 60.38126 46.34328
v 159.77058 60.59202 46.22752
v 159.75084 60.87419 46.08001
v 159.86624 61.152176 45.940277
v 160.08585 61.35148 45.84576
v 160.77663 61.094368 45.204975
v 161.02103 60.99293 45.240486
v 161.17429 60.765694 45.257317
v 161.19536 60.47354 45.250957
v 161.07858 60.194756 45.223114
v 160.85526 60.004036 45.181244
v 160.58522 59.952488 45.136566
v 160.34082 60.05392 45.10106
v 160.18756 60.28116 45.08423
v 160.16649 60.57331 45.090588
v 160.28326 60.852097 45.11843
v 160.50659 61.042816 45.1603
v 161.54053 60.866634 44.04139
v 161.64543 60.600338 44.174538
v 161.61575 60.30056 44.248436
v 161.45943 60.047623 44.243282
v 161.21835 59.9093 44.160465
v 160.95712 59.922665 44.022167
v 160.74573 60.084126 43.86545
v 160.64082 60.35042 43.732307
v 160.6705 60.6502 43.65841
v 160.82683 60.903137 43.66356
v 161.0679 61.04146 43.74638
v 161.32913 61.028095 43.884674
v 161.94258 60.79209 43.07622
v 162.10727 60.58848 43.111385
v 162.1561 60.30266 43.111984
v 162.076 60.011227 43.07786
v 161.88843 59.792255 43.01816
v 161.64365 59.70443 42.948875
v 161.40724 59.77128 42.888573
v 161.24255 59.974888 42.853413
v 161.19371 60.260708 42.85281
v 161.2738 60.552147 42.886932
v 161.46138 60.771114 42.946636
v 161.70616 60.85894 43.01592
v 162.40799 60.746876 41.957294
v 162.6301 60.634792 42.100647
v 162.75876 60.40085 42.27066
v 162.75948 60.107735 42.42178
v 162.63206 59.833992 42.51351
v 162.41068 59.65296 42.521275
v 162.15462 59.61316 42.44299
v 161.93251 59.725243 42.299637
v 161.80386 59.959183 42.12962
v 161.80315 60.252296 41.978504
v 161.93054 60.526043 41.886772
v 162.15193 60.70707 41.87901
v 162.60411 60.32152 41.105225
v 162.8342 60.41905 41.266846
v 163.03917 60.369297 41.491764
v 163.16411 60.185593 41.719715
v 163.17555 59.91716 41.889618
v 163.07043 59.63593 41.955948
v 162.87689 59.41725 41.900932
v 162.64682 59.319725 41.73931
v 162.44185 59.36948 41.514393
v 162.3169 59.55318 41.28644
v 162.30545 59.821613 41.11654
v 162.41058 60.102844 41.05021
v 163.49194 59.991615 40.765354
v 163.6685 60.09263 40.984474
v 163.81367 60.044945 41.233097
v 163.88855 59.861343 41.4446
v 163.8731 59.59102 41.562313
v 163.77142 59.306404 41.554695
v 163.6108 59.083767 41.42379
v 163.43423 58.982754 41.20467
v 163.28906 59.03044 40.956047
v 163.21417 59.214043 40.744545
v 163.22964 59.484364 40.62683
v 163.33131 59.76898 40.634445
v 164.32486 59.73048 40.113678
v 164.4681 59.8349 40.352898
v 164.58708 59.787483 40.632294
v 164.64993 59.600933 40.876995
v 164.63982 59.325237 41.021442
v 164.55945 59.03427 41.026924
v 164.43036 58.805992 40.891975
v 164.28712 58.701572 40.652752
v 164.16814 58.74899 40.37336
v 164.10529 58.93554 40.128654
v 164.11539 59.21123 39.98421
v 164.19577 59.5022 39.97873
v 165.34816 59.599415 39.92928
v 165.4349 59.666603 40.206524
v 165.49034 59.580517 40.49531
v 165.4996 59.364223 40.71827
v 165.46024 59.07568 40.81565
v 165.38277 58.792202 40.761364
v 165.28795 58.589745 40.569954
v 165.20122 58.52256 40.29271
v 165.14578 58.608646 40.00392
v 165.1365 58.824936 39.780964
v 165.17587 59.11348 39.683582
v 165.25336 59.396957 39.73787
v 166.21033 59.366344 39.76217
v 166.37807 59.443302 39.99524
v 166.5221 59.366337 40.255886
v 166.60382 59.156067 40.474277
v 166.60132 58.868835 40.59189
v 166.51527 58.581608 40.57721
v 166.36874 58.371346 40.43417
v 166.20099 58.294388 40.2011
v 166.05696 58.371353 39.940453
v 165.97525 58.581623 39.72206
v 165.97775 58.868855 39.60445
v 166.0638 59.156082 39.61913
v 166.83167 59.321114 38.80103
v 167.07141 59.307865 38.844364
v 167.25839 59.14756 38.9169
v 167.3425 58.88315 38.999203
v 167.30122 58.58548 39.06922
v 167.14558 58.33432 39.10819
v 166.91733 58.196957 39.105667
v 166.67758 58.210205 39.062332
v 166.4906 58.370514 38.98979
v 166.4065 58.634922 38.90749
v 166.44777 58.93259 38.837475
v 166.6034 59.183754 38.798508
v 167.3097 58.96728 37.825405
v 167.55019 59.076035 37.82572
v 167.77376 59.038403 37.91801
v 167.92052 58.864468 38.077545
v 167.95114 58.600834 38.261578
v 167.8574 58.318146 38.4208
v 167.66446 58.092148 38.512543
v 167.42397 57.98339 38.512226
v 167.2004 58.021023 38.419937
v 167.05363 58.194958 38.260403
v 167.02301 58.45859 38.07637
v 167.11674 58.74128 37.917152
v 167.85678 58.447014 37.109543
v 168.08687 58.600677 37.171116
v 168.31375 58.618317 37.348045
v 168.47662 58.4952 37.59293
v 168.53188 58.26432 37.840145
v 168.46466 57.98754 38.023453
v 168.29303 57.73902 38.09374
v 168.06294 57.585354 38.032166
v 167.83606 57.56772 37.855236
v 167.67319 57.690834 37.61035
v 167.61794 57.921715 37.363136
v 167.68513 58.198494 37.17983
v 168.51515 58.036327 36.6272
v 168.73276 58.212032 36.647057
v 168.95317 58.25777 36.719296
v 169.11736 58.16129 36.824562
v 169.1813 57.94844 36.934647
v 169.12788 57.676258 37.020058
v 168.97142 57.417667 37.057903
v 168.75381 57.241966 37.038048
v 168.53339 57.196224 36.96581
v 168.36922 57.292706 36.860542
v 168.30527 57.505554 36.750458
v 168.35869 57.77774 36.665047
v 169.14267 57.507225 36.02773
v 169.36179 57.702374 36.10462
v 169.59373 57.781624 36.27714
v 169.77635 57.723736 36.49906
v 169.86072 57.54422 36.71092
v 169.82422 57.29118 36.85594
v 169.67664 57.032417 36.89528
v 169.45752 56.837265 36.818386
v 169.22557 56.75802 36.645866
v 169.04295 56.815907 36.423946
v 168.95859 56.995422 36.21209
v 168.99509 57.24846 36.067066
v 169.73134 56.985256 35.229507
v 169.95341 57.18138 35.244984
v 170.19212 57.263847 35.394814
v 170.38351 57.21056 35.63885
v 170.47629 57.035797 35.91171
v 170.4456 56.78639 36.14027
v 170.29967 56.529156 36.263298
v 170.07759 56.33303 36.24782
v 169.83888 56.250565 36.097992
v 169.64749 56.303852 35.853954
v 169.55472 56.478615 35.581097
v 169.5854 56.728027 35.352535
v 170.4163 56.46465 34.746704
v 170.61446 56.675735 34.834976
v 170.81754 56.77803 35.03266
v 170.9711 56.744118 35.286793
v 171.03403 56.583088 35.529274
v 170.98943 56.33809 35.695133
v 170.84927 56.074768 35.739925
v 170.65111 55.86368 35.651653
v 170.44804 55.76139 35.453968
v 170.29448 55.7953 35.19984
v 170.23155 55.95633 34.95736
v 170.27615 56.20133 34.7915
v 171.28448 56.00759 34.520885
v 171.45782 56.227074 34.557125
v 171.63182 56.333668 34.722706
v 171.75987 56.29881 34.973263
v 171.80766 56.131836 35.241657
v 171.76237 55.877495 35.455975
v 171.63617 55.60393 35.558792
v 171.46284 55.38445 35.522552
v 171.28883 55.277855 35.35697
v 171.16078 55.312714 35.106415
v 171.11299 55.479687 34.83802
v 171.15828 55.734028 34.623703
v 171.96315 55.58831 33.721214
v 172.12811 55.832367 33.71161
v 172.32574 55.97294 33.835426
v 172.50308 55.972355 34.059486
v 172.61261 55.830776 34.323757
v 172.62498 55.586132 34.557423
v 172.53688 55.303978 34.697872
v 172.3719 55.05992 34.707478
v 172.17427 54.91935 34.58366
v 171.99693 54.919933 34.3596
v 171.8874 55.061512 34.095333
v 171.87505 55.306156 33.861668
v 172.7103 55.050365 33.16699
v 172.84122 55.322796 33.121616
v 173.01108 55.530506 33.22599
v 173.17438 55.61784 33.45215
v 173.28735 55.561398 33.73949
v 173.31975 55.376305 34.011024
v 173.26286 55.112152 34.19399
v 173.13194 54.83972 34.239365
v 172.96208 54.632008 34.134987
v 172.79878 54.544674 33.90883
v 172.6858 54.601116 33.621487
v 172.65341 54.786213 33.349957
v 173.67238 54.48041 33.064514
v 173.77374 54.759796 32.988373
v 173.90312 55.015163 33.06993
v 174.02586 55.178093 33.28733
v 174.10907 55.20492 33.582325
v 174.13043 55.088463 33.875866
v 174.08426 54.859924 34.0893
v 173.9829 54.58054 34.16544
v 173.8535 54.325172 34.08388
v 173.73076 54.162243 33.86648
v 173.64757 54.135414 33.57149
v 173.62619 54.25187 33.27795
v 174.39903 54.130558 32.99465
v 174.48538 54.395668 32.858143
v 174.65785 54.643566 32.856434
v 174.87022 54.807827 32.989986
v 175.06558 54.84444 33.223015
v 175.19159 54.74359 33.493076
v 175.21448 54.532303 33.72781
v 175.12811 54.267193 33.864323
v 174.95564 54.0193 33.86603
v 174.74329 53.855038 33.73248
v 174.54793 53.818424 33.49945
v 174.42192 53.919273 33.22939
v 174.73917 53.96276 32.161617
v 174.95216 54.17002 31.969936
v 175.22923 54.280186 31.832897
v 175.49614 54.263744 31.787216
v 175.68135 54.125095 31.845137
v 175.73523 53.901394 31.991135
v 175.64337 53.65258 32.186096
v 175.43037 53.44532 32.377773
v 175.15329 53.335155 32.514812
v 174.8864 53.351597 32.560493
v 174.70119 53.490246 32.502575
v 174.6473 53.713947 32.356575
v 175.07367 53.316067 31.4276
v 175.28606 53.517746 31.21708
v 175.56349 53.631737 31.068913
v 175.83163 53.6275 31.022804
v 176.01863 53.50617 31.091108
v 176.0744 53.30025 31.255522
v 175.98396 53.06493 31.471992
v 175.77158 52.86325 31.682514
v 175.49414 52.74926 31.83068
v 175.226 52.753498 31.87679
v 175.03899 52.87483 31.808485
v 174.98323 53.08074 31.644072
v 175.57722 52.69074 30.643677
v 175.84454 52.824406 30.495989
v 176.1271 52.881786 30.446491
v 176.34921 52.847507 30.508448
v 176.45132 52.730755 30.665255
v 176.40608 52.56281 30.874897
v 176.22563 52.388676 31.081202
v 175.9583 52.25501 31.22889
v 175.67574 52.197628 31.278385
v 175.45364 52.231903 31.21643
v 175.35153 52.348656 31.059624
v 175.39676 52.5166 30.849981
v 175.84427 51.721973 30.808992
v 176.11932 51.832607 30.666328
v 176.4052 51.8821 30.636593
v 176.62529 51.85718 30.727755
v 176.72063 51.764534 30.915388
v 176.66565 51.628983 31.149216
v 176.47511 51.486847 31.366583
v 176.20004 51.376213 31.509249
v 175.91417 51.326725 31.538984
v 175.69408 51.351643 31.447823
v 175.59874 51.444286 31.26019
v 175.65372 51.579838 31.026361
v 175.91353 50.610893 30.765568
v 175.98053 50.856743 30.646152
v 176.17102 51.08109 30.534088
v 176.43393 51.22382 30.459398
v 176.69882 51.246693 30.442097
v 176.89471 51.143574 30.486822
v 176.96913 50.942097 30.581587
v 176.90213 50.696247 30.701002
v 176.71165 50.4719 30.813066
v 176.44875 50.32917 30.887756
v 176.18384 50.3063 30.905058
v 175.98795 50.40942 30.860332
v 176.49118 50.41448 29.144058
v 176.55374 50.70789 29.033083
v 176.72862 50.947533 29.016808
v 176.969 51.069187 29.099592
v 177.21045 51.04026 29.259254
v 177.38828 50.868504 29.453014
v 177.45482 50.599937 29.628954
v 177.39227 50.306522 29.73993
v 177.21738 50.066883 29.756205
v 176.977 49.94523 29.67342
v 176.73557 49.97415 29.513756
v 176.55774 50.145912 29.319996
v 177.13954 50.327785 28.937832
v 177.2456 50.610756 28.893276
v 177.44165 50.81901 28.886175
v 177.67514 50.896748 28.918427
v 177.8835 50.82314 28.981392
v 178.01093 50.617905 29.058199
v 178.02324 50.33604 29.128265
v 177.91718 50.05307 29.172821
v 177.72113 49.844814 29.179922
v 177.48764 49.76708 29.14767
v 177.27927 49.840687 29.084705
v 177.15186 50.04592 29.007898
v 177.86919 50.21946 28.045263
v 178.03864 50.454006 28.01076
v 178.26424 50.566143 28.0559
v 178.48552 50.525818 28.168594
v 178.6432 50.343838 28.318642
v 178.69504 50.068962 28.465841
v 178.62712 49.77485 28.570747
v 178.45767 49.5403 28.605251
v 178.23207 49.428165 28.560108
v 178.01079 49.46849 28.447416
v 177.8531 49.65047 28.297367
v 177.80127 49.925346 28.15017
v 178.49896 50.27538 27.101936
v 178.69159 50.47513 27.14097
v 178.93076 50.53589 27.256386
v 179.15237 50.44138 27.417255
v 179.29707 50.216923 27.580477
v 179.32607 49.92266 27.702314
v 179.2316 49.637444 27.750122
v 179.03897 49.437695 27.711088
v 178.79979 49.376934 27.595673
v 178.57817 49.471443 27.434803
v 178.43347 49.6959 27.271582
v 178.40448 49.99016 27.149744
v 179.05003 50.072227 26.191776
v 179.23726 50.284424 26.294426
v 179.48589 50.360867 26.4471
v 179.72926 50.281067 26.608887
v 179.9022 50.066414 26.73644
v 179.95836 49.774418 26.795578
v 179.88269 49.483322 26.770458
v 179.69547 49.271126 26.667809
v 179.44684 49.194683 26.515135
v 179.20346 49.274483 26.353346
v 179.03052 49.489136 26.225794
v 178.97435 49.78113 26.166655
v 179.45374 50.017376 25.216022
v 179.59941 50.274307 25.191128
v 179.83643 50.417606 25.223013
v 180.10129 50.40888 25.303133
v 180.32301 50.25046 25.41002
v 180.4422 49.984806 25.515036
v 180.42691 49.683086 25.590038
v 180.28123 49.42616 25.614933
v 180.04422 49.282856 25.583048
v 179.77936 49.291584 25.502928
v 179.55763 49.45 25.39604
v 179.43845 49.71566 25.291025
v 179.96819 49.756042 24.284735
v 180.09483 50.0289 24.274982
v 180.31067 50.206207 24.361729
v 180.55789 50.24045 24.521729
v 180.77022 50.122456 24.712112
v 180.8908 49.88384 24.881863
v 180.88728 49.588535 24.9855
v 180.76064 49.315674 24.995253
v 180.5448 49.138367 24.908506
v 180.29759 49.104126 24.748507
v 180.08525 49.222122 24.558125
v 179.96468 49.46074 24.388372
v 180.67638 49.426968 23.552898
v 180.75215 49.719433 23.53161
v 180.92017 49.949608 23.62353
v 181.13539 50.055817 23.804026
v 181.34016 50.009605 24.024734
v 181.47961 49.823353 24.226519
v 181.51637 49.546967 24.35531
v 181.4406 49.254505 24.376598
v 181.27258 49.02433 24.28468
v 181.05736 48.91812 24.104183
v 180.85258 48.964333 23.883472
v 180.71313 49.150585 23.681688
v 181.5162 49.271954 22.877312
v 181.60179 49.558758 22.934391
v 181.747 49.7672 23.103622
v 181.91293 49.84143 23.33966
v 182.05515 49.761555 23.579262
v 182.1355 49.54898 23.758223
v 182.13249 49.260662 23.82859
v 182.0469 48.973858 23.771513
v 181.90169 48.765415 23.602282
v 181.73575 48.691185 23.366241
v 181.59355 48.77106 23.126642
v 181.51318 48.983635 22.947681
v 182.59344 49.179523 22.388216
v 182.62465 49.466114 22.47652
v 182.6914 49.66633 22.691034
v 182.7758 49.726524 22.97428
v 182.85524 49.630573 23.25036
v 182.90842 49.40418 23.445303
v 182.92111 49.10801 23.50687
v 182.8899 48.82142 23.418566
v 182.82314 48.6212 23.204052
v 182.73874 48.561005 22.920807
v 182.6593 48.65696 22.644726
v 182.60612 48.88335 22.449783
v 183.46614 49.299484 22.214981
v 183.51917 49.581223 22.328125
v 183.63272 49.770477 22.541
v 183.77638 49.816532 22.796564
v 183.91165 49.707054 23.02634
v 184.00227 49.47138 23.16876
v 184.02399 49.172646 23.185663
v 183.97096 48.890907 23.072517
v 183.8574 48.701656 22.859642
v 183.71375 48.655598 22.604078
v 183.57848 48.765076 22.374302
v 183.48785 49.000755 22.231882
v 184.01205 49.27544 21.623245
v 184.1525 49.537212 21.702278
v 184.37006 49.69272 21.819906
v 184.60641 49.7003 21.94461
v 184.79826 49.557915 22.042974
v 184.89417 49.303722 22.088644
v 184.86845 49.00583 22.069382
v 184.728 48.744057 21.990347
v 184.51045 48.58855 21.87272
v 184.27408 48.58097 21.748016
v 184.08224 48.723354 21.649652
v 183.98633 48.977547 21.603983
v 184.51065 49.04109 20.868935
v 184.68695 49.28637 20.884203
v 184.94331 49.427967 20.932943
v 185.21103 49.42794 21.002096
v 185.41837 49.2863 21.07313
v 185.50978 49.040997 21.127012
v 185.46077 48.75776 21.149305
v 185.28447 48.512478 21.134037
v 185.0281 48.37088 21.085297
v 184.76039 48.370907 21.016144
v 184.55305 48.512547 20.94511
v 184.46164 48.75785 20.891228
v 184.84972 48.63243 19.876753
v 185.04861 48.85988 19.778786
v 185.31738 48.97562 19.789114
v 185.58401 48.948643 19.90497
v 185.77707 48.78618 20.095308
v 185.84483 48.531754 20.309132
v 185.76912 48.253548 20.489141
v 185.57024 48.026104 20.587109
v 185.30147 47.910362 20.57678
v 185.03484 47.93734 20.460924
v 184.84177 48.099804 20.270584
v 184.77402 48.354225 20.056763
v 185.37021 48.32003 19.002083
v 185.57307 48.54398 18.848824
v 185.83345 48.65811 18.791025
v 186.08156 48.63184 18.844177
v 186.25093 48.472202 18.994038
v 186.29617 48.22198 19.200449
v 186.20515 47.94822 19.408106
v 186.00229 47.724266 19.561365
v 185.74191 47.610138 19.619162
v 185.4938 47.63641 19.56601
v 185.32445 47.796043 19.416151
v 185.2792 48.046265 19.20974
v 185.88281 47.639507 18.249813
v 186.06976 47.871025 18.053333
v 186.31393 48.032745 17.984663
v 186.54988 48.081337 18.062204
v 186.7144 48.00378 18.265179
v 186.7634 47.820854 18.5392
v 186.68376 47.581577 18.810843
v 186.49681 47.35006 19.007322
v 186.25264 47.18834 19.075993
v 186.0167 47.139748 18.998451
v 185.85217 47.217304 18.795477
v 185.80318 47.40023 18.521456
v 186.67714 46.986828 17.8233
v 186.89713 47.194103 17.756641
v 187.1228 47.338146 17.809574
v 187.29369 47.38036 17.967913
v 187.36401 47.309437 18.189234
v 187.31491 47.14438 18.41423
v 187.15956 46.929413 18.582619
v 186.93958 46.72214 18.649277
v 186.71391 46.5781 18.596344
v 186.54303 46.53588 18.438004
v 186.4727 46.606808 18.216684
v 186.52179 46.771866 17.991686
v 187.45561 46.254032 17.573776
v 187.70981 46.414272 17.579412
v 187.929 46.5242 17.719086
v 188.05449 46.55437 17.955372
v 188.05261 46.496693 18.224957
v 187.9239 46.36662 18.455606
v 187.70284 46.19901 18.58552
v 187.44864 46.038773 18.579884
v 187.22945 45.92884 18.440208
v 187.10396 45.898674 18.203922
v 187.10583 45.956352 17.934338
v 187.23454 46.086422 17.703688
v 187.87196 45.296974 17.57587
v 188.13956 45.43637 17.566545
v 188.36908 45.542023 17.70518
v 188.49901 45.585617 17.954622
v 188.49455 45.555473 18.248037
v 188.35689 45.45967 18.506804
v 188.12291 45.32388 18.661585
v 187.85532 45.18448 18.670908
v 187.6258 45.078827 18.532276
v 187.49586 45.035233 18.282833
v 187.50032 45.065376 17.989418
v 187.63799 45.16118 17.730652
v 188.38739 44.626095 17.684032
v 188.6459 44.766685 17.63555
v 188.87 44.82152 17.744814
v 188.99963 44.775906 17.982544
v 189.00006 44.642063 18.28504
v 188.87117 44.455853 18.571253
v 188.6475 44.267178 18.764486
v 188.38898 44.126587 18.81297
v 188.16489 44.07175 18.703707
v 188.03526 44.117367 18.465977
v 188.03484 44.25121 18.163479
v 188.16371 44.43742 17.877266
v 188.75064 44.185223 17.266758
v 189.0242 44.30329 17.150545
v 189.28923 44.296864 17.173471
v 189.4747 44.167667 17.329393
v 189.53091 43.950314 17.576532
v 189.44283 43.70305 17.848665
v 189.23401 43.492123 18.072878
v 188.96043 43.374058 18.189089
v 188.69542 43.38048 18.166162
v 188.50995 43.50968 18.01024
v 188.45372 43.72703 17.763103
v 188.54182 43.9743 17.490969
v 189.03497 43.697266 16.76425
v 189.31525 43.799088 16.702608
v 189.58746 43.765244 16.677837
v 189.77869 43.604797 16.696577
v 189.83768 43.36075 16.753805
v 189.74863 43.098484 16.834187
v 189.5354 42.88828 16.916185
v 189.25513 42.786457 16.977829
v 188.98291 42.8203 17.0026
v 188.79169 42.980743 16.98386
v 188.7327 43.224796 16.926632
v 188.82175 43.48706 16.846249
v 189.25424 43.16637 15.122044
v 189.49963 43.342064 15.012655
v 189.78183 43.388996 15.01795
v 190.02524 43.294598 15.136508
v 190.16461 43.084152 15.336562
v 190.16263 42.81406 15.564508
v 190.0198 42.556683 15.759268
v 189.77441 42.38099 15.868655
v 189.49222 42.334057 15.863361
v 189.24881 42.42846 15.744802
v 189.10944 42.6389 15.544749
v 189.11142 42.908997 15.316803
v 189.73128 42.806816 14.308918
v 189.99556 42.941086 14.185399
v 190.26353 42.941402 14.14265
v 190.46338 42.807682 14.192125
v 190.54156 42.575756 14.320568
v 190.47714 42.30777 14.493563
v 190.28735 42.075527 14.664755
v 190.02307 41.94126 14.788274
v 189.75511 41.940945 14.831022
v 189.55525 42.07466 14.781547
v 189.47707 42.306587 14.653104
v 189.5415 42.574577 14.480109
v 190.3072 42.247715 13.307836
v 190.58397 42.345695 13.210901
v 190.8288 42.33206 13.264081
v 190.97609 42.210464 13.453127
v 190.98637 42.01349 13.727383
v 190.8569 41.79391 14.013363
v 190.62234 41.610565 14.234438
v 190.34558 41.512585 14.331372
v 190.10075 41.52622 14.278192
v 189.95346 41.647816 14.089147
v 189.94318 41.84479 13.814891
v 190.07266 42.06437 13.528911
v 190.73645 41.26844 12.846613
v 191.00119 41.383205 12.874316
v 191.21164 41.419373 13.065434
v 191.31142 41.367252 13.368758
v 191.27377 41.240807 13.7030115
v 191.1088 41.07392 13.978632
v 190.8607 40.91131 14.121767
v 190.59595 40.796543 14.094064
v 190.3855 40.760376 13.9029455
v 190.28574 40.8125 13.599622
v 190.32338 40.938942 13.265368
v 190.48834 41.10583 12.989748
v 191.50049 40.454514 12.842374
v 191.71931 40.582047 12.965845
v 191.85008 40.631405 13.203469
v 191.85774 40.589367 13.491574
v 191.74026 40.467194 13.752963
v 191.52913 40.297623 13.917597
v 191.28088 40.12609 13.941362
v 191.06206 39.998558 13.81789
v 190.9313 39.9492 13.580267
v 190.92363 39.991238 13.292161
v 191.0411 40.11341 13.030772
v 191.25224 40.28298 12.866138
v 191.94727 39.490314 12.76208
v 192.19057 39.6466 12.837874
v 192.3692 39.750584 13.05394
v 192.43533 39.774414 13.352382
v 192.37122 39.711697 13.653234
v 192.19405 39.579243 13.875881
v 191.95128 39.41254 13.960667
v 191.708 39.25626 13.884872
v 191.52934 39.15227 13.668808
v 191.46321 39.128445 13.370366
v 191.52733 39.19116 13.069514
v 191.7045 39.323612 12.846867
v 192.46461 38.60388 12.799647
v 192.7106 38.770126 12.844997
v 192.90309 38.893883 13.034151
v 192.99051 38.94199 13.316424
v 192.94942 38.901554 13.616183
v 192.79085 38.783413 13.8531065
v 192.55728 38.619225 13.963711
v 192.3113 38.452976 13.918361
v 192.11882 38.329224 13.729207
v 192.0314 38.281116 13.446934
v 192.07248 38.321552 13.147175
v 192.23105 38.43969 12.910252
v 192.8057 37.953297 13.112804
v 193.06172 38.113953 12.9781885
v 193.32578 38.186367 13.008351
v 193.5271 38.15113 13.1952095
v 193.61176 38.017693 13.488697
v 193.55705 37.821804 13.810172
v 193.37766 37.61595 14.073497
v 193.12163 37.45529 14.208113
v 192.85757 37.382877 14.17795
v 192.65625 37.418114 13.991092
v 192.5716 37.55155 13.697604
v 192.6263 37.74744 13.376129
v 192.82715 37.62218 12.26417
v 193.05716 37.807266 12.190701
v 193.35326 37.867916 12.1907625
v 193.6361 37.787876 12.264339
v 193.8299 37.588593 12.391717
v 193.88272 37.323467 12.538763
v 193.78043 37.063538 12.666078
v 193.5504 36.878452 12.739547
v 193.2543 36.817802 12.739485
v 192.97147 36.897842 12.665908
v 192.77766 37.097126 12.53853
v 192.72484 37.36225 12.391484
v 192.88052 37.298466 11.364543
v 193.14154 37.424835 11.217777
v 193.44258 37.41271 11.109303
v 193.70296 37.26534 11.068187
v 193.85292 37.02221 11.105443
v 193.85228 36.74847 11.211091
v 193.70122 36.51747 11.356821
v 193.4402 36.3911 11.503586
v 193.13918 36.40323 11.61206
v 192.87878 36.550602 11.653177
v 192.72882 36.793728 11.61592
v 192.72946 37.067467 11.510273
v 192.6376 36.794254 10.474858
v 192.86137 36.94857 10.270017
v 193.15501 36.980507 10.106568
v 193.43982 36.8815 10.028308
v 193.6395 36.678085 10.056206
v 193.70053 36.424763 10.182787
v 193.60658 36.189407 10.374133
v 193.3828 36.035088 10.578975
v 193.08917 36.003155 10.742423
v 192.80435 36.102158 10.8206835
v 192.60468 36.305576 10.792786
v 192.54364 36.5589 10.666204
v 192.57094 36.12233 9.796111
v 192.8022 36.236538 9.571704
v 193.09769 36.243694 9.45952
v 193.3782 36.14188 9.489619
v 193.5686 35.958374 9.653935
v 193.61786 35.74235 9.908442
v 193.51277 35.551693 10.184942
v 193.28151 35.437485 10.409349
v 192.98604 35.43033 10.521534
v 192.70552 35.532143 10.491435
v 192.51512 35.71565 10.327118
v 192.46587 35.93167 10.072612
v 192.3025 35.2656 9.423681
v 192.46419 35.430702 9.249243
v 192.73013 35.503025 9.104726
v 193.02907 35.463192 9.028853
v 193.28091 35.321873 9.041954
v 193.41818 35.116936 9.140519
v 193.4041 34.90329 9.298138
v 193.24242 34.738186 9.472575
v 192.97647 34.665863 9.617092
v 192.67752 34.705696 9.6929655
v 192.42567 34.847015 9.679864
v 192.2884 35.051952 9.581299
v 192.17854 34.387558 8.659518
v 192.24223 34.63806 8.563185
v 192.44458 34.8349 8.477263
v 192.7314 34.925335 8.424776
v 193.0258 34.88513 8.419786
v 193.24893 34.72506 8.463633
v 193.34099 34.488014 8.544564
v 193.27731 34.23751 8.640898
v 193.07495 34.04067 8.72682
v 192.78815 33.950233 8.779307
v 192.49373 33.99044 8.784296
v 192.2706 34.15051 8.740451
v 192.44926 33.946625 7.3988094
v 192.52469 34.214596 7.175611
v 192.73206 34.4278 6.977638
v 193.0158 34.529106 6.857937
v 193.29987 34.49137 6.8485823
v 193.50818 34.32471 6.9520802
v 193.5849 34.073772 7.1406984
v 193.50948 33.8058 7.3638973
v 193.30212 33.592598 7.56187
v 193.01839 33.491287 7.681571
v 192.7343 33.529022 7.690926
v 192.52599 33.695686 7.587428
v 192.69186 33.392075 6.4768825
v 192.77293 33.619064 6.1769395
v 192.97678 33.824203 5.928456
v 193.2488 33.95252 5.7980123
v 193.51607 33.96963 5.820561
v 193.707 33.870956 5.99006
v 193.77043 33.68293 6.2610927
v 193.68936 33.45594 6.5610356
v 193.4855 33.250805 6.8095193
v 193.2135 33.12249 6.939963
v 192.94623 33.105373 6.917414
v 192.7553 33.204052 6.7479153
v 193.23349 32.499554 6.7888947
v 193.28552 32.679 6.5122485
v 193.46144 32.878147 6.261489
v 193.7141 33.043625 6.103807
v 193.9758 33.1311 6.081454
v 194.17642 33.11713 6.2004185
v 194.2622 33.005463 6.4288244
v 194.21017 32.826015 6.705471
v 194.03427 32.626873 6.9562306
v 193.78162 32.46139 7.113912
v 193.51991 32.373917 7.1362653
v 193.31929 32.387886 7.0173006
v 193.90137 31.594196 6.5512376
v 193.71738 31.669735 6.4495106
v 193.65617 31.841259 6.2543426
v 193.73418 32.06281 6.0180297
v 193.93048 32.275024 5.8038917
v 194.19249 32.421036 5.6693063
v 194.44998 32.461723 5.6503353
v 194.63399 32.386185 5.752063
v 194.69519 32.21466 5.947231
v 194.61719 31.993109 6.1835437
v 194.42088 31.780897 6.3976817
v 194.15887 31.634884 6.532267
v 194.7154 30.959484 5.478785
v 194.44986 30.918081 5.3609414
v 194.24251 31.007805 5.139651
v 194.14891 31.204613 4.8742085
v 194.19414 31.45577 4.6357393
v 194.36607 31.693981 4.488141
v 194.61864 31.855415 4.4709625
v 194.88419 31.896816 4.5888066
v 195.09152 31.807093 4.8100967
v 195.18512 31.610285 5.075539
v 195.1399 31.359127 5.314008
v 194.96797 31.120918 5.4616065
v 194.99623 30.461288 4.615012
v 194.75432 30.484251 4.4666414
v 194.60143 30.630756 4.2195597
v 194.57854 30.861547 3.9399724
v 194.69177 31.114786 3.7027948
v 194.9108 31.322617 3.5715785
v 195.17691 31.42935 3.581483
v 195.41882 31.406387 3.7298536
v 195.57172 31.259882 3.9769354
v 195.5946 31.02909 4.2565227
v 195.48137 30.775852 4.4937
v 195.26234 30.568022 4.6249166
v 195.48659 29.85182 4.5437636
v 195.262 29.867165 4.4626727
v 195.12936 30.004868 4.2727036
v 195.12425 30.22803 4.024758
v 195.248 30.476854 3.785273
v 195.46748 30.684671 3.6184182
v 195.72386 30.795795 3.5689025
v 195.94846 30.78045 3.6499932
v 196.08109 30.642748 3.8399625
v 196.08621 30.419586 4.0879083
v 195.96245 30.170761 4.327393
v 195.74298 29.962944 4.494248
v 196.35526 29.412884 3.4347532
v 196.0944 29.297636 3.340268
v 195.84978 29.318104 3.1582017
v 195.68692 29.4688 2.9373393
v 195.64946 29.709347 2.7368605
v 195.74744 29.975292 2.6104834
v 195.9546 30.195374 2.5920706
v 196.21545 30.310621 2.6865559
v 196.46008 30.290154 2.868622
v 196.62294 30.139458 3.0894845
v 196.6604 29.89891 3.2899635
v 196.56242 29.632965 3.4163406
v 196.82632 29.037178 2.5741632
v 196.58267 28.886318 2.5423124
v 196.34119 28.867014 2.3850632
v 196.16658 28.98444 2.1445498
v 196.10565 29.207129 1.8852181
v 196.1747 29.475412 1.6765555
v 196.35524 29.717405 1.5744731
v 196.5989 29.868265 1.6063238
v 196.84038 29.887568 1.7635732
v 197.01498 29.770144 2.0040863
v 197.07593 29.547455 2.2634182
v 197.00687 29.279171 2.4720807
v 197.26448 28.894365 1.6709932
usemtl mat_6
s 1
f 2147 2147 2148
f 2148 2147 2149
f 2147 2147 2149
f 2149 2147 2150
f 2147 2147 2150
f 2150 2147 2151
f 2147 2147 2151
f 2151 2147 2152
f 2147 2147 2152
f 2152 2147 2153
f 2147 2147 2153
f 2153 2147 2154
f 2147 2147 2154
f 2154 2147 2155
f 2147 2147 2155
f 2155 2147 2156
f 2147 2147 2156
f 2156 2147 2157
f 2147 2147 2157
f 2157 2147 2158
f 2147 2147 2158
f 2158 2147 2159
f 2147 2147 2159
f 2159 2147 2148
f 2148 2149 2160
f 2160 2149 2161
f 2149 2150 2161
f 2161 2150 2162
f 2150 2151 2162
f 2162 2151 2163
f 2151 2152 2163
f 2163 2152 2164
f 2152 2153 2164
f 2164 2153 2165
f 2153 2154 2165
f 2165 2154 2166
f 2154 2155 2166
f 2166 2155 2167
f 2155 2156 2167
f 2167 2156 2168
f 2156 2157 2168
f 2168 2157 2169
f 2157 2158 2169
f 2169 2158 2170
f 2158 2159 2170
f 2170 2159 2171
f 2159 2148 2171
f 2171 2148 2160
f 2160 2161 2172
f 2172 2161 2173
f 2161 2162 2173
f 2173 2162 2174
f 2162 2163 2174
f 2174 2163 2175
f 2163 2164 2175
f 2175 2164 2176
f 2164 2165 2176
f 2176 2165 2177
f 2165 2166 2177
f 2177 2166 2178
f 2166 2167 2178
f 2178 2167 2179
f 2167 2168 2179
f 2179 2168 2180
f 2168 2169 2180
f 2180 2169 2181
f 2169 2170 2181
f 2181 2170 2182
f 2170 2171 2182
f 2182 2171 2183
f 2171 2160 2183
f 2183 2160 2172
f 2172 2173 2184
f 2184 2173 2185
f 2173 2174 2185
f 2185 2174 2186
f 2174 2175 2186
f 2186 2175 2187
f 2175 2176 2187
f 2187 2176 2188
f 2176 2177 2188
f 2188 2177 2189
f 2177 2178 2189
f 2189 2178 2190
f 2178 2179 2190
f 2190 2179 2191
f 2179 2180 2191
f 2191 2180 2192
f 2180 2181 2192
f 2192 2181 2193
f 2181 2182 2193
f 2193 2182 2194
f 2182 2183 2194
f 2194 2183 2195
f 2183 2172 2195
f 2195 2172 2184
f 2184 2185 2196
f 2196 2185 2197
f 2185 2186 2197
f 2197 2186 2198
f 2186 2187 2198
f 2198 2187 2199
f 2187 2188 2199
f 2199 2188 2200
f 2188 2189 2200
f 2200 2189 2201
f 2189 2190 2201
f 2201 2190 2202
f 2190 2191 2202
f 2202 2191 2203
f 2191 2192 2203
f 2203 2192 2204
f 2192 2193 2204
f 2204 2193 2205
f 2193 2194 2205
f 2205 2194 2206
f 2194 2195 2206
f 2206 2195 2207
f 2195 2184 2207
f 2207 2184 2196
f 2196 2197 2208
f 2208 2197 2209
f 2197 2198 2209
f 2209 2198 2210
f 2198 2199 2210
f 2210 2199 2211
f 2199 2200 2211
f 2211 2200 2212
f 2200 2201 2212
f 2212 2201 2213
f 2201 2202 2213
f 2213 2202 2214
f 2202 2203 2214
f 2214 2203 2215
f 2203 2204 2215
f 2215 2204 2216
f 2204 2205 2216
f 2216 2205 2217
f 2205 2206 2217
f 2217 2206 2218
f 2206 2207 2218
f 2218 2207 2219
f 2207 2196 2219
f 2219 2196 2208
f 2208 2209 2220
f 2220 2209 2221
f 2209 2210 2221
f 2221 2210 2222
f 2210 2211 2222
f 2222 2211 2223
f 2211 2212 2223
f 2223 2212 2224
f 2212 2213 2224
f 2224 2213 2225
f 2213 2214 2225
f 2225 2214 2226
f 2214 2215 2226
f 2226 2215 2227
f 2215 2216 2227
f 2227 2216 2228
f 2216 2217 2228
f 2228 2217 2229
f 2217 2218 2229
f 2229 2218 2230
f 2218 2219 2230
f 2230 2219 2231
f 2219 2208 2231
f 2231 2208 2220
f 2220 2221 2232
f 2232 2221 2233
f 2221 2222 2233
f 2233 2222 2234
f 2222 2223 2234
f 2234 2223 2235
f 2223 2224 2235
f 2235 2224 2236
f 2224 2225 2236
f 2236 2225 2237
f 2225 2226 2237
f 2237 2226 2238
f 2226 2227 2238
f 2238 2227 2239
f 2227 2228 2239
f 2239 2228 2240
f 2228 2229 2240
f 2240 2229 2241
f 2229 2230 2241
f 2241 2230 2242
f 2230 2231 2242
f 2242 2231 2243
f 2231 2220 2243
f 2243 2220 2232
f 2232 2233 2244
f 2244 2233 2245
f 2233 2234 2245
f 2245 2234 2246
f 2234 2235 2246
f 2246 2235 2247
f 2235 2236 2247
f 2247 2236 2248
f 2236 2237 2248
f 2248 2237 2249
f 2237 2238 2249
f 2249 2238 2250
f 2238 2239 2250
f 2250 2239 2251
f 2239 2240 2251
f 2251 2240 2252
f 2240 2241 2252
f 2252 2241 2253
f 2241 2242 2253
f 2253 2242 2254
f 2242 2243 2254
f 2254 2243 2255
f 2243 2232 2255
f 2255 2232 2244
f 2244 2245 2256
f 2256 2245 2257
f 2245 2246 2257
f 2257 2246 2258
f 2246 2247 2258
f 2258 2247 2259
f 2247 2248 2259
f 2259 2248 2260
f 2248 2249 2260
f 2260 2249 2261
f 2249 2250 2261
f 2261 2250 2262
f 2250 2251 2262
f 2262 2251 2263
f 2251 2252 2263
f 2263 2252 2264
f 2252 2253 2264
f 2264 2253 2265
f 2253 2254 2265
f 2265 2254 2266
f 2254 2255 2266
f 2266 2255 2267
f 2255 2244 2267
f 2267 2244 2256
f 2256 2257 2268
f 2268 2257 2269
f 2257 2258 2269
f 2269 2258 2270
f 2258 2259 2270
f 2270 2259 2271
f 2259 2260 2271
f 2271 2260 2272
f 2260 2261 2272
f 2272 2261 2273
f 2261 2262 2273
f 2273 2262 2274
f 2262 2263 2274
f 2274 2263 2275
f 2263 2264 2275
f 2275 2264 2276
f 2264 2265 2276
f 2276 2265 2277
f 2265 2266 2277
f 2277 2266 2278
f 2266 2267 2278
f 2278 2267 2279
f 2267 2256 2279
f 2279 2256 2268
f 2268 2269 2280
f 2280 2269 2281
f 2269 2270 2281
f 2281 2270 2282
f 2270 2271 2282
f 2282 2271 2283
f 2271 2272 2283
f 2283 2272 2284
f 2272 2273 2284
f 2284 2273 2285
f 2273 2274 2285
f 2285 2274 2286
f 2274 2275 2286
f 2286 2275 2287
f 2275 2276 2287
f 2287 2276 2288
f 2276 2277 2288
f 2288 2277 2289
f 2277 2278 2289
f 2289 2278 2290
f 2278 2279 2290
f 2290 2279 2291
f 2279 2268 2291
f 2291 2268 2280
f 2280 2281 2292
f 2292 2281 2293
f 2281 2282 2293
f 2293 2282 2294
f 2282 2283 2294
f 2294 2283 2295
f 2283 2284 2295
f 2295 2284 2296
f 2284 2285 2296
f 2296 2285 2297
f 2285 2286 2297
f 2297 2286 2298
f 2286 2287 2298
f 2298 2287 2299
f 2287 2288 2299
f 2299 2288 2300
f 2288 2289 2300
f 2300 2289 2301
f 2289 2290 2301
f 2301 2290 2302
f 2290 2291 2302
f 2302 2291 2303
f 2291 2280 2303
f 2303 2280 2292
f 2292 2293 2304
f 2304 2293 2305
f 2293 2294 2305
f 2305 2294 2306
f 2294 2295 2306
f 2306 2295 2307
f 2295 2296 2307
f 2307 2296 2308
f 2296 2297 2308
f 2308 2297 2309
f 2297 2298 2309
f 2309 2298 2310
f 2298 2299 2310
f 2310 2299 2311
f 2299 2300 2311
f 2311 2300 2312
f 2300 2301 2312
f 2312 2301 2313
f 2301 2302 2313
f 2313 2302 2314
f 2302 2303 2314
f 2314 2303 2315
f 2303 2292 2315
f 2315 2292 2304
f 2304 2305 2316
f 2316 2305 2317
f 2305 2306 2317
f 2317 2306 2318
f 2306 2307 2318
f 2318 2307 2319
f 2307 2308 2319
f 2319 2308 2320
f 2308 2309 2320
f 2320 2309 2321
f 2309 2310 2321
f 2321 2310 2322
f 2310 2311 2322
f 2322 2311 2323
f 2311 2312 2323
f 2323 2312 2324
f 2312 2313 2324
f 2324 2313 2325
f 2313 2314 2325
f 2325 2314 2326
f 2314 2315 2326
f 2326 2315 2327
f 2315 2304 2327
f 2327 2304 2316
f 2316 2317 2328
f 2328 2317 2329
f 2317 2318 2329
f 2329 2318 2330
f 2318 2319 2330
f 2330 2319 2331
f 2319 2320 2331
f 2331 2320 2332
f 2320 2321 2332
f 2332 2321 2333
f 2321 2322 2333
f 2333 2322 2334
f 2322 2323 2334
f 2334 2323 2335
f 2323 2324 2335
f 2335 2324 2336
f 2324 2325 2336
f 2336 2325 2337
f 2325 2326 2337
f 2337 2326 2338
f 2326 2327 2338
f 2338 2327 2339
f 2327 2316 2339
f 2339 2316 2328
f 2328 2329 2340
f 2340 2329 2341
f 2329 2330 2341
f 2341 2330 2342
f 2330 2331 2342
f 2342 2331 2343
f 2331 2332 2343
f 2343 2332 2344
f 2332 2333 2344
f 2344 2333 2345
f 2333 2334 2345
f 2345 2334 2346
f 2334 2335 2346
f 2346 2335 2347
f 2335 2336 2347
f 2347 2336 2348
f 2336 2337 2348
f 2348 2337 2349
f 2337 2338 2349
f 2349 2338 2350
f 2338 2339 2350
f 2350 2339 2351
f 2339 2328 2351
f 2351 2328 2340
f 2340 2341 2352
f 2352 2341 2353
f 2341 2342 2353
f 2353 2342 2354
f 2342 2343 2354
f 2354 2343 2355
f 2343 2344 2355
f 2355 2344 2356
f 2344 2345 2356
f 2356 2345 2357
f 2345 2346 2357
f 2357 2346 2358
f 2346 2347 2358
f 2358 2347 2359
f 2347 2348 2359
f 2359 2348 2360
f 2348 2349 2360
f 2360 2349 2361
f 2349 2350 2361
f 2361 2350 2362
f 2350 2351 2362
f 2362 2351 2363
f 2351 2340 2363
f 2363 2340 2352
f 2352 2353 2364
f 2364 2353 2365
f 2353 2354 2365
f 2365 2354 2366
f 2354 2355 2366
f 2366 2355 2367
f 2355 2356 2367
f 2367 2356 2368
f 2356 2357 2368
f 2368 2357 2369
f 2357 2358 2369
f 2369 2358 2370
f 2358 2359 2370
f 2370 2359 2371
f 2359 2360 2371
f 2371 2360 2372
f 2360 2361 2372
f 2372 2361 2373
f 2361 2362 2373
f 2373 2362 2374
f 2362 2363 2374
f 2374 2363 2375
f 2363 2352 2375
f 2375 2352 2364
f 2364 2365 2376
f 2376 2365 2377
f 2365 2366 2377
f 2377 2366 2378
f 2366 2367 2378
f 2378 2367 2379
f 2367 2368 2379
f 2379 2368 2380
f 2368 2369 2380
f 2380 2369 2381
f 2369 2370 2381
f 2381 2370 2382
f 2370 2371 2382
f 2382 2371 2383
f 2371 2372 2383
f 2383 2372 2384
f 2372 2373 2384
f 2384 2373 2385
f 2373 2374 2385
f 2385 2374 2386
f 2374 2375 2386
f 2386 2375 2387
f 2375 2364 2387
f 2387 2364 2376
f 2376 2377 2388
f 2388 2377 2389
f 2377 2378 2389
f 2389 2378 2390
f 2378 2379 2390
f 2390 2379 2391
f 2379 2380 2391
f 2391 2380 2392
f 2380 2381 2392
f 2392 2381 2393
f 2381 2382 2393
f 2393 2382 2394
f 2382 2383 2394
f 2394 2383 2395
f 2383 2384 2395
f 2395 2384 2396
f 2384 2385 2396
f 2396 2385 2397
f 2385 2386 2397
f 2397 2386 2398
f 2386 2387 2398
f 2398 2387 2399
f 2387 2376 2399
f 2399 2376 2388
f 2388 2389 2400
f 2400 2389 2401
f 2389 2390 2401
f 2401 2390 2402
f 2390 2391 2402
f 2402 2391 2403
f 2391 2392 2403
f 2403 2392 2404
f 2392 2393 2404
f 2404 2393 2405
f 2393 2394 2405
f 2405 2394 2406
f 2394 2395 2406
f 2406 2395 2407
f 2395 2396 2407
f 2407 2396 2408
f 2396 2397 2408
f 2408 2397 2409
f 2397 2398 2409
f 2409 2398 2410
f 2398 2399 2410
f 2410 2399 2411
f 2399 2388 2411
f 2411 2388 2400
f 2400 2401 2412
f 2412 2401 2413
f 2401 2402 2413
f 2413 2402 2414
f 2402 2403 2414
f 2414 2403 2415
f 2403 2404 2415
f 2415 2404 2416
f 2404 2405 2416
f 2416 2405 2417
f 2405 2406 2417
f 2417 2406 2418
f 2406 2407 2418
f 2418 2407 2419
f 2407 2408 2419
f 2419 2408 2420
f 2408 2409 2420
f 2420 2409 2421
f 2409 2410 2421
f 2421 2410 2422
f 2410 2411 2422
f 2422 2411 2423
f 2411 2400 2423
f 2423 2400 2412
f 2412 2413 2424
f 2424 2413 2425
f 2413 2414 2425
f 2425 2414 2426
f 2414 2415 2426
f 2426 2415 2427
f 2415 2416 2427
f 2427 2416 2428
f 2416 2417 2428
f 2428 2417 2429
f 2417 2418 2429
f 2429 2418 2430
f 2418 2419 2430
f 2430 2419 2431
f 2419 2420 2431
f 2431 2420 2432
f 2420 2421 2432
f 2432 2421 2433
f 2421 2422 2433
f 2433 2422 2434
f 2422 2423 2434
f 2434 2423 2435
f 2423 2412 2435
f 2435 2412 2424
f 2424 2425 2436
f 2436 2425 2437
f 2425 2426 2437
f 2437 2426 2438
f 2426 2427 2438
f 2438 2427 2439
f 2427 2428 2439
f 2439 2428 2440
f 2428 2429 2440
f 2440 2429 2441
f 2429 2430 2441
f 2441 2430 2442
f 2430 2431 2442
f 2442 2431 2443
f 2431 2432 2443
f 2443 2432 2444
f 2432 2433 2444
f 2444 2433 2445
f 2433 2434 2445
f 2445 2434 2446
f 2434 2435 2446
f 2446 2435 2447
f 2435 2424 2447
f 2447 2424 2436
f 2436 2437 2448
f 2448 2437 2449
f 2437 2438 2449
f 2449 2438 2450
f 2438 2439 2450
f 2450 2439 2451
f 2439 2440 2451
f 2451 2440 2452
f 2440 2441 2452
f 2452 2441 2453
f 2441 2442 2453
f 2453 2442 2454
f 2442 2443 2454
f 2454 2443 2455
f 2443 2444 2455
f 2455 2444 2456
f 2444 2445 2456
f 2456 2445 2457
f 2445 2446 2457
f 2457 2446 2458
f 2446 2447 2458
f 2458 2447 2459
f 2447 2436 2459
f 2459 2436 2448
f 2448 2449 2460
f 2460 2449 2461
f 2449 2450 2461
f 2461 2450 2462
f 2450 2451 2462
f 2462 2451 2463
f 2451 2452 2463
f 2463 2452 2464
f 2452 2453 2464
f 2464 2453 2465
f 2453 2454 2465
f 2465 2454 2466
f 2454 2455 2466
f 2466 2455 2467
f 2455 2456 2467
f 2467 2456 2468
f 2456 2457 2468
f 2468 2457 2469
f 2457 2458 2469
f 2469 2458 2470
f 2458 2459 2470
f 2470 2459 2471
f 2459 2448 2471
f 2471 2448 2460
f 2460 2461 2472
f 2472 2461 2473
f 2461 2462 2473
f 2473 2462 2474
f 2462 2463 2474
f 2474 2463 2475
f 2463 2464 2475
f 2475 2464 2476
f 2464 2465 2476
f 2476 2465 2477
f 2465 2466 2477
f 2477 2466 2478
f 2466 2467 2478
f 2478 2467 2479
f 2467 2468 2479
f 2479 2468 2480
f 2468 2469 2480
f 2480 2469 2481
f 2469 2470 2481
f 2481 2470 2482
f 2470 2471 2482
f 2482 2471 2483
f 2471 2460 2483
f 2483 2460 2472
f 2472 2473 2484
f 2484 2473 2485
f 2473 2474 2485
f 2485 2474 2486
f 2474 2475 2486
f 2486 2475 2487
f 2475 2476 2487
f 2487 2476 2488
f 2476 2477 2488
f 2488 2477 2489
f 2477 2478 2489
f 2489 2478 2490
f 2478 2479 2490
f 2490 2479 2491
f 2479 2480 2491
f 2491 2480 2492
f 2480 2481 2492
f 2492 2481 2493
f 2481 2482 2493
f 2493 2482 2494
f 2482 2483 2494
f 2494 2483 2495
f 2483 2472 2495
f 2495 2472 2484
f 2484 2485 2496
f 2496 2485 2497
f 2485 2486 2497
f 2497 2486 2498
f 2486 2487 2498
f 2498 2487 2499
f 2487 2488 2499
f 2499 2488 2500
f 2488 2489 2500
f 2500 2489 2501
f 2489 2490 2501
f 2501 2490 2502
f 2490 2491 2502
f 2502 2491 2503
f 2491 2492 2503
f 2503 2492 2504
f 2492 2493 2504
f 2504 2493 2505
f 2493 2494 2505
f 2505 2494 2506
f 2494 2495 2506
f 2506 2495 2507
f 2495 2484 2507
f 2507 2484 2496
f 2496 2497 2508
f 2508 2497 2509
f 2497 2498 2509
f 2509 2498 2510
f 2498 2499 2510
f 2510 2499 2511
f 2499 2500 2511
f 2511 2500 2512
f 2500 2501 2512
f 2512 2501 2513
f 2501 2502 2513
f 2513 2502 2514
f 2502 2503 2514
f 2514 2503 2515
f 2503 2504 2515
f 2515 2504 2516
f 2504 2505 2516
f 2516 2505 2517
f 2505 2506 2517
f 2517 2506 2518
f 2506 2507 2518
f 2518 2507 2519
f 2507 2496 2519
f 2519 2496 2508
f 2508 2509 2520
f 2520 2509 2521
f 2509 2510 2521
f 2521 2510 2522
f 2510 2511 2522
f 2522 2511 2523
f 2511 2512 2523
f 2523 2512 2524
f 2512 2513 2524
f 2524 2513 2525
f 2513 2514 2525
f 2525 2514 2526
f 2514 2515 2526
f 2526 2515 2527
f 2515 2516 2527
f 2527 2516 2528
f 2516 2517 2528
f 2528 2517 2529
f 2517 2518 2529
f 2529 2518 2530
f 2518 2519 2530
f 2530 2519 2531
f 2519 2508 2531
f 2531 2508 2520
f 2520 2521 2532
f 2532 2521 2533
f 2521 2522 2533
f 2533 2522 2534
f 2522 2523 2534
f 2534 2523 2535
f 2523 2524 2535
f 2535 2524 2536
f 2524 2525 2536
f 2536 2525 2537
f 2525 2526 2537
f 2537 2526 2538
f 2526 2527 2538
f 2538 2527 2539
f 2527 2528 2539
f 2539 2528 2540
f 2528 2529 2540
f 2540 2529 2541
f 2529 2530 2541
f 2541 2530 2542
f 2530 2531 2542
f 2542 2531 2543
f 2531 2520 2543
f 2543 2520 2532
f 2532 2533 2544
f 2544 2533 2545
f 2533 2534 2545
f 2545 2534 2546
f 2534 2535 2546
f 2546 2535 2547
f 2535 2536 2547
f 2547 2536 2548
f 2536 2537 2548
f 2548 2537 2549
f 2537 2538 2549
f 2549 2538 2550
f 2538 2539 2550
f 2550 2539 2551
f 2539 2540 2551
f 2551 2540 2552
f 2540 2541 2552
f 2552 2541 2553
f 2541 2542 2553
f 2553 2542 2554
f 2542 2543 2554
f 2554 2543 2555
f 2543 2532 2555
f 2555 2532 2544
f 2544 2545 2556
f 2556 2545 2557
f 2545 2546 2557
f 2557 2546 2558
f 2546 2547 2558
f 2558 2547 2559
f 2547 2548 2559
f 2559 2548 2560
f 2548 2549 2560
f 2560 2549 2561
f 2549 2550 2561
f 2561 2550 2562
f 2550 2551 2562
f 2562 2551 2563
f 2551 2552 2563
f 2563 2552 2564
f 2552 2553 2564
f 2564 2553 2565
f 2553 2554 2565
f 2565 2554 2566
f 2554 2555 2566
f 2566 2555 2567
f 2555 2544 2567
f 2567 2544 2556
f 2556 2557 2568
f 2568 2557 2569
f 2557 2558 2569
f 2569 2558 2570
f 2558 2559 2570
f 2570 2559 2571
f 2559 2560 2571
f 2571 2560 2572
f 2560 2561 2572
f 2572 2561 2573
f 2561 2562 2573
f 2573 2562 2574
f 2562 2563 2574
f 2574 2563 2575
f 2563 2564 2575
f 2575 2564 2576
f 2564 2565 2576
f 2576 2565 2577
f 2565 2566 2577
f 2577 2566 2578
f 2566 2567 2578
f 2578 2567 2579
f 2567 2556 2579
f 2579 2556 2568
f 2568 2569 2580
f 2580 2569 2581
f 2569 2570 2581
f 2581 2570 2582
f 2570 2571 2582
f 2582 2571 2583
f 2571 2572 2583
f 2583 2572 2584
f 2572 2573 2584
f 2584 2573 2585
f 2573 2574 2585
f 2585 2574 2586
f 2574 2575 2586
f 2586 2575 2587
f 2575 2576 2587
f 2587 2576 2588
f 2576 2577 2588
f 2588 2577 2589
f 2577 2578 2589
f 2589 2578 2590
f 2578 2579 2590
f 2590 2579 2591
f 2579 2568 2591
f 2591 2568 2580
f 2580 2581 2592
f 2592 2581 2593
f 2581 2582 2593
f 2593 2582 2594
f 2582 2583 2594
f 2594 2583 2595
f 2583 2584 2595
f 2595 2584 2596
f 2584 2585 2596
f 2596 2585 2597
f 2585 2586 2597
f 2597 2586 2598
f 2586 2587 2598
f 2598 2587 2599
f 2587 2588 2599
f 2599 2588 2600
f 2588 2589 2600
f 2600 2589 2601
f 2589 2590 2601
f 2601 2590 2602
f 2590 2591 2602
f 2602 2591 2603
f 2591 2580 2603
f 2603 2580 2592
f 2592 2593 2604
f 2604 2593 2605
f 2593 2594 2605
f 2605 2594 2606
f 2594 2595 2606
f 2606 2595 2607
f 2595 2596 2607
f 2607 2596 2608
f 2596 2597 2608
f 2608 2597 2609
f 2597 2598 2609
f 2609 2598 2610
f 2598 2599 2610
f 2610 2599 2611
f 2599 2600 2611
f 2611 2600 2612
f 2600 2601 2612
f 2612 2601 2613
f 2601 2602 2613
f 2613 2602 2614
f 2602 2603 2614
f 2614 2603 2615
f 2603 2592 2615
f 2615 2592 2604
f 2604 2605 2616
f 2616 2605 2617
f 2605 2606 2617
f 2617 2606 2618
f 2606 2607 2618
f 2618 2607 2619
f 2607 2608 2619
f 2619 2608 2620
f 2608 2609 2620
f 2620 2609 2621
f 2609 2610 2621
f 2621 2610 2622
f 2610 2611 2622
f 2622 2611 2623
f 2611 2612 2623
f 2623 2612 2624
f 2612 2613 2624
f 2624 2613 2625
f 2613 2614 2625
f 2625 2614 2626
f 2614 2615 2626
f 2626 2615 2627
f 2615 2604 2627
f 2627 2604 2616
f 2616 2617 2628
f 2628 2617 2629
f 2617 2618 2629
f 2629 2618 2630
f 2618 2619 2630
f 2630 2619 2631
f 2619 2620 2631
f 2631 2620 2632
f 2620 2621 2632
f 2632 2621 2633
f 2621 2622 2633
f 2633 2622 2634
f 2622 2623 2634
f 2634 2623 2635
f 2623 2624 2635
f 2635 2624 2636
f 2624 2625 2636
f 2636 2625 2637
f 2625 2626 2637
f 2637 2626 2638
f 2626 2627 2638
f 2638 2627 2639
f 2627 2616 2639
f 2639 2616 2628
f 2628 2629 2640
f 2640 2629 2641
f 2629 2630 2641
f 2641 2630 2642
f 2630 2631 2642
f 2642 2631 2643
f 2631 2632 2643
f 2643 2632 2644
f 2632 2633 2644
f 2644 2633 2645
f 2633 2634 2645
f 2645 2634 2646
f 2634 2635 2646
f 2646 2635 2647
f 2635 2636 2647
f 2647 2636 2648
f 2636 2637 2648
f 2648 2637 2649
f 2637 2638 2649
f 2649 2638 2650
f 2638 2639 2650
f 2650 2639 2651
f 2639 2628 2651
f 2651 2628 2640
f 2640 2641 2652
f 2652 2641 2653
f 2641 2642 2653
f 2653 2642 2654
f 2642 2643 2654
f 2654 2643 2655
f 2643 2644 2655
f 2655 2644 2656
f 2644 2645 2656
f 2656 2645 2657
f 2645 2646 2657
f 2657 2646 2658
f 2646 2647 2658
f 2658 2647 2659
f 2647 2648 2659
f 2659 2648 2660
f 2648 2649 2660
f 2660 2649 2661
f 2649 2650 2661
f 2661 2650 2662
f 2650 2651 2662
f 2662 2651 2663
f 2651 2640 2663
f 2663 2640 2652
f 2652 2653 2664
f 2664 2653 2665
f 2653 2654 2665
f 2665 2654 2666
f 2654 2655 2666
f 2666 2655 2667
f 2655 2656 2667
f 2667 2656 2668
f 2656 2657 2668
f 2668 2657 2669
f 2657 2658 2669
f 2669 2658 2670
f 2658 2659 2670
f 2670 2659 2671
f 2659 2660 2671
f 2671 2660 2672
f 2660 2661 2672
f 2672 2661 2673
f 2661 2662 2673
f 2673 2662 2674
f 2662 2663 2674
f 2674 2663 2675
f 2663 2652 2675
f 2675 2652 2664
f 2664 2665 2676
f 2676 2665 2677
f 2665 2666 2677
f 2677 2666 2678
f 2666 2667 2678
f 2678 2667 2679
f 2667 2668 2679
f 2679 2668 2680
f 2668 2669 2680
f 2680 2669 2681
f 2669 2670 2681
f 2681 2670 2682
f 2670 2671 2682
f 2682 2671 2683
f 2671 2672 2683
f 2683 2672 2684
f 2672 2673 2684
f 2684 2673 2685
f 2673 2674 2685
f 2685 2674 2686
f 2674 2675 2686
f 2686 2675 2687
f 2675 2664 2687
f 2687 2664 2676
f 2676 2677 2688
f 2688 2677 2689
f 2677 2678 2689
f 2689 2678 2690
f 2678 2679 2690
f 2690 2679 2691
f 2679 2680 2691
f 2691 2680 2692
f 2680 2681 2692
f 2692 2681 2693
f 2681 2682 2693
f 2693 2682 2694
f 2682 2683 2694
f 2694 2683 2695
f 2683 2684 2695
f 2695 2684 2696
f 2684 2685 2696
f 2696 2685 2697
f 2685 2686 2697
f 2697 2686 2698
f 2686 2687 2698
f 2698 2687 2699
f 2687 2676 2699
f 2699 2676 2688
f 2688 2689 2700
f 2700 2689 2701
f 2689 2690 2701
f 2701 2690 2702
f 2690 2691 2702
f 2702 2691 2703
f 2691 2692 2703
f 2703 2692 2704
f 2692 2693 2704
f 2704 2693 2705
f 2693 2694 2705
f 2705 2694 2706
f 2694 2695 2706
f 2706 2695 2707
f 2695 2696 2707
f 2707 2696 2708
f 2696 2697 2708
f 2708 2697 2709
f 2697 2698 2709
f 2709 2698 2710
f 2698 2699 2710
f 2710 2699 2711
f 2699 2688 2711
f 2711 2688 2700
f 2700 2701 2712
f 2712 2701 2713
f 2701 2702 2713
f 2713 2702 2714
f 2702 2703 2714
f 2714 2703 2715
f 2703 2704 2715
f 2715 2704 2716
f 2704 2705 2716
f 2716 2705 2717
f 2705 2706 2717
f 2717 2706 2718
f 2706 2707 2718
f 2718 2707 2719
f 2707 2708 2719
f 2719 2708 2720
f 2708 2709 2720
f 2720 2709 2721
f 2709 2710 2721
f 2721 2710 2722
f 2710 2711 2722
f 2722 2711 2723
f 2711 2700 2723
f 2723 2700 2712
f 2712 2713 2724
f 2724 2713 2725
f 2713 2714 2725
f 2725 2714 2726
f 2714 2715 2726
f 2726 2715 2727
f 2715 2716 2727
f 2727 2716 2728
f 2716 2717 2728
f 2728 2717 2729
f 2717 2718 2729
f 2729 2718 2730
f 2718 2719 2730
f 2730 2719 2731
f 2719 2720 2731
f 2731 2720 2732
f 2720 2721 2732
f 2732 2721 2733
f 2721 2722 2733
f 2733 2722 2734
f 2722 2723 2734
f 2734 2723 2735
f 2723 2712 2735
f 2735 2712 2724
f 2724 2725 2736
f 2736 2725 2737
f 2725 2726 2737
f 2737 2726 2738
f 2726 2727 2738
f 2738 2727 2739
f 2727 2728 2739
f 2739 2728 2740
f 2728 2729 2740
f 2740 2729 2741
f 2729 2730 2741
f 2741 2730 2742
f 2730 2731 2742
f 2742 2731 2743
f 2731 2732 2743
f 2743 2732 2744
f 2732 2733 2744
f 2744 2733 2745
f 2733 2734 2745
f 2745 2734 2746
f 2734 2735 2746
f 2746 2735 2747
f 2735 2724 2747
f 2747 2724 2736
f 2736 2737 2748
f 2748 2737 2749
f 2737 2738 2749
f 2749 2738 2750
f 2738 2739 2750
f 2750 2739 2751
f 2739 2740 2751
f 2751 2740 2752
f 2740 2741 2752
f 2752 2741 2753
f 2741 2742 2753
f 2753 2742 2754
f 2742 2743 2754
f 2754 2743 2755
f 2743 2744 2755
f 2755 2744 2756
f 2744 2745 2756
f 2756 2745 2757
f 2745 2746 2757
f 2757 2746 2758
f 2746 2747 2758
f 2758 2747 2759
f 2747 2736 2759
f 2759 2736 2748
f 2748 2749 2760
f 2760 2749 2761
f 2749 2750 2761
f 2761 2750 2762
f 2750 2751 2762
f 2762 2751 2763
f 2751 2752 2763
f 2763 2752 2764
f 2752 2753 2764
f 2764 2753 2765
f 2753 2754 2765
f 2765 2754 2766
f 2754 2755 2766
f 2766 2755 2767
f 2755 2756 2767
f 2767 2756 2768
f 2756 2757 2768
f 2768 2757 2769
f 2757 2758 2769
f 2769 2758 2770
f 2758 2759 2770
f 2770 2759 2771
f 2759 2748 2771
f 2771 2748 2760
f 2760 2761 2772
f 2772 2761 2773
f 2761 2762 2773
f 2773 2762 2774
f 2762 2763 2774
f 2774 2763 2775
f 2763 2764 2775
f 2775 2764 2776
f 2764 2765 2776
f 2776 2765 2777
f 2765 2766 2777
f 2777 2766 2778
f 2766 2767 2778
f 2778 2767 2779
f 2767 2768 2779
f 2779 2768 2780
f 2768 2769 2780
f 2780 2769 2781
f 2769 2770 2781
f 2781 2770 2782
f 2770 2771 2782
f 2782 2771 2783
f 2771 2760 2783
f 2783 2760 2772
f 2772 2773 2784
f 2784 2773 2785
f 2773 2774 2785
f 2785 2774 2786
f 2774 2775 2786
f 2786 2775 2787
f 2775 2776 2787
f 2787 2776 2788
f 2776 2777 2788
f 2788 2777 2789
f 2777 2778 2789
f 2789 2778 2790
f 2778 2779 2790
f 2790 2779 2791
f 2779 2780 2791
f 2791 2780 2792
f 2780 2781 2792
f 2792 2781 2793
f 2781 2782 2793
f 2793 2782 2794
f 2782 2783 2794
f 2794 2783 2795
f 2783 2772 2795
f 2795 2772 2784
f 2784 2785 2796
f 2796 2785 2797
f 2785 2786 2797
f 2797 2786 2798
f 2786 2787 2798
f 2798 2787 2799
f 2787 2788 2799
f 2799 2788 2800
f 2788 2789 2800
f 2800 2789 2801
f 2789 2790 2801
f 2801 2790 2802
f 2790 2791 2802
f 2802 2791 2803
f 2791 2792 2803
f 2803 2792 2804
f 2792 2793 2804
f 2804 2793 2805
f 2793 2794 2805
f 2805 2794 2806
f 2794 2795 2806
f 2806 2795 2807
f 2795 2784 2807
f 2807 2784 2796
f 2796 2797 2808
f 2808 2797 2809
f 2797 2798 2809
f 2809 2798 2810
f 2798 2799 2810
f 2810 2799 2811
f 2799 2800 2811
f 2811 2800 2812
f 2800 2801 2812
f 2812 2801 2813
f 2801 2802 2813
f 2813 2802 2814
f 2802 2803 2814
f 2814 2803 2815
f 2803 2804 2815
f 2815 2804 2816
f 2804 2805 2816
f 2816 2805 2817
f 2805 2806 2817
f 2817 2806 2818
f 2806 2807 2818
f 2818 2807 2819
f 2807 2796 2819
f 2819 2796 2808
f 2808 2809 2820
f 2820 2809 2821
f 2809 2810 2821
f 2821 2810 2822
f 2810 2811 2822
f 2822 2811 2823
f 2811 2812 2823
f 2823 2812 2824
f 2812 2813 2824
f 2824 2813 2825
f 2813 2814 2825
f 2825 2814 2826
f 2814 2815 2826
f 2826 2815 2827
f 2815 2816 2827
f 2827 2816 2828
f 2816 2817 2828
f 2828 2817 2829
f 2817 2818 2829
f 2829 2818 2830
f 2818 2819 2830
f 2830 2819 2831
f 2819 2808 2831
f 2831 2808 2820
f 2820 2821 2832
f 2832 2821 2833
f 2821 2822 2833
f 2833 2822 2834
f 2822 2823 2834
f 2834 2823 2835
f 2823 2824 2835
f 2835 2824 2836
f 2824 2825 2836
f 2836 2825 2837
f 2825 2826 2837
f 2837 2826 2838
f 2826 2827 2838
f 2838 2827 2839
f 2827 2828 2839
f 2839 2828 2840
f 2828 2829 2840
f 2840 2829 2841
f 2829 2830 2841
f 2841 2830 2842
f 2830 2831 2842
f 2842 2831 2843
f 2831 2820 2843
f 2843 2820 2832
f 2832 2833 2844
f 2844 2833 2845
f 2833 2834 2845
f 2845 2834 2846
f 2834 2835 2846
f 2846 2835 2847
f 2835 2836 2847
f 2847 2836 2848
f 2836 2837 2848
f 2848 2837 2849
f 2837 2838 2849
f 2849 2838 2850
f 2838 2839 2850
f 2850 2839 2851
f 2839 2840 2851
f 2851 2840 2852
f 2840 2841 2852
f 2852 2841 2853
f 2841 2842 2853
f 2853 2842 2854
f 2842 2843 2854
f 2854 2843 2855
f 2843 2832 2855
f 2855 2832 2844
f 2844 2845 2856
f 2856 2845 2857
f 2845 2846 2857
f 2857 2846 2858
f 2846 2847 2858
f 2858 2847 2859
f 2847 2848 2859
f 2859 2848 2860
f 2848 2849 2860
f 2860 2849 2861
f 2849 2850 2861
f 2861 2850 2862
f 2850 2851 2862
f 2862 2851 2863
f 2851 2852 2863
f 2863 2852 2864
f 2852 2853 2864
f 2864 2853 2865
f 2853 2854 2865
f 2865 2854 2866
f 2854 2855 2866
f 2866 2855 2867
f 2855 2844 2867
f 2867 2844 2856
f 2856 2857 2868
f 2868 2857 2869
f 2857 2858 2869
f 2869 2858 2870
f 2858 2859 2870
f 2870 2859 2871
f 2859 2860 2871
f 2871 2860 2872
f 2860 2861 2872
f 2872 2861 2873
f 2861 2862 2873
f 2873 2862 2874
f 2862 2863 2874
f 2874 2863 2875
f 2863 2864 2875
f 2875 2864 2876
f 2864 2865 2876
f 2876 2865 2877
f 2865 2866 2877
f 2877 2866 2878
f 2866 2867 2878
f 2878 2867 2879
f 2867 2856 2879
f 2879 2856 2868
f 2868 2869 2880
f 2880 2869 2881
f 2869 2870 2881
f 2881 2870 2882
f 2870 2871 2882
f 2882 2871 2883
f 2871 2872 2883
f 2883 2872 2884
f 2872 2873 2884
f 2884 2873 2885
f 2873 2874 2885
f 2885 2874 2886
f 2874 2875 2886
f 2886 2875 2887
f 2875 2876 2887
f 2887 2876 2888
f 2876 2877 2888
f 2888 2877 2889
f 2877 2878 2889
f 2889 2878 2890
f 2878 2879 2890
f 2890 2879 2891
f 2879 2868 2891
f 2891 2868 2880
f 2880 2881 2892
f 2892 2881 2893
f 2881 2882 2893
f 2893 2882 2894
f 2882 2883 2894
f 2894 2883 2895
f 2883 2884 2895
f 2895 2884 2896
f 2884 2885 2896
f 2896 2885 2897
f 2885 2886 2897
f 2897 2886 2898
f 2886 2887 2898
f 2898 2887 2899
f 2887 2888 2899
f 2899 2888 2900
f 2888 2889 2900
f 2900 2889 2901
f 2889 2890 2901
f 2901 2890 2902
f 2890 2891 2902
f 2902 2891 2903
f 2891 2880 2903
f 2903 2880 2892
f 2892 2893 2904
f 2904 2893 2905
f 2893 2894 2905
f 2905 2894 2906
f 2894 2895 2906
f 2906 2895 2907
f 2895 2896 2907
f 2907 2896 2908
f 2896 2897 2908
f 2908 2897 2909
f 2897 2898 2909
f 2909 2898 2910
f 2898 2899 2910
f 2910 2899 2911
f 2899 2900 2911
f 2911 2900 2912
f 2900 2901 2912
f 2912 2901 2913
f 2901 2902 2913
f 2913 2902 2914
f 2902 2903 2914
f 2914 2903 2915
f 2903 2892 2915
f 2915 2892 2904
f 2904 2905 2916
f 2916 2905 2917
f 2905 2906 2917
f 2917 2906 2918
f 2906 2907 2918
f 2918 2907 2919
f 2907 2908 2919
f 2919 2908 2920
f 2908 2909 2920
f 2920 2909 2921
f 2909 2910 2921
f 2921 2910 2922
f 2910 2911 2922
f 2922 2911 2923
f 2911 2912 2923
f 2923 2912 2924
f 2912 2913 2924
f 2924 2913 2925
f 2913 2914 2925
f 2925 2914 2926
f 2914 2915 2926
f 2926 2915 2927
f 2915 2904 2927
f 2927 2904 2916
f 2916 2917 2928
f 2928 2917 2929
f 2917 2918 2929
f 2929 2918 2930
f 2918 2919 2930
f 2930 2919 2931
f 2919 2920 2931
f 2931 2920 2932
f 2920 2921 2932
f 2932 2921 2933
f 2921 2922 2933
f 2933 2922 2934
f 2922 2923 2934
f 2934 2923 2935
f 2923 2924 2935
f 2935 2924 2936
f 2924 2925 2936
f 2936 2925 2937
f 2925 2926 2937
f 2937 2926 2938
f 2926 2927 2938
f 2938 2927 2939
f 2927 2916 2939
f 2939 2916 2928
f 2928 2929 2940
f 2940 2929 2941
f 2929 2930 2941
f 2941 2930 2942
f 2930 2931 2942
f 2942 2931 2943
f 2931 2932 2943
f 2943 2932 2944
f 2932 2933 2944
f 2944 2933 2945
f 2933 2934 2945
f 2945 2934 2946
f 2934 2935 2946
f 2946 2935 2947
f 2935 2936 2947
f 2947 2936 2948
f 2936 2937 2948
f 2948 2937 2949
f 2937 2938 2949
f 2949 2938 2950
f 2938 2939 2950
f 2950 2939 2951
f 2939 2928 2951
f 2951 2928 2940
f 2940 2941 2952
f 2952 2941 2953
f 2941 2942 2953
f 2953 2942 2954
f 2942 2943 2954
f 2954 2943 2955
f 2943 2944 2955
f 2955 2944 2956
f 2944 2945 2956
f 2956 2945 2957
f 2945 2946 2957
f 2957 2946 2958
f 2946 2947 2958
f 2958 2947 2959
f 2947 2948 2959
f 2959 2948 2960
f 2948 2949 2960
f 2960 2949 2961
f 2949 2950 2961
f 2961 2950 2962
f 2950 2951 2962
f 2962 2951 2963
f 2951 2940 2963
f 2963 2940 2952
f 2952 2953 2964
f 2964 2953 2965
f 2953 2954 2965
f 2965 2954 2966
f 2954 2955 2966
f 2966 2955 2967
f 2955 2956 2967
f 2967 2956 2968
f 2956 2957 2968
f 2968 2957 2969
f 2957 2958 2969
f 2969 2958 2970
f 2958 2959 2970
f 2970 2959 2971
f 2959 2960 2971
f 2971 2960 2972
f 2960 2961 2972
f 2972 2961 2973
f 2961 2962 2973
f 2973 2962 2974
f 2962 2963 2974
f 2974 2963 2975
f 2963 2952 2975
f 2975 2952 2964
f 2964 2965 2976
f 2976 2965 2977
f 2965 2966 2977
f 2977 2966 2978
f 2966 2967 2978
f 2978 2967 2979
f 2967 2968 2979
f 2979 2968 2980
f 2968 2969 2980
f 2980 2969 2981
f 2969 2970 2981
f 2981 2970 2982
f 2970 2971 2982
f 2982 2971 2983
f 2971 2972 2983
f 2983 2972 2984
f 2972 2973 2984
f 2984 2973 2985
f 2973 2974 2985
f 2985 2974 2986
f 2974 2975 2986
f 2986 2975 2987
f 2975 2964 2987
f 2987 2964 2976
f 2976 2977 2988
f 2988 2977 2989
f 2977 2978 2989
f 2989 2978 2990
f 2978 2979 2990
f 2990 2979 2991
f 2979 2980 2991
f 2991 2980 2992
f 2980 2981 2992
f 2992 2981 2993
f 2981 2982 2993
f 2993 2982 2994
f 2982 2983 2994
f 2994 2983 2995
f 2983 2984 2995
f 2995 2984 2996
f 2984 2985 2996
f 2996 2985 2997
f 2985 2986 2997
f 2997 2986 2998
f 2986 2987 2998
f 2998 2987 2999
f 2987 2976 2999
f 2999 2976 2988
f 2988 2989 3000
f 3000 2989 3001
f 2989 2990 3001
f 3001 2990 3002
f 2990 2991 3002
f 3002 2991 3003
f 2991 2992 3003
f 3003 2992 3004
f 2992 2993 3004
f 3004 2993 3005
f 2993 2994 3005
f 3005 2994 3006
f 2994 2995 3006
f 3006 2995 3007
f 2995 2996 3007
f 3007 2996 3008
f 2996 2997 3008
f 3008 2997 3009
f 2997 2998 3009
f 3009 2998 3010
f 2998 2999 3010
f 3010 2999 3011
f 2999 2988 3011
f 3011 2988 3000
f 3000 3001 3012
f 3012 3001 3013
f 3001 3002 3013
f 3013 3002 3014
f 3002 3003 3014
f 3014 3003 3015
f 3003 3004 3015
f 3015 3004 3016
f 3004 3005 3016
f 3016 3005 3017
f 3005 3006 3017
f 3017 3006 3018
f 3006 3007 3018
f 3018 3007 3019
f 3007 3008 3019
f 3019 3008 3020
f 3008 3009 3020
f 3020 3009 3021
f 3009 3010 3021
f 3021 3010 3022
f 3010 3011 3022
f 3022 3011 3023
f 3011 3000 3023
f 3023 3000 3012
f 3012 3013 3024
f 3024 3013 3025
f 3013 3014 3025
f 3025 3014 3026
f 3014 3015 3026
f 3026 3015 3027
f 3015 3016 3027
f 3027 3016 3028
f 3016 3017 3028
f 3028 3017 3029
f 3017 3018 3029
f 3029 3018 3030
f 3018 3019 3030
f 3030 3019 3031
f 3019 3020 3031
f 3031 3020 3032
f 3020 3021 3032
f 3032 3021 3033
f 3021 3022 3033
f 3033 3022 3034
f 3022 3023 3034
f 3034 3023 3035
f 3023 3012 3035
f 3035 3012 3024
f 3024 3025 3036
f 3036 3025 3037
f 3025 3026 3037
f 3037 3026 3038
f 3026 3027 3038
f 3038 3027 3039
f 3027 3028 3039
f 3039 3028 3040
f 3028 3029 3040
f 3040 3029 3041
f 3029 3030 3041
f 3041 3030 3042
f 3030 3031 3042
f 3042 3031 3043
f 3031 3032 3043
f 3043 3032 3044
f 3032 3033 3044
f 3044 3033 3045
f 3033 3034 3045
f 3045 3034 3046
f 3034 3035 3046
f 3046 3035 3047
f 3035 3024 3047
f 3047 3024 3036
f 3036 3037 3048
f 3048 3037 3049
f 3037 3038 3049
f 3049 3038 3050
f 3038 3039 3050
f 3050 3039 3051
f 3039 3040 3051
f 3051 3040 3052
f 3040 3041 3052
f 3052 3041 3053
f 3041 3042 3053
f 3053 3042 3054
f 3042 3043 3054
f 3054 3043 3055
f 3043 3044 3055
f 3055 3044 3056
f 3044 3045 3056
f 3056 3045 3057
f 3045 3046 3057
f 3057 3046 3058
f 3046 3047 3058
f 3058 3047 3059
f 3047 3036 3059
f 3059 3036 3048
f 3048 3049 3060
f 3060 3049 3061
f 3049 3050 3061
f 3061 3050 3062
f 3050 3051 3062
f 3062 3051 3063
f 3051 3052 3063
f 3063 3052 3064
f 3052 3053 3064
f 3064 3053 3065
f 3053 3054 3065
f 3065 3054 3066
f 3054 3055 3066
f 3066 3055 3067
f 3055 3056 3067
f 3067 3056 3068
f 3056 3057 3068
f 3068 3057 3069
f 3057 3058 3069
f 3069 3058 3070
f 3058 3059 3070
f 3070 3059 3071
f 3059 3048 3071
f 3071 3048 3060
f 3060 3061 3072
f 3072 3061 3073
f 3061 3062 3073
f 3073 3062 3074
f 3062 3063 3074
f 3074 3063 3075
f 3063 3064 3075
f 3075 3064 3076
f 3064 3065 3076
f 3076 3065 3077
f 3065 3066 3077
f 3077 3066 3078
f 3066 3067 3078
f 3078 3067 3079
f 3067 3068 3079
f 3079 3068 3080
f 3068 3069 3080
f 3080 3069 3081
f 3069 3070 3081
f 3081 3070 3082
f 3070 3071 3082
f 3082 3071 3083
f 3071 3060 3083
f 3083 3060 3072
f 3072 3073 3084
f 3084 3073 3085
f 3073 3074 3085
f 3085 3074 3086
f 3074 3075 3086
f 3086 3075 3087
f 3075 3076 3087
f 3087 3076 3088
f 3076 3077 3088
f 3088 3077 3089
f 3077 3078 3089
f 3089 3078 3090
f 3078 3079 3090
f 3090 3079 3091
f 3079 3080 3091
f 3091 3080 3092
f 3080 3081 3092
f 3092 3081 3093
f 3081 3082 3093
f 3093 3082 3094
f 3082 3083 3094
f 3094 3083 3095
f 3083 3072 3095
f 3095 3072 3084
f 3084 3085 3096
f 3096 3085 3097
f 3085 3086 3097
f 3097 3086 3098
f 3086 3087 3098
f 3098 3087 3099
f 3087 3088 3099
f 3099 3088 3100
f 3088 3089 3100
f 3100 3089 3101
f 3089 3090 3101
f 3101 3090 3102
f 3090 3091 3102
f 3102 3091 3103
f 3091 3092 3103
f 3103 3092 3104
f 3092 3093 3104
f 3104 3093 3105
f 3093 3094 3105
f 3105 3094 3106
f 3094 3095 3106
f 3106 3095 3107
f 3095 3084 3107
f 3107 3084 3096
f 3096 3097 3108
f 3108 3097 3109
f 3097 3098 3109
f 3109 3098 3110
f 3098 3099 3110
f 3110 3099 3111
f 3099 3100 3111
f 3111 3100 3112
f 3100 3101 3112
f 3112 3101 3113
f 3101 3102 3113
f 3113 3102 3114
f 3102 3103 3114
f 3114 3103 3115
f 3103 3104 3115
f 3115 3104 3116
f 3104 3105 3116
f 3116 3105 3117
f 3105 3106 3117
f 3117 3106 3118
f 3106 3107 3118
f 3118 3107 3119
f 3107 3096 3119
f 3119 3096 3108
f 3108 3109 3120
f 3120 3109 3121
f 3109 3110 3121
f 3121 3110 3122
f 3110 3111 3122
f 3122 3111 3123
f 3111 3112 3123
f 3123 3112 3124
f 3112 3113 3124
f 3124 3113 3125
f 3113 3114 3125
f 3125 3114 3126
f 3114 3115 3126
f 3126 3115 3127
f 3115 3116 3127
f 3127 3116 3128
f 3116 3117 3128
f 3128 3117 3129
f 3117 3118 3129
f 3129 3118 3130
f 3118 3119 3130
f 3130 3119 3131
f 3119 3108 3131
f 3131 3108 3120
f 3120 3121 3132
f 3132 3121 3133
f 3121 3122 3133
f 3133 3122 3134
f 3122 3123 3134
f 3134 3123 3135
f 3123 3124 3135
f 3135 3124 3136
f 3124 3125 3136
f 3136 3125 3137
f 3125 3126 3137
f 3137 3126 3138
f 3126 3127 3138
f 3138 3127 3139
f 3127 3128 3139
f 3139 3128 3140
f 3128 3129 3140
f 3140 3129 3141
f 3129 3130 3141
f 3141 3130 3142
f 3130 3131 3142
f 3142 3131 3143
f 3131 3120 3143
f 3143 3120 3132
f 3132 3133 3144
f 3144 3133 3145
f 3133 3134 3145
f 3145 3134 3146
f 3134 3135 3146
f 3146 3135 3147
f 3135 3136 3147
f 3147 3136 3148
f 3136 3137 3148
f 3148 3137 3149
f 3137 3138 3149
f 3149 3138 3150
f 3138 3139 3150
f 3150 3139 3151
f 3139 3140 3151
f 3151 3140 3152
f 3140 3141 3152
f 3152 3141 3153
f 3141 3142 3153
f 3153 3142 3154
f 3142 3143 3154
f 3154 3143 3155
f 3143 3132 3155
f 3155 3132 3144
f 3144 3145 3156
f 3156 3145 3157
f 3145 3146 3157
f 3157 3146 3158
f 3146 3147 3158
f 3158 3147 3159
f 3147 3148 3159
f 3159 3148 3160
f 3148 3149 3160
f 3160 3149 3161
f 3149 3150 3161
f 3161 3150 3162
f 3150 3151 3162
f 3162 3151 3163
f 3151 3152 3163
f 3163 3152 3164
f 3152 3153 3164
f 3164 3153 3165
f 3153 3154 3165
f 3165 3154 3166
f 3154 3155 3166
f 3166 3155 3167
f 3155 3144 3167
f 3167 3144 3156
f 3156 3157 3168
f 3168 3157 3169
f 3157 3158 3169
f 3169 3158 3170
f 3158 3159 3170
f 3170 3159 3171
f 3159 3160 3171
f 3171 3160 3172
f 3160 3161 3172
f 3172 3161 3173
f 3161 3162 3173
f 3173 3162 3174
f 3162 3163 3174
f 3174 3163 3175
f 3163 3164 3175
f 3175 3164 3176
f 3164 3165 3176
f 3176 3165 3177
f 3165 3166 3177
f 3177 3166 3178
f 3166 3167 3178
f 3178 3167 3179
f 3167 3156 3179
f 3179 3156 3168
f 3168 3169 3180
f 3180 3169 3181
f 3169 3170 3181
f 3181 3170 3182
f 3170 3171 3182
f 3182 3171 3183
f 3171 3172 3183
f 3183 3172 3184
f 3172 3173 3184
f 3184 3173 3185
f 3173 3174 3185
f 3185 3174 3186
f 3174 3175 3186
f 3186 3175 3187
f 3175 3176 3187
f 3187 3176 3188
f 3176 3177 3188
f 3188 3177 3189
f 3177 3178 3189
f 3189 3178 3190
f 3178 3179 3190
f 3190 3179 3191
f 3179 3168 3191
f 3191 3168 3180
f 3180 3181 3192
f 3192 3181 3193
f 3181 3182 3193
f 3193 3182 3194
f 3182 3183 3194
f 3194 3183 3195
f 3183 3184 3195
f 3195 3184 3196
f 3184 3185 3196
f 3196 3185 3197
f 3185 3186 3197
f 3197 3186 3198
f 3186 3187 3198
f 3198 3187 3199
f 3187 3188 3199
f 3199 3188 3200
f 3188 3189 3200
f 3200 3189 3201
f 3189 3190 3201
f 3201 3190 3202
f 3190 3191 3202
f 3202 3191 3203
f 3191 3180 3203
f 3203 3180 3192
f 3192 3193 3204
f 3204 3193 3205
f 3193 3194 3205
f 3205 3194 3206
f 3194 3195 3206
f 3206 3195 3207
f 3195 3196 3207
f 3207 3196 3208
f 3196 3197 3208
f 3208 3197 3209
f 3197 3198 3209
f 3209 3198 3210
f 3198 3199 3210
f 3210 3199 3211
f 3199 3200 3211
f 3211 3200 3212
f 3200 3201 3212
f 3212 3201 3213
f 3201 3202 3213
f 3213 3202 3214
f 3202 3203 3214
f 3214 3203 3215
f 3203 3192 3215
f 3215 3192 3204
f 3204 3205 3216
f 3216 3205 3217
f 3205 3206 3217
f 3217 3206 3218
f 3206 3207 3218
f 3218 3207 3219
f 3207 3208 3219
f 3219 3208 3220
f 3208 3209 3220
f 3220 3209 3221
f 3209 3210 3221
f 3221 3210 3222
f 3210 3211 3222
f 3222 3211 3223
f 3211 3212 3223
f 3223 3212 3224
f 3212 3213 3224
f 3224 3213 3225
f 3213 3214 3225
f 3225 3214 3226
f 3214 3215 3226
f 3226 3215 3227
f 3215 3204 3227
f 3227 3204 3216
f 3216 3217 3228
f 3228 3217 3229
f 3217 3218 3229
f 3229 3218 3230
f 3218 3219 3230
f 3230 3219 3231
f 3219 3220 3231
f 3231 3220 3232
f 3220 3221 3232
f 3232 3221 3233
f 3221 3222 3233
f 3233 3222 3234
f 3222 3223 3234
f 3234 3223 3235
f 3223 3224 3235
f 3235 3224 3236
f 3224 3225 3236
f 3236 3225 3237
f 3225 3226 3237
f 3237 3226 3238
f 3226 3227 3238
f 3238 3227 3239
f 3227 3216 3239
f 3239 3216 3228
f 3228 3229 3240
f 3240 3229 3241
f 3229 3230 3241
f 3241 3230 3242
f 3230 3231 3242
f 3242 3231 3243
f 3231 3232 3243
f 3243 3232 3244
f 3232 3233 3244
f 3244 3233 3245
f 3233 3234 3245
f 3245 3234 3246
f 3234 3235 3246
f 3246 3235 3247
f 3235 3236 3247
f 3247 3236 3248
f 3236 3237 3248
f 3248 3237 3249
f 3237 3238 3249
f 3249 3238 3250
f 3238 3239 3250
f 3250 3239 3251
f 3239 3228 3251
f 3251 3228 3240
f 3240 3241 3252
f 3252 3241 3253
f 3241 3242 3253
f 3253 3242 3254
f 3242 3243 3254
f 3254 3243 3255
f 3243 3244 3255
f 3255 3244 3256
f 3244 3245 3256
f 3256 3245 3257
f 3245 3246 3257
f 3257 3246 3258
f 3246 3247 3258
f 3258 3247 3259
f 3247 3248 3259
f 3259 3248 3260
f 3248 3249 3260
f 3260 3249 3261
f 3249 3250 3261
f 3261 3250 3262
f 3250 3251 3262
f 3262 3251 3263
f 3251 3240 3263
f 3263 3240 3252
f 3252 3253 3264
f 3264 3253 3265
f 3253 3254 3265
f 3265 3254 3266
f 3254 3255 3266
f 3266 3255 3267
f 3255 3256 3267
f 3267 3256 3268
f 3256 3257 3268
f 3268 3257 3269
f 3257 3258 3269
f 3269 3258 3270
f 3258 3259 3270
f 3270 3259 3271
f 3259 3260 3271
f 3271 3260 3272
f 3260 3261 3272
f 3272 3261 3273
f 3261 3262 3273
f 3273 3262 3274
f 3262 3263 3274
f 3274 3263 3275
f 3263 3252 3275
f 3275 3252 3264
f 3264 3265 3276
f 3276 3265 3277
f 3265 3266 3277
f 3277 3266 3278
f 3266 3267 3278
f 3278 3267 3279
f 3267 3268 3279
f 3279 3268 3280
f 3268 3269 3280
f 3280 3269 3281
f 3269 3270 3281
f 3281 3270 3282
f 3270 3271 3282
f 3282 3271 3283
f 3271 3272 3283
f 3283 3272 3284
f 3272 3273 3284
f 3284 3273 3285
f 3273 3274 3285
f 3285 3274 3286
f 3274 3275 3286
f 3286 3275 3287
f 3275 3264 3287
f 3287 3264 3276
f 3276 3277 3288
f 3288 3277 3289
f 3277 3278 3289
f 3289 3278 3290
f 3278 3279 3290
f 3290 3279 3291
f 3279 3280 3291
f 3291 3280 3292
f 3280 3281 3292
f 3292 3281 3293
f 3281 3282 3293
f 3293 3282 3294
f 3282 3283 3294
f 3294 3283 3295
f 3283 3284 3295
f 3295 3284 3296
f 3284 3285 3296
f 3296 3285 3297
f 3285 3286 3297
f 3297 3286 3298
f 3286 3287 3298
f 3298 3287 3299
f 3287 3276 3299
f 3299 3276 3288
f 3288 3289 3300
f 3300 3289 3301
f 3289 3290 3301
f 3301 3290 3302
f 3290 3291 3302
f 3302 3291 3303
f 3291 3292 3303
f 3303 3292 3304
f 3292 3293 3304
f 3304 3293 3305
f 3293 3294 3305
f 3305 3294 3306
f 3294 3295 3306
f 3306 3295 3307
f 3295 3296 3307
f 3307 3296 3308
f 3296 3297 3308
f 3308 3297 3309
f 3297 3298 3309
f 3309 3298 3310
f 3298 3299 3310
f 3310 3299 3311
f 3299 3288 3311
f 3311 3288 3300
f 3300 3301 3312
f 3312 3301 3313
f 3301 3302 3313
f 3313 3302 3314
f 3302 3303 3314
f 3314 3303 3315
f 3303 3304 3315
f 3315 3304 3316
f 3304 3305 3316
f 3316 3305 3317
f 3305 3306 3317
f 3317 3306 3318
f 3306 3307 3318
f 3318 3307 3319
f 3307 3308 3319
f 3319 3308 3320
f 3308 3309 3320
f 3320 3309 3321
f 3309 3310 3321
f 3321 3310 3322
f 3310 3311 3322
f 3322 3311 3323
f 3311 3300 3323
f 3323 3300 3312
f 3312 3313 3324
f 3324 3313 3325
f 3313 3314 3325
f 3325 3314 3326
f 3314 3315 3326
f 3326 3315 3327
f 3315 3316 3327
f 3327 3316 3328
f 3316 3317 3328
f 3328 3317 3329
f 3317 3318 3329
f 3329 3318 3330
f 3318 3319 3330
f 3330 3319 3331
f 3319 3320 3331
f 3331 3320 3332
f 3320 3321 3332
f 3332 3321 3333
f 3321 3322 3333
f 3333 3322 3334
f 3322 3323 3334
f 3334 3323 3335
f 3323 3312 3335
f 3335 3312 3324
f 3324 3325 3336
f 3336 3325 3337
f 3325 3326 3337
f 3337 3326 3338
f 3326 3327 3338
f 3338 3327 3339
f 3327 3328 3339
f 3339 3328 3340
f 3328 3329 3340
f 3340 3329 3341
f 3329 3330 3341
f 3341 3330 3342
f 3330 3331 3342
f 3342 3331 3343
f 3331 3332 3343
f 3343 3332 3344
f 3332 3333 3344
f 3344 3333 3345
f 3333 3334 3345
f 3345 3334 3346
f 3334 3335 3346
f 3346 3335 3347
f 3335 3324 3347
f 3347 3324 3336
f 3336 3337 3348
f 3348 3337 3349
f 3337 3338 3349
f 3349 3338 3350
f 3338 3339 3350
f 3350 3339 3351
f 3339 3340 3351
f 3351 3340 3352
f 3340 3341 3352
f 3352 3341 3353
f 3341 3342 3353
f 3353 3342 3354
f 3342 3343 3354
f 3354 3343 3355
f 3343 3344 3355
f 3355 3344 3356
f 3344 3345 3356
f 3356 3345 3357
f 3345 3346 3357
f 3357 3346 3358
f 3346 3347 3358
f 3358 3347 3359
f 3347 3336 3359
f 3359 3336 3348
f 3348 3349 3360
f 3360 3349 3361
f 3349 3350 3361
f 3361 3350 3362
f 3350 3351 3362
f 3362 3351 3363
f 3351 3352 3363
f 3363 3352 3364
f 3352 3353 3364
f 3364 3353 3365
f 3353 3354 3365
f 3365 3354 3366
f 3354 3355 3366
f 3366 3355 3367
f 3355 3356 3367
f 3367 3356 3368
f 3356 3357 3368
f 3368 3357 3369
f 3357 3358 3369
f 3369 3358 3370
f 3358 3359 3370
f 3370 3359 3371
f 3359 3348 3371
f 3371 3348 3360
f 3360 3361 3372
f 3372 3361 3373
f 3361 3362 3373
f 3373 3362 3374
f 3362 3363 3374
f 3374 3363 3375
f 3363 3364 3375
f 3375 3364 3376
f 3364 3365 3376
f 3376 3365 3377
f 3365 3366 3377
f 3377 3366 3378
f 3366 3367 3378
f 3378 3367 3379
f 3367 3368 3379
f 3379 3368 3380
f 3368 3369 3380
f 3380 3369 3381
f 3369 3370 3381
f 3381 3370 3382
f 3370 3371 3382
f 3382 3371 3383
f 3371 3360 3383
f 3383 3360 3372
f 3372 3373 3384
f 3384 3373 3385
f 3373 3374 3385
f 3385 3374 3386
f 3374 3375 3386
f 3386 3375 3387
f 3375 3376 3387
f 3387 3376 3388
f 3376 3377 3388
f 3388 3377 3389
f 3377 3378 3389
f 3389 3378 3390
f 3378 3379 3390
f 3390 3379 3391
f 3379 3380 3391
f 3391 3380 3392
f 3380 3381 3392
f 3392 3381 3393
f 3381 3382 3393
f 3393 3382 3394
f 3382 3383 3394
f 3394 3383 3395
f 3383 3372 3395
f 3395 3372 3384
f 3384 3385 3396
f 3396 3385 3397
f 3385 3386 3397
f 3397 3386 3398
f 3386 3387 3398
f 3398 3387 3399
f 3387 3388 3399
f 3399 3388 3400
f 3388 3389 3400
f 3400 3389 3401
f 3389 3390 3401
f 3401 3390 3402
f 3390 3391 3402
f 3402 3391 3403
f 3391 3392 3403
f 3403 3392 3404
f 3392 3393 3404
f 3404 3393 3405
f 3393 3394 3405
f 3405 3394 3406
f 3394 3395 3406
f 3406 3395 3407
f 3395 3384 3407
f 3407 3384 3396
f 3396 3397 3408
f 3408 3397 3409
f 3397 3398 3409
f 3409 3398 3410
f 3398 3399 3410
f 3410 3399 3411
f 3399 3400 3411
f 3411 3400 3412
f 3400 3401 3412
f 3412 3401 3413
f 3401 3402 3413
f 3413 3402 3414
f 3402 3403 3414
f 3414 3403 3415
f 3403 3404 3415
f 3415 3404 3416
f 3404 3405 3416
f 3416 3405 3417
f 3405 3406 3417
f 3417 3406 3418
f 3406 3407 3418
f 3418 3407 3419
f 3407 3396 3419
f 3419 3396 3408
f 3408 3409 3420
f 3420 3409 3421
f 3409 3410 3421
f 3421 3410 3422
f 3410 3411 3422
f 3422 3411 3423
f 3411 3412 3423
f 3423 3412 3424
f 3412 3413 3424
f 3424 3413 3425
f 3413 3414 3425
f 3425 3414 3426
f 3414 3415 3426
f 3426 3415 3427
f 3415 3416 3427
f 3427 3416 3428
f 3416 3417 3428
f 3428 3417 3429
f 3417 3418 3429
f 3429 3418 3430
f 3418 3419 3430
f 3430 3419 3431
f 3419 3408 3431
f 3431 3408 3420
f 3420 3421 3432
f 3432 3421 3433
f 3421 3422 3433
f 3433 3422 3434
f 3422 3423 3434
f 3434 3423 3435
f 3423 3424 3435
f 3435 3424 3436
f 3424 3425 3436
f 3436 3425 3437
f 3425 3426 3437
f 3437 3426 3438
f 3426 3427 3438
f 3438 3427 3439
f 3427 3428 3439
f 3439 3428 3440
f 3428 3429 3440
f 3440 3429 3441
f 3429 3430 3441
f 3441 3430 3442
f 3430 3431 3442
f 3442 3431 3443
f 3431 3420 3443
f 3443 3420 3432
f 3432 3433 3444
f 3444 3433 3445
f 3433 3434 3445
f 3445 3434 3446
f 3434 3435 3446
f 3446 3435 3447
f 3435 3436 3447
f 3447 3436 3448
f 3436 3437 3448
f 3448 3437 3449
f 3437 3438 3449
f 3449 3438 3450
f 3438 3439 3450
f 3450 3439 3451
f 3439 3440 3451
f 3451 3440 3452
f 3440 3441 3452
f 3452 3441 3453
f 3441 3442 3453
f 3453 3442 3454
f 3442 3443 3454
f 3454 3443 3455
f 3443 3432 3455
f 3455 3432 3444
f 3444 3445 3456
f 3456 3445 3457
f 3445 3446 3457
f 3457 3446 3458
f 3446 3447 3458
f 3458 3447 3459
f 3447 3448 3459
f 3459 3448 3460
f 3448 3449 3460
f 3460 3449 3461
f 3449 3450 3461
f 3461 3450 3462
f 3450 3451 3462
f 3462 3451 3463
f 3451 3452 3463
f 3463 3452 3464
f 3452 3453 3464
f 3464 3453 3465
f 3453 3454 3465
f 3465 3454 3466
f 3454 3455 3466
f 3466 3455 3467
f 3455 3444 3467
f 3467 3444 3456
f 3456 3457 3468
f 3468 3457 3469
f 3457 3458 3469
f 3469 3458 3470
f 3458 3459 3470
f 3470 3459 3471
f 3459 3460 3471
f 3471 3460 3472
f 3460 3461 3472
f 3472 3461 3473
f 3461 3462 3473
f 3473 3462 3474
f 3462 3463 3474
f 3474 3463 3475
f 3463 3464 3475
f 3475 3464 3476
f 3464 3465 3476
f 3476 3465 3477
f 3465 3466 3477
f 3477 3466 3478
f 3466 3467 3478
f 3478 3467 3479
f 3467 3456 3479
f 3479 3456 3468
f 3468 3469 3480
f 3480 3469 3481
f 3469 3470 3481
f 3481 3470 3482
f 3470 3471 3482
f 3482 3471 3483
f 3471 3472 3483
f 3483 3472 3484
f 3472 3473 3484
f 3484 3473 3485
f 3473 3474 3485
f 3485 3474 3486
f 3474 3475 3486
f 3486 3475 3487
f 3475 3476 3487
f 3487 3476 3488
f 3476 3477 3488
f 3488 3477 3489
f 3477 3478 3489
f 3489 3478 3490
f 3478 3479 3490
f 3490 3479 3491
f 3479 3468 3491
f 3491 3468 3480
f 3480 3481 3492
f 3492 3481 3493
f 3481 3482 3493
f 3493 3482 3494
f 3482 3483 3494
f 3494 3483 3495
f 3483 3484 3495
f 3495 3484 3496
f 3484 3485 3496
f 3496 3485 3497
f 3485 3486 3497
f 3497 3486 3498
f 3486 3487 3498
f 3498 3487 3499
f 3487 3488 3499
f 3499 3488 3500
f 3488 3489 3500
f 3500 3489 3501
f 3489 3490 3501
f 3501 3490 3502
f 3490 3491 3502
f 3502 3491 3503
f 3491 3480 3503
f 3503 3480 3492
f 3492 3493 3504
f 3504 3493 3505
f 3493 3494 3505
f 3505 3494 3506
f 3494 3495 3506
f 3506 3495 3507
f 3495 3496 3507
f 3507 3496 3508
f 3496 3497 3508
f 3508 3497 3509
f 3497 3498 3509
f 3509 3498 3510
f 3498 3499 3510
f 3510 3499 3511
f 3499 3500 3511
f 3511 3500 3512
f 3500 3501 3512
f 3512 3501 3513
f 3501 3502 3513
f 3513 3502 3514
f 3502 3503 3514
f 3514 3503 3515
f 3503 3492 3515
f 3515 3492 3504
f 3504 3505 3516
f 3516 3505 3517
f 3505 3506 3517
f 3517 3506 3518
f 3506 3507 3518
f 3518 3507 3519
f 3507 3508 3519
f 3519 3508 3520
f 3508 3509 3520
f 3520 3509 3521
f 3509 3510 3521
f 3521 3510 3522
f 3510 3511 3522
f 3522 3511 3523
f 3511 3512 3523
f 3523 3512 3524
f 3512 3513 3524
f 3524 3513 3525
f 3513 3514 3525
f 3525 3514 3526
f 3514 3515 3526
f 3526 3515 3527
f 3515 3504 3527
f 3527 3504 3516
f 3516 3517 3528
f 3528 3517 3529
f 3517 3518 3529
f 3529 3518 3530
f 3518 3519 3530
f 3530 3519 3531
f 3519 3520 3531
f 3531 3520 3532
f 3520 3521 3532
f 3532 3521 3533
f 3521 3522 3533
f 3533 3522 3534
f 3522 3523 3534
f 3534 3523 3535
f 3523 3524 3535
f 3535 3524 3536
f 3524 3525 3536
f 3536 3525 3537
f 3525 3526 3537
f 3537 3526 3538
f 3526 3527 3538
f 3538 3527 3539
f 3527 3516 3539
f 3539 3516 3528
f 3528 3529 3540
f 3540 3529 3541
f 3529 3530 3541
f 3541 3530 3542
f 3530 3531 3542
f 3542 3531 3543
f 3531 3532 3543
f 3543 3532 3544
f 3532 3533 3544
f 3544 3533 3545
f 3533 3534 3545
f 3545 3534 3546
f 3534 3535 3546
f 3546 3535 3547
f 3535 3536 3547
f 3547 3536 3548
f 3536 3537 3548
f 3548 3537 3549
f 3537 3538 3549
f 3549 3538 3550
f 3538 3539 3550
f 3550 3539 3551
f 3539 3528 3551
f 3551 3528 3540
f 3540 3541 3552
f 3552 3541 3553
f 3541 3542 3553
f 3553 3542 3554
f 3542 3543 3554
f 3554 3543 3555
f 3543 3544 3555
f 3555 3544 3556
f 3544 3545 3556
f 3556 3545 3557
f 3545 3546 3557
f 3557 3546 3558
f 3546 3547 3558
f 3558 3547 3559
f 3547 3548 3559
f 3559 3548 3560
f 3548 3549 3560
f 3560 3549 3561
f 3549 3550 3561
f 3561 3550 3562
f 3550 3551 3562
f 3562 3551 3563
f 3551 3540 3563
f 3563 3540 3552
f 3552 3553 3564
f 3564 3553 3565
f 3553 3554 3565
f 3565 3554 3566
f 3554 3555 3566
f 3566 3555 3567
f 3555 3556 3567
f 3567 3556 3568
f 3556 3557 3568
f 3568 3557 3569
f 3557 3558 3569
f 3569 3558 3570
f 3558 3559 3570
f 3570 3559 3571
f 3559 3560 3571
f 3571 3560 3572
f 3560 3561 3572
f 3572 3561 3573
f 3561 3562 3573
f 3573 3562 3574
f 3562 3563 3574
f 3574 3563 3575
f 3563 3552 3575
f 3575 3552 3564
f 3564 3565 3576
f 3576 3565 3577
f 3565 3566 3577
f 3577 3566 3578
f 3566 3567 3578
f 3578 3567 3579
f 3567 3568 3579
f 3579 3568 3580
f 3568 3569 3580
f 3580 3569 3581
f 3569 3570 3581
f 3581 3570 3582
f 3570 3571 3582
f 3582 3571 3583
f 3571 3572 3583
f 3583 3572 3584
f 3572 3573 3584
f 3584 3573 3585
f 3573 3574 3585
f 3585 3574 3586
f 3574 3575 3586
f 3586 3575 3587
f 3575 3564 3587
f 3587 3564 3576
f 3576 3577 3588
f 3588 3577 3589
f 3577 3578 3589
f 3589 3578 3590
f 3578 3579 3590
f 3590 3579 3591
f 3579 3580 3591
f 3591 3580 3592
f 3580 3581 3592
f 3592 3581 3593
f 3581 3582 3593
f 3593 3582 3594
f 3582 3583 3594
f 3594 3583 3595
f 3583 3584 3595
f 3595 3584 3596
f 3584 3585 3596
f 3596 3585 3597
f 3585 3586 3597
f 3597 3586 3598
f 3586 3587 3598
f 3598 3587 3599
f 3587 3576 3599
f 3599 3576 3588
f 3588 3589 3600
f 3600 3589 3601
f 3589 3590 3601
f 3601 3590 3602
f 3590 3591 3602
f 3602 3591 3603
f 3591 3592 3603
f 3603 3592 3604
f 3592 3593 3604
f 3604 3593 3605
f 3593 3594 3605
f 3605 3594 3606
f 3594 3595 3606
f 3606 3595 3607
f 3595 3596 3607
f 3607 3596 3608
f 3596 3597 3608
f 3608 3597 3609
f 3597 3598 3609
f 3609 3598 3610
f 3598 3599 3610
f 3610 3599 3611
f 3599 3588 3611
f 3611 3588 3600
f 3600 3601 3612
f 3612 3601 3613
f 3601 3602 3613
f 3613 3602 3614
f 3602 3603 3614
f 3614 3603 3615
f 3603 3604 3615
f 3615 3604 3616
f 3604 3605 3616
f 3616 3605 3617
f 3605 3606 3617
f 3617 3606 3618
f 3606 3607 3618
f 3618 3607 3619
f 3607 3608 3619
f 3619 3608 3620
f 3608 3609 3620
f 3620 3609 3621
f 3609 3610 3621
f 3621 3610 3622
f 3610 3611 3622
f 3622 3611 3623
f 3611 3600 3623
f 3623 3600 3612
f 3612 3613 3624
f 3624 3613 3625
f 3613 3614 3625
f 3625 3614 3626
f 3614 3615 3626
f 3626 3615 3627
f 3615 3616 3627
f 3627 3616 3628
f 3616 3617 3628
f 3628 3617 3629
f 3617 3618 3629
f 3629 3618 3630
f 3618 3619 3630
f 3630 3619 3631
f 3619 3620 3631
f 3631 3620 3632
f 3620 3621 3632
f 3632 3621 3633
f 3621 3622 3633
f 3633 3622 3634
f 3622 3623 3634
f 3634 3623 3635
f 3623 3612 3635
f 3635 3612 3624
f 3624 3625 3636
f 3636 3625 3637
f 3625 3626 3637
f 3637 3626 3638
f 3626 3627 3638
f 3638 3627 3639
f 3627 3628 3639
f 3639 3628 3640
f 3628 3629 3640
f 3640 3629 3641
f 3629 3630 3641
f 3641 3630 3642
f 3630 3631 3642
f 3642 3631 3643
f 3631 3632 3643
f 3643 3632 3644
f 3632 3633 3644
f 3644 3633 3645
f 3633 3634 3645
f 3645 3634 3646
f 3634 3635 3646
f 3646 3635 3647
f 3635 3624 3647
f 3647 3624 3636
f 3636 3637 3648
f 3648 3637 3649
f 3637 3638 3649
f 3649 3638 3650
f 3638 3639 3650
f 3650 3639 3651
f 3639 3640 3651
f 3651 3640 3652
f 3640 3641 3652
f 3652 3641 3653
f 3641 3642 3653
f 3653 3642 3654
f 3642 3643 3654
f 3654 3643 3655
f 3643 3644 3655
f 3655 3644 3656
f 3644 3645 3656
f 3656 3645 3657
f 3645 3646 3657
f 3657 3646 3658
f 3646 3647 3658
f 3658 3647 3659
f 3647 3636 3659
f 3659 3636 3648
f 3648 3649 3660
f 3660 3649 3661
f 3649 3650 3661
f 3661 3650 3662
f 3650 3651 3662
f 3662 3651 3663
f 3651 3652 3663
f 3663 3652 3664
f 3652 3653 3664
f 3664 3653 3665
f 3653 3654 3665
f 3665 3654 3666
f 3654 3655 3666
f 3666 3655 3667
f 3655 3656 3667
f 3667 3656 3668
f 3656 3657 3668
f 3668 3657 3669
f 3657 3658 3669
f 3669 3658 3670
f 3658 3659 3670
f 3670 3659 3671
f 3659 3648 3671
f 3671 3648 3660
f 3660 3661 3672
f 3672 3661 3673
f 3661 3662 3673
f 3673 3662 3674
f 3662 3663 3674
f 3674 3663 3675
f 3663 3664 3675
f 3675 3664 3676
f 3664 3665 3676
f 3676 3665 3677
f 3665 3666 3677
f 3677 3666 3678
f 3666 3667 3678
f 3678 3667 3679
f 3667 3668 3679
f 3679 3668 3680
f 3668 3669 3680
f 3680 3669 3681
f 3669 3670 3681
f 3681 3670 3682
f 3670 3671 3682
f 3682 3671 3683
f 3671 3660 3683
f 3683 3660 3672
f 3672 3673 3684
f 3684 3673 3685
f 3673 3674 3685
f 3685 3674 3686
f 3674 3675 3686
f 3686 3675 3687
f 3675 3676 3687
f 3687 3676 3688
f 3676 3677 3688
f 3688 3677 3689
f 3677 3678 3689
f 3689 3678 3690
f 3678 3679 3690
f 3690 3679 3691
f 3679 3680 3691
f 3691 3680 3692
f 3680 3681 3692
f 3692 3681 3693
f 3681 3682 3693
f 3693 3682 3694
f 3682 3683 3694
f 3694 3683 3695
f 3683 3672 3695
f 3695 3672 3684
f 3684 3685 3696
f 3696 3685 3697
f 3685 3686 3697
f 3697 3686 3698
f 3686 3687 3698
f 3698 3687 3699
f 3687 3688 3699
f 3699 3688 3700
f 3688 3689 3700
f 3700 3689 3701
f 3689 3690 3701
f 3701 3690 3702
f 3690 3691 3702
f 3702 3691 3703
f 3691 3692 3703
f 3703 3692 3704
f 3692 3693 3704
f 3704 3693 3705
f 3693 3694 3705
f 3705 3694 3706
f 3694 3695 3706
f 3706 3695 3707
f 3695 3684 3707
f 3707 3684 3696
f 3696 3697 3708
f 3708 3697 3709
f 3697 3698 3709
f 3709 3698 3710
f 3698 3699 3710
f 3710 3699 3711
f 3699 3700 3711
f 3711 3700 3712
f 3700 3701 3712
f 3712 3701 3713
f 3701 3702 3713
f 3713 3702 3714
f 3702 3703 3714
f 3714 3703 3715
f 3703 3704 3715
f 3715 3704 3716
f 3704 3705 3716
f 3716 3705 3717
f 3705 3706 3717
f 3717 3706 3718
f 3706 3707 3718
f 3718 3707 3719
f 3707 3696 3719
f 3719 3696 3708
f 3708 3709 3720
f 3720 3709 3721
f 3709 3710 3721
f 3721 3710 3722
f 3710 3711 3722
f 3722 3711 3723
f 3711 3712 3723
f 3723 3712 3724
f 3712 3713 3724
f 3724 3713 3725
f 3713 3714 3725
f 3725 3714 3726
f 3714 3715 3726
f 3726 3715 3727
f 3715 3716 3727
f 3727 3716 3728
f 3716 3717 3728
f 3728 3717 3729
f 3717 3718 3729
f 3729 3718 3730
f 3718 3719 3730
f 3730 3719 3731
f 3719 3708 3731
f 3731 3708 3720
f 3720 3721 3732
f 3732 3721 3733
f 3721 3722 3733
f 3733 3722 3734
f 3722 3723 3734
f 3734 3723 3735
f 3723 3724 3735
f 3735 3724 3736
f 3724 3725 3736
f 3736 3725 3737
f 3725 3726 3737
f 3737 3726 3738
f 3726 3727 3738
f 3738 3727 3739
f 3727 3728 3739
f 3739 3728 3740
f 3728 3729 3740
f 3740 3729 3741
f 3729 3730 3741
f 3741 3730 3742
f 3730 3731 3742
f 3742 3731 3743
f 3731 3720 3743
f 3743 3720 3732
f 3732 3733 3744
f 3744 3733 3745
f 3733 3734 3745
f 3745 3734 3746
f 3734 3735 3746
f 3746 3735 3747
f 3735 3736 3747
f 3747 3736 3748
f 3736 3737 3748
f 3748 3737 3749
f 3737 3738 3749
f 3749 3738 3750
f 3738 3739 3750
f 3750 3739 3751
f 3739 3740 3751
f 3751 3740 3752
f 3740 3741 3752
f 3752 3741 3753
f 3741 3742 3753
f 3753 3742 3754
f 3742 3743 3754
f 3754 3743 3755
f 3743 3732 3755
f 3755 3732 3744
f 3744 3745 3756
f 3756 3745 3757
f 3745 3746 3757
f 3757 3746 3758
f 3746 3747 3758
f 3758 3747 3759
f 3747 3748 3759
f 3759 3748 3760
f 3748 3749 3760
f 3760 3749 3761
f 3749 3750 3761
f 3761 3750 3762
f 3750 3751 3762
f 3762 3751 3763
f 3751 3752 3763
f 3763 3752 3764
f 3752 3753 3764
f 3764 3753 3765
f 3753 3754 3765
f 3765 3754 3766
f 3754 3755 3766
f 3766 3755 3767
f 3755 3744 3767
f 3767 3744 3756
f 3756 3757 3768
f 3768 3757 3769
f 3757 3758 3769
f 3769 3758 3770
f 3758 3759 3770
f 3770 3759 3771
f 3759 3760 3771
f 3771 3760 3772
f 3760 3761 3772
f 3772 3761 3773
f 3761 3762 3773
f 3773 3762 3774
f 3762 3763 3774
f 3774 3763 3775
f 3763 3764 3775
f 3775 3764 3776
f 3764 3765 3776
f 3776 3765 3777
f 3765 3766 3777
f 3777 3766 3778
f 3766 3767 3778
f 3778 3767 3779
f 3767 3756 3779
f 3779 3756 3768
f 3768 3769 3780
f 3780 3769 3781
f 3769 3770 3781
f 3781 3770 3782
f 3770 3771 3782
f 3782 3771 3783
f 3771 3772 3783
f 3783 3772 3784
f 3772 3773 3784
f 3784 3773 3785
f 3773 3774 3785
f 3785 3774 3786
f 3774 3775 3786
f 3786 3775 3787
f 3775 3776 3787
f 3787 3776 3788
f 3776 3777 3788
f 3788 3777 3789
f 3777 3778 3789
f 3789 3778 3790
f 3778 3779 3790
f 3790 3779 3791
f 3779 3768 3791
f 3791 3768 3780
f 3780 3781 3792
f 3792 3781 3793
f 3781 3782 3793
f 3793 3782 3794
f 3782 3783 3794
f 3794 3783 3795
f 3783 3784 3795
f 3795 3784 3796
f 3784 3785 3796
f 3796 3785 3797
f 3785 3786 3797
f 3797 3786 3798
f 3786 3787 3798
f 3798 3787 3799
f 3787 3788 3799
f 3799 3788 3800
f 3788 3789 3800
f 3800 3789 3801
f 3789 3790 3801
f 3801 3790 3802
f 3790 3791 3802
f 3802 3791 3803
f 3791 3780 3803
f 3803 3780 3792
f 3792 3793 3804
f 3804 3793 3805
f 3793 3794 3805
f 3805 3794 3806
f 3794 3795 3806
f 3806 3795 3807
f 3795 3796 3807
f 3807 3796 3808
f 3796 3797 3808
f 3808 3797 3809
f 3797 3798 3809
f 3809 3798 3810
f 3798 3799 3810
f 3810 3799 3811
f 3799 3800 3811
f 3811 3800 3812
f 3800 3801 3812
f 3812 3801 3813
f 3801 3802 3813
f 3813 3802 3814
f 3802 3803 3814
f 3814 3803 3815
f 3803 3792 3815
f 3815 3792 3804
f 3804 3805 3816
f 3816 3805 3817
f 3805 3806 3817
f 3817 3806 3818
f 3806 3807 3818
f 3818 3807 3819
f 3807 3808 3819
f 3819 3808 3820
f 3808 3809 3820
f 3820 3809 3821
f 3809 3810 3821
f 3821 3810 3822
f 3810 3811 3822
f 3822 3811 3823
f 3811 3812 3823
f 3823 3812 3824
f 3812 3813 3824
f 3824 3813 3825
f 3813 3814 3825
f 3825 3814 3826
f 3814 3815 3826
f 3826 3815 3827
f 3815 3804 3827
f 3827 3804 3816
f 3816 3817 3828
f 3828 3817 3829
f 3817 3818 3829
f 3829 3818 3830
f 3818 3819 3830
f 3830 3819 3831
f 3819 3820 3831
f 3831 3820 3832
f 3820 3821 3832
f 3832 3821 3833
f 3821 3822 3833
f 3833 3822 3834
f 3822 3823 3834
f 3834 3823 3835
f 3823 3824 3835
f 3835 3824 3836
f 3824 3825 3836
f 3836 3825 3837
f 3825 3826 3837
f 3837 3826 3838
f 3826 3827 3838
f 3838 3827 3839
f 3827 3816 3839
f 3839 3816 3828
f 3828 3829 3840
f 3840 3829 3841
f 3829 3830 3841
f 3841 3830 3842
f 3830 3831 3842
f 3842 3831 3843
f 3831 3832 3843
f 3843 3832 3844
f 3832 3833 3844
f 3844 3833 3845
f 3833 3834 3845
f 3845 3834 3846
f 3834 3835 3846
f 3846 3835 3847
f 3835 3836 3847
f 3847 3836 3848
f 3836 3837 3848
f 3848 3837 3849
f 3837 3838 3849
f 3849 3838 3850
f 3838 3839 3850
f 3850 3839 3851
f 3839 3828 3851
f 3851 3828 3840
f 3840 3841 3852
f 3852 3841 3853
f 3841 3842 3853
f 3853 3842 3854
f 3842 3843 3854
f 3854 3843 3855
f 3843 3844 3855
f 3855 3844 3856
f 3844 3845 3856
f 3856 3845 3857
f 3845 3846 3857
f 3857 3846 3858
f 3846 3847 3858
f 3858 3847 3859
f 3847 3848 3859
f 3859 3848 3860
f 3848 3849 3860
f 3860 3849 3861
f 3849 3850 3861
f 3861 3850 3862
f 3850 3851 3862
f 3862 3851 3863
f 3851 3840 3863
f 3863 3840 3852
f 3852 3853 3864
f 3864 3853 3865
f 3853 3854 3865
f 3865 3854 3866
f 3854 3855 3866
f 3866 3855 3867
f 3855 3856 3867
f 3867 3856 3868
f 3856 3857 3868
f 3868 3857 3869
f 3857 3858 3869
f 3869 3858 3870
f 3858 3859 3870
f 3870 3859 3871
f 3859 3860 3871
f 3871 3860 3872
f 3860 3861 3872
f 3872 3861 3873
f 3861 3862 3873
f 3873 3862 3874
f 3862 3863 3874
f 3874 3863 3875
f 3863 3852 3875
f 3875 3852 3864
f 3864 3865 3876
f 3876 3865 3877
f 3865 3866 3877
f 3877 3866 3878
f 3866 3867 3878
f 3878 3867 3879
f 3867 3868 3879
f 3879 3868 3880
f 3868 3869 3880
f 3880 3869 3881
f 3869 3870 3881
f 3881 3870 3882
f 3870 3871 3882
f 3882 3871 3883
f 3871 3872 3883
f 3883 3872 3884
f 3872 3873 3884
f 3884 3873 3885
f 3873 3874 3885
f 3885 3874 3886
f 3874 3875 3886
f 3886 3875 3887
f 3875 3864 3887
f 3887 3864 3876
f 3876 3877 3888
f 3888 3877 3889
f 3877 3878 3889
f 3889 3878 3890
f 3878 3879 3890
f 3890 3879 3891
f 3879 3880 3891
f 3891 3880 3892
f 3880 3881 3892
f 3892 3881 3893
f 3881 3882 3893
f 3893 3882 3894
f 3882 3883 3894
f 3894 3883 3895
f 3883 3884 3895
f 3895 3884 3896
f 3884 3885 3896
f 3896 3885 3897
f 3885 3886 3897
f 3897 3886 3898
f 3886 3887 3898
f 3898 3887 3899
f 3887 3876 3899
f 3899 3876 3888
f 3888 3889 3900
f 3900 3889 3900
f 3889 3890 3900
f 3900 3890 3900
f 3890 3891 3900
f 3900 3891 3900
f 3891 3892 3900
f 3900 3892 3900
f 3892 3893 3900
f 3900 3893 3900
f 3893 3894 3900
f 3900 3894 3900
f 3894 3895 3900
f 3900 3895 3900
f 3895 3896 3900
f 3900 3896 3900
f 3896 3897 3900
f 3900 3897 3900
f 3897 3898 3900
f 3900 3898 3900
f 3898 3899 3900
f 3900 3899 3900
f 3899 3888 3900
f 3900 3888 3900
f 3900 3900 3900
f 3900 3900 3900
f 3900 3900 3900
f 3900 3900 3900
f 3900 3900 3900
f 3900 3900 3900
f 3900 3900 3900
f 3900 3900 3900
f 3900 3900 3900
f 3900 3900 3900
f 3900 3900 3900
f 3900 3900 3900
f 3900 3900 3900
f 3900 3900 3900
f 3900 3900 3900
f 3900 3900 3900
f 3900 3900 3900
f 3900 3900 3900
f 3900 3900 3900
f 3900 3900 3900
f 3900 3900 3900
f 3900 3900 3900
f 3900 3900 3900
f 3900 3900 3900
