# Supplementary material for: Heterogeneous somatostatin-expressing neuron population in mouse ventral tegmental area
Source: eLife. 2020 Aug 4;9:e59328. doi: 10.7554/eLife.59328 (PMC7440918; doi:10.7554/eLife.59328)
Supplement: Figure 5—source data 2. — This zip archive contains morphological images of all traced neurons grouped according their electrophysiological profiles. Each subtype’s folder contains a PDF file (with the list of neurons, their original location within the VTA, images of the traced morphology and individual Sholl curves) and two subfolders: ‘3D_gif’ – with *.gif files of the listed neurons; and ‘WaveFront_3D_obj’ – with corresponding *.obj files. *.gif files can be opened by any image viewer. *.obj files save information about the 3D model of the neurons and can be opened/reused with any 3D viewer or graphic software. [file elife-59328-fig5-data2.zip › Morphology_Source/Delayed/WaveFront_3D_obj/1.obj]

# OBJ File
mtllib 150818_c5_model.mtl
g Path_(14)
v 207.09813 124.37566 20.658888
v 206.74171 124.22013 21.118078
v 206.72446 124.37566 21.022814
v 206.80733 124.5312 20.893415
v 206.96812 124.64505 20.764553
v 207.16374 124.68673 20.670757
v 207.3418 124.64505 20.63716
v 207.45454 124.5312 20.672764
v 207.4718 124.37566 20.768026
v 207.38893 124.22013 20.897425
v 207.22813 124.10627 21.026287
v 207.03252 124.0646 21.120083
v 206.85446 124.10627 21.15368
v 207.03381 123.62498 20.066605
v 206.92084 123.73939 20.031702
v 206.9033 123.895676 19.937407
v 206.9859 124.05197 19.808985
v 207.14647 124.16638 19.68085
v 207.34203 124.20826 19.58733
v 207.52014 124.16638 19.553488
v 207.6331 124.05197 19.58839
v 207.65065 123.895676 19.682686
v 207.56805 123.73939 19.811108
v 207.40747 123.62498 19.939243
v 207.21193 123.5831 20.032763
v 207.09993 123.2732 19.437532
v 207.0831 123.42066 19.244787
v 207.16661 123.56902 19.059877
v 207.32806 123.67854 18.932354
v 207.52423 123.71986 18.896383
v 207.70253 123.681915 18.961605
v 207.81519 123.57487 19.110544
v 207.83202 123.42741 19.30329
v 207.7485 123.27904 19.4882
v 207.58705 123.169525 19.615723
v 207.39088 123.128204 19.651693
v 207.2126 123.16615 19.586472
v 207.24806 122.73904 18.807455
v 207.26828 122.88346 18.62486
v 207.38173 123.02184 18.488667
v 207.55801 123.11709 18.435362
v 207.74988 123.14369 18.47923
v 207.90593 123.09451 18.60852
v 207.98434 122.982735 18.788586
v 207.96413 122.83831 18.971178
v 207.85068 122.69993 19.107372
v 207.6744 122.604675 19.160677
v 207.48253 122.57808 19.116808
v 207.32648 122.62726 18.98752
v 207.61867 122.22439 18.469954
v 207.707 122.37475 18.30418
v 207.85146 122.51458 18.20198
v 208.0133 122.60642 18.190742
v 208.1492 122.62566 18.273476
v 208.2227 122.56714 18.42801
v 208.21416 122.44654 18.612942
v 208.12582 122.29618 18.778715
v 207.98137 122.15634 18.880915
v 207.81952 122.06451 18.892153
v 207.68362 122.045265 18.80942
v 207.6101 122.10379 18.654884
v 208.20404 121.65574 18.387177
v 208.20058 121.821144 18.212234
v 208.28406 121.99511 18.072348
v 208.43211 122.13103 18.005001
v 208.60507 122.192474 18.02824
v 208.7566 122.16299 18.135838
v 208.84608 122.05047 18.298962
v 208.84955 121.88507 18.473906
v 208.76607 121.7111 18.61379
v 208.61801 121.57518 18.681137
v 208.44504 121.51373 18.657898
v 208.29352 121.54322 18.5503
v 208.37961 121.37151 17.42707
v 208.25845 121.5169 17.37909
v 208.23149 121.70657 17.295387
v 208.30595 121.88971 17.19839
v 208.46188 122.01724 17.114086
v 208.65752 122.05499 17.06507
v 208.8404 121.99285 17.06447
v 208.96155 121.847466 17.112452
v 208.98851 121.65779 17.196154
v 208.91405 121.474655 17.293154
v 208.7581 121.34712 17.377455
v 208.56248 121.30937 17.426474
v 208.58388 121.1226 16.645445
v 208.4816 121.26287 16.623688
v 208.4756 121.44197 16.561007
v 208.56749 121.61189 16.474194
v 208.73264 121.72712 16.38651
v 208.92682 121.756775 16.321455
v 209.09798 121.69291 16.296457
v 209.20026 121.552635 16.318214
v 209.20627 121.37354 16.380898
v 209.11438 121.20361 16.46771
v 208.94922 121.08839 16.555391
v 208.75505 121.05873 16.620447
v 208.74156 120.82464 16.140047
v 208.65288 120.914375 16.051624
v 208.6658 121.02505 15.908871
v 208.77689 121.12699 15.750035
v 208.95636 121.192894 15.617678
v 209.15613 121.2051 15.547263
v 209.32266 121.16033 15.55766
v 209.41135 121.070595 15.646081
v 209.39842 120.95992 15.788835
v 209.28734 120.85798 15.94767
v 209.10786 120.79207 16.080029
v 208.9081 120.77987 16.150442
v 208.68384 120.0185 16.02539
v 208.65492 120.047424 15.8439045
v 208.71852 120.07188 15.659873
v 208.85757 120.08532 15.522607
v 209.03485 120.084145 15.468886
v 209.20284 120.06867 15.513106
v 209.3165 120.04304 15.643418
v 209.34543 120.014114 15.824904
v 209.28183 119.989655 16.008936
v 209.14276 119.97621 16.146202
v 208.9655 119.97739 16.199923
v 208.79752 119.99287 16.155703
v 209.00595 120.204575 15.910643
usemtl mat_1
s 1
f 1 1 2
f 2 1 3
f 1 1 3
f 3 1 4
f 1 1 4
f 4 1 5
f 1 1 5
f 5 1 6
f 1 1 6
f 6 1 7
f 1 1 7
f 7 1 8
f 1 1 8
f 8 1 9
f 1 1 9
f 9 1 10
f 1 1 10
f 10 1 11
f 1 1 11
f 11 1 12
f 1 1 12
f 12 1 13
f 1 1 13
f 13 1 2
f 2 3 14
f 14 3 15
f 3 4 15
f 15 4 16
f 4 5 16
f 16 5 17
f 5 6 17
f 17 6 18
f 6 7 18
f 18 7 19
f 7 8 19
f 19 8 20
f 8 9 20
f 20 9 21
f 9 10 21
f 21 10 22
f 10 11 22
f 22 11 23
f 11 12 23
f 23 12 24
f 12 13 24
f 24 13 25
f 13 2 25
f 25 2 14
f 14 15 26
f 26 15 27
f 15 16 27
f 27 16 28
f 16 17 28
f 28 17 29
f 17 18 29
f 29 18 30
f 18 19 30
f 30 19 31
f 19 20 31
f 31 20 32
f 20 21 32
f 32 21 33
f 21 22 33
f 33 22 34
f 22 23 34
f 34 23 35
f 23 24 35
f 35 24 36
f 24 25 36
f 36 25 37
f 25 14 37
f 37 14 26
f 26 27 38
f 38 27 39
f 27 28 39
f 39 28 40
f 28 29 40
f 40 29 41
f 29 30 41
f 41 30 42
f 30 31 42
f 42 31 43
f 31 32 43
f 43 32 44
f 32 33 44
f 44 33 45
f 33 34 45
f 45 34 46
f 34 35 46
f 46 35 47
f 35 36 47
f 47 36 48
f 36 37 48
f 48 37 49
f 37 26 49
f 49 26 38
f 38 39 50
f 50 39 51
f 39 40 51
f 51 40 52
f 40 41 52
f 52 41 53
f 41 42 53
f 53 42 54
f 42 43 54
f 54 43 55
f 43 44 55
f 55 44 56
f 44 45 56
f 56 45 57
f 45 46 57
f 57 46 58
f 46 47 58
f 58 47 59
f 47 48 59
f 59 48 60
f 48 49 60
f 60 49 61
f 49 38 61
f 61 38 50
f 50 51 62
f 62 51 63
f 51 52 63
f 63 52 64
f 52 53 64
f 64 53 65
f 53 54 65
f 65 54 66
f 54 55 66
f 66 55 67
f 55 56 67
f 67 56 68
f 56 57 68
f 68 57 69
f 57 58 69
f 69 58 70
f 58 59 70
f 70 59 71
f 59 60 71
f 71 60 72
f 60 61 72
f 72 61 73
f 61 50 73
f 73 50 62
f 62 63 74
f 74 63 75
f 63 64 75
f 75 64 76
f 64 65 76
f 76 65 77
f 65 66 77
f 77 66 78
f 66 67 78
f 78 67 79
f 67 68 79
f 79 68 80
f 68 69 80
f 80 69 81
f 69 70 81
f 81 70 82
f 70 71 82
f 82 71 83
f 71 72 83
f 83 72 84
f 72 73 84
f 84 73 85
f 73 62 85
f 85 62 74
f 74 75 86
f 86 75 87
f 75 76 87
f 87 76 88
f 76 77 88
f 88 77 89
f 77 78 89
f 89 78 90
f 78 79 90
f 90 79 91
f 79 80 91
f 91 80 92
f 80 81 92
f 92 81 93
f 81 82 93
f 93 82 94
f 82 83 94
f 94 83 95
f 83 84 95
f 95 84 96
f 84 85 96
f 96 85 97
f 85 74 97
f 97 74 86
f 86 87 98
f 98 87 99
f 87 88 99
f 99 88 100
f 88 89 100
f 100 89 101
f 89 90 101
f 101 90 102
f 90 91 102
f 102 91 103
f 91 92 103
f 103 92 104
f 92 93 104
f 104 93 105
f 93 94 105
f 105 94 106
f 94 95 106
f 106 95 107
f 95 96 107
f 107 96 108
f 96 97 108
f 108 97 109
f 97 86 109
f 109 86 98
f 98 99 110
f 110 99 111
f 99 100 111
f 111 100 112
f 100 101 112
f 112 101 113
f 101 102 113
f 113 102 114
f 102 103 114
f 114 103 115
f 103 104 115
f 115 104 116
f 104 105 116
f 116 105 117
f 105 106 117
f 117 106 118
f 106 107 118
f 118 107 119
f 107 108 119
f 119 108 120
f 108 109 120
f 120 109 121
f 109 98 121
f 121 98 110
f 110 111 122
f 122 111 122
f 111 112 122
f 122 112 122
f 112 113 122
f 122 113 122
f 113 114 122
f 122 114 122
f 114 115 122
f 122 115 122
f 115 116 122
f 122 116 122
f 116 117 122
f 122 117 122
f 117 118 122
f 122 118 122
f 118 119 122
f 122 119 122
f 119 120 122
f 122 120 122
f 120 121 122
f 122 121 122
f 121 110 122
f 122 110 122

g Path_(7)
v 211.96416 121.45605 16.660395
v 211.96416 121.066765 16.660395
v 212.13725 121.11892 16.571371
v 212.26396 121.261406 16.5062
v 212.31033 121.45605 16.482347
v 212.26396 121.65069 16.5062
v 212.13725 121.793175 16.571371
v 211.96416 121.84533 16.660395
v 211.79106 121.793175 16.749416
v 211.66435 121.65069 16.814587
v 211.61798 121.45605 16.83844
v 211.66435 121.261406 16.814587
v 211.79106 121.11892 16.749416
v 212.18333 121.06699 16.899681
v 212.30905 121.12582 16.80683
v 212.39873 121.273125 16.755846
v 212.42834 121.469444 16.760391
v 212.38998 121.66218 16.819246
v 212.29391 121.799675 16.916643
v 212.16586 121.8451 17.026482
v 212.04016 121.78627 17.119333
v 211.95049 121.63897 17.170319
v 211.92085 121.44264 17.165773
v 211.95921 121.249916 17.106918
v 212.0553 121.11242 17.009521
v 212.60634 121.07196 17.1451
v 212.72482 121.147316 17.008808
v 212.8127 121.3054 16.91172
v 212.84642 121.50384 16.879852
v 212.81696 121.689476 16.921743
v 212.7322 121.81257 17.026169
v 212.61485 121.840126 17.165148
v 212.49637 121.76477 17.301441
v 212.4085 121.6067 17.398527
v 212.37477 121.40825 17.430395
v 212.40424 121.22261 17.388504
v 212.489 121.099525 17.284079
v 212.91156 121.005714 17.333788
v 213.03896 121.121895 17.250359
v 213.12001 121.30268 17.242086
v 213.13301 121.499626 17.311186
v 213.07446 121.659966 17.439144
v 212.96005 121.74073 17.591673
v 212.82045 121.72029 17.727903
v 212.69305 121.60411 17.811333
v 212.612 121.423325 17.819605
v 212.599 121.22638 17.750505
v 212.65755 121.06604 17.622547
v 212.77196 120.98527 17.470018
v 213.27702 120.98257 17.529106
v 213.3582 121.13509 17.43551
v 213.41212 121.32889 17.437456
v 213.42435 121.512024 17.53442
v 213.39162 121.63544 17.700418
v 213.32268 121.666046 17.890978
v 213.23602 121.59566 18.055033
v 213.15486 121.44314 18.148628
v 213.10094 121.24934 18.146683
v 213.0887 121.0662 18.049719
v 213.12144 120.942795 17.883718
v 213.19037 120.91218 17.693161
v 213.68445 120.9163 17.616844
v 213.73364 121.09684 17.542082
v 213.76965 121.29319 17.56958
v 213.78284 121.45273 17.691965
v 213.76965 121.53271 17.87645
v 213.73364 121.5117 18.073597
v 213.68445 121.39534 18.230583
v 213.63525 121.2148 18.305344
v 213.59924 121.018456 18.277847
v 213.58607 120.85891 18.15546
v 213.59924 120.77893 17.970978
v 213.63525 120.799934 17.77383
v 214.14041 120.867584 17.654863
v 214.15984 121.052345 17.576813
v 214.17406 121.25178 17.601902
v 214.17926 121.412445 17.723406
v 214.17406 121.4913 17.908772
v 214.15984 121.46721 18.108328
v 214.14041 121.346634 18.268604
v 214.12097 121.16187 18.346655
v 214.10675 120.96244 18.321566
v 214.10155 120.80177 18.200062
v 214.10675 120.722916 18.014696
v 214.12097 120.74701 17.81514
v 214.59955 120.84393 17.673325
v 214.60823 121.029305 17.594795
v 214.61458 121.22919 17.619534
v 214.61691 121.39002 17.74091
v 214.61458 121.46871 17.926403
v 214.60823 121.444176 18.12631
v 214.59955 121.32298 18.287066
v 214.59087 121.13761 18.365595
v 214.5845 120.93773 18.340857
v 214.58218 120.77689 18.21948
v 214.5845 120.698204 18.033987
v 214.59087 120.72274 17.83408
v 215.06023 120.866165 17.658394
v 215.06364 121.058426 17.59816
v 215.06596 121.255066 17.64212
v 215.06656 121.40339 17.778502
v 215.06528 121.46366 17.970757
v 215.06245 121.41972 18.167372
v 215.05885 121.283356 18.315666
v 215.05542 121.091095 18.375902
v 215.0531 120.894455 18.33194
v 215.0525 120.74613 18.195559
v 215.05379 120.68586 18.003304
v 215.05661 120.7298 17.806688
v 215.54663 120.85648 17.66633
v 215.52464 121.04618 17.602015
v 215.50131 121.24234 17.64179
v 215.48288 121.392395 17.775002
v 215.47429 121.456154 17.965952
v 215.47784 121.41651 18.163479
v 215.4926 121.28411 18.314653
v 215.5146 121.09441 18.37897
v 215.53793 120.898254 18.339193
v 215.55637 120.74819 18.205982
v 215.56496 120.68444 18.015032
v 215.56139 120.724075 17.817505
v 216.00397 120.96203 17.672882
v 215.97255 121.148865 17.604248
v 215.9394 121.34447 17.639536
v 215.9134 121.49643 17.76929
v 215.90152 121.564026 17.958742
v 215.90694 121.52915 18.157127
v 215.92819 121.401146 18.31129
v 215.9596 121.21431 18.379925
v 215.99275 121.01871 18.344637
v 216.01874 120.866745 18.214882
v 216.03062 120.79915 18.02543
v 216.02522 120.83402 17.827045
v 216.4693 120.98306 17.689697
v 216.43567 121.16424 17.608128
v 216.39899 121.361206 17.629612
v 216.36911 121.521194 17.748392
v 216.354 121.60133 17.932642
v 216.35774 121.580154 18.132992
v 216.37933 121.463326 18.295755
v 216.41296 121.28215 18.377325
v 216.44963 121.08518 18.35584
v 216.47952 120.925186 18.237059
v 216.49461 120.84505 18.05281
v 216.49088 120.866234 17.85246
v 216.82483 121.1202 17.642525
v 216.74474 121.29706 17.60139
v 216.69736 121.487885 17.65831
v 216.69539 121.641556 17.79803
v 216.73936 121.71689 17.983116
v 216.81749 121.6937 18.163969
v 216.90884 121.57821 18.292133
v 216.98895 121.40135 18.333267
v 217.03633 121.210526 18.276348
v 217.0383 121.056854 18.136627
v 216.99432 120.98152 17.951542
v 216.9162 121.00471 17.770689
v 217.05023 121.27466 17.41694
v 216.97302 121.45931 17.40774
v 216.95515 121.65015 17.484085
v 217.00143 121.79602 17.625523
v 217.09947 121.85786 17.794151
v 217.22298 121.819084 17.94479
v 217.33887 121.69009 18.037073
v 217.41609 121.50543 18.046274
v 217.43394 121.3146 17.969927
v 217.38766 121.168724 17.828491
v 217.28964 121.10689 17.659863
v 217.16612 121.14566 17.509224
v 217.49547 121.44822 17.132118
v 217.43831 121.64144 17.137575
v 217.42046 121.81937 17.238434
v 217.4467 121.93433 17.407671
v 217.51 121.955536 17.59994
v 217.59338 121.87728 17.76372
v 217.67451 121.72056 17.855127
v 217.73167 121.527336 17.849672
v 217.74953 121.34941 17.748812
v 217.72328 121.23444 17.579576
v 217.65999 121.21324 17.387308
v 217.5766 121.29149 17.223528
v 217.96696 121.710945 17.012383
v 217.92915 121.90188 17.064606
v 217.91486 122.044525 17.206268
v 217.9279 122.10068 17.399412
v 217.9648 122.05529 17.592287
v 218.01566 121.92052 17.73321
v 218.06685 121.732475 17.784422
v 218.10466 121.54154 17.732199
v 218.11896 121.398895 17.590536
v 218.10591 121.34274 17.39739
v 218.06902 121.38813 17.204517
v 218.01816 121.5229 17.063595
v 218.43779 121.85099 16.978912
v 218.42183 122.03426 17.061506
v 218.4187 122.15275 17.224106
v 218.42924 122.1747 17.423141
v 218.45062 122.09422 17.605282
v 218.47711 121.9329 17.721725
v 218.50162 121.73395 17.741268
v 218.51758 121.550674 17.658674
v 218.5207 121.43219 17.496075
v 218.51018 121.41024 17.297039
v 218.4888 121.490715 17.114897
v 218.46231 121.65204 16.998455
v 218.91014 121.87228 16.95314
v 218.88199 122.05712 17.028225
v 218.86618 122.18052 17.186594
v 218.86697 122.20941 17.385817
v 218.88414 122.136055 17.572508
v 218.91307 121.9801 17.696646
v 218.94604 121.78335 17.724968
v 218.9742 121.5985 17.649885
v 218.98999 121.475105 17.491514
v 218.9892 121.44621 17.292294
v 218.97205 121.51957 17.1056
v 218.9431 121.67552 16.981462
v 219.36398 121.95989 16.943844
v 219.30766 122.14286 17.006731
v 219.26917 122.271576 17.156889
v 219.25882 122.311554 17.354086
v 219.27937 122.252075 17.54548
v 219.32533 122.109085 17.67979
v 219.38438 121.92089 17.721027
v 219.44069 121.73792 17.65814
v 219.47919 121.60921 17.50798
v 219.48955 121.56923 17.310783
v 219.469 121.62871 17.119389
v 219.42303 121.7717 16.985079
v 219.79553 122.11958 16.940668
v 219.72188 122.29642 17.003197
v 219.6706 122.4209 17.15312
v 219.6554 122.45966 17.350266
v 219.68039 122.402336 17.541811
v 219.73886 122.264275 17.676428
v 219.81514 122.082466 17.718048
v 219.8888 121.90563 17.65552
v 219.9401 121.78115 17.505596
v 219.95528 121.742386 17.30845
v 219.93028 121.79971 17.116907
v 219.87181 121.93778 16.982288
v 220.24828 122.239075 16.943573
v 220.16208 122.42005 16.96414
v 220.09207 122.5676 17.082188
v 220.05698 122.64218 17.266083
v 220.06624 122.62381 17.46655
v 220.11734 122.51741 17.629877
v 220.19661 122.35149 17.7123
v 220.28279 122.17051 17.69173
v 220.35281 122.022964 17.573685
v 220.3879 121.94838 17.38979
v 220.37865 121.96675 17.189322
v 220.32755 122.07316 17.025995
v 220.63635 122.4953 16.937994
v 220.55396 122.67187 16.989367
v 220.49356 122.801544 17.131283
v 220.47133 122.84959 17.325712
v 220.49324 122.80312 17.520561
v 220.55342 122.6746 17.663618
v 220.63573 122.49845 17.716553
v 220.71814 122.321884 17.665178
v 220.77853 122.19221 17.523264
v 220.80077 122.144165 17.328835
v 220.77885 122.19063 17.133986
v 220.71867 122.31915 16.990929
v 221.05655 122.682655 16.937725
v 220.99983 122.869125 16.98888
v 220.9582 123.00616 17.130636
v 220.94281 123.05703 17.325006
v 220.95778 123.00811 17.519913
v 220.9991 122.87251 17.66313
v 221.0557 122.68657 17.71628
v 221.11241 122.50009 17.665125
v 221.15405 122.36307 17.523369
v 221.16945 122.312195 17.328999
v 221.15448 122.36111 17.134092
v 221.11316 122.49671 16.990877
v 221.50948 122.76281 16.937616
v 221.46169 122.95148 16.989853
v 221.42673 123.08955 17.132399
v 221.41397 123.14003 17.327063
v 221.42683 123.0894 17.52168
v 221.46187 122.951225 17.664108
v 221.50967 122.76253 17.71618
v 221.55746 122.57387 17.663946
v 221.59242 122.4358 17.521399
v 221.60518 122.38531 17.326736
v 221.59232 122.435936 17.132116
v 221.55728 122.57411 16.989689
v 221.94348 122.91399 16.937593
v 221.85806 123.088196 16.992012
v 221.7961 123.214645 17.136148
v 221.77414 123.25944 17.331385
v 221.79811 123.21059 17.525404
v 221.86157 123.08117 17.666222
v 221.94753 122.90587 17.716105
v 222.03293 122.73165 17.661688
v 222.09491 122.60521 17.51755
v 222.11685 122.56042 17.322315
v 222.09288 122.60927 17.128294
v 222.02942 122.738686 16.987476
v 222.3289 123.16428 16.937546
v 222.24258 123.338745 16.98967
v 222.17938 123.46648 17.132133
v 222.15625 123.51325 17.326765
v 222.17937 123.46654 17.521416
v 222.24255 123.33885 17.663925
v 222.32887 123.164406 17.71611
v 222.41518 122.989944 17.663988
v 222.47838 122.862206 17.521524
v 222.50151 122.81543 17.32689
v 222.4784 122.862144 17.132242
v 222.4152 122.98983 16.989733
v 222.76369 123.31481 16.937536
v 222.69646 123.49746 16.989717
v 222.64725 123.63116 17.132227
v 222.62924 123.68008 17.326876
v 222.64726 123.6311 17.52151
v 222.6965 123.497375 17.663975
v 222.76375 123.314705 17.7161
v 222.83098 123.13206 17.663918
v 222.8802 122.99836 17.521408
v 222.89821 122.94945 17.32676
v 222.88017 122.99841 17.132126
v 222.83093 123.13215 16.98966
v 223.19226 123.48226 16.93753
v 223.11308 123.66006 16.989721
v 223.05513 123.7902 17.132235
v 223.03394 123.83781 17.326887
v 223.05518 123.79013 17.521517
v 223.11314 123.65994 17.663979
v 223.19234 123.482124 17.716095
v 223.2715 123.30433 17.663904
v 223.32945 123.17419 17.52139
v 223.35066 123.12658 17.326738
v 223.32942 123.174255 17.132109
v 223.27145 123.30444 16.989647
v 223.60347 123.6887 16.937529
v 223.5202 123.864624 16.989676
v 223.45924 123.99342 17.132156
v 223.43694 124.040565 17.326796
v 223.45924 123.99344 17.521439
v 223.52019 123.864655 17.66393
v 223.60347 123.68872 17.716093
v 223.68674 123.512794 17.663946
v 223.7477 123.383995 17.521465
v 223.77 123.33685 17.326826
v 223.7477 123.38398 17.132183
v 223.68674 123.512764 16.98969
v 224.0454 123.824005 16.941587
v 223.96849 124.008766 16.96516
v 223.90642 124.15789 17.085636
v 223.87581 124.23142 17.270735
v 223.88487 124.20966 17.47086
v 223.93117 124.098434 17.632385
v 224.0023 123.92754 17.712032
v 224.0792 123.74279 17.68846
v 224.14127 123.593666 17.567984
v 224.17188 123.520134 17.382885
v 224.16281 123.54189 17.18276
v 224.11652 123.65312 17.021235
v 224.31273 123.95875 16.940977
v 224.26233 124.151215 16.989105
v 224.26295 124.31448 17.119055
v 224.31445 124.40479 17.296005
v 224.40303 124.397964 17.47254
v 224.50494 124.29581 17.60136
v 224.59288 124.12571 17.647945
v 224.64328 123.93324 17.599815
v 224.64265 123.76998 17.469868
v 224.59114 123.679665 17.292917
v 224.50258 123.6865 17.116383
v 224.40067 123.78865 16.987562
v 224.52641 124.0605 16.665367
v 224.4993 124.254974 16.708746
v 224.53851 124.413925 16.82436
v 224.63354 124.49474 16.981234
v 224.75894 124.475784 17.13733
v 224.88109 124.36212 17.250822
v 224.96725 124.18422 17.291302
v 224.99437 123.98974 17.247923
v 224.95515 123.830795 17.132309
v 224.86012 123.74998 16.975435
v 224.73473 123.768936 16.81934
v 224.61258 123.88259 16.705847
v 225.0321 124.26646 16.423819
v 225.02934 124.45946 16.474491
v 225.05765 124.59944 16.606817
v 225.10942 124.6489 16.78534
v 225.17082 124.59459 16.962223
v 225.22537 124.45105 17.090075
v 225.25845 124.25675 17.134634
v 225.26123 124.06375 17.083961
v 225.23293 123.92377 16.951635
v 225.18114 123.874306 16.773113
v 225.11975 123.92862 16.59623
v 225.0652 124.07216 16.468378
v 225.5557 124.24374 16.33778
v 225.60199 124.429405 16.39701
v 225.64685 124.55672 16.541246
v 225.67827 124.59157 16.731842
v 225.68782 124.52461 16.917725
v 225.67296 124.37379 17.049091
v 225.63765 124.17952 17.090738
v 225.59137 123.99385 17.031507
v 225.5465 123.86653 16.887272
v 225.51508 123.83168 16.696676
v 225.50552 123.89864 16.510794
v 225.52039 124.04946 16.379429
v 225.99646 124.03151 16.30068
v 226.0625 124.220406 16.324144
v 226.12125 124.3709 16.444843
v 226.15694 124.44269 16.63044
v 226.16 124.41651 16.8312
v 226.12965 124.29941 16.993332
v 226.07399 124.122734 17.073393
v 226.00793 123.933846 17.04993
v 225.9492 123.78335 16.92923
v 225.91351 123.71156 16.743635
v 225.91043 123.73773 16.542873
v 225.9408 123.85484 16.380741
v 226.46532 123.95329 16.285357
v 226.5136 124.13571 16.35606
v 226.54893 124.25884 16.511606
v 226.56187 124.2897 16.710316
v 226.54893 124.22001 16.898947
v 226.5136 124.06845 17.026953
v 226.46532 123.87563 17.060038
v 226.41705 123.693214 16.989334
v 226.38171 123.570076 16.833788
v 226.36877 123.53922 16.635078
v 226.38171 123.60891 16.446447
v 226.41705 123.760475 16.318441
v 226.91411 123.82396 16.278135
v 226.93513 124.02074 16.316097
v 226.9524 124.17216 16.447897
v 226.96126 124.23765 16.638218
v 226.95935 124.19966 16.836063
v 226.94719 124.06838 16.988422
v 226.92802 123.878975 17.054468
v 226.907 123.6822 17.016506
v 226.88974 123.53078 16.884706
v 226.88087 123.46529 16.694386
v 226.88278 123.503265 16.49654
v 226.89494 123.63455 16.344181
v 227.37631 123.809616 16.273924
v 227.41077 124.00241 16.321323
v 227.43697 124.14596 16.46029
v 227.4479 124.201775 16.653591
v 227.44066 124.15492 16.84943
v 227.41714 124.017944 16.99533
v 227.38368 123.827545 17.0522
v 227.34923 123.63475 17.004803
v 227.32303 123.4912 16.865833
v 227.31209 123.43539 16.672533
v 227.31935 123.48224 16.476694
v 227.34285 123.61922 16.330793
v 227.82419 123.701 16.272366
v 227.88095 123.88579 16.329264
v 227.92198 124.018555 16.475195
v 227.93628 124.06372 16.671055
v 227.92004 124.00919 16.864365
v 227.8776 123.86957 17.003328
v 227.82033 123.682274 17.050707
v 227.76357 123.49748 16.993809
v 227.72255 123.364716 16.84788
v 227.70824 123.31955 16.65202
v 227.72447 123.37408 16.458708
v 227.76692 123.5137 16.319746
v 228.25972 123.55059 16.271696
v 228.30652 123.73932 16.3246
v 228.34076 123.87706 16.467636
v 228.3533 123.92691 16.662477
v 228.34076 123.87551 16.856915
v 228.30652 123.73664 16.998852
v 228.25972 123.5475 17.050255
v 228.21294 123.35877 16.99735
v 228.1787 123.22103 16.854317
v 228.16615 123.17118 16.659475
v 228.1787 123.22257 16.465036
v 228.21294 123.36145 16.3231
v 228.71333 123.47374 16.271393
v 228.73816 123.66642 16.324907
v 228.75627 123.80674 16.46839
v 228.76286 123.8571 16.663391
v 228.75613 123.804016 16.857662
v 228.73788 123.6617 16.999147
v 228.71303 123.468285 17.049938
v 228.68822 123.275604 16.996424
v 228.67009 123.135284 16.852943
v 228.66351 123.08492 16.657942
v 228.67024 123.138016 16.46367
v 228.68848 123.280334 16.322184
v 229.17145 123.43084 16.271229
v 229.18913 123.624794 16.322933
v 229.20212 123.76701 16.465092
v 229.20694 123.8194 16.659613
v 229.2023 123.7679 16.854374
v 229.18944 123.62633 16.997189
v 229.1718 123.43261 17.049791
v 229.15411 123.23865 16.998085
v 229.14113 123.09643 16.855927
v 229.1363 123.044044 16.661407
v 229.14095 123.09554 16.466646
v 229.15381 123.23712 16.323832
v 229.62871 123.38191 16.271198
v 229.65848 123.57501 16.320509
v 229.68051 123.71787 16.460903
v 229.6889 123.77222 16.654764
v 229.68141 123.72347 16.850143
v 229.66003 123.58472 16.994694
v 229.63052 123.39312 17.049679
v 229.60075 123.20002 17.000368
v 229.57872 123.05716 16.859974
v 229.57033 123.002815 16.666115
v 229.57782 123.05155 16.470734
v 229.5992 123.190315 16.326183
v 230.07967 123.291885 16.271133
v 230.11017 123.48411 16.323336
v 230.13249 123.6248 16.465857
v 230.14066 123.67626 16.660511
v 230.13249 123.6247 16.855139
v 230.11017 123.48394 16.997591
v 230.07967 123.29169 17.049698
v 230.04918 123.099464 16.997496
v 230.02686 122.95877 16.854973
v 230.01868 122.90731 16.660318
v 230.02686 122.95887 16.46569
v 230.04918 123.09963 16.323238
v 230.53725 123.243614 16.27112
v 230.55206 123.43768 16.323313
v 230.5629 123.57973 16.465828
v 230.56686 123.63169 16.660479
v 230.5629 123.57965 16.85511
v 230.55206 123.437546 16.99757
v 230.53725 123.24346 17.049685
v 230.52245 123.04939 16.997492
v 230.5116 122.90735 16.854977
v 230.50763 122.855385 16.660326
v 230.5116 122.907425 16.465696
v 230.52245 123.04953 16.323236
v 230.99686 123.22181 16.271114
v 231.00075 123.41641 16.323277
v 231.00359 123.55887 16.465769
v 231.00464 123.611 16.660412
v 231.00359 123.55885 16.855051
v 231.00075 123.41639 16.997532
v 230.99686 123.22179 17.049679
v 230.99298 123.02718 16.997519
v 230.99013 122.88473 16.855026
v 230.98909 122.832596 16.660383
v 230.99013 122.88474 16.465744
v 230.99297 123.02721 16.323261
v 231.45697 123.225174 16.271112
v 231.4346 123.418526 16.32327
v 231.41823 123.56007 16.465761
v 231.41225 123.61187 16.660404
v 231.41823 123.56006 16.855043
v 231.4346 123.41851 16.997528
v 231.45697 123.22516 17.049677
v 231.47934 123.03181 16.997519
v 231.4957 122.89027 16.855028
v 231.5017 122.83846 16.660387
v 231.4957 122.890274 16.465746
v 231.47932 123.03182 16.323263
v 231.9057 123.32691 16.271112
v 231.86916 123.5181 16.323267
v 231.8424 123.65805 16.465755
v 231.83263 123.709274 16.660397
v 231.8424 123.65805 16.855038
v 231.86916 123.51809 16.997524
v 231.9057 123.32691 17.049677
v 231.94223 123.135735 16.997522
v 231.96898 122.99578 16.855034
v 231.97878 122.94455 16.660393
v 231.96898 122.99578 16.465752
v 231.94223 123.135735 16.323265
v 232.36032 123.39782 16.271112
v 232.29549 123.581345 16.323269
v 232.24802 123.71569 16.46576
v 232.23065 123.76486 16.660402
v 232.24802 123.71568 16.855042
v 232.29549 123.58133 16.997526
v 232.36032 123.397804 17.049677
v 232.42516 123.21428 16.997519
v 232.47263 123.07993 16.855028
v 232.48999 123.03076 16.660385
v 232.47263 123.07994 16.465746
v 232.42516 123.214294 16.323261
v 232.75859 123.62823 16.271112
v 232.69017 123.810455 16.323265
v 232.64009 123.94385 16.465752
v 232.62177 123.992676 16.660393
v 232.64009 123.94385 16.855034
v 232.69017 123.810455 16.997522
v 232.75859 123.628235 17.049677
v 232.82701 123.44601 16.997522
v 232.87709 123.312614 16.855036
v 232.89542 123.26379 16.660395
v 232.87709 123.312614 16.465754
v 232.82701 123.44601 16.323265
v 233.21649 123.67296 16.273647
v 233.18777 123.87019 16.303282
v 233.16504 124.026344 16.428606
v 233.15437 124.09956 16.616035
v 233.15865 124.07024 16.815351
v 233.1767 123.94622 16.973148
v 233.2037 123.76075 17.04714
v 233.23242 123.563515 17.017506
v 233.25516 123.407364 16.892181
v 233.26582 123.334145 16.704752
v 233.26155 123.36347 16.505436
v 233.2435 123.48749 16.347641
v 233.81973 123.71349 16.292763
v 233.77687 123.90997 16.299429
v 233.70488 124.066444 16.399546
v 233.62303 124.14098 16.566288
v 233.55327 124.11361 16.754976
v 233.51428 123.99167 16.915052
v 233.51653 123.80782 17.003624
v 233.55939 123.61134 16.99696
v 233.63138 123.454865 16.896841
v 233.71323 123.38033 16.730099
v 233.78299 123.4077 16.54141
v 233.82198 123.52965 16.381334
v 234.1971 123.92454 16.681553
v 234.12112 124.10534 16.71155
v 234.00974 124.22214 16.820272
v 233.89279 124.24363 16.978586
v 233.8016 124.16406 17.144073
v 233.76064 124.00475 17.272392
v 233.78084 123.80839 17.329157
v 233.85681 123.62759 17.29916
v 233.9682 123.51079 17.190437
v 234.08516 123.489296 17.032124
v 234.17633 123.56886 16.866636
v 234.21732 123.72817 16.738317
v 234.51443 123.98478 16.815292
v 234.44969 124.16682 16.861849
v 234.37193 124.28804 16.994993
v 234.302 124.31595 17.179049
v 234.25862 124.24308 17.364697
v 234.25343 124.08894 17.502195
v 234.28783 123.89486 17.554699
v 234.35257 123.712814 17.50814
v 234.43034 123.59159 17.374996
v 234.50027 123.56368 17.190943
v 234.54364 123.63656 17.005293
v 234.54883 123.79069 16.867796
v 234.8611 124.18257 16.887009
v 234.80316 124.34945 16.980957
v 234.75256 124.443245 17.150875
v 234.72287 124.43883 17.351234
v 234.72203 124.33738 17.528349
v 234.75026 124.166084 17.634762
v 234.80002 123.97083 17.641958
v 234.85796 123.803955 17.548012
v 234.90854 123.71016 17.378094
v 234.93823 123.71458 17.177734
v 234.93909 123.816025 17.00062
v 234.91084 123.98732 16.894207
v 235.29988 124.18807 16.916956
v 235.25284 124.37443 16.976435
v 235.21303 124.5049 17.1233
v 235.19113 124.544525 17.318201
v 235.19301 124.48269 17.508915
v 235.21815 124.33597 17.644339
v 235.25984 124.14367 17.688187
v 235.30688 123.95731 17.628708
v 235.3467 123.82685 17.481842
v 235.36859 123.787224 17.286942
v 235.36671 123.84905 17.096228
v 235.34157 123.99577 16.960804
v 235.70253 124.38283 16.93844
v 235.64816 124.54852 17.039461
v 235.61424 124.64321 17.21419
v 235.60983 124.64153 17.41581
v 235.63615 124.54393 17.590296
v 235.68611 124.376564 17.690895
v 235.74635 124.184265 17.690653
v 235.80072 124.01858 17.589632
v 235.83464 123.92388 17.414904
v 235.83905 123.92557 17.213284
v 235.81274 124.02316 17.038797
v 235.76277 124.19054 16.938198
v 236.15367 124.469765 16.932993
v 236.10428 124.65345 16.999464
v 236.06898 124.78009 17.152233
v 236.05725 124.815765 17.350365
v 236.0722 124.7509 17.54077
v 236.10985 124.60288 17.67243
v 236.1601 124.41138 17.710068
v 236.20949 124.22769 17.643597
v 236.24478 124.10105 17.490828
v 236.25653 124.06538 17.292696
v 236.24158 124.13024 17.102291
v 236.20392 124.27826 16.97063
v 236.60083 124.56381 16.93805
v 236.5542 124.74488 17.013187
v 236.52264 124.86517 17.171755
v 236.5146 124.89245 17.371264
v 236.53224 124.81941 17.558256
v 236.57083 124.66562 17.682625
v 236.62003 124.47228 17.71105
v 236.66664 124.291214 17.635912
v 236.69821 124.17092 17.477345
v 236.70624 124.14365 17.277836
v 236.68861 124.21669 17.090845
v 236.65002 124.370476 16.966475
v 237.04547 124.67167 16.936644
v 237.0023 124.86088 16.99088
v 236.97073 124.99825 17.134884
v 236.95923 125.04698 17.330072
v 236.97087 124.994 17.524143
v 237.00255 124.85353 17.665096
v 237.04576 124.663185 17.715162
v 237.08894 124.473976 17.660927
v 237.12051 124.3366 17.516922
v 237.132 124.28787 17.321735
v 237.12036 124.34084 17.127663
v 237.0887 124.48132 16.98671
v 237.50316 124.71889 16.937126
v 237.48222 124.9127 16.988153
v 237.46675 125.05517 17.129812
v 237.46088 125.10813 17.324148
v 237.46619 125.05738 17.519089
v 237.48126 124.91652 17.662397
v 237.50204 124.723305 17.715677
v 237.52298 124.52949 17.664652
v 237.53845 124.38702 17.522991
v 237.54433 124.33406 17.328655
v 237.539 124.38481 17.133717
v 237.52394 124.525665 16.990408
v 237.95604 124.791336 16.93823
v 237.92163 124.97898 17.003098
v 237.89764 125.10958 17.154665
v 237.8905 125.148125 17.35232
v 237.90211 125.0843 17.543098
v 237.9294 124.935196 17.675886
v 237.965 124.740776 17.7151
v 237.99942 124.55312 17.650232
v 238.0234 124.42253 17.498667
v 238.03055 124.38398 17.301012
v 238.01892 124.44781 17.110231
v 237.99165 124.59691 16.977444
v 238.31444 124.798744 16.997835
v 238.2792 124.996445 17.024178
v 238.27759 125.16466 17.138649
v 238.31 125.2583 17.310575
v 238.36777 125.25229 17.493893
v 238.43542 125.14824 17.639477
v 238.49481 124.97402 17.708323
v 238.53004 124.77632 17.68198
v 238.53168 124.608116 17.567509
v 238.49925 124.514465 17.395582
v 238.44148 124.52048 17.212265
v 238.37383 124.62453 17.06668
v 238.7897 124.76529 16.745192
v 238.7247 124.953224 16.718946
v 238.6777 125.13622 16.793634
v 238.66129 125.26524 16.94924
v 238.67986 125.30572 17.14407
v 238.72844 125.2468 17.32592
v 238.79402 125.10429 17.446064
v 238.85901 124.91635 17.47231
v 238.906 124.73335 17.397621
v 238.92242 124.60433 17.242016
v 238.90385 124.56385 17.047186
v 238.85527 124.622765 16.865335
v 239.30765 125.06149 16.841068
v 239.21896 125.24215 16.82886
v 239.12213 125.3943 16.917974
v 239.04308 125.477165 17.084534
v 239.00298 125.468544 17.283907
v 239.0126 125.37075 17.462675
v 239.06937 125.209984 17.572935
v 239.15804 125.02932 17.585144
v 239.25488 124.877174 17.496029
v 239.33394 124.79431 17.32947
v 239.37402 124.802925 17.130095
v 239.3644 124.90073 16.951328
v 239.67598 125.24118 16.898008
v 239.6052 125.42954 16.885946
v 239.53197 125.593834 16.976255
v 239.47594 125.69004 17.144741
v 239.45212 125.692375 17.346256
v 239.46687 125.60022 17.526804
v 239.51628 125.43826 17.638008
v 239.58707 125.2499 17.650072
v 239.6603 125.0856 17.559761
v 239.71632 124.9894 17.391275
v 239.74014 124.98706 17.189762
v 239.72539 125.07922 17.009212
v 240.11734 125.27379 16.967186
v 240.06168 125.45908 16.910334
v 239.99986 125.64482 16.957928
v 239.94846 125.78125 17.097216
v 239.92122 125.8318 17.290874
v 239.92546 125.78294 17.487015
v 239.96004 125.64775 17.63308
v 240.0157 125.46246 17.689932
v 240.07751 125.27672 17.642338
v 240.12894 125.14029 17.50305
v 240.15616 125.08974 17.309391
v 240.15192 125.1386 17.11325
v 240.52002 125.4644 16.960266
v 240.47087 125.65703 16.927334
v 240.42174 125.839165 16.99818
v 240.38577 125.96199 17.15382
v 240.3726 125.99261 17.352552
v 240.38577 125.922806 17.541126
v 240.42174 125.77129 17.669012
v 240.47087 125.57867 17.701944
v 240.52002 125.39653 17.631098
v 240.55598 125.273705 17.475456
v 240.56915 125.24309 17.276724
v 240.55598 125.31289 17.088152
v 240.94614 125.53228 16.967133
v 240.92511 125.73005 16.934721
v 240.90407 125.91731 17.006086
v 240.88867 126.04391 17.162107
v 240.88304 126.0759 17.36098
v 240.88867 126.00472 17.549414
v 240.90407 125.84945 17.676918
v 240.92511 125.65168 17.709332
v 240.94614 125.46441 17.637964
v 240.96155 125.33782 17.481943
v 240.96718 125.305824 17.283072
v 240.96155 125.37701 17.094637
v 241.39409 125.52486 16.986124
v 241.38603 125.71973 16.935436
v 241.37758 125.91377 16.989052
v 241.37097 126.05501 17.132605
v 241.36798 126.10558 17.327631
v 241.36943 126.05194 17.521872
v 241.37491 125.90847 17.663282
v 241.38295 125.7136 17.71397
v 241.39142 125.51955 17.660355
v 241.39803 125.37831 17.516802
v 241.401 125.32774 17.321775
v 241.39957 125.38138 17.127535
v 241.68211 125.63457 17.064177
v 241.67587 125.83588 17.054945
v 241.7148 126.00878 17.129675
v 241.78845 126.10695 17.26834
v 241.8771 126.10407 17.433784
v 241.957 126.00092 17.58168
v 242.00674 125.82514 17.672396
v 242.01299 125.62383 17.681625
v 241.97406 125.45093 17.606897
v 241.9004 125.35276 17.468231
v 241.81175 125.35564 17.302786
v 241.73184 125.458786 17.154892
v 241.90312 125.66364 16.694225
v 241.86462 125.8576 16.752811
v 241.89598 126.02296 16.878092
v 241.9888 126.11542 17.036493
v 242.11821 126.11021 17.185575
v 242.24953 126.00872 17.28539
v 242.34756 125.83815 17.309195
v 242.38606 125.6442 17.250607
v 242.3547 125.47884 17.125328
v 242.26189 125.38638 16.966925
v 242.13249 125.391594 16.817842
v 242.00117 125.49308 16.718027
v 242.41017 125.89242 16.416708
v 242.34903 126.081955 16.447403
v 242.32664 126.24044 16.569824
v 242.34903 126.32541 16.751165
v 242.41017 126.31409 16.942839
v 242.49368 126.20952 17.093485
v 242.57721 126.03972 17.162737
v 242.63835 125.85018 17.13204
v 242.66074 125.691696 17.00962
v 242.63835 125.60673 16.82828
v 242.57721 125.61804 16.636606
v 242.49368 125.72261 16.48596
v 242.90688 125.97865 16.339441
v 242.88014 126.177666 16.35635
v 242.86948 126.34326 16.470783
v 242.87775 126.431076 16.652079
v 242.90274 126.417564 16.851656
v 242.93774 126.30636 17.016043
v 242.97339 126.12725 17.101189
v 243.00014 125.92824 17.08428
v 243.01079 125.762634 16.969847
v 243.00252 125.67483 16.788553
v 242.97754 125.68834 16.588974
v 242.94252 125.799545 16.424587
v 243.38759 125.95885 16.323465
v 243.37257 126.15886 16.304296
v 243.36407 126.342094 16.387556
v 243.36436 126.45945 16.550936
v 243.37338 126.47948 16.75066
v 243.3887 126.39682 16.93321
v 243.4062 126.23361 17.049671
v 243.42123 126.0336 17.068842
v 243.42973 125.850365 16.98558
v 243.42943 125.73301 16.8222
v 243.42043 125.71298 16.622478
v 243.4051 125.79564 16.439928
v 243.8887 125.95996 16.318274
v 243.83891 126.15248 16.285696
v 243.79381 126.33553 16.35682
v 243.76546 126.46006 16.512585
v 243.76147 126.492714 16.711256
v 243.78291 126.42473 16.899601
v 243.82404 126.27432 17.02715
v 243.87381 126.0818 17.059727
v 243.91893 125.89876 16.988604
v 243.94727 125.77422 16.832838
v 243.95126 125.74158 16.634165
v 243.92981 125.80956 16.445822
v 244.32306 126.166214 16.31237
v 244.25314 126.35225 16.279089
v 244.18773 126.52931 16.349606
v 244.14433 126.64996 16.505024
v 244.13458 126.68186 16.703701
v 244.1611 126.61647 16.892399
v 244.21677 126.47131 17.02056
v 244.28668 126.28528 17.05384
v 244.3521 126.108215 16.983324
v 244.3955 125.987564 16.827906
v 244.40524 125.955666 16.62923
v 244.37872 126.02106 16.44053
v 244.78725 126.266 16.32148
v 244.70885 126.445435 16.273905
v 244.63193 126.62284 16.330603
v 244.57709 126.75069 16.476383
v 244.55902 126.794716 16.672182
v 244.58258 126.743126 16.865538
v 244.64143 126.60974 17.00464
v 244.71982 126.43031 17.052216
v 244.79674 126.2529 16.995518
v 244.85158 126.12505 16.849737
v 244.86964 126.08103 16.653938
v 244.8461 126.13262 16.460583
v 245.20396 126.51206 16.325933
v 245.10498 126.679214 16.27239
v 245.00581 126.84713 16.323154
v 244.93304 126.97081 16.46462
v 244.90617 127.01712 16.658884
v 244.93239 126.97364 16.853893
v 245.00467 126.852036 16.997393
v 245.10365 126.68488 17.050934
v 245.20282 126.516975 17.000172
v 245.27559 126.393295 16.858706
v 245.30247 126.346985 16.664442
v 245.27626 126.39046 16.469433
v 245.57921 126.72275 16.325455
v 245.50696 126.90302 16.271715
v 245.43451 127.08412 16.322279
v 245.38126 127.21754 16.463598
v 245.36148 127.26751 16.657806
v 245.38048 127.22065 16.852867
v 245.43317 127.089516 16.996513
v 245.50542 126.90925 17.050253
v 245.57787 126.72814 16.99969
v 245.63112 126.594734 16.85837
v 245.6509 126.54476 16.66416
v 245.6319 126.59162 16.469099
v 246.01118 126.834175 16.324532
v 245.95207 127.01933 16.271357
v 245.89285 127.20503 16.32249
v 245.84938 127.34151 16.46423
v 245.83331 127.3922 16.658594
v 245.84895 127.34351 16.853506
v 245.89212 127.2085 16.996738
v 245.95123 127.023346 17.049911
v 246.01045 126.837654 16.998777
v 246.05392 126.70117 16.85704
v 246.06999 126.65048 16.662674
v 246.05435 126.699165 16.467762
v 246.42923 126.996445 16.323528
v 246.38152 127.1851 16.271208
v 246.3338 127.37385 16.323196
v 246.29887 127.51211 16.465563
v 246.28609 127.56284 16.660158
v 246.29887 127.51245 16.854845
v 246.3338 127.374435 16.997452
v 246.38152 127.18578 17.049772
v 246.42923 126.99703 16.997784
v 246.46416 126.85877 16.855417
v 246.47694 126.80804 16.660822
v 246.46416 126.85843 16.466135
v 246.85657 127.05185 16.3232
v 246.83766 127.2456 16.271156
v 246.81877 127.43929 16.323418
v 246.80496 127.58103 16.465984
v 246.79993 127.632835 16.660654
v 246.80502 127.58082 16.855267
v 246.81886 127.43893 16.997673
v 246.83777 127.24518 17.049719
v 246.85666 127.05148 16.997458
v 246.87047 126.909744 16.85489
v 246.8755 126.85794 16.660221
v 246.8704 126.90996 16.465609
v 247.33128 127.0832 16.323248
v 247.29688 127.27479 16.27113
v 247.26247 127.466354 16.323318
v 247.23729 127.60657 16.465832
v 247.22809 127.65787 16.660482
v 247.23732 127.60651 16.855114
v 247.26251 127.46624 16.997576
v 247.29692 127.27465 17.049694
v 247.33133 127.083084 16.997505
v 247.3565 126.94286 16.854992
v 247.3657 126.89156 16.660341
v 247.35648 126.94293 16.46571
v 247.79716 127.221725 16.32326
v 247.73758 127.40703 16.271118
v 247.678 127.59232 16.323286
v 247.63438 127.72796 16.465782
v 247.61842 127.777596 16.660427
v 247.6344 127.727936 16.855064
v 247.67802 127.59228 16.997543
v 247.73761 127.40698 17.049683
v 247.7972 127.22169 16.997517
v 247.8408 127.086044 16.855019
v 247.85677 127.03641 16.660374
v 247.84079 127.086075 16.465736
v 248.25877 127.38176 16.323263
v 248.17279 127.55637 16.271114
v 248.0868 127.730995 16.323275
v 248.02386 127.85882 16.465767
v 248.00082 127.9056 16.66041
v 248.02386 127.85881 16.85505
v 248.08682 127.73097 16.997532
v 248.1728 127.55636 17.049679
v 248.25879 127.38174 16.997519
v 248.32173 127.253914 16.855028
v 248.34477 127.20713 16.660385
v 248.32172 127.25392 16.465746
v 248.65904 127.6448 16.323269
v 248.55653 127.81026 16.271112
v 248.45401 127.975716 16.323265
v 248.37897 128.09683 16.465752
v 248.3515 128.14117 16.660393
v 248.37897 128.09683 16.855034
v 248.45401 127.975716 16.997522
v 248.55653 127.810265 17.049677
v 248.65904 127.644806 16.997526
v 248.73409 127.52368 16.85504
v 248.76155 127.47935 16.660398
v 248.73409 127.52368 16.465757
v 249.03079 127.86167 16.323267
v 248.95471 128.04083 16.271112
v 248.87863 128.21999 16.323265
v 248.82294 128.35114 16.465752
v 248.80255 128.39914 16.660393
v 248.82294 128.35114 16.855034
v 248.87863 128.21999 16.997522
v 248.95471 128.04083 17.049677
v 249.03079 127.86168 16.997524
v 249.08649 127.73052 16.855038
v 249.10687 127.68252 16.660397
v 249.08649 127.73052 16.465755
v 249.43672 127.97666 16.323267
v 249.39713 128.16724 16.271112
v 249.35753 128.3578 16.323265
v 249.32854 128.49731 16.465752
v 249.31793 128.54837 16.660393
v 249.32854 128.49731 16.855034
v 249.35753 128.3578 16.997522
v 249.39713 128.16724 17.049677
v 249.43672 127.97667 16.997522
v 249.46571 127.83716 16.855036
v 249.47632 127.786095 16.660395
v 249.46571 127.83716 16.465754
v 249.87065 128.03368 16.323267
v 249.85327 128.22754 16.271112
v 249.83589 128.4214 16.323265
v 249.82317 128.56332 16.465752
v 249.81851 128.61526 16.660393
v 249.82317 128.56332 16.855034
v 249.83589 128.4214 16.997522
v 249.85327 128.22754 17.049677
v 249.87065 128.03368 16.997522
v 249.88338 127.89176 16.855036
v 249.88805 127.83981 16.660395
v 249.88338 127.891754 16.465754
v 250.31981 128.05482 16.323267
v 250.31288 128.24934 16.271112
v 250.30595 128.44386 16.323265
v 250.30089 128.58626 16.465752
v 250.29903 128.63838 16.660393
v 250.30089 128.58626 16.855034
v 250.30595 128.44386 16.997522
v 250.31288 128.24934 17.049677
v 250.31981 128.05482 16.997522
v 250.32487 127.91243 16.855036
v 250.32674 127.860306 16.660395
v 250.32487 127.91243 16.465754
v 250.77623 128.06567 16.323265
v 250.77287 128.26028 16.271112
v 250.7695 128.4549 16.323265
v 250.76704 128.59737 16.465754
v 250.76614 128.6495 16.660395
v 250.76704 128.59737 16.855036
v 250.7695 128.4549 16.997522
v 250.77287 128.26028 17.049677
v 250.77623 128.06567 16.997522
v 250.7787 127.9232 16.855034
v 250.7796 127.871056 16.660393
v 250.7787 127.9232 16.465752
v 251.25758 128.07217 16.323265
v 251.23297 128.26524 16.271112
v 251.20834 128.45833 16.323265
v 251.19032 128.59967 16.465754
v 251.18373 128.6514 16.660395
v 251.19032 128.59967 16.855036
v 251.20834 128.45833 16.997522
v 251.23297 128.26524 17.049677
v 251.25758 128.07217 16.997522
v 251.2756 127.93083 16.855036
v 251.28221 127.8791 16.660395
v 251.2756 127.93083 16.465754
v 251.7356 128.18948 16.323265
v 251.67958 128.3759 16.271112
v 251.62358 128.5623 16.323265
v 251.58257 128.69876 16.465754
v 251.56757 128.74872 16.660395
v 251.58257 128.69876 16.855036
v 251.62358 128.5623 16.997522
v 251.67958 128.3759 17.049677
v 251.7356 128.18948 16.997522
v 251.7766 128.05302 16.855036
v 251.79161 128.00308 16.660395
v 251.7766 128.05302 16.465754
v 252.18404 128.34843 16.323265
v 252.11322 128.52974 16.271112
v 252.04242 128.71104 16.323265
v 251.99057 128.84377 16.465754
v 251.9716 128.89235 16.660395
v 251.99057 128.84377 16.855036
v 252.04242 128.71104 16.997522
v 252.11322 128.52974 17.049677
v 252.18404 128.34843 16.997522
v 252.23587 128.21571 16.855036
v 252.25485 128.16713 16.660395
v 252.23587 128.21571 16.465754
v 252.59773 128.52582 16.323265
v 252.53635 128.71053 16.271112
v 252.47495 128.89523 16.323265
v 252.43001 129.03044 16.465754
v 252.41356 129.07993 16.660395
v 252.43001 129.03044 16.855036
v 252.47495 128.89523 16.997522
v 252.53635 128.71053 17.049677
v 252.59773 128.52582 16.997522
v 252.64267 128.3906 16.855036
v 252.65912 128.34111 16.660395
v 252.64267 128.3906 16.465754
v 253.05865 128.63945 16.323265
v 252.98349 128.81898 16.271112
v 252.90834 128.99854 16.323265
v 252.85332 129.12997 16.465754
v 252.83318 129.17809 16.660395
v 252.85332 129.12997 16.855036
v 252.90834 128.99854 16.997522
v 252.98349 128.81898 17.049677
v 253.05865 128.63945 16.997522
v 253.11368 128.50801 16.855036
v 253.13382 128.4599 16.660395
v 253.11368 128.50801 16.465754
v 253.44722 128.88083 16.323265
v 253.37457 129.06142 16.271112
v 253.30194 129.24199 16.323265
v 253.24876 129.37419 16.465754
v 253.2293 129.42258 16.660395
v 253.24876 129.37419 16.855036
v 253.30194 129.24199 16.997522
v 253.37457 129.06142 17.049677
v 253.44722 128.88083 16.997522
v 253.50038 128.74864 16.855036
v 253.51985 128.70026 16.660395
v 253.50038 128.74864 16.465754
v 253.85826 128.96562 16.323265
v 253.82458 129.15732 16.271112
v 253.79091 129.34903 16.323265
v 253.76625 129.48936 16.465754
v 253.75723 129.54074 16.660395
v 253.76625 129.48936 16.855036
v 253.79091 129.34903 16.997522
v 253.82458 129.15732 17.049677
v 253.85826 128.96562 16.997522
v 253.88292 128.82529 16.855036
v 253.89194 128.77391 16.660395
v 253.88292 128.82529 16.465754
v 254.34262 129.03612 16.323265
v 254.28035 129.22054 16.271112
v 254.21806 129.40494 16.323265
v 254.17249 129.53993 16.465754
v 254.15579 129.58934 16.660395
v 254.17249 129.53993 16.855036
v 254.21806 129.40494 16.997522
v 254.28035 129.22054 17.049677
v 254.34262 129.03612 16.997522
v 254.38821 128.90112 16.855036
v 254.4049 128.85172 16.660395
v 254.38821 128.90112 16.465754
v 254.75299 129.2657 16.323265
v 254.6811 129.44658 16.271112
v 254.60922 129.62746 16.323265
v 254.5566 129.75987 16.465754
v 254.53734 129.80835 16.660395
v 254.5566 129.75987 16.855036
v 254.60922 129.62746 16.997522
v 254.6811 129.44658 17.049677
v 254.75299 129.2657 16.997522
v 254.80562 129.13329 16.855036
v 254.82489 129.08482 16.660395
v 254.80562 129.13329 16.465754
v 255.15967 129.3653 16.323265
v 255.12772 129.5573 16.271112
v 255.09576 129.7493 16.323265
v 255.07237 129.88985 16.465754
v 255.06381 129.9413 16.660395
v 255.07237 129.88985 16.855036
v 255.09576 129.7493 16.997522
v 255.12772 129.5573 17.049677
v 255.15967 129.3653 16.997522
v 255.18304 129.22475 16.855036
v 255.1916 129.1733 16.660395
v 255.18304 129.22475 16.465754
v 255.57495 129.40285 16.323265
v 255.5861 129.59717 16.271112
v 255.59726 129.79149 16.323265
v 255.60542 129.93375 16.465754
v 255.60841 129.98581 16.660395
v 255.60542 129.93375 16.855036
v 255.59726 129.79149 16.997522
v 255.5861 129.59717 17.049677
v 255.57495 129.40285 16.997522
v 255.56679 129.2606 16.855036
v 255.5638 129.20853 16.660395
v 255.56679 129.2606 16.465754
v 256.00854 129.31256 16.323265
v 256.03693 129.50511 16.271112
v 256.06528 129.69768 16.323265
v 256.08603 129.83865 16.465754
v 256.09363 129.89024 16.660395
v 256.08603 129.83865 16.855036
v 256.06528 129.69768 16.997522
v 256.03693 129.50511 17.049677
v 256.00854 129.31256 16.997522
v 255.9878 129.17159 16.855036
v 255.9802 129.12 16.660395
v 255.9878 129.17159 16.465754
v 256.48553 129.26889 16.323265
v 256.49515 129.46329 16.271112
v 256.50473 129.6577 16.323265
v 256.51175 129.8 16.465754
v 256.5143 129.8521 16.660395
v 256.51175 129.8 16.855036
v 256.50473 129.6577 16.997522
v 256.49515 129.46329 17.049677
v 256.48553 129.26889 16.997522
v 256.47852 129.12657 16.855036
v 256.47595 129.07448 16.660395
v 256.47852 129.12657 16.465754
v 256.97842 129.26654 16.323265
v 256.95523 129.4598 16.271112
v 256.93204 129.65305 16.323265
v 256.91507 129.79451 16.465754
v 256.90884 129.8463 16.660395
v 256.91507 129.79451 16.855036
v 256.93204 129.65305 16.997522
v 256.95523 129.4598 17.049677
v 256.97842 129.26654 16.997522
v 256.99542 129.12506 16.855036
v 257.00165 129.07327 16.660395
v 256.99542 129.12506 16.465754
v 257.45676 129.38545 16.323265
v 257.40146 129.57207 16.271112
v 257.34613 129.75868 16.323265
v 257.30566 129.8953 16.465754
v 257.29083 129.9453 16.660395
v 257.30566 129.8953 16.855036
v 257.34613 129.75868 16.997522
v 257.40146 129.57207 17.049677
v 257.45676 129.38545 16.997522
v 257.49725 129.24884 16.855036
v 257.5121 129.19884 16.660395
v 257.49725 129.24884 16.465754
v 257.88168 129.53168 16.323265
v 257.8368 129.72107 16.271112
v 257.79187 129.91046 16.323265
v 257.75897 130.0491 16.465754
v 257.74695 130.09985 16.660395
v 257.75897 130.0491 16.855036
v 257.79187 129.91046 16.997522
v 257.8368 129.72107 17.049677
v 257.88168 129.53168 16.997522
v 257.91458 129.39304 16.855036
v 257.9266 129.3423 16.660395
v 257.91458 129.39304 16.465754
v 258.33008 129.59242 16.323265
v 258.29266 129.78343 16.271112
v 258.25525 129.97444 16.323265
v 258.22784 130.11427 16.465754
v 258.21783 130.16545 16.660395
v 258.22784 130.11427 16.855036
v 258.25525 129.97444 16.997522
v 258.29266 129.78343 17.049677
v 258.33008 129.59242 16.997522
v 258.35745 129.45259 16.855036
v 258.3675 129.40141 16.660395
v 258.35745 129.45259 16.465754
v 258.75366 129.70363 16.323265
v 258.73837 129.89766 16.271112
v 258.72308 130.0917 16.323265
v 258.71188 130.23375 16.465754
v 258.7078 130.28574 16.660395
v 258.71188 130.23375 16.855036
v 258.72308 130.0917 16.997522
v 258.73837 129.89766 17.049677
v 258.75366 129.70363 16.997522
v 258.76486 129.56158 16.855036
v 258.76895 129.50958 16.660395
v 258.76486 129.56158 16.465754
v 259.1841 129.66043 16.323265
v 259.19647 129.85468 16.271112
v 259.20886 130.04892 16.323265
v 259.21793 130.19112 16.465754
v 259.22122 130.24316 16.660395
v 259.21793 130.19112 16.855036
v 259.20886 130.04892 16.997522
v 259.19647 129.85468 17.049677
v 259.1841 129.66043 16.997522
v 259.17505 129.51823 16.855036
v 259.17172 129.46617 16.660395
v 259.17505 129.51823 16.465754
v 259.65143 129.6446 16.323265
v 259.65634 129.83919 16.271112
v 259.66125 130.03377 16.323265
v 259.66486 130.17621 16.465754
v 259.66617 130.22835 16.660395
v 259.66486 130.17621 16.855036
v 259.66125 130.03377 16.997522
v 259.65634 129.83919 17.049677
v 259.65143 129.6446 16.997522
v 259.64783 129.50217 16.855036
v 259.6465 129.45003 16.660395
v 259.64783 129.50217 16.465754
v 260.114 129.6368 16.323265
v 260.1164 129.83142 16.271112
v 260.11877 130.02605 16.323265
v 260.1205 130.16852 16.465754
v 260.12115 130.22067 16.660395
v 260.1205 130.16852 16.855036
v 260.11877 130.02605 16.997522
v 260.1164 129.83142 17.049677
v 260.114 129.6368 16.997522
v 260.11227 129.49432 16.855036
v 260.11163 129.44217 16.660395
v 260.11227 129.49432 16.465754
v 260.5755 129.63327 16.323265
v 260.5765 129.8279 16.271112
v 260.5775 130.02254 16.323265
v 260.57825 130.16502 16.465754
v 260.57852 130.21718 16.660395
v 260.57825 130.16502 16.855036
v 260.5775 130.02254 16.997522
v 260.5765 129.8279 17.049677
v 260.5755 129.63327 16.997522
v 260.57477 129.49078 16.855036
v 260.5745 129.43863 16.660395
v 260.57477 129.49078 16.465754
v 261.03992 129.63765 16.320091
v 261.0365 129.8331 16.271164
v 261.03314 130.02682 16.326532
v 261.0307 130.16692 16.471355
v 261.02985 130.21584 16.666834
v 261.03082 130.16048 16.860584
v 261.03333 130.01567 17.000696
v 261.03674 129.82022 17.049623
v 261.0401 129.6265 16.994257
v 261.04254 129.4864 16.849432
v 261.0434 129.43748 16.653954
v 261.04242 129.49284 16.460203
v 261.63156 129.69057 16.325523
v 261.64044 129.89 16.294558
v 261.61075 130.07709 16.359707
v 261.5504 130.20169 16.503515
v 261.47562 130.23044 16.687449
v 261.4064 130.15561 16.86222
v 261.36127 129.99725 16.981003
v 261.3524 129.79782 17.011969
v 261.38208 129.61073 16.946817
v 261.4424 129.48613 16.80301
v 261.5172 129.45738 16.619078
v 261.58646 129.53221 16.444305
v 262.01712 129.64824 16.694931
v 262.04636 129.844 16.657112
v 262.01712 130.03738 16.705614
v 261.9372 130.17657 16.82744
v 261.828 130.22429 16.98995
v 261.71884 130.16774 17.149595
v 261.63892 130.02206 17.263601
v 261.60965 129.82631 17.30142
v 261.63892 129.63292 17.252918
v 261.71884 129.49373 17.131092
v 261.828 129.44601 16.968582
v 261.9372 129.50258 16.808937
v 262.35452 129.66164 16.837387
v 262.3676 129.85968 16.801697
v 262.34845 130.04976 16.864882
v 262.30215 130.18094 17.010008
v 262.24115 130.21808 17.19819
v 262.18176 130.15121 17.379007
v 262.1399 129.99826 17.504007
v 262.1268 129.80022 17.539696
v 262.14597 129.61014 17.476513
v 262.19226 129.47894 17.331387
v 262.25327 129.44182 17.143204
v 262.31265 129.50868 16.962387
v 262.74295 129.60143 16.961075
v 262.75183 129.79019 16.890285
v 262.74622 129.98892 16.920872
v 262.7276 130.14436 17.044634
v 262.701 130.21487 17.228415
v 262.6735 130.18156 17.422966
v 262.65247 130.05334 17.576159
v 262.6436 129.86458 17.646948
v 262.6492 129.66585 17.616362
v 262.66782 129.51039 17.4926
v 262.69446 129.43988 17.30882
v 262.72195 129.4732 17.11427
v 263.19998 129.62955 16.972847
v 263.18005 129.8208 16.91232
v 263.1538 130.01573 16.955355
v 263.12827 130.16211 17.09042
v 263.11032 130.2207 17.281326
v 263.10474 130.17581 17.47692
v 263.113 130.03949 17.62479
v 263.13297 129.84824 17.685318
v 263.1592 129.6533 17.642282
v 263.18472 129.50693 17.507217
v 263.2027 129.44833 17.31631
v 263.20828 129.49323 17.120718
v 263.63727 129.80255 16.949999
v 263.60452 130.00029 16.929213
v 263.57178 130.18135 17.01139
v 263.54782 130.2972 17.174513
v 263.53903 130.3168 17.374872
v 263.54782 130.23491 17.55878
v 263.57178 130.07347 17.676962
v 263.60452 129.87573 17.697748
v 263.63727 129.69469 17.61557
v 263.66122 129.57883 17.452448
v 263.67 129.55922 17.252089
v 263.66122 129.64111 17.06818
v 264.07626 129.84937 16.957584
v 264.06195 130.04932 16.937159
v 264.04764 130.23259 17.019695
v 264.03717 130.35007 17.183083
v 264.03336 130.37027 17.383537
v 264.03717 130.28778 17.56735
v 264.04764 130.12471 17.685266
v 264.06195 129.92476 17.705694
v 264.07626 129.74149 17.623156
v 264.08673 129.62401 17.45977
v 264.09055 129.6038 17.259315
v 264.08673 129.6863 17.075502
v 264.5274 129.86661 16.96038
v 264.52173 130.067 16.940025
v 264.51602 130.25072 17.022635
v 264.51187 130.36852 17.186071
v 264.51035 130.38882 17.386545
v 264.51187 130.30623 17.57034
v 264.51602 130.14284 17.688206
v 264.52173 129.94244 17.70856
v 264.5274 129.75874 17.625954
v 264.5316 129.64095 17.462515
v 264.5331 129.62062 17.262041
v 264.5316 129.70322 17.078247
v 264.98453 129.87543 16.96181
v 264.98175 130.07588 16.941463
v 264.979 130.25966 17.024082
v 264.97696 130.37749 17.187527
v 264.97623 130.39783 17.388004
v 264.97696 130.31522 17.571796
v 264.979 130.15178 17.689653
v 264.98175 129.95132 17.71
v 264.98453 129.76755 17.62738
v 264.98654 129.6497 17.463936
v 264.98727 129.62938 17.263458
v 264.98654 129.71199 17.079668
v 265.44302 129.87944 16.96246
v 265.44186 130.07991 16.942116
v 265.4407 130.2637 17.024738
v 265.43985 130.38155 17.188185
v 265.4395 130.40189 17.388662
v 265.43985 130.31927 17.572453
v 265.4407 130.15582 17.69031
v 265.44186 129.95535 17.710653
v 265.44302 129.77156 17.62803
v 265.44388 129.65372 17.464584
v 265.44418 129.63336 17.264107
v 265.44388 129.71599 17.080317
v 265.90244 129.88086 16.962688
v 265.90198 130.08133 16.942347
v 265.90152 130.26512 17.02497
v 265.90118 130.38298 17.188416
v 265.90106 130.40332 17.388893
v 265.90118 130.3207 17.572683
v 265.90152 130.15726 17.69054
v 265.90198 129.95677 17.710882
v 265.90244 129.77298 17.628262
v 265.90277 129.65512 17.464813
v 265.9029 129.63478 17.264336
v 265.90277 129.7174 17.080545
v 266.3623 129.88155 16.962803
v 266.3621 130.08203 16.94246
v 266.36188 130.26582 17.025082
v 266.36176 130.38368 17.18853
v 266.3617 130.40402 17.389008
v 266.36176 130.3214 17.572798
v 266.36188 130.15794 17.690653
v 266.3621 129.95747 17.710997
v 266.3623 129.77368 17.628374
v 266.36246 129.65582 17.464926
v 266.36252 129.63548 17.264448
v 266.36246 129.71811 17.080658
v 266.8223 129.92755 16.948627
v 266.8222 130.12901 16.953058
v 266.8221 130.30125 17.057627
v 266.82205 130.39815 17.23431
v 266.82205 130.39372 17.43577
v 266.82208 130.28915 17.60802
v 266.82214 130.11247 17.704912
v 266.82224 129.91101 17.700481
v 266.82233 129.73875 17.595913
v 266.8224 129.64186 17.41923
v 266.8224 129.6463 17.217772
v 266.82236 129.75087 17.045519
v 267.1379 129.91849 16.979795
v 267.11548 130.11853 16.989073
v 267.13773 130.2922 17.088827
v 267.19873 130.39299 17.252329
v 267.28217 130.39386 17.435768
v 267.36563 130.2946 17.58999
v 267.42676 130.12181 17.673674
v 267.44922 129.92177 17.664394
v 267.42694 129.7481 17.56464
v 267.36594 129.64731 17.401138
v 267.28253 129.64642 17.217701
v 267.19907 129.74568 17.063478
v 267.36456 130.00754 16.676067
v 267.33224 130.20584 16.691362
v 267.36456 130.38118 16.785261
v 267.45282 130.48657 16.932604
v 267.57336 130.49377 17.093908
v 267.69394 130.40085 17.225952
v 267.7822 130.2327 17.293358
v 267.81448 130.0344 17.27806
v 267.7822 129.85905 17.184162
v 267.69394 129.75366 17.036821
v 267.57336 129.74646 16.875517
v 267.45282 129.83939 16.743471
v 267.8859 130.07957 16.429558
v 267.87015 130.28035 16.436434
v 267.8859 130.45323 16.538754
v 267.92892 130.5519 16.709103
v 267.9877 130.5499 16.901836
v 268.04648 130.4478 17.065311
v 268.0895 130.27292 17.155724
v 268.10526 130.07214 17.14885
v 268.0895 129.89928 17.046528
v 268.04648 129.8006 16.876179
v 267.9877 129.8026 16.683445
v 267.92892 129.90471 16.519972
v 268.403 130.07068 16.354843
v 268.3946 130.27158 16.341953
v 268.39877 130.45258 16.430676
v 268.41443 130.56516 16.597233
v 268.4374 130.57916 16.796999
v 268.46152 130.49086 16.976446
v 268.48032 130.32387 17.087492
v 268.48877 130.12297 17.100382
v 268.4846 129.94199 17.011662
v 268.4689 129.82939 16.845102
v 268.44592 129.81538 16.645336
v 268.4218 129.90369 16.465889
v 268.8824 130.11708 16.30937
v 268.87836 130.31847 16.315214
v 268.88022 130.49014 16.420567
v 268.88745 130.58609 16.597202
v 268.89813 130.58063 16.797787
v 268.90942 130.47519 16.968578
v 268.91827 130.29805 17.06381
v 268.9223 130.09666 17.057966
v 268.92044 129.92499 16.952612
v 268.9132 129.82904 16.775978
v 268.9025 129.83452 16.575392
v 268.89124 129.93994 16.404602
v 269.37448 130.04337 16.324697
v 269.349 130.23914 16.284328
v 269.32654 130.42899 16.348001
v 269.31308 130.56204 16.498655
v 269.31223 130.60266 16.69592
v 269.32422 130.53995 16.886942
v 269.34586 130.39072 17.020536
v 269.3713 130.19495 17.060904
v 269.3938 130.0051 16.99723
v 269.40726 129.87204 16.846579
v 269.4081 129.83142 16.649311
v 269.39612 129.89413 16.45829
v 269.85986 130.14392 16.323492
v 269.80103 130.33093 16.276875
v 269.7441 130.51544 16.334503
v 269.70438 130.64803 16.480938
v 269.69247 130.69315 16.67694
v 269.71155 130.63872 16.869993
v 269.75653 130.49933 17.008368
v 269.81537 130.31233 17.054987
v 269.87228 130.12782 16.997356
v 269.91202 129.99524 16.850924
v 269.92392 129.9501 16.654919
v 269.90485 130.00453 16.461866
v 270.32254 130.32822 16.319529
v 270.2286 130.5005 16.273746
v 270.13672 130.67004 16.332212
v 270.0715 130.7914 16.47926
v 270.05045 130.83206 16.675488
v 270.0792 130.78114 16.868317
v 270.15002 130.65228 17.006079
v 270.244 130.48 17.051859
v 270.33588 130.31046 16.993393
v 270.4011 130.1891 16.846346
v 270.42215 130.14842 16.650118
v 270.3934 130.19936 16.457289
v 270.71948 130.59094 16.327223
v 270.61288 130.75288 16.272278
v 270.50568 130.9162 16.32163
v 270.4265 131.03712 16.462055
v 270.39667 131.08325 16.655928
v 270.4241 131.04224 16.851297
v 270.5015 130.92505 16.99582
v 270.6081 130.7631 17.050764
v 270.7153 130.5998 17.001411
v 270.79446 130.47887 16.860987
v 270.8243 130.43274 16.667114
v 270.79688 130.47375 16.471743
v 271.0994 130.82414 16.324368
v 271.0049 130.99413 16.27163
v 270.91037 131.16443 16.323196
v 270.84106 131.28943 16.465254
v 270.8156 131.33562 16.659737
v 270.84082 131.29063 16.854534
v 270.90994 131.16652 16.99745
v 271.00443 130.99654 17.05019
v 271.099 130.82623 16.998621
v 271.16827 130.70123 16.856564
v 271.19373 130.65503 16.66208
v 271.16852 130.70003 16.467283
v 271.47827 131.0203 16.323748
v 271.41443 131.2041 16.271345
v 271.35062 131.38805 16.32325
v 271.3039 131.52286 16.465555
v 271.28677 131.57239 16.66013
v 271.3039 131.52338 16.854837
v 271.35062 131.38896 16.997507
v 271.41443 131.20515 17.04991
v 271.47827 131.02121 16.998005
v 271.525 130.8864 16.8557
v 271.54208 130.83687 16.661125
v 271.525 130.88588 16.466417
v 271.89468 131.10226 16.323074
v 271.86557 131.2948 16.271229
v 271.83652 131.48718 16.323689
v 271.81528 131.62785 16.466402
v 271.8076 131.67912 16.661125
v 271.81546 131.62726 16.855682
v 271.83682 131.48615 16.997946
v 271.8659 131.29361 17.049791
v 271.895 131.10124 16.99733
v 271.91623 130.96057 16.854618
v 271.92392 130.9093 16.659895
v 271.91605 130.96117 16.465338
v 272.36383 131.15176 16.32324
v 272.3233 131.34215 16.271166
v 272.2828 131.5325 16.323399
v 272.25314 131.67181 16.465942
v 272.24234 131.72276 16.660604
v 272.25323 131.67168 16.855225
v 272.28293 131.53226 16.997654
v 272.32346 131.34186 17.04973
v 272.36398 131.1515 16.997496
v 272.39362 131.01219 16.854952
v 272.40442 130.96126 16.66029
v 272.39352 131.01234 16.46567
v 272.82596 131.30121 16.323347
v 272.76083 131.48462 16.271135
v 272.6957 131.66806 16.323229
v 272.64804 131.80237 16.465673
v 272.63055 131.85158 16.6603
v 272.648 131.80249 16.854956
v 272.69568 131.66826 16.997486
v 272.76077 131.48485 17.0497
v 272.8259 131.3014 16.997604
v 272.8736 131.16708 16.85516
v 272.89105 131.11789 16.660536
v 272.8736 131.16698 16.465878
v 273.23895 131.46129 16.32329
v 273.1903 131.64975 16.271122
v 273.14166 131.83823 16.32326
v 273.10605 131.9762 16.465736
v 273.09302 132.02672 16.660374
v 273.10605 131.97623 16.855019
v 273.14166 131.83827 16.997517
v 273.1903 131.64981 17.049686
v 273.23895 131.46135 16.997547
v 273.27457 131.32336 16.855072
v 273.2876 131.27286 16.660435
v 273.27457 131.32333 16.46579
v 273.66638 131.51959 16.323286
v 273.64603 131.71315 16.271116
v 273.6257 131.90674 16.323254
v 273.61078 132.04845 16.46573
v 273.60535 132.10034 16.660366
v 273.61078 132.04848 16.855011
v 273.6257 131.90678 16.99751
v 273.64603 131.71323 17.04968
v 273.66638 131.51964 16.997543
v 273.68127 131.37793 16.855068
v 273.68674 131.32603 16.66043
v 273.68127 131.37788 16.465786
v 274.11542 131.55159 16.323261
v 274.10498 131.74596 16.271114
v 274.09457 131.94032 16.323273
v 274.08694 132.0826 16.465765
v 274.08417 132.13467 16.660408
v 274.08694 132.08258 16.855047
v 274.09457 131.94029 16.99753
v 274.10498 131.74594 17.049679
v 274.11542 131.55157 16.997519
v 274.12305 131.4093 16.855026
v 274.12582 131.35722 16.660385
v 274.12305 131.4093 16.465744
v 274.59076 131.56955 16.323261
v 274.56482 131.76245 16.271112
v 274.53888 131.95535 16.32327
v 274.5199 132.09657 16.465763
v 274.51294 132.14825 16.660404
v 274.5199 132.09656 16.855045
v 274.53888 131.95534 16.997528
v 274.56482 131.76244 17.049677
v 274.59076 131.56953 16.997519
v 274.60974 131.42831 16.855026
v 274.6167 131.37663 16.660383
v 274.60974 131.42833 16.465744
v 275.04666 131.67635 16.323263
v 275.01266 131.868 16.271112
v 274.97867 132.05965 16.323267
v 274.95377 132.19994 16.465757
v 274.94467 132.2513 16.660398
v 274.95377 132.19994 16.85504
v 274.97867 132.05965 16.997524
v 275.01266 131.868 17.049677
v 275.04666 131.67635 16.99752
v 275.07156 131.53606 16.855032
v 275.08066 131.4847 16.66039
v 275.07156 131.53606 16.46575
v 275.5104 131.73265 16.323265
v 275.46948 131.92294 16.271112
v 275.42856 132.11324 16.323265
v 275.39862 132.25253 16.465754
v 275.38763 132.30353 16.660395
v 275.39862 132.25253 16.855036
v 275.42856 132.11324 16.997522
v 275.46948 131.92294 17.049677
v 275.5104 131.73265 16.997522
v 275.54037 131.59335 16.855034
v 275.55133 131.54236 16.660393
v 275.54037 131.59335 16.465752
v 275.9753 131.87633 16.32409
v 275.9091 132.05911 16.271114
v 275.84268 132.24231 16.322447
v 275.79395 132.37683 16.464333
v 275.77588 132.42664 16.658752
v 275.79337 132.37837 16.853611
v 275.84174 132.24498 16.996698
v 275.90796 132.0622 17.049673
v 275.97437 131.879 16.99834
v 276.0231 131.74448 16.856455
v 276.04117 131.69467 16.662035
v 276.02368 131.74294 16.467176
v 276.35037 131.96062 16.397888
v 276.26566 132.11943 16.319246
v 276.19922 132.30952 16.338419
v 276.16882 132.47998 16.450268
v 276.18268 132.5851 16.624823
v 276.23703 132.59674 16.815313
v 276.3173 132.51176 16.970695
v 276.40204 132.35295 17.049337
v 276.46848 132.16286 17.030165
v 276.49887 131.99242 16.918316
v 276.48502 131.88728 16.743761
v 276.43066 131.87564 16.55327
v 276.8687 132.18115 16.098309
v 276.79816 132.35782 16.02393
v 276.70358 132.53227 16.051033
v 276.61035 132.65775 16.172356
v 276.5434 132.70062 16.355389
v 276.52072 132.64943 16.551088
v 276.54834 132.51785 16.707018
v 276.6189 132.34119 16.781395
v 276.71347 132.16673 16.754292
v 276.80673 132.04126 16.632969
v 276.87366 131.99838 16.449938
v 276.89636 132.04958 16.254238
v 277.22507 132.42917 16.6014
v 277.18185 132.61926 16.55041
v 277.06375 132.78174 16.566591
v 276.90244 132.87305 16.64561
v 276.74112 132.86874 16.766296
v 276.62305 132.76997 16.896309
v 276.5798 132.6032 17.000813
v 276.62305 132.41309 17.051804
v 276.74112 132.25061 17.035622
v 276.90244 132.1593 16.956602
v 277.06375 132.1636 16.835917
v 277.18185 132.26237 16.705904
v 277.42368 132.51852 16.806513
v 277.39597 132.71463 16.769283
v 277.32034 132.89348 16.823069
v 277.217 133.00719 16.953455
v 277.11368 133.02525 17.125507
v 277.03806 132.94287 17.293123
v 277.01035 132.78207 17.411388
v 277.03806 132.58598 17.448618
v 277.11368 132.40714 17.394833
v 277.217 132.29343 17.264446
v 277.32034 132.27536 17.092394
v 277.39597 132.35774 16.924778
v 277.73654 132.55267 16.88486
v 277.7258 132.7515 16.8539
v 277.69647 132.93782 16.924814
v 277.6564 133.0617 17.0786
v 277.61636 133.08998 17.274052
v 277.58704 133.01505 17.458796
v 277.5763 132.857 17.583332
v 277.58704 132.65817 17.61429
v 277.61636 132.47185 17.543375
v 277.6564 132.34796 17.38959
v 277.69647 132.31969 17.19414
v 277.7258 132.3946 17.009396
v 278.14706 132.57071 16.926281
v 278.14258 132.76991 16.89617
v 278.13034 132.95724 16.969397
v 278.1136 133.0825 17.12634
v 278.09683 133.11215 17.324951
v 278.08456 133.03824 17.512007
v 278.08008 132.88055 17.63739
v 278.08456 132.68135 17.667501
v 278.09683 132.49403 17.594275
v 278.1136 132.36876 17.43733
v 278.13034 132.33911 17.238722
v 278.14258 132.41302 17.051664
v 278.5897 132.63083 16.93227
v 278.5863 132.83229 16.929464
v 278.5793 133.00807 17.027706
v 278.57062 133.11107 17.200668
v 278.56253 133.1137 17.402008
v 278.55722 133.01523 17.577776
v 278.55612 132.84207 17.680876
v 278.5595 132.64061 17.683681
v 278.5665 132.46483 17.585442
v 278.5752 132.36183 17.412477
v 278.58328 132.3592 17.211138
v 278.5886 132.45767 17.03537
v 279.16702 132.69609 16.976448
v 279.1385 132.89452 17.00197
v 279.08167 133.05197 17.115976
v 279.01175 133.12627 17.287922
v 278.94748 133.0975 17.47173
v 278.9061 132.97337 17.618153
v 278.89868 132.78716 17.687954
v 278.9272 132.58875 17.662432
v 278.984 132.43129 17.548426
v 279.05392 132.357 17.376482
v 279.1182 132.38576 17.192673
v 279.15958 132.50987 17.046251
v 279.59897 132.84521 17.298782
v 279.52127 133.02954 17.30905
v 279.4082 133.1587 17.40425
v 279.29007 133.1981 17.558872
v 279.1985 133.13718 17.73149
v 279.158 132.99223 17.875847
v 279.17947 132.80214 17.953264
v 279.25717 132.61781 17.942999
v 279.3702 132.48865 17.8478
v 279.48837 132.44925 17.693174
v 279.57996 132.51018 17.520557
v 279.62042 132.65512 17.376202
v 279.9216 132.92584 17.469313
v 279.86322 133.11871 17.459906
v 279.77893 133.27614 17.5473
v 279.6913 133.35594 17.70808
v 279.6238 133.33675 17.899164
v 279.59457 133.2237 18.069351
v 279.6114 133.04707 18.17304
v 279.66974 132.8542 18.182447
v 279.75403 132.69678 18.09505
v 279.84167 132.61697 17.93427
v 279.90915 132.63617 17.743187
v 279.9384 132.74922 17.573
v 280.29114 132.9786 17.57101
v 280.2436 133.17433 17.560266
v 280.18567 133.3428 17.647928
v 280.13293 133.43887 17.810509
v 280.0995 133.43681 18.00444
v 280.0943 133.33717 18.177765
v 280.11877 133.16664 18.284035
v 280.16635 132.97092 18.294779
v 280.22427 132.80244 18.207117
v 280.277 132.70638 18.044538
v 280.31046 132.70844 17.850605
v 280.3156 132.80807 17.677282
v 280.72784 133.03177 17.622835
v 280.66663 133.21724 17.572725
v 280.59937 133.39922 17.625902
v 280.54407 133.52898 17.768118
v 280.51553 133.57173 17.961264
v 280.52142 133.51602 18.153591
v 280.56015 133.3768 18.29356
v 280.62137 133.19135 18.343672
v 280.68863 133.00935 18.290495
v 280.74393 132.8796 18.14828
v 280.77246 132.83684 17.955132
v 280.76657 132.89255 17.762806
v 281.13168 133.25992 17.608055
v 281.05487 133.44557 17.592613
v 280.98236 133.6122 17.679716
v 280.9336 133.71516 17.846024
v 280.92163 133.72688 18.046976
v 280.94968 133.6442 18.228725
v 281.01022 133.48927 18.342575
v 281.08707 133.30363 18.358017
v 281.15958 133.137 18.270914
v 281.20834 133.03403 18.104605
v 281.2203 133.02232 17.903654
v 281.19226 133.105 17.721903
v 281.55392 133.38354 17.64215
v 281.49536 133.57066 17.595669
v 281.4361 133.7544 17.65343
v 281.39206 133.88551 17.79996
v 281.375 133.92888 17.99599
v 281.38953 133.87288 18.189001
v 281.43173 133.73251 18.327272
v 281.4903 133.5454 18.373755
v 281.54956 133.36166 18.315992
v 281.5936 133.23055 18.169464
v 281.61066 133.18718 17.973433
v 281.59613 133.24318 17.780422
v 281.9515 133.46753 17.646599
v 281.9459 133.66364 17.600595
v 281.9396 133.85645 17.65884
v 281.93433 133.99428 17.805727
v 281.93146 134.04022 18.001898
v 281.9318 133.98195 18.194788
v 281.9352 133.83508 18.332712
v 281.94083 133.63899 18.378716
v 281.94714 133.44618 18.32047
v 281.95242 133.30835 18.173584
v 281.9553 133.2624 17.977413
v 281.95496 133.32066 17.784523
v 282.37833 133.38925 17.65598
v 282.3996 133.58229 17.602243
v 282.42062 133.77621 17.652811
v 282.43582 133.91905 17.794132
v 282.44107 133.97253 17.988338
v 282.435 133.92233 18.183395
v 282.4192 133.78189 18.327036
v 282.39795 133.58885 18.380772
v 282.3769 133.39493 18.330204
v 282.36172 133.25209 18.188883
v 282.35648 133.19861 17.994675
v 282.36255 133.24881 17.799618
v 282.87186 133.35347 17.657545
v 282.85852 133.54706 17.603203
v 282.84494 133.7418 17.65316
v 282.83475 133.88553 17.794031
v 282.8307 133.93971 17.988071
v 282.83383 133.88986 18.183287
v 282.84338 133.74931 18.32737
v 282.85672 133.55573 18.381714
v 282.8703 133.36098 18.331757
v 282.8805 133.21725 18.190884
v 282.88452 133.16307 17.996843
v 282.88138 133.21292 17.801628
v 283.33563 133.45757 17.654894
v 283.30734 133.65038 17.603626
v 283.27905 133.84271 17.656666
v 283.25833 133.98302 17.799799
v 283.25076 134.03372 17.994677
v 283.25833 133.98123 18.189077
v 283.27905 133.8396 18.330915
v 283.30734 133.64679 18.382181
v 283.33563 133.45445 18.329142
v 283.35635 133.31415 18.186008
v 283.36395 133.26344 17.99113
v 283.35635 133.31593 17.79673
v 283.77768 133.49213 17.655052
v 283.76605 133.68666 17.603792
v 283.7544 133.8807 17.65684
v 283.74588 134.0223 17.79998
v 283.74277 134.07346 17.99486
v 283.74588 134.0205 18.189259
v 283.7544 133.87761 18.331089
v 283.76605 133.68307 18.382349
v 283.77768 133.48903 18.329302
v 283.7862 133.34746 18.186161
v 283.7893 133.29628 17.991283
v 283.7862 133.34924 17.796883
v 284.2316 133.51056 17.655136
v 284.22577 133.70535 17.603878
v 284.21997 133.89966 17.656927
v 284.2157 134.04143 17.800068
v 284.21414 134.09267 17.994947
v 284.2157 134.03964 18.189346
v 284.21997 133.89656 18.331177
v 284.22577 133.70177 18.382435
v 284.2316 133.50746 18.329386
v 284.23587 133.36569 18.186245
v 284.23743 133.31445 17.991365
v 284.23587 133.36748 17.796967
v 284.6884 133.51765 17.656132
v 284.68585 133.71227 17.603916
v 284.6833 133.9069 17.656006
v 284.68143 134.04942 17.798447
v 284.68073 134.10164 17.99307
v 284.6814 134.04955 18.187729
v 284.68326 133.90712 18.330263
v 284.6858 133.71251 18.382479
v 284.68832 133.51787 18.330389
v 284.69022 133.37535 18.187948
v 284.6909 133.32314 17.993324
v 284.69025 133.37523 17.798666
v 285.1699 133.52235 17.656128
v 285.14594 133.7155 17.60393
v 285.122 133.90868 17.656038
v 285.10446 134.05011 17.798494
v 285.09802 134.10191 17.993122
v 285.10443 134.0502 18.187777
v 285.12195 133.90883 18.330296
v 285.1459 133.71567 18.382494
v 285.16986 133.5225 18.330385
v 285.18738 133.38106 18.187931
v 285.19382 133.32925 17.993301
v 285.1874 133.38098 17.798649
v 285.62714 133.63326 17.656078
v 285.5929 133.82487 17.603937
v 285.55865 134.01646 17.656103
v 285.53357 134.15672 17.798601
v 285.52438 134.20805 17.993244
v 285.53357 134.1567 18.187883
v 285.55865 134.01642 18.33036
v 285.5929 133.82481 18.382502
v 285.62714 133.63321 18.330336
v 285.6522 133.49297 18.187838
v 285.66138 133.44164 17.993195
v 285.6522 133.49298 17.798555
v 286.06512 133.68314 17.656086
v 286.05002 133.87718 17.603941
v 286.0349 134.07124 17.656103
v 286.02386 134.21329 17.798597
v 286.01984 134.26527 17.993242
v 286.02386 134.21327 18.18788
v 286.0349 134.07121 18.33036
v 286.05002 133.87715 18.382505
v 286.06512 133.68309 18.330341
v 286.07617 133.54105 18.187847
v 286.08023 133.48906 17.993204
v 286.07617 133.54106 17.798565
v 286.51257 133.70155 17.656094
v 286.50974 133.89618 17.603943
v 286.50693 134.09079 17.656097
v 286.50488 134.23326 17.798586
v 286.50412 134.28542 17.993227
v 286.50488 134.23326 18.187868
v 286.50693 134.09079 18.330355
v 286.50974 133.89616 18.382505
v 286.51257 133.70155 18.33035
v 286.51462 133.55908 18.187862
v 286.51538 133.50693 17.993221
v 286.51462 133.55908 17.79858
v 286.95035 133.73546 17.63667
v 286.9752 133.9331 17.606321
v 286.99863 134.11934 17.679646
v 287.0143 134.24423 17.83699
v 287.01813 134.27434 18.0362
v 287.00897 134.2016 18.223894
v 286.98932 134.04549 18.34978
v 286.96448 133.84782 18.380127
v 286.94104 133.6616 18.306805
v 286.92535 133.5367 18.149458
v 286.92157 133.50659 17.950249
v 286.9307 133.57933 17.762556
v 287.22873 133.71559 17.772537
v 287.28915 133.9075 17.723255
v 287.38382 134.06578 17.766584
v 287.48737 134.14806 17.890917
v 287.57208 134.13226 18.062937
v 287.61523 134.02263 18.23655
v 287.60526 133.84856 18.36524
v 287.54486 133.65665 18.414522
v 287.4502 133.49835 18.371191
v 287.34665 133.41609 18.24686
v 287.26193 133.43188 18.07484
v 287.21878 133.5415 17.901226
v 287.43588 133.51811 17.374271
v 287.46243 133.71368 17.337313
v 287.54742 133.89107 17.383833
v 287.66806 134.00272 17.501371
v 287.79205 134.01872 17.65843
v 287.88614 133.93478 17.81293
v 287.92514 133.77342 17.923466
v 287.8986 133.57785 17.960426
v 287.81363 133.40047 17.913904
v 287.693 133.28882 17.796368
v 287.569 133.27281 17.639307
v 287.47488 133.35675 17.48481
v 287.99146 133.47719 17.140182
v 288.00772 133.67793 17.13931
v 288.04987 133.85269 17.232443
v 288.10657 133.95467 17.394623
v 288.1627 133.95651 17.582397
v 288.20316 133.85774 17.74545
v 288.21713 133.68481 17.840092
v 288.2009 133.48407 17.840961
v 288.15875 133.3093 17.74783
v 288.10202 133.20734 17.58565
v 288.04593 133.20549 17.397875
v 288.00546 133.30426 17.234823
v 288.51346 133.4769 17.02154
v 288.50043 133.67784 17.031433
v 288.50232 133.84895 17.138683
v 288.51862 133.9444 17.314554
v 288.54495 133.93858 17.51192
v 288.57428 133.83308 17.6779
v 288.59872 133.65614 17.768015
v 288.61176 133.4552 17.758123
v 288.60986 133.28409 17.650871
v 288.59357 133.18864 17.475
v 288.56723 133.19446 17.277634
v 288.5379 133.29997 17.111656
v 289.00983 133.49976 16.99774
v 288.98062 133.6978 16.974918
v 288.9589 133.88144 17.054804
v 288.95047 134.00148 17.215988
v 288.9576 134.02573 17.415285
v 288.9784 133.94771 17.59929
v 289.00726 133.78831 17.718702
v 289.03644 133.59027 17.741524
v 289.05817 133.40663 17.661638
v 289.0666 133.28659 17.500454
v 289.05945 133.26234 17.301157
v 289.03867 133.34036 17.117151
v 289.5074 133.53375 16.98918
v 289.446 133.72227 16.953207
v 289.38986 133.90349 17.021067
v 289.35397 134.02885 17.174574
v 289.348 134.06477 17.372599
v 289.3735 134.0016 17.562077
v 289.42365 133.85631 17.692242
v 289.48505 133.66779 17.728212
v 289.5412 133.48656 17.660355
v 289.57706 133.36119 17.506845
v 289.58307 133.32529 17.308823
v 289.55756 133.38844 17.119343
v 289.9584 133.73871 17.000378
v 289.86737 133.90938 16.943945
v 289.7763 134.08266 16.991785
v 289.70963 134.21211 17.131084
v 289.6852 134.26305 17.324514
v 289.7096 134.22182 17.520245
v 289.77625 134.09947 17.665833
v 289.8673 133.9288 17.722267
v 289.95837 133.75552 17.674425
v 290.02505 133.62608 17.535128
v 290.04944 133.57515 17.341698
v 290.02505 133.61636 17.145966
v 290.32074 133.93126 16.994864
v 290.2776 134.12042 16.94045
v 290.2347 134.31088 16.990335
v 290.20364 134.45163 17.131153
v 290.19263 134.50493 17.325169
v 290.20468 134.45651 17.5204
v 290.23657 134.31935 17.66453
v 290.27972 134.13019 17.718943
v 290.32257 133.93971 17.669056
v 290.35367 133.79897 17.528238
v 290.36465 133.74567 17.334223
v 290.3526 133.79408 17.138992
v 290.73294 133.91826 16.993235
v 290.73764 134.11227 16.938986
v 290.7426 134.3074 16.989038
v 290.74655 134.45135 17.12998
v 290.74835 134.50558 17.324045
v 290.7476 134.45554 17.519236
v 290.74442 134.31462 17.663248
v 290.73972 134.1206 17.717497
v 290.73474 133.92549 17.667444
v 290.73083 133.78152 17.526503
v 290.729 133.7273 17.332438
v 290.72977 133.77736 17.137247
v 291.17227 133.90817 16.991125
v 291.1979 134.1009 16.93819
v 291.2237 134.29404 16.989561
v 291.24277 134.43582 17.131474
v 291.25003 134.48827 17.325903
v 291.24347 134.4373 17.52075
v 291.2249 134.29662 17.663809
v 291.19928 134.10388 17.716745
v 291.17346 133.91075 17.665375
v 291.1544 133.76897 17.523462
v 291.14716 133.71652 17.329033
v 291.1537 133.76749 17.134184
v 291.59033 133.8127 16.987947
v 291.6471 133.99945 16.937834
v 291.70355 134.18513 16.992023
v 291.74466 134.32 17.135994
v 291.75934 134.36792 17.331171
v 291.74368 134.31604 17.525255
v 291.70187 134.17827 17.666245
v 291.64514 133.99152 17.716358
v 291.58865 133.80583 17.662169
v 291.54758 133.67097 17.518198
v 291.5329 133.62305 17.32302
v 291.54855 133.67493 17.128935
v 292.02643 133.64774 16.989609
v 292.07742 133.83563 16.937649
v 292.12842 134.02342 16.989998
v 292.16574 134.16078 17.132626
v 292.1794 134.21092 17.32732
v 292.16574 134.16039 17.521908
v 292.12842 134.02274 17.664253
v 292.07742 133.83484 17.716213
v 292.02643 133.64705 17.663864
v 291.9891 133.50967 17.521235
v 291.97543 133.45955 17.326542
v 291.9891 133.51009 17.131952
v 292.53058 133.75539 17.326847
usemtl mat_2
s 1
f 123 123 124
f 124 123 125
f 123 123 125
f 125 123 126
f 123 123 126
f 126 123 127
f 123 123 127
f 127 123 128
f 123 123 128
f 128 123 129
f 123 123 129
f 129 123 130
f 123 123 130
f 130 123 131
f 123 123 131
f 131 123 132
f 123 123 132
f 132 123 133
f 123 123 133
f 133 123 134
f 123 123 134
f 134 123 135
f 123 123 135
f 135 123 124
f 124 125 136
f 136 125 137
f 125 126 137
f 137 126 138
f 126 127 138
f 138 127 139
f 127 128 139
f 139 128 140
f 128 129 140
f 140 129 141
f 129 130 141
f 141 130 142
f 130 131 142
f 142 131 143
f 131 132 143
f 143 132 144
f 132 133 144
f 144 133 145
f 133 134 145
f 145 134 146
f 134 135 146
f 146 135 147
f 135 124 147
f 147 124 136
f 136 137 148
f 148 137 149
f 137 138 149
f 149 138 150
f 138 139 150
f 150 139 151
f 139 140 151
f 151 140 152
f 140 141 152
f 152 141 153
f 141 142 153
f 153 142 154
f 142 143 154
f 154 143 155
f 143 144 155
f 155 144 156
f 144 145 156
f 156 145 157
f 145 146 157
f 157 146 158
f 146 147 158
f 158 147 159
f 147 136 159
f 159 136 148
f 148 149 160
f 160 149 161
f 149 150 161
f 161 150 162
f 150 151 162
f 162 151 163
f 151 152 163
f 163 152 164
f 152 153 164
f 164 153 165
f 153 154 165
f 165 154 166
f 154 155 166
f 166 155 167
f 155 156 167
f 167 156 168
f 156 157 168
f 168 157 169
f 157 158 169
f 169 158 170
f 158 159 170
f 170 159 171
f 159 148 171
f 171 148 160
f 160 161 172
f 172 161 173
f 161 162 173
f 173 162 174
f 162 163 174
f 174 163 175
f 163 164 175
f 175 164 176
f 164 165 176
f 176 165 177
f 165 166 177
f 177 166 178
f 166 167 178
f 178 167 179
f 167 168 179
f 179 168 180
f 168 169 180
f 180 169 181
f 169 170 181
f 181 170 182
f 170 171 182
f 182 171 183
f 171 160 183
f 183 160 172
f 172 173 184
f 184 173 185
f 173 174 185
f 185 174 186
f 174 175 186
f 186 175 187
f 175 176 187
f 187 176 188
f 176 177 188
f 188 177 189
f 177 178 189
f 189 178 190
f 178 179 190
f 190 179 191
f 179 180 191
f 191 180 192
f 180 181 192
f 192 181 193
f 181 182 193
f 193 182 194
f 182 183 194
f 194 183 195
f 183 172 195
f 195 172 184
f 184 185 196
f 196 185 197
f 185 186 197
f 197 186 198
f 186 187 198
f 198 187 199
f 187 188 199
f 199 188 200
f 188 189 200
f 200 189 201
f 189 190 201
f 201 190 202
f 190 191 202
f 202 191 203
f 191 192 203
f 203 192 204
f 192 193 204
f 204 193 205
f 193 194 205
f 205 194 206
f 194 195 206
f 206 195 207
f 195 184 207
f 207 184 196
f 196 197 208
f 208 197 209
f 197 198 209
f 209 198 210
f 198 199 210
f 210 199 211
f 199 200 211
f 211 200 212
f 200 201 212
f 212 201 213
f 201 202 213
f 213 202 214
f 202 203 214
f 214 203 215
f 203 204 215
f 215 204 216
f 204 205 216
f 216 205 217
f 205 206 217
f 217 206 218
f 206 207 218
f 218 207 219
f 207 196 219
f 219 196 208
f 208 209 220
f 220 209 221
f 209 210 221
f 221 210 222
f 210 211 222
f 222 211 223
f 211 212 223
f 223 212 224
f 212 213 224
f 224 213 225
f 213 214 225
f 225 214 226
f 214 215 226
f 226 215 227
f 215 216 227
f 227 216 228
f 216 217 228
f 228 217 229
f 217 218 229
f 229 218 230
f 218 219 230
f 230 219 231
f 219 208 231
f 231 208 220
f 220 221 232
f 232 221 233
f 221 222 233
f 233 222 234
f 222 223 234
f 234 223 235
f 223 224 235
f 235 224 236
f 224 225 236
f 236 225 237
f 225 226 237
f 237 226 238
f 226 227 238
f 238 227 239
f 227 228 239
f 239 228 240
f 228 229 240
f 240 229 241
f 229 230 241
f 241 230 242
f 230 231 242
f 242 231 243
f 231 220 243
f 243 220 232
f 232 233 244
f 244 233 245
f 233 234 245
f 245 234 246
f 234 235 246
f 246 235 247
f 235 236 247
f 247 236 248
f 236 237 248
f 248 237 249
f 237 238 249
f 249 238 250
f 238 239 250
f 250 239 251
f 239 240 251
f 251 240 252
f 240 241 252
f 252 241 253
f 241 242 253
f 253 242 254
f 242 243 254
f 254 243 255
f 243 232 255
f 255 232 244
f 244 245 256
f 256 245 257
f 245 246 257
f 257 246 258
f 246 247 258
f 258 247 259
f 247 248 259
f 259 248 260
f 248 249 260
f 260 249 261
f 249 250 261
f 261 250 262
f 250 251 262
f 262 251 263
f 251 252 263
f 263 252 264
f 252 253 264
f 264 253 265
f 253 254 265
f 265 254 266
f 254 255 266
f 266 255 267
f 255 244 267
f 267 244 256
f 256 257 268
f 268 257 269
f 257 258 269
f 269 258 270
f 258 259 270
f 270 259 271
f 259 260 271
f 271 260 272
f 260 261 272
f 272 261 273
f 261 262 273
f 273 262 274
f 262 263 274
f 274 263 275
f 263 264 275
f 275 264 276
f 264 265 276
f 276 265 277
f 265 266 277
f 277 266 278
f 266 267 278
f 278 267 279
f 267 256 279
f 279 256 268
f 268 269 280
f 280 269 281
f 269 270 281
f 281 270 282
f 270 271 282
f 282 271 283
f 271 272 283
f 283 272 284
f 272 273 284
f 284 273 285
f 273 274 285
f 285 274 286
f 274 275 286
f 286 275 287
f 275 276 287
f 287 276 288
f 276 277 288
f 288 277 289
f 277 278 289
f 289 278 290
f 278 279 290
f 290 279 291
f 279 268 291
f 291 268 280
f 280 281 292
f 292 281 293
f 281 282 293
f 293 282 294
f 282 283 294
f 294 283 295
f 283 284 295
f 295 284 296
f 284 285 296
f 296 285 297
f 285 286 297
f 297 286 298
f 286 287 298
f 298 287 299
f 287 288 299
f 299 288 300
f 288 289 300
f 300 289 301
f 289 290 301
f 301 290 302
f 290 291 302
f 302 291 303
f 291 280 303
f 303 280 292
f 292 293 304
f 304 293 305
f 293 294 305
f 305 294 306
f 294 295 306
f 306 295 307
f 295 296 307
f 307 296 308
f 296 297 308
f 308 297 309
f 297 298 309
f 309 298 310
f 298 299 310
f 310 299 311
f 299 300 311
f 311 300 312
f 300 301 312
f 312 301 313
f 301 302 313
f 313 302 314
f 302 303 314
f 314 303 315
f 303 292 315
f 315 292 304
f 304 305 316
f 316 305 317
f 305 306 317
f 317 306 318
f 306 307 318
f 318 307 319
f 307 308 319
f 319 308 320
f 308 309 320
f 320 309 321
f 309 310 321
f 321 310 322
f 310 311 322
f 322 311 323
f 311 312 323
f 323 312 324
f 312 313 324
f 324 313 325
f 313 314 325
f 325 314 326
f 314 315 326
f 326 315 327
f 315 304 327
f 327 304 316
f 316 317 328
f 328 317 329
f 317 318 329
f 329 318 330
f 318 319 330
f 330 319 331
f 319 320 331
f 331 320 332
f 320 321 332
f 332 321 333
f 321 322 333
f 333 322 334
f 322 323 334
f 334 323 335
f 323 324 335
f 335 324 336
f 324 325 336
f 336 325 337
f 325 326 337
f 337 326 338
f 326 327 338
f 338 327 339
f 327 316 339
f 339 316 328
f 328 329 340
f 340 329 341
f 329 330 341
f 341 330 342
f 330 331 342
f 342 331 343
f 331 332 343
f 343 332 344
f 332 333 344
f 344 333 345
f 333 334 345
f 345 334 346
f 334 335 346
f 346 335 347
f 335 336 347
f 347 336 348
f 336 337 348
f 348 337 349
f 337 338 349
f 349 338 350
f 338 339 350
f 350 339 351
f 339 328 351
f 351 328 340
f 340 341 352
f 352 341 353
f 341 342 353
f 353 342 354
f 342 343 354
f 354 343 355
f 343 344 355
f 355 344 356
f 344 345 356
f 356 345 357
f 345 346 357
f 357 346 358
f 346 347 358
f 358 347 359
f 347 348 359
f 359 348 360
f 348 349 360
f 360 349 361
f 349 350 361
f 361 350 362
f 350 351 362
f 362 351 363
f 351 340 363
f 363 340 352
f 352 353 364
f 364 353 365
f 353 354 365
f 365 354 366
f 354 355 366
f 366 355 367
f 355 356 367
f 367 356 368
f 356 357 368
f 368 357 369
f 357 358 369
f 369 358 370
f 358 359 370
f 370 359 371
f 359 360 371
f 371 360 372
f 360 361 372
f 372 361 373
f 361 362 373
f 373 362 374
f 362 363 374
f 374 363 375
f 363 352 375
f 375 352 364
f 364 365 376
f 376 365 377
f 365 366 377
f 377 366 378
f 366 367 378
f 378 367 379
f 367 368 379
f 379 368 380
f 368 369 380
f 380 369 381
f 369 370 381
f 381 370 382
f 370 371 382
f 382 371 383
f 371 372 383
f 383 372 384
f 372 373 384
f 384 373 385
f 373 374 385
f 385 374 386
f 374 375 386
f 386 375 387
f 375 364 387
f 387 364 376
f 376 377 388
f 388 377 389
f 377 378 389
f 389 378 390
f 378 379 390
f 390 379 391
f 379 380 391
f 391 380 392
f 380 381 392
f 392 381 393
f 381 382 393
f 393 382 394
f 382 383 394
f 394 383 395
f 383 384 395
f 395 384 396
f 384 385 396
f 396 385 397
f 385 386 397
f 397 386 398
f 386 387 398
f 398 387 399
f 387 376 399
f 399 376 388
f 388 389 400
f 400 389 401
f 389 390 401
f 401 390 402
f 390 391 402
f 402 391 403
f 391 392 403
f 403 392 404
f 392 393 404
f 404 393 405
f 393 394 405
f 405 394 406
f 394 395 406
f 406 395 407
f 395 396 407
f 407 396 408
f 396 397 408
f 408 397 409
f 397 398 409
f 409 398 410
f 398 399 410
f 410 399 411
f 399 388 411
f 411 388 400
f 400 401 412
f 412 401 413
f 401 402 413
f 413 402 414
f 402 403 414
f 414 403 415
f 403 404 415
f 415 404 416
f 404 405 416
f 416 405 417
f 405 406 417
f 417 406 418
f 406 407 418
f 418 407 419
f 407 408 419
f 419 408 420
f 408 409 420
f 420 409 421
f 409 410 421
f 421 410 422
f 410 411 422
f 422 411 423
f 411 400 423
f 423 400 412
f 412 413 424
f 424 413 425
f 413 414 425
f 425 414 426
f 414 415 426
f 426 415 427
f 415 416 427
f 427 416 428
f 416 417 428
f 428 417 429
f 417 418 429
f 429 418 430
f 418 419 430
f 430 419 431
f 419 420 431
f 431 420 432
f 420 421 432
f 432 421 433
f 421 422 433
f 433 422 434
f 422 423 434
f 434 423 435
f 423 412 435
f 435 412 424
f 424 425 436
f 436 425 437
f 425 426 437
f 437 426 438
f 426 427 438
f 438 427 439
f 427 428 439
f 439 428 440
f 428 429 440
f 440 429 441
f 429 430 441
f 441 430 442
f 430 431 442
f 442 431 443
f 431 432 443
f 443 432 444
f 432 433 444
f 444 433 445
f 433 434 445
f 445 434 446
f 434 435 446
f 446 435 447
f 435 424 447
f 447 424 436
f 436 437 448
f 448 437 449
f 437 438 449
f 449 438 450
f 438 439 450
f 450 439 451
f 439 440 451
f 451 440 452
f 440 441 452
f 452 441 453
f 441 442 453
f 453 442 454
f 442 443 454
f 454 443 455
f 443 444 455
f 455 444 456
f 444 445 456
f 456 445 457
f 445 446 457
f 457 446 458
f 446 447 458
f 458 447 459
f 447 436 459
f 459 436 448
f 448 449 460
f 460 449 461
f 449 450 461
f 461 450 462
f 450 451 462
f 462 451 463
f 451 452 463
f 463 452 464
f 452 453 464
f 464 453 465
f 453 454 465
f 465 454 466
f 454 455 466
f 466 455 467
f 455 456 467
f 467 456 468
f 456 457 468
f 468 457 469
f 457 458 469
f 469 458 470
f 458 459 470
f 470 459 471
f 459 448 471
f 471 448 460
f 460 461 472
f 472 461 473
f 461 462 473
f 473 462 474
f 462 463 474
f 474 463 475
f 463 464 475
f 475 464 476
f 464 465 476
f 476 465 477
f 465 466 477
f 477 466 478
f 466 467 478
f 478 467 479
f 467 468 479
f 479 468 480
f 468 469 480
f 480 469 481
f 469 470 481
f 481 470 482
f 470 471 482
f 482 471 483
f 471 460 483
f 483 460 472
f 472 473 484
f 484 473 485
f 473 474 485
f 485 474 486
f 474 475 486
f 486 475 487
f 475 476 487
f 487 476 488
f 476 477 488
f 488 477 489
f 477 478 489
f 489 478 490
f 478 479 490
f 490 479 491
f 479 480 491
f 491 480 492
f 480 481 492
f 492 481 493
f 481 482 493
f 493 482 494
f 482 483 494
f 494 483 495
f 483 472 495
f 495 472 484
f 484 485 496
f 496 485 497
f 485 486 497
f 497 486 498
f 486 487 498
f 498 487 499
f 487 488 499
f 499 488 500
f 488 489 500
f 500 489 501
f 489 490 501
f 501 490 502
f 490 491 502
f 502 491 503
f 491 492 503
f 503 492 504
f 492 493 504
f 504 493 505
f 493 494 505
f 505 494 506
f 494 495 506
f 506 495 507
f 495 484 507
f 507 484 496
f 496 497 508
f 508 497 509
f 497 498 509
f 509 498 510
f 498 499 510
f 510 499 511
f 499 500 511
f 511 500 512
f 500 501 512
f 512 501 513
f 501 502 513
f 513 502 514
f 502 503 514
f 514 503 515
f 503 504 515
f 515 504 516
f 504 505 516
f 516 505 517
f 505 506 517
f 517 506 518
f 506 507 518
f 518 507 519
f 507 496 519
f 519 496 508
f 508 509 520
f 520 509 521
f 509 510 521
f 521 510 522
f 510 511 522
f 522 511 523
f 511 512 523
f 523 512 524
f 512 513 524
f 524 513 525
f 513 514 525
f 525 514 526
f 514 515 526
f 526 515 527
f 515 516 527
f 527 516 528
f 516 517 528
f 528 517 529
f 517 518 529
f 529 518 530
f 518 519 530
f 530 519 531
f 519 508 531
f 531 508 520
f 520 521 532
f 532 521 533
f 521 522 533
f 533 522 534
f 522 523 534
f 534 523 535
f 523 524 535
f 535 524 536
f 524 525 536
f 536 525 537
f 525 526 537
f 537 526 538
f 526 527 538
f 538 527 539
f 527 528 539
f 539 528 540
f 528 529 540
f 540 529 541
f 529 530 541
f 541 530 542
f 530 531 542
f 542 531 543
f 531 520 543
f 543 520 532
f 532 533 544
f 544 533 545
f 533 534 545
f 545 534 546
f 534 535 546
f 546 535 547
f 535 536 547
f 547 536 548
f 536 537 548
f 548 537 549
f 537 538 549
f 549 538 550
f 538 539 550
f 550 539 551
f 539 540 551
f 551 540 552
f 540 541 552
f 552 541 553
f 541 542 553
f 553 542 554
f 542 543 554
f 554 543 555
f 543 532 555
f 555 532 544
f 544 545 556
f 556 545 557
f 545 546 557
f 557 546 558
f 546 547 558
f 558 547 559
f 547 548 559
f 559 548 560
f 548 549 560
f 560 549 561
f 549 550 561
f 561 550 562
f 550 551 562
f 562 551 563
f 551 552 563
f 563 552 564
f 552 553 564
f 564 553 565
f 553 554 565
f 565 554 566
f 554 555 566
f 566 555 567
f 555 544 567
f 567 544 556
f 556 557 568
f 568 557 569
f 557 558 569
f 569 558 570
f 558 559 570
f 570 559 571
f 559 560 571
f 571 560 572
f 560 561 572
f 572 561 573
f 561 562 573
f 573 562 574
f 562 563 574
f 574 563 575
f 563 564 575
f 575 564 576
f 564 565 576
f 576 565 577
f 565 566 577
f 577 566 578
f 566 567 578
f 578 567 579
f 567 556 579
f 579 556 568
f 568 569 580
f 580 569 581
f 569 570 581
f 581 570 582
f 570 571 582
f 582 571 583
f 571 572 583
f 583 572 584
f 572 573 584
f 584 573 585
f 573 574 585
f 585 574 586
f 574 575 586
f 586 575 587
f 575 576 587
f 587 576 588
f 576 577 588
f 588 577 589
f 577 578 589
f 589 578 590
f 578 579 590
f 590 579 591
f 579 568 591
f 591 568 580
f 580 581 592
f 592 581 593
f 581 582 593
f 593 582 594
f 582 583 594
f 594 583 595
f 583 584 595
f 595 584 596
f 584 585 596
f 596 585 597
f 585 586 597
f 597 586 598
f 586 587 598
f 598 587 599
f 587 588 599
f 599 588 600
f 588 589 600
f 600 589 601
f 589 590 601
f 601 590 602
f 590 591 602
f 602 591 603
f 591 580 603
f 603 580 592
f 592 593 604
f 604 593 605
f 593 594 605
f 605 594 606
f 594 595 606
f 606 595 607
f 595 596 607
f 607 596 608
f 596 597 608
f 608 597 609
f 597 598 609
f 609 598 610
f 598 599 610
f 610 599 611
f 599 600 611
f 611 600 612
f 600 601 612
f 612 601 613
f 601 602 613
f 613 602 614
f 602 603 614
f 614 603 615
f 603 592 615
f 615 592 604
f 604 605 616
f 616 605 617
f 605 606 617
f 617 606 618
f 606 607 618
f 618 607 619
f 607 608 619
f 619 608 620
f 608 609 620
f 620 609 621
f 609 610 621
f 621 610 622
f 610 611 622
f 622 611 623
f 611 612 623
f 623 612 624
f 612 613 624
f 624 613 625
f 613 614 625
f 625 614 626
f 614 615 626
f 626 615 627
f 615 604 627
f 627 604 616
f 616 617 628
f 628 617 629
f 617 618 629
f 629 618 630
f 618 619 630
f 630 619 631
f 619 620 631
f 631 620 632
f 620 621 632
f 632 621 633
f 621 622 633
f 633 622 634
f 622 623 634
f 634 623 635
f 623 624 635
f 635 624 636
f 624 625 636
f 636 625 637
f 625 626 637
f 637 626 638
f 626 627 638
f 638 627 639
f 627 616 639
f 639 616 628
f 628 629 640
f 640 629 641
f 629 630 641
f 641 630 642
f 630 631 642
f 642 631 643
f 631 632 643
f 643 632 644
f 632 633 644
f 644 633 645
f 633 634 645
f 645 634 646
f 634 635 646
f 646 635 647
f 635 636 647
f 647 636 648
f 636 637 648
f 648 637 649
f 637 638 649
f 649 638 650
f 638 639 650
f 650 639 651
f 639 628 651
f 651 628 640
f 640 641 652
f 652 641 653
f 641 642 653
f 653 642 654
f 642 643 654
f 654 643 655
f 643 644 655
f 655 644 656
f 644 645 656
f 656 645 657
f 645 646 657
f 657 646 658
f 646 647 658
f 658 647 659
f 647 648 659
f 659 648 660
f 648 649 660
f 660 649 661
f 649 650 661
f 661 650 662
f 650 651 662
f 662 651 663
f 651 640 663
f 663 640 652
f 652 653 664
f 664 653 665
f 653 654 665
f 665 654 666
f 654 655 666
f 666 655 667
f 655 656 667
f 667 656 668
f 656 657 668
f 668 657 669
f 657 658 669
f 669 658 670
f 658 659 670
f 670 659 671
f 659 660 671
f 671 660 672
f 660 661 672
f 672 661 673
f 661 662 673
f 673 662 674
f 662 663 674
f 674 663 675
f 663 652 675
f 675 652 664
f 664 665 676
f 676 665 677
f 665 666 677
f 677 666 678
f 666 667 678
f 678 667 679
f 667 668 679
f 679 668 680
f 668 669 680
f 680 669 681
f 669 670 681
f 681 670 682
f 670 671 682
f 682 671 683
f 671 672 683
f 683 672 684
f 672 673 684
f 684 673 685
f 673 674 685
f 685 674 686
f 674 675 686
f 686 675 687
f 675 664 687
f 687 664 676
f 676 677 688
f 688 677 689
f 677 678 689
f 689 678 690
f 678 679 690
f 690 679 691
f 679 680 691
f 691 680 692
f 680 681 692
f 692 681 693
f 681 682 693
f 693 682 694
f 682 683 694
f 694 683 695
f 683 684 695
f 695 684 696
f 684 685 696
f 696 685 697
f 685 686 697
f 697 686 698
f 686 687 698
f 698 687 699
f 687 676 699
f 699 676 688
f 688 689 700
f 700 689 701
f 689 690 701
f 701 690 702
f 690 691 702
f 702 691 703
f 691 692 703
f 703 692 704
f 692 693 704
f 704 693 705
f 693 694 705
f 705 694 706
f 694 695 706
f 706 695 707
f 695 696 707
f 707 696 708
f 696 697 708
f 708 697 709
f 697 698 709
f 709 698 710
f 698 699 710
f 710 699 711
f 699 688 711
f 711 688 700
f 700 701 712
f 712 701 713
f 701 702 713
f 713 702 714
f 702 703 714
f 714 703 715
f 703 704 715
f 715 704 716
f 704 705 716
f 716 705 717
f 705 706 717
f 717 706 718
f 706 707 718
f 718 707 719
f 707 708 719
f 719 708 720
f 708 709 720
f 720 709 721
f 709 710 721
f 721 710 722
f 710 711 722
f 722 711 723
f 711 700 723
f 723 700 712
f 712 713 724
f 724 713 725
f 713 714 725
f 725 714 726
f 714 715 726
f 726 715 727
f 715 716 727
f 727 716 728
f 716 717 728
f 728 717 729
f 717 718 729
f 729 718 730
f 718 719 730
f 730 719 731
f 719 720 731
f 731 720 732
f 720 721 732
f 732 721 733
f 721 722 733
f 733 722 734
f 722 723 734
f 734 723 735
f 723 712 735
f 735 712 724
f 724 725 736
f 736 725 737
f 725 726 737
f 737 726 738
f 726 727 738
f 738 727 739
f 727 728 739
f 739 728 740
f 728 729 740
f 740 729 741
f 729 730 741
f 741 730 742
f 730 731 742
f 742 731 743
f 731 732 743
f 743 732 744
f 732 733 744
f 744 733 745
f 733 734 745
f 745 734 746
f 734 735 746
f 746 735 747
f 735 724 747
f 747 724 736
f 736 737 748
f 748 737 749
f 737 738 749
f 749 738 750
f 738 739 750
f 750 739 751
f 739 740 751
f 751 740 752
f 740 741 752
f 752 741 753
f 741 742 753
f 753 742 754
f 742 743 754
f 754 743 755
f 743 744 755
f 755 744 756
f 744 745 756
f 756 745 757
f 745 746 757
f 757 746 758
f 746 747 758
f 758 747 759
f 747 736 759
f 759 736 748
f 748 749 760
f 760 749 761
f 749 750 761
f 761 750 762
f 750 751 762
f 762 751 763
f 751 752 763
f 763 752 764
f 752 753 764
f 764 753 765
f 753 754 765
f 765 754 766
f 754 755 766
f 766 755 767
f 755 756 767
f 767 756 768
f 756 757 768
f 768 757 769
f 757 758 769
f 769 758 770
f 758 759 770
f 770 759 771
f 759 748 771
f 771 748 760
f 760 761 772
f 772 761 773
f 761 762 773
f 773 762 774
f 762 763 774
f 774 763 775
f 763 764 775
f 775 764 776
f 764 765 776
f 776 765 777
f 765 766 777
f 777 766 778
f 766 767 778
f 778 767 779
f 767 768 779
f 779 768 780
f 768 769 780
f 780 769 781
f 769 770 781
f 781 770 782
f 770 771 782
f 782 771 783
f 771 760 783
f 783 760 772
f 772 773 784
f 784 773 785
f 773 774 785
f 785 774 786
f 774 775 786
f 786 775 787
f 775 776 787
f 787 776 788
f 776 777 788
f 788 777 789
f 777 778 789
f 789 778 790
f 778 779 790
f 790 779 791
f 779 780 791
f 791 780 792
f 780 781 792
f 792 781 793
f 781 782 793
f 793 782 794
f 782 783 794
f 794 783 795
f 783 772 795
f 795 772 784
f 784 785 796
f 796 785 797
f 785 786 797
f 797 786 798
f 786 787 798
f 798 787 799
f 787 788 799
f 799 788 800
f 788 789 800
f 800 789 801
f 789 790 801
f 801 790 802
f 790 791 802
f 802 791 803
f 791 792 803
f 803 792 804
f 792 793 804
f 804 793 805
f 793 794 805
f 805 794 806
f 794 795 806
f 806 795 807
f 795 784 807
f 807 784 796
f 796 797 808
f 808 797 809
f 797 798 809
f 809 798 810
f 798 799 810
f 810 799 811
f 799 800 811
f 811 800 812
f 800 801 812
f 812 801 813
f 801 802 813
f 813 802 814
f 802 803 814
f 814 803 815
f 803 804 815
f 815 804 816
f 804 805 816
f 816 805 817
f 805 806 817
f 817 806 818
f 806 807 818
f 818 807 819
f 807 796 819
f 819 796 808
f 808 809 820
f 820 809 821
f 809 810 821
f 821 810 822
f 810 811 822
f 822 811 823
f 811 812 823
f 823 812 824
f 812 813 824
f 824 813 825
f 813 814 825
f 825 814 826
f 814 815 826
f 826 815 827
f 815 816 827
f 827 816 828
f 816 817 828
f 828 817 829
f 817 818 829
f 829 818 830
f 818 819 830
f 830 819 831
f 819 808 831
f 831 808 820
f 820 821 832
f 832 821 833
f 821 822 833
f 833 822 834
f 822 823 834
f 834 823 835
f 823 824 835
f 835 824 836
f 824 825 836
f 836 825 837
f 825 826 837
f 837 826 838
f 826 827 838
f 838 827 839
f 827 828 839
f 839 828 840
f 828 829 840
f 840 829 841
f 829 830 841
f 841 830 842
f 830 831 842
f 842 831 843
f 831 820 843
f 843 820 832
f 832 833 844
f 844 833 845
f 833 834 845
f 845 834 846
f 834 835 846
f 846 835 847
f 835 836 847
f 847 836 848
f 836 837 848
f 848 837 849
f 837 838 849
f 849 838 850
f 838 839 850
f 850 839 851
f 839 840 851
f 851 840 852
f 840 841 852
f 852 841 853
f 841 842 853
f 853 842 854
f 842 843 854
f 854 843 855
f 843 832 855
f 855 832 844
f 844 845 856
f 856 845 857
f 845 846 857
f 857 846 858
f 846 847 858
f 858 847 859
f 847 848 859
f 859 848 860
f 848 849 860
f 860 849 861
f 849 850 861
f 861 850 862
f 850 851 862
f 862 851 863
f 851 852 863
f 863 852 864
f 852 853 864
f 864 853 865
f 853 854 865
f 865 854 866
f 854 855 866
f 866 855 867
f 855 844 867
f 867 844 856
f 856 857 868
f 868 857 869
f 857 858 869
f 869 858 870
f 858 859 870
f 870 859 871
f 859 860 871
f 871 860 872
f 860 861 872
f 872 861 873
f 861 862 873
f 873 862 874
f 862 863 874
f 874 863 875
f 863 864 875
f 875 864 876
f 864 865 876
f 876 865 877
f 865 866 877
f 877 866 878
f 866 867 878
f 878 867 879
f 867 856 879
f 879 856 868
f 868 869 880
f 880 869 881
f 869 870 881
f 881 870 882
f 870 871 882
f 882 871 883
f 871 872 883
f 883 872 884
f 872 873 884
f 884 873 885
f 873 874 885
f 885 874 886
f 874 875 886
f 886 875 887
f 875 876 887
f 887 876 888
f 876 877 888
f 888 877 889
f 877 878 889
f 889 878 890
f 878 879 890
f 890 879 891
f 879 868 891
f 891 868 880
f 880 881 892
f 892 881 893
f 881 882 893
f 893 882 894
f 882 883 894
f 894 883 895
f 883 884 895
f 895 884 896
f 884 885 896
f 896 885 897
f 885 886 897
f 897 886 898
f 886 887 898
f 898 887 899
f 887 888 899
f 899 888 900
f 888 889 900
f 900 889 901
f 889 890 901
f 901 890 902
f 890 891 902
f 902 891 903
f 891 880 903
f 903 880 892
f 892 893 904
f 904 893 905
f 893 894 905
f 905 894 906
f 894 895 906
f 906 895 907
f 895 896 907
f 907 896 908
f 896 897 908
f 908 897 909
f 897 898 909
f 909 898 910
f 898 899 910
f 910 899 911
f 899 900 911
f 911 900 912
f 900 901 912
f 912 901 913
f 901 902 913
f 913 902 914
f 902 903 914
f 914 903 915
f 903 892 915
f 915 892 904
f 904 905 916
f 916 905 917
f 905 906 917
f 917 906 918
f 906 907 918
f 918 907 919
f 907 908 919
f 919 908 920
f 908 909 920
f 920 909 921
f 909 910 921
f 921 910 922
f 910 911 922
f 922 911 923
f 911 912 923
f 923 912 924
f 912 913 924
f 924 913 925
f 913 914 925
f 925 914 926
f 914 915 926
f 926 915 927
f 915 904 927
f 927 904 916
f 916 917 928
f 928 917 929
f 917 918 929
f 929 918 930
f 918 919 930
f 930 919 931
f 919 920 931
f 931 920 932
f 920 921 932
f 932 921 933
f 921 922 933
f 933 922 934
f 922 923 934
f 934 923 935
f 923 924 935
f 935 924 936
f 924 925 936
f 936 925 937
f 925 926 937
f 937 926 938
f 926 927 938
f 938 927 939
f 927 916 939
f 939 916 928
f 928 929 940
f 940 929 941
f 929 930 941
f 941 930 942
f 930 931 942
f 942 931 943
f 931 932 943
f 943 932 944
f 932 933 944
f 944 933 945
f 933 934 945
f 945 934 946
f 934 935 946
f 946 935 947
f 935 936 947
f 947 936 948
f 936 937 948
f 948 937 949
f 937 938 949
f 949 938 950
f 938 939 950
f 950 939 951
f 939 928 951
f 951 928 940
f 940 941 952
f 952 941 953
f 941 942 953
f 953 942 954
f 942 943 954
f 954 943 955
f 943 944 955
f 955 944 956
f 944 945 956
f 956 945 957
f 945 946 957
f 957 946 958
f 946 947 958
f 958 947 959
f 947 948 959
f 959 948 960
f 948 949 960
f 960 949 961
f 949 950 961
f 961 950 962
f 950 951 962
f 962 951 963
f 951 940 963
f 963 940 952
f 952 953 964
f 964 953 965
f 953 954 965
f 965 954 966
f 954 955 966
f 966 955 967
f 955 956 967
f 967 956 968
f 956 957 968
f 968 957 969
f 957 958 969
f 969 958 970
f 958 959 970
f 970 959 971
f 959 960 971
f 971 960 972
f 960 961 972
f 972 961 973
f 961 962 973
f 973 962 974
f 962 963 974
f 974 963 975
f 963 952 975
f 975 952 964
f 964 965 976
f 976 965 977
f 965 966 977
f 977 966 978
f 966 967 978
f 978 967 979
f 967 968 979
f 979 968 980
f 968 969 980
f 980 969 981
f 969 970 981
f 981 970 982
f 970 971 982
f 982 971 983
f 971 972 983
f 983 972 984
f 972 973 984
f 984 973 985
f 973 974 985
f 985 974 986
f 974 975 986
f 986 975 987
f 975 964 987
f 987 964 976
f 976 977 988
f 988 977 989
f 977 978 989
f 989 978 990
f 978 979 990
f 990 979 991
f 979 980 991
f 991 980 992
f 980 981 992
f 992 981 993
f 981 982 993
f 993 982 994
f 982 983 994
f 994 983 995
f 983 984 995
f 995 984 996
f 984 985 996
f 996 985 997
f 985 986 997
f 997 986 998
f 986 987 998
f 998 987 999
f 987 976 999
f 999 976 988
f 988 989 1000
f 1000 989 1001
f 989 990 1001
f 1001 990 1002
f 990 991 1002
f 1002 991 1003
f 991 992 1003
f 1003 992 1004
f 992 993 1004
f 1004 993 1005
f 993 994 1005
f 1005 994 1006
f 994 995 1006
f 1006 995 1007
f 995 996 1007
f 1007 996 1008
f 996 997 1008
f 1008 997 1009
f 997 998 1009
f 1009 998 1010
f 998 999 1010
f 1010 999 1011
f 999 988 1011
f 1011 988 1000
f 1000 1001 1012
f 1012 1001 1013
f 1001 1002 1013
f 1013 1002 1014
f 1002 1003 1014
f 1014 1003 1015
f 1003 1004 1015
f 1015 1004 1016
f 1004 1005 1016
f 1016 1005 1017
f 1005 1006 1017
f 1017 1006 1018
f 1006 1007 1018
f 1018 1007 1019
f 1007 1008 1019
f 1019 1008 1020
f 1008 1009 1020
f 1020 1009 1021
f 1009 1010 1021
f 1021 1010 1022
f 1010 1011 1022
f 1022 1011 1023
f 1011 1000 1023
f 1023 1000 1012
f 1012 1013 1024
f 1024 1013 1025
f 1013 1014 1025
f 1025 1014 1026
f 1014 1015 1026
f 1026 1015 1027
f 1015 1016 1027
f 1027 1016 1028
f 1016 1017 1028
f 1028 1017 1029
f 1017 1018 1029
f 1029 1018 1030
f 1018 1019 1030
f 1030 1019 1031
f 1019 1020 1031
f 1031 1020 1032
f 1020 1021 1032
f 1032 1021 1033
f 1021 1022 1033
f 1033 1022 1034
f 1022 1023 1034
f 1034 1023 1035
f 1023 1012 1035
f 1035 1012 1024
f 1024 1025 1036
f 1036 1025 1037
f 1025 1026 1037
f 1037 1026 1038
f 1026 1027 1038
f 1038 1027 1039
f 1027 1028 1039
f 1039 1028 1040
f 1028 1029 1040
f 1040 1029 1041
f 1029 1030 1041
f 1041 1030 1042
f 1030 1031 1042
f 1042 1031 1043
f 1031 1032 1043
f 1043 1032 1044
f 1032 1033 1044
f 1044 1033 1045
f 1033 1034 1045
f 1045 1034 1046
f 1034 1035 1046
f 1046 1035 1047
f 1035 1024 1047
f 1047 1024 1036
f 1036 1037 1048
f 1048 1037 1049
f 1037 1038 1049
f 1049 1038 1050
f 1038 1039 1050
f 1050 1039 1051
f 1039 1040 1051
f 1051 1040 1052
f 1040 1041 1052
f 1052 1041 1053
f 1041 1042 1053
f 1053 1042 1054
f 1042 1043 1054
f 1054 1043 1055
f 1043 1044 1055
f 1055 1044 1056
f 1044 1045 1056
f 1056 1045 1057
f 1045 1046 1057
f 1057 1046 1058
f 1046 1047 1058
f 1058 1047 1059
f 1047 1036 1059
f 1059 1036 1048
f 1048 1049 1060
f 1060 1049 1061
f 1049 1050 1061
f 1061 1050 1062
f 1050 1051 1062
f 1062 1051 1063
f 1051 1052 1063
f 1063 1052 1064
f 1052 1053 1064
f 1064 1053 1065
f 1053 1054 1065
f 1065 1054 1066
f 1054 1055 1066
f 1066 1055 1067
f 1055 1056 1067
f 1067 1056 1068
f 1056 1057 1068
f 1068 1057 1069
f 1057 1058 1069
f 1069 1058 1070
f 1058 1059 1070
f 1070 1059 1071
f 1059 1048 1071
f 1071 1048 1060
f 1060 1061 1072
f 1072 1061 1073
f 1061 1062 1073
f 1073 1062 1074
f 1062 1063 1074
f 1074 1063 1075
f 1063 1064 1075
f 1075 1064 1076
f 1064 1065 1076
f 1076 1065 1077
f 1065 1066 1077
f 1077 1066 1078
f 1066 1067 1078
f 1078 1067 1079
f 1067 1068 1079
f 1079 1068 1080
f 1068 1069 1080
f 1080 1069 1081
f 1069 1070 1081
f 1081 1070 1082
f 1070 1071 1082
f 1082 1071 1083
f 1071 1060 1083
f 1083 1060 1072
f 1072 1073 1084
f 1084 1073 1085
f 1073 1074 1085
f 1085 1074 1086
f 1074 1075 1086
f 1086 1075 1087
f 1075 1076 1087
f 1087 1076 1088
f 1076 1077 1088
f 1088 1077 1089
f 1077 1078 1089
f 1089 1078 1090
f 1078 1079 1090
f 1090 1079 1091
f 1079 1080 1091
f 1091 1080 1092
f 1080 1081 1092
f 1092 1081 1093
f 1081 1082 1093
f 1093 1082 1094
f 1082 1083 1094
f 1094 1083 1095
f 1083 1072 1095
f 1095 1072 1084
f 1084 1085 1096
f 1096 1085 1097
f 1085 1086 1097
f 1097 1086 1098
f 1086 1087 1098
f 1098 1087 1099
f 1087 1088 1099
f 1099 1088 1100
f 1088 1089 1100
f 1100 1089 1101
f 1089 1090 1101
f 1101 1090 1102
f 1090 1091 1102
f 1102 1091 1103
f 1091 1092 1103
f 1103 1092 1104
f 1092 1093 1104
f 1104 1093 1105
f 1093 1094 1105
f 1105 1094 1106
f 1094 1095 1106
f 1106 1095 1107
f 1095 1084 1107
f 1107 1084 1096
f 1096 1097 1108
f 1108 1097 1109
f 1097 1098 1109
f 1109 1098 1110
f 1098 1099 1110
f 1110 1099 1111
f 1099 1100 1111
f 1111 1100 1112
f 1100 1101 1112
f 1112 1101 1113
f 1101 1102 1113
f 1113 1102 1114
f 1102 1103 1114
f 1114 1103 1115
f 1103 1104 1115
f 1115 1104 1116
f 1104 1105 1116
f 1116 1105 1117
f 1105 1106 1117
f 1117 1106 1118
f 1106 1107 1118
f 1118 1107 1119
f 1107 1096 1119
f 1119 1096 1108
f 1108 1109 1120
f 1120 1109 1121
f 1109 1110 1121
f 1121 1110 1122
f 1110 1111 1122
f 1122 1111 1123
f 1111 1112 1123
f 1123 1112 1124
f 1112 1113 1124
f 1124 1113 1125
f 1113 1114 1125
f 1125 1114 1126
f 1114 1115 1126
f 1126 1115 1127
f 1115 1116 1127
f 1127 1116 1128
f 1116 1117 1128
f 1128 1117 1129
f 1117 1118 1129
f 1129 1118 1130
f 1118 1119 1130
f 1130 1119 1131
f 1119 1108 1131
f 1131 1108 1120
f 1120 1121 1132
f 1132 1121 1133
f 1121 1122 1133
f 1133 1122 1134
f 1122 1123 1134
f 1134 1123 1135
f 1123 1124 1135
f 1135 1124 1136
f 1124 1125 1136
f 1136 1125 1137
f 1125 1126 1137
f 1137 1126 1138
f 1126 1127 1138
f 1138 1127 1139
f 1127 1128 1139
f 1139 1128 1140
f 1128 1129 1140
f 1140 1129 1141
f 1129 1130 1141
f 1141 1130 1142
f 1130 1131 1142
f 1142 1131 1143
f 1131 1120 1143
f 1143 1120 1132
f 1132 1133 1144
f 1144 1133 1145
f 1133 1134 1145
f 1145 1134 1146
f 1134 1135 1146
f 1146 1135 1147
f 1135 1136 1147
f 1147 1136 1148
f 1136 1137 1148
f 1148 1137 1149
f 1137 1138 1149
f 1149 1138 1150
f 1138 1139 1150
f 1150 1139 1151
f 1139 1140 1151
f 1151 1140 1152
f 1140 1141 1152
f 1152 1141 1153
f 1141 1142 1153
f 1153 1142 1154
f 1142 1143 1154
f 1154 1143 1155
f 1143 1132 1155
f 1155 1132 1144
f 1144 1145 1156
f 1156 1145 1157
f 1145 1146 1157
f 1157 1146 1158
f 1146 1147 1158
f 1158 1147 1159
f 1147 1148 1159
f 1159 1148 1160
f 1148 1149 1160
f 1160 1149 1161
f 1149 1150 1161
f 1161 1150 1162
f 1150 1151 1162
f 1162 1151 1163
f 1151 1152 1163
f 1163 1152 1164
f 1152 1153 1164
f 1164 1153 1165
f 1153 1154 1165
f 1165 1154 1166
f 1154 1155 1166
f 1166 1155 1167
f 1155 1144 1167
f 1167 1144 1156
f 1156 1157 1168
f 1168 1157 1169
f 1157 1158 1169
f 1169 1158 1170
f 1158 1159 1170
f 1170 1159 1171
f 1159 1160 1171
f 1171 1160 1172
f 1160 1161 1172
f 1172 1161 1173
f 1161 1162 1173
f 1173 1162 1174
f 1162 1163 1174
f 1174 1163 1175
f 1163 1164 1175
f 1175 1164 1176
f 1164 1165 1176
f 1176 1165 1177
f 1165 1166 1177
f 1177 1166 1178
f 1166 1167 1178
f 1178 1167 1179
f 1167 1156 1179
f 1179 1156 1168
f 1168 1169 1180
f 1180 1169 1181
f 1169 1170 1181
f 1181 1170 1182
f 1170 1171 1182
f 1182 1171 1183
f 1171 1172 1183
f 1183 1172 1184
f 1172 1173 1184
f 1184 1173 1185
f 1173 1174 1185
f 1185 1174 1186
f 1174 1175 1186
f 1186 1175 1187
f 1175 1176 1187
f 1187 1176 1188
f 1176 1177 1188
f 1188 1177 1189
f 1177 1178 1189
f 1189 1178 1190
f 1178 1179 1190
f 1190 1179 1191
f 1179 1168 1191
f 1191 1168 1180
f 1180 1181 1192
f 1192 1181 1193
f 1181 1182 1193
f 1193 1182 1194
f 1182 1183 1194
f 1194 1183 1195
f 1183 1184 1195
f 1195 1184 1196
f 1184 1185 1196
f 1196 1185 1197
f 1185 1186 1197
f 1197 1186 1198
f 1186 1187 1198
f 1198 1187 1199
f 1187 1188 1199
f 1199 1188 1200
f 1188 1189 1200
f 1200 1189 1201
f 1189 1190 1201
f 1201 1190 1202
f 1190 1191 1202
f 1202 1191 1203
f 1191 1180 1203
f 1203 1180 1192
f 1192 1193 1204
f 1204 1193 1205
f 1193 1194 1205
f 1205 1194 1206
f 1194 1195 1206
f 1206 1195 1207
f 1195 1196 1207
f 1207 1196 1208
f 1196 1197 1208
f 1208 1197 1209
f 1197 1198 1209
f 1209 1198 1210
f 1198 1199 1210
f 1210 1199 1211
f 1199 1200 1211
f 1211 1200 1212
f 1200 1201 1212
f 1212 1201 1213
f 1201 1202 1213
f 1213 1202 1214
f 1202 1203 1214
f 1214 1203 1215
f 1203 1192 1215
f 1215 1192 1204
f 1204 1205 1216
f 1216 1205 1217
f 1205 1206 1217
f 1217 1206 1218
f 1206 1207 1218
f 1218 1207 1219
f 1207 1208 1219
f 1219 1208 1220
f 1208 1209 1220
f 1220 1209 1221
f 1209 1210 1221
f 1221 1210 1222
f 1210 1211 1222
f 1222 1211 1223
f 1211 1212 1223
f 1223 1212 1224
f 1212 1213 1224
f 1224 1213 1225
f 1213 1214 1225
f 1225 1214 1226
f 1214 1215 1226
f 1226 1215 1227
f 1215 1204 1227
f 1227 1204 1216
f 1216 1217 1228
f 1228 1217 1229
f 1217 1218 1229
f 1229 1218 1230
f 1218 1219 1230
f 1230 1219 1231
f 1219 1220 1231
f 1231 1220 1232
f 1220 1221 1232
f 1232 1221 1233
f 1221 1222 1233
f 1233 1222 1234
f 1222 1223 1234
f 1234 1223 1235
f 1223 1224 1235
f 1235 1224 1236
f 1224 1225 1236
f 1236 1225 1237
f 1225 1226 1237
f 1237 1226 1238
f 1226 1227 1238
f 1238 1227 1239
f 1227 1216 1239
f 1239 1216 1228
f 1228 1229 1240
f 1240 1229 1241
f 1229 1230 1241
f 1241 1230 1242
f 1230 1231 1242
f 1242 1231 1243
f 1231 1232 1243
f 1243 1232 1244
f 1232 1233 1244
f 1244 1233 1245
f 1233 1234 1245
f 1245 1234 1246
f 1234 1235 1246
f 1246 1235 1247
f 1235 1236 1247
f 1247 1236 1248
f 1236 1237 1248
f 1248 1237 1249
f 1237 1238 1249
f 1249 1238 1250
f 1238 1239 1250
f 1250 1239 1251
f 1239 1228 1251
f 1251 1228 1240
f 1240 1241 1252
f 1252 1241 1253
f 1241 1242 1253
f 1253 1242 1254
f 1242 1243 1254
f 1254 1243 1255
f 1243 1244 1255
f 1255 1244 1256
f 1244 1245 1256
f 1256 1245 1257
f 1245 1246 1257
f 1257 1246 1258
f 1246 1247 1258
f 1258 1247 1259
f 1247 1248 1259
f 1259 1248 1260
f 1248 1249 1260
f 1260 1249 1261
f 1249 1250 1261
f 1261 1250 1262
f 1250 1251 1262
f 1262 1251 1263
f 1251 1240 1263
f 1263 1240 1252
f 1252 1253 1264
f 1264 1253 1265
f 1253 1254 1265
f 1265 1254 1266
f 1254 1255 1266
f 1266 1255 1267
f 1255 1256 1267
f 1267 1256 1268
f 1256 1257 1268
f 1268 1257 1269
f 1257 1258 1269
f 1269 1258 1270
f 1258 1259 1270
f 1270 1259 1271
f 1259 1260 1271
f 1271 1260 1272
f 1260 1261 1272
f 1272 1261 1273
f 1261 1262 1273
f 1273 1262 1274
f 1262 1263 1274
f 1274 1263 1275
f 1263 1252 1275
f 1275 1252 1264
f 1264 1265 1276
f 1276 1265 1277
f 1265 1266 1277
f 1277 1266 1278
f 1266 1267 1278
f 1278 1267 1279
f 1267 1268 1279
f 1279 1268 1280
f 1268 1269 1280
f 1280 1269 1281
f 1269 1270 1281
f 1281 1270 1282
f 1270 1271 1282
f 1282 1271 1283
f 1271 1272 1283
f 1283 1272 1284
f 1272 1273 1284
f 1284 1273 1285
f 1273 1274 1285
f 1285 1274 1286
f 1274 1275 1286
f 1286 1275 1287
f 1275 1264 1287
f 1287 1264 1276
f 1276 1277 1288
f 1288 1277 1289
f 1277 1278 1289
f 1289 1278 1290
f 1278 1279 1290
f 1290 1279 1291
f 1279 1280 1291
f 1291 1280 1292
f 1280 1281 1292
f 1292 1281 1293
f 1281 1282 1293
f 1293 1282 1294
f 1282 1283 1294
f 1294 1283 1295
f 1283 1284 1295
f 1295 1284 1296
f 1284 1285 1296
f 1296 1285 1297
f 1285 1286 1297
f 1297 1286 1298
f 1286 1287 1298
f 1298 1287 1299
f 1287 1276 1299
f 1299 1276 1288
f 1288 1289 1300
f 1300 1289 1301
f 1289 1290 1301
f 1301 1290 1302
f 1290 1291 1302
f 1302 1291 1303
f 1291 1292 1303
f 1303 1292 1304
f 1292 1293 1304
f 1304 1293 1305
f 1293 1294 1305
f 1305 1294 1306
f 1294 1295 1306
f 1306 1295 1307
f 1295 1296 1307
f 1307 1296 1308
f 1296 1297 1308
f 1308 1297 1309
f 1297 1298 1309
f 1309 1298 1310
f 1298 1299 1310
f 1310 1299 1311
f 1299 1288 1311
f 1311 1288 1300
f 1300 1301 1312
f 1312 1301 1313
f 1301 1302 1313
f 1313 1302 1314
f 1302 1303 1314
f 1314 1303 1315
f 1303 1304 1315
f 1315 1304 1316
f 1304 1305 1316
f 1316 1305 1317
f 1305 1306 1317
f 1317 1306 1318
f 1306 1307 1318
f 1318 1307 1319
f 1307 1308 1319
f 1319 1308 1320
f 1308 1309 1320
f 1320 1309 1321
f 1309 1310 1321
f 1321 1310 1322
f 1310 1311 1322
f 1322 1311 1323
f 1311 1300 1323
f 1323 1300 1312
f 1312 1313 1324
f 1324 1313 1325
f 1313 1314 1325
f 1325 1314 1326
f 1314 1315 1326
f 1326 1315 1327
f 1315 1316 1327
f 1327 1316 1328
f 1316 1317 1328
f 1328 1317 1329
f 1317 1318 1329
f 1329 1318 1330
f 1318 1319 1330
f 1330 1319 1331
f 1319 1320 1331
f 1331 1320 1332
f 1320 1321 1332
f 1332 1321 1333
f 1321 1322 1333
f 1333 1322 1334
f 1322 1323 1334
f 1334 1323 1335
f 1323 1312 1335
f 1335 1312 1324
f 1324 1325 1336
f 1336 1325 1337
f 1325 1326 1337
f 1337 1326 1338
f 1326 1327 1338
f 1338 1327 1339
f 1327 1328 1339
f 1339 1328 1340
f 1328 1329 1340
f 1340 1329 1341
f 1329 1330 1341
f 1341 1330 1342
f 1330 1331 1342
f 1342 1331 1343
f 1331 1332 1343
f 1343 1332 1344
f 1332 1333 1344
f 1344 1333 1345
f 1333 1334 1345
f 1345 1334 1346
f 1334 1335 1346
f 1346 1335 1347
f 1335 1324 1347
f 1347 1324 1336
f 1336 1337 1348
f 1348 1337 1349
f 1337 1338 1349
f 1349 1338 1350
f 1338 1339 1350
f 1350 1339 1351
f 1339 1340 1351
f 1351 1340 1352
f 1340 1341 1352
f 1352 1341 1353
f 1341 1342 1353
f 1353 1342 1354
f 1342 1343 1354
f 1354 1343 1355
f 1343 1344 1355
f 1355 1344 1356
f 1344 1345 1356
f 1356 1345 1357
f 1345 1346 1357
f 1357 1346 1358
f 1346 1347 1358
f 1358 1347 1359
f 1347 1336 1359
f 1359 1336 1348
f 1348 1349 1360
f 1360 1349 1361
f 1349 1350 1361
f 1361 1350 1362
f 1350 1351 1362
f 1362 1351 1363
f 1351 1352 1363
f 1363 1352 1364
f 1352 1353 1364
f 1364 1353 1365
f 1353 1354 1365
f 1365 1354 1366
f 1354 1355 1366
f 1366 1355 1367
f 1355 1356 1367
f 1367 1356 1368
f 1356 1357 1368
f 1368 1357 1369
f 1357 1358 1369
f 1369 1358 1370
f 1358 1359 1370
f 1370 1359 1371
f 1359 1348 1371
f 1371 1348 1360
f 1360 1361 1372
f 1372 1361 1373
f 1361 1362 1373
f 1373 1362 1374
f 1362 1363 1374
f 1374 1363 1375
f 1363 1364 1375
f 1375 1364 1376
f 1364 1365 1376
f 1376 1365 1377
f 1365 1366 1377
f 1377 1366 1378
f 1366 1367 1378
f 1378 1367 1379
f 1367 1368 1379
f 1379 1368 1380
f 1368 1369 1380
f 1380 1369 1381
f 1369 1370 1381
f 1381 1370 1382
f 1370 1371 1382
f 1382 1371 1383
f 1371 1360 1383
f 1383 1360 1372
f 1372 1373 1384
f 1384 1373 1385
f 1373 1374 1385
f 1385 1374 1386
f 1374 1375 1386
f 1386 1375 1387
f 1375 1376 1387
f 1387 1376 1388
f 1376 1377 1388
f 1388 1377 1389
f 1377 1378 1389
f 1389 1378 1390
f 1378 1379 1390
f 1390 1379 1391
f 1379 1380 1391
f 1391 1380 1392
f 1380 1381 1392
f 1392 1381 1393
f 1381 1382 1393
f 1393 1382 1394
f 1382 1383 1394
f 1394 1383 1395
f 1383 1372 1395
f 1395 1372 1384
f 1384 1385 1396
f 1396 1385 1397
f 1385 1386 1397
f 1397 1386 1398
f 1386 1387 1398
f 1398 1387 1399
f 1387 1388 1399
f 1399 1388 1400
f 1388 1389 1400
f 1400 1389 1401
f 1389 1390 1401
f 1401 1390 1402
f 1390 1391 1402
f 1402 1391 1403
f 1391 1392 1403
f 1403 1392 1404
f 1392 1393 1404
f 1404 1393 1405
f 1393 1394 1405
f 1405 1394 1406
f 1394 1395 1406
f 1406 1395 1407
f 1395 1384 1407
f 1407 1384 1396
f 1396 1397 1408
f 1408 1397 1409
f 1397 1398 1409
f 1409 1398 1410
f 1398 1399 1410
f 1410 1399 1411
f 1399 1400 1411
f 1411 1400 1412
f 1400 1401 1412
f 1412 1401 1413
f 1401 1402 1413
f 1413 1402 1414
f 1402 1403 1414
f 1414 1403 1415
f 1403 1404 1415
f 1415 1404 1416
f 1404 1405 1416
f 1416 1405 1417
f 1405 1406 1417
f 1417 1406 1418
f 1406 1407 1418
f 1418 1407 1419
f 1407 1396 1419
f 1419 1396 1408
f 1408 1409 1420
f 1420 1409 1421
f 1409 1410 1421
f 1421 1410 1422
f 1410 1411 1422
f 1422 1411 1423
f 1411 1412 1423
f 1423 1412 1424
f 1412 1413 1424
f 1424 1413 1425
f 1413 1414 1425
f 1425 1414 1426
f 1414 1415 1426
f 1426 1415 1427
f 1415 1416 1427
f 1427 1416 1428
f 1416 1417 1428
f 1428 1417 1429
f 1417 1418 1429
f 1429 1418 1430
f 1418 1419 1430
f 1430 1419 1431
f 1419 1408 1431
f 1431 1408 1420
f 1420 1421 1432
f 1432 1421 1433
f 1421 1422 1433
f 1433 1422 1434
f 1422 1423 1434
f 1434 1423 1435
f 1423 1424 1435
f 1435 1424 1436
f 1424 1425 1436
f 1436 1425 1437
f 1425 1426 1437
f 1437 1426 1438
f 1426 1427 1438
f 1438 1427 1439
f 1427 1428 1439
f 1439 1428 1440
f 1428 1429 1440
f 1440 1429 1441
f 1429 1430 1441
f 1441 1430 1442
f 1430 1431 1442
f 1442 1431 1443
f 1431 1420 1443
f 1443 1420 1432
f 1432 1433 1444
f 1444 1433 1445
f 1433 1434 1445
f 1445 1434 1446
f 1434 1435 1446
f 1446 1435 1447
f 1435 1436 1447
f 1447 1436 1448
f 1436 1437 1448
f 1448 1437 1449
f 1437 1438 1449
f 1449 1438 1450
f 1438 1439 1450
f 1450 1439 1451
f 1439 1440 1451
f 1451 1440 1452
f 1440 1441 1452
f 1452 1441 1453
f 1441 1442 1453
f 1453 1442 1454
f 1442 1443 1454
f 1454 1443 1455
f 1443 1432 1455
f 1455 1432 1444
f 1444 1445 1456
f 1456 1445 1457
f 1445 1446 1457
f 1457 1446 1458
f 1446 1447 1458
f 1458 1447 1459
f 1447 1448 1459
f 1459 1448 1460
f 1448 1449 1460
f 1460 1449 1461
f 1449 1450 1461
f 1461 1450 1462
f 1450 1451 1462
f 1462 1451 1463
f 1451 1452 1463
f 1463 1452 1464
f 1452 1453 1464
f 1464 1453 1465
f 1453 1454 1465
f 1465 1454 1466
f 1454 1455 1466
f 1466 1455 1467
f 1455 1444 1467
f 1467 1444 1456
f 1456 1457 1468
f 1468 1457 1469
f 1457 1458 1469
f 1469 1458 1470
f 1458 1459 1470
f 1470 1459 1471
f 1459 1460 1471
f 1471 1460 1472
f 1460 1461 1472
f 1472 1461 1473
f 1461 1462 1473
f 1473 1462 1474
f 1462 1463 1474
f 1474 1463 1475
f 1463 1464 1475
f 1475 1464 1476
f 1464 1465 1476
f 1476 1465 1477
f 1465 1466 1477
f 1477 1466 1478
f 1466 1467 1478
f 1478 1467 1479
f 1467 1456 1479
f 1479 1456 1468
f 1468 1469 1480
f 1480 1469 1481
f 1469 1470 1481
f 1481 1470 1482
f 1470 1471 1482
f 1482 1471 1483
f 1471 1472 1483
f 1483 1472 1484
f 1472 1473 1484
f 1484 1473 1485
f 1473 1474 1485
f 1485 1474 1486
f 1474 1475 1486
f 1486 1475 1487
f 1475 1476 1487
f 1487 1476 1488
f 1476 1477 1488
f 1488 1477 1489
f 1477 1478 1489
f 1489 1478 1490
f 1478 1479 1490
f 1490 1479 1491
f 1479 1468 1491
f 1491 1468 1480
f 1480 1481 1492
f 1492 1481 1493
f 1481 1482 1493
f 1493 1482 1494
f 1482 1483 1494
f 1494 1483 1495
f 1483 1484 1495
f 1495 1484 1496
f 1484 1485 1496
f 1496 1485 1497
f 1485 1486 1497
f 1497 1486 1498
f 1486 1487 1498
f 1498 1487 1499
f 1487 1488 1499
f 1499 1488 1500
f 1488 1489 1500
f 1500 1489 1501
f 1489 1490 1501
f 1501 1490 1502
f 1490 1491 1502
f 1502 1491 1503
f 1491 1480 1503
f 1503 1480 1492
f 1492 1493 1504
f 1504 1493 1505
f 1493 1494 1505
f 1505 1494 1506
f 1494 1495 1506
f 1506 1495 1507
f 1495 1496 1507
f 1507 1496 1508
f 1496 1497 1508
f 1508 1497 1509
f 1497 1498 1509
f 1509 1498 1510
f 1498 1499 1510
f 1510 1499 1511
f 1499 1500 1511
f 1511 1500 1512
f 1500 1501 1512
f 1512 1501 1513
f 1501 1502 1513
f 1513 1502 1514
f 1502 1503 1514
f 1514 1503 1515
f 1503 1492 1515
f 1515 1492 1504
f 1504 1505 1516
f 1516 1505 1517
f 1505 1506 1517
f 1517 1506 1518
f 1506 1507 1518
f 1518 1507 1519
f 1507 1508 1519
f 1519 1508 1520
f 1508 1509 1520
f 1520 1509 1521
f 1509 1510 1521
f 1521 1510 1522
f 1510 1511 1522
f 1522 1511 1523
f 1511 1512 1523
f 1523 1512 1524
f 1512 1513 1524
f 1524 1513 1525
f 1513 1514 1525
f 1525 1514 1526
f 1514 1515 1526
f 1526 1515 1527
f 1515 1504 1527
f 1527 1504 1516
f 1516 1517 1528
f 1528 1517 1529
f 1517 1518 1529
f 1529 1518 1530
f 1518 1519 1530
f 1530 1519 1531
f 1519 1520 1531
f 1531 1520 1532
f 1520 1521 1532
f 1532 1521 1533
f 1521 1522 1533
f 1533 1522 1534
f 1522 1523 1534
f 1534 1523 1535
f 1523 1524 1535
f 1535 1524 1536
f 1524 1525 1536
f 1536 1525 1537
f 1525 1526 1537
f 1537 1526 1538
f 1526 1527 1538
f 1538 1527 1539
f 1527 1516 1539
f 1539 1516 1528
f 1528 1529 1540
f 1540 1529 1541
f 1529 1530 1541
f 1541 1530 1542
f 1530 1531 1542
f 1542 1531 1543
f 1531 1532 1543
f 1543 1532 1544
f 1532 1533 1544
f 1544 1533 1545
f 1533 1534 1545
f 1545 1534 1546
f 1534 1535 1546
f 1546 1535 1547
f 1535 1536 1547
f 1547 1536 1548
f 1536 1537 1548
f 1548 1537 1549
f 1537 1538 1549
f 1549 1538 1550
f 1538 1539 1550
f 1550 1539 1551
f 1539 1528 1551
f 1551 1528 1540
f 1540 1541 1552
f 1552 1541 1553
f 1541 1542 1553
f 1553 1542 1554
f 1542 1543 1554
f 1554 1543 1555
f 1543 1544 1555
f 1555 1544 1556
f 1544 1545 1556
f 1556 1545 1557
f 1545 1546 1557
f 1557 1546 1558
f 1546 1547 1558
f 1558 1547 1559
f 1547 1548 1559
f 1559 1548 1560
f 1548 1549 1560
f 1560 1549 1561
f 1549 1550 1561
f 1561 1550 1562
f 1550 1551 1562
f 1562 1551 1563
f 1551 1540 1563
f 1563 1540 1552
f 1552 1553 1564
f 1564 1553 1565
f 1553 1554 1565
f 1565 1554 1566
f 1554 1555 1566
f 1566 1555 1567
f 1555 1556 1567
f 1567 1556 1568
f 1556 1557 1568
f 1568 1557 1569
f 1557 1558 1569
f 1569 1558 1570
f 1558 1559 1570
f 1570 1559 1571
f 1559 1560 1571
f 1571 1560 1572
f 1560 1561 1572
f 1572 1561 1573
f 1561 1562 1573
f 1573 1562 1574
f 1562 1563 1574
f 1574 1563 1575
f 1563 1552 1575
f 1575 1552 1564
f 1564 1565 1576
f 1576 1565 1577
f 1565 1566 1577
f 1577 1566 1578
f 1566 1567 1578
f 1578 1567 1579
f 1567 1568 1579
f 1579 1568 1580
f 1568 1569 1580
f 1580 1569 1581
f 1569 1570 1581
f 1581 1570 1582
f 1570 1571 1582
f 1582 1571 1583
f 1571 1572 1583
f 1583 1572 1584
f 1572 1573 1584
f 1584 1573 1585
f 1573 1574 1585
f 1585 1574 1586
f 1574 1575 1586
f 1586 1575 1587
f 1575 1564 1587
f 1587 1564 1576
f 1576 1577 1588
f 1588 1577 1589
f 1577 1578 1589
f 1589 1578 1590
f 1578 1579 1590
f 1590 1579 1591
f 1579 1580 1591
f 1591 1580 1592
f 1580 1581 1592
f 1592 1581 1593
f 1581 1582 1593
f 1593 1582 1594
f 1582 1583 1594
f 1594 1583 1595
f 1583 1584 1595
f 1595 1584 1596
f 1584 1585 1596
f 1596 1585 1597
f 1585 1586 1597
f 1597 1586 1598
f 1586 1587 1598
f 1598 1587 1599
f 1587 1576 1599
f 1599 1576 1588
f 1588 1589 1600
f 1600 1589 1601
f 1589 1590 1601
f 1601 1590 1602
f 1590 1591 1602
f 1602 1591 1603
f 1591 1592 1603
f 1603 1592 1604
f 1592 1593 1604
f 1604 1593 1605
f 1593 1594 1605
f 1605 1594 1606
f 1594 1595 1606
f 1606 1595 1607
f 1595 1596 1607
f 1607 1596 1608
f 1596 1597 1608
f 1608 1597 1609
f 1597 1598 1609
f 1609 1598 1610
f 1598 1599 1610
f 1610 1599 1611
f 1599 1588 1611
f 1611 1588 1600
f 1600 1601 1612
f 1612 1601 1613
f 1601 1602 1613
f 1613 1602 1614
f 1602 1603 1614
f 1614 1603 1615
f 1603 1604 1615
f 1615 1604 1616
f 1604 1605 1616
f 1616 1605 1617
f 1605 1606 1617
f 1617 1606 1618
f 1606 1607 1618
f 1618 1607 1619
f 1607 1608 1619
f 1619 1608 1620
f 1608 1609 1620
f 1620 1609 1621
f 1609 1610 1621
f 1621 1610 1622
f 1610 1611 1622
f 1622 1611 1623
f 1611 1600 1623
f 1623 1600 1612
f 1612 1613 1624
f 1624 1613 1625
f 1613 1614 1625
f 1625 1614 1626
f 1614 1615 1626
f 1626 1615 1627
f 1615 1616 1627
f 1627 1616 1628
f 1616 1617 1628
f 1628 1617 1629
f 1617 1618 1629
f 1629 1618 1630
f 1618 1619 1630
f 1630 1619 1631
f 1619 1620 1631
f 1631 1620 1632
f 1620 1621 1632
f 1632 1621 1633
f 1621 1622 1633
f 1633 1622 1634
f 1622 1623 1634
f 1634 1623 1635
f 1623 1612 1635
f 1635 1612 1624
f 1624 1625 1636
f 1636 1625 1637
f 1625 1626 1637
f 1637 1626 1638
f 1626 1627 1638
f 1638 1627 1639
f 1627 1628 1639
f 1639 1628 1640
f 1628 1629 1640
f 1640 1629 1641
f 1629 1630 1641
f 1641 1630 1642
f 1630 1631 1642
f 1642 1631 1643
f 1631 1632 1643
f 1643 1632 1644
f 1632 1633 1644
f 1644 1633 1645
f 1633 1634 1645
f 1645 1634 1646
f 1634 1635 1646
f 1646 1635 1647
f 1635 1624 1647
f 1647 1624 1636
f 1636 1637 1648
f 1648 1637 1649
f 1637 1638 1649
f 1649 1638 1650
f 1638 1639 1650
f 1650 1639 1651
f 1639 1640 1651
f 1651 1640 1652
f 1640 1641 1652
f 1652 1641 1653
f 1641 1642 1653
f 1653 1642 1654
f 1642 1643 1654
f 1654 1643 1655
f 1643 1644 1655
f 1655 1644 1656
f 1644 1645 1656
f 1656 1645 1657
f 1645 1646 1657
f 1657 1646 1658
f 1646 1647 1658
f 1658 1647 1659
f 1647 1636 1659
f 1659 1636 1648
f 1648 1649 1660
f 1660 1649 1661
f 1649 1650 1661
f 1661 1650 1662
f 1650 1651 1662
f 1662 1651 1663
f 1651 1652 1663
f 1663 1652 1664
f 1652 1653 1664
f 1664 1653 1665
f 1653 1654 1665
f 1665 1654 1666
f 1654 1655 1666
f 1666 1655 1667
f 1655 1656 1667
f 1667 1656 1668
f 1656 1657 1668
f 1668 1657 1669
f 1657 1658 1669
f 1669 1658 1670
f 1658 1659 1670
f 1670 1659 1671
f 1659 1648 1671
f 1671 1648 1660
f 1660 1661 1672
f 1672 1661 1673
f 1661 1662 1673
f 1673 1662 1674
f 1662 1663 1674
f 1674 1663 1675
f 1663 1664 1675
f 1675 1664 1676
f 1664 1665 1676
f 1676 1665 1677
f 1665 1666 1677
f 1677 1666 1678
f 1666 1667 1678
f 1678 1667 1679
f 1667 1668 1679
f 1679 1668 1680
f 1668 1669 1680
f 1680 1669 1681
f 1669 1670 1681
f 1681 1670 1682
f 1670 1671 1682
f 1682 1671 1683
f 1671 1660 1683
f 1683 1660 1672
f 1672 1673 1684
f 1684 1673 1685
f 1673 1674 1685
f 1685 1674 1686
f 1674 1675 1686
f 1686 1675 1687
f 1675 1676 1687
f 1687 1676 1688
f 1676 1677 1688
f 1688 1677 1689
f 1677 1678 1689
f 1689 1678 1690
f 1678 1679 1690
f 1690 1679 1691
f 1679 1680 1691
f 1691 1680 1692
f 1680 1681 1692
f 1692 1681 1693
f 1681 1682 1693
f 1693 1682 1694
f 1682 1683 1694
f 1694 1683 1695
f 1683 1672 1695
f 1695 1672 1684
f 1684 1685 1696
f 1696 1685 1697
f 1685 1686 1697
f 1697 1686 1698
f 1686 1687 1698
f 1698 1687 1699
f 1687 1688 1699
f 1699 1688 1700
f 1688 1689 1700
f 1700 1689 1701
f 1689 1690 1701
f 1701 1690 1702
f 1690 1691 1702
f 1702 1691 1703
f 1691 1692 1703
f 1703 1692 1704
f 1692 1693 1704
f 1704 1693 1705
f 1693 1694 1705
f 1705 1694 1706
f 1694 1695 1706
f 1706 1695 1707
f 1695 1684 1707
f 1707 1684 1696
f 1696 1697 1708
f 1708 1697 1709
f 1697 1698 1709
f 1709 1698 1710
f 1698 1699 1710
f 1710 1699 1711
f 1699 1700 1711
f 1711 1700 1712
f 1700 1701 1712
f 1712 1701 1713
f 1701 1702 1713
f 1713 1702 1714
f 1702 1703 1714
f 1714 1703 1715
f 1703 1704 1715
f 1715 1704 1716
f 1704 1705 1716
f 1716 1705 1717
f 1705 1706 1717
f 1717 1706 1718
f 1706 1707 1718
f 1718 1707 1719
f 1707 1696 1719
f 1719 1696 1708
f 1708 1709 1720
f 1720 1709 1721
f 1709 1710 1721
f 1721 1710 1722
f 1710 1711 1722
f 1722 1711 1723
f 1711 1712 1723
f 1723 1712 1724
f 1712 1713 1724
f 1724 1713 1725
f 1713 1714 1725
f 1725 1714 1726
f 1714 1715 1726
f 1726 1715 1727
f 1715 1716 1727
f 1727 1716 1728
f 1716 1717 1728
f 1728 1717 1729
f 1717 1718 1729
f 1729 1718 1730
f 1718 1719 1730
f 1730 1719 1731
f 1719 1708 1731
f 1731 1708 1720
f 1720 1721 1732
f 1732 1721 1733
f 1721 1722 1733
f 1733 1722 1734
f 1722 1723 1734
f 1734 1723 1735
f 1723 1724 1735
f 1735 1724 1736
f 1724 1725 1736
f 1736 1725 1737
f 1725 1726 1737
f 1737 1726 1738
f 1726 1727 1738
f 1738 1727 1739
f 1727 1728 1739
f 1739 1728 1740
f 1728 1729 1740
f 1740 1729 1741
f 1729 1730 1741
f 1741 1730 1742
f 1730 1731 1742
f 1742 1731 1743
f 1731 1720 1743
f 1743 1720 1732
f 1732 1733 1744
f 1744 1733 1745
f 1733 1734 1745
f 1745 1734 1746
f 1734 1735 1746
f 1746 1735 1747
f 1735 1736 1747
f 1747 1736 1748
f 1736 1737 1748
f 1748 1737 1749
f 1737 1738 1749
f 1749 1738 1750
f 1738 1739 1750
f 1750 1739 1751
f 1739 1740 1751
f 1751 1740 1752
f 1740 1741 1752
f 1752 1741 1753
f 1741 1742 1753
f 1753 1742 1754
f 1742 1743 1754
f 1754 1743 1755
f 1743 1732 1755
f 1755 1732 1744
f 1744 1745 1756
f 1756 1745 1757
f 1745 1746 1757
f 1757 1746 1758
f 1746 1747 1758
f 1758 1747 1759
f 1747 1748 1759
f 1759 1748 1760
f 1748 1749 1760
f 1760 1749 1761
f 1749 1750 1761
f 1761 1750 1762
f 1750 1751 1762
f 1762 1751 1763
f 1751 1752 1763
f 1763 1752 1764
f 1752 1753 1764
f 1764 1753 1765
f 1753 1754 1765
f 1765 1754 1766
f 1754 1755 1766
f 1766 1755 1767
f 1755 1744 1767
f 1767 1744 1756
f 1756 1757 1768
f 1768 1757 1769
f 1757 1758 1769
f 1769 1758 1770
f 1758 1759 1770
f 1770 1759 1771
f 1759 1760 1771
f 1771 1760 1772
f 1760 1761 1772
f 1772 1761 1773
f 1761 1762 1773
f 1773 1762 1774
f 1762 1763 1774
f 1774 1763 1775
f 1763 1764 1775
f 1775 1764 1776
f 1764 1765 1776
f 1776 1765 1777
f 1765 1766 1777
f 1777 1766 1778
f 1766 1767 1778
f 1778 1767 1779
f 1767 1756 1779
f 1779 1756 1768
f 1768 1769 1780
f 1780 1769 1781
f 1769 1770 1781
f 1781 1770 1782
f 1770 1771 1782
f 1782 1771 1783
f 1771 1772 1783
f 1783 1772 1784
f 1772 1773 1784
f 1784 1773 1785
f 1773 1774 1785
f 1785 1774 1786
f 1774 1775 1786
f 1786 1775 1787
f 1775 1776 1787
f 1787 1776 1788
f 1776 1777 1788
f 1788 1777 1789
f 1777 1778 1789
f 1789 1778 1790
f 1778 1779 1790
f 1790 1779 1791
f 1779 1768 1791
f 1791 1768 1780
f 1780 1781 1792
f 1792 1781 1793
f 1781 1782 1793
f 1793 1782 1794
f 1782 1783 1794
f 1794 1783 1795
f 1783 1784 1795
f 1795 1784 1796
f 1784 1785 1796
f 1796 1785 1797
f 1785 1786 1797
f 1797 1786 1798
f 1786 1787 1798
f 1798 1787 1799
f 1787 1788 1799
f 1799 1788 1800
f 1788 1789 1800
f 1800 1789 1801
f 1789 1790 1801
f 1801 1790 1802
f 1790 1791 1802
f 1802 1791 1803
f 1791 1780 1803
f 1803 1780 1792
f 1792 1793 1804
f 1804 1793 1805
f 1793 1794 1805
f 1805 1794 1806
f 1794 1795 1806
f 1806 1795 1807
f 1795 1796 1807
f 1807 1796 1808
f 1796 1797 1808
f 1808 1797 1809
f 1797 1798 1809
f 1809 1798 1810
f 1798 1799 1810
f 1810 1799 1811
f 1799 1800 1811
f 1811 1800 1812
f 1800 1801 1812
f 1812 1801 1813
f 1801 1802 1813
f 1813 1802 1814
f 1802 1803 1814
f 1814 1803 1815
f 1803 1792 1815
f 1815 1792 1804
f 1804 1805 1816
f 1816 1805 1817
f 1805 1806 1817
f 1817 1806 1818
f 1806 1807 1818
f 1818 1807 1819
f 1807 1808 1819
f 1819 1808 1820
f 1808 1809 1820
f 1820 1809 1821
f 1809 1810 1821
f 1821 1810 1822
f 1810 1811 1822
f 1822 1811 1823
f 1811 1812 1823
f 1823 1812 1824
f 1812 1813 1824
f 1824 1813 1825
f 1813 1814 1825
f 1825 1814 1826
f 1814 1815 1826
f 1826 1815 1827
f 1815 1804 1827
f 1827 1804 1816
f 1816 1817 1828
f 1828 1817 1829
f 1817 1818 1829
f 1829 1818 1830
f 1818 1819 1830
f 1830 1819 1831
f 1819 1820 1831
f 1831 1820 1832
f 1820 1821 1832
f 1832 1821 1833
f 1821 1822 1833
f 1833 1822 1834
f 1822 1823 1834
f 1834 1823 1835
f 1823 1824 1835
f 1835 1824 1836
f 1824 1825 1836
f 1836 1825 1837
f 1825 1826 1837
f 1837 1826 1838
f 1826 1827 1838
f 1838 1827 1839
f 1827 1816 1839
f 1839 1816 1828
f 1828 1829 1840
f 1840 1829 1841
f 1829 1830 1841
f 1841 1830 1842
f 1830 1831 1842
f 1842 1831 1843
f 1831 1832 1843
f 1843 1832 1844
f 1832 1833 1844
f 1844 1833 1845
f 1833 1834 1845
f 1845 1834 1846
f 1834 1835 1846
f 1846 1835 1847
f 1835 1836 1847
f 1847 1836 1848
f 1836 1837 1848
f 1848 1837 1849
f 1837 1838 1849
f 1849 1838 1850
f 1838 1839 1850
f 1850 1839 1851
f 1839 1828 1851
f 1851 1828 1840
f 1840 1841 1852
f 1852 1841 1853
f 1841 1842 1853
f 1853 1842 1854
f 1842 1843 1854
f 1854 1843 1855
f 1843 1844 1855
f 1855 1844 1856
f 1844 1845 1856
f 1856 1845 1857
f 1845 1846 1857
f 1857 1846 1858
f 1846 1847 1858
f 1858 1847 1859
f 1847 1848 1859
f 1859 1848 1860
f 1848 1849 1860
f 1860 1849 1861
f 1849 1850 1861
f 1861 1850 1862
f 1850 1851 1862
f 1862 1851 1863
f 1851 1840 1863
f 1863 1840 1852
f 1852 1853 1864
f 1864 1853 1865
f 1853 1854 1865
f 1865 1854 1866
f 1854 1855 1866
f 1866 1855 1867
f 1855 1856 1867
f 1867 1856 1868
f 1856 1857 1868
f 1868 1857 1869
f 1857 1858 1869
f 1869 1858 1870
f 1858 1859 1870
f 1870 1859 1871
f 1859 1860 1871
f 1871 1860 1872
f 1860 1861 1872
f 1872 1861 1873
f 1861 1862 1873
f 1873 1862 1874
f 1862 1863 1874
f 1874 1863 1875
f 1863 1852 1875
f 1875 1852 1864
f 1864 1865 1876
f 1876 1865 1877
f 1865 1866 1877
f 1877 1866 1878
f 1866 1867 1878
f 1878 1867 1879
f 1867 1868 1879
f 1879 1868 1880
f 1868 1869 1880
f 1880 1869 1881
f 1869 1870 1881
f 1881 1870 1882
f 1870 1871 1882
f 1882 1871 1883
f 1871 1872 1883
f 1883 1872 1884
f 1872 1873 1884
f 1884 1873 1885
f 1873 1874 1885
f 1885 1874 1886
f 1874 1875 1886
f 1886 1875 1887
f 1875 1864 1887
f 1887 1864 1876
f 1876 1877 1888
f 1888 1877 1889
f 1877 1878 1889
f 1889 1878 1890
f 1878 1879 1890
f 1890 1879 1891
f 1879 1880 1891
f 1891 1880 1892
f 1880 1881 1892
f 1892 1881 1893
f 1881 1882 1893
f 1893 1882 1894
f 1882 1883 1894
f 1894 1883 1895
f 1883 1884 1895
f 1895 1884 1896
f 1884 1885 1896
f 1896 1885 1897
f 1885 1886 1897
f 1897 1886 1898
f 1886 1887 1898
f 1898 1887 1899
f 1887 1876 1899
f 1899 1876 1888
f 1888 1889 1900
f 1900 1889 1901
f 1889 1890 1901
f 1901 1890 1902
f 1890 1891 1902
f 1902 1891 1903
f 1891 1892 1903
f 1903 1892 1904
f 1892 1893 1904
f 1904 1893 1905
f 1893 1894 1905
f 1905 1894 1906
f 1894 1895 1906
f 1906 1895 1907
f 1895 1896 1907
f 1907 1896 1908
f 1896 1897 1908
f 1908 1897 1909
f 1897 1898 1909
f 1909 1898 1910
f 1898 1899 1910
f 1910 1899 1911
f 1899 1888 1911
f 1911 1888 1900
f 1900 1901 1912
f 1912 1901 1913
f 1901 1902 1913
f 1913 1902 1914
f 1902 1903 1914
f 1914 1903 1915
f 1903 1904 1915
f 1915 1904 1916
f 1904 1905 1916
f 1916 1905 1917
f 1905 1906 1917
f 1917 1906 1918
f 1906 1907 1918
f 1918 1907 1919
f 1907 1908 1919
f 1919 1908 1920
f 1908 1909 1920
f 1920 1909 1921
f 1909 1910 1921
f 1921 1910 1922
f 1910 1911 1922
f 1922 1911 1923
f 1911 1900 1923
f 1923 1900 1912
f 1912 1913 1924
f 1924 1913 1925
f 1913 1914 1925
f 1925 1914 1926
f 1914 1915 1926
f 1926 1915 1927
f 1915 1916 1927
f 1927 1916 1928
f 1916 1917 1928
f 1928 1917 1929
f 1917 1918 1929
f 1929 1918 1930
f 1918 1919 1930
f 1930 1919 1931
f 1919 1920 1931
f 1931 1920 1932
f 1920 1921 1932
f 1932 1921 1933
f 1921 1922 1933
f 1933 1922 1934
f 1922 1923 1934
f 1934 1923 1935
f 1923 1912 1935
f 1935 1912 1924
f 1924 1925 1936
f 1936 1925 1937
f 1925 1926 1937
f 1937 1926 1938
f 1926 1927 1938
f 1938 1927 1939
f 1927 1928 1939
f 1939 1928 1940
f 1928 1929 1940
f 1940 1929 1941
f 1929 1930 1941
f 1941 1930 1942
f 1930 1931 1942
f 1942 1931 1943
f 1931 1932 1943
f 1943 1932 1944
f 1932 1933 1944
f 1944 1933 1945
f 1933 1934 1945
f 1945 1934 1946
f 1934 1935 1946
f 1946 1935 1947
f 1935 1924 1947
f 1947 1924 1936
f 1936 1937 1948
f 1948 1937 1949
f 1937 1938 1949
f 1949 1938 1950
f 1938 1939 1950
f 1950 1939 1951
f 1939 1940 1951
f 1951 1940 1952
f 1940 1941 1952
f 1952 1941 1953
f 1941 1942 1953
f 1953 1942 1954
f 1942 1943 1954
f 1954 1943 1955
f 1943 1944 1955
f 1955 1944 1956
f 1944 1945 1956
f 1956 1945 1957
f 1945 1946 1957
f 1957 1946 1958
f 1946 1947 1958
f 1958 1947 1959
f 1947 1936 1959
f 1959 1936 1948
f 1948 1949 1960
f 1960 1949 1961
f 1949 1950 1961
f 1961 1950 1962
f 1950 1951 1962
f 1962 1951 1963
f 1951 1952 1963
f 1963 1952 1964
f 1952 1953 1964
f 1964 1953 1965
f 1953 1954 1965
f 1965 1954 1966
f 1954 1955 1966
f 1966 1955 1967
f 1955 1956 1967
f 1967 1956 1968
f 1956 1957 1968
f 1968 1957 1969
f 1957 1958 1969
f 1969 1958 1970
f 1958 1959 1970
f 1970 1959 1971
f 1959 1948 1971
f 1971 1948 1960
f 1960 1961 1972
f 1972 1961 1973
f 1961 1962 1973
f 1973 1962 1974
f 1962 1963 1974
f 1974 1963 1975
f 1963 1964 1975
f 1975 1964 1976
f 1964 1965 1976
f 1976 1965 1977
f 1965 1966 1977
f 1977 1966 1978
f 1966 1967 1978
f 1978 1967 1979
f 1967 1968 1979
f 1979 1968 1980
f 1968 1969 1980
f 1980 1969 1981
f 1969 1970 1981
f 1981 1970 1982
f 1970 1971 1982
f 1982 1971 1983
f 1971 1960 1983
f 1983 1960 1972
f 1972 1973 1984
f 1984 1973 1985
f 1973 1974 1985
f 1985 1974 1986
f 1974 1975 1986
f 1986 1975 1987
f 1975 1976 1987
f 1987 1976 1988
f 1976 1977 1988
f 1988 1977 1989
f 1977 1978 1989
f 1989 1978 1990
f 1978 1979 1990
f 1990 1979 1991
f 1979 1980 1991
f 1991 1980 1992
f 1980 1981 1992
f 1992 1981 1993
f 1981 1982 1993
f 1993 1982 1994
f 1982 1983 1994
f 1994 1983 1995
f 1983 1972 1995
f 1995 1972 1984
f 1984 1985 1996
f 1996 1985 1997
f 1985 1986 1997
f 1997 1986 1998
f 1986 1987 1998
f 1998 1987 1999
f 1987 1988 1999
f 1999 1988 2000
f 1988 1989 2000
f 2000 1989 2001
f 1989 1990 2001
f 2001 1990 2002
f 1990 1991 2002
f 2002 1991 2003
f 1991 1992 2003
f 2003 1992 2004
f 1992 1993 2004
f 2004 1993 2005
f 1993 1994 2005
f 2005 1994 2006
f 1994 1995 2006
f 2006 1995 2007
f 1995 1984 2007
f 2007 1984 1996
f 1996 1997 2008
f 2008 1997 2009
f 1997 1998 2009
f 2009 1998 2010
f 1998 1999 2010
f 2010 1999 2011
f 1999 2000 2011
f 2011 2000 2012
f 2000 2001 2012
f 2012 2001 2013
f 2001 2002 2013
f 2013 2002 2014
f 2002 2003 2014
f 2014 2003 2015
f 2003 2004 2015
f 2015 2004 2016
f 2004 2005 2016
f 2016 2005 2017
f 2005 2006 2017
f 2017 2006 2018
f 2006 2007 2018
f 2018 2007 2019
f 2007 1996 2019
f 2019 1996 2008
f 2008 2009 2020
f 2020 2009 2021
f 2009 2010 2021
f 2021 2010 2022
f 2010 2011 2022
f 2022 2011 2023
f 2011 2012 2023
f 2023 2012 2024
f 2012 2013 2024
f 2024 2013 2025
f 2013 2014 2025
f 2025 2014 2026
f 2014 2015 2026
f 2026 2015 2027
f 2015 2016 2027
f 2027 2016 2028
f 2016 2017 2028
f 2028 2017 2029
f 2017 2018 2029
f 2029 2018 2030
f 2018 2019 2030
f 2030 2019 2031
f 2019 2008 2031
f 2031 2008 2020
f 2020 2021 2032
f 2032 2021 2033
f 2021 2022 2033
f 2033 2022 2034
f 2022 2023 2034
f 2034 2023 2035
f 2023 2024 2035
f 2035 2024 2036
f 2024 2025 2036
f 2036 2025 2037
f 2025 2026 2037
f 2037 2026 2038
f 2026 2027 2038
f 2038 2027 2039
f 2027 2028 2039
f 2039 2028 2040
f 2028 2029 2040
f 2040 2029 2041
f 2029 2030 2041
f 2041 2030 2042
f 2030 2031 2042
f 2042 2031 2043
f 2031 2020 2043
f 2043 2020 2032
f 2032 2033 2044
f 2044 2033 2045
f 2033 2034 2045
f 2045 2034 2046
f 2034 2035 2046
f 2046 2035 2047
f 2035 2036 2047
f 2047 2036 2048
f 2036 2037 2048
f 2048 2037 2049
f 2037 2038 2049
f 2049 2038 2050
f 2038 2039 2050
f 2050 2039 2051
f 2039 2040 2051
f 2051 2040 2052
f 2040 2041 2052
f 2052 2041 2053
f 2041 2042 2053
f 2053 2042 2054
f 2042 2043 2054
f 2054 2043 2055
f 2043 2032 2055
f 2055 2032 2044
f 2044 2045 2056
f 2056 2045 2057
f 2045 2046 2057
f 2057 2046 2058
f 2046 2047 2058
f 2058 2047 2059
f 2047 2048 2059
f 2059 2048 2060
f 2048 2049 2060
f 2060 2049 2061
f 2049 2050 2061
f 2061 2050 2062
f 2050 2051 2062
f 2062 2051 2063
f 2051 2052 2063
f 2063 2052 2064
f 2052 2053 2064
f 2064 2053 2065
f 2053 2054 2065
f 2065 2054 2066
f 2054 2055 2066
f 2066 2055 2067
f 2055 2044 2067
f 2067 2044 2056
f 2056 2057 2068
f 2068 2057 2069
f 2057 2058 2069
f 2069 2058 2070
f 2058 2059 2070
f 2070 2059 2071
f 2059 2060 2071
f 2071 2060 2072
f 2060 2061 2072
f 2072 2061 2073
f 2061 2062 2073
f 2073 2062 2074
f 2062 2063 2074
f 2074 2063 2075
f 2063 2064 2075
f 2075 2064 2076
f 2064 2065 2076
f 2076 2065 2077
f 2065 2066 2077
f 2077 2066 2078
f 2066 2067 2078
f 2078 2067 2079
f 2067 2056 2079
f 2079 2056 2068
f 2068 2069 2080
f 2080 2069 2081
f 2069 2070 2081
f 2081 2070 2082
f 2070 2071 2082
f 2082 2071 2083
f 2071 2072 2083
f 2083 2072 2084
f 2072 2073 2084
f 2084 2073 2085
f 2073 2074 2085
f 2085 2074 2086
f 2074 2075 2086
f 2086 2075 2087
f 2075 2076 2087
f 2087 2076 2088
f 2076 2077 2088
f 2088 2077 2089
f 2077 2078 2089
f 2089 2078 2090
f 2078 2079 2090
f 2090 2079 2091
f 2079 2068 2091
f 2091 2068 2080
f 2080 2081 2092
f 2092 2081 2093
f 2081 2082 2093
f 2093 2082 2094
f 2082 2083 2094
f 2094 2083 2095
f 2083 2084 2095
f 2095 2084 2096
f 2084 2085 2096
f 2096 2085 2097
f 2085 2086 2097
f 2097 2086 2098
f 2086 2087 2098
f 2098 2087 2099
f 2087 2088 2099
f 2099 2088 2100
f 2088 2089 2100
f 2100 2089 2101
f 2089 2090 2101
f 2101 2090 2102
f 2090 2091 2102
f 2102 2091 2103
f 2091 2080 2103
f 2103 2080 2092
f 2092 2093 2104
f 2104 2093 2105
f 2093 2094 2105
f 2105 2094 2106
f 2094 2095 2106
f 2106 2095 2107
f 2095 2096 2107
f 2107 2096 2108
f 2096 2097 2108
f 2108 2097 2109
f 2097 2098 2109
f 2109 2098 2110
f 2098 2099 2110
f 2110 2099 2111
f 2099 2100 2111
f 2111 2100 2112
f 2100 2101 2112
f 2112 2101 2113
f 2101 2102 2113
f 2113 2102 2114
f 2102 2103 2114
f 2114 2103 2115
f 2103 2092 2115
f 2115 2092 2104
f 2104 2105 2116
f 2116 2105 2117
f 2105 2106 2117
f 2117 2106 2118
f 2106 2107 2118
f 2118 2107 2119
f 2107 2108 2119
f 2119 2108 2120
f 2108 2109 2120
f 2120 2109 2121
f 2109 2110 2121
f 2121 2110 2122
f 2110 2111 2122
f 2122 2111 2123
f 2111 2112 2123
f 2123 2112 2124
f 2112 2113 2124
f 2124 2113 2125
f 2113 2114 2125
f 2125 2114 2126
f 2114 2115 2126
f 2126 2115 2127
f 2115 2104 2127
f 2127 2104 2116
f 2116 2117 2128
f 2128 2117 2129
f 2117 2118 2129
f 2129 2118 2130
f 2118 2119 2130
f 2130 2119 2131
f 2119 2120 2131
f 2131 2120 2132
f 2120 2121 2132
f 2132 2121 2133
f 2121 2122 2133
f 2133 2122 2134
f 2122 2123 2134
f 2134 2123 2135
f 2123 2124 2135
f 2135 2124 2136
f 2124 2125 2136
f 2136 2125 2137
f 2125 2126 2137
f 2137 2126 2138
f 2126 2127 2138
f 2138 2127 2139
f 2127 2116 2139
f 2139 2116 2128
f 2128 2129 2140
f 2140 2129 2141
f 2129 2130 2141
f 2141 2130 2142
f 2130 2131 2142
f 2142 2131 2143
f 2131 2132 2143
f 2143 2132 2144
f 2132 2133 2144
f 2144 2133 2145
f 2133 2134 2145
f 2145 2134 2146
f 2134 2135 2146
f 2146 2135 2147
f 2135 2136 2147
f 2147 2136 2148
f 2136 2137 2148
f 2148 2137 2149
f 2137 2138 2149
f 2149 2138 2150
f 2138 2139 2150
f 2150 2139 2151
f 2139 2128 2151
f 2151 2128 2140
f 2140 2141 2152
f 2152 2141 2153
f 2141 2142 2153
f 2153 2142 2154
f 2142 2143 2154
f 2154 2143 2155
f 2143 2144 2155
f 2155 2144 2156
f 2144 2145 2156
f 2156 2145 2157
f 2145 2146 2157
f 2157 2146 2158
f 2146 2147 2158
f 2158 2147 2159
f 2147 2148 2159
f 2159 2148 2160
f 2148 2149 2160
f 2160 2149 2161
f 2149 2150 2161
f 2161 2150 2162
f 2150 2151 2162
f 2162 2151 2163
f 2151 2140 2163
f 2163 2140 2152
f 2152 2153 2164
f 2164 2153 2165
f 2153 2154 2165
f 2165 2154 2166
f 2154 2155 2166
f 2166 2155 2167
f 2155 2156 2167
f 2167 2156 2168
f 2156 2157 2168
f 2168 2157 2169
f 2157 2158 2169
f 2169 2158 2170
f 2158 2159 2170
f 2170 2159 2171
f 2159 2160 2171
f 2171 2160 2172
f 2160 2161 2172
f 2172 2161 2173
f 2161 2162 2173
f 2173 2162 2174
f 2162 2163 2174
f 2174 2163 2175
f 2163 2152 2175
f 2175 2152 2164
f 2164 2165 2176
f 2176 2165 2177
f 2165 2166 2177
f 2177 2166 2178
f 2166 2167 2178
f 2178 2167 2179
f 2167 2168 2179
f 2179 2168 2180
f 2168 2169 2180
f 2180 2169 2181
f 2169 2170 2181
f 2181 2170 2182
f 2170 2171 2182
f 2182 2171 2183
f 2171 2172 2183
f 2183 2172 2184
f 2172 2173 2184
f 2184 2173 2185
f 2173 2174 2185
f 2185 2174 2186
f 2174 2175 2186
f 2186 2175 2187
f 2175 2164 2187
f 2187 2164 2176
f 2176 2177 2188
f 2188 2177 2189
f 2177 2178 2189
f 2189 2178 2190
f 2178 2179 2190
f 2190 2179 2191
f 2179 2180 2191
f 2191 2180 2192
f 2180 2181 2192
f 2192 2181 2193
f 2181 2182 2193
f 2193 2182 2194
f 2182 2183 2194
f 2194 2183 2195
f 2183 2184 2195
f 2195 2184 2196
f 2184 2185 2196
f 2196 2185 2197
f 2185 2186 2197
f 2197 2186 2198
f 2186 2187 2198
f 2198 2187 2199
f 2187 2176 2199
f 2199 2176 2188
f 2188 2189 2200
f 2200 2189 2201
f 2189 2190 2201
f 2201 2190 2202
f 2190 2191 2202
f 2202 2191 2203
f 2191 2192 2203
f 2203 2192 2204
f 2192 2193 2204
f 2204 2193 2205
f 2193 2194 2205
f 2205 2194 2206
f 2194 2195 2206
f 2206 2195 2207
f 2195 2196 2207
f 2207 2196 2208
f 2196 2197 2208
f 2208 2197 2209
f 2197 2198 2209
f 2209 2198 2210
f 2198 2199 2210
f 2210 2199 2211
f 2199 2188 2211
f 2211 2188 2200
f 2200 2201 2212
f 2212 2201 2213
f 2201 2202 2213
f 2213 2202 2214
f 2202 2203 2214
f 2214 2203 2215
f 2203 2204 2215
f 2215 2204 2216
f 2204 2205 2216
f 2216 2205 2217
f 2205 2206 2217
f 2217 2206 2218
f 2206 2207 2218
f 2218 2207 2219
f 2207 2208 2219
f 2219 2208 2220
f 2208 2209 2220
f 2220 2209 2221
f 2209 2210 2221
f 2221 2210 2222
f 2210 2211 2222
f 2222 2211 2223
f 2211 2200 2223
f 2223 2200 2212
f 2212 2213 2224
f 2224 2213 2225
f 2213 2214 2225
f 2225 2214 2226
f 2214 2215 2226
f 2226 2215 2227
f 2215 2216 2227
f 2227 2216 2228
f 2216 2217 2228
f 2228 2217 2229
f 2217 2218 2229
f 2229 2218 2230
f 2218 2219 2230
f 2230 2219 2231
f 2219 2220 2231
f 2231 2220 2232
f 2220 2221 2232
f 2232 2221 2233
f 2221 2222 2233
f 2233 2222 2234
f 2222 2223 2234
f 2234 2223 2235
f 2223 2212 2235
f 2235 2212 2224
f 2224 2225 2236
f 2236 2225 2237
f 2225 2226 2237
f 2237 2226 2238
f 2226 2227 2238
f 2238 2227 2239
f 2227 2228 2239
f 2239 2228 2240
f 2228 2229 2240
f 2240 2229 2241
f 2229 2230 2241
f 2241 2230 2242
f 2230 2231 2242
f 2242 2231 2243
f 2231 2232 2243
f 2243 2232 2244
f 2232 2233 2244
f 2244 2233 2245
f 2233 2234 2245
f 2245 2234 2246
f 2234 2235 2246
f 2246 2235 2247
f 2235 2224 2247
f 2247 2224 2236
f 2236 2237 2248
f 2248 2237 2249
f 2237 2238 2249
f 2249 2238 2250
f 2238 2239 2250
f 2250 2239 2251
f 2239 2240 2251
f 2251 2240 2252
f 2240 2241 2252
f 2252 2241 2253
f 2241 2242 2253
f 2253 2242 2254
f 2242 2243 2254
f 2254 2243 2255
f 2243 2244 2255
f 2255 2244 2256
f 2244 2245 2256
f 2256 2245 2257
f 2245 2246 2257
f 2257 2246 2258
f 2246 2247 2258
f 2258 2247 2259
f 2247 2236 2259
f 2259 2236 2248
f 2248 2249 2260
f 2260 2249 2261
f 2249 2250 2261
f 2261 2250 2262
f 2250 2251 2262
f 2262 2251 2263
f 2251 2252 2263
f 2263 2252 2264
f 2252 2253 2264
f 2264 2253 2265
f 2253 2254 2265
f 2265 2254 2266
f 2254 2255 2266
f 2266 2255 2267
f 2255 2256 2267
f 2267 2256 2268
f 2256 2257 2268
f 2268 2257 2269
f 2257 2258 2269
f 2269 2258 2270
f 2258 2259 2270
f 2270 2259 2271
f 2259 2248 2271
f 2271 2248 2260
f 2260 2261 2272
f 2272 2261 2273
f 2261 2262 2273
f 2273 2262 2274
f 2262 2263 2274
f 2274 2263 2275
f 2263 2264 2275
f 2275 2264 2276
f 2264 2265 2276
f 2276 2265 2277
f 2265 2266 2277
f 2277 2266 2278
f 2266 2267 2278
f 2278 2267 2279
f 2267 2268 2279
f 2279 2268 2280
f 2268 2269 2280
f 2280 2269 2281
f 2269 2270 2281
f 2281 2270 2282
f 2270 2271 2282
f 2282 2271 2283
f 2271 2260 2283
f 2283 2260 2272
f 2272 2273 2284
f 2284 2273 2285
f 2273 2274 2285
f 2285 2274 2286
f 2274 2275 2286
f 2286 2275 2287
f 2275 2276 2287
f 2287 2276 2288
f 2276 2277 2288
f 2288 2277 2289
f 2277 2278 2289
f 2289 2278 2290
f 2278 2279 2290
f 2290 2279 2291
f 2279 2280 2291
f 2291 2280 2292
f 2280 2281 2292
f 2292 2281 2293
f 2281 2282 2293
f 2293 2282 2294
f 2282 2283 2294
f 2294 2283 2295
f 2283 2272 2295
f 2295 2272 2284
f 2284 2285 2296
f 2296 2285 2297
f 2285 2286 2297
f 2297 2286 2298
f 2286 2287 2298
f 2298 2287 2299
f 2287 2288 2299
f 2299 2288 2300
f 2288 2289 2300
f 2300 2289 2301
f 2289 2290 2301
f 2301 2290 2302
f 2290 2291 2302
f 2302 2291 2303
f 2291 2292 2303
f 2303 2292 2304
f 2292 2293 2304
f 2304 2293 2305
f 2293 2294 2305
f 2305 2294 2306
f 2294 2295 2306
f 2306 2295 2307
f 2295 2284 2307
f 2307 2284 2296
f 2296 2297 2308
f 2308 2297 2309
f 2297 2298 2309
f 2309 2298 2310
f 2298 2299 2310
f 2310 2299 2311
f 2299 2300 2311
f 2311 2300 2312
f 2300 2301 2312
f 2312 2301 2313
f 2301 2302 2313
f 2313 2302 2314
f 2302 2303 2314
f 2314 2303 2315
f 2303 2304 2315
f 2315 2304 2316
f 2304 2305 2316
f 2316 2305 2317
f 2305 2306 2317
f 2317 2306 2318
f 2306 2307 2318
f 2318 2307 2319
f 2307 2296 2319
f 2319 2296 2308
f 2308 2309 2320
f 2320 2309 2321
f 2309 2310 2321
f 2321 2310 2322
f 2310 2311 2322
f 2322 2311 2323
f 2311 2312 2323
f 2323 2312 2324
f 2312 2313 2324
f 2324 2313 2325
f 2313 2314 2325
f 2325 2314 2326
f 2314 2315 2326
f 2326 2315 2327
f 2315 2316 2327
f 2327 2316 2328
f 2316 2317 2328
f 2328 2317 2329
f 2317 2318 2329
f 2329 2318 2330
f 2318 2319 2330
f 2330 2319 2331
f 2319 2308 2331
f 2331 2308 2320
f 2320 2321 2332
f 2332 2321 2333
f 2321 2322 2333
f 2333 2322 2334
f 2322 2323 2334
f 2334 2323 2335
f 2323 2324 2335
f 2335 2324 2336
f 2324 2325 2336
f 2336 2325 2337
f 2325 2326 2337
f 2337 2326 2338
f 2326 2327 2338
f 2338 2327 2339
f 2327 2328 2339
f 2339 2328 2340
f 2328 2329 2340
f 2340 2329 2341
f 2329 2330 2341
f 2341 2330 2342
f 2330 2331 2342
f 2342 2331 2343
f 2331 2320 2343
f 2343 2320 2332
f 2332 2333 2344
f 2344 2333 2345
f 2333 2334 2345
f 2345 2334 2346
f 2334 2335 2346
f 2346 2335 2347
f 2335 2336 2347
f 2347 2336 2348
f 2336 2337 2348
f 2348 2337 2349
f 2337 2338 2349
f 2349 2338 2350
f 2338 2339 2350
f 2350 2339 2351
f 2339 2340 2351
f 2351 2340 2352
f 2340 2341 2352
f 2352 2341 2353
f 2341 2342 2353
f 2353 2342 2354
f 2342 2343 2354
f 2354 2343 2355
f 2343 2332 2355
f 2355 2332 2344
f 2344 2345 2356
f 2356 2345 2357
f 2345 2346 2357
f 2357 2346 2358
f 2346 2347 2358
f 2358 2347 2359
f 2347 2348 2359
f 2359 2348 2360
f 2348 2349 2360
f 2360 2349 2361
f 2349 2350 2361
f 2361 2350 2362
f 2350 2351 2362
f 2362 2351 2363
f 2351 2352 2363
f 2363 2352 2364
f 2352 2353 2364
f 2364 2353 2365
f 2353 2354 2365
f 2365 2354 2366
f 2354 2355 2366
f 2366 2355 2367
f 2355 2344 2367
f 2367 2344 2356
f 2356 2357 2368
f 2368 2357 2368
f 2357 2358 2368
f 2368 2358 2368
f 2358 2359 2368
f 2368 2359 2368
f 2359 2360 2368
f 2368 2360 2368
f 2360 2361 2368
f 2368 2361 2368
f 2361 2362 2368
f 2368 2362 2368
f 2362 2363 2368
f 2368 2363 2368
f 2363 2364 2368
f 2368 2364 2368
f 2364 2365 2368
f 2368 2365 2368
f 2365 2366 2368
f 2368 2366 2368
f 2366 2367 2368
f 2368 2367 2368
f 2367 2356 2368
f 2368 2356 2368
f 2368 2368 2368
f 2368 2368 2368
f 2368 2368 2368
f 2368 2368 2368
f 2368 2368 2368
f 2368 2368 2368
f 2368 2368 2368
f 2368 2368 2368
f 2368 2368 2368
f 2368 2368 2368
f 2368 2368 2368
f 2368 2368 2368
f 2368 2368 2368
f 2368 2368 2368
f 2368 2368 2368
f 2368 2368 2368
f 2368 2368 2368
f 2368 2368 2368
f 2368 2368 2368
f 2368 2368 2368
f 2368 2368 2368
f 2368 2368 2368
f 2368 2368 2368
f 2368 2368 2368

g Path_(12)
v 195.80894 122.62389 20.658888
v 195.52798 122.89333 20.658888
v 195.56563 122.85723 20.464247
v 195.66846 122.75861 20.32176
v 195.80894 122.62389 20.269606
v 195.94943 122.489174 20.32176
v 196.05226 122.39055 20.464247
v 196.0899 122.354454 20.658888
v 196.05226 122.39055 20.853529
v 195.94943 122.489174 20.996017
v 195.80894 122.62389 21.04817
v 195.66846 122.75861 20.996017
v 195.56563 122.85723 20.853529
v 195.18506 122.535225 20.658888
v 195.22421 122.50078 20.464247
v 195.33119 122.406654 20.32176
v 195.47733 122.27808 20.269606
v 195.62346 122.14951 20.32176
v 195.73044 122.05539 20.464247
v 195.76959 122.02094 20.658888
v 195.73044 122.05539 20.853529
v 195.62346 122.14951 20.996017
v 195.47733 122.27808 21.04817
v 195.33119 122.406654 20.996017
v 195.22421 122.50078 20.853529
v 194.8554 122.125114 20.658888
v 194.89842 122.09564 20.464247
v 195.01598 122.01512 20.32176
v 195.17656 121.90513 20.269606
v 195.33714 121.795135 20.32176
v 195.4547 121.714615 20.464247
v 195.49773 121.68514 20.658888
v 195.4547 121.714615 20.853529
v 195.33714 121.795135 20.996017
v 195.17656 121.90513 21.04817
v 195.01598 122.01512 20.996017
v 194.89842 122.09564 20.853529
v 194.60535 121.69301 20.658888
v 194.64984 121.6658 20.464247
v 194.77141 121.59147 20.32176
v 194.93747 121.48993 20.269606
v 195.10352 121.38839 20.32176
v 195.22508 121.31406 20.464247
v 195.26958 121.28685 20.658888
v 195.22508 121.31406 20.853529
v 195.10352 121.38839 20.996017
v 194.93747 121.48993 21.04817
v 194.77141 121.59147 20.996017
v 194.64984 121.6658 20.853529
v 194.37772 121.33701 20.658888
v 194.41779 121.303635 20.464247
v 194.52728 121.212456 20.32176
v 194.67685 121.08789 20.269606
v 194.82642 120.96333 20.32176
v 194.9359 120.87215 20.464247
v 194.97598 120.838776 20.658888
v 194.9359 120.87215 20.853529
v 194.82642 120.96333 20.996017
v 194.67685 121.08789 21.04817
v 194.52728 121.212456 20.996017
v 194.41779 121.303635 20.853529
v 194.06198 121.04249 20.658888
v 194.0977 121.004486 20.464247
v 194.1953 120.90066 20.32176
v 194.3286 120.758835 20.269606
v 194.4619 120.61701 20.32176
v 194.5595 120.51318 20.464247
v 194.59521 120.47518 20.658888
v 194.5595 120.51318 20.853529
v 194.4619 120.61701 20.996017
v 194.3286 120.758835 21.04817
v 194.1953 120.90066 20.996017
v 194.0977 121.004486 20.853529
v 193.747 120.74448 20.658888
v 193.77802 120.70256 20.464247
v 193.86281 120.58804 20.32176
v 193.97862 120.43161 20.269606
v 194.09444 120.27518 20.32176
v 194.17923 120.16066 20.464247
v 194.21027 120.118744 20.658888
v 194.17923 120.16066 20.853529
v 194.09444 120.27518 20.996017
v 193.97862 120.43161 21.04817
v 193.86281 120.58804 20.996017
v 193.77802 120.70256 20.853529
v 193.36987 120.53009 20.658888
v 193.39581 120.48485 20.464247
v 193.46669 120.36124 20.32176
v 193.5635 120.19238 20.269606
v 193.66032 120.02353 20.32176
v 193.7312 119.89992 20.464247
v 193.75714 119.854675 20.658888
v 193.7312 119.89992 20.853529
v 193.66032 120.02353 20.996017
v 193.5635 120.19238 21.04817
v 193.46669 120.36124 20.996017
v 193.39581 120.48485 20.853529
v 192.89601 120.25224 20.658888
v 192.92969 120.21242 20.464247
v 193.02167 120.10361 20.32176
v 193.14734 119.95497 20.269606
v 193.27301 119.806335 20.32176
v 193.365 119.697525 20.464247
v 193.39867 119.65769 20.658888
v 193.365 119.697525 20.853529
v 193.27301 119.806335 20.996017
v 193.14734 119.95497 21.04817
v 193.02167 120.10361 20.996017
v 192.92969 120.21242 20.853529
v 192.59268 119.88136 20.658888
v 192.63239 119.8489 20.467512
v 192.74083 119.76021 20.327415
v 192.88898 119.63905 20.276136
v 193.03711 119.5179 20.327415
v 193.14555 119.42921 20.467512
v 193.18526 119.39674 20.658888
v 193.14555 119.42921 20.850264
v 193.03711 119.5179 20.990362
v 192.88898 119.63905 21.041641
v 192.74083 119.76021 20.990362
v 192.63239 119.8489 20.850264
v 192.84402 119.58409 20.658888
usemtl mat_3
s 1
f 2369 2369 2370
f 2370 2369 2371
f 2369 2369 2371
f 2371 2369 2372
f 2369 2369 2372
f 2372 2369 2373
f 2369 2369 2373
f 2373 2369 2374
f 2369 2369 2374
f 2374 2369 2375
f 2369 2369 2375
f 2375 2369 2376
f 2369 2369 2376
f 2376 2369 2377
f 2369 2369 2377
f 2377 2369 2378
f 2369 2369 2378
f 2378 2369 2379
f 2369 2369 2379
f 2379 2369 2380
f 2369 2369 2380
f 2380 2369 2381
f 2369 2369 2381
f 2381 2369 2370
f 2370 2371 2382
f 2382 2371 2383
f 2371 2372 2383
f 2383 2372 2384
f 2372 2373 2384
f 2384 2373 2385
f 2373 2374 2385
f 2385 2374 2386
f 2374 2375 2386
f 2386 2375 2387
f 2375 2376 2387
f 2387 2376 2388
f 2376 2377 2388
f 2388 2377 2389
f 2377 2378 2389
f 2389 2378 2390
f 2378 2379 2390
f 2390 2379 2391
f 2379 2380 2391
f 2391 2380 2392
f 2380 2381 2392
f 2392 2381 2393
f 2381 2370 2393
f 2393 2370 2382
f 2382 2383 2394
f 2394 2383 2395
f 2383 2384 2395
f 2395 2384 2396
f 2384 2385 2396
f 2396 2385 2397
f 2385 2386 2397
f 2397 2386 2398
f 2386 2387 2398
f 2398 2387 2399
f 2387 2388 2399
f 2399 2388 2400
f 2388 2389 2400
f 2400 2389 2401
f 2389 2390 2401
f 2401 2390 2402
f 2390 2391 2402
f 2402 2391 2403
f 2391 2392 2403
f 2403 2392 2404
f 2392 2393 2404
f 2404 2393 2405
f 2393 2382 2405
f 2405 2382 2394
f 2394 2395 2406
f 2406 2395 2407
f 2395 2396 2407
f 2407 2396 2408
f 2396 2397 2408
f 2408 2397 2409
f 2397 2398 2409
f 2409 2398 2410
f 2398 2399 2410
f 2410 2399 2411
f 2399 2400 2411
f 2411 2400 2412
f 2400 2401 2412
f 2412 2401 2413
f 2401 2402 2413
f 2413 2402 2414
f 2402 2403 2414
f 2414 2403 2415
f 2403 2404 2415
f 2415 2404 2416
f 2404 2405 2416
f 2416 2405 2417
f 2405 2394 2417
f 2417 2394 2406
f 2406 2407 2418
f 2418 2407 2419
f 2407 2408 2419
f 2419 2408 2420
f 2408 2409 2420
f 2420 2409 2421
f 2409 2410 2421
f 2421 2410 2422
f 2410 2411 2422
f 2422 2411 2423
f 2411 2412 2423
f 2423 2412 2424
f 2412 2413 2424
f 2424 2413 2425
f 2413 2414 2425
f 2425 2414 2426
f 2414 2415 2426
f 2426 2415 2427
f 2415 2416 2427
f 2427 2416 2428
f 2416 2417 2428
f 2428 2417 2429
f 2417 2406 2429
f 2429 2406 2418
f 2418 2419 2430
f 2430 2419 2431
f 2419 2420 2431
f 2431 2420 2432
f 2420 2421 2432
f 2432 2421 2433
f 2421 2422 2433
f 2433 2422 2434
f 2422 2423 2434
f 2434 2423 2435
f 2423 2424 2435
f 2435 2424 2436
f 2424 2425 2436
f 2436 2425 2437
f 2425 2426 2437
f 2437 2426 2438
f 2426 2427 2438
f 2438 2427 2439
f 2427 2428 2439
f 2439 2428 2440
f 2428 2429 2440
f 2440 2429 2441
f 2429 2418 2441
f 2441 2418 2430
f 2430 2431 2442
f 2442 2431 2443
f 2431 2432 2443
f 2443 2432 2444
f 2432 2433 2444
f 2444 2433 2445
f 2433 2434 2445
f 2445 2434 2446
f 2434 2435 2446
f 2446 2435 2447
f 2435 2436 2447
f 2447 2436 2448
f 2436 2437 2448
f 2448 2437 2449
f 2437 2438 2449
f 2449 2438 2450
f 2438 2439 2450
f 2450 2439 2451
f 2439 2440 2451
f 2451 2440 2452
f 2440 2441 2452
f 2452 2441 2453
f 2441 2430 2453
f 2453 2430 2442
f 2442 2443 2454
f 2454 2443 2455
f 2443 2444 2455
f 2455 2444 2456
f 2444 2445 2456
f 2456 2445 2457
f 2445 2446 2457
f 2457 2446 2458
f 2446 2447 2458
f 2458 2447 2459
f 2447 2448 2459
f 2459 2448 2460
f 2448 2449 2460
f 2460 2449 2461
f 2449 2450 2461
f 2461 2450 2462
f 2450 2451 2462
f 2462 2451 2463
f 2451 2452 2463
f 2463 2452 2464
f 2452 2453 2464
f 2464 2453 2465
f 2453 2442 2465
f 2465 2442 2454
f 2454 2455 2466
f 2466 2455 2467
f 2455 2456 2467
f 2467 2456 2468
f 2456 2457 2468
f 2468 2457 2469
f 2457 2458 2469
f 2469 2458 2470
f 2458 2459 2470
f 2470 2459 2471
f 2459 2460 2471
f 2471 2460 2472
f 2460 2461 2472
f 2472 2461 2473
f 2461 2462 2473
f 2473 2462 2474
f 2462 2463 2474
f 2474 2463 2475
f 2463 2464 2475
f 2475 2464 2476
f 2464 2465 2476
f 2476 2465 2477
f 2465 2454 2477
f 2477 2454 2466
f 2466 2467 2478
f 2478 2467 2479
f 2467 2468 2479
f 2479 2468 2480
f 2468 2469 2480
f 2480 2469 2481
f 2469 2470 2481
f 2481 2470 2482
f 2470 2471 2482
f 2482 2471 2483
f 2471 2472 2483
f 2483 2472 2484
f 2472 2473 2484
f 2484 2473 2485
f 2473 2474 2485
f 2485 2474 2486
f 2474 2475 2486
f 2486 2475 2487
f 2475 2476 2487
f 2487 2476 2488
f 2476 2477 2488
f 2488 2477 2489
f 2477 2466 2489
f 2489 2466 2478
f 2478 2479 2490
f 2490 2479 2490
f 2479 2480 2490
f 2490 2480 2490
f 2480 2481 2490
f 2490 2481 2490
f 2481 2482 2490
f 2490 2482 2490
f 2482 2483 2490
f 2490 2483 2490
f 2483 2484 2490
f 2490 2484 2490
f 2484 2485 2490
f 2490 2485 2490
f 2485 2486 2490
f 2490 2486 2490
f 2486 2487 2490
f 2490 2487 2490
f 2487 2488 2490
f 2490 2488 2490
f 2488 2489 2490
f 2490 2489 2490
f 2489 2478 2490
f 2490 2478 2490

g Path_(13)
v 202.81602 124.37566 20.658888
v 202.42674 124.37566 20.658888
v 202.4789 124.37566 20.464247
v 202.62138 124.37566 20.32176
v 202.81602 124.37566 20.269606
v 203.01067 124.37566 20.32176
v 203.15315 124.37566 20.464247
v 203.2053 124.37566 20.658888
v 203.15315 124.37566 20.853529
v 203.01067 124.37566 20.996017
v 202.81602 124.37566 21.04817
v 202.62138 124.37566 20.996017
v 202.4789 124.37566 20.853529
v 202.42674 123.98301 20.658888
v 202.4789 123.98301 20.464247
v 202.62138 123.98301 20.32176
v 202.81602 123.98301 20.269606
v 203.01067 123.98301 20.32176
v 203.15315 123.98301 20.464247
v 203.2053 123.98301 20.658888
v 203.15315 123.98301 20.853529
v 203.01067 123.98301 20.996017
v 202.81602 123.98301 21.04817
v 202.62138 123.98301 20.996017
v 202.4789 123.98301 20.853529
v 202.42674 123.59035 20.658888
v 202.4789 123.59035 20.464247
v 202.62138 123.59035 20.32176
v 202.81602 123.59035 20.269606
v 203.01067 123.59035 20.32176
v 203.15315 123.59035 20.464247
v 203.2053 123.59035 20.658888
v 203.15315 123.59035 20.853529
v 203.01067 123.59035 20.996017
v 202.81602 123.59035 21.04817
v 202.62138 123.59035 20.996017
v 202.4789 123.59035 20.853529
v 202.42769 123.22475 20.658888
v 202.4797 123.22112 20.464247
v 202.62186 123.21122 20.32176
v 202.81602 123.19769 20.269606
v 203.0102 123.184166 20.32176
v 203.15234 123.17426 20.464247
v 203.20436 123.17064 20.658888
v 203.15234 123.17426 20.853529
v 203.0102 123.184166 20.996017
v 202.81602 123.19769 21.04817
v 202.62186 123.21122 20.996017
v 202.4797 123.22112 20.853529
v 202.3998 122.95254 20.658888
v 202.44826 122.93328 20.464247
v 202.58069 122.880684 20.32176
v 202.76158 122.80883 20.269606
v 202.94247 122.736984 20.32176
v 203.07489 122.68438 20.464247
v 203.12337 122.66513 20.658888
v 203.07489 122.68438 20.853529
v 202.94247 122.736984 20.996017
v 202.76158 122.80883 21.04817
v 202.58069 122.880684 20.996017
v 202.44826 122.93328 20.853529
v 202.18802 122.66632 20.658888
v 202.23442 122.64251 20.464247
v 202.36119 122.57745 20.32176
v 202.53436 122.488594 20.269606
v 202.70753 122.39973 20.32176
v 202.8343 122.33467 20.464247
v 202.8807 122.31086 20.658888
v 202.8343 122.33467 20.853529
v 202.70753 122.39973 20.996017
v 202.53436 122.488594 21.04817
v 202.36119 122.57745 20.996017
v 202.23442 122.64251 20.853529
v 202.02095 122.169655 20.658888
v 202.07263 122.162636 20.464247
v 202.21382 122.14346 20.32176
v 202.4067 122.11727 20.269606
v 202.59956 122.09108 20.32176
v 202.74075 122.07191 20.464247
v 202.79243 122.06489 20.658888
v 202.74075 122.07191 20.853529
v 202.59956 122.09108 20.996017
v 202.4067 122.11727 21.04817
v 202.21382 122.14346 20.996017
v 202.07263 122.162636 20.853529
v 202.04155 121.71582 20.658888
v 202.09369 121.717094 20.464247
v 202.23613 121.72059 20.32176
v 202.43073 121.72535 20.269606
v 202.6253 121.73012 20.32176
v 202.76775 121.733604 20.464247
v 202.81989 121.734886 20.658888
v 202.76775 121.733604 20.853529
v 202.6253 121.73012 20.996017
v 202.43073 121.72535 21.04817
v 202.23613 121.72059 20.996017
v 202.09369 121.717094 20.853529
v 202.03664 121.33461 20.658888
v 202.08879 121.33436 20.464247
v 202.23128 121.333664 20.32176
v 202.42592 121.332726 20.269606
v 202.62056 121.33179 20.32176
v 202.76305 121.33109 20.464247
v 202.8152 121.33084 20.658888
v 202.76305 121.33109 20.853529
v 202.62056 121.33179 20.996017
v 202.42592 121.332726 21.04817
v 202.23128 121.333664 20.996017
v 202.08879 121.33436 20.853529
v 202.03764 120.93968 20.658888
v 202.0898 120.939735 20.464247
v 202.23228 120.93987 20.32176
v 202.42693 120.94007 20.269606
v 202.62157 120.94026 20.32176
v 202.76405 120.94041 20.464247
v 202.81621 120.94046 20.658888
v 202.76405 120.94041 20.853529
v 202.62157 120.94026 20.996017
v 202.42693 120.94007 21.04817
v 202.23228 120.93987 20.996017
v 202.0898 120.939735 20.853529
v 202.03741 120.5475 20.658888
v 202.08957 120.547485 20.464247
v 202.23206 120.547455 20.32176
v 202.4267 120.54742 20.269606
v 202.62134 120.54737 20.32176
v 202.76382 120.54734 20.464247
v 202.81598 120.54733 20.658888
v 202.76382 120.54734 20.853529
v 202.62134 120.54737 20.996017
v 202.4267 120.54742 21.04817
v 202.23206 120.547455 20.996017
v 202.08957 120.547485 20.853529
v 202.03748 120.15474 20.658888
v 202.08963 120.15475 20.464247
v 202.23212 120.15475 20.32176
v 202.42676 120.15476 20.269606
v 202.6214 120.15477 20.32176
v 202.76389 120.15478 20.464247
v 202.81604 120.15478 20.658888
v 202.76389 120.15478 20.853529
v 202.6214 120.15477 20.996017
v 202.42676 120.15476 21.04817
v 202.23212 120.15475 20.996017
v 202.08963 120.15475 20.853529
v 202.03761 119.77295 20.658888
v 202.08974 119.77149 20.464247
v 202.23218 119.767525 20.32176
v 202.42674 119.76211 20.269606
v 202.6213 119.75668 20.32176
v 202.76373 119.752716 20.464247
v 202.81587 119.75126 20.658888
v 202.76373 119.752716 20.853529
v 202.6213 119.75668 20.996017
v 202.42674 119.76211 21.04817
v 202.23218 119.767525 20.996017
v 202.08974 119.77149 20.853529
v 202.03252 119.48356 20.658888
v 202.08241 119.46835 20.464247
v 202.2187 119.42681 20.32176
v 202.40489 119.370056 20.269606
v 202.59106 119.31331 20.32176
v 202.72737 119.27176 20.464247
v 202.77725 119.25655 20.658888
v 202.72737 119.27176 20.853529
v 202.59106 119.31331 20.996017
v 202.40489 119.370056 21.04817
v 202.2187 119.42681 20.996017
v 202.08241 119.46835 20.853529
v 201.83197 119.14598 20.658888
v 201.87552 119.12011 20.469835
v 201.9945 119.04942 20.331438
v 202.15704 118.952866 20.28078
v 202.31958 118.85631 20.331438
v 202.43857 118.78562 20.469835
v 202.48212 118.75975 20.658888
v 202.43857 118.78562 20.847942
v 202.31958 118.85631 20.98634
v 202.15704 118.952866 21.036995
v 201.9945 119.04942 20.98634
v 201.87552 119.12011 20.847942
v 202.20433 119.03248 20.658888
usemtl mat_4
s 1
f 2491 2491 2492
f 2492 2491 2493
f 2491 2491 2493
f 2493 2491 2494
f 2491 2491 2494
f 2494 2491 2495
f 2491 2491 2495
f 2495 2491 2496
f 2491 2491 2496
f 2496 2491 2497
f 2491 2491 2497
f 2497 2491 2498
f 2491 2491 2498
f 2498 2491 2499
f 2491 2491 2499
f 2499 2491 2500
f 2491 2491 2500
f 2500 2491 2501
f 2491 2491 2501
f 2501 2491 2502
f 2491 2491 2502
f 2502 2491 2503
f 2491 2491 2503
f 2503 2491 2492
f 2492 2493 2504
f 2504 2493 2505
f 2493 2494 2505
f 2505 2494 2506
f 2494 2495 2506
f 2506 2495 2507
f 2495 2496 2507
f 2507 2496 2508
f 2496 2497 2508
f 2508 2497 2509
f 2497 2498 2509
f 2509 2498 2510
f 2498 2499 2510
f 2510 2499 2511
f 2499 2500 2511
f 2511 2500 2512
f 2500 2501 2512
f 2512 2501 2513
f 2501 2502 2513
f 2513 2502 2514
f 2502 2503 2514
f 2514 2503 2515
f 2503 2492 2515
f 2515 2492 2504
f 2504 2505 2516
f 2516 2505 2517
f 2505 2506 2517
f 2517 2506 2518
f 2506 2507 2518
f 2518 2507 2519
f 2507 2508 2519
f 2519 2508 2520
f 2508 2509 2520
f 2520 2509 2521
f 2509 2510 2521
f 2521 2510 2522
f 2510 2511 2522
f 2522 2511 2523
f 2511 2512 2523
f 2523 2512 2524
f 2512 2513 2524
f 2524 2513 2525
f 2513 2514 2525
f 2525 2514 2526
f 2514 2515 2526
f 2526 2515 2527
f 2515 2504 2527
f 2527 2504 2516
f 2516 2517 2528
f 2528 2517 2529
f 2517 2518 2529
f 2529 2518 2530
f 2518 2519 2530
f 2530 2519 2531
f 2519 2520 2531
f 2531 2520 2532
f 2520 2521 2532
f 2532 2521 2533
f 2521 2522 2533
f 2533 2522 2534
f 2522 2523 2534
f 2534 2523 2535
f 2523 2524 2535
f 2535 2524 2536
f 2524 2525 2536
f 2536 2525 2537
f 2525 2526 2537
f 2537 2526 2538
f 2526 2527 2538
f 2538 2527 2539
f 2527 2516 2539
f 2539 2516 2528
f 2528 2529 2540
f 2540 2529 2541
f 2529 2530 2541
f 2541 2530 2542
f 2530 2531 2542
f 2542 2531 2543
f 2531 2532 2543
f 2543 2532 2544
f 2532 2533 2544
f 2544 2533 2545
f 2533 2534 2545
f 2545 2534 2546
f 2534 2535 2546
f 2546 2535 2547
f 2535 2536 2547
f 2547 2536 2548
f 2536 2537 2548
f 2548 2537 2549
f 2537 2538 2549
f 2549 2538 2550
f 2538 2539 2550
f 2550 2539 2551
f 2539 2528 2551
f 2551 2528 2540
f 2540 2541 2552
f 2552 2541 2553
f 2541 2542 2553
f 2553 2542 2554
f 2542 2543 2554
f 2554 2543 2555
f 2543 2544 2555
f 2555 2544 2556
f 2544 2545 2556
f 2556 2545 2557
f 2545 2546 2557
f 2557 2546 2558
f 2546 2547 2558
f 2558 2547 2559
f 2547 2548 2559
f 2559 2548 2560
f 2548 2549 2560
f 2560 2549 2561
f 2549 2550 2561
f 2561 2550 2562
f 2550 2551 2562
f 2562 2551 2563
f 2551 2540 2563
f 2563 2540 2552
f 2552 2553 2564
f 2564 2553 2565
f 2553 2554 2565
f 2565 2554 2566
f 2554 2555 2566
f 2566 2555 2567
f 2555 2556 2567
f 2567 2556 2568
f 2556 2557 2568
f 2568 2557 2569
f 2557 2558 2569
f 2569 2558 2570
f 2558 2559 2570
f 2570 2559 2571
f 2559 2560 2571
f 2571 2560 2572
f 2560 2561 2572
f 2572 2561 2573
f 2561 2562 2573
f 2573 2562 2574
f 2562 2563 2574
f 2574 2563 2575
f 2563 2552 2575
f 2575 2552 2564
f 2564 2565 2576
f 2576 2565 2577
f 2565 2566 2577
f 2577 2566 2578
f 2566 2567 2578
f 2578 2567 2579
f 2567 2568 2579
f 2579 2568 2580
f 2568 2569 2580
f 2580 2569 2581
f 2569 2570 2581
f 2581 2570 2582
f 2570 2571 2582
f 2582 2571 2583
f 2571 2572 2583
f 2583 2572 2584
f 2572 2573 2584
f 2584 2573 2585
f 2573 2574 2585
f 2585 2574 2586
f 2574 2575 2586
f 2586 2575 2587
f 2575 2564 2587
f 2587 2564 2576
f 2576 2577 2588
f 2588 2577 2589
f 2577 2578 2589
f 2589 2578 2590
f 2578 2579 2590
f 2590 2579 2591
f 2579 2580 2591
f 2591 2580 2592
f 2580 2581 2592
f 2592 2581 2593
f 2581 2582 2593
f 2593 2582 2594
f 2582 2583 2594
f 2594 2583 2595
f 2583 2584 2595
f 2595 2584 2596
f 2584 2585 2596
f 2596 2585 2597
f 2585 2586 2597
f 2597 2586 2598
f 2586 2587 2598
f 2598 2587 2599
f 2587 2576 2599
f 2599 2576 2588
f 2588 2589 2600
f 2600 2589 2601
f 2589 2590 2601
f 2601 2590 2602
f 2590 2591 2602
f 2602 2591 2603
f 2591 2592 2603
f 2603 2592 2604
f 2592 2593 2604
f 2604 2593 2605
f 2593 2594 2605
f 2605 2594 2606
f 2594 2595 2606
f 2606 2595 2607
f 2595 2596 2607
f 2607 2596 2608
f 2596 2597 2608
f 2608 2597 2609
f 2597 2598 2609
f 2609 2598 2610
f 2598 2599 2610
f 2610 2599 2611
f 2599 2588 2611
f 2611 2588 2600
f 2600 2601 2612
f 2612 2601 2613
f 2601 2602 2613
f 2613 2602 2614
f 2602 2603 2614
f 2614 2603 2615
f 2603 2604 2615
f 2615 2604 2616
f 2604 2605 2616
f 2616 2605 2617
f 2605 2606 2617
f 2617 2606 2618
f 2606 2607 2618
f 2618 2607 2619
f 2607 2608 2619
f 2619 2608 2620
f 2608 2609 2620
f 2620 2609 2621
f 2609 2610 2621
f 2621 2610 2622
f 2610 2611 2622
f 2622 2611 2623
f 2611 2600 2623
f 2623 2600 2612
f 2612 2613 2624
f 2624 2613 2625
f 2613 2614 2625
f 2625 2614 2626
f 2614 2615 2626
f 2626 2615 2627
f 2615 2616 2627
f 2627 2616 2628
f 2616 2617 2628
f 2628 2617 2629
f 2617 2618 2629
f 2629 2618 2630
f 2618 2619 2630
f 2630 2619 2631
f 2619 2620 2631
f 2631 2620 2632
f 2620 2621 2632
f 2632 2621 2633
f 2621 2622 2633
f 2633 2622 2634
f 2622 2623 2634
f 2634 2623 2635
f 2623 2612 2635
f 2635 2612 2624
f 2624 2625 2636
f 2636 2625 2637
f 2625 2626 2637
f 2637 2626 2638
f 2626 2627 2638
f 2638 2627 2639
f 2627 2628 2639
f 2639 2628 2640
f 2628 2629 2640
f 2640 2629 2641
f 2629 2630 2641
f 2641 2630 2642
f 2630 2631 2642
f 2642 2631 2643
f 2631 2632 2643
f 2643 2632 2644
f 2632 2633 2644
f 2644 2633 2645
f 2633 2634 2645
f 2645 2634 2646
f 2634 2635 2646
f 2646 2635 2647
f 2635 2624 2647
f 2647 2624 2636
f 2636 2637 2648
f 2648 2637 2649
f 2637 2638 2649
f 2649 2638 2650
f 2638 2639 2650
f 2650 2639 2651
f 2639 2640 2651
f 2651 2640 2652
f 2640 2641 2652
f 2652 2641 2653
f 2641 2642 2653
f 2653 2642 2654
f 2642 2643 2654
f 2654 2643 2655
f 2643 2644 2655
f 2655 2644 2656
f 2644 2645 2656
f 2656 2645 2657
f 2645 2646 2657
f 2657 2646 2658
f 2646 2647 2658
f 2658 2647 2659
f 2647 2636 2659
f 2659 2636 2648
f 2648 2649 2660
f 2660 2649 2661
f 2649 2650 2661
f 2661 2650 2662
f 2650 2651 2662
f 2662 2651 2663
f 2651 2652 2663
f 2663 2652 2664
f 2652 2653 2664
f 2664 2653 2665
f 2653 2654 2665
f 2665 2654 2666
f 2654 2655 2666
f 2666 2655 2667
f 2655 2656 2667
f 2667 2656 2668
f 2656 2657 2668
f 2668 2657 2669
f 2657 2658 2669
f 2669 2658 2670
f 2658 2659 2670
f 2670 2659 2671
f 2659 2648 2671
f 2671 2648 2660
f 2660 2661 2672
f 2672 2661 2672
f 2661 2662 2672
f 2672 2662 2672
f 2662 2663 2672
f 2672 2663 2672
f 2663 2664 2672
f 2672 2664 2672
f 2664 2665 2672
f 2672 2665 2672
f 2665 2666 2672
f 2672 2666 2672
f 2666 2667 2672
f 2672 2667 2672
f 2667 2668 2672
f 2672 2668 2672
f 2668 2669 2672
f 2672 2669 2672
f 2669 2670 2672
f 2672 2670 2672
f 2670 2671 2672
f 2672 2671 2672
f 2671 2660 2672
f 2672 2660 2672

g Path_(10)
v 211.1856 124.570305 20.658888
v 211.06204 124.93946 20.658888
v 211.0786 124.89 20.464247
v 211.12381 124.75488 20.32176
v 211.1856 124.570305 20.269606
v 211.24736 124.38573 20.32176
v 211.29259 124.2506 20.464247
v 211.30914 124.20115 20.658888
v 211.29259 124.2506 20.853529
v 211.24736 124.38573 20.996017
v 211.1856 124.570305 21.04817
v 211.12381 124.75488 20.996017
v 211.0786 124.89 20.853529
v 210.69542 124.81636 20.658888
v 210.70978 124.76622 20.464247
v 210.74902 124.62924 20.32176
v 210.80261 124.44212 20.269606
v 210.85622 124.25501 20.32176
v 210.89545 124.118034 20.464247
v 210.9098 124.067894 20.658888
v 210.89545 124.118034 20.853529
v 210.85622 124.25501 20.996017
v 210.80261 124.44212 21.04817
v 210.74902 124.62924 20.996017
v 210.70978 124.76622 20.853529
v 210.3771 124.73601 20.658888
v 210.3815 124.68404 20.464247
v 210.39348 124.54206 20.32176
v 210.40985 124.34811 20.269606
v 210.42624 124.15416 20.32176
v 210.43822 124.01218 20.464247
v 210.44261 123.960205 20.658888
v 210.43822 124.01218 20.853529
v 210.42624 124.15416 20.996017
v 210.40985 124.34811 21.04817
v 210.39348 124.54206 20.996017
v 210.3815 124.68404 20.853529
v 210.02019 124.76399 20.658888
v 210.0184 124.71187 20.464247
v 210.01353 124.569466 20.32176
v 210.0069 124.37494 20.269606
v 210.00026 124.18041 20.32176
v 209.99539 124.038 20.464247
v 209.9936 123.98588 20.658888
v 209.99539 124.038 20.853529
v 210.00026 124.18041 20.996017
v 210.0069 124.37494 21.04817
v 210.01353 124.569466 20.996017
v 210.0184 124.71187 20.853529
v 209.6034 124.76494 20.658888
v 209.60335 124.71278 20.464247
v 209.60321 124.5703 20.32176
v 209.60304 124.375656 20.269606
v 209.60286 124.181015 20.32176
v 209.60274 124.03853 20.464247
v 209.60269 123.986374 20.658888
v 209.60274 124.03853 20.853529
v 209.60286 124.181015 20.996017
v 209.60304 124.375656 21.04817
v 209.60321 124.5703 20.996017
v 209.60335 124.71278 20.853529
v 209.19919 124.764946 20.658888
v 209.19919 124.71279 20.464247
v 209.19919 124.570305 20.32176
v 209.19919 124.37566 20.269606
v 209.19919 124.18102 20.32176
v 209.19919 124.038536 20.464247
v 209.19919 123.98638 20.658888
v 209.19919 124.038536 20.853529
v 209.19919 124.18102 20.996017
v 209.19919 124.37566 21.04817
v 209.19919 124.570305 20.996017
v 209.19919 124.71279 20.853529
v 208.79533 124.764946 20.658888
v 208.79533 124.71279 20.464247
v 208.79533 124.570305 20.32176
v 208.79533 124.37566 20.269606
v 208.79533 124.18102 20.32176
v 208.79533 124.038536 20.464247
v 208.79533 123.98638 20.658888
v 208.79533 124.038536 20.853529
v 208.79533 124.18102 20.996017
v 208.79533 124.37566 21.04817
v 208.79533 124.570305 20.996017
v 208.79533 124.71279 20.853529
v 208.39148 124.764946 20.658888
v 208.39148 124.71279 20.464247
v 208.39148 124.570305 20.32176
v 208.39148 124.37566 20.269606
v 208.39148 124.18102 20.32176
v 208.39148 124.038536 20.464247
v 208.39148 123.98638 20.658888
v 208.39148 124.038536 20.853529
v 208.39148 124.18102 20.996017
v 208.39148 124.37566 21.04817
v 208.39148 124.570305 20.996017
v 208.39148 124.71279 20.853529
v 207.98763 124.764946 20.658888
v 207.98763 124.71279 20.464247
v 207.98763 124.570305 20.32176
v 207.98763 124.37566 20.269606
v 207.98763 124.18102 20.32176
v 207.98763 124.038536 20.464247
v 207.98763 123.98638 20.658888
v 207.98763 124.038536 20.853529
v 207.98763 124.18102 20.996017
v 207.98763 124.37566 21.04817
v 207.98763 124.570305 20.996017
v 207.98763 124.71279 20.853529
v 207.58377 124.764946 20.658888
v 207.58377 124.71279 20.464247
v 207.58377 124.570305 20.32176
v 207.58377 124.37566 20.269606
v 207.58377 124.18102 20.32176
v 207.58377 124.038536 20.464247
v 207.58377 123.98638 20.658888
v 207.58377 124.038536 20.853529
v 207.58377 124.18102 20.996017
v 207.58377 124.37566 21.04817
v 207.58377 124.570305 20.996017
v 207.58377 124.71279 20.853529
v 207.17992 124.764946 20.658888
v 207.17992 124.71279 20.464247
v 207.17992 124.570305 20.32176
v 207.17992 124.37566 20.269606
v 207.17992 124.18102 20.32176
v 207.17992 124.038536 20.464247
v 207.17992 123.98638 20.658888
v 207.17992 124.038536 20.853529
v 207.17992 124.18102 20.996017
v 207.17992 124.37566 21.04817
v 207.17992 124.570305 20.996017
v 207.17992 124.71279 20.853529
v 206.77606 124.764946 20.658888
v 206.77606 124.71279 20.464247
v 206.77606 124.570305 20.32176
v 206.77606 124.37566 20.269606
v 206.77606 124.18102 20.32176
v 206.77606 124.038536 20.464247
v 206.77606 123.98638 20.658888
v 206.77606 124.038536 20.853529
v 206.77606 124.18102 20.996017
v 206.77606 124.37566 21.04817
v 206.77606 124.570305 20.996017
v 206.77606 124.71279 20.853529
v 206.37221 124.764946 20.658888
v 206.37221 124.71279 20.464247
v 206.37221 124.570305 20.32176
v 206.37221 124.37566 20.269606
v 206.37221 124.18102 20.32176
v 206.37221 124.038536 20.464247
v 206.37221 123.98638 20.658888
v 206.37221 124.038536 20.853529
v 206.37221 124.18102 20.996017
v 206.37221 124.37566 21.04817
v 206.37221 124.570305 20.996017
v 206.37221 124.71279 20.853529
v 205.96834 124.764946 20.658888
v 205.96834 124.71279 20.464247
v 205.96834 124.570305 20.32176
v 205.96834 124.37566 20.269606
v 205.96834 124.18102 20.32176
v 205.96834 124.038536 20.464247
v 205.96834 123.98638 20.658888
v 205.96834 124.038536 20.853529
v 205.96834 124.18102 20.996017
v 205.96834 124.37566 21.04817
v 205.96834 124.570305 20.996017
v 205.96834 124.71279 20.853529
v 205.56448 124.764946 20.658888
v 205.56448 124.71279 20.464247
v 205.56448 124.570305 20.32176
v 205.56448 124.37566 20.269606
v 205.56448 124.18102 20.32176
v 205.56448 124.038536 20.464247
v 205.56448 123.98638 20.658888
v 205.56448 124.038536 20.853529
v 205.56448 124.18102 20.996017
v 205.56448 124.37566 21.04817
v 205.56448 124.570305 20.996017
v 205.56448 124.71279 20.853529
v 205.16063 124.764946 20.658888
v 205.16063 124.71279 20.464247
v 205.16063 124.570305 20.32176
v 205.16063 124.37566 20.269606
v 205.16063 124.18102 20.32176
v 205.16063 124.038536 20.464247
v 205.16063 123.98638 20.658888
v 205.16063 124.038536 20.853529
v 205.16063 124.18102 20.996017
v 205.16063 124.37566 21.04817
v 205.16063 124.570305 20.996017
v 205.16063 124.71279 20.853529
v 204.75677 124.764946 20.658888
v 204.75677 124.71279 20.464247
v 204.75677 124.570305 20.32176
v 204.75677 124.37566 20.269606
v 204.75677 124.18102 20.32176
v 204.75677 124.038536 20.464247
v 204.75677 123.98638 20.658888
v 204.75677 124.038536 20.853529
v 204.75677 124.18102 20.996017
v 204.75677 124.37566 21.04817
v 204.75677 124.570305 20.996017
v 204.75677 124.71279 20.853529
v 204.35292 124.764946 20.658888
v 204.35292 124.71279 20.464247
v 204.35292 124.570305 20.32176
v 204.35292 124.37566 20.269606
v 204.35292 124.18102 20.32176
v 204.35292 124.038536 20.464247
v 204.35292 123.98638 20.658888
v 204.35292 124.038536 20.853529
v 204.35292 124.18102 20.996017
v 204.35292 124.37566 21.04817
v 204.35292 124.570305 20.996017
v 204.35292 124.71279 20.853529
v 203.94907 124.764946 20.658888
v 203.94907 124.71279 20.464247
v 203.94907 124.570305 20.32176
v 203.94907 124.37566 20.269606
v 203.94907 124.18102 20.32176
v 203.94907 124.038536 20.464247
v 203.94907 123.98638 20.658888
v 203.94907 124.038536 20.853529
v 203.94907 124.18102 20.996017
v 203.94907 124.37566 21.04817
v 203.94907 124.570305 20.996017
v 203.94907 124.71279 20.853529
v 203.54521 124.764946 20.658888
v 203.54521 124.71279 20.464247
v 203.54521 124.570305 20.32176
v 203.54521 124.37566 20.269606
v 203.54521 124.18102 20.32176
v 203.54521 124.038536 20.464247
v 203.54521 123.98638 20.658888
v 203.54521 124.038536 20.853529
v 203.54521 124.18102 20.996017
v 203.54521 124.37566 21.04817
v 203.54521 124.570305 20.996017
v 203.54521 124.71279 20.853529
v 203.14136 124.764946 20.658888
v 203.14136 124.71279 20.464247
v 203.14136 124.570305 20.32176
v 203.14136 124.37566 20.269606
v 203.14136 124.18102 20.32176
v 203.14136 124.038536 20.464247
v 203.14136 123.98638 20.658888
v 203.14136 124.038536 20.853529
v 203.14136 124.18102 20.996017
v 203.14136 124.37566 21.04817
v 203.14136 124.570305 20.996017
v 203.14136 124.71279 20.853529
v 202.7375 124.764946 20.658888
v 202.7375 124.71279 20.464247
v 202.7375 124.570305 20.32176
v 202.7375 124.37566 20.269606
v 202.7375 124.18102 20.32176
v 202.7375 124.038536 20.464247
v 202.7375 123.98638 20.658888
v 202.7375 124.038536 20.853529
v 202.7375 124.18102 20.996017
v 202.7375 124.37566 21.04817
v 202.7375 124.570305 20.996017
v 202.7375 124.71279 20.853529
v 202.33365 124.764946 20.658888
v 202.33365 124.71279 20.464247
v 202.33365 124.570305 20.32176
v 202.33365 124.37566 20.269606
v 202.33365 124.18102 20.32176
v 202.33365 124.038536 20.464247
v 202.33365 123.98638 20.658888
v 202.33365 124.038536 20.853529
v 202.33365 124.18102 20.996017
v 202.33365 124.37566 21.04817
v 202.33365 124.570305 20.996017
v 202.33365 124.71279 20.853529
v 201.9269 124.76493 20.658888
v 201.92729 124.71278 20.464247
v 201.92834 124.5703 20.32176
v 201.9298 124.37566 20.269606
v 201.93124 124.18102 20.32176
v 201.9323 124.03854 20.464247
v 201.9327 123.98639 20.658888
v 201.9323 124.03854 20.853529
v 201.93124 124.18102 20.996017
v 201.9298 124.37566 21.04817
v 201.92834 124.5703 20.996017
v 201.92729 124.71278 20.853529
v 201.48528 124.756805 20.658888
v 201.49074 124.70493 20.464247
v 201.50563 124.56323 20.32176
v 201.52599 124.36965 20.269606
v 201.54634 124.17608 20.32176
v 201.56123 124.03438 20.464247
v 201.5667 123.982506 20.658888
v 201.56123 124.03438 20.853529
v 201.54634 124.17608 20.996017
v 201.52599 124.36965 21.04817
v 201.50563 124.56323 20.996017
v 201.49074 124.70493 20.853529
v 200.9318 124.62673 20.658888
v 200.95833 124.581825 20.464247
v 201.03078 124.45914 20.32176
v 201.12976 124.29154 20.269606
v 201.22873 124.12395 20.32176
v 201.3012 124.00125 20.464247
v 201.32771 123.956345 20.658888
v 201.3012 124.00125 20.853529
v 201.22873 124.12395 20.996017
v 201.12976 124.29154 21.04817
v 201.03078 124.45914 20.996017
v 200.95833 124.581825 20.853529
v 200.58403 124.24635 20.658888
v 200.62234 124.210976 20.464247
v 200.72704 124.11431 20.32176
v 200.87004 123.98227 20.269606
v 201.01305 123.85023 20.32176
v 201.11774 123.75357 20.464247
v 201.15605 123.718185 20.658888
v 201.11774 123.75357 20.853529
v 201.01305 123.85023 20.996017
v 200.87004 123.98227 21.04817
v 200.72704 124.11431 20.996017
v 200.62234 124.210976 20.853529
v 200.30826 123.97513 20.658888
v 200.34499 123.9381 20.464247
v 200.44534 123.83695 20.32176
v 200.58243 123.69877 20.269606
v 200.7195 123.560585 20.32176
v 200.81985 123.459435 20.464247
v 200.85658 123.42241 20.658888
v 200.81985 123.459435 20.853529
v 200.7195 123.560585 20.996017
v 200.58243 123.69877 21.04817
v 200.44534 123.83695 20.996017
v 200.34499 123.9381 20.853529
v 200.02176 123.68909 20.658888
v 200.05858 123.65215 20.464247
v 200.1592 123.551254 20.32176
v 200.29663 123.41342 20.269606
v 200.43407 123.2756 20.32176
v 200.53467 123.1747 20.464247
v 200.5715 123.137764 20.658888
v 200.53467 123.1747 20.853529
v 200.43407 123.2756 20.996017
v 200.29663 123.41342 21.04817
v 200.1592 123.551254 20.996017
v 200.05858 123.65215 20.853529
v 199.75645 123.42343 20.658888
v 199.79048 123.38391 20.464247
v 199.88345 123.27594 20.32176
v 200.01047 123.12845 20.269606
v 200.13748 122.98096 20.32176
v 200.23045 122.872986 20.464247
v 200.26448 122.833466 20.658888
v 200.23045 122.872986 20.853529
v 200.13748 122.98096 20.996017
v 200.01047 123.12845 21.04817
v 199.88345 123.27594 20.996017
v 199.79048 123.38391 20.853529
v 199.51707 123.23838 20.658888
v 199.53972 123.19141 20.464247
v 199.60162 123.063065 20.32176
v 199.68617 122.88775 20.269606
v 199.77074 122.71243 20.32176
v 199.83264 122.58409 20.464247
v 199.85529 122.53712 20.658888
v 199.83264 122.58409 20.853529
v 199.77074 122.71243 20.996017
v 199.68617 122.88775 21.04817
v 199.60162 123.063065 20.996017
v 199.53972 123.19141 20.853529
v 199.26205 123.17162 20.658888
v 199.2666 123.11967 20.464247
v 199.27899 122.97772 20.32176
v 199.29593 122.78382 20.269606
v 199.31287 122.58992 20.32176
v 199.32526 122.44797 20.464247
v 199.32979 122.39601 20.658888
v 199.32526 122.44797 20.853529
v 199.31287 122.58992 20.996017
v 199.29593 122.78382 21.04817
v 199.27899 122.97772 20.996017
v 199.2666 123.11967 20.853529
v 198.91031 123.20745 20.658888
v 198.90807 123.15534 20.464247
v 198.90193 123.01299 20.32176
v 198.89357 122.81853 20.269606
v 198.8852 122.62407 20.32176
v 198.87906 122.48171 20.464247
v 198.87682 122.4296 20.658888
v 198.87906 122.48171 20.853529
v 198.8852 122.62407 20.996017
v 198.89357 122.81853 21.04817
v 198.90193 123.01299 20.996017
v 198.90807 123.15534 20.853529
v 198.48972 123.20782 20.658888
v 198.48972 123.15566 20.464247
v 198.48972 123.013176 20.32176
v 198.48972 122.818535 20.269606
v 198.48972 122.62389 20.32176
v 198.48972 122.48141 20.464247
v 198.48972 122.42925 20.658888
v 198.48972 122.48141 20.853529
v 198.48972 122.62389 20.996017
v 198.48972 122.818535 21.04817
v 198.48972 123.013176 20.996017
v 198.48972 123.15566 20.853529
v 198.08586 123.20782 20.658888
v 198.08586 123.15566 20.464247
v 198.08586 123.013176 20.32176
v 198.08586 122.818535 20.269606
v 198.08586 122.62389 20.32176
v 198.08586 122.48141 20.464247
v 198.08586 122.42925 20.658888
v 198.08586 122.48141 20.853529
v 198.08586 122.62389 20.996017
v 198.08586 122.818535 21.04817
v 198.08586 123.013176 20.996017
v 198.08586 123.15566 20.853529
v 197.682 123.20782 20.658888
v 197.682 123.15566 20.464247
v 197.682 123.013176 20.32176
v 197.682 122.818535 20.269606
v 197.682 122.62389 20.32176
v 197.682 122.48141 20.464247
v 197.682 122.42925 20.658888
v 197.682 122.48141 20.853529
v 197.682 122.62389 20.996017
v 197.682 122.818535 21.04817
v 197.682 123.013176 20.996017
v 197.682 123.15566 20.853529
v 197.27568 123.20781 20.658888
v 197.276 123.155655 20.464247
v 197.27692 123.01317 20.32176
v 197.27815 122.818535 20.269606
v 197.27937 122.62389 20.32176
v 197.28029 122.481415 20.464247
v 197.28061 122.42926 20.658888
v 197.28029 122.481415 20.853529
v 197.27937 122.62389 20.996017
v 197.27815 122.818535 21.04817
v 197.27692 123.01317 20.996017
v 197.276 123.155655 20.853529
v 196.84091 123.20126 20.658888
v 196.84538 123.1493 20.464247
v 196.85762 123.00734 20.32176
v 196.87433 122.813416 20.269606
v 196.89102 122.61949 20.32176
v 196.90326 122.47753 20.464247
v 196.90773 122.42557 20.658888
v 196.90326 122.47753 20.853529
v 196.89102 122.61949 20.996017
v 196.87433 122.813416 21.04817
v 196.85762 123.00734 20.996017
v 196.84538 123.1493 20.853529
v 196.37617 123.12578 20.658888
v 196.3895 123.07535 20.464247
v 196.42587 122.937584 20.32176
v 196.47557 122.7494 20.269606
v 196.52527 122.5612 20.32176
v 196.56165 122.42344 20.464247
v 196.57497 122.37302 20.658888
v 196.56165 122.42344 20.853529
v 196.52527 122.5612 20.996017
v 196.47557 122.7494 21.04817
v 196.42587 122.937584 20.996017
v 196.3895 123.07535 20.853529
v 196.03677 122.99275 20.658888
v 196.04486 122.94123 20.464247
v 196.06699 122.800476 20.32176
v 196.09721 122.60819 20.269606
v 196.12743 122.41591 20.32176
v 196.14955 122.275154 20.464247
v 196.15765 122.22363 20.658888
v 196.14955 122.275154 20.853529
v 196.12743 122.41591 20.996017
v 196.09721 122.60819 21.04817
v 196.06699 122.800476 20.996017
v 196.04486 122.94123 20.853529
v 195.68823 123.01576 20.658888
v 195.68896 122.963615 20.464247
v 195.691 122.821144 20.32176
v 195.69377 122.62652 20.269606
v 195.69653 122.4319 20.32176
v 195.69856 122.28943 20.464247
v 195.69931 122.237274 20.658888
v 195.69856 122.28943 20.853529
v 195.69653 122.4319 20.996017
v 195.69377 122.62652 21.04817
v 195.691 122.821144 20.996017
v 195.68896 122.963615 20.853529
v 195.2036 122.97606 20.658888
v 195.21532 122.92523 20.464247
v 195.24731 122.786385 20.32176
v 195.29102 122.59672 20.269606
v 195.33472 122.40704 20.32176
v 195.36671 122.268196 20.464247
v 195.37843 122.21738 20.658888
v 195.36671 122.268196 20.853529
v 195.33472 122.40704 20.996017
v 195.29102 122.59672 21.04817
v 195.24731 122.786385 20.996017
v 195.21532 122.92523 20.853529
v 194.83226 122.82747 20.658888
v 194.84346 122.77653 20.464247
v 194.87404 122.63737 20.32176
v 194.91583 122.447266 20.269606
v 194.95763 122.25716 20.32176
v 194.9882 122.118 20.464247
v 194.9994 122.067055 20.658888
v 194.9882 122.118 20.853529
v 194.95763 122.25716 20.996017
v 194.91583 122.447266 21.04817
v 194.87404 122.63737 20.996017
v 194.84346 122.77653 20.853529
v 194.5043 122.8148 20.658888
v 194.50542 122.76266 20.464247
v 194.50844 122.6202 20.32176
v 194.51256 122.4256 20.269606
v 194.5167 122.231 20.32176
v 194.51971 122.08855 20.464247
v 194.52081 122.03641 20.658888
v 194.51971 122.08855 20.853529
v 194.5167 122.231 20.996017
v 194.51256 122.4256 21.04817
v 194.50844 122.6202 20.996017
v 194.50542 122.76266 20.853529
v 194.11037 122.81942 20.658888
v 194.11014 122.76727 20.464247
v 194.10954 122.62479 20.32176
v 194.10873 122.430145 20.269606
v 194.10791 122.235504 20.32176
v 194.10732 122.09302 20.464247
v 194.1071 122.04086 20.658888
v 194.10732 122.09302 20.853529
v 194.10791 122.235504 20.996017
v 194.10873 122.430145 21.04817
v 194.10954 122.62479 20.996017
v 194.11014 122.76727 20.853529
v 193.70448 122.818275 20.658888
v 193.70454 122.76612 20.464247
v 193.70468 122.623634 20.32176
v 193.70488 122.42899 20.269606
v 193.70506 122.23435 20.32176
v 193.70522 122.091866 20.464247
v 193.70526 122.03971 20.658888
v 193.70522 122.091866 20.853529
v 193.70506 122.23435 20.996017
v 193.70488 122.42899 21.04817
v 193.70468 122.623634 20.996017
v 193.70454 122.76612 20.853529
v 193.30112 122.81863 20.658888
v 193.3011 122.76647 20.464247
v 193.30107 122.623985 20.32176
v 193.30103 122.429344 20.269606
v 193.30098 122.2347 20.32176
v 193.30093 122.09221 20.464247
v 193.30093 122.04006 20.658888
v 193.30093 122.09221 20.853529
v 193.30098 122.2347 20.996017
v 193.30103 122.429344 21.04817
v 193.30107 122.623985 20.996017
v 193.3011 122.76647 20.853529
v 192.89726 122.81847 20.658888
v 192.89728 122.76631 20.464247
v 192.89734 122.623825 20.32176
v 192.89742 122.429184 20.269606
v 192.89749 122.23454 20.32176
v 192.89754 122.09206 20.464247
v 192.89755 122.0399 20.658888
v 192.89754 122.09206 20.853529
v 192.89749 122.23454 20.996016
v 192.89742 122.429184 21.04817
v 192.89734 122.623825 20.996016
v 192.89728 122.76631 20.853529
v 192.89717 122.429184 20.658888
usemtl mat_5
s 1
f 2673 2673 2674
f 2674 2673 2675
f 2673 2673 2675
f 2675 2673 2676
f 2673 2673 2676
f 2676 2673 2677
f 2673 2673 2677
f 2677 2673 2678
f 2673 2673 2678
f 2678 2673 2679
f 2673 2673 2679
f 2679 2673 2680
f 2673 2673 2680
f 2680 2673 2681
f 2673 2673 2681
f 2681 2673 2682
f 2673 2673 2682
f 2682 2673 2683
f 2673 2673 2683
f 2683 2673 2684
f 2673 2673 2684
f 2684 2673 2685
f 2673 2673 2685
f 2685 2673 2674
f 2674 2675 2686
f 2686 2675 2687
f 2675 2676 2687
f 2687 2676 2688
f 2676 2677 2688
f 2688 2677 2689
f 2677 2678 2689
f 2689 2678 2690
f 2678 2679 2690
f 2690 2679 2691
f 2679 2680 2691
f 2691 2680 2692
f 2680 2681 2692
f 2692 2681 2693
f 2681 2682 2693
f 2693 2682 2694
f 2682 2683 2694
f 2694 2683 2695
f 2683 2684 2695
f 2695 2684 2696
f 2684 2685 2696
f 2696 2685 2697
f 2685 2674 2697
f 2697 2674 2686
f 2686 2687 2698
f 2698 2687 2699
f 2687 2688 2699
f 2699 2688 2700
f 2688 2689 2700
f 2700 2689 2701
f 2689 2690 2701
f 2701 2690 2702
f 2690 2691 2702
f 2702 2691 2703
f 2691 2692 2703
f 2703 2692 2704
f 2692 2693 2704
f 2704 2693 2705
f 2693 2694 2705
f 2705 2694 2706
f 2694 2695 2706
f 2706 2695 2707
f 2695 2696 2707
f 2707 2696 2708
f 2696 2697 2708
f 2708 2697 2709
f 2697 2686 2709
f 2709 2686 2698
f 2698 2699 2710
f 2710 2699 2711
f 2699 2700 2711
f 2711 2700 2712
f 2700 2701 2712
f 2712 2701 2713
f 2701 2702 2713
f 2713 2702 2714
f 2702 2703 2714
f 2714 2703 2715
f 2703 2704 2715
f 2715 2704 2716
f 2704 2705 2716
f 2716 2705 2717
f 2705 2706 2717
f 2717 2706 2718
f 2706 2707 2718
f 2718 2707 2719
f 2707 2708 2719
f 2719 2708 2720
f 2708 2709 2720
f 2720 2709 2721
f 2709 2698 2721
f 2721 2698 2710
f 2710 2711 2722
f 2722 2711 2723
f 2711 2712 2723
f 2723 2712 2724
f 2712 2713 2724
f 2724 2713 2725
f 2713 2714 2725
f 2725 2714 2726
f 2714 2715 2726
f 2726 2715 2727
f 2715 2716 2727
f 2727 2716 2728
f 2716 2717 2728
f 2728 2717 2729
f 2717 2718 2729
f 2729 2718 2730
f 2718 2719 2730
f 2730 2719 2731
f 2719 2720 2731
f 2731 2720 2732
f 2720 2721 2732
f 2732 2721 2733
f 2721 2710 2733
f 2733 2710 2722
f 2722 2723 2734
f 2734 2723 2735
f 2723 2724 2735
f 2735 2724 2736
f 2724 2725 2736
f 2736 2725 2737
f 2725 2726 2737
f 2737 2726 2738
f 2726 2727 2738
f 2738 2727 2739
f 2727 2728 2739
f 2739 2728 2740
f 2728 2729 2740
f 2740 2729 2741
f 2729 2730 2741
f 2741 2730 2742
f 2730 2731 2742
f 2742 2731 2743
f 2731 2732 2743
f 2743 2732 2744
f 2732 2733 2744
f 2744 2733 2745
f 2733 2722 2745
f 2745 2722 2734
f 2734 2735 2746
f 2746 2735 2747
f 2735 2736 2747
f 2747 2736 2748
f 2736 2737 2748
f 2748 2737 2749
f 2737 2738 2749
f 2749 2738 2750
f 2738 2739 2750
f 2750 2739 2751
f 2739 2740 2751
f 2751 2740 2752
f 2740 2741 2752
f 2752 2741 2753
f 2741 2742 2753
f 2753 2742 2754
f 2742 2743 2754
f 2754 2743 2755
f 2743 2744 2755
f 2755 2744 2756
f 2744 2745 2756
f 2756 2745 2757
f 2745 2734 2757
f 2757 2734 2746
f 2746 2747 2758
f 2758 2747 2759
f 2747 2748 2759
f 2759 2748 2760
f 2748 2749 2760
f 2760 2749 2761
f 2749 2750 2761
f 2761 2750 2762
f 2750 2751 2762
f 2762 2751 2763
f 2751 2752 2763
f 2763 2752 2764
f 2752 2753 2764
f 2764 2753 2765
f 2753 2754 2765
f 2765 2754 2766
f 2754 2755 2766
f 2766 2755 2767
f 2755 2756 2767
f 2767 2756 2768
f 2756 2757 2768
f 2768 2757 2769
f 2757 2746 2769
f 2769 2746 2758
f 2758 2759 2770
f 2770 2759 2771
f 2759 2760 2771
f 2771 2760 2772
f 2760 2761 2772
f 2772 2761 2773
f 2761 2762 2773
f 2773 2762 2774
f 2762 2763 2774
f 2774 2763 2775
f 2763 2764 2775
f 2775 2764 2776
f 2764 2765 2776
f 2776 2765 2777
f 2765 2766 2777
f 2777 2766 2778
f 2766 2767 2778
f 2778 2767 2779
f 2767 2768 2779
f 2779 2768 2780
f 2768 2769 2780
f 2780 2769 2781
f 2769 2758 2781
f 2781 2758 2770
f 2770 2771 2782
f 2782 2771 2783
f 2771 2772 2783
f 2783 2772 2784
f 2772 2773 2784
f 2784 2773 2785
f 2773 2774 2785
f 2785 2774 2786
f 2774 2775 2786
f 2786 2775 2787
f 2775 2776 2787
f 2787 2776 2788
f 2776 2777 2788
f 2788 2777 2789
f 2777 2778 2789
f 2789 2778 2790
f 2778 2779 2790
f 2790 2779 2791
f 2779 2780 2791
f 2791 2780 2792
f 2780 2781 2792
f 2792 2781 2793
f 2781 2770 2793
f 2793 2770 2782
f 2782 2783 2794
f 2794 2783 2795
f 2783 2784 2795
f 2795 2784 2796
f 2784 2785 2796
f 2796 2785 2797
f 2785 2786 2797
f 2797 2786 2798
f 2786 2787 2798
f 2798 2787 2799
f 2787 2788 2799
f 2799 2788 2800
f 2788 2789 2800
f 2800 2789 2801
f 2789 2790 2801
f 2801 2790 2802
f 2790 2791 2802
f 2802 2791 2803
f 2791 2792 2803
f 2803 2792 2804
f 2792 2793 2804
f 2804 2793 2805
f 2793 2782 2805
f 2805 2782 2794
f 2794 2795 2806
f 2806 2795 2807
f 2795 2796 2807
f 2807 2796 2808
f 2796 2797 2808
f 2808 2797 2809
f 2797 2798 2809
f 2809 2798 2810
f 2798 2799 2810
f 2810 2799 2811
f 2799 2800 2811
f 2811 2800 2812
f 2800 2801 2812
f 2812 2801 2813
f 2801 2802 2813
f 2813 2802 2814
f 2802 2803 2814
f 2814 2803 2815
f 2803 2804 2815
f 2815 2804 2816
f 2804 2805 2816
f 2816 2805 2817
f 2805 2794 2817
f 2817 2794 2806
f 2806 2807 2818
f 2818 2807 2819
f 2807 2808 2819
f 2819 2808 2820
f 2808 2809 2820
f 2820 2809 2821
f 2809 2810 2821
f 2821 2810 2822
f 2810 2811 2822
f 2822 2811 2823
f 2811 2812 2823
f 2823 2812 2824
f 2812 2813 2824
f 2824 2813 2825
f 2813 2814 2825
f 2825 2814 2826
f 2814 2815 2826
f 2826 2815 2827
f 2815 2816 2827
f 2827 2816 2828
f 2816 2817 2828
f 2828 2817 2829
f 2817 2806 2829
f 2829 2806 2818
f 2818 2819 2830
f 2830 2819 2831
f 2819 2820 2831
f 2831 2820 2832
f 2820 2821 2832
f 2832 2821 2833
f 2821 2822 2833
f 2833 2822 2834
f 2822 2823 2834
f 2834 2823 2835
f 2823 2824 2835
f 2835 2824 2836
f 2824 2825 2836
f 2836 2825 2837
f 2825 2826 2837
f 2837 2826 2838
f 2826 2827 2838
f 2838 2827 2839
f 2827 2828 2839
f 2839 2828 2840
f 2828 2829 2840
f 2840 2829 2841
f 2829 2818 2841
f 2841 2818 2830
f 2830 2831 2842
f 2842 2831 2843
f 2831 2832 2843
f 2843 2832 2844
f 2832 2833 2844
f 2844 2833 2845
f 2833 2834 2845
f 2845 2834 2846
f 2834 2835 2846
f 2846 2835 2847
f 2835 2836 2847
f 2847 2836 2848
f 2836 2837 2848
f 2848 2837 2849
f 2837 2838 2849
f 2849 2838 2850
f 2838 2839 2850
f 2850 2839 2851
f 2839 2840 2851
f 2851 2840 2852
f 2840 2841 2852
f 2852 2841 2853
f 2841 2830 2853
f 2853 2830 2842
f 2842 2843 2854
f 2854 2843 2855
f 2843 2844 2855
f 2855 2844 2856
f 2844 2845 2856
f 2856 2845 2857
f 2845 2846 2857
f 2857 2846 2858
f 2846 2847 2858
f 2858 2847 2859
f 2847 2848 2859
f 2859 2848 2860
f 2848 2849 2860
f 2860 2849 2861
f 2849 2850 2861
f 2861 2850 2862
f 2850 2851 2862
f 2862 2851 2863
f 2851 2852 2863
f 2863 2852 2864
f 2852 2853 2864
f 2864 2853 2865
f 2853 2842 2865
f 2865 2842 2854
f 2854 2855 2866
f 2866 2855 2867
f 2855 2856 2867
f 2867 2856 2868
f 2856 2857 2868
f 2868 2857 2869
f 2857 2858 2869
f 2869 2858 2870
f 2858 2859 2870
f 2870 2859 2871
f 2859 2860 2871
f 2871 2860 2872
f 2860 2861 2872
f 2872 2861 2873
f 2861 2862 2873
f 2873 2862 2874
f 2862 2863 2874
f 2874 2863 2875
f 2863 2864 2875
f 2875 2864 2876
f 2864 2865 2876
f 2876 2865 2877
f 2865 2854 2877
f 2877 2854 2866
f 2866 2867 2878
f 2878 2867 2879
f 2867 2868 2879
f 2879 2868 2880
f 2868 2869 2880
f 2880 2869 2881
f 2869 2870 2881
f 2881 2870 2882
f 2870 2871 2882
f 2882 2871 2883
f 2871 2872 2883
f 2883 2872 2884
f 2872 2873 2884
f 2884 2873 2885
f 2873 2874 2885
f 2885 2874 2886
f 2874 2875 2886
f 2886 2875 2887
f 2875 2876 2887
f 2887 2876 2888
f 2876 2877 2888
f 2888 2877 2889
f 2877 2866 2889
f 2889 2866 2878
f 2878 2879 2890
f 2890 2879 2891
f 2879 2880 2891
f 2891 2880 2892
f 2880 2881 2892
f 2892 2881 2893
f 2881 2882 2893
f 2893 2882 2894
f 2882 2883 2894
f 2894 2883 2895
f 2883 2884 2895
f 2895 2884 2896
f 2884 2885 2896
f 2896 2885 2897
f 2885 2886 2897
f 2897 2886 2898
f 2886 2887 2898
f 2898 2887 2899
f 2887 2888 2899
f 2899 2888 2900
f 2888 2889 2900
f 2900 2889 2901
f 2889 2878 2901
f 2901 2878 2890
f 2890 2891 2902
f 2902 2891 2903
f 2891 2892 2903
f 2903 2892 2904
f 2892 2893 2904
f 2904 2893 2905
f 2893 2894 2905
f 2905 2894 2906
f 2894 2895 2906
f 2906 2895 2907
f 2895 2896 2907
f 2907 2896 2908
f 2896 2897 2908
f 2908 2897 2909
f 2897 2898 2909
f 2909 2898 2910
f 2898 2899 2910
f 2910 2899 2911
f 2899 2900 2911
f 2911 2900 2912
f 2900 2901 2912
f 2912 2901 2913
f 2901 2890 2913
f 2913 2890 2902
f 2902 2903 2914
f 2914 2903 2915
f 2903 2904 2915
f 2915 2904 2916
f 2904 2905 2916
f 2916 2905 2917
f 2905 2906 2917
f 2917 2906 2918
f 2906 2907 2918
f 2918 2907 2919
f 2907 2908 2919
f 2919 2908 2920
f 2908 2909 2920
f 2920 2909 2921
f 2909 2910 2921
f 2921 2910 2922
f 2910 2911 2922
f 2922 2911 2923
f 2911 2912 2923
f 2923 2912 2924
f 2912 2913 2924
f 2924 2913 2925
f 2913 2902 2925
f 2925 2902 2914
f 2914 2915 2926
f 2926 2915 2927
f 2915 2916 2927
f 2927 2916 2928
f 2916 2917 2928
f 2928 2917 2929
f 2917 2918 2929
f 2929 2918 2930
f 2918 2919 2930
f 2930 2919 2931
f 2919 2920 2931
f 2931 2920 2932
f 2920 2921 2932
f 2932 2921 2933
f 2921 2922 2933
f 2933 2922 2934
f 2922 2923 2934
f 2934 2923 2935
f 2923 2924 2935
f 2935 2924 2936
f 2924 2925 2936
f 2936 2925 2937
f 2925 2914 2937
f 2937 2914 2926
f 2926 2927 2938
f 2938 2927 2939
f 2927 2928 2939
f 2939 2928 2940
f 2928 2929 2940
f 2940 2929 2941
f 2929 2930 2941
f 2941 2930 2942
f 2930 2931 2942
f 2942 2931 2943
f 2931 2932 2943
f 2943 2932 2944
f 2932 2933 2944
f 2944 2933 2945
f 2933 2934 2945
f 2945 2934 2946
f 2934 2935 2946
f 2946 2935 2947
f 2935 2936 2947
f 2947 2936 2948
f 2936 2937 2948
f 2948 2937 2949
f 2937 2926 2949
f 2949 2926 2938
f 2938 2939 2950
f 2950 2939 2951
f 2939 2940 2951
f 2951 2940 2952
f 2940 2941 2952
f 2952 2941 2953
f 2941 2942 2953
f 2953 2942 2954
f 2942 2943 2954
f 2954 2943 2955
f 2943 2944 2955
f 2955 2944 2956
f 2944 2945 2956
f 2956 2945 2957
f 2945 2946 2957
f 2957 2946 2958
f 2946 2947 2958
f 2958 2947 2959
f 2947 2948 2959
f 2959 2948 2960
f 2948 2949 2960
f 2960 2949 2961
f 2949 2938 2961
f 2961 2938 2950
f 2950 2951 2962
f 2962 2951 2963
f 2951 2952 2963
f 2963 2952 2964
f 2952 2953 2964
f 2964 2953 2965
f 2953 2954 2965
f 2965 2954 2966
f 2954 2955 2966
f 2966 2955 2967
f 2955 2956 2967
f 2967 2956 2968
f 2956 2957 2968
f 2968 2957 2969
f 2957 2958 2969
f 2969 2958 2970
f 2958 2959 2970
f 2970 2959 2971
f 2959 2960 2971
f 2971 2960 2972
f 2960 2961 2972
f 2972 2961 2973
f 2961 2950 2973
f 2973 2950 2962
f 2962 2963 2974
f 2974 2963 2975
f 2963 2964 2975
f 2975 2964 2976
f 2964 2965 2976
f 2976 2965 2977
f 2965 2966 2977
f 2977 2966 2978
f 2966 2967 2978
f 2978 2967 2979
f 2967 2968 2979
f 2979 2968 2980
f 2968 2969 2980
f 2980 2969 2981
f 2969 2970 2981
f 2981 2970 2982
f 2970 2971 2982
f 2982 2971 2983
f 2971 2972 2983
f 2983 2972 2984
f 2972 2973 2984
f 2984 2973 2985
f 2973 2962 2985
f 2985 2962 2974
f 2974 2975 2986
f 2986 2975 2987
f 2975 2976 2987
f 2987 2976 2988
f 2976 2977 2988
f 2988 2977 2989
f 2977 2978 2989
f 2989 2978 2990
f 2978 2979 2990
f 2990 2979 2991
f 2979 2980 2991
f 2991 2980 2992
f 2980 2981 2992
f 2992 2981 2993
f 2981 2982 2993
f 2993 2982 2994
f 2982 2983 2994
f 2994 2983 2995
f 2983 2984 2995
f 2995 2984 2996
f 2984 2985 2996
f 2996 2985 2997
f 2985 2974 2997
f 2997 2974 2986
f 2986 2987 2998
f 2998 2987 2999
f 2987 2988 2999
f 2999 2988 3000
f 2988 2989 3000
f 3000 2989 3001
f 2989 2990 3001
f 3001 2990 3002
f 2990 2991 3002
f 3002 2991 3003
f 2991 2992 3003
f 3003 2992 3004
f 2992 2993 3004
f 3004 2993 3005
f 2993 2994 3005
f 3005 2994 3006
f 2994 2995 3006
f 3006 2995 3007
f 2995 2996 3007
f 3007 2996 3008
f 2996 2997 3008
f 3008 2997 3009
f 2997 2986 3009
f 3009 2986 2998
f 2998 2999 3010
f 3010 2999 3011
f 2999 3000 3011
f 3011 3000 3012
f 3000 3001 3012
f 3012 3001 3013
f 3001 3002 3013
f 3013 3002 3014
f 3002 3003 3014
f 3014 3003 3015
f 3003 3004 3015
f 3015 3004 3016
f 3004 3005 3016
f 3016 3005 3017
f 3005 3006 3017
f 3017 3006 3018
f 3006 3007 3018
f 3018 3007 3019
f 3007 3008 3019
f 3019 3008 3020
f 3008 3009 3020
f 3020 3009 3021
f 3009 2998 3021
f 3021 2998 3010
f 3010 3011 3022
f 3022 3011 3023
f 3011 3012 3023
f 3023 3012 3024
f 3012 3013 3024
f 3024 3013 3025
f 3013 3014 3025
f 3025 3014 3026
f 3014 3015 3026
f 3026 3015 3027
f 3015 3016 3027
f 3027 3016 3028
f 3016 3017 3028
f 3028 3017 3029
f 3017 3018 3029
f 3029 3018 3030
f 3018 3019 3030
f 3030 3019 3031
f 3019 3020 3031
f 3031 3020 3032
f 3020 3021 3032
f 3032 3021 3033
f 3021 3010 3033
f 3033 3010 3022
f 3022 3023 3034
f 3034 3023 3035
f 3023 3024 3035
f 3035 3024 3036
f 3024 3025 3036
f 3036 3025 3037
f 3025 3026 3037
f 3037 3026 3038
f 3026 3027 3038
f 3038 3027 3039
f 3027 3028 3039
f 3039 3028 3040
f 3028 3029 3040
f 3040 3029 3041
f 3029 3030 3041
f 3041 3030 3042
f 3030 3031 3042
f 3042 3031 3043
f 3031 3032 3043
f 3043 3032 3044
f 3032 3033 3044
f 3044 3033 3045
f 3033 3022 3045
f 3045 3022 3034
f 3034 3035 3046
f 3046 3035 3047
f 3035 3036 3047
f 3047 3036 3048
f 3036 3037 3048
f 3048 3037 3049
f 3037 3038 3049
f 3049 3038 3050
f 3038 3039 3050
f 3050 3039 3051
f 3039 3040 3051
f 3051 3040 3052
f 3040 3041 3052
f 3052 3041 3053
f 3041 3042 3053
f 3053 3042 3054
f 3042 3043 3054
f 3054 3043 3055
f 3043 3044 3055
f 3055 3044 3056
f 3044 3045 3056
f 3056 3045 3057
f 3045 3034 3057
f 3057 3034 3046
f 3046 3047 3058
f 3058 3047 3059
f 3047 3048 3059
f 3059 3048 3060
f 3048 3049 3060
f 3060 3049 3061
f 3049 3050 3061
f 3061 3050 3062
f 3050 3051 3062
f 3062 3051 3063
f 3051 3052 3063
f 3063 3052 3064
f 3052 3053 3064
f 3064 3053 3065
f 3053 3054 3065
f 3065 3054 3066
f 3054 3055 3066
f 3066 3055 3067
f 3055 3056 3067
f 3067 3056 3068
f 3056 3057 3068
f 3068 3057 3069
f 3057 3046 3069
f 3069 3046 3058
f 3058 3059 3070
f 3070 3059 3071
f 3059 3060 3071
f 3071 3060 3072
f 3060 3061 3072
f 3072 3061 3073
f 3061 3062 3073
f 3073 3062 3074
f 3062 3063 3074
f 3074 3063 3075
f 3063 3064 3075
f 3075 3064 3076
f 3064 3065 3076
f 3076 3065 3077
f 3065 3066 3077
f 3077 3066 3078
f 3066 3067 3078
f 3078 3067 3079
f 3067 3068 3079
f 3079 3068 3080
f 3068 3069 3080
f 3080 3069 3081
f 3069 3058 3081
f 3081 3058 3070
f 3070 3071 3082
f 3082 3071 3083
f 3071 3072 3083
f 3083 3072 3084
f 3072 3073 3084
f 3084 3073 3085
f 3073 3074 3085
f 3085 3074 3086
f 3074 3075 3086
f 3086 3075 3087
f 3075 3076 3087
f 3087 3076 3088
f 3076 3077 3088
f 3088 3077 3089
f 3077 3078 3089
f 3089 3078 3090
f 3078 3079 3090
f 3090 3079 3091
f 3079 3080 3091
f 3091 3080 3092
f 3080 3081 3092
f 3092 3081 3093
f 3081 3070 3093
f 3093 3070 3082
f 3082 3083 3094
f 3094 3083 3095
f 3083 3084 3095
f 3095 3084 3096
f 3084 3085 3096
f 3096 3085 3097
f 3085 3086 3097
f 3097 3086 3098
f 3086 3087 3098
f 3098 3087 3099
f 3087 3088 3099
f 3099 3088 3100
f 3088 3089 3100
f 3100 3089 3101
f 3089 3090 3101
f 3101 3090 3102
f 3090 3091 3102
f 3102 3091 3103
f 3091 3092 3103
f 3103 3092 3104
f 3092 3093 3104
f 3104 3093 3105
f 3093 3082 3105
f 3105 3082 3094
f 3094 3095 3106
f 3106 3095 3107
f 3095 3096 3107
f 3107 3096 3108
f 3096 3097 3108
f 3108 3097 3109
f 3097 3098 3109
f 3109 3098 3110
f 3098 3099 3110
f 3110 3099 3111
f 3099 3100 3111
f 3111 3100 3112
f 3100 3101 3112
f 3112 3101 3113
f 3101 3102 3113
f 3113 3102 3114
f 3102 3103 3114
f 3114 3103 3115
f 3103 3104 3115
f 3115 3104 3116
f 3104 3105 3116
f 3116 3105 3117
f 3105 3094 3117
f 3117 3094 3106
f 3106 3107 3118
f 3118 3107 3119
f 3107 3108 3119
f 3119 3108 3120
f 3108 3109 3120
f 3120 3109 3121
f 3109 3110 3121
f 3121 3110 3122
f 3110 3111 3122
f 3122 3111 3123
f 3111 3112 3123
f 3123 3112 3124
f 3112 3113 3124
f 3124 3113 3125
f 3113 3114 3125
f 3125 3114 3126
f 3114 3115 3126
f 3126 3115 3127
f 3115 3116 3127
f 3127 3116 3128
f 3116 3117 3128
f 3128 3117 3129
f 3117 3106 3129
f 3129 3106 3118
f 3118 3119 3130
f 3130 3119 3131
f 3119 3120 3131
f 3131 3120 3132
f 3120 3121 3132
f 3132 3121 3133
f 3121 3122 3133
f 3133 3122 3134
f 3122 3123 3134
f 3134 3123 3135
f 3123 3124 3135
f 3135 3124 3136
f 3124 3125 3136
f 3136 3125 3137
f 3125 3126 3137
f 3137 3126 3138
f 3126 3127 3138
f 3138 3127 3139
f 3127 3128 3139
f 3139 3128 3140
f 3128 3129 3140
f 3140 3129 3141
f 3129 3118 3141
f 3141 3118 3130
f 3130 3131 3142
f 3142 3131 3143
f 3131 3132 3143
f 3143 3132 3144
f 3132 3133 3144
f 3144 3133 3145
f 3133 3134 3145
f 3145 3134 3146
f 3134 3135 3146
f 3146 3135 3147
f 3135 3136 3147
f 3147 3136 3148
f 3136 3137 3148
f 3148 3137 3149
f 3137 3138 3149
f 3149 3138 3150
f 3138 3139 3150
f 3150 3139 3151
f 3139 3140 3151
f 3151 3140 3152
f 3140 3141 3152
f 3152 3141 3153
f 3141 3130 3153
f 3153 3130 3142
f 3142 3143 3154
f 3154 3143 3155
f 3143 3144 3155
f 3155 3144 3156
f 3144 3145 3156
f 3156 3145 3157
f 3145 3146 3157
f 3157 3146 3158
f 3146 3147 3158
f 3158 3147 3159
f 3147 3148 3159
f 3159 3148 3160
f 3148 3149 3160
f 3160 3149 3161
f 3149 3150 3161
f 3161 3150 3162
f 3150 3151 3162
f 3162 3151 3163
f 3151 3152 3163
f 3163 3152 3164
f 3152 3153 3164
f 3164 3153 3165
f 3153 3142 3165
f 3165 3142 3154
f 3154 3155 3166
f 3166 3155 3167
f 3155 3156 3167
f 3167 3156 3168
f 3156 3157 3168
f 3168 3157 3169
f 3157 3158 3169
f 3169 3158 3170
f 3158 3159 3170
f 3170 3159 3171
f 3159 3160 3171
f 3171 3160 3172
f 3160 3161 3172
f 3172 3161 3173
f 3161 3162 3173
f 3173 3162 3174
f 3162 3163 3174
f 3174 3163 3175
f 3163 3164 3175
f 3175 3164 3176
f 3164 3165 3176
f 3176 3165 3177
f 3165 3154 3177
f 3177 3154 3166
f 3166 3167 3178
f 3178 3167 3179
f 3167 3168 3179
f 3179 3168 3180
f 3168 3169 3180
f 3180 3169 3181
f 3169 3170 3181
f 3181 3170 3182
f 3170 3171 3182
f 3182 3171 3183
f 3171 3172 3183
f 3183 3172 3184
f 3172 3173 3184
f 3184 3173 3185
f 3173 3174 3185
f 3185 3174 3186
f 3174 3175 3186
f 3186 3175 3187
f 3175 3176 3187
f 3187 3176 3188
f 3176 3177 3188
f 3188 3177 3189
f 3177 3166 3189
f 3189 3166 3178
f 3178 3179 3190
f 3190 3179 3191
f 3179 3180 3191
f 3191 3180 3192
f 3180 3181 3192
f 3192 3181 3193
f 3181 3182 3193
f 3193 3182 3194
f 3182 3183 3194
f 3194 3183 3195
f 3183 3184 3195
f 3195 3184 3196
f 3184 3185 3196
f 3196 3185 3197
f 3185 3186 3197
f 3197 3186 3198
f 3186 3187 3198
f 3198 3187 3199
f 3187 3188 3199
f 3199 3188 3200
f 3188 3189 3200
f 3200 3189 3201
f 3189 3178 3201
f 3201 3178 3190
f 3190 3191 3202
f 3202 3191 3203
f 3191 3192 3203
f 3203 3192 3204
f 3192 3193 3204
f 3204 3193 3205
f 3193 3194 3205
f 3205 3194 3206
f 3194 3195 3206
f 3206 3195 3207
f 3195 3196 3207
f 3207 3196 3208
f 3196 3197 3208
f 3208 3197 3209
f 3197 3198 3209
f 3209 3198 3210
f 3198 3199 3210
f 3210 3199 3211
f 3199 3200 3211
f 3211 3200 3212
f 3200 3201 3212
f 3212 3201 3213
f 3201 3190 3213
f 3213 3190 3202
f 3202 3203 3214
f 3214 3203 3215
f 3203 3204 3215
f 3215 3204 3216
f 3204 3205 3216
f 3216 3205 3217
f 3205 3206 3217
f 3217 3206 3218
f 3206 3207 3218
f 3218 3207 3219
f 3207 3208 3219
f 3219 3208 3220
f 3208 3209 3220
f 3220 3209 3221
f 3209 3210 3221
f 3221 3210 3222
f 3210 3211 3222
f 3222 3211 3223
f 3211 3212 3223
f 3223 3212 3224
f 3212 3213 3224
f 3224 3213 3225
f 3213 3202 3225
f 3225 3202 3214
f 3214 3215 3226
f 3226 3215 3227
f 3215 3216 3227
f 3227 3216 3228
f 3216 3217 3228
f 3228 3217 3229
f 3217 3218 3229
f 3229 3218 3230
f 3218 3219 3230
f 3230 3219 3231
f 3219 3220 3231
f 3231 3220 3232
f 3220 3221 3232
f 3232 3221 3233
f 3221 3222 3233
f 3233 3222 3234
f 3222 3223 3234
f 3234 3223 3235
f 3223 3224 3235
f 3235 3224 3236
f 3224 3225 3236
f 3236 3225 3237
f 3225 3214 3237
f 3237 3214 3226
f 3226 3227 3238
f 3238 3227 3239
f 3227 3228 3239
f 3239 3228 3240
f 3228 3229 3240
f 3240 3229 3241
f 3229 3230 3241
f 3241 3230 3242
f 3230 3231 3242
f 3242 3231 3243
f 3231 3232 3243
f 3243 3232 3244
f 3232 3233 3244
f 3244 3233 3245
f 3233 3234 3245
f 3245 3234 3246
f 3234 3235 3246
f 3246 3235 3247
f 3235 3236 3247
f 3247 3236 3248
f 3236 3237 3248
f 3248 3237 3249
f 3237 3226 3249
f 3249 3226 3238
f 3238 3239 3250
f 3250 3239 3250
f 3239 3240 3250
f 3250 3240 3250
f 3240 3241 3250
f 3250 3241 3250
f 3241 3242 3250
f 3250 3242 3250
f 3242 3243 3250
f 3250 3243 3250
f 3243 3244 3250
f 3250 3244 3250
f 3244 3245 3250
f 3250 3245 3250
f 3245 3246 3250
f 3250 3246 3250
f 3246 3247 3250
f 3250 3247 3250
f 3247 3248 3250
f 3250 3248 3250
f 3248 3249 3250
f 3250 3249 3250
f 3249 3238 3250
f 3250 3238 3250

g Path_(8)
v 231.81755 123.20782 16.660395
v 231.54228 122.93255 16.660395
v 231.57916 122.96943 16.465754
v 231.67992 123.07018 16.323265
v 231.81755 123.20782 16.271112
v 231.95518 123.34544 16.323265
v 232.05594 123.4462 16.465754
v 232.09282 123.48308 16.660395
v 232.05594 123.4462 16.855036
v 231.95518 123.34544 16.997522
v 231.81755 123.20782 17.049677
v 231.67992 123.07018 16.997522
v 231.57916 122.96943 16.855036
v 231.88223 122.59274 16.660395
v 231.91829 122.630424 16.465754
v 232.01678 122.73339 16.323265
v 232.15132 122.87404 16.271112
v 232.28587 123.01469 16.323265
v 232.38437 123.11765 16.465754
v 232.42043 123.155334 16.660395
v 232.38437 123.11765 16.855036
v 232.28587 123.01469 16.997522
v 232.15132 122.87404 17.049677
v 232.01678 122.73339 16.997522
v 231.91829 122.630424 16.855036
v 232.2658 122.24412 16.660395
v 232.2971 122.28582 16.465754
v 232.38268 122.39975 16.323265
v 232.49957 122.55538 16.271112
v 232.61646 122.71101 16.323265
v 232.70203 122.82495 16.465754
v 232.73335 122.866646 16.660395
v 232.70203 122.82495 16.855036
v 232.61646 122.71101 16.997522
v 232.49957 122.55538 17.049677
v 232.38268 122.39975 16.997522
v 232.2971 122.28582 16.855036
v 232.66292 122.00304 16.660395
v 232.69504 122.04413 16.465754
v 232.78278 122.15639 16.323265
v 232.90265 122.30974 16.271112
v 233.02252 122.46309 16.323265
v 233.11028 122.57535 16.465754
v 233.1424 122.61644 16.660395
v 233.11028 122.57535 16.855036
v 233.02252 122.46309 16.997522
v 232.90265 122.30974 17.049677
v 232.78278 122.15639 16.997522
v 232.69504 122.04413 16.855036
v 232.94827 121.723595 16.712551
v 232.96751 121.74048 16.512678
v 233.05934 121.82098 16.352385
v 233.19913 121.94352 16.274622
v 233.34943 122.07527 16.300226
v 233.46997 122.18094 16.422338
v 233.52844 122.2322 16.608236
v 233.50919 122.215324 16.80811
v 233.41736 122.13483 16.968403
v 233.27757 122.01228 17.046165
v 233.12727 121.88052 17.020561
v 233.00674 121.77486 16.89845
v 233.22266 121.43732 16.943354
v 233.17062 121.437355 16.75574
v 233.2131 121.48141 16.556694
v 233.33873 121.557686 16.399551
v 233.51384 121.64574 16.326418
v 233.69151 121.72198 16.356888
v 233.82413 121.765976 16.4828
v 233.87616 121.76594 16.670414
v 233.83368 121.72188 16.86946
v 233.70805 121.64561 17.026602
v 233.53294 121.557556 17.099735
v 233.35529 121.481316 17.069263
v 233.3453 120.91252 16.70011
v 233.2665 121.00683 16.560116
v 233.2839 121.140205 16.429764
v 233.3929 121.27691 16.343985
v 233.56424 121.38032 16.325758
v 233.75204 121.422714 16.379972
v 233.90598 121.392746 16.492098
v 233.98479 121.29844 16.63209
v 233.96736 121.16506 16.762442
v 233.85838 121.02836 16.84822
v 233.68704 120.92496 16.866447
v 233.49924 120.88255 16.812233
v 233.57243 120.706055 16.207928
v 233.49904 120.79291 16.069836
v 233.51161 120.934105 15.898355
v 233.60681 121.0918 15.73943
v 233.75911 121.22373 15.635649
v 233.9277 121.29456 15.614817
v 234.06741 121.28531 15.682517
v 234.14081 121.198456 15.820609
v 234.12823 121.05726 15.99209
v 234.03304 120.89957 16.151014
v 233.88074 120.76763 16.254795
v 233.71214 120.6968 16.275627
v 233.76889 120.40682 16.028625
v 233.81308 120.46728 15.82254
v 233.93222 120.56857 15.6694765
v 234.09436 120.68356 15.610448
v 234.25606 120.78144 15.661272
v 234.374 120.835976 15.80833
v 234.41656 120.83256 16.012218
v 234.37238 120.7721 16.218304
v 234.25323 120.67081 16.371368
v 234.0911 120.55582 16.430395
v 233.9294 120.45794 16.379572
v 233.81146 120.403404 16.232513
v 234.03278 119.99298 16.079334
v 234.04495 120.01776 15.87503
v 234.137 120.097206 15.7096405
v 234.28424 120.21002 15.6274805
v 234.44724 120.32598 15.650566
v 234.58229 120.41402 15.77271
v 234.65324 120.45054 15.9611845
v 234.64107 120.42576 16.16549
v 234.54901 120.34631 16.330877
v 234.40178 120.2335 16.413038
v 234.23878 120.11754 16.389952
v 234.10371 120.0295 16.267809
v 234.34915 119.606575 15.99796
v 234.39949 119.657486 15.807898
v 234.51523 119.7622 15.675784
v 234.66536 119.89265 15.63702
v 234.80965 120.01387 15.701991
v 234.90944 120.0934 15.853289
v 234.938 120.10992 16.050373
v 234.88766 120.059 16.240437
v 234.77191 119.954285 16.37255
v 234.62178 119.82384 16.411314
v 234.4775 119.702614 16.346342
v 234.3777 119.623085 16.195044
v 234.66464 119.25315 16.239956
v 234.6711 119.34955 16.044817
v 234.75449 119.488014 15.874473
v 234.89247 119.63144 15.774569
v 235.04805 119.741394 15.771873
v 235.17957 119.788414 15.867109
v 235.25177 119.7599 16.034758
v 235.24532 119.663506 16.229898
v 235.16193 119.52504 16.400242
v 235.02394 119.381615 16.500147
v 234.86836 119.27166 16.502842
v 234.73685 119.22464 16.407606
v 234.92105 118.984 15.66265
v 234.89401 119.10336 15.459029
v 234.95135 119.26075 15.287552
v 235.07774 119.413994 15.194164
v 235.23929 119.522026 15.20389
v 235.39272 119.55591 15.314122
v 235.4969 119.50655 15.495326
v 235.52394 119.38719 15.698946
v 235.4666 119.229805 15.870423
v 235.34021 119.07656 15.963811
v 235.17867 118.96853 15.954085
v 235.02524 118.93465 15.843853
v 235.25276 118.64743 15.444588
v 235.2475 118.74062 15.23734
v 235.31105 118.887955 15.07629
v 235.42638 119.04996 15.004594
v 235.56259 119.18322 15.04146
v 235.68318 119.25204 15.177011
v 235.75583 119.23796 15.374926
v 235.7611 119.144775 15.582174
v 235.69754 118.99744 15.743223
v 235.58221 118.835434 15.814919
v 235.446 118.70217 15.778053
v 235.32541 118.63336 15.642503
v 235.67946 118.40659 15.238102
v 235.72893 118.52094 15.065596
v 235.82277 118.682076 14.969905
v 235.93585 118.84682 14.976671
v 236.03786 118.97102 15.084081
v 236.10146 119.021416 15.263353
v 236.10962 118.98449 15.466454
v 236.06015 118.87014 15.63896
v 235.96631 118.70901 15.734651
v 235.85323 118.544266 15.727884
v 235.75122 118.42006 15.620475
v 235.68762 118.36967 15.441202
v 236.07324 118.11135 15.274998
v 236.1159 118.19419 15.097882
v 236.20326 118.33987 14.98792
v 236.3119 118.50934 14.974573
v 236.4127 118.6572 15.06142
v 236.47867 118.743835 15.225189
v 236.49211 118.74602 15.421999
v 236.44945 118.66318 15.599113
v 236.36209 118.5175 15.709077
v 236.25345 118.34803 15.722423
v 236.15265 118.200165 15.635576
v 236.08669 118.11353 15.471807
v 236.4815 117.88771 15.198004
v 236.54521 117.99042 15.037335
v 236.64684 118.14532 14.958274
v 236.75916 118.310905 14.982004
v 236.85205 118.44281 15.102167
v 236.90065 118.505684 15.286566
v 236.89194 118.48269 15.485791
v 236.82823 118.37998 15.64646
v 236.7266 118.225075 15.725521
v 236.61429 118.059494 15.701791
v 236.5214 117.92759 15.581628
v 236.4728 117.864716 15.397229
v 236.83295 117.624374 15.189261
v 236.90776 117.7188 15.028023
v 237.02455 117.86239 14.94846
v 237.15204 118.01666 14.971892
v 237.25604 118.14029 15.092042
v 237.30872 118.200134 15.276713
v 237.29593 118.18017 15.476425
v 237.22112 118.08574 15.637665
v 237.10432 117.942154 15.717227
v 236.97684 117.78788 15.693794
v 236.87283 117.66425 15.573646
v 236.82016 117.60441 15.388973
v 237.16743 117.32161 15.186228
v 237.24889 117.41023 15.02472
v 237.37474 117.54588 14.944974
v 237.51128 117.692215 14.968358
v 237.6219 117.81003 15.088606
v 237.677 117.86775 15.273497
v 237.66179 117.84991 15.47349
v 237.58034 117.76129 15.634997
v 237.4545 117.62564 15.714744
v 237.31796 117.4793 15.6913595
v 237.20732 117.36149 15.571112
v 237.15222 117.30377 15.386221
v 237.5147 117.011986 15.147345
v 237.60985 117.110344 14.999445
v 237.74388 117.24847 14.939777
v 237.8809 117.389336 14.98433
v 237.98419 117.49521 15.121165
v 238.02608 117.53773 15.313618
v 237.99532 117.505486 15.51012
v 237.90018 117.40713 15.65802
v 237.76613 117.269005 15.717688
v 237.6291 117.128136 15.673135
v 237.52582 117.02226 15.5363
v 237.48395 116.979744 15.343847
v 237.84949 116.692406 15.134601
v 237.95117 116.79158 14.991662
v 238.09048 116.92727 14.93889
v 238.23012 117.0631 14.990425
v 238.33264 117.162704 15.132458
v 238.37059 117.19937 15.326931
v 238.3338 117.163284 15.521736
v 238.23213 117.06411 15.664675
v 238.0928 116.92843 15.717447
v 237.95319 116.79259 15.665913
v 237.85065 116.692986 15.523879
v 237.8127 116.65632 15.329406
v 238.13814 116.385445 15.135411
v 238.25316 116.46791 14.991981
v 238.4111 116.58106 14.938534
v 238.56966 116.694565 14.989391
v 238.68631 116.778015 15.130928
v 238.72981 116.80905 15.325216
v 238.68852 116.77936 15.5202
v 238.5735 116.696884 15.6636305
v 238.41556 116.58374 15.717077
v 238.25702 116.47024 15.666219
v 238.14037 116.38679 15.524683
v 238.09685 116.35575 15.330394
v 238.35306 115.98392 15.133648
v 238.47261 116.06095 14.990902
v 238.63617 116.1663 14.938395
v 238.7999 116.27173 14.990194
v 238.91992 116.349 15.132422
v 238.96408 116.377396 15.326968
v 238.92055 116.34932 15.521704
v 238.801 116.272285 15.66445
v 238.63744 116.16693 15.716957
v 238.47371 116.0615 15.665157
v 238.35368 115.98423 15.522929
v 238.30952 115.95583 15.328383
v 238.62918 115.62494 15.13364
v 238.75293 115.695 14.990874
v 238.92223 115.79083 14.938338
v 239.0917 115.88676 14.99011
v 239.21596 115.95708 15.132318
v 239.26169 115.98294 15.326856
v 239.21664 115.95742 15.521599
v 239.0929 115.88736 15.664366
v 238.9236 115.79152 15.716901
v 238.75412 115.695595 15.665129
v 238.62987 115.62528 15.522922
v 238.58414 115.59942 15.328383
v 238.80037 115.19358 15.132838
v 238.92604 115.26085 14.9903965
v 239.09766 115.352715 14.938305
v 239.26924 115.44456 14.990521
v 239.39482 115.51177 15.133054
v 239.44077 115.53635 15.327711
v 239.39473 115.511696 15.522336
v 239.26907 115.44443 15.664778
v 239.09744 115.35256 15.716869
v 238.92586 115.26072 15.664654
v 238.80028 115.193504 15.52212
v 238.75435 115.16893 15.327463
v 239.0833 114.77994 15.132845
v 239.20267 114.85781 14.990395
v 239.36569 114.96417 14.938292
v 239.5287 115.07051 14.990497
v 239.64801 115.14834 15.133021
v 239.69165 115.1768 15.327676
v 239.64793 115.14828 15.522304
v 239.52856 115.070404 15.664753
v 239.36554 114.96404 15.716856
v 239.20253 114.857704 15.664651
v 239.08322 114.77988 15.522127
v 239.03958 114.75141 15.327472
v 239.33891 114.36621 15.132907
v 239.45485 114.449066 14.990428
v 239.61322 114.56223 14.938285
v 239.77158 114.6754 14.99045
v 239.8875 114.75824 15.132946
v 239.92992 114.78855 15.32759
v 239.88748 114.758224 15.522228
v 239.77155 114.67537 15.664707
v 239.61319 114.5622 15.716849
v 239.45482 114.449036 15.664684
v 239.3389 114.366196 15.522189
v 239.29648 114.335884 15.327545
v 239.65965 113.97564 15.13292
v 239.76683 114.06954 14.990435
v 239.91322 114.19781 14.938283
v 240.05963 114.32607 14.990438
v 240.1668 114.41997 15.132927
v 240.20602 114.45434 15.327569
v 240.1668 114.41997 15.522209
v 240.05963 114.326065 15.664695
v 239.91322 114.1978 15.716847
v 239.76683 114.069534 15.664691
v 239.65965 113.97563 15.5222025
v 239.62044 113.94127 15.32756
v 240.03041 113.58456 15.132917
v 240.1169 113.69779 14.990433
v 240.23505 113.85248 14.938281
v 240.35318 114.007164 14.990438
v 240.43967 114.1204 15.132927
v 240.47133 114.16185 15.327569
v 240.43967 114.1204 15.522209
v 240.35318 114.00716 15.664695
v 240.23503 113.85247 15.7168455
v 240.1169 113.697784 15.664689
v 240.03041 113.58455 15.5222
v 239.99876 113.543106 15.3275585
v 240.467 113.35165 15.132923
v 240.54556 113.47051 14.990436
v 240.6529 113.63289 14.938281
v 240.76021 113.795265 14.990434
v 240.83878 113.91413 15.13292
v 240.86754 113.95764 15.327561
v 240.83878 113.91414 15.5222025
v 240.76021 113.795265 15.664691
v 240.6529 113.63289 15.7168455
v 240.54556 113.47051 15.664692
v 240.467 113.35165 15.522205
v 240.43823 113.308136 15.327564
v 240.78174 113.09468 15.132923
v 240.88188 113.19605 14.990435
v 241.01866 113.334526 14.93828
v 241.15546 113.473 14.990434
v 241.25558 113.57436 15.13292
v 241.29224 113.611465 15.327561
v 241.25558 113.57436 15.5222025
v 241.15546 113.473 15.66469
v 241.01866 113.334526 15.716845
v 240.88188 113.19605 15.664692
v 240.78174 113.09469 15.522205
v 240.74509 113.05758 15.327564
v 241.07053 112.74732 15.132921
v 241.17659 112.84246 14.990434
v 241.32149 112.97243 14.93828
v 241.46638 113.102394 14.990435
v 241.57245 113.19753 15.132921
v 241.61127 113.23236 15.327562
v 241.57245 113.19753 15.522203
v 241.46638 113.102394 15.664691
v 241.32149 112.97243 15.716845
v 241.17659 112.84246 15.664691
v 241.07053 112.74732 15.522203
v 241.03171 112.712494 15.327562
v 241.45444 112.35662 15.132921
v 241.53653 112.47308 14.990434
v 241.64867 112.63217 14.93828
v 241.7608 112.79127 14.990434
v 241.8429 112.90773 15.132921
v 241.87294 112.95036 15.327562
v 241.8429 112.90773 15.522203
v 241.7608 112.79127 15.664691
v 241.64867 112.63217 15.716845
v 241.53653 112.47308 15.664691
v 241.45444 112.35662 15.522203
v 241.4244 112.31399 15.327562
v 241.93755 112.13245 15.132921
v 241.99738 112.261765 14.990434
v 242.0791 112.43842 14.93828
v 242.16081 112.615074 14.990434
v 242.22064 112.7444 15.132921
v 242.24254 112.79173 15.327562
v 242.22064 112.7444 15.522203
v 242.16081 112.615074 15.66469
v 242.0791 112.43842 15.716845
v 241.99738 112.261765 15.664691
v 241.93755 112.13245 15.522203
v 241.91565 112.08511 15.327562
v 242.34158 111.9412 15.132921
v 242.41084 112.06573 14.990434
v 242.50545 112.23583 14.93828
v 242.60004 112.40594 14.990434
v 242.6693 112.530464 15.132921
v 242.69464 112.57604 15.327562
v 242.6693 112.530464 15.522203
v 242.60004 112.40594 15.664691
v 242.50545 112.23583 15.716845
v 242.41084 112.06573 15.664691
v 242.34158 111.9412 15.522203
v 242.31624 111.89562 15.327562
v 242.71625 111.699486 15.132921
v 242.79495 111.81826 14.990434
v 242.90247 111.980515 14.93828
v 243.00998 112.14277 14.990434
v 243.08868 112.26154 15.132921
v 243.1175 112.30502 15.327562
v 243.08868 112.26154 15.522203
v 243.00998 112.14277 15.664691
v 242.90247 111.980515 15.716845
v 242.79495 111.81826 15.664691
v 242.71625 111.699486 15.522203
v 242.68744 111.65601 15.327562
v 243.12512 111.42167 15.132921
v 243.1958 111.545395 14.990434
v 243.29234 111.7144 14.93828
v 243.38889 111.883415 14.990434
v 243.45955 112.00714 15.132921
v 243.48543 112.05243 15.327562
v 243.45955 112.00714 15.522203
v 243.38889 111.883415 15.664691
v 243.29234 111.7144 15.716845
v 243.1958 111.545395 15.664691
v 243.12512 111.42167 15.522203
v 243.09926 111.37638 15.327562
v 243.60423 111.19698 15.132921
v 243.653 111.33087 14.990434
v 243.7196 111.513756 14.93828
v 243.78621 111.69665 14.990434
v 243.83496 111.830536 15.132921
v 243.85281 111.87954 15.327562
v 243.83496 111.830536 15.522203
v 243.78621 111.69665 15.664691
v 243.7196 111.513756 15.716845
v 243.653 111.33087 15.664691
v 243.60423 111.19698 15.522203
v 243.5864 111.14798 15.327562
v 244.0784 111.06991 15.132921
v 244.11958 111.206314 14.990434
v 244.17584 111.39265 14.93828
v 244.23209 111.57899 14.990434
v 244.27327 111.71539 15.132921
v 244.28835 111.76532 15.327562
v 244.27327 111.71539 15.522203
v 244.23209 111.57899 15.664691
v 244.17584 111.39265 15.716845
v 244.11958 111.206314 15.664691
v 244.0784 111.06991 15.522203
v 244.06332 111.01998 15.327562
v 244.54836 110.91227 15.132921
v 244.57985 111.05123 14.990434
v 244.62286 111.24106 14.93828
v 244.66588 111.430885 14.990434
v 244.69737 111.56985 15.132921
v 244.70891 111.62071 15.327562
v 244.69737 111.56985 15.522203
v 244.66588 111.430885 15.664691
v 244.62286 111.24106 15.716845
v 244.57985 111.05123 15.664691
v 244.54836 110.91227 15.522203
v 244.53682 110.861404 15.327562
v 245.05418 110.85006 15.132921
v 245.06999 110.99167 14.990434
v 245.09157 111.18511 14.93828
v 245.11316 111.378555 14.990434
v 245.12895 111.520164 15.132921
v 245.13474 111.57199 15.327562
v 245.12895 111.520164 15.522203
v 245.11316 111.378555 15.664691
v 245.09157 111.18511 15.716845
v 245.06999 110.99167 15.664691
v 245.05418 110.85006 15.522203
v 245.0484 110.79823 15.327562
v 245.45453 110.81653 15.132921
v 245.49956 110.951706 14.990434
v 245.56108 111.136375 14.93828
v 245.6226 111.32104 14.990434
v 245.66763 111.456215 15.132921
v 245.68411 111.5057 15.327562
v 245.66763 111.456215 15.522203
v 245.6226 111.32104 15.664691
v 245.56108 111.136375 15.716845
v 245.49956 110.951706 15.664691
v 245.45453 110.81653 15.522203
v 245.43803 110.767044 15.327562
v 245.80688 110.59659 15.132921
v 245.87413 110.722206 14.990434
v 245.96602 110.8938 14.93828
v 246.05789 111.06539 14.990434
v 246.12515 111.191 15.132921
v 246.14977 111.236984 15.327562
v 246.12515 111.191 15.522203
v 246.05789 111.06539 15.664691
v 245.96602 110.8938 15.716845
v 245.87413 110.722206 15.664691
v 245.80688 110.59659 15.522203
v 245.78226 110.55061 15.327562
v 246.25732 110.38238 15.132921
v 246.3144 110.51293 14.990434
v 246.3924 110.69127 14.93828
v 246.47037 110.869606 14.990434
v 246.52745 111.00016 15.132921
v 246.54834 111.04794 15.327562
v 246.52745 111.00016 15.522203
v 246.47037 110.869606 15.664691
v 246.3924 110.69127 15.716845
v 246.3144 110.51293 15.664691
v 246.25732 110.38238 15.522203
v 246.23643 110.334595 15.327562
v 246.69913 110.205315 15.132921
v 246.75468 110.336525 14.990434
v 246.83058 110.51576 14.93828
v 246.90648 110.69499 14.990434
v 246.96204 110.8262 15.132921
v 246.98238 110.87423 15.327562
v 246.96204 110.8262 15.522203
v 246.90648 110.69499 15.664691
v 246.83058 110.51576 15.716845
v 246.75468 110.336525 15.664691
v 246.69913 110.205315 15.522203
v 246.67879 110.15729 15.327562
v 247.12149 110.01657 15.132921
v 247.1807 110.14618 14.990434
v 247.26157 110.32323 14.93828
v 247.34244 110.500275 14.990434
v 247.40163 110.629875 15.132921
v 247.4233 110.677315 15.327562
v 247.40163 110.629875 15.522203
v 247.34244 110.500275 15.664691
v 247.26157 110.32323 15.716845
v 247.1807 110.14618 15.664691
v 247.12149 110.01657 15.522203
v 247.09982 109.96913 15.327562
v 247.55609 109.81383 15.132921
v 247.61238 109.944725 14.990434
v 247.68927 110.123535 14.93828
v 247.76616 110.302345 14.990434
v 247.82245 110.43324 15.132921
v 247.84306 110.481155 15.327562
v 247.82245 110.43324 15.522203
v 247.76616 110.302345 15.664691
v 247.68927 110.123535 15.716845
v 247.61238 109.944725 15.664691
v 247.55609 109.81383 15.522203
v 247.53549 109.765915 15.327562
v 248.0324 109.6273 15.132921
v 248.07298 109.763885 14.990434
v 248.12843 109.95046 14.93828
v 248.18388 110.13704 14.990434
v 248.22447 110.27362 15.132921
v 248.23932 110.323616 15.327562
v 248.22447 110.27362 15.522203
v 248.18388 110.13704 15.664691
v 248.12843 109.95046 15.716845
v 248.07298 109.763885 15.664691
v 248.0324 109.6273 15.522203
v 248.01753 109.57731 15.327562
v 248.54936 109.52104 15.132921
v 248.5669 109.662445 14.990434
v 248.59084 109.855606 14.93828
v 248.61478 110.048775 14.990434
v 248.63231 110.19018 15.132921
v 248.63872 110.241936 15.327562
v 248.63231 110.19018 15.522203
v 248.61478 110.048775 15.664691
v 248.59084 109.855606 15.716845
v 248.5669 109.662445 15.664691
v 248.54936 109.52104 15.522203
v 248.54295 109.469284 15.327562
v 249.04399 109.49807 15.132921
v 249.05177 109.64035 14.990434
v 249.06241 109.8347 14.93828
v 249.07304 110.029045 14.990434
v 249.08083 110.171326 15.132921
v 249.08366 110.2234 15.327562
v 249.08083 110.171326 15.522203
v 249.07304 110.029045 15.664691
v 249.06241 109.8347 15.716845
v 249.05177 109.64035 15.664691
v 249.04399 109.49807 15.522203
v 249.04114 109.446 15.327562
v 249.51698 109.467316 15.132921
v 249.52394 109.609634 14.990434
v 249.53345 109.80405 14.93828
v 249.54294 109.99845 14.990434
v 249.5499 110.14077 15.132921
v 249.55244 110.19286 15.327562
v 249.5499 110.14077 15.522203
v 249.54294 109.99845 15.664691
v 249.53345 109.80405 15.716845
v 249.52394 109.609634 15.664691
v 249.51698 109.467316 15.522203
v 249.51443 109.41523 15.327562
v 249.95367 109.45546 15.132921
v 249.97546 109.59627 14.990434
v 250.00522 109.78863 14.93828
v 250.03499 109.98098 14.990434
v 250.05676 110.12179 15.132921
v 250.06474 110.17333 15.327562
v 250.05676 110.12179 15.522203
v 250.03499 109.98098 15.664691
v 250.00522 109.78863 15.716845
v 249.97546 109.59627 15.664691
v 249.95367 109.45546 15.522203
v 249.94571 109.403915 15.327562
v 250.36209 109.338036 15.132921
v 250.4033 109.474434 14.990434
v 250.45961 109.66075 14.93828
v 250.5159 109.84707 14.990434
v 250.55711 109.98347 15.132921
v 250.5722 110.033394 15.327562
v 250.55711 109.98347 15.522203
v 250.5159 109.84707 15.664691
v 250.45961 109.66075 15.716845
v 250.4033 109.474434 15.664691
v 250.36209 109.338036 15.522203
v 250.347 109.28811 15.327562
v 250.83029 109.18773 15.132921
v 250.86346 109.3263 14.990434
v 250.90877 109.5156 14.93828
v 250.95407 109.704895 14.990434
v 250.98723 109.84347 15.132921
v 250.99937 109.89419 15.327562
v 250.98723 109.84347 15.522203
v 250.95407 109.704895 15.664691
v 250.90877 109.5156 15.716845
v 250.86346 109.3263 15.664691
v 250.83029 109.18773 15.522203
v 250.81816 109.13701 15.327562
v 251.33852 109.10653 15.132921
v 251.35393 109.248184 14.990434
v 251.37497 109.44168 14.93828
v 251.39603 109.635185 14.990434
v 251.41142 109.77683 15.132921
v 251.41707 109.82868 15.327562
v 251.41142 109.77683 15.522203
v 251.39603 109.635185 15.664691
v 251.37497 109.44168 15.716845
v 251.35393 109.248184 15.664691
v 251.33852 109.10653 15.522203
v 251.33289 109.05468 15.327562
v 251.83101 109.07686 15.132921
v 251.83742 109.2192 14.990434
v 251.84618 109.41364 14.93828
v 251.85493 109.608086 14.990434
v 251.86134 109.75043 15.132921
v 251.8637 109.80253 15.327562
v 251.86134 109.75043 15.522203
v 251.85493 109.608086 15.664691
v 251.84618 109.41364 15.716845
v 251.83742 109.2192 15.664691
v 251.83101 109.07686 15.522203
v 251.82866 109.02476 15.327562
v 252.31047 109.06217 15.132921
v 252.31364 109.20462 14.990434
v 252.318 109.399216 14.93828
v 252.32233 109.5938 14.990434
v 252.3255 109.73626 15.132921
v 252.32668 109.7884 15.327562
v 252.3255 109.73626 15.522203
v 252.32233 109.5938 15.664691
v 252.318 109.399216 15.716845
v 252.31364 109.20462 15.664691
v 252.31047 109.06217 15.522203
v 252.3093 109.01003 15.327562
v 252.78676 109.05547 15.132921
v 252.78812 109.19795 14.990434
v 252.78998 109.392586 14.93828
v 252.79182 109.58722 14.990434
v 252.79318 109.7297 15.132921
v 252.79369 109.78185 15.327562
v 252.79318 109.7297 15.522203
v 252.79182 109.58722 15.664691
v 252.78998 109.392586 15.716845
v 252.78812 109.19795 15.664691
v 252.78676 109.05547 15.522203
v 252.78625 109.00332 15.327562
v 253.26074 109.053085 15.132921
v 253.26128 109.19557 14.990434
v 253.262 109.39021 14.93828
v 253.26273 109.584854 14.990434
v 253.26324 109.72734 15.132921
v 253.26344 109.779495 15.327562
v 253.26324 109.72734 15.522203
v 253.26273 109.584854 15.664691
v 253.262 109.39021 15.716845
v 253.26128 109.19557 15.664691
v 253.26074 109.053085 15.522203
v 253.26056 109.00093 15.327562
v 253.73347 109.05195 15.132921
v 253.7337 109.194435 14.990434
v 253.73402 109.38908 14.93828
v 253.73434 109.58372 14.990434
v 253.73459 109.726204 15.132921
v 253.73466 109.77836 15.327562
v 253.73459 109.726204 15.522203
v 253.73434 109.58372 15.664691
v 253.73402 109.38908 15.716845
v 253.7337 109.194435 15.664691
v 253.73347 109.05195 15.522203
v 253.73338 108.999794 15.327562
v 254.20584 109.05153 15.132921
v 254.20593 109.194016 14.990434
v 254.20605 109.38866 14.93828
v 254.20619 109.5833 14.990434
v 254.20628 109.725784 15.132921
v 254.20631 109.77794 15.327562
v 254.20628 109.725784 15.522203
v 254.20619 109.5833 15.664691
v 254.20605 109.38866 15.716845
v 254.20593 109.194016 15.664691
v 254.20584 109.05153 15.522203
v 254.2058 108.999374 15.327562
v 254.64214 109.053246 15.132921
v 254.65733 109.194916 14.990434
v 254.6781 109.38845 14.93828
v 254.69885 109.58198 14.990434
v 254.71407 109.723656 15.132921
v 254.71962 109.77551 15.327562
v 254.71407 109.723656 15.522203
v 254.69885 109.58198 15.664691
v 254.6781 109.38845 15.716845
v 254.65733 109.194916 15.664691
v 254.64214 109.053246 15.522203
v 254.63657 109.00139 15.327562
v 255.08478 108.95585 15.132921
v 255.10788 109.09645 14.990434
v 255.13942 109.28851 14.93828
v 255.17097 109.48058 14.990434
v 255.19408 109.621185 15.132921
v 255.20253 109.67265 15.327562
v 255.19408 109.621185 15.522203
v 255.17097 109.48058 15.664691
v 255.13942 109.28851 15.716845
v 255.10788 109.09645 15.664691
v 255.08478 108.95585 15.522203
v 255.07632 108.90438 15.327562
v 255.58063 108.89965 15.132921
v 255.5924 109.04165 14.990434
v 255.60849 109.23563 14.93828
v 255.62457 109.429596 14.990434
v 255.63635 109.571594 15.132921
v 255.64066 109.62357 15.327562
v 255.63635 109.571594 15.522203
v 255.62457 109.429596 15.664691
v 255.60849 109.23563 15.716845
v 255.5924 109.04165 15.664691
v 255.58063 108.89965 15.522203
v 255.57631 108.84767 15.327562
v 256.06763 108.87363 15.132921
v 256.07278 109.016014 14.990434
v 256.07986 109.21053 14.93828
v 256.0869 109.405045 14.990434
v 256.09207 109.54744 15.132921
v 256.09396 109.599556 15.327562
v 256.09207 109.54744 15.522203
v 256.0869 109.405045 15.664691
v 256.07986 109.21053 15.716845
v 256.07278 109.016014 15.664691
v 256.06763 108.87363 15.522203
v 256.06573 108.8215 15.327562
v 256.5469 108.86427 15.132921
v 256.54898 109.00675 14.990434
v 256.5518 109.20137 14.93828
v 256.55463 109.39599 14.990434
v 256.55667 109.53846 15.132921
v 256.55743 109.590614 15.327562
v 256.55667 109.53846 15.522203
v 256.55463 109.39599 15.664691
v 256.5518 109.20137 15.716845
v 256.54898 109.00675 15.664691
v 256.5469 108.86427 15.522203
v 256.54614 108.812126 15.327562
v 256.98544 108.86192 15.132921
v 257.00165 109.00348 14.990434
v 257.0238 109.19686 14.93828
v 257.04596 109.390236 14.990434
v 257.06216 109.53179 15.132921
v 257.0681 109.58361 15.327562
v 257.06216 109.53179 15.522203
v 257.04596 109.390236 15.664691
v 257.0238 109.19686 15.716845
v 257.00165 109.00348 15.664691
v 256.98544 108.86192 15.522203
v 256.9795 108.810104 15.327562
v 257.4288 108.76204 15.132921
v 257.4524 108.90256 14.990434
v 257.48462 109.09451 14.93828
v 257.51685 109.28647 14.990434
v 257.54044 109.42699 15.132921
v 257.54907 109.478424 15.327562
v 257.54044 109.42699 15.522203
v 257.51685 109.28647 15.664691
v 257.48462 109.09451 15.716845
v 257.4524 108.90256 15.664691
v 257.4288 108.76204 15.522203
v 257.42017 108.7106 15.327562
v 257.967 108.70391 15.132921
v 257.96133 108.84628 14.990434
v 257.95358 109.040764 14.93828
v 257.9458 109.23525 14.990434
v 257.94012 109.377625 15.132921
v 257.93805 109.42974 15.327562
v 257.94012 109.377625 15.522203
v 257.9458 109.23525 15.664691
v 257.95358 109.040764 15.716845
v 257.96133 108.84628 15.664691
v 257.967 108.70391 15.522203
v 257.9691 108.651794 15.327562
v 258.46133 108.797554 15.132921
v 258.44247 108.93879 14.990434
v 258.41675 109.13172 14.93828
v 258.39102 109.32465 14.990434
v 258.3722 109.4659 15.132921
v 258.3653 109.51759 15.327562
v 258.3722 109.4659 15.522203
v 258.39102 109.32465 15.664691
v 258.41675 109.13172 15.716845
v 258.44247 108.93879 15.664691
v 258.46133 108.797554 15.522203
v 258.4682 108.74586 15.327562
v 258.90552 108.82867 15.132921
v 258.89795 108.970955 14.990434
v 258.8876 109.16532 14.93828
v 258.87726 109.35968 14.990434
v 258.8697 109.50197 15.132921
v 258.8669 109.55405 15.327562
v 258.8697 109.50197 15.522203
v 258.87726 109.35968 15.664691
v 258.8876 109.16532 15.716845
v 258.89795 108.970955 15.664691
v 258.90552 108.82867 15.522203
v 258.9083 108.77659 15.327562
v 259.33118 108.84594 15.132921
v 259.34308 108.98793 14.990434
v 259.35934 109.18189 14.93828
v 259.37558 109.37585 14.990434
v 259.38748 109.51784 15.132921
v 259.39185 109.56981 15.327562
v 259.38748 109.51784 15.522203
v 259.37558 109.37585 15.664691
v 259.35934 109.18189 15.716845
v 259.34308 108.98793 15.664691
v 259.33118 108.84594 15.522203
v 259.3268 108.79397 15.327562
v 259.77008 108.753876 15.132921
v 259.7919 108.89468 14.990434
v 259.82175 109.08702 14.93828
v 259.85156 109.27936 14.990434
v 259.8734 109.420166 15.132921
v 259.8814 109.4717 15.327562
v 259.8734 109.420166 15.522203
v 259.85156 109.27936 15.664691
v 259.82175 109.08702 15.716845
v 259.7919 108.89468 15.664691
v 259.77008 108.753876 15.522203
v 259.7621 108.70234 15.327562
v 260.25647 108.70204 15.132921
v 260.27112 108.84377 14.990434
v 260.29114 109.03738 14.93828
v 260.31116 109.23099 14.990434
v 260.32584 109.37272 15.132921
v 260.33118 109.4246 15.327562
v 260.32584 109.37272 15.522203
v 260.31116 109.23099 15.664691
v 260.29114 109.03738 15.716845
v 260.27112 108.84377 15.664691
v 260.25647 108.70204 15.522203
v 260.2511 108.65016 15.327562
v 260.65356 108.670296 15.132921
v 260.69888 108.80539 14.990434
v 260.7608 108.989914 14.93828
v 260.8227 109.174446 14.990434
v 260.868 109.30954 15.132921
v 260.8846 109.35898 15.327562
v 260.868 109.30954 15.522203
v 260.8227 109.174446 15.664691
v 260.7608 108.989914 15.716845
v 260.69888 108.80539 15.664691
v 260.65356 108.670296 15.522203
v 260.63696 108.62086 15.327562
v 260.96756 108.47054 15.132921
v 261.0506 108.58634 14.990434
v 261.16403 108.74452 14.93828
v 261.27744 108.9027 14.990434
v 261.36047 109.0185 15.132921
v 261.39087 109.06088 15.327562
v 261.36047 109.0185 15.522203
v 261.27744 108.9027 15.664691
v 261.16403 108.74452 15.716845
v 261.0506 108.58634 15.664691
v 260.96756 108.47054 15.522203
v 260.9372 108.42816 15.327562
v 261.30264 108.18868 15.132921
v 261.39697 108.29548 14.990434
v 261.52585 108.44136 14.93828
v 261.6547 108.58725 14.990434
v 261.74902 108.69404 15.132921
v 261.78354 108.73313 15.327562
v 261.74902 108.69404 15.522203
v 261.6547 108.58725 15.664691
v 261.52585 108.44136 15.716845
v 261.39697 108.29548 15.664691
v 261.30264 108.18868 15.522203
v 261.26813 108.14959 15.327562
v 261.6392 107.87532 15.132921
v 261.73734 107.97864 14.990434
v 261.87137 108.11977 14.93828
v 262.0054 108.2609 14.990434
v 262.10352 108.36422 15.132921
v 262.13943 108.40203 15.327562
v 262.10352 108.36422 15.522203
v 262.0054 108.2609 15.664691
v 261.87137 108.11977 15.716845
v 261.73734 107.97864 15.664691
v 261.6392 107.87532 15.522203
v 261.6033 107.8375 15.327562
v 261.975 107.549866 15.132921
v 262.07446 107.65189 14.990434
v 262.21033 107.79126 14.93828
v 262.3462 107.93063 14.990434
v 262.44568 108.03266 15.132921
v 262.4821 108.07001 15.327562
v 262.44568 108.03266 15.522203
v 262.3462 107.93063 15.664691
v 262.21033 107.79126 15.716845
v 262.07446 107.65189 15.664691
v 261.975 107.549866 15.522203
v 261.9386 107.51252 15.327562
v 262.3332 107.200386 15.132921
v 262.4237 107.31043 14.990434
v 262.54736 107.460754 14.93828
v 262.671 107.611084 14.990434
v 262.7615 107.72113 15.132921
v 262.79465 107.761406 15.327562
v 262.7615 107.72113 15.522203
v 262.671 107.611084 15.664691
v 262.54736 107.460754 15.716845
v 262.4237 107.31043 15.664691
v 262.3332 107.200386 15.522203
v 262.30008 107.1601 15.327562
v 262.7464 106.91555 15.132921
v 262.8268 107.03317 14.990434
v 262.93668 107.19385 14.93828
v 263.04654 107.35452 14.990434
v 263.12695 107.47215 15.132921
v 263.15637 107.515205 15.327562
v 263.12695 107.47215 15.522203
v 263.04654 107.35452 15.664691
v 262.93668 107.19385 15.716845
v 262.8268 107.03317 15.664691
v 262.7464 106.91555 15.522203
v 262.71698 106.87249 15.327562
v 263.10925 106.67029 15.132921
v 263.20114 106.77918 14.990434
v 263.3267 106.92793 14.93828
v 263.4522 107.07668 14.990434
v 263.5441 107.18558 15.132921
v 263.57776 107.22544 15.327562
v 263.5441 107.18558 15.522203
v 263.4522 107.07668 15.664691
v 263.3267 106.92793 15.716845
v 263.20114 106.77918 15.664691
v 263.10925 106.67029 15.522203
v 263.07562 106.63043 15.327562
v 263.46133 106.31181 15.132921
v 263.5429 106.42862 14.990434
v 263.6544 106.58819 14.93828
v 263.76584 106.74775 14.990434
v 263.84744 106.86456 15.132921
v 263.87732 106.90732 15.327562
v 263.84744 106.86456 15.522203
v 263.76584 106.74775 15.664691
v 263.6544 106.58819 15.716845
v 263.5429 106.42862 15.664691
v 263.46133 106.31181 15.522203
v 263.43146 106.26906 15.327562
v 263.95825 106.08549 15.132921
v 264.01233 106.21732 14.990434
v 264.08615 106.397415 14.93828
v 264.15997 106.577515 14.990434
v 264.21402 106.70935 15.132921
v 264.2338 106.75761 15.327562
v 264.21402 106.70935 15.522203
v 264.15997 106.577515 15.664691
v 264.08615 106.397415 15.716845
v 264.01233 106.21732 15.664691
v 263.95825 106.08549 15.522203
v 263.93848 106.03723 15.327562
v 264.4365 105.905624 15.132921
v 264.47498 106.042816 14.990434
v 264.5276 106.23022 14.93828
v 264.58017 106.41762 14.990434
v 264.61865 106.5548 15.132921
v 264.63275 106.60502 15.327562
v 264.61865 106.5548 15.522203
v 264.58017 106.41762 15.664691
v 264.5276 106.23022 15.716845
v 264.47498 106.042816 15.664691
v 264.4365 105.905624 15.522203
v 264.4224 105.85541 15.327562
v 264.94855 105.808945 15.132921
v 264.9667 105.95027 14.990434
v 264.99155 106.143326 14.93828
v 265.01636 106.33638 14.990434
v 265.03452 106.4777 15.132921
v 265.04117 106.52943 15.327562
v 265.03452 106.4777 15.522203
v 265.01636 106.33638 15.664691
v 264.99155 106.143326 15.716845
v 264.9667 105.95027 15.664691
v 264.94855 105.808945 15.522203
v 264.9419 105.75722 15.327562
v 265.44434 105.773384 15.132921
v 265.45197 105.915665 14.990434
v 265.4624 106.11002 14.93828
v 265.47284 106.30439 14.990434
v 265.48047 106.44667 15.132921
v 265.48325 106.49875 15.327562
v 265.48047 106.44667 15.522203
v 265.47284 106.30439 15.664691
v 265.4624 106.11002 15.716845
v 265.45197 105.915665 15.664691
v 265.44434 105.773384 15.522203
v 265.44153 105.721306 15.327562
v 265.96655 105.75718 15.132921
v 265.95285 105.89901 14.990434
v 265.9341 106.09274 14.93828
v 265.91537 106.28648 14.990434
v 265.90167 106.42831 15.132921
v 265.89667 106.480225 15.327562
v 265.90167 106.42831 15.522203
v 265.91537 106.28648 15.664691
v 265.9341 106.09274 15.716845
v 265.95285 105.89901 15.664691
v 265.96655 105.75718 15.522203
v 265.97156 105.70527 15.327562
v 266.48215 105.874695 15.132921
v 266.4448 106.01221 14.990434
v 266.3938 106.20004 14.93828
v 266.34277 106.387886 14.990434
v 266.30545 106.52539 15.132921
v 266.29178 106.57572 15.327562
v 266.30545 106.52539 15.522203
v 266.34277 106.387886 15.664691
v 266.3938 106.20004 15.716845
v 266.4448 106.01221 15.664691
v 266.48215 105.874695 15.522203
v 266.4958 105.82436 15.327562
v 266.92096 106.01162 15.132921
v 266.8887 106.1504 14.990434
v 266.8446 106.33998 14.93828
v 266.8005 106.529564 14.990434
v 266.76825 106.66835 15.132921
v 266.75644 106.71915 15.327562
v 266.76825 106.66835 15.522203
v 266.8005 106.529564 15.664691
v 266.8446 106.33998 15.716845
v 266.8887 106.1504 15.664691
v 266.92096 106.01162 15.522203
v 266.93277 105.960815 15.327562
v 267.3907 106.08577 15.132921
v 267.35696 106.22421 14.990434
v 267.3109 106.41332 14.93828
v 267.26483 106.60243 14.990434
v 267.2311 106.740875 15.132921
v 267.21878 106.79155 15.327562
v 267.2311 106.740875 15.522203
v 267.26483 106.60243 15.664691
v 267.3109 106.41332 15.716845
v 267.35696 106.22421 15.664691
v 267.3907 106.08577 15.522203
v 267.403 106.035095 15.327562
v 267.88516 106.25014 15.132921
v 267.83173 106.38222 14.990434
v 267.7587 106.56264 14.93828
v 267.68567 106.74306 14.990434
v 267.6322 106.87514 15.132921
v 267.61264 106.923485 15.327562
v 267.6322 106.87514 15.522203
v 267.68567 106.74306 15.664691
v 267.7587 106.56264 15.716845
v 267.83173 106.38222 15.664691
v 267.88516 106.25014 15.522203
v 267.90475 106.20179 15.327562
v 268.34335 106.469574 15.132921
v 268.27612 106.5952 14.990434
v 268.1843 106.766815 14.93828
v 268.09244 106.93842 14.990434
v 268.0252 107.06405 15.132921
v 268.0006 107.11003 15.327562
v 268.0252 107.06405 15.522203
v 268.09244 106.93842 15.664691
v 268.1843 106.766815 15.716845
v 268.27612 106.5952 15.664691
v 268.34335 106.469574 15.522203
v 268.36798 106.42359 15.327562
v 268.76825 106.72138 15.132921
v 268.69302 106.842384 14.990434
v 268.59024 107.00768 14.93828
v 268.48746 107.17297 14.990434
v 268.41223 107.293976 15.132921
v 268.38467 107.338264 15.327562
v 268.41223 107.293976 15.522203
v 268.48746 107.17297 15.664691
v 268.59024 107.00768 15.716845
v 268.69302 106.842384 15.664691
v 268.76825 106.72138 15.522203
v 268.7958 106.67709 15.327562
v 269.1486 106.969986 15.132921
v 269.0798 107.094765 14.990434
v 268.98584 107.26522 14.93828
v 268.89185 107.43567 14.990434
v 268.82306 107.56045 15.132921
v 268.79788 107.606125 15.327562
v 268.82306 107.56045 15.522203
v 268.89185 107.43567 15.664691
v 268.98584 107.26522 15.716845
v 269.0798 107.094765 15.664691
v 269.1486 106.969986 15.522203
v 269.17377 106.92431 15.327562
v 269.5223 107.142746 15.132921
v 269.47687 107.27779 14.990434
v 269.41476 107.46226 14.93828
v 269.35266 107.64673 14.990434
v 269.30722 107.78177 15.132921
v 269.2906 107.8312 15.327562
v 269.30722 107.78177 15.522203
v 269.35266 107.64673 15.664691
v 269.41476 107.46226 15.716845
v 269.47687 107.27779 15.664691
v 269.5223 107.142746 15.522203
v 269.53897 107.093315 15.327562
v 269.97812 107.24357 15.132921
v 269.93475 107.379295 14.990434
v 269.87555 107.56471 14.93828
v 269.8163 107.75013 14.990434
v 269.77298 107.88586 15.132921
v 269.7571 107.93554 15.327562
v 269.77298 107.88586 15.522203
v 269.8163 107.75013 15.664691
v 269.87555 107.56471 15.716845
v 269.93475 107.379295 15.664691
v 269.97812 107.24357 15.522203
v 269.994 107.193886 15.327562
v 270.42865 107.4326 15.132921
v 270.3787 107.56603 14.990434
v 270.3104 107.74831 14.93828
v 270.24213 107.93058 14.990434
v 270.19217 108.06402 15.132921
v 270.17386 108.112854 15.327562
v 270.19217 108.06402 15.522203
v 270.24213 107.93058 15.664691
v 270.3104 107.74831 15.716845
v 270.3787 107.56603 15.664691
v 270.42865 107.4326 15.522203
v 270.44696 107.38376 15.327562
v 270.87888 107.58053 15.132921
v 270.82816 107.713684 14.990434
v 270.75888 107.895584 14.93828
v 270.6896 108.07748 14.990434
v 270.6389 108.21063 15.132921
v 270.62033 108.25938 15.327562
v 270.6389 108.21063 15.522203
v 270.6896 108.07748 15.664691
v 270.75888 107.895584 15.716845
v 270.82816 107.713684 15.664691
v 270.87888 107.58053 15.522203
v 270.89743 107.531784 15.327562
v 271.32623 107.77481 15.132921
v 271.26938 107.905464 14.990434
v 271.1917 108.08394 14.93828
v 271.11404 108.26241 14.990434
v 271.0572 108.39306 15.132921
v 271.03638 108.44088 15.327562
v 271.0572 108.39306 15.522203
v 271.11404 108.26241 15.664691
v 271.1917 108.08394 15.716845
v 271.26938 107.905464 15.664691
v 271.32623 107.77481 15.522203
v 271.34705 107.72699 15.327562
v 271.72122 107.94933 15.132921
v 271.68036 108.08583 14.990434
v 271.6245 108.27229 14.93828
v 271.5687 108.45876 14.990434
v 271.52783 108.59526 15.132921
v 271.51288 108.645226 15.327562
v 271.52783 108.59526 15.522203
v 271.5687 108.45876 15.664691
v 271.6245 108.27229 15.716845
v 271.68036 108.08583 15.664691
v 271.72122 107.94933 15.522203
v 271.73618 107.89937 15.327562
v 272.1688 108.025055 15.132921
v 272.13535 108.16356 14.990434
v 272.08966 108.35276 14.93828
v 272.04395 108.54196 14.990434
v 272.0105 108.680466 15.132921
v 271.99826 108.73116 15.327562
v 272.0105 108.680466 15.522203
v 272.04395 108.54196 15.664691
v 272.08966 108.35276 15.716845
v 272.13535 108.16356 15.664691
v 272.1688 108.025055 15.522203
v 272.18106 107.974365 15.327562
v 272.62286 108.16663 15.132921
v 272.58792 108.30477 14.990434
v 272.54022 108.49348 14.93828
v 272.4925 108.68218 14.990434
v 272.45758 108.82032 15.132921
v 272.4448 108.87088 15.327562
v 272.45758 108.82032 15.522203
v 272.4925 108.68218 15.664691
v 272.54022 108.49348 15.716845
v 272.58792 108.30477 15.664691
v 272.62286 108.16663 15.522203
v 272.63565 108.11607 15.327562
v 273.10962 108.263824 15.132921
v 273.06476 108.39908 14.990434
v 273.0035 108.58383 14.93828
v 272.9423 108.768585 14.990434
v 272.89743 108.90383 15.132921
v 272.88104 108.95334 15.327562
v 272.89743 108.90383 15.522203
v 272.9423 108.768585 15.664691
v 273.0035 108.58383 15.716845
v 273.06476 108.39908 15.664691
v 273.10962 108.263824 15.522203
v 273.126 108.214325 15.327562
v 273.54642 108.4721 15.132921
v 273.49683 108.605675 14.990434
v 273.42905 108.78814 14.93828
v 273.3613 108.970604 14.990434
v 273.31168 109.10417 15.132921
v 273.29352 109.15306 15.327562
v 273.31168 109.10417 15.522203
v 273.3613 108.970604 15.664691
v 273.42905 108.78814 15.716845
v 273.49683 108.605675 15.664691
v 273.54642 108.4721 15.522203
v 273.56458 108.42321 15.327562
v 273.98584 108.58951 15.132921
v 273.94315 108.72544 14.990434
v 273.88477 108.91113 14.93828
v 273.82642 109.09682 14.990434
v 273.7837 109.23275 15.132921
v 273.76807 109.28251 15.327562
v 273.7837 109.23275 15.522203
v 273.82642 109.09682 15.664691
v 273.88477 108.91113 15.716845
v 273.94315 108.72544 15.664691
v 273.98584 108.58951 15.522203
v 274.0015 108.53976 15.327562
v 274.45187 108.75702 15.132921
v 274.3999 108.8897 14.990434
v 274.32895 109.07094 14.93828
v 274.25797 109.25218 14.990434
v 274.20602 109.38486 15.132921
v 274.18698 109.433426 15.327562
v 274.20602 109.38486 15.522203
v 274.25797 109.25218 15.664691
v 274.32895 109.07094 15.716845
v 274.3999 108.8897 15.664691
v 274.45187 108.75702 15.522203
v 274.4709 108.70846 15.327562
v 274.85834 108.93171 15.132921
v 274.81827 109.06844 14.990434
v 274.76352 109.255226 14.93828
v 274.70874 109.442 14.990434
v 274.66867 109.578735 15.132921
v 274.654 109.628784 15.327562
v 274.66867 109.578735 15.522203
v 274.70874 109.442 15.664691
v 274.76352 109.255226 15.716845
v 274.81827 109.06844 15.664691
v 274.85834 108.93171 15.522203
v 274.87302 108.88166 15.327562
v 275.3114 109.00788 15.132921
v 275.2765 109.14603 14.990434
v 275.2288 109.33473 14.93828
v 275.1811 109.52344 14.990434
v 275.14618 109.66158 15.132921
v 275.13342 109.71215 15.327562
v 275.14618 109.66158 15.522203
v 275.1811 109.52344 15.664691
v 275.2288 109.33473 15.716845
v 275.2765 109.14603 15.664691
v 275.3114 109.00788 15.522203
v 275.3242 108.95731 15.327562
v 275.7964 109.17093 15.132921
v 275.7455 109.30402 14.990434
v 275.676 109.48583 14.93828
v 275.60648 109.66764 14.990434
v 275.5556 109.80073 15.132921
v 275.537 109.84944 15.327562
v 275.5556 109.80073 15.522203
v 275.60648 109.66764 15.664691
v 275.676 109.48583 15.716845
v 275.7455 109.30402 15.664691
v 275.7964 109.17093 15.522203
v 275.815 109.122215 15.327562
v 276.27808 109.37939 15.132921
v 276.207 109.50289 14.990434
v 276.10992 109.6716 14.93828
v 276.01285 109.8403 14.990434
v 275.9418 109.963806 15.132921
v 275.9158 110.00901 15.327562
v 275.9418 109.963806 15.522203
v 276.01285 109.8403 15.664691
v 276.10992 109.6716 15.716845
v 276.207 109.50289 15.664691
v 276.27808 109.37939 15.522203
v 276.30408 109.33418 15.327562
v 276.67236 109.67075 15.132921
v 276.5947 109.790215 14.990434
v 276.48862 109.95341 14.93828
v 276.38254 110.1166 14.990434
v 276.30487 110.23607 15.132921
v 276.27646 110.27979 15.327562
v 276.30487 110.23607 15.522203
v 276.38254 110.1166 15.664691
v 276.48862 109.95341 15.716845
v 276.5947 109.790215 15.664691
v 276.67236 109.67075 15.522203
v 276.70078 109.62702 15.327562
v 277.01746 109.86913 15.132921
v 276.96777 110.00267 14.990434
v 276.89987 110.18509 14.93828
v 276.832 110.36751 14.990434
v 276.7823 110.501045 15.132921
v 276.7641 110.54993 15.327562
v 276.7823 110.501045 15.522203
v 276.832 110.36751 15.664691
v 276.89987 110.18509 15.716845
v 276.96777 110.00267 15.664691
v 277.01746 109.86913 15.522203
v 277.03564 109.82025 15.327562
v 277.40625 109.94437 15.132921
v 277.3878 110.085655 14.990434
v 277.36255 110.27865 14.93828
v 277.3373 110.47165 14.990434
v 277.31885 110.61293 15.132921
v 277.31207 110.66465 15.327562
v 277.31885 110.61293 15.522203
v 277.3373 110.47165 15.664691
v 277.36255 110.27865 15.716845
v 277.3878 110.085655 15.664691
v 277.40625 109.94437 15.522203
v 277.413 109.892654 15.327562
v 277.81802 109.97041 15.132921
v 277.82465 110.11275 14.990434
v 277.8337 110.307175 14.93828
v 277.84277 110.50161 14.990434
v 277.8494 110.64394 15.132921
v 277.85184 110.69604 15.327562
v 277.8494 110.64394 15.522203
v 277.84277 110.50161 15.664691
v 277.8337 110.307175 15.716845
v 277.82465 110.11275 15.664691
v 277.81802 109.97041 15.522203
v 277.81558 109.91832 15.327562
v 278.2608 109.90013 15.132921
v 278.27744 110.04164 14.990434
v 278.3002 110.23495 14.93828
v 278.32294 110.42826 14.990434
v 278.33957 110.56977 15.132921
v 278.34567 110.62157 15.327562
v 278.33957 110.56977 15.522203
v 278.32294 110.42826 15.664691
v 278.3002 110.23495 15.716845
v 278.27744 110.04164 15.664691
v 278.2608 109.90013 15.522203
v 278.2547 109.848335 15.327562
v 278.75067 109.860405 15.132921
v 278.75912 110.00264 14.990434
v 278.7707 110.196945 14.93828
v 278.78223 110.39124 14.990434
v 278.79068 110.53348 15.132921
v 278.7938 110.58554 15.327562
v 278.79068 110.53348 15.522203
v 278.78223 110.39124 15.664691
v 278.7707 110.196945 15.716845
v 278.75912 110.00264 15.664691
v 278.75067 109.860405 15.522203
v 278.7476 109.80834 15.327562
v 279.1966 109.84495 15.132921
v 279.21594 109.986115 14.990434
v 279.24237 110.17895 14.93828
v 279.26883 110.37179 14.990434
v 279.28818 110.512955 15.132921
v 279.29526 110.56462 15.327562
v 279.28818 110.512955 15.522203
v 279.26883 110.37179 15.664691
v 279.24237 110.17895 15.716845
v 279.21594 109.986115 15.664691
v 279.1966 109.84495 15.522203
v 279.18948 109.793274 15.327562
v 279.64224 109.73744 15.132921
v 279.6673 109.87771 14.990434
v 279.7015 110.06932 14.93828
v 279.73572 110.26093 14.990434
v 279.76074 110.4012 15.132921
v 279.76993 110.452545 15.327562
v 279.76074 110.4012 15.522203
v 279.73572 110.26093 15.664691
v 279.7015 110.06932 15.716845
v 279.6673 109.87771 15.664691
v 279.64224 109.73744 15.522203
v 279.6331 109.6861 15.327562
v 280.14255 109.67732 15.132921
v 280.15424 109.81933 14.990434
v 280.1702 110.01331 14.93828
v 280.18616 110.2073 14.990434
v 280.19785 110.34931 15.132921
v 280.20212 110.40128 15.327562
v 280.19785 110.34931 15.522203
v 280.18616 110.2073 15.664691
v 280.1702 110.01331 15.716845
v 280.15424 109.81933 15.664691
v 280.14255 109.67732 15.522203
v 280.13828 109.62534 15.327562
v 280.63016 109.65502 15.132921
v 280.63504 109.797424 14.990434
v 280.64175 109.99195 14.93828
v 280.64844 110.18648 14.990434
v 280.65335 110.32888 15.132921
v 280.65515 110.381 15.327562
v 280.65335 110.32888 15.522203
v 280.64844 110.18648 15.664691
v 280.64175 109.99195 15.716845
v 280.63504 109.797424 15.664691
v 280.63016 109.65502 15.522203
v 280.62836 109.6029 15.327562
v 281.11752 109.64374 15.132921
v 281.11588 109.78622 14.990434
v 281.11365 109.98084 14.93828
v 281.11142 110.17547 14.990434
v 281.1098 110.31795 15.132921
v 281.1092 110.3701 15.327562
v 281.1098 110.31795 15.522203
v 281.11142 110.17547 15.664691
v 281.11365 109.98084 15.716845
v 281.11588 109.78622 15.664691
v 281.11752 109.64374 15.522203
v 281.1181 109.59158 15.327562
v 281.62466 109.66794 15.132921
v 281.60797 109.80945 14.990434
v 281.58517 110.00275 14.93828
v 281.56238 110.19605 14.990434
v 281.5457 110.337555 15.132921
v 281.53958 110.38935 15.327562
v 281.5457 110.337555 15.522203
v 281.56238 110.19605 15.664691
v 281.58517 110.00275 15.716845
v 281.60797 109.80945 15.664691
v 281.62466 109.66794 15.522203
v 281.63077 109.61614 15.327562
v 282.09622 109.75734 15.132921
v 282.0762 109.898415 14.990434
v 282.04886 110.091125 14.93828
v 282.0215 110.28384 14.990434
v 282.0015 110.424904 15.132921
v 281.99414 110.47654 15.327562
v 282.0015 110.424904 15.522203
v 282.0215 110.28384 15.664691
v 282.04886 110.091125 15.716845
v 282.0762 109.898415 15.664691
v 282.09622 109.75734 15.522203
v 282.10358 109.7057 15.327562
v 282.54053 109.798836 15.132921
v 282.53137 109.941025 14.990434
v 282.51883 110.13526 14.93828
v 282.5063 110.3295 14.990434
v 282.4971 110.471695 15.132921
v 282.49374 110.523735 15.327562
v 282.4971 110.471695 15.522203
v 282.5063 110.3295 15.664691
v 282.51883 110.13526 15.716845
v 282.53137 109.941025 15.664691
v 282.54053 109.798836 15.522203
v 282.54388 109.74679 15.327562
v 282.99954 109.81489 15.132921
v 282.99576 109.95733 14.990434
v 282.99057 110.15189 14.93828
v 282.98538 110.346466 14.990434
v 282.98157 110.48891 15.132921
v 282.9802 110.54104 15.327562
v 282.98157 110.48891 15.522203
v 282.98538 110.346466 15.664691
v 282.99057 110.15189 15.716845
v 282.99576 109.95733 15.664691
v 282.99954 109.81489 15.522203
v 283.00095 109.76276 15.327562
v 283.4571 109.82335 15.132921
v 283.45938 109.96582 14.990434
v 283.46252 110.16043 14.93828
v 283.46567 110.35505 14.990434
v 283.46796 110.49752 15.132921
v 283.4688 110.54967 15.327562
v 283.46796 110.49752 15.522203
v 283.46567 110.35505 15.664691
v 283.46252 110.16043 15.716845
v 283.45938 109.96582 15.664691
v 283.4571 109.82335 15.522203
v 283.45624 109.7712 15.327562
v 283.8582 109.808174 15.132921
v 283.8902 109.947014 14.990434
v 283.93396 110.13668 14.93828
v 283.9777 110.32634 14.990434
v 284.00974 110.46518 15.132921
v 284.02145 110.516 15.327562
v 284.00974 110.46518 15.522203
v 283.9777 110.32634 15.664691
v 283.93396 110.13668 15.716845
v 283.8902 109.947014 15.664691
v 283.8582 109.808174 15.522203
v 283.84647 109.757355 15.327562
v 284.23175 109.64323 15.132921
v 284.2894 109.77354 14.990434
v 284.36816 109.95153 14.93828
v 284.4469 110.12953 14.990434
v 284.50455 110.259834 15.132921
v 284.52567 110.307526 15.327562
v 284.50455 110.259834 15.522203
v 284.4469 110.12953 15.664691
v 284.36816 109.95153 15.716845
v 284.2894 109.77354 15.664691
v 284.23175 109.64323 15.522203
v 284.21066 109.595535 15.327562
v 284.6904 109.43498 15.132921
v 284.73557 109.57013 14.990434
v 284.7972 109.754745 14.93828
v 284.8589 109.93936 14.990434
v 284.90402 110.07451 15.132921
v 284.92056 110.12398 15.327562
v 284.90402 110.07451 15.522203
v 284.8589 109.93936 15.664691
v 284.7972 109.754745 15.716845
v 284.73557 109.57013 15.664691
v 284.6904 109.43498 15.522203
v 284.6739 109.38552 15.327562
v 285.24564 109.31728 15.132921
v 285.25104 109.45966 14.990434
v 285.25842 109.65417 14.93828
v 285.26578 109.84867 14.990434
v 285.27118 109.99105 15.132921
v 285.27316 110.04317 15.327562
v 285.27118 109.99105 15.522203
v 285.26578 109.84867 15.664691
v 285.25842 109.65417 15.716845
v 285.25104 109.45966 15.664691
v 285.24564 109.31728 15.522203
v 285.24365 109.26517 15.327562
v 285.76117 109.38424 15.132921
v 285.74628 109.52595 14.990434
v 285.7259 109.71951 14.93828
v 285.70554 109.913086 14.990434
v 285.6906 110.054794 15.132921
v 285.68515 110.10666 15.327562
v 285.6906 110.054794 15.522203
v 285.70554 109.913086 15.664691
v 285.7259 109.71951 15.716845
v 285.74628 109.52595 15.664691
v 285.76117 109.38424 15.522203
v 285.76663 109.332375 15.327562
v 286.25668 109.421165 15.132921
v 286.23135 109.56138 14.990434
v 286.19675 109.75292 14.93828
v 286.16214 109.94446 14.990434
v 286.1368 110.08468 15.132921
v 286.12753 110.136 15.327562
v 286.1368 110.08468 15.522203
v 286.16214 109.94446 15.664691
v 286.19675 109.75292 15.716845
v 286.23135 109.56138 15.664691
v 286.25668 109.421165 15.522203
v 286.26596 109.36984 15.327562
v 286.7498 109.56451 15.132921
v 286.7074 109.70055 14.990434
v 286.6495 109.886375 14.93828
v 286.5916 110.07221 14.990434
v 286.54926 110.20825 15.132921
v 286.53372 110.25804 15.327562
v 286.54926 110.20825 15.522203
v 286.5916 110.07221 15.664691
v 286.6495 109.886375 15.716845
v 286.7074 109.70055 15.664691
v 286.7498 109.56451 15.522203
v 286.7653 109.51471 15.327562
v 287.171 109.70455 15.132921
v 287.14014 109.84366 14.990434
v 287.098 110.033676 14.93828
v 287.05582 110.223694 14.990434
v 287.02496 110.3628 15.132921
v 287.01367 110.41372 15.327562
v 287.02496 110.3628 15.522203
v 287.05582 110.223694 15.664691
v 287.098 110.033676 15.716845
v 287.14014 109.84366 15.664691
v 287.171 109.70455 15.522203
v 287.1823 109.65363 15.327562
v 287.565 109.75274 15.132921
v 287.5657 109.895226 14.990434
v 287.56665 110.08986 14.93828
v 287.56763 110.2845 14.990434
v 287.5683 110.42699 15.132921
v 287.56857 110.47914 15.327562
v 287.5683 110.42699 15.522203
v 287.56763 110.2845 15.664691
v 287.56665 110.08986 15.716845
v 287.5657 109.895226 15.664691
v 287.565 109.75274 15.522203
v 287.56476 109.700584 15.327562
v 288.0404 109.69199 15.132921
v 288.03802 109.83446 14.990434
v 288.03476 110.029076 14.93828
v 288.0315 110.22369 14.990434
v 288.0291 110.36616 15.132921
v 288.02823 110.418304 15.327562
v 288.0291 110.36616 15.522203
v 288.0315 110.22369 15.664691
v 288.03476 110.029076 15.716845
v 288.03802 109.83446 15.664691
v 288.0404 109.69199 15.522203
v 288.0413 109.63985 15.327562
v 288.54095 109.77082 15.132921
v 288.5239 109.91228 14.990434
v 288.50055 110.10552 14.93828
v 288.47723 110.29876 14.990434
v 288.46017 110.440216 15.132921
v 288.45392 110.492 15.327562
v 288.46017 110.440216 15.522203
v 288.47723 110.29876 15.664691
v 288.50055 110.10552 15.716845
v 288.5239 109.91228 15.664691
v 288.54095 109.77082 15.522203
v 288.5472 109.71904 15.327562
v 288.989 109.805435 15.132921
v 288.98148 109.94772 14.990434
v 288.97116 110.14209 14.93828
v 288.96088 110.33646 14.990434
v 288.9533 110.478745 15.132921
v 288.95056 110.53082 15.327562
v 288.9533 110.478745 15.522203
v 288.96088 110.33646 15.664691
v 288.97116 110.14209 15.716845
v 288.98148 109.94772 15.664691
v 288.989 109.805435 15.522203
v 288.9918 109.75336 15.327562
v 289.49017 109.821686 15.132921
v 289.47025 109.96277 14.990434
v 289.44302 110.155495 14.93828
v 289.4158 110.34823 14.990434
v 289.39587 110.48931 15.132921
v 289.38858 110.540955 15.327562
v 289.39587 110.48931 15.522203
v 289.4158 110.34823 15.664691
v 289.44302 110.155495 15.716845
v 289.47025 109.96277 15.664691
v 289.49017 109.821686 15.522203
v 289.49747 109.77004 15.327562
v 290.0087 109.95415 15.132921
v 289.9628 110.089035 14.990434
v 289.90012 110.2733 14.93828
v 289.8374 110.45757 14.990434
v 289.7915 110.59246 15.132921
v 289.77472 110.64184 15.327562
v 289.7915 110.59246 15.522203
v 289.8374 110.45757 15.664691
v 289.90012 110.2733 15.716845
v 289.9628 110.089035 15.664691
v 290.0087 109.95415 15.522203
v 290.0255 109.90477 15.327562
v 290.50275 110.16675 15.132921
v 290.4315 110.29015 14.990434
v 290.3342 110.458725 14.93828
v 290.2369 110.627304 14.990434
v 290.16565 110.7507 15.132921
v 290.1396 110.795876 15.327562
v 290.16565 110.7507 15.522203
v 290.2369 110.627304 15.664691
v 290.3342 110.458725 15.716845
v 290.4315 110.29015 15.664691
v 290.50275 110.16675 15.522203
v 290.5288 110.12158 15.327562
v 290.89963 110.51231 15.07538
v 290.79465 110.64067 14.960889
v 290.66748 110.79615 14.944647
v 290.55225 110.93709 15.031008
v 290.47977 111.02572 15.19683
v 290.46948 111.03829 15.397681
v 290.52414 110.971436 15.579744
v 290.62912 110.84307 15.694236
v 290.75626 110.68759 15.710478
v 290.87152 110.54665 15.624117
v 290.944 110.45802 15.458295
v 290.95428 110.44545 15.257443
v 291.20303 110.79042 15.071697
v 291.06482 110.89292 14.969244
v 290.92645 111.03908 14.961526
v 290.82507 111.18973 15.050611
v 290.78778 111.3045 15.212627
v 290.82462 111.35264 15.404164
v 290.9257 111.32125 15.5739
v 291.0639 111.21874 15.6763525
v 291.20227 111.072586 15.684071
v 291.30365 110.92194 15.594987
v 291.34094 110.807175 15.432969
v 291.3041 110.75903 15.241432
v 291.4921 110.99167 14.919186
v 291.3501 111.0465 14.787107
v 291.20706 111.17567 14.72829
v 291.10132 111.34455 14.758491
v 291.06122 111.507904 14.869619
v 291.0975 111.62195 15.0318985
v 291.20044 111.656136 15.201846
v 291.34244 111.601295 15.333923
v 291.48547 111.47214 15.392742
v 291.5912 111.30325 15.36254
v 291.6313 111.1399 15.251411
v 291.59503 111.025856 15.089132
v 291.78094 111.1941 14.686609
v 291.68448 111.29568 14.543616
v 291.5931 111.463356 14.484372
v 291.5313 111.652214 14.524753
v 291.51562 111.811646 14.653936
v 291.5503 111.898926 14.837309
v 291.62598 111.89068 15.025737
v 291.72244 111.7891 15.16873
v 291.8138 111.621414 15.227974
v 291.8756 111.432556 15.187593
v 291.8913 111.273125 15.05841
v 291.85663 111.185844 14.875037
v 292.23456 111.29189 14.610423
v 292.17676 111.40199 14.456659
v 292.11295 111.57691 14.383114
v 292.06024 111.76978 14.409495
v 292.03275 111.92892 14.528733
v 292.03787 112.01168 14.708879
v 292.0742 111.9959 14.901663
v 292.13202 111.8858 15.055428
v 292.19583 111.710884 15.128972
v 292.24854 111.51802 15.1025915
v 292.276 111.35888 14.983353
v 292.2709 111.276115 14.803206
v 292.769 111.461006 14.643541
v 292.72028 111.52615 14.459972
v 292.63815 111.66597 14.340917
v 292.54462 111.84299 14.318276
v 292.46475 112.00978 14.398117
v 292.41995 112.12165 14.559047
v 292.4222 112.14862 14.757942
v 292.47095 112.08347 14.941512
v 292.5531 111.943665 15.060567
v 292.6466 111.76665 15.083207
v 292.72647 111.59985 15.003366
v 292.77127 111.48798 14.842438
v 293.2421 111.78415 14.646477
v 293.19186 111.830826 14.457031
v 293.0858 111.94246 14.327091
v 292.95227 112.08912 14.291473
v 292.8271 112.231514 14.359722
v 292.7438 112.3315 14.513551
v 292.7247 112.362274 14.71174
v 292.77493 112.31559 14.901185
v 292.881 112.203964 15.031125
v 293.01453 112.0573 15.066743
v 293.1397 111.9149 14.998494
v 293.223 111.81492 14.8446665
v 293.59247 112.202286 14.575994
v 293.51324 112.25851 14.399107
v 293.37457 112.36089 14.294293
v 293.2136 112.482025 14.289637
v 293.07343 112.58943 14.386385
v 292.99167 112.65435 14.558615
v 292.9902 112.65937 14.760177
v 293.0694 112.60316 14.937063
v 293.20807 112.50076 15.041877
v 293.36908 112.37964 15.046534
v 293.50922 112.272224 14.949785
v 293.59097 112.20731 14.777555
v 293.8261 112.61735 14.4858465
v 293.71695 112.697845 14.336825
v 293.56305 112.81259 14.2755785
v 293.40564 112.93085 14.318517
v 293.2869 113.02093 14.454135
v 293.23865 113.05868 14.646094
v 293.2738 113.034004 14.842959
v 293.38297 112.95351 14.991981
v 293.53687 112.83875 15.053227
v 293.69427 112.7205 15.010289
v 293.81302 112.630424 14.874671
v 293.86127 112.59267 14.682712
v 294.11392 112.95417 14.484205
v 294.0125 113.04415 14.33512
v 293.8692 113.17186 14.273792
v 293.7224 113.30307 14.316653
v 293.61142 113.402626 14.452219
v 293.566 113.443855 14.644165
v 293.59836 113.41571 14.841059
v 293.69974 113.32572 14.990144
v 293.84305 113.19802 15.051472
v 293.98987 113.06681 15.008611
v 294.10083 112.96725 14.873045
v 294.14624 112.92602 14.681099
v 294.42947 113.291565 14.483472
v 294.33093 113.38468 14.334378
v 294.1916 113.51666 14.273038
v 294.0487 113.65215 14.315887
v 293.9406 113.754845 14.451446
v 293.89627 113.79722 14.64339
v 293.92755 113.76793 14.840288
v 294.02606 113.67481 14.989382
v 294.16544 113.54282 15.050721
v 294.3083 113.40733 15.007872
v 294.41638 113.30464 14.8723135
v 294.46072 113.26227 14.68037
v 294.74753 113.634445 14.467905
v 294.6457 113.73343 14.324948
v 294.50632 113.86903 14.272153
v 294.36673 114.00493 14.323665
v 294.26434 114.1047 14.465681
v 294.2266 114.14161 14.660149
v 294.26358 114.105774 14.854961
v 294.36542 114.00679 14.997917
v 294.50482 113.871185 15.050713
v 294.6444 113.73529 14.999201
v 294.7468 113.63552 14.857184
v 294.78455 113.59861 14.662717
v 295.04895 113.943985 14.46689
v 294.9594 114.05468 14.324293
v 294.83704 114.20599 14.271989
v 294.71463 114.35738 14.323993
v 294.625 114.468285 14.46637
v 294.59216 114.50899 14.660971
v 294.62488 114.46858 14.855652
v 294.71445 114.357895 14.998249
v 294.8368 114.20658 15.050553
v 294.9592 114.05519 14.998549
v 295.04883 113.94428 14.856172
v 295.0817 113.90358 14.6615715
v 295.39584 114.16357 14.466686
v 295.32788 114.28874 14.324145
v 295.23505 114.45979 14.271916
v 295.14218 114.63088 14.323997
v 295.07422 114.756165 14.466429
v 295.04932 114.80208 14.66105
v 295.0742 114.75632 14.855711
v 295.14212 114.63114 14.998253
v 295.235 114.46009 15.050481
v 295.32782 114.289 14.998402
v 295.3958 114.16371 14.855968
v 295.4207 114.1178 14.661347
v 295.77707 114.33759 14.46669
v 295.72958 114.471855 14.324136
v 295.66467 114.65533 14.27189
v 295.59973 114.83885 14.323952
v 295.55222 114.97324 14.466372
v 295.5348 115.0225 14.660988
v 295.55215 114.97343 14.855654
v 295.59967 114.83916 14.998208
v 295.66458 114.655685 15.050454
v 295.7295 114.47217 14.998392
v 295.77704 114.33777 14.855972
v 295.79446 114.28851 14.661355
v 296.2285 114.4203 14.537468
v 296.19626 114.52683 14.369486
v 296.14404 114.699486 14.279656
v 296.08582 114.892 14.29205
v 296.0372 115.052795 14.403347
v 296.0112 115.13878 14.583724
v 296.0148 115.126915 14.784849
v 296.04703 115.020386 14.952832
v 296.09924 114.84773 15.042662
v 296.15744 114.65522 15.030268
v 296.2061 114.49442 14.918971
v 296.2321 114.40844 14.738594
v 296.73917 114.59258 14.565273
v 296.761 114.71039 14.398837
v 296.73096 114.88666 14.293857
v 296.65714 115.07415 14.2784605
v 296.5593 115.22263 14.356775
v 296.46365 115.29232 14.507814
v 296.39584 115.264534 14.69111
v 296.37405 115.14673 14.857545
v 296.40408 114.97046 14.962525
v 296.4779 114.78297 14.9779215
v 296.57574 114.63448 14.899608
v 296.67136 114.5648 14.748568
v 297.08075 114.770004 14.892846
v 297.11966 114.923416 14.756482
v 297.0954 115.11662 14.688722
v 297.01453 115.29785 14.707721
v 296.89865 115.41854 14.808389
v 296.77884 115.44635 14.963752
v 296.68723 115.37383 15.13218
v 296.64832 115.22042 15.268544
v 296.67255 115.027214 15.336305
v 296.75345 114.845985 15.317306
v 296.86932 114.725296 15.216638
v 296.9891 114.69749 15.061275
v 297.44928 114.8235 15.095525
v 297.4624 114.951996 14.937105
v 297.43344 115.13595 14.849866
v 297.37018 115.32607 14.857184
v 297.28955 115.47143 14.957098
v 297.21317 115.53306 15.122837
v 297.16147 115.49446 15.30999
v 297.14835 115.36597 15.46841
v 297.1773 115.182014 15.555649
v 297.24057 114.99189 15.54833
v 297.3212 114.846535 15.448417
v 297.3976 114.784904 15.282679
v 297.9242 114.98267 15.252871
v 297.8632 115.00291 15.060389
v 297.76874 115.10934 14.919216
v 297.66617 115.27346 14.867181
v 297.583 115.45129 14.918226
v 297.54147 115.59517 15.058674
v 297.55273 115.666565 15.250891
v 297.61377 115.64634 15.443374
v 297.7082 115.5399 15.584546
v 297.81076 115.375786 15.63658
v 297.89395 115.19796 15.585536
v 297.93546 115.05407 15.445088
v 298.2964 115.26 15.010471
v 298.19647 115.22592 14.837435
v 298.05493 115.27934 14.705741
v 297.9096 115.405945 14.650677
v 297.7995 115.571815 14.686997
v 297.75412 115.7325 14.80497
v 297.78558 115.84495 14.972984
v 297.88547 115.87903 15.146022
v 298.02704 115.825615 15.277716
v 298.17233 115.699005 15.332779
v 298.28244 115.53314 15.296458
v 298.32785 115.37245 15.178486
v 298.57007 115.49938 14.7659645
v 298.48978 115.52845 14.582105
v 298.37775 115.63907 14.4576845
v 298.26398 115.8016 14.426041
v 298.17896 115.97248 14.495654
v 298.14548 116.105934 14.64787
v 298.1725 116.16621 14.841904
v 298.25278 116.13714 15.0257635
v 298.36484 116.02652 15.150185
v 298.4786 115.86399 15.181828
v 298.56363 115.69311 15.112215
v 298.5971 115.559654 14.959998
v 298.96445 115.674484 14.736579
v 298.9245 115.70809 14.544922
v 298.85028 115.82677 14.402941
v 298.76163 115.9987 14.34868
v 298.68234 116.17784 14.396677
v 298.63364 116.31617 14.534073
v 298.62857 116.37663 14.724052
v 298.66852 116.343025 14.9157095
v 298.74274 116.22436 15.057691
v 298.8314 116.052414 15.111952
v 298.91068 115.873276 15.063954
v 298.95938 115.73495 14.926558
v 299.42163 115.90333 14.696674
v 299.38724 115.93988 14.502504
v 299.3075 116.055534 14.359015
v 299.20383 116.2193 14.304654
v 299.10394 116.3873 14.353987
v 299.03464 116.51451 14.493794
v 299.0145 116.56686 14.686617
v 299.0489 116.530304 14.880786
v 299.12863 116.41465 15.024275
v 299.2323 116.250885 15.078636
v 299.33218 116.082886 15.029304
v 299.4015 115.955666 14.889496
v 299.81708 116.19722 14.715481
v 299.79523 116.22082 14.5168495
v 299.72034 116.323494 14.360777
v 299.6124 116.47774 14.289083
v 299.50043 116.642204 14.320976
v 299.41437 116.77284 14.447913
v 299.3773 116.83463 14.6358795
v 299.39914 116.811035 14.834511
v 299.47406 116.70836 14.990583
v 299.58197 116.55412 15.062278
v 299.69394 116.38965 15.030384
v 299.78003 116.25901 14.903447
v 300.2237 116.45453 14.640162
v 300.18326 116.506454 14.449726
v 300.0926 116.62869 14.31768
v 299.97592 116.78848 14.279407
v 299.86456 116.94301 14.345161
v 299.78833 117.05087 14.497324
v 299.76767 117.08316 14.695124
v 299.80807 117.031235 14.88556
v 299.89874 116.909004 15.017606
v 300.0154 116.749214 15.055879
v 300.12677 116.59469 14.990125
v 300.203 116.486824 14.837962
v 300.61346 116.775024 14.654606
v 300.5754 116.817505 14.461338
v 300.4795 116.92758 14.322471
v 300.35135 117.07575 14.275213
v 300.22537 117.22232 14.332229
v 300.13528 117.328 14.478239
v 300.10522 117.364494 14.674121
v 300.14325 117.32201 14.867389
v 300.2392 117.21193 15.006255
v 300.36734 117.06376 15.053513
v 300.49332 116.91719 14.996498
v 300.5834 116.81151 14.850488
v 300.99503 117.119865 14.652576
v 300.95294 117.158394 14.459318
v 300.84586 117.25772 14.320483
v 300.70248 117.39122 14.273273
v 300.56125 117.52313 14.330338
v 300.46 117.6181 14.476386
v 300.4258 117.65069 14.672284
v 300.46793 117.61216 14.865542
v 300.57498 117.51283 15.004377
v 300.71835 117.37933 15.051587
v 300.8596 117.24742 14.994523
v 300.96085 117.15245 14.8484745
v 301.3019 117.51102 14.665996
v 301.26303 117.54256 14.470804
v 301.15387 117.6317 14.326792
v 301.00363 117.754555 14.272544
v 300.8526 117.87822 14.322598
v 300.74127 117.969536 14.463543
v 300.6994 118.00406 14.657611
v 300.73828 117.97252 14.852801
v 300.84744 117.88338 14.996815
v 300.99768 117.76051 15.051062
v 301.1487 117.636856 15.001008
v 301.26007 117.54553 14.860064
v 301.59744 117.85523 14.658935
v 301.5577 117.89088 14.46463
v 301.45108 117.986755 14.323053
v 301.30615 118.11718 14.272141
v 301.16177 118.2472 14.325535
v 301.0566 118.34199 14.468927
v 301.01883 118.37613 14.6638975
v 301.0586 118.340485 14.858202
v 301.16522 118.244606 14.999778
v 301.31015 118.11418 15.05069
v 301.45453 117.98416 14.997296
v 301.5597 117.88937 14.853904
v 301.93372 118.21497 14.628975
v 301.8807 118.25779 14.439333
v 301.7611 118.354515 14.309162
v 301.60693 118.47923 14.273339
v 301.45953 118.598526 14.341465
v 301.35834 118.68043 14.495285
v 301.33054 118.70299 14.693582
v 301.3835 118.66017 14.883224
v 301.50314 118.563446 15.013395
v 301.6573 118.43873 15.049217
v 301.80472 118.319435 14.9810915
v 301.90588 118.23753 14.827271
v 302.18192 118.594246 14.605305
v 302.06982 118.60887 14.431842
v 301.9123 118.68744 14.3246975
v 301.75153 118.80889 14.312581
v 301.6306 118.94068 14.398741
v 301.5819 119.04751 14.560088
v 301.61853 119.10074 14.753391
v 301.7306 119.08611 14.926855
v 301.88812 119.007545 15.033999
v 302.0489 118.88609 15.046115
v 302.16983 118.754295 14.959956
v 302.2185 118.64747 14.798608
v 302.44266 118.88043 14.389826
v 302.3422 118.83205 14.222964
v 302.18906 118.86394 14.094946
v 302.02432 118.96756 14.040073
v 301.8921 119.11515 14.073049
v 301.82785 119.26716 14.185037
v 301.84875 119.38286 14.34603
v 301.94922 119.43125 14.512892
v 302.10236 119.39936 14.64091
v 302.2671 119.29574 14.695783
v 302.39932 119.14815 14.662807
v 302.4636 118.99613 14.550819
v 302.70737 119.18832 14.268475
v 302.6589 119.143326 14.077363
v 302.54974 119.17939 13.912642
v 302.40906 119.28686 13.818447
v 302.27457 119.43692 13.82002
v 302.18234 119.58938 13.916938
v 302.15704 119.70337 14.083231
v 302.20547 119.74837 14.274343
v 302.31467 119.712296 14.439064
v 302.45535 119.604836 14.533258
v 302.5898 119.454765 14.531686
v 302.68207 119.302315 14.434768
v 303.05173 119.4206 14.103262
v 303.00656 119.42899 13.908889
v 302.90704 119.515045 13.758746
v 302.77985 119.65569 13.693064
v 302.6591 119.81325 13.729442
v 302.57706 119.945496 13.858132
v 302.5558 120.017006 14.044653
v 302.60098 120.008606 14.239026
v 302.70047 119.922554 14.38917
v 302.82767 119.781906 14.454851
v 302.94846 119.62435 14.418473
v 303.03046 119.4921 14.289783
v 303.41937 119.74687 14.060238
v 303.38596 119.76542 13.862686
v 303.29074 119.85519 13.709852
v 303.15924 119.99212 13.642688
v 303.0267 120.13952 13.679189
v 302.92865 120.257904 13.809576
v 302.8913 120.31554 13.998912
v 302.9247 120.29699 14.196464
v 303.01993 120.20722 14.349298
v 303.15143 120.0703 14.416463
v 303.28397 119.92289 14.379961
v 303.38202 119.80451 14.249574
v 303.76663 120.07713 14.042698
v 303.7372 120.09945 13.844668
v 303.6435 120.19059 13.691429
v 303.51053 120.32614 13.62404
v 303.37396 120.46978 13.660559
v 303.27042 120.583015 13.791199
v 303.22763 120.63551 13.980956
v 303.25702 120.6132 14.178986
v 303.35077 120.52205 14.332225
v 303.48373 120.3865 14.399613
v 303.62027 120.24286 14.363095
v 303.72382 120.12962 14.232455
v 304.10696 120.409134 14.044915
v 304.0838 120.42854 13.845684
v 303.9942 120.51667 13.688178
v 303.86212 120.6499 13.614601
v 303.723 120.792534 13.644669
v 303.6141 120.90636 13.770324
v 303.56458 120.96086 13.957898
v 303.58774 120.94145 14.15713
v 303.67734 120.85332 14.314636
v 303.80942 120.72009 14.388212
v 303.94855 120.57745 14.358145
v 304.05746 120.46364 14.23249
v 304.42017 120.719055 14.027872
v 304.39563 120.74664 13.829768
v 304.31104 120.84666 13.676651
v 304.189 120.992294 13.6095495
v 304.06223 121.14453 13.646442
v 303.96472 121.26258 13.777446
v 303.92258 121.314804 13.967456
v 303.94708 121.28722 14.165561
v 304.0317 121.1872 14.318677
v 304.15375 121.04157 14.385778
v 304.2805 120.889336 14.348886
v 304.37802 120.771286 14.217883
v 304.7941 120.97922 14.021456
v 304.76984 121.01012 13.8238125
v 304.6888 121.115395 13.672292
v 304.57275 121.26683 13.607493
v 304.45273 121.42386 13.64678
v 304.36093 121.5444 13.779625
v 304.32193 121.59615 13.970432
v 304.3462 121.565254 14.168076
v 304.42722 121.459984 14.319597
v 304.54327 121.30854 14.384396
v 304.6633 121.15151 14.345108
v 304.7551 121.030975 14.212263
v 305.14996 121.275635 13.996155
v 305.11932 121.31729 13.801397
v 305.03537 121.432045 13.658591
v 304.92065 121.58914 13.606002
v 304.8059 121.74648 13.65772
v 304.72183 121.86192 13.799888
v 304.69098 121.90452 13.994411
v 304.72162 121.86286 14.189169
v 304.80557 121.74811 14.331975
v 304.9203 121.59102 14.384564
v 305.03506 121.43367 14.332846
v 305.1191 121.31823 14.190679
v 305.46844 121.48362 13.995374
v 305.4484 121.531555 13.800678
v 305.3937 121.66296 13.658045
v 305.31897 121.84263 13.605691
v 305.24423 122.02241 13.657644
v 305.18954 122.15414 13.799984
v 305.16953 122.202515 13.994572
v 305.18958 122.15458 14.189266
v 305.24426 122.02317 14.3319
v 305.319 121.843506 14.384254
v 305.39374 121.66372 14.332301
v 305.44843 121.53199 14.1899605
v 305.83658 121.56214 13.995117
v 305.8289 121.613594 13.80044
v 305.80795 121.75443 13.657853
v 305.77936 121.94692 13.605562
v 305.75076 122.13949 13.65758
v 305.72983 122.28053 13.799967
v 305.7222 122.33226 13.994572
v 305.7299 122.280815 14.189249
v 305.75082 122.13998 14.331837
v 305.77942 121.94749 14.384127
v 305.808 121.75492 14.332109
v 305.82892 121.61388 14.189722
v 306.2481 121.59209 13.994689
v 306.24838 121.64429 13.80006
v 306.2491 121.786804 13.657606
v 306.25015 121.98145 13.605496
v 306.2512 122.17608 13.657696
v 306.25195 122.318535 13.800216
v 306.25226 122.37064 13.994868
v 306.25198 122.31844 14.189497
v 306.25125 122.17593 14.331952
v 306.2502 121.98128 14.384061
v 306.24918 121.78665 14.331862
v 306.2484 121.644196 14.1893425
v 306.80878 121.563034 13.994733
v 306.79694 121.61384 13.800095
v 306.76465 121.75263 13.657616
v 306.72055 121.942215 13.605472
v 306.67648 122.13179 13.657636
v 306.6442 122.27057 13.800131
v 306.63242 122.32136 13.994774
v 306.64423 122.27055 14.189413
v 306.6765 122.13177 14.331892
v 306.7206 121.94218 14.384036
v 306.7647 121.7526 14.331872
v 306.79697 121.61382 14.189377
v 307.34155 121.86115 13.994606
v 307.31256 121.90459 13.799984
v 307.23343 122.02313 13.657546
v 307.12534 122.185036 13.60546
v 307.0173 122.3469 13.657682
v 306.9382 122.46537 13.800219
v 306.9093 122.5087 13.994878
v 306.9383 122.46526 14.189501
v 307.01743 122.34672 14.331939
v 307.12552 122.184814 14.384025
v 307.23358 122.02295 14.331802
v 307.31265 121.90448 14.189266
v 307.72998 122.14816 13.994585
v 307.69977 122.19077 13.799965
v 307.61734 122.30705 13.657532
v 307.50476 122.46586 13.6054535
v 307.3922 122.624626 13.657682
v 307.3098 122.74082 13.800224
v 307.2797 122.78331 13.994885
v 307.3099 122.74071 14.189507
v 307.39236 122.62442 14.331939
v 307.50494 122.46562 14.384018
v 307.6175 122.30685 14.331789
v 307.69986 122.19065 14.189246
v 308.1254 122.41671 13.994723
v 308.09457 122.4588 13.800084
v 308.0104 122.57377 13.6576
v 307.89542 122.73081 13.605451
v 307.78043 122.887856 13.65761
v 307.69626 123.00282 13.8001
v 307.66547 123.0449 13.994742
v 307.69626 123.002815 14.189383
v 307.78046 122.88785 14.331866
v 307.89545 122.7308 14.384015
v 308.0104 122.57375 14.331857
v 308.0946 122.45879 14.189366
v 308.51804 122.72634 13.994722
v 308.48428 122.7661 13.800082
v 308.39206 122.874725 13.6575985
v 308.26608 123.0231 13.60545
v 308.1401 123.17148 13.657608
v 308.04788 123.28009 13.800099
v 308.01413 123.31985 13.994741
v 308.04788 123.28008 14.189382
v 308.1401 123.17146 14.331865
v 308.26608 123.02309 14.384014
v 308.39206 122.87471 14.331855
v 308.48428 122.76609 14.189364
v 308.8809 123.057434 13.994721
v 308.8452 123.09548 13.800081
v 308.74774 123.19943 13.6575985
v 308.61462 123.34142 13.605449
v 308.4815 123.48341 13.657608
v 308.38403 123.58736 13.800098
v 308.34836 123.6254 13.9947405
v 308.38403 123.58735 14.189381
v 308.4815 123.4834 14.331864
v 308.61462 123.34141 14.384013
v 308.74777 123.19942 14.331855
v 308.8452 123.095474 14.1893635
v 309.22577 123.38934 13.994721
v 309.18945 123.42678 13.800081
v 309.09024 123.52905 13.657598
v 308.9547 123.66876 13.605449
v 308.81918 123.80847 13.657608
v 308.71997 123.91074 13.800098
v 308.68365 123.94817 13.9947405
v 308.72 123.910736 14.189381
v 308.8192 123.808464 14.331864
v 308.9547 123.668755 14.384013
v 309.09024 123.529045 14.331855
v 309.18945 123.42677 14.1893635
v 309.5654 123.72137 13.99473
v 309.52878 123.75853 13.800089
v 309.4288 123.860054 13.657602
v 309.29224 123.99874 13.605449
v 309.15567 124.13743 13.657603
v 309.0557 124.23895 13.80009
v 309.0191 124.276115 13.994731
v 309.0557 124.23895 14.189372
v 309.15567 124.13743 14.33186
v 309.29224 123.99874 14.384013
v 309.4288 123.860054 14.331859
v 309.52878 123.75853 14.189371
v 309.92438 124.07946 13.994731
v 309.88458 124.11318 13.80009
v 309.77588 124.20531 13.657602
v 309.62738 124.331154 13.605449
v 309.4789 124.45699 13.657602
v 309.3702 124.54912 13.80009
v 309.3304 124.58284 13.994731
v 309.3702 124.54912 14.189372
v 309.4789 124.45699 14.331859
v 309.62738 124.331154 14.384013
v 309.77588 124.20531 14.33186
v 309.88458 124.11318 14.189372
v 310.16394 124.429794 13.994731
v 310.12863 124.46817 13.80009
v 310.03214 124.57303 13.657602
v 309.90036 124.716255 13.605449
v 309.76855 124.85949 13.657602
v 309.67206 124.96435 13.80009
v 309.63675 125.00272 13.994731
v 309.67206 124.96435 14.189372
v 309.76855 124.85949 14.331859
v 309.90036 124.716255 14.384013
v 310.03214 124.57303 14.331859
v 310.12863 124.46817 14.189372
v 310.52838 124.63622 13.994731
v 310.4987 124.67911 13.80009
v 310.41757 124.79626 13.657602
v 310.3068 124.95629 13.605449
v 310.196 125.116325 13.657602
v 310.1149 125.233475 13.80009
v 310.0852 125.27636 13.994731
v 310.1149 125.233475 14.189372
v 310.196 125.116325 14.331859
v 310.3068 124.95629 14.384013
v 310.41757 124.79626 14.331859
v 310.4987 124.67911 14.189372
v 310.92514 124.95433 13.994731
v 310.89154 124.99425 13.80009
v 310.79984 125.10329 13.657602
v 310.67453 125.252235 13.605449
v 310.54922 125.401184 13.657602
v 310.45752 125.51022 13.80009
v 310.42395 125.55013 13.994731
v 310.45752 125.51022 14.189372
v 310.54922 125.401184 14.331859
v 310.67453 125.252235 14.384013
v 310.79984 125.10329 14.331859
v 310.89154 124.99425 14.189372
v 311.292 125.276794 13.994731
v 311.25677 125.31526 13.80009
v 311.16052 125.420334 13.657602
v 311.02908 125.56387 13.605449
v 310.8976 125.707405 13.657602
v 310.80136 125.812485 13.80009
v 310.76614 125.850945 13.994731
v 310.80136 125.812485 14.189372
v 310.8976 125.707405 14.331859
v 311.02908 125.56387 14.384013
v 311.16052 125.420334 14.331859
v 311.25677 125.31526 14.189372
v 311.61066 125.58328 13.994731
v 311.5785 125.62434 13.80009
v 311.4906 125.7365 13.657602
v 311.37057 125.88973 13.605449
v 311.25055 126.04295 13.657602
v 311.1627 126.15512 13.80009
v 311.13052 126.196175 13.994731
v 311.1627 126.15512 14.189372
v 311.25055 126.04295 14.331859
v 311.37057 125.88973 14.384013
v 311.4906 125.7365 14.331859
v 311.5785 125.62434 14.189372
v 311.97473 125.812996 13.994731
v 311.94714 125.857254 13.80009
v 311.87173 125.97815 13.657602
v 311.7687 126.1433 13.605449
v 311.6657 126.30846 13.657602
v 311.5903 126.42935 13.80009
v 311.5627 126.4736 13.994731
v 311.5903 126.42935 14.189372
v 311.6657 126.30846 14.331859
v 311.7687 126.1433 14.384013
v 311.87173 125.97815 14.331859
v 311.94714 125.857254 14.189372
v 312.39426 126.07001 13.994731
v 312.3644 126.112785 13.80009
v 312.2829 126.22966 13.657602
v 312.17157 126.38932 13.605449
v 312.06024 126.54897 13.657602
v 311.97873 126.66585 13.80009
v 311.9489 126.708626 13.994731
v 311.97873 126.66585 14.189372
v 312.06024 126.54897 14.331859
v 312.17157 126.38932 14.384013
v 312.2829 126.22966 14.331859
v 312.3644 126.112785 14.189372
v 312.77106 126.36779 13.994731
v 312.74033 126.40993 13.80009
v 312.65637 126.52505 13.657602
v 312.5417 126.682304 13.605449
v 312.42697 126.83956 13.657602
v 312.34302 126.95468 13.80009
v 312.3123 126.99682 13.994731
v 312.34302 126.95468 14.189372
v 312.42697 126.83956 14.331859
v 312.5417 126.682304 14.384013
v 312.65637 126.52505 14.331859
v 312.74033 126.40993 14.189372
v 313.1658 126.63266 13.994731
v 313.13474 126.67453 13.80009
v 313.04977 126.788925 13.657602
v 312.93372 126.94519 13.605449
v 312.8177 127.101456 13.657602
v 312.73273 127.21585 13.80009
v 312.70163 127.25772 13.994731
v 312.73273 127.21585 14.189372
v 312.8177 127.101456 14.331859
v 312.93372 126.94519 14.384013
v 313.04977 126.788925 14.331859
v 313.13474 126.67453 14.189372
v 313.5257 126.92824 13.994731
v 313.4953 126.97061 13.80009
v 313.41223 127.08637 13.657602
v 313.29874 127.2445 13.605449
v 313.18524 127.40263 13.657602
v 313.10217 127.518394 13.80009
v 313.07175 127.56077 13.994731
v 313.10217 127.518394 14.189372
v 313.18524 127.40263 14.331859
v 313.29874 127.2445 14.384013
v 313.41223 127.08637 14.331859
v 313.4953 126.97061 14.189372
v 313.84625 127.1341 13.994731
v 313.82654 127.18239 13.80009
v 313.7727 127.3143 13.657602
v 313.69913 127.49451 13.605449
v 313.62555 127.674706 13.657602
v 313.5717 127.806625 13.80009
v 313.55197 127.85491 13.994731
v 313.5717 127.806625 14.189372
v 313.62555 127.674706 14.331859
v 313.69913 127.49451 14.384013
v 313.7727 127.3143 14.331859
v 313.82654 127.18239 14.189372
v 314.27173 127.22322 13.994731
v 314.25677 127.273186 13.80009
v 314.2159 127.40969 13.657602
v 314.16006 127.59615 13.605449
v 314.10425 127.782616 13.657602
v 314.0634 127.91912 13.80009
v 314.04843 127.96908 13.994731
v 314.0634 127.91912 14.189372
v 314.10425 127.782616 14.331859
v 314.16006 127.59615 14.384013
v 314.2159 127.40969 14.331859
v 314.25677 127.273186 14.189372
v 314.7502 127.404945 13.994731
v 314.73022 127.45312 13.80009
v 314.67563 127.58473 13.657602
v 314.60107 127.76452 13.605449
v 314.5265 127.944305 13.657602
v 314.4719 128.07593 13.80009
v 314.4519 128.1241 13.994731
v 314.4719 128.07593 14.189372
v 314.5265 127.944305 14.331859
v 314.60107 127.76452 14.384013
v 314.67563 127.58473 14.331859
v 314.73022 127.45312 14.189372
v 315.19586 127.60473 13.994731
v 315.1739 127.65202 13.80009
v 315.1138 127.78123 13.657602
v 315.03174 127.95772 13.605449
v 314.94968 128.13422 13.657602
v 314.88962 128.26341 13.80009
v 314.8676 128.31071 13.994731
v 314.88962 128.26341 14.189372
v 314.94968 128.13422 14.331859
v 315.03174 127.95772 14.384013
v 315.1138 127.78123 14.331859
v 315.1739 127.65202 14.189372
v 315.65643 127.82817 13.994731
v 315.6297 127.87296 13.80009
v 315.55673 127.995346 13.657602
v 315.45703 128.16252 13.605449
v 315.35736 128.3297 13.657602
v 315.28436 128.45207 13.80009
v 315.25766 128.49687 13.994731
v 315.28436 128.45207 14.189372
v 315.35736 128.3297 14.331859
v 315.45703 128.16252 14.384013
v 315.55673 127.995346 14.331859
v 315.6297 127.87296 14.189372
v 316.0043 128.08672 13.994731
v 315.9822 128.13396 13.80009
v 315.92184 128.26303 13.657602
v 315.8394 128.43933 13.605449
v 315.75693 128.61565 13.657602
v 315.69656 128.74472 13.80009
v 315.67447 128.79196 13.994731
v 315.69656 128.74472 14.189372
v 315.75693 128.61565 14.331859
v 315.8394 128.43933 14.384013
v 315.92184 128.26303 14.331859
v 315.9822 128.13396 14.189372
v 316.41263 128.18362 13.994731
v 316.39713 128.23343 13.80009
v 316.35477 128.36948 13.657602
v 316.29694 128.55533 13.605449
v 316.2391 128.74118 13.657602
v 316.19678 128.87723 13.80009
v 316.18127 128.92703 13.994731
v 316.19678 128.87723 14.189372
v 316.2391 128.74118 14.331859
v 316.29694 128.55533 14.384013
v 316.35477 128.36948 14.331859
v 316.39713 128.23343 14.189372
v 316.88428 128.3581 13.994731
v 316.86487 128.40651 13.80009
v 316.8119 128.53879 13.657602
v 316.7395 128.71947 13.605449
v 316.66714 128.90015 13.657602
v 316.61417 129.03242 13.80009
v 316.59476 129.08084 13.994731
v 316.61417 129.03242 14.189372
v 316.66714 128.90015 14.331859
v 316.7395 128.71947 14.384013
v 316.8119 128.53879 14.331859
v 316.86487 128.40651 14.189372
v 317.28137 128.53235 13.994731
v 317.26685 128.58244 13.80009
v 317.2272 128.7193 13.657602
v 317.17303 128.90625 13.605449
v 317.11887 129.0932 13.657602
v 317.0792 129.23006 13.80009
v 317.06467 129.28015 13.994731
v 317.0792 129.23006 14.189372
v 317.11887 129.0932 14.331859
v 317.17303 128.90625 14.384013
v 317.2272 128.7193 14.331859
v 317.26685 128.58244 14.189372
v 317.6855 128.59364 13.994731
v 317.6793 128.64543 13.80009
v 317.66235 128.78691 13.657602
v 317.63922 128.98018 13.605449
v 317.61612 129.17343 13.657602
v 317.59918 129.31491 13.80009
v 317.593 129.3667 13.994731
v 317.59918 129.31491 14.189372
v 317.61612 129.17343 14.331859
v 317.63922 128.98018 14.384013
v 317.66235 128.78691 14.331859
v 317.6793 128.64543 14.189372
v 318.1812 128.63565 13.994731
v 318.17163 128.68692 13.80009
v 318.14548 128.82698 13.657602
v 318.1097 129.01831 13.605449
v 318.07397 129.20964 13.657602
v 318.0478 129.34972 13.80009
v 318.03824 129.40097 13.994731
v 318.0478 129.34972 14.189372
v 318.07397 129.20964 14.331859
v 318.1097 129.01831 14.384013
v 318.14548 128.82698 14.331859
v 318.17163 128.68692 14.189372
v 318.67856 128.78113 13.994731
v 318.66296 128.8309 13.80009
v 318.6204 128.96687 13.657602
v 318.56226 129.15262 13.605449
v 318.5041 129.33838 13.657602
v 318.46152 129.47435 13.80009
v 318.44592 129.52412 13.994731
v 318.46152 129.47435 14.189372
v 318.5041 129.33838 14.331859
v 318.56226 129.15262 14.384013
v 318.6204 128.96687 14.331859
v 318.66296 128.8309 14.189372
v 319.10373 128.9224 13.994731
v 319.09125 128.97304 13.80009
v 319.05713 129.11139 13.657602
v 319.01056 129.30037 13.605449
v 318.96396 129.48935 13.657602
v 318.92987 129.6277 13.80009
v 318.9174 129.67833 13.994731
v 318.92987 129.6277 14.189372
v 318.96396 129.48935 14.331859
v 319.01056 129.30037 14.384013
v 319.05713 129.11139 14.331859
v 319.09125 128.97304 14.189372
v 319.5229 128.99146 13.994731
v 319.51663 129.04323 13.80009
v 319.49954 129.18468 13.657602
v 319.47617 129.37791 13.605449
v 319.45282 129.57115 13.657602
v 319.43573 129.71262 13.80009
v 319.42947 129.76439 13.994731
v 319.43573 129.71262 14.189372
v 319.45282 129.57115 14.331859
v 319.47617 129.37791 14.384013
v 319.49954 129.18468 14.331859
v 319.51663 129.04323 14.189372
v 319.97214 129.02507 13.994731
v 319.96875 129.0771 13.80009
v 319.9595 129.2193 13.657602
v 319.94687 129.41353 13.605449
v 319.93423 129.60776 13.657602
v 319.925 129.74994 13.80009
v 319.9216 129.80199 13.994731
v 319.925 129.74994 14.189372
v 319.93423 129.60776 14.331859
v 319.94687 129.41353 14.384013
v 319.9595 129.2193 14.331859
v 319.96875 129.0771 14.189372
v 320.4752 129.05411 13.994731
v 320.46756 129.10571 13.80009
v 320.4467 129.24666 13.657602
v 320.41818 129.4392 13.605449
v 320.3897 129.63174 13.657602
v 320.36884 129.77269 13.80009
v 320.3612 129.82428 13.994731
v 320.36884 129.77269 14.189372
v 320.3897 129.63174 14.331859
v 320.41818 129.4392 14.384013
v 320.4467 129.24666 14.331859
v 320.46756 129.10571 14.189372
v 320.9406 129.16714 13.994731
v 320.93204 129.2186 13.80009
v 320.9087 129.35916 13.657602
v 320.87677 129.55116 13.605449
v 320.84485 129.74316 13.657602
v 320.82147 129.88373 13.80009
v 320.81293 129.93518 13.994731
v 320.82147 129.88373 14.189372
v 320.84485 129.74316 14.331859
v 320.87677 129.55116 14.384013
v 320.9087 129.35916 14.331859
v 320.93204 129.2186 14.189372
v 321.38016 129.20573 13.994731
v 321.3757 129.25769 13.80009
v 321.36353 129.39966 13.657602
v 321.3469 129.59358 13.605449
v 321.33023 129.78752 13.657602
v 321.31805 129.92949 13.80009
v 321.3136 129.98145 13.994731
v 321.31805 129.92949 14.189372
v 321.33023 129.78752 14.331859
v 321.3469 129.59358 14.384013
v 321.36353 129.39966 14.331859
v 321.3757 129.25769 14.189372
v 321.92563 129.25793 13.994731
v 321.91113 129.30803 13.80009
v 321.8715 129.44489 13.657602
v 321.81735 129.63185 13.605449
v 321.7632 129.81882 13.657602
v 321.7236 129.95569 13.80009
v 321.7091 130.00578 13.994731
v 321.7236 129.95569 14.189372
v 321.7632 129.81882 14.331859
v 321.81735 129.63185 14.384013
v 321.8715 129.44489 14.331859
v 321.91113 129.30803 14.189372
v 322.3659 129.48409 13.994731
v 322.34845 129.53323 13.80009
v 322.30072 129.66748 13.657602
v 322.2355 129.85088 13.605449
v 322.1703 130.03427 13.657602
v 322.12256 130.16852 13.80009
v 322.1051 130.21767 13.994731
v 322.12256 130.16852 14.189372
v 322.1703 130.03427 14.331859
v 322.2355 129.85088 14.384013
v 322.30072 129.66748 14.331859
v 322.34845 129.53323 14.189372
v 322.80157 129.56972 13.994731
v 322.7877 129.62 13.80009
v 322.74982 129.75735 13.657602
v 322.69806 129.94499 13.605449
v 322.6463 130.13263 13.657602
v 322.60843 130.26999 13.80009
v 322.59454 130.32027 13.994731
v 322.60843 130.26999 14.189372
v 322.6463 130.13263 14.331859
v 322.69806 129.94499 14.384013
v 322.74982 129.75735 14.331859
v 322.7877 129.62 14.189372
v 323.2852 129.73874 13.994731
v 323.2662 129.78731 13.80009
v 323.21432 129.92001 13.657602
v 323.14346 130.1013 13.605449
v 323.0726 130.28258 13.657602
v 323.02072 130.41528 13.80009
v 323.0017 130.46387 13.994731
v 323.02072 130.41528 14.189372
v 323.0726 130.28258 14.331859
v 323.14346 130.1013 14.384013
v 323.21432 129.92001 14.331859
v 323.2662 129.78731 14.189372
v 323.7675 129.94914 13.994731
v 323.74194 129.9946 13.80009
v 323.67212 130.11882 13.657602
v 323.57678 130.28851 13.605449
v 323.4814 130.45819 13.657602
v 323.41162 130.58241 13.80009
v 323.38608 130.62788 13.994731
v 323.41162 130.58241 14.189372
v 323.4814 130.45819 14.331859
v 323.57678 130.28851 14.384013
v 323.67212 130.11882 14.331859
v 323.74194 129.9946 14.189372
v 324.14322 130.21674 13.994731
v 324.11896 130.2629 13.80009
v 324.0526 130.389 13.657602
v 323.96204 130.56128 13.605449
v 323.87143 130.73355 13.657602
v 323.80508 130.85965 13.80009
v 323.78082 130.90582 13.994731
v 323.80508 130.85965 14.189372
v 323.87143 130.73355 14.331859
v 323.96204 130.56128 14.384013
v 324.0526 130.389 14.331859
v 324.11896 130.2629 14.189372
v 324.58173 130.37724 13.994731
v 324.55807 130.42372 13.80009
v 324.4934 130.55069 13.657602
v 324.40506 130.72414 13.605449
v 324.31674 130.89758 13.657602
v 324.25208 131.02455 13.80009
v 324.2284 131.07101 13.994731
v 324.25208 131.02455 14.189372
v 324.31674 130.89758 14.331859
v 324.40506 130.72414 14.384013
v 324.4934 130.55069 14.331859
v 324.55807 130.42372 14.189372
v 324.9554 130.63095 13.994731
v 324.93423 130.67862 13.80009
v 324.87637 130.80882 13.657602
v 324.79733 130.9867 13.605449
v 324.7183 131.16457 13.657602
v 324.66043 131.29477 13.80009
v 324.63925 131.34244 13.994731
v 324.66043 131.29477 14.189372
v 324.7183 131.16457 14.331859
v 324.79733 130.9867 14.384013
v 324.87637 130.80882 14.331859
v 324.93423 130.67862 14.189372
v 325.40686 130.74338 13.994731
v 325.3865 130.79141 13.80009
v 325.33096 130.92262 13.657602
v 325.2551 131.10187 13.605449
v 325.17923 131.28111 13.657602
v 325.1237 131.41232 13.80009
v 325.10336 131.46036 13.994731
v 325.1237 131.41232 14.189372
v 325.17923 131.28111 14.331859
v 325.2551 131.10187 14.384013
v 325.33096 130.92262 14.331859
v 325.3865 130.79141 14.189372
v 325.8516 131.0135 13.994731
v 325.82544 131.05862 13.80009
v 325.75403 131.18192 13.657602
v 325.65646 131.35034 13.605449
v 325.55887 131.51877 13.657602
v 325.48746 131.64206 13.80009
v 325.4613 131.68718 13.994731
v 325.48746 131.64206 14.189372
v 325.55887 131.51877 14.331859
v 325.65646 131.35034 14.384013
v 325.75403 131.18192 14.331859
v 325.82544 131.05862 14.189372
v 326.21304 131.2122 13.994731
v 326.1941 131.26079 13.80009
v 326.14233 131.39355 13.657602
v 326.07166 131.57489 13.605449
v 326.00095 131.75624 13.657602
v 325.9492 131.889 13.80009
v 325.93027 131.93759 13.994731
v 325.9492 131.889 14.189372
v 326.00095 131.75624 14.331859
v 326.07166 131.57489 14.384013
v 326.14233 131.39355 14.331859
v 326.1941 131.26079 14.189372
v 326.59515 131.30695 13.994731
v 326.58633 131.35834 13.80009
v 326.56223 131.49878 13.657602
v 326.52927 131.69061 13.605449
v 326.49634 131.88245 13.657602
v 326.47223 132.02287 13.80009
v 326.46338 132.07428 13.994731
v 326.47223 132.02287 14.189372
v 326.49634 131.88245 14.331859
v 326.52927 131.69061 14.384013
v 326.56223 131.49878 14.331859
v 326.58633 131.35834 14.189372
v 327.0263 131.34586 13.994731
v 327.02267 131.39789 13.80009
v 327.0128 131.54004 13.657602
v 326.9993 131.7342 13.605449
v 326.98578 131.92838 13.657602
v 326.9759 132.07053 13.80009
v 326.9723 132.12254 13.994731
v 326.9759 132.07053 14.189372
v 326.98578 131.92838 14.331859
v 326.9993 131.7342 14.384013
v 327.0128 131.54004 14.331859
v 327.02267 131.39789 14.189372
v 327.48328 131.36702 13.994731
v 327.4816 131.41916 13.80009
v 327.47705 131.56157 13.657602
v 327.47083 131.7561 13.605449
v 327.4646 131.95065 13.657602
v 327.46002 132.09306 13.80009
v 327.45837 132.14519 13.994731
v 327.46002 132.09306 14.189372
v 327.4646 131.95065 14.331859
v 327.47083 131.7561 14.384013
v 327.47705 131.56157 14.331859
v 327.4816 131.41916 14.189372
v 327.94797 131.37517 13.994731
v 327.94727 131.4273 13.80009
v 327.94537 131.5698 13.657602
v 327.94278 131.7644 13.605449
v 327.9402 131.95903 13.657602
v 327.93826 132.10152 13.80009
v 327.9376 132.15366 13.994731
v 327.93826 132.10152 14.189372
v 327.9402 131.95903 14.331859
v 327.94278 131.7644 14.384013
v 327.94537 131.5698 14.331859
v 327.94727 131.4273 14.189372
v 328.4174 131.37944 13.994731
v 328.41702 131.4316 13.80009
v 328.41608 131.57408 13.657602
v 328.4148 131.7687 13.605449
v 328.41348 131.96335 13.657602
v 328.41254 132.10583 13.80009
v 328.4122 132.15799 13.994731
v 328.41254 132.10583 14.189372
v 328.41348 131.96335 14.331859
v 328.4148 131.7687 14.384013
v 328.41608 131.57408 14.331859
v 328.41702 131.4316 14.189372
v 328.89288 131.38147 13.994731
v 328.89206 131.43362 13.80009
v 328.88983 131.5761 13.657602
v 328.8868 131.7707 13.605449
v 328.8838 131.96533 13.657602
v 328.88156 132.1078 13.80009
v 328.88077 132.15994 13.994731
v 328.88156 132.1078 14.189372
v 328.8838 131.96533 14.331859
v 328.8868 131.7707 14.384013
v 328.88983 131.5761 14.331859
v 328.89206 131.43362 14.189372
v 329.40793 131.39725 13.994731
v 329.40134 131.44897 13.80009
v 329.3833 131.59032 13.657602
v 329.35867 131.7834 13.605449
v 329.33405 131.97647 13.657602
v 329.316 132.11781 13.80009
v 329.30942 132.16956 13.994731
v 329.316 132.11781 14.189372
v 329.33405 131.97647 14.331859
v 329.35867 131.7834 14.384013
v 329.3833 131.59032 14.331859
v 329.40134 131.44897 14.189372
v 329.91934 131.51355 13.994731
v 329.90585 131.56392 13.80009
v 329.869 131.70155 13.657602
v 329.8186 131.88957 13.605449
v 329.76825 132.07758 13.657602
v 329.73138 132.21521 13.80009
v 329.71786 132.2656 13.994731
v 329.73138 132.21521 14.189372
v 329.76825 132.07758 14.331859
v 329.8186 131.88957 14.384013
v 329.869 131.70155 14.331859
v 329.90585 131.56392 14.189372
v 330.39835 131.66002 13.994731
v 330.38113 131.70926 13.80009
v 330.33417 131.8438 13.657602
v 330.27002 132.02756 13.605449
v 330.20587 132.21132 13.657602
v 330.1589 132.34584 13.80009
v 330.14172 132.39508 13.994731
v 330.1589 132.34584 14.189372
v 330.20587 132.21132 14.331859
v 330.27002 132.02756 14.384013
v 330.33417 131.8438 14.331859
v 330.38113 131.70926 14.189372
v 330.82446 131.82864 13.994731
v 330.80902 131.87846 13.80009
v 330.76685 132.01456 13.657602
v 330.70926 132.20049 13.605449
v 330.65164 132.3864 13.657602
v 330.60947 132.5225 13.80009
v 330.59402 132.57233 13.994731
v 330.60947 132.5225 14.189372
v 330.65164 132.3864 14.331859
v 330.70926 132.20049 14.384013
v 330.76685 132.01456 14.331859
v 330.80902 131.87846 14.189372
v 331.2731 131.931 13.994731
v 331.2592 131.98126 13.80009
v 331.2212 132.11859 13.657602
v 331.16928 132.30618 13.605449
v 331.1174 132.49377 13.657602
v 331.0794 132.6311 13.80009
v 331.0655 132.68137 13.994731
v 331.0794 132.6311 14.189372
v 331.1174 132.49377 14.331859
v 331.16928 132.30618 14.384013
v 331.2212 132.11859 14.331859
v 331.2592 131.98126 14.189372
v 331.65305 132.06424 13.994731
v 331.64838 132.1162 13.80009
v 331.63565 132.2581 13.657602
v 331.61826 132.45197 13.605449
v 331.60086 132.64583 13.657602
v 331.58813 132.78775 13.80009
v 331.58347 132.83969 13.994731
v 331.58813 132.78775 14.189372
v 331.60086 132.64583 14.331859
v 331.61826 132.45197 14.384013
v 331.63565 132.2581 14.331859
v 331.64838 132.1162 14.189372
v 331.96466 132.01852 13.994731
v 331.98093 132.06808 13.80009
v 332.02533 132.20348 13.657602
v 332.086 132.38843 13.605449
v 332.14664 132.57338 13.657602
v 332.19104 132.70877 13.80009
v 332.2073 132.75833 13.994731
v 332.19104 132.70877 14.189372
v 332.14664 132.57338 14.331859
v 332.086 132.38843 14.384013
v 332.02533 132.20348 14.331859
v 331.98093 132.06808 14.189372
v 332.31793 131.8188 13.994731
v 332.3424 131.86487 13.80009
v 332.4092 131.99072 13.657602
v 332.50052 132.16263 13.605449
v 332.5918 132.33453 13.657602
v 332.6586 132.46037 13.80009
v 332.68307 132.50644 13.994731
v 332.6586 132.46037 14.189372
v 332.5918 132.33453 14.331859
v 332.50052 132.16263 14.384013
v 332.4092 131.99072 14.331859
v 332.3424 131.86487 14.189372
v 332.7435 131.59859 13.994731
v 332.76712 131.6451 13.80009
v 332.83163 131.77214 13.657602
v 332.91974 131.9457 13.605449
v 333.00784 132.11925 13.657602
v 333.07236 132.2463 13.80009
v 333.09598 132.2928 13.994731
v 333.07236 132.2463 14.189372
v 333.00784 132.11925 14.331859
v 332.91974 131.9457 14.384013
v 332.83163 131.77214 14.331859
v 332.76712 131.6451 14.189372
v 333.21973 131.36575 13.994731
v 333.23615 131.41527 13.80009
v 333.281 131.5505 13.657602
v 333.34225 131.73524 13.605449
v 333.40353 131.92 13.657602
v 333.4484 132.05524 13.80009
v 333.4648 132.10475 13.994731
v 333.4484 132.05524 14.189372
v 333.40353 131.92 14.331859
v 333.34225 131.73524 14.384013
v 333.281 131.5505 14.331859
v 333.23615 131.41527 14.189372
v 333.7547 131.26573 13.994731
v 333.7617 131.31741 13.80009
v 333.78076 131.45862 13.657602
v 333.80682 131.65152 13.605449
v 333.83286 131.8444 13.657602
v 333.85193 131.98561 13.80009
v 333.85892 132.0373 13.994731
v 333.85193 131.98561 14.189372
v 333.83286 131.8444 14.331859
v 333.80682 131.65152 14.384013
v 333.78076 131.45862 14.331859
v 333.7617 131.31741 14.189372
v 334.29395 131.22012 13.994731
v 334.29166 131.27223 13.80009
v 334.28543 131.41458 13.657602
v 334.27692 131.60904 13.605449
v 334.2684 131.8035 13.657602
v 334.26218 131.94585 13.80009
v 334.2599 131.99794 13.994731
v 334.26218 131.94585 14.189372
v 334.2684 131.8035 14.331859
v 334.27692 131.60904 14.384013
v 334.28543 131.41458 14.331859
v 334.29166 131.27223 14.189372
v 334.7942 131.30673 13.994731
v 334.78714 131.35841 13.80009
v 334.76785 131.49959 13.657602
v 334.74155 131.69244 13.605449
v 334.7152 131.88528 13.657602
v 334.69592 132.02647 13.80009
v 334.68887 132.07814 13.994731
v 334.69592 132.02647 14.189372
v 334.7152 131.88528 14.331859
v 334.74155 131.69244 14.384013
v 334.76785 131.49959 14.331859
v 334.78714 131.35841 14.189372
v 335.2384 131.34827 13.994731
v 335.2348 131.4003 13.80009
v 335.22495 131.54245 13.657602
v 335.2115 131.73662 13.605449
v 335.19803 131.9308 13.657602
v 335.18817 132.07294 13.80009
v 335.18457 132.12497 13.994731
v 335.18817 132.07294 14.189372
v 335.19803 131.9308 14.331859
v 335.2115 131.73662 14.384013
v 335.22495 131.54245 14.331859
v 335.2348 131.4003 14.189372
v 335.73996 131.3726 13.994731
v 335.73233 131.4242 13.80009
v 335.71152 131.56516 13.657602
v 335.68304 131.7577 13.605449
v 335.6546 131.95026 13.657602
v 335.6338 132.09122 13.80009
v 335.62616 132.1428 13.994731
v 335.6338 132.09122 14.189372
v 335.6546 131.95026 14.331859
v 335.68304 131.7577 14.384013
v 335.71152 131.56516 14.331859
v 335.73233 131.4242 14.189372
v 336.2537 131.5014 13.994731
v 336.23856 131.55132 13.80009
v 336.19714 131.68765 13.657602
v 336.14056 131.87389 13.605449
v 336.08398 132.06012 13.657602
v 336.04257 132.19646 13.80009
v 336.02744 132.24637 13.994731
v 336.04257 132.19646 14.189372
v 336.08398 132.06012 14.331859
v 336.14056 131.87389 14.384013
v 336.19714 131.68765 14.331859
v 336.23856 131.55132 14.189372
v 336.7265 131.66898 13.994731
v 336.70758 131.71758 13.80009
v 336.65594 131.85039 13.657602
v 336.58542 132.03178 13.605449
v 336.51486 132.2132 13.657602
v 336.46323 132.346 13.80009
v 336.4443 132.3946 13.994731
v 336.46323 132.346 14.189372
v 336.51486 132.2132 14.331859
v 336.58542 132.03178 14.384013
v 336.65594 131.85039 14.331859
v 336.70758 131.71758 14.189372
v 337.16443 131.85721 13.949516
v 337.13663 131.92624 13.76225
v 337.0776 132.07288 13.637277
v 337.00317 132.25784 13.608084
v 336.93326 132.43156 13.682491
v 336.8866 132.5475 13.840565
v 336.8757 132.57458 14.039946
v 336.90347 132.50555 14.227212
v 336.9625 132.35892 14.352184
v 337.03693 132.17395 14.381378
v 337.10684 132.00023 14.30697
v 337.1535 131.8843 14.148897
v 337.56805 132.03188 13.812317
v 337.46573 132.11334 13.670049
v 337.36215 132.26741 13.606717
v 337.28506 132.45276 13.639292
v 337.25513 132.61975 13.759046
v 337.2804 132.72363 13.933888
v 337.35406 132.73656 14.116974
v 337.4564 132.65508 14.259242
v 337.55997 132.50102 14.322574
v 337.63705 132.31567 14.289999
v 337.66696 132.14868 14.170246
v 337.64172 132.0448 13.995402
v 337.83038 132.19016 13.567298
v 337.70255 132.26627 13.447731
v 337.59158 132.42 13.401725
v 337.5273 132.61017 13.4416065
v 337.5269 132.78581 13.55669
v 337.59048 132.89986 13.716139
v 337.701 132.92177 13.877228
v 337.82886 132.84566 13.996795
v 337.9398 132.69191 14.042801
v 338.0041 132.50175 14.002919
v 338.0045 132.32611 13.8878355
v 337.94092 132.21207 13.728387
v 338.25558 132.35176 13.280912
v 338.15622 132.4718 13.161225
v 338.06284 132.64609 13.133376
v 338.0005 132.82793 13.204827
v 337.98587 132.96858 13.356434
v 338.0229 133.03038 13.547573
v 338.10165 132.99675 13.727028
v 338.20105 132.87671 13.846716
v 338.2944 132.70242 13.874565
v 338.35675 132.52058 13.803114
v 338.37137 132.37993 13.651507
v 338.33435 132.31813 13.460368
v 338.65286 132.65079 13.134374
v 338.56998 132.80133 13.029138
v 338.48712 132.9849 13.022841
v 338.42645 133.15231 13.117173
v 338.40424 133.25871 13.286858
v 338.42645 133.27557 13.486425
v 338.48712 133.1984 13.662405
v 338.56998 133.04785 13.767642
v 338.65286 132.86429 13.773937
v 338.7135 132.69687 13.6796055
v 338.73572 132.59047 13.509922
v 338.7135 132.57361 13.310353
v 339.05554 132.78264 13.077954
v 339.0172 132.95497 12.982656
v 338.98038 133.15305 12.988429
v 338.9549 133.32378 13.093728
v 338.94763 133.42143 13.270336
v 338.96048 133.41983 13.470934
v 338.99005 133.3194 13.641768
v 339.0284 133.14706 13.737067
v 339.06525 132.94899 13.731294
v 339.09073 132.77826 13.625996
v 339.098 132.68062 13.449387
v 339.0851 132.68222 13.24879
v 339.54846 132.78398 13.117084
v 339.5155 132.9352 12.988139
v 339.47638 133.12984 12.953753
v 339.4415 133.31577 13.023143
v 339.42023 133.44315 13.1777115
v 339.41827 133.47786 13.376045
v 339.4362 133.4106 13.565
v 339.46912 133.2594 13.693945
v 339.50827 133.06474 13.72833
v 339.54312 132.87881 13.658941
v 339.5644 132.75143 13.504372
v 339.56635 132.71672 13.306038
v 340.03745 132.95895 13.072788
v 339.9803 133.11823 12.96345
v 339.91354 133.30807 12.953322
v 339.8551 133.47766 13.045118
v 339.82062 133.58153 13.214242
v 339.81934 133.59184 13.415377
v 339.85162 133.50584 13.594628
v 339.90878 133.34659 13.703966
v 339.97552 133.15672 13.714094
v 340.03397 132.98714 13.622298
v 340.06845 132.88327 13.453175
v 340.06973 132.87296 13.25204
v 340.50436 133.09 13.144701
v 340.4539 133.21916 12.998497
v 340.38412 133.39932 12.941216
v 340.31384 133.58223 12.988207
v 340.2618 133.71887 13.126879
v 340.24203 133.77263 13.320074
v 340.25974 133.7291 13.5160265
v 340.31024 133.59995 13.6622305
v 340.37997 133.41977 13.719511
v 340.4503 133.23686 13.672521
v 340.5023 133.10023 13.533849
v 340.5221 133.04648 13.340653
v 340.91473 133.2417 13.143646
v 340.8781 133.37544 12.997433
v 340.82733 133.56183 12.940139
v 340.776 133.75095 12.987117
v 340.73785 133.8921 13.125779
v 340.72314 133.94748 13.318971
v 340.7358 133.90224 13.514927
v 340.77243 133.7685 13.66114
v 340.8232 133.58209 13.718434
v 340.87454 133.39299 13.671456
v 340.91266 133.25183 13.532794
v 340.92737 133.19646 13.339602
v 341.3664 133.32907 13.132331
v 341.33353 133.46848 12.990588
v 341.28894 133.65822 12.93945
v 341.24454 133.84744 12.992619
v 341.21222 133.98546 13.135846
v 341.20068 134.03528 13.330756
v 341.213 133.98355 13.525123
v 341.24585 133.84415 13.666864
v 341.29047 133.6544 13.718002
v 341.33487 133.46518 13.664835
v 341.3672 133.32716 13.521606
v 341.37872 133.27734 13.326696
v 341.85004 133.46715 13.135034
v 341.80502 133.6018 12.992059
v 341.7434 133.78625 12.939237
v 341.68173 133.97105 12.990723
v 341.6365 134.10669 13.13272
v 341.61984 134.15681 13.327181
v 341.6362 134.10799 13.521999
v 341.6812 133.97333 13.664975
v 341.74283 133.78888 13.717796
v 341.8045 133.60408 13.666311
v 341.84973 133.46844 13.524314
v 341.8664 133.41832 13.329853
v 342.27628 133.62932 13.136065
v 342.23785 133.76552 12.992613
v 342.1851 133.9525 12.939138
v 342.13217 134.14017 12.989968
v 342.09323 134.27824 13.131485
v 342.07877 134.32971 13.3257675
v 342.0926 134.28079 13.520759
v 342.13104 134.1446 13.66421
v 342.18378 133.95763 13.717685
v 342.2367 133.76996 13.666854
v 342.27563 133.63188 13.525337
v 342.29013 133.5804 13.331056
v 342.7356 133.71739 13.133505
v 342.6986 133.85509 12.991106
v 342.64813 134.0431 12.939074
v 342.5977 134.23106 12.991349
v 342.5608 134.36859 13.133925
v 342.5473 134.41885 13.328599
v 342.56088 134.36836 13.523208
v 342.59784 134.23067 13.665606
v 342.64832 134.04265 13.717638
v 342.69876 133.85469 13.665362
v 342.7357 133.71716 13.522786
v 342.74915 133.6669 13.328113
v 343.20654 133.88162 13.133418
v 343.15875 134.01599 12.991046
v 343.09354 134.19942 12.939049
v 343.02832 134.38277 12.991361
v 342.98062 134.5169 13.133963
v 342.96323 134.5659 13.328646
v 342.98074 134.51662 13.523245
v 343.02853 134.38226 13.665617
v 343.09378 134.19884 13.717613
v 343.15897 134.01549 13.665302
v 343.20667 133.88133 13.5227
v 343.2241 133.83234 13.328016
v 343.65912 134.04466 13.133712
v 343.60782 134.17757 12.991212
v 343.53772 134.35915 12.93904
v 343.46762 134.54074 12.991177
v 343.41632 134.67368 13.133652
v 343.39752 134.72235 13.328288
v 343.4163 134.6737 13.522934
v 343.46762 134.5408 13.665434
v 343.53772 134.35922 13.717605
v 343.60782 134.17763 13.665468
v 343.65912 134.0447 13.522994
v 343.67792 133.99602 13.328358
v 344.07147 134.21626 13.13365
v 344.03033 134.35269 12.991175
v 343.97415 134.53905 12.939036
v 343.91794 134.7254 12.991206
v 343.8768 134.86182 13.133705
v 343.86176 134.91173 13.32835
v 343.87683 134.86179 13.522987
v 343.91797 134.72534 13.6654625
v 343.97415 134.53899 13.717601
v 344.03036 134.35265 13.665431
v 344.0715 134.21623 13.522932
v 344.08655 134.16632 13.328287
v 344.5491 134.31241 13.133671
v 344.50183 134.44684 12.991185
v 344.43723 134.63045 12.939034
v 344.37265 134.81406 12.991191
v 344.32538 134.94847 13.13368
v 344.30807 134.99768 13.328321
v 344.32538 134.94847 13.522962
v 344.37268 134.81406 13.665447
v 344.43726 134.63043 13.717599
v 344.50183 134.44682 13.665442
v 344.5491 134.31241 13.522953
v 344.5664 134.26321 13.328311
v 345.01007 134.54936 13.133696
v 344.9448 134.67601 12.9911995
v 344.85562 134.84901 12.9390335
v 344.76645 135.02203 12.991176
v 344.70117 135.1487 13.133654
v 344.67728 135.19507 13.328292
v 344.70114 135.14871 13.522936
v 344.76642 135.02208 13.665432
v 344.8556 134.84906 13.717598
v 344.94476 134.67604 13.665456
v 345.01004 134.5494 13.522978
v 345.03397 134.50302 13.32834
v 345.42822 134.76195 13.133675
v 345.36404 134.88918 12.991187
v 345.2764 135.06294 12.9390335
v 345.18872 135.23672 12.991187
v 345.12454 135.36395 13.133674
v 345.10104 135.4105 13.328315
v 345.12454 135.36395 13.522956
v 345.18872 135.23672 13.665443
v 345.2764 135.06294 13.717598
v 345.36404 134.88918 13.665444
v 345.42822 134.76195 13.522957
v 345.45172 134.7154 13.328317
v 345.8139 134.95749 13.133675
v 345.76514 135.09137 12.991187
v 345.6985 135.27425 12.939033
v 345.63184 135.45712 12.991187
v 345.58307 135.591 13.133674
v 345.56522 135.64 13.328315
v 345.58307 135.591 13.522956
v 345.63184 135.45712 13.665443
v 345.6985 135.27425 13.717597
v 345.76514 135.09137 13.665443
v 345.8139 134.9575 13.522957
v 345.83176 134.9085 13.328316
v 346.17697 135.04749 13.133674
v 346.16876 135.18973 12.991187
v 346.15756 135.38405 12.939033
v 346.14636 135.57837 12.991187
v 346.13818 135.72061 13.133674
v 346.13516 135.77269 13.328315
v 346.13818 135.72061 13.522956
v 346.14636 135.57837 13.665443
v 346.15756 135.38405 13.717597
v 346.16876 135.18973 13.665443
v 346.17697 135.04749 13.522956
v 346.17996 134.9954 13.328315
v 346.55484 134.99825 13.133674
v 346.58502 135.1375 12.991187
v 346.62622 135.32773 12.939033
v 346.66745 135.51796 12.991187
v 346.69763 135.65721 13.133674
v 346.70868 135.70819 13.328315
v 346.69763 135.65721 13.522956
v 346.66745 135.51796 13.665443
v 346.62622 135.32773 13.717597
v 346.58502 135.1375 13.665443
v 346.55484 134.99825 13.522956
v 346.5438 134.94728 13.328315
v 346.93088 134.88081 13.133674
v 346.99228 135.00938 12.991187
v 347.07617 135.18501 12.939033
v 347.16006 135.36066 12.991187
v 347.2215 135.48923 13.133674
v 347.24396 135.53629 13.328315
v 347.2215 135.48923 13.522956
v 347.16006 135.36066 13.665443
v 347.07617 135.18501 13.717597
v 346.99228 135.00938 13.665443
v 346.93088 134.88081 13.522956
v 346.9084 134.83376 13.328315
v 347.315 134.66985 13.078159
v 347.40073 134.81087 12.962541
v 347.505 134.98239 12.944931
v 347.59988 135.13846 13.030048
v 347.65994 135.23726 13.1950865
v 347.6691 135.2523 13.395823
v 347.62488 135.17958 13.57847
v 347.53915 135.03854 13.694089
v 347.43488 134.86702 13.7116995
v 347.34 134.71095 13.626581
v 347.27994 134.61215 13.461544
v 347.27078 134.5971 13.260807
v 347.80545 134.35245 13.169399
v 347.90814 134.45673 13.05648
v 348.00394 134.62483 13.035127
v 348.0671 134.81174 13.111058
v 348.08078 134.96735 13.263931
v 348.04126 135.04997 13.452783
v 347.95914 135.03748 13.627009
v 347.8564 134.9332 13.739928
v 347.76065 134.76509 13.761283
v 347.69745 134.57819 13.68535
v 347.6838 134.42256 13.532477
v 347.72333 134.33994 13.343626
v 348.22247 134.26262 13.252287
v 348.34833 134.38118 13.215118
v 348.4403 134.5588 13.256966
v 348.47372 134.7479 13.366616
v 348.43967 134.89778 13.51469
v 348.34723 134.96829 13.66151
v 348.22122 134.94057 13.767737
v 348.09537 134.82199 13.804906
v 348.0034 134.64438 13.763059
v 347.96997 134.45529 13.653407
v 348.00403 134.3054 13.505334
v 348.09647 134.23488 13.358514
v 348.57962 134.1757 13.446888
v 348.691 134.3351 13.411408
v 348.776 134.51176 13.481723
v 348.81186 134.65837 13.638989
v 348.78894 134.73564 13.84107
v 348.71344 134.72285 14.033816
v 348.60553 134.62344 14.165583
v 348.49414 134.46405 14.201062
v 348.40915 134.28738 14.130748
v 348.3733 134.14078 13.97348
v 348.3962 134.06352 13.7714
v 348.4717 134.07631 13.578654
v 348.9374 133.94301 13.58682
v 349.022 134.1139 13.522832
v 349.09842 134.2964 13.56411
v 349.14618 134.44159 13.6995945
v 349.15247 134.51054 13.892982
v 349.11563 134.48482 14.092454
v 349.0455 134.37129 14.244562
v 348.9609 134.20038 14.308551
v 348.8845 134.0179 14.267272
v 348.83673 133.87271 14.131787
v 348.83044 133.80374 13.9384
v 348.86728 133.82948 13.738928
v 349.4087 133.86102 13.604987
v 349.47614 134.04794 13.57185
v 349.53433 134.22765 13.642954
v 349.56775 134.35199 13.799249
v 349.56735 134.38765 13.998855
v 349.53333 134.32507 14.188288
v 349.47473 134.18103 14.316789
v 349.40732 133.99411 14.349926
v 349.3491 133.8144 14.278822
v 349.3157 133.69006 14.122527
v 349.31607 133.65442 13.922921
v 349.3501 133.71698 13.733488
v 349.82953 133.62521 13.665443
v 349.88007 133.80681 13.594236
v 349.9306 133.99915 13.626783
v 349.96762 134.15067 13.754364
v 349.98114 134.22078 13.942794
v 349.96762 134.1907 14.1415825
v 349.9306 134.06848 14.297464
v 349.88007 133.88689 14.368672
v 349.82953 133.69455 14.336125
v 349.7925 133.54303 14.208545
v 349.779 133.47292 14.020115
v 349.7925 133.50299 13.821326
v 350.33246 133.60896 13.638524
v 350.35446 133.80556 13.600188
v 350.37445 133.99501 13.665873
v 350.38715 134.12653 13.817975
v 350.3891 134.1649 14.015741
v 350.37982 134.09982 14.20618
v 350.3618 133.94875 14.338263
v 350.33978 133.75214 14.376598
v 350.3198 133.5627 14.310914
v 350.3071 133.43117 14.158812
v 350.30515 133.3928 13.961045
v 350.31442 133.45789 13.770607
v 350.78973 133.58603 13.636996
v 350.82718 133.7813 13.604469
v 350.86212 133.9666 13.675683
v 350.8852 134.09229 13.831555
v 350.89023 134.12466 14.03032
v 350.8759 134.05507 14.21872
v 350.84598 133.90215 14.3462715
v 350.80853 133.70688 14.378799
v 350.7736 133.52158 14.307586
v 350.75052 133.39589 14.151713
v 350.74548 133.36351 13.952948
v 350.75983 133.4331 13.764548
v 351.08353 133.57797 13.653057
v 351.16388 133.76276 13.654713
v 351.27222 133.90477 13.747742
v 351.37952 133.96594 13.907216
v 351.45703 133.9299 14.090405
v 351.48398 133.8063 14.248224
v 351.45316 133.62827 14.338386
v 351.37283 133.44347 14.336729
v 351.2645 133.30147 14.243701
v 351.1572 133.24028 14.084226
v 351.07968 133.27632 13.901036
v 351.0527 133.39992 13.743217
v 351.25275 133.40422 13.279125
v 351.34497 133.57869 13.161399
v 351.48538 133.71634 13.1285515
v 351.63632 133.78032 13.1893835
v 351.75742 133.75346 13.327596
v 351.81616 133.64299 13.506155
v 351.79684 133.47849 13.677215
v 351.70462 133.30402 13.794941
v 351.5642 133.16637 13.827788
v 351.41324 133.10239 13.766956
v 351.29218 133.12924 13.628743
v 351.23343 133.23972 13.450185
v 351.6973 133.0929 13.077037
v 351.8094 133.25769 13.004619
v 351.9368 133.39706 13.032197
v 352.04538 133.47366 13.152384
v 352.10602 133.46698 13.332974
v 352.1025 133.37878 13.525579
v 352.03574 133.23273 13.678591
v 351.92365 133.06793 13.75101
v 351.79623 132.92856 13.723431
v 351.68765 132.85196 13.603244
v 351.627 132.85864 13.422653
v 351.63052 132.94684 13.230048
v 352.08545 132.74649 13.048913
v 352.1941 132.90144 12.960642
v 352.31818 133.05655 12.975524
v 352.4245 133.17026 13.089573
v 352.48453 133.21211 13.272227
v 352.48224 133.17088 13.474546
v 352.4182 133.05762 13.64232
v 352.30957 132.90268 13.730591
v 352.1855 132.74757 13.715708
v 352.07916 132.63385 13.60166
v 352.0191 132.59201 13.419005
v 352.02142 132.63324 13.216686
v 352.42355 132.37082 13.089067
v 352.5215 132.50877 12.978775
v 352.6426 132.6695 12.968142
v 352.75443 132.8099 13.060017
v 352.827 132.89241 13.229782
v 352.84088 132.89487 13.431951
v 352.79233 132.81664 13.6123495
v 352.69437 132.67868 13.722643
v 352.57327 132.51796 13.733276
v 352.46146 132.37755 13.641401
v 352.3889 132.29506 13.471636
v 352.375 132.29259 13.269467
v 352.83453 132.0563 13.123109
v 352.9082 132.18837 12.989869
v 353.00696 132.35945 12.950086
v 353.10437 132.52371 13.01442
v 353.1743 132.63715 13.165631
v 353.198 132.66936 13.363204
v 353.16916 132.61171 13.554198
v 353.0955 132.47966 13.687438
v 352.9967 132.30858 13.7272215
v 352.89932 132.1443 13.662889
v 352.8294 132.03087 13.511677
v 352.80566 131.99866 13.314103
v 353.33426 131.87553 13.041848
v 353.3928 132.0458 12.9514475
v 353.45917 132.23572 12.963103
v 353.5156 132.39435 13.073692
v 353.54694 132.4792 13.253582
v 353.54483 132.46754 13.454571
v 353.5098 132.3625 13.622805
v 353.45126 132.19223 13.713204
v 353.3849 132.00232 13.701549
v 353.32846 131.84369 13.5909605
v 353.2971 131.75883 13.411071
v 353.29922 131.7705 13.210081
v 353.77246 131.73174 13.102293
v 353.82748 131.87837 12.975214
v 353.8979 132.06453 12.943432
v 353.96475 132.24036 13.015464
v 354.01022 132.3587 13.1720085
v 354.02206 132.3879 13.3711195
v 353.9971 132.32008 13.559445
v 353.94205 132.17345 13.686524
v 353.87167 131.98727 13.718306
v 353.80478 131.81146 13.646274
v 353.75934 131.6931 13.489729
v 353.7475 131.66393 13.290618
v 354.07687 131.59047 13.243759
v 354.1326 131.7577 13.112749
v 354.23132 131.93335 13.064181
v 354.34662 132.07033 13.11107
v 354.44754 132.13194 13.24085
v 354.50708 132.10168 13.418748
v 354.5093 131.98767 13.5970955
v 354.45358 131.82043 13.728105
v 354.35486 131.64479 13.776672
v 354.23956 131.50781 13.729784
v 354.13864 131.4462 13.600004
v 354.0791 131.47646 13.422107
v 354.36383 131.39742 12.800822
v 354.37628 131.57324 12.675912
v 354.45294 131.75891 12.632622
v 354.57327 131.90466 12.682552
v 354.705 131.97145 12.812325
v 354.81287 131.94138 12.987165
v 354.86792 131.8225 13.160227
v 354.85547 131.64667 13.285138
v 354.7788 131.461 13.328427
v 354.6585 131.31525 13.278498
v 354.52676 131.24846 13.1487255
v 354.4189 131.27853 12.973885
v 354.8268 131.15805 12.619763
v 354.83224 131.30856 12.466683
v 354.88293 131.49754 12.392297
v 354.96536 131.67436 12.416533
v 355.0574 131.79164 12.532902
v 355.1344 131.81795 12.710219
v 355.17572 131.74625 12.900974
v 355.17032 131.59573 13.054053
v 355.1196 131.40675 13.128441
v 355.0372 131.22993 13.104203
v 354.94516 131.11266 12.987836
v 354.86816 131.08633 12.810518
v 355.3118 131.03769 12.487674
v 355.35345 131.19649 12.367959
v 355.41946 131.38582 12.339998
v 355.49207 131.55495 12.4112835
v 355.55185 131.65857 12.562715
v 355.5828 131.66891 12.753715
v 355.5766 131.5832 12.933106
v 355.5349 131.42441 13.052821
v 355.46893 131.23508 13.080782
v 355.3963 131.06593 13.009497
v 355.33652 130.96231 12.858066
v 355.30557 130.95198 12.667066
v 355.75922 130.89366 12.407854
v 355.82343 131.05891 12.311413
v 355.9028 131.24405 12.316659
v 355.976 131.39948 12.422186
v 356.0235 131.48355 12.599719
v 356.0325 131.47372 12.801688
v 356.0006 131.37265 12.973976
v 355.9364 131.20741 13.070417
v 355.85703 131.02226 13.065171
v 355.7838 130.86684 12.959644
v 355.73633 130.78278 12.782111
v 355.72733 130.79259 12.580142
v 356.23798 130.72696 12.364341
v 356.29025 130.90842 12.292773
v 356.348 131.09856 12.324547
v 356.39572 131.2464 12.451147
v 356.42062 131.31236 12.638652
v 356.41605 131.27875 12.83682
v 356.3832 131.15457 12.992551
v 356.33093 130.9731 13.064118
v 356.2732 130.78297 13.032345
v 356.22546 130.63513 12.905745
v 356.20056 130.56917 12.71824
v 356.20514 130.60278 12.520072
v 356.64774 130.59059 12.477621
v 356.63083 130.76335 12.364773
v 356.65295 130.96341 12.340877
v 356.70816 131.13718 12.412334
v 356.7817 131.23807 12.559999
v 356.85382 131.23906 12.744305
v 356.90524 131.1399 12.915866
v 356.92215 130.96713 13.028714
v 356.90002 130.76706 13.05261
v 356.84482 130.5933 12.981153
v 356.77127 130.49242 12.8334875
v 356.69916 130.49142 12.649182
v 357.01093 130.49496 12.2140465
v 356.9356 130.63478 12.087442
v 356.91324 130.8282 12.03206
v 356.94974 131.0234 12.0627365
v 357.0354 131.16808 12.171254
v 357.14722 131.22346 12.328535
v 357.25525 131.17471 12.492435
v 357.33057 131.03491 12.61904
v 357.35294 130.84148 12.674422
v 357.31644 130.64629 12.643745
v 357.23077 130.5016 12.535228
v 357.11896 130.44621 12.377947
v 357.47888 130.46236 11.986371
v 357.4352 130.59328 11.83648
v 357.42224 130.78308 11.7617
v 357.44348 130.98093 11.782065
v 357.49323 131.13379 11.892121
v 357.55814 131.20071 12.062378
v 357.62082 131.16377 12.247215
v 357.66452 131.03285 12.397106
v 357.6775 130.84303 12.471888
v 357.65625 130.64519 12.451521
v 357.6065 130.49232 12.341465
v 357.5416 130.4254 12.171208
v 357.94846 130.41487 11.972119
v 357.93958 130.51096 11.793965
v 357.95062 130.68155 11.683857
v 357.97867 130.88095 11.671298
v 358.0162 131.05571 11.759653
v 358.05313 131.15901 11.925249
v 358.0796 131.16318 12.1237135
v 358.08847 131.0671 12.3018675
v 358.07742 130.8965 12.411976
v 358.04938 130.6971 12.424535
v 358.01184 130.52234 12.336179
v 357.9749 130.41904 12.170584
v 358.40573 130.30797 11.921843
v 358.41254 130.40808 11.747228
v 358.43512 130.58073 11.645876
v 358.46747 130.77962 11.644945
v 358.5009 130.95148 11.744684
v 358.52643 131.05025 11.918367
v 358.53726 131.04945 12.119458
v 358.53046 130.94933 12.294073
v 358.50787 130.77669 12.395425
v 358.47552 130.5778 12.396357
v 358.4421 130.40594 12.2966175
v 358.41656 130.30717 12.122933
v 358.9252 130.25056 11.972486
v 358.92392 130.31985 11.783347
v 358.92737 130.47438 11.65412
v 358.93463 130.67274 11.6194315
v 358.94373 130.86179 11.688575
v 358.95227 130.99088 11.843024
v 358.95795 131.02539 12.041394
v 358.95923 130.9561 12.230532
v 358.95578 130.80157 12.359758
v 358.94852 130.60321 12.394447
v 358.93942 130.41415 12.325304
v 358.93088 130.28508 12.1708555
v 359.44852 130.2549 11.961904
v 359.44022 130.32545 11.77337
v 359.42477 130.4805 11.645603
v 359.4063 130.67847 11.612838
v 359.3898 130.86632 11.683853
v 359.37967 130.99371 11.839622
v 359.3786 131.02654 12.038404
v 359.38687 130.95596 12.226938
v 359.4023 130.80093 12.354706
v 359.42078 130.60297 12.387471
v 359.4373 130.41512 12.316455
v 359.44745 130.2877 12.1606865
v 359.93634 130.33885 11.993383
v 359.92746 130.39244 11.799335
v 359.90543 130.53479 11.658431
v 359.87607 130.72777 11.60843
v 359.84732 130.91968 11.662726
v 359.8268 131.0591 11.806773
v 359.8201 131.10864 12.001973
v 359.82895 131.05507 12.196022
v 359.851 130.91272 12.336925
v 359.88034 130.71973 12.386927
v 359.90912 130.52782 12.33263
v 359.9296 130.38841 12.188582
v 360.4706 130.41263 11.993876
v 360.45325 130.46315 11.799582
v 360.40735 130.59901 11.65803
v 360.34515 130.78381 11.607148
v 360.2834 130.96803 11.660572
v 360.2386 131.10231 11.803987
v 360.22275 131.15065 11.998962
v 360.2401 131.10013 12.193257
v 360.28604 130.96426 12.33481
v 360.3482 130.77946 12.385691
v 360.40997 130.59525 12.332267
v 360.45477 130.46097 12.188853
v 360.9389 130.6751 11.996441
v 360.91428 130.72076 11.801726
v 360.847 130.84615 11.6590395
v 360.7551 131.01764 11.606611
v 360.6632 131.18932 11.658492
v 360.59595 131.31516 11.800778
v 360.57135 131.36145 11.995346
v 360.59598 131.31578 12.190061
v 360.66324 131.1904 12.332747
v 360.75513 131.0189 12.385175
v 360.84702 130.84723 12.333295
v 360.91428 130.72139 12.191009
v 361.25458 130.8453 11.9958725
v 361.24432 130.89633 11.801203
v 361.21643 131.03598 11.658637
v 361.17834 131.22684 11.606377
v 361.14032 131.41776 11.658423
v 361.1125 131.55759 11.800833
v 361.10236 131.60884 11.995445
v 361.11258 131.55782 12.190115
v 361.14047 131.41817 12.33268
v 361.17856 131.22731 12.384941
v 361.21658 131.03639 12.332893
v 361.24442 130.89658 12.190485
v 361.58902 130.81203 11.995829
v 361.59708 130.86342 11.801152
v 361.61917 131.00409 11.658568
v 361.6494 131.19633 11.606282
v 361.67966 131.38864 11.658303
v 361.70184 131.52948 11.8006935
v 361.71 131.58113 11.995299
v 361.70193 131.52974 12.189976
v 361.67984 131.38907 12.33256
v 361.6496 131.19684 12.384846
v 361.61935 131.00452 12.332825
v 361.59717 130.86368 12.190434
v 362.00113 130.70642 11.995667
v 362.01532 130.75653 11.801006
v 362.05408 130.89359 11.658464
v 362.1071 131.08084 11.606236
v 362.16013 131.26814 11.658316
v 362.19894 131.40529 11.800748
v 362.2132 131.45555 11.995369
v 362.199 131.40543 12.19003
v 362.16022 131.26839 12.332572
v 362.10724 131.08112 12.3848
v 362.0542 130.89381 12.332721
v 362.01538 130.75667 12.190289
v 362.41574 130.577 11.995625
v 362.4347 130.62552 11.800967
v 362.48657 130.75818 11.658435
v 362.55746 130.93944 11.606218
v 362.62836 131.12073 11.658311
v 362.68027 131.25348 11.800753
v 362.69928 131.30211 11.995377
v 362.6803 131.25359 12.190035
v 362.62845 131.12093 12.332567
v 362.55756 130.93967 12.384783
v 362.48666 130.75838 12.332691
v 362.43475 130.62563 12.190249
v 362.8262 130.38226 11.995531
v 362.84738 130.4299 11.800884
v 362.90524 130.56009 11.658382
v 362.9843 130.73795 11.606208
v 363.0634 130.9158 11.658342
v 363.12128 131.04602 11.800815
v 363.14246 131.09369 11.99545
v 363.1213 131.04605 12.190097
v 363.06342 130.91586 12.332599
v 362.98434 130.738 12.384772
v 362.9053 130.56015 12.332639
v 362.8474 130.42993 12.190166
v 363.231 130.2158 11.995494
v 363.25632 130.2614 11.800852
v 363.32547 130.38599 11.658362
v 363.41995 130.55615 11.606204
v 363.5144 130.72633 11.658355
v 363.5836 130.8509 11.800839
v 363.6089 130.89651 11.99548
v 363.5836 130.85092 12.190122
v 363.51443 130.72633 12.332611
v 363.41995 130.55617 12.3847685
v 363.32547 130.38599 12.332619
v 363.25632 130.26141 12.190134
v 363.56714 129.97414 11.995487
v 363.59894 130.01547 11.800846
v 363.68588 130.12837 11.658358
v 363.80463 130.2826 11.606203
v 363.92337 130.43681 11.658356
v 364.01028 130.54971 11.800842
v 364.0421 130.59103 11.995483
v 364.01028 130.54971 12.1901245
v 363.92337 130.43681 12.332612
v 363.80463 130.2826 12.384768
v 363.68588 130.12837 12.332614
v 363.59894 130.01547 12.190128
v 363.86386 129.73692 11.995485
v 363.90454 129.76956 11.800844
v 364.01566 129.85876 11.658357
v 364.16742 129.98062 11.606202
v 364.3192 130.10248 11.658355
v 364.43033 130.19168 11.800841
v 364.47098 130.22433 11.995482
v 364.43033 130.19168 12.190124
v 364.3192 130.10248 12.332612
v 364.16742 129.98062 12.384767
v 364.01566 129.85876 12.332613
v 363.90454 129.76956 12.190126
v 364.03702 129.38437 11.995474
v 364.08347 129.40805 11.800834
v 364.21042 129.47275 11.65835
v 364.38385 129.56113 11.606201
v 364.55728 129.6495 11.6583605
v 364.68423 129.7142 11.800852
v 364.73068 129.73788 11.995494
v 364.6842 129.7142 12.190134
v 364.55725 129.64949 12.332617
v 364.38382 129.56111 12.384766
v 364.21042 129.47275 12.332607
v 364.08347 129.40805 12.190116
v 364.25113 128.95908 11.995483
v 364.29736 128.98325 11.800842
v 364.4236 129.04929 11.658355
v 364.5961 129.1395 11.606201
v 364.76855 129.2297 11.658356
v 364.8948 129.29575 11.800843
v 364.94104 129.31992 11.995484
v 364.8948 129.29575 12.190125
v 364.76855 129.2297 12.332612
v 364.59607 129.1395 12.384766
v 364.4236 129.04929 12.332612
v 364.29736 128.98325 12.1901245
v 364.50195 128.5021 11.995483
v 364.54474 128.53192 11.800842
v 364.66162 128.61339 11.658356
v 364.82132 128.72467 11.606201
v 364.98102 128.83595 11.658356
v 365.09793 128.91742 11.800842
v 365.14072 128.94724 11.995483
v 365.09793 128.91742 12.1901245
v 364.98102 128.83595 12.332612
v 364.82132 128.72467 12.384766
v 364.66162 128.61339 12.332612
v 364.54474 128.53192 12.1901245
v 364.91296 128.04826 11.995483
v 364.94238 128.09132 11.800842
v 365.02274 128.209 11.658356
v 365.1325 128.36974 11.606201
v 365.24228 128.53047 11.658356
v 365.32263 128.64813 11.800842
v 365.35205 128.69121 11.995483
v 365.32263 128.64813 12.1901245
v 365.24228 128.53047 12.332612
v 365.1325 128.36974 12.384766
v 365.02274 128.209 12.332612
v 364.94238 128.09132 12.1901245
v 365.47842 127.8323 11.995483
v 365.49155 127.882774 11.800842
v 365.52737 128.02068 11.658356
v 365.57635 128.20906 11.606201
v 365.6253 128.39745 11.658356
v 365.66116 128.53535 11.800842
v 365.6743 128.58583 11.995483
v 365.66116 128.53535 12.1901245
v 365.6253 128.39745 12.332612
v 365.57635 128.20906 12.384766
v 365.52737 128.02068 12.332612
v 365.49155 127.882774 12.1901245
v 366.0814 127.745964 11.995483
v 366.07617 127.79785 11.800842
v 366.06183 127.93962 11.658355
v 366.04227 128.13327 11.606201
v 366.02267 128.32693 11.658356
v 366.00836 128.46869 11.800842
v 366.0031 128.52058 11.995483
v 366.00836 128.46869 12.1901245
v 366.02267 128.32693 12.332612
v 366.04227 128.13327 12.384766
v 366.06183 127.93962 12.332612
v 366.07617 127.79785 12.1901245
v 366.5464 127.916565 11.995483
v 366.53796 127.96804 11.800842
v 366.51498 128.10866 11.658356
v 366.48358 128.30075 11.606201
v 366.45218 128.49284 11.658356
v 366.4292 128.63347 11.800842
v 366.42078 128.68494 11.995483
v 366.4292 128.63347 12.1901245
v 366.45218 128.49284 12.332612
v 366.48358 128.30075 12.384766
v 366.51498 128.10866 12.332612
v 366.53796 127.96804 12.1901245
v 366.92365 127.89451 11.995483
v 366.9279 127.94649 11.800842
v 366.93945 128.0885 11.658356
v 366.95526 128.2825 11.606201
v 366.97107 128.4765 11.658356
v 366.98264 128.61852 11.800842
v 366.98685 128.6705 11.995483
v 366.98264 128.61852 12.1901245
v 366.97107 128.4765 12.332612
v 366.95526 128.2825 12.384766
v 366.93945 128.0885 12.332612
v 366.9279 127.94649 12.1901245
v 367.2678 127.86748 11.995483
v 367.2887 127.91527 11.800842
v 367.34573 128.04584 11.658356
v 367.42368 128.2242 11.606201
v 367.50162 128.40254 11.658356
v 367.55865 128.53311 11.800842
v 367.57956 128.5809 11.995483
v 367.55865 128.53311 12.1901245
v 367.50162 128.40254 12.332612
v 367.42368 128.2242 12.384766
v 367.34573 128.04584 12.332612
v 367.2887 127.91527 12.1901245
v 367.52853 127.62694 11.995483
v 367.56287 127.66621 11.800842
v 367.65662 127.773506 11.658356
v 367.7847 127.920074 11.606201
v 367.91275 128.06665 11.658356
v 368.0065 128.17395 11.800842
v 368.04083 128.21321 11.995483
v 368.0065 128.17395 12.1901245
v 367.91275 128.06665 12.332612
v 367.7847 127.920074 12.384766
v 367.65662 127.773506 12.332612
v 367.56287 127.66621 12.1901245
v 367.92725 127.27356 11.995483
v 367.95502 127.31771 11.800842
v 368.03085 127.43833 11.658356
v 368.13446 127.60311 11.606201
v 368.23807 127.76788 11.658356
v 368.3139 127.88851 11.800842
v 368.34167 127.93266 11.995483
v 368.3139 127.88851 12.1901245
v 368.23807 127.76788 12.332612
v 368.13446 127.60311 12.384766
v 368.03085 127.43833 12.332612
v 367.95502 127.31771 12.1901245
v 368.4691 127.04971 11.995483
v 368.48285 127.10002 11.800842
v 368.5204 127.23747 11.658356
v 368.57172 127.42523 11.606201
v 368.62302 127.61298 11.658356
v 368.66055 127.750435 11.800842
v 368.67432 127.80074 11.995483
v 368.66055 127.750435 12.1901245
v 368.62302 127.61298 12.332612
v 368.57172 127.42523 12.384766
v 368.5204 127.23747 12.332612
v 368.48285 127.10002 12.1901245
v 369.00327 126.96836 11.995483
v 369.008 127.0203 11.800842
v 369.02097 127.1622 11.658356
v 369.03864 127.35603 11.606201
v 369.0563 127.54987 11.658356
v 369.06927 127.69177 11.800842
v 369.074 127.743706 11.995483
v 369.06927 127.69177 12.1901245
v 369.0563 127.54987 12.332612
v 369.03864 127.35603 12.384766
v 369.02097 127.1622 12.332612
v 369.008 127.0203 12.1901245
v 369.58762 126.95805 11.995483
v 369.57727 127.00917 11.800842
v 369.549 127.14883 11.658356
v 369.51038 127.3396 11.606201
v 369.47177 127.53037 11.658356
v 369.44348 127.67002 11.800842
v 369.43314 127.72114 11.995483
v 369.44348 127.67002 12.1901245
v 369.47177 127.53037 12.332612
v 369.51038 127.3396 12.384766
v 369.549 127.14883 12.332612
v 369.57727 127.00917 12.1901245
v 370.0537 127.166336 11.995483
v 370.0383 127.216156 11.800842
v 369.99615 127.35227 11.658356
v 369.9386 127.53821 11.606201
v 369.88104 127.724144 11.658356
v 369.8389 127.86026 11.800842
v 369.8235 127.91008 11.995483
v 369.8389 127.86026 12.1901245
v 369.88104 127.724144 12.332612
v 369.9386 127.53821 12.384766
v 369.99615 127.35227 12.332612
v 370.0383 127.216156 12.1901245
v 370.4446 127.22909 11.995483
v 370.4392 127.28096 11.800842
v 370.42438 127.422676 11.658356
v 370.40414 127.61626 11.606201
v 370.38388 127.809845 11.658356
v 370.36908 127.95156 11.800842
v 370.36365 128.00343 11.995483
v 370.36908 127.95156 12.1901245
v 370.38388 127.809845 12.332612
v 370.40414 127.61626 12.384766
v 370.42438 127.422676 12.332612
v 370.4392 127.28096 12.1901245
v 370.85272 127.247604 11.995483
v 370.8558 127.29967 11.800842
v 370.86423 127.44191 11.658356
v 370.87573 127.63621 11.606201
v 370.88724 127.830505 11.658356
v 370.8957 127.97275 11.800842
v 370.89877 128.02481 11.995483
v 370.8957 127.97275 12.1901245
v 370.88724 127.830505 12.332612
v 370.87573 127.63621 12.384766
v 370.86423 127.44191 12.332612
v 370.8558 127.29967 12.1901245
v 371.2942 127.174355 11.995483
v 371.30057 127.22612 11.800842
v 371.31796 127.36754 11.658356
v 371.3417 127.56073 11.606201
v 371.36545 127.753914 11.658356
v 371.38284 127.89534 11.800842
v 371.3892 127.9471 11.995483
v 371.38284 127.89534 12.1901245
v 371.36545 127.753914 12.332612
v 371.3417 127.56073 12.384766
v 371.31796 127.36754 12.332612
v 371.30057 127.22612 12.1901245
v 371.78802 127.13255 11.995483
v 371.79123 127.18461 11.800842
v 371.80005 127.32682 11.658356
v 371.81207 127.52109 11.606201
v 371.8241 127.71536 11.658356
v 371.8329 127.857574 11.800842
v 371.83612 127.90963 11.995483
v 371.8329 127.857574 12.1901245
v 371.8241 127.71536 12.332612
v 371.81207 127.52109 12.384766
v 371.80005 127.32682 12.332612
v 371.79123 127.18461 12.1901245
v 372.31644 127.114494 11.995483
v 372.31204 127.166466 11.800842
v 372.30008 127.30845 11.658356
v 372.28372 127.5024 11.606201
v 372.2674 127.69636 11.658356
v 372.2554 127.83834 11.800842
v 372.25104 127.89031 11.995483
v 372.2554 127.83834 12.1901245
v 372.2674 127.69636 12.332612
v 372.28372 127.5024 12.384766
v 372.30008 127.30845 12.332612
v 372.31204 127.166466 12.1901245
v 372.8502 127.2248 11.995483
v 372.83618 127.27504 11.800842
v 372.7979 127.412285 11.658356
v 372.7456 127.59977 11.606201
v 372.69333 127.787254 11.658356
v 372.65503 127.92451 11.800842
v 372.64102 127.97474 11.995483
v 372.65503 127.92451 12.1901245
v 372.69333 127.787254 12.332612
v 372.7456 127.59977 12.384766
v 372.7979 127.412285 12.332612
v 372.83618 127.27504 12.1901245
v 373.28653 127.378075 11.995483
v 373.27377 127.428635 11.800842
v 373.23886 127.56679 11.658356
v 373.19122 127.7555 11.606201
v 373.14355 127.94422 11.658356
v 373.10867 128.08237 11.800842
v 373.0959 128.13293 11.995483
v 373.10867 128.08237 12.1901245
v 373.14355 127.94422 12.332612
v 373.19122 127.7555 12.384766
v 373.23886 127.56679 12.332612
v 373.27377 127.428635 12.1901245
v 373.69925 127.443 11.995483
v 373.69363 127.49486 11.800842
v 373.67828 127.63651 11.658356
v 373.65732 127.830025 11.606201
v 373.63635 128.02353 11.658356
v 373.621 128.16519 11.800842
v 373.6154 128.21704 11.995483
v 373.621 128.16519 12.1901245
v 373.63635 128.02353 12.332612
v 373.65732 127.830025 12.384766
v 373.67828 127.63651 12.332612
v 373.69363 127.49486 12.1901245
v 374.14514 127.468124 11.995483
v 374.1429 127.52023 11.800842
v 374.13687 127.66259 11.658356
v 374.12857 127.857056 11.606201
v 374.1203 128.05153 11.658356
v 374.11426 128.19388 11.800842
v 374.11203 128.24599 11.995483
v 374.11426 128.19388 12.1901245
v 374.1203 128.05153 12.332612
v 374.12857 127.857056 12.384766
v 374.13687 127.66259 12.332612
v 374.1429 127.52023 12.1901245
v 374.60394 127.48087 11.995483
v 374.60345 127.53303 11.800842
v 374.60217 127.67551 11.658356
v 374.60043 127.87014 11.606201
v 374.5987 128.06477 11.658356
v 374.5974 128.20726 11.800842
v 374.59695 128.25941 11.995483
v 374.5974 128.20726 12.1901245
v 374.5987 128.06477 12.332612
v 374.60043 127.87014 12.384766
v 374.60217 127.67551 12.332612
v 374.60345 127.53303 12.1901245
v 374.98602 127.48597 11.995483
v 374.9976 127.53682 11.800842
v 375.02924 127.67575 11.658356
v 375.07245 127.86553 11.606201
v 375.11566 128.05531 11.658356
v 375.1473 128.19424 11.800842
v 375.15887 128.2451 11.995483
v 375.1473 128.19424 12.1901245
v 375.11566 128.05531 12.332612
v 375.07245 127.86553 12.384766
v 375.02924 127.67575 12.332612
v 374.9976 127.53682 12.1901245
v 375.32907 127.31552 11.995483
v 375.35196 127.36238 11.800842
v 375.4145 127.49042 11.658356
v 375.4999 127.66531 11.606201
v 375.58533 127.84022 11.658356
v 375.64786 127.968254 11.800842
v 375.67075 128.01512 11.995483
v 375.64786 127.968254 12.1901245
v 375.58533 127.84022 12.332612
v 375.4999 127.66531 12.384766
v 375.4145 127.49042 12.332612
v 375.35196 127.36238 12.1901245
v 375.7175 127.12435 12.053559
v 375.7294 127.14349 11.853315
v 375.7925 127.24511 11.691166
v 375.88998 127.40198 11.610558
v 375.99567 127.57207 11.63309
v 376.08124 127.70979 11.752726
v 376.12378 127.77826 11.9374075
v 376.1119 127.759125 12.137651
v 376.04877 127.6575 12.299801
v 375.9513 127.50063 12.380409
v 375.8456 127.33055 12.357877
v 375.76004 127.192825 12.238241
v 376.08502 126.8448 12.206549
v 376.0534 126.91224 12.007034
v 376.0876 127.04845 11.828976
v 376.17834 127.21693 11.720084
v 376.30142 127.372536 11.7095375
v 376.4238 127.47358 11.800161
v 376.51273 127.49298 11.967672
v 376.54434 127.425545 12.167187
v 376.51016 127.289345 12.345245
v 376.4194 127.120865 12.454137
v 376.29633 126.96525 12.464684
v 376.17392 126.864204 12.37406
v 376.47794 126.63299 11.757888
v 376.37167 126.665245 11.6547165
v 376.33008 126.77902 11.517469
v 376.36432 126.94384 11.382922
v 376.4652 127.11553 11.287127
v 376.6057 127.24809 11.25575
v 376.74817 127.30601 11.297201
v 376.85443 127.27375 11.4003725
v 376.89603 127.15997 11.53762
v 376.8618 126.995155 11.672167
v 376.7609 126.82346 11.767962
v 376.6204 126.6909 11.799338
v 376.66617 126.427444 11.483459
v 376.65955 126.510925 11.268747
v 376.72876 126.64548 11.092737
v 376.85526 126.79506 11.00259
v 377.00516 126.919586 11.022463
v 377.13828 126.98569 11.147028
v 377.21896 126.975655 11.34291
v 377.2256 126.89218 11.557622
v 377.15637 126.75762 11.733632
v 377.02988 126.60804 11.823779
v 376.87997 126.48352 11.803906
v 376.74686 126.41741 11.679341
v 376.99567 126.04156 11.425852
v 376.99466 126.08723 11.223096
v 377.05838 126.20219 11.063858
v 377.1697 126.35564 10.990806
v 377.29883 126.506454 11.023514
v 377.41113 126.614235 11.153218
v 377.47656 126.65009 11.345163
v 377.47754 126.60443 11.54792
v 377.41382 126.48946 11.707158
v 377.3025 126.33602 11.78021
v 377.17337 126.185196 11.747501
v 377.06107 126.07742 11.617798
v 377.4698 125.78223 11.380489
v 377.47934 125.82452 11.179577
v 377.53516 125.947495 11.024385
v 377.62228 126.118195 10.9565
v 377.71738 126.29089 10.994108
v 377.79492 126.419304 11.127135
v 377.83417 126.469025 11.319935
v 377.82462 126.426735 11.520846
v 377.7688 126.30376 11.676038
v 377.68167 126.13306 11.743923
v 377.5866 125.96036 11.706315
v 377.50903 125.83195 11.573289
v 377.89032 125.55677 11.30631
v 377.91757 125.62183 11.11742
v 377.98486 125.76188 10.989013
v 378.07422 125.93937 10.955495
v 378.16165 126.10675 11.025848
v 378.22375 126.21917 11.181221
v 378.24387 126.24651 11.379981
v 378.2166 126.18144 11.5688715
v 378.14932 126.041405 11.697278
v 378.05997 125.863914 11.730796
v 377.97253 125.69653 11.660442
v 377.91046 125.58411 11.50507
v 378.37405 125.32914 11.293136
v 378.39407 125.3992 11.105204
v 378.44055 125.5492 10.978874
v 378.50095 125.73895 10.947998
v 378.55914 125.917595 11.020847
v 378.5995 126.03728 11.177903
v 378.61124 126.065926 11.377082
v 378.5912 125.995865 11.565015
v 378.54474 125.84586 11.691343
v 378.48434 125.65611 11.72222
v 378.42615 125.47746 11.64937
v 378.38577 125.35779 11.492314
v 378.8678 125.26009 11.203012
v 378.89456 125.37057 11.036671
v 378.9382 125.546875 10.949425
v 378.98706 125.741776 10.964652
v 379.02805 125.903046 11.078273
v 379.05014 125.98747 11.259842
v 379.04742 125.972435 11.460709
v 379.02066 125.86195 11.62705
v 378.97702 125.685646 11.714296
v 378.92816 125.490746 11.699068
v 378.8872 125.32948 11.585448
v 378.8651 125.245056 11.403878
v 379.32178 125.15312 11.118946
v 379.35977 125.297714 10.9838295
v 379.41016 125.48819 10.941566
v 379.45944 125.67351 11.003481
v 379.49442 125.804016 11.152985
v 379.50574 125.844734 11.350016
v 379.49036 125.78477 11.541781
v 379.45236 125.64017 11.676898
v 379.40198 125.44969 11.719161
v 379.3527 125.26437 11.657246
v 379.31772 125.13387 11.507743
v 379.3064 125.093155 11.310712
v 379.79095 125.04593 11.136244
v 379.82333 125.18413 10.99321
v 379.86783 125.373405 10.940308
v 379.91254 125.56305 10.991712
v 379.94547 125.70224 11.13365
v 379.95782 125.753685 11.328088
v 379.94626 125.7036 11.522927
v 379.91388 125.5654 11.665961
v 379.8694 125.37612 11.7188635
v 379.82468 125.18648 11.6674595
v 379.79175 125.04729 11.525522
v 379.7794 124.99584 11.331084
v 380.19022 124.94324 11.135119
v 380.2468 125.0738 10.992443
v 380.32422 125.2523 10.940029
v 380.40176 125.4309 10.991923
v 380.45862 125.56177 11.134221
v 380.47955 125.60981 11.328792
v 380.45895 125.56217 11.523502
v 380.40237 125.43161 11.66618
v 380.32495 125.25311 11.718593
v 380.2474 125.07451 11.666698
v 380.19055 124.94364 11.524402
v 380.16962 124.8956 11.32983
v 380.54288 124.719604 11.134354
v 380.61996 124.83954 10.991947
v 380.72525 125.00328 10.939904
v 380.8305 125.16696 10.992169
v 380.90756 125.28673 11.134738
v 380.93573 125.33048 11.329409
v 380.9075 125.2865 11.52402
v 380.8304 125.166565 11.666426
v 380.72513 125.00282 11.718469
v 380.61987 124.839134 11.6662035
v 380.54282 124.719376 11.523636
v 380.51465 124.67562 11.328964
v 380.98785 124.43144 11.134389
v 381.0431 124.56282 10.991938
v 381.11856 124.742256 10.939833
v 381.19403 124.92165 10.992036
v 381.2493 125.052956 11.13456
v 381.2695 125.100975 11.329213
v 381.2493 125.05285 11.523842
v 381.19403 124.92147 11.666292
v 381.11856 124.74204 11.718397
v 381.0431 124.56264 11.666194
v 380.98785 124.431335 11.523671
v 380.96762 124.383316 11.329017
v 381.53122 124.30991 11.134356
v 381.5519 124.450935 10.991907
v 381.58017 124.643524 10.939806
v 381.6084 124.83609 10.992012
v 381.6291 124.97703 11.134539
v 381.63666 125.02858 11.329194
v 381.6291 124.97692 11.523821
v 381.6084 124.83591 11.666269
v 381.58017 124.64331 11.71837
v 381.5519 124.450745 11.666163
v 381.53122 124.30981 11.523638
v 381.52365 124.25826 11.328982
v 382.02762 124.23439 11.213519
v 382.0343 124.34177 11.043134
v 382.04535 124.51978 10.949367
v 382.0578 124.72074 10.957343
v 382.0684 124.8908 11.064925
v 382.0742 124.98439 11.243287
v 382.0737 124.976425 11.444636
v 382.06705 124.86905 11.615022
v 382.05597 124.69103 11.708789
v 382.04352 124.49007 11.700812
v 382.03296 124.320015 11.59323
v 382.02713 124.226425 11.414868
v 382.40878 124.233345 11.303492
v 382.36136 124.358864 11.146651
v 382.35706 124.54496 11.0517025
v 382.397 124.74176 11.044088
v 382.4705 124.896545 11.125848
v 382.55786 124.96783 11.275074
v 382.6357 124.936516 11.451782
v 382.68314 124.81099 11.608623
v 382.68744 124.6249 11.703571
v 382.6475 124.42809 11.711186
v 382.574 124.273315 11.629426
v 382.48663 124.202034 11.4802
v 382.78394 124.09119 10.975016
v 382.6786 124.15798 10.831108
v 382.61157 124.31067 10.737589
v 382.60083 124.50833 10.719516
v 382.6492 124.698 10.781731
v 382.74377 124.82886 10.907565
v 382.8592 124.86584 11.063299
v 382.9645 124.799034 11.207207
v 383.03152 124.64635 11.300726
v 383.0423 124.44869 11.3188
v 382.9939 124.25902 11.256584
v 382.89935 124.12817 11.130751
v 383.29486 124.13933 10.799402
v 383.23712 124.194435 10.621437
v 383.18567 124.338585 10.500023
v 383.15427 124.53316 10.467693
v 383.1513 124.726006 10.533111
v 383.17764 124.86546 10.678746
v 383.22617 124.91416 10.865578
v 383.2839 124.859055 11.043543
v 383.33536 124.714905 11.164956
v 383.3668 124.52034 11.197286
v 383.36972 124.32749 11.131868
v 383.34338 124.18803 10.986233
v 383.7964 124.19131 10.783479
v 383.76617 124.20885 10.586086
v 383.72427 124.322914 10.428264
v 383.68185 124.50296 10.3523
v 383.65033 124.70074 10.37855
v 383.63812 124.86325 10.499978
v 383.64853 124.94695 10.68405
v 383.6787 124.92941 10.881442
v 383.72064 124.81534 11.039265
v 383.76306 124.63529 11.115228
v 383.7946 124.43752 11.088979
v 383.8068 124.27501 10.96755
v 384.2525 124.31747 10.7851715
v 384.24118 124.31755 10.584857
v 384.2129 124.41667 10.4125805
v 384.17523 124.58826 10.314504
v 384.13828 124.78634 10.316906
v 384.11197 124.95783 10.419143
v 384.1033 125.0568 10.593822
v 384.11465 125.05672 10.794136
v 384.14294 124.957596 10.966413
v 384.1806 124.78601 11.06449
v 384.21753 124.58793 11.062088
v 384.24387 124.41643 10.95985
v 384.75912 124.393105 10.804811
v 384.7599 124.37626 10.604213
v 384.7303 124.45742 10.422371
v 384.67822 124.614845 10.308008
v 384.61768 124.80635 10.291768
v 384.56485 124.98062 10.378002
v 384.53394 125.09096 10.543605
v 384.53317 125.1078 10.744202
v 384.56277 125.02664 10.9260435
v 384.61484 124.86922 11.040406
v 384.67538 124.67771 11.056646
v 384.7282 124.50345 10.970412
v 385.1806 124.66551 10.88647
v 385.20273 124.60309 10.696249
v 385.18732 124.637665 10.498572
v 385.13843 124.75999 10.346407
v 385.06918 124.93726 10.280526
v 384.99817 125.12201 10.318583
v 384.94437 125.26471 10.450378
v 384.9222 125.32713 10.6406
v 384.93765 125.29256 10.838277
v 384.98654 125.17024 10.990442
v 385.05576 124.99296 11.056322
v 385.1268 124.80822 11.018267
v 385.65424 124.73888 10.796405
v 385.65952 124.722946 10.595632
v 385.6275 124.80265 10.413378
v 385.5668 124.956635 10.298479
v 385.49362 125.14364 10.281723
v 385.4276 125.31355 10.367599
v 385.38644 125.42086 10.533095
v 385.38116 125.43679 10.733869
v 385.41318 125.357086 10.916122
v 385.47388 125.2031 11.031021
v 385.54706 125.0161 11.047777
v 385.61307 124.846176 10.961902
v 386.06207 124.99472 10.8597
v 386.0818 124.94558 10.665273
v 386.06207 124.99302 10.470422
v 386.00824 125.12431 10.327358
v 385.9347 125.30429 10.274415
v 385.86115 125.484726 10.325778
v 385.80728 125.61727 10.467686
v 385.78757 125.66641 10.662113
v 385.80728 125.61898 10.856964
v 385.86115 125.48768 11.000029
v 385.9347 125.3077 11.052972
v 386.00824 125.127266 11.001608
v 386.4578 125.10521 10.859216
v 386.46844 125.0533 10.664801
v 386.4578 125.1035 10.469937
v 386.42868 125.24236 10.32684
v 386.38892 125.43267 10.273852
v 386.34915 125.62343 10.3251705
v 386.32007 125.763535 10.467045
v 386.30942 125.815445 10.66146
v 386.32007 125.76524 10.856323
v 386.34915 125.62639 10.99942
v 386.38892 125.43608 11.052409
v 386.42868 125.245316 11.001091
v 386.88818 125.16194 10.856167
v 386.8929 125.11077 10.661323
v 386.88788 125.16345 10.466888
v 386.87448 125.30587 10.324961
v 386.8563 125.49986 10.273571
v 386.8382 125.69345 10.3264885
v 386.825 125.83476 10.469533
v 386.82028 125.88594 10.664377
v 386.82532 125.83326 10.858812
v 386.8387 125.69084 11.000739
v 386.8569 125.49685 11.052129
v 386.875 125.30326 10.999212
v 387.38004 125.18915 10.857223
v 387.38803 125.13771 10.662556
v 387.37994 125.18933 10.46794
v 387.35794 125.33018 10.325522
v 387.32794 125.522514 10.273462
v 387.29794 125.714806 10.325711
v 387.276 125.85552 10.468267
v 387.268 125.90697 10.662934
v 387.2761 125.85535 10.85755
v 387.2981 125.7145 10.999968
v 387.32812 125.52216 11.052027
v 387.35812 125.32987 10.999779
v 387.8933 125.32405 10.857262
v 387.91013 125.27473 10.66261
v 387.89325 125.32412 10.467979
v 387.8472 125.458984 10.325523
v 387.78427 125.643196 10.273411
v 387.72137 125.827385 10.325606
v 387.67535 125.9622 10.468123
v 387.65854 126.01152 10.662776
v 387.6754 125.96213 10.857406
v 387.7215 125.82726 10.999863
v 387.7844 125.64306 11.051975
v 387.8473 125.45887 10.99978
v 388.39066 125.536354 10.857282
v 388.41718 125.49146 10.662636
v 388.39062 125.53638 10.467999
v 388.31818 125.65908 10.325524
v 388.2192 125.82668 10.273387
v 388.12024 125.99428 10.325558
v 388.0478 126.11696 10.468057
v 388.02127 126.16186 10.662703
v 388.04782 126.11694 10.857339
v 388.12027 125.99424 10.999814
v 388.21927 125.82664 11.051951
v 388.31824 125.65904 10.999781
v 388.82422 125.876396 10.8572645
v 388.86044 125.838905 10.662618
v 388.8242 125.87642 10.467982
v 388.72516 125.978905 10.32551
v 388.5899 126.11888 10.273377
v 388.45468 126.25886 10.325552
v 388.35568 126.36132 10.468055
v 388.31946 126.39881 10.662702
v 388.3557 126.36129 10.857337
v 388.45474 126.25881 10.999809
v 388.59 126.11883 11.051942
v 388.72522 125.97886 10.999767
v 389.14645 126.25511 10.857334
v 389.18542 126.22041 10.6627
v 389.14648 126.25508 10.468052
v 389.0401 126.34984 10.325549
v 388.89474 126.47929 10.273373
v 388.7494 126.60874 10.325505
v 388.64297 126.703514 10.467976
v 388.604 126.73821 10.662611
v 388.64294 126.703545 10.857258
v 388.74933 126.608795 10.999762
v 388.89468 126.47935 11.051937
v 389.04004 126.34989 10.999805
v 389.46136 126.59075 10.857305
v 389.49908 126.55472 10.662664
v 389.4614 126.590744 10.468022
v 389.35837 126.68916 10.325531
v 389.21762 126.82362 10.273372
v 389.07687 126.958084 10.32552
v 388.97385 127.05651 10.468002
v 388.93616 127.092545 10.6626425
v 388.97385 127.05652 10.857285
v 389.07687 126.95809 10.999776
v 389.21762 126.82364 11.051935
v 389.35834 126.68918 10.999787
v 389.7792 126.91763 10.857295
v 389.81516 126.879845 10.662654
v 389.7792 126.91763 10.468013
v 389.681 127.02087 10.325525
v 389.54684 127.16189 10.273371
v 389.4127 127.30292 10.325523
v 389.31448 127.40615 10.46801
v 389.27853 127.44394 10.662651
v 389.31448 127.40615 10.857292
v 389.4127 127.30292 10.999781
v 389.54684 127.161896 11.051935
v 389.681 127.020874 10.999782
v 390.0924 127.19624 10.857294
v 390.122 127.1533 10.662653
v 390.0924 127.19624 10.468012
v 390.01157 127.31357 10.325524
v 389.90112 127.47384 10.27337
v 389.79068 127.63412 10.325523
v 389.7098 127.75144 10.468011
v 389.68024 127.79439 10.662652
v 389.7098 127.75144 10.857293
v 389.79068 127.63412 10.999781
v 389.90112 127.47385 11.051934
v 390.01157 127.31357 10.999781
v 390.44513 127.38127 10.857307
v 390.4647 127.33292 10.662668
v 390.44513 127.381256 10.468025
v 390.39172 127.51335 10.325532
v 390.31876 127.693794 10.27337
v 390.2458 127.874245 10.325516
v 390.19238 128.00635 10.467998
v 390.17282 128.0547 10.662637
v 390.19238 128.00636 10.85728
v 390.2458 127.87427 10.999772
v 390.31876 127.693825 11.051934
v 390.39172 127.513374 10.999788
v 390.89725 127.51299 10.857296
v 390.91663 127.46457 10.662656
v 390.89725 127.512985 10.468014
v 390.84427 127.64526 10.325525
v 390.7719 127.82595 10.27337
v 390.69955 128.00665 10.325521
v 390.64658 128.13892 10.468008
v 390.6272 128.18735 10.662648
v 390.64658 128.13893 10.85729
v 390.69955 128.00665 10.999779
v 390.7719 127.82596 11.051934
v 390.84427 127.64527 10.999783
v 391.3134 127.731155 10.860786
v 391.33316 127.68072 10.6666975
v 391.31485 127.72739 10.471525
v 391.26337 127.85865 10.327564
v 391.1925 128.03934 10.273391
v 391.12125 128.22104 10.32352
v 391.0687 128.35507 10.464518
v 391.04892 128.4055 10.658607
v 391.06723 128.35883 10.853779
v 391.11868 128.22757 10.99774
v 391.18954 128.04688 11.051913
v 391.2608 127.86517 11.001785
v 391.7897 127.9143 10.86729
v 391.72928 127.802155 10.707381
v 391.64655 127.788246 10.527941
v 391.5637 127.87629 10.37705
v 391.50287 128.04271 10.29514
v 391.48044 128.24289 10.304157
v 391.50235 128.42322 10.401687
v 391.56277 128.53535 10.561595
v 391.6455 128.54927 10.741035
v 391.7284 128.46123 10.891926
v 391.78918 128.29482 10.973836
v 391.81165 128.09462 10.964819
v 392.12393 127.85234 10.543262
v 392.02924 127.74706 10.395552
v 391.9152 127.74174 10.233849
v 391.81238 127.83779 10.101481
v 391.7483 128.00949 10.033917
v 391.74017 128.21085 10.04926
v 391.79013 128.38786 10.143399
v 391.88483 128.49315 10.291109
v 391.99887 128.49847 10.452811
v 392.1017 128.40242 10.585178
v 392.16577 128.23071 10.652742
v 392.17392 128.02937 10.6374
v 392.49393 127.89005 10.366456
v 392.45346 127.81376 10.184123
v 392.3969 127.84009 9.992411
v 392.33948 127.96198 9.842689
v 392.2965 128.14679 9.775075
v 392.27954 128.34497 9.807686
v 392.29312 128.50343 9.931783
v 392.3336 128.57973 10.114116
v 392.39014 128.5534 10.305828
v 392.4476 128.4315 10.45555
v 392.49054 128.2467 10.523164
v 392.5075 128.04852 10.490553
v 392.91116 127.95889 10.327976
v 392.89407 127.860954 10.153617
v 392.86673 127.86393 9.956505
v 392.83646 127.96701 9.789456
v 392.81134 128.14258 9.697231
v 392.79813 128.3436 9.704542
v 392.80035 128.5162 9.80943
v 392.81744 128.61414 9.983789
v 392.8448 128.61116 10.180902
v 392.8751 128.50807 10.34795
v 392.9002 128.3325 10.440175
v 392.9134 128.13148 10.432863
v 393.37454 128.05003 10.3451185
v 393.3848 127.91706 10.1943865
v 393.37918 127.87624 9.99801
v 393.3592 127.93852 9.808606
v 393.33017 128.0872 9.676928
v 393.29987 128.28247 9.638256
v 393.27646 128.47197 9.702954
v 393.2662 128.60495 9.853686
v 393.27182 128.64577 10.050063
v 393.2918 128.58348 10.239467
v 393.32083 128.4348 10.371145
v 393.3511 128.23955 10.409816
v 393.83646 128.14317 10.319526
v 393.85727 128.02028 10.161308
v 393.85855 127.99125 9.962055
v 393.83997 128.06387 9.775159
v 393.80652 128.21869 9.650696
v 393.76715 128.41422 9.622018
v 393.7324 128.59805 9.696807
v 393.71158 128.72096 9.855025
v 393.7103 128.74998 10.054277
v 393.72885 128.67735 10.241175
v 393.76233 128.52255 10.365637
v 393.8017 128.32703 10.394316
v 394.31458 128.24576 10.329656
v 394.35297 128.11487 10.181369
v 394.36395 128.07224 9.984756
v 394.34457 128.12929 9.7925005
v 394.3 128.27077 9.656116
v 394.24222 128.45872 9.612146
v 394.18668 128.64282 9.672374
v 394.14825 128.77373 9.820661
v 394.13727 128.81636 10.017273
v 394.15668 128.7593 10.20953
v 394.20123 128.61783 10.345914
v 394.25903 128.42986 10.389883
v 394.76025 128.47319 10.339108
v 394.8216 128.34187 10.199112
v 394.8446 128.29135 10.0054035
v 394.82315 128.33516 9.809888
v 394.76297 128.46155 9.664953
v 394.68015 128.63667 9.609434
v 394.59695 128.8136 9.658208
v 394.5356 128.94492 9.798204
v 394.51257 128.99544 9.991913
v 394.53406 128.95163 10.187428
v 394.59424 128.82524 10.332363
v 394.67703 128.65012 10.387882
v 395.1698 128.66556 10.335657
v 395.2176 128.53049 10.193976
v 395.23508 128.48018 9.999634
v 395.2176 128.52815 9.804702
v 395.1698 128.66151 9.661412
v 395.1045 128.84457 9.608161
v 395.0392 129.02824 9.659215
v 394.99142 129.16333 9.800895
v 394.9739 129.21362 9.995238
v 394.99142 129.16565 10.19017
v 395.0392 129.03229 10.333459
v 395.1045 128.84923 10.386711
v 395.5909 128.80527 10.353629
v 395.61847 128.65013 10.228003
v 395.63123 128.57758 10.040432
v 395.62573 128.60707 9.841177
v 395.6035 128.7307 9.683628
v 395.57047 128.91533 9.610001
v 395.53546 129.1115 9.640022
v 395.5079 129.26663 9.765649
v 395.49515 129.33917 9.953219
v 395.50064 129.3097 10.152474
v 395.52286 129.18607 10.310023
v 395.5559 129.00143 10.383651
v 395.98306 128.7962 10.33
v 396.0518 128.66809 10.204088
v 396.1152 128.63228 10.029844
v 396.15637 128.69833 9.853956
v 396.16425 128.84857 9.723553
v 396.13672 129.04274 9.673576
v 396.08115 129.2288 9.717418
v 396.01242 129.35692 9.843329
v 395.949 129.39275 10.017573
v 395.90784 129.32668 10.193461
v 395.89996 129.17644 10.323865
v 395.9275 128.98227 10.373841
v 396.41815 128.98636 10.619739
v 396.50278 128.84654 10.508352
v 396.5627 128.785 10.330839
v 396.5819 128.81822 10.134765
v 396.55527 128.9373 9.972666
v 396.48987 129.11035 9.887978
v 396.40326 129.29097 9.903392
v 396.31866 129.43079 10.014779
v 396.25873 129.49232 10.192291
v 396.2395 129.4591 10.388366
v 396.26617 129.34001 10.550465
v 396.33154 129.16698 10.635153
v 396.92133 129.33318 10.503251
v 397.0005 129.17354 10.40756
v 397.0277 129.06589 10.240981
v 396.99567 129.03903 10.048147
v 396.91293 129.10017 9.88073
v 396.80173 129.23296 9.783587
v 396.69183 129.40176 9.782749
v 396.61267 129.56139 9.87844
v 396.58545 129.66905 10.045019
v 396.6175 129.6959 10.237852
v 396.70023 129.63475 10.40527
v 396.81143 129.50198 10.502413
v 397.2875 129.57817 10.426128
v 397.38483 129.43573 10.321508
v 397.4289 129.34737 10.146347
v 397.40787 129.33676 9.947579
v 397.3274 129.40675 9.778464
v 397.20905 129.53859 9.684317
v 397.08453 129.69695 9.690363
v 396.9872 129.8394 9.794983
v 396.94315 129.92776 9.970144
v 396.96417 129.93837 10.168912
v 397.04465 129.86838 10.338027
v 397.163 129.73653 10.432175
v 397.6516 129.84972 10.382079
v 397.7548 129.72668 10.259998
v 397.80054 129.66287 10.074294
v 397.77658 129.6754 9.874725
v 397.6894 129.76088 9.714767
v 397.5623 129.89644 9.63728
v 397.42932 130.04575 9.663026
v 397.32617 130.1688 9.785107
v 397.28043 130.23259 9.970811
v 397.30435 130.22008 10.17038
v 397.39157 130.13458 10.330338
v 397.51868 129.99902 10.4078245
v 398.10297 130.1771 10.300028
v 398.1523 130.04094 10.158459
v 398.1304 129.9658 9.974232
v 398.0431 129.97183 9.796708
v 397.9138 130.05739 9.673457
v 397.77713 130.19957 9.637504
v 397.66974 130.36028 9.698481
v 397.6204 130.49643 9.84005
v 397.6423 130.57156 10.024277
v 397.7296 130.56555 10.2018
v 397.85892 130.47998 10.325051
v 397.99557 130.3378 10.361005
v 398.43607 130.46552 10.048061
v 398.4633 130.29385 9.9334545
v 398.41815 130.1745 9.772865
v 398.31284 130.13943 9.609324
v 398.17548 130.19804 9.486652
v 398.04294 130.33464 9.437719
v 397.9507 130.5126 9.4756365
v 397.9235 130.68427 9.590244
v 397.9686 130.8036 9.7508335
v 398.07394 130.83868 9.914374
v 398.2113 130.78006 10.0370455
v 398.34384 130.64348 10.085979
v 398.74997 130.61531 9.847196
v 398.79987 130.45952 9.7217865
v 398.78607 130.36227 9.542997
v 398.7123 130.34964 9.358735
v 398.59836 130.425 9.218373
v 398.4747 130.56816 9.15952
v 398.3745 130.74077 9.197947
v 398.32462 130.89656 9.323357
v 398.3384 130.9938 9.502146
v 398.41214 131.00644 9.686407
v 398.52612 130.93108 9.82677
v 398.64978 130.78792 9.885623
v 399.0426 130.88887 9.776025
v 399.12265 130.74231 9.661237
v 399.14966 130.65549 9.479383
v 399.1164 130.65167 9.279194
v 399.03177 130.73189 9.114307
v 398.91846 130.87463 9.028906
v 398.80682 131.04167 9.045872
v 398.72675 131.18823 9.160661
v 398.69974 131.27505 9.342513
v 398.733 131.27887 9.542704
v 398.81763 131.19865 9.70759
v 398.93094 131.05591 9.792992
v 399.44046 131.0515 9.706614
v 399.503 130.91959 9.566683
v 399.5191 130.86385 9.372686
v 399.48444 130.89919 9.176605
v 399.4083 131.01616 9.030979
v 399.3111 131.1834 8.974829
v 399.21884 131.35611 9.023199
v 399.15628 131.488 9.16313
v 399.1402 131.54376 9.357126
v 399.17487 131.5084 9.553207
v 399.251 131.39145 9.698833
v 399.3482 131.2242 9.754984
v 399.84253 131.24399 9.677785
v 399.89856 131.11624 9.531899
v 399.91418 131.07048 9.335799
v 399.88516 131.11899 9.14203
v 399.8193 131.24875 9.00251
v 399.73425 131.42499 8.954626
v 399.65277 131.60051 9.011207
v 399.5967 131.72826 9.157092
v 399.58112 131.77402 9.353192
v 399.6101 131.72551 9.546962
v 399.676 131.59576 9.686481
v 399.76105 131.41951 9.734365
v 400.25528 131.44917 9.684192
v 400.3142 131.31068 9.550173
v 400.3376 131.25182 9.358869
v 400.31918 131.28831 9.161537
v 400.26392 131.41042 9.011054
v 400.1866 131.5854 8.9477415
v 400.10797 131.76639 8.988563
v 400.04907 131.90488 9.122581
v 400.02567 131.96375 9.313886
v 400.04407 131.92725 9.511217
v 400.09933 131.80515 9.6617
v 400.17664 131.63016 9.725013
v 400.67273 131.62155 9.673282
v 400.71683 131.48347 9.533282
v 400.73294 131.43036 9.339575
v 400.71683 131.4764 9.144064
v 400.67273 131.60928 8.999137
v 400.61252 131.7934 8.943625
v 400.5523 131.97942 8.992405
v 400.50824 132.11748 9.132404
v 400.4921 132.17061 9.326111
v 400.50824 132.12456 9.521622
v 400.5523 131.99167 9.66655
v 400.61252 131.80756 9.722061
v 401.10208 131.71165 9.671642
v 401.1224 131.56805 9.531744
v 401.12985 131.51291 9.338074
v 401.1224 131.56097 9.142526
v 401.10208 131.6994 8.997498
v 401.07434 131.89107 8.941849
v 401.04657 132.08464 8.990491
v 401.02628 132.22824 9.13039
v 401.01883 132.28339 9.3240595
v 401.02628 132.23532 9.519608
v 401.04657 132.0969 9.664636
v 401.07434 131.90523 9.720284
v 401.5563 131.74664 9.671006
v 401.56464 131.60184 9.53113
v 401.56766 131.54623 9.337467
v 401.56464 131.59476 9.1419115
v 401.5563 131.73439 8.996861
v 401.54495 131.92772 8.941182
v 401.53357 132.12294 8.989794
v 401.52527 132.26775 9.129671
v 401.52222 132.32335 9.323333
v 401.52527 132.27483 9.518888
v 401.53357 132.1352 9.663939
v 401.54495 131.94186 9.719618
v 402.02206 131.75769 9.666633
v 402.02582 131.61568 9.523737
v 402.0271 131.56409 9.328946
v 402.02557 131.61678 9.134456
v 402.02167 131.75963 8.992379
v 402.0164 131.95435 8.940784
v 402.01117 132.14876 8.993498
v 402.00742 132.29079 9.136394
v 402.00613 132.34238 9.331183
v 402.00763 132.28967 9.525674
v 402.01157 132.14684 9.667751
v 402.01685 131.95212 9.719345
v 402.51315 131.76651 9.6667
v 402.53094 131.62541 9.523947
v 402.5374 131.57402 9.329208
v 402.5308 131.62611 9.1346655
v 402.51285 131.76775 8.992445
v 402.48843 131.96094 8.940656
v 402.46405 132.15395 8.993175
v 402.44623 132.29504 9.135928
v 402.4398 132.34644 9.330667
v 402.4464 132.29434 9.525209
v 402.46432 132.15271 9.66743
v 402.48877 131.95952 9.719219
v 402.98926 131.84052 9.640867
v 403.01138 131.71837 9.482133
v 403.01636 131.69069 9.2825985
v 403.0029 131.76488 9.095731
v 402.97458 131.92105 8.971599
v 402.939 132.11739 8.943465
v 402.9057 132.30127 9.0188675
v 402.88358 132.42342 9.177602
v 402.87857 132.45111 9.377136
v 402.89203 132.37692 9.564004
v 402.92035 132.22073 9.688136
v 402.95593 132.0244 9.7162695
v 403.6002 131.95692 9.591321
v 403.57074 131.81006 9.447834
v 403.49985 131.74847 9.266371
v 403.40646 131.78865 9.095555
v 403.31567 131.91983 8.981156
v 403.25174 132.10687 8.953828
v 403.23184 132.29964 9.020892
v 403.26126 132.4465 9.164378
v 403.33218 132.50809 9.345841
v 403.42554 132.46791 9.516657
v 403.51636 132.33673 9.631056
v 403.58026 132.14969 9.658384
v 403.9349 132.15192 9.260659
v 403.90286 131.98103 9.158799
v 403.8153 131.88254 9.006355
v 403.6957 131.88283 8.844175
v 403.5761 131.98181 8.715716
v 403.48856 132.153 8.655397
v 403.4565 132.3505 8.679382
v 403.48856 132.52138 8.781243
v 403.5761 132.61987 8.933686
v 403.6957 132.61958 9.095866
v 403.8153 132.52058 9.224325
v 403.90286 132.34941 9.284644
v 404.24 132.2737 9.182819
v 404.23798 132.08536 9.10483
v 404.2078 131.95688 8.950226
v 404.15753 131.9227 8.760435
v 404.10065 131.99196 8.586309
v 404.05243 132.1461 8.474508
v 404.02573 132.34383 8.454987
v 404.02777 132.53217 8.532975
v 404.05795 132.66064 8.687579
v 404.10822 132.69482 8.877371
v 404.1651 132.62556 9.051496
v 404.21332 132.47142 9.163298
v 404.6383 132.37129 9.105452
v 404.66528 132.17526 9.066442
v 404.6739 132.02257 8.936146
v 404.66183 131.9541 8.749475
v 404.63235 131.98822 8.556448
v 404.59335 132.11578 8.408786
v 404.55524 132.30261 8.346056
v 404.5283 132.49864 8.385065
v 404.51968 132.65134 8.515362
v 404.53174 132.7198 8.702033
v 404.56122 132.68568 8.89506
v 404.60022 132.5581 9.042721
v 405.03714 132.56335 9.067065
v 405.09818 132.37134 9.068023
v 405.1469 132.20227 8.968463
v 405.1703 132.10149 8.795063
v 405.16208 132.09596 8.594285
v 405.12442 132.18721 8.419927
v 405.06747 132.35074 8.318708
v 405.00644 132.54277 8.317751
v 404.9577 132.71182 8.417311
v 404.93433 132.8126 8.590712
v 404.94254 132.81813 8.79149
v 404.9802 132.7269 8.965847
v 405.33542 132.61998 9.026303
v 405.42648 132.44106 9.01167
v 405.53577 132.31049 8.904819
v 405.63397 132.2633 8.73438
v 405.69482 132.31212 8.546022
v 405.702 132.44385 8.390218
v 405.65353 132.62321 8.308712
v 405.56247 132.80215 8.323345
v 405.45322 132.93271 8.430197
v 405.35498 132.9799 8.600636
v 405.29416 132.93109 8.788992
v 405.287 132.79935 8.9447975
v 405.60327 132.66397 9.361378
v 405.74237 132.52515 9.328038
v 405.88998 132.45815 9.216531
v 406.00653 132.48091 9.056733
v 406.0608 132.58734 8.891463
v 406.03824 132.74893 8.765005
v 405.9449 132.92238 8.711243
v 405.8058 133.06119 8.744581
v 405.65817 133.12819 8.856089
v 405.54163 133.10542 9.015886
v 405.48737 132.999 9.181156
v 405.50992 132.8374 9.307615
v 406.03195 133.01204 9.567881
v 406.1592 132.865 9.521214
v 406.27377 132.77504 9.386499
v 406.3449 132.76622 9.199835
v 406.3536 132.84094 9.011235
v 406.29752 132.97916 8.871238
v 406.19165 133.14384 8.817353
v 406.0644 133.29086 8.86402
v 405.94983 133.38084 8.998734
v 405.87866 133.38965 9.1854
v 405.87 133.31494 9.373999
v 405.9261 133.17673 9.513996
v 406.41943 133.36125 9.643439
v 406.54105 133.20131 9.62979
v 406.65182 133.0765 9.519142
v 406.72208 133.02026 9.341143
v 406.733 133.04767 9.143486
v 406.68164 133.15138 8.9791355
v 406.5818 133.30359 8.892127
v 406.46017 133.46353 8.905776
v 406.3494 133.58833 9.016424
v 406.27914 133.64458 9.194424
v 406.26822 133.61717 9.39208
v 406.31958 133.51346 9.556431
v 406.7959 133.67825 9.679648
v 406.92966 133.5282 9.666028
v 407.0449 133.40701 9.554013
v 407.11072 133.34715 9.373619
v 407.10947 133.36467 9.173181
v 407.0415 133.45488 9.006408
v 406.92502 133.59358 8.917985
v 406.79126 133.74364 8.931605
v 406.67603 133.86482 9.04362
v 406.6102 133.92468 9.224014
v 406.61145 133.90715 9.424452
v 406.6794 133.81696 9.591226
v 407.17416 133.97601 9.700806
v 407.31097 133.832 9.66685
v 407.41968 133.72144 9.538177
v 407.47122 133.67397 9.349262
v 407.45175 133.7023 9.150726
v 407.36652 133.79884 8.995767
v 407.2383 133.93773 8.925905
v 407.10153 134.08176 8.95986
v 406.9928 134.1923 9.088533
v 406.94125 134.23978 9.277449
v 406.96072 134.21144 9.475984
v 407.046 134.1149 9.630943
v 407.5175 134.30026 9.710634
v 407.67075 134.1741 9.675883
v 407.791 134.07706 9.54654
v 407.84604 134.03511 9.357261
v 407.82114 134.05951 9.158764
v 407.72296 134.14372 9.004236
v 407.5778 134.26518 8.935082
v 407.42453 134.39133 8.969833
v 407.3043 134.48837 9.099176
v 407.24924 134.53032 9.288455
v 407.27414 134.50592 9.486952
v 407.3723 134.4217 9.64148
v 407.8249 134.66226 9.715399
v 407.98325 134.55621 9.649976
v 408.09357 134.4831 9.498034
v 408.12625 134.4625 9.300284
v 408.0726 134.49994 9.1097145
v 407.94693 134.58537 8.977387
v 407.78296 134.69594 8.938761
v 407.62457 134.80199 9.004183
v 407.51428 134.87509 9.156126
v 407.48157 134.89569 9.353875
v 407.53525 134.85826 9.544444
v 407.6609 134.77281 9.676771
v 408.07883 135.06152 9.717665
v 408.2339 134.94531 9.662418
v 408.34622 134.86142 9.517681
v 408.3857 134.83232 9.322235
v 408.3418 134.86584 9.128451
v 408.22623 134.95297 8.988253
v 408.06998 135.07039 8.939205
v 407.9149 135.1866 8.9944515
v 407.80255 135.2705 9.139189
v 407.76306 135.29958 9.334635
v 407.807 135.26607 9.528419
v 407.92258 135.17892 9.668617
v 408.37555 135.42859 9.718466
v 408.5223 135.30229 9.662642
v 408.62833 135.21123 9.517486
v 408.6652 135.17978 9.321894
v 408.62305 135.21637 9.128274
v 408.51318 135.31122 8.988506
v 408.365 135.4389 8.9400425
v 408.21823 135.56519 8.995868
v 408.1122 135.65627 9.141023
v 408.07535 135.68771 9.336616
v 408.1175 135.65111 9.530234
v 408.22736 135.55626 9.670002
v 408.73315 135.74059 9.714342
v 408.86823 135.61491 9.633277
v 408.95557 135.53374 9.470832
v 408.97177 135.51878 9.270533
v 408.91248 135.57408 9.08605
v 408.7936 135.68478 8.966815
v 408.647 135.82126 8.9447775
v 408.51193 135.94693 9.025842
v 408.4246 136.0281 9.188287
v 408.40842 136.04306 9.388586
v 408.46768 135.98776 9.57307
v 408.58655 135.87706 9.692304
v 409.18512 136.13515 9.6963625
v 409.29056 136.0 9.594676
v 409.32175 135.89828 9.4251
v 409.27032 135.85725 9.233073
v 409.1501 135.88791 9.070048
v 408.99326 135.98204 8.979709
v 408.84183 136.11441 8.9862585
v 408.7364 136.24956 9.087945
v 408.7052 136.35127 9.257521
v 408.7566 136.3923 9.449548
v 408.87683 136.36165 9.612572
v 409.0337 136.26752 9.702912
v 409.39664 136.56776 9.364125
v 409.51147 136.411 9.312235
v 409.55176 136.25905 9.187558
v 409.5067 136.15263 9.0235
v 409.38837 136.12027 8.864022
v 409.22845 136.17062 8.751855
v 409.06982 136.2902 8.717054
v 408.955 136.44698 8.768945
v 408.91467 136.59892 8.893622
v 408.95975 136.70534 9.05768
v 409.0781 136.7377 9.217158
v 409.238 136.68735 9.329325
v 409.7012 136.7011 9.184998
v 409.78458 136.54005 9.093995
v 409.80554 136.4201 8.930264
v 409.7584 136.37341 8.737677
v 409.65582 136.41246 8.567836
v 409.5253 136.52681 8.46625
v 409.40176 136.6858 8.46014
v 409.3184 136.84683 8.551143
v 409.29742 136.96678 8.714874
v 409.34457 137.01347 8.907461
v 409.44714 136.97443 9.077302
v 409.57767 136.86008 9.178887
v 409.99365 136.95142 9.128105
v 410.07053 136.7778 9.05993
v 410.11105 136.65247 8.906478
v 410.1044 136.609 8.708866
v 410.05228 136.65903 8.520045
v 409.96872 136.78915 8.39061
v 409.8761 136.96454 8.355241
v 409.7992 137.13815 8.423417
v 409.75867 137.26349 8.576869
v 409.76535 137.30696 8.77448
v 409.81744 137.25693 8.963301
v 409.90103 137.12679 9.092737
v 410.43405 137.02357 9.073612
v 410.4845 136.85515 8.974598
v 410.5071 136.75424 8.802197
v 410.49585 136.7479 8.602605
v 410.4537 136.83778 8.429301
v 410.392 136.99985 8.328724
v 410.32724 137.19066 8.327821
v 410.2768 137.35907 8.426835
v 410.25418 137.45998 8.599236
v 410.26544 137.46634 8.798828
v 410.3076 137.37643 8.972131
v 410.3693 137.21437 9.072709
v 410.8494 137.22997 9.067686
v 410.91492 137.05269 8.997802
v 410.95685 136.93097 8.842914
v 410.96396 136.8974 8.644522
v 410.93436 136.96098 8.455787
v 410.87598 137.10469 8.32728
v 410.80447 137.29001 8.293434
v 410.73895 137.46727 8.363318
v 410.69702 137.589 8.518207
v 410.6899 137.62256 8.7165985
v 410.7195 137.55898 8.9053335
v 410.7779 137.41527 9.03384
v 411.32178 137.34457 9.043826
v 411.40277 137.1944 8.936539
v 411.44608 137.11076 8.758291
v 411.44006 137.11607 8.556845
v 411.38635 137.20891 8.386177
v 411.29935 137.3644 8.292019
v 411.20236 137.54086 8.299599
v 411.12137 137.69104 8.406886
v 411.0781 137.77467 8.585134
v 411.0841 137.76935 8.78658
v 411.1378 137.67651 8.957248
v 411.2248 137.52104 9.051406
v 411.73892 137.54254 9.006147
v 411.8035 137.41435 8.864729
v 411.82678 137.36606 8.670486
v 411.80252 137.4106 8.475469
v 411.7372 137.53604 8.331929
v 411.64838 137.70879 8.278329
v 411.5598 137.88254 8.329031
v 411.49524 138.01074 8.470449
v 411.47195 138.05904 8.664691
v 411.49622 138.0145 8.85971
v 411.5615 137.88904 9.003249
v 411.65033 137.7163 9.0568495
v 412.1203 137.6783 9.003717
v 412.13794 137.53596 8.862179
v 412.14398 137.48286 8.667891
v 412.13684 137.53322 8.472911
v 412.11838 137.67355 8.329487
v 412.0936 137.86626 8.276046
v 412.06912 138.05971 8.32691
v 412.05148 138.20204 8.468449
v 412.0454 138.25514 8.662737
v 412.05258 138.20477 8.857716
v 412.071 138.06444 9.001141
v 412.09583 137.87173 9.054581
v 412.53638 137.65332 9.010156
v 412.51172 137.50627 8.874603
v 412.50134 137.4458 8.682665
v 412.50806 137.48813 8.485769
v 412.53003 137.62189 8.336674
v 412.5614 137.81125 8.275329
v 412.59378 138.00546 8.318172
v 412.61844 138.15251 8.453724
v 412.6288 138.21297 8.645662
v 412.6221 138.17065 8.842559
v 412.60013 138.0369 8.991654
v 412.56873 137.84753 9.052999
v 412.987 137.52216 9.000182
v 412.9607 137.38264 8.857175
v 412.95108 137.3321 8.662344
v 412.96072 137.3841 8.4678955
v 412.98703 137.52466 8.325931
v 413.02298 137.71614 8.274488
v 413.0589 137.90724 8.3273535
v 413.0852 138.04675 8.470361
v 413.09482 138.09727 8.665192
v 413.0852 138.0453 8.859641
v 413.05887 137.90474 9.001606
v 413.02295 137.71324 9.053047
v 413.4734 137.46193 9.00089
v 413.46014 137.31992 8.858551
v 413.45523 137.26779 8.663964
v 413.46 137.31952 8.469269
v 413.4731 137.46126 8.326633
v 413.4911 137.655 8.274278
v 413.50912 137.84886 8.326229
v 413.52237 137.99089 8.468569
v 413.52725 138.04301 8.663156
v 413.52252 137.99127 8.85785
v 413.5094 137.84955 9.000485
v 413.4914 137.65579 9.052841
v 413.9125 137.43939 9.00067
v 413.87585 137.30165 8.858229
v 413.8624 137.25119 8.663605
v 413.87576 137.30154 8.468946
v 413.91235 137.43921 8.326413
v 413.96237 137.62729 8.274198
v 414.01242 137.81541 8.326289
v 414.04907 137.95314 8.46873
v 414.0625 138.0036 8.663355
v 414.04913 137.95326 8.858012
v 414.01254 137.8156 9.0005455
v 413.96252 137.6275 9.052762
v 414.29846 137.24355 9.000638
v 414.23483 137.11601 8.858202
v 414.2115 137.06929 8.663579
v 414.23474 137.1159 8.46892
v 414.29834 137.24335 8.326382
v 414.38522 137.4175 8.2741585
v 414.47214 137.59167 8.326243
v 414.5358 137.71921 8.468679
v 414.5591 137.76593 8.663302
v 414.53586 137.71933 8.857962
v 414.4723 137.59187 9.0005
v 414.38538 137.41772 9.052723
v 414.70517 137.04024 9.000612
v 414.6304 136.91888 8.8581705
v 414.60303 136.87444 8.663547
v 414.63034 136.9188 8.468888
v 414.70505 137.04007 8.326356
v 414.8071 137.20578 8.274139
v 414.9092 137.37152 8.326231
v 414.98395 137.49287 8.468673
v 415.01135 137.53732 8.663297
v 414.98404 137.49297 8.857955
v 414.90933 137.37169 9.000487
v 414.80725 137.20598 9.052704
v 415.07596 136.76381 9.000521
v 414.99536 136.64633 8.858019
v 414.96585 136.60335 8.663372
v 414.99536 136.64636 8.468737
v 415.076 136.76389 8.326264
v 415.1861 136.9244 8.274131
v 415.2962 137.08488 8.326305
v 415.3768 137.20236 8.468808
v 415.40628 137.24535 8.663455
v 415.37677 137.20233 8.85809
v 415.29617 137.08482 9.000562
v 415.18607 136.92432 9.052695
v 415.48508 136.50526 9.00055
v 415.4118 136.38303 8.858073
v 415.385 136.33829 8.663436
v 415.4118 136.38301 8.468791
v 415.48505 136.50522 8.326294
v 415.58508 136.67216 8.274127
v 415.68515 136.83913 8.326267
v 415.7584 136.96136 8.468744
v 415.78522 137.0061 8.663382
v 415.75842 136.96138 8.8580265
v 415.68518 136.83917 9.000524
v 415.5851 136.67221 9.052691
v 415.8868 136.27782 9.000538
v 415.80713 136.15968 8.858053
v 415.77795 136.11646 8.663413
v 415.80713 136.15968 8.468771
v 415.88678 136.27782 8.326282
v 415.99564 136.43918 8.274124
v 416.10446 136.60056 8.326275
v 416.18414 136.71869 8.46876
v 416.2133 136.76192 8.6634
v 416.18414 136.71869 8.858042
v 416.10446 136.60056 9.000531
v 415.99564 136.4392 9.052689
v 416.24115 135.99611 9.000533
v 416.15015 135.88647 8.858045
v 416.11682 135.84636 8.6634035
v 416.15015 135.88649 8.468762
v 416.24115 135.99612 8.326276
v 416.36548 136.14587 8.274123
v 416.4898 136.29564 8.326279
v 416.5808 136.40527 8.468767
v 416.6141 136.4454 8.663408
v 416.5808 136.40527 8.858049
v 416.4898 136.29564 9.000535
v 416.36548 136.14587 9.052688
v 416.61667 135.67255 9.000533
v 416.53967 135.55266 8.858046
v 416.51147 135.50877 8.663404
v 416.53967 135.55266 8.468763
v 416.61667 135.67255 8.326277
v 416.72183 135.83633 8.274123
v 416.827 136.0001 8.326277
v 416.904 136.12 8.468764
v 416.9322 136.16388 8.663405
v 416.904 136.12 8.858047
v 416.827 136.0001 9.000534
v 416.72183 135.83632 9.052688
v 417.09558 135.45464 9.000533
v 417.05457 135.31818 8.858046
v 417.03958 135.26823 8.663404
v 417.05457 135.31818 8.468763
v 417.09558 135.45464 8.326277
v 417.15158 135.64105 8.274123
v 417.20758 135.82745 8.326277
v 417.24857 135.96393 8.468764
v 417.26358 136.01387 8.663405
v 417.24857 135.96393 8.858047
v 417.20758 135.82745 9.000533
v 417.15158 135.64105 9.052687
v 417.61325 135.37256 9.000533
v 417.60992 135.23012 8.858046
v 417.6087 135.17798 8.663404
v 417.60992 135.23012 8.468763
v 417.61325 135.37256 8.326277
v 417.6178 135.56715 8.274122
v 417.62234 135.76173 8.326277
v 417.62567 135.90419 8.468764
v 417.62686 135.95633 8.663405
v 417.62567 135.90419 8.858047
v 417.62234 135.76173 9.000533
v 417.6178 135.56715 9.052687
v 418.09933 135.42496 9.000533
v 418.1084 135.28276 8.858046
v 418.1117 135.23071 8.663404
v 418.1084 135.28276 8.468763
v 418.09933 135.42496 8.326277
v 418.08694 135.61922 8.274122
v 418.07455 135.81346 8.326277
v 418.0655 135.95566 8.468763
v 418.06216 136.0077 8.663404
v 418.0655 135.95566 8.858046
v 418.07455 135.81346 9.000533
v 418.08694 135.61922 9.052687
v 418.54385 135.43307 9.000533
v 418.53287 135.29102 8.858046
v 418.52884 135.23903 8.663404
v 418.53287 135.29102 8.468763
v 418.54385 135.43307 8.326277
v 418.5589 135.62714 8.274122
v 418.57394 135.8212 8.326277
v 418.58496 135.96326 8.468763
v 418.589 136.01526 8.663404
v 418.58496 135.96326 8.858046
v 418.57394 135.8212 9.000533
v 418.5589 135.62714 9.052687
v 418.98462 135.39227 9.018621
v 418.94598 135.24086 8.891404
v 418.92825 135.17136 8.703095
v 418.93616 135.20241 8.504151
v 418.96762 135.32567 8.347878
v 419.0142 135.50813 8.276152
v 419.06342 135.7009 8.308188
v 419.10205 135.85231 8.435405
v 419.11978 135.92181 8.623714
v 419.11188 135.89076 8.822659
v 419.0804 135.7675 8.97893
v 419.03384 135.58504 9.050658
v 419.46698 135.32402 9.061112
v 419.3941 135.15627 8.980146
v 419.3418 135.05232 8.816963
v 419.32407 135.04002 8.615288
v 419.34567 135.12267 8.429159
v 419.4008 135.27812 8.30845
v 419.4747 135.46472 8.285504
v 419.54755 135.63248 8.36647
v 419.59985 135.73643 8.529654
v 419.61758 135.74873 8.731329
v 419.596 135.66608 8.917458
v 419.54086 135.51062 9.038167
v 420.06445 135.01358 9.051436
v 419.91248 134.89339 9.031269
v 419.75598 134.8543 8.923375
v 419.6369 134.90678 8.756666
v 419.5871 135.03679 8.57581
v 419.61996 135.20949 8.429269
v 419.72668 135.37859 8.356307
v 419.87866 135.49878 8.376474
v 420.03516 135.53787 8.484368
v 420.15427 135.48538 8.651077
v 420.20404 135.35538 8.831933
v 420.17117 135.18268 8.978475
v 420.24792 134.80771 8.316144
v 420.08682 134.6912 8.357248
v 419.88727 134.66373 8.354635
v 419.70276 134.7327 8.309005
v 419.58276 134.8796 8.232584
v 419.5594 135.06508 8.145849
v 419.63892 135.23944 8.072041
v 419.80002 135.35597 8.030936
v 419.99957 135.38342 8.033549
v 420.18408 135.31447 8.079179
v 420.30408 135.16756 8.155601
v 420.32745 134.98209 8.242335
v 420.33572 134.72218 7.6329656
v 420.22623 134.56786 7.6949415
v 420.0476 134.48924 7.752394
v 419.8477 134.50739 7.7899284
v 419.68005 134.61746 7.7974873
v 419.5896 134.78995 7.7730455
v 419.60062 134.97865 7.7231517
v 419.71008 135.13298 7.6611757
v 419.88873 135.21161 7.603723
v 420.08865 135.19345 7.566189
v 420.2563 135.08337 7.55863
v 420.3467 134.91089 7.5830717
v 420.1861 134.53346 7.173895
v 420.06784 134.4066 7.299084
v 419.8881 134.36047 7.4084496
v 419.695 134.40744 7.472687
v 419.5403 134.53491 7.4745836
v 419.46548 134.70874 7.4136314
v 419.49054 134.88232 7.3061624
v 419.6088 135.00919 7.180973
v 419.78857 135.05531 7.0716076
v 419.98166 135.00835 7.0073705
v 420.13635 134.88087 7.005474
v 420.21118 134.70706 7.066426
v 420.0624 134.49411 6.490338
v 420.11142 134.3719 6.62445
v 420.05774 134.26529 6.805244
v 419.91577 134.20282 6.984277
v 419.72354 134.20125 7.1135764
v 419.5326 134.26097 7.158497
v 419.39404 134.366 7.1070023
v 419.34506 134.48819 6.9728904
v 419.39874 134.5948 6.792096
v 419.5407 134.65727 6.6130633
v 419.7329 134.65886 6.483764
v 419.9239 134.59914 6.4388433
v 419.88535 134.03212 6.373434
v 420.01953 133.97484 6.517491
v 420.06253 133.92122 6.720823
v 420.00278 133.88567 6.9289474
v 419.85632 133.87767 7.0860972
v 419.66235 133.89938 7.1501646
v 419.4729 133.945 7.1039824
v 419.3387 134.00229 6.9599257
v 419.29572 134.0559 6.756593
v 419.35547 134.09146 6.548469
v 419.50192 134.09946 6.3913193
v 419.69586 134.07773 6.327252
v 419.7978 133.57611 6.397128
v 419.92538 133.56784 6.5543113
v 419.95807 133.55017 6.754318
v 419.88715 133.52785 6.9435577
v 419.73157 133.50684 7.0713234
v 419.53305 133.49278 7.1033797
v 419.34476 133.48944 7.031138
v 419.21716 133.49771 6.873955
v 419.18445 133.51537 6.673948
v 419.2554 133.5377 6.4847083
v 419.41098 133.5587 6.3569427
v 419.6095 133.57277 6.3248863
v 419.90933 133.20099 6.3609953
v 420.03168 133.25803 6.5108185
v 420.07288 133.2697 6.7080226
v 420.02188 133.23291 6.899766
v 419.89233 133.1575 7.0346723
v 419.719 133.06369 7.0765924
v 419.54825 132.9766 7.0142946
v 419.4259 132.91957 6.8644714
v 419.3847 132.90788 6.667268
v 419.4357 132.94469 6.475524
v 419.56522 133.02008 6.340618
v 419.7386 133.1139 6.2986975
v 420.12848 132.87138 6.3437886
v 420.21707 132.97823 6.4898643
v 420.2495 133.01265 6.685742
v 420.21707 132.96544 6.8789363
v 420.12848 132.84924 7.017681
v 420.00742 132.69519 7.0648
v 419.88638 132.54457 7.007667
v 419.79776 132.43773 6.861592
v 419.76532 132.4033 6.665714
v 419.79776 132.45052 6.4725194
v 419.88638 132.56671 6.3337746
v 420.00742 132.72076 6.286656
v 420.50012 132.72006 6.3390756
v 420.54276 132.85106 6.4861393
v 420.55832 132.89413 6.682373
v 420.5426 132.83775 6.8751965
v 420.49985 132.69704 7.0129423
v 420.44147 132.50967 7.058702
v 420.38318 132.32587 7.0002146
v 420.3405 132.19489 6.853151
v 420.32495 132.1518 6.656917
v 420.34067 132.20818 6.4640937
v 420.38345 132.34889 6.326348
v 420.4418 132.53625 6.2805877
v 420.92596 132.5863 6.3121786
v 420.9496 132.74004 6.4402733
v 420.9609 132.80978 6.628969
v 420.9569 132.77682 6.827705
v 420.93866 132.65002 6.9832296
v 420.91104 132.46333 7.0538707
v 420.88147 132.2668 7.0207
v 420.85785 132.11305 6.8926053
v 420.84653 132.04332 6.7039094
v 420.85052 132.07626 6.5051737
v 420.86877 132.20308 6.3496485
v 420.8964 132.38976 6.2790074
v 421.4069 132.57275 6.326735
v 421.43237 132.71399 6.468189
v 421.44217 132.76665 6.662447
v 421.43362 132.71661 6.8574576
v 421.40903 132.57732 7.000968
v 421.375 132.38606 7.054525
v 421.34064 132.1941 7.003778
v 421.31516 132.05287 6.862324
v 421.30536 132.00021 6.6680665
v 421.3139 132.05025 6.473056
v 421.3385 132.18954 6.329545
v 421.37253 132.3808 6.275988
v 421.8903 132.44958 6.3293924
v 421.93384 132.58382 6.4732304
v 421.9495 132.63162 6.6683598
v 421.93304 132.58018 6.8624954
v 421.88892 132.44328 7.0036197
v 421.82892 132.2576 7.0539174
v 421.76913 132.0729 6.9999123
v 421.7256 131.93866 6.8560743
v 421.70993 131.89087 6.660945
v 421.72638 131.9423 6.466809
v 421.7705 132.07921 6.325685
v 421.8305 132.2649 6.275387
v 422.3201 132.28044 6.3265805
v 422.35666 132.41867 6.4685807
v 422.3702 132.46971 6.663043
v 422.35715 132.4199 6.8578606
v 422.32095 132.2826 7.0008326
v 422.27136 132.09457 7.05365
v 422.22162 131.9062 7.00216
v 422.1851 131.76799 6.86016
v 422.17154 131.71693 6.665698
v 422.1846 131.76674 6.4708805
v 422.22076 131.90405 6.327908
v 422.27036 132.09209 6.2750907
v 422.80197 132.21075 6.3301554
v 422.84735 132.34349 6.474806
v 422.86328 132.39 6.670226
v 422.8455 132.33783 6.8640547
v 422.79874 132.20093 7.004354
v 422.73557 132.016 7.053532
v 422.67288 131.83261 6.998411
v 422.6275 131.69986 6.853761
v 422.61157 131.65335 6.6583405
v 422.62936 131.70552 6.4645123
v 422.67612 131.84242 6.3242126
v 422.7393 132.02734 6.2750344
v 423.08493 131.95056 6.3531566
v 423.20786 132.08003 6.418189
v 423.31537 132.13255 6.569937
v 423.37863 132.09406 6.7677407
v 423.3807 131.97485 6.9585977
v 423.32104 131.80687 7.0913687
v 423.21564 131.63513 7.1304774
v 423.0927 131.50566 7.065445
v 422.98523 131.45314 6.913697
v 422.92197 131.49164 6.7158937
v 422.91986 131.61084 6.5250363
v 422.97952 131.77882 6.3922653
v 423.34787 131.83005 5.862189
v 423.49808 131.92189 5.8694715
v 423.63068 131.926 5.9547024
v 423.71014 131.8413 6.095044
v 423.7152 131.69046 6.252892
v 423.6445 131.51393 6.385951
v 423.51697 131.35898 6.458568
v 423.36676 131.26715 6.4512854
v 423.23416 131.26303 6.3660545
v 423.15466 131.34773 6.2257133
v 423.14963 131.49857 6.0678654
v 423.22034 131.67511 5.9348063
v 423.6871 131.42728 5.7506766
v 423.83072 131.55887 5.7711287
v 423.95868 131.6326 5.8655233
v 424.03677 131.62872 6.008568
v 424.04407 131.54826 6.161933
v 423.97858 131.4128 6.2845254
v 423.85785 131.2586 6.343496
v 423.71426 131.12701 6.323044
v 423.58627 131.05328 6.228649
v 423.50818 131.05716 6.085605
v 423.50092 131.13762 5.9322395
v 423.5664 131.27309 5.8096476
v 423.98953 130.99597 5.6778145
v 424.16623 131.09236 5.6854134
v 424.3208 131.16304 5.788151
v 424.41183 131.18906 5.958498
v 424.41492 131.16347 6.1508107
v 424.32922 131.09311 6.3135595
v 424.17773 130.99683 6.4031353
v 424.00104 130.90044 6.3955364
v 423.84647 130.82977 6.292799
v 423.75546 130.80374 6.122452
v 423.75238 130.82935 5.9301386
v 423.83804 130.8997 5.7673903
v 424.21515 130.56435 5.6116242
v 424.4054 130.60205 5.6548066
v 424.54446 130.62419 5.790582
v 424.59503 130.62483 5.982571
v 424.54358 130.6038 6.1793294
v 424.4039 130.56674 6.328136
v 424.2134 130.52357 6.389118
v 424.02313 130.48586 6.3459363
v 423.8841 130.46371 6.2101603
v 423.83353 130.46307 6.018172
v 423.88498 130.48412 5.8214135
v 424.02466 130.52118 5.672607
v 424.29465 130.08875 5.618162
v 424.48285 130.1274 5.67889
v 424.61664 130.15248 5.8276324
v 424.6601 130.15727 6.0245337
v 424.60162 130.14047 6.2168345
v 424.45688 130.1066 6.353008
v 424.26462 130.06471 6.3965664
v 424.07642 130.02606 6.3358383
v 423.94263 130.00098 6.187096
v 423.89917 129.99619 5.990195
v 423.95764 130.01299 5.797894
v 424.1024 130.04686 5.6617208
v 424.41205 129.62805 5.613095
v 424.583 129.71996 5.6672535
v 424.70764 129.7859 5.8112044
v 424.75256 129.80824 6.0063767
v 424.70575 129.78098 6.200474
v 424.5797 129.71143 6.3414874
v 424.40823 129.6182 6.391633
v 424.23727 129.5263 6.337475
v 424.11264 129.46036 6.1935234
v 424.06772 129.43802 5.9983516
v 424.11453 129.46529 5.8042545
v 424.24057 129.53484 5.663241
v 424.7188 129.26877 5.6103516
v 424.83975 129.42078 5.6639466
v 424.92813 129.53119 5.807486
v 424.96027 129.57042 6.002508
v 424.92758 129.52794 6.1967573
v 424.83878 129.41516 6.338185
v 424.71768 129.26228 6.3888946
v 424.59674 129.11028 6.3353
v 424.50836 128.99986 6.1917605
v 424.47623 128.96065 5.9967384
v 424.50894 129.00311 5.8024893
v 424.59772 129.11589 5.661062
v 425.1391 129.05539 5.6094427
v 425.208 129.23607 5.666161
v 425.25772 129.36597 5.811962
v 425.27493 129.41031 6.0077786
v 425.25504 129.3572 6.201142
v 425.20337 129.22086 6.34024
v 425.1338 129.03783 6.3878016
v 425.06488 128.85715 6.3310833
v 425.01517 128.72725 6.185282
v 424.99796 128.6829 5.9894657
v 425.01785 128.73602 5.7961025
v 425.06952 128.87236 5.6570044
v 425.59384 128.93146 5.6088233
v 425.6567 129.11575 5.6606483
v 425.70288 129.25081 5.8028946
v 425.71997 129.30043 5.997447
v 425.70337 129.25133 6.1921754
v 425.6576 129.11665 6.334903
v 425.59485 128.9325 6.3873854
v 425.53198 128.7482 6.3355603
v 425.4858 128.61314 6.193314
v 425.46875 128.56352 5.9987617
v 425.48532 128.61263 5.8040333
v 425.5311 128.7473 5.661306
v 426.02673 128.74301 5.608599
v 426.1354 128.90451 5.6606917
v 426.215 129.02275 5.8031344
v 426.2442 129.06604 5.9977593
v 426.21518 129.02278 6.1924167
v 426.1357 128.90457 6.3349485
v 426.0271 128.74307 6.387163
v 425.91843 128.58156 6.33507
v 425.83884 128.46332 6.1926274
v 425.80963 128.42003 5.998003
v 425.83865 128.46329 5.8033457
v 425.91812 128.58151 5.660814
v 426.3649 128.4136 5.6085196
v 426.54022 128.49812 5.6606383
v 426.6686 128.55998 5.8030996
v 426.71564 128.58263 5.9977317
v 426.6687 128.55997 6.192382
v 426.54037 128.4981 6.334895
v 426.36505 128.41357 6.387084
v 426.1897 128.32907 6.334965
v 426.06134 128.2672 6.192504
v 426.0143 128.24457 5.9978724
v 426.06125 128.26721 5.8032217
v 426.18958 128.32909 5.660709
v 426.41187 127.943924 5.6084895
v 426.60596 127.95886 5.660519
v 426.74814 127.9698 5.802915
v 426.80026 127.97381 5.997523
v 426.74838 127.9698 6.192197
v 426.60638 127.95886 6.3347754
v 426.41235 127.943924 6.3870535
v 426.21826 127.92898 6.3350244
v 426.0761 127.91804 6.1926284
v 426.024 127.91404 5.9980206
v 426.07587 127.91804 5.803346
v 426.21783 127.92898 5.660768
v 426.4375 127.47258 5.6084733
v 426.63196 127.48036 5.660657
v 426.77432 127.48605 5.8031664
v 426.8264 127.48814 5.9978156
v 426.77426 127.48604 6.1924486
v 426.63187 127.48034 6.3349137
v 426.43738 127.47256 6.3870378
v 426.2429 127.464775 6.3348536
v 426.10052 127.45908 6.1923447
v 426.04846 127.457 5.9976954
v 426.1006 127.45909 5.8030624
v 426.24298 127.4648 5.660597
v 426.44986 127.0007 5.608465
v 426.64285 127.02601 5.660624
v 426.78412 127.044525 5.803115
v 426.83585 127.0513 5.9977574
v 426.78412 127.04452 6.192397
v 426.64285 127.02599 6.334881
v 426.44986 127.000694 6.3870296
v 426.25687 126.975395 6.334871
v 426.1156 126.95687 6.1923795
v 426.06387 126.950096 5.9977374
v 426.1156 126.95688 5.8030977
v 426.25687 126.9754 5.660614
v 426.55948 126.54157 5.6084623
v 426.73965 126.61519 5.660618
v 426.87158 126.66908 5.8031063
v 426.91986 126.688805 5.997748
v 426.87155 126.669075 6.1923885
v 426.73965 126.61519 6.3348746
v 426.55948 126.54157 6.387027
v 426.3793 126.46796 6.334871
v 426.2474 126.41406 6.1923823
v 426.19913 126.39434 5.9977407
v 426.2474 126.41406 5.8031
v 426.3793 126.46796 5.6606145
v 426.80273 126.13704 5.608461
v 426.9598 126.251976 5.6606154
v 427.0748 126.33612 5.8031034
v 427.11688 126.36691 5.9977446
v 427.0748 126.33611 6.1923857
v 426.9598 126.251976 6.3348722
v 426.80273 126.13704 6.3870254
v 426.64563 126.022095 6.334871
v 426.53064 125.93796 6.192383
v 426.48856 125.907166 5.9977417
v 426.53064 125.93796 5.8031006
v 426.64563 126.0221 5.660614
v 427.15607 125.83735 5.6145277
v 427.26627 125.98272 5.7000995
v 427.33588 126.074524 5.865424
v 427.34622 126.08816 6.0662036
v 427.29453 126.019966 6.248639
v 427.19464 125.88823 6.363847
v 427.07333 125.72823 6.3809576
v 426.9631 125.58286 6.295386
v 426.8935 125.49106 6.130061
v 426.88315 125.477425 5.9292817
v 426.93488 125.545616 5.746846
v 427.03476 125.67735 5.6316385
v 427.41953 125.60696 5.730919
v 427.50262 125.7857 5.7387476
v 427.5957 125.90879 5.8342333
v 427.6739 125.94326 5.9917912
v 427.7162 125.87987 6.1692033
v 427.71127 125.7356 6.3189325
v 427.66046 125.54912 6.400859
v 427.5774 125.37038 6.3930306
v 427.48428 125.247284 6.2975445
v 427.40613 125.212814 6.139987
v 427.36383 125.27621 5.9625745
v 427.36874 125.42047 5.8128457
v 427.71063 125.55127 5.604132
v 427.7854 125.73 5.6168194
v 427.8925 125.84204 5.687285
v 428.0032 125.85736 5.796647
v 428.08783 125.77186 5.9156027
v 428.12375 125.608444 6.0122776
v 428.10132 125.410904 6.060768
v 428.02652 125.23217 6.048081
v 427.91943 125.12013 5.977616
v 427.80875 125.10481 5.868253
v 427.7241 125.190315 5.7492976
v 427.68817 125.35373 5.6526227
v 428.10965 125.55077 5.3385177
v 428.1832 125.71221 5.3893266
v 428.2931 125.79178 5.493581
v 428.40985 125.768135 5.6233463
v 428.50223 125.64764 5.7438517
v 428.5454 125.462555 5.822808
v 428.5279 125.26249 5.8390584
v 428.4543 125.10105 5.7882495
v 428.34442 125.02149 5.683995
v 428.22766 125.04513 5.5542297
v 428.1353 125.165634 5.4337244
v 428.0921 125.35071 5.3547683
v 428.43665 125.713455 5.0662847
v 428.53903 125.82549 5.2053146
v 428.67285 125.83961 5.3488317
v 428.80222 125.75202 5.4583797
v 428.8925 125.586205 5.5046062
v 428.91946 125.38658 5.475125
v 428.87595 125.20664 5.3778343
v 428.77353 125.094604 5.2388043
v 428.63974 125.08049 5.0952873
v 428.51035 125.168076 4.985739
v 428.42007 125.3339 4.9395123
v 428.3931 125.53352 4.968994
v 428.86096 125.8436 4.7626786
v 428.94116 125.89869 4.942075
v 429.0406 125.85155 5.107953
v 429.13257 125.7148 5.2158666
v 429.1925 125.525085 5.2369
v 429.20428 125.333244 5.1654177
v 429.1648 125.190674 5.0205727
v 429.0846 125.135574 4.8411765
v 428.98517 125.182724 4.6752987
v 428.89316 125.319466 4.567385
v 428.83325 125.50918 4.5463514
v 428.82147 125.70103 4.617834
v 429.36407 126.01192 4.6765976
v 429.4019 126.00799 4.8744855
v 429.45355 125.905785 5.040287
v 429.50522 125.73268 5.1295757
v 429.54303 125.535065 5.1184263
v 429.5569 125.36589 5.009827
v 429.54303 125.27049 4.832876
v 429.50522 125.274414 4.6349883
v 429.45355 125.376625 4.4691873
v 429.4019 125.54973 4.3798985
v 429.36407 125.74734 4.3910475
v 429.35025 125.91651 4.499647
v 429.87973 126.07797 4.615395
v 429.8962 126.071 4.816106
v 429.91873 125.96463 4.985763
v 429.94125 125.78736 5.078908
v 429.95773 125.58671 5.0705814
v 429.96378 125.41641 4.9630156
v 429.95773 125.32213 4.785032
v 429.94125 125.3291 4.584321
v 429.91873 125.43547 4.4146633
v 429.8962 125.61273 4.321519
v 429.87973 125.81339 4.329845
v 429.8737 125.98368 4.4374113
v 430.37555 126.106895 4.6295896
v 430.38254 126.08078 4.8291245
v 430.3915 125.95831 4.988786
v 430.40002 125.772316 5.0657935
v 430.40582 125.57262 5.039512
v 430.40738 125.412735 4.9169846
v 430.4042 125.3355 4.731042
v 430.39722 125.36162 4.531507
v 430.38824 125.484085 4.3718452
v 430.37973 125.67008 4.294838
v 430.37393 125.86978 4.3211193
v 430.37238 126.02966 4.443647
v 430.89786 126.115845 4.6225905
v 430.89795 126.08823 4.8221245
v 430.8883 125.96497 4.9811964
v 430.87155 125.779106 5.0571833
v 430.85214 125.58042 5.029725
v 430.83533 125.422165 4.906179
v 430.82556 125.34674 4.719649
v 430.82547 125.37435 4.520115
v 430.8351 125.49761 4.361043
v 430.85187 125.68348 4.2850556
v 430.87128 125.88216 4.312514
v 430.8881 126.04041 4.4360604
v 431.38498 126.01537 4.6426244
v 431.37973 125.97628 4.8402157
v 431.35934 125.8449 4.991625
v 431.32922 125.65644 5.0562825
v 431.2975 125.461395 5.016863
v 431.27264 125.31202 4.8839293
v 431.2613 125.24835 4.6931005
v 431.26654 125.287445 4.4955096
v 431.28693 125.41882 4.3441
v 431.31705 125.607285 4.279443
v 431.3488 125.80233 4.318862
v 431.37366 125.9517 4.451796
v 431.87073 125.962166 4.6609726
v 431.86127 125.91353 4.856289
v 431.83334 125.77576 5.0006623
v 431.79446 125.58577 5.0554085
v 431.755 125.39447 5.0058584
v 431.7256 125.25312 4.8652883
v 431.71408 125.1996 4.671365
v 431.72354 125.24824 4.4760485
v 431.75146 125.38601 4.331675
v 431.79034 125.576 4.276929
v 431.8298 125.767296 4.326479
v 431.85922 125.908646 4.467049
v 432.3654 125.81242 4.6596665
v 432.3502 125.76556 4.8550553
v 432.3065 125.63217 4.9996314
v 432.24594 125.44801 5.054655
v 432.18484 125.26243 5.0053835
v 432.1395 125.125145 4.8650184
v 432.1221 125.072945 4.671171
v 432.1373 125.11981 4.475782
v 432.18103 125.2532 4.3312063
v 432.24155 125.437355 4.276182
v 432.30267 125.62294 4.3254538
v 432.348 125.76022 4.465819
v 432.827 125.64988 4.6667585
v 432.8083 125.600334 4.8611827
v 432.75763 125.46653 5.00308
v 432.68857 125.284325 5.0544295
v 432.61963 125.10254 5.001472
v 432.56924 124.96988 4.8583975
v 432.55096 124.9219 4.6635423
v 432.56967 124.97144 4.469118
v 432.62033 125.10525 4.327221
v 432.6894 125.28745 4.2758713
v 432.75836 125.46924 4.328829
v 432.80872 125.60189 4.4719033
v 433.245 125.47879 4.66382
v 433.2293 125.42968 4.8586206
v 433.186 125.294395 5.0015464
v 433.12668 125.109184 5.0543
v 433.06723 124.923676 5.002746
v 433.02362 124.78757 4.8606987
v 433.00748 124.73734 4.666219
v 433.02316 124.78645 4.4714184
v 433.06647 124.92174 4.3284926
v 433.1258 125.10695 4.275739
v 433.18524 125.29246 4.327293
v 433.22888 125.42856 4.4693403
v 433.71805 125.36469 4.6626425
v 433.7007 125.31674 4.8575897
v 433.65247 125.18357 5.0009203
v 433.58624 125.00087 5.054229
v 433.51984 124.81758 5.0032315
v 433.47098 124.68283 4.8615932
v 433.4528 124.63272 4.667265
v 433.47015 124.68067 4.4723177
v 433.5184 124.81384 4.328987
v 433.5846 124.996544 4.2756786
v 433.65103 125.179825 4.326676
v 433.6999 125.31458 4.4683146
v 434.14423 125.1532 4.6649694
v 434.126 125.10432 4.859606
v 434.07614 124.97082 5.0020795
v 434.0081 124.78847 5.0542145
v 433.94 124.606125 5.0020423
v 433.89017 124.47265 4.8595414
v 433.87192 124.42381 4.6648955
v 433.89017 124.47269 4.470259
v 433.94 124.60619 4.3277855
v 434.0081 124.78854 4.2756505
v 434.07614 124.97089 4.3278227
[truncated: 1,711,066 more chars]
