# Supplementary material for: Heterogeneous somatostatin-expressing neuron population in mouse ventral tegmental area
Source: eLife. 2020 Aug 4;9:e59328. doi: 10.7554/eLife.59328 (PMC7440918; doi:10.7554/eLife.59328)
Supplement: Figure 5—source data 2. — This zip archive contains morphological images of all traced neurons grouped according their electrophysiological profiles. Each subtype’s folder contains a PDF file (with the list of neurons, their original location within the VTA, images of the traced morphology and individual Sholl curves) and two subfolders: ‘3D_gif’ – with *.gif files of the listed neurons; and ‘WaveFront_3D_obj’ – with corresponding *.obj files. *.gif files can be opened by any image viewer. *.obj files save information about the 3D model of the neurons and can be opened/reused with any 3D viewer or graphic software. [file elife-59328-fig5-data2.zip › Morphology_Source/Delayed/WaveFront_3D_obj/10.obj]

# OBJ File
mtllib 140317_c4_model.mtl
g Path_(7)
v 316.55 486.84998 11.2
v 315.9851 487.41486 11.2425165
v 316.04575 487.35422 10.837385
v 316.24152 487.15845 10.529417
v 316.51993 486.88004 10.401131
v 316.8064 486.59357 10.486901
v 317.02417 486.3758 10.763745
v 317.11487 486.2851 11.157484
v 317.05423 486.34573 11.562615
v 316.85846 486.5415 11.870584
v 316.58005 486.81992 11.99887
v 316.29358 487.10638 11.913099
v 316.0758 487.32416 11.636254
v 314.8787 486.30347 11.28025
v 314.92813 486.25894 10.871521
v 315.12097 486.08163 10.550809
v 315.40555 485.81903 10.40405
v 315.70563 485.5415 10.470567
v 315.94077 485.3234 10.732536
v 316.048 485.2232 11.119764
v 315.99857 485.26773 11.528493
v 315.80573 485.44504 11.849204
v 315.52115 485.70764 11.995964
v 315.22107 485.98517 11.929447
v 314.98593 486.20328 11.667478
v 313.7753 484.9699 11.346085
v 313.8065 484.96515 10.93381
v 314.01422 484.8611 10.591479
v 314.34286 484.6857 10.410818
v 314.70438 484.48587 10.440236
v 315.00186 484.31522 10.671849
v 315.15564 484.21942 11.043598
v 315.12445 484.22418 11.455873
v 314.91672 484.32822 11.798203
v 314.58807 484.50363 11.978865
v 314.22656 484.70346 11.949447
v 313.92908 484.8741 11.7178335
v 313.23483 483.0594 11.277877
v 313.24954 483.11172 10.852098
v 313.46887 483.16837 10.490176
v 313.834 483.21414 10.289087
v 314.2471 483.2368 10.302713
v 314.5975 483.23022 10.527403
v 314.79132 483.19623 10.90295
v 314.77658 483.1439 11.328729
v 314.55725 483.08725 11.690651
v 314.19214 483.04147 11.891741
v 313.77902 483.01883 11.878115
v 313.42862 483.0254 11.653425
v 313.8978 481.5136 11.025044
v 313.89908 481.53387 10.617086
v 314.09796 481.6126 10.256844
v 314.44116 481.72873 10.040844
v 314.8367 481.85114 10.026963
v 315.17862 481.947 10.218921
v 315.37527 481.99066 10.565282
v 315.374 481.9704 10.97324
v 315.1751 481.89166 11.333482
v 314.8319 481.77554 11.549482
v 314.43637 481.65314 11.563363
v 314.09445 481.55728 11.371406
v 314.1692 480.10712 11.214438
v 314.14664 480.03647 10.821568
v 314.32788 480.0221 10.464059
v 314.6644 480.0678 10.237707
v 315.06595 480.16138 10.203162
v 315.425 480.27774 10.369681
v 315.6453 480.3857 10.692645
v 315.66785 480.45633 11.085517
v 315.48657 480.47073 11.443025
v 315.1501 480.42502 11.669377
v 314.7485 480.33145 11.703921
v 314.38947 480.2151 11.537402
v 314.64444 478.96756 11.609807
v 314.58292 478.94888 11.203208
v 314.7311 478.89453 10.822857
v 315.04935 478.8191 10.570668
v 315.45233 478.7427 10.514216
v 315.8321 478.68594 10.668628
v 316.08685 478.6639 10.992527
v 316.14838 478.6826 11.399126
v 316.00015 478.73694 11.779478
v 315.68195 478.8124 12.031666
v 315.27896 478.88876 12.088118
v 314.8992 478.94556 11.933706
v 314.09912 478.27914 11.432449
v 314.1088 478.31702 11.021725
v 314.2054 478.1631 10.6511545
v 314.36307 477.85864 10.420034
v 314.53952 477.48523 10.390291
v 314.6875 477.1429 10.569895
v 314.76736 476.9234 10.910721
v 314.7577 476.88553 11.321446
v 314.66107 477.03946 11.692016
v 314.50342 477.3439 11.923137
v 314.32697 477.71732 11.95288
v 314.179 478.05966 11.773276
v 312.7497 478.386 11.453729
v 312.78558 478.44873 11.047434
v 312.8516 478.3009 10.667352
v 312.93008 477.98215 10.415323
v 313.0 477.57782 10.358881
v 313.04257 477.19632 10.513147
v 313.04645 476.93985 10.836788
v 313.01056 476.8771 11.243083
v 312.94452 477.02493 11.623165
v 312.86606 477.3437 11.875194
v 312.79614 477.74802 11.931636
v 312.75354 478.12952 11.7773695
v 310.91656 477.6527 11.072999
v 311.00006 477.75125 10.682447
v 311.21353 477.6853 10.336686
v 311.4998 477.47256 10.128363
v 311.78214 477.17 10.113296
v 311.98486 476.85876 10.295524
v 312.05374 476.62216 10.626218
v 311.9702 476.52362 11.016769
v 311.75674 476.58957 11.362531
v 311.4705 476.8023 11.570854
v 311.18817 477.10486 11.585921
v 310.9854 477.4161 11.403694
v 310.17593 476.16837 10.372128
v 310.25726 476.22498 9.971498
v 310.5102 476.17902 9.647892
v 310.8669 476.0428 9.48802
v 311.23184 475.8528 9.534719
v 311.50723 475.66 9.775476
v 311.61923 475.516 10.1457815
v 311.5379 475.45938 10.5464115
v 311.28497 475.50534 10.870017
v 310.92825 475.64157 11.029889
v 310.56332 475.83154 10.98319
v 310.28793 476.02435 10.742433
v 309.555 474.96735 10.320709
v 309.64862 474.98392 9.9122715
v 309.88596 474.86597 9.586717
v 310.2034 474.64505 9.431277
v 310.51587 474.3804 9.487603
v 310.73965 474.1429 9.740602
v 310.8148 473.99625 10.122481
v 310.72113 473.97968 10.530919
v 310.4838 474.09766 10.856474
v 310.16638 474.31854 11.011913
v 309.8539 474.5832 10.955587
v 309.63013 474.82068 10.702589
v 308.50256 474.1062 9.838394
v 308.64676 474.1925 9.4685545
v 308.901 474.10605 9.1651125
v 309.19714 473.87 9.009376
v 309.45584 473.5476 9.043073
v 309.6078 473.22528 9.257175
v 309.61227 472.98935 9.594316
v 309.46805 472.90305 9.964155
v 309.21384 472.9895 10.267597
v 308.9177 473.22556 10.423334
v 308.65897 473.54794 10.389636
v 308.50705 473.87027 10.175533
v 307.5395 473.2084 9.140633
v 307.71286 473.398 8.864212
v 307.97614 473.39316 8.59298
v 308.25885 473.1951 8.399613
v 308.48523 472.8569 8.335924
v 308.59457 472.4692 8.418978
v 308.55765 472.1359 8.626521
v 308.3843 471.94626 8.902942
v 308.121 471.9511 9.174173
v 307.8383 472.14917 9.36754
v 307.61194 472.48737 9.43123
v 307.50256 472.87506 9.348176
v 306.66754 473.205 8.104229
v 306.8935 473.30124 7.8590255
v 307.1205 473.18326 7.597994
v 307.2878 472.8827 7.391077
v 307.35052 472.48004 7.2937183
v 307.29187 472.08322 7.3320055
v 307.1276 471.79855 7.4956784
v 306.90164 471.70233 7.740882
v 306.67462 471.82028 8.001914
v 306.50732 472.12085 8.20883
v 306.4446 472.5235 8.306189
v 306.50323 472.92032 8.267902
v 305.46732 473.34344 7.2545686
v 305.67996 473.38077 6.995194
v 305.8555 473.20795 6.7563167
v 305.9469 472.87134 6.6019435
v 305.9297 472.46106 6.5734386
v 305.80844 472.08713 6.67844
v 305.61566 471.84967 6.8888125
v 305.403 471.81235 7.148187
v 305.22748 471.98517 7.3870645
v 305.13608 472.3218 7.5414376
v 305.15332 472.73206 7.5699425
v 305.27457 473.106 7.464941
v 304.51947 473.5745 6.2083073
v 304.68066 473.40732 5.973893
v 304.73138 473.08142 5.802868
v 304.658 472.6841 5.741058
v 304.4802 472.32187 5.805025
v 304.2456 472.09177 5.977629
v 304.0171 472.05542 6.2126217
v 303.85587 472.2226 6.447036
v 303.80518 472.5485 6.618061
v 303.87854 472.9458 6.679871
v 304.05637 473.30804 6.615904
v 304.29095 473.53815 6.4433
v 303.46426 474.07712 5.9779983
v 303.5484 473.81088 5.640697
v 303.50113 473.43817 5.380537
v 303.33508 473.0588 5.2672276
v 303.09476 472.7745 5.3311305
v 302.84457 472.6614 5.5551224
v 302.65155 472.74982 5.8791847
v 302.5674 473.01605 6.216486
v 302.61472 473.38876 6.476646
v 302.78073 473.76813 6.5899553
v 303.02106 474.05243 6.526053
v 303.27124 474.16553 6.302061
v 301.8799 474.61868 5.4643264
v 302.1607 474.59076 5.187678
v 302.35797 474.36612 4.874695
v 302.41882 474.00494 4.6092415
v 302.32697 473.60406 4.4624453
v 302.107 473.2708 4.4736404
v 301.81787 473.09454 4.6398273
v 301.53705 473.12247 4.9164762
v 301.3398 473.3471 5.2294593
v 301.27896 473.70825 5.4949126
v 301.37082 474.10916 5.641709
v 301.5908 474.44238 5.630513
v 300.95715 474.77002 4.1555505
v 301.2672 474.81824 3.9278522
v 301.53333 474.67172 3.6832304
v 301.6842 474.36975 3.4872313
v 301.67938 473.99326 3.3923724
v 301.5202 473.64307 3.4240716
v 301.24927 473.41306 3.5738347
v 300.9392 473.36484 3.801533
v 300.67307 473.51135 4.046155
v 300.52222 473.8133 4.242154
v 300.527 474.18982 4.337013
v 300.68622 474.54 4.3053136
v 300.93173 474.14557 3.656136
usemtl mat_1
s 1
f 1 1 2
f 2 1 3
f 1 1 3
f 3 1 4
f 1 1 4
f 4 1 5
f 1 1 5
f 5 1 6
f 1 1 6
f 6 1 7
f 1 1 7
f 7 1 8
f 1 1 8
f 8 1 9
f 1 1 9
f 9 1 10
f 1 1 10
f 10 1 11
f 1 1 11
f 11 1 12
f 1 1 12
f 12 1 13
f 1 1 13
f 13 1 2
f 2 3 14
f 14 3 15
f 3 4 15
f 15 4 16
f 4 5 16
f 16 5 17
f 5 6 17
f 17 6 18
f 6 7 18
f 18 7 19
f 7 8 19
f 19 8 20
f 8 9 20
f 20 9 21
f 9 10 21
f 21 10 22
f 10 11 22
f 22 11 23
f 11 12 23
f 23 12 24
f 12 13 24
f 24 13 25
f 13 2 25
f 25 2 14
f 14 15 26
f 26 15 27
f 15 16 27
f 27 16 28
f 16 17 28
f 28 17 29
f 17 18 29
f 29 18 30
f 18 19 30
f 30 19 31
f 19 20 31
f 31 20 32
f 20 21 32
f 32 21 33
f 21 22 33
f 33 22 34
f 22 23 34
f 34 23 35
f 23 24 35
f 35 24 36
f 24 25 36
f 36 25 37
f 25 14 37
f 37 14 26
f 26 27 38
f 38 27 39
f 27 28 39
f 39 28 40
f 28 29 40
f 40 29 41
f 29 30 41
f 41 30 42
f 30 31 42
f 42 31 43
f 31 32 43
f 43 32 44
f 32 33 44
f 44 33 45
f 33 34 45
f 45 34 46
f 34 35 46
f 46 35 47
f 35 36 47
f 47 36 48
f 36 37 48
f 48 37 49
f 37 26 49
f 49 26 38
f 38 39 50
f 50 39 51
f 39 40 51
f 51 40 52
f 40 41 52
f 52 41 53
f 41 42 53
f 53 42 54
f 42 43 54
f 54 43 55
f 43 44 55
f 55 44 56
f 44 45 56
f 56 45 57
f 45 46 57
f 57 46 58
f 46 47 58
f 58 47 59
f 47 48 59
f 59 48 60
f 48 49 60
f 60 49 61
f 49 38 61
f 61 38 50
f 50 51 62
f 62 51 63
f 51 52 63
f 63 52 64
f 52 53 64
f 64 53 65
f 53 54 65
f 65 54 66
f 54 55 66
f 66 55 67
f 55 56 67
f 67 56 68
f 56 57 68
f 68 57 69
f 57 58 69
f 69 58 70
f 58 59 70
f 70 59 71
f 59 60 71
f 71 60 72
f 60 61 72
f 72 61 73
f 61 50 73
f 73 50 62
f 62 63 74
f 74 63 75
f 63 64 75
f 75 64 76
f 64 65 76
f 76 65 77
f 65 66 77
f 77 66 78
f 66 67 78
f 78 67 79
f 67 68 79
f 79 68 80
f 68 69 80
f 80 69 81
f 69 70 81
f 81 70 82
f 70 71 82
f 82 71 83
f 71 72 83
f 83 72 84
f 72 73 84
f 84 73 85
f 73 62 85
f 85 62 74
f 74 75 86
f 86 75 87
f 75 76 87
f 87 76 88
f 76 77 88
f 88 77 89
f 77 78 89
f 89 78 90
f 78 79 90
f 90 79 91
f 79 80 91
f 91 80 92
f 80 81 92
f 92 81 93
f 81 82 93
f 93 82 94
f 82 83 94
f 94 83 95
f 83 84 95
f 95 84 96
f 84 85 96
f 96 85 97
f 85 74 97
f 97 74 86
f 86 87 98
f 98 87 99
f 87 88 99
f 99 88 100
f 88 89 100
f 100 89 101
f 89 90 101
f 101 90 102
f 90 91 102
f 102 91 103
f 91 92 103
f 103 92 104
f 92 93 104
f 104 93 105
f 93 94 105
f 105 94 106
f 94 95 106
f 106 95 107
f 95 96 107
f 107 96 108
f 96 97 108
f 108 97 109
f 97 86 109
f 109 86 98
f 98 99 110
f 110 99 111
f 99 100 111
f 111 100 112
f 100 101 112
f 112 101 113
f 101 102 113
f 113 102 114
f 102 103 114
f 114 103 115
f 103 104 115
f 115 104 116
f 104 105 116
f 116 105 117
f 105 106 117
f 117 106 118
f 106 107 118
f 118 107 119
f 107 108 119
f 119 108 120
f 108 109 120
f 120 109 121
f 109 98 121
f 121 98 110
f 110 111 122
f 122 111 123
f 111 112 123
f 123 112 124
f 112 113 124
f 124 113 125
f 113 114 125
f 125 114 126
f 114 115 126
f 126 115 127
f 115 116 127
f 127 116 128
f 116 117 128
f 128 117 129
f 117 118 129
f 129 118 130
f 118 119 130
f 130 119 131
f 119 120 131
f 131 120 132
f 120 121 132
f 132 121 133
f 121 110 133
f 133 110 122
f 122 123 134
f 134 123 135
f 123 124 135
f 135 124 136
f 124 125 136
f 136 125 137
f 125 126 137
f 137 126 138
f 126 127 138
f 138 127 139
f 127 128 139
f 139 128 140
f 128 129 140
f 140 129 141
f 129 130 141
f 141 130 142
f 130 131 142
f 142 131 143
f 131 132 143
f 143 132 144
f 132 133 144
f 144 133 145
f 133 122 145
f 145 122 134
f 134 135 146
f 146 135 147
f 135 136 147
f 147 136 148
f 136 137 148
f 148 137 149
f 137 138 149
f 149 138 150
f 138 139 150
f 150 139 151
f 139 140 151
f 151 140 152
f 140 141 152
f 152 141 153
f 141 142 153
f 153 142 154
f 142 143 154
f 154 143 155
f 143 144 155
f 155 144 156
f 144 145 156
f 156 145 157
f 145 134 157
f 157 134 146
f 146 147 158
f 158 147 159
f 147 148 159
f 159 148 160
f 148 149 160
f 160 149 161
f 149 150 161
f 161 150 162
f 150 151 162
f 162 151 163
f 151 152 163
f 163 152 164
f 152 153 164
f 164 153 165
f 153 154 165
f 165 154 166
f 154 155 166
f 166 155 167
f 155 156 167
f 167 156 168
f 156 157 168
f 168 157 169
f 157 146 169
f 169 146 158
f 158 159 170
f 170 159 171
f 159 160 171
f 171 160 172
f 160 161 172
f 172 161 173
f 161 162 173
f 173 162 174
f 162 163 174
f 174 163 175
f 163 164 175
f 175 164 176
f 164 165 176
f 176 165 177
f 165 166 177
f 177 166 178
f 166 167 178
f 178 167 179
f 167 168 179
f 179 168 180
f 168 169 180
f 180 169 181
f 169 158 181
f 181 158 170
f 170 171 182
f 182 171 183
f 171 172 183
f 183 172 184
f 172 173 184
f 184 173 185
f 173 174 185
f 185 174 186
f 174 175 186
f 186 175 187
f 175 176 187
f 187 176 188
f 176 177 188
f 188 177 189
f 177 178 189
f 189 178 190
f 178 179 190
f 190 179 191
f 179 180 191
f 191 180 192
f 180 181 192
f 192 181 193
f 181 170 193
f 193 170 182
f 182 183 194
f 194 183 195
f 183 184 195
f 195 184 196
f 184 185 196
f 196 185 197
f 185 186 197
f 197 186 198
f 186 187 198
f 198 187 199
f 187 188 199
f 199 188 200
f 188 189 200
f 200 189 201
f 189 190 201
f 201 190 202
f 190 191 202
f 202 191 203
f 191 192 203
f 203 192 204
f 192 193 204
f 204 193 205
f 193 182 205
f 205 182 194
f 194 195 206
f 206 195 207
f 195 196 207
f 207 196 208
f 196 197 208
f 208 197 209
f 197 198 209
f 209 198 210
f 198 199 210
f 210 199 211
f 199 200 211
f 211 200 212
f 200 201 212
f 212 201 213
f 201 202 213
f 213 202 214
f 202 203 214
f 214 203 215
f 203 204 215
f 215 204 216
f 204 205 216
f 216 205 217
f 205 194 217
f 217 194 206
f 206 207 218
f 218 207 219
f 207 208 219
f 219 208 220
f 208 209 220
f 220 209 221
f 209 210 221
f 221 210 222
f 210 211 222
f 222 211 223
f 211 212 223
f 223 212 224
f 212 213 224
f 224 213 225
f 213 214 225
f 225 214 226
f 214 215 226
f 226 215 227
f 215 216 227
f 227 216 228
f 216 217 228
f 228 217 229
f 217 206 229
f 229 206 218
f 218 219 230
f 230 219 231
f 219 220 231
f 231 220 232
f 220 221 232
f 232 221 233
f 221 222 233
f 233 222 234
f 222 223 234
f 234 223 235
f 223 224 235
f 235 224 236
f 224 225 236
f 236 225 237
f 225 226 237
f 237 226 238
f 226 227 238
f 238 227 239
f 227 228 239
f 239 228 240
f 228 229 240
f 240 229 241
f 229 218 241
f 241 218 230
f 230 231 242
f 242 231 242
f 231 232 242
f 242 232 242
f 232 233 242
f 242 233 242
f 233 234 242
f 242 234 242
f 234 235 242
f 242 235 242
f 235 236 242
f 242 236 242
f 236 237 242
f 242 237 242
f 237 238 242
f 242 238 242
f 238 239 242
f 242 239 242
f 239 240 242
f 242 240 242
f 240 241 242
f 242 241 242
f 241 230 242
f 242 230 242

g Path_(14)
v 313.3001 498.55017 15.2
v 313.7935 499.17404 15.114257
v 313.58496 499.15244 14.757133
v 313.3001 498.96945 14.518674
v 313.01526 498.6741 14.462776
v 312.80673 498.34555 14.604417
v 312.7304 498.07184 14.905644
v 312.80673 497.92627 15.285744
v 313.01526 497.9479 15.642868
v 313.3001 498.1309 15.881327
v 313.58496 498.42624 15.937224
v 313.7935 498.75476 15.795584
v 313.8698 499.0285 15.494356
v 312.6566 500.15268 15.716491
v 312.46765 500.1156 15.349857
v 312.2096 499.9115 15.09841
v 311.9515 499.59506 15.029523
v 311.76257 499.25107 15.161655
v 311.69342 498.97168 15.459402
v 311.76257 498.8318 15.842982
v 311.9515 498.86887 16.209616
v 312.2096 499.07297 16.461063
v 312.46765 499.3894 16.52995
v 312.6566 499.7334 16.397818
v 312.72574 500.0128 16.10007
v 311.40503 500.8944 16.172935
v 311.20697 500.86417 15.810512
v 310.93643 500.66943 15.564814
v 310.6659 500.3623 15.501677
v 310.46786 500.02515 15.638019
v 310.39536 499.7483 15.937305
v 310.46786 499.6059 16.319345
v 310.6659 499.6361 16.681768
v 310.93643 499.83087 16.927467
v 311.20697 500.13797 16.990604
v 311.40503 500.47513 16.854261
v 311.4775 500.75198 16.554976
v 310.40997 501.91022 16.798061
v 310.18576 501.9028 16.485945
v 309.8803 501.74078 16.352375
v 309.5755 501.46762 16.433144
v 309.353 501.1565 16.706606
v 309.2724 500.89075 17.099491
v 309.35532 500.74164 17.506525
v 309.57956 500.74908 17.818642
v 309.88498 500.91107 17.952211
v 310.1898 501.18427 17.871443
v 310.41232 501.4954 17.597979
v 310.4929 501.7611 17.205093
v 309.94138 501.26596 16.871265
usemtl mat_2
s 1
f 243 243 244
f 244 243 245
f 243 243 245
f 245 243 246
f 243 243 246
f 246 243 247
f 243 243 247
f 247 243 248
f 243 243 248
f 248 243 249
f 243 243 249
f 249 243 250
f 243 243 250
f 250 243 251
f 243 243 251
f 251 243 252
f 243 243 252
f 252 243 253
f 243 243 253
f 253 243 254
f 243 243 254
f 254 243 255
f 243 243 255
f 255 243 244
f 244 245 256
f 256 245 257
f 245 246 257
f 257 246 258
f 246 247 258
f 258 247 259
f 247 248 259
f 259 248 260
f 248 249 260
f 260 249 261
f 249 250 261
f 261 250 262
f 250 251 262
f 262 251 263
f 251 252 263
f 263 252 264
f 252 253 264
f 264 253 265
f 253 254 265
f 265 254 266
f 254 255 266
f 266 255 267
f 255 244 267
f 267 244 256
f 256 257 268
f 268 257 269
f 257 258 269
f 269 258 270
f 258 259 270
f 270 259 271
f 259 260 271
f 271 260 272
f 260 261 272
f 272 261 273
f 261 262 273
f 273 262 274
f 262 263 274
f 274 263 275
f 263 264 275
f 275 264 276
f 264 265 276
f 276 265 277
f 265 266 277
f 277 266 278
f 266 267 278
f 278 267 279
f 267 256 279
f 279 256 268
f 268 269 280
f 280 269 281
f 269 270 281
f 281 270 282
f 270 271 282
f 282 271 283
f 271 272 283
f 283 272 284
f 272 273 284
f 284 273 285
f 273 274 285
f 285 274 286
f 274 275 286
f 286 275 287
f 275 276 287
f 287 276 288
f 276 277 288
f 288 277 289
f 277 278 289
f 289 278 290
f 278 279 290
f 290 279 291
f 279 268 291
f 291 268 280
f 280 281 292
f 292 281 292
f 281 282 292
f 292 282 292
f 282 283 292
f 292 283 292
f 283 284 292
f 292 284 292
f 284 285 292
f 292 285 292
f 285 286 292
f 292 286 292
f 286 287 292
f 292 287 292
f 287 288 292
f 292 288 292
f 288 289 292
f 292 289 292
f 289 290 292
f 292 290 292
f 290 291 292
f 292 291 292
f 291 280 292
f 292 280 292

g Path_(12)
v 315.90012 494.65018 15.6
v 315.54822 493.93225 15.627882
v 315.49377 494.06326 15.238831
v 315.54822 494.35153 14.946555
v 315.69693 494.71982 14.82937
v 315.90012 495.06943 14.9186735
v 316.10327 495.30673 15.190538
v 316.25198 495.36807 15.572119
v 316.30643 495.23706 15.961169
v 316.25198 494.9488 16.253445
v 316.10327 494.5805 16.37063
v 315.90012 494.2309 16.281326
v 315.69693 493.99362 16.009462
v 316.8066 493.3153 15.248224
v 316.77255 493.4384 14.854298
v 316.8066 493.7346 14.566897
v 316.89963 494.1245 14.46303
v 317.0267 494.5037 14.570527
v 317.15378 494.77054 14.860586
v 317.2468 494.85355 15.255485
v 317.28085 494.73047 15.64941
v 317.2468 494.43427 15.936811
v 317.15378 494.04434 16.040678
v 317.0267 493.66516 15.933181
v 316.89963 493.39832 15.643123
v 318.22763 493.1642 15.155238
v 318.2124 493.28348 14.758972
v 318.22763 493.5835 14.473911
v 318.26926 493.9838 14.376437
v 318.32608 494.37717 14.492668
v 318.38293 494.6582 14.791459
v 318.42456 494.7516 15.192751
v 318.4398 494.63232 15.589017
v 318.42456 494.33234 15.874078
v 318.38293 493.932 15.971552
v 318.32608 493.53864 15.855321
v 318.26926 493.2576 15.55653
v 319.405 492.99597 15.051717
v 319.37253 493.11862 14.657518
v 319.405 493.41525 14.370391
v 319.49365 493.8064 14.267268
v 319.6148 494.18726 14.375783
v 319.73593 494.45575 14.66686
v 319.8246 494.53995 15.062503
v 319.85706 494.4173 15.456701
v 319.8246 494.12067 15.74383
v 319.73593 493.72952 15.8469515
v 319.6148 493.3487 15.738437
v 319.49365 493.0802 15.447361
v 320.6648 492.50052 14.746822
v 320.6445 492.62054 14.351002
v 320.6648 492.9198 14.0654955
v 320.72018 493.31815 13.966807
v 320.79587 493.70883 14.081379
v 320.87155 493.98718 14.378511
v 320.92697 494.07858 14.778588
v 320.94724 493.9586 15.17441
v 320.92697 493.6593 15.459915
v 320.87155 493.26096 15.558604
v 320.79587 492.87027 15.444033
v 320.72018 492.59195 15.1469
v 322.11932 492.56046 14.783704
v 322.12213 492.67886 14.386887
v 322.11932 492.97974 14.102377
v 322.11163 493.3825 14.006408
v 322.1011 493.77924 14.124694
v 322.0906 494.0636 14.425541
v 322.08292 494.15942 14.828337
v 322.0801 494.04105 15.225153
v 322.08292 493.74014 15.509664
v 322.0906 493.33737 15.605633
v 322.1011 492.94067 15.487347
v 322.11163 492.65628 15.1865
v 323.40634 492.54834 14.776252
v 323.40594 492.66672 14.379416
v 323.40634 492.96762 14.094925
v 323.4074 493.37048 13.999007
v 323.4089 493.7673 14.117365
v 323.41037 494.0518 14.4182825
v 323.41147 494.1477 14.821131
v 323.41183 494.02936 15.217966
v 323.41147 493.72842 15.502458
v 323.41037 493.3256 15.598375
v 323.4089 492.92877 15.480018
v 323.4074 492.64426 15.1791
v 324.7142 492.55203 14.778522
v 324.71454 492.6704 14.381693
v 324.7142 492.9713 14.097205
v 324.71323 493.37415 14.001287
v 324.71188 493.77097 14.119641
v 324.71057 494.05545 14.420552
v 324.7096 494.15137 14.823393
v 324.70926 494.03302 15.2202215
v 324.7096 493.73212 15.504709
v 324.71057 493.32928 15.600627
v 324.71188 492.93243 15.482274
v 324.71323 492.64795 15.181362
v 324.71674 493.3517 14.8009615
usemtl mat_3
s 1
f 293 293 294
f 294 293 295
f 293 293 295
f 295 293 296
f 293 293 296
f 296 293 297
f 293 293 297
f 297 293 298
f 293 293 298
f 298 293 299
f 293 293 299
f 299 293 300
f 293 293 300
f 300 293 301
f 293 293 301
f 301 293 302
f 293 293 302
f 302 293 303
f 293 293 303
f 303 293 304
f 293 293 304
f 304 293 305
f 293 293 305
f 305 293 294
f 294 295 306
f 306 295 307
f 295 296 307
f 307 296 308
f 296 297 308
f 308 297 309
f 297 298 309
f 309 298 310
f 298 299 310
f 310 299 311
f 299 300 311
f 311 300 312
f 300 301 312
f 312 301 313
f 301 302 313
f 313 302 314
f 302 303 314
f 314 303 315
f 303 304 315
f 315 304 316
f 304 305 316
f 316 305 317
f 305 294 317
f 317 294 306
f 306 307 318
f 318 307 319
f 307 308 319
f 319 308 320
f 308 309 320
f 320 309 321
f 309 310 321
f 321 310 322
f 310 311 322
f 322 311 323
f 311 312 323
f 323 312 324
f 312 313 324
f 324 313 325
f 313 314 325
f 325 314 326
f 314 315 326
f 326 315 327
f 315 316 327
f 327 316 328
f 316 317 328
f 328 317 329
f 317 306 329
f 329 306 318
f 318 319 330
f 330 319 331
f 319 320 331
f 331 320 332
f 320 321 332
f 332 321 333
f 321 322 333
f 333 322 334
f 322 323 334
f 334 323 335
f 323 324 335
f 335 324 336
f 324 325 336
f 336 325 337
f 325 326 337
f 337 326 338
f 326 327 338
f 338 327 339
f 327 328 339
f 339 328 340
f 328 329 340
f 340 329 341
f 329 318 341
f 341 318 330
f 330 331 342
f 342 331 343
f 331 332 343
f 343 332 344
f 332 333 344
f 344 333 345
f 333 334 345
f 345 334 346
f 334 335 346
f 346 335 347
f 335 336 347
f 347 336 348
f 336 337 348
f 348 337 349
f 337 338 349
f 349 338 350
f 338 339 350
f 350 339 351
f 339 340 351
f 351 340 352
f 340 341 352
f 352 341 353
f 341 330 353
f 353 330 342
f 342 343 354
f 354 343 355
f 343 344 355
f 355 344 356
f 344 345 356
f 356 345 357
f 345 346 357
f 357 346 358
f 346 347 358
f 358 347 359
f 347 348 359
f 359 348 360
f 348 349 360
f 360 349 361
f 349 350 361
f 361 350 362
f 350 351 362
f 362 351 363
f 351 352 363
f 363 352 364
f 352 353 364
f 364 353 365
f 353 342 365
f 365 342 354
f 354 355 366
f 366 355 367
f 355 356 367
f 367 356 368
f 356 357 368
f 368 357 369
f 357 358 369
f 369 358 370
f 358 359 370
f 370 359 371
f 359 360 371
f 371 360 372
f 360 361 372
f 372 361 373
f 361 362 373
f 373 362 374
f 362 363 374
f 374 363 375
f 363 364 375
f 375 364 376
f 364 365 376
f 376 365 377
f 365 354 377
f 377 354 366
f 366 367 378
f 378 367 379
f 367 368 379
f 379 368 380
f 368 369 380
f 380 369 381
f 369 370 381
f 381 370 382
f 370 371 382
f 382 371 383
f 371 372 383
f 383 372 384
f 372 373 384
f 384 373 385
f 373 374 385
f 385 374 386
f 374 375 386
f 386 375 387
f 375 376 387
f 387 376 388
f 376 377 388
f 388 377 389
f 377 366 389
f 389 366 378
f 378 379 390
f 390 379 390
f 379 380 390
f 390 380 390
f 380 381 390
f 390 381 390
f 381 382 390
f 390 382 390
f 382 383 390
f 390 383 390
f 383 384 390
f 390 384 390
f 384 385 390
f 390 385 390
f 385 386 390
f 390 386 390
f 386 387 390
f 390 387 390
f 387 388 390
f 390 388 390
f 388 389 390
f 390 389 390
f 389 378 390
f 390 378 390

g Path_(13)
v 312.0001 499.85016 15.6
v 312.8001 499.85016 15.6
v 312.69293 500.16086 15.400486
v 312.40012 500.38828 15.359301
v 312.0001 500.47153 15.487479
v 311.6001 500.38828 15.750677
v 311.30728 500.16086 16.078371
v 311.2001 499.85016 16.382753
v 311.30728 499.5395 16.582268
v 311.6001 499.31204 16.623453
v 312.0001 499.22882 16.495275
v 312.40012 499.31204 16.232077
v 312.69293 499.5395 15.904384
v 312.8001 500.54355 15.673658
v 312.69293 500.85526 15.475348
v 312.40012 501.08347 15.434856
v 312.0001 501.167 15.563032
v 311.6001 501.08347 15.82553
v 311.30728 500.85526 16.152016
v 311.2001 500.54355 16.455006
v 311.30728 500.2318 16.653315
v 311.6001 500.0036 16.693808
v 312.0001 499.92007 16.565632
v 312.40012 500.0036 16.303133
v 312.69293 500.2318 15.976648
v 312.69293 501.4864 16.274288
v 312.40012 501.67426 16.193787
v 312.0001 501.74304 16.308428
v 311.6001 501.67426 16.587492
v 311.30728 501.4864 16.956203
v 311.2001 501.22977 17.31577
v 311.30728 500.9731 17.56984
v 311.6001 500.78525 17.650341
v 312.0001 500.7165 17.5357
v 312.40012 500.78525 17.256636
v 312.69293 500.9731 16.887924
v 312.8001 501.22977 16.528358
v 312.43414 502.359 17.186583
v 312.05075 502.42078 17.096638
v 311.6538 502.38312 17.232779
v 311.3496 502.25613 17.558525
v 311.21973 502.07388 17.986595
v 311.29895 501.88516 18.402288
v 311.56604 501.74057 18.694218
v 311.94943 501.67883 18.78416
v 312.3464 501.7165 18.64802
v 312.65057 501.84344 18.322273
v 312.78046 502.02573 17.894203
v 312.70123 502.21442 17.47851
v 312.0001 502.19824 17.839073
usemtl mat_4
s 1
f 391 391 392
f 392 391 393
f 391 391 393
f 393 391 394
f 391 391 394
f 394 391 395
f 391 391 395
f 395 391 396
f 391 391 396
f 396 391 397
f 391 391 397
f 397 391 398
f 391 391 398
f 398 391 399
f 391 391 399
f 399 391 400
f 391 391 400
f 400 391 401
f 391 391 401
f 401 391 402
f 391 391 402
f 402 391 403
f 391 391 403
f 403 391 392
f 392 393 404
f 404 393 405
f 393 394 405
f 405 394 406
f 394 395 406
f 406 395 407
f 395 396 407
f 407 396 408
f 396 397 408
f 408 397 409
f 397 398 409
f 409 398 410
f 398 399 410
f 410 399 411
f 399 400 411
f 411 400 412
f 400 401 412
f 412 401 413
f 401 402 413
f 413 402 414
f 402 403 414
f 414 403 415
f 403 392 415
f 415 392 404
f 404 405 416
f 416 405 417
f 405 406 417
f 417 406 418
f 406 407 418
f 418 407 419
f 407 408 419
f 419 408 420
f 408 409 420
f 420 409 421
f 409 410 421
f 421 410 422
f 410 411 422
f 422 411 423
f 411 412 423
f 423 412 424
f 412 413 424
f 424 413 425
f 413 414 425
f 425 414 426
f 414 415 426
f 426 415 427
f 415 404 427
f 427 404 416
f 416 417 428
f 428 417 429
f 417 418 429
f 429 418 430
f 418 419 430
f 430 419 431
f 419 420 431
f 431 420 432
f 420 421 432
f 432 421 433
f 421 422 433
f 433 422 434
f 422 423 434
f 434 423 435
f 423 424 435
f 435 424 436
f 424 425 436
f 436 425 437
f 425 426 437
f 437 426 438
f 426 427 438
f 438 427 439
f 427 416 439
f 439 416 428
f 428 429 440
f 440 429 440
f 429 430 440
f 440 430 440
f 430 431 440
f 440 431 440
f 431 432 440
f 440 432 440
f 432 433 440
f 440 433 440
f 433 434 440
f 440 434 440
f 434 435 440
f 440 435 440
f 435 436 440
f 440 436 440
f 436 437 440
f 440 437 440
f 437 438 440
f 440 438 440
f 438 439 440
f 440 439 440
f 439 428 440
f 440 428 440

g Path_(10)
v 319.8001 490.75015 15.6
v 319.09015 491.0631 15.619166
v 319.31528 491.08362 15.230181
v 319.6703 491.01477 14.971041
v 320.0601 490.875 14.911184
v 320.38025 490.70178 15.0666485
v 320.54492 490.54153 15.395777
v 320.51004 490.4372 15.810381
v 320.28494 490.41672 16.199366
v 319.92993 490.48557 16.458506
v 319.5401 490.62534 16.518362
v 319.21997 490.79852 16.362898
v 319.05527 490.95877 16.03377
v 318.6199 489.82468 15.466081
v 318.80154 489.91098 15.084975
v 319.1307 489.88907 14.7825165
v 319.51923 489.7649 14.639748
v 319.863 489.57166 14.694923
v 320.0699 489.3612 14.93326
v 320.08447 489.18988 15.2908945
v 319.90286 489.10358 15.672
v 319.57367 489.1255 15.974459
v 319.18515 489.24966 16.117228
v 318.8414 489.4429 16.062052
v 318.6345 489.65335 15.823715
v 318.11453 488.5934 14.769363
v 318.16553 488.76996 14.349175
v 318.40356 488.8506 13.9530115
v 318.7649 488.81375 13.687022
v 319.15268 488.66925 13.62248
v 319.463 488.45584 13.776678
v 319.61273 488.2307 14.108299
v 319.56174 488.05417 14.528486
v 319.3237 487.9735 14.92465
v 318.96237 488.01038 15.1906395
v 318.57462 488.15485 15.255182
v 318.26428 488.36826 15.100985
v 317.6794 487.28015 14.206725
v 317.69513 487.3713 13.763098
v 317.91397 487.4231 13.360756
v 318.27734 487.42157 13.107508
v 318.68784 487.3672 13.071211
v 319.0355 487.27454 13.261591
v 319.22717 487.1684 13.627635
v 319.21146 487.07724 14.071263
v 318.9926 487.02548 14.473604
v 318.62924 487.02698 14.726852
v 318.21875 487.08136 14.763149
v 317.8711 487.174 14.572769
v 317.75327 485.9129 14.163967
v 317.76712 485.92676 13.750455
v 317.98392 485.95004 13.393144
v 318.34558 485.9766 13.187773
v 318.7552 485.99924 13.189371
v 319.103 486.01193 13.397512
v 319.29578 486.0113 13.756423
v 319.28192 485.99744 14.169935
v 319.06512 485.97412 14.527246
v 318.70346 485.9476 14.732617
v 318.29385 485.92496 14.731018
v 317.94604 485.91226 14.522878
v 318.53046 485.85678 13.982873
usemtl mat_5
s 1
f 441 441 442
f 442 441 443
f 441 441 443
f 443 441 444
f 441 441 444
f 444 441 445
f 441 441 445
f 445 441 446
f 441 441 446
f 446 441 447
f 441 441 447
f 447 441 448
f 441 441 448
f 448 441 449
f 441 441 449
f 449 441 450
f 441 441 450
f 450 441 451
f 441 441 451
f 451 441 452
f 441 441 452
f 452 441 453
f 441 441 453
f 453 441 442
f 442 443 454
f 454 443 455
f 443 444 455
f 455 444 456
f 444 445 456
f 456 445 457
f 445 446 457
f 457 446 458
f 446 447 458
f 458 447 459
f 447 448 459
f 459 448 460
f 448 449 460
f 460 449 461
f 449 450 461
f 461 450 462
f 450 451 462
f 462 451 463
f 451 452 463
f 463 452 464
f 452 453 464
f 464 453 465
f 453 442 465
f 465 442 454
f 454 455 466
f 466 455 467
f 455 456 467
f 467 456 468
f 456 457 468
f 468 457 469
f 457 458 469
f 469 458 470
f 458 459 470
f 470 459 471
f 459 460 471
f 471 460 472
f 460 461 472
f 472 461 473
f 461 462 473
f 473 462 474
f 462 463 474
f 474 463 475
f 463 464 475
f 475 464 476
f 464 465 476
f 476 465 477
f 465 454 477
f 477 454 466
f 466 467 478
f 478 467 479
f 467 468 479
f 479 468 480
f 468 469 480
f 480 469 481
f 469 470 481
f 481 470 482
f 470 471 482
f 482 471 483
f 471 472 483
f 483 472 484
f 472 473 484
f 484 473 485
f 473 474 485
f 485 474 486
f 474 475 486
f 486 475 487
f 475 476 487
f 487 476 488
f 476 477 488
f 488 477 489
f 477 466 489
f 489 466 478
f 478 479 490
f 490 479 491
f 479 480 491
f 491 480 492
f 480 481 492
f 492 481 493
f 481 482 493
f 493 482 494
f 482 483 494
f 494 483 495
f 483 484 495
f 495 484 496
f 484 485 496
f 496 485 497
f 485 486 497
f 497 486 498
f 486 487 498
f 498 487 499
f 487 488 499
f 499 488 500
f 488 489 500
f 500 489 501
f 489 478 501
f 501 478 490
f 490 491 502
f 502 491 502
f 491 492 502
f 502 492 502
f 492 493 502
f 502 493 502
f 493 494 502
f 502 494 502
f 494 495 502
f 502 495 502
f 495 496 502
f 502 496 502
f 496 497 502
f 502 497 502
f 497 498 502
f 502 498 502
f 498 499 502
f 502 499 502
f 499 500 502
f 502 500 502
f 500 501 502
f 502 501 502
f 501 490 502
f 502 490 502

g Path_(11)
v 317.8501 492.70016 15.6
v 317.0727 492.6012 16.242926
v 317.08246 492.81818 15.795774
v 317.29788 493.00354 15.365395
v 317.6613 493.1076 15.067105
v 318.0753 493.10248 14.980834
v 318.42896 492.9896 15.129696
v 318.6275 492.79913 15.473804
v 318.61777 492.58215 15.920956
v 318.4023 492.3968 16.351336
v 318.0389 492.29272 16.649624
v 317.62494 492.29782 16.735895
v 317.27127 492.41074 16.587034
v 317.0731 491.35916 15.473803
v 317.0831 491.589 15.0359335
v 317.29865 491.77905 14.609982
v 317.66193 491.87842 14.3100815
v 318.07565 491.86044 14.216591
v 318.42896 491.72998 14.354561
v 318.62714 491.52197 14.687021
v 318.6171 491.29214 15.12489
v 318.40158 491.10208 15.550842
v 318.03827 491.00272 15.850742
v 317.62454 491.0207 15.944233
v 317.27127 491.15115 15.806263
v 316.99548 490.1744 14.594171
v 316.972 490.45477 14.219397
v 317.1553 490.67926 13.826752
v 317.49628 490.7877 13.521444
v 317.90356 490.75107 13.385282
v 318.26804 490.5792 13.454749
v 318.49203 490.31808 13.711232
v 318.5155 490.03772 14.086006
v 318.33218 489.81326 14.478651
v 317.9912 489.7048 14.783958
v 317.58392 489.74142 14.920121
v 317.21945 489.91333 14.850654
v 316.7361 489.0513 13.30761
v 316.57596 489.3446 13.09661
v 316.62268 489.62665 12.7634735
v 316.86374 489.82187 12.397464
v 317.23456 489.87793 12.096652
v 317.63577 489.77982 11.941641
v 317.95987 489.55383 11.973966
v 318.12003 489.2605 12.184965
v 318.07333 488.97845 12.518102
v 317.83228 488.78326 12.884112
v 317.46146 488.7272 13.184924
v 317.06024 488.8253 13.339934
v 316.5969 487.9341 12.36787
v 316.3595 488.16202 12.213712
v 316.31888 488.4011 11.913599
v 316.4859 488.58722 11.547947
v 316.81583 488.67056 11.214732
v 317.22025 488.62875 11.00324
v 317.5908 488.47305 10.970138
v 317.82816 488.24515 11.124296
v 317.8688 488.00607 11.424409
v 317.70178 487.81995 11.790061
v 317.37186 487.7366 12.123276
v 316.96744 487.77838 12.334768
v 316.2272 486.61926 11.750678
v 316.0181 486.81876 11.443288
v 316.00574 487.0092 11.024042
v 316.19345 487.13956 10.605277
v 316.53094 487.17493 10.299201
v 316.92776 487.1058 10.187827
v 317.27762 486.9507 10.300997
v 317.48672 486.75122 10.608388
v 317.49908 486.5608 11.027634
v 317.31137 486.43042 11.446399
v 316.97388 486.39505 11.752474
v 316.57706 486.46417 11.863849
v 316.78537 486.92194 11.264018
usemtl mat_6
s 1
f 503 503 504
f 504 503 505
f 503 503 505
f 505 503 506
f 503 503 506
f 506 503 507
f 503 503 507
f 507 503 508
f 503 503 508
f 508 503 509
f 503 503 509
f 509 503 510
f 503 503 510
f 510 503 511
f 503 503 511
f 511 503 512
f 503 503 512
f 512 503 513
f 503 503 513
f 513 503 514
f 503 503 514
f 514 503 515
f 503 503 515
f 515 503 504
f 504 505 516
f 516 505 517
f 505 506 517
f 517 506 518
f 506 507 518
f 518 507 519
f 507 508 519
f 519 508 520
f 508 509 520
f 520 509 521
f 509 510 521
f 521 510 522
f 510 511 522
f 522 511 523
f 511 512 523
f 523 512 524
f 512 513 524
f 524 513 525
f 513 514 525
f 525 514 526
f 514 515 526
f 526 515 527
f 515 504 527
f 527 504 516
f 516 517 528
f 528 517 529
f 517 518 529
f 529 518 530
f 518 519 530
f 530 519 531
f 519 520 531
f 531 520 532
f 520 521 532
f 532 521 533
f 521 522 533
f 533 522 534
f 522 523 534
f 534 523 535
f 523 524 535
f 535 524 536
f 524 525 536
f 536 525 537
f 525 526 537
f 537 526 538
f 526 527 538
f 538 527 539
f 527 516 539
f 539 516 528
f 528 529 540
f 540 529 541
f 529 530 541
f 541 530 542
f 530 531 542
f 542 531 543
f 531 532 543
f 543 532 544
f 532 533 544
f 544 533 545
f 533 534 545
f 545 534 546
f 534 535 546
f 546 535 547
f 535 536 547
f 547 536 548
f 536 537 548
f 548 537 549
f 537 538 549
f 549 538 550
f 538 539 550
f 550 539 551
f 539 528 551
f 551 528 540
f 540 541 552
f 552 541 553
f 541 542 553
f 553 542 554
f 542 543 554
f 554 543 555
f 543 544 555
f 555 544 556
f 544 545 556
f 556 545 557
f 545 546 557
f 557 546 558
f 546 547 558
f 558 547 559
f 547 548 559
f 559 548 560
f 548 549 560
f 560 549 561
f 549 550 561
f 561 550 562
f 550 551 562
f 562 551 563
f 551 540 563
f 563 540 552
f 552 553 564
f 564 553 565
f 553 554 565
f 565 554 566
f 554 555 566
f 566 555 567
f 555 556 567
f 567 556 568
f 556 557 568
f 568 557 569
f 557 558 569
f 569 558 570
f 558 559 570
f 570 559 571
f 559 560 571
f 571 560 572
f 560 561 572
f 572 561 573
f 561 562 573
f 573 562 574
f 562 563 574
f 574 563 575
f 563 552 575
f 575 552 564
f 564 565 576
f 576 565 576
f 565 566 576
f 576 566 576
f 566 567 576
f 576 567 576
f 567 568 576
f 576 568 576
f 568 569 576
f 576 569 576
f 569 570 576
f 576 570 576
f 570 571 576
f 576 571 576
f 571 572 576
f 576 572 576
f 572 573 576
f 576 573 576
f 573 574 576
f 576 574 576
f 574 575 576
f 576 575 576
f 575 564 576
f 576 564 576

g Path_(9)
v 321.1001 489.45016 15.6
v 321.6658 490.01584 15.6
v 321.59 489.94006 15.2
v 321.38293 489.733 14.90718
v 321.1001 489.45016 14.8
v 320.81726 489.16733 14.90718
v 320.6102 488.96027 15.2
v 320.53442 488.8845 15.6
v 320.6102 488.96027 16.0
v 320.81726 489.16733 16.29282
v 321.1001 489.45016 16.4
v 321.38293 489.733 16.29282
v 321.59 489.94006 16.0
v 320.4248 491.2496 15.690342
v 320.38144 491.20624 15.280797
v 320.19907 491.0239 14.956782
v 319.9266 490.75143 14.805118
v 319.63702 490.46182 14.866441
v 319.4079 490.23273 15.124321
v 319.30066 490.1255 15.509658
v 319.34402 490.16885 15.919203
v 319.52637 490.3512 16.243217
v 319.79883 490.62366 16.394882
v 320.08844 490.91327 16.333559
v 320.31754 491.14236 16.07568
v 319.19037 492.484 15.6915045
v 319.14746 492.4402 15.281574
v 318.96466 492.2583 14.957173
v 318.69092 491.9871 14.805223
v 318.39963 491.69922 14.866441
v 318.16882 491.47183 15.124421
v 318.0603 491.36584 15.510039
v 318.1032 491.40967 15.919969
v 318.28604 491.59155 16.24437
v 318.55975 491.86276 16.39632
v 318.85104 492.15063 16.335102
v 319.08188 492.37802 16.077122
v 317.9983 493.70123 15.696464
v 317.96024 493.6522 15.282415
v 317.77258 493.47552 14.953671
v 317.48553 493.2186 14.798318
v 317.1761 492.95026 14.857983
v 316.9271 492.74237 15.116676
v 316.8053 492.6507 15.505085
v 316.84335 492.69974 15.919133
v 317.031 492.8764 16.247877
v 317.31805 493.13333 16.40323
v 317.6275 493.40167 16.343567
v 317.8765 493.60953 16.084871
v 317.03464 494.90872 15.5861845
v 317.01392 494.8334 15.158114
v 316.80893 494.683 14.8098345
v 316.47464 494.49786 14.634667
v 316.1006 494.3275 14.679548
v 315.78702 494.21768 14.932451
v 315.61792 494.19775 15.325612
v 315.63867 494.27307 15.753682
v 315.84366 494.42346 16.101961
v 316.17795 494.6086 16.277128
v 316.552 494.77896 16.232248
v 316.86557 494.8888 15.979345
v 316.6215 496.6516 15.117904
v 316.5654 496.57147 14.69809
v 316.34476 496.39606 14.377286
v 316.0187 496.1724 14.241452
v 315.6746 495.9604 14.326984
v 315.40463 495.8169 14.610964
v 315.28116 495.7803 15.0173
v 315.33728 495.86044 15.437114
v 315.5579 496.03586 15.757917
v 315.88397 496.25952 15.893751
v 316.22806 496.47153 15.808219
v 316.49802 496.61505 15.52424
v 315.08728 497.882 15.108024
v 314.96915 497.7798 14.720302
v 314.74326 497.5442 14.469624
v 314.47015 497.23834 14.423161
v 314.22302 496.94418 14.59336
v 314.06805 496.74054 14.934619
v 314.04678 496.68195 15.355496
v 314.16492 496.78415 15.743218
v 314.3908 497.01974 15.9938965
v 314.6639 497.3256 16.04036
v 314.91107 497.61975 15.87016
v 315.06604 497.8234 15.528901
v 313.89816 499.08344 15.297994
v 313.78354 499.04807 14.916496
v 313.54797 498.8707 14.666354
v 313.25455 498.59885 14.614592
v 312.9819 498.30536 14.775079
v 312.8031 498.0689 15.104814
v 312.76605 497.95282 15.515444
v 312.88068 497.9882 15.896942
v 313.11627 498.16556 16.147085
v 313.4097 498.4374 16.198847
v 313.6823 498.73087 16.038359
v 313.8611 498.96735 15.708625
v 312.69232 500.28934 15.690448
v 312.55386 500.2778 15.323786
v 312.3008 500.11792 15.101667
v 312.001 499.85245 15.083609
v 311.73474 499.55258 15.274447
v 311.57343 499.29865 15.62305
v 311.56024 499.1587 16.036007
v 311.6987 499.1702 16.402668
v 311.95175 499.3301 16.624786
v 312.25156 499.59555 16.642847
v 312.5178 499.89542 16.452007
v 312.67914 500.14935 16.103405
v 312.12628 499.724 15.68827
usemtl mat_7
s 1
f 577 577 578
f 578 577 579
f 577 577 579
f 579 577 580
f 577 577 580
f 580 577 581
f 577 577 581
f 581 577 582
f 577 577 582
f 582 577 583
f 577 577 583
f 583 577 584
f 577 577 584
f 584 577 585
f 577 577 585
f 585 577 586
f 577 577 586
f 586 577 587
f 577 577 587
f 587 577 588
f 577 577 588
f 588 577 589
f 577 577 589
f 589 577 578
f 578 579 590
f 590 579 591
f 579 580 591
f 591 580 592
f 580 581 592
f 592 581 593
f 581 582 593
f 593 582 594
f 582 583 594
f 594 583 595
f 583 584 595
f 595 584 596
f 584 585 596
f 596 585 597
f 585 586 597
f 597 586 598
f 586 587 598
f 598 587 599
f 587 588 599
f 599 588 600
f 588 589 600
f 600 589 601
f 589 578 601
f 601 578 590
f 590 591 602
f 602 591 603
f 591 592 603
f 603 592 604
f 592 593 604
f 604 593 605
f 593 594 605
f 605 594 606
f 594 595 606
f 606 595 607
f 595 596 607
f 607 596 608
f 596 597 608
f 608 597 609
f 597 598 609
f 609 598 610
f 598 599 610
f 610 599 611
f 599 600 611
f 611 600 612
f 600 601 612
f 612 601 613
f 601 590 613
f 613 590 602
f 602 603 614
f 614 603 615
f 603 604 615
f 615 604 616
f 604 605 616
f 616 605 617
f 605 606 617
f 617 606 618
f 606 607 618
f 618 607 619
f 607 608 619
f 619 608 620
f 608 609 620
f 620 609 621
f 609 610 621
f 621 610 622
f 610 611 622
f 622 611 623
f 611 612 623
f 623 612 624
f 612 613 624
f 624 613 625
f 613 602 625
f 625 602 614
f 614 615 626
f 626 615 627
f 615 616 627
f 627 616 628
f 616 617 628
f 628 617 629
f 617 618 629
f 629 618 630
f 618 619 630
f 630 619 631
f 619 620 631
f 631 620 632
f 620 621 632
f 632 621 633
f 621 622 633
f 633 622 634
f 622 623 634
f 634 623 635
f 623 624 635
f 635 624 636
f 624 625 636
f 636 625 637
f 625 614 637
f 637 614 626
f 626 627 638
f 638 627 639
f 627 628 639
f 639 628 640
f 628 629 640
f 640 629 641
f 629 630 641
f 641 630 642
f 630 631 642
f 642 631 643
f 631 632 643
f 643 632 644
f 632 633 644
f 644 633 645
f 633 634 645
f 645 634 646
f 634 635 646
f 646 635 647
f 635 636 647
f 647 636 648
f 636 637 648
f 648 637 649
f 637 626 649
f 649 626 638
f 638 639 650
f 650 639 651
f 639 640 651
f 651 640 652
f 640 641 652
f 652 641 653
f 641 642 653
f 653 642 654
f 642 643 654
f 654 643 655
f 643 644 655
f 655 644 656
f 644 645 656
f 656 645 657
f 645 646 657
f 657 646 658
f 646 647 658
f 658 647 659
f 647 648 659
f 659 648 660
f 648 649 660
f 660 649 661
f 649 638 661
f 661 638 650
f 650 651 662
f 662 651 663
f 651 652 663
f 663 652 664
f 652 653 664
f 664 653 665
f 653 654 665
f 665 654 666
f 654 655 666
f 666 655 667
f 655 656 667
f 667 656 668
f 656 657 668
f 668 657 669
f 657 658 669
f 669 658 670
f 658 659 670
f 670 659 671
f 659 660 671
f 671 660 672
f 660 661 672
f 672 661 673
f 661 650 673
f 673 650 662
f 662 663 674
f 674 663 675
f 663 664 675
f 675 664 676
f 664 665 676
f 676 665 677
f 665 666 677
f 677 666 678
f 666 667 678
f 678 667 679
f 667 668 679
f 679 668 680
f 668 669 680
f 680 669 681
f 669 670 681
f 681 670 682
f 670 671 682
f 682 671 683
f 671 672 683
f 683 672 684
f 672 673 684
f 684 673 685
f 673 662 685
f 685 662 674
f 674 675 686
f 686 675 686
f 675 676 686
f 686 676 686
f 676 677 686
f 686 677 686
f 677 678 686
f 686 678 686
f 678 679 686
f 686 679 686
f 679 680 686
f 686 680 686
f 680 681 686
f 686 681 686
f 681 682 686
f 686 682 686
f 682 683 686
f 686 683 686
f 683 684 686
f 686 684 686
f 684 685 686
f 686 685 686
f 685 674 686
f 686 674 686

g Path_(0)
v 318.5 486.19998 14.0
v 317.75192 486.4835 14.0
v 317.85214 486.44553 13.6
v 318.12595 486.34174 13.307179
v 318.5 486.19998 13.2
v 318.87402 486.05823 13.307179
v 319.14786 485.95447 13.6
v 319.24808 485.91647 14.0
v 319.14786 485.95447 14.400001
v 318.87402 486.05823 14.692821
v 318.5 486.19998 14.8
v 318.12595 486.34174 14.692821
v 317.85214 486.44553 14.400001
v 317.24075 485.13474 14.0
v 317.3407 485.096 13.6
v 317.61377 484.99026 13.307179
v 317.98676 484.8458 13.2
v 318.35977 484.70132 13.307179
v 318.6328 484.59555 13.6
v 318.73276 484.55685 14.0
v 318.6328 484.59555 14.400001
v 318.35977 484.70132 14.692821
v 317.98676 484.8458 14.8
v 317.61377 484.99026 14.692821
v 317.3407 485.096 14.400001
v 316.69696 483.75818 14.0
v 316.79837 483.72348 13.6
v 317.07544 483.6287 13.307179
v 317.4539 483.4992 13.2
v 317.83237 483.36972 13.307179
v 318.1094 483.27493 13.6
v 318.21082 483.24023 14.0
v 318.1094 483.27493 14.400001
v 317.83237 483.36972 14.692821
v 317.4539 483.4992 14.8
v 317.07544 483.6287 14.692821
v 316.79837 483.72348 14.400001
v 316.25308 482.17606 14.0
v 316.35986 482.167 13.6
v 316.65164 482.14224 13.307179
v 317.05023 482.10843 13.2
v 317.4488 482.0746 13.307179
v 317.74057 482.04984 13.6
v 317.84735 482.04077 14.0
v 317.74057 482.04984 14.400001
v 317.4488 482.0746 14.692821
v 317.05023 482.10843 14.8
v 316.65164 482.14224 14.692821
v 316.35986 482.167 14.400001
v 316.41388 480.65717 14.0
v 316.52106 480.6588 13.6
v 316.81384 480.66333 13.307179
v 317.21378 480.6695 13.2
v 317.61374 480.67566 13.307179
v 317.90652 480.68018 13.6
v 318.0137 480.68185 14.0
v 317.90652 480.68018 14.400001
v 317.61374 480.67566 14.692821
v 317.21378 480.6695 14.8
v 316.81384 480.66333 14.692821
v 316.52106 480.6588 14.400001
v 316.3233 479.43823 14.0
v 316.42667 479.40982 13.6
v 316.709 479.3322 13.307179
v 317.0947 479.22623 13.2
v 317.4804 479.1202 13.307179
v 317.76276 479.0426 13.6
v 317.8661 479.01422 14.0
v 317.76276 479.0426 14.400001
v 317.4804 479.1202 14.692821
v 317.0947 479.22623 14.8
v 316.709 479.3322 14.692821
v 316.42667 479.40982 14.400001
v 315.74448 478.28375 14.0
v 315.84027 478.23566 13.6
v 316.10196 478.10428 13.307179
v 316.45944 477.9248 13.2
v 316.81693 477.74533 13.307179
v 317.0786 477.61395 13.6
v 317.17438 477.56586 14.0
v 317.0786 477.61395 14.400001
v 316.81693 477.74533 14.692821
v 316.45944 477.9248 14.8
v 316.10196 478.10428 14.692821
v 315.84027 478.23566 14.400001
v 315.10696 477.0457 14.0
v 315.19916 476.99106 13.6
v 315.45108 476.8418 13.307179
v 315.79523 476.6379 13.2
v 316.13937 476.43402 13.307179
v 316.3913 476.2848 13.6
v 316.4835 476.23013 14.0
v 316.3913 476.2848 14.400001
v 316.13937 476.43402 14.692821
v 315.79523 476.6379 14.8
v 315.45108 476.8418 14.692821
v 315.19916 476.99106 14.400001
v 314.33545 475.9033 14.0
v 314.42255 475.84085 13.6
v 314.66055 475.67023 13.307179
v 314.98563 475.43716 13.2
v 315.31073 475.2041 13.307179
v 315.5487 475.0335 13.6
v 315.6358 474.97107 14.0
v 315.5487 475.0335 14.400001
v 315.31073 475.2041 14.692821
v 314.98563 475.43716 14.8
v 314.66055 475.67023 14.692821
v 314.42255 475.84085 14.400001
v 313.36722 474.58612 14.0
v 313.46652 474.54578 13.6
v 313.7378 474.43552 13.307179
v 314.10837 474.28494 13.2
v 314.47894 474.13434 13.307179
v 314.7502 474.0241 13.6
v 314.84952 473.98376 14.0
v 314.7502 474.0241 14.400001
v 314.47894 474.13434 14.692821
v 314.10837 474.28494 14.8
v 313.7378 474.43552 14.692821
v 313.46652 474.54578 14.400001
v 313.13437 472.89026 14.0
v 313.2414 472.88452 13.6
v 313.53378 472.86884 13.307179
v 313.9332 472.84738 13.2
v 314.33264 472.82593 13.307179
v 314.62503 472.81024 13.6
v 314.73206 472.8045 14.0
v 314.62503 472.81024 14.400001
v 314.33264 472.82593 14.692821
v 313.9332 472.84738 14.8
v 313.53378 472.86884 14.692821
v 313.2414 472.88452 14.400001
v 313.15347 471.39502 14.0
v 313.26065 471.3956 13.6
v 313.55347 471.3972 13.307179
v 313.95346 471.39935 13.2
v 314.35345 471.4015 13.307179
v 314.64627 471.40308 13.6
v 314.75345 471.40366 14.0
v 314.64627 471.40308 14.400001
v 314.35345 471.4015 14.692821
v 313.95346 471.39935 14.8
v 313.55347 471.3972 14.692821
v 313.26065 471.3956 14.400001
v 313.14883 469.95483 14.0
v 313.256 469.95435 13.6
v 313.54883 469.953 13.307179
v 313.94882 469.95117 13.2
v 314.34885 469.9493 13.307179
v 314.64166 469.94797 13.6
v 314.74884 469.94748 14.0
v 314.64166 469.94797 14.400001
v 314.34885 469.9493 14.692821
v 313.94882 469.95117 14.8
v 313.54883 469.953 14.692821
v 313.256 469.95435 14.400001
v 313.1427 468.56714 14.0
v 313.24954 468.55853 13.6
v 313.5414 468.53506 13.307179
v 313.94012 468.503 13.2
v 314.33884 468.47095 13.307179
v 314.6307 468.44745 13.6
v 314.73755 468.43887 14.0
v 314.6307 468.44745 14.400001
v 314.33884 468.47095 14.692821
v 313.94012 468.503 14.8
v 313.5414 468.53506 14.692821
v 313.24954 468.55853 14.400001
v 312.95862 467.32587 14.0
v 313.06024 467.29187 13.6
v 313.33795 467.19897 13.307179
v 313.7173 467.07205 13.2
v 314.09662 466.94516 13.307179
v 314.3743 466.85226 13.6
v 314.47595 466.81827 14.0
v 314.3743 466.85226 14.400001
v 314.09662 466.94516 14.692821
v 313.7173 467.07205 14.8
v 313.33795 467.19897 14.692821
v 313.06024 467.29187 14.400001
v 312.32117 466.1578 14.0
v 312.4167 466.10922 13.6
v 312.67767 465.97644 13.307179
v 313.0342 465.7951 13.2
v 313.39075 465.61374 13.307179
v 313.65173 465.481 13.6
v 313.74725 465.43237 14.0
v 313.65173 465.481 14.400001
v 313.39075 465.61374 14.692821
v 313.0342 465.7951 14.8
v 312.67767 465.97644 14.692821
v 312.4167 466.10922 14.400001
v 311.6713 464.81134 14.0
v 311.7695 464.76843 13.6
v 312.03784 464.65118 13.307179
v 312.4044 464.49103 13.2
v 312.7709 464.33087 13.307179
v 313.03925 464.21365 13.6
v 313.13745 464.17075 14.0
v 313.03925 464.21365 14.400001
v 312.7709 464.33087 14.692821
v 312.4044 464.49103 14.8
v 312.03784 464.65118 14.692821
v 311.7695 464.76843 14.400001
v 311.13126 463.4366 14.0
v 311.23093 463.39728 13.6
v 311.50333 463.28976 13.307179
v 311.8754 463.1429 13.2
v 312.24744 462.99606 13.307179
v 312.51984 462.88858 13.6
v 312.6195 462.84924 14.0
v 312.51984 462.88858 14.400001
v 312.24744 462.99606 14.692821
v 311.8754 463.1429 14.8
v 311.50333 463.28976 14.692821
v 311.23093 463.39728 14.400001
v 310.6018 462.10275 14.0
v 310.70087 462.06177 13.6
v 310.97144 461.94983 13.307179
v 311.34106 461.79694 13.2
v 311.71066 461.644 13.307179
v 311.98126 461.53207 13.6
v 312.0803 461.4911 14.0
v 311.98126 461.53207 14.400001
v 311.71066 461.644 14.692821
v 311.34106 461.79694 14.8
v 310.97144 461.94983 14.692821
v 310.70087 462.06177 14.400001
v 309.98984 460.65143 14.0
v 310.09412 460.6267 13.6
v 310.37906 460.55914 13.307179
v 310.76825 460.46683 13.2
v 311.15747 460.37454 13.307179
v 311.44238 460.30695 13.6
v 311.54666 460.28223 14.0
v 311.44238 460.30695 14.400001
v 311.15747 460.37454 14.692821
v 310.76825 460.46683 14.8
v 310.37906 460.55914 14.692821
v 310.09412 460.6267 14.400001
v 309.8845 459.0733 14.0
v 309.99142 459.0663 13.6
v 310.28363 459.04724 13.307179
v 310.68277 459.02118 13.2
v 311.08194 458.9951 13.307179
v 311.3741 458.976 13.6
v 311.48108 458.96902 14.0
v 311.3741 458.976 14.400001
v 311.08194 458.9951 14.692821
v 310.68277 459.02118 14.8
v 310.28363 459.04724 14.692821
v 309.99142 459.0663 14.400001
v 309.7977 457.74634 14.0
v 309.90244 457.7236 13.6
v 310.1886 457.6615 13.307179
v 310.5795 457.57666 13.2
v 310.9704 457.49185 13.307179
v 311.25656 457.42975 13.6
v 311.3613 457.407 14.0
v 311.25656 457.42975 14.400001
v 310.9704 457.49185 14.692821
v 310.5795 457.57666 14.8
v 310.1886 457.6615 14.692821
v 309.90244 457.7236 14.400001
v 309.29297 456.3892 14.0
v 309.3977 456.36646 13.6
v 309.68384 456.30426 13.307179
v 310.0747 456.2193 13.2
v 310.46558 456.13437 13.307179
v 310.75174 456.07217 13.6
v 310.85645 456.0494 14.0
v 310.75174 456.07217 14.400001
v 310.46558 456.13437 14.692821
v 310.0747 456.2193 14.8
v 309.68384 456.30426 14.692821
v 309.3977 456.36646 14.400001
v 309.19107 454.95477 14.0
v 309.2955 454.93066 13.6
v 309.58084 454.8648 13.307179
v 309.97058 454.77487 13.2
v 310.36035 454.6849 13.307179
v 310.64566 454.61908 13.6
v 310.7501 454.59497 14.0
v 310.64566 454.61908 14.400001
v 310.36035 454.6849 14.692821
v 309.97058 454.77487 14.8
v 309.58084 454.8648 14.692821
v 309.2955 454.93066 14.400001
v 308.6928 453.73883 14.0
v 308.79172 453.69757 13.6
v 309.06198 453.58487 13.307179
v 309.43115 453.4309 13.2
v 309.80035 453.27692 13.307179
v 310.0706 453.1642 13.6
v 310.16953 453.12296 14.0
v 310.0706 453.1642 14.400001
v 309.80035 453.27692 14.692821
v 309.43115 453.4309 14.8
v 309.06198 453.58487 14.692821
v 308.79172 453.69757 14.400001
v 308.08005 452.29745 14.0
v 308.184 452.27127 13.6
v 308.46793 452.19968 13.307179
v 308.8558 452.10193 13.2
v 309.24365 452.00415 13.307179
v 309.5276 451.9326 13.6
v 309.63153 451.90637 14.0
v 309.5276 451.9326 14.400001
v 309.24365 452.00415 14.692821
v 308.8558 452.10193 14.8
v 308.46793 452.19968 14.692821
v 308.184 452.27127 14.400001
v 307.93454 450.71683 14.0
v 308.04144 450.70908 13.6
v 308.3335 450.6879 13.307179
v 308.73245 450.659 13.2
v 309.1314 450.63007 13.307179
v 309.42346 450.60892 13.6
v 309.53036 450.60117 14.0
v 309.42346 450.60892 14.400001
v 309.1314 450.63007 14.692821
v 308.73245 450.659 14.8
v 308.3335 450.6879 14.692821
v 308.04144 450.70908 14.400001
v 307.86664 449.3919 14.0
v 307.97113 449.36798 13.6
v 308.25656 449.30264 13.307179
v 308.64645 449.21335 13.2
v 309.03638 449.12408 13.307179
v 309.3218 449.05872 13.6
v 309.42627 449.03482 14.0
v 309.3218 449.05872 14.400001
v 309.03638 449.12408 14.692821
v 308.64645 449.21335 14.8
v 308.25656 449.30264 14.692821
v 307.97113 449.36798 14.400001
v 307.5086 448.41867 14.0
v 307.58716 448.34573 13.6
v 307.80173 448.1465 13.307179
v 308.09485 447.87433 13.2
v 308.388 447.60217 13.307179
v 308.60257 447.40292 13.6
v 308.68112 447.33002 14.0
v 308.60257 447.40292 14.400001
v 308.388 447.60217 14.692821
v 308.09485 447.87433 14.8
v 307.80173 448.1465 14.692821
v 307.58716 448.34573 14.400001
v 306.32675 447.8698 14.0
v 306.3902 447.78345 13.6
v 306.56357 447.54745 13.307179
v 306.80035 447.2251 13.2
v 307.03717 446.9027 13.307179
v 307.21054 446.66672 13.6
v 307.274 446.58035 14.0
v 307.21054 446.66672 14.400001
v 307.03717 446.9027 14.692821
v 306.80035 447.2251 14.8
v 306.56357 447.54745 14.692821
v 306.3902 447.78345 14.400001
v 305.2248 446.74637 14.0
v 305.30103 446.67102 13.6
v 305.50928 446.46518 13.307179
v 305.79373 446.18396 13.2
v 306.07822 445.90274 13.307179
v 306.28647 445.6969 13.6
v 306.36267 445.62155 14.0
v 306.28647 445.6969 14.400001
v 306.07822 445.90274 14.692821
v 305.79373 446.18396 14.8
v 305.50928 446.46518 14.692821
v 305.30103 446.67102 14.400001
v 304.1951 445.72757 14.0
v 304.27136 445.65225 13.6
v 304.4797 445.44647 13.307179
v 304.76428 445.1654 13.2
v 305.0489 444.8843 13.307179
v 305.25723 444.67856 13.6
v 305.33347 444.60324 14.0
v 305.25723 444.67856 14.400001
v 305.0489 444.8843 14.692821
v 304.76428 445.1654 14.8
v 304.4797 445.44647 14.692821
v 304.27136 445.65225 14.400001
v 303.15576 444.6493 14.0
v 303.2365 444.57883 13.6
v 303.45718 444.38632 13.307179
v 303.75858 444.12338 13.2
v 304.06 443.8604 13.307179
v 304.28067 443.6679 13.6
v 304.36142 443.59747 14.0
v 304.28067 443.6679 14.400001
v 304.06 443.8604 14.692821
v 303.75858 444.12338 14.8
v 303.45718 444.38632 14.692821
v 303.2365 444.57883 14.400001
v 302.17282 443.39078 14.0
v 302.26526 443.3365 13.6
v 302.51773 443.1882 13.307179
v 302.86264 442.9856 13.2
v 303.20755 442.78302 13.307179
v 303.46002 442.6347 13.6
v 303.55246 442.58044 14.0
v 303.46002 442.6347 14.400001
v 303.20755 442.78302 14.692821
v 302.86264 442.9856 14.8
v 302.51773 443.1882 14.692821
v 302.26526 443.3365 14.400001
v 301.54346 441.89346 14.0
v 301.6455 441.8607 13.6
v 301.92432 441.77124 13.307179
v 302.3052 441.64902 13.2
v 302.68607 441.5268 13.307179
v 302.96487 441.43732 13.6
v 303.06693 441.40457 14.0
v 302.96487 441.43732 14.400001
v 302.68607 441.5268 14.692821
v 302.3052 441.64902 14.8
v 301.92432 441.77124 14.692821
v 301.6455 441.8607 14.400001
v 301.21176 440.45798 14.0
v 301.3148 440.42847 13.6
v 301.59628 440.3478 13.307179
v 301.9808 440.2376 13.2
v 302.36533 440.12744 13.307179
v 302.64682 440.04678 13.6
v 302.74985 440.01727 14.0
v 302.64682 440.04678 14.400001
v 302.36533 440.12744 14.692821
v 301.9808 440.2376 14.8
v 301.59628 440.3478 14.692821
v 301.3148 440.42847 14.400001
v 300.71954 439.0009 14.0
v 300.82526 438.98315 13.6
v 301.11404 438.93475 13.307179
v 301.50854 438.8686 13.2
v 301.90305 438.80246 13.307179
v 302.19183 438.75406 13.6
v 302.29752 438.73633 14.0
v 302.19183 438.75406 14.400001
v 301.90305 438.80246 14.692821
v 301.50854 438.8686 14.8
v 301.11404 438.93475 14.692821
v 300.82526 438.98315 14.400001
v 300.7336 437.61923 14.0
v 300.83743 437.5926 13.6
v 301.12106 437.51984 13.307179
v 301.5085 437.4204 13.2
v 301.89597 437.321 13.307179
v 302.1796 437.24823 13.6
v 302.28342 437.22162 14.0
v 302.1796 437.24823 14.400001
v 301.89597 437.321 14.692821
v 301.5085 437.4204 14.8
v 301.12106 437.51984 14.692821
v 300.83743 437.5926 14.400001
v 300.08316 436.4824 14.0
v 300.18073 436.43802 13.6
v 300.44727 436.31674 13.307179
v 300.81134 436.1511 13.2
v 301.1754 435.98544 13.307179
v 301.44196 435.86417 13.6
v 301.53952 435.8198 14.0
v 301.44196 435.86417 14.400001
v 301.1754 435.98544 14.692821
v 300.81134 436.1511 14.8
v 300.44727 436.31674 14.692821
v 300.18073 436.43802 14.400001
v 299.54083 435.00275 14.0
v 299.6442 434.97446 13.6
v 299.92664 434.89716 13.307179
v 300.31244 434.79156 13.2
v 300.69824 434.68597 13.307179
v 300.98068 434.60867 13.6
v 301.08408 434.58038 14.0
v 300.98068 434.60867 14.400001
v 300.69824 434.68597 14.692821
v 300.31244 434.79156 14.8
v 299.92664 434.89716 14.692821
v 299.6442 434.97446 14.400001
v 299.3099 433.67242 14.0
v 299.409 433.63156 13.6
v 299.6797 433.51993 13.307179
v 300.0495 433.36743 13.2
v 300.41928 433.21494 13.307179
v 300.68997 433.1033 13.6
v 300.78906 433.06244 14.0
v 300.68997 433.1033 14.400001
v 300.41928 433.21494 14.692821
v 300.0495 433.36743 14.8
v 299.6797 433.51993 14.692821
v 299.409 433.63156 14.400001
v 298.5056 432.5068 14.0
v 298.60297 432.46194 13.6
v 298.8689 432.3394 13.307179
v 299.23215 432.17194 13.2
v 299.59543 432.00452 13.307179
v 299.86136 431.88193 13.6
v 299.9587 431.83707 14.0
v 299.86136 431.88193 14.400001
v 299.59543 432.00452 14.692821
v 299.23215 432.17194 14.8
v 298.8689 432.3394 14.692821
v 298.60297 432.46194 14.400001
v 298.06604 430.91135 14.0
v 298.17163 430.89294 13.6
v 298.46008 430.84265 13.307179
v 298.85416 430.77396 13.2
v 299.2482 430.70526 13.307179
v 299.53668 430.655 13.6
v 299.64227 430.63657 14.0
v 299.53668 430.655 14.400001
v 299.2482 430.70526 14.692821
v 298.85416 430.77396 14.8
v 298.46008 430.84265 14.692821
v 298.17163 430.89294 14.400001
v 298.01575 429.677 14.0
v 298.11237 429.63058 13.6
v 298.3763 429.50375 13.307179
v 298.73685 429.33054 13.2
v 299.09738 429.15732 13.307179
v 299.36133 429.0305 13.6
v 299.45792 428.98407 14.0
v 299.36133 429.0305 14.400001
v 299.09738 429.15732 14.692821
v 298.73685 429.33054 14.8
v 298.3763 429.50375 14.692821
v 298.11237 429.63058 14.400001
v 297.13095 428.90472 14.1124525
v 297.16574 428.86896 13.701358
v 297.3392 428.69064 13.370285
v 297.60483 428.41757 13.207943
v 297.89148 428.1229 13.257833
v 298.12234 427.8856 13.506585
v 298.23553 427.76923 13.8875475
v 298.20074 427.805 14.298642
v 298.02728 427.9833 14.629716
v 297.76166 428.25638 14.792057
v 297.475 428.55103 14.742167
v 297.24417 428.78836 14.493415
v 296.1287 427.8413 14.27512
v 296.0912 427.85577 13.863074
v 296.2064 427.72437 13.4878
v 296.44336 427.4822 13.249849
v 296.73868 427.19424 13.212982
v 297.01315 426.93765 13.387077
v 297.19327 426.78113 13.725486
v 297.23074 426.76663 14.13753
v 297.11557 426.89807 14.512806
v 296.87857 427.1402 14.750756
v 296.58328 427.42816 14.787622
v 296.30878 427.68478 14.613528
v 295.05206 426.75092 14.228828
v 295.0529 426.67963 13.818764
v 295.2194 426.49582 13.485583
v 295.507 426.24872 13.318563
v 295.83865 426.00455 13.362457
v 296.12546 425.8287 13.605502
v 296.2906 425.76837 13.982576
v 296.2898 425.83966 14.392641
v 296.1233 426.0235 14.7258215
v 295.83566 426.2706 14.89284
v 295.50403 426.51477 14.848948
v 295.2172 426.69058 14.605903
v 294.2724 425.3857 14.6575365
v 294.21902 425.3647 14.2404995
v 294.35864 425.25732 13.8606415
v 294.65387 425.09247 13.619744
v 295.0256 424.9142 13.582357
v 295.3742 424.77036 13.758498
v 295.6063 424.69943 14.100969
v 295.65967 424.72046 14.518006
v 295.52005 424.82782 14.897864
v 295.22482 424.99268 15.1387615
v 294.8531 425.17093 15.176148
v 294.5045 425.3148 15.000009
v 293.7922 423.7976 14.81881
v 293.67572 423.81772 14.421908
v 293.77008 423.79965 14.019076
v 294.05002 423.7482 13.718253
v 294.4405 423.67715 13.600044
v 294.83688 423.6056 13.696124
v 295.133 423.55264 13.980747
v 295.24948 423.53253 14.37765
v 295.15512 423.5506 14.780482
v 294.87518 423.60205 15.0813055
v 294.4847 423.6731 15.199513
v 294.08832 423.74466 15.103435
v 293.73947 422.29254 14.799832
v 293.63287 422.3026 14.399805
v 293.7397 422.29248 13.999832
v 294.03128 422.2649 13.707088
v 294.42953 422.22726 13.600012
v 294.82773 422.18964 13.707295
v 295.11917 422.16208 14.000192
v 295.22577 422.15204 14.400219
v 295.11896 422.16217 14.800192
v 294.82736 422.18973 15.092936
v 294.42914 422.2274 15.200012
v 294.0309 422.265 15.092729
v 293.59842 421.00833 14.895293
v 293.4443 421.06284 14.514818
v 293.49017 421.04663 14.103577
v 293.7238 420.96402 13.771761
v 294.0825 420.8372 13.608281
v 294.4702 420.70013 13.65694
v 294.78305 420.5895 13.904702
v 294.93716 420.535 14.285177
v 294.8913 420.55124 14.696419
v 294.6577 420.63382 15.0282345
v 294.29898 420.76065 15.191714
v 293.91125 420.89774 15.143055
v 292.88922 419.85297 14.8399725
v 292.7697 419.906 14.4477215
v 292.84012 419.86047 14.04403
v 293.08157 419.72852 13.737068
v 293.42938 419.5455 13.609086
v 293.79034 419.3605 13.694375
v 294.06775 419.22305 13.970084
v 294.18726 419.16998 14.362335
v 294.11685 419.21555 14.7660265
v 293.8754 419.3475 15.0729885
v 293.5276 419.5305 15.200971
v 293.16663 419.7155 15.115682
v 292.29776 418.53836 14.930868
v 292.13596 418.5547 14.545749
v 292.16824 418.4839 14.134729
v 292.38605 418.34494 13.807943
v 292.731 418.17508 13.652952
v 293.1106 418.01984 13.711285
v 293.42322 417.92078 13.967313
v 293.58502 417.90445 14.352432
v 293.5527 417.97525 14.763451
v 293.33493 418.1142 15.090237
v 292.99 418.28406 15.245229
v 292.61038 418.4393 15.186895
v 291.67957 417.20065 15.029423
v 291.59845 417.17795 14.607579
v 291.71838 417.08365 14.216597
v 292.00717 416.943 13.961238
v 292.38745 416.79373 13.909926
v 292.75735 416.6758 14.076411
v 293.01773 416.62085 14.416083
v 293.09882 416.6436 14.837927
v 292.9789 416.73788 15.2289095
v 292.69012 416.8785 15.484268
v 292.3098 417.0278 15.535579
v 291.93994 417.1457 15.369094
v 291.16022 415.74838 15.110775
v 291.1046 415.75958 14.701803
v 291.25375 415.71326 14.319963
v 291.56772 415.62186 14.067569
v 291.96237 415.50983 14.01225
v 292.33194 415.4072 14.168827
v 292.57742 415.3415 14.495347
v 292.63303 415.3303 14.904319
v 292.48386 415.3766 15.286159
v 292.1699 415.46802 15.538553
v 291.77527 415.58005 15.593873
v 291.4057 415.68268 15.437295
v 290.9323 414.3179 15.251472
v 290.79962 414.35855 14.861597
v 290.87158 414.3378 14.454531
v 291.12894 414.26117 14.139346
v 291.50272 414.14923 14.000498
v 291.89273 414.03195 14.07519
v 292.19452 413.94077 14.343408
v 292.3272 413.90012 14.733283
v 292.25525 413.9209 15.140349
v 291.9979 413.9975 15.455534
v 291.6241 414.10944 15.594382
v 291.2341 414.2267 15.5196905
v 290.38257 412.97968 15.212707
v 290.2733 413.0127 14.814636
v 290.36905 412.98325 14.412823
v 290.64417 412.89923 14.114932
v 291.02493 412.7832 14.000785
v 291.40933 412.6662 14.100965
v 291.69437 412.57962 14.38863
v 291.80365 412.54663 14.786701
v 291.7079 412.57608 15.188515
v 291.43277 412.66006 15.486404
v 291.05197 412.77612 15.600553
v 290.66757 412.8931 15.500372
v 290.1326 411.51236 15.320794
v 289.9588 411.55548 14.947407
v 289.98953 411.54797 14.534518
v 290.21655 411.49182 14.192762
v 290.57898 411.40207 14.013711
v 290.97977 411.3028 14.045342
v 291.3115 411.22055 14.27918
v 291.4853 411.17743 14.652567
v 291.45456 411.18494 15.065455
v 291.22754 411.2411 15.407211
v 290.86508 411.33084 15.586262
v 290.46432 411.4301 15.554631
v 289.83487 410.1486 15.395378
v 289.62097 410.2149 15.044488
v 289.6003 410.2153 14.629958
v 289.77847 410.14972 14.26286
v 290.10767 410.03568 14.041558
v 290.49973 409.90378 14.025351
v 290.84955 409.78934 14.218579
v 291.06348 409.72305 14.569469
v 291.0841 409.72263 14.984
v 290.90594 409.78824 15.351098
v 290.57675 409.90225 15.572399
v 290.18472 410.03415 15.588607
v 289.37845 408.85553 15.482262
v 289.12375 408.9082 15.161402
v 289.0508 408.88528 14.756285
v 289.17923 408.79285 14.375461
v 289.47455 408.6557 14.120972
v 289.85764 408.51056 14.0610075
v 290.2259 408.39636 14.211637
v 290.4806 408.34366 14.5324955
v 290.55353 408.3666 14.9376135
v 290.42514 408.45905 15.318437
v 290.12982 408.5962 15.572926
v 289.7467 408.7413 15.63289
v 289.05295 407.4318 15.819047
v 288.7376 407.46106 15.529424
v 288.59232 407.43973 15.119438
v 288.6559 407.37354 14.698945
v 288.91147 407.2802 14.380615
v 289.2904 407.18475 14.249744
v 289.69128 407.11273 14.3414
v 290.0066 407.0835 14.631023
v 290.15192 407.1048 15.041009
v 290.0883 407.171 15.461502
v 289.83276 407.26434 15.779832
v 289.4538 407.3598 15.910703
v 288.8619 405.86075 15.900513
v 288.55716 405.86856 15.615509
v 288.43314 405.867 15.218669
v 288.5231 405.8564 14.816325
v 288.80295 405.8397 14.516286
v 289.1977 405.8213 14.398946
v 289.60156 405.80612 14.495747
v 289.9063 405.79828 14.78075
v 290.03033 405.79987 15.17759
v 289.94034 405.81042 15.579934
v 289.6605 405.82718 15.879973
v 289.26578 405.84558 15.9973135
v 288.86734 404.35986 15.873512
v 288.56894 404.39078 15.588389
v 288.4538 404.42038 15.192185
v 288.55276 404.44073 14.791063
v 288.83932 404.44638 14.492502
v 289.23666 404.43582 14.376503
v 289.63837 404.41187 14.474146
v 289.93677 404.38095 14.759269
v 290.0519 404.35135 15.155473
v 289.95294 404.331 15.556596
v 289.66638 404.32532 15.855156
v 289.26904 404.3359 15.971156
v 288.6245 403.1344 15.639245
v 288.41306 403.2474 15.304494
v 288.38654 403.28134 14.895541
v 288.55206 403.2271 14.521963
v 288.86523 403.0993 14.283862
v 289.2422 402.9321 14.245035
v 289.58188 402.77036 14.415887
v 289.79333 402.65735 14.750637
v 289.81985 402.62344 15.159591
v 289.65433 402.67764 15.533168
v 289.34116 402.80545 15.77127
v 288.9642 402.97266 15.810097
v 287.9221 402.15393 15.764253
v 287.67795 402.3579 15.498993
v 287.55453 402.4342 15.111299
v 287.5849 402.36237 14.705052
v 287.76093 402.16162 14.389109
v 288.03543 401.8858 14.248123
v 288.33487 401.60876 14.319873
v 288.579 401.4048 14.585134
v 288.70242 401.3285 14.972828
v 288.67206 401.40033 15.379074
v 288.49603 401.60107 15.695018
v 288.22153 401.8769 15.836003
v 286.8774 401.20578 15.935919
v 286.629 401.36224 15.643461
v 286.51196 401.38538 15.246358
v 286.55768 401.26904 14.851012
v 286.75388 401.04437 14.563356
v 287.048 400.77158 14.460469
v 287.36127 400.52374 14.569917
v 287.60968 400.3673 14.862374
v 287.7267 400.34415 15.259478
v 287.681 400.46048 15.654823
v 287.4848 400.68515 15.942479
v 287.19067 400.95795 16.045366
v 286.11496 399.91125 16.22243
v 285.7834 400.04 16.005133
v 285.5811 400.08133 15.638984
v 285.56232 400.02414 15.222092
v 285.73206 399.8838 14.866162
v 286.04486 399.69788 14.666566
v 286.4169 399.5162 14.676785
v 286.7485 399.38745 14.894082
v 286.95078 399.34613 15.260231
v 286.96957 399.40332 15.677123
v 286.7998 399.54367 16.033052
v 286.487 399.72958 16.232649
v 285.83563 398.37512 16.4602
v 285.443 398.40524 16.326502
v 285.1659 398.4163 16.011229
v 285.07867 398.40524 15.598854
v 285.20462 398.37512 15.199875
v 285.51004 398.33395 14.921197
v 285.9131 398.2928 14.837492
v 286.30573 398.26266 14.971189
v 286.5828 398.25165 15.286462
v 286.67004 398.26266 15.698836
v 286.5441 398.2928 16.097816
v 286.23868 398.33395 16.376493
v 286.06888 396.87845 16.37481
v 285.66208 396.86255 16.302776
v 285.3475 396.85492 16.038795
v 285.20938 396.85757 15.653602
v 285.2848 396.86984 15.250408
v 285.5535 396.88837 14.937249
v 285.94348 396.90826 14.798036
v 286.35028 396.92416 14.8700695
v 286.6649 396.9318 15.134049
v 286.80298 396.92914 15.519243
v 286.72757 396.9169 15.922438
v 286.45886 396.89835 16.235596
v 286.03244 395.4523 16.406874
v 285.62833 395.45233 16.312878
v 285.32358 395.45044 16.029902
v 285.1998 395.44714 15.633771
v 285.29022 395.44333 15.230628
v 285.5706 395.44003 14.928494
v 285.96576 395.4381 14.808327
v 286.3699 395.43808 14.902324
v 286.67465 395.43997 15.1853
v 286.7984 395.44324 15.58143
v 286.708 395.44705 15.984573
v 286.42764 395.45038 16.286707
v 286.1284 394.04846 16.48347
v 285.71637 394.04565 16.41763
v 285.38043 394.02985 16.151796
v 285.21054 394.00528 15.7572
v 285.25226 393.97855 15.339573
v 285.4944 393.95682 15.010817
v 285.87204 393.9459 14.859021
v 286.28406 393.94873 14.924862
v 286.62 393.96454 15.190695
v 286.7899 393.98907 15.585292
v 286.74817 394.0158 16.00292
v 286.50604 394.03754 16.331675
v 286.22357 392.65503 16.504591
v 285.8097 392.66678 16.508787
v 285.44678 392.6495 16.313349
v 285.2321 392.60785 15.970646
v 285.2231 392.55295 15.572505
v 285.4223 392.49954 15.225607
v 285.77625 392.4619 15.022903
v 286.19012 392.45016 15.018709
v 286.553 392.46744 15.214147
v 286.76773 392.5091 15.5568495
v 286.77667 392.564 15.95499
v 286.5775 392.6174 16.301888
v 286.043 391.16 16.770735
v 285.64423 391.2583 16.71556
v 285.32092 391.32196 16.466791
v 285.15964 391.3339 16.091082
v 285.20364 391.29095 15.689102
v 285.44113 391.20462 15.368565
v 285.80844 391.09802 15.215356
v 286.20718 390.99973 15.270529
v 286.53052 390.93607 15.519299
v 286.6918 390.9241 15.895009
v 286.6478 390.96707 16.296988
v 286.4103 391.0534 16.617525
v 285.2876 389.82635 16.799438
v 284.9266 389.99545 16.687222
v 284.66507 390.11862 16.390728
v 284.57303 390.1629 15.989402
v 284.67517 390.1164 15.59078
v 284.9441 389.99158 15.301673
v 285.30777 389.82187 15.199545
v 285.66876 389.6528 15.311763
v 285.9303 389.5296 15.608256
v 286.02234 389.48535 16.009583
v 285.92023 389.53186 16.408203
v 285.65128 389.65668 16.697311
v 284.69977 388.5054 16.800001
v 284.30807 388.58673 16.693052
v 284.02118 388.64627 16.400402
v 283.91602 388.66806 16.000463
v 284.02072 388.64624 15.600402
v 284.30722 388.58667 15.307412
v 284.6988 388.5053 15.200001
v 285.0905 388.42395 15.306949
v 285.37738 388.3644 15.5996
v 285.48257 388.34265 15.999537
v 285.37787 388.36447 16.3996
v 285.09134 388.42404 16.692589
v 284.71732 387.05685 16.79998
v 284.31967 387.02124 16.689978
v 284.0301 386.9953 16.395096
v 283.92618 386.986 15.994349
v 284.03574 386.99582 15.595116
v 284.32944 387.02213 15.304372
v 284.72858 387.05786 15.20002
v 285.12622 387.09348 15.310022
v 285.4158 387.11942 15.604904
v 285.51974 387.12872 16.005651
v 285.4102 387.1189 16.404884
v 285.1165 387.0926 16.69563
v 284.76324 385.5794 16.775202
v 284.41406 385.4896 16.571445
v 284.21033 385.43692 16.21465
v 284.20663 385.4355 15.800413
v 284.404 385.4857 15.439734
v 284.7495 385.57407 15.229255
v 285.15063 385.67697 15.225373
v 285.49985 385.7668 15.429129
v 285.70358 385.8195 15.785926
v 285.70724 385.82092 16.200161
v 285.5099 385.77072 16.56084
v 285.16437 385.6823 16.77132
v 285.39313 384.28574 16.841267
v 285.00327 384.23157 16.69937
v 284.73038 384.1858 16.378044
v 284.64758 384.1607 15.963388
v 284.7771 384.16296 15.56651
v 285.08417 384.19202 15.293752
v 285.48657 384.24008 15.2182
v 285.87643 384.29422 15.360097
v 286.14932 384.34 15.681423
v 286.23212 384.3651 16.096079
v 286.1026 384.36282 16.492956
v 285.79553 384.33377 16.765715
v 285.12427 383.0389 16.944098
v 284.7611 382.9967 16.679258
v 284.5459 382.9081 16.31099
v 284.5363 382.79688 15.937968
v 284.73483 382.69278 15.660145
v 285.08838 382.62375 15.551962
v 285.50217 382.60825 15.642406
v 285.8653 382.65045 15.907246
v 286.08054 382.73904 16.275515
v 286.09015 382.8503 16.648537
v 285.89157 382.95438 16.92636
v 285.53806 383.02344 17.034542
v 285.05624 381.8423 16.992107
v 284.72302 381.7366 16.659533
v 284.55728 381.5776 16.274464
v 284.60352 381.40784 15.94008
v 284.84927 381.2728 15.745976
v 285.22873 381.20868 15.744166
v 285.64023 381.23267 15.935133
v 285.97348 381.33832 16.267708
v 286.1392 381.4973 16.652777
v 286.093 381.6671 16.987162
v 285.84723 381.80212 17.181265
v 285.46774 381.86624 17.183075
v 284.66284 380.27692 17.579475
v 284.551 380.2127 17.209093
v 284.6534 380.14258 16.845623
v 284.94266 380.08533 16.586456
v 285.34125 380.0563 16.501036
v 285.74234 380.06326 16.61225
v 286.03848 380.10437 16.890297
v 286.15036 380.16858 17.260677
v 286.04794 380.2387 17.624147
v 285.7587 380.29596 17.883316
v 285.3601 380.32498 17.968737
v 284.959 380.31802 17.857523
v 284.62726 378.90128 17.707773
v 284.49063 378.89566 17.300745
v 284.56412 378.84985 16.889877
v 284.82797 378.77606 16.585264
v 285.21152 378.6941 16.468525
v 285.612 378.62592 16.57094
v 285.9221 378.58978 16.865068
v 286.0587 378.5954 17.272097
v 285.98523 378.6412 17.682964
v 285.72137 378.715 17.987577
v 285.33783 378.79697 18.104317
v 284.93735 378.86514 18.001902
v 284.17197 377.58954 17.889574
v 284.04834 377.5637 17.474451
v 284.13422 377.49277 17.060417
v 284.40662 377.39578 16.758415
v 284.79254 377.2987 16.649364
v 285.18857 377.22757 16.762487
v 285.4886 377.20142 17.067469
v 285.6122 377.22726 17.482594
v 285.5263 377.2982 17.896626
v 285.2539 377.39517 18.19863
v 284.868 377.49225 18.307678
v 284.472 377.56342 18.194557
v 284.0115 375.99866 18.032778
v 283.88452 375.99365 17.633093
v 283.9714 375.97897 17.224403
v 284.2489 375.9586 16.916214
v 284.64267 375.938 16.791103
v 285.04715 375.92264 16.882599
v 285.354 375.9167 17.16618
v 285.481 375.92172 17.565865
v 285.39407 375.93637 17.974554
v 285.11658 375.95676 18.282743
v 284.72284 375.9774 18.407852
v 284.31833 375.9927 18.316359
v 284.03442 374.50623 18.034979
v 283.9053 374.50714 17.641596
v 283.99017 374.50876 17.236357
v 284.26636 374.51062 16.927845
v 284.65982 374.51224 16.798725
v 285.06512 374.51318 16.883598
v 285.3737 374.51318 17.15972
v 285.50284 374.51227 17.553102
v 285.41794 374.51068 17.958342
v 285.14178 374.50882 18.266853
v 284.74832 374.50717 18.395973
v 284.34302 374.50626 18.3111
v 284.0317 373.1098 18.050858
v 283.89575 373.11935 17.659792
v 283.97302 373.11337 17.252974
v 284.2428 373.09357 16.93941
v 284.6328 373.06516 16.803118
v 285.03854 373.0358 16.88062
v 285.3513 373.01334 17.151146
v 285.48724 373.0038 17.542212
v 285.40997 373.00977 17.94903
v 285.1402 373.0296 18.262594
v 284.75018 373.058 18.398884
v 284.34445 373.08737 18.321384
v 283.98907 371.77005 18.208946
v 283.76447 371.82443 17.862316
v 283.73557 371.8259 17.447008
v 283.9102 371.774 17.074303
v 284.2415 371.68265 16.844069
v 284.64072 371.57632 16.817995
v 285.00092 371.48355 17.003069
v 285.22552 371.42914 17.349699
v 285.2544 371.42767 17.765007
v 285.0798 371.47958 18.137712
v 284.7485 371.57092 18.367947
v 284.34927 371.67725 18.39402
v 283.50186 370.52066 18.258982
v 283.2615 370.567 17.9272
v 283.2069 370.53745 17.520836
v 283.35272 370.43994 17.148773
v 283.65982 370.3006 16.910704
v 284.04596 370.15677 16.87042
v 284.40768 370.04697 17.038717
v 284.64804 370.00064 17.370497
v 284.70264 370.03018 17.776861
v 284.55682 370.12772 18.148924
v 284.24973 370.26706 18.386993
v 283.86356 370.4109 18.427277
v 283.00226 369.1167 18.487486
v 282.78012 369.11404 18.12536
v 282.75754 369.06204 17.702497
v 282.94055 368.9746 17.332201
v 283.28015 368.87518 17.113693
v 283.6853 368.79037 17.105522
v 284.0475 368.74295 17.309877
v 284.26965 368.74557 17.672003
v 284.29224 368.79758 18.094866
v 284.10922 368.88504 18.465162
v 283.76962 368.98447 18.68367
v 283.36444 369.06924 18.691841
v 283.0043 367.56815 18.736897
v 282.7025 367.55655 18.446175
v 282.5827 367.5278 18.058197
v 282.67694 367.4896 17.676924
v 282.96002 367.45215 17.404516
v 283.35605 367.42554 17.313965
v 283.7589 367.41687 17.429533
v 284.0607 367.42847 17.720257
v 284.1805 367.4572 18.108232
v 284.08624 367.49542 18.489506
v 283.8032 367.53287 18.761915
v 283.40717 367.55948 18.852465
v 283.18805 366.17148 18.764393
v 282.832 366.13712 18.543766
v 282.62946 366.0798 18.19908
v 282.6346 366.0149 17.822691
v 282.84613 365.95978 17.515453
v 283.2073 365.92923 17.359692
v 283.62137 365.93143 17.39714
v 283.9774 365.96576 17.617767
v 284.17996 366.02307 17.962454
v 284.1748 366.08798 18.33884
v 283.9633 366.1431 18.646078
v 283.6021 366.17365 18.801842
v 282.99356 364.72134 19.111706
v 282.701 364.71887 18.822573
v 282.5934 364.6945 18.43417
v 282.69965 364.65482 18.050566
v 282.9912 364.6104 17.774551
v 283.38998 364.5732 17.68008
v 283.78915 364.55316 17.792469
v 284.08173 364.55566 18.081602
v 284.1893 364.58002 18.470007
v 284.08307 364.61972 18.85361
v 283.7915 364.66412 19.129625
v 283.3927 364.70132 19.224094
v 282.67752 363.32364 18.986061
v 282.46182 363.39038 18.641281
v 282.4438 363.4072 18.230268
v 282.62827 363.36966 17.863153
v 282.96582 363.28778 17.638306
v 283.366 363.1835 17.615973
v 283.72156 363.08478 17.802137
v 283.9373 363.01807 18.14692
v 283.9553 363.00122 18.557932
v 283.7708 363.0388 18.925047
v 283.43326 363.12067 19.149895
v 283.03308 363.22495 19.172228
v 282.28873 361.9937 19.094126
v 282.0122 362.0928 18.80223
v 281.9101 362.1293 18.40257
v 282.0097 362.09335 18.002235
v 282.28442 361.99466 17.70849
v 282.66058 361.85962 17.600048
v 283.03738 361.72443 17.705963
v 283.3139 361.6253 17.997858
v 283.41602 361.58884 18.397518
v 283.3164 361.62476 18.797855
v 283.0417 361.72348 19.091599
v 282.66556 361.85852 19.20004
v 281.8306 360.56393 19.092735
v 281.54437 360.62555 18.799852
v 281.4397 360.6481 18.39983
v 281.54456 360.62552 17.999853
v 281.83087 360.5639 17.707094
v 282.22195 360.47974 17.599998
v 282.61298 360.39557 17.70726
v 282.89917 360.33395 18.000143
v 283.00388 360.3114 18.400166
v 282.899 360.33395 18.800142
v 282.61267 360.3956 19.092901
v 282.22162 360.47977 19.199997
v 281.74365 359.0832 19.135098
v 281.4213 359.12665 18.878792
v 281.26913 359.14716 18.494194
v 281.32794 359.13922 18.084356
v 281.58197 359.10498 17.759096
v 281.9631 359.05362 17.605566
v 282.36926 358.99887 17.664904
v 282.69162 358.9554 17.92121
v 282.84378 358.9349 18.305809
v 282.78497 358.94284 18.715645
v 282.53094 358.97708 19.040905
v 282.1498 359.02844 19.194437
v 281.51538 357.72498 19.13298
v 281.21146 357.81448 18.863424
v 281.0746 357.84915 18.471241
v 281.14145 357.8197 18.061516
v 281.39413 357.73404 17.74403
v 281.76492 357.6151 17.603859
v 282.15445 357.49478 17.678558
v 282.45837 357.4053 17.948112
v 282.59525 357.37064 18.340296
v 282.52838 357.4001 18.750023
v 282.2757 357.48575 19.067507
v 281.9049 357.60468 19.207678
v 280.74557 356.64658 19.006866
v 280.5358 356.69876 18.656387
v 280.50446 356.64642 18.250525
v 280.66 356.50357 17.898026
v 280.9607 356.30853 17.693346
v 281.326 356.11353 17.691328
v 281.65802 355.9708 17.892513
v 281.8678 355.9186 18.242992
v 281.89914 355.97095 18.648855
v 281.7436 356.1138 19.001352
v 281.4429 356.30884 19.206032
v 281.0776 356.50388 19.208052
v 279.95557 355.52295 19.218023
v 279.8354 355.54678 18.816319
v 279.89258 355.45023 18.41321
v 280.1118 355.25922 18.116713
v 280.43427 355.02487 18.00627
v 280.77365 354.81 18.111477
v 281.03897 354.6722 18.404142
v 281.15915 354.64838 18.805845
v 281.10196 354.7449 19.208954
v 280.88275 354.93594 19.505451
v 280.56027 355.1703 19.615894
v 280.2209 355.38516 19.510687
v 278.95367 354.21487 19.175566
v 278.868 354.25305 18.77215
v 278.98102 354.21103 18.375916
v 279.2624 354.10007 18.093033
v 279.63675 353.9499 17.999298
v 280.00378 353.80075 18.11983
v 280.26517 353.6926 18.422329
v 280.35083 353.65442 18.825745
v 280.23782 353.69644 19.22198
v 279.95645 353.8074 19.504862
v 279.5821 353.95758 19.598597
v 279.21503 354.10675 19.478065
v 278.767 352.6048 19.198147
v 278.66187 352.61856 18.797838
v 278.76926 352.60425 18.398151
v 279.0604 352.5657 18.106184
v 279.45724 352.51328 18.000166
v 279.85352 352.46097 18.108507
v 280.14297 352.42282 18.402176
v 280.2481 352.40906 18.802486
v 280.1407 352.42337 19.202171
v 279.84958 352.4619 19.49414
v 279.45273 352.51434 19.600159
v 279.05646 352.56665 19.491817
v 278.55927 351.25665 19.19955
v 278.45572 351.28345 18.79949
v 278.55972 351.25656 18.399551
v 278.84338 351.18323 18.106901
v 279.2307 351.0831 17.999952
v 279.61792 350.98297 18.107363
v 279.90125 350.9097 18.400352
v 280.0048 350.8829 18.800415
v 279.9008 350.90976 19.200354
v 279.61713 350.9831 19.493004
v 279.2298 351.08325 19.599953
v 278.8426 351.18338 19.49254
v 278.0564 349.8152 19.21622
v 277.94092 349.83093 18.818855
v 278.03775 349.81772 18.416443
v 278.32095 349.7791 18.116806
v 278.7147 349.72543 18.000237
v 279.1134 349.67108 18.097965
v 279.4103 349.6306 18.383808
v 279.5258 349.61487 18.781174
v 279.42896 349.62808 19.183586
v 279.14575 349.6667 19.483223
v 278.752 349.72037 19.599792
v 278.3533 349.77472 19.502064
v 278.2399 348.25656 19.32135
v 278.06183 348.25198 18.947111
v 278.0944 348.25473 18.533749
v 278.32892 348.26404 18.192019
v 278.7025 348.27744 18.01349
v 279.11508 348.29132 18.046
v 279.45612 348.30197 18.280834
v 279.6342 348.30652 18.655073
v 279.60162 348.3038 19.068436
v 279.3671 348.29446 19.410166
v 278.9935 348.2811 19.588694
v 278.5809 348.2672 19.556185
v 278.3525 346.84174 19.436571
v 278.098 346.87735 19.11039
v 278.04007 346.90063 18.699038
v 278.1942 346.90527 18.312735
v 278.5191 346.8901 18.054989
v 278.92773 346.85913 17.994865
v 279.3106 346.82068 18.148472
v 279.5651 346.78506 18.474653
v 279.62302 346.7618 18.886005
v 279.4689 346.75714 19.272308
v 279.14398 346.77234 19.530054
v 278.73535 346.80328 19.590178
v 278.0696 345.50488 19.245766
v 277.8649 345.5805 18.898432
v 277.86017 345.60904 18.480728
v 278.0567 345.58286 18.104584
v 278.4018 345.50897 17.87078
v 278.80304 345.40714 17.84197
v 279.15286 345.3047 18.025871
v 279.35757 345.22906 18.373205
v 279.3623 345.20053 18.790909
v 279.1658 345.2267 19.167053
v 278.82068 345.3006 19.400856
v 278.41946 345.40244 19.429667
v 277.64438 344.27768 19.204435
v 277.3914 344.22998 18.893194
v 277.33337 344.1326 18.530746
v 277.48584 344.01157 18.21421
v 277.80798 343.89935 18.028402
v 278.21347 343.826 18.023108
v 278.59366 343.8112 18.199745
v 278.84665 343.85886 18.510988
v 278.90466 343.95627 18.873436
v 278.75217 344.07727 19.189972
v 278.43002 344.18948 19.37578
v 278.02454 344.26285 19.381075
v 277.81677 343.0675 19.553368
v 277.5223 342.95367 19.252638
v 277.41287 342.80234 18.915741
v 277.51776 342.6541 18.632944
v 277.80884 342.54865 18.480026
v 278.20816 342.51425 18.497957
v 278.6087 342.56012 18.681936
v 278.90317 342.67395 18.982666
v 279.0126 342.8253 19.319565
v 278.9077 342.9735 19.60236
v 278.61664 343.07898 19.75528
v 278.21732 343.11337 19.737347
v 277.49896 341.5415 20.089487
v 277.3769 341.50546 19.693666
v 277.46725 341.4411 19.292933
v 277.74582 341.3657 18.994663
v 278.13797 341.29944 18.878778
v 278.5386 341.2601 18.976332
v 278.8404 341.25818 19.26118
v 278.96246 341.29425 19.657003
v 278.8721 341.35858 20.057737
v 278.59354 341.434 20.356007
v 278.2014 341.50024 20.47189
v 277.80075 341.5396 20.374338
v 277.33142 340.37103 20.196934
v 277.17166 340.40982 19.820286
v 277.19238 340.33606 19.41802
v 277.388 340.16953 19.097923
v 277.70612 339.95486 18.945766
v 278.0615 339.74957 19.002317
v 278.3589 339.60867 19.252426
v 278.51865 339.56992 19.629074
v 278.49792 339.64368 20.03134
v 278.3023 339.8102 20.351437
v 277.9842 340.02487 20.503593
v 277.6288 340.23013 20.44704
v 276.3169 339.4519 20.55873
v 276.14145 339.53464 20.190866
v 276.1337 339.49203 19.777027
v 276.29572 339.33554 19.428099
v 276.58414 339.10703 19.237576
v 276.92163 338.86777 19.256508
v 277.21777 338.68185 19.479824
v 277.39325 338.59912 19.847687
v 277.40097 338.6417 20.261526
v 277.23895 338.79822 20.610455
v 276.95053 339.02673 20.800978
v 276.61304 339.266 20.782045
v 275.52603 337.8499 20.36772
v 275.43872 337.86935 19.96327
v 275.56198 337.8499 19.568293
v 275.86282 337.79688 19.288624
v 276.26062 337.72443 19.1992
v 276.6488 337.65198 19.323982
v 276.92334 337.59894 19.629534
v 277.01065 337.57953 20.033985
v 276.8874 337.59894 20.42896
v 276.58652 337.65198 20.70863
v 276.18872 337.72443 20.798054
v 275.80057 337.79688 20.673271
v 275.63455 336.27155 20.50658
v 275.4644 336.26996 20.12903
v 275.50577 336.27017 19.716969
v 275.7476 336.27206 19.380804
v 276.12512 336.27515 19.210613
v 276.53714 336.27863 19.251999
v 276.87326 336.28156 19.493872
v 277.04346 336.2831 19.871422
v 277.00208 336.28293 20.283484
v 276.76022 336.281 20.619648
v 276.38272 336.27792 20.789837
v 275.97067 336.27444 20.748451
v 275.57047 334.83002 20.42401
v 275.44943 334.82938 20.027771
v 275.54266 334.8285 19.624495
v 275.8251 334.82755 19.322239
v 276.22113 334.82684 19.20199
v 276.62463 334.82654 19.29597
v 276.92746 334.82672 19.579
v 277.0485 334.82733 19.975239
v 276.95526 334.82825 20.378515
v 276.67282 334.82916 20.68077
v 276.2768 334.8299 20.80102
v 275.8733 334.8302 20.707039
v 275.556 333.3985 20.407585
v 275.4504 333.37976 20.002596
v 275.5592 333.36115 19.608463
v 275.8532 333.34763 19.330797
v 276.25363 333.34283 19.243996
v 276.6532 333.34805 19.371319
v 276.94482 333.36188 19.678648
v 277.0504 333.3806 20.08364
v 276.94162 333.39923 20.47777
v 276.6476 333.41275 20.755438
v 276.2472 333.41754 20.842237
v 275.84763 333.41232 20.714916
v 275.55774 332.0055 20.548086
v 275.44998 331.93808 20.136154
v 275.55658 331.8706 19.759542
v 275.84897 331.8211 19.519165
v 276.2488 331.8029 19.479431
v 276.64896 331.8208 19.650988
v 276.94223 331.87006 19.987864
v 277.05 331.93747 20.399797
v 276.94336 332.00497 20.77641
v 276.65097 332.05444 21.016785
v 276.25113 332.07266 21.05652
v 275.85098 332.05475 20.884964
v 275.5576 330.64258 20.490496
v 275.44998 330.53464 20.07759
v 275.55676 330.42667 19.720184
v 275.8493 330.34756 19.514046
v 276.24918 330.3185 19.514406
v 276.6493 330.34735 19.721172
v 276.9424 330.4263 20.07894
v 277.05 330.5342 20.491846
v 276.9432 330.6422 20.84925
v 276.6507 330.7213 21.055391
v 276.2508 330.75037 21.055029
v 275.85068 330.72153 20.848263
v 275.44998 329.1497 20.50821
v 275.55716 329.04382 20.149822
v 275.85 328.96634 19.94217
v 276.25 328.938 19.940891
v 276.65 328.96634 20.14633
v 276.9428 329.04382 20.503439
v 277.05 329.1497 20.91653
v 276.9428 329.25552 21.274918
v 276.65 329.33304 21.48257
v 276.25 329.3614 21.48385
v 275.84998 329.33304 21.278412
v 275.55716 329.25552 20.921303
v 275.55716 327.70508 20.721458
v 275.84998 327.6777 20.4572
v 276.25 327.66766 20.38775
v 276.65 327.6777 20.531723
v 276.9428 327.70508 20.850534
v 277.05 327.74252 21.258764
v 276.9428 327.77994 21.647026
v 276.65 327.80734 21.911283
v 276.25 327.81738 21.980732
v 275.85 327.80734 21.836761
v 275.55716 327.77994 21.517948
v 275.44998 327.74252 21.109718
v 275.55716 326.2867 20.787354
v 275.84998 326.27972 20.501587
v 276.25 326.2772 20.403961
v 276.65 326.27972 20.520634
v 276.9428 326.2867 20.820343
v 277.05 326.29623 21.22278
v 276.9428 326.30576 21.620115
v 276.65 326.3127 21.905882
v 276.25 326.31528 22.003508
v 275.84998 326.3127 21.886835
v 275.55716 326.30576 21.587128
v 275.44998 326.29623 21.184689
v 275.55716 324.79575 20.712883
v 275.84998 324.7523 20.46628
v 276.25 324.7364 20.418995
v 276.65 324.7523 20.583693
v 276.9428 324.79575 20.916246
v 277.05 324.8551 21.327547
v 276.9428 324.91446 21.707388
v 276.65 324.95792 21.953989
v 276.25 324.97385 22.001276
v 275.84998 324.95792 21.836576
v 275.55716 324.91446 21.504025
v 275.44998 324.8551 21.092724
v 275.56088 323.39737 21.06989
v 275.8564 323.37015 20.808435
v 276.2574 323.36044 20.742796
v 276.65637 323.37085 20.890562
v 276.94647 323.3986 21.212137
v 277.04996 323.43622 21.621355
v 276.9391 323.4737 22.00857
v 276.64355 323.50092 22.270023
v 276.24258 323.51062 22.335663
v 275.8436 323.5002 22.187899
v 275.5535 323.47247 21.866323
v 275.45 323.43484 21.457104
v 275.61 321.98907 21.11727
v 275.93573 321.99057 20.861422
v 276.3457 321.9912 20.802805
v 276.72998 321.99084 20.957123
v 276.9857 321.98956 21.28303
v 277.04425 321.9877 21.693197
v 276.88998 321.98578 22.07772
v 276.56424 321.9843 22.333569
v 276.1543 321.98367 22.392187
v 275.77 321.98404 22.237867
v 275.51428 321.98532 21.91196
v 275.45575 321.98715 21.501793
v 275.55865 320.50797 21.20374
v 275.84985 320.5208 20.909567
v 276.24896 320.53857 20.800539
v 276.64905 320.55655 20.905869
v 276.9429 320.5699 21.197332
v 277.05182 320.575 21.596834
v 276.9466 320.57056 21.997326
v 276.6554 320.5577 22.291498
v 276.2563 320.53992 22.400526
v 275.8562 320.52197 22.295197
v 275.56235 320.50864 22.003733
v 275.45343 320.5035 21.604233
v 275.7006 318.944 21.20475
v 275.9842 319.00787 20.909838
v 276.3737 319.09552 20.799793
v 276.76468 319.18344 20.904102
v 277.0524 319.24814 21.194815
v 277.1598 319.27222 21.594036
v 277.05804 319.24924 21.994793
v 276.7744 319.18536 22.289705
v 276.38495 319.09775 22.39975
v 275.99396 319.0098 22.29544
v 275.7062 318.94513 22.004728
v 275.59885 318.92105 21.605507
v 276.2017 317.61212 21.199696
v 276.4897 317.66562 20.907
v 276.883 317.73874 20.799994
v 277.2762 317.81183 20.907345
v 277.564 317.86533 21.20029
v 277.6692 317.88492 21.600336
v 277.56363 317.86533 22.00029
v 277.2756 317.81183 22.292984
v 276.8823 317.73874 22.399992
v 276.4891 317.66562 22.29264
v 276.20132 317.61212 21.999695
v 276.09613 317.59253 21.59965
v 276.20804 316.28653 21.20006
v 276.50082 316.28827 20.907213
v 276.90082 316.29065 20.800001
v 277.3008 316.29303 20.907146
v 277.59366 316.29477 21.199942
v 277.70087 316.2954 21.599934
v 277.59372 316.29477 21.999943
v 277.30093 316.29303 22.292788
v 276.90094 316.29065 22.400002
v 276.50095 316.28827 22.292854
v 276.2081 316.28653 22.00006
v 276.1009 316.2859 21.600067
v 276.20755 314.8159 21.199999
v 276.50015 314.82712 20.907179
v 276.89987 314.84247 20.800001
v 277.29956 314.85782 20.90718
v 277.59216 314.86905 21.2
v 277.69928 314.87314 21.6
v 277.59216 314.86905 22.0
v 277.29956 314.85782 22.29282
v 276.89987 314.84247 22.4
v 276.50015 314.82712 22.29282
v 276.20755 314.8159 22.0
v 276.10046 314.8118 21.6
v 276.33807 313.23743 21.2
v 276.62286 313.30557 20.907179
v 277.01187 313.39862 20.800001
v 277.4009 313.49167 20.90718
v 277.6857 313.5598 21.2
v 277.78995 313.58475 21.6
v 277.6857 313.5598 22.0
v 277.4009 313.49167 22.29282
v 277.01187 313.39862 22.4
v 276.62286 313.30557 22.29282
v 276.33807 313.23743 22.0
v 276.23383 313.2125 21.6
v 276.88483 311.93057 21.2
v 277.17245 311.9854 20.90718
v 277.56537 312.06036 20.800001
v 277.95828 312.1353 20.90718
v 278.2459 312.1902 21.2
v 278.3512 312.21027 21.6
v 278.2459 312.1902 22.0
v 277.95828 312.1353 22.29282
v 277.56537 312.06036 22.4
v 277.17245 311.9854 22.29282
v 276.88483 311.93057 22.0
v 276.77954 311.9105 21.6
v 276.80597 310.6162 21.289816
v 277.05984 310.61487 20.962664
v 277.4433 310.61288 20.806286
v 277.85355 310.61075 20.862583
v 278.1807 310.60904 21.11647
v 278.33707 310.60822 21.49992
v 278.2808 310.60852 21.910185
v 278.0269 310.60983 22.237337
v 277.64346 310.61185 22.393715
v 277.2332 310.61398 22.337418
v 276.90604 310.6157 22.08353
v 276.74966 310.61652 21.70008
v 276.8259 309.16446 21.268892
v 277.09274 309.16687 20.950558
v 277.48215 309.16858 20.807457
v 277.88983 309.16907 20.877935
v 278.2065 309.16827 21.143106
v 278.34735 309.16638 21.53192
v 278.2746 309.1639 21.940193
v 278.00775 309.1615 22.258528
v 277.61835 309.15982 22.401627
v 277.21066 309.1593 22.33115
v 276.89398 309.1601 22.065977
v 276.75314 309.162 21.677164
v 276.85562 307.7294 21.182833
v 277.1473 307.73917 20.879313
v 277.5469 307.74274 20.757353
v 277.9473 307.7392 20.849632
v 278.24124 307.72946 21.131424
v 278.34995 307.71613 21.527224
v 278.2443 307.7028 21.930975
v 277.9526 307.69302 22.234495
v 277.553 307.68945 22.356455
v 277.1526 307.693 22.264175
v 276.85867 307.70276 21.982384
v 276.74997 307.71606 21.586584
v 276.9154 306.27393 21.015621
v 277.24396 306.2759 20.761309
v 277.65454 306.27634 20.704208
v 278.0371 306.27512 20.859625
v 278.28915 306.27252 21.185911
v 278.34314 306.26932 21.595642
v 278.1846 306.2663 21.979027
v 277.85602 306.2643 22.23334
v 277.44547 306.2639 22.29044
v 277.0629 306.26514 22.135023
v 276.81085 306.2677 21.808737
v 276.75687 306.27094 21.399006
v 276.9855 304.80716 20.990688
v 277.34454 304.79828 20.787111
v 277.75867 304.79605 20.788986
v 278.11685 304.8011 20.995811
v 278.32315 304.81198 21.352167
v 278.32227 304.82587 21.76257
v 278.11447 304.839 22.117052
v 277.75543 304.84784 22.32063
v 277.3413 304.85007 22.318754
v 276.98312 304.84506 22.111929
v 276.77682 304.83417 21.755573
v 276.77768 304.82028 21.345171
v 276.87265 303.4218 21.15287
v 277.18393 303.3935 20.881489
v 277.58908 303.36032 20.802605
v 277.97955 303.33124 20.937353
v 278.2507 303.31403 21.24963
v 278.32986 303.31326 21.655762
v 278.19583 303.3292 22.046923
v 277.88455 303.35754 22.318304
v 277.4794 303.3907 22.397188
v 277.08893 303.41977 22.26244
v 276.8178 303.437 21.950163
v 276.73862 303.43774 21.544031
v 276.65375 302.13004 21.201782
v 276.935 302.0514 20.908186
v 277.31992 301.9437 20.799944
v 277.7054 301.83582 20.906061
v 277.98813 301.75665 21.198103
v 278.09235 301.7274 21.597816
v 277.9901 301.75592 21.998098
v 277.70886 301.83456 22.291697
v 277.32394 301.94226 22.399939
v 276.93848 302.05014 22.293821
v 276.65573 302.1293 22.00178
v 276.55154 302.15857 21.602066
v 276.1102 300.84906 21.2001
v 276.38474 300.7473 20.90724
v 276.7598 300.6083 20.800009
v 277.1349 300.46933 20.907135
v 277.4095 300.36755 21.199917
v 277.51004 300.3303 21.599903
v 277.4096 300.36752 21.999916
v 277.13507 300.46927 22.292776
v 276.76 300.60828 22.400007
v 276.38492 300.74728 22.292881
v 276.11032 300.84903 22.0001
v 276.00977 300.8863 21.600113
v 275.63535 299.35678 21.199986
v 275.9232 299.30307 20.907171
v 276.3164 299.2297 20.8
v 276.70963 299.15634 20.907187
v 276.99747 299.10263 21.200012
v 277.1028 299.08298 21.600016
v 276.99747 299.10263 22.000013
v 276.7096 299.15634 22.292828
v 276.31638 299.2297 22.4
v 275.92316 299.30307 22.292812
v 275.6353 299.35678 21.999985
v 275.52997 299.37643 21.599983
v 275.54056 297.809 21.199999
v 275.8332 297.7984 20.907179
v 276.23294 297.7839 20.800001
v 276.63266 297.76944 20.90718
v 276.9253 297.75885 21.200003
v 277.0324 297.75497 21.600004
v 276.9253 297.75885 22.000004
v 276.63266 297.76944 22.292822
v 276.2329 297.7839 22.400002
v 275.8332 297.7984 22.29282
v 275.54056 297.809 21.999998
v 275.43344 297.81287 21.599998
v 275.528 296.44818 21.200003
v 275.81696 296.40073 20.90718
v 276.21167 296.33588 20.800001
v 276.60635 296.27106 20.907179
v 276.89532 296.2236 21.199999
v 277.00107 296.2062 21.599998
v 276.89532 296.2236 21.999998
v 276.60638 296.27106 22.29282
v 276.21167 296.33588 22.4
v 275.81696 296.40073 22.292822
v 275.528 296.44818 22.000002
v 275.42224 296.46558 21.600002
v 275.05676 295.1144 21.270498
v 275.313 295.0578 20.950148
v 275.6913 294.9742 20.803925
v 276.09033 294.88608 20.871008
v 276.40314 294.81696 21.133427
v 276.5459 294.7854 21.52086
v 276.4804 294.7999 21.929502
v 276.22418 294.8565 22.249853
v 275.84586 294.94006 22.396076
v 275.44684 295.02823 22.328993
v 275.13403 295.09735 22.066574
v 274.99124 295.12888 21.67914
v 274.82187 293.56796 21.395416
v 275.03488 293.56128 21.04146
v 275.3965 293.54352 20.839373
v 275.80988 293.5195 20.843302
v 276.16418 293.49564 21.052198
v 276.36453 293.4783 21.410086
v 276.3572 293.47217 21.821068
v 276.1442 293.47888 22.175026
v 275.78256 293.4966 22.377113
v 275.36923 293.52066 22.373184
v 275.0149 293.54453 22.164288
v 274.81454 293.56186 21.8064
v 274.80212 292.0719 21.527313
v 274.9227 292.10196 21.124268
v 275.2252 292.12415 20.820425
v 275.62857 292.13254 20.697205
v 276.02475 292.1249 20.787619
v 276.30756 292.10327 21.067442
v 276.4012 292.07343 21.461699
v 276.28067 292.04337 21.864744
v 275.97815 292.02118 22.168585
v 275.5748 292.01276 22.291807
v 275.17862 292.02042 22.201393
v 274.8958 292.04205 21.921568
v 274.79977 290.63577 21.40093
v 274.89825 290.6181 21.003773
v 275.18463 290.60483 20.71776
v 275.5822 290.59955 20.619532
v 275.98444 290.60364 20.735405
v 276.28354 290.61603 21.034334
v 276.39938 290.6334 21.43622
v 276.30093 290.65106 21.83338
v 276.01453 290.6643 22.11939
v 275.61694 290.6696 22.21762
v 275.21472 290.6655 22.101746
v 274.91562 290.6531 21.802816
v 274.80014 289.21695 21.561247
v 274.90656 289.18692 21.170198
v 275.19882 289.16495 20.899576
v 275.59863 289.1569 20.821894
v 275.99884 289.16495 20.957966
v 276.2922 289.18692 21.27133
v 276.40015 289.21695 21.678024
v 276.2937 289.24698 22.06907
v 276.00143 289.26895 22.339693
v 275.60165 289.277 22.417376
v 275.20145 289.26895 22.281303
v 274.90808 289.24698 21.96794
v 274.8 287.771 21.600708
v 274.9064 287.78198 21.197716
v 275.19867 287.79 20.89642
v 275.59848 287.79294 20.777552
v 275.9987 287.79 20.872961
v 276.29205 287.78198 21.157084
v 276.4 287.771 21.55379
v 276.29355 287.76 21.956781
v 276.00128 287.75198 22.258078
v 275.6015 287.74902 22.376945
v 275.2013 287.75198 22.281536
v 274.90793 287.76 21.997414
v 274.8 286.3228 21.601149
v 274.9064 286.3227 21.200975
v 275.19867 286.32263 20.907682
v 275.59848 286.3226 20.799856
v 275.9987 286.32263 20.90639
v 276.29205 286.3227 21.198736
v 276.4 286.3228 21.598562
v 276.29358 286.3229 21.998734
v 276.0013 286.323 22.292027
v 275.6015 286.32303 22.399853
v 275.2013 286.323 22.293322
v 274.90793 286.3229 22.000975
v 274.8 284.87463 21.601498
v 274.9064 284.87463 21.201294
v 275.19867 284.87463 20.907913
v 275.59848 284.87463 20.799969
v 275.9987 284.87463 20.906384
v 276.29205 284.87463 21.198643
v 276.4 284.87463 21.598436
v 276.29358 284.8746 21.99864
v 276.0013 284.8746 22.29202
v 275.6015 284.8746 22.399965
v 275.2013 284.8746 22.293552
v 274.90793 284.8746 22.001293
v 274.8 283.42645 21.60151
v 274.9064 283.42642 21.20131
v 275.19867 283.42642 20.907936
v 275.59848 283.42642 20.800003
v 275.9987 283.42642 20.906427
v 276.29205 283.42642 21.198696
v 276.4 283.42645 21.598494
v 276.29358 283.42645 21.998693
v 276.0013 283.42645 22.292067
v 275.6015 283.42645 22.4
v 275.2013 283.42645 22.293575
v 274.90793 283.42645 22.001307
v 274.8 281.97824 21.601511
v 274.9064 281.97824 21.201307
v 275.19867 281.97824 20.907934
v 275.59848 281.97824 20.8
v 275.9987 281.97824 20.906422
v 276.29205 281.97824 21.198689
v 276.4 281.97824 21.598484
v 276.29358 281.97824 21.998686
v 276.0013 281.97824 22.292059
v 275.6015 281.97824 22.399996
v 275.2013 281.97824 22.293573
v 274.90793 281.97824 22.001307
v 274.8 280.53006 21.601511
v 274.9064 280.53006 21.20131
v 275.19867 280.53006 20.907936
v 275.59848 280.53006 20.800001
v 275.9987 280.53006 20.906425
v 276.29205 280.53006 21.198692
v 276.4 280.53006 21.598488
v 276.29358 280.53006 21.99869
v 276.0013 280.53006 22.292063
v 275.6015 280.53006 22.399998
v 275.2013 280.53006 22.293575
v 274.90793 280.53006 22.001308
v 274.8 279.08188 21.6
v 274.90717 279.08188 21.2
v 275.19998 279.08188 20.90718
v 275.59998 279.08188 20.800001
v 276.0 279.08188 20.90718
v 276.29282 279.08188 21.2
v 276.4 279.08188 21.6
v 276.29282 279.08188 22.0
v 276.0 279.08188 22.29282
v 275.59998 279.08188 22.4
v 275.19998 279.08188 22.29282
v 274.90717 279.08188 22.0
v 274.8 277.6337 21.603134
v 274.90717 277.6345 21.202925
v 275.19998 277.63504 20.909533
v 275.59998 277.63525 20.801569
v 276.0 277.63504 20.907965
v 276.29282 277.6345 21.20021
v 276.4 277.6337 21.6
v 276.29282 277.6329 22.00021
v 276.0 277.63232 22.293604
v 275.59998 277.63214 22.401566
v 275.19998 277.63232 22.29517
v 274.90717 277.6329 22.002924
v 274.8 276.18552 21.668589
v 274.90717 276.2041 21.264046
v 275.19998 276.2177 20.95795
v 275.59998 276.2227 20.832321
v 276.0 276.2177 20.92082
v 276.29282 276.2041 21.199732
v 276.4 276.18552 21.594326
v 276.29282 276.16693 21.998869
v 276.0 276.15332 22.304964
v 275.59998 276.14835 22.430593
v 275.19998 276.15332 22.342094
v 274.90717 276.16693 22.063183
v 274.8 274.74307 21.465544
v 274.90717 274.80084 21.054422
v 275.19998 274.8431 20.722832
v 275.59998 274.85858 20.559622
v 276.0 274.8431 20.608526
v 276.29282 274.80084 20.85644
v 276.4 274.74307 21.236933
v 276.29282 274.6853 21.648054
v 276.0 274.64304 21.979645
v 275.59998 274.62756 22.142855
v 275.19998 274.64304 22.09395
v 274.90717 274.6853 21.846039
v 274.8 273.32397 21.176754
v 274.90717 273.36026 20.76872
v 275.19998 273.38684 20.450653
v 275.59998 273.39655 20.307777
v 276.0 273.38684 20.378376
v 276.29282 273.36026 20.643534
v 276.4 273.32397 21.032202
v 276.29282 273.2877 21.440235
v 276.0 273.2611 21.758303
v 275.59998 273.2514 21.90118
v 275.19998 273.2611 21.83058
v 274.90717 273.2877 21.565422
v 274.8 271.87604 21.19227
v 274.90717 271.87302 20.793093
v 275.19998 271.87082 20.502495
v 275.59998 271.87 20.398344
v 276.0 271.87082 20.508545
v 276.29282 271.87302 20.803572
v 276.4 271.87604 21.204372
v 276.29282 271.8791 21.60355
v 276.0 271.8813 21.894146
v 275.59998 271.8821 21.998299
v 275.19998 271.8813 21.888096
v 274.90717 271.8791 21.59307
v 274.8 270.4279 21.198662
v 274.90717 270.4284 20.798523
v 275.19998 270.42877 20.505325
v 275.59998 270.42892 20.397629
v 276.0 270.42877 20.504292
v 276.29282 270.4284 20.796734
v 276.4 270.4279 21.196596
v 276.29282 270.42737 21.596733
v 276.0 270.42697 21.889933
v 275.59998 270.42685 21.997627
v 275.19998 270.42697 21.890965
v 274.90717 270.42737 21.598522
v 274.8 268.9797 21.199913
v 274.90717 268.97952 20.799961
v 275.19998 268.97937 20.507273
v 275.59998 268.97934 20.400274
v 276.0 268.97937 20.507633
v 276.29282 268.97952 20.800585
v 276.4 268.9797 21.200634
v 276.29282 268.97986 21.600586
v 276.0 268.98 21.893274
v 275.59998 268.98004 22.000273
v 275.19998 268.98 21.892914
v 274.90717 268.97986 21.599962
v 274.80014 267.53152 21.18466
v 274.91495 267.5316 20.786781
v 275.21332 267.53165 20.499615
v 275.6153 267.53168 20.400105
v 276.01315 267.53165 20.514915
v 276.30032 267.5316 20.813284
v 276.39984 267.5315 21.215261
v 276.28503 267.53143 21.61314
v 275.98666 267.53134 21.900309
v 275.5847 267.53134 21.999819
v 275.1868 267.53137 21.885008
v 274.89966 267.53143 21.586637
v 274.80005 266.07376 21.198061
v 274.9082 266.07504 20.798323
v 275.2017 266.07855 20.506216
v 275.60193 266.08334 20.400007
v 276.00165 266.0881 20.50816
v 276.29373 266.0916 20.801691
v 276.39993 266.0929 21.20195
v 276.29178 266.09158 21.601688
v 275.9983 266.0881 21.893797
v 275.59805 266.0833 22.000004
v 275.19833 266.07852 21.891851
v 274.90625 266.07504 21.59832
v 274.84454 264.55408 21.104334
v 274.998 264.5698 20.720037
v 275.32202 264.60315 20.464354
v 275.7298 264.64517 20.40579
v 276.1121 264.68463 20.560043
v 276.36642 264.71094 20.885777
v 276.42465 264.71704 21.295713
v 276.2712 264.7013 21.68001
v 275.94717 264.66794 21.935694
v 275.5394 264.62592 21.994255
v 275.1571 264.58646 21.840004
v 274.90277 264.56018 21.514269
v 275.15744 262.95984 21.027342
v 275.34344 263.0117 20.669897
v 275.67755 263.11697 20.461182
v 276.07022 263.24753 20.457119
v 276.41623 263.36832 20.658798
v 276.6229 263.44702 21.01218
v 276.6348 263.46252 21.422575
v 276.4488 263.41068 21.78002
v 276.1147 263.30536 21.988735
v 275.72202 263.17484 21.992798
v 275.376 263.05402 21.791119
v 275.16937 262.97534 21.437737
v 275.79895 261.62946 21.179554
v 275.9537 261.63107 20.804966
v 276.26593 261.70932 20.55142
v 276.65204 261.84317 20.486855
v 277.0085 261.9968 20.628569
v 277.23987 262.129 20.93859
v 277.2841 262.2044 21.333849
v 277.12933 262.20276 21.708437
v 276.81708 262.12454 21.96198
v 276.431 261.9907 22.026546
v 276.07452 261.83707 21.884834
v 275.84317 261.70486 21.574812
v 276.10037 260.43298 21.503143
v 276.16974 260.39688 21.084118
v 276.43146 260.40076 20.775585
v 276.8154 260.44354 20.66022
v 277.2187 260.51376 20.76893
v 277.53326 260.59262 21.07259
v 277.67484 260.659 21.489834
v 277.60544 260.69507 21.90886
v 277.34372 260.69122 22.217392
v 276.95978 260.64844 22.332758
v 276.5565 260.57822 22.224047
v 276.24194 260.49936 21.920387
v 276.19827 258.93832 21.588173
v 276.30927 258.96124 21.189827
v 276.60037 259.0216 20.90154
v 276.99362 259.10318 20.800558
v 277.3836 259.18417 20.913939
v 277.66583 259.24283 21.211304
v 277.7647 259.26346 21.61297
v 277.65372 259.24054 22.011316
v 277.36258 259.1802 22.299603
v 276.96936 259.0986 22.400585
v 276.57938 259.01764 22.287205
v 276.29715 258.95895 21.98984
v 276.72137 257.51904 21.480028
v 276.90036 257.59274 21.118723
v 277.23212 257.70532 20.893137
v 277.62775 257.8266 20.863718
v 277.9812 257.9241 21.038347
v 278.1978 257.97168 21.370234
v 278.21954 257.95657 21.770447
v 278.04056 257.88287 22.131754
v 277.7088 257.7703 22.357338
v 277.3132 257.64902 22.386759
v 276.95972 257.5515 22.21213
v 276.7431 257.50394 21.880243
v 277.10294 256.08014 21.184868
v 277.28668 256.2154 20.821775
v 277.61392 256.38385 20.619146
v 277.99692 256.5404 20.631275
v 278.3331 256.6431 20.854912
v 278.53235 256.66437 21.230133
v 278.5413 256.59857 21.656399
v 278.3575 256.46332 22.019491
v 278.0303 256.29486 22.222118
v 277.64728 256.1383 22.209991
v 277.31113 256.03564 21.986355
v 277.11188 256.01434 21.611134
v 277.99478 254.79282 20.675312
v 278.24387 254.99251 20.382185
v 278.57657 255.22899 20.272232
v 278.90372 255.4389 20.374914
v 279.13766 255.56601 20.662716
v 279.21573 255.57623 21.058523
v 279.11697 255.46686 21.456278
v 278.8679 255.26717 21.749405
v 278.5352 255.03069 21.859358
v 278.20804 254.82077 21.756676
v 277.9741 254.69366 21.468874
v 277.89603 254.68343 21.073067
v 278.93958 253.63565 20.687695
v 279.22348 253.82167 20.451618
v 279.56595 254.05171 20.416245
v 279.87524 254.26413 20.591055
v 280.06848 254.402 20.929207
v 280.09387 254.42838 21.340094
v 279.94464 254.33621 21.713617
v 279.66074 254.15019 21.949696
v 279.31827 253.92015 21.985067
v 279.00897 253.70775 21.810259
v 278.81573 253.56987 21.472107
v 278.79034 253.54349 21.06122
v 279.55417 252.41342 20.803528
v 279.81226 252.54846 20.50917
v 280.16632 252.7333 20.399885
v 280.52155 252.91841 20.504955
v 280.7827 253.0542 20.796225
v 280.87988 253.10426 21.19565
v 280.78696 253.0552 21.596205
v 280.5289 252.92015 21.890562
v 280.1748 252.7353 21.999847
v 279.81958 252.5502 21.89478
v 279.5584 252.41441 21.603508
v 279.46127 252.36435 21.204082
v 280.10474 251.26639 20.79986
v 280.39026 251.33159 20.507097
v 280.78024 251.42064 20.399996
v 281.17017 251.50967 20.507254
v 281.4556 251.57487 20.800133
v 281.56 251.59872 21.200153
v 281.4554 251.57487 21.600132
v 281.1699 251.50967 21.892895
v 280.7799 251.42064 21.999996
v 280.38998 251.33159 21.892738
v 280.10455 251.26639 21.599861
v 280.00015 251.24254 21.19984
v 280.1084 249.96788 20.800032
v 280.40118 249.96988 20.507198
v 280.80118 249.9726 20.4
v 281.20117 249.97533 20.507162
v 281.49402 249.97733 20.799969
v 281.6012 249.97804 21.199965
v 281.49405 249.97733 21.59997
v 281.20123 249.97533 21.892803
v 280.80124 249.9726 22.0
v 280.40125 249.96988 21.89284
v 280.10843 249.96788 21.60003
v 280.00125 249.96715 21.200037
v 280.1075 248.4974 20.8
v 280.40012 248.50882 20.50718
v 280.7998 248.52441 20.4
v 281.1995 248.54001 20.50718
v 281.4921 248.55144 20.800001
v 281.59918 248.55562 21.2
v 281.4921 248.55144 21.6
v 281.1995 248.54001 21.89282
v 280.7998 248.52441 22.0
v 280.40012 248.50882 21.89282
v 280.1075 248.4974 21.6
v 280.0004 248.49323 21.2
v 280.24072 246.9176 20.8
v 280.52533 246.98656 20.50718
v 280.91406 247.08075 20.4
v 281.30283 247.17494 20.50718
v 281.5874 247.2439 20.800001
v 281.69156 247.26913 21.2
v 281.5874 247.2439 21.6
v 281.30283 247.17494 21.89282
v 280.91406 247.08075 22.0
v 280.52533 246.98656 21.89282
v 280.24072 246.9176 21.6
v 280.13657 246.89236 21.2
v 280.8005 245.61789 20.786161
v 281.09396 245.67328 20.499283
v 281.48904 245.74786 20.400162
v 281.8799 245.82164 20.515356
v 282.16183 245.87485 20.814001
v 282.25922 245.89323 21.216074
v 282.14603 245.87187 21.613838
v 281.85257 245.81648 21.900717
v 281.45746 245.7419 21.99984
v 281.06662 245.66812 21.884644
v 280.7847 245.6149 21.586
v 280.68732 245.59651 21.183928
v 280.76013 244.29984 20.780243
v 281.06235 244.30038 20.49733
v 281.46564 244.30005 20.403074
v 281.86194 244.29892 20.522736
v 282.14502 244.29729 20.824247
v 282.2391 244.29561 21.226822
v 282.1189 244.29433 21.62259
v 281.81668 244.29378 21.905504
v 281.4134 244.29413 21.999758
v 281.01712 244.29526 21.880098
v 280.734 244.29688 21.578585
v 280.63995 244.29855 21.17601
v 280.76233 242.80774 20.858154
v 281.04196 242.8469 20.558332
v 281.43582 242.88667 20.433712
v 281.8384 242.91641 20.517681
v 282.14178 242.92816 20.787745
v 282.2647 242.91875 21.171537
v 282.17426 242.89072 21.566221
v 281.89462 242.85156 21.866043
v 281.50073 242.81178 21.990665
v 281.09818 242.78204 21.906694
v 280.79477 242.7703 21.636631
v 280.67184 242.77971 21.252838
v 280.99457 241.31136 20.657284
v 281.26508 241.42348 20.374388
v 281.64813 241.53563 20.254107
v 282.04108 241.61778 20.328669
v 282.33862 241.64792 20.578093
v 282.46106 241.61794 20.935549
v 282.37555 241.5359 21.305254
v 282.10504 241.42378 21.58815
v 281.722 241.31161 21.708431
v 281.32904 241.22946 21.63387
v 281.0315 241.19934 21.384445
v 280.90906 241.22931 21.026989
v 281.46005 240.01936 20.370735
v 281.74243 240.08618 20.080746
v 282.13553 240.15268 19.963387
v 282.53406 240.20105 20.050102
v 282.8312 240.21834 20.317657
v 282.94736 240.19989 20.694363
v 282.85138 240.15067 21.079277
v 282.569 240.08385 21.369267
v 282.17587 240.01733 21.486626
v 281.77737 239.96896 21.39991
v 281.48022 239.95169 21.132355
v 281.36407 239.97014 20.755651
v 281.33847 238.6496 20.510836
v 281.58102 238.64247 20.176138
v 281.9589 238.63445 20.009205
v 282.37076 238.62769 20.054768
v 282.70633 238.624 20.300617
v 282.87564 238.62436 20.680878
v 282.83334 238.6287 21.09366
v 282.5908 238.63583 21.42836
v 282.21295 238.64384 21.595291
v 281.80106 238.6506 21.549728
v 281.46548 238.6543 21.303879
v 281.29617 238.65393 20.923618
v 281.41766 237.208 20.45679
v 281.71396 237.22366 20.153461
v 282.11523 237.23064 20.031551
v 282.51392 237.22704 20.123726
v 282.8032 237.21384 20.405283
v 282.90555 237.19456 20.800785
v 282.79358 237.17441 21.204254
v 282.49725 237.15874 21.507582
v 282.096 237.15178 21.629492
v 281.69733 237.15538 21.53732
v 281.40805 237.16858 21.25576
v 281.3057 237.18784 20.86026
v 281.43262 235.8079 20.16569
v 281.74268 235.84915 19.862762
v 282.14847 235.86342 19.758198
v 282.5412 235.84685 19.880013
v 282.81567 235.80392 20.195566
v 282.89835 235.74611 20.620306
v 282.76703 235.68892 21.040426
v 282.45697 235.64767 21.343353
v 282.0512 235.63342 21.447918
v 281.65845 235.64998 21.326103
v 281.38397 235.69292 21.01055
v 281.30133 235.75072 20.58581
v 281.4439 234.2863 19.92065
v 281.7419 234.34052 19.621292
v 282.14197 234.39186 19.51497
v 282.53687 234.4266 19.630177
v 282.82077 234.43542 19.936039
v 282.91766 234.41595 20.350605
v 282.80157 234.37341 20.762789
v 282.50357 234.3192 21.06215
v 282.10352 234.26785 21.16847
v 281.70865 234.23311 21.053265
v 281.4247 234.2243 20.7474
v 281.32782 234.24377 20.332836
v 281.74478 232.57419 20.181498
v 281.98068 232.63615 19.842144
v 282.33264 232.77238 19.669983
v 282.70636 232.94638 19.711145
v 283.00168 233.11153 19.954601
v 283.13947 233.22357 20.335115
v 283.0828 233.2525 20.750732
v 282.8469 233.19054 21.090086
v 282.49493 233.0543 21.262247
v 282.12122 232.88031 21.221087
v 281.8259 232.71516 20.97763
v 281.6881 232.60312 20.597115
v 282.5693 231.47258 20.454523
v 282.78546 231.50792 20.123203
v 283.1327 231.61583 19.93978
v 283.51797 231.7674 19.9534
v 283.8381 231.922 20.160414
v 284.00723 232.03822 20.505352
v 283.9801 232.08492 20.895792
v 283.76398 232.04956 21.227112
v 283.41672 231.94165 21.410536
v 283.03143 231.7901 21.396915
v 282.71133 231.63548 21.189901
v 282.54218 231.51927 20.844961
v 282.75583 230.30058 20.351992
v 283.06836 230.30598 20.086931
v 283.47458 230.32076 20.012682
v 283.86566 230.34093 20.149136
v 284.13678 230.3611 20.459732
v 284.21533 230.37585 20.861248
v 284.08026 230.38127 21.246096
v 283.76773 230.37585 21.511156
v 283.36148 230.3611 21.585407
v 282.97043 230.34093 21.448952
v 282.69928 230.32076 21.138355
v 282.62073 230.30598 20.73684
v 282.73245 228.89842 20.347658
v 283.04507 228.89769 20.075256
v 283.45163 228.8957 19.99578
v 283.8431 228.89299 20.130527
v 284.11465 228.89027 20.443392
v 284.1935 228.88829 20.85054
v 284.0585 228.88756 21.242878
v 283.74588 228.88829 21.51528
v 283.33936 228.89027 21.594755
v 282.94788 228.89299 21.460007
v 282.6763 228.8957 21.147144
v 282.59747 228.89769 20.739996
v 282.7387 227.44333 20.353106
v 283.05136 227.44354 20.081785
v 283.4579 227.44408 20.003103
v 283.84937 227.44482 20.138144
v 284.12094 227.44557 20.450722
v 284.1998 227.44612 20.857086
v 284.06482 227.44632 21.248346
v 283.75217 227.44612 21.519669
v 283.34564 227.44557 21.59835
v 282.95413 227.44482 21.46331
v 282.6826 227.44408 21.15073
v 282.60373 227.44354 20.744368
v 282.81052 225.99722 20.258852
v 283.15994 225.9971 20.036493
v 283.57367 225.99686 20.018648
v 283.94086 225.99655 20.210098
v 284.1631 225.99628 20.559547
v 284.18085 225.9961 20.973358
v 283.98938 225.99606 21.34065
v 283.63995 225.99619 21.56301
v 283.22623 225.99643 21.580854
v 282.85904 225.99673 21.389404
v 282.6368 225.99701 21.039957
v 282.61905 225.9972 20.626146
v 282.70728 224.54855 20.399841
v 283.00015 224.54851 20.10709
v 283.40018 224.54845 20.000004
v 283.80017 224.54839 20.107277
v 284.0929 224.54834 20.400166
v 284.19998 224.54834 20.80019
v 284.0927 224.54836 21.200165
v 283.79984 224.5484 21.492916
v 283.3998 224.54846 21.600002
v 282.99982 224.54852 21.49273
v 282.7071 224.54857 21.19984
v 282.6 224.54858 20.799816
v 282.73328 223.12857 20.358017
v 283.04333 223.1154 20.08382
v 283.44882 223.09818 20.001524
v 283.8411 223.08151 20.133179
v 284.11505 223.06989 20.443506
v 284.19727 223.06639 20.849358
v 284.06573 223.07198 21.241983
v 283.75568 223.08514 21.516178
v 283.3502 223.10237 21.598476
v 282.95792 223.11902 21.466822
v 282.684 223.13066 21.156492
v 282.60175 223.13416 20.750643
v 282.5694 221.84402 20.490387
v 282.82166 221.78328 20.16677
v 283.19598 221.68877 20.014582
v 283.59207 221.58582 20.074602
v 283.90378 221.502 20.330746
v 284.0476 221.4598 20.714382
v 283.985 221.47049 21.122715
v 283.73273 221.53123 21.446331
v 283.3584 221.62575 21.598518
v 282.9623 221.7287 21.5385
v 282.6506 221.81252 21.282356
v 282.5068 221.85474 20.89872
v 281.9832 220.52275 20.525906
v 282.25232 220.5187 20.217972
v 282.63785 220.46558 20.069677
v 283.03647 220.37756 20.120758
v 283.34137 220.27826 20.357527
v 283.47086 220.19429 20.71654
v 283.39023 220.14813 21.1016
v 283.1211 220.15218 21.409534
v 282.73557 220.2053 21.557827
v 282.33694 220.29332 21.506748
v 282.03204 220.39261 21.26998
v 281.90256 220.4766 20.910967
v 282.07355 219.04745 20.090017
v 282.37772 219.1343 19.762836
v 282.78156 219.16887 19.63414
v 283.17688 219.14192 19.738413
v 283.45776 219.06068 20.047714
v 283.54892 218.94691 20.479168
v 283.42596 218.83109 20.917168
v 283.1218 218.74426 21.244349
v 282.71796 218.70967 21.373045
v 282.32263 218.73662 21.268772
v 282.04175 218.81786 20.95947
v 281.9506 218.93164 20.528017
v 282.04825 217.67758 19.860937
v 282.33432 217.76729 19.477598
v 282.73178 217.80215 19.269007
v 283.13412 217.77281 19.291052
v 283.43353 217.68713 19.537827
v 283.5498 217.56808 19.943209
v 283.45175 217.44757 20.398577
v 283.16568 217.35786 20.781914
v 282.76822 217.323 20.990507
v 282.36588 217.35234 20.968462
v 282.06647 217.43802 20.721687
v 281.9502 217.55705 20.316305
v 281.9503 216.18964 19.713825
v 282.05154 216.3223 19.274742
v 282.33997 216.41577 18.932571
v 282.73825 216.44504 18.778996
v 283.13965 216.40222 18.855164
v 283.43668 216.29881 19.140669
v 283.54968 216.16252 19.55901
v 283.44843 216.02985 19.998093
v 283.16 215.93637 20.340263
v 282.76175 215.90712 20.49384
v 282.36032 215.94992 20.417671
v 282.0633 216.05333 20.132166
v 281.89838 214.95563 19.005875
v 281.9806 215.11284 18.67778
v 282.25098 215.19676 18.39242
v 282.63705 215.18492 18.226257
v 283.0354 215.08047 18.223816
v 283.33926 214.9114 18.385748
v 283.46722 214.72304 18.668665
v 283.385 214.56584 18.99676
v 283.11462 214.48192 19.28212
v 282.72855 214.49376 19.448282
v 282.3302 214.5982 19.450724
v 282.02634 214.76726 19.288792
v 281.45505 213.88283 18.286064
v 281.61893 213.97331 17.895313
v 281.94165 213.97092 17.577482
v 282.33676 213.87628 17.417734
v 282.69843 213.71477 17.458872
v 282.9297 213.52965 17.689875
v 282.96863 213.37051 18.048845
v 282.80478 213.28003 18.439596
v 282.48203 213.28241 18.757427
v 282.0869 213.37704 18.917175
v 281.72525 213.53857 18.876038
v 281.494 213.7237 18.645035
v 281.10532 212.5132 17.990248
v 281.20648 212.53506 17.600697
v 281.48425 212.48495 17.301836
v 281.86414 212.3763 17.173744
v 282.24442 212.2382 17.250742
v 282.52313 212.1077 17.5122
v 282.62567 212.01971 17.888058
v 282.5245 211.99786 18.277607
v 282.24677 212.04797 18.57647
v 281.86685 212.15663 18.704561
v 281.48657 212.29471 18.627563
v 281.20786 212.42523 18.366106
v 280.57034 211.18326 18.082514
v 280.6275 211.21129 17.676172
v 280.86963 211.16284 17.34582
v 281.23187 211.05093 17.179976
v 281.61713 210.90552 17.223078
v 281.92218 210.76558 17.463577
v 282.06528 210.66861 17.83703
v 282.00812 210.64058 18.243374
v 281.766 210.68901 18.573725
v 281.40375 210.80093 18.739569
v 281.01852 210.94635 18.696466
v 280.71347 211.08629 18.455967
v 280.1056 209.73671 17.562271
v 280.25156 209.76192 17.151188
v 280.56778 209.73766 16.86056
v 280.96957 209.67043 16.76826
v 281.3492 209.57823 16.89902
v 281.60504 209.48578 17.217802
v 281.66846 209.41785 17.63919
v 281.5225 209.39262 18.050276
v 281.20624 209.41689 18.340904
v 280.80447 209.48413 18.433205
v 280.4248 209.57632 18.302443
v 280.169 209.66878 17.98366
v 280.00766 208.20107 17.36373
v 280.21243 208.20517 17.007519
v 280.56915 208.19057 16.799026
v 280.9822 208.16116 16.794117
v 281.3409 208.12485 16.994108
v 281.5492 208.09132 17.345411
v 281.5512 208.06961 17.753895
v 281.3464 208.0655 18.110106
v 280.98972 208.08011 18.318598
v 280.57666 208.10951 18.323507
v 280.21793 208.14584 18.123516
v 280.00967 208.17935 17.772213
v 279.96014 206.87389 17.201075
v 280.20105 206.81451 16.868832
v 280.57037 206.72238 16.705061
v 280.96918 206.62216 16.753647
v 281.29056 206.54074 17.00157
v 281.44846 206.49991 17.3824
v 281.40054 206.5106 17.794094
v 281.15964 206.56998 18.126339
v 280.7903 206.66211 18.29011
v 280.3915 206.76231 18.241524
v 280.0701 206.84375 17.993599
v 279.9122 206.88458 17.61277
v 279.44345 205.4964 17.08317
v 279.7518 205.41927 16.816504
v 280.14978 205.32971 16.746607
v 280.5308 205.25172 16.892214
v 280.79272 205.20619 17.214306
v 280.8654 205.20532 17.62658
v 280.7293 205.24936 18.018564
v 280.42096 205.32649 18.285233
v 280.02295 205.41605 18.355127
v 279.64194 205.49403 18.20952
v 279.38 205.53957 17.88743
v 279.30737 205.54044 17.475157
v 279.4402 204.02625 17.12531
v 279.7588 203.96863 16.867506
v 280.16238 203.89941 16.805927
v 280.54282 203.83713 16.957073
v 280.79813 203.79848 17.280447
v 280.85995 203.79381 17.689398
v 280.71167 203.82437 18.07435
v 280.39307 203.88199 18.332155
v 279.98947 203.9512 18.393734
v 279.60904 204.01349 18.242586
v 279.3537 204.05214 17.919214
v 279.2919 204.05681 17.510263
v 278.94476 202.75531 17.202024
v 279.22427 202.67093 16.90833
v 279.60684 202.55534 16.799955
v 279.99005 202.4395 16.905937
v 280.27115 202.35446 17.197882
v 280.37488 202.323 17.597559
v 280.27338 202.35356 17.997877
v 279.9939 202.43793 18.29157
v 279.6113 202.55353 18.399946
v 279.22812 202.66936 18.293964
v 278.947 202.7544 18.00202
v 278.8433 202.78586 17.602343
v 278.59842 201.41934 17.199928
v 278.86902 201.30736 16.90714
v 279.23865 201.1544 16.800009
v 279.60822 201.00145 16.907234
v 279.87875 200.88951 17.200089
v 279.97775 200.84854 17.600101
v 279.8787 200.88956 18.00009
v 279.6081 201.00154 18.292875
v 279.23846 201.1545 18.400007
v 278.86887 201.30745 18.292782
v 278.59833 201.41939 17.999928
v 278.49936 201.46036 17.599915
v 277.92328 200.26817 17.199987
v 278.17188 200.11342 16.907171
v 278.51144 199.90202 16.8
v 278.85104 199.69063 16.907185
v 279.0996 199.53587 17.20001
v 279.19058 199.47923 17.600012
v 279.0996 199.53589 18.00001
v 278.851 199.69064 18.292826
v 278.51144 199.90204 18.4
v 278.17184 200.11343 18.292812
v 277.92328 200.26817 17.999989
v 277.8323 200.32481 17.599985
v 277.05875 198.93701 17.2
v 277.3334 198.83548 16.90718
v 277.7086 198.69678 16.800001
v 278.08377 198.55807 16.907179
v 278.35843 198.45653 17.199999
v 278.45895 198.41937 17.599998
v 278.35843 198.45653 18.0
v 278.08377 198.55807 18.29282
v 277.7086 198.69678 18.4
v 277.3334 198.83548 18.292822
v 277.05875 198.93701 18.000002
v 276.95822 198.97418 17.600002
v 276.84256 197.29637 17.2
v 277.13495 197.28062 16.90718
v 277.53436 197.2591 16.800001
v 277.93378 197.23758 16.90718
v 278.2262 197.22183 17.2
v 278.33322 197.21606 17.6
v 278.2262 197.22183 18.0
v 277.93378 197.23758 18.29282
v 277.53436 197.2591 18.4
v 277.13495 197.28062 18.29282
v 276.84256 197.29637 18.0
v 276.73553 197.30214 17.6
v 276.8603 195.80754 17.2
v 277.1531 195.80902 16.90718
v 277.5531 195.81104 16.800001
v 277.9531 195.81306 16.90718
v 278.2459 195.81453 17.2
v 278.3531 195.81508 17.6
v 278.2459 195.81453 18.0
v 277.9531 195.81306 18.29282
v 277.5531 195.81104 18.4
v 277.1531 195.80902 18.29282
v 276.8603 195.80754 18.0
v 276.7531 195.80699 17.6
v 276.85626 194.35149 17.2
v 277.14905 194.3563 16.90718
v 277.54898 194.36285 16.800001
v 277.94894 194.36942 16.90718
v 278.24173 194.37422 17.2
v 278.34888 194.37598 17.6
v 278.24173 194.37422 18.0
v 277.94894 194.36942 18.29282
v 277.54898 194.36285 18.4
v 277.14905 194.3563 18.29282
v 276.85626 194.35149 18.0
v 276.7491 194.34973 17.6
v 276.9187 192.79315 17.2
v 277.2069 192.8449 16.90718
v 277.60062 192.91559 16.800001
v 277.99432 192.98628 16.90718
v 278.28253 193.03804 17.2
v 278.388 193.05698 17.6
v 278.28253 193.03804 18.0
v 277.99432 192.98628 18.29282
v 277.60062 192.91559 18.4
v 277.2069 192.8449 18.29282
v 276.9187 192.79315 18.0
v 276.8132 192.7742 17.6
v 277.37885 191.39302 17.2
v 277.66492 191.45547 16.90718
v 278.05573 191.54079 16.800001
v 278.44653 191.62608 16.90718
v 278.7326 191.68854 17.2
v 278.8373 191.7114 17.6
v 278.7326 191.68854 18.0
v 278.44653 191.62608 18.29282
v 278.05573 191.54079 18.4
v 277.66492 191.45547 18.29282
v 277.37885 191.39302 18.0
v 277.27414 191.37016 17.6
v 277.52295 190.06752 17.2
v 277.8154 190.08183 16.90718
v 278.21494 190.10136 16.800001
v 278.61444 190.12091 16.90718
v 278.90692 190.13521 17.2
v 279.01398 190.14046 17.6
v 278.90692 190.13521 18.0
v 278.61444 190.12091 18.29282
v 278.21494 190.10136 18.4
v 277.8154 190.08183 18.29282
v 277.52295 190.06752 18.0
v 277.4159 190.06229 17.6
v 277.50415 188.65794 17.2
v 277.79697 188.65599 16.90718
v 278.19693 188.65329 16.800001
v 278.59692 188.6506 16.90718
v 278.88974 188.64865 17.2
v 278.99692 188.64792 17.6
v 278.88974 188.64865 18.0
v 278.59692 188.6506 18.29282
v 278.19693 188.65329 18.4
v 277.79697 188.65599 18.29282
v 277.50415 188.65794 18.0
v 277.39697 188.65868 17.6
v 277.5252 187.23651 17.164406
v 277.83255 187.2221 16.887259
v 278.23715 187.20316 16.80109
v 278.6306 187.18472 16.928988
v 278.90744 187.17175 17.236685
v 278.99353 187.16772 17.641731
v 278.86575 187.1737 18.035595
v 278.5584 187.18811 18.312742
v 278.1538 187.20706 18.39891
v 277.76038 187.2255 18.271011
v 277.48352 187.23846 17.963316
v 277.39746 187.2425 17.55827
v 277.35474 185.9515 17.278488
v 277.60715 185.88914 16.954958
v 277.98132 185.793 16.80492
v 278.37698 185.68887 16.868578
v 278.68814 185.60463 17.128874
v 278.8314 185.56287 17.516062
v 278.76834 185.57475 17.926395
v 278.51593 185.63713 18.249926
v 278.14175 185.73326 18.399963
v 277.7461 185.8374 18.336306
v 277.43497 185.92163 18.07601
v 277.29172 185.96341 17.688822
v 276.81433 184.7121 17.193039
v 277.08038 184.63033 16.880459
v 277.45157 184.49765 16.749199
v 277.82843 184.34962 16.834433
v 278.11005 184.22594 17.113321
v 278.2209 184.1597 17.511137
v 278.1313 184.16867 17.921284
v 277.86526 184.25044 18.233864
v 277.49405 184.38312 18.365124
v 277.1172 184.53113 18.27989
v 276.8356 184.65483 18.001001
v 276.72473 184.72107 17.603186
v 276.3395 183.21175 17.081203
v 276.6064 183.1477 16.773487
v 276.9896 183.06151 16.643879
v 277.38632 182.97623 16.727108
v 277.6903 182.91473 17.000872
v 277.82013 182.8935 17.391817
v 277.74097 182.9182 17.795189
v 277.47403 182.98224 18.102905
v 277.09088 183.06845 18.232513
v 276.69415 183.15372 18.149284
v 276.39017 183.21523 17.87552
v 276.26035 183.23647 17.484575
v 276.17014 181.71376 17.203644
v 276.45728 181.65717 16.919933
v 276.8524 181.59602 16.818853
v 277.2496 181.54672 16.927488
v 277.5425 181.52246 17.216728
v 277.65262 181.52972 17.609072
v 277.5504 181.5666 17.999392
v 277.26328 181.62318 18.283102
v 276.86816 181.68433 18.384182
v 276.47095 181.73364 18.275549
v 276.17804 181.7579 17.98631
v 276.06793 181.75063 17.593964
v 275.99866 180.37401 17.149706
v 276.3013 180.29956 16.87694
v 276.69537 180.20076 16.796593
v 277.07523 180.10408 16.930193
v 277.33914 180.03543 17.241941
v 277.41635 180.01321 17.648306
v 277.28622 180.04337 18.040401
v 276.98358 180.11781 18.313168
v 276.5895 180.21661 18.393515
v 276.20966 180.3133 18.259914
v 275.94574 180.38194 17.948166
v 275.86853 180.40416 17.541801
v 275.46332 178.9321 17.209667
v 275.75015 178.89523 16.913261
v 276.14563 178.84486 16.801167
v 276.54373 178.79448 16.903416
v 276.83783 178.75758 17.192616
v 276.9491 178.74406 17.591272
v 276.84775 178.75754 17.992567
v 276.5609 178.7944 18.288973
v 276.16547 178.84477 18.401068
v 275.76733 178.89516 18.298819
v 275.47324 178.93205 18.009619
v 275.36197 178.94557 17.610962
v 275.59204 177.38414 17.202354
v 275.88358 177.39204 16.90836
v 276.283 177.40277 16.799574
v 276.6833 177.41342 16.905144
v 276.97717 177.42117 17.196785
v 277.0859 177.42392 17.59635
v 276.98038 177.42094 17.996777
v 276.68884 177.41304 18.290771
v 276.28943 177.40231 18.399557
v 275.88916 177.39165 18.293987
v 275.59525 177.38391 18.002346
v 275.4865 177.38115 17.602781
v 275.58282 176.02458 17.138767
v 275.89923 175.9908 16.87374
v 276.305 175.94753 16.803314
v 276.69144 175.90634 16.94636
v 276.95496 175.87828 17.26455
v 277.025 175.87088 17.67262
v 276.88278 175.88611 18.061235
v 276.56638 175.91988 18.326263
v 276.16058 175.96317 18.396688
v 275.77417 176.00433 18.253643
v 275.51062 176.0324 17.935455
v 275.44058 176.0398 17.527382
v 275.38873 174.86388 17.182615
v 275.6597 174.72913 16.897259
v 276.01642 174.54085 16.801632
v 276.36337 174.34952 16.92136
v 276.60757 174.20639 17.224361
v 276.68356 174.14981 17.629444
v 276.57098 174.19495 18.02807
v 276.30002 174.32971 18.313427
v 275.9433 174.51797 18.409054
v 275.59634 174.7093 18.289326
v 275.35214 174.85245 17.986326
v 275.27615 174.90901 17.581242
v 274.5337 174.04637 17.036972
v 274.80338 173.85728 16.786062
v 275.1072 173.58192 16.728197
v 275.36386 173.2941 16.87888
v 275.5045 173.07092 17.197737
v 275.49142 172.97218 17.599329
v 275.3282 173.02435 17.97605
v 275.0585 173.21346 18.22696
v 274.75467 173.4888 18.284824
v 274.49802 173.77663 18.134142
v 274.3574 173.99982 17.815285
v 274.37045 174.09854 17.413692
v 273.6173 172.95177 16.49243
v 273.93533 172.8049 16.254711
v 274.27966 172.57617 16.217875
v 274.55807 172.32687 16.39179
v 274.6959 172.12381 16.72986
v 274.65625 172.02138 17.141497
v 274.44974 172.04704 17.516403
v 274.1317 172.19391 17.754122
v 273.78735 172.42264 17.790958
v 273.50897 172.67194 17.617043
v 273.37112 172.875 17.278973
v 273.4108 172.97742 16.867336
v 272.9811 171.46797 16.069933
v 273.34778 171.32283 15.937995
v 273.7174 171.15762 16.022995
v 273.99094 171.01662 16.302156
v 274.09506 170.9376 16.70068
v 274.0019 170.94174 17.11178
v 273.7364 171.02792 17.425303
v 273.36972 171.17307 17.557241
v 273.0001 171.33827 17.47224
v 272.72656 171.47928 17.193079
v 272.62244 171.55829 16.794556
v 272.7156 171.55415 16.383455
v 272.5995 169.93283 16.073015
v 272.99866 169.84138 16.011549
v 273.3749 169.75778 16.16286
v 273.62744 169.70444 16.486406
v 273.6886 169.69565 16.895493
v 273.54196 169.73376 17.280504
v 273.22687 169.80856 17.538279
v 272.8277 169.90002 17.599743
v 272.45145 169.98363 17.448431
v 272.19888 170.03697 17.124886
v 272.13776 170.04576 16.7158
v 272.28436 170.00764 16.330788
v 272.31525 168.5838 16.123827
v 272.6864 168.44934 15.998714
v 273.0665 168.31119 16.08773
v 273.35367 168.20634 16.367025
v 273.471 168.1629 16.76176
v 273.38705 168.1925 17.166168
v 273.1243 168.28723 17.471888
v 272.75314 168.42168 17.597
v 272.37305 168.55984 17.507984
v 272.08585 168.66469 17.22869
v 271.9685 168.70813 16.833954
v 272.0525 168.67853 16.429546
v 271.4597 167.47221 16.22421
v 271.77817 167.2982 16.025232
v 272.14203 167.10066 16.034304
v 272.45377 166.93254 16.24899
v 272.62985 166.83885 16.611767
v 272.62314 166.84474 17.025429
v 272.4354 166.9486 17.379137
v 272.1169 167.1226 17.578114
v 271.75305 167.32014 17.569044
v 271.4413 167.48828 17.354357
v 271.2652 167.58195 16.991581
v 271.27194 167.57608 16.577917
v 270.73096 166.16656 16.37226
v 271.00394 166.01814 16.104782
v 271.36713 165.83688 16.031273
v 271.72318 165.67137 16.171425
v 271.9767 165.56595 16.487686
v 272.05978 165.54886 16.895313
v 271.95013 165.62468 17.285084
v 271.67712 165.77309 17.55256
v 271.31396 165.95435 17.62607
v 270.9579 166.11986 17.485918
v 270.70438 166.22528 17.169657
v 270.6213 166.24237 16.76203
v 270.00153 164.8961 16.583195
v 270.20593 164.73837 16.254953
v 270.53854 164.54677 16.104029
v 270.91025 164.37265 16.170858
v 271.2215 164.26265 16.437538
v 271.38885 164.24626 16.83261
v 271.36746 164.32787 17.250214
v 271.1631 164.48561 17.578455
v 270.83047 164.67722 17.72938
v 270.45874 164.85133 17.66255
v 270.14752 164.96133 17.39587
v 269.98016 164.97772 17.0008
v 269.4776 163.51839 16.734945
v 269.7827 163.38087 16.489178
v 270.1662 163.23116 16.446274
v 270.52533 163.10934 16.617731
v 270.7639 163.0481 16.957605
v 270.8179 163.06381 17.374828
v 270.67294 163.15227 17.757605
v 270.36783 163.2898 18.003372
v 269.98434 163.43951 18.046276
v 269.6252 163.56131 17.87482
v 269.3867 163.62257 17.534946
v 269.33264 163.60686 17.117723
v 269.17953 162.01122 16.55033
v 269.558 161.97394 16.384644
v 269.9669 161.92935 16.432192
v 270.29657 161.88939 16.680233
v 270.45877 161.86476 17.062305
v 270.40997 161.86206 17.47603
v 270.16327 161.882 17.810555
v 269.7848 161.91928 17.97624
v 269.37592 161.96387 17.928694
v 269.04623 162.00383 17.680653
v 268.88403 162.02846 17.29858
v 268.93283 162.03116 16.884853
v 269.4112 160.51518 16.492107
v 269.816 160.49617 16.406862
v 270.2092 160.47874 16.535603
v 270.48544 160.46759 16.843832
v 270.5707 160.46568 17.24896
v 270.44217 160.47354 17.642435
v 270.13425 160.48904 17.918823
v 269.72946 160.50806 18.004068
v 269.33627 160.52548 17.875328
v 269.06003 160.53664 17.567099
v 268.97473 160.53854 17.16197
v 269.1033 160.53069 16.768497
v 269.06702 159.24246 16.577677
v 269.4257 159.12086 16.409533
v 269.81485 158.9864 16.4536
v 270.13022 158.8751 16.69807
v 270.28726 158.81679 17.077438
v 270.24396 158.82709 17.490053
v 270.01187 158.90324 17.825354
v 269.65317 159.02484 17.993496
v 269.264 159.1593 17.949429
v 268.94867 159.27061 17.704958
v 268.7916 159.32892 17.32559
v 268.8349 159.31862 16.912977
v 268.27798 158.18898 16.778727
v 268.5477 158.0566 16.49497
v 268.8967 157.85625 16.395987
v 269.23145 157.64166 16.508299
v 269.46228 157.4703 16.801811
v 269.5273 157.3881 17.197878
v 269.40915 157.4171 17.590374
v 269.13943 157.5495 17.87413
v 268.79044 157.74983 17.973114
v 268.4557 157.96442 17.860802
v 268.22485 158.13577 17.56729
v 268.15982 158.21797 17.171223
v 267.3718 156.9614 16.684374
v 267.5944 156.92003 16.327663
v 267.94003 156.7964 16.128687
v 268.3161 156.62366 16.140757
v 268.62183 156.44807 16.360641
v 268.77533 156.31671 16.729424
v 268.73544 156.26476 17.148287
v 268.51285 156.30614 17.504997
v 268.1672 156.42976 17.703974
v 267.79114 156.60251 17.691904
v 267.4854 156.77808 17.472017
v 267.3319 156.90945 17.103237
v 266.9473 155.31282 16.407625
v 267.2032 155.30386 16.06874
v 267.5864 155.27483 15.9011135
v 267.9943 155.23349 15.94966
v 268.31754 155.19093 16.201372
v 268.46957 155.15855 16.588804
v 268.4096 155.14503 17.008142
v 268.15372 155.15399 17.347027
v 267.7705 155.18304 17.514654
v 267.3626 155.22438 17.466108
v 267.03934 155.26694 17.214396
v 266.88733 155.2993 16.826963
v 267.1404 153.80325 16.330845
v 267.4625 153.7837 16.071928
v 267.87125 153.76488 16.008621
v 268.2572 153.75182 16.157888
v 268.51694 153.74803 16.47973
v 268.58084 153.75452 16.887915
v 268.4318 153.76956 17.273064
v 268.10974 153.78911 17.53198
v 267.70096 153.80794 17.595287
v 267.315 153.821 17.44602
v 267.05527 153.82478 17.124178
v 266.9914 153.8183 16.715994
v 266.90976 152.52861 16.360567
v 267.20853 152.44974 16.084864
v 267.60046 152.34592 16.000607
v 267.98053 152.24495 16.130373
v 268.24692 152.1739 16.439392
v 268.32822 152.15181 16.84486
v 268.20267 152.18459 17.238134
v 267.9039 152.26344 17.513838
v 267.51196 152.36728 17.598095
v 267.1319 152.46823 17.468328
v 266.8655 152.53929 17.159311
v 266.7842 152.56139 16.753841
v 266.37512 151.16046 16.396942
v 266.6613 151.09238 16.105469
v 267.0509 150.99974 16.000124
v 267.43958 150.90736 16.109137
v 267.72318 150.84001 16.403297
v 267.82568 150.81573 16.803783
v 267.71964 150.84102 17.203289
v 267.43347 150.9091 17.494762
v 267.04385 151.00174 17.600107
v 266.65515 151.09412 17.491093
v 266.37158 151.16147 17.196934
v 266.26907 151.18576 16.796446
v 266.33408 149.72406 16.249943
v 266.67273 149.62502 16.033167
v 267.07004 149.5088 16.021854
v 267.41956 149.40657 16.219036
v 267.6276 149.3457 16.571878
v 267.63846 149.34251 16.985836
v 267.4492 149.39786 17.34999
v 267.11053 149.4969 17.566767
v 266.71323 149.61311 17.57808
v 266.36374 149.71535 17.380898
v 266.15567 149.77621 17.028055
v 266.14484 149.7794 16.614098
v 265.83133 148.47433 16.16754
v 266.18695 148.3198 16.01619
v 266.55865 148.15033 16.078074
v 266.84683 148.01138 16.336613
v 266.97427 147.94017 16.72253
v 266.90686 147.95578 17.132418
v 266.6626 148.05403 17.456451
v 266.30695 148.20857 17.607801
v 265.93524 148.37804 17.545916
v 265.64706 148.51698 17.287378
v 265.51962 148.5882 16.90146
v 265.58707 148.57259 16.491571
v 265.22153 147.23187 16.147259
v 265.55774 147.10803 15.940937
v 265.9339 146.93486 15.936732
v 266.2492 146.75873 16.13577
v 266.41916 146.62686 16.484722
v 266.39822 146.57457 16.890081
v 266.19205 146.61588 17.243237
v 265.85583 146.7397 17.449558
v 265.47968 146.91287 17.453762
v 265.16437 147.089 17.254723
v 264.99442 147.22087 16.905773
v 265.01535 147.27316 16.500414
v 264.61362 146.0 15.821235
v 264.93912 145.83069 15.620459
v 265.294 145.61789 15.624311
v 265.58322 145.41864 15.831761
v 265.72925 145.28632 16.187222
v 265.69296 145.25636 16.595446
v 265.4841 145.33684 16.947052
v 265.1586 145.50615 17.14783
v 264.8037 145.71893 17.143976
v 264.5145 145.91818 16.936527
v 264.36844 146.05052 16.581066
v 264.40472 146.08046 16.172842
v 263.72137 144.79974 15.894632
v 264.00372 144.62015 15.650481
v 264.3508 144.3986 15.606256
v 264.66965 144.19449 15.773806
v 264.87482 144.06247 16.108236
v 264.91135 144.03795 16.519936
v 264.7694 144.12747 16.898592
v 264.48706 144.30707 17.142742
v 264.13998 144.52861 17.186968
v 263.82114 144.73273 17.019419
v 263.61597 144.86473 16.684988
v 263.57944 144.88927 16.273289
v 262.8985 143.6058 16.017473
v 263.1391 143.45161 15.717771
v 263.47382 143.23747 15.6011095
v 263.8129 143.02077 15.698748
v 264.06555 142.85956 15.984525
v 264.16406 142.79704 16.381865
v 264.082 142.84998 16.784302
v 263.8414 143.00417 17.084005
v 263.50668 143.21829 17.200666
v 263.1676 143.43501 17.103027
v 262.91495 143.59622 16.817251
v 262.81644 143.65874 16.41991
v 262.11752 142.24504 15.884704
v 262.43576 142.12326 15.648813
v 262.82092 141.97487 15.614614
v 263.1698 141.83961 15.791267
v 263.3889 141.75374 16.131441
v 263.4195 141.74026 16.543985
v 263.25342 141.8028 16.91836
v 262.93515 141.92456 17.154251
v 262.55 142.07297 17.18845
v 262.2011 142.20822 17.011797
v 261.98206 142.29408 16.671623
v 261.95145 142.30757 16.259079
v 261.8656 140.84622 15.951164
v 262.16608 140.74965 15.675922
v 262.54895 140.61066 15.5959
v 262.9116 140.46649 15.732537
v 263.15683 140.35579 16.049225
v 263.219 140.3082 16.461103
v 263.08142 140.33649 16.857813
v 262.7809 140.43307 17.133055
v 262.39807 140.57207 17.213078
v 262.03543 140.71622 17.076439
v 261.79016 140.82692 16.759752
v 261.72803 140.87451 16.347874
v 261.0909 139.88588 16.137253
v 261.28745 139.85158 15.776789
v 261.59305 139.6908 15.545822
v 261.92587 139.4466 15.506239
v 262.19672 139.18443 15.668646
v 262.333 138.97453 15.989527
v 262.29825 138.87315 16.382902
v 262.1017 138.90746 16.743366
v 261.7961 139.06825 16.974333
v 261.4633 139.31244 17.013916
v 261.19244 139.57462 16.85151
v 261.05615 139.7845 16.530628
v 260.12216 138.8314 15.690364
v 260.29462 138.8786 15.32352
v 260.60007 138.79575 15.058921
v 260.95673 138.60504 14.967466
v 261.26898 138.35757 15.073663
v 261.4532 138.11967 15.349053
v 261.46 137.95506 15.719848
v 261.28757 137.90787 16.086693
v 260.9821 137.99072 16.351292
v 260.62546 138.18144 16.442745
v 260.31317 138.4289 16.33655
v 260.12897 138.66681 16.06116
v 259.58716 137.52107 15.028614
v 259.84012 137.55443 14.649901
v 260.20135 137.46964 14.413527
v 260.5741 137.28941 14.382825
v 260.8585 137.06206 14.566024
v 260.97833 136.84848 14.914036
v 260.90146 136.7059 15.33361
v 260.64853 136.67255 15.712322
v 260.2873 136.75734 15.948698
v 259.91452 136.93756 15.979399
v 259.63013 137.16492 15.7962
v 259.5103 137.37851 15.448189
v 258.9903 136.36168 14.255399
v 259.25034 136.3795 13.878575
v 259.61984 136.29642 13.656005
v 259.99976 136.1347 13.647325
v 260.2883 135.93768 13.85486
v 260.40814 135.75813 14.223003
v 260.3272 135.6442 14.65311
v 260.06714 135.62637 15.029934
v 259.69766 135.70944 15.252504
v 259.31775 135.87117 15.261185
v 259.0292 136.06819 15.053649
v 258.90936 136.24773 14.685506
v 258.60504 134.7476 13.917638
v 258.91327 134.71765 13.64178
v 259.31512 134.66307 13.557725
v 259.70297 134.59848 13.687996
v 259.9729 134.5412 13.997685
v 260.05255 134.50655 14.403813
v 259.9206 134.50385 14.797558
v 259.6124 134.53378 15.073416
v 259.2105 134.58836 15.157471
v 258.82266 134.65295 15.027201
v 258.55276 134.71025 14.71751
v 258.4731 134.74489 14.311382
v 258.72647 133.43073 13.85101
v 259.06143 133.30908 13.637332
v 259.44476 133.15245 13.631285
v 259.7737 133.00282 13.834489
v 259.96017 132.90027 14.192496
v 259.95416 132.87228 14.609379
v 259.75732 132.92635 14.9734335
v 259.42233 133.04799 15.187112
v 259.03903 133.20462 15.193159
v 258.71008 133.35425 14.989955
v 258.52362 133.4568 14.6319475
v 258.5296 133.48479 14.215065
v 257.92636 132.5968 13.593551
v 258.20917 132.36174 13.402652
v 258.50262 132.06999 13.418337
v 258.72812 131.79974 13.636403
v 258.8252 131.6234 13.99842
v 258.76788 131.58821 14.407385
v 258.57153 131.7036 14.753716
v 258.28873 131.93867 14.944615
v 257.99527 132.23041 14.92893
v 257.7698 132.50067 14.710864
v 257.6727 132.677 14.348847
v 257.73 132.7122 13.939883
v 257.0347 131.50426 13.266506
v 257.33017 131.23468 13.159183
v 257.60095 130.93915 13.263207
v 257.7745 130.69685 13.550707
v 257.80432 130.57274 13.944646
v 257.6824 130.60004 14.339469
v 257.44144 130.77144 14.629383
v 257.146 131.04103 14.736706
v 256.87518 131.33656 14.632681
v 256.70166 131.57884 14.345181
v 256.6718 131.70297 13.951242
v 256.79373 131.67567 13.55642
v 255.99623 130.58897 13.076794
v 256.29465 130.34734 12.921734
v 256.57587 130.04758 12.972285
v 256.7645 129.77002 13.214903
v 256.81006 129.58904 13.584578
v 256.7003 129.55312 13.982256
v 256.46463 129.67189 14.301379
v 256.1662 129.91353 14.456439
v 255.885 130.21329 14.405887
v 255.69635 130.49084 14.163269
v 255.6508 130.67183 13.793594
v 255.76057 130.70775 13.395917
v 254.89117 129.6472 12.70629
v 255.16414 129.43567 12.476991
v 255.463 129.15047 12.447325
v 255.70766 128.86803 12.625242
v 255.83258 128.66402 12.96307
v 255.80428 128.59311 13.370286
v 255.63033 128.6743 13.73778
v 255.35736 128.88585 13.967079
v 255.0585 129.17104 13.996744
v 254.81384 129.45348 13.818827
v 254.68892 129.65749 13.481
v 254.71724 129.7284 13.073783
v 253.76321 128.55316 12.752044
v 254.00047 128.34885 12.481016
v 254.30716 128.08179 12.402852
v 254.60109 127.823524 12.538496
v 254.8035 127.64328 12.851603
v 254.86015 127.58934 13.258275
v 254.75589 127.676155 13.649546
v 254.51863 127.88047 13.920573
v 254.21194 128.14754 13.998737
v 253.91801 128.40579 13.863092
v 253.7156 128.58604 13.549986
v 253.65894 128.63998 13.143313
v 252.78485 127.380486 12.808088
v 253.02232 127.21527 12.51179
v 253.34956 126.98752 12.3998375
v 253.67888 126.75826 12.502229
v 253.92201 126.58892 12.791529
v 254.01384 126.52488 13.190219
v 253.92975 126.58328 13.591471
v 253.69226 126.7485 13.88777
v 253.36502 126.97625 13.9997225
v 253.0357 127.205505 13.89733
v 252.79257 127.37485 13.608031
v 252.70074 127.43889 13.209341
v 252.0507 126.15475 12.801181
v 252.28575 125.980896 12.507888
v 252.60721 125.74316 12.400062
v 252.92897 125.50522 12.506595
v 253.1648 125.33085 12.798941
v 253.25151 125.266754 13.198768
v 253.16586 125.330124 13.59894
v 252.93083 125.503975 13.892233
v 252.60936 125.741714 14.000059
v 252.28761 125.97965 13.893526
v 252.05179 126.15402 13.601179
v 251.96507 126.21811 13.201353
v 251.06192 125.04109 12.799937
v 251.30737 124.88138 12.507143
v 251.64265 124.663216 12.4
v 251.97792 124.44506 12.507215
v 252.22333 124.28536 12.800061
v 252.31313 124.22692 13.20007
v 252.22327 124.285385 13.600061
v 251.9778 124.4451 13.892856
v 251.64252 124.66326 13.999999
v 251.30727 124.88142 13.892784
v 251.06184 125.041115 13.599937
v 250.97205 125.099556 13.199927
v 250.39449 123.5758 12.800014
v 250.6703 123.47747 12.507188
v 251.04707 123.34316 12.400001
v 251.42386 123.20885 12.507172
v 251.69968 123.11052 12.799987
v 251.80064 123.07453 13.199985
v 251.69969 123.11051 13.599987
v 251.42387 123.20884 13.892813
v 251.0471 123.34315 14.0
v 250.67032 123.47746 13.892828
v 250.3945 123.57579 13.600014
v 250.29353 123.611786 13.200016
v 250.01646 122.164566 12.8
v 250.29405 122.071365 12.50718
v 250.67325 121.94405 12.400001
v 251.05244 121.816734 12.50718
v 251.33003 121.72353 12.8
v 251.43164 121.68942 13.2
v 251.33003 121.72353 13.6
v 251.05244 121.816734 13.89282
v 250.67325 121.94405 14.0
v 250.29405 122.071365 13.89282
v 250.01646 122.164566 13.6
v 249.91486 122.198685 13.200001
v 249.47823 120.845856 12.8
v 249.75244 120.74314 12.50718
v 250.12703 120.60283 12.400001
v 250.50162 120.46252 12.50718
v 250.77582 120.35981 12.8
v 250.87619 120.32221 13.2
v 250.77582 120.35981 13.6
v 250.50162 120.46252 13.89282
v 250.12703 120.60283 14.0
v 249.75244 120.74314 13.89282
v 249.47823 120.845856 13.6
v 249.37785 120.883446 13.2
v 248.99614 119.43859 12.8
v 249.27574 119.351616 12.50718
v 249.65768 119.2328 12.400001
v 250.03964 119.114 12.50718
v 250.31924 119.02702 12.8
v 250.42159 118.995186 13.2
v 250.31924 119.02702 13.6
v 250.03964 119.114 13.89282
v 249.65768 119.2328 14.0
v 249.27574 119.351616 13.89282
v 248.99614 119.43859 13.6
v 248.8938 119.47043 13.2
v 248.68195 118.20928 12.8
v 248.92926 118.05248 12.50718
v 249.26707 117.838295 12.400001
v 249.6049 117.62411 12.50718
v 249.8522 117.46731 12.8
v 249.94272 117.40992 13.2
v 249.8522 117.46731 13.6
v 249.6049 117.62411 13.89282
v 249.26707 117.838295 14.0
v 248.92926 118.05248 13.89282
v 248.68195 118.20928 13.6
v 248.59143 118.26667 13.2
v 247.6982 117.395294 12.8
v 247.89862 117.18181 12.50718
v 248.1724 116.89018 12.400001
v 248.44617 116.59856 12.50718
v 248.64659 116.38506 12.8
v 248.71994 116.30692 13.2
v 248.64659 116.38506 13.6
v 248.44617 116.59856 13.89282
v 248.1724 116.89018 14.0
v 247.89862 117.18181 13.89282
v 247.6982 117.395294 13.6
v 247.62485 117.47344 13.2
v 246.65106 116.330696 12.8
v 246.86494 116.1307 12.50718
v 247.1571 115.8575 12.400001
v 247.44928 115.5843 12.50718
v 247.66316 115.38429 12.8
v 247.74144 115.31109 13.2
v 247.66316 115.38429 13.6
v 247.44928 115.5843 13.89282
v 247.1571 115.8575 14.0
v 246.86494 116.1307 13.89282
v 246.65106 116.330696 13.6
v 246.57278 116.4039 13.2
v 245.60826 115.14409 12.8
v 245.85616 114.98822 12.50718
v 246.19478 114.7753 12.400001
v 246.5334 114.562386 12.50718
v 246.78128 114.40652 12.8
v 246.87202 114.34947 13.2
v 246.78128 114.40652 13.6
v 246.5334 114.562386 13.89282
v 246.19478 114.7753 14.0
v 245.85616 114.98822 13.89282
v 245.60826 115.14409 13.6
v 245.51752 115.20113 13.2
v 244.96817 113.62173 12.8
v 245.25063 113.544525 12.50718
v 245.63647 113.439064 12.400001
v 246.02232 113.3336 12.50718
v 246.30478 113.25639 12.8
v 246.40816 113.228134 13.2
v 246.30478 113.25639 13.6
v 246.02232 113.3336 13.89282
v 245.63647 113.439064 14.0
v 245.25063 113.544525 13.89282
v 244.96817 113.62173 13.6
v 244.86478 113.64999 13.2
v 244.82321 112.21706 12.733567
v 245.12592 112.112366 12.471081
v 245.5121 111.978806 12.403907
v 245.87828 111.85216 12.550046
v 246.12636 111.766365 12.870339
v 246.18983 111.74441 13.278966
v 246.05173 111.792175 13.666432
v 245.74902 111.896866 13.92892
v 245.36284 112.030426 13.996094
v 244.99666 112.15707 13.849955
v 244.7486 112.24287 13.529661
v 244.6851 112.26482 13.121035
v 244.06555 111.10129 12.881391
v 244.2985 110.9829 12.55957
v 244.64108 110.803116 12.410449
v 245.00154 110.610085 12.473983
v 245.28326 110.45555 12.733149
v 245.4108 110.380905 13.118503
v 245.34993 110.40615 13.52679
v 245.117 110.524536 13.84861
v 244.77441 110.70432 13.997731
v 244.41396 110.89735 13.934197
v 244.13222 111.05189 13.675032
v 244.0047 111.12653 13.289678
v 243.46346 109.78936 12.767604
v 243.73083 109.68324 12.460329
v 244.09117 109.514755 12.332415
v 244.44795 109.32904 12.418138
v 244.70555 109.175865 12.694527
v 244.79495 109.09627 13.087524
v 244.69221 109.11158 13.491828
v 244.42484 109.2177 13.799104
v 244.06448 109.386185 13.927017
v 243.70772 109.57189 13.841295
v 243.45012 109.725075 13.564905
v 243.3607 109.804665 13.171907
v 242.79778 108.46778 12.579449
v 243.05495 108.33154 12.287095
v 243.41167 108.152115 12.179002
v 243.77235 107.97757 12.28413
v 244.04036 107.854675 12.574313
v 244.14388 107.81637 12.971795
v 244.05518 107.87291 13.370071
v 243.798 108.00915 13.662425
v 243.44128 108.18858 13.770518
v 243.0806 108.36313 13.66539
v 242.81259 108.486015 13.375207
v 242.70906 108.52432 12.977725
v 242.20033 107.08462 12.736609
v 242.4951 106.94841 12.477732
v 242.87508 106.79546 12.418604
v 243.23842 106.66676 12.575068
v 243.4878 106.596794 12.905202
v 243.55638 106.604294 13.320545
v 243.4258 106.68727 13.709807
v 243.13103 106.82348 13.968685
v 242.75107 106.97642 14.027813
v 242.38771 107.105125 13.871348
v 242.13834 107.175095 13.541214
v 242.06975 107.167595 13.125872
v 241.70969 105.62117 12.787166
v 242.00179 105.57569 12.497137
v 242.39746 105.5105 12.393769
v 242.79068 105.44307 12.50476
v 243.0761 105.391464 12.800369
v 243.17722 105.369514 13.201388
v 243.06696 105.383095 13.600365
v 242.77486 105.42857 13.890393
v 242.37918 105.49377 13.99376
v 241.98596 105.561195 13.88277
v 241.70055 105.6128 13.587161
v 241.59943 105.63475 13.186142
v 241.62703 104.316864 12.946102
v 241.8453 104.24256 12.601106
v 242.19545 104.11796 12.417714
v 242.58365 103.97645 12.445066
v 242.90588 103.85596 12.675835
v 243.07582 103.78876 13.048184
v 243.04793 103.79286 13.462344
v 242.82965 103.86717 13.807341
v 242.4795 103.99177 13.990733
v 242.09131 104.13328 13.96338
v 241.76907 104.25377 13.732612
v 241.59914 104.32097 13.360262
v 240.89012 103.37938 12.820761
v 241.12396 103.24807 12.505256
v 241.44449 103.02709 12.364094
v 241.76578 102.775665 12.435099
v 242.00175 102.56116 12.6992445
v 242.0892 102.44104 13.085753
v 242.00467 102.44751 13.491061
v 241.77081 102.57882 13.806565
v 241.4503 102.7998 13.947727
v 241.12901 103.05122 13.876723
v 240.89304 103.26573 13.612577
v 240.80559 103.38585 13.2260685
v 239.91072 102.05777 12.61981
v 240.13576 102.0231 12.263847
v 240.489 101.918365 12.067435
v 240.8758 101.77164 12.083201
v 241.19252 101.622215 12.306922
v 241.3543 101.510155 12.678651
v 241.31776 101.46548 13.0987835
v 241.09273 101.500145 13.454746
v 240.73949 101.60488 13.651159
v 240.35269 101.75161 13.635393
v 240.03596 101.901024 13.411673
v 239.87419 102.013084 13.039944
v 239.8259 100.35932 12.319838
v 240.14212 100.35438 12.046733
v 240.54944 100.340866 11.969031
v 240.9387 100.32241 12.107553
v 241.20561 100.303955 12.4251795
v 241.27866 100.29044 12.836804
v 241.13824 100.2855 13.232134
v 240.82202 100.29044 13.505239
v 240.4147 100.303955 13.58294
v 240.02544 100.32241 13.44442
v 239.75853 100.340866 13.126793
v 239.68549 100.35438 12.715167
v 239.84789 98.86912 12.344919
v 240.1642 98.86984 12.078536
v 240.57176 98.8718 12.005883
v 240.96138 98.87449 12.146426
v 241.22862 98.877174 12.462507
v 241.30191 98.879135 12.869432
v 241.1616 98.87985 13.258167
v 240.84528 98.879135 13.5245495
v 240.43771 98.877174 13.597203
v 240.04811 98.87449 13.45666
v 239.78085 98.8718 13.140579
v 239.70757 98.86984 12.733653
v 239.84116 97.4279 12.341489
v 240.15747 97.42769 12.073972
v 240.56505 97.42712 12.00049
v 240.95467 97.42632 12.140734
v 241.22192 97.42554 12.457124
v 241.29521 97.42496 12.864884
v 241.1549 97.42475 13.254756
v 240.83858 97.42496 13.522272
v 240.431 97.42554 13.595754
v 240.0414 97.42632 13.45551
v 239.77414 97.42712 13.13912
v 239.70084 97.42769 12.7313595
v 239.81241 95.977486 12.391204
v 240.10896 95.97755 12.102159
v 240.5103 95.977776 12.000109
v 240.90889 95.978096 12.1124
v 241.19794 95.97843 12.408944
v 241.29999 95.97868 12.810281
v 241.1877 95.9788 13.208874
v 240.89114 95.97874 13.497919
v 240.4898 95.97851 13.599968
v 240.09122 95.97819 13.487677
v 239.80217 95.97785 13.1911335
v 239.70012 95.9776 12.789797
v 239.8076 94.55568 12.400053
v 240.1002 94.544815 12.107208
v 240.49992 94.52997 11.999995
v 240.89966 94.51512 12.1071415
v 241.19229 94.50425 12.399937
v 241.29944 94.50027 12.799928
v 241.19237 94.504234 13.199937
v 240.89977 94.5151 13.492782
v 240.50005 94.529945 13.599995
v 240.10031 94.54479 13.492848
v 239.80768 94.555664 13.200053
v 239.70053 94.55965 12.800062
v 239.71786 93.24299 12.400041
v 240.00302 93.17654 12.1072035
v 240.39258 93.08576 12.000002
v 240.78215 92.99499 12.107159
v 241.06735 92.928535 12.399962
v 241.17175 92.904205 12.799956
v 241.0674 92.92852 13.199963
v 240.78223 92.99497 13.492799
v 240.39267 93.08575 13.600001
v 240.0031 93.17652 13.492845
v 239.71791 93.24298 13.200041
v 239.6135 93.2673 12.800047
v 239.17047 91.87512 12.399998
v 239.4579 91.81922 12.107179
v 239.85054 91.74285 12.0
v 240.24318 91.66649 12.107181
v 240.53062 91.61058 12.400002
v 240.63582 91.59012 12.800002
v 240.53061 91.61058 13.200002
v 240.24318 91.66649 13.492822
v 239.85054 91.74285 13.599999
v 239.4579 91.81922 13.492819
v 239.17046 91.87512 13.199998
v 239.06526 91.89559 12.799998
v 239.15674 90.2948 12.400377
v 239.4494 90.29475 12.107398
v 239.84933 90.29467 12.0
v 240.2494 90.29459 12.106962
v 240.54237 90.29454 12.399624
v 240.64978 90.29452 12.799565
v 240.54282 90.29454 13.199623
v 240.25015 90.29459 13.492603
v 239.8502 90.29467 13.6
v 239.45015 90.29475 13.493038
v 239.15717 90.2948 13.200377
v 239.04977 90.29482 12.800435
v 239.16173 88.846436 12.3922205
v 239.45782 88.84645 12.102717
v 239.85901 88.84648 12.000051
v 240.25778 88.84651 12.11173
v 240.54727 88.846535 12.40783
v 240.64995 88.84654 12.809012
v 240.53827 88.846535 13.20778
v 240.24217 88.84651 13.497283
v 239.84099 88.84648 13.59995
v 239.44221 88.84645 13.48827
v 239.15271 88.84643 13.19217
v 239.05005 88.84642 12.790988
v 239.16176 87.39555 12.39289
v 239.45789 87.3936 12.1053915
v 239.85907 87.392914 12.005455
v 240.25783 87.39366 12.119861
v 240.5473 87.39566 12.417952
v 240.64993 87.39836 12.819855
v 240.53822 87.40104 13.217881
v 240.2421 87.40299 13.505381
v 239.84091 87.40369 13.605316
v 239.44215 87.40293 13.4909115
v 239.15268 87.40094 13.192821
v 239.05005 87.39824 12.790916
v 239.26387 85.90338 12.286089
v 239.61464 85.8839 12.091566
v 240.02846 85.8822 12.110194
v 240.39447 85.89873 12.336983
v 240.6146 85.92906 12.7111635
v 240.62982 85.965065 13.132475
v 240.43611 85.9971 13.488028
v 240.08534 86.01658 13.68255
v 239.67152 86.01829 13.663922
v 239.30551 86.001755 13.437134
v 239.08539 85.97143 13.062953
v 239.07016 85.93542 12.641642
v 239.30084 84.3641 12.455928
v 239.66537 84.28348 12.300657
v 240.07866 84.266426 12.329055
v 240.42998 84.31753 12.533509
v 240.62517 84.42308 12.859238
v 240.61195 84.5548 13.218963
v 240.39386 84.6774 13.516295
v 240.02933 84.758026 13.671565
v 239.61604 84.77508 13.643168
v 239.26472 84.723976 13.438714
v 239.06953 84.61842 13.112985
v 239.08275 84.4867 12.753261
v 239.30449 83.23879 12.950142
v 239.67587 83.07575 12.903649
v 240.05254 82.95839 13.056607
v 240.33354 82.91815 13.3680315
v 240.4436 82.96581 13.754474
v 240.35321 83.08861 14.11239
v 240.08661 83.25363 14.345875
v 239.71521 83.41667 14.392366
v 239.33856 83.534035 14.2394085
v 239.05756 83.57428 13.927985
v 238.9475 83.52662 13.541542
v 239.03789 83.403824 13.183626
v 238.62308 82.22916 12.870779
v 238.98439 82.03639 12.806455
v 239.32005 81.84684 12.956701
v 239.54015 81.7113 13.281261
v 239.5857 81.666084 13.693168
v 239.44447 81.723305 14.082051
v 239.15434 81.86764 14.343711
v 238.79303 82.0604 14.408035
v 238.45737 82.24995 14.257789
v 238.23727 82.38548 13.933229
v 238.19173 82.4307 13.521323
v 238.33295 82.37348 13.132439
v 238.12953 80.81126 12.824154
v 238.50359 80.63365 12.819032
v 238.8294 80.47789 13.021731
v 239.0197 80.38571 13.37794
v 239.02345 80.38181 13.7922125
v 238.83969 80.46723 14.153543
v 238.51762 80.619095 14.365116
v 238.14357 80.7967 14.370238
v 237.81775 80.95246 14.167538
v 237.62746 81.04464 13.811329
v 237.6237 81.04854 13.397057
v 237.80746 80.96312 13.035726
v 237.27722 79.598236 12.911503
v 237.64186 79.43563 12.801546
v 238.008 79.272736 12.905945
v 238.27753 79.1532 13.196725
v 238.37822 79.10903 13.595973
v 238.28311 79.15209 13.99671
v 238.01768 79.27083 14.291558
v 237.65305 79.433426 14.401515
v 237.28691 79.59632 14.297116
v 237.01738 79.715866 14.006336
v 236.91669 79.760025 13.607088
v 237.0118 79.716965 13.206351
v 236.75365 78.12575 12.905255
v 237.15085 78.07529 12.799609
v 237.54724 78.02482 12.90832
v 237.8366 77.987885 13.20226
v 237.94138 77.97436 13.602669
v 237.8335 77.987885 14.002255
v 237.54189 78.02482 14.293953
v 237.14468 78.07529 14.399599
v 236.74829 78.12575 14.290888
v 236.45894 78.16268 13.996948
v 236.35416 78.17621 13.5965395
v 236.46204 78.16268 13.196953
v 236.89427 76.62024 12.905801
v 237.29443 76.63423 12.800166
v 237.69377 76.648224 12.908888
v 237.98528 76.65846 13.202836
v 238.09085 76.66222 13.603247
v 237.9822 76.65846 14.00283
v 237.68842 76.648224 14.2945175
v 237.28825 76.63423 14.400153
v 236.88892 76.62024 14.29143
v 236.59741 76.61 13.997482
v 236.49184 76.606255 13.597073
v 236.6005 76.61 13.197489
v 236.85179 75.19236 12.905513
v 237.2522 75.18667 12.800002
v 237.6517 75.18098 12.90885
v 237.94327 75.1768 13.2028885
v 238.04877 75.175285 13.6033325
v 237.93994 75.17681 14.002882
v 237.64594 75.18098 14.294478
v 237.24553 75.186676 14.399989
v 236.84602 75.19237 14.2911415
v 236.55444 75.19653 13.997103
v 236.44894 75.19806 13.596659
v 236.55779 75.19653 13.197109
v 236.89394 73.73835 12.883666
v 237.29982 73.7385 12.801547
v 237.6924 73.73865 12.9333725
v 237.96645 73.73875 13.243822
v 238.04857 73.738785 13.649709
v 237.91675 73.73874 14.042278
v 237.6063 73.738625 14.3163395
v 237.20041 73.73847 14.398459
v 236.80785 73.73833 14.266633
v 236.53378 73.73822 13.956184
v 236.45166 73.73819 13.550297
v 236.5835 73.738235 13.157728
v 236.98215 72.2852 12.846184
v 237.3945 72.26535 12.814368
v 237.76811 72.25219 12.994651
v 238.00288 72.24924 13.338723
v 238.0359 72.25729 13.754393
v 237.85832 72.274185 14.13028
v 237.51773 72.2954 14.365667
v 237.1054 72.31525 14.397482
v 236.73178 72.32841 14.2172
v 236.49701 72.33136 13.873127
v 236.46397 72.32331 13.457458
v 236.64156 72.30641 13.081571
v 236.68561 70.91523 12.996766
v 237.05194 70.76555 12.874116
v 237.43553 70.63846 12.965231
v 237.73363 70.56801 13.245695
v 237.86632 70.573074 13.640358
v 237.79808 70.652306 14.043471
v 237.54718 70.78446 14.34702
v 237.18083 70.934135 14.469669
v 236.79724 71.061226 14.378555
v 236.49915 71.131676 14.098091
v 236.36646 71.12661 13.703428
v 236.4347 71.047386 13.300315
v 235.838 69.824844 13.304181
v 236.1733 69.635345 13.15099
v 236.54352 69.45942 13.21088
v 236.84949 69.3442 13.467805
v 237.00922 69.320564 13.8529215
v 236.97989 69.394844 14.263039
v 236.76938 69.54714 14.588265
v 236.43408 69.73664 14.741458
v 236.06386 69.91257 14.681567
v 235.75789 70.02779 14.424642
v 235.59818 70.05142 14.039525
v 235.62749 69.97714 13.629408
v 235.32597 68.321335 13.463985
v 235.69472 68.26553 13.29068
v 236.1055 68.22241 13.322941
v 236.44826 68.20353 13.552123
v 236.63113 68.213936 13.916818
v 236.60513 68.25085 14.319304
v 236.37723 68.30438 14.651738
v 236.00848 68.36018 14.825044
v 235.5977 68.403305 14.792783
v 235.25496 68.42219 14.563601
v 235.07208 68.41178 14.198907
v 235.09808 68.37486 13.796419
v 235.34549 66.795975 13.71667
v 235.6672 66.77276 13.461071
v 236.076 66.778 13.396673
v 236.46236 66.81029 13.540731
v 236.7227 66.86098 13.854646
v 236.78732 66.91648 14.254303
v 236.63889 66.96193 14.632615
v 236.31715 66.985146 14.888214
v 235.90836 66.97991 14.952613
v 235.52202 66.947624 14.808554
v 235.26166 66.896935 14.494639
v 235.19705 66.84143 14.094982
v 235.23914 65.41386 14.090306
v 235.51862 65.37152 13.828979
v 235.9134 65.35017 13.747123
v 236.31773 65.35552 13.8666725
v 236.62326 65.38616 14.155594
v 236.74812 65.43386 14.536472
v 236.65884 65.48585 14.907249
v 236.37938 65.52819 15.168578
v 235.98459 65.54954 15.250434
v 235.58026 65.54418 15.130884
v 235.27473 65.51354 14.841962
v 235.14987 65.46584 14.461084
v 235.2434 63.951847 14.028575
v 235.52554 63.90694 13.778586
v 235.92143 63.88904 13.7082615
v 236.32503 63.90295 13.836442
v 236.62814 63.94494 14.128783
v 236.74959 64.00375 14.506951
v 236.6568 64.06364 14.869618
v 236.37466 64.10854 15.119606
v 235.97876 64.12644 15.189932
v 235.57518 64.11253 15.061751
v 235.27205 64.07055 14.76941
v 235.15062 64.011734 14.391241
v 235.22662 62.59189 14.47697
v 235.49358 62.554813 14.175965
v 235.88284 62.527245 14.047173
v 236.29008 62.51657 14.125099
v 236.60619 62.525646 14.388867
v 236.74648 62.552048 14.767798
v 236.67332 62.588696 15.160359
v 236.40636 62.625767 15.461363
v 236.0171 62.653336 15.590157
v 235.60986 62.664013 15.512229
v 235.29375 62.654934 15.248462
v 235.15347 62.628532 14.869531
v 235.18892 61.314274 14.334895
v 235.4927 61.242935 14.060382
v 235.88739 61.146206 13.978948
v 236.2672 61.050003 14.112415
v 236.53036 60.980103 14.42502
v 236.6064 60.95524 14.833
v 236.4749 60.982067 15.227039
v 236.1711 61.053402 15.501553
v 235.77643 61.15013 15.582986
v 235.39662 61.246334 15.449519
v 235.13344 61.316235 15.136914
v 235.05742 61.341103 14.728933
v 234.69984 59.920856 14.2494755
v 235.04863 59.847385 14.043372
v 235.4546 59.76577 14.043705
v 235.80894 59.697872 14.250382
v 236.01675 59.661892 14.608027
v 236.02231 59.66746 15.020809
v 235.82413 59.713097 15.378121
v 235.47534 59.786568 15.584225
v 235.06937 59.868187 15.583892
v 234.71501 59.93608 15.377214
v 234.50722 59.972065 15.019569
v 234.50166 59.96649 14.606788
v 234.83527 58.338028 14.173523
v 235.22256 58.256683 14.083173
v 235.62355 58.205452 14.216181
v 235.93079 58.198063 14.536906
v 236.06195 58.236496 14.959412
v 235.98189 58.31045 15.370487
v 235.71205 58.400116 15.659985
v 235.32475 58.48146 15.750334
v 234.92377 58.532692 15.617327
v 234.61653 58.54008 15.296601
v 234.48538 58.501648 14.874096
v 234.56544 58.427692 14.46302
v 234.2798 57.00685 14.42457
v 234.6359 56.876003 14.272508
v 235.03983 56.792816 14.348071
v 235.38338 56.779587 14.631013
v 235.5745 56.83985 15.04552
v 235.56195 56.95747 15.480525
v 235.34912 57.10092 15.8194685
v 234.99303 57.231773 15.971532
v 234.5891 57.31496 15.895968
v 234.24554 57.32819 15.613027
v 234.05443 57.267925 15.19852
v 234.06697 57.150307 14.7635145
v 234.17116 55.61113 14.803445
v 234.55608 55.569565 14.688997
v 234.96486 55.554394 14.79783
v 235.28796 55.569687 15.1007805
v 235.43883 55.611343 15.516674
v 235.37701 55.6682 15.9340725
v 235.1191 55.725025 16.241135
v 234.73416 55.76659 16.355581
v 234.32538 55.78176 16.24675
v 234.00227 55.766468 15.943799
v 233.85141 55.72481 15.527905
v 233.91322 55.667953 15.110506
v 234.2704 54.22196 14.897678
v 234.67328 54.223083 14.801687
v 235.07008 54.223366 14.919626
v 235.35448 54.22274 15.219894
v 235.45027 54.221363 15.622035
v 235.3318 54.219612 16.018295
v 235.03079 54.217953 16.302496
v 234.62793 54.21683 16.398489
v 234.23112 54.216545 16.280548
v 233.94672 54.217175 15.980281
v 233.85092 54.218548 15.57814
v 233.96939 54.2203 15.18188
v 234.24057 52.77209 14.934701
v 234.63858 52.791695 14.820552
v 235.03978 52.805958 14.918145
v 235.33669 52.81106 15.201332
v 235.44974 52.805637 15.594232
v 235.34865 52.791138 15.991568
v 235.0605 52.77145 16.286873
v 234.6625 52.75185 16.401024
v 234.26129 52.737583 16.303429
v 233.96439 52.73248 16.020243
v 233.85133 52.737904 15.627343
v 233.95242 52.752403 15.230007
v 234.27342 51.303062 14.884858
v 234.64099 51.405975 14.683471
v 235.04367 51.488705 14.677644
v 235.37357 51.52908 14.868939
v 235.54227 51.516285 15.2061
v 235.50458 51.453747 15.5987835
v 235.27058 51.358223 15.941771
v 234.90302 51.25531 16.143158
v 234.50034 51.17258 16.148985
v 234.17046 51.132206 15.957689
v 234.00175 51.145 15.620529
v 234.03944 51.20754 15.227845
v 234.75685 49.943035 14.609218
v 235.12415 50.026325 14.416166
v 235.52928 50.10284 14.426364
v 235.86371 50.15208 14.63708
v 236.03784 50.160847 14.991852
v 236.00499 50.126793 15.395619
v 235.77399 50.059044 15.740193
v 235.4067 49.975754 15.933246
v 235.00156 49.89924 15.923047
v 234.66713 49.85 15.712331
v 234.493 49.841232 15.357559
v 234.52585 49.875286 14.953792
v 234.89806 48.38607 14.795716
v 235.29353 48.399303 14.702616
v 235.69435 48.454952 14.801159
v 235.99313 48.53811 15.064942
v 236.10982 48.626484 15.4232855
v 236.01314 48.696407 15.78017
v 235.72899 48.729134 16.03997
v 235.33353 48.7159 16.133072
v 234.9327 48.66025 16.034529
v 234.63391 48.5771 15.770744
v 234.51723 48.48872 15.412401
v 234.6139 48.4188 15.055516
v 235.03128 46.754223 15.488901
v 235.35942 46.81814 15.277634
v 235.73373 46.98417 15.228085
v 236.05396 47.207825 15.353531
v 236.23427 47.429176 15.620358
v 236.22635 47.588917 15.957072
v 236.03233 47.644238 16.273449
v 235.70421 47.580322 16.484716
v 235.32988 47.41429 16.534266
v 235.00967 47.190636 16.40882
v 234.82936 46.969284 16.14199
v 234.83727 46.809544 15.805278
v 235.95035 45.774418 15.995604
v 236.20425 45.862972 15.728466
v 236.50603 46.087086 15.675006
v 236.7748 46.386703 15.849547
v 236.93855 46.681545 16.205322
v 236.95343 46.89261 16.647
v 236.81543 46.96334 17.056234
v 236.56154 46.874786 17.323372
v 236.25977 46.650673 17.376833
v 235.991 46.351055 17.202291
v 235.82722 46.05621 16.846518
v 235.81235 45.845146 16.404839
v 236.49545 46.259056 16.324217
usemtl mat_8
s 1
f 687 687 688
f 688 687 689
f 687 687 689
f 689 687 690
f 687 687 690
f 690 687 691
f 687 687 691
f 691 687 692
f 687 687 692
f 692 687 693
f 687 687 693
f 693 687 694
f 687 687 694
f 694 687 695
f 687 687 695
f 695 687 696
f 687 687 696
f 696 687 697
f 687 687 697
f 697 687 698
f 687 687 698
f 698 687 699
f 687 687 699
f 699 687 688
f 688 689 700
f 700 689 701
f 689 690 701
f 701 690 702
f 690 691 702
f 702 691 703
f 691 692 703
f 703 692 704
f 692 693 704
f 704 693 705
f 693 694 705
f 705 694 706
f 694 695 706
f 706 695 707
f 695 696 707
f 707 696 708
f 696 697 708
f 708 697 709
f 697 698 709
f 709 698 710
f 698 699 710
f 710 699 711
f 699 688 711
f 711 688 700
f 700 701 712
f 712 701 713
f 701 702 713
f 713 702 714
f 702 703 714
f 714 703 715
f 703 704 715
f 715 704 716
f 704 705 716
f 716 705 717
f 705 706 717
f 717 706 718
f 706 707 718
f 718 707 719
f 707 708 719
f 719 708 720
f 708 709 720
f 720 709 721
f 709 710 721
f 721 710 722
f 710 711 722
f 722 711 723
f 711 700 723
f 723 700 712
f 712 713 724
f 724 713 725
f 713 714 725
f 725 714 726
f 714 715 726
f 726 715 727
f 715 716 727
f 727 716 728
f 716 717 728
f 728 717 729
f 717 718 729
f 729 718 730
f 718 719 730
f 730 719 731
f 719 720 731
f 731 720 732
f 720 721 732
f 732 721 733
f 721 722 733
f 733 722 734
f 722 723 734
f 734 723 735
f 723 712 735
f 735 712 724
f 724 725 736
f 736 725 737
f 725 726 737
f 737 726 738
f 726 727 738
f 738 727 739
f 727 728 739
f 739 728 740
f 728 729 740
f 740 729 741
f 729 730 741
f 741 730 742
f 730 731 742
f 742 731 743
f 731 732 743
f 743 732 744
f 732 733 744
f 744 733 745
f 733 734 745
f 745 734 746
f 734 735 746
f 746 735 747
f 735 724 747
f 747 724 736
f 736 737 748
f 748 737 749
f 737 738 749
f 749 738 750
f 738 739 750
f 750 739 751
f 739 740 751
f 751 740 752
f 740 741 752
f 752 741 753
f 741 742 753
f 753 742 754
f 742 743 754
f 754 743 755
f 743 744 755
f 755 744 756
f 744 745 756
f 756 745 757
f 745 746 757
f 757 746 758
f 746 747 758
f 758 747 759
f 747 736 759
f 759 736 748
f 748 749 760
f 760 749 761
f 749 750 761
f 761 750 762
f 750 751 762
f 762 751 763
f 751 752 763
f 763 752 764
f 752 753 764
f 764 753 765
f 753 754 765
f 765 754 766
f 754 755 766
f 766 755 767
f 755 756 767
f 767 756 768
f 756 757 768
f 768 757 769
f 757 758 769
f 769 758 770
f 758 759 770
f 770 759 771
f 759 748 771
f 771 748 760
f 760 761 772
f 772 761 773
f 761 762 773
f 773 762 774
f 762 763 774
f 774 763 775
f 763 764 775
f 775 764 776
f 764 765 776
f 776 765 777
f 765 766 777
f 777 766 778
f 766 767 778
f 778 767 779
f 767 768 779
f 779 768 780
f 768 769 780
f 780 769 781
f 769 770 781
f 781 770 782
f 770 771 782
f 782 771 783
f 771 760 783
f 783 760 772
f 772 773 784
f 784 773 785
f 773 774 785
f 785 774 786
f 774 775 786
f 786 775 787
f 775 776 787
f 787 776 788
f 776 777 788
f 788 777 789
f 777 778 789
f 789 778 790
f 778 779 790
f 790 779 791
f 779 780 791
f 791 780 792
f 780 781 792
f 792 781 793
f 781 782 793
f 793 782 794
f 782 783 794
f 794 783 795
f 783 772 795
f 795 772 784
f 784 785 796
f 796 785 797
f 785 786 797
f 797 786 798
f 786 787 798
f 798 787 799
f 787 788 799
f 799 788 800
f 788 789 800
f 800 789 801
f 789 790 801
f 801 790 802
f 790 791 802
f 802 791 803
f 791 792 803
f 803 792 804
f 792 793 804
f 804 793 805
f 793 794 805
f 805 794 806
f 794 795 806
f 806 795 807
f 795 784 807
f 807 784 796
f 796 797 808
f 808 797 809
f 797 798 809
f 809 798 810
f 798 799 810
f 810 799 811
f 799 800 811
f 811 800 812
f 800 801 812
f 812 801 813
f 801 802 813
f 813 802 814
f 802 803 814
f 814 803 815
f 803 804 815
f 815 804 816
f 804 805 816
f 816 805 817
f 805 806 817
f 817 806 818
f 806 807 818
f 818 807 819
f 807 796 819
f 819 796 808
f 808 809 820
f 820 809 821
f 809 810 821
f 821 810 822
f 810 811 822
f 822 811 823
f 811 812 823
f 823 812 824
f 812 813 824
f 824 813 825
f 813 814 825
f 825 814 826
f 814 815 826
f 826 815 827
f 815 816 827
f 827 816 828
f 816 817 828
f 828 817 829
f 817 818 829
f 829 818 830
f 818 819 830
f 830 819 831
f 819 808 831
f 831 808 820
f 820 821 832
f 832 821 833
f 821 822 833
f 833 822 834
f 822 823 834
f 834 823 835
f 823 824 835
f 835 824 836
f 824 825 836
f 836 825 837
f 825 826 837
f 837 826 838
f 826 827 838
f 838 827 839
f 827 828 839
f 839 828 840
f 828 829 840
f 840 829 841
f 829 830 841
f 841 830 842
f 830 831 842
f 842 831 843
f 831 820 843
f 843 820 832
f 832 833 844
f 844 833 845
f 833 834 845
f 845 834 846
f 834 835 846
f 846 835 847
f 835 836 847
f 847 836 848
f 836 837 848
f 848 837 849
f 837 838 849
f 849 838 850
f 838 839 850
f 850 839 851
f 839 840 851
f 851 840 852
f 840 841 852
f 852 841 853
f 841 842 853
f 853 842 854
f 842 843 854
f 854 843 855
f 843 832 855
f 855 832 844
f 844 845 856
f 856 845 857
f 845 846 857
f 857 846 858
f 846 847 858
f 858 847 859
f 847 848 859
f 859 848 860
f 848 849 860
f 860 849 861
f 849 850 861
f 861 850 862
f 850 851 862
f 862 851 863
f 851 852 863
f 863 852 864
f 852 853 864
f 864 853 865
f 853 854 865
f 865 854 866
f 854 855 866
f 866 855 867
f 855 844 867
f 867 844 856
f 856 857 868
f 868 857 869
f 857 858 869
f 869 858 870
f 858 859 870
f 870 859 871
f 859 860 871
f 871 860 872
f 860 861 872
f 872 861 873
f 861 862 873
f 873 862 874
f 862 863 874
f 874 863 875
f 863 864 875
f 875 864 876
f 864 865 876
f 876 865 877
f 865 866 877
f 877 866 878
f 866 867 878
f 878 867 879
f 867 856 879
f 879 856 868
f 868 869 880
f 880 869 881
f 869 870 881
f 881 870 882
f 870 871 882
f 882 871 883
f 871 872 883
f 883 872 884
f 872 873 884
f 884 873 885
f 873 874 885
f 885 874 886
f 874 875 886
f 886 875 887
f 875 876 887
f 887 876 888
f 876 877 888
f 888 877 889
f 877 878 889
f 889 878 890
f 878 879 890
f 890 879 891
f 879 868 891
f 891 868 880
f 880 881 892
f 892 881 893
f 881 882 893
f 893 882 894
f 882 883 894
f 894 883 895
f 883 884 895
f 895 884 896
f 884 885 896
f 896 885 897
f 885 886 897
f 897 886 898
f 886 887 898
f 898 887 899
f 887 888 899
f 899 888 900
f 888 889 900
f 900 889 901
f 889 890 901
f 901 890 902
f 890 891 902
f 902 891 903
f 891 880 903
f 903 880 892
f 892 893 904
f 904 893 905
f 893 894 905
f 905 894 906
f 894 895 906
f 906 895 907
f 895 896 907
f 907 896 908
f 896 897 908
f 908 897 909
f 897 898 909
f 909 898 910
f 898 899 910
f 910 899 911
f 899 900 911
f 911 900 912
f 900 901 912
f 912 901 913
f 901 902 913
f 913 902 914
f 902 903 914
f 914 903 915
f 903 892 915
f 915 892 904
f 904 905 916
f 916 905 917
f 905 906 917
f 917 906 918
f 906 907 918
f 918 907 919
f 907 908 919
f 919 908 920
f 908 909 920
f 920 909 921
f 909 910 921
f 921 910 922
f 910 911 922
f 922 911 923
f 911 912 923
f 923 912 924
f 912 913 924
f 924 913 925
f 913 914 925
f 925 914 926
f 914 915 926
f 926 915 927
f 915 904 927
f 927 904 916
f 916 917 928
f 928 917 929
f 917 918 929
f 929 918 930
f 918 919 930
f 930 919 931
f 919 920 931
f 931 920 932
f 920 921 932
f 932 921 933
f 921 922 933
f 933 922 934
f 922 923 934
f 934 923 935
f 923 924 935
f 935 924 936
f 924 925 936
f 936 925 937
f 925 926 937
f 937 926 938
f 926 927 938
f 938 927 939
f 927 916 939
f 939 916 928
f 928 929 940
f 940 929 941
f 929 930 941
f 941 930 942
f 930 931 942
f 942 931 943
f 931 932 943
f 943 932 944
f 932 933 944
f 944 933 945
f 933 934 945
f 945 934 946
f 934 935 946
f 946 935 947
f 935 936 947
f 947 936 948
f 936 937 948
f 948 937 949
f 937 938 949
f 949 938 950
f 938 939 950
f 950 939 951
f 939 928 951
f 951 928 940
f 940 941 952
f 952 941 953
f 941 942 953
f 953 942 954
f 942 943 954
f 954 943 955
f 943 944 955
f 955 944 956
f 944 945 956
f 956 945 957
f 945 946 957
f 957 946 958
f 946 947 958
f 958 947 959
f 947 948 959
f 959 948 960
f 948 949 960
f 960 949 961
f 949 950 961
f 961 950 962
f 950 951 962
f 962 951 963
f 951 940 963
f 963 940 952
f 952 953 964
f 964 953 965
f 953 954 965
f 965 954 966
f 954 955 966
f 966 955 967
f 955 956 967
f 967 956 968
f 956 957 968
f 968 957 969
f 957 958 969
f 969 958 970
f 958 959 970
f 970 959 971
f 959 960 971
f 971 960 972
f 960 961 972
f 972 961 973
f 961 962 973
f 973 962 974
f 962 963 974
f 974 963 975
f 963 952 975
f 975 952 964
f 964 965 976
f 976 965 977
f 965 966 977
f 977 966 978
f 966 967 978
f 978 967 979
f 967 968 979
f 979 968 980
f 968 969 980
f 980 969 981
f 969 970 981
f 981 970 982
f 970 971 982
f 982 971 983
f 971 972 983
f 983 972 984
f 972 973 984
f 984 973 985
f 973 974 985
f 985 974 986
f 974 975 986
f 986 975 987
f 975 964 987
f 987 964 976
f 976 977 988
f 988 977 989
f 977 978 989
f 989 978 990
f 978 979 990
f 990 979 991
f 979 980 991
f 991 980 992
f 980 981 992
f 992 981 993
f 981 982 993
f 993 982 994
f 982 983 994
f 994 983 995
f 983 984 995
f 995 984 996
f 984 985 996
f 996 985 997
f 985 986 997
f 997 986 998
f 986 987 998
f 998 987 999
f 987 976 999
f 999 976 988
f 988 989 1000
f 1000 989 1001
f 989 990 1001
f 1001 990 1002
f 990 991 1002
f 1002 991 1003
f 991 992 1003
f 1003 992 1004
f 992 993 1004
f 1004 993 1005
f 993 994 1005
f 1005 994 1006
f 994 995 1006
f 1006 995 1007
f 995 996 1007
f 1007 996 1008
f 996 997 1008
f 1008 997 1009
f 997 998 1009
f 1009 998 1010
f 998 999 1010
f 1010 999 1011
f 999 988 1011
f 1011 988 1000
f 1000 1001 1012
f 1012 1001 1013
f 1001 1002 1013
f 1013 1002 1014
f 1002 1003 1014
f 1014 1003 1015
f 1003 1004 1015
f 1015 1004 1016
f 1004 1005 1016
f 1016 1005 1017
f 1005 1006 1017
f 1017 1006 1018
f 1006 1007 1018
f 1018 1007 1019
f 1007 1008 1019
f 1019 1008 1020
f 1008 1009 1020
f 1020 1009 1021
f 1009 1010 1021
f 1021 1010 1022
f 1010 1011 1022
f 1022 1011 1023
f 1011 1000 1023
f 1023 1000 1012
f 1012 1013 1024
f 1024 1013 1025
f 1013 1014 1025
f 1025 1014 1026
f 1014 1015 1026
f 1026 1015 1027
f 1015 1016 1027
f 1027 1016 1028
f 1016 1017 1028
f 1028 1017 1029
f 1017 1018 1029
f 1029 1018 1030
f 1018 1019 1030
f 1030 1019 1031
f 1019 1020 1031
f 1031 1020 1032
f 1020 1021 1032
f 1032 1021 1033
f 1021 1022 1033
f 1033 1022 1034
f 1022 1023 1034
f 1034 1023 1035
f 1023 1012 1035
f 1035 1012 1024
f 1024 1025 1036
f 1036 1025 1037
f 1025 1026 1037
f 1037 1026 1038
f 1026 1027 1038
f 1038 1027 1039
f 1027 1028 1039
f 1039 1028 1040
f 1028 1029 1040
f 1040 1029 1041
f 1029 1030 1041
f 1041 1030 1042
f 1030 1031 1042
f 1042 1031 1043
f 1031 1032 1043
f 1043 1032 1044
f 1032 1033 1044
f 1044 1033 1045
f 1033 1034 1045
f 1045 1034 1046
f 1034 1035 1046
f 1046 1035 1047
f 1035 1024 1047
f 1047 1024 1036
f 1036 1037 1048
f 1048 1037 1049
f 1037 1038 1049
f 1049 1038 1050
f 1038 1039 1050
f 1050 1039 1051
f 1039 1040 1051
f 1051 1040 1052
f 1040 1041 1052
f 1052 1041 1053
f 1041 1042 1053
f 1053 1042 1054
f 1042 1043 1054
f 1054 1043 1055
f 1043 1044 1055
f 1055 1044 1056
f 1044 1045 1056
f 1056 1045 1057
f 1045 1046 1057
f 1057 1046 1058
f 1046 1047 1058
f 1058 1047 1059
f 1047 1036 1059
f 1059 1036 1048
f 1048 1049 1060
f 1060 1049 1061
f 1049 1050 1061
f 1061 1050 1062
f 1050 1051 1062
f 1062 1051 1063
f 1051 1052 1063
f 1063 1052 1064
f 1052 1053 1064
f 1064 1053 1065
f 1053 1054 1065
f 1065 1054 1066
f 1054 1055 1066
f 1066 1055 1067
f 1055 1056 1067
f 1067 1056 1068
f 1056 1057 1068
f 1068 1057 1069
f 1057 1058 1069
f 1069 1058 1070
f 1058 1059 1070
f 1070 1059 1071
f 1059 1048 1071
f 1071 1048 1060
f 1060 1061 1072
f 1072 1061 1073
f 1061 1062 1073
f 1073 1062 1074
f 1062 1063 1074
f 1074 1063 1075
f 1063 1064 1075
f 1075 1064 1076
f 1064 1065 1076
f 1076 1065 1077
f 1065 1066 1077
f 1077 1066 1078
f 1066 1067 1078
f 1078 1067 1079
f 1067 1068 1079
f 1079 1068 1080
f 1068 1069 1080
f 1080 1069 1081
f 1069 1070 1081
f 1081 1070 1082
f 1070 1071 1082
f 1082 1071 1083
f 1071 1060 1083
f 1083 1060 1072
f 1072 1073 1084
f 1084 1073 1085
f 1073 1074 1085
f 1085 1074 1086
f 1074 1075 1086
f 1086 1075 1087
f 1075 1076 1087
f 1087 1076 1088
f 1076 1077 1088
f 1088 1077 1089
f 1077 1078 1089
f 1089 1078 1090
f 1078 1079 1090
f 1090 1079 1091
f 1079 1080 1091
f 1091 1080 1092
f 1080 1081 1092
f 1092 1081 1093
f 1081 1082 1093
f 1093 1082 1094
f 1082 1083 1094
f 1094 1083 1095
f 1083 1072 1095
f 1095 1072 1084
f 1084 1085 1096
f 1096 1085 1097
f 1085 1086 1097
f 1097 1086 1098
f 1086 1087 1098
f 1098 1087 1099
f 1087 1088 1099
f 1099 1088 1100
f 1088 1089 1100
f 1100 1089 1101
f 1089 1090 1101
f 1101 1090 1102
f 1090 1091 1102
f 1102 1091 1103
f 1091 1092 1103
f 1103 1092 1104
f 1092 1093 1104
f 1104 1093 1105
f 1093 1094 1105
f 1105 1094 1106
f 1094 1095 1106
f 1106 1095 1107
f 1095 1084 1107
f 1107 1084 1096
f 1096 1097 1108
f 1108 1097 1109
f 1097 1098 1109
f 1109 1098 1110
f 1098 1099 1110
f 1110 1099 1111
f 1099 1100 1111
f 1111 1100 1112
f 1100 1101 1112
f 1112 1101 1113
f 1101 1102 1113
f 1113 1102 1114
f 1102 1103 1114
f 1114 1103 1115
f 1103 1104 1115
f 1115 1104 1116
f 1104 1105 1116
f 1116 1105 1117
f 1105 1106 1117
f 1117 1106 1118
f 1106 1107 1118
f 1118 1107 1119
f 1107 1096 1119
f 1119 1096 1108
f 1108 1109 1120
f 1120 1109 1121
f 1109 1110 1121
f 1121 1110 1122
f 1110 1111 1122
f 1122 1111 1123
f 1111 1112 1123
f 1123 1112 1124
f 1112 1113 1124
f 1124 1113 1125
f 1113 1114 1125
f 1125 1114 1126
f 1114 1115 1126
f 1126 1115 1127
f 1115 1116 1127
f 1127 1116 1128
f 1116 1117 1128
f 1128 1117 1129
f 1117 1118 1129
f 1129 1118 1130
f 1118 1119 1130
f 1130 1119 1131
f 1119 1108 1131
f 1131 1108 1120
f 1120 1121 1132
f 1132 1121 1133
f 1121 1122 1133
f 1133 1122 1134
f 1122 1123 1134
f 1134 1123 1135
f 1123 1124 1135
f 1135 1124 1136
f 1124 1125 1136
f 1136 1125 1137
f 1125 1126 1137
f 1137 1126 1138
f 1126 1127 1138
f 1138 1127 1139
f 1127 1128 1139
f 1139 1128 1140
f 1128 1129 1140
f 1140 1129 1141
f 1129 1130 1141
f 1141 1130 1142
f 1130 1131 1142
f 1142 1131 1143
f 1131 1120 1143
f 1143 1120 1132
f 1132 1133 1144
f 1144 1133 1145
f 1133 1134 1145
f 1145 1134 1146
f 1134 1135 1146
f 1146 1135 1147
f 1135 1136 1147
f 1147 1136 1148
f 1136 1137 1148
f 1148 1137 1149
f 1137 1138 1149
f 1149 1138 1150
f 1138 1139 1150
f 1150 1139 1151
f 1139 1140 1151
f 1151 1140 1152
f 1140 1141 1152
f 1152 1141 1153
f 1141 1142 1153
f 1153 1142 1154
f 1142 1143 1154
f 1154 1143 1155
f 1143 1132 1155
f 1155 1132 1144
f 1144 1145 1156
f 1156 1145 1157
f 1145 1146 1157
f 1157 1146 1158
f 1146 1147 1158
f 1158 1147 1159
f 1147 1148 1159
f 1159 1148 1160
f 1148 1149 1160
f 1160 1149 1161
f 1149 1150 1161
f 1161 1150 1162
f 1150 1151 1162
f 1162 1151 1163
f 1151 1152 1163
f 1163 1152 1164
f 1152 1153 1164
f 1164 1153 1165
f 1153 1154 1165
f 1165 1154 1166
f 1154 1155 1166
f 1166 1155 1167
f 1155 1144 1167
f 1167 1144 1156
f 1156 1157 1168
f 1168 1157 1169
f 1157 1158 1169
f 1169 1158 1170
f 1158 1159 1170
f 1170 1159 1171
f 1159 1160 1171
f 1171 1160 1172
f 1160 1161 1172
f 1172 1161 1173
f 1161 1162 1173
f 1173 1162 1174
f 1162 1163 1174
f 1174 1163 1175
f 1163 1164 1175
f 1175 1164 1176
f 1164 1165 1176
f 1176 1165 1177
f 1165 1166 1177
f 1177 1166 1178
f 1166 1167 1178
f 1178 1167 1179
f 1167 1156 1179
f 1179 1156 1168
f 1168 1169 1180
f 1180 1169 1181
f 1169 1170 1181
f 1181 1170 1182
f 1170 1171 1182
f 1182 1171 1183
f 1171 1172 1183
f 1183 1172 1184
f 1172 1173 1184
f 1184 1173 1185
f 1173 1174 1185
f 1185 1174 1186
f 1174 1175 1186
f 1186 1175 1187
f 1175 1176 1187
f 1187 1176 1188
f 1176 1177 1188
f 1188 1177 1189
f 1177 1178 1189
f 1189 1178 1190
f 1178 1179 1190
f 1190 1179 1191
f 1179 1168 1191
f 1191 1168 1180
f 1180 1181 1192
f 1192 1181 1193
f 1181 1182 1193
f 1193 1182 1194
f 1182 1183 1194
f 1194 1183 1195
f 1183 1184 1195
f 1195 1184 1196
f 1184 1185 1196
f 1196 1185 1197
f 1185 1186 1197
f 1197 1186 1198
f 1186 1187 1198
f 1198 1187 1199
f 1187 1188 1199
f 1199 1188 1200
f 1188 1189 1200
f 1200 1189 1201
f 1189 1190 1201
f 1201 1190 1202
f 1190 1191 1202
f 1202 1191 1203
f 1191 1180 1203
f 1203 1180 1192
f 1192 1193 1204
f 1204 1193 1205
f 1193 1194 1205
f 1205 1194 1206
f 1194 1195 1206
f 1206 1195 1207
f 1195 1196 1207
f 1207 1196 1208
f 1196 1197 1208
f 1208 1197 1209
f 1197 1198 1209
f 1209 1198 1210
f 1198 1199 1210
f 1210 1199 1211
f 1199 1200 1211
f 1211 1200 1212
f 1200 1201 1212
f 1212 1201 1213
f 1201 1202 1213
f 1213 1202 1214
f 1202 1203 1214
f 1214 1203 1215
f 1203 1192 1215
f 1215 1192 1204
f 1204 1205 1216
f 1216 1205 1217
f 1205 1206 1217
f 1217 1206 1218
f 1206 1207 1218
f 1218 1207 1219
f 1207 1208 1219
f 1219 1208 1220
f 1208 1209 1220
f 1220 1209 1221
f 1209 1210 1221
f 1221 1210 1222
f 1210 1211 1222
f 1222 1211 1223
f 1211 1212 1223
f 1223 1212 1224
f 1212 1213 1224
f 1224 1213 1225
f 1213 1214 1225
f 1225 1214 1226
f 1214 1215 1226
f 1226 1215 1227
f 1215 1204 1227
f 1227 1204 1216
f 1216 1217 1228
f 1228 1217 1229
f 1217 1218 1229
f 1229 1218 1230
f 1218 1219 1230
f 1230 1219 1231
f 1219 1220 1231
f 1231 1220 1232
f 1220 1221 1232
f 1232 1221 1233
f 1221 1222 1233
f 1233 1222 1234
f 1222 1223 1234
f 1234 1223 1235
f 1223 1224 1235
f 1235 1224 1236
f 1224 1225 1236
f 1236 1225 1237
f 1225 1226 1237
f 1237 1226 1238
f 1226 1227 1238
f 1238 1227 1239
f 1227 1216 1239
f 1239 1216 1228
f 1228 1229 1240
f 1240 1229 1241
f 1229 1230 1241
f 1241 1230 1242
f 1230 1231 1242
f 1242 1231 1243
f 1231 1232 1243
f 1243 1232 1244
f 1232 1233 1244
f 1244 1233 1245
f 1233 1234 1245
f 1245 1234 1246
f 1234 1235 1246
f 1246 1235 1247
f 1235 1236 1247
f 1247 1236 1248
f 1236 1237 1248
f 1248 1237 1249
f 1237 1238 1249
f 1249 1238 1250
f 1238 1239 1250
f 1250 1239 1251
f 1239 1228 1251
f 1251 1228 1240
f 1240 1241 1252
f 1252 1241 1253
f 1241 1242 1253
f 1253 1242 1254
f 1242 1243 1254
f 1254 1243 1255
f 1243 1244 1255
f 1255 1244 1256
f 1244 1245 1256
f 1256 1245 1257
f 1245 1246 1257
f 1257 1246 1258
f 1246 1247 1258
f 1258 1247 1259
f 1247 1248 1259
f 1259 1248 1260
f 1248 1249 1260
f 1260 1249 1261
f 1249 1250 1261
f 1261 1250 1262
f 1250 1251 1262
f 1262 1251 1263
f 1251 1240 1263
f 1263 1240 1252
f 1252 1253 1264
f 1264 1253 1265
f 1253 1254 1265
f 1265 1254 1266
f 1254 1255 1266
f 1266 1255 1267
f 1255 1256 1267
f 1267 1256 1268
f 1256 1257 1268
f 1268 1257 1269
f 1257 1258 1269
f 1269 1258 1270
f 1258 1259 1270
f 1270 1259 1271
f 1259 1260 1271
f 1271 1260 1272
f 1260 1261 1272
f 1272 1261 1273
f 1261 1262 1273
f 1273 1262 1274
f 1262 1263 1274
f 1274 1263 1275
f 1263 1252 1275
f 1275 1252 1264
f 1264 1265 1276
f 1276 1265 1277
f 1265 1266 1277
f 1277 1266 1278
f 1266 1267 1278
f 1278 1267 1279
f 1267 1268 1279
f 1279 1268 1280
f 1268 1269 1280
f 1280 1269 1281
f 1269 1270 1281
f 1281 1270 1282
f 1270 1271 1282
f 1282 1271 1283
f 1271 1272 1283
f 1283 1272 1284
f 1272 1273 1284
f 1284 1273 1285
f 1273 1274 1285
f 1285 1274 1286
f 1274 1275 1286
f 1286 1275 1287
f 1275 1264 1287
f 1287 1264 1276
f 1276 1277 1288
f 1288 1277 1289
f 1277 1278 1289
f 1289 1278 1290
f 1278 1279 1290
f 1290 1279 1291
f 1279 1280 1291
f 1291 1280 1292
f 1280 1281 1292
f 1292 1281 1293
f 1281 1282 1293
f 1293 1282 1294
f 1282 1283 1294
f 1294 1283 1295
f 1283 1284 1295
f 1295 1284 1296
f 1284 1285 1296
f 1296 1285 1297
f 1285 1286 1297
f 1297 1286 1298
f 1286 1287 1298
f 1298 1287 1299
f 1287 1276 1299
f 1299 1276 1288
f 1288 1289 1300
f 1300 1289 1301
f 1289 1290 1301
f 1301 1290 1302
f 1290 1291 1302
f 1302 1291 1303
f 1291 1292 1303
f 1303 1292 1304
f 1292 1293 1304
f 1304 1293 1305
f 1293 1294 1305
f 1305 1294 1306
f 1294 1295 1306
f 1306 1295 1307
f 1295 1296 1307
f 1307 1296 1308
f 1296 1297 1308
f 1308 1297 1309
f 1297 1298 1309
f 1309 1298 1310
f 1298 1299 1310
f 1310 1299 1311
f 1299 1288 1311
f 1311 1288 1300
f 1300 1301 1312
f 1312 1301 1313
f 1301 1302 1313
f 1313 1302 1314
f 1302 1303 1314
f 1314 1303 1315
f 1303 1304 1315
f 1315 1304 1316
f 1304 1305 1316
f 1316 1305 1317
f 1305 1306 1317
f 1317 1306 1318
f 1306 1307 1318
f 1318 1307 1319
f 1307 1308 1319
f 1319 1308 1320
f 1308 1309 1320
f 1320 1309 1321
f 1309 1310 1321
f 1321 1310 1322
f 1310 1311 1322
f 1322 1311 1323
f 1311 1300 1323
f 1323 1300 1312
f 1312 1313 1324
f 1324 1313 1325
f 1313 1314 1325
f 1325 1314 1326
f 1314 1315 1326
f 1326 1315 1327
f 1315 1316 1327
f 1327 1316 1328
f 1316 1317 1328
f 1328 1317 1329
f 1317 1318 1329
f 1329 1318 1330
f 1318 1319 1330
f 1330 1319 1331
f 1319 1320 1331
f 1331 1320 1332
f 1320 1321 1332
f 1332 1321 1333
f 1321 1322 1333
f 1333 1322 1334
f 1322 1323 1334
f 1334 1323 1335
f 1323 1312 1335
f 1335 1312 1324
f 1324 1325 1336
f 1336 1325 1337
f 1325 1326 1337
f 1337 1326 1338
f 1326 1327 1338
f 1338 1327 1339
f 1327 1328 1339
f 1339 1328 1340
f 1328 1329 1340
f 1340 1329 1341
f 1329 1330 1341
f 1341 1330 1342
f 1330 1331 1342
f 1342 1331 1343
f 1331 1332 1343
f 1343 1332 1344
f 1332 1333 1344
f 1344 1333 1345
f 1333 1334 1345
f 1345 1334 1346
f 1334 1335 1346
f 1346 1335 1347
f 1335 1324 1347
f 1347 1324 1336
f 1336 1337 1348
f 1348 1337 1349
f 1337 1338 1349
f 1349 1338 1350
f 1338 1339 1350
f 1350 1339 1351
f 1339 1340 1351
f 1351 1340 1352
f 1340 1341 1352
f 1352 1341 1353
f 1341 1342 1353
f 1353 1342 1354
f 1342 1343 1354
f 1354 1343 1355
f 1343 1344 1355
f 1355 1344 1356
f 1344 1345 1356
f 1356 1345 1357
f 1345 1346 1357
f 1357 1346 1358
f 1346 1347 1358
f 1358 1347 1359
f 1347 1336 1359
f 1359 1336 1348
f 1348 1349 1360
f 1360 1349 1361
f 1349 1350 1361
f 1361 1350 1362
f 1350 1351 1362
f 1362 1351 1363
f 1351 1352 1363
f 1363 1352 1364
f 1352 1353 1364
f 1364 1353 1365
f 1353 1354 1365
f 1365 1354 1366
f 1354 1355 1366
f 1366 1355 1367
f 1355 1356 1367
f 1367 1356 1368
f 1356 1357 1368
f 1368 1357 1369
f 1357 1358 1369
f 1369 1358 1370
f 1358 1359 1370
f 1370 1359 1371
f 1359 1348 1371
f 1371 1348 1360
f 1360 1361 1372
f 1372 1361 1373
f 1361 1362 1373
f 1373 1362 1374
f 1362 1363 1374
f 1374 1363 1375
f 1363 1364 1375
f 1375 1364 1376
f 1364 1365 1376
f 1376 1365 1377
f 1365 1366 1377
f 1377 1366 1378
f 1366 1367 1378
f 1378 1367 1379
f 1367 1368 1379
f 1379 1368 1380
f 1368 1369 1380
f 1380 1369 1381
f 1369 1370 1381
f 1381 1370 1382
f 1370 1371 1382
f 1382 1371 1383
f 1371 1360 1383
f 1383 1360 1372
f 1372 1373 1384
f 1384 1373 1385
f 1373 1374 1385
f 1385 1374 1386
f 1374 1375 1386
f 1386 1375 1387
f 1375 1376 1387
f 1387 1376 1388
f 1376 1377 1388
f 1388 1377 1389
f 1377 1378 1389
f 1389 1378 1390
f 1378 1379 1390
f 1390 1379 1391
f 1379 1380 1391
f 1391 1380 1392
f 1380 1381 1392
f 1392 1381 1393
f 1381 1382 1393
f 1393 1382 1394
f 1382 1383 1394
f 1394 1383 1395
f 1383 1372 1395
f 1395 1372 1384
f 1384 1385 1396
f 1396 1385 1397
f 1385 1386 1397
f 1397 1386 1398
f 1386 1387 1398
f 1398 1387 1399
f 1387 1388 1399
f 1399 1388 1400
f 1388 1389 1400
f 1400 1389 1401
f 1389 1390 1401
f 1401 1390 1402
f 1390 1391 1402
f 1402 1391 1403
f 1391 1392 1403
f 1403 1392 1404
f 1392 1393 1404
f 1404 1393 1405
f 1393 1394 1405
f 1405 1394 1406
f 1394 1395 1406
f 1406 1395 1407
f 1395 1384 1407
f 1407 1384 1396
f 1396 1397 1408
f 1408 1397 1409
f 1397 1398 1409
f 1409 1398 1410
f 1398 1399 1410
f 1410 1399 1411
f 1399 1400 1411
f 1411 1400 1412
f 1400 1401 1412
f 1412 1401 1413
f 1401 1402 1413
f 1413 1402 1414
f 1402 1403 1414
f 1414 1403 1415
f 1403 1404 1415
f 1415 1404 1416
f 1404 1405 1416
f 1416 1405 1417
f 1405 1406 1417
f 1417 1406 1418
f 1406 1407 1418
f 1418 1407 1419
f 1407 1396 1419
f 1419 1396 1408
f 1408 1409 1420
f 1420 1409 1421
f 1409 1410 1421
f 1421 1410 1422
f 1410 1411 1422
f 1422 1411 1423
f 1411 1412 1423
f 1423 1412 1424
f 1412 1413 1424
f 1424 1413 1425
f 1413 1414 1425
f 1425 1414 1426
f 1414 1415 1426
f 1426 1415 1427
f 1415 1416 1427
f 1427 1416 1428
f 1416 1417 1428
f 1428 1417 1429
f 1417 1418 1429
f 1429 1418 1430
f 1418 1419 1430
f 1430 1419 1431
f 1419 1408 1431
f 1431 1408 1420
f 1420 1421 1432
f 1432 1421 1433
f 1421 1422 1433
f 1433 1422 1434
f 1422 1423 1434
f 1434 1423 1435
f 1423 1424 1435
f 1435 1424 1436
f 1424 1425 1436
f 1436 1425 1437
f 1425 1426 1437
f 1437 1426 1438
f 1426 1427 1438
f 1438 1427 1439
f 1427 1428 1439
f 1439 1428 1440
f 1428 1429 1440
f 1440 1429 1441
f 1429 1430 1441
f 1441 1430 1442
f 1430 1431 1442
f 1442 1431 1443
f 1431 1420 1443
f 1443 1420 1432
f 1432 1433 1444
f 1444 1433 1445
f 1433 1434 1445
f 1445 1434 1446
f 1434 1435 1446
f 1446 1435 1447
f 1435 1436 1447
f 1447 1436 1448
f 1436 1437 1448
f 1448 1437 1449
f 1437 1438 1449
f 1449 1438 1450
f 1438 1439 1450
f 1450 1439 1451
f 1439 1440 1451
f 1451 1440 1452
f 1440 1441 1452
f 1452 1441 1453
f 1441 1442 1453
f 1453 1442 1454
f 1442 1443 1454
f 1454 1443 1455
f 1443 1432 1455
f 1455 1432 1444
f 1444 1445 1456
f 1456 1445 1457
f 1445 1446 1457
f 1457 1446 1458
f 1446 1447 1458
f 1458 1447 1459
f 1447 1448 1459
f 1459 1448 1460
f 1448 1449 1460
f 1460 1449 1461
f 1449 1450 1461
f 1461 1450 1462
f 1450 1451 1462
f 1462 1451 1463
f 1451 1452 1463
f 1463 1452 1464
f 1452 1453 1464
f 1464 1453 1465
f 1453 1454 1465
f 1465 1454 1466
f 1454 1455 1466
f 1466 1455 1467
f 1455 1444 1467
f 1467 1444 1456
f 1456 1457 1468
f 1468 1457 1469
f 1457 1458 1469
f 1469 1458 1470
f 1458 1459 1470
f 1470 1459 1471
f 1459 1460 1471
f 1471 1460 1472
f 1460 1461 1472
f 1472 1461 1473
f 1461 1462 1473
f 1473 1462 1474
f 1462 1463 1474
f 1474 1463 1475
f 1463 1464 1475
f 1475 1464 1476
f 1464 1465 1476
f 1476 1465 1477
f 1465 1466 1477
f 1477 1466 1478
f 1466 1467 1478
f 1478 1467 1479
f 1467 1456 1479
f 1479 1456 1468
f 1468 1469 1480
f 1480 1469 1481
f 1469 1470 1481
f 1481 1470 1482
f 1470 1471 1482
f 1482 1471 1483
f 1471 1472 1483
f 1483 1472 1484
f 1472 1473 1484
f 1484 1473 1485
f 1473 1474 1485
f 1485 1474 1486
f 1474 1475 1486
f 1486 1475 1487
f 1475 1476 1487
f 1487 1476 1488
f 1476 1477 1488
f 1488 1477 1489
f 1477 1478 1489
f 1489 1478 1490
f 1478 1479 1490
f 1490 1479 1491
f 1479 1468 1491
f 1491 1468 1480
f 1480 1481 1492
f 1492 1481 1493
f 1481 1482 1493
f 1493 1482 1494
f 1482 1483 1494
f 1494 1483 1495
f 1483 1484 1495
f 1495 1484 1496
f 1484 1485 1496
f 1496 1485 1497
f 1485 1486 1497
f 1497 1486 1498
f 1486 1487 1498
f 1498 1487 1499
f 1487 1488 1499
f 1499 1488 1500
f 1488 1489 1500
f 1500 1489 1501
f 1489 1490 1501
f 1501 1490 1502
f 1490 1491 1502
f 1502 1491 1503
f 1491 1480 1503
f 1503 1480 1492
f 1492 1493 1504
f 1504 1493 1505
f 1493 1494 1505
f 1505 1494 1506
f 1494 1495 1506
f 1506 1495 1507
f 1495 1496 1507
f 1507 1496 1508
f 1496 1497 1508
f 1508 1497 1509
f 1497 1498 1509
f 1509 1498 1510
f 1498 1499 1510
f 1510 1499 1511
f 1499 1500 1511
f 1511 1500 1512
f 1500 1501 1512
f 1512 1501 1513
f 1501 1502 1513
f 1513 1502 1514
f 1502 1503 1514
f 1514 1503 1515
f 1503 1492 1515
f 1515 1492 1504
f 1504 1505 1516
f 1516 1505 1517
f 1505 1506 1517
f 1517 1506 1518
f 1506 1507 1518
f 1518 1507 1519
f 1507 1508 1519
f 1519 1508 1520
f 1508 1509 1520
f 1520 1509 1521
f 1509 1510 1521
f 1521 1510 1522
f 1510 1511 1522
f 1522 1511 1523
f 1511 1512 1523
f 1523 1512 1524
f 1512 1513 1524
f 1524 1513 1525
f 1513 1514 1525
f 1525 1514 1526
f 1514 1515 1526
f 1526 1515 1527
f 1515 1504 1527
f 1527 1504 1516
f 1516 1517 1528
f 1528 1517 1529
f 1517 1518 1529
f 1529 1518 1530
f 1518 1519 1530
f 1530 1519 1531
f 1519 1520 1531
f 1531 1520 1532
f 1520 1521 1532
f 1532 1521 1533
f 1521 1522 1533
f 1533 1522 1534
f 1522 1523 1534
f 1534 1523 1535
f 1523 1524 1535
f 1535 1524 1536
f 1524 1525 1536
f 1536 1525 1537
f 1525 1526 1537
f 1537 1526 1538
f 1526 1527 1538
f 1538 1527 1539
f 1527 1516 1539
f 1539 1516 1528
f 1528 1529 1540
f 1540 1529 1541
f 1529 1530 1541
f 1541 1530 1542
f 1530 1531 1542
f 1542 1531 1543
f 1531 1532 1543
f 1543 1532 1544
f 1532 1533 1544
f 1544 1533 1545
f 1533 1534 1545
f 1545 1534 1546
f 1534 1535 1546
f 1546 1535 1547
f 1535 1536 1547
f 1547 1536 1548
f 1536 1537 1548
f 1548 1537 1549
f 1537 1538 1549
f 1549 1538 1550
f 1538 1539 1550
f 1550 1539 1551
f 1539 1528 1551
f 1551 1528 1540
f 1540 1541 1552
f 1552 1541 1553
f 1541 1542 1553
f 1553 1542 1554
f 1542 1543 1554
f 1554 1543 1555
f 1543 1544 1555
f 1555 1544 1556
f 1544 1545 1556
f 1556 1545 1557
f 1545 1546 1557
f 1557 1546 1558
f 1546 1547 1558
f 1558 1547 1559
f 1547 1548 1559
f 1559 1548 1560
f 1548 1549 1560
f 1560 1549 1561
f 1549 1550 1561
f 1561 1550 1562
f 1550 1551 1562
f 1562 1551 1563
f 1551 1540 1563
f 1563 1540 1552
f 1552 1553 1564
f 1564 1553 1565
f 1553 1554 1565
f 1565 1554 1566
f 1554 1555 1566
f 1566 1555 1567
f 1555 1556 1567
f 1567 1556 1568
f 1556 1557 1568
f 1568 1557 1569
f 1557 1558 1569
f 1569 1558 1570
f 1558 1559 1570
f 1570 1559 1571
f 1559 1560 1571
f 1571 1560 1572
f 1560 1561 1572
f 1572 1561 1573
f 1561 1562 1573
f 1573 1562 1574
f 1562 1563 1574
f 1574 1563 1575
f 1563 1552 1575
f 1575 1552 1564
f 1564 1565 1576
f 1576 1565 1577
f 1565 1566 1577
f 1577 1566 1578
f 1566 1567 1578
f 1578 1567 1579
f 1567 1568 1579
f 1579 1568 1580
f 1568 1569 1580
f 1580 1569 1581
f 1569 1570 1581
f 1581 1570 1582
f 1570 1571 1582
f 1582 1571 1583
f 1571 1572 1583
f 1583 1572 1584
f 1572 1573 1584
f 1584 1573 1585
f 1573 1574 1585
f 1585 1574 1586
f 1574 1575 1586
f 1586 1575 1587
f 1575 1564 1587
f 1587 1564 1576
f 1576 1577 1588
f 1588 1577 1589
f 1577 1578 1589
f 1589 1578 1590
f 1578 1579 1590
f 1590 1579 1591
f 1579 1580 1591
f 1591 1580 1592
f 1580 1581 1592
f 1592 1581 1593
f 1581 1582 1593
f 1593 1582 1594
f 1582 1583 1594
f 1594 1583 1595
f 1583 1584 1595
f 1595 1584 1596
f 1584 1585 1596
f 1596 1585 1597
f 1585 1586 1597
f 1597 1586 1598
f 1586 1587 1598
f 1598 1587 1599
f 1587 1576 1599
f 1599 1576 1588
f 1588 1589 1600
f 1600 1589 1601
f 1589 1590 1601
f 1601 1590 1602
f 1590 1591 1602
f 1602 1591 1603
f 1591 1592 1603
f 1603 1592 1604
f 1592 1593 1604
f 1604 1593 1605
f 1593 1594 1605
f 1605 1594 1606
f 1594 1595 1606
f 1606 1595 1607
f 1595 1596 1607
f 1607 1596 1608
f 1596 1597 1608
f 1608 1597 1609
f 1597 1598 1609
f 1609 1598 1610
f 1598 1599 1610
f 1610 1599 1611
f 1599 1588 1611
f 1611 1588 1600
f 1600 1601 1612
f 1612 1601 1613
f 1601 1602 1613
f 1613 1602 1614
f 1602 1603 1614
f 1614 1603 1615
f 1603 1604 1615
f 1615 1604 1616
f 1604 1605 1616
f 1616 1605 1617
f 1605 1606 1617
f 1617 1606 1618
f 1606 1607 1618
f 1618 1607 1619
f 1607 1608 1619
f 1619 1608 1620
f 1608 1609 1620
f 1620 1609 1621
f 1609 1610 1621
f 1621 1610 1622
f 1610 1611 1622
f 1622 1611 1623
f 1611 1600 1623
f 1623 1600 1612
f 1612 1613 1624
f 1624 1613 1625
f 1613 1614 1625
f 1625 1614 1626
f 1614 1615 1626
f 1626 1615 1627
f 1615 1616 1627
f 1627 1616 1628
f 1616 1617 1628
f 1628 1617 1629
f 1617 1618 1629
f 1629 1618 1630
f 1618 1619 1630
f 1630 1619 1631
f 1619 1620 1631
f 1631 1620 1632
f 1620 1621 1632
f 1632 1621 1633
f 1621 1622 1633
f 1633 1622 1634
f 1622 1623 1634
f 1634 1623 1635
f 1623 1612 1635
f 1635 1612 1624
f 1624 1625 1636
f 1636 1625 1637
f 1625 1626 1637
f 1637 1626 1638
f 1626 1627 1638
f 1638 1627 1639
f 1627 1628 1639
f 1639 1628 1640
f 1628 1629 1640
f 1640 1629 1641
f 1629 1630 1641
f 1641 1630 1642
f 1630 1631 1642
f 1642 1631 1643
f 1631 1632 1643
f 1643 1632 1644
f 1632 1633 1644
f 1644 1633 1645
f 1633 1634 1645
f 1645 1634 1646
f 1634 1635 1646
f 1646 1635 1647
f 1635 1624 1647
f 1647 1624 1636
f 1636 1637 1648
f 1648 1637 1649
f 1637 1638 1649
f 1649 1638 1650
f 1638 1639 1650
f 1650 1639 1651
f 1639 1640 1651
f 1651 1640 1652
f 1640 1641 1652
f 1652 1641 1653
f 1641 1642 1653
f 1653 1642 1654
f 1642 1643 1654
f 1654 1643 1655
f 1643 1644 1655
f 1655 1644 1656
f 1644 1645 1656
f 1656 1645 1657
f 1645 1646 1657
f 1657 1646 1658
f 1646 1647 1658
f 1658 1647 1659
f 1647 1636 1659
f 1659 1636 1648
f 1648 1649 1660
f 1660 1649 1661
f 1649 1650 1661
f 1661 1650 1662
f 1650 1651 1662
f 1662 1651 1663
f 1651 1652 1663
f 1663 1652 1664
f 1652 1653 1664
f 1664 1653 1665
f 1653 1654 1665
f 1665 1654 1666
f 1654 1655 1666
f 1666 1655 1667
f 1655 1656 1667
f 1667 1656 1668
f 1656 1657 1668
f 1668 1657 1669
f 1657 1658 1669
f 1669 1658 1670
f 1658 1659 1670
f 1670 1659 1671
f 1659 1648 1671
f 1671 1648 1660
f 1660 1661 1672
f 1672 1661 1673
f 1661 1662 1673
f 1673 1662 1674
f 1662 1663 1674
f 1674 1663 1675
f 1663 1664 1675
f 1675 1664 1676
f 1664 1665 1676
f 1676 1665 1677
f 1665 1666 1677
f 1677 1666 1678
f 1666 1667 1678
f 1678 1667 1679
f 1667 1668 1679
f 1679 1668 1680
f 1668 1669 1680
f 1680 1669 1681
f 1669 1670 1681
f 1681 1670 1682
f 1670 1671 1682
f 1682 1671 1683
f 1671 1660 1683
f 1683 1660 1672
f 1672 1673 1684
f 1684 1673 1685
f 1673 1674 1685
f 1685 1674 1686
f 1674 1675 1686
f 1686 1675 1687
f 1675 1676 1687
f 1687 1676 1688
f 1676 1677 1688
f 1688 1677 1689
f 1677 1678 1689
f 1689 1678 1690
f 1678 1679 1690
f 1690 1679 1691
f 1679 1680 1691
f 1691 1680 1692
f 1680 1681 1692
f 1692 1681 1693
f 1681 1682 1693
f 1693 1682 1694
f 1682 1683 1694
f 1694 1683 1695
f 1683 1672 1695
f 1695 1672 1684
f 1684 1685 1696
f 1696 1685 1697
f 1685 1686 1697
f 1697 1686 1698
f 1686 1687 1698
f 1698 1687 1699
f 1687 1688 1699
f 1699 1688 1700
f 1688 1689 1700
f 1700 1689 1701
f 1689 1690 1701
f 1701 1690 1702
f 1690 1691 1702
f 1702 1691 1703
f 1691 1692 1703
f 1703 1692 1704
f 1692 1693 1704
f 1704 1693 1705
f 1693 1694 1705
f 1705 1694 1706
f 1694 1695 1706
f 1706 1695 1707
f 1695 1684 1707
f 1707 1684 1696
f 1696 1697 1708
f 1708 1697 1709
f 1697 1698 1709
f 1709 1698 1710
f 1698 1699 1710
f 1710 1699 1711
f 1699 1700 1711
f 1711 1700 1712
f 1700 1701 1712
f 1712 1701 1713
f 1701 1702 1713
f 1713 1702 1714
f 1702 1703 1714
f 1714 1703 1715
f 1703 1704 1715
f 1715 1704 1716
f 1704 1705 1716
f 1716 1705 1717
f 1705 1706 1717
f 1717 1706 1718
f 1706 1707 1718
f 1718 1707 1719
f 1707 1696 1719
f 1719 1696 1708
f 1708 1709 1720
f 1720 1709 1721
f 1709 1710 1721
f 1721 1710 1722
f 1710 1711 1722
f 1722 1711 1723
f 1711 1712 1723
f 1723 1712 1724
f 1712 1713 1724
f 1724 1713 1725
f 1713 1714 1725
f 1725 1714 1726
f 1714 1715 1726
f 1726 1715 1727
f 1715 1716 1727
f 1727 1716 1728
f 1716 1717 1728
f 1728 1717 1729
f 1717 1718 1729
f 1729 1718 1730
f 1718 1719 1730
f 1730 1719 1731
f 1719 1708 1731
f 1731 1708 1720
f 1720 1721 1732
f 1732 1721 1733
f 1721 1722 1733
f 1733 1722 1734
f 1722 1723 1734
f 1734 1723 1735
f 1723 1724 1735
f 1735 1724 1736
f 1724 1725 1736
f 1736 1725 1737
f 1725 1726 1737
f 1737 1726 1738
f 1726 1727 1738
f 1738 1727 1739
f 1727 1728 1739
f 1739 1728 1740
f 1728 1729 1740
f 1740 1729 1741
f 1729 1730 1741
f 1741 1730 1742
f 1730 1731 1742
f 1742 1731 1743
f 1731 1720 1743
f 1743 1720 1732
f 1732 1733 1744
f 1744 1733 1745
f 1733 1734 1745
f 1745 1734 1746
f 1734 1735 1746
f 1746 1735 1747
f 1735 1736 1747
f 1747 1736 1748
f 1736 1737 1748
f 1748 1737 1749
f 1737 1738 1749
f 1749 1738 1750
f 1738 1739 1750
f 1750 1739 1751
f 1739 1740 1751
f 1751 1740 1752
f 1740 1741 1752
f 1752 1741 1753
f 1741 1742 1753
f 1753 1742 1754
f 1742 1743 1754
f 1754 1743 1755
f 1743 1732 1755
f 1755 1732 1744
f 1744 1745 1756
f 1756 1745 1757
f 1745 1746 1757
f 1757 1746 1758
f 1746 1747 1758
f 1758 1747 1759
f 1747 1748 1759
f 1759 1748 1760
f 1748 1749 1760
f 1760 1749 1761
f 1749 1750 1761
f 1761 1750 1762
f 1750 1751 1762
f 1762 1751 1763
f 1751 1752 1763
f 1763 1752 1764
f 1752 1753 1764
f 1764 1753 1765
f 1753 1754 1765
f 1765 1754 1766
f 1754 1755 1766
f 1766 1755 1767
f 1755 1744 1767
f 1767 1744 1756
f 1756 1757 1768
f 1768 1757 1769
f 1757 1758 1769
f 1769 1758 1770
f 1758 1759 1770
f 1770 1759 1771
f 1759 1760 1771
f 1771 1760 1772
f 1760 1761 1772
f 1772 1761 1773
f 1761 1762 1773
f 1773 1762 1774
f 1762 1763 1774
f 1774 1763 1775
f 1763 1764 1775
f 1775 1764 1776
f 1764 1765 1776
f 1776 1765 1777
f 1765 1766 1777
f 1777 1766 1778
f 1766 1767 1778
f 1778 1767 1779
f 1767 1756 1779
f 1779 1756 1768
f 1768 1769 1780
f 1780 1769 1781
f 1769 1770 1781
f 1781 1770 1782
f 1770 1771 1782
f 1782 1771 1783
f 1771 1772 1783
f 1783 1772 1784
f 1772 1773 1784
f 1784 1773 1785
f 1773 1774 1785
f 1785 1774 1786
f 1774 1775 1786
f 1786 1775 1787
f 1775 1776 1787
f 1787 1776 1788
f 1776 1777 1788
f 1788 1777 1789
f 1777 1778 1789
f 1789 1778 1790
f 1778 1779 1790
f 1790 1779 1791
f 1779 1768 1791
f 1791 1768 1780
f 1780 1781 1792
f 1792 1781 1793
f 1781 1782 1793
f 1793 1782 1794
f 1782 1783 1794
f 1794 1783 1795
f 1783 1784 1795
f 1795 1784 1796
f 1784 1785 1796
f 1796 1785 1797
f 1785 1786 1797
f 1797 1786 1798
f 1786 1787 1798
f 1798 1787 1799
f 1787 1788 1799
f 1799 1788 1800
f 1788 1789 1800
f 1800 1789 1801
f 1789 1790 1801
f 1801 1790 1802
f 1790 1791 1802
f 1802 1791 1803
f 1791 1780 1803
f 1803 1780 1792
f 1792 1793 1804
f 1804 1793 1805
f 1793 1794 1805
f 1805 1794 1806
f 1794 1795 1806
f 1806 1795 1807
f 1795 1796 1807
f 1807 1796 1808
f 1796 1797 1808
f 1808 1797 1809
f 1797 1798 1809
f 1809 1798 1810
f 1798 1799 1810
f 1810 1799 1811
f 1799 1800 1811
f 1811 1800 1812
f 1800 1801 1812
f 1812 1801 1813
f 1801 1802 1813
f 1813 1802 1814
f 1802 1803 1814
f 1814 1803 1815
f 1803 1792 1815
f 1815 1792 1804
f 1804 1805 1816
f 1816 1805 1817
f 1805 1806 1817
f 1817 1806 1818
f 1806 1807 1818
f 1818 1807 1819
f 1807 1808 1819
f 1819 1808 1820
f 1808 1809 1820
f 1820 1809 1821
f 1809 1810 1821
f 1821 1810 1822
f 1810 1811 1822
f 1822 1811 1823
f 1811 1812 1823
f 1823 1812 1824
f 1812 1813 1824
f 1824 1813 1825
f 1813 1814 1825
f 1825 1814 1826
f 1814 1815 1826
f 1826 1815 1827
f 1815 1804 1827
f 1827 1804 1816
f 1816 1817 1828
f 1828 1817 1829
f 1817 1818 1829
f 1829 1818 1830
f 1818 1819 1830
f 1830 1819 1831
f 1819 1820 1831
f 1831 1820 1832
f 1820 1821 1832
f 1832 1821 1833
f 1821 1822 1833
f 1833 1822 1834
f 1822 1823 1834
f 1834 1823 1835
f 1823 1824 1835
f 1835 1824 1836
f 1824 1825 1836
f 1836 1825 1837
f 1825 1826 1837
f 1837 1826 1838
f 1826 1827 1838
f 1838 1827 1839
f 1827 1816 1839
f 1839 1816 1828
f 1828 1829 1840
f 1840 1829 1841
f 1829 1830 1841
f 1841 1830 1842
f 1830 1831 1842
f 1842 1831 1843
f 1831 1832 1843
f 1843 1832 1844
f 1832 1833 1844
f 1844 1833 1845
f 1833 1834 1845
f 1845 1834 1846
f 1834 1835 1846
f 1846 1835 1847
f 1835 1836 1847
f 1847 1836 1848
f 1836 1837 1848
f 1848 1837 1849
f 1837 1838 1849
f 1849 1838 1850
f 1838 1839 1850
f 1850 1839 1851
f 1839 1828 1851
f 1851 1828 1840
f 1840 1841 1852
f 1852 1841 1853
f 1841 1842 1853
f 1853 1842 1854
f 1842 1843 1854
f 1854 1843 1855
f 1843 1844 1855
f 1855 1844 1856
f 1844 1845 1856
f 1856 1845 1857
f 1845 1846 1857
f 1857 1846 1858
f 1846 1847 1858
f 1858 1847 1859
f 1847 1848 1859
f 1859 1848 1860
f 1848 1849 1860
f 1860 1849 1861
f 1849 1850 1861
f 1861 1850 1862
f 1850 1851 1862
f 1862 1851 1863
f 1851 1840 1863
f 1863 1840 1852
f 1852 1853 1864
f 1864 1853 1865
f 1853 1854 1865
f 1865 1854 1866
f 1854 1855 1866
f 1866 1855 1867
f 1855 1856 1867
f 1867 1856 1868
f 1856 1857 1868
f 1868 1857 1869
f 1857 1858 1869
f 1869 1858 1870
f 1858 1859 1870
f 1870 1859 1871
f 1859 1860 1871
f 1871 1860 1872
f 1860 1861 1872
f 1872 1861 1873
f 1861 1862 1873
f 1873 1862 1874
f 1862 1863 1874
f 1874 1863 1875
f 1863 1852 1875
f 1875 1852 1864
f 1864 1865 1876
f 1876 1865 1877
f 1865 1866 1877
f 1877 1866 1878
f 1866 1867 1878
f 1878 1867 1879
f 1867 1868 1879
f 1879 1868 1880
f 1868 1869 1880
f 1880 1869 1881
f 1869 1870 1881
f 1881 1870 1882
f 1870 1871 1882
f 1882 1871 1883
f 1871 1872 1883
f 1883 1872 1884
f 1872 1873 1884
f 1884 1873 1885
f 1873 1874 1885
f 1885 1874 1886
f 1874 1875 1886
f 1886 1875 1887
f 1875 1864 1887
f 1887 1864 1876
f 1876 1877 1888
f 1888 1877 1889
f 1877 1878 1889
f 1889 1878 1890
f 1878 1879 1890
f 1890 1879 1891
f 1879 1880 1891
f 1891 1880 1892
f 1880 1881 1892
f 1892 1881 1893
f 1881 1882 1893
f 1893 1882 1894
f 1882 1883 1894
f 1894 1883 1895
f 1883 1884 1895
f 1895 1884 1896
f 1884 1885 1896
f 1896 1885 1897
f 1885 1886 1897
f 1897 1886 1898
f 1886 1887 1898
f 1898 1887 1899
f 1887 1876 1899
f 1899 1876 1888
f 1888 1889 1900
f 1900 1889 1901
f 1889 1890 1901
f 1901 1890 1902
f 1890 1891 1902
f 1902 1891 1903
f 1891 1892 1903
f 1903 1892 1904
f 1892 1893 1904
f 1904 1893 1905
f 1893 1894 1905
f 1905 1894 1906
f 1894 1895 1906
f 1906 1895 1907
f 1895 1896 1907
f 1907 1896 1908
f 1896 1897 1908
f 1908 1897 1909
f 1897 1898 1909
f 1909 1898 1910
f 1898 1899 1910
f 1910 1899 1911
f 1899 1888 1911
f 1911 1888 1900
f 1900 1901 1912
f 1912 1901 1913
f 1901 1902 1913
f 1913 1902 1914
f 1902 1903 1914
f 1914 1903 1915
f 1903 1904 1915
f 1915 1904 1916
f 1904 1905 1916
f 1916 1905 1917
f 1905 1906 1917
f 1917 1906 1918
f 1906 1907 1918
f 1918 1907 1919
f 1907 1908 1919
f 1919 1908 1920
f 1908 1909 1920
f 1920 1909 1921
f 1909 1910 1921
f 1921 1910 1922
f 1910 1911 1922
f 1922 1911 1923
f 1911 1900 1923
f 1923 1900 1912
f 1912 1913 1924
f 1924 1913 1925
f 1913 1914 1925
f 1925 1914 1926
f 1914 1915 1926
f 1926 1915 1927
f 1915 1916 1927
f 1927 1916 1928
f 1916 1917 1928
f 1928 1917 1929
f 1917 1918 1929
f 1929 1918 1930
f 1918 1919 1930
f 1930 1919 1931
f 1919 1920 1931
f 1931 1920 1932
f 1920 1921 1932
f 1932 1921 1933
f 1921 1922 1933
f 1933 1922 1934
f 1922 1923 1934
f 1934 1923 1935
f 1923 1912 1935
f 1935 1912 1924
f 1924 1925 1936
f 1936 1925 1937
f 1925 1926 1937
f 1937 1926 1938
f 1926 1927 1938
f 1938 1927 1939
f 1927 1928 1939
f 1939 1928 1940
f 1928 1929 1940
f 1940 1929 1941
f 1929 1930 1941
f 1941 1930 1942
f 1930 1931 1942
f 1942 1931 1943
f 1931 1932 1943
f 1943 1932 1944
f 1932 1933 1944
f 1944 1933 1945
f 1933 1934 1945
f 1945 1934 1946
f 1934 1935 1946
f 1946 1935 1947
f 1935 1924 1947
f 1947 1924 1936
f 1936 1937 1948
f 1948 1937 1949
f 1937 1938 1949
f 1949 1938 1950
f 1938 1939 1950
f 1950 1939 1951
f 1939 1940 1951
f 1951 1940 1952
f 1940 1941 1952
f 1952 1941 1953
f 1941 1942 1953
f 1953 1942 1954
f 1942 1943 1954
f 1954 1943 1955
f 1943 1944 1955
f 1955 1944 1956
f 1944 1945 1956
f 1956 1945 1957
f 1945 1946 1957
f 1957 1946 1958
f 1946 1947 1958
f 1958 1947 1959
f 1947 1936 1959
f 1959 1936 1948
f 1948 1949 1960
f 1960 1949 1961
f 1949 1950 1961
f 1961 1950 1962
f 1950 1951 1962
f 1962 1951 1963
f 1951 1952 1963
f 1963 1952 1964
f 1952 1953 1964
f 1964 1953 1965
f 1953 1954 1965
f 1965 1954 1966
f 1954 1955 1966
f 1966 1955 1967
f 1955 1956 1967
f 1967 1956 1968
f 1956 1957 1968
f 1968 1957 1969
f 1957 1958 1969
f 1969 1958 1970
f 1958 1959 1970
f 1970 1959 1971
f 1959 1948 1971
f 1971 1948 1960
f 1960 1961 1972
f 1972 1961 1973
f 1961 1962 1973
f 1973 1962 1974
f 1962 1963 1974
f 1974 1963 1975
f 1963 1964 1975
f 1975 1964 1976
f 1964 1965 1976
f 1976 1965 1977
f 1965 1966 1977
f 1977 1966 1978
f 1966 1967 1978
f 1978 1967 1979
f 1967 1968 1979
f 1979 1968 1980
f 1968 1969 1980
f 1980 1969 1981
f 1969 1970 1981
f 1981 1970 1982
f 1970 1971 1982
f 1982 1971 1983
f 1971 1960 1983
f 1983 1960 1972
f 1972 1973 1984
f 1984 1973 1985
f 1973 1974 1985
f 1985 1974 1986
f 1974 1975 1986
f 1986 1975 1987
f 1975 1976 1987
f 1987 1976 1988
f 1976 1977 1988
f 1988 1977 1989
f 1977 1978 1989
f 1989 1978 1990
f 1978 1979 1990
f 1990 1979 1991
f 1979 1980 1991
f 1991 1980 1992
f 1980 1981 1992
f 1992 1981 1993
f 1981 1982 1993
f 1993 1982 1994
f 1982 1983 1994
f 1994 1983 1995
f 1983 1972 1995
f 1995 1972 1984
f 1984 1985 1996
f 1996 1985 1997
f 1985 1986 1997
f 1997 1986 1998
f 1986 1987 1998
f 1998 1987 1999
f 1987 1988 1999
f 1999 1988 2000
f 1988 1989 2000
f 2000 1989 2001
f 1989 1990 2001
f 2001 1990 2002
f 1990 1991 2002
f 2002 1991 2003
f 1991 1992 2003
f 2003 1992 2004
f 1992 1993 2004
f 2004 1993 2005
f 1993 1994 2005
f 2005 1994 2006
f 1994 1995 2006
f 2006 1995 2007
f 1995 1984 2007
f 2007 1984 1996
f 1996 1997 2008
f 2008 1997 2009
f 1997 1998 2009
f 2009 1998 2010
f 1998 1999 2010
f 2010 1999 2011
f 1999 2000 2011
f 2011 2000 2012
f 2000 2001 2012
f 2012 2001 2013
f 2001 2002 2013
f 2013 2002 2014
f 2002 2003 2014
f 2014 2003 2015
f 2003 2004 2015
f 2015 2004 2016
f 2004 2005 2016
f 2016 2005 2017
f 2005 2006 2017
f 2017 2006 2018
f 2006 2007 2018
f 2018 2007 2019
f 2007 1996 2019
f 2019 1996 2008
f 2008 2009 2020
f 2020 2009 2021
f 2009 2010 2021
f 2021 2010 2022
f 2010 2011 2022
f 2022 2011 2023
f 2011 2012 2023
f 2023 2012 2024
f 2012 2013 2024
f 2024 2013 2025
f 2013 2014 2025
f 2025 2014 2026
f 2014 2015 2026
f 2026 2015 2027
f 2015 2016 2027
f 2027 2016 2028
f 2016 2017 2028
f 2028 2017 2029
f 2017 2018 2029
f 2029 2018 2030
f 2018 2019 2030
f 2030 2019 2031
f 2019 2008 2031
f 2031 2008 2020
f 2020 2021 2032
f 2032 2021 2033
f 2021 2022 2033
f 2033 2022 2034
f 2022 2023 2034
f 2034 2023 2035
f 2023 2024 2035
f 2035 2024 2036
f 2024 2025 2036
f 2036 2025 2037
f 2025 2026 2037
f 2037 2026 2038
f 2026 2027 2038
f 2038 2027 2039
f 2027 2028 2039
f 2039 2028 2040
f 2028 2029 2040
f 2040 2029 2041
f 2029 2030 2041
f 2041 2030 2042
f 2030 2031 2042
f 2042 2031 2043
f 2031 2020 2043
f 2043 2020 2032
f 2032 2033 2044
f 2044 2033 2045
f 2033 2034 2045
f 2045 2034 2046
f 2034 2035 2046
f 2046 2035 2047
f 2035 2036 2047
f 2047 2036 2048
f 2036 2037 2048
f 2048 2037 2049
f 2037 2038 2049
f 2049 2038 2050
f 2038 2039 2050
f 2050 2039 2051
f 2039 2040 2051
f 2051 2040 2052
f 2040 2041 2052
f 2052 2041 2053
f 2041 2042 2053
f 2053 2042 2054
f 2042 2043 2054
f 2054 2043 2055
f 2043 2032 2055
f 2055 2032 2044
f 2044 2045 2056
f 2056 2045 2057
f 2045 2046 2057
f 2057 2046 2058
f 2046 2047 2058
f 2058 2047 2059
f 2047 2048 2059
f 2059 2048 2060
f 2048 2049 2060
f 2060 2049 2061
f 2049 2050 2061
f 2061 2050 2062
f 2050 2051 2062
f 2062 2051 2063
f 2051 2052 2063
f 2063 2052 2064
f 2052 2053 2064
f 2064 2053 2065
f 2053 2054 2065
f 2065 2054 2066
f 2054 2055 2066
f 2066 2055 2067
f 2055 2044 2067
f 2067 2044 2056
f 2056 2057 2068
f 2068 2057 2069
f 2057 2058 2069
f 2069 2058 2070
f 2058 2059 2070
f 2070 2059 2071
f 2059 2060 2071
f 2071 2060 2072
f 2060 2061 2072
f 2072 2061 2073
f 2061 2062 2073
f 2073 2062 2074
f 2062 2063 2074
f 2074 2063 2075
f 2063 2064 2075
f 2075 2064 2076
f 2064 2065 2076
f 2076 2065 2077
f 2065 2066 2077
f 2077 2066 2078
f 2066 2067 2078
f 2078 2067 2079
f 2067 2056 2079
f 2079 2056 2068
f 2068 2069 2080
f 2080 2069 2081
f 2069 2070 2081
f 2081 2070 2082
f 2070 2071 2082
f 2082 2071 2083
f 2071 2072 2083
f 2083 2072 2084
f 2072 2073 2084
f 2084 2073 2085
f 2073 2074 2085
f 2085 2074 2086
f 2074 2075 2086
f 2086 2075 2087
f 2075 2076 2087
f 2087 2076 2088
f 2076 2077 2088
f 2088 2077 2089
f 2077 2078 2089
f 2089 2078 2090
f 2078 2079 2090
f 2090 2079 2091
f 2079 2068 2091
f 2091 2068 2080
f 2080 2081 2092
f 2092 2081 2093
f 2081 2082 2093
f 2093 2082 2094
f 2082 2083 2094
f 2094 2083 2095
f 2083 2084 2095
f 2095 2084 2096
f 2084 2085 2096
f 2096 2085 2097
f 2085 2086 2097
f 2097 2086 2098
f 2086 2087 2098
f 2098 2087 2099
f 2087 2088 2099
f 2099 2088 2100
f 2088 2089 2100
f 2100 2089 2101
f 2089 2090 2101
f 2101 2090 2102
f 2090 2091 2102
f 2102 2091 2103
f 2091 2080 2103
f 2103 2080 2092
f 2092 2093 2104
f 2104 2093 2105
f 2093 2094 2105
f 2105 2094 2106
f 2094 2095 2106
f 2106 2095 2107
f 2095 2096 2107
f 2107 2096 2108
f 2096 2097 2108
f 2108 2097 2109
f 2097 2098 2109
f 2109 2098 2110
f 2098 2099 2110
f 2110 2099 2111
f 2099 2100 2111
f 2111 2100 2112
f 2100 2101 2112
f 2112 2101 2113
f 2101 2102 2113
f 2113 2102 2114
f 2102 2103 2114
f 2114 2103 2115
f 2103 2092 2115
f 2115 2092 2104
f 2104 2105 2116
f 2116 2105 2117
f 2105 2106 2117
f 2117 2106 2118
f 2106 2107 2118
f 2118 2107 2119
f 2107 2108 2119
f 2119 2108 2120
f 2108 2109 2120
f 2120 2109 2121
f 2109 2110 2121
f 2121 2110 2122
f 2110 2111 2122
f 2122 2111 2123
f 2111 2112 2123
f 2123 2112 2124
f 2112 2113 2124
f 2124 2113 2125
f 2113 2114 2125
f 2125 2114 2126
f 2114 2115 2126
f 2126 2115 2127
f 2115 2104 2127
f 2127 2104 2116
f 2116 2117 2128
f 2128 2117 2129
f 2117 2118 2129
f 2129 2118 2130
f 2118 2119 2130
f 2130 2119 2131
f 2119 2120 2131
f 2131 2120 2132
f 2120 2121 2132
f 2132 2121 2133
f 2121 2122 2133
f 2133 2122 2134
f 2122 2123 2134
f 2134 2123 2135
f 2123 2124 2135
f 2135 2124 2136
f 2124 2125 2136
f 2136 2125 2137
f 2125 2126 2137
f 2137 2126 2138
f 2126 2127 2138
f 2138 2127 2139
f 2127 2116 2139
f 2139 2116 2128
f 2128 2129 2140
f 2140 2129 2141
f 2129 2130 2141
f 2141 2130 2142
f 2130 2131 2142
f 2142 2131 2143
f 2131 2132 2143
f 2143 2132 2144
f 2132 2133 2144
f 2144 2133 2145
f 2133 2134 2145
f 2145 2134 2146
f 2134 2135 2146
f 2146 2135 2147
f 2135 2136 2147
f 2147 2136 2148
f 2136 2137 2148
f 2148 2137 2149
f 2137 2138 2149
f 2149 2138 2150
f 2138 2139 2150
f 2150 2139 2151
f 2139 2128 2151
f 2151 2128 2140
f 2140 2141 2152
f 2152 2141 2153
f 2141 2142 2153
f 2153 2142 2154
f 2142 2143 2154
f 2154 2143 2155
f 2143 2144 2155
f 2155 2144 2156
f 2144 2145 2156
f 2156 2145 2157
f 2145 2146 2157
f 2157 2146 2158
f 2146 2147 2158
f 2158 2147 2159
f 2147 2148 2159
f 2159 2148 2160
f 2148 2149 2160
f 2160 2149 2161
f 2149 2150 2161
f 2161 2150 2162
f 2150 2151 2162
f 2162 2151 2163
f 2151 2140 2163
f 2163 2140 2152
f 2152 2153 2164
f 2164 2153 2165
f 2153 2154 2165
f 2165 2154 2166
f 2154 2155 2166
f 2166 2155 2167
f 2155 2156 2167
f 2167 2156 2168
f 2156 2157 2168
f 2168 2157 2169
f 2157 2158 2169
f 2169 2158 2170
f 2158 2159 2170
f 2170 2159 2171
f 2159 2160 2171
f 2171 2160 2172
f 2160 2161 2172
f 2172 2161 2173
f 2161 2162 2173
f 2173 2162 2174
f 2162 2163 2174
f 2174 2163 2175
f 2163 2152 2175
f 2175 2152 2164
f 2164 2165 2176
f 2176 2165 2177
f 2165 2166 2177
f 2177 2166 2178
f 2166 2167 2178
f 2178 2167 2179
f 2167 2168 2179
f 2179 2168 2180
f 2168 2169 2180
f 2180 2169 2181
f 2169 2170 2181
f 2181 2170 2182
f 2170 2171 2182
f 2182 2171 2183
f 2171 2172 2183
f 2183 2172 2184
f 2172 2173 2184
f 2184 2173 2185
f 2173 2174 2185
f 2185 2174 2186
f 2174 2175 2186
f 2186 2175 2187
f 2175 2164 2187
f 2187 2164 2176
f 2176 2177 2188
f 2188 2177 2189
f 2177 2178 2189
f 2189 2178 2190
f 2178 2179 2190
f 2190 2179 2191
f 2179 2180 2191
f 2191 2180 2192
f 2180 2181 2192
f 2192 2181 2193
f 2181 2182 2193
f 2193 2182 2194
f 2182 2183 2194
f 2194 2183 2195
f 2183 2184 2195
f 2195 2184 2196
f 2184 2185 2196
f 2196 2185 2197
f 2185 2186 2197
f 2197 2186 2198
f 2186 2187 2198
f 2198 2187 2199
f 2187 2176 2199
f 2199 2176 2188
f 2188 2189 2200
f 2200 2189 2201
f 2189 2190 2201
f 2201 2190 2202
f 2190 2191 2202
f 2202 2191 2203
f 2191 2192 2203
f 2203 2192 2204
f 2192 2193 2204
f 2204 2193 2205
f 2193 2194 2205
f 2205 2194 2206
f 2194 2195 2206
f 2206 2195 2207
f 2195 2196 2207
f 2207 2196 2208
f 2196 2197 2208
f 2208 2197 2209
f 2197 2198 2209
f 2209 2198 2210
f 2198 2199 2210
f 2210 2199 2211
f 2199 2188 2211
f 2211 2188 2200
f 2200 2201 2212
f 2212 2201 2213
f 2201 2202 2213
f 2213 2202 2214
f 2202 2203 2214
f 2214 2203 2215
f 2203 2204 2215
f 2215 2204 2216
f 2204 2205 2216
f 2216 2205 2217
f 2205 2206 2217
f 2217 2206 2218
f 2206 2207 2218
f 2218 2207 2219
f 2207 2208 2219
f 2219 2208 2220
f 2208 2209 2220
f 2220 2209 2221
f 2209 2210 2221
f 2221 2210 2222
f 2210 2211 2222
f 2222 2211 2223
f 2211 2200 2223
f 2223 2200 2212
f 2212 2213 2224
f 2224 2213 2225
f 2213 2214 2225
f 2225 2214 2226
f 2214 2215 2226
f 2226 2215 2227
f 2215 2216 2227
f 2227 2216 2228
f 2216 2217 2228
f 2228 2217 2229
f 2217 2218 2229
f 2229 2218 2230
f 2218 2219 2230
f 2230 2219 2231
f 2219 2220 2231
f 2231 2220 2232
f 2220 2221 2232
f 2232 2221 2233
f 2221 2222 2233
f 2233 2222 2234
f 2222 2223 2234
f 2234 2223 2235
f 2223 2212 2235
f 2235 2212 2224
f 2224 2225 2236
f 2236 2225 2237
f 2225 2226 2237
f 2237 2226 2238
f 2226 2227 2238
f 2238 2227 2239
f 2227 2228 2239
f 2239 2228 2240
f 2228 2229 2240
f 2240 2229 2241
f 2229 2230 2241
f 2241 2230 2242
f 2230 2231 2242
f 2242 2231 2243
f 2231 2232 2243
f 2243 2232 2244
f 2232 2233 2244
f 2244 2233 2245
f 2233 2234 2245
f 2245 2234 2246
f 2234 2235 2246
f 2246 2235 2247
f 2235 2224 2247
f 2247 2224 2236
f 2236 2237 2248
f 2248 2237 2249
f 2237 2238 2249
f 2249 2238 2250
f 2238 2239 2250
f 2250 2239 2251
f 2239 2240 2251
f 2251 2240 2252
f 2240 2241 2252
f 2252 2241 2253
f 2241 2242 2253
f 2253 2242 2254
f 2242 2243 2254
f 2254 2243 2255
f 2243 2244 2255
f 2255 2244 2256
f 2244 2245 2256
f 2256 2245 2257
f 2245 2246 2257
f 2257 2246 2258
f 2246 2247 2258
f 2258 2247 2259
f 2247 2236 2259
f 2259 2236 2248
f 2248 2249 2260
f 2260 2249 2261
f 2249 2250 2261
f 2261 2250 2262
f 2250 2251 2262
f 2262 2251 2263
f 2251 2252 2263
f 2263 2252 2264
f 2252 2253 2264
f 2264 2253 2265
f 2253 2254 2265
f 2265 2254 2266
f 2254 2255 2266
f 2266 2255 2267
f 2255 2256 2267
f 2267 2256 2268
f 2256 2257 2268
f 2268 2257 2269
f 2257 2258 2269
f 2269 2258 2270
f 2258 2259 2270
f 2270 2259 2271
f 2259 2248 2271
f 2271 2248 2260
f 2260 2261 2272
f 2272 2261 2273
f 2261 2262 2273
f 2273 2262 2274
f 2262 2263 2274
f 2274 2263 2275
f 2263 2264 2275
f 2275 2264 2276
f 2264 2265 2276
f 2276 2265 2277
f 2265 2266 2277
f 2277 2266 2278
f 2266 2267 2278
f 2278 2267 2279
f 2267 2268 2279
f 2279 2268 2280
f 2268 2269 2280
f 2280 2269 2281
f 2269 2270 2281
f 2281 2270 2282
f 2270 2271 2282
f 2282 2271 2283
f 2271 2260 2283
f 2283 2260 2272
f 2272 2273 2284
f 2284 2273 2285
f 2273 2274 2285
f 2285 2274 2286
f 2274 2275 2286
f 2286 2275 2287
f 2275 2276 2287
f 2287 2276 2288
f 2276 2277 2288
f 2288 2277 2289
f 2277 2278 2289
f 2289 2278 2290
f 2278 2279 2290
f 2290 2279 2291
f 2279 2280 2291
f 2291 2280 2292
f 2280 2281 2292
f 2292 2281 2293
f 2281 2282 2293
f 2293 2282 2294
f 2282 2283 2294
f 2294 2283 2295
f 2283 2272 2295
f 2295 2272 2284
f 2284 2285 2296
f 2296 2285 2297
f 2285 2286 2297
f 2297 2286 2298
f 2286 2287 2298
f 2298 2287 2299
f 2287 2288 2299
f 2299 2288 2300
f 2288 2289 2300
f 2300 2289 2301
f 2289 2290 2301
f 2301 2290 2302
f 2290 2291 2302
f 2302 2291 2303
f 2291 2292 2303
f 2303 2292 2304
f 2292 2293 2304
f 2304 2293 2305
f 2293 2294 2305
f 2305 2294 2306
f 2294 2295 2306
f 2306 2295 2307
f 2295 2284 2307
f 2307 2284 2296
f 2296 2297 2308
f 2308 2297 2309
f 2297 2298 2309
f 2309 2298 2310
f 2298 2299 2310
f 2310 2299 2311
f 2299 2300 2311
f 2311 2300 2312
f 2300 2301 2312
f 2312 2301 2313
f 2301 2302 2313
f 2313 2302 2314
f 2302 2303 2314
f 2314 2303 2315
f 2303 2304 2315
f 2315 2304 2316
f 2304 2305 2316
f 2316 2305 2317
f 2305 2306 2317
f 2317 2306 2318
f 2306 2307 2318
f 2318 2307 2319
f 2307 2296 2319
f 2319 2296 2308
f 2308 2309 2320
f 2320 2309 2321
f 2309 2310 2321
f 2321 2310 2322
f 2310 2311 2322
f 2322 2311 2323
f 2311 2312 2323
f 2323 2312 2324
f 2312 2313 2324
f 2324 2313 2325
f 2313 2314 2325
f 2325 2314 2326
f 2314 2315 2326
f 2326 2315 2327
f 2315 2316 2327
f 2327 2316 2328
f 2316 2317 2328
f 2328 2317 2329
f 2317 2318 2329
f 2329 2318 2330
f 2318 2319 2330
f 2330 2319 2331
f 2319 2308 2331
f 2331 2308 2320
f 2320 2321 2332
f 2332 2321 2333
f 2321 2322 2333
f 2333 2322 2334
f 2322 2323 2334
f 2334 2323 2335
f 2323 2324 2335
f 2335 2324 2336
f 2324 2325 2336
f 2336 2325 2337
f 2325 2326 2337
f 2337 2326 2338
f 2326 2327 2338
f 2338 2327 2339
f 2327 2328 2339
f 2339 2328 2340
f 2328 2329 2340
f 2340 2329 2341
f 2329 2330 2341
f 2341 2330 2342
f 2330 2331 2342
f 2342 2331 2343
f 2331 2320 2343
f 2343 2320 2332
f 2332 2333 2344
f 2344 2333 2345
f 2333 2334 2345
f 2345 2334 2346
f 2334 2335 2346
f 2346 2335 2347
f 2335 2336 2347
f 2347 2336 2348
f 2336 2337 2348
f 2348 2337 2349
f 2337 2338 2349
f 2349 2338 2350
f 2338 2339 2350
f 2350 2339 2351
f 2339 2340 2351
f 2351 2340 2352
f 2340 2341 2352
f 2352 2341 2353
f 2341 2342 2353
f 2353 2342 2354
f 2342 2343 2354
f 2354 2343 2355
f 2343 2332 2355
f 2355 2332 2344
f 2344 2345 2356
f 2356 2345 2357
f 2345 2346 2357
f 2357 2346 2358
f 2346 2347 2358
f 2358 2347 2359
f 2347 2348 2359
f 2359 2348 2360
f 2348 2349 2360
f 2360 2349 2361
f 2349 2350 2361
f 2361 2350 2362
f 2350 2351 2362
f 2362 2351 2363
f 2351 2352 2363
f 2363 2352 2364
f 2352 2353 2364
f 2364 2353 2365
f 2353 2354 2365
f 2365 2354 2366
f 2354 2355 2366
f 2366 2355 2367
f 2355 2344 2367
f 2367 2344 2356
f 2356 2357 2368
f 2368 2357 2369
f 2357 2358 2369
f 2369 2358 2370
f 2358 2359 2370
f 2370 2359 2371
f 2359 2360 2371
f 2371 2360 2372
f 2360 2361 2372
f 2372 2361 2373
f 2361 2362 2373
f 2373 2362 2374
f 2362 2363 2374
f 2374 2363 2375
f 2363 2364 2375
f 2375 2364 2376
f 2364 2365 2376
f 2376 2365 2377
f 2365 2366 2377
f 2377 2366 2378
f 2366 2367 2378
f 2378 2367 2379
f 2367 2356 2379
f 2379 2356 2368
f 2368 2369 2380
f 2380 2369 2381
f 2369 2370 2381
f 2381 2370 2382
f 2370 2371 2382
f 2382 2371 2383
f 2371 2372 2383
f 2383 2372 2384
f 2372 2373 2384
f 2384 2373 2385
f 2373 2374 2385
f 2385 2374 2386
f 2374 2375 2386
f 2386 2375 2387
f 2375 2376 2387
f 2387 2376 2388
f 2376 2377 2388
f 2388 2377 2389
f 2377 2378 2389
f 2389 2378 2390
f 2378 2379 2390
f 2390 2379 2391
f 2379 2368 2391
f 2391 2368 2380
f 2380 2381 2392
f 2392 2381 2393
f 2381 2382 2393
f 2393 2382 2394
f 2382 2383 2394
f 2394 2383 2395
f 2383 2384 2395
f 2395 2384 2396
f 2384 2385 2396
f 2396 2385 2397
f 2385 2386 2397
f 2397 2386 2398
f 2386 2387 2398
f 2398 2387 2399
f 2387 2388 2399
f 2399 2388 2400
f 2388 2389 2400
f 2400 2389 2401
f 2389 2390 2401
f 2401 2390 2402
f 2390 2391 2402
f 2402 2391 2403
f 2391 2380 2403
f 2403 2380 2392
f 2392 2393 2404
f 2404 2393 2405
f 2393 2394 2405
f 2405 2394 2406
f 2394 2395 2406
f 2406 2395 2407
f 2395 2396 2407
f 2407 2396 2408
f 2396 2397 2408
f 2408 2397 2409
f 2397 2398 2409
f 2409 2398 2410
f 2398 2399 2410
f 2410 2399 2411
f 2399 2400 2411
f 2411 2400 2412
f 2400 2401 2412
f 2412 2401 2413
f 2401 2402 2413
f 2413 2402 2414
f 2402 2403 2414
f 2414 2403 2415
f 2403 2392 2415
f 2415 2392 2404
f 2404 2405 2416
f 2416 2405 2417
f 2405 2406 2417
f 2417 2406 2418
f 2406 2407 2418
f 2418 2407 2419
f 2407 2408 2419
f 2419 2408 2420
f 2408 2409 2420
f 2420 2409 2421
f 2409 2410 2421
f 2421 2410 2422
f 2410 2411 2422
f 2422 2411 2423
f 2411 2412 2423
f 2423 2412 2424
f 2412 2413 2424
f 2424 2413 2425
f 2413 2414 2425
f 2425 2414 2426
f 2414 2415 2426
f 2426 2415 2427
f 2415 2404 2427
f 2427 2404 2416
f 2416 2417 2428
f 2428 2417 2429
f 2417 2418 2429
f 2429 2418 2430
f 2418 2419 2430
f 2430 2419 2431
f 2419 2420 2431
f 2431 2420 2432
f 2420 2421 2432
f 2432 2421 2433
f 2421 2422 2433
f 2433 2422 2434
f 2422 2423 2434
f 2434 2423 2435
f 2423 2424 2435
f 2435 2424 2436
f 2424 2425 2436
f 2436 2425 2437
f 2425 2426 2437
f 2437 2426 2438
f 2426 2427 2438
f 2438 2427 2439
f 2427 2416 2439
f 2439 2416 2428
f 2428 2429 2440
f 2440 2429 2441
f 2429 2430 2441
f 2441 2430 2442
f 2430 2431 2442
f 2442 2431 2443
f 2431 2432 2443
f 2443 2432 2444
f 2432 2433 2444
f 2444 2433 2445
f 2433 2434 2445
f 2445 2434 2446
f 2434 2435 2446
f 2446 2435 2447
f 2435 2436 2447
f 2447 2436 2448
f 2436 2437 2448
f 2448 2437 2449
f 2437 2438 2449
f 2449 2438 2450
f 2438 2439 2450
f 2450 2439 2451
f 2439 2428 2451
f 2451 2428 2440
f 2440 2441 2452
f 2452 2441 2453
f 2441 2442 2453
f 2453 2442 2454
f 2442 2443 2454
f 2454 2443 2455
f 2443 2444 2455
f 2455 2444 2456
f 2444 2445 2456
f 2456 2445 2457
f 2445 2446 2457
f 2457 2446 2458
f 2446 2447 2458
f 2458 2447 2459
f 2447 2448 2459
f 2459 2448 2460
f 2448 2449 2460
f 2460 2449 2461
f 2449 2450 2461
f 2461 2450 2462
f 2450 2451 2462
f 2462 2451 2463
f 2451 2440 2463
f 2463 2440 2452
f 2452 2453 2464
f 2464 2453 2465
f 2453 2454 2465
f 2465 2454 2466
f 2454 2455 2466
f 2466 2455 2467
f 2455 2456 2467
f 2467 2456 2468
f 2456 2457 2468
f 2468 2457 2469
f 2457 2458 2469
f 2469 2458 2470
f 2458 2459 2470
f 2470 2459 2471
f 2459 2460 2471
f 2471 2460 2472
f 2460 2461 2472
f 2472 2461 2473
f 2461 2462 2473
f 2473 2462 2474
f 2462 2463 2474
f 2474 2463 2475
f 2463 2452 2475
f 2475 2452 2464
f 2464 2465 2476
f 2476 2465 2477
f 2465 2466 2477
f 2477 2466 2478
f 2466 2467 2478
f 2478 2467 2479
f 2467 2468 2479
f 2479 2468 2480
f 2468 2469 2480
f 2480 2469 2481
f 2469 2470 2481
f 2481 2470 2482
f 2470 2471 2482
f 2482 2471 2483
f 2471 2472 2483
f 2483 2472 2484
f 2472 2473 2484
f 2484 2473 2485
f 2473 2474 2485
f 2485 2474 2486
f 2474 2475 2486
f 2486 2475 2487
f 2475 2464 2487
f 2487 2464 2476
f 2476 2477 2488
f 2488 2477 2489
f 2477 2478 2489
f 2489 2478 2490
f 2478 2479 2490
f 2490 2479 2491
f 2479 2480 2491
f 2491 2480 2492
f 2480 2481 2492
f 2492 2481 2493
f 2481 2482 2493
f 2493 2482 2494
f 2482 2483 2494
f 2494 2483 2495
f 2483 2484 2495
f 2495 2484 2496
f 2484 2485 2496
f 2496 2485 2497
f 2485 2486 2497
f 2497 2486 2498
f 2486 2487 2498
f 2498 2487 2499
f 2487 2476 2499
f 2499 2476 2488
f 2488 2489 2500
f 2500 2489 2501
f 2489 2490 2501
f 2501 2490 2502
f 2490 2491 2502
f 2502 2491 2503
f 2491 2492 2503
f 2503 2492 2504
f 2492 2493 2504
f 2504 2493 2505
f 2493 2494 2505
f 2505 2494 2506
f 2494 2495 2506
f 2506 2495 2507
f 2495 2496 2507
f 2507 2496 2508
f 2496 2497 2508
f 2508 2497 2509
f 2497 2498 2509
f 2509 2498 2510
f 2498 2499 2510
f 2510 2499 2511
f 2499 2488 2511
f 2511 2488 2500
f 2500 2501 2512
f 2512 2501 2513
f 2501 2502 2513
f 2513 2502 2514
f 2502 2503 2514
f 2514 2503 2515
f 2503 2504 2515
f 2515 2504 2516
f 2504 2505 2516
f 2516 2505 2517
f 2505 2506 2517
f 2517 2506 2518
f 2506 2507 2518
f 2518 2507 2519
f 2507 2508 2519
f 2519 2508 2520
f 2508 2509 2520
f 2520 2509 2521
f 2509 2510 2521
f 2521 2510 2522
f 2510 2511 2522
f 2522 2511 2523
f 2511 2500 2523
f 2523 2500 2512
f 2512 2513 2524
f 2524 2513 2525
f 2513 2514 2525
f 2525 2514 2526
f 2514 2515 2526
f 2526 2515 2527
f 2515 2516 2527
f 2527 2516 2528
f 2516 2517 2528
f 2528 2517 2529
f 2517 2518 2529
f 2529 2518 2530
f 2518 2519 2530
f 2530 2519 2531
f 2519 2520 2531
f 2531 2520 2532
f 2520 2521 2532
f 2532 2521 2533
f 2521 2522 2533
f 2533 2522 2534
f 2522 2523 2534
f 2534 2523 2535
f 2523 2512 2535
f 2535 2512 2524
f 2524 2525 2536
f 2536 2525 2537
f 2525 2526 2537
f 2537 2526 2538
f 2526 2527 2538
f 2538 2527 2539
f 2527 2528 2539
f 2539 2528 2540
f 2528 2529 2540
f 2540 2529 2541
f 2529 2530 2541
f 2541 2530 2542
f 2530 2531 2542
f 2542 2531 2543
f 2531 2532 2543
f 2543 2532 2544
f 2532 2533 2544
f 2544 2533 2545
f 2533 2534 2545
f 2545 2534 2546
f 2534 2535 2546
f 2546 2535 2547
f 2535 2524 2547
f 2547 2524 2536
f 2536 2537 2548
f 2548 2537 2549
f 2537 2538 2549
f 2549 2538 2550
f 2538 2539 2550
f 2550 2539 2551
f 2539 2540 2551
f 2551 2540 2552
f 2540 2541 2552
f 2552 2541 2553
f 2541 2542 2553
f 2553 2542 2554
f 2542 2543 2554
f 2554 2543 2555
f 2543 2544 2555
f 2555 2544 2556
f 2544 2545 2556
f 2556 2545 2557
f 2545 2546 2557
f 2557 2546 2558
f 2546 2547 2558
f 2558 2547 2559
f 2547 2536 2559
f 2559 2536 2548
f 2548 2549 2560
f 2560 2549 2561
f 2549 2550 2561
f 2561 2550 2562
f 2550 2551 2562
f 2562 2551 2563
f 2551 2552 2563
f 2563 2552 2564
f 2552 2553 2564
f 2564 2553 2565
f 2553 2554 2565
f 2565 2554 2566
f 2554 2555 2566
f 2566 2555 2567
f 2555 2556 2567
f 2567 2556 2568
f 2556 2557 2568
f 2568 2557 2569
f 2557 2558 2569
f 2569 2558 2570
f 2558 2559 2570
f 2570 2559 2571
f 2559 2548 2571
f 2571 2548 2560
f 2560 2561 2572
f 2572 2561 2573
f 2561 2562 2573
f 2573 2562 2574
f 2562 2563 2574
f 2574 2563 2575
f 2563 2564 2575
f 2575 2564 2576
f 2564 2565 2576
f 2576 2565 2577
f 2565 2566 2577
f 2577 2566 2578
f 2566 2567 2578
f 2578 2567 2579
f 2567 2568 2579
f 2579 2568 2580
f 2568 2569 2580
f 2580 2569 2581
f 2569 2570 2581
f 2581 2570 2582
f 2570 2571 2582
f 2582 2571 2583
f 2571 2560 2583
f 2583 2560 2572
f 2572 2573 2584
f 2584 2573 2585
f 2573 2574 2585
f 2585 2574 2586
f 2574 2575 2586
f 2586 2575 2587
f 2575 2576 2587
f 2587 2576 2588
f 2576 2577 2588
f 2588 2577 2589
f 2577 2578 2589
f 2589 2578 2590
f 2578 2579 2590
f 2590 2579 2591
f 2579 2580 2591
f 2591 2580 2592
f 2580 2581 2592
f 2592 2581 2593
f 2581 2582 2593
f 2593 2582 2594
f 2582 2583 2594
f 2594 2583 2595
f 2583 2572 2595
f 2595 2572 2584
f 2584 2585 2596
f 2596 2585 2597
f 2585 2586 2597
f 2597 2586 2598
f 2586 2587 2598
f 2598 2587 2599
f 2587 2588 2599
f 2599 2588 2600
f 2588 2589 2600
f 2600 2589 2601
f 2589 2590 2601
f 2601 2590 2602
f 2590 2591 2602
f 2602 2591 2603
f 2591 2592 2603
f 2603 2592 2604
f 2592 2593 2604
f 2604 2593 2605
f 2593 2594 2605
f 2605 2594 2606
f 2594 2595 2606
f 2606 2595 2607
f 2595 2584 2607
f 2607 2584 2596
f 2596 2597 2608
f 2608 2597 2609
f 2597 2598 2609
f 2609 2598 2610
f 2598 2599 2610
f 2610 2599 2611
f 2599 2600 2611
f 2611 2600 2612
f 2600 2601 2612
f 2612 2601 2613
f 2601 2602 2613
f 2613 2602 2614
f 2602 2603 2614
f 2614 2603 2615
f 2603 2604 2615
f 2615 2604 2616
f 2604 2605 2616
f 2616 2605 2617
f 2605 2606 2617
f 2617 2606 2618
f 2606 2607 2618
f 2618 2607 2619
f 2607 2596 2619
f 2619 2596 2608
f 2608 2609 2620
f 2620 2609 2621
f 2609 2610 2621
f 2621 2610 2622
f 2610 2611 2622
f 2622 2611 2623
f 2611 2612 2623
f 2623 2612 2624
f 2612 2613 2624
f 2624 2613 2625
f 2613 2614 2625
f 2625 2614 2626
f 2614 2615 2626
f 2626 2615 2627
f 2615 2616 2627
f 2627 2616 2628
f 2616 2617 2628
f 2628 2617 2629
f 2617 2618 2629
f 2629 2618 2630
f 2618 2619 2630
f 2630 2619 2631
f 2619 2608 2631
f 2631 2608 2620
f 2620 2621 2632
f 2632 2621 2633
f 2621 2622 2633
f 2633 2622 2634
f 2622 2623 2634
f 2634 2623 2635
f 2623 2624 2635
f 2635 2624 2636
f 2624 2625 2636
f 2636 2625 2637
f 2625 2626 2637
f 2637 2626 2638
f 2626 2627 2638
f 2638 2627 2639
f 2627 2628 2639
f 2639 2628 2640
f 2628 2629 2640
f 2640 2629 2641
f 2629 2630 2641
f 2641 2630 2642
f 2630 2631 2642
f 2642 2631 2643
f 2631 2620 2643
f 2643 2620 2632
f 2632 2633 2644
f 2644 2633 2645
f 2633 2634 2645
f 2645 2634 2646
f 2634 2635 2646
f 2646 2635 2647
f 2635 2636 2647
f 2647 2636 2648
f 2636 2637 2648
f 2648 2637 2649
f 2637 2638 2649
f 2649 2638 2650
f 2638 2639 2650
f 2650 2639 2651
f 2639 2640 2651
f 2651 2640 2652
f 2640 2641 2652
f 2652 2641 2653
f 2641 2642 2653
f 2653 2642 2654
f 2642 2643 2654
f 2654 2643 2655
f 2643 2632 2655
f 2655 2632 2644
f 2644 2645 2656
f 2656 2645 2657
f 2645 2646 2657
f 2657 2646 2658
f 2646 2647 2658
f 2658 2647 2659
f 2647 2648 2659
f 2659 2648 2660
f 2648 2649 2660
f 2660 2649 2661
f 2649 2650 2661
f 2661 2650 2662
f 2650 2651 2662
f 2662 2651 2663
f 2651 2652 2663
f 2663 2652 2664
f 2652 2653 2664
f 2664 2653 2665
f 2653 2654 2665
f 2665 2654 2666
f 2654 2655 2666
f 2666 2655 2667
f 2655 2644 2667
f 2667 2644 2656
f 2656 2657 2668
f 2668 2657 2669
f 2657 2658 2669
f 2669 2658 2670
f 2658 2659 2670
f 2670 2659 2671
f 2659 2660 2671
f 2671 2660 2672
f 2660 2661 2672
f 2672 2661 2673
f 2661 2662 2673
f 2673 2662 2674
f 2662 2663 2674
f 2674 2663 2675
f 2663 2664 2675
f 2675 2664 2676
f 2664 2665 2676
f 2676 2665 2677
f 2665 2666 2677
f 2677 2666 2678
f 2666 2667 2678
f 2678 2667 2679
f 2667 2656 2679
f 2679 2656 2668
f 2668 2669 2680
f 2680 2669 2681
f 2669 2670 2681
f 2681 2670 2682
f 2670 2671 2682
f 2682 2671 2683
f 2671 2672 2683
f 2683 2672 2684
f 2672 2673 2684
f 2684 2673 2685
f 2673 2674 2685
f 2685 2674 2686
f 2674 2675 2686
f 2686 2675 2687
f 2675 2676 2687
f 2687 2676 2688
f 2676 2677 2688
f 2688 2677 2689
f 2677 2678 2689
f 2689 2678 2690
f 2678 2679 2690
f 2690 2679 2691
f 2679 2668 2691
f 2691 2668 2680
f 2680 2681 2692
f 2692 2681 2693
f 2681 2682 2693
f 2693 2682 2694
f 2682 2683 2694
f 2694 2683 2695
f 2683 2684 2695
f 2695 2684 2696
f 2684 2685 2696
f 2696 2685 2697
f 2685 2686 2697
f 2697 2686 2698
f 2686 2687 2698
f 2698 2687 2699
f 2687 2688 2699
f 2699 2688 2700
f 2688 2689 2700
f 2700 2689 2701
f 2689 2690 2701
f 2701 2690 2702
f 2690 2691 2702
f 2702 2691 2703
f 2691 2680 2703
f 2703 2680 2692
f 2692 2693 2704
f 2704 2693 2705
f 2693 2694 2705
f 2705 2694 2706
f 2694 2695 2706
f 2706 2695 2707
f 2695 2696 2707
f 2707 2696 2708
f 2696 2697 2708
f 2708 2697 2709
f 2697 2698 2709
f 2709 2698 2710
f 2698 2699 2710
f 2710 2699 2711
f 2699 2700 2711
f 2711 2700 2712
f 2700 2701 2712
f 2712 2701 2713
f 2701 2702 2713
f 2713 2702 2714
f 2702 2703 2714
f 2714 2703 2715
f 2703 2692 2715
f 2715 2692 2704
f 2704 2705 2716
f 2716 2705 2717
f 2705 2706 2717
f 2717 2706 2718
f 2706 2707 2718
f 2718 2707 2719
f 2707 2708 2719
f 2719 2708 2720
f 2708 2709 2720
f 2720 2709 2721
f 2709 2710 2721
f 2721 2710 2722
f 2710 2711 2722
f 2722 2711 2723
f 2711 2712 2723
f 2723 2712 2724
f 2712 2713 2724
f 2724 2713 2725
f 2713 2714 2725
f 2725 2714 2726
f 2714 2715 2726
f 2726 2715 2727
f 2715 2704 2727
f 2727 2704 2716
f 2716 2717 2728
f 2728 2717 2729
f 2717 2718 2729
f 2729 2718 2730
f 2718 2719 2730
f 2730 2719 2731
f 2719 2720 2731
f 2731 2720 2732
f 2720 2721 2732
f 2732 2721 2733
f 2721 2722 2733
f 2733 2722 2734
f 2722 2723 2734
f 2734 2723 2735
f 2723 2724 2735
f 2735 2724 2736
f 2724 2725 2736
f 2736 2725 2737
f 2725 2726 2737
f 2737 2726 2738
f 2726 2727 2738
f 2738 2727 2739
f 2727 2716 2739
f 2739 2716 2728
f 2728 2729 2740
f 2740 2729 2741
f 2729 2730 2741
f 2741 2730 2742
f 2730 2731 2742
f 2742 2731 2743
f 2731 2732 2743
f 2743 2732 2744
f 2732 2733 2744
f 2744 2733 2745
f 2733 2734 2745
f 2745 2734 2746
f 2734 2735 2746
f 2746 2735 2747
f 2735 2736 2747
f 2747 2736 2748
f 2736 2737 2748
f 2748 2737 2749
f 2737 2738 2749
f 2749 2738 2750
f 2738 2739 2750
f 2750 2739 2751
f 2739 2728 2751
f 2751 2728 2740
f 2740 2741 2752
f 2752 2741 2753
f 2741 2742 2753
f 2753 2742 2754
f 2742 2743 2754
f 2754 2743 2755
f 2743 2744 2755
f 2755 2744 2756
f 2744 2745 2756
f 2756 2745 2757
f 2745 2746 2757
f 2757 2746 2758
f 2746 2747 2758
f 2758 2747 2759
f 2747 2748 2759
f 2759 2748 2760
f 2748 2749 2760
f 2760 2749 2761
f 2749 2750 2761
f 2761 2750 2762
f 2750 2751 2762
f 2762 2751 2763
f 2751 2740 2763
f 2763 2740 2752
f 2752 2753 2764
f 2764 2753 2765
f 2753 2754 2765
f 2765 2754 2766
f 2754 2755 2766
f 2766 2755 2767
f 2755 2756 2767
f 2767 2756 2768
f 2756 2757 2768
f 2768 2757 2769
f 2757 2758 2769
f 2769 2758 2770
f 2758 2759 2770
f 2770 2759 2771
f 2759 2760 2771
f 2771 2760 2772
f 2760 2761 2772
f 2772 2761 2773
f 2761 2762 2773
f 2773 2762 2774
f 2762 2763 2774
f 2774 2763 2775
f 2763 2752 2775
f 2775 2752 2764
f 2764 2765 2776
f 2776 2765 2777
f 2765 2766 2777
f 2777 2766 2778
f 2766 2767 2778
f 2778 2767 2779
f 2767 2768 2779
f 2779 2768 2780
f 2768 2769 2780
f 2780 2769 2781
f 2769 2770 2781
f 2781 2770 2782
f 2770 2771 2782
f 2782 2771 2783
f 2771 2772 2783
f 2783 2772 2784
f 2772 2773 2784
f 2784 2773 2785
f 2773 2774 2785
f 2785 2774 2786
f 2774 2775 2786
f 2786 2775 2787
f 2775 2764 2787
f 2787 2764 2776
f 2776 2777 2788
f 2788 2777 2789
f 2777 2778 2789
f 2789 2778 2790
f 2778 2779 2790
f 2790 2779 2791
f 2779 2780 2791
f 2791 2780 2792
f 2780 2781 2792
f 2792 2781 2793
f 2781 2782 2793
f 2793 2782 2794
f 2782 2783 2794
f 2794 2783 2795
f 2783 2784 2795
f 2795 2784 2796
f 2784 2785 2796
f 2796 2785 2797
f 2785 2786 2797
f 2797 2786 2798
f 2786 2787 2798
f 2798 2787 2799
f 2787 2776 2799
f 2799 2776 2788
f 2788 2789 2800
f 2800 2789 2801
f 2789 2790 2801
f 2801 2790 2802
f 2790 2791 2802
f 2802 2791 2803
f 2791 2792 2803
f 2803 2792 2804
f 2792 2793 2804
f 2804 2793 2805
f 2793 2794 2805
f 2805 2794 2806
f 2794 2795 2806
f 2806 2795 2807
f 2795 2796 2807
f 2807 2796 2808
f 2796 2797 2808
f 2808 2797 2809
f 2797 2798 2809
f 2809 2798 2810
f 2798 2799 2810
f 2810 2799 2811
f 2799 2788 2811
f 2811 2788 2800
f 2800 2801 2812
f 2812 2801 2813
f 2801 2802 2813
f 2813 2802 2814
f 2802 2803 2814
f 2814 2803 2815
f 2803 2804 2815
f 2815 2804 2816
f 2804 2805 2816
f 2816 2805 2817
f 2805 2806 2817
f 2817 2806 2818
f 2806 2807 2818
f 2818 2807 2819
f 2807 2808 2819
f 2819 2808 2820
f 2808 2809 2820
f 2820 2809 2821
f 2809 2810 2821
f 2821 2810 2822
f 2810 2811 2822
f 2822 2811 2823
f 2811 2800 2823
f 2823 2800 2812
f 2812 2813 2824
f 2824 2813 2825
f 2813 2814 2825
f 2825 2814 2826
f 2814 2815 2826
f 2826 2815 2827
f 2815 2816 2827
f 2827 2816 2828
f 2816 2817 2828
f 2828 2817 2829
f 2817 2818 2829
f 2829 2818 2830
f 2818 2819 2830
f 2830 2819 2831
f 2819 2820 2831
f 2831 2820 2832
f 2820 2821 2832
f 2832 2821 2833
f 2821 2822 2833
f 2833 2822 2834
f 2822 2823 2834
f 2834 2823 2835
f 2823 2812 2835
f 2835 2812 2824
f 2824 2825 2836
f 2836 2825 2837
f 2825 2826 2837
f 2837 2826 2838
f 2826 2827 2838
f 2838 2827 2839
f 2827 2828 2839
f 2839 2828 2840
f 2828 2829 2840
f 2840 2829 2841
f 2829 2830 2841
f 2841 2830 2842
f 2830 2831 2842
f 2842 2831 2843
f 2831 2832 2843
f 2843 2832 2844
f 2832 2833 2844
f 2844 2833 2845
f 2833 2834 2845
f 2845 2834 2846
f 2834 2835 2846
f 2846 2835 2847
f 2835 2824 2847
f 2847 2824 2836
f 2836 2837 2848
f 2848 2837 2849
f 2837 2838 2849
f 2849 2838 2850
f 2838 2839 2850
f 2850 2839 2851
f 2839 2840 2851
f 2851 2840 2852
f 2840 2841 2852
f 2852 2841 2853
f 2841 2842 2853
f 2853 2842 2854
f 2842 2843 2854
f 2854 2843 2855
f 2843 2844 2855
f 2855 2844 2856
f 2844 2845 2856
f 2856 2845 2857
f 2845 2846 2857
f 2857 2846 2858
f 2846 2847 2858
f 2858 2847 2859
f 2847 2836 2859
f 2859 2836 2848
f 2848 2849 2860
f 2860 2849 2861
f 2849 2850 2861
f 2861 2850 2862
f 2850 2851 2862
f 2862 2851 2863
f 2851 2852 2863
f 2863 2852 2864
f 2852 2853 2864
f 2864 2853 2865
f 2853 2854 2865
f 2865 2854 2866
f 2854 2855 2866
f 2866 2855 2867
f 2855 2856 2867
f 2867 2856 2868
f 2856 2857 2868
f 2868 2857 2869
f 2857 2858 2869
f 2869 2858 2870
f 2858 2859 2870
f 2870 2859 2871
f 2859 2848 2871
f 2871 2848 2860
f 2860 2861 2872
f 2872 2861 2873
f 2861 2862 2873
f 2873 2862 2874
f 2862 2863 2874
f 2874 2863 2875
f 2863 2864 2875
f 2875 2864 2876
f 2864 2865 2876
f 2876 2865 2877
f 2865 2866 2877
f 2877 2866 2878
f 2866 2867 2878
f 2878 2867 2879
f 2867 2868 2879
f 2879 2868 2880
f 2868 2869 2880
f 2880 2869 2881
f 2869 2870 2881
f 2881 2870 2882
f 2870 2871 2882
f 2882 2871 2883
f 2871 2860 2883
f 2883 2860 2872
f 2872 2873 2884
f 2884 2873 2885
f 2873 2874 2885
f 2885 2874 2886
f 2874 2875 2886
f 2886 2875 2887
f 2875 2876 2887
f 2887 2876 2888
f 2876 2877 2888
f 2888 2877 2889
f 2877 2878 2889
f 2889 2878 2890
f 2878 2879 2890
f 2890 2879 2891
f 2879 2880 2891
f 2891 2880 2892
f 2880 2881 2892
f 2892 2881 2893
f 2881 2882 2893
f 2893 2882 2894
f 2882 2883 2894
f 2894 2883 2895
f 2883 2872 2895
f 2895 2872 2884
f 2884 2885 2896
f 2896 2885 2897
f 2885 2886 2897
f 2897 2886 2898
f 2886 2887 2898
f 2898 2887 2899
f 2887 2888 2899
f 2899 2888 2900
f 2888 2889 2900
f 2900 2889 2901
f 2889 2890 2901
f 2901 2890 2902
f 2890 2891 2902
f 2902 2891 2903
f 2891 2892 2903
f 2903 2892 2904
f 2892 2893 2904
f 2904 2893 2905
f 2893 2894 2905
f 2905 2894 2906
f 2894 2895 2906
f 2906 2895 2907
f 2895 2884 2907
f 2907 2884 2896
f 2896 2897 2908
f 2908 2897 2909
f 2897 2898 2909
f 2909 2898 2910
f 2898 2899 2910
f 2910 2899 2911
f 2899 2900 2911
f 2911 2900 2912
f 2900 2901 2912
f 2912 2901 2913
f 2901 2902 2913
f 2913 2902 2914
f 2902 2903 2914
f 2914 2903 2915
f 2903 2904 2915
f 2915 2904 2916
f 2904 2905 2916
f 2916 2905 2917
f 2905 2906 2917
f 2917 2906 2918
f 2906 2907 2918
f 2918 2907 2919
f 2907 2896 2919
f 2919 2896 2908
f 2908 2909 2920
f 2920 2909 2921
f 2909 2910 2921
f 2921 2910 2922
f 2910 2911 2922
f 2922 2911 2923
f 2911 2912 2923
f 2923 2912 2924
f 2912 2913 2924
f 2924 2913 2925
f 2913 2914 2925
f 2925 2914 2926
f 2914 2915 2926
f 2926 2915 2927
f 2915 2916 2927
f 2927 2916 2928
f 2916 2917 2928
f 2928 2917 2929
f 2917 2918 2929
f 2929 2918 2930
f 2918 2919 2930
f 2930 2919 2931
f 2919 2908 2931
f 2931 2908 2920
f 2920 2921 2932
f 2932 2921 2933
f 2921 2922 2933
f 2933 2922 2934
f 2922 2923 2934
f 2934 2923 2935
f 2923 2924 2935
f 2935 2924 2936
f 2924 2925 2936
f 2936 2925 2937
f 2925 2926 2937
f 2937 2926 2938
f 2926 2927 2938
f 2938 2927 2939
f 2927 2928 2939
f 2939 2928 2940
f 2928 2929 2940
f 2940 2929 2941
f 2929 2930 2941
f 2941 2930 2942
f 2930 2931 2942
f 2942 2931 2943
f 2931 2920 2943
f 2943 2920 2932
f 2932 2933 2944
f 2944 2933 2945
f 2933 2934 2945
f 2945 2934 2946
f 2934 2935 2946
f 2946 2935 2947
f 2935 2936 2947
f 2947 2936 2948
f 2936 2937 2948
f 2948 2937 2949
f 2937 2938 2949
f 2949 2938 2950
f 2938 2939 2950
f 2950 2939 2951
f 2939 2940 2951
f 2951 2940 2952
f 2940 2941 2952
f 2952 2941 2953
f 2941 2942 2953
f 2953 2942 2954
f 2942 2943 2954
f 2954 2943 2955
f 2943 2932 2955
f 2955 2932 2944
f 2944 2945 2956
f 2956 2945 2957
f 2945 2946 2957
f 2957 2946 2958
f 2946 2947 2958
f 2958 2947 2959
f 2947 2948 2959
f 2959 2948 2960
f 2948 2949 2960
f 2960 2949 2961
f 2949 2950 2961
f 2961 2950 2962
f 2950 2951 2962
f 2962 2951 2963
f 2951 2952 2963
f 2963 2952 2964
f 2952 2953 2964
f 2964 2953 2965
f 2953 2954 2965
f 2965 2954 2966
f 2954 2955 2966
f 2966 2955 2967
f 2955 2944 2967
f 2967 2944 2956
f 2956 2957 2968
f 2968 2957 2969
f 2957 2958 2969
f 2969 2958 2970
f 2958 2959 2970
f 2970 2959 2971
f 2959 2960 2971
f 2971 2960 2972
f 2960 2961 2972
f 2972 2961 2973
f 2961 2962 2973
f 2973 2962 2974
f 2962 2963 2974
f 2974 2963 2975
f 2963 2964 2975
f 2975 2964 2976
f 2964 2965 2976
f 2976 2965 2977
f 2965 2966 2977
f 2977 2966 2978
f 2966 2967 2978
f 2978 2967 2979
f 2967 2956 2979
f 2979 2956 2968
f 2968 2969 2980
f 2980 2969 2981
f 2969 2970 2981
f 2981 2970 2982
f 2970 2971 2982
f 2982 2971 2983
f 2971 2972 2983
f 2983 2972 2984
f 2972 2973 2984
f 2984 2973 2985
f 2973 2974 2985
f 2985 2974 2986
f 2974 2975 2986
f 2986 2975 2987
f 2975 2976 2987
f 2987 2976 2988
f 2976 2977 2988
f 2988 2977 2989
f 2977 2978 2989
f 2989 2978 2990
f 2978 2979 2990
f 2990 2979 2991
f 2979 2968 2991
f 2991 2968 2980
f 2980 2981 2992
f 2992 2981 2993
f 2981 2982 2993
f 2993 2982 2994
f 2982 2983 2994
f 2994 2983 2995
f 2983 2984 2995
f 2995 2984 2996
f 2984 2985 2996
f 2996 2985 2997
f 2985 2986 2997
f 2997 2986 2998
f 2986 2987 2998
f 2998 2987 2999
f 2987 2988 2999
f 2999 2988 3000
f 2988 2989 3000
f 3000 2989 3001
f 2989 2990 3001
f 3001 2990 3002
f 2990 2991 3002
f 3002 2991 3003
f 2991 2980 3003
f 3003 2980 2992
f 2992 2993 3004
f 3004 2993 3005
f 2993 2994 3005
f 3005 2994 3006
f 2994 2995 3006
f 3006 2995 3007
f 2995 2996 3007
f 3007 2996 3008
f 2996 2997 3008
f 3008 2997 3009
f 2997 2998 3009
f 3009 2998 3010
f 2998 2999 3010
f 3010 2999 3011
f 2999 3000 3011
f 3011 3000 3012
f 3000 3001 3012
f 3012 3001 3013
f 3001 3002 3013
f 3013 3002 3014
f 3002 3003 3014
f 3014 3003 3015
f 3003 2992 3015
f 3015 2992 3004
f 3004 3005 3016
f 3016 3005 3017
f 3005 3006 3017
f 3017 3006 3018
f 3006 3007 3018
f 3018 3007 3019
f 3007 3008 3019
f 3019 3008 3020
f 3008 3009 3020
f 3020 3009 3021
f 3009 3010 3021
f 3021 3010 3022
f 3010 3011 3022
f 3022 3011 3023
f 3011 3012 3023
f 3023 3012 3024
f 3012 3013 3024
f 3024 3013 3025
f 3013 3014 3025
f 3025 3014 3026
f 3014 3015 3026
f 3026 3015 3027
f 3015 3004 3027
f 3027 3004 3016
f 3016 3017 3028
f 3028 3017 3029
f 3017 3018 3029
f 3029 3018 3030
f 3018 3019 3030
f 3030 3019 3031
f 3019 3020 3031
f 3031 3020 3032
f 3020 3021 3032
f 3032 3021 3033
f 3021 3022 3033
f 3033 3022 3034
f 3022 3023 3034
f 3034 3023 3035
f 3023 3024 3035
f 3035 3024 3036
f 3024 3025 3036
f 3036 3025 3037
f 3025 3026 3037
f 3037 3026 3038
f 3026 3027 3038
f 3038 3027 3039
f 3027 3016 3039
f 3039 3016 3028
f 3028 3029 3040
f 3040 3029 3041
f 3029 3030 3041
f 3041 3030 3042
f 3030 3031 3042
f 3042 3031 3043
f 3031 3032 3043
f 3043 3032 3044
f 3032 3033 3044
f 3044 3033 3045
f 3033 3034 3045
f 3045 3034 3046
f 3034 3035 3046
f 3046 3035 3047
f 3035 3036 3047
f 3047 3036 3048
f 3036 3037 3048
f 3048 3037 3049
f 3037 3038 3049
f 3049 3038 3050
f 3038 3039 3050
f 3050 3039 3051
f 3039 3028 3051
f 3051 3028 3040
f 3040 3041 3052
f 3052 3041 3053
f 3041 3042 3053
f 3053 3042 3054
f 3042 3043 3054
f 3054 3043 3055
f 3043 3044 3055
f 3055 3044 3056
f 3044 3045 3056
f 3056 3045 3057
f 3045 3046 3057
f 3057 3046 3058
f 3046 3047 3058
f 3058 3047 3059
f 3047 3048 3059
f 3059 3048 3060
f 3048 3049 3060
f 3060 3049 3061
f 3049 3050 3061
f 3061 3050 3062
f 3050 3051 3062
f 3062 3051 3063
f 3051 3040 3063
f 3063 3040 3052
f 3052 3053 3064
f 3064 3053 3065
f 3053 3054 3065
f 3065 3054 3066
f 3054 3055 3066
f 3066 3055 3067
f 3055 3056 3067
f 3067 3056 3068
f 3056 3057 3068
f 3068 3057 3069
f 3057 3058 3069
f 3069 3058 3070
f 3058 3059 3070
f 3070 3059 3071
f 3059 3060 3071
f 3071 3060 3072
f 3060 3061 3072
f 3072 3061 3073
f 3061 3062 3073
f 3073 3062 3074
f 3062 3063 3074
f 3074 3063 3075
f 3063 3052 3075
f 3075 3052 3064
f 3064 3065 3076
f 3076 3065 3077
f 3065 3066 3077
f 3077 3066 3078
f 3066 3067 3078
f 3078 3067 3079
f 3067 3068 3079
f 3079 3068 3080
f 3068 3069 3080
f 3080 3069 3081
f 3069 3070 3081
f 3081 3070 3082
f 3070 3071 3082
f 3082 3071 3083
f 3071 3072 3083
f 3083 3072 3084
f 3072 3073 3084
f 3084 3073 3085
f 3073 3074 3085
f 3085 3074 3086
f 3074 3075 3086
f 3086 3075 3087
f 3075 3064 3087
f 3087 3064 3076
f 3076 3077 3088
f 3088 3077 3089
f 3077 3078 3089
f 3089 3078 3090
f 3078 3079 3090
f 3090 3079 3091
f 3079 3080 3091
f 3091 3080 3092
f 3080 3081 3092
f 3092 3081 3093
f 3081 3082 3093
f 3093 3082 3094
f 3082 3083 3094
f 3094 3083 3095
f 3083 3084 3095
f 3095 3084 3096
f 3084 3085 3096
f 3096 3085 3097
f 3085 3086 3097
f 3097 3086 3098
f 3086 3087 3098
f 3098 3087 3099
f 3087 3076 3099
f 3099 3076 3088
f 3088 3089 3100
f 3100 3089 3101
f 3089 3090 3101
f 3101 3090 3102
f 3090 3091 3102
f 3102 3091 3103
f 3091 3092 3103
f 3103 3092 3104
f 3092 3093 3104
f 3104 3093 3105
f 3093 3094 3105
f 3105 3094 3106
f 3094 3095 3106
f 3106 3095 3107
f 3095 3096 3107
f 3107 3096 3108
f 3096 3097 3108
f 3108 3097 3109
f 3097 3098 3109
f 3109 3098 3110
f 3098 3099 3110
f 3110 3099 3111
f 3099 3088 3111
f 3111 3088 3100
f 3100 3101 3112
f 3112 3101 3113
f 3101 3102 3113
f 3113 3102 3114
f 3102 3103 3114
f 3114 3103 3115
f 3103 3104 3115
f 3115 3104 3116
f 3104 3105 3116
f 3116 3105 3117
f 3105 3106 3117
f 3117 3106 3118
f 3106 3107 3118
f 3118 3107 3119
f 3107 3108 3119
f 3119 3108 3120
f 3108 3109 3120
f 3120 3109 3121
f 3109 3110 3121
f 3121 3110 3122
f 3110 3111 3122
f 3122 3111 3123
f 3111 3100 3123
f 3123 3100 3112
f 3112 3113 3124
f 3124 3113 3125
f 3113 3114 3125
f 3125 3114 3126
f 3114 3115 3126
f 3126 3115 3127
f 3115 3116 3127
f 3127 3116 3128
f 3116 3117 3128
f 3128 3117 3129
f 3117 3118 3129
f 3129 3118 3130
f 3118 3119 3130
f 3130 3119 3131
f 3119 3120 3131
f 3131 3120 3132
f 3120 3121 3132
f 3132 3121 3133
f 3121 3122 3133
f 3133 3122 3134
f 3122 3123 3134
f 3134 3123 3135
f 3123 3112 3135
f 3135 3112 3124
f 3124 3125 3136
f 3136 3125 3137
f 3125 3126 3137
f 3137 3126 3138
f 3126 3127 3138
f 3138 3127 3139
f 3127 3128 3139
f 3139 3128 3140
f 3128 3129 3140
f 3140 3129 3141
f 3129 3130 3141
f 3141 3130 3142
f 3130 3131 3142
f 3142 3131 3143
f 3131 3132 3143
f 3143 3132 3144
f 3132 3133 3144
f 3144 3133 3145
f 3133 3134 3145
f 3145 3134 3146
f 3134 3135 3146
f 3146 3135 3147
f 3135 3124 3147
f 3147 3124 3136
f 3136 3137 3148
f 3148 3137 3149
f 3137 3138 3149
f 3149 3138 3150
f 3138 3139 3150
f 3150 3139 3151
f 3139 3140 3151
f 3151 3140 3152
f 3140 3141 3152
f 3152 3141 3153
f 3141 3142 3153
f 3153 3142 3154
f 3142 3143 3154
f 3154 3143 3155
f 3143 3144 3155
f 3155 3144 3156
f 3144 3145 3156
f 3156 3145 3157
f 3145 3146 3157
f 3157 3146 3158
f 3146 3147 3158
f 3158 3147 3159
f 3147 3136 3159
f 3159 3136 3148
f 3148 3149 3160
f 3160 3149 3161
f 3149 3150 3161
f 3161 3150 3162
f 3150 3151 3162
f 3162 3151 3163
f 3151 3152 3163
f 3163 3152 3164
f 3152 3153 3164
f 3164 3153 3165
f 3153 3154 3165
f 3165 3154 3166
f 3154 3155 3166
f 3166 3155 3167
f 3155 3156 3167
f 3167 3156 3168
f 3156 3157 3168
f 3168 3157 3169
f 3157 3158 3169
f 3169 3158 3170
f 3158 3159 3170
f 3170 3159 3171
f 3159 3148 3171
f 3171 3148 3160
f 3160 3161 3172
f 3172 3161 3173
f 3161 3162 3173
f 3173 3162 3174
f 3162 3163 3174
f 3174 3163 3175
f 3163 3164 3175
f 3175 3164 3176
f 3164 3165 3176
f 3176 3165 3177
f 3165 3166 3177
f 3177 3166 3178
f 3166 3167 3178
f 3178 3167 3179
f 3167 3168 3179
f 3179 3168 3180
f 3168 3169 3180
f 3180 3169 3181
f 3169 3170 3181
f 3181 3170 3182
f 3170 3171 3182
f 3182 3171 3183
f 3171 3160 3183
f 3183 3160 3172
f 3172 3173 3184
f 3184 3173 3185
f 3173 3174 3185
f 3185 3174 3186
f 3174 3175 3186
f 3186 3175 3187
f 3175 3176 3187
f 3187 3176 3188
f 3176 3177 3188
f 3188 3177 3189
f 3177 3178 3189
f 3189 3178 3190
f 3178 3179 3190
f 3190 3179 3191
f 3179 3180 3191
f 3191 3180 3192
f 3180 3181 3192
f 3192 3181 3193
f 3181 3182 3193
f 3193 3182 3194
f 3182 3183 3194
f 3194 3183 3195
f 3183 3172 3195
f 3195 3172 3184
f 3184 3185 3196
f 3196 3185 3197
f 3185 3186 3197
f 3197 3186 3198
f 3186 3187 3198
f 3198 3187 3199
f 3187 3188 3199
f 3199 3188 3200
f 3188 3189 3200
f 3200 3189 3201
f 3189 3190 3201
f 3201 3190 3202
f 3190 3191 3202
f 3202 3191 3203
f 3191 3192 3203
f 3203 3192 3204
f 3192 3193 3204
f 3204 3193 3205
f 3193 3194 3205
f 3205 3194 3206
f 3194 3195 3206
f 3206 3195 3207
f 3195 3184 3207
f 3207 3184 3196
f 3196 3197 3208
f 3208 3197 3209
f 3197 3198 3209
f 3209 3198 3210
f 3198 3199 3210
f 3210 3199 3211
f 3199 3200 3211
f 3211 3200 3212
f 3200 3201 3212
f 3212 3201 3213
f 3201 3202 3213
f 3213 3202 3214
f 3202 3203 3214
f 3214 3203 3215
f 3203 3204 3215
f 3215 3204 3216
f 3204 3205 3216
f 3216 3205 3217
f 3205 3206 3217
f 3217 3206 3218
f 3206 3207 3218
f 3218 3207 3219
f 3207 3196 3219
f 3219 3196 3208
f 3208 3209 3220
f 3220 3209 3221
f 3209 3210 3221
f 3221 3210 3222
f 3210 3211 3222
f 3222 3211 3223
f 3211 3212 3223
f 3223 3212 3224
f 3212 3213 3224
f 3224 3213 3225
f 3213 3214 3225
f 3225 3214 3226
f 3214 3215 3226
f 3226 3215 3227
f 3215 3216 3227
f 3227 3216 3228
f 3216 3217 3228
f 3228 3217 3229
f 3217 3218 3229
f 3229 3218 3230
f 3218 3219 3230
f 3230 3219 3231
f 3219 3208 3231
f 3231 3208 3220
f 3220 3221 3232
f 3232 3221 3233
f 3221 3222 3233
f 3233 3222 3234
f 3222 3223 3234
f 3234 3223 3235
f 3223 3224 3235
f 3235 3224 3236
f 3224 3225 3236
f 3236 3225 3237
f 3225 3226 3237
f 3237 3226 3238
f 3226 3227 3238
f 3238 3227 3239
f 3227 3228 3239
f 3239 3228 3240
f 3228 3229 3240
f 3240 3229 3241
f 3229 3230 3241
f 3241 3230 3242
f 3230 3231 3242
f 3242 3231 3243
f 3231 3220 3243
f 3243 3220 3232
f 3232 3233 3244
f 3244 3233 3245
f 3233 3234 3245
f 3245 3234 3246
f 3234 3235 3246
f 3246 3235 3247
f 3235 3236 3247
f 3247 3236 3248
f 3236 3237 3248
f 3248 3237 3249
f 3237 3238 3249
f 3249 3238 3250
f 3238 3239 3250
f 3250 3239 3251
f 3239 3240 3251
f 3251 3240 3252
f 3240 3241 3252
f 3252 3241 3253
f 3241 3242 3253
f 3253 3242 3254
f 3242 3243 3254
f 3254 3243 3255
f 3243 3232 3255
f 3255 3232 3244
f 3244 3245 3256
f 3256 3245 3257
f 3245 3246 3257
f 3257 3246 3258
f 3246 3247 3258
f 3258 3247 3259
f 3247 3248 3259
f 3259 3248 3260
f 3248 3249 3260
f 3260 3249 3261
f 3249 3250 3261
f 3261 3250 3262
f 3250 3251 3262
f 3262 3251 3263
f 3251 3252 3263
f 3263 3252 3264
f 3252 3253 3264
f 3264 3253 3265
f 3253 3254 3265
f 3265 3254 3266
f 3254 3255 3266
f 3266 3255 3267
f 3255 3244 3267
f 3267 3244 3256
f 3256 3257 3268
f 3268 3257 3269
f 3257 3258 3269
f 3269 3258 3270
f 3258 3259 3270
f 3270 3259 3271
f 3259 3260 3271
f 3271 3260 3272
f 3260 3261 3272
f 3272 3261 3273
f 3261 3262 3273
f 3273 3262 3274
f 3262 3263 3274
f 3274 3263 3275
f 3263 3264 3275
f 3275 3264 3276
f 3264 3265 3276
f 3276 3265 3277
f 3265 3266 3277
f 3277 3266 3278
f 3266 3267 3278
f 3278 3267 3279
f 3267 3256 3279
f 3279 3256 3268
f 3268 3269 3280
f 3280 3269 3281
f 3269 3270 3281
f 3281 3270 3282
f 3270 3271 3282
f 3282 3271 3283
f 3271 3272 3283
f 3283 3272 3284
f 3272 3273 3284
f 3284 3273 3285
f 3273 3274 3285
f 3285 3274 3286
f 3274 3275 3286
f 3286 3275 3287
f 3275 3276 3287
f 3287 3276 3288
f 3276 3277 3288
f 3288 3277 3289
f 3277 3278 3289
f 3289 3278 3290
f 3278 3279 3290
f 3290 3279 3291
f 3279 3268 3291
f 3291 3268 3280
f 3280 3281 3292
f 3292 3281 3293
f 3281 3282 3293
f 3293 3282 3294
f 3282 3283 3294
f 3294 3283 3295
f 3283 3284 3295
f 3295 3284 3296
f 3284 3285 3296
f 3296 3285 3297
f 3285 3286 3297
f 3297 3286 3298
f 3286 3287 3298
f 3298 3287 3299
f 3287 3288 3299
f 3299 3288 3300
f 3288 3289 3300
f 3300 3289 3301
f 3289 3290 3301
f 3301 3290 3302
f 3290 3291 3302
f 3302 3291 3303
f 3291 3280 3303
f 3303 3280 3292
f 3292 3293 3304
f 3304 3293 3305
f 3293 3294 3305
f 3305 3294 3306
f 3294 3295 3306
f 3306 3295 3307
f 3295 3296 3307
f 3307 3296 3308
f 3296 3297 3308
f 3308 3297 3309
f 3297 3298 3309
f 3309 3298 3310
f 3298 3299 3310
f 3310 3299 3311
f 3299 3300 3311
f 3311 3300 3312
f 3300 3301 3312
f 3312 3301 3313
f 3301 3302 3313
f 3313 3302 3314
f 3302 3303 3314
f 3314 3303 3315
f 3303 3292 3315
f 3315 3292 3304
f 3304 3305 3316
f 3316 3305 3317
f 3305 3306 3317
f 3317 3306 3318
f 3306 3307 3318
f 3318 3307 3319
f 3307 3308 3319
f 3319 3308 3320
f 3308 3309 3320
f 3320 3309 3321
f 3309 3310 3321
f 3321 3310 3322
f 3310 3311 3322
f 3322 3311 3323
f 3311 3312 3323
f 3323 3312 3324
f 3312 3313 3324
f 3324 3313 3325
f 3313 3314 3325
f 3325 3314 3326
f 3314 3315 3326
f 3326 3315 3327
f 3315 3304 3327
f 3327 3304 3316
f 3316 3317 3328
f 3328 3317 3329
f 3317 3318 3329
f 3329 3318 3330
f 3318 3319 3330
f 3330 3319 3331
f 3319 3320 3331
f 3331 3320 3332
f 3320 3321 3332
f 3332 3321 3333
f 3321 3322 3333
f 3333 3322 3334
f 3322 3323 3334
f 3334 3323 3335
f 3323 3324 3335
f 3335 3324 3336
f 3324 3325 3336
f 3336 3325 3337
f 3325 3326 3337
f 3337 3326 3338
f 3326 3327 3338
f 3338 3327 3339
f 3327 3316 3339
f 3339 3316 3328
f 3328 3329 3340
f 3340 3329 3341
f 3329 3330 3341
f 3341 3330 3342
f 3330 3331 3342
f 3342 3331 3343
f 3331 3332 3343
f 3343 3332 3344
f 3332 3333 3344
f 3344 3333 3345
f 3333 3334 3345
f 3345 3334 3346
f 3334 3335 3346
f 3346 3335 3347
f 3335 3336 3347
f 3347 3336 3348
f 3336 3337 3348
f 3348 3337 3349
f 3337 3338 3349
f 3349 3338 3350
f 3338 3339 3350
f 3350 3339 3351
f 3339 3328 3351
f 3351 3328 3340
f 3340 3341 3352
f 3352 3341 3353
f 3341 3342 3353
f 3353 3342 3354
f 3342 3343 3354
f 3354 3343 3355
f 3343 3344 3355
f 3355 3344 3356
f 3344 3345 3356
f 3356 3345 3357
f 3345 3346 3357
f 3357 3346 3358
f 3346 3347 3358
f 3358 3347 3359
f 3347 3348 3359
f 3359 3348 3360
f 3348 3349 3360
f 3360 3349 3361
f 3349 3350 3361
f 3361 3350 3362
f 3350 3351 3362
f 3362 3351 3363
f 3351 3340 3363
f 3363 3340 3352
f 3352 3353 3364
f 3364 3353 3365
f 3353 3354 3365
f 3365 3354 3366
f 3354 3355 3366
f 3366 3355 3367
f 3355 3356 3367
f 3367 3356 3368
f 3356 3357 3368
f 3368 3357 3369
f 3357 3358 3369
f 3369 3358 3370
f 3358 3359 3370
f 3370 3359 3371
f 3359 3360 3371
f 3371 3360 3372
f 3360 3361 3372
f 3372 3361 3373
f 3361 3362 3373
f 3373 3362 3374
f 3362 3363 3374
f 3374 3363 3375
f 3363 3352 3375
f 3375 3352 3364
f 3364 3365 3376
f 3376 3365 3377
f 3365 3366 3377
f 3377 3366 3378
f 3366 3367 3378
f 3378 3367 3379
f 3367 3368 3379
f 3379 3368 3380
f 3368 3369 3380
f 3380 3369 3381
f 3369 3370 3381
f 3381 3370 3382
f 3370 3371 3382
f 3382 3371 3383
f 3371 3372 3383
f 3383 3372 3384
f 3372 3373 3384
f 3384 3373 3385
f 3373 3374 3385
f 3385 3374 3386
f 3374 3375 3386
f 3386 3375 3387
f 3375 3364 3387
f 3387 3364 3376
f 3376 3377 3388
f 3388 3377 3389
f 3377 3378 3389
f 3389 3378 3390
f 3378 3379 3390
f 3390 3379 3391
f 3379 3380 3391
f 3391 3380 3392
f 3380 3381 3392
f 3392 3381 3393
f 3381 3382 3393
f 3393 3382 3394
f 3382 3383 3394
f 3394 3383 3395
f 3383 3384 3395
f 3395 3384 3396
f 3384 3385 3396
f 3396 3385 3397
f 3385 3386 3397
f 3397 3386 3398
f 3386 3387 3398
f 3398 3387 3399
f 3387 3376 3399
f 3399 3376 3388
f 3388 3389 3400
f 3400 3389 3401
f 3389 3390 3401
f 3401 3390 3402
f 3390 3391 3402
f 3402 3391 3403
f 3391 3392 3403
f 3403 3392 3404
f 3392 3393 3404
f 3404 3393 3405
f 3393 3394 3405
f 3405 3394 3406
f 3394 3395 3406
f 3406 3395 3407
f 3395 3396 3407
f 3407 3396 3408
f 3396 3397 3408
f 3408 3397 3409
f 3397 3398 3409
f 3409 3398 3410
f 3398 3399 3410
f 3410 3399 3411
f 3399 3388 3411
f 3411 3388 3400
f 3400 3401 3412
f 3412 3401 3413
f 3401 3402 3413
f 3413 3402 3414
f 3402 3403 3414
f 3414 3403 3415
f 3403 3404 3415
f 3415 3404 3416
f 3404 3405 3416
f 3416 3405 3417
f 3405 3406 3417
f 3417 3406 3418
f 3406 3407 3418
f 3418 3407 3419
f 3407 3408 3419
f 3419 3408 3420
f 3408 3409 3420
f 3420 3409 3421
f 3409 3410 3421
f 3421 3410 3422
f 3410 3411 3422
f 3422 3411 3423
f 3411 3400 3423
f 3423 3400 3412
f 3412 3413 3424
f 3424 3413 3425
f 3413 3414 3425
f 3425 3414 3426
f 3414 3415 3426
f 3426 3415 3427
f 3415 3416 3427
f 3427 3416 3428
f 3416 3417 3428
f 3428 3417 3429
f 3417 3418 3429
f 3429 3418 3430
f 3418 3419 3430
f 3430 3419 3431
f 3419 3420 3431
f 3431 3420 3432
f 3420 3421 3432
f 3432 3421 3433
f 3421 3422 3433
f 3433 3422 3434
f 3422 3423 3434
f 3434 3423 3435
f 3423 3412 3435
f 3435 3412 3424
f 3424 3425 3436
f 3436 3425 3437
f 3425 3426 3437
f 3437 3426 3438
f 3426 3427 3438
f 3438 3427 3439
f 3427 3428 3439
f 3439 3428 3440
f 3428 3429 3440
f 3440 3429 3441
f 3429 3430 3441
f 3441 3430 3442
f 3430 3431 3442
f 3442 3431 3443
f 3431 3432 3443
f 3443 3432 3444
f 3432 3433 3444
f 3444 3433 3445
f 3433 3434 3445
f 3445 3434 3446
f 3434 3435 3446
f 3446 3435 3447
f 3435 3424 3447
f 3447 3424 3436
f 3436 3437 3448
f 3448 3437 3449
f 3437 3438 3449
f 3449 3438 3450
f 3438 3439 3450
f 3450 3439 3451
f 3439 3440 3451
f 3451 3440 3452
f 3440 3441 3452
f 3452 3441 3453
f 3441 3442 3453
f 3453 3442 3454
f 3442 3443 3454
f 3454 3443 3455
f 3443 3444 3455
f 3455 3444 3456
f 3444 3445 3456
f 3456 3445 3457
f 3445 3446 3457
f 3457 3446 3458
f 3446 3447 3458
f 3458 3447 3459
f 3447 3436 3459
f 3459 3436 3448
f 3448 3449 3460
f 3460 3449 3461
f 3449 3450 3461
f 3461 3450 3462
f 3450 3451 3462
f 3462 3451 3463
f 3451 3452 3463
f 3463 3452 3464
f 3452 3453 3464
f 3464 3453 3465
f 3453 3454 3465
f 3465 3454 3466
f 3454 3455 3466
f 3466 3455 3467
f 3455 3456 3467
f 3467 3456 3468
f 3456 3457 3468
f 3468 3457 3469
f 3457 3458 3469
f 3469 3458 3470
f 3458 3459 3470
f 3470 3459 3471
f 3459 3448 3471
f 3471 3448 3460
f 3460 3461 3472
f 3472 3461 3473
f 3461 3462 3473
f 3473 3462 3474
f 3462 3463 3474
f 3474 3463 3475
f 3463 3464 3475
f 3475 3464 3476
f 3464 3465 3476
f 3476 3465 3477
f 3465 3466 3477
f 3477 3466 3478
f 3466 3467 3478
f 3478 3467 3479
f 3467 3468 3479
f 3479 3468 3480
f 3468 3469 3480
f 3480 3469 3481
f 3469 3470 3481
f 3481 3470 3482
f 3470 3471 3482
f 3482 3471 3483
f 3471 3460 3483
f 3483 3460 3472
f 3472 3473 3484
f 3484 3473 3485
f 3473 3474 3485
f 3485 3474 3486
f 3474 3475 3486
f 3486 3475 3487
f 3475 3476 3487
f 3487 3476 3488
f 3476 3477 3488
f 3488 3477 3489
f 3477 3478 3489
f 3489 3478 3490
f 3478 3479 3490
f 3490 3479 3491
f 3479 3480 3491
f 3491 3480 3492
f 3480 3481 3492
f 3492 3481 3493
f 3481 3482 3493
f 3493 3482 3494
f 3482 3483 3494
f 3494 3483 3495
f 3483 3472 3495
f 3495 3472 3484
f 3484 3485 3496
f 3496 3485 3497
f 3485 3486 3497
f 3497 3486 3498
f 3486 3487 3498
f 3498 3487 3499
f 3487 3488 3499
f 3499 3488 3500
f 3488 3489 3500
f 3500 3489 3501
f 3489 3490 3501
f 3501 3490 3502
f 3490 3491 3502
f 3502 3491 3503
f 3491 3492 3503
f 3503 3492 3504
f 3492 3493 3504
f 3504 3493 3505
f 3493 3494 3505
f 3505 3494 3506
f 3494 3495 3506
f 3506 3495 3507
f 3495 3484 3507
f 3507 3484 3496
f 3496 3497 3508
f 3508 3497 3509
f 3497 3498 3509
f 3509 3498 3510
f 3498 3499 3510
f 3510 3499 3511
f 3499 3500 3511
f 3511 3500 3512
f 3500 3501 3512
f 3512 3501 3513
f 3501 3502 3513
f 3513 3502 3514
f 3502 3503 3514
f 3514 3503 3515
f 3503 3504 3515
f 3515 3504 3516
f 3504 3505 3516
f 3516 3505 3517
f 3505 3506 3517
f 3517 3506 3518
f 3506 3507 3518
f 3518 3507 3519
f 3507 3496 3519
f 3519 3496 3508
f 3508 3509 3520
f 3520 3509 3521
f 3509 3510 3521
f 3521 3510 3522
f 3510 3511 3522
f 3522 3511 3523
f 3511 3512 3523
f 3523 3512 3524
f 3512 3513 3524
f 3524 3513 3525
f 3513 3514 3525
f 3525 3514 3526
f 3514 3515 3526
f 3526 3515 3527
f 3515 3516 3527
f 3527 3516 3528
f 3516 3517 3528
f 3528 3517 3529
f 3517 3518 3529
f 3529 3518 3530
f 3518 3519 3530
f 3530 3519 3531
f 3519 3508 3531
f 3531 3508 3520
f 3520 3521 3532
f 3532 3521 3533
f 3521 3522 3533
f 3533 3522 3534
f 3522 3523 3534
f 3534 3523 3535
f 3523 3524 3535
f 3535 3524 3536
f 3524 3525 3536
f 3536 3525 3537
f 3525 3526 3537
f 3537 3526 3538
f 3526 3527 3538
f 3538 3527 3539
f 3527 3528 3539
f 3539 3528 3540
f 3528 3529 3540
f 3540 3529 3541
f 3529 3530 3541
f 3541 3530 3542
f 3530 3531 3542
f 3542 3531 3543
f 3531 3520 3543
f 3543 3520 3532
f 3532 3533 3544
f 3544 3533 3545
f 3533 3534 3545
f 3545 3534 3546
f 3534 3535 3546
f 3546 3535 3547
f 3535 3536 3547
f 3547 3536 3548
f 3536 3537 3548
f 3548 3537 3549
f 3537 3538 3549
f 3549 3538 3550
f 3538 3539 3550
f 3550 3539 3551
f 3539 3540 3551
f 3551 3540 3552
f 3540 3541 3552
f 3552 3541 3553
f 3541 3542 3553
f 3553 3542 3554
f 3542 3543 3554
f 3554 3543 3555
f 3543 3532 3555
f 3555 3532 3544
f 3544 3545 3556
f 3556 3545 3557
f 3545 3546 3557
f 3557 3546 3558
f 3546 3547 3558
f 3558 3547 3559
f 3547 3548 3559
f 3559 3548 3560
f 3548 3549 3560
f 3560 3549 3561
f 3549 3550 3561
f 3561 3550 3562
f 3550 3551 3562
f 3562 3551 3563
f 3551 3552 3563
f 3563 3552 3564
f 3552 3553 3564
f 3564 3553 3565
f 3553 3554 3565
f 3565 3554 3566
f 3554 3555 3566
f 3566 3555 3567
f 3555 3544 3567
f 3567 3544 3556
f 3556 3557 3568
f 3568 3557 3569
f 3557 3558 3569
f 3569 3558 3570
f 3558 3559 3570
f 3570 3559 3571
f 3559 3560 3571
f 3571 3560 3572
f 3560 3561 3572
f 3572 3561 3573
f 3561 3562 3573
f 3573 3562 3574
f 3562 3563 3574
f 3574 3563 3575
f 3563 3564 3575
f 3575 3564 3576
f 3564 3565 3576
f 3576 3565 3577
f 3565 3566 3577
f 3577 3566 3578
f 3566 3567 3578
f 3578 3567 3579
f 3567 3556 3579
f 3579 3556 3568
f 3568 3569 3580
f 3580 3569 3581
f 3569 3570 3581
f 3581 3570 3582
f 3570 3571 3582
f 3582 3571 3583
f 3571 3572 3583
f 3583 3572 3584
f 3572 3573 3584
f 3584 3573 3585
f 3573 3574 3585
f 3585 3574 3586
f 3574 3575 3586
f 3586 3575 3587
f 3575 3576 3587
f 3587 3576 3588
f 3576 3577 3588
f 3588 3577 3589
f 3577 3578 3589
f 3589 3578 3590
f 3578 3579 3590
f 3590 3579 3591
f 3579 3568 3591
f 3591 3568 3580
f 3580 3581 3592
f 3592 3581 3593
f 3581 3582 3593
f 3593 3582 3594
f 3582 3583 3594
f 3594 3583 3595
f 3583 3584 3595
f 3595 3584 3596
f 3584 3585 3596
f 3596 3585 3597
f 3585 3586 3597
f 3597 3586 3598
f 3586 3587 3598
f 3598 3587 3599
f 3587 3588 3599
f 3599 3588 3600
f 3588 3589 3600
f 3600 3589 3601
f 3589 3590 3601
f 3601 3590 3602
f 3590 3591 3602
f 3602 3591 3603
f 3591 3580 3603
f 3603 3580 3592
f 3592 3593 3604
f 3604 3593 3605
f 3593 3594 3605
f 3605 3594 3606
f 3594 3595 3606
f 3606 3595 3607
f 3595 3596 3607
f 3607 3596 3608
f 3596 3597 3608
f 3608 3597 3609
f 3597 3598 3609
f 3609 3598 3610
f 3598 3599 3610
f 3610 3599 3611
f 3599 3600 3611
f 3611 3600 3612
f 3600 3601 3612
f 3612 3601 3613
f 3601 3602 3613
f 3613 3602 3614
f 3602 3603 3614
f 3614 3603 3615
f 3603 3592 3615
f 3615 3592 3604
f 3604 3605 3616
f 3616 3605 3617
f 3605 3606 3617
f 3617 3606 3618
f 3606 3607 3618
f 3618 3607 3619
f 3607 3608 3619
f 3619 3608 3620
f 3608 3609 3620
f 3620 3609 3621
f 3609 3610 3621
f 3621 3610 3622
f 3610 3611 3622
f 3622 3611 3623
f 3611 3612 3623
f 3623 3612 3624
f 3612 3613 3624
f 3624 3613 3625
f 3613 3614 3625
f 3625 3614 3626
f 3614 3615 3626
f 3626 3615 3627
f 3615 3604 3627
f 3627 3604 3616
f 3616 3617 3628
f 3628 3617 3629
f 3617 3618 3629
f 3629 3618 3630
f 3618 3619 3630
f 3630 3619 3631
f 3619 3620 3631
f 3631 3620 3632
f 3620 3621 3632
f 3632 3621 3633
f 3621 3622 3633
f 3633 3622 3634
f 3622 3623 3634
f 3634 3623 3635
f 3623 3624 3635
f 3635 3624 3636
f 3624 3625 3636
f 3636 3625 3637
f 3625 3626 3637
f 3637 3626 3638
f 3626 3627 3638
f 3638 3627 3639
f 3627 3616 3639
f 3639 3616 3628
f 3628 3629 3640
f 3640 3629 3641
f 3629 3630 3641
f 3641 3630 3642
f 3630 3631 3642
f 3642 3631 3643
f 3631 3632 3643
f 3643 3632 3644
f 3632 3633 3644
f 3644 3633 3645
f 3633 3634 3645
f 3645 3634 3646
f 3634 3635 3646
f 3646 3635 3647
f 3635 3636 3647
f 3647 3636 3648
f 3636 3637 3648
f 3648 3637 3649
f 3637 3638 3649
f 3649 3638 3650
f 3638 3639 3650
f 3650 3639 3651
f 3639 3628 3651
f 3651 3628 3640
f 3640 3641 3652
f 3652 3641 3653
f 3641 3642 3653
f 3653 3642 3654
f 3642 3643 3654
f 3654 3643 3655
f 3643 3644 3655
f 3655 3644 3656
f 3644 3645 3656
f 3656 3645 3657
f 3645 3646 3657
f 3657 3646 3658
f 3646 3647 3658
f 3658 3647 3659
f 3647 3648 3659
f 3659 3648 3660
f 3648 3649 3660
f 3660 3649 3661
f 3649 3650 3661
f 3661 3650 3662
f 3650 3651 3662
f 3662 3651 3663
f 3651 3640 3663
f 3663 3640 3652
f 3652 3653 3664
f 3664 3653 3665
f 3653 3654 3665
f 3665 3654 3666
f 3654 3655 3666
f 3666 3655 3667
f 3655 3656 3667
f 3667 3656 3668
f 3656 3657 3668
f 3668 3657 3669
f 3657 3658 3669
f 3669 3658 3670
f 3658 3659 3670
f 3670 3659 3671
f 3659 3660 3671
f 3671 3660 3672
f 3660 3661 3672
f 3672 3661 3673
f 3661 3662 3673
f 3673 3662 3674
f 3662 3663 3674
f 3674 3663 3675
f 3663 3652 3675
f 3675 3652 3664
f 3664 3665 3676
f 3676 3665 3677
f 3665 3666 3677
f 3677 3666 3678
f 3666 3667 3678
f 3678 3667 3679
f 3667 3668 3679
f 3679 3668 3680
f 3668 3669 3680
f 3680 3669 3681
f 3669 3670 3681
f 3681 3670 3682
f 3670 3671 3682
f 3682 3671 3683
f 3671 3672 3683
f 3683 3672 3684
f 3672 3673 3684
f 3684 3673 3685
f 3673 3674 3685
f 3685 3674 3686
f 3674 3675 3686
f 3686 3675 3687
f 3675 3664 3687
f 3687 3664 3676
f 3676 3677 3688
f 3688 3677 3689
f 3677 3678 3689
f 3689 3678 3690
f 3678 3679 3690
f 3690 3679 3691
f 3679 3680 3691
f 3691 3680 3692
f 3680 3681 3692
f 3692 3681 3693
f 3681 3682 3693
f 3693 3682 3694
f 3682 3683 3694
f 3694 3683 3695
f 3683 3684 3695
f 3695 3684 3696
f 3684 3685 3696
f 3696 3685 3697
f 3685 3686 3697
f 3697 3686 3698
f 3686 3687 3698
f 3698 3687 3699
f 3687 3676 3699
f 3699 3676 3688
f 3688 3689 3700
f 3700 3689 3701
f 3689 3690 3701
f 3701 3690 3702
f 3690 3691 3702
f 3702 3691 3703
f 3691 3692 3703
f 3703 3692 3704
f 3692 3693 3704
f 3704 3693 3705
f 3693 3694 3705
f 3705 3694 3706
f 3694 3695 3706
f 3706 3695 3707
f 3695 3696 3707
f 3707 3696 3708
f 3696 3697 3708
f 3708 3697 3709
f 3697 3698 3709
f 3709 3698 3710
f 3698 3699 3710
f 3710 3699 3711
f 3699 3688 3711
f 3711 3688 3700
f 3700 3701 3712
f 3712 3701 3713
f 3701 3702 3713
f 3713 3702 3714
f 3702 3703 3714
f 3714 3703 3715
f 3703 3704 3715
f 3715 3704 3716
f 3704 3705 3716
f 3716 3705 3717
f 3705 3706 3717
f 3717 3706 3718
f 3706 3707 3718
f 3718 3707 3719
f 3707 3708 3719
f 3719 3708 3720
f 3708 3709 3720
f 3720 3709 3721
f 3709 3710 3721
f 3721 3710 3722
f 3710 3711 3722
f 3722 3711 3723
f 3711 3700 3723
f 3723 3700 3712
f 3712 3713 3724
f 3724 3713 3725
f 3713 3714 3725
f 3725 3714 3726
f 3714 3715 3726
f 3726 3715 3727
f 3715 3716 3727
f 3727 3716 3728
f 3716 3717 3728
f 3728 3717 3729
f 3717 3718 3729
f 3729 3718 3730
f 3718 3719 3730
f 3730 3719 3731
f 3719 3720 3731
f 3731 3720 3732
f 3720 3721 3732
f 3732 3721 3733
f 3721 3722 3733
f 3733 3722 3734
f 3722 3723 3734
f 3734 3723 3735
f 3723 3712 3735
f 3735 3712 3724
f 3724 3725 3736
f 3736 3725 3737
f 3725 3726 3737
f 3737 3726 3738
f 3726 3727 3738
f 3738 3727 3739
f 3727 3728 3739
f 3739 3728 3740
f 3728 3729 3740
f 3740 3729 3741
f 3729 3730 3741
f 3741 3730 3742
f 3730 3731 3742
f 3742 3731 3743
f 3731 3732 3743
f 3743 3732 3744
f 3732 3733 3744
f 3744 3733 3745
f 3733 3734 3745
f 3745 3734 3746
f 3734 3735 3746
f 3746 3735 3747
f 3735 3724 3747
f 3747 3724 3736
f 3736 3737 3748
f 3748 3737 3749
f 3737 3738 3749
f 3749 3738 3750
f 3738 3739 3750
f 3750 3739 3751
f 3739 3740 3751
f 3751 3740 3752
f 3740 3741 3752
f 3752 3741 3753
f 3741 3742 3753
f 3753 3742 3754
f 3742 3743 3754
f 3754 3743 3755
f 3743 3744 3755
f 3755 3744 3756
f 3744 3745 3756
f 3756 3745 3757
f 3745 3746 3757
f 3757 3746 3758
f 3746 3747 3758
f 3758 3747 3759
f 3747 3736 3759
f 3759 3736 3748
f 3748 3749 3760
f 3760 3749 3761
f 3749 3750 3761
f 3761 3750 3762
f 3750 3751 3762
f 3762 3751 3763
f 3751 3752 3763
f 3763 3752 3764
f 3752 3753 3764
f 3764 3753 3765
f 3753 3754 3765
f 3765 3754 3766
f 3754 3755 3766
f 3766 3755 3767
f 3755 3756 3767
f 3767 3756 3768
f 3756 3757 3768
f 3768 3757 3769
f 3757 3758 3769
f 3769 3758 3770
f 3758 3759 3770
f 3770 3759 3771
f 3759 3748 3771
f 3771 3748 3760
f 3760 3761 3772
f 3772 3761 3773
f 3761 3762 3773
f 3773 3762 3774
f 3762 3763 3774
f 3774 3763 3775
f 3763 3764 3775
f 3775 3764 3776
f 3764 3765 3776
f 3776 3765 3777
f 3765 3766 3777
f 3777 3766 3778
f 3766 3767 3778
f 3778 3767 3779
f 3767 3768 3779
f 3779 3768 3780
f 3768 3769 3780
f 3780 3769 3781
f 3769 3770 3781
f 3781 3770 3782
f 3770 3771 3782
f 3782 3771 3783
f 3771 3760 3783
f 3783 3760 3772
f 3772 3773 3784
f 3784 3773 3785
f 3773 3774 3785
f 3785 3774 3786
f 3774 3775 3786
f 3786 3775 3787
f 3775 3776 3787
f 3787 3776 3788
f 3776 3777 3788
f 3788 3777 3789
f 3777 3778 3789
f 3789 3778 3790
f 3778 3779 3790
f 3790 3779 3791
f 3779 3780 3791
f 3791 3780 3792
f 3780 3781 3792
f 3792 3781 3793
f 3781 3782 3793
f 3793 3782 3794
f 3782 3783 3794
f 3794 3783 3795
f 3783 3772 3795
f 3795 3772 3784
f 3784 3785 3796
f 3796 3785 3797
f 3785 3786 3797
f 3797 3786 3798
f 3786 3787 3798
f 3798 3787 3799
f 3787 3788 3799
f 3799 3788 3800
f 3788 3789 3800
f 3800 3789 3801
f 3789 3790 3801
f 3801 3790 3802
f 3790 3791 3802
f 3802 3791 3803
f 3791 3792 3803
f 3803 3792 3804
f 3792 3793 3804
f 3804 3793 3805
f 3793 3794 3805
f 3805 3794 3806
f 3794 3795 3806
f 3806 3795 3807
f 3795 3784 3807
f 3807 3784 3796
f 3796 3797 3808
f 3808 3797 3809
f 3797 3798 3809
f 3809 3798 3810
f 3798 3799 3810
f 3810 3799 3811
f 3799 3800 3811
f 3811 3800 3812
f 3800 3801 3812
f 3812 3801 3813
f 3801 3802 3813
f 3813 3802 3814
f 3802 3803 3814
f 3814 3803 3815
f 3803 3804 3815
f 3815 3804 3816
f 3804 3805 3816
f 3816 3805 3817
f 3805 3806 3817
f 3817 3806 3818
f 3806 3807 3818
f 3818 3807 3819
f 3807 3796 3819
f 3819 3796 3808
f 3808 3809 3820
f 3820 3809 3821
f 3809 3810 3821
f 3821 3810 3822
f 3810 3811 3822
f 3822 3811 3823
f 3811 3812 3823
f 3823 3812 3824
f 3812 3813 3824
f 3824 3813 3825
f 3813 3814 3825
f 3825 3814 3826
f 3814 3815 3826
f 3826 3815 3827
f 3815 3816 3827
f 3827 3816 3828
f 3816 3817 3828
f 3828 3817 3829
f 3817 3818 3829
f 3829 3818 3830
f 3818 3819 3830
f 3830 3819 3831
f 3819 3808 3831
f 3831 3808 3820
f 3820 3821 3832
f 3832 3821 3833
f 3821 3822 3833
f 3833 3822 3834
f 3822 3823 3834
f 3834 3823 3835
f 3823 3824 3835
f 3835 3824 3836
f 3824 3825 3836
f 3836 3825 3837
f 3825 3826 3837
f 3837 3826 3838
f 3826 3827 3838
f 3838 3827 3839
f 3827 3828 3839
f 3839 3828 3840
f 3828 3829 3840
f 3840 3829 3841
f 3829 3830 3841
f 3841 3830 3842
f 3830 3831 3842
f 3842 3831 3843
f 3831 3820 3843
f 3843 3820 3832
f 3832 3833 3844
f 3844 3833 3845
f 3833 3834 3845
f 3845 3834 3846
f 3834 3835 3846
f 3846 3835 3847
f 3835 3836 3847
f 3847 3836 3848
f 3836 3837 3848
f 3848 3837 3849
f 3837 3838 3849
f 3849 3838 3850
f 3838 3839 3850
f 3850 3839 3851
f 3839 3840 3851
f 3851 3840 3852
f 3840 3841 3852
f 3852 3841 3853
f 3841 3842 3853
f 3853 3842 3854
f 3842 3843 3854
f 3854 3843 3855
f 3843 3832 3855
f 3855 3832 3844
f 3844 3845 3856
f 3856 3845 3857
f 3845 3846 3857
f 3857 3846 3858
f 3846 3847 3858
f 3858 3847 3859
f 3847 3848 3859
f 3859 3848 3860
f 3848 3849 3860
f 3860 3849 3861
f 3849 3850 3861
f 3861 3850 3862
f 3850 3851 3862
f 3862 3851 3863
f 3851 3852 3863
f 3863 3852 3864
f 3852 3853 3864
f 3864 3853 3865
f 3853 3854 3865
f 3865 3854 3866
f 3854 3855 3866
f 3866 3855 3867
f 3855 3844 3867
f 3867 3844 3856
f 3856 3857 3868
f 3868 3857 3869
f 3857 3858 3869
f 3869 3858 3870
f 3858 3859 3870
f 3870 3859 3871
f 3859 3860 3871
f 3871 3860 3872
f 3860 3861 3872
f 3872 3861 3873
f 3861 3862 3873
f 3873 3862 3874
f 3862 3863 3874
f 3874 3863 3875
f 3863 3864 3875
f 3875 3864 3876
f 3864 3865 3876
f 3876 3865 3877
f 3865 3866 3877
f 3877 3866 3878
f 3866 3867 3878
f 3878 3867 3879
f 3867 3856 3879
f 3879 3856 3868
f 3868 3869 3880
f 3880 3869 3881
f 3869 3870 3881
f 3881 3870 3882
f 3870 3871 3882
f 3882 3871 3883
f 3871 3872 3883
f 3883 3872 3884
f 3872 3873 3884
f 3884 3873 3885
f 3873 3874 3885
f 3885 3874 3886
f 3874 3875 3886
f 3886 3875 3887
f 3875 3876 3887
f 3887 3876 3888
f 3876 3877 3888
f 3888 3877 3889
f 3877 3878 3889
f 3889 3878 3890
f 3878 3879 3890
f 3890 3879 3891
f 3879 3868 3891
f 3891 3868 3880
f 3880 3881 3892
f 3892 3881 3893
f 3881 3882 3893
f 3893 3882 3894
f 3882 3883 3894
f 3894 3883 3895
f 3883 3884 3895
f 3895 3884 3896
f 3884 3885 3896
f 3896 3885 3897
f 3885 3886 3897
f 3897 3886 3898
f 3886 3887 3898
f 3898 3887 3899
f 3887 3888 3899
f 3899 3888 3900
f 3888 3889 3900
f 3900 3889 3901
f 3889 3890 3901
f 3901 3890 3902
f 3890 3891 3902
f 3902 3891 3903
f 3891 3880 3903
f 3903 3880 3892
f 3892 3893 3904
f 3904 3893 3905
f 3893 3894 3905
f 3905 3894 3906
f 3894 3895 3906
f 3906 3895 3907
f 3895 3896 3907
f 3907 3896 3908
f 3896 3897 3908
f 3908 3897 3909
f 3897 3898 3909
f 3909 3898 3910
f 3898 3899 3910
f 3910 3899 3911
f 3899 3900 3911
f 3911 3900 3912
f 3900 3901 3912
f 3912 3901 3913
f 3901 3902 3913
f 3913 3902 3914
f 3902 3903 3914
f 3914 3903 3915
f 3903 3892 3915
f 3915 3892 3904
f 3904 3905 3916
f 3916 3905 3917
f 3905 3906 3917
f 3917 3906 3918
f 3906 3907 3918
f 3918 3907 3919
f 3907 3908 3919
f 3919 3908 3920
f 3908 3909 3920
f 3920 3909 3921
f 3909 3910 3921
f 3921 3910 3922
f 3910 3911 3922
f 3922 3911 3923
f 3911 3912 3923
f 3923 3912 3924
f 3912 3913 3924
f 3924 3913 3925
f 3913 3914 3925
f 3925 3914 3926
f 3914 3915 3926
f 3926 3915 3927
f 3915 3904 3927
f 3927 3904 3916
f 3916 3917 3928
f 3928 3917 3929
f 3917 3918 3929
f 3929 3918 3930
f 3918 3919 3930
f 3930 3919 3931
f 3919 3920 3931
f 3931 3920 3932
f 3920 3921 3932
f 3932 3921 3933
f 3921 3922 3933
f 3933 3922 3934
f 3922 3923 3934
f 3934 3923 3935
f 3923 3924 3935
f 3935 3924 3936
f 3924 3925 3936
f 3936 3925 3937
f 3925 3926 3937
f 3937 3926 3938
f 3926 3927 3938
f 3938 3927 3939
f 3927 3916 3939
f 3939 3916 3928
f 3928 3929 3940
f 3940 3929 3941
f 3929 3930 3941
f 3941 3930 3942
f 3930 3931 3942
f 3942 3931 3943
f 3931 3932 3943
f 3943 3932 3944
f 3932 3933 3944
f 3944 3933 3945
f 3933 3934 3945
f 3945 3934 3946
f 3934 3935 3946
f 3946 3935 3947
f 3935 3936 3947
f 3947 3936 3948
f 3936 3937 3948
f 3948 3937 3949
f 3937 3938 3949
f 3949 3938 3950
f 3938 3939 3950
f 3950 3939 3951
f 3939 3928 3951
f 3951 3928 3940
f 3940 3941 3952
f 3952 3941 3953
f 3941 3942 3953
f 3953 3942 3954
f 3942 3943 3954
f 3954 3943 3955
f 3943 3944 3955
f 3955 3944 3956
f 3944 3945 3956
f 3956 3945 3957
f 3945 3946 3957
f 3957 3946 3958
f 3946 3947 3958
f 3958 3947 3959
f 3947 3948 3959
f 3959 3948 3960
f 3948 3949 3960
f 3960 3949 3961
f 3949 3950 3961
f 3961 3950 3962
f 3950 3951 3962
f 3962 3951 3963
f 3951 3940 3963
f 3963 3940 3952
f 3952 3953 3964
f 3964 3953 3965
f 3953 3954 3965
f 3965 3954 3966
f 3954 3955 3966
f 3966 3955 3967
f 3955 3956 3967
f 3967 3956 3968
f 3956 3957 3968
f 3968 3957 3969
f 3957 3958 3969
f 3969 3958 3970
f 3958 3959 3970
f 3970 3959 3971
f 3959 3960 3971
f 3971 3960 3972
f 3960 3961 3972
f 3972 3961 3973
f 3961 3962 3973
f 3973 3962 3974
f 3962 3963 3974
f 3974 3963 3975
f 3963 3952 3975
f 3975 3952 3964
f 3964 3965 3976
f 3976 3965 3977
f 3965 3966 3977
f 3977 3966 3978
f 3966 3967 3978
f 3978 3967 3979
f 3967 3968 3979
f 3979 3968 3980
f 3968 3969 3980
f 3980 3969 3981
f 3969 3970 3981
f 3981 3970 3982
f 3970 3971 3982
f 3982 3971 3983
f 3971 3972 3983
f 3983 3972 3984
f 3972 3973 3984
f 3984 3973 3985
f 3973 3974 3985
f 3985 3974 3986
f 3974 3975 3986
f 3986 3975 3987
f 3975 3964 3987
f 3987 3964 3976
f 3976 3977 3988
f 3988 3977 3989
f 3977 3978 3989
f 3989 3978 3990
f 3978 3979 3990
f 3990 3979 3991
f 3979 3980 3991
f 3991 3980 3992
f 3980 3981 3992
f 3992 3981 3993
f 3981 3982 3993
f 3993 3982 3994
f 3982 3983 3994
f 3994 3983 3995
f 3983 3984 3995
f 3995 3984 3996
f 3984 3985 3996
f 3996 3985 3997
f 3985 3986 3997
f 3997 3986 3998
f 3986 3987 3998
f 3998 3987 3999
f 3987 3976 3999
f 3999 3976 3988
f 3988 3989 4000
f 4000 3989 4001
f 3989 3990 4001
f 4001 3990 4002
f 3990 3991 4002
f 4002 3991 4003
f 3991 3992 4003
f 4003 3992 4004
f 3992 3993 4004
f 4004 3993 4005
f 3993 3994 4005
f 4005 3994 4006
f 3994 3995 4006
f 4006 3995 4007
f 3995 3996 4007
f 4007 3996 4008
f 3996 3997 4008
f 4008 3997 4009
f 3997 3998 4009
f 4009 3998 4010
f 3998 3999 4010
f 4010 3999 4011
f 3999 3988 4011
f 4011 3988 4000
f 4000 4001 4012
f 4012 4001 4013
f 4001 4002 4013
f 4013 4002 4014
f 4002 4003 4014
f 4014 4003 4015
f 4003 4004 4015
f 4015 4004 4016
f 4004 4005 4016
f 4016 4005 4017
f 4005 4006 4017
f 4017 4006 4018
f 4006 4007 4018
f 4018 4007 4019
f 4007 4008 4019
f 4019 4008 4020
f 4008 4009 4020
f 4020 4009 4021
f 4009 4010 4021
f 4021 4010 4022
f 4010 4011 4022
f 4022 4011 4023
f 4011 4000 4023
f 4023 4000 4012
f 4012 4013 4024
f 4024 4013 4025
f 4013 4014 4025
f 4025 4014 4026
f 4014 4015 4026
f 4026 4015 4027
f 4015 4016 4027
f 4027 4016 4028
f 4016 4017 4028
f 4028 4017 4029
f 4017 4018 4029
f 4029 4018 4030
f 4018 4019 4030
f 4030 4019 4031
f 4019 4020 4031
f 4031 4020 4032
f 4020 4021 4032
f 4032 4021 4033
f 4021 4022 4033
f 4033 4022 4034
f 4022 4023 4034
f 4034 4023 4035
f 4023 4012 4035
f 4035 4012 4024
f 4024 4025 4036
f 4036 4025 4037
f 4025 4026 4037
f 4037 4026 4038
f 4026 4027 4038
f 4038 4027 4039
f 4027 4028 4039
f 4039 4028 4040
f 4028 4029 4040
f 4040 4029 4041
f 4029 4030 4041
f 4041 4030 4042
f 4030 4031 4042
f 4042 4031 4043
f 4031 4032 4043
f 4043 4032 4044
f 4032 4033 4044
f 4044 4033 4045
f 4033 4034 4045
f 4045 4034 4046
f 4034 4035 4046
f 4046 4035 4047
f 4035 4024 4047
f 4047 4024 4036
f 4036 4037 4048
f 4048 4037 4049
f 4037 4038 4049
f 4049 4038 4050
f 4038 4039 4050
f 4050 4039 4051
f 4039 4040 4051
f 4051 4040 4052
f 4040 4041 4052
f 4052 4041 4053
f 4041 4042 4053
f 4053 4042 4054
f 4042 4043 4054
f 4054 4043 4055
f 4043 4044 4055
f 4055 4044 4056
f 4044 4045 4056
f 4056 4045 4057
f 4045 4046 4057
f 4057 4046 4058
f 4046 4047 4058
f 4058 4047 4059
f 4047 4036 4059
f 4059 4036 4048
f 4048 4049 4060
f 4060 4049 4061
f 4049 4050 4061
f 4061 4050 4062
f 4050 4051 4062
f 4062 4051 4063
f 4051 4052 4063
f 4063 4052 4064
f 4052 4053 4064
f 4064 4053 4065
f 4053 4054 4065
f 4065 4054 4066
f 4054 4055 4066
f 4066 4055 4067
f 4055 4056 4067
f 4067 4056 4068
f 4056 4057 4068
f 4068 4057 4069
f 4057 4058 4069
f 4069 4058 4070
f 4058 4059 4070
f 4070 4059 4071
f 4059 4048 4071
f 4071 4048 4060
f 4060 4061 4072
f 4072 4061 4073
f 4061 4062 4073
f 4073 4062 4074
f 4062 4063 4074
f 4074 4063 4075
f 4063 4064 4075
f 4075 4064 4076
f 4064 4065 4076
f 4076 4065 4077
f 4065 4066 4077
f 4077 4066 4078
f 4066 4067 4078
f 4078 4067 4079
f 4067 4068 4079
f 4079 4068 4080
f 4068 4069 4080
f 4080 4069 4081
f 4069 4070 4081
f 4081 4070 4082
f 4070 4071 4082
f 4082 4071 4083
f 4071 4060 4083
f 4083 4060 4072
f 4072 4073 4084
f 4084 4073 4085
f 4073 4074 4085
f 4085 4074 4086
f 4074 4075 4086
f 4086 4075 4087
f 4075 4076 4087
f 4087 4076 4088
f 4076 4077 4088
f 4088 4077 4089
f 4077 4078 4089
f 4089 4078 4090
f 4078 4079 4090
f 4090 4079 4091
f 4079 4080 4091
f 4091 4080 4092
f 4080 4081 4092
f 4092 4081 4093
f 4081 4082 4093
f 4093 4082 4094
f 4082 4083 4094
f 4094 4083 4095
f 4083 4072 4095
f 4095 4072 4084
f 4084 4085 4096
f 4096 4085 4097
f 4085 4086 4097
f 4097 4086 4098
f 4086 4087 4098
f 4098 4087 4099
f 4087 4088 4099
f 4099 4088 4100
f 4088 4089 4100
f 4100 4089 4101
f 4089 4090 4101
f 4101 4090 4102
f 4090 4091 4102
f 4102 4091 4103
f 4091 4092 4103
f 4103 4092 4104
f 4092 4093 4104
f 4104 4093 4105
f 4093 4094 4105
f 4105 4094 4106
f 4094 4095 4106
f 4106 4095 4107
f 4095 4084 4107
f 4107 4084 4096
f 4096 4097 4108
f 4108 4097 4109
f 4097 4098 4109
f 4109 4098 4110
f 4098 4099 4110
f 4110 4099 4111
f 4099 4100 4111
f 4111 4100 4112
f 4100 4101 4112
f 4112 4101 4113
f 4101 4102 4113
f 4113 4102 4114
f 4102 4103 4114
f 4114 4103 4115
f 4103 4104 4115
f 4115 4104 4116
f 4104 4105 4116
f 4116 4105 4117
f 4105 4106 4117
f 4117 4106 4118
f 4106 4107 4118
f 4118 4107 4119
f 4107 4096 4119
f 4119 4096 4108
f 4108 4109 4120
f 4120 4109 4121
f 4109 4110 4121
f 4121 4110 4122
f 4110 4111 4122
f 4122 4111 4123
f 4111 4112 4123
f 4123 4112 4124
f 4112 4113 4124
f 4124 4113 4125
f 4113 4114 4125
f 4125 4114 4126
f 4114 4115 4126
f 4126 4115 4127
f 4115 4116 4127
f 4127 4116 4128
f 4116 4117 4128
f 4128 4117 4129
f 4117 4118 4129
f 4129 4118 4130
f 4118 4119 4130
f 4130 4119 4131
f 4119 4108 4131
f 4131 4108 4120
f 4120 4121 4132
f 4132 4121 4133
f 4121 4122 4133
f 4133 4122 4134
f 4122 4123 4134
f 4134 4123 4135
f 4123 4124 4135
f 4135 4124 4136
f 4124 4125 4136
f 4136 4125 4137
f 4125 4126 4137
f 4137 4126 4138
f 4126 4127 4138
f 4138 4127 4139
f 4127 4128 4139
f 4139 4128 4140
f 4128 4129 4140
f 4140 4129 4141
f 4129 4130 4141
f 4141 4130 4142
f 4130 4131 4142
f 4142 4131 4143
f 4131 4120 4143
f 4143 4120 4132
f 4132 4133 4144
f 4144 4133 4145
f 4133 4134 4145
f 4145 4134 4146
f 4134 4135 4146
f 4146 4135 4147
f 4135 4136 4147
f 4147 4136 4148
f 4136 4137 4148
f 4148 4137 4149
f 4137 4138 4149
f 4149 4138 4150
f 4138 4139 4150
f 4150 4139 4151
f 4139 4140 4151
f 4151 4140 4152
f 4140 4141 4152
f 4152 4141 4153
f 4141 4142 4153
f 4153 4142 4154
f 4142 4143 4154
f 4154 4143 4155
f 4143 4132 4155
f 4155 4132 4144
f 4144 4145 4156
f 4156 4145 4157
f 4145 4146 4157
f 4157 4146 4158
f 4146 4147 4158
f 4158 4147 4159
f 4147 4148 4159
f 4159 4148 4160
f 4148 4149 4160
f 4160 4149 4161
f 4149 4150 4161
f 4161 4150 4162
f 4150 4151 4162
f 4162 4151 4163
f 4151 4152 4163
f 4163 4152 4164
f 4152 4153 4164
f 4164 4153 4165
f 4153 4154 4165
f 4165 4154 4166
f 4154 4155 4166
f 4166 4155 4167
f 4155 4144 4167
f 4167 4144 4156
f 4156 4157 4168
f 4168 4157 4169
f 4157 4158 4169
f 4169 4158 4170
f 4158 4159 4170
f 4170 4159 4171
f 4159 4160 4171
f 4171 4160 4172
f 4160 4161 4172
f 4172 4161 4173
f 4161 4162 4173
f 4173 4162 4174
f 4162 4163 4174
f 4174 4163 4175
f 4163 4164 4175
f 4175 4164 4176
f 4164 4165 4176
f 4176 4165 4177
f 4165 4166 4177
f 4177 4166 4178
f 4166 4167 4178
f 4178 4167 4179
f 4167 4156 4179
f 4179 4156 4168
f 4168 4169 4180
f 4180 4169 4181
f 4169 4170 4181
f 4181 4170 4182
f 4170 4171 4182
f 4182 4171 4183
f 4171 4172 4183
f 4183 4172 4184
f 4172 4173 4184
f 4184 4173 4185
f 4173 4174 4185
f 4185 4174 4186
f 4174 4175 4186
f 4186 4175 4187
f 4175 4176 4187
f 4187 4176 4188
f 4176 4177 4188
f 4188 4177 4189
f 4177 4178 4189
f 4189 4178 4190
f 4178 4179 4190
f 4190 4179 4191
f 4179 4168 4191
f 4191 4168 4180
f 4180 4181 4192
f 4192 4181 4193
f 4181 4182 4193
f 4193 4182 4194
f 4182 4183 4194
f 4194 4183 4195
f 4183 4184 4195
f 4195 4184 4196
f 4184 4185 4196
f 4196 4185 4197
f 4185 4186 4197
f 4197 4186 4198
f 4186 4187 4198
f 4198 4187 4199
f 4187 4188 4199
f 4199 4188 4200
f 4188 4189 4200
f 4200 4189 4201
f 4189 4190 4201
f 4201 4190 4202
f 4190 4191 4202
f 4202 4191 4203
f 4191 4180 4203
f 4203 4180 4192
f 4192 4193 4204
f 4204 4193 4205
f 4193 4194 4205
f 4205 4194 4206
f 4194 4195 4206
f 4206 4195 4207
f 4195 4196 4207
f 4207 4196 4208
f 4196 4197 4208
f 4208 4197 4209
f 4197 4198 4209
f 4209 4198 4210
f 4198 4199 4210
f 4210 4199 4211
f 4199 4200 4211
f 4211 4200 4212
f 4200 4201 4212
f 4212 4201 4213
f 4201 4202 4213
f 4213 4202 4214
f 4202 4203 4214
f 4214 4203 4215
f 4203 4192 4215
f 4215 4192 4204
f 4204 4205 4216
f 4216 4205 4217
f 4205 4206 4217
f 4217 4206 4218
f 4206 4207 4218
f 4218 4207 4219
f 4207 4208 4219
f 4219 4208 4220
f 4208 4209 4220
f 4220 4209 4221
f 4209 4210 4221
f 4221 4210 4222
f 4210 4211 4222
f 4222 4211 4223
f 4211 4212 4223
f 4223 4212 4224
f 4212 4213 4224
f 4224 4213 4225
f 4213 4214 4225
f 4225 4214 4226
f 4214 4215 4226
f 4226 4215 4227
f 4215 4204 4227
f 4227 4204 4216
f 4216 4217 4228
f 4228 4217 4229
f 4217 4218 4229
f 4229 4218 4230
f 4218 4219 4230
f 4230 4219 4231
f 4219 4220 4231
f 4231 4220 4232
f 4220 4221 4232
f 4232 4221 4233
f 4221 4222 4233
f 4233 4222 4234
f 4222 4223 4234
f 4234 4223 4235
f 4223 4224 4235
f 4235 4224 4236
f 4224 4225 4236
f 4236 4225 4237
f 4225 4226 4237
f 4237 4226 4238
f 4226 4227 4238
f 4238 4227 4239
f 4227 4216 4239
f 4239 4216 4228
f 4228 4229 4240
f 4240 4229 4241
f 4229 4230 4241
f 4241 4230 4242
f 4230 4231 4242
f 4242 4231 4243
f 4231 4232 4243
f 4243 4232 4244
f 4232 4233 4244
f 4244 4233 4245
f 4233 4234 4245
f 4245 4234 4246
f 4234 4235 4246
f 4246 4235 4247
f 4235 4236 4247
f 4247 4236 4248
f 4236 4237 4248
f 4248 4237 4249
f 4237 4238 4249
f 4249 4238 4250
f 4238 4239 4250
f 4250 4239 4251
f 4239 4228 4251
f 4251 4228 4240
f 4240 4241 4252
f 4252 4241 4253
f 4241 4242 4253
f 4253 4242 4254
f 4242 4243 4254
f 4254 4243 4255
f 4243 4244 4255
f 4255 4244 4256
f 4244 4245 4256
f 4256 4245 4257
f 4245 4246 4257
f 4257 4246 4258
f 4246 4247 4258
f 4258 4247 4259
f 4247 4248 4259
f 4259 4248 4260
f 4248 4249 4260
f 4260 4249 4261
f 4249 4250 4261
f 4261 4250 4262
f 4250 4251 4262
f 4262 4251 4263
f 4251 4240 4263
f 4263 4240 4252
f 4252 4253 4264
f 4264 4253 4265
f 4253 4254 4265
f 4265 4254 4266
f 4254 4255 4266
f 4266 4255 4267
f 4255 4256 4267
f 4267 4256 4268
f 4256 4257 4268
f 4268 4257 4269
f 4257 4258 4269
f 4269 4258 4270
f 4258 4259 4270
f 4270 4259 4271
f 4259 4260 4271
f 4271 4260 4272
f 4260 4261 4272
f 4272 4261 4273
f 4261 4262 4273
f 4273 4262 4274
f 4262 4263 4274
f 4274 4263 4275
f 4263 4252 4275
f 4275 4252 4264
f 4264 4265 4276
f 4276 4265 4277
f 4265 4266 4277
f 4277 4266 4278
f 4266 4267 4278
f 4278 4267 4279
f 4267 4268 4279
f 4279 4268 4280
f 4268 4269 4280
f 4280 4269 4281
f 4269 4270 4281
f 4281 4270 4282
f 4270 4271 4282
f 4282 4271 4283
f 4271 4272 4283
f 4283 4272 4284
f 4272 4273 4284
f 4284 4273 4285
f 4273 4274 4285
f 4285 4274 4286
f 4274 4275 4286
f 4286 4275 4287
f 4275 4264 4287
f 4287 4264 4276
f 4276 4277 4288
f 4288 4277 4289
f 4277 4278 4289
f 4289 4278 4290
f 4278 4279 4290
f 4290 4279 4291
f 4279 4280 4291
f 4291 4280 4292
f 4280 4281 4292
f 4292 4281 4293
f 4281 4282 4293
f 4293 4282 4294
f 4282 4283 4294
f 4294 4283 4295
f 4283 4284 4295
f 4295 4284 4296
f 4284 4285 4296
f 4296 4285 4297
f 4285 4286 4297
f 4297 4286 4298
f 4286 4287 4298
f 4298 4287 4299
f 4287 4276 4299
f 4299 4276 4288
f 4288 4289 4300
f 4300 4289 4301
f 4289 4290 4301
f 4301 4290 4302
f 4290 4291 4302
f 4302 4291 4303
f 4291 4292 4303
f 4303 4292 4304
f 4292 4293 4304
f 4304 4293 4305
f 4293 4294 4305
f 4305 4294 4306
f 4294 4295 4306
f 4306 4295 4307
f 4295 4296 4307
f 4307 4296 4308
f 4296 4297 4308
f 4308 4297 4309
f 4297 4298 4309
f 4309 4298 4310
f 4298 4299 4310
f 4310 4299 4311
f 4299 4288 4311
f 4311 4288 4300
f 4300 4301 4312
f 4312 4301 4313
f 4301 4302 4313
f 4313 4302 4314
f 4302 4303 4314
f 4314 4303 4315
f 4303 4304 4315
f 4315 4304 4316
f 4304 4305 4316
f 4316 4305 4317
f 4305 4306 4317
f 4317 4306 4318
f 4306 4307 4318
f 4318 4307 4319
f 4307 4308 4319
f 4319 4308 4320
f 4308 4309 4320
f 4320 4309 4321
f 4309 4310 4321
f 4321 4310 4322
f 4310 4311 4322
f 4322 4311 4323
f 4311 4300 4323
f 4323 4300 4312
f 4312 4313 4324
f 4324 4313 4325
f 4313 4314 4325
f 4325 4314 4326
f 4314 4315 4326
f 4326 4315 4327
f 4315 4316 4327
f 4327 4316 4328
f 4316 4317 4328
f 4328 4317 4329
f 4317 4318 4329
f 4329 4318 4330
f 4318 4319 4330
f 4330 4319 4331
f 4319 4320 4331
f 4331 4320 4332
f 4320 4321 4332
f 4332 4321 4333
f 4321 4322 4333
f 4333 4322 4334
f 4322 4323 4334
f 4334 4323 4335
f 4323 4312 4335
f 4335 4312 4324
f 4324 4325 4336
f 4336 4325 4337
f 4325 4326 4337
f 4337 4326 4338
f 4326 4327 4338
f 4338 4327 4339
f 4327 4328 4339
f 4339 4328 4340
f 4328 4329 4340
f 4340 4329 4341
f 4329 4330 4341
f 4341 4330 4342
f 4330 4331 4342
f 4342 4331 4343
f 4331 4332 4343
f 4343 4332 4344
f 4332 4333 4344
f 4344 4333 4345
f 4333 4334 4345
f 4345 4334 4346
f 4334 4335 4346
f 4346 4335 4347
f 4335 4324 4347
f 4347 4324 4336
f 4336 4337 4348
f 4348 4337 4349
f 4337 4338 4349
f 4349 4338 4350
f 4338 4339 4350
f 4350 4339 4351
f 4339 4340 4351
f 4351 4340 4352
f 4340 4341 4352
f 4352 4341 4353
f 4341 4342 4353
f 4353 4342 4354
f 4342 4343 4354
f 4354 4343 4355
f 4343 4344 4355
f 4355 4344 4356
f 4344 4345 4356
f 4356 4345 4357
f 4345 4346 4357
f 4357 4346 4358
f 4346 4347 4358
f 4358 4347 4359
f 4347 4336 4359
f 4359 4336 4348
f 4348 4349 4360
f 4360 4349 4361
f 4349 4350 4361
f 4361 4350 4362
f 4350 4351 4362
f 4362 4351 4363
f 4351 4352 4363
f 4363 4352 4364
f 4352 4353 4364
f 4364 4353 4365
f 4353 4354 4365
f 4365 4354 4366
f 4354 4355 4366
f 4366 4355 4367
f 4355 4356 4367
f 4367 4356 4368
f 4356 4357 4368
f 4368 4357 4369
f 4357 4358 4369
f 4369 4358 4370
f 4358 4359 4370
f 4370 4359 4371
f 4359 4348 4371
f 4371 4348 4360
f 4360 4361 4372
f 4372 4361 4373
f 4361 4362 4373
f 4373 4362 4374
f 4362 4363 4374
f 4374 4363 4375
f 4363 4364 4375
f 4375 4364 4376
f 4364 4365 4376
f 4376 4365 4377
f 4365 4366 4377
f 4377 4366 4378
f 4366 4367 4378
f 4378 4367 4379
f 4367 4368 4379
f 4379 4368 4380
f 4368 4369 4380
f 4380 4369 4381
f 4369 4370 4381
f 4381 4370 4382
f 4370 4371 4382
f 4382 4371 4383
f 4371 4360 4383
f 4383 4360 4372
f 4372 4373 4384
f 4384 4373 4385
f 4373 4374 4385
f 4385 4374 4386
f 4374 4375 4386
f 4386 4375 4387
f 4375 4376 4387
f 4387 4376 4388
f 4376 4377 4388
f 4388 4377 4389
f 4377 4378 4389
f 4389 4378 4390
f 4378 4379 4390
f 4390 4379 4391
f 4379 4380 4391
f 4391 4380 4392
f 4380 4381 4392
f 4392 4381 4393
f 4381 4382 4393
f 4393 4382 4394
f 4382 4383 4394
f 4394 4383 4395
f 4383 4372 4395
f 4395 4372 4384
f 4384 4385 4396
f 4396 4385 4397
f 4385 4386 4397
f 4397 4386 4398
f 4386 4387 4398
f 4398 4387 4399
f 4387 4388 4399
f 4399 4388 4400
f 4388 4389 4400
f 4400 4389 4401
f 4389 4390 4401
f 4401 4390 4402
f 4390 4391 4402
f 4402 4391 4403
f 4391 4392 4403
f 4403 4392 4404
f 4392 4393 4404
f 4404 4393 4405
f 4393 4394 4405
f 4405 4394 4406
f 4394 4395 4406
f 4406 4395 4407
f 4395 4384 4407
f 4407 4384 4396
f 4396 4397 4408
f 4408 4397 4409
f 4397 4398 4409
f 4409 4398 4410
f 4398 4399 4410
f 4410 4399 4411
f 4399 4400 4411
f 4411 4400 4412
f 4400 4401 4412
f 4412 4401 4413
f 4401 4402 4413
f 4413 4402 4414
f 4402 4403 4414
f 4414 4403 4415
f 4403 4404 4415
f 4415 4404 4416
f 4404 4405 4416
f 4416 4405 4417
f 4405 4406 4417
f 4417 4406 4418
f 4406 4407 4418
f 4418 4407 4419
f 4407 4396 4419
f 4419 4396 4408
f 4408 4409 4420
f 4420 4409 4421
f 4409 4410 4421
f 4421 4410 4422
f 4410 4411 4422
f 4422 4411 4423
f 4411 4412 4423
f 4423 4412 4424
f 4412 4413 4424
f 4424 4413 4425
f 4413 4414 4425
f 4425 4414 4426
f 4414 4415 4426
f 4426 4415 4427
f 4415 4416 4427
f 4427 4416 4428
f 4416 4417 4428
f 4428 4417 4429
f 4417 4418 4429
f 4429 4418 4430
f 4418 4419 4430
f 4430 4419 4431
f 4419 4408 4431
f 4431 4408 4420
f 4420 4421 4432
f 4432 4421 4433
f 4421 4422 4433
f 4433 4422 4434
f 4422 4423 4434
f 4434 4423 4435
f 4423 4424 4435
f 4435 4424 4436
f 4424 4425 4436
f 4436 4425 4437
f 4425 4426 4437
f 4437 4426 4438
f 4426 4427 4438
f 4438 4427 4439
f 4427 4428 4439
f 4439 4428 4440
f 4428 4429 4440
f 4440 4429 4441
f 4429 4430 4441
f 4441 4430 4442
f 4430 4431 4442
f 4442 4431 4443
f 4431 4420 4443
f 4443 4420 4432
f 4432 4433 4444
f 4444 4433 4445
f 4433 4434 4445
f 4445 4434 4446
f 4434 4435 4446
f 4446 4435 4447
f 4435 4436 4447
f 4447 4436 4448
f 4436 4437 4448
f 4448 4437 4449
f 4437 4438 4449
f 4449 4438 4450
f 4438 4439 4450
f 4450 4439 4451
f 4439 4440 4451
f 4451 4440 4452
f 4440 4441 4452
f 4452 4441 4453
f 4441 4442 4453
f 4453 4442 4454
f 4442 4443 4454
f 4454 4443 4455
f 4443 4432 4455
f 4455 4432 4444
f 4444 4445 4456
f 4456 4445 4457
f 4445 4446 4457
f 4457 4446 4458
f 4446 4447 4458
f 4458 4447 4459
f 4447 4448 4459
f 4459 4448 4460
f 4448 4449 4460
f 4460 4449 4461
f 4449 4450 4461
f 4461 4450 4462
f 4450 4451 4462
f 4462 4451 4463
f 4451 4452 4463
f 4463 4452 4464
f 4452 4453 4464
f 4464 4453 4465
f 4453 4454 4465
f 4465 4454 4466
f 4454 4455 4466
f 4466 4455 4467
f 4455 4444 4467
f 4467 4444 4456
f 4456 4457 4468
f 4468 4457 4469
f 4457 4458 4469
f 4469 4458 4470
f 4458 4459 4470
f 4470 4459 4471
f 4459 4460 4471
f 4471 4460 4472
f 4460 4461 4472
f 4472 4461 4473
f 4461 4462 4473
f 4473 4462 4474
f 4462 4463 4474
f 4474 4463 4475
f 4463 4464 4475
f 4475 4464 4476
f 4464 4465 4476
f 4476 4465 4477
f 4465 4466 4477
f 4477 4466 4478
f 4466 4467 4478
f 4478 4467 4479
f 4467 4456 4479
f 4479 4456 4468
f 4468 4469 4480
f 4480 4469 4481
f 4469 4470 4481
f 4481 4470 4482
f 4470 4471 4482
f 4482 4471 4483
f 4471 4472 4483
f 4483 4472 4484
f 4472 4473 4484
f 4484 4473 4485
f 4473 4474 4485
f 4485 4474 4486
f 4474 4475 4486
f 4486 4475 4487
f 4475 4476 4487
f 4487 4476 4488
f 4476 4477 4488
f 4488 4477 4489
f 4477 4478 4489
f 4489 4478 4490
f 4478 4479 4490
f 4490 4479 4491
f 4479 4468 4491
f 4491 4468 4480
f 4480 4481 4492
f 4492 4481 4493
f 4481 4482 4493
f 4493 4482 4494
f 4482 4483 4494
f 4494 4483 4495
f 4483 4484 4495
f 4495 4484 4496
f 4484 4485 4496
f 4496 4485 4497
f 4485 4486 4497
f 4497 4486 4498
f 4486 4487 4498
f 4498 4487 4499
f 4487 4488 4499
f 4499 4488 4500
f 4488 4489 4500
f 4500 4489 4501
f 4489 4490 4501
f 4501 4490 4502
f 4490 4491 4502
f 4502 4491 4503
f 4491 4480 4503
f 4503 4480 4492
f 4492 4493 4504
f 4504 4493 4505
f 4493 4494 4505
f 4505 4494 4506
f 4494 4495 4506
f 4506 4495 4507
f 4495 4496 4507
f 4507 4496 4508
f 4496 4497 4508
f 4508 4497 4509
f 4497 4498 4509
f 4509 4498 4510
f 4498 4499 4510
f 4510 4499 4511
f 4499 4500 4511
f 4511 4500 4512
f 4500 4501 4512
f 4512 4501 4513
f 4501 4502 4513
f 4513 4502 4514
f 4502 4503 4514
f 4514 4503 4515
f 4503 4492 4515
f 4515 4492 4504
f 4504 4505 4516
f 4516 4505 4517
f 4505 4506 4517
f 4517 4506 4518
f 4506 4507 4518
f 4518 4507 4519
f 4507 4508 4519
f 4519 4508 4520
f 4508 4509 4520
f 4520 4509 4521
f 4509 4510 4521
f 4521 4510 4522
f 4510 4511 4522
f 4522 4511 4523
f 4511 4512 4523
f 4523 4512 4524
f 4512 4513 4524
f 4524 4513 4525
f 4513 4514 4525
f 4525 4514 4526
f 4514 4515 4526
f 4526 4515 4527
f 4515 4504 4527
f 4527 4504 4516
f 4516 4517 4528
f 4528 4517 4529
f 4517 4518 4529
f 4529 4518 4530
f 4518 4519 4530
f 4530 4519 4531
f 4519 4520 4531
f 4531 4520 4532
f 4520 4521 4532
f 4532 4521 4533
f 4521 4522 4533
f 4533 4522 4534
f 4522 4523 4534
f 4534 4523 4535
f 4523 4524 4535
f 4535 4524 4536
f 4524 4525 4536
f 4536 4525 4537
f 4525 4526 4537
f 4537 4526 4538
f 4526 4527 4538
f 4538 4527 4539
f 4527 4516 4539
f 4539 4516 4528
f 4528 4529 4540
f 4540 4529 4541
f 4529 4530 4541
f 4541 4530 4542
f 4530 4531 4542
f 4542 4531 4543
f 4531 4532 4543
f 4543 4532 4544
f 4532 4533 4544
f 4544 4533 4545
f 4533 4534 4545
f 4545 4534 4546
f 4534 4535 4546
f 4546 4535 4547
f 4535 4536 4547
f 4547 4536 4548
f 4536 4537 4548
f 4548 4537 4549
f 4537 4538 4549
f 4549 4538 4550
f 4538 4539 4550
f 4550 4539 4551
f 4539 4528 4551
f 4551 4528 4540
f 4540 4541 4552
f 4552 4541 4553
f 4541 4542 4553
f 4553 4542 4554
f 4542 4543 4554
f 4554 4543 4555
f 4543 4544 4555
f 4555 4544 4556
f 4544 4545 4556
f 4556 4545 4557
f 4545 4546 4557
f 4557 4546 4558
f 4546 4547 4558
f 4558 4547 4559
f 4547 4548 4559
f 4559 4548 4560
f 4548 4549 4560
f 4560 4549 4561
f 4549 4550 4561
f 4561 4550 4562
f 4550 4551 4562
f 4562 4551 4563
f 4551 4540 4563
f 4563 4540 4552
f 4552 4553 4564
f 4564 4553 4565
f 4553 4554 4565
f 4565 4554 4566
f 4554 4555 4566
f 4566 4555 4567
f 4555 4556 4567
f 4567 4556 4568
f 4556 4557 4568
f 4568 4557 4569
f 4557 4558 4569
f 4569 4558 4570
f 4558 4559 4570
f 4570 4559 4571
f 4559 4560 4571
f 4571 4560 4572
f 4560 4561 4572
f 4572 4561 4573
f 4561 4562 4573
f 4573 4562 4574
f 4562 4563 4574
f 4574 4563 4575
f 4563 4552 4575
f 4575 4552 4564
f 4564 4565 4576
f 4576 4565 4577
f 4565 4566 4577
f 4577 4566 4578
f 4566 4567 4578
f 4578 4567 4579
f 4567 4568 4579
f 4579 4568 4580
f 4568 4569 4580
f 4580 4569 4581
f 4569 4570 4581
f 4581 4570 4582
f 4570 4571 4582
f 4582 4571 4583
f 4571 4572 4583
f 4583 4572 4584
f 4572 4573 4584
f 4584 4573 4585
f 4573 4574 4585
f 4585 4574 4586
f 4574 4575 4586
f 4586 4575 4587
f 4575 4564 4587
f 4587 4564 4576
f 4576 4577 4588
f 4588 4577 4589
f 4577 4578 4589
f 4589 4578 4590
f 4578 4579 4590
f 4590 4579 4591
f 4579 4580 4591
f 4591 4580 4592
f 4580 4581 4592
f 4592 4581 4593
f 4581 4582 4593
f 4593 4582 4594
f 4582 4583 4594
f 4594 4583 4595
f 4583 4584 4595
f 4595 4584 4596
f 4584 4585 4596
f 4596 4585 4597
f 4585 4586 4597
f 4597 4586 4598
f 4586 4587 4598
f 4598 4587 4599
f 4587 4576 4599
f 4599 4576 4588
f 4588 4589 4600
f 4600 4589 4600
f 4589 4590 4600
f 4600 4590 4600
f 4590 4591 4600
f 4600 4591 4600
f 4591 4592 4600
f 4600 4592 4600
f 4592 4593 4600
f 4600 4593 4600
f 4593 4594 4600
f 4600 4594 4600
f 4594 4595 4600
f 4600 4595 4600
f 4595 4596 4600
f 4600 4596 4600
f 4596 4597 4600
f 4600 4597 4600
f 4597 4598 4600
f 4600 4598 4600
f 4598 4599 4600
f 4600 4599 4600
f 4599 4588 4600
f 4600 4588 4600

g Path_(1)
v 324.34998 493.34998 14.8
v 324.34998 492.55 14.8
v 324.34998 492.65717 14.400001
v 324.34998 492.94998 14.10718
v 324.34998 493.34998 14.0
v 324.34998 493.74997 14.10718
v 324.34998 494.04282 14.400001
v 324.34998 494.15 14.8
v 324.34998 494.04282 15.2
v 324.34998 493.74997 15.492821
v 324.34998 493.34998 15.6
v 324.34998 492.94998 15.492821
v 324.34998 492.65717 15.2
v 325.9 492.55005 14.8
v 325.90128 492.65723 14.400001
v 325.90482 492.95 14.10718
v 325.9096 493.34998 14.0
v 325.91443 493.74994 14.10718
v 325.91797 494.04276 14.400001
v 325.91925 494.14993 14.8
v 325.91797 494.04276 15.2
v 325.91443 493.74994 15.492821
v 325.9096 493.34998 15.6
v 325.90482 492.95 15.492821
v 325.90128 492.65723 15.2
v 327.36115 492.5197 14.8
v 327.37558 492.62592 14.400001
v 327.41498 492.91608 14.10718
v 327.46878 493.31244 14.0
v 327.5226 493.7088 14.10718
v 327.562 493.99896 14.400001
v 327.57645 494.10516 14.8
v 327.562 493.99896 15.2
v 327.5226 493.7088 15.492821
v 327.46878 493.31244 15.6
v 327.41498 492.91608 15.492821
v 327.37558 492.62592 15.2
v 328.62427 492.21704 14.8
v 328.67212 492.31296 14.400001
v 328.8029 492.57495 14.10718
v 328.9815 492.93283 14.0
v 329.16016 493.29074 14.10718
v 329.29092 493.55273 14.400001
v 329.33878 493.64865 14.8
v 329.29092 493.55273 15.2
v 329.16016 493.29074 15.492821
v 328.9815 492.93283 15.6
v 328.8029 492.57495 15.492821
v 328.67212 492.31296 15.2
v 329.79477 491.259 14.8
v 329.84827 491.35187 14.400001
v 329.9945 491.60556 14.10718
v 330.1942 491.95215 14.0
v 330.39395 492.2987 14.10718
v 330.54016 492.5524 14.400001
v 330.5937 492.64526 14.8
v 330.54016 492.5524 15.2
v 330.39395 492.2987 15.492821
v 330.1942 491.95215 15.6
v 329.9945 491.60556 15.492821
v 329.84827 491.35187 15.2
v 331.4432 490.62192 14.8
v 331.471 490.72543 14.400001
v 331.547 491.00824 14.10718
v 331.65076 491.39453 14.0
v 331.75455 491.78085 14.10718
v 331.8305 492.06363 14.400001
v 331.8583 492.16714 14.8
v 331.8305 492.06363 15.2
v 331.75455 491.78085 15.492821
v 331.65076 491.39453 15.6
v 331.547 491.00824 15.492821
v 331.471 490.72543 15.2
v 333.0019 490.36978 14.8
v 333.0272 490.47394 14.400001
v 333.09628 490.75848 14.10718
v 333.19064 491.1472 14.0
v 333.28503 491.5359 14.10718
v 333.35413 491.82043 14.400001
v 333.37943 491.9246 14.8
v 333.35413 491.82043 15.2
v 333.28503 491.5359 15.492821
v 333.19064 491.1472 15.6
v 333.09628 490.75848 15.492821
v 333.0272 490.47394 15.2
v 334.53894 489.87204 14.8
v 334.55682 489.97772 14.400001
v 334.6057 490.26642 14.10718
v 334.67252 490.66083 14.0
v 334.7393 491.0552 14.10718
v 334.78818 491.3439 14.400001
v 334.80606 491.4496 14.8
v 334.78818 491.3439 15.2
v 334.7393 491.0552 15.492821
v 334.67252 490.66083 15.6
v 334.6057 490.26642 15.492821
v 334.55682 489.97772 15.2
v 336.07785 489.84717 14.8
v 336.0985 489.95233 14.400001
v 336.15488 490.2397 14.10718
v 336.23187 490.6322 14.0
v 336.30887 491.02472 14.10718
v 336.36523 491.31207 14.400001
v 336.38586 491.41724 14.8
v 336.36523 491.31207 15.2
v 336.30887 491.02472 15.492821
v 336.23187 490.6322 15.6
v 336.15488 490.2397 15.492821
v 336.0985 489.95233 15.2
v 337.51263 489.28867 14.8
v 337.53592 489.39328 14.400001
v 337.59955 489.6791 14.10718
v 337.68646 490.06955 14.0
v 337.77338 490.46 14.10718
v 337.837 490.74582 14.400001
v 337.86032 490.85043 14.8
v 337.837 490.74582 15.2
v 337.77338 490.46 15.492821
v 337.68646 490.06955 15.6
v 337.59955 489.6791 15.492821
v 337.53592 489.39328 15.2
v 338.9592 489.21436 14.829019
v 338.992 489.30093 14.425394
v 339.0919 489.56467 14.122145
v 339.23212 489.93484 14.000526
v 339.37506 490.31232 14.093127
v 339.48248 490.5959 14.3751335
v 339.52554 490.70963 14.770983
v 339.49277 490.62305 15.174606
v 339.39285 490.3593 15.477856
v 339.25266 489.98914 15.599474
v 339.1097 489.61166 15.506873
v 339.0023 489.32806 15.224867
v 339.97495 488.46616 15.098033
v 339.94608 488.4264 14.685493
v 340.06006 488.54352 14.306343
v 340.28632 488.7861 14.062174
v 340.56427 489.08917 14.018411
v 340.8194 489.37152 14.18678
v 340.98337 489.55746 14.522168
v 341.01224 489.59723 14.934708
v 340.89825 489.48013 15.313858
v 340.672 489.23752 15.558027
v 340.39404 488.93445 15.60179
v 340.13892 488.6521 15.433421
v 341.005 487.3424 15.142561
v 341.00342 487.28018 14.743019
v 341.14447 487.37476 14.375199
v 341.39038 487.60083 14.137659
v 341.67526 487.8978 14.094046
v 341.92276 488.1861 14.256046
v 342.0666 488.38846 14.580253
v 342.0682 488.45068 14.9797945
v 341.92715 488.3561 15.347614
v 341.68124 488.13004 15.585155
v 341.39636 487.83307 15.628768
v 341.14883 487.54477 15.466767
v 342.28857 486.36755 15.366879
v 342.26343 486.25116 14.980034
v 342.3635 486.30872 14.609035
v 342.562 486.5248 14.353291
v 342.80573 486.84155 14.281328
v 343.0294 487.17407 14.41243
v 343.17303 487.43326 14.711467
v 343.1982 487.54965 15.098313
v 343.0981 487.4921 15.469313
v 342.89963 487.276 15.725057
v 342.65588 486.95926 15.797019
v 342.43222 486.62674 15.665917
v 343.55176 485.45966 15.370498
v 343.5677 485.46066 14.962191
v 343.71094 485.62308 14.616718
v 343.94308 485.90338 14.426652
v 344.20193 486.22644 14.442917
v 344.41815 486.50568 14.661157
v 344.53378 486.66632 15.022894
v 344.51785 486.66528 15.431202
v 344.3746 486.50287 15.776673
v 344.14246 486.2226 15.966741
v 343.8836 485.89954 15.950475
v 343.6674 485.62027 15.732235
v 344.64624 484.38956 15.47162
v 344.62317 484.37936 15.063598
v 344.7404 484.52515 14.696099
v 344.96655 484.78784 14.467596
v 345.241 485.0971 14.439314
v 345.49026 485.37 14.618832
v 345.6475 485.53345 14.958048
v 345.6706 485.54364 15.36607
v 345.55334 485.39786 15.733568
v 345.3272 485.13513 15.962071
v 345.05273 484.8259 15.990354
v 344.8035 484.553 15.810836
v 345.94955 483.37762 15.426114
v 345.882 483.3685 15.018057
v 345.9446 483.52682 14.640973
v 346.12067 483.81018 14.395904
v 346.3629 484.14264 14.348514
v 346.6065 484.43515 14.511502
v 346.78613 484.60928 14.841196
v 346.8537 484.6184 15.249254
v 346.79108 484.46008 15.626337
v 346.61502 484.17673 15.8714075
v 346.37277 483.84427 15.918797
v 346.12918 483.55176 15.755808
v 347.2018 482.44473 14.989969
v 347.1771 482.48907 14.573851
v 347.2703 482.69955 14.224474
v 347.4564 483.01974 14.035455
v 347.68555 483.3639 14.057439
v 347.89633 483.63974 14.284536
v 348.0323 483.7734 14.655898
v 348.057 483.72906 15.072016
v 347.9638 483.51862 15.421392
v 347.7777 483.1984 15.610412
v 347.54855 482.85425 15.588428
v 347.33777 482.5784 15.36133
v 348.73398 481.57434 15.059773
v 348.7209 481.5454 14.646659
v 348.76877 481.71814 14.27313
v 348.86487 482.04623 14.039272
v 348.9834 482.44177 14.007748
v 349.09262 482.79877 14.187004
v 349.16324 483.02158 14.529009
v 349.17636 483.0505 14.942123
v 349.12845 482.87778 15.315652
v 349.03235 482.54968 15.54951
v 348.91382 482.15414 15.581034
v 348.8046 481.79715 15.401778
v 350.36868 481.53384 15.151389
v 350.35767 481.45676 14.744355
v 350.38672 481.58966 14.352998
v 350.44806 481.89694 14.08218
v 350.5252 482.2963 14.004468
v 350.59756 482.6807 14.140684
v 350.64566 482.94714 14.45433
v 350.65668 483.02426 14.861363
v 350.6276 482.89136 15.252722
v 350.56628 482.58405 15.52354
v 350.4891 482.1847 15.601252
v 350.41678 481.8003 15.465035
v 351.7256 481.15256 15.343153
v 351.69724 480.98026 14.960926
v 351.74377 481.00574 14.5453005
v 351.8527 481.2221 14.207643
v 351.9948 481.57147 14.038428
v 352.13208 481.96014 14.082997
v 352.22766 482.28403 14.329409
v 352.256 482.45633 14.711636
v 352.2095 482.43085 15.127261
v 352.10056 482.21448 15.464919
v 351.95844 481.8651 15.634133
v 351.8212 481.47644 15.589564
v 352.84528 480.7128 15.364712
v 352.91687 480.57013 14.979943
v 353.12372 480.592 14.619903
v 353.41037 480.77264 14.3810625
v 353.69998 481.06357 14.327419
v 353.915 481.38687 14.473346
v 353.99783 481.6559 14.779743
v 353.9262 481.79858 15.164511
v 353.71936 481.7767 15.524551
v 353.43274 481.59607 15.763392
v 353.1431 481.30515 15.817036
v 352.92807 480.98184 15.671108
v 353.28442 479.5107 15.038599
v 353.5051 479.4363 14.839723
v 353.84503 479.49857 14.807651
v 354.21313 479.6808 14.950976
v 354.51077 479.93414 15.231296
v 354.6582 480.19077 15.573498
v 354.6159 480.38187 15.885889
v 354.3952 480.45627 16.084766
v 354.05527 480.394 16.116838
v 353.68716 480.2118 15.973512
v 353.38953 479.95844 15.6931925
v 353.24213 479.7018 15.35099
v 354.4508 478.391 15.399723
v 354.81473 478.512 15.338798
v 355.17584 478.7099 15.512842
v 355.4374 478.9317 15.875222
v 355.52936 479.11798 16.328838
v 355.42703 479.2188 16.752144
v 355.15784 479.20715 17.031715
v 354.79395 479.08618 17.092642
v 354.43283 478.88828 16.918596
v 354.17126 478.66647 16.556217
v 354.0793 478.4802 16.1026
v 354.18164 478.37936 15.679295
v 354.86157 477.0404 16.133152
v 355.19415 477.22675 15.978802
v 355.5409 477.4477 16.048203
v 355.80887 477.64407 16.32276
v 355.92627 477.7632 16.728905
v 355.8616 477.77322 17.157812
v 355.63226 477.67142 17.494558
v 355.29965 477.48508 17.648909
v 354.9529 477.26413 17.579508
v 354.68497 477.06775 17.30495
v 354.56757 476.9486 16.898806
v 354.6322 476.9386 16.469898
v 356.10236 476.0764 16.057905
v 356.40042 476.3558 15.990031
v 356.68994 476.61368 16.135826
v 356.8933 476.78088 16.456224
v 356.9561 476.81265 16.865377
v 356.8614 476.70044 17.25365
v 356.63464 476.47433 17.517008
v 356.33658 476.19492 17.584883
v 356.04706 475.93707 17.439087
v 355.84366 475.76984 17.118689
v 355.7809 475.7381 16.709538
v 355.87558 475.85028 16.321262
v 357.07825 474.95193 15.951445
v 357.4248 475.17313 15.8719635
v 357.75302 475.36673 16.004267
v 357.97498 475.48087 16.312906
v 358.03116 475.48495 16.71518
v 357.90656 475.3779 17.103298
v 357.63452 475.18842 17.373266
v 357.288 474.96722 17.452747
v 356.95975 474.77362 17.320444
v 356.73782 474.6595 17.011806
v 356.6816 474.6554 16.609533
v 356.8062 474.76245 16.221415
v 358.00595 473.40778 16.158936
v 358.3596 473.6193 16.280922
v 358.61932 473.84177 16.544031
v 358.71558 474.01556 16.877766
v 358.62253 474.09418 17.192698
v 358.36514 474.0565 17.404444
v 358.01236 473.91263 17.456266
v 357.65872 473.7011 17.33428
v 357.399 473.47864 17.07117
v 357.30273 473.3048 16.737436
v 357.39578 473.22623 16.422504
v 357.65317 473.26392 16.210758
v 358.68173 472.16763 16.370558
v 359.01514 472.406 16.480642
v 359.26907 472.70615 16.779982
v 359.37546 472.98764 17.18837
v 359.30585 473.17502 17.596378
v 359.07883 473.21814 17.894684
v 358.75528 473.10538 18.003353
v 358.42188 472.867 17.89327
v 358.16794 472.56683 17.593931
v 358.06155 472.28537 17.185543
v 358.1312 472.09796 16.777533
v 358.3582 472.05487 16.479229
v 359.79935 471.44714 17.15365
v 360.09372 471.72668 17.278097
v 360.297 471.96463 17.56496
v 360.35468 472.09717 17.937374
v 360.25137 472.0888 18.295553
v 360.01468 471.94177 18.543522
v 359.7081 471.6955 18.614838
v 359.4137 471.41592 18.49039
v 359.21045 471.178 18.203527
v 359.15274 471.04547 17.831114
v 359.25607 471.05383 17.472935
v 359.49274 471.20084 17.224966
v 360.80576 470.41138 17.203611
v 361.11993 470.63864 17.348969
v 361.33316 470.79282 17.668737
v 361.38834 470.83258 18.07724
v 361.27066 470.74728 18.465017
v 361.01166 470.55975 18.728167
v 360.68076 470.32025 18.796173
v 360.36658 470.09296 18.650818
v 360.15335 469.93878 18.331047
v 360.09818 469.89902 17.922544
v 360.21585 469.98434 17.534767
v 360.47485 470.17188 17.27162
v 361.605 469.06427 17.205856
v 361.90912 469.31744 17.328222
v 362.1248 469.49872 17.631353
v 362.1942 469.55948 18.034023
v 362.0988 469.48346 18.428337
v 361.86407 469.29102 18.70864
v 361.55298 469.03372 18.799824
v 361.24884 468.78052 18.677458
v 361.03317 468.59927 18.374327
v 360.96375 468.5385 17.971657
v 361.05917 468.61453 17.577343
v 361.29388 468.80698 17.29704
v 362.88174 468.039 17.352524
v 363.1087 468.33612 17.538807
v 363.2311 468.53897 17.870201
v 363.21616 468.59314 18.257914
v 363.0678 468.4842 18.598053
v 362.82587 468.24127 18.799482
v 362.55515 467.92947 18.808228
v 362.3282 467.63235 18.621946
v 362.20578 467.4295 18.29055
v 362.22076 467.37534 17.90284
v 362.36908 467.48428 17.562698
v 362.61102 467.7272 17.361269
v 364.1069 466.91238 17.719633
v 364.27432 467.2812 17.796774
v 364.3474 467.58792 18.040302
v 364.30658 467.75034 18.384966
v 364.16278 467.725 18.73841
v 363.95453 467.51862 19.005934
v 363.7376 467.18655 19.11585
v 363.5702 466.81775 19.038712
v 363.4971 466.51105 18.795183
v 363.53793 466.3486 18.45052
v 363.68176 466.37396 18.097073
v 363.89 466.58032 17.82955
v 365.47763 466.3433 18.18601
v 365.5304 466.75372 18.16363
v 365.52527 467.12338 18.34116
v 365.46365 467.35324 18.671032
v 365.36203 467.38168 19.06486
v 365.24765 467.20108 19.417114
v 365.15115 466.85986 19.63341
v 365.09842 466.44943 19.655792
v 365.10352 466.07977 19.478262
v 365.16513 465.8499 19.148388
v 365.26675 465.82147 18.754562
v 365.38113 466.00204 18.402308
v 366.93234 466.26538 18.449184
v 366.93802 466.6589 18.322939
v 366.92123 467.06406 18.407986
v 366.88647 467.3722 18.681532
v 366.84308 467.5008 19.070284
v 366.80264 467.41537 19.470076
v 366.77603 467.13885 19.773783
v 366.77036 466.7453 19.900026
v 366.78714 466.34018 19.814981
v 366.8219 466.032 19.541433
v 366.86533 465.90344 19.152681
v 366.90573 465.98883 18.75289
v 368.3779 466.30344 18.500889
v 368.43533 466.70477 18.416523
v 368.48605 467.09482 18.545937
v 368.51648 467.3691 18.854452
v 368.5185 467.4541 19.259403
v 368.4915 467.32706 19.652285
v 368.44275 467.022 19.927822
v 368.3853 466.6207 20.012188
v 368.3346 466.23065 19.882774
v 368.30414 465.95636 19.574259
v 368.30215 465.87137 19.169308
v 368.32913 465.9984 18.776426
v 369.68048 465.93622 18.510433
v 369.9064 466.26257 18.392334
v 370.1364 466.5932 18.48849
v 370.30893 466.83957 18.77313
v 370.3777 466.9356 19.16999
v 370.32425 466.85562 19.572731
v 370.163 466.62103 19.873436
v 369.93707 466.29468 19.991533
v 369.70703 465.96405 19.89538
v 369.53455 465.71768 19.610739
v 369.4658 465.62164 19.213879
v 369.5192 465.70163 18.811138
v 370.49466 464.7181 18.522076
v 370.7931 464.97925 18.402725
v 371.0961 465.2451 18.497648
v 371.32248 465.4444 18.781412
v 371.4116 465.52377 19.177982
v 371.33954 465.46198 19.581097
v 371.12564 465.27554 19.882742
v 370.82724 465.0144 20.002094
v 370.52423 464.74857 19.90717
v 370.29785 464.54926 19.623405
v 370.20874 464.46985 19.226837
v 370.28076 464.53168 18.82372
v 371.76807 463.73575 18.453493
v 372.04703 464.03854 18.408976
v 372.30383 464.31702 18.576302
v 372.46964 464.49658 18.910637
v 372.50003 464.52908 19.322395
v 372.38687 464.40582 19.701246
v 372.1605 464.15985 19.945679
v 371.88153 463.85706 19.990196
v 371.62473 463.57858 19.82287
v 371.45892 463.39902 19.488535
v 371.42853 463.36652 19.076777
v 371.5417 463.48978 18.697924
v 373.01657 462.7612 18.41867
v 373.2743 463.08392 18.449343
v 373.48642 463.3528 18.681793
v 373.59607 463.49588 19.053736
v 373.57385 463.4748 19.46551
v 373.42575 463.29517 19.806778
v 373.19147 463.00513 19.986101
v 372.93372 462.68243 19.95543
v 372.72162 462.4135 19.722979
v 372.61197 462.27045 19.351036
v 372.63416 462.29156 18.939264
v 372.78226 462.4712 18.597994
v 374.33453 461.69202 18.524233
v 374.50485 462.0653 18.470167
v 374.6451 462.42252 18.62384
v 374.71777 462.6679 18.944075
v 374.7033 462.73578 19.345066
v 374.60565 462.60788 19.71937
v 374.45093 462.31854 19.966688
v 374.2806 461.94525 20.020754
v 374.14035 461.58804 19.86708
v 374.0677 461.34265 19.546844
v 374.08215 461.27478 19.145853
v 374.1798 461.40268 18.771551
v 375.8913 461.253 18.784964
v 375.9857 461.64255 18.694569
v 376.05414 462.03622 18.813263
v 376.07828 462.32855 19.109241
v 376.05167 462.44116 19.503199
v 375.98138 462.34393 19.889574
v 375.88632 462.0629 20.164837
v 375.7919 461.67334 20.255232
v 375.72345 461.27966 20.13654
v 375.6993 460.98734 19.840559
v 375.72595 460.8747 19.446602
v 375.7962 460.97195 19.060226
v 377.3391 460.98987 18.909168
v 377.44458 461.37704 18.80732
v 377.543 461.76337 18.920404
v 377.60803 462.04535 19.218119
v 377.62225 462.1474 19.620691
v 377.58185 462.04218 20.020252
v 377.49762 461.75787 20.309742
v 377.39215 461.3707 20.41159
v 377.29373 460.98438 20.298506
v 377.2287 460.7024 20.000792
v 377.21448 460.60034 19.598219
v 377.2549 460.70557 19.198658
v 378.81146 460.46964 18.909937
v 378.8785 460.8634 18.800558
v 378.94934 461.25763 18.905136
v 379.00497 461.54666 19.195648
v 379.0305 461.65305 19.594254
v 379.01904 461.54825 19.994144
v 378.9737 461.2604 20.28817
v 378.90665 460.86664 20.397549
v 378.83582 460.4724 20.29297
v 378.78018 460.18338 20.002459
v 378.75467 460.077 19.603853
v 378.7661 460.18176 19.203962
v 380.3802 460.31973 18.975348
v 380.3613 460.69247 18.7948
v 380.3666 461.10547 18.82151
v 380.3947 461.44812 19.04832
v 380.43805 461.62854 19.414461
v 380.48502 461.59845 19.821821
v 380.52304 461.36588 20.16125
v 380.5419 460.99316 20.341799
v 380.5366 460.58014 20.315088
v 380.50848 460.23752 20.088276
v 380.46515 460.05707 19.722137
v 380.41818 460.08716 19.314777
v 381.90735 460.32663 18.642502
v 381.8848 460.69907 18.461552
v 381.8874 461.11212 18.48909
v 381.91446 461.45514 18.717743
v 381.9587 461.63623 19.08624
v 382.00833 461.6068 19.495846
v 382.04996 461.37482 19.836803
v 382.0725 461.00238 20.017756
v 382.06992 460.58932 19.990215
v 382.04285 460.2463 19.761562
v 381.9986 460.06525 19.393064
v 381.94897 460.09464 18.983461
v 383.51288 460.4051 18.522835
v 383.52463 460.7969 18.38929
v 383.53976 461.20285 18.46956
v 383.55423 461.51422 18.74214
v 383.56415 461.64755 19.133987
v 383.56686 461.5671 19.540112
v 383.56168 461.29443 19.85169
v 383.54996 460.90265 19.985235
v 383.53482 460.49667 19.904964
v 383.52036 460.1853 19.632387
v 383.51044 460.052 19.240538
v 383.5077 460.13245 18.834414
v 384.98212 460.36722 18.503471
v 385.09903 460.75104 18.400978
v 385.21436 461.13272 18.512817
v 385.2972 461.40997 18.809025
v 385.32544 461.5085 19.210232
v 385.2914 461.40198 19.608934
v 385.20428 461.11887 19.8983
v 385.08737 460.73505 20.000795
v 384.97205 460.35336 19.888956
v 384.88916 460.0761 19.592749
v 384.86096 459.97754 19.191542
v 384.895 460.0841 18.79284
v 386.2103 459.6591 18.500137
v 386.45435 459.97827 18.399889
v 386.6962 460.2945 18.51397
v 386.87103 460.52298 18.811811
v 386.93204 460.60254 19.213606
v 386.86282 460.51184 19.611694
v 386.68198 460.2752 19.89941
v 386.43793 459.95602 19.999657
v 386.19608 459.63983 19.885576
v 386.02124 459.41132 19.587734
v 385.96024 459.33176 19.18594
v 386.02945 459.42245 18.787851
v 387.3513 458.59384 18.473806
v 387.5922 458.9232 18.403297
v 387.82166 459.23688 18.546268
v 387.97815 459.45087 18.864407
v 388.01974 459.50778 19.272467
v 387.9353 459.3924 19.661114
v 387.74747 459.13565 19.926205
v 387.50656 458.8063 19.996712
v 387.2771 458.4926 19.853743
v 387.1206 458.27863 19.535604
v 387.079 458.2217 19.127542
v 387.16345 458.3371 18.738897
v 388.77768 457.77158 18.515287
v 388.9445 458.13397 18.408329
v 389.10852 458.4999 18.515682
v 389.22583 458.77136 18.808582
v 389.26498 458.87555 19.208548
v 389.21548 458.78458 19.608406
v 389.0906 458.52283 19.901018
v 388.9238 458.16043 20.007977
v 388.75974 457.79446 19.900621
v 388.64243 457.52304 19.607721
v 388.6033 457.41885 19.207758
v 388.6528 457.50983 18.807898
v 390.31894 457.18585 18.594408
v 390.4977 457.5466 18.52852
v 390.64624 457.9156 18.674683
v 390.7247 458.19397 18.993734
v 390.7121 458.30713 19.400185
v 390.61176 458.22473 19.785124
v 390.45062 457.9689 20.04541
v 390.27185 457.60815 20.1113
v 390.12332 457.23914 19.965136
v 390.04486 456.9608 19.646086
v 390.05746 456.84763 19.239635
v 390.1578 456.93 18.854694
v 391.72174 456.4085 19.135237
v 391.91876 456.75183 19.023037
v 392.0642 457.1305 19.09703
v 392.11905 457.44302 19.337387
v 392.06863 457.60565 19.679707
v 391.92648 457.57483 20.032263
v 391.73065 457.35883 20.300589
v 391.53363 457.0155 20.412788
v 391.3882 456.63684 20.338795
v 391.33334 456.3243 20.098438
v 391.38376 456.16168 19.756119
v 391.52594 456.19247 19.403563
v 393.1861 455.877 19.47793
v 393.30096 456.2558 19.361843
v 393.36115 456.65674 19.453892
v 393.35052 456.97238 19.729412
v 393.27194 457.11816 20.11458
v 393.14645 457.055 20.506187
v 393.0077 456.79984 20.799305
v 392.89282 456.42105 20.915394
v 392.83264 456.02014 20.823343
v 392.84326 455.7045 20.547823
v 392.9218 455.55872 20.162655
v 393.0473 455.62186 19.771048
v 394.6475 455.93362 19.75638
v 394.69995 456.33844 19.68762
v 394.73108 456.7259 19.829342
v 394.73257 456.99222 20.143572
v 394.70404 457.066 20.546112
v 394.6531 456.92755 20.929102
v 394.5934 456.61386 21.18992
v 394.541 456.20908 21.25868
v 394.50983 455.8216 21.116959
v 394.50833 455.5553 20.802729
v 394.5369 455.48148 20.400188
v 394.58783 455.61996 20.017199
v 396.12497 455.79968 19.657274
v 396.28397 456.1819 19.673223
v 396.408 456.51282 19.896255
v 396.46378 456.70374 20.266605
v 396.43637 456.70355 20.685041
v 396.33313 456.5123 21.039442
v 396.18173 456.18118 21.234846
v 396.0227 455.79898 21.218897
v 395.8987 455.46805 20.995865
v 395.84293 455.27713 20.625515
v 395.8703 455.2773 20.207079
v 395.97354 455.46857 19.852678
v 397.52216 454.8312 20.266256
v 397.78064 455.153 20.383774
v 397.94144 455.46207 20.638393
v 397.9615 455.67557 20.961891
v 397.8354 455.73633 21.267586
v 397.59692 455.62805 21.473566
v 397.31 455.37976 21.524641
v 397.0515 455.05795 21.407124
v 396.89072 454.7489 21.152504
v 396.87067 454.5354 20.829006
v 396.99677 454.47464 20.523312
v 397.23523 454.58292 20.317331
v 398.40326 453.62503 20.867357
v 398.6604 453.93726 20.774542
v 398.83447 454.29874 20.866316
v 398.8789 454.61264 21.118088
v 398.78177 454.79483 21.462395
v 398.5691 454.7965 21.80698
v 398.29785 454.61722 22.059513
v 398.04074 454.305 22.152327
v 397.86664 453.9435 22.060553
v 397.8222 453.62964 21.80878
v 397.91934 453.44742 21.464474
v 398.13202 453.44577 21.119888
v 399.76718 453.18695 21.3594
v 399.84055 453.5778 21.245543
v 399.87552 453.9793 21.342916
v 399.86273 454.2839 21.62543
v 399.80563 454.40997 22.017382
v 399.7195 454.3237 22.413752
v 399.62744 454.04825 22.70833
v 399.5541 453.6574 22.822187
v 399.51913 453.2559 22.724813
v 399.5319 452.9513 22.442303
v 399.589 452.82523 22.05035
v 399.6751 452.91147 21.65398
v 401.22495 453.19366 21.396643
v 401.22443 453.55942 21.202694
v 401.23108 453.9732 21.21738
v 401.2431 454.3242 21.43677
v 401.25732 454.51825 21.802074
v 401.26993 454.50345 22.215412
v 401.2775 454.28375 22.56603
v 401.278 453.91797 22.759981
v 401.27136 453.50418 22.745295
v 401.2593 453.15323 22.525906
v 401.2451 452.95914 22.1606
v 401.2325 452.97394 21.747261
v 402.56287 453.03766 21.392809
v 402.64603 453.3816 21.180738
v 402.77078 453.7763 21.166618
v 402.90375 454.11603 21.354233
v 403.00922 454.30972 21.693308
v 403.05902 454.3055 22.09299
v 403.03973 454.10452 22.446188
v 402.95657 453.7606 22.658258
v 402.83182 453.36588 22.672379
v 402.69888 453.02615 22.484766
v 402.59338 452.83243 22.145689
v 402.54358 452.83664 21.746006
v 403.84518 452.3046 21.061407
v 403.97528 452.63086 20.832207
v 404.1468 453.00748 20.809856
v 404.31375 453.33353 21.000347
v 404.43146 453.52164 21.352636
v 404.46832 453.5214 21.772327
v 404.41452 453.3329 22.146965
v 404.28442 453.0066 22.376167
v 404.11295 452.62997 22.398518
v 403.94595 452.30392 22.208027
v 403.82825 452.11584 21.855738
v 403.79138 452.11606 21.436047
v 405.61487 451.70187 21.186068
v 405.70392 452.04663 20.99348
v 405.76382 452.4563 20.998068
v 405.7785 452.82108 21.198599
v 405.74405 453.0432 21.541344
v 405.6697 453.0632 21.934462
v 405.57535 452.8757 22.27262
v 405.4863 452.5309 22.465206
v 405.42642 452.12125 22.460619
v 405.4117 451.7565 22.260088
v 405.44617 451.53436 21.917343
v 405.52054 451.51434 21.524225
v 407.2372 451.7219 21.813833
v 407.32257 452.02368 21.539406
v 407.34064 452.42664 21.440111
v 407.28656 452.82275 21.542557
v 407.17484 453.10593 21.81929
v 407.0354 453.20026 22.196163
v 406.90558 453.08047 22.572191
v 406.82022 452.77866 22.846619
v 406.80215 452.37573 22.945911
v 406.85623 451.9796 22.843468
v 406.96796 451.69644 22.566732
v 407.1074 451.6021 22.189861
v 408.60947 451.64606 22.547998
v 408.67075 451.87695 22.213442
v 408.69336 452.24857 22.028425
v 408.6712 452.66138 22.042522
v 408.61023 453.00476 22.251959
v 408.5268 453.18668 22.600613
v 408.4432 453.15842 22.995066
v 408.3819 452.92755 23.329622
v 408.3593 452.55594 23.51464
v 408.38147 452.14313 23.500542
v 408.44244 451.79974 23.291107
v 408.52588 451.61783 22.942451
v 410.2934 451.77234 22.64617
v 410.23862 451.95105 22.276508
v 410.1412 452.2837 22.050072
v 410.0273 452.68118 22.027534
v 409.9274 453.03696 22.214935
v 409.8683 453.25574 22.562061
v 409.86578 453.27884 22.9759
v 409.92056 453.10013 23.345564
v 410.01794 452.76746 23.572
v 410.13184 452.37 23.594536
v 410.23175 452.01422 23.407135
v 410.29086 451.79544 23.060009
v 411.69998 452.5477 22.39389
v 411.5631 452.77136 22.074991
v 411.39905 453.12103 21.926306
v 411.25174 453.50308 21.987677
v 411.1607 453.8151 22.242659
v 411.15027 453.97348 22.622929
v 411.22327 453.9358 23.026594
v 411.36014 453.71213 23.345495
v 411.5242 453.36246 23.494179
v 411.6715 452.9804 23.432808
v 411.76257 452.6684 23.177828
v 411.77298 452.51 22.797558
v 412.99332 453.00507 21.997204
v 412.916 453.2948 21.712372
v 412.8409 453.68985 21.615568
v 412.78818 454.08438 21.732733
v 412.77194 454.37265 22.032469
v 412.79654 454.47748 22.434465
v 412.85538 454.37073 22.831005
v 412.9327 454.081 23.115837
v 413.00778 453.68594 23.21264
v 413.06052 453.2914 23.095478
v 413.07675 453.00314 22.79574
v 413.05215 452.89832 22.393744
v 414.55225 453.0531 21.989668
v 414.52124 453.34824 21.70084
v 414.48004 453.74753 21.599081
v 414.43967 454.14398 21.71166
v 414.41095 454.4314 22.008411
v 414.40158 454.5327 22.409819
v 414.4141 454.42084 22.808329
v 414.4451 454.1257 23.097157
v 414.4863 453.7264 23.198915
v 414.52667 453.32996 23.086336
v 414.5554 453.04254 22.789585
v 414.56476 452.94122 22.388178
v 416.23416 453.33353 22.022627
v 416.14804 453.6035 21.72062
v 416.0275 453.98108 21.60074
v 415.90482 454.36517 21.695112
v 415.81287 454.65283 21.978447
v 415.7763 454.767 22.374826
v 415.8049 454.67706 22.77804
v 415.89102 454.40714 23.080046
v 416.01157 454.02954 23.199924
v 416.13425 453.64545 23.105553
v 416.2262 453.35776 22.822218
v 416.26276 453.2436 22.42584
v 417.71323 454.0257 22.03303
v 417.6 454.2799 21.726402
v 417.4405 454.6405 21.600096
v 417.27737 455.01093 21.687958
v 417.15436 455.29187 21.966444
v 417.10443 455.40808 22.360933
v 417.14096 455.3284 22.765724
v 417.25415 455.07422 23.072353
v 417.4137 454.7136 23.198658
v 417.5768 454.3432 23.110796
v 417.6998 454.06226 22.832312
v 417.74973 453.94604 22.43782
v 419.15942 454.61008 22.03161
v 419.03906 454.85858 21.724604
v 418.87396 455.21567 21.59692
v 418.70834 455.58566 21.682772
v 418.5866 455.86942 21.959156
v 418.54138 455.9909 22.352016
v 418.58475 455.91757 22.756086
v 418.7051 455.6691 23.063093
v 418.87024 455.312 23.190777
v 419.03583 454.94202 23.104925
v 419.15756 454.65826 22.82854
v 419.20282 454.53677 22.43568
v 420.59946 455.31604 21.998243
v 420.49182 455.5559 21.676365
v 420.3233 455.90497 21.52792
v 420.1391 456.26965 21.592682
v 419.98853 456.5523 21.8533
v 419.91193 456.67715 22.23994
v 419.92987 456.61075 22.649004
v 420.0375 456.37088 22.97088
v 420.206 456.02185 23.119326
v 420.39023 455.65714 23.054564
v 420.5408 455.37448 22.793945
v 420.61737 455.24966 22.407305
v 422.0532 456.1144 22.072222
v 421.96204 456.42197 21.814941
v 421.78864 456.79074 21.742975
v 421.57944 457.12192 21.875605
v 421.3905 457.32678 22.177292
v 421.27246 457.3504 22.567202
v 421.2569 457.18646 22.940857
v 421.34805 456.87894 23.198137
v 421.52145 456.51016 23.270105
v 421.73065 456.17896 23.137476
v 421.9196 455.97412 22.835787
v 422.03763 455.9505 22.445877
v 423.42926 456.8748 22.685444
v 423.3031 457.15195 22.40201
v 423.0775 457.4848 22.295258
v 422.81296 457.78412 22.393795
v 422.5803 457.96976 22.671217
v 422.4419 457.9919 23.053188
v 422.4348 457.84467 23.43736
v 422.56097 457.5675 23.720797
v 422.78656 457.23465 23.827547
v 423.05115 456.93533 23.72901
v 423.2838 456.74973 23.451588
v 423.4222 456.72757 23.069616
v 424.56204 457.91345 23.049042
v 424.4406 458.06628 22.68375
v 424.20477 458.3266 22.464409
v 423.91772 458.6247 22.44979
v 423.65634 458.8807 22.643806
v 423.4907 459.026 22.994476
v 423.46518 459.02167 23.407837
v 423.5866 458.86887 23.773127
v 423.82245 458.60855 23.992468
v 424.10953 458.31042 24.00709
v 424.37088 458.05444 23.81307
v 424.53653 457.90915 23.4624
v 425.6051 458.8639 23.06508
v 425.51172 459.01013 22.689224
v 425.32565 459.29257 22.450369
v 425.09668 459.63556 22.412514
v 424.88623 459.94717 22.585804
v 424.75064 460.14395 22.923807
v 424.72626 460.1731 23.335953
v 424.8196 460.0269 23.71181
v 425.0057 459.74442 23.950665
v 425.23465 459.40143 23.988518
v 425.44513 459.0898 23.815228
v 425.58072 458.89307 23.477226
v 426.78442 459.4627 22.972971
v 426.7742 459.7098 22.643501
v 426.7109 460.08325 22.473436
v 426.6115 460.48303 22.508347
v 426.5027 460.802 22.738876
v 426.41354 460.9547 23.103254
v 426.36798 460.90024 23.503849
v 426.3782 460.65317 23.833317
v 426.4415 460.2797 24.003382
v 426.5409 459.8799 23.968472
v 426.64972 459.56094 23.737942
v 426.73886 459.40823 23.373564
v 428.17267 459.4192 23.52661
v 428.26566 459.60425 23.193892
v 428.31253 459.94946 22.988995
v 428.30066 460.3624 22.966824
v 428.23328 460.73236 23.133318
v 428.12845 460.96024 23.443865
v 428.0142 460.98495 23.815252
v 427.9212 460.7999 24.147972
v 427.87436 460.45468 24.352867
v 427.8862 460.04175 24.375038
v 427.95358 459.67178 24.208546
v 428.05844 459.4439 23.897999
v 429.8169 459.5751 24.268745
v 429.921 459.6656 23.901957
v 429.93066 459.9334 23.603575
v 429.8433 460.30676 23.453548
v 429.6823 460.68564 23.49208
v 429.4908 460.96854 23.708845
v 429.32016 461.07962 24.045757
v 429.21606 460.98914 24.412546
v 429.2064 460.7213 24.71093
v 429.29376 460.34796 24.860954
v 429.45474 459.9691 24.822422
v 429.64624 459.6862 24.60566
v 431.14948 460.65018 24.97343
v 431.29846 460.63107 24.590431
v 431.3033 460.77063 24.202707
v 431.16278 461.03143 23.914146
v 430.9145 461.3436 23.80207
v 430.62497 461.6235 23.89651
v 430.3718 461.7961 24.172157
v 430.2228 461.81522 24.555157
v 430.21793 461.67566 24.942883
v 430.35846 461.41486 25.231441
v 430.60678 461.10266 25.34352
v 430.8963 460.82278 25.24908
v 432.32526 461.82553 25.116554
v 432.39374 461.86414 24.710184
v 432.2993 462.0356 24.345491
v 432.0672 462.29407 24.120197
v 431.75967 462.57022 24.094667
v 431.4591 462.7901 24.275743
v 431.24603 462.89474 24.614906
v 431.17755 462.85617 25.021278
v 431.272 462.68466 25.38597
v 431.5041 462.4262 25.611263
v 431.8116 462.15005 25.636793
v 432.11218 461.93018 25.455717
v 433.30038 463.0525 25.515276
v 433.42892 463.05478 25.11994
v 433.38483 463.1841 24.727331
v 433.17993 463.40585 24.442652
v 432.8691 463.66055 24.342178
v 432.53568 463.88 24.452835
v 432.26892 464.00537 24.74497
v 432.14038 464.00308 25.140306
v 432.18448 463.87375 25.532915
v 432.38937 463.652 25.817595
v 432.7002 463.3973 25.918068
v 433.03363 463.1779 25.807411
v 433.92874 464.24255 25.91883
v 434.07303 464.17157 25.539957
v 434.0906 464.27237 25.141434
v 433.9768 464.51794 24.83004
v 433.7621 464.84253 24.689219
v 433.504 465.1591 24.756699
v 433.27167 465.38284 25.0144
v 433.12738 465.45383 25.393272
v 433.10977 465.35303 25.791798
v 433.2236 465.10745 26.10319
v 433.43832 464.78287 26.244013
v 433.6964 464.4663 26.176533
v 435.15805 464.65988 26.166794
v 435.2824 464.51828 25.801128
v 435.35126 464.5808 25.401812
v 435.3462 464.8307 25.075842
v 435.26855 465.201 24.910563
v 435.13913 465.59244 24.950258
v 434.9926 465.9002 25.184294
v 434.86826 466.0418 25.54996
v 434.79938 465.97928 25.949274
v 434.80444 465.7294 26.275244
v 434.8821 465.3591 26.440525
v 435.01154 464.96765 26.40083
v 436.6804 465.13315 26.645592
v 436.87152 465.02075 26.308603
v 436.96524 465.0934 25.924585
v 436.93643 465.33167 25.596436
v 436.7928 465.67166 25.412083
v 436.57285 466.0223 25.420923
v 436.33548 466.28964 25.620588
v 436.14435 466.40207 25.957579
v 436.05063 466.3294 26.341597
v 436.07944 466.09116 26.669744
v 436.22305 465.75116 26.854097
v 436.44302 465.40048 26.845257
v 437.71622 466.4126 27.204931
v 437.9728 466.25198 26.922192
v 438.11453 466.2378 26.533539
v 438.1034 466.37387 26.143106
v 437.94238 466.62375 25.855515
v 437.67462 466.92044 25.74782
v 437.37186 467.1845 25.848883
v 437.11523 467.34515 26.13162
v 436.9735 467.3593 26.520275
v 436.98468 467.22324 26.910706
v 437.1457 466.97336 27.1983
v 437.41345 466.67667 27.305992
v 438.8063 467.54877 27.506994
v 439.04254 467.34802 27.232754
v 439.16873 467.29034 26.843008
v 439.15106 467.3912 26.442186
v 438.9943 467.6236 26.137691
v 438.7404 467.9252 26.01111
v 438.45743 468.21524 26.096361
v 438.2212 468.41602 26.370602
v 438.095 468.47366 26.76035
v 438.11267 468.3728 27.16117
v 438.26944 468.14044 27.465666
v 438.52335 467.8388 27.592245
v 439.9887 468.39948 27.559286
v 440.14923 468.21548 27.225456
v 440.21994 468.21173 26.818325
v 440.1819 468.3892 26.446983
v 440.04526 468.70032 26.21093
v 439.84668 469.06174 26.173418
v 439.63934 469.37662 26.344498
v 439.47882 469.56058 26.678328
v 439.4081 469.56436 27.085459
v 439.44617 469.3869 27.4568
v 439.5828 469.07578 27.692854
v 439.78137 468.71436 27.730366
v 441.31445 468.78162 27.786423
v 441.3689 468.59982 27.422132
v 441.39587 468.62595 27.012493
v 441.38818 468.85297 26.667265
v 441.34784 469.2201 26.478952
v 441.2857 469.62894 26.498014
v 441.2184 469.96994 26.719341
v 441.16397 470.15176 27.083632
v 441.137 470.12564 27.493273
v 441.14468 469.8986 27.838501
v 441.185 469.53146 28.026814
v 441.24716 469.12262 28.007751
v 443.001 468.64478 27.545444
v 443.01678 468.558 27.14094
v 442.98093 468.67902 26.746634
v 442.90305 468.9754 26.46818
v 442.80402 469.36774 26.380188
v 442.71033 469.75092 26.506239
v 442.64713 470.02222 26.812555
v 442.63135 470.109 27.21706
v 442.66718 469.988 27.611366
v 442.74506 469.69162 27.88982
v 442.84412 469.2993 27.977812
v 442.9378 468.9161 27.85176
v 444.59567 469.5724 27.636106
v 444.67606 469.475 27.241743
v 444.62378 469.54565 26.83708
v 444.45285 469.7654 26.53055
v 444.209 470.0754 26.404284
v 443.95767 470.39258 26.492117
v 443.76614 470.63193 26.770514
v 443.68573 470.72934 27.164877
v 443.738 470.6587 27.569538
v 443.90897 470.43893 27.87607
v 444.15277 470.12894 28.002335
v 444.4041 469.81177 27.914503
v 445.75726 470.77615 27.594923
v 445.83405 470.70557 27.19416
v 445.7524 470.77942 26.794943
v 445.53424 470.97784 26.504244
v 445.23798 471.2477 26.399952
v 444.943 471.51672 26.510014
v 444.72833 471.71277 26.80494
v 444.65152 471.78333 27.205702
v 444.73315 471.70947 27.604918
v 444.95135 471.51105 27.895618
v 445.24762 471.24118 27.99991
v 445.5426 470.97217 27.889847
v 446.9037 471.98874 27.479385
v 446.93625 471.9668 27.06714
v 446.7935 472.06296 26.6905
v 446.51364 472.25143 26.450386
v 446.17172 472.48172 26.411137
v 445.8593 472.6921 26.58327
v 445.66016 472.82623 26.920662
v 445.6276 472.84814 27.332907
v 445.77036 472.75198 27.709547
v 446.0502 472.56354 27.949661
v 446.39212 472.33325 27.988909
v 446.70453 472.12286 27.816776
v 447.59824 473.46875 27.562016
v 447.67603 473.43607 27.155363
v 447.5644 473.50296 26.76133
v 447.29324 473.65146 26.485495
v 446.9352 473.8418 26.40177
v 446.5862 474.02298 26.532587
v 446.3398 474.14645 26.842894
v 446.26202 474.17914 27.249546
v 446.37366 474.11224 27.64358
v 446.6448 473.96375 27.919413
v 447.00284 473.7734 28.00314
v 447.3518 473.59222 27.872322
v 448.24075 474.666 27.624537
v 448.34317 474.64685 27.223465
v 448.28256 474.76657 26.83142
v 448.07513 474.9931 26.553452
v 447.77652 475.26572 26.464039
v 447.46667 475.5114 26.58714
v 447.22867 475.6643 26.88977
v 447.12625 475.68347 27.29084
v 447.1869 475.56375 27.682884
v 447.3943 475.33722 27.960854
v 447.69293 475.06458 28.050268
v 448.00275 474.81888 27.927166
v 449.2779 475.47964 27.986956
v 449.3684 475.4203 27.58526
v 449.34415 475.5419 27.18744
v 449.21158 475.8119 26.900091
v 449.00623 476.1579 26.800207
v 448.7831 476.48724 26.91455
v 448.602 476.71167 27.212488
v 448.51147 476.771 27.614183
v 448.53574 476.64938 28.012003
v 448.6683 476.3794 28.299353
v 448.87366 476.0334 28.399239
v 449.09677 475.70404 28.284893
v 450.5913 476.15372 27.98886
v 450.6294 476.06122 27.587006
v 450.58722 476.16748 27.188984
v 450.47614 476.444 26.901442
v 450.32587 476.8167 26.801424
v 450.1767 477.1857 26.915735
v 450.06857 477.45215 27.213741
v 450.03052 477.54465 27.615593
v 450.0727 477.4384 28.013617
v 450.18378 477.16187 28.301159
v 450.33405 476.78918 28.401175
v 450.48322 476.42017 28.286865
v 451.97998 476.6793 28.127693
v 452.02823 476.50214 27.756514
v 452.02106 476.52777 27.343267
v 451.9604 476.74927 26.998684
v 451.86252 477.1073 26.815094
v 451.75363 477.50598 26.841692
v 451.66293 477.8384 27.071348
v 451.6147 478.01556 27.442528
v 451.62186 477.98993 27.855774
v 451.68253 477.76843 28.200356
v 451.7804 477.4104 28.383945
v 451.88928 477.01175 28.35735
v 453.46155 477.08603 28.176773
v 453.49753 476.8736 27.822243
v 453.49066 476.86234 27.40769
v 453.44275 477.05533 27.044197
v 453.3667 477.40082 26.829159
v 453.28287 477.8062 26.820194
v 453.21368 478.16293 27.019707
v 453.1777 478.3754 27.374237
v 453.18457 478.38663 27.78879
v 453.23248 478.19366 28.152283
v 453.30853 477.84818 28.367321
v 453.3924 477.44275 28.376286
v 455.10696 477.45715 28.165257
v 455.14316 477.20135 27.845938
v 455.10703 477.12967 27.445585
v 455.00824 477.26126 27.071476
v 454.8733 477.56094 26.82385
v 454.7383 477.94836 26.769058
v 454.6395 478.3197 26.921785
v 454.6033 478.57553 27.241104
v 454.63943 478.64722 27.641457
v 454.73822 478.5156 28.015566
v 454.87317 478.21594 28.263191
v 455.00815 477.82852 28.317984
v 456.55344 478.1528 27.783833
v 456.6398 477.9344 27.437439
v 456.61633 477.88638 27.02484
v 456.48932 478.0217 26.656588
v 456.29282 478.30405 26.431356
v 456.07944 478.65778 26.409496
v 455.9064 478.9881 26.596865
v 455.82007 479.2065 26.943256
v 455.84354 479.2545 27.355856
v 455.97055 479.11917 27.724108
v 456.16705 478.83682 27.94934
v 456.3804 478.48312 27.9712
v 457.70853 479.11942 27.897247
v 457.8542 478.8591 27.610064
v 457.90894 478.75824 27.212303
v 457.85803 478.8439 26.810545
v 457.71518 479.0931 26.51244
v 457.51862 479.43906 26.397865
v 457.321 479.7891 26.49752
v 457.17535 480.0494 26.784704
v 457.12064 480.15027 27.182465
v 457.1715 480.0646 27.584223
v 457.31436 479.8154 27.882328
v 457.51093 479.46945 27.996902
v 459.145 479.7051 27.796564
v 459.20776 479.4374 27.488613
v 459.19702 479.34753 27.089146
v 459.11566 479.4596 26.705198
v 458.98547 479.74353 26.439651
v 458.84134 480.12326 26.363655
v 458.7219 480.49707 26.497576
v 458.65912 480.7648 26.805529
v 458.66983 480.85464 27.204996
v 458.7512 480.7426 27.588942
v 458.88138 480.45865 27.854488
v 459.0255 480.07892 27.930485
v 460.62726 480.04715 27.528221
v 460.5713 479.77588 27.215874
v 460.47455 479.69632 26.819513
v 460.363 479.82974 26.445347
v 460.26648 480.14044 26.19363
v 460.2109 480.54514 26.13181
v 460.21112 480.9354 26.276453
v 460.2671 481.20667 26.5888
v 460.36383 481.28622 26.98516
v 460.47537 481.1528 27.35933
v 460.5719 480.8421 27.611046
v 460.62747 480.4374 27.672865
v 461.99185 479.98798 27.071966
v 461.9849 479.69162 26.784136
v 461.95215 479.57864 26.390673
v 461.90234 479.67938 25.997002
v 461.84888 479.96677 25.708609
v 461.80603 480.36386 25.602768
v 461.7853 480.76422 25.70784
v 461.79227 481.06058 25.995668
v 461.825 481.17355 26.389133
v 461.87482 481.07285 26.782804
v 461.92828 480.78543 27.071198
v 461.97113 480.38834 27.177038
v 463.55325 480.2614 27.22985
v 463.72208 480.0645 26.917305
v 463.80338 480.04492 26.519257
v 463.7754 480.20792 26.142359
v 463.64563 480.50983 25.887604
v 463.44882 480.86972 25.823252
v 463.23773 481.1912 25.966545
v 463.0689 481.3881 26.279089
v 462.9876 481.40768 26.677137
v 463.0156 481.2447 27.054035
v 463.14536 480.94278 27.30879
v 463.34216 480.5829 27.373144
v 464.65686 481.44193 27.480564
v 464.82352 481.22882 27.167175
v 464.89053 481.1815 26.76145
v 464.8399 481.3126 26.372099
v 464.6852 481.58704 26.10345
v 464.4679 481.93127 26.027489
v 464.24622 482.25302 26.164566
v 464.07953 482.46613 26.477955
v 464.01254 482.5135 26.88368
v 464.06317 482.38235 27.273031
v 464.21786 482.1079 27.54168
v 464.43518 481.7637 27.617641
v 465.9538 481.96146 27.486385
v 466.00415 481.67688 27.19143
v 466.03217 481.57806 26.79145
v 466.03033 481.6915 26.393621
v 465.99918 481.98682 26.10454
v 465.94702 482.38483 26.001667
v 465.88782 482.77893 26.112564
v 465.8375 483.06354 26.407518
v 465.80948 483.16235 26.807497
v 465.8113 483.04892 27.205326
v 465.84247 482.7536 27.494408
v 465.89462 482.3556 27.597282
v 467.25812 481.8827 27.598877
v 467.33612 481.58493 27.319592
v 467.45056 481.4709 26.937471
v 467.57077 481.5711 26.554905
v 467.66455 481.85876 26.274399
v 467.70673 482.25674 26.171114
v 467.68604 482.65845 26.272728
v 467.60803 482.95618 26.552011
v 467.49356 483.07022 26.934132
v 467.37338 482.97 27.3167
v 467.2796 482.68234 27.597206
v 467.23743 482.28436 27.70049
v 468.52698 481.7999 27.984755
v 468.6805 481.5552 27.70527
v 468.87402 481.51028 27.389002
v 469.05566 481.67715 27.120691
v 469.17676 482.01114 26.97223
v 469.2049 482.42273 26.983404
v 469.13248 482.80164 27.151215
v 468.97897 483.04636 27.430698
v 468.78546 483.09128 27.746967
v 468.60382 482.92438 28.015278
v 468.48273 482.5904 28.163736
v 468.4546 482.1788 28.152565
v 469.94934 481.55786 28.664526
v 470.06314 481.42645 28.280745
v 470.21866 481.50534 27.913052
v 470.37427 481.77332 27.65997
v 470.48825 482.15863 27.58931
v 470.5301 482.55798 27.720009
v 470.48856 482.86444 28.017044
v 470.3748 482.99582 28.400826
v 470.21924 482.91696 28.768518
v 470.06363 482.64896 29.0216
v 469.94965 482.26367 29.09226
v 469.9078 481.8643 28.961561
v 471.47366 481.12076 29.224049
v 471.49515 480.96014 28.842354
v 471.5615 481.00766 28.435923
v 471.65494 481.25055 28.113655
v 471.7504 481.62378 27.961905
v 471.82236 482.0273 28.021332
v 471.85147 482.35303 28.276014
v 471.83 482.51364 28.65771
v 471.7636 482.46613 29.06414
v 471.6702 482.2232 29.386408
v 471.5747 481.84998 29.538158
v 471.50278 481.44644 29.47873
v 473.12344 481.0649 29.394453
v 473.125 480.8512 29.038982
v 473.15094 480.8423 28.625221
v 473.19427 481.04053 28.264038
v 473.2434 481.39282 28.05221
v 473.2852 481.80478 28.046497
v 473.3084 482.16602 28.24843
v 473.3069 482.3797 28.6039
v 473.28094 482.3886 29.017662
v 473.2376 482.19037 29.378845
v 473.18848 481.83807 29.590673
v 473.14667 481.42612 29.596386
v 474.55255 481.103 29.660984
v 474.5348 480.79037 29.383554
v 474.57693 480.64804 29.003397
v 474.6677 480.71414 28.622375
v 474.78275 480.97098 28.342587
v 474.89127 481.34967 28.238997
v 474.96414 481.74884 28.339363
v 474.9819 482.06146 28.616793
v 474.93976 482.2038 28.99695
v 474.849 482.1377 29.37797
v 474.73395 481.88086 29.65776
v 474.62543 481.50217 29.76135
v 475.9394 480.5499 29.920311
v 475.97113 480.26608 29.642132
v 476.05914 480.1673 29.279377
v 476.1798 480.27997 28.929245
v 476.3008 480.5739 28.685556
v 476.3897 480.9704 28.613607
v 476.42273 481.36316 28.732674
v 476.39096 481.64697 29.010855
v 476.30295 481.7458 29.37361
v 476.18228 481.63312 29.72374
v 476.06128 481.33914 29.967428
v 475.97238 480.9427 30.03938
v 477.41153 480.61285 30.316456
v 477.37878 480.30945 30.056032
v 477.43213 480.1709 29.696121
v 477.55725 480.2343 29.33316
v 477.7206 480.4827 29.064405
v 477.87848 480.8495 28.961868
v 477.98853 481.2364 29.053024
v 478.02127 481.5398 29.313448
v 477.96793 481.67834 29.673359
v 477.84283 481.61493 30.03632
v 477.67944 481.36658 30.305075
v 477.52158 480.9998 30.407612
v 478.58017 479.6527 30.748638
v 478.48425 479.40445 30.450247
v 478.5228 479.2985 30.093464
v 478.68546 479.3632 29.773891
v 478.9287 479.58124 29.577158
v 479.18732 479.8942 29.555977
v 479.392 480.2182 29.716026
v 479.48795 480.46646 30.01442
v 479.4494 480.57245 30.3712
v 479.2867 480.50772 30.690773
v 479.0435 480.28967 30.887506
v 478.78488 479.9767 30.908688
v 478.9018 480.0003 30.103853
usemtl mat_9
s 1
f 4601 4601 4602
f 4602 4601 4603
f 4601 4601 4603
f 4603 4601 4604
f 4601 4601 4604
f 4604 4601 4605
f 4601 4601 4605
f 4605 4601 4606
f 4601 4601 4606
f 4606 4601 4607
f 4601 4601 4607
f 4607 4601 4608
f 4601 4601 4608
f 4608 4601 4609
f 4601 4601 4609
f 4609 4601 4610
f 4601 4601 4610
f 4610 4601 4611
f 4601 4601 4611
f 4611 4601 4612
f 4601 4601 4612
f 4612 4601 4613
f 4601 4601 4613
f 4613 4601 4602
f 4602 4603 4614
f 4614 4603 4615
f 4603 4604 4615
f 4615 4604 4616
f 4604 4605 4616
f 4616 4605 4617
f 4605 4606 4617
f 4617 4606 4618
f 4606 4607 4618
f 4618 4607 4619
f 4607 4608 4619
f 4619 4608 4620
f 4608 4609 4620
f 4620 4609 4621
f 4609 4610 4621
f 4621 4610 4622
f 4610 4611 4622
f 4622 4611 4623
f 4611 4612 4623
f 4623 4612 4624
f 4612 4613 4624
f 4624 4613 4625
f 4613 4602 4625
f 4625 4602 4614
f 4614 4615 4626
f 4626 4615 4627
f 4615 4616 4627
f 4627 4616 4628
f 4616 4617 4628
f 4628 4617 4629
f 4617 4618 4629
f 4629 4618 4630
f 4618 4619 4630
f 4630 4619 4631
f 4619 4620 4631
f 4631 4620 4632
f 4620 4621 4632
f 4632 4621 4633
f 4621 4622 4633
f 4633 4622 4634
f 4622 4623 4634
f 4634 4623 4635
f 4623 4624 4635
f 4635 4624 4636
f 4624 4625 4636
f 4636 4625 4637
f 4625 4614 4637
f 4637 4614 4626
f 4626 4627 4638
f 4638 4627 4639
f 4627 4628 4639
f 4639 4628 4640
f 4628 4629 4640
f 4640 4629 4641
f 4629 4630 4641
f 4641 4630 4642
f 4630 4631 4642
f 4642 4631 4643
f 4631 4632 4643
f 4643 4632 4644
f 4632 4633 4644
f 4644 4633 4645
f 4633 4634 4645
f 4645 4634 4646
f 4634 4635 4646
f 4646 4635 4647
f 4635 4636 4647
f 4647 4636 4648
f 4636 4637 4648
f 4648 4637 4649
f 4637 4626 4649
f 4649 4626 4638
f 4638 4639 4650
f 4650 4639 4651
f 4639 4640 4651
f 4651 4640 4652
f 4640 4641 4652
f 4652 4641 4653
f 4641 4642 4653
f 4653 4642 4654
f 4642 4643 4654
f 4654 4643 4655
f 4643 4644 4655
f 4655 4644 4656
f 4644 4645 4656
f 4656 4645 4657
f 4645 4646 4657
f 4657 4646 4658
f 4646 4647 4658
f 4658 4647 4659
f 4647 4648 4659
f 4659 4648 4660
f 4648 4649 4660
f 4660 4649 4661
f 4649 4638 4661
f 4661 4638 4650
f 4650 4651 4662
f 4662 4651 4663
f 4651 4652 4663
f 4663 4652 4664
f 4652 4653 4664
f 4664 4653 4665
f 4653 4654 4665
f 4665 4654 4666
f 4654 4655 4666
f 4666 4655 4667
f 4655 4656 4667
f 4667 4656 4668
f 4656 4657 4668
f 4668 4657 4669
f 4657 4658 4669
f 4669 4658 4670
f 4658 4659 4670
f 4670 4659 4671
f 4659 4660 4671
f 4671 4660 4672
f 4660 4661 4672
f 4672 4661 4673
f 4661 4650 4673
f 4673 4650 4662
f 4662 4663 4674
f 4674 4663 4675
f 4663 4664 4675
f 4675 4664 4676
f 4664 4665 4676
f 4676 4665 4677
f 4665 4666 4677
f 4677 4666 4678
f 4666 4667 4678
f 4678 4667 4679
f 4667 4668 4679
f 4679 4668 4680
f 4668 4669 4680
f 4680 4669 4681
f 4669 4670 4681
f 4681 4670 4682
f 4670 4671 4682
f 4682 4671 4683
f 4671 4672 4683
f 4683 4672 4684
f 4672 4673 4684
f 4684 4673 4685
f 4673 4662 4685
f 4685 4662 4674
f 4674 4675 4686
f 4686 4675 4687
f 4675 4676 4687
f 4687 4676 4688
f 4676 4677 4688
f 4688 4677 4689
f 4677 4678 4689
f 4689 4678 4690
f 4678 4679 4690
f 4690 4679 4691
f 4679 4680 4691
f 4691 4680 4692
f 4680 4681 4692
f 4692 4681 4693
f 4681 4682 4693
f 4693 4682 4694
f 4682 4683 4694
f 4694 4683 4695
f 4683 4684 4695
f 4695 4684 4696
f 4684 4685 4696
f 4696 4685 4697
f 4685 4674 4697
f 4697 4674 4686
f 4686 4687 4698
f 4698 4687 4699
f 4687 4688 4699
f 4699 4688 4700
f 4688 4689 4700
f 4700 4689 4701
f 4689 4690 4701
f 4701 4690 4702
f 4690 4691 4702
f 4702 4691 4703
f 4691 4692 4703
f 4703 4692 4704
f 4692 4693 4704
f 4704 4693 4705
f 4693 4694 4705
f 4705 4694 4706
f 4694 4695 4706
f 4706 4695 4707
f 4695 4696 4707
f 4707 4696 4708
f 4696 4697 4708
f 4708 4697 4709
f 4697 4686 4709
f 4709 4686 4698
f 4698 4699 4710
f 4710 4699 4711
f 4699 4700 4711
f 4711 4700 4712
f 4700 4701 4712
f 4712 4701 4713
f 4701 4702 4713
f 4713 4702 4714
f 4702 4703 4714
f 4714 4703 4715
f 4703 4704 4715
f 4715 4704 4716
f 4704 4705 4716
f 4716 4705 4717
f 4705 4706 4717
f 4717 4706 4718
f 4706 4707 4718
f 4718 4707 4719
f 4707 4708 4719
f 4719 4708 4720
f 4708 4709 4720
f 4720 4709 4721
f 4709 4698 4721
f 4721 4698 4710
f 4710 4711 4722
f 4722 4711 4723
f 4711 4712 4723
f 4723 4712 4724
f 4712 4713 4724
f 4724 4713 4725
f 4713 4714 4725
f 4725 4714 4726
f 4714 4715 4726
f 4726 4715 4727
f 4715 4716 4727
f 4727 4716 4728
f 4716 4717 4728
f 4728 4717 4729
f 4717 4718 4729
f 4729 4718 4730
f 4718 4719 4730
f 4730 4719 4731
f 4719 4720 4731
f 4731 4720 4732
f 4720 4721 4732
f 4732 4721 4733
f 4721 4710 4733
f 4733 4710 4722
f 4722 4723 4734
f 4734 4723 4735
f 4723 4724 4735
f 4735 4724 4736
f 4724 4725 4736
f 4736 4725 4737
f 4725 4726 4737
f 4737 4726 4738
f 4726 4727 4738
f 4738 4727 4739
f 4727 4728 4739
f 4739 4728 4740
f 4728 4729 4740
f 4740 4729 4741
f 4729 4730 4741
f 4741 4730 4742
f 4730 4731 4742
f 4742 4731 4743
f 4731 4732 4743
f 4743 4732 4744
f 4732 4733 4744
f 4744 4733 4745
f 4733 4722 4745
f 4745 4722 4734
f 4734 4735 4746
f 4746 4735 4747
f 4735 4736 4747
f 4747 4736 4748
f 4736 4737 4748
f 4748 4737 4749
f 4737 4738 4749
f 4749 4738 4750
f 4738 4739 4750
f 4750 4739 4751
f 4739 4740 4751
f 4751 4740 4752
f 4740 4741 4752
f 4752 4741 4753
f 4741 4742 4753
f 4753 4742 4754
f 4742 4743 4754
f 4754 4743 4755
f 4743 4744 4755
f 4755 4744 4756
f 4744 4745 4756
f 4756 4745 4757
f 4745 4734 4757
f 4757 4734 4746
f 4746 4747 4758
f 4758 4747 4759
f 4747 4748 4759
f 4759 4748 4760
f 4748 4749 4760
f 4760 4749 4761
f 4749 4750 4761
f 4761 4750 4762
f 4750 4751 4762
f 4762 4751 4763
f 4751 4752 4763
f 4763 4752 4764
f 4752 4753 4764
f 4764 4753 4765
f 4753 4754 4765
f 4765 4754 4766
f 4754 4755 4766
f 4766 4755 4767
f 4755 4756 4767
f 4767 4756 4768
f 4756 4757 4768
f 4768 4757 4769
f 4757 4746 4769
f 4769 4746 4758
f 4758 4759 4770
f 4770 4759 4771
f 4759 4760 4771
f 4771 4760 4772
f 4760 4761 4772
f 4772 4761 4773
f 4761 4762 4773
f 4773 4762 4774
f 4762 4763 4774
f 4774 4763 4775
f 4763 4764 4775
f 4775 4764 4776
f 4764 4765 4776
f 4776 4765 4777
f 4765 4766 4777
f 4777 4766 4778
f 4766 4767 4778
f 4778 4767 4779
f 4767 4768 4779
f 4779 4768 4780
f 4768 4769 4780
f 4780 4769 4781
f 4769 4758 4781
f 4781 4758 4770
f 4770 4771 4782
f 4782 4771 4783
f 4771 4772 4783
f 4783 4772 4784
f 4772 4773 4784
f 4784 4773 4785
f 4773 4774 4785
f 4785 4774 4786
f 4774 4775 4786
f 4786 4775 4787
f 4775 4776 4787
f 4787 4776 4788
f 4776 4777 4788
f 4788 4777 4789
f 4777 4778 4789
f 4789 4778 4790
f 4778 4779 4790
f 4790 4779 4791
f 4779 4780 4791
f 4791 4780 4792
f 4780 4781 4792
f 4792 4781 4793
f 4781 4770 4793
f 4793 4770 4782
f 4782 4783 4794
f 4794 4783 4795
f 4783 4784 4795
f 4795 4784 4796
f 4784 4785 4796
f 4796 4785 4797
f 4785 4786 4797
f 4797 4786 4798
f 4786 4787 4798
f 4798 4787 4799
f 4787 4788 4799
f 4799 4788 4800
f 4788 4789 4800
f 4800 4789 4801
f 4789 4790 4801
f 4801 4790 4802
f 4790 4791 4802
f 4802 4791 4803
f 4791 4792 4803
f 4803 4792 4804
f 4792 4793 4804
f 4804 4793 4805
f 4793 4782 4805
f 4805 4782 4794
f 4794 4795 4806
f 4806 4795 4807
f 4795 4796 4807
f 4807 4796 4808
f 4796 4797 4808
f 4808 4797 4809
f 4797 4798 4809
f 4809 4798 4810
f 4798 4799 4810
f 4810 4799 4811
f 4799 4800 4811
f 4811 4800 4812
f 4800 4801 4812
f 4812 4801 4813
f 4801 4802 4813
f 4813 4802 4814
f 4802 4803 4814
f 4814 4803 4815
f 4803 4804 4815
f 4815 4804 4816
f 4804 4805 4816
f 4816 4805 4817
f 4805 4794 4817
f 4817 4794 4806
f 4806 4807 4818
f 4818 4807 4819
f 4807 4808 4819
f 4819 4808 4820
f 4808 4809 4820
f 4820 4809 4821
f 4809 4810 4821
f 4821 4810 4822
f 4810 4811 4822
f 4822 4811 4823
f 4811 4812 4823
f 4823 4812 4824
f 4812 4813 4824
f 4824 4813 4825
f 4813 4814 4825
f 4825 4814 4826
f 4814 4815 4826
f 4826 4815 4827
f 4815 4816 4827
f 4827 4816 4828
f 4816 4817 4828
f 4828 4817 4829
f 4817 4806 4829
f 4829 4806 4818
f 4818 4819 4830
f 4830 4819 4831
f 4819 4820 4831
f 4831 4820 4832
f 4820 4821 4832
f 4832 4821 4833
f 4821 4822 4833
f 4833 4822 4834
f 4822 4823 4834
f 4834 4823 4835
f 4823 4824 4835
f 4835 4824 4836
f 4824 4825 4836
f 4836 4825 4837
f 4825 4826 4837
f 4837 4826 4838
f 4826 4827 4838
f 4838 4827 4839
f 4827 4828 4839
f 4839 4828 4840
f 4828 4829 4840
f 4840 4829 4841
f 4829 4818 4841
f 4841 4818 4830
f 4830 4831 4842
f 4842 4831 4843
f 4831 4832 4843
f 4843 4832 4844
f 4832 4833 4844
f 4844 4833 4845
f 4833 4834 4845
f 4845 4834 4846
f 4834 4835 4846
f 4846 4835 4847
f 4835 4836 4847
f 4847 4836 4848
f 4836 4837 4848
f 4848 4837 4849
f 4837 4838 4849
f 4849 4838 4850
f 4838 4839 4850
f 4850 4839 4851
f 4839 4840 4851
f 4851 4840 4852
f 4840 4841 4852
f 4852 4841 4853
f 4841 4830 4853
f 4853 4830 4842
f 4842 4843 4854
f 4854 4843 4855
f 4843 4844 4855
f 4855 4844 4856
f 4844 4845 4856
f 4856 4845 4857
f 4845 4846 4857
f 4857 4846 4858
f 4846 4847 4858
f 4858 4847 4859
f 4847 4848 4859
f 4859 4848 4860
f 4848 4849 4860
f 4860 4849 4861
f 4849 4850 4861
f 4861 4850 4862
f 4850 4851 4862
f 4862 4851 4863
f 4851 4852 4863
f 4863 4852 4864
f 4852 4853 4864
f 4864 4853 4865
f 4853 4842 4865
f 4865 4842 4854
f 4854 4855 4866
f 4866 4855 4867
f 4855 4856 4867
f 4867 4856 4868
f 4856 4857 4868
f 4868 4857 4869
f 4857 4858 4869
f 4869 4858 4870
f 4858 4859 4870
f 4870 4859 4871
f 4859 4860 4871
f 4871 4860 4872
f 4860 4861 4872
f 4872 4861 4873
f 4861 4862 4873
f 4873 4862 4874
f 4862 4863 4874
f 4874 4863 4875
f 4863 4864 4875
f 4875 4864 4876
f 4864 4865 4876
f 4876 4865 4877
f 4865 4854 4877
f 4877 4854 4866
f 4866 4867 4878
f 4878 4867 4879
f 4867 4868 4879
f 4879 4868 4880
f 4868 4869 4880
f 4880 4869 4881
f 4869 4870 4881
f 4881 4870 4882
f 4870 4871 4882
f 4882 4871 4883
f 4871 4872 4883
f 4883 4872 4884
f 4872 4873 4884
f 4884 4873 4885
f 4873 4874 4885
f 4885 4874 4886
f 4874 4875 4886
f 4886 4875 4887
f 4875 4876 4887
f 4887 4876 4888
f 4876 4877 4888
f 4888 4877 4889
f 4877 4866 4889
f 4889 4866 4878
f 4878 4879 4890
f 4890 4879 4891
f 4879 4880 4891
f 4891 4880 4892
f 4880 4881 4892
f 4892 4881 4893
f 4881 4882 4893
f 4893 4882 4894
f 4882 4883 4894
f 4894 4883 4895
f 4883 4884 4895
f 4895 4884 4896
f 4884 4885 4896
f 4896 4885 4897
f 4885 4886 4897
f 4897 4886 4898
f 4886 4887 4898
f 4898 4887 4899
f 4887 4888 4899
f 4899 4888 4900
f 4888 4889 4900
f 4900 4889 4901
f 4889 4878 4901
f 4901 4878 4890
f 4890 4891 4902
f 4902 4891 4903
f 4891 4892 4903
f 4903 4892 4904
f 4892 4893 4904
f 4904 4893 4905
f 4893 4894 4905
f 4905 4894 4906
f 4894 4895 4906
f 4906 4895 4907
f 4895 4896 4907
f 4907 4896 4908
f 4896 4897 4908
f 4908 4897 4909
f 4897 4898 4909
f 4909 4898 4910
f 4898 4899 4910
f 4910 4899 4911
f 4899 4900 4911
f 4911 4900 4912
f 4900 4901 4912
f 4912 4901 4913
f 4901 4890 4913
f 4913 4890 4902
f 4902 4903 4914
f 4914 4903 4915
f 4903 4904 4915
f 4915 4904 4916
f 4904 4905 4916
f 4916 4905 4917
f 4905 4906 4917
f 4917 4906 4918
f 4906 4907 4918
f 4918 4907 4919
f 4907 4908 4919
f 4919 4908 4920
f 4908 4909 4920
f 4920 4909 4921
f 4909 4910 4921
f 4921 4910 4922
f 4910 4911 4922
f 4922 4911 4923
f 4911 4912 4923
f 4923 4912 4924
f 4912 4913 4924
f 4924 4913 4925
f 4913 4902 4925
f 4925 4902 4914
f 4914 4915 4926
f 4926 4915 4927
f 4915 4916 4927
f 4927 4916 4928
f 4916 4917 4928
f 4928 4917 4929
f 4917 4918 4929
f 4929 4918 4930
f 4918 4919 4930
f 4930 4919 4931
f 4919 4920 4931
f 4931 4920 4932
f 4920 4921 4932
f 4932 4921 4933
f 4921 4922 4933
f 4933 4922 4934
f 4922 4923 4934
f 4934 4923 4935
f 4923 4924 4935
f 4935 4924 4936
f 4924 4925 4936
f 4936 4925 4937
f 4925 4914 4937
f 4937 4914 4926
f 4926 4927 4938
f 4938 4927 4939
f 4927 4928 4939
f 4939 4928 4940
f 4928 4929 4940
f 4940 4929 4941
f 4929 4930 4941
f 4941 4930 4942
f 4930 4931 4942
f 4942 4931 4943
f 4931 4932 4943
f 4943 4932 4944
f 4932 4933 4944
f 4944 4933 4945
f 4933 4934 4945
f 4945 4934 4946
f 4934 4935 4946
f 4946 4935 4947
f 4935 4936 4947
f 4947 4936 4948
f 4936 4937 4948
f 4948 4937 4949
f 4937 4926 4949
f 4949 4926 4938
f 4938 4939 4950
f 4950 4939 4951
f 4939 4940 4951
f 4951 4940 4952
f 4940 4941 4952
f 4952 4941 4953
f 4941 4942 4953
f 4953 4942 4954
f 4942 4943 4954
f 4954 4943 4955
f 4943 4944 4955
f 4955 4944 4956
f 4944 4945 4956
f 4956 4945 4957
f 4945 4946 4957
f 4957 4946 4958
f 4946 4947 4958
f 4958 4947 4959
f 4947 4948 4959
f 4959 4948 4960
f 4948 4949 4960
f 4960 4949 4961
f 4949 4938 4961
f 4961 4938 4950
f 4950 4951 4962
f 4962 4951 4963
f 4951 4952 4963
f 4963 4952 4964
f 4952 4953 4964
f 4964 4953 4965
f 4953 4954 4965
f 4965 4954 4966
f 4954 4955 4966
f 4966 4955 4967
f 4955 4956 4967
f 4967 4956 4968
f 4956 4957 4968
f 4968 4957 4969
f 4957 4958 4969
f 4969 4958 4970
f 4958 4959 4970
f 4970 4959 4971
f 4959 4960 4971
f 4971 4960 4972
f 4960 4961 4972
f 4972 4961 4973
f 4961 4950 4973
f 4973 4950 4962
f 4962 4963 4974
f 4974 4963 4975
f 4963 4964 4975
f 4975 4964 4976
f 4964 4965 4976
f 4976 4965 4977
f 4965 4966 4977
f 4977 4966 4978
f 4966 4967 4978
f 4978 4967 4979
f 4967 4968 4979
f 4979 4968 4980
f 4968 4969 4980
f 4980 4969 4981
f 4969 4970 4981
f 4981 4970 4982
f 4970 4971 4982
f 4982 4971 4983
f 4971 4972 4983
f 4983 4972 4984
f 4972 4973 4984
f 4984 4973 4985
f 4973 4962 4985
f 4985 4962 4974
f 4974 4975 4986
f 4986 4975 4987
f 4975 4976 4987
f 4987 4976 4988
f 4976 4977 4988
f 4988 4977 4989
f 4977 4978 4989
f 4989 4978 4990
f 4978 4979 4990
f 4990 4979 4991
f 4979 4980 4991
f 4991 4980 4992
f 4980 4981 4992
f 4992 4981 4993
f 4981 4982 4993
f 4993 4982 4994
f 4982 4983 4994
f 4994 4983 4995
f 4983 4984 4995
f 4995 4984 4996
f 4984 4985 4996
f 4996 4985 4997
f 4985 4974 4997
f 4997 4974 4986
f 4986 4987 4998
f 4998 4987 4999
f 4987 4988 4999
f 4999 4988 5000
f 4988 4989 5000
f 5000 4989 5001
f 4989 4990 5001
f 5001 4990 5002
f 4990 4991 5002
f 5002 4991 5003
f 4991 4992 5003
f 5003 4992 5004
f 4992 4993 5004
f 5004 4993 5005
f 4993 4994 5005
f 5005 4994 5006
f 4994 4995 5006
f 5006 4995 5007
f 4995 4996 5007
f 5007 4996 5008
f 4996 4997 5008
f 5008 4997 5009
f 4997 4986 5009
f 5009 4986 4998
f 4998 4999 5010
f 5010 4999 5011
f 4999 5000 5011
f 5011 5000 5012
f 5000 5001 5012
f 5012 5001 5013
f 5001 5002 5013
f 5013 5002 5014
f 5002 5003 5014
f 5014 5003 5015
f 5003 5004 5015
f 5015 5004 5016
f 5004 5005 5016
f 5016 5005 5017
f 5005 5006 5017
f 5017 5006 5018
f 5006 5007 5018
f 5018 5007 5019
f 5007 5008 5019
f 5019 5008 5020
f 5008 5009 5020
f 5020 5009 5021
f 5009 4998 5021
f 5021 4998 5010
f 5010 5011 5022
f 5022 5011 5023
f 5011 5012 5023
f 5023 5012 5024
f 5012 5013 5024
f 5024 5013 5025
f 5013 5014 5025
f 5025 5014 5026
f 5014 5015 5026
f 5026 5015 5027
f 5015 5016 5027
f 5027 5016 5028
f 5016 5017 5028
f 5028 5017 5029
f 5017 5018 5029
f 5029 5018 5030
f 5018 5019 5030
f 5030 5019 5031
f 5019 5020 5031
f 5031 5020 5032
f 5020 5021 5032
f 5032 5021 5033
f 5021 5010 5033
f 5033 5010 5022
f 5022 5023 5034
f 5034 5023 5035
f 5023 5024 5035
f 5035 5024 5036
f 5024 5025 5036
f 5036 5025 5037
f 5025 5026 5037
f 5037 5026 5038
f 5026 5027 5038
f 5038 5027 5039
f 5027 5028 5039
f 5039 5028 5040
f 5028 5029 5040
f 5040 5029 5041
f 5029 5030 5041
f 5041 5030 5042
f 5030 5031 5042
f 5042 5031 5043
f 5031 5032 5043
f 5043 5032 5044
f 5032 5033 5044
f 5044 5033 5045
f 5033 5022 5045
f 5045 5022 5034
f 5034 5035 5046
f 5046 5035 5047
f 5035 5036 5047
f 5047 5036 5048
f 5036 5037 5048
f 5048 5037 5049
f 5037 5038 5049
f 5049 5038 5050
f 5038 5039 5050
f 5050 5039 5051
f 5039 5040 5051
f 5051 5040 5052
f 5040 5041 5052
f 5052 5041 5053
f 5041 5042 5053
f 5053 5042 5054
f 5042 5043 5054
f 5054 5043 5055
f 5043 5044 5055
f 5055 5044 5056
f 5044 5045 5056
f 5056 5045 5057
f 5045 5034 5057
f 5057 5034 5046
f 5046 5047 5058
f 5058 5047 5059
f 5047 5048 5059
f 5059 5048 5060
f 5048 5049 5060
f 5060 5049 5061
f 5049 5050 5061
f 5061 5050 5062
f 5050 5051 5062
f 5062 5051 5063
f 5051 5052 5063
f 5063 5052 5064
f 5052 5053 5064
f 5064 5053 5065
f 5053 5054 5065
f 5065 5054 5066
f 5054 5055 5066
f 5066 5055 5067
f 5055 5056 5067
f 5067 5056 5068
f 5056 5057 5068
f 5068 5057 5069
f 5057 5046 5069
f 5069 5046 5058
f 5058 5059 5070
f 5070 5059 5071
f 5059 5060 5071
f 5071 5060 5072
f 5060 5061 5072
f 5072 5061 5073
f 5061 5062 5073
f 5073 5062 5074
f 5062 5063 5074
f 5074 5063 5075
f 5063 5064 5075
f 5075 5064 5076
f 5064 5065 5076
f 5076 5065 5077
f 5065 5066 5077
f 5077 5066 5078
f 5066 5067 5078
f 5078 5067 5079
f 5067 5068 5079
f 5079 5068 5080
f 5068 5069 5080
f 5080 5069 5081
f 5069 5058 5081
f 5081 5058 5070
f 5070 5071 5082
f 5082 5071 5083
f 5071 5072 5083
f 5083 5072 5084
f 5072 5073 5084
f 5084 5073 5085
f 5073 5074 5085
f 5085 5074 5086
f 5074 5075 5086
f 5086 5075 5087
f 5075 5076 5087
f 5087 5076 5088
f 5076 5077 5088
f 5088 5077 5089
f 5077 5078 5089
f 5089 5078 5090
f 5078 5079 5090
f 5090 5079 5091
f 5079 5080 5091
f 5091 5080 5092
f 5080 5081 5092
f 5092 5081 5093
f 5081 5070 5093
f 5093 5070 5082
f 5082 5083 5094
f 5094 5083 5095
f 5083 5084 5095
f 5095 5084 5096
f 5084 5085 5096
f 5096 5085 5097
f 5085 5086 5097
f 5097 5086 5098
f 5086 5087 5098
f 5098 5087 5099
f 5087 5088 5099
f 5099 5088 5100
f 5088 5089 5100
f 5100 5089 5101
f 5089 5090 5101
f 5101 5090 5102
f 5090 5091 5102
f 5102 5091 5103
f 5091 5092 5103
f 5103 5092 5104
f 5092 5093 5104
f 5104 5093 5105
f 5093 5082 5105
f 5105 5082 5094
f 5094 5095 5106
f 5106 5095 5107
f 5095 5096 5107
f 5107 5096 5108
f 5096 5097 5108
f 5108 5097 5109
f 5097 5098 5109
f 5109 5098 5110
f 5098 5099 5110
f 5110 5099 5111
f 5099 5100 5111
f 5111 5100 5112
f 5100 5101 5112
f 5112 5101 5113
f 5101 5102 5113
f 5113 5102 5114
f 5102 5103 5114
f 5114 5103 5115
f 5103 5104 5115
f 5115 5104 5116
f 5104 5105 5116
f 5116 5105 5117
f 5105 5094 5117
f 5117 5094 5106
f 5106 5107 5118
f 5118 5107 5119
f 5107 5108 5119
f 5119 5108 5120
f 5108 5109 5120
f 5120 5109 5121
f 5109 5110 5121
f 5121 5110 5122
f 5110 5111 5122
f 5122 5111 5123
f 5111 5112 5123
f 5123 5112 5124
f 5112 5113 5124
f 5124 5113 5125
f 5113 5114 5125
f 5125 5114 5126
f 5114 5115 5126
f 5126 5115 5127
f 5115 5116 5127
f 5127 5116 5128
f 5116 5117 5128
f 5128 5117 5129
f 5117 5106 5129
f 5129 5106 5118
f 5118 5119 5130
f 5130 5119 5131
f 5119 5120 5131
f 5131 5120 5132
f 5120 5121 5132
f 5132 5121 5133
f 5121 5122 5133
f 5133 5122 5134
f 5122 5123 5134
f 5134 5123 5135
f 5123 5124 5135
f 5135 5124 5136
f 5124 5125 5136
f 5136 5125 5137
f 5125 5126 5137
f 5137 5126 5138
f 5126 5127 5138
f 5138 5127 5139
f 5127 5128 5139
f 5139 5128 5140
f 5128 5129 5140
f 5140 5129 5141
f 5129 5118 5141
f 5141 5118 5130
f 5130 5131 5142
f 5142 5131 5143
f 5131 5132 5143
f 5143 5132 5144
f 5132 5133 5144
f 5144 5133 5145
f 5133 5134 5145
f 5145 5134 5146
f 5134 5135 5146
f 5146 5135 5147
f 5135 5136 5147
f 5147 5136 5148
f 5136 5137 5148
f 5148 5137 5149
f 5137 5138 5149
f 5149 5138 5150
f 5138 5139 5150
f 5150 5139 5151
f 5139 5140 5151
f 5151 5140 5152
f 5140 5141 5152
f 5152 5141 5153
f 5141 5130 5153
f 5153 5130 5142
f 5142 5143 5154
f 5154 5143 5155
f 5143 5144 5155
f 5155 5144 5156
f 5144 5145 5156
f 5156 5145 5157
f 5145 5146 5157
f 5157 5146 5158
f 5146 5147 5158
f 5158 5147 5159
f 5147 5148 5159
f 5159 5148 5160
f 5148 5149 5160
f 5160 5149 5161
f 5149 5150 5161
f 5161 5150 5162
f 5150 5151 5162
f 5162 5151 5163
f 5151 5152 5163
f 5163 5152 5164
f 5152 5153 5164
f 5164 5153 5165
f 5153 5142 5165
f 5165 5142 5154
f 5154 5155 5166
f 5166 5155 5167
f 5155 5156 5167
f 5167 5156 5168
f 5156 5157 5168
f 5168 5157 5169
f 5157 5158 5169
f 5169 5158 5170
f 5158 5159 5170
f 5170 5159 5171
f 5159 5160 5171
f 5171 5160 5172
f 5160 5161 5172
f 5172 5161 5173
f 5161 5162 5173
f 5173 5162 5174
f 5162 5163 5174
f 5174 5163 5175
f 5163 5164 5175
f 5175 5164 5176
f 5164 5165 5176
f 5176 5165 5177
f 5165 5154 5177
f 5177 5154 5166
f 5166 5167 5178
f 5178 5167 5179
f 5167 5168 5179
f 5179 5168 5180
f 5168 5169 5180
f 5180 5169 5181
f 5169 5170 5181
f 5181 5170 5182
f 5170 5171 5182
f 5182 5171 5183
f 5171 5172 5183
f 5183 5172 5184
f 5172 5173 5184
f 5184 5173 5185
f 5173 5174 5185
f 5185 5174 5186
f 5174 5175 5186
f 5186 5175 5187
f 5175 5176 5187
f 5187 5176 5188
f 5176 5177 5188
f 5188 5177 5189
f 5177 5166 5189
f 5189 5166 5178
f 5178 5179 5190
f 5190 5179 5191
f 5179 5180 5191
f 5191 5180 5192
f 5180 5181 5192
f 5192 5181 5193
f 5181 5182 5193
f 5193 5182 5194
f 5182 5183 5194
f 5194 5183 5195
f 5183 5184 5195
f 5195 5184 5196
f 5184 5185 5196
f 5196 5185 5197
f 5185 5186 5197
f 5197 5186 5198
f 5186 5187 5198
f 5198 5187 5199
f 5187 5188 5199
f 5199 5188 5200
f 5188 5189 5200
f 5200 5189 5201
f 5189 5178 5201
f 5201 5178 5190
f 5190 5191 5202
f 5202 5191 5203
f 5191 5192 5203
f 5203 5192 5204
f 5192 5193 5204
f 5204 5193 5205
f 5193 5194 5205
f 5205 5194 5206
f 5194 5195 5206
f 5206 5195 5207
f 5195 5196 5207
f 5207 5196 5208
f 5196 5197 5208
f 5208 5197 5209
f 5197 5198 5209
f 5209 5198 5210
f 5198 5199 5210
f 5210 5199 5211
f 5199 5200 5211
f 5211 5200 5212
f 5200 5201 5212
f 5212 5201 5213
f 5201 5190 5213
f 5213 5190 5202
f 5202 5203 5214
f 5214 5203 5215
f 5203 5204 5215
f 5215 5204 5216
f 5204 5205 5216
f 5216 5205 5217
f 5205 5206 5217
f 5217 5206 5218
f 5206 5207 5218
f 5218 5207 5219
f 5207 5208 5219
f 5219 5208 5220
f 5208 5209 5220
f 5220 5209 5221
f 5209 5210 5221
f 5221 5210 5222
f 5210 5211 5222
f 5222 5211 5223
f 5211 5212 5223
f 5223 5212 5224
f 5212 5213 5224
f 5224 5213 5225
f 5213 5202 5225
f 5225 5202 5214
f 5214 5215 5226
f 5226 5215 5227
f 5215 5216 5227
f 5227 5216 5228
f 5216 5217 5228
f 5228 5217 5229
f 5217 5218 5229
f 5229 5218 5230
f 5218 5219 5230
f 5230 5219 5231
f 5219 5220 5231
f 5231 5220 5232
f 5220 5221 5232
f 5232 5221 5233
f 5221 5222 5233
f 5233 5222 5234
f 5222 5223 5234
f 5234 5223 5235
f 5223 5224 5235
f 5235 5224 5236
f 5224 5225 5236
f 5236 5225 5237
f 5225 5214 5237
f 5237 5214 5226
f 5226 5227 5238
f 5238 5227 5239
f 5227 5228 5239
f 5239 5228 5240
f 5228 5229 5240
f 5240 5229 5241
f 5229 5230 5241
f 5241 5230 5242
f 5230 5231 5242
f 5242 5231 5243
f 5231 5232 5243
f 5243 5232 5244
f 5232 5233 5244
f 5244 5233 5245
f 5233 5234 5245
f 5245 5234 5246
f 5234 5235 5246
f 5246 5235 5247
f 5235 5236 5247
f 5247 5236 5248
f 5236 5237 5248
f 5248 5237 5249
f 5237 5226 5249
f 5249 5226 5238
f 5238 5239 5250
f 5250 5239 5251
f 5239 5240 5251
f 5251 5240 5252
f 5240 5241 5252
f 5252 5241 5253
f 5241 5242 5253
f 5253 5242 5254
f 5242 5243 5254
f 5254 5243 5255
f 5243 5244 5255
f 5255 5244 5256
f 5244 5245 5256
f 5256 5245 5257
f 5245 5246 5257
f 5257 5246 5258
f 5246 5247 5258
f 5258 5247 5259
f 5247 5248 5259
f 5259 5248 5260
f 5248 5249 5260
f 5260 5249 5261
f 5249 5238 5261
f 5261 5238 5250
f 5250 5251 5262
f 5262 5251 5263
f 5251 5252 5263
f 5263 5252 5264
f 5252 5253 5264
f 5264 5253 5265
f 5253 5254 5265
f 5265 5254 5266
f 5254 5255 5266
f 5266 5255 5267
f 5255 5256 5267
f 5267 5256 5268
f 5256 5257 5268
f 5268 5257 5269
f 5257 5258 5269
f 5269 5258 5270
f 5258 5259 5270
f 5270 5259 5271
f 5259 5260 5271
f 5271 5260 5272
f 5260 5261 5272
f 5272 5261 5273
f 5261 5250 5273
f 5273 5250 5262
f 5262 5263 5274
f 5274 5263 5275
f 5263 5264 5275
f 5275 5264 5276
f 5264 5265 5276
f 5276 5265 5277
f 5265 5266 5277
f 5277 5266 5278
f 5266 5267 5278
f 5278 5267 5279
f 5267 5268 5279
f 5279 5268 5280
f 5268 5269 5280
f 5280 5269 5281
f 5269 5270 5281
f 5281 5270 5282
f 5270 5271 5282
f 5282 5271 5283
f 5271 5272 5283
f 5283 5272 5284
f 5272 5273 5284
f 5284 5273 5285
f 5273 5262 5285
f 5285 5262 5274
f 5274 5275 5286
f 5286 5275 5287
f 5275 5276 5287
f 5287 5276 5288
f 5276 5277 5288
f 5288 5277 5289
f 5277 5278 5289
f 5289 5278 5290
f 5278 5279 5290
f 5290 5279 5291
f 5279 5280 5291
f 5291 5280 5292
f 5280 5281 5292
f 5292 5281 5293
f 5281 5282 5293
f 5293 5282 5294
f 5282 5283 5294
f 5294 5283 5295
f 5283 5284 5295
f 5295 5284 5296
f 5284 5285 5296
f 5296 5285 5297
f 5285 5274 5297
f 5297 5274 5286
f 5286 5287 5298
f 5298 5287 5299
f 5287 5288 5299
f 5299 5288 5300
f 5288 5289 5300
f 5300 5289 5301
f 5289 5290 5301
f 5301 5290 5302
f 5290 5291 5302
f 5302 5291 5303
f 5291 5292 5303
f 5303 5292 5304
f 5292 5293 5304
f 5304 5293 5305
f 5293 5294 5305
f 5305 5294 5306
f 5294 5295 5306
f 5306 5295 5307
f 5295 5296 5307
f 5307 5296 5308
f 5296 5297 5308
f 5308 5297 5309
f 5297 5286 5309
f 5309 5286 5298
f 5298 5299 5310
f 5310 5299 5311
f 5299 5300 5311
f 5311 5300 5312
f 5300 5301 5312
f 5312 5301 5313
f 5301 5302 5313
f 5313 5302 5314
f 5302 5303 5314
f 5314 5303 5315
f 5303 5304 5315
f 5315 5304 5316
f 5304 5305 5316
f 5316 5305 5317
f 5305 5306 5317
f 5317 5306 5318
f 5306 5307 5318
f 5318 5307 5319
f 5307 5308 5319
f 5319 5308 5320
f 5308 5309 5320
f 5320 5309 5321
f 5309 5298 5321
f 5321 5298 5310
f 5310 5311 5322
f 5322 5311 5323
f 5311 5312 5323
f 5323 5312 5324
f 5312 5313 5324
f 5324 5313 5325
f 5313 5314 5325
f 5325 5314 5326
f 5314 5315 5326
f 5326 5315 5327
f 5315 5316 5327
f 5327 5316 5328
f 5316 5317 5328
f 5328 5317 5329
f 5317 5318 5329
f 5329 5318 5330
f 5318 5319 5330
f 5330 5319 5331
f 5319 5320 5331
f 5331 5320 5332
f 5320 5321 5332
f 5332 5321 5333
f 5321 5310 5333
f 5333 5310 5322
f 5322 5323 5334
f 5334 5323 5335
f 5323 5324 5335
f 5335 5324 5336
f 5324 5325 5336
f 5336 5325 5337
f 5325 5326 5337
f 5337 5326 5338
f 5326 5327 5338
f 5338 5327 5339
f 5327 5328 5339
f 5339 5328 5340
f 5328 5329 5340
f 5340 5329 5341
f 5329 5330 5341
f 5341 5330 5342
f 5330 5331 5342
f 5342 5331 5343
f 5331 5332 5343
f 5343 5332 5344
f 5332 5333 5344
f 5344 5333 5345
f 5333 5322 5345
f 5345 5322 5334
f 5334 5335 5346
f 5346 5335 5347
f 5335 5336 5347
f 5347 5336 5348
f 5336 5337 5348
f 5348 5337 5349
f 5337 5338 5349
f 5349 5338 5350
f 5338 5339 5350
f 5350 5339 5351
f 5339 5340 5351
f 5351 5340 5352
f 5340 5341 5352
f 5352 5341 5353
f 5341 5342 5353
f 5353 5342 5354
f 5342 5343 5354
f 5354 5343 5355
f 5343 5344 5355
f 5355 5344 5356
f 5344 5345 5356
f 5356 5345 5357
f 5345 5334 5357
f 5357 5334 5346
f 5346 5347 5358
f 5358 5347 5359
f 5347 5348 5359
f 5359 5348 5360
f 5348 5349 5360
f 5360 5349 5361
f 5349 5350 5361
f 5361 5350 5362
f 5350 5351 5362
f 5362 5351 5363
f 5351 5352 5363
f 5363 5352 5364
f 5352 5353 5364
f 5364 5353 5365
f 5353 5354 5365
f 5365 5354 5366
f 5354 5355 5366
f 5366 5355 5367
f 5355 5356 5367
f 5367 5356 5368
f 5356 5357 5368
f 5368 5357 5369
f 5357 5346 5369
f 5369 5346 5358
f 5358 5359 5370
f 5370 5359 5371
f 5359 5360 5371
f 5371 5360 5372
f 5360 5361 5372
f 5372 5361 5373
f 5361 5362 5373
f 5373 5362 5374
f 5362 5363 5374
f 5374 5363 5375
f 5363 5364 5375
f 5375 5364 5376
f 5364 5365 5376
f 5376 5365 5377
f 5365 5366 5377
f 5377 5366 5378
f 5366 5367 5378
f 5378 5367 5379
f 5367 5368 5379
f 5379 5368 5380
f 5368 5369 5380
f 5380 5369 5381
f 5369 5358 5381
f 5381 5358 5370
f 5370 5371 5382
f 5382 5371 5383
f 5371 5372 5383
f 5383 5372 5384
f 5372 5373 5384
f 5384 5373 5385
f 5373 5374 5385
f 5385 5374 5386
f 5374 5375 5386
f 5386 5375 5387
f 5375 5376 5387
f 5387 5376 5388
f 5376 5377 5388
f 5388 5377 5389
f 5377 5378 5389
f 5389 5378 5390
f 5378 5379 5390
f 5390 5379 5391
f 5379 5380 5391
f 5391 5380 5392
f 5380 5381 5392
f 5392 5381 5393
f 5381 5370 5393
f 5393 5370 5382
f 5382 5383 5394
f 5394 5383 5395
f 5383 5384 5395
f 5395 5384 5396
f 5384 5385 5396
f 5396 5385 5397
f 5385 5386 5397
f 5397 5386 5398
f 5386 5387 5398
f 5398 5387 5399
f 5387 5388 5399
f 5399 5388 5400
f 5388 5389 5400
f 5400 5389 5401
f 5389 5390 5401
f 5401 5390 5402
f 5390 5391 5402
f 5402 5391 5403
f 5391 5392 5403
f 5403 5392 5404
f 5392 5393 5404
f 5404 5393 5405
f 5393 5382 5405
f 5405 5382 5394
f 5394 5395 5406
f 5406 5395 5407
f 5395 5396 5407
f 5407 5396 5408
f 5396 5397 5408
f 5408 5397 5409
f 5397 5398 5409
f 5409 5398 5410
f 5398 5399 5410
f 5410 5399 5411
f 5399 5400 5411
f 5411 5400 5412
f 5400 5401 5412
f 5412 5401 5413
f 5401 5402 5413
f 5413 5402 5414
f 5402 5403 5414
f 5414 5403 5415
f 5403 5404 5415
f 5415 5404 5416
f 5404 5405 5416
f 5416 5405 5417
f 5405 5394 5417
f 5417 5394 5406
f 5406 5407 5418
f 5418 5407 5419
f 5407 5408 5419
f 5419 5408 5420
f 5408 5409 5420
f 5420 5409 5421
f 5409 5410 5421
f 5421 5410 5422
f 5410 5411 5422
f 5422 5411 5423
f 5411 5412 5423
f 5423 5412 5424
f 5412 5413 5424
f 5424 5413 5425
f 5413 5414 5425
f 5425 5414 5426
f 5414 5415 5426
f 5426 5415 5427
f 5415 5416 5427
f 5427 5416 5428
f 5416 5417 5428
f 5428 5417 5429
f 5417 5406 5429
f 5429 5406 5418
f 5418 5419 5430
f 5430 5419 5431
f 5419 5420 5431
f 5431 5420 5432
f 5420 5421 5432
f 5432 5421 5433
f 5421 5422 5433
f 5433 5422 5434
f 5422 5423 5434
f 5434 5423 5435
f 5423 5424 5435
f 5435 5424 5436
f 5424 5425 5436
f 5436 5425 5437
f 5425 5426 5437
f 5437 5426 5438
f 5426 5427 5438
f 5438 5427 5439
f 5427 5428 5439
f 5439 5428 5440
f 5428 5429 5440
f 5440 5429 5441
f 5429 5418 5441
f 5441 5418 5430
f 5430 5431 5442
f 5442 5431 5443
f 5431 5432 5443
f 5443 5432 5444
f 5432 5433 5444
f 5444 5433 5445
f 5433 5434 5445
f 5445 5434 5446
f 5434 5435 5446
f 5446 5435 5447
f 5435 5436 5447
f 5447 5436 5448
f 5436 5437 5448
f 5448 5437 5449
f 5437 5438 5449
f 5449 5438 5450
f 5438 5439 5450
f 5450 5439 5451
f 5439 5440 5451
f 5451 5440 5452
f 5440 5441 5452
f 5452 5441 5453
f 5441 5430 5453
f 5453 5430 5442
f 5442 5443 5454
f 5454 5443 5455
f 5443 5444 5455
f 5455 5444 5456
f 5444 5445 5456
f 5456 5445 5457
f 5445 5446 5457
f 5457 5446 5458
f 5446 5447 5458
f 5458 5447 5459
f 5447 5448 5459
f 5459 5448 5460
f 5448 5449 5460
f 5460 5449 5461
f 5449 5450 5461
f 5461 5450 5462
f 5450 5451 5462
f 5462 5451 5463
f 5451 5452 5463
f 5463 5452 5464
f 5452 5453 5464
f 5464 5453 5465
f 5453 5442 5465
f 5465 5442 5454
f 5454 5455 5466
f 5466 5455 5467
f 5455 5456 5467
f 5467 5456 5468
f 5456 5457 5468
f 5468 5457 5469
f 5457 5458 5469
f 5469 5458 5470
f 5458 5459 5470
f 5470 5459 5471
f 5459 5460 5471
f 5471 5460 5472
f 5460 5461 5472
f 5472 5461 5473
f 5461 5462 5473
f 5473 5462 5474
f 5462 5463 5474
f 5474 5463 5475
f 5463 5464 5475
f 5475 5464 5476
f 5464 5465 5476
f 5476 5465 5477
f 5465 5454 5477
f 5477 5454 5466
f 5466 5467 5478
f 5478 5467 5479
f 5467 5468 5479
f 5479 5468 5480
f 5468 5469 5480
f 5480 5469 5481
f 5469 5470 5481
f 5481 5470 5482
f 5470 5471 5482
f 5482 5471 5483
f 5471 5472 5483
f 5483 5472 5484
f 5472 5473 5484
f 5484 5473 5485
f 5473 5474 5485
f 5485 5474 5486
f 5474 5475 5486
f 5486 5475 5487
f 5475 5476 5487
f 5487 5476 5488
f 5476 5477 5488
f 5488 5477 5489
f 5477 5466 5489
f 5489 5466 5478
f 5478 5479 5490
f 5490 5479 5491
f 5479 5480 5491
f 5491 5480 5492
f 5480 5481 5492
f 5492 5481 5493
f 5481 5482 5493
f 5493 5482 5494
f 5482 5483 5494
f 5494 5483 5495
f 5483 5484 5495
f 5495 5484 5496
f 5484 5485 5496
f 5496 5485 5497
f 5485 5486 5497
f 5497 5486 5498
f 5486 5487 5498
f 5498 5487 5499
f 5487 5488 5499
f 5499 5488 5500
f 5488 5489 5500
f 5500 5489 5501
f 5489 5478 5501
f 5501 5478 5490
f 5490 5491 5502
f 5502 5491 5503
f 5491 5492 5503
f 5503 5492 5504
f 5492 5493 5504
f 5504 5493 5505
f 5493 5494 5505
f 5505 5494 5506
f 5494 5495 5506
f 5506 5495 5507
f 5495 5496 5507
f 5507 5496 5508
f 5496 5497 5508
f 5508 5497 5509
f 5497 5498 5509
f 5509 5498 5510
f 5498 5499 5510
f 5510 5499 5511
f 5499 5500 5511
f 5511 5500 5512
f 5500 5501 5512
f 5512 5501 5513
f 5501 5490 5513
f 5513 5490 5502
f 5502 5503 5514
f 5514 5503 5515
f 5503 5504 5515
f 5515 5504 5516
f 5504 5505 5516
f 5516 5505 5517
f 5505 5506 5517
f 5517 5506 5518
f 5506 5507 5518
f 5518 5507 5519
f 5507 5508 5519
f 5519 5508 5520
f 5508 5509 5520
f 5520 5509 5521
f 5509 5510 5521
f 5521 5510 5522
f 5510 5511 5522
f 5522 5511 5523
f 5511 5512 5523
f 5523 5512 5524
f 5512 5513 5524
f 5524 5513 5525
f 5513 5502 5525
f 5525 5502 5514
f 5514 5515 5526
f 5526 5515 5527
f 5515 5516 5527
f 5527 5516 5528
f 5516 5517 5528
f 5528 5517 5529
f 5517 5518 5529
f 5529 5518 5530
f 5518 5519 5530
f 5530 5519 5531
f 5519 5520 5531
f 5531 5520 5532
f 5520 5521 5532
f 5532 5521 5533
f 5521 5522 5533
f 5533 5522 5534
f 5522 5523 5534
f 5534 5523 5535
f 5523 5524 5535
f 5535 5524 5536
f 5524 5525 5536
f 5536 5525 5537
f 5525 5514 5537
f 5537 5514 5526
f 5526 5527 5538
f 5538 5527 5539
f 5527 5528 5539
f 5539 5528 5540
f 5528 5529 5540
f 5540 5529 5541
f 5529 5530 5541
f 5541 5530 5542
f 5530 5531 5542
f 5542 5531 5543
f 5531 5532 5543
f 5543 5532 5544
f 5532 5533 5544
f 5544 5533 5545
f 5533 5534 5545
f 5545 5534 5546
f 5534 5535 5546
f 5546 5535 5547
f 5535 5536 5547
f 5547 5536 5548
f 5536 5537 5548
f 5548 5537 5549
f 5537 5526 5549
f 5549 5526 5538
f 5538 5539 5550
f 5550 5539 5551
f 5539 5540 5551
f 5551 5540 5552
f 5540 5541 5552
f 5552 5541 5553
f 5541 5542 5553
f 5553 5542 5554
f 5542 5543 5554
f 5554 5543 5555
f 5543 5544 5555
f 5555 5544 5556
f 5544 5545 5556
f 5556 5545 5557
f 5545 5546 5557
f 5557 5546 5558
f 5546 5547 5558
f 5558 5547 5559
f 5547 5548 5559
f 5559 5548 5560
f 5548 5549 5560
f 5560 5549 5561
f 5549 5538 5561
f 5561 5538 5550
f 5550 5551 5562
f 5562 5551 5563
f 5551 5552 5563
f 5563 5552 5564
f 5552 5553 5564
f 5564 5553 5565
f 5553 5554 5565
f 5565 5554 5566
f 5554 5555 5566
f 5566 5555 5567
f 5555 5556 5567
f 5567 5556 5568
f 5556 5557 5568
f 5568 5557 5569
f 5557 5558 5569
f 5569 5558 5570
f 5558 5559 5570
f 5570 5559 5571
f 5559 5560 5571
f 5571 5560 5572
f 5560 5561 5572
f 5572 5561 5573
f 5561 5550 5573
f 5573 5550 5562
f 5562 5563 5574
f 5574 5563 5575
f 5563 5564 5575
f 5575 5564 5576
f 5564 5565 5576
f 5576 5565 5577
f 5565 5566 5577
f 5577 5566 5578
f 5566 5567 5578
f 5578 5567 5579
f 5567 5568 5579
f 5579 5568 5580
f 5568 5569 5580
f 5580 5569 5581
f 5569 5570 5581
f 5581 5570 5582
f 5570 5571 5582
f 5582 5571 5583
f 5571 5572 5583
f 5583 5572 5584
f 5572 5573 5584
f 5584 5573 5585
f 5573 5562 5585
f 5585 5562 5574
f 5574 5575 5586
f 5586 5575 5587
f 5575 5576 5587
f 5587 5576 5588
f 5576 5577 5588
f 5588 5577 5589
f 5577 5578 5589
f 5589 5578 5590
f 5578 5579 5590
f 5590 5579 5591
f 5579 5580 5591
f 5591 5580 5592
f 5580 5581 5592
f 5592 5581 5593
f 5581 5582 5593
f 5593 5582 5594
f 5582 5583 5594
f 5594 5583 5595
f 5583 5584 5595
f 5595 5584 5596
f 5584 5585 5596
f 5596 5585 5597
f 5585 5574 5597
f 5597 5574 5586
f 5586 5587 5598
f 5598 5587 5599
f 5587 5588 5599
f 5599 5588 5600
f 5588 5589 5600
f 5600 5589 5601
f 5589 5590 5601
f 5601 5590 5602
f 5590 5591 5602
f 5602 5591 5603
f 5591 5592 5603
f 5603 5592 5604
f 5592 5593 5604
f 5604 5593 5605
f 5593 5594 5605
f 5605 5594 5606
f 5594 5595 5606
f 5606 5595 5607
f 5595 5596 5607
f 5607 5596 5608
f 5596 5597 5608
f 5608 5597 5609
f 5597 5586 5609
f 5609 5586 5598
f 5598 5599 5610
f 5610 5599 5611
f 5599 5600 5611
f 5611 5600 5612
f 5600 5601 5612
f 5612 5601 5613
f 5601 5602 5613
f 5613 5602 5614
f 5602 5603 5614
f 5614 5603 5615
f 5603 5604 5615
f 5615 5604 5616
f 5604 5605 5616
f 5616 5605 5617
f 5605 5606 5617
f 5617 5606 5618
f 5606 5607 5618
f 5618 5607 5619
f 5607 5608 5619
f 5619 5608 5620
f 5608 5609 5620
f 5620 5609 5621
f 5609 5598 5621
f 5621 5598 5610
f 5610 5611 5622
f 5622 5611 5623
f 5611 5612 5623
f 5623 5612 5624
f 5612 5613 5624
f 5624 5613 5625
f 5613 5614 5625
f 5625 5614 5626
f 5614 5615 5626
f 5626 5615 5627
f 5615 5616 5627
f 5627 5616 5628
f 5616 5617 5628
f 5628 5617 5629
f 5617 5618 5629
f 5629 5618 5630
f 5618 5619 5630
f 5630 5619 5631
f 5619 5620 5631
f 5631 5620 5632
f 5620 5621 5632
f 5632 5621 5633
f 5621 5610 5633
f 5633 5610 5622
f 5622 5623 5634
f 5634 5623 5635
f 5623 5624 5635
f 5635 5624 5636
f 5624 5625 5636
f 5636 5625 5637
f 5625 5626 5637
f 5637 5626 5638
f 5626 5627 5638
f 5638 5627 5639
f 5627 5628 5639
f 5639 5628 5640
f 5628 5629 5640
f 5640 5629 5641
f 5629 5630 5641
f 5641 5630 5642
f 5630 5631 5642
f 5642 5631 5643
f 5631 5632 5643
f 5643 5632 5644
f 5632 5633 5644
f 5644 5633 5645
f 5633 5622 5645
f 5645 5622 5634
f 5634 5635 5646
f 5646 5635 5647
f 5635 5636 5647
f 5647 5636 5648
f 5636 5637 5648
f 5648 5637 5649
f 5637 5638 5649
f 5649 5638 5650
f 5638 5639 5650
f 5650 5639 5651
f 5639 5640 5651
f 5651 5640 5652
f 5640 5641 5652
f 5652 5641 5653
f 5641 5642 5653
f 5653 5642 5654
f 5642 5643 5654
f 5654 5643 5655
f 5643 5644 5655
f 5655 5644 5656
f 5644 5645 5656
f 5656 5645 5657
f 5645 5634 5657
f 5657 5634 5646
f 5646 5647 5658
f 5658 5647 5659
f 5647 5648 5659
f 5659 5648 5660
f 5648 5649 5660
f 5660 5649 5661
f 5649 5650 5661
f 5661 5650 5662
f 5650 5651 5662
f 5662 5651 5663
f 5651 5652 5663
f 5663 5652 5664
f 5652 5653 5664
f 5664 5653 5665
f 5653 5654 5665
f 5665 5654 5666
f 5654 5655 5666
f 5666 5655 5667
f 5655 5656 5667
f 5667 5656 5668
f 5656 5657 5668
f 5668 5657 5669
f 5657 5646 5669
f 5669 5646 5658
f 5658 5659 5670
f 5670 5659 5671
f 5659 5660 5671
f 5671 5660 5672
f 5660 5661 5672
f 5672 5661 5673
f 5661 5662 5673
f 5673 5662 5674
f 5662 5663 5674
f 5674 5663 5675
f 5663 5664 5675
f 5675 5664 5676
f 5664 5665 5676
f 5676 5665 5677
f 5665 5666 5677
f 5677 5666 5678
f 5666 5667 5678
f 5678 5667 5679
f 5667 5668 5679
f 5679 5668 5680
f 5668 5669 5680
f 5680 5669 5681
f 5669 5658 5681
f 5681 5658 5670
f 5670 5671 5682
f 5682 5671 5683
f 5671 5672 5683
f 5683 5672 5684
f 5672 5673 5684
f 5684 5673 5685
f 5673 5674 5685
f 5685 5674 5686
f 5674 5675 5686
f 5686 5675 5687
f 5675 5676 5687
f 5687 5676 5688
f 5676 5677 5688
f 5688 5677 5689
f 5677 5678 5689
f 5689 5678 5690
f 5678 5679 5690
f 5690 5679 5691
f 5679 5680 5691
f 5691 5680 5692
f 5680 5681 5692
f 5692 5681 5693
f 5681 5670 5693
f 5693 5670 5682
f 5682 5683 5694
f 5694 5683 5695
f 5683 5684 5695
f 5695 5684 5696
f 5684 5685 5696
f 5696 5685 5697
f 5685 5686 5697
f 5697 5686 5698
f 5686 5687 5698
f 5698 5687 5699
f 5687 5688 5699
f 5699 5688 5700
f 5688 5689 5700
f 5700 5689 5701
f 5689 5690 5701
f 5701 5690 5702
f 5690 5691 5702
f 5702 5691 5703
f 5691 5692 5703
f 5703 5692 5704
f 5692 5693 5704
f 5704 5693 5705
f 5693 5682 5705
f 5705 5682 5694
f 5694 5695 5706
f 5706 5695 5707
f 5695 5696 5707
f 5707 5696 5708
f 5696 5697 5708
f 5708 5697 5709
f 5697 5698 5709
f 5709 5698 5710
f 5698 5699 5710
f 5710 5699 5711
f 5699 5700 5711
f 5711 5700 5712
f 5700 5701 5712
f 5712 5701 5713
f 5701 5702 5713
f 5713 5702 5714
f 5702 5703 5714
f 5714 5703 5715
f 5703 5704 5715
f 5715 5704 5716
f 5704 5705 5716
f 5716 5705 5717
f 5705 5694 5717
f 5717 5694 5706
f 5706 5707 5718
f 5718 5707 5719
f 5707 5708 5719
f 5719 5708 5720
f 5708 5709 5720
f 5720 5709 5721
f 5709 5710 5721
f 5721 5710 5722
f 5710 5711 5722
f 5722 5711 5723
f 5711 5712 5723
f 5723 5712 5724
f 5712 5713 5724
f 5724 5713 5725
f 5713 5714 5725
f 5725 5714 5726
f 5714 5715 5726
f 5726 5715 5727
f 5715 5716 5727
f 5727 5716 5728
f 5716 5717 5728
f 5728 5717 5729
f 5717 5706 5729
f 5729 5706 5718
f 5718 5719 5730
f 5730 5719 5731
f 5719 5720 5731
f 5731 5720 5732
f 5720 5721 5732
f 5732 5721 5733
f 5721 5722 5733
f 5733 5722 5734
f 5722 5723 5734
f 5734 5723 5735
f 5723 5724 5735
f 5735 5724 5736
f 5724 5725 5736
f 5736 5725 5737
f 5725 5726 5737
f 5737 5726 5738
f 5726 5727 5738
f 5738 5727 5739
f 5727 5728 5739
f 5739 5728 5740
f 5728 5729 5740
f 5740 5729 5741
f 5729 5718 5741
f 5741 5718 5730
f 5730 5731 5742
f 5742 5731 5743
f 5731 5732 5743
f 5743 5732 5744
f 5732 5733 5744
f 5744 5733 5745
f 5733 5734 5745
f 5745 5734 5746
f 5734 5735 5746
f 5746 5735 5747
f 5735 5736 5747
f 5747 5736 5748
f 5736 5737 5748
f 5748 5737 5749
f 5737 5738 5749
f 5749 5738 5750
f 5738 5739 5750
f 5750 5739 5751
f 5739 5740 5751
f 5751 5740 5752
f 5740 5741 5752
f 5752 5741 5753
f 5741 5730 5753
f 5753 5730 5742
f 5742 5743 5754
f 5754 5743 5755
f 5743 5744 5755
f 5755 5744 5756
f 5744 5745 5756
f 5756 5745 5757
f 5745 5746 5757
f 5757 5746 5758
f 5746 5747 5758
f 5758 5747 5759
f 5747 5748 5759
f 5759 5748 5760
f 5748 5749 5760
f 5760 5749 5761
f 5749 5750 5761
f 5761 5750 5762
f 5750 5751 5762
f 5762 5751 5763
f 5751 5752 5763
f 5763 5752 5764
f 5752 5753 5764
f 5764 5753 5765
f 5753 5742 5765
f 5765 5742 5754
f 5754 5755 5766
f 5766 5755 5767
f 5755 5756 5767
f 5767 5756 5768
f 5756 5757 5768
f 5768 5757 5769
f 5757 5758 5769
f 5769 5758 5770
f 5758 5759 5770
f 5770 5759 5771
f 5759 5760 5771
f 5771 5760 5772
f 5760 5761 5772
f 5772 5761 5773
f 5761 5762 5773
f 5773 5762 5774
f 5762 5763 5774
f 5774 5763 5775
f 5763 5764 5775
f 5775 5764 5776
f 5764 5765 5776
f 5776 5765 5777
f 5765 5754 5777
f 5777 5754 5766
f 5766 5767 5778
f 5778 5767 5779
f 5767 5768 5779
f 5779 5768 5780
f 5768 5769 5780
f 5780 5769 5781
f 5769 5770 5781
f 5781 5770 5782
f 5770 5771 5782
f 5782 5771 5783
f 5771 5772 5783
f 5783 5772 5784
f 5772 5773 5784
f 5784 5773 5785
f 5773 5774 5785
f 5785 5774 5786
f 5774 5775 5786
f 5786 5775 5787
f 5775 5776 5787
f 5787 5776 5788
f 5776 5777 5788
f 5788 5777 5789
f 5777 5766 5789
f 5789 5766 5778
f 5778 5779 5790
f 5790 5779 5791
f 5779 5780 5791
f 5791 5780 5792
f 5780 5781 5792
f 5792 5781 5793
f 5781 5782 5793
f 5793 5782 5794
f 5782 5783 5794
f 5794 5783 5795
f 5783 5784 5795
f 5795 5784 5796
f 5784 5785 5796
f 5796 5785 5797
f 5785 5786 5797
f 5797 5786 5798
f 5786 5787 5798
f 5798 5787 5799
f 5787 5788 5799
f 5799 5788 5800
f 5788 5789 5800
f 5800 5789 5801
f 5789 5778 5801
f 5801 5778 5790
f 5790 5791 5802
f 5802 5791 5803
f 5791 5792 5803
f 5803 5792 5804
f 5792 5793 5804
f 5804 5793 5805
f 5793 5794 5805
f 5805 5794 5806
f 5794 5795 5806
f 5806 5795 5807
f 5795 5796 5807
f 5807 5796 5808
f 5796 5797 5808
f 5808 5797 5809
f 5797 5798 5809
f 5809 5798 5810
f 5798 5799 5810
f 5810 5799 5811
f 5799 5800 5811
f 5811 5800 5812
f 5800 5801 5812
f 5812 5801 5813
f 5801 5790 5813
f 5813 5790 5802
f 5802 5803 5814
f 5814 5803 5815
f 5803 5804 5815
f 5815 5804 5816
f 5804 5805 5816
f 5816 5805 5817
f 5805 5806 5817
f 5817 5806 5818
f 5806 5807 5818
f 5818 5807 5819
f 5807 5808 5819
f 5819 5808 5820
f 5808 5809 5820
f 5820 5809 5821
f 5809 5810 5821
f 5821 5810 5822
f 5810 5811 5822
f 5822 5811 5823
f 5811 5812 5823
f 5823 5812 5824
f 5812 5813 5824
f 5824 5813 5825
f 5813 5802 5825
f 5825 5802 5814
f 5814 5815 5826
f 5826 5815 5827
f 5815 5816 5827
f 5827 5816 5828
f 5816 5817 5828
f 5828 5817 5829
f 5817 5818 5829
f 5829 5818 5830
f 5818 5819 5830
f 5830 5819 5831
f 5819 5820 5831
f 5831 5820 5832
f 5820 5821 5832
f 5832 5821 5833
f 5821 5822 5833
f 5833 5822 5834
f 5822 5823 5834
f 5834 5823 5835
f 5823 5824 5835
f 5835 5824 5836
f 5824 5825 5836
f 5836 5825 5837
f 5825 5814 5837
f 5837 5814 5826
f 5826 5827 5838
f 5838 5827 5839
f 5827 5828 5839
f 5839 5828 5840
f 5828 5829 5840
f 5840 5829 5841
f 5829 5830 5841
f 5841 5830 5842
f 5830 5831 5842
f 5842 5831 5843
f 5831 5832 5843
f 5843 5832 5844
f 5832 5833 5844
f 5844 5833 5845
f 5833 5834 5845
f 5845 5834 5846
f 5834 5835 5846
f 5846 5835 5847
f 5835 5836 5847
f 5847 5836 5848
f 5836 5837 5848
f 5848 5837 5849
f 5837 5826 5849
f 5849 5826 5838
f 5838 5839 5850
f 5850 5839 5851
f 5839 5840 5851
f 5851 5840 5852
f 5840 5841 5852
f 5852 5841 5853
f 5841 5842 5853
f 5853 5842 5854
f 5842 5843 5854
f 5854 5843 5855
f 5843 5844 5855
f 5855 5844 5856
f 5844 5845 5856
f 5856 5845 5857
f 5845 5846 5857
f 5857 5846 5858
f 5846 5847 5858
f 5858 5847 5859
f 5847 5848 5859
f 5859 5848 5860
f 5848 5849 5860
f 5860 5849 5861
f 5849 5838 5861
f 5861 5838 5850
f 5850 5851 5862
f 5862 5851 5863
f 5851 5852 5863
f 5863 5852 5864
f 5852 5853 5864
f 5864 5853 5865
f 5853 5854 5865
f 5865 5854 5866
f 5854 5855 5866
f 5866 5855 5867
f 5855 5856 5867
f 5867 5856 5868
f 5856 5857 5868
f 5868 5857 5869
f 5857 5858 5869
f 5869 5858 5870
f 5858 5859 5870
f 5870 5859 5871
f 5859 5860 5871
f 5871 5860 5872
f 5860 5861 5872
f 5872 5861 5873
f 5861 5850 5873
f 5873 5850 5862
f 5862 5863 5874
f 5874 5863 5875
f 5863 5864 5875
f 5875 5864 5876
f 5864 5865 5876
f 5876 5865 5877
f 5865 5866 5877
f 5877 5866 5878
f 5866 5867 5878
f 5878 5867 5879
f 5867 5868 5879
f 5879 5868 5880
f 5868 5869 5880
f 5880 5869 5881
f 5869 5870 5881
f 5881 5870 5882
f 5870 5871 5882
f 5882 5871 5883
f 5871 5872 5883
f 5883 5872 5884
f 5872 5873 5884
f 5884 5873 5885
f 5873 5862 5885
f 5885 5862 5874
f 5874 5875 5886
f 5886 5875 5887
f 5875 5876 5887
f 5887 5876 5888
f 5876 5877 5888
f 5888 5877 5889
f 5877 5878 5889
f 5889 5878 5890
f 5878 5879 5890
f 5890 5879 5891
f 5879 5880 5891
f 5891 5880 5892
f 5880 5881 5892
f 5892 5881 5893
f 5881 5882 5893
f 5893 5882 5894
f 5882 5883 5894
f 5894 5883 5895
f 5883 5884 5895
f 5895 5884 5896
f 5884 5885 5896
f 5896 5885 5897
f 5885 5874 5897
f 5897 5874 5886
f 5886 5887 5898
f 5898 5887 5899
f 5887 5888 5899
f 5899 5888 5900
f 5888 5889 5900
f 5900 5889 5901
f 5889 5890 5901
f 5901 5890 5902
f 5890 5891 5902
f 5902 5891 5903
f 5891 5892 5903
f 5903 5892 5904
f 5892 5893 5904
f 5904 5893 5905
f 5893 5894 5905
f 5905 5894 5906
f 5894 5895 5906
f 5906 5895 5907
f 5895 5896 5907
f 5907 5896 5908
f 5896 5897 5908
f 5908 5897 5909
f 5897 5886 5909
f 5909 5886 5898
f 5898 5899 5910
f 5910 5899 5911
f 5899 5900 5911
f 5911 5900 5912
f 5900 5901 5912
f 5912 5901 5913
f 5901 5902 5913
f 5913 5902 5914
f 5902 5903 5914
f 5914 5903 5915
f 5903 5904 5915
f 5915 5904 5916
f 5904 5905 5916
f 5916 5905 5917
f 5905 5906 5917
f 5917 5906 5918
f 5906 5907 5918
f 5918 5907 5919
f 5907 5908 5919
f 5919 5908 5920
f 5908 5909 5920
f 5920 5909 5921
f 5909 5898 5921
f 5921 5898 5910
f 5910 5911 5922
f 5922 5911 5923
f 5911 5912 5923
f 5923 5912 5924
f 5912 5913 5924
f 5924 5913 5925
f 5913 5914 5925
f 5925 5914 5926
f 5914 5915 5926
f 5926 5915 5927
f 5915 5916 5927
f 5927 5916 5928
f 5916 5917 5928
f 5928 5917 5929
f 5917 5918 5929
f 5929 5918 5930
f 5918 5919 5930
f 5930 5919 5931
f 5919 5920 5931
f 5931 5920 5932
f 5920 5921 5932
f 5932 5921 5933
f 5921 5910 5933
f 5933 5910 5922
f 5922 5923 5934
f 5934 5923 5935
f 5923 5924 5935
f 5935 5924 5936
f 5924 5925 5936
f 5936 5925 5937
f 5925 5926 5937
f 5937 5926 5938
f 5926 5927 5938
f 5938 5927 5939
f 5927 5928 5939
f 5939 5928 5940
f 5928 5929 5940
f 5940 5929 5941
f 5929 5930 5941
f 5941 5930 5942
f 5930 5931 5942
f 5942 5931 5943
f 5931 5932 5943
f 5943 5932 5944
f 5932 5933 5944
f 5944 5933 5945
f 5933 5922 5945
f 5945 5922 5934
f 5934 5935 5946
f 5946 5935 5947
f 5935 5936 5947
f 5947 5936 5948
f 5936 5937 5948
f 5948 5937 5949
f 5937 5938 5949
f 5949 5938 5950
f 5938 5939 5950
f 5950 5939 5951
f 5939 5940 5951
f 5951 5940 5952
f 5940 5941 5952
f 5952 5941 5953
f 5941 5942 5953
f 5953 5942 5954
f 5942 5943 5954
f 5954 5943 5955
f 5943 5944 5955
f 5955 5944 5956
f 5944 5945 5956
f 5956 5945 5957
f 5945 5934 5957
f 5957 5934 5946
f 5946 5947 5958
f 5958 5947 5959
f 5947 5948 5959
f 5959 5948 5960
f 5948 5949 5960
f 5960 5949 5961
f 5949 5950 5961
f 5961 5950 5962
f 5950 5951 5962
f 5962 5951 5963
f 5951 5952 5963
f 5963 5952 5964
f 5952 5953 5964
f 5964 5953 5965
f 5953 5954 5965
f 5965 5954 5966
f 5954 5955 5966
f 5966 5955 5967
f 5955 5956 5967
f 5967 5956 5968
f 5956 5957 5968
f 5968 5957 5969
f 5957 5946 5969
f 5969 5946 5958
f 5958 5959 5970
f 5970 5959 5971
f 5959 5960 5971
f 5971 5960 5972
f 5960 5961 5972
f 5972 5961 5973
f 5961 5962 5973
f 5973 5962 5974
f 5962 5963 5974
f 5974 5963 5975
f 5963 5964 5975
f 5975 5964 5976
f 5964 5965 5976
f 5976 5965 5977
f 5965 5966 5977
f 5977 5966 5978
f 5966 5967 5978
f 5978 5967 5979
f 5967 5968 5979
f 5979 5968 5980
f 5968 5969 5980
f 5980 5969 5981
f 5969 5958 5981
f 5981 5958 5970
f 5970 5971 5982
f 5982 5971 5983
f 5971 5972 5983
f 5983 5972 5984
f 5972 5973 5984
f 5984 5973 5985
f 5973 5974 5985
f 5985 5974 5986
f 5974 5975 5986
f 5986 5975 5987
f 5975 5976 5987
f 5987 5976 5988
f 5976 5977 5988
f 5988 5977 5989
f 5977 5978 5989
f 5989 5978 5990
f 5978 5979 5990
f 5990 5979 5991
f 5979 5980 5991
f 5991 5980 5992
f 5980 5981 5992
f 5992 5981 5993
f 5981 5970 5993
f 5993 5970 5982
f 5982 5983 5994
f 5994 5983 5995
f 5983 5984 5995
f 5995 5984 5996
f 5984 5985 5996
f 5996 5985 5997
f 5985 5986 5997
f 5997 5986 5998
f 5986 5987 5998
f 5998 5987 5999
f 5987 5988 5999
f 5999 5988 6000
f 5988 5989 6000
f 6000 5989 6001
f 5989 5990 6001
f 6001 5990 6002
f 5990 5991 6002
f 6002 5991 6003
f 5991 5992 6003
f 6003 5992 6004
f 5992 5993 6004
f 6004 5993 6005
f 5993 5982 6005
f 6005 5982 5994
f 5994 5995 6006
f 6006 5995 6007
f 5995 5996 6007
f 6007 5996 6008
f 5996 5997 6008
f 6008 5997 6009
f 5997 5998 6009
f 6009 5998 6010
f 5998 5999 6010
f 6010 5999 6011
f 5999 6000 6011
f 6011 6000 6012
f 6000 6001 6012
f 6012 6001 6013
f 6001 6002 6013
f 6013 6002 6014
f 6002 6003 6014
f 6014 6003 6015
f 6003 6004 6015
f 6015 6004 6016
f 6004 6005 6016
f 6016 6005 6017
f 6005 5994 6017
f 6017 5994 6006
f 6006 6007 6018
f 6018 6007 6019
f 6007 6008 6019
f 6019 6008 6020
f 6008 6009 6020
f 6020 6009 6021
f 6009 6010 6021
f 6021 6010 6022
f 6010 6011 6022
f 6022 6011 6023
f 6011 6012 6023
f 6023 6012 6024
f 6012 6013 6024
f 6024 6013 6025
f 6013 6014 6025
f 6025 6014 6026
f 6014 6015 6026
f 6026 6015 6027
f 6015 6016 6027
f 6027 6016 6028
f 6016 6017 6028
f 6028 6017 6029
f 6017 6006 6029
f 6029 6006 6018
f 6018 6019 6030
f 6030 6019 6030
f 6019 6020 6030
f 6030 6020 6030
f 6020 6021 6030
f 6030 6021 6030
f 6021 6022 6030
f 6030 6022 6030
f 6022 6023 6030
f 6030 6023 6030
f 6023 6024 6030
f 6030 6024 6030
f 6024 6025 6030
f 6030 6025 6030
f 6025 6026 6030
f 6030 6026 6030
f 6026 6027 6030
f 6030 6027 6030
f 6027 6028 6030
f 6030 6028 6030
f 6028 6029 6030
f 6030 6029 6030
f 6029 6018 6030
f 6030 6018 6030

g Start_point
v 316.79108 496.04575 20.33926
v 316.06262 495.62518 20.45
v 316.90378 495.62518 20.33926
v 316.4832 496.35364 20.33926
v 316.06262 496.46634 20.33926
v 315.64203 496.35364 20.33926
v 315.33414 496.04575 20.33926
v 315.22144 495.62518 20.33926
v 315.33414 495.2046 20.33926
v 315.64203 494.8967 20.33926
v 316.06262 494.784 20.33926
v 316.4832 494.8967 20.33926
v 316.79108 495.2046 20.33926
v 317.4699 496.43768 20.014584
v 317.68762 495.62518 20.014584
v 316.87512 497.03247 20.014584
v 316.06262 497.25018 20.014584
v 315.25012 497.03247 20.014584
v 314.6553 496.43768 20.014584
v 314.43762 495.62518 20.014584
v 314.6553 494.81268 20.014584
v 315.25012 494.2179 20.014584
v 316.06262 494.00018 20.014584
v 316.87512 494.2179 20.014584
v 317.4699 494.81268 20.014584
v 318.05283 496.77423 19.498098
v 318.36072 495.62518 19.498098
v 317.21167 497.6154 19.498098
v 316.06262 497.92328 19.498098
v 314.91357 497.6154 19.498098
v 314.0724 496.77423 19.498098
v 313.76453 495.62518 19.498098
v 314.0724 494.47614 19.498098
v 314.91357 493.63495 19.498098
v 316.06262 493.3271 19.498098
v 317.21167 493.63495 19.498098
v 318.05283 494.47614 19.498098
v 318.50012 497.03247 18.825
v 318.8772 495.62518 18.825
v 317.4699 498.06268 18.825
v 316.06262 498.43976 18.825
v 314.6553 498.06268 18.825
v 313.62512 497.03247 18.825
v 313.24802 495.62518 18.825
v 313.62512 494.2179 18.825
v 314.6553 493.18768 18.825
v 316.06262 492.81058 18.825
v 317.4699 493.18768 18.825
v 318.50012 494.2179 18.825
v 318.78128 497.1948 18.041162
v 319.20187 495.62518 18.041162
v 317.63223 498.34384 18.041162
v 316.06262 498.76443 18.041162
v 314.49298 498.34384 18.041162
v 313.34393 497.1948 18.041162
v 312.92334 495.62518 18.041162
v 313.34393 494.05554 18.041162
v 314.49298 492.9065 18.041162
v 316.06262 492.4859 18.041162
v 317.63223 492.9065 18.041162
v 318.78128 494.05554 18.041162
v 318.8772 497.25018 17.2
v 319.31262 495.62518 17.2
v 317.68762 498.43976 17.2
v 316.06262 498.87518 17.2
v 314.43762 498.43976 17.2
v 313.24802 497.25018 17.2
v 312.81262 495.62518 17.2
v 313.24802 494.00018 17.2
v 314.43762 492.81058 17.2
v 316.06262 492.37518 17.2
v 317.68762 492.81058 17.2
v 318.8772 494.00018 17.2
v 318.78128 497.1948 16.358837
v 319.20187 495.62518 16.358837
v 317.63223 498.34384 16.358837
v 316.06262 498.76443 16.358837
v 314.49298 498.34384 16.358837
v 313.34393 497.1948 16.358837
v 312.92334 495.62518 16.358837
v 313.34393 494.05554 16.358837
v 314.49298 492.9065 16.358837
v 316.06262 492.4859 16.358837
v 317.63223 492.9065 16.358837
v 318.78128 494.05554 16.358837
v 318.50012 497.03247 15.575
v 318.8772 495.62518 15.575
v 317.4699 498.06268 15.575
v 316.06262 498.43976 15.575
v 314.6553 498.06268 15.575
v 313.62512 497.03247 15.575
v 313.24802 495.62518 15.575
v 313.62512 494.2179 15.575
v 314.6553 493.18768 15.575
v 316.06262 492.81058 15.575
v 317.4699 493.18768 15.575
v 318.50012 494.2179 15.575
v 318.05283 496.77423 14.901902
v 318.36072 495.62518 14.901902
v 317.21167 497.6154 14.901902
v 316.06262 497.92328 14.901902
v 314.91357 497.6154 14.901902
v 314.0724 496.77423 14.901902
v 313.76453 495.62518 14.901902
v 314.0724 494.47614 14.901902
v 314.91357 493.63495 14.901902
v 316.06262 493.3271 14.901902
v 317.21167 493.63495 14.901902
v 318.05283 494.47614 14.901902
v 317.4699 496.43768 14.385416
v 317.68762 495.62518 14.385416
v 316.87512 497.03247 14.385416
v 316.06262 497.25018 14.385416
v 315.25012 497.03247 14.385416
v 314.6553 496.43768 14.385416
v 314.43762 495.62518 14.385416
v 314.6553 494.81268 14.385416
v 315.25012 494.2179 14.385416
v 316.06262 494.00018 14.385416
v 316.87512 494.2179 14.385416
v 317.4699 494.81268 14.385416
v 316.79108 496.04575 14.0607395
v 316.90378 495.62518 14.0607395
v 316.4832 496.35364 14.0607395
v 316.06262 496.46634 14.0607395
v 315.64203 496.35364 14.0607395
v 315.33414 496.04575 14.0607395
v 315.22144 495.62518 14.0607395
v 315.33414 495.2046 14.0607395
v 315.64203 494.8967 14.0607395
v 316.06262 494.784 14.0607395
v 316.4832 494.8967 14.0607395
v 316.79108 495.2046 14.0607395
v 316.06262 495.62518 13.949999
usemtl mat_10
s 1
f 6031 6032 6033
f 6034 6032 6031
f 6035 6032 6034
f 6036 6032 6035
f 6037 6032 6036
f 6038 6032 6037
f 6039 6032 6038
f 6040 6032 6039
f 6041 6032 6040
f 6042 6032 6041
f 6043 6032 6042
f 6033 6032 6043
f 6044 6033 6045
f 6033 6044 6031
f 6046 6031 6044
f 6031 6046 6034
f 6047 6034 6046
f 6034 6047 6035
f 6048 6035 6047
f 6035 6048 6036
f 6049 6036 6048
f 6036 6049 6037
f 6050 6037 6049
f 6037 6050 6038
f 6051 6038 6050
f 6038 6051 6039
f 6052 6039 6051
f 6039 6052 6040
f 6053 6040 6052
f 6040 6053 6041
f 6054 6041 6053
f 6041 6054 6042
f 6055 6042 6054
f 6042 6055 6043
f 6045 6043 6055
f 6043 6045 6033
f 6056 6045 6057
f 6045 6056 6044
f 6058 6044 6056
f 6044 6058 6046
f 6059 6046 6058
f 6046 6059 6047
f 6060 6047 6059
f 6047 6060 6048
f 6061 6048 6060
f 6048 6061 6049
f 6062 6049 6061
f 6049 6062 6050
f 6063 6050 6062
f 6050 6063 6051
f 6064 6051 6063
f 6051 6064 6052
f 6065 6052 6064
f 6052 6065 6053
f 6066 6053 6065
f 6053 6066 6054
f 6067 6054 6066
f 6054 6067 6055
f 6057 6055 6067
f 6055 6057 6045
f 6068 6057 6069
f 6057 6068 6056
f 6070 6056 6068
f 6056 6070 6058
f 6071 6058 6070
f 6058 6071 6059
f 6072 6059 6071
f 6059 6072 6060
f 6073 6060 6072
f 6060 6073 6061
f 6074 6061 6073
f 6061 6074 6062
f 6075 6062 6074
f 6062 6075 6063
f 6076 6063 6075
f 6063 6076 6064
f 6077 6064 6076
f 6064 6077 6065
f 6078 6065 6077
f 6065 6078 6066
f 6079 6066 6078
f 6066 6079 6067
f 6069 6067 6079
f 6067 6069 6057
f 6080 6069 6081
f 6069 6080 6068
f 6082 6068 6080
f 6068 6082 6070
f 6083 6070 6082
f 6070 6083 6071
f 6084 6071 6083
f 6071 6084 6072
f 6085 6072 6084
f 6072 6085 6073
f 6086 6073 6085
f 6073 6086 6074
f 6087 6074 6086
f 6074 6087 6075
f 6088 6075 6087
f 6075 6088 6076
f 6089 6076 6088
f 6076 6089 6077
f 6090 6077 6089
f 6077 6090 6078
f 6091 6078 6090
f 6078 6091 6079
f 6081 6079 6091
f 6079 6081 6069
f 6092 6081 6093
f 6081 6092 6080
f 6094 6080 6092
f 6080 6094 6082
f 6095 6082 6094
f 6082 6095 6083
f 6096 6083 6095
f 6083 6096 6084
f 6097 6084 6096
f 6084 6097 6085
f 6098 6085 6097
f 6085 6098 6086
f 6099 6086 6098
f 6086 6099 6087
f 6100 6087 6099
f 6087 6100 6088
f 6101 6088 6100
f 6088 6101 6089
f 6102 6089 6101
f 6089 6102 6090
f 6103 6090 6102
f 6090 6103 6091
f 6093 6091 6103
f 6091 6093 6081
f 6104 6093 6105
f 6093 6104 6092
f 6106 6092 6104
f 6092 6106 6094
f 6107 6094 6106
f 6094 6107 6095
f 6108 6095 6107
f 6095 6108 6096
f 6109 6096 6108
f 6096 6109 6097
f 6110 6097 6109
f 6097 6110 6098
f 6111 6098 6110
f 6098 6111 6099
f 6112 6099 6111
f 6099 6112 6100
f 6113 6100 6112
f 6100 6113 6101
f 6114 6101 6113
f 6101 6114 6102
f 6115 6102 6114
f 6102 6115 6103
f 6105 6103 6115
f 6103 6105 6093
f 6116 6105 6117
f 6105 6116 6104
f 6118 6104 6116
f 6104 6118 6106
f 6119 6106 6118
f 6106 6119 6107
f 6120 6107 6119
f 6107 6120 6108
f 6121 6108 6120
f 6108 6121 6109
f 6122 6109 6121
f 6109 6122 6110
f 6123 6110 6122
f 6110 6123 6111
f 6124 6111 6123
f 6111 6124 6112
f 6125 6112 6124
f 6112 6125 6113
f 6126 6113 6125
f 6113 6126 6114
f 6127 6114 6126
f 6114 6127 6115
f 6117 6115 6127
f 6115 6117 6105
f 6128 6117 6129
f 6117 6128 6116
f 6130 6116 6128
f 6116 6130 6118
f 6131 6118 6130
f 6118 6131 6119
f 6132 6119 6131
f 6119 6132 6120
f 6133 6120 6132
f 6120 6133 6121
f 6134 6121 6133
f 6121 6134 6122
f 6135 6122 6134
f 6122 6135 6123
f 6136 6123 6135
f 6123 6136 6124
f 6137 6124 6136
f 6124 6137 6125
f 6138 6125 6137
f 6125 6138 6126
f 6139 6126 6138
f 6126 6139 6127
f 6129 6127 6139
f 6127 6129 6117
f 6140 6129 6141
f 6129 6140 6128
f 6142 6128 6140
f 6128 6142 6130
f 6143 6130 6142
f 6130 6143 6131
f 6144 6131 6143
f 6131 6144 6132
f 6145 6132 6144
f 6132 6145 6133
f 6146 6133 6145
f 6133 6146 6134
f 6147 6134 6146
f 6134 6147 6135
f 6148 6135 6147
f 6135 6148 6136
f 6149 6136 6148
f 6136 6149 6137
f 6150 6137 6149
f 6137 6150 6138
f 6151 6138 6150
f 6138 6151 6139
f 6141 6139 6151
f 6139 6141 6129
f 6152 6141 6153
f 6141 6152 6140
f 6154 6140 6152
f 6140 6154 6142
f 6155 6142 6154
f 6142 6155 6143
f 6156 6143 6155
f 6143 6156 6144
f 6157 6144 6156
f 6144 6157 6145
f 6158 6145 6157
f 6145 6158 6146
f 6159 6146 6158
f 6146 6159 6147
f 6160 6147 6159
f 6147 6160 6148
f 6161 6148 6160
f 6148 6161 6149
f 6162 6149 6161
f 6149 6162 6150
f 6163 6150 6162
f 6150 6163 6151
f 6153 6151 6163
f 6151 6153 6141
f 6153 6164 6152
f 6152 6164 6154
f 6154 6164 6155
f 6155 6164 6156
f 6156 6164 6157
f 6157 6164 6158
f 6158 6164 6159
f 6159 6164 6160
f 6160 6164 6161
f 6161 6164 6162
f 6162 6164 6163
f 6163 6164 6153

g Path_(5)
v 312.0 502.44998 18.0
v 312.74542 502.74036 18.0
v 312.64557 502.70148 17.6
v 312.3727 502.59518 17.30718
v 312.0 502.44998 17.2
v 311.62726 502.30478 17.30718
v 311.35443 502.1985 17.6
v 311.25455 502.1596 18.0
v 311.35443 502.1985 18.4
v 311.62726 502.30478 18.692822
v 312.0 502.44998 18.800001
v 312.3727 502.59518 18.692822
v 312.64557 502.70148 18.4
v 312.16394 504.23236 18.0
v 312.0651 504.1909 17.6
v 311.7951 504.07755 17.30718
v 311.42627 503.92273 17.2
v 311.05746 503.7679 17.30718
v 310.78745 503.65457 17.6
v 310.68863 503.6131 18.0
v 310.78745 503.65457 18.4
v 311.05746 503.7679 18.692822
v 311.42627 503.92273 18.800001
v 311.7951 504.07755 18.692822
v 312.0651 504.1909 18.4
v 311.52524 505.64673 18.0
v 311.425 505.60883 17.6
v 311.1511 505.50525 17.30718
v 310.77695 505.36374 17.2
v 310.4028 505.22223 17.30718
v 310.12894 505.11865 17.6
v 310.0287 505.08075 18.0
v 310.12894 505.11865 18.4
v 310.4028 505.22223 18.692822
v 310.77695 505.36374 18.800001
v 311.1511 505.50525 18.692822
v 311.425 505.60883 18.4
v 310.9978 507.28268 18.0
v 310.90567 507.2279 17.6
v 310.654 507.07825 17.30718
v 310.31018 506.87378 17.2
v 309.9664 506.66934 17.30718
v 309.71472 506.51968 17.6
v 309.6226 506.4649 18.0
v 309.71472 506.51968 18.4
v 309.9664 506.66934 18.692822
v 310.31018 506.87378 18.800001
v 310.654 507.07825 18.692822
v 310.90567 507.2279 18.4
v 309.8776 508.4401 18.0
v 309.78766 508.38177 17.6
v 309.54193 508.2225 17.30718
v 309.20627 508.00494 17.2
v 308.8706 507.78738 17.30718
v 308.6249 507.6281 17.6
v 308.53497 507.56982 18.0
v 308.6249 507.6281 18.4
v 308.8706 507.78738 18.692822
v 309.20627 508.00494 18.800001
v 309.54193 508.2225 18.692822
v 309.78766 508.38177 18.4
v 309.39316 509.69608 18.0
v 309.29016 509.66638 17.6
v 309.00882 509.5853 17.30718
v 308.62445 509.47452 17.2
v 308.24008 509.36374 17.30718
v 307.95874 509.28265 17.6
v 307.85574 509.25296 18.0
v 307.95874 509.28265 18.4
v 308.24008 509.36374 18.692822
v 308.62445 509.47452 18.800001
v 309.00882 509.5853 18.692822
v 309.29016 509.66638 18.4
v 309.03098 511.4226 18.0
v 308.9377 511.36978 17.6
v 308.68295 511.22546 17.30718
v 308.3349 511.02832 17.2
v 307.98685 510.83118 17.30718
v 307.73206 510.68686 17.6
v 307.63882 510.63403 18.0
v 307.73206 510.68686 18.4
v 307.98685 510.83118 18.692822
v 308.3349 511.02832 18.800001
v 308.68295 511.22546 18.692822
v 308.9377 511.36978 18.4
v 307.7701 512.5824 18.0
v 307.6872 512.51447 17.6
v 307.4606 512.329 17.30718
v 307.15112 512.07556 17.2
v 306.8416 511.82217 17.30718
v 306.61505 511.6367 17.6
v 306.5321 511.5688 18.0
v 306.61505 511.6367 18.4
v 306.8416 511.82217 18.692822
v 307.15112 512.07556 18.800001
v 307.4606 512.329 18.692822
v 307.6872 512.51447 18.4
v 307.06522 513.80066 17.890856
v 306.92178 513.7281 17.509218
v 306.62732 513.57904 17.259085
v 306.2607 513.3935 17.207481
v 305.9202 513.2212 17.36823
v 305.69702 513.1082 17.698263
v 305.65097 513.0849 18.109146
v 305.7944 513.15753 18.490784
v 306.08887 513.3065 18.740915
v 306.45547 513.49207 18.79252
v 306.796 513.6644 18.63177
v 307.01917 513.77734 18.301737
v 306.4534 515.1956 17.87773
v 306.29483 515.125 17.50272
v 305.98386 514.9918 17.2629
v 305.6038 514.8318 17.222528
v 305.2565 514.6877 17.392424
v 305.035 514.5982 17.72706
v 304.99866 514.58734 18.136776
v 305.15723 514.6579 18.511786
v 305.4682 514.7911 18.751606
v 305.84827 514.9511 18.791977
v 306.19556 515.0952 18.622082
v 306.41705 515.1847 18.287445
v 305.84424 516.724 18.053705
v 305.77753 516.6438 17.632185
v 305.53836 516.4867 17.312096
v 305.19083 516.29474 17.179209
v 304.82806 516.1193 17.269127
v 304.54724 516.0075 17.557758
v 304.42365 515.9892 17.967766
v 304.49036 516.0694 18.389286
v 304.72952 516.2265 18.709375
v 305.07706 516.41846 18.842264
v 305.43985 516.5939 18.752344
v 305.72064 516.7057 18.463713
v 304.9886 518.01654 17.881964
v 305.0123 517.9716 17.442593
v 304.8451 517.8454 17.046614
v 304.5318 517.67163 16.800129
v 304.15634 517.49695 16.769182
v 303.81937 517.3681 16.962067
v 303.6111 517.31964 17.327099
v 303.58743 517.3645 17.76647
v 303.7546 517.4907 18.162449
v 304.06793 517.6645 18.408934
v 304.44336 517.8392 18.43988
v 304.78036 517.9681 18.246996
v 304.49857 519.6049 17.622051
v 304.41937 519.5605 17.220976
v 304.1812 519.4122 16.91934
v 303.8479 519.19977 16.797968
v 303.5087 518.98016 16.889381
v 303.25455 518.8122 17.169085
v 303.15353 518.74084 17.562134
v 303.2327 518.7853 17.96321
v 303.47086 518.9336 18.264845
v 303.8042 519.146 18.386217
v 304.14337 519.3656 18.294804
v 304.39752 519.53357 18.0151
v 303.20758 520.80396 17.536993
v 303.09335 520.7622 17.176891
v 302.86166 520.5766 16.936983
v 302.5746 520.29694 16.881548
v 302.30905 519.99817 17.025442
v 302.1362 519.76025 17.330109
[truncated: 121,083 more chars]
