# Supplementary material for: Heterogeneous somatostatin-expressing neuron population in mouse ventral tegmental area
Source: eLife. 2020 Aug 4;9:e59328. doi: 10.7554/eLife.59328 (PMC7440918; doi:10.7554/eLife.59328)
Supplement: Figure 5—source data 2. — This zip archive contains morphological images of all traced neurons grouped according their electrophysiological profiles. Each subtype’s folder contains a PDF file (with the list of neurons, their original location within the VTA, images of the traced morphology and individual Sholl curves) and two subfolders: ‘3D_gif’ – with *.gif files of the listed neurons; and ‘WaveFront_3D_obj’ – with corresponding *.obj files. *.gif files can be opened by any image viewer. *.obj files save information about the 3D model of the neurons and can be opened/reused with any 3D viewer or graphic software. [file elife-59328-fig5-data2.zip › Morphology_Source/Delayed/WaveFront_3D_obj/11.obj]

# OBJ File
mtllib 150317c5_model.mtl
g Path_(7)
v 238.54999 473.84998 19.800001
v 239.13844 473.8604 19.50575
v 239.00305 473.96194 19.304516
v 238.74625 474.03348 19.204327
v 238.43687 474.05582 19.232027
v 238.1578 474.02304 19.380198
v 237.98381 473.94388 19.609133
v 237.96153 473.83957 19.857492
v 238.09694 473.73804 20.05873
v 238.35373 473.6665 20.158918
v 238.66312 473.64413 20.131218
v 238.94218 473.6769 19.983047
v 239.11617 473.75607 19.75411
v 239.12405 475.2215 19.926256
v 238.90137 475.31085 19.75351
v 238.60484 475.38495 19.716213
v 238.31395 475.42395 19.82436
v 238.10663 475.41742 20.048971
v 238.03844 475.36707 20.329865
v 238.12762 475.2864 20.591774
v 238.35033 475.19705 20.76452
v 238.64684 475.12296 20.801819
v 238.93773 475.08392 20.693672
v 239.14505 475.09048 20.469059
v 239.21326 475.14084 20.188166
v 239.5055 476.483 19.963898
v 239.2609 476.60974 19.82109
v 238.98338 476.74854 19.834784
v 238.74733 476.86227 20.001307
v 238.61598 476.92044 20.276041
v 238.62453 476.90744 20.585371
v 238.77069 476.82678 20.84641
v 239.01529 476.70007 20.989218
v 239.29279 476.56125 20.975525
v 239.52884 476.4475 20.809
v 239.66019 476.38934 20.534267
v 239.65164 476.40234 20.224937
v 240.34082 477.59937 20.037428
v 240.14749 477.73788 19.836294
v 239.90288 477.92145 19.780727
v 239.67253 478.10083 19.885614
v 239.51816 478.228 20.122852
v 239.48112 478.2689 20.428873
v 239.57137 478.2125 20.721678
v 239.7647 478.07397 20.92281
v 240.00931 477.8904 20.978376
v 240.23967 477.71103 20.87349
v 240.39404 477.58386 20.636251
v 240.43106 477.543 20.330233
v 241.27312 478.82883 19.850676
v 241.0465 478.9955 19.7215
v 240.79156 479.17096 19.751232
v 240.57666 479.30814 19.931904
v 240.45934 479.37033 20.215107
v 240.47104 479.34085 20.524954
v 240.60864 479.22757 20.778425
v 240.83527 479.06088 20.9076
v 241.0902 478.88547 20.877869
v 241.30511 478.74826 20.697197
v 241.42242 478.6861 20.413996
v 241.41072 478.71558 20.104147
v 242.07083 480.0918 20.197746
v 241.91187 480.28098 20.013226
v 241.68002 480.48257 19.970493
v 241.43742 480.6426 20.081001
v 241.24907 480.71817 20.315138
v 241.16544 480.689 20.610167
v 241.20892 480.56293 20.887033
v 241.36789 480.37375 21.071556
v 241.59973 480.17215 21.114286
v 241.84233 480.01212 21.003778
v 242.03069 479.93655 20.769642
v 242.11433 479.96573 20.474613
v 243.08086 480.95605 20.63881
v 242.92131 481.16022 20.467398
v 242.70886 481.38583 20.445944
v 242.50046 481.5724 20.580196
v 242.35194 481.66992 20.834183
v 242.3031 481.6523 21.139847
v 242.367 481.52423 21.415287
v 242.52657 481.32007 21.586699
v 242.73901 481.09448 21.608152
v 242.94742 480.9079 21.4739
v 243.09593 480.81036 21.219913
v 243.14478 480.828 20.91425
v 244.09293 482.0562 20.61208
v 243.89233 482.21384 20.434776
v 243.64944 482.40567 20.408756
v 243.42934 482.5803 20.540993
v 243.29099 482.69095 20.796053
v 243.27147 482.70798 21.105593
v 243.376 482.6268 21.386673
v 243.57658 482.4692 21.563976
v 243.81947 482.27737 21.589996
v 244.03958 482.10272 21.45776
v 244.17793 481.99207 21.2027
v 244.19745 481.97504 20.89316
v 244.98395 483.29364 20.683363
v 244.80557 483.4434 20.47753
v 244.56477 483.62952 20.416035
v 244.3261 483.80222 20.515358
v 244.15347 483.9152 20.748884
v 244.09319 483.93814 21.05404
v 244.16136 483.86493 21.34906
v 244.33975 483.7152 21.554893
v 244.58054 483.52905 21.616386
v 244.81921 483.35635 21.517065
v 244.99184 483.24338 21.283539
v 245.05214 483.22043 20.978382
v 245.92177 484.40506 20.846699
v 245.76572 484.57666 20.64143
v 245.54567 484.7863 20.578663
v 245.32059 484.97775 20.675213
v 245.15079 485.09976 20.90521
v 245.08177 485.11963 21.20703
v 245.132 485.03204 21.499796
v 245.28807 484.86044 21.705063
v 245.50812 484.65085 21.767832
v 245.73318 484.45935 21.671282
v 245.90298 484.33734 21.441282
v 245.97202 484.31747 21.139465
v 246.91434 485.44476 20.959213
v 246.74158 485.62143 20.77106
v 246.52379 485.83932 20.731642
v 246.31935 486.04007 20.851515
v 246.18301 486.16986 21.098562
v 246.15132 486.19394 21.40659
v 246.23277 486.10583 21.693058
v 246.40555 485.92917 21.881208
v 246.62332 485.71127 21.92063
v 246.82777 485.51053 21.800756
v 246.96411 485.38074 21.553707
v 246.99579 485.3567 21.245682
v 247.93169 486.4658 20.85866
v 247.73236 486.61844 20.675919
v 247.50539 486.82758 20.64101
v 247.3116 487.0371 20.76329
v 247.20293 487.19095 21.009996
v 247.20848 487.24783 21.31502
v 247.32678 487.19254 21.596632
v 247.52611 487.03986 21.779375
v 247.75308 486.83075 21.814281
v 247.94685 486.6212 21.692001
v 248.05553 486.46735 21.445297
v 248.04999 486.41046 21.140272
v 248.94153 487.57565 20.51945
v 248.71739 487.69394 20.332592
v 248.46358 487.87 20.290134
v 248.2481 488.05658 20.403454
v 248.12868 488.20374 20.642185
v 248.13731 488.272 20.942362
v 248.27171 488.24313 21.22355
v 248.49585 488.12482 21.410408
v 248.74966 487.9488 21.452864
v 248.96515 487.7622 21.339546
v 249.08458 487.61505 21.100815
v 249.07593 487.54678 20.800638
v 249.74786 488.86517 20.348108
v 249.56993 488.99286 20.127562
v 249.33038 489.173 20.045378
v 249.0934 489.35742 20.123573
v 248.92249 489.49664 20.3412
v 248.86343 489.55338 20.639942
v 248.93208 489.51242 20.939753
v 249.11002 489.38474 21.160297
v 249.34956 489.2046 21.242483
v 249.58655 489.02017 21.164286
v 249.75746 488.88095 20.946661
v 249.8165 488.82422 20.647919
v 250.79321 489.9265 20.48647
v 250.65538 490.11166 20.278584
v 250.44661 490.33142 20.210806
v 250.22285 490.5269 20.301294
v 250.04407 490.64572 20.525805
v 249.95813 490.65604 20.824177
v 249.9881 490.5551 21.116467
v 250.12593 490.37 21.32435
v 250.3347 490.15024 21.39213
v 250.55846 489.95477 21.301641
v 250.73724 489.83594 21.077131
v 250.82317 489.8256 20.778759
v 251.81018 491.02664 20.818897
v 251.6504 491.2029 20.618378
v 251.42033 491.40356 20.562126
v 251.18164 491.57486 20.665215
v 250.99826 491.6709 20.900023
v 250.91936 491.66592 21.203632
v 250.96605 491.5613 21.494692
v 251.12584 491.38504 21.695211
v 251.35591 491.18436 21.751465
v 251.5946 491.01306 21.648375
v 251.77797 490.91702 21.413567
v 251.85689 490.922 21.109957
v 252.70757 492.31967 20.994104
v 252.50081 492.42114 20.788897
v 252.22441 492.54672 20.725716
v 251.95241 492.66278 20.82149
v 251.75769 492.7382 21.050554
v 251.69244 492.75275 21.351534
v 251.77412 492.70258 21.643782
v 251.98087 492.6011 21.84899
v 252.25728 492.47552 21.91217
v 252.52928 492.35947 21.816397
v 252.724 492.28406 21.587332
v 252.78925 492.2695 21.28635
v 253.03073 493.71747 20.993511
v 252.83817 493.8198 20.772358
v 252.5746 493.96188 20.689856
v 252.31067 494.10565 20.768112
v 252.11708 494.21262 20.986158
v 252.0457 494.2541 21.28557
v 252.11568 494.21896 21.586119
v 252.30824 494.11664 21.807274
v 252.57181 493.97455 21.889776
v 252.83575 493.83075 21.81152
v 253.02934 493.72382 21.593472
v 253.10071 493.68234 21.29406
v 253.96683 494.7998 20.882868
v 253.74467 494.94824 20.724539
v 253.48721 495.12192 20.72094
v 253.26341 495.27426 20.873034
v 253.13324 495.3645 21.140066
v 253.13159 495.3684 21.450487
v 253.25888 495.28497 21.721119
v 253.48102 495.1365 21.879448
v 253.73848 494.96286 21.883047
v 253.96228 494.8105 21.730953
v 254.09245 494.72028 21.46392
v 254.09412 494.71634 21.1535
v 254.51413 496.241 20.766474
v 254.24734 496.3626 20.657785
v 253.97308 496.49646 20.709227
v 253.76483 496.6067 20.907013
v 253.6784 496.66376 21.198147
v 253.73695 496.65237 21.504622
v 253.92477 496.5756 21.744314
v 254.19156 496.45398 21.853003
v 254.46582 496.32013 21.801561
v 254.67407 496.2099 21.603775
v 254.7605 496.15283 21.312641
v 254.70197 496.1642 21.006166
v 255.24889 497.6221 20.702385
v 254.99377 497.75278 20.592237
v 254.7127 497.87903 20.638153
v 254.48097 497.967 20.827827
v 254.36069 497.99316 21.110441
v 254.38406 497.95044 21.410265
v 254.54485 497.85034 21.646963
v 254.79996 497.71967 21.757113
v 255.08102 497.5934 21.711197
v 255.31276 497.50543 21.52152
v 255.43304 497.47928 21.238907
v 255.40967 497.522 20.939083
v 255.85223 499.12384 21.005795
v 255.58568 499.23117 20.935055
v 255.28348 499.29492 21.002283
v 255.02661 499.298 21.189466
v 254.8839 499.23962 21.44645
v 254.8936 499.13538 21.704372
v 255.05309 499.01324 21.894127
v 255.31966 498.9059 21.964867
v 255.62186 498.84216 21.897638
v 255.87872 498.83908 21.710455
v 256.02142 498.89746 21.453474
v 256.01172 499.0017 21.195549
v 255.8315 500.51996 21.538687
v 255.54002 500.62018 21.519394
v 255.25708 500.675 21.6421
v 255.0585 500.6697 21.873924
v 254.9975 500.60577 22.152752
v 255.0904 500.5003 22.40387
v 255.31232 500.38156 22.559992
v 255.6038 500.28137 22.579285
v 255.88673 500.22656 22.45658
v 256.0853 500.2318 22.224754
v 256.14633 500.29575 21.945927
v 256.0534 500.4012 21.694809
v 256.36496 501.79797 21.661348
v 256.08786 501.92886 21.71903
v 255.86182 502.0131 21.924473
v 255.74736 502.02805 22.222628
v 255.77518 501.96973 22.533604
v 255.93782 501.8538 22.774075
v 256.19168 501.71127 22.879608
v 256.46878 501.58038 22.821926
v 256.69482 501.4962 22.616484
v 256.8093 501.48123 22.318329
v 256.78146 501.53952 22.007353
v 256.61884 501.65546 21.766882
v 257.08377 503.0697 21.905272
v 256.7962 503.18576 21.889034
v 256.5351 503.27936 22.031488
v 256.37042 503.3254 22.29446
v 256.3463 503.31155 22.607489
v 256.4692 503.24155 22.8867
v 256.70618 503.13412 23.057276
v 256.99374 503.01807 23.073511
v 257.25485 502.92447 22.931059
v 257.41953 502.87842 22.668087
v 257.44363 502.89227 22.355057
v 257.32074 502.96228 22.075848
v 257.5655 504.4843 21.93045
v 257.26044 504.54 21.912863
v 256.9875 504.58923 22.052578
v 256.81976 504.6188 22.312159
v 256.8022 504.6208 22.622053
v 256.9395 504.59467 22.899223
v 257.1949 504.54742 23.069403
v 257.49994 504.49173 23.08699
v 257.7729 504.4425 22.947277
v 257.9406 504.41293 22.687695
v 257.9582 504.41095 22.3778
v 257.82086 504.43707 22.10063
v 257.66037 505.9914 21.948307
v 257.35513 506.0285 21.904894
v 257.06873 506.06067 22.02187
v 256.87787 506.0793 22.267885
v 256.83368 506.0794 22.577024
v 256.94803 506.06094 22.866453
v 257.19028 506.02887 23.058619
v 257.4955 505.99176 23.10203
v 257.78192 505.9596 22.985056
v 257.97278 505.94095 22.739038
v 258.01697 505.94086 22.4299
v 257.90262 505.95932 22.140472
v 257.91455 507.4811 22.014027
v 257.63248 507.61105 22.028728
v 257.3772 507.70383 22.192656
v 257.21707 507.7346 22.461885
v 257.19507 507.6951 22.764278
v 257.31702 507.59592 23.018805
v 257.5503 507.46362 23.157269
v 257.83234 507.33365 23.142567
v 258.08765 507.24088 22.978638
v 258.24774 507.2101 22.709408
v 258.26978 507.24963 22.407017
v 258.14783 507.34882 22.152489
v 258.9734 508.6515 22.409294
v 258.7072 508.7875 22.322968
v 258.41785 508.8776 22.392881
v 258.18283 508.89755 22.600302
v 258.0651 508.8421 22.889652
v 258.09622 508.72604 23.1834
v 258.26785 508.5805 23.402836
v 258.534 508.44446 23.489162
v 258.82336 508.3544 23.419249
v 259.0584 508.3344 23.211828
v 259.17615 508.3899 22.922478
v 259.14502 508.50595 22.62873
v 258.96622 510.1465 22.885462
v 258.66055 510.19318 22.889462
v 258.37494 510.18896 23.02359
v 258.18594 510.135 23.251904
v 258.14417 510.04575 23.51323
v 258.26083 509.9451 23.737543
v 258.50464 509.86005 23.86474
v 258.8103 509.8134 23.860739
v 259.09592 509.81757 23.726612
v 259.2849 509.87155 23.498297
v 259.3267 509.9608 23.236973
v 259.21005 510.06143 23.01266
v 259.04254 511.53833 23.126123
v 258.744 511.6045 23.217793
v 258.50464 511.6256 23.45197
v 258.38867 511.59598 23.765905
v 258.42712 511.5236 24.075483
v 258.6097 511.4278 24.297752
v 258.88748 511.3343 24.373154
v 259.18604 511.26813 24.281485
v 259.42535 511.24704 24.047308
v 259.54135 511.27664 23.73337
v 259.5029 511.34903 23.423792
v 259.3203 511.44482 23.201525
v 259.39322 512.8966 23.432556
v 259.11176 512.9431 23.561237
v 258.9257 512.958 23.817568
v 258.88492 512.9374 24.132864
v 259.00034 512.8867 24.422642
v 259.24103 512.8196 24.609257
v 259.5425 512.754 24.642704
v 259.824 512.7075 24.514023
v 260.01004 512.69257 24.257692
v 260.05084 512.7132 23.942396
v 259.9354 512.7639 23.652618
v 259.6947 512.831 23.466003
v 259.5133 514.37775 23.469404
v 259.22562 514.4227 23.583752
v 259.0274 514.4394 23.830927
v 258.9718 514.42316 24.144697
v 259.0737 514.3785 24.44099
v 259.30576 514.31726 24.640413
v 259.60587 514.2559 24.689531
v 259.89355 514.2109 24.575184
v 260.09177 514.1943 24.32801
v 260.14737 514.21045 24.01424
v 260.04547 514.2552 23.717947
v 259.8134 514.3164 23.518524
v 259.96594 515.7735 23.68501
v 259.6772 515.8095 23.798922
v 259.4795 515.8227 24.045313
v 259.42578 515.8095 24.358164
v 259.53046 515.7735 24.653645
v 259.76547 515.72437 24.852585
v 260.06787 515.6752 24.901676
v 260.3566 515.6392 24.787766
v 260.55432 515.62604 24.541374
v 260.60803 515.6392 24.228523
v 260.50336 515.6752 23.933043
v 260.26834 515.72437 23.734102
v 259.88333 517.21704 23.709679
v 259.60406 517.2159 23.845621
v 259.43015 517.2156 24.103056
v 259.4082 517.21625 24.413004
v 259.54413 517.21765 24.692415
v 259.80145 517.2195 24.86642
v 260.11124 517.2212 24.888397
v 260.3905 517.22235 24.752455
v 260.56442 517.22266 24.49502
v 260.58636 517.22205 24.185072
v 260.45047 517.2206 23.90566
v 260.19315 517.21875 23.731655
v 259.88507 518.71204 23.711666
v 259.60635 518.72144 23.848503
v 259.43332 518.7289 24.106699
v 259.41238 518.73236 24.41707
v 259.5491 518.7309 24.696453
v 259.80685 518.725 24.869987
v 260.1166 518.71606 24.891176
v 260.39532 518.70667 24.75434
v 260.56833 518.6992 24.496145
v 260.5893 518.6958 24.185774
v 260.45258 518.6972 23.90639
v 260.19482 518.7032 23.732855
v 259.89026 520.22766 23.703579
v 259.64426 520.3067 23.874458
v 259.5163 520.3588 24.150597
v 259.54068 520.3701 24.458
v 259.71082 520.3375 24.7143
v 259.98114 520.2698 24.850824
v 260.27927 520.18506 24.83099
v 260.52524 520.106 24.66011
v 260.6532 520.0539 24.383972
v 260.62885 520.0426 24.076569
v 260.4587 520.0752 23.820267
v 260.18835 520.14294 23.683744
v 260.78912 521.5218 23.536974
v 260.53732 521.68494 23.617222
v 260.35242 521.8037 23.83664
v 260.28397 521.84625 24.136433
v 260.35028 521.8011 24.436274
v 260.5336 521.6804 24.655819
v 260.78482 521.51654 24.736242
v 261.03662 521.3534 24.655994
v 261.22153 521.2346 24.436577
v 261.29 521.19214 24.136782
v 261.2237 521.23724 23.83694
v 261.04034 521.3579 23.617395
v 261.67505 522.7517 23.693062
v 261.4106 522.8764 23.797766
v 261.22403 522.95184 24.03403
v 261.16525 522.9577 24.338547
v 261.25006 522.89246 24.629719
v 261.4557 522.77356 24.82953
v 261.72708 522.63293 24.88444
v 261.99152 522.5082 24.779734
v 262.1781 522.4328 24.54347
v 262.23688 522.42694 24.238955
v 262.15207 522.4922 23.94778
v 261.94644 522.611 23.74797
v 262.11835 524.18805 23.738693
v 261.817 524.205 23.812017
v 261.59143 524.20245 24.026117
v 261.50217 524.1811 24.323624
v 261.5731 524.14655 24.624823
v 261.78522 524.1082 24.849005
v 262.0817 524.07623 24.936104
v 262.38306 524.05927 24.86278
v 262.60858 524.06177 24.64868
v 262.69785 524.0832 24.351173
v 262.62692 524.1177 24.049974
v 262.41483 524.15607 23.825792
v 262.08197 525.6606 23.968851
v 261.77176 525.6452 23.985544
v 261.5047 525.6177 24.147146
v 261.3523 525.58545 24.41036
v 261.3554 525.5571 24.704657
v 261.5132 525.5403 24.95118
v 261.78342 525.5394 25.083874
v 262.0936 525.5549 25.06718
v 262.3607 525.5824 24.905579
v 262.51306 525.6146 24.642365
v 262.50995 525.64294 24.348068
v 262.35214 525.6598 24.101545
v 262.12277 527.11145 24.038086
v 261.8123 527.1145 24.036259
v 261.53986 527.1121 24.192417
v 261.3785 527.1049 24.464718
v 261.37143 527.0948 24.7802
v 261.52057 527.08453 25.054327
v 261.78592 527.07684 25.21365
v 262.0964 527.0738 25.215477
v 262.36884 527.0762 25.059319
v 262.5302 527.0834 24.787018
v 262.53726 527.0935 24.471537
v 262.38815 527.10376 24.197409
v 262.1729 528.6298 24.104483
v 261.86487 528.65656 24.076601
v 261.58228 528.665 24.203993
v 261.40088 528.65283 24.452524
v 261.3693 528.6233 24.755602
v 261.49594 528.58435 25.032017
v 261.74692 528.54645 25.2077
v 262.055 528.51965 25.235582
v 262.3376 528.5112 25.10819
v 262.51895 528.52344 24.85966
v 262.55057 528.5529 24.556581
v 262.4239 528.59186 24.280169
v 262.26035 530.06525 24.312937
v 261.96344 530.14465 24.365536
v 261.72504 530.1973 24.560421
v 261.609 530.20905 24.845371
v 261.64648 530.17676 25.144035
v 261.82736 530.1091 25.376387
v 262.10324 530.0241 25.480165
v 262.40015 529.94464 25.427567
v 262.63855 529.892 25.232683
v 262.75458 529.88025 24.947731
v 262.7171 529.9126 24.649067
v 262.5362 529.9803 24.416718
v 262.79016 531.37775 24.249695
v 262.50482 531.4886 24.296997
v 262.28516 531.5829 24.493395
v 262.19 531.63525 24.786266
v 262.24484 531.63165 25.097136
v 262.435 531.5731 25.342705
v 262.70953 531.47534 25.457174
v 262.99487 531.36444 25.409874
v 263.21454 531.2702 25.213474
v 263.3097 531.21783 24.920603
v 263.25485 531.2214 24.609734
v 263.06467 531.2799 24.364164
v 263.2691 532.872 24.176157
v 262.97638 532.9487 24.258945
v 262.75363 532.9952 24.483267
v 262.66055 532.9989 24.789011
v 262.72208 532.95886 25.094257
v 262.92172 532.8858 25.317213
v 263.20602 532.7994 25.398138
v 263.49875 532.7226 25.315348
v 263.7215 532.67615 25.091026
v 263.81458 532.6724 24.785282
v 263.75302 532.71246 24.480036
v 263.55338 532.7855 24.25708
v 263.48514 534.38495 24.4709
v 263.2097 534.45514 24.61546
v 263.02402 534.4739 24.870811
v 262.97787 534.4362 25.168535
v 263.08356 534.3522 25.428854
v 263.31284 534.24426 25.582018
v 263.60422 534.1414 25.586985
v 263.87964 534.0712 25.442425
v 264.0653 534.0525 25.187073
v 264.11148 534.09015 24.889349
v 264.00577 534.1742 24.62903
v 263.77652 534.2821 24.475866
v 264.10083 535.66364 24.63566
v 263.8316 535.7629 24.759577
v 263.65182 535.822 25.010918
v 263.60968 535.82526 25.322334
v 263.71643 535.77167 25.610384
v 263.94354 535.67566 25.797884
v 264.2301 535.5629 25.834595
v 264.49933 535.4637 25.710676
v 264.6791 535.4045 25.459337
v 264.72128 535.4013 25.14792
v 264.6145 535.45483 24.85987
v 264.3874 535.5509 24.67237
v 264.68524 537.005 24.600548
v 264.39426 537.10455 24.6437
v 264.1636 537.186 24.83535
v 264.05502 537.2275 25.124147
v 264.09766 537.21796 25.432709
v 264.28006 537.15985 25.678352
v 264.55338 537.06885 25.795263
v 264.84433 536.9693 25.752111
v 265.075 536.8879 25.560461
v 265.18356 536.8464 25.271664
v 265.14093 536.85596 24.963102
v 264.95853 536.914 24.717459
v 265.12692 538.44305 24.599998
v 264.8396 538.5294 24.680397
v 264.6293 538.5926 24.900023
v 264.55234 538.6157 25.200026
v 264.62933 538.5926 25.500021
v 264.83966 538.5294 25.719627
v 265.12695 538.44305 25.8
v 265.41428 538.3567 25.7196
v 265.62457 538.2935 25.499977
v 265.70154 538.2704 25.199974
v 265.62454 538.2935 24.899977
v 265.4142 538.3567 24.68037
v 265.47855 539.89606 24.6
v 265.17856 539.89746 24.680384
v 264.95892 539.89844 24.899998
v 264.87854 539.8988 25.199997
v 264.95892 539.89844 25.499998
v 265.17853 539.89746 25.719614
v 265.47855 539.89606 25.800001
v 265.77853 539.89465 25.719618
v 265.99814 539.8937 25.500004
v 266.07852 539.89325 25.200005
v 265.99814 539.8937 24.900005
v 265.77853 539.89465 24.680387
v 265.14038 541.35223 24.6
v 264.8415 541.3264 24.680386
v 264.62268 541.3075 24.900002
v 264.5426 541.30054 25.2
v 264.62268 541.3075 25.5
v 264.8415 541.3264 25.719616
v 265.14038 541.35223 25.800001
v 265.43927 541.37805 25.719616
v 265.65805 541.397 25.500002
v 265.73816 541.40393 25.2
v 265.65805 541.397 24.900002
v 265.43927 541.37805 24.680386
v 265.22363 542.84485 24.6
v 264.9237 542.8507 24.680386
v 264.70413 542.855 24.900002
v 264.62375 542.85657 25.2
v 264.70413 542.855 25.500002
v 264.9237 542.8507 25.719616
v 265.22363 542.84485 25.800001
v 265.5236 542.839 25.719616
v 265.74316 542.8347 25.5
v 265.82352 542.8331 25.2
v 265.74316 542.8347 24.9
v 265.5236 542.839 24.680386
v 265.19867 544.3396 24.6
v 264.89883 544.3495 24.680386
v 264.67932 544.3567 24.900002
v 264.599 544.3593 25.2
v 264.67932 544.3567 25.500002
v 264.89883 544.3495 25.719616
v 265.19867 544.3396 25.800001
v 265.4985 544.3297 25.719616
v 265.718 544.3225 25.500002
v 265.79834 544.3198 25.2
v 265.718 544.3225 24.900002
v 265.4985 544.3297 24.680386
v 265.303 545.8355 24.60033
v 265.01996 545.926 24.690619
v 264.81784 545.9907 24.917395
v 264.7508 546.01215 25.219894
v 264.8368 545.9847 25.517063
v 265.05276 545.9155 25.729277
v 265.34088 545.82336 25.799671
v 265.62393 545.7328 25.709385
v 265.82605 545.66815 25.482609
v 265.8931 545.64667 25.180107
v 265.8071 545.6742 24.882938
v 265.5911 545.7433 24.670725
v 265.9554 547.17554 24.618315
v 265.71198 547.2964 24.768522
v 265.56888 547.3684 25.034433
v 265.56442 547.3723 25.344795
v 265.69986 547.307 25.616447
v 265.93884 547.19006 25.776602
v 266.21738 547.05273 25.782345
v 266.4608 546.9319 25.632137
v 266.6039 546.85986 25.366226
v 266.60834 546.85596 25.055864
v 266.47293 546.92126 24.784212
v 266.23392 547.0382 24.624058
v 266.63358 548.46643 24.58822
v 266.34457 548.54846 24.665236
v 266.13474 548.6182 24.88505
v 266.06033 548.65704 25.188763
v 266.14127 548.6545 25.494995
v 266.3559 548.61127 25.721693
v 266.64667 548.5389 25.808111
v 266.9357 548.45685 25.731096
v 267.1455 548.3871 25.511284
v 267.2199 548.34827 25.207571
v 267.13898 548.3508 24.901339
v 266.92435 548.3941 24.67464
v 266.77823 549.8605 24.43359
v 266.5336 550.03516 24.512367
v 266.37338 550.1933 24.72808
v 266.3405 550.2926 25.022928
v 266.4438 550.3064 25.31791
v 266.65558 550.231 25.53398
v 266.91907 550.0866 25.613247
v 267.16373 549.912 25.53447
v 267.32394 549.7538 25.318756
v 267.3568 549.65454 25.023907
v 267.2535 549.64075 24.728928
v 267.04175 549.7161 24.512856
v 268.0645 550.55286 24.016548
v 267.84943 550.7769 24.019316
v 267.6882 550.9932 24.173067
v 267.62402 551.1438 24.436607
v 267.6741 551.1883 24.73932
v 267.825 551.11487 25.000095
v 268.03632 550.9431 25.149057
v 268.2514 550.71906 25.14629
v 268.41263 550.50275 24.992538
v 268.4768 550.3522 24.728998
v 268.42673 550.3076 24.426285
v 268.27582 550.3811 24.16551
v 268.89627 551.88574 23.765917
v 268.62997 552.0301 23.832678
v 268.43802 552.15497 24.044361
v 268.37186 552.22687 24.344248
v 268.4492 552.22656 24.651981
v 268.64932 552.1541 24.885109
v 268.91864 552.029 24.98116
v 269.18494 551.88464 24.914398
v 269.37686 551.75977 24.702715
v 269.44305 551.68787 24.402828
v 269.3657 551.6881 24.095095
v 269.16556 551.76056 23.861967
v 269.3612 553.35944 23.63349
v 269.0775 553.44885 23.722282
v 268.8756 553.5164 23.949013
v 268.80954 553.544 24.252926
v 268.89703 553.52423 24.552588
v 269.11462 553.4624 24.767706
v 269.40405 553.37506 24.84064
v 269.6877 553.28564 24.751846
v 269.88965 553.2181 24.525116
v 269.95572 553.1905 24.221203
v 269.86823 553.21027 23.921541
v 269.6506 553.2721 23.706423
v 269.80118 554.8549 23.777824
v 269.5012 554.8853 23.866035
v 269.2769 554.8942 24.085718
v 269.1884 554.8794 24.378008
v 269.2594 554.84467 24.664589
v 269.4709 554.7994 24.868671
v 269.7662 554.75574 24.935568
v 270.0662 554.72534 24.847359
v 270.2905 554.7164 24.627676
v 270.379 554.73126 24.335384
v 270.30798 554.7659 24.048805
v 270.0965 554.8112 23.844723
v 269.68747 556.4637 24.092209
v 269.39594 556.42944 24.278202
v 269.19696 556.35767 24.567507
v 269.14386 556.2675 24.8826
v 269.2509 556.1832 25.139055
v 269.48935 556.1274 25.268156
v 269.79535 556.11487 25.235306
v 270.08688 556.1491 25.049313
v 270.28586 556.22095 24.760008
v 270.33896 556.3111 24.444914
v 270.23193 556.3954 24.18846
v 269.99347 556.45123 24.05936
v 269.5636 557.86084 24.55239
v 269.3043 557.7886 24.789995
v 269.16516 557.67053 25.071606
v 269.1835 557.5383 25.321766
v 269.3544 557.42737 25.473446
v 269.63208 557.36743 25.486
v 269.94214 557.3746 25.356068
v 270.20145 557.44684 25.118464
v 270.34058 557.5649 24.836851
v 270.32224 557.6971 24.58669
v 270.15134 557.80804 24.435013
v 269.87366 557.868 24.422457
v 269.5112 559.1997 25.258076
v 269.26764 559.1316 25.427578
v 269.153 559.0261 25.666813
v 269.1981 558.91156 25.911674
v 269.39078 558.81854 26.096556
v 269.67938 558.77203 26.171917
v 269.98666 558.7845 26.117563
v 270.23022 558.8526 25.94806
v 270.34482 558.95807 25.708826
v 270.29974 559.07263 25.463963
v 270.1071 559.16565 25.279081
v 269.81845 559.21216 25.203722
v 269.44717 560.6015 25.8482
v 269.2574 560.5644 26.080994
v 269.2123 560.4813 26.348888
v 269.32404 560.3745 26.580105
v 269.5626 560.27264 26.712687
v 269.8641 560.203 26.71111
v 270.14777 560.18414 26.575796
v 270.3376 560.22125 26.343002
v 270.38266 560.3044 26.075108
v 270.27094 560.41113 25.843891
v 270.03235 560.513 25.71131
v 269.73083 560.5827 25.712887
v 269.9197 561.9736 26.202236
v 269.7746 561.9911 26.491209
v 269.77347 561.9452 26.809307
v 269.91656 561.8481 27.071299
v 270.16562 561.72595 27.20698
v 270.45386 561.6113 27.179996
v 270.70404 561.5351 26.99758
v 270.84915 561.5176 26.708607
v 270.8503 561.5635 26.390509
v 270.70718 561.6606 26.12852
v 270.45813 561.7827 25.992838
v 270.1699 561.89734 26.01982
v 270.4343 563.25757 26.353703
v 270.32883 563.2783 26.645575
v 270.37808 563.2578 26.952011
v 270.56885 563.2015 27.190907
v 270.84998 563.12445 27.298244
v 271.14615 563.04736 27.245266
v 271.37802 562.99084 27.046167
v 271.48346 562.9701 26.754295
v 271.43423 562.99066 26.447857
v 271.24347 563.047 26.208963
v 270.96234 563.124 26.101624
v 270.66617 563.2011 26.154602
v 270.62967 564.6383 26.29114
v 270.4841 564.64545 26.56573
v 270.4949 564.6432 26.876444
v 270.65918 564.63214 27.140028
v 270.93295 564.6153 27.285852
v 271.2428 564.59717 27.274847
v 271.50574 564.5825 27.109957
v 271.6513 564.5754 26.835367
v 271.6405 564.57764 26.524652
v 271.47623 564.5887 26.261068
v 271.20248 564.6055 26.115244
v 270.8926 564.6237 26.126251
v 270.71146 566.1652 26.247627
v 270.52823 566.1841 26.497087
v 270.49326 566.1818 26.804848
v 270.61588 566.15906 27.088448
v 270.86325 566.1218 27.271893
v 271.1691 566.08014 27.306032
v 271.45148 566.04517 27.181717
v 271.63467 566.0263 26.932257
v 271.66968 566.02856 26.624496
v 271.54703 566.05133 26.340899
v 271.29965 566.08856 26.157452
v 270.9938 566.13025 26.123312
v 271.19788 567.68335 26.244158
v 271.01157 567.8045 26.46026
v 270.94565 567.8576 26.75991
v 271.01782 567.82837 27.06282
v 271.2087 567.7246 27.287823
v 271.4672 567.57416 27.374628
v 271.724 567.4173 27.299978
v 271.9103 567.2961 27.083876
v 271.97623 567.24304 26.784225
v 271.90405 567.2723 26.481318
v 271.71317 567.37604 26.256315
v 271.45468 567.5265 26.169508
v 272.29337 568.643 26.047379
v 272.11426 568.801 26.24718
v 272.05154 568.8952 26.539873
v 272.122 568.9003 26.847029
v 272.30682 568.81506 27.086344
v 272.55643 568.6622 27.193695
v 272.80396 568.4827 27.14032
v 272.98306 568.3247 26.940517
v 273.04578 568.2305 26.647825
v 272.9753 568.2254 26.34067
v 272.7905 568.31067 26.101355
v 272.5409 568.46356 25.994001
v 272.84418 570.008 25.779608
v 272.6353 570.11835 25.975105
v 272.54932 570.17834 26.265188
v 272.60925 570.172 26.572128
v 272.799 570.101 26.81368
v 273.06778 569.9844 26.925123
v 273.34354 569.85333 26.876593
v 273.5524 569.743 26.681095
v 273.6384 569.6829 26.391012
v 273.5785 569.6893 26.084072
v 273.38873 569.7603 25.84252
v 273.11996 569.87695 25.731077
v 273.56107 571.3658 25.870964
v 273.34296 571.46094 26.0707
v 273.2441 571.5003 26.362715
v 273.29105 571.4733 26.668762
v 273.4712 571.38727 26.906837
v 273.73624 571.26514 27.01315
v 274.0152 571.13965 26.959211
v 274.2333 571.0445 26.759476
v 274.33215 571.0051 26.46746
v 274.28522 571.0321 26.161413
v 274.10507 571.11816 25.923338
v 273.84003 571.2403 25.817026
v 273.96835 572.70825 25.916647
v 273.78088 572.7428 26.161964
v 273.73932 572.7518 26.469784
v 273.85486 572.7329 26.757622
v 274.09647 572.6911 26.948355
v 274.39948 572.6377 26.990873
v 274.68265 572.5869 26.873789
v 274.87012 572.5524 26.62847
v 274.91165 572.5434 26.320652
v 274.79614 572.5623 26.032812
v 274.5545 572.60406 25.842081
v 274.25153 572.65753 25.79956
v 273.93744 574.1477 25.937801
v 273.74692 574.1417 26.186892
v 273.70453 574.1359 26.49594
v 273.8217 574.13184 26.782133
v 274.06693 574.13055 26.968788
v 274.3746 574.1324 27.00589
v 274.66223 574.13696 26.8835
v 274.85278 574.1429 26.634407
v 274.89514 574.1487 26.32536
v 274.778 574.1528 26.039165
v 274.53275 574.15405 25.85251
v 274.22507 574.1522 25.815409
v 273.86044 575.6782 26.03982
v 273.71515 575.651 26.306524
v 273.72653 575.6199 26.606546
v 273.8916 575.59314 26.859495
v 274.1661 575.57806 26.997591
v 274.47647 575.5786 26.983833
v 274.73956 575.59467 26.821909
v 274.88486 575.62195 26.555202
v 274.87347 575.6531 26.25518
v 274.7084 575.67975 26.002234
v 274.43393 575.6948 25.864138
v 274.12354 575.6943 25.877893
v 273.9029 577.1689 26.256754
v 273.73492 577.1555 26.513956
v 273.71985 577.13 26.818062
v 273.86166 577.0992 27.087584
v 274.1224 577.07135 27.250307
v 274.43222 577.0539 27.262627
v 274.70804 577.0515 27.121243
v 274.876 577.06494 26.86404
v 274.89108 577.09045 26.559935
v 274.74924 577.1213 26.290413
v 274.4885 577.1491 26.12769
v 274.1787 577.16656 26.11537
v 274.16373 578.72705 26.192463
v 273.97058 578.8125 26.420166
v 273.90738 578.8404 26.722971
v 273.9911 578.8032 27.01974
v 274.19928 578.71094 27.230955
v 274.47614 578.5883 27.30002
v 274.7475 578.46814 27.20843
v 274.94064 578.3827 26.980726
v 275.0038 578.3548 26.677921
v 274.92014 578.39197 26.381153
v 274.71194 578.48425 26.169937
v 274.4351 578.6069 26.100872
v 275.25403 579.85596 26.154858
v 275.0645 580.00183 26.353012
v 274.97995 580.06903 26.644169
v 275.02295 580.03955 26.950314
v 275.18207 579.9214 27.189411
v 275.4146 579.7461 27.2974
v 275.6583 579.5607 27.245342
v 275.8478 579.41486 27.047186
v 275.93237 579.34766 26.75603
v 275.88934 579.3771 26.449886
v 275.73026 579.4953 26.210787
v 275.4977 579.6706 26.102798
v 275.93863 581.04175 26.169638
v 275.74075 581.1092 26.39969
v 275.68097 581.13965 26.703428
v 275.7753 581.1249 26.99946
v 275.99844 581.0689 27.208467
v 276.29062 580.9867 27.274446
v 276.57355 580.90027 27.179718
v 276.7714 580.8328 26.949665
v 276.83118 580.8024 26.64593
v 276.73688 580.81714 26.349897
v 276.51373 580.8731 26.140888
v 276.22156 580.9553 26.07491
v 275.8245 582.48175 26.167751
v 275.6762 582.50073 26.441717
v 275.68378 582.5096 26.754446
v 275.84518 582.506 27.02214
v 276.11716 582.49084 27.173075
v 276.42685 582.46826 27.166803
v 276.69125 582.4443 27.005009
v 276.83954 582.4253 26.731043
v 276.83197 582.4164 26.418314
v 276.67056 582.42 26.150618
v 276.3986 582.4351 25.999685
v 276.0889 582.45776 26.005955
v 276.0116 584.03394 26.210266
v 275.89664 584.0902 26.49693
v 275.93555 584.10693 26.814661
v 276.1179 584.07965 27.078331
v 276.39484 584.0157 27.217285
v 276.69214 583.9322 27.194292
v 276.93015 583.85144 27.015512
v 277.0451 583.79517 26.728851
v 277.00623 583.77844 26.411118
v 276.82388 583.80566 26.14745
v 276.54694 583.8697 26.008495
v 276.24963 583.9532 26.031488
v 276.55292 585.4098 25.987934
v 276.4698 585.5129 26.259762
v 276.53638 585.5605 26.568455
v 276.73486 585.5399 26.831303
v 277.01205 585.4566 26.977873
v 277.2937 585.3329 26.968895
v 277.5043 585.20197 26.806772
v 277.58743 585.0988 26.534946
v 277.52084 585.0512 26.226252
v 277.32236 585.07184 25.963404
v 277.04517 585.15515 25.816833
v 276.76352 585.2788 25.825811
v 277.08047 586.7217 25.483133
v 276.9961 586.84406 25.770176
v 277.06137 586.9124 26.085604
v 277.2588 586.90845 26.344902
v 277.5355 586.83325 26.478592
v 277.81732 586.7069 26.450848
v 278.02872 586.56335 26.269108
v 278.1131 586.441 25.982065
v 278.04785 586.3726 25.666637
v 277.8504 586.3766 25.40734
v 277.5737 586.4518 25.27365
v 277.2919 586.5781 25.301394
v 277.626 588.0061 24.960466
v 277.53818 588.10333 25.229498
v 277.6054 588.1612 25.539703
v 277.80966 588.16425 25.807962
v 278.09622 588.1116 25.962395
v 278.38834 588.0174 25.96162
v 278.60767 587.9069 25.805847
v 278.69553 587.8097 25.536816
v 278.6283 587.7518 25.22661
v 278.42404 587.7488 24.958351
v 278.13745 587.8014 24.803919
v 277.84537 587.89557 24.804693
v 277.9473 589.4668 24.675571
v 277.78085 589.53534 24.92378
v 277.76175 589.5704 25.236683
v 277.8951 589.5625 25.53044
v 278.14517 589.51385 25.726336
v 278.44498 589.4374 25.771883
v 278.71414 589.3537 25.654877
v 278.88058 589.28516 25.40667
v 278.8997 589.2501 25.093765
v 278.76633 589.258 24.80001
v 278.51627 589.30664 24.604113
v 278.21646 589.3831 24.558565
v 278.42426 590.90607 24.808863
v 278.29333 590.93604 25.088882
v 278.31647 590.9309 25.398539
v 278.4875 590.89215 25.65486
v 278.76056 590.83 25.789164
v 279.0625 590.7612 25.765465
v 279.3124 590.7042 25.590115
v 279.44336 590.67426 25.310095
v 279.4202 590.6794 25.000439
v 279.24918 590.7182 24.744118
v 278.9761 590.78033 24.609814
v 278.67416 590.84906 24.63351
v 278.47934 592.413 24.904066
v 278.40317 592.4306 25.204649
v 278.4836 592.412 25.50405
v 278.69913 592.36206 25.722042
v 278.99197 592.29425 25.800217
v 279.28366 592.22675 25.717625
v 279.49606 592.1776 25.496399
v 279.57224 592.16003 25.195816
v 279.49176 592.1787 24.896416
v 279.27625 592.22864 24.678423
v 278.9834 592.29645 24.60025
v 278.6917 592.36395 24.68284
v 279.03207 593.8198 24.901697
v 278.95532 593.8402 25.20196
v 279.034 593.8194 25.501694
v 279.24695 593.7629 25.720589
v 279.53717 593.6859 25.79999
v 279.8269 593.6091 25.718624
v 280.03845 593.5529 25.49829
v 280.1152 593.53253 25.198029
v 280.03656 593.55334 24.898293
v 279.82358 593.60986 24.679398
v 279.53336 593.6868 24.599997
v 279.24365 593.7637 24.681364
v 279.22287 595.2918 24.940948
v 279.16742 595.3051 25.246252
v 279.26785 595.28107 25.539164
v 279.49728 595.2262 25.741196
v 279.79422 595.15515 25.798218
v 280.07907 595.08704 25.694946
v 280.27557 595.04 25.459057
v 280.33102 595.02673 25.153753
v 280.2306 595.0508 24.860842
v 280.00116 595.10565 24.658808
v 279.70425 595.1767 24.601788
v 279.41937 595.2448 24.705057
v 279.65344 596.66583 25.052593
v 279.6553 596.6633 25.36408
v 279.81064 596.6391 25.632275
v 280.0778 596.59955 25.785315
v 280.3852 596.55536 25.782192
v 280.65048 596.5183 25.623747
v 280.80258 596.49835 25.35243
v 280.80072 596.50085 25.040945
v 280.6454 596.52515 24.77275
v 280.37823 596.5647 24.619709
v 280.07083 596.6089 24.622831
v 279.80554 596.64594 24.781277
v 279.58304 598.2066 25.193115
v 279.64154 598.1692 25.497026
v 279.84103 598.1067 25.727585
v 280.12808 598.0359 25.82301
v 280.4258 597.9757 25.757734
v 280.6544 597.9424 25.549248
v 280.75256 597.94476 25.253414
v 280.6941 597.98224 24.949501
v 280.4946 598.04474 24.718945
v 280.20752 598.11554 24.623518
v 279.90982 598.17566 24.688795
v 279.68124 598.209 24.897282
v 280.34335 599.71576 25.482712
v 280.41898 599.6341 25.774158
v 280.60883 599.48755 25.96997
v 280.8621 599.31537 26.017677
v 281.11087 599.16376 25.904495
v 281.28854 599.0733 25.660755
v 281.34744 599.06824 25.351763
v 281.27185 599.1499 25.060314
v 281.08197 599.29645 24.864504
v 280.8287 599.4686 24.816797
v 280.57993 599.62024 24.929977
v 280.40228 599.7107 25.17372
v 281.28287 600.8525 25.593012
v 281.38162 600.7782 25.87549
v 281.59036 600.642 26.057459
v 281.85315 600.48047 26.09016
v 282.09952 600.33673 25.964828
v 282.26352 600.2494 25.71505
v 282.30118 600.2419 25.407751
v 282.20242 600.31616 25.12527
v 281.99368 600.45233 24.943302
v 281.73093 600.61395 24.910603
v 281.48453 600.7576 25.035934
v 281.32053 600.845 25.285713
v 281.86786 602.22296 25.501575
v 281.89786 602.17084 25.80767
v 282.05768 602.05133 26.046667
v 282.30447 601.8964 26.154526
v 282.57214 601.7476 26.102345
v 282.78894 601.64484 25.904108
v 282.8968 601.6156 25.61293
v 282.8668 601.6677 25.306835
v 282.70697 601.7873 25.067839
v 282.46017 601.9422 24.95998
v 282.1925 602.09094 25.01216
v 281.9757 602.1937 25.210398
v 282.7714 603.436 25.82024
v 282.83478 603.3552 26.113445
v 283.01428 603.20636 26.318676
v 283.26178 603.02936 26.380941
v 283.51096 602.8716 26.283558
v 283.6951 602.7754 26.05262
v 283.7648 602.7665 25.750006
v 283.70142 602.8473 25.456802
v 283.52194 602.9961 25.251572
v 283.27444 603.1731 25.189306
v 283.02524 603.3309 25.286688
v 282.84113 603.42706 25.517628
v 283.48776 604.54175 25.771433
v 283.5116 604.497 26.082073
v 283.6812 604.4181 26.333073
v 283.95117 604.32605 26.457174
v 284.2491 604.2456 26.421125
v 284.4952 604.19824 26.234585
v 284.62354 604.1967 25.947536
v 284.5997 604.2414 25.636896
v 284.43008 604.3204 25.385897
v 284.16013 604.4124 25.261795
v 283.86218 604.49286 25.297844
v 283.6161 604.5402 25.484385
v 283.44888 605.8598 26.088728
v 283.5159 605.8345 26.380505
v 283.72552 605.81116 26.598059
v 284.02158 605.7961 26.683094
v 284.32474 605.79333 26.612827
v 284.55377 605.8036 26.406084
v 284.64728 605.82416 26.118263
v 284.58026 605.8495 25.826487
v 284.37064 605.8728 25.608932
v 284.0746 605.8879 25.523897
v 283.77142 605.8906 25.594164
v 283.5424 605.8804 25.800907
v 283.55215 607.44507 26.003193
v 283.58383 607.4415 26.311836
v 283.76294 607.4093 26.563293
v 284.0415 607.35693 26.690186
v 284.34488 607.29846 26.658512
v 284.59177 607.24963 26.476759
v 284.71603 607.2234 26.19363
v 284.6844 607.2269 25.884985
v 284.50528 607.25916 25.633528
v 284.2267 607.3115 25.506638
v 283.92334 607.37 25.538311
v 283.67642 607.4188 25.720062
v 284.02628 608.896 26.15476
v 284.13052 608.8702 26.44618
v 284.36224 608.8128 26.644861
v 284.65936 608.7393 26.697567
v 284.94226 608.6694 26.590176
v 285.13516 608.62177 26.351463
v 285.18637 608.60925 26.045391
v 285.08212 608.63513 25.753973
v 284.8504 608.69244 25.555292
v 284.55328 608.7659 25.502586
v 284.27036 608.8359 25.609978
v 284.07748 608.8835 25.84869
v 284.31616 610.44366 26.271143
v 284.46786 610.3864 26.536583
v 284.72183 610.28656 26.68533
v 285.00998 610.17096 26.677526
v 285.25513 610.07056 26.515266
v 285.39157 610.01227 26.242023
v 285.38278 610.01166 25.931015
v 285.23108 610.0689 25.665575
v 284.9771 610.16876 25.516829
v 284.68896 610.28436 25.524632
v 284.44382 610.38477 25.686893
v 284.30737 610.44305 25.960135
v 285.27292 611.7965 26.332758
v 285.45135 611.6905 26.563795
v 285.69434 611.5232 26.660917
v 285.93677 611.3395 26.5981
v 286.11365 611.18854 26.392178
v 286.1776 611.1109 26.098326
v 286.1115 611.12726 25.79528
v 285.93307 611.23334 25.564245
v 285.69006 611.40063 25.467123
v 285.44766 611.58435 25.52994
v 285.27078 611.7352 25.73586
v 285.20682 611.8129 26.029715
v 286.11908 612.8808 26.085003
v 286.3079 612.8169 26.328749
v 286.57574 612.70233 26.4405
v 286.8508 612.5677 26.390314
v 287.05942 612.4491 26.191635
v 287.14566 612.37836 25.897703
v 287.08643 612.3743 25.587275
v 286.8976 612.43823 25.343527
v 286.62976 612.5528 25.231775
v 286.35468 612.68744 25.281963
v 286.1461 612.806 25.48064
v 286.05984 612.8768 25.774574
v 286.46194 614.21936 26.147179
v 286.69724 614.15753 26.34051
v 286.99362 614.0766 26.386189
v 287.27164 613.9983 26.271976
v 287.45685 613.9435 26.028475
v 287.49957 613.92694 25.720932
v 287.38837 613.95306 25.431753
v 287.15308 614.01483 25.238422
v 286.85672 614.09576 25.192743
v 286.57867 614.17413 25.306955
v 286.3935 614.22894 25.550455
v 286.35077 614.2455 25.857998
v 286.8981 615.5609 26.13369
v 287.12915 615.53394 26.33946
v 287.43152 615.4993 26.401379
v 287.72418 615.46625 26.30285
v 287.92874 615.44366 26.070282
v 287.9904 615.43756 25.765984
v 287.89258 615.4495 25.471497
v 287.66153 615.4765 25.265726
v 287.35916 615.5111 25.203808
v 287.0665 615.5442 25.302334
v 286.8619 615.5668 25.534904
v 286.8003 615.57294 25.839201
v 286.75153 616.9582 26.12566
v 286.9802 616.9694 26.333235
v 287.28287 616.9872 26.398863
v 287.57846 617.00665 26.304962
v 287.78778 617.0227 26.076693
v 287.85474 617.03094 25.775219
v 287.76138 617.02924 25.481318
v 287.5327 617.01794 25.273745
v 287.23004 617.0002 25.208115
v 286.93445 616.9807 25.302015
v 286.72513 616.96466 25.530285
v 286.65817 616.9564 25.83176
v 286.69186 618.36365 26.11562
v 286.901 618.3815 26.34525
v 287.1933 618.4277 26.43979
v 287.49045 618.4898 26.373913
v 287.7128 618.55133 26.165268
v 287.8008 618.59564 25.869762
v 287.73087 618.61096 25.566576
v 287.52173 618.59314 25.336946
v 287.22943 618.54694 25.242405
v 286.93228 618.48474 25.308283
v 286.70993 618.4233 25.516928
v 286.62192 618.37897 25.812433
v 286.1576 619.72675 26.239727
v 286.3206 619.7422 26.495636
v 286.5887 619.79407 26.621628
v 286.89014 619.8685 26.583942
v 287.1441 619.94556 26.392675
v 287.28256 620.0046 26.099077
v 287.26837 620.0297 25.78182
v 287.1054 620.0143 25.52591
v 286.83728 619.96234 25.399918
v 286.53583 619.88794 25.437605
v 286.2819 619.81085 25.628872
v 286.14343 619.7519 25.922468
v 285.98373 621.2137 26.373571
v 286.1767 621.26074 26.613338
v 286.4587 621.334 26.719868
v 286.7542 621.4139 26.664612
v 286.984 621.479 26.462378
v 287.08655 621.51184 26.167355
v 287.03433 621.50366 25.858593
v 286.84137 621.45667 25.618824
v 286.55936 621.38336 25.512297
v 286.26385 621.30347 25.567553
v 286.03406 621.2384 25.769787
v 285.93152 621.2055 26.06481
v 285.4206 622.6297 26.39178
v 285.62466 622.64734 26.626322
v 285.91528 622.69086 26.727211
v 286.2146 622.74866 26.667418
v 286.4424 622.8053 26.462963
v 286.53766 622.8455 26.168629
v 286.47482 622.8586 25.863283
v 286.27075 622.841 25.628744
v 285.9801 622.7974 25.527855
v 285.6808 622.7396 25.587648
v 285.453 622.68304 25.792103
v 285.35776 622.6428 26.086437
v 285.53314 624.1974 26.70464
v 285.78357 624.1765 26.868086
v 286.09225 624.1681 26.875227
v 286.3765 624.1744 26.72415
v 286.56015 624.19366 26.455336
v 286.59396 624.2209 26.140812
v 286.4689 624.2486 25.864857
v 286.2185 624.2695 25.70141
v 285.90982 624.2779 25.69427
v 285.62558 624.2716 25.845346
v 285.44193 624.25226 26.114162
v 285.4081 624.2251 26.428684
v 285.4792 625.72424 26.693012
v 285.69803 625.72986 26.918875
v 285.99774 625.732 27.007864
v 286.298 625.7301 26.936136
v 286.5184 625.7247 26.72291
v 286.59985 625.7171 26.42532
v 286.52054 625.70953 26.123104
v 286.3017 625.70386 25.897243
v 286.00198 625.7017 25.808254
v 285.7017 625.7036 25.879982
v 285.4813 625.70905 26.093208
v 285.39987 625.7166 26.390799
v 285.5652 627.26025 26.674366
v 285.83014 627.28156 26.832045
v 286.14062 627.28253 26.842787
v 286.41342 627.26306 26.703716
v 286.57547 627.2283 26.452093
v 286.5833 627.18756 26.155342
v 286.43488 627.15173 25.892979
v 286.16992 627.1305 25.7353
v 285.85944 627.1295 25.724556
v 285.5866 627.149 25.863628
v 285.4246 627.1838 26.11525
v 285.41672 627.2245 26.412
v 285.67538 628.74286 26.434038
v 285.97116 628.75793 26.561253
v 286.27466 628.7516 26.520288
v 286.50458 628.7256 26.32212
v 286.59927 628.6868 26.019848
v 286.5334 628.64575 25.694466
v 286.3246 628.6133 25.433157
v 286.02878 628.5982 25.30594
v 285.72528 628.60455 25.346907
v 285.4954 628.63055 25.545074
v 285.4007 628.6693 25.847347
v 285.46658 628.7104 26.17273
v 285.61874 630.14044 26.338627
v 285.90637 630.1668 26.455585
v 286.21246 630.193 26.412088
v 286.45502 630.2121 26.219791
v 286.56903 630.21893 25.93022
v 286.52396 630.2117 25.620964
v 286.33185 630.19226 25.37489
v 286.04422 630.16595 25.257933
v 285.7381 630.1397 25.301428
v 285.49554 630.1206 25.493725
v 285.38156 630.1138 25.783297
v 285.42664 630.12103 26.092552
v 285.3956 631.4179 26.546019
v 285.67273 631.4644 26.608599
v 285.96826 631.5577 26.537159
v 286.20303 631.6728 26.350847
v 286.31415 631.7788 26.09958
v 286.2718 631.8474 25.850689
v 286.08734 631.86017 25.670862
v 285.81024 631.81366 25.608284
v 285.5147 631.7204 25.679722
v 285.2799 631.6053 25.866034
v 285.16882 631.49927 26.1173
v 285.21115 631.43066 26.366192
v 284.9115 632.5689 26.917421
v 285.19342 632.6436 26.899426
v 285.46957 632.7794 26.732834
v 285.666 632.93994 26.462288
v 285.73 633.08215 26.160278
v 285.64447 633.16797 25.907728
v 285.43234 633.1744 25.772308
v 285.15042 633.0997 25.790304
v 284.87424 632.96387 25.956896
v 284.67786 632.80334 26.227442
v 284.61383 632.66113 26.529451
v 284.69934 632.5753 26.782001
v 284.25613 633.937 27.3186
v 284.5063 633.99414 27.43602
v 284.79523 634.1045 27.422205
v 285.04553 634.2385 27.280851
v 285.1901 634.3603 27.049839
v 285.19025 634.43713 26.791063
v 285.0459 634.44855 26.573868
v 284.79575 634.3914 26.456446
v 284.5068 634.28107 26.47026
v 284.2565 634.1471 26.611614
v 284.11194 634.0253 26.842627
v 284.1118 633.9484 27.101402
v 283.53412 635.42194 27.469694
v 283.71576 635.4392 27.710272
v 283.9948 635.4879 27.829763
v 284.29648 635.55505 27.79615
v 284.53995 635.6227 27.618439
v 284.65997 635.67255 27.344248
v 284.62442 635.6914 27.047045
v 284.44278 635.6742 26.806465
v 284.16373 635.6255 26.686974
v 283.86206 635.5583 26.720587
v 283.6186 635.4907 26.898298
v 283.49854 635.4408 27.172491
v 283.5453 637.0438 27.644466
v 283.7814 637.04474 27.845078
v 284.08676 637.0473 27.900904
v 284.37955 637.05084 27.796986
v 284.58127 637.0544 27.56117
v 284.6379 637.05695 27.256641
v 284.53427 637.0579 26.964998
v 284.29816 637.05695 26.764387
v 283.9928 637.0544 26.70856
v 283.7 637.05084 26.812479
v 283.4983 637.0473 27.048296
v 283.44165 637.04474 27.352823
v 283.5558 638.5482 27.638739
v 283.79193 638.54785 27.840883
v 284.0973 638.547 27.897825
v 284.39008 638.5457 27.79431
v 284.59183 638.5445 27.558071
v 284.64847 638.5436 27.25241
v 284.54486 638.5433 26.95923
v 284.30872 638.5436 26.757088
v 284.00336 638.5445 26.700146
v 283.71057 638.5457 26.803661
v 283.50882 638.547 27.039898
v 283.45218 638.54785 27.345558
v 283.5554 640.0406 27.63979
v 283.7915 640.04065 27.841528
v 284.0969 640.04065 27.898174
v 284.38968 640.04065 27.794548
v 284.59143 640.0407 27.558418
v 284.64807 640.0407 27.253052
v 284.54446 640.0407 26.960276
v 284.30832 640.0407 26.758537
v 284.00296 640.0407 26.70189
v 283.71014 640.04065 26.805517
v 283.50842 640.04065 27.041647
v 283.45175 640.04065 27.347013
v 283.55554 641.5356 27.639688
v 283.79166 641.5355 27.841448
v 284.09702 641.5355 27.898123
v 284.3898 641.53546 27.794525
v 284.59158 641.53546 27.558414
v 284.64822 641.5354 27.253057
v 284.54462 641.5354 26.960272
v 284.3085 641.5354 26.758512
v 284.0031 641.53546 26.701838
v 283.71033 641.53546 26.805435
v 283.50858 641.5355 27.041546
v 283.4519 641.5355 27.346903
v 284.05008 641.53564 27.299944
usemtl mat_1
s 1
f 1 1 2
f 2 1 3
f 1 1 3
f 3 1 4
f 1 1 4
f 4 1 5
f 1 1 5
f 5 1 6
f 1 1 6
f 6 1 7
f 1 1 7
f 7 1 8
f 1 1 8
f 8 1 9
f 1 1 9
f 9 1 10
f 1 1 10
f 10 1 11
f 1 1 11
f 11 1 12
f 1 1 12
f 12 1 13
f 1 1 13
f 13 1 2
f 2 3 14
f 14 3 15
f 3 4 15
f 15 4 16
f 4 5 16
f 16 5 17
f 5 6 17
f 17 6 18
f 6 7 18
f 18 7 19
f 7 8 19
f 19 8 20
f 8 9 20
f 20 9 21
f 9 10 21
f 21 10 22
f 10 11 22
f 22 11 23
f 11 12 23
f 23 12 24
f 12 13 24
f 24 13 25
f 13 2 25
f 25 2 14
f 14 15 26
f 26 15 27
f 15 16 27
f 27 16 28
f 16 17 28
f 28 17 29
f 17 18 29
f 29 18 30
f 18 19 30
f 30 19 31
f 19 20 31
f 31 20 32
f 20 21 32
f 32 21 33
f 21 22 33
f 33 22 34
f 22 23 34
f 34 23 35
f 23 24 35
f 35 24 36
f 24 25 36
f 36 25 37
f 25 14 37
f 37 14 26
f 26 27 38
f 38 27 39
f 27 28 39
f 39 28 40
f 28 29 40
f 40 29 41
f 29 30 41
f 41 30 42
f 30 31 42
f 42 31 43
f 31 32 43
f 43 32 44
f 32 33 44
f 44 33 45
f 33 34 45
f 45 34 46
f 34 35 46
f 46 35 47
f 35 36 47
f 47 36 48
f 36 37 48
f 48 37 49
f 37 26 49
f 49 26 38
f 38 39 50
f 50 39 51
f 39 40 51
f 51 40 52
f 40 41 52
f 52 41 53
f 41 42 53
f 53 42 54
f 42 43 54
f 54 43 55
f 43 44 55
f 55 44 56
f 44 45 56
f 56 45 57
f 45 46 57
f 57 46 58
f 46 47 58
f 58 47 59
f 47 48 59
f 59 48 60
f 48 49 60
f 60 49 61
f 49 38 61
f 61 38 50
f 50 51 62
f 62 51 63
f 51 52 63
f 63 52 64
f 52 53 64
f 64 53 65
f 53 54 65
f 65 54 66
f 54 55 66
f 66 55 67
f 55 56 67
f 67 56 68
f 56 57 68
f 68 57 69
f 57 58 69
f 69 58 70
f 58 59 70
f 70 59 71
f 59 60 71
f 71 60 72
f 60 61 72
f 72 61 73
f 61 50 73
f 73 50 62
f 62 63 74
f 74 63 75
f 63 64 75
f 75 64 76
f 64 65 76
f 76 65 77
f 65 66 77
f 77 66 78
f 66 67 78
f 78 67 79
f 67 68 79
f 79 68 80
f 68 69 80
f 80 69 81
f 69 70 81
f 81 70 82
f 70 71 82
f 82 71 83
f 71 72 83
f 83 72 84
f 72 73 84
f 84 73 85
f 73 62 85
f 85 62 74
f 74 75 86
f 86 75 87
f 75 76 87
f 87 76 88
f 76 77 88
f 88 77 89
f 77 78 89
f 89 78 90
f 78 79 90
f 90 79 91
f 79 80 91
f 91 80 92
f 80 81 92
f 92 81 93
f 81 82 93
f 93 82 94
f 82 83 94
f 94 83 95
f 83 84 95
f 95 84 96
f 84 85 96
f 96 85 97
f 85 74 97
f 97 74 86
f 86 87 98
f 98 87 99
f 87 88 99
f 99 88 100
f 88 89 100
f 100 89 101
f 89 90 101
f 101 90 102
f 90 91 102
f 102 91 103
f 91 92 103
f 103 92 104
f 92 93 104
f 104 93 105
f 93 94 105
f 105 94 106
f 94 95 106
f 106 95 107
f 95 96 107
f 107 96 108
f 96 97 108
f 108 97 109
f 97 86 109
f 109 86 98
f 98 99 110
f 110 99 111
f 99 100 111
f 111 100 112
f 100 101 112
f 112 101 113
f 101 102 113
f 113 102 114
f 102 103 114
f 114 103 115
f 103 104 115
f 115 104 116
f 104 105 116
f 116 105 117
f 105 106 117
f 117 106 118
f 106 107 118
f 118 107 119
f 107 108 119
f 119 108 120
f 108 109 120
f 120 109 121
f 109 98 121
f 121 98 110
f 110 111 122
f 122 111 123
f 111 112 123
f 123 112 124
f 112 113 124
f 124 113 125
f 113 114 125
f 125 114 126
f 114 115 126
f 126 115 127
f 115 116 127
f 127 116 128
f 116 117 128
f 128 117 129
f 117 118 129
f 129 118 130
f 118 119 130
f 130 119 131
f 119 120 131
f 131 120 132
f 120 121 132
f 132 121 133
f 121 110 133
f 133 110 122
f 122 123 134
f 134 123 135
f 123 124 135
f 135 124 136
f 124 125 136
f 136 125 137
f 125 126 137
f 137 126 138
f 126 127 138
f 138 127 139
f 127 128 139
f 139 128 140
f 128 129 140
f 140 129 141
f 129 130 141
f 141 130 142
f 130 131 142
f 142 131 143
f 131 132 143
f 143 132 144
f 132 133 144
f 144 133 145
f 133 122 145
f 145 122 134
f 134 135 146
f 146 135 147
f 135 136 147
f 147 136 148
f 136 137 148
f 148 137 149
f 137 138 149
f 149 138 150
f 138 139 150
f 150 139 151
f 139 140 151
f 151 140 152
f 140 141 152
f 152 141 153
f 141 142 153
f 153 142 154
f 142 143 154
f 154 143 155
f 143 144 155
f 155 144 156
f 144 145 156
f 156 145 157
f 145 134 157
f 157 134 146
f 146 147 158
f 158 147 159
f 147 148 159
f 159 148 160
f 148 149 160
f 160 149 161
f 149 150 161
f 161 150 162
f 150 151 162
f 162 151 163
f 151 152 163
f 163 152 164
f 152 153 164
f 164 153 165
f 153 154 165
f 165 154 166
f 154 155 166
f 166 155 167
f 155 156 167
f 167 156 168
f 156 157 168
f 168 157 169
f 157 146 169
f 169 146 158
f 158 159 170
f 170 159 171
f 159 160 171
f 171 160 172
f 160 161 172
f 172 161 173
f 161 162 173
f 173 162 174
f 162 163 174
f 174 163 175
f 163 164 175
f 175 164 176
f 164 165 176
f 176 165 177
f 165 166 177
f 177 166 178
f 166 167 178
f 178 167 179
f 167 168 179
f 179 168 180
f 168 169 180
f 180 169 181
f 169 158 181
f 181 158 170
f 170 171 182
f 182 171 183
f 171 172 183
f 183 172 184
f 172 173 184
f 184 173 185
f 173 174 185
f 185 174 186
f 174 175 186
f 186 175 187
f 175 176 187
f 187 176 188
f 176 177 188
f 188 177 189
f 177 178 189
f 189 178 190
f 178 179 190
f 190 179 191
f 179 180 191
f 191 180 192
f 180 181 192
f 192 181 193
f 181 170 193
f 193 170 182
f 182 183 194
f 194 183 195
f 183 184 195
f 195 184 196
f 184 185 196
f 196 185 197
f 185 186 197
f 197 186 198
f 186 187 198
f 198 187 199
f 187 188 199
f 199 188 200
f 188 189 200
f 200 189 201
f 189 190 201
f 201 190 202
f 190 191 202
f 202 191 203
f 191 192 203
f 203 192 204
f 192 193 204
f 204 193 205
f 193 182 205
f 205 182 194
f 194 195 206
f 206 195 207
f 195 196 207
f 207 196 208
f 196 197 208
f 208 197 209
f 197 198 209
f 209 198 210
f 198 199 210
f 210 199 211
f 199 200 211
f 211 200 212
f 200 201 212
f 212 201 213
f 201 202 213
f 213 202 214
f 202 203 214
f 214 203 215
f 203 204 215
f 215 204 216
f 204 205 216
f 216 205 217
f 205 194 217
f 217 194 206
f 206 207 218
f 218 207 219
f 207 208 219
f 219 208 220
f 208 209 220
f 220 209 221
f 209 210 221
f 221 210 222
f 210 211 222
f 222 211 223
f 211 212 223
f 223 212 224
f 212 213 224
f 224 213 225
f 213 214 225
f 225 214 226
f 214 215 226
f 226 215 227
f 215 216 227
f 227 216 228
f 216 217 228
f 228 217 229
f 217 206 229
f 229 206 218
f 218 219 230
f 230 219 231
f 219 220 231
f 231 220 232
f 220 221 232
f 232 221 233
f 221 222 233
f 233 222 234
f 222 223 234
f 234 223 235
f 223 224 235
f 235 224 236
f 224 225 236
f 236 225 237
f 225 226 237
f 237 226 238
f 226 227 238
f 238 227 239
f 227 228 239
f 239 228 240
f 228 229 240
f 240 229 241
f 229 218 241
f 241 218 230
f 230 231 242
f 242 231 243
f 231 232 243
f 243 232 244
f 232 233 244
f 244 233 245
f 233 234 245
f 245 234 246
f 234 235 246
f 246 235 247
f 235 236 247
f 247 236 248
f 236 237 248
f 248 237 249
f 237 238 249
f 249 238 250
f 238 239 250
f 250 239 251
f 239 240 251
f 251 240 252
f 240 241 252
f 252 241 253
f 241 230 253
f 253 230 242
f 242 243 254
f 254 243 255
f 243 244 255
f 255 244 256
f 244 245 256
f 256 245 257
f 245 246 257
f 257 246 258
f 246 247 258
f 258 247 259
f 247 248 259
f 259 248 260
f 248 249 260
f 260 249 261
f 249 250 261
f 261 250 262
f 250 251 262
f 262 251 263
f 251 252 263
f 263 252 264
f 252 253 264
f 264 253 265
f 253 242 265
f 265 242 254
f 254 255 266
f 266 255 267
f 255 256 267
f 267 256 268
f 256 257 268
f 268 257 269
f 257 258 269
f 269 258 270
f 258 259 270
f 270 259 271
f 259 260 271
f 271 260 272
f 260 261 272
f 272 261 273
f 261 262 273
f 273 262 274
f 262 263 274
f 274 263 275
f 263 264 275
f 275 264 276
f 264 265 276
f 276 265 277
f 265 254 277
f 277 254 266
f 266 267 278
f 278 267 279
f 267 268 279
f 279 268 280
f 268 269 280
f 280 269 281
f 269 270 281
f 281 270 282
f 270 271 282
f 282 271 283
f 271 272 283
f 283 272 284
f 272 273 284
f 284 273 285
f 273 274 285
f 285 274 286
f 274 275 286
f 286 275 287
f 275 276 287
f 287 276 288
f 276 277 288
f 288 277 289
f 277 266 289
f 289 266 278
f 278 279 290
f 290 279 291
f 279 280 291
f 291 280 292
f 280 281 292
f 292 281 293
f 281 282 293
f 293 282 294
f 282 283 294
f 294 283 295
f 283 284 295
f 295 284 296
f 284 285 296
f 296 285 297
f 285 286 297
f 297 286 298
f 286 287 298
f 298 287 299
f 287 288 299
f 299 288 300
f 288 289 300
f 300 289 301
f 289 278 301
f 301 278 290
f 290 291 302
f 302 291 303
f 291 292 303
f 303 292 304
f 292 293 304
f 304 293 305
f 293 294 305
f 305 294 306
f 294 295 306
f 306 295 307
f 295 296 307
f 307 296 308
f 296 297 308
f 308 297 309
f 297 298 309
f 309 298 310
f 298 299 310
f 310 299 311
f 299 300 311
f 311 300 312
f 300 301 312
f 312 301 313
f 301 290 313
f 313 290 302
f 302 303 314
f 314 303 315
f 303 304 315
f 315 304 316
f 304 305 316
f 316 305 317
f 305 306 317
f 317 306 318
f 306 307 318
f 318 307 319
f 307 308 319
f 319 308 320
f 308 309 320
f 320 309 321
f 309 310 321
f 321 310 322
f 310 311 322
f 322 311 323
f 311 312 323
f 323 312 324
f 312 313 324
f 324 313 325
f 313 302 325
f 325 302 314
f 314 315 326
f 326 315 327
f 315 316 327
f 327 316 328
f 316 317 328
f 328 317 329
f 317 318 329
f 329 318 330
f 318 319 330
f 330 319 331
f 319 320 331
f 331 320 332
f 320 321 332
f 332 321 333
f 321 322 333
f 333 322 334
f 322 323 334
f 334 323 335
f 323 324 335
f 335 324 336
f 324 325 336
f 336 325 337
f 325 314 337
f 337 314 326
f 326 327 338
f 338 327 339
f 327 328 339
f 339 328 340
f 328 329 340
f 340 329 341
f 329 330 341
f 341 330 342
f 330 331 342
f 342 331 343
f 331 332 343
f 343 332 344
f 332 333 344
f 344 333 345
f 333 334 345
f 345 334 346
f 334 335 346
f 346 335 347
f 335 336 347
f 347 336 348
f 336 337 348
f 348 337 349
f 337 326 349
f 349 326 338
f 338 339 350
f 350 339 351
f 339 340 351
f 351 340 352
f 340 341 352
f 352 341 353
f 341 342 353
f 353 342 354
f 342 343 354
f 354 343 355
f 343 344 355
f 355 344 356
f 344 345 356
f 356 345 357
f 345 346 357
f 357 346 358
f 346 347 358
f 358 347 359
f 347 348 359
f 359 348 360
f 348 349 360
f 360 349 361
f 349 338 361
f 361 338 350
f 350 351 362
f 362 351 363
f 351 352 363
f 363 352 364
f 352 353 364
f 364 353 365
f 353 354 365
f 365 354 366
f 354 355 366
f 366 355 367
f 355 356 367
f 367 356 368
f 356 357 368
f 368 357 369
f 357 358 369
f 369 358 370
f 358 359 370
f 370 359 371
f 359 360 371
f 371 360 372
f 360 361 372
f 372 361 373
f 361 350 373
f 373 350 362
f 362 363 374
f 374 363 375
f 363 364 375
f 375 364 376
f 364 365 376
f 376 365 377
f 365 366 377
f 377 366 378
f 366 367 378
f 378 367 379
f 367 368 379
f 379 368 380
f 368 369 380
f 380 369 381
f 369 370 381
f 381 370 382
f 370 371 382
f 382 371 383
f 371 372 383
f 383 372 384
f 372 373 384
f 384 373 385
f 373 362 385
f 385 362 374
f 374 375 386
f 386 375 387
f 375 376 387
f 387 376 388
f 376 377 388
f 388 377 389
f 377 378 389
f 389 378 390
f 378 379 390
f 390 379 391
f 379 380 391
f 391 380 392
f 380 381 392
f 392 381 393
f 381 382 393
f 393 382 394
f 382 383 394
f 394 383 395
f 383 384 395
f 395 384 396
f 384 385 396
f 396 385 397
f 385 374 397
f 397 374 386
f 386 387 398
f 398 387 399
f 387 388 399
f 399 388 400
f 388 389 400
f 400 389 401
f 389 390 401
f 401 390 402
f 390 391 402
f 402 391 403
f 391 392 403
f 403 392 404
f 392 393 404
f 404 393 405
f 393 394 405
f 405 394 406
f 394 395 406
f 406 395 407
f 395 396 407
f 407 396 408
f 396 397 408
f 408 397 409
f 397 386 409
f 409 386 398
f 398 399 410
f 410 399 411
f 399 400 411
f 411 400 412
f 400 401 412
f 412 401 413
f 401 402 413
f 413 402 414
f 402 403 414
f 414 403 415
f 403 404 415
f 415 404 416
f 404 405 416
f 416 405 417
f 405 406 417
f 417 406 418
f 406 407 418
f 418 407 419
f 407 408 419
f 419 408 420
f 408 409 420
f 420 409 421
f 409 398 421
f 421 398 410
f 410 411 422
f 422 411 423
f 411 412 423
f 423 412 424
f 412 413 424
f 424 413 425
f 413 414 425
f 425 414 426
f 414 415 426
f 426 415 427
f 415 416 427
f 427 416 428
f 416 417 428
f 428 417 429
f 417 418 429
f 429 418 430
f 418 419 430
f 430 419 431
f 419 420 431
f 431 420 432
f 420 421 432
f 432 421 433
f 421 410 433
f 433 410 422
f 422 423 434
f 434 423 435
f 423 424 435
f 435 424 436
f 424 425 436
f 436 425 437
f 425 426 437
f 437 426 438
f 426 427 438
f 438 427 439
f 427 428 439
f 439 428 440
f 428 429 440
f 440 429 441
f 429 430 441
f 441 430 442
f 430 431 442
f 442 431 443
f 431 432 443
f 443 432 444
f 432 433 444
f 444 433 445
f 433 422 445
f 445 422 434
f 434 435 446
f 446 435 447
f 435 436 447
f 447 436 448
f 436 437 448
f 448 437 449
f 437 438 449
f 449 438 450
f 438 439 450
f 450 439 451
f 439 440 451
f 451 440 452
f 440 441 452
f 452 441 453
f 441 442 453
f 453 442 454
f 442 443 454
f 454 443 455
f 443 444 455
f 455 444 456
f 444 445 456
f 456 445 457
f 445 434 457
f 457 434 446
f 446 447 458
f 458 447 459
f 447 448 459
f 459 448 460
f 448 449 460
f 460 449 461
f 449 450 461
f 461 450 462
f 450 451 462
f 462 451 463
f 451 452 463
f 463 452 464
f 452 453 464
f 464 453 465
f 453 454 465
f 465 454 466
f 454 455 466
f 466 455 467
f 455 456 467
f 467 456 468
f 456 457 468
f 468 457 469
f 457 446 469
f 469 446 458
f 458 459 470
f 470 459 471
f 459 460 471
f 471 460 472
f 460 461 472
f 472 461 473
f 461 462 473
f 473 462 474
f 462 463 474
f 474 463 475
f 463 464 475
f 475 464 476
f 464 465 476
f 476 465 477
f 465 466 477
f 477 466 478
f 466 467 478
f 478 467 479
f 467 468 479
f 479 468 480
f 468 469 480
f 480 469 481
f 469 458 481
f 481 458 470
f 470 471 482
f 482 471 483
f 471 472 483
f 483 472 484
f 472 473 484
f 484 473 485
f 473 474 485
f 485 474 486
f 474 475 486
f 486 475 487
f 475 476 487
f 487 476 488
f 476 477 488
f 488 477 489
f 477 478 489
f 489 478 490
f 478 479 490
f 490 479 491
f 479 480 491
f 491 480 492
f 480 481 492
f 492 481 493
f 481 470 493
f 493 470 482
f 482 483 494
f 494 483 495
f 483 484 495
f 495 484 496
f 484 485 496
f 496 485 497
f 485 486 497
f 497 486 498
f 486 487 498
f 498 487 499
f 487 488 499
f 499 488 500
f 488 489 500
f 500 489 501
f 489 490 501
f 501 490 502
f 490 491 502
f 502 491 503
f 491 492 503
f 503 492 504
f 492 493 504
f 504 493 505
f 493 482 505
f 505 482 494
f 494 495 506
f 506 495 507
f 495 496 507
f 507 496 508
f 496 497 508
f 508 497 509
f 497 498 509
f 509 498 510
f 498 499 510
f 510 499 511
f 499 500 511
f 511 500 512
f 500 501 512
f 512 501 513
f 501 502 513
f 513 502 514
f 502 503 514
f 514 503 515
f 503 504 515
f 515 504 516
f 504 505 516
f 516 505 517
f 505 494 517
f 517 494 506
f 506 507 518
f 518 507 519
f 507 508 519
f 519 508 520
f 508 509 520
f 520 509 521
f 509 510 521
f 521 510 522
f 510 511 522
f 522 511 523
f 511 512 523
f 523 512 524
f 512 513 524
f 524 513 525
f 513 514 525
f 525 514 526
f 514 515 526
f 526 515 527
f 515 516 527
f 527 516 528
f 516 517 528
f 528 517 529
f 517 506 529
f 529 506 518
f 518 519 530
f 530 519 531
f 519 520 531
f 531 520 532
f 520 521 532
f 532 521 533
f 521 522 533
f 533 522 534
f 522 523 534
f 534 523 535
f 523 524 535
f 535 524 536
f 524 525 536
f 536 525 537
f 525 526 537
f 537 526 538
f 526 527 538
f 538 527 539
f 527 528 539
f 539 528 540
f 528 529 540
f 540 529 541
f 529 518 541
f 541 518 530
f 530 531 542
f 542 531 543
f 531 532 543
f 543 532 544
f 532 533 544
f 544 533 545
f 533 534 545
f 545 534 546
f 534 535 546
f 546 535 547
f 535 536 547
f 547 536 548
f 536 537 548
f 548 537 549
f 537 538 549
f 549 538 550
f 538 539 550
f 550 539 551
f 539 540 551
f 551 540 552
f 540 541 552
f 552 541 553
f 541 530 553
f 553 530 542
f 542 543 554
f 554 543 555
f 543 544 555
f 555 544 556
f 544 545 556
f 556 545 557
f 545 546 557
f 557 546 558
f 546 547 558
f 558 547 559
f 547 548 559
f 559 548 560
f 548 549 560
f 560 549 561
f 549 550 561
f 561 550 562
f 550 551 562
f 562 551 563
f 551 552 563
f 563 552 564
f 552 553 564
f 564 553 565
f 553 542 565
f 565 542 554
f 554 555 566
f 566 555 567
f 555 556 567
f 567 556 568
f 556 557 568
f 568 557 569
f 557 558 569
f 569 558 570
f 558 559 570
f 570 559 571
f 559 560 571
f 571 560 572
f 560 561 572
f 572 561 573
f 561 562 573
f 573 562 574
f 562 563 574
f 574 563 575
f 563 564 575
f 575 564 576
f 564 565 576
f 576 565 577
f 565 554 577
f 577 554 566
f 566 567 578
f 578 567 579
f 567 568 579
f 579 568 580
f 568 569 580
f 580 569 581
f 569 570 581
f 581 570 582
f 570 571 582
f 582 571 583
f 571 572 583
f 583 572 584
f 572 573 584
f 584 573 585
f 573 574 585
f 585 574 586
f 574 575 586
f 586 575 587
f 575 576 587
f 587 576 588
f 576 577 588
f 588 577 589
f 577 566 589
f 589 566 578
f 578 579 590
f 590 579 591
f 579 580 591
f 591 580 592
f 580 581 592
f 592 581 593
f 581 582 593
f 593 582 594
f 582 583 594
f 594 583 595
f 583 584 595
f 595 584 596
f 584 585 596
f 596 585 597
f 585 586 597
f 597 586 598
f 586 587 598
f 598 587 599
f 587 588 599
f 599 588 600
f 588 589 600
f 600 589 601
f 589 578 601
f 601 578 590
f 590 591 602
f 602 591 603
f 591 592 603
f 603 592 604
f 592 593 604
f 604 593 605
f 593 594 605
f 605 594 606
f 594 595 606
f 606 595 607
f 595 596 607
f 607 596 608
f 596 597 608
f 608 597 609
f 597 598 609
f 609 598 610
f 598 599 610
f 610 599 611
f 599 600 611
f 611 600 612
f 600 601 612
f 612 601 613
f 601 590 613
f 613 590 602
f 602 603 614
f 614 603 615
f 603 604 615
f 615 604 616
f 604 605 616
f 616 605 617
f 605 606 617
f 617 606 618
f 606 607 618
f 618 607 619
f 607 608 619
f 619 608 620
f 608 609 620
f 620 609 621
f 609 610 621
f 621 610 622
f 610 611 622
f 622 611 623
f 611 612 623
f 623 612 624
f 612 613 624
f 624 613 625
f 613 602 625
f 625 602 614
f 614 615 626
f 626 615 627
f 615 616 627
f 627 616 628
f 616 617 628
f 628 617 629
f 617 618 629
f 629 618 630
f 618 619 630
f 630 619 631
f 619 620 631
f 631 620 632
f 620 621 632
f 632 621 633
f 621 622 633
f 633 622 634
f 622 623 634
f 634 623 635
f 623 624 635
f 635 624 636
f 624 625 636
f 636 625 637
f 625 614 637
f 637 614 626
f 626 627 638
f 638 627 639
f 627 628 639
f 639 628 640
f 628 629 640
f 640 629 641
f 629 630 641
f 641 630 642
f 630 631 642
f 642 631 643
f 631 632 643
f 643 632 644
f 632 633 644
f 644 633 645
f 633 634 645
f 645 634 646
f 634 635 646
f 646 635 647
f 635 636 647
f 647 636 648
f 636 637 648
f 648 637 649
f 637 626 649
f 649 626 638
f 638 639 650
f 650 639 651
f 639 640 651
f 651 640 652
f 640 641 652
f 652 641 653
f 641 642 653
f 653 642 654
f 642 643 654
f 654 643 655
f 643 644 655
f 655 644 656
f 644 645 656
f 656 645 657
f 645 646 657
f 657 646 658
f 646 647 658
f 658 647 659
f 647 648 659
f 659 648 660
f 648 649 660
f 660 649 661
f 649 638 661
f 661 638 650
f 650 651 662
f 662 651 663
f 651 652 663
f 663 652 664
f 652 653 664
f 664 653 665
f 653 654 665
f 665 654 666
f 654 655 666
f 666 655 667
f 655 656 667
f 667 656 668
f 656 657 668
f 668 657 669
f 657 658 669
f 669 658 670
f 658 659 670
f 670 659 671
f 659 660 671
f 671 660 672
f 660 661 672
f 672 661 673
f 661 650 673
f 673 650 662
f 662 663 674
f 674 663 675
f 663 664 675
f 675 664 676
f 664 665 676
f 676 665 677
f 665 666 677
f 677 666 678
f 666 667 678
f 678 667 679
f 667 668 679
f 679 668 680
f 668 669 680
f 680 669 681
f 669 670 681
f 681 670 682
f 670 671 682
f 682 671 683
f 671 672 683
f 683 672 684
f 672 673 684
f 684 673 685
f 673 662 685
f 685 662 674
f 674 675 686
f 686 675 687
f 675 676 687
f 687 676 688
f 676 677 688
f 688 677 689
f 677 678 689
f 689 678 690
f 678 679 690
f 690 679 691
f 679 680 691
f 691 680 692
f 680 681 692
f 692 681 693
f 681 682 693
f 693 682 694
f 682 683 694
f 694 683 695
f 683 684 695
f 695 684 696
f 684 685 696
f 696 685 697
f 685 674 697
f 697 674 686
f 686 687 698
f 698 687 699
f 687 688 699
f 699 688 700
f 688 689 700
f 700 689 701
f 689 690 701
f 701 690 702
f 690 691 702
f 702 691 703
f 691 692 703
f 703 692 704
f 692 693 704
f 704 693 705
f 693 694 705
f 705 694 706
f 694 695 706
f 706 695 707
f 695 696 707
f 707 696 708
f 696 697 708
f 708 697 709
f 697 686 709
f 709 686 698
f 698 699 710
f 710 699 711
f 699 700 711
f 711 700 712
f 700 701 712
f 712 701 713
f 701 702 713
f 713 702 714
f 702 703 714
f 714 703 715
f 703 704 715
f 715 704 716
f 704 705 716
f 716 705 717
f 705 706 717
f 717 706 718
f 706 707 718
f 718 707 719
f 707 708 719
f 719 708 720
f 708 709 720
f 720 709 721
f 709 698 721
f 721 698 710
f 710 711 722
f 722 711 723
f 711 712 723
f 723 712 724
f 712 713 724
f 724 713 725
f 713 714 725
f 725 714 726
f 714 715 726
f 726 715 727
f 715 716 727
f 727 716 728
f 716 717 728
f 728 717 729
f 717 718 729
f 729 718 730
f 718 719 730
f 730 719 731
f 719 720 731
f 731 720 732
f 720 721 732
f 732 721 733
f 721 710 733
f 733 710 722
f 722 723 734
f 734 723 735
f 723 724 735
f 735 724 736
f 724 725 736
f 736 725 737
f 725 726 737
f 737 726 738
f 726 727 738
f 738 727 739
f 727 728 739
f 739 728 740
f 728 729 740
f 740 729 741
f 729 730 741
f 741 730 742
f 730 731 742
f 742 731 743
f 731 732 743
f 743 732 744
f 732 733 744
f 744 733 745
f 733 722 745
f 745 722 734
f 734 735 746
f 746 735 747
f 735 736 747
f 747 736 748
f 736 737 748
f 748 737 749
f 737 738 749
f 749 738 750
f 738 739 750
f 750 739 751
f 739 740 751
f 751 740 752
f 740 741 752
f 752 741 753
f 741 742 753
f 753 742 754
f 742 743 754
f 754 743 755
f 743 744 755
f 755 744 756
f 744 745 756
f 756 745 757
f 745 734 757
f 757 734 746
f 746 747 758
f 758 747 759
f 747 748 759
f 759 748 760
f 748 749 760
f 760 749 761
f 749 750 761
f 761 750 762
f 750 751 762
f 762 751 763
f 751 752 763
f 763 752 764
f 752 753 764
f 764 753 765
f 753 754 765
f 765 754 766
f 754 755 766
f 766 755 767
f 755 756 767
f 767 756 768
f 756 757 768
f 768 757 769
f 757 746 769
f 769 746 758
f 758 759 770
f 770 759 771
f 759 760 771
f 771 760 772
f 760 761 772
f 772 761 773
f 761 762 773
f 773 762 774
f 762 763 774
f 774 763 775
f 763 764 775
f 775 764 776
f 764 765 776
f 776 765 777
f 765 766 777
f 777 766 778
f 766 767 778
f 778 767 779
f 767 768 779
f 779 768 780
f 768 769 780
f 780 769 781
f 769 758 781
f 781 758 770
f 770 771 782
f 782 771 783
f 771 772 783
f 783 772 784
f 772 773 784
f 784 773 785
f 773 774 785
f 785 774 786
f 774 775 786
f 786 775 787
f 775 776 787
f 787 776 788
f 776 777 788
f 788 777 789
f 777 778 789
f 789 778 790
f 778 779 790
f 790 779 791
f 779 780 791
f 791 780 792
f 780 781 792
f 792 781 793
f 781 770 793
f 793 770 782
f 782 783 794
f 794 783 795
f 783 784 795
f 795 784 796
f 784 785 796
f 796 785 797
f 785 786 797
f 797 786 798
f 786 787 798
f 798 787 799
f 787 788 799
f 799 788 800
f 788 789 800
f 800 789 801
f 789 790 801
f 801 790 802
f 790 791 802
f 802 791 803
f 791 792 803
f 803 792 804
f 792 793 804
f 804 793 805
f 793 782 805
f 805 782 794
f 794 795 806
f 806 795 807
f 795 796 807
f 807 796 808
f 796 797 808
f 808 797 809
f 797 798 809
f 809 798 810
f 798 799 810
f 810 799 811
f 799 800 811
f 811 800 812
f 800 801 812
f 812 801 813
f 801 802 813
f 813 802 814
f 802 803 814
f 814 803 815
f 803 804 815
f 815 804 816
f 804 805 816
f 816 805 817
f 805 794 817
f 817 794 806
f 806 807 818
f 818 807 819
f 807 808 819
f 819 808 820
f 808 809 820
f 820 809 821
f 809 810 821
f 821 810 822
f 810 811 822
f 822 811 823
f 811 812 823
f 823 812 824
f 812 813 824
f 824 813 825
f 813 814 825
f 825 814 826
f 814 815 826
f 826 815 827
f 815 816 827
f 827 816 828
f 816 817 828
f 828 817 829
f 817 806 829
f 829 806 818
f 818 819 830
f 830 819 831
f 819 820 831
f 831 820 832
f 820 821 832
f 832 821 833
f 821 822 833
f 833 822 834
f 822 823 834
f 834 823 835
f 823 824 835
f 835 824 836
f 824 825 836
f 836 825 837
f 825 826 837
f 837 826 838
f 826 827 838
f 838 827 839
f 827 828 839
f 839 828 840
f 828 829 840
f 840 829 841
f 829 818 841
f 841 818 830
f 830 831 842
f 842 831 843
f 831 832 843
f 843 832 844
f 832 833 844
f 844 833 845
f 833 834 845
f 845 834 846
f 834 835 846
f 846 835 847
f 835 836 847
f 847 836 848
f 836 837 848
f 848 837 849
f 837 838 849
f 849 838 850
f 838 839 850
f 850 839 851
f 839 840 851
f 851 840 852
f 840 841 852
f 852 841 853
f 841 830 853
f 853 830 842
f 842 843 854
f 854 843 855
f 843 844 855
f 855 844 856
f 844 845 856
f 856 845 857
f 845 846 857
f 857 846 858
f 846 847 858
f 858 847 859
f 847 848 859
f 859 848 860
f 848 849 860
f 860 849 861
f 849 850 861
f 861 850 862
f 850 851 862
f 862 851 863
f 851 852 863
f 863 852 864
f 852 853 864
f 864 853 865
f 853 842 865
f 865 842 854
f 854 855 866
f 866 855 867
f 855 856 867
f 867 856 868
f 856 857 868
f 868 857 869
f 857 858 869
f 869 858 870
f 858 859 870
f 870 859 871
f 859 860 871
f 871 860 872
f 860 861 872
f 872 861 873
f 861 862 873
f 873 862 874
f 862 863 874
f 874 863 875
f 863 864 875
f 875 864 876
f 864 865 876
f 876 865 877
f 865 854 877
f 877 854 866
f 866 867 878
f 878 867 879
f 867 868 879
f 879 868 880
f 868 869 880
f 880 869 881
f 869 870 881
f 881 870 882
f 870 871 882
f 882 871 883
f 871 872 883
f 883 872 884
f 872 873 884
f 884 873 885
f 873 874 885
f 885 874 886
f 874 875 886
f 886 875 887
f 875 876 887
f 887 876 888
f 876 877 888
f 888 877 889
f 877 866 889
f 889 866 878
f 878 879 890
f 890 879 891
f 879 880 891
f 891 880 892
f 880 881 892
f 892 881 893
f 881 882 893
f 893 882 894
f 882 883 894
f 894 883 895
f 883 884 895
f 895 884 896
f 884 885 896
f 896 885 897
f 885 886 897
f 897 886 898
f 886 887 898
f 898 887 899
f 887 888 899
f 899 888 900
f 888 889 900
f 900 889 901
f 889 878 901
f 901 878 890
f 890 891 902
f 902 891 903
f 891 892 903
f 903 892 904
f 892 893 904
f 904 893 905
f 893 894 905
f 905 894 906
f 894 895 906
f 906 895 907
f 895 896 907
f 907 896 908
f 896 897 908
f 908 897 909
f 897 898 909
f 909 898 910
f 898 899 910
f 910 899 911
f 899 900 911
f 911 900 912
f 900 901 912
f 912 901 913
f 901 890 913
f 913 890 902
f 902 903 914
f 914 903 915
f 903 904 915
f 915 904 916
f 904 905 916
f 916 905 917
f 905 906 917
f 917 906 918
f 906 907 918
f 918 907 919
f 907 908 919
f 919 908 920
f 908 909 920
f 920 909 921
f 909 910 921
f 921 910 922
f 910 911 922
f 922 911 923
f 911 912 923
f 923 912 924
f 912 913 924
f 924 913 925
f 913 902 925
f 925 902 914
f 914 915 926
f 926 915 927
f 915 916 927
f 927 916 928
f 916 917 928
f 928 917 929
f 917 918 929
f 929 918 930
f 918 919 930
f 930 919 931
f 919 920 931
f 931 920 932
f 920 921 932
f 932 921 933
f 921 922 933
f 933 922 934
f 922 923 934
f 934 923 935
f 923 924 935
f 935 924 936
f 924 925 936
f 936 925 937
f 925 914 937
f 937 914 926
f 926 927 938
f 938 927 939
f 927 928 939
f 939 928 940
f 928 929 940
f 940 929 941
f 929 930 941
f 941 930 942
f 930 931 942
f 942 931 943
f 931 932 943
f 943 932 944
f 932 933 944
f 944 933 945
f 933 934 945
f 945 934 946
f 934 935 946
f 946 935 947
f 935 936 947
f 947 936 948
f 936 937 948
f 948 937 949
f 937 926 949
f 949 926 938
f 938 939 950
f 950 939 951
f 939 940 951
f 951 940 952
f 940 941 952
f 952 941 953
f 941 942 953
f 953 942 954
f 942 943 954
f 954 943 955
f 943 944 955
f 955 944 956
f 944 945 956
f 956 945 957
f 945 946 957
f 957 946 958
f 946 947 958
f 958 947 959
f 947 948 959
f 959 948 960
f 948 949 960
f 960 949 961
f 949 938 961
f 961 938 950
f 950 951 962
f 962 951 963
f 951 952 963
f 963 952 964
f 952 953 964
f 964 953 965
f 953 954 965
f 965 954 966
f 954 955 966
f 966 955 967
f 955 956 967
f 967 956 968
f 956 957 968
f 968 957 969
f 957 958 969
f 969 958 970
f 958 959 970
f 970 959 971
f 959 960 971
f 971 960 972
f 960 961 972
f 972 961 973
f 961 950 973
f 973 950 962
f 962 963 974
f 974 963 975
f 963 964 975
f 975 964 976
f 964 965 976
f 976 965 977
f 965 966 977
f 977 966 978
f 966 967 978
f 978 967 979
f 967 968 979
f 979 968 980
f 968 969 980
f 980 969 981
f 969 970 981
f 981 970 982
f 970 971 982
f 982 971 983
f 971 972 983
f 983 972 984
f 972 973 984
f 984 973 985
f 973 962 985
f 985 962 974
f 974 975 986
f 986 975 987
f 975 976 987
f 987 976 988
f 976 977 988
f 988 977 989
f 977 978 989
f 989 978 990
f 978 979 990
f 990 979 991
f 979 980 991
f 991 980 992
f 980 981 992
f 992 981 993
f 981 982 993
f 993 982 994
f 982 983 994
f 994 983 995
f 983 984 995
f 995 984 996
f 984 985 996
f 996 985 997
f 985 974 997
f 997 974 986
f 986 987 998
f 998 987 999
f 987 988 999
f 999 988 1000
f 988 989 1000
f 1000 989 1001
f 989 990 1001
f 1001 990 1002
f 990 991 1002
f 1002 991 1003
f 991 992 1003
f 1003 992 1004
f 992 993 1004
f 1004 993 1005
f 993 994 1005
f 1005 994 1006
f 994 995 1006
f 1006 995 1007
f 995 996 1007
f 1007 996 1008
f 996 997 1008
f 1008 997 1009
f 997 986 1009
f 1009 986 998
f 998 999 1010
f 1010 999 1011
f 999 1000 1011
f 1011 1000 1012
f 1000 1001 1012
f 1012 1001 1013
f 1001 1002 1013
f 1013 1002 1014
f 1002 1003 1014
f 1014 1003 1015
f 1003 1004 1015
f 1015 1004 1016
f 1004 1005 1016
f 1016 1005 1017
f 1005 1006 1017
f 1017 1006 1018
f 1006 1007 1018
f 1018 1007 1019
f 1007 1008 1019
f 1019 1008 1020
f 1008 1009 1020
f 1020 1009 1021
f 1009 998 1021
f 1021 998 1010
f 1010 1011 1022
f 1022 1011 1023
f 1011 1012 1023
f 1023 1012 1024
f 1012 1013 1024
f 1024 1013 1025
f 1013 1014 1025
f 1025 1014 1026
f 1014 1015 1026
f 1026 1015 1027
f 1015 1016 1027
f 1027 1016 1028
f 1016 1017 1028
f 1028 1017 1029
f 1017 1018 1029
f 1029 1018 1030
f 1018 1019 1030
f 1030 1019 1031
f 1019 1020 1031
f 1031 1020 1032
f 1020 1021 1032
f 1032 1021 1033
f 1021 1010 1033
f 1033 1010 1022
f 1022 1023 1034
f 1034 1023 1035
f 1023 1024 1035
f 1035 1024 1036
f 1024 1025 1036
f 1036 1025 1037
f 1025 1026 1037
f 1037 1026 1038
f 1026 1027 1038
f 1038 1027 1039
f 1027 1028 1039
f 1039 1028 1040
f 1028 1029 1040
f 1040 1029 1041
f 1029 1030 1041
f 1041 1030 1042
f 1030 1031 1042
f 1042 1031 1043
f 1031 1032 1043
f 1043 1032 1044
f 1032 1033 1044
f 1044 1033 1045
f 1033 1022 1045
f 1045 1022 1034
f 1034 1035 1046
f 1046 1035 1047
f 1035 1036 1047
f 1047 1036 1048
f 1036 1037 1048
f 1048 1037 1049
f 1037 1038 1049
f 1049 1038 1050
f 1038 1039 1050
f 1050 1039 1051
f 1039 1040 1051
f 1051 1040 1052
f 1040 1041 1052
f 1052 1041 1053
f 1041 1042 1053
f 1053 1042 1054
f 1042 1043 1054
f 1054 1043 1055
f 1043 1044 1055
f 1055 1044 1056
f 1044 1045 1056
f 1056 1045 1057
f 1045 1034 1057
f 1057 1034 1046
f 1046 1047 1058
f 1058 1047 1059
f 1047 1048 1059
f 1059 1048 1060
f 1048 1049 1060
f 1060 1049 1061
f 1049 1050 1061
f 1061 1050 1062
f 1050 1051 1062
f 1062 1051 1063
f 1051 1052 1063
f 1063 1052 1064
f 1052 1053 1064
f 1064 1053 1065
f 1053 1054 1065
f 1065 1054 1066
f 1054 1055 1066
f 1066 1055 1067
f 1055 1056 1067
f 1067 1056 1068
f 1056 1057 1068
f 1068 1057 1069
f 1057 1046 1069
f 1069 1046 1058
f 1058 1059 1070
f 1070 1059 1071
f 1059 1060 1071
f 1071 1060 1072
f 1060 1061 1072
f 1072 1061 1073
f 1061 1062 1073
f 1073 1062 1074
f 1062 1063 1074
f 1074 1063 1075
f 1063 1064 1075
f 1075 1064 1076
f 1064 1065 1076
f 1076 1065 1077
f 1065 1066 1077
f 1077 1066 1078
f 1066 1067 1078
f 1078 1067 1079
f 1067 1068 1079
f 1079 1068 1080
f 1068 1069 1080
f 1080 1069 1081
f 1069 1058 1081
f 1081 1058 1070
f 1070 1071 1082
f 1082 1071 1083
f 1071 1072 1083
f 1083 1072 1084
f 1072 1073 1084
f 1084 1073 1085
f 1073 1074 1085
f 1085 1074 1086
f 1074 1075 1086
f 1086 1075 1087
f 1075 1076 1087
f 1087 1076 1088
f 1076 1077 1088
f 1088 1077 1089
f 1077 1078 1089
f 1089 1078 1090
f 1078 1079 1090
f 1090 1079 1091
f 1079 1080 1091
f 1091 1080 1092
f 1080 1081 1092
f 1092 1081 1093
f 1081 1070 1093
f 1093 1070 1082
f 1082 1083 1094
f 1094 1083 1095
f 1083 1084 1095
f 1095 1084 1096
f 1084 1085 1096
f 1096 1085 1097
f 1085 1086 1097
f 1097 1086 1098
f 1086 1087 1098
f 1098 1087 1099
f 1087 1088 1099
f 1099 1088 1100
f 1088 1089 1100
f 1100 1089 1101
f 1089 1090 1101
f 1101 1090 1102
f 1090 1091 1102
f 1102 1091 1103
f 1091 1092 1103
f 1103 1092 1104
f 1092 1093 1104
f 1104 1093 1105
f 1093 1082 1105
f 1105 1082 1094
f 1094 1095 1106
f 1106 1095 1107
f 1095 1096 1107
f 1107 1096 1108
f 1096 1097 1108
f 1108 1097 1109
f 1097 1098 1109
f 1109 1098 1110
f 1098 1099 1110
f 1110 1099 1111
f 1099 1100 1111
f 1111 1100 1112
f 1100 1101 1112
f 1112 1101 1113
f 1101 1102 1113
f 1113 1102 1114
f 1102 1103 1114
f 1114 1103 1115
f 1103 1104 1115
f 1115 1104 1116
f 1104 1105 1116
f 1116 1105 1117
f 1105 1094 1117
f 1117 1094 1106
f 1106 1107 1118
f 1118 1107 1119
f 1107 1108 1119
f 1119 1108 1120
f 1108 1109 1120
f 1120 1109 1121
f 1109 1110 1121
f 1121 1110 1122
f 1110 1111 1122
f 1122 1111 1123
f 1111 1112 1123
f 1123 1112 1124
f 1112 1113 1124
f 1124 1113 1125
f 1113 1114 1125
f 1125 1114 1126
f 1114 1115 1126
f 1126 1115 1127
f 1115 1116 1127
f 1127 1116 1128
f 1116 1117 1128
f 1128 1117 1129
f 1117 1106 1129
f 1129 1106 1118
f 1118 1119 1130
f 1130 1119 1131
f 1119 1120 1131
f 1131 1120 1132
f 1120 1121 1132
f 1132 1121 1133
f 1121 1122 1133
f 1133 1122 1134
f 1122 1123 1134
f 1134 1123 1135
f 1123 1124 1135
f 1135 1124 1136
f 1124 1125 1136
f 1136 1125 1137
f 1125 1126 1137
f 1137 1126 1138
f 1126 1127 1138
f 1138 1127 1139
f 1127 1128 1139
f 1139 1128 1140
f 1128 1129 1140
f 1140 1129 1141
f 1129 1118 1141
f 1141 1118 1130
f 1130 1131 1142
f 1142 1131 1143
f 1131 1132 1143
f 1143 1132 1144
f 1132 1133 1144
f 1144 1133 1145
f 1133 1134 1145
f 1145 1134 1146
f 1134 1135 1146
f 1146 1135 1147
f 1135 1136 1147
f 1147 1136 1148
f 1136 1137 1148
f 1148 1137 1149
f 1137 1138 1149
f 1149 1138 1150
f 1138 1139 1150
f 1150 1139 1151
f 1139 1140 1151
f 1151 1140 1152
f 1140 1141 1152
f 1152 1141 1153
f 1141 1130 1153
f 1153 1130 1142
f 1142 1143 1154
f 1154 1143 1155
f 1143 1144 1155
f 1155 1144 1156
f 1144 1145 1156
f 1156 1145 1157
f 1145 1146 1157
f 1157 1146 1158
f 1146 1147 1158
f 1158 1147 1159
f 1147 1148 1159
f 1159 1148 1160
f 1148 1149 1160
f 1160 1149 1161
f 1149 1150 1161
f 1161 1150 1162
f 1150 1151 1162
f 1162 1151 1163
f 1151 1152 1163
f 1163 1152 1164
f 1152 1153 1164
f 1164 1153 1165
f 1153 1142 1165
f 1165 1142 1154
f 1154 1155 1166
f 1166 1155 1167
f 1155 1156 1167
f 1167 1156 1168
f 1156 1157 1168
f 1168 1157 1169
f 1157 1158 1169
f 1169 1158 1170
f 1158 1159 1170
f 1170 1159 1171
f 1159 1160 1171
f 1171 1160 1172
f 1160 1161 1172
f 1172 1161 1173
f 1161 1162 1173
f 1173 1162 1174
f 1162 1163 1174
f 1174 1163 1175
f 1163 1164 1175
f 1175 1164 1176
f 1164 1165 1176
f 1176 1165 1177
f 1165 1154 1177
f 1177 1154 1166
f 1166 1167 1178
f 1178 1167 1179
f 1167 1168 1179
f 1179 1168 1180
f 1168 1169 1180
f 1180 1169 1181
f 1169 1170 1181
f 1181 1170 1182
f 1170 1171 1182
f 1182 1171 1183
f 1171 1172 1183
f 1183 1172 1184
f 1172 1173 1184
f 1184 1173 1185
f 1173 1174 1185
f 1185 1174 1186
f 1174 1175 1186
f 1186 1175 1187
f 1175 1176 1187
f 1187 1176 1188
f 1176 1177 1188
f 1188 1177 1189
f 1177 1166 1189
f 1189 1166 1178
f 1178 1179 1190
f 1190 1179 1191
f 1179 1180 1191
f 1191 1180 1192
f 1180 1181 1192
f 1192 1181 1193
f 1181 1182 1193
f 1193 1182 1194
f 1182 1183 1194
f 1194 1183 1195
f 1183 1184 1195
f 1195 1184 1196
f 1184 1185 1196
f 1196 1185 1197
f 1185 1186 1197
f 1197 1186 1198
f 1186 1187 1198
f 1198 1187 1199
f 1187 1188 1199
f 1199 1188 1200
f 1188 1189 1200
f 1200 1189 1201
f 1189 1178 1201
f 1201 1178 1190
f 1190 1191 1202
f 1202 1191 1203
f 1191 1192 1203
f 1203 1192 1204
f 1192 1193 1204
f 1204 1193 1205
f 1193 1194 1205
f 1205 1194 1206
f 1194 1195 1206
f 1206 1195 1207
f 1195 1196 1207
f 1207 1196 1208
f 1196 1197 1208
f 1208 1197 1209
f 1197 1198 1209
f 1209 1198 1210
f 1198 1199 1210
f 1210 1199 1211
f 1199 1200 1211
f 1211 1200 1212
f 1200 1201 1212
f 1212 1201 1213
f 1201 1190 1213
f 1213 1190 1202
f 1202 1203 1214
f 1214 1203 1215
f 1203 1204 1215
f 1215 1204 1216
f 1204 1205 1216
f 1216 1205 1217
f 1205 1206 1217
f 1217 1206 1218
f 1206 1207 1218
f 1218 1207 1219
f 1207 1208 1219
f 1219 1208 1220
f 1208 1209 1220
f 1220 1209 1221
f 1209 1210 1221
f 1221 1210 1222
f 1210 1211 1222
f 1222 1211 1223
f 1211 1212 1223
f 1223 1212 1224
f 1212 1213 1224
f 1224 1213 1225
f 1213 1202 1225
f 1225 1202 1214
f 1214 1215 1226
f 1226 1215 1227
f 1215 1216 1227
f 1227 1216 1228
f 1216 1217 1228
f 1228 1217 1229
f 1217 1218 1229
f 1229 1218 1230
f 1218 1219 1230
f 1230 1219 1231
f 1219 1220 1231
f 1231 1220 1232
f 1220 1221 1232
f 1232 1221 1233
f 1221 1222 1233
f 1233 1222 1234
f 1222 1223 1234
f 1234 1223 1235
f 1223 1224 1235
f 1235 1224 1236
f 1224 1225 1236
f 1236 1225 1237
f 1225 1214 1237
f 1237 1214 1226
f 1226 1227 1238
f 1238 1227 1239
f 1227 1228 1239
f 1239 1228 1240
f 1228 1229 1240
f 1240 1229 1241
f 1229 1230 1241
f 1241 1230 1242
f 1230 1231 1242
f 1242 1231 1243
f 1231 1232 1243
f 1243 1232 1244
f 1232 1233 1244
f 1244 1233 1245
f 1233 1234 1245
f 1245 1234 1246
f 1234 1235 1246
f 1246 1235 1247
f 1235 1236 1247
f 1247 1236 1248
f 1236 1237 1248
f 1248 1237 1249
f 1237 1226 1249
f 1249 1226 1238
f 1238 1239 1250
f 1250 1239 1251
f 1239 1240 1251
f 1251 1240 1252
f 1240 1241 1252
f 1252 1241 1253
f 1241 1242 1253
f 1253 1242 1254
f 1242 1243 1254
f 1254 1243 1255
f 1243 1244 1255
f 1255 1244 1256
f 1244 1245 1256
f 1256 1245 1257
f 1245 1246 1257
f 1257 1246 1258
f 1246 1247 1258
f 1258 1247 1259
f 1247 1248 1259
f 1259 1248 1260
f 1248 1249 1260
f 1260 1249 1261
f 1249 1238 1261
f 1261 1238 1250
f 1250 1251 1262
f 1262 1251 1263
f 1251 1252 1263
f 1263 1252 1264
f 1252 1253 1264
f 1264 1253 1265
f 1253 1254 1265
f 1265 1254 1266
f 1254 1255 1266
f 1266 1255 1267
f 1255 1256 1267
f 1267 1256 1268
f 1256 1257 1268
f 1268 1257 1269
f 1257 1258 1269
f 1269 1258 1270
f 1258 1259 1270
f 1270 1259 1271
f 1259 1260 1271
f 1271 1260 1272
f 1260 1261 1272
f 1272 1261 1273
f 1261 1250 1273
f 1273 1250 1262
f 1262 1263 1274
f 1274 1263 1275
f 1263 1264 1275
f 1275 1264 1276
f 1264 1265 1276
f 1276 1265 1277
f 1265 1266 1277
f 1277 1266 1278
f 1266 1267 1278
f 1278 1267 1279
f 1267 1268 1279
f 1279 1268 1280
f 1268 1269 1280
f 1280 1269 1281
f 1269 1270 1281
f 1281 1270 1282
f 1270 1271 1282
f 1282 1271 1283
f 1271 1272 1283
f 1283 1272 1284
f 1272 1273 1284
f 1284 1273 1285
f 1273 1262 1285
f 1285 1262 1274
f 1274 1275 1286
f 1286 1275 1287
f 1275 1276 1287
f 1287 1276 1288
f 1276 1277 1288
f 1288 1277 1289
f 1277 1278 1289
f 1289 1278 1290
f 1278 1279 1290
f 1290 1279 1291
f 1279 1280 1291
f 1291 1280 1292
f 1280 1281 1292
f 1292 1281 1293
f 1281 1282 1293
f 1293 1282 1294
f 1282 1283 1294
f 1294 1283 1295
f 1283 1284 1295
f 1295 1284 1296
f 1284 1285 1296
f 1296 1285 1297
f 1285 1274 1297
f 1297 1274 1286
f 1286 1287 1298
f 1298 1287 1299
f 1287 1288 1299
f 1299 1288 1300
f 1288 1289 1300
f 1300 1289 1301
f 1289 1290 1301
f 1301 1290 1302
f 1290 1291 1302
f 1302 1291 1303
f 1291 1292 1303
f 1303 1292 1304
f 1292 1293 1304
f 1304 1293 1305
f 1293 1294 1305
f 1305 1294 1306
f 1294 1295 1306
f 1306 1295 1307
f 1295 1296 1307
f 1307 1296 1308
f 1296 1297 1308
f 1308 1297 1309
f 1297 1286 1309
f 1309 1286 1298
f 1298 1299 1310
f 1310 1299 1311
f 1299 1300 1311
f 1311 1300 1312
f 1300 1301 1312
f 1312 1301 1313
f 1301 1302 1313
f 1313 1302 1314
f 1302 1303 1314
f 1314 1303 1315
f 1303 1304 1315
f 1315 1304 1316
f 1304 1305 1316
f 1316 1305 1317
f 1305 1306 1317
f 1317 1306 1318
f 1306 1307 1318
f 1318 1307 1319
f 1307 1308 1319
f 1319 1308 1320
f 1308 1309 1320
f 1320 1309 1321
f 1309 1298 1321
f 1321 1298 1310
f 1310 1311 1322
f 1322 1311 1323
f 1311 1312 1323
f 1323 1312 1324
f 1312 1313 1324
f 1324 1313 1325
f 1313 1314 1325
f 1325 1314 1326
f 1314 1315 1326
f 1326 1315 1327
f 1315 1316 1327
f 1327 1316 1328
f 1316 1317 1328
f 1328 1317 1329
f 1317 1318 1329
f 1329 1318 1330
f 1318 1319 1330
f 1330 1319 1331
f 1319 1320 1331
f 1331 1320 1332
f 1320 1321 1332
f 1332 1321 1333
f 1321 1310 1333
f 1333 1310 1322
f 1322 1323 1334
f 1334 1323 1335
f 1323 1324 1335
f 1335 1324 1336
f 1324 1325 1336
f 1336 1325 1337
f 1325 1326 1337
f 1337 1326 1338
f 1326 1327 1338
f 1338 1327 1339
f 1327 1328 1339
f 1339 1328 1340
f 1328 1329 1340
f 1340 1329 1341
f 1329 1330 1341
f 1341 1330 1342
f 1330 1331 1342
f 1342 1331 1343
f 1331 1332 1343
f 1343 1332 1344
f 1332 1333 1344
f 1344 1333 1345
f 1333 1322 1345
f 1345 1322 1334
f 1334 1335 1346
f 1346 1335 1347
f 1335 1336 1347
f 1347 1336 1348
f 1336 1337 1348
f 1348 1337 1349
f 1337 1338 1349
f 1349 1338 1350
f 1338 1339 1350
f 1350 1339 1351
f 1339 1340 1351
f 1351 1340 1352
f 1340 1341 1352
f 1352 1341 1353
f 1341 1342 1353
f 1353 1342 1354
f 1342 1343 1354
f 1354 1343 1355
f 1343 1344 1355
f 1355 1344 1356
f 1344 1345 1356
f 1356 1345 1357
f 1345 1334 1357
f 1357 1334 1346
f 1346 1347 1358
f 1358 1347 1359
f 1347 1348 1359
f 1359 1348 1360
f 1348 1349 1360
f 1360 1349 1361
f 1349 1350 1361
f 1361 1350 1362
f 1350 1351 1362
f 1362 1351 1363
f 1351 1352 1363
f 1363 1352 1364
f 1352 1353 1364
f 1364 1353 1365
f 1353 1354 1365
f 1365 1354 1366
f 1354 1355 1366
f 1366 1355 1367
f 1355 1356 1367
f 1367 1356 1368
f 1356 1357 1368
f 1368 1357 1369
f 1357 1346 1369
f 1369 1346 1358
f 1358 1359 1370
f 1370 1359 1371
f 1359 1360 1371
f 1371 1360 1372
f 1360 1361 1372
f 1372 1361 1373
f 1361 1362 1373
f 1373 1362 1374
f 1362 1363 1374
f 1374 1363 1375
f 1363 1364 1375
f 1375 1364 1376
f 1364 1365 1376
f 1376 1365 1377
f 1365 1366 1377
f 1377 1366 1378
f 1366 1367 1378
f 1378 1367 1379
f 1367 1368 1379
f 1379 1368 1380
f 1368 1369 1380
f 1380 1369 1381
f 1369 1358 1381
f 1381 1358 1370
f 1370 1371 1382
f 1382 1371 1383
f 1371 1372 1383
f 1383 1372 1384
f 1372 1373 1384
f 1384 1373 1385
f 1373 1374 1385
f 1385 1374 1386
f 1374 1375 1386
f 1386 1375 1387
f 1375 1376 1387
f 1387 1376 1388
f 1376 1377 1388
f 1388 1377 1389
f 1377 1378 1389
f 1389 1378 1390
f 1378 1379 1390
f 1390 1379 1391
f 1379 1380 1391
f 1391 1380 1392
f 1380 1381 1392
f 1392 1381 1393
f 1381 1370 1393
f 1393 1370 1382
f 1382 1383 1394
f 1394 1383 1395
f 1383 1384 1395
f 1395 1384 1396
f 1384 1385 1396
f 1396 1385 1397
f 1385 1386 1397
f 1397 1386 1398
f 1386 1387 1398
f 1398 1387 1399
f 1387 1388 1399
f 1399 1388 1400
f 1388 1389 1400
f 1400 1389 1401
f 1389 1390 1401
f 1401 1390 1402
f 1390 1391 1402
f 1402 1391 1403
f 1391 1392 1403
f 1403 1392 1404
f 1392 1393 1404
f 1404 1393 1405
f 1393 1382 1405
f 1405 1382 1394
f 1394 1395 1406
f 1406 1395 1407
f 1395 1396 1407
f 1407 1396 1408
f 1396 1397 1408
f 1408 1397 1409
f 1397 1398 1409
f 1409 1398 1410
f 1398 1399 1410
f 1410 1399 1411
f 1399 1400 1411
f 1411 1400 1412
f 1400 1401 1412
f 1412 1401 1413
f 1401 1402 1413
f 1413 1402 1414
f 1402 1403 1414
f 1414 1403 1415
f 1403 1404 1415
f 1415 1404 1416
f 1404 1405 1416
f 1416 1405 1417
f 1405 1394 1417
f 1417 1394 1406
f 1406 1407 1418
f 1418 1407 1419
f 1407 1408 1419
f 1419 1408 1420
f 1408 1409 1420
f 1420 1409 1421
f 1409 1410 1421
f 1421 1410 1422
f 1410 1411 1422
f 1422 1411 1423
f 1411 1412 1423
f 1423 1412 1424
f 1412 1413 1424
f 1424 1413 1425
f 1413 1414 1425
f 1425 1414 1426
f 1414 1415 1426
f 1426 1415 1427
f 1415 1416 1427
f 1427 1416 1428
f 1416 1417 1428
f 1428 1417 1429
f 1417 1406 1429
f 1429 1406 1418
f 1418 1419 1430
f 1430 1419 1431
f 1419 1420 1431
f 1431 1420 1432
f 1420 1421 1432
f 1432 1421 1433
f 1421 1422 1433
f 1433 1422 1434
f 1422 1423 1434
f 1434 1423 1435
f 1423 1424 1435
f 1435 1424 1436
f 1424 1425 1436
f 1436 1425 1437
f 1425 1426 1437
f 1437 1426 1438
f 1426 1427 1438
f 1438 1427 1439
f 1427 1428 1439
f 1439 1428 1440
f 1428 1429 1440
f 1440 1429 1441
f 1429 1418 1441
f 1441 1418 1430
f 1430 1431 1442
f 1442 1431 1443
f 1431 1432 1443
f 1443 1432 1444
f 1432 1433 1444
f 1444 1433 1445
f 1433 1434 1445
f 1445 1434 1446
f 1434 1435 1446
f 1446 1435 1447
f 1435 1436 1447
f 1447 1436 1448
f 1436 1437 1448
f 1448 1437 1449
f 1437 1438 1449
f 1449 1438 1450
f 1438 1439 1450
f 1450 1439 1451
f 1439 1440 1451
f 1451 1440 1452
f 1440 1441 1452
f 1452 1441 1453
f 1441 1430 1453
f 1453 1430 1442
f 1442 1443 1454
f 1454 1443 1455
f 1443 1444 1455
f 1455 1444 1456
f 1444 1445 1456
f 1456 1445 1457
f 1445 1446 1457
f 1457 1446 1458
f 1446 1447 1458
f 1458 1447 1459
f 1447 1448 1459
f 1459 1448 1460
f 1448 1449 1460
f 1460 1449 1461
f 1449 1450 1461
f 1461 1450 1462
f 1450 1451 1462
f 1462 1451 1463
f 1451 1452 1463
f 1463 1452 1464
f 1452 1453 1464
f 1464 1453 1465
f 1453 1442 1465
f 1465 1442 1454
f 1454 1455 1466
f 1466 1455 1467
f 1455 1456 1467
f 1467 1456 1468
f 1456 1457 1468
f 1468 1457 1469
f 1457 1458 1469
f 1469 1458 1470
f 1458 1459 1470
f 1470 1459 1471
f 1459 1460 1471
f 1471 1460 1472
f 1460 1461 1472
f 1472 1461 1473
f 1461 1462 1473
f 1473 1462 1474
f 1462 1463 1474
f 1474 1463 1475
f 1463 1464 1475
f 1475 1464 1476
f 1464 1465 1476
f 1476 1465 1477
f 1465 1454 1477
f 1477 1454 1466
f 1466 1467 1478
f 1478 1467 1479
f 1467 1468 1479
f 1479 1468 1480
f 1468 1469 1480
f 1480 1469 1481
f 1469 1470 1481
f 1481 1470 1482
f 1470 1471 1482
f 1482 1471 1483
f 1471 1472 1483
f 1483 1472 1484
f 1472 1473 1484
f 1484 1473 1485
f 1473 1474 1485
f 1485 1474 1486
f 1474 1475 1486
f 1486 1475 1487
f 1475 1476 1487
f 1487 1476 1488
f 1476 1477 1488
f 1488 1477 1489
f 1477 1466 1489
f 1489 1466 1478
f 1478 1479 1490
f 1490 1479 1490
f 1479 1480 1490
f 1490 1480 1490
f 1480 1481 1490
f 1490 1481 1490
f 1481 1482 1490
f 1490 1482 1490
f 1482 1483 1490
f 1490 1483 1490
f 1483 1484 1490
f 1490 1484 1490
f 1484 1485 1490
f 1490 1485 1490
f 1485 1486 1490
f 1490 1486 1490
f 1486 1487 1490
f 1490 1487 1490
f 1487 1488 1490
f 1490 1488 1490
f 1488 1489 1490
f 1490 1489 1490
f 1489 1478 1490
f 1490 1478 1490

g Path_(14)
v 211.90007 466.05014 14.1
v 212.42998 466.33157 14.1
v 212.359 466.29385 13.8
v 212.16502 466.19086 13.580385
v 211.90007 466.05014 13.500001
v 211.63512 465.90945 13.580385
v 211.44115 465.80643 13.8
v 211.37016 465.76874 14.1
v 211.44115 465.80643 14.400001
v 211.63512 465.90945 14.619616
v 211.90007 466.05014 14.700001
v 212.16502 466.19086 14.619616
v 212.359 466.29385 14.400001
v 211.83623 467.4385 14.1
v 211.7609 467.41046 13.8
v 211.55507 467.3339 13.580385
v 211.2739 467.22925 13.500001
v 210.99274 467.12463 13.580385
v 210.78691 467.04803 13.8
v 210.71158 467.02 14.1
v 210.78691 467.04803 14.400001
v 210.99274 467.12463 14.619616
v 211.2739 467.22925 14.700001
v 211.55507 467.3339 14.619616
v 211.7609 467.41046 14.400001
v 211.54443 468.7256 14.1
v 211.4684 468.6995 13.8
v 211.26068 468.6282 13.580385
v 210.97691 468.53085 13.500001
v 210.69316 468.43347 13.580385
v 210.48543 468.3622 13.8
v 210.4094 468.33612 14.1
v 210.48543 468.3622 14.400001
v 210.69316 468.43347 14.619616
v 210.97691 468.53085 14.700001
v 211.26068 468.6282 14.619616
v 211.4684 468.6995 14.400001
v 210.96649 469.9703 14.1
v 210.89223 469.9395 13.8
v 210.68935 469.85544 13.580385
v 210.4122 469.74057 13.500001
v 210.13507 469.62573 13.580385
v 209.93219 469.54166 13.8
v 209.85793 469.51086 14.1
v 209.93219 469.54166 14.400001
v 210.13507 469.62573 14.619616
v 210.4122 469.74057 14.700001
v 210.68935 469.85544 14.619616
v 210.89223 469.9395 14.400001
v 210.50992 471.22485 14.1
v 210.43446 471.1974 13.800289
v 210.22829 471.12234 13.580885
v 209.94664 471.01984 13.500577
v 209.66501 470.91736 13.580885
v 209.45883 470.84232 13.800289
v 209.38336 470.81485 14.1
v 209.45883 470.84232 14.399713
v 209.66501 470.91736 14.619116
v 209.94664 471.01984 14.699424
v 210.22829 471.12234 14.619116
v 210.43446 471.1974 14.399713
v 209.95564 470.99515 14.1
usemtl mat_2
s 1
f 1491 1491 1492
f 1492 1491 1493
f 1491 1491 1493
f 1493 1491 1494
f 1491 1491 1494
f 1494 1491 1495
f 1491 1491 1495
f 1495 1491 1496
f 1491 1491 1496
f 1496 1491 1497
f 1491 1491 1497
f 1497 1491 1498
f 1491 1491 1498
f 1498 1491 1499
f 1491 1491 1499
f 1499 1491 1500
f 1491 1491 1500
f 1500 1491 1501
f 1491 1491 1501
f 1501 1491 1502
f 1491 1491 1502
f 1502 1491 1503
f 1491 1491 1503
f 1503 1491 1492
f 1492 1493 1504
f 1504 1493 1505
f 1493 1494 1505
f 1505 1494 1506
f 1494 1495 1506
f 1506 1495 1507
f 1495 1496 1507
f 1507 1496 1508
f 1496 1497 1508
f 1508 1497 1509
f 1497 1498 1509
f 1509 1498 1510
f 1498 1499 1510
f 1510 1499 1511
f 1499 1500 1511
f 1511 1500 1512
f 1500 1501 1512
f 1512 1501 1513
f 1501 1502 1513
f 1513 1502 1514
f 1502 1503 1514
f 1514 1503 1515
f 1503 1492 1515
f 1515 1492 1504
f 1504 1505 1516
f 1516 1505 1517
f 1505 1506 1517
f 1517 1506 1518
f 1506 1507 1518
f 1518 1507 1519
f 1507 1508 1519
f 1519 1508 1520
f 1508 1509 1520
f 1520 1509 1521
f 1509 1510 1521
f 1521 1510 1522
f 1510 1511 1522
f 1522 1511 1523
f 1511 1512 1523
f 1523 1512 1524
f 1512 1513 1524
f 1524 1513 1525
f 1513 1514 1525
f 1525 1514 1526
f 1514 1515 1526
f 1526 1515 1527
f 1515 1504 1527
f 1527 1504 1516
f 1516 1517 1528
f 1528 1517 1529
f 1517 1518 1529
f 1529 1518 1530
f 1518 1519 1530
f 1530 1519 1531
f 1519 1520 1531
f 1531 1520 1532
f 1520 1521 1532
f 1532 1521 1533
f 1521 1522 1533
f 1533 1522 1534
f 1522 1523 1534
f 1534 1523 1535
f 1523 1524 1535
f 1535 1524 1536
f 1524 1525 1536
f 1536 1525 1537
f 1525 1526 1537
f 1537 1526 1538
f 1526 1527 1538
f 1538 1527 1539
f 1527 1516 1539
f 1539 1516 1528
f 1528 1529 1540
f 1540 1529 1541
f 1529 1530 1541
f 1541 1530 1542
f 1530 1531 1542
f 1542 1531 1543
f 1531 1532 1543
f 1543 1532 1544
f 1532 1533 1544
f 1544 1533 1545
f 1533 1534 1545
f 1545 1534 1546
f 1534 1535 1546
f 1546 1535 1547
f 1535 1536 1547
f 1547 1536 1548
f 1536 1537 1548
f 1548 1537 1549
f 1537 1538 1549
f 1549 1538 1550
f 1538 1539 1550
f 1550 1539 1551
f 1539 1528 1551
f 1551 1528 1540
f 1540 1541 1552
f 1552 1541 1552
f 1541 1542 1552
f 1552 1542 1552
f 1542 1543 1552
f 1552 1543 1552
f 1543 1544 1552
f 1552 1544 1552
f 1544 1545 1552
f 1552 1545 1552
f 1545 1546 1552
f 1552 1546 1552
f 1546 1547 1552
f 1552 1547 1552
f 1547 1548 1552
f 1552 1548 1552
f 1548 1549 1552
f 1552 1549 1552
f 1549 1550 1552
f 1552 1550 1552
f 1550 1551 1552
f 1552 1551 1552
f 1551 1540 1552
f 1552 1540 1552

g Path_(12)
v 205.40007 456.30014 14.1
v 204.83427 456.4971 14.083552
v 204.87833 456.33496 13.805765
v 205.06218 456.1635 13.63995
v 205.33658 456.0287 13.630537
v 205.62798 455.96658 13.780048
v 205.8583 455.99387 14.048424
v 205.96587 456.1032 14.36375
v 205.92181 456.26535 14.641538
v 205.73796 456.4368 14.807353
v 205.46356 456.57162 14.816766
v 205.17216 456.63373 14.667254
v 204.94182 456.60645 14.39888
v 204.45071 455.4905 14.530183
v 204.475 455.31223 14.246792
v 204.64133 455.1205 14.0567045
v 204.9051 454.96674 14.010856
v 205.19566 454.89212 14.121531
v 205.43515 454.91666 14.359073
v 205.55939 455.03372 14.659834
v 205.5351 455.212 14.943225
v 205.36877 455.40372 15.133312
v 205.105 455.5575 15.179161
v 204.81444 455.6321 15.068487
v 204.57495 455.6076 14.830944
v 203.9694 454.42615 14.998671
v 204.09787 454.26108 14.7527075
v 204.34486 454.11884 14.645687
v 204.64421 454.03757 14.706286
v 204.9157 454.03903 14.918268
v 205.08656 454.12283 15.224831
v 205.11105 454.2665 15.543833
v 204.98257 454.43158 15.789796
v 204.73558 454.57382 15.896816
v 204.43625 454.6551 15.836217
v 204.16476 454.65363 15.624235
v 203.99388 454.56982 15.317672
v 203.88928 453.25018 15.484377
v 204.10295 453.14966 15.310056
v 204.39474 453.08694 15.298688
v 204.68651 453.07886 15.453319
v 204.90004 453.12753 15.732515
v 204.97813 453.21997 16.061468
v 204.89986 453.33133 16.352032
v 204.6862 453.43185 16.526354
v 204.39441 453.49457 16.537722
v 204.10265 453.50266 16.383091
v 203.88911 453.45398 16.103895
v 203.81102 453.36157 15.774942
v 204.37952 453.18164 15.82346
usemtl mat_3
s 1
f 1553 1553 1554
f 1554 1553 1555
f 1553 1553 1555
f 1555 1553 1556
f 1553 1553 1556
f 1556 1553 1557
f 1553 1553 1557
f 1557 1553 1558
f 1553 1553 1558
f 1558 1553 1559
f 1553 1553 1559
f 1559 1553 1560
f 1553 1553 1560
f 1560 1553 1561
f 1553 1553 1561
f 1561 1553 1562
f 1553 1553 1562
f 1562 1553 1563
f 1553 1553 1563
f 1563 1553 1564
f 1553 1553 1564
f 1564 1553 1565
f 1553 1553 1565
f 1565 1553 1554
f 1554 1555 1566
f 1566 1555 1567
f 1555 1556 1567
f 1567 1556 1568
f 1556 1557 1568
f 1568 1557 1569
f 1557 1558 1569
f 1569 1558 1570
f 1558 1559 1570
f 1570 1559 1571
f 1559 1560 1571
f 1571 1560 1572
f 1560 1561 1572
f 1572 1561 1573
f 1561 1562 1573
f 1573 1562 1574
f 1562 1563 1574
f 1574 1563 1575
f 1563 1564 1575
f 1575 1564 1576
f 1564 1565 1576
f 1576 1565 1577
f 1565 1554 1577
f 1577 1554 1566
f 1566 1567 1578
f 1578 1567 1579
f 1567 1568 1579
f 1579 1568 1580
f 1568 1569 1580
f 1580 1569 1581
f 1569 1570 1581
f 1581 1570 1582
f 1570 1571 1582
f 1582 1571 1583
f 1571 1572 1583
f 1583 1572 1584
f 1572 1573 1584
f 1584 1573 1585
f 1573 1574 1585
f 1585 1574 1586
f 1574 1575 1586
f 1586 1575 1587
f 1575 1576 1587
f 1587 1576 1588
f 1576 1577 1588
f 1588 1577 1589
f 1577 1566 1589
f 1589 1566 1578
f 1578 1579 1590
f 1590 1579 1591
f 1579 1580 1591
f 1591 1580 1592
f 1580 1581 1592
f 1592 1581 1593
f 1581 1582 1593
f 1593 1582 1594
f 1582 1583 1594
f 1594 1583 1595
f 1583 1584 1595
f 1595 1584 1596
f 1584 1585 1596
f 1596 1585 1597
f 1585 1586 1597
f 1597 1586 1598
f 1586 1587 1598
f 1598 1587 1599
f 1587 1588 1599
f 1599 1588 1600
f 1588 1589 1600
f 1600 1589 1601
f 1589 1578 1601
f 1601 1578 1590
f 1590 1591 1602
f 1602 1591 1602
f 1591 1592 1602
f 1602 1592 1602
f 1592 1593 1602
f 1602 1593 1602
f 1593 1594 1602
f 1602 1594 1602
f 1594 1595 1602
f 1602 1595 1602
f 1595 1596 1602
f 1602 1596 1602
f 1596 1597 1602
f 1602 1597 1602
f 1597 1598 1602
f 1602 1598 1602
f 1598 1599 1602
f 1602 1599 1602
f 1599 1600 1602
f 1602 1600 1602
f 1600 1601 1602
f 1602 1601 1602
f 1601 1590 1602
f 1602 1590 1602

g Path_(13)
v 210.60007 464.75015 14.1
v 211.0884 465.09875 13.984285
v 210.84949 465.2954 13.965529
v 210.54376 465.34595 13.966695
v 210.25311 465.23685 13.987471
v 210.05544 464.99734 14.022288
v 210.0037 464.69162 14.06182
v 210.11176 464.40155 14.095472
v 210.35065 464.2049 14.114228
v 210.65639 464.15436 14.113062
v 210.94702 464.26346 14.092287
v 211.1447 464.50296 14.057468
v 211.19644 464.8087 14.017938
v 210.93362 465.26642 14.412907
v 210.67159 465.3647 14.399437
v 210.375 465.31635 14.486529
v 210.12332 465.13437 14.650849
v 209.98401 464.86746 14.848366
v 209.99438 464.5872 15.026155
v 210.15166 464.36865 15.1365795
v 210.4137 464.27036 15.150049
v 210.7103 464.3187 15.062956
v 210.96196 464.5007 14.898637
v 211.10127 464.76758 14.701119
v 211.09091 465.04785 14.523331
v 210.35475 465.89102 15.529879
v 210.0816 465.85403 15.558784
v 209.80261 465.7185 15.714593
v 209.59254 465.52075 15.955558
v 209.50769 465.31378 16.217113
v 209.57077 465.15305 16.429174
v 209.7649 465.0816 16.53492
v 210.03804 465.1186 16.506014
v 210.31702 465.25412 16.350204
v 210.52708 465.45184 16.10924
v 210.61195 465.6588 15.847685
v 210.54887 465.81955 15.635624
v 210.1153 466.71533 16.023987
v 209.85608 466.72214 15.979169
v 209.57141 466.61417 16.090157
v 209.33754 466.42032 16.327211
v 209.21715 466.19254 16.626814
v 209.2425 465.99188 16.908686
v 209.40678 465.8721 17.097301
v 209.666 465.8653 17.14212
v 209.95067 465.97327 17.031132
v 210.18454 466.1671 16.794079
v 210.30493 466.3949 16.494476
v 210.27959 466.59555 16.212603
v 209.59213 467.32794 16.490995
v 209.3035 467.38092 16.530067
v 209.00923 467.28784 16.598402
v 208.78818 467.07367 16.677687
v 208.69958 466.79578 16.746677
v 208.76717 466.52863 16.78689
v 208.97284 466.3438 16.787548
v 209.26147 466.29083 16.748476
v 209.55574 466.3839 16.680143
v 209.7768 466.59808 16.600859
v 209.86539 466.87598 16.531866
v 209.7978 467.14313 16.491653
v 209.59346 467.445 17.070116
v 209.29073 467.49515 17.16942
v 208.9939 467.4349 17.38542
v 208.78253 467.28036 17.660236
v 208.71324 467.07297 17.920235
v 208.8046 466.86826 18.095749
v 209.03212 466.7211 18.139748
v 209.33485 466.67093 18.040445
v 209.63168 466.73117 17.824446
v 209.84305 466.8857 17.549627
v 209.91234 467.09314 17.289629
v 209.82098 467.29785 17.114117
v 209.57976 468.22534 17.662884
v 209.2766 468.2424 17.678902
v 208.98033 468.21445 17.849096
v 208.77034 468.1489 18.127861
v 208.7029 468.0634 18.440502
v 208.79608 467.98077 18.703247
v 209.0249 467.92322 18.845695
v 209.32808 467.90616 18.829676
v 209.62434 467.93414 18.659483
v 209.83434 467.99966 18.380718
v 209.90176 468.08517 18.068077
v 209.8086 468.1678 17.80533
v 209.61246 469.18314 17.980824
v 209.3147 469.21478 17.913445
v 209.013 469.18723 18.02029
v 208.7882 469.10785 18.272734
v 208.70052 468.9979 18.603132
v 208.77347 468.88684 18.922955
v 208.9875 468.80444 19.146505
v 209.28525 468.7728 19.213884
v 209.58696 468.80035 19.107038
v 209.81177 468.87973 18.854595
v 209.89944 468.9897 18.524199
v 209.82649 469.10074 18.204374
v 209.29993 469.01294 18.463903
usemtl mat_4
s 1
f 1603 1603 1604
f 1604 1603 1605
f 1603 1603 1605
f 1605 1603 1606
f 1603 1603 1606
f 1606 1603 1607
f 1603 1603 1607
f 1607 1603 1608
f 1603 1603 1608
f 1608 1603 1609
f 1603 1603 1609
f 1609 1603 1610
f 1603 1603 1610
f 1610 1603 1611
f 1603 1603 1611
f 1611 1603 1612
f 1603 1603 1612
f 1612 1603 1613
f 1603 1603 1613
f 1613 1603 1614
f 1603 1603 1614
f 1614 1603 1615
f 1603 1603 1615
f 1615 1603 1604
f 1604 1605 1616
f 1616 1605 1617
f 1605 1606 1617
f 1617 1606 1618
f 1606 1607 1618
f 1618 1607 1619
f 1607 1608 1619
f 1619 1608 1620
f 1608 1609 1620
f 1620 1609 1621
f 1609 1610 1621
f 1621 1610 1622
f 1610 1611 1622
f 1622 1611 1623
f 1611 1612 1623
f 1623 1612 1624
f 1612 1613 1624
f 1624 1613 1625
f 1613 1614 1625
f 1625 1614 1626
f 1614 1615 1626
f 1626 1615 1627
f 1615 1604 1627
f 1627 1604 1616
f 1616 1617 1628
f 1628 1617 1629
f 1617 1618 1629
f 1629 1618 1630
f 1618 1619 1630
f 1630 1619 1631
f 1619 1620 1631
f 1631 1620 1632
f 1620 1621 1632
f 1632 1621 1633
f 1621 1622 1633
f 1633 1622 1634
f 1622 1623 1634
f 1634 1623 1635
f 1623 1624 1635
f 1635 1624 1636
f 1624 1625 1636
f 1636 1625 1637
f 1625 1626 1637
f 1637 1626 1638
f 1626 1627 1638
f 1638 1627 1639
f 1627 1616 1639
f 1639 1616 1628
f 1628 1629 1640
f 1640 1629 1641
f 1629 1630 1641
f 1641 1630 1642
f 1630 1631 1642
f 1642 1631 1643
f 1631 1632 1643
f 1643 1632 1644
f 1632 1633 1644
f 1644 1633 1645
f 1633 1634 1645
f 1645 1634 1646
f 1634 1635 1646
f 1646 1635 1647
f 1635 1636 1647
f 1647 1636 1648
f 1636 1637 1648
f 1648 1637 1649
f 1637 1638 1649
f 1649 1638 1650
f 1638 1639 1650
f 1650 1639 1651
f 1639 1628 1651
f 1651 1628 1640
f 1640 1641 1652
f 1652 1641 1653
f 1641 1642 1653
f 1653 1642 1654
f 1642 1643 1654
f 1654 1643 1655
f 1643 1644 1655
f 1655 1644 1656
f 1644 1645 1656
f 1656 1645 1657
f 1645 1646 1657
f 1657 1646 1658
f 1646 1647 1658
f 1658 1647 1659
f 1647 1648 1659
f 1659 1648 1660
f 1648 1649 1660
f 1660 1649 1661
f 1649 1650 1661
f 1661 1650 1662
f 1650 1651 1662
f 1662 1651 1663
f 1651 1640 1663
f 1663 1640 1652
f 1652 1653 1664
f 1664 1653 1665
f 1653 1654 1665
f 1665 1654 1666
f 1654 1655 1666
f 1666 1655 1667
f 1655 1656 1667
f 1667 1656 1668
f 1656 1657 1668
f 1668 1657 1669
f 1657 1658 1669
f 1669 1658 1670
f 1658 1659 1670
f 1670 1659 1671
f 1659 1660 1671
f 1671 1660 1672
f 1660 1661 1672
f 1672 1661 1673
f 1661 1662 1673
f 1673 1662 1674
f 1662 1663 1674
f 1674 1663 1675
f 1663 1652 1675
f 1675 1652 1664
f 1664 1665 1676
f 1676 1665 1677
f 1665 1666 1677
f 1677 1666 1678
f 1666 1667 1678
f 1678 1667 1679
f 1667 1668 1679
f 1679 1668 1680
f 1668 1669 1680
f 1680 1669 1681
f 1669 1670 1681
f 1681 1670 1682
f 1670 1671 1682
f 1682 1671 1683
f 1671 1672 1683
f 1683 1672 1684
f 1672 1673 1684
f 1684 1673 1685
f 1673 1674 1685
f 1685 1674 1686
f 1674 1675 1686
f 1686 1675 1687
f 1675 1664 1687
f 1687 1664 1676
f 1676 1677 1688
f 1688 1677 1689
f 1677 1678 1689
f 1689 1678 1690
f 1678 1679 1690
f 1690 1679 1691
f 1679 1680 1691
f 1691 1680 1692
f 1680 1681 1692
f 1692 1681 1693
f 1681 1682 1693
f 1693 1682 1694
f 1682 1683 1694
f 1694 1683 1695
f 1683 1684 1695
f 1695 1684 1696
f 1684 1685 1696
f 1696 1685 1697
f 1685 1686 1697
f 1697 1686 1698
f 1686 1687 1698
f 1698 1687 1699
f 1687 1676 1699
f 1699 1676 1688
f 1688 1689 1700
f 1700 1689 1700
f 1689 1690 1700
f 1700 1690 1700
f 1690 1691 1700
f 1700 1691 1700
f 1691 1692 1700
f 1700 1692 1700
f 1692 1693 1700
f 1700 1693 1700
f 1693 1694 1700
f 1700 1694 1700
f 1694 1695 1700
f 1700 1695 1700
f 1695 1696 1700
f 1700 1696 1700
f 1696 1697 1700
f 1700 1697 1700
f 1697 1698 1700
f 1700 1698 1700
f 1698 1699 1700
f 1700 1699 1700
f 1699 1688 1700
f 1700 1688 1700

g Path_(8)
v 209.29999 469.3 18.6
v 209.84789 469.54456 18.6
v 209.77449 469.51178 18.300001
v 209.57394 469.42227 18.080385
v 209.29999 469.3 18.0
v 209.02605 469.1777 18.080385
v 208.8255 469.0882 18.300001
v 208.75209 469.05542 18.6
v 208.8255 469.0882 18.900002
v 209.02605 469.1777 19.119616
v 209.29999 469.3 19.2
v 209.57394 469.42227 19.119616
v 209.77449 469.51178 18.900002
v 209.28026 470.7886 18.6
v 209.2019 470.7706 18.300001
v 208.98785 470.72147 18.080385
v 208.69547 470.65433 18.0
v 208.40308 470.5872 18.080385
v 208.18904 470.53802 18.300001
v 208.11069 470.52002 18.6
v 208.18904 470.53802 18.900002
v 208.40308 470.5872 19.119616
v 208.69547 470.65433 19.2
v 208.98785 470.72147 19.119616
v 209.2019 470.7706 18.900002
v 209.24687 472.14584 18.555319
v 209.14438 472.14426 18.262138
v 208.90904 472.1407 18.059488
v 208.60393 472.13602 18.001667
v 208.31078 472.13153 18.104168
v 208.10815 472.12845 18.339529
v 208.05034 472.12756 18.644682
v 208.15283 472.12912 18.937862
v 208.38817 472.13272 19.140514
v 208.69328 472.1374 19.198336
v 208.98642 472.14185 19.095833
v 209.18906 472.14496 18.860474
v 209.25009 473.61954 18.591284
v 209.16466 473.61923 18.29259
v 208.94138 473.61908 18.076454
v 208.64006 473.6191 18.00079
v 208.34146 473.61935 18.085875
v 208.12558 473.61972 18.308907
v 208.05026 473.62012 18.610125
v 208.1357 473.62042 18.90882
v 208.359 473.62057 19.124956
v 208.66031 473.6205 19.200619
v 208.95891 473.6203 19.115536
v 209.17479 473.61993 18.892504
v 209.24994 475.103 18.63421
v 209.1697 475.09363 18.331812
v 208.95018 475.08676 18.105354
v 208.65022 475.08423 18.015516
v 208.35019 475.08673 18.08637
v 208.13046 475.09357 18.29893
v 208.04994 475.1029 18.596241
v 208.13019 475.11227 18.898638
v 208.3497 475.11914 19.125095
v 208.64966 475.12167 19.214933
v 208.9497 475.11917 19.14408
v 209.16942 475.11234 18.93152
v 209.25002 476.58368 18.509073
v 209.17043 476.5283 18.19944
v 208.95139 476.48767 17.943205
v 208.6516 476.4727 17.809023
v 208.35138 476.4874 17.832851
v 208.1312 476.5278 18.008305
v 208.05002 476.58313 18.288368
v 208.12961 476.6385 18.598001
v 208.34865 476.67914 18.854237
v 208.64844 476.6941 18.988419
v 208.94864 476.6794 18.96459
v 209.16884 476.63898 18.789139
v 209.24998 477.99533 18.05352
v 209.16959 477.94278 17.744299
v 208.94997 477.9043 17.490208
v 208.64996 477.8902 17.359333
v 208.34996 477.9043 17.386738
v 208.13036 477.94278 17.565084
v 208.04999 477.99533 17.84658
v 208.13039 478.0479 18.155804
v 208.35002 478.0864 18.409893
v 208.65002 478.10046 18.54077
v 208.95001 478.0864 18.513363
v 209.16962 478.0479 18.335018
v 209.25 479.4772 17.992542
v 209.16962 479.472 17.691189
v 208.95001 479.46817 17.467785
v 208.65001 479.4668 17.382193
v 208.35 479.46817 17.457344
v 208.13039 479.472 17.673105
v 208.04999 479.4772 17.97166
v 208.13037 479.48242 18.273014
v 208.34998 479.48624 18.496418
v 208.64998 479.48764 18.58201
v 208.94998 479.48624 18.506859
v 209.1696 479.48242 18.291098
v 209.24998 480.9603 18.012304
v 209.1696 480.95773 17.711628
v 208.95 480.95584 17.490139
v 208.65 480.95517 17.407188
v 208.34999 480.95584 17.485003
v 208.13037 480.95773 17.702728
v 208.04999 480.9603 18.00203
v 208.13037 480.96286 18.302708
v 208.34999 480.96475 18.524195
v 208.65 480.96545 18.607145
v 208.95 480.96475 18.529333
v 209.1696 480.96286 18.311605
v 209.2301 482.45944 18.144638
v 209.22899 482.42615 17.827457
v 209.07274 482.39734 17.5522
v 208.8032 482.3808 17.392618
v 208.49263 482.38092 17.391474
v 208.22421 482.39767 17.549072
v 208.06989 482.42657 17.823185
v 208.071 482.4599 18.140366
v 208.22725 482.48868 18.415623
v 208.49678 482.50525 18.575205
v 208.80736 482.50513 18.57635
v 209.07578 482.48837 18.41875
v 209.19804 483.92007 17.901993
v 209.24667 483.88574 17.616413
v 209.13544 483.85498 17.335117
v 208.89412 483.83603 17.133478
v 208.58737 483.83398 17.065527
v 208.29742 483.84937 17.14947
v 208.10194 483.87805 17.362812
v 208.0533 483.91238 17.648392
v 208.16455 483.9431 17.929688
v 208.40587 483.96207 18.131327
v 208.7126 483.96414 18.199278
v 209.00256 483.94876 18.115335
v 209.22226 485.32532 17.89559
v 209.27701 485.32318 17.590113
v 209.1723 485.33658 17.29825
v 208.93623 485.36194 17.09821
v 208.63203 485.39246 17.043587
v 208.3412 485.41995 17.149021
v 208.1417 485.43707 17.386261
v 208.08696 485.4392 17.691738
v 208.19165 485.4258 17.9836
v 208.42773 485.40048 18.183643
v 208.73193 485.36996 18.238264
v 209.02275 485.34244 18.13283
v 209.4761 486.68607 17.939692
v 209.5094 486.6748 17.630852
v 209.38997 486.70776 17.345366
v 209.14983 486.77615 17.159727
v 208.8533 486.8616 17.12368
v 208.57985 486.94125 17.24688
v 208.40276 486.99374 17.496319
v 208.36946 487.005 17.805157
v 208.48889 486.97202 18.090643
v 208.72903 486.90363 18.276281
v 209.02556 486.81818 18.31233
v 209.29901 486.73853 18.189129
v 210.06497 488.03165 17.70365
v 210.02132 488.0107 17.405363
v 209.83775 488.04324 17.16007
v 209.56346 488.12057 17.033493
v 209.27194 488.222 17.05955
v 209.0413 488.32028 17.231256
v 208.93335 488.38916 17.502607
v 208.977 488.41013 17.800892
v 209.16057 488.37756 18.046186
v 209.43486 488.30023 18.172764
v 209.7264 488.19882 18.146708
v 209.95703 488.10052 17.974998
v 210.39459 489.44708 17.61395
v 210.42488 489.41025 17.314138
v 210.30667 489.43155 17.030312
v 210.07166 489.50525 16.838524
v 209.7828 489.61163 16.790163
v 209.5175 489.7222 16.898186
v 209.34683 489.80728 17.133652
v 209.31654 489.84412 17.433464
v 209.43475 489.8228 17.717289
v 209.66977 489.74908 17.909079
v 209.95863 489.6427 17.95744
v 210.22394 489.53217 17.849415
v 211.01573 490.72113 17.686512
v 211.08391 490.69632 17.385569
v 211.00648 490.73956 17.08935
v 210.80424 490.83932 16.877222
v 210.53134 490.9688 16.806026
v 210.26093 491.09338 16.894842
v 210.06544 491.17963 17.119867
v 209.99728 491.20444 17.420809
v 210.07469 491.1612 17.71703
v 210.27693 491.06146 17.929157
v 210.54984 490.93195 18.00035
v 210.82025 490.80737 17.911537
v 211.6802 492.14526 17.62688
v 211.69629 492.18356 17.324741
v 211.56003 492.25604 17.060884
v 211.3079 492.34332 16.90601
v 211.0075 492.422 16.901617
v 210.73932 492.47098 17.048883
v 210.5752 492.47714 17.308348
v 210.55911 492.43884 17.610487
v 210.69539 492.36636 17.874344
v 210.9475 492.27908 18.029217
v 211.2479 492.2004 18.033611
v 211.51608 492.15143 17.886345
v 211.81769 493.68622 17.825428
v 211.86145 493.73996 17.509125
v 211.74573 493.7965 17.24006
v 211.50153 493.84073 17.090332
v 211.19429 493.86072 17.10006
v 210.90634 493.8512 17.266634
v 210.71483 493.81464 17.545424
v 210.67108 493.7609 17.861727
v 210.7868 493.70435 18.13079
v 211.031 493.66013 18.280518
v 211.33824 493.64014 18.270792
v 211.62619 493.6497 18.104218
v 211.83974 495.20853 17.898315
v 211.71649 495.19873 17.616571
v 211.46724 495.1945 17.432493
v 211.15875 495.19693 17.395405
v 210.87369 495.2054 17.515245
v 210.68845 495.21765 17.759901
v 210.65265 495.23035 18.063818
v 210.77588 495.24014 18.345564
v 211.02515 495.2444 18.52964
v 211.33363 495.24194 18.566729
v 211.61868 495.23346 18.44689
v 211.80394 495.22122 18.202234
v 211.88873 496.5668 17.588057
v 211.7708 496.59424 17.303574
v 211.52748 496.6411 17.12048
v 211.224 496.69482 17.087831
v 210.94165 496.74103 17.21438
v 210.75609 496.76727 17.466215
v 210.71704 496.7666 17.775858
v 210.83498 496.73917 18.06034
v 211.0783 496.6923 18.243435
v 211.38177 496.63858 18.276083
v 211.66414 496.5924 18.149534
v 211.84969 496.56613 17.8977
v 212.32185 497.90582 18.076626
v 212.25842 498.02435 17.829174
v 212.05482 498.1448 17.660446
v 211.76562 498.23486 17.615646
v 211.4683 498.27048 17.706785
v 211.24252 498.24203 17.909437
v 211.14879 498.15717 18.169304
v 211.21222 498.03864 18.416754
v 211.4158 497.9182 18.585484
v 211.70502 497.82812 18.630281
v 212.00233 497.79254 18.539145
v 212.22812 497.82098 18.336493
v 212.50441 499.334 18.66883
v 212.42879 499.4643 18.39557
v 212.21294 499.5688 18.197021
v 211.91467 499.61954 18.126385
v 211.61392 499.6029 18.202587
v 211.3913 499.52338 18.40521
v 211.30641 499.40225 18.679962
v 211.38203 499.27197 18.953222
v 211.5979 499.16745 19.151772
v 211.89615 499.11673 19.222408
v 212.1969 499.13333 19.146206
v 212.41954 499.2129 18.943583
v 212.4996 500.71188 19.311522
v 212.42386 500.83798 19.036213
v 212.20766 500.93106 18.8323
v 211.90894 500.9662 18.754417
v 211.60773 500.93393 18.823437
v 211.38475 500.843 19.020863
v 211.29974 500.71765 19.293795
v 211.37549 500.59158 19.569103
v 211.59169 500.4985 19.773016
v 211.89041 500.46338 19.850899
v 212.19162 500.4956 19.78188
v 212.4146 500.58658 19.584454
v 212.49979 502.05432 19.772902
v 212.42778 502.18094 19.552885
v 212.21437 502.2755 19.402315
v 211.91672 502.3127 19.361536
v 211.6146 502.28256 19.441475
v 211.38895 502.19318 19.620712
v 211.30025 502.06845 19.851221
v 211.37225 501.94183 20.071238
v 211.58568 501.84726 20.221807
v 211.88332 501.81006 20.262587
v 212.18544 501.84018 20.182648
v 212.41109 501.9296 20.00341
v 212.49417 503.4226 20.264677
v 212.37413 503.5416 20.069284
v 212.12703 503.62482 19.965681
v 211.81909 503.64993 19.981628
v 211.53284 503.6102 20.112852
v 211.34496 503.51633 20.32419
v 211.3058 503.3934 20.559017
v 211.42586 503.2744 20.75441
v 211.67296 503.1912 20.858013
v 211.98088 503.16608 20.842066
v 212.26715 503.2058 20.710842
v 212.45502 503.29968 20.499502
v 212.51859 504.7452 20.599419
v 212.3127 504.8492 20.434067
v 212.0225 504.9328 20.419682
v 211.7258 504.97357 20.560118
v 211.50204 504.9606 20.817745
v 211.41122 504.89734 21.123533
v 211.47766 504.80075 21.395548
v 211.68355 504.69672 21.5609
v 211.97372 504.61313 21.575285
v 212.27043 504.57236 21.434849
v 212.49419 504.58536 21.177221
v 212.585 504.64862 20.871433
v 212.81416 506.12122 20.817179
v 212.52519 506.18912 20.725594
v 212.22807 506.24765 20.794722
v 212.00238 506.2811 21.006039
v 211.90863 506.28055 21.302923
v 211.97192 506.24612 21.605825
v 212.17531 506.18707 21.833584
v 212.46426 506.11917 21.925169
v 212.7614 506.06064 21.856041
v 212.98708 506.0272 21.644724
v 213.08084 506.02774 21.34784
v 213.01755 506.06216 21.044937
v 213.04431 507.60312 20.902025
v 212.78378 507.6474 20.742088
v 212.476 507.6878 20.74139
v 212.2034 507.7135 20.900118
v 212.03905 507.7176 21.17574
v 212.02696 507.699 21.494402
v 212.17041 507.6627 21.770723
v 212.43094 507.61844 21.930658
v 212.73872 507.57803 21.931356
v 213.01132 507.55234 21.77263
v 213.17567 507.54825 21.49701
v 213.18776 507.56683 21.178345
v 213.26054 509.08234 21.071405
v 213.0037 509.21713 20.992893
v 212.7117 509.31454 21.078646
v 212.46278 509.34848 21.305687
v 212.32367 509.30988 21.61318
v 212.3316 509.20905 21.918734
v 212.48447 509.07303 22.140474
v 212.74132 508.93823 22.218987
v 213.03331 508.84082 22.133234
v 213.28223 508.80685 21.906195
v 213.42134 508.8455 21.5987
v 213.4134 508.94632 21.293146
v 213.97539 510.26077 21.66598
v 213.72491 510.4218 21.574123
v 213.43726 510.52423 21.634365
v 213.18945 510.54065 21.83056
v 213.04793 510.46658 22.11014
v 213.05058 510.32193 22.398191
v 213.19672 510.14545 22.617533
v 213.44717 509.98444 22.709389
v 213.73485 509.882 22.649149
v 213.98265 509.8656 22.452953
v 214.12418 509.93964 22.173372
v 214.12152 510.0843 21.88532
v 214.44803 511.56253 22.395788
v 214.20633 511.68637 22.253143
v 213.90456 511.75903 22.245462
v 213.62357 511.76105 22.374804
v 213.43864 511.6919 22.606512
v 213.39934 511.57004 22.8785
v 213.5162 511.42822 23.117887
v 213.7579 511.30438 23.260534
v 214.05968 511.23172 23.268215
v 214.34067 511.2297 23.138872
v 214.52559 511.29886 22.907166
v 214.56488 511.4207 22.635178
v 214.62338 512.7326 22.964449
v 214.42303 512.913 22.826065
v 214.1568 513.0727 22.82862
v 213.896 513.1688 22.97143
v 213.71051 513.1756 23.216227
v 213.65004 513.09125 23.49742
v 213.7308 512.9384 23.739664
v 213.93115 512.75793 23.878048
v 214.19739 512.59827 23.875492
v 214.45819 512.50214 23.732683
v 214.64368 512.49536 23.487886
v 214.70413 512.5797 23.206694
v 215.72905 513.508 23.352804
v 215.56392 513.68964 23.1622
v 215.32866 513.88696 23.11562
v 215.08632 514.04724 23.225542
v 214.90181 514.1274 23.462517
v 214.82458 514.10596 23.763042
v 214.87534 513.9887 24.046598
v 215.04047 513.80707 24.237202
v 215.27573 513.6097 24.283781
v 215.51807 513.44946 24.173859
v 215.70258 513.3693 23.936884
v 215.7798 513.39075 23.636358
v 216.34726 514.9615 23.580656
v 216.12129 515.1123 23.427517
v 215.84276 515.24976 23.430996
v 215.58632 515.337 23.590157
v 215.42065 515.3505 23.862356
v 215.39017 515.2869 24.174656
v 215.50304 515.1631 24.443378
v 215.729 515.01227 24.596516
v 216.00752 514.8749 24.593039
v 216.26398 514.78766 24.433876
v 216.42964 514.77405 24.161676
v 216.46011 514.83765 23.849377
v 216.91643 516.2532 23.880117
v 216.69568 516.45374 23.795933
v 216.44427 516.6229 23.864887
v 216.22955 516.71533 24.068504
v 216.10909 516.70624 24.352226
v 216.11511 516.5981 24.64003
v 216.24603 516.4198 24.8548
v 216.46678 516.21924 24.938984
v 216.71819 516.05005 24.87003
v 216.9329 515.95764 24.666412
v 217.05339 515.96674 24.38269
v 217.04735 516.0749 24.094887
v 217.86093 517.2119 24.2373
v 217.65207 517.43994 24.206808
v 217.43983 517.62805 24.332012
v 217.28107 517.72577 24.579363
v 217.21834 517.70703 24.882582
v 217.26843 517.5768 25.160425
v 217.41794 517.36993 25.338442
v 217.62679 517.1419 25.368935
v 217.83904 516.9538 25.24373
v 217.99779 516.856 24.99638
v 218.06053 516.8748 24.69316
v 218.01044 517.00507 24.415318
v 218.85759 518.1898 24.37587
v 218.64069 518.4089 24.338242
v 218.43538 518.6078 24.45969
v 218.29668 518.7332 24.707668
v 218.26175 518.7515 25.015736
v 218.33995 518.65784 25.30134
v 218.51033 518.4773 25.487959
v 218.72723 518.2582 25.525585
v 218.93254 518.05927 25.404139
v 219.07124 517.9339 25.156158
v 219.10617 517.9155 24.848093
v 219.02797 518.0092 24.562487
v 219.92056 519.19965 24.358257
v 219.69647 519.4065 24.299425
v 219.48195 519.6068 24.400951
v 219.33447 519.74695 24.635632
v 219.29356 519.78937 24.940584
v 219.3702 519.7227 25.234097
v 219.54381 519.56476 25.437523
v 219.76791 519.3579 25.496355
v 219.98244 519.1576 25.394829
v 220.12991 519.01746 25.160149
v 220.1708 518.97504 24.855196
v 220.09418 519.0417 24.561684
v 220.89287 520.3786 24.346876
v 220.63664 520.54895 24.30449
v 220.39703 520.70807 24.421616
v 220.23824 520.8134 24.666872
v 220.2028 520.8367 24.97454
v 220.30025 520.77167 25.262186
v 220.50443 520.6358 25.45273
v 220.76065 520.46545 25.495117
v 221.00027 520.30634 25.37799
v 221.15906 520.201 25.132734
v 221.19449 520.17773 24.825066
v 221.09706 520.24274 24.53742
v 221.47702 521.79877 24.318775
v 221.19228 521.9214 24.340836
v 220.95291 522.0205 24.514473
v 220.82306 522.06964 24.79316
v 220.83751 522.05566 25.102222
v 220.99242 521.9822 25.358849
v 221.24623 521.869 25.494276
v 221.53098 521.74646 25.472216
v 221.77034 521.6473 25.29858
v 221.90019 521.59814 25.019894
v 221.88574 521.6121 24.71083
v 221.73085 521.6856 24.454203
v 222.09456 523.22064 24.39756
v 221.8092 523.34 24.379236
v 221.54092 523.42847 24.511791
v 221.36163 523.4623 24.759705
v 221.31937 523.4323 25.056551
v 221.42543 523.3466 25.32279
v 221.65143 523.2282 25.487082
v 221.93678 523.10876 25.505405
v 222.20506 523.0203 25.372852
v 222.38435 522.9866 25.124937
v 222.42662 523.01654 24.82809
v 222.32056 523.10223 24.561853
v 222.7641 524.4395 24.781612
v 222.50136 524.57623 24.698328
v 222.22624 524.70404 24.775093
v 222.01245 524.7889 24.991339
v 221.91728 524.80786 25.289122
v 221.96623 524.756 25.588652
v 222.1462 524.6471 25.80967
v 222.40892 524.51044 25.892954
v 222.68405 524.38257 25.816189
v 222.89783 524.2978 25.599943
v 222.993 524.2788 25.30216
v 222.94405 524.3307 25.00263
v 223.37895 525.7294 24.666492
v 223.10455 525.8638 24.609404
v 222.84271 525.9941 24.712896
v 222.66359 526.08545 24.949244
v 222.61517 526.1134 25.255112
v 222.71045 526.0704 25.548546
v 222.92386 525.96796 25.750921
v 223.19826 525.83356 25.808012
v 223.4601 525.7032 25.704517
v 223.63922 525.6118 25.468172
v 223.68764 525.5839 25.162304
v 223.59238 525.62695 24.868868
v 223.91316 527.1961 24.672726
v 223.62749 527.3177 24.69494
v 223.37804 527.4072 24.866829
v 223.23164 527.4408 25.142336
v 223.22752 527.40936 25.44764
v 223.36679 527.3213 25.700933
v 223.61212 527.20026 25.834347
v 223.89778 527.0787 25.812132
v 224.14723 526.98914 25.640244
v 224.29364 526.95557 25.364737
v 224.29776 526.987 25.059433
v 224.1585 527.0751 24.806139
v 224.4454 528.5489 24.90965
v 224.16049 528.67145 24.931612
v 223.91647 528.7635 25.102379
v 223.77873 528.8003 25.376198
v 223.78416 528.77203 25.679699
v 223.93132 528.6862 25.931557
v 224.18077 528.5659 26.06429
v 224.46568 528.44336 26.04233
v 224.7097 528.3513 25.871561
v 224.84744 528.3145 25.597742
v 224.84201 528.3428 25.294243
v 224.69485 528.4286 25.042383
v 225.07079 529.8735 24.937195
v 224.78896 530.0034 24.95333
v 224.5473 530.1061 25.120504
v 224.4106 530.1541 25.393927
v 224.41547 530.1346 25.700335
v 224.5606 530.05273 25.957624
v 224.8071 529.9305 26.096855
v 225.08894 529.8006 26.080723
v 225.33058 529.6979 25.913548
v 225.46729 529.64984 25.640123
v 225.46243 529.6694 25.333717
v 225.31729 529.7512 25.076427
v 225.80779 531.3181 25.202166
v 225.51118 531.4027 25.2105
v 225.2269 531.44434 25.361252
v 225.03111 531.4318 25.61403
v 224.97627 531.3685 25.9011
v 225.07707 531.2714 26.145542
v 225.30652 531.1665 26.28186
v 225.60312 531.0819 26.273525
v 225.8874 531.0403 26.122772
v 226.0832 531.0528 25.869995
v 226.13805 531.1161 25.582926
v 226.03723 531.2132 25.338482
v 225.98383 532.7212 25.617916
v 225.70149 532.8132 25.58655
v 225.39917 532.85223 25.689682
v 225.15785 532.82794 25.899677
v 225.0422 532.74677 26.160269
v 225.08324 532.63043 26.40163
v 225.26993 532.5102 26.55909
v 225.55226 532.4182 26.590456
v 225.85458 532.37915 26.487324
v 226.0959 532.4035 26.277328
v 226.21155 532.4847 26.016737
v 226.17052 532.60095 25.775375
v 226.50462 533.9201 26.168133
v 226.24367 534.0285 26.06785
v 225.94595 534.1131 26.114586
v 225.69122 534.15125 26.295818
v 225.54776 534.1326 26.562986
v 225.55399 534.0623 26.844503
v 225.70824 533.9591 27.064934
v 225.96918 533.85065 27.165218
v 226.2669 533.76605 27.11848
v 226.52162 533.72797 26.937248
v 226.6651 533.7466 26.67008
v 226.65887 533.8169 26.388565
v 226.86688 535.32025 26.397865
v 226.61143 535.43207 26.28354
v 226.31638 535.52734 26.332363
v 226.0608 535.58057 26.531254
v 225.9132 535.5775 26.826918
v 225.91307 535.5189 27.140135
v 226.0605 535.42053 27.386976
v 226.31596 535.3087 27.5013
v 226.61101 535.21344 27.452478
v 226.86658 535.1602 27.253588
v 227.0142 535.1633 26.957924
v 227.01431 535.2219 26.644707
v 227.3979 536.6915 26.619167
v 227.13446 536.81866 26.52226
v 226.84238 536.9116 26.592718
v 226.5999 536.94543 26.811659
v 226.47202 536.911 27.12042
v 226.49298 536.8177 27.43627
v 226.6572 536.69037 27.674572
v 226.92064 536.56323 27.771479
v 227.21274 536.4703 27.701021
v 227.4552 536.4365 27.48208
v 227.58308 536.4709 27.173319
v 227.56212 536.5642 26.857471
v 227.65854 538.0945 26.954683
v 227.35397 538.1509 26.950073
v 227.07527 538.1811 27.10862
v 226.89713 538.177 27.38784
v 226.86728 538.1398 27.712917
v 226.99371 538.07935 27.996746
v 227.24255 538.01196 28.163275
v 227.54713 537.95557 28.167885
v 227.82582 537.92535 28.009338
v 228.00397 537.92944 27.730118
v 228.03381 537.9667 27.405043
v 227.90738 538.0271 27.121214
v 227.70589 539.5705 27.024992
v 227.39705 539.58575 27.011448
v 227.12299 539.60065 27.153946
v 226.95714 539.6112 27.414305
v 226.94395 539.61456 27.722757
v 227.08694 539.6098 27.996658
v 227.34781 539.59827 28.162615
v 227.65665 539.583 28.176159
v 227.93071 539.5681 28.03366
v 228.09656 539.55756 27.773304
v 228.10974 539.5542 27.46485
v 227.96675 539.55896 27.190948
v 227.52435 539.5345 27.595737
usemtl mat_5
s 1
f 1701 1701 1702
f 1702 1701 1703
f 1701 1701 1703
f 1703 1701 1704
f 1701 1701 1704
f 1704 1701 1705
f 1701 1701 1705
f 1705 1701 1706
f 1701 1701 1706
f 1706 1701 1707
f 1701 1701 1707
f 1707 1701 1708
f 1701 1701 1708
f 1708 1701 1709
f 1701 1701 1709
f 1709 1701 1710
f 1701 1701 1710
f 1710 1701 1711
f 1701 1701 1711
f 1711 1701 1712
f 1701 1701 1712
f 1712 1701 1713
f 1701 1701 1713
f 1713 1701 1702
f 1702 1703 1714
f 1714 1703 1715
f 1703 1704 1715
f 1715 1704 1716
f 1704 1705 1716
f 1716 1705 1717
f 1705 1706 1717
f 1717 1706 1718
f 1706 1707 1718
f 1718 1707 1719
f 1707 1708 1719
f 1719 1708 1720
f 1708 1709 1720
f 1720 1709 1721
f 1709 1710 1721
f 1721 1710 1722
f 1710 1711 1722
f 1722 1711 1723
f 1711 1712 1723
f 1723 1712 1724
f 1712 1713 1724
f 1724 1713 1725
f 1713 1702 1725
f 1725 1702 1714
f 1714 1715 1726
f 1726 1715 1727
f 1715 1716 1727
f 1727 1716 1728
f 1716 1717 1728
f 1728 1717 1729
f 1717 1718 1729
f 1729 1718 1730
f 1718 1719 1730
f 1730 1719 1731
f 1719 1720 1731
f 1731 1720 1732
f 1720 1721 1732
f 1732 1721 1733
f 1721 1722 1733
f 1733 1722 1734
f 1722 1723 1734
f 1734 1723 1735
f 1723 1724 1735
f 1735 1724 1736
f 1724 1725 1736
f 1736 1725 1737
f 1725 1714 1737
f 1737 1714 1726
f 1726 1727 1738
f 1738 1727 1739
f 1727 1728 1739
f 1739 1728 1740
f 1728 1729 1740
f 1740 1729 1741
f 1729 1730 1741
f 1741 1730 1742
f 1730 1731 1742
f 1742 1731 1743
f 1731 1732 1743
f 1743 1732 1744
f 1732 1733 1744
f 1744 1733 1745
f 1733 1734 1745
f 1745 1734 1746
f 1734 1735 1746
f 1746 1735 1747
f 1735 1736 1747
f 1747 1736 1748
f 1736 1737 1748
f 1748 1737 1749
f 1737 1726 1749
f 1749 1726 1738
f 1738 1739 1750
f 1750 1739 1751
f 1739 1740 1751
f 1751 1740 1752
f 1740 1741 1752
f 1752 1741 1753
f 1741 1742 1753
f 1753 1742 1754
f 1742 1743 1754
f 1754 1743 1755
f 1743 1744 1755
f 1755 1744 1756
f 1744 1745 1756
f 1756 1745 1757
f 1745 1746 1757
f 1757 1746 1758
f 1746 1747 1758
f 1758 1747 1759
f 1747 1748 1759
f 1759 1748 1760
f 1748 1749 1760
f 1760 1749 1761
f 1749 1738 1761
f 1761 1738 1750
f 1750 1751 1762
f 1762 1751 1763
f 1751 1752 1763
f 1763 1752 1764
f 1752 1753 1764
f 1764 1753 1765
f 1753 1754 1765
f 1765 1754 1766
f 1754 1755 1766
f 1766 1755 1767
f 1755 1756 1767
f 1767 1756 1768
f 1756 1757 1768
f 1768 1757 1769
f 1757 1758 1769
f 1769 1758 1770
f 1758 1759 1770
f 1770 1759 1771
f 1759 1760 1771
f 1771 1760 1772
f 1760 1761 1772
f 1772 1761 1773
f 1761 1750 1773
f 1773 1750 1762
f 1762 1763 1774
f 1774 1763 1775
f 1763 1764 1775
f 1775 1764 1776
f 1764 1765 1776
f 1776 1765 1777
f 1765 1766 1777
f 1777 1766 1778
f 1766 1767 1778
f 1778 1767 1779
f 1767 1768 1779
f 1779 1768 1780
f 1768 1769 1780
f 1780 1769 1781
f 1769 1770 1781
f 1781 1770 1782
f 1770 1771 1782
f 1782 1771 1783
f 1771 1772 1783
f 1783 1772 1784
f 1772 1773 1784
f 1784 1773 1785
f 1773 1762 1785
f 1785 1762 1774
f 1774 1775 1786
f 1786 1775 1787
f 1775 1776 1787
f 1787 1776 1788
f 1776 1777 1788
f 1788 1777 1789
f 1777 1778 1789
f 1789 1778 1790
f 1778 1779 1790
f 1790 1779 1791
f 1779 1780 1791
f 1791 1780 1792
f 1780 1781 1792
f 1792 1781 1793
f 1781 1782 1793
f 1793 1782 1794
f 1782 1783 1794
f 1794 1783 1795
f 1783 1784 1795
f 1795 1784 1796
f 1784 1785 1796
f 1796 1785 1797
f 1785 1774 1797
f 1797 1774 1786
f 1786 1787 1798
f 1798 1787 1799
f 1787 1788 1799
f 1799 1788 1800
f 1788 1789 1800
f 1800 1789 1801
f 1789 1790 1801
f 1801 1790 1802
f 1790 1791 1802
f 1802 1791 1803
f 1791 1792 1803
f 1803 1792 1804
f 1792 1793 1804
f 1804 1793 1805
f 1793 1794 1805
f 1805 1794 1806
f 1794 1795 1806
f 1806 1795 1807
f 1795 1796 1807
f 1807 1796 1808
f 1796 1797 1808
f 1808 1797 1809
f 1797 1786 1809
f 1809 1786 1798
f 1798 1799 1810
f 1810 1799 1811
f 1799 1800 1811
f 1811 1800 1812
f 1800 1801 1812
f 1812 1801 1813
f 1801 1802 1813
f 1813 1802 1814
f 1802 1803 1814
f 1814 1803 1815
f 1803 1804 1815
f 1815 1804 1816
f 1804 1805 1816
f 1816 1805 1817
f 1805 1806 1817
f 1817 1806 1818
f 1806 1807 1818
f 1818 1807 1819
f 1807 1808 1819
f 1819 1808 1820
f 1808 1809 1820
f 1820 1809 1821
f 1809 1798 1821
f 1821 1798 1810
f 1810 1811 1822
f 1822 1811 1823
f 1811 1812 1823
f 1823 1812 1824
f 1812 1813 1824
f 1824 1813 1825
f 1813 1814 1825
f 1825 1814 1826
f 1814 1815 1826
f 1826 1815 1827
f 1815 1816 1827
f 1827 1816 1828
f 1816 1817 1828
f 1828 1817 1829
f 1817 1818 1829
f 1829 1818 1830
f 1818 1819 1830
f 1830 1819 1831
f 1819 1820 1831
f 1831 1820 1832
f 1820 1821 1832
f 1832 1821 1833
f 1821 1810 1833
f 1833 1810 1822
f 1822 1823 1834
f 1834 1823 1835
f 1823 1824 1835
f 1835 1824 1836
f 1824 1825 1836
f 1836 1825 1837
f 1825 1826 1837
f 1837 1826 1838
f 1826 1827 1838
f 1838 1827 1839
f 1827 1828 1839
f 1839 1828 1840
f 1828 1829 1840
f 1840 1829 1841
f 1829 1830 1841
f 1841 1830 1842
f 1830 1831 1842
f 1842 1831 1843
f 1831 1832 1843
f 1843 1832 1844
f 1832 1833 1844
f 1844 1833 1845
f 1833 1822 1845
f 1845 1822 1834
f 1834 1835 1846
f 1846 1835 1847
f 1835 1836 1847
f 1847 1836 1848
f 1836 1837 1848
f 1848 1837 1849
f 1837 1838 1849
f 1849 1838 1850
f 1838 1839 1850
f 1850 1839 1851
f 1839 1840 1851
f 1851 1840 1852
f 1840 1841 1852
f 1852 1841 1853
f 1841 1842 1853
f 1853 1842 1854
f 1842 1843 1854
f 1854 1843 1855
f 1843 1844 1855
f 1855 1844 1856
f 1844 1845 1856
f 1856 1845 1857
f 1845 1834 1857
f 1857 1834 1846
f 1846 1847 1858
f 1858 1847 1859
f 1847 1848 1859
f 1859 1848 1860
f 1848 1849 1860
f 1860 1849 1861
f 1849 1850 1861
f 1861 1850 1862
f 1850 1851 1862
f 1862 1851 1863
f 1851 1852 1863
f 1863 1852 1864
f 1852 1853 1864
f 1864 1853 1865
f 1853 1854 1865
f 1865 1854 1866
f 1854 1855 1866
f 1866 1855 1867
f 1855 1856 1867
f 1867 1856 1868
f 1856 1857 1868
f 1868 1857 1869
f 1857 1846 1869
f 1869 1846 1858
f 1858 1859 1870
f 1870 1859 1871
f 1859 1860 1871
f 1871 1860 1872
f 1860 1861 1872
f 1872 1861 1873
f 1861 1862 1873
f 1873 1862 1874
f 1862 1863 1874
f 1874 1863 1875
f 1863 1864 1875
f 1875 1864 1876
f 1864 1865 1876
f 1876 1865 1877
f 1865 1866 1877
f 1877 1866 1878
f 1866 1867 1878
f 1878 1867 1879
f 1867 1868 1879
f 1879 1868 1880
f 1868 1869 1880
f 1880 1869 1881
f 1869 1858 1881
f 1881 1858 1870
f 1870 1871 1882
f 1882 1871 1883
f 1871 1872 1883
f 1883 1872 1884
f 1872 1873 1884
f 1884 1873 1885
f 1873 1874 1885
f 1885 1874 1886
f 1874 1875 1886
f 1886 1875 1887
f 1875 1876 1887
f 1887 1876 1888
f 1876 1877 1888
f 1888 1877 1889
f 1877 1878 1889
f 1889 1878 1890
f 1878 1879 1890
f 1890 1879 1891
f 1879 1880 1891
f 1891 1880 1892
f 1880 1881 1892
f 1892 1881 1893
f 1881 1870 1893
f 1893 1870 1882
f 1882 1883 1894
f 1894 1883 1895
f 1883 1884 1895
f 1895 1884 1896
f 1884 1885 1896
f 1896 1885 1897
f 1885 1886 1897
f 1897 1886 1898
f 1886 1887 1898
f 1898 1887 1899
f 1887 1888 1899
f 1899 1888 1900
f 1888 1889 1900
f 1900 1889 1901
f 1889 1890 1901
f 1901 1890 1902
f 1890 1891 1902
f 1902 1891 1903
f 1891 1892 1903
f 1903 1892 1904
f 1892 1893 1904
f 1904 1893 1905
f 1893 1882 1905
f 1905 1882 1894
f 1894 1895 1906
f 1906 1895 1907
f 1895 1896 1907
f 1907 1896 1908
f 1896 1897 1908
f 1908 1897 1909
f 1897 1898 1909
f 1909 1898 1910
f 1898 1899 1910
f 1910 1899 1911
f 1899 1900 1911
f 1911 1900 1912
f 1900 1901 1912
f 1912 1901 1913
f 1901 1902 1913
f 1913 1902 1914
f 1902 1903 1914
f 1914 1903 1915
f 1903 1904 1915
f 1915 1904 1916
f 1904 1905 1916
f 1916 1905 1917
f 1905 1894 1917
f 1917 1894 1906
f 1906 1907 1918
f 1918 1907 1919
f 1907 1908 1919
f 1919 1908 1920
f 1908 1909 1920
f 1920 1909 1921
f 1909 1910 1921
f 1921 1910 1922
f 1910 1911 1922
f 1922 1911 1923
f 1911 1912 1923
f 1923 1912 1924
f 1912 1913 1924
f 1924 1913 1925
f 1913 1914 1925
f 1925 1914 1926
f 1914 1915 1926
f 1926 1915 1927
f 1915 1916 1927
f 1927 1916 1928
f 1916 1917 1928
f 1928 1917 1929
f 1917 1906 1929
f 1929 1906 1918
f 1918 1919 1930
f 1930 1919 1931
f 1919 1920 1931
f 1931 1920 1932
f 1920 1921 1932
f 1932 1921 1933
f 1921 1922 1933
f 1933 1922 1934
f 1922 1923 1934
f 1934 1923 1935
f 1923 1924 1935
f 1935 1924 1936
f 1924 1925 1936
f 1936 1925 1937
f 1925 1926 1937
f 1937 1926 1938
f 1926 1927 1938
f 1938 1927 1939
f 1927 1928 1939
f 1939 1928 1940
f 1928 1929 1940
f 1940 1929 1941
f 1929 1918 1941
f 1941 1918 1930
f 1930 1931 1942
f 1942 1931 1943
f 1931 1932 1943
f 1943 1932 1944
f 1932 1933 1944
f 1944 1933 1945
f 1933 1934 1945
f 1945 1934 1946
f 1934 1935 1946
f 1946 1935 1947
f 1935 1936 1947
f 1947 1936 1948
f 1936 1937 1948
f 1948 1937 1949
f 1937 1938 1949
f 1949 1938 1950
f 1938 1939 1950
f 1950 1939 1951
f 1939 1940 1951
f 1951 1940 1952
f 1940 1941 1952
f 1952 1941 1953
f 1941 1930 1953
f 1953 1930 1942
f 1942 1943 1954
f 1954 1943 1955
f 1943 1944 1955
f 1955 1944 1956
f 1944 1945 1956
f 1956 1945 1957
f 1945 1946 1957
f 1957 1946 1958
f 1946 1947 1958
f 1958 1947 1959
f 1947 1948 1959
f 1959 1948 1960
f 1948 1949 1960
f 1960 1949 1961
f 1949 1950 1961
f 1961 1950 1962
f 1950 1951 1962
f 1962 1951 1963
f 1951 1952 1963
f 1963 1952 1964
f 1952 1953 1964
f 1964 1953 1965
f 1953 1942 1965
f 1965 1942 1954
f 1954 1955 1966
f 1966 1955 1967
f 1955 1956 1967
f 1967 1956 1968
f 1956 1957 1968
f 1968 1957 1969
f 1957 1958 1969
f 1969 1958 1970
f 1958 1959 1970
f 1970 1959 1971
f 1959 1960 1971
f 1971 1960 1972
f 1960 1961 1972
f 1972 1961 1973
f 1961 1962 1973
f 1973 1962 1974
f 1962 1963 1974
f 1974 1963 1975
f 1963 1964 1975
f 1975 1964 1976
f 1964 1965 1976
f 1976 1965 1977
f 1965 1954 1977
f 1977 1954 1966
f 1966 1967 1978
f 1978 1967 1979
f 1967 1968 1979
f 1979 1968 1980
f 1968 1969 1980
f 1980 1969 1981
f 1969 1970 1981
f 1981 1970 1982
f 1970 1971 1982
f 1982 1971 1983
f 1971 1972 1983
f 1983 1972 1984
f 1972 1973 1984
f 1984 1973 1985
f 1973 1974 1985
f 1985 1974 1986
f 1974 1975 1986
f 1986 1975 1987
f 1975 1976 1987
f 1987 1976 1988
f 1976 1977 1988
f 1988 1977 1989
f 1977 1966 1989
f 1989 1966 1978
f 1978 1979 1990
f 1990 1979 1991
f 1979 1980 1991
f 1991 1980 1992
f 1980 1981 1992
f 1992 1981 1993
f 1981 1982 1993
f 1993 1982 1994
f 1982 1983 1994
f 1994 1983 1995
f 1983 1984 1995
f 1995 1984 1996
f 1984 1985 1996
f 1996 1985 1997
f 1985 1986 1997
f 1997 1986 1998
f 1986 1987 1998
f 1998 1987 1999
f 1987 1988 1999
f 1999 1988 2000
f 1988 1989 2000
f 2000 1989 2001
f 1989 1978 2001
f 2001 1978 1990
f 1990 1991 2002
f 2002 1991 2003
f 1991 1992 2003
f 2003 1992 2004
f 1992 1993 2004
f 2004 1993 2005
f 1993 1994 2005
f 2005 1994 2006
f 1994 1995 2006
f 2006 1995 2007
f 1995 1996 2007
f 2007 1996 2008
f 1996 1997 2008
f 2008 1997 2009
f 1997 1998 2009
f 2009 1998 2010
f 1998 1999 2010
f 2010 1999 2011
f 1999 2000 2011
f 2011 2000 2012
f 2000 2001 2012
f 2012 2001 2013
f 2001 1990 2013
f 2013 1990 2002
f 2002 2003 2014
f 2014 2003 2015
f 2003 2004 2015
f 2015 2004 2016
f 2004 2005 2016
f 2016 2005 2017
f 2005 2006 2017
f 2017 2006 2018
f 2006 2007 2018
f 2018 2007 2019
f 2007 2008 2019
f 2019 2008 2020
f 2008 2009 2020
f 2020 2009 2021
f 2009 2010 2021
f 2021 2010 2022
f 2010 2011 2022
f 2022 2011 2023
f 2011 2012 2023
f 2023 2012 2024
f 2012 2013 2024
f 2024 2013 2025
f 2013 2002 2025
f 2025 2002 2014
f 2014 2015 2026
f 2026 2015 2027
f 2015 2016 2027
f 2027 2016 2028
f 2016 2017 2028
f 2028 2017 2029
f 2017 2018 2029
f 2029 2018 2030
f 2018 2019 2030
f 2030 2019 2031
f 2019 2020 2031
f 2031 2020 2032
f 2020 2021 2032
f 2032 2021 2033
f 2021 2022 2033
f 2033 2022 2034
f 2022 2023 2034
f 2034 2023 2035
f 2023 2024 2035
f 2035 2024 2036
f 2024 2025 2036
f 2036 2025 2037
f 2025 2014 2037
f 2037 2014 2026
f 2026 2027 2038
f 2038 2027 2039
f 2027 2028 2039
f 2039 2028 2040
f 2028 2029 2040
f 2040 2029 2041
f 2029 2030 2041
f 2041 2030 2042
f 2030 2031 2042
f 2042 2031 2043
f 2031 2032 2043
f 2043 2032 2044
f 2032 2033 2044
f 2044 2033 2045
f 2033 2034 2045
f 2045 2034 2046
f 2034 2035 2046
f 2046 2035 2047
f 2035 2036 2047
f 2047 2036 2048
f 2036 2037 2048
f 2048 2037 2049
f 2037 2026 2049
f 2049 2026 2038
f 2038 2039 2050
f 2050 2039 2051
f 2039 2040 2051
f 2051 2040 2052
f 2040 2041 2052
f 2052 2041 2053
f 2041 2042 2053
f 2053 2042 2054
f 2042 2043 2054
f 2054 2043 2055
f 2043 2044 2055
f 2055 2044 2056
f 2044 2045 2056
f 2056 2045 2057
f 2045 2046 2057
f 2057 2046 2058
f 2046 2047 2058
f 2058 2047 2059
f 2047 2048 2059
f 2059 2048 2060
f 2048 2049 2060
f 2060 2049 2061
f 2049 2038 2061
f 2061 2038 2050
f 2050 2051 2062
f 2062 2051 2063
f 2051 2052 2063
f 2063 2052 2064
f 2052 2053 2064
f 2064 2053 2065
f 2053 2054 2065
f 2065 2054 2066
f 2054 2055 2066
f 2066 2055 2067
f 2055 2056 2067
f 2067 2056 2068
f 2056 2057 2068
f 2068 2057 2069
f 2057 2058 2069
f 2069 2058 2070
f 2058 2059 2070
f 2070 2059 2071
f 2059 2060 2071
f 2071 2060 2072
f 2060 2061 2072
f 2072 2061 2073
f 2061 2050 2073
f 2073 2050 2062
f 2062 2063 2074
f 2074 2063 2075
f 2063 2064 2075
f 2075 2064 2076
f 2064 2065 2076
f 2076 2065 2077
f 2065 2066 2077
f 2077 2066 2078
f 2066 2067 2078
f 2078 2067 2079
f 2067 2068 2079
f 2079 2068 2080
f 2068 2069 2080
f 2080 2069 2081
f 2069 2070 2081
f 2081 2070 2082
f 2070 2071 2082
f 2082 2071 2083
f 2071 2072 2083
f 2083 2072 2084
f 2072 2073 2084
f 2084 2073 2085
f 2073 2062 2085
f 2085 2062 2074
f 2074 2075 2086
f 2086 2075 2087
f 2075 2076 2087
f 2087 2076 2088
f 2076 2077 2088
f 2088 2077 2089
f 2077 2078 2089
f 2089 2078 2090
f 2078 2079 2090
f 2090 2079 2091
f 2079 2080 2091
f 2091 2080 2092
f 2080 2081 2092
f 2092 2081 2093
f 2081 2082 2093
f 2093 2082 2094
f 2082 2083 2094
f 2094 2083 2095
f 2083 2084 2095
f 2095 2084 2096
f 2084 2085 2096
f 2096 2085 2097
f 2085 2074 2097
f 2097 2074 2086
f 2086 2087 2098
f 2098 2087 2099
f 2087 2088 2099
f 2099 2088 2100
f 2088 2089 2100
f 2100 2089 2101
f 2089 2090 2101
f 2101 2090 2102
f 2090 2091 2102
f 2102 2091 2103
f 2091 2092 2103
f 2103 2092 2104
f 2092 2093 2104
f 2104 2093 2105
f 2093 2094 2105
f 2105 2094 2106
f 2094 2095 2106
f 2106 2095 2107
f 2095 2096 2107
f 2107 2096 2108
f 2096 2097 2108
f 2108 2097 2109
f 2097 2086 2109
f 2109 2086 2098
f 2098 2099 2110
f 2110 2099 2111
f 2099 2100 2111
f 2111 2100 2112
f 2100 2101 2112
f 2112 2101 2113
f 2101 2102 2113
f 2113 2102 2114
f 2102 2103 2114
f 2114 2103 2115
f 2103 2104 2115
f 2115 2104 2116
f 2104 2105 2116
f 2116 2105 2117
f 2105 2106 2117
f 2117 2106 2118
f 2106 2107 2118
f 2118 2107 2119
f 2107 2108 2119
f 2119 2108 2120
f 2108 2109 2120
f 2120 2109 2121
f 2109 2098 2121
f 2121 2098 2110
f 2110 2111 2122
f 2122 2111 2123
f 2111 2112 2123
f 2123 2112 2124
f 2112 2113 2124
f 2124 2113 2125
f 2113 2114 2125
f 2125 2114 2126
f 2114 2115 2126
f 2126 2115 2127
f 2115 2116 2127
f 2127 2116 2128
f 2116 2117 2128
f 2128 2117 2129
f 2117 2118 2129
f 2129 2118 2130
f 2118 2119 2130
f 2130 2119 2131
f 2119 2120 2131
f 2131 2120 2132
f 2120 2121 2132
f 2132 2121 2133
f 2121 2110 2133
f 2133 2110 2122
f 2122 2123 2134
f 2134 2123 2135
f 2123 2124 2135
f 2135 2124 2136
f 2124 2125 2136
f 2136 2125 2137
f 2125 2126 2137
f 2137 2126 2138
f 2126 2127 2138
f 2138 2127 2139
f 2127 2128 2139
f 2139 2128 2140
f 2128 2129 2140
f 2140 2129 2141
f 2129 2130 2141
f 2141 2130 2142
f 2130 2131 2142
f 2142 2131 2143
f 2131 2132 2143
f 2143 2132 2144
f 2132 2133 2144
f 2144 2133 2145
f 2133 2122 2145
f 2145 2122 2134
f 2134 2135 2146
f 2146 2135 2147
f 2135 2136 2147
f 2147 2136 2148
f 2136 2137 2148
f 2148 2137 2149
f 2137 2138 2149
f 2149 2138 2150
f 2138 2139 2150
f 2150 2139 2151
f 2139 2140 2151
f 2151 2140 2152
f 2140 2141 2152
f 2152 2141 2153
f 2141 2142 2153
f 2153 2142 2154
f 2142 2143 2154
f 2154 2143 2155
f 2143 2144 2155
f 2155 2144 2156
f 2144 2145 2156
f 2156 2145 2157
f 2145 2134 2157
f 2157 2134 2146
f 2146 2147 2158
f 2158 2147 2159
f 2147 2148 2159
f 2159 2148 2160
f 2148 2149 2160
f 2160 2149 2161
f 2149 2150 2161
f 2161 2150 2162
f 2150 2151 2162
f 2162 2151 2163
f 2151 2152 2163
f 2163 2152 2164
f 2152 2153 2164
f 2164 2153 2165
f 2153 2154 2165
f 2165 2154 2166
f 2154 2155 2166
f 2166 2155 2167
f 2155 2156 2167
f 2167 2156 2168
f 2156 2157 2168
f 2168 2157 2169
f 2157 2146 2169
f 2169 2146 2158
f 2158 2159 2170
f 2170 2159 2171
f 2159 2160 2171
f 2171 2160 2172
f 2160 2161 2172
f 2172 2161 2173
f 2161 2162 2173
f 2173 2162 2174
f 2162 2163 2174
f 2174 2163 2175
f 2163 2164 2175
f 2175 2164 2176
f 2164 2165 2176
f 2176 2165 2177
f 2165 2166 2177
f 2177 2166 2178
f 2166 2167 2178
f 2178 2167 2179
f 2167 2168 2179
f 2179 2168 2180
f 2168 2169 2180
f 2180 2169 2181
f 2169 2158 2181
f 2181 2158 2170
f 2170 2171 2182
f 2182 2171 2183
f 2171 2172 2183
f 2183 2172 2184
f 2172 2173 2184
f 2184 2173 2185
f 2173 2174 2185
f 2185 2174 2186
f 2174 2175 2186
f 2186 2175 2187
f 2175 2176 2187
f 2187 2176 2188
f 2176 2177 2188
f 2188 2177 2189
f 2177 2178 2189
f 2189 2178 2190
f 2178 2179 2190
f 2190 2179 2191
f 2179 2180 2191
f 2191 2180 2192
f 2180 2181 2192
f 2192 2181 2193
f 2181 2170 2193
f 2193 2170 2182
f 2182 2183 2194
f 2194 2183 2195
f 2183 2184 2195
f 2195 2184 2196
f 2184 2185 2196
f 2196 2185 2197
f 2185 2186 2197
f 2197 2186 2198
f 2186 2187 2198
f 2198 2187 2199
f 2187 2188 2199
f 2199 2188 2200
f 2188 2189 2200
f 2200 2189 2201
f 2189 2190 2201
f 2201 2190 2202
f 2190 2191 2202
f 2202 2191 2203
f 2191 2192 2203
f 2203 2192 2204
f 2192 2193 2204
f 2204 2193 2205
f 2193 2182 2205
f 2205 2182 2194
f 2194 2195 2206
f 2206 2195 2207
f 2195 2196 2207
f 2207 2196 2208
f 2196 2197 2208
f 2208 2197 2209
f 2197 2198 2209
f 2209 2198 2210
f 2198 2199 2210
f 2210 2199 2211
f 2199 2200 2211
f 2211 2200 2212
f 2200 2201 2212
f 2212 2201 2213
f 2201 2202 2213
f 2213 2202 2214
f 2202 2203 2214
f 2214 2203 2215
f 2203 2204 2215
f 2215 2204 2216
f 2204 2205 2216
f 2216 2205 2217
f 2205 2194 2217
f 2217 2194 2206
f 2206 2207 2218
f 2218 2207 2219
f 2207 2208 2219
f 2219 2208 2220
f 2208 2209 2220
f 2220 2209 2221
f 2209 2210 2221
f 2221 2210 2222
f 2210 2211 2222
f 2222 2211 2223
f 2211 2212 2223
f 2223 2212 2224
f 2212 2213 2224
f 2224 2213 2225
f 2213 2214 2225
f 2225 2214 2226
f 2214 2215 2226
f 2226 2215 2227
f 2215 2216 2227
f 2227 2216 2228
f 2216 2217 2228
f 2228 2217 2229
f 2217 2206 2229
f 2229 2206 2218
f 2218 2219 2230
f 2230 2219 2231
f 2219 2220 2231
f 2231 2220 2232
f 2220 2221 2232
f 2232 2221 2233
f 2221 2222 2233
f 2233 2222 2234
f 2222 2223 2234
f 2234 2223 2235
f 2223 2224 2235
f 2235 2224 2236
f 2224 2225 2236
f 2236 2225 2237
f 2225 2226 2237
f 2237 2226 2238
f 2226 2227 2238
f 2238 2227 2239
f 2227 2228 2239
f 2239 2228 2240
f 2228 2229 2240
f 2240 2229 2241
f 2229 2218 2241
f 2241 2218 2230
f 2230 2231 2242
f 2242 2231 2243
f 2231 2232 2243
f 2243 2232 2244
f 2232 2233 2244
f 2244 2233 2245
f 2233 2234 2245
f 2245 2234 2246
f 2234 2235 2246
f 2246 2235 2247
f 2235 2236 2247
f 2247 2236 2248
f 2236 2237 2248
f 2248 2237 2249
f 2237 2238 2249
f 2249 2238 2250
f 2238 2239 2250
f 2250 2239 2251
f 2239 2240 2251
f 2251 2240 2252
f 2240 2241 2252
f 2252 2241 2253
f 2241 2230 2253
f 2253 2230 2242
f 2242 2243 2254
f 2254 2243 2255
f 2243 2244 2255
f 2255 2244 2256
f 2244 2245 2256
f 2256 2245 2257
f 2245 2246 2257
f 2257 2246 2258
f 2246 2247 2258
f 2258 2247 2259
f 2247 2248 2259
f 2259 2248 2260
f 2248 2249 2260
f 2260 2249 2261
f 2249 2250 2261
f 2261 2250 2262
f 2250 2251 2262
f 2262 2251 2263
f 2251 2252 2263
f 2263 2252 2264
f 2252 2253 2264
f 2264 2253 2265
f 2253 2242 2265
f 2265 2242 2254
f 2254 2255 2266
f 2266 2255 2267
f 2255 2256 2267
f 2267 2256 2268
f 2256 2257 2268
f 2268 2257 2269
f 2257 2258 2269
f 2269 2258 2270
f 2258 2259 2270
f 2270 2259 2271
f 2259 2260 2271
f 2271 2260 2272
f 2260 2261 2272
f 2272 2261 2273
f 2261 2262 2273
f 2273 2262 2274
f 2262 2263 2274
f 2274 2263 2275
f 2263 2264 2275
f 2275 2264 2276
f 2264 2265 2276
f 2276 2265 2277
f 2265 2254 2277
f 2277 2254 2266
f 2266 2267 2278
f 2278 2267 2279
f 2267 2268 2279
f 2279 2268 2280
f 2268 2269 2280
f 2280 2269 2281
f 2269 2270 2281
f 2281 2270 2282
f 2270 2271 2282
f 2282 2271 2283
f 2271 2272 2283
f 2283 2272 2284
f 2272 2273 2284
f 2284 2273 2285
f 2273 2274 2285
f 2285 2274 2286
f 2274 2275 2286
f 2286 2275 2287
f 2275 2276 2287
f 2287 2276 2288
f 2276 2277 2288
f 2288 2277 2289
f 2277 2266 2289
f 2289 2266 2278
f 2278 2279 2290
f 2290 2279 2291
f 2279 2280 2291
f 2291 2280 2292
f 2280 2281 2292
f 2292 2281 2293
f 2281 2282 2293
f 2293 2282 2294
f 2282 2283 2294
f 2294 2283 2295
f 2283 2284 2295
f 2295 2284 2296
f 2284 2285 2296
f 2296 2285 2297
f 2285 2286 2297
f 2297 2286 2298
f 2286 2287 2298
f 2298 2287 2299
f 2287 2288 2299
f 2299 2288 2300
f 2288 2289 2300
f 2300 2289 2301
f 2289 2278 2301
f 2301 2278 2290
f 2290 2291 2302
f 2302 2291 2303
f 2291 2292 2303
f 2303 2292 2304
f 2292 2293 2304
f 2304 2293 2305
f 2293 2294 2305
f 2305 2294 2306
f 2294 2295 2306
f 2306 2295 2307
f 2295 2296 2307
f 2307 2296 2308
f 2296 2297 2308
f 2308 2297 2309
f 2297 2298 2309
f 2309 2298 2310
f 2298 2299 2310
f 2310 2299 2311
f 2299 2300 2311
f 2311 2300 2312
f 2300 2301 2312
f 2312 2301 2313
f 2301 2290 2313
f 2313 2290 2302
f 2302 2303 2314
f 2314 2303 2315
f 2303 2304 2315
f 2315 2304 2316
f 2304 2305 2316
f 2316 2305 2317
f 2305 2306 2317
f 2317 2306 2318
f 2306 2307 2318
f 2318 2307 2319
f 2307 2308 2319
f 2319 2308 2320
f 2308 2309 2320
f 2320 2309 2321
f 2309 2310 2321
f 2321 2310 2322
f 2310 2311 2322
f 2322 2311 2323
f 2311 2312 2323
f 2323 2312 2324
f 2312 2313 2324
f 2324 2313 2325
f 2313 2302 2325
f 2325 2302 2314
f 2314 2315 2326
f 2326 2315 2327
f 2315 2316 2327
f 2327 2316 2328
f 2316 2317 2328
f 2328 2317 2329
f 2317 2318 2329
f 2329 2318 2330
f 2318 2319 2330
f 2330 2319 2331
f 2319 2320 2331
f 2331 2320 2332
f 2320 2321 2332
f 2332 2321 2333
f 2321 2322 2333
f 2333 2322 2334
f 2322 2323 2334
f 2334 2323 2335
f 2323 2324 2335
f 2335 2324 2336
f 2324 2325 2336
f 2336 2325 2337
f 2325 2314 2337
f 2337 2314 2326
f 2326 2327 2338
f 2338 2327 2338
f 2327 2328 2338
f 2338 2328 2338
f 2328 2329 2338
f 2338 2329 2338
f 2329 2330 2338
f 2338 2330 2338
f 2330 2331 2338
f 2338 2331 2338
f 2331 2332 2338
f 2338 2332 2338
f 2332 2333 2338
f 2338 2333 2338
f 2333 2334 2338
f 2338 2334 2338
f 2334 2335 2338
f 2338 2335 2338
f 2335 2336 2338
f 2338 2336 2338
f 2336 2337 2338
f 2338 2337 2338
f 2337 2326 2338
f 2338 2326 2338

g Path_(10)
v 205.40007 456.30014 14.1
v 205.83382 455.8856 14.1
v 205.77571 455.94113 13.8
v 205.61694 456.09286 13.580385
v 205.40007 456.30014 13.500001
v 205.1832 456.50742 13.580385
v 205.02443 456.65918 13.8
v 204.96631 456.7147 14.1
v 205.02443 456.65918 14.400001
v 205.1832 456.50742 14.619616
v 205.40007 456.30014 14.700001
v 205.61694 456.09286 14.619616
v 205.77571 455.94113 14.400001
v 206.99355 457.10034 14.1
v 206.93248 457.15262 13.8
v 206.76564 457.29544 13.580385
v 206.53773 457.4905 13.500001
v 206.30984 457.6856 13.580385
v 206.143 457.82843 13.8
v 206.08194 457.8807 14.1
v 206.143 457.82843 14.400001
v 206.30984 457.6856 14.619616
v 206.53773 457.4905 14.700001
v 206.76564 457.29544 14.619616
v 206.93248 457.15262 14.400001
v 208.0655 458.51147 14.1
v 207.99489 458.54987 13.8
v 207.80197 458.65482 13.580385
v 207.53844 458.79816 13.500001
v 207.27489 458.9415 13.580385
v 207.08197 459.04642 13.8
v 207.01135 459.08484 14.1
v 207.08197 459.04642 14.400001
v 207.27489 458.9415 14.619616
v 207.53844 458.79816 14.700001
v 207.80197 458.65482 14.619616
v 207.99489 458.54987 14.400001
v 208.67741 460.21564 14.1
v 208.59903 460.2335 13.8
v 208.38489 460.2822 13.580385
v 208.09238 460.34875 13.500001
v 207.79985 460.4153 13.580385
v 207.58571 460.46405 13.8
v 207.50732 460.4819 14.1
v 207.58571 460.46405 14.400001
v 207.79985 460.4153 14.619616
v 208.09238 460.34875 14.700001
v 208.38489 460.2822 14.619616
v 208.59903 460.2335 14.400001
v 208.83525 461.80325 14.1
v 208.75871 461.8278 13.8
v 208.54958 461.8948 13.580385
v 208.2639 461.9864 13.500001
v 207.97821 462.07797 13.580385
v 207.76909 462.14502 13.8
v 207.69254 462.16956 14.1
v 207.76909 462.14502 14.400001
v 207.97821 462.07797 14.619616
v 208.2639 461.9864 14.700001
v 208.54958 461.8948 14.619616
v 208.75871 461.8278 14.400001
v 209.53401 463.0304 14.1
v 209.4727 463.0824 13.8
v 209.30524 463.22446 13.580385
v 209.07646 463.41855 13.500001
v 208.84769 463.6126 13.580385
v 208.6802 463.75467 13.8
v 208.61891 463.80667 14.1
v 208.6802 463.75467 14.400001
v 208.84769 463.6126 14.619616
v 209.07646 463.41855 14.700001
v 209.30524 463.22446 14.619616
v 209.4727 463.0824 14.400001
v 210.76416 464.0131 14.1
v 210.7096 464.07214 13.8
v 210.56055 464.23343 13.580385
v 210.35693 464.45374 13.500001
v 210.15334 464.67407 13.580385
v 210.00427 464.83536 13.8
v 209.94972 464.8944 14.1
v 210.00427 464.83536 14.400001
v 210.15334 464.67407 14.619616
v 210.35693 464.45374 14.700001
v 210.56055 464.23343 14.619616
v 210.7096 464.07214 14.400001
v 211.91872 465.22922 14.1
v 211.86125 465.28543 13.8
v 211.70424 465.43896 13.580385
v 211.48976 465.64874 13.500001
v 211.27528 465.8585 13.580385
v 211.11827 466.01205 13.8
v 211.06079 466.06824 14.1
v 211.11827 466.01205 14.400001
v 211.27528 465.8585 14.619616
v 211.48976 465.64874 14.700001
v 211.70424 465.43896 14.619616
v 211.86125 465.28543 14.400001
v 213.0882 466.38834 14.1
v 213.03162 466.44543 13.800037
v 212.87703 466.6014 13.580448
v 212.66586 466.81445 13.500073
v 212.45471 467.0275 13.580448
v 212.30013 467.18344 13.800037
v 212.24355 467.24054 14.1
v 212.30013 467.18344 14.399964
v 212.45471 467.0275 14.619553
v 212.66586 466.81445 14.699928
v 212.87703 466.6014 14.619553
v 213.03162 466.44543 14.399964
v 212.65924 466.80786 14.1
usemtl mat_6
s 1
f 2339 2339 2340
f 2340 2339 2341
f 2339 2339 2341
f 2341 2339 2342
f 2339 2339 2342
f 2342 2339 2343
f 2339 2339 2343
f 2343 2339 2344
f 2339 2339 2344
f 2344 2339 2345
f 2339 2339 2345
f 2345 2339 2346
f 2339 2339 2346
f 2346 2339 2347
f 2339 2339 2347
f 2347 2339 2348
f 2339 2339 2348
f 2348 2339 2349
f 2339 2339 2349
f 2349 2339 2350
f 2339 2339 2350
f 2350 2339 2351
f 2339 2339 2351
f 2351 2339 2340
f 2340 2341 2352
f 2352 2341 2353
f 2341 2342 2353
f 2353 2342 2354
f 2342 2343 2354
f 2354 2343 2355
f 2343 2344 2355
f 2355 2344 2356
f 2344 2345 2356
f 2356 2345 2357
f 2345 2346 2357
f 2357 2346 2358
f 2346 2347 2358
f 2358 2347 2359
f 2347 2348 2359
f 2359 2348 2360
f 2348 2349 2360
f 2360 2349 2361
f 2349 2350 2361
f 2361 2350 2362
f 2350 2351 2362
f 2362 2351 2363
f 2351 2340 2363
f 2363 2340 2352
f 2352 2353 2364
f 2364 2353 2365
f 2353 2354 2365
f 2365 2354 2366
f 2354 2355 2366
f 2366 2355 2367
f 2355 2356 2367
f 2367 2356 2368
f 2356 2357 2368
f 2368 2357 2369
f 2357 2358 2369
f 2369 2358 2370
f 2358 2359 2370
f 2370 2359 2371
f 2359 2360 2371
f 2371 2360 2372
f 2360 2361 2372
f 2372 2361 2373
f 2361 2362 2373
f 2373 2362 2374
f 2362 2363 2374
f 2374 2363 2375
f 2363 2352 2375
f 2375 2352 2364
f 2364 2365 2376
f 2376 2365 2377
f 2365 2366 2377
f 2377 2366 2378
f 2366 2367 2378
f 2378 2367 2379
f 2367 2368 2379
f 2379 2368 2380
f 2368 2369 2380
f 2380 2369 2381
f 2369 2370 2381
f 2381 2370 2382
f 2370 2371 2382
f 2382 2371 2383
f 2371 2372 2383
f 2383 2372 2384
f 2372 2373 2384
f 2384 2373 2385
f 2373 2374 2385
f 2385 2374 2386
f 2374 2375 2386
f 2386 2375 2387
f 2375 2364 2387
f 2387 2364 2376
f 2376 2377 2388
f 2388 2377 2389
f 2377 2378 2389
f 2389 2378 2390
f 2378 2379 2390
f 2390 2379 2391
f 2379 2380 2391
f 2391 2380 2392
f 2380 2381 2392
f 2392 2381 2393
f 2381 2382 2393
f 2393 2382 2394
f 2382 2383 2394
f 2394 2383 2395
f 2383 2384 2395
f 2395 2384 2396
f 2384 2385 2396
f 2396 2385 2397
f 2385 2386 2397
f 2397 2386 2398
f 2386 2387 2398
f 2398 2387 2399
f 2387 2376 2399
f 2399 2376 2388
f 2388 2389 2400
f 2400 2389 2401
f 2389 2390 2401
f 2401 2390 2402
f 2390 2391 2402
f 2402 2391 2403
f 2391 2392 2403
f 2403 2392 2404
f 2392 2393 2404
f 2404 2393 2405
f 2393 2394 2405
f 2405 2394 2406
f 2394 2395 2406
f 2406 2395 2407
f 2395 2396 2407
f 2407 2396 2408
f 2396 2397 2408
f 2408 2397 2409
f 2397 2398 2409
f 2409 2398 2410
f 2398 2399 2410
f 2410 2399 2411
f 2399 2388 2411
f 2411 2388 2400
f 2400 2401 2412
f 2412 2401 2413
f 2401 2402 2413
f 2413 2402 2414
f 2402 2403 2414
f 2414 2403 2415
f 2403 2404 2415
f 2415 2404 2416
f 2404 2405 2416
f 2416 2405 2417
f 2405 2406 2417
f 2417 2406 2418
f 2406 2407 2418
f 2418 2407 2419
f 2407 2408 2419
f 2419 2408 2420
f 2408 2409 2420
f 2420 2409 2421
f 2409 2410 2421
f 2421 2410 2422
f 2410 2411 2422
f 2422 2411 2423
f 2411 2400 2423
f 2423 2400 2412
f 2412 2413 2424
f 2424 2413 2425
f 2413 2414 2425
f 2425 2414 2426
f 2414 2415 2426
f 2426 2415 2427
f 2415 2416 2427
f 2427 2416 2428
f 2416 2417 2428
f 2428 2417 2429
f 2417 2418 2429
f 2429 2418 2430
f 2418 2419 2430
f 2430 2419 2431
f 2419 2420 2431
f 2431 2420 2432
f 2420 2421 2432
f 2432 2421 2433
f 2421 2422 2433
f 2433 2422 2434
f 2422 2423 2434
f 2434 2423 2435
f 2423 2412 2435
f 2435 2412 2424
f 2424 2425 2436
f 2436 2425 2437
f 2425 2426 2437
f 2437 2426 2438
f 2426 2427 2438
f 2438 2427 2439
f 2427 2428 2439
f 2439 2428 2440
f 2428 2429 2440
f 2440 2429 2441
f 2429 2430 2441
f 2441 2430 2442
f 2430 2431 2442
f 2442 2431 2443
f 2431 2432 2443
f 2443 2432 2444
f 2432 2433 2444
f 2444 2433 2445
f 2433 2434 2445
f 2445 2434 2446
f 2434 2435 2446
f 2446 2435 2447
f 2435 2424 2447
f 2447 2424 2436
f 2436 2437 2448
f 2448 2437 2448
f 2437 2438 2448
f 2448 2438 2448
f 2438 2439 2448
f 2448 2439 2448
f 2439 2440 2448
f 2448 2440 2448
f 2440 2441 2448
f 2448 2441 2448
f 2441 2442 2448
f 2448 2442 2448
f 2442 2443 2448
f 2448 2443 2448
f 2443 2444 2448
f 2448 2444 2448
f 2444 2445 2448
f 2448 2445 2448
f 2445 2446 2448
f 2448 2446 2448
f 2446 2447 2448
f 2448 2447 2448
f 2447 2436 2448
f 2448 2436 2448

g Path_(11)
v 208.00006 460.20016 14.1
v 207.64566 459.72943 14.213151
v 207.59084 459.80176 13.916128
v 207.64566 459.98087 13.668375
v 207.79546 460.21872 13.536275
v 208.00006 460.4516 13.555225
v 208.20468 460.6171 13.720147
v 208.35448 460.6709 13.986851
v 208.4093 460.59854 14.283873
v 208.35448 460.41946 14.531627
v 208.20468 460.1816 14.663726
v 208.00006 459.94873 14.644776
v 207.79546 459.7832 14.479854
v 208.9375 458.6379 13.709382
v 208.88805 458.7061 13.410438
v 208.9375 458.88934 13.164606
v 209.07262 459.13858 13.037759
v 209.25719 459.38702 13.063883
v 209.44174 459.56805 13.23598
v 209.57686 459.63324 13.507936
v 209.62631 459.56506 13.80688
v 209.57686 459.3818 14.0527115
v 209.44174 459.13257 14.179559
v 209.25719 458.88416 14.153435
v 209.07262 458.7031 13.981338
v 210.41656 457.766 13.3069515
v 210.37273 457.83054 13.006331
v 210.41656 458.01743 12.762176
v 210.53638 458.27658 12.639906
v 210.70003 458.53854 12.672283
v 210.86368 458.73315 12.850634
v 210.98349 458.80823 13.127167
v 211.02734 458.74368 13.427787
v 210.98349 458.5568 13.671943
v 210.86368 458.29764 13.794212
v 210.70003 458.03568 13.761835
v 210.53638 457.84106 13.583485
v 211.7932 456.95453 12.932427
v 211.73976 457.0257 12.634874
v 211.7932 457.20596 12.387651
v 211.93918 457.44696 12.257003
v 212.13861 457.6841 12.277935
v 212.33804 457.8539 12.444839
v 212.48402 457.91086 12.712994
v 212.53746 457.83966 13.010547
v 212.48402 457.65942 13.257769
v 212.33804 457.41843 13.388418
v 212.13861 457.18124 13.367486
v 211.93918 457.01144 13.200582
v 212.895 455.75647 12.37948
v 212.83272 455.83377 12.067957
v 212.89282 456.00418 11.764078
v 213.05922 456.22205 11.549267
v 213.28732 456.42902 11.481083
v 213.516 456.56955 11.577795
v 213.68399 456.60608 11.81349
v 213.74628 456.52878 12.125012
v 213.68617 456.35837 12.428892
v 213.51978 456.1405 12.6437025
v 213.29167 455.93356 12.711887
v 213.06299 455.793 12.615175
v 213.24042 456.23465 12.269763
usemtl mat_7
s 1
f 2449 2449 2450
f 2450 2449 2451
f 2449 2449 2451
f 2451 2449 2452
f 2449 2449 2452
f 2452 2449 2453
f 2449 2449 2453
f 2453 2449 2454
f 2449 2449 2454
f 2454 2449 2455
f 2449 2449 2455
f 2455 2449 2456
f 2449 2449 2456
f 2456 2449 2457
f 2449 2449 2457
f 2457 2449 2458
f 2449 2449 2458
f 2458 2449 2459
f 2449 2449 2459
f 2459 2449 2460
f 2449 2449 2460
f 2460 2449 2461
f 2449 2449 2461
f 2461 2449 2450
f 2450 2451 2462
f 2462 2451 2463
f 2451 2452 2463
f 2463 2452 2464
f 2452 2453 2464
f 2464 2453 2465
f 2453 2454 2465
f 2465 2454 2466
f 2454 2455 2466
f 2466 2455 2467
f 2455 2456 2467
f 2467 2456 2468
f 2456 2457 2468
f 2468 2457 2469
f 2457 2458 2469
f 2469 2458 2470
f 2458 2459 2470
f 2470 2459 2471
f 2459 2460 2471
f 2471 2460 2472
f 2460 2461 2472
f 2472 2461 2473
f 2461 2450 2473
f 2473 2450 2462
f 2462 2463 2474
f 2474 2463 2475
f 2463 2464 2475
f 2475 2464 2476
f 2464 2465 2476
f 2476 2465 2477
f 2465 2466 2477
f 2477 2466 2478
f 2466 2467 2478
f 2478 2467 2479
f 2467 2468 2479
f 2479 2468 2480
f 2468 2469 2480
f 2480 2469 2481
f 2469 2470 2481
f 2481 2470 2482
f 2470 2471 2482
f 2482 2471 2483
f 2471 2472 2483
f 2483 2472 2484
f 2472 2473 2484
f 2484 2473 2485
f 2473 2462 2485
f 2485 2462 2474
f 2474 2475 2486
f 2486 2475 2487
f 2475 2476 2487
f 2487 2476 2488
f 2476 2477 2488
f 2488 2477 2489
f 2477 2478 2489
f 2489 2478 2490
f 2478 2479 2490
f 2490 2479 2491
f 2479 2480 2491
f 2491 2480 2492
f 2480 2481 2492
f 2492 2481 2493
f 2481 2482 2493
f 2493 2482 2494
f 2482 2483 2494
f 2494 2483 2495
f 2483 2484 2495
f 2495 2484 2496
f 2484 2485 2496
f 2496 2485 2497
f 2485 2474 2497
f 2497 2474 2486
f 2486 2487 2498
f 2498 2487 2499
f 2487 2488 2499
f 2499 2488 2500
f 2488 2489 2500
f 2500 2489 2501
f 2489 2490 2501
f 2501 2490 2502
f 2490 2491 2502
f 2502 2491 2503
f 2491 2492 2503
f 2503 2492 2504
f 2492 2493 2504
f 2504 2493 2505
f 2493 2494 2505
f 2505 2494 2506
f 2494 2495 2506
f 2506 2495 2507
f 2495 2496 2507
f 2507 2496 2508
f 2496 2497 2508
f 2508 2497 2509
f 2497 2486 2509
f 2509 2486 2498
f 2498 2499 2510
f 2510 2499 2510
f 2499 2500 2510
f 2510 2500 2510
f 2500 2501 2510
f 2510 2501 2510
f 2501 2502 2510
f 2510 2502 2510
f 2502 2503 2510
f 2510 2503 2510
f 2503 2504 2510
f 2510 2504 2510
f 2504 2505 2510
f 2510 2505 2510
f 2505 2506 2510
f 2510 2506 2510
f 2506 2507 2510
f 2510 2507 2510
f 2507 2508 2510
f 2510 2508 2510
f 2508 2509 2510
f 2510 2509 2510
f 2509 2498 2510
f 2510 2498 2510

g Path_(15)
v 209.30006 463.45016 14.1
v 209.90007 463.45016 14.066685
v 209.81969 463.75003 14.060585
v 209.60007 463.96957 14.060582
v 209.30006 464.04993 14.066679
v 209.00008 463.96957 14.07724
v 208.78046 463.75003 14.089437
v 208.70007 463.45016 14.1
v 208.78046 463.15027 14.106101
v 209.00008 462.93073 14.106103
v 209.30006 462.85037 14.100007
v 209.60007 462.93073 14.089445
v 209.81969 463.15027 14.077249
v 209.90007 463.47714 14.858649
v 209.81969 463.77222 14.818838
v 209.60007 463.98825 14.81819
v 209.30006 464.06732 14.856879
v 209.00008 463.98825 14.92454
v 208.78046 463.77222 15.00304
v 208.70007 463.47714 15.071348
v 208.78046 463.18204 15.111159
v 209.00008 462.96603 15.111807
v 209.30006 462.88696 15.073117
v 209.60007 462.96603 15.005458
v 209.81969 463.18204 14.926957
v 209.81969 464.02435 15.241376
v 209.60007 464.1913 15.207185
v 209.30006 464.25244 15.30313
v 209.00008 464.1913 15.503504
v 208.78046 464.02435 15.754616
v 208.70007 463.79623 15.98918
v 208.78046 463.56815 16.144346
v 209.00008 463.40118 16.178537
v 209.30006 463.34006 16.082592
v 209.60007 463.40118 15.882217
v 209.81969 463.56815 15.631106
v 209.90007 463.79623 15.396542
v 209.60007 464.9088 16.123995
v 209.30006 464.9484 16.182589
v 209.00008 464.9088 16.381117
v 208.78046 464.8007 16.666384
v 208.70007 464.65298 16.961952
v 208.78046 464.50528 17.188623
v 209.00008 464.39716 17.285662
v 209.30006 464.35757 17.227068
v 209.60007 464.39716 17.02854
v 209.81969 464.50528 16.743273
v 209.90007 464.65298 16.447704
v 209.81969 464.8007 16.221033
v 209.60007 465.81345 16.687784
v 209.30006 465.8639 16.771774
v 209.00008 465.81345 16.98094
v 208.78046 465.67563 17.25923
v 208.70007 465.48737 17.532082
v 208.78046 465.2991 17.72638
v 209.00008 465.1613 17.790066
v 209.30006 465.11084 17.706074
v 209.60007 465.1613 17.49691
v 209.81969 465.2991 17.218618
v 209.90007 465.48737 16.945768
v 209.81969 465.67563 16.751469
v 209.60007 466.5694 17.490164
v 209.30006 466.6341 17.585762
v 209.00008 466.5694 17.776804
v 208.78046 466.39267 18.0121
v 208.70007 466.15128 18.228603
v 208.78046 465.90985 18.368303
v 209.00008 465.73312 18.393764
v 209.30006 465.66843 18.298168
v 209.60007 465.73312 18.107126
v 209.81969 465.90985 17.87183
v 209.90007 466.15128 17.655325
v 209.81969 466.39267 17.515627
v 209.60007 467.0841 17.85242
v 209.30006 467.15387 17.941874
v 209.00008 467.0841 18.111267
v 208.78046 466.8936 18.31521
v 208.70007 466.6333 18.499062
v 208.78046 466.37302 18.613552
v 209.00008 466.18246 18.62801
v 209.30006 466.11273 18.538557
v 209.60007 466.18246 18.369164
v 209.81969 466.37302 18.165218
v 209.90007 466.6333 17.981369
v 209.81969 466.8936 17.866877
v 209.60007 467.4113 18.49319
v 209.30006 467.4567 18.56675
v 209.00008 467.4113 18.77294
v 208.78046 467.28717 19.056513
v 208.70007 467.1176 19.341486
v 208.78046 466.94806 19.5515
v 209.00008 466.82394 19.630285
v 209.30006 466.7785 19.556726
v 209.60007 466.82394 19.350536
v 209.81969 466.94806 19.066963
v 209.90007 467.1176 18.78199
v 209.81969 467.28717 18.571974
v 209.60007 468.23785 19.082155
v 209.30006 468.26257 19.093431
v 209.00008 468.23785 19.25769
v 208.78046 468.17032 19.53092
v 208.70007 468.0781 19.839907
v 208.78046 467.98587 20.101858
v 209.00008 467.91833 20.246586
v 209.30006 467.89362 20.235308
v 209.60007 467.91833 20.071049
v 209.81969 467.98587 19.797821
v 209.90007 468.0781 19.488834
v 209.81969 468.17032 19.226883
v 209.60007 469.17136 19.109463
v 209.30006 469.20663 19.155582
v 209.00008 469.17136 19.346146
v 208.78046 469.07492 19.630093
v 208.70007 468.9432 19.931341
v 208.78046 468.8115 20.16917
v 209.00008 468.7151 20.279856
v 209.30006 468.67978 20.233738
v 209.60007 468.7151 20.043175
v 209.81969 468.8115 19.759226
v 209.90007 468.9432 19.457977
v 209.81969 469.07492 19.220148
v 209.60007 470.0425 19.527084
v 209.30006 470.07632 19.56865
v 209.00008 470.0425 19.756065
v 208.78046 469.9501 20.039116
v 208.70007 469.8239 20.341959
v 208.78046 469.69772 20.583447
v 209.00008 469.60535 20.698872
v 209.30006 469.57153 20.657309
v 209.60007 469.60535 20.469893
v 209.81969 469.69772 20.186842
v 209.90007 469.8239 19.883999
v 209.81969 469.9501 19.642511
v 209.50108 470.8528 20.202854
v 209.19557 470.86365 20.189608
v 208.91805 470.80905 20.33597
v 208.74289 470.70367 20.602718
v 208.71703 470.5757 20.91838
v 208.8474 470.4595 21.198374
v 209.09904 470.38617 21.367676
v 209.40457 470.37534 21.38092
v 209.68208 470.42993 21.23456
v 209.85724 470.5353 20.967812
v 209.8831 470.66324 20.65215
v 209.75275 470.77945 20.372154
v 209.30006 470.70633 20.748875
usemtl mat_8
s 1
f 2511 2511 2512
f 2512 2511 2513
f 2511 2511 2513
f 2513 2511 2514
f 2511 2511 2514
f 2514 2511 2515
f 2511 2511 2515
f 2515 2511 2516
f 2511 2511 2516
f 2516 2511 2517
f 2511 2511 2517
f 2517 2511 2518
f 2511 2511 2518
f 2518 2511 2519
f 2511 2511 2519
f 2519 2511 2520
f 2511 2511 2520
f 2520 2511 2521
f 2511 2511 2521
f 2521 2511 2522
f 2511 2511 2522
f 2522 2511 2523
f 2511 2511 2523
f 2523 2511 2512
f 2512 2513 2524
f 2524 2513 2525
f 2513 2514 2525
f 2525 2514 2526
f 2514 2515 2526
f 2526 2515 2527
f 2515 2516 2527
f 2527 2516 2528
f 2516 2517 2528
f 2528 2517 2529
f 2517 2518 2529
f 2529 2518 2530
f 2518 2519 2530
f 2530 2519 2531
f 2519 2520 2531
f 2531 2520 2532
f 2520 2521 2532
f 2532 2521 2533
f 2521 2522 2533
f 2533 2522 2534
f 2522 2523 2534
f 2534 2523 2535
f 2523 2512 2535
f 2535 2512 2524
f 2524 2525 2536
f 2536 2525 2537
f 2525 2526 2537
f 2537 2526 2538
f 2526 2527 2538
f 2538 2527 2539
f 2527 2528 2539
f 2539 2528 2540
f 2528 2529 2540
f 2540 2529 2541
f 2529 2530 2541
f 2541 2530 2542
f 2530 2531 2542
f 2542 2531 2543
f 2531 2532 2543
f 2543 2532 2544
f 2532 2533 2544
f 2544 2533 2545
f 2533 2534 2545
f 2545 2534 2546
f 2534 2535 2546
f 2546 2535 2547
f 2535 2524 2547
f 2547 2524 2536
f 2536 2537 2548
f 2548 2537 2549
f 2537 2538 2549
f 2549 2538 2550
f 2538 2539 2550
f 2550 2539 2551
f 2539 2540 2551
f 2551 2540 2552
f 2540 2541 2552
f 2552 2541 2553
f 2541 2542 2553
f 2553 2542 2554
f 2542 2543 2554
f 2554 2543 2555
f 2543 2544 2555
f 2555 2544 2556
f 2544 2545 2556
f 2556 2545 2557
f 2545 2546 2557
f 2557 2546 2558
f 2546 2547 2558
f 2558 2547 2559
f 2547 2536 2559
f 2559 2536 2548
f 2548 2549 2560
f 2560 2549 2561
f 2549 2550 2561
f 2561 2550 2562
f 2550 2551 2562
f 2562 2551 2563
f 2551 2552 2563
f 2563 2552 2564
f 2552 2553 2564
f 2564 2553 2565
f 2553 2554 2565
f 2565 2554 2566
f 2554 2555 2566
f 2566 2555 2567
f 2555 2556 2567
f 2567 2556 2568
f 2556 2557 2568
f 2568 2557 2569
f 2557 2558 2569
f 2569 2558 2570
f 2558 2559 2570
f 2570 2559 2571
f 2559 2548 2571
f 2571 2548 2560
f 2560 2561 2572
f 2572 2561 2573
f 2561 2562 2573
f 2573 2562 2574
f 2562 2563 2574
f 2574 2563 2575
f 2563 2564 2575
f 2575 2564 2576
f 2564 2565 2576
f 2576 2565 2577
f 2565 2566 2577
f 2577 2566 2578
f 2566 2567 2578
f 2578 2567 2579
f 2567 2568 2579
f 2579 2568 2580
f 2568 2569 2580
f 2580 2569 2581
f 2569 2570 2581
f 2581 2570 2582
f 2570 2571 2582
f 2582 2571 2583
f 2571 2560 2583
f 2583 2560 2572
f 2572 2573 2584
f 2584 2573 2585
f 2573 2574 2585
f 2585 2574 2586
f 2574 2575 2586
f 2586 2575 2587
f 2575 2576 2587
f 2587 2576 2588
f 2576 2577 2588
f 2588 2577 2589
f 2577 2578 2589
f 2589 2578 2590
f 2578 2579 2590
f 2590 2579 2591
f 2579 2580 2591
f 2591 2580 2592
f 2580 2581 2592
f 2592 2581 2593
f 2581 2582 2593
f 2593 2582 2594
f 2582 2583 2594
f 2594 2583 2595
f 2583 2572 2595
f 2595 2572 2584
f 2584 2585 2596
f 2596 2585 2597
f 2585 2586 2597
f 2597 2586 2598
f 2586 2587 2598
f 2598 2587 2599
f 2587 2588 2599
f 2599 2588 2600
f 2588 2589 2600
f 2600 2589 2601
f 2589 2590 2601
f 2601 2590 2602
f 2590 2591 2602
f 2602 2591 2603
f 2591 2592 2603
f 2603 2592 2604
f 2592 2593 2604
f 2604 2593 2605
f 2593 2594 2605
f 2605 2594 2606
f 2594 2595 2606
f 2606 2595 2607
f 2595 2584 2607
f 2607 2584 2596
f 2596 2597 2608
f 2608 2597 2609
f 2597 2598 2609
f 2609 2598 2610
f 2598 2599 2610
f 2610 2599 2611
f 2599 2600 2611
f 2611 2600 2612
f 2600 2601 2612
f 2612 2601 2613
f 2601 2602 2613
f 2613 2602 2614
f 2602 2603 2614
f 2614 2603 2615
f 2603 2604 2615
f 2615 2604 2616
f 2604 2605 2616
f 2616 2605 2617
f 2605 2606 2617
f 2617 2606 2618
f 2606 2607 2618
f 2618 2607 2619
f 2607 2596 2619
f 2619 2596 2608
f 2608 2609 2620
f 2620 2609 2621
f 2609 2610 2621
f 2621 2610 2622
f 2610 2611 2622
f 2622 2611 2623
f 2611 2612 2623
f 2623 2612 2624
f 2612 2613 2624
f 2624 2613 2625
f 2613 2614 2625
f 2625 2614 2626
f 2614 2615 2626
f 2626 2615 2627
f 2615 2616 2627
f 2627 2616 2628
f 2616 2617 2628
f 2628 2617 2629
f 2617 2618 2629
f 2629 2618 2630
f 2618 2619 2630
f 2630 2619 2631
f 2619 2608 2631
f 2631 2608 2620
f 2620 2621 2632
f 2632 2621 2633
f 2621 2622 2633
f 2633 2622 2634
f 2622 2623 2634
f 2634 2623 2635
f 2623 2624 2635
f 2635 2624 2636
f 2624 2625 2636
f 2636 2625 2637
f 2625 2626 2637
f 2637 2626 2638
f 2626 2627 2638
f 2638 2627 2639
f 2627 2628 2639
f 2639 2628 2640
f 2628 2629 2640
f 2640 2629 2641
f 2629 2630 2641
f 2641 2630 2642
f 2630 2631 2642
f 2642 2631 2643
f 2631 2620 2643
f 2643 2620 2632
f 2632 2633 2644
f 2644 2633 2645
f 2633 2634 2645
f 2645 2634 2646
f 2634 2635 2646
f 2646 2635 2647
f 2635 2636 2647
f 2647 2636 2648
f 2636 2637 2648
f 2648 2637 2649
f 2637 2638 2649
f 2649 2638 2650
f 2638 2639 2650
f 2650 2639 2651
f 2639 2640 2651
f 2651 2640 2652
f 2640 2641 2652
f 2652 2641 2653
f 2641 2642 2653
f 2653 2642 2654
f 2642 2643 2654
f 2654 2643 2655
f 2643 2632 2655
f 2655 2632 2644
f 2644 2645 2656
f 2656 2645 2656
f 2645 2646 2656
f 2656 2646 2656
f 2646 2647 2656
f 2656 2647 2656
f 2647 2648 2656
f 2656 2648 2656
f 2648 2649 2656
f 2656 2649 2656
f 2649 2650 2656
f 2656 2650 2656
f 2650 2651 2656
f 2656 2651 2656
f 2651 2652 2656
f 2656 2652 2656
f 2652 2653 2656
f 2656 2653 2656
f 2653 2654 2656
f 2656 2654 2656
f 2654 2655 2656
f 2656 2655 2656
f 2655 2644 2656
f 2656 2644 2656

g Path_(0)
v 209.95 471.24997 14.1
v 210.54402 471.33438 14.1
v 210.46445 471.32306 13.8
v 210.24701 471.29218 13.580385
v 209.95 471.24997 13.500001
v 209.65297 471.2078 13.580385
v 209.43555 471.1769 13.8
v 209.35596 471.1656 14.1
v 209.43555 471.1769 14.400001
v 209.65297 471.2078 14.619616
v 209.95 471.24997 14.700001
v 210.24701 471.29218 14.619616
v 210.46445 471.32306 14.400001
v 210.31783 472.87256 14.1
v 210.24104 472.84875 13.8
v 210.03127 472.78372 13.580385
v 209.74472 472.6949 13.500001
v 209.45818 472.60608 13.580385
v 209.24841 472.54105 13.8
v 209.17163 472.51724 14.1
v 209.24841 472.54105 14.400001
v 209.45818 472.60608 14.619616
v 209.74472 472.6949 14.700001
v 210.03127 472.78372 14.619616
v 210.24104 472.84875 14.400001
v 209.6468 474.23383 14.037439
v 209.54427 474.1907 13.747457
v 209.32181 474.0972 13.551937
v 209.03903 473.97833 13.503271
v 208.77171 473.86594 13.614498
v 208.59148 473.79016 13.855815
v 208.54662 473.7713 14.162561
v 208.64915 473.81442 14.452545
v 208.87161 473.90793 14.648064
v 209.15437 474.02682 14.69673
v 209.4217 474.1392 14.585503
v 209.60194 474.21497 14.344186
v 209.19443 475.52203 14.04604
v 209.0835 475.4898 13.758969
v 208.84723 475.4283 13.565751
v 208.54893 475.35397 13.518156
v 208.26854 475.28674 13.628938
v 208.08116 475.2446 13.868412
v 208.03703 475.2389 14.172413
v 208.14795 475.2711 14.459482
v 208.38422 475.33258 14.652701
v 208.68251 475.40692 14.700296
v 208.96292 475.47418 14.589515
v 209.15028 475.5163 14.35004
v 208.96945 477.01242 14.091777
v 208.89157 476.94543 13.815485
v 208.6822 476.84567 13.615048
v 208.39746 476.7399 13.544173
v 208.1136 476.65646 13.621851
v 207.90672 476.61768 13.827269
v 207.83224 476.63397 14.105383
v 207.91011 476.70096 14.381675
v 208.11948 476.80072 14.582111
v 208.40424 476.90646 14.652987
v 208.68808 476.98993 14.575309
v 208.89496 477.02872 14.369891
v 208.23015 478.31927 13.581797
v 208.13062 478.19827 13.305454
v 207.91661 478.04123 13.138252
v 207.64545 477.89017 13.124993
v 207.38982 477.7856 13.26923
v 207.21819 477.75555 13.532315
v 207.17656 477.80804 13.843754
v 207.2761 477.92905 14.120097
v 207.4901 478.0861 14.287298
v 207.76126 478.23715 14.300557
v 208.01689 478.3417 14.156321
v 208.18852 478.37177 13.893236
v 207.5112 479.6104 13.436885
v 207.38435 479.46466 13.149095
v 207.16321 479.28152 12.9697075
v 206.90704 479.11008 12.94679
v 206.68448 478.99628 13.086483
v 206.55516 478.97058 13.3513565
v 206.55374 479.03992 13.670437
v 206.68059 479.18567 13.958227
v 206.90172 479.36877 14.137614
v 207.15788 479.54022 14.160532
v 207.38045 479.65405 14.020839
v 207.50977 479.67972 13.755965
v 206.52629 480.75177 13.350656
v 206.56577 480.67728 13.041785
v 206.4712 480.52606 12.777568
v 206.26796 480.33862 12.6287985
v 206.01047 480.16522 12.63534
v 205.76773 480.05228 12.795441
v 205.6048 480.03006 13.0662
v 205.56532 480.10455 13.37507
v 205.65988 480.25577 13.639288
v 205.86313 480.4432 13.788057
v 206.12062 480.6166 13.781515
v 206.36336 480.72955 13.621415
v 205.91216 481.85083 12.827587
v 206.03941 481.77994 12.627549
v 206.01297 481.6635 12.395198
v 205.83994 481.53275 12.192791
v 205.56667 481.4227 12.074564
v 205.26639 481.3628 12.072196
v 205.01955 481.36914 12.18632
v 204.89229 481.44003 12.386358
v 204.91873 481.55646 12.61871
v 205.09177 481.68723 12.821116
v 205.36504 481.7973 12.939343
v 205.66533 481.85718 12.941711
v 205.95438 483.05133 12.328017
v 205.95312 482.9881 11.991449
v 205.79694 482.92596 11.685897
v 205.52768 482.8816 11.493234
v 205.21747 482.86685 11.465083
v 204.94945 482.8857 11.608988
v 204.79544 482.93307 11.88639
v 204.79668 482.99628 12.222959
v 204.95287 483.0584 12.52851
v 205.22214 483.10278 12.721174
v 205.53233 483.11752 12.749325
v 205.80035 483.0987 12.605419
v 205.88234 484.55862 12.246848
v 205.90215 484.53912 11.925435
v 205.76674 484.4944 11.633033
v 205.51239 484.43637 11.4479885
v 205.20728 484.3807 11.419885
v 204.93312 484.34222 11.556253
v 204.7634 484.33127 11.820553
v 204.74359 484.35077 12.141965
v 204.879 484.39554 12.434368
v 205.13335 484.45352 12.619412
v 205.43848 484.50922 12.647515
v 205.71262 484.54767 12.5111475
v 205.4319 485.95474 12.138115
v 205.4389 485.94122 11.832505
v 205.293 485.89774 11.565173
v 205.03325 485.8359 11.407751
v 204.72928 485.7723 11.402418
v 204.46252 485.72397 11.550605
v 204.30446 485.7039 11.812604
v 204.29745 485.71738 12.118214
v 204.44337 485.76086 12.385546
v 204.70311 485.8227 12.542969
v 205.0071 485.8863 12.548301
v 205.27385 485.93463 12.400114
v 205.29523 487.3219 12.130223
v 205.32 487.32104 11.820153
v 205.18704 487.3095 11.539228
v 204.93196 487.29044 11.362721
v 204.62312 487.2689 11.337928
v 204.34325 487.25064 11.471492
v 204.16736 487.24063 11.727623
v 204.14258 487.2415 12.037693
v 204.27554 487.25302 12.318619
v 204.53062 487.2721 12.495125
v 204.83948 487.29364 12.519918
v 205.11934 487.31186 12.386355
v 205.17778 488.9077 12.227582
v 205.23122 488.9399 11.924495
v 205.13351 488.91827 11.631639
v 204.91086 488.84857 11.4274845
v 204.6229 488.7495 11.366735
v 204.3468 488.6476 11.46567
v 204.15654 488.5702 11.697777
v 204.1031 488.538 12.000865
v 204.2008 488.55966 12.293721
v 204.42346 488.62933 12.497875
v 204.71143 488.7284 12.558623
v 204.98752 488.8303 12.45969
v 204.31227 490.07993 12.312044
v 204.3583 490.13495 12.02575
v 204.27934 490.09747 11.753345
v 204.09657 489.9775 11.56782
v 203.85895 489.8072 11.518886
v 203.63016 489.63217 11.619656
v 203.47148 489.49936 11.843127
v 203.42546 489.4443 12.129421
v 203.50441 489.48178 12.401827
v 203.68718 489.60178 12.587352
v 203.9248 489.77206 12.636286
v 204.15361 489.94708 12.535516
v 203.8021 489.91132 12.045044
usemtl mat_9
s 1
f 2657 2657 2658
f 2658 2657 2659
f 2657 2657 2659
f 2659 2657 2660
f 2657 2657 2660
f 2660 2657 2661
f 2657 2657 2661
f 2661 2657 2662
f 2657 2657 2662
f 2662 2657 2663
f 2657 2657 2663
f 2663 2657 2664
f 2657 2657 2664
f 2664 2657 2665
f 2657 2657 2665
f 2665 2657 2666
f 2657 2657 2666
f 2666 2657 2667
f 2657 2657 2667
f 2667 2657 2668
f 2657 2657 2668
f 2668 2657 2669
f 2657 2657 2669
f 2669 2657 2658
f 2658 2659 2670
f 2670 2659 2671
f 2659 2660 2671
f 2671 2660 2672
f 2660 2661 2672
f 2672 2661 2673
f 2661 2662 2673
f 2673 2662 2674
f 2662 2663 2674
f 2674 2663 2675
f 2663 2664 2675
f 2675 2664 2676
f 2664 2665 2676
f 2676 2665 2677
f 2665 2666 2677
f 2677 2666 2678
f 2666 2667 2678
f 2678 2667 2679
f 2667 2668 2679
f 2679 2668 2680
f 2668 2669 2680
f 2680 2669 2681
f 2669 2658 2681
f 2681 2658 2670
f 2670 2671 2682
f 2682 2671 2683
f 2671 2672 2683
f 2683 2672 2684
f 2672 2673 2684
f 2684 2673 2685
f 2673 2674 2685
f 2685 2674 2686
f 2674 2675 2686
f 2686 2675 2687
f 2675 2676 2687
f 2687 2676 2688
f 2676 2677 2688
f 2688 2677 2689
f 2677 2678 2689
f 2689 2678 2690
f 2678 2679 2690
f 2690 2679 2691
f 2679 2680 2691
f 2691 2680 2692
f 2680 2681 2692
f 2692 2681 2693
f 2681 2670 2693
f 2693 2670 2682
f 2682 2683 2694
f 2694 2683 2695
f 2683 2684 2695
f 2695 2684 2696
f 2684 2685 2696
f 2696 2685 2697
f 2685 2686 2697
f 2697 2686 2698
f 2686 2687 2698
f 2698 2687 2699
f 2687 2688 2699
f 2699 2688 2700
f 2688 2689 2700
f 2700 2689 2701
f 2689 2690 2701
f 2701 2690 2702
f 2690 2691 2702
f 2702 2691 2703
f 2691 2692 2703
f 2703 2692 2704
f 2692 2693 2704
f 2704 2693 2705
f 2693 2682 2705
f 2705 2682 2694
f 2694 2695 2706
f 2706 2695 2707
f 2695 2696 2707
f 2707 2696 2708
f 2696 2697 2708
f 2708 2697 2709
f 2697 2698 2709
f 2709 2698 2710
f 2698 2699 2710
f 2710 2699 2711
f 2699 2700 2711
f 2711 2700 2712
f 2700 2701 2712
f 2712 2701 2713
f 2701 2702 2713
f 2713 2702 2714
f 2702 2703 2714
f 2714 2703 2715
f 2703 2704 2715
f 2715 2704 2716
f 2704 2705 2716
f 2716 2705 2717
f 2705 2694 2717
f 2717 2694 2706
f 2706 2707 2718
f 2718 2707 2719
f 2707 2708 2719
f 2719 2708 2720
f 2708 2709 2720
f 2720 2709 2721
f 2709 2710 2721
f 2721 2710 2722
f 2710 2711 2722
f 2722 2711 2723
f 2711 2712 2723
f 2723 2712 2724
f 2712 2713 2724
f 2724 2713 2725
f 2713 2714 2725
f 2725 2714 2726
f 2714 2715 2726
f 2726 2715 2727
f 2715 2716 2727
f 2727 2716 2728
f 2716 2717 2728
f 2728 2717 2729
f 2717 2706 2729
f 2729 2706 2718
f 2718 2719 2730
f 2730 2719 2731
f 2719 2720 2731
f 2731 2720 2732
f 2720 2721 2732
f 2732 2721 2733
f 2721 2722 2733
f 2733 2722 2734
f 2722 2723 2734
f 2734 2723 2735
f 2723 2724 2735
f 2735 2724 2736
f 2724 2725 2736
f 2736 2725 2737
f 2725 2726 2737
f 2737 2726 2738
f 2726 2727 2738
f 2738 2727 2739
f 2727 2728 2739
f 2739 2728 2740
f 2728 2729 2740
f 2740 2729 2741
f 2729 2718 2741
f 2741 2718 2730
f 2730 2731 2742
f 2742 2731 2743
f 2731 2732 2743
f 2743 2732 2744
f 2732 2733 2744
f 2744 2733 2745
f 2733 2734 2745
f 2745 2734 2746
f 2734 2735 2746
f 2746 2735 2747
f 2735 2736 2747
f 2747 2736 2748
f 2736 2737 2748
f 2748 2737 2749
f 2737 2738 2749
f 2749 2738 2750
f 2738 2739 2750
f 2750 2739 2751
f 2739 2740 2751
f 2751 2740 2752
f 2740 2741 2752
f 2752 2741 2753
f 2741 2730 2753
f 2753 2730 2742
f 2742 2743 2754
f 2754 2743 2755
f 2743 2744 2755
f 2755 2744 2756
f 2744 2745 2756
f 2756 2745 2757
f 2745 2746 2757
f 2757 2746 2758
f 2746 2747 2758
f 2758 2747 2759
f 2747 2748 2759
f 2759 2748 2760
f 2748 2749 2760
f 2760 2749 2761
f 2749 2750 2761
f 2761 2750 2762
f 2750 2751 2762
f 2762 2751 2763
f 2751 2752 2763
f 2763 2752 2764
f 2752 2753 2764
f 2764 2753 2765
f 2753 2742 2765
f 2765 2742 2754
f 2754 2755 2766
f 2766 2755 2767
f 2755 2756 2767
f 2767 2756 2768
f 2756 2757 2768
f 2768 2757 2769
f 2757 2758 2769
f 2769 2758 2770
f 2758 2759 2770
f 2770 2759 2771
f 2759 2760 2771
f 2771 2760 2772
f 2760 2761 2772
f 2772 2761 2773
f 2761 2762 2773
f 2773 2762 2774
f 2762 2763 2774
f 2774 2763 2775
f 2763 2764 2775
f 2775 2764 2776
f 2764 2765 2776
f 2776 2765 2777
f 2765 2754 2777
f 2777 2754 2766
f 2766 2767 2778
f 2778 2767 2779
f 2767 2768 2779
f 2779 2768 2780
f 2768 2769 2780
f 2780 2769 2781
f 2769 2770 2781
f 2781 2770 2782
f 2770 2771 2782
f 2782 2771 2783
f 2771 2772 2783
f 2783 2772 2784
f 2772 2773 2784
f 2784 2773 2785
f 2773 2774 2785
f 2785 2774 2786
f 2774 2775 2786
f 2786 2775 2787
f 2775 2776 2787
f 2787 2776 2788
f 2776 2777 2788
f 2788 2777 2789
f 2777 2766 2789
f 2789 2766 2778
f 2778 2779 2790
f 2790 2779 2791
f 2779 2780 2791
f 2791 2780 2792
f 2780 2781 2792
f 2792 2781 2793
f 2781 2782 2793
f 2793 2782 2794
f 2782 2783 2794
f 2794 2783 2795
f 2783 2784 2795
f 2795 2784 2796
f 2784 2785 2796
f 2796 2785 2797
f 2785 2786 2797
f 2797 2786 2798
f 2786 2787 2798
f 2798 2787 2799
f 2787 2788 2799
f 2799 2788 2800
f 2788 2789 2800
f 2800 2789 2801
f 2789 2778 2801
f 2801 2778 2790
f 2790 2791 2802
f 2802 2791 2803
f 2791 2792 2803
f 2803 2792 2804
f 2792 2793 2804
f 2804 2793 2805
f 2793 2794 2805
f 2805 2794 2806
f 2794 2795 2806
f 2806 2795 2807
f 2795 2796 2807
f 2807 2796 2808
f 2796 2797 2808
f 2808 2797 2809
f 2797 2798 2809
f 2809 2798 2810
f 2798 2799 2810
f 2810 2799 2811
f 2799 2800 2811
f 2811 2800 2812
f 2800 2801 2812
f 2812 2801 2813
f 2801 2790 2813
f 2813 2790 2802
f 2802 2803 2814
f 2814 2803 2815
f 2803 2804 2815
f 2815 2804 2816
f 2804 2805 2816
f 2816 2805 2817
f 2805 2806 2817
f 2817 2806 2818
f 2806 2807 2818
f 2818 2807 2819
f 2807 2808 2819
f 2819 2808 2820
f 2808 2809 2820
f 2820 2809 2821
f 2809 2810 2821
f 2821 2810 2822
f 2810 2811 2822
f 2822 2811 2823
f 2811 2812 2823
f 2823 2812 2824
f 2812 2813 2824
f 2824 2813 2825
f 2813 2802 2825
f 2825 2802 2814
f 2814 2815 2826
f 2826 2815 2827
f 2815 2816 2827
f 2827 2816 2828
f 2816 2817 2828
f 2828 2817 2829
f 2817 2818 2829
f 2829 2818 2830
f 2818 2819 2830
f 2830 2819 2831
f 2819 2820 2831
f 2831 2820 2832
f 2820 2821 2832
f 2832 2821 2833
f 2821 2822 2833
f 2833 2822 2834
f 2822 2823 2834
f 2834 2823 2835
f 2823 2824 2835
f 2835 2824 2836
f 2824 2825 2836
f 2836 2825 2837
f 2825 2814 2837
f 2837 2814 2826
f 2826 2827 2838
f 2838 2827 2838
f 2827 2828 2838
f 2838 2828 2838
f 2828 2829 2838
f 2838 2829 2838
f 2829 2830 2838
f 2838 2830 2838
f 2830 2831 2838
f 2838 2831 2838
f 2831 2832 2838
f 2838 2832 2838
f 2832 2833 2838
f 2838 2833 2838
f 2833 2834 2838
f 2838 2834 2838
f 2834 2835 2838
f 2838 2835 2838
f 2835 2836 2838
f 2838 2836 2838
f 2836 2837 2838
f 2838 2837 2838
f 2837 2826 2838
f 2838 2826 2838

g Path_(1)
v 213.2 456.3 12.3
v 212.95009 455.76062 12.218526
v 213.05571 455.8434 11.938435
v 213.2 456.04855 11.755225
v 213.34427 456.32104 11.717987
v 213.44989 456.58792 11.8366995
v 213.48856 456.77762 12.079553
v 213.44989 456.83936 12.3814745
v 213.34427 456.75656 12.661566
v 213.2 456.55142 12.844776
v 213.05571 456.2789 12.882014
v 212.95009 456.01205 12.763302
v 212.91144 455.82236 12.520449
v 214.19875 455.1462 12.538896
v 214.25755 455.22583 12.243878
v 214.34213 455.43927 12.034505
v 214.42986 455.7294 11.966878
v 214.49718 456.0184 12.059116
v 214.5261 456.2289 12.286507
v 214.50883 456.30447 12.588119
v 214.45003 456.22485 12.883136
v 214.36545 456.0114 13.092509
v 214.27773 455.72128 13.160136
v 214.2104 455.43225 13.067898
v 214.18149 455.22177 12.8405075
v 215.62993 455.0398 12.493588
v 215.6418 455.1765 12.215068
v 215.65997 455.43405 12.042452
v 215.67958 455.74332 12.021993
v 215.69537 456.0215 12.159172
v 215.70311 456.19406 12.417233
v 215.70073 456.21472 12.727029
v 215.68886 456.078 13.0055485
v 215.67068 455.8205 13.1781645
v 215.65108 455.5112 13.198624
v 215.63528 455.233 13.061444
v 215.62755 455.06046 12.803384
v 216.8393 454.98306 12.5240555
v 216.86093 455.1009 12.237001
v 216.91435 455.342 12.04726
v 216.98523 455.64175 12.005672
v 217.05461 455.91986 12.123382
v 217.10387 456.1018 12.368848
v 217.11983 456.13882 12.676298
v 217.09819 456.02097 12.963351
v 217.04478 455.77988 13.153092
v 216.97389 455.4801 13.19468
v 216.90451 455.202 13.076971
v 216.85526 455.02008 12.831506
v 218.04475 454.44107 12.531147
v 218.03398 454.5408 12.241013
v 218.06248 454.77023 12.036397
v 218.12263 455.06787 11.972127
v 218.19829 455.35394 12.065424
v 218.26921 455.55182 12.291288
v 218.31636 455.60846 12.589201
v 218.32713 455.50873 12.879335
v 218.29865 455.2793 13.083951
v 218.2385 454.98166 13.148221
v 218.16284 454.6956 13.054924
v 218.09192 454.4977 12.82906
v 219.44608 454.44376 12.076769
v 219.42406 454.63638 11.834186
v 219.41547 454.92502 11.719881
v 219.42259 455.2323 11.7644825
v 219.44354 455.47592 11.956038
v 219.4727 455.59058 12.243223
v 219.50224 455.54556 12.549085
v 219.52426 455.35294 12.791667
v 219.53287 455.0643 12.905972
v 219.52573 454.75702 12.861371
v 219.50478 454.5134 12.669814
v 219.47562 454.39874 12.382629
v 220.79004 454.4473 12.066419
v 220.78854 454.63684 11.820375
v 220.78745 454.924 11.702062
v 220.78705 455.23184 11.74318
v 220.78745 455.4779 11.932713
v 220.78854 455.59622 12.219874
v 220.79004 455.5551 12.5277195
v 220.79152 455.36557 12.773763
v 220.79262 455.0784 12.8920765
v 220.79301 454.77057 12.850958
v 220.79262 454.5245 12.661426
v 220.79152 454.4062 12.374264
v 222.106 454.4458 12.070064
v 222.10634 454.6353 11.824018
v 222.1066 454.9225 11.705702
v 222.10669 455.23035 11.7468195
v 222.1066 455.47638 11.936353
v 222.10634 455.5947 12.223516
v 222.106 455.5536 12.531365
v 222.10567 455.36404 12.777411
v 222.10542 455.07687 12.895727
v 222.10533 454.76904 12.8546095
v 222.10542 454.52298 12.665076
v 222.10567 454.40466 12.3779125
v 223.42197 454.47858 12.003054
v 223.42189 454.69684 11.782077
v 223.42183 454.99634 11.699827
v 223.42183 455.2968 11.778345
v 223.42186 455.5178 11.99659
v 223.42192 455.60004 12.296084
v 223.42201 455.52155 12.596579
v 223.42209 455.30328 12.817555
v 223.42213 455.00378 12.899804
v 223.42215 454.7033 12.821287
v 223.42212 454.48233 12.603042
v 223.42206 454.4001 12.303548
v 224.73152 454.4804 12.000009
v 224.72682 454.70007 11.780491
v 224.7251 455.0001 11.70019
v 224.72684 455.30008 11.780621
v 224.73155 455.51965 12.000232
v 224.73799 455.59998 12.30018
v 224.74442 455.5195 12.600094
v 224.74911 455.29984 12.819612
v 224.75082 454.99985 12.899914
v 224.7491 454.69986 12.819483
v 224.74438 454.4803 12.599871
v 224.73795 454.39996 12.299923
v 225.99947 454.48035 11.948191
v 225.96048 454.69995 11.732055
v 225.9462 454.99997 11.652933
v 225.96046 455.29996 11.732027
v 225.99945 455.5196 11.948142
v 226.05272 455.59998 12.243372
v 226.10599 455.51962 12.5386095
v 226.14497 455.30002 12.7547455
v 226.15926 455.00003 12.833867
v 226.14499 454.7 12.754774
v 226.106 454.48038 12.538658
v 226.05273 454.4 12.243428
v 227.19856 454.4804 11.556278
v 227.12111 454.70004 11.350793
v 227.09277 455.00003 11.275596
v 227.12112 455.30002 11.350836
v 227.1986 455.51962 11.556353
v 227.30441 455.59998 11.837078
v 227.41022 455.51956 12.117792
v 227.48767 455.29993 12.323277
v 227.51602 454.99994 12.398475
v 227.48766 454.69992 12.323235
v 227.41019 454.48035 12.117718
v 227.30437 454.4 11.836992
v 228.40704 454.48038 11.035334
v 228.3201 454.69986 10.828479
v 228.28824 454.99976 10.74049
v 228.31999 455.29968 10.794943
v 228.40688 455.51935 10.977248
v 228.52559 455.59982 11.238556
v 228.64433 455.5196 11.50885
v 228.73128 455.3001 11.715705
v 228.76314 455.0002 11.803694
v 228.73137 454.70026 11.74924
v 228.64449 454.48062 11.566936
v 228.52579 454.40015 11.305627
v 228.51288 454.99997 11.316086
usemtl mat_10
s 1
f 2839 2839 2840
f 2840 2839 2841
f 2839 2839 2841
f 2841 2839 2842
f 2839 2839 2842
f 2842 2839 2843
f 2839 2839 2843
f 2843 2839 2844
f 2839 2839 2844
f 2844 2839 2845
f 2839 2839 2845
f 2845 2839 2846
f 2839 2839 2846
f 2846 2839 2847
f 2839 2839 2847
f 2847 2839 2848
f 2839 2839 2848
f 2848 2839 2849
f 2839 2839 2849
f 2849 2839 2850
f 2839 2839 2850
f 2850 2839 2851
f 2839 2839 2851
f 2851 2839 2840
f 2840 2841 2852
f 2852 2841 2853
f 2841 2842 2853
f 2853 2842 2854
f 2842 2843 2854
f 2854 2843 2855
f 2843 2844 2855
f 2855 2844 2856
f 2844 2845 2856
f 2856 2845 2857
f 2845 2846 2857
f 2857 2846 2858
f 2846 2847 2858
f 2858 2847 2859
f 2847 2848 2859
f 2859 2848 2860
f 2848 2849 2860
f 2860 2849 2861
f 2849 2850 2861
f 2861 2850 2862
f 2850 2851 2862
f 2862 2851 2863
f 2851 2840 2863
f 2863 2840 2852
f 2852 2853 2864
f 2864 2853 2865
f 2853 2854 2865
f 2865 2854 2866
f 2854 2855 2866
f 2866 2855 2867
f 2855 2856 2867
f 2867 2856 2868
f 2856 2857 2868
f 2868 2857 2869
f 2857 2858 2869
f 2869 2858 2870
f 2858 2859 2870
f 2870 2859 2871
f 2859 2860 2871
f 2871 2860 2872
f 2860 2861 2872
f 2872 2861 2873
f 2861 2862 2873
f 2873 2862 2874
f 2862 2863 2874
f 2874 2863 2875
f 2863 2852 2875
f 2875 2852 2864
f 2864 2865 2876
f 2876 2865 2877
f 2865 2866 2877
f 2877 2866 2878
f 2866 2867 2878
f 2878 2867 2879
f 2867 2868 2879
f 2879 2868 2880
f 2868 2869 2880
f 2880 2869 2881
f 2869 2870 2881
f 2881 2870 2882
f 2870 2871 2882
f 2882 2871 2883
f 2871 2872 2883
f 2883 2872 2884
f 2872 2873 2884
f 2884 2873 2885
f 2873 2874 2885
f 2885 2874 2886
f 2874 2875 2886
f 2886 2875 2887
f 2875 2864 2887
f 2887 2864 2876
f 2876 2877 2888
f 2888 2877 2889
f 2877 2878 2889
f 2889 2878 2890
f 2878 2879 2890
f 2890 2879 2891
f 2879 2880 2891
f 2891 2880 2892
f 2880 2881 2892
f 2892 2881 2893
f 2881 2882 2893
f 2893 2882 2894
f 2882 2883 2894
f 2894 2883 2895
f 2883 2884 2895
f 2895 2884 2896
f 2884 2885 2896
f 2896 2885 2897
f 2885 2886 2897
f 2897 2886 2898
f 2886 2887 2898
f 2898 2887 2899
f 2887 2876 2899
f 2899 2876 2888
f 2888 2889 2900
f 2900 2889 2901
f 2889 2890 2901
f 2901 2890 2902
f 2890 2891 2902
f 2902 2891 2903
f 2891 2892 2903
f 2903 2892 2904
f 2892 2893 2904
f 2904 2893 2905
f 2893 2894 2905
f 2905 2894 2906
f 2894 2895 2906
f 2906 2895 2907
f 2895 2896 2907
f 2907 2896 2908
f 2896 2897 2908
f 2908 2897 2909
f 2897 2898 2909
f 2909 2898 2910
f 2898 2899 2910
f 2910 2899 2911
f 2899 2888 2911
f 2911 2888 2900
f 2900 2901 2912
f 2912 2901 2913
f 2901 2902 2913
f 2913 2902 2914
f 2902 2903 2914
f 2914 2903 2915
f 2903 2904 2915
f 2915 2904 2916
f 2904 2905 2916
f 2916 2905 2917
f 2905 2906 2917
f 2917 2906 2918
f 2906 2907 2918
f 2918 2907 2919
f 2907 2908 2919
f 2919 2908 2920
f 2908 2909 2920
f 2920 2909 2921
f 2909 2910 2921
f 2921 2910 2922
f 2910 2911 2922
f 2922 2911 2923
f 2911 2900 2923
f 2923 2900 2912
f 2912 2913 2924
f 2924 2913 2925
f 2913 2914 2925
f 2925 2914 2926
f 2914 2915 2926
f 2926 2915 2927
f 2915 2916 2927
f 2927 2916 2928
f 2916 2917 2928
f 2928 2917 2929
f 2917 2918 2929
f 2929 2918 2930
f 2918 2919 2930
f 2930 2919 2931
f 2919 2920 2931
f 2931 2920 2932
f 2920 2921 2932
f 2932 2921 2933
f 2921 2922 2933
f 2933 2922 2934
f 2922 2923 2934
f 2934 2923 2935
f 2923 2912 2935
f 2935 2912 2924
f 2924 2925 2936
f 2936 2925 2937
f 2925 2926 2937
f 2937 2926 2938
f 2926 2927 2938
f 2938 2927 2939
f 2927 2928 2939
f 2939 2928 2940
f 2928 2929 2940
f 2940 2929 2941
f 2929 2930 2941
f 2941 2930 2942
f 2930 2931 2942
f 2942 2931 2943
f 2931 2932 2943
f 2943 2932 2944
f 2932 2933 2944
f 2944 2933 2945
f 2933 2934 2945
f 2945 2934 2946
f 2934 2935 2946
f 2946 2935 2947
f 2935 2924 2947
f 2947 2924 2936
f 2936 2937 2948
f 2948 2937 2949
f 2937 2938 2949
f 2949 2938 2950
f 2938 2939 2950
f 2950 2939 2951
f 2939 2940 2951
f 2951 2940 2952
f 2940 2941 2952
f 2952 2941 2953
f 2941 2942 2953
f 2953 2942 2954
f 2942 2943 2954
f 2954 2943 2955
f 2943 2944 2955
f 2955 2944 2956
f 2944 2945 2956
f 2956 2945 2957
f 2945 2946 2957
f 2957 2946 2958
f 2946 2947 2958
f 2958 2947 2959
f 2947 2936 2959
f 2959 2936 2948
f 2948 2949 2960
f 2960 2949 2961
f 2949 2950 2961
f 2961 2950 2962
f 2950 2951 2962
f 2962 2951 2963
f 2951 2952 2963
f 2963 2952 2964
f 2952 2953 2964
f 2964 2953 2965
f 2953 2954 2965
f 2965 2954 2966
f 2954 2955 2966
f 2966 2955 2967
f 2955 2956 2967
f 2967 2956 2968
f 2956 2957 2968
f 2968 2957 2969
f 2957 2958 2969
f 2969 2958 2970
f 2958 2959 2970
f 2970 2959 2971
f 2959 2948 2971
f 2971 2948 2960
f 2960 2961 2972
f 2972 2961 2973
f 2961 2962 2973
f 2973 2962 2974
f 2962 2963 2974
f 2974 2963 2975
f 2963 2964 2975
f 2975 2964 2976
f 2964 2965 2976
f 2976 2965 2977
f 2965 2966 2977
f 2977 2966 2978
f 2966 2967 2978
f 2978 2967 2979
f 2967 2968 2979
f 2979 2968 2980
f 2968 2969 2980
f 2980 2969 2981
f 2969 2970 2981
f 2981 2970 2982
f 2970 2971 2982
f 2982 2971 2983
f 2971 2960 2983
f 2983 2960 2972
f 2972 2973 2984
f 2984 2973 2985
f 2973 2974 2985
f 2985 2974 2986
f 2974 2975 2986
f 2986 2975 2987
f 2975 2976 2987
f 2987 2976 2988
f 2976 2977 2988
f 2988 2977 2989
f 2977 2978 2989
f 2989 2978 2990
f 2978 2979 2990
f 2990 2979 2991
f 2979 2980 2991
f 2991 2980 2992
f 2980 2981 2992
f 2992 2981 2993
f 2981 2982 2993
f 2993 2982 2994
f 2982 2983 2994
f 2994 2983 2995
f 2983 2972 2995
f 2995 2972 2984
f 2984 2985 2996
f 2996 2985 2996
f 2985 2986 2996
f 2996 2986 2996
f 2986 2987 2996
f 2996 2987 2996
f 2987 2988 2996
f 2996 2988 2996
f 2988 2989 2996
f 2996 2989 2996
f 2989 2990 2996
f 2996 2990 2996
f 2990 2991 2996
f 2996 2991 2996
f 2991 2992 2996
f 2996 2992 2996
f 2992 2993 2996
f 2996 2993 2996
f 2993 2994 2996
f 2996 2994 2996
f 2994 2995 2996
f 2996 2995 2996
f 2995 2984 2996
f 2996 2984 2996

g Start_point
v 209.05354 461.8124 20.53926
v 208.32507 461.3918 20.650002
v 209.16623 461.3918 20.53926
v 208.74565 462.1203 20.53926
v 208.32507 462.233 20.53926
v 207.9045 462.1203 20.53926
v 207.5966 461.8124 20.53926
v 207.48392 461.3918 20.53926
v 207.5966 460.97125 20.53926
v 207.9045 460.66336 20.53926
v 208.32507 460.55066 20.53926
v 208.74565 460.66336 20.53926
v 209.05354 460.97125 20.53926
v 209.73236 462.2043 20.214584
v 209.95007 461.3918 20.214584
v 209.13757 462.79913 20.214584
v 208.32507 463.0168 20.214584
v 207.51257 462.79913 20.214584
v 206.91779 462.2043 20.214584
v 206.70007 461.3918 20.214584
v 206.91779 460.5793 20.214584
v 207.51257 459.98453 20.214584
v 208.32507 459.7668 20.214584
v 209.13757 459.98453 20.214584
v 209.73236 460.5793 20.214584
v 210.31528 462.54086 19.698097
v 210.62317 461.3918 19.698097
v 209.47412 463.38205 19.698097
v 208.32507 463.6899 19.698097
v 207.17603 463.38205 19.698097
v 206.33487 462.54086 19.698097
v 206.02698 461.3918 19.698097
v 206.33487 460.24277 19.698097
v 207.17603 459.4016 19.698097
v 208.32507 459.09372 19.698097
v 209.47412 459.4016 19.698097
v 210.31528 460.24277 19.698097
v 210.76257 462.79913 19.025
v 211.13966 461.3918 19.025
v 209.73236 463.8293 19.025
v 208.32507 464.20642 19.025
v 206.91779 463.8293 19.025
v 205.88757 462.79913 19.025
v 205.51048 461.3918 19.025
v 205.88757 459.98453 19.025
v 206.91779 458.9543 19.025
v 208.32507 458.57724 19.025
v 209.73236 458.9543 19.025
v 210.76257 459.98453 19.025
v 211.04375 462.96146 18.241161
v 211.46434 461.3918 18.241161
v 209.8947 464.1105 18.241161
v 208.32507 464.5311 18.241161
v 206.75545 464.1105 18.241161
v 205.6064 462.96146 18.241161
v 205.1858 461.3918 18.241161
v 205.6064 459.8222 18.241161
v 206.75545 458.67316 18.241161
v 208.32507 458.25256 18.241161
v 209.8947 458.67316 18.241161
v 211.04375 459.8222 18.241161
v 211.13966 463.0168 17.4
v 211.57507 461.3918 17.4
v 209.95007 464.20642 17.4
v 208.32507 464.6418 17.4
v 206.70007 464.20642 17.4
v 205.51048 463.0168 17.4
v 205.07507 461.3918 17.4
v 205.51048 459.7668 17.4
v 206.70007 458.57724 17.4
v 208.32507 458.1418 17.4
v 209.95007 458.57724 17.4
v 211.13966 459.7668 17.4
v 211.04375 462.96146 16.558838
v 211.46434 461.3918 16.558838
v 209.8947 464.1105 16.558838
v 208.32507 464.5311 16.558838
v 206.75545 464.1105 16.558838
v 205.6064 462.96146 16.558838
v 205.1858 461.3918 16.558838
v 205.6064 459.8222 16.558838
v 206.75545 458.67316 16.558838
v 208.32507 458.25256 16.558838
v 209.8947 458.67316 16.558838
v 211.04375 459.8222 16.558838
v 210.76257 462.79913 15.775
v 211.13966 461.3918 15.775
v 209.73236 463.8293 15.775
v 208.32507 464.20642 15.775
v 206.91779 463.8293 15.775
v 205.88757 462.79913 15.775
v 205.51048 461.3918 15.775
v 205.88757 459.98453 15.775
v 206.91779 458.9543 15.775
v 208.32507 458.57724 15.775
v 209.73236 458.9543 15.775
v 210.76257 459.98453 15.775
v 210.31528 462.54086 15.101902
v 210.62317 461.3918 15.101902
v 209.47412 463.38205 15.101902
v 208.32507 463.6899 15.101902
v 207.17603 463.38205 15.101902
v 206.33487 462.54086 15.101902
v 206.02698 461.3918 15.101902
v 206.33487 460.24277 15.101902
v 207.17603 459.4016 15.101902
v 208.32507 459.09372 15.101902
v 209.47412 459.4016 15.101902
v 210.31528 460.24277 15.101902
v 209.73236 462.2043 14.585417
v 209.95007 461.3918 14.585417
v 209.13757 462.79913 14.585417
v 208.32507 463.0168 14.585417
v 207.51257 462.79913 14.585417
v 206.91779 462.2043 14.585417
v 206.70007 461.3918 14.585417
v 206.91779 460.5793 14.585417
v 207.51257 459.98453 14.585417
v 208.32507 459.7668 14.585417
v 209.13757 459.98453 14.585417
v 209.73236 460.5793 14.585417
v 209.05354 461.8124 14.26074
v 209.16623 461.3918 14.26074
v 208.74565 462.1203 14.26074
v 208.32507 462.233 14.26074
v 207.9045 462.1203 14.26074
v 207.5966 461.8124 14.26074
v 207.48392 461.3918 14.26074
v 207.5966 460.97125 14.26074
v 207.9045 460.66336 14.26074
v 208.32507 460.55066 14.26074
v 208.74565 460.66336 14.26074
v 209.05354 460.97125 14.26074
v 208.32507 461.3918 14.149999
usemtl mat_11
s 1
f 2997 2998 2999
f 3000 2998 2997
f 3001 2998 3000
f 3002 2998 3001
f 3003 2998 3002
f 3004 2998 3003
f 3005 2998 3004
f 3006 2998 3005
f 3007 2998 3006
f 3008 2998 3007
f 3009 2998 3008
f 2999 2998 3009
f 3010 2999 3011
f 2999 3010 2997
f 3012 2997 3010
f 2997 3012 3000
f 3013 3000 3012
f 3000 3013 3001
f 3014 3001 3013
f 3001 3014 3002
f 3015 3002 3014
f 3002 3015 3003
f 3016 3003 3015
f 3003 3016 3004
f 3017 3004 3016
f 3004 3017 3005
f 3018 3005 3017
f 3005 3018 3006
f 3019 3006 3018
f 3006 3019 3007
f 3020 3007 3019
f 3007 3020 3008
f 3021 3008 3020
f 3008 3021 3009
f 3011 3009 3021
f 3009 3011 2999
f 3022 3011 3023
f 3011 3022 3010
f 3024 3010 3022
f 3010 3024 3012
f 3025 3012 3024
f 3012 3025 3013
f 3026 3013 3025
f 3013 3026 3014
f 3027 3014 3026
f 3014 3027 3015
f 3028 3015 3027
f 3015 3028 3016
f 3029 3016 3028
f 3016 3029 3017
f 3030 3017 3029
f 3017 3030 3018
f 3031 3018 3030
f 3018 3031 3019
f 3032 3019 3031
f 3019 3032 3020
f 3033 3020 3032
f 3020 3033 3021
f 3023 3021 3033
f 3021 3023 3011
f 3034 3023 3035
f 3023 3034 3022
f 3036 3022 3034
f 3022 3036 3024
f 3037 3024 3036
f 3024 3037 3025
f 3038 3025 3037
f 3025 3038 3026
f 3039 3026 3038
f 3026 3039 3027
f 3040 3027 3039
f 3027 3040 3028
f 3041 3028 3040
f 3028 3041 3029
f 3042 3029 3041
f 3029 3042 3030
f 3043 3030 3042
f 3030 3043 3031
f 3044 3031 3043
f 3031 3044 3032
f 3045 3032 3044
f 3032 3045 3033
f 3035 3033 3045
f 3033 3035 3023
f 3046 3035 3047
f 3035 3046 3034
f 3048 3034 3046
f 3034 3048 3036
f 3049 3036 3048
f 3036 3049 3037
f 3050 3037 3049
f 3037 3050 3038
f 3051 3038 3050
f 3038 3051 3039
f 3052 3039 3051
f 3039 3052 3040
f 3053 3040 3052
f 3040 3053 3041
f 3054 3041 3053
f 3041 3054 3042
f 3055 3042 3054
f 3042 3055 3043
f 3056 3043 3055
f 3043 3056 3044
f 3057 3044 3056
f 3044 3057 3045
f 3047 3045 3057
f 3045 3047 3035
f 3058 3047 3059
f 3047 3058 3046
f 3060 3046 3058
f 3046 3060 3048
f 3061 3048 3060
f 3048 3061 3049
f 3062 3049 3061
f 3049 3062 3050
f 3063 3050 3062
f 3050 3063 3051
f 3064 3051 3063
f 3051 3064 3052
f 3065 3052 3064
f 3052 3065 3053
f 3066 3053 3065
f 3053 3066 3054
f 3067 3054 3066
f 3054 3067 3055
f 3068 3055 3067
f 3055 3068 3056
f 3069 3056 3068
f 3056 3069 3057
f 3059 3057 3069
f 3057 3059 3047
f 3070 3059 3071
f 3059 3070 3058
f 3072 3058 3070
f 3058 3072 3060
f 3073 3060 3072
f 3060 3073 3061
f 3074 3061 3073
f 3061 3074 3062
f 3075 3062 3074
f 3062 3075 3063
f 3076 3063 3075
f 3063 3076 3064
f 3077 3064 3076
f 3064 3077 3065
f 3078 3065 3077
f 3065 3078 3066
f 3079 3066 3078
f 3066 3079 3067
f 3080 3067 3079
f 3067 3080 3068
f 3081 3068 3080
f 3068 3081 3069
f 3071 3069 3081
f 3069 3071 3059
f 3082 3071 3083
f 3071 3082 3070
f 3084 3070 3082
f 3070 3084 3072
f 3085 3072 3084
f 3072 3085 3073
f 3086 3073 3085
f 3073 3086 3074
f 3087 3074 3086
f 3074 3087 3075
f 3088 3075 3087
f 3075 3088 3076
f 3089 3076 3088
f 3076 3089 3077
f 3090 3077 3089
f 3077 3090 3078
f 3091 3078 3090
f 3078 3091 3079
f 3092 3079 3091
f 3079 3092 3080
f 3093 3080 3092
f 3080 3093 3081
f 3083 3081 3093
f 3081 3083 3071
f 3094 3083 3095
f 3083 3094 3082
f 3096 3082 3094
f 3082 3096 3084
f 3097 3084 3096
f 3084 3097 3085
f 3098 3085 3097
f 3085 3098 3086
f 3099 3086 3098
f 3086 3099 3087
f 3100 3087 3099
f 3087 3100 3088
f 3101 3088 3100
f 3088 3101 3089
f 3102 3089 3101
f 3089 3102 3090
f 3103 3090 3102
f 3090 3103 3091
f 3104 3091 3103
f 3091 3104 3092
f 3105 3092 3104
f 3092 3105 3093
f 3095 3093 3105
f 3093 3095 3083
f 3106 3095 3107
f 3095 3106 3094
f 3108 3094 3106
f 3094 3108 3096
f 3109 3096 3108
f 3096 3109 3097
f 3110 3097 3109
f 3097 3110 3098
f 3111 3098 3110
f 3098 3111 3099
f 3112 3099 3111
f 3099 3112 3100
f 3113 3100 3112
f 3100 3113 3101
f 3114 3101 3113
f 3101 3114 3102
f 3115 3102 3114
f 3102 3115 3103
f 3116 3103 3115
f 3103 3116 3104
f 3117 3104 3116
f 3104 3117 3105
f 3107 3105 3117
f 3105 3107 3095
f 3118 3107 3119
f 3107 3118 3106
f 3120 3106 3118
f 3106 3120 3108
f 3121 3108 3120
f 3108 3121 3109
f 3122 3109 3121
f 3109 3122 3110
f 3123 3110 3122
f 3110 3123 3111
f 3124 3111 3123
f 3111 3124 3112
f 3125 3112 3124
f 3112 3125 3113
f 3126 3113 3125
f 3113 3126 3114
f 3127 3114 3126
f 3114 3127 3115
f 3128 3115 3127
f 3115 3128 3116
f 3129 3116 3128
f 3116 3129 3117
f 3119 3117 3129
f 3117 3119 3107
f 3119 3130 3118
f 3118 3130 3120
f 3120 3130 3121
f 3121 3130 3122
f 3122 3130 3123
f 3123 3130 3124
f 3124 3130 3125
f 3125 3130 3126
f 3126 3130 3127
f 3127 3130 3128
f 3128 3130 3129
f 3129 3130 3119

g Path_(5)
v 209.29999 469.3 20.7
v 209.89052 469.40616 20.7
v 209.8114 469.39194 20.400002
v 209.59526 469.3531 20.180386
v 209.29999 469.3 20.1
v 209.00473 469.2469 20.180386
v 208.78857 469.208 20.400002
v 208.70946 469.1938 20.7
v 208.78857 469.208 21.0
v 209.00473 469.2469 21.219616
v 209.29999 469.3 21.300001
v 209.59526 469.3531 21.219616
v 209.8114 469.39194 21.0
v 209.57903 471.03308 20.748007
v 209.52766 471.01047 20.442537
v 209.3434 470.9293 20.206055
v 209.07562 470.81134 20.101925
v 208.79608 470.6882 20.158049
v 208.57967 470.59286 20.359388
v 208.48436 470.5509 20.651995
v 208.53572 470.57352 20.957464
v 208.71999 470.6547 21.193947
v 208.98776 470.77264 21.298077
v 209.2673 470.89578 21.241953
v 209.48373 470.99112 21.040613
v 208.59596 472.3499 20.735529
v 208.54816 472.30872 20.43183
v 208.38347 472.18402 20.200205
v 208.14603 472.00922 20.102716
v 207.89946 471.83115 20.165487
v 207.70981 471.6975 20.371698
v 207.62793 471.64417 20.666096
v 207.67574 471.68536 20.969795
v 207.84042 471.81006 21.20142
v 208.07787 471.98486 21.298908
v 208.32443 472.16293 21.236137
v 208.51407 472.29654 21.029926
v 207.65683 473.66504 20.76841
v 207.65048 473.64676 20.456175
v 207.53658 473.5201 20.19422
v 207.3456 473.31903 20.052734
v 207.12872 473.09738 20.069632
v 206.94409 472.91458 20.240383
v 206.84114 472.81958 20.519236
v 206.84747 472.83786 20.831472
v 206.9614 472.9645 21.093428
v 207.15237 473.1656 21.234911
v 207.36923 473.38724 21.218014
v 207.55388 473.57004 21.047262
v 206.30324 474.57526 20.704498
v 206.27087 474.54843 20.400904
v 206.16118 474.39465 20.158503
v 206.00352 474.15512 20.042244
v 205.84018 473.894 20.08328
v 205.71489 473.68127 20.270617
v 205.66124 473.57394 20.554054
v 205.6936 473.60074 20.857649
v 205.8033 473.75452 21.100052
v 205.96095 473.99405 21.21631
v 206.1243 474.2552 21.175274
v 206.24959 474.46793 20.987938
v 204.91856 475.39706 20.923862
v 204.8813 475.4063 20.616802
v 204.79407 475.2691 20.353014
v 204.68022 475.0222 20.203182
v 204.57027 474.73175 20.207455
v 204.49368 474.47562 20.364683
v 204.47096 474.3224 20.63274
v 204.50821 474.31314 20.939802
v 204.59544 474.45035 21.203588
v 204.70929 474.69727 21.35342
v 204.81924 474.9877 21.34915
v 204.89584 475.24384 21.19192
v 203.10149 475.7109 21.06181
v 203.11836 475.67117 20.754272
v 203.1618 475.48563 20.509039
v 203.22018 475.204 20.391819
v 203.27785 474.90176 20.434021
v 203.31935 474.65988 20.62434
v 203.33357 474.54315 20.911776
v 203.3167 474.5829 21.219315
v 203.27324 474.76843 21.464548
v 203.21487 475.05005 21.581768
v 203.1572 475.3523 21.539564
v 203.1157 475.59418 21.349247
v 201.59872 474.7919 20.801615
v 201.6345 474.7866 20.49486
v 201.75838 474.65817 20.242973
v 201.93713 474.4411 20.113447
v 202.12288 474.19354 20.140987
v 202.26584 473.98178 20.318213
v 202.32771 473.8626 20.59764
v 202.29192 473.86792 20.904392
v 202.16805 473.99634 21.156279
v 201.98929 474.2134 21.285807
v 201.80354 474.46097 21.258266
v 201.66058 474.67273 21.08104
v 200.44728 473.7207 20.950224
v 200.40532 473.72095 20.642385
v 200.47876 473.61234 20.360937
v 200.64789 473.42395 20.181292
v 200.86743 473.20633 20.151588
v 201.07854 473.01776 20.279783
v 201.22464 472.90875 20.531527
v 201.2666 472.90854 20.839367
v 201.19318 473.01715 21.120815
v 201.02403 473.2055 21.300459
v 200.80449 473.42313 21.330164
v 200.59338 473.61172 21.20197
v 199.45581 472.56403 21.174728
v 199.43843 472.57742 20.864952
v 199.5359 472.48257 20.58577
v 199.72208 472.30487 20.411985
v 199.9471 472.09192 20.390167
v 200.15067 471.90076 20.526161
v 200.27821 471.78265 20.783527
v 200.2956 471.76926 21.093304
v 200.19814 471.8641 21.372486
v 200.01195 472.0418 21.54627
v 199.78693 472.25476 21.568089
v 199.58337 472.44592 21.432095
v 198.39441 471.57553 20.910728
v 198.4184 471.5906 20.601143
v 198.53912 471.48486 20.335026
v 198.72427 471.28662 20.18368
v 198.92421 471.049 20.18766
v 199.08537 470.83566 20.3459
v 199.16458 470.70377 20.615997
v 199.14061 470.68866 20.925583
v 199.01987 470.7944 21.191702
v 198.83473 470.99265 21.343048
v 198.63478 471.2303 21.339067
v 198.47362 471.44363 21.180828
v 197.30948 470.77502 20.720573
v 197.34676 470.7118 20.418818
v 197.4428 470.52023 20.194021
v 197.57184 470.25168 20.106415
v 197.69933 469.97803 20.179476
v 197.79109 469.77267 20.393627
v 197.82256 469.6906 20.691484
v 197.78526 469.75385 20.99324
v 197.68924 469.9454 21.218039
v 197.5602 470.214 21.305643
v 197.43271 470.4876 21.232582
v 197.34094 470.69296 21.018433
v 196.14664 470.465 20.63243
v 196.13881 470.35312 20.34279
v 196.11899 470.11203 20.148016
v 196.09245 469.80627 20.100292
v 196.06633 469.51782 20.21241
v 196.0476 469.32394 20.454325
v 196.0413 469.27658 20.761219
v 196.04912 469.38846 21.050858
v 196.06895 469.62955 21.245632
v 196.09549 469.9353 21.293356
v 196.12161 470.22375 21.181238
v 196.14034 470.41763 20.939323
v 194.85236 471.0655 20.656199
v 194.83617 470.97122 20.3608
v 194.78555 470.7464 20.152645
v 194.71404 470.45126 20.08751
v 194.64082 470.16492 20.182846
v 194.5855 469.96405 20.413109
v 194.5629 469.9025 20.7166
v 194.57909 469.99673 21.012
v 194.6297 470.22156 21.220154
v 194.70122 470.5167 21.28529
v 194.77443 470.80307 21.189955
v 194.82976 471.00394 20.95969
v 193.13905 471.1832 20.573814
v 193.1509 471.07736 20.282084
v 193.17494 470.84048 20.082676
v 193.20476 470.536 20.029026
v 193.23235 470.24557 20.135506
v 193.25032 470.04697 20.373589
v 193.25386 469.99338 20.679476
v 193.24202 470.09924 20.971209
v 193.21797 470.33612 21.170616
v 193.18816 470.64056 21.224266
v 193.16055 470.93103 21.117785
v 193.1426 471.12964 20.879704
v 191.46582 470.72968 20.612747
v 191.50732 470.62885 20.321869
v 191.60928 470.4119 20.124338
v 191.74437 470.13696 20.073084
v 191.87639 469.87772 20.181839
v 191.96997 469.7036 20.421463
v 192.00005 469.66132 20.727749
v 191.95854 469.76218 21.018627
v 191.85658 469.97913 21.216156
v 191.7215 470.25406 21.267412
v 191.58948 470.5133 21.158657
v 191.4959 470.68738 20.919033
v 190.35165 469.83478 20.759314
v 190.3645 469.7833 20.453388
v 190.42322 469.59326 20.214903
v 190.51207 469.31564 20.10776
v 190.60725 469.02478 20.160667
v 190.68326 468.7986 20.359447
v 190.71973 468.69778 20.650839
v 190.70688 468.74927 20.956764
v 190.64816 468.9393 21.19525
v 190.55933 469.21692 21.302393
v 190.46414 469.50778 21.249487
v 190.38812 469.73395 21.050705
v 189.02556 469.91318 20.670528
v 189.0126 469.81598 20.37608
v 189.00175 469.58432 20.16983
v 188.99594 469.28027 20.107044
v 188.99672 468.9853 20.204544
v 189.00386 468.77844 20.436207
v 189.01546 468.71515 20.739956
v 189.02843 468.81235 21.034405
v 189.03926 469.044 21.240654
v 189.04507 469.34805 21.303442
v 189.0443 469.643 21.20594
v 189.03716 469.84985 20.97428
v 187.47223 469.89487 20.78379
v 187.4325 469.78406 20.502882
v 187.41342 469.54324 20.312464
v 187.42014 469.23688 20.263561
v 187.45084 468.9471 20.369278
v 187.4973 468.75156 20.601284
v 187.54706 468.7026 20.897417
v 187.5868 468.8134 21.178328
v 187.60588 469.05423 21.368746
v 187.59917 469.3606 21.417646
v 187.56847 469.65036 21.311932
v 187.522 469.84592 21.079924
v 185.82506 469.72943 21.143448
v 185.81407 469.6102 20.86351
v 185.8633 469.3734 20.671053
v 185.95955 469.08255 20.617647
v 186.07704 468.81555 20.7176
v 186.1843 468.64392 20.94413
v 186.25255 468.61368 21.23654
v 186.26355 468.7329 21.516478
v 186.21431 468.96967 21.708933
v 186.11806 469.26053 21.76234
v 186.00056 469.52756 21.662388
v 185.89333 469.69916 21.435858
v 184.45409 468.77484 21.183086
v 184.53822 468.6415 20.91516
v 184.6929 468.41998 20.761742
v 184.87666 468.16962 20.76394
v 185.04028 467.9575 20.921165
v 185.13992 467.84045 21.19129
v 185.14888 467.84985 21.501934
v 185.06474 467.9832 21.76986
v 184.91008 468.2047 21.923277
v 184.7263 468.45508 21.92108
v 184.56268 468.6672 21.763853
v 184.46304 468.78424 21.493729
v 183.3811 467.8717 21.02469
v 183.47147 467.6849 20.793592
v 183.59712 467.41772 20.697197
v 183.7244 467.14175 20.761333
v 183.81918 466.93097 20.968819
v 183.85611 466.84183 21.264053
v 183.82526 466.89822 21.567934
v 183.7349 467.08502 21.799032
v 183.60924 467.3522 21.895428
v 183.48196 467.62814 21.831291
v 183.38716 467.83896 21.623806
v 183.35025 467.9281 21.328571
v 181.97261 467.58087 21.028702
v 182.03189 467.3823 20.797438
v 182.11505 467.09912 20.700909
v 182.19984 466.80722 20.76498
v 182.26352 466.5848 20.972485
v 182.28902 466.4915 21.267818
v 182.26952 466.55225 21.571852
v 182.21024 466.7508 21.803116
v 182.12708 467.03397 21.899645
v 182.04228 467.32587 21.835573
v 181.9786 467.54828 21.62807
v 181.95311 467.64163 21.332735
v 180.58029 466.9866 20.902937
v 180.6686 466.74976 20.726168
v 180.7654 466.4562 20.699594
v 180.84477 466.1846 20.830341
v 180.88545 466.00772 21.083372
v 180.87654 465.973 21.390888
v 180.82042 466.0897 21.67049
v 180.73213 466.32654 21.847261
v 180.63531 466.6201 21.873833
v 180.55594 466.8917 21.743088
v 180.51526 467.06854 21.490057
v 180.52417 467.1033 21.18254
v 179.0575 466.63434 20.833796
v 179.12224 466.4337 20.604248
v 179.22057 466.15387 20.509998
v 179.32613 465.8699 20.576302
v 179.41063 465.6578 20.78539
v 179.45145 465.5745 21.08124
v 179.43764 465.6422 21.384579
v 179.3729 465.84286 21.614126
v 179.27457 466.12268 21.708376
v 179.16902 466.40668 21.642075
v 179.0845 466.61874 21.432985
v 179.04369 466.70206 21.137135
v 177.62337 465.93466 21.074717
v 177.6553 465.68808 20.896952
v 177.75021 465.39587 20.85459
v 177.88266 465.13632 20.95898
v 178.01715 464.97894 21.182154
v 178.11766 464.96594 21.46431
v 178.15724 465.1008 21.729843
v 178.1253 465.34738 21.907608
v 178.0304 465.6396 21.94997
v 177.89795 465.89917 21.84558
v 177.76346 466.05652 21.622406
v 177.66295 466.06952 21.340252
v 176.23686 465.4338 21.651316
v 176.32855 465.17645 21.490528
v 176.48175 464.9063 21.472944
v 176.65541 464.6957 21.603275
v 176.80301 464.6011 21.846601
v 176.88498 464.64786 22.13772
v 176.87936 464.82346 22.398628
v 176.78769 465.0808 22.559416
v 176.63448 465.35098 22.577
v 176.46082 465.56155 22.446667
v 176.31323 465.65616 22.203342
v 176.23126 465.6094 21.912224
v 175.14934 464.5015 21.905418
v 175.25415 464.273 21.723759
v 175.41135 464.00742 21.68903
v 175.57878 463.77594 21.810532
v 175.71162 463.64053 22.055712
v 175.77425 463.63748 22.358873
v 175.7499 463.76767 22.638784
v 175.64508 463.99612 22.820442
v 175.48788 464.26172 22.855173
v 175.32045 464.49323 22.73367
v 175.1876 464.62863 22.48849
v 175.12498 464.63165 22.185328
v 174.01665 464.0154 22.075865
v 174.011 463.75037 21.91502
v 174.01709 463.43994 21.907364
v 174.0333 463.16733 22.05495
v 174.05527 463.00558 22.318235
v 174.07713 462.99805 22.626667
v 174.09302 463.1467 22.897606
v 174.09868 463.41174 23.058453
v 174.09259 463.72217 23.066107
v 174.07639 463.99478 22.91852
v 174.0544 464.15652 22.655237
v 174.03255 464.1641 22.346804
v 172.8709 464.54364 22.193098
v 172.78735 464.35034 21.966295
v 172.65935 464.08298 21.872103
v 172.52116 463.8132 21.93576
v 172.40984 463.6133 22.14021
v 172.35518 463.53683 22.43067
v 172.37186 463.60428 22.729313
v 172.45538 463.79758 22.956116
v 172.58339 464.06494 23.050308
v 172.72157 464.33472 22.98665
v 172.8329 464.53464 22.7822
v 172.88756 464.6111 22.49174
v 171.68243 465.3738 22.115416
v 171.55983 465.22614 21.882254
v 171.38629 464.9961 21.777414
v 171.2083 464.7453 21.828987
v 171.07355 464.54102 22.023155
v 171.01814 464.4379 22.307892
v 171.05695 464.46365 22.606901
v 171.17953 464.61133 22.840063
v 171.35309 464.84137 22.944904
v 171.53108 465.09213 22.89333
v 171.66583 465.29645 22.699162
v 171.72122 465.39954 22.414425
v 170.36035 466.3159 22.392908
v 170.21117 466.13998 22.20044
v 170.05673 465.88007 22.13509
v 169.93839 465.60577 22.214375
v 169.88788 465.3906 22.417044
v 169.91872 465.2922 22.688797
v 170.02266 465.33698 22.956816
v 170.17183 465.51288 23.149284
v 170.32628 465.7728 23.214632
v 170.44461 466.0471 23.13535
v 170.49513 466.26227 22.93268
v 170.46428 466.36066 22.660927
v 168.93567 466.82925 22.959661
v 168.83815 466.73224 22.6797
v 168.7302 466.506 22.497807
v 168.64073 466.21118 22.462713
v 168.59372 465.92676 22.583828
v 168.60176 465.72894 22.828695
v 168.66269 465.67072 23.131704
v 168.76021 465.76773 23.411665
v 168.86815 465.99396 23.59356
v 168.95763 466.2888 23.628653
v 169.00464 466.5732 23.507538
v 168.9966 466.77103 23.26267
v 167.43417 467.16608 23.203077
v 167.37524 467.02014 22.934916
v 167.3105 466.75922 22.779795
v 167.25728 466.45325 22.779276
v 167.22984 466.18417 22.933502
v 167.23555 466.02414 23.201145
v 167.27286 466.016 23.510492
v 167.33179 466.16193 23.778652
v 167.39653 466.42285 23.933775
v 167.44975 466.72882 23.934292
v 167.47719 466.9979 23.780067
v 167.47148 467.15793 23.512424
v 165.92096 467.3514 23.347803
v 165.88106 467.23584 23.061893
v 165.83247 466.99307 22.874775
v 165.78824 466.68817 22.83658
v 165.7602 466.40286 22.957548
v 165.75586 466.21353 23.205263
v 165.7764 466.171 23.51335
v 165.8163 466.28656 23.79926
v 165.86488 466.52933 23.986378
v 165.90912 466.83423 24.024572
v 165.93716 467.11954 23.903605
v 165.9415 467.30887 23.65589
v 164.5519 467.5611 23.624027
v 164.44356 467.52118 23.342152
v 164.31343 467.3395 23.128817
v 164.1964 467.06476 23.041183
v 164.12381 466.7705 23.102734
v 164.11511 466.53568 23.296976
v 164.17264 466.42313 23.571863
v 164.28099 466.463 23.853737
v 164.41112 466.64468 24.067072
v 164.52815 466.91946 24.154705
v 164.60074 467.21368 24.093155
v 164.60944 467.44852 23.898912
v 163.42375 468.15445 24.439213
v 163.32643 468.1839 24.143726
v 163.1884 468.06372 23.892046
v 163.04665 467.82617 23.751612
v 162.93916 467.53485 23.76005
v 162.89474 467.26782 23.915102
v 162.9253 467.09668 24.175222
v 163.02261 467.06723 24.470709
v 163.16064 467.18738 24.72239
v 163.3024 467.42496 24.862823
v 163.40988 467.71628 24.854385
v 163.4543 467.98328 24.699331
v 161.82108 468.52835 24.82954
v 161.79625 468.5777 24.525293
v 161.75313 468.46835 24.23882
v 161.7033 468.22964 24.046873
v 161.66008 467.92548 24.00089
v 161.63509 467.6374 24.113192
v 161.635 467.44257 24.353683
v 161.65984 467.3932 24.657928
v 161.70294 467.50253 24.944405
v 161.75278 467.74124 25.13635
v 161.79599 468.0454 25.182333
v 161.82098 468.3335 25.070032
v 160.22455 468.56644 24.814808
v 160.21004 468.59122 24.505571
v 160.19615 468.4579 24.225393
v 160.18663 468.20218 24.049349
v 160.18399 467.89258 24.02461
v 160.18898 467.6121 24.157803
v 160.20023 467.43582 24.41324
v 160.21474 467.41104 24.722479
v 160.22862 467.54437 25.002655
v 160.23816 467.8001 25.1787
v 160.24078 468.10968 25.20344
v 160.23581 468.3902 25.070246
v 158.71829 468.59674 24.777481
v 158.68172 468.54626 24.477215
v 158.65031 468.34937 24.243086
v 158.6325 468.05878 24.137829
v 158.63307 467.75238 24.189648
v 158.65184 467.51224 24.384657
v 158.68379 467.40274 24.670605
v 158.72037 467.45322 24.970871
v 158.75177 467.65012 25.205
v 158.76958 467.9407 25.310257
v 158.76901 468.2471 25.258438
v 158.75024 468.48724 25.063429
v 157.30089 468.63623 24.848068
v 157.26552 468.507 24.569895
v 157.21378 468.25638 24.39663
v 157.15952 467.9516 24.374697
v 157.1173 467.67422 24.509972
v 157.09839 467.49866 24.76621
v 157.10791 467.47192 25.074753
v 157.14326 467.60117 25.352926
v 157.19502 467.85175 25.526192
v 157.24927 468.15656 25.548124
v 157.2915 468.4339 25.412848
v 157.3104 468.60947 25.15661
v 155.88382 469.09866 24.897902
v 155.88538 469.03262 24.592556
v 155.85406 468.82706 24.3593
v 155.79828 468.53705 24.260635
v 155.73296 468.2403 24.322996
v 155.67561 468.0163 24.529676
v 155.6416 467.92508 24.825294
v 155.64005 467.99112 25.13064
v 155.67136 468.19666 25.363895
v 155.72716 468.4867 25.462563
v 155.79247 468.78345 25.4002
v 155.84982 469.00745 25.19352
v 154.3046 469.25827 24.92928
v 154.24356 469.23895 24.62666
v 154.18585 469.0674 24.377808
v 154.14691 468.78958 24.249407
v 154.13718 468.4799 24.275862
v 154.15927 468.22134 24.45008
v 154.20724 468.08322 24.725386
v 154.26828 468.10254 25.028006
v 154.32599 468.27408 25.276857
v 154.36493 468.5519 25.405258
v 154.37466 468.8616 25.378805
v 154.35257 469.12015 25.204584
v 152.86699 469.2425 25.389095
v 152.74274 469.15717 25.147896
v 152.65347 468.93396 24.962358
v 152.6231 468.6327 24.882198
v 152.65974 468.33405 24.928892
v 152.75362 468.1181 25.089928
v 152.87955 468.04266 25.322159
v 153.00378 468.128 25.563356
v 153.09306 468.3512 25.748894
v 153.12343 468.65247 25.829054
v 153.08678 468.9511 25.782362
v 152.9929 469.16708 25.621325
v 151.49446 469.2567 26.032652
v 151.36923 469.15295 25.767776
v 151.28139 468.91675 25.585428
v 151.25446 468.6114 25.534468
v 151.29567 468.3187 25.62855
v 151.39398 468.11713 25.842466
v 151.52306 468.06067 26.118896
v 151.64828 468.16443 26.383772
v 151.73615 468.40067 26.56612
v 151.76306 468.706 26.61708
v 151.72185 468.9987 26.522999
v 151.62354 469.20026 26.309082
v 151.50073 468.65878 26.081974
usemtl mat_12
s 1
f 3131 3131 3132
f 3132 3131 3133
f 3131 3131 3133
f 3133 3131 3134
f 3131 3131 3134
f 3134 3131 3135
f 3131 3131 3135
f 3135 3131 3136
f 3131 3131 3136
f 3136 3131 3137
f 3131 3131 3137
f 3137 3131 3138
f 3131 3131 3138
f 3138 3131 3139
f 3131 3131 3139
f 3139 3131 3140
f 3131 3131 3140
f 3140 3131 3141
f 3131 3131 3141
f 3141 3131 3142
f 3131 3131 3142
f 3142 3131 3143
f 3131 3131 3143
f 3143 3131 3132
f 3132 3133 3144
f 3144 3133 3145
f 3133 3134 3145
f 3145 3134 3146
f 3134 3135 3146
f 3146 3135 3147
f 3135 3136 3147
f 3147 3136 3148
f 3136 3137 3148
f 3148 3137 3149
f 3137 3138 3149
f 3149 3138 3150
f 3138 3139 3150
f 3150 3139 3151
f 3139 3140 3151
f 3151 3140 3152
f 3140 3141 3152
f 3152 3141 3153
f 3141 3142 3153
f 3153 3142 3154
f 3142 3143 3154
f 3154 3143 3155
f 3143 3132 3155
f 3155 3132 3144
f 3144 3145 3156
f 3156 3145 3157
f 3145 3146 3157
f 3157 3146 3158
f 3146 3147 3158
f 3158 3147 3159
f 3147 3148 3159
f 3159 3148 3160
f 3148 3149 3160
f 3160 3149 3161
f 3149 3150 3161
f 3161 3150 3162
f 3150 3151 3162
f 3162 3151 3163
f 3151 3152 3163
f 3163 3152 3164
f 3152 3153 3164
f 3164 3153 3165
f 3153 3154 3165
f 3165 3154 3166
f 3154 3155 3166
f 3166 3155 3167
f 3155 3144 3167
f 3167 3144 3156
f 3156 3157 3168
f 3168 3157 3169
f 3157 3158 3169
f 3169 3158 3170
f 3158 3159 3170
f 3170 3159 3171
f 3159 3160 3171
f 3171 3160 3172
f 3160 3161 3172
f 3172 3161 3173
f 3161 3162 3173
f 3173 3162 3174
f 3162 3163 3174
f 3174 3163 3175
f 3163 3164 3175
f 3175 3164 3176
f 3164 3165 3176
f 3176 3165 3177
f 3165 3166 3177
f 3177 3166 3178
f 3166 3167 3178
f 3178 3167 3179
f 3167 3156 3179
f 3179 3156 3168
f 3168 3169 3180
f 3180 3169 3181
f 3169 3170 3181
f 3181 3170 3182
f 3170 3171 3182
f 3182 3171 3183
f 3171 3172 3183
f 3183 3172 3184
f 3172 3173 3184
f 3184 3173 3185
f 3173 3174 3185
f 3185 3174 3186
f 3174 3175 3186
f 3186 3175 3187
f 3175 3176 3187
f 3187 3176 3188
f 3176 3177 3188
f 3188 3177 3189
f 3177 3178 3189
f 3189 3178 3190
f 3178 3179 3190
f 3190 3179 3191
f 3179 3168 3191
f 3191 3168 3180
f 3180 3181 3192
f 3192 3181 3193
f 3181 3182 3193
f 3193 3182 3194
f 3182 3183 3194
f 3194 3183 3195
f 3183 3184 3195
f 3195 3184 3196
f 3184 3185 3196
f 3196 3185 3197
f 3185 3186 3197
f 3197 3186 3198
f 3186 3187 3198
f 3198 3187 3199
f 3187 3188 3199
f 3199 3188 3200
f 3188 3189 3200
f 3200 3189 3201
f 3189 3190 3201
f 3201 3190 3202
f 3190 3191 3202
f 3202 3191 3203
f 3191 3180 3203
f 3203 3180 3192
f 3192 3193 3204
f 3204 3193 3205
f 3193 3194 3205
f 3205 3194 3206
f 3194 3195 3206
f 3206 3195 3207
f 3195 3196 3207
f 3207 3196 3208
f 3196 3197 3208
f 3208 3197 3209
f 3197 3198 3209
f 3209 3198 3210
f 3198 3199 3210
f 3210 3199 3211
f 3199 3200 3211
f 3211 3200 3212
f 3200 3201 3212
f 3212 3201 3213
f 3201 3202 3213
f 3213 3202 3214
f 3202 3203 3214
f 3214 3203 3215
f 3203 3192 3215
f 3215 3192 3204
f 3204 3205 3216
f 3216 3205 3217
f 3205 3206 3217
f 3217 3206 3218
f 3206 3207 3218
f 3218 3207 3219
f 3207 3208 3219
f 3219 3208 3220
f 3208 3209 3220
f 3220 3209 3221
f 3209 3210 3221
f 3221 3210 3222
f 3210 3211 3222
f 3222 3211 3223
f 3211 3212 3223
f 3223 3212 3224
f 3212 3213 3224
f 3224 3213 3225
f 3213 3214 3225
f 3225 3214 3226
f 3214 3215 3226
f 3226 3215 3227
f 3215 3204 3227
f 3227 3204 3216
f 3216 3217 3228
f 3228 3217 3229
f 3217 3218 3229
f 3229 3218 3230
f 3218 3219 3230
f 3230 3219 3231
f 3219 3220 3231
f 3231 3220 3232
f 3220 3221 3232
f 3232 3221 3233
f 3221 3222 3233
f 3233 3222 3234
f 3222 3223 3234
f 3234 3223 3235
f 3223 3224 3235
f 3235 3224 3236
f 3224 3225 3236
f 3236 3225 3237
f 3225 3226 3237
f 3237 3226 3238
f 3226 3227 3238
f 3238 3227 3239
f 3227 3216 3239
f 3239 3216 3228
f 3228 3229 3240
f 3240 3229 3241
f 3229 3230 3241
f 3241 3230 3242
f 3230 3231 3242
f 3242 3231 3243
f 3231 3232 3243
f 3243 3232 3244
f 3232 3233 3244
f 3244 3233 3245
f 3233 3234 3245
f 3245 3234 3246
f 3234 3235 3246
f 3246 3235 3247
f 3235 3236 3247
f 3247 3236 3248
f 3236 3237 3248
f 3248 3237 3249
f 3237 3238 3249
f 3249 3238 3250
f 3238 3239 3250
f 3250 3239 3251
f 3239 3228 3251
f 3251 3228 3240
f 3240 3241 3252
f 3252 3241 3253
f 3241 3242 3253
f 3253 3242 3254
f 3242 3243 3254
f 3254 3243 3255
f 3243 3244 3255
f 3255 3244 3256
f 3244 3245 3256
f 3256 3245 3257
f 3245 3246 3257
f 3257 3246 3258
f 3246 3247 3258
f 3258 3247 3259
f 3247 3248 3259
f 3259 3248 3260
f 3248 3249 3260
f 3260 3249 3261
f 3249 3250 3261
f 3261 3250 3262
f 3250 3251 3262
f 3262 3251 3263
f 3251 3240 3263
f 3263 3240 3252
f 3252 3253 3264
f 3264 3253 3265
f 3253 3254 3265
f 3265 3254 3266
f 3254 3255 3266
f 3266 3255 3267
f 3255 3256 3267
f 3267 3256 3268
f 3256 3257 3268
f 3268 3257 3269
f 3257 3258 3269
f 3269 3258 3270
f 3258 3259 3270
f 3270 3259 3271
f 3259 3260 3271
f 3271 3260 3272
f 3260 3261 3272
f 3272 3261 3273
f 3261 3262 3273
f 3273 3262 3274
f 3262 3263 3274
f 3274 3263 3275
f 3263 3252 3275
f 3275 3252 3264
f 3264 3265 3276
f 3276 3265 3277
f 3265 3266 3277
f 3277 3266 3278
f 3266 3267 3278
f 3278 3267 3279
f 3267 3268 3279
f 3279 3268 3280
f 3268 3269 3280
f 3280 3269 3281
f 3269 3270 3281
f 3281 3270 3282
f 3270 3271 3282
f 3282 3271 3283
f 3271 3272 3283
f 3283 3272 3284
f 3272 3273 3284
f 3284 3273 3285
f 3273 3274 3285
f 3285 3274 3286
f 3274 3275 3286
f 3286 3275 3287
f 3275 3264 3287
f 3287 3264 3276
f 3276 3277 3288
f 3288 3277 3289
f 3277 3278 3289
f 3289 3278 3290
f 3278 3279 3290
f 3290 3279 3291
f 3279 3280 3291
f 3291 3280 3292
f 3280 3281 3292
f 3292 3281 3293
f 3281 3282 3293
f 3293 3282 3294
f 3282 3283 3294
f 3294 3283 3295
f 3283 3284 3295
f 3295 3284 3296
f 3284 3285 3296
f 3296 3285 3297
f 3285 3286 3297
f 3297 3286 3298
f 3286 3287 3298
f 3298 3287 3299
f 3287 3276 3299
f 3299 3276 3288
f 3288 3289 3300
f 3300 3289 3301
f 3289 3290 3301
f 3301 3290 3302
f 3290 3291 3302
f 3302 3291 3303
f 3291 3292 3303
f 3303 3292 3304
f 3292 3293 3304
f 3304 3293 3305
f 3293 3294 3305
f 3305 3294 3306
f 3294 3295 3306
f 3306 3295 3307
f 3295 3296 3307
f 3307 3296 3308
f 3296 3297 3308
f 3308 3297 3309
f 3297 3298 3309
f 3309 3298 3310
f 3298 3299 3310
f 3310 3299 3311
f 3299 3288 3311
f 3311 3288 3300
f 3300 3301 3312
f 3312 3301 3313
f 3301 3302 3313
f 3313 3302 3314
f 3302 3303 3314
f 3314 3303 3315
f 3303 3304 3315
f 3315 3304 3316
f 3304 3305 3316
f 3316 3305 3317
f 3305 3306 3317
f 3317 3306 3318
f 3306 3307 3318
f 3318 3307 3319
f 3307 3308 3319
f 3319 3308 3320
f 3308 3309 3320
f 3320 3309 3321
f 3309 3310 3321
f 3321 3310 3322
f 3310 3311 3322
f 3322 3311 3323
f 3311 3300 3323
f 3323 3300 3312
f 3312 3313 3324
f 3324 3313 3325
f 3313 3314 3325
f 3325 3314 3326
f 3314 3315 3326
f 3326 3315 3327
f 3315 3316 3327
f 3327 3316 3328
f 3316 3317 3328
f 3328 3317 3329
f 3317 3318 3329
f 3329 3318 3330
f 3318 3319 3330
f 3330 3319 3331
f 3319 3320 3331
f 3331 3320 3332
f 3320 3321 3332
f 3332 3321 3333
f 3321 3322 3333
f 3333 3322 3334
f 3322 3323 3334
f 3334 3323 3335
f 3323 3312 3335
f 3335 3312 3324
f 3324 3325 3336
f 3336 3325 3337
f 3325 3326 3337
f 3337 3326 3338
f 3326 3327 3338
f 3338 3327 3339
f 3327 3328 3339
f 3339 3328 3340
f 3328 3329 3340
f 3340 3329 3341
f 3329 3330 3341
f 3341 3330 3342
f 3330 3331 3342
f 3342 3331 3343
f 3331 3332 3343
f 3343 3332 3344
f 3332 3333 3344
f 3344 3333 3345
f 3333 3334 3345
f 3345 3334 3346
f 3334 3335 3346
f 3346 3335 3347
f 3335 3324 3347
f 3347 3324 3336
f 3336 3337 3348
f 3348 3337 3349
f 3337 3338 3349
f 3349 3338 3350
f 3338 3339 3350
f 3350 3339 3351
f 3339 3340 3351
f 3351 3340 3352
f 3340 3341 3352
f 3352 3341 3353
f 3341 3342 3353
f 3353 3342 3354
f 3342 3343 3354
f 3354 3343 3355
f 3343 3344 3355
f 3355 3344 3356
f 3344 3345 3356
f 3356 3345 3357
f 3345 3346 3357
f 3357 3346 3358
f 3346 3347 3358
f 3358 3347 3359
f 3347 3336 3359
f 3359 3336 3348
f 3348 3349 3360
f 3360 3349 3361
f 3349 3350 3361
f 3361 3350 3362
f 3350 3351 3362
f 3362 3351 3363
f 3351 3352 3363
f 3363 3352 3364
f 3352 3353 3364
f 3364 3353 3365
f 3353 3354 3365
f 3365 3354 3366
f 3354 3355 3366
f 3366 3355 3367
f 3355 3356 3367
f 3367 3356 3368
f 3356 3357 3368
f 3368 3357 3369
f 3357 3358 3369
f 3369 3358 3370
f 3358 3359 3370
f 3370 3359 3371
f 3359 3348 3371
f 3371 3348 3360
f 3360 3361 3372
f 3372 3361 3373
f 3361 3362 3373
f 3373 3362 3374
f 3362 3363 3374
f 3374 3363 3375
f 3363 3364 3375
f 3375 3364 3376
f 3364 3365 3376
f 3376 3365 3377
f 3365 3366 3377
f 3377 3366 3378
f 3366 3367 3378
f 3378 3367 3379
f 3367 3368 3379
f 3379 3368 3380
f 3368 3369 3380
f 3380 3369 3381
f 3369 3370 3381
f 3381 3370 3382
f 3370 3371 3382
f 3382 3371 3383
f 3371 3360 3383
f 3383 3360 3372
f 3372 3373 3384
f 3384 3373 3385
f 3373 3374 3385
f 3385 3374 3386
f 3374 3375 3386
f 3386 3375 3387
f 3375 3376 3387
f 3387 3376 3388
f 3376 3377 3388
f 3388 3377 3389
f 3377 3378 3389
f 3389 3378 3390
f 3378 3379 3390
f 3390 3379 3391
f 3379 3380 3391
f 3391 3380 3392
f 3380 3381 3392
f 3392 3381 3393
f 3381 3382 3393
f 3393 3382 3394
f 3382 3383 3394
f 3394 3383 3395
f 3383 3372 3395
f 3395 3372 3384
f 3384 3385 3396
f 3396 3385 3397
f 3385 3386 3397
f 3397 3386 3398
f 3386 3387 3398
f 3398 3387 3399
f 3387 3388 3399
f 3399 3388 3400
f 3388 3389 3400
f 3400 3389 3401
f 3389 3390 3401
f 3401 3390 3402
f 3390 3391 3402
f 3402 3391 3403
f 3391 3392 3403
f 3403 3392 3404
f 3392 3393 3404
f 3404 3393 3405
f 3393 3394 3405
f 3405 3394 3406
f 3394 3395 3406
f 3406 3395 3407
f 3395 3384 3407
f 3407 3384 3396
f 3396 3397 3408
f 3408 3397 3409
f 3397 3398 3409
f 3409 3398 3410
f 3398 3399 3410
f 3410 3399 3411
f 3399 3400 3411
f 3411 3400 3412
f 3400 3401 3412
f 3412 3401 3413
f 3401 3402 3413
f 3413 3402 3414
f 3402 3403 3414
f 3414 3403 3415
f 3403 3404 3415
f 3415 3404 3416
f 3404 3405 3416
f 3416 3405 3417
f 3405 3406 3417
f 3417 3406 3418
f 3406 3407 3418
f 3418 3407 3419
f 3407 3396 3419
f 3419 3396 3408
f 3408 3409 3420
f 3420 3409 3421
f 3409 3410 3421
f 3421 3410 3422
f 3410 3411 3422
f 3422 3411 3423
f 3411 3412 3423
f 3423 3412 3424
f 3412 3413 3424
f 3424 3413 3425
f 3413 3414 3425
f 3425 3414 3426
f 3414 3415 3426
f 3426 3415 3427
f 3415 3416 3427
f 3427 3416 3428
f 3416 3417 3428
f 3428 3417 3429
f 3417 3418 3429
f 3429 3418 3430
f 3418 3419 3430
f 3430 3419 3431
f 3419 3408 3431
f 3431 3408 3420
f 3420 3421 3432
f 3432 3421 3433
f 3421 3422 3433
f 3433 3422 3434
f 3422 3423 3434
f 3434 3423 3435
f 3423 3424 3435
f 3435 3424 3436
f 3424 3425 3436
f 3436 3425 3437
f 3425 3426 3437
f 3437 3426 3438
f 3426 3427 3438
f 3438 3427 3439
f 3427 3428 3439
f 3439 3428 3440
f 3428 3429 3440
f 3440 3429 3441
f 3429 3430 3441
f 3441 3430 3442
f 3430 3431 3442
f 3442 3431 3443
f 3431 3420 3443
f 3443 3420 3432
f 3432 3433 3444
f 3444 3433 3445
f 3433 3434 3445
f 3445 3434 3446
f 3434 3435 3446
f 3446 3435 3447
f 3435 3436 3447
f 3447 3436 3448
f 3436 3437 3448
f 3448 3437 3449
f 3437 3438 3449
f 3449 3438 3450
f 3438 3439 3450
f 3450 3439 3451
f 3439 3440 3451
f 3451 3440 3452
f 3440 3441 3452
f 3452 3441 3453
f 3441 3442 3453
f 3453 3442 3454
f 3442 3443 3454
f 3454 3443 3455
f 3443 3432 3455
f 3455 3432 3444
f 3444 3445 3456
f 3456 3445 3457
f 3445 3446 3457
f 3457 3446 3458
f 3446 3447 3458
f 3458 3447 3459
f 3447 3448 3459
f 3459 3448 3460
f 3448 3449 3460
f 3460 3449 3461
f 3449 3450 3461
f 3461 3450 3462
f 3450 3451 3462
f 3462 3451 3463
f 3451 3452 3463
f 3463 3452 3464
f 3452 3453 3464
f 3464 3453 3465
f 3453 3454 3465
f 3465 3454 3466
f 3454 3455 3466
f 3466 3455 3467
f 3455 3444 3467
f 3467 3444 3456
f 3456 3457 3468
f 3468 3457 3469
f 3457 3458 3469
f 3469 3458 3470
f 3458 3459 3470
f 3470 3459 3471
f 3459 3460 3471
f 3471 3460 3472
f 3460 3461 3472
f 3472 3461 3473
f 3461 3462 3473
f 3473 3462 3474
f 3462 3463 3474
f 3474 3463 3475
f 3463 3464 3475
f 3475 3464 3476
f 3464 3465 3476
f 3476 3465 3477
f 3465 3466 3477
f 3477 3466 3478
f 3466 3467 3478
f 3478 3467 3479
f 3467 3456 3479
f 3479 3456 3468
f 3468 3469 3480
f 3480 3469 3481
f 3469 3470 3481
f 3481 3470 3482
f 3470 3471 3482
f 3482 3471 3483
f 3471 3472 3483
f 3483 3472 3484
f 3472 3473 3484
f 3484 3473 3485
f 3473 3474 3485
f 3485 3474 3486
f 3474 3475 3486
f 3486 3475 3487
f 3475 3476 3487
f 3487 3476 3488
f 3476 3477 3488
f 3488 3477 3489
f 3477 3478 3489
f 3489 3478 3490
f 3478 3479 3490
f 3490 3479 3491
f 3479 3468 3491
f 3491 3468 3480
f 3480 3481 3492
f 3492 3481 3493
f 3481 3482 3493
f 3493 3482 3494
f 3482 3483 3494
f 3494 3483 3495
f 3483 3484 3495
f 3495 3484 3496
f 3484 3485 3496
f 3496 3485 3497
f 3485 3486 3497
f 3497 3486 3498
f 3486 3487 3498
f 3498 3487 3499
f 3487 3488 3499
f 3499 3488 3500
f 3488 3489 3500
f 3500 3489 3501
f 3489 3490 3501
f 3501 3490 3502
f 3490 3491 3502
f 3502 3491 3503
f 3491 3480 3503
f 3503 3480 3492
f 3492 3493 3504
f 3504 3493 3505
f 3493 3494 3505
f 3505 3494 3506
f 3494 3495 3506
f 3506 3495 3507
f 3495 3496 3507
f 3507 3496 3508
f 3496 3497 3508
f 3508 3497 3509
f 3497 3498 3509
f 3509 3498 3510
f 3498 3499 3510
f 3510 3499 3511
f 3499 3500 3511
f 3511 3500 3512
f 3500 3501 3512
f 3512 3501 3513
f 3501 3502 3513
f 3513 3502 3514
f 3502 3503 3514
f 3514 3503 3515
f 3503 3492 3515
f 3515 3492 3504
f 3504 3505 3516
f 3516 3505 3517
f 3505 3506 3517
f 3517 3506 3518
f 3506 3507 3518
f 3518 3507 3519
f 3507 3508 3519
f 3519 3508 3520
f 3508 3509 3520
f 3520 3509 3521
f 3509 3510 3521
f 3521 3510 3522
f 3510 3511 3522
f 3522 3511 3523
f 3511 3512 3523
f 3523 3512 3524
f 3512 3513 3524
f 3524 3513 3525
f 3513 3514 3525
f 3525 3514 3526
f 3514 3515 3526
f 3526 3515 3527
f 3515 3504 3527
f 3527 3504 3516
f 3516 3517 3528
f 3528 3517 3529
f 3517 3518 3529
f 3529 3518 3530
f 3518 3519 3530
f 3530 3519 3531
f 3519 3520 3531
f 3531 3520 3532
f 3520 3521 3532
f 3532 3521 3533
f 3521 3522 3533
f 3533 3522 3534
f 3522 3523 3534
f 3534 3523 3535
f 3523 3524 3535
f 3535 3524 3536
f 3524 3525 3536
f 3536 3525 3537
f 3525 3526 3537
f 3537 3526 3538
f 3526 3527 3538
f 3538 3527 3539
f 3527 3516 3539
f 3539 3516 3528
f 3528 3529 3540
f 3540 3529 3541
f 3529 3530 3541
f 3541 3530 3542
f 3530 3531 3542
f 3542 3531 3543
f 3531 3532 3543
f 3543 3532 3544
f 3532 3533 3544
f 3544 3533 3545
f 3533 3534 3545
f 3545 3534 3546
f 3534 3535 3546
f 3546 3535 3547
f 3535 3536 3547
f 3547 3536 3548
f 3536 3537 3548
f 3548 3537 3549
f 3537 3538 3549
f 3549 3538 3550
f 3538 3539 3550
f 3550 3539 3551
f 3539 3528 3551
f 3551 3528 3540
f 3540 3541 3552
f 3552 3541 3553
f 3541 3542 3553
f 3553 3542 3554
f 3542 3543 3554
f 3554 3543 3555
f 3543 3544 3555
f 3555 3544 3556
f 3544 3545 3556
f 3556 3545 3557
f 3545 3546 3557
f 3557 3546 3558
f 3546 3547 3558
f 3558 3547 3559
f 3547 3548 3559
f 3559 3548 3560
f 3548 3549 3560
f 3560 3549 3561
f 3549 3550 3561
f 3561 3550 3562
f 3550 3551 3562
f 3562 3551 3563
f 3551 3540 3563
f 3563 3540 3552
f 3552 3553 3564
f 3564 3553 3565
f 3553 3554 3565
f 3565 3554 3566
f 3554 3555 3566
f 3566 3555 3567
f 3555 3556 3567
f 3567 3556 3568
f 3556 3557 3568
f 3568 3557 3569
f 3557 3558 3569
f 3569 3558 3570
f 3558 3559 3570
f 3570 3559 3571
f 3559 3560 3571
f 3571 3560 3572
f 3560 3561 3572
f 3572 3561 3573
f 3561 3562 3573
f 3573 3562 3574
f 3562 3563 3574
f 3574 3563 3575
f 3563 3552 3575
f 3575 3552 3564
f 3564 3565 3576
f 3576 3565 3577
f 3565 3566 3577
f 3577 3566 3578
f 3566 3567 3578
f 3578 3567 3579
f 3567 3568 3579
f 3579 3568 3580
f 3568 3569 3580
f 3580 3569 3581
f 3569 3570 3581
f 3581 3570 3582
f 3570 3571 3582
f 3582 3571 3583
f 3571 3572 3583
f 3583 3572 3584
f 3572 3573 3584
f 3584 3573 3585
f 3573 3574 3585
f 3585 3574 3586
f 3574 3575 3586
f 3586 3575 3587
f 3575 3564 3587
f 3587 3564 3576
f 3576 3577 3588
f 3588 3577 3589
f 3577 3578 3589
f 3589 3578 3590
f 3578 3579 3590
f 3590 3579 3591
f 3579 3580 3591
f 3591 3580 3592
f 3580 3581 3592
f 3592 3581 3593
f 3581 3582 3593
f 3593 3582 3594
f 3582 3583 3594
f 3594 3583 3595
f 3583 3584 3595
f 3595 3584 3596
f 3584 3585 3596
f 3596 3585 3597
f 3585 3586 3597
f 3597 3586 3598
f 3586 3587 3598
f 3598 3587 3599
f 3587 3576 3599
f 3599 3576 3588
f 3588 3589 3600
f 3600 3589 3601
f 3589 3590 3601
f 3601 3590 3602
f 3590 3591 3602
f 3602 3591 3603
f 3591 3592 3603
f 3603 3592 3604
f 3592 3593 3604
f 3604 3593 3605
f 3593 3594 3605
f 3605 3594 3606
f 3594 3595 3606
f 3606 3595 3607
f 3595 3596 3607
f 3607 3596 3608
f 3596 3597 3608
f 3608 3597 3609
f 3597 3598 3609
f 3609 3598 3610
f 3598 3599 3610
f 3610 3599 3611
f 3599 3588 3611
f 3611 3588 3600
f 3600 3601 3612
f 3612 3601 3613
f 3601 3602 3613
f 3613 3602 3614
f 3602 3603 3614
f 3614 3603 3615
f 3603 3604 3615
f 3615 3604 3616
f 3604 3605 3616
f 3616 3605 3617
f 3605 3606 3617
f 3617 3606 3618
f 3606 3607 3618
f 3618 3607 3619
f 3607 3608 3619
f 3619 3608 3620
f 3608 3609 3620
f 3620 3609 3621
f 3609 3610 3621
f 3621 3610 3622
f 3610 3611 3622
f 3622 3611 3623
f 3611 3600 3623
f 3623 3600 3612
f 3612 3613 3624
f 3624 3613 3625
f 3613 3614 3625
f 3625 3614 3626
f 3614 3615 3626
f 3626 3615 3627
f 3615 3616 3627
f 3627 3616 3628
f 3616 3617 3628
f 3628 3617 3629
f 3617 3618 3629
f 3629 3618 3630
f 3618 3619 3630
f 3630 3619 3631
f 3619 3620 3631
f 3631 3620 3632
f 3620 3621 3632
f 3632 3621 3633
f 3621 3622 3633
f 3633 3622 3634
f 3622 3623 3634
f 3634 3623 3635
f 3623 3612 3635
f 3635 3612 3624
f 3624 3625 3636
f 3636 3625 3637
f 3625 3626 3637
f 3637 3626 3638
f 3626 3627 3638
f 3638 3627 3639
f 3627 3628 3639
f 3639 3628 3640
f 3628 3629 3640
f 3640 3629 3641
f 3629 3630 3641
f 3641 3630 3642
f 3630 3631 3642
f 3642 3631 3643
f 3631 3632 3643
f 3643 3632 3644
f 3632 3633 3644
f 3644 3633 3645
f 3633 3634 3645
f 3645 3634 3646
f 3634 3635 3646
f 3646 3635 3647
f 3635 3624 3647
f 3647 3624 3636
f 3636 3637 3648
f 3648 3637 3649
f 3637 3638 3649
f 3649 3638 3650
f 3638 3639 3650
f 3650 3639 3651
f 3639 3640 3651
f 3651 3640 3652
f 3640 3641 3652
f 3652 3641 3653
f 3641 3642 3653
f 3653 3642 3654
f 3642 3643 3654
f 3654 3643 3655
f 3643 3644 3655
f 3655 3644 3656
f 3644 3645 3656
f 3656 3645 3657
f 3645 3646 3657
f 3657 3646 3658
f 3646 3647 3658
f 3658 3647 3659
f 3647 3636 3659
f 3659 3636 3648
f 3648 3649 3660
f 3660 3649 3661
f 3649 3650 3661
f 3661 3650 3662
f 3650 3651 3662
f 3662 3651 3663
f 3651 3652 3663
f 3663 3652 3664
f 3652 3653 3664
f 3664 3653 3665
f 3653 3654 3665
f 3665 3654 3666
f 3654 3655 3666
f 3666 3655 3667
f 3655 3656 3667
f 3667 3656 3668
f 3656 3657 3668
f 3668 3657 3669
f 3657 3658 3669
f 3669 3658 3670
f 3658 3659 3670
f 3670 3659 3671
f 3659 3648 3671
f 3671 3648 3660
f 3660 3661 3672
f 3672 3661 3672
f 3661 3662 3672
f 3672 3662 3672
f 3662 3663 3672
f 3672 3663 3672
f 3663 3664 3672
f 3672 3664 3672
f 3664 3665 3672
f 3672 3665 3672
f 3665 3666 3672
f 3672 3666 3672
f 3666 3667 3672
f 3672 3667 3672
f 3667 3668 3672
f 3672 3668 3672
f 3668 3669 3672
f 3672 3669 3672
f 3669 3670 3672
f 3672 3670 3672
f 3670 3671 3672
f 3672 3671 3672
f 3671 3660 3672
f 3672 3660 3672

g Path_(4)
v 198.9 447.84998 15.900001
v 198.9 448.44748 15.845362
v 198.9 448.34012 15.553928
v 198.9 448.1014 15.355225
v 198.9 447.79535 15.302494
v 198.9 447.5039 15.409863
v 198.9 447.3052 15.648565
v 198.9 447.25247 15.954639
v 198.9 447.35983 16.246073
v 198.9 447.59854 16.444777
v 198.9 447.90463 16.497507
v 198.9 448.19604 16.390137
v 198.9 448.39474 16.151436
v 197.43509 448.44748 15.845354
v 197.4369 448.34012 15.553925
v 197.43939 448.1014 15.355225
v 197.44188 447.79535 15.302498
v 197.4437 447.50394 15.409871
v 197.44437 447.30524 15.648574
v 197.4437 447.2525 15.954647
v 197.44188 447.35986 16.246077
v 197.43939 447.59854 16.444777
v 197.4369 447.9046 16.497503
v 197.43509 448.19604 16.39013
v 197.43442 448.39474 16.151426
v 195.91742 448.4222 15.833689
v 195.94345 448.31622 15.542904
v 195.97899 448.07944 15.345086
v 196.01454 447.7753 15.293241
v 196.04057 447.48526 15.401258
v 196.0501 447.28708 15.640198
v 196.04057 447.23383 15.946034
v 196.01454 447.33978 16.23682
v 195.97899 447.57657 16.434637
v 195.94345 447.88074 16.486483
v 195.91742 448.17078 16.378464
v 195.9079 448.36896 16.139524
v 194.32388 448.0861 15.678558
v 194.42111 447.99933 15.396634
v 194.55391 447.78876 15.210921
v 194.68672 447.51083 15.17118
v 194.78395 447.24 15.28806
v 194.81953 447.04883 15.530243
v 194.78395 446.98856 15.832835
v 194.68672 447.07535 16.11476
v 194.55391 447.2859 16.300472
v 194.42111 447.5638 16.340214
v 194.32388 447.83466 16.223333
v 194.2883 448.02582 15.981151
v 193.23387 447.2433 15.259575
v 193.3253 447.138 14.982477
v 193.44565 446.9118 14.807075
v 193.56268 446.62534 14.780365
v 193.64502 446.35535 14.909507
v 193.67062 446.1742 15.159895
v 193.63261 446.13037 15.464439
v 193.54118 446.23566 15.741537
v 193.42084 446.46185 15.91694
v 193.3038 446.7483 15.943649
v 193.22147 447.01828 15.8145075
v 193.19586 447.19946 15.564119
v 191.95868 447.1258 15.220899
v 191.97551 447.01282 14.93257
v 191.99432 446.7705 14.739878
v 192.01007 446.46378 14.694453
v 192.01852 446.1748 14.808467
v 192.01743 445.98105 15.051371
v 192.00708 445.9344 15.358077
v 191.99025 446.04736 15.646405
v 191.97144 446.28967 15.839098
v 191.95569 446.59644 15.884523
v 191.94724 446.8854 15.770509
v 191.94832 447.07916 15.527606
v 190.53748 447.1336 15.098567
v 190.57164 446.97635 14.835985
v 190.59283 446.70627 14.685239
v 190.59538 446.3957 14.686719
v 190.57858 446.1279 14.840029
v 190.54695 445.97458 15.104091
v 190.50896 445.97684 15.408148
v 190.4748 446.1341 15.670729
v 190.4536 446.40417 15.821476
v 190.45105 446.71475 15.819996
v 190.46785 446.98257 15.666685
v 190.49948 447.13586 15.402624
v 189.0031 447.0942 14.889632
v 189.0673 446.9993 14.607274
v 189.1394 446.77155 14.417431
v 189.20007 446.47195 14.370972
v 189.23306 446.18085 14.480344
v 189.22952 445.97617 14.716242
v 189.19043 445.9128 15.015457
v 189.12622 446.00772 15.297815
v 189.05412 446.2355 15.487658
v 188.99345 446.53506 15.534118
v 188.96046 446.8262 15.424746
v 188.96399 447.03085 15.188848
v 187.58397 446.65604 14.822257
v 187.62141 446.6058 14.51942
v 187.6827 446.41238 14.285271
v 187.7514 446.1276 14.182551
v 187.80913 445.8277 14.238785
v 187.8404 445.5931 14.438904
v 187.83684 445.48666 14.729286
v 187.79941 445.53687 15.0321245
v 187.73811 445.7303 15.266273
v 187.66942 446.0151 15.368992
v 187.6117 446.31497 15.312758
v 187.58041 446.54956 15.112639
v 186.28711 446.5023 14.586704
v 186.30157 446.3747 14.305119
v 186.30539 446.1227 14.124491
v 186.2975 445.81384 14.09322
v 186.28003 445.53085 14.219686
v 186.25768 445.34958 14.470001
v 186.2364 445.31857 14.777095
v 186.22192 445.44617 15.058681
v 186.21812 445.69815 15.239308
v 186.22601 446.00702 15.270579
v 186.24347 446.29 15.144114
v 186.26584 446.47128 14.893798
v 185.01501 446.7283 14.657365
v 185.03416 446.68005 14.35992
v 184.99768 446.49362 14.117413
v 184.91536 446.21896 13.994825
v 184.80923 445.9297 14.025003
v 184.70776 445.70328 14.199862
v 184.63812 445.60043 14.472546
v 184.61897 445.64868 14.769991
v 184.65546 445.8351 15.012498
v 184.73778 446.10977 15.135085
v 184.8439 446.39905 15.104907
v 184.94537 446.62543 14.930049
v 183.79234 447.40823 14.303639
v 183.76825 447.2972 14.015208
v 183.68857 447.0686 13.821121
v 183.57466 446.78363 13.773385
v 183.45706 446.51874 13.884789
v 183.36726 446.34482 14.125485
v 183.32935 446.3085 14.430977
v 183.35345 446.41956 14.719408
v 183.43314 446.64816 14.913495
v 183.54703 446.9331 14.961231
v 183.66464 447.19803 14.849827
v 183.75443 447.37195 14.609132
v 182.22305 447.85925 14.439469
v 182.22798 447.80185 14.135122
v 182.2142 447.60046 13.899367
v 182.18536 447.30914 13.795376
v 182.14923 447.0059 13.851012
v 182.11546 446.77197 14.051369
v 182.09311 446.67007 14.34276
v 182.08817 446.72748 14.647107
v 182.10196 446.92883 14.882862
v 182.1308 447.22018 14.986854
v 182.16693 447.52344 14.931217
v 182.2007 447.75735 14.730861
v 180.7043 447.7738 14.181791
v 180.74251 447.6559 13.89761
v 180.77087 447.41016 13.70921
v 180.78178 447.10242 13.667076
v 180.77232 446.81516 13.782496
v 180.74503 446.6253 14.024544
v 180.7072 446.58377 14.328362
v 180.66899 446.7017 14.612544
v 180.64062 446.94742 14.800942
v 180.62971 447.25516 14.843077
v 180.63918 447.54245 14.727657
v 180.66647 447.73227 14.48561
v 179.28871 447.80865 13.986761
v 179.30064 447.7102 13.693201
v 179.30296 447.47778 13.487491
v 179.29504 447.17365 13.424751
v 179.279 446.8793 13.521791
v 179.25916 446.6736 13.752611
v 179.24078 446.61172 14.055363
v 179.22885 446.71017 14.348923
v 179.22653 446.9426 14.554632
v 179.23445 447.24673 14.6173725
v 179.25049 447.54108 14.520332
v 179.27036 447.74677 14.289512
v 177.92451 447.87427 14.115104
v 177.90237 447.8029 13.814725
v 177.85507 447.5929 13.5918865
v 177.79529 447.30063 13.506297
v 177.73904 447.00436 13.580891
v 177.7014 446.78348 13.795679
v 177.69244 446.69717 14.093111
v 177.71457 446.7686 14.39349
v 177.76187 446.97855 14.616328
v 177.82166 447.27084 14.701918
v 177.87791 447.5671 14.627325
v 177.91556 447.788 14.412536
v 176.55008 448.35504 14.080396
v 176.52563 448.26788 13.784239
v 176.47546 448.0467 13.573014
v 176.41302 447.7507 13.503318
v 176.35504 447.45926 13.593826
v 176.31705 447.2504 13.820287
v 176.30923 447.1801 14.122021
v 176.3337 447.26724 14.418178
v 176.38387 447.48846 14.629402
v 176.4463 447.78445 14.699099
v 176.50429 448.0759 14.60859
v 176.54227 448.28476 14.38213
v 174.99863 448.46463 14.239043
v 174.95769 448.41934 13.934815
v 174.92117 448.22653 13.693796
v 174.89886 447.93787 13.580565
v 174.89676 447.6307 13.6254635
v 174.9154 447.38736 13.81646
v 174.94981 447.27304 14.102377
v 174.99075 447.31833 14.406605
v 175.02728 447.51114 14.647624
v 175.04958 447.7998 14.760855
v 175.05168 448.10696 14.715957
v 175.03304 448.3503 14.5249605
v 173.53397 448.44354 14.484857
v 173.52942 448.3673 14.183852
v 173.52946 448.1508 13.961134
v 173.53406 447.85202 13.876379
v 173.54199 447.551 13.952299
v 173.55115 447.32843 14.16855
v 173.55905 447.24393 14.467187
v 173.56358 447.32013 14.768192
v 173.56355 447.53665 14.990911
v 173.55894 447.83545 15.075665
v 173.55101 448.13647 14.999745
v 173.54187 448.35904 14.783495
v 172.04189 448.38788 14.118963
v 172.13274 448.2515 13.86279
v 172.21687 447.9963 13.709854
v 172.27173 447.69067 13.701133
v 172.28264 447.41647 13.838964
v 172.24664 447.24722 14.086416
v 172.17342 447.22824 14.377184
v 172.08255 447.36462 14.633357
v 171.99843 447.61984 14.786293
v 171.94356 447.92548 14.795014
v 171.93266 448.19965 14.657183
v 171.96864 448.36893 14.409731
v 170.70247 447.93735 13.62743
v 170.80365 447.80203 13.367124
v 170.90169 447.54904 13.215702
v 170.9703 447.24612 13.2137375
v 170.9911 446.9745 13.361757
v 170.95851 446.8069 13.620099
v 170.88127 446.78824 13.919541
v 170.78009 446.92355 14.179848
v 170.68205 447.17654 14.331269
v 170.61343 447.47946 14.333234
v 170.59264 447.75113 14.185214
v 170.62523 447.9187 13.926872
v 169.33212 447.78976 13.481847
v 169.3669 447.7096 13.185922
v 169.40273 447.49048 12.971633
v 169.43004 447.1911 12.896399
v 169.44148 446.89172 12.980377
v 169.43402 446.67255 13.201067
v 169.40962 446.5923 13.499334
v 169.37485 446.67245 13.795259
v 169.339 446.89157 14.009548
v 169.3117 447.19092 14.084783
v 169.30026 447.4903 14.000804
v 169.30772 447.7095 13.780114
v 167.85432 447.76938 13.435407
v 167.87682 447.6637 13.1442
v 167.90831 447.4269 12.945665
v 167.94035 447.12253 12.893002
v 167.96436 446.83206 13.000319
v 167.9739 446.63333 13.238861
v 167.96643 446.57962 13.544712
v 167.94394 446.68533 13.835919
v 167.91245 446.9221 14.034454
v 167.8804 447.2265 14.087118
v 167.85638 447.51697 13.979801
v 167.84685 447.71567 13.741259
v 166.2562 447.461 13.431003
v 166.31999 447.4327 13.131445
v 166.42664 447.26367 12.89595
v 166.54755 446.99924 12.787621
v 166.65033 446.71024 12.835481
v 166.70744 446.4741 13.026709
v 166.7036 446.3541 13.310063
v 166.6398 446.3824 13.609622
v 166.53317 446.5514 13.845116
v 166.41226 446.81586 13.953446
v 166.30946 447.10486 13.905585
v 166.25235 447.341 13.714357
v 164.96234 446.64444 13.196332
v 165.00543 446.67795 12.893261
v 165.1199 446.5722 12.6319065
v 165.27505 446.3556 12.4823
v 165.42932 446.08615 12.484527
v 165.54137 445.83606 12.637991
v 165.58116 445.67233 12.901572
v 165.53806 445.63885 13.204644
v 165.4236 445.74457 13.465998
v 165.26845 445.96118 13.615605
v 165.11418 446.23062 13.613379
v 165.00214 446.4807 13.459913
v 163.68672 445.95093 13.108302
v 163.67065 446.00177 12.801559
v 163.7383 445.91623 12.510195
v 163.87152 445.71716 12.312278
v 164.03464 445.45795 12.26084
v 164.18393 445.20804 12.369666
v 164.27939 445.0344 12.609594
v 164.29546 444.98355 12.916337
v 164.22781 445.06912 13.207703
v 164.09459 445.26816 13.40562
v 163.93147 445.52737 13.457056
v 163.78218 445.77728 13.34823
v 162.59674 445.11227 13.195871
v 162.5607 445.1788 12.894681
v 162.59007 445.0985 12.596132
v 162.67697 444.89288 12.38022
v 162.79813 444.61703 12.304799
v 162.92107 444.34488 12.390078
v 163.01286 444.14932 12.613206
v 163.04889 444.0828 12.914396
v 163.01952 444.1631 13.212945
v 162.93262 444.3687 13.428857
v 162.81146 444.64456 13.504278
v 162.68852 444.91672 13.419
v 161.2468 444.81842 13.241466
v 161.21646 444.90982 12.945914
v 161.22864 444.84637 12.6417465
v 161.28006 444.64514 12.410463
v 161.35695 444.36002 12.314037
v 161.4387 444.06738 12.378305
v 161.50342 443.84564 12.586047
v 161.53374 443.75427 12.881598
v 161.52156 443.8177 13.185766
v 161.47014 444.01892 13.417049
v 161.39325 444.30405 13.513475
v 161.31151 444.59668 13.449207
v 159.9195 444.34665 13.284703
v 159.92728 444.451 12.993595
v 159.95311 444.39606 12.6908045
v 159.9901 444.19653 12.457464
v 160.0283 443.9059 12.356097
v 160.0575 443.60205 12.413864
v 160.06985 443.3664 12.615288
v 160.06207 443.26205 12.906396
v 160.03624 443.317 13.209187
v 159.99925 443.51648 13.442527
v 159.96104 443.8071 13.543895
v 159.93185 444.11096 13.486127
v 158.58926 444.48547 13.051208
v 158.68529 444.60278 12.801531
v 158.74814 444.5658 12.52103
v 158.76099 444.3845 12.284865
v 158.72038 444.1074 12.156318
v 158.6372 443.80878 12.169829
v 158.53375 443.56863 12.321782
v 158.43774 443.45135 12.571459
v 158.37488 443.4883 12.851959
v 158.36203 443.66962 13.088123
v 158.40263 443.94672 13.216672
v 158.48581 444.24533 13.20316
v 157.40292 444.9633 12.675999
v 157.52306 445.08832 12.438474
v 157.57698 445.07492 12.153054
v 157.55025 444.92664 11.896219
v 157.45004 444.68323 11.736788
v 157.30319 444.40988 11.717478
v 157.14905 444.1799 11.843466
v 157.02893 444.05487 12.080991
v 156.975 444.0683 12.36641
v 157.00174 444.21658 12.623245
v 157.10194 444.46 12.782677
v 157.2488 444.7333 12.801987
v 156.26915 445.75647 12.65403
v 156.39346 445.86694 12.399511
v 156.43091 445.84998 12.083864
v 156.37146 445.71017 11.791666
v 156.23105 445.48502 11.601211
v 156.04729 445.23477 11.56353
v 155.86943 445.02652 11.688722
v 155.74512 444.91608 11.943239
v 155.70766 444.933 12.258886
v 155.7671 445.0728 12.551085
v 155.90752 445.298 12.741541
v 156.09128 445.54825 12.779222
v 155.20265 446.68958 12.293274
v 155.29874 446.7727 12.005546
v 155.30325 446.72577 11.692671
v 155.21501 446.56137 11.438484
v 155.05766 446.32355 11.311095
v 154.87334 446.07605 11.344636
v 154.71146 445.8852 11.530122
v 154.61539 445.80206 11.81785
v 154.61086 445.849 12.130724
v 154.6991 446.0134 12.384911
v 154.85646 446.25122 12.5123005
v 155.04077 446.49872 12.478759
v 153.89679 447.57758 12.242999
v 153.91261 447.66104 11.944581
v 153.88097 447.59094 11.643986
v 153.8103 447.38605 11.421757
v 153.71959 447.10126 11.3374405
v 153.6331 446.81287 11.41363
v 153.57404 446.59818 11.629909
v 153.55821 446.51468 11.928327
v 153.58986 446.58478 12.228922
v 153.6605 446.78967 12.451151
v 153.75124 447.07446 12.535467
v 153.8377 447.36285 12.459278
v 152.20184 447.534 12.435512
v 152.16571 447.68402 12.166345
v 152.15942 447.68152 11.856192
v 152.18466 447.5271 11.588158
v 152.23466 447.26218 11.434063
v 152.29604 446.9577 11.435197
v 152.35233 446.6953 11.591255
v 152.38844 446.54526 11.860422
v 152.39473 446.5478 12.170575
v 152.36949 446.7022 12.438609
v 152.31949 446.96713 12.592704
v 152.25813 447.27158 12.59157
v 150.84404 446.83017 12.503668
v 150.78302 447.03192 12.275586
v 150.76431 447.09778 11.972766
v 150.79294 447.01013 11.676347
v 150.86122 446.79248 11.4657545
v 150.95087 446.50308 11.397417
v 151.03784 446.21954 11.489645
v 151.09886 446.01782 11.717728
v 151.11757 445.95193 12.020548
v 151.08894 446.03958 12.316967
v 151.02068 446.25726 12.527559
v 150.93103 446.54663 12.595897
v 149.42897 446.48514 12.544626
v 149.3676 446.72086 12.351656
v 149.34296 446.83292 12.063323
v 149.36166 446.79126 11.756885
v 149.41867 446.6071 11.514452
v 149.49875 446.3297 11.400984
v 149.5804 446.03348 11.446885
v 149.64177 445.79776 11.639854
v 149.66641 445.6857 11.928188
v 149.64772 445.72736 12.234626
v 149.5907 445.91153 12.477058
v 149.51064 446.1889 12.590527
v 148.03508 445.9625 12.480986
v 148.00284 446.2051 12.290865
v 148.00734 446.32388 12.006917
v 148.0474 446.287 11.705225
v 148.11224 446.10434 11.466628
v 148.18452 445.82486 11.355057
v 148.24486 445.5234 11.400408
v 148.2771 445.28082 11.5905285
v 148.2726 445.16202 11.874476
v 148.23254 445.1989 12.1761675
v 148.1677 445.38156 12.414765
v 148.09541 445.66104 12.526336
v 146.63007 445.79355 12.2829895
v 146.52428 446.04083 12.127769
v 146.4656 446.18466 11.859011
v 146.46979 446.18646 11.548725
v 146.53569 446.04578 11.280055
v 146.64566 445.8003 11.12499
v 146.77022 445.51578 11.125079
v 146.876 445.2685 11.280299
v 146.93468 445.12466 11.549059
v 146.9305 445.12286 11.8593445
v 146.8646 445.26355 12.128015
v 146.75464 445.50903 12.283079
v 145.5266 444.8501 12.447467
v 145.3475 445.02002 12.259143
v 145.25029 445.0919 11.972918
v 145.261 445.04645 11.665484
v 145.37675 444.89587 11.419221
v 145.56654 444.68054 11.300112
v 145.77951 444.4581 11.340074
v 145.9586 444.28818 11.5283985
v 146.05582 444.2163 11.814624
v 146.0451 444.26172 12.122057
v 145.92935 444.4123 12.36832
v 145.73956 444.62766 12.487429
v 144.43405 443.75116 12.483199
v 144.29712 443.98386 12.32851
v 144.23586 444.13092 12.063087
v 144.26663 444.15295 11.758049
v 144.38126 444.04404 11.495131
v 144.54897 443.83337 11.344782
v 144.72485 443.5774 11.347286
v 144.86179 443.3447 11.501975
v 144.92305 443.19763 11.767398
v 144.89227 443.1756 12.072436
v 144.77765 443.28452 12.335354
v 144.60994 443.49518 12.485703
v 143.16243 443.13556 12.118216
v 143.07927 443.3955 11.975297
v 143.0718 443.5684 11.725455
v 143.14201 443.60794 11.435635
v 143.27109 443.50354 11.183493
v 143.42445 443.28314 11.036591
v 143.56102 443.00583 11.034291
v 143.64418 442.74588 11.17721
v 143.65166 442.573 11.4270525
v 143.58144 442.53345 11.716872
v 143.45236 442.63785 11.969014
v 143.299 442.85825 12.115916
v 143.31175 443.04633 11.543986
usemtl mat_13
s 1
f 3673 3673 3674
f 3674 3673 3675
f 3673 3673 3675
f 3675 3673 3676
f 3673 3673 3676
f 3676 3673 3677
f 3673 3673 3677
f 3677 3673 3678
f 3673 3673 3678
f 3678 3673 3679
f 3673 3673 3679
f 3679 3673 3680
f 3673 3673 3680
f 3680 3673 3681
f 3673 3673 3681
f 3681 3673 3682
f 3673 3673 3682
f 3682 3673 3683
f 3673 3673 3683
f 3683 3673 3684
f 3673 3673 3684
f 3684 3673 3685
f 3673 3673 3685
f 3685 3673 3674
f 3674 3675 3686
f 3686 3675 3687
f 3675 3676 3687
f 3687 3676 3688
f 3676 3677 3688
f 3688 3677 3689
f 3677 3678 3689
f 3689 3678 3690
f 3678 3679 3690
f 3690 3679 3691
f 3679 3680 3691
f 3691 3680 3692
f 3680 3681 3692
f 3692 3681 3693
f 3681 3682 3693
f 3693 3682 3694
f 3682 3683 3694
f 3694 3683 3695
f 3683 3684 3695
f 3695 3684 3696
f 3684 3685 3696
f 3696 3685 3697
f 3685 3674 3697
f 3697 3674 3686
f 3686 3687 3698
f 3698 3687 3699
f 3687 3688 3699
f 3699 3688 3700
f 3688 3689 3700
f 3700 3689 3701
f 3689 3690 3701
f 3701 3690 3702
f 3690 3691 3702
f 3702 3691 3703
f 3691 3692 3703
f 3703 3692 3704
f 3692 3693 3704
f 3704 3693 3705
f 3693 3694 3705
f 3705 3694 3706
f 3694 3695 3706
f 3706 3695 3707
f 3695 3696 3707
f 3707 3696 3708
f 3696 3697 3708
f 3708 3697 3709
f 3697 3686 3709
f 3709 3686 3698
f 3698 3699 3710
f 3710 3699 3711
f 3699 3700 3711
f 3711 3700 3712
f 3700 3701 3712
f 3712 3701 3713
f 3701 3702 3713
f 3713 3702 3714
f 3702 3703 3714
f 3714 3703 3715
f 3703 3704 3715
f 3715 3704 3716
f 3704 3705 3716
f 3716 3705 3717
f 3705 3706 3717
f 3717 3706 3718
f 3706 3707 3718
f 3718 3707 3719
f 3707 3708 3719
f 3719 3708 3720
f 3708 3709 3720
f 3720 3709 3721
f 3709 3698 3721
f 3721 3698 3710
f 3710 3711 3722
f 3722 3711 3723
f 3711 3712 3723
f 3723 3712 3724
f 3712 3713 3724
f 3724 3713 3725
f 3713 3714 3725
f 3725 3714 3726
f 3714 3715 3726
f 3726 3715 3727
f 3715 3716 3727
f 3727 3716 3728
f 3716 3717 3728
f 3728 3717 3729
f 3717 3718 3729
f 3729 3718 3730
f 3718 3719 3730
f 3730 3719 3731
f 3719 3720 3731
f 3731 3720 3732
f 3720 3721 3732
f 3732 3721 3733
f 3721 3710 3733
f 3733 3710 3722
f 3722 3723 3734
f 3734 3723 3735
f 3723 3724 3735
f 3735 3724 3736
f 3724 3725 3736
f 3736 3725 3737
f 3725 3726 3737
f 3737 3726 3738
f 3726 3727 3738
f 3738 3727 3739
f 3727 3728 3739
f 3739 3728 3740
f 3728 3729 3740
f 3740 3729 3741
f 3729 3730 3741
f 3741 3730 3742
f 3730 3731 3742
f 3742 3731 3743
f 3731 3732 3743
f 3743 3732 3744
f 3732 3733 3744
f 3744 3733 3745
f 3733 3722 3745
f 3745 3722 3734
f 3734 3735 3746
f 3746 3735 3747
f 3735 3736 3747
f 3747 3736 3748
f 3736 3737 3748
f 3748 3737 3749
f 3737 3738 3749
f 3749 3738 3750
f 3738 3739 3750
f 3750 3739 3751
f 3739 3740 3751
f 3751 3740 3752
f 3740 3741 3752
f 3752 3741 3753
f 3741 3742 3753
f 3753 3742 3754
f 3742 3743 3754
f 3754 3743 3755
f 3743 3744 3755
f 3755 3744 3756
f 3744 3745 3756
f 3756 3745 3757
f 3745 3734 3757
f 3757 3734 3746
f 3746 3747 3758
f 3758 3747 3759
f 3747 3748 3759
f 3759 3748 3760
f 3748 3749 3760
f 3760 3749 3761
f 3749 3750 3761
f 3761 3750 3762
f 3750 3751 3762
f 3762 3751 3763
f 3751 3752 3763
f 3763 3752 3764
f 3752 3753 3764
f 3764 3753 3765
f 3753 3754 3765
f 3765 3754 3766
f 3754 3755 3766
f 3766 3755 3767
f 3755 3756 3767
f 3767 3756 3768
f 3756 3757 3768
f 3768 3757 3769
f 3757 3746 3769
f 3769 3746 3758
f 3758 3759 3770
f 3770 3759 3771
f 3759 3760 3771
f 3771 3760 3772
f 3760 3761 3772
f 3772 3761 3773
f 3761 3762 3773
f 3773 3762 3774
f 3762 3763 3774
f 3774 3763 3775
f 3763 3764 3775
f 3775 3764 3776
f 3764 3765 3776
f 3776 3765 3777
f 3765 3766 3777
f 3777 3766 3778
f 3766 3767 3778
f 3778 3767 3779
f 3767 3768 3779
f 3779 3768 3780
f 3768 3769 3780
f 3780 3769 3781
f 3769 3758 3781
f 3781 3758 3770
f 3770 3771 3782
f 3782 3771 3783
f 3771 3772 3783
f 3783 3772 3784
f 3772 3773 3784
f 3784 3773 3785
f 3773 3774 3785
f 3785 3774 3786
f 3774 3775 3786
f 3786 3775 3787
f 3775 3776 3787
f 3787 3776 3788
f 3776 3777 3788
f 3788 3777 3789
f 3777 3778 3789
f 3789 3778 3790
f 3778 3779 3790
f 3790 3779 3791
f 3779 3780 3791
f 3791 3780 3792
f 3780 3781 3792
f 3792 3781 3793
f 3781 3770 3793
f 3793 3770 3782
f 3782 3783 3794
f 3794 3783 3795
f 3783 3784 3795
f 3795 3784 3796
f 3784 3785 3796
f 3796 3785 3797
f 3785 3786 3797
f 3797 3786 3798
f 3786 3787 3798
f 3798 3787 3799
f 3787 3788 3799
f 3799 3788 3800
f 3788 3789 3800
f 3800 3789 3801
f 3789 3790 3801
f 3801 3790 3802
f 3790 3791 3802
f 3802 3791 3803
f 3791 3792 3803
f 3803 3792 3804
f 3792 3793 3804
f 3804 3793 3805
f 3793 3782 3805
f 3805 3782 3794
f 3794 3795 3806
f 3806 3795 3807
f 3795 3796 3807
f 3807 3796 3808
f 3796 3797 3808
f 3808 3797 3809
f 3797 3798 3809
f 3809 3798 3810
f 3798 3799 3810
f 3810 3799 3811
f 3799 3800 3811
f 3811 3800 3812
f 3800 3801 3812
f 3812 3801 3813
f 3801 3802 3813
f 3813 3802 3814
f 3802 3803 3814
f 3814 3803 3815
f 3803 3804 3815
f 3815 3804 3816
f 3804 3805 3816
f 3816 3805 3817
f 3805 3794 3817
f 3817 3794 3806
f 3806 3807 3818
f 3818 3807 3819
f 3807 3808 3819
f 3819 3808 3820
f 3808 3809 3820
f 3820 3809 3821
f 3809 3810 3821
f 3821 3810 3822
f 3810 3811 3822
f 3822 3811 3823
f 3811 3812 3823
f 3823 3812 3824
f 3812 3813 3824
f 3824 3813 3825
f 3813 3814 3825
f 3825 3814 3826
f 3814 3815 3826
f 3826 3815 3827
f 3815 3816 3827
f 3827 3816 3828
f 3816 3817 3828
f 3828 3817 3829
f 3817 3806 3829
f 3829 3806 3818
f 3818 3819 3830
f 3830 3819 3831
f 3819 3820 3831
f 3831 3820 3832
f 3820 3821 3832
f 3832 3821 3833
f 3821 3822 3833
f 3833 3822 3834
f 3822 3823 3834
f 3834 3823 3835
f 3823 3824 3835
f 3835 3824 3836
f 3824 3825 3836
f 3836 3825 3837
f 3825 3826 3837
f 3837 3826 3838
f 3826 3827 3838
f 3838 3827 3839
f 3827 3828 3839
f 3839 3828 3840
f 3828 3829 3840
f 3840 3829 3841
f 3829 3818 3841
f 3841 3818 3830
f 3830 3831 3842
f 3842 3831 3843
f 3831 3832 3843
f 3843 3832 3844
f 3832 3833 3844
f 3844 3833 3845
f 3833 3834 3845
f 3845 3834 3846
f 3834 3835 3846
f 3846 3835 3847
f 3835 3836 3847
f 3847 3836 3848
f 3836 3837 3848
f 3848 3837 3849
f 3837 3838 3849
f 3849 3838 3850
f 3838 3839 3850
f 3850 3839 3851
f 3839 3840 3851
f 3851 3840 3852
f 3840 3841 3852
f 3852 3841 3853
f 3841 3830 3853
f 3853 3830 3842
f 3842 3843 3854
f 3854 3843 3855
f 3843 3844 3855
f 3855 3844 3856
f 3844 3845 3856
f 3856 3845 3857
f 3845 3846 3857
f 3857 3846 3858
f 3846 3847 3858
f 3858 3847 3859
f 3847 3848 3859
f 3859 3848 3860
f 3848 3849 3860
f 3860 3849 3861
f 3849 3850 3861
f 3861 3850 3862
f 3850 3851 3862
f 3862 3851 3863
f 3851 3852 3863
f 3863 3852 3864
f 3852 3853 3864
f 3864 3853 3865
f 3853 3842 3865
f 3865 3842 3854
f 3854 3855 3866
f 3866 3855 3867
f 3855 3856 3867
f 3867 3856 3868
f 3856 3857 3868
f 3868 3857 3869
f 3857 3858 3869
f 3869 3858 3870
f 3858 3859 3870
f 3870 3859 3871
f 3859 3860 3871
f 3871 3860 3872
f 3860 3861 3872
f 3872 3861 3873
f 3861 3862 3873
f 3873 3862 3874
f 3862 3863 3874
f 3874 3863 3875
f 3863 3864 3875
f 3875 3864 3876
f 3864 3865 3876
f 3876 3865 3877
f 3865 3854 3877
f 3877 3854 3866
f 3866 3867 3878
f 3878 3867 3879
f 3867 3868 3879
f 3879 3868 3880
f 3868 3869 3880
f 3880 3869 3881
f 3869 3870 3881
f 3881 3870 3882
f 3870 3871 3882
f 3882 3871 3883
f 3871 3872 3883
f 3883 3872 3884
f 3872 3873 3884
f 3884 3873 3885
f 3873 3874 3885
f 3885 3874 3886
f 3874 3875 3886
f 3886 3875 3887
f 3875 3876 3887
f 3887 3876 3888
f 3876 3877 3888
f 3888 3877 3889
f 3877 3866 3889
f 3889 3866 3878
f 3878 3879 3890
f 3890 3879 3891
f 3879 3880 3891
f 3891 3880 3892
f 3880 3881 3892
f 3892 3881 3893
f 3881 3882 3893
f 3893 3882 3894
f 3882 3883 3894
f 3894 3883 3895
f 3883 3884 3895
f 3895 3884 3896
f 3884 3885 3896
f 3896 3885 3897
f 3885 3886 3897
f 3897 3886 3898
f 3886 3887 3898
f 3898 3887 3899
f 3887 3888 3899
f 3899 3888 3900
f 3888 3889 3900
f 3900 3889 3901
f 3889 3878 3901
f 3901 3878 3890
f 3890 3891 3902
f 3902 3891 3903
f 3891 3892 3903
f 3903 3892 3904
f 3892 3893 3904
f 3904 3893 3905
f 3893 3894 3905
f 3905 3894 3906
f 3894 3895 3906
f 3906 3895 3907
f 3895 3896 3907
f 3907 3896 3908
f 3896 3897 3908
f 3908 3897 3909
f 3897 3898 3909
f 3909 3898 3910
f 3898 3899 3910
f 3910 3899 3911
f 3899 3900 3911
f 3911 3900 3912
f 3900 3901 3912
f 3912 3901 3913
f 3901 3890 3913
f 3913 3890 3902
f 3902 3903 3914
f 3914 3903 3915
f 3903 3904 3915
f 3915 3904 3916
f 3904 3905 3916
f 3916 3905 3917
f 3905 3906 3917
f 3917 3906 3918
f 3906 3907 3918
f 3918 3907 3919
f 3907 3908 3919
f 3919 3908 3920
f 3908 3909 3920
f 3920 3909 3921
f 3909 3910 3921
f 3921 3910 3922
f 3910 3911 3922
f 3922 3911 3923
f 3911 3912 3923
f 3923 3912 3924
f 3912 3913 3924
f 3924 3913 3925
f 3913 3902 3925
f 3925 3902 3914
f 3914 3915 3926
f 3926 3915 3927
f 3915 3916 3927
f 3927 3916 3928
f 3916 3917 3928
f 3928 3917 3929
f 3917 3918 3929
f 3929 3918 3930
f 3918 3919 3930
f 3930 3919 3931
f 3919 3920 3931
f 3931 3920 3932
f 3920 3921 3932
f 3932 3921 3933
f 3921 3922 3933
f 3933 3922 3934
f 3922 3923 3934
f 3934 3923 3935
f 3923 3924 3935
f 3935 3924 3936
f 3924 3925 3936
f 3936 3925 3937
f 3925 3914 3937
f 3937 3914 3926
f 3926 3927 3938
f 3938 3927 3939
f 3927 3928 3939
f 3939 3928 3940
f 3928 3929 3940
f 3940 3929 3941
f 3929 3930 3941
f 3941 3930 3942
f 3930 3931 3942
f 3942 3931 3943
f 3931 3932 3943
f 3943 3932 3944
f 3932 3933 3944
f 3944 3933 3945
f 3933 3934 3945
f 3945 3934 3946
f 3934 3935 3946
f 3946 3935 3947
f 3935 3936 3947
f 3947 3936 3948
f 3936 3937 3948
f 3948 3937 3949
f 3937 3926 3949
f 3949 3926 3938
f 3938 3939 3950
f 3950 3939 3951
f 3939 3940 3951
f 3951 3940 3952
f 3940 3941 3952
f 3952 3941 3953
f 3941 3942 3953
f 3953 3942 3954
f 3942 3943 3954
f 3954 3943 3955
f 3943 3944 3955
f 3955 3944 3956
f 3944 3945 3956
f 3956 3945 3957
f 3945 3946 3957
f 3957 3946 3958
f 3946 3947 3958
f 3958 3947 3959
f 3947 3948 3959
f 3959 3948 3960
f 3948 3949 3960
f 3960 3949 3961
f 3949 3938 3961
f 3961 3938 3950
f 3950 3951 3962
f 3962 3951 3963
f 3951 3952 3963
f 3963 3952 3964
f 3952 3953 3964
f 3964 3953 3965
f 3953 3954 3965
f 3965 3954 3966
f 3954 3955 3966
f 3966 3955 3967
f 3955 3956 3967
f 3967 3956 3968
f 3956 3957 3968
f 3968 3957 3969
f 3957 3958 3969
f 3969 3958 3970
f 3958 3959 3970
f 3970 3959 3971
f 3959 3960 3971
f 3971 3960 3972
f 3960 3961 3972
f 3972 3961 3973
f 3961 3950 3973
f 3973 3950 3962
f 3962 3963 3974
f 3974 3963 3975
f 3963 3964 3975
f 3975 3964 3976
f 3964 3965 3976
f 3976 3965 3977
f 3965 3966 3977
f 3977 3966 3978
f 3966 3967 3978
f 3978 3967 3979
f 3967 3968 3979
f 3979 3968 3980
f 3968 3969 3980
f 3980 3969 3981
f 3969 3970 3981
f 3981 3970 3982
f 3970 3971 3982
f 3982 3971 3983
f 3971 3972 3983
f 3983 3972 3984
f 3972 3973 3984
f 3984 3973 3985
f 3973 3962 3985
f 3985 3962 3974
f 3974 3975 3986
f 3986 3975 3987
f 3975 3976 3987
f 3987 3976 3988
f 3976 3977 3988
f 3988 3977 3989
f 3977 3978 3989
f 3989 3978 3990
f 3978 3979 3990
f 3990 3979 3991
f 3979 3980 3991
f 3991 3980 3992
f 3980 3981 3992
f 3992 3981 3993
f 3981 3982 3993
f 3993 3982 3994
f 3982 3983 3994
f 3994 3983 3995
f 3983 3984 3995
f 3995 3984 3996
f 3984 3985 3996
f 3996 3985 3997
f 3985 3974 3997
f 3997 3974 3986
f 3986 3987 3998
f 3998 3987 3999
f 3987 3988 3999
f 3999 3988 4000
f 3988 3989 4000
f 4000 3989 4001
f 3989 3990 4001
f 4001 3990 4002
f 3990 3991 4002
f 4002 3991 4003
f 3991 3992 4003
f 4003 3992 4004
f 3992 3993 4004
f 4004 3993 4005
f 3993 3994 4005
f 4005 3994 4006
f 3994 3995 4006
f 4006 3995 4007
f 3995 3996 4007
f 4007 3996 4008
f 3996 3997 4008
f 4008 3997 4009
f 3997 3986 4009
f 4009 3986 3998
f 3998 3999 4010
f 4010 3999 4011
f 3999 4000 4011
f 4011 4000 4012
f 4000 4001 4012
f 4012 4001 4013
f 4001 4002 4013
f 4013 4002 4014
f 4002 4003 4014
f 4014 4003 4015
f 4003 4004 4015
f 4015 4004 4016
f 4004 4005 4016
f 4016 4005 4017
f 4005 4006 4017
f 4017 4006 4018
f 4006 4007 4018
f 4018 4007 4019
f 4007 4008 4019
f 4019 4008 4020
f 4008 4009 4020
f 4020 4009 4021
f 4009 3998 4021
f 4021 3998 4010
f 4010 4011 4022
f 4022 4011 4023
f 4011 4012 4023
f 4023 4012 4024
f 4012 4013 4024
f 4024 4013 4025
f 4013 4014 4025
f 4025 4014 4026
f 4014 4015 4026
f 4026 4015 4027
f 4015 4016 4027
f 4027 4016 4028
f 4016 4017 4028
f 4028 4017 4029
f 4017 4018 4029
f 4029 4018 4030
f 4018 4019 4030
f 4030 4019 4031
f 4019 4020 4031
f 4031 4020 4032
f 4020 4021 4032
f 4032 4021 4033
f 4021 4010 4033
f 4033 4010 4022
f 4022 4023 4034
f 4034 4023 4035
f 4023 4024 4035
f 4035 4024 4036
f 4024 4025 4036
f 4036 4025 4037
f 4025 4026 4037
f 4037 4026 4038
f 4026 4027 4038
f 4038 4027 4039
f 4027 4028 4039
f 4039 4028 4040
f 4028 4029 4040
f 4040 4029 4041
f 4029 4030 4041
f 4041 4030 4042
f 4030 4031 4042
f 4042 4031 4043
f 4031 4032 4043
f 4043 4032 4044
f 4032 4033 4044
f 4044 4033 4045
f 4033 4022 4045
f 4045 4022 4034
f 4034 4035 4046
f 4046 4035 4047
f 4035 4036 4047
f 4047 4036 4048
f 4036 4037 4048
f 4048 4037 4049
f 4037 4038 4049
f 4049 4038 4050
f 4038 4039 4050
f 4050 4039 4051
f 4039 4040 4051
f 4051 4040 4052
f 4040 4041 4052
f 4052 4041 4053
f 4041 4042 4053
f 4053 4042 4054
f 4042 4043 4054
f 4054 4043 4055
f 4043 4044 4055
f 4055 4044 4056
f 4044 4045 4056
f 4056 4045 4057
f 4045 4034 4057
f 4057 4034 4046
f 4046 4047 4058
f 4058 4047 4059
f 4047 4048 4059
f 4059 4048 4060
f 4048 4049 4060
f 4060 4049 4061
f 4049 4050 4061
f 4061 4050 4062
f 4050 4051 4062
f 4062 4051 4063
f 4051 4052 4063
f 4063 4052 4064
f 4052 4053 4064
f 4064 4053 4065
f 4053 4054 4065
f 4065 4054 4066
f 4054 4055 4066
f 4066 4055 4067
f 4055 4056 4067
f 4067 4056 4068
f 4056 4057 4068
f 4068 4057 4069
f 4057 4046 4069
f 4069 4046 4058
f 4058 4059 4070
f 4070 4059 4071
f 4059 4060 4071
f 4071 4060 4072
f 4060 4061 4072
f 4072 4061 4073
f 4061 4062 4073
f 4073 4062 4074
f 4062 4063 4074
f 4074 4063 4075
f 4063 4064 4075
f 4075 4064 4076
f 4064 4065 4076
f 4076 4065 4077
f 4065 4066 4077
f 4077 4066 4078
f 4066 4067 4078
f 4078 4067 4079
f 4067 4068 4079
f 4079 4068 4080
f 4068 4069 4080
f 4080 4069 4081
f 4069 4058 4081
f 4081 4058 4070
f 4070 4071 4082
f 4082 4071 4083
f 4071 4072 4083
f 4083 4072 4084
f 4072 4073 4084
f 4084 4073 4085
f 4073 4074 4085
f 4085 4074 4086
f 4074 4075 4086
f 4086 4075 4087
f 4075 4076 4087
f 4087 4076 4088
f 4076 4077 4088
f 4088 4077 4089
f 4077 4078 4089
f 4089 4078 4090
f 4078 4079 4090
f 4090 4079 4091
f 4079 4080 4091
f 4091 4080 4092
f 4080 4081 4092
f 4092 4081 4093
f 4081 4070 4093
f 4093 4070 4082
f 4082 4083 4094
f 4094 4083 4095
f 4083 4084 4095
f 4095 4084 4096
f 4084 4085 4096
f 4096 4085 4097
f 4085 4086 4097
f 4097 4086 4098
f 4086 4087 4098
f 4098 4087 4099
f 4087 4088 4099
f 4099 4088 4100
f 4088 4089 4100
f 4100 4089 4101
f 4089 4090 4101
f 4101 4090 4102
f 4090 4091 4102
f 4102 4091 4103
f 4091 4092 4103
f 4103 4092 4104
f 4092 4093 4104
f 4104 4093 4105
f 4093 4082 4105
f 4105 4082 4094
f 4094 4095 4106
f 4106 4095 4107
f 4095 4096 4107
f 4107 4096 4108
f 4096 4097 4108
f 4108 4097 4109
f 4097 4098 4109
f 4109 4098 4110
f 4098 4099 4110
f 4110 4099 4111
f 4099 4100 4111
f 4111 4100 4112
f 4100 4101 4112
f 4112 4101 4113
f 4101 4102 4113
f 4113 4102 4114
f 4102 4103 4114
f 4114 4103 4115
f 4103 4104 4115
f 4115 4104 4116
f 4104 4105 4116
f 4116 4105 4117
f 4105 4094 4117
f 4117 4094 4106
f 4106 4107 4118
f 4118 4107 4119
f 4107 4108 4119
f 4119 4108 4120
f 4108 4109 4120
f 4120 4109 4121
f 4109 4110 4121
f 4121 4110 4122
f 4110 4111 4122
f 4122 4111 4123
f 4111 4112 4123
f 4123 4112 4124
f 4112 4113 4124
f 4124 4113 4125
f 4113 4114 4125
f 4125 4114 4126
f 4114 4115 4126
f 4126 4115 4127
f 4115 4116 4127
f 4127 4116 4128
f 4116 4117 4128
f 4128 4117 4129
f 4117 4106 4129
f 4129 4106 4118
f 4118 4119 4130
f 4130 4119 4131
f 4119 4120 4131
f 4131 4120 4132
f 4120 4121 4132
f 4132 4121 4133
f 4121 4122 4133
f 4133 4122 4134
f 4122 4123 4134
f 4134 4123 4135
f 4123 4124 4135
f 4135 4124 4136
f 4124 4125 4136
f 4136 4125 4137
f 4125 4126 4137
f 4137 4126 4138
f 4126 4127 4138
f 4138 4127 4139
f 4127 4128 4139
f 4139 4128 4140
f 4128 4129 4140
f 4140 4129 4141
f 4129 4118 4141
f 4141 4118 4130
f 4130 4131 4142
f 4142 4131 4143
f 4131 4132 4143
f 4143 4132 4144
f 4132 4133 4144
f 4144 4133 4145
f 4133 4134 4145
f 4145 4134 4146
f 4134 4135 4146
f 4146 4135 4147
f 4135 4136 4147
f 4147 4136 4148
f 4136 4137 4148
f 4148 4137 4149
f 4137 4138 4149
f 4149 4138 4150
f 4138 4139 4150
f 4150 4139 4151
f 4139 4140 4151
f 4151 4140 4152
f 4140 4141 4152
f 4152 4141 4153
f 4141 4130 4153
f 4153 4130 4142
f 4142 4143 4154
f 4154 4143 4155
f 4143 4144 4155
f 4155 4144 4156
f 4144 4145 4156
f 4156 4145 4157
f 4145 4146 4157
f 4157 4146 4158
f 4146 4147 4158
f 4158 4147 4159
f 4147 4148 4159
f 4159 4148 4160
f 4148 4149 4160
f 4160 4149 4161
f 4149 4150 4161
f 4161 4150 4162
f 4150 4151 4162
f 4162 4151 4163
f 4151 4152 4163
f 4163 4152 4164
f 4152 4153 4164
f 4164 4153 4165
f 4153 4142 4165
f 4165 4142 4154
f 4154 4155 4166
f 4166 4155 4167
f 4155 4156 4167
f 4167 4156 4168
f 4156 4157 4168
f 4168 4157 4169
f 4157 4158 4169
f 4169 4158 4170
f 4158 4159 4170
f 4170 4159 4171
f 4159 4160 4171
f 4171 4160 4172
f 4160 4161 4172
f 4172 4161 4173
f 4161 4162 4173
f 4173 4162 4174
f 4162 4163 4174
f 4174 4163 4175
f 4163 4164 4175
f 4175 4164 4176
f 4164 4165 4176
f 4176 4165 4177
f 4165 4154 4177
f 4177 4154 4166
f 4166 4167 4178
f 4178 4167 4178
f 4167 4168 4178
f 4178 4168 4178
f 4168 4169 4178
f 4178 4169 4178
f 4169 4170 4178
f 4178 4170 4178
f 4170 4171 4178
f 4178 4171 4178
f 4171 4172 4178
f 4178 4172 4178
f 4172 4173 4178
f 4178 4173 4178
f 4173 4174 4178
f 4178 4174 4178
f 4174 4175 4178
f 4178 4175 4178
f 4175 4176 4178
f 4178 4176 4178
f 4176 4177 4178
f 4178 4177 4178
f 4177 4166 4178
f 4178 4166 4178

g Path_(2)
v 204.09999 453.05 15.900001
v 203.67574 453.47424 15.900001
v 203.73257 453.41742 15.6
v 203.88786 453.26212 15.380385
v 204.09999 453.05 15.3
v 204.31212 452.83786 15.380385
v 204.46742 452.68256 15.6
v 204.52426 452.62573 15.900001
v 204.46742 452.68256 16.2
v 204.31212 452.83786 16.419617
v 204.09999 453.05 16.5
v 203.88786 453.26212 16.419617
v 203.73257 453.41742 16.2
v 202.59666 452.39517 15.900001
v 202.6535 452.33835 15.6
v 202.80879 452.18304 15.380385
v 203.02094 451.97092 15.3
v 203.23306 451.7588 15.380385
v 203.38835 451.6035 15.6
v 203.44519 451.54666 15.900001
v 203.38835 451.6035 16.2
v 203.23306 451.7588 16.419617
v 203.02094 451.97092 16.5
v 202.80879 452.18304 16.419617
v 202.6535 452.33835 16.2
v 201.51823 451.3155 15.867208
v 201.5866 451.24713 15.572049
v 201.75014 451.0836 15.364765
v 201.96506 450.86868 15.300898
v 202.17377 450.65997 15.397558
v 202.32034 450.5134 15.628848
v 202.3655 450.46823 15.932794
v 202.29715 450.5366 16.227951
v 202.1336 450.70013 16.435236
v 201.91869 450.91504 16.499104
v 201.70998 451.12375 16.402443
v 201.5634 451.27032 16.171152
v 200.43608 450.23456 15.896791
v 200.49359 450.17612 15.597232
v 200.65004 450.02032 15.3788
v 200.8635 449.80893 15.300026
v 201.07677 449.59854 15.382016
v 201.23271 449.4456 15.602801
v 201.28954 449.39102 15.903223
v 201.23203 449.44946 16.202784
v 201.07558 449.6053 16.421215
v 200.86212 449.81668 16.499989
v 200.64885 450.02704 16.418
v 200.4929 450.18 16.197212
v 199.35156 449.11487 15.996747
v 199.3715 449.08133 15.688911
v 199.50531 448.9513 15.440895
v 199.7171 448.75964 15.319154
v 199.95015 448.5577 15.356308
v 200.142 448.3996 15.542402
v 200.24124 448.3277 15.827572
v 200.2213 448.36124 16.135408
v 200.08751 448.49127 16.383425
v 199.8757 448.68292 16.505165
v 199.64265 448.88486 16.468012
v 199.4508 449.04297 16.281918
v 198.34781 447.8322 15.956157
v 198.42181 447.7507 15.662734
v 198.61295 447.60794 15.462764
v 198.86996 447.44214 15.409828
v 199.12401 447.2978 15.518111
v 199.307 447.21353 15.758598
v 199.36993 447.21194 16.06685
v 199.29591 447.29346 16.360273
v 199.1048 447.43625 16.560244
v 198.84778 447.60202 16.61318
v 198.59373 447.7464 16.504896
v 198.41072 447.83066 16.26441
v 197.67479 446.42303 16.266884
v 197.70969 446.38623 15.95871
v 197.8783 446.28802 15.718835
v 198.13545 446.15475 15.611534
v 198.41223 446.0221 15.665558
v 198.63449 445.9256 15.866431
v 198.74266 445.89114 16.16033
v 198.70776 445.92795 16.468504
v 198.53915 446.02615 16.708378
v 198.282 446.15942 16.815678
v 198.00522 446.29208 16.761654
v 197.78296 446.38858 16.560781
v 196.97891 445.03793 16.274874
v 197.01747 445.0261 15.967202
v 197.19115 444.95227 15.720721
v 197.45338 444.8363 15.601476
v 197.73393 444.7092 15.6414175
v 197.95761 444.60504 15.8298435
v 198.06448 444.55176 16.116266
v 198.02592 444.5636 16.423937
v 197.85225 444.6374 16.670418
v 197.59001 444.7534 16.789663
v 197.30946 444.88046 16.749723
v 197.08578 444.98462 16.561296
v 196.36847 443.4936 16.15079
v 196.46217 443.48926 15.854163
v 196.68835 443.45496 15.643696
v 196.9864 443.3999 15.575781
v 197.27647 443.3388 15.668615
v 197.48082 443.28806 15.897325
v 197.54471 443.26126 16.200626
v 197.45102 443.2656 16.497252
v 197.22484 443.29987 16.707718
v 196.92679 443.35495 16.775635
v 196.63672 443.41605 16.6828
v 196.43236 443.4668 16.45409
v 196.35178 441.86023 15.981661
v 196.46883 441.87082 15.691184
v 196.71404 441.87747 15.492516
v 197.0217 441.87845 15.43889
v 197.30937 441.87344 15.544676
v 197.49998 441.86383 15.781528
v 197.54247 441.85217 16.085981
v 197.42542 441.84158 16.37646
v 197.1802 441.83493 16.575129
v 196.87253 441.83398 16.628754
v 196.58485 441.83896 16.522966
v 196.39424 441.84857 16.286116
v 196.38817 440.30377 15.864385
v 196.56789 440.24362 15.60798
v 196.85008 440.20667 15.493962
v 197.15912 440.20282 15.552883
v 197.41222 440.2331 15.768955
v 197.54153 440.2894 16.084282
v 197.51244 440.35663 16.414371
v 197.33272 440.41678 16.670776
v 197.05052 440.4537 16.784794
v 196.74149 440.45755 16.725872
v 196.48839 440.42728 16.5098
v 196.35907 440.371 16.194475
v 196.29607 438.98123 16.195246
v 196.47049 438.85602 16.022995
v 196.74594 438.75476 15.992594
v 197.04861 438.70456 16.112186
v 197.29738 438.71887 16.349731
v 197.42561 438.79385 16.641575
v 197.39893 438.90945 16.909521
v 197.22449 439.03464 17.081772
v 196.94904 439.13593 17.112175
v 196.64638 439.18613 16.99258
v 196.3976 439.1718 16.755037
v 196.26938 439.0968 16.463192
v 195.83719 437.6486 16.742237
v 196.06165 437.5653 16.55965
v 196.3567 437.48438 16.517393
v 196.6433 437.4275 16.626791
v 196.84464 437.40988 16.858528
v 196.90677 437.43628 17.150513
v 196.81305 437.4996 17.424505
v 196.5886 437.5829 17.607094
v 196.29355 437.66382 17.64935
v 196.00694 437.7207 17.539951
v 195.80562 437.7383 17.308214
v 195.74347 437.7119 17.01623
v 195.6464 436.28848 16.818022
v 195.83618 436.20068 16.588396
v 196.1043 436.07547 16.494076
v 196.37888 435.94635 16.560331
v 196.58638 435.84793 16.76941
v 196.67117 435.80658 17.06529
v 196.61057 435.8334 17.36869
v 196.42078 435.92117 17.598314
v 196.15266 436.04642 17.692636
v 195.87807 436.17554 17.62638
v 195.67058 436.27396 17.417301
v 195.58578 436.31528 17.121422
v 194.76193 435.25275 16.705864
v 194.94632 435.07278 16.532494
v 195.16943 434.8578 16.511194
v 195.37148 434.66534 16.64767
v 195.4983 434.54703 16.905354
v 195.51596 434.53458 17.2152
v 195.4197 434.6313 17.494186
v 195.2353 434.81125 17.667557
v 195.0122 435.02628 17.688856
v 194.81017 435.2187 17.55238
v 194.68332 435.337 17.294697
v 194.66566 435.34946 16.98485
v 193.62294 434.2064 16.826017
v 193.7621 434.03424 16.608171
v 193.9684 433.816 16.528948
v 194.18658 433.6102 16.609573
v 194.35817 433.47192 16.828445
v 194.4372 433.43826 17.126917
v 194.40248 433.51822 17.425013
v 194.26332 433.69037 17.642859
v 194.057 433.9086 17.722084
v 193.83884 434.1144 17.641459
v 193.66725 434.2527 17.422586
v 193.58823 434.28635 17.124113
v 192.57341 433.0334 17.021412
v 192.73262 432.81592 16.867048
v 192.95123 432.59537 16.862038
v 193.17068 432.43082 17.007723
v 193.33217 432.36636 17.26507
v 193.39241 432.41928 17.565123
v 193.33527 432.57538 17.827478
v 193.17607 432.79282 17.981844
v 192.95744 433.01337 17.986855
v 192.73799 433.17792 17.841167
v 192.5765 433.24237 17.58382
v 192.51627 433.18948 17.28377
v 191.56836 431.97833 17.47695
v 191.73422 431.75055 17.34538
v 191.95294 431.53104 17.365677
v 192.16588 431.3786 17.5324
v 192.31601 431.33414 17.800879
v 192.3631 431.4095 18.099173
v 192.29451 431.5845 18.347355
v 192.12865 431.81232 18.478924
v 191.90994 432.03183 18.458628
v 191.69699 432.18423 18.291904
v 191.54686 432.22873 18.023426
v 191.49977 432.15338 17.725132
v 190.55032 431.07938 17.846926
v 190.69608 430.8481 17.696598
v 190.8803 430.59818 17.702036
v 191.05363 430.39655 17.861788
v 191.16962 430.2973 18.133043
v 191.1972 430.32697 18.443125
v 191.12897 430.47763 18.70894
v 190.98322 430.70892 18.85927
v 190.799 430.95886 18.85383
v 190.62567 431.16046 18.69408
v 190.50967 431.25974 18.422823
v 190.4821 431.23004 18.112743
v 189.35832 430.35178 17.823885
v 189.4938 430.10107 17.701889
v 189.63597 429.8272 17.73846
v 189.7467 429.60364 17.923801
v 189.79636 429.4902 18.20825
v 189.7716 429.51736 18.515589
v 189.67911 429.6778 18.763466
v 189.54362 429.9285 18.885464
v 189.40146 430.20236 18.848892
v 189.29073 430.42593 18.66355
v 189.24107 430.53937 18.3791
v 189.26582 430.5122 18.071762
v 188.05937 429.7164 17.701416
v 188.18645 429.45584 17.594517
v 188.30168 429.1713 17.647816
v 188.3742 428.93903 17.847029
v 188.38457 428.82123 18.138779
v 188.33002 428.8495 18.444891
v 188.22514 429.01624 18.683344
v 188.09807 429.2768 18.790241
v 187.98283 429.56134 18.736942
v 187.91031 429.79364 18.53773
v 187.89993 429.91144 18.24598
v 187.9545 429.88315 17.939867
v 186.59853 429.2311 17.490719
v 186.69461 428.982 17.332893
v 186.80313 428.691 17.330093
v 186.89505 428.43616 17.48307
v 186.9457 428.2857 17.750834
v 186.94153 428.27994 18.061636
v 186.88364 428.42047 18.332197
v 186.78757 428.6696 18.490025
v 186.67903 428.96057 18.492823
v 186.58713 429.21542 18.339846
v 186.53647 429.36588 18.072084
v 186.54063 429.3716 17.761282
v 185.11833 428.6342 17.69133
v 185.17935 428.3527 17.577663
v 185.27788 428.06085 17.61499
v 185.38751 427.83688 17.79331
v 185.47887 427.74078 18.064842
v 185.52747 427.7983 18.35683
v 185.5203 427.99405 18.591036
v 185.45926 428.27554 18.704702
v 185.36073 428.56738 18.667376
v 185.2511 428.79135 18.489056
v 185.15974 428.88745 18.217524
v 185.11115 428.82993 17.925537
v 183.59558 428.33447 18.219757
v 183.69188 428.10965 18.026035
v 183.84283 427.8422 17.973375
v 184.00798 427.60382 18.075888
v 184.14308 427.45834 18.306105
v 184.21193 427.44476 18.602337
v 184.19608 427.56674 18.885214
v 184.09978 427.7916 19.078934
v 183.94882 428.05902 19.131594
v 183.78368 428.29742 19.029081
v 183.64857 428.4429 18.798866
v 183.57973 428.45645 18.502632
v 182.57765 427.1898 18.218481
v 182.73187 426.98108 18.047726
v 182.9191 426.73395 18.029598
v 183.08917 426.5146 18.168959
v 183.19652 426.38174 18.428463
v 183.21237 426.37106 18.738579
v 183.13249 426.48538 19.01621
v 182.97826 426.69406 19.186966
v 182.79103 426.9412 19.205093
v 182.62096 427.16058 19.065733
v 182.51361 427.2934 18.806229
v 182.49776 427.30408 18.496113
v 181.295 426.50894 18.175844
v 181.42683 426.27673 18.01735
v 181.57877 426.00586 18.013552
v 181.71008 425.76895 18.165474
v 181.7856 425.62946 18.432405
v 181.7851 425.6248 18.742823
v 181.7087 425.75616 19.013552
v 181.57686 425.9884 19.172047
v 181.42493 426.25925 19.175842
v 181.29361 426.4962 19.02392
v 181.2181 426.63565 18.756989
v 181.2186 426.64032 18.446571
v 179.97195 425.78336 18.245527
v 180.08516 425.5738 18.046427
v 180.22763 425.30304 17.993458
v 180.3612 425.0437 18.100811
v 180.4501 424.86523 18.339724
v 180.47047 424.8155 18.646177
v 180.41689 424.90775 18.93806
v 180.30368 425.11734 19.137161
v 180.16121 425.38806 19.19013
v 180.02763 425.6474 19.082777
v 179.93875 425.82587 18.843864
v 179.91837 425.87564 18.53741
v 178.6151 425.07257 18.092041
v 178.72678 424.8178 17.951914
v 178.85872 424.53732 17.969715
v 178.97559 424.30624 18.140676
v 179.04605 424.18652 18.418985
v 179.05125 424.2102 18.730074
v 178.98978 424.37097 18.990582
v 178.8781 424.62576 19.130709
v 178.74615 424.90625 19.112907
v 178.62929 425.13733 18.941948
v 178.55882 425.25705 18.663637
v 178.55362 425.23337 18.35255
v 177.07039 424.16034 18.273043
v 177.2493 423.92313 18.182453
v 177.47943 423.72263 18.239819
v 177.69913 423.61252 18.429771
v 177.84953 423.6223 18.70141
v 177.89032 423.74942 18.981953
v 177.81058 423.95975 19.196224
v 177.63167 424.19693 19.286816
v 177.40154 424.39746 19.229448
v 177.18184 424.50754 19.039497
v 177.03145 424.49774 18.767859
v 176.99065 424.37064 18.487316
v 176.3917 422.90686 19.364088
v 176.54782 422.73764 19.136095
v 176.815 422.61728 19.025995
v 177.12161 422.57806 19.063288
v 177.38553 422.63046 19.23798
v 177.53601 422.76044 19.503265
v 177.53275 422.9332 19.788061
v 177.37662 423.10245 20.016054
v 177.10945 423.22278 20.126154
v 176.80283 423.26202 20.088861
v 176.53893 423.20963 19.91417
v 176.38843 423.07962 19.648884
v 176.3997 421.38525 19.964804
v 176.52408 421.29388 19.666174
v 176.76602 421.28238 19.500883
v 177.06073 421.3538 19.513218
v 177.32922 421.48898 19.699873
v 177.49956 421.65176 20.010838
v 177.5261 421.7985 20.362785
v 177.40173 421.88983 20.661413
v 177.15977 421.90137 20.826706
v 176.86507 421.82996 20.814371
v 176.59657 421.69473 20.627714
v 176.42624 421.53198 20.316751
v 177.39421 420.14996 20.522953
v 177.60269 420.194 20.342533
v 177.87605 420.3062 20.28025
v 178.14104 420.45654 20.352795
v 178.32666 420.60474 20.540728
v 178.38316 420.71103 20.793692
v 178.29543 420.74695 21.043907
v 178.08694 420.7029 21.224329
v 177.8136 420.5907 21.286612
v 177.5486 420.44034 21.214067
v 177.36299 420.29218 21.026134
v 177.30647 420.18588 20.773169
v 177.8404 418.89417 20.701153
v 178.09999 418.9244 20.537731
v 178.40611 418.97464 20.524122
v 178.67671 419.03143 20.663969
v 178.83931 419.0796 20.919804
v 178.85031 419.10614 21.223074
v 178.70679 419.10403 21.49252
v 178.44719 419.0738 21.655941
v 178.14107 419.02353 21.66955
v 177.87047 418.96674 21.529703
v 177.70789 418.9186 21.273869
v 177.69687 418.89206 20.970598
v 177.91252 417.35742 20.673801
v 178.17067 417.39276 20.524317
v 178.47545 417.45013 20.521858
v 178.7452 417.51416 20.66709
v 178.90764 417.5677 20.921093
v 178.91925 417.59637 21.215809
v 178.77693 417.59253 21.47227
v 178.51878 417.55716 21.621756
v 178.214 417.49982 21.624212
v 177.94426 417.4358 21.478983
v 177.78181 417.38226 21.22498
v 177.7702 417.35358 20.930264
v 178.50342 415.99744 20.832909
v 178.79361 416.0307 20.733416
v 179.09692 416.06915 20.792448
v 179.33209 416.1025 20.994186
v 179.4361 416.12183 21.284575
v 179.38107 416.12192 21.585806
v 179.18176 416.10278 21.817162
v 178.89157 416.06952 21.916655
v 178.58824 416.03104 21.857622
v 178.35307 415.99768 21.655884
v 178.24907 415.97836 21.365496
v 178.30411 415.97827 21.064266
v 178.50398 414.6539 20.520864
v 178.81342 414.6495 20.442698
v 179.09387 414.6154 20.533747
v 179.27019 414.5607 20.769619
v 179.29512 414.50012 21.08711
v 179.162 414.44986 21.40115
v 178.9065 414.42337 21.62759
v 178.59705 414.42776 21.705757
v 178.3166 414.46188 21.614706
v 178.14029 414.51657 21.378834
v 178.11536 414.57715 21.061344
v 178.24847 414.6274 20.747305
v 178.60498 413.12247 20.146095
v 178.91551 413.12473 20.126982
v 179.1818 413.11346 20.261837
v 179.33247 413.09174 20.51453
v 179.3272 413.0653 20.81735
v 179.16736 413.04132 21.089157
v 178.8958 413.02615 21.25712
v 178.58528 413.0239 21.276236
v 178.31898 413.03516 21.141378
v 178.1683 413.0569 20.888685
v 178.17358 413.08328 20.585865
v 178.33342 413.1073 20.314058
v 178.80673 411.31772 20.388962
v 179.0919 411.33054 20.537004
v 179.28049 411.4044 20.80755
v 179.32195 411.51944 21.12811
v 179.20517 411.64493 21.412788
v 178.96144 411.74716 21.585306
v 178.6561 411.7988 21.599438
v 178.37091 411.78598 21.451397
v 178.18234 411.71216 21.18085
v 178.14088 411.59708 20.860289
v 178.25766 411.47162 20.575611
v 178.50137 411.36935 20.403093
v 178.53206 410.00546 21.462833
v 178.75392 409.98334 21.681952
v 178.87758 410.07706 21.954962
v 178.8699 410.26144 22.208714
v 178.73294 410.48715 22.375212
v 178.5034 410.69366 22.409843
v 178.24278 410.82565 22.30333
v 178.02094 410.84775 22.084211
v 177.89728 410.75406 21.811201
v 177.90495 410.56964 21.557451
v 178.04192 410.34396 21.390953
v 178.27145 410.13745 21.35632
v 177.23593 409.08548 21.999159
v 177.36877 409.0344 22.25327
v 177.44986 409.1354 22.513609
v 177.45744 409.36142 22.710424
v 177.3895 409.65192 22.790976
v 177.26424 409.929 22.73368
v 177.11522 410.11847 22.553892
v 176.98238 410.16953 22.299784
v 176.90129 410.0685 22.039442
v 176.89372 409.8425 21.842628
v 176.96165 409.55203 21.762077
v 177.08691 409.27493 21.81937
v 175.71138 408.9894 22.692177
v 175.8268 408.89114 22.931309
v 175.93274 408.9527 23.193314
v 176.00082 409.15762 23.407982
v 176.0128 409.451 23.517797
v 175.96547 409.7542 23.493334
v 175.8715 409.986 23.341146
v 175.7561 410.0843 23.102013
v 175.65016 410.0227 22.84001
v 175.58208 409.81778 22.625341
v 175.57008 409.5244 22.515526
v 175.61742 409.2212 22.53999
v 174.4459 408.92392 23.01901
v 174.5433 408.7914 23.276611
v 174.58865 408.80466 23.577707
v 174.56981 408.96014 23.841621
v 174.4918 409.21616 23.997639
v 174.37556 409.50412 24.003952
v 174.25221 409.7469 23.858871
v 174.15482 409.8794 23.60127
v 174.10947 409.86612 23.300175
v 174.12833 409.71066 23.03626
v 174.20631 409.45465 22.880245
v 174.32257 409.1667 22.87393
v 173.54501 408.1029 23.075512
v 173.61372 408.0451 23.372818
v 173.55469 408.08478 23.675133
v 173.38374 408.2113 23.901453
v 173.14667 408.3908 23.991137
v 172.907 408.57513 23.92015
v 172.72896 408.71494 23.707518
v 172.66025 408.77277 23.410212
v 172.71927 408.7331 23.107895
v 172.89023 408.60654 22.881575
v 173.1273 408.42706 22.791893
v 173.36697 408.24274 22.862879
v 173.09161 406.8177 23.165144
v 173.12163 406.7997 23.474398
v 173.00162 406.83417 23.759424
v 172.76375 406.91187 23.943853
v 172.47174 407.012 23.978266
v 172.20384 407.10767 23.853443
v 172.03185 407.1733 23.602827
v 172.00183 407.19128 23.293575
v 172.12183 407.15683 23.008547
v 172.35971 407.07913 22.824118
v 172.65172 406.979 22.789705
v 172.9196 406.88333 22.91453
v 172.73004 405.44846 23.236448
v 172.69336 405.45566 23.545021
v 172.50885 405.48273 23.793566
v 172.22594 405.52243 23.915482
v 171.92044 405.56412 23.878101
v 171.6742 405.59665 23.691442
v 171.5532 405.61127 23.40552
v 171.58989 405.6041 23.096945
v 171.7744 405.57703 22.848402
v 172.05731 405.53732 22.726486
v 172.36282 405.4956 22.763866
v 172.60905 405.4631 22.950525
v 172.70479 403.85522 23.229788
v 172.7171 403.85974 23.539
v 172.57779 403.9035 23.812014
v 172.32416 403.97482 23.975676
v 172.02417 404.05457 23.986132
v 171.75822 404.1214 23.84058
v 171.59756 404.15735 23.578022
v 171.58525 404.15283 23.268808
v 171.72458 404.10904 22.995794
v 171.9782 404.03772 22.832134
v 172.27818 403.95798 22.821678
v 172.54413 403.89117 22.96723
v 171.86816 402.38757 23.191816
v 171.88162 402.36124 23.499868
v 171.76279 402.42163 23.779568
v 171.5435 402.5526 23.955969
v 171.28252 402.71902 23.981804
v 171.04976 402.8763 23.850151
v 170.90761 402.98233 23.596289
v 170.89415 403.00867 23.288235
v 171.01299 402.94824 23.008535
v 171.23227 402.8173 22.832134
v 171.49326 402.65085 22.8063
v 171.72601 402.49356 22.937952
v 171.01405 401.24878 22.959444
v 171.04852 401.19934 23.26763
v 170.93736 401.21634 23.566723
v 170.71037 401.29517 23.776579
v 170.42836 401.41476 23.840971
v 170.16692 401.54306 23.742643
v 169.99605 401.64566 23.507942
v 169.9616 401.6951 23.199757
v 170.07274 401.67813 22.900663
v 170.29973 401.59927 22.690807
v 170.58174 401.47968 22.626415
v 170.8432 401.3514 22.724743
v 170.6751 399.76587 22.963087
v 170.75896 399.81183 23.248636
v 170.6876 399.89917 23.510857
v 170.48013 400.00452 23.679483
v 170.19215 400.09964 23.709335
v 169.90082 400.15903 23.592413
v 169.68419 400.16675 23.360044
v 169.60031 400.1208 23.074493
v 169.67168 400.03345 22.812273
v 169.87914 399.9281 22.643646
v 170.16713 399.833 22.613794
v 170.45847 399.77362 22.730719
v 170.31566 398.58878 23.649385
v 170.34715 398.72617 23.985506
v 170.22089 398.8674 24.253336
v 169.97066 398.97464 24.381111
v 169.66356 399.01917 24.334593
v 169.38185 398.98904 24.126247
v 169.20102 398.89233 23.8119
v 169.16953 398.75494 23.475779
v 169.2958 398.6137 23.207947
v 169.54602 398.50644 23.080173
v 169.85313 398.4619 23.12669
v 170.13484 398.49207 23.335037
v 170.42282 397.3059 24.236626
v 170.43736 397.38727 24.519041
v 170.29514 397.45026 24.770897
v 170.03426 397.478 24.92471
v 169.72461 397.46304 24.939264
v 169.44919 397.40942 24.810661
v 169.28178 397.33148 24.57336
v 169.26724 397.2501 24.290945
v 169.40947 397.1871 24.03909
v 169.67035 397.15936 23.885279
v 169.97998 397.17432 23.870724
v 170.2554 397.22797 23.999325
v 170.40167 395.54358 24.395115
v 170.48322 395.5437 24.695326
v 170.42139 395.61646 24.991396
v 170.23274 395.7423 25.203993
v 169.96783 395.88757 25.27615
v 169.69765 396.0133 25.188536
v 169.49457 396.0858 24.964624
v 169.41301 396.08566 24.664412
v 169.47485 396.0129 24.368343
v 169.6635 395.88705 24.155746
v 169.9284 395.7418 24.083588
v 170.1986 395.6161 24.171204
v 168.861 394.54108 24.418854
v 168.93097 394.45743 24.70838
v 168.9297 394.5172 25.011877
v 168.85753 394.7044 25.248022
v 168.73381 394.9689 25.35354
v 168.59167 395.23978 25.30016
v 168.46922 395.44446 25.10218
v 168.39925 395.52814 24.812654
v 168.40051 395.46835 24.509157
v 168.47269 395.28113 24.273012
v 168.5964 395.01666 24.167494
v 168.73854 394.7458 24.220875
v 167.34567 393.96576 24.591888
v 167.40172 393.87143 24.88281
v 167.41698 393.932 25.18755
v 167.38736 394.13126 25.424446
v 167.3208 394.4158 25.53003
v 167.23514 394.70938 25.476004
v 167.15332 394.93335 25.276848
v 167.09726 395.02768 24.985926
v 167.082 394.9671 24.681187
v 167.11162 394.76785 24.444288
v 167.17818 394.4833 24.338707
v 167.26385 394.18973 24.392733
v 165.85092 393.83524 24.61033
v 166.00122 393.70386 24.846346
v 166.08424 393.705 25.143011
v 166.07773 393.8383 25.420835
v 165.98343 394.06808 25.605377
v 165.8266 394.33276 25.647188
v 165.64928 394.56143 25.535065
v 165.49898 394.6928 25.299051
v 165.41595 394.69168 25.002386
v 165.42247 394.55838 24.724562
v 165.51677 394.32858 24.54002
v 165.67358 394.0639 24.498209
v 165.1626 392.70758 25.067415
v 165.37059 392.64218 25.301987
v 165.46965 392.67072 25.599865
v 165.43321 392.78552 25.881235
v 165.27106 392.95587 26.070704
v 165.02664 393.1361 26.117502
v 164.76544 393.27792 26.009092
v 164.55745 393.34332 25.77452
v 164.45839 393.3148 25.476643
v 164.49483 393.19998 25.195272
v 164.65697 393.02963 25.005804
v 164.9014 392.8494 24.959005
v 164.45134 391.46036 25.403313
v 164.6109 391.40335 25.667803
v 164.64511 391.43555 25.979002
v 164.54482 391.5483 26.253529
v 164.33688 391.7114 26.417822
v 164.07704 391.88116 26.42786
v 163.8349 392.0121 26.280952
v 163.67534 392.0691 26.016462
v 163.64113 392.0369 25.705263
v 163.74142 391.92413 25.430737
v 163.94936 391.76105 25.266443
v 164.2092 391.59128 25.256405
v 163.76674 390.24884 25.655548
v 163.87917 390.23068 25.952682
v 163.84375 390.27347 26.26425
v 163.66998 390.3657 26.50677
v 163.40442 390.4827 26.615253
v 163.11823 390.5931 26.560638
v 162.88808 390.66733 26.357553
v 162.77565 390.6855 26.06042
v 162.81107 390.6427 25.74885
v 162.98483 390.55048 25.506332
v 163.2504 390.43347 25.397848
v 163.5366 390.32306 25.452463
v 163.46478 388.83472 25.716496
v 163.59586 388.80048 25.996569
v 163.57521 388.81003 26.30573
v 163.4084 388.8608 26.56114
v 163.1401 388.9392 26.694365
v 162.84224 389.0242 26.669703
v 162.59459 389.09305 26.493765
v 162.46352 389.1273 26.213692
v 162.48416 389.11774 25.904531
v 162.65097 389.067 25.64912
v 162.91925 388.9886 25.515898
v 163.21713 388.90356 25.540558
v 162.89075 387.4477 25.599634
v 163.0435 387.3824 25.852547
v 163.04826 387.3585 26.155216
v 162.90376 387.38242 26.426546
v 162.64871 387.44778 26.593832
v 162.35146 387.53705 26.61225
v 162.09163 387.62628 26.476864
v 161.93889 387.69162 26.223951
v 161.93411 387.7155 25.921282
v 162.07861 387.69156 25.649952
v 162.33366 387.62622 25.482666
v 162.63094 387.53696 25.464249
v 162.46686 385.88345 25.424623
v 162.64784 385.82025 25.672707
v 162.69518 385.82086 25.98338
v 162.59618 385.88507 26.273394
v 162.37737 385.9957 26.465042
v 162.09738 386.12308 26.506971
v 161.83124 386.2331 26.387947
v 161.65027 386.2963 26.139864
v 161.60294 386.2957 25.829191
v 161.70193 386.23148 25.539177
v 161.92075 386.12085 25.347528
v 162.20073 385.99347 25.3056
v 161.65997 384.5205 25.891768
v 161.77567 384.49008 26.180138
v 161.76242 384.5542 26.485489
v 161.62381 384.69568 26.726004
v 161.39694 384.87656 26.837236
v 161.14262 385.04843 26.789383
v 160.92899 385.16522 26.595264
v 160.8133 385.19562 26.306894
v 160.82654 385.1315 26.001543
v 160.96516 384.99005 25.761028
v 161.19203 384.80914 25.649796
v 161.44635 384.63727 25.697649
v 160.61424 383.47928 25.849186
v 160.85416 383.4259 26.043188
v 160.97458 383.42032 26.325298
v 160.94322 383.464 26.61992
v 160.76851 383.54523 26.848116
v 160.49724 383.64224 26.948736
v 160.2021 383.7291 26.894821
v 159.96219 383.78244 26.700817
v 159.84177 383.78802 26.418709
v 159.87312 383.74435 26.124084
v 160.04784 383.66315 25.895891
v 160.3191 383.5661 25.79527
v 160.58408 381.92575 25.99785
v 160.85075 381.91223 26.16722
v 161.00777 381.94717 26.447603
v 161.01302 382.02124 26.763872
v 160.86511 382.1146 27.031286
v 160.60367 382.2022 27.178188
v 160.29875 382.2606 27.165218
v 160.03207 382.2741 26.99585
v 159.87506 382.23917 26.715467
v 159.86981 382.16507 26.399197
v 160.01773 382.07172 26.131783
v 160.27916 381.98413 25.98488
v 160.01335 380.4911 26.499008
v 160.23712 380.42978 26.728638
v 160.35611 380.4616 27.03071
v 160.33842 380.5781 27.324286
v 160.18881 380.74802 27.530703
v 159.94734 380.9258 27.594648
v 159.67874 381.06387 27.498993
v 159.45497 381.12518 27.269363
v 159.33598 381.09332 26.96729
v 159.35367 380.97684 26.673716
v 159.50328 380.80695 26.467299
v 159.74475 380.62915 26.40335
v 159.11859 379.38156 26.93128
v 159.33986 379.31458 27.141342
v 159.45137 379.3318 27.434334
v 159.42325 379.42853 27.731749
v 159.26302 379.5789 27.953894
v 159.01363 379.7426 28.041246
v 158.7419 379.87582 27.9704
v 158.52063 379.9428 27.760338
v 158.40913 379.92563 27.467346
v 158.43726 379.82886 27.169931
v 158.59747 379.6785 26.947786
v 158.84686 379.51477 26.860434
v 158.57242 378.04572 27.110424
v 158.82834 378.01187 27.312544
v 158.97293 378.03458 27.615921
v 158.96744 378.10776 27.939264
v 158.81334 378.2118 28.195934
v 158.55193 378.3188 28.317156
v 158.25323 378.40012 28.27045
v 157.9973 378.43396 28.06833
v 157.85272 378.41125 27.764954
v 157.8582 378.33807 27.44161
v 158.01231 378.23404 27.18494
v 158.27373 378.12704 27.063719
v 158.27962 376.65027 27.576777
v 158.53453 376.62534 27.749493
v 158.67242 376.64188 28.019245
v 158.65634 376.69547 28.313755
v 158.49059 376.7717 28.554108
v 158.21959 376.8502 28.675901
v 157.91595 376.90988 28.6465
v 157.66103 376.93478 28.473783
v 157.52315 376.91824 28.204031
v 157.53923 376.8647 27.909521
v 157.70497 376.78845 27.669168
v 157.97598 376.70996 27.547375
v 157.9597 375.1637 27.678316
v 158.20377 375.0846 27.863392
v 158.33795 375.05994 28.15244
v 158.32632 375.09634 28.46801
v 158.17198 375.18405 28.725546
v 157.9163 375.2996 28.856041
v 157.62778 375.41196 28.82453
v 157.38371 375.4911 28.639454
v 157.24953 375.51575 28.350407
v 157.26115 375.47934 28.034836
v 157.4155 375.39163 27.7773
v 157.67117 375.2761 27.646805
v 157.0589 373.71222 27.928667
v 157.28812 373.60663 28.116846
v 157.43803 373.60724 28.391464
v 157.46848 373.71396 28.67894
v 157.37129 373.8981 28.902245
v 157.17253 374.11038 29.001543
v 156.92545 374.2939 28.950228
v 156.69623 374.3995 28.76205
v 156.54633 374.39886 28.48743
v 156.51587 374.29218 28.199955
v 156.61305 374.108 27.97665
v 156.81181 373.89572 27.877354
v 156.07938 372.74304 28.762936
v 156.32555 372.68814 28.943594
v 156.49109 372.75107 29.197176
v 156.53162 372.91495 29.455732
v 156.4363 373.13586 29.649984
v 156.23065 373.3546 29.727882
v 155.96979 373.51263 29.668552
v 155.72362 373.5675 29.487894
v 155.55807 373.50458 29.234314
v 155.51755 373.34073 28.975758
v 155.61287 373.1198 28.781506
v 155.81851 372.90103 28.703608
v 155.35785 371.58853 29.265589
v 155.65045 371.55548 29.436113
v 155.8767 371.62827 29.707813
v 155.97597 371.78745 30.007885
v 155.92165 371.99033 30.255924
v 155.72832 372.18256 30.38547
v 155.44775 372.3126 30.36181
v 155.15517 372.34567 30.191286
v 154.92891 372.27286 29.919588
v 154.82965 372.11368 29.619516
v 154.88396 371.9108 29.371475
v 155.07729 371.7186 29.24193
v 154.9794 370.7506 30.33119
v 155.28911 370.73004 30.379477
v 155.56505 370.74713 30.56446
v 155.73328 370.7973 30.836576
v 155.74873 370.8671 31.12291
v 155.60727 370.93784 31.346739
v 155.34679 370.99054 31.44809
v 155.03708 371.0111 31.399803
v 154.76114 370.99402 31.214819
v 154.59291 370.94385 30.942703
v 154.57745 370.87405 30.65637
v 154.71892 370.8033 30.43254
v 155.09372 369.5276 29.975958
v 155.39986 369.47675 29.946032
v 155.6674 369.41016 30.064922
v 155.82468 369.34573 30.300774
v 155.82951 369.30066 30.59039
v 155.68065 369.28708 30.856165
v 155.41794 369.3086 31.02689
v 155.11179 369.35947 31.056816
v 154.84424 369.42603 30.937925
v 154.68697 369.49045 30.702074
v 154.68213 369.53552 30.412458
v 154.83101 369.5491 30.146683
v 154.52573 368.058 30.016256
v 154.8232 367.96875 30.01642
v 155.07996 367.89032 30.171432
v 155.22722 367.84378 30.439754
v 155.22552 367.84155 30.749493
v 155.0753 367.88428 31.017653
v 154.81683 367.96048 31.172379
v 154.51936 368.04977 31.172215
v 154.26259 368.12817 31.017202
v 154.11533 368.17474 30.748878
v 154.11703 368.17694 30.43914
v 154.26724 368.13422 30.170982
v 154.18393 366.56558 29.965029
v 154.47707 366.46677 29.941324
v 154.74522 366.38013 30.07597
v 154.91655 366.32892 30.332886
v 154.94514 366.32684 30.64323
v 154.82333 366.37445 30.92385
v 154.58377 366.45898 31.09955
v 154.29065 366.5578 31.123255
v 154.02249 366.64444 30.98861
v 153.85117 366.69565 30.731693
v 153.82257 366.69772 30.421349
v 153.94438 366.65012 30.140728
v 153.51727 365.11685 30.117409
v 153.80843 365.0092 30.109013
v 154.07414 364.93887 30.252361
v 154.24323 364.92484 30.509045
v 154.27037 364.97076 30.810286
v 154.1483 365.0644 31.075365
v 153.90973 365.1806 31.233257
v 153.61858 365.2883 31.241653
v 153.35284 365.35858 31.098305
v 153.18376 365.37265 30.841621
v 153.15662 365.32672 30.540382
v 153.27869 365.2331 30.275301
v 153.24397 363.59125 30.413242
v 153.55263 363.56674 30.440645
v 153.81084 363.5806 30.621181
v 153.9494 363.62906 30.906473
v 153.9312 363.6992 31.220081
v 153.7611 363.7722 31.47797
v 153.4847 363.8285 31.611042
v 153.17603 363.853 31.58364
v 152.91783 363.83914 31.403105
v 152.77927 363.79065 31.117811
v 152.79747 363.72052 30.804205
v 152.96756 363.64755 30.546314
v 153.31616 362.10355 30.751165
v 153.62558 362.12073 30.77427
v 153.88202 362.16507 30.951826
v 154.01675 362.22473 31.23626
v 153.9937 362.28366 31.551357
v 153.81902 362.3261 31.812687
v 153.53952 362.3407 31.950226
v 153.23009 362.32355 31.927122
v 152.97366 362.27917 31.749565
v 152.83891 362.21954 31.46513
v 152.86198 362.1606 31.150034
v 153.03667 362.11816 30.888704
v 153.42819 362.21396 31.330183
usemtl mat_14
s 1
f 4179 4179 4180
f 4180 4179 4181
f 4179 4179 4181
f 4181 4179 4182
f 4179 4179 4182
f 4182 4179 4183
f 4179 4179 4183
f 4183 4179 4184
f 4179 4179 4184
f 4184 4179 4185
f 4179 4179 4185
f 4185 4179 4186
f 4179 4179 4186
f 4186 4179 4187
f 4179 4179 4187
f 4187 4179 4188
f 4179 4179 4188
f 4188 4179 4189
f 4179 4179 4189
f 4189 4179 4190
f 4179 4179 4190
f 4190 4179 4191
f 4179 4179 4191
f 4191 4179 4180
f 4180 4181 4192
f 4192 4181 4193
f 4181 4182 4193
f 4193 4182 4194
f 4182 4183 4194
f 4194 4183 4195
f 4183 4184 4195
f 4195 4184 4196
f 4184 4185 4196
f 4196 4185 4197
f 4185 4186 4197
f 4197 4186 4198
f 4186 4187 4198
f 4198 4187 4199
f 4187 4188 4199
f 4199 4188 4200
f 4188 4189 4200
f 4200 4189 4201
f 4189 4190 4201
f 4201 4190 4202
f 4190 4191 4202
f 4202 4191 4203
f 4191 4180 4203
f 4203 4180 4192
f 4192 4193 4204
f 4204 4193 4205
f 4193 4194 4205
f 4205 4194 4206
f 4194 4195 4206
f 4206 4195 4207
f 4195 4196 4207
f 4207 4196 4208
f 4196 4197 4208
f 4208 4197 4209
f 4197 4198 4209
f 4209 4198 4210
f 4198 4199 4210
f 4210 4199 4211
f 4199 4200 4211
f 4211 4200 4212
f 4200 4201 4212
f 4212 4201 4213
f 4201 4202 4213
f 4213 4202 4214
f 4202 4203 4214
f 4214 4203 4215
f 4203 4192 4215
f 4215 4192 4204
f 4204 4205 4216
f 4216 4205 4217
f 4205 4206 4217
f 4217 4206 4218
f 4206 4207 4218
f 4218 4207 4219
f 4207 4208 4219
f 4219 4208 4220
f 4208 4209 4220
f 4220 4209 4221
f 4209 4210 4221
f 4221 4210 4222
f 4210 4211 4222
f 4222 4211 4223
f 4211 4212 4223
f 4223 4212 4224
f 4212 4213 4224
f 4224 4213 4225
f 4213 4214 4225
f 4225 4214 4226
f 4214 4215 4226
f 4226 4215 4227
f 4215 4204 4227
f 4227 4204 4216
f 4216 4217 4228
f 4228 4217 4229
f 4217 4218 4229
f 4229 4218 4230
f 4218 4219 4230
f 4230 4219 4231
f 4219 4220 4231
f 4231 4220 4232
f 4220 4221 4232
f 4232 4221 4233
f 4221 4222 4233
f 4233 4222 4234
f 4222 4223 4234
f 4234 4223 4235
f 4223 4224 4235
f 4235 4224 4236
f 4224 4225 4236
f 4236 4225 4237
f 4225 4226 4237
f 4237 4226 4238
f 4226 4227 4238
f 4238 4227 4239
f 4227 4216 4239
f 4239 4216 4228
f 4228 4229 4240
f 4240 4229 4241
f 4229 4230 4241
f 4241 4230 4242
f 4230 4231 4242
f 4242 4231 4243
f 4231 4232 4243
f 4243 4232 4244
f 4232 4233 4244
f 4244 4233 4245
f 4233 4234 4245
f 4245 4234 4246
f 4234 4235 4246
f 4246 4235 4247
f 4235 4236 4247
f 4247 4236 4248
f 4236 4237 4248
f 4248 4237 4249
f 4237 4238 4249
f 4249 4238 4250
f 4238 4239 4250
f 4250 4239 4251
f 4239 4228 4251
f 4251 4228 4240
f 4240 4241 4252
f 4252 4241 4253
f 4241 4242 4253
f 4253 4242 4254
f 4242 4243 4254
f 4254 4243 4255
f 4243 4244 4255
f 4255 4244 4256
f 4244 4245 4256
f 4256 4245 4257
f 4245 4246 4257
f 4257 4246 4258
f 4246 4247 4258
f 4258 4247 4259
f 4247 4248 4259
f 4259 4248 4260
f 4248 4249 4260
f 4260 4249 4261
f 4249 4250 4261
f 4261 4250 4262
f 4250 4251 4262
f 4262 4251 4263
f 4251 4240 4263
f 4263 4240 4252
f 4252 4253 4264
f 4264 4253 4265
f 4253 4254 4265
f 4265 4254 4266
f 4254 4255 4266
f 4266 4255 4267
f 4255 4256 4267
f 4267 4256 4268
f 4256 4257 4268
f 4268 4257 4269
f 4257 4258 4269
f 4269 4258 4270
f 4258 4259 4270
f 4270 4259 4271
f 4259 4260 4271
f 4271 4260 4272
f 4260 4261 4272
f 4272 4261 4273
f 4261 4262 4273
f 4273 4262 4274
f 4262 4263 4274
f 4274 4263 4275
f 4263 4252 4275
f 4275 4252 4264
f 4264 4265 4276
f 4276 4265 4277
f 4265 4266 4277
f 4277 4266 4278
f 4266 4267 4278
f 4278 4267 4279
f 4267 4268 4279
f 4279 4268 4280
f 4268 4269 4280
f 4280 4269 4281
f 4269 4270 4281
f 4281 4270 4282
f 4270 4271 4282
f 4282 4271 4283
f 4271 4272 4283
f 4283 4272 4284
f 4272 4273 4284
f 4284 4273 4285
f 4273 4274 4285
f 4285 4274 4286
f 4274 4275 4286
f 4286 4275 4287
f 4275 4264 4287
f 4287 4264 4276
f 4276 4277 4288
f 4288 4277 4289
f 4277 4278 4289
f 4289 4278 4290
f 4278 4279 4290
f 4290 4279 4291
f 4279 4280 4291
f 4291 4280 4292
f 4280 4281 4292
f 4292 4281 4293
f 4281 4282 4293
f 4293 4282 4294
f 4282 4283 4294
f 4294 4283 4295
f 4283 4284 4295
f 4295 4284 4296
f 4284 4285 4296
f 4296 4285 4297
f 4285 4286 4297
f 4297 4286 4298
f 4286 4287 4298
f 4298 4287 4299
f 4287 4276 4299
f 4299 4276 4288
f 4288 4289 4300
f 4300 4289 4301
f 4289 4290 4301
f 4301 4290 4302
f 4290 4291 4302
f 4302 4291 4303
f 4291 4292 4303
f 4303 4292 4304
f 4292 4293 4304
f 4304 4293 4305
f 4293 4294 4305
f 4305 4294 4306
f 4294 4295 4306
f 4306 4295 4307
f 4295 4296 4307
f 4307 4296 4308
f 4296 4297 4308
f 4308 4297 4309
f 4297 4298 4309
f 4309 4298 4310
f 4298 4299 4310
f 4310 4299 4311
f 4299 4288 4311
f 4311 4288 4300
f 4300 4301 4312
f 4312 4301 4313
f 4301 4302 4313
f 4313 4302 4314
f 4302 4303 4314
f 4314 4303 4315
f 4303 4304 4315
f 4315 4304 4316
f 4304 4305 4316
f 4316 4305 4317
f 4305 4306 4317
f 4317 4306 4318
f 4306 4307 4318
f 4318 4307 4319
f 4307 4308 4319
f 4319 4308 4320
f 4308 4309 4320
f 4320 4309 4321
f 4309 4310 4321
f 4321 4310 4322
f 4310 4311 4322
f 4322 4311 4323
f 4311 4300 4323
f 4323 4300 4312
f 4312 4313 4324
f 4324 4313 4325
f 4313 4314 4325
f 4325 4314 4326
f 4314 4315 4326
f 4326 4315 4327
f 4315 4316 4327
f 4327 4316 4328
f 4316 4317 4328
f 4328 4317 4329
f 4317 4318 4329
f 4329 4318 4330
f 4318 4319 4330
f 4330 4319 4331
f 4319 4320 4331
f 4331 4320 4332
f 4320 4321 4332
f 4332 4321 4333
f 4321 4322 4333
f 4333 4322 4334
f 4322 4323 4334
f 4334 4323 4335
f 4323 4312 4335
f 4335 4312 4324
f 4324 4325 4336
f 4336 4325 4337
f 4325 4326 4337
f 4337 4326 4338
f 4326 4327 4338
f 4338 4327 4339
f 4327 4328 4339
f 4339 4328 4340
f 4328 4329 4340
f 4340 4329 4341
f 4329 4330 4341
f 4341 4330 4342
f 4330 4331 4342
f 4342 4331 4343
f 4331 4332 4343
f 4343 4332 4344
f 4332 4333 4344
f 4344 4333 4345
f 4333 4334 4345
f 4345 4334 4346
f 4334 4335 4346
f 4346 4335 4347
f 4335 4324 4347
f 4347 4324 4336
f 4336 4337 4348
f 4348 4337 4349
f 4337 4338 4349
f 4349 4338 4350
f 4338 4339 4350
f 4350 4339 4351
f 4339 4340 4351
f 4351 4340 4352
f 4340 4341 4352
f 4352 4341 4353
f 4341 4342 4353
f 4353 4342 4354
f 4342 4343 4354
f 4354 4343 4355
f 4343 4344 4355
f 4355 4344 4356
f 4344 4345 4356
f 4356 4345 4357
f 4345 4346 4357
f 4357 4346 4358
f 4346 4347 4358
f 4358 4347 4359
f 4347 4336 4359
f 4359 4336 4348
f 4348 4349 4360
f 4360 4349 4361
f 4349 4350 4361
f 4361 4350 4362
f 4350 4351 4362
f 4362 4351 4363
f 4351 4352 4363
f 4363 4352 4364
f 4352 4353 4364
f 4364 4353 4365
f 4353 4354 4365
f 4365 4354 4366
f 4354 4355 4366
f 4366 4355 4367
f 4355 4356 4367
f 4367 4356 4368
f 4356 4357 4368
f 4368 4357 4369
f 4357 4358 4369
f 4369 4358 4370
f 4358 4359 4370
f 4370 4359 4371
f 4359 4348 4371
f 4371 4348 4360
f 4360 4361 4372
f 4372 4361 4373
f 4361 4362 4373
f 4373 4362 4374
f 4362 4363 4374
f 4374 4363 4375
f 4363 4364 4375
f 4375 4364 4376
f 4364 4365 4376
f 4376 4365 4377
f 4365 4366 4377
f 4377 4366 4378
f 4366 4367 4378
f 4378 4367 4379
f 4367 4368 4379
f 4379 4368 4380
f 4368 4369 4380
f 4380 4369 4381
f 4369 4370 4381
f 4381 4370 4382
f 4370 4371 4382
f 4382 4371 4383
f 4371 4360 4383
f 4383 4360 4372
f 4372 4373 4384
f 4384 4373 4385
f 4373 4374 4385
f 4385 4374 4386
f 4374 4375 4386
f 4386 4375 4387
f 4375 4376 4387
f 4387 4376 4388
f 4376 4377 4388
f 4388 4377 4389
f 4377 4378 4389
f 4389 4378 4390
f 4378 4379 4390
f 4390 4379 4391
f 4379 4380 4391
f 4391 4380 4392
f 4380 4381 4392
f 4392 4381 4393
f 4381 4382 4393
f 4393 4382 4394
f 4382 4383 4394
f 4394 4383 4395
f 4383 4372 4395
f 4395 4372 4384
f 4384 4385 4396
f 4396 4385 4397
f 4385 4386 4397
f 4397 4386 4398
f 4386 4387 4398
f 4398 4387 4399
f 4387 4388 4399
f 4399 4388 4400
f 4388 4389 4400
f 4400 4389 4401
f 4389 4390 4401
f 4401 4390 4402
f 4390 4391 4402
f 4402 4391 4403
f 4391 4392 4403
f 4403 4392 4404
f 4392 4393 4404
f 4404 4393 4405
f 4393 4394 4405
f 4405 4394 4406
f 4394 4395 4406
f 4406 4395 4407
f 4395 4384 4407
f 4407 4384 4396
f 4396 4397 4408
f 4408 4397 4409
f 4397 4398 4409
f 4409 4398 4410
f 4398 4399 4410
f 4410 4399 4411
f 4399 4400 4411
f 4411 4400 4412
f 4400 4401 4412
f 4412 4401 4413
f 4401 4402 4413
f 4413 4402 4414
f 4402 4403 4414
f 4414 4403 4415
f 4403 4404 4415
f 4415 4404 4416
f 4404 4405 4416
f 4416 4405 4417
f 4405 4406 4417
f 4417 4406 4418
f 4406 4407 4418
f 4418 4407 4419
f 4407 4396 4419
f 4419 4396 4408
f 4408 4409 4420
f 4420 4409 4421
f 4409 4410 4421
f 4421 4410 4422
f 4410 4411 4422
f 4422 4411 4423
f 4411 4412 4423
f 4423 4412 4424
f 4412 4413 4424
f 4424 4413 4425
f 4413 4414 4425
f 4425 4414 4426
f 4414 4415 4426
f 4426 4415 4427
f 4415 4416 4427
f 4427 4416 4428
f 4416 4417 4428
f 4428 4417 4429
f 4417 4418 4429
f 4429 4418 4430
f 4418 4419 4430
f 4430 4419 4431
f 4419 4408 4431
f 4431 4408 4420
f 4420 4421 4432
f 4432 4421 4433
f 4421 4422 4433
f 4433 4422 4434
f 4422 4423 4434
f 4434 4423 4435
f 4423 4424 4435
f 4435 4424 4436
f 4424 4425 4436
f 4436 4425 4437
f 4425 4426 4437
f 4437 4426 4438
f 4426 4427 4438
f 4438 4427 4439
f 4427 4428 4439
f 4439 4428 4440
f 4428 4429 4440
f 4440 4429 4441
f 4429 4430 4441
f 4441 4430 4442
f 4430 4431 4442
f 4442 4431 4443
f 4431 4420 4443
f 4443 4420 4432
f 4432 4433 4444
f 4444 4433 4445
f 4433 4434 4445
f 4445 4434 4446
f 4434 4435 4446
f 4446 4435 4447
f 4435 4436 4447
f 4447 4436 4448
f 4436 4437 4448
f 4448 4437 4449
f 4437 4438 4449
f 4449 4438 4450
f 4438 4439 4450
f 4450 4439 4451
f 4439 4440 4451
f 4451 4440 4452
f 4440 4441 4452
f 4452 4441 4453
f 4441 4442 4453
f 4453 4442 4454
f 4442 4443 4454
f 4454 4443 4455
f 4443 4432 4455
f 4455 4432 4444
f 4444 4445 4456
f 4456 4445 4457
f 4445 4446 4457
f 4457 4446 4458
f 4446 4447 4458
f 4458 4447 4459
f 4447 4448 4459
f 4459 4448 4460
f 4448 4449 4460
f 4460 4449 4461
f 4449 4450 4461
f 4461 4450 4462
f 4450 4451 4462
f 4462 4451 4463
f 4451 4452 4463
f 4463 4452 4464
f 4452 4453 4464
f 4464 4453 4465
f 4453 4454 4465
f 4465 4454 4466
f 4454 4455 4466
f 4466 4455 4467
f 4455 4444 4467
f 4467 4444 4456
f 4456 4457 4468
f 4468 4457 4469
f 4457 4458 4469
f 4469 4458 4470
f 4458 4459 4470
f 4470 4459 4471
f 4459 4460 4471
f 4471 4460 4472
f 4460 4461 4472
f 4472 4461 4473
f 4461 4462 4473
f 4473 4462 4474
f 4462 4463 4474
f 4474 4463 4475
f 4463 4464 4475
f 4475 4464 4476
f 4464 4465 4476
f 4476 4465 4477
f 4465 4466 4477
f 4477 4466 4478
f 4466 4467 4478
f 4478 4467 4479
f 4467 4456 4479
f 4479 4456 4468
f 4468 4469 4480
f 4480 4469 4481
f 4469 4470 4481
f 4481 4470 4482
f 4470 4471 4482
f 4482 4471 4483
f 4471 4472 4483
f 4483 4472 4484
f 4472 4473 4484
f 4484 4473 4485
f 4473 4474 4485
f 4485 4474 4486
f 4474 4475 4486
f 4486 4475 4487
f 4475 4476 4487
f 4487 4476 4488
f 4476 4477 4488
f 4488 4477 4489
f 4477 4478 4489
f 4489 4478 4490
f 4478 4479 4490
f 4490 4479 4491
f 4479 4468 4491
f 4491 4468 4480
f 4480 4481 4492
f 4492 4481 4493
f 4481 4482 4493
f 4493 4482 4494
f 4482 4483 4494
f 4494 4483 4495
f 4483 4484 4495
f 4495 4484 4496
f 4484 4485 4496
f 4496 4485 4497
f 4485 4486 4497
f 4497 4486 4498
f 4486 4487 4498
f 4498 4487 4499
f 4487 4488 4499
f 4499 4488 4500
f 4488 4489 4500
f 4500 4489 4501
f 4489 4490 4501
f 4501 4490 4502
f 4490 4491 4502
f 4502 4491 4503
f 4491 4480 4503
f 4503 4480 4492
f 4492 4493 4504
f 4504 4493 4505
f 4493 4494 4505
f 4505 4494 4506
f 4494 4495 4506
f 4506 4495 4507
f 4495 4496 4507
f 4507 4496 4508
f 4496 4497 4508
f 4508 4497 4509
f 4497 4498 4509
f 4509 4498 4510
f 4498 4499 4510
f 4510 4499 4511
f 4499 4500 4511
f 4511 4500 4512
f 4500 4501 4512
f 4512 4501 4513
f 4501 4502 4513
f 4513 4502 4514
f 4502 4503 4514
f 4514 4503 4515
f 4503 4492 4515
f 4515 4492 4504
f 4504 4505 4516
f 4516 4505 4517
f 4505 4506 4517
f 4517 4506 4518
f 4506 4507 4518
f 4518 4507 4519
f 4507 4508 4519
f 4519 4508 4520
f 4508 4509 4520
f 4520 4509 4521
f 4509 4510 4521
f 4521 4510 4522
f 4510 4511 4522
f 4522 4511 4523
f 4511 4512 4523
f 4523 4512 4524
f 4512 4513 4524
f 4524 4513 4525
f 4513 4514 4525
f 4525 4514 4526
f 4514 4515 4526
f 4526 4515 4527
f 4515 4504 4527
f 4527 4504 4516
f 4516 4517 4528
f 4528 4517 4529
f 4517 4518 4529
f 4529 4518 4530
f 4518 4519 4530
f 4530 4519 4531
f 4519 4520 4531
f 4531 4520 4532
f 4520 4521 4532
f 4532 4521 4533
f 4521 4522 4533
f 4533 4522 4534
f 4522 4523 4534
f 4534 4523 4535
f 4523 4524 4535
f 4535 4524 4536
f 4524 4525 4536
f 4536 4525 4537
f 4525 4526 4537
f 4537 4526 4538
f 4526 4527 4538
f 4538 4527 4539
f 4527 4516 4539
f 4539 4516 4528
f 4528 4529 4540
f 4540 4529 4541
f 4529 4530 4541
f 4541 4530 4542
f 4530 4531 4542
f 4542 4531 4543
f 4531 4532 4543
f 4543 4532 4544
f 4532 4533 4544
f 4544 4533 4545
f 4533 4534 4545
f 4545 4534 4546
f 4534 4535 4546
f 4546 4535 4547
f 4535 4536 4547
f 4547 4536 4548
f 4536 4537 4548
f 4548 4537 4549
f 4537 4538 4549
f 4549 4538 4550
f 4538 4539 4550
f 4550 4539 4551
f 4539 4528 4551
f 4551 4528 4540
f 4540 4541 4552
f 4552 4541 4553
f 4541 4542 4553
f 4553 4542 4554
f 4542 4543 4554
f 4554 4543 4555
f 4543 4544 4555
f 4555 4544 4556
f 4544 4545 4556
f 4556 4545 4557
f 4545 4546 4557
f 4557 4546 4558
f 4546 4547 4558
f 4558 4547 4559
f 4547 4548 4559
f 4559 4548 4560
f 4548 4549 4560
f 4560 4549 4561
f 4549 4550 4561
f 4561 4550 4562
f 4550 4551 4562
f 4562 4551 4563
f 4551 4540 4563
f 4563 4540 4552
f 4552 4553 4564
f 4564 4553 4565
f 4553 4554 4565
f 4565 4554 4566
f 4554 4555 4566
f 4566 4555 4567
f 4555 4556 4567
f 4567 4556 4568
f 4556 4557 4568
f 4568 4557 4569
f 4557 4558 4569
f 4569 4558 4570
f 4558 4559 4570
f 4570 4559 4571
f 4559 4560 4571
f 4571 4560 4572
f 4560 4561 4572
f 4572 4561 4573
f 4561 4562 4573
f 4573 4562 4574
f 4562 4563 4574
f 4574 4563 4575
f 4563 4552 4575
f 4575 4552 4564
f 4564 4565 4576
f 4576 4565 4577
f 4565 4566 4577
f 4577 4566 4578
f 4566 4567 4578
f 4578 4567 4579
f 4567 4568 4579
f 4579 4568 4580
f 4568 4569 4580
f 4580 4569 4581
f 4569 4570 4581
f 4581 4570 4582
f 4570 4571 4582
f 4582 4571 4583
f 4571 4572 4583
f 4583 4572 4584
f 4572 4573 4584
f 4584 4573 4585
f 4573 4574 4585
f 4585 4574 4586
f 4574 4575 4586
f 4586 4575 4587
f 4575 4564 4587
f 4587 4564 4576
f 4576 4577 4588
f 4588 4577 4589
f 4577 4578 4589
f 4589 4578 4590
f 4578 4579 4590
f 4590 4579 4591
f 4579 4580 4591
f 4591 4580 4592
f 4580 4581 4592
f 4592 4581 4593
f 4581 4582 4593
f 4593 4582 4594
f 4582 4583 4594
f 4594 4583 4595
f 4583 4584 4595
f 4595 4584 4596
f 4584 4585 4596
f 4596 4585 4597
f 4585 4586 4597
f 4597 4586 4598
f 4586 4587 4598
f 4598 4587 4599
f 4587 4576 4599
f 4599 4576 4588
f 4588 4589 4600
f 4600 4589 4601
f 4589 4590 4601
f 4601 4590 4602
f 4590 4591 4602
f 4602 4591 4603
f 4591 4592 4603
f 4603 4592 4604
f 4592 4593 4604
f 4604 4593 4605
f 4593 4594 4605
f 4605 4594 4606
f 4594 4595 4606
f 4606 4595 4607
f 4595 4596 4607
f 4607 4596 4608
f 4596 4597 4608
f 4608 4597 4609
f 4597 4598 4609
f 4609 4598 4610
f 4598 4599 4610
f 4610 4599 4611
f 4599 4588 4611
f 4611 4588 4600
f 4600 4601 4612
f 4612 4601 4613
f 4601 4602 4613
f 4613 4602 4614
f 4602 4603 4614
f 4614 4603 4615
f 4603 4604 4615
f 4615 4604 4616
f 4604 4605 4616
f 4616 4605 4617
f 4605 4606 4617
f 4617 4606 4618
f 4606 4607 4618
f 4618 4607 4619
f 4607 4608 4619
f 4619 4608 4620
f 4608 4609 4620
f 4620 4609 4621
f 4609 4610 4621
f 4621 4610 4622
f 4610 4611 4622
f 4622 4611 4623
f 4611 4600 4623
f 4623 4600 4612
f 4612 4613 4624
f 4624 4613 4625
f 4613 4614 4625
f 4625 4614 4626
f 4614 4615 4626
f 4626 4615 4627
f 4615 4616 4627
f 4627 4616 4628
f 4616 4617 4628
f 4628 4617 4629
f 4617 4618 4629
f 4629 4618 4630
f 4618 4619 4630
f 4630 4619 4631
f 4619 4620 4631
f 4631 4620 4632
f 4620 4621 4632
f 4632 4621 4633
f 4621 4622 4633
f 4633 4622 4634
f 4622 4623 4634
f 4634 4623 4635
f 4623 4612 4635
f 4635 4612 4624
f 4624 4625 4636
f 4636 4625 4637
f 4625 4626 4637
f 4637 4626 4638
f 4626 4627 4638
f 4638 4627 4639
f 4627 4628 4639
f 4639 4628 4640
f 4628 4629 4640
f 4640 4629 4641
f 4629 4630 4641
f 4641 4630 4642
f 4630 4631 4642
f 4642 4631 4643
f 4631 4632 4643
f 4643 4632 4644
f 4632 4633 4644
f 4644 4633 4645
f 4633 4634 4645
f 4645 4634 4646
f 4634 4635 4646
f 4646 4635 4647
f 4635 4624 4647
f 4647 4624 4636
f 4636 4637 4648
f 4648 4637 4649
f 4637 4638 4649
f 4649 4638 4650
f 4638 4639 4650
f 4650 4639 4651
f 4639 4640 4651
f 4651 4640 4652
f 4640 4641 4652
f 4652 4641 4653
f 4641 4642 4653
f 4653 4642 4654
f 4642 4643 4654
f 4654 4643 4655
f 4643 4644 4655
f 4655 4644 4656
f 4644 4645 4656
f 4656 4645 4657
f 4645 4646 4657
f 4657 4646 4658
f 4646 4647 4658
f 4658 4647 4659
f 4647 4636 4659
f 4659 4636 4648
f 4648 4649 4660
f 4660 4649 4661
f 4649 4650 4661
f 4661 4650 4662
f 4650 4651 4662
f 4662 4651 4663
f 4651 4652 4663
f 4663 4652 4664
f 4652 4653 4664
f 4664 4653 4665
f 4653 4654 4665
f 4665 4654 4666
f 4654 4655 4666
f 4666 4655 4667
f 4655 4656 4667
f 4667 4656 4668
f 4656 4657 4668
f 4668 4657 4669
f 4657 4658 4669
f 4669 4658 4670
f 4658 4659 4670
f 4670 4659 4671
f 4659 4648 4671
f 4671 4648 4660
f 4660 4661 4672
f 4672 4661 4673
f 4661 4662 4673
f 4673 4662 4674
f 4662 4663 4674
f 4674 4663 4675
f 4663 4664 4675
f 4675 4664 4676
f 4664 4665 4676
f 4676 4665 4677
f 4665 4666 4677
f 4677 4666 4678
f 4666 4667 4678
f 4678 4667 4679
f 4667 4668 4679
f 4679 4668 4680
f 4668 4669 4680
f 4680 4669 4681
f 4669 4670 4681
f 4681 4670 4682
f 4670 4671 4682
f 4682 4671 4683
f 4671 4660 4683
f 4683 4660 4672
f 4672 4673 4684
f 4684 4673 4685
f 4673 4674 4685
f 4685 4674 4686
f 4674 4675 4686
f 4686 4675 4687
f 4675 4676 4687
f 4687 4676 4688
f 4676 4677 4688
f 4688 4677 4689
f 4677 4678 4689
f 4689 4678 4690
f 4678 4679 4690
f 4690 4679 4691
f 4679 4680 4691
f 4691 4680 4692
f 4680 4681 4692
f 4692 4681 4693
f 4681 4682 4693
f 4693 4682 4694
f 4682 4683 4694
f 4694 4683 4695
f 4683 4672 4695
f 4695 4672 4684
f 4684 4685 4696
f 4696 4685 4697
f 4685 4686 4697
f 4697 4686 4698
f 4686 4687 4698
f 4698 4687 4699
f 4687 4688 4699
f 4699 4688 4700
f 4688 4689 4700
f 4700 4689 4701
f 4689 4690 4701
f 4701 4690 4702
f 4690 4691 4702
f 4702 4691 4703
f 4691 4692 4703
f 4703 4692 4704
f 4692 4693 4704
f 4704 4693 4705
f 4693 4694 4705
f 4705 4694 4706
f 4694 4695 4706
f 4706 4695 4707
f 4695 4684 4707
f 4707 4684 4696
f 4696 4697 4708
f 4708 4697 4709
f 4697 4698 4709
f 4709 4698 4710
f 4698 4699 4710
f 4710 4699 4711
f 4699 4700 4711
f 4711 4700 4712
f 4700 4701 4712
f 4712 4701 4713
f 4701 4702 4713
f 4713 4702 4714
f 4702 4703 4714
f 4714 4703 4715
f 4703 4704 4715
f 4715 4704 4716
f 4704 4705 4716
f 4716 4705 4717
f 4705 4706 4717
f 4717 4706 4718
f 4706 4707 4718
f 4718 4707 4719
f 4707 4696 4719
f 4719 4696 4708
f 4708 4709 4720
f 4720 4709 4721
f 4709 4710 4721
f 4721 4710 4722
f 4710 4711 4722
f 4722 4711 4723
f 4711 4712 4723
f 4723 4712 4724
f 4712 4713 4724
f 4724 4713 4725
f 4713 4714 4725
f 4725 4714 4726
f 4714 4715 4726
f 4726 4715 4727
f 4715 4716 4727
f 4727 4716 4728
f 4716 4717 4728
f 4728 4717 4729
f 4717 4718 4729
f 4729 4718 4730
f 4718 4719 4730
f 4730 4719 4731
f 4719 4708 4731
f 4731 4708 4720
f 4720 4721 4732
f 4732 4721 4733
f 4721 4722 4733
f 4733 4722 4734
f 4722 4723 4734
f 4734 4723 4735
f 4723 4724 4735
f 4735 4724 4736
f 4724 4725 4736
f 4736 4725 4737
f 4725 4726 4737
f 4737 4726 4738
f 4726 4727 4738
f 4738 4727 4739
f 4727 4728 4739
f 4739 4728 4740
f 4728 4729 4740
f 4740 4729 4741
f 4729 4730 4741
f 4741 4730 4742
f 4730 4731 4742
f 4742 4731 4743
f 4731 4720 4743
f 4743 4720 4732
f 4732 4733 4744
f 4744 4733 4745
f 4733 4734 4745
f 4745 4734 4746
f 4734 4735 4746
f 4746 4735 4747
f 4735 4736 4747
f 4747 4736 4748
f 4736 4737 4748
f 4748 4737 4749
f 4737 4738 4749
f 4749 4738 4750
f 4738 4739 4750
f 4750 4739 4751
f 4739 4740 4751
f 4751 4740 4752
f 4740 4741 4752
f 4752 4741 4753
f 4741 4742 4753
f 4753 4742 4754
f 4742 4743 4754
f 4754 4743 4755
f 4743 4732 4755
f 4755 4732 4744
f 4744 4745 4756
f 4756 4745 4757
f 4745 4746 4757
f 4757 4746 4758
f 4746 4747 4758
f 4758 4747 4759
f 4747 4748 4759
f 4759 4748 4760
f 4748 4749 4760
f 4760 4749 4761
f 4749 4750 4761
f 4761 4750 4762
f 4750 4751 4762
f 4762 4751 4763
f 4751 4752 4763
f 4763 4752 4764
f 4752 4753 4764
f 4764 4753 4765
f 4753 4754 4765
f 4765 4754 4766
f 4754 4755 4766
f 4766 4755 4767
f 4755 4744 4767
f 4767 4744 4756
f 4756 4757 4768
f 4768 4757 4769
f 4757 4758 4769
f 4769 4758 4770
f 4758 4759 4770
f 4770 4759 4771
f 4759 4760 4771
f 4771 4760 4772
f 4760 4761 4772
f 4772 4761 4773
f 4761 4762 4773
f 4773 4762 4774
f 4762 4763 4774
f 4774 4763 4775
f 4763 4764 4775
f 4775 4764 4776
f 4764 4765 4776
f 4776 4765 4777
f 4765 4766 4777
f 4777 4766 4778
f 4766 4767 4778
f 4778 4767 4779
f 4767 4756 4779
f 4779 4756 4768
f 4768 4769 4780
f 4780 4769 4781
f 4769 4770 4781
f 4781 4770 4782
f 4770 4771 4782
f 4782 4771 4783
f 4771 4772 4783
f 4783 4772 4784
f 4772 4773 4784
f 4784 4773 4785
f 4773 4774 4785
f 4785 4774 4786
f 4774 4775 4786
f 4786 4775 4787
f 4775 4776 4787
f 4787 4776 4788
f 4776 4777 4788
f 4788 4777 4789
f 4777 4778 4789
f 4789 4778 4790
f 4778 4779 4790
f 4790 4779 4791
f 4779 4768 4791
f 4791 4768 4780
f 4780 4781 4792
f 4792 4781 4793
f 4781 4782 4793
f 4793 4782 4794
f 4782 4783 4794
f 4794 4783 4795
f 4783 4784 4795
f 4795 4784 4796
f 4784 4785 4796
f 4796 4785 4797
f 4785 4786 4797
f 4797 4786 4798
f 4786 4787 4798
f 4798 4787 4799
f 4787 4788 4799
f 4799 4788 4800
f 4788 4789 4800
f 4800 4789 4801
f 4789 4790 4801
f 4801 4790 4802
f 4790 4791 4802
f 4802 4791 4803
f 4791 4780 4803
f 4803 4780 4792
f 4792 4793 4804
f 4804 4793 4805
f 4793 4794 4805
f 4805 4794 4806
f 4794 4795 4806
f 4806 4795 4807
f 4795 4796 4807
f 4807 4796 4808
f 4796 4797 4808
f 4808 4797 4809
f 4797 4798 4809
f 4809 4798 4810
f 4798 4799 4810
f 4810 4799 4811
f 4799 4800 4811
f 4811 4800 4812
f 4800 4801 4812
f 4812 4801 4813
f 4801 4802 4813
f 4813 4802 4814
f 4802 4803 4814
f 4814 4803 4815
f 4803 4792 4815
f 4815 4792 4804
f 4804 4805 4816
f 4816 4805 4817
f 4805 4806 4817
f 4817 4806 4818
f 4806 4807 4818
f 4818 4807 4819
f 4807 4808 4819
f 4819 4808 4820
f 4808 4809 4820
f 4820 4809 4821
f 4809 4810 4821
f 4821 4810 4822
f 4810 4811 4822
f 4822 4811 4823
f 4811 4812 4823
f 4823 4812 4824
f 4812 4813 4824
f 4824 4813 4825
f 4813 4814 4825
f 4825 4814 4826
f 4814 4815 4826
f 4826 4815 4827
f 4815 4804 4827
f 4827 4804 4816
f 4816 4817 4828
f 4828 4817 4829
f 4817 4818 4829
f 4829 4818 4830
f 4818 4819 4830
f 4830 4819 4831
f 4819 4820 4831
f 4831 4820 4832
f 4820 4821 4832
f 4832 4821 4833
f 4821 4822 4833
f 4833 4822 4834
f 4822 4823 4834
f 4834 4823 4835
f 4823 4824 4835
f 4835 4824 4836
f 4824 4825 4836
f 4836 4825 4837
f 4825 4826 4837
f 4837 4826 4838
f 4826 4827 4838
f 4838 4827 4839
f 4827 4816 4839
f 4839 4816 4828
f 4828 4829 4840
f 4840 4829 4841
f 4829 4830 4841
f 4841 4830 4842
f 4830 4831 4842
f 4842 4831 4843
f 4831 4832 4843
f 4843 4832 4844
f 4832 4833 4844
f 4844 4833 4845
f 4833 4834 4845
f 4845 4834 4846
f 4834 4835 4846
f 4846 4835 4847
f 4835 4836 4847
f 4847 4836 4848
f 4836 4837 4848
f 4848 4837 4849
f 4837 4838 4849
f 4849 4838 4850
f 4838 4839 4850
f 4850 4839 4851
f 4839 4828 4851
f 4851 4828 4840
f 4840 4841 4852
f 4852 4841 4853
f 4841 4842 4853
f 4853 4842 4854
f 4842 4843 4854
f 4854 4843 4855
f 4843 4844 4855
f 4855 4844 4856
f 4844 4845 4856
f 4856 4845 4857
f 4845 4846 4857
f 4857 4846 4858
f 4846 4847 4858
f 4858 4847 4859
f 4847 4848 4859
f 4859 4848 4860
f 4848 4849 4860
f 4860 4849 4861
f 4849 4850 4861
f 4861 4850 4862
f 4850 4851 4862
f 4862 4851 4863
f 4851 4840 4863
f 4863 4840 4852
f 4852 4853 4864
f 4864 4853 4865
f 4853 4854 4865
f 4865 4854 4866
f 4854 4855 4866
f 4866 4855 4867
f 4855 4856 4867
f 4867 4856 4868
f 4856 4857 4868
f 4868 4857 4869
f 4857 4858 4869
f 4869 4858 4870
f 4858 4859 4870
f 4870 4859 4871
f 4859 4860 4871
f 4871 4860 4872
f 4860 4861 4872
f 4872 4861 4873
f 4861 4862 4873
f 4873 4862 4874
f 4862 4863 4874
f 4874 4863 4875
f 4863 4852 4875
f 4875 4852 4864
f 4864 4865 4876
f 4876 4865 4877
f 4865 4866 4877
f 4877 4866 4878
f 4866 4867 4878
f 4878 4867 4879
f 4867 4868 4879
f 4879 4868 4880
f 4868 4869 4880
f 4880 4869 4881
f 4869 4870 4881
f 4881 4870 4882
f 4870 4871 4882
f 4882 4871 4883
f 4871 4872 4883
f 4883 4872 4884
f 4872 4873 4884
f 4884 4873 4885
f 4873 4874 4885
f 4885 4874 4886
f 4874 4875 4886
f 4886 4875 4887
f 4875 4864 4887
f 4887 4864 4876
f 4876 4877 4888
f 4888 4877 4889
f 4877 4878 4889
f 4889 4878 4890
f 4878 4879 4890
f 4890 4879 4891
f 4879 4880 4891
f 4891 4880 4892
f 4880 4881 4892
f 4892 4881 4893
f 4881 4882 4893
f 4893 4882 4894
f 4882 4883 4894
f 4894 4883 4895
f 4883 4884 4895
f 4895 4884 4896
f 4884 4885 4896
f 4896 4885 4897
f 4885 4886 4897
f 4897 4886 4898
f 4886 4887 4898
f 4898 4887 4899
f 4887 4876 4899
f 4899 4876 4888
f 4888 4889 4900
f 4900 4889 4901
f 4889 4890 4901
f 4901 4890 4902
f 4890 4891 4902
f 4902 4891 4903
f 4891 4892 4903
f 4903 4892 4904
f 4892 4893 4904
f 4904 4893 4905
f 4893 4894 4905
f 4905 4894 4906
f 4894 4895 4906
f 4906 4895 4907
f 4895 4896 4907
f 4907 4896 4908
f 4896 4897 4908
f 4908 4897 4909
f 4897 4898 4909
f 4909 4898 4910
f 4898 4899 4910
f 4910 4899 4911
f 4899 4888 4911
f 4911 4888 4900
f 4900 4901 4912
f 4912 4901 4913
f 4901 4902 4913
f 4913 4902 4914
f 4902 4903 4914
f 4914 4903 4915
f 4903 4904 4915
f 4915 4904 4916
f 4904 4905 4916
f 4916 4905 4917
f 4905 4906 4917
f 4917 4906 4918
f 4906 4907 4918
f 4918 4907 4919
f 4907 4908 4919
f 4919 4908 4920
f 4908 4909 4920
f 4920 4909 4921
f 4909 4910 4921
f 4921 4910 4922
f 4910 4911 4922
f 4922 4911 4923
f 4911 4900 4923
f 4923 4900 4912
f 4912 4913 4924
f 4924 4913 4925
f 4913 4914 4925
f 4925 4914 4926
f 4914 4915 4926
f 4926 4915 4927
f 4915 4916 4927
f 4927 4916 4928
f 4916 4917 4928
f 4928 4917 4929
f 4917 4918 4929
f 4929 4918 4930
f 4918 4919 4930
f 4930 4919 4931
f 4919 4920 4931
f 4931 4920 4932
f 4920 4921 4932
f 4932 4921 4933
f 4921 4922 4933
f 4933 4922 4934
f 4922 4923 4934
f 4934 4923 4935
f 4923 4912 4935
f 4935 4912 4924
f 4924 4925 4936
f 4936 4925 4937
f 4925 4926 4937
f 4937 4926 4938
f 4926 4927 4938
f 4938 4927 4939
f 4927 4928 4939
f 4939 4928 4940
f 4928 4929 4940
f 4940 4929 4941
f 4929 4930 4941
f 4941 4930 4942
f 4930 4931 4942
f 4942 4931 4943
f 4931 4932 4943
f 4943 4932 4944
f 4932 4933 4944
f 4944 4933 4945
f 4933 4934 4945
f 4945 4934 4946
f 4934 4935 4946
f 4946 4935 4947
f 4935 4924 4947
f 4947 4924 4936
f 4936 4937 4948
f 4948 4937 4949
f 4937 4938 4949
f 4949 4938 4950
f 4938 4939 4950
f 4950 4939 4951
f 4939 4940 4951
f 4951 4940 4952
f 4940 4941 4952
f 4952 4941 4953
f 4941 4942 4953
f 4953 4942 4954
f 4942 4943 4954
f 4954 4943 4955
f 4943 4944 4955
f 4955 4944 4956
f 4944 4945 4956
f 4956 4945 4957
f 4945 4946 4957
f 4957 4946 4958
f 4946 4947 4958
f 4958 4947 4959
f 4947 4936 4959
f 4959 4936 4948
f 4948 4949 4960
f 4960 4949 4961
f 4949 4950 4961
f 4961 4950 4962
f 4950 4951 4962
f 4962 4951 4963
f 4951 4952 4963
f 4963 4952 4964
f 4952 4953 4964
f 4964 4953 4965
f 4953 4954 4965
f 4965 4954 4966
f 4954 4955 4966
f 4966 4955 4967
f 4955 4956 4967
f 4967 4956 4968
f 4956 4957 4968
f 4968 4957 4969
f 4957 4958 4969
f 4969 4958 4970
f 4958 4959 4970
f 4970 4959 4971
f 4959 4948 4971
f 4971 4948 4960
f 4960 4961 4972
f 4972 4961 4973
f 4961 4962 4973
f 4973 4962 4974
f 4962 4963 4974
f 4974 4963 4975
f 4963 4964 4975
f 4975 4964 4976
f 4964 4965 4976
f 4976 4965 4977
f 4965 4966 4977
f 4977 4966 4978
f 4966 4967 4978
f 4978 4967 4979
f 4967 4968 4979
f 4979 4968 4980
f 4968 4969 4980
f 4980 4969 4981
f 4969 4970 4981
f 4981 4970 4982
f 4970 4971 4982
f 4982 4971 4983
f 4971 4960 4983
f 4983 4960 4972
f 4972 4973 4984
f 4984 4973 4985
f 4973 4974 4985
f 4985 4974 4986
f 4974 4975 4986
f 4986 4975 4987
f 4975 4976 4987
f 4987 4976 4988
f 4976 4977 4988
f 4988 4977 4989
f 4977 4978 4989
f 4989 4978 4990
f 4978 4979 4990
f 4990 4979 4991
f 4979 4980 4991
f 4991 4980 4992
f 4980 4981 4992
f 4992 4981 4993
f 4981 4982 4993
f 4993 4982 4994
f 4982 4983 4994
f 4994 4983 4995
f 4983 4972 4995
f 4995 4972 4984
f 4984 4985 4996
f 4996 4985 4997
f 4985 4986 4997
f 4997 4986 4998
f 4986 4987 4998
f 4998 4987 4999
f 4987 4988 4999
f 4999 4988 5000
f 4988 4989 5000
f 5000 4989 5001
f 4989 4990 5001
f 5001 4990 5002
f 4990 4991 5002
f 5002 4991 5003
f 4991 4992 5003
f 5003 4992 5004
f 4992 4993 5004
f 5004 4993 5005
f 4993 4994 5005
f 5005 4994 5006
f 4994 4995 5006
f 5006 4995 5007
f 4995 4984 5007
f 5007 4984 4996
f 4996 4997 5008
f 5008 4997 5009
f 4997 4998 5009
f 5009 4998 5010
f 4998 4999 5010
f 5010 4999 5011
f 4999 5000 5011
f 5011 5000 5012
f 5000 5001 5012
f 5012 5001 5013
f 5001 5002 5013
f 5013 5002 5014
f 5002 5003 5014
f 5014 5003 5015
f 5003 5004 5015
f 5015 5004 5016
f 5004 5005 5016
f 5016 5005 5017
f 5005 5006 5017
f 5017 5006 5018
f 5006 5007 5018
f 5018 5007 5019
f 5007 4996 5019
f 5019 4996 5008
f 5008 5009 5020
f 5020 5009 5021
f 5009 5010 5021
f 5021 5010 5022
f 5010 5011 5022
f 5022 5011 5023
f 5011 5012 5023
f 5023 5012 5024
f 5012 5013 5024
f 5024 5013 5025
f 5013 5014 5025
f 5025 5014 5026
f 5014 5015 5026
f 5026 5015 5027
f 5015 5016 5027
f 5027 5016 5028
f 5016 5017 5028
f 5028 5017 5029
f 5017 5018 5029
f 5029 5018 5030
f 5018 5019 5030
f 5030 5019 5031
f 5019 5008 5031
f 5031 5008 5020
f 5020 5021 5032
f 5032 5021 5033
f 5021 5022 5033
f 5033 5022 5034
f 5022 5023 5034
f 5034 5023 5035
f 5023 5024 5035
f 5035 5024 5036
f 5024 5025 5036
f 5036 5025 5037
f 5025 5026 5037
f 5037 5026 5038
f 5026 5027 5038
f 5038 5027 5039
f 5027 5028 5039
f 5039 5028 5040
f 5028 5029 5040
f 5040 5029 5041
f 5029 5030 5041
f 5041 5030 5042
f 5030 5031 5042
f 5042 5031 5043
f 5031 5020 5043
f 5043 5020 5032
f 5032 5033 5044
f 5044 5033 5045
f 5033 5034 5045
f 5045 5034 5046
f 5034 5035 5046
f 5046 5035 5047
f 5035 5036 5047
f 5047 5036 5048
f 5036 5037 5048
f 5048 5037 5049
f 5037 5038 5049
f 5049 5038 5050
f 5038 5039 5050
f 5050 5039 5051
f 5039 5040 5051
f 5051 5040 5052
f 5040 5041 5052
f 5052 5041 5053
f 5041 5042 5053
f 5053 5042 5054
f 5042 5043 5054
f 5054 5043 5055
f 5043 5032 5055
f 5055 5032 5044
f 5044 5045 5056
f 5056 5045 5057
f 5045 5046 5057
f 5057 5046 5058
f 5046 5047 5058
f 5058 5047 5059
f 5047 5048 5059
f 5059 5048 5060
f 5048 5049 5060
f 5060 5049 5061
f 5049 5050 5061
f 5061 5050 5062
f 5050 5051 5062
f 5062 5051 5063
f 5051 5052 5063
f 5063 5052 5064
f 5052 5053 5064
f 5064 5053 5065
f 5053 5054 5065
f 5065 5054 5066
f 5054 5055 5066
f 5066 5055 5067
f 5055 5044 5067
f 5067 5044 5056
f 5056 5057 5068
f 5068 5057 5069
f 5057 5058 5069
f 5069 5058 5070
f 5058 5059 5070
f 5070 5059 5071
f 5059 5060 5071
f 5071 5060 5072
f 5060 5061 5072
f 5072 5061 5073
f 5061 5062 5073
f 5073 5062 5074
f 5062 5063 5074
f 5074 5063 5075
f 5063 5064 5075
f 5075 5064 5076
f 5064 5065 5076
f 5076 5065 5077
f 5065 5066 5077
f 5077 5066 5078
f 5066 5067 5078
f 5078 5067 5079
f 5067 5056 5079
f 5079 5056 5068
f 5068 5069 5080
f 5080 5069 5081
f 5069 5070 5081
f 5081 5070 5082
f 5070 5071 5082
f 5082 5071 5083
f 5071 5072 5083
f 5083 5072 5084
f 5072 5073 5084
f 5084 5073 5085
f 5073 5074 5085
f 5085 5074 5086
f 5074 5075 5086
f 5086 5075 5087
f 5075 5076 5087
f 5087 5076 5088
f 5076 5077 5088
f 5088 5077 5089
f 5077 5078 5089
f 5089 5078 5090
f 5078 5079 5090
f 5090 5079 5091
f 5079 5068 5091
f 5091 5068 5080
f 5080 5081 5092
f 5092 5081 5093
f 5081 5082 5093
f 5093 5082 5094
f 5082 5083 5094
f 5094 5083 5095
f 5083 5084 5095
f 5095 5084 5096
f 5084 5085 5096
f 5096 5085 5097
f 5085 5086 5097
f 5097 5086 5098
f 5086 5087 5098
f 5098 5087 5099
f 5087 5088 5099
f 5099 5088 5100
f 5088 5089 5100
f 5100 5089 5101
f 5089 5090 5101
f 5101 5090 5102
f 5090 5091 5102
f 5102 5091 5103
f 5091 5080 5103
f 5103 5080 5092
f 5092 5093 5104
f 5104 5093 5105
f 5093 5094 5105
f 5105 5094 5106
f 5094 5095 5106
f 5106 5095 5107
f 5095 5096 5107
f 5107 5096 5108
f 5096 5097 5108
f 5108 5097 5109
f 5097 5098 5109
f 5109 5098 5110
f 5098 5099 5110
f 5110 5099 5111
f 5099 5100 5111
f 5111 5100 5112
f 5100 5101 5112
f 5112 5101 5113
f 5101 5102 5113
f 5113 5102 5114
f 5102 5103 5114
f 5114 5103 5115
f 5103 5092 5115
f 5115 5092 5104
f 5104 5105 5116
f 5116 5105 5117
f 5105 5106 5117
f 5117 5106 5118
f 5106 5107 5118
f 5118 5107 5119
f 5107 5108 5119
f 5119 5108 5120
f 5108 5109 5120
f 5120 5109 5121
f 5109 5110 5121
f 5121 5110 5122
f 5110 5111 5122
f 5122 5111 5123
f 5111 5112 5123
f 5123 5112 5124
f 5112 5113 5124
f 5124 5113 5125
f 5113 5114 5125
f 5125 5114 5126
f 5114 5115 5126
f 5126 5115 5127
f 5115 5104 5127
f 5127 5104 5116
f 5116 5117 5128
f 5128 5117 5128
f 5117 5118 5128
f 5128 5118 5128
f 5118 5119 5128
f 5128 5119 5128
f 5119 5120 5128
f 5128 5120 5128
f 5120 5121 5128
f 5128 5121 5128
f 5121 5122 5128
f 5128 5122 5128
f 5122 5123 5128
f 5128 5123 5128
f 5123 5124 5128
f 5128 5124 5128
f 5124 5125 5128
f 5128 5125 5128
f 5125 5126 5128
f 5128 5126 5128
f 5126 5127 5128
f 5128 5127 5128
f 5127 5116 5128
f 5128 5116 5128

g Path_(3)
v 177.45 421.19998 20.7
v 177.17761 421.72534 20.799072
v 177.1913 421.6989 20.489916
v 177.2743 421.53882 20.237053
v 177.40439 421.28793 20.108236
v 177.54669 421.0135 20.137983
v 177.66309 420.789 20.318321
v 177.72237 420.67462 20.60093
v 177.70868 420.70105 20.910086
v 177.62567 420.86115 21.162949
v 177.49559 421.11203 21.291765
v 177.3533 421.3865 21.26202
v 177.23691 421.61096 21.08168
v 175.64581 420.90115 20.878212
v 175.64417 420.91666 20.56751
v 175.73407 420.80466 20.291937
v 175.89145 420.5952 20.12533
v 176.07413 420.3444 20.112331
v 176.23317 420.11945 20.256428
v 176.32594 419.98062 20.519003
v 176.3276 419.96512 20.829704
v 176.2377 420.07712 21.10528
v 176.08032 420.28656 21.271887
v 175.89764 420.53738 21.284883
v 175.7386 420.76233 21.140789
v 174.43138 419.72955 20.743279
v 174.46346 419.73505 20.43417
v 174.5893 419.6197 20.174551
v 174.77519 419.41434 20.033985
v 174.97133 419.17407 20.050138
v 175.12515 418.96323 20.218683
v 175.19545 418.83835 20.494455
v 175.16338 418.83286 20.803564
v 175.03754 418.9482 21.063183
v 174.85164 419.15356 21.203749
v 174.6555 419.39383 21.187595
v 174.50168 419.60468 21.019053
v 173.11685 418.84454 20.484318
v 173.15765 418.82645 20.176218
v 173.28038 418.68384 19.929853
v 173.4522 418.45496 19.811243
v 173.62703 418.2011 19.852163
v 173.75804 417.9903 20.041655
v 173.81013 417.87906 20.32894
v 173.76935 417.89716 20.63704
v 173.6466 418.03976 20.883404
v 173.47481 418.26868 21.002014
v 173.29997 418.52252 20.961094
v 173.16895 418.7333 20.771603
v 171.79004 417.87573 20.504395
v 171.8096 417.8735 20.195642
v 171.9141 417.7435 19.935297
v 172.07553 417.5205 19.793121
v 172.25063 417.2643 19.80721
v 172.3925 417.04358 19.97379
v 172.4631 416.9174 20.248222
v 172.44354 416.91962 20.556974
v 172.33905 417.04962 20.81732
v 172.17763 417.2726 20.959496
v 172.00252 417.52878 20.945406
v 171.86066 417.74954 20.778828
v 170.40826 416.936 20.471945
v 170.37508 416.96106 20.164415
v 170.44215 416.8622 19.877462
v 170.59154 416.66602 19.687973
v 170.7832 416.42496 19.646723
v 170.96579 416.20367 19.764765
v 171.09036 416.06143 20.010468
v 171.12355 416.03638 20.317997
v 171.05647 416.13522 20.60495
v 170.90707 416.33142 20.79444
v 170.71541 416.57248 20.83569
v 170.53284 416.79376 20.717648
v 169.22821 415.8322 20.56996
v 169.21678 415.77756 20.263535
v 169.30367 415.61014 20.015903
v 169.46558 415.37476 19.893417
v 169.65913 415.1345 19.928898
v 169.83247 414.95377 20.112837
v 169.93915 414.88095 20.395947
v 169.95058 414.93558 20.702372
v 169.8637 415.10303 20.950003
v 169.70178 415.3384 21.072489
v 169.50822 415.57864 21.037008
v 169.33488 415.7594 20.85307
v 167.92308 415.0403 20.734587
v 167.93697 414.9737 20.429602
v 168.01834 414.781 20.197355
v 168.1454 414.5139 20.100077
v 168.28412 414.24387 20.163834
v 168.39731 414.04333 20.37154
v 168.45465 413.96603 20.667545
v 168.44077 414.03265 20.97253
v 168.35939 414.22534 21.204777
v 168.23233 414.49246 21.302055
v 168.09361 414.76248 21.238298
v 167.98042 414.963 21.03059
v 166.42375 414.45053 20.693682
v 166.46355 414.39322 20.392752
v 166.5547 414.20306 20.166433
v 166.67276 413.93106 20.075365
v 166.78612 413.65002 20.143953
v 166.8644 413.4353 20.353815
v 166.8866 413.34445 20.648722
v 166.8468 413.40176 20.94965
v 166.75565 413.59192 21.17597
v 166.63757 413.86392 21.267036
v 166.52423 414.14496 21.19845
v 166.44595 414.35965 20.988586
v 164.85432 413.76068 20.52802
v 164.89192 413.6854 20.228558
v 164.99847 413.4903 20.010986
v 165.14543 413.22763 19.933605
v 165.29341 412.96783 20.017149
v 165.40277 412.7805 20.239231
v 165.4442 412.7158 20.540348
v 165.4066 412.79108 20.839811
v 165.30006 412.9862 21.057384
v 165.1531 413.24884 21.134764
v 165.00513 413.50867 21.05122
v 164.89577 413.696 20.829138
v 163.50063 412.80118 20.787527
v 163.5001 412.74863 20.48265
v 163.5827 412.57376 20.240522
v 163.7263 412.32346 20.126019
v 163.8924 412.06476 20.169823
v 164.0365 411.86697 20.360197
v 164.12 411.78314 20.64613
v 164.12051 411.8357 20.951006
v 164.03792 412.01056 21.193134
v 163.89432 412.26086 21.307638
v 163.72823 412.51956 21.263834
v 163.58412 412.71735 21.07346
v 162.05016 411.96725 21.060337
v 162.01141 411.97684 20.751564
v 162.068 411.8596 20.467495
v 162.20473 411.64694 20.28424
v 162.38501 411.39587 20.250908
v 162.56049 411.17368 20.376427
v 162.68419 411.03986 20.627165
v 162.72293 411.03027 20.935938
v 162.66635 411.14752 21.220007
v 162.5296 411.36017 21.403261
v 162.34933 411.61124 21.436594
v 162.17384 411.83344 21.311075
v 160.91063 410.7775 21.337486
v 160.83447 410.8576 21.046692
v 160.85054 410.80698 20.73994
v 160.95454 410.63916 20.499428
v 161.11862 410.39917 20.389595
v 161.29878 410.15128 20.439875
v 161.44678 409.9619 20.636795
v 161.52293 409.8818 20.92759
v 161.50687 409.93243 21.23434
v 161.40286 410.10022 21.474855
v 161.2388 410.34024 21.584686
v 161.05862 410.58813 21.534407
v 159.49884 409.96643 21.444412
v 159.40181 410.09506 21.178663
v 159.38858 410.09402 20.868042
v 159.4627 409.9636 20.595781
v 159.60432 409.73868 20.434832
v 159.77548 409.4796 20.42832
v 159.93033 409.25574 20.577991
v 160.02736 409.1271 20.84374
v 160.04057 409.12814 21.15436
v 159.96645 409.25858 21.42662
v 159.82483 409.4835 21.58757
v 159.65367 409.74255 21.594082
v 158.17896 408.83444 21.570944
v 158.01704 408.92282 21.321333
v 157.97011 408.91437 21.014782
v 158.05072 408.81137 20.73343
v 158.23729 408.64142 20.55267
v 158.47983 408.45004 20.52093
v 158.71335 408.28854 20.646719
v 158.87526 408.20016 20.89633
v 158.92221 408.2086 21.20288
v 158.84158 408.31158 21.48423
v 158.65501 408.48154 21.664993
v 158.41248 408.6729 21.696732
v 157.57607 407.25082 21.878891
v 157.34023 407.3145 21.665419
v 157.21898 407.31613 21.363611
v 157.2448 407.25525 21.05434
v 157.41078 407.1482 20.820473
v 157.67245 407.0236 20.724674
v 157.95969 406.9149 20.792614
v 158.19553 406.8512 21.006086
v 158.31679 406.84955 21.307894
v 158.29095 406.91043 21.617165
v 158.12497 407.01752 21.851032
v 157.86331 407.1421 21.94683
v 156.97166 405.67218 22.11872
v 156.75278 405.7364 21.909298
v 156.65993 405.74887 21.616867
v 156.718 405.7063 21.319784
v 156.91144 405.62006 21.097652
v 157.18842 405.51328 21.009989
v 157.4747 405.41455 21.080286
v 157.69359 405.3503 21.289707
v 157.78644 405.33783 21.582138
v 157.72836 405.3804 21.879221
v 157.53491 405.46664 22.101353
v 157.25795 405.57343 22.189016
v 156.40375 404.12317 22.131271
v 156.20085 404.22913 21.921366
v 156.11845 404.27286 21.625137
v 156.17862 404.2426 21.321957
v 156.36525 404.14648 21.093063
v 156.62833 404.01028 20.99979
v 156.89734 403.87045 21.067127
v 157.10023 403.76447 21.277033
v 157.18265 403.72076 21.573261
v 157.12247 403.751 21.876442
v 156.93585 403.8471 22.105335
v 156.67278 403.98334 22.198608
v 155.51666 402.81534 22.138119
v 155.3393 402.9667 21.932854
v 155.26274 403.03003 21.6385
v 155.30753 402.9884 21.333925
v 155.46165 402.85297 21.100744
v 155.68379 402.65997 21.001434
v 155.91446 402.46118 21.062607
v 156.09183 402.3098 21.26787
v 156.16838 402.24646 21.562225
v 156.12358 402.2881 21.866798
v 155.96947 402.42355 22.099981
v 155.74731 402.61655 22.199291
v 154.26917 401.80698 22.091202
v 154.1289 401.92813 21.842056
v 154.08987 401.93903 21.53405
v 154.16252 401.83676 21.249714
v 154.3274 401.6487 21.065235
v 154.5403 401.42532 21.030046
v 154.74419 401.22638 21.153574
v 154.88445 401.10522 21.40272
v 154.92348 401.09433 21.710726
v 154.85083 401.1966 21.995062
v 154.68597 401.38464 22.179539
v 154.47307 401.60803 22.21473
v 153.11746 400.64987 22.284307
v 152.97476 400.766 22.03404
v 152.93365 400.7716 21.726137
v 153.00516 400.66522 21.443102
v 153.17012 400.47534 21.260773
v 153.38434 400.25284 21.228006
v 153.59041 400.05734 21.353579
v 153.73311 399.94122 21.603848
v 153.77422 399.9356 21.911749
v 153.70271 400.042 22.194784
v 153.53775 400.23187 22.377113
v 153.32353 400.45438 22.409882
v 151.91621 399.52298 22.35003
v 151.79768 399.65247 22.093744
v 151.77637 399.6655 21.784082
v 151.85796 399.55865 21.50402
v 152.02058 399.3605 21.328602
v 152.22069 399.12418 21.304827
v 152.40465 398.91296 21.439068
v 152.52318 398.78348 21.695354
v 152.5445 398.77045 22.005016
v 152.46292 398.8773 22.285078
v 152.30028 399.07544 22.460499
v 152.10017 399.31177 22.484272
v 150.59889 398.62958 22.264917
v 150.53946 398.7318 21.977522
v 150.56218 398.69742 21.669613
v 150.66096 398.53555 21.423698
v 150.80936 398.28967 21.305666
v 150.96758 398.0256 21.347147
v 151.09323 397.81412 21.537024
v 151.15266 397.71188 21.824419
v 151.12994 397.7463 22.132328
v 151.03116 397.90814 22.378244
v 150.88278 398.15405 22.496275
v 150.72456 398.41812 22.454794
v 149.06406 397.93588 22.213966
v 149.02536 398.03363 21.921814
v 149.07338 397.99655 21.61731
v 149.19525 397.83463 21.382046
v 149.35834 397.5912 21.27906
v 149.5189 397.33148 21.33595
v 149.63396 397.12512 21.53747
v 149.67265 397.02737 21.829622
v 149.62463 397.06445 22.134127
v 149.50275 397.22638 22.36939
v 149.33968 397.46982 22.472376
v 149.17911 397.7295 22.415487
v 147.80144 396.82062 22.073353
v 147.73701 396.94058 21.79246
v 147.76923 396.93555 21.482952
v 147.88942 396.80685 21.22776
v 148.06541 396.589 21.095263
v 148.25005 396.34033 21.120964
v 148.39384 396.1275 21.297976
v 148.45828 396.00754 21.578867
v 148.42607 396.01257 21.888374
v 148.30586 396.14127 22.143566
v 148.12987 396.35913 22.276064
v 147.94524 396.6078 22.250364
v 146.55244 395.90033 22.089445
v 146.43236 396.0386 21.842358
v 146.39088 396.0486 21.537476
v 146.43912 395.92773 21.256493
v 146.56415 395.7083 21.074696
v 146.73247 395.44916 21.0408
v 146.89897 395.2197 21.163887
v 147.01906 395.08145 21.410975
v 147.06055 395.0714 21.715857
v 147.01231 395.19232 21.99684
v 146.88728 395.41174 22.178635
v 146.71896 395.6709 22.21253
v 145.29587 395.1169 22.432714
v 145.16782 395.21823 22.172106
v 145.097 395.17343 21.869461
v 145.10237 394.9945 21.60587
v 145.18251 394.72937 21.451963
v 145.31592 394.4491 21.44898
v 145.46689 394.2288 21.597721
v 145.59492 394.12744 21.858328
v 145.66576 394.17224 22.160975
v 145.66037 394.3512 22.424564
v 145.58025 394.6163 22.578472
v 145.44682 394.89658 22.581453
v 143.83682 394.5387 23.031633
v 143.71712 394.72916 22.82545
v 143.64044 394.78766 22.53817
v 143.62737 394.69852 22.246763
v 143.68138 394.4856 22.029314
v 143.78802 394.206 21.94409
v 143.9187 393.93457 22.013924
v 144.03842 393.7441 22.220104
v 144.1151 393.6856 22.507387
v 144.12817 393.77478 22.798794
v 144.07416 393.98767 23.016241
v 143.96751 394.2673 23.101467
v 142.39735 393.47906 23.090305
v 142.22212 393.70242 22.96439
v 142.10892 393.8461 22.713367
v 142.08807 393.87158 22.404501
v 142.1652 393.77203 22.120548
v 142.31961 393.57413 21.937595
v 142.50993 393.3309 21.904663
v 142.68518 393.10754 22.030579
v 142.79839 392.96387 22.281599
v 142.81921 392.9384 22.590467
v 142.7421 393.03796 22.87442
v 142.58768 393.23584 23.057373
v 141.18636 392.4003 23.073118
v 141.01097 392.582 22.89291
v 140.91426 392.66724 22.610939
v 140.92215 392.6332 22.30276
v 141.03252 392.489 22.050945
v 141.21579 392.27332 21.922972
v 141.42287 392.04385 21.953129
v 141.59825 391.86215 22.133335
v 141.69496 391.77692 22.415306
v 141.68707 391.81094 22.723488
v 141.5767 391.9551 22.975302
v 141.39343 392.17084 23.103275
v 139.96078 391.4839 23.234814
v 139.8019 391.6675 23.042776
v 139.69753 391.73105 22.755642
v 139.67563 391.65744 22.450354
v 139.7421 391.4664 22.20871
v 139.8791 391.20917 22.09546
v 140.04994 390.95462 22.14095
v 140.20883 390.771 22.332989
v 140.3132 390.70746 22.620121
v 140.33508 390.78107 22.92541
v 140.26862 390.97208 23.167053
v 140.13162 391.22934 23.280304
v 138.45566 390.86542 23.621868
v 138.33545 391.0137 23.382133
v 138.28181 391.02878 23.078512
v 138.30914 390.90656 22.792362
v 138.41008 390.67987 22.600355
v 138.55762 390.4094 22.55394
v 138.71219 390.1676 22.665554
v 138.8324 390.01932 22.90529
v 138.88602 390.00427 23.20891
v 138.8587 390.12646 23.495062
v 138.75775 390.35318 23.687067
v 138.61023 390.62366 23.733482
v 136.98596 389.9694 23.534065
v 136.9029 390.11658 23.272984
v 136.89833 390.13254 22.962654
v 136.97348 390.01294 22.686232
v 137.10823 389.7899 22.517778
v 137.26646 389.52313 22.502436
v 137.40579 389.28412 22.644314
v 137.48886 389.13693 22.905394
v 137.49342 389.12097 23.215723
v 137.41827 389.24054 23.492147
v 137.28352 389.4636 23.660599
v 137.12529 389.73038 23.675941
v 135.55005 389.10632 23.583069
v 135.45578 389.2889 23.350721
v 135.43982 389.35046 23.048174
v 135.50644 389.27444 22.756493
v 135.63779 389.08124 22.553835
v 135.79868 388.8226 22.494503
v 135.946 388.56787 22.594395
v 136.04027 388.38528 22.826742
v 136.05623 388.32376 23.129292
v 135.98961 388.39978 23.42097
v 135.85826 388.593 23.623629
v 135.69737 388.8516 23.68296
v 134.19635 388.1839 23.401722
v 134.07991 388.3593 23.17303
v 134.04576 388.4185 22.869705
v 134.10303 388.34558 22.57302
v 134.23637 388.16016 22.362473
v 134.41008 387.91183 22.29448
v 134.57759 387.6672 22.387259
v 134.69403 387.49182 22.61595
v 134.72818 387.43265 22.919275
v 134.67091 387.50552 23.21596
v 134.53757 387.69098 23.426508
v 134.36386 387.93927 23.494501
v 132.95047 387.3285 23.48177
v 132.85838 387.491 23.237013
v 132.81793 387.51315 22.933252
v 132.83997 387.38904 22.65188
v 132.91856 387.15186 22.46829
v 133.03268 386.86523 22.431675
v 133.15175 386.6059 22.551846
v 133.24384 386.4434 22.796602
v 133.28427 386.42123 23.100363
v 133.26225 386.54535 23.381735
v 133.18364 386.78253 23.565325
v 133.06952 387.06915 23.60194
v 131.45137 387.18353 23.566671
v 131.38193 387.3022 23.293379
v 131.32564 387.26242 22.99766
v 131.29758 387.07498 22.758755
v 131.30527 386.79 22.640676
v 131.34665 386.48392 22.675064
v 131.41063 386.2387 22.852703
v 131.48007 386.12006 23.125996
v 131.53636 386.15982 23.421715
v 131.56442 386.3473 23.66062
v 131.55673 386.63223 23.778698
v 131.51535 386.93832 23.74431
v 129.85748 386.99854 24.13371
v 129.73979 387.15372 23.908653
v 129.65268 387.16132 23.627516
v 129.6195 387.01938 23.36563
v 129.64914 386.7659 23.193167
v 129.73366 386.46878 23.156338
v 129.85039 386.20764 23.265013
v 129.9681 386.0525 23.49007
v 130.05519 386.04486 23.771208
v 130.08838 386.18683 24.033094
v 130.05873 386.4403 24.205557
v 129.97423 386.73743 24.242386
v 128.3522 386.06445 24.558907
v 128.20132 386.22473 24.344748
v 128.1236 386.26553 24.050442
v 128.13986 386.17587 23.754848
v 128.24574 385.9798 23.537172
v 128.41289 385.72986 23.455738
v 128.5965 385.493 23.532366
v 128.74738 385.33273 23.746523
v 128.8251 385.29196 24.040829
v 128.80884 385.3816 24.336422
v 128.70296 385.57767 24.5541
v 128.53581 385.8276 24.635534
v 127.01998 385.0487 24.544554
v 126.89545 385.17343 24.289665
v 126.85802 385.1737 23.980516
v 126.917725 385.04947 23.699942
v 127.05858 384.83395 23.52312
v 127.24282 384.58493 23.497435
v 127.4211 384.36914 23.629763
v 127.54563 384.24442 23.88465
v 127.58306 384.24414 24.193798
v 127.52335 384.3684 24.474373
v 127.38251 384.5839 24.651194
v 127.19826 384.83292 24.676882
v 125.63814 384.19354 24.763058
v 125.51725 384.2879 24.49482
v 125.48792 384.25555 24.18916
v 125.55801 384.10513 23.927979
v 125.708725 383.87692 23.781258
v 125.8997 383.6321 23.788315
v 126.07975 383.43628 23.947256
v 126.20064 383.3419 24.215494
v 126.22997 383.37427 24.521154
v 126.15989 383.5247 24.782337
v 126.00916 383.7529 24.929056
v 125.81819 383.9977 24.921999
v 124.42587 383.09265 24.959486
v 124.299835 383.1835 24.691153
v 124.274666 383.1561 24.382877
v 124.35711 383.01773 24.11726
v 124.52507 382.8055 23.965473
v 124.73354 382.5763 23.96819
v 124.926674 382.3915 24.12468
v 125.05271 382.30063 24.393013
v 125.07788 382.32806 24.70129
v 124.99544 382.46643 24.966908
v 124.82748 382.67865 25.118692
v 124.619 382.90784 25.115976
v 124.64622 382.7148 24.548773
usemtl mat_15
s 1
f 5129 5129 5130
f 5130 5129 5131
f 5129 5129 5131
f 5131 5129 5132
f 5129 5129 5132
f 5132 5129 5133
f 5129 5129 5133
f 5133 5129 5134
f 5129 5129 5134
f 5134 5129 5135
f 5129 5129 5135
f 5135 5129 5136
f 5129 5129 5136
f 5136 5129 5137
f 5129 5129 5137
f 5137 5129 5138
f 5129 5129 5138
f 5138 5129 5139
f 5129 5129 5139
f 5139 5129 5140
f 5129 5129 5140
f 5140 5129 5141
f 5129 5129 5141
f 5141 5129 5130
f 5130 5131 5142
f 5142 5131 5143
f 5131 5132 5143
f 5143 5132 5144
f 5132 5133 5144
f 5144 5133 5145
f 5133 5134 5145
f 5145 5134 5146
f 5134 5135 5146
f 5146 5135 5147
f 5135 5136 5147
f 5147 5136 5148
f 5136 5137 5148
f 5148 5137 5149
f 5137 5138 5149
f 5149 5138 5150
f 5138 5139 5150
f 5150 5139 5151
f 5139 5140 5151
f 5151 5140 5152
f 5140 5141 5152
f 5152 5141 5153
f 5141 5130 5153
f 5153 5130 5142
f 5142 5143 5154
f 5154 5143 5155
f 5143 5144 5155
f 5155 5144 5156
f 5144 5145 5156
f 5156 5145 5157
f 5145 5146 5157
f 5157 5146 5158
f 5146 5147 5158
f 5158 5147 5159
f 5147 5148 5159
f 5159 5148 5160
f 5148 5149 5160
f 5160 5149 5161
f 5149 5150 5161
f 5161 5150 5162
f 5150 5151 5162
f 5162 5151 5163
f 5151 5152 5163
f 5163 5152 5164
f 5152 5153 5164
f 5164 5153 5165
f 5153 5142 5165
f 5165 5142 5154
f 5154 5155 5166
f 5166 5155 5167
f 5155 5156 5167
f 5167 5156 5168
f 5156 5157 5168
f 5168 5157 5169
f 5157 5158 5169
f 5169 5158 5170
f 5158 5159 5170
f 5170 5159 5171
f 5159 5160 5171
f 5171 5160 5172
f 5160 5161 5172
f 5172 5161 5173
f 5161 5162 5173
f 5173 5162 5174
f 5162 5163 5174
f 5174 5163 5175
f 5163 5164 5175
f 5175 5164 5176
f 5164 5165 5176
f 5176 5165 5177
f 5165 5154 5177
f 5177 5154 5166
f 5166 5167 5178
f 5178 5167 5179
f 5167 5168 5179
f 5179 5168 5180
f 5168 5169 5180
f 5180 5169 5181
f 5169 5170 5181
f 5181 5170 5182
f 5170 5171 5182
f 5182 5171 5183
f 5171 5172 5183
f 5183 5172 5184
f 5172 5173 5184
f 5184 5173 5185
f 5173 5174 5185
f 5185 5174 5186
f 5174 5175 5186
f 5186 5175 5187
f 5175 5176 5187
f 5187 5176 5188
f 5176 5177 5188
f 5188 5177 5189
f 5177 5166 5189
f 5189 5166 5178
f 5178 5179 5190
f 5190 5179 5191
f 5179 5180 5191
f 5191 5180 5192
f 5180 5181 5192
f 5192 5181 5193
f 5181 5182 5193
f 5193 5182 5194
f 5182 5183 5194
f 5194 5183 5195
f 5183 5184 5195
f 5195 5184 5196
f 5184 5185 5196
f 5196 5185 5197
f 5185 5186 5197
f 5197 5186 5198
f 5186 5187 5198
f 5198 5187 5199
f 5187 5188 5199
f 5199 5188 5200
f 5188 5189 5200
f 5200 5189 5201
f 5189 5178 5201
f 5201 5178 5190
f 5190 5191 5202
f 5202 5191 5203
f 5191 5192 5203
f 5203 5192 5204
f 5192 5193 5204
f 5204 5193 5205
f 5193 5194 5205
f 5205 5194 5206
f 5194 5195 5206
f 5206 5195 5207
f 5195 5196 5207
f 5207 5196 5208
f 5196 5197 5208
f 5208 5197 5209
f 5197 5198 5209
f 5209 5198 5210
f 5198 5199 5210
f 5210 5199 5211
f 5199 5200 5211
f 5211 5200 5212
f 5200 5201 5212
f 5212 5201 5213
f 5201 5190 5213
f 5213 5190 5202
f 5202 5203 5214
f 5214 5203 5215
f 5203 5204 5215
f 5215 5204 5216
f 5204 5205 5216
f 5216 5205 5217
f 5205 5206 5217
f 5217 5206 5218
f 5206 5207 5218
f 5218 5207 5219
f 5207 5208 5219
f 5219 5208 5220
f 5208 5209 5220
f 5220 5209 5221
f 5209 5210 5221
f 5221 5210 5222
f 5210 5211 5222
f 5222 5211 5223
f 5211 5212 5223
f 5223 5212 5224
f 5212 5213 5224
f 5224 5213 5225
f 5213 5202 5225
f 5225 5202 5214
f 5214 5215 5226
f 5226 5215 5227
f 5215 5216 5227
f 5227 5216 5228
f 5216 5217 5228
f 5228 5217 5229
f 5217 5218 5229
f 5229 5218 5230
f 5218 5219 5230
f 5230 5219 5231
f 5219 5220 5231
f 5231 5220 5232
f 5220 5221 5232
f 5232 5221 5233
f 5221 5222 5233
f 5233 5222 5234
f 5222 5223 5234
f 5234 5223 5235
f 5223 5224 5235
f 5235 5224 5236
f 5224 5225 5236
f 5236 5225 5237
f 5225 5214 5237
f 5237 5214 5226
f 5226 5227 5238
f 5238 5227 5239
f 5227 5228 5239
f 5239 5228 5240
f 5228 5229 5240
f 5240 5229 5241
f 5229 5230 5241
f 5241 5230 5242
f 5230 5231 5242
f 5242 5231 5243
f 5231 5232 5243
f 5243 5232 5244
f 5232 5233 5244
f 5244 5233 5245
f 5233 5234 5245
f 5245 5234 5246
f 5234 5235 5246
f 5246 5235 5247
f 5235 5236 5247
f 5247 5236 5248
f 5236 5237 5248
f 5248 5237 5249
f 5237 5226 5249
f 5249 5226 5238
f 5238 5239 5250
f 5250 5239 5251
f 5239 5240 5251
f 5251 5240 5252
f 5240 5241 5252
f 5252 5241 5253
f 5241 5242 5253
f 5253 5242 5254
f 5242 5243 5254
f 5254 5243 5255
f 5243 5244 5255
f 5255 5244 5256
f 5244 5245 5256
f 5256 5245 5257
f 5245 5246 5257
f 5257 5246 5258
f 5246 5247 5258
f 5258 5247 5259
f 5247 5248 5259
f 5259 5248 5260
f 5248 5249 5260
f 5260 5249 5261
f 5249 5238 5261
f 5261 5238 5250
f 5250 5251 5262
f 5262 5251 5263
f 5251 5252 5263
f 5263 5252 5264
f 5252 5253 5264
f 5264 5253 5265
f 5253 5254 5265
f 5265 5254 5266
f 5254 5255 5266
f 5266 5255 5267
f 5255 5256 5267
f 5267 5256 5268
f 5256 5257 5268
f 5268 5257 5269
f 5257 5258 5269
f 5269 5258 5270
f 5258 5259 5270
f 5270 5259 5271
f 5259 5260 5271
f 5271 5260 5272
f 5260 5261 5272
f 5272 5261 5273
f 5261 5250 5273
f 5273 5250 5262
f 5262 5263 5274
f 5274 5263 5275
f 5263 5264 5275
f 5275 5264 5276
f 5264 5265 5276
f 5276 5265 5277
f 5265 5266 5277
f 5277 5266 5278
f 5266 5267 5278
f 5278 5267 5279
f 5267 5268 5279
f 5279 5268 5280
f 5268 5269 5280
f 5280 5269 5281
f 5269 5270 5281
f 5281 5270 5282
f 5270 5271 5282
f 5282 5271 5283
f 5271 5272 5283
f 5283 5272 5284
f 5272 5273 5284
f 5284 5273 5285
f 5273 5262 5285
f 5285 5262 5274
f 5274 5275 5286
f 5286 5275 5287
f 5275 5276 5287
f 5287 5276 5288
f 5276 5277 5288
f 5288 5277 5289
f 5277 5278 5289
f 5289 5278 5290
f 5278 5279 5290
f 5290 5279 5291
f 5279 5280 5291
f 5291 5280 5292
f 5280 5281 5292
f 5292 5281 5293
f 5281 5282 5293
f 5293 5282 5294
f 5282 5283 5294
f 5294 5283 5295
f 5283 5284 5295
f 5295 5284 5296
f 5284 5285 5296
f 5296 5285 5297
f 5285 5274 5297
f 5297 5274 5286
f 5286 5287 5298
f 5298 5287 5299
f 5287 5288 5299
f 5299 5288 5300
f 5288 5289 5300
f 5300 5289 5301
f 5289 5290 5301
f 5301 5290 5302
f 5290 5291 5302
f 5302 5291 5303
f 5291 5292 5303
f 5303 5292 5304
f 5292 5293 5304
f 5304 5293 5305
f 5293 5294 5305
f 5305 5294 5306
f 5294 5295 5306
f 5306 5295 5307
f 5295 5296 5307
f 5307 5296 5308
f 5296 5297 5308
f 5308 5297 5309
f 5297 5286 5309
f 5309 5286 5298
f 5298 5299 5310
f 5310 5299 5311
f 5299 5300 5311
f 5311 5300 5312
f 5300 5301 5312
f 5312 5301 5313
f 5301 5302 5313
f 5313 5302 5314
f 5302 5303 5314
f 5314 5303 5315
f 5303 5304 5315
f 5315 5304 5316
f 5304 5305 5316
f 5316 5305 5317
f 5305 5306 5317
f 5317 5306 5318
f 5306 5307 5318
f 5318 5307 5319
f 5307 5308 5319
f 5319 5308 5320
f 5308 5309 5320
f 5320 5309 5321
f 5309 5298 5321
f 5321 5298 5310
f 5310 5311 5322
f 5322 5311 5323
f 5311 5312 5323
f 5323 5312 5324
f 5312 5313 5324
f 5324 5313 5325
f 5313 5314 5325
f 5325 5314 5326
f 5314 5315 5326
f 5326 5315 5327
f 5315 5316 5327
f 5327 5316 5328
f 5316 5317 5328
f 5328 5317 5329
f 5317 5318 5329
f 5329 5318 5330
f 5318 5319 5330
f 5330 5319 5331
f 5319 5320 5331
f 5331 5320 5332
f 5320 5321 5332
f 5332 5321 5333
f 5321 5310 5333
f 5333 5310 5322
f 5322 5323 5334
f 5334 5323 5335
f 5323 5324 5335
f 5335 5324 5336
f 5324 5325 5336
f 5336 5325 5337
f 5325 5326 5337
f 5337 5326 5338
f 5326 5327 5338
f 5338 5327 5339
f 5327 5328 5339
f 5339 5328 5340
f 5328 5329 5340
f 5340 5329 5341
f 5329 5330 5341
f 5341 5330 5342
f 5330 5331 5342
f 5342 5331 5343
f 5331 5332 5343
f 5343 5332 5344
f 5332 5333 5344
f 5344 5333 5345
f 5333 5322 5345
f 5345 5322 5334
f 5334 5335 5346
f 5346 5335 5347
f 5335 5336 5347
f 5347 5336 5348
f 5336 5337 5348
f 5348 5337 5349
f 5337 5338 5349
f 5349 5338 5350
f 5338 5339 5350
f 5350 5339 5351
f 5339 5340 5351
f 5351 5340 5352
f 5340 5341 5352
f 5352 5341 5353
f 5341 5342 5353
f 5353 5342 5354
f 5342 5343 5354
f 5354 5343 5355
f 5343 5344 5355
f 5355 5344 5356
f 5344 5345 5356
f 5356 5345 5357
f 5345 5334 5357
f 5357 5334 5346
f 5346 5347 5358
f 5358 5347 5359
f 5347 5348 5359
f 5359 5348 5360
f 5348 5349 5360
f 5360 5349 5361
f 5349 5350 5361
f 5361 5350 5362
f 5350 5351 5362
f 5362 5351 5363
f 5351 5352 5363
f 5363 5352 5364
f 5352 5353 5364
f 5364 5353 5365
f 5353 5354 5365
f 5365 5354 5366
f 5354 5355 5366
f 5366 5355 5367
f 5355 5356 5367
f 5367 5356 5368
f 5356 5357 5368
f 5368 5357 5369
f 5357 5346 5369
f 5369 5346 5358
f 5358 5359 5370
f 5370 5359 5371
f 5359 5360 5371
f 5371 5360 5372
f 5360 5361 5372
f 5372 5361 5373
f 5361 5362 5373
f 5373 5362 5374
f 5362 5363 5374
f 5374 5363 5375
f 5363 5364 5375
f 5375 5364 5376
f 5364 5365 5376
f 5376 5365 5377
f 5365 5366 5377
f 5377 5366 5378
f 5366 5367 5378
f 5378 5367 5379
f 5367 5368 5379
f 5379 5368 5380
f 5368 5369 5380
f 5380 5369 5381
f 5369 5358 5381
f 5381 5358 5370
f 5370 5371 5382
f 5382 5371 5383
f 5371 5372 5383
f 5383 5372 5384
f 5372 5373 5384
f 5384 5373 5385
f 5373 5374 5385
f 5385 5374 5386
f 5374 5375 5386
f 5386 5375 5387
f 5375 5376 5387
f 5387 5376 5388
f 5376 5377 5388
f 5388 5377 5389
f 5377 5378 5389
f 5389 5378 5390
f 5378 5379 5390
f 5390 5379 5391
f 5379 5380 5391
f 5391 5380 5392
f 5380 5381 5392
f 5392 5381 5393
f 5381 5370 5393
f 5393 5370 5382
f 5382 5383 5394
f 5394 5383 5395
f 5383 5384 5395
f 5395 5384 5396
f 5384 5385 5396
f 5396 5385 5397
f 5385 5386 5397
f 5397 5386 5398
f 5386 5387 5398
f 5398 5387 5399
f 5387 5388 5399
f 5399 5388 5400
f 5388 5389 5400
f 5400 5389 5401
f 5389 5390 5401
f 5401 5390 5402
f 5390 5391 5402
f 5402 5391 5403
f 5391 5392 5403
f 5403 5392 5404
f 5392 5393 5404
f 5404 5393 5405
f 5393 5382 5405
f 5405 5382 5394
f 5394 5395 5406
f 5406 5395 5407
f 5395 5396 5407
f 5407 5396 5408
f 5396 5397 5408
f 5408 5397 5409
f 5397 5398 5409
f 5409 5398 5410
f 5398 5399 5410
f 5410 5399 5411
f 5399 5400 5411
f 5411 5400 5412
f 5400 5401 5412
f 5412 5401 5413
f 5401 5402 5413
f 5413 5402 5414
f 5402 5403 5414
f 5414 5403 5415
f 5403 5404 5415
f 5415 5404 5416
f 5404 5405 5416
f 5416 5405 5417
f 5405 5394 5417
f 5417 5394 5406
f 5406 5407 5418
f 5418 5407 5419
f 5407 5408 5419
f 5419 5408 5420
f 5408 5409 5420
f 5420 5409 5421
f 5409 5410 5421
f 5421 5410 5422
f 5410 5411 5422
f 5422 5411 5423
f 5411 5412 5423
f 5423 5412 5424
f 5412 5413 5424
f 5424 5413 5425
f 5413 5414 5425
f 5425 5414 5426
f 5414 5415 5426
f 5426 5415 5427
f 5415 5416 5427
f 5427 5416 5428
f 5416 5417 5428
f 5428 5417 5429
f 5417 5406 5429
f 5429 5406 5418
f 5418 5419 5430
f 5430 5419 5431
f 5419 5420 5431
f 5431 5420 5432
f 5420 5421 5432
f 5432 5421 5433
f 5421 5422 5433
f 5433 5422 5434
f 5422 5423 5434
f 5434 5423 5435
f 5423 5424 5435
f 5435 5424 5436
f 5424 5425 5436
f 5436 5425 5437
f 5425 5426 5437
f 5437 5426 5438
f 5426 5427 5438
f 5438 5427 5439
f 5427 5428 5439
f 5439 5428 5440
f 5428 5429 5440
f 5440 5429 5441
f 5429 5418 5441
f 5441 5418 5430
f 5430 5431 5442
f 5442 5431 5443
f 5431 5432 5443
f 5443 5432 5444
f 5432 5433 5444
f 5444 5433 5445
f 5433 5434 5445
f 5445 5434 5446
f 5434 5435 5446
f 5446 5435 5447
f 5435 5436 5447
f 5447 5436 5448
f 5436 5437 5448
f 5448 5437 5449
f 5437 5438 5449
f 5449 5438 5450
f 5438 5439 5450
f 5450 5439 5451
f 5439 5440 5451
f 5451 5440 5452
f 5440 5441 5452
f 5452 5441 5453
f 5441 5430 5453
f 5453 5430 5442
f 5442 5443 5454
f 5454 5443 5455
f 5443 5444 5455
f 5455 5444 5456
f 5444 5445 5456
f 5456 5445 5457
f 5445 5446 5457
f 5457 5446 5458
f 5446 5447 5458
f 5458 5447 5459
f 5447 5448 5459
f 5459 5448 5460
f 5448 5449 5460
f 5460 5449 5461
f 5449 5450 5461
f 5461 5450 5462
f 5450 5451 5462
f 5462 5451 5463
f 5451 5452 5463
f 5463 5452 5464
f 5452 5453 5464
f 5464 5453 5465
f 5453 5442 5465
f 5465 5442 5454
f 5454 5455 5466
f 5466 5455 5467
f 5455 5456 5467
f 5467 5456 5468
f 5456 5457 5468
f 5468 5457 5469
f 5457 5458 5469
f 5469 5458 5470
f 5458 5459 5470
f 5470 5459 5471
f 5459 5460 5471
f 5471 5460 5472
f 5460 5461 5472
f 5472 5461 5473
f 5461 5462 5473
f 5473 5462 5474
f 5462 5463 5474
f 5474 5463 5475
f 5463 5464 5475
f 5475 5464 5476
f 5464 5465 5476
f 5476 5465 5477
f 5465 5454 5477
f 5477 5454 5466
f 5466 5467 5478
f 5478 5467 5479
f 5467 5468 5479
f 5479 5468 5480
f 5468 5469 5480
f 5480 5469 5481
f 5469 5470 5481
f 5481 5470 5482
f 5470 5471 5482
f 5482 5471 5483
f 5471 5472 5483
f 5483 5472 5484
f 5472 5473 5484
f 5484 5473 5485
f 5473 5474 5485
f 5485 5474 5486
f 5474 5475 5486
f 5486 5475 5487
f 5475 5476 5487
f 5487 5476 5488
f 5476 5477 5488
f 5488 5477 5489
f 5477 5466 5489
f 5489 5466 5478
f 5478 5479 5490
f 5490 5479 5491
f 5479 5480 5491
f 5491 5480 5492
f 5480 5481 5492
f 5492 5481 5493
f 5481 5482 5493
f 5493 5482 5494
f 5482 5483 5494
f 5494 5483 5495
f 5483 5484 5495
f 5495 5484 5496
f 5484 5485 5496
f 5496 5485 5497
f 5485 5486 5497
f 5497 5486 5498
f 5486 5487 5498
f 5498 5487 5499
f 5487 5488 5499
f 5499 5488 5500
f 5488 5489 5500
f 5500 5489 5501
f 5489 5478 5501
f 5501 5478 5490
f 5490 5491 5502
f 5502 5491 5503
f 5491 5492 5503
f 5503 5492 5504
f 5492 5493 5504
f 5504 5493 5505
f 5493 5494 5505
f 5505 5494 5506
f 5494 5495 5506
f 5506 5495 5507
f 5495 5496 5507
f 5507 5496 5508
f 5496 5497 5508
f 5508 5497 5509
f 5497 5498 5509
f 5509 5498 5510
f 5498 5499 5510
f 5510 5499 5511
f 5499 5500 5511
f 5511 5500 5512
f 5500 5501 5512
f 5512 5501 5513
f 5501 5490 5513
f 5513 5490 5502
f 5502 5503 5514
f 5514 5503 5515
f 5503 5504 5515
f 5515 5504 5516
f 5504 5505 5516
f 5516 5505 5517
f 5505 5506 5517
f 5517 5506 5518
f 5506 5507 5518
f 5518 5507 5519
f 5507 5508 5519
f 5519 5508 5520
f 5508 5509 5520
f 5520 5509 5521
f 5509 5510 5521
f 5521 5510 5522
f 5510 5511 5522
f 5522 5511 5523
f 5511 5512 5523
f 5523 5512 5524
f 5512 5513 5524
f 5524 5513 5525
f 5513 5502 5525
f 5525 5502 5514
f 5514 5515 5526
f 5526 5515 5527
f 5515 5516 5527
f 5527 5516 5528
f 5516 5517 5528
f 5528 5517 5529
f 5517 5518 5529
f 5529 5518 5530
f 5518 5519 5530
f 5530 5519 5531
f 5519 5520 5531
f 5531 5520 5532
f 5520 5521 5532
f 5532 5521 5533
f 5521 5522 5533
f 5533 5522 5534
f 5522 5523 5534
f 5534 5523 5535
f 5523 5524 5535
f 5535 5524 5536
f 5524 5525 5536
f 5536 5525 5537
f 5525 5514 5537
f 5537 5514 5526
f 5526 5527 5538
f 5538 5527 5539
f 5527 5528 5539
f 5539 5528 5540
f 5528 5529 5540
f 5540 5529 5541
f 5529 5530 5541
f 5541 5530 5542
f 5530 5531 5542
f 5542 5531 5543
f 5531 5532 5543
f 5543 5532 5544
f 5532 5533 5544
f 5544 5533 5545
f 5533 5534 5545
f 5545 5534 5546
f 5534 5535 5546
f 5546 5535 5547
f 5535 5536 5547
f 5547 5536 5548
f 5536 5537 5548
f 5548 5537 5549
f 5537 5526 5549
f 5549 5526 5538
f 5538 5539 5550
f 5550 5539 5551
f 5539 5540 5551
f 5551 5540 5552
f 5540 5541 5552
f 5552 5541 5553
f 5541 5542 5553
f 5553 5542 5554
f 5542 5543 5554
f 5554 5543 5555
f 5543 5544 5555
f 5555 5544 5556
f 5544 5545 5556
f 5556 5545 5557
f 5545 5546 5557
f 5557 5546 5558
f 5546 5547 5558
f 5558 5547 5559
f 5547 5548 5559
f 5559 5548 5560
f 5548 5549 5560
f 5560 5549 5561
f 5549 5538 5561
f 5561 5538 5550
f 5550 5551 5562
f 5562 5551 5563
f 5551 5552 5563
f 5563 5552 5564
f 5552 5553 5564
f 5564 5553 5565
f 5553 5554 5565
f 5565 5554 5566
f 5554 5555 5566
f 5566 5555 5567
f 5555 5556 5567
f 5567 5556 5568
f 5556 5557 5568
f 5568 5557 5569
f 5557 5558 5569
f 5569 5558 5570
f 5558 5559 5570
f 5570 5559 5571
f 5559 5560 5571
f 5571 5560 5572
f 5560 5561 5572
f 5572 5561 5573
f 5561 5550 5573
f 5573 5550 5562
f 5562 5563 5574
f 5574 5563 5575
f 5563 5564 5575
f 5575 5564 5576
f 5564 5565 5576
f 5576 5565 5577
f 5565 5566 5577
f 5577 5566 5578
f 5566 5567 5578
f 5578 5567 5579
f 5567 5568 5579
f 5579 5568 5580
f 5568 5569 5580
f 5580 5569 5581
f 5569 5570 5581
f 5581 5570 5582
f 5570 5571 5582
f 5582 5571 5583
f 5571 5572 5583
f 5583 5572 5584
f 5572 5573 5584
f 5584 5573 5585
f 5573 5562 5585
f 5585 5562 5574
f 5574 5575 5586
f 5586 5575 5587
f 5575 5576 5587
f 5587 5576 5588
f 5576 5577 5588
f 5588 5577 5589
f 5577 5578 5589
f 5589 5578 5590
f 5578 5579 5590
f 5590 5579 5591
f 5579 5580 5591
f 5591 5580 5592
f 5580 5581 5592
f 5592 5581 5593
f 5581 5582 5593
f 5593 5582 5594
f 5582 5583 5594
f 5594 5583 5595
f 5583 5584 5595
f 5595 5584 5596
f 5584 5585 5596
f 5596 5585 5597
f 5585 5574 5597
f 5597 5574 5586
f 5586 5587 5598
f 5598 5587 5599
f 5587 5588 5599
f 5599 5588 5600
f 5588 5589 5600
f 5600 5589 5601
f 5589 5590 5601
f 5601 5590 5602
f 5590 5591 5602
f 5602 5591 5603
f 5591 5592 5603
f 5603 5592 5604
f 5592 5593 5604
f 5604 5593 5605
f 5593 5594 5605
f 5605 5594 5606
f 5594 5595 5606
f 5606 5595 5607
f 5595 5596 5607
f 5607 5596 5608
f 5596 5597 5608
f 5608 5597 5609
f 5597 5586 5609
f 5609 5586 5598
f 5598 5599 5610
f 5610 5599 5611
f 5599 5600 5611
f 5611 5600 5612
f 5600 5601 5612
f 5612 5601 5613
f 5601 5602 5613
f 5613 5602 5614
f 5602 5603 5614
f 5614 5603 5615
f 5603 5604 5615
f 5615 5604 5616
f 5604 5605 5616
f 5616 5605 5617
f 5605 5606 5617
f 5617 5606 5618
f 5606 5607 5618
f 5618 5607 5619
f 5607 5608 5619
f 5619 5608 5620
f 5608 5609 5620
f 5620 5609 5621
f 5609 5598 5621
f 5621 5598 5610
f 5610 5611 5622
f 5622 5611 5623
f 5611 5612 5623
f 5623 5612 5624
f 5612 5613 5624
f 5624 5613 5625
f 5613 5614 5625
f 5625 5614 5626
f 5614 5615 5626
f 5626 5615 5627
f 5615 5616 5627
f 5627 5616 5628
f 5616 5617 5628
f 5628 5617 5629
f 5617 5618 5629
f 5629 5618 5630
f 5618 5619 5630
f 5630 5619 5631
f 5619 5620 5631
f 5631 5620 5632
f 5620 5621 5632
f 5632 5621 5633
f 5621 5610 5633
f 5633 5610 5622
f 5622 5623 5634
f 5634 5623 5634
f 5623 5624 5634
f 5634 5624 5634
f 5624 5625 5634
f 5634 5625 5634
f 5625 5626 5634
f 5634 5626 5634
f 5626 5627 5634
f 5634 5627 5634
f 5627 5628 5634
f 5634 5628 5634
f 5628 5629 5634
f 5634 5629 5634
f 5629 5630 5634
f 5634 5630 5634
f 5630 5631 5634
f 5634 5631 5634
f 5631 5632 5634
f 5634 5632 5634
f 5632 5633 5634
f 5634 5633 5634
f 5633 5622 5634
f 5634 5622 5634

g Path_(6)
v 206.7 473.84998 20.400002
v 206.7 473.26053 20.512035
v 206.7 473.28348 20.202303
v 206.7 473.45822 19.945541
v 206.7 473.73795 19.810553
v 206.7 474.04767 19.833508
v 206.7 474.30444 20.008251
v 206.7 474.43942 20.287966
v 206.7 474.41647 20.5977
v 206.7 474.24173 20.85446
v 206.7 473.962 20.989449
v 206.7 473.65228 20.966496
v 206.7 473.39554 20.79175
v 208.25351 473.28326 20.59566
v 208.25496 473.26135 20.28584
v 208.26239 473.3972 20.006617
v 208.27379 473.65433 19.832808
v 208.28612 473.9639 19.810986
v 208.29607 474.24295 19.946995
v 208.30096 474.4167 20.204395
v 208.29951 474.4386 20.514215
v 208.2921 474.30276 20.793438
v 208.28069 474.04562 20.967247
v 208.26836 473.73605 20.98907
v 208.2584 473.45703 20.85306
v 209.70517 473.18124 20.63043
v 209.72089 473.1493 20.320381
v 209.77106 473.27194 20.040997
v 209.84224 473.5163 19.867134
v 209.91534 473.81693 19.845385
v 209.9708 474.09323 19.981571
v 209.99373 474.2712 20.239204
v 209.978 474.30313 20.549253
v 209.92783 474.1805 20.828638
v 209.85666 473.93613 21.0025
v 209.78355 473.63553 21.024252
v 209.7281 473.35922 20.888063
v 211.11682 472.5922 20.71562
v 211.17526 472.56262 20.418
v 211.26654 472.68674 20.164652
v 211.36621 472.93127 20.023468
v 211.44754 473.2307 20.032272
v 211.48877 473.50482 20.18871
v 211.47882 473.68015 20.450861
v 211.42038 473.7097 20.748482
v 211.32909 473.58557 21.00183
v 211.22943 473.34103 21.143013
v 211.14809 473.0416 21.134209
v 211.10687 472.7675 20.977772
v 212.62056 472.4144 21.214315
v 212.64427 472.38617 20.90891
v 212.71014 472.50992 20.63992
v 212.80052 472.75247 20.479414
v 212.89117 473.04886 20.470404
v 212.95784 473.31964 20.615303
v 212.98264 473.49225 20.875284
v 212.95892 473.52048 21.180687
v 212.89305 473.39673 21.449678
v 212.80269 473.15417 21.610184
v 212.71202 472.8578 21.619194
v 212.64536 472.58704 21.474297
v 214.03348 471.7261 21.163502
v 213.97368 471.72647 20.878025
v 213.97832 471.87103 20.61731
v 214.04614 472.1211 20.451212
v 214.15897 472.40964 20.42424
v 214.28658 472.65933 20.54362
v 214.39478 472.8033 20.777363
v 214.45456 472.80295 21.06284
v 214.44994 472.6584 21.323555
v 214.38211 472.40833 21.489653
v 214.26929 472.11978 21.516624
v 214.14166 471.8701 21.397245
v 215.60785 471.26102 20.75203
v 215.52441 471.20947 20.475195
v 215.47673 471.31454 20.19338
v 215.47755 471.5481 19.982096
v 215.5267 471.8475 19.897953
v 215.61096 472.1326 19.963503
v 215.7078 472.32693 20.161177
v 215.79123 472.37848 20.43801
v 215.83893 472.2734 20.719826
v 215.83809 472.0399 20.93111
v 215.78896 471.74045 21.015251
v 215.70468 471.45538 20.949703
v 217.0902 471.05273 20.419151
v 217.03006 471.04965 20.130882
v 217.01413 471.19778 19.870384
v 217.04668 471.4574 19.707457
v 217.11897 471.75897 19.685755
v 217.21165 472.02164 19.811096
v 217.29988 472.17508 20.049892
v 217.36002 472.17813 20.338161
v 217.37595 472.03003 20.59866
v 217.3434 471.7704 20.761587
v 217.2711 471.46884 20.783289
v 217.17842 471.20615 20.657948
v 218.58641 470.45175 20.002428
v 218.52304 470.5052 19.714708
v 218.491 470.70343 19.48938
v 218.49889 470.99338 19.386818
v 218.54459 471.29733 19.434504
v 218.61584 471.53384 19.619661
v 218.69357 471.63956 19.892677
v 218.75694 471.58612 20.180397
v 218.78899 471.38788 20.405727
v 218.7811 471.09793 20.50829
v 218.73541 470.79398 20.460602
v 218.66415 470.55746 20.275444
v 220.20085 470.67444 19.553791
v 220.15408 470.73242 19.256216
v 220.10532 470.93466 19.030998
v 220.0676 471.227 18.938486
v 220.05104 471.53107 19.003468
v 220.06009 471.7654 19.208529
v 220.09232 471.86725 19.498726
v 220.13908 471.80927 19.7963
v 220.18787 471.607 20.021519
v 220.22559 471.31467 20.11403
v 220.24214 471.0106 20.049051
v 220.23308 470.77625 19.843988
v 221.82483 470.7084 19.483404
v 221.80882 470.79306 19.185019
v 221.76993 471.01346 18.96968
v 221.71858 471.31055 18.895088
v 221.66853 471.60474 18.981228
v 221.63321 471.81717 19.205019
v 221.62204 471.89093 19.506496
v 221.63806 471.80627 19.80488
v 221.67694 471.58588 20.02022
v 221.72829 471.2888 20.094812
v 221.77834 470.99463 20.008673
v 221.81367 470.7822 19.784882
v 223.39413 471.22458 19.474619
v 223.36638 471.31335 19.178242
v 223.29936 471.532 18.968096
v 223.21104 471.822 18.900492
v 223.12508 472.1056 18.993544
v 223.0645 472.3068 19.222317
v 223.04553 472.3717 19.525513
v 223.07329 472.28293 19.821892
v 223.1403 472.06427 20.032036
v 223.22862 471.7743 20.09964
v 223.3146 471.4907 20.00659
v 223.37518 471.2895 19.777815
v 224.95772 471.66345 19.557901
v 224.93188 471.69547 19.250734
v 224.85475 471.8672 19.005562
v 224.747 472.1326 18.888079
v 224.63747 472.4206 18.929764
v 224.55554 472.654 19.119446
v 224.52315 472.77023 19.406301
v 224.54898 472.73822 19.713469
v 224.62611 472.56647 19.95864
v 224.73389 472.30106 20.076124
v 224.8434 472.0131 20.03444
v 224.92534 471.7797 19.844757
v 226.36317 472.38397 19.49931
v 226.32523 472.38474 19.191622
v 226.23865 472.5309 18.932053
v 226.12666 472.7834 18.790152
v 226.01927 473.0745 18.80394
v 225.94525 473.3262 18.969725
v 225.92442 473.4711 19.243084
v 225.96239 473.47034 19.550772
v 226.04897 473.32413 19.81034
v 226.16095 473.07166 19.952242
v 226.26834 472.78058 19.938454
v 226.34236 472.52884 19.772669
v 227.71562 472.7147 19.185247
v 227.69432 472.76587 18.8794
v 227.66248 472.96262 18.641455
v 227.62865 473.25223 18.53517
v 227.60188 473.5571 18.589024
v 227.58936 473.79553 18.788586
v 227.59442 473.90366 19.080383
v 227.61574 473.85248 19.386232
v 227.64757 473.65573 19.624176
v 227.68141 473.36612 19.730461
v 227.70818 473.06125 19.676607
v 227.7207 472.8228 19.477045
v 229.26387 472.6323 19.279173
v 229.26767 472.6767 18.971975
v 229.2609 472.86856 18.727953
v 229.24539 473.15643 18.61249
v 229.2253 473.46323 18.656523
v 229.20601 473.7067 18.848257
v 229.19267 473.82162 19.136314
v 229.18887 473.77722 19.44351
v 229.19565 473.58536 19.687534
v 229.21115 473.29745 19.802998
v 229.23125 472.9907 19.758963
v 229.25053 472.74722 19.56723
v 230.93117 472.9265 19.137833
v 230.90292 473.03275 18.84736
v 230.84198 473.26532 18.650759
v 230.76468 473.56195 18.600706
v 230.69173 473.8431 18.710613
v 230.64267 474.0335 18.951033
v 230.63065 474.0821 19.257544
v 230.65889 473.9759 19.548016
v 230.71983 473.74332 19.744617
v 230.79713 473.4467 19.79467
v 230.8701 473.16553 19.684763
v 230.91916 472.97513 19.444344
v 232.3356 473.42847 19.28446
v 232.32648 473.46527 18.976446
v 232.3027 473.65045 18.7285
v 232.27063 473.93442 18.607061
v 232.23888 474.2411 18.644667
v 232.21593 474.48828 18.831242
v 232.20795 474.60974 19.116793
v 232.21707 474.57297 19.424807
v 232.24086 474.38776 19.672752
v 232.27292 474.1038 19.794191
v 232.30469 473.79712 19.756586
v 232.32762 473.54993 19.570011
v 233.79927 473.2337 19.064966
v 233.78276 473.35486 18.779139
v 233.7806 473.60254 18.591324
v 233.79337 473.9104 18.551844
v 233.81764 474.19592 18.671278
v 233.84692 474.38263 18.917625
v 233.87337 474.4205 19.224874
v 233.88988 474.29935 19.510702
v 233.89203 474.05167 19.698517
v 233.87926 473.7438 19.737997
v 233.85498 473.45828 19.618563
v 233.8257 473.27158 19.372215
v 235.40852 473.2594 18.906466
v 235.42667 473.36234 18.613935
v 235.43802 473.598 18.411774
v 235.43951 473.90323 18.354149
v 235.43077 474.19623 18.456501
v 235.41412 474.39853 18.691404
v 235.39403 474.4559 18.995918
v 235.37587 474.35297 19.288448
v 235.36452 474.11734 19.49061
v 235.36302 473.8121 19.548235
v 235.37177 473.51907 19.445883
v 235.38843 473.31677 19.21098
v 236.91052 473.25302 19.373734
v 236.98064 473.30035 19.081684
v 237.03679 473.4948 18.855383
v 237.06392 473.78427 18.755465
v 237.05476 474.09125 18.808706
v 237.01178 474.3334 19.00084
v 236.94647 474.44592 19.28038
v 236.87636 474.3986 19.572432
v 236.8202 474.20416 19.798733
v 236.79308 473.91467 19.898651
v 236.80225 473.6077 19.84541
v 236.84523 473.36554 19.653276
v 238.42093 473.25568 19.765862
v 238.47318 473.2691 19.468962
v 238.52515 473.43567 19.220984
v 238.5629 473.71075 19.088373
v 238.57634 474.02063 19.106665
v 238.56184 474.2823 19.270956
v 238.5233 474.4256 19.537224
v 238.47105 474.4122 19.834126
v 238.41908 474.24564 20.082104
v 238.38133 473.97055 20.214712
v 238.36789 473.66068 20.196423
v 238.38239 473.399 20.032131
v 239.83797 473.14926 20.050982
v 239.85594 473.12833 19.74089
v 239.92038 473.25745 19.465326
v 240.014 473.50198 19.298124
v 240.11174 473.79645 19.284086
v 240.18741 474.06192 19.426975
v 240.22072 474.22726 19.688501
v 240.20274 474.2482 19.998592
v 240.13832 474.11908 20.274157
v 240.0447 473.8745 20.441359
v 239.94695 473.58008 20.455397
v 239.87128 473.3146 20.312508
v 241.03003 472.48358 20.19342
v 241.03294 472.40057 19.883612
v 241.13048 472.44727 19.584743
v 241.2965 472.61118 19.3769
v 241.48653 472.84836 19.31577
v 241.64964 473.0953 19.417734
v 241.74214 473.2858 19.65547
v 241.73924 473.3688 19.965279
v 241.64171 473.3221 20.264147
v 241.47568 473.1582 20.47199
v 241.28564 472.92102 20.533121
v 241.12253 472.6741 20.431156
v 242.0544 471.56024 20.488764
v 242.04892 471.45108 20.236797
v 242.15982 471.45285 19.99962
v 242.35736 471.5651 19.840788
v 242.58861 471.75772 19.802856
v 242.79161 471.9791 19.895992
v 242.91199 472.16995 20.095236
v 242.91745 472.2791 20.347202
v 242.80656 472.27734 20.584377
v 242.60902 472.16513 20.74321
v 242.37776 471.9725 20.781141
v 242.17476 471.7511 20.688007
v 243.0045 470.41217 20.90532
v 242.98705 470.34875 20.611343
v 243.10246 470.37433 20.333696
v 243.31981 470.48212 20.146776
v 243.58087 470.64316 20.100666
v 243.81569 470.81436 20.207722
v 243.96132 470.94983 20.439257
v 243.97878 471.01328 20.733232
v 243.86337 470.98767 21.010878
v 243.64601 470.8799 21.197798
v 243.38495 470.71884 21.24391
v 243.15015 470.54764 21.136854
v 243.6787 469.07562 21.135519
v 243.62773 469.00833 20.840261
v 243.7216 469.0108 20.547855
v 243.93515 469.08237 20.336647
v 244.21115 469.20383 20.263233
v 244.47565 469.34262 20.34728
v 244.65779 469.4616 20.566273
v 244.70874 469.52887 20.861528
v 244.61488 469.5264 21.153936
v 244.40134 469.45486 21.365143
v 244.12534 469.3334 21.438559
v 243.86082 469.19458 21.35451
v 244.44101 467.44666 21.294514
v 244.45854 467.4078 20.99871
v 244.5764 467.49033 20.735306
v 244.76303 467.6721 20.57488
v 244.96841 467.9044 20.56042
v 245.13751 468.125 20.695797
v 245.22502 468.2748 20.94474
v 245.20749 468.31366 21.240543
v 245.08961 468.23114 21.503948
v 244.90298 468.04938 21.664373
v 244.6976 467.81708 21.678835
v 244.5285 467.59647 21.543457
v 246.25223 466.95712 21.595667
v 246.32008 466.80322 21.346779
v 246.3912 466.80466 21.05338
v 246.4465 466.96106 20.794083
v 246.47118 467.23053 20.638369
v 246.45862 467.54086 20.62796
v 246.41219 467.80887 20.765644
v 246.34431 467.9628 21.014532
v 246.27321 467.96136 21.307932
v 246.2179 467.80496 21.567226
v 246.19322 467.5355 21.722942
v 246.20578 467.22516 21.73335
v 247.5061 467.60654 22.082432
v 247.5767 467.42206 21.866419
v 247.67508 467.38684 21.606245
v 247.77484 467.51038 21.371626
v 247.84926 467.75952 21.225424
v 247.87842 468.0675 21.206818
v 247.85448 468.35187 21.32079
v 247.78386 468.53635 21.536802
v 247.6855 468.57156 21.796976
v 247.58574 468.44803 22.031595
v 247.5113 468.19888 22.177797
v 247.48216 467.89087 22.196404
v 248.6198 466.8752 22.340221
v 248.58916 466.78366 22.063486
v 248.6713 466.80664 21.790066
v 248.84418 466.93802 21.593222
v 249.0615 467.14258 21.5257
v 249.26501 467.3655 21.605593
v 249.4002 467.54706 21.811491
v 249.43083 467.6386 22.088226
v 249.34871 467.6156 22.361647
v 249.17581 467.48422 22.55849
v 248.9585 467.2797 22.62601
v 248.75497 467.05676 22.54612
v 249.42249 465.63153 22.590117
v 249.31621 465.5803 22.304962
v 249.34932 465.60654 21.995117
v 249.51292 465.70328 21.743605
v 249.76318 465.84457 21.617817
v 250.03305 465.99252 21.651459
v 250.25021 466.10754 21.835516
v 250.35649 466.15878 22.12067
v 250.32338 466.1325 22.430515
v 250.15977 466.03577 22.682028
v 249.90952 465.8945 22.807816
v 249.63965 465.74652 22.774174
v 250.14618 464.17236 22.410547
v 250.01062 464.16992 22.116323
v 250.0141 464.2452 21.794807
v 250.1557 464.378 21.53215
v 250.39746 464.5327 21.398731
v 250.6746 464.66794 21.430298
v 250.91287 464.7474 21.618395
v 251.04842 464.74985 21.912619
v 251.04494 464.6746 22.234135
v 250.90335 464.5418 22.496792
v 250.66159 464.38705 22.63021
v 250.38445 464.25183 22.598644
v 250.84636 462.80792 21.812967
v 250.76389 462.80295 21.502525
v 250.81131 462.89252 21.178757
v 250.97592 463.05264 20.928417
v 251.21361 463.24045 20.81858
v 251.4607 463.40555 20.878681
v 251.65096 463.50375 21.092613
v 251.73343 463.50873 21.403055
v 251.686 463.41916 21.726822
v 251.5214 463.25903 21.977163
v 251.2837 463.07126 22.087
v 251.03662 462.90613 22.0269
v 251.90947 461.6291 21.771864
v 251.92139 461.5913 21.456652
v 252.0434 461.66608 21.175756
v 252.2428 461.83344 21.004446
v 252.46617 462.04852 20.988619
v 252.65364 462.25366 21.13252
v 252.755 462.39392 21.397589
v 252.74309 462.43173 21.712801
v 252.62108 462.35693 21.993696
v 252.42168 462.18958 22.165009
v 252.1983 461.97452 22.180834
v 252.01082 461.76935 22.036934
v 253.0375 460.52383 22.10073
v 253.03453 460.47668 21.786205
v 253.13774 460.548 21.496563
v 253.3195 460.71875 21.309412
v 253.53111 460.94315 21.2749
v 253.71585 461.16107 21.402275
v 253.82423 461.31412 21.657406
v 253.82721 461.3613 21.971931
v 253.72398 461.28995 22.261574
v 253.54224 461.1192 22.448725
v 253.33063 460.8948 22.483238
v 253.14589 460.6769 22.355864
v 254.31769 459.39255 22.00718
v 254.33688 459.4125 21.700186
v 254.43456 459.56152 21.449022
v 254.58456 459.7997 21.32099
v 254.74672 460.06323 21.350393
v 254.87755 460.28146 21.529354
v 254.942 460.39594 21.809921
v 254.92282 460.376 22.116915
v 254.82513 460.22696 22.368078
v 254.67513 459.98877 22.49611
v 254.51299 459.72525 22.466707
v 254.38216 459.50702 22.287746
v 255.80463 458.7503 21.931147
v 255.87425 458.81982 21.632568
v 255.99963 459.01306 21.422768
v 256.14716 459.2782 21.35796
v 256.2773 459.54422 21.455513
v 256.35522 459.73987 21.689285
v 256.36 459.81265 21.996637
v 256.29034 459.74313 22.295218
v 256.16498 459.5499 22.505018
v 256.01746 459.28473 22.569824
v 255.8873 459.0187 22.472271
v 255.8094 458.8231 22.238499
v 257.08713 457.9178 22.181105
v 257.1632 457.9764 21.891598
v 257.29974 458.1582 21.684301
v 257.46014 458.4145 21.614758
v 257.60144 458.67657 21.701603
v 257.68576 458.8742 21.921564
v 257.69052 458.95447 22.215706
v 257.61444 458.89584 22.50521
v 257.4779 458.71405 22.71251
v 257.3175 458.45776 22.782053
v 257.1762 458.1957 22.695208
v 257.0919 457.99805 22.475246
v 258.39294 457.2412 22.318203
v 258.45905 457.26633 22.033243
v 258.6107 457.40756 21.819351
v 258.80716 457.62708 21.733839
v 258.99588 457.86606 21.79962
v 259.12625 458.0605 21.999067
v 259.16333 458.15823 22.27874
v 259.09723 458.13312 22.5637
v 258.94562 457.99188 22.77759
v 258.7491 457.77237 22.863102
v 258.5604 457.53336 22.797321
v 258.43002 457.33896 22.597874
v 259.3179 456.07254 22.442795
v 259.41446 456.14297 22.153002
v 259.6013 456.30374 21.967138
v 259.8283 456.51178 21.935005
v 260.03467 456.7113 22.065212
v 260.1651 456.8489 22.322872
v 260.18466 456.8877 22.638943
v 260.0881 456.81726 22.928736
v 259.9013 456.65652 23.114601
v 259.6743 456.4485 23.146734
v 259.46793 456.24893 23.016527
v 259.33746 456.11133 22.758867
v 260.49506 454.98727 22.373745
v 260.58722 455.09097 22.0974
v 260.7647 455.27963 21.926592
v 260.97995 455.50275 21.907087
v 261.1753 455.70047 22.044113
v 261.29837 455.8199 22.300955
v 261.31625 455.82895 22.60879
v 261.2241 455.72528 22.885136
v 261.04663 455.5366 23.055944
v 260.8314 455.3135 23.075447
v 260.63605 455.11575 22.938421
v 260.51294 454.99637 22.68158
v 261.61057 453.84912 22.467794
v 261.67267 453.92935 22.177135
v 261.82697 454.10587 21.974497
v 262.0321 454.3314 21.914175
v 262.23315 454.54547 22.012335
v 262.37622 454.69077 22.242672
v 262.42294 454.72833 22.54347
v 262.36087 454.6481 22.83413
v 262.20657 454.47156 23.036768
v 262.0014 454.24606 23.09709
v 261.80035 454.03195 22.99893
v 261.65732 453.88666 22.768593
v 262.89914 452.77203 22.350893
v 262.922 452.87247 22.04786
v 263.02524 453.08118 21.832329
v 263.18124 453.3423 21.762049
v 263.34814 453.5858 21.855852
v 263.48126 453.74643 22.088606
v 263.54492 453.7812 22.397942
v 263.52206 453.68076 22.700974
v 263.4188 453.47205 22.916504
v 263.26282 453.21094 22.986784
v 263.0959 452.96744 22.89298
v 262.96277 452.8068 22.660229
v 264.4376 452.07498 22.214529
v 264.46002 452.11005 21.909172
v 264.5305 452.28568 21.66621
v 264.63007 452.5548 21.550745
v 264.73212 452.84534 21.593714
v 264.80927 453.0794 21.783604
v 264.84085 453.1943 22.069534
v 264.81842 453.1592 22.374891
v 264.74796 452.98358 22.617853
v 264.64838 452.71445 22.73332
v 264.54633 452.42392 22.690351
v 264.46918 452.18985 22.50046
v 266.04007 451.65192 22.442068
v 266.1391 451.6939 22.169844
v 266.23462 451.88318 21.968992
v 266.301 452.169 21.893335
v 266.32043 452.4748 21.963146
v 266.28775 452.71866 22.159716
v 266.21167 452.83517 22.430374
v 266.11264 452.79318 22.7026
v 266.01712 452.60394 22.90345
v 265.95074 452.3181 22.979107
v 265.9313 452.0123 22.909298
v 265.964 451.76846 22.712729
v 267.4884 451.71542 22.891773
v 267.56696 451.8537 22.641703
v 267.65018 452.1088 22.502
v 267.7158 452.41235 22.510098
v 267.7462 452.683 22.663826
v 267.73325 452.84827 22.921993
v 267.68042 452.86386 23.215425
v 267.60187 452.72556 23.465496
v 267.51865 452.4705 23.605198
v 267.45303 452.16693 23.597101
v 267.42264 451.89627 23.443373
v 267.43558 451.731 23.185204
v 268.79663 451.12878 22.765097
v 268.87225 451.31412 22.527838
v 268.98584 451.58322 22.422337
v 269.10693 451.86395 22.476862
v 269.20312 452.08112 22.676802
v 269.24863 452.17648 22.968586
v 269.23126 452.12454 23.274029
v 269.15564 451.93918 23.511288
v 269.04205 451.67007 23.61679
v 268.92093 451.38934 23.562265
v 268.82474 451.1722 23.362324
v 268.77924 451.0768 23.07054
v 270.3844 450.55243 22.716568
v 270.41644 450.77957 22.506424
v 270.4659 451.07883 22.4391
v 270.51947 451.37003 22.53264
v 270.56284 451.57516 22.761976
v 270.58438 451.63925 23.06566
v 270.57828 451.5451 23.362318
v 270.54623 451.318 23.572464
v 270.4968 451.01874 23.639786
v 270.4432 450.7275 23.546247
v 270.39984 450.5224 23.31691
v 270.37833 450.4583 23.013227
v 272.0567 450.57748 22.621395
v 272.07538 450.79385 22.39953
v 272.08795 451.09256 22.315233
v 272.09106 451.3936 22.391088
v 272.08386 451.61627 22.606771
v 272.0683 451.70096 22.904491
v 272.04852 451.62494 23.204475
v 272.02988 451.4086 23.42634
v 272.0173 451.1099 23.510637
v 272.0142 450.80887 23.434782
v 272.0214 450.58615 23.219097
v 272.03696 450.50146 22.921377
v 273.49997 450.4097 23.027748
v 273.58246 450.5696 22.774302
v 273.66782 450.8368 22.641193
v 273.7332 451.13962 22.664087
v 273.76108 451.39694 22.83685
v 273.744 451.53983 23.11319
v 273.68652 451.53 23.419062
v 273.60406 451.37006 23.672506
v 273.5187 451.10287 23.805614
v 273.4533 450.80008 23.78272
v 273.42545 450.54272 23.609959
v 273.4425 450.39984 23.333618
v 275.01013 449.84412 23.276535
v 275.03976 450.01007 23.01616
v 275.07245 450.2843 22.874266
v 275.09943 450.59338 22.888878
v 275.11346 450.85443 23.056078
v 275.1108 450.99753 23.331066
v 275.09213 450.98434 23.640162
v 275.0625 450.8184 23.900537
v 275.02982 450.54413 24.04243
v 275.00287 450.23508 24.027819
v 274.98883 449.97403 23.860619
v 274.9915 449.83093 23.58563
v 276.73035 450.15942 23.167398
v 276.6809 450.3412 22.920418
v 276.6101 450.6189 22.80069
v 276.53693 450.91812 22.840298
v 276.48096 451.1587 23.028627
v 276.4572 451.27615 23.315218
v 276.47205 451.23904 23.623274
v 276.52148 451.05728 23.870256
v 276.5923 450.77957 23.989983
v 276.66547 450.48035 23.950375
v 276.72144 450.23978 23.762045
v 276.74518 450.1223 23.475456
v 278.15894 450.6537 23.097979
v 278.1372 450.87344 22.879572
v 278.10736 451.1724 22.800835
v 278.0774 451.47043 22.882862
v 278.0553 451.6877 23.10368
v 278.047 451.76602 23.404114
v 278.05475 451.68436 23.703669
v 278.07648 451.4646 23.922075
v 278.10632 451.16565 24.000814
v 278.1363 450.8676 23.918785
v 278.1584 450.65033 23.69797
v 278.1667 450.57202 23.397533
v 279.57388 450.50458 23.088434
v 279.61835 450.72446 22.873634
v 279.67822 451.02014 22.799774
v 279.73743 451.31238 22.886646
v 279.7801 451.52292 23.110973
v 279.79483 451.59528 23.412647
v 279.77768 451.51013 23.710835
v 279.73322 451.29025 23.925634
v 279.67334 450.99457 23.999495
v 279.61414 450.70233 23.91262
v 279.57144 450.49182 23.688293
v 279.55673 450.41943 23.386621
v 281.0902 450.03833 23.094124
v 281.1306 450.2567 22.877026
v 281.18533 450.5526 22.800066
v 281.2397 450.84668 22.883865
v 281.2791 451.06018 23.105968
v 281.29306 451.13586 23.406866
v 281.2778 451.05347 23.70593
v 281.2374 450.83505 23.923027
v 281.1827 450.53918 23.999987
v 281.12836 450.2451 23.91619
v 281.0889 450.03162 23.694084
v 281.07495 449.95593 23.393188
v 282.78174 449.9606 23.036903
v 282.77032 450.20587 22.84671
v 282.7555 450.51324 22.804768
v 282.7412 450.80038 22.922314
v 282.7313 450.99033 23.167852
v 282.72842 451.03217 23.475592
v 282.73334 450.91473 23.763073
v 282.74475 450.66946 23.953266
v 282.75958 450.36206 23.99521
v 282.77386 450.07495 23.877663
v 282.78378 449.885 23.632124
v 282.78665 449.84317 23.324385
v 284.4872 450.18326 23.152626
v 284.4343 450.37637 22.913616
v 284.34888 450.65567 22.80638
v 284.2539 450.94632 22.859648
v 284.17477 451.17044 23.059149
v 284.13272 451.26797 23.351427
v 284.139 451.21283 23.658167
v 284.19196 451.0197 23.897177
v 284.27734 450.74042 24.004414
v 284.37234 450.44977 23.951145
v 284.45148 450.22565 23.751644
v 284.4935 450.1281 23.459366
v 285.94803 450.89676 23.242403
v 285.89944 451.0983 23.012962
v 285.8049 451.37735 22.915466
v 285.68973 451.6592 22.97604
v 285.58478 451.86835 23.178453
v 285.5182 451.94867 23.468468
v 285.50778 451.87872 23.768375
v 285.5564 451.6772 23.997816
v 285.65094 451.3981 24.095312
v 285.7661 451.11627 24.034737
v 285.87106 450.90714 23.832325
v 285.93765 450.8268 23.54231
v 287.2849 451.2478 23.561863
v 287.3069 451.42563 23.311708
v 287.3071 451.70663 23.180706
v 287.28552 452.0155 23.203955
v 287.24792 452.26944 23.375227
v 287.2044 452.40048 23.64863
v 287.16663 452.37344 23.950905
v 287.14465 452.1956 24.201057
v 287.14444 451.91458 24.332062
v 287.16602 451.6057 24.308811
v 287.2036 451.35178 24.13754
v 287.24713 451.22076 23.864138
v 288.71313 451.06244 23.597437
v 288.8023 451.2748 23.389763
v 288.8851 451.56622 23.320642
v 288.93936 451.85858 23.408596
v 288.95053 452.07352 23.630058
v 288.91562 452.15344 23.925686
v 288.844 452.077 24.216267
v 288.75485 451.8646 24.42394
v 288.67206 451.57318 24.493061
v 288.6178 451.28085 24.405107
v 288.60663 451.06592 24.183647
v 288.6415 450.98596 23.88802
v 290.16608 450.5304 24.095186
v 290.22635 450.7074 23.847258
v 290.28583 450.9861 23.723717
v 290.32852 451.29184 23.757666
v 290.34305 451.54266 23.94001
v 290.3255 451.67142 24.221891
v 290.28058 451.64352 24.527777
v 290.2203 451.46652 24.775707
v 290.16083 451.18784 24.899248
v 290.11813 450.88208 24.865297
v 290.1036 450.63126 24.682953
v 290.12115 450.50253 24.401073
v 291.79877 450.60944 23.961523
v 291.80743 450.8462 23.760733
v 291.81424 451.1517 23.705223
v 291.81735 451.4441 23.80987
v 291.81595 451.64502 24.04663
v 291.8104 451.70062 24.352066
v 291.8022 451.59604 24.644337
v 291.79352 451.35925 24.845127
v 291.7867 451.05374 24.900637
v 291.78357 450.76135 24.79599
v 291.785 450.56046 24.559229
v 291.79056 450.50482 24.253792
v 293.25803 450.49316 24.129835
v 293.344 450.67282 23.895533
v 293.43805 450.94797 23.78781
v 293.51498 451.2448 23.835531
v 293.5542 451.48386 24.02591
v 293.54517 451.60104 24.307934
v 293.49033 451.56494 24.606035
v 293.40436 451.38528 24.840338
v 293.3103 451.11014 24.94806
v 293.23337 450.8133 24.900337
v 293.19415 450.57425 24.709959
v 293.2032 450.45706 24.427935
v 294.4001 449.80948 24.363071
v 294.5435 449.92685 24.14538
v 294.7328 450.13785 24.061586
v 294.9172 450.38602 24.13414
v 295.0474 450.6048 24.343601
v 295.08844 450.7356 24.633842
v 295.02933 450.74338 24.9271
v 294.88593 450.62604 25.144789
v 294.69666 450.415 25.228582
v 294.5122 450.16687 25.156029
v 294.38202 449.94806 24.94657
v 294.341 449.81726 24.656326
v 295.57715 448.824 24.449682
v 295.75516 449.03433 24.305819
v 295.94833 449.27716 24.31982
v 296.10486 449.48746 24.487938
v 296.18286 449.60883 24.76512
v 296.16138 449.60876 25.077099
v 296.0462 449.4873 25.340279
v 295.8682 449.27698 25.484142
v 295.67505 449.03412 25.470139
v 295.5185 448.82385 25.302023
v 295.44052 448.70248 25.024841
v 295.46198 448.7025 24.712862
v 297.01883 448.03674 24.392565
v 297.14368 448.3058 24.30045
v 297.27124 448.58054 24.368979
v 297.36734 448.78738 24.57979
v 297.4062 448.8709 24.876396
v 297.37744 448.80872 25.179321
v 297.28873 448.61746 25.407398
v 297.16388 448.34842 25.499514
v 297.03632 448.07364 25.430986
v 296.94022 447.8668 25.220175
v 296.90134 447.7833 24.923569
v 296.9301 447.8455 24.620644
v 298.58224 447.41797 24.47522
v 298.62228 447.68378 24.31971
v 298.67053 447.9906 24.319336
v 298.71402 448.2562 24.474197
v 298.74115 448.4094 24.742798
v 298.7446 448.40918 25.053167
v 298.72348 448.25558 25.322142
v 298.68344 447.98978 25.47765
v 298.63522 447.68295 25.478024
v 298.5917 447.41736 25.323164
v 298.5646 447.26413 25.054564
v 298.56113 447.26434 24.744194
v 300.19318 447.47934 24.389917
v 300.2022 447.7661 24.270803
v 300.21866 448.07364 24.31059
v 300.23804 448.3195 24.498617
v 300.25522 448.4378 24.784502
v 300.2656 448.39688 25.091642
v 300.26633 448.20767 25.33774
v 300.2573 447.9209 25.456854
v 300.24088 447.61337 25.417067
v 300.22147 447.36752 25.22904
v 300.20428 447.2492 24.943155
v 300.19394 447.29013 24.636015
v 301.75714 447.31516 24.301865
v 301.85593 447.58493 24.184795
v 301.93875 447.88162 24.227034
v 301.9834 448.12576 24.417265
v 301.9779 448.2519 24.704514
v 301.92377 448.22623 25.011814
v 301.83545 448.05566 25.256824
v 301.73666 447.7859 25.373894
v 301.65387 447.4892 25.331656
v 301.60922 447.2451 25.141424
v 301.61472 447.11896 24.854176
v 301.66885 447.1446 24.546875
v 303.0342 446.56442 24.839655
v 303.1692 446.80392 24.697731
v 303.2868 447.09125 24.712881
v 303.35556 447.34946 24.881046
v 303.3571 447.50934 25.157167
v 303.2909 447.52808 25.467257
v 303.17477 447.4006 25.728226
v 303.03983 447.16113 25.87015
v 302.9222 446.87378 25.855
v 302.85342 446.6156 25.686834
v 302.85193 446.4557 25.410715
v 302.9181 446.43698 25.100626
v 304.52823 446.05066 25.088676
v 304.55707 446.2972 24.902061
v 304.59836 446.60272 24.864447
v 304.64108 446.88535 24.985912
v 304.6738 447.06937 25.233912
v 304.68768 447.10544 25.541992
v 304.67908 446.98392 25.827606
v 304.65027 446.7374 26.014221
v 304.60895 446.4319 26.051834
v 304.56622 446.14926 25.930368
v 304.53354 445.96524 25.68237
v 304.51962 445.92917 25.374289
v 306.16016 446.0188 24.952776
v 306.1578 446.22238 24.718235
v 306.15646 446.51596 24.616896
v 306.1565 446.8209 24.675913
v 306.1579 447.05545 24.87947
v 306.1603 447.1568 25.173029
v 306.16306 447.09775 25.477926
v 306.1654 446.8942 25.712467
v 306.16675 446.6006 25.813807
v 306.1667 446.2957 25.754791
v 306.16528 446.06113 25.551231
v 306.1629 445.95978 25.257675
v 307.68118 446.00436 25.128704
v 307.7259 446.22052 24.911669
v 307.77002 446.5175 24.832674
v 307.8017 446.8157 24.912888
v 307.81247 447.03528 25.130816
v 307.79944 447.11734 25.428064
v 307.7661 447.03995 25.724987
v 307.72137 446.82382 25.942022
v 307.67728 446.52682 26.021015
v 307.64557 446.2286 25.940804
v 307.6348 446.00906 25.722876
v 307.64783 445.92697 25.425627
v 308.97272 445.6605 25.302616
v 309.06927 445.78564 25.03282
v 309.21674 446.012 24.882023
v 309.37558 446.27887 24.890629
v 309.50327 446.51477 25.056335
v 309.56558 446.65646 25.33474
v 309.5458 446.66602 25.651243
v 309.44925 446.54086 25.92104
v 309.3018 446.3145 26.071838
v 309.14294 446.04764 26.06323
v 309.01526 445.81174 25.897524
v 308.95294 445.67004 25.61912
v 309.93762 444.55228 25.556885
v 310.12286 444.62073 25.37489
v 310.3546 444.7879 25.295475
v 310.57077 445.00906 25.339924
v 310.71338 445.22488 25.496325
v 310.7443 445.37756 25.722769
v 310.65515 445.4262 25.958582
v 310.4699 445.35776 26.140577
v 310.23816 445.19055 26.21999
v 310.02203 444.96942 26.175543
v 309.8794 444.75357 26.019142
v 309.8485 444.6009 25.792698
v 310.97797 443.57504 25.949574
v 311.15976 443.6524 25.729105
v 311.37695 443.8362 25.656996
v 311.57135 444.07724 25.75257
v 311.69086 444.31088 25.990217
v 311.70346 444.47458 26.306261
v 311.6058 444.52444 26.616016
v 311.424 444.44708 26.836487
v 311.20682 444.26328 26.908596
v 311.0124 444.02225 26.81302
v 310.89288 443.7886 26.575375
v 310.88028 443.6249 26.25933
v 312.3347 442.76828 26.198318
v 312.50803 442.99582 26.080233
v 312.68286 443.24976 26.125788
v 312.81235 443.46204 26.322777
v 312.8618 443.5758 26.618416
v 312.81793 443.56055 26.93349
v 312.69257 443.42038 27.183575
v 312.51923 443.19284 27.30166
v 312.34436 442.9389 27.256105
v 312.21487 442.72662 27.059116
v 312.16544 442.61285 26.763477
v 312.2093 442.6281 26.448402
v 313.63528 441.86545 26.291716
v 313.76065 442.09708 26.127016
v 313.9089 442.36978 26.116116
v 314.04028 442.6105 26.261938
v 314.11963 442.75473 26.52541
v 314.12567 442.7638 26.835934
v 314.05676 442.6353 27.110304
v 313.9314 442.4037 27.275003
v 313.78317 442.13098 27.285904
v 313.65176 441.8903 27.140081
v 313.57242 441.74606 26.87661
v 313.56638 441.73697 26.566086
v 315.1004 441.1543 26.332266
v 315.2011 441.38174 26.146011
v 315.3226 441.6652 26.109522
v 315.43237 441.9287 26.232574
v 315.50098 442.1017 26.482199
v 315.51 442.13782 26.791506
v 315.4571 442.02734 27.077618
v 315.35638 441.7999 27.263872
v 315.23486 441.51645 27.30036
v 315.12512 441.25293 27.177307
v 315.05652 441.07993 26.927685
v 315.0475 441.04385 26.618378
v 316.47925 440.53937 26.49337
v 316.59772 440.69965 26.26376
v 316.75595 440.94443 26.162739
v 316.91147 441.20813 26.217375
v 317.02267 441.42004 26.41303
v 317.05972 441.52344 26.697279
v 317.01273 441.49057 26.993956
v 316.89423 441.3303 27.223566
v 316.73602 441.08548 27.324587
v 316.58047 440.8218 27.26995
v 316.46927 440.6099 27.074295
v 316.43222 440.5065 26.790047
v 317.52954 439.54996 26.82328
v 317.62177 439.65707 26.54752
v 317.7954 439.8515 26.37787
v 318.0039 440.08115 26.359793
v 318.1914 440.2845 26.498127
v 318.30768 440.407 26.755808
v 318.32153 440.41592 27.063791
v 318.2293 440.3088 27.339552
v 318.05566 440.11438 27.509201
v 317.84717 439.88474 27.52728
v 317.65967 439.6814 27.388947
v 317.5434 439.55887 27.131264
v 318.7084 438.49768 26.477821
v 318.81293 438.6713 26.246418
v 318.98392 438.90897 26.14418
v 319.17548 439.147 26.198503
v 319.3363 439.3216 26.39483
v 319.4233 439.386 26.68056
v 319.41318 439.32294 26.979126
v 319.30862 439.14932 27.21053
v 319.13766 438.91165 27.312767
v 318.9461 438.67365 27.258444
v 318.78528 438.49902 27.062117
v 318.69827 438.43463 26.776388
v 320.23102 437.6112 26.285738
v 320.267 437.8511 26.094856
v 320.33667 438.1499 26.047777
v 320.4214 438.42755 26.157114
v 320.49844 438.60965 26.39357
v 320.5472 438.64737 26.693789
v 320.55457 438.53064 26.977325
v 320.5186 438.29074 27.168207
v 320.44888 437.99194 27.215286
v 320.36417 437.71432 27.10595
v 320.2871 437.53223 26.869493
v 320.23837 437.4945 26.569275
v 321.96362 437.78992 25.890245
v 321.9137 438.06653 25.758331
v 321.87134 438.37314 25.783703
v 321.8479 438.62762 25.959558
v 321.84964 438.76175 26.238781
v 321.87616 438.73965 26.54655
v 321.9203 438.56717 26.800404
v 321.9702 438.2906 26.932318
v 322.01257 437.98398 26.906946
v 322.036 437.7295 26.73109
v 322.03424 437.59534 26.451868
v 322.00775 437.61746 26.144098
v 323.41098 438.07684 25.988728
v 323.44403 438.3352 25.819519
v 323.4872 438.64233 25.8032
v 323.52893 438.91595 25.944143
v 323.55804 439.0827 26.204582
v 323.5667 439.09796 26.514732
v 323.55264 438.95758 26.79149
v 323.5196 438.69922 26.960697
v 323.47644 438.3921 26.977016
v 323.4347 438.11847 26.836075
v 323.4056 437.9517 26.575636
v 323.3969 437.93646 26.265486
v 324.51724 437.31158 26.18064
v 324.59103 437.46762 25.928247
v 324.73795 437.70322 25.78325
v 324.91864 437.95526 25.784502
v 325.0847 438.1562 25.931664
v 325.1916 438.2522 26.185303
v 325.2107 438.21753 26.47746
v 325.1369 438.0615 26.729853
v 324.99 437.8259 26.87485
v 324.8093 437.57388 26.8736
v 324.64328 437.37292 26.726439
v 324.53638 437.27695 26.472797
v 325.68594 436.2236 26.028563
v 325.69543 436.31134 25.713352
v 325.79184 436.50912 25.47036
v 325.94934 436.76398 25.364693
v 326.1257 437.00763 25.424667
v 326.27368 437.1748 25.63421
v 326.35364 437.22064 25.937178
v 326.34415 437.13293 26.252386
v 326.24774 436.93515 26.49538
v 326.09027 436.68027 26.601046
v 325.91388 436.4366 26.54107
v 325.7659 436.26947 26.331528
v 327.15213 435.52237 25.748236
v 327.22202 435.63834 25.471584
v 327.3482 435.8622 25.301054
v 327.49686 436.13397 25.28234
v 327.62814 436.3808 25.420452
v 327.7069 436.5366 25.678389
v 327.71204 436.55954 25.987032
v 327.64218 436.44357 26.263683
v 327.516 436.2197 26.434214
v 327.36734 435.94794 26.45293
v 327.23605 435.7011 26.314816
v 327.15726 435.54532 26.05688
v 328.48807 434.69455 26.052614
v 328.55206 434.76834 25.75438
v 328.67245 434.96512 25.545158
v 328.81696 435.23212 25.48101
v 328.9469 435.49786 25.579124
v 329.0274 435.6911 25.81321
v 329.03693 435.76007 26.120546
v 328.97293 435.68628 26.418781
v 328.85254 435.48953 26.628002
v 328.70804 435.2225 26.69215
v 328.5781 434.95676 26.594036
v 328.4976 434.76352 26.35995
v 330.01373 434.0348 26.17532
v 330.02805 434.07504 25.867674
v 330.09073 434.25528 25.622612
v 330.18497 434.5272 25.505802
v 330.2855 434.81793 25.54854
v 330.36542 435.0496 25.739374
v 330.4033 435.1601 26.027174
v 330.38895 435.1198 26.33482
v 330.3263 434.93958 26.579882
v 330.23206 434.66766 26.696693
v 330.1315 434.37692 26.653955
v 330.05157 434.1453 26.46312
v 331.66232 433.61374 26.213192
v 331.65787 433.63794 25.904188
v 331.67395 433.81247 25.648005
v 331.7063 434.09055 25.513283
v 331.7462 434.39767 25.536123
v 331.783 434.65152 25.710407
v 331.80682 434.78412 25.989433
v 331.81128 434.75992 26.298437
v 331.7952 434.5854 26.55462
v 331.76285 434.3073 26.689342
v 331.72296 434.00018 26.666502
v 331.68616 433.74634 26.492218
v 333.31906 433.60385 26.090887
v 333.2784 433.65045 25.78708
v 333.24625 433.84436 25.546043
v 333.23117 434.13358 25.43236
v 333.23724 434.44064 25.476496
v 333.26285 434.6833 25.66662
v 333.3011 434.79645 25.951792
v 333.34174 434.74985 26.255598
v 333.3739 434.55594 26.496637
v 333.38898 434.26672 26.61032
v 333.3829 433.95966 26.566183
v 333.3573 433.717 26.376059
v 334.86703 433.6399 25.891653
v 334.83353 433.6073 25.58798
v 334.80435 433.7335 25.30816
v 334.7874 433.98468 25.127169
v 334.78717 434.29352 25.093504
[truncated: 142,863 more chars]
