# Supplementary material for: Heterogeneous somatostatin-expressing neuron population in mouse ventral tegmental area
Source: eLife. 2020 Aug 4;9:e59328. doi: 10.7554/eLife.59328 (PMC7440918; doi:10.7554/eLife.59328)
Supplement: Figure 5—source data 2. — This zip archive contains morphological images of all traced neurons grouped according their electrophysiological profiles. Each subtype’s folder contains a PDF file (with the list of neurons, their original location within the VTA, images of the traced morphology and individual Sholl curves) and two subfolders: ‘3D_gif’ – with *.gif files of the listed neurons; and ‘WaveFront_3D_obj’ – with corresponding *.obj files. *.gif files can be opened by any image viewer. *.obj files save information about the 3D model of the neurons and can be opened/reused with any 3D viewer or graphic software. [file elife-59328-fig5-data2.zip › Morphology_Source/Delayed/WaveFront_3D_obj/12.obj]

# OBJ File
mtllib 150318c6_model.mtl
g Path_(7)
v 250.9 469.94998 16.5
v 251.14323 469.40167 16.448519
v 251.00305 469.43433 16.19218
v 250.83525 469.60516 16.008207
v 250.6848 469.86838 15.945891
v 250.59201 470.15347 16.021933
v 250.58174 470.38403 16.215956
v 250.65675 470.4983 16.475971
v 250.79694 470.46564 16.73231
v 250.96474 470.2948 16.916283
v 251.11517 470.0316 16.978598
v 251.20798 469.7465 16.902557
v 251.21823 469.51593 16.708534
v 252.31076 469.96048 15.804818
v 252.17859 470.05496 15.55558
v 252.05577 470.28146 15.387821
v 251.97522 470.57928 15.346494
v 251.9585 470.86865 15.44267
v 252.01012 471.07196 15.650579
v 252.11621 471.13483 15.914515
v 252.24838 471.0403 16.163752
v 252.3712 470.8138 16.33151
v 252.45177 470.516 16.372839
v 252.46848 470.22665 16.276663
v 252.41687 470.02332 16.068752
v 253.58084 469.97717 15.431089
v 253.52397 470.00873 15.141045
v 253.50598 470.18784 14.892949
v 253.53166 470.46652 14.75328
v 253.59416 470.7701 14.75946
v 253.67671 471.01724 14.909835
v 253.75722 471.14172 15.164111
v 253.81407 471.11017 15.454156
v 253.83208 470.93106 15.702251
v 253.80638 470.65237 15.841921
v 253.74388 470.3488 15.83574
v 253.66133 470.10165 15.685366
v 254.8884 469.43814 15.247635
v 254.92682 469.53693 14.955587
v 255.01767 469.7566 14.755637
v 255.1366 470.03833 14.701362
v 255.25175 470.3066 14.807302
v 255.33228 470.4896 15.045074
v 255.3566 470.5382 15.3509655
v 255.31818 470.43945 15.643014
v 255.22733 470.21976 15.842963
v 255.1084 469.93805 15.89724
v 254.99324 469.66974 15.791298
v 254.91272 469.48676 15.553527
v 256.1668 468.87708 15.394478
v 256.188 468.91977 15.082225
v 256.3044 469.0749 14.832338
v 256.4849 469.30087 14.711774
v 256.68106 469.53714 14.752837
v 256.84036 469.7204 14.944525
v 256.92014 469.80154 15.235475
v 256.89896 469.75882 15.547728
v 256.78253 469.6037 15.797614
v 256.60205 469.37775 15.918179
v 256.40588 469.14148 15.877115
v 256.24658 468.95822 15.685428
v 257.1009 467.6546 15.440089
v 257.03812 467.64444 15.137349
v 257.08655 467.74936 14.85033
v 257.23322 467.94122 14.655939
v 257.43875 468.1686 14.606262
v 257.64816 468.3706 14.714612
v 257.80527 468.49307 14.951954
v 257.86804 468.50323 15.254694
v 257.8196 468.39832 15.541713
v 257.67294 468.20645 15.736104
v 257.4674 467.97906 15.78578
v 257.258 467.77707 15.677431
v 258.64703 466.76398 15.239671
v 258.60446 466.67566 14.943942
v 258.60202 466.74283 14.639325
v 258.64032 466.94745 14.40744
v 258.7091 467.23468 14.310422
v 258.78998 467.52762 14.374265
v 258.8612 467.7477 14.581864
v 258.90378 467.836 14.877592
v 258.90622 467.76886 15.18221
v 258.86792 467.56424 15.414095
v 258.79913 467.27698 15.511113
v 258.71826 466.98407 15.447269
v 260.26642 466.7983 15.285437
v 260.27115 466.7278 14.98334
v 260.28683 466.81763 14.686787
v 260.30927 467.0437 14.47524
v 260.3324 467.3454 14.405381
v 260.3501 467.64194 14.49593
v 260.35757 467.85385 14.722624
v 260.35284 467.92432 15.02472
v 260.33716 467.8345 15.321274
v 260.31473 467.60846 15.532821
v 260.29156 467.30673 15.602679
v 260.2739 467.0102 15.512131
v 261.64484 466.50378 15.182706
v 261.64755 466.49258 14.873124
v 261.70395 466.6284 14.600344
v 261.79892 466.87482 14.437457
v 261.907 467.16583 14.428109
v 261.99927 467.42346 14.574804
v 262.05096 467.57864 14.838235
v 262.04825 467.58987 15.147817
v 261.99185 467.45404 15.420597
v 261.89688 467.20764 15.583484
v 261.7888 466.91663 15.592832
v 261.69653 466.659 15.446136
v 262.9672 465.79413 15.374915
v 262.9283 465.72018 15.076264
v 262.96155 465.78995 14.7758045
v 263.05798 465.98468 14.554045
v 263.19177 466.25226 14.470404
v 263.32706 466.52094 14.547294
v 263.4276 466.71875 14.764112
v 263.46646 466.7927 15.062763
v 263.43323 466.72293 15.363223
v 263.3368 466.5282 15.584983
v 263.203 466.26062 15.668624
v 263.06772 465.99194 15.591734
v 264.50876 465.19827 15.382021
v 264.4444 465.08316 15.104832
v 264.43042 465.11826 14.800547
v 264.4706 465.2942 14.550696
v 264.5542 465.5638 14.422229
v 264.65875 465.8549 14.449568
v 264.7563 466.0894 14.625386
v 264.82068 466.20453 14.902575
v 264.83463 466.16943 15.206861
v 264.79443 465.9935 15.456711
v 264.71088 465.72388 15.585178
v 264.6063 465.4328 15.557839
v 266.10007 464.83377 15.252785
v 266.04077 464.6676 15.002963
v 266.00482 464.6516 14.700669
v 266.0018 464.79004 14.426902
v 266.0326 465.04587 14.255017
v 266.08887 465.35046 14.231071
v 266.1556 465.62228 14.361482
v 266.2149 465.78845 14.611303
v 266.2509 465.80444 14.913597
v 266.25388 465.66602 15.187365
v 266.2231 465.4102 15.359249
v 266.1668 465.1056 15.383195
v 267.5122 464.67273 15.096343
v 267.4417 464.52957 14.832634
v 267.43335 464.52798 14.524174
v 267.48938 464.66843 14.253613
v 267.5948 464.91324 14.09345
v 267.7213 465.19684 14.086598
v 267.83508 465.4432 14.234895
v 267.90558 465.5864 14.498604
v 267.91394 465.58795 14.807064
v 267.8579 465.4475 15.077624
v 267.75253 465.2027 15.237788
v 267.62598 464.9191 15.244639
v 268.54282 463.59128 15.057685
v 268.52658 463.5046 14.763449
v 268.59344 463.55554 14.468019
v 268.7255 463.73047 14.250556
v 268.88733 463.98248 14.169328
v 269.03558 464.2441 14.2461
v 269.13055 464.4452 14.460303
v 269.14676 464.5319 14.7545395
v 269.0799 464.48093 15.04997
v 268.94788 464.30603 15.267433
v 268.78604 464.054 15.34866
v 268.6378 463.7924 15.271888
v 270.16415 463.07977 15.40868
v 270.15817 462.9199 15.14002
v 270.18634 462.9111 14.829042
v 270.24112 463.05582 14.559072
v 270.30777 463.3152 14.402447
v 270.3685 463.61975 14.401135
v 270.407 463.8879 14.55549
v 270.413 464.0478 14.824149
v 270.38483 464.05658 15.135127
v 270.33008 463.9119 15.405098
v 270.2634 463.6525 15.561723
v 270.20267 463.34793 15.563034
v 271.82004 463.0674 15.527533
v 271.79922 462.87405 15.28531
v 271.79077 462.82736 14.978238
v 271.797 462.9398 14.688598
v 271.8162 463.1812 14.493997
v 271.84323 463.487 14.446578
v 271.87085 463.77515 14.559049
v 271.8917 463.9685 14.801271
v 271.90012 464.01523 15.108343
v 271.8939 463.90277 15.397984
v 271.8747 463.66135 15.592585
v 271.84766 463.35556 15.640003
v 273.3324 462.77515 15.348487
v 273.25232 462.6382 15.084008
v 273.2089 462.6526 14.780283
v 273.2137 462.8144 14.518694
v 273.26556 463.0803 14.369335
v 273.3505 463.37903 14.372227
v 273.44577 463.63055 14.526593
v 273.52585 463.7675 14.791072
v 273.56927 463.75314 15.094797
v 273.56442 463.5913 15.356385
v 273.5126 463.3254 15.505745
v 273.42767 463.02667 15.502853
v 274.6251 462.13123 14.87827
v 274.52133 462.05365 14.628419
v 274.4872 462.1197 14.3506
v 274.53183 462.31168 14.119254
v 274.64325 462.57812 13.99637
v 274.7916 462.84772 14.014875
v 274.93716 463.04813 14.169811
v 275.0409 463.12573 14.419662
v 275.07504 463.0597 14.697481
v 275.03043 462.8677 14.928827
v 274.919 462.60123 15.051711
v 274.77066 462.33167 15.033206
v 275.8054 461.35614 14.593644
v 275.75055 461.32208 14.285382
v 275.791 461.41708 13.980278
v 275.91586 461.61566 13.760085
v 276.0917 461.86462 13.683804
v 276.27142 462.09726 13.771872
v 276.40683 462.25122 14.000693
v 276.46167 462.28528 14.308955
v 276.42123 462.19028 14.6140585
v 276.2964 461.9917 14.834251
v 276.1205 461.74274 14.910534
v 275.94083 461.5101 14.822465
v 276.99405 460.35287 14.670828
v 276.94745 460.26755 14.375762
v 276.9889 460.31644 14.071771
v 277.10724 460.48648 13.84031
v 277.27078 460.7321 13.743399
v 277.43573 460.98746 13.807004
v 277.55786 461.18417 14.014083
v 277.60443 461.2695 14.30915
v 277.56302 461.22058 14.61314
v 277.44467 461.05057 14.844602
v 277.28113 460.80493 14.941513
v 277.11618 460.54956 14.877908
v 278.49966 459.7067 14.807469
v 278.44678 459.57886 14.528936
v 278.4597 459.59424 14.218543
v 278.5349 459.74866 13.959459
v 278.65234 460.0008 13.821106
v 278.7805 460.28305 13.840555
v 278.885 460.5198 14.012596
v 278.9379 460.64764 14.291129
v 278.925 460.63226 14.601522
v 278.84976 460.47784 14.860607
v 278.73233 460.2257 14.99896
v 278.6042 459.94345 14.97951
v 279.96048 459.00888 14.740666
v 279.92554 458.9087 14.448806
v 279.94214 458.96014 14.142997
v 280.00583 459.14944 13.905179
v 280.09955 459.4259 13.799077
v 280.19818 459.7154 13.85312
v 280.2753 459.94037 14.052827
v 280.31024 460.0406 14.344687
v 280.29364 459.98914 14.6504965
v 280.22995 459.79984 14.888314
v 280.13623 459.52338 14.994416
v 280.0376 459.2339 14.940373
v 281.37384 458.7399 14.795039
v 281.3029 458.62573 14.514306
v 281.32153 458.6417 14.203947
v 281.42477 458.7836 13.947123
v 281.5849 459.01334 13.812648
v 281.75906 459.2694 13.836556
v 281.90057 459.48315 14.012442
v 281.9715 459.59735 14.293175
v 281.95288 459.58136 14.603535
v 281.84964 459.43948 14.860359
v 281.6895 459.20972 14.994833
v 281.51535 458.95367 14.970924
v 282.0867 457.54074 14.7352705
v 282.04242 457.47794 14.436742
v 282.12836 457.5094 14.142345
v 282.32144 457.62668 13.930964
v 282.56995 457.79834 13.859238
v 282.80728 457.9784 13.946385
v 282.96988 458.1186 14.169055
v 283.01413 458.1814 14.467584
v 282.92822 458.14993 14.761981
v 282.73514 458.03265 14.973362
v 282.48663 457.861 15.045089
v 282.2493 457.68094 14.957941
v 282.96375 456.31052 14.79134
v 282.9545 456.27576 14.497013
v 283.07944 456.3249 14.236289
v 283.30502 456.4448 14.079028
v 283.57086 456.6033 14.0673685
v 283.8057 456.75797 14.204433
v 283.9466 456.86734 14.453498
v 283.95584 456.90213 14.747825
v 283.83093 456.85297 15.008549
v 283.60532 456.7331 15.16581
v 283.33948 456.57455 15.177469
v 283.10464 456.4199 15.040403
v 283.61725 454.9252 14.880911
v 283.61124 454.91696 14.571783
v 283.74466 454.9796 14.2997
v 283.98178 455.09644 14.137567
v 284.25906 455.23605 14.128827
v 284.5022 455.3611 14.275823
v 284.64603 455.4381 14.5391655
v 284.65204 455.44635 14.848294
v 284.51862 455.3837 15.120377
v 284.2815 455.26688 15.28251
v 284.0042 455.12723 15.29125
v 283.7611 455.00217 15.144255
v 284.3527 453.49243 14.794668
v 284.39127 453.5036 14.491492
v 284.55573 453.59427 14.248922
v 284.80203 453.74017 14.131957
v 285.06418 453.90216 14.171935
v 285.2719 454.0369 14.358145
v 285.3696 454.10822 14.640693
v 285.33102 454.09708 14.943869
v 285.16656 454.00638 15.186438
v 284.92026 453.8605 15.303404
v 284.6581 453.69852 15.263426
v 284.45038 453.56378 15.077216
v 285.31018 452.1255 14.780278
v 285.3882 452.1522 14.470276
v 285.56516 452.2789 14.244832
v 285.79364 452.47165 14.164354
v 286.0124 452.67877 14.250407
v 286.16284 452.84482 14.479932
v 286.20465 452.92526 14.791429
v 286.12662 452.89856 15.101431
v 285.94968 452.77185 15.326875
v 285.7212 452.5791 15.407352
v 285.50244 452.37198 15.3213
v 285.352 452.20593 15.091775
v 286.5056 451.0722 15.013136
v 286.56375 451.10754 14.721052
v 286.71713 451.24957 14.50634
v 286.9247 451.46027 14.426529
v 287.13083 451.68317 14.503006
v 287.28027 451.85852 14.715279
v 287.333 451.93936 15.006468
v 287.2749 451.90405 15.298552
v 287.12152 451.762 15.513265
v 286.91394 451.5513 15.593075
v 286.70782 451.32843 15.516598
v 286.55835 451.15305 15.304325
v 287.58298 449.98068 14.89235
v 287.67578 450.07526 14.610734
v 287.85815 450.25375 14.433159
v 288.08124 450.4683 14.407206
v 288.28525 450.6614 14.539829
v 288.41556 450.78137 14.795492
v 288.4372 450.79602 15.105691
v 288.3444 450.70145 15.387307
v 288.16202 450.52298 15.564882
v 287.93893 450.3084 15.590836
v 287.73492 450.1153 15.458212
v 287.6046 449.99533 15.202549
v 288.64966 448.9064 14.784746
v 288.79242 449.03235 14.532107
v 289.01273 449.2171 14.407431
v 289.25153 449.4112 14.444124
v 289.4449 449.56256 14.632355
v 289.54092 449.6307 14.921687
v 289.51395 449.59732 15.234593
v 289.3712 449.47137 15.487233
v 289.15088 449.28662 15.611909
v 288.91208 449.09256 15.575216
v 288.71875 448.94116 15.386985
v 288.62268 448.87302 15.097653
v 289.51086 447.77948 14.762769
v 289.6827 447.93558 14.5682745
v 289.93515 448.10336 14.488764
v 290.20056 448.23785 14.545543
v 290.4078 448.30304 14.723396
v 290.50134 448.28146 14.974669
v 290.45615 448.17886 15.232034
v 290.2843 448.02277 15.426528
v 290.03186 447.85498 15.506039
v 289.76645 447.7205 15.44926
v 289.5592 447.65527 15.271406
v 289.46567 447.67688 15.020133
v 290.25098 446.24182 14.166767
v 290.25537 446.4541 13.962992
v 290.35568 446.72583 13.867617
v 290.525 446.98416 13.906198
v 290.71796 447.1599 14.068397
v 290.88287 447.20596 14.310753
v 290.9756 447.11 14.568327
v 290.9712 446.8977 14.772102
v 290.87088 446.626 14.867477
v 290.70157 446.36765 14.8288965
v 290.5086 446.1919 14.6666975
v 290.34366 446.14584 14.424341
v 292.19214 446.1812 13.97031
v 292.17377 446.16663 13.65965
v 292.13068 446.30676 13.385498
v 292.0745 446.56412 13.221313
v 292.02023 446.86972 13.211089
v 291.98242 447.1417 13.357564
v 291.97122 447.30713 13.621491
v 291.98962 447.32175 13.932151
v 292.03268 447.1816 14.206303
v 292.0889 446.92426 14.370488
v 292.14316 446.61865 14.3807125
v 292.18094 446.34668 14.234238
v 293.53915 446.61053 14.276174
v 293.56924 446.6082 13.969556
v 293.59213 446.7614 13.7028675
v 293.60165 447.02914 13.547566
v 293.5953 447.33966 13.545265
v 293.57474 447.60974 13.696582
v 293.5455 447.767 13.96097
v 293.5154 447.76935 14.267588
v 293.49252 447.61612 14.534276
v 293.48297 447.3484 14.689577
v 293.48935 447.03787 14.691878
v 293.5099 446.76782 14.540562
v 294.7671 446.316 14.295501
v 294.7432 446.31174 13.980338
v 294.80328 446.44043 13.696579
v 294.9313 446.66757 13.520257
v 295.09293 446.9323 13.498617
v 295.24484 447.1637 13.637459
v 295.34637 447.2997 13.899577
v 295.37027 447.304 14.214741
v 295.31015 447.1753 14.4985
v 295.18216 446.94815 14.674822
v 295.02054 446.6834 14.696461
v 294.8686 446.45203 14.55762
v 295.75473 445.17905 14.177982
v 295.68436 445.18274 13.864578
v 295.71884 445.30667 13.552028
v 295.84897 445.5176 13.3240795
v 296.0399 445.75903 13.241812
v 296.24042 445.96628 13.327268
v 296.39685 446.0838 13.557549
v 296.46725 446.0801 13.8709545
v 296.43274 445.9562 14.183504
v 296.3026 445.74527 14.411452
v 296.1117 445.5038 14.493721
v 295.91116 445.29657 14.408264
v 297.05038 444.4224 13.721985
v 297.0134 444.40796 13.424392
v 297.07324 444.5195 13.144597
v 297.21396 444.7271 12.95757
v 297.39777 444.97516 12.913425
v 297.57547 445.1972 13.023992
v 297.69943 445.3337 13.259642
v 297.73645 445.34814 13.557235
v 297.67657 445.2366 13.83703
v 297.5359 445.029 14.024056
v 297.35205 444.78094 14.068201
v 297.17438 444.5589 13.957635
v 298.13693 443.49576 14.004894
v 298.07263 443.3917 13.711975
v 298.12122 443.40015 13.412772
v 298.26968 443.5188 13.187458
v 298.47824 443.71588 13.096404
v 298.691 443.93863 13.164009
v 298.85098 444.1273 13.372157
v 298.91528 444.23135 13.665076
v 298.86667 444.22293 13.964279
v 298.7182 444.10425 14.189593
v 298.50964 443.90717 14.280647
v 298.2969 443.68445 14.213042
v 299.26273 442.39923 14.208055
v 299.17645 442.2913 13.934146
v 299.20227 442.29428 13.630456
v 299.33325 442.40738 13.378359
v 299.5343 442.60028 13.245402
v 299.75156 442.82132 13.267214
v 299.9268 443.01123 13.437948
v 300.01306 443.11917 13.711857
v 299.98724 443.11618 14.015547
v 299.85626 443.00308 14.267644
v 299.6552 442.81018 14.4005995
v 299.43796 442.58914 14.378788
v 300.4143 441.30417 14.321585
v 300.3382 441.17078 14.048413
v 300.3621 441.15695 13.735847
v 300.47955 441.26642 13.467639
v 300.65912 441.46985 13.315655
v 300.8527 441.71268 13.320619
v 301.0084 441.9299 13.4812
v 301.08447 442.0633 13.754373
v 301.0606 442.07712 14.066938
v 300.9431 441.96765 14.335146
v 300.76355 441.76422 14.48713
v 300.56998 441.5214 14.482166
v 301.87476 440.34326 14.480817
v 301.8302 440.21344 14.202702
v 301.83478 440.23343 13.893155
v 301.8873 440.39792 13.6351185
v 301.97366 440.6628 13.497734
v 302.07074 440.95712 13.517814
v 302.15253 441.202 13.689976
v 302.19708 441.33182 13.968091
v 302.19247 441.31183 14.277638
v 302.13998 441.14734 14.535674
v 302.05362 440.88245 14.6730585
v 301.95654 440.58813 14.652979
v 303.64627 440.2091 14.257878
v 303.57153 440.08524 13.995658
v 303.4939 440.1203 13.714211
v 303.43414 440.30496 13.488953
v 303.4083 440.5897 13.3802395
v 303.42328 440.89822 13.417201
v 303.47507 441.1479 13.589934
v 303.54984 441.27176 13.852155
v 303.62747 441.23666 14.1336
v 303.68723 441.05203 14.358859
v 303.71307 440.76727 14.467572
v 303.6981 440.45874 14.430611
v 305.1156 440.2974 13.72244
v 305.05246 440.13464 13.464124
v 304.97702 440.12595 13.16441
v 304.90945 440.27365 12.903605
v 304.86792 440.53815 12.751593
v 304.86353 440.8486 12.7491045
v 304.89743 441.1218 12.896807
v 304.96057 441.28458 13.155122
v 305.036 441.29327 13.454837
v 305.10358 441.14557 13.715641
v 305.1451 440.88107 13.867653
v 305.1495 440.57062 13.870142
v 306.63934 440.35352 13.620742
v 306.61545 440.15628 13.385808
v 306.57675 440.10526 13.087067
v 306.5336 440.2141 12.804566
v 306.49762 440.45367 12.614002
v 306.4784 440.7598 12.566436
v 306.4811 441.05038 12.674613
v 306.50504 441.24762 12.909547
v 306.54373 441.29868 13.208288
v 306.58685 441.18982 13.490788
v 306.62286 440.95023 13.681353
v 306.64206 440.64413 13.728919
v 308.24207 440.50488 13.362455
v 308.26907 440.313 13.121868
v 308.24966 440.2616 12.819115
v 308.18896 440.36438 12.535317
v 308.1033 440.59387 12.346519
v 308.01562 440.88855 12.3033085
v 307.9494 441.16946 12.417264
v 307.9224 441.36133 12.657851
v 307.9418 441.41275 12.960605
v 308.0025 441.30997 13.244402
v 308.08817 441.08047 13.433201
v 308.17584 440.7858 13.476411
v 309.6368 441.31296 13.3515625
v 309.70987 441.08496 13.154277
v 309.72552 440.9754 12.864854
v 309.6795 441.01358 12.560844
v 309.5842 441.1893 12.323707
v 309.46512 441.45547 12.216983
v 309.3542 441.74078 12.269268
v 309.2811 441.96875 12.466554
v 309.26547 442.07834 12.755977
v 309.31146 442.04016 13.059986
v 309.4068 441.86444 13.297124
v 309.52588 441.59827 13.403848
v 311.05344 441.6667 13.084229
v 311.06747 441.4692 12.8449135
v 311.0545 441.41562 12.539232
v 311.018 441.5203 12.249092
v 310.9677 441.75522 12.052237
v 310.91714 442.0574 12.001412
v 310.87982 442.34592 12.110238
v 310.86575 442.5434 12.349554
v 310.87872 442.597 12.655235
v 310.91525 442.4923 12.945375
v 310.96555 442.2574 13.142231
v 311.0161 441.9552 13.193055
v 312.51794 441.7769 13.157801
v 312.51505 441.52798 12.972017
v 312.51578 441.4053 12.686685
v 312.52 441.44168 12.378258
v 312.52655 441.62735 12.12938
v 312.5337 441.9126 12.006739
v 312.5395 442.22098 12.043193
v 312.54242 442.46988 12.228977
v 312.54166 442.59256 12.51431
v 312.53745 442.55618 12.822736
v 312.53088 442.3705 13.071614
v 312.52377 442.08527 13.194256
v 313.99973 441.66922 13.15938
v 313.99066 441.44205 12.950116
v 314.00812 441.34915 12.6574135
v 314.04736 441.4155 12.359701
v 314.0979 441.62326 12.136751
v 314.1462 441.91678 12.048303
v 314.17932 442.2174 12.118055
v 314.18835 442.4446 12.327319
v 314.17093 442.53748 12.620022
v 314.13168 442.47116 12.917734
v 314.08115 442.2634 13.140684
v 314.03284 441.96985 13.229133
v 315.55115 441.2776 13.42299
v 315.58087 441.0635 13.202622
v 315.61188 440.99045 12.905038
v 315.6359 441.07797 12.609972
v 315.64645 441.3026 12.396488
v 315.64075 441.6042 12.32179
v 315.6203 441.90192 12.405891
v 315.5906 442.116 12.626258
v 315.55957 442.18906 12.923843
v 315.53555 442.10156 13.218909
v 315.525 441.8769 13.432392
v 315.5307 441.57532 13.5070915
v 317.2202 441.8721 13.458175
v 317.29648 441.63986 13.267211
v 317.3128 441.52234 12.981083
v 317.26483 441.551 12.676458
v 317.16544 441.71814 12.43496
v 317.04123 441.97903 12.3213
v 316.9255 442.26373 12.36593
v 316.84927 442.49597 12.556893
v 316.83292 442.6135 12.843022
v 316.8809 442.58484 13.147647
v 316.9803 442.4177 13.389145
v 317.1045 442.1568 13.502806
v 318.5692 442.62094 13.143229
v 318.65912 442.38757 12.953355
v 318.68393 442.2627 12.665864
v 318.637 442.27982 12.35779
v 318.53085 442.43433 12.111681
v 318.394 442.6848 11.993481
v 318.2631 442.96417 12.034862
v 318.1732 443.19757 12.224735
v 318.14838 443.32245 12.512226
v 318.1953 443.30533 12.8203
v 318.30142 443.15082 13.066409
v 318.4383 442.90033 13.184609
v 319.89212 443.34457 13.154661
v 320.0053 443.0814 13.034821
v 320.07672 442.90726 12.787917
v 320.08722 442.8688 12.480108
v 320.03397 442.9764 12.19387
v 319.93124 443.20117 12.0059
v 319.80658 443.4829 11.966566
v 319.69336 443.7461 12.086406
v 319.62195 443.92023 12.333309
v 319.61148 443.95865 12.641119
v 319.66473 443.85107 12.927357
v 319.76746 443.6263 13.115326
v 321.25003 444.07617 13.116976
v 321.42715 443.82867 13.055002
v 321.5637 443.6404 12.849184
v 321.62302 443.56174 12.554669
v 321.58923 443.6138 12.250373
v 321.47144 443.7826 12.017832
v 321.30115 444.02295 11.919354
v 321.12402 444.27042 11.981327
v 320.9875 444.4587 12.187146
v 320.92816 444.53738 12.481661
v 320.9619 444.48532 12.785956
v 321.07974 444.3165 13.018498
v 322.4177 445.11765 13.178278
v 322.6197 444.9221 13.046286
v 322.74692 444.79837 12.791405
v 322.7653 444.77963 12.481932
v 322.66992 444.87088 12.200788
v 322.4863 445.04767 12.023307
v 322.2637 445.26263 11.997045
v 322.0617 445.4582 12.129037
v 321.93445 445.5819 12.383918
v 321.91608 445.60065 12.693392
v 322.01147 445.5094 12.974535
v 322.19507 445.3326 13.152016
v 323.5205 446.2213 13.101568
v 323.7146 446.01822 12.969822
v 323.83118 445.88406 12.715465
v 323.839 445.8548 12.40665
v 323.73593 445.9383 12.126124
v 323.54965 446.11215 11.949056
v 323.33002 446.32977 11.922889
v 323.13593 446.53287 12.054634
v 323.01935 446.66702 12.308992
v 323.01154 446.6963 12.617807
v 323.1146 446.6128 12.898332
v 323.3009 446.43896 13.075401
v 323.4435 446.29382 12.510962
usemtl mat_16
s 1
f 1 1 2
f 2 1 3
f 1 1 3
f 3 1 4
f 1 1 4
f 4 1 5
f 1 1 5
f 5 1 6
f 1 1 6
f 6 1 7
f 1 1 7
f 7 1 8
f 1 1 8
f 8 1 9
f 1 1 9
f 9 1 10
f 1 1 10
f 10 1 11
f 1 1 11
f 11 1 12
f 1 1 12
f 12 1 13
f 1 1 13
f 13 1 2
f 2 3 14
f 14 3 15
f 3 4 15
f 15 4 16
f 4 5 16
f 16 5 17
f 5 6 17
f 17 6 18
f 6 7 18
f 18 7 19
f 7 8 19
f 19 8 20
f 8 9 20
f 20 9 21
f 9 10 21
f 21 10 22
f 10 11 22
f 22 11 23
f 11 12 23
f 23 12 24
f 12 13 24
f 24 13 25
f 13 2 25
f 25 2 14
f 14 15 26
f 26 15 27
f 15 16 27
f 27 16 28
f 16 17 28
f 28 17 29
f 17 18 29
f 29 18 30
f 18 19 30
f 30 19 31
f 19 20 31
f 31 20 32
f 20 21 32
f 32 21 33
f 21 22 33
f 33 22 34
f 22 23 34
f 34 23 35
f 23 24 35
f 35 24 36
f 24 25 36
f 36 25 37
f 25 14 37
f 37 14 26
f 26 27 38
f 38 27 39
f 27 28 39
f 39 28 40
f 28 29 40
f 40 29 41
f 29 30 41
f 41 30 42
f 30 31 42
f 42 31 43
f 31 32 43
f 43 32 44
f 32 33 44
f 44 33 45
f 33 34 45
f 45 34 46
f 34 35 46
f 46 35 47
f 35 36 47
f 47 36 48
f 36 37 48
f 48 37 49
f 37 26 49
f 49 26 38
f 38 39 50
f 50 39 51
f 39 40 51
f 51 40 52
f 40 41 52
f 52 41 53
f 41 42 53
f 53 42 54
f 42 43 54
f 54 43 55
f 43 44 55
f 55 44 56
f 44 45 56
f 56 45 57
f 45 46 57
f 57 46 58
f 46 47 58
f 58 47 59
f 47 48 59
f 59 48 60
f 48 49 60
f 60 49 61
f 49 38 61
f 61 38 50
f 50 51 62
f 62 51 63
f 51 52 63
f 63 52 64
f 52 53 64
f 64 53 65
f 53 54 65
f 65 54 66
f 54 55 66
f 66 55 67
f 55 56 67
f 67 56 68
f 56 57 68
f 68 57 69
f 57 58 69
f 69 58 70
f 58 59 70
f 70 59 71
f 59 60 71
f 71 60 72
f 60 61 72
f 72 61 73
f 61 50 73
f 73 50 62
f 62 63 74
f 74 63 75
f 63 64 75
f 75 64 76
f 64 65 76
f 76 65 77
f 65 66 77
f 77 66 78
f 66 67 78
f 78 67 79
f 67 68 79
f 79 68 80
f 68 69 80
f 80 69 81
f 69 70 81
f 81 70 82
f 70 71 82
f 82 71 83
f 71 72 83
f 83 72 84
f 72 73 84
f 84 73 85
f 73 62 85
f 85 62 74
f 74 75 86
f 86 75 87
f 75 76 87
f 87 76 88
f 76 77 88
f 88 77 89
f 77 78 89
f 89 78 90
f 78 79 90
f 90 79 91
f 79 80 91
f 91 80 92
f 80 81 92
f 92 81 93
f 81 82 93
f 93 82 94
f 82 83 94
f 94 83 95
f 83 84 95
f 95 84 96
f 84 85 96
f 96 85 97
f 85 74 97
f 97 74 86
f 86 87 98
f 98 87 99
f 87 88 99
f 99 88 100
f 88 89 100
f 100 89 101
f 89 90 101
f 101 90 102
f 90 91 102
f 102 91 103
f 91 92 103
f 103 92 104
f 92 93 104
f 104 93 105
f 93 94 105
f 105 94 106
f 94 95 106
f 106 95 107
f 95 96 107
f 107 96 108
f 96 97 108
f 108 97 109
f 97 86 109
f 109 86 98
f 98 99 110
f 110 99 111
f 99 100 111
f 111 100 112
f 100 101 112
f 112 101 113
f 101 102 113
f 113 102 114
f 102 103 114
f 114 103 115
f 103 104 115
f 115 104 116
f 104 105 116
f 116 105 117
f 105 106 117
f 117 106 118
f 106 107 118
f 118 107 119
f 107 108 119
f 119 108 120
f 108 109 120
f 120 109 121
f 109 98 121
f 121 98 110
f 110 111 122
f 122 111 123
f 111 112 123
f 123 112 124
f 112 113 124
f 124 113 125
f 113 114 125
f 125 114 126
f 114 115 126
f 126 115 127
f 115 116 127
f 127 116 128
f 116 117 128
f 128 117 129
f 117 118 129
f 129 118 130
f 118 119 130
f 130 119 131
f 119 120 131
f 131 120 132
f 120 121 132
f 132 121 133
f 121 110 133
f 133 110 122
f 122 123 134
f 134 123 135
f 123 124 135
f 135 124 136
f 124 125 136
f 136 125 137
f 125 126 137
f 137 126 138
f 126 127 138
f 138 127 139
f 127 128 139
f 139 128 140
f 128 129 140
f 140 129 141
f 129 130 141
f 141 130 142
f 130 131 142
f 142 131 143
f 131 132 143
f 143 132 144
f 132 133 144
f 144 133 145
f 133 122 145
f 145 122 134
f 134 135 146
f 146 135 147
f 135 136 147
f 147 136 148
f 136 137 148
f 148 137 149
f 137 138 149
f 149 138 150
f 138 139 150
f 150 139 151
f 139 140 151
f 151 140 152
f 140 141 152
f 152 141 153
f 141 142 153
f 153 142 154
f 142 143 154
f 154 143 155
f 143 144 155
f 155 144 156
f 144 145 156
f 156 145 157
f 145 134 157
f 157 134 146
f 146 147 158
f 158 147 159
f 147 148 159
f 159 148 160
f 148 149 160
f 160 149 161
f 149 150 161
f 161 150 162
f 150 151 162
f 162 151 163
f 151 152 163
f 163 152 164
f 152 153 164
f 164 153 165
f 153 154 165
f 165 154 166
f 154 155 166
f 166 155 167
f 155 156 167
f 167 156 168
f 156 157 168
f 168 157 169
f 157 146 169
f 169 146 158
f 158 159 170
f 170 159 171
f 159 160 171
f 171 160 172
f 160 161 172
f 172 161 173
f 161 162 173
f 173 162 174
f 162 163 174
f 174 163 175
f 163 164 175
f 175 164 176
f 164 165 176
f 176 165 177
f 165 166 177
f 177 166 178
f 166 167 178
f 178 167 179
f 167 168 179
f 179 168 180
f 168 169 180
f 180 169 181
f 169 158 181
f 181 158 170
f 170 171 182
f 182 171 183
f 171 172 183
f 183 172 184
f 172 173 184
f 184 173 185
f 173 174 185
f 185 174 186
f 174 175 186
f 186 175 187
f 175 176 187
f 187 176 188
f 176 177 188
f 188 177 189
f 177 178 189
f 189 178 190
f 178 179 190
f 190 179 191
f 179 180 191
f 191 180 192
f 180 181 192
f 192 181 193
f 181 170 193
f 193 170 182
f 182 183 194
f 194 183 195
f 183 184 195
f 195 184 196
f 184 185 196
f 196 185 197
f 185 186 197
f 197 186 198
f 186 187 198
f 198 187 199
f 187 188 199
f 199 188 200
f 188 189 200
f 200 189 201
f 189 190 201
f 201 190 202
f 190 191 202
f 202 191 203
f 191 192 203
f 203 192 204
f 192 193 204
f 204 193 205
f 193 182 205
f 205 182 194
f 194 195 206
f 206 195 207
f 195 196 207
f 207 196 208
f 196 197 208
f 208 197 209
f 197 198 209
f 209 198 210
f 198 199 210
f 210 199 211
f 199 200 211
f 211 200 212
f 200 201 212
f 212 201 213
f 201 202 213
f 213 202 214
f 202 203 214
f 214 203 215
f 203 204 215
f 215 204 216
f 204 205 216
f 216 205 217
f 205 194 217
f 217 194 206
f 206 207 218
f 218 207 219
f 207 208 219
f 219 208 220
f 208 209 220
f 220 209 221
f 209 210 221
f 221 210 222
f 210 211 222
f 222 211 223
f 211 212 223
f 223 212 224
f 212 213 224
f 224 213 225
f 213 214 225
f 225 214 226
f 214 215 226
f 226 215 227
f 215 216 227
f 227 216 228
f 216 217 228
f 228 217 229
f 217 206 229
f 229 206 218
f 218 219 230
f 230 219 231
f 219 220 231
f 231 220 232
f 220 221 232
f 232 221 233
f 221 222 233
f 233 222 234
f 222 223 234
f 234 223 235
f 223 224 235
f 235 224 236
f 224 225 236
f 236 225 237
f 225 226 237
f 237 226 238
f 226 227 238
f 238 227 239
f 227 228 239
f 239 228 240
f 228 229 240
f 240 229 241
f 229 218 241
f 241 218 230
f 230 231 242
f 242 231 243
f 231 232 243
f 243 232 244
f 232 233 244
f 244 233 245
f 233 234 245
f 245 234 246
f 234 235 246
f 246 235 247
f 235 236 247
f 247 236 248
f 236 237 248
f 248 237 249
f 237 238 249
f 249 238 250
f 238 239 250
f 250 239 251
f 239 240 251
f 251 240 252
f 240 241 252
f 252 241 253
f 241 230 253
f 253 230 242
f 242 243 254
f 254 243 255
f 243 244 255
f 255 244 256
f 244 245 256
f 256 245 257
f 245 246 257
f 257 246 258
f 246 247 258
f 258 247 259
f 247 248 259
f 259 248 260
f 248 249 260
f 260 249 261
f 249 250 261
f 261 250 262
f 250 251 262
f 262 251 263
f 251 252 263
f 263 252 264
f 252 253 264
f 264 253 265
f 253 242 265
f 265 242 254
f 254 255 266
f 266 255 267
f 255 256 267
f 267 256 268
f 256 257 268
f 268 257 269
f 257 258 269
f 269 258 270
f 258 259 270
f 270 259 271
f 259 260 271
f 271 260 272
f 260 261 272
f 272 261 273
f 261 262 273
f 273 262 274
f 262 263 274
f 274 263 275
f 263 264 275
f 275 264 276
f 264 265 276
f 276 265 277
f 265 254 277
f 277 254 266
f 266 267 278
f 278 267 279
f 267 268 279
f 279 268 280
f 268 269 280
f 280 269 281
f 269 270 281
f 281 270 282
f 270 271 282
f 282 271 283
f 271 272 283
f 283 272 284
f 272 273 284
f 284 273 285
f 273 274 285
f 285 274 286
f 274 275 286
f 286 275 287
f 275 276 287
f 287 276 288
f 276 277 288
f 288 277 289
f 277 266 289
f 289 266 278
f 278 279 290
f 290 279 291
f 279 280 291
f 291 280 292
f 280 281 292
f 292 281 293
f 281 282 293
f 293 282 294
f 282 283 294
f 294 283 295
f 283 284 295
f 295 284 296
f 284 285 296
f 296 285 297
f 285 286 297
f 297 286 298
f 286 287 298
f 298 287 299
f 287 288 299
f 299 288 300
f 288 289 300
f 300 289 301
f 289 278 301
f 301 278 290
f 290 291 302
f 302 291 303
f 291 292 303
f 303 292 304
f 292 293 304
f 304 293 305
f 293 294 305
f 305 294 306
f 294 295 306
f 306 295 307
f 295 296 307
f 307 296 308
f 296 297 308
f 308 297 309
f 297 298 309
f 309 298 310
f 298 299 310
f 310 299 311
f 299 300 311
f 311 300 312
f 300 301 312
f 312 301 313
f 301 290 313
f 313 290 302
f 302 303 314
f 314 303 315
f 303 304 315
f 315 304 316
f 304 305 316
f 316 305 317
f 305 306 317
f 317 306 318
f 306 307 318
f 318 307 319
f 307 308 319
f 319 308 320
f 308 309 320
f 320 309 321
f 309 310 321
f 321 310 322
f 310 311 322
f 322 311 323
f 311 312 323
f 323 312 324
f 312 313 324
f 324 313 325
f 313 302 325
f 325 302 314
f 314 315 326
f 326 315 327
f 315 316 327
f 327 316 328
f 316 317 328
f 328 317 329
f 317 318 329
f 329 318 330
f 318 319 330
f 330 319 331
f 319 320 331
f 331 320 332
f 320 321 332
f 332 321 333
f 321 322 333
f 333 322 334
f 322 323 334
f 334 323 335
f 323 324 335
f 335 324 336
f 324 325 336
f 336 325 337
f 325 314 337
f 337 314 326
f 326 327 338
f 338 327 339
f 327 328 339
f 339 328 340
f 328 329 340
f 340 329 341
f 329 330 341
f 341 330 342
f 330 331 342
f 342 331 343
f 331 332 343
f 343 332 344
f 332 333 344
f 344 333 345
f 333 334 345
f 345 334 346
f 334 335 346
f 346 335 347
f 335 336 347
f 347 336 348
f 336 337 348
f 348 337 349
f 337 326 349
f 349 326 338
f 338 339 350
f 350 339 351
f 339 340 351
f 351 340 352
f 340 341 352
f 352 341 353
f 341 342 353
f 353 342 354
f 342 343 354
f 354 343 355
f 343 344 355
f 355 344 356
f 344 345 356
f 356 345 357
f 345 346 357
f 357 346 358
f 346 347 358
f 358 347 359
f 347 348 359
f 359 348 360
f 348 349 360
f 360 349 361
f 349 338 361
f 361 338 350
f 350 351 362
f 362 351 363
f 351 352 363
f 363 352 364
f 352 353 364
f 364 353 365
f 353 354 365
f 365 354 366
f 354 355 366
f 366 355 367
f 355 356 367
f 367 356 368
f 356 357 368
f 368 357 369
f 357 358 369
f 369 358 370
f 358 359 370
f 370 359 371
f 359 360 371
f 371 360 372
f 360 361 372
f 372 361 373
f 361 350 373
f 373 350 362
f 362 363 374
f 374 363 375
f 363 364 375
f 375 364 376
f 364 365 376
f 376 365 377
f 365 366 377
f 377 366 378
f 366 367 378
f 378 367 379
f 367 368 379
f 379 368 380
f 368 369 380
f 380 369 381
f 369 370 381
f 381 370 382
f 370 371 382
f 382 371 383
f 371 372 383
f 383 372 384
f 372 373 384
f 384 373 385
f 373 362 385
f 385 362 374
f 374 375 386
f 386 375 387
f 375 376 387
f 387 376 388
f 376 377 388
f 388 377 389
f 377 378 389
f 389 378 390
f 378 379 390
f 390 379 391
f 379 380 391
f 391 380 392
f 380 381 392
f 392 381 393
f 381 382 393
f 393 382 394
f 382 383 394
f 394 383 395
f 383 384 395
f 395 384 396
f 384 385 396
f 396 385 397
f 385 374 397
f 397 374 386
f 386 387 398
f 398 387 399
f 387 388 399
f 399 388 400
f 388 389 400
f 400 389 401
f 389 390 401
f 401 390 402
f 390 391 402
f 402 391 403
f 391 392 403
f 403 392 404
f 392 393 404
f 404 393 405
f 393 394 405
f 405 394 406
f 394 395 406
f 406 395 407
f 395 396 407
f 407 396 408
f 396 397 408
f 408 397 409
f 397 386 409
f 409 386 398
f 398 399 410
f 410 399 411
f 399 400 411
f 411 400 412
f 400 401 412
f 412 401 413
f 401 402 413
f 413 402 414
f 402 403 414
f 414 403 415
f 403 404 415
f 415 404 416
f 404 405 416
f 416 405 417
f 405 406 417
f 417 406 418
f 406 407 418
f 418 407 419
f 407 408 419
f 419 408 420
f 408 409 420
f 420 409 421
f 409 398 421
f 421 398 410
f 410 411 422
f 422 411 423
f 411 412 423
f 423 412 424
f 412 413 424
f 424 413 425
f 413 414 425
f 425 414 426
f 414 415 426
f 426 415 427
f 415 416 427
f 427 416 428
f 416 417 428
f 428 417 429
f 417 418 429
f 429 418 430
f 418 419 430
f 430 419 431
f 419 420 431
f 431 420 432
f 420 421 432
f 432 421 433
f 421 410 433
f 433 410 422
f 422 423 434
f 434 423 435
f 423 424 435
f 435 424 436
f 424 425 436
f 436 425 437
f 425 426 437
f 437 426 438
f 426 427 438
f 438 427 439
f 427 428 439
f 439 428 440
f 428 429 440
f 440 429 441
f 429 430 441
f 441 430 442
f 430 431 442
f 442 431 443
f 431 432 443
f 443 432 444
f 432 433 444
f 444 433 445
f 433 422 445
f 445 422 434
f 434 435 446
f 446 435 447
f 435 436 447
f 447 436 448
f 436 437 448
f 448 437 449
f 437 438 449
f 449 438 450
f 438 439 450
f 450 439 451
f 439 440 451
f 451 440 452
f 440 441 452
f 452 441 453
f 441 442 453
f 453 442 454
f 442 443 454
f 454 443 455
f 443 444 455
f 455 444 456
f 444 445 456
f 456 445 457
f 445 434 457
f 457 434 446
f 446 447 458
f 458 447 459
f 447 448 459
f 459 448 460
f 448 449 460
f 460 449 461
f 449 450 461
f 461 450 462
f 450 451 462
f 462 451 463
f 451 452 463
f 463 452 464
f 452 453 464
f 464 453 465
f 453 454 465
f 465 454 466
f 454 455 466
f 466 455 467
f 455 456 467
f 467 456 468
f 456 457 468
f 468 457 469
f 457 446 469
f 469 446 458
f 458 459 470
f 470 459 471
f 459 460 471
f 471 460 472
f 460 461 472
f 472 461 473
f 461 462 473
f 473 462 474
f 462 463 474
f 474 463 475
f 463 464 475
f 475 464 476
f 464 465 476
f 476 465 477
f 465 466 477
f 477 466 478
f 466 467 478
f 478 467 479
f 467 468 479
f 479 468 480
f 468 469 480
f 480 469 481
f 469 458 481
f 481 458 470
f 470 471 482
f 482 471 483
f 471 472 483
f 483 472 484
f 472 473 484
f 484 473 485
f 473 474 485
f 485 474 486
f 474 475 486
f 486 475 487
f 475 476 487
f 487 476 488
f 476 477 488
f 488 477 489
f 477 478 489
f 489 478 490
f 478 479 490
f 490 479 491
f 479 480 491
f 491 480 492
f 480 481 492
f 492 481 493
f 481 470 493
f 493 470 482
f 482 483 494
f 494 483 495
f 483 484 495
f 495 484 496
f 484 485 496
f 496 485 497
f 485 486 497
f 497 486 498
f 486 487 498
f 498 487 499
f 487 488 499
f 499 488 500
f 488 489 500
f 500 489 501
f 489 490 501
f 501 490 502
f 490 491 502
f 502 491 503
f 491 492 503
f 503 492 504
f 492 493 504
f 504 493 505
f 493 482 505
f 505 482 494
f 494 495 506
f 506 495 507
f 495 496 507
f 507 496 508
f 496 497 508
f 508 497 509
f 497 498 509
f 509 498 510
f 498 499 510
f 510 499 511
f 499 500 511
f 511 500 512
f 500 501 512
f 512 501 513
f 501 502 513
f 513 502 514
f 502 503 514
f 514 503 515
f 503 504 515
f 515 504 516
f 504 505 516
f 516 505 517
f 505 494 517
f 517 494 506
f 506 507 518
f 518 507 519
f 507 508 519
f 519 508 520
f 508 509 520
f 520 509 521
f 509 510 521
f 521 510 522
f 510 511 522
f 522 511 523
f 511 512 523
f 523 512 524
f 512 513 524
f 524 513 525
f 513 514 525
f 525 514 526
f 514 515 526
f 526 515 527
f 515 516 527
f 527 516 528
f 516 517 528
f 528 517 529
f 517 506 529
f 529 506 518
f 518 519 530
f 530 519 531
f 519 520 531
f 531 520 532
f 520 521 532
f 532 521 533
f 521 522 533
f 533 522 534
f 522 523 534
f 534 523 535
f 523 524 535
f 535 524 536
f 524 525 536
f 536 525 537
f 525 526 537
f 537 526 538
f 526 527 538
f 538 527 539
f 527 528 539
f 539 528 540
f 528 529 540
f 540 529 541
f 529 518 541
f 541 518 530
f 530 531 542
f 542 531 543
f 531 532 543
f 543 532 544
f 532 533 544
f 544 533 545
f 533 534 545
f 545 534 546
f 534 535 546
f 546 535 547
f 535 536 547
f 547 536 548
f 536 537 548
f 548 537 549
f 537 538 549
f 549 538 550
f 538 539 550
f 550 539 551
f 539 540 551
f 551 540 552
f 540 541 552
f 552 541 553
f 541 530 553
f 553 530 542
f 542 543 554
f 554 543 555
f 543 544 555
f 555 544 556
f 544 545 556
f 556 545 557
f 545 546 557
f 557 546 558
f 546 547 558
f 558 547 559
f 547 548 559
f 559 548 560
f 548 549 560
f 560 549 561
f 549 550 561
f 561 550 562
f 550 551 562
f 562 551 563
f 551 552 563
f 563 552 564
f 552 553 564
f 564 553 565
f 553 542 565
f 565 542 554
f 554 555 566
f 566 555 567
f 555 556 567
f 567 556 568
f 556 557 568
f 568 557 569
f 557 558 569
f 569 558 570
f 558 559 570
f 570 559 571
f 559 560 571
f 571 560 572
f 560 561 572
f 572 561 573
f 561 562 573
f 573 562 574
f 562 563 574
f 574 563 575
f 563 564 575
f 575 564 576
f 564 565 576
f 576 565 577
f 565 554 577
f 577 554 566
f 566 567 578
f 578 567 579
f 567 568 579
f 579 568 580
f 568 569 580
f 580 569 581
f 569 570 581
f 581 570 582
f 570 571 582
f 582 571 583
f 571 572 583
f 583 572 584
f 572 573 584
f 584 573 585
f 573 574 585
f 585 574 586
f 574 575 586
f 586 575 587
f 575 576 587
f 587 576 588
f 576 577 588
f 588 577 589
f 577 566 589
f 589 566 578
f 578 579 590
f 590 579 591
f 579 580 591
f 591 580 592
f 580 581 592
f 592 581 593
f 581 582 593
f 593 582 594
f 582 583 594
f 594 583 595
f 583 584 595
f 595 584 596
f 584 585 596
f 596 585 597
f 585 586 597
f 597 586 598
f 586 587 598
f 598 587 599
f 587 588 599
f 599 588 600
f 588 589 600
f 600 589 601
f 589 578 601
f 601 578 590
f 590 591 602
f 602 591 603
f 591 592 603
f 603 592 604
f 592 593 604
f 604 593 605
f 593 594 605
f 605 594 606
f 594 595 606
f 606 595 607
f 595 596 607
f 607 596 608
f 596 597 608
f 608 597 609
f 597 598 609
f 609 598 610
f 598 599 610
f 610 599 611
f 599 600 611
f 611 600 612
f 600 601 612
f 612 601 613
f 601 590 613
f 613 590 602
f 602 603 614
f 614 603 615
f 603 604 615
f 615 604 616
f 604 605 616
f 616 605 617
f 605 606 617
f 617 606 618
f 606 607 618
f 618 607 619
f 607 608 619
f 619 608 620
f 608 609 620
f 620 609 621
f 609 610 621
f 621 610 622
f 610 611 622
f 622 611 623
f 611 612 623
f 623 612 624
f 612 613 624
f 624 613 625
f 613 602 625
f 625 602 614
f 614 615 626
f 626 615 627
f 615 616 627
f 627 616 628
f 616 617 628
f 628 617 629
f 617 618 629
f 629 618 630
f 618 619 630
f 630 619 631
f 619 620 631
f 631 620 632
f 620 621 632
f 632 621 633
f 621 622 633
f 633 622 634
f 622 623 634
f 634 623 635
f 623 624 635
f 635 624 636
f 624 625 636
f 636 625 637
f 625 614 637
f 637 614 626
f 626 627 638
f 638 627 639
f 627 628 639
f 639 628 640
f 628 629 640
f 640 629 641
f 629 630 641
f 641 630 642
f 630 631 642
f 642 631 643
f 631 632 643
f 643 632 644
f 632 633 644
f 644 633 645
f 633 634 645
f 645 634 646
f 634 635 646
f 646 635 647
f 635 636 647
f 647 636 648
f 636 637 648
f 648 637 649
f 637 626 649
f 649 626 638
f 638 639 650
f 650 639 651
f 639 640 651
f 651 640 652
f 640 641 652
f 652 641 653
f 641 642 653
f 653 642 654
f 642 643 654
f 654 643 655
f 643 644 655
f 655 644 656
f 644 645 656
f 656 645 657
f 645 646 657
f 657 646 658
f 646 647 658
f 658 647 659
f 647 648 659
f 659 648 660
f 648 649 660
f 660 649 661
f 649 638 661
f 661 638 650
f 650 651 662
f 662 651 663
f 651 652 663
f 663 652 664
f 652 653 664
f 664 653 665
f 653 654 665
f 665 654 666
f 654 655 666
f 666 655 667
f 655 656 667
f 667 656 668
f 656 657 668
f 668 657 669
f 657 658 669
f 669 658 670
f 658 659 670
f 670 659 671
f 659 660 671
f 671 660 672
f 660 661 672
f 672 661 673
f 661 650 673
f 673 650 662
f 662 663 674
f 674 663 675
f 663 664 675
f 675 664 676
f 664 665 676
f 676 665 677
f 665 666 677
f 677 666 678
f 666 667 678
f 678 667 679
f 667 668 679
f 679 668 680
f 668 669 680
f 680 669 681
f 669 670 681
f 681 670 682
f 670 671 682
f 682 671 683
f 671 672 683
f 683 672 684
f 672 673 684
f 684 673 685
f 673 662 685
f 685 662 674
f 674 675 686
f 686 675 686
f 675 676 686
f 686 676 686
f 676 677 686
f 686 677 686
f 677 678 686
f 686 678 686
f 678 679 686
f 686 679 686
f 679 680 686
f 686 680 686
f 680 681 686
f 686 681 686
f 681 682 686
f 686 682 686
f 682 683 686
f 686 683 686
f 683 684 686
f 686 684 686
f 684 685 686
f 686 685 686
f 685 674 686
f 686 674 686

g Path_(14)
v 231.40007 505.70016 17.7
v 231.6828 505.19278 17.563612
v 231.64838 505.3478 17.300117
v 231.54742 505.59723 17.146278
v 231.40698 505.87424 17.14332
v 231.2647 506.1046 17.29203
v 231.15868 506.22662 17.552565
v 231.11736 506.20755 17.855114
v 231.15178 506.05252 18.118608
v 231.25273 505.8031 18.272448
v 231.39317 505.5261 18.275406
v 231.53546 505.29572 18.126696
v 231.64148 505.17374 17.866161
v 233.16841 505.99948 17.676653
v 233.0918 506.19315 17.447666
v 232.95554 506.45468 17.348812
v 232.79613 506.71402 17.406576
v 232.65631 506.90167 17.605482
v 232.57353 506.96735 17.892231
v 232.56998 506.89346 18.189993
v 232.64659 506.6998 18.418978
v 232.78285 506.43826 18.517834
v 232.94226 506.17892 18.46007
v 233.08208 505.99127 18.261164
v 233.16486 505.9256 17.974413
v 234.532 506.918 17.823446
v 234.46255 507.13565 17.610662
v 234.33742 507.4109 17.537895
v 234.19012 507.66998 17.624643
v 234.06012 507.8435 17.847662
v 233.98227 507.88495 18.147196
v 233.97742 507.78323 18.442982
v 234.04686 507.56558 18.655767
v 234.172 507.29034 18.728535
v 234.3193 507.03125 18.641787
v 234.4493 506.85776 18.418766
v 234.52715 506.81628 18.119234
v 236.14938 507.51154 18.264847
v 236.08131 507.7105 18.039452
v 235.9325 507.96384 17.939972
v 235.7428 508.2037 17.993065
v 235.56306 508.3658 18.184504
v 235.44145 508.40674 18.462992
v 235.41052 508.3155 18.75391
v 235.47859 508.11655 18.979305
v 235.62741 507.8632 19.078785
v 235.8171 507.62332 19.025692
v 235.99683 507.4612 18.834255
v 236.11845 507.42032 18.555765
v 237.19818 508.89145 18.623783
v 237.05367 509.0869 18.431774
v 236.83615 509.30255 18.381237
v 236.60391 509.48056 18.485712
v 236.4192 509.57327 18.717203
v 236.3315 509.55582 19.013687
v 236.36429 509.43286 19.295717
v 236.5088 509.2374 19.487724
v 236.72633 509.02176 19.538261
v 236.95856 508.84375 19.433788
v 237.14328 508.75107 19.202295
v 237.23099 508.76852 18.905813
v 238.37364 510.027 18.945087
v 238.2331 510.22656 18.754168
v 238.02722 510.45316 18.706675
v 237.8112 510.64612 18.815332
v 237.64291 510.75375 19.051031
v 237.56746 510.74716 19.35061
v 237.60504 510.62814 19.6338
v 237.7456 510.4286 19.82472
v 237.95148 510.202 19.872213
v 238.1675 510.00903 19.763554
v 238.33577 509.9014 19.527857
v 238.41124 509.908 19.228277
v 237.9577 510.29706 19.282822
usemtl mat_17
s 1
f 687 687 688
f 688 687 689
f 687 687 689
f 689 687 690
f 687 687 690
f 690 687 691
f 687 687 691
f 691 687 692
f 687 687 692
f 692 687 693
f 687 687 693
f 693 687 694
f 687 687 694
f 694 687 695
f 687 687 695
f 695 687 696
f 687 687 696
f 696 687 697
f 687 687 697
f 697 687 698
f 687 687 698
f 698 687 699
f 687 687 699
f 699 687 688
f 688 689 700
f 700 689 701
f 689 690 701
f 701 690 702
f 690 691 702
f 702 691 703
f 691 692 703
f 703 692 704
f 692 693 704
f 704 693 705
f 693 694 705
f 705 694 706
f 694 695 706
f 706 695 707
f 695 696 707
f 707 696 708
f 696 697 708
f 708 697 709
f 697 698 709
f 709 698 710
f 698 699 710
f 710 699 711
f 699 688 711
f 711 688 700
f 700 701 712
f 712 701 713
f 701 702 713
f 713 702 714
f 702 703 714
f 714 703 715
f 703 704 715
f 715 704 716
f 704 705 716
f 716 705 717
f 705 706 717
f 717 706 718
f 706 707 718
f 718 707 719
f 707 708 719
f 719 708 720
f 708 709 720
f 720 709 721
f 709 710 721
f 721 710 722
f 710 711 722
f 722 711 723
f 711 700 723
f 723 700 712
f 712 713 724
f 724 713 725
f 713 714 725
f 725 714 726
f 714 715 726
f 726 715 727
f 715 716 727
f 727 716 728
f 716 717 728
f 728 717 729
f 717 718 729
f 729 718 730
f 718 719 730
f 730 719 731
f 719 720 731
f 731 720 732
f 720 721 732
f 732 721 733
f 721 722 733
f 733 722 734
f 722 723 734
f 734 723 735
f 723 712 735
f 735 712 724
f 724 725 736
f 736 725 737
f 725 726 737
f 737 726 738
f 726 727 738
f 738 727 739
f 727 728 739
f 739 728 740
f 728 729 740
f 740 729 741
f 729 730 741
f 741 730 742
f 730 731 742
f 742 731 743
f 731 732 743
f 743 732 744
f 732 733 744
f 744 733 745
f 733 734 745
f 745 734 746
f 734 735 746
f 746 735 747
f 735 724 747
f 747 724 736
f 736 737 748
f 748 737 749
f 737 738 749
f 749 738 750
f 738 739 750
f 750 739 751
f 739 740 751
f 751 740 752
f 740 741 752
f 752 741 753
f 741 742 753
f 753 742 754
f 742 743 754
f 754 743 755
f 743 744 755
f 755 744 756
f 744 745 756
f 756 745 757
f 745 746 757
f 757 746 758
f 746 747 758
f 758 747 759
f 747 736 759
f 759 736 748
f 748 749 760
f 760 749 760
f 749 750 760
f 760 750 760
f 750 751 760
f 760 751 760
f 751 752 760
f 760 752 760
f 752 753 760
f 760 753 760
f 753 754 760
f 760 754 760
f 754 755 760
f 760 755 760
f 755 756 760
f 760 756 760
f 756 757 760
f 760 757 760
f 757 758 760
f 760 758 760
f 758 759 760
f 760 759 760
f 759 748 760
f 760 748 760

g Path_(12)
v 231.40007 507.00015 17.7
v 231.40007 507.60016 17.7
v 231.5224 507.51978 17.426073
v 231.61195 507.30017 17.225546
v 231.64473 507.00015 17.152147
v 231.61195 506.70016 17.225546
v 231.5224 506.48056 17.426073
v 231.40007 506.40018 17.7
v 231.27776 506.48056 17.973927
v 231.1882 506.70016 18.174456
v 231.15543 507.00015 18.247854
v 231.1882 507.30017 18.174456
v 231.27776 507.51978 17.973927
v 230.14445 507.58047 17.303339
v 230.26122 507.57895 17.018318
v 230.36205 507.42233 16.767015
v 230.41992 507.1526 16.616766
v 230.41936 506.842 16.607828
v 230.36047 506.57382 16.742598
v 230.25906 506.41986 16.984962
v 230.1423 506.4214 17.269983
v 230.04147 506.578 17.521286
v 229.98358 506.84775 17.671535
v 229.98416 507.15833 17.680473
v 230.04305 507.4265 17.545704
v 228.91568 507.53134 16.950356
v 228.99557 507.5993 16.676643
v 229.06844 507.5067 16.402908
v 229.11475 507.2784 16.202497
v 229.12209 506.97552 16.129108
v 229.08849 506.67926 16.20241
v 229.02296 506.469 16.402756
v 228.94307 506.40103 16.676468
v 228.87021 506.49362 16.950203
v 228.8239 506.72192 17.150614
v 228.81656 507.0248 17.224003
v 228.85016 507.32108 17.150702
v 227.76596 507.61948 16.812086
v 227.82428 507.6711 16.51485
v 227.84348 507.56708 16.219427
v 227.81839 507.3352 16.004972
v 227.75577 507.03763 15.928951
v 227.67236 506.75412 16.011732
v 227.59055 506.56064 16.231134
v 227.53223 506.509 16.52837
v 227.51305 506.61307 16.823793
v 227.53812 506.8449 17.038248
v 227.60074 507.1425 17.11427
v 227.68414 507.426 17.031488
v 226.47772 508.05823 16.755217
v 226.58179 508.18204 16.517935
v 226.65901 508.15103 16.246574
v 226.68869 507.9735 16.013847
v 226.66289 507.69708 15.882111
v 226.5885 507.39578 15.886664
v 226.48547 507.15033 16.026289
v 226.38141 507.02655 16.26357
v 226.30418 507.05756 16.534931
v 226.2745 507.23505 16.767658
v 226.30031 507.51147 16.899395
v 226.3747 507.81277 16.89484
v 225.15962 508.0947 16.211018
v 225.24516 508.24045 15.949199
v 225.33913 508.22955 15.654611
v 225.41634 508.06497 15.406187
v 225.4561 507.79077 15.2704935
v 225.44778 507.4804 15.283889
v 225.39359 507.21707 15.442784
v 225.30804 507.07135 15.704603
v 225.21408 507.0822 15.999192
v 225.13687 507.24683 16.247616
v 225.0971 507.52103 16.38331
v 225.10542 507.83136 16.369913
v 223.87648 508.08688 15.935854
v 223.93301 508.23245 15.671003
v 223.99796 508.22153 15.376568
v 224.05388 508.05707 15.131443
v 224.08582 507.78314 15.001308
v 224.0852 507.47314 15.021033
v 224.0522 507.2101 15.185334
v 223.99565 507.06458 15.450185
v 223.93073 507.07547 15.74462
v 223.8748 507.23993 15.989745
v 223.84286 507.51385 16.11988
v 223.84348 507.82385 16.100155
v 223.9933 507.64868 15.543021
usemtl mat_18
s 1
f 761 761 762
f 762 761 763
f 761 761 763
f 763 761 764
f 761 761 764
f 764 761 765
f 761 761 765
f 765 761 766
f 761 761 766
f 766 761 767
f 761 761 767
f 767 761 768
f 761 761 768
f 768 761 769
f 761 761 769
f 769 761 770
f 761 761 770
f 770 761 771
f 761 761 771
f 771 761 772
f 761 761 772
f 772 761 773
f 761 761 773
f 773 761 762
f 762 763 774
f 774 763 775
f 763 764 775
f 775 764 776
f 764 765 776
f 776 765 777
f 765 766 777
f 777 766 778
f 766 767 778
f 778 767 779
f 767 768 779
f 779 768 780
f 768 769 780
f 780 769 781
f 769 770 781
f 781 770 782
f 770 771 782
f 782 771 783
f 771 772 783
f 783 772 784
f 772 773 784
f 784 773 785
f 773 762 785
f 785 762 774
f 774 775 786
f 786 775 787
f 775 776 787
f 787 776 788
f 776 777 788
f 788 777 789
f 777 778 789
f 789 778 790
f 778 779 790
f 790 779 791
f 779 780 791
f 791 780 792
f 780 781 792
f 792 781 793
f 781 782 793
f 793 782 794
f 782 783 794
f 794 783 795
f 783 784 795
f 795 784 796
f 784 785 796
f 796 785 797
f 785 774 797
f 797 774 786
f 786 787 798
f 798 787 799
f 787 788 799
f 799 788 800
f 788 789 800
f 800 789 801
f 789 790 801
f 801 790 802
f 790 791 802
f 802 791 803
f 791 792 803
f 803 792 804
f 792 793 804
f 804 793 805
f 793 794 805
f 805 794 806
f 794 795 806
f 806 795 807
f 795 796 807
f 807 796 808
f 796 797 808
f 808 797 809
f 797 786 809
f 809 786 798
f 798 799 810
f 810 799 811
f 799 800 811
f 811 800 812
f 800 801 812
f 812 801 813
f 801 802 813
f 813 802 814
f 802 803 814
f 814 803 815
f 803 804 815
f 815 804 816
f 804 805 816
f 816 805 817
f 805 806 817
f 817 806 818
f 806 807 818
f 818 807 819
f 807 808 819
f 819 808 820
f 808 809 820
f 820 809 821
f 809 798 821
f 821 798 810
f 810 811 822
f 822 811 823
f 811 812 823
f 823 812 824
f 812 813 824
f 824 813 825
f 813 814 825
f 825 814 826
f 814 815 826
f 826 815 827
f 815 816 827
f 827 816 828
f 816 817 828
f 828 817 829
f 817 818 829
f 829 818 830
f 818 819 830
f 830 819 831
f 819 820 831
f 831 820 832
f 820 821 832
f 832 821 833
f 821 810 833
f 833 810 822
f 822 823 834
f 834 823 835
f 823 824 835
f 835 824 836
f 824 825 836
f 836 825 837
f 825 826 837
f 837 826 838
f 826 827 838
f 838 827 839
f 827 828 839
f 839 828 840
f 828 829 840
f 840 829 841
f 829 830 841
f 841 830 842
f 830 831 842
f 842 831 843
f 831 832 843
f 843 832 844
f 832 833 844
f 844 833 845
f 833 822 845
f 845 822 834
f 834 835 846
f 846 835 846
f 835 836 846
f 846 836 846
f 836 837 846
f 846 837 846
f 837 838 846
f 846 838 846
f 838 839 846
f 846 839 846
f 839 840 846
f 846 840 846
f 840 841 846
f 846 841 846
f 841 842 846
f 846 842 846
f 842 843 846
f 846 843 846
f 843 844 846
f 846 844 846
f 844 845 846
f 846 845 846
f 845 834 846
f 846 834 846

g Path_(8)
v 274.3 425.74997 15.000001
v 273.75647 425.51633 14.834467
v 273.82602 425.67197 14.622877
v 274.02258 425.84848 14.477178
v 274.2935 425.99863 14.436409
v 274.5661 426.08215 14.511495
v 274.76743 426.07666 14.682316
v 274.8435 425.98364 14.903101
v 274.77396 425.828 15.114692
v 274.5774 425.65146 15.260391
v 274.3065 425.50134 15.30116
v 274.03387 425.41782 15.226073
v 273.83255 425.4233 15.055252
v 274.4509 424.29538 14.107299
v 274.60092 424.46317 13.803087
v 274.85147 424.62384 13.591124
v 275.1354 424.73434 13.528203
v 275.37665 424.76505 13.631186
v 275.51056 424.70773 13.872476
v 275.50125 424.57776 14.187421
v 275.35123 424.40994 14.491632
v 275.10068 424.2493 14.703596
v 274.81674 424.1388 14.766517
v 274.5755 424.1081 14.663534
v 274.4416 424.1654 14.422244
v 275.0637 422.89926 13.590848
v 275.20306 423.0468 13.329554
v 275.4462 423.20386 13.145285
v 275.72797 423.32825 13.087416
v 275.97284 423.3867 13.171452
v 276.11523 423.36353 13.374876
v 276.117 423.26495 13.643181
v 275.97763 423.11737 13.904475
v 275.7345 422.96036 14.088744
v 275.45273 422.83597 14.146614
v 275.20786 422.7775 14.062577
v 275.06543 422.8007 13.859153
v 275.77057 421.4959 13.30975
v 275.89185 421.6005 13.056693
v 276.12646 421.73203 12.888354
v 276.41156 421.85522 12.849841
v 276.67072 421.93707 12.951472
v 276.83453 421.9557 13.166017
v 276.85907 421.90604 13.4359865
v 276.73776 421.80145 13.689043
v 276.50314 421.66992 13.857382
v 276.21805 421.54675 13.895895
v 275.9589 421.46487 13.794263
v 275.7951 421.44626 13.57972
v 276.2654 420.03076 13.120104
v 276.38745 420.0974 12.837121
v 276.62747 420.19305 12.660882
v 276.9211 420.29205 12.638609
v 277.18973 420.36786 12.77627
v 277.36133 420.40018 13.03698
v 277.38992 420.3803 13.350881
v 277.26788 420.31366 13.6338625
v 277.0279 420.21802 13.810102
v 276.73425 420.11902 13.832376
v 276.46564 420.0432 13.694714
v 276.29404 420.0109 13.434005
v 276.8441 418.36658 12.988951
v 276.98438 418.47372 12.734919
v 277.21222 418.63748 12.602313
v 277.46655 418.81396 12.626665
v 277.67926 418.9559 12.801449
v 277.7933 419.02527 13.079832
v 277.77817 419.00342 13.387222
v 277.63788 418.89627 13.641254
v 277.41003 418.7325 13.77386
v 277.15567 418.556 13.749508
v 276.943 418.41406 13.574724
v 276.82895 418.34473 13.296341
v 278.25018 417.3211 12.823486
v 278.37497 417.51843 12.619503
v 278.55243 417.76584 12.558394
v 278.73502 417.99698 12.656532
v 278.87384 418.14993 12.887623
v 278.93167 418.18375 13.189744
v 278.89304 418.08932 13.481943
v 278.76825 417.892 13.6859255
v 278.5908 417.64462 13.747034
v 278.4082 417.41348 13.648896
v 278.26938 417.2605 13.417806
v 278.21155 417.2267 13.115685
v 279.45996 416.47043 12.592111
v 279.61407 416.63824 12.382225
v 279.8333 416.84686 12.312804
v 280.05896 417.04034 12.402448
v 280.2305 417.16687 12.627136
v 280.30203 417.19257 12.926665
v 280.25436 417.11047 13.220775
v 280.10025 416.94266 13.43066
v 279.881 416.73407 13.500081
v 279.65536 416.54056 13.410438
v 279.48383 416.41403 13.185749
v 279.4123 416.38837 12.88622
v 280.20386 415.07507 12.679679
v 280.32635 415.2043 12.431312
v 280.53802 415.38885 12.300888
v 280.78214 415.57928 12.323356
v 280.99326 415.72458 12.492695
v 281.11487 415.78577 12.76353
v 281.11432 415.7465 13.063292
v 280.99182 415.61725 13.311659
v 280.78015 415.43268 13.442082
v 280.53604 415.24225 13.419615
v 280.32492 415.097 13.250276
v 280.2033 415.0358 12.979441
v 281.3529 413.9763 12.422124
v 281.4594 414.09998 12.165668
v 281.65912 414.28555 12.019731
v 281.89853 414.4833 12.0234165
v 282.1135 414.6402 12.175738
v 282.2464 414.71426 12.435881
v 282.26163 414.6856 12.734139
v 282.15515 414.56192 12.990597
v 281.9554 414.37634 13.136534
v 281.716 414.1786 13.132847
v 281.50104 414.02167 12.980525
v 281.36813 413.94763 12.720383
v 282.11633 412.7971 12.394705
v 282.25314 412.84775 12.121318
v 282.5013 412.9361 11.9570875
v 282.79437 413.0384 11.946019
v 283.05374 413.1273 12.091079
v 283.21 413.17892 12.353397
v 283.22122 413.17947 12.662686
v 283.0844 413.12878 12.936073
v 282.83624 413.04047 13.100304
v 282.54318 412.93814 13.111372
v 282.28378 412.84927 12.966312
v 282.12753 412.79764 12.703994
v 282.24454 411.26706 12.551518
v 282.33264 411.27966 12.254239
v 282.55383 411.3245 12.041087
v 282.84888 411.3896 11.969175
v 283.13867 411.4575 12.057773
v 283.3456 411.50998 12.28314
v 283.4142 411.53302 12.58489
v 283.32614 411.52045 12.88217
v 283.10492 411.4756 13.095322
v 282.8099 411.4105 13.167233
v 282.52008 411.34262 13.078635
v 282.31314 411.2901 12.853268
v 282.8365 409.63135 12.67685
v 282.87994 409.64288 12.368407
v 283.0545 409.72275 12.1234255
v 283.31342 409.84952 12.007549
v 283.58728 409.98926 12.051826
v 283.80273 410.1045 12.244392
v 283.90204 410.16437 12.533649
v 283.85858 410.15283 12.8420925
v 283.68402 410.07297 13.087074
v 283.4251 409.9462 13.2029505
v 283.15125 409.80646 13.158674
v 282.9358 409.69122 12.966108
v 283.78015 408.21332 12.718545
v 283.82007 408.24017 12.413391
v 283.97708 408.35587 12.173981
v 284.2091 408.52945 12.064463
v 284.45398 408.71436 12.114183
v 284.64606 408.86108 12.30982
v 284.73392 408.9303 12.598952
v 284.69397 408.90347 12.904106
v 284.53696 408.78775 13.1435175
v 284.30493 408.6142 13.253035
v 284.0601 408.42926 13.203314
v 283.86798 408.28256 13.007677
v 284.80038 407.0282 12.795675
v 284.79108 407.06082 12.478735
v 284.9146 407.17142 12.207896
v 285.13788 407.33035 12.055732
v 285.40103 407.49506 12.063011
v 285.63358 407.62137 12.227786
v 285.7732 407.67545 12.505905
v 285.7825 407.64282 12.822845
v 285.65897 407.53223 13.093683
v 285.4357 407.3733 13.245849
v 285.17255 407.20862 13.238568
v 284.94 407.0823 13.073793
v 285.4295 405.70087 12.737463
v 285.36087 405.73126 12.47347
v 285.44418 405.81247 12.19918
v 285.6571 405.9227 11.988089
v 285.9426 406.03244 11.896758
v 286.22415 406.11227 11.94966
v 286.42636 406.14084 12.13262
v 286.495 406.1104 12.396613
v 286.41168 406.02924 12.670903
v 286.19873 405.919 12.881994
v 285.91324 405.80927 12.973325
v 285.63168 405.7294 12.920423
v 285.8448 404.1133 12.330773
v 285.76978 404.17017 12.035077
v 285.84314 404.28635 11.756827
v 286.04526 404.43073 11.5705805
v 286.32196 404.56464 11.526242
v 286.5991 404.65216 11.635692
v 286.80243 404.66986 11.869602
v 286.87744 404.613 12.165298
v 286.80405 404.49683 12.443548
v 286.60196 404.35245 12.629794
v 286.32526 404.21854 12.674133
v 286.0481 404.131 12.564684
v 286.74063 402.76392 11.709123
v 286.66064 402.78943 11.429926
v 286.70706 402.91266 11.128825
v 286.86746 403.10062 10.8865
v 287.09885 403.30292 10.767882
v 287.33923 403.46536 10.804754
v 287.5242 403.54443 10.987237
v 287.60422 403.51892 11.266434
v 287.5578 403.39566 11.567534
v 287.3974 403.2077 11.809859
v 287.16602 403.0054 11.928477
v 286.9256 402.84296 11.891605
v 287.85953 401.7013 11.694345
v 287.7822 401.6549 11.397864
v 287.83148 401.7075 11.096485
v 287.99417 401.84494 10.870963
v 288.22668 402.03043 10.781726
v 288.4667 402.21423 10.852684
v 288.64993 402.34714 11.064825
v 288.72726 402.3935 11.361306
v 288.67798 402.3409 11.662685
v 288.5153 402.20346 11.888207
v 288.28278 402.01797 11.977445
v 288.04276 401.83417 11.9064865
v 288.5883 400.52444 11.696212
v 288.49863 400.50818 11.399609
v 288.5646 400.5318 11.097346
v 288.76855 400.58893 10.870417
v 289.05585 400.6643 10.779624
v 289.34946 400.7377 10.849298
v 289.57074 400.78946 11.060767
v 289.6604 400.80573 11.35737
v 289.5944 400.78214 11.659633
v 289.39044 400.725 11.886562
v 289.10318 400.64963 11.977355
v 288.80957 400.57623 11.907681
v 288.56796 399.23547 11.681439
v 288.4562 399.27786 11.394704
v 288.49307 399.26266 11.086629
v 288.66864 399.19394 10.839764
v 288.93585 399.09015 10.720254
v 289.22314 398.97906 10.760124
v 289.45352 398.89047 10.948689
v 289.56525 398.8481 11.235425
v 289.52838 398.8633 11.5435
v 289.35284 398.932 11.790366
v 289.0856 399.0358 11.909875
v 288.7983 399.14688 11.870005
v 287.54584 398.01093 11.754131
v 287.44632 398.0778 11.48145
v 287.46332 398.04602 11.186384
v 287.59222 397.92413 10.947995
v 287.79858 397.74484 10.830159
v 288.027 397.55612 10.864451
v 288.21637 397.40857 11.041681
v 288.3159 397.3417 11.314363
v 288.2989 397.37347 11.609428
v 288.16998 397.49533 11.847817
v 287.96365 397.67465 11.965653
v 287.7352 397.86337 11.931361
v 287.98856 397.83844 11.387702
usemtl mat_19
s 1
f 847 847 848
f 848 847 849
f 847 847 849
f 849 847 850
f 847 847 850
f 850 847 851
f 847 847 851
f 851 847 852
f 847 847 852
f 852 847 853
f 847 847 853
f 853 847 854
f 847 847 854
f 854 847 855
f 847 847 855
f 855 847 856
f 847 847 856
f 856 847 857
f 847 847 857
f 857 847 858
f 847 847 858
f 858 847 859
f 847 847 859
f 859 847 848
f 848 849 860
f 860 849 861
f 849 850 861
f 861 850 862
f 850 851 862
f 862 851 863
f 851 852 863
f 863 852 864
f 852 853 864
f 864 853 865
f 853 854 865
f 865 854 866
f 854 855 866
f 866 855 867
f 855 856 867
f 867 856 868
f 856 857 868
f 868 857 869
f 857 858 869
f 869 858 870
f 858 859 870
f 870 859 871
f 859 848 871
f 871 848 860
f 860 861 872
f 872 861 873
f 861 862 873
f 873 862 874
f 862 863 874
f 874 863 875
f 863 864 875
f 875 864 876
f 864 865 876
f 876 865 877
f 865 866 877
f 877 866 878
f 866 867 878
f 878 867 879
f 867 868 879
f 879 868 880
f 868 869 880
f 880 869 881
f 869 870 881
f 881 870 882
f 870 871 882
f 882 871 883
f 871 860 883
f 883 860 872
f 872 873 884
f 884 873 885
f 873 874 885
f 885 874 886
f 874 875 886
f 886 875 887
f 875 876 887
f 887 876 888
f 876 877 888
f 888 877 889
f 877 878 889
f 889 878 890
f 878 879 890
f 890 879 891
f 879 880 891
f 891 880 892
f 880 881 892
f 892 881 893
f 881 882 893
f 893 882 894
f 882 883 894
f 894 883 895
f 883 872 895
f 895 872 884
f 884 885 896
f 896 885 897
f 885 886 897
f 897 886 898
f 886 887 898
f 898 887 899
f 887 888 899
f 899 888 900
f 888 889 900
f 900 889 901
f 889 890 901
f 901 890 902
f 890 891 902
f 902 891 903
f 891 892 903
f 903 892 904
f 892 893 904
f 904 893 905
f 893 894 905
f 905 894 906
f 894 895 906
f 906 895 907
f 895 884 907
f 907 884 896
f 896 897 908
f 908 897 909
f 897 898 909
f 909 898 910
f 898 899 910
f 910 899 911
f 899 900 911
f 911 900 912
f 900 901 912
f 912 901 913
f 901 902 913
f 913 902 914
f 902 903 914
f 914 903 915
f 903 904 915
f 915 904 916
f 904 905 916
f 916 905 917
f 905 906 917
f 917 906 918
f 906 907 918
f 918 907 919
f 907 896 919
f 919 896 908
f 908 909 920
f 920 909 921
f 909 910 921
f 921 910 922
f 910 911 922
f 922 911 923
f 911 912 923
f 923 912 924
f 912 913 924
f 924 913 925
f 913 914 925
f 925 914 926
f 914 915 926
f 926 915 927
f 915 916 927
f 927 916 928
f 916 917 928
f 928 917 929
f 917 918 929
f 929 918 930
f 918 919 930
f 930 919 931
f 919 908 931
f 931 908 920
f 920 921 932
f 932 921 933
f 921 922 933
f 933 922 934
f 922 923 934
f 934 923 935
f 923 924 935
f 935 924 936
f 924 925 936
f 936 925 937
f 925 926 937
f 937 926 938
f 926 927 938
f 938 927 939
f 927 928 939
f 939 928 940
f 928 929 940
f 940 929 941
f 929 930 941
f 941 930 942
f 930 931 942
f 942 931 943
f 931 920 943
f 943 920 932
f 932 933 944
f 944 933 945
f 933 934 945
f 945 934 946
f 934 935 946
f 946 935 947
f 935 936 947
f 947 936 948
f 936 937 948
f 948 937 949
f 937 938 949
f 949 938 950
f 938 939 950
f 950 939 951
f 939 940 951
f 951 940 952
f 940 941 952
f 952 941 953
f 941 942 953
f 953 942 954
f 942 943 954
f 954 943 955
f 943 932 955
f 955 932 944
f 944 945 956
f 956 945 957
f 945 946 957
f 957 946 958
f 946 947 958
f 958 947 959
f 947 948 959
f 959 948 960
f 948 949 960
f 960 949 961
f 949 950 961
f 961 950 962
f 950 951 962
f 962 951 963
f 951 952 963
f 963 952 964
f 952 953 964
f 964 953 965
f 953 954 965
f 965 954 966
f 954 955 966
f 966 955 967
f 955 944 967
f 967 944 956
f 956 957 968
f 968 957 969
f 957 958 969
f 969 958 970
f 958 959 970
f 970 959 971
f 959 960 971
f 971 960 972
f 960 961 972
f 972 961 973
f 961 962 973
f 973 962 974
f 962 963 974
f 974 963 975
f 963 964 975
f 975 964 976
f 964 965 976
f 976 965 977
f 965 966 977
f 977 966 978
f 966 967 978
f 978 967 979
f 967 956 979
f 979 956 968
f 968 969 980
f 980 969 981
f 969 970 981
f 981 970 982
f 970 971 982
f 982 971 983
f 971 972 983
f 983 972 984
f 972 973 984
f 984 973 985
f 973 974 985
f 985 974 986
f 974 975 986
f 986 975 987
f 975 976 987
f 987 976 988
f 976 977 988
f 988 977 989
f 977 978 989
f 989 978 990
f 978 979 990
f 990 979 991
f 979 968 991
f 991 968 980
f 980 981 992
f 992 981 993
f 981 982 993
f 993 982 994
f 982 983 994
f 994 983 995
f 983 984 995
f 995 984 996
f 984 985 996
f 996 985 997
f 985 986 997
f 997 986 998
f 986 987 998
f 998 987 999
f 987 988 999
f 999 988 1000
f 988 989 1000
f 1000 989 1001
f 989 990 1001
f 1001 990 1002
f 990 991 1002
f 1002 991 1003
f 991 980 1003
f 1003 980 992
f 992 993 1004
f 1004 993 1005
f 993 994 1005
f 1005 994 1006
f 994 995 1006
f 1006 995 1007
f 995 996 1007
f 1007 996 1008
f 996 997 1008
f 1008 997 1009
f 997 998 1009
f 1009 998 1010
f 998 999 1010
f 1010 999 1011
f 999 1000 1011
f 1011 1000 1012
f 1000 1001 1012
f 1012 1001 1013
f 1001 1002 1013
f 1013 1002 1014
f 1002 1003 1014
f 1014 1003 1015
f 1003 992 1015
f 1015 992 1004
f 1004 1005 1016
f 1016 1005 1017
f 1005 1006 1017
f 1017 1006 1018
f 1006 1007 1018
f 1018 1007 1019
f 1007 1008 1019
f 1019 1008 1020
f 1008 1009 1020
f 1020 1009 1021
f 1009 1010 1021
f 1021 1010 1022
f 1010 1011 1022
f 1022 1011 1023
f 1011 1012 1023
f 1023 1012 1024
f 1012 1013 1024
f 1024 1013 1025
f 1013 1014 1025
f 1025 1014 1026
f 1014 1015 1026
f 1026 1015 1027
f 1015 1004 1027
f 1027 1004 1016
f 1016 1017 1028
f 1028 1017 1029
f 1017 1018 1029
f 1029 1018 1030
f 1018 1019 1030
f 1030 1019 1031
f 1019 1020 1031
f 1031 1020 1032
f 1020 1021 1032
f 1032 1021 1033
f 1021 1022 1033
f 1033 1022 1034
f 1022 1023 1034
f 1034 1023 1035
f 1023 1024 1035
f 1035 1024 1036
f 1024 1025 1036
f 1036 1025 1037
f 1025 1026 1037
f 1037 1026 1038
f 1026 1027 1038
f 1038 1027 1039
f 1027 1016 1039
f 1039 1016 1028
f 1028 1029 1040
f 1040 1029 1041
f 1029 1030 1041
f 1041 1030 1042
f 1030 1031 1042
f 1042 1031 1043
f 1031 1032 1043
f 1043 1032 1044
f 1032 1033 1044
f 1044 1033 1045
f 1033 1034 1045
f 1045 1034 1046
f 1034 1035 1046
f 1046 1035 1047
f 1035 1036 1047
f 1047 1036 1048
f 1036 1037 1048
f 1048 1037 1049
f 1037 1038 1049
f 1049 1038 1050
f 1038 1039 1050
f 1050 1039 1051
f 1039 1028 1051
f 1051 1028 1040
f 1040 1041 1052
f 1052 1041 1053
f 1041 1042 1053
f 1053 1042 1054
f 1042 1043 1054
f 1054 1043 1055
f 1043 1044 1055
f 1055 1044 1056
f 1044 1045 1056
f 1056 1045 1057
f 1045 1046 1057
f 1057 1046 1058
f 1046 1047 1058
f 1058 1047 1059
f 1047 1048 1059
f 1059 1048 1060
f 1048 1049 1060
f 1060 1049 1061
f 1049 1050 1061
f 1061 1050 1062
f 1050 1051 1062
f 1062 1051 1063
f 1051 1040 1063
f 1063 1040 1052
f 1052 1053 1064
f 1064 1053 1065
f 1053 1054 1065
f 1065 1054 1066
f 1054 1055 1066
f 1066 1055 1067
f 1055 1056 1067
f 1067 1056 1068
f 1056 1057 1068
f 1068 1057 1069
f 1057 1058 1069
f 1069 1058 1070
f 1058 1059 1070
f 1070 1059 1071
f 1059 1060 1071
f 1071 1060 1072
f 1060 1061 1072
f 1072 1061 1073
f 1061 1062 1073
f 1073 1062 1074
f 1062 1063 1074
f 1074 1063 1075
f 1063 1052 1075
f 1075 1052 1064
f 1064 1065 1076
f 1076 1065 1077
f 1065 1066 1077
f 1077 1066 1078
f 1066 1067 1078
f 1078 1067 1079
f 1067 1068 1079
f 1079 1068 1080
f 1068 1069 1080
f 1080 1069 1081
f 1069 1070 1081
f 1081 1070 1082
f 1070 1071 1082
f 1082 1071 1083
f 1071 1072 1083
f 1083 1072 1084
f 1072 1073 1084
f 1084 1073 1085
f 1073 1074 1085
f 1085 1074 1086
f 1074 1075 1086
f 1086 1075 1087
f 1075 1064 1087
f 1087 1064 1076
f 1076 1077 1088
f 1088 1077 1089
f 1077 1078 1089
f 1089 1078 1090
f 1078 1079 1090
f 1090 1079 1091
f 1079 1080 1091
f 1091 1080 1092
f 1080 1081 1092
f 1092 1081 1093
f 1081 1082 1093
f 1093 1082 1094
f 1082 1083 1094
f 1094 1083 1095
f 1083 1084 1095
f 1095 1084 1096
f 1084 1085 1096
f 1096 1085 1097
f 1085 1086 1097
f 1097 1086 1098
f 1086 1087 1098
f 1098 1087 1099
f 1087 1076 1099
f 1099 1076 1088
f 1088 1089 1100
f 1100 1089 1101
f 1089 1090 1101
f 1101 1090 1102
f 1090 1091 1102
f 1102 1091 1103
f 1091 1092 1103
f 1103 1092 1104
f 1092 1093 1104
f 1104 1093 1105
f 1093 1094 1105
f 1105 1094 1106
f 1094 1095 1106
f 1106 1095 1107
f 1095 1096 1107
f 1107 1096 1108
f 1096 1097 1108
f 1108 1097 1109
f 1097 1098 1109
f 1109 1098 1110
f 1098 1099 1110
f 1110 1099 1111
f 1099 1088 1111
f 1111 1088 1100
f 1100 1101 1112
f 1112 1101 1112
f 1101 1102 1112
f 1112 1102 1112
f 1102 1103 1112
f 1112 1103 1112
f 1103 1104 1112
f 1112 1104 1112
f 1104 1105 1112
f 1112 1105 1112
f 1105 1106 1112
f 1112 1106 1112
f 1106 1107 1112
f 1112 1107 1112
f 1107 1108 1112
f 1112 1108 1112
f 1108 1109 1112
f 1112 1109 1112
f 1109 1110 1112
f 1112 1110 1112
f 1110 1111 1112
f 1112 1111 1112
f 1111 1100 1112
f 1112 1100 1112

g Path_(10)
v 234.00008 494.00015 17.7
v 234.59549 494.07416 17.7
v 234.51573 494.06424 17.400002
v 234.29779 494.03717 17.180386
v 234.00008 494.00015 17.1
v 233.70236 493.96317 17.180386
v 233.48444 493.93607 17.400002
v 233.40466 493.92615 17.7
v 233.48444 493.93607 18.0
v 233.70236 493.96317 18.219616
v 234.00008 494.00015 18.300001
v 234.29779 494.03717 18.219616
v 234.51573 494.06424 18.0
v 234.40968 495.49832 17.7
v 234.33276 495.47498 17.400002
v 234.1226 495.41122 17.180386
v 233.83553 495.32413 17.1
v 233.54845 495.23703 17.180386
v 233.33829 495.17328 17.400002
v 233.26137 495.14993 17.7
v 233.33829 495.17328 18.0
v 233.54845 495.23703 18.219616
v 233.83553 495.32413 18.300001
v 234.1226 495.41122 18.219616
v 234.33276 495.47498 18.0
v 233.77995 496.77106 17.7
v 233.70717 496.73694 17.400002
v 233.50832 496.6437 17.180386
v 233.2367 496.51636 17.1
v 232.96507 496.389 17.180386
v 232.76622 496.29578 17.400002
v 232.69345 496.26163 17.7
v 232.76622 496.29578 18.0
v 232.96507 496.389 18.219616
v 233.2367 496.51636 18.300001
v 233.50832 496.6437 18.219616
v 233.70717 496.73694 18.0
v 233.28922 497.86798 17.7
v 233.2107 497.85074 17.400002
v 232.9962 497.8036 17.180386
v 232.70319 497.7392 17.1
v 232.41019 497.6748 17.180386
v 232.1957 497.62766 17.400002
v 232.11717 497.6104 17.7
v 232.1957 497.62766 18.0
v 232.41019 497.6748 18.219616
v 232.70319 497.7392 18.300001
v 232.9962 497.8036 18.219616
v 233.2107 497.85074 18.0
v 233.2719 499.13223 17.7
v 233.19191 499.1243 17.400002
v 232.97336 499.10263 17.180386
v 232.67484 499.07306 17.1
v 232.3763 499.04346 17.180386
v 232.15775 499.0218 17.400002
v 232.07776 499.0139 17.7
v 232.15775 499.0218 18.0
v 232.3763 499.04346 18.219616
v 232.67484 499.07306 18.300001
v 232.97336 499.10263 18.219616
v 233.19191 499.1243 18.0
v 233.01817 500.54987 17.7
v 232.94083 500.52798 17.400002
v 232.7295 500.4682 17.180386
v 232.44083 500.38654 17.1
v 232.15216 500.30487 17.180386
v 231.94084 500.2451 17.400002
v 231.8635 500.2232 17.7
v 231.94084 500.2451 18.0
v 232.15216 500.30487 18.219616
v 232.44083 500.38654 18.300001
v 232.7295 500.4682 18.219616
v 232.94083 500.52798 18.0
v 232.54535 501.7173 17.7
v 232.46585 501.7053 17.400002
v 232.24869 501.6726 17.180386
v 231.95203 501.62793 17.1
v 231.65538 501.58325 17.180386
v 231.43822 501.55054 17.400002
v 231.35872 501.53857 17.7
v 231.43822 501.55054 18.0
v 231.65538 501.58325 18.219616
v 231.95203 501.62793 18.300001
v 232.24869 501.6726 18.219616
v 232.46585 501.7053 18.0
v 232.65236 502.9957 17.7
v 232.57213 502.9907 17.400002
v 232.35294 502.97696 17.180386
v 232.05353 502.95822 17.1
v 231.75412 502.93945 17.180386
v 231.53493 502.92572 17.400002
v 231.4547 502.92072 17.7
v 231.53493 502.92572 18.0
v 231.75412 502.93945 18.219616
v 232.05353 502.95822 18.300001
v 232.35294 502.97696 18.219616
v 232.57213 502.9907 18.0
v 232.36288 504.43335 17.7
v 232.2857 504.41086 17.400002
v 232.07487 504.3494 17.180386
v 231.78687 504.26544 17.1
v 231.49886 504.1815 17.180386
v 231.28801 504.12003 17.400002
v 231.21085 504.09753 17.7
v 231.28801 504.12003 18.0
v 231.49886 504.1815 18.219616
v 231.78687 504.26544 18.300001
v 232.07487 504.3494 18.219616
v 232.2857 504.41086 18.0
v 231.90343 505.59488 17.7
v 231.82382 505.58368 17.400002
v 231.60635 505.55304 17.180386
v 231.3093 505.5112 17.1
v 231.01222 505.46936 17.180386
v 230.79475 505.43872 17.400002
v 230.71515 505.4275 17.7
v 230.79475 505.43872 18.0
v 231.01222 505.46936 18.219616
v 231.3093 505.5112 18.300001
v 231.60635 505.55304 18.219616
v 231.82382 505.58368 18.0
v 232.02382 506.82156 17.7
v 231.94347 506.8241 17.400002
v 231.72397 506.831 17.180386
v 231.42412 506.8404 17.1
v 231.12427 506.84982 17.180386
v 230.90475 506.85672 17.400002
v 230.82442 506.85922 17.7
v 230.90475 506.85672 18.0
v 231.12427 506.84982 18.219616
v 231.42412 506.8404 18.300001
v 231.72397 506.831 18.219616
v 231.94347 506.8241 18.0
v 231.99289 508.17856 17.7
v 231.9125 508.17798 17.400002
v 231.6929 508.1764 17.180386
v 231.3929 508.1742 17.1
v 231.09291 508.172 17.180386
v 230.8733 508.1704 17.400002
v 230.79292 508.1698 17.7
v 230.8733 508.1704 18.0
v 231.09291 508.172 18.219616
v 231.3929 508.1742 18.300001
v 231.6929 508.1764 18.219616
v 231.9125 508.17798 18.0
v 232.00462 509.51266 17.7
v 231.92426 509.5134 17.40004
v 231.70468 509.51532 17.180452
v 231.40472 509.51794 17.100079
v 231.10478 509.5206 17.180452
v 230.88521 509.52252 17.40004
v 230.80482 509.52322 17.7
v 230.88521 509.52252 17.999962
v 231.10478 509.5206 18.21955
v 231.40472 509.51794 18.299923
v 231.70468 509.51532 18.21955
v 231.92426 509.5134 17.999962
v 231.40465 509.5083 17.7
usemtl mat_20
s 1
f 1113 1113 1114
f 1114 1113 1115
f 1113 1113 1115
f 1115 1113 1116
f 1113 1113 1116
f 1116 1113 1117
f 1113 1113 1117
f 1117 1113 1118
f 1113 1113 1118
f 1118 1113 1119
f 1113 1113 1119
f 1119 1113 1120
f 1113 1113 1120
f 1120 1113 1121
f 1113 1113 1121
f 1121 1113 1122
f 1113 1113 1122
f 1122 1113 1123
f 1113 1113 1123
f 1123 1113 1124
f 1113 1113 1124
f 1124 1113 1125
f 1113 1113 1125
f 1125 1113 1114
f 1114 1115 1126
f 1126 1115 1127
f 1115 1116 1127
f 1127 1116 1128
f 1116 1117 1128
f 1128 1117 1129
f 1117 1118 1129
f 1129 1118 1130
f 1118 1119 1130
f 1130 1119 1131
f 1119 1120 1131
f 1131 1120 1132
f 1120 1121 1132
f 1132 1121 1133
f 1121 1122 1133
f 1133 1122 1134
f 1122 1123 1134
f 1134 1123 1135
f 1123 1124 1135
f 1135 1124 1136
f 1124 1125 1136
f 1136 1125 1137
f 1125 1114 1137
f 1137 1114 1126
f 1126 1127 1138
f 1138 1127 1139
f 1127 1128 1139
f 1139 1128 1140
f 1128 1129 1140
f 1140 1129 1141
f 1129 1130 1141
f 1141 1130 1142
f 1130 1131 1142
f 1142 1131 1143
f 1131 1132 1143
f 1143 1132 1144
f 1132 1133 1144
f 1144 1133 1145
f 1133 1134 1145
f 1145 1134 1146
f 1134 1135 1146
f 1146 1135 1147
f 1135 1136 1147
f 1147 1136 1148
f 1136 1137 1148
f 1148 1137 1149
f 1137 1126 1149
f 1149 1126 1138
f 1138 1139 1150
f 1150 1139 1151
f 1139 1140 1151
f 1151 1140 1152
f 1140 1141 1152
f 1152 1141 1153
f 1141 1142 1153
f 1153 1142 1154
f 1142 1143 1154
f 1154 1143 1155
f 1143 1144 1155
f 1155 1144 1156
f 1144 1145 1156
f 1156 1145 1157
f 1145 1146 1157
f 1157 1146 1158
f 1146 1147 1158
f 1158 1147 1159
f 1147 1148 1159
f 1159 1148 1160
f 1148 1149 1160
f 1160 1149 1161
f 1149 1138 1161
f 1161 1138 1150
f 1150 1151 1162
f 1162 1151 1163
f 1151 1152 1163
f 1163 1152 1164
f 1152 1153 1164
f 1164 1153 1165
f 1153 1154 1165
f 1165 1154 1166
f 1154 1155 1166
f 1166 1155 1167
f 1155 1156 1167
f 1167 1156 1168
f 1156 1157 1168
f 1168 1157 1169
f 1157 1158 1169
f 1169 1158 1170
f 1158 1159 1170
f 1170 1159 1171
f 1159 1160 1171
f 1171 1160 1172
f 1160 1161 1172
f 1172 1161 1173
f 1161 1150 1173
f 1173 1150 1162
f 1162 1163 1174
f 1174 1163 1175
f 1163 1164 1175
f 1175 1164 1176
f 1164 1165 1176
f 1176 1165 1177
f 1165 1166 1177
f 1177 1166 1178
f 1166 1167 1178
f 1178 1167 1179
f 1167 1168 1179
f 1179 1168 1180
f 1168 1169 1180
f 1180 1169 1181
f 1169 1170 1181
f 1181 1170 1182
f 1170 1171 1182
f 1182 1171 1183
f 1171 1172 1183
f 1183 1172 1184
f 1172 1173 1184
f 1184 1173 1185
f 1173 1162 1185
f 1185 1162 1174
f 1174 1175 1186
f 1186 1175 1187
f 1175 1176 1187
f 1187 1176 1188
f 1176 1177 1188
f 1188 1177 1189
f 1177 1178 1189
f 1189 1178 1190
f 1178 1179 1190
f 1190 1179 1191
f 1179 1180 1191
f 1191 1180 1192
f 1180 1181 1192
f 1192 1181 1193
f 1181 1182 1193
f 1193 1182 1194
f 1182 1183 1194
f 1194 1183 1195
f 1183 1184 1195
f 1195 1184 1196
f 1184 1185 1196
f 1196 1185 1197
f 1185 1174 1197
f 1197 1174 1186
f 1186 1187 1198
f 1198 1187 1199
f 1187 1188 1199
f 1199 1188 1200
f 1188 1189 1200
f 1200 1189 1201
f 1189 1190 1201
f 1201 1190 1202
f 1190 1191 1202
f 1202 1191 1203
f 1191 1192 1203
f 1203 1192 1204
f 1192 1193 1204
f 1204 1193 1205
f 1193 1194 1205
f 1205 1194 1206
f 1194 1195 1206
f 1206 1195 1207
f 1195 1196 1207
f 1207 1196 1208
f 1196 1197 1208
f 1208 1197 1209
f 1197 1186 1209
f 1209 1186 1198
f 1198 1199 1210
f 1210 1199 1211
f 1199 1200 1211
f 1211 1200 1212
f 1200 1201 1212
f 1212 1201 1213
f 1201 1202 1213
f 1213 1202 1214
f 1202 1203 1214
f 1214 1203 1215
f 1203 1204 1215
f 1215 1204 1216
f 1204 1205 1216
f 1216 1205 1217
f 1205 1206 1217
f 1217 1206 1218
f 1206 1207 1218
f 1218 1207 1219
f 1207 1208 1219
f 1219 1208 1220
f 1208 1209 1220
f 1220 1209 1221
f 1209 1198 1221
f 1221 1198 1210
f 1210 1211 1222
f 1222 1211 1223
f 1211 1212 1223
f 1223 1212 1224
f 1212 1213 1224
f 1224 1213 1225
f 1213 1214 1225
f 1225 1214 1226
f 1214 1215 1226
f 1226 1215 1227
f 1215 1216 1227
f 1227 1216 1228
f 1216 1217 1228
f 1228 1217 1229
f 1217 1218 1229
f 1229 1218 1230
f 1218 1219 1230
f 1230 1219 1231
f 1219 1220 1231
f 1231 1220 1232
f 1220 1221 1232
f 1232 1221 1233
f 1221 1210 1233
f 1233 1210 1222
f 1222 1223 1234
f 1234 1223 1235
f 1223 1224 1235
f 1235 1224 1236
f 1224 1225 1236
f 1236 1225 1237
f 1225 1226 1237
f 1237 1226 1238
f 1226 1227 1238
f 1238 1227 1239
f 1227 1228 1239
f 1239 1228 1240
f 1228 1229 1240
f 1240 1229 1241
f 1229 1230 1241
f 1241 1230 1242
f 1230 1231 1242
f 1242 1231 1243
f 1231 1232 1243
f 1243 1232 1244
f 1232 1233 1244
f 1244 1233 1245
f 1233 1222 1245
f 1245 1222 1234
f 1234 1235 1246
f 1246 1235 1247
f 1235 1236 1247
f 1247 1236 1248
f 1236 1237 1248
f 1248 1237 1249
f 1237 1238 1249
f 1249 1238 1250
f 1238 1239 1250
f 1250 1239 1251
f 1239 1240 1251
f 1251 1240 1252
f 1240 1241 1252
f 1252 1241 1253
f 1241 1242 1253
f 1253 1242 1254
f 1242 1243 1254
f 1254 1243 1255
f 1243 1244 1255
f 1255 1244 1256
f 1244 1245 1256
f 1256 1245 1257
f 1245 1234 1257
f 1257 1234 1246
f 1246 1247 1258
f 1258 1247 1259
f 1247 1248 1259
f 1259 1248 1260
f 1248 1249 1260
f 1260 1249 1261
f 1249 1250 1261
f 1261 1250 1262
f 1250 1251 1262
f 1262 1251 1263
f 1251 1252 1263
f 1263 1252 1264
f 1252 1253 1264
f 1264 1253 1265
f 1253 1254 1265
f 1265 1254 1266
f 1254 1255 1266
f 1266 1255 1267
f 1255 1256 1267
f 1267 1256 1268
f 1256 1257 1268
f 1268 1257 1269
f 1257 1246 1269
f 1269 1246 1258
f 1258 1259 1270
f 1270 1259 1270
f 1259 1260 1270
f 1270 1260 1270
f 1260 1261 1270
f 1270 1261 1270
f 1261 1262 1270
f 1270 1262 1270
f 1262 1263 1270
f 1270 1263 1270
f 1263 1264 1270
f 1270 1264 1270
f 1264 1265 1270
f 1270 1265 1270
f 1265 1266 1270
f 1270 1266 1270
f 1266 1267 1270
f 1270 1267 1270
f 1267 1268 1270
f 1270 1268 1270
f 1268 1269 1270
f 1270 1269 1270
f 1269 1258 1270
f 1270 1258 1270

g Path_(11)
v 234.00008 494.00015 17.7
v 233.50299 493.6735 17.637182
v 233.45364 493.8332 17.44616
v 233.5507 494.03766 17.285246
v 233.76819 494.23206 17.19756
v 234.04779 494.36432 17.206593
v 234.31462 494.39902 17.309927
v 234.49716 494.32684 17.479874
v 234.54652 494.1671 17.670897
v 234.44945 493.96268 17.83181
v 234.23198 493.76828 17.919497
v 233.95236 493.636 17.910463
v 233.68553 493.60132 17.807129
v 233.94151 492.87695 17.077438
v 233.89561 493.02914 16.876213
v 234.00208 493.21304 16.69771
v 234.23238 493.37936 16.589758
v 234.52483 493.48355 16.581284
v 234.80106 493.49768 16.674557
v 234.98703 493.41797 16.844585
v 235.03294 493.26578 17.04581
v 234.92648 493.08188 17.224314
v 234.69617 492.91556 17.332266
v 234.40373 492.81137 17.34074
v 234.1275 492.79724 17.247467
v 234.15536 491.8947 16.522894
v 234.17009 492.0462 16.22559
v 234.33084 492.19934 15.921625
v 234.59456 492.31308 15.69245
v 234.8906 492.357 15.599469
v 235.1396 492.31927 15.667599
v 235.27487 492.21002 15.878583
v 235.26015 492.05853 16.175888
v 235.0994 491.90543 16.479853
v 234.83568 491.79166 16.709028
v 234.53964 491.74777 16.802008
v 234.29063 491.7855 16.73388
v 234.6881 492.17038 16.53794
usemtl mat_21
s 1
f 1271 1271 1272
f 1272 1271 1273
f 1271 1271 1273
f 1273 1271 1274
f 1271 1271 1274
f 1274 1271 1275
f 1271 1271 1275
f 1275 1271 1276
f 1271 1271 1276
f 1276 1271 1277
f 1271 1271 1277
f 1277 1271 1278
f 1271 1271 1278
f 1278 1271 1279
f 1271 1271 1279
f 1279 1271 1280
f 1271 1271 1280
f 1280 1271 1281
f 1271 1271 1281
f 1281 1271 1282
f 1271 1271 1282
f 1282 1271 1283
f 1271 1271 1283
f 1283 1271 1272
f 1272 1273 1284
f 1284 1273 1285
f 1273 1274 1285
f 1285 1274 1286
f 1274 1275 1286
f 1286 1275 1287
f 1275 1276 1287
f 1287 1276 1288
f 1276 1277 1288
f 1288 1277 1289
f 1277 1278 1289
f 1289 1278 1290
f 1278 1279 1290
f 1290 1279 1291
f 1279 1280 1291
f 1291 1280 1292
f 1280 1281 1292
f 1292 1281 1293
f 1281 1282 1293
f 1293 1282 1294
f 1282 1283 1294
f 1294 1283 1295
f 1283 1272 1295
f 1295 1272 1284
f 1284 1285 1296
f 1296 1285 1297
f 1285 1286 1297
f 1297 1286 1298
f 1286 1287 1298
f 1298 1287 1299
f 1287 1288 1299
f 1299 1288 1300
f 1288 1289 1300
f 1300 1289 1301
f 1289 1290 1301
f 1301 1290 1302
f 1290 1291 1302
f 1302 1291 1303
f 1291 1292 1303
f 1303 1292 1304
f 1292 1293 1304
f 1304 1293 1305
f 1293 1294 1305
f 1305 1294 1306
f 1294 1295 1306
f 1306 1295 1307
f 1295 1284 1307
f 1307 1284 1296
f 1296 1297 1308
f 1308 1297 1308
f 1297 1298 1308
f 1308 1298 1308
f 1298 1299 1308
f 1308 1299 1308
f 1299 1300 1308
f 1308 1300 1308
f 1300 1301 1308
f 1308 1301 1308
f 1301 1302 1308
f 1308 1302 1308
f 1302 1303 1308
f 1308 1303 1308
f 1303 1304 1308
f 1308 1304 1308
f 1304 1305 1308
f 1308 1305 1308
f 1305 1306 1308
f 1308 1306 1308
f 1306 1307 1308
f 1308 1307 1308
f 1307 1296 1308
f 1308 1296 1308

g Path_(15)
v 232.05008 502.45016 17.7
v 232.48344 502.05167 17.583832
v 232.44785 502.21082 17.319689
v 232.30566 502.43408 17.157347
v 232.095 502.66165 17.140305
v 231.8723 502.83255 17.27313
v 231.69724 502.901 17.520231
v 231.61671 502.84866 17.815397
v 231.65231 502.6895 18.07954
v 231.7945 502.46628 18.241882
v 232.00516 502.23868 18.258924
v 232.22786 502.06778 18.1261
v 232.40292 501.99933 17.878998
v 233.58632 503.10178 18.108427
v 233.56786 503.25208 17.838459
v 233.4465 503.4788 17.6652
v 233.25476 503.72122 17.63507
v 233.04402 503.9144 17.75615
v 232.87074 504.00653 17.995987
v 232.78136 503.97296 18.290325
v 232.79982 503.82266 18.560291
v 232.92117 503.59592 18.733551
v 233.1129 503.3535 18.76368
v 233.32365 503.16034 18.642603
v 233.49693 503.0682 18.402763
v 234.75496 503.96597 18.53997
v 234.75507 504.1191 18.273935
v 234.67607 504.36804 18.108856
v 234.53912 504.646 18.088968
v 234.38094 504.87854 18.219597
v 234.24388 505.00336 18.465742
v 234.16469 504.98703 18.761452
v 234.16457 504.83386 19.027485
v 234.24358 504.58496 19.192564
v 234.38052 504.307 19.212454
v 234.53871 504.07443 19.081823
v 234.67577 503.94962 18.835678
v 236.08038 504.4098 18.872507
v 236.10738 504.57248 18.615108
v 236.10226 504.84448 18.469559
v 236.06644 505.15298 18.474857
v 236.00949 505.41528 18.629585
v 235.94667 505.56107 18.892282
v 235.89482 505.55133 19.192558
v 235.86784 505.38867 19.449957
v 235.87294 505.11664 19.595507
v 235.90877 504.80814 19.590208
v 235.96573 504.54587 19.43548
v 236.02853 504.40005 19.172783
v 237.89816 504.31747 19.102037
v 237.90158 504.4709 18.836647
v 237.8295 504.72238 18.672647
v 237.70126 505.00455 18.653984
v 237.55124 505.2418 18.785658
v 237.41959 505.37054 19.032389
v 237.34163 505.3563 19.328062
v 237.33821 505.20285 19.593454
v 237.41028 504.95135 19.757452
v 237.53851 504.6692 19.776115
v 237.68855 504.43195 19.644442
v 237.8202 504.3032 19.39771
v 238.93172 505.78308 19.662905
v 238.90392 505.92172 19.385256
v 238.7586 506.1231 19.197918
v 238.53474 506.33328 19.151087
v 238.29228 506.49594 19.25731
v 238.09622 506.5675 19.488129
v 237.99907 506.52878 19.78169
v 238.02687 506.39014 20.059338
v 238.17216 506.18872 20.246677
v 238.39604 505.97855 20.293509
v 238.63849 505.8159 20.187284
v 238.83456 505.74432 19.956467
v 240.10916 506.8367 20.134886
v 240.08928 506.98053 19.862015
v 239.9647 507.1992 19.680906
v 239.76883 507.43408 19.64009
v 239.55414 507.62225 19.750502
v 239.37816 507.71326 19.982555
v 239.28804 507.68277 20.274075
v 239.30792 507.5389 20.546946
v 239.4325 507.32025 20.728052
v 239.62837 507.0854 20.76887
v 239.84306 506.89722 20.658459
v 240.01904 506.80618 20.426403
v 239.64267 507.2097 20.19206
usemtl mat_22
s 1
f 1309 1309 1310
f 1310 1309 1311
f 1309 1309 1311
f 1311 1309 1312
f 1309 1309 1312
f 1312 1309 1313
f 1309 1309 1313
f 1313 1309 1314
f 1309 1309 1314
f 1314 1309 1315
f 1309 1309 1315
f 1315 1309 1316
f 1309 1309 1316
f 1316 1309 1317
f 1309 1309 1317
f 1317 1309 1318
f 1309 1309 1318
f 1318 1309 1319
f 1309 1309 1319
f 1319 1309 1320
f 1309 1309 1320
f 1320 1309 1321
f 1309 1309 1321
f 1321 1309 1310
f 1310 1311 1322
f 1322 1311 1323
f 1311 1312 1323
f 1323 1312 1324
f 1312 1313 1324
f 1324 1313 1325
f 1313 1314 1325
f 1325 1314 1326
f 1314 1315 1326
f 1326 1315 1327
f 1315 1316 1327
f 1327 1316 1328
f 1316 1317 1328
f 1328 1317 1329
f 1317 1318 1329
f 1329 1318 1330
f 1318 1319 1330
f 1330 1319 1331
f 1319 1320 1331
f 1331 1320 1332
f 1320 1321 1332
f 1332 1321 1333
f 1321 1310 1333
f 1333 1310 1322
f 1322 1323 1334
f 1334 1323 1335
f 1323 1324 1335
f 1335 1324 1336
f 1324 1325 1336
f 1336 1325 1337
f 1325 1326 1337
f 1337 1326 1338
f 1326 1327 1338
f 1338 1327 1339
f 1327 1328 1339
f 1339 1328 1340
f 1328 1329 1340
f 1340 1329 1341
f 1329 1330 1341
f 1341 1330 1342
f 1330 1331 1342
f 1342 1331 1343
f 1331 1332 1343
f 1343 1332 1344
f 1332 1333 1344
f 1344 1333 1345
f 1333 1322 1345
f 1345 1322 1334
f 1334 1335 1346
f 1346 1335 1347
f 1335 1336 1347
f 1347 1336 1348
f 1336 1337 1348
f 1348 1337 1349
f 1337 1338 1349
f 1349 1338 1350
f 1338 1339 1350
f 1350 1339 1351
f 1339 1340 1351
f 1351 1340 1352
f 1340 1341 1352
f 1352 1341 1353
f 1341 1342 1353
f 1353 1342 1354
f 1342 1343 1354
f 1354 1343 1355
f 1343 1344 1355
f 1355 1344 1356
f 1344 1345 1356
f 1356 1345 1357
f 1345 1334 1357
f 1357 1334 1346
f 1346 1347 1358
f 1358 1347 1359
f 1347 1348 1359
f 1359 1348 1360
f 1348 1349 1360
f 1360 1349 1361
f 1349 1350 1361
f 1361 1350 1362
f 1350 1351 1362
f 1362 1351 1363
f 1351 1352 1363
f 1363 1352 1364
f 1352 1353 1364
f 1364 1353 1365
f 1353 1354 1365
f 1365 1354 1366
f 1354 1355 1366
f 1366 1355 1367
f 1355 1356 1367
f 1367 1356 1368
f 1356 1357 1368
f 1368 1357 1369
f 1357 1346 1369
f 1369 1346 1358
f 1358 1359 1370
f 1370 1359 1371
f 1359 1360 1371
f 1371 1360 1372
f 1360 1361 1372
f 1372 1361 1373
f 1361 1362 1373
f 1373 1362 1374
f 1362 1363 1374
f 1374 1363 1375
f 1363 1364 1375
f 1375 1364 1376
f 1364 1365 1376
f 1376 1365 1377
f 1365 1366 1377
f 1377 1366 1378
f 1366 1367 1378
f 1378 1367 1379
f 1367 1368 1379
f 1379 1368 1380
f 1368 1369 1380
f 1380 1369 1381
f 1369 1358 1381
f 1381 1358 1370
f 1370 1371 1382
f 1382 1371 1383
f 1371 1372 1383
f 1383 1372 1384
f 1372 1373 1384
f 1384 1373 1385
f 1373 1374 1385
f 1385 1374 1386
f 1374 1375 1386
f 1386 1375 1387
f 1375 1376 1387
f 1387 1376 1388
f 1376 1377 1388
f 1388 1377 1389
f 1377 1378 1389
f 1389 1378 1390
f 1378 1379 1390
f 1390 1379 1391
f 1379 1380 1391
f 1391 1380 1392
f 1380 1381 1392
f 1392 1381 1393
f 1381 1370 1393
f 1393 1370 1382
f 1382 1383 1394
f 1394 1383 1394
f 1383 1384 1394
f 1394 1384 1394
f 1384 1385 1394
f 1394 1385 1394
f 1385 1386 1394
f 1394 1386 1394
f 1386 1387 1394
f 1394 1387 1394
f 1387 1388 1394
f 1394 1388 1394
f 1388 1389 1394
f 1394 1389 1394
f 1389 1390 1394
f 1394 1390 1394
f 1390 1391 1394
f 1394 1391 1394
f 1391 1392 1394
f 1394 1392 1394
f 1392 1393 1394
f 1394 1393 1394
f 1393 1382 1394
f 1394 1382 1394

g Path_(0)
v 223.59999 507.65 15.6
v 223.68823 508.2406 15.54198
v 223.67212 508.13278 15.251159
v 223.63669 507.8956 15.05381
v 223.59142 507.5926 15.002812
v 223.54845 507.30496 15.111831
v 223.51929 507.10977 15.351654
v 223.51176 507.05936 15.658022
v 223.52786 507.16718 15.948842
v 223.5633 507.40436 16.14619
v 223.60857 507.70737 16.19719
v 223.65154 507.995 16.088171
v 223.6807 508.1902 15.848347
v 222.15521 508.46613 15.526935
v 222.13142 508.3519 15.2392845
v 222.07855 508.1127 15.048417
v 222.01074 507.81265 15.005476
v 221.9462 507.53217 15.121967
v 221.90218 507.34634 15.366677
v 221.8905 507.30502 15.674036
v 221.91429 507.41928 15.961686
v 221.96718 507.65848 16.152554
v 222.03497 507.9585 16.195494
v 222.09953 508.239 16.079002
v 222.14354 508.4248 15.834293
v 220.57301 508.94424 15.657473
v 220.5818 508.90244 15.350812
v 220.56836 508.71368 15.10524
v 220.53625 508.42856 14.986557
v 220.49413 508.1235 15.026565
v 220.45323 507.88022 15.214541
v 220.42455 507.76392 15.500121
v 220.41576 507.80573 15.806782
v 220.4292 507.99448 16.052355
v 220.4613 508.27957 16.171038
v 220.50343 508.58466 16.13103
v 220.54433 508.82794 15.943052
v 218.9467 508.89404 15.493087
v 218.95938 508.83258 15.18995
v 218.95879 508.62747 14.95711
v 218.94508 508.33365 14.856958
v 218.92194 508.02988 14.916328
v 218.89555 507.79755 15.119312
v 218.873 507.69888 15.411522
v 218.8603 507.76035 15.714659
v 218.8609 507.96545 15.947498
v 218.8746 508.25925 16.047651
v 218.89775 508.56302 15.98828
v 218.92413 508.79538 15.785296
v 217.47783 509.14383 15.414281
v 217.44301 509.07397 15.1148
v 217.38008 508.8665 14.893245
v 217.3059 508.577 14.80898
v 217.24033 508.28308 14.884584
v 217.20094 508.06345 15.0998
v 217.1983 507.977 15.396959
v 217.23312 508.04684 15.69644
v 217.29605 508.25433 15.917995
v 217.37024 508.54382 16.00226
v 217.4358 508.83777 15.926657
v 217.47519 509.05737 15.711441
v 215.89359 509.6193 15.541867
v 215.86331 509.49274 15.260055
v 215.8249 509.24237 15.080388
v 215.78867 508.9353 15.051011
v 215.7643 508.6538 15.179794
v 215.75835 508.47333 15.43223
v 215.77238 508.4422 15.740679
v 215.80266 508.5688 16.022491
v 215.84106 508.81915 16.202158
v 215.8773 509.1262 16.231535
v 215.90167 509.40768 16.102753
v 215.90764 509.58817 15.850316
v 214.20389 509.50626 15.5422735
v 214.21391 509.40796 15.247872
v 214.23207 509.17593 15.042275
v 214.25348 508.87228 14.980571
v 214.27242 508.57843 15.079293
v 214.28378 508.37308 15.311991
v 214.28456 508.31128 15.616311
v 214.27452 508.40955 15.910712
v 214.25636 508.6416 16.11631
v 214.23495 508.94525 16.178013
v 214.21603 509.2391 16.07929
v 214.20465 509.44446 15.846594
v 212.44899 509.37808 15.616083
v 212.47263 509.30716 15.314644
v 212.5445 509.10406 15.090952
v 212.64534 508.82318 15.004945
v 212.74814 508.53976 15.07967
v 212.82533 508.3298 15.295102
v 212.85626 508.24954 15.593519
v 212.83263 508.32043 15.8949585
v 212.76076 508.52356 16.11865
v 212.65991 508.80444 16.204657
v 212.55711 509.08783 16.129932
v 212.47992 509.2978 15.914499
v 210.97209 508.31027 15.698724
v 210.99167 508.2891 15.38949
v 211.11188 508.15564 15.136108
v 211.3005 507.9457 15.00647
v 211.507 507.7155 15.035313
v 211.67604 507.52676 15.214908
v 211.76233 507.43 15.497133
v 211.74275 507.45117 15.806366
v 211.62256 507.58463 16.05975
v 211.43393 507.79456 16.189386
v 211.22743 508.02475 16.160543
v 211.05838 508.2135 15.980948
v 209.93211 507.1106 15.841561
v 209.90417 507.1486 15.534608
v 209.9797 507.06482 15.245267
v 210.13846 506.88168 15.051066
v 210.3379 506.6483 15.004041
v 210.52458 506.42715 15.116793
v 210.6485 506.27756 15.359109
v 210.67642 506.23956 15.666061
v 210.60089 506.32336 15.955402
v 210.44214 506.5065 16.149603
v 210.2427 506.73987 16.196629
v 210.05602 506.961 16.083878
v 208.75983 506.361 15.726459
v 208.77316 506.36984 15.415883
v 208.83606 506.23096 15.145003
v 208.93164 505.98154 14.9864025
v 209.0343 505.68845 14.982575
v 209.11655 505.4302 15.134549
v 209.15633 505.276 15.401602
v 209.14299 505.26715 15.712177
v 209.0801 505.40604 15.983056
v 208.98451 505.65546 16.141659
v 208.88185 505.94855 16.145485
v 208.7996 506.20682 15.993511
v 207.35925 506.26117 15.570858
v 207.34851 506.24518 15.261322
v 207.34467 506.0763 15.001013
v 207.34877 505.79984 14.85968
v 207.3597 505.48984 14.875194
v 207.37454 505.22937 15.043398
v 207.38931 505.08826 15.319221
v 207.40005 505.10425 15.6287565
v 207.40388 505.27313 15.889066
v 207.3998 505.5496 16.030397
v 207.38885 505.8596 16.014885
v 207.37402 506.12006 15.846681
v 205.80858 506.2778 15.880879
v 205.79494 506.30307 15.571876
v 205.78188 506.1702 15.291554
v 205.77292 505.91473 15.115027
v 205.77043 505.6052 15.089596
v 205.7751 505.32446 15.222074
v 205.78566 505.14783 15.476963
v 205.7993 505.12256 15.785967
v 205.81236 505.25543 16.066288
v 205.82133 505.5109 16.242815
v 205.8238 505.82043 16.268246
v 205.81915 506.10114 16.135769
v 204.17096 506.2426 15.814976
v 204.17586 506.2826 15.507203
v 204.18866 506.16342 15.220872
v 204.2059 505.91702 15.032703
v 204.22299 505.60947 14.993117
v 204.23534 505.32312 15.1127205
v 204.23964 505.13474 15.359467
v 204.23473 505.09476 15.667238
v 204.22194 505.21396 15.95357
v 204.20468 505.46033 16.141739
v 204.18759 505.76788 16.181324
v 204.17525 506.05423 16.061722
v 202.4939 506.03506 15.930047
v 202.46944 506.1263 15.634185
v 202.48459 506.0619 15.330746
v 202.53526 505.8591 15.101036
v 202.6079 505.57227 15.006606
v 202.68304 505.27826 15.072759
v 202.74054 505.05585 15.281768
v 202.765 504.96463 15.57763
v 202.74986 505.02905 15.881069
v 202.69919 505.23184 16.110779
v 202.62654 505.51868 16.205208
v 202.5514 505.81265 16.139055
v 200.96742 505.38696 15.914752
v 200.93542 505.4702 15.617252
v 200.96198 505.40384 15.315008
v 201.03998 505.2056 15.089005
v 201.14851 504.92862 14.999802
v 201.2585 504.6471 15.071299
v 201.34048 504.4365 15.284339
v 201.37248 504.3532 15.581839
v 201.34592 504.4196 15.884082
v 201.26793 504.61783 16.110085
v 201.1594 504.89484 16.19929
v 201.0494 505.17636 16.127792
v 199.49203 504.87933 15.900532
v 199.4676 504.9562 15.600599
v 199.4918 504.8798 15.300532
v 199.55815 504.67062 15.080734
v 199.64885 504.38474 15.0001
v 199.73961 504.09872 15.0802355
v 199.8061 503.88922 15.299668
v 199.83052 503.81238 15.599601
v 199.80634 503.8888 15.899668
v 199.73999 504.09796 16.119465
v 199.64929 504.38385 16.2001
v 199.55853 504.66986 16.119965
v 197.86719 504.40424 15.89978
v 197.82884 504.47476 15.599754
v 197.8673 504.40405 15.29978
v 197.97221 504.21106 15.0802355
v 198.11551 503.94745 14.999947
v 198.25876 503.6839 15.080428
v 198.3636 503.491 15.300114
v 198.40193 503.42047 15.60014
v 198.3635 503.49118 15.900114
v 198.25858 503.68417 16.11966
v 198.11528 503.94778 16.199947
v 197.97203 504.21133 16.119465
v 196.60046 503.3118 15.89995
v 196.55185 503.3758 15.599943
v 196.6005 503.31177 15.299951
v 196.73337 503.13687 15.080357
v 196.91489 502.898 15.0
v 197.09639 502.65915 15.080413
v 197.22925 502.4843 15.30005
v 197.27788 502.42035 15.600057
v 197.22923 502.48438 15.900049
v 197.09634 502.65924 16.119644
v 196.91484 502.8981 16.2
v 196.73332 503.13696 16.119587
v 195.3435 502.4842 15.9000025
v 195.30661 502.5556 15.600002
v 195.3435 502.4842 15.300002
v 195.44434 502.2891 15.080386
v 195.58206 502.02255 15.000001
v 195.71979 501.75604 15.080384
v 195.82062 501.56094 15.299999
v 195.85751 501.48953 15.599998
v 195.82062 501.56094 15.899999
v 195.71979 501.75604 16.119616
v 195.58206 502.02255 16.2
v 195.44434 502.2891 16.119617
v 193.82469 501.88443 15.900001
v 193.78256 501.95288 15.6
v 193.82469 501.88443 15.300001
v 193.93976 501.69736 15.080385
v 194.09694 501.44183 15.000001
v 194.25412 501.1863 15.080385
v 194.36919 500.99924 15.3
v 194.4113 500.9308 15.6
v 194.36919 500.99924 15.900001
v 194.25412 501.1863 16.119616
v 194.09694 501.44183 16.2
v 193.93976 501.69736 16.119616
v 192.58235 500.7824 15.900001
v 192.53185 500.84494 15.6
v 192.58235 500.7824 15.3
v 192.72035 500.61157 15.080385
v 192.90886 500.3782 15.000001
v 193.09738 500.1448 15.080385
v 193.23538 499.97397 15.3
v 193.28589 499.91144 15.6
v 193.23538 499.97397 15.900001
v 193.09738 500.1448 16.119616
v 192.90886 500.3782 16.2
v 192.72035 500.61157 16.119616
v 191.39534 499.90933 15.900001
v 191.36072 499.98187 15.6
v 191.39534 499.90933 15.3
v 191.48993 499.71112 15.080385
v 191.61916 499.44037 15.000001
v 191.74837 499.16965 15.080385
v 191.84296 498.97144 15.3
v 191.87758 498.8989 15.6
v 191.84296 498.97144 15.900001
v 191.74837 499.16965 16.119616
v 191.61916 499.44037 16.2
v 191.48993 499.71112 16.119616
v 190.04579 499.5463 15.899648
v 190.0407 499.62634 15.599593
v 190.04582 499.5459 15.299648
v 190.05981 499.3266 15.080182
v 190.07892 499.02713 15.000001
v 190.098 498.7278 15.080589
v 190.11198 498.5088 15.300353
v 190.11708 498.42877 15.600408
v 190.11195 498.5092 15.900353
v 190.09796 498.72852 16.11982
v 190.07886 499.02795 16.2
v 190.05977 499.3273 16.119411
v 188.52461 499.72528 15.953711
v 188.53062 499.83704 15.663995
v 188.52809 499.78915 15.357133
v 188.51765 499.5945 15.115347
v 188.50212 499.3052 15.003424
v 188.48567 498.99878 15.0513525
v 188.47269 498.75735 15.246291
v 188.46667 498.6456 15.536007
v 188.46921 498.69345 15.842869
v 188.47964 498.88812 16.084654
v 188.49518 499.1774 16.196579
v 188.51163 499.48383 16.14865
v 186.87624 499.63998 16.004519
v 186.87175 499.783 15.728865
v 186.87608 499.7693 15.418615
v 186.88805 499.60248 15.1568985
v 186.90446 499.32727 15.013844
v 186.9209 499.01746 15.027781
v 186.93298 498.75598 15.194975
v 186.93747 498.61295 15.470628
v 186.93314 498.62668 15.780878
v 186.92117 498.7935 16.042595
v 186.90475 499.06866 16.18565
v 186.8883 499.3785 16.171713
v 185.1789 499.52277 15.933679
v 185.16365 499.6449 15.649738
v 185.1891 499.61316 15.343491
v 185.24841 499.4361 15.096993
v 185.3257 499.16107 14.976295
v 185.40025 498.86185 15.013739
v 185.45209 498.6186 15.199289
v 185.46732 498.49646 15.48323
v 185.44188 498.5282 15.789477
v 185.38255 498.70526 16.035975
v 185.30527 498.9803 16.156672
v 185.23073 499.2795 16.119228
v 183.68684 498.82986 15.828417
v 183.62474 498.95535 15.550973
v 183.62726 498.93732 15.240639
v 183.69374 498.78064 14.980567
v 183.80637 498.52725 14.840445
v 183.93497 498.2451 14.857817
v 184.04506 498.00974 15.028029
v 184.10718 497.88425 15.305472
v 184.10464 497.90228 15.615807
v 184.03816 498.05896 15.875878
v 183.92554 498.31235 16.016
v 183.79695 498.5945 15.998629
v 182.2116 498.15253 16.015465
v 182.1255 498.26233 15.73749
v 182.1203 498.23694 15.427317
v 182.19739 498.08313 15.1680565
v 182.33609 497.84213 15.029177
v 182.49925 497.57855 15.047891
v 182.64316 497.36298 15.219184
v 182.72925 497.25317 15.497158
v 182.73445 497.2786 15.807331
v 182.65736 497.43237 16.066591
v 182.51866 497.67337 16.205471
v 182.3555 497.93695 16.186758
v 181.0209 497.10458 16.078856
v 180.9288 497.26675 15.831313
v 180.90317 497.29535 15.523916
v 180.9509 497.1827 15.239032
v 181.05919 496.959 15.052995
v 181.19902 496.68417 15.015654
v 181.33293 496.4319 15.137013
v 181.42503 496.26968 15.384557
v 181.45067 496.2411 15.691954
v 181.40294 496.35376 15.976838
v 181.29465 496.57745 16.162874
v 181.15482 496.8523 16.200216
v 179.54433 496.80225 16.071806
v 179.4829 496.90292 15.78413
v 179.46552 496.85004 15.478091
v 179.49686 496.6578 15.235693
v 179.56851 496.3777 15.121885
v 179.66129 496.0848 15.167163
v 179.7503 495.85757 15.359393
v 179.81174 495.7569 15.647069
v 179.82912 495.80978 15.953107
v 179.79778 496.002 16.195505
v 179.72614 496.2821 16.309313
v 179.63336 496.575 16.264036
v 178.08571 496.29788 16.344902
v 178.04741 496.43634 16.070616
v 178.03415 496.4198 15.761831
v 178.0495 496.25266 15.501288
v 178.08932 495.97974 15.358799
v 178.14297 495.67413 15.372542
v 178.19608 495.41776 15.5388365
v 178.23438 495.2793 15.813123
v 178.24763 495.29587 16.121906
v 178.23228 495.46298 16.38245
v 178.19246 495.73593 16.524939
v 178.1388 496.0415 16.511196
v 176.36548 496.18036 16.296097
v 176.30307 496.3198 16.025768
v 176.30652 496.31815 15.715346
v 176.3749 496.17587 15.448006
v 176.48988 495.9311 15.29538
v 176.62067 495.64938 15.298366
v 176.73221 495.40628 15.456163
v 176.79462 495.26685 15.72649
v 176.79117 495.26852 16.036913
v 176.7228 495.4108 16.304255
v 176.6078 495.65555 16.456879
v 176.47702 495.93726 16.453894
v 175.27129 494.87836 16.419413
v 175.10765 495.00937 16.189985
v 175.04155 495.0356 15.8874655
v 175.09068 494.94998 15.592915
v 175.2419 494.7755 15.385257
v 175.45465 494.55887 15.320133
v 175.67197 494.35815 15.414995
v 175.8356 494.22714 15.6444235
v 175.9017 494.20093 15.946942
v 175.85257 494.28653 16.241493
v 175.70137 494.461 16.449152
v 175.4886 494.67764 16.514275
v 174.21541 493.8656 16.634186
v 174.0406 493.98666 16.41218
v 173.94408 493.98532 16.121353
v 173.95169 493.86194 15.83963
v 174.06142 493.64957 15.6425
v 174.24385 493.40512 15.582784
v 174.4501 493.1941 15.676481
v 174.62492 493.07303 15.898487
v 174.72145 493.07437 16.189316
v 174.71382 493.19775 16.471037
v 174.6041 493.41013 16.668167
v 174.42166 493.65457 16.727884
v 173.08112 493.11072 17.157225
v 172.92986 493.21808 16.912235
v 172.82553 493.17712 16.61846
v 172.79608 492.9988 16.354616
v 172.8494 492.73093 16.191402
v 172.97119 492.44525 16.17255
v 173.12883 492.21832 16.303112
v 173.28009 492.11096 16.548101
v 173.38441 492.15192 16.841877
v 173.41386 492.3302 17.105719
v 173.36055 492.59808 17.268934
v 173.23875 492.8838 17.287786
v 171.67339 492.67526 17.844606
v 171.54355 492.87186 17.65907
v 171.4432 492.93506 17.384333
v 171.39922 492.84784 17.094011
v 171.42337 492.63367 16.865896
v 171.50922 492.34985 16.76111
v 171.63374 492.0725 16.807734
v 171.76357 491.8759 16.993269
v 171.86392 491.8127 17.268007
v 171.90791 491.8999 17.558329
v 171.88374 492.1141 17.786444
v 171.79791 492.3979 17.891228
v 170.22801 491.71143 18.02424
v 170.10004 491.9488 17.870514
v 170.0217 492.0844 17.602777
v 170.01399 492.0819 17.292768
v 170.079 491.942 17.023558
v 170.1993 491.70215 16.867277
v 170.34264 491.4266 16.865803
v 170.47061 491.18924 17.01953
v 170.54895 491.05365 17.287268
v 170.55666 491.05612 17.597275
v 170.49164 491.19604 17.866486
v 170.37135 491.43588 18.022766
v 168.79562 490.99313 17.966497
v 168.652 491.23776 17.840132
v 168.55768 491.39392 17.588655
v 168.53793 491.41977 17.279455
v 168.59805 491.3084 16.995378
v 168.72192 491.08966 16.812542
v 168.87637 490.82214 16.77994
v 169.02 490.57755 16.906305
v 169.11432 490.4214 17.157782
v 169.13406 490.3955 17.466982
v 169.07394 490.50687 17.751059
v 168.95007 490.72562 17.933893
v 167.53412 490.0913 18.076468
v 167.35722 490.3133 17.95034
v 167.23018 490.44617 17.699953
v 167.187 490.4544 17.392399
v 167.23927 490.33572 17.110085
v 167.37299 490.12195 16.928658
v 167.5523 489.8704 16.896732
v 167.7292 489.64844 17.02286
v 167.85625 489.51553 17.273247
v 167.89943 489.50732 17.580801
v 167.84715 489.62598 17.863115
v 167.71344 489.83975 18.04454
v 166.19289 489.2781 18.23437
v 166.07077 489.48532 18.037529
v 166.00232 489.57318 17.746716
v 166.00589 489.51816 17.439856
v 166.08052 489.335 17.199171
v 166.20619 489.07278 17.089153
v 166.34927 488.8018 17.13928
v 166.47139 488.59457 17.336123
v 166.53983 488.5067 17.626934
v 166.53625 488.56174 17.933794
v 166.46164 488.7449 18.17448
v 166.33595 489.0071 18.284498
v 164.71794 488.65952 18.300236
v 164.63077 488.92456 18.163818
v 164.57655 489.0893 17.906172
v 164.56981 489.1096 17.596329
v 164.61237 488.97998 17.317312
v 164.69281 488.7352 17.143885
v 164.78958 488.44086 17.122517
v 164.87675 488.1758 17.258932
v 164.93097 488.01105 17.51658
v 164.9377 487.99078 17.826424
v 164.89514 488.1204 18.10544
v 164.81471 488.36517 18.278866
v 163.1736 488.1253 18.270346
v 163.05673 488.38177 18.13724
v 162.98946 488.54773 17.881565
v 162.9898 488.5787 17.57183
v 163.0577 488.46643 17.291029
v 163.17491 488.24094 17.1144
v 163.31006 487.96268 17.089272
v 163.42694 487.7062 17.222378
v 163.4942 487.54025 17.478052
v 163.49385 487.50928 17.787786
v 163.42596 487.62155 18.068588
v 163.30875 487.84705 18.245216
v 161.86633 487.10864 18.174694
v 161.73642 487.3851 18.116652
v 161.6519 487.60684 17.913725
v 161.63542 487.71448 17.62029
v 161.6914 487.67914 17.314974
v 161.80484 487.51028 17.079582
v 161.94533 487.25317 16.977192
v 162.07524 486.9767 17.035234
v 162.15976 486.75497 17.23816
v 162.17624 486.64737 17.531593
v 162.12025 486.6827 17.836912
v 162.00682 486.85156 18.072302
v 160.39076 486.62753 17.926634
v 160.28192 486.90796 17.849401
v 160.21089 487.11838 17.632706
v 160.19673 487.20248 17.334608
v 160.24321 487.1377 17.034986
v 160.33789 486.94138 16.814121
v 160.4554 486.66614 16.731197
v 160.56424 486.38574 16.80843
v 160.63525 486.1753 17.025126
v 160.64943 486.09122 17.323223
v 160.60294 486.156 17.622845
v 160.50827 486.35233 17.84371
v 158.94144 485.96588 17.972637
v 158.76085 486.20523 17.891039
v 158.63678 486.38632 17.670454
v 158.60248 486.46057 17.369987
v 158.66713 486.4081 17.07015
v 158.81342 486.243 16.851282
v 159.00214 486.00952 16.77203
v 159.18272 485.77014 16.853628
v 159.3068 485.58908 17.074213
v 159.3411 485.51483 17.37468
v 159.27644 485.56726 17.674517
v 159.13016 485.73236 17.893385
v 157.99039 484.622 17.721975
v 157.7627 484.82965 17.683197
v 157.59726 485.01593 17.497725
v 157.5384 485.13095 17.215254
v 157.60193 485.1439 16.911472
v 157.77077 485.05127 16.667778
v 157.99971 484.8779 16.549469
v 158.2274 484.67026 16.588245
v 158.39284 484.48398 16.77372
v 158.45168 484.36896 17.05619
v 158.38817 484.35602 17.359972
v 158.21931 484.44864 17.603666
v 156.87173 483.54514 17.444925
v 156.72598 483.81393 17.38868
v 156.62846 484.0316 17.187166
v 156.60527 484.13974 16.894382
v 156.66266 484.1094 16.58878
v 156.78523 483.94876 16.352243
v 156.94016 483.7008 16.248154
v 157.0859 483.43198 16.304401
v 157.18343 483.21432 16.505913
v 157.20662 483.10617 16.798697
v 157.14923 483.1365 17.1043
v 157.02666 483.29715 17.340836
v 155.40475 483.10742 17.368155
v 155.29231 483.3969 17.364908
v 155.19713 483.64676 17.206926
v 155.14471 483.79004 16.93654
v 155.14911 483.7883 16.6262
v 155.20915 483.6421 16.359058
v 155.30873 483.3905 16.2067
v 155.42119 483.101 16.209946
v 155.51637 482.85117 16.367926
v 155.56879 482.70792 16.638313
v 155.56438 482.70963 16.948654
v 155.50435 482.85587 17.215794
v 153.97043 482.46057 17.405643
v 153.84688 482.73676 17.335478
v 153.75383 482.94373 17.12344
v 153.71622 483.02606 16.826345
v 153.74413 482.96167 16.5238
v 153.83006 482.76782 16.296871
v 153.951 482.49646 16.206364
v 154.07455 482.22028 16.27653
v 154.1676 482.0133 16.488567
v 154.20522 481.93097 16.785662
v 154.17732 481.99536 17.088207
v 154.09138 482.1892 17.315136
v 152.48447 481.90305 17.392445
v 152.325 482.1646 17.341394
v 152.20042 482.3695 17.144001
v 152.1441 482.4628 16.853153
v 152.17116 482.4195 16.546787
v 152.2743 482.25122 16.30699
v 152.42593 482.00302 16.198017
v 152.58539 481.74142 16.249067
v 152.70998 481.53653 16.446463
v 152.76628 481.44324 16.737309
v 152.73924 481.48654 17.043676
v 152.6361 481.65485 17.283472
v 151.42838 480.70068 17.365452
v 151.21455 480.9246 17.390053
v 151.02338 481.1298 17.256636
v 150.90604 481.26135 17.000948
v 150.894 481.28397 16.691502
v 150.99048 481.1916 16.411215
v 151.16963 481.009 16.235186
v 151.38344 480.7851 16.210585
v 151.57463 480.57986 16.344002
v 151.69196 480.44833 16.59969
v 151.704 480.4257 16.909136
v 151.60751 480.51807 17.189423
v 150.28017 479.53055 17.266775
v 150.08102 479.76202 17.323345
v 149.8993 479.99182 17.219799
v 149.7837 480.15842 16.983887
v 149.76521 480.21713 16.678816
v 149.84875 480.15222 16.386333
v 150.01198 479.9811 16.184809
v 150.21112 479.74963 16.12824
v 150.39284 479.5198 16.231785
v 150.50844 479.35324 16.4677
v 150.52693 479.29453 16.772768
v 150.44339 479.35944 17.06525
v 148.94798 478.69644 17.132652
v 148.80414 478.97168 17.130632
v 148.67667 479.2065 16.973867
v 148.59975 479.33804 16.70436
v 148.59396 479.331 16.394327
v 148.66087 479.18726 16.126839
v 148.78256 478.94537 15.973572
v 148.9264 478.67014 15.975592
v 149.05386 478.4353 16.132359
v 149.1308 478.30377 16.401865
v 149.13658 478.31082 16.711899
v 149.06966 478.45456 16.979385
v 147.55196 478.08795 17.338495
v 147.42485 478.36346 17.404497
v 147.2847 478.62448 17.31158
v 147.16908 478.80106 17.084642
v 147.10895 478.84586 16.784492
v 147.12044 478.74695 16.491552
v 147.20045 478.53076 16.284319
v 147.32758 478.25525 16.218317
v 147.46771 477.99423 16.311234
v 147.58334 477.81766 16.53817
v 147.64346 477.77283 16.838322
v 147.63197 477.87177 17.13126
v 146.25395 477.3466 17.468504
v 146.02205 477.5507 17.500492
v 145.79678 477.72372 17.374964
v 145.6385 477.81937 17.125553
v 145.58963 477.81195 16.81909
v 145.66325 477.7035 16.537691
v 145.83965 477.52304 16.356756
v 146.07155 477.31894 16.324768
v 146.29683 477.14587 16.450296
v 146.45511 477.05023 16.699707
v 146.50398 477.05765 17.00617
v 146.43036 477.16614 17.287569
v 145.723 475.9218 17.657625
v 145.46736 476.07074 17.747261
v 145.19307 476.20154 17.681335
v 144.9736 476.27914 17.477514
v 144.86777 476.28278 17.190413
v 144.90395 476.21146 16.896957
v 145.07242 476.08432 16.67578
v 145.32806 475.9354 16.586143
v 145.60237 475.8046 16.65207
v 145.82184 475.727 16.85589
v 145.92766 475.72336 17.142992
v 145.89148 475.79468 17.436447
v 144.93324 474.435 17.855663
v 144.71356 474.6092 17.98675
v 144.46342 474.79172 17.959259
v 144.24985 474.9337 17.78056
v 144.13007 474.99704 17.498533
v 144.13617 474.9648 17.188745
v 144.26653 474.84564 16.934208
v 144.4862 474.67148 16.803122
v 144.73634 474.48895 16.830612
v 144.94992 474.347 17.009312
v 145.0697 474.28363 17.29134
v 145.0636 474.31583 17.601126
v 143.92744 473.19296 17.766333
v 143.73897 473.34326 17.95962
v 143.49266 473.5259 18.006432
v 143.25455 473.692 17.894224
v 143.08841 473.79703 17.65306
v 143.03877 473.81284 17.347565
v 143.11893 473.7352 17.059591
v 143.3074 473.58493 16.866302
v 143.55371 473.40228 16.81949
v 143.79182 473.2362 16.931698
v 143.95796 473.13116 17.172861
v 144.0076 473.11536 17.478357
v 143.1557 471.9475 18.010323
v 142.94594 472.1179 18.165499
v 142.68076 472.27954 18.165785
v 142.43118 472.38916 18.011103
v 142.26413 472.4173 17.742899
v 142.22432 472.3565 17.433039
v 142.32245 472.22302 17.164547
v 142.5322 472.0526 17.00937
v 142.7974 471.89096 17.009085
v 143.04695 471.78137 17.163767
v 143.21402 471.7532 17.43197
v 143.25381 471.81403 17.74183
v 142.29951 470.72058 18.600233
v 142.08443 470.91122 18.707756
v 141.82771 471.0822 18.657501
v 141.59813 471.18774 18.462934
v 141.45721 471.19955 18.17619
v 141.44272 471.11447 17.8741
v 141.55853 470.9553 17.637611
v 141.77362 470.76465 17.530087
v 142.03035 470.59366 17.580341
v 142.25992 470.48813 17.774908
v 142.40083 470.47632 18.061653
v 142.41533 470.5614 18.363743
v 141.35141 469.4205 18.797518
v 141.13887 469.5918 18.94418
v 140.87932 469.76227 18.93803
v 140.64229 469.88623 18.780718
v 140.4913 469.93045 18.514393
v 140.46681 469.8831 18.210419
v 140.5754 469.75684 17.950243
v 140.78793 469.58554 17.803581
v 141.04749 469.41507 17.80973
v 141.28452 469.2911 17.967043
v 141.4355 469.2469 18.233368
v 141.45999 469.29425 18.537342
v 140.67236 468.07724 19.030281
v 140.4743 468.21814 19.223707
v 140.20308 468.36087 19.273958
v 139.93132 468.4672 19.16757
v 139.73189 468.5086 18.93305
v 139.65819 468.47403 18.633236
v 139.72998 468.3727 18.348465
v 139.92802 468.2318 18.15504
v 140.19926 468.08908 18.10479
v 140.47101 467.9828 18.211176
v 140.67046 467.94135 18.445698
v 140.74416 467.97595 18.74551
v 140.10622 466.73654 19.318827
v 139.88753 466.83704 19.475025
v 139.59416 466.9231 19.489576
v 139.30473 466.97174 19.358582
v 139.09679 466.96988 19.11714
v 139.02605 466.91803 18.829947
v 139.11147 466.83008 18.573956
v 139.33017 466.7296 18.417757
v 139.62354 466.64352 18.403206
v 139.91296 466.5949 18.5342
v 140.1209 466.59677 18.775642
v 140.19164 466.64862 19.062836
v 140.00919 465.11176 19.560432
v 139.85396 465.19778 19.806698
v 139.5917 465.29443 19.93579
v 139.29268 465.3759 19.91312
v 139.037 465.42026 19.744762
v 138.8932 465.41565 19.475828
v 138.8998 465.36334 19.17838
v 139.05502 465.27734 18.932114
v 139.31728 465.18066 18.803022
v 139.6163 465.0992 18.825691
v 139.87198 465.05487 18.99405
v 140.01578 465.05945 19.262983
v 139.24089 463.45663 19.62284
v 139.13914 463.54126 19.903616
v 138.93706 463.69675 20.08077
v 138.68875 463.88147 20.106834
v 138.46077 464.04593 19.974823
v 138.31421 464.14606 19.720112
v 138.28833 464.155 19.410948
v 138.39006 464.0704 19.130173
v 138.59216 463.91492 18.95302
v 138.84047 463.73016 18.926956
v 139.06845 463.56573 19.058966
v 139.21501 463.4656 19.313679
v 137.90071 462.23157 19.621483
v 137.80937 462.35504 19.891722
v 137.66022 462.5775 20.049055
v 137.4932 462.83936 20.051327
v 137.35309 463.07043 19.897926
v 137.27744 463.2088 19.62996
v 137.28648 463.21738 19.319225
v 137.37784 463.0939 19.048986
v 137.527 462.87143 18.891653
v 137.694 462.6096 18.889383
v 137.8341 462.37854 19.042782
v 137.90977 462.24017 19.31075
v 136.23785 461.5905 19.640308
v 136.2155 461.79086 19.875912
v 136.16753 462.07944 19.980913
v 136.1068 462.3789 19.927177
v 136.04958 462.60904 19.729103
v 136.0112 462.7082 19.439764
v 136.00194 462.64975 19.136688
v 136.02429 462.4494 18.901085
v 136.07227 462.16083 18.796083
v 136.133 461.86133 18.84982
v 136.19022 461.6312 19.047894
v 136.22859 461.53207 19.337233
v 134.60896 461.57245 19.849327
v 134.64055 461.7372 20.105566
v 134.6479 462.01123 20.249657
v 134.62906 462.32114 20.24299
v 134.58908 462.58383 20.087353
v 134.53867 462.72897 19.82445
v 134.49133 462.71762 19.524721
v 134.45976 462.55286 19.268484
v 134.45241 462.27884 19.124393
v 134.47124 461.96893 19.13106
v 134.51122 461.70624 19.286695
v 134.56163 461.5611 19.5496
v 133.23586 461.458 20.130981
v 133.1593 461.6394 20.370737
v 133.03537 461.90216 20.480429
v 132.89728 462.17584 20.43066
v 132.78204 462.38712 20.234772
v 132.72052 462.4794 19.94525
v 132.7292 462.42792 19.63967
v 132.80577 462.24652 19.399912
v 132.9297 461.98376 19.290222
v 133.0678 461.71008 19.339989
v 133.18303 461.4988 19.53588
v 133.24455 461.40652 19.825401
v 132.23671 460.43134 20.086012
v 132.09634 460.5807 20.319391
v 131.89223 460.7925 20.41905
v 131.67903 461.01004 20.358284
v 131.51389 461.175 20.153376
v 131.44104 461.24313 19.859232
v 131.48003 461.19626 19.554665
v 131.62038 461.04688 19.321287
v 131.8245 460.83508 19.221628
v 132.03769 460.61755 19.282393
v 132.20284 460.4526 19.4873
v 132.27568 460.38446 19.781446
v 131.15115 459.44974 20.218733
v 130.98727 459.5929 20.437489
v 130.74693 459.77054 20.519861
v 130.49455 459.93515 20.443779
v 130.29773 460.04254 20.229628
v 130.20923 460.064 19.93479
v 130.25275 459.9937 19.638266
v 130.41663 459.8506 19.41951
v 130.65697 459.6729 19.337137
v 130.90936 459.50833 19.41322
v 131.10617 459.4009 19.62737
v 131.19469 459.3795 19.922209
v 130.51616 457.90018 20.382868
v 130.38458 458.0312 20.631601
v 130.17523 458.22485 20.75442
v 129.94423 458.42932 20.718412
v 129.75345 458.58978 20.533226
v 129.65402 458.66324 20.248482
v 129.67259 458.63004 19.94048
v 129.80417 458.49905 19.691744
v 130.0135 458.30536 19.568926
v 130.24452 458.1009 19.604935
v 130.4353 457.94043 19.79012
v 130.53473 457.86697 20.074863
v 128.90901 456.94186 20.190649
v 128.81763 457.0671 20.451967
v 128.69638 457.30508 20.602652
v 128.57773 457.59207 20.60233
v 128.49347 457.85114 20.451084
v 128.4662 458.01288 20.189444
v 128.5032 458.03397 19.887514
v 128.59457 457.90875 19.626196
v 128.71584 457.67075 19.475512
v 128.83449 457.3838 19.475834
v 128.91875 457.1247 19.627079
v 128.94601 456.96295 19.88872
v 127.334465 456.51105 19.928556
v 127.23192 456.64127 20.175602
v 127.12071 456.88806 20.312275
v 127.03064 457.18527 20.301952
v 126.98584 457.45334 20.147402
v 126.998314 457.62036 19.890034
v 127.06472 457.6416 19.598812
v 127.16727 457.51138 19.351767
v 127.278465 457.26462 19.215094
v 127.36854 456.96738 19.225416
v 127.41334 456.69934 19.379967
v 127.40086 456.53232 19.637335
v 126.02584 456.12747 19.581182
v 125.93045 456.2994 19.823006
v 125.78211 456.5491 19.934454
v 125.620575 456.80966 19.885668
v 125.48911 457.01126 19.689716
v 125.422966 457.09985 19.399105
v 125.43984 457.05173 19.091705
v 125.53523 456.8798 18.849882
v 125.68357 456.6301 18.738434
v 125.84511 456.36954 18.787222
v 125.97657 456.16797 18.983173
v 126.04272 456.07938 19.273783
v 125.05121 455.15018 20.100695
v 124.960075 455.3431 20.327452
v 124.78822 455.58374 20.423302
v 124.5817 455.80753 20.362562
v 124.39586 455.95456 20.161507
v 124.28048 455.9854 19.87401
v 124.26649 455.89185 19.577105
v 124.35763 455.69888 19.350348
v 124.52948 455.45828 19.254498
v 124.73599 455.23447 19.315237
v 124.92184 455.08743 19.516293
v 125.03722 455.05658 19.80379
v 123.592964 454.20007 20.452343
v 123.504974 454.4361 20.633905
v 123.38114 454.7191 20.66606
v 123.25465 454.97327 20.540194
v 123.159386 455.1305 20.290033
v 123.12088 455.14868 19.982605
v 123.149445 455.02292 19.700289
v 123.237434 454.7869 19.518726
v 123.36127 454.5039 19.48657
v 123.48776 454.24973 19.612436
v 123.58302 454.0925 19.862598
v 123.62153 454.0743 20.170027
v 121.77312 453.7571 20.460665
v 121.795364 453.99384 20.660482
v 121.82405 454.2983 20.71464
v 121.851494 454.58896 20.608627
v 121.87033 454.78787 20.370852
v 121.87551 454.84177 20.065022
v 121.86566 454.7362 19.773088
v 121.843414 454.49948 19.57327
v 121.81473 454.195 19.519114
v 121.787285 453.90436 19.625126
v 121.76845 453.70544 19.862902
v 121.76326 453.65155 20.168732
v 120.29721 454.3948 20.400616
v 120.31539 454.62418 20.609015
v 120.34637 454.92612 20.674685
v 120.381836 455.21976 20.580029
v 120.4123 455.42642 20.35041
v 120.42958 455.4907 20.047354
v 120.42906 455.3954 19.752066
v 120.41087 455.16605 19.543665
v 120.3799 454.86407 19.477995
v 120.34443 454.57043 19.572653
v 120.31397 454.36377 19.80227
v 120.296684 454.2995 20.105326
v 119.0743 454.1606 20.348354
v 118.94808 454.35696 20.553226
v 118.78256 454.61267 20.61393
v 118.62211 454.8592 20.514198
v 118.509705 455.03046 20.280756
v 118.475464 455.08063 19.976154
v 118.52858 454.9962 19.682007
v 118.6548 454.79984 19.477135
v 118.82032 454.54413 19.416431
v 118.980774 454.2976 19.516163
v 119.09318 454.12634 19.749605
v 119.12742 454.07617 20.054209
v 118.339066 452.94357 20.265951
v 118.210815 453.04782 20.529154
v 117.99286 453.21478 20.674093
v 117.74361 453.39975 20.661932
v 117.52984 453.5531 20.495932
v 117.408844 453.6338 20.22057
v 117.41304 453.62018 19.90963
v 117.54129 453.51593 19.646427
v 117.75925 453.34897 19.501488
v 118.0085 453.16403 19.513649
v 118.22226 453.01065 19.67965
v 118.34326 452.92996 19.955011
v 117.37267 451.6881 20.26212
v 117.24455 451.7799 20.529787
v 117.02408 451.93628 20.68277
v 116.77034 452.11536 20.680077
v 116.551315 452.26917 20.52243
v 116.4257 452.35645 20.25207
v 116.42714 452.35385 19.941439
v 116.55527 452.2621 19.673773
v 116.775734 452.10568 19.520788
v 117.02948 451.9266 19.523481
v 117.248505 451.77283 19.68113
v 117.37412 451.68552 19.951488
v 116.48813 450.2841 20.151592
v 116.41634 450.36005 20.444273
v 116.2434 450.52142 20.645618
v 116.01564 450.725 20.701677
v 115.79409 450.9162 20.597431
v 115.638115 451.0438 20.360811
v 115.58951 451.07358 20.05522
v 115.66129 450.99762 19.762539
v 115.834236 450.83624 19.561193
v 116.062 450.6327 19.505133
v 116.28355 450.4415 19.609379
v 116.43952 450.3139 19.846
v 115.16388 449.1747 20.150515
v 115.16345 449.24335 20.45474
v 115.06979 449.42386 20.690826
v 114.908005 449.66782 20.79551
v 114.72144 449.90994 20.740744
v 114.56009 450.0853 20.5412
v 114.46718 450.1469 20.250349
v 114.46761 450.07828 19.946123
v 114.561264 449.8978 19.710037
v 114.72305 449.6538 19.605354
v 114.909615 449.4117 19.66012
v 115.07098 449.23636 19.859663
v 113.841286 448.35773 20.346012
v 113.88779 448.37796 20.650463
v 113.83035 448.516 20.921255
v 113.68439 448.73483 21.085829
v 113.489 448.97586 21.100086
v 113.29654 449.1745 20.960209
v 113.15858 449.2775 20.703676
v 113.11208 449.25726 20.399223
v 113.16951 449.1192 20.128431
v 113.315475 448.90036 19.963858
v 113.510864 448.65933 19.9496
v 113.70332 448.4607 20.089478
v 112.89696 447.34445 20.629118
v 112.86927 447.38373 20.93659
v 112.71626 447.50122 21.180454
v 112.47892 447.66544 21.295368
v 112.220856 447.83237 21.250542
v 112.0112 447.9573 21.057985
v 111.90614 448.00674 20.769293
v 111.93383 447.96747 20.461823
v 112.086845 447.84998 20.217957
v 112.32418 447.68576 20.103043
v 112.58225 447.51883 20.14787
v 112.7919 447.3939 20.340427
v 112.34458 446.09558 20.53067
v 112.353165 446.09647 20.840696
v 112.20823 446.12698 21.113253
v 111.94862 446.17892 21.27531
v 111.6439 446.23837 21.283443
v 111.3757 446.28943 21.135473
v 111.21591 446.3184 20.87105
v 111.20733 446.3175 20.561024
v 111.352264 446.287 20.288467
v 111.61188 446.23505 20.126411
v 111.9166 446.17557 20.118279
v 112.18479 446.12454 20.266247
v 112.32013 444.58752 20.420082
v 112.40441 444.60056 20.718916
v 112.32797 444.61685 21.019691
v 112.11129 444.63205 21.24182
v 111.81242 444.6421 21.325779
v 111.51146 444.64426 21.249075
v 111.28903 444.63797 21.032259
v 111.20475 444.62494 20.733425
v 111.28119 444.60864 20.43265
v 111.49787 444.59344 20.210522
v 111.79674 444.5834 20.126562
v 112.0977 444.58124 20.203266
v 112.26265 442.82355 20.706503
v 112.264244 442.8396 21.014479
v 112.11933 442.90558 21.278957
v 111.866745 443.00378 21.429071
v 111.57416 443.1079 21.424599
v 111.31998 443.19003 21.266737
v 111.1723 443.22818 20.997786
v 111.17071 443.21213 20.689812
v 111.31562 443.14615 20.425333
v 111.56821 443.04797 20.275219
v 111.860794 442.94385 20.279692
v 112.114975 442.8617 20.437553
v 111.14428 441.31906 20.650833
v 111.14451 441.2673 20.956284
v 111.04682 441.34134 21.24087
v 110.8774 441.52133 21.428337
v 110.68164 441.75906 21.468454
v 110.51199 441.9908 21.350471
v 110.41392 442.1545 21.106003
v 110.41369 442.20627 20.800552
v 110.511375 442.13223 20.515966
v 110.68079 441.95224 20.328497
v 110.87656 441.7145 20.288382
v 111.0462 441.48276 20.406364
v 109.627396 440.61148 20.441032
v 109.58413 440.60858 20.743515
v 109.47706 440.74466 20.994453
v 109.33487 440.9832 21.12661
v 109.19566 441.2603 21.104572
v 109.09673 441.50174 20.934246
v 109.0646 441.64282 20.66127
v 109.107864 441.64572 20.358788
v 109.21494 441.50964 20.10785
v 109.35713 441.27112 19.975693
v 109.49634 440.994 19.99773
v 109.59526 440.75256 20.168055
v 108.30863 439.84656 20.270311
v 108.339905 439.8373 20.57857
v 108.27489 439.95364 20.859713
v 108.131004 440.1644 21.03841
v 107.94681 440.41312 21.066778
v 107.77165 440.63312 20.937218
v 107.65247 440.76547 20.684443
v 107.62121 440.77475 20.376184
v 107.686226 440.6584 20.095041
v 107.83011 440.44763 19.916344
v 108.014305 440.19894 19.887976
v 108.18945 439.97894 20.017536
v 107.15463 438.79105 20.512178
v 107.18586 438.76712 20.81955
v 107.12039 438.8697 21.105047
v 106.97576 439.07123 21.292173
v 106.790726 439.31778 21.330788
v 106.61486 439.54327 21.210543
v 106.49529 439.68726 20.96366
v 106.46406 439.71118 20.65629
v 106.529526 439.6086 20.370792
v 106.67416 439.40707 20.183666
v 106.8592 439.16052 20.145052
v 107.035065 438.93506 20.265295
v 105.87574 437.97372 20.483416
v 105.8377 437.98022 20.791115
v 105.701996 438.1013 21.042404
v 105.50498 438.3045 21.169952
v 105.29946 438.53537 21.139582
v 105.14049 438.7321 20.959429
v 105.07066 438.8419 20.677769
v 105.1087 438.8354 20.37007
v 105.24441 438.7143 20.11878
v 105.44142 438.5111 19.991232
v 105.64694 438.2802 20.021603
v 105.805916 438.08353 20.201756
v 105.02851 436.85037 20.528229
v 104.950455 436.90997 20.822737
v 104.753265 437.032 21.029228
v 104.48977 437.1838 21.092377
v 104.230576 437.32468 20.995262
v 104.045135 437.41684 20.763905
v 103.98314 437.43567 20.460295
v 104.06119 437.37607 20.165789
v 104.25838 437.25403 19.959295
v 104.52187 437.10223 19.896147
v 104.78107 436.96136 19.993263
v 104.96651 436.86917 20.22462
v 104.51334 435.54636 20.640268
v 104.47924 435.57272 20.939907
v 104.29865 435.62598 21.176079
v 104.019966 435.6918 21.285498
v 103.717865 435.7526 21.23885
v 103.47328 435.79205 21.04863
v 103.35177 435.79962 20.76581
v 103.38588 435.77325 20.46617
v 103.56647 435.72 20.23
v 103.84515 435.65417 20.120579
v 104.147255 435.59338 20.167229
v 104.39183 435.55392 20.357447
v 104.43619 433.91544 20.608053
v 104.39482 433.91394 20.919102
v 104.21148 433.95703 21.169304
v 103.93529 434.0331 21.291618
v 103.64024 434.12186 21.253271
v 103.40541 434.19943 21.064537
v 103.29371 434.24512 20.775988
v 103.33507 434.2466 20.46494
v 103.51841 434.20352 20.214737
v 103.79461 434.12744 20.09242
v 104.08965 434.0387 20.130768
v 104.324486 433.9611 20.319502
v 103.52305 432.4336 20.308172
v 103.542725 432.35577 20.60276
v 103.4326 432.3723 20.890697
v 103.22219 432.47876 21.094833
v 102.96787 432.64658 21.16047
v 102.73779 432.8308 21.070017
v 102.59359 432.9821 20.847713
v 102.57392 433.05988 20.553125
v 102.684044 433.04333 20.265186
v 102.894455 432.9369 20.06105
v 103.14877 432.76907 19.995415
v 103.37885 432.58487 20.085869
v 102.53931 431.22464 19.939535
v 102.52375 431.181 20.248533
v 102.38495 431.23468 20.526302
v 102.160095 431.37128 20.698414
v 101.90945 431.55417 20.71875
v 101.70015 431.7344 20.581863
v 101.588295 431.86365 20.32443
v 101.60385 431.90726 20.015432
v 101.74265 431.8536 19.737663
v 101.96751 431.717 19.565554
v 102.21816 431.5341 19.545216
v 102.42745 431.35385 19.682104
v 101.61083 429.89087 19.876722
v 101.719536 429.89316 20.179602
v 101.69034 429.97787 20.48136
v 101.53105 430.12225 20.701138
v 101.28436 430.28763 20.780048
v 101.016365 430.4297 20.696947
v 100.79888 430.51038 20.4741
v 100.69017 430.50806 20.171219
v 100.719376 430.42337 19.869461
v 100.878654 430.279 19.649683
v 101.12534 430.11362 19.570772
v 101.39334 429.97153 19.653875
v 100.82057 428.5306 20.38761
v 100.97874 428.5334 20.6517
v 101.01166 428.6339 20.935
v 100.91052 428.8052 21.1616
v 100.70243 429.0014 21.270784
v 100.44313 429.16992 21.233295
v 100.20211 429.26562 21.05918
v 100.043945 429.26282 20.79509
v 100.011024 429.16232 20.51179
v 100.11216 428.991 20.285189
v 100.32025 428.7948 20.176004
v 100.57955 428.62628 20.213493
v 99.73015 427.42868 20.72711
v 99.88778 427.3393 20.980751
v 99.94031 427.3593 21.286718
v 99.87365 427.48337 21.563026
v 99.705666 427.6782 21.735641
v 99.48138 427.89163 21.758308
v 99.26087 428.06647 21.624954
v 99.10324 428.15582 21.371313
v 99.05072 428.1358 21.065346
v 99.11738 428.01178 20.789036
v 99.285355 427.81693 20.616423
v 99.50964 427.6035 20.593756
v 98.68412 426.3224 20.827456
v 98.812614 426.22058 21.091131
v 98.826805 426.22183 21.401072
v 98.722885 426.3258 21.674225
v 98.5287 426.50467 21.837402
v 98.29629 426.71045 21.846882
v 98.08791 426.88803 21.700119
v 97.95942 426.98984 21.436443
v 97.94523 426.9886 21.126505
v 98.04915 426.8846 20.85335
v 98.24333 426.70575 20.690172
v 98.475746 426.49997 20.680695
v 97.683205 425.08044 20.877638
v 97.84335 425.0164 21.138184
v 97.88141 425.04495 21.44284
v 97.78717 425.15845 21.709976
v 97.58589 425.32648 21.868013
v 97.3315 425.504 21.874603
v 97.09216 425.6435 21.727982
v 96.932014 425.70755 21.467438
v 96.89396 425.679 21.16278
v 96.9882 425.5655 20.895645
v 97.189476 425.39746 20.737608
v 97.44387 425.21994 20.731018
v 96.81615 423.75626 21.228111
v 97.026505 423.69043 21.448751
v 97.12765 423.7168 21.743706
v 97.09247 423.82828 22.033943
v 96.9304 423.99496 22.241693
v 96.68486 424.17224 22.31129
v 96.42165 424.31256 22.224087
v 96.211296 424.37836 22.003448
v 96.11015 424.35202 21.708492
v 96.14533 424.24054 21.418255
v 96.3074 424.07385 21.210505
v 96.55294 423.89658 21.140907
v 95.96792 422.38898 21.681566
v 96.12386 422.3275 21.94302
v 96.1757 422.3819 22.244352
v 96.10953 422.53754 22.504826
v 95.943085 422.75275 22.654646
v 95.72097 422.96982 22.653666
v 95.50269 423.1306 22.502151
v 95.34675 423.19208 22.240698
v 95.294914 423.1377 21.939365
v 95.361084 422.98206 21.678892
v 95.52753 422.76685 21.529072
v 95.74964 422.54977 21.530052
v 94.65971 421.37885 22.172056
v 94.73722 421.3099 22.458342
v 94.74668 421.38638 22.754477
v 94.685555 421.58783 22.981113
v 94.57023 421.8602 23.077524
v 94.431595 422.13058 23.017874
v 94.30681 422.32648 22.818148
v 94.2293 422.39542 22.531862
v 94.21984 422.3189 22.235725
v 94.28096 422.1175 22.00909
v 94.39629 421.8451 21.91268
v 94.53492 421.57474 21.97233
v 93.261635 420.951 22.343252
v 93.27714 420.94968 22.653748
v 93.20388 421.07724 22.927574
v 93.06148 421.2996 23.091362
v 92.888084 421.55707 23.101223
v 92.73018 421.78073 22.954514
v 92.63005 421.91064 22.690548
v 92.61454 421.912 22.380053
v 92.687805 421.7844 22.106224
v 92.83021 421.56207 21.942438
v 93.00359 421.30457 21.932577
v 93.16151 421.0809 22.079285
v 92.429504 419.76538 22.626534
v 92.378334 419.84888 22.920269
v 92.22081 420.01666 23.127443
v 91.99916 420.22382 23.192547
v 91.77276 420.41483 23.098133
v 91.60228 420.53848 22.869503
v 91.533394 420.56168 22.567913
v 91.58457 420.4782 22.27418
v 91.74209 420.31042 22.067003
v 91.963745 420.10327 22.0019
v 92.19014 419.91226 22.096313
v 92.36063 419.7886 22.324945
v 91.2709 418.68414 22.94678
v 91.177704 418.79422 23.222044
v 90.99281 418.97986 23.388891
v 90.76578 419.19135 23.402617
v 90.55742 419.37198 23.259542
v 90.42358 419.47342 22.998003
v 90.40011 419.4684 22.68808
v 90.4933 419.35834 22.412815
v 90.67819 419.1727 22.245968
v 90.90523 418.9612 22.232243
v 91.11359 418.78058 22.375319
v 91.24743 418.67917 22.636856
v 90.34593 417.53534 22.812738
v 90.27054 417.57767 23.111055
v 90.07682 417.6902 23.326178
v 89.81668 417.84274 23.400463
v 89.55983 417.99448 23.314009
v 89.37509 418.10468 23.089981
v 89.31196 418.14386 22.788404
v 89.38735 418.10153 22.49009
v 89.58107 417.989 22.274967
v 89.8412 417.83646 22.20068
v 90.09805 417.68472 22.287134
v 90.2828 417.57452 22.511164
v 89.81626 416.20517 22.7774
v 89.74932 416.22287 23.080164
v 89.545044 416.27707 23.307745
v 89.258156 416.3532 23.399162
v 88.96552 416.43094 23.32992
v 88.745575 416.48935 23.118572
v 88.65723 416.51285 22.821749
v 88.72417 416.49515 22.518984
v 88.92845 416.44095 22.291403
v 89.21534 416.3648 22.199987
v 89.507965 416.2871 22.269228
v 89.72792 416.22867 22.480577
v 89.60092 414.73373 22.929064
v 89.45858 414.7428 23.205364
v 89.1978 414.76175 23.373285
v 88.888466 414.7855 23.387835
v 88.61346 414.80765 23.24511
v 88.44646 414.82233 22.983358
v 88.43223 414.82556 22.672714
v 88.57457 414.8165 22.396412
v 88.83534 414.79758 22.22849
v 89.144684 414.77383 22.213943
v 89.41969 414.75165 22.356667
v 89.586685 414.73697 22.618418
v 89.562584 413.0243 22.860611
v 89.43746 413.04443 23.141684
v 89.193016 413.10233 23.323412
v 88.894745 413.1825 23.357101
v 88.62258 413.2634 23.233725
v 88.44944 413.32343 22.986341
v 88.421715 413.34644 22.681236
v 88.546844 413.3263 22.400162
v 88.79129 413.2684 22.218435
v 89.089554 413.18826 22.184746
v 89.361725 413.10733 22.30812
v 89.53487 413.04733 22.555506
v 88.67217 411.4373 22.709541
v 88.61132 411.52597 23.001839
v 88.440605 411.6898 23.202112
v 88.20578 411.88486 23.256697
v 87.96975 412.0589 23.150969
v 87.79577 412.1653 22.913256
v 87.73046 412.17554 22.607256
v 87.791306 412.08688 22.314959
v 87.96202 411.92307 22.114685
v 88.19685 411.72797 22.0601
v 88.43288 411.55392 22.165829
v 88.60686 411.44754 22.40354
v 87.50341 410.3836 23.244204
v 87.45967 410.54962 23.50193
v 87.31221 410.77667 23.65374
v 87.10054 411.0039 23.658957
v 86.881386 411.17044 23.51618
v 86.71346 411.23166 23.26367
v 86.64176 411.17117 22.969086
v 86.6855 411.00513 22.711359
v 86.83296 410.77808 22.55955
v 87.044624 410.55084 22.554333
v 87.26379 410.3843 22.69711
v 87.43171 410.3231 22.94962
v 86.40456 409.32623 23.779724
v 86.35854 409.5044 24.029625
v 86.21298 409.7413 24.167833
v 86.00689 409.9734 24.157318
v 85.79548 410.13855 24.000896
v 85.6354 410.19247 23.740482
v 85.56954 410.12076 23.44585
v 85.61556 409.94257 23.195951
v 85.761116 409.7057 23.057743
v 85.96721 409.47357 23.068256
v 86.17863 409.3084 23.224678
v 86.3387 409.2545 23.485094
v 85.10252 408.296 24.212778
v 85.094475 408.45096 24.478685
v 85.00423 408.69766 24.642096
v 84.855965 408.97 24.659222
v 84.68942 409.19495 24.525476
v 84.54921 409.3123 24.276697
v 84.472916 409.29056 23.979542
v 84.480965 409.1356 23.713634
v 84.571205 408.8889 23.550224
v 84.71947 408.61658 23.533096
v 84.88602 408.3916 23.666842
v 85.02622 408.27426 23.915623
v 83.48158 407.6454 24.448803
v 83.51073 407.75656 24.729319
v 83.49084 407.99298 24.92683
v 83.42724 408.29126 24.988417
v 83.33698 408.57153 24.897575
v 83.244255 408.75864 24.678646
v 83.17389 408.8025 24.390291
v 83.144745 408.6913 24.109776
v 83.164635 408.45493 23.912264
v 83.228226 408.15662 23.850677
v 83.31848 407.87637 23.94152
v 83.41122 407.68924 24.16045
v 81.94562 407.4669 24.610516
v 81.981224 407.50992 24.909445
v 81.961205 407.69318 25.156984
v 81.89092 407.9676 25.286804
v 81.78921 408.25958 25.26412
v 81.68332 408.49094 25.095009
v 81.60162 408.59964 24.824785
v 81.56602 408.5566 24.525856
v 81.58604 408.37335 24.278316
v 81.65632 408.09897 24.148497
v 81.75803 407.80698 24.17118
v 81.86392 407.57562 24.340292
v 80.701645 406.73962 24.80307
v 80.67223 406.7726 25.109858
v 80.568695 406.9337 25.353771
v 80.418785 407.17963 25.469454
v 80.26266 407.4446 25.425907
v 80.14215 407.65756 25.234804
v 80.08956 407.76147 24.947346
v 80.11898 407.7285 24.640558
v 80.22251 407.5674 24.396646
v 80.37243 407.32147 24.280964
v 80.52856 407.0565 24.324509
v 80.649055 406.84354 24.515614
v 79.26877 405.90695 24.384136
v 79.25115 405.85645 24.690756
v 79.18231 405.95694 24.976946
v 79.08069 406.18158 25.166021
v 78.97352 406.47012 25.207317
v 78.88952 406.74527 25.089771
v 78.85119 406.9333 24.84488
v 78.868805 406.98383 24.53826
v 78.93765 406.8833 24.25207
v 79.03927 406.65866 24.062994
v 79.14644 406.37012 24.021698
v 79.23044 406.095 24.139244
v 77.53826 405.7021 24.234373
v 77.54441 405.61987 24.533789
v 77.53336 405.69748 24.834295
v 77.50807 405.91412 25.055374
v 77.47531 406.2118 25.137785
v 77.44386 406.51068 25.059446
v 77.42216 406.7307 24.841349
v 77.41601 406.81296 24.541933
v 77.427055 406.73535 24.241426
v 77.45235 406.51868 24.020348
v 77.48511 406.22104 23.937937
v 77.516556 405.92215 24.016275
v 76.12501 405.58142 24.344456
v 76.14158 405.53775 24.651419
v 76.091324 405.63922 24.94054
v 75.9877 405.8586 25.134348
v 75.85848 406.13718 25.180912
v 75.73829 406.40024 25.067757
v 75.659325 406.57733 24.825201
v 75.64275 406.621 24.518238
v 75.693016 406.51953 24.229118
v 75.79664 406.30014 24.03531
v 75.92586 406.02158 23.988745
v 76.04605 405.7585 24.1019
v 75.113014 404.59152 24.190369
v 75.18204 404.53403 24.487673
v 75.13785 404.59058 24.789854
v 74.99229 404.74603 25.015944
v 74.78436 404.95874 25.105362
v 74.56978 405.17166 25.034147
v 74.406044 405.3278 24.821384
v 74.33703 405.38528 24.52408
v 74.38122 405.32874 24.221899
v 74.52678 405.17328 23.99581
v 74.7347 404.96057 23.906391
v 74.94928 404.74765 23.977604
v 73.98675 403.4407 24.390717
v 74.06388 403.4156 24.690517
v 74.02701 403.50372 24.98604
v 73.885994 403.68152 25.198095
v 73.678635 403.9013 25.269867
v 73.46049 404.10425 25.182123
v 73.29 404.2359 24.958374
v 73.21287 404.26102 24.658571
v 73.24975 404.17288 24.36305
v 73.39076 403.9951 24.150993
v 73.59812 403.7753 24.079222
v 73.81627 403.5724 24.166967
v 72.88593 402.30176 24.668142
v 72.95094 402.30975 24.9717
v 72.90088 402.42807 25.254454
v 72.74917 402.625 25.440636
v 72.53646 402.8478 25.480362
v 72.31974 403.03677 25.362986
v 72.15709 403.14127 25.119959
v 72.09209 403.13327 24.8164
v 72.14214 403.01495 24.533648
v 72.29385 402.81802 24.347466
v 72.50657 402.5952 24.30774
v 72.72328 402.40625 24.425116
v 71.76371 401.17358 25.008951
v 71.8305 401.20038 25.309675
v 71.785545 401.33936 25.58275
v 71.64089 401.5532 25.755005
v 71.435295 401.78467 25.780285
v 71.223854 401.9717 25.651815
v 71.06322 402.0642 25.404022
v 70.99643 402.03738 25.103298
v 71.04139 401.89844 24.830225
v 71.18604 401.68457 24.65797
v 71.39163 401.45312 24.632689
v 71.60307 401.26608 24.761158
v 70.49791 400.12442 25.351458
v 70.5879 400.13623 25.650938
v 70.58296 400.27628 25.931465
v 70.48441 400.50705 26.11787
v 70.31867 400.76666 26.160206
v 70.13014 400.98557 26.047129
v 69.96934 401.10513 25.808939
v 69.87935 401.09332 25.509457
v 69.88429 400.95328 25.228931
v 69.982834 400.72253 25.042526
v 70.14858 400.46292 25.00019
v 70.33711 400.244 25.113266
v 69.18335 399.40518 25.828539
v 69.28482 399.4333 26.118532
v 69.28122 399.5815 26.389233
v 69.17351 399.81018 26.56811
v 68.990555 400.05798 26.607231
v 68.78137 400.25854 26.496115
v 68.60201 400.35812 26.264534
v 68.50054 400.33005 25.974543
v 68.50414 400.1818 25.70384
v 68.61185 399.95312 25.524965
v 68.79481 399.70532 25.485844
v 69.00399 399.50476 25.59696
v 68.20064 398.2995 26.290068
v 68.32592 398.3084 26.574444
v 68.34017 398.4336 26.858763
v 68.23957 398.64148 27.066843
v 68.05109 398.87643 27.142931
v 67.82521 399.07544 27.066635
v 67.62247 399.18518 26.858402
v 67.497185 399.17627 26.574028
v 67.48294 399.05112 26.289707
v 67.583534 398.8432 26.081627
v 67.772026 398.60828 26.00554
v 67.9979 398.40927 26.081835
v 66.93381 397.35785 26.734064
v 67.052635 397.31128 27.01471
v 67.08182 397.39743 27.314173
v 67.013535 397.59326 27.552217
v 66.86608 397.84625 27.665058
v 66.67897 398.08862 27.622458
v 66.50234 398.25546 27.435833
v 66.383514 398.30203 27.155188
v 66.35433 398.21588 26.855722
v 66.422615 398.02008 26.61768
v 66.57007 397.76706 26.504839
v 66.75718 397.5247 26.54744
v 65.64779 396.5208 27.012693
v 65.731705 396.4672 27.303028
v 65.72487 396.5461 27.600521
v 65.62912 396.73648 27.825455
v 65.47011 396.98724 27.917562
v 65.290436 397.23123 27.852163
v 65.13826 397.40305 27.64678
v 65.054344 397.4567 27.356445
v 65.06117 397.37775 27.058954
v 65.15693 397.1874 26.834019
v 65.31594 396.93665 26.74191
v 65.495605 396.69266 26.80731
v 64.21804 395.5642 27.059557
v 64.335625 395.46274 27.31346
v 64.39585 395.50793 27.60375
v 64.38257 395.6877 27.852648
v 64.29935 395.95383 27.993458
v 64.16848 396.23505 27.988451
v 64.02503 396.45596 27.838972
v 63.907444 396.55743 27.58507
v 63.84722 396.51224 27.294779
v 63.8605 396.3325 27.045881
v 63.943726 396.06635 26.905071
v 64.07459 395.78513 26.910076
v 62.63943 395.26575 27.696035
v 62.7729 395.15536 27.950386
v 62.877457 395.2 28.242867
v 62.92509 395.38776 28.495108
v 62.903038 395.66827 28.639519
v 62.817207 395.96637 28.637405
v 62.690594 396.2022 28.489336
v 62.557125 396.3126 28.234985
v 62.452568 396.2679 27.942505
v 62.40493 396.08017 27.690266
v 62.426987 395.79968 27.545853
v 62.512817 395.50156 27.547966
v 61.294415 394.7403 28.325665
v 61.38663 394.659 28.599024
v 61.44427 394.73438 28.890415
v 61.45188 394.9462 29.121763
v 61.40743 395.23773 29.231077
v 61.322823 395.53085 29.189066
v 61.22073 395.747 29.006989
v 61.12851 395.82828 28.73363
v 61.070873 395.7529 28.442238
v 61.06326 395.54108 28.21089
v 61.10771 395.24954 28.101576
v 61.19232 394.95645 28.143587
v 59.821213 394.56183 28.467457
v 59.874313 394.45932 28.756409
v 59.877945 394.5087 29.063866
v 59.83114 394.69672 29.307446
v 59.746437 394.97302 29.421879
v 59.646538 395.26352 29.376507
v 59.558205 395.49045 29.183483
v 59.505104 395.59293 28.894531
v 59.501472 395.54358 28.587074
v 59.54828 395.35556 28.343494
v 59.63298 395.07925 28.229061
v 59.73288 394.78873 28.274435
v 58.45282 393.89172 28.365229
v 58.59638 393.77695 28.616444
v 58.65889 393.79028 28.922705
v 58.623608 393.92813 29.20195
v 58.49999 394.1536 29.379354
v 58.321148 394.40622 29.407383
v 58.135014 394.61832 29.278526
v 57.99146 394.7331 29.027311
v 57.928944 394.71976 28.72105
v 57.964226 394.5819 28.441805
v 58.08785 394.35645 28.2644
v 58.266685 394.10385 28.236372
v 57.43986 392.8372 28.988129
v 57.62653 392.8053 29.24305
v 57.706276 392.88547 29.538727
v 57.657734 393.05618 29.79593
v 57.493908 393.27176 29.945745
v 57.258694 393.4744 29.948027
v 57.01512 393.6098 29.802166
v 56.828457 393.64172 29.547243
v 56.74871 393.56155 29.251568
v 56.797253 393.3908 28.994364
v 56.96108 393.17523 28.84455
v 57.19629 392.9726 28.842266
v 56.59571 391.61734 29.56173
v 56.785397 391.57965 29.805368
v 56.86848 391.65265 30.096434
v 56.822697 391.81677 30.356937
v 56.660313 392.02808 30.517075
v 56.424843 392.22992 30.533941
v 56.17938 392.36823 30.403013
v 55.989693 392.4059 30.159376
v 55.906612 392.33292 29.86831
v 55.952396 392.1688 29.607807
v 56.11478 391.9575 29.447668
v 56.35025 391.75565 29.430803
v 55.572056 390.47754 30.217777
v 55.707787 390.45624 30.490433
v 55.74432 390.56094 30.778385
v 55.671864 390.7636 31.00448
v 55.50984 391.0099 31.108133
v 55.301655 391.2338 31.061573
v 55.103096 391.37537 30.877275
v 54.967365 391.39664 30.60462
v 54.930832 391.29193 30.316668
v 55.00329 391.0893 30.090572
v 55.165314 390.84302 29.98692
v 55.3735 390.61908 30.03348
v 54.390465 389.69696 30.631556
v 54.485035 389.64767 30.923351
v 54.46659 389.71216 31.226675
v 54.340076 389.87314 31.460253
v 54.139393 390.08743 31.561495
v 53.918312 390.2977 31.503277
v 53.736073 390.44754 31.301197
v 53.641502 390.4968 31.009401
v 53.659946 390.4323 30.706076
v 53.78646 390.27136 30.4725
v 53.987144 390.05704 30.371256
v 54.208225 389.8468 30.429474
v 53.62067 388.55273 30.506273
v 53.7091 388.47537 30.793102
v 53.655632 388.47128 31.098347
v 53.474594 388.54163 31.340221
v 53.214497 388.6675 31.453913
v 52.94503 388.8152 31.408958
v 52.7384 388.94513 31.217403
v 52.64997 389.0225 30.930576
v 52.703438 389.02655 30.62533
v 52.884476 388.95624 30.383457
v 53.144573 388.83035 30.269766
v 53.41404 388.68265 30.31472
v 53.044632 386.99326 30.414116
v 53.075512 386.94266 30.717031
v 52.974606 386.98303 31.006546
v 52.76895 387.10364 31.20508
v 52.513657 387.27213 31.259441
v 52.277122 387.44336 31.15506
v 52.12273 387.57144 30.919907
v 52.09185 387.62207 30.61699
v 52.192753 387.58167 30.327477
v 52.398407 387.46106 30.12894
v 52.653706 387.29257 30.074581
v 52.89024 387.12134 30.178963
v 51.75055 385.80737 30.26792
v 51.82943 385.73444 30.559002
v 51.801846 385.7811 30.86458
v 51.675182 385.93488 31.102772
v 51.483387 386.1545 31.209757
v 51.277843 386.38123 31.156866
v 51.113632 386.5542 30.958273
v 51.034748 386.62714 30.667189
v 51.062336 386.58047 30.361612
v 51.188995 386.42673 30.123419
v 51.380795 386.20706 30.016436
v 51.586338 385.98038 30.069326
v 50.359165 384.7375 30.381498
v 50.47454 384.63596 30.651087
v 50.520836 384.67538 30.955238
v 50.48565 384.84525 31.212456
v 50.37841 385.09998 31.35382
v 50.22785 385.37134 31.341452
v 50.074318 385.58664 31.178663
v 49.958946 385.68817 30.909077
v 49.91265 385.64874 30.604925
v 49.947834 385.47888 30.347706
v 50.055073 385.22415 30.206343
v 50.20563 384.95276 30.21871
v 48.785263 384.21716 30.883211
v 48.81522 384.1229 31.177582
v 48.826874 384.1881 31.480968
v 48.817097 384.3953 31.71208
v 48.78851 384.68896 31.80899
v 48.748775 384.99045 31.745731
v 48.708534 385.21893 31.539253
v 48.678577 385.3132 31.24488
v 48.666924 385.248 30.941494
v 48.6767 385.0408 30.710382
v 48.705284 384.74713 30.613472
v 48.74502 384.44565 30.676733
v 47.167095 384.24268 30.756924
v 47.16639 384.20837 31.065605
v 47.1672 384.333 31.35009
v 47.169304 384.58316 31.53415
v 47.172146 384.89185 31.568466
v 47.174957 385.1763 31.443842
v 47.17699 385.36035 31.193674
v 47.177696 385.39465 30.884993
v 47.176888 385.27002 30.600508
v 47.17478 385.01987 30.416449
v 47.17194 384.7112 30.382132
v 47.16913 384.42673 30.506754
v 45.63457 384.16113 31.16805
v 45.74809 384.19165 31.42831
v 45.82067 384.37112 31.643963
v 45.83287 384.65143 31.757223
v 45.78142 384.9575 31.737743
v 45.680103 385.20728 31.590742
v 45.55607 385.33383 31.35561
v 45.44255 385.3033 31.095348
v 45.369965 385.12384 30.879696
v 45.357765 384.84354 30.766436
v 45.409218 384.53748 30.785915
v 45.510536 384.28772 30.932917
v 44.69616 383.9259 31.922077
v 44.82223 384.0066 32.200348
v 44.822468 384.18564 32.456367
v 44.6968 384.4151 32.621536
v 44.4789 384.63342 32.651596
v 44.22716 384.78217 32.53849
v 44.00903 384.82144 32.31253
v 43.882954 384.74075 32.03426
v 43.88272 384.56168 31.77824
v 44.00839 384.33224 31.613073
v 44.226288 384.11392 31.583014
v 44.478027 383.96518 31.696117
v 44.397663 382.6117 32.239166
v 44.481876 382.6142 32.538826
v 44.422302 382.68854 32.83515
v 44.234905 382.81482 33.04875
v 43.9699 382.95917 33.122383
v 43.698288 383.08295 33.036324
v 43.492855 383.15295 32.81363
v 43.40864 383.15042 32.513973
v 43.468216 383.07608 32.217644
v 43.655613 382.9498 32.004047
v 43.92062 382.80545 31.930412
v 44.19223 382.68167 32.01647
v 43.278362 381.1347 32.381424
v 43.307903 381.14996 32.688225
v 43.24644 381.29178 32.956165
v 43.11044 381.52213 33.113445
v 42.93634 381.7793 33.117924
v 42.770798 381.9944 32.968403
v 42.65817 382.10974 32.70494
v 42.628628 382.09448 32.39814
v 42.690094 381.95267 32.130203
v 42.826096 381.72232 31.972923
v 43.00019 381.46515 31.968443
v 43.165733 381.25006 32.117966
v 41.77061 380.70905 32.680515
v 41.821346 380.73196 32.974464
v 41.82453 380.89304 33.234806
v 41.7793 381.14902 33.39178
v 41.697784 381.4314 33.403324
v 41.601818 381.66446 33.266346
v 41.517117 381.78577 33.01755
v 41.46638 381.76285 32.7236
v 41.4632 381.60178 32.463257
v 41.508427 381.3458 32.306282
v 41.589943 381.06342 32.29474
v 41.68591 380.83035 32.431717
v 41.461075 381.19568 32.845966
usemtl mat_23
s 1
f 1395 1395 1396
f 1396 1395 1397
f 1395 1395 1397
f 1397 1395 1398
f 1395 1395 1398
f 1398 1395 1399
f 1395 1395 1399
f 1399 1395 1400
f 1395 1395 1400
f 1400 1395 1401
f 1395 1395 1401
f 1401 1395 1402
f 1395 1395 1402
f 1402 1395 1403
f 1395 1395 1403
f 1403 1395 1404
f 1395 1395 1404
f 1404 1395 1405
f 1395 1395 1405
f 1405 1395 1406
f 1395 1395 1406
f 1406 1395 1407
f 1395 1395 1407
f 1407 1395 1396
f 1396 1397 1408
f 1408 1397 1409
f 1397 1398 1409
f 1409 1398 1410
f 1398 1399 1410
f 1410 1399 1411
f 1399 1400 1411
f 1411 1400 1412
f 1400 1401 1412
f 1412 1401 1413
f 1401 1402 1413
f 1413 1402 1414
f 1402 1403 1414
f 1414 1403 1415
f 1403 1404 1415
f 1415 1404 1416
f 1404 1405 1416
f 1416 1405 1417
f 1405 1406 1417
f 1417 1406 1418
f 1406 1407 1418
f 1418 1407 1419
f 1407 1396 1419
f 1419 1396 1408
f 1408 1409 1420
f 1420 1409 1421
f 1409 1410 1421
f 1421 1410 1422
f 1410 1411 1422
f 1422 1411 1423
f 1411 1412 1423
f 1423 1412 1424
f 1412 1413 1424
f 1424 1413 1425
f 1413 1414 1425
f 1425 1414 1426
f 1414 1415 1426
f 1426 1415 1427
f 1415 1416 1427
f 1427 1416 1428
f 1416 1417 1428
f 1428 1417 1429
f 1417 1418 1429
f 1429 1418 1430
f 1418 1419 1430
f 1430 1419 1431
f 1419 1408 1431
f 1431 1408 1420
f 1420 1421 1432
f 1432 1421 1433
f 1421 1422 1433
f 1433 1422 1434
f 1422 1423 1434
f 1434 1423 1435
f 1423 1424 1435
f 1435 1424 1436
f 1424 1425 1436
f 1436 1425 1437
f 1425 1426 1437
f 1437 1426 1438
f 1426 1427 1438
f 1438 1427 1439
f 1427 1428 1439
f 1439 1428 1440
f 1428 1429 1440
f 1440 1429 1441
f 1429 1430 1441
f 1441 1430 1442
f 1430 1431 1442
f 1442 1431 1443
f 1431 1420 1443
f 1443 1420 1432
f 1432 1433 1444
f 1444 1433 1445
f 1433 1434 1445
f 1445 1434 1446
f 1434 1435 1446
f 1446 1435 1447
f 1435 1436 1447
f 1447 1436 1448
f 1436 1437 1448
f 1448 1437 1449
f 1437 1438 1449
f 1449 1438 1450
f 1438 1439 1450
f 1450 1439 1451
f 1439 1440 1451
f 1451 1440 1452
f 1440 1441 1452
f 1452 1441 1453
f 1441 1442 1453
f 1453 1442 1454
f 1442 1443 1454
f 1454 1443 1455
f 1443 1432 1455
f 1455 1432 1444
f 1444 1445 1456
f 1456 1445 1457
f 1445 1446 1457
f 1457 1446 1458
f 1446 1447 1458
f 1458 1447 1459
f 1447 1448 1459
f 1459 1448 1460
f 1448 1449 1460
f 1460 1449 1461
f 1449 1450 1461
f 1461 1450 1462
f 1450 1451 1462
f 1462 1451 1463
f 1451 1452 1463
f 1463 1452 1464
f 1452 1453 1464
f 1464 1453 1465
f 1453 1454 1465
f 1465 1454 1466
f 1454 1455 1466
f 1466 1455 1467
f 1455 1444 1467
f 1467 1444 1456
f 1456 1457 1468
f 1468 1457 1469
f 1457 1458 1469
f 1469 1458 1470
f 1458 1459 1470
f 1470 1459 1471
f 1459 1460 1471
f 1471 1460 1472
f 1460 1461 1472
f 1472 1461 1473
f 1461 1462 1473
f 1473 1462 1474
f 1462 1463 1474
f 1474 1463 1475
f 1463 1464 1475
f 1475 1464 1476
f 1464 1465 1476
f 1476 1465 1477
f 1465 1466 1477
f 1477 1466 1478
f 1466 1467 1478
f 1478 1467 1479
f 1467 1456 1479
f 1479 1456 1468
f 1468 1469 1480
f 1480 1469 1481
f 1469 1470 1481
f 1481 1470 1482
f 1470 1471 1482
f 1482 1471 1483
f 1471 1472 1483
f 1483 1472 1484
f 1472 1473 1484
f 1484 1473 1485
f 1473 1474 1485
f 1485 1474 1486
f 1474 1475 1486
f 1486 1475 1487
f 1475 1476 1487
f 1487 1476 1488
f 1476 1477 1488
f 1488 1477 1489
f 1477 1478 1489
f 1489 1478 1490
f 1478 1479 1490
f 1490 1479 1491
f 1479 1468 1491
f 1491 1468 1480
f 1480 1481 1492
f 1492 1481 1493
f 1481 1482 1493
f 1493 1482 1494
f 1482 1483 1494
f 1494 1483 1495
f 1483 1484 1495
f 1495 1484 1496
f 1484 1485 1496
f 1496 1485 1497
f 1485 1486 1497
f 1497 1486 1498
f 1486 1487 1498
f 1498 1487 1499
f 1487 1488 1499
f 1499 1488 1500
f 1488 1489 1500
f 1500 1489 1501
f 1489 1490 1501
f 1501 1490 1502
f 1490 1491 1502
f 1502 1491 1503
f 1491 1480 1503
f 1503 1480 1492
f 1492 1493 1504
f 1504 1493 1505
f 1493 1494 1505
f 1505 1494 1506
f 1494 1495 1506
f 1506 1495 1507
f 1495 1496 1507
f 1507 1496 1508
f 1496 1497 1508
f 1508 1497 1509
f 1497 1498 1509
f 1509 1498 1510
f 1498 1499 1510
f 1510 1499 1511
f 1499 1500 1511
f 1511 1500 1512
f 1500 1501 1512
f 1512 1501 1513
f 1501 1502 1513
f 1513 1502 1514
f 1502 1503 1514
f 1514 1503 1515
f 1503 1492 1515
f 1515 1492 1504
f 1504 1505 1516
f 1516 1505 1517
f 1505 1506 1517
f 1517 1506 1518
f 1506 1507 1518
f 1518 1507 1519
f 1507 1508 1519
f 1519 1508 1520
f 1508 1509 1520
f 1520 1509 1521
f 1509 1510 1521
f 1521 1510 1522
f 1510 1511 1522
f 1522 1511 1523
f 1511 1512 1523
f 1523 1512 1524
f 1512 1513 1524
f 1524 1513 1525
f 1513 1514 1525
f 1525 1514 1526
f 1514 1515 1526
f 1526 1515 1527
f 1515 1504 1527
f 1527 1504 1516
f 1516 1517 1528
f 1528 1517 1529
f 1517 1518 1529
f 1529 1518 1530
f 1518 1519 1530
f 1530 1519 1531
f 1519 1520 1531
f 1531 1520 1532
f 1520 1521 1532
f 1532 1521 1533
f 1521 1522 1533
f 1533 1522 1534
f 1522 1523 1534
f 1534 1523 1535
f 1523 1524 1535
f 1535 1524 1536
f 1524 1525 1536
f 1536 1525 1537
f 1525 1526 1537
f 1537 1526 1538
f 1526 1527 1538
f 1538 1527 1539
f 1527 1516 1539
f 1539 1516 1528
f 1528 1529 1540
f 1540 1529 1541
f 1529 1530 1541
f 1541 1530 1542
f 1530 1531 1542
f 1542 1531 1543
f 1531 1532 1543
f 1543 1532 1544
f 1532 1533 1544
f 1544 1533 1545
f 1533 1534 1545
f 1545 1534 1546
f 1534 1535 1546
f 1546 1535 1547
f 1535 1536 1547
f 1547 1536 1548
f 1536 1537 1548
f 1548 1537 1549
f 1537 1538 1549
f 1549 1538 1550
f 1538 1539 1550
f 1550 1539 1551
f 1539 1528 1551
f 1551 1528 1540
f 1540 1541 1552
f 1552 1541 1553
f 1541 1542 1553
f 1553 1542 1554
f 1542 1543 1554
f 1554 1543 1555
f 1543 1544 1555
f 1555 1544 1556
f 1544 1545 1556
f 1556 1545 1557
f 1545 1546 1557
f 1557 1546 1558
f 1546 1547 1558
f 1558 1547 1559
f 1547 1548 1559
f 1559 1548 1560
f 1548 1549 1560
f 1560 1549 1561
f 1549 1550 1561
f 1561 1550 1562
f 1550 1551 1562
f 1562 1551 1563
f 1551 1540 1563
f 1563 1540 1552
f 1552 1553 1564
f 1564 1553 1565
f 1553 1554 1565
f 1565 1554 1566
f 1554 1555 1566
f 1566 1555 1567
f 1555 1556 1567
f 1567 1556 1568
f 1556 1557 1568
f 1568 1557 1569
f 1557 1558 1569
f 1569 1558 1570
f 1558 1559 1570
f 1570 1559 1571
f 1559 1560 1571
f 1571 1560 1572
f 1560 1561 1572
f 1572 1561 1573
f 1561 1562 1573
f 1573 1562 1574
f 1562 1563 1574
f 1574 1563 1575
f 1563 1552 1575
f 1575 1552 1564
f 1564 1565 1576
f 1576 1565 1577
f 1565 1566 1577
f 1577 1566 1578
f 1566 1567 1578
f 1578 1567 1579
f 1567 1568 1579
f 1579 1568 1580
f 1568 1569 1580
f 1580 1569 1581
f 1569 1570 1581
f 1581 1570 1582
f 1570 1571 1582
f 1582 1571 1583
f 1571 1572 1583
f 1583 1572 1584
f 1572 1573 1584
f 1584 1573 1585
f 1573 1574 1585
f 1585 1574 1586
f 1574 1575 1586
f 1586 1575 1587
f 1575 1564 1587
f 1587 1564 1576
f 1576 1577 1588
f 1588 1577 1589
f 1577 1578 1589
f 1589 1578 1590
f 1578 1579 1590
f 1590 1579 1591
f 1579 1580 1591
f 1591 1580 1592
f 1580 1581 1592
f 1592 1581 1593
f 1581 1582 1593
f 1593 1582 1594
f 1582 1583 1594
f 1594 1583 1595
f 1583 1584 1595
f 1595 1584 1596
f 1584 1585 1596
f 1596 1585 1597
f 1585 1586 1597
f 1597 1586 1598
f 1586 1587 1598
f 1598 1587 1599
f 1587 1576 1599
f 1599 1576 1588
f 1588 1589 1600
f 1600 1589 1601
f 1589 1590 1601
f 1601 1590 1602
f 1590 1591 1602
f 1602 1591 1603
f 1591 1592 1603
f 1603 1592 1604
f 1592 1593 1604
f 1604 1593 1605
f 1593 1594 1605
f 1605 1594 1606
f 1594 1595 1606
f 1606 1595 1607
f 1595 1596 1607
f 1607 1596 1608
f 1596 1597 1608
f 1608 1597 1609
f 1597 1598 1609
f 1609 1598 1610
f 1598 1599 1610
f 1610 1599 1611
f 1599 1588 1611
f 1611 1588 1600
f 1600 1601 1612
f 1612 1601 1613
f 1601 1602 1613
f 1613 1602 1614
f 1602 1603 1614
f 1614 1603 1615
f 1603 1604 1615
f 1615 1604 1616
f 1604 1605 1616
f 1616 1605 1617
f 1605 1606 1617
f 1617 1606 1618
f 1606 1607 1618
f 1618 1607 1619
f 1607 1608 1619
f 1619 1608 1620
f 1608 1609 1620
f 1620 1609 1621
f 1609 1610 1621
f 1621 1610 1622
f 1610 1611 1622
f 1622 1611 1623
f 1611 1600 1623
f 1623 1600 1612
f 1612 1613 1624
f 1624 1613 1625
f 1613 1614 1625
f 1625 1614 1626
f 1614 1615 1626
f 1626 1615 1627
f 1615 1616 1627
f 1627 1616 1628
f 1616 1617 1628
f 1628 1617 1629
f 1617 1618 1629
f 1629 1618 1630
f 1618 1619 1630
f 1630 1619 1631
f 1619 1620 1631
f 1631 1620 1632
f 1620 1621 1632
f 1632 1621 1633
f 1621 1622 1633
f 1633 1622 1634
f 1622 1623 1634
f 1634 1623 1635
f 1623 1612 1635
f 1635 1612 1624
f 1624 1625 1636
f 1636 1625 1637
f 1625 1626 1637
f 1637 1626 1638
f 1626 1627 1638
f 1638 1627 1639
f 1627 1628 1639
f 1639 1628 1640
f 1628 1629 1640
f 1640 1629 1641
f 1629 1630 1641
f 1641 1630 1642
f 1630 1631 1642
f 1642 1631 1643
f 1631 1632 1643
f 1643 1632 1644
f 1632 1633 1644
f 1644 1633 1645
f 1633 1634 1645
f 1645 1634 1646
f 1634 1635 1646
f 1646 1635 1647
f 1635 1624 1647
f 1647 1624 1636
f 1636 1637 1648
f 1648 1637 1649
f 1637 1638 1649
f 1649 1638 1650
f 1638 1639 1650
f 1650 1639 1651
f 1639 1640 1651
f 1651 1640 1652
f 1640 1641 1652
f 1652 1641 1653
f 1641 1642 1653
f 1653 1642 1654
f 1642 1643 1654
f 1654 1643 1655
f 1643 1644 1655
f 1655 1644 1656
f 1644 1645 1656
f 1656 1645 1657
f 1645 1646 1657
f 1657 1646 1658
f 1646 1647 1658
f 1658 1647 1659
f 1647 1636 1659
f 1659 1636 1648
f 1648 1649 1660
f 1660 1649 1661
f 1649 1650 1661
f 1661 1650 1662
f 1650 1651 1662
f 1662 1651 1663
f 1651 1652 1663
f 1663 1652 1664
f 1652 1653 1664
f 1664 1653 1665
f 1653 1654 1665
f 1665 1654 1666
f 1654 1655 1666
f 1666 1655 1667
f 1655 1656 1667
f 1667 1656 1668
f 1656 1657 1668
f 1668 1657 1669
f 1657 1658 1669
f 1669 1658 1670
f 1658 1659 1670
f 1670 1659 1671
f 1659 1648 1671
f 1671 1648 1660
f 1660 1661 1672
f 1672 1661 1673
f 1661 1662 1673
f 1673 1662 1674
f 1662 1663 1674
f 1674 1663 1675
f 1663 1664 1675
f 1675 1664 1676
f 1664 1665 1676
f 1676 1665 1677
f 1665 1666 1677
f 1677 1666 1678
f 1666 1667 1678
f 1678 1667 1679
f 1667 1668 1679
f 1679 1668 1680
f 1668 1669 1680
f 1680 1669 1681
f 1669 1670 1681
f 1681 1670 1682
f 1670 1671 1682
f 1682 1671 1683
f 1671 1660 1683
f 1683 1660 1672
f 1672 1673 1684
f 1684 1673 1685
f 1673 1674 1685
f 1685 1674 1686
f 1674 1675 1686
f 1686 1675 1687
f 1675 1676 1687
f 1687 1676 1688
f 1676 1677 1688
f 1688 1677 1689
f 1677 1678 1689
f 1689 1678 1690
f 1678 1679 1690
f 1690 1679 1691
f 1679 1680 1691
f 1691 1680 1692
f 1680 1681 1692
f 1692 1681 1693
f 1681 1682 1693
f 1693 1682 1694
f 1682 1683 1694
f 1694 1683 1695
f 1683 1672 1695
f 1695 1672 1684
f 1684 1685 1696
f 1696 1685 1697
f 1685 1686 1697
f 1697 1686 1698
f 1686 1687 1698
f 1698 1687 1699
f 1687 1688 1699
f 1699 1688 1700
f 1688 1689 1700
f 1700 1689 1701
f 1689 1690 1701
f 1701 1690 1702
f 1690 1691 1702
f 1702 1691 1703
f 1691 1692 1703
f 1703 1692 1704
f 1692 1693 1704
f 1704 1693 1705
f 1693 1694 1705
f 1705 1694 1706
f 1694 1695 1706
f 1706 1695 1707
f 1695 1684 1707
f 1707 1684 1696
f 1696 1697 1708
f 1708 1697 1709
f 1697 1698 1709
f 1709 1698 1710
f 1698 1699 1710
f 1710 1699 1711
f 1699 1700 1711
f 1711 1700 1712
f 1700 1701 1712
f 1712 1701 1713
f 1701 1702 1713
f 1713 1702 1714
f 1702 1703 1714
f 1714 1703 1715
f 1703 1704 1715
f 1715 1704 1716
f 1704 1705 1716
f 1716 1705 1717
f 1705 1706 1717
f 1717 1706 1718
f 1706 1707 1718
f 1718 1707 1719
f 1707 1696 1719
f 1719 1696 1708
f 1708 1709 1720
f 1720 1709 1721
f 1709 1710 1721
f 1721 1710 1722
f 1710 1711 1722
f 1722 1711 1723
f 1711 1712 1723
f 1723 1712 1724
f 1712 1713 1724
f 1724 1713 1725
f 1713 1714 1725
f 1725 1714 1726
f 1714 1715 1726
f 1726 1715 1727
f 1715 1716 1727
f 1727 1716 1728
f 1716 1717 1728
f 1728 1717 1729
f 1717 1718 1729
f 1729 1718 1730
f 1718 1719 1730
f 1730 1719 1731
f 1719 1708 1731
f 1731 1708 1720
f 1720 1721 1732
f 1732 1721 1733
f 1721 1722 1733
f 1733 1722 1734
f 1722 1723 1734
f 1734 1723 1735
f 1723 1724 1735
f 1735 1724 1736
f 1724 1725 1736
f 1736 1725 1737
f 1725 1726 1737
f 1737 1726 1738
f 1726 1727 1738
f 1738 1727 1739
f 1727 1728 1739
f 1739 1728 1740
f 1728 1729 1740
f 1740 1729 1741
f 1729 1730 1741
f 1741 1730 1742
f 1730 1731 1742
f 1742 1731 1743
f 1731 1720 1743
f 1743 1720 1732
f 1732 1733 1744
f 1744 1733 1745
f 1733 1734 1745
f 1745 1734 1746
f 1734 1735 1746
f 1746 1735 1747
f 1735 1736 1747
f 1747 1736 1748
f 1736 1737 1748
f 1748 1737 1749
f 1737 1738 1749
f 1749 1738 1750
f 1738 1739 1750
f 1750 1739 1751
f 1739 1740 1751
f 1751 1740 1752
f 1740 1741 1752
f 1752 1741 1753
f 1741 1742 1753
f 1753 1742 1754
f 1742 1743 1754
f 1754 1743 1755
f 1743 1732 1755
f 1755 1732 1744
f 1744 1745 1756
f 1756 1745 1757
f 1745 1746 1757
f 1757 1746 1758
f 1746 1747 1758
f 1758 1747 1759
f 1747 1748 1759
f 1759 1748 1760
f 1748 1749 1760
f 1760 1749 1761
f 1749 1750 1761
f 1761 1750 1762
f 1750 1751 1762
f 1762 1751 1763
f 1751 1752 1763
f 1763 1752 1764
f 1752 1753 1764
f 1764 1753 1765
f 1753 1754 1765
f 1765 1754 1766
f 1754 1755 1766
f 1766 1755 1767
f 1755 1744 1767
f 1767 1744 1756
f 1756 1757 1768
f 1768 1757 1769
f 1757 1758 1769
f 1769 1758 1770
f 1758 1759 1770
f 1770 1759 1771
f 1759 1760 1771
f 1771 1760 1772
f 1760 1761 1772
f 1772 1761 1773
f 1761 1762 1773
f 1773 1762 1774
f 1762 1763 1774
f 1774 1763 1775
f 1763 1764 1775
f 1775 1764 1776
f 1764 1765 1776
f 1776 1765 1777
f 1765 1766 1777
f 1777 1766 1778
f 1766 1767 1778
f 1778 1767 1779
f 1767 1756 1779
f 1779 1756 1768
f 1768 1769 1780
f 1780 1769 1781
f 1769 1770 1781
f 1781 1770 1782
f 1770 1771 1782
f 1782 1771 1783
f 1771 1772 1783
f 1783 1772 1784
f 1772 1773 1784
f 1784 1773 1785
f 1773 1774 1785
f 1785 1774 1786
f 1774 1775 1786
f 1786 1775 1787
f 1775 1776 1787
f 1787 1776 1788
f 1776 1777 1788
f 1788 1777 1789
f 1777 1778 1789
f 1789 1778 1790
f 1778 1779 1790
f 1790 1779 1791
f 1779 1768 1791
f 1791 1768 1780
f 1780 1781 1792
f 1792 1781 1793
f 1781 1782 1793
f 1793 1782 1794
f 1782 1783 1794
f 1794 1783 1795
f 1783 1784 1795
f 1795 1784 1796
f 1784 1785 1796
f 1796 1785 1797
f 1785 1786 1797
f 1797 1786 1798
f 1786 1787 1798
f 1798 1787 1799
f 1787 1788 1799
f 1799 1788 1800
f 1788 1789 1800
f 1800 1789 1801
f 1789 1790 1801
f 1801 1790 1802
f 1790 1791 1802
f 1802 1791 1803
f 1791 1780 1803
f 1803 1780 1792
f 1792 1793 1804
f 1804 1793 1805
f 1793 1794 1805
f 1805 1794 1806
f 1794 1795 1806
f 1806 1795 1807
f 1795 1796 1807
f 1807 1796 1808
f 1796 1797 1808
f 1808 1797 1809
f 1797 1798 1809
f 1809 1798 1810
f 1798 1799 1810
f 1810 1799 1811
f 1799 1800 1811
f 1811 1800 1812
f 1800 1801 1812
f 1812 1801 1813
f 1801 1802 1813
f 1813 1802 1814
f 1802 1803 1814
f 1814 1803 1815
f 1803 1792 1815
f 1815 1792 1804
f 1804 1805 1816
f 1816 1805 1817
f 1805 1806 1817
f 1817 1806 1818
f 1806 1807 1818
f 1818 1807 1819
f 1807 1808 1819
f 1819 1808 1820
f 1808 1809 1820
f 1820 1809 1821
f 1809 1810 1821
f 1821 1810 1822
f 1810 1811 1822
f 1822 1811 1823
f 1811 1812 1823
f 1823 1812 1824
f 1812 1813 1824
f 1824 1813 1825
f 1813 1814 1825
f 1825 1814 1826
f 1814 1815 1826
f 1826 1815 1827
f 1815 1804 1827
f 1827 1804 1816
f 1816 1817 1828
f 1828 1817 1829
f 1817 1818 1829
f 1829 1818 1830
f 1818 1819 1830
f 1830 1819 1831
f 1819 1820 1831
f 1831 1820 1832
f 1820 1821 1832
f 1832 1821 1833
f 1821 1822 1833
f 1833 1822 1834
f 1822 1823 1834
f 1834 1823 1835
f 1823 1824 1835
f 1835 1824 1836
f 1824 1825 1836
f 1836 1825 1837
f 1825 1826 1837
f 1837 1826 1838
f 1826 1827 1838
f 1838 1827 1839
f 1827 1816 1839
f 1839 1816 1828
f 1828 1829 1840
f 1840 1829 1841
f 1829 1830 1841
f 1841 1830 1842
f 1830 1831 1842
f 1842 1831 1843
f 1831 1832 1843
f 1843 1832 1844
f 1832 1833 1844
f 1844 1833 1845
f 1833 1834 1845
f 1845 1834 1846
f 1834 1835 1846
f 1846 1835 1847
f 1835 1836 1847
f 1847 1836 1848
f 1836 1837 1848
f 1848 1837 1849
f 1837 1838 1849
f 1849 1838 1850
f 1838 1839 1850
f 1850 1839 1851
f 1839 1828 1851
f 1851 1828 1840
f 1840 1841 1852
f 1852 1841 1853
f 1841 1842 1853
f 1853 1842 1854
f 1842 1843 1854
f 1854 1843 1855
f 1843 1844 1855
f 1855 1844 1856
f 1844 1845 1856
f 1856 1845 1857
f 1845 1846 1857
f 1857 1846 1858
f 1846 1847 1858
f 1858 1847 1859
f 1847 1848 1859
f 1859 1848 1860
f 1848 1849 1860
f 1860 1849 1861
f 1849 1850 1861
f 1861 1850 1862
f 1850 1851 1862
f 1862 1851 1863
f 1851 1840 1863
f 1863 1840 1852
f 1852 1853 1864
f 1864 1853 1865
f 1853 1854 1865
f 1865 1854 1866
f 1854 1855 1866
f 1866 1855 1867
f 1855 1856 1867
f 1867 1856 1868
f 1856 1857 1868
f 1868 1857 1869
f 1857 1858 1869
f 1869 1858 1870
f 1858 1859 1870
f 1870 1859 1871
f 1859 1860 1871
f 1871 1860 1872
f 1860 1861 1872
f 1872 1861 1873
f 1861 1862 1873
f 1873 1862 1874
f 1862 1863 1874
f 1874 1863 1875
f 1863 1852 1875
f 1875 1852 1864
f 1864 1865 1876
f 1876 1865 1877
f 1865 1866 1877
f 1877 1866 1878
f 1866 1867 1878
f 1878 1867 1879
f 1867 1868 1879
f 1879 1868 1880
f 1868 1869 1880
f 1880 1869 1881
f 1869 1870 1881
f 1881 1870 1882
f 1870 1871 1882
f 1882 1871 1883
f 1871 1872 1883
f 1883 1872 1884
f 1872 1873 1884
f 1884 1873 1885
f 1873 1874 1885
f 1885 1874 1886
f 1874 1875 1886
f 1886 1875 1887
f 1875 1864 1887
f 1887 1864 1876
f 1876 1877 1888
f 1888 1877 1889
f 1877 1878 1889
f 1889 1878 1890
f 1878 1879 1890
f 1890 1879 1891
f 1879 1880 1891
f 1891 1880 1892
f 1880 1881 1892
f 1892 1881 1893
f 1881 1882 1893
f 1893 1882 1894
f 1882 1883 1894
f 1894 1883 1895
f 1883 1884 1895
f 1895 1884 1896
f 1884 1885 1896
f 1896 1885 1897
f 1885 1886 1897
f 1897 1886 1898
f 1886 1887 1898
f 1898 1887 1899
f 1887 1876 1899
f 1899 1876 1888
f 1888 1889 1900
f 1900 1889 1901
f 1889 1890 1901
f 1901 1890 1902
f 1890 1891 1902
f 1902 1891 1903
f 1891 1892 1903
f 1903 1892 1904
f 1892 1893 1904
f 1904 1893 1905
f 1893 1894 1905
f 1905 1894 1906
f 1894 1895 1906
f 1906 1895 1907
f 1895 1896 1907
f 1907 1896 1908
f 1896 1897 1908
f 1908 1897 1909
f 1897 1898 1909
f 1909 1898 1910
f 1898 1899 1910
f 1910 1899 1911
f 1899 1888 1911
f 1911 1888 1900
f 1900 1901 1912
f 1912 1901 1913
f 1901 1902 1913
f 1913 1902 1914
f 1902 1903 1914
f 1914 1903 1915
f 1903 1904 1915
f 1915 1904 1916
f 1904 1905 1916
f 1916 1905 1917
f 1905 1906 1917
f 1917 1906 1918
f 1906 1907 1918
f 1918 1907 1919
f 1907 1908 1919
f 1919 1908 1920
f 1908 1909 1920
f 1920 1909 1921
f 1909 1910 1921
f 1921 1910 1922
f 1910 1911 1922
f 1922 1911 1923
f 1911 1900 1923
f 1923 1900 1912
f 1912 1913 1924
f 1924 1913 1925
f 1913 1914 1925
f 1925 1914 1926
f 1914 1915 1926
f 1926 1915 1927
f 1915 1916 1927
f 1927 1916 1928
f 1916 1917 1928
f 1928 1917 1929
f 1917 1918 1929
f 1929 1918 1930
f 1918 1919 1930
f 1930 1919 1931
f 1919 1920 1931
f 1931 1920 1932
f 1920 1921 1932
f 1932 1921 1933
f 1921 1922 1933
f 1933 1922 1934
f 1922 1923 1934
f 1934 1923 1935
f 1923 1912 1935
f 1935 1912 1924
f 1924 1925 1936
f 1936 1925 1937
f 1925 1926 1937
f 1937 1926 1938
f 1926 1927 1938
f 1938 1927 1939
f 1927 1928 1939
f 1939 1928 1940
f 1928 1929 1940
f 1940 1929 1941
f 1929 1930 1941
f 1941 1930 1942
f 1930 1931 1942
f 1942 1931 1943
f 1931 1932 1943
f 1943 1932 1944
f 1932 1933 1944
f 1944 1933 1945
f 1933 1934 1945
f 1945 1934 1946
f 1934 1935 1946
f 1946 1935 1947
f 1935 1924 1947
f 1947 1924 1936
f 1936 1937 1948
f 1948 1937 1949
f 1937 1938 1949
f 1949 1938 1950
f 1938 1939 1950
f 1950 1939 1951
f 1939 1940 1951
f 1951 1940 1952
f 1940 1941 1952
f 1952 1941 1953
f 1941 1942 1953
f 1953 1942 1954
f 1942 1943 1954
f 1954 1943 1955
f 1943 1944 1955
f 1955 1944 1956
f 1944 1945 1956
f 1956 1945 1957
f 1945 1946 1957
f 1957 1946 1958
f 1946 1947 1958
f 1958 1947 1959
f 1947 1936 1959
f 1959 1936 1948
f 1948 1949 1960
f 1960 1949 1961
f 1949 1950 1961
f 1961 1950 1962
f 1950 1951 1962
f 1962 1951 1963
f 1951 1952 1963
f 1963 1952 1964
f 1952 1953 1964
f 1964 1953 1965
f 1953 1954 1965
f 1965 1954 1966
f 1954 1955 1966
f 1966 1955 1967
f 1955 1956 1967
f 1967 1956 1968
f 1956 1957 1968
f 1968 1957 1969
f 1957 1958 1969
f 1969 1958 1970
f 1958 1959 1970
f 1970 1959 1971
f 1959 1948 1971
f 1971 1948 1960
f 1960 1961 1972
f 1972 1961 1973
f 1961 1962 1973
f 1973 1962 1974
f 1962 1963 1974
f 1974 1963 1975
f 1963 1964 1975
f 1975 1964 1976
f 1964 1965 1976
f 1976 1965 1977
f 1965 1966 1977
f 1977 1966 1978
f 1966 1967 1978
f 1978 1967 1979
f 1967 1968 1979
f 1979 1968 1980
f 1968 1969 1980
f 1980 1969 1981
f 1969 1970 1981
f 1981 1970 1982
f 1970 1971 1982
f 1982 1971 1983
f 1971 1960 1983
f 1983 1960 1972
f 1972 1973 1984
f 1984 1973 1985
f 1973 1974 1985
f 1985 1974 1986
f 1974 1975 1986
f 1986 1975 1987
f 1975 1976 1987
f 1987 1976 1988
f 1976 1977 1988
f 1988 1977 1989
f 1977 1978 1989
f 1989 1978 1990
f 1978 1979 1990
f 1990 1979 1991
f 1979 1980 1991
f 1991 1980 1992
f 1980 1981 1992
f 1992 1981 1993
f 1981 1982 1993
f 1993 1982 1994
f 1982 1983 1994
f 1994 1983 1995
f 1983 1972 1995
f 1995 1972 1984
f 1984 1985 1996
f 1996 1985 1997
f 1985 1986 1997
f 1997 1986 1998
f 1986 1987 1998
f 1998 1987 1999
f 1987 1988 1999
f 1999 1988 2000
f 1988 1989 2000
f 2000 1989 2001
f 1989 1990 2001
f 2001 1990 2002
f 1990 1991 2002
f 2002 1991 2003
f 1991 1992 2003
f 2003 1992 2004
f 1992 1993 2004
f 2004 1993 2005
f 1993 1994 2005
f 2005 1994 2006
f 1994 1995 2006
f 2006 1995 2007
f 1995 1984 2007
f 2007 1984 1996
f 1996 1997 2008
f 2008 1997 2009
f 1997 1998 2009
f 2009 1998 2010
f 1998 1999 2010
f 2010 1999 2011
f 1999 2000 2011
f 2011 2000 2012
f 2000 2001 2012
f 2012 2001 2013
f 2001 2002 2013
f 2013 2002 2014
f 2002 2003 2014
f 2014 2003 2015
f 2003 2004 2015
f 2015 2004 2016
f 2004 2005 2016
f 2016 2005 2017
f 2005 2006 2017
f 2017 2006 2018
f 2006 2007 2018
f 2018 2007 2019
f 2007 1996 2019
f 2019 1996 2008
f 2008 2009 2020
f 2020 2009 2021
f 2009 2010 2021
f 2021 2010 2022
f 2010 2011 2022
f 2022 2011 2023
f 2011 2012 2023
f 2023 2012 2024
f 2012 2013 2024
f 2024 2013 2025
f 2013 2014 2025
f 2025 2014 2026
f 2014 2015 2026
f 2026 2015 2027
f 2015 2016 2027
f 2027 2016 2028
f 2016 2017 2028
f 2028 2017 2029
f 2017 2018 2029
f 2029 2018 2030
f 2018 2019 2030
f 2030 2019 2031
f 2019 2008 2031
f 2031 2008 2020
f 2020 2021 2032
f 2032 2021 2033
f 2021 2022 2033
f 2033 2022 2034
f 2022 2023 2034
f 2034 2023 2035
f 2023 2024 2035
f 2035 2024 2036
f 2024 2025 2036
f 2036 2025 2037
f 2025 2026 2037
f 2037 2026 2038
f 2026 2027 2038
f 2038 2027 2039
f 2027 2028 2039
f 2039 2028 2040
f 2028 2029 2040
f 2040 2029 2041
f 2029 2030 2041
f 2041 2030 2042
f 2030 2031 2042
f 2042 2031 2043
f 2031 2020 2043
f 2043 2020 2032
f 2032 2033 2044
f 2044 2033 2045
f 2033 2034 2045
f 2045 2034 2046
f 2034 2035 2046
f 2046 2035 2047
f 2035 2036 2047
f 2047 2036 2048
f 2036 2037 2048
f 2048 2037 2049
f 2037 2038 2049
f 2049 2038 2050
f 2038 2039 2050
f 2050 2039 2051
f 2039 2040 2051
f 2051 2040 2052
f 2040 2041 2052
f 2052 2041 2053
f 2041 2042 2053
f 2053 2042 2054
f 2042 2043 2054
f 2054 2043 2055
f 2043 2032 2055
f 2055 2032 2044
f 2044 2045 2056
f 2056 2045 2057
f 2045 2046 2057
f 2057 2046 2058
f 2046 2047 2058
f 2058 2047 2059
f 2047 2048 2059
f 2059 2048 2060
f 2048 2049 2060
f 2060 2049 2061
f 2049 2050 2061
f 2061 2050 2062
f 2050 2051 2062
f 2062 2051 2063
f 2051 2052 2063
f 2063 2052 2064
f 2052 2053 2064
f 2064 2053 2065
f 2053 2054 2065
f 2065 2054 2066
f 2054 2055 2066
f 2066 2055 2067
f 2055 2044 2067
f 2067 2044 2056
f 2056 2057 2068
f 2068 2057 2069
f 2057 2058 2069
f 2069 2058 2070
f 2058 2059 2070
f 2070 2059 2071
f 2059 2060 2071
f 2071 2060 2072
f 2060 2061 2072
f 2072 2061 2073
f 2061 2062 2073
f 2073 2062 2074
f 2062 2063 2074
f 2074 2063 2075
f 2063 2064 2075
f 2075 2064 2076
f 2064 2065 2076
f 2076 2065 2077
f 2065 2066 2077
f 2077 2066 2078
f 2066 2067 2078
f 2078 2067 2079
f 2067 2056 2079
f 2079 2056 2068
f 2068 2069 2080
f 2080 2069 2081
f 2069 2070 2081
f 2081 2070 2082
f 2070 2071 2082
f 2082 2071 2083
f 2071 2072 2083
f 2083 2072 2084
f 2072 2073 2084
f 2084 2073 2085
f 2073 2074 2085
f 2085 2074 2086
f 2074 2075 2086
f 2086 2075 2087
f 2075 2076 2087
f 2087 2076 2088
f 2076 2077 2088
f 2088 2077 2089
f 2077 2078 2089
f 2089 2078 2090
f 2078 2079 2090
f 2090 2079 2091
f 2079 2068 2091
f 2091 2068 2080
f 2080 2081 2092
f 2092 2081 2093
f 2081 2082 2093
f 2093 2082 2094
f 2082 2083 2094
f 2094 2083 2095
f 2083 2084 2095
f 2095 2084 2096
f 2084 2085 2096
f 2096 2085 2097
f 2085 2086 2097
f 2097 2086 2098
f 2086 2087 2098
f 2098 2087 2099
f 2087 2088 2099
f 2099 2088 2100
f 2088 2089 2100
f 2100 2089 2101
f 2089 2090 2101
f 2101 2090 2102
f 2090 2091 2102
f 2102 2091 2103
f 2091 2080 2103
f 2103 2080 2092
f 2092 2093 2104
f 2104 2093 2105
f 2093 2094 2105
f 2105 2094 2106
f 2094 2095 2106
f 2106 2095 2107
f 2095 2096 2107
f 2107 2096 2108
f 2096 2097 2108
f 2108 2097 2109
f 2097 2098 2109
f 2109 2098 2110
f 2098 2099 2110
f 2110 2099 2111
f 2099 2100 2111
f 2111 2100 2112
f 2100 2101 2112
f 2112 2101 2113
f 2101 2102 2113
f 2113 2102 2114
f 2102 2103 2114
f 2114 2103 2115
f 2103 2092 2115
f 2115 2092 2104
f 2104 2105 2116
f 2116 2105 2117
f 2105 2106 2117
f 2117 2106 2118
f 2106 2107 2118
f 2118 2107 2119
f 2107 2108 2119
f 2119 2108 2120
f 2108 2109 2120
f 2120 2109 2121
f 2109 2110 2121
f 2121 2110 2122
f 2110 2111 2122
f 2122 2111 2123
f 2111 2112 2123
f 2123 2112 2124
f 2112 2113 2124
f 2124 2113 2125
f 2113 2114 2125
f 2125 2114 2126
f 2114 2115 2126
f 2126 2115 2127
f 2115 2104 2127
f 2127 2104 2116
f 2116 2117 2128
f 2128 2117 2129
f 2117 2118 2129
f 2129 2118 2130
f 2118 2119 2130
f 2130 2119 2131
f 2119 2120 2131
f 2131 2120 2132
f 2120 2121 2132
f 2132 2121 2133
f 2121 2122 2133
f 2133 2122 2134
f 2122 2123 2134
f 2134 2123 2135
f 2123 2124 2135
f 2135 2124 2136
f 2124 2125 2136
f 2136 2125 2137
f 2125 2126 2137
f 2137 2126 2138
f 2126 2127 2138
f 2138 2127 2139
f 2127 2116 2139
f 2139 2116 2128
f 2128 2129 2140
f 2140 2129 2141
f 2129 2130 2141
f 2141 2130 2142
f 2130 2131 2142
f 2142 2131 2143
f 2131 2132 2143
f 2143 2132 2144
f 2132 2133 2144
f 2144 2133 2145
f 2133 2134 2145
f 2145 2134 2146
f 2134 2135 2146
f 2146 2135 2147
f 2135 2136 2147
f 2147 2136 2148
f 2136 2137 2148
f 2148 2137 2149
f 2137 2138 2149
f 2149 2138 2150
f 2138 2139 2150
f 2150 2139 2151
f 2139 2128 2151
f 2151 2128 2140
f 2140 2141 2152
f 2152 2141 2153
f 2141 2142 2153
f 2153 2142 2154
f 2142 2143 2154
f 2154 2143 2155
f 2143 2144 2155
f 2155 2144 2156
f 2144 2145 2156
f 2156 2145 2157
f 2145 2146 2157
f 2157 2146 2158
f 2146 2147 2158
f 2158 2147 2159
f 2147 2148 2159
f 2159 2148 2160
f 2148 2149 2160
f 2160 2149 2161
f 2149 2150 2161
f 2161 2150 2162
f 2150 2151 2162
f 2162 2151 2163
f 2151 2140 2163
f 2163 2140 2152
f 2152 2153 2164
f 2164 2153 2165
f 2153 2154 2165
f 2165 2154 2166
f 2154 2155 2166
f 2166 2155 2167
f 2155 2156 2167
f 2167 2156 2168
f 2156 2157 2168
f 2168 2157 2169
f 2157 2158 2169
f 2169 2158 2170
f 2158 2159 2170
f 2170 2159 2171
f 2159 2160 2171
f 2171 2160 2172
f 2160 2161 2172
f 2172 2161 2173
f 2161 2162 2173
f 2173 2162 2174
f 2162 2163 2174
f 2174 2163 2175
f 2163 2152 2175
f 2175 2152 2164
f 2164 2165 2176
f 2176 2165 2177
f 2165 2166 2177
f 2177 2166 2178
f 2166 2167 2178
f 2178 2167 2179
f 2167 2168 2179
f 2179 2168 2180
f 2168 2169 2180
f 2180 2169 2181
f 2169 2170 2181
f 2181 2170 2182
f 2170 2171 2182
f 2182 2171 2183
f 2171 2172 2183
f 2183 2172 2184
f 2172 2173 2184
f 2184 2173 2185
f 2173 2174 2185
f 2185 2174 2186
f 2174 2175 2186
f 2186 2175 2187
f 2175 2164 2187
f 2187 2164 2176
f 2176 2177 2188
f 2188 2177 2189
f 2177 2178 2189
f 2189 2178 2190
f 2178 2179 2190
f 2190 2179 2191
f 2179 2180 2191
f 2191 2180 2192
f 2180 2181 2192
f 2192 2181 2193
f 2181 2182 2193
f 2193 2182 2194
f 2182 2183 2194
f 2194 2183 2195
f 2183 2184 2195
f 2195 2184 2196
f 2184 2185 2196
f 2196 2185 2197
f 2185 2186 2197
f 2197 2186 2198
f 2186 2187 2198
f 2198 2187 2199
f 2187 2176 2199
f 2199 2176 2188
f 2188 2189 2200
f 2200 2189 2201
f 2189 2190 2201
f 2201 2190 2202
f 2190 2191 2202
f 2202 2191 2203
f 2191 2192 2203
f 2203 2192 2204
f 2192 2193 2204
f 2204 2193 2205
f 2193 2194 2205
f 2205 2194 2206
f 2194 2195 2206
f 2206 2195 2207
f 2195 2196 2207
f 2207 2196 2208
f 2196 2197 2208
f 2208 2197 2209
f 2197 2198 2209
f 2209 2198 2210
f 2198 2199 2210
f 2210 2199 2211
f 2199 2188 2211
f 2211 2188 2200
f 2200 2201 2212
f 2212 2201 2213
f 2201 2202 2213
f 2213 2202 2214
f 2202 2203 2214
f 2214 2203 2215
f 2203 2204 2215
f 2215 2204 2216
f 2204 2205 2216
f 2216 2205 2217
f 2205 2206 2217
f 2217 2206 2218
f 2206 2207 2218
f 2218 2207 2219
f 2207 2208 2219
f 2219 2208 2220
f 2208 2209 2220
f 2220 2209 2221
f 2209 2210 2221
f 2221 2210 2222
f 2210 2211 2222
f 2222 2211 2223
f 2211 2200 2223
f 2223 2200 2212
f 2212 2213 2224
f 2224 2213 2225
f 2213 2214 2225
f 2225 2214 2226
f 2214 2215 2226
f 2226 2215 2227
f 2215 2216 2227
f 2227 2216 2228
f 2216 2217 2228
f 2228 2217 2229
f 2217 2218 2229
f 2229 2218 2230
f 2218 2219 2230
f 2230 2219 2231
f 2219 2220 2231
f 2231 2220 2232
f 2220 2221 2232
f 2232 2221 2233
f 2221 2222 2233
f 2233 2222 2234
f 2222 2223 2234
f 2234 2223 2235
f 2223 2212 2235
f 2235 2212 2224
f 2224 2225 2236
f 2236 2225 2237
f 2225 2226 2237
f 2237 2226 2238
f 2226 2227 2238
f 2238 2227 2239
f 2227 2228 2239
f 2239 2228 2240
f 2228 2229 2240
f 2240 2229 2241
f 2229 2230 2241
f 2241 2230 2242
f 2230 2231 2242
f 2242 2231 2243
f 2231 2232 2243
f 2243 2232 2244
f 2232 2233 2244
f 2244 2233 2245
f 2233 2234 2245
f 2245 2234 2246
f 2234 2235 2246
f 2246 2235 2247
f 2235 2224 2247
f 2247 2224 2236
f 2236 2237 2248
f 2248 2237 2249
f 2237 2238 2249
f 2249 2238 2250
f 2238 2239 2250
f 2250 2239 2251
f 2239 2240 2251
f 2251 2240 2252
f 2240 2241 2252
f 2252 2241 2253
f 2241 2242 2253
f 2253 2242 2254
f 2242 2243 2254
f 2254 2243 2255
f 2243 2244 2255
f 2255 2244 2256
f 2244 2245 2256
f 2256 2245 2257
f 2245 2246 2257
f 2257 2246 2258
f 2246 2247 2258
f 2258 2247 2259
f 2247 2236 2259
f 2259 2236 2248
f 2248 2249 2260
f 2260 2249 2261
f 2249 2250 2261
f 2261 2250 2262
f 2250 2251 2262
f 2262 2251 2263
f 2251 2252 2263
f 2263 2252 2264
f 2252 2253 2264
f 2264 2253 2265
f 2253 2254 2265
f 2265 2254 2266
f 2254 2255 2266
f 2266 2255 2267
f 2255 2256 2267
f 2267 2256 2268
f 2256 2257 2268
f 2268 2257 2269
f 2257 2258 2269
f 2269 2258 2270
f 2258 2259 2270
f 2270 2259 2271
f 2259 2248 2271
f 2271 2248 2260
f 2260 2261 2272
f 2272 2261 2273
f 2261 2262 2273
f 2273 2262 2274
f 2262 2263 2274
f 2274 2263 2275
f 2263 2264 2275
f 2275 2264 2276
f 2264 2265 2276
f 2276 2265 2277
f 2265 2266 2277
f 2277 2266 2278
f 2266 2267 2278
f 2278 2267 2279
f 2267 2268 2279
f 2279 2268 2280
f 2268 2269 2280
f 2280 2269 2281
f 2269 2270 2281
f 2281 2270 2282
f 2270 2271 2282
f 2282 2271 2283
f 2271 2260 2283
f 2283 2260 2272
f 2272 2273 2284
f 2284 2273 2285
f 2273 2274 2285
f 2285 2274 2286
f 2274 2275 2286
f 2286 2275 2287
f 2275 2276 2287
f 2287 2276 2288
f 2276 2277 2288
f 2288 2277 2289
f 2277 2278 2289
f 2289 2278 2290
f 2278 2279 2290
f 2290 2279 2291
f 2279 2280 2291
f 2291 2280 2292
f 2280 2281 2292
f 2292 2281 2293
f 2281 2282 2293
f 2293 2282 2294
f 2282 2283 2294
f 2294 2283 2295
f 2283 2272 2295
f 2295 2272 2284
f 2284 2285 2296
f 2296 2285 2297
f 2285 2286 2297
f 2297 2286 2298
f 2286 2287 2298
f 2298 2287 2299
f 2287 2288 2299
f 2299 2288 2300
f 2288 2289 2300
f 2300 2289 2301
f 2289 2290 2301
f 2301 2290 2302
f 2290 2291 2302
f 2302 2291 2303
f 2291 2292 2303
f 2303 2292 2304
f 2292 2293 2304
f 2304 2293 2305
f 2293 2294 2305
f 2305 2294 2306
f 2294 2295 2306
f 2306 2295 2307
f 2295 2284 2307
f 2307 2284 2296
f 2296 2297 2308
f 2308 2297 2309
f 2297 2298 2309
f 2309 2298 2310
f 2298 2299 2310
f 2310 2299 2311
f 2299 2300 2311
f 2311 2300 2312
f 2300 2301 2312
f 2312 2301 2313
f 2301 2302 2313
f 2313 2302 2314
f 2302 2303 2314
f 2314 2303 2315
f 2303 2304 2315
f 2315 2304 2316
f 2304 2305 2316
f 2316 2305 2317
f 2305 2306 2317
f 2317 2306 2318
f 2306 2307 2318
f 2318 2307 2319
f 2307 2296 2319
f 2319 2296 2308
f 2308 2309 2320
f 2320 2309 2321
f 2309 2310 2321
f 2321 2310 2322
f 2310 2311 2322
f 2322 2311 2323
f 2311 2312 2323
f 2323 2312 2324
f 2312 2313 2324
f 2324 2313 2325
f 2313 2314 2325
f 2325 2314 2326
f 2314 2315 2326
f 2326 2315 2327
f 2315 2316 2327
f 2327 2316 2328
f 2316 2317 2328
f 2328 2317 2329
f 2317 2318 2329
f 2329 2318 2330
f 2318 2319 2330
f 2330 2319 2331
f 2319 2308 2331
f 2331 2308 2320
f 2320 2321 2332
f 2332 2321 2333
f 2321 2322 2333
f 2333 2322 2334
f 2322 2323 2334
f 2334 2323 2335
f 2323 2324 2335
f 2335 2324 2336
f 2324 2325 2336
f 2336 2325 2337
f 2325 2326 2337
f 2337 2326 2338
f 2326 2327 2338
f 2338 2327 2339
f 2327 2328 2339
f 2339 2328 2340
f 2328 2329 2340
f 2340 2329 2341
f 2329 2330 2341
f 2341 2330 2342
f 2330 2331 2342
f 2342 2331 2343
f 2331 2320 2343
f 2343 2320 2332
f 2332 2333 2344
f 2344 2333 2345
f 2333 2334 2345
f 2345 2334 2346
f 2334 2335 2346
f 2346 2335 2347
f 2335 2336 2347
f 2347 2336 2348
f 2336 2337 2348
f 2348 2337 2349
f 2337 2338 2349
f 2349 2338 2350
f 2338 2339 2350
f 2350 2339 2351
f 2339 2340 2351
f 2351 2340 2352
f 2340 2341 2352
f 2352 2341 2353
f 2341 2342 2353
f 2353 2342 2354
f 2342 2343 2354
f 2354 2343 2355
f 2343 2332 2355
f 2355 2332 2344
f 2344 2345 2356
f 2356 2345 2357
f 2345 2346 2357
f 2357 2346 2358
f 2346 2347 2358
f 2358 2347 2359
f 2347 2348 2359
f 2359 2348 2360
f 2348 2349 2360
f 2360 2349 2361
f 2349 2350 2361
f 2361 2350 2362
f 2350 2351 2362
f 2362 2351 2363
f 2351 2352 2363
f 2363 2352 2364
f 2352 2353 2364
f 2364 2353 2365
f 2353 2354 2365
f 2365 2354 2366
f 2354 2355 2366
f 2366 2355 2367
f 2355 2344 2367
f 2367 2344 2356
f 2356 2357 2368
f 2368 2357 2369
f 2357 2358 2369
f 2369 2358 2370
f 2358 2359 2370
f 2370 2359 2371
f 2359 2360 2371
f 2371 2360 2372
f 2360 2361 2372
f 2372 2361 2373
f 2361 2362 2373
f 2373 2362 2374
f 2362 2363 2374
f 2374 2363 2375
f 2363 2364 2375
f 2375 2364 2376
f 2364 2365 2376
f 2376 2365 2377
f 2365 2366 2377
f 2377 2366 2378
f 2366 2367 2378
f 2378 2367 2379
f 2367 2356 2379
f 2379 2356 2368
f 2368 2369 2380
f 2380 2369 2381
f 2369 2370 2381
f 2381 2370 2382
f 2370 2371 2382
f 2382 2371 2383
f 2371 2372 2383
f 2383 2372 2384
f 2372 2373 2384
f 2384 2373 2385
f 2373 2374 2385
f 2385 2374 2386
f 2374 2375 2386
f 2386 2375 2387
f 2375 2376 2387
f 2387 2376 2388
f 2376 2377 2388
f 2388 2377 2389
f 2377 2378 2389
f 2389 2378 2390
f 2378 2379 2390
f 2390 2379 2391
f 2379 2368 2391
f 2391 2368 2380
f 2380 2381 2392
f 2392 2381 2393
f 2381 2382 2393
f 2393 2382 2394
f 2382 2383 2394
f 2394 2383 2395
f 2383 2384 2395
f 2395 2384 2396
f 2384 2385 2396
f 2396 2385 2397
f 2385 2386 2397
f 2397 2386 2398
f 2386 2387 2398
f 2398 2387 2399
f 2387 2388 2399
f 2399 2388 2400
f 2388 2389 2400
f 2400 2389 2401
f 2389 2390 2401
f 2401 2390 2402
f 2390 2391 2402
f 2402 2391 2403
f 2391 2380 2403
f 2403 2380 2392
f 2392 2393 2404
f 2404 2393 2405
f 2393 2394 2405
f 2405 2394 2406
f 2394 2395 2406
f 2406 2395 2407
f 2395 2396 2407
f 2407 2396 2408
f 2396 2397 2408
f 2408 2397 2409
f 2397 2398 2409
f 2409 2398 2410
f 2398 2399 2410
f 2410 2399 2411
f 2399 2400 2411
f 2411 2400 2412
f 2400 2401 2412
f 2412 2401 2413
f 2401 2402 2413
f 2413 2402 2414
f 2402 2403 2414
f 2414 2403 2415
f 2403 2392 2415
f 2415 2392 2404
f 2404 2405 2416
f 2416 2405 2417
f 2405 2406 2417
f 2417 2406 2418
f 2406 2407 2418
f 2418 2407 2419
f 2407 2408 2419
f 2419 2408 2420
f 2408 2409 2420
f 2420 2409 2421
f 2409 2410 2421
f 2421 2410 2422
f 2410 2411 2422
f 2422 2411 2423
f 2411 2412 2423
f 2423 2412 2424
f 2412 2413 2424
f 2424 2413 2425
f 2413 2414 2425
f 2425 2414 2426
f 2414 2415 2426
f 2426 2415 2427
f 2415 2404 2427
f 2427 2404 2416
f 2416 2417 2428
f 2428 2417 2429
f 2417 2418 2429
f 2429 2418 2430
f 2418 2419 2430
f 2430 2419 2431
f 2419 2420 2431
f 2431 2420 2432
f 2420 2421 2432
f 2432 2421 2433
f 2421 2422 2433
f 2433 2422 2434
f 2422 2423 2434
f 2434 2423 2435
f 2423 2424 2435
f 2435 2424 2436
f 2424 2425 2436
f 2436 2425 2437
f 2425 2426 2437
f 2437 2426 2438
f 2426 2427 2438
f 2438 2427 2439
f 2427 2416 2439
f 2439 2416 2428
f 2428 2429 2440
f 2440 2429 2441
f 2429 2430 2441
f 2441 2430 2442
f 2430 2431 2442
f 2442 2431 2443
f 2431 2432 2443
f 2443 2432 2444
f 2432 2433 2444
f 2444 2433 2445
f 2433 2434 2445
f 2445 2434 2446
f 2434 2435 2446
f 2446 2435 2447
f 2435 2436 2447
f 2447 2436 2448
f 2436 2437 2448
f 2448 2437 2449
f 2437 2438 2449
f 2449 2438 2450
f 2438 2439 2450
f 2450 2439 2451
f 2439 2428 2451
f 2451 2428 2440
f 2440 2441 2452
f 2452 2441 2453
f 2441 2442 2453
f 2453 2442 2454
f 2442 2443 2454
f 2454 2443 2455
f 2443 2444 2455
f 2455 2444 2456
f 2444 2445 2456
f 2456 2445 2457
f 2445 2446 2457
f 2457 2446 2458
f 2446 2447 2458
f 2458 2447 2459
f 2447 2448 2459
f 2459 2448 2460
f 2448 2449 2460
f 2460 2449 2461
f 2449 2450 2461
f 2461 2450 2462
f 2450 2451 2462
f 2462 2451 2463
f 2451 2440 2463
f 2463 2440 2452
f 2452 2453 2464
f 2464 2453 2465
f 2453 2454 2465
f 2465 2454 2466
f 2454 2455 2466
f 2466 2455 2467
f 2455 2456 2467
f 2467 2456 2468
f 2456 2457 2468
f 2468 2457 2469
f 2457 2458 2469
f 2469 2458 2470
f 2458 2459 2470
f 2470 2459 2471
f 2459 2460 2471
f 2471 2460 2472
f 2460 2461 2472
f 2472 2461 2473
f 2461 2462 2473
f 2473 2462 2474
f 2462 2463 2474
f 2474 2463 2475
f 2463 2452 2475
f 2475 2452 2464
f 2464 2465 2476
f 2476 2465 2477
f 2465 2466 2477
f 2477 2466 2478
f 2466 2467 2478
f 2478 2467 2479
f 2467 2468 2479
f 2479 2468 2480
f 2468 2469 2480
f 2480 2469 2481
f 2469 2470 2481
f 2481 2470 2482
f 2470 2471 2482
f 2482 2471 2483
f 2471 2472 2483
f 2483 2472 2484
f 2472 2473 2484
f 2484 2473 2485
f 2473 2474 2485
f 2485 2474 2486
f 2474 2475 2486
f 2486 2475 2487
f 2475 2464 2487
f 2487 2464 2476
f 2476 2477 2488
f 2488 2477 2489
f 2477 2478 2489
f 2489 2478 2490
f 2478 2479 2490
f 2490 2479 2491
f 2479 2480 2491
f 2491 2480 2492
f 2480 2481 2492
f 2492 2481 2493
f 2481 2482 2493
f 2493 2482 2494
f 2482 2483 2494
f 2494 2483 2495
f 2483 2484 2495
f 2495 2484 2496
f 2484 2485 2496
f 2496 2485 2497
f 2485 2486 2497
f 2497 2486 2498
f 2486 2487 2498
f 2498 2487 2499
f 2487 2476 2499
f 2499 2476 2488
f 2488 2489 2500
f 2500 2489 2501
f 2489 2490 2501
f 2501 2490 2502
f 2490 2491 2502
f 2502 2491 2503
f 2491 2492 2503
f 2503 2492 2504
f 2492 2493 2504
f 2504 2493 2505
f 2493 2494 2505
f 2505 2494 2506
f 2494 2495 2506
f 2506 2495 2507
f 2495 2496 2507
f 2507 2496 2508
f 2496 2497 2508
f 2508 2497 2509
f 2497 2498 2509
f 2509 2498 2510
f 2498 2499 2510
f 2510 2499 2511
f 2499 2488 2511
f 2511 2488 2500
f 2500 2501 2512
f 2512 2501 2513
f 2501 2502 2513
f 2513 2502 2514
f 2502 2503 2514
f 2514 2503 2515
f 2503 2504 2515
f 2515 2504 2516
f 2504 2505 2516
f 2516 2505 2517
f 2505 2506 2517
f 2517 2506 2518
f 2506 2507 2518
f 2518 2507 2519
f 2507 2508 2519
f 2519 2508 2520
f 2508 2509 2520
f 2520 2509 2521
f 2509 2510 2521
f 2521 2510 2522
f 2510 2511 2522
f 2522 2511 2523
f 2511 2500 2523
f 2523 2500 2512
f 2512 2513 2524
f 2524 2513 2525
f 2513 2514 2525
f 2525 2514 2526
f 2514 2515 2526
f 2526 2515 2527
f 2515 2516 2527
f 2527 2516 2528
f 2516 2517 2528
f 2528 2517 2529
f 2517 2518 2529
f 2529 2518 2530
f 2518 2519 2530
f 2530 2519 2531
f 2519 2520 2531
f 2531 2520 2532
f 2520 2521 2532
f 2532 2521 2533
f 2521 2522 2533
f 2533 2522 2534
f 2522 2523 2534
f 2534 2523 2535
f 2523 2512 2535
f 2535 2512 2524
f 2524 2525 2536
f 2536 2525 2537
f 2525 2526 2537
f 2537 2526 2538
f 2526 2527 2538
f 2538 2527 2539
f 2527 2528 2539
f 2539 2528 2540
f 2528 2529 2540
f 2540 2529 2541
f 2529 2530 2541
f 2541 2530 2542
f 2530 2531 2542
f 2542 2531 2543
f 2531 2532 2543
f 2543 2532 2544
f 2532 2533 2544
f 2544 2533 2545
f 2533 2534 2545
f 2545 2534 2546
f 2534 2535 2546
f 2546 2535 2547
f 2535 2524 2547
f 2547 2524 2536
f 2536 2537 2548
f 2548 2537 2549
f 2537 2538 2549
f 2549 2538 2550
f 2538 2539 2550
f 2550 2539 2551
f 2539 2540 2551
f 2551 2540 2552
f 2540 2541 2552
f 2552 2541 2553
f 2541 2542 2553
f 2553 2542 2554
f 2542 2543 2554
f 2554 2543 2555
f 2543 2544 2555
f 2555 2544 2556
f 2544 2545 2556
f 2556 2545 2557
f 2545 2546 2557
f 2557 2546 2558
f 2546 2547 2558
f 2558 2547 2559
f 2547 2536 2559
f 2559 2536 2548
f 2548 2549 2560
f 2560 2549 2561
f 2549 2550 2561
f 2561 2550 2562
f 2550 2551 2562
f 2562 2551 2563
f 2551 2552 2563
f 2563 2552 2564
f 2552 2553 2564
f 2564 2553 2565
f 2553 2554 2565
f 2565 2554 2566
f 2554 2555 2566
f 2566 2555 2567
f 2555 2556 2567
f 2567 2556 2568
f 2556 2557 2568
f 2568 2557 2569
f 2557 2558 2569
f 2569 2558 2570
f 2558 2559 2570
f 2570 2559 2571
f 2559 2548 2571
f 2571 2548 2560
f 2560 2561 2572
f 2572 2561 2573
f 2561 2562 2573
f 2573 2562 2574
f 2562 2563 2574
f 2574 2563 2575
f 2563 2564 2575
f 2575 2564 2576
f 2564 2565 2576
f 2576 2565 2577
f 2565 2566 2577
f 2577 2566 2578
f 2566 2567 2578
f 2578 2567 2579
f 2567 2568 2579
f 2579 2568 2580
f 2568 2569 2580
f 2580 2569 2581
f 2569 2570 2581
f 2581 2570 2582
f 2570 2571 2582
f 2582 2571 2583
f 2571 2560 2583
f 2583 2560 2572
f 2572 2573 2584
f 2584 2573 2585
f 2573 2574 2585
f 2585 2574 2586
f 2574 2575 2586
f 2586 2575 2587
f 2575 2576 2587
f 2587 2576 2588
f 2576 2577 2588
f 2588 2577 2589
f 2577 2578 2589
f 2589 2578 2590
f 2578 2579 2590
f 2590 2579 2591
f 2579 2580 2591
f 2591 2580 2592
f 2580 2581 2592
f 2592 2581 2593
f 2581 2582 2593
f 2593 2582 2594
f 2582 2583 2594
f 2594 2583 2595
f 2583 2572 2595
f 2595 2572 2584
f 2584 2585 2596
f 2596 2585 2597
f 2585 2586 2597
f 2597 2586 2598
f 2586 2587 2598
f 2598 2587 2599
f 2587 2588 2599
f 2599 2588 2600
f 2588 2589 2600
f 2600 2589 2601
f 2589 2590 2601
f 2601 2590 2602
f 2590 2591 2602
f 2602 2591 2603
f 2591 2592 2603
f 2603 2592 2604
f 2592 2593 2604
f 2604 2593 2605
f 2593 2594 2605
f 2605 2594 2606
f 2594 2595 2606
f 2606 2595 2607
f 2595 2584 2607
f 2607 2584 2596
f 2596 2597 2608
f 2608 2597 2609
f 2597 2598 2609
f 2609 2598 2610
f 2598 2599 2610
f 2610 2599 2611
f 2599 2600 2611
f 2611 2600 2612
f 2600 2601 2612
f 2612 2601 2613
f 2601 2602 2613
f 2613 2602 2614
f 2602 2603 2614
f 2614 2603 2615
f 2603 2604 2615
f 2615 2604 2616
f 2604 2605 2616
f 2616 2605 2617
f 2605 2606 2617
f 2617 2606 2618
f 2606 2607 2618
f 2618 2607 2619
f 2607 2596 2619
f 2619 2596 2608
f 2608 2609 2620
f 2620 2609 2621
f 2609 2610 2621
f 2621 2610 2622
f 2610 2611 2622
f 2622 2611 2623
f 2611 2612 2623
f 2623 2612 2624
f 2612 2613 2624
f 2624 2613 2625
f 2613 2614 2625
f 2625 2614 2626
f 2614 2615 2626
f 2626 2615 2627
f 2615 2616 2627
f 2627 2616 2628
f 2616 2617 2628
f 2628 2617 2629
f 2617 2618 2629
f 2629 2618 2630
f 2618 2619 2630
f 2630 2619 2631
f 2619 2608 2631
f 2631 2608 2620
f 2620 2621 2632
f 2632 2621 2633
f 2621 2622 2633
f 2633 2622 2634
f 2622 2623 2634
f 2634 2623 2635
f 2623 2624 2635
f 2635 2624 2636
f 2624 2625 2636
f 2636 2625 2637
f 2625 2626 2637
f 2637 2626 2638
f 2626 2627 2638
f 2638 2627 2639
f 2627 2628 2639
f 2639 2628 2640
f 2628 2629 2640
f 2640 2629 2641
f 2629 2630 2641
f 2641 2630 2642
f 2630 2631 2642
f 2642 2631 2643
f 2631 2620 2643
f 2643 2620 2632
f 2632 2633 2644
f 2644 2633 2645
f 2633 2634 2645
f 2645 2634 2646
f 2634 2635 2646
f 2646 2635 2647
f 2635 2636 2647
f 2647 2636 2648
f 2636 2637 2648
f 2648 2637 2649
f 2637 2638 2649
f 2649 2638 2650
f 2638 2639 2650
f 2650 2639 2651
f 2639 2640 2651
f 2651 2640 2652
f 2640 2641 2652
f 2652 2641 2653
f 2641 2642 2653
f 2653 2642 2654
f 2642 2643 2654
f 2654 2643 2655
f 2643 2632 2655
f 2655 2632 2644
f 2644 2645 2656
f 2656 2645 2657
f 2645 2646 2657
f 2657 2646 2658
f 2646 2647 2658
f 2658 2647 2659
f 2647 2648 2659
f 2659 2648 2660
f 2648 2649 2660
f 2660 2649 2661
f 2649 2650 2661
f 2661 2650 2662
f 2650 2651 2662
f 2662 2651 2663
f 2651 2652 2663
f 2663 2652 2664
f 2652 2653 2664
f 2664 2653 2665
f 2653 2654 2665
f 2665 2654 2666
f 2654 2655 2666
f 2666 2655 2667
f 2655 2644 2667
f 2667 2644 2656
f 2656 2657 2668
f 2668 2657 2669
f 2657 2658 2669
f 2669 2658 2670
f 2658 2659 2670
f 2670 2659 2671
f 2659 2660 2671
f 2671 2660 2672
f 2660 2661 2672
f 2672 2661 2673
f 2661 2662 2673
f 2673 2662 2674
f 2662 2663 2674
f 2674 2663 2675
f 2663 2664 2675
f 2675 2664 2676
f 2664 2665 2676
f 2676 2665 2677
f 2665 2666 2677
f 2677 2666 2678
f 2666 2667 2678
f 2678 2667 2679
f 2667 2656 2679
f 2679 2656 2668
f 2668 2669 2680
f 2680 2669 2681
f 2669 2670 2681
f 2681 2670 2682
f 2670 2671 2682
f 2682 2671 2683
f 2671 2672 2683
f 2683 2672 2684
f 2672 2673 2684
f 2684 2673 2685
f 2673 2674 2685
f 2685 2674 2686
f 2674 2675 2686
f 2686 2675 2687
f 2675 2676 2687
f 2687 2676 2688
f 2676 2677 2688
f 2688 2677 2689
f 2677 2678 2689
f 2689 2678 2690
f 2678 2679 2690
f 2690 2679 2691
f 2679 2668 2691
f 2691 2668 2680
f 2680 2681 2692
f 2692 2681 2693
f 2681 2682 2693
f 2693 2682 2694
f 2682 2683 2694
f 2694 2683 2695
f 2683 2684 2695
f 2695 2684 2696
f 2684 2685 2696
f 2696 2685 2697
f 2685 2686 2697
f 2697 2686 2698
f 2686 2687 2698
f 2698 2687 2699
f 2687 2688 2699
f 2699 2688 2700
f 2688 2689 2700
f 2700 2689 2701
f 2689 2690 2701
f 2701 2690 2702
f 2690 2691 2702
f 2702 2691 2703
f 2691 2680 2703
f 2703 2680 2692
f 2692 2693 2704
f 2704 2693 2705
f 2693 2694 2705
f 2705 2694 2706
f 2694 2695 2706
f 2706 2695 2707
f 2695 2696 2707
f 2707 2696 2708
f 2696 2697 2708
f 2708 2697 2709
f 2697 2698 2709
f 2709 2698 2710
f 2698 2699 2710
f 2710 2699 2711
f 2699 2700 2711
f 2711 2700 2712
f 2700 2701 2712
f 2712 2701 2713
f 2701 2702 2713
f 2713 2702 2714
f 2702 2703 2714
f 2714 2703 2715
f 2703 2692 2715
f 2715 2692 2704
f 2704 2705 2716
f 2716 2705 2717
f 2705 2706 2717
f 2717 2706 2718
f 2706 2707 2718
f 2718 2707 2719
f 2707 2708 2719
f 2719 2708 2720
f 2708 2709 2720
f 2720 2709 2721
f 2709 2710 2721
f 2721 2710 2722
f 2710 2711 2722
f 2722 2711 2723
f 2711 2712 2723
f 2723 2712 2724
f 2712 2713 2724
f 2724 2713 2725
f 2713 2714 2725
f 2725 2714 2726
f 2714 2715 2726
f 2726 2715 2727
f 2715 2704 2727
f 2727 2704 2716
f 2716 2717 2728
f 2728 2717 2729
f 2717 2718 2729
f 2729 2718 2730
f 2718 2719 2730
f 2730 2719 2731
f 2719 2720 2731
f 2731 2720 2732
f 2720 2721 2732
f 2732 2721 2733
f 2721 2722 2733
f 2733 2722 2734
f 2722 2723 2734
f 2734 2723 2735
f 2723 2724 2735
f 2735 2724 2736
f 2724 2725 2736
f 2736 2725 2737
f 2725 2726 2737
f 2737 2726 2738
f 2726 2727 2738
f 2738 2727 2739
f 2727 2716 2739
f 2739 2716 2728
f 2728 2729 2740
f 2740 2729 2741
f 2729 2730 2741
f 2741 2730 2742
f 2730 2731 2742
f 2742 2731 2743
f 2731 2732 2743
f 2743 2732 2744
f 2732 2733 2744
f 2744 2733 2745
f 2733 2734 2745
f 2745 2734 2746
f 2734 2735 2746
f 2746 2735 2747
f 2735 2736 2747
f 2747 2736 2748
f 2736 2737 2748
f 2748 2737 2749
f 2737 2738 2749
f 2749 2738 2750
f 2738 2739 2750
f 2750 2739 2751
f 2739 2728 2751
f 2751 2728 2740
f 2740 2741 2752
f 2752 2741 2753
f 2741 2742 2753
f 2753 2742 2754
f 2742 2743 2754
f 2754 2743 2755
f 2743 2744 2755
f 2755 2744 2756
f 2744 2745 2756
f 2756 2745 2757
f 2745 2746 2757
f 2757 2746 2758
f 2746 2747 2758
f 2758 2747 2759
f 2747 2748 2759
f 2759 2748 2760
f 2748 2749 2760
f 2760 2749 2761
f 2749 2750 2761
f 2761 2750 2762
f 2750 2751 2762
f 2762 2751 2763
f 2751 2740 2763
f 2763 2740 2752
f 2752 2753 2764
f 2764 2753 2765
f 2753 2754 2765
f 2765 2754 2766
f 2754 2755 2766
f 2766 2755 2767
f 2755 2756 2767
f 2767 2756 2768
f 2756 2757 2768
f 2768 2757 2769
f 2757 2758 2769
f 2769 2758 2770
f 2758 2759 2770
f 2770 2759 2771
f 2759 2760 2771
f 2771 2760 2772
f 2760 2761 2772
f 2772 2761 2773
f 2761 2762 2773
f 2773 2762 2774
f 2762 2763 2774
f 2774 2763 2775
f 2763 2752 2775
f 2775 2752 2764
f 2764 2765 2776
f 2776 2765 2777
f 2765 2766 2777
f 2777 2766 2778
f 2766 2767 2778
f 2778 2767 2779
f 2767 2768 2779
f 2779 2768 2780
f 2768 2769 2780
f 2780 2769 2781
f 2769 2770 2781
f 2781 2770 2782
f 2770 2771 2782
f 2782 2771 2783
f 2771 2772 2783
f 2783 2772 2784
f 2772 2773 2784
f 2784 2773 2785
f 2773 2774 2785
f 2785 2774 2786
f 2774 2775 2786
f 2786 2775 2787
f 2775 2764 2787
f 2787 2764 2776
f 2776 2777 2788
f 2788 2777 2789
f 2777 2778 2789
f 2789 2778 2790
f 2778 2779 2790
f 2790 2779 2791
f 2779 2780 2791
f 2791 2780 2792
f 2780 2781 2792
f 2792 2781 2793
f 2781 2782 2793
f 2793 2782 2794
f 2782 2783 2794
f 2794 2783 2795
f 2783 2784 2795
f 2795 2784 2796
f 2784 2785 2796
f 2796 2785 2797
f 2785 2786 2797
f 2797 2786 2798
f 2786 2787 2798
f 2798 2787 2799
f 2787 2776 2799
f 2799 2776 2788
f 2788 2789 2800
f 2800 2789 2801
f 2789 2790 2801
f 2801 2790 2802
f 2790 2791 2802
f 2802 2791 2803
f 2791 2792 2803
f 2803 2792 2804
f 2792 2793 2804
f 2804 2793 2805
f 2793 2794 2805
f 2805 2794 2806
f 2794 2795 2806
f 2806 2795 2807
f 2795 2796 2807
f 2807 2796 2808
f 2796 2797 2808
f 2808 2797 2809
f 2797 2798 2809
f 2809 2798 2810
f 2798 2799 2810
f 2810 2799 2811
f 2799 2788 2811
f 2811 2788 2800
f 2800 2801 2812
f 2812 2801 2813
f 2801 2802 2813
f 2813 2802 2814
f 2802 2803 2814
f 2814 2803 2815
f 2803 2804 2815
f 2815 2804 2816
f 2804 2805 2816
f 2816 2805 2817
f 2805 2806 2817
f 2817 2806 2818
f 2806 2807 2818
f 2818 2807 2819
f 2807 2808 2819
f 2819 2808 2820
f 2808 2809 2820
f 2820 2809 2821
f 2809 2810 2821
f 2821 2810 2822
f 2810 2811 2822
f 2822 2811 2823
f 2811 2800 2823
f 2823 2800 2812
f 2812 2813 2824
f 2824 2813 2825
f 2813 2814 2825
f 2825 2814 2826
f 2814 2815 2826
f 2826 2815 2827
f 2815 2816 2827
f 2827 2816 2828
f 2816 2817 2828
f 2828 2817 2829
f 2817 2818 2829
f 2829 2818 2830
f 2818 2819 2830
f 2830 2819 2831
f 2819 2820 2831
f 2831 2820 2832
f 2820 2821 2832
f 2832 2821 2833
f 2821 2822 2833
f 2833 2822 2834
f 2822 2823 2834
f 2834 2823 2835
f 2823 2812 2835
f 2835 2812 2824
f 2824 2825 2836
f 2836 2825 2837
f 2825 2826 2837
f 2837 2826 2838
f 2826 2827 2838
f 2838 2827 2839
f 2827 2828 2839
f 2839 2828 2840
f 2828 2829 2840
f 2840 2829 2841
f 2829 2830 2841
f 2841 2830 2842
f 2830 2831 2842
f 2842 2831 2843
f 2831 2832 2843
f 2843 2832 2844
f 2832 2833 2844
f 2844 2833 2845
f 2833 2834 2845
f 2845 2834 2846
f 2834 2835 2846
f 2846 2835 2847
f 2835 2824 2847
f 2847 2824 2836
f 2836 2837 2848
f 2848 2837 2849
f 2837 2838 2849
f 2849 2838 2850
f 2838 2839 2850
f 2850 2839 2851
f 2839 2840 2851
f 2851 2840 2852
f 2840 2841 2852
f 2852 2841 2853
f 2841 2842 2853
f 2853 2842 2854
f 2842 2843 2854
f 2854 2843 2855
f 2843 2844 2855
f 2855 2844 2856
f 2844 2845 2856
f 2856 2845 2857
f 2845 2846 2857
f 2857 2846 2858
f 2846 2847 2858
f 2858 2847 2859
f 2847 2836 2859
f 2859 2836 2848
f 2848 2849 2860
f 2860 2849 2861
f 2849 2850 2861
f 2861 2850 2862
f 2850 2851 2862
f 2862 2851 2863
f 2851 2852 2863
f 2863 2852 2864
f 2852 2853 2864
f 2864 2853 2865
f 2853 2854 2865
f 2865 2854 2866
f 2854 2855 2866
f 2866 2855 2867
f 2855 2856 2867
f 2867 2856 2868
f 2856 2857 2868
f 2868 2857 2869
f 2857 2858 2869
f 2869 2858 2870
f 2858 2859 2870
f 2870 2859 2871
f 2859 2848 2871
f 2871 2848 2860
f 2860 2861 2872
f 2872 2861 2873
f 2861 2862 2873
f 2873 2862 2874
f 2862 2863 2874
f 2874 2863 2875
f 2863 2864 2875
f 2875 2864 2876
f 2864 2865 2876
f 2876 2865 2877
f 2865 2866 2877
f 2877 2866 2878
f 2866 2867 2878
f 2878 2867 2879
f 2867 2868 2879
f 2879 2868 2880
f 2868 2869 2880
f 2880 2869 2881
f 2869 2870 2881
f 2881 2870 2882
f 2870 2871 2882
f 2882 2871 2883
f 2871 2860 2883
f 2883 2860 2872
f 2872 2873 2884
f 2884 2873 2885
f 2873 2874 2885
f 2885 2874 2886
f 2874 2875 2886
f 2886 2875 2887
f 2875 2876 2887
f 2887 2876 2888
f 2876 2877 2888
f 2888 2877 2889
f 2877 2878 2889
f 2889 2878 2890
f 2878 2879 2890
f 2890 2879 2891
f 2879 2880 2891
f 2891 2880 2892
f 2880 2881 2892
f 2892 2881 2893
f 2881 2882 2893
f 2893 2882 2894
f 2882 2883 2894
f 2894 2883 2895
f 2883 2872 2895
f 2895 2872 2884
f 2884 2885 2896
f 2896 2885 2897
f 2885 2886 2897
f 2897 2886 2898
f 2886 2887 2898
f 2898 2887 2899
f 2887 2888 2899
f 2899 2888 2900
f 2888 2889 2900
f 2900 2889 2901
f 2889 2890 2901
f 2901 2890 2902
f 2890 2891 2902
f 2902 2891 2903
f 2891 2892 2903
f 2903 2892 2904
f 2892 2893 2904
f 2904 2893 2905
f 2893 2894 2905
f 2905 2894 2906
f 2894 2895 2906
f 2906 2895 2907
f 2895 2884 2907
f 2907 2884 2896
f 2896 2897 2908
f 2908 2897 2909
f 2897 2898 2909
f 2909 2898 2910
f 2898 2899 2910
f 2910 2899 2911
f 2899 2900 2911
f 2911 2900 2912
f 2900 2901 2912
f 2912 2901 2913
f 2901 2902 2913
f 2913 2902 2914
f 2902 2903 2914
f 2914 2903 2915
f 2903 2904 2915
f 2915 2904 2916
f 2904 2905 2916
f 2916 2905 2917
f 2905 2906 2917
f 2917 2906 2918
f 2906 2907 2918
f 2918 2907 2919
f 2907 2896 2919
f 2919 2896 2908
f 2908 2909 2920
f 2920 2909 2921
f 2909 2910 2921
f 2921 2910 2922
f 2910 2911 2922
f 2922 2911 2923
f 2911 2912 2923
f 2923 2912 2924
f 2912 2913 2924
f 2924 2913 2925
f 2913 2914 2925
f 2925 2914 2926
f 2914 2915 2926
f 2926 2915 2927
f 2915 2916 2927
f 2927 2916 2928
f 2916 2917 2928
f 2928 2917 2929
f 2917 2918 2929
f 2929 2918 2930
f 2918 2919 2930
f 2930 2919 2931
f 2919 2908 2931
f 2931 2908 2920
f 2920 2921 2932
f 2932 2921 2933
f 2921 2922 2933
f 2933 2922 2934
f 2922 2923 2934
f 2934 2923 2935
f 2923 2924 2935
f 2935 2924 2936
f 2924 2925 2936
f 2936 2925 2937
f 2925 2926 2937
f 2937 2926 2938
f 2926 2927 2938
f 2938 2927 2939
f 2927 2928 2939
f 2939 2928 2940
f 2928 2929 2940
f 2940 2929 2941
f 2929 2930 2941
f 2941 2930 2942
f 2930 2931 2942
f 2942 2931 2943
f 2931 2920 2943
f 2943 2920 2932
f 2932 2933 2944
f 2944 2933 2945
f 2933 2934 2945
f 2945 2934 2946
f 2934 2935 2946
f 2946 2935 2947
f 2935 2936 2947
f 2947 2936 2948
f 2936 2937 2948
f 2948 2937 2949
f 2937 2938 2949
f 2949 2938 2950
f 2938 2939 2950
f 2950 2939 2951
f 2939 2940 2951
f 2951 2940 2952
f 2940 2941 2952
f 2952 2941 2953
f 2941 2942 2953
f 2953 2942 2954
f 2942 2943 2954
f 2954 2943 2955
f 2943 2932 2955
f 2955 2932 2944
f 2944 2945 2956
f 2956 2945 2957
f 2945 2946 2957
f 2957 2946 2958
f 2946 2947 2958
f 2958 2947 2959
f 2947 2948 2959
f 2959 2948 2960
f 2948 2949 2960
f 2960 2949 2961
f 2949 2950 2961
f 2961 2950 2962
f 2950 2951 2962
f 2962 2951 2963
f 2951 2952 2963
f 2963 2952 2964
f 2952 2953 2964
f 2964 2953 2965
f 2953 2954 2965
f 2965 2954 2966
f 2954 2955 2966
f 2966 2955 2967
f 2955 2944 2967
f 2967 2944 2956
f 2956 2957 2968
f 2968 2957 2969
f 2957 2958 2969
f 2969 2958 2970
f 2958 2959 2970
f 2970 2959 2971
f 2959 2960 2971
f 2971 2960 2972
f 2960 2961 2972
f 2972 2961 2973
f 2961 2962 2973
f 2973 2962 2974
f 2962 2963 2974
f 2974 2963 2975
f 2963 2964 2975
f 2975 2964 2976
f 2964 2965 2976
f 2976 2965 2977
f 2965 2966 2977
f 2977 2966 2978
f 2966 2967 2978
f 2978 2967 2979
f 2967 2956 2979
f 2979 2956 2968
f 2968 2969 2980
f 2980 2969 2981
f 2969 2970 2981
f 2981 2970 2982
f 2970 2971 2982
f 2982 2971 2983
f 2971 2972 2983
f 2983 2972 2984
f 2972 2973 2984
f 2984 2973 2985
f 2973 2974 2985
f 2985 2974 2986
f 2974 2975 2986
f 2986 2975 2987
f 2975 2976 2987
f 2987 2976 2988
f 2976 2977 2988
f 2988 2977 2989
f 2977 2978 2989
f 2989 2978 2990
f 2978 2979 2990
f 2990 2979 2991
f 2979 2968 2991
f 2991 2968 2980
f 2980 2981 2992
f 2992 2981 2993
f 2981 2982 2993
f 2993 2982 2994
f 2982 2983 2994
f 2994 2983 2995
f 2983 2984 2995
f 2995 2984 2996
f 2984 2985 2996
f 2996 2985 2997
f 2985 2986 2997
f 2997 2986 2998
f 2986 2987 2998
f 2998 2987 2999
f 2987 2988 2999
f 2999 2988 3000
f 2988 2989 3000
f 3000 2989 3001
f 2989 2990 3001
f 3001 2990 3002
f 2990 2991 3002
f 3002 2991 3003
f 2991 2980 3003
f 3003 2980 2992
f 2992 2993 3004
f 3004 2993 3005
f 2993 2994 3005
f 3005 2994 3006
f 2994 2995 3006
f 3006 2995 3007
f 2995 2996 3007
f 3007 2996 3008
f 2996 2997 3008
f 3008 2997 3009
f 2997 2998 3009
f 3009 2998 3010
f 2998 2999 3010
f 3010 2999 3011
f 2999 3000 3011
f 3011 3000 3012
f 3000 3001 3012
f 3012 3001 3013
f 3001 3002 3013
f 3013 3002 3014
f 3002 3003 3014
f 3014 3003 3015
f 3003 2992 3015
f 3015 2992 3004
f 3004 3005 3016
f 3016 3005 3017
f 3005 3006 3017
f 3017 3006 3018
f 3006 3007 3018
f 3018 3007 3019
f 3007 3008 3019
f 3019 3008 3020
f 3008 3009 3020
f 3020 3009 3021
f 3009 3010 3021
f 3021 3010 3022
f 3010 3011 3022
f 3022 3011 3023
f 3011 3012 3023
f 3023 3012 3024
f 3012 3013 3024
f 3024 3013 3025
f 3013 3014 3025
f 3025 3014 3026
f 3014 3015 3026
f 3026 3015 3027
f 3015 3004 3027
f 3027 3004 3016
f 3016 3017 3028
f 3028 3017 3029
f 3017 3018 3029
f 3029 3018 3030
f 3018 3019 3030
f 3030 3019 3031
f 3019 3020 3031
f 3031 3020 3032
f 3020 3021 3032
f 3032 3021 3033
f 3021 3022 3033
f 3033 3022 3034
f 3022 3023 3034
f 3034 3023 3035
f 3023 3024 3035
f 3035 3024 3036
f 3024 3025 3036
f 3036 3025 3037
f 3025 3026 3037
f 3037 3026 3038
f 3026 3027 3038
f 3038 3027 3039
f 3027 3016 3039
f 3039 3016 3028
f 3028 3029 3040
f 3040 3029 3041
f 3029 3030 3041
f 3041 3030 3042
f 3030 3031 3042
f 3042 3031 3043
f 3031 3032 3043
f 3043 3032 3044
f 3032 3033 3044
f 3044 3033 3045
f 3033 3034 3045
f 3045 3034 3046
f 3034 3035 3046
f 3046 3035 3047
f 3035 3036 3047
f 3047 3036 3048
f 3036 3037 3048
f 3048 3037 3049
f 3037 3038 3049
f 3049 3038 3050
f 3038 3039 3050
f 3050 3039 3051
f 3039 3028 3051
f 3051 3028 3040
f 3040 3041 3052
f 3052 3041 3053
f 3041 3042 3053
f 3053 3042 3054
f 3042 3043 3054
f 3054 3043 3055
f 3043 3044 3055
f 3055 3044 3056
f 3044 3045 3056
f 3056 3045 3057
f 3045 3046 3057
f 3057 3046 3058
f 3046 3047 3058
f 3058 3047 3059
f 3047 3048 3059
f 3059 3048 3060
f 3048 3049 3060
f 3060 3049 3061
f 3049 3050 3061
f 3061 3050 3062
f 3050 3051 3062
f 3062 3051 3063
f 3051 3040 3063
f 3063 3040 3052
f 3052 3053 3064
f 3064 3053 3065
f 3053 3054 3065
f 3065 3054 3066
f 3054 3055 3066
f 3066 3055 3067
f 3055 3056 3067
f 3067 3056 3068
f 3056 3057 3068
f 3068 3057 3069
f 3057 3058 3069
f 3069 3058 3070
f 3058 3059 3070
f 3070 3059 3071
f 3059 3060 3071
f 3071 3060 3072
f 3060 3061 3072
f 3072 3061 3073
f 3061 3062 3073
f 3073 3062 3074
f 3062 3063 3074
f 3074 3063 3075
f 3063 3052 3075
f 3075 3052 3064
f 3064 3065 3076
f 3076 3065 3077
f 3065 3066 3077
f 3077 3066 3078
f 3066 3067 3078
f 3078 3067 3079
f 3067 3068 3079
f 3079 3068 3080
f 3068 3069 3080
f 3080 3069 3081
f 3069 3070 3081
f 3081 3070 3082
f 3070 3071 3082
f 3082 3071 3083
f 3071 3072 3083
f 3083 3072 3084
f 3072 3073 3084
f 3084 3073 3085
f 3073 3074 3085
f 3085 3074 3086
f 3074 3075 3086
f 3086 3075 3087
f 3075 3064 3087
f 3087 3064 3076
f 3076 3077 3088
f 3088 3077 3089
f 3077 3078 3089
f 3089 3078 3090
f 3078 3079 3090
f 3090 3079 3091
f 3079 3080 3091
f 3091 3080 3092
f 3080 3081 3092
f 3092 3081 3093
f 3081 3082 3093
f 3093 3082 3094
f 3082 3083 3094
f 3094 3083 3095
f 3083 3084 3095
f 3095 3084 3096
f 3084 3085 3096
f 3096 3085 3097
f 3085 3086 3097
f 3097 3086 3098
f 3086 3087 3098
f 3098 3087 3099
f 3087 3076 3099
f 3099 3076 3088
f 3088 3089 3100
f 3100 3089 3101
f 3089 3090 3101
f 3101 3090 3102
f 3090 3091 3102
f 3102 3091 3103
f 3091 3092 3103
f 3103 3092 3104
f 3092 3093 3104
f 3104 3093 3105
f 3093 3094 3105
f 3105 3094 3106
f 3094 3095 3106
f 3106 3095 3107
f 3095 3096 3107
f 3107 3096 3108
f 3096 3097 3108
f 3108 3097 3109
f 3097 3098 3109
f 3109 3098 3110
f 3098 3099 3110
f 3110 3099 3111
f 3099 3088 3111
f 3111 3088 3100
f 3100 3101 3112
f 3112 3101 3113
f 3101 3102 3113
f 3113 3102 3114
f 3102 3103 3114
f 3114 3103 3115
f 3103 3104 3115
f 3115 3104 3116
f 3104 3105 3116
f 3116 3105 3117
f 3105 3106 3117
f 3117 3106 3118
f 3106 3107 3118
f 3118 3107 3119
f 3107 3108 3119
f 3119 3108 3120
f 3108 3109 3120
f 3120 3109 3121
f 3109 3110 3121
f 3121 3110 3122
f 3110 3111 3122
f 3122 3111 3123
f 3111 3100 3123
f 3123 3100 3112
f 3112 3113 3124
f 3124 3113 3125
f 3113 3114 3125
f 3125 3114 3126
f 3114 3115 3126
f 3126 3115 3127
f 3115 3116 3127
f 3127 3116 3128
f 3116 3117 3128
f 3128 3117 3129
f 3117 3118 3129
f 3129 3118 3130
f 3118 3119 3130
f 3130 3119 3131
f 3119 3120 3131
f 3131 3120 3132
f 3120 3121 3132
f 3132 3121 3133
f 3121 3122 3133
f 3133 3122 3134
f 3122 3123 3134
f 3134 3123 3135
f 3123 3112 3135
f 3135 3112 3124
f 3124 3125 3136
f 3136 3125 3137
f 3125 3126 3137
f 3137 3126 3138
f 3126 3127 3138
f 3138 3127 3139
f 3127 3128 3139
f 3139 3128 3140
f 3128 3129 3140
f 3140 3129 3141
f 3129 3130 3141
f 3141 3130 3142
f 3130 3131 3142
f 3142 3131 3143
f 3131 3132 3143
f 3143 3132 3144
f 3132 3133 3144
f 3144 3133 3145
f 3133 3134 3145
f 3145 3134 3146
f 3134 3135 3146
f 3146 3135 3147
f 3135 3124 3147
f 3147 3124 3136
f 3136 3137 3148
f 3148 3137 3149
f 3137 3138 3149
f 3149 3138 3150
f 3138 3139 3150
f 3150 3139 3151
f 3139 3140 3151
f 3151 3140 3152
f 3140 3141 3152
f 3152 3141 3153
f 3141 3142 3153
f 3153 3142 3154
f 3142 3143 3154
f 3154 3143 3155
f 3143 3144 3155
f 3155 3144 3156
f 3144 3145 3156
f 3156 3145 3157
f 3145 3146 3157
f 3157 3146 3158
f 3146 3147 3158
f 3158 3147 3159
f 3147 3136 3159
f 3159 3136 3148
f 3148 3149 3160
f 3160 3149 3161
f 3149 3150 3161
f 3161 3150 3162
f 3150 3151 3162
f 3162 3151 3163
f 3151 3152 3163
f 3163 3152 3164
f 3152 3153 3164
f 3164 3153 3165
f 3153 3154 3165
f 3165 3154 3166
f 3154 3155 3166
f 3166 3155 3167
f 3155 3156 3167
f 3167 3156 3168
f 3156 3157 3168
f 3168 3157 3169
f 3157 3158 3169
f 3169 3158 3170
f 3158 3159 3170
f 3170 3159 3171
f 3159 3148 3171
f 3171 3148 3160
f 3160 3161 3172
f 3172 3161 3173
f 3161 3162 3173
f 3173 3162 3174
f 3162 3163 3174
f 3174 3163 3175
f 3163 3164 3175
f 3175 3164 3176
f 3164 3165 3176
f 3176 3165 3177
f 3165 3166 3177
f 3177 3166 3178
f 3166 3167 3178
f 3178 3167 3179
f 3167 3168 3179
f 3179 3168 3180
f 3168 3169 3180
f 3180 3169 3181
f 3169 3170 3181
f 3181 3170 3182
f 3170 3171 3182
f 3182 3171 3183
f 3171 3160 3183
f 3183 3160 3172
f 3172 3173 3184
f 3184 3173 3185
f 3173 3174 3185
f 3185 3174 3186
f 3174 3175 3186
f 3186 3175 3187
f 3175 3176 3187
f 3187 3176 3188
f 3176 3177 3188
f 3188 3177 3189
f 3177 3178 3189
f 3189 3178 3190
f 3178 3179 3190
f 3190 3179 3191
f 3179 3180 3191
f 3191 3180 3192
f 3180 3181 3192
f 3192 3181 3193
f 3181 3182 3193
f 3193 3182 3194
f 3182 3183 3194
f 3194 3183 3195
f 3183 3172 3195
f 3195 3172 3184
f 3184 3185 3196
f 3196 3185 3197
f 3185 3186 3197
f 3197 3186 3198
f 3186 3187 3198
f 3198 3187 3199
f 3187 3188 3199
f 3199 3188 3200
f 3188 3189 3200
f 3200 3189 3201
f 3189 3190 3201
f 3201 3190 3202
f 3190 3191 3202
f 3202 3191 3203
f 3191 3192 3203
f 3203 3192 3204
f 3192 3193 3204
f 3204 3193 3205
f 3193 3194 3205
f 3205 3194 3206
f 3194 3195 3206
f 3206 3195 3207
f 3195 3184 3207
f 3207 3184 3196
f 3196 3197 3208
f 3208 3197 3209
f 3197 3198 3209
f 3209 3198 3210
f 3198 3199 3210
f 3210 3199 3211
f 3199 3200 3211
f 3211 3200 3212
f 3200 3201 3212
f 3212 3201 3213
f 3201 3202 3213
f 3213 3202 3214
f 3202 3203 3214
f 3214 3203 3215
f 3203 3204 3215
f 3215 3204 3216
f 3204 3205 3216
f 3216 3205 3217
f 3205 3206 3217
f 3217 3206 3218
f 3206 3207 3218
f 3218 3207 3219
f 3207 3196 3219
f 3219 3196 3208
f 3208 3209 3220
f 3220 3209 3221
f 3209 3210 3221
f 3221 3210 3222
f 3210 3211 3222
f 3222 3211 3223
f 3211 3212 3223
f 3223 3212 3224
f 3212 3213 3224
f 3224 3213 3225
f 3213 3214 3225
f 3225 3214 3226
f 3214 3215 3226
f 3226 3215 3227
f 3215 3216 3227
f 3227 3216 3228
f 3216 3217 3228
f 3228 3217 3229
f 3217 3218 3229
f 3229 3218 3230
f 3218 3219 3230
f 3230 3219 3231
f 3219 3208 3231
f 3231 3208 3220
f 3220 3221 3232
f 3232 3221 3233
f 3221 3222 3233
f 3233 3222 3234
f 3222 3223 3234
f 3234 3223 3235
f 3223 3224 3235
f 3235 3224 3236
f 3224 3225 3236
f 3236 3225 3237
f 3225 3226 3237
f 3237 3226 3238
f 3226 3227 3238
f 3238 3227 3239
f 3227 3228 3239
f 3239 3228 3240
f 3228 3229 3240
f 3240 3229 3241
f 3229 3230 3241
f 3241 3230 3242
f 3230 3231 3242
f 3242 3231 3243
f 3231 3220 3243
f 3243 3220 3232
f 3232 3233 3244
f 3244 3233 3244
f 3233 3234 3244
f 3244 3234 3244
f 3234 3235 3244
f 3244 3235 3244
f 3235 3236 3244
f 3244 3236 3244
f 3236 3237 3244
f 3244 3237 3244
f 3237 3238 3244
f 3244 3238 3244
f 3238 3239 3244
f 3244 3239 3244
f 3239 3240 3244
f 3244 3240 3244
f 3240 3241 3244
f 3244 3241 3244
f 3241 3242 3244
f 3244 3242 3244
f 3242 3243 3244
f 3244 3243 3244
f 3243 3232 3244
f 3244 3232 3244

g Path_(1)
v 202.15 505.05 15.6
v 202.15642 505.64993 15.6
v 202.15556 505.56958 15.3
v 202.15321 505.34998 15.080385
v 202.15 505.05 15.000001
v 202.14677 504.75 15.080385
v 202.14442 504.5304 15.3
v 202.14355 504.45 15.6
v 202.14442 504.5304 15.900001
v 202.14677 504.75 16.119616
v 202.15 505.05 16.2
v 202.15321 505.34998 16.119616
v 202.15556 505.56958 15.900001
v 200.74663 505.66284 15.617336
v 200.74007 505.59146 15.315139
v 200.72057 505.37918 15.089271
v 200.69334 505.0829 15.000251
v 200.6657 504.78195 15.071935
v 200.64503 504.55704 15.285112
v 200.63689 504.46838 15.5826645
v 200.64345 504.53976 15.884862
v 200.66295 504.75204 16.110731
v 200.69017 505.04834 16.19975
v 200.71782 505.34927 16.128067
v 200.73848 505.57422 15.914888
v 199.5184 505.85028 15.528998
v 199.46448 505.74792 15.240263
v 199.35443 505.52985 15.048289
v 199.21777 505.25443 15.004517
v 199.09111 504.99548 15.120674
v 199.00839 504.82242 15.365636
v 198.99178 504.78162 15.673767
v 199.0457 504.88397 15.962502
v 199.15575 505.10205 16.154476
v 199.2924 505.37747 16.198248
v 199.41907 505.6364 16.08209
v 199.50179 505.80948 15.837129
v 198.52074 506.7899 15.534511
v 198.4249 506.69427 15.269097
v 198.26453 506.49445 15.107697
v 198.08261 506.2439 15.093555
v 197.92787 506.00983 15.230462
v 197.8418 505.8549 15.481733
v 197.84743 505.82065 15.780042
v 197.94327 505.91626 16.045454
v 198.10362 506.11612 16.206856
v 198.28555 506.36667 16.220997
v 198.44028 506.60074 16.08409
v 198.52637 506.75568 15.832818
v 197.10428 507.56256 15.837307
v 196.98991 507.51395 15.587357
v 196.8552 507.32587 15.427499
v 196.73625 507.04877 15.400567
v 196.66493 506.75687 15.513777
v 196.66034 506.52838 15.7367935
v 196.72374 506.42453 16.009861
v 196.8381 506.47314 16.259811
v 196.97281 506.66122 16.419668
v 197.09177 506.93832 16.446602
v 197.16309 507.23022 16.333391
v 197.16766 507.4587 16.110374
v 195.72917 507.7486 16.45659
v 195.57939 507.64774 16.207369
v 195.4443 507.41736 16.045334
v 195.36012 507.1192 16.013903
v 195.34938 506.83316 16.121494
v 195.41498 506.6359 16.339283
v 195.53932 506.58023 16.60891
v 195.6891 506.6811 16.85813
v 195.82419 506.91147 17.020164
v 195.90839 507.20963 17.051598
v 195.91911 507.49567 16.944004
v 195.85353 507.69293 16.726217
v 194.52975 508.19147 17.146614
v 194.4036 508.18356 16.86125
v 194.26965 508.0242 16.632442
v 194.16382 507.756 16.521498
v 194.11446 507.4509 16.558144
v 194.1348 507.19058 16.732563
v 194.21936 507.04483 16.99802
v 194.34552 507.05273 17.283384
v 194.47946 507.2121 17.512192
v 194.58528 507.4803 17.623137
v 194.63466 507.7854 17.58649
v 194.61432 508.04572 17.412071
v 193.17793 508.24255 17.776295
v 193.09785 508.2892 17.507086
v 193.0002 508.17783 17.261333
v 192.91113 507.93817 17.104885
v 192.85454 507.63452 17.079664
v 192.84558 507.34824 17.192425
v 192.88664 507.156 17.412956
v 192.96674 507.1093 17.682165
v 193.06439 507.22073 17.927917
v 193.15344 507.46036 18.084366
v 193.21004 507.764 18.109589
v 193.21901 508.05032 17.996826
v 191.9979 508.505 18.008804
v 191.9418 508.52444 17.705853
v 191.80371 508.41467 17.451628
v 191.62062 508.20508 17.314247
v 191.44157 507.95187 17.330526
v 191.31458 507.72284 17.4961
v 191.27362 507.57938 17.766602
v 191.32971 507.55994 18.069553
v 191.4678 507.6697 18.32378
v 191.6509 507.8793 18.461159
v 191.82994 508.13254 18.444881
v 191.95694 508.36154 18.279308
v 191.30539 509.67484 18.168547
v 191.20055 509.66412 17.890425
v 191.00793 509.54486 17.688248
v 190.77917 509.34894 17.616188
v 190.57558 509.12888 17.693556
v 190.45166 508.94366 17.89962
v 190.44066 508.8429 18.179167
v 190.54552 508.85358 18.457289
v 190.73813 508.97287 18.659466
v 190.96687 509.1688 18.731525
v 191.17049 509.38885 18.654158
v 191.29439 509.57407 18.448093
v 189.96416 510.59525 18.501629
v 189.86412 510.5302 18.232695
v 189.72192 510.33786 18.047642
v 189.57568 510.0697 17.996054
v 189.46458 509.79764 18.091753
v 189.41838 509.59454 18.309097
v 189.44948 509.51483 18.58985
v 189.54951 509.57986 18.858782
v 189.6917 509.77222 19.043835
v 189.83794 510.04037 19.095423
v 189.94905 510.31244 18.999725
v 189.99524 510.51553 18.782381
v 188.54776 511.06308 18.855988
v 188.47952 511.06952 18.549936
v 188.37453 510.9269 18.293646
v 188.26088 510.67346 18.155792
v 188.16905 510.3771 18.173311
v 188.12366 510.11725 18.341507
v 188.13684 509.9635 18.615314
v 188.20508 509.9571 18.921366
v 188.31007 510.0997 19.177656
v 188.42372 510.35312 19.31551
v 188.51555 510.64948 19.29799
v 188.56094 510.90933 19.129793
v 187.1644 511.46237 19.29258
v 187.12575 511.50287 18.9977
v 187.05334 511.38834 18.732735
v 186.96658 511.14948 18.56868
v 186.88872 510.8503 18.549496
v 186.8406 510.57095 18.68032
v 186.83514 510.3863 18.9261
v 186.8738 510.3458 19.22098
v 186.9462 510.46033 19.485945
v 187.03296 510.6992 19.65
v 187.11082 510.99835 19.669184
v 187.15894 511.2777 19.538359
v 185.82225 511.733 19.226484
v 185.80148 511.67783 18.922707
v 185.71786 511.4924 18.68842
v 185.59381 511.2264 18.586397
v 185.46255 510.9511 18.64398
v 185.35928 510.7403 18.845736
v 185.31165 510.65042 19.137604
v 185.33241 510.7056 19.44138
v 185.41603 510.89102 19.675669
v 185.54007 511.157 19.777689
v 185.67133 511.43228 19.720108
v 185.77461 511.64313 19.518353
v 184.81303 512.60913 19.104786
v 184.73784 512.5679 18.800014
v 184.58643 512.40906 18.586506
v 184.39937 512.1751 18.521471
v 184.22678 511.9288 18.622335
v 184.1149 511.7361 18.862072
v 184.09372 511.64865 19.176443
v 184.16891 511.68988 19.481215
v 184.32033 511.84875 19.694723
v 184.50739 512.0827 19.759758
v 184.67998 512.329 19.658894
v 184.79185 512.52167 19.419157
v 183.68816 513.3355 19.450827
v 183.53233 513.31964 19.178865
v 183.31131 513.1899 19.002079
v 183.0843 512.98096 18.967842
v 182.91212 512.74884 19.085323
v 182.84093 512.5557 19.323048
v 182.88979 512.4533 19.617313
v 183.04561 512.4692 19.889277
v 183.26663 512.59894 20.066061
v 183.49365 512.80786 20.1003
v 183.66582 513.04 19.982817
v 183.73701 513.23315 19.745094
v 182.98749 514.4036 19.939816
v 182.789 514.3982 19.70613
v 182.52779 514.29205 19.577747
v 182.27383 514.1137 19.589071
v 182.0952 513.911 19.737066
v 182.03975 513.73816 19.982077
v 182.12234 513.6415 20.258451
v 182.32083 513.647 20.492138
v 182.58205 513.7531 20.62052
v 182.836 513.9314 20.609196
v 183.01462 514.13416 20.461203
v 183.07007 514.307 20.216192
v 182.1458 515.5859 20.633389
v 181.99504 515.5479 20.365814
v 181.7921 515.3906 20.19158
v 181.59132 515.15607 20.15737
v 181.44652 514.9071 20.27235
v 181.3965 514.7105 20.505714
v 181.45465 514.6189 20.794931
v 181.6054 514.6568 21.062506
v 181.80835 514.8141 21.23674
v 182.00912 515.04865 21.27095
v 182.15393 515.2976 21.15597
v 182.20395 515.4942 20.922606
v 180.56021 516.2528 20.967806
v 180.52184 516.15283 20.676718
v 180.4741 515.9206 20.476257
v 180.42982 515.61835 20.420137
v 180.40083 515.327 20.523397
v 180.39493 515.1247 20.758366
v 180.41367 515.0656 21.062086
v 180.45204 515.1656 21.353174
v 180.49977 515.3978 21.553635
v 180.54405 515.70013 21.609755
v 180.57304 515.9914 21.506495
v 180.57896 516.1937 21.271526
v 179.04558 516.0492 20.8269
v 179.03636 515.90906 20.550041
v 179.02904 515.6491 20.380283
v 179.02556 515.339 20.363113
v 179.02689 515.0618 20.503136
v 179.03264 514.8919 20.762829
v 179.04128 514.8747 21.072607
v 179.05049 515.01483 21.349468
v 179.05782 515.2748 21.519226
v 179.0613 515.5849 21.536394
v 179.05997 515.86206 21.396374
v 179.05421 516.032 21.13668
v 177.90213 516.1961 20.929205
v 177.78152 516.1047 20.679247
v 177.61493 515.9013 20.529423
v 177.44698 515.6405 20.519882
v 177.3227 515.3921 20.653181
v 177.27538 515.2227 20.893599
v 177.31769 515.1777 21.176718
v 177.4383 515.2691 21.426678
v 177.60489 515.4725 21.5765
v 177.77284 515.7333 21.58604
v 177.89713 515.9817 21.452744
v 177.94444 516.15106 21.212324
v 177.2183 517.2796 21.28109
v 177.07558 517.1909 21.017036
v 176.86597 517.0134 20.87097
v 176.64563 516.7948 20.882029
v 176.47363 516.5935 21.04725
v 176.39603 516.46356 21.322363
v 176.43362 516.4397 21.63365
v 176.57635 516.52844 21.897703
v 176.78596 516.70593 22.04377
v 177.0063 516.92456 22.032711
v 177.17831 517.12585 21.867489
v 177.2559 517.2558 21.592377
v 175.85878 518.1842 21.22669
v 175.7548 518.0057 20.99517
v 175.6181 517.74457 20.897375
v 175.48528 517.4708 20.959509
v 175.39192 517.2578 21.16492
v 175.36307 517.16254 21.458574
v 175.40643 517.21063 21.761784
v 175.51039 517.3891 21.993303
v 175.64711 517.6502 22.091099
v 175.77994 517.92395 22.028965
v 175.87328 518.137 21.823553
v 175.90215 518.23224 21.5299
v 174.30717 518.70135 21.407042
v 174.27823 518.5185 21.157545
v 174.24216 518.23584 21.034145
v 174.20865 517.9291 21.06991
v 174.18668 517.6805 21.255253
v 174.18211 517.55664 21.540514
v 174.1962 517.5907 21.849255
v 174.22514 517.77356 22.098751
v 174.26122 518.0562 22.22215
v 174.29472 518.363 22.186386
v 174.3167 518.6116 22.001043
v 174.32126 518.7354 21.715782
v 172.8336 518.54694 21.30639
v 172.82332 518.3358 21.078888
v 172.8067 518.0394 20.987547
v 172.78818 517.73724 21.056837
v 172.77272 517.5102 21.268198
v 172.76448 517.4192 21.564991
v 172.76566 517.4885 21.867691
v 172.77594 517.6997 22.095194
v 172.79256 517.9961 22.186535
v 172.81108 518.2983 22.117245
v 172.82654 518.52527 21.905886
v 172.83478 518.61633 21.60909
v 171.5977 518.8042 21.334972
v 171.51025 518.6185 21.101824
v 171.38583 518.35187 21.002537
v 171.25777 518.07556 21.063715
v 171.16037 517.8638 21.268967
v 171.11975 517.7732 21.563292
v 171.14677 517.82806 21.86783
v 171.23422 518.01373 22.100979
v 171.35864 518.28046 22.200266
v 171.48671 518.5567 22.139088
v 171.5841 518.7685 21.933836
v 171.62473 518.8591 21.63951
v 170.49243 519.6856 21.344887
v 170.38982 519.51263 21.109161
v 170.24268 519.2598 21.005457
v 170.09044 518.99493 21.061556
v 169.9739 518.78894 21.26243
v 169.9243 518.697 21.554255
v 169.95491 518.74384 21.858835
v 170.05753 518.9169 22.094559
v 170.20467 519.1697 22.198265
v 170.35689 519.4346 22.142164
v 170.47342 519.64056 21.94129
v 170.52304 519.7324 21.649466
v 168.9634 520.23486 21.29968
v 168.87306 520.00793 21.11962
v 168.78227 519.7144 21.08277
v 168.71533 519.433 21.199001
v 168.69019 519.2391 21.437172
v 168.71356 519.18463 21.733465
v 168.7792 519.28424 22.008486
v 168.86954 519.5112 22.188547
v 168.96033 519.80475 22.225397
v 169.02727 520.0862 22.109165
v 169.05241 520.2801 21.870995
v 169.02904 520.33453 21.574703
v 167.43556 520.5295 21.69546
v 167.3613 520.3108 21.509071
v 167.31657 520.0119 21.453123
v 167.3134 519.7128 21.542606
v 167.3526 519.4938 21.75354
v 167.4237 519.4134 22.02941
v 167.50763 519.4932 22.296293
v 167.5819 519.7119 22.48268
v 167.6266 520.0108 22.538628
v 167.62979 520.3099 22.449146
v 167.59058 520.52893 22.23821
v 167.51949 520.6093 21.962343
v 165.95645 520.45703 21.983969
v 165.90312 520.202 21.823616
v 165.89629 519.8926 21.807198
v 165.93777 519.6115 21.939116
v 166.01646 519.4342 22.184021
v 166.11127 519.4082 22.476292
v 166.1968 519.5404 22.737616
v 166.25012 519.7954 22.897968
v 166.25696 520.10486 22.914387
v 166.21547 520.3859 22.782469
v 166.13678 520.56323 22.537563
v 166.04198 520.58923 22.245293
v 164.61845 520.51495 22.510738
v 164.55844 520.29193 22.321373
v 164.53508 519.9907 22.262718
v 164.55466 519.6921 22.350492
v 164.61191 519.47595 22.561174
v 164.6915 519.40027 22.838314
v 164.7721 519.48535 23.10765
v 164.8321 519.7084 23.297016
v 164.85547 520.0096 23.35567
v 164.83589 520.3083 23.267897
v 164.77864 520.5244 23.057215
v 164.69907 520.60004 22.780075
v 163.24248 520.4529 22.715744
v 163.17729 520.1869 22.5797
v 163.13707 519.879 22.590202
v 163.1326 519.6117 22.744436
v 163.16508 519.4566 23.001074
v 163.22581 519.45526 23.291351
v 163.29851 519.60803 23.537489
v 163.36371 519.874 23.67353
v 163.40392 520.1819 23.663029
v 163.40839 520.4492 23.508795
v 163.3759 520.6043 23.252157
v 163.31519 520.60565 22.96188
v 161.95535 520.6592 22.915985
v 161.81822 520.38983 22.860825
v 161.69704 520.1179 22.96128
v 161.62428 519.9164 23.190432
v 161.61943 519.8391 23.486881
v 161.6838 519.9069 23.771193
v 161.80016 520.1016 23.967186
v 161.93729 520.371 24.022345
v 162.05846 520.6429 23.92189
v 162.13123 520.8445 23.692738
v 162.13606 520.9217 23.39629
v 162.07169 520.8539 23.111979
v 160.71434 521.5961 23.031239
v 160.58746 521.32605 22.968983
v 160.49452 521.0381 23.047665
v 160.46042 520.8093 23.246202
v 160.4943 520.7011 23.511396
v 160.58707 520.74243 23.77219
v 160.71388 520.92224 23.958702
v 160.84077 521.19226 24.020958
v 160.93372 521.4803 23.942276
v 160.96782 521.709 23.74374
v 160.93394 521.8172 23.478546
v 160.84117 521.7759 23.217752
v 159.34854 521.8265 23.63661
v 159.24875 521.5923 23.497337
v 159.18958 521.2898 23.48747
v 159.18686 521.00006 23.609655
v 159.24133 520.8007 23.83115
v 159.3384 520.7452 24.092607
v 159.45206 520.8483 24.323969
v 159.55183 521.0825 24.463242
v 159.61102 521.385 24.473106
v 159.61374 521.67474 24.350924
v 159.55927 521.8741 24.129427
v 159.46219 521.9296 23.867971
v 158.19019 522.12964 24.057552
v 158.07025 521.925 23.856047
v 157.93755 521.64996 23.800537
v 157.82762 521.3782 23.905897
v 157.76994 521.18256 24.143896
v 157.77997 521.1154 24.450762
v 157.85501 521.1948 24.74427
v 157.97495 521.3995 24.945776
v 158.10767 521.6745 25.001284
v 158.21758 521.9463 24.895924
v 158.27525 522.1419 24.657927
v 158.26523 522.20905 24.35106
v 156.93086 522.94464 24.001945
v 156.86069 522.6954 23.830292
v 156.78305 522.39526 23.81129
v 156.71878 522.1247 23.950033
v 156.68507 521.9562 24.209341
v 156.69098 521.9349 24.519737
v 156.7349 522.06647 24.798048
v 156.80507 522.31573 24.969702
v 156.88269 522.61584 24.988703
v 156.94698 522.8864 24.849962
v 156.98068 523.05493 24.590652
v 156.97478 523.07623 24.280258
v 155.34749 522.7821 24.100424
v 155.41536 522.52924 23.936186
v 155.47592 522.225 23.92233
v 155.51291 521.95087 24.062574
v 155.51643 521.7804 24.319336
v 155.48555 521.75916 24.623817
v 155.42853 521.8929 24.894434
v 155.36064 522.14575 25.058674
v 155.3001 522.45 25.072527
v 155.26309 522.7241 24.932285
v 155.25957 522.89465 24.675522
v 155.29047 522.9159 24.37104
v 154.16826 522.3109 23.60747
v 154.1519 522.02203 23.487043
v 154.10612 521.7181 23.521206
v 154.04318 521.48047 23.700806
v 153.97997 521.37286 23.977718
v 153.93338 521.4241 24.277744
v 153.91594 521.6204 24.520493
v 153.9323 521.9093 24.640919
v 153.97807 522.21326 24.606756
v 154.041 522.45087 24.427156
v 154.10422 522.5585 24.150244
v 154.1508 522.50726 23.850218
v 152.77713 522.9062 23.506275
v 152.70377 522.6077 23.462313
v 152.64636 522.32477 23.576128
v 152.62032 522.1332 23.817228
v 152.6326 522.0843 24.121006
v 152.67992 522.19116 24.406069
v 152.74959 522.42523 24.596031
v 152.82295 522.7237 24.639994
v 152.88036 523.0066 24.526176
v 152.9064 523.1982 24.285078
v 152.89412 523.2471 23.981298
v 152.8468 523.1402 23.696238
v 151.26526 522.75446 23.71713
v 151.27237 522.4439 23.718317
v 151.29436 522.1756 23.872454
v 151.32532 522.02136 24.138235
v 151.35696 522.0226 24.44445
v 151.38081 522.17883 24.709045
v 151.39049 522.4483 24.861124
v 151.38338 522.7588 24.859938
v 151.36139 523.0271 24.705801
v 151.33043 523.18134 24.44002
v 151.29878 523.1802 24.133804
v 151.27493 523.0239 23.86921
v 149.81299 522.6581 23.74745
v 149.81802 522.35175 23.798351
v 149.83707 522.1118 23.994884
v 149.86504 522.00275 24.28439
v 149.89441 522.05365 24.589294
v 149.91734 522.2509 24.827898
v 149.92769 522.5417 24.936268
v 149.92265 522.8481 24.885366
v 149.90361 523.08795 24.688833
v 149.87564 523.1971 24.399328
v 149.84625 523.1462 24.094425
v 149.82332 522.9489 23.855822
v 148.37602 522.59973 23.976507
v 148.38333 522.2998 24.056677
v 148.40329 522.08026 24.27547
v 148.43054 522.0 24.57426
v 148.4578 522.0805 24.872988
v 148.47775 522.3002 25.091608
v 148.48505 522.6002 25.171543
v 148.47775 522.9002 25.091372
v 148.4578 523.11975 24.87258
v 148.43053 523.2 24.573788
v 148.40327 523.1195 24.27506
v 148.38332 522.8998 24.05644
v 146.96806 522.6003 24.006767
v 146.96866 522.30023 24.087002
v 146.97032 522.0805 24.306501
v 146.97258 522.0 24.606453
v 146.97485 522.0802 24.906485
v 146.9765 522.29974 25.126202
v 146.97711 522.5997 25.206734
v 146.9765 522.8997 25.1265
v 146.97485 523.11945 24.907
v 146.97258 523.19995 24.607048
v 146.97032 523.11975 24.307016
v 146.96866 522.9002 24.087297
v 145.50978 522.6003 23.996052
v 145.50919 522.3003 24.07628
v 145.50758 522.08057 24.295769
v 145.50537 522.00006 24.595705
v 145.50317 522.08026 24.89572
v 145.50156 522.29974 25.115425
v 145.50096 522.5997 25.195951
v 145.50156 522.8997 25.115723
v 145.50317 523.1194 24.896235
v 145.50537 523.1999 24.596298
v 145.50758 523.1197 24.296284
v 145.50919 522.9002 24.076578
v 145.51431 522.6 24.596035
usemtl mat_24
s 1
f 3245 3245 3246
f 3246 3245 3247
f 3245 3245 3247
f 3247 3245 3248
f 3245 3245 3248
f 3248 3245 3249
f 3245 3245 3249
f 3249 3245 3250
f 3245 3245 3250
f 3250 3245 3251
f 3245 3245 3251
f 3251 3245 3252
f 3245 3245 3252
f 3252 3245 3253
f 3245 3245 3253
f 3253 3245 3254
f 3245 3245 3254
f 3254 3245 3255
f 3245 3245 3255
f 3255 3245 3256
f 3245 3245 3256
f 3256 3245 3257
f 3245 3245 3257
f 3257 3245 3246
f 3246 3247 3258
f 3258 3247 3259
f 3247 3248 3259
f 3259 3248 3260
f 3248 3249 3260
f 3260 3249 3261
f 3249 3250 3261
f 3261 3250 3262
f 3250 3251 3262
f 3262 3251 3263
f 3251 3252 3263
f 3263 3252 3264
f 3252 3253 3264
f 3264 3253 3265
f 3253 3254 3265
f 3265 3254 3266
f 3254 3255 3266
f 3266 3255 3267
f 3255 3256 3267
f 3267 3256 3268
f 3256 3257 3268
f 3268 3257 3269
f 3257 3246 3269
f 3269 3246 3258
f 3258 3259 3270
f 3270 3259 3271
f 3259 3260 3271
f 3271 3260 3272
f 3260 3261 3272
f 3272 3261 3273
f 3261 3262 3273
f 3273 3262 3274
f 3262 3263 3274
f 3274 3263 3275
f 3263 3264 3275
f 3275 3264 3276
f 3264 3265 3276
f 3276 3265 3277
f 3265 3266 3277
f 3277 3266 3278
f 3266 3267 3278
f 3278 3267 3279
f 3267 3268 3279
f 3279 3268 3280
f 3268 3269 3280
f 3280 3269 3281
f 3269 3258 3281
f 3281 3258 3270
f 3270 3271 3282
f 3282 3271 3283
f 3271 3272 3283
f 3283 3272 3284
f 3272 3273 3284
f 3284 3273 3285
f 3273 3274 3285
f 3285 3274 3286
f 3274 3275 3286
f 3286 3275 3287
f 3275 3276 3287
f 3287 3276 3288
f 3276 3277 3288
f 3288 3277 3289
f 3277 3278 3289
f 3289 3278 3290
f 3278 3279 3290
f 3290 3279 3291
f 3279 3280 3291
f 3291 3280 3292
f 3280 3281 3292
f 3292 3281 3293
f 3281 3270 3293
f 3293 3270 3282
f 3282 3283 3294
f 3294 3283 3295
f 3283 3284 3295
f 3295 3284 3296
f 3284 3285 3296
f 3296 3285 3297
f 3285 3286 3297
f 3297 3286 3298
f 3286 3287 3298
f 3298 3287 3299
f 3287 3288 3299
f 3299 3288 3300
f 3288 3289 3300
f 3300 3289 3301
f 3289 3290 3301
f 3301 3290 3302
f 3290 3291 3302
f 3302 3291 3303
f 3291 3292 3303
f 3303 3292 3304
f 3292 3293 3304
f 3304 3293 3305
f 3293 3282 3305
f 3305 3282 3294
f 3294 3295 3306
f 3306 3295 3307
f 3295 3296 3307
f 3307 3296 3308
f 3296 3297 3308
f 3308 3297 3309
f 3297 3298 3309
f 3309 3298 3310
f 3298 3299 3310
f 3310 3299 3311
f 3299 3300 3311
f 3311 3300 3312
f 3300 3301 3312
f 3312 3301 3313
f 3301 3302 3313
f 3313 3302 3314
f 3302 3303 3314
f 3314 3303 3315
f 3303 3304 3315
f 3315 3304 3316
f 3304 3305 3316
f 3316 3305 3317
f 3305 3294 3317
f 3317 3294 3306
f 3306 3307 3318
f 3318 3307 3319
f 3307 3308 3319
f 3319 3308 3320
f 3308 3309 3320
f 3320 3309 3321
f 3309 3310 3321
f 3321 3310 3322
f 3310 3311 3322
f 3322 3311 3323
f 3311 3312 3323
f 3323 3312 3324
f 3312 3313 3324
f 3324 3313 3325
f 3313 3314 3325
f 3325 3314 3326
f 3314 3315 3326
f 3326 3315 3327
f 3315 3316 3327
f 3327 3316 3328
f 3316 3317 3328
f 3328 3317 3329
f 3317 3306 3329
f 3329 3306 3318
f 3318 3319 3330
f 3330 3319 3331
f 3319 3320 3331
f 3331 3320 3332
f 3320 3321 3332
f 3332 3321 3333
f 3321 3322 3333
f 3333 3322 3334
f 3322 3323 3334
f 3334 3323 3335
f 3323 3324 3335
f 3335 3324 3336
f 3324 3325 3336
f 3336 3325 3337
f 3325 3326 3337
f 3337 3326 3338
f 3326 3327 3338
f 3338 3327 3339
f 3327 3328 3339
f 3339 3328 3340
f 3328 3329 3340
f 3340 3329 3341
f 3329 3318 3341
f 3341 3318 3330
f 3330 3331 3342
f 3342 3331 3343
f 3331 3332 3343
f 3343 3332 3344
f 3332 3333 3344
f 3344 3333 3345
f 3333 3334 3345
f 3345 3334 3346
f 3334 3335 3346
f 3346 3335 3347
f 3335 3336 3347
f 3347 3336 3348
f 3336 3337 3348
f 3348 3337 3349
f 3337 3338 3349
f 3349 3338 3350
f 3338 3339 3350
f 3350 3339 3351
f 3339 3340 3351
f 3351 3340 3352
f 3340 3341 3352
f 3352 3341 3353
f 3341 3330 3353
f 3353 3330 3342
f 3342 3343 3354
f 3354 3343 3355
f 3343 3344 3355
f 3355 3344 3356
f 3344 3345 3356
f 3356 3345 3357
f 3345 3346 3357
f 3357 3346 3358
f 3346 3347 3358
f 3358 3347 3359
f 3347 3348 3359
f 3359 3348 3360
f 3348 3349 3360
f 3360 3349 3361
f 3349 3350 3361
f 3361 3350 3362
f 3350 3351 3362
f 3362 3351 3363
f 3351 3352 3363
f 3363 3352 3364
f 3352 3353 3364
f 3364 3353 3365
f 3353 3342 3365
f 3365 3342 3354
f 3354 3355 3366
f 3366 3355 3367
f 3355 3356 3367
f 3367 3356 3368
f 3356 3357 3368
f 3368 3357 3369
f 3357 3358 3369
f 3369 3358 3370
f 3358 3359 3370
f 3370 3359 3371
f 3359 3360 3371
f 3371 3360 3372
f 3360 3361 3372
f 3372 3361 3373
f 3361 3362 3373
f 3373 3362 3374
f 3362 3363 3374
f 3374 3363 3375
f 3363 3364 3375
f 3375 3364 3376
f 3364 3365 3376
f 3376 3365 3377
f 3365 3354 3377
f 3377 3354 3366
f 3366 3367 3378
f 3378 3367 3379
f 3367 3368 3379
f 3379 3368 3380
f 3368 3369 3380
f 3380 3369 3381
f 3369 3370 3381
f 3381 3370 3382
f 3370 3371 3382
f 3382 3371 3383
f 3371 3372 3383
f 3383 3372 3384
f 3372 3373 3384
f 3384 3373 3385
f 3373 3374 3385
f 3385 3374 3386
f 3374 3375 3386
f 3386 3375 3387
f 3375 3376 3387
f 3387 3376 3388
f 3376 3377 3388
f 3388 3377 3389
f 3377 3366 3389
f 3389 3366 3378
f 3378 3379 3390
f 3390 3379 3391
f 3379 3380 3391
f 3391 3380 3392
f 3380 3381 3392
f 3392 3381 3393
f 3381 3382 3393
f 3393 3382 3394
f 3382 3383 3394
f 3394 3383 3395
f 3383 3384 3395
f 3395 3384 3396
f 3384 3385 3396
f 3396 3385 3397
f 3385 3386 3397
f 3397 3386 3398
f 3386 3387 3398
f 3398 3387 3399
f 3387 3388 3399
f 3399 3388 3400
f 3388 3389 3400
f 3400 3389 3401
f 3389 3378 3401
f 3401 3378 3390
f 3390 3391 3402
f 3402 3391 3403
f 3391 3392 3403
f 3403 3392 3404
f 3392 3393 3404
f 3404 3393 3405
f 3393 3394 3405
f 3405 3394 3406
f 3394 3395 3406
f 3406 3395 3407
f 3395 3396 3407
f 3407 3396 3408
f 3396 3397 3408
f 3408 3397 3409
f 3397 3398 3409
f 3409 3398 3410
f 3398 3399 3410
f 3410 3399 3411
f 3399 3400 3411
f 3411 3400 3412
f 3400 3401 3412
f 3412 3401 3413
f 3401 3390 3413
f 3413 3390 3402
f 3402 3403 3414
f 3414 3403 3415
f 3403 3404 3415
f 3415 3404 3416
f 3404 3405 3416
f 3416 3405 3417
f 3405 3406 3417
f 3417 3406 3418
f 3406 3407 3418
f 3418 3407 3419
f 3407 3408 3419
f 3419 3408 3420
f 3408 3409 3420
f 3420 3409 3421
f 3409 3410 3421
f 3421 3410 3422
f 3410 3411 3422
f 3422 3411 3423
f 3411 3412 3423
f 3423 3412 3424
f 3412 3413 3424
f 3424 3413 3425
f 3413 3402 3425
f 3425 3402 3414
f 3414 3415 3426
f 3426 3415 3427
f 3415 3416 3427
f 3427 3416 3428
f 3416 3417 3428
f 3428 3417 3429
f 3417 3418 3429
f 3429 3418 3430
f 3418 3419 3430
f 3430 3419 3431
f 3419 3420 3431
f 3431 3420 3432
f 3420 3421 3432
f 3432 3421 3433
f 3421 3422 3433
f 3433 3422 3434
f 3422 3423 3434
f 3434 3423 3435
f 3423 3424 3435
f 3435 3424 3436
f 3424 3425 3436
f 3436 3425 3437
f 3425 3414 3437
f 3437 3414 3426
f 3426 3427 3438
f 3438 3427 3439
f 3427 3428 3439
f 3439 3428 3440
f 3428 3429 3440
f 3440 3429 3441
f 3429 3430 3441
f 3441 3430 3442
f 3430 3431 3442
f 3442 3431 3443
f 3431 3432 3443
f 3443 3432 3444
f 3432 3433 3444
f 3444 3433 3445
f 3433 3434 3445
f 3445 3434 3446
f 3434 3435 3446
f 3446 3435 3447
f 3435 3436 3447
f 3447 3436 3448
f 3436 3437 3448
f 3448 3437 3449
f 3437 3426 3449
f 3449 3426 3438
f 3438 3439 3450
f 3450 3439 3451
f 3439 3440 3451
f 3451 3440 3452
f 3440 3441 3452
f 3452 3441 3453
f 3441 3442 3453
f 3453 3442 3454
f 3442 3443 3454
f 3454 3443 3455
f 3443 3444 3455
f 3455 3444 3456
f 3444 3445 3456
f 3456 3445 3457
f 3445 3446 3457
f 3457 3446 3458
f 3446 3447 3458
f 3458 3447 3459
f 3447 3448 3459
f 3459 3448 3460
f 3448 3449 3460
f 3460 3449 3461
f 3449 3438 3461
f 3461 3438 3450
f 3450 3451 3462
f 3462 3451 3463
f 3451 3452 3463
f 3463 3452 3464
f 3452 3453 3464
f 3464 3453 3465
f 3453 3454 3465
f 3465 3454 3466
f 3454 3455 3466
f 3466 3455 3467
f 3455 3456 3467
f 3467 3456 3468
f 3456 3457 3468
f 3468 3457 3469
f 3457 3458 3469
f 3469 3458 3470
f 3458 3459 3470
f 3470 3459 3471
f 3459 3460 3471
f 3471 3460 3472
f 3460 3461 3472
f 3472 3461 3473
f 3461 3450 3473
f 3473 3450 3462
f 3462 3463 3474
f 3474 3463 3475
f 3463 3464 3475
f 3475 3464 3476
f 3464 3465 3476
f 3476 3465 3477
f 3465 3466 3477
f 3477 3466 3478
f 3466 3467 3478
f 3478 3467 3479
f 3467 3468 3479
f 3479 3468 3480
f 3468 3469 3480
f 3480 3469 3481
f 3469 3470 3481
f 3481 3470 3482
f 3470 3471 3482
f 3482 3471 3483
f 3471 3472 3483
f 3483 3472 3484
f 3472 3473 3484
f 3484 3473 3485
f 3473 3462 3485
f 3485 3462 3474
f 3474 3475 3486
f 3486 3475 3487
f 3475 3476 3487
f 3487 3476 3488
f 3476 3477 3488
f 3488 3477 3489
f 3477 3478 3489
f 3489 3478 3490
f 3478 3479 3490
f 3490 3479 3491
f 3479 3480 3491
f 3491 3480 3492
f 3480 3481 3492
f 3492 3481 3493
f 3481 3482 3493
f 3493 3482 3494
f 3482 3483 3494
f 3494 3483 3495
f 3483 3484 3495
f 3495 3484 3496
f 3484 3485 3496
f 3496 3485 3497
f 3485 3474 3497
f 3497 3474 3486
f 3486 3487 3498
f 3498 3487 3499
f 3487 3488 3499
f 3499 3488 3500
f 3488 3489 3500
f 3500 3489 3501
f 3489 3490 3501
f 3501 3490 3502
f 3490 3491 3502
f 3502 3491 3503
f 3491 3492 3503
f 3503 3492 3504
f 3492 3493 3504
f 3504 3493 3505
f 3493 3494 3505
f 3505 3494 3506
f 3494 3495 3506
f 3506 3495 3507
f 3495 3496 3507
f 3507 3496 3508
f 3496 3497 3508
f 3508 3497 3509
f 3497 3486 3509
f 3509 3486 3498
f 3498 3499 3510
f 3510 3499 3511
f 3499 3500 3511
f 3511 3500 3512
f 3500 3501 3512
f 3512 3501 3513
f 3501 3502 3513
f 3513 3502 3514
f 3502 3503 3514
f 3514 3503 3515
f 3503 3504 3515
f 3515 3504 3516
f 3504 3505 3516
f 3516 3505 3517
f 3505 3506 3517
f 3517 3506 3518
f 3506 3507 3518
f 3518 3507 3519
f 3507 3508 3519
f 3519 3508 3520
f 3508 3509 3520
f 3520 3509 3521
f 3509 3498 3521
f 3521 3498 3510
f 3510 3511 3522
f 3522 3511 3523
f 3511 3512 3523
f 3523 3512 3524
f 3512 3513 3524
f 3524 3513 3525
f 3513 3514 3525
f 3525 3514 3526
f 3514 3515 3526
f 3526 3515 3527
f 3515 3516 3527
f 3527 3516 3528
f 3516 3517 3528
f 3528 3517 3529
f 3517 3518 3529
f 3529 3518 3530
f 3518 3519 3530
f 3530 3519 3531
f 3519 3520 3531
f 3531 3520 3532
f 3520 3521 3532
f 3532 3521 3533
f 3521 3510 3533
f 3533 3510 3522
f 3522 3523 3534
f 3534 3523 3535
f 3523 3524 3535
f 3535 3524 3536
f 3524 3525 3536
f 3536 3525 3537
f 3525 3526 3537
f 3537 3526 3538
f 3526 3527 3538
f 3538 3527 3539
f 3527 3528 3539
f 3539 3528 3540
f 3528 3529 3540
f 3540 3529 3541
f 3529 3530 3541
f 3541 3530 3542
f 3530 3531 3542
f 3542 3531 3543
f 3531 3532 3543
f 3543 3532 3544
f 3532 3533 3544
f 3544 3533 3545
f 3533 3522 3545
f 3545 3522 3534
f 3534 3535 3546
f 3546 3535 3547
f 3535 3536 3547
f 3547 3536 3548
f 3536 3537 3548
f 3548 3537 3549
f 3537 3538 3549
f 3549 3538 3550
f 3538 3539 3550
f 3550 3539 3551
f 3539 3540 3551
f 3551 3540 3552
f 3540 3541 3552
f 3552 3541 3553
f 3541 3542 3553
f 3553 3542 3554
f 3542 3543 3554
f 3554 3543 3555
f 3543 3544 3555
f 3555 3544 3556
f 3544 3545 3556
f 3556 3545 3557
f 3545 3534 3557
f 3557 3534 3546
f 3546 3547 3558
f 3558 3547 3559
f 3547 3548 3559
f 3559 3548 3560
f 3548 3549 3560
f 3560 3549 3561
f 3549 3550 3561
f 3561 3550 3562
f 3550 3551 3562
f 3562 3551 3563
f 3551 3552 3563
f 3563 3552 3564
f 3552 3553 3564
f 3564 3553 3565
f 3553 3554 3565
f 3565 3554 3566
f 3554 3555 3566
f 3566 3555 3567
f 3555 3556 3567
f 3567 3556 3568
f 3556 3557 3568
f 3568 3557 3569
f 3557 3546 3569
f 3569 3546 3558
f 3558 3559 3570
f 3570 3559 3571
f 3559 3560 3571
f 3571 3560 3572
f 3560 3561 3572
f 3572 3561 3573
f 3561 3562 3573
f 3573 3562 3574
f 3562 3563 3574
f 3574 3563 3575
f 3563 3564 3575
f 3575 3564 3576
f 3564 3565 3576
f 3576 3565 3577
f 3565 3566 3577
f 3577 3566 3578
f 3566 3567 3578
f 3578 3567 3579
f 3567 3568 3579
f 3579 3568 3580
f 3568 3569 3580
f 3580 3569 3581
f 3569 3558 3581
f 3581 3558 3570
f 3570 3571 3582
f 3582 3571 3583
f 3571 3572 3583
f 3583 3572 3584
f 3572 3573 3584
f 3584 3573 3585
f 3573 3574 3585
f 3585 3574 3586
f 3574 3575 3586
f 3586 3575 3587
f 3575 3576 3587
f 3587 3576 3588
f 3576 3577 3588
f 3588 3577 3589
f 3577 3578 3589
f 3589 3578 3590
f 3578 3579 3590
f 3590 3579 3591
f 3579 3580 3591
f 3591 3580 3592
f 3580 3581 3592
f 3592 3581 3593
f 3581 3570 3593
f 3593 3570 3582
f 3582 3583 3594
f 3594 3583 3595
f 3583 3584 3595
f 3595 3584 3596
f 3584 3585 3596
f 3596 3585 3597
f 3585 3586 3597
f 3597 3586 3598
f 3586 3587 3598
f 3598 3587 3599
f 3587 3588 3599
f 3599 3588 3600
f 3588 3589 3600
f 3600 3589 3601
f 3589 3590 3601
f 3601 3590 3602
f 3590 3591 3602
f 3602 3591 3603
f 3591 3592 3603
f 3603 3592 3604
f 3592 3593 3604
f 3604 3593 3605
f 3593 3582 3605
f 3605 3582 3594
f 3594 3595 3606
f 3606 3595 3607
f 3595 3596 3607
f 3607 3596 3608
f 3596 3597 3608
f 3608 3597 3609
f 3597 3598 3609
f 3609 3598 3610
f 3598 3599 3610
f 3610 3599 3611
f 3599 3600 3611
f 3611 3600 3612
f 3600 3601 3612
f 3612 3601 3613
f 3601 3602 3613
f 3613 3602 3614
f 3602 3603 3614
f 3614 3603 3615
f 3603 3604 3615
f 3615 3604 3616
f 3604 3605 3616
f 3616 3605 3617
f 3605 3594 3617
f 3617 3594 3606
f 3606 3607 3618
f 3618 3607 3619
f 3607 3608 3619
f 3619 3608 3620
f 3608 3609 3620
f 3620 3609 3621
f 3609 3610 3621
f 3621 3610 3622
f 3610 3611 3622
f 3622 3611 3623
f 3611 3612 3623
f 3623 3612 3624
f 3612 3613 3624
f 3624 3613 3625
f 3613 3614 3625
f 3625 3614 3626
f 3614 3615 3626
f 3626 3615 3627
f 3615 3616 3627
f 3627 3616 3628
f 3616 3617 3628
f 3628 3617 3629
f 3617 3606 3629
f 3629 3606 3618
f 3618 3619 3630
f 3630 3619 3631
f 3619 3620 3631
f 3631 3620 3632
f 3620 3621 3632
f 3632 3621 3633
f 3621 3622 3633
f 3633 3622 3634
f 3622 3623 3634
f 3634 3623 3635
f 3623 3624 3635
f 3635 3624 3636
f 3624 3625 3636
f 3636 3625 3637
f 3625 3626 3637
f 3637 3626 3638
f 3626 3627 3638
f 3638 3627 3639
f 3627 3628 3639
f 3639 3628 3640
f 3628 3629 3640
f 3640 3629 3641
f 3629 3618 3641
f 3641 3618 3630
f 3630 3631 3642
f 3642 3631 3643
f 3631 3632 3643
f 3643 3632 3644
f 3632 3633 3644
f 3644 3633 3645
f 3633 3634 3645
f 3645 3634 3646
f 3634 3635 3646
f 3646 3635 3647
f 3635 3636 3647
f 3647 3636 3648
f 3636 3637 3648
f 3648 3637 3649
f 3637 3638 3649
f 3649 3638 3650
f 3638 3639 3650
f 3650 3639 3651
f 3639 3640 3651
f 3651 3640 3652
f 3640 3641 3652
f 3652 3641 3653
f 3641 3630 3653
f 3653 3630 3642
f 3642 3643 3654
f 3654 3643 3655
f 3643 3644 3655
f 3655 3644 3656
f 3644 3645 3656
f 3656 3645 3657
f 3645 3646 3657
f 3657 3646 3658
f 3646 3647 3658
f 3658 3647 3659
f 3647 3648 3659
f 3659 3648 3660
f 3648 3649 3660
f 3660 3649 3661
f 3649 3650 3661
f 3661 3650 3662
f 3650 3651 3662
f 3662 3651 3663
f 3651 3652 3663
f 3663 3652 3664
f 3652 3653 3664
f 3664 3653 3665
f 3653 3642 3665
f 3665 3642 3654
f 3654 3655 3666
f 3666 3655 3667
f 3655 3656 3667
f 3667 3656 3668
f 3656 3657 3668
f 3668 3657 3669
f 3657 3658 3669
f 3669 3658 3670
f 3658 3659 3670
f 3670 3659 3671
f 3659 3660 3671
f 3671 3660 3672
f 3660 3661 3672
f 3672 3661 3673
f 3661 3662 3673
f 3673 3662 3674
f 3662 3663 3674
f 3674 3663 3675
f 3663 3664 3675
f 3675 3664 3676
f 3664 3665 3676
f 3676 3665 3677
f 3665 3654 3677
f 3677 3654 3666
f 3666 3667 3678
f 3678 3667 3679
f 3667 3668 3679
f 3679 3668 3680
f 3668 3669 3680
f 3680 3669 3681
f 3669 3670 3681
f 3681 3670 3682
f 3670 3671 3682
f 3682 3671 3683
f 3671 3672 3683
f 3683 3672 3684
f 3672 3673 3684
f 3684 3673 3685
f 3673 3674 3685
f 3685 3674 3686
f 3674 3675 3686
f 3686 3675 3687
f 3675 3676 3687
f 3687 3676 3688
f 3676 3677 3688
f 3688 3677 3689
f 3677 3666 3689
f 3689 3666 3678
f 3678 3679 3690
f 3690 3679 3691
f 3679 3680 3691
f 3691 3680 3692
f 3680 3681 3692
f 3692 3681 3693
f 3681 3682 3693
f 3693 3682 3694
f 3682 3683 3694
f 3694 3683 3695
f 3683 3684 3695
f 3695 3684 3696
f 3684 3685 3696
f 3696 3685 3697
f 3685 3686 3697
f 3697 3686 3698
f 3686 3687 3698
f 3698 3687 3699
f 3687 3688 3699
f 3699 3688 3700
f 3688 3689 3700
f 3700 3689 3701
f 3689 3678 3701
f 3701 3678 3690
f 3690 3691 3702
f 3702 3691 3703
f 3691 3692 3703
f 3703 3692 3704
f 3692 3693 3704
f 3704 3693 3705
f 3693 3694 3705
f 3705 3694 3706
f 3694 3695 3706
f 3706 3695 3707
f 3695 3696 3707
f 3707 3696 3708
f 3696 3697 3708
f 3708 3697 3709
f 3697 3698 3709
f 3709 3698 3710
f 3698 3699 3710
f 3710 3699 3711
f 3699 3700 3711
f 3711 3700 3712
f 3700 3701 3712
f 3712 3701 3713
f 3701 3690 3713
f 3713 3690 3702
f 3702 3703 3714
f 3714 3703 3715
f 3703 3704 3715
f 3715 3704 3716
f 3704 3705 3716
f 3716 3705 3717
f 3705 3706 3717
f 3717 3706 3718
f 3706 3707 3718
f 3718 3707 3719
f 3707 3708 3719
f 3719 3708 3720
f 3708 3709 3720
f 3720 3709 3721
f 3709 3710 3721
f 3721 3710 3722
f 3710 3711 3722
f 3722 3711 3723
f 3711 3712 3723
f 3723 3712 3724
f 3712 3713 3724
f 3724 3713 3725
f 3713 3702 3725
f 3725 3702 3714
f 3714 3715 3726
f 3726 3715 3727
f 3715 3716 3727
f 3727 3716 3728
f 3716 3717 3728
f 3728 3717 3729
f 3717 3718 3729
f 3729 3718 3730
f 3718 3719 3730
f 3730 3719 3731
f 3719 3720 3731
f 3731 3720 3732
f 3720 3721 3732
f 3732 3721 3733
f 3721 3722 3733
f 3733 3722 3734
f 3722 3723 3734
f 3734 3723 3735
f 3723 3724 3735
f 3735 3724 3736
f 3724 3725 3736
f 3736 3725 3737
f 3725 3714 3737
f 3737 3714 3726
f 3726 3727 3738
f 3738 3727 3739
f 3727 3728 3739
f 3739 3728 3740
f 3728 3729 3740
f 3740 3729 3741
f 3729 3730 3741
f 3741 3730 3742
f 3730 3731 3742
f 3742 3731 3743
f 3731 3732 3743
f 3743 3732 3744
f 3732 3733 3744
f 3744 3733 3745
f 3733 3734 3745
f 3745 3734 3746
f 3734 3735 3746
f 3746 3735 3747
f 3735 3736 3747
f 3747 3736 3748
f 3736 3737 3748
f 3748 3737 3749
f 3737 3726 3749
f 3749 3726 3738
f 3738 3739 3750
f 3750 3739 3751
f 3739 3740 3751
f 3751 3740 3752
f 3740 3741 3752
f 3752 3741 3753
f 3741 3742 3753
f 3753 3742 3754
f 3742 3743 3754
f 3754 3743 3755
f 3743 3744 3755
f 3755 3744 3756
f 3744 3745 3756
f 3756 3745 3757
f 3745 3746 3757
f 3757 3746 3758
f 3746 3747 3758
f 3758 3747 3759
f 3747 3748 3759
f 3759 3748 3760
f 3748 3749 3760
f 3760 3749 3761
f 3749 3738 3761
f 3761 3738 3750
f 3750 3751 3762
f 3762 3751 3763
f 3751 3752 3763
f 3763 3752 3764
f 3752 3753 3764
f 3764 3753 3765
f 3753 3754 3765
f 3765 3754 3766
f 3754 3755 3766
f 3766 3755 3767
f 3755 3756 3767
f 3767 3756 3768
f 3756 3757 3768
f 3768 3757 3769
f 3757 3758 3769
f 3769 3758 3770
f 3758 3759 3770
f 3770 3759 3771
f 3759 3760 3771
f 3771 3760 3772
f 3760 3761 3772
f 3772 3761 3773
f 3761 3750 3773
f 3773 3750 3762
f 3762 3763 3774
f 3774 3763 3775
f 3763 3764 3775
f 3775 3764 3776
f 3764 3765 3776
f 3776 3765 3777
f 3765 3766 3777
f 3777 3766 3778
f 3766 3767 3778
f 3778 3767 3779
f 3767 3768 3779
f 3779 3768 3780
f 3768 3769 3780
f 3780 3769 3781
f 3769 3770 3781
f 3781 3770 3782
f 3770 3771 3782
f 3782 3771 3783
f 3771 3772 3783
f 3783 3772 3784
f 3772 3773 3784
f 3784 3773 3785
f 3773 3762 3785
f 3785 3762 3774
f 3774 3775 3786
f 3786 3775 3786
f 3775 3776 3786
f 3786 3776 3786
f 3776 3777 3786
f 3786 3777 3786
f 3777 3778 3786
f 3786 3778 3786
f 3778 3779 3786
f 3786 3779 3786
f 3779 3780 3786
f 3786 3780 3786
f 3780 3781 3786
f 3786 3781 3786
f 3781 3782 3786
f 3786 3782 3786
f 3782 3783 3786
f 3786 3783 3786
f 3783 3784 3786
f 3786 3784 3786
f 3784 3785 3786
f 3786 3785 3786
f 3785 3774 3786
f 3786 3774 3786

g Start_point
v 232.67021 501.57077 22.33926
v 231.94174 501.15018 22.45
v 232.78291 501.15018 22.33926
v 232.36234 501.87863 22.33926
v 231.94174 501.99133 22.33926
v 231.52116 501.87863 22.33926
v 231.21329 501.57077 22.33926
v 231.10059 501.15018 22.33926
v 231.21329 500.72958 22.33926
v 231.52116 500.42172 22.33926
v 231.94174 500.30902 22.33926
v 232.36234 500.42172 22.33926
v 232.67021 500.72958 22.33926
v 233.34904 501.96268 22.014584
v 233.56674 501.15018 22.014584
v 232.75424 502.55746 22.014584
v 231.94174 502.77518 22.014584
v 231.12924 502.55746 22.014584
v 230.53445 501.96268 22.014584
v 230.31674 501.15018 22.014584
v 230.53445 500.33768 22.014584
v 231.12924 499.7429 22.014584
v 231.94174 499.52518 22.014584
v 232.75424 499.7429 22.014584
v 233.34904 500.33768 22.014584
v 233.93196 502.29922 21.498098
v 234.23985 501.15018 21.498098
v 233.09079 503.14038 21.498098
v 231.94174 503.44827 21.498098
v 230.7927 503.14038 21.498098
v 229.95154 502.29922 21.498098
v 229.64365 501.15018 21.498098
v 229.95154 500.00113 21.498098
v 230.7927 499.15997 21.498098
v 231.94174 498.85208 21.498098
v 233.09079 499.15997 21.498098
v 233.93196 500.00113 21.498098
v 234.37924 502.55746 20.825
v 234.75633 501.15018 20.825
v 233.34904 503.58768 20.825
v 231.94174 503.96475 20.825
v 230.53445 503.58768 20.825
v 229.50424 502.55746 20.825
v 229.12717 501.15018 20.825
v 229.50424 499.7429 20.825
v 230.53445 498.71268 20.825
v 231.94174 498.3356 20.825
v 233.34904 498.71268 20.825
v 234.37924 499.7429 20.825
v 234.66043 502.71982 20.041162
v 235.08101 501.15018 20.041162
v 233.51138 503.86887 20.041162
v 231.94174 504.28943 20.041162
v 230.37212 503.86887 20.041162
v 229.22307 502.71982 20.041162
v 228.80249 501.15018 20.041162
v 229.22307 499.58054 20.041162
v 230.37212 498.4315 20.041162
v 231.94174 498.01093 20.041162
v 233.51138 498.4315 20.041162
v 234.66043 499.58054 20.041162
v 234.75633 502.77518 19.2
v 235.19174 501.15018 19.2
v 233.56674 503.96475 19.2
v 231.94174 504.40018 19.2
v 230.31674 503.96475 19.2
v 229.12717 502.77518 19.2
v 228.69174 501.15018 19.2
v 229.12717 499.52518 19.2
v 230.31674 498.3356 19.2
v 231.94174 497.90018 19.2
v 233.56674 498.3356 19.2
v 234.75633 499.52518 19.2
v 234.66043 502.71982 18.358837
v 235.08101 501.15018 18.358837
v 233.51138 503.86887 18.358837
v 231.94174 504.28943 18.358837
v 230.37212 503.86887 18.358837
v 229.22307 502.71982 18.358837
v 228.80249 501.15018 18.358837
v 229.22307 499.58054 18.358837
v 230.37212 498.4315 18.358837
v 231.94174 498.01093 18.358837
v 233.51138 498.4315 18.358837
v 234.66043 499.58054 18.358837
v 234.37924 502.55746 17.574999
v 234.75633 501.15018 17.574999
v 233.34904 503.58768 17.574999
v 231.94174 503.96475 17.574999
v 230.53445 503.58768 17.574999
v 229.50424 502.55746 17.574999
v 229.12717 501.15018 17.574999
v 229.50424 499.7429 17.574999
v 230.53445 498.71268 17.574999
v 231.94174 498.3356 17.574999
v 233.34904 498.71268 17.574999
v 234.37924 499.7429 17.574999
v 233.93196 502.29922 16.901901
v 234.23985 501.15018 16.901901
v 233.09079 503.14038 16.901901
v 231.94174 503.44827 16.901901
v 230.7927 503.14038 16.901901
v 229.95154 502.29922 16.901901
v 229.64365 501.15018 16.901901
v 229.95154 500.00113 16.901901
v 230.7927 499.15997 16.901901
v 231.94174 498.85208 16.901901
v 233.09079 499.15997 16.901901
v 233.93196 500.00113 16.901901
v 233.34904 501.96268 16.385416
v 233.56674 501.15018 16.385416
v 232.75424 502.55746 16.385416
v 231.94174 502.77518 16.385416
v 231.12924 502.55746 16.385416
v 230.53445 501.96268 16.385416
v 230.31674 501.15018 16.385416
v 230.53445 500.33768 16.385416
v 231.12924 499.7429 16.385416
v 231.94174 499.52518 16.385416
v 232.75424 499.7429 16.385416
v 233.34904 500.33768 16.385416
v 232.67021 501.57077 16.06074
v 232.78291 501.15018 16.06074
v 232.36234 501.87863 16.06074
v 231.94174 501.99133 16.06074
v 231.52116 501.87863 16.06074
v 231.21329 501.57077 16.06074
v 231.10059 501.15018 16.06074
v 231.21329 500.72958 16.06074
v 231.52116 500.42172 16.06074
v 231.94174 500.30902 16.06074
v 232.36234 500.42172 16.06074
v 232.67021 500.72958 16.06074
v 231.94174 501.15018 15.949999
usemtl mat_25
s 1
f 3787 3788 3789
f 3790 3788 3787
f 3791 3788 3790
f 3792 3788 3791
f 3793 3788 3792
f 3794 3788 3793
f 3795 3788 3794
f 3796 3788 3795
f 3797 3788 3796
f 3798 3788 3797
f 3799 3788 3798
f 3789 3788 3799
f 3800 3789 3801
f 3789 3800 3787
f 3802 3787 3800
f 3787 3802 3790
f 3803 3790 3802
f 3790 3803 3791
f 3804 3791 3803
f 3791 3804 3792
f 3805 3792 3804
f 3792 3805 3793
f 3806 3793 3805
f 3793 3806 3794
f 3807 3794 3806
f 3794 3807 3795
f 3808 3795 3807
f 3795 3808 3796
f 3809 3796 3808
f 3796 3809 3797
f 3810 3797 3809
f 3797 3810 3798
f 3811 3798 3810
f 3798 3811 3799
f 3801 3799 3811
f 3799 3801 3789
f 3812 3801 3813
f 3801 3812 3800
f 3814 3800 3812
f 3800 3814 3802
f 3815 3802 3814
f 3802 3815 3803
f 3816 3803 3815
f 3803 3816 3804
f 3817 3804 3816
f 3804 3817 3805
f 3818 3805 3817
f 3805 3818 3806
f 3819 3806 3818
f 3806 3819 3807
f 3820 3807 3819
f 3807 3820 3808
f 3821 3808 3820
f 3808 3821 3809
f 3822 3809 3821
f 3809 3822 3810
f 3823 3810 3822
f 3810 3823 3811
f 3813 3811 3823
f 3811 3813 3801
f 3824 3813 3825
f 3813 3824 3812
f 3826 3812 3824
f 3812 3826 3814
f 3827 3814 3826
f 3814 3827 3815
f 3828 3815 3827
f 3815 3828 3816
f 3829 3816 3828
f 3816 3829 3817
f 3830 3817 3829
f 3817 3830 3818
f 3831 3818 3830
f 3818 3831 3819
f 3832 3819 3831
f 3819 3832 3820
f 3833 3820 3832
f 3820 3833 3821
f 3834 3821 3833
f 3821 3834 3822
f 3835 3822 3834
f 3822 3835 3823
f 3825 3823 3835
f 3823 3825 3813
f 3836 3825 3837
f 3825 3836 3824
f 3838 3824 3836
f 3824 3838 3826
f 3839 3826 3838
f 3826 3839 3827
f 3840 3827 3839
f 3827 3840 3828
f 3841 3828 3840
f 3828 3841 3829
f 3842 3829 3841
f 3829 3842 3830
f 3843 3830 3842
f 3830 3843 3831
f 3844 3831 3843
f 3831 3844 3832
f 3845 3832 3844
f 3832 3845 3833
f 3846 3833 3845
f 3833 3846 3834
f 3847 3834 3846
f 3834 3847 3835
f 3837 3835 3847
f 3835 3837 3825
f 3848 3837 3849
f 3837 3848 3836
f 3850 3836 3848
f 3836 3850 3838
f 3851 3838 3850
f 3838 3851 3839
f 3852 3839 3851
f 3839 3852 3840
f 3853 3840 3852
f 3840 3853 3841
f 3854 3841 3853
f 3841 3854 3842
f 3855 3842 3854
f 3842 3855 3843
f 3856 3843 3855
f 3843 3856 3844
f 3857 3844 3856
f 3844 3857 3845
f 3858 3845 3857
f 3845 3858 3846
f 3859 3846 3858
f 3846 3859 3847
f 3849 3847 3859
f 3847 3849 3837
f 3860 3849 3861
f 3849 3860 3848
f 3862 3848 3860
f 3848 3862 3850
f 3863 3850 3862
f 3850 3863 3851
f 3864 3851 3863
f 3851 3864 3852
f 3865 3852 3864
f 3852 3865 3853
f 3866 3853 3865
f 3853 3866 3854
f 3867 3854 3866
f 3854 3867 3855
f 3868 3855 3867
f 3855 3868 3856
f 3869 3856 3868
f 3856 3869 3857
f 3870 3857 3869
f 3857 3870 3858
f 3871 3858 3870
f 3858 3871 3859
f 3861 3859 3871
f 3859 3861 3849
f 3872 3861 3873
f 3861 3872 3860
f 3874 3860 3872
f 3860 3874 3862
f 3875 3862 3874
f 3862 3875 3863
f 3876 3863 3875
f 3863 3876 3864
f 3877 3864 3876
f 3864 3877 3865
f 3878 3865 3877
f 3865 3878 3866
f 3879 3866 3878
f 3866 3879 3867
f 3880 3867 3879
f 3867 3880 3868
f 3881 3868 3880
f 3868 3881 3869
f 3882 3869 3881
f 3869 3882 3870
f 3883 3870 3882
f 3870 3883 3871
f 3873 3871 3883
f 3871 3873 3861
f 3884 3873 3885
f 3873 3884 3872
f 3886 3872 3884
f 3872 3886 3874
f 3887 3874 3886
f 3874 3887 3875
f 3888 3875 3887
f 3875 3888 3876
f 3889 3876 3888
f 3876 3889 3877
f 3890 3877 3889
f 3877 3890 3878
f 3891 3878 3890
f 3878 3891 3879
f 3892 3879 3891
f 3879 3892 3880
f 3893 3880 3892
f 3880 3893 3881
f 3894 3881 3893
f 3881 3894 3882
f 3895 3882 3894
f 3882 3895 3883
f 3885 3883 3895
f 3883 3885 3873
f 3896 3885 3897
f 3885 3896 3884
f 3898 3884 3896
f 3884 3898 3886
f 3899 3886 3898
f 3886 3899 3887
f 3900 3887 3899
f 3887 3900 3888
f 3901 3888 3900
f 3888 3901 3889
f 3902 3889 3901
f 3889 3902 3890
f 3903 3890 3902
f 3890 3903 3891
f 3904 3891 3903
f 3891 3904 3892
f 3905 3892 3904
f 3892 3905 3893
f 3906 3893 3905
f 3893 3906 3894
f 3907 3894 3906
f 3894 3907 3895
f 3897 3895 3907
f 3895 3897 3885
f 3908 3897 3909
f 3897 3908 3896
f 3910 3896 3908
f 3896 3910 3898
f 3911 3898 3910
f 3898 3911 3899
f 3912 3899 3911
f 3899 3912 3900
f 3913 3900 3912
f 3900 3913 3901
f 3914 3901 3913
f 3901 3914 3902
f 3915 3902 3914
f 3902 3915 3903
f 3916 3903 3915
f 3903 3916 3904
f 3917 3904 3916
f 3904 3917 3905
f 3918 3905 3917
f 3905 3918 3906
f 3919 3906 3918
f 3906 3919 3907
f 3909 3907 3919
f 3907 3909 3897
f 3909 3920 3908
f 3908 3920 3910
f 3910 3920 3911
f 3911 3920 3912
f 3912 3920 3913
f 3913 3920 3914
f 3914 3920 3915
f 3915 3920 3916
f 3916 3920 3917
f 3917 3920 3918
f 3918 3920 3919
f 3919 3920 3909

g Path_(5)
v 234.65 492.05 16.5
v 234.04999 492.04922 16.5
v 234.13037 492.04932 16.2
v 234.34999 492.0496 15.980386
v 234.65 492.05 15.900001
v 234.95 492.05035 15.980386
v 235.1696 492.05066 16.2
v 235.24998 492.05075 16.5
v 235.1696 492.05066 16.800001
v 234.95 492.05035 17.019615
v 234.65 492.05 17.1
v 234.34999 492.0496 17.019615
v 234.13037 492.04932 16.800001
v 234.05258 490.41946 16.5
v 234.13289 490.42282 16.2
v 234.35233 490.43198 15.980386
v 234.65205 490.44446 15.900001
v 234.9518 490.45697 15.980386
v 235.17122 490.46613 16.2
v 235.25154 490.46948 16.5
v 235.17122 490.46613 16.800001
v 234.9518 490.45697 17.019615
v 234.65205 490.44446 17.1
v 234.35233 490.43198 17.019615
v 234.13289 490.42282 16.800001
v 234.21089 488.70575 16.38755
v 234.34229 488.73755 16.107931
v 234.59195 488.79794 15.933368
v 234.89302 488.87082 15.910632
v 235.1648 488.93658 16.045818
v 235.33446 488.97763 16.302702
v 235.35655 488.98297 16.612452
v 235.22516 488.95117 16.89207
v 234.97548 488.89078 17.066633
v 234.67442 488.8179 17.089369
v 234.40265 488.75214 16.954184
v 234.23299 488.7111 16.6973
v 234.8205 487.22427 16.414043
v 234.94061 487.2506 16.1282
v 235.18335 487.30655 15.942451
v 235.48364 487.37708 15.906567
v 235.76105 487.44336 16.030165
v 235.94122 487.48758 16.280125
v 235.97589 487.4979 16.589472
v 235.85577 487.4716 16.875315
v 235.61305 487.41565 17.061064
v 235.31274 487.3451 17.096947
v 235.03534 487.2788 16.97335
v 234.85516 487.2346 16.72339
v 234.91948 485.71167 16.441656
v 235.0442 485.7004 16.151497
v 235.29402 485.70505 15.964843
v 235.60199 485.72433 15.931709
v 235.88557 485.75308 16.060974
v 236.06882 485.7836 16.317999
v 236.1026 485.8077 16.633919
v 235.97787 485.81897 16.924078
v 235.72806 485.81433 17.110731
v 235.42009 485.79504 17.143866
v 235.13649 485.7663 17.0146
v 234.95325 485.73578 16.757576
v 235.07 484.40186 16.746832
v 235.11131 484.30914 16.449255
v 235.28992 484.17944 16.227793
v 235.55795 484.04752 16.141787
v 235.84361 483.9487 16.214283
v 236.07034 483.90952 16.425854
v 236.1774 483.9404 16.71981
v 236.1361 484.03314 17.01739
v 235.95749 484.16284 17.238852
v 235.68945 484.29477 17.324856
v 235.4038 484.39355 17.252361
v 235.17706 484.43277 17.04079
v 234.02289 483.58154 17.28967
v 233.99207 483.51486 16.984797
v 234.08424 483.35764 16.732166
v 234.27472 483.15204 16.59947
v 234.51244 482.95312 16.622267
v 234.73372 482.81424 16.794445
v 234.87927 482.77255 17.069874
v 234.91008 482.83923 17.374748
v 234.8179 482.99646 17.627378
v 234.62744 483.20206 17.760075
v 234.38971 483.40097 17.737278
v 234.16843 483.53986 17.565098
v 233.0909 482.1354 17.473202
v 233.13695 482.08777 17.172186
v 233.3095 481.97235 16.9436
v 233.56233 481.82007 16.848694
v 233.8277 481.67172 16.912899
v 234.03448 481.56708 17.119009
v 234.12729 481.53418 17.411798
v 234.08125 481.58182 17.712814
v 233.90869 481.69724 17.9414
v 233.65587 481.84952 18.036306
v 233.3905 481.99786 17.972103
v 233.1837 482.1025 17.765991
v 232.39168 480.78473 17.436483
v 232.43512 480.75577 17.130363
v 232.59277 480.63565 16.891272
v 232.82239 480.45657 16.783272
v 233.06245 480.2665 16.835302
v 233.24864 480.1164 17.03342
v 233.33105 480.04645 17.324543
v 233.28761 480.07544 17.630663
v 233.12996 480.19553 17.869755
v 232.90034 480.37463 17.977755
v 232.66028 480.56467 17.925724
v 232.47409 480.71478 17.727606
v 231.27516 479.80838 17.303122
v 231.35747 479.70767 17.02106
v 231.51967 479.51266 16.841818
v 231.7183 479.2756 16.81342
v 231.90016 479.06 16.943476
v 232.0165 478.92365 17.197138
v 232.03613 478.90308 17.506437
v 231.95383 479.00378 17.788498
v 231.79163 479.1988 17.967741
v 231.59299 479.43585 17.99614
v 231.41113 479.65146 17.866083
v 231.2948 479.7878 17.612421
v 230.09044 478.85135 17.278822
v 230.16823 478.73694 17.001352
v 230.30867 478.51956 16.830261
v 230.47415 478.25742 16.81139
v 230.62032 478.0208 16.949797
v 230.70801 477.8731 17.208395
v 230.71371 477.85388 17.517893
v 230.63593 477.9683 17.79536
v 230.49548 478.1857 17.966454
v 230.33 478.4478 17.985323
v 230.18384 478.68442 17.846916
v 230.09615 478.83212 17.58832
v 228.69852 478.1879 17.25157
v 228.78233 478.08423 16.973196
v 228.91284 477.86578 16.796682
v 229.05504 477.5911 16.769327
v 229.17084 477.33374 16.898458
v 229.22922 477.1627 17.149479
v 229.21452 477.1238 17.455124
v 229.1307 477.22745 17.733498
v 229.0002 477.44592 17.910011
v 228.858 477.7206 17.937366
v 228.7422 477.97797 17.808235
v 228.68382 478.149 17.557215
v 227.2269 477.41293 17.084106
v 227.29092 477.359 16.787216
v 227.42667 477.18552 16.570448
v 227.59773 476.939 16.491884
v 227.7583 476.68552 16.572577
v 227.86536 476.49295 16.790903
v 227.89018 476.4129 17.088366
v 227.82616 476.46686 17.385256
v 227.69041 476.64035 17.602024
v 227.51933 476.88684 17.680588
v 227.35876 477.14035 17.599895
v 227.25172 477.33292 17.381569
v 225.92287 476.33682 17.23882
v 225.92717 476.32935 16.928377
v 226.03448 476.2073 16.663734
v 226.21608 476.00333 16.515802
v 226.4233 475.77213 16.524218
v 226.60059 475.57562 16.686728
v 226.70047 475.4665 16.959787
v 226.69618 475.47394 17.27023
v 226.58885 475.596 17.534872
v 226.40726 475.79996 17.682804
v 226.20006 476.03116 17.674389
v 226.02275 476.22766 17.511879
v 224.79277 475.14893 17.376593
v 224.74709 475.19775 17.073294
v 224.8147 475.13278 16.77721
v 224.97748 474.97134 16.567675
v 225.19182 474.75674 16.500834
v 225.40028 474.54648 16.594597
v 225.54703 474.3969 16.82384
v 225.59271 474.34805 17.127136
v 225.52512 474.41306 17.423222
v 225.36234 474.5745 17.632755
v 225.148 474.78906 17.699596
v 224.93951 474.99933 17.605835
v 223.66325 473.9776 17.399672
v 223.61108 474.05823 17.104311
v 223.67291 474.02573 16.801682
v 223.83217 473.8888 16.572874
v 224.04617 473.6841 16.479195
v 224.25758 473.46655 16.545746
v 224.40976 473.2944 16.754694
v 224.46193 473.21378 17.050055
v 224.4001 473.24628 17.352684
v 224.24084 473.3832 17.581491
v 224.02684 473.5879 17.67517
v 223.81543 473.80545 17.60862
v 222.52434 472.8584 17.181427
v 222.48515 472.9337 16.88267
v 222.55966 472.89532 16.583607
v 222.72789 472.75354 16.364374
v 222.94476 472.5464 16.283716
v 223.15218 472.3293 16.363241
v 223.29454 472.16052 16.581644
v 223.33372 472.0852 16.880404
v 223.25922 472.1236 17.179464
v 223.09099 472.26535 17.398697
v 222.87411 472.47253 17.479357
v 222.6667 472.68958 17.39983
v 221.40259 471.7375 17.103762
v 221.35124 471.79977 16.803848
v 221.41357 471.74835 16.50396
v 221.57289 471.59702 16.284452
v 221.7865 471.38635 16.204144
v 221.99716 471.17276 16.284552
v 222.14842 471.0135 16.50413
v 222.19977 470.95123 16.804043
v 222.13744 471.00266 17.103931
v 221.97812 471.15396 17.323437
v 221.76451 471.36465 17.403746
v 221.55385 471.57822 17.32334
v 220.27254 470.60745 17.098799
v 220.21597 470.6645 16.798786
v 220.2731 470.60788 16.498798
v 220.4286 470.45273 16.27922
v 220.64081 470.24066 16.198883
v 220.85286 470.02847 16.279318
v 221.00795 469.87302 16.498968
v 221.0645 469.81598 16.79898
v 221.00739 469.8726 17.098969
v 220.85188 470.02774 17.318548
v 220.63966 470.2398 17.398884
v 220.42761 470.452 17.318449
v 219.13759 469.4725 17.100079
v 219.0807 469.52924 16.800066
v 219.13751 469.4723 16.500078
v 219.29277 469.3169 16.280499
v 219.5049 469.10474 16.200163
v 219.71704 468.89264 16.280598
v 219.87236 468.73743 16.500248
v 219.92923 468.6807 16.80026
v 219.87244 468.73764 17.100248
v 219.71716 468.893 17.319828
v 219.50505 469.10516 17.400164
v 219.29291 469.3173 17.319729
v 218.00223 468.33713 17.09991
v 217.94543 468.39395 16.799898
v 218.00232 468.3371 16.49991
v 218.15764 468.1818 16.28033
v 218.3698 467.96964 16.199995
v 218.58191 467.7575 16.28043
v 218.73717 467.60223 16.50008
v 218.79396 467.54544 16.800093
v 218.73708 467.6023 17.10008
v 218.58176 467.7576 17.31966
v 218.36961 467.96973 17.399996
v 218.15749 468.18185 17.319561
v 216.86697 467.20187 17.099916
v 216.81017 467.2587 16.799902
v 216.86703 467.2018 16.499916
v 217.02235 467.04648 16.280336
v 217.2345 466.83435 16.2
v 217.44662 466.62222 16.280434
v 217.60188 466.46695 16.500086
v 217.65869 466.41016 16.800098
v 217.60182 466.46704 17.100084
v 217.4465 466.62234 17.319664
v 217.23436 466.8345 17.4
v 217.02223 467.0466 17.319567
v 215.73174 466.06656 17.1
v 215.6749 466.1234 16.800001
v 215.73174 466.06656 16.5
v 215.88702 465.9113 16.280386
v 216.09915 465.69916 16.2
v 216.3113 465.48703 16.280386
v 216.46658 465.33173 16.5
v 216.52342 465.27487 16.800001
v 216.46658 465.33173 17.1
v 216.3113 465.48703 17.319616
v 216.09915 465.69916 17.400002
v 215.88702 465.9113 17.319616
v 214.5908 464.92563 17.099894
v 214.53963 464.98813 16.800001
v 214.60213 464.93698 16.500107
v 214.76157 464.78583 16.280571
v 214.97522 464.57523 16.200214
v 215.18584 464.36157 16.280571
v 215.33698 464.20212 16.500107
v 215.38815 464.13962 16.800001
v 215.32564 464.1908 17.099894
v 215.1662 464.34192 17.319431
v 214.95256 464.55255 17.399786
v 214.74194 464.7662 17.319431
v 213.43236 463.7672 17.01115
v 213.40598 463.8545 16.714258
v 213.49326 463.8281 16.417364
v 213.67084 463.6951 16.200024
v 213.89113 463.49112 16.12047
v 214.09511 463.27084 16.200024
v 214.2281 463.09326 16.417364
v 214.2545 463.00595 16.714258
v 214.1672 463.03235 17.01115
v 213.98962 463.16534 17.228493
v 213.76933 463.36932 17.308044
v 213.56537 463.58963 17.228493
v 212.32245 462.6573 16.63659
v 212.3018 462.75034 16.34099
v 212.39485 462.7297 16.045391
v 212.57664 462.6009 15.828998
v 212.79848 462.39847 15.749792
v 213.00092 462.17664 15.828998
v 213.1297 461.99484 16.045391
v 213.15034 461.9018 16.34099
v 213.0573 461.92242 16.63659
v 212.8755 462.05124 16.852982
v 212.65367 462.25366 16.932186
v 212.45123 462.4755 16.852982
v 211.22093 461.55576 16.467064
v 211.1732 461.6217 16.16734
v 211.23915 461.574 15.867618
v 211.40112 461.42538 15.648205
v 211.61569 461.2157 15.567894
v 211.82538 461.0011 15.648205
v 211.974 460.83914 15.867618
v 212.02173 460.7732 16.16734
v 211.95578 460.82092 16.467064
v 211.79381 460.96954 16.686476
v 211.57924 461.17923 16.766787
v 211.36954 461.3938 16.686476
v 210.09721 460.43204 16.503298
v 210.03821 460.48672 16.203312
v 210.0929 460.42773 15.903328
v 210.24661 460.27087 15.683724
v 210.45816 460.05817 15.603344
v 210.67087 459.8466 15.683724
v 210.82774 459.6929 15.903328
v 210.88675 459.6382 16.203312
v 210.83206 459.6972 16.503298
v 210.67834 459.85406 16.7229
v 210.4668 460.06677 16.803282
v 210.25409 460.27835 16.7229
v 208.95956 459.2944 16.500002
v 208.90295 459.35147 16.200003
v 208.96 459.29483 15.9000025
v 209.11546 459.1397 15.6803875
v 209.32765 458.92764 15.600003
v 209.53972 458.71545 15.6803875
v 209.69485 458.56 15.9000025
v 209.75148 458.50293 16.200003
v 209.69441 458.55957 16.500002
v 209.53897 458.7147 16.719618
v 209.32677 458.92676 16.800003
v 209.1147 459.13895 16.719618
v 207.82452 458.15936 16.5
v 207.76767 458.2162 16.2
v 207.82452 458.15936 15.9
v 207.97981 458.00406 15.680385
v 208.19194 457.79193 15.599999
v 208.40407 457.5798 15.680385
v 208.55936 457.4245 15.9
v 208.61621 457.36768 16.2
v 208.55936 457.4245 16.5
v 208.40407 457.5798 16.719616
v 208.19194 457.79193 16.8
v 207.97981 458.00406 16.719616
v 206.68924 457.02408 16.5
v 206.6324 457.08093 16.2
v 206.68924 457.02408 15.900001
v 206.84454 456.8688 15.680386
v 207.05667 456.65665 15.6
v 207.2688 456.44452 15.680386
v 207.42409 456.28925 15.900001
v 207.48093 456.2324 16.2
v 207.42409 456.28925 16.5
v 207.2688 456.44452 16.719616
v 207.05667 456.65665 16.800001
v 206.84454 456.8688 16.719616
v 205.55397 455.88882 16.5
v 205.49713 455.94565 16.2
v 205.55397 455.88882 15.900001
v 205.70927 455.73352 15.680386
v 205.9214 455.5214 15.6
v 206.13353 455.30927 15.680386
v 206.28882 455.15396 15.900001
v 206.34566 455.09714 16.2
v 206.28882 455.15396 16.5
v 206.13353 455.30927 16.719616
v 205.9214 455.5214 16.800001
v 205.70927 455.73352 16.719616
v 204.4187 454.75354 16.5
v 204.36186 454.8104 16.2
v 204.4187 454.75354 15.900001
v 204.57399 454.59827 15.680386
v 204.78613 454.3861 15.6
v 204.99826 454.17398 15.680386
v 205.15355 454.0187 15.900001
v 205.21039 453.96185 16.2
v 205.15355 454.0187 16.5
v 204.99826 454.17398 16.719616
v 204.78613 454.3861 16.800001
v 204.57399 454.59827 16.719616
v 203.31036 453.5954 16.554047
v 203.22942 453.67303 16.264423
v 203.26138 453.63754 15.957536
v 203.39772 453.4984 15.715617
v 203.60188 453.29297 15.603489
v 203.81917 453.07623 15.651196
v 203.99135 452.90628 15.845954
v 204.0723 452.82867 16.135578
v 204.04033 452.86417 16.442465
v 203.90399 453.00327 16.684383
v 203.69984 453.2087 16.796513
v 203.48256 453.42545 16.748806
v 202.19861 452.48672 16.57475
v 202.1084 452.55228 16.284975
v 202.12733 452.50085 15.9793625
v 202.25034 452.34625 15.7398
v 202.44446 452.12985 15.630479
v 202.65768 451.9097 15.680692
v 202.83287 451.74472 15.876984
v 202.92308 451.67917 16.16676
v 202.90414 451.7306 16.472372
v 202.78113 451.88522 16.711935
v 202.587 452.1016 16.821257
v 202.3738 452.32178 16.771044
v 201.04784 451.53177 16.654488
v 201.00322 451.55148 16.347786
v 201.04579 451.43774 16.061964
v 201.16412 451.221 15.873605
v 201.32654 450.95938 15.83318
v 201.4895 450.72296 15.951523
v 201.60934 450.57507 16.196922
v 201.65396 450.55536 16.503624
v 201.6114 450.66913 16.789446
v 201.49306 450.88583 16.977806
v 201.33064 451.14746 17.018229
v 201.1677 451.3839 16.899887
v 199.71965 450.9944 16.617674
v 199.71252 450.97003 16.307772
v 199.74356 450.79855 16.050327
v 199.80446 450.5259 15.914321
v 199.87888 450.2252 15.936198
v 199.9469 449.97693 16.110096
v 199.99026 449.84766 16.389418
v 199.99739 449.87204 16.69932
v 199.96635 450.04352 16.956764
v 199.90546 450.31616 17.09277
v 199.83104 450.61688 17.070892
v 199.76303 450.86514 16.896996
v 198.02454 450.8562 16.570005
v 198.02718 450.7765 16.271255
v 198.09077 450.56967 16.049469
v 198.19829 450.2912 15.964072
v 198.3209 450.0157 16.037949
v 198.42578 449.81696 16.2513
v 198.4848 449.74823 16.546963
v 198.48218 449.82794 16.845713
v 198.41858 450.03476 17.0675
v 198.31107 450.31323 17.152897
v 198.18843 450.58875 17.079021
v 198.08356 450.78748 16.865667
v 196.64763 449.68268 16.714529
v 196.71165 449.58105 16.428339
v 196.86928 449.3919 16.239107
v 197.07823 449.1659 16.197535
v 197.28256 448.96362 16.314762
v 197.42749 448.83923 16.55938
v 197.47421 448.8261 16.86584
v 197.41019 448.92776 17.152029
v 197.25256 449.1169 17.341263
v 197.04361 449.3429 17.382833
v 196.83928 449.5452 17.265606
v 196.69435 449.66956 17.02099
v 195.50842 448.47253 16.60023
v 195.63889 448.34406 16.349642
v 195.84874 448.15286 16.223913
v 196.08177 447.95013 16.256727
v 196.27553 447.79025 16.439295
v 196.37808 447.71603 16.722696
v 196.36197 447.74734 17.030994
v 196.2315 447.87582 17.28158
v 196.02165 448.06705 17.40731
v 195.78864 448.26974 17.374496
v 195.59488 448.42963 17.191929
v 195.49231 448.50385 16.908527
v 194.47995 447.11194 16.628548
v 194.64113 446.9823 16.39882
v 194.88472 446.81668 16.305761
v 195.14546 446.65942 16.374306
v 195.35349 446.55264 16.586088
v 195.45305 446.52502 16.88436
v 195.41747 446.5839 17.1892
v 195.2563 446.7135 17.418926
v 195.0127 446.87912 17.511984
v 194.75197 447.0364 17.44344
v 194.54395 447.14316 17.231659
v 194.44438 447.1708 16.933388
v 193.7406 445.71127 16.966318
v 193.8727 445.6167 16.70277
v 194.10301 445.4704 16.555227
v 194.36981 445.3116 16.563223
v 194.60162 445.18286 16.724613
v 194.73633 445.11862 16.996157
v 194.73782 445.13617 17.30509
v 194.60571 445.23074 17.568638
v 194.37541 445.377 17.71618
v 194.1086 445.53583 17.708185
v 193.8768 445.66458 17.546795
v 193.7421 445.72882 17.275253
v 192.92499 444.47754 16.814716
v 193.0789 444.3385 16.583555
v 193.29622 444.13867 16.487057
v 193.51866 443.9316 16.551079
v 193.68665 443.77277 16.758467
v 193.75516 443.7047 17.053652
v 193.70586 443.7457 17.357538
v 193.55193 443.88474 17.5887
v 193.33463 444.08456 17.685196
v 193.11217 444.29163 17.621174
v 192.94418 444.45047 17.413786
v 192.87567 444.51852 17.118603
v 191.77654 443.52548 16.819183
v 191.89688 443.35062 16.59245
v 192.06549 443.1059 16.502228
v 192.2372 442.85687 16.572699
v 192.36601 442.6703 16.784975
v 192.41739 442.59616 17.08218
v 192.37758 442.65433 17.384678
v 192.25725 442.8292 17.611414
v 192.08864 443.0739 17.701633
v 191.91692 443.32294 17.631163
v 191.78812 443.50952 17.418886
v 191.73674 443.58365 17.121681
v 190.44193 442.76544 16.791597
v 190.55544 442.58344 16.567682
v 190.70276 442.32443 16.481972
v 190.8444 442.0578 16.557434
v 190.94243 441.85504 16.773848
v 190.97057 441.77045 17.073225
v 190.92126 441.82672 17.375349
v 190.80774 442.00873 17.599264
v 190.66042 442.26773 17.684975
v 190.51877 442.53436 17.609512
v 190.42075 442.73712 17.393099
v 190.39262 442.82172 17.093721
v 189.08963 441.9694 16.54898
v 189.26385 441.77338 16.392488
v 189.43933 441.5177 16.385271
v 189.56903 441.2708 16.529264
v 189.61821 441.09894 16.785887
v 189.57368 441.0481 17.086372
v 189.44739 441.1319 17.35021
v 189.27316 441.3279 17.506702
v 189.09769 441.58362 17.51392
v 188.96799 441.83047 17.369925
v 188.91881 442.00235 17.113304
v 188.96333 442.0532 16.812819
v 187.83972 440.99603 16.089594
v 187.99388 440.8191 15.889183
v 188.17723 440.57568 15.833329
v 188.34065 440.33105 15.937
v 188.44035 440.15076 16.172417
v 188.44962 440.0831 16.4765
v 188.36595 440.1462 16.767769
v 188.21179 440.32318 16.96818
v 188.02843 440.56656 17.024033
v 187.865 440.8112 16.920362
v 187.76532 440.9915 16.684946
v 187.75606 441.05914 16.380863
v 186.42715 440.05023 16.204151
v 186.54788 439.8158 16.040504
v 186.72174 439.5588 16.026625
v 186.90215 439.34814 16.16623
v 187.04076 439.24023 16.421911
v 187.10045 439.264 16.72516
v 187.0652 439.4131 16.994722
v 186.94449 439.64752 17.158367
v 186.77063 439.9045 17.172249
v 186.59021 440.11517 17.032644
v 186.4516 440.22308 16.776962
v 186.3919 440.1993 16.473713
v 185.28946 439.13922 16.64594
v 185.3825 438.8817 16.494558
v 185.51465 438.60074 16.498623
v 185.65048 438.3716 16.657047
v 185.75359 438.25568 16.92738
v 185.79636 438.28403 17.237185
v 185.76733 438.44907 17.503452
v 185.67429 438.70657 17.654835
v 185.54214 438.98755 17.65077
v 185.40631 439.21667 17.492346
v 185.3032 439.3326 17.222013
v 185.26044 439.30426 16.912209
v 183.82996 438.87192 16.719791
v 183.9017 438.62576 16.544016
v 183.99008 438.32895 16.519917
v 184.07141 438.06104 16.653952
v 184.1239 437.8938 16.910206
v 184.13348 437.87204 17.220015
v 184.0976 438.0016 17.500368
v 184.02585 438.24777 17.676144
v 183.93747 438.54456 17.700241
v 183.85614 438.8125 17.566208
v 183.80365 438.97974 17.309954
v 183.79407 439.0015 17.000145
v 182.3594 438.22052 16.613503
v 182.44118 437.9434 16.499643
v 182.52766 437.64862 16.545527
v 182.5957 437.41525 16.73886
v 182.62706 437.30582 17.027836
v 182.61333 437.34958 17.335026
v 182.5582 437.53488 17.57812
v 182.47643 437.81204 17.691977
v 182.38994 438.10678 17.646093
v 182.3219 438.34015 17.452763
v 182.29054 438.44962 17.163786
v 182.30428 438.40582 16.856596
v 180.81421 437.9749 16.700727
v 180.85393 437.71832 16.529898
v 180.90347 437.41223 16.511715
v 180.94957 437.13867 16.651052
v 180.97986 436.97095 16.910576
v 180.98624 436.95398 17.220743
v 180.96698 437.09235 17.498447
v 180.92726 437.34894 17.669277
v 180.87772 437.65503 17.68746
v 180.83162 437.9286 17.548122
v 180.80133 438.0963 17.288599
v 180.79495 438.11328 16.978432
v 179.16092 437.83676 16.787645
v 179.18503 437.5983 16.586147
v 179.23846 437.2969 16.528196
v 179.3069 437.0133 16.629318
v 179.37201 436.8235 16.86242
v 179.41634 436.77835 17.16504
v 179.42801 436.88995 17.45609
v 179.4039 437.12842 17.657589
v 179.35046 437.4298 17.715542
v 179.28203 437.7134 17.614418
v 179.21692 437.90323 17.381317
v 179.17259 437.94836 17.078697
v 177.62854 437.35916 17.082266
v 177.64236 437.10327 16.907879
v 177.69487 436.7984 16.881342
v 177.77202 436.52618 17.009766
v 177.85312 436.35962 17.25874
v 177.91644 436.3433 17.56155
v 177.94502 436.4816 17.83706
v 177.93121 436.73746 18.01145
v 177.87871 437.04236 18.037987
v 177.80156 437.31454 17.909563
v 177.72046 437.48114 17.66059
v 177.65714 437.49747 17.357777
v 176.16888 437.25955 17.394777
v 176.16557 437.0166 17.200914
v 176.17491 436.7097 17.15333
v 176.19437 436.421 17.264774
v 176.21873 436.22787 17.505384
v 176.24149 436.18213 17.810692
v 176.25653 436.29596 18.098886
v 176.25983 436.53888 18.29275
v 176.25049 436.84583 18.340334
v 176.23105 437.13452 18.22889
v 176.20667 437.3276 17.98828
v 176.18391 437.37338 17.682972
v 174.5536 437.34476 17.454618
v 174.58003 437.15985 17.206516
v 174.6141 436.8761 17.08494
v 174.6467 436.56952 17.122463
v 174.66907 436.32227 17.309034
v 174.67523 436.2006 17.594662
v 174.66354 436.2371 17.90281
v 174.63712 436.422 18.150911
v 174.60304 436.70575 18.27249
v 174.57045 437.01233 18.234964
v 174.54807 437.25958 18.048393
v 174.5419 437.38126 17.762768
v 172.76962 436.9495 17.535639
v 172.85689 436.83524 17.259787
v 172.99426 436.6127 17.092047
v 173.14496 436.34152 17.077366
v 173.26859 436.0944 17.219677
v 173.33202 435.93747 17.480848
v 173.31827 435.91287 17.7909
v 173.231 436.02713 18.066751
v 173.09363 436.24963 18.234491
v 172.94293 436.5208 18.249174
v 172.8193 436.76797 18.106863
v 172.75586 436.92487 17.84569
v 171.58345 435.80496 17.395905
v 171.66702 435.7389 17.10524
v 171.81786 435.5576 16.903954
v 171.99551 435.30957 16.845976
v 172.1524 435.06134 16.946846
v 172.24649 434.87943 17.179533
v 172.25256 434.81253 17.481691
v 172.16899 434.8786 17.772354
v 172.01816 435.0599 17.973642
v 171.8405 435.30792 18.031618
v 171.68361 435.55612 17.930748
v 171.58952 435.73807 17.698061
v 170.24109 435.2163 17.35527
v 170.29887 435.16745 17.052586
v 170.39864 434.98172 16.823988
v 170.51361 434.7089 16.730726
v 170.61302 434.42203 16.797792
v 170.67021 434.19806 17.007217
v 170.66986 434.09695 17.302883
v 170.61206 434.1458 17.605568
v 170.5123 434.33154 17.834167
v 170.39732 434.6044 17.927427
v 170.29793 434.89124 17.860361
v 170.24074 435.1152 17.650938
v 168.85913 434.77982 17.11437
v 168.86046 434.73087 16.80785
v 168.88419 434.53674 16.56638
v 168.92393 434.2495 16.45466
v 168.96906 433.9461 16.502628
v 169.00748 433.7078 16.697432
v 169.02888 433.5985 16.98687
v 169.02754 433.64746 17.29339
v 169.00383 433.84155 17.53486
v 168.96407 434.1288 17.646578
v 168.91895 434.43222 17.59861
v 168.88052 434.6705 17.403809
v 167.32353 434.78702 17.238125
v 167.23438 434.63162 16.99047
v 167.1824 434.36258 16.852509
v 167.18153 434.052 16.861198
v 167.23203 433.78308 17.014217
v 167.32034 433.62793 17.270563
v 167.4228 433.62805 17.561544
v 167.51196 433.78345 17.809198
v 167.56393 434.0525 17.947163
v 167.56479 434.36307 17.93847
v 167.51431 434.632 17.785452
v 167.426 434.78714 17.529108
v 165.85164 434.7528 17.997059
v 165.76389 434.5633 17.774971
v 165.72273 434.27615 17.656233
v 165.73921 433.9683 17.672659
v 165.80888 433.72226 17.819847
v 165.9131 433.60394 18.058361
v 166.02393 433.64505 18.32429
v 166.11166 433.83456 18.546377
v 166.15282 434.1217 18.665117
v 166.13635 434.42957 18.648691
v 166.06667 434.6756 18.501501
v 165.96246 434.79395 18.262987
v 164.33192 434.78598 18.564613
v 164.25095 434.68848 18.304203
v 164.20775 434.4572 18.118378
v 164.21393 434.15414 18.05693
v 164.26782 433.8605 18.136324
v 164.355 433.65494 18.335285
v 164.45207 433.59256 18.600504
v 164.53305 433.69006 18.860914
v 164.57625 433.92133 19.04674
v 164.57005 434.2244 19.108189
v 164.51617 434.51807 19.028795
v 164.429 434.7236 18.829832
v 162.61914 434.4521 19.097822
v 162.58293 434.33365 18.824663
v 162.63165 434.10492 18.624546
v 162.75226 433.82718 18.551092
v 162.91243 433.5749 18.623983
v 163.06924 433.41562 18.82369
v 163.1807 433.39203 19.096699
v 163.2169 433.51047 19.369858
v 163.16818 433.7392 19.569975
v 163.04756 434.0169 19.643429
v 162.8874 434.2692 19.570538
v 162.73058 434.4285 19.37083
v 161.39305 433.26678 19.579388
v 161.36647 433.23434 19.271214
v 161.45074 433.094 19.006678
v 161.6233 432.88336 18.856665
v 161.83789 432.6589 18.861366
v 162.03703 432.48074 19.019526
v 162.16734 432.3966 19.288763
v 162.19392 432.42908 19.596937
v 162.10963 432.5694 19.861471
v 161.93709 432.78003 20.011486
v 161.72249 433.0045 20.006783
v 161.52336 433.18265 19.848625
v 160.28703 432.16583 19.76934
v 160.2416 432.21466 19.46599
v 160.29372 432.13593 19.170097
v 160.42947 431.95074 18.960945
v 160.61247 431.70874 18.894575
v 160.79369 431.47473 18.988773
v 160.92455 431.31146 19.218298
v 160.97 431.26263 19.521648
v 160.91786 431.34137 19.817541
v 160.7821 431.52655 20.026693
v 160.5991 431.76855 20.093061
v 160.41791 432.00256 19.998865
v 159.1079 431.398 19.796583
v 159.08742 431.47287 19.49586
v 159.10814 431.39236 19.19661
v 159.16447 431.17804 18.979017
v 159.24135 430.8873 18.901388
v 159.31816 430.59808 18.984522
v 159.37433 430.38785 19.20614
v 159.39479 430.31296 19.506865
v 159.37408 430.3935 19.806114
v 159.31773 430.60782 20.023706
v 159.24086 430.89856 20.101336
v 159.16405 431.18777 20.018204
v 157.63715 431.47238 19.798449
v 157.63736 431.5519 19.498217
v 157.6374 431.47064 19.198452
v 157.63724 431.2504 18.979473
v 157.63693 430.95016 18.899958
v 157.63655 430.6504 18.98121
v 157.6362 430.43143 19.201462
v 157.63599 430.3519 19.501694
v 157.63596 430.43317 19.801458
v 157.63611 430.6534 20.020437
v 157.63643 430.95364 20.099953
v 157.63681 431.25342 20.0187
v 155.9559 431.41058 19.800035
v 155.9441 431.4901 19.50004
v 155.95589 431.4106 19.200035
v 155.9881 431.1934 18.98041
v 156.0321 430.89664 18.900011
v 156.07611 430.59988 18.980383
v 156.10832 430.38263 19.199987
v 156.12012 430.3031 19.499983
v 156.10834 430.3826 19.799988
v 156.07613 430.59982 20.019613
v 156.03212 430.89658 20.100012
v 155.98811 431.19336 20.019642
v 154.24141 430.94946 19.793331
v 154.20644 431.01758 19.49233
v 154.24492 430.94266 19.19338
v 154.34653 430.74484 18.97659
v 154.48405 430.47708 18.900043
v 154.62064 430.21115 18.984253
v 154.7197 430.0183 19.206656
v 154.75465 429.95023 19.507658
v 154.71619 430.02512 19.806606
v 154.61458 430.22296 20.0234
v 154.47705 430.49072 20.099945
v 154.34047 430.75662 20.015734
v 153.00008 429.89157 19.843904
v 152.94788 429.98395 19.552004
v 152.97429 429.93674 19.246168
v 153.07225 429.76266 19.008345
v 153.2155 429.50833 18.90226
v 153.36566 429.24188 18.956337
v 153.4825 429.03476 19.156088
v 153.5347 428.94238 19.447989
v 153.50829 428.9896 19.753824
v 153.41032 429.16367 19.991648
v 153.26707 429.418 20.097733
v 153.11691 429.68445 20.043655
v 151.58612 429.49918 19.637632
v 151.58159 429.4876 19.326693
v 151.6158 429.32712 19.06216
v 151.67961 429.06076 18.914917
v 151.75589 428.75986 18.924417
v 151.82423 428.50507 19.088112
v 151.8663 428.36462 19.362144
v 151.87083 428.3762 19.673084
v 151.83662 428.53668 19.937616
v 151.77283 428.80304 20.08486
v 151.69653 429.10394 20.07536
v 151.6282 429.35873 19.911665
v 149.93082 429.23798 19.636732
v 149.90271 429.17484 19.33358
v 149.9388 428.9791 19.094793
v 150.02939 428.70322 18.984358
v 150.15025 428.4211 19.031862
v 150.26897 428.20834 19.224579
v 150.35373 428.12195 19.510868
v 150.38184 428.1851 19.814022
v 150.34575 428.3808 20.052807
v 150.25514 428.6567 20.163242
v 150.1343 428.9388 20.115738
v 150.01558 429.15158 19.923021
v 148.5366 428.29056 19.974052
v 148.52692 428.1739 19.690006
v 148.6101 427.9556 19.488007
v 148.76385 427.69412 19.422182
v 148.947 427.4596 19.510168
v 149.11044 427.31482 19.728392
v 149.2104 427.29858 20.018377
v 149.22008 427.41525 20.302425
v 149.1369 427.63358 20.504423
v 148.98314 427.89502 20.57025
v 148.8 428.12955 20.482262
v 148.63657 428.27435 20.26404
v 147.36858 427.5202 20.494967
v 147.3136 427.46365 20.205795
v 147.32253 427.27103 19.966436
v 147.39294 426.99393 19.841026
v 147.506 426.70657 19.863169
v 147.63141 426.486 20.026928
v 147.73555 426.3913 20.288427
v 147.79053 426.4478 20.577599
v 147.7816 426.64044 20.816957
v 147.71118 426.91754 20.942368
v 147.59813 427.2049 20.920225
v 147.47273 427.42548 20.756466
v 145.73221 427.28226 20.779776
v 145.72328 427.2153 20.47905
v 145.78912 427.02332 20.245718
v 145.9121 426.75778 20.142303
v 146.05922 426.4898 20.196518
v 146.19109 426.29123 20.393831
v 146.27237 426.21524 20.681374
v 146.2813 426.2822 20.982101
v 146.21545 426.47418 21.215433
v 146.09248 426.73972 21.318848
v 145.94536 427.0077 21.264633
v 145.81349 427.20627 21.06732
v 144.4003 425.90558 20.707712
v 144.47084 425.83447 20.413792
v 144.65704 425.69495 20.208115
v 144.90903 425.5244 20.14579
v 145.15926 425.36856 20.243517
v 145.3407 425.26913 20.475113
v 145.40472 425.2528 20.77852
v 145.33417 425.3239 21.072441
v 145.14796 425.46344 21.278118
v 144.89598 425.63397 21.340445
v 144.64575 425.78983 21.242716
v 144.46432 425.88925 21.01112
v 143.69351 424.2606 20.946583
v 143.75414 424.21884 20.653046
v 143.9544 424.1494 20.434221
v 144.24065 424.07095 20.348745
v 144.53618 424.00443 20.419521
v 144.7618 423.9677 20.627583
v 144.85706 423.9706 20.917181
v 144.79643 424.01236 21.210718
v 144.59616 424.08176 21.429543
v 144.30992 424.16025 21.515018
v 144.0144 424.22675 21.444244
v 143.78877 424.2635 21.236181
v 143.592 422.73657 21.000984
v 143.67192 422.70044 20.703083
v 143.87991 422.615 20.488886
v 144.16028 422.5031 20.415785
v 144.43787 422.3948 20.503366
v 144.6383 422.31906 20.728167
v 144.7079 422.2962 21.029947
v 144.62798 422.33234 21.327848
v 144.41997 422.4178 21.542046
v 144.13962 422.52966 21.615147
v 143.86203 422.63797 21.527565
v 143.66158 422.7137 21.302765
v 142.73383 421.6854 21.088106
v 142.75502 421.66235 20.779106
v 142.88152 421.53207 20.527142
v 143.07942 421.32944 20.399727
v 143.29573 421.10876 20.431004
v 143.47246 420.92917 20.61259
v 143.56226 420.83878 20.895832
v 143.54106 420.86182 21.204832
v 143.41457 420.9921 21.456797
v 143.21666 421.1947 21.584211
v 143.00035 421.41537 21.552935
v 142.82362 421.59497 21.371347
v 141.60347 420.8116 21.130566
v 141.60188 420.78162 20.822224
v 141.67305 420.61896 20.567968
v 141.7979 420.3672 20.43593
v 141.94298 420.0938 20.461487
v 142.06943 419.872 20.637793
v 142.14334 419.7613 20.917603
v 142.14494 419.79126 21.225945
v 142.07378 419.95392 21.4802
v 141.94893 420.2057 21.612238
v 141.80383 420.4791 21.586681
v 141.6774 420.70087 21.410378
v 140.25903 420.38538 21.153542
v 140.23984 420.30368 20.852983
v 140.25035 420.08502 20.630596
v 140.28778 419.78796 20.545967
v 140.34207 419.4921 20.621777
v 140.3987 419.2767 20.837708
v 140.44247 419.19952 21.135902
v 140.46169 419.28122 21.43646
v 140.45117 419.4999 21.658848
v 140.41374 419.79697 21.743477
v 140.35944 420.09283 21.667667
v 140.30281 420.3082 21.451736
v 138.66676 420.388 21.457764
v 138.62935 420.34586 21.158043
v 138.62666 420.1579 20.914978
v 138.65942 419.8745 20.793695
v 138.71886 419.57162 20.826693
v 138.78903 419.3304 21.00513
v 138.85115 419.21545 21.281195
v 138.88857 419.25763 21.580914
v 138.89125 419.4456 21.82398
v 138.85849 419.72897 21.945263
v 138.79906 420.03183 21.912264
v 138.72888 420.27307 21.733828
v 137.08557 419.80994 21.607103
v 137.07648 419.72223 21.311926
v 137.12047 419.50543 21.095848
v 137.20576 419.21762 21.016764
v 137.30951 418.93597 21.095865
v 137.40392 418.73593 21.311956
v 137.46367 418.67108 21.607138
v 137.47276 418.7588 21.902315
v 137.42877 418.9756 22.118393
v 137.34348 419.2634 22.197477
v 137.23972 419.54504 22.118376
v 137.14532 419.7451 21.902285
v 135.39357 419.2773 21.633757
v 135.4433 419.14737 21.355968
v 135.57195 418.92404 21.182587
v 135.74503 418.66714 21.160069
v 135.91617 418.4455 21.29445
v 136.03952 418.31854 21.549725
v 136.08202 418.32025 21.857489
v 136.03229 418.45016 22.135279
v 135.90364 418.6735 22.30866
v 135.73056 418.93042 22.331177
v 135.55942 419.15204 22.196795
v 135.43607 419.27902 21.94152
v 134.29646 417.87753 21.885212
v 134.35934 417.7688 21.601109
v 134.53471 417.59558 21.412104
v 134.77556 417.40433 21.36884
v 135.01736 417.24625 21.482908
v 135.19531 417.16373 21.723747
v 135.26175 417.17886 22.026823
v 135.19885 417.2876 22.310925
v 135.02348 417.46082 22.499931
v 134.78264 417.65207 22.543196
v 134.54085 417.81015 22.429127
v 134.36288 417.89267 22.188288
v 133.31622 416.565 22.138874
v 133.40231 416.45358 21.858578
v 133.60347 416.29446 21.686872
v 133.8658 416.13034 21.669765
v 134.11899 416.00513 21.81184
v 134.29521 415.9524 22.075027
v 134.34726 415.9863 22.38881
v 134.26115 416.09772 22.669106
v 134.06 416.2568 22.84081
v 133.79768 416.42096 22.85792
v 133.54448 416.54614 22.715843
v 133.36826 416.59888 22.452656
v 132.62267 415.07822 22.371279
v 132.75151 415.00446 22.102911
v 132.98859 414.88666 21.946573
v 133.27037 414.75632 21.944153
v 133.52136 414.6484 22.0963
v 133.67432 414.59186 22.362247
v 133.68825 414.60178 22.670734
v 133.55942 414.67554 22.939102
v 133.32234 414.79333 23.095442
v 133.04054 414.92368 23.097862
v 132.78955 415.0316 22.945715
v 132.6366 415.08813 22.679766
v 131.96811 413.6409 22.33157
v 132.09201 413.5896 22.052298
v 132.32433 413.48178 21.876904
v 132.60278 413.34637 21.852386
v 132.85277 413.21964 21.985313
v 133.00732 413.13553 22.240068
v 133.02501 413.11658 22.54839
v 132.90111 413.16788 22.827662
v 132.6688 413.2757 23.003056
v 132.39034 413.4111 23.027575
v 132.14034 413.53784 22.894646
v 131.9858 413.62195 22.63989
v 131.28802 412.3361 22.347853
v 131.37338 412.24408 22.064833
v 131.55865 412.07578 21.882425
v 131.7942 411.87628 21.849508
v 132.01689 411.69904 21.9749
v 132.16705 411.59152 22.225002
v 132.20447 411.58258 22.5328
v 132.11911 411.6746 22.81582
v 131.93384 411.8429 22.998228
v 131.6983 412.04242 23.031147
v 131.4756 412.21967 22.905754
v 131.32544 412.32715 22.655653
v 130.02846 411.3063 22.410793
v 130.14717 411.1706 22.156876
v 130.3573 410.98322 22.025356
v 130.60255 410.7944 22.051474
v 130.81721 410.65475 22.22823
v 130.94376 410.60165 22.508263
v 130.94829 410.64935 22.81654
v 130.82957 410.7851 23.070456
v 130.61945 410.97244 23.201975
v 130.37419 411.16125 23.175858
v 130.15953 411.30093 22.999102
v 130.03299 411.354 22.719069
v 129.33606 409.68896 22.547884
v 129.536 409.60043 22.32704
v 129.81555 409.49298 22.244728
v 130.09984 409.39536 22.323008
v 130.31268 409.33377 22.5409
v 130.39705 409.32468 22.840021
v 130.33034 409.3705 23.140224
v 130.13042 409.45905 23.361069
v 129.85085 409.5665 23.44338
v 129.56656 409.66412 23.3651
v 129.35371 409.7257 23.14721
v 129.26935 409.7348 22.848087
v 128.90257 408.192 22.572132
v 129.08075 408.09293 22.337143
v 129.34471 407.96454 22.235367
v 129.62373 407.84128 22.294079
v 129.84303 407.75613 22.497543
v 129.94386 407.73193 22.791245
v 129.8992 407.77515 23.096485
v 129.72102 407.8742 23.331474
v 129.45706 408.0026 23.433249
v 129.17804 408.12585 23.374538
v 128.95874 408.211 23.171072
v 128.85791 408.2352 22.877373
v 128.05156 407.02786 22.977636
v 128.12671 406.93692 22.689651
v 128.30733 406.77182 22.499073
v 128.54501 406.5768 22.456964
v 128.77611 406.40414 22.57461
v 128.93866 406.30008 22.820488
v 128.98912 406.2925 23.128714
v 128.91399 406.38348 23.416698
v 128.73335 406.54855 23.607279
v 128.49567 406.74356 23.649385
v 128.26457 406.91623 23.53174
v 128.10202 407.0203 23.285862
v 126.92847 405.85156 23.054007
v 127.007126 405.78488 22.761768
v 127.19429 405.64166 22.560194
v 127.43979 405.4603 22.503294
v 127.67786 405.2894 22.606316
v 127.844696 405.1747 22.841652
v 127.89561 405.147 23.146248
v 127.81695 405.21368 23.438484
v 127.62978 405.3569 23.640059
v 127.384285 405.53827 23.696959
v 127.14622 405.70917 23.593939
v 126.97938 405.82385 23.3586
v 126.1106 404.36887 23.173111
v 126.148285 404.30478 22.875555
v 126.3181 404.1835 22.656445
v 126.57456 404.03754 22.574488
v 126.848946 403.906 22.65165
v 127.067726 403.82413 22.867249
v 127.17229 403.81384 23.16352
v 127.134605 403.87793 23.461077
v 126.96479 403.9992 23.680187
v 126.70833 404.14517 23.762144
v 126.433945 404.2767 23.684982
v 126.215164 404.35858 23.469383
v 125.46766 402.98517 23.665482
v 125.427765 402.89496 23.36121
v 125.53251 402.7482 23.118086
v 125.75382 402.58426 23.001253
v 126.03241 402.44702 23.042017
v 126.29362 402.3733 23.229456
v 126.46746 402.3828 23.513344
v 126.507355 402.47302 23.817616
v 126.40261 402.61978 24.060741
v 126.1813 402.78372 24.177574
v 125.90271 402.92096 24.136808
v 125.6415 402.9947 23.94937
v 124.79096 401.69193 24.253471
v 124.75021 401.57822 23.972
v 124.85364 401.4104 23.736673
v 125.07352 401.2334 23.610546
v 125.35095 401.09464 23.627415
v 125.61159 401.03134 23.782757
v 125.78559 401.06042 24.03495
v 125.82635 401.1741 24.31642
v 125.72292 401.34195 24.551746
v 125.50304 401.51895 24.677874
v 125.22561 401.65768 24.661007
v 124.96497 401.721 24.505665
v 124.14754 400.45285 24.824518
v 124.09602 400.36234 24.535378
v 124.17608 400.19156 24.298054
v 124.36624 399.9863 24.176138
v 124.61556 399.80157 24.202297
v 124.85723 399.68686 24.369522
v 125.0265 399.6729 24.633005
v 125.07801 399.76343 24.922148
v 124.997955 399.9342 25.159472
v 124.80779 400.13947 25.281387
v 124.55848 400.3242 25.255228
v 124.3168 400.4389 25.088003
v 123.07187 399.38977 25.419167
v 122.995995 399.35715 25.115147
v 123.04766 399.22897 24.833618
v 123.21303 399.0396 24.650017
v 123.44778 398.83978 24.613537
v 123.68902 398.68304 24.733953
v 123.87211 398.6114 24.979002
v 123.94799 398.644 25.283022
v 123.896324 398.7722 25.564552
v 123.73096 398.96155 25.748154
v 123.4962 399.16138 25.784634
v 123.25496 399.3181 25.664217
v 122.21946 397.89563 25.83717
v 122.11167 397.90228 25.543703
v 122.14948 397.8416 25.239193
v 122.32275 397.72995 25.005232
v 122.585045 397.59714 24.904509
v 122.8661 397.4788 24.964012
v 123.09059 397.40665 25.167799
v 123.19837 397.4 25.461264
v 123.16057 397.46063 25.765776
v 122.9873 397.57233 25.999737
v 122.725 397.7051 26.10046
v 122.44395 397.82346 26.040956
v 121.63589 396.22766 25.845274
v 121.58202 396.2025 25.52916
v 121.68672 396.15628 25.232183
v 121.921936 396.10135 25.033916
v 122.22463 396.05246 24.987486
v 122.5137 396.02267 25.105331
v 122.7117 396.02002 25.355879
v 122.765564 396.04517 25.671991
v 122.660866 396.0914 25.96897
v 122.42566 396.14633 26.167234
v 122.12296 396.19522 26.213667
v 121.833885 396.225 26.09582
v 121.62876 394.55893 25.991907
v 121.62553 394.54214 25.685726
v 121.77795 394.52313 25.419714
v 122.04518 394.507 25.26515
v 122.35562 394.49805 25.263449
v 122.62609 394.49872 25.415066
v 122.78411 394.5088 25.679375
v 122.787346 394.52557 25.985556
v 122.63493 394.5446 26.251568
v 122.3677 394.56073 26.406132
v 122.05726 394.56964 26.407833
v 121.78679 394.569 26.256216
v 121.5129 393.1011 25.876074
v 121.55215 393.0939 25.568407
v 121.733765 393.0438 25.321749
v 122.009094 392.96417 25.202188
v 122.30437 392.8764 25.241766
v 122.54046 392.80402 25.429874
v 122.65411 392.76636 25.716108
v 122.614876 392.77356 26.023775
v 122.43326 392.8237 26.270435
v 122.15793 392.9033 26.389994
v 121.862656 392.99106 26.350416
v 121.62656 393.06345 26.16231
v 120.81489 391.83362 25.907066
v 120.83396 391.814 25.596811
v 120.982544 391.7164 25.341814
v 121.2208 391.56693 25.210402
v 121.48491 391.40567 25.237785
v 121.704094 391.27582 25.416628
v 121.81962 391.21216 25.699009
v 121.800545 391.23175 26.009264
v 121.65197 391.32935 26.264261
v 121.413704 391.47882 26.395674
v 121.1496 391.64008 26.36829
v 120.93042 391.76996 26.189447
v 119.96021 390.58328 25.984095
v 119.95055 390.5393 25.675623
v 120.06347 390.40472 25.42066
v 120.26871 390.21567 25.287523
v 120.51128 390.02274 25.311884
v 120.72618 389.87762 25.487217
v 120.85583 389.81927 25.766542
v 120.865486 389.86325 26.075012
v 120.75257 389.99783 26.329975
v 120.54733 390.1869 26.463114
v 120.30476 390.37982 26.438751
v 120.08986 390.5249 26.263418
v 118.90283 389.48694 26.247944
v 118.87564 389.36722 25.963045
v 118.96976 389.16653 25.74585
v 119.15996 388.93872 25.654556
v 119.39529 388.7448 25.713629
v 119.61268 388.63675 25.907234
v 119.75389 388.64346 26.1835
v 119.78108 388.7632 26.4684
v 119.686966 388.9639 26.685595
v 119.496765 389.1917 26.776888
v 119.26144 389.38562 26.717815
v 119.044044 389.49368 26.52421
v 117.9558 388.45972 27.109825
v 117.87095 388.37985 26.815212
v 117.914566 388.20892 26.557142
v 118.074974 387.99268 26.404766
v 118.30918 387.7891 26.398912
v 118.554436 387.65268 26.54115
v 118.74503 387.62006 26.793364
v 118.82989 387.6999 27.087978
v 118.78627 387.87082 27.346046
v 118.62586 388.08707 27.498423
v 118.391655 388.29065 27.504276
v 118.1464 388.42706 27.36204
v 116.9489 387.1245 27.510256
v 116.907974 387.07666 27.210497
v 117.00551 386.9552 26.953764
v 117.21536 386.79266 26.808847
v 117.481316 386.6326 26.814577
v 117.7321 386.5179 26.969418
v 117.90051 386.4793 27.23188
v 117.94144 386.52716 27.531637
v 117.8439 386.64862 27.78837
v 117.63405 386.81116 27.933287
v 117.368095 386.97122 27.927559
v 117.11731 387.0859 27.772718
v 116.25624 385.67792 27.561193
v 116.33165 385.60553 27.26888
v 116.52176 385.46594 27.066921
v 116.77564 385.29654 27.009428
v 117.02527 385.14273 27.111809
v 117.20375 385.04572 27.346628
v 117.26326 385.0315 27.650967
v 117.18785 385.10385 27.94328
v 116.99774 385.24344 28.145239
v 116.74386 385.41284 28.202732
v 116.49423 385.56665 28.100351
v 116.31575 385.66367 27.865532
v 115.24902 384.54065 27.635538
v 115.291626 384.4813 27.33422
v 115.44409 384.33246 27.108816
v 115.665565 384.13394 27.01972
v 115.89671 383.93903 27.090809
v 116.07559 383.79987 27.30303
v 116.154274 383.75378 27.599524
v 116.11167 383.81314 27.90084
v 115.959206 383.96198 28.126245
v 115.737724 384.16046 28.215342
v 115.506584 384.3554 28.144253
v 115.327705 384.49457 27.932032
v 114.18395 383.28598 27.850418
v 114.19658 383.23663 27.547365
v 114.33428 383.10635 27.305899
v 114.56017 382.93 27.190723
v 114.81371 382.75482 27.232698
v 115.02698 382.62778 27.420576
v 115.142815 382.58292 27.704018
v 115.130196 382.63223 28.00707
v 114.99249 382.76254 28.248535
v 114.7666 382.9389 28.363712
v 114.51306 383.11407 28.321737
v 114.2998 383.2411 28.133858
v 113.40941 381.9229 28.104605
v 113.40515 381.91406 27.79446
v 113.52252 381.80917 27.527504
v 113.73008 381.6363 27.375267
v 113.9722 381.4418 27.37854
v 114.18401 381.27777 27.536448
v 114.30876 381.18814 27.806677
v 114.31302 381.197 28.116821
v 114.19565 381.3019 28.383778
v 113.98809 381.47476 28.536015
v 113.74597 381.66928 28.532742
v 113.53416 381.8333 28.374834
v 112.26488 380.8043 28.155117
v 112.21887 380.84918 27.851221
v 112.29662 380.7918 27.556011
v 112.477295 380.64755 27.34859
v 112.71247 380.45508 27.284534
v 112.939156 380.26596 27.381008
v 113.09659 380.13083 27.612164
v 113.14259 380.08594 27.91606
v 113.06485 380.1433 28.21127
v 112.88418 380.28754 28.41869
v 112.648994 380.48004 28.482746
v 112.42232 380.66916 28.386272
v 111.303535 379.276 28.114466
v 111.27226 379.28503 27.805426
v 111.39205 379.24512 27.521835
v 111.630806 379.16693 27.339678
v 111.924545 379.07144 27.307766
v 112.19457 378.98425 27.434649
v 112.36853 378.92868 27.686329
v 112.3998 378.91965 27.995367
v 112.280014 378.95956 28.27896
v 112.04126 379.03772 28.461115
v 111.74752 379.1332 28.493029
v 111.47749 379.22043 28.366144
v 111.14988 377.67557 27.990568
v 111.18991 377.6795 27.678907
v 111.371346 377.63565 27.42698
v 111.64558 377.5558 27.302292
v 111.93912 377.46127 27.338253
v 112.173325 377.37747 27.525227
v 112.28542 377.32684 27.813114
v 112.2454 377.32294 28.124777
v 112.06396 377.36676 28.376703
v 111.78973 377.44666 28.501392
v 111.496185 377.54114 28.465431
v 111.261986 377.62494 28.278456
v 110.47274 376.53488 27.854977
v 110.53813 376.57047 27.55428
v 110.70018 376.48767 27.303427
v 110.915474 376.30865 27.169634
v 111.12633 376.0814 27.18875
v 111.27624 375.8668 27.355654
v 111.325035 375.72232 27.625624
v 111.25965 375.68674 27.926321
v 111.097595 375.76953 28.177176
v 110.8823 375.94855 28.310968
v 110.671455 376.1758 28.291851
v 110.521545 376.3904 28.124947
v 109.2891 375.9666 27.284853
v 109.3914 375.9822 26.98852
v 109.53894 375.85263 26.751383
v 109.69218 375.6126 26.636978
v 109.81006 375.32645 26.675964
v 109.86099 375.0708 26.857893
v 109.83134 374.9142 27.134016
v 109.72904 374.89862 27.43035
v 109.581505 375.0282 27.667486
v 109.42827 375.26822 27.78189
v 109.31039 375.5544 27.742905
v 109.25945 375.81003 27.560976
v 107.90385 375.4287 26.862822
v 107.9485 375.4448 26.55375
v 108.04114 375.3131 26.290293
v 108.15694 375.06894 26.143044
v 108.26488 374.7777 26.151459
v 108.33603 374.51746 26.313282
v 108.351326 374.35794 26.585155
v 108.30668 374.34183 26.894228
v 108.21404 374.4735 27.157684
v 108.098236 374.71768 27.304934
v 107.9903 375.0089 27.296518
v 107.91915 375.26917 27.134693
v 106.43155 374.91922 26.71407
v 106.45466 374.85068 26.412024
v 106.521324 374.64767 26.18661
v 106.613686 374.36462 26.098227
v 106.707 374.07736 26.170557
v 106.77625 373.86285 26.38422
v 106.8029 373.7786 26.681963
v 106.77979 373.84714 26.984009
v 106.71313 374.0501 27.209421
v 106.620766 374.33316 27.297806
v 106.52745 374.62045 27.225475
v 106.4582 374.83496 27.011812
v 104.95817 374.4861 26.7513
v 104.96869 374.4327 26.445526
v 105.0079 374.23654 26.207933
v 105.06529 373.95023 26.102184
v 105.12548 373.65042 26.156612
v 105.17235 373.4175 26.356638
v 105.19334 373.31387 26.64866
v 105.182816 373.36725 26.954433
v 105.1436 373.56342 27.192026
v 105.08621 373.84973 27.297775
v 105.026024 374.14954 27.243347
v 104.97916 374.38245 27.043322
v 103.420586 374.30377 26.822365
v 103.419716 374.2861 26.51223
v 103.43511 374.1166 26.252378
v 103.46265 373.8407 26.112438
v 103.49495 373.5323 26.129904
v 103.52335 373.27402 26.300098
v 103.54025 373.13513 26.577417
v 103.54112 373.1528 26.887552
v 103.52573 373.3223 27.147404
v 103.49819 373.5982 27.287344
v 103.46589 373.90662 27.269876
v 103.437485 374.1649 27.099684
v 101.64555 374.10294 26.596636
v 101.67474 373.95947 26.318665
v 101.759575 373.71088 26.147375
v 101.87731 373.4238 26.128668
v 101.996414 373.1751 26.267551
v 102.08496 373.03146 26.526814
v 102.119225 373.03134 26.836987
v 102.090034 373.1748 27.114958
v 102.0052 373.4234 27.286245
v 101.88746 373.7105 27.304955
v 101.768364 373.9592 27.16607
v 101.67982 374.1028 26.906807
v 100.40878 373.09192 27.021177
v 100.35003 372.98962 26.748386
v 100.37717 372.7703 26.53548
v 100.48293 372.4927 26.439507
v 100.63898 372.23123 26.486181
v 100.80349 372.05594 26.662996
v 100.932396 372.0138 26.922577
v 100.99115 372.1161 27.195368
v 100.96401 372.33542 27.408274
v 100.858246 372.613 27.504248
v 100.7022 372.87448 27.457573
v 100.53769 373.04977 27.280758
v 99.00816 372.78317 27.743021
v 98.90596 372.65286 27.47818
v 98.87123 372.4062 27.275799
v 98.91328 372.10928 27.190102
v 99.020836 371.8417 27.244055
v 99.16508 371.6751 27.423199
v 99.307365 371.6542 27.679533
v 99.40956 371.78455 27.944374
v 99.44429 372.0312 28.146757
v 99.402245 372.3281 28.232454
v 99.294685 372.5957 28.178501
v 99.150444 372.76227 27.999357
v 99.27025 372.24353 27.733368
usemtl mat_26
s 1
f 3921 3921 3922
f 3922 3921 3923
f 3921 3921 3923
f 3923 3921 3924
f 3921 3921 3924
f 3924 3921 3925
f 3921 3921 3925
f 3925 3921 3926
f 3921 3921 3926
f 3926 3921 3927
f 3921 3921 3927
f 3927 3921 3928
f 3921 3921 3928
f 3928 3921 3929
f 3921 3921 3929
f 3929 3921 3930
f 3921 3921 3930
f 3930 3921 3931
f 3921 3921 3931
f 3931 3921 3932
f 3921 3921 3932
f 3932 3921 3933
f 3921 3921 3933
f 3933 3921 3922
f 3922 3923 3934
f 3934 3923 3935
f 3923 3924 3935
f 3935 3924 3936
f 3924 3925 3936
f 3936 3925 3937
f 3925 3926 3937
f 3937 3926 3938
f 3926 3927 3938
f 3938 3927 3939
f 3927 3928 3939
f 3939 3928 3940
f 3928 3929 3940
f 3940 3929 3941
f 3929 3930 3941
f 3941 3930 3942
f 3930 3931 3942
f 3942 3931 3943
f 3931 3932 3943
f 3943 3932 3944
f 3932 3933 3944
f 3944 3933 3945
f 3933 3922 3945
f 3945 3922 3934
f 3934 3935 3946
f 3946 3935 3947
f 3935 3936 3947
f 3947 3936 3948
f 3936 3937 3948
f 3948 3937 3949
f 3937 3938 3949
f 3949 3938 3950
f 3938 3939 3950
f 3950 3939 3951
f 3939 3940 3951
f 3951 3940 3952
f 3940 3941 3952
f 3952 3941 3953
f 3941 3942 3953
f 3953 3942 3954
f 3942 3943 3954
f 3954 3943 3955
f 3943 3944 3955
f 3955 3944 3956
f 3944 3945 3956
f 3956 3945 3957
f 3945 3934 3957
f 3957 3934 3946
f 3946 3947 3958
f 3958 3947 3959
f 3947 3948 3959
f 3959 3948 3960
f 3948 3949 3960
f 3960 3949 3961
f 3949 3950 3961
f 3961 3950 3962
f 3950 3951 3962
f 3962 3951 3963
f 3951 3952 3963
f 3963 3952 3964
f 3952 3953 3964
f 3964 3953 3965
f 3953 3954 3965
f 3965 3954 3966
f 3954 3955 3966
f 3966 3955 3967
f 3955 3956 3967
f 3967 3956 3968
f 3956 3957 3968
f 3968 3957 3969
f 3957 3946 3969
f 3969 3946 3958
f 3958 3959 3970
f 3970 3959 3971
f 3959 3960 3971
f 3971 3960 3972
f 3960 3961 3972
f 3972 3961 3973
f 3961 3962 3973
f 3973 3962 3974
f 3962 3963 3974
f 3974 3963 3975
f 3963 3964 3975
f 3975 3964 3976
f 3964 3965 3976
f 3976 3965 3977
f 3965 3966 3977
f 3977 3966 3978
f 3966 3967 3978
f 3978 3967 3979
f 3967 3968 3979
f 3979 3968 3980
f 3968 3969 3980
f 3980 3969 3981
f 3969 3958 3981
f 3981 3958 3970
f 3970 3971 3982
f 3982 3971 3983
f 3971 3972 3983
f 3983 3972 3984
f 3972 3973 3984
f 3984 3973 3985
f 3973 3974 3985
f 3985 3974 3986
f 3974 3975 3986
f 3986 3975 3987
f 3975 3976 3987
f 3987 3976 3988
f 3976 3977 3988
f 3988 3977 3989
f 3977 3978 3989
f 3989 3978 3990
f 3978 3979 3990
f 3990 3979 3991
f 3979 3980 3991
f 3991 3980 3992
f 3980 3981 3992
f 3992 3981 3993
f 3981 3970 3993
f 3993 3970 3982
f 3982 3983 3994
f 3994 3983 3995
f 3983 3984 3995
f 3995 3984 3996
f 3984 3985 3996
f 3996 3985 3997
f 3985 3986 3997
f 3997 3986 3998
f 3986 3987 3998
f 3998 3987 3999
f 3987 3988 3999
f 3999 3988 4000
f 3988 3989 4000
f 4000 3989 4001
f 3989 3990 4001
f 4001 3990 4002
f 3990 3991 4002
f 4002 3991 4003
f 3991 3992 4003
f 4003 3992 4004
f 3992 3993 4004
f 4004 3993 4005
f 3993 3982 4005
f 4005 3982 3994
f 3994 3995 4006
f 4006 3995 4007
f 3995 3996 4007
f 4007 3996 4008
f 3996 3997 4008
f 4008 3997 4009
f 3997 3998 4009
f 4009 3998 4010
f 3998 3999 4010
f 4010 3999 4011
f 3999 4000 4011
f 4011 4000 4012
f 4000 4001 4012
f 4012 4001 4013
f 4001 4002 4013
f 4013 4002 4014
f 4002 4003 4014
f 4014 4003 4015
f 4003 4004 4015
f 4015 4004 4016
f 4004 4005 4016
f 4016 4005 4017
f 4005 3994 4017
f 4017 3994 4006
f 4006 4007 4018
f 4018 4007 4019
f 4007 4008 4019
f 4019 4008 4020
f 4008 4009 4020
f 4020 4009 4021
f 4009 4010 4021
f 4021 4010 4022
f 4010 4011 4022
f 4022 4011 4023
f 4011 4012 4023
f 4023 4012 4024
f 4012 4013 4024
f 4024 4013 4025
f 4013 4014 4025
f 4025 4014 4026
f 4014 4015 4026
f 4026 4015 4027
f 4015 4016 4027
f 4027 4016 4028
f 4016 4017 4028
f 4028 4017 4029
f 4017 4006 4029
f 4029 4006 4018
f 4018 4019 4030
f 4030 4019 4031
f 4019 4020 4031
f 4031 4020 4032
f 4020 4021 4032
f 4032 4021 4033
f 4021 4022 4033
f 4033 4022 4034
f 4022 4023 4034
f 4034 4023 4035
f 4023 4024 4035
f 4035 4024 4036
f 4024 4025 4036
f 4036 4025 4037
f 4025 4026 4037
f 4037 4026 4038
f 4026 4027 4038
f 4038 4027 4039
f 4027 4028 4039
f 4039 4028 4040
f 4028 4029 4040
f 4040 4029 4041
f 4029 4018 4041
f 4041 4018 4030
f 4030 4031 4042
f 4042 4031 4043
f 4031 4032 4043
f 4043 4032 4044
f 4032 4033 4044
f 4044 4033 4045
f 4033 4034 4045
f 4045 4034 4046
f 4034 4035 4046
f 4046 4035 4047
f 4035 4036 4047
f 4047 4036 4048
f 4036 4037 4048
f 4048 4037 4049
f 4037 4038 4049
f 4049 4038 4050
f 4038 4039 4050
f 4050 4039 4051
f 4039 4040 4051
f 4051 4040 4052
f 4040 4041 4052
f 4052 4041 4053
f 4041 4030 4053
f 4053 4030 4042
f 4042 4043 4054
f 4054 4043 4055
f 4043 4044 4055
f 4055 4044 4056
f 4044 4045 4056
f 4056 4045 4057
f 4045 4046 4057
f 4057 4046 4058
f 4046 4047 4058
f 4058 4047 4059
f 4047 4048 4059
f 4059 4048 4060
f 4048 4049 4060
f 4060 4049 4061
f 4049 4050 4061
f 4061 4050 4062
f 4050 4051 4062
f 4062 4051 4063
f 4051 4052 4063
f 4063 4052 4064
f 4052 4053 4064
f 4064 4053 4065
f 4053 4042 4065
f 4065 4042 4054
f 4054 4055 4066
f 4066 4055 4067
f 4055 4056 4067
f 4067 4056 4068
f 4056 4057 4068
f 4068 4057 4069
f 4057 4058 4069
f 4069 4058 4070
f 4058 4059 4070
f 4070 4059 4071
f 4059 4060 4071
f 4071 4060 4072
f 4060 4061 4072
f 4072 4061 4073
f 4061 4062 4073
f 4073 4062 4074
f 4062 4063 4074
f 4074 4063 4075
f 4063 4064 4075
f 4075 4064 4076
f 4064 4065 4076
f 4076 4065 4077
f 4065 4054 4077
f 4077 4054 4066
f 4066 4067 4078
f 4078 4067 4079
f 4067 4068 4079
f 4079 4068 4080
f 4068 4069 4080
f 4080 4069 4081
f 4069 4070 4081
f 4081 4070 4082
f 4070 4071 4082
f 4082 4071 4083
f 4071 4072 4083
f 4083 4072 4084
f 4072 4073 4084
f 4084 4073 4085
f 4073 4074 4085
f 4085 4074 4086
f 4074 4075 4086
f 4086 4075 4087
f 4075 4076 4087
f 4087 4076 4088
f 4076 4077 4088
f 4088 4077 4089
f 4077 4066 4089
f 4089 4066 4078
f 4078 4079 4090
f 4090 4079 4091
f 4079 4080 4091
f 4091 4080 4092
f 4080 4081 4092
f 4092 4081 4093
f 4081 4082 4093
f 4093 4082 4094
f 4082 4083 4094
f 4094 4083 4095
f 4083 4084 4095
f 4095 4084 4096
f 4084 4085 4096
f 4096 4085 4097
f 4085 4086 4097
f 4097 4086 4098
f 4086 4087 4098
f 4098 4087 4099
f 4087 4088 4099
f 4099 4088 4100
f 4088 4089 4100
f 4100 4089 4101
f 4089 4078 4101
f 4101 4078 4090
f 4090 4091 4102
f 4102 4091 4103
f 4091 4092 4103
f 4103 4092 4104
f 4092 4093 4104
f 4104 4093 4105
f 4093 4094 4105
f 4105 4094 4106
f 4094 4095 4106
f 4106 4095 4107
f 4095 4096 4107
f 4107 4096 4108
f 4096 4097 4108
f 4108 4097 4109
f 4097 4098 4109
f 4109 4098 4110
f 4098 4099 4110
f 4110 4099 4111
f 4099 4100 4111
f 4111 4100 4112
f 4100 4101 4112
f 4112 4101 4113
f 4101 4090 4113
f 4113 4090 4102
f 4102 4103 4114
f 4114 4103 4115
f 4103 4104 4115
f 4115 4104 4116
f 4104 4105 4116
f 4116 4105 4117
f 4105 4106 4117
f 4117 4106 4118
f 4106 4107 4118
f 4118 4107 4119
f 4107 4108 4119
f 4119 4108 4120
f 4108 4109 4120
f 4120 4109 4121
f 4109 4110 4121
f 4121 4110 4122
f 4110 4111 4122
f 4122 4111 4123
f 4111 4112 4123
f 4123 4112 4124
f 4112 4113 4124
f 4124 4113 4125
f 4113 4102 4125
f 4125 4102 4114
f 4114 4115 4126
f 4126 4115 4127
f 4115 4116 4127
f 4127 4116 4128
f 4116 4117 4128
f 4128 4117 4129
f 4117 4118 4129
f 4129 4118 4130
f 4118 4119 4130
f 4130 4119 4131
f 4119 4120 4131
f 4131 4120 4132
f 4120 4121 4132
f 4132 4121 4133
f 4121 4122 4133
f 4133 4122 4134
f 4122 4123 4134
f 4134 4123 4135
f 4123 4124 4135
f 4135 4124 4136
f 4124 4125 4136
f 4136 4125 4137
f 4125 4114 4137
f 4137 4114 4126
f 4126 4127 4138
f 4138 4127 4139
f 4127 4128 4139
f 4139 4128 4140
f 4128 4129 4140
f 4140 4129 4141
f 4129 4130 4141
f 4141 4130 4142
f 4130 4131 4142
f 4142 4131 4143
f 4131 4132 4143
f 4143 4132 4144
f 4132 4133 4144
f 4144 4133 4145
f 4133 4134 4145
f 4145 4134 4146
f 4134 4135 4146
f 4146 4135 4147
f 4135 4136 4147
f 4147 4136 4148
f 4136 4137 4148
f 4148 4137 4149
f 4137 4126 4149
f 4149 4126 4138
f 4138 4139 4150
f 4150 4139 4151
f 4139 4140 4151
f 4151 4140 4152
f 4140 4141 4152
f 4152 4141 4153
f 4141 4142 4153
f 4153 4142 4154
f 4142 4143 4154
f 4154 4143 4155
f 4143 4144 4155
f 4155 4144 4156
f 4144 4145 4156
f 4156 4145 4157
f 4145 4146 4157
f 4157 4146 4158
f 4146 4147 4158
f 4158 4147 4159
f 4147 4148 4159
f 4159 4148 4160
f 4148 4149 4160
f 4160 4149 4161
f 4149 4138 4161
f 4161 4138 4150
f 4150 4151 4162
f 4162 4151 4163
f 4151 4152 4163
f 4163 4152 4164
f 4152 4153 4164
f 4164 4153 4165
f 4153 4154 4165
f 4165 4154 4166
f 4154 4155 4166
f 4166 4155 4167
f 4155 4156 4167
f 4167 4156 4168
f 4156 4157 4168
f 4168 4157 4169
f 4157 4158 4169
f 4169 4158 4170
f 4158 4159 4170
f 4170 4159 4171
f 4159 4160 4171
f 4171 4160 4172
f 4160 4161 4172
f 4172 4161 4173
f 4161 4150 4173
f 4173 4150 4162
f 4162 4163 4174
f 4174 4163 4175
f 4163 4164 4175
f 4175 4164 4176
f 4164 4165 4176
f 4176 4165 4177
f 4165 4166 4177
f 4177 4166 4178
f 4166 4167 4178
f 4178 4167 4179
f 4167 4168 4179
f 4179 4168 4180
f 4168 4169 4180
f 4180 4169 4181
f 4169 4170 4181
f 4181 4170 4182
f 4170 4171 4182
f 4182 4171 4183
f 4171 4172 4183
f 4183 4172 4184
f 4172 4173 4184
f 4184 4173 4185
f 4173 4162 4185
f 4185 4162 4174
f 4174 4175 4186
f 4186 4175 4187
f 4175 4176 4187
f 4187 4176 4188
f 4176 4177 4188
f 4188 4177 4189
f 4177 4178 4189
f 4189 4178 4190
f 4178 4179 4190
f 4190 4179 4191
f 4179 4180 4191
f 4191 4180 4192
f 4180 4181 4192
f 4192 4181 4193
f 4181 4182 4193
f 4193 4182 4194
f 4182 4183 4194
f 4194 4183 4195
f 4183 4184 4195
f 4195 4184 4196
f 4184 4185 4196
f 4196 4185 4197
f 4185 4174 4197
f 4197 4174 4186
f 4186 4187 4198
f 4198 4187 4199
f 4187 4188 4199
f 4199 4188 4200
f 4188 4189 4200
f 4200 4189 4201
f 4189 4190 4201
f 4201 4190 4202
f 4190 4191 4202
f 4202 4191 4203
f 4191 4192 4203
f 4203 4192 4204
f 4192 4193 4204
f 4204 4193 4205
f 4193 4194 4205
f 4205 4194 4206
f 4194 4195 4206
f 4206 4195 4207
f 4195 4196 4207
f 4207 4196 4208
f 4196 4197 4208
f 4208 4197 4209
f 4197 4186 4209
f 4209 4186 4198
f 4198 4199 4210
f 4210 4199 4211
f 4199 4200 4211
f 4211 4200 4212
f 4200 4201 4212
f 4212 4201 4213
f 4201 4202 4213
f 4213 4202 4214
f 4202 4203 4214
f 4214 4203 4215
f 4203 4204 4215
f 4215 4204 4216
f 4204 4205 4216
f 4216 4205 4217
f 4205 4206 4217
f 4217 4206 4218
f 4206 4207 4218
f 4218 4207 4219
f 4207 4208 4219
f 4219 4208 4220
f 4208 4209 4220
f 4220 4209 4221
f 4209 4198 4221
f 4221 4198 4210
f 4210 4211 4222
f 4222 4211 4223
f 4211 4212 4223
f 4223 4212 4224
f 4212 4213 4224
f 4224 4213 4225
f 4213 4214 4225
f 4225 4214 4226
f 4214 4215 4226
f 4226 4215 4227
f 4215 4216 4227
f 4227 4216 4228
f 4216 4217 4228
f 4228 4217 4229
f 4217 4218 4229
f 4229 4218 4230
f 4218 4219 4230
f 4230 4219 4231
f 4219 4220 4231
f 4231 4220 4232
f 4220 4221 4232
f 4232 4221 4233
f 4221 4210 4233
f 4233 4210 4222
f 4222 4223 4234
f 4234 4223 4235
f 4223 4224 4235
f 4235 4224 4236
f 4224 4225 4236
f 4236 4225 4237
f 4225 4226 4237
f 4237 4226 4238
f 4226 4227 4238
f 4238 4227 4239
f 4227 4228 4239
f 4239 4228 4240
f 4228 4229 4240
f 4240 4229 4241
f 4229 4230 4241
f 4241 4230 4242
f 4230 4231 4242
f 4242 4231 4243
f 4231 4232 4243
f 4243 4232 4244
f 4232 4233 4244
f 4244 4233 4245
f 4233 4222 4245
f 4245 4222 4234
f 4234 4235 4246
f 4246 4235 4247
f 4235 4236 4247
f 4247 4236 4248
f 4236 4237 4248
f 4248 4237 4249
f 4237 4238 4249
f 4249 4238 4250
f 4238 4239 4250
f 4250 4239 4251
f 4239 4240 4251
f 4251 4240 4252
f 4240 4241 4252
f 4252 4241 4253
f 4241 4242 4253
f 4253 4242 4254
f 4242 4243 4254
f 4254 4243 4255
f 4243 4244 4255
f 4255 4244 4256
f 4244 4245 4256
f 4256 4245 4257
f 4245 4234 4257
f 4257 4234 4246
f 4246 4247 4258
f 4258 4247 4259
f 4247 4248 4259
f 4259 4248 4260
f 4248 4249 4260
f 4260 4249 4261
f 4249 4250 4261
f 4261 4250 4262
f 4250 4251 4262
f 4262 4251 4263
f 4251 4252 4263
f 4263 4252 4264
f 4252 4253 4264
f 4264 4253 4265
f 4253 4254 4265
f 4265 4254 4266
f 4254 4255 4266
f 4266 4255 4267
f 4255 4256 4267
f 4267 4256 4268
f 4256 4257 4268
f 4268 4257 4269
f 4257 4246 4269
f 4269 4246 4258
f 4258 4259 4270
f 4270 4259 4271
f 4259 4260 4271
f 4271 4260 4272
f 4260 4261 4272
f 4272 4261 4273
f 4261 4262 4273
f 4273 4262 4274
f 4262 4263 4274
f 4274 4263 4275
f 4263 4264 4275
f 4275 4264 4276
f 4264 4265 4276
f 4276 4265 4277
f 4265 4266 4277
f 4277 4266 4278
f 4266 4267 4278
f 4278 4267 4279
f 4267 4268 4279
f 4279 4268 4280
f 4268 4269 4280
f 4280 4269 4281
f 4269 4258 4281
f 4281 4258 4270
f 4270 4271 4282
f 4282 4271 4283
f 4271 4272 4283
f 4283 4272 4284
f 4272 4273 4284
f 4284 4273 4285
f 4273 4274 4285
f 4285 4274 4286
f 4274 4275 4286
f 4286 4275 4287
f 4275 4276 4287
f 4287 4276 4288
f 4276 4277 4288
f 4288 4277 4289
f 4277 4278 4289
f 4289 4278 4290
f 4278 4279 4290
f 4290 4279 4291
f 4279 4280 4291
f 4291 4280 4292
f 4280 4281 4292
f 4292 4281 4293
f 4281 4270 4293
f 4293 4270 4282
f 4282 4283 4294
f 4294 4283 4295
f 4283 4284 4295
f 4295 4284 4296
f 4284 4285 4296
f 4296 4285 4297
f 4285 4286 4297
f 4297 4286 4298
f 4286 4287 4298
f 4298 4287 4299
f 4287 4288 4299
f 4299 4288 4300
f 4288 4289 4300
f 4300 4289 4301
f 4289 4290 4301
f 4301 4290 4302
f 4290 4291 4302
f 4302 4291 4303
f 4291 4292 4303
f 4303 4292 4304
f 4292 4293 4304
f 4304 4293 4305
f 4293 4282 4305
f 4305 4282 4294
f 4294 4295 4306
f 4306 4295 4307
f 4295 4296 4307
f 4307 4296 4308
f 4296 4297 4308
f 4308 4297 4309
f 4297 4298 4309
f 4309 4298 4310
f 4298 4299 4310
f 4310 4299 4311
f 4299 4300 4311
f 4311 4300 4312
f 4300 4301 4312
f 4312 4301 4313
f 4301 4302 4313
f 4313 4302 4314
f 4302 4303 4314
f 4314 4303 4315
f 4303 4304 4315
f 4315 4304 4316
f 4304 4305 4316
f 4316 4305 4317
f 4305 4294 4317
f 4317 4294 4306
f 4306 4307 4318
f 4318 4307 4319
f 4307 4308 4319
f 4319 4308 4320
f 4308 4309 4320
f 4320 4309 4321
f 4309 4310 4321
f 4321 4310 4322
f 4310 4311 4322
f 4322 4311 4323
f 4311 4312 4323
f 4323 4312 4324
f 4312 4313 4324
f 4324 4313 4325
f 4313 4314 4325
f 4325 4314 4326
f 4314 4315 4326
f 4326 4315 4327
f 4315 4316 4327
f 4327 4316 4328
f 4316 4317 4328
f 4328 4317 4329
f 4317 4306 4329
f 4329 4306 4318
f 4318 4319 4330
f 4330 4319 4331
f 4319 4320 4331
f 4331 4320 4332
f 4320 4321 4332
f 4332 4321 4333
f 4321 4322 4333
f 4333 4322 4334
f 4322 4323 4334
f 4334 4323 4335
f 4323 4324 4335
f 4335 4324 4336
f 4324 4325 4336
f 4336 4325 4337
f 4325 4326 4337
f 4337 4326 4338
f 4326 4327 4338
f 4338 4327 4339
f 4327 4328 4339
f 4339 4328 4340
f 4328 4329 4340
f 4340 4329 4341
f 4329 4318 4341
f 4341 4318 4330
f 4330 4331 4342
f 4342 4331 4343
f 4331 4332 4343
f 4343 4332 4344
f 4332 4333 4344
f 4344 4333 4345
f 4333 4334 4345
f 4345 4334 4346
f 4334 4335 4346
f 4346 4335 4347
f 4335 4336 4347
f 4347 4336 4348
f 4336 4337 4348
f 4348 4337 4349
f 4337 4338 4349
f 4349 4338 4350
f 4338 4339 4350
f 4350 4339 4351
f 4339 4340 4351
f 4351 4340 4352
f 4340 4341 4352
f 4352 4341 4353
f 4341 4330 4353
f 4353 4330 4342
f 4342 4343 4354
f 4354 4343 4355
f 4343 4344 4355
f 4355 4344 4356
f 4344 4345 4356
f 4356 4345 4357
f 4345 4346 4357
f 4357 4346 4358
f 4346 4347 4358
f 4358 4347 4359
f 4347 4348 4359
f 4359 4348 4360
f 4348 4349 4360
f 4360 4349 4361
f 4349 4350 4361
f 4361 4350 4362
f 4350 4351 4362
f 4362 4351 4363
f 4351 4352 4363
f 4363 4352 4364
f 4352 4353 4364
f 4364 4353 4365
f 4353 4342 4365
f 4365 4342 4354
f 4354 4355 4366
f 4366 4355 4367
f 4355 4356 4367
f 4367 4356 4368
f 4356 4357 4368
f 4368 4357 4369
f 4357 4358 4369
f 4369 4358 4370
f 4358 4359 4370
f 4370 4359 4371
f 4359 4360 4371
f 4371 4360 4372
f 4360 4361 4372
f 4372 4361 4373
f 4361 4362 4373
f 4373 4362 4374
f 4362 4363 4374
f 4374 4363 4375
f 4363 4364 4375
f 4375 4364 4376
f 4364 4365 4376
f 4376 4365 4377
f 4365 4354 4377
f 4377 4354 4366
f 4366 4367 4378
f 4378 4367 4379
f 4367 4368 4379
f 4379 4368 4380
f 4368 4369 4380
f 4380 4369 4381
f 4369 4370 4381
f 4381 4370 4382
f 4370 4371 4382
f 4382 4371 4383
f 4371 4372 4383
f 4383 4372 4384
f 4372 4373 4384
f 4384 4373 4385
f 4373 4374 4385
f 4385 4374 4386
f 4374 4375 4386
f 4386 4375 4387
f 4375 4376 4387
f 4387 4376 4388
f 4376 4377 4388
f 4388 4377 4389
f 4377 4366 4389
f 4389 4366 4378
f 4378 4379 4390
f 4390 4379 4391
f 4379 4380 4391
f 4391 4380 4392
f 4380 4381 4392
f 4392 4381 4393
f 4381 4382 4393
f 4393 4382 4394
f 4382 4383 4394
f 4394 4383 4395
f 4383 4384 4395
f 4395 4384 4396
f 4384 4385 4396
f 4396 4385 4397
f 4385 4386 4397
f 4397 4386 4398
f 4386 4387 4398
f 4398 4387 4399
f 4387 4388 4399
f 4399 4388 4400
f 4388 4389 4400
f 4400 4389 4401
f 4389 4378 4401
f 4401 4378 4390
f 4390 4391 4402
f 4402 4391 4403
f 4391 4392 4403
f 4403 4392 4404
f 4392 4393 4404
f 4404 4393 4405
f 4393 4394 4405
f 4405 4394 4406
f 4394 4395 4406
f 4406 4395 4407
f 4395 4396 4407
f 4407 4396 4408
f 4396 4397 4408
f 4408 4397 4409
f 4397 4398 4409
f 4409 4398 4410
f 4398 4399 4410
f 4410 4399 4411
f 4399 4400 4411
f 4411 4400 4412
f 4400 4401 4412
f 4412 4401 4413
f 4401 4390 4413
f 4413 4390 4402
f 4402 4403 4414
f 4414 4403 4415
f 4403 4404 4415
f 4415 4404 4416
f 4404 4405 4416
f 4416 4405 4417
f 4405 4406 4417
f 4417 4406 4418
f 4406 4407 4418
f 4418 4407 4419
f 4407 4408 4419
f 4419 4408 4420
f 4408 4409 4420
f 4420 4409 4421
f 4409 4410 4421
f 4421 4410 4422
f 4410 4411 4422
f 4422 4411 4423
f 4411 4412 4423
f 4423 4412 4424
f 4412 4413 4424
f 4424 4413 4425
f 4413 4402 4425
f 4425 4402 4414
f 4414 4415 4426
f 4426 4415 4427
f 4415 4416 4427
f 4427 4416 4428
f 4416 4417 4428
f 4428 4417 4429
f 4417 4418 4429
f 4429 4418 4430
f 4418 4419 4430
f 4430 4419 4431
f 4419 4420 4431
f 4431 4420 4432
f 4420 4421 4432
f 4432 4421 4433
f 4421 4422 4433
f 4433 4422 4434
f 4422 4423 4434
f 4434 4423 4435
f 4423 4424 4435
f 4435 4424 4436
f 4424 4425 4436
f 4436 4425 4437
f 4425 4414 4437
f 4437 4414 4426
f 4426 4427 4438
f 4438 4427 4439
f 4427 4428 4439
f 4439 4428 4440
f 4428 4429 4440
f 4440 4429 4441
f 4429 4430 4441
f 4441 4430 4442
f 4430 4431 4442
f 4442 4431 4443
f 4431 4432 4443
f 4443 4432 4444
f 4432 4433 4444
f 4444 4433 4445
f 4433 4434 4445
f 4445 4434 4446
f 4434 4435 4446
f 4446 4435 4447
f 4435 4436 4447
f 4447 4436 4448
f 4436 4437 4448
f 4448 4437 4449
f 4437 4426 4449
f 4449 4426 4438
f 4438 4439 4450
f 4450 4439 4451
f 4439 4440 4451
f 4451 4440 4452
f 4440 4441 4452
f 4452 4441 4453
f 4441 4442 4453
f 4453 4442 4454
f 4442 4443 4454
f 4454 4443 4455
f 4443 4444 4455
f 4455 4444 4456
f 4444 4445 4456
f 4456 4445 4457
f 4445 4446 4457
f 4457 4446 4458
f 4446 4447 4458
f 4458 4447 4459
f 4447 4448 4459
f 4459 4448 4460
f 4448 4449 4460
f 4460 4449 4461
f 4449 4438 4461
f 4461 4438 4450
f 4450 4451 4462
f 4462 4451 4463
f 4451 4452 4463
f 4463 4452 4464
f 4452 4453 4464
f 4464 4453 4465
f 4453 4454 4465
f 4465 4454 4466
f 4454 4455 4466
f 4466 4455 4467
f 4455 4456 4467
f 4467 4456 4468
f 4456 4457 4468
f 4468 4457 4469
f 4457 4458 4469
f 4469 4458 4470
f 4458 4459 4470
f 4470 4459 4471
f 4459 4460 4471
f 4471 4460 4472
f 4460 4461 4472
f 4472 4461 4473
f 4461 4450 4473
f 4473 4450 4462
f 4462 4463 4474
f 4474 4463 4475
f 4463 4464 4475
f 4475 4464 4476
f 4464 4465 4476
f 4476 4465 4477
f 4465 4466 4477
f 4477 4466 4478
f 4466 4467 4478
f 4478 4467 4479
f 4467 4468 4479
f 4479 4468 4480
f 4468 4469 4480
f 4480 4469 4481
f 4469 4470 4481
f 4481 4470 4482
f 4470 4471 4482
f 4482 4471 4483
f 4471 4472 4483
f 4483 4472 4484
f 4472 4473 4484
f 4484 4473 4485
f 4473 4462 4485
f 4485 4462 4474
f 4474 4475 4486
f 4486 4475 4487
f 4475 4476 4487
f 4487 4476 4488
f 4476 4477 4488
f 4488 4477 4489
f 4477 4478 4489
f 4489 4478 4490
f 4478 4479 4490
f 4490 4479 4491
f 4479 4480 4491
f 4491 4480 4492
f 4480 4481 4492
f 4492 4481 4493
f 4481 4482 4493
f 4493 4482 4494
f 4482 4483 4494
f 4494 4483 4495
f 4483 4484 4495
f 4495 4484 4496
f 4484 4485 4496
f 4496 4485 4497
f 4485 4474 4497
f 4497 4474 4486
f 4486 4487 4498
f 4498 4487 4499
f 4487 4488 4499
f 4499 4488 4500
f 4488 4489 4500
f 4500 4489 4501
f 4489 4490 4501
f 4501 4490 4502
f 4490 4491 4502
f 4502 4491 4503
f 4491 4492 4503
f 4503 4492 4504
f 4492 4493 4504
f 4504 4493 4505
f 4493 4494 4505
f 4505 4494 4506
f 4494 4495 4506
f 4506 4495 4507
f 4495 4496 4507
f 4507 4496 4508
f 4496 4497 4508
f 4508 4497 4509
f 4497 4486 4509
f 4509 4486 4498
f 4498 4499 4510
f 4510 4499 4511
f 4499 4500 4511
f 4511 4500 4512
f 4500 4501 4512
f 4512 4501 4513
f 4501 4502 4513
f 4513 4502 4514
f 4502 4503 4514
f 4514 4503 4515
f 4503 4504 4515
f 4515 4504 4516
f 4504 4505 4516
f 4516 4505 4517
f 4505 4506 4517
f 4517 4506 4518
f 4506 4507 4518
f 4518 4507 4519
f 4507 4508 4519
f 4519 4508 4520
f 4508 4509 4520
f 4520 4509 4521
f 4509 4498 4521
f 4521 4498 4510
f 4510 4511 4522
f 4522 4511 4523
f 4511 4512 4523
f 4523 4512 4524
f 4512 4513 4524
f 4524 4513 4525
f 4513 4514 4525
f 4525 4514 4526
f 4514 4515 4526
f 4526 4515 4527
f 4515 4516 4527
f 4527 4516 4528
f 4516 4517 4528
f 4528 4517 4529
f 4517 4518 4529
f 4529 4518 4530
f 4518 4519 4530
f 4530 4519 4531
f 4519 4520 4531
f 4531 4520 4532
f 4520 4521 4532
f 4532 4521 4533
f 4521 4510 4533
f 4533 4510 4522
f 4522 4523 4534
f 4534 4523 4535
f 4523 4524 4535
f 4535 4524 4536
f 4524 4525 4536
f 4536 4525 4537
f 4525 4526 4537
f 4537 4526 4538
f 4526 4527 4538
f 4538 4527 4539
f 4527 4528 4539
f 4539 4528 4540
f 4528 4529 4540
f 4540 4529 4541
f 4529 4530 4541
f 4541 4530 4542
f 4530 4531 4542
f 4542 4531 4543
f 4531 4532 4543
f 4543 4532 4544
f 4532 4533 4544
f 4544 4533 4545
f 4533 4522 4545
f 4545 4522 4534
f 4534 4535 4546
f 4546 4535 4547
f 4535 4536 4547
f 4547 4536 4548
f 4536 4537 4548
f 4548 4537 4549
f 4537 4538 4549
f 4549 4538 4550
f 4538 4539 4550
f 4550 4539 4551
f 4539 4540 4551
f 4551 4540 4552
f 4540 4541 4552
f 4552 4541 4553
f 4541 4542 4553
f 4553 4542 4554
f 4542 4543 4554
f 4554 4543 4555
f 4543 4544 4555
f 4555 4544 4556
f 4544 4545 4556
f 4556 4545 4557
f 4545 4534 4557
f 4557 4534 4546
f 4546 4547 4558
f 4558 4547 4559
f 4547 4548 4559
f 4559 4548 4560
f 4548 4549 4560
f 4560 4549 4561
f 4549 4550 4561
f 4561 4550 4562
f 4550 4551 4562
f 4562 4551 4563
f 4551 4552 4563
f 4563 4552 4564
f 4552 4553 4564
f 4564 4553 4565
f 4553 4554 4565
f 4565 4554 4566
f 4554 4555 4566
f 4566 4555 4567
f 4555 4556 4567
f 4567 4556 4568
f 4556 4557 4568
f 4568 4557 4569
f 4557 4546 4569
f 4569 4546 4558
f 4558 4559 4570
f 4570 4559 4571
f 4559 4560 4571
f 4571 4560 4572
f 4560 4561 4572
f 4572 4561 4573
f 4561 4562 4573
f 4573 4562 4574
f 4562 4563 4574
f 4574 4563 4575
f 4563 4564 4575
f 4575 4564 4576
f 4564 4565 4576
f 4576 4565 4577
f 4565 4566 4577
f 4577 4566 4578
f 4566 4567 4578
f 4578 4567 4579
f 4567 4568 4579
f 4579 4568 4580
f 4568 4569 4580
f 4580 4569 4581
f 4569 4558 4581
f 4581 4558 4570
f 4570 4571 4582
f 4582 4571 4583
f 4571 4572 4583
f 4583 4572 4584
f 4572 4573 4584
f 4584 4573 4585
f 4573 4574 4585
f 4585 4574 4586
f 4574 4575 4586
f 4586 4575 4587
f 4575 4576 4587
f 4587 4576 4588
f 4576 4577 4588
f 4588 4577 4589
f 4577 4578 4589
f 4589 4578 4590
f 4578 4579 4590
f 4590 4579 4591
f 4579 4580 4591
f 4591 4580 4592
f 4580 4581 4592
f 4592 4581 4593
f 4581 4570 4593
f 4593 4570 4582
f 4582 4583 4594
f 4594 4583 4595
f 4583 4584 4595
f 4595 4584 4596
f 4584 4585 4596
f 4596 4585 4597
f 4585 4586 4597
f 4597 4586 4598
f 4586 4587 4598
f 4598 4587 4599
f 4587 4588 4599
f 4599 4588 4600
f 4588 4589 4600
f 4600 4589 4601
f 4589 4590 4601
f 4601 4590 4602
f 4590 4591 4602
f 4602 4591 4603
f 4591 4592 4603
f 4603 4592 4604
f 4592 4593 4604
f 4604 4593 4605
f 4593 4582 4605
f 4605 4582 4594
f 4594 4595 4606
f 4606 4595 4607
f 4595 4596 4607
f 4607 4596 4608
f 4596 4597 4608
f 4608 4597 4609
f 4597 4598 4609
f 4609 4598 4610
f 4598 4599 4610
f 4610 4599 4611
f 4599 4600 4611
f 4611 4600 4612
f 4600 4601 4612
f 4612 4601 4613
f 4601 4602 4613
f 4613 4602 4614
f 4602 4603 4614
f 4614 4603 4615
f 4603 4604 4615
f 4615 4604 4616
f 4604 4605 4616
f 4616 4605 4617
f 4605 4594 4617
f 4617 4594 4606
f 4606 4607 4618
f 4618 4607 4619
f 4607 4608 4619
f 4619 4608 4620
f 4608 4609 4620
f 4620 4609 4621
f 4609 4610 4621
f 4621 4610 4622
f 4610 4611 4622
f 4622 4611 4623
f 4611 4612 4623
f 4623 4612 4624
f 4612 4613 4624
f 4624 4613 4625
f 4613 4614 4625
f 4625 4614 4626
f 4614 4615 4626
f 4626 4615 4627
f 4615 4616 4627
f 4627 4616 4628
f 4616 4617 4628
f 4628 4617 4629
f 4617 4606 4629
f 4629 4606 4618
f 4618 4619 4630
f 4630 4619 4631
f 4619 4620 4631
f 4631 4620 4632
f 4620 4621 4632
f 4632 4621 4633
f 4621 4622 4633
f 4633 4622 4634
f 4622 4623 4634
f 4634 4623 4635
f 4623 4624 4635
f 4635 4624 4636
f 4624 4625 4636
f 4636 4625 4637
f 4625 4626 4637
f 4637 4626 4638
f 4626 4627 4638
f 4638 4627 4639
f 4627 4628 4639
f 4639 4628 4640
f 4628 4629 4640
f 4640 4629 4641
f 4629 4618 4641
f 4641 4618 4630
f 4630 4631 4642
f 4642 4631 4643
f 4631 4632 4643
f 4643 4632 4644
f 4632 4633 4644
f 4644 4633 4645
f 4633 4634 4645
f 4645 4634 4646
f 4634 4635 4646
f 4646 4635 4647
f 4635 4636 4647
f 4647 4636 4648
f 4636 4637 4648
f 4648 4637 4649
f 4637 4638 4649
f 4649 4638 4650
f 4638 4639 4650
f 4650 4639 4651
f 4639 4640 4651
f 4651 4640 4652
f 4640 4641 4652
f 4652 4641 4653
f 4641 4630 4653
f 4653 4630 4642
f 4642 4643 4654
f 4654 4643 4655
f 4643 4644 4655
f 4655 4644 4656
f 4644 4645 4656
f 4656 4645 4657
f 4645 4646 4657
f 4657 4646 4658
f 4646 4647 4658
f 4658 4647 4659
f 4647 4648 4659
f 4659 4648 4660
f 4648 4649 4660
f 4660 4649 4661
f 4649 4650 4661
f 4661 4650 4662
f 4650 4651 4662
f 4662 4651 4663
f 4651 4652 4663
f 4663 4652 4664
f 4652 4653 4664
f 4664 4653 4665
f 4653 4642 4665
f 4665 4642 4654
f 4654 4655 4666
f 4666 4655 4667
f 4655 4656 4667
f 4667 4656 4668
f 4656 4657 4668
f 4668 4657 4669
f 4657 4658 4669
f 4669 4658 4670
f 4658 4659 4670
f 4670 4659 4671
f 4659 4660 4671
f 4671 4660 4672
f 4660 4661 4672
f 4672 4661 4673
f 4661 4662 4673
f 4673 4662 4674
f 4662 4663 4674
f 4674 4663 4675
f 4663 4664 4675
f 4675 4664 4676
f 4664 4665 4676
f 4676 4665 4677
f 4665 4654 4677
f 4677 4654 4666
f 4666 4667 4678
f 4678 4667 4679
f 4667 4668 4679
f 4679 4668 4680
f 4668 4669 4680
f 4680 4669 4681
f 4669 4670 4681
f 4681 4670 4682
f 4670 4671 4682
f 4682 4671 4683
f 4671 4672 4683
f 4683 4672 4684
f 4672 4673 4684
f 4684 4673 4685
f 4673 4674 4685
f 4685 4674 4686
f 4674 4675 4686
f 4686 4675 4687
f 4675 4676 4687
f 4687 4676 4688
f 4676 4677 4688
f 4688 4677 4689
f 4677 4666 4689
f 4689 4666 4678
f 4678 4679 4690
f 4690 4679 4691
f 4679 4680 4691
f 4691 4680 4692
f 4680 4681 4692
f 4692 4681 4693
f 4681 4682 4693
f 4693 4682 4694
f 4682 4683 4694
f 4694 4683 4695
f 4683 4684 4695
f 4695 4684 4696
f 4684 4685 4696
f 4696 4685 4697
f 4685 4686 4697
f 4697 4686 4698
f 4686 4687 4698
f 4698 4687 4699
f 4687 4688 4699
f 4699 4688 4700
f 4688 4689 4700
f 4700 4689 4701
f 4689 4678 4701
f 4701 4678 4690
f 4690 4691 4702
f 4702 4691 4703
f 4691 4692 4703
f 4703 4692 4704
f 4692 4693 4704
f 4704 4693 4705
f 4693 4694 4705
f 4705 4694 4706
f 4694 4695 4706
f 4706 4695 4707
f 4695 4696 4707
f 4707 4696 4708
f 4696 4697 4708
f 4708 4697 4709
f 4697 4698 4709
f 4709 4698 4710
f 4698 4699 4710
f 4710 4699 4711
f 4699 4700 4711
f 4711 4700 4712
f 4700 4701 4712
f 4712 4701 4713
f 4701 4690 4713
f 4713 4690 4702
f 4702 4703 4714
f 4714 4703 4715
f 4703 4704 4715
f 4715 4704 4716
f 4704 4705 4716
f 4716 4705 4717
f 4705 4706 4717
f 4717 4706 4718
f 4706 4707 4718
f 4718 4707 4719
f 4707 4708 4719
f 4719 4708 4720
f 4708 4709 4720
f 4720 4709 4721
f 4709 4710 4721
f 4721 4710 4722
f 4710 4711 4722
f 4722 4711 4723
f 4711 4712 4723
f 4723 4712 4724
f 4712 4713 4724
f 4724 4713 4725
f 4713 4702 4725
f 4725 4702 4714
f 4714 4715 4726
f 4726 4715 4727
f 4715 4716 4727
f 4727 4716 4728
f 4716 4717 4728
f 4728 4717 4729
f 4717 4718 4729
f 4729 4718 4730
f 4718 4719 4730
f 4730 4719 4731
f 4719 4720 4731
f 4731 4720 4732
f 4720 4721 4732
f 4732 4721 4733
f 4721 4722 4733
f 4733 4722 4734
f 4722 4723 4734
f 4734 4723 4735
f 4723 4724 4735
f 4735 4724 4736
f 4724 4725 4736
f 4736 4725 4737
f 4725 4714 4737
f 4737 4714 4726
f 4726 4727 4738
f 4738 4727 4739
f 4727 4728 4739
f 4739 4728 4740
f 4728 4729 4740
f 4740 4729 4741
f 4729 4730 4741
f 4741 4730 4742
f 4730 4731 4742
f 4742 4731 4743
f 4731 4732 4743
f 4743 4732 4744
f 4732 4733 4744
f 4744 4733 4745
f 4733 4734 4745
f 4745 4734 4746
f 4734 4735 4746
f 4746 4735 4747
f 4735 4736 4747
f 4747 4736 4748
f 4736 4737 4748
f 4748 4737 4749
f 4737 4726 4749
f 4749 4726 4738
f 4738 4739 4750
f 4750 4739 4751
f 4739 4740 4751
f 4751 4740 4752
f 4740 4741 4752
f 4752 4741 4753
f 4741 4742 4753
f 4753 4742 4754
f 4742 4743 4754
f 4754 4743 4755
f 4743 4744 4755
f 4755 4744 4756
f 4744 4745 4756
f 4756 4745 4757
f 4745 4746 4757
f 4757 4746 4758
f 4746 4747 4758
f 4758 4747 4759
f 4747 4748 4759
f 4759 4748 4760
f 4748 4749 4760
f 4760 4749 4761
f 4749 4738 4761
f 4761 4738 4750
f 4750 4751 4762
f 4762 4751 4763
f 4751 4752 4763
f 4763 4752 4764
f 4752 4753 4764
f 4764 4753 4765
f 4753 4754 4765
f 4765 4754 4766
f 4754 4755 4766
f 4766 4755 4767
f 4755 4756 4767
f 4767 4756 4768
f 4756 4757 4768
f 4768 4757 4769
f 4757 4758 4769
f 4769 4758 4770
f 4758 4759 4770
f 4770 4759 4771
f 4759 4760 4771
f 4771 4760 4772
f 4760 4761 4772
f 4772 4761 4773
f 4761 4750 4773
f 4773 4750 4762
f 4762 4763 4774
f 4774 4763 4775
f 4763 4764 4775
f 4775 4764 4776
f 4764 4765 4776
f 4776 4765 4777
f 4765 4766 4777
f 4777 4766 4778
f 4766 4767 4778
f 4778 4767 4779
f 4767 4768 4779
f 4779 4768 4780
f 4768 4769 4780
f 4780 4769 4781
f 4769 4770 4781
f 4781 4770 4782
f 4770 4771 4782
f 4782 4771 4783
f 4771 4772 4783
f 4783 4772 4784
f 4772 4773 4784
f 4784 4773 4785
f 4773 4762 4785
f 4785 4762 4774
f 4774 4775 4786
f 4786 4775 4787
f 4775 4776 4787
f 4787 4776 4788
f 4776 4777 4788
f 4788 4777 4789
f 4777 4778 4789
f 4789 4778 4790
f 4778 4779 4790
f 4790 4779 4791
f 4779 4780 4791
f 4791 4780 4792
f 4780 4781 4792
f 4792 4781 4793
f 4781 4782 4793
f 4793 4782 4794
f 4782 4783 4794
f 4794 4783 4795
f 4783 4784 4795
f 4795 4784 4796
f 4784 4785 4796
f 4796 4785 4797
f 4785 4774 4797
f 4797 4774 4786
f 4786 4787 4798
f 4798 4787 4799
f 4787 4788 4799
f 4799 4788 4800
f 4788 4789 4800
f 4800 4789 4801
f 4789 4790 4801
f 4801 4790 4802
f 4790 4791 4802
f 4802 4791 4803
f 4791 4792 4803
f 4803 4792 4804
f 4792 4793 4804
f 4804 4793 4805
f 4793 4794 4805
f 4805 4794 4806
f 4794 4795 4806
f 4806 4795 4807
f 4795 4796 4807
f 4807 4796 4808
f 4796 4797 4808
f 4808 4797 4809
f 4797 4786 4809
f 4809 4786 4798
f 4798 4799 4810
f 4810 4799 4811
f 4799 4800 4811
f 4811 4800 4812
f 4800 4801 4812
f 4812 4801 4813
f 4801 4802 4813
f 4813 4802 4814
f 4802 4803 4814
f 4814 4803 4815
f 4803 4804 4815
f 4815 4804 4816
f 4804 4805 4816
f 4816 4805 4817
f 4805 4806 4817
f 4817 4806 4818
f 4806 4807 4818
f 4818 4807 4819
f 4807 4808 4819
f 4819 4808 4820
f 4808 4809 4820
f 4820 4809 4821
f 4809 4798 4821
f 4821 4798 4810
f 4810 4811 4822
f 4822 4811 4823
f 4811 4812 4823
f 4823 4812 4824
f 4812 4813 4824
f 4824 4813 4825
f 4813 4814 4825
f 4825 4814 4826
f 4814 4815 4826
f 4826 4815 4827
f 4815 4816 4827
f 4827 4816 4828
f 4816 4817 4828
f 4828 4817 4829
f 4817 4818 4829
f 4829 4818 4830
f 4818 4819 4830
f 4830 4819 4831
f 4819 4820 4831
f 4831 4820 4832
f 4820 4821 4832
f 4832 4821 4833
f 4821 4810 4833
f 4833 4810 4822
f 4822 4823 4834
f 4834 4823 4835
f 4823 4824 4835
f 4835 4824 4836
f 4824 4825 4836
f 4836 4825 4837
f 4825 4826 4837
f 4837 4826 4838
f 4826 4827 4838
f 4838 4827 4839
f 4827 4828 4839
f 4839 4828 4840
f 4828 4829 4840
f 4840 4829 4841
f 4829 4830 4841
f 4841 4830 4842
f 4830 4831 4842
f 4842 4831 4843
f 4831 4832 4843
f 4843 4832 4844
f 4832 4833 4844
f 4844 4833 4845
f 4833 4822 4845
f 4845 4822 4834
f 4834 4835 4846
f 4846 4835 4847
f 4835 4836 4847
f 4847 4836 4848
f 4836 4837 4848
f 4848 4837 4849
f 4837 4838 4849
f 4849 4838 4850
f 4838 4839 4850
f 4850 4839 4851
f 4839 4840 4851
f 4851 4840 4852
f 4840 4841 4852
f 4852 4841 4853
f 4841 4842 4853
f 4853 4842 4854
f 4842 4843 4854
f 4854 4843 4855
f 4843 4844 4855
f 4855 4844 4856
f 4844 4845 4856
f 4856 4845 4857
f 4845 4834 4857
f 4857 4834 4846
f 4846 4847 4858
f 4858 4847 4859
f 4847 4848 4859
f 4859 4848 4860
f 4848 4849 4860
f 4860 4849 4861
f 4849 4850 4861
f 4861 4850 4862
f 4850 4851 4862
f 4862 4851 4863
f 4851 4852 4863
f 4863 4852 4864
f 4852 4853 4864
f 4864 4853 4865
f 4853 4854 4865
f 4865 4854 4866
f 4854 4855 4866
f 4866 4855 4867
f 4855 4856 4867
f 4867 4856 4868
f 4856 4857 4868
f 4868 4857 4869
f 4857 4846 4869
f 4869 4846 4858
f 4858 4859 4870
f 4870 4859 4871
f 4859 4860 4871
f 4871 4860 4872
f 4860 4861 4872
f 4872 4861 4873
f 4861 4862 4873
f 4873 4862 4874
f 4862 4863 4874
f 4874 4863 4875
f 4863 4864 4875
f 4875 4864 4876
f 4864 4865 4876
f 4876 4865 4877
f 4865 4866 4877
f 4877 4866 4878
f 4866 4867 4878
f 4878 4867 4879
f 4867 4868 4879
f 4879 4868 4880
f 4868 4869 4880
f 4880 4869 4881
f 4869 4858 4881
f 4881 4858 4870
f 4870 4871 4882
f 4882 4871 4883
f 4871 4872 4883
f 4883 4872 4884
f 4872 4873 4884
f 4884 4873 4885
f 4873 4874 4885
f 4885 4874 4886
f 4874 4875 4886
f 4886 4875 4887
f 4875 4876 4887
f 4887 4876 4888
f 4876 4877 4888
f 4888 4877 4889
f 4877 4878 4889
f 4889 4878 4890
f 4878 4879 4890
f 4890 4879 4891
f 4879 4880 4891
f 4891 4880 4892
f 4880 4881 4892
f 4892 4881 4893
f 4881 4870 4893
f 4893 4870 4882
f 4882 4883 4894
f 4894 4883 4895
f 4883 4884 4895
f 4895 4884 4896
f 4884 4885 4896
f 4896 4885 4897
f 4885 4886 4897
f 4897 4886 4898
f 4886 4887 4898
f 4898 4887 4899
f 4887 4888 4899
f 4899 4888 4900
f 4888 4889 4900
f 4900 4889 4901
f 4889 4890 4901
f 4901 4890 4902
f 4890 4891 4902
f 4902 4891 4903
f 4891 4892 4903
f 4903 4892 4904
f 4892 4893 4904
f 4904 4893 4905
f 4893 4882 4905
f 4905 4882 4894
f 4894 4895 4906
f 4906 4895 4907
f 4895 4896 4907
f 4907 4896 4908
f 4896 4897 4908
f 4908 4897 4909
f 4897 4898 4909
f 4909 4898 4910
f 4898 4899 4910
f 4910 4899 4911
f 4899 4900 4911
f 4911 4900 4912
f 4900 4901 4912
f 4912 4901 4913
f 4901 4902 4913
f 4913 4902 4914
f 4902 4903 4914
f 4914 4903 4915
f 4903 4904 4915
f 4915 4904 4916
f 4904 4905 4916
f 4916 4905 4917
f 4905 4894 4917
f 4917 4894 4906
f 4906 4907 4918
f 4918 4907 4919
f 4907 4908 4919
f 4919 4908 4920
f 4908 4909 4920
f 4920 4909 4921
f 4909 4910 4921
f 4921 4910 4922
f 4910 4911 4922
f 4922 4911 4923
f 4911 4912 4923
f 4923 4912 4924
f 4912 4913 4924
f 4924 4913 4925
f 4913 4914 4925
f 4925 4914 4926
f 4914 4915 4926
f 4926 4915 4927
f 4915 4916 4927
f 4927 4916 4928
f 4916 4917 4928
f 4928 4917 4929
f 4917 4906 4929
f 4929 4906 4918
f 4918 4919 4930
f 4930 4919 4931
f 4919 4920 4931
f 4931 4920 4932
f 4920 4921 4932
f 4932 4921 4933
f 4921 4922 4933
f 4933 4922 4934
f 4922 4923 4934
f 4934 4923 4935
f 4923 4924 4935
f 4935 4924 4936
f 4924 4925 4936
f 4936 4925 4937
f 4925 4926 4937
f 4937 4926 4938
f 4926 4927 4938
f 4938 4927 4939
f 4927 4928 4939
f 4939 4928 4940
f 4928 4929 4940
f 4940 4929 4941
f 4929 4918 4941
f 4941 4918 4930
f 4930 4931 4942
f 4942 4931 4943
f 4931 4932 4943
f 4943 4932 4944
f 4932 4933 4944
f 4944 4933 4945
f 4933 4934 4945
f 4945 4934 4946
f 4934 4935 4946
f 4946 4935 4947
f 4935 4936 4947
f 4947 4936 4948
f 4936 4937 4948
f 4948 4937 4949
f 4937 4938 4949
f 4949 4938 4950
f 4938 4939 4950
f 4950 4939 4951
f 4939 4940 4951
f 4951 4940 4952
f 4940 4941 4952
f 4952 4941 4953
f 4941 4930 4953
f 4953 4930 4942
f 4942 4943 4954
f 4954 4943 4955
f 4943 4944 4955
f 4955 4944 4956
f 4944 4945 4956
f 4956 4945 4957
f 4945 4946 4957
f 4957 4946 4958
f 4946 4947 4958
f 4958 4947 4959
f 4947 4948 4959
f 4959 4948 4960
f 4948 4949 4960
f 4960 4949 4961
f 4949 4950 4961
f 4961 4950 4962
f 4950 4951 4962
f 4962 4951 4963
f 4951 4952 4963
f 4963 4952 4964
f 4952 4953 4964
f 4964 4953 4965
f 4953 4942 4965
f 4965 4942 4954
f 4954 4955 4966
f 4966 4955 4967
f 4955 4956 4967
f 4967 4956 4968
f 4956 4957 4968
f 4968 4957 4969
f 4957 4958 4969
f 4969 4958 4970
f 4958 4959 4970
f 4970 4959 4971
f 4959 4960 4971
f 4971 4960 4972
f 4960 4961 4972
f 4972 4961 4973
f 4961 4962 4973
f 4973 4962 4974
f 4962 4963 4974
f 4974 4963 4975
f 4963 4964 4975
f 4975 4964 4976
f 4964 4965 4976
f 4976 4965 4977
f 4965 4954 4977
f 4977 4954 4966
f 4966 4967 4978
f 4978 4967 4979
f 4967 4968 4979
f 4979 4968 4980
f 4968 4969 4980
f 4980 4969 4981
f 4969 4970 4981
f 4981 4970 4982
f 4970 4971 4982
f 4982 4971 4983
f 4971 4972 4983
f 4983 4972 4984
f 4972 4973 4984
f 4984 4973 4985
f 4973 4974 4985
f 4985 4974 4986
f 4974 4975 4986
f 4986 4975 4987
f 4975 4976 4987
f 4987 4976 4988
f 4976 4977 4988
f 4988 4977 4989
f 4977 4966 4989
f 4989 4966 4978
f 4978 4979 4990
f 4990 4979 4991
f 4979 4980 4991
f 4991 4980 4992
f 4980 4981 4992
f 4992 4981 4993
f 4981 4982 4993
f 4993 4982 4994
f 4982 4983 4994
f 4994 4983 4995
f 4983 4984 4995
f 4995 4984 4996
f 4984 4985 4996
f 4996 4985 4997
f 4985 4986 4997
f 4997 4986 4998
f 4986 4987 4998
f 4998 4987 4999
f 4987 4988 4999
f 4999 4988 5000
f 4988 4989 5000
f 5000 4989 5001
f 4989 4978 5001
f 5001 4978 4990
f 4990 4991 5002
f 5002 4991 5003
f 4991 4992 5003
f 5003 4992 5004
f 4992 4993 5004
f 5004 4993 5005
f 4993 4994 5005
f 5005 4994 5006
f 4994 4995 5006
f 5006 4995 5007
f 4995 4996 5007
f 5007 4996 5008
f 4996 4997 5008
f 5008 4997 5009
f 4997 4998 5009
f 5009 4998 5010
f 4998 4999 5010
f 5010 4999 5011
f 4999 5000 5011
f 5011 5000 5012
f 5000 5001 5012
f 5012 5001 5013
f 5001 4990 5013
f 5013 4990 5002
f 5002 5003 5014
f 5014 5003 5015
f 5003 5004 5015
f 5015 5004 5016
f 5004 5005 5016
f 5016 5005 5017
f 5005 5006 5017
f 5017 5006 5018
f 5006 5007 5018
f 5018 5007 5019
f 5007 5008 5019
f 5019 5008 5020
f 5008 5009 5020
f 5020 5009 5021
f 5009 5010 5021
f 5021 5010 5022
f 5010 5011 5022
f 5022 5011 5023
f 5011 5012 5023
f 5023 5012 5024
f 5012 5013 5024
f 5024 5013 5025
f 5013 5002 5025
f 5025 5002 5014
f 5014 5015 5026
f 5026 5015 5027
f 5015 5016 5027
f 5027 5016 5028
f 5016 5017 5028
f 5028 5017 5029
f 5017 5018 5029
f 5029 5018 5030
f 5018 5019 5030
f 5030 5019 5031
f 5019 5020 5031
f 5031 5020 5032
f 5020 5021 5032
f 5032 5021 5033
f 5021 5022 5033
f 5033 5022 5034
f 5022 5023 5034
f 5034 5023 5035
f 5023 5024 5035
f 5035 5024 5036
f 5024 5025 5036
f 5036 5025 5037
f 5025 5014 5037
f 5037 5014 5026
f 5026 5027 5038
f 5038 5027 5039
f 5027 5028 5039
f 5039 5028 5040
f 5028 5029 5040
f 5040 5029 5041
f 5029 5030 5041
f 5041 5030 5042
f 5030 5031 5042
f 5042 5031 5043
f 5031 5032 5043
f 5043 5032 5044
f 5032 5033 5044
f 5044 5033 5045
f 5033 5034 5045
f 5045 5034 5046
f 5034 5035 5046
f 5046 5035 5047
f 5035 5036 5047
f 5047 5036 5048
f 5036 5037 5048
f 5048 5037 5049
f 5037 5026 5049
f 5049 5026 5038
f 5038 5039 5050
f 5050 5039 5051
f 5039 5040 5051
f 5051 5040 5052
f 5040 5041 5052
f 5052 5041 5053
f 5041 5042 5053
f 5053 5042 5054
f 5042 5043 5054
f 5054 5043 5055
f 5043 5044 5055
f 5055 5044 5056
f 5044 5045 5056
f 5056 5045 5057
f 5045 5046 5057
f 5057 5046 5058
f 5046 5047 5058
f 5058 5047 5059
f 5047 5048 5059
f 5059 5048 5060
f 5048 5049 5060
f 5060 5049 5061
f 5049 5038 5061
f 5061 5038 5050
f 5050 5051 5062
f 5062 5051 5063
f 5051 5052 5063
f 5063 5052 5064
f 5052 5053 5064
f 5064 5053 5065
f 5053 5054 5065
f 5065 5054 5066
f 5054 5055 5066
f 5066 5055 5067
f 5055 5056 5067
f 5067 5056 5068
f 5056 5057 5068
f 5068 5057 5069
f 5057 5058 5069
f 5069 5058 5070
f 5058 5059 5070
f 5070 5059 5071
f 5059 5060 5071
f 5071 5060 5072
f 5060 5061 5072
f 5072 5061 5073
f 5061 5050 5073
f 5073 5050 5062
f 5062 5063 5074
f 5074 5063 5075
f 5063 5064 5075
f 5075 5064 5076
f 5064 5065 5076
f 5076 5065 5077
f 5065 5066 5077
f 5077 5066 5078
f 5066 5067 5078
f 5078 5067 5079
f 5067 5068 5079
f 5079 5068 5080
f 5068 5069 5080
f 5080 5069 5081
f 5069 5070 5081
f 5081 5070 5082
f 5070 5071 5082
f 5082 5071 5083
f 5071 5072 5083
f 5083 5072 5084
f 5072 5073 5084
f 5084 5073 5085
f 5073 5062 5085
f 5085 5062 5074
f 5074 5075 5086
f 5086 5075 5087
f 5075 5076 5087
f 5087 5076 5088
f 5076 5077 5088
f 5088 5077 5089
f 5077 5078 5089
f 5089 5078 5090
f 5078 5079 5090
f 5090 5079 5091
f 5079 5080 5091
f 5091 5080 5092
f 5080 5081 5092
f 5092 5081 5093
f 5081 5082 5093
f 5093 5082 5094
f 5082 5083 5094
f 5094 5083 5095
f 5083 5084 5095
f 5095 5084 5096
f 5084 5085 5096
f 5096 5085 5097
f 5085 5074 5097
f 5097 5074 5086
f 5086 5087 5098
f 5098 5087 5099
f 5087 5088 5099
f 5099 5088 5100
f 5088 5089 5100
f 5100 5089 5101
f 5089 5090 5101
f 5101 5090 5102
f 5090 5091 5102
f 5102 5091 5103
f 5091 5092 5103
f 5103 5092 5104
f 5092 5093 5104
f 5104 5093 5105
f 5093 5094 5105
f 5105 5094 5106
f 5094 5095 5106
f 5106 5095 5107
f 5095 5096 5107
f 5107 5096 5108
f 5096 5097 5108
f 5108 5097 5109
f 5097 5086 5109
f 5109 5086 5098
f 5098 5099 5110
f 5110 5099 5111
f 5099 5100 5111
f 5111 5100 5112
f 5100 5101 5112
f 5112 5101 5113
f 5101 5102 5113
f 5113 5102 5114
f 5102 5103 5114
f 5114 5103 5115
f 5103 5104 5115
f 5115 5104 5116
f 5104 5105 5116
f 5116 5105 5117
f 5105 5106 5117
f 5117 5106 5118
f 5106 5107 5118
f 5118 5107 5119
f 5107 5108 5119
f 5119 5108 5120
f 5108 5109 5120
f 5120 5109 5121
f 5109 5098 5121
f 5121 5098 5110
f 5110 5111 5122
f 5122 5111 5123
f 5111 5112 5123
f 5123 5112 5124
f 5112 5113 5124
f 5124 5113 5125
f 5113 5114 5125
f 5125 5114 5126
f 5114 5115 5126
f 5126 5115 5127
f 5115 5116 5127
f 5127 5116 5128
f 5116 5117 5128
f 5128 5117 5129
f 5117 5118 5129
f 5129 5118 5130
f 5118 5119 5130
f 5130 5119 5131
f 5119 5120 5131
f 5131 5120 5132
f 5120 5121 5132
f 5132 5121 5133
f 5121 5110 5133
f 5133 5110 5122
f 5122 5123 5134
f 5134 5123 5135
f 5123 5124 5135
f 5135 5124 5136
f 5124 5125 5136
f 5136 5125 5137
f 5125 5126 5137
f 5137 5126 5138
f 5126 5127 5138
f 5138 5127 5139
f 5127 5128 5139
f 5139 5128 5140
f 5128 5129 5140
f 5140 5129 5141
f 5129 5130 5141
f 5141 5130 5142
f 5130 5131 5142
f 5142 5131 5143
f 5131 5132 5143
f 5143 5132 5144
f 5132 5133 5144
f 5144 5133 5145
f 5133 5122 5145
f 5145 5122 5134
f 5134 5135 5146
f 5146 5135 5147
f 5135 5136 5147
f 5147 5136 5148
f 5136 5137 5148
f 5148 5137 5149
f 5137 5138 5149
f 5149 5138 5150
f 5138 5139 5150
f 5150 5139 5151
f 5139 5140 5151
f 5151 5140 5152
f 5140 5141 5152
f 5152 5141 5153
f 5141 5142 5153
f 5153 5142 5154
f 5142 5143 5154
f 5154 5143 5155
f 5143 5144 5155
f 5155 5144 5156
f 5144 5145 5156
f 5156 5145 5157
f 5145 5134 5157
f 5157 5134 5146
f 5146 5147 5158
f 5158 5147 5159
f 5147 5148 5159
f 5159 5148 5160
f 5148 5149 5160
f 5160 5149 5161
f 5149 5150 5161
f 5161 5150 5162
f 5150 5151 5162
f 5162 5151 5163
f 5151 5152 5163
f 5163 5152 5164
f 5152 5153 5164
f 5164 5153 5165
f 5153 5154 5165
f 5165 5154 5166
f 5154 5155 5166
f 5166 5155 5167
f 5155 5156 5167
f 5167 5156 5168
f 5156 5157 5168
f 5168 5157 5169
f 5157 5146 5169
f 5169 5146 5158
f 5158 5159 5170
f 5170 5159 5171
f 5159 5160 5171
f 5171 5160 5172
f 5160 5161 5172
f 5172 5161 5173
f 5161 5162 5173
f 5173 5162 5174
f 5162 5163 5174
f 5174 5163 5175
f 5163 5164 5175
f 5175 5164 5176
f 5164 5165 5176
f 5176 5165 5177
f 5165 5166 5177
f 5177 5166 5178
f 5166 5167 5178
f 5178 5167 5179
f 5167 5168 5179
f 5179 5168 5180
f 5168 5169 5180
f 5180 5169 5181
f 5169 5158 5181
f 5181 5158 5170
f 5170 5171 5182
f 5182 5171 5183
f 5171 5172 5183
f 5183 5172 5184
f 5172 5173 5184
f 5184 5173 5185
f 5173 5174 5185
f 5185 5174 5186
f 5174 5175 5186
f 5186 5175 5187
f 5175 5176 5187
f 5187 5176 5188
f 5176 5177 5188
f 5188 5177 5189
f 5177 5178 5189
f 5189 5178 5190
f 5178 5179 5190
f 5190 5179 5191
f 5179 5180 5191
f 5191 5180 5192
f 5180 5181 5192
f 5192 5181 5193
f 5181 5170 5193
f 5193 5170 5182
f 5182 5183 5194
f 5194 5183 5195
f 5183 5184 5195
f 5195 5184 5196
f 5184 5185 5196
f 5196 5185 5197
f 5185 5186 5197
f 5197 5186 5198
f 5186 5187 5198
f 5198 5187 5199
f 5187 5188 5199
f 5199 5188 5200
f 5188 5189 5200
f 5200 5189 5201
f 5189 5190 5201
f 5201 5190 5202
f 5190 5191 5202
f 5202 5191 5203
f 5191 5192 5203
f 5203 5192 5204
f 5192 5193 5204
f 5204 5193 5205
f 5193 5182 5205
f 5205 5182 5194
f 5194 5195 5206
f 5206 5195 5207
f 5195 5196 5207
f 5207 5196 5208
f 5196 5197 5208
f 5208 5197 5209
f 5197 5198 5209
f 5209 5198 5210
f 5198 5199 5210
f 5210 5199 5211
f 5199 5200 5211
f 5211 5200 5212
f 5200 5201 5212
f 5212 5201 5213
f 5201 5202 5213
f 5213 5202 5214
f 5202 5203 5214
f 5214 5203 5215
f 5203 5204 5215
f 5215 5204 5216
f 5204 5205 5216
f 5216 5205 5217
f 5205 5194 5217
f 5217 5194 5206
f 5206 5207 5218
f 5218 5207 5219
f 5207 5208 5219
f 5219 5208 5220
f 5208 5209 5220
f 5220 5209 5221
f 5209 5210 5221
f 5221 5210 5222
f 5210 5211 5222
f 5222 5211 5223
f 5211 5212 5223
f 5223 5212 5224
f 5212 5213 5224
f 5224 5213 5225
f 5213 5214 5225
f 5225 5214 5226
f 5214 5215 5226
f 5226 5215 5227
f 5215 5216 5227
f 5227 5216 5228
f 5216 5217 5228
f 5228 5217 5229
f 5217 5206 5229
f 5229 5206 5218
f 5218 5219 5230
f 5230 5219 5231
f 5219 5220 5231
f 5231 5220 5232
f 5220 5221 5232
f 5232 5221 5233
f 5221 5222 5233
f 5233 5222 5234
f 5222 5223 5234
f 5234 5223 5235
f 5223 5224 5235
f 5235 5224 5236
f 5224 5225 5236
f 5236 5225 5237
f 5225 5226 5237
f 5237 5226 5238
f 5226 5227 5238
f 5238 5227 5239
f 5227 5228 5239
f 5239 5228 5240
f 5228 5229 5240
f 5240 5229 5241
f 5229 5218 5241
f 5241 5218 5230
f 5230 5231 5242
f 5242 5231 5243
f 5231 5232 5243
f 5243 5232 5244
f 5232 5233 5244
f 5244 5233 5245
f 5233 5234 5245
f 5245 5234 5246
f 5234 5235 5246
f 5246 5235 5247
f 5235 5236 5247
f 5247 5236 5248
f 5236 5237 5248
f 5248 5237 5249
f 5237 5238 5249
f 5249 5238 5250
f 5238 5239 5250
f 5250 5239 5251
f 5239 5240 5251
f 5251 5240 5252
f 5240 5241 5252
f 5252 5241 5253
f 5241 5230 5253
f 5253 5230 5242
f 5242 5243 5254
f 5254 5243 5255
f 5243 5244 5255
f 5255 5244 5256
f 5244 5245 5256
f 5256 5245 5257
f 5245 5246 5257
f 5257 5246 5258
f 5246 5247 5258
f 5258 5247 5259
f 5247 5248 5259
f 5259 5248 5260
f 5248 5249 5260
f 5260 5249 5261
f 5249 5250 5261
f 5261 5250 5262
f 5250 5251 5262
f 5262 5251 5263
f 5251 5252 5263
f 5263 5252 5264
f 5252 5253 5264
f 5264 5253 5265
f 5253 5242 5265
f 5265 5242 5254
f 5254 5255 5266
f 5266 5255 5267
f 5255 5256 5267
f 5267 5256 5268
f 5256 5257 5268
f 5268 5257 5269
f 5257 5258 5269
f 5269 5258 5270
f 5258 5259 5270
f 5270 5259 5271
f 5259 5260 5271
f 5271 5260 5272
f 5260 5261 5272
f 5272 5261 5273
f 5261 5262 5273
f 5273 5262 5274
f 5262 5263 5274
f 5274 5263 5275
f 5263 5264 5275
f 5275 5264 5276
f 5264 5265 5276
f 5276 5265 5277
f 5265 5254 5277
f 5277 5254 5266
f 5266 5267 5278
f 5278 5267 5279
f 5267 5268 5279
f 5279 5268 5280
f 5268 5269 5280
f 5280 5269 5281
f 5269 5270 5281
f 5281 5270 5282
f 5270 5271 5282
f 5282 5271 5283
f 5271 5272 5283
f 5283 5272 5284
f 5272 5273 5284
f 5284 5273 5285
f 5273 5274 5285
f 5285 5274 5286
f 5274 5275 5286
f 5286 5275 5287
f 5275 5276 5287
f 5287 5276 5288
f 5276 5277 5288
f 5288 5277 5289
f 5277 5266 5289
f 5289 5266 5278
f 5278 5279 5290
f 5290 5279 5291
f 5279 5280 5291
f 5291 5280 5292
f 5280 5281 5292
f 5292 5281 5293
f 5281 5282 5293
f 5293 5282 5294
f 5282 5283 5294
f 5294 5283 5295
f 5283 5284 5295
f 5295 5284 5296
f 5284 5285 5296
f 5296 5285 5297
f 5285 5286 5297
f 5297 5286 5298
f 5286 5287 5298
f 5298 5287 5299
f 5287 5288 5299
f 5299 5288 5300
f 5288 5289 5300
f 5300 5289 5301
f 5289 5278 5301
f 5301 5278 5290
f 5290 5291 5302
f 5302 5291 5303
f 5291 5292 5303
f 5303 5292 5304
f 5292 5293 5304
f 5304 5293 5305
f 5293 5294 5305
f 5305 5294 5306
f 5294 5295 5306
f 5306 5295 5307
f 5295 5296 5307
f 5307 5296 5308
f 5296 5297 5308
f 5308 5297 5309
f 5297 5298 5309
f 5309 5298 5310
f 5298 5299 5310
f 5310 5299 5311
f 5299 5300 5311
f 5311 5300 5312
f 5300 5301 5312
f 5312 5301 5313
f 5301 5290 5313
f 5313 5290 5302
f 5302 5303 5314
f 5314 5303 5315
f 5303 5304 5315
f 5315 5304 5316
f 5304 5305 5316
f 5316 5305 5317
f 5305 5306 5317
f 5317 5306 5318
f 5306 5307 5318
f 5318 5307 5319
f 5307 5308 5319
f 5319 5308 5320
f 5308 5309 5320
f 5320 5309 5321
f 5309 5310 5321
f 5321 5310 5322
f 5310 5311 5322
f 5322 5311 5323
f 5311 5312 5323
f 5323 5312 5324
f 5312 5313 5324
f 5324 5313 5325
f 5313 5302 5325
f 5325 5302 5314
f 5314 5315 5326
f 5326 5315 5327
f 5315 5316 5327
f 5327 5316 5328
f 5316 5317 5328
f 5328 5317 5329
f 5317 5318 5329
f 5329 5318 5330
f 5318 5319 5330
f 5330 5319 5331
f 5319 5320 5331
f 5331 5320 5332
f 5320 5321 5332
f 5332 5321 5333
f 5321 5322 5333
f 5333 5322 5334
f 5322 5323 5334
f 5334 5323 5335
f 5323 5324 5335
f 5335 5324 5336
f 5324 5325 5336
f 5336 5325 5337
f 5325 5314 5337
f 5337 5314 5326
f 5326 5327 5338
f 5338 5327 5339
f 5327 5328 5339
f 5339 5328 5340
f 5328 5329 5340
f 5340 5329 5341
f 5329 5330 5341
f 5341 5330 5342
f 5330 5331 5342
f 5342 5331 5343
f 5331 5332 5343
f 5343 5332 5344
f 5332 5333 5344
f 5344 5333 5345
f 5333 5334 5345
f 5345 5334 5346
f 5334 5335 5346
f 5346 5335 5347
f 5335 5336 5347
f 5347 5336 5348
f 5336 5337 5348
f 5348 5337 5349
f 5337 5326 5349
f 5349 5326 5338
f 5338 5339 5350
f 5350 5339 5351
f 5339 5340 5351
f 5351 5340 5352
f 5340 5341 5352
f 5352 5341 5353
f 5341 5342 5353
f 5353 5342 5354
f 5342 5343 5354
f 5354 5343 5355
f 5343 5344 5355
f 5355 5344 5356
f 5344 5345 5356
f 5356 5345 5357
f 5345 5346 5357
f 5357 5346 5358
f 5346 5347 5358
f 5358 5347 5359
f 5347 5348 5359
f 5359 5348 5360
f 5348 5349 5360
f 5360 5349 5361
f 5349 5338 5361
f 5361 5338 5350
f 5350 5351 5362
f 5362 5351 5363
f 5351 5352 5363
f 5363 5352 5364
f 5352 5353 5364
f 5364 5353 5365
f 5353 5354 5365
f 5365 5354 5366
f 5354 5355 5366
f 5366 5355 5367
f 5355 5356 5367
f 5367 5356 5368
f 5356 5357 5368
f 5368 5357 5369
f 5357 5358 5369
f 5369 5358 5370
f 5358 5359 5370
f 5370 5359 5371
f 5359 5360 5371
f 5371 5360 5372
f 5360 5361 5372
f 5372 5361 5373
f 5361 5350 5373
f 5373 5350 5362
f 5362 5363 5374
f 5374 5363 5375
f 5363 5364 5375
f 5375 5364 5376
f 5364 5365 5376
f 5376 5365 5377
f 5365 5366 5377
f 5377 5366 5378
f 5366 5367 5378
f 5378 5367 5379
f 5367 5368 5379
f 5379 5368 5380
f 5368 5369 5380
f 5380 5369 5381
f 5369 5370 5381
f 5381 5370 5382
f 5370 5371 5382
f 5382 5371 5383
f 5371 5372 5383
f 5383 5372 5384
f 5372 5373 5384
f 5384 5373 5385
f 5373 5362 5385
f 5385 5362 5374
f 5374 5375 5386
f 5386 5375 5387
f 5375 5376 5387
f 5387 5376 5388
f 5376 5377 5388
f 5388 5377 5389
f 5377 5378 5389
f 5389 5378 5390
f 5378 5379 5390
f 5390 5379 5391
f 5379 5380 5391
f 5391 5380 5392
f 5380 5381 5392
f 5392 5381 5393
f 5381 5382 5393
f 5393 5382 5394
f 5382 5383 5394
f 5394 5383 5395
f 5383 5384 5395
f 5395 5384 5396
f 5384 5385 5396
f 5396 5385 5397
f 5385 5374 5397
f 5397 5374 5386
f 5386 5387 5398
f 5398 5387 5399
f 5387 5388 5399
f 5399 5388 5400
f 5388 5389 5400
f 5400 5389 5401
f 5389 5390 5401
f 5401 5390 5402
f 5390 5391 5402
f 5402 5391 5403
f 5391 5392 5403
f 5403 5392 5404
f 5392 5393 5404
f 5404 5393 5405
f 5393 5394 5405
f 5405 5394 5406
f 5394 5395 5406
f 5406 5395 5407
f 5395 5396 5407
f 5407 5396 5408
f 5396 5397 5408
f 5408 5397 5409
f 5397 5386 5409
f 5409 5386 5398
f 5398 5399 5410
f 5410 5399 5411
f 5399 5400 5411
f 5411 5400 5412
f 5400 5401 5412
f 5412 5401 5413
f 5401 5402 5413
f 5413 5402 5414
f 5402 5403 5414
f 5414 5403 5415
f 5403 5404 5415
f 5415 5404 5416
f 5404 5405 5416
f 5416 5405 5417
f 5405 5406 5417
f 5417 5406 5418
f 5406 5407 5418
f 5418 5407 5419
f 5407 5408 5419
f 5419 5408 5420
f 5408 5409 5420
f 5420 5409 5421
f 5409 5398 5421
f 5421 5398 5410
f 5410 5411 5422
f 5422 5411 5422
f 5411 5412 5422
f 5422 5412 5422
f 5412 5413 5422
f 5422 5413 5422
f 5413 5414 5422
f 5422 5414 5422
f 5414 5415 5422
f 5422 5415 5422
f 5415 5416 5422
f 5422 5416 5422
f 5416 5417 5422
f 5422 5417 5422
f 5417 5418 5422
f 5422 5418 5422
f 5418 5419 5422
f 5422 5419 5422
f 5419 5420 5422
f 5422 5420 5422
f 5420 5421 5422
f 5422 5421 5422
f 5421 5410 5422
f 5422 5410 5422

g Path_(4)
v 245.7 506.99997 20.1
v 246.21704 506.73077 19.956575
v 246.14081 506.8962 19.705725
v 245.94647 507.08948 19.560146
v 245.68607 507.25876 19.558851
v 245.42941 507.3587 19.702185
v 245.24525 507.36252 19.95174
v 245.18294 507.2692 20.24065
v 245.25917 507.10373 20.491503
v 245.45352 506.9105 20.63708
v 245.71391 506.7412 20.638374
v 245.97058 506.64127 20.495043
v 246.15474 506.63745 20.245485
v 246.98415 507.9896 20.403156
v 246.8621 508.17416 20.18991
v 246.63985 508.37027 20.100588
v 246.3769 508.52536 20.159119
v 246.14377 508.59787 20.349823
v 246.00288 508.56836 20.6216
v 245.99202 508.44476 20.901627
v 246.11406 508.2602 21.114872
v 246.33632 508.0641 21.204195
v 246.59924 507.90903 21.145664
v 246.8324 507.83652 20.95496
v 246.97327 507.866 20.683184
v 247.7772 509.15005 20.844973
v 247.63303 509.35587 20.666075
v 247.41333 509.57156 20.628769
v 247.17699 509.73932 20.743052
v 246.98735 509.81418 20.978302
v 246.8952 509.7761 21.271484
v 246.92525 509.63528 21.544039
v 247.06944 509.42944 21.722939
v 247.28914 509.21375 21.760242
v 247.52547 509.046 21.64596
v 247.71512 508.97113 21.41071
v 247.80727 509.00922 21.117527
v 248.86136 510.055 21.282059
v 248.73317 510.2304 21.059534
v 248.5347 510.4535 20.973299
v 248.3191 510.66446 21.046463
v 248.14417 510.80682 21.259422
v 248.05678 510.8424 21.55511
v 248.08032 510.76166 21.854303
v 248.20851 510.58624 22.076828
v 248.407 510.36316 22.163063
v 248.62259 510.1522 22.0899
v 248.79752 510.00983 21.876942
v 248.88492 509.97427 21.581251
v 249.9631 511.1019 21.424551
v 249.85391 511.22534 21.161335
v 249.667 511.42615 21.015692
v 249.45247 511.65045 21.026648
v 249.26779 511.8382 21.191265
v 249.16245 511.93906 21.465435
v 249.16466 511.926 21.775696
v 249.27386 511.80255 22.038912
v 249.46077 511.60178 22.184555
v 249.6753 511.37744 22.173601
v 249.85999 511.18973 22.008984
v 249.96533 511.08887 21.734812
v 251.06572 512.0855 21.509777
v 250.9915 512.2146 21.236624
v 250.8442 512.43475 21.072918
v 250.66325 512.6871 21.062527
v 250.4972 512.9039 21.208235
v 250.39047 513.0271 21.470997
v 250.3717 513.02374 21.780407
v 250.44592 512.89465 22.053562
v 250.59323 512.6745 22.217266
v 250.77417 512.4222 22.227657
v 250.94025 512.2054 22.081951
v 251.04695 512.08215 21.819187
v 252.42145 512.8439 21.655848
v 252.31256 512.9314 21.377968
v 252.13829 513.1219 21.205147
v 251.94534 513.3643 21.183691
v 251.78542 513.5937 21.319351
v 251.70134 513.74854 21.575775
v 251.71567 513.7874 21.884256
v 251.82454 513.6999 22.162136
v 251.99881 513.5094 22.334957
v 252.19176 513.26697 22.356413
v 252.3517 513.0376 22.220753
v 252.43576 512.8827 21.964329
v 253.50003 513.99945 21.154528
v 253.35603 514.0614 20.883327
v 253.13718 514.2143 20.721542
v 252.9021 514.4172 20.712519
v 252.7138 514.61566 20.858677
v 252.62273 514.7566 21.120853
v 252.65329 514.80225 21.428799
v 252.79729 514.7403 21.699999
v 253.01614 514.5874 21.861786
v 253.2512 514.3845 21.870808
v 253.43951 514.18604 21.72465
v 253.53058 514.0451 21.462473
v 254.54752 515.2971 21.064802
v 254.40877 515.3767 20.798098
v 254.17638 515.51733 20.647114
v 253.91261 515.6812 20.652306
v 253.68816 515.8245 20.812283
v 253.56314 515.90875 21.08418
v 253.57108 515.91144 21.395142
v 253.70982 515.83185 21.661846
v 253.94223 515.6912 21.81283
v 254.206 515.52734 21.807638
v 254.43045 515.38403 21.64766
v 254.55545 515.2998 21.375763
v 255.1878 516.8283 20.93694
v 254.98825 516.91693 20.716028
v 254.7122 517.03314 20.63384
v 254.43364 517.1459 20.712402
v 254.22722 517.2248 20.93066
v 254.14822 517.24884 21.230131
v 254.21783 517.2116 21.530575
v 254.4174 517.123 21.751486
v 254.69345 517.0067 21.833672
v 254.97202 516.89404 21.755112
v 255.17844 516.81506 21.536854
v 255.25743 516.791 21.237381
v 255.66628 518.1556 21.031385
v 255.50317 518.2907 20.804205
v 255.2706 518.4754 20.713312
v 255.03091 518.6602 20.783066
v 254.84831 518.79553 20.994772
v 254.77173 518.84515 21.291708
v 254.82169 518.79584 21.594305
v 254.9848 518.66064 21.821487
v 255.21736 518.47595 21.912378
v 255.45706 518.29114 21.842627
v 255.63966 518.1558 21.630919
v 255.71623 518.1062 21.333984
v 256.75934 518.8118 21.210617
v 256.7194 518.9366 20.929548
v 256.62772 519.17346 20.750254
v 256.5089 519.45905 20.720772
v 256.3948 519.7168 20.849005
v 256.31595 519.87775 21.100592
v 256.2935 519.8986 21.40812
v 256.33347 519.7739 21.689186
v 256.4251 519.53705 21.868483
v 256.5439 519.25146 21.897964
v 256.65805 518.99365 21.769732
v 256.73688 518.83276 21.518145
v 258.24954 519.1355 21.212736
v 258.224 519.3245 20.967772
v 258.15118 519.60187 20.84853
v 258.0506 519.8932 20.886961
v 257.9492 520.1204 21.072765
v 257.87415 520.2227 21.356157
v 257.84555 520.1726 21.661205
v 257.8711 519.9836 21.906168
v 257.9439 519.70624 22.025412
v 258.0445 519.4149 21.98698
v 258.1459 519.1877 21.801176
v 258.22095 519.0854 21.517782
v 259.6943 519.78723 21.602314
v 259.673 519.95154 21.344734
v 259.58618 520.2095 21.19699
v 259.45715 520.492 21.198668
v 259.32047 520.7233 21.349321
v 259.21274 520.8415 21.60858
v 259.16287 520.8149 21.906977
v 259.18417 520.6506 22.164557
v 259.271 520.39264 22.312302
v 259.40002 520.1101 22.310623
v 259.5367 519.8788 22.15997
v 259.64444 519.7606 21.900711
v 261.1512 520.4802 21.775002
v 261.0734 520.6698 21.539663
v 260.93082 520.9261 21.432072
v 260.76166 521.1804 21.481056
v 260.61127 521.3646 21.67349
v 260.51993 521.4293 21.957811
v 260.51212 521.35724 22.257837
v 260.58994 521.1676 22.493174
v 260.7325 520.9113 22.600765
v 260.90167 520.65704 22.55178
v 261.05206 520.47284 22.359346
v 261.1434 520.40814 22.075026
v 262.34116 521.4506 22.01538
v 262.2612 521.5975 21.753065
v 262.11356 521.82996 21.608986
v 261.9378 522.0857 21.621752
v 261.78104 522.2962 21.78794
v 261.68527 522.4051 22.06302
v 261.67612 522.3832 22.373287
v 261.75607 522.2363 22.635603
v 261.90372 522.00385 22.779682
v 262.07947 521.7481 22.766916
v 262.23624 521.5376 22.600729
v 262.332 521.4287 22.325647
v 263.6112 522.1065 22.161976
v 263.5728 522.19794 21.867641
v 263.48172 522.4124 21.662325
v 263.36234 522.6925 21.60104
v 263.24667 522.9632 21.700205
v 263.1657 523.15186 21.933252
v 263.1411 523.208 22.237736
v 263.1795 523.1166 22.532068
v 263.2706 522.90204 22.737385
v 263.38998 522.62195 22.798672
v 263.50565 522.3513 22.699505
v 263.58664 522.16266 22.466457
v 264.97507 522.5472 22.136192
v 264.94983 522.65564 21.846333
v 264.8997 522.8917 21.65094
v 264.8381 523.19226 21.60237
v 264.7816 523.4767 21.713634
v 264.74527 523.6687 21.954926
v 264.73886 523.71704 22.261585
v 264.7641 523.6086 22.551445
v 264.81424 523.3725 22.746838
v 264.8758 523.07196 22.795408
v 264.93234 522.78754 22.684141
v 264.96866 522.59546 22.442852
v 266.42303 522.6818 22.062202
v 266.41058 522.8127 21.780863
v 266.39673 523.0667 21.602905
v 266.38516 523.3759 21.576014
v 266.379 523.65735 21.707392
v 266.3799 523.8357 21.96184
v 266.38763 523.86316 22.271177
v 266.40012 523.7323 22.552517
v 266.41397 523.4783 22.730474
v 266.42554 523.16907 22.757366
v 266.43167 522.8876 22.625986
v 266.43076 522.7093 22.371538
v 267.95767 522.64056 22.09768
v 268.02042 522.7278 21.806313
v 268.06674 522.9524 21.59694
v 268.08426 523.25415 21.525658
v 268.06824 523.5522 21.61157
v 268.02298 523.7667 21.831656
v 267.96063 523.8403 22.126942
v 267.89786 523.75305 22.418306
v 267.85153 523.52844 22.62768
v 267.83405 523.2267 22.698961
v 267.85007 522.92865 22.61305
v 267.89532 522.7141 22.392965
v 269.37982 522.6574 22.66382
v 269.4708 522.783 22.402906
v 269.53107 523.0338 22.241068
v 269.54446 523.3426 22.22167
v 269.50742 523.62665 22.349913
v 269.42984 523.8098 22.591433
v 269.33252 523.843 22.881514
v 269.24158 523.7174 23.142427
v 269.1813 523.4666 23.304266
v 269.1679 523.1578 23.323664
v 269.20496 522.8738 23.195421
v 269.28253 522.6906 22.953901
v 270.84015 522.6243 22.949686
v 270.88104 522.7616 22.678598
v 270.92255 523.01904 22.514349
v 270.9535 523.32764 22.50095
v 270.9656 523.6047 22.64199
v 270.95563 523.776 22.89968
v 270.92627 523.7956 23.204967
v 270.88535 523.6583 23.476057
v 270.84387 523.4009 23.640306
v 270.81293 523.0923 23.653706
v 270.8008 522.81525 23.512665
v 270.8108 522.6439 23.254976
v 272.2976 522.3722 23.113218
v 272.31393 522.44666 22.81213
v 272.35812 522.6586 22.589478
v 272.41833 522.95135 22.50492
v 272.47845 523.24634 22.581114
v 272.52234 523.46466 22.797646
v 272.53827 523.54767 23.096493
v 272.52194 523.47327 23.397581
v 272.47775 523.2613 23.620234
v 272.41754 522.96857 23.704792
v 272.35745 522.6735 23.628597
v 272.31354 522.45526 23.412066
v 274.02158 521.9944 23.106405
v 274.00925 522.06915 22.805212
v 273.975 522.28265 22.582268
v 273.92807 522.5777 22.49731
v 273.881 522.8752 22.573103
v 273.84644 523.0954 22.78934
v 273.8336 523.1794 23.088076
v 273.84595 523.1046 23.389269
v 273.88016 522.8911 23.612213
v 273.9271 522.59607 23.69717
v 273.97415 522.2986 23.621378
v 274.00876 522.0783 23.405142
v 275.54034 522.9036 23.238607
v 275.534 522.9103 22.928078
v 275.45093 523.05054 22.663643
v 275.31342 523.2868 22.516157
v 275.1583 523.5557 22.52514
v 275.02713 523.7853 22.688187
v 274.95508 523.91394 22.961605
v 274.96143 523.9073 23.272135
v 275.0445 523.767 23.53657
v 275.182 523.53076 23.684055
v 275.33713 523.26184 23.67507
v 275.4683 523.0323 23.512026
v 276.93954 523.64 23.161436
v 276.91528 523.66833 22.852728
v 276.81183 523.8232 22.604012
v 276.6569 524.063 22.481926
v 276.49197 524.32355 22.51919
v 276.3613 524.5351 22.705812
v 276.29984 524.64087 22.991795
v 276.3241 524.61255 23.300503
v 276.42755 524.45776 23.54922
v 276.5825 524.21796 23.671303
v 276.7474 523.95734 23.63404
v 276.87808 523.74585 23.447416
v 278.0427 524.5447 23.259827
v 278.09375 524.5239 22.95955
v 278.08337 524.6501 22.679876
v 278.0143 524.8894 22.49574
v 277.90506 525.1777 22.456486
v 277.78494 525.4377 22.572626
v 277.6861 525.5998 22.813046
v 277.635 525.62054 23.113321
v 277.64542 525.4943 23.392996
v 277.71448 525.25507 23.577131
v 277.8237 524.9668 23.616386
v 277.94385 524.7068 23.500246
v 279.39523 524.64923 23.641333
v 279.46365 524.6562 23.352213
v 279.50323 524.8162 23.099073
v 279.50333 525.0865 22.949743
v 279.4639 525.3946 22.944235
v 279.39554 525.6579 23.084024
v 279.31656 525.8059 23.331657
v 279.2481 525.79895 23.620777
v 279.20853 525.63885 23.873917
v 279.20844 525.3686 24.023247
v 279.24786 525.0605 24.028755
v 279.31622 524.7972 23.888964
v 281.1206 525.00195 24.028818
v 281.18433 524.9507 23.729828
v 281.1634 525.036 23.432568
v 281.06342 525.23517 23.216688
v 280.91116 525.49475 23.140036
v 280.74747 525.74524 23.223148
v 280.61618 525.91943 23.443754
v 280.5525 525.97076 23.742744
v 280.57343 525.8854 24.040005
v 280.6734 525.6862 24.255884
v 280.82562 525.42664 24.332537
v 280.98932 525.1762 24.249426
v 282.1563 526.381 24.03374
v 282.24213 526.3458 23.735222
v 282.20303 526.41187 23.433495
v 282.04953 526.5613 23.209406
v 281.82275 526.75415 23.122997
v 281.58347 526.9388 23.197422
v 281.39575 527.0656 23.41274
v 281.30997 527.10077 23.711258
v 281.34906 527.0348 24.012983
v 281.50253 526.8853 24.237074
v 281.72934 526.69244 24.323483
v 281.96863 526.5078 24.249058
v 283.09872 527.45953 24.34008
v 283.2234 527.4359 24.05691
v 283.2344 527.5252 23.760504
v 283.12885 527.7034 23.530285
v 282.935 527.9229 23.42794
v 282.70477 528.12476 23.480892
v 282.49988 528.25494 23.674953
v 282.3752 528.2785 23.958124
v 282.36417 528.1892 24.25453
v 282.46976 528.011 24.484749
v 282.6636 527.7915 24.587093
v 282.89383 527.58966 24.534142
v 284.14264 528.5184 24.807516
v 284.26663 528.4756 24.526028
v 284.281 528.54865 24.224472
v 284.18185 528.71796 23.98365
v 283.9958 528.93823 23.868092
v 283.77267 529.1504 23.908758
v 283.57224 529.29755 24.094753
v 283.44824 529.3404 24.376242
v 283.43387 529.26733 24.677797
v 283.533 529.09796 24.918617
v 283.71906 528.87775 25.034178
v 283.9422 528.6656 24.993511
v 285.32156 529.5977 24.877337
v 285.3638 529.5697 24.57082
v 285.29517 529.6569 24.280611
v 285.134 529.836 24.084475
v 284.92352 530.059 24.034964
v 284.72012 530.2661 24.145344
v 284.5783 530.4019 24.38604
v 284.53607 530.42993 24.692558
v 284.60474 530.3427 24.982765
v 284.76587 530.16364 25.178902
v 284.97635 529.9406 25.228413
v 285.17975 529.7335 25.118032
v 286.41327 530.6223 24.844461
v 286.43158 530.5493 24.543743
v 286.36032 530.60974 24.248142
v 286.21863 530.78735 24.036867
v 286.04443 531.03467 23.966528
v 285.8844 531.2853 24.055973
v 285.78146 531.47217 24.281235
v 285.76315 531.54517 24.581953
v 285.8344 531.4848 24.877554
v 285.9761 531.3071 25.088829
v 286.1503 531.0599 25.159168
v 286.31033 530.8092 25.069723
v 287.66742 531.29535 24.762098
v 287.6868 531.1589 24.486084
v 287.65314 531.17114 24.180721
v 287.57547 531.32886 23.927832
v 287.47455 531.5897 23.795176
v 287.3775 531.8839 23.818298
v 287.31027 532.13257 23.991005
v 287.2909 532.26904 24.26702
v 287.32455 532.2568 24.572382
v 287.40225 532.09906 24.825274
v 287.50314 531.8382 24.95793
v 287.60022 531.544 24.934807
v 289.19376 531.72644 24.769445
v 289.28494 531.5544 24.527624
v 289.30225 531.5095 24.220976
v 289.24106 531.60394 23.931665
v 289.11774 531.81226 23.737213
v 288.9654 532.0787 23.689722
v 288.8248 532.33185 23.80192
v 288.7336 532.5039 24.04374
v 288.7163 532.54877 24.350388
v 288.7775 532.4544 24.6397
v 288.90082 532.2461 24.834152
v 289.05316 531.9796 24.881641
v 290.33212 532.90753 24.767395
v 290.4646 532.78284 24.51562
v 290.48923 532.7628 24.206638
v 290.39948 532.8528 23.92324
v 290.21933 533.0287 23.741365
v 289.99713 533.24335 23.709743
v 289.79236 533.4393 23.83685
v 289.65988 533.5639 24.088625
v 289.63525 533.584 24.397608
v 289.725 533.49396 24.681004
v 289.90515 533.3181 24.86288
v 290.12735 533.10345 24.8945
v 291.4685 533.94507 24.719133
v 291.57706 533.84924 24.444366
v 291.57584 533.8655 24.134203
v 291.4652 533.9894 23.87175
v 291.27478 534.18774 23.727331
v 291.0556 534.4074 23.739645
v 290.8664 534.5896 23.90539
v 290.75784 534.6854 24.180155
v 290.75903 534.6692 24.490318
v 290.86966 534.5453 24.752771
v 291.0601 534.3469 24.89719
v 291.27927 534.1272 24.884878
v 292.53604 535.0282 24.82418
v 292.67032 534.948 24.555922
v 292.69595 534.97955 24.248123
v 292.60608 535.1143 23.98326
v 292.42477 535.3163 23.8323
v 292.20062 535.53125 23.835693
v 291.9937 535.70166 23.992533
v 291.85944 535.7818 24.260792
v 291.83383 535.7503 24.56859
v 291.9237 535.6155 24.833454
v 292.10498 535.4136 24.984413
v 292.32913 535.19855 24.981018
v 293.6595 536.1468 25.047428
v 293.77444 536.12134 24.754496
v 293.76215 536.19305 24.448507
v 293.6259 536.3427 24.211452
v 293.40222 536.5303 24.10685
v 293.151 536.70544 24.162727
v 292.93964 536.8212 24.364113
v 292.82468 536.84674 24.657045
v 292.83698 536.775 24.963034
v 292.97324 536.6253 25.200089
v 293.1969 536.4378 25.304691
v 293.44812 536.26263 25.248814
v 294.51013 537.5609 25.228031
v 294.60513 537.5304 24.929512
v 294.55896 537.5763 24.624218
v 294.38397 537.68616 24.393951
v 294.12704 537.8306 24.300411
v 293.8571 537.971 24.368664
v 293.64636 538.06964 24.58042
v 293.5514 538.1001 24.878939
v 293.59756 538.0542 25.184233
v 293.77255 537.94434 25.4145
v 294.02945 537.79987 25.50804
v 294.29944 537.6595 25.439787
v 295.20203 538.97406 25.240807
v 295.29337 538.9367 24.94441
v 295.2422 538.9732 24.638853
v 295.06223 539.07367 24.406008
v 294.8017 539.21124 24.308266
v 294.5304 539.3491 24.371817
v 294.32104 539.4502 24.57963
v 294.2297 539.48755 24.876026
v 294.28085 539.4511 25.181583
v 294.46082 539.3506 25.414429
v 294.72134 539.213 25.51217
v 294.99265 539.0752 25.44862
v 295.8713 540.28503 25.359364
v 295.9909 540.24023 25.077648
v 295.97943 540.2854 24.774403
v 295.83997 540.40845 24.530878
v 295.6099 540.57635 24.412329
v 295.3508 540.7442 24.45052
v 295.1322 540.86694 24.635218
v 295.0126 540.91174 24.916931
v 295.02408 540.8666 25.220179
v 295.16354 540.7435 25.463701
v 295.39365 540.57556 25.58225
v 295.6527 540.4078 25.54406
v 296.79202 541.5206 25.652716
v 296.91824 541.42145 25.386839
v 296.92313 541.41785 25.076324
v 296.8053 541.5107 24.804373
v 296.5964 541.6751 24.643854
v 296.35236 541.8671 24.637777
v 296.13858 542.0352 24.787771
v 296.01233 542.1344 25.053646
v 296.00748 542.13806 25.36416
v 296.12527 542.0452 25.636112
v 296.3342 541.8808 25.796633
v 296.57822 541.6888 25.80271
v 297.76776 542.65063 25.33335
v 297.7722 542.5238 25.052092
v 297.67874 542.5239 24.758116
v 297.51245 542.6509 24.530193
v 297.31787 542.87067 24.429394
v 297.14713 543.12445 24.482727
v 297.04596 543.3442 24.675903
v 297.04153 543.471 24.95716
v 297.13498 543.47095 25.251137
v 297.30127 543.344 25.479061
v 297.49585 543.12415 25.57986
v 297.6666 542.8704 25.526525
v 298.97308 543.1752 24.96432
v 298.9766 542.976 24.72249
v 298.92886 542.9157 24.425112
v 298.8427 543.01056 24.151869
v 298.7412 543.23505 23.975973
v 298.65158 543.529 23.94456
v 298.59778 543.8137 24.066042
v 298.59427 544.01294 24.30787
v 298.642 544.0732 24.605247
v 298.72812 543.97833 24.878492
v 298.82962 543.7539 25.054386
v 298.91928 543.4599 25.0858
v 300.45828 543.33307 24.740204
v 300.53366 543.23724 24.460146
v 300.5489 543.2892 24.158413
v 300.4999 543.4749 23.91585
v 300.39987 543.7447 23.797453
v 300.27554 544.02625 23.834948
v 300.16025 544.24414 24.018286
v 300.0849 544.33997 24.298344
v 300.06964 544.288 24.600079
v 300.11862 544.1023 24.84264
v 300.21866 543.8325 24.961037
v 300.343 543.55096 24.923542
v 301.5128 544.227 25.20633
v 301.61032 544.08386 24.95557
v 301.6853 544.0939 24.663954
v 301.7176 544.25433 24.40962
v 301.69855 544.5222 24.260715
v 301.6333 544.8258 24.257141
v 301.53928 545.08374 24.399853
v 301.44174 545.22687 24.650612
v 301.36676 545.21686 24.942226
v 301.33447 545.0564 25.19656
v 301.35352 544.78845 25.345465
v 301.41876 544.48486 25.34904
v 302.89374 543.9271 25.443052
v 302.9053 543.807 25.155794
v 302.95154 543.8428 24.849983
v 303.02008 544.02484 24.607563
v 303.09253 544.3043 24.493488
v 303.1495 544.60645 24.538326
v 303.17572 544.8502 24.730062
v 303.16415 544.9703 25.01732
v 303.11792 544.9345 25.323132
v 303.0494 544.7525 25.565552
v 302.97693 544.47296 25.679626
v 302.91998 544.17084 25.634789
v 304.4817 543.5098 25.499039
v 304.48697 543.4331 25.198723
v 304.50735 543.51636 24.900787
v 304.5374 543.73737 24.685068
v 304.56906 544.03687 24.609364
v 304.59384 544.3346 24.693958
v 304.6051 544.55084 24.91619
v 304.59982 544.6276 25.216505
v 304.5794 544.5444 25.514439
v 304.54935 544.32336 25.73016
v 304.5177 544.02386 25.805864
v 304.49292 543.7261 25.72127
v 306.1699 543.5416 25.430716
v 306.188 543.512 25.12229
v 306.1817 543.63934 24.83929
v 306.1527 543.8894 24.657545
v 306.1088 544.19525 24.625755
v 306.0617 544.47485 24.752436
v 306.02408 544.6533 25.003645
v 306.00598 544.68286 25.312069
v 306.01227 544.5556 25.59507
v 306.04126 544.3055 25.776814
v 306.08517 543.9997 25.808605
v 306.13226 543.7201 25.681925
v 307.77914 544.0247 25.700262
v 307.84714 543.9397 25.413258
v 307.84842 544.00024 25.110054
v 307.78268 544.19025 24.871895
v 307.6675 544.4587 24.762596
v 307.53378 544.73376 24.811443
v 307.41733 544.94165 25.005348
v 307.34933 545.02673 25.292353
v 307.34802 544.9661 25.595556
v 307.4138 544.7762 25.833714
v 307.52893 544.5077 25.943014
v 307.6627 544.23267 25.894167
v 309.07205 544.9516 25.838665
v 309.1263 544.85425 25.548521
v 309.10815 544.8995 25.241463
v 309.0225 545.0752 24.999763
v 308.89224 545.3342 24.88819
v 308.75232 545.60724 24.936634
v 308.64023 545.82104 25.132118
v 308.586 545.91833 25.422262
v 308.60413 545.8731 25.72932
v 308.6898 545.69745 25.97102
v 308.82004 545.4384 26.082594
v 308.95996 545.1654 26.03415
v 310.4772 545.4061 25.730963
v 310.47913 545.2965 25.439123
v 310.44083 545.3419 25.135515
v 310.37262 545.5302 24.901487
v 310.29272 545.81085 24.799751
v 310.22263 546.1087 24.857565
v 310.18103 546.34393 25.059439
v 310.17914 546.45355 25.351278
v 310.2174 546.40814 25.654886
v 310.28564 546.21985 25.888912
v 310.3655 545.9392 25.990648
v 310.43564 545.64136 25.932835
v 311.95612 545.6822 25.592022
v 311.9999 545.56445 25.309765
v 312.00427 545.60065 25.002638
v 311.96802 545.7811 24.752935
v 311.90085 546.05743 24.627565
v 311.8208 546.3556 24.66012
v 311.74927 546.5957 24.841875
v 311.70544 546.71344 25.124132
v 311.70108 546.67725 25.431261
v 311.73734 546.4968 25.680964
v 311.8045 546.2205 25.806334
v 311.88458 545.9223 25.773779
v 313.34973 546.11816 25.77242
v 313.394 546.0654 25.472359
v 313.41013 546.17065 25.18338
v 313.39377 546.4056 24.98292
v 313.34937 546.7072 24.92469
v 313.28876 546.9949 25.02429
v 313.22824 547.19135 25.255037
v 313.184 547.244 25.5551
v 313.16785 547.1388 25.844076
v 313.1842 546.90393 26.044537
v 313.2286 546.60223 26.102768
v 313.2892 546.31464 26.003166
v 314.82626 546.16113 25.923325
v 314.86108 546.05096 25.638254
v 314.89114 546.10065 25.336376
v 314.90836 546.2968 25.098574
v 314.90814 546.5869 24.98857
v 314.89053 546.89325 25.03584
v 314.86026 547.1337 25.227713
v 314.8254 547.24384 25.512783
v 314.79538 547.1942 25.814663
v 314.77817 546.998 26.052464
v 314.77838 546.7079 26.162468
v 314.796 546.40155 26.1152
v 316.51453 546.2613 26.110569
v 316.55368 546.21185 25.809223
v 316.54315 546.3148 25.518436
v 316.48572 546.5427 25.316126
v 316.3968 546.8344 25.256498
v 316.30017 547.11176 25.355534
v 316.2218 547.3005 25.586695
v 316.18265 547.3499 25.88804
v 316.1932 547.2469 26.178827
v 316.25064 547.019 26.38114
v 316.33957 546.7273 26.440765
v 316.43616 546.44995 26.34173
v 317.92123 547.17535 26.18961
v 317.9844 547.0477 25.913376
v 317.97394 547.0589 25.603373
v 317.89264 547.2059 25.342663
v 317.7623 547.4492 25.201105
v 317.61783 547.72375 25.216627
v 317.49796 547.95593 25.38507
v 317.4348 548.08356 25.661304
v 317.44528 548.0724 25.971308
v 317.52658 547.9254 26.232018
v 317.65692 547.68207 26.373575
v 317.80136 547.40753 26.358053
v 319.36603 547.77374 26.094673
v 319.39276 547.6965 25.795607
v 319.34534 547.7619 25.497261
v 319.2365 547.95245 25.27958
v 319.0954 548.21704 25.20089
v 318.95984 548.48486 25.282274
v 318.86615 548.6841 25.50193
v 318.83942 548.7613 25.800997
v 318.88684 548.69586 26.099342
v 318.99567 548.5054 26.317024
v 319.13678 548.2407 26.395714
v 319.27234 547.97296 26.31433
v 320.70905 548.5675 25.969715
v 320.6991 548.44714 25.690607
v 320.6256 548.4738 25.399645
v 320.5083 548.6403 25.174793
v 320.37857 548.90204 25.0763
v 320.2712 549.18884 25.130556
v 320.21497 549.4239 25.323025
v 320.22495 549.54425 25.602133
v 320.29843 549.5176 25.893095
v 320.41574 549.3511 26.117949
v 320.54547 549.08936 26.216442
v 320.65283 548.80255 26.162184
v 322.04388 548.87787 25.451706
v 321.96 548.77966 25.193813
v 321.8609 548.8414 24.930557
v 321.77316 549.0465 24.732473
v 321.72028 549.3401 24.65264
v 321.71643 549.6435 24.712448
v 321.76263 549.87537 24.895872
v 321.84653 549.9736 25.153765
v 321.9456 549.91187 25.417023
v 322.03336 549.7067 25.615105
v 322.0862 549.41315 25.694939
v 322.0901 549.10974 25.63513
v 323.46686 548.73004 25.023977
v 323.37637 548.6404 24.758005
v 323.28354 548.7114 24.493876
v 323.21323 548.9241 24.302366
v 323.1843 549.22144 24.234787
v 323.20447 549.5238 24.309248
v 323.26837 549.7501 24.505798
v 323.35886 549.8398 24.771772
v 323.4517 549.76874 25.0359
v 323.522 549.556 25.227411
v 323.55093 549.25867 25.294989
v 323.53076 548.95636 25.220528
v 325.051 548.9125 24.57401
v 325.03952 548.82367 24.278795
v 324.97745 548.8875 23.987217
v 324.88144 549.08685 23.777407
v 324.77722 549.3683 23.705582
v 324.69272 549.65643 23.790989
v 324.65057 549.874 24.01074
v 324.66208 549.96277 24.305958
v 324.72412 549.8989 24.597534
v 324.82013 549.6996 24.807344
v 324.92435 549.41815 24.87917
v 325.00885 549.13007 24.793762
v 326.36102 549.7543 24.718325
v 326.4314 549.6371 24.440506
v 326.438 549.6643 24.13225
v 326.37903 549.8286 23.876154
v 326.27036 550.08606 23.740837
v 326.14108 550.36755 23.76256
v 326.02582 550.5978 23.9355
v 325.95547 550.71497 24.213318
v 325.94888 550.6878 24.521574
v 326.0078 550.52344 24.777672
v 326.1165 550.26605 24.912989
v 326.2458 549.9845 24.891266
v 327.70035 550.1295 24.69528
v 327.74066 550.07806 24.395998
v 327.76013 550.1855 24.108418
v 327.7535 550.42303 23.909594
v 327.72256 550.72705 23.852802
v 327.6756 551.01605 23.953259
v 327.6252 551.2126 24.184048
v 327.5849 551.26404 24.48333
v 327.56543 551.1566 24.77091
v 327.57205 550.91907 24.969734
v 327.603 550.6151 25.026525
v 327.64996 550.3261 24.92607
v 329.149 549.961 24.804323
v 329.20615 549.9677 24.505457
v 329.26096 550.1286 24.254177
v 329.2987 550.40063 24.117815
v 329.30927 550.71094 24.13291
v 329.28983 550.9763 24.295414
v 329.24557 551.1257 24.561789
v 329.18842 551.119 24.860655
v 329.1336 550.95807 25.111933
v 329.09586 550.68604 25.248295
v 329.0853 550.37573 25.2332
v 329.10474 550.1104 25.070696
v 330.65018 550.0206 25.290129
v 330.71838 549.9516 24.995281
v 330.7849 550.0432 24.70589
v 330.83197 550.27094 24.4995
v 330.8469 550.5737 24.43141
v 330.8257 550.8705 24.519867
v 330.7741 551.08167 24.741167
v 330.7059 551.15076 25.036016
v 330.63937 551.05914 25.325405
v 330.59235 550.8314 25.531797
v 330.5774 550.52856 25.599886
v 330.59857 550.2318 25.51143
v 332.12772 550.0622 25.700914
v 332.21063 549.9525 25.421799
v 332.29816 550.00275 25.128704
v 332.36682 550.1996 24.900166
v 332.39822 550.4901 24.797419
v 332.384 550.79663 24.847994
v 332.32788 551.0369 25.038342
v 332.245 551.1466 25.317457
v 332.15747 551.0963 25.610552
v 332.0888 550.89954 25.839092
v 332.05737 550.60895 25.94184
v 332.07162 550.3025 25.891262
v 333.60004 550.00244 26.20284
v 333.7144 549.9532 25.953407
v 333.82132 550.0638 25.709305
v 333.8922 550.3047 25.535944
v 333.90805 550.6113 25.479774
v 333.86462 550.9015 25.555845
v 333.77353 551.09753 25.743776
v 333.65918 551.14685 25.99321
v 333.55225 551.0362 26.23731
v 333.48135 550.79535 26.410673
v 333.4655 550.4887 26.466843
v 333.50897 550.1985 26.390772
v 335.06488 550.0503 26.83231
v 335.1727 549.97943 26.578058
v 335.2648 550.06854 26.323399
v 335.3165 550.29376 26.136566
v 335.31393 550.5947 26.067621
v 335.2578 550.89087 26.13504
v 335.16315 551.1028 26.320757
v 335.05533 551.17365 26.575008
v 334.96323 551.0846 26.82967
v 334.91153 550.8593 27.016502
v 334.9141 550.55835 27.085445
v 334.9702 550.2622 27.018026
v 336.697 550.30347 27.203917
v 336.81055 550.2817 26.930725
v 336.86465 550.40894 26.667694
v 336.84485 550.6511 26.4853
v 336.7564 550.94336 26.432417
v 336.62305 551.20734 26.523212
v 336.4805 551.3723 26.73336
v 336.36697 551.3941 27.006552
v 336.31287 551.26685 27.269583
v 336.33267 551.02466 27.451977
v 336.4211 550.7324 27.504862
v 336.55444 550.46844 27.414064
v 338.01007 551.08136 27.829456
v 338.12958 551.07404 27.557442
v 338.16718 551.20483 27.283607
v 338.1128 551.4387 27.081326
v 337.98102 551.7131 27.004795
v 337.80716 551.95435 27.074526
v 337.6378 552.09784 27.271833
v 337.51828 552.10516 27.543846
v 337.48068 551.97437 27.817682
v 337.53503 551.7404 28.019964
v 337.6668 551.46606 28.096493
v 337.8407 551.22485 28.026762
v 339.3388 551.937 28.408545
v 339.46588 551.82465 28.151886
v 339.50436 551.8377 27.846546
v 339.44394 551.9726 27.574339
v 339.30078 552.19324 27.408203
v 339.11328 552.4405 27.392656
v 338.93164 552.6481 27.53186
v 338.80457 552.76044 27.788519
v 338.76608 552.74744 28.09386
v 338.8265 552.6125 28.366066
v 338.96967 552.39185 28.532202
v 339.15717 552.1446 28.54775
v 340.55627 553.0611 28.220182
v 340.62512 552.98804 27.92625
v 340.58197 553.02985 27.621527
v 340.43835 553.1753 27.387661
v 340.23276 553.3853 27.28732
v 340.0203 553.60376 27.347387
v 339.85788 553.77203 27.55177
v 339.78906 553.8451 27.845701
v 339.8322 553.8033 28.150427
v 339.97583 553.6579 28.38429
v 340.1814 553.4478 28.484632
v 340.39386 553.2294 28.424564
v 341.65237 553.98035 28.149246
v 341.6983 553.9752 27.844746
v 341.65323 554.1 27.565832
v 341.5292 554.32117 27.38724
v 341.3595 554.5796 27.356821
v 341.1895 554.80597 27.482729
v 341.06488 554.9396 27.731224
v 341.01892 554.94476 28.035723
v 341.064 554.82 28.314638
v 341.18802 554.59875 28.49323
v 341.35776 554.3404 28.52365
v 341.5277 554.114 28.397741
v 342.9073 554.55 28.341867
v 342.9568 554.60315 28.04914
v 342.9474 554.79443 27.811409
v 342.88165 555.07263 27.692373
v 342.77716 555.3631 27.723928
v 342.66193 555.5881 27.89762
v 342.56683 555.68726 28.166906
v 342.51733 555.6341 28.459635
v 342.52673 555.4428 28.697365
v 342.59247 555.1647 28.8164
v 342.69696 554.87415 28.784845
v 342.8122 554.6492 28.611155
v 344.5113 554.8898 28.613007
v 344.52454 554.9758 28.318375
v 344.4571 555.17975 28.096603
v 344.32706 555.44696 28.00712
v 344.16925 555.70575 28.073898
v 344.02597 555.8868 28.279045
v 343.9356 555.94165 28.567595
v 343.92236 555.8556 28.862226
v 343.98978 555.6516 29.083998
v 344.1198 555.38446 29.173481
v 344.27762 555.1257 29.106703
v 344.4209 554.9446 28.901556
v 345.65082 556.0856 28.91135
v 345.68982 556.1185 28.60624
v 345.62085 556.26355 28.341297
v 345.4624 556.48175 28.187515
v 345.25693 556.71466 28.1861
v 345.0595 556.89984 28.337431
v 344.923 556.98773 28.600958
v 344.88403 556.9548 28.906069
v 344.953 556.80975 29.171011
v 345.11145 556.5916 29.324793
v 345.3169 556.3587 29.326208
v 345.51434 556.17346 29.17488
v 346.7003 556.91724 29.33689
v 346.78384 556.90564 29.03589
v 346.79428 557.0362 28.751421
v 346.7288 557.2739 28.559706
v 346.60495 557.55505 28.512115
v 346.4559 557.8043 28.6214
v 346.32162 557.95496 28.85828
v 346.23807 557.9665 29.159279
v 346.22763 557.83594 29.443748
v 346.29312 557.59827 29.635464
v 346.417 557.3171 29.683054
v 346.566 557.0678 29.573769
v 348.02762 557.27527 29.670105
v 348.01486 557.24036 29.362118
v 347.99 557.36383 29.0792
v 347.95966 557.6126 28.897165
v 347.93195 557.92017 28.864784
v 347.91434 558.2039 28.990734
v 347.9115 558.38794 29.241268
v 347.92422 558.4229 29.549255
v 347.94913 558.29944 29.83217
v 347.97946 558.0506 30.014208
v 348.00717 557.7431 30.046589
v 348.02478 557.45935 29.920639
v 349.48175 557.12054 29.146465
v 349.3705 557.0917 28.860367
v 349.27502 557.22125 28.601389
v 349.22086 557.47437 28.438925
v 349.22256 557.7834 28.416506
v 349.27966 558.06537 28.540138
v 349.37686 558.2448 28.776697
v 349.4881 558.2736 29.062796
v 349.58362 558.1441 29.321774
v 349.63776 557.8909 29.48424
v 349.63605 557.582 29.506659
v 349.57895 557.3 29.383024
v 350.9389 557.17676 28.632996
v 350.86795 557.10315 28.339725
v 350.79703 557.19025 28.050165
v 350.74515 557.41473 27.841904
v 350.7262 557.7165 27.770744
v 350.74527 558.0146 27.855755
v 350.79724 558.2292 28.074154
v 350.8682 558.3028 28.367424
v 350.93912 558.2157 28.656984
v 350.991 557.9912 28.865246
v 351.00992 557.68945 28.936405
v 350.99088 557.39136 28.851397
v 352.40723 557.17554 28.509827
v 352.41675 557.09894 28.209
v 352.4264 557.18304 27.91018
v 352.4335 557.40533 27.693434
v 352.43625 557.70636 27.61684
v 352.43384 558.0053 27.700922
v 352.42694 558.22217 27.92315
v 352.41742 558.2988 28.223976
v 352.40778 558.2147 28.522797
v 352.40067 557.9924 28.739542
v 352.39792 557.6914 28.816135
v 352.40033 557.3924 28.732054
v 353.97626 557.1808 28.75195
v 353.95447 557.10004 28.452837
v 353.9326 557.18005 28.153542
v 353.9165 557.3994 27.93426
v 353.91052 557.69934 27.853746
v 353.91623 557.99945 27.933575
v 353.93213 558.2193 28.152357
v 353.95392 558.30005 28.45147
v 353.9758 558.22003 28.750765
v 353.99188 558.0007 28.970047
v 353.9979 557.7008 29.05056
v 353.99216 557.4007 28.970732
v 355.59903 557.27484 28.35127
v 355.49838 557.1201 28.098825
v 355.38232 557.1207 27.81342
v 355.28192 557.27655 27.571527
v 355.2241 557.54584 27.437963
v 355.22433 557.8564 27.448519
v 355.28256 558.12506 27.600363
v 355.3832 558.27985 27.852808
v 355.49927 558.2792 28.138214
v 355.59967 558.12335 28.380106
v 355.6575 557.85406 28.513668
v 355.65726 557.5435 28.503115
v 357.03128 557.3477 27.595255
v 356.92535 557.1521 27.425257
v 356.7935 557.1033 27.19507
v 356.67102 557.21436 26.96637
v 356.5908 557.45557 26.800436
v 356.57425 557.76227 26.741734
v 356.6259 558.05225 26.805988
v 356.7318 558.24786 26.975985
v 356.86365 558.2967 27.206173
v 356.9861 558.1856 27.434874
v 357.06638 557.9444 27.600805
v 357.0829 557.6377 27.65951
v 358.33286 557.2128 27.03802
v 358.21017 557.07245 26.81142
v 358.09833 557.08716 26.530035
v 358.02725 557.253 26.269257
v 358.01602 557.5256 26.098963
v 358.06763 557.8318 26.064785
v 358.16824 558.08966 26.175877
v 358.29092 558.23004 26.402475
v 358.4028 558.21533 26.68386
v 358.47385 558.0495 26.94464
v 358.4851 557.777 27.114933
v 358.43347 557.4707 27.149113
v 359.63864 556.76483 26.57744
v 359.55643 556.6317 26.312117
v 359.50134 556.65283 26.0042
v 359.48813 556.82245 25.736197
v 359.52032 557.0951 25.579918
v 359.58932 557.3978 25.57724
v 359.67664 557.6494 25.72888
v 359.75885 557.78253 25.994204
v 359.81393 557.7614 26.30212
v 359.82715 557.5918 26.570124
v 359.79492 557.3191 26.726402
v 359.72592 557.0164 26.72908
v 361.11377 556.5011 26.417336
v 361.08972 556.4065 26.122738
v 361.09415 556.4699 25.81899
v 361.12582 556.6743 25.587479
v 361.17627 556.9649 25.49024
v 361.232 557.26385 25.553326
v 361.278 557.491 25.759832
v 361.30206 557.5856 26.05443
v 361.29767 557.5222 26.358177
v 361.266 557.3178 26.58969
v 361.21555 557.0272 26.68693
v 361.15982 556.7283 26.623844
v 362.50623 556.21765 26.463451
v 362.45483 556.1154 26.175447
v 362.47253 556.1572 25.868736
v 362.55453 556.3318 25.625502
v 362.67886 556.5924 25.510918
v 362.81226 556.8692 25.555687
v 362.9189 557.088 25.747816
v 362.97028 557.19025 26.03582
v 362.95258 557.1485 26.342531
v 362.87057 556.9739 26.585766
v 362.74625 556.7133 26.70035
v 362.61288 556.4365 26.65558
v 363.75333 555.16797 26.35319
v 363.71368 555.1252 26.045967
v 363.7314 555.23193 25.74894
v 363.80176 555.4596 25.541693
v 363.90588 555.7472 25.47976
v 364.0159 556.0177 25.579735
v 364.1023 556.19855 25.814829
v 364.14194 556.24133 26.12205
v 364.12418 556.1346 26.419079
v 364.05383 555.90686 26.626324
v 363.9497 555.61926 26.688257
v 363.83972 555.3488 26.588284
v 365.35156 555.16235 26.2128
v 365.24896 555.06586 25.954226
v 365.20593 555.1163 25.66903
v 365.234 555.3001 25.433628
v 365.32565 555.5681 25.3111
v 365.45633 555.84845 25.334274
v 365.591 556.06604 25.496943
v 365.6936 556.1626 25.755516
v 365.73663 556.1121 26.040712
v 365.70856 555.9283 26.276112
v 365.6169 555.6603 26.39864
v 365.48624 555.37994 26.375465
v 366.1847 554.14844 25.817781
v 366.0942 554.1087 25.532824
v 366.1177 554.1822 25.222488
v 366.2489 554.3492 24.969933
v 366.45264 554.56494 24.842827
v 366.67432 554.7716 24.875229
v 366.85455 554.9139 25.058456
v 366.94504 554.9536 25.343414
v 366.92154 554.8801 25.653748
v 366.79034 554.71313 25.906303
v 366.5866 554.4974 26.03341
v 366.36493 554.2907 26.001009
v 367.23407 553.08215 25.833134
v 367.19418 553.007 25.527767
v 367.268 553.0455 25.235218
v 367.4358 553.18726 25.033876
v 367.65256 553.3944 24.977694
v 367.86023 553.6113 25.08172
v 368.00317 553.77997 25.318085
v 368.0431 553.85516 25.623453
v 367.96924 553.81665 25.916
v 367.80148 553.67487 26.117342
v 367.5847 553.4678 26.173525
v 367.377 553.2508 26.069498
v 368.3067 552.014 25.897537
v 368.28003 551.9215 25.589863
v 368.36725 551.9425 25.3049
v 368.54498 552.0713 25.119
v 368.76562 552.27344 25.081978
v 368.97003 552.4947 25.203753
v 369.10345 552.67584 25.451696
v 369.13013 552.7683 25.759369
v 369.0429 552.7474 26.044334
v 368.86517 552.6185 26.230234
v 368.64453 552.41644 26.267256
v 368.44012 552.1951 26.14548
v 369.3918 550.9232 26.139973
v 369.3669 550.83453 25.831419
v 369.4557 550.8595 25.546793
v 369.63437 550.99146 25.362358
v 369.85504 551.19507 25.327534
v 370.05862 551.4158 25.451653
v 370.19052 551.59436 25.701454
v 370.21542 551.68304 26.010008
v 370.12665 551.6581 26.294634
v 369.948 551.5261 26.479069
v 369.7273 551.3225 26.513893
v 369.52374 551.1018 26.389774
v 370.45496 549.74646 26.108494
v 370.53424 549.7809 25.818624
v 370.70596 549.91974 25.62333
v 370.9241 550.12585 25.574934
v 371.13022 550.344 25.686407
v 371.26907 550.51575 25.92788
v 371.3035 550.595 26.23465
v 371.22424 550.5606 26.524517
v 371.05252 550.4217 26.719814
v 370.83438 550.2156 26.76821
v 370.62827 549.99744 26.656734
v 370.48938 549.82574 26.415262
v 371.5513 548.65106 26.387888
v 371.6045 548.73126 26.087406
v 371.75735 548.9032 25.864569
v 371.96887 549.1208 25.779085
v 372.18243 549.3257 25.853859
v 372.34076 549.4631 26.068855
v 372.40146 549.4961 26.366468
v 372.34827 549.4159 26.66695
v 372.19543 549.24396 26.889788
v 371.9839 549.02637 26.975273
v 371.77036 548.8215 26.900497
v 371.612 548.6841 26.685501
v 372.62708 547.5793 25.979961
v 372.66815 547.6969 25.699615
v 372.81287 547.89435 25.511547
v 373.02243 548.1188 25.466152
v 373.24072 548.31006 25.57559
v 373.40924 548.41693 25.81054
v 373.48282 548.4107 26.108046
v 373.44174 548.29315 26.388391
v 373.29703 548.0957 26.57646
v 373.08746 547.8713 26.621857
v 372.86917 547.68 26.512417
v 372.70065 547.5731 26.277468
v 373.77124 546.461 25.826513
v 373.7697 546.54236 25.53948
v 373.87012 546.7262 25.319471
v 374.04553 546.96326 25.22544
v 374.24893 547.19006 25.28258
v 374.42584 547.3457 25.47558
v 374.52887 547.3886 25.75273
v 374.53036 547.30725 26.039764
v 374.42996 547.1234 26.259771
v 374.25458 546.88635 26.353804
v 374.05115 546.65955 26.296663
v 373.87424 546.5039 26.103662
v 375.17023 545.48724 25.560282
v 375.1363 545.5516 25.258049
v 375.17255 545.7462 25.01849
v 375.26932 546.01904 24.905794
v 375.4006 546.297 24.95016
v 375.53128 546.50555 25.139696
v 375.6263 546.5888 25.42362
v 375.66025 546.5245 25.725853
v 375.624 546.32983 25.96541
v 375.52722 546.057 26.078106
v 375.39594 545.77905 26.033741
v 375.26526 545.5705 25.844204
v 376.79083 545.16296 25.400768
v 376.75632 545.1455 25.094479
v 376.75815 545.28186 24.817331
v 376.79584 545.5356 24.643585
v 376.85928 545.8387 24.619799
v 376.9315 546.10986 24.752344
v 376.99307 546.27655 25.005705
v 377.0276 546.294 25.311995
v 377.02576 546.1576 25.589142
v 376.98807 545.9039 25.762888
v 376.92462 545.6008 25.786674
v 376.85245 545.32965 25.654129
v 378.44992 544.7893 25.262396
v 378.43405 544.8314 24.955755
v 378.4118 545.0215 24.712019
v 378.38913 545.3085 24.596497
v 378.3721 545.6156 24.64014
v 378.3653 545.86053 24.831259
v 378.3705 545.9776 25.118639
v 378.38638 545.9355 25.42528
v 378.40863 545.7454 25.669016
v 378.4313 545.4584 25.784538
v 378.44833 545.15125 25.740894
v 378.45514 544.9064 25.549776
v 379.85556 545.3034 25.0379
v 379.81284 545.3945 24.750828
v 379.78568 545.62177 24.54586
v 379.78137 545.9244 24.47792
v 379.80103 546.22125 24.565212
v 379.83945 546.4328 24.784346
v 379.88626 546.50244 25.076605
v 379.929 546.4114 25.363678
v 379.95615 546.1841 25.568645
v 379.96048 545.8815 25.636585
v 379.9408 545.5846 25.549294
v 379.9024 545.37305 25.33016
v 381.04352 544.7733 24.783373
v 381.02744 544.851 24.471804
v 381.07895 545.0554 24.228317
v 381.1842 545.33185 24.118155
v 381.31506 545.60614 24.170834
v 381.43643 545.8049 24.37224
v 381.51578 545.87476 24.668406
v 381.53186 545.79706 24.979975
v 381.48035 545.5926 25.223461
v 381.37506 545.3162 25.333624
v 381.24423 545.0419 25.280945
v 381.12286 544.84314 25.07954
v 382.50406 544.1219 24.764124
v 382.50378 544.118 24.453655
v 382.55136 544.26227 24.18287
v 382.63412 544.5162 24.024326
v 382.72983 544.8116 24.020504
v 382.81287 545.0694 24.172428
v 382.86096 545.2206 24.43939
v 382.86127 545.2245 24.749859
v 382.81366 545.0802 25.020643
v 382.73093 544.8263 25.179188
v 382.63522 544.5309 25.18301
v 382.5522 544.2731 25.031086
v 384.23544 543.795 24.910707
v 384.26584 543.8063 24.605028
v 384.27884 543.97064 24.344193
v 384.2709 544.24414 24.198088
v 384.2442 544.55347 24.205864
v 384.20584 544.81573 24.365437
v 384.16614 544.96063 24.63405
v 384.13574 544.94934 24.93973
v 384.12274 544.785 25.200567
v 384.13068 544.5115 25.346672
v 384.15738 544.20215 25.338896
v 384.19574 543.93994 25.179321
v 385.817 544.3853 25.121593
v 385.84036 544.35675 24.813162
v 385.81326 544.4789 24.528841
v 385.74298 544.71906 24.344814
v 385.64838 545.0128 24.310392
v 385.55475 545.2816 24.434797
v 385.48718 545.45325 24.684696
v 385.46384 545.4819 24.993128
v 385.49094 545.3597 25.277449
v 385.5612 545.11957 25.461475
v 385.65582 544.82574 25.495897
v 385.74945 544.557 25.371492
v 387.16992 544.8493 25.240294
v 387.1747 544.7453 24.947674
v 387.17245 544.80145 24.642212
v 387.16373 545.0026 24.40576
v 387.1509 545.295 24.301672
v 387.1374 545.60016 24.357838
v 387.12683 545.83636 24.559212
v 387.12204 545.9403 24.851831
v 387.12433 545.8842 25.157293
v 387.13303 545.68304 25.393745
v 387.14587 545.3907 25.497835
v 387.15936 545.0855 25.441668
v 388.5402 544.5682 25.232063
v 388.52274 544.4735 24.93766
v 388.54636 544.5341 24.635185
v 388.6048 544.73364 24.405685
v 388.68234 545.0187 24.310656
v 388.7582 545.3128 24.375559
v 388.8121 545.5373 24.583004
v 388.8296 545.63196 24.877407
v 388.80594 545.57135 25.179884
v 388.74753 545.3718 25.409384
v 388.66998 545.0868 25.504414
v 388.5941 544.7926 25.43951
v 390.0616 544.00903 25.217514
v 390.086 543.9595 24.913263
v 390.1267 544.06885 24.62646
v 390.17282 544.30786 24.433945
v 390.212 544.6125 24.387308
v 390.23376 544.90106 24.499043
v 390.23224 545.09625 24.739212
v 390.2079 545.1458 25.04346
v 390.16718 545.03644 25.330267
v 390.12106 544.7974 25.52278
v 390.08185 544.4928 25.569418
v 390.06012 544.2042 25.457682
v 391.7087 544.1431 25.391342
v 391.71597 544.12463 25.081491
v 391.71298 544.26337 24.80353
v 391.70047 544.52216 24.631937
v 391.68182 544.8316 24.612694
v 391.66205 545.1088 24.750954
v 391.64642 545.27954 25.00967
v 391.63916 545.29803 25.319523
v 391.64215 545.1593 25.597485
v 391.65466 544.9006 25.769075
v 391.6733 544.5911 25.78832
v 391.69308 544.31384 25.65006
v 393.3101 544.17194 25.212093
v 393.25845 544.159 24.914522
v 393.1975 544.30225 24.654171
v 393.14362 544.5632 24.5008
v 393.1112 544.872 24.495502
v 393.10892 545.1459 24.639702
v 393.13742 545.31146 24.894756
v 393.18906 545.32434 25.192327
v 393.25 545.18115 25.452679
v 393.3039 544.92017 25.60605
v 393.33633 544.6114 25.611347
v 393.3386 544.33746 25.46715
v 394.83975 544.4319 24.707026
v 394.78384 544.4861 24.405302
v 394.70837 544.6826 24.177982
v 394.6336 544.9687 24.085974
v 394.57956 545.26776 24.153933
v 394.5607 545.4997 24.363647
v 394.58212 545.6023 24.658928
v 394.63803 545.54803 24.96065
v 394.7135 545.35156 25.187971
v 394.78827 545.0654 25.279978
v 394.84232 544.76636 25.212019
v 394.86118 544.5345 25.002304
v 396.3111 544.79535 24.705214
v 396.30038 544.8175 24.396032
v 396.26846 544.98987 24.140076
v 396.2239 545.2663 24.005926
v 396.17868 545.5727 24.02953
v 396.1449 545.8269 24.204561
v 396.13156 545.96094 24.484121
v 396.1423 545.9388 24.793303
v 396.1742 545.7664 25.04926
v 396.21875 545.49 25.183409
v 396.26398 545.1836 25.159805
v 396.2978 544.9294 24.984774
v 397.90823 544.89496 24.676172
v 397.90002 544.9366 24.36861
v 397.85785 545.12244 24.123402
v 397.79306 545.4027 24.006254
v 397.723 545.7023 24.048553
v 397.66644 545.9409 24.238968
v 397.63852 546.0547 24.526476
v 397.64676 546.01306 24.834038
v 397.68893 545.8272 25.079245
v 397.75372 545.54694 25.196394
v 397.82376 545.2474 25.154093
v 397.88034 545.0087 24.963678
v 399.2941 545.517 24.810442
v 399.3135 545.49335 24.50278
v 399.3047 545.62537 24.222324
v 399.27002 545.8778 24.044222
v 399.21872 546.183 24.016195
v 399.1646 546.4591 24.145754
v 399.12216 546.6322 24.398184
v 399.10275 546.6559 24.705845
v 399.11154 546.52386 24.9863
v 399.14624 546.2714 25.164402
v 399.1975 545.96625 25.192429
v 399.25165 545.6901 25.06287
v 400.64035 545.5357 25.127764
v 400.71185 545.3997 24.856367
v 400.79474 545.42145 24.55934
v 400.86682 545.5952 24.316267
v 400.90878 545.8743 24.192282
v 400.90936 546.1841 24.220606
v 400.8684 546.44147 24.39365
v 400.7969 546.57745 24.665047
v 400.714 546.5557 24.962074
v 400.6419 546.38196 25.205147
v 400.59998 546.10284 25.329132
v 400.5994 545.7931 25.300808
v 402.04248 545.5572 25.799719
v 402.16464 545.423 25.555092
v 402.29776 545.4461 25.292883
v 402.4062 545.62036 25.08335
v 402.46088 545.89905 24.982635
v 402.44714 546.2074 25.017729
v 402.3687 546.46295 25.179224
v 402.24658 546.5971 25.42385
v 402.11343 546.574 25.686058
v 402.005 546.3997 25.895592
v 401.95035 546.1211 25.996305
v 401.96405 545.8127 25.961214
v 402.15634 546.00934 25.422106
usemtl mat_27
s 1
f 5423 5423 5424
f 5424 5423 5425
f 5423 5423 5425
f 5425 5423 5426
f 5423 5423 5426
f 5426 5423 5427
f 5423 5423 5427
f 5427 5423 5428
f 5423 5423 5428
f 5428 5423 5429
f 5423 5423 5429
f 5429 5423 5430
f 5423 5423 5430
f 5430 5423 5431
f 5423 5423 5431
f 5431 5423 5432
f 5423 5423 5432
f 5432 5423 5433
f 5423 5423 5433
f 5433 5423 5434
f 5423 5423 5434
f 5434 5423 5435
f 5423 5423 5435
f 5435 5423 5424
f 5424 5425 5436
f 5436 5425 5437
f 5425 5426 5437
f 5437 5426 5438
f 5426 5427 5438
f 5438 5427 5439
f 5427 5428 5439
f 5439 5428 5440
f 5428 5429 5440
f 5440 5429 5441
f 5429 5430 5441
f 5441 5430 5442
f 5430 5431 5442
f 5442 5431 5443
f 5431 5432 5443
f 5443 5432 5444
f 5432 5433 5444
f 5444 5433 5445
f 5433 5434 5445
f 5445 5434 5446
f 5434 5435 5446
f 5446 5435 5447
f 5435 5424 5447
f 5447 5424 5436
f 5436 5437 5448
f 5448 5437 5449
f 5437 5438 5449
f 5449 5438 5450
f 5438 5439 5450
f 5450 5439 5451
f 5439 5440 5451
f 5451 5440 5452
f 5440 5441 5452
f 5452 5441 5453
f 5441 5442 5453
f 5453 5442 5454
f 5442 5443 5454
f 5454 5443 5455
f 5443 5444 5455
f 5455 5444 5456
f 5444 5445 5456
f 5456 5445 5457
f 5445 5446 5457
f 5457 5446 5458
f 5446 5447 5458
f 5458 5447 5459
f 5447 5436 5459
f 5459 5436 5448
f 5448 5449 5460
f 5460 5449 5461
f 5449 5450 5461
f 5461 5450 5462
f 5450 5451 5462
f 5462 5451 5463
f 5451 5452 5463
f 5463 5452 5464
f 5452 5453 5464
f 5464 5453 5465
f 5453 5454 5465
f 5465 5454 5466
f 5454 5455 5466
f 5466 5455 5467
f 5455 5456 5467
f 5467 5456 5468
f 5456 5457 5468
f 5468 5457 5469
f 5457 5458 5469
f 5469 5458 5470
f 5458 5459 5470
f 5470 5459 5471
f 5459 5448 5471
f 5471 5448 5460
f 5460 5461 5472
f 5472 5461 5473
f 5461 5462 5473
f 5473 5462 5474
f 5462 5463 5474
f 5474 5463 5475
f 5463 5464 5475
f 5475 5464 5476
f 5464 5465 5476
f 5476 5465 5477
f 5465 5466 5477
f 5477 5466 5478
f 5466 5467 5478
f 5478 5467 5479
f 5467 5468 5479
f 5479 5468 5480
f 5468 5469 5480
f 5480 5469 5481
f 5469 5470 5481
f 5481 5470 5482
f 5470 5471 5482
f 5482 5471 5483
f 5471 5460 5483
f 5483 5460 5472
f 5472 5473 5484
f 5484 5473 5485
f 5473 5474 5485
f 5485 5474 5486
f 5474 5475 5486
f 5486 5475 5487
f 5475 5476 5487
f 5487 5476 5488
f 5476 5477 5488
f 5488 5477 5489
f 5477 5478 5489
f 5489 5478 5490
f 5478 5479 5490
f 5490 5479 5491
f 5479 5480 5491
f 5491 5480 5492
f 5480 5481 5492
f 5492 5481 5493
f 5481 5482 5493
f 5493 5482 5494
f 5482 5483 5494
f 5494 5483 5495
f 5483 5472 5495
f 5495 5472 5484
f 5484 5485 5496
f 5496 5485 5497
f 5485 5486 5497
f 5497 5486 5498
f 5486 5487 5498
f 5498 5487 5499
f 5487 5488 5499
f 5499 5488 5500
f 5488 5489 5500
f 5500 5489 5501
f 5489 5490 5501
f 5501 5490 5502
f 5490 5491 5502
f 5502 5491 5503
f 5491 5492 5503
f 5503 5492 5504
f 5492 5493 5504
f 5504 5493 5505
f 5493 5494 5505
f 5505 5494 5506
f 5494 5495 5506
f 5506 5495 5507
f 5495 5484 5507
f 5507 5484 5496
f 5496 5497 5508
f 5508 5497 5509
f 5497 5498 5509
f 5509 5498 5510
f 5498 5499 5510
f 5510 5499 5511
f 5499 5500 5511
f 5511 5500 5512
f 5500 5501 5512
f 5512 5501 5513
f 5501 5502 5513
f 5513 5502 5514
f 5502 5503 5514
f 5514 5503 5515
f 5503 5504 5515
f 5515 5504 5516
f 5504 5505 5516
f 5516 5505 5517
f 5505 5506 5517
f 5517 5506 5518
f 5506 5507 5518
f 5518 5507 5519
f 5507 5496 5519
f 5519 5496 5508
f 5508 5509 5520
f 5520 5509 5521
f 5509 5510 5521
f 5521 5510 5522
f 5510 5511 5522
f 5522 5511 5523
f 5511 5512 5523
f 5523 5512 5524
f 5512 5513 5524
f 5524 5513 5525
f 5513 5514 5525
f 5525 5514 5526
f 5514 5515 5526
f 5526 5515 5527
f 5515 5516 5527
f 5527 5516 5528
f 5516 5517 5528
f 5528 5517 5529
f 5517 5518 5529
f 5529 5518 5530
f 5518 5519 5530
f 5530 5519 5531
f 5519 5508 5531
f 5531 5508 5520
f 5520 5521 5532
f 5532 5521 5533
f 5521 5522 5533
f 5533 5522 5534
f 5522 5523 5534
f 5534 5523 5535
f 5523 5524 5535
f 5535 5524 5536
f 5524 5525 5536
f 5536 5525 5537
f 5525 5526 5537
f 5537 5526 5538
f 5526 5527 5538
f 5538 5527 5539
f 5527 5528 5539
f 5539 5528 5540
f 5528 5529 5540
f 5540 5529 5541
f 5529 5530 5541
f 5541 5530 5542
f 5530 5531 5542
f 5542 5531 5543
f 5531 5520 5543
f 5543 5520 5532
f 5532 5533 5544
f 5544 5533 5545
f 5533 5534 5545
f 5545 5534 5546
f 5534 5535 5546
f 5546 5535 5547
f 5535 5536 5547
f 5547 5536 5548
f 5536 5537 5548
f 5548 5537 5549
f 5537 5538 5549
f 5549 5538 5550
f 5538 5539 5550
f 5550 5539 5551
f 5539 5540 5551
f 5551 5540 5552
f 5540 5541 5552
f 5552 5541 5553
f 5541 5542 5553
f 5553 5542 5554
f 5542 5543 5554
f 5554 5543 5555
f 5543 5532 5555
f 5555 5532 5544
f 5544 5545 5556
f 5556 5545 5557
f 5545 5546 5557
f 5557 5546 5558
f 5546 5547 5558
f 5558 5547 5559
f 5547 5548 5559
f 5559 5548 5560
f 5548 5549 5560
f 5560 5549 5561
f 5549 5550 5561
f 5561 5550 5562
f 5550 5551 5562
f 5562 5551 5563
f 5551 5552 5563
f 5563 5552 5564
f 5552 5553 5564
f 5564 5553 5565
f 5553 5554 5565
f 5565 5554 5566
f 5554 5555 5566
f 5566 5555 5567
f 5555 5544 5567
f 5567 5544 5556
f 5556 5557 5568
f 5568 5557 5569
f 5557 5558 5569
f 5569 5558 5570
f 5558 5559 5570
f 5570 5559 5571
f 5559 5560 5571
f 5571 5560 5572
f 5560 5561 5572
f 5572 5561 5573
f 5561 5562 5573
f 5573 5562 5574
f 5562 5563 5574
f 5574 5563 5575
f 5563 5564 5575
f 5575 5564 5576
f 5564 5565 5576
f 5576 5565 5577
f 5565 5566 5577
f 5577 5566 5578
f 5566 5567 5578
f 5578 5567 5579
f 5567 5556 5579
f 5579 5556 5568
f 5568 5569 5580
f 5580 5569 5581
f 5569 5570 5581
f 5581 5570 5582
f 5570 5571 5582
f 5582 5571 5583
f 5571 5572 5583
f 5583 5572 5584
f 5572 5573 5584
f 5584 5573 5585
f 5573 5574 5585
f 5585 5574 5586
f 5574 5575 5586
f 5586 5575 5587
f 5575 5576 5587
f 5587 5576 5588
f 5576 5577 5588
f 5588 5577 5589
f 5577 5578 5589
f 5589 5578 5590
f 5578 5579 5590
f 5590 5579 5591
f 5579 5568 5591
f 5591 5568 5580
f 5580 5581 5592
f 5592 5581 5593
f 5581 5582 5593
f 5593 5582 5594
f 5582 5583 5594
f 5594 5583 5595
[truncated: 245,526 more chars]
