# Supplementary material for: Heterogeneous somatostatin-expressing neuron population in mouse ventral tegmental area
Source: eLife. 2020 Aug 4;9:e59328. doi: 10.7554/eLife.59328 (PMC7440918; doi:10.7554/eLife.59328)
Supplement: Figure 5—source data 2. — This zip archive contains morphological images of all traced neurons grouped according their electrophysiological profiles. Each subtype’s folder contains a PDF file (with the list of neurons, their original location within the VTA, images of the traced morphology and individual Sholl curves) and two subfolders: ‘3D_gif’ – with *.gif files of the listed neurons; and ‘WaveFront_3D_obj’ – with corresponding *.obj files. *.gif files can be opened by any image viewer. *.obj files save information about the 3D model of the neurons and can be opened/reused with any 3D viewer or graphic software. [file elife-59328-fig5-data2.zip › Morphology_Source/Delayed/WaveFront_3D_obj/13.obj]

# OBJ File
mtllib 180117slice_model.mtl
g Path_(7)
v 185.57501 166.725 8.4
v 186.16342 167.00117 8.4
v 186.0846 166.96419 8.075
v 185.86922 166.8631 7.8370833
v 185.57501 166.725 7.75
v 185.2808 166.58693 7.8370833
v 185.06543 166.48584 8.075
v 184.9866 166.44884 8.4
v 185.06543 166.48584 8.724999
v 185.2808 166.58693 8.962916
v 185.57501 166.725 9.05
v 185.86922 166.8631 8.962916
v 186.0846 166.96419 8.724999
v 185.90851 167.51743 8.4
v 185.82416 167.49579 8.075
v 185.5937 167.43666 7.8370833
v 185.2789 167.3559 7.75
v 184.9641 167.27515 7.8370833
v 184.73364 167.21602 8.075
v 184.64929 167.19438 8.4
v 184.73364 167.21602 8.724999
v 184.9641 167.27515 8.962916
v 185.2789 167.3559 9.05
v 185.5937 167.43666 8.962916
v 185.82416 167.49579 8.724999
v 185.88148 168.11626 8.4
v 185.79485 168.10757 8.075
v 185.5581 168.08385 7.8370833
v 185.23473 168.05142 7.75
v 184.91135 168.01901 7.8370833
v 184.67462 167.99527 8.075
v 184.58797 167.98659 8.4
v 184.67462 167.99527 8.724999
v 184.91135 168.01901 8.962916
v 185.23473 168.05142 9.05
v 185.5581 168.08385 8.962916
v 185.79485 168.10757 8.724999
v 185.72836 169.01807 8.4
v 185.64954 168.98106 8.075
v 185.43417 168.87997 7.8370833
v 185.13997 168.74188 7.75
v 184.84576 168.60379 7.8370833
v 184.63039 168.50269 8.075
v 184.55156 168.46568 8.4
v 184.63039 168.50269 8.724999
v 184.84576 168.60379 8.962916
v 185.13997 168.74188 9.05
v 185.43417 168.87997 8.962916
v 185.64954 168.98106 8.724999
v 185.15092 169.6925 8.4
v 185.08641 169.634 8.075
v 184.91014 169.47421 7.8370833
v 184.66936 169.25592 7.75
v 184.42859 169.03763 7.8370833
v 184.25232 168.87784 8.075
v 184.1878 168.81934 8.4
v 184.25232 168.87784 8.724999
v 184.42859 169.03763 8.962916
v 184.66936 169.25592 9.05
v 184.91014 169.47421 8.962916
v 185.08641 169.634 8.724999
v 184.7543 170.12009 8.4
v 184.68054 170.07379 8.075
v 184.47905 169.9473 7.8370833
v 184.20378 169.7745 7.75
v 183.92853 169.60172 7.8370833
v 183.72702 169.47523 8.075
v 183.65326 169.42892 8.4
v 183.72702 169.47523 8.724999
v 183.92853 169.60172 8.962916
v 184.20378 169.7745 9.05
v 184.47905 169.9473 8.962916
v 184.68054 170.07379 8.724999
v 184.5779 170.53947 8.4
v 184.49231 170.52336 8.075
v 184.25851 170.47935 7.8370833
v 183.93912 170.41922 7.75
v 183.61972 170.3591 7.8370833
v 183.38593 170.31508 8.075
v 183.30034 170.29897 8.4
v 183.38593 170.31508 8.724999
v 183.61972 170.3591 8.962916
v 183.93912 170.41922 9.05
v 184.25851 170.47935 8.962916
v 184.49231 170.52336 8.724999
v 184.60101 171.13269 8.4
v 184.51396 171.13046 8.075
v 184.27612 171.12437 7.8370833
v 183.95123 171.11604 7.75
v 183.62634 171.10773 7.8370833
v 183.3885 171.10162 8.075
v 183.30145 171.0994 8.4
v 183.3885 171.10162 8.724999
v 183.62634 171.10773 8.962916
v 183.95123 171.11604 9.05
v 184.27612 171.12437 8.962916
v 184.51396 171.13046 8.724999
v 184.5377 171.95352 8.4
v 184.45274 171.93446 8.075
v 184.22058 171.88243 7.8370833
v 183.90346 171.81133 7.75
v 183.58632 171.74023 7.8370833
v 183.35417 171.68819 8.075
v 183.2692 171.66914 8.4
v 183.35417 171.68819 8.724999
v 183.58632 171.74023 8.962916
v 183.90346 171.81133 9.05
v 184.22058 171.88243 8.962916
v 184.45274 171.93446 8.724999
v 184.28575 172.59505 8.4
v 184.20056 172.57701 8.075
v 183.96779 172.52776 7.8370833
v 183.64984 172.46046 7.75
v 183.33188 172.39319 7.8370833
v 183.09912 172.34393 8.075
v 183.01392 172.3259 8.4
v 183.09912 172.34393 8.724999
v 183.33188 172.39319 8.962916
v 183.64984 172.46046 9.05
v 183.96779 172.52776 8.962916
v 184.20056 172.57701 8.724999
v 184.26851 173.17455 8.4
v 184.18146 173.17215 8.075
v 183.94363 173.16562 7.8370833
v 183.61876 173.15671 7.75
v 183.29387 173.14778 7.8370833
v 183.05605 173.14125 8.075
v 182.969 173.13885 8.4
v 183.05605 173.14125 8.724999
v 183.29387 173.14778 8.962916
v 183.61876 173.15671 9.05
v 183.94363 173.16562 8.962916
v 184.18146 173.17215 8.724999
v 184.2561 173.93773 8.4
v 184.16975 173.92645 8.075
v 183.93384 173.89566 7.8370833
v 183.61157 173.85359 7.75
v 183.2893 173.81152 7.8370833
v 183.05339 173.78072 8.075
v 182.96704 173.76945 8.4
v 183.05339 173.78072 8.724999
v 183.2893 173.81152 8.962916
v 183.61157 173.85359 9.05
v 183.93384 173.89566 8.962916
v 184.16975 173.92645 8.724999
v 183.99805 174.86162 8.4
v 183.92323 174.81705 8.075
v 183.71883 174.6953 7.8370833
v 183.43962 174.52896 7.75
v 183.1604 174.36264 7.8370833
v 182.956 174.24088 8.075
v 182.88118 174.19632 8.4
v 182.956 174.24088 8.724999
v 183.1604 174.36264 8.962916
v 183.43962 174.52896 9.05
v 183.71883 174.6953 8.962916
v 183.92323 174.81705 8.724999
v 183.43764 175.40474 8.4
v 183.36931 175.35075 8.075
v 183.18263 175.20326 7.8370833
v 182.92761 175.00179 7.75
v 182.67259 174.80031 7.8370833
v 182.48592 174.65282 8.075
v 182.41759 174.59883 8.4
v 182.48592 174.65282 8.724999
v 182.67259 174.80031 8.962916
v 182.92761 175.00179 9.05
v 183.18263 175.20326 8.962916
v 183.36931 175.35075 8.724999
v 183.09906 176.0085 8.4
v 183.03035 175.95502 8.075
v 182.84259 175.8089 7.8370833
v 182.5861 175.6093 7.75
v 182.32962 175.4097 7.8370833
v 182.14186 175.26358 8.075
v 182.07314 175.2101 8.4
v 182.14186 175.26358 8.724999
v 182.32962 175.4097 8.962916
v 182.5861 175.6093 9.05
v 182.84259 175.8089 8.962916
v 183.03035 175.95502 8.724999
v 182.57848 176.508 8.4
v 182.51184 176.45193 8.075
v 182.32977 176.29878 7.8370833
v 182.08107 176.08957 7.75
v 181.83237 175.88034 7.8370833
v 181.65031 175.72719 8.075
v 181.58368 175.67113 8.4
v 181.65031 175.72719 8.724999
v 181.83237 175.88034 8.962916
v 182.08107 176.08957 9.05
v 182.32977 176.29878 8.962916
v 182.51184 176.45193 8.724999
v 182.31314 176.86832 8.4
v 182.23024 176.84166 8.075
v 182.00374 176.76883 7.8370833
v 181.69434 176.66934 7.75
v 181.38495 176.56985 7.8370833
v 181.15845 176.49702 8.075
v 181.07555 176.47037 8.4
v 181.15845 176.49702 8.724999
v 181.38495 176.56985 8.962916
v 181.69434 176.66934 9.05
v 182.00374 176.76883 8.962916
v 182.23024 176.84166 8.724999
v 182.32062 177.37427 8.4
v 182.23354 177.37314 8.075
v 181.99565 177.37006 7.8370833
v 181.67067 177.36586 7.75
v 181.3457 177.36166 7.8370833
v 181.1078 177.35858 8.075
v 181.02072 177.35747 8.4
v 181.1078 177.35858 8.724999
v 181.3457 177.36166 8.962916
v 181.67067 177.36586 9.05
v 181.99565 177.37006 8.962916
v 182.23354 177.37314 8.724999
v 182.32632 178.06099 8.4
v 182.23924 178.06123 8.075
v 182.00133 178.06187 7.8370833
v 181.67633 178.06276 7.75
v 181.35133 178.06364 7.8370833
v 181.11342 178.0643 8.075
v 181.02634 178.06454 8.4
v 181.11342 178.0643 8.724999
v 181.35133 178.06364 8.962916
v 181.67633 178.06276 9.05
v 182.00133 178.06187 8.962916
v 182.23924 178.06123 8.724999
v 182.32448 178.7603 8.4
v 182.2374 178.76022 8.075
v 181.99948 178.76 7.8370833
v 181.67448 178.75969 7.75
v 181.34947 178.75938 7.8370833
v 181.11156 178.75916 8.075
v 181.02448 178.75906 8.4
v 181.11156 178.75916 8.724999
v 181.34947 178.75938 8.962916
v 181.67448 178.75969 9.05
v 181.99948 178.76 8.962916
v 182.2374 178.76022 8.724999
v 182.32501 179.45636 8.4
v 182.23793 179.45639 8.075
v 182.0 179.45648 7.8370833
v 181.675 179.4566 7.75
v 181.35 179.45674 7.8370833
v 181.11209 179.45683 8.075
v 181.02501 179.45686 8.4
v 181.11209 179.45683 8.724999
v 181.35 179.45674 8.962916
v 181.675 179.4566 9.05
v 182.0 179.45648 8.962916
v 182.23793 179.45639 8.724999
v 182.32501 180.15353 8.4
v 182.23793 180.15353 8.075
v 182.00002 180.15353 7.8370833
v 181.675 180.15353 7.75
v 181.35 180.15353 7.8370833
v 181.11209 180.15353 8.075
v 181.02501 180.15353 8.4
v 181.11209 180.15353 8.724999
v 181.35 180.15353 8.962916
v 181.675 180.15353 9.05
v 182.00002 180.15353 8.962916
v 182.23793 180.15353 8.724999
v 182.32501 180.85046 8.4
v 182.23793 180.85046 8.075
v 182.00002 180.85046 7.8370833
v 181.675 180.85046 7.75
v 181.35 180.85046 7.8370833
v 181.11209 180.85046 8.075
v 181.02501 180.85046 8.4
v 181.11209 180.85046 8.724999
v 181.35 180.85046 8.962916
v 181.675 180.85046 9.05
v 182.00002 180.85046 8.962916
v 182.23793 180.85046 8.724999
v 182.32501 181.54738 8.4
v 182.23793 181.54738 8.075
v 182.00002 181.54738 7.8370833
v 181.675 181.54738 7.75
v 181.35 181.54738 7.8370833
v 181.11209 181.54738 8.075
v 181.02501 181.54738 8.4
v 181.11209 181.54738 8.724999
v 181.35 181.54738 8.962916
v 181.675 181.54738 9.05
v 182.00002 181.54738 8.962916
v 182.23793 181.54738 8.724999
v 182.32501 182.24431 8.4
v 182.23793 182.24431 8.075
v 182.00002 182.24431 7.8370833
v 181.675 182.24431 7.75
v 181.35 182.24431 7.8370833
v 181.11209 182.24431 8.075
v 181.02501 182.24431 8.4
v 181.11209 182.24431 8.724999
v 181.35 182.24431 8.962916
v 181.675 182.24431 9.05
v 182.00002 182.24431 8.962916
v 182.23793 182.24431 8.724999
v 182.32501 182.94124 8.4
v 182.23793 182.94124 8.075
v 182.00002 182.94124 7.8370833
v 181.675 182.94124 7.75
v 181.35 182.94124 7.8370833
v 181.11209 182.94124 8.075
v 181.02501 182.94124 8.4
v 181.11209 182.94124 8.724999
v 181.35 182.94124 8.962916
v 181.675 182.94124 9.05
v 182.00002 182.94124 8.962916
v 182.23793 182.94124 8.724999
v 182.32501 183.63815 8.4
v 182.23793 183.63815 8.075
v 182.00002 183.63815 7.8370833
v 181.675 183.63815 7.75
v 181.35 183.63815 7.8370833
v 181.11209 183.63815 8.075
v 181.02501 183.63815 8.4
v 181.11209 183.63815 8.724999
v 181.35 183.63815 8.962916
v 181.675 183.63815 9.05
v 182.00002 183.63815 8.962916
v 182.23793 183.63815 8.724999
v 182.32501 184.33508 8.4
v 182.23793 184.33508 8.075
v 182.00002 184.33508 7.8370833
v 181.675 184.33508 7.75
v 181.35 184.33508 7.8370833
v 181.11209 184.33508 8.075
v 181.02501 184.33508 8.4
v 181.11209 184.33508 8.724999
v 181.35 184.33508 8.962916
v 181.675 184.33508 9.05
v 182.00002 184.33508 8.962916
v 182.23793 184.33508 8.724999
v 181.675 184.33508 8.4
usemtl mat_1
s 1
f 1 1 2
f 2 1 3
f 1 1 3
f 3 1 4
f 1 1 4
f 4 1 5
f 1 1 5
f 5 1 6
f 1 1 6
f 6 1 7
f 1 1 7
f 7 1 8
f 1 1 8
f 8 1 9
f 1 1 9
f 9 1 10
f 1 1 10
f 10 1 11
f 1 1 11
f 11 1 12
f 1 1 12
f 12 1 13
f 1 1 13
f 13 1 2
f 2 3 14
f 14 3 15
f 3 4 15
f 15 4 16
f 4 5 16
f 16 5 17
f 5 6 17
f 17 6 18
f 6 7 18
f 18 7 19
f 7 8 19
f 19 8 20
f 8 9 20
f 20 9 21
f 9 10 21
f 21 10 22
f 10 11 22
f 22 11 23
f 11 12 23
f 23 12 24
f 12 13 24
f 24 13 25
f 13 2 25
f 25 2 14
f 14 15 26
f 26 15 27
f 15 16 27
f 27 16 28
f 16 17 28
f 28 17 29
f 17 18 29
f 29 18 30
f 18 19 30
f 30 19 31
f 19 20 31
f 31 20 32
f 20 21 32
f 32 21 33
f 21 22 33
f 33 22 34
f 22 23 34
f 34 23 35
f 23 24 35
f 35 24 36
f 24 25 36
f 36 25 37
f 25 14 37
f 37 14 26
f 26 27 38
f 38 27 39
f 27 28 39
f 39 28 40
f 28 29 40
f 40 29 41
f 29 30 41
f 41 30 42
f 30 31 42
f 42 31 43
f 31 32 43
f 43 32 44
f 32 33 44
f 44 33 45
f 33 34 45
f 45 34 46
f 34 35 46
f 46 35 47
f 35 36 47
f 47 36 48
f 36 37 48
f 48 37 49
f 37 26 49
f 49 26 38
f 38 39 50
f 50 39 51
f 39 40 51
f 51 40 52
f 40 41 52
f 52 41 53
f 41 42 53
f 53 42 54
f 42 43 54
f 54 43 55
f 43 44 55
f 55 44 56
f 44 45 56
f 56 45 57
f 45 46 57
f 57 46 58
f 46 47 58
f 58 47 59
f 47 48 59
f 59 48 60
f 48 49 60
f 60 49 61
f 49 38 61
f 61 38 50
f 50 51 62
f 62 51 63
f 51 52 63
f 63 52 64
f 52 53 64
f 64 53 65
f 53 54 65
f 65 54 66
f 54 55 66
f 66 55 67
f 55 56 67
f 67 56 68
f 56 57 68
f 68 57 69
f 57 58 69
f 69 58 70
f 58 59 70
f 70 59 71
f 59 60 71
f 71 60 72
f 60 61 72
f 72 61 73
f 61 50 73
f 73 50 62
f 62 63 74
f 74 63 75
f 63 64 75
f 75 64 76
f 64 65 76
f 76 65 77
f 65 66 77
f 77 66 78
f 66 67 78
f 78 67 79
f 67 68 79
f 79 68 80
f 68 69 80
f 80 69 81
f 69 70 81
f 81 70 82
f 70 71 82
f 82 71 83
f 71 72 83
f 83 72 84
f 72 73 84
f 84 73 85
f 73 62 85
f 85 62 74
f 74 75 86
f 86 75 87
f 75 76 87
f 87 76 88
f 76 77 88
f 88 77 89
f 77 78 89
f 89 78 90
f 78 79 90
f 90 79 91
f 79 80 91
f 91 80 92
f 80 81 92
f 92 81 93
f 81 82 93
f 93 82 94
f 82 83 94
f 94 83 95
f 83 84 95
f 95 84 96
f 84 85 96
f 96 85 97
f 85 74 97
f 97 74 86
f 86 87 98
f 98 87 99
f 87 88 99
f 99 88 100
f 88 89 100
f 100 89 101
f 89 90 101
f 101 90 102
f 90 91 102
f 102 91 103
f 91 92 103
f 103 92 104
f 92 93 104
f 104 93 105
f 93 94 105
f 105 94 106
f 94 95 106
f 106 95 107
f 95 96 107
f 107 96 108
f 96 97 108
f 108 97 109
f 97 86 109
f 109 86 98
f 98 99 110
f 110 99 111
f 99 100 111
f 111 100 112
f 100 101 112
f 112 101 113
f 101 102 113
f 113 102 114
f 102 103 114
f 114 103 115
f 103 104 115
f 115 104 116
f 104 105 116
f 116 105 117
f 105 106 117
f 117 106 118
f 106 107 118
f 118 107 119
f 107 108 119
f 119 108 120
f 108 109 120
f 120 109 121
f 109 98 121
f 121 98 110
f 110 111 122
f 122 111 123
f 111 112 123
f 123 112 124
f 112 113 124
f 124 113 125
f 113 114 125
f 125 114 126
f 114 115 126
f 126 115 127
f 115 116 127
f 127 116 128
f 116 117 128
f 128 117 129
f 117 118 129
f 129 118 130
f 118 119 130
f 130 119 131
f 119 120 131
f 131 120 132
f 120 121 132
f 132 121 133
f 121 110 133
f 133 110 122
f 122 123 134
f 134 123 135
f 123 124 135
f 135 124 136
f 124 125 136
f 136 125 137
f 125 126 137
f 137 126 138
f 126 127 138
f 138 127 139
f 127 128 139
f 139 128 140
f 128 129 140
f 140 129 141
f 129 130 141
f 141 130 142
f 130 131 142
f 142 131 143
f 131 132 143
f 143 132 144
f 132 133 144
f 144 133 145
f 133 122 145
f 145 122 134
f 134 135 146
f 146 135 147
f 135 136 147
f 147 136 148
f 136 137 148
f 148 137 149
f 137 138 149
f 149 138 150
f 138 139 150
f 150 139 151
f 139 140 151
f 151 140 152
f 140 141 152
f 152 141 153
f 141 142 153
f 153 142 154
f 142 143 154
f 154 143 155
f 143 144 155
f 155 144 156
f 144 145 156
f 156 145 157
f 145 134 157
f 157 134 146
f 146 147 158
f 158 147 159
f 147 148 159
f 159 148 160
f 148 149 160
f 160 149 161
f 149 150 161
f 161 150 162
f 150 151 162
f 162 151 163
f 151 152 163
f 163 152 164
f 152 153 164
f 164 153 165
f 153 154 165
f 165 154 166
f 154 155 166
f 166 155 167
f 155 156 167
f 167 156 168
f 156 157 168
f 168 157 169
f 157 146 169
f 169 146 158
f 158 159 170
f 170 159 171
f 159 160 171
f 171 160 172
f 160 161 172
f 172 161 173
f 161 162 173
f 173 162 174
f 162 163 174
f 174 163 175
f 163 164 175
f 175 164 176
f 164 165 176
f 176 165 177
f 165 166 177
f 177 166 178
f 166 167 178
f 178 167 179
f 167 168 179
f 179 168 180
f 168 169 180
f 180 169 181
f 169 158 181
f 181 158 170
f 170 171 182
f 182 171 183
f 171 172 183
f 183 172 184
f 172 173 184
f 184 173 185
f 173 174 185
f 185 174 186
f 174 175 186
f 186 175 187
f 175 176 187
f 187 176 188
f 176 177 188
f 188 177 189
f 177 178 189
f 189 178 190
f 178 179 190
f 190 179 191
f 179 180 191
f 191 180 192
f 180 181 192
f 192 181 193
f 181 170 193
f 193 170 182
f 182 183 194
f 194 183 195
f 183 184 195
f 195 184 196
f 184 185 196
f 196 185 197
f 185 186 197
f 197 186 198
f 186 187 198
f 198 187 199
f 187 188 199
f 199 188 200
f 188 189 200
f 200 189 201
f 189 190 201
f 201 190 202
f 190 191 202
f 202 191 203
f 191 192 203
f 203 192 204
f 192 193 204
f 204 193 205
f 193 182 205
f 205 182 194
f 194 195 206
f 206 195 207
f 195 196 207
f 207 196 208
f 196 197 208
f 208 197 209
f 197 198 209
f 209 198 210
f 198 199 210
f 210 199 211
f 199 200 211
f 211 200 212
f 200 201 212
f 212 201 213
f 201 202 213
f 213 202 214
f 202 203 214
f 214 203 215
f 203 204 215
f 215 204 216
f 204 205 216
f 216 205 217
f 205 194 217
f 217 194 206
f 206 207 218
f 218 207 219
f 207 208 219
f 219 208 220
f 208 209 220
f 220 209 221
f 209 210 221
f 221 210 222
f 210 211 222
f 222 211 223
f 211 212 223
f 223 212 224
f 212 213 224
f 224 213 225
f 213 214 225
f 225 214 226
f 214 215 226
f 226 215 227
f 215 216 227
f 227 216 228
f 216 217 228
f 228 217 229
f 217 206 229
f 229 206 218
f 218 219 230
f 230 219 231
f 219 220 231
f 231 220 232
f 220 221 232
f 232 221 233
f 221 222 233
f 233 222 234
f 222 223 234
f 234 223 235
f 223 224 235
f 235 224 236
f 224 225 236
f 236 225 237
f 225 226 237
f 237 226 238
f 226 227 238
f 238 227 239
f 227 228 239
f 239 228 240
f 228 229 240
f 240 229 241
f 229 218 241
f 241 218 230
f 230 231 242
f 242 231 243
f 231 232 243
f 243 232 244
f 232 233 244
f 244 233 245
f 233 234 245
f 245 234 246
f 234 235 246
f 246 235 247
f 235 236 247
f 247 236 248
f 236 237 248
f 248 237 249
f 237 238 249
f 249 238 250
f 238 239 250
f 250 239 251
f 239 240 251
f 251 240 252
f 240 241 252
f 252 241 253
f 241 230 253
f 253 230 242
f 242 243 254
f 254 243 255
f 243 244 255
f 255 244 256
f 244 245 256
f 256 245 257
f 245 246 257
f 257 246 258
f 246 247 258
f 258 247 259
f 247 248 259
f 259 248 260
f 248 249 260
f 260 249 261
f 249 250 261
f 261 250 262
f 250 251 262
f 262 251 263
f 251 252 263
f 263 252 264
f 252 253 264
f 264 253 265
f 253 242 265
f 265 242 254
f 254 255 266
f 266 255 267
f 255 256 267
f 267 256 268
f 256 257 268
f 268 257 269
f 257 258 269
f 269 258 270
f 258 259 270
f 270 259 271
f 259 260 271
f 271 260 272
f 260 261 272
f 272 261 273
f 261 262 273
f 273 262 274
f 262 263 274
f 274 263 275
f 263 264 275
f 275 264 276
f 264 265 276
f 276 265 277
f 265 254 277
f 277 254 266
f 266 267 278
f 278 267 279
f 267 268 279
f 279 268 280
f 268 269 280
f 280 269 281
f 269 270 281
f 281 270 282
f 270 271 282
f 282 271 283
f 271 272 283
f 283 272 284
f 272 273 284
f 284 273 285
f 273 274 285
f 285 274 286
f 274 275 286
f 286 275 287
f 275 276 287
f 287 276 288
f 276 277 288
f 288 277 289
f 277 266 289
f 289 266 278
f 278 279 290
f 290 279 291
f 279 280 291
f 291 280 292
f 280 281 292
f 292 281 293
f 281 282 293
f 293 282 294
f 282 283 294
f 294 283 295
f 283 284 295
f 295 284 296
f 284 285 296
f 296 285 297
f 285 286 297
f 297 286 298
f 286 287 298
f 298 287 299
f 287 288 299
f 299 288 300
f 288 289 300
f 300 289 301
f 289 278 301
f 301 278 290
f 290 291 302
f 302 291 303
f 291 292 303
f 303 292 304
f 292 293 304
f 304 293 305
f 293 294 305
f 305 294 306
f 294 295 306
f 306 295 307
f 295 296 307
f 307 296 308
f 296 297 308
f 308 297 309
f 297 298 309
f 309 298 310
f 298 299 310
f 310 299 311
f 299 300 311
f 311 300 312
f 300 301 312
f 312 301 313
f 301 290 313
f 313 290 302
f 302 303 314
f 314 303 315
f 303 304 315
f 315 304 316
f 304 305 316
f 316 305 317
f 305 306 317
f 317 306 318
f 306 307 318
f 318 307 319
f 307 308 319
f 319 308 320
f 308 309 320
f 320 309 321
f 309 310 321
f 321 310 322
f 310 311 322
f 322 311 323
f 311 312 323
f 323 312 324
f 312 313 324
f 324 313 325
f 313 302 325
f 325 302 314
f 314 315 326
f 326 315 327
f 315 316 327
f 327 316 328
f 316 317 328
f 328 317 329
f 317 318 329
f 329 318 330
f 318 319 330
f 330 319 331
f 319 320 331
f 331 320 332
f 320 321 332
f 332 321 333
f 321 322 333
f 333 322 334
f 322 323 334
f 334 323 335
f 323 324 335
f 335 324 336
f 324 325 336
f 336 325 337
f 325 314 337
f 337 314 326
f 326 327 338
f 338 327 338
f 327 328 338
f 338 328 338
f 328 329 338
f 338 329 338
f 329 330 338
f 338 330 338
f 330 331 338
f 338 331 338
f 331 332 338
f 338 332 338
f 332 333 338
f 338 333 338
f 333 334 338
f 338 334 338
f 334 335 338
f 338 335 338
f 335 336 338
f 338 336 338
f 336 337 338
f 338 337 338
f 337 326 338
f 338 326 338

g Path_(12)
v 181.675 182.975 8.4
v 182.1404 183.42865 8.389088
v 182.2124 183.22383 8.132041
v 182.1404 182.95233 7.9467945
v 181.94371 182.68692 7.882983
v 181.675 182.49869 7.9577065
v 181.40631 182.4381 8.150942
v 181.20961 182.52136 8.4109125
v 181.13762 182.7262 8.667958
v 181.20961 182.99768 8.853206
v 181.40631 183.2631 8.917016
v 181.675 183.45132 8.842293
v 181.94371 183.51192 8.649057
v 181.59926 183.96233 7.84978
v 181.71138 183.78722 7.6129074
v 181.68019 183.52806 7.428269
v 181.51404 183.25427 7.3453393
v 181.25745 183.03923 7.386339
v 180.97917 182.94055 7.5402822
v 180.75378 182.98468 7.76592
v 180.64166 183.15977 8.002793
v 180.67285 183.41895 8.187431
v 180.839 183.69273 8.270361
v 181.0956 183.90778 8.229362
v 181.37386 184.00645 8.0754175
v 181.20139 184.38063 7.165999
v 181.27625 184.17227 7.0108385
v 181.1947 183.912 6.8856955
v 180.97858 183.66957 6.8241024
v 180.6858 183.50993 6.8425627
v 180.39482 183.47585 6.9361296
v 180.1836 183.57648 7.079733
v 180.10873 183.78482 7.2348933
v 180.19028 184.04509 7.360036
v 180.4064 184.28752 7.4216294
v 180.69917 184.44716 7.403169
v 180.99016 184.48125 7.3096023
v 180.94945 184.8829 6.847778
v 181.03445 184.6952 6.63307
v 180.95035 184.47496 6.341741
v 180.71965 184.28116 6.0518527
v 180.40419 184.16576 5.8410807
v 180.08849 184.15965 5.7659006
v 179.85715 184.2645 5.846457
v 179.77214 184.4522 6.0611653
v 179.85626 184.67245 6.3524942
v 180.08694 184.86626 6.6423826
v 180.4024 184.98166 6.8531547
v 180.71811 184.98776 6.9283347
v 180.88994 185.48653 6.4395657
v 180.87808 185.37944 6.0884185
v 180.70401 185.25269 5.797495
v 180.41434 185.1402 5.6447473
v 180.0867 185.07214 5.671104
v 179.80887 185.06674 5.8695035
v 179.65532 185.12546 6.186784
v 179.66716 185.23253 6.537931
v 179.84123 185.35928 6.8288546
v 180.1309 185.47177 6.981602
v 180.45854 185.53983 6.9552455
v 180.73637 185.54523 6.756846
v 180.63518 186.29352 6.808883
v 180.64897 186.18076 6.4627194
v 180.49414 186.06096 6.108591
v 180.21219 185.96623 5.8413863
v 179.87865 185.92194 5.7327027
v 179.58292 185.93996 5.8116617
v 179.40419 186.01547 6.057106
v 179.39041 186.12822 6.40327
v 179.54523 186.24802 6.7573986
v 179.82718 186.34276 7.0246034
v 180.16072 186.38704 7.133287
v 180.45647 186.36902 7.054328
v 180.52547 187.17787 6.4778986
v 180.69221 186.97273 6.382147
v 180.69054 186.73851 6.1817207
v 180.52086 186.538 5.9303246
v 180.22865 186.4249 5.695319
v 179.89223 186.42953 5.5396748
v 179.60172 186.55066 5.5050955
v 179.43497 186.75581 5.6008472
v 179.43666 186.99004 5.8012733
v 179.60634 187.19055 6.0526695
v 179.89853 187.30363 6.287675
v 180.23495 187.299 6.4433193
v 180.21643 187.88327 5.0937166
v 180.50691 187.75768 5.1364317
v 180.67358 187.54028 5.0559673
v 180.67178 187.28935 4.8738847
v 180.502 187.07211 4.6389728
v 180.20972 186.9468 4.414175
v 179.87328 186.94695 4.2597265
v 179.5828 187.07256 4.2170115
v 179.41612 187.28995 4.297476
v 179.41792 187.54088 4.4795585
v 179.5877 187.7581 4.7144704
v 179.87997 187.88344 4.939268
v 180.27332 188.64043 4.4968066
v 180.50195 188.51395 4.3588524
v 180.61157 188.32436 4.130765
v 180.57283 188.1225 3.8736613
v 180.39606 187.96243 3.6564314
v 180.12866 187.88705 3.5372822
v 179.84229 187.91656 3.5481396
v 179.61363 188.04306 3.686094
v 179.50401 188.23264 3.9141812
v 179.54277 188.43451 4.171285
v 179.71953 188.59457 4.388515
v 179.98692 188.66994 4.507664
v 180.05426 188.04276 4.3652444
usemtl mat_2
s 1
f 339 339 340
f 340 339 341
f 339 339 341
f 341 339 342
f 339 339 342
f 342 339 343
f 339 339 343
f 343 339 344
f 339 339 344
f 344 339 345
f 339 339 345
f 345 339 346
f 339 339 346
f 346 339 347
f 339 339 347
f 347 339 348
f 339 339 348
f 348 339 349
f 339 339 349
f 349 339 350
f 339 339 350
f 350 339 351
f 339 339 351
f 351 339 340
f 340 341 352
f 352 341 353
f 341 342 353
f 353 342 354
f 342 343 354
f 354 343 355
f 343 344 355
f 355 344 356
f 344 345 356
f 356 345 357
f 345 346 357
f 357 346 358
f 346 347 358
f 358 347 359
f 347 348 359
f 359 348 360
f 348 349 360
f 360 349 361
f 349 350 361
f 361 350 362
f 350 351 362
f 362 351 363
f 351 340 363
f 363 340 352
f 352 353 364
f 364 353 365
f 353 354 365
f 365 354 366
f 354 355 366
f 366 355 367
f 355 356 367
f 367 356 368
f 356 357 368
f 368 357 369
f 357 358 369
f 369 358 370
f 358 359 370
f 370 359 371
f 359 360 371
f 371 360 372
f 360 361 372
f 372 361 373
f 361 362 373
f 373 362 374
f 362 363 374
f 374 363 375
f 363 352 375
f 375 352 364
f 364 365 376
f 376 365 377
f 365 366 377
f 377 366 378
f 366 367 378
f 378 367 379
f 367 368 379
f 379 368 380
f 368 369 380
f 380 369 381
f 369 370 381
f 381 370 382
f 370 371 382
f 382 371 383
f 371 372 383
f 383 372 384
f 372 373 384
f 384 373 385
f 373 374 385
f 385 374 386
f 374 375 386
f 386 375 387
f 375 364 387
f 387 364 376
f 376 377 388
f 388 377 389
f 377 378 389
f 389 378 390
f 378 379 390
f 390 379 391
f 379 380 391
f 391 380 392
f 380 381 392
f 392 381 393
f 381 382 393
f 393 382 394
f 382 383 394
f 394 383 395
f 383 384 395
f 395 384 396
f 384 385 396
f 396 385 397
f 385 386 397
f 397 386 398
f 386 387 398
f 398 387 399
f 387 376 399
f 399 376 388
f 388 389 400
f 400 389 401
f 389 390 401
f 401 390 402
f 390 391 402
f 402 391 403
f 391 392 403
f 403 392 404
f 392 393 404
f 404 393 405
f 393 394 405
f 405 394 406
f 394 395 406
f 406 395 407
f 395 396 407
f 407 396 408
f 396 397 408
f 408 397 409
f 397 398 409
f 409 398 410
f 398 399 410
f 410 399 411
f 399 388 411
f 411 388 400
f 400 401 412
f 412 401 413
f 401 402 413
f 413 402 414
f 402 403 414
f 414 403 415
f 403 404 415
f 415 404 416
f 404 405 416
f 416 405 417
f 405 406 417
f 417 406 418
f 406 407 418
f 418 407 419
f 407 408 419
f 419 408 420
f 408 409 420
f 420 409 421
f 409 410 421
f 421 410 422
f 410 411 422
f 422 411 423
f 411 400 423
f 423 400 412
f 412 413 424
f 424 413 425
f 413 414 425
f 425 414 426
f 414 415 426
f 426 415 427
f 415 416 427
f 427 416 428
f 416 417 428
f 428 417 429
f 417 418 429
f 429 418 430
f 418 419 430
f 430 419 431
f 419 420 431
f 431 420 432
f 420 421 432
f 432 421 433
f 421 422 433
f 433 422 434
f 422 423 434
f 434 423 435
f 423 412 435
f 435 412 424
f 424 425 436
f 436 425 437
f 425 426 437
f 437 426 438
f 426 427 438
f 438 427 439
f 427 428 439
f 439 428 440
f 428 429 440
f 440 429 441
f 429 430 441
f 441 430 442
f 430 431 442
f 442 431 443
f 431 432 443
f 443 432 444
f 432 433 444
f 444 433 445
f 433 434 445
f 445 434 446
f 434 435 446
f 446 435 447
f 435 424 447
f 447 424 436
f 436 437 448
f 448 437 448
f 437 438 448
f 448 438 448
f 438 439 448
f 448 439 448
f 439 440 448
f 448 440 448
f 440 441 448
f 448 441 448
f 441 442 448
f 448 442 448
f 442 443 448
f 448 443 448
f 443 444 448
f 448 444 448
f 444 445 448
f 448 445 448
f 445 446 448
f 448 446 448
f 446 447 448
f 448 447 448
f 447 436 448
f 448 436 448

g Path_(8)
v 185.57501 166.725 8.4
v 184.92851 166.65762 8.4
v 185.01512 166.66666 8.075
v 185.25175 166.69131 7.8370833
v 185.57501 166.725 7.75
v 185.89825 166.7587 7.8370833
v 186.13489 166.78337 8.075
v 186.22151 166.79239 8.4
v 186.13489 166.78337 8.724999
v 185.89825 166.7587 8.962916
v 185.57501 166.725 9.05
v 185.25175 166.69131 8.962916
v 185.01512 166.66666 8.724999
v 185.00761 165.9693 8.4
v 185.0919 165.99118 8.075
v 185.32219 166.05095 7.8370833
v 185.63675 166.13261 7.75
v 185.95132 166.21426 7.8370833
v 186.18161 166.27405 8.075
v 186.2659 166.29593 8.4
v 186.18161 166.27405 8.724999
v 185.95132 166.21426 8.962916
v 185.63675 166.13261 9.05
v 185.32219 166.05095 8.962916
v 185.0919 165.99118 8.724999
v 185.23848 165.435 8.4
v 185.32321 165.4551 8.075
v 185.55472 165.51 7.8370833
v 185.87094 165.58498 7.75
v 186.18716 165.65997 7.8370833
v 186.41867 165.71487 8.075
v 186.5034 165.73495 8.4
v 186.41867 165.71487 8.724999
v 186.18716 165.65997 8.962916
v 185.87094 165.58498 9.05
v 185.55472 165.51 8.962916
v 185.32321 165.4551 8.724999
v 185.27515 164.84052 8.4
v 185.36078 164.8458 8.079754
v 185.59477 164.86023 7.845318
v 185.91441 164.87994 7.759508
v 186.23405 164.89964 7.845318
v 186.46805 164.91408 8.079754
v 186.5537 164.91936 8.4
v 186.46805 164.91408 8.720245
v 186.23405 164.89964 8.954681
v 185.91441 164.87994 9.040491
v 185.59477 164.86023 8.954681
v 185.36078 164.8458 8.720245
v 185.9076 164.99051 8.4
usemtl mat_3
s 1
f 449 449 450
f 450 449 451
f 449 449 451
f 451 449 452
f 449 449 452
f 452 449 453
f 449 449 453
f 453 449 454
f 449 449 454
f 454 449 455
f 449 449 455
f 455 449 456
f 449 449 456
f 456 449 457
f 449 449 457
f 457 449 458
f 449 449 458
f 458 449 459
f 449 449 459
f 459 449 460
f 449 449 460
f 460 449 461
f 449 449 461
f 461 449 450
f 450 451 462
f 462 451 463
f 451 452 463
f 463 452 464
f 452 453 464
f 464 453 465
f 453 454 465
f 465 454 466
f 454 455 466
f 466 455 467
f 455 456 467
f 467 456 468
f 456 457 468
f 468 457 469
f 457 458 469
f 469 458 470
f 458 459 470
f 470 459 471
f 459 460 471
f 471 460 472
f 460 461 472
f 472 461 473
f 461 450 473
f 473 450 462
f 462 463 474
f 474 463 475
f 463 464 475
f 475 464 476
f 464 465 476
f 476 465 477
f 465 466 477
f 477 466 478
f 466 467 478
f 478 467 479
f 467 468 479
f 479 468 480
f 468 469 480
f 480 469 481
f 469 470 481
f 481 470 482
f 470 471 482
f 482 471 483
f 471 472 483
f 483 472 484
f 472 473 484
f 484 473 485
f 473 462 485
f 485 462 474
f 474 475 486
f 486 475 487
f 475 476 487
f 487 476 488
f 476 477 488
f 488 477 489
f 477 478 489
f 489 478 490
f 478 479 490
f 490 479 491
f 479 480 491
f 491 480 492
f 480 481 492
f 492 481 493
f 481 482 493
f 493 482 494
f 482 483 494
f 494 483 495
f 483 484 495
f 495 484 496
f 484 485 496
f 496 485 497
f 485 474 497
f 497 474 486
f 486 487 498
f 498 487 498
f 487 488 498
f 498 488 498
f 488 489 498
f 498 489 498
f 489 490 498
f 498 490 498
f 490 491 498
f 498 491 498
f 491 492 498
f 498 492 498
f 492 493 498
f 498 493 498
f 493 494 498
f 498 494 498
f 494 495 498
f 498 495 498
f 495 496 498
f 498 496 498
f 496 497 498
f 498 497 498
f 497 486 498
f 498 486 498

g Path_(10)
v 181.675 180.37502 8.4
v 182.1404 179.92137 8.4109125
v 181.94371 179.8381 8.150942
v 181.675 179.8987 7.9577065
v 181.40631 180.08691 7.882983
v 181.20961 180.35234 7.9467945
v 181.13762 180.62383 8.132041
v 181.20961 180.82864 8.389088
v 181.40631 180.91193 8.649057
v 181.675 180.85132 8.842293
v 181.94371 180.6631 8.917016
v 182.1404 180.39769 8.853206
v 182.2124 180.12619 8.667958
v 182.64687 180.4308 7.778818
v 182.43164 180.37639 7.5260725
v 182.15797 180.46591 7.3520193
v 181.89923 180.6754 7.303297
v 181.7247 180.94872 7.39296
v 181.68118 181.2126 7.5969834
v 181.78032 181.39638 7.860699
v 181.99554 181.45079 8.113445
v 182.26921 181.36127 8.2874975
v 182.52795 181.15178 8.336221
v 182.70248 180.87848 8.246557
v 182.746 180.61458 8.042534
v 183.14143 180.9233 7.19076
v 182.9277 180.9012 6.93416
v 182.66931 181.02562 6.759022
v 182.43553 181.2632 6.712274
v 182.28899 181.5503 6.806442
v 182.26895 181.80998 7.016293
v 182.38078 181.97267 7.2855988
v 182.59453 181.99477 7.5421987
v 182.8529 181.87035 7.7173367
v 183.08669 181.63277 7.764085
v 183.23323 181.34567 7.669917
v 183.25328 181.08598 7.460066
v 183.73563 181.33432 6.7760334
v 183.57965 181.30153 6.5038004
v 183.38371 181.42928 6.279568
v 183.20032 181.68332 6.1634197
v 183.0786 181.9956 6.1864767
v 183.05118 182.28246 6.3425612
v 183.1254 182.467 6.5898504
v 183.28137 182.49979 6.8620834
v 183.4773 182.37204 7.0863156
v 183.66069 182.11798 7.202464
v 183.78241 181.8057 7.179407
v 183.80984 181.51886 7.0233226
v 184.32559 181.48062 6.433399
v 184.19824 181.52681 6.129515
v 184.09459 181.73343 5.8809257
v 184.0424 182.04512 5.7542396
v 184.05568 182.37837 5.7834024
v 184.13084 182.64388 5.9606004
v 184.24777 182.77051 6.2383533
v 184.37512 182.72432 6.542237
v 184.47878 182.5177 6.790827
v 184.53096 182.20601 6.917513
v 184.51768 181.87276 6.8883495
v 184.44252 181.60725 6.7111516
v 185.17374 181.30539 6.2503457
v 185.09215 181.29434 5.943554
v 185.02795 181.45271 5.6679506
v 184.99838 181.73808 5.4973836
v 185.01134 182.07399 5.4775567
v 185.06335 182.3704 5.6137815
v 185.1405 182.54793 5.8695574
v 185.22209 182.55898 6.176349
v 185.28627 182.40059 6.4519525
v 185.31584 182.11522 6.6225195
v 185.30289 181.77933 6.642347
v 185.25087 181.48291 6.5061216
v 186.36095 181.4587 6.0643167
v 186.25368 181.42633 5.7468114
v 186.10585 181.55728 5.474312
v 185.95709 181.8165 5.319834
v 185.84726 182.13449 5.3247705
v 185.80577 182.42607 5.4877977
v 185.84375 182.6131 5.765233
v 185.95102 182.64548 6.0827384
v 186.09885 182.51451 6.355238
v 186.2476 182.25531 6.5097156
v 186.35744 181.93732 6.5047793
v 186.39893 181.64574 6.341752
v 187.23434 182.03731 5.488108
v 187.0574 181.94736 5.221757
v 186.80537 182.0042 5.010106
v 186.54579 182.19258 4.9098673
v 186.34822 182.46207 4.9478993
v 186.2656 182.74042 5.114012
v 186.32005 182.95305 5.3636947
v 186.497 183.04301 5.630046
v 186.74902 182.98618 5.8416967
v 187.0086 182.79778 5.9419355
v 187.20618 182.5283 5.9039035
v 187.2888 182.24995 5.737791
v 187.69838 182.57037 4.736082
v 187.47633 182.5332 4.4850407
v 187.19957 182.6357 4.320754
v 186.94223 182.8504 4.2872424
v 186.7733 183.11981 4.3934855
v 186.738 183.3717 4.6110153
v 186.84584 183.53859 4.881545
v 187.06789 183.57578 5.1325865
v 187.34465 183.47328 5.296873
v 187.60199 183.25856 5.3303847
v 187.77092 182.98917 5.2241416
v 187.80621 182.73727 5.006612
v 188.30861 183.16483 4.3140864
v 188.15176 183.12007 4.019903
v 187.91284 183.20946 3.800789
v 187.65587 183.40901 3.715455
v 187.44969 183.66528 3.7867663
v 187.34956 183.90959 3.995615
v 187.38231 184.07648 4.2860403
v 187.53915 184.12122 4.580223
v 187.77808 184.03185 4.7993374
v 188.03505 183.83229 4.8846717
v 188.24121 183.57602 4.81336
v 188.34135 183.33171 4.6045117
v 188.93596 183.793 3.9526467
v 188.78716 183.79236 3.65088
v 188.55748 183.9171 3.438987
v 188.30849 184.13379 3.373744
v 188.10689 184.38437 3.4726331
v 188.00671 184.60168 3.7091568
v 188.03479 184.72752 4.019939
v 188.1836 184.72816 4.3217053
v 188.41327 184.60342 4.5335984
v 188.66226 184.38673 4.5988417
v 188.86386 184.13615 4.4999523
v 188.96404 183.91884 4.2634287
v 189.5739 184.43118 3.632785
v 189.42426 184.42973 3.3314257
v 189.19397 184.55386 3.1198206
v 188.94476 184.77034 3.0546687
v 188.7434 185.02113 3.1534278
v 188.64381 185.23906 3.3896353
v 188.67271 185.36572 3.6999996
v 188.82236 185.36719 4.001359
v 189.05264 185.24304 4.212964
v 189.30185 185.02658 4.2781157
v 189.50322 184.77579 4.1793566
v 189.6028 184.55785 3.9431493
v 189.1233 184.89845 3.6664343
usemtl mat_4
s 1
f 499 499 500
f 500 499 501
f 499 499 501
f 501 499 502
f 499 499 502
f 502 499 503
f 499 499 503
f 503 499 504
f 499 499 504
f 504 499 505
f 499 499 505
f 505 499 506
f 499 499 506
f 506 499 507
f 499 499 507
f 507 499 508
f 499 499 508
f 508 499 509
f 499 499 509
f 509 499 510
f 499 499 510
f 510 499 511
f 499 499 511
f 511 499 500
f 500 501 512
f 512 501 513
f 501 502 513
f 513 502 514
f 502 503 514
f 514 503 515
f 503 504 515
f 515 504 516
f 504 505 516
f 516 505 517
f 505 506 517
f 517 506 518
f 506 507 518
f 518 507 519
f 507 508 519
f 519 508 520
f 508 509 520
f 520 509 521
f 509 510 521
f 521 510 522
f 510 511 522
f 522 511 523
f 511 500 523
f 523 500 512
f 512 513 524
f 524 513 525
f 513 514 525
f 525 514 526
f 514 515 526
f 526 515 527
f 515 516 527
f 527 516 528
f 516 517 528
f 528 517 529
f 517 518 529
f 529 518 530
f 518 519 530
f 530 519 531
f 519 520 531
f 531 520 532
f 520 521 532
f 532 521 533
f 521 522 533
f 533 522 534
f 522 523 534
f 534 523 535
f 523 512 535
f 535 512 524
f 524 525 536
f 536 525 537
f 525 526 537
f 537 526 538
f 526 527 538
f 538 527 539
f 527 528 539
f 539 528 540
f 528 529 540
f 540 529 541
f 529 530 541
f 541 530 542
f 530 531 542
f 542 531 543
f 531 532 543
f 543 532 544
f 532 533 544
f 544 533 545
f 533 534 545
f 545 534 546
f 534 535 546
f 546 535 547
f 535 524 547
f 547 524 536
f 536 537 548
f 548 537 549
f 537 538 549
f 549 538 550
f 538 539 550
f 550 539 551
f 539 540 551
f 551 540 552
f 540 541 552
f 552 541 553
f 541 542 553
f 553 542 554
f 542 543 554
f 554 543 555
f 543 544 555
f 555 544 556
f 544 545 556
f 556 545 557
f 545 546 557
f 557 546 558
f 546 547 558
f 558 547 559
f 547 536 559
f 559 536 548
f 548 549 560
f 560 549 561
f 549 550 561
f 561 550 562
f 550 551 562
f 562 551 563
f 551 552 563
f 563 552 564
f 552 553 564
f 564 553 565
f 553 554 565
f 565 554 566
f 554 555 566
f 566 555 567
f 555 556 567
f 567 556 568
f 556 557 568
f 568 557 569
f 557 558 569
f 569 558 570
f 558 559 570
f 570 559 571
f 559 548 571
f 571 548 560
f 560 561 572
f 572 561 573
f 561 562 573
f 573 562 574
f 562 563 574
f 574 563 575
f 563 564 575
f 575 564 576
f 564 565 576
f 576 565 577
f 565 566 577
f 577 566 578
f 566 567 578
f 578 567 579
f 567 568 579
f 579 568 580
f 568 569 580
f 580 569 581
f 569 570 581
f 581 570 582
f 570 571 582
f 582 571 583
f 571 560 583
f 583 560 572
f 572 573 584
f 584 573 585
f 573 574 585
f 585 574 586
f 574 575 586
f 586 575 587
f 575 576 587
f 587 576 588
f 576 577 588
f 588 577 589
f 577 578 589
f 589 578 590
f 578 579 590
f 590 579 591
f 579 580 591
f 591 580 592
f 580 581 592
f 592 581 593
f 581 582 593
f 593 582 594
f 582 583 594
f 594 583 595
f 583 572 595
f 595 572 584
f 584 585 596
f 596 585 597
f 585 586 597
f 597 586 598
f 586 587 598
f 598 587 599
f 587 588 599
f 599 588 600
f 588 589 600
f 600 589 601
f 589 590 601
f 601 590 602
f 590 591 602
f 602 591 603
f 591 592 603
f 603 592 604
f 592 593 604
f 604 593 605
f 593 594 605
f 605 594 606
f 594 595 606
f 606 595 607
f 595 584 607
f 607 584 596
f 596 597 608
f 608 597 609
f 597 598 609
f 609 598 610
f 598 599 610
f 610 599 611
f 599 600 611
f 611 600 612
f 600 601 612
f 612 601 613
f 601 602 613
f 613 602 614
f 602 603 614
f 614 603 615
f 603 604 615
f 615 604 616
f 604 605 616
f 616 605 617
f 605 606 617
f 617 606 618
f 606 607 618
f 618 607 619
f 607 596 619
f 619 596 608
f 608 609 620
f 620 609 621
f 609 610 621
f 621 610 622
f 610 611 622
f 622 611 623
f 611 612 623
f 623 612 624
f 612 613 624
f 624 613 625
f 613 614 625
f 625 614 626
f 614 615 626
f 626 615 627
f 615 616 627
f 627 616 628
f 616 617 628
f 628 617 629
f 617 618 629
f 629 618 630
f 618 619 630
f 630 619 631
f 619 608 631
f 631 608 620
f 620 621 632
f 632 621 633
f 621 622 633
f 633 622 634
f 622 623 634
f 634 623 635
f 623 624 635
f 635 624 636
f 624 625 636
f 636 625 637
f 625 626 637
f 637 626 638
f 626 627 638
f 638 627 639
f 627 628 639
f 639 628 640
f 628 629 640
f 640 629 641
f 629 630 641
f 641 630 642
f 630 631 642
f 642 631 643
f 631 620 643
f 643 620 632
f 632 633 644
f 644 633 644
f 633 634 644
f 644 634 644
f 634 635 644
f 644 635 644
f 635 636 644
f 644 636 644
f 636 637 644
f 644 637 644
f 637 638 644
f 644 638 644
f 638 639 644
f 644 639 644
f 639 640 644
f 644 640 644
f 640 641 644
f 644 641 644
f 641 642 644
f 644 642 644
f 642 643 644
f 644 643 644
f 643 632 644
f 644 632 644

g Path_(11)
v 181.675 184.27501 8.4
v 182.32501 184.27501 8.4
v 182.23793 184.58524 8.327884
v 182.00002 184.81232 8.324657
v 181.675 184.89545 8.391186
v 181.35 184.81232 8.509643
v 181.11209 184.58524 8.648288
v 181.02501 184.27501 8.769971
v 181.11209 183.9648 8.842087
v 181.35 183.7377 8.845313
v 181.675 183.65457 8.778785
v 182.00002 183.7377 8.660328
v 182.23793 183.9648 8.521683
v 182.30847 184.6297 9.047364
v 182.15077 184.91678 8.991628
v 181.86559 185.08923 9.0033865
v 181.52934 185.10086 9.079489
v 181.23213 184.94855 9.199545
v 181.05357 184.67308 9.331384
v 181.04155 184.34831 9.439681
v 181.19925 184.06122 9.495417
v 181.48442 183.88876 9.483659
v 181.82068 183.87714 9.407556
v 182.11789 184.02946 9.2875
v 182.29645 184.30492 9.155662
v 182.26607 184.91248 9.720265
v 182.05219 185.17162 9.710774
v 181.73724 185.29001 9.716846
v 181.40562 185.23596 9.736853
v 181.1462 185.02394 9.765434
v 181.02844 184.71075 9.794931
v 181.08395 184.38034 9.817441
v 181.29784 184.1212 9.826932
v 181.61278 184.00279 9.820861
v 181.9444 184.05684 9.800854
v 182.20383 184.26886 9.772272
v 182.32156 184.58205 9.742775
v 182.19759 185.04242 10.362147
v 181.92061 185.23164 10.380596
v 181.59204 185.25958 10.436922
v 181.29991 185.11873 10.516035
v 181.12251 184.84685 10.596735
v 181.10738 184.51677 10.657399
v 181.25854 184.21695 10.681772
v 181.53552 184.02773 10.663324
v 181.8641 183.9998 10.6069975
v 182.15622 184.14064 10.5278845
v 182.33362 184.41254 10.447185
v 182.34875 184.74261 10.38652
v 182.4347 185.30064 10.940101
v 182.15547 185.48769 10.9597
v 181.8261 185.51474 11.025477
v 181.53484 185.37454 11.119807
v 181.35971 185.10468 11.217415
v 181.34767 184.77745 11.292147
v 181.50194 184.48053 11.3239765
v 181.78116 184.29349 11.304377
v 182.11053 184.26645 11.2386
v 182.4018 184.40663 11.144269
v 182.57692 184.6765 11.046661
v 182.58896 185.00372 10.9719305
v 182.52972 185.32483 11.761822
v 182.26501 185.53242 11.76399
v 181.93198 185.58015 11.77997
v 181.61984 185.45525 11.805478
v 181.41223 185.19116 11.83368
v 181.3648 184.85867 11.857019
v 181.49023 184.54684 11.869243
v 181.75494 184.33925 11.867074
v 182.08798 184.29152 11.851095
v 182.40012 184.41643 11.825586
v 182.60773 184.6805 11.797384
v 182.65515 185.013 11.774045
v 182.57895 185.25201 12.1737
v 182.35684 185.49568 12.167657
v 182.03812 185.59932 12.221169
v 181.70819 185.53513 12.319901
v 181.45546 185.32031 12.437396
v 181.34766 185.01244 12.5421715
v 181.41364 184.69398 12.6061535
v 181.63574 184.4503 12.612197
v 181.95447 184.34668 12.558684
v 182.2844 184.41087 12.459952
v 182.53712 184.62569 12.342458
v 182.64493 184.93356 12.237682
v 182.50638 185.54291 12.863341
v 182.25543 185.72504 12.7988825
v 181.9362 185.77158 12.851597
v 181.63423 185.67006 13.0073595
v 181.43044 185.44766 13.224435
v 181.37941 185.164 13.444657
v 181.49484 184.89507 13.609018
v 181.74579 184.71292 13.673477
v 182.06502 184.66638 13.620763
v 182.36699 184.76791 13.464999
v 182.57079 184.99031 13.247925
v 182.6218 185.27397 13.027702
v 182.00206 185.3014 13.194766
usemtl mat_5
s 1
f 645 645 646
f 646 645 647
f 645 645 647
f 647 645 648
f 645 645 648
f 648 645 649
f 645 645 649
f 649 645 650
f 645 645 650
f 650 645 651
f 645 645 651
f 651 645 652
f 645 645 652
f 652 645 653
f 645 645 653
f 653 645 654
f 645 645 654
f 654 645 655
f 645 645 655
f 655 645 656
f 645 645 656
f 656 645 657
f 645 645 657
f 657 645 646
f 646 647 658
f 658 647 659
f 647 648 659
f 659 648 660
f 648 649 660
f 660 649 661
f 649 650 661
f 661 650 662
f 650 651 662
f 662 651 663
f 651 652 663
f 663 652 664
f 652 653 664
f 664 653 665
f 653 654 665
f 665 654 666
f 654 655 666
f 666 655 667
f 655 656 667
f 667 656 668
f 656 657 668
f 668 657 669
f 657 646 669
f 669 646 658
f 658 659 670
f 670 659 671
f 659 660 671
f 671 660 672
f 660 661 672
f 672 661 673
f 661 662 673
f 673 662 674
f 662 663 674
f 674 663 675
f 663 664 675
f 675 664 676
f 664 665 676
f 676 665 677
f 665 666 677
f 677 666 678
f 666 667 678
f 678 667 679
f 667 668 679
f 679 668 680
f 668 669 680
f 680 669 681
f 669 658 681
f 681 658 670
f 670 671 682
f 682 671 683
f 671 672 683
f 683 672 684
f 672 673 684
f 684 673 685
f 673 674 685
f 685 674 686
f 674 675 686
f 686 675 687
f 675 676 687
f 687 676 688
f 676 677 688
f 688 677 689
f 677 678 689
f 689 678 690
f 678 679 690
f 690 679 691
f 679 680 691
f 691 680 692
f 680 681 692
f 692 681 693
f 681 670 693
f 693 670 682
f 682 683 694
f 694 683 695
f 683 684 695
f 695 684 696
f 684 685 696
f 696 685 697
f 685 686 697
f 697 686 698
f 686 687 698
f 698 687 699
f 687 688 699
f 699 688 700
f 688 689 700
f 700 689 701
f 689 690 701
f 701 690 702
f 690 691 702
f 702 691 703
f 691 692 703
f 703 692 704
f 692 693 704
f 704 693 705
f 693 682 705
f 705 682 694
f 694 695 706
f 706 695 707
f 695 696 707
f 707 696 708
f 696 697 708
f 708 697 709
f 697 698 709
f 709 698 710
f 698 699 710
f 710 699 711
f 699 700 711
f 711 700 712
f 700 701 712
f 712 701 713
f 701 702 713
f 713 702 714
f 702 703 714
f 714 703 715
f 703 704 715
f 715 704 716
f 704 705 716
f 716 705 717
f 705 694 717
f 717 694 706
f 706 707 718
f 718 707 719
f 707 708 719
f 719 708 720
f 708 709 720
f 720 709 721
f 709 710 721
f 721 710 722
f 710 711 722
f 722 711 723
f 711 712 723
f 723 712 724
f 712 713 724
f 724 713 725
f 713 714 725
f 725 714 726
f 714 715 726
f 726 715 727
f 715 716 727
f 727 716 728
f 716 717 728
f 728 717 729
f 717 706 729
f 729 706 718
f 718 719 730
f 730 719 731
f 719 720 731
f 731 720 732
f 720 721 732
f 732 721 733
f 721 722 733
f 733 722 734
f 722 723 734
f 734 723 735
f 723 724 735
f 735 724 736
f 724 725 736
f 736 725 737
f 725 726 737
f 737 726 738
f 726 727 738
f 738 727 739
f 727 728 739
f 739 728 740
f 728 729 740
f 740 729 741
f 729 718 741
f 741 718 730
f 730 731 742
f 742 731 742
f 731 732 742
f 742 732 742
f 732 733 742
f 742 733 742
f 733 734 742
f 742 734 742
f 734 735 742
f 742 735 742
f 735 736 742
f 742 736 742
f 736 737 742
f 742 737 742
f 737 738 742
f 742 738 742
f 738 739 742
f 742 739 742
f 739 740 742
f 742 740 742
f 740 741 742
f 742 741 742
f 741 730 742
f 742 730 742

g Path_(9)
v 183.3 174.52501 8.4
v 183.72673 174.03468 8.4
v 183.66956 174.10037 8.075
v 183.51337 174.27985 7.8370833
v 183.3 174.52501 7.75
v 183.08665 174.77017 7.8370833
v 182.93047 174.94965 8.075
v 182.87329 175.01534 8.4
v 182.93047 174.94965 8.724999
v 183.08665 174.77017 8.962916
v 183.3 174.52501 9.05
v 183.51337 174.27985 8.962916
v 183.66956 174.10037 8.724999
v 184.2234 174.47043 8.4
v 184.17238 174.54102 8.075
v 184.033 174.73383 7.8370833
v 183.84259 174.99721 7.75
v 183.65219 175.26059 7.8370833
v 183.51282 175.45341 8.075
v 183.46179 175.52399 8.4
v 183.51282 175.45341 8.724999
v 183.65219 175.26059 8.962916
v 183.84259 174.99721 9.05
v 184.033 174.73383 8.962916
v 184.17238 174.54102 8.724999
v 184.80826 174.81483 8.4
v 184.76175 174.88846 8.075
v 184.63469 175.0896 7.8370833
v 184.46112 175.36436 7.75
v 184.28755 175.63914 7.8370833
v 184.16049 175.84029 8.075
v 184.11398 175.91391 8.4
v 184.16049 175.84029 8.724999
v 184.28755 175.63914 8.962916
v 184.46112 175.36436 9.05
v 184.63469 175.0896 8.962916
v 184.76175 174.88846 8.724999
v 185.277 175.15308 8.4
v 185.24771 175.23508 8.075
v 185.16768 175.45914 7.8370833
v 185.05836 175.7652 7.75
v 184.94905 176.07126 7.8370833
v 184.86903 176.29532 8.075
v 184.83974 176.37733 8.4
v 184.86903 176.29532 8.724999
v 184.94905 176.07126 8.962916
v 185.05836 175.7652 9.05
v 185.16768 175.45914 8.962916
v 185.24771 175.23508 8.724999
v 185.80028 175.19115 8.303486
v 185.79488 175.32541 7.995019
v 185.78398 175.5958 7.7950664
v 185.77054 175.92986 7.757205
v 185.75812 176.23807 7.89158
v 185.75008 176.43787 8.162186
v 185.74855 176.4757 8.496513
v 185.75397 176.34143 8.804981
v 185.76485 176.07104 9.004933
v 185.7783 175.73698 9.042794
v 185.79071 175.42877 8.90842
v 185.79875 175.22897 8.637814
v 186.50026 175.19766 8.22277
v 186.50285 175.3701 7.93388
v 186.50299 175.66388 7.769896
v 186.5006 176.0003 7.7747574
v 186.49635 176.28922 7.9471617
v 186.49136 176.4532 8.240913
v 186.48698 176.44832 8.577301
v 186.48439 176.27588 8.866191
v 186.48427 175.9821 9.030174
v 186.48665 175.64568 9.025313
v 186.4909 175.35677 8.852909
v 186.49588 175.19278 8.559157
v 187.34087 175.23122 8.241911
v 187.36082 175.41006 7.957627
v 187.34102 175.70502 7.796932
v 187.28674 176.03702 7.802885
v 187.21254 176.31712 7.9738903
v 187.13829 176.47028 8.264127
v 187.0839 176.45544 8.595827
v 187.06393 176.2766 8.880111
v 187.08374 175.98166 9.040806
v 187.13802 175.64966 9.034853
v 187.21222 175.36955 8.863848
v 187.28647 175.21638 8.57361
v 188.09892 175.51888 8.344971
v 188.09982 175.76271 8.107649
v 188.03873 176.0818 8.0146475
v 187.93199 176.39064 8.090886
v 187.80824 176.60648 8.315936
v 187.70064 176.67146 8.629497
v 187.63799 176.56822 8.947549
v 187.63708 176.32439 9.184871
v 187.69818 176.0053 9.277872
v 187.80492 175.69646 9.201633
v 187.92867 175.48064 8.9765835
v 188.03627 175.41563 8.663023
v 188.65866 175.61607 8.566601
v 188.64824 175.8236 8.300991
v 188.61115 176.13332 8.172195
v 188.55731 176.46222 8.214723
v 188.50119 176.7222 8.417179
v 188.4578 176.84358 8.725316
v 188.43875 176.79385 9.056568
v 188.44919 176.58632 9.322178
v 188.48628 176.27661 9.450974
v 188.5401 175.94771 9.408446
v 188.59624 175.68773 9.205991
v 188.63963 175.56635 8.897854
v 189.3777 175.65472 8.528822
v 189.32927 175.84015 8.2520075
v 189.26332 176.13705 8.108369
v 189.19753 176.46588 8.136396
v 189.1495 176.73854 8.328578
v 189.13213 176.88196 8.63342
v 189.15005 176.8577 8.969239
v 189.19849 176.67229 9.246055
v 189.26445 176.37538 9.389692
v 189.33025 176.04654 9.361666
v 189.37827 175.7739 9.169483
v 189.39565 175.63048 8.864642
v 190.03036 175.93843 8.41513
v 189.9938 176.17781 8.181523
v 189.94405 176.5005 8.100288
v 189.89442 176.82007 8.193193
v 189.85822 177.05084 8.435343
v 189.84514 177.13103 8.761853
v 189.85869 177.03911 9.0852375
v 189.89525 176.79974 9.318844
v 189.945 176.47704 9.400078
v 189.99464 176.15749 9.307174
v 190.03085 175.9267 9.065024
v 190.04393 175.84653 8.738514
v 190.68283 175.91034 8.424739
v 190.67467 176.14821 8.18692
v 190.66356 176.47305 8.099971
v 190.65247 176.79782 8.187187
v 190.64436 177.0355 8.425202
v 190.64143 177.1224 8.750237
v 190.64445 177.03525 9.075202
v 190.65262 176.79736 9.313021
v 190.66373 176.47252 9.39997
v 190.67482 176.14775 9.312753
v 190.6829 175.91006 9.0747385
v 190.68584 175.82317 8.749702
v 191.5795 176.01144 8.425043
v 191.49518 176.2339 8.187113
v 191.38 176.53781 8.100009
v 191.26482 176.84172 8.187074
v 191.1805 177.0642 8.424975
v 191.14961 177.14565 8.74997
v 191.18047 177.06422 9.074975
v 191.26477 176.84177 9.312906
v 191.37996 176.53787 9.400009
v 191.49515 176.23396 9.312945
v 191.57947 176.01147 9.075044
v 191.61035 175.93002 8.750049
v 192.34013 176.54929 8.424925
v 192.17921 176.72456 8.187038
v 191.95943 176.96399 8.099996
v 191.73964 177.20338 8.18712
v 191.57877 177.37863 8.425066
v 191.51991 177.44275 8.750077
v 191.57883 177.37857 9.075067
v 191.73975 177.2033 9.312953
v 191.95953 176.96387 9.399996
v 192.17932 176.72446 9.312872
v 192.3402 176.54922 9.074925
v 192.39906 176.4851 8.749914
v 192.81412 177.09032 8.424932
v 192.63547 177.24683 8.188705
v 192.3919 177.46019 8.102879
v 192.14871 177.67325 8.190447
v 191.97102 177.8289 8.427949
v 191.90646 177.88545 8.751743
v 191.97232 177.82774 9.075072
v 192.15097 177.67125 9.311298
v 192.39453 177.45789 9.397125
v 192.63773 177.24483 9.309556
v 192.81541 177.08917 9.072055
v 192.87997 177.03261 8.74826
v 192.43346 177.50496 8.750002
usemtl mat_6
s 1
f 743 743 744
f 744 743 745
f 743 743 745
f 745 743 746
f 743 743 746
f 746 743 747
f 743 743 747
f 747 743 748
f 743 743 748
f 748 743 749
f 743 743 749
f 749 743 750
f 743 743 750
f 750 743 751
f 743 743 751
f 751 743 752
f 743 743 752
f 752 743 753
f 743 743 753
f 753 743 754
f 743 743 754
f 754 743 755
f 743 743 755
f 755 743 744
f 744 745 756
f 756 745 757
f 745 746 757
f 757 746 758
f 746 747 758
f 758 747 759
f 747 748 759
f 759 748 760
f 748 749 760
f 760 749 761
f 749 750 761
f 761 750 762
f 750 751 762
f 762 751 763
f 751 752 763
f 763 752 764
f 752 753 764
f 764 753 765
f 753 754 765
f 765 754 766
f 754 755 766
f 766 755 767
f 755 744 767
f 767 744 756
f 756 757 768
f 768 757 769
f 757 758 769
f 769 758 770
f 758 759 770
f 770 759 771
f 759 760 771
f 771 760 772
f 760 761 772
f 772 761 773
f 761 762 773
f 773 762 774
f 762 763 774
f 774 763 775
f 763 764 775
f 775 764 776
f 764 765 776
f 776 765 777
f 765 766 777
f 777 766 778
f 766 767 778
f 778 767 779
f 767 756 779
f 779 756 768
f 768 769 780
f 780 769 781
f 769 770 781
f 781 770 782
f 770 771 782
f 782 771 783
f 771 772 783
f 783 772 784
f 772 773 784
f 784 773 785
f 773 774 785
f 785 774 786
f 774 775 786
f 786 775 787
f 775 776 787
f 787 776 788
f 776 777 788
f 788 777 789
f 777 778 789
f 789 778 790
f 778 779 790
f 790 779 791
f 779 768 791
f 791 768 780
f 780 781 792
f 792 781 793
f 781 782 793
f 793 782 794
f 782 783 794
f 794 783 795
f 783 784 795
f 795 784 796
f 784 785 796
f 796 785 797
f 785 786 797
f 797 786 798
f 786 787 798
f 798 787 799
f 787 788 799
f 799 788 800
f 788 789 800
f 800 789 801
f 789 790 801
f 801 790 802
f 790 791 802
f 802 791 803
f 791 780 803
f 803 780 792
f 792 793 804
f 804 793 805
f 793 794 805
f 805 794 806
f 794 795 806
f 806 795 807
f 795 796 807
f 807 796 808
f 796 797 808
f 808 797 809
f 797 798 809
f 809 798 810
f 798 799 810
f 810 799 811
f 799 800 811
f 811 800 812
f 800 801 812
f 812 801 813
f 801 802 813
f 813 802 814
f 802 803 814
f 814 803 815
f 803 792 815
f 815 792 804
f 804 805 816
f 816 805 817
f 805 806 817
f 817 806 818
f 806 807 818
f 818 807 819
f 807 808 819
f 819 808 820
f 808 809 820
f 820 809 821
f 809 810 821
f 821 810 822
f 810 811 822
f 822 811 823
f 811 812 823
f 823 812 824
f 812 813 824
f 824 813 825
f 813 814 825
f 825 814 826
f 814 815 826
f 826 815 827
f 815 804 827
f 827 804 816
f 816 817 828
f 828 817 829
f 817 818 829
f 829 818 830
f 818 819 830
f 830 819 831
f 819 820 831
f 831 820 832
f 820 821 832
f 832 821 833
f 821 822 833
f 833 822 834
f 822 823 834
f 834 823 835
f 823 824 835
f 835 824 836
f 824 825 836
f 836 825 837
f 825 826 837
f 837 826 838
f 826 827 838
f 838 827 839
f 827 816 839
f 839 816 828
f 828 829 840
f 840 829 841
f 829 830 841
f 841 830 842
f 830 831 842
f 842 831 843
f 831 832 843
f 843 832 844
f 832 833 844
f 844 833 845
f 833 834 845
f 845 834 846
f 834 835 846
f 846 835 847
f 835 836 847
f 847 836 848
f 836 837 848
f 848 837 849
f 837 838 849
f 849 838 850
f 838 839 850
f 850 839 851
f 839 828 851
f 851 828 840
f 840 841 852
f 852 841 853
f 841 842 853
f 853 842 854
f 842 843 854
f 854 843 855
f 843 844 855
f 855 844 856
f 844 845 856
f 856 845 857
f 845 846 857
f 857 846 858
f 846 847 858
f 858 847 859
f 847 848 859
f 859 848 860
f 848 849 860
f 860 849 861
f 849 850 861
f 861 850 862
f 850 851 862
f 862 851 863
f 851 840 863
f 863 840 852
f 852 853 864
f 864 853 865
f 853 854 865
f 865 854 866
f 854 855 866
f 866 855 867
f 855 856 867
f 867 856 868
f 856 857 868
f 868 857 869
f 857 858 869
f 869 858 870
f 858 859 870
f 870 859 871
f 859 860 871
f 871 860 872
f 860 861 872
f 872 861 873
f 861 862 873
f 873 862 874
f 862 863 874
f 874 863 875
f 863 852 875
f 875 852 864
f 864 865 876
f 876 865 877
f 865 866 877
f 877 866 878
f 866 867 878
f 878 867 879
f 867 868 879
f 879 868 880
f 868 869 880
f 880 869 881
f 869 870 881
f 881 870 882
f 870 871 882
f 882 871 883
f 871 872 883
f 883 872 884
f 872 873 884
f 884 873 885
f 873 874 885
f 885 874 886
f 874 875 886
f 886 875 887
f 875 864 887
f 887 864 876
f 876 877 888
f 888 877 889
f 877 878 889
f 889 878 890
f 878 879 890
f 890 879 891
f 879 880 891
f 891 880 892
f 880 881 892
f 892 881 893
f 881 882 893
f 893 882 894
f 882 883 894
f 894 883 895
f 883 884 895
f 895 884 896
f 884 885 896
f 896 885 897
f 885 886 897
f 897 886 898
f 886 887 898
f 898 887 899
f 887 876 899
f 899 876 888
f 888 889 900
f 900 889 901
f 889 890 901
f 901 890 902
f 890 891 902
f 902 891 903
f 891 892 903
f 903 892 904
f 892 893 904
f 904 893 905
f 893 894 905
f 905 894 906
f 894 895 906
f 906 895 907
f 895 896 907
f 907 896 908
f 896 897 908
f 908 897 909
f 897 898 909
f 909 898 910
f 898 899 910
f 910 899 911
f 899 888 911
f 911 888 900
f 900 901 912
f 912 901 913
f 901 902 913
f 913 902 914
f 902 903 914
f 914 903 915
f 903 904 915
f 915 904 916
f 904 905 916
f 916 905 917
f 905 906 917
f 917 906 918
f 906 907 918
f 918 907 919
f 907 908 919
f 919 908 920
f 908 909 920
f 920 909 921
f 909 910 921
f 921 910 922
f 910 911 922
f 922 911 923
f 911 900 923
f 923 900 912
f 912 913 924
f 924 913 924
f 913 914 924
f 924 914 924
f 914 915 924
f 924 915 924
f 915 916 924
f 924 916 924
f 916 917 924
f 924 917 924
f 917 918 924
f 924 918 924
f 918 919 924
f 924 919 924
f 919 920 924
f 924 920 924
f 920 921 924
f 924 921 924
f 921 922 924
f 924 922 924
f 922 923 924
f 924 923 924
f 923 912 924
f 924 912 924

g Path_(0)
v 185.90001 164.77501 8.4
v 185.31888 165.0662 8.4
v 185.39673 165.02718 8.075
v 185.60945 164.9206 7.8370833
v 185.90001 164.77501 7.75
v 186.19058 164.62943 7.8370833
v 186.40329 164.52284 8.075
v 186.48114 164.48383 8.4
v 186.40329 164.52284 8.724999
v 186.19058 164.62943 8.962916
v 185.90001 164.77501 9.05
v 185.60945 164.9206 8.962916
v 185.39673 165.02718 8.724999
v 184.93309 164.29585 8.4
v 185.01001 164.25502 8.075
v 185.22015 164.14348 7.8370833
v 185.50722 163.99109 7.75
v 185.79428 163.83871 7.8370833
v 186.00444 163.72717 8.075
v 186.08134 163.68634 8.4
v 186.00444 163.72717 8.724999
v 185.79428 163.83871 8.962916
v 185.50722 163.99109 9.05
v 185.22015 164.14348 8.962916
v 185.01001 164.25502 8.724999
v 184.54204 163.5942 8.4
v 184.61386 163.54494 8.075
v 184.81004 163.41035 7.8370833
v 185.07805 163.2265 7.75
v 185.34604 163.04265 7.8370833
v 185.54224 162.90807 8.075
v 185.61404 162.8588 8.4
v 185.54224 162.90807 8.724999
v 185.34604 163.04265 8.962916
v 185.07805 163.2265 9.05
v 184.81004 163.41035 8.962916
v 184.61386 163.54494 8.724999
v 183.95624 162.87576 8.4
v 184.03166 162.83223 8.075
v 184.23772 162.7133 7.8370833
v 184.51921 162.55084 7.75
v 184.80069 162.3884 7.8370833
v 185.00674 162.26947 8.075
v 185.08217 162.22594 8.4
v 185.00674 162.26947 8.724999
v 184.80069 162.3884 8.962916
v 184.51921 162.55084 9.05
v 184.23772 162.7133 8.962916
v 184.03166 162.83223 8.724999
v 183.62468 162.0037 8.4
v 183.7036 161.96687 8.075
v 183.91922 161.86632 7.8370833
v 184.21376 161.72896 7.75
v 184.5083 161.5916 7.8370833
v 184.72392 161.49103 8.075
v 184.80286 161.45422 8.4
v 184.72392 161.49103 8.724999
v 184.5083 161.5916 8.962916
v 184.21376 161.72896 9.05
v 183.91922 161.86632 8.962916
v 183.7036 161.96687 8.724999
v 183.27571 161.37631 8.4
v 183.34334 161.32144 8.075
v 183.52806 161.17151 7.8370833
v 183.78041 160.9667 7.75
v 184.03278 160.76192 7.8370833
v 184.2175 160.61198 8.075
v 184.28513 160.55711 8.4
v 184.2175 160.61198 8.724999
v 184.03278 160.76192 8.962916
v 183.78041 160.9667 9.05
v 183.52806 161.17151 8.962916
v 183.34334 161.32144 8.724999
v 182.65657 160.83778 8.4
v 182.71915 160.77722 8.075
v 182.89012 160.61177 7.8370833
v 183.12367 160.38577 7.75
v 183.35722 160.15977 7.8370833
v 183.5282 159.99432 8.075
v 183.59079 159.93376 8.4
v 183.5282 159.99432 8.724999
v 183.35722 160.15977 8.962916
v 183.12367 160.38577 9.05
v 182.89012 160.61177 8.962916
v 182.71915 160.77722 8.724999
v 181.99937 160.03122 8.4
v 182.0751 159.98822 8.075
v 182.282 159.87076 7.8370833
v 182.56462 159.7103 7.75
v 182.84726 159.54984 7.8370833
v 183.05415 159.43237 8.075
v 183.12988 159.38937 8.4
v 183.05415 159.43237 8.724999
v 182.84726 159.54984 8.962916
v 182.56462 159.7103 9.05
v 182.282 159.87076 8.962916
v 182.0751 159.98822 8.724999
v 181.63148 158.9999 8.4
v 181.71718 158.98439 8.075
v 181.9513 158.94199 7.8370833
v 182.27109 158.88408 7.75
v 182.59088 158.82617 7.8370833
v 182.825 158.78377 8.075
v 182.91069 158.76825 8.4
v 182.825 158.78377 8.724999
v 182.59088 158.82617 8.962916
v 182.27109 158.88408 9.05
v 181.9513 158.94199 8.962916
v 181.71718 158.98439 8.724999
v 181.62375 158.15721 8.4
v 181.7085 158.13713 8.075
v 181.94 158.0823 7.8370833
v 182.25626 158.00739 7.75
v 182.57251 157.93248 7.8370833
v 182.80402 157.87764 8.075
v 182.88875 157.85757 8.4
v 182.80402 157.87764 8.724999
v 182.57251 157.93248 8.962916
v 182.25626 158.00739 9.05
v 181.94 158.0823 8.962916
v 181.7085 158.13713 8.724999
v 181.28365 157.48393 8.38763
v 181.36867 157.44565 8.064346
v 181.58972 157.34616 7.831001
v 181.88754 157.21211 7.750118
v 182.18234 157.07944 7.84337
v 182.39513 156.98366 8.085771
v 182.46889 156.95045 8.412369
v 182.38385 156.98874 8.735653
v 182.1628 157.08823 8.968999
v 181.86497 157.22227 9.049882
v 181.57018 157.35497 8.95663
v 181.35739 157.45073 8.714229
v 180.99141 156.73753 8.269492
v 181.12077 156.66042 7.968573
v 181.3616 156.51588 7.7832775
v 181.64935 156.34265 7.763256
v 181.90692 156.18713 7.9138722
v 182.0653 156.09102 8.19477
v 182.08206 156.08005 8.530682
v 181.95268 156.15717 8.8316
v 181.71187 156.3017 9.016895
v 181.42412 156.47493 9.036918
v 181.16655 156.63043 8.886301
v 181.00816 156.72655 8.605404
v 180.56866 156.2051 8.227092
v 180.69374 156.09297 7.936289
v 180.89578 155.88374 7.7681484
v 181.12067 155.63347 7.7677226
v 181.30812 155.40923 7.9351263
v 181.40794 155.27109 8.225503
v 181.39336 155.25606 8.561048
v 181.2683 155.3682 8.8518505
v 181.06625 155.57742 9.019991
v 180.84137 155.8277 9.020417
v 180.6539 156.05194 8.853013
v 180.5541 156.19008 8.562636
v 179.86363 155.76236 8.177968
v 180.00473 155.68909 7.8860383
v 180.21202 155.49944 7.705513
v 180.42998 155.24425 7.6847644
v 180.6002 154.9919 7.8293514
v 180.67706 154.80998 8.100533
v 180.63998 154.74727 8.425645
v 180.49889 154.82054 8.717575
v 180.29158 155.0102 8.8981
v 180.07362 155.26538 8.918849
v 179.90341 155.51773 8.774261
v 179.82655 155.69965 8.50308
v 179.27623 155.1053 7.8070226
v 179.44208 154.9881 7.538654
v 179.66968 154.77934 7.4052067
v 179.89801 154.535 7.4424386
v 180.06593 154.32053 7.640373
v 180.12842 154.1934 7.945974
v 180.06874 154.18767 8.277355
v 179.90288 154.30487 8.545725
v 179.6753 154.51363 8.679172
v 179.44695 154.75797 8.64194
v 179.27904 154.97244 8.444005
v 179.21655 155.09956 8.138404
v 178.70702 154.52687 7.7143645
v 178.84023 154.32465 7.4807625
v 179.0208 154.05263 7.399533
v 179.20038 153.78368 7.4924417
v 179.33083 153.58989 7.7345934
v 179.3772 153.52318 8.061104
v 179.32706 153.60141 8.384485
v 179.19385 153.80363 8.618088
v 179.01326 154.07567 8.699317
v 178.83368 154.3446 8.606409
v 178.70323 154.53839 8.364257
v 178.65688 154.60512 8.037746
v 178.02567 154.26389 7.835525
v 178.08768 154.08485 7.55746
v 178.18695 153.79848 7.4113755
v 178.29692 153.48148 7.436415
v 178.38809 153.2188 7.6258693
v 178.43607 153.08081 7.928974
v 178.42796 153.1045 8.264513
v 178.36595 153.28352 8.542578
v 178.26668 153.56992 8.688663
v 178.15671 153.88692 8.663623
v 178.06554 154.1496 8.474169
v 178.01756 154.28757 8.171063
v 177.1188 154.05554 7.842116
v 177.18619 153.88213 7.560451
v 177.3031 153.6045 7.4092517
v 177.43822 153.29706 7.4290314
v 177.55534 153.04218 7.6144905
v 177.62308 152.90816 7.9159355
v 177.62329 152.9309 8.252594
v 177.55592 153.10431 8.534259
v 177.43901 153.38194 8.685458
v 177.3039 153.68938 8.665679
v 177.18677 153.94426 8.48022
v 177.11902 154.0783 8.178775
v 176.29175 153.47127 7.852665
v 176.36147 153.26588 7.5985236
v 176.50882 152.9879 7.4804025
v 176.6943 152.71179 7.529952
v 176.86824 152.51155 7.7338963
v 176.98401 152.44084 8.037588
v 177.01059 152.51859 8.3596525
v 176.94087 152.72397 8.613794
v 176.79353 153.00195 8.731915
v 176.60803 153.27806 8.682366
v 176.4341 153.4783 8.478422
v 176.31833 153.54901 8.17473
v 175.53412 152.97745 8.067995
v 175.65639 152.76143 7.839484
v 175.85196 152.49847 7.7594724
v 176.06844 152.25906 7.8493986
v 176.2478 152.10733 8.085167
v 176.34201 152.08392 8.4036045
v 176.3258 152.19513 8.719384
v 176.20354 152.41115 8.947895
v 176.00797 152.67409 9.027907
v 175.79149 152.9135 8.937982
v 175.61212 153.06525 8.702212
v 175.51791 153.08864 8.383776
v 174.93973 152.33418 8.088228
v 175.10333 152.16751 7.846021
v 175.33145 151.93834 7.753027
v 175.56296 151.70805 7.834163
v 175.73582 151.53838 8.067689
v 175.80373 151.47476 8.391032
v 175.74847 151.53426 8.717553
v 175.58487 151.70093 8.959761
v 175.35675 151.9301 9.052754
v 175.12524 152.16037 8.971619
v 174.95238 152.33006 8.738092
v 174.88448 152.39368 8.414749
v 174.3768 151.7626 8.011375
v 174.53279 151.54958 7.802728
v 174.73154 151.28247 7.753851
v 174.91977 151.03285 7.87784
v 175.04706 150.8676 8.141473
v 175.07928 150.83101 8.474109
v 175.00783 150.93288 8.786618
v 174.85182 151.14589 8.995266
v 174.65308 151.41301 9.044143
v 174.46484 151.66263 8.920154
v 174.33755 151.82787 8.656522
v 174.30533 151.86447 8.323885
v 173.64973 151.2631 7.981105
v 173.78983 151.01328 7.803372
v 173.97151 150.73029 7.789426
v 174.14613 150.48997 7.9430037
v 174.26689 150.35674 8.222954
v 174.30142 150.36624 8.554264
v 174.24048 150.51598 8.848161
v 174.1004 150.76581 9.025893
v 173.9187 151.0488 9.039839
v 173.74408 151.28911 8.886262
v 173.62334 151.42236 8.606312
v 173.58879 151.41284 8.275001
v 172.94727 150.72157 8.1588125
v 173.04092 150.42606 8.023229
v 173.18576 150.12445 8.045713
v 173.34296 149.89757 8.2202425
v 173.47037 149.80621 8.500051
v 173.53389 149.87483 8.810163
v 173.51648 150.08507 9.067486
v 173.4228 150.38058 9.20307
v 173.27798 150.68219 9.180585
v 173.12079 150.90907 9.006056
v 172.99336 151.00044 8.726249
v 172.92986 150.93181 8.416136
v 172.17668 150.46948 8.3373575
v 172.34894 150.1994 8.233492
v 172.5419 149.9328 8.300913
v 172.70384 149.74109 8.521554
v 172.7914 149.67564 8.836295
v 172.78108 149.75401 9.160802
v 172.67567 149.95518 9.408122
v 172.50342 150.22525 9.511987
v 172.31047 150.49187 9.444567
v 172.14851 150.68358 9.223925
v 172.06096 150.74901 8.9091835
v 172.07127 150.67065 8.584678
v 171.64238 149.78429 8.238319
v 171.88571 149.59111 8.108847
v 172.13931 149.37424 8.151079
v 172.33525 149.19176 8.353701
v 172.42099 149.09258 8.662419
v 172.37358 149.10326 8.994514
v 172.2057 149.22095 9.261001
v 171.96237 149.41411 9.390473
v 171.70877 149.63098 9.348241
v 171.51283 149.81346 9.145618
v 171.4271 149.91266 8.8369
v 171.4745 149.90198 8.504806
v 171.02498 149.16168 8.235469
v 171.24466 148.9427 8.105114
v 171.48096 148.70692 8.147316
v 171.67055 148.51752 8.350768
v 171.76262 148.42525 8.660955
v 171.73253 148.45483 8.994762
v 171.58832 148.59836 9.262747
v 171.36864 148.81734 9.393102
v 171.13234 149.05312 9.350899
v 170.94275 149.24252 9.147447
v 170.85068 149.3348 8.83726
v 170.88077 149.3052 8.503453
v 170.40385 148.5428 8.236695
v 170.62303 148.3233 8.10634
v 170.85895 148.08714 8.148542
v 171.04839 147.8976 8.3519945
v 171.14061 147.80548 8.662182
v 171.11089 147.83543 8.99599
v 170.9672 147.97948 9.263974
v 170.74803 148.19897 9.394329
v 170.51212 148.43513 9.352126
v 170.32266 148.62468 9.148674
v 170.23045 148.7168 8.838488
v 170.26016 148.68684 8.50468
v 169.78426 147.92241 8.236258
v 170.00366 147.70314 8.105903
v 170.23975 147.46715 8.148105
v 170.42926 147.27768 8.351558
v 170.52141 147.18549 8.661744
v 170.49153 147.21527 8.995552
v 170.3476 147.35907 9.263536
v 170.12819 147.57834 9.393891
v 169.8921 147.81433 9.351689
v 169.70259 148.0038 9.148237
v 169.61044 148.096 8.83805
v 169.64034 148.06621 8.504242
v 169.16414 147.30252 8.236386
v 169.38345 147.08316 8.10603
v 169.61948 146.84712 8.148233
v 169.80896 146.65761 8.351686
v 169.90115 146.56544 8.661873
v 169.87132 146.5953 8.99568
v 169.72748 146.73918 9.263664
v 169.50816 146.95854 9.39402
v 169.27214 147.1946 9.351817
v 169.08266 147.3841 9.148365
v 168.99048 147.47626 8.838178
v 169.0203 147.44641 8.504371
v 168.54417 146.6825 8.236356
v 168.7635 146.46317 8.106
v 168.99956 146.22713 8.148203
v 169.18904 146.03764 8.351655
v 169.28122 145.94547 8.661842
v 169.25137 145.9753 8.995649
v 169.1075 146.11916 9.263635
v 168.88817 146.33849 9.39399
v 168.65213 146.57452 9.351787
v 168.46263 146.764 9.1483345
v 168.37045 146.85619 8.838147
v 168.4003 146.82635 8.50434
v 168.4875 145.49916 9.26364
v 168.26816 145.71849 9.393995
v 168.03214 145.95454 9.351792
v 167.84264 146.14403 9.14834
v 167.75046 146.2362 8.838153
v 167.7803 146.20636 8.504346
v 167.92416 146.0625 8.2363615
v 168.1435 145.84317 8.106006
v 168.37953 145.60712 8.148209
v 168.56903 145.41763 8.351661
v 168.6612 145.32545 8.661848
v 168.63136 145.3553 8.995655
v 167.81566 144.931 9.312902
v 167.58585 145.16081 9.4
v 167.35603 145.39062 9.31293
v 167.18779 145.55885 9.075025
v 167.1262 145.62045 8.750028
v 167.18777 145.55888 8.425024
v 167.356 145.39066 8.187098
v 167.58582 145.16084 8.099999
v 167.81563 144.93103 8.187069
v 167.98386 144.7628 8.424975
v 168.04546 144.7012 8.749971
v 167.98389 144.76277 9.074975
v 167.19003 144.3054 9.3128605
v 166.95935 144.53435 9.399936
v 166.73041 144.76503 9.3128605
v 166.56454 144.93562 9.074967
v 166.50621 145.00044 8.749999
v 166.57103 144.94211 8.425032
v 166.74162 144.77625 8.1871395
v 166.9723 144.5473 8.100064
v 167.20125 144.31664 8.1871395
v 167.36711 144.14603 8.425033
v 167.42545 144.0812 8.75
v 167.36063 144.13954 9.074968
v 166.52057 143.63596 9.282737
v 166.28221 143.85721 9.368976
v 166.06096 144.09557 9.282737
v 165.91609 144.28719 9.047129
v 165.88646 144.38069 8.725282
v 165.97997 144.35104 8.403435
v 166.17157 144.20619 8.167826
v 166.40994 143.98494 8.081588
v 166.6312 143.74657 8.167826
v 166.77605 143.55496 8.403435
v 166.8057 143.46146 8.725282
v 166.71219 143.4911 9.047129
v 165.89339 143.00877 9.058712
v 165.65092 143.22592 9.143934
v 165.43378 143.46838 9.058712
v 165.30014 143.67122 8.825882
v 165.28583 143.78006 8.507829
v 165.39467 143.76575 8.189775
v 165.59749 143.63211 7.956945
v 165.83997 143.41496 7.8717227
v 166.05711 143.17249 7.956945
v 166.19075 142.96967 8.189775
v 166.20506 142.86082 8.507829
v 166.09622 142.87514 8.825882
v 165.37364 142.48903 8.927712
v 165.1454 142.7204 9.014768
v 164.91403 142.94865 8.927712
v 164.74152 143.11261 8.689873
v 164.6741 143.16835 8.364978
v 164.72984 143.10092 8.040083
v 164.8938 142.92842 7.8022428
v 165.12204 142.69705 7.7151875
v 165.35342 142.4688 7.8022428
v 165.52592 142.30484 8.040083
v 165.59334 142.2491 8.364978
v 165.53761 142.31653 8.689873
v 164.85527 141.97066 9.097348
v 164.64055 142.21556 9.181777
v 164.39566 142.43028 9.097348
v 164.1862 142.55728 8.866685
v 164.06831 142.56255 8.551594
v 164.07358 142.44466 8.236503
v 164.20058 142.2352 8.005839
v 164.4153 141.9903 7.921411
v 164.6602 141.77557 8.005839
v 164.86966 141.64857 8.236503
v 164.98755 141.64331 8.551594
v 164.98228 141.7612 8.866685
v 164.20589 141.32126 9.353944
v 163.98286 141.55786 9.440496
v 163.74626 141.78088 9.353944
v 163.55948 141.93056 9.117477
v 163.47256 141.9668 8.794459
v 163.5088 141.87988 8.47144
v 163.6585 141.69312 8.234974
v 163.88152 141.45651 8.148421
v 164.11812 141.23349 8.234974
v 164.30489 141.0838 8.47144
v 164.3918 141.04756 8.794459
v 164.35556 141.13448 9.117477
v 163.53235 140.64772 9.304853
v 163.30087 140.87587 9.391905
v 163.07272 141.10735 9.304853
v 162.90904 141.28012 9.067023
v 162.85367 141.3479 8.742142
v 162.92146 141.29254 8.417261
v 163.09424 141.12886 8.179431
v 163.32571 140.90071 8.09238
v 163.55386 140.66924 8.179431
v 163.71754 140.49646 8.417261
v 163.7729 140.42867 8.742142
v 163.70512 140.48404 9.067023
v 162.90132 140.01671 9.309166
v 162.66815 140.24315 9.396119
v 162.44171 140.47633 9.309166
v 162.28268 140.65376 9.071607
v 162.23367 140.72792 8.747093
v 162.30783 140.67891 8.42258
v 162.48526 140.51988 8.1850195
v 162.71844 140.29344 8.098066
v 162.94489 140.06027 8.1850195
v 163.10391 139.88283 8.42258
v 163.15292 139.80867 8.747093
v 163.07877 139.85768 9.071607
v 162.22655 139.34193 9.197604
v 161.98427 139.55927 9.282881
v 161.76692 139.80154 9.197604
v 161.63278 140.00388 8.964623
v 161.61778 140.11201 8.646367
v 161.72594 140.09702 8.32811
v 161.92825 139.96288 8.09513
v 162.17055 139.74554 8.009853
v 162.38788 139.50325 8.09513
v 162.52202 139.30093 8.32811
v 162.53702 139.19278 8.646367
v 162.42888 139.2078 8.964623
v 161.66649 138.73068 8.923651
v 161.42665 138.94139 9.029871
v 161.20212 139.18358 8.965477
v 161.05309 139.39233 8.747723
v 161.01945 139.51172 8.434955
v 161.11026 139.50975 8.110979
v 161.30115 139.38696 7.8626056
v 161.541 139.17625 7.756385
v 161.76552 138.93407 7.8207793
v 161.91457 138.72531 8.038533
v 161.94818 138.60593 8.351301
v 161.85739 138.60788 8.675277
v 161.12842 138.0657 8.775504
v 160.89633 138.25005 8.934767
v 160.65622 138.48564 8.927796
v 160.47241 138.70937 8.756462
v 160.39415 138.86127 8.466672
v 160.4424 138.90065 8.136074
v 160.60425 138.81696 7.8532534
v 160.83633 138.63261 7.6939907
v 161.07645 138.39703 7.7009606
v 161.26025 138.17331 7.872295
v 161.33853 138.02141 8.162086
v 161.29027 137.98201 8.492682
v 160.51782 137.49773 8.581013
v 160.26346 137.68033 8.704238
v 160.0154 137.9029 8.657915
v 159.84009 138.10576 8.454454
v 159.78452 138.2346 8.1483755
v 159.86356 138.25488 7.8216896
v 160.05605 138.16116 7.561933
v 160.31041 137.97856 7.4387074
v 160.55847 137.756 7.4850307
v 160.7338 137.55312 7.688491
v 160.78937 137.42429 7.9945703
v 160.71031 137.404 8.321256
v 159.94934 136.88063 8.5183115
v 159.65704 137.03348 8.595051
v 159.39249 137.21387 8.495515
v 159.22656 137.37349 8.246374
v 159.20374 137.46956 7.914386
v 159.33011 137.47635 7.5885057
v 159.57184 137.39203 7.3560534
v 159.86414 137.2392 7.279314
v 160.1287 137.05879 7.3788505
v 160.29462 136.89917 7.627991
v 160.31744 136.8031 7.9599795
v 160.19107 136.79631 8.285859
v 159.59335 136.19307 8.237553
v 159.2864 136.32866 8.28381
v 159.01982 136.47462 8.160954
v 158.865 136.59184 7.901906
v 158.86345 136.64893 7.5760765
v 159.01556 136.63057 7.2707715
v 159.28061 136.5417 7.067797
v 159.58754 136.40611 7.0215406
v 159.85414 136.26015 7.144396
v 160.00896 136.14293 7.4034443
v 160.01051 136.08583 7.7292733
v 159.85838 136.10419 8.034578
v 159.13483 135.54236 8.345858
v 158.83505 135.68964 8.304928
v 158.59332 135.80748 8.102337
v 158.47438 135.86432 7.7923675
v 158.51013 135.84492 7.4580765
v 158.69096 135.75449 7.189037
v 158.96846 135.61723 7.0573373
v 159.26823 135.46996 7.098267
v 159.50998 135.35211 7.300859
v 159.6289 135.29527 7.6108284
v 159.59317 135.31467 7.945119
v 159.41232 135.4051 8.214159
v 158.8702 134.71753 8.334157
v 158.58246 134.8899 8.357057
v 158.31624 135.03654 8.207705
v 158.14288 135.11818 7.9261184
v 158.10883 135.11295 7.5877485
v 158.2232 135.02222 7.283262
v 158.45538 134.87033 7.094245
v 158.74312 134.69797 7.071345
v 159.00934 134.55133 7.220697
v 159.1827 134.46968 7.5022836
v 159.21674 134.47493 7.840653
v 159.10236 134.56564 8.14514
v 158.39655 134.06125 8.411908
v 158.13211 134.26878 8.417147
v 157.87633 134.42601 8.255865
v 157.69772 134.4908 7.9712787
v 157.64417 134.4458 7.6396422
v 157.73 134.30307 7.3498178
v 157.93222 134.10083 7.179463
v 158.19664 133.89331 7.1742244
v 158.45244 133.73607 7.335506
v 158.63103 133.67128 7.6200924
v 158.6846 133.71628 7.9517283
v 158.59877 133.85901 8.241553
v 157.8045 133.40701 8.674391
v 157.5348 133.60818 8.667093
v 157.28775 133.7641 8.493141
v 157.12953 133.833 8.199143
v 157.10254 133.79639 7.8638787
v 157.21404 133.66411 7.577179
v 157.43411 133.4716 7.4158664
v 157.70381 133.27043 7.4231644
v 157.95087 133.1145 7.597117
v 158.10909 133.04562 7.8911138
v 158.13606 133.08221 8.226379
v 158.02458 133.2145 8.513079
v 157.18239 132.68463 8.696738
v 156.91061 132.8728 8.633916
v 156.6999 133.01628 8.414402
v 156.60675 133.07666 8.097014
v 156.6561 133.03773 7.7667975
v 156.83473 132.90996 7.5122323
v 157.09479 132.72754 7.4015293
v 157.36658 132.53938 7.4643517
v 157.57729 132.39589 7.6838655
v 157.67043 132.33553 8.001253
v 157.62108 132.37444 8.33147
v 157.44244 132.50223 8.586035
v 156.55894 132.10168 8.721165
v 156.2694 132.21007 8.585789
v 156.07344 132.26236 8.319947
v 156.0236 132.24452 7.994871
v 156.13322 132.16135 7.6976643
v 156.37294 132.03513 7.507963
v 156.67851 131.89967 7.4765983
v 156.96806 131.79129 7.6119733
v 157.16402 131.73901 7.8778152
v 157.21385 131.75685 8.202891
v 157.10423 131.84001 8.500098
v 156.86452 131.96623 8.689799
v 156.33374 131.32063 8.737177
v 156.04726 131.36714 8.559304
v 155.87457 131.35544 8.278428
v 155.86194 131.28864 7.9698086
v 156.01276 131.18466 7.716141
v 156.2866 131.07135 7.5853953
v 156.6101 130.97908 7.6126046
v 156.89658 130.93257 7.7904778
v 157.06927 130.94427 8.071354
v 157.08191 131.01108 8.379972
v 156.93109 131.11505 8.63364
v 156.65724 131.22836 8.764386
v 155.8488 130.53555 8.935785
v 155.62651 130.60396 8.689352
v 155.54294 130.60727 8.366753
v 155.62047 130.54459 8.054428
v 155.83836 130.43271 7.8360653
v 156.1382 130.30162 7.7701745
v 156.43965 130.18643 7.8744106
v 156.66194 130.11801 8.120844
v 156.74551 130.1147 8.443443
v 156.66798 130.17738 8.755768
v 156.4501 130.28926 8.974131
v 156.15027 130.42036 9.040021
v 155.43951 129.72046 8.889232
v 155.26357 129.80998 8.616496
v 155.23471 129.82999 8.281492
v 155.36069 129.77513 7.9739833
v 155.60773 129.66011 7.7763667
v 155.90967 129.51573 7.741593
v 156.18556 129.38069 7.87898
v 156.36153 129.29117 8.151715
v 156.39038 129.27115 8.486719
v 156.2644 129.326 8.794229
v 156.01735 129.44104 8.991845
v 155.71542 129.58542 9.026619
v 155.1128 128.87141 8.983617
v 154.86992 128.94203 8.761642
v 154.76556 128.97037 8.4429035
v 154.8277 128.9488 8.112805
v 155.03966 128.88313 7.8597975
v 155.34467 128.79094 7.7516737
v 155.66098 128.69695 7.817405
v 155.90385 128.62631 8.039379
v 156.00821 128.59799 8.358118
v 155.94608 128.61955 8.688216
v 155.73412 128.68523 8.941224
v 155.42911 128.7774 9.049348
v 154.97766 127.96273 8.94854
v 154.7526 127.99759 8.700884
v 154.68004 128.00893 8.372524
v 154.77948 127.99368 8.051444
v 155.02423 127.95596 7.823676
v 155.34875 127.90587 7.750252
v 155.66606 127.85682 7.850844
v 155.89114 127.82196 8.0985
v 155.96368 127.81063 8.42686
v 155.86426 127.82587 8.74794
v 155.61949 127.86359 8.975708
v 155.29498 127.91368 9.049132
v 154.9288 127.158226 9.017423
v 154.69148 127.302025 8.827461
v 154.56898 127.380035 8.523632
v 154.59415 127.37135 8.187344
v 154.76021 127.27831 7.908706
v 155.02269 127.12584 7.7623796
v 155.31126 126.95478 7.787572
v 155.54858 126.81099 7.977533
v 155.67108 126.73298 8.2813635
v 155.64592 126.74165 8.617651
v 155.47986 126.8347 8.896288
v 155.21738 126.987175 9.042615
v 154.34747 126.47263 9.016393
v 154.10394 126.66038 8.884772
v 153.95851 126.796745 8.618713
v 153.95013 126.845215 8.289505
v 154.08107 126.792786 7.98536
v 154.31621 126.6535 7.787772
v 154.59258 126.4647 7.749686
v 154.83609 126.27696 7.881306
v 154.98154 126.14059 8.147366
v 154.9899 126.092125 8.476573
v 154.85898 126.144554 8.780718
v 154.62383 126.28383 8.978306
v 153.93814 125.56592 8.882904
v 153.69023 125.736115 8.728334
v 153.56514 125.88779 8.445393
v 153.59637 125.98029 8.109894
v 153.77557 125.988846 7.8117337
v 154.05472 125.911156 7.630805
v 154.35901 125.768036 7.6155868
v 154.6069 125.59783 7.7701564
v 154.732 125.44616 8.053098
v 154.70076 125.35365 8.3885975
v 154.52156 125.3451 8.686757
v 154.24242 125.4228 8.867686
v 153.57457 124.818756 8.486458
v 153.39677 125.09456 8.410943
v 153.31265 125.33717 8.191986
v 153.34476 125.481606 7.888256
v 153.48448 125.48914 7.5811377
v 153.69438 125.357765 7.352922
v 153.91821 125.12269 7.2647605
v 154.096 124.84689 7.340275
v 154.18011 124.60427 7.5592318
v 154.14801 124.45985 7.862962
v 154.00829 124.45231 8.17008
v 153.7984 124.58368 8.398295
v 152.94691 124.73284 8.29363
v 152.91017 125.055405 8.205835
v 152.88005 125.290474 7.967432
v 152.86462 125.37507 7.6422987
v 152.86803 125.286514 7.317555
v 152.88936 125.048546 7.080216
v 152.92288 124.72492 6.9938765
v 152.95963 124.40236 7.0816708
v 152.98973 124.16729 7.3200746
v 153.00516 124.082695 7.645208
v 153.00175 124.17125 7.9699516
v 152.98044 124.40922 8.207291
v 152.28786 125.13548 8.433762
v 152.16924 125.36345 8.246895
v 152.03197 125.43825 7.990362
v 151.91281 125.33982 7.7329
v 151.84372 125.09455 7.543496
v 151.84319 124.76815 7.472901
v 151.91136 124.44809 7.5400305
v 152.02998 124.220116 7.726897
v 152.16725 124.145325 7.98343
v 152.2864 124.24375 8.240892
v 152.3555 124.48902 8.430296
v 152.35603 124.815414 8.500892
v 151.39441 124.87782 8.89472
v 151.17868 125.05482 8.712822
v 151.0132 125.09951 8.431628
v 150.94229 124.99994 8.126484
v 150.98497 124.78277 7.879153
v 151.12979 124.5062 7.7559066
v 151.33797 124.24435 7.789769
v 151.5537 124.06735 7.971667
v 151.7192 124.02266 8.252861
v 151.79008 124.12223 8.558004
v 151.7474 124.33939 8.805336
v 151.60258 124.61597 8.928582
v 150.84358 124.13051 9.096826
v 150.58907 124.28138 8.929905
v 150.403 124.32293 8.64595
v 150.33524 124.244026 8.321047
v 150.40395 124.0658 8.042253
v 150.59071 123.83603 7.88427
v 150.84549 123.616264 7.88943
v 151.1 123.46539 8.056351
v 151.28607 123.42384 8.340305
v 151.35384 123.50275 8.665208
v 151.28513 123.68096 8.944002
v 151.09836 123.91074 9.101985
v 150.21028 123.68745 9.38629
v 149.97858 123.79486 9.167114
v 149.83 123.773094 8.865961
v 149.80441 123.628 8.563522
v 149.90863 123.39843 8.3408375
v 150.11473 123.14592 8.257574
v 150.36752 122.93812 8.336042
v 150.59923 122.8307 8.555217
v 150.74779 122.85246 8.856371
v 150.77339 122.99757 9.158809
v 150.66917 123.22713 9.3814945
v 150.46306 123.479645 9.464758
v 149.46945 123.05129 9.6410885
v 149.29825 123.17125 9.37746
v 149.23409 123.17106 9.047174
v 149.29416 123.05079 8.738732
v 149.46239 122.84265 8.5347805
v 149.69366 122.60242 8.489967
v 149.92604 122.39447 8.616301
v 150.09724 122.27451 8.87993
v 150.1614 122.2747 9.210215
v 150.10133 122.39497 9.518657
v 149.93312 122.60311 9.722609
v 149.70183 122.84334 9.767422
v 148.77328 122.3854 9.597263
v 148.6364 122.5234 9.322608
v 148.61789 122.548805 8.987595
v 148.72273 122.45481 8.681992
v 148.92282 122.2666 8.487682
v 149.16455 122.034615 8.456735
v 149.38315 121.821 8.597439
v 149.52003 121.68301 8.872094
v 149.53853 121.6576 9.207107
v 149.43369 121.75159 9.512711
v 149.2336 121.9398 9.707019
v 148.99187 122.17179 9.7379675
v 148.1759 121.70012 9.620687
v 148.01152 121.82789 9.35638
v 147.97325 121.857124 9.023387
v 148.07135 121.779976 8.710932
v 148.27954 121.61713 8.502736
v 148.54202 121.41221 8.454587
v 148.78847 121.22013 8.579385
v 148.95285 121.092354 8.84369
v 148.99112 121.063126 9.176683
v 148.89302 121.14027 9.489139
v 148.68483 121.303116 9.697334
v 148.42235 121.50803 9.745484
v 147.74638 120.910774 9.668162
v 147.54756 121.04774 9.433445
v 147.47086 121.09841 9.109649
v 147.5368 121.0492 8.783535
v 147.72774 120.9133 8.542486
v 147.99251 120.72712 8.45109
v 148.26015 120.54054 8.533837
v 148.45897 120.40358 8.768555
v 148.53568 120.352905 9.09235
v 148.46973 120.40212 9.418464
v 148.2788 120.538025 9.6595125
v 148.01402 120.7242 9.750909
v 147.15266 120.3004 9.609686
v 146.98424 120.39009 9.328636
v 146.94789 120.381775 8.992805
v 147.05338 120.27768 8.692175
v 147.27243 120.10569 8.507302
v 147.54634 119.9119 8.487722
v 147.80174 119.74824 8.638682
v 147.97017 119.65855 8.919731
v 148.00652 119.66686 9.255564
v 147.90103 119.77096 9.556192
v 147.68198 119.94294 9.741065
v 147.40807 120.136734 9.760645
v 146.72789 119.63465 9.704784
v 146.53958 119.698685 9.423339
v 146.47614 119.65504 9.088446
v 146.55453 119.5154 8.789838
v 146.75377 119.31719 8.607527
v 147.02046 119.113525 8.5903635
v 147.28314 118.95896 8.742947
v 147.47145 118.89492 9.024391
v 147.5349 118.93857 9.359284
v 147.4565 119.07821 9.657892
v 147.25726 119.27641 9.840203
v 146.99057 119.48009 9.857367
v 146.0421 118.98322 9.874319
v 145.92249 119.00734 9.553351
v 145.94814 118.93648 9.220011
v 146.11221 118.78963 8.9636135
v 146.37073 118.60615 8.852861
v 146.65443 118.43519 8.917432
v 146.88728 118.322556 9.140021
v 147.00691 118.29845 9.460989
v 146.98125 118.36931 9.794331
v 146.81717 118.51615 10.050728
v 146.55865 118.69964 10.161479
v 146.27496 118.8706 10.096909
v 145.63255 118.21957 9.782839
v 145.54715 118.21593 9.450013
v 145.60722 118.11698 9.131379
v 145.79665 117.94923 8.912316
v 146.0647 117.75762 8.851521
v 146.33952 117.59351 8.965282
v 146.5475 117.50086 9.22312
v 146.63289 117.5045 9.555945
v 146.57283 117.603455 9.874579
v 146.38339 117.7712 10.093642
v 146.11536 117.96281 10.154438
v 145.84052 118.12692 10.040676
v 145.05449 117.693115 9.780401
v 145.02753 117.55516 9.477056
v 145.13412 117.334465 9.249749
v 145.3457 117.09016 9.159389
v 145.60558 116.8877 9.2301855
v 145.84412 116.78135 9.44317
v 145.9974 116.79959 9.741273
v 146.02435 116.93754 10.044619
v 145.91777 117.15824 10.271925
v 145.70619 117.40255 10.362286
v 145.4463 117.605 10.29149
v 145.20778 117.71136 10.078505
v 144.46211 117.04064 10.063302
v 144.46138 116.85508 9.777732
v 144.60149 116.61731 9.58166
v 144.84486 116.39105 9.527625
v 145.12633 116.23693 9.630104
v 145.37044 116.196236 9.861638
v 145.51181 116.27988 10.160188
v 145.51254 116.46544 10.445758
v 145.37244 116.7032 10.6418295
v 145.12906 116.92946 10.695865
v 144.8476 117.08358 10.593387
v 144.60347 117.124275 10.361852
v 143.96262 116.21998 10.4593935
v 144.05399 116.02806 10.23203
v 144.28322 115.83618 10.111084
v 144.58891 115.69576 10.128964
v 144.88914 115.64442 10.28088
v 145.10345 115.69591 10.526125
v 145.17445 115.83644 10.7989855
v 145.08308 116.02836 11.026349
v 144.85384 116.22024 11.147295
v 144.54816 116.36066 11.129415
v 144.24792 116.412 10.977499
v 144.0336 116.36051 10.732254
v 143.7234 115.29984 10.844823
v 143.84294 115.0934 10.688244
v 144.10146 114.931786 10.656133
v 144.42966 114.85831 10.757093
v 144.73964 114.89265 10.964073
v 144.9483 115.025604 11.221612
v 144.99977 115.221565 11.460703
v 144.88023 115.42801 11.617282
v 144.62173 115.58962 11.649393
v 144.29352 115.6631 11.548432
v 143.98355 115.62876 11.341454
v 143.77487 115.4958 11.083914
v 143.66931 114.609276 11.151881
v 143.83226 114.38554 11.058098
v 144.11986 114.24262 11.055231
v 144.45503 114.21884 11.14405
v 144.74797 114.32055 11.300754
v 144.92018 114.52051 11.483355
v 144.92552 114.76513 11.642925
v 144.76257 114.98887 11.736709
v 144.47498 115.13178 11.739575
v 144.13982 115.15557 11.650757
v 143.84688 115.053856 11.494053
v 143.67465 114.853905 11.311452
v 143.65884 113.959595 11.6052065
v 143.88898 113.768364 11.5415325
v 144.20528 113.65637 11.60681
v 144.523 113.65364 11.783548
v 144.75699 113.760895 12.024391
v 144.84457 113.9494 12.264804
v 144.76228 114.16865 12.44037
v 144.53215 114.35988 12.504044
v 144.21585 114.47187 12.438766
v 143.89813 114.4746 12.262027
v 143.66412 114.36734 12.021184
v 143.57654 114.17884 11.780771
v 143.54143 113.40863 12.075112
v 143.8209 113.25097 11.99882
v 144.12582 113.12599 12.085021
v 144.37447 113.06719 12.310617
v 144.50021 113.09032 12.615162
v 144.46939 113.18917 12.917051
v 144.29024 113.33727 13.135394
v 144.01076 113.494934 13.211686
v 143.70584 113.61991 13.125485
v 143.4572 113.67871 12.899888
v 143.33144 113.65559 12.595345
v 143.36227 113.55673 12.293455
v 143.3042 112.76612 11.999711
v 143.5771 112.57858 11.939115
v 143.83498 112.39483 12.052568
v 144.00871 112.26409 12.309672
v 144.05176 112.2214 12.641537
v 143.95259 112.27819 12.959238
v 143.73778 112.41926 13.177649
v 143.46487 112.60679 13.238245
v 143.207 112.79055 13.124791
v 143.03326 112.92129 12.867687
v 142.99022 112.96398 12.535823
v 143.08939 112.90718 12.218122
v 142.6396 112.12308 12.042954
v 142.91428 111.95224 11.950331
v 143.19194 111.78059 12.031851
v 143.39821 111.65412 12.265672
v 143.4778 111.60672 12.589142
v 143.4094 111.65109 12.915586
v 143.21132 111.77534 13.1575365
v 142.93665 111.946175 13.25016
v 142.65898 112.11783 13.16864
v 142.45271 112.24429 12.934819
v 142.37312 112.291695 12.611349
v 142.44153 112.24733 12.2849045
v 142.24396 111.226685 12.074411
v 142.54771 111.147064 11.953565
v 142.86922 111.06275 12.005913
v 143.12231 110.99636 12.21743
v 143.2392 110.96567 12.53144
v 143.18855 110.9789 12.863804
v 142.98393 111.03251 13.125465
v 142.68019 111.11213 13.246312
v 142.35869 111.196434 13.193964
v 142.10559 111.26283 12.982447
v 141.98871 111.293526 12.668437
v 142.03935 111.2803 12.336073
v 142.20425 110.39556 12.028176
v 142.49222 110.23984 11.950844
v 142.77776 110.0902 12.048205
v 142.98439 109.98676 12.294172
v 143.05673 109.95722 12.622837
v 142.9754 110.00951 12.9461355
v 142.76219 110.1296 13.17744
v 142.47423 110.285324 13.254771
v 142.18869 110.43496 13.157411
v 141.98206 110.5384 12.911444
v 141.90971 110.56794 12.582778
v 141.99104 110.515656 12.2594795
v 141.54132 109.82426 12.081732
v 141.76262 109.58412 12.000702
v 142.00371 109.36751 12.091071
v 142.19998 109.23245 12.328625
v 142.29887 109.21513 12.649711
v 142.27386 109.32021 12.968295
v 142.13165 109.519516 13.199013
v 141.91037 109.75965 13.280043
v 141.66928 109.976265 13.189673
v 141.47299 110.11132 12.95212
v 141.37411 110.12863 12.631034
v 141.39912 110.02356 12.312449
v 140.87247 109.17633 12.423073
v 141.10274 108.96771 12.296139
v 141.38019 108.781006 12.334058
v 141.63045 108.66624 12.526669
v 141.78648 108.65416 12.822363
v 141.80647 108.748 13.141908
v 141.68507 108.92262 13.399683
v 141.4548 109.13124 13.526617
v 141.17737 109.31795 13.488698
v 140.9271 109.43272 13.296086
v 140.77107 109.44479 13.000393
v 140.75107 109.35095 12.680848
v 140.38622 108.41024 12.665063
v 140.61517 108.22362 12.500379
v 140.90865 108.05907 12.503097
v 141.18802 107.96068 12.672486
v 141.3784 107.95481 12.963161
v 141.4288 108.043045 13.2972355
v 141.32571 108.20173 13.585193
v 141.09676 108.38835 13.749876
v 140.80327 108.5529 13.747159
v 140.52391 108.65129 13.577769
v 140.33353 108.65716 13.287094
v 140.28313 108.568924 12.95302
v 139.96515 107.84012 13.100139
v 140.11461 107.62463 12.887348
v 140.35803 107.40145 12.822262
v 140.6302 107.23038 12.92232
v 140.85818 107.15724 13.160712
v 140.9809 107.20166 13.473561
v 140.96545 107.35171 13.77704
v 140.816 107.5672 13.989831
v 140.57257 107.79038 14.054916
v 140.3004 107.96146 13.954859
v 140.07242 108.03459 13.716466
v 139.9497 107.99017 13.403617
v 139.40625 107.27464 13.264006
v 139.56146 107.029015 13.092866
v 139.79185 106.78413 13.0788355
v 140.03568 106.60558 13.225674
v 140.22762 106.54123 13.494035
v 140.31621 106.608315 13.812013
v 140.27776 106.788864 14.094405
v 140.12253 107.034485 14.265545
v 139.89215 107.27938 14.279574
v 139.64832 107.457924 14.132737
v 139.45639 107.52227 13.864375
v 139.36778 107.455185 13.546397
v 138.79561 106.709206 13.655871
v 138.92322 106.46607 13.461623
v 139.1452 106.21786 13.413609
v 139.4021 106.03107 13.524693
v 139.62505 105.95576 13.765111
v 139.75433 106.01211 14.070443
v 139.75531 106.185005 14.358877
v 139.6277 106.42814 14.553125
v 139.40572 106.67635 14.60114
v 139.14882 106.863144 14.490056
v 138.92587 106.93845 14.249638
v 138.79659 106.88211 13.944305
v 138.22345 106.19156 14.069992
v 138.3277 105.95692 13.852419
v 138.53435 105.703064 13.774365
v 138.78802 105.498024 13.856747
v 139.02075 105.39674 14.077488
v 139.1702 105.42635 14.377442
v 139.19629 105.57892 14.676238
v 139.09204 105.81356 14.893811
v 138.8854 106.06741 14.971865
v 138.63173 106.27245 14.889483
v 138.39899 106.37373 14.668741
v 138.24954 106.344124 14.368787
v 137.68964 105.661095 14.371347
v 137.82542 105.46068 14.137679
v 138.04335 105.219086 14.051968
v 138.28505 105.00106 14.137178
v 138.48573 104.86501 14.370481
v 138.59163 104.847404 14.689359
v 138.57439 104.95296 15.008371
v 138.43861 105.15337 15.24204
v 138.22067 105.394966 15.327751
v 137.97899 105.61299 15.242539
v 137.7783 105.74904 15.009238
v 137.6724 105.76665 14.69036
v 137.11276 105.08421 14.379882
v 137.28004 104.91529 14.141778
v 137.5095 104.685234 14.054436
v 137.73967 104.45567 14.141258
v 137.90884 104.288124 14.378982
v 137.97173 104.227486 14.703908
v 137.91145 104.28999 15.028974
v 137.74417 104.45891 15.267077
v 137.51471 104.68897 15.35442
v 137.28455 104.918526 15.267597
v 137.11537 105.086075 15.029874
v 137.05249 105.14672 14.704947
v 136.49442 104.465866 14.373857
v 136.66289 104.29815 14.135751
v 136.89279 104.06853 14.048408
v 137.12251 103.838524 14.135231
v 137.2905 103.66978 14.372956
v 137.35175 103.6075 14.6978855
v 137.28983 103.66837 15.022955
v 137.12135 103.83609 15.261061
v 136.89145 104.06571 15.348404
v 136.66173 104.29571 15.26158
v 136.49374 104.464455 15.023854
v 136.4325 104.52674 14.698925
v 135.8737 103.845146 14.375918
v 136.04166 103.67691 14.137812
v 136.27136 103.4471 14.050468
v 136.50128 103.21729 14.137292
v 136.66978 103.049065 14.375018
v 136.73174 102.987495 14.699948
v 136.67055 103.04909 15.025018
v 136.50258 103.21733 15.263124
v 136.27287 103.447136 15.350468
v 136.04297 103.67695 15.263644
v 135.87445 103.84517 15.025918
v 135.8125 103.90674 14.700988
v 135.25395 103.2254 14.3753395
v 135.42209 103.05735 14.137233
v 135.65187 102.82761 14.04989
v 135.88171 102.597725 14.136713
v 136.05003 102.42932 14.374439
v 136.11174 102.3675 14.699369
v 136.0503 102.42883 15.024439
v 135.88214 102.596886 15.262546
v 135.65237 102.82663 15.349889
v 135.42253 103.05651 15.263065
v 135.2542 103.224915 15.025339
v 135.1925 103.286736 14.700409
v 134.63487 102.60434 14.373058
v 134.80368 102.43551 14.135973
v 135.03369 102.20548 14.050024
v 135.26329 101.97589 14.138242
v 135.43094 101.80826 14.3769865
v 135.49173 101.7475 14.702289
v 135.42937 101.80989 15.026983
v 135.26056 101.97872 15.264068
v 135.03055 102.20875 15.350017
v 134.80095 102.43834 15.261799
v 134.63329 102.60597 15.023054
v 134.5725 102.66673 14.697752
v 134.08452 101.92874 14.254489
v 134.2826 101.7222 14.07752
v 134.51537 101.47946 14.067344
v 134.72047 101.265564 14.2266865
v 134.84296 101.13783 14.512852
v 134.85 101.130486 14.849162
v 134.73972 101.24549 15.145504
v 134.54164 101.452034 15.322473
v 134.30887 101.69477 15.332649
v 134.10376 101.90866 15.173307
v 133.98128 102.03639 14.887142
v 133.97423 102.04374 14.550831
v 133.4483 101.42164 14.325235
v 133.60977 101.22134 14.109059
v 133.81328 100.96002 14.050742
v 134.0043 100.70771 14.16591
v 134.13165 100.53201 14.423704
v 134.16122 100.48 14.755049
v 134.08507 100.56562 15.071161
v 133.92361 100.76592 15.287337
v 133.72011 101.02724 15.345655
v 133.52908 101.27955 15.230487
v 133.40172 101.455246 14.9726925
v 133.37216 101.507256 14.641348
v 132.73691 100.991425 14.321465
v 132.92299 100.82466 14.097296
v 133.13768 100.57641 14.023645
v 133.32346 100.313194 14.120248
v 133.43054 100.105545 14.361219
v 133.43024 100.009094 14.681991
v 133.32262 100.04969 14.996612
v 133.13654 100.21646 15.22078
v 132.92183 100.464714 15.294431
v 132.73605 100.72793 15.197828
v 132.62898 100.93558 14.956857
v 132.62929 101.03203 14.6360855
v 132.07188 100.3815 14.077986
v 132.26585 100.24804 13.837781
v 132.50522 100.031204 13.743657
v 132.72583 99.78911 13.820836
v 132.86859 99.58661 14.048637
v 132.89525 99.47797 14.36602
v 132.79865 99.4923 14.687944
v 132.60468 99.62576 14.928149
v 132.36531 99.8426 15.022272
v 132.1447 100.084694 14.945093
v 132.00194 100.28719 14.717293
v 131.97528 100.39583 14.399909
v 131.43134 99.710365 14.000824
v 131.6085 99.539345 13.771545
v 131.84149 99.308624 13.696072
v 132.06784 99.08002 13.794625
v 132.22691 98.91478 14.0408
v 132.27608 98.85719 14.368632
v 132.20216 98.92268 14.690281
v 132.02498 99.093704 14.9195595
v 131.792 99.324425 14.995033
v 131.56566 99.55303 14.896479
v 131.40659 99.71826 14.650305
v 131.35742 99.77585 14.322472
v 130.80643 99.0857 14.0056505
v 130.9801 98.91118 13.776336
v 131.2118 98.67917 13.700851
v 131.43944 98.45185 13.799423
v 131.602 98.29012 14.04564
v 131.65596 98.23733 14.373527
v 131.58684 98.3076 14.695228
v 131.41316 98.48213 14.924542
v 131.18146 98.714134 15.000027
v 130.95383 98.94146 14.901455
v 130.79126 99.10319 14.655238
v 130.7373 99.15598 14.327352
v 130.17499 98.4784 14.0341215
v 130.34052 98.31296 13.792387
v 130.56932 98.08419 13.700056
v 130.80008 97.8534 13.781869
v 130.97098 97.682434 14.015905
v 131.03621 97.61709 14.339454
v 130.9783 97.67488 14.66582
v 130.81277 97.840324 14.907555
v 130.58397 98.06909 14.999886
v 130.3532 98.29988 14.918073
v 130.18231 98.47085 14.684037
v 130.11708 98.536194 14.360489
v 129.57121 97.85496 14.010464
v 129.74089 97.67959 13.778818
v 129.9684 97.44448 13.700221
v 130.19275 97.21263 13.795732
v 130.35384 97.046165 14.039758
v 130.4085 96.989685 14.366914
v 130.34207 97.05833 14.689538
v 130.1724 97.233696 14.921184
v 129.94489 97.4688 14.999781
v 129.72054 97.70065 14.90427
v 129.55945 97.86712 14.660244
v 129.50479 97.92359 14.333088
v 128.95079 97.31346 14.065736
v 129.08931 97.14212 13.811498
v 129.28873 96.89448 13.701512
v 129.4956 96.63689 13.765249
v 129.65453 96.43837 13.985629
v 129.7229 96.35212 14.303603
v 129.6824 96.401245 14.633969
v 129.54388 96.572586 14.888207
v 129.34447 96.82023 14.998193
v 129.13757 97.07782 14.934456
v 128.97865 97.27634 14.714076
v 128.9103 97.36259 14.396102
v 128.30692 96.763115 13.917701
v 128.48921 96.55324 13.728537
v 128.69954 96.291855 13.704028
v 128.88153 96.04901 13.850741
v 128.98642 95.88976 14.129365
v 128.98611 95.8568 14.465241
v 128.88068 95.95894 14.768374
v 128.69838 96.168816 14.957538
v 128.48805 96.4302 14.982047
v 128.30606 96.67304 14.835334
v 128.20117 96.83228 14.55671
v 128.20148 96.86526 14.220833
v 127.59177 96.209526 13.929316
v 127.80151 96.0863 13.697075
v 128.05199 95.87862 13.611198
v 128.27606 95.64213 13.694696
v 128.41373 95.44019 13.925197
v 128.42807 95.32693 14.240936
v 128.31525 95.33268 14.557313
v 128.1055 95.45591 14.789554
v 127.855034 95.66359 14.875431
v 127.63094 95.900085 14.791932
v 127.49329 96.10201 14.561432
v 127.47895 96.21528 14.245692
v 127.146545 95.49154 13.479912
v 127.42216 95.36964 13.306603
v 127.701225 95.18203 13.294556
v 127.908966 94.97899 13.446996
v 127.98971 94.81491 13.723079
v 127.92183 94.733765 14.048827
v 127.72351 94.75729 14.336958
v 127.4479 94.879196 14.510266
v 127.16883 95.0668 14.522315
v 126.9611 95.269844 14.369874
v 126.88035 95.43392 14.093792
v 126.94823 95.51507 13.768043
v 126.717 94.68788 13.223425
v 126.9868 94.555885 13.069169
v 127.271866 94.37783 13.077656
v 127.49581 94.20143 13.24661
v 127.59863 94.073944 13.53076
v 127.55277 94.02953 13.85397
v 127.37054 94.08009 14.129634
v 127.10073 94.21209 14.28389
v 126.815674 94.390144 14.275403
v 126.59173 94.56654 14.106449
v 126.48891 94.69403 13.822299
v 126.53476 94.73845 13.499089
v 126.16773 94.01112 13.231172
v 126.373825 93.83573 13.031294
v 126.625084 93.61518 12.993353
v 126.85418 93.40856 13.127517
v 126.99972 93.27125 13.397835
v 127.02272 93.24003 13.731875
v 126.917 93.32326 14.040134
v 126.71091 93.49865 14.240012
v 126.45965 93.7192 14.277952
v 126.23056 93.92582 14.143789
v 126.085014 94.06313 13.873471
v 126.06202 94.09436 13.53943
v 125.53713 93.44377 13.248913
v 125.72354 93.247826 13.048751
v 125.95511 93.00673 13.010613
v 126.16979 92.78507 13.144721
v 126.31006 92.64225 13.415138
v 126.33833 92.61653 13.749408
v 126.24703 92.714806 14.057962
v 126.06062 92.91075 14.258125
v 125.82905 93.151855 14.296262
v 125.61437 93.37351 14.162155
v 125.474106 93.516335 13.891737
v 125.44583 93.54205 13.557467
v 124.93595 92.793396 13.215722
v 125.13633 92.59541 13.031703
v 125.375046 92.359024 13.01318
v 125.588135 92.14756 13.165114
v 125.7185 92.017685 13.446796
v 125.73122 92.0042 13.78275
v 125.62286 92.11072 14.082955
v 125.42249 92.3087 14.266974
v 125.18378 92.54509 14.285498
v 124.97069 92.75655 14.133563
v 124.84032 92.88643 13.851881
v 124.82761 92.89991 13.515928
v 124.256226 92.23162 13.33001
v 124.423645 92.06552 13.090032
v 124.65387 91.83722 13.000121
v 124.88522 91.6079 13.084372
v 125.0557 91.439 13.320208
v 125.11964 91.375786 13.644437
v 125.05989 91.43519 13.970183
v 124.89248 91.601295 14.210162
v 124.66225 91.82959 14.300072
v 124.4309 92.058914 14.215821
v 124.260414 92.227806 13.979986
v 124.19649 92.29102 13.655756
v 123.626335 91.58302 13.324701
v 123.80335 91.423874 13.086908
v 124.04507 91.20655 12.999992
v 124.286705 90.98928 13.087244
v 124.46352 90.83028 13.325284
v 124.52814 90.77215 13.650329
v 124.46324 90.830475 13.975284
v 124.286224 90.989624 14.213078
v 124.04452 91.20695 14.299993
v 123.80288 91.42422 14.212741
v 123.62606 91.58322 13.974702
v 123.56144 91.64134 13.649656
v 122.99709 90.878944 13.40203
v 123.16369 90.760376 13.134831
v 123.41681 90.58022 13.005671
v 123.68864 90.386765 13.049158
v 123.906334 90.231834 13.25364
v 124.011566 90.15694 13.564327
v 123.976135 90.18216 13.89797
v 123.80954 90.30073 14.165169
v 123.55641 90.48087 14.29433
v 123.284584 90.67434 14.250842
v 123.066895 90.82927 14.04636
v 122.96166 90.90417 13.735673
v 122.48557 90.12424 13.560992
v 122.59815 90.05649 13.250825
v 122.82659 89.91509 13.047841
v 123.10969 89.73796 13.00643
v 123.371574 89.57253 13.137686
v 123.54208 89.46315 13.40644
v 123.57554 89.43912 13.740681
v 123.46296 89.50687 14.050847
v 123.23452 89.648254 14.253831
v 122.95142 89.82539 14.295243
v 122.68954 89.99082 14.163987
v 122.51902 90.100204 13.895232
v 122.05268 89.45509 13.694732
v 122.12569 89.441635 13.36559
v 122.31377 89.32191 13.110946
v 122.56651 89.128006 12.999029
v 122.81621 88.91189 13.05983
v 122.99596 88.731445 13.277055
v 123.05758 88.63505 13.5925
v 122.98457 88.64851 13.921641
v 122.79649 88.768234 14.176287
v 122.54375 88.962135 14.288202
v 122.29405 89.17825 14.227402
v 122.1143 89.358696 14.010177
v 121.41684 88.83321 13.575894
v 121.5147 88.91658 13.259389
v 121.72417 88.876236 12.993615
v 121.989105 88.722984 12.849787
v 122.238525 88.49789 12.866444
v 122.405594 88.26126 13.039122
v 122.44555 88.07651 13.321551
v 122.34769 87.99313 13.638058
v 122.13822 88.033485 13.9038315
v 121.87328 88.18674 14.047659
v 121.62386 88.411835 14.031003
v 121.456795 88.64846 13.858325
v 120.96681 88.17638 12.888455
v 121.12957 88.19598 12.570393
v 121.396255 88.12099 12.346339
v 121.69542 87.9715 12.276329
v 121.9469 87.78756 12.379121
v 122.083305 87.61846 12.627172
v 122.06809 87.50952 12.954019
v 121.905334 87.48992 13.27208
v 121.63865 87.56491 13.496134
v 121.339485 87.7144 13.566144
v 121.088005 87.89834 13.463352
v 120.9516 88.06743 13.215301
v 120.56381 87.28721 12.862826
v 120.68123 87.24652 12.551123
v 120.927345 87.15132 12.342731
v 121.2362 87.027115 12.29349
v 121.52504 86.90719 12.4165945
v 121.71648 86.82367 12.679058
v 121.75921 86.79894 13.010554
v 121.64179 86.83963 13.322258
v 121.39568 86.93483 13.53065
v 121.08683 87.05904 13.57989
v 120.79798 87.17896 13.456786
v 120.606544 87.26248 13.194323
v 120.30379 86.48474 12.740994
v 120.47207 86.40231 12.461424
v 120.74407 86.27107 12.313056
v 121.046906 86.126175 12.335647
v 121.29942 86.00646 12.523141
v 121.43397 85.944 12.825301
v 121.41449 85.95553 13.161163
v 121.24621 86.03796 13.440734
v 120.974205 86.169205 13.589102
v 120.67137 86.314095 13.566511
v 120.41885 86.43381 13.379017
v 120.28431 86.49627 13.076857
v 119.82643 85.72348 12.808262
v 119.969086 85.661156 12.5099535
v 120.229195 85.54725 12.329451
v 120.53707 85.41227 12.31512
v 120.8102 85.2924 12.470799
v 120.975426 85.21974 12.754777
v 120.98845 85.213776 13.09096
v 120.845795 85.27609 13.389268
v 120.585686 85.39001 13.569771
v 120.27781 85.52498 13.584102
v 120.00468 85.64486 13.428422
v 119.839455 85.717514 13.144444
v 119.51663 84.71129 12.978267
v 119.588455 84.68157 12.646799
v 119.813614 84.63731 12.404833
v 120.13178 84.59033 12.3172035
v 120.45771 84.55325 12.407391
v 120.70406 84.535995 12.65123
v 120.804825 84.54319 12.983383
v 120.733 84.5729 13.314851
v 120.50784 84.61717 13.556817
v 120.18967 84.66414 13.644446
v 119.86375 84.70122 13.554259
v 119.61739 84.718475 13.31042
v 119.563934 83.89746 12.97009
v 119.67585 83.757866 12.664364
v 119.925026 83.61813 12.479016
v 120.244705 83.51571 12.463711
v 120.54922 83.478035 12.622548
v 120.75698 83.515205 12.912969
v 120.81231 83.61726 13.2571535
v 120.70039 83.75687 13.562879
v 120.45121 83.8966 13.748226
v 120.13154 83.99902 13.763532
v 119.82703 84.0367 13.604694
v 119.61926 83.99953 13.314275
v 119.15951 83.38008 13.15113
v 119.27764 83.18479 12.929476
v 119.51673 82.98199 12.842267
v 119.81271 82.82601 12.912869
v 120.08628 82.75865 13.122366
v 120.26413 82.797966 13.414622
v 120.29861 82.93342 13.711328
v 120.18047 83.12871 13.9329815
v 119.94138 83.331505 14.020191
v 119.6454 83.48749 13.949589
v 119.37183 83.55484 13.740092
v 119.193985 83.515526 13.447836
v 118.9303 82.652 13.360344
v 119.141426 82.49401 13.154744
v 119.41758 82.30836 13.107423
v 119.68477 82.14478 13.231061
v 119.87139 82.04712 13.49253
v 119.92745 82.04153 13.821768
v 119.83793 82.12952 14.130557
v 119.6268 82.287506 14.336158
v 119.35065 82.47316 14.383478
v 119.08346 82.636734 14.25984
v 118.896835 82.7344 13.998371
v 118.840775 82.73999 13.669133
v 118.43362 82.127716 13.261011
v 118.6286 81.95847 13.0449505
v 118.87045 81.731895 12.986413
v 119.094376 81.50869 13.101085
v 119.240364 81.34866 13.358238
v 119.2693 81.2947 13.68897
v 119.17344 81.36125 14.004661
v 118.978455 81.530495 14.220721
v 118.736595 81.75707 14.279259
v 118.51268 81.98028 14.164587
v 118.36669 82.140305 13.9074335
v 118.33775 82.19427 13.576702
v 117.772766 81.515625 13.322121
v 117.94267 81.34607 13.086383
v 118.175804 81.11854 13.0022135
v 118.40968 80.894 13.092165
v 118.58165 80.73261 13.332135
v 118.64562 80.67763 13.657824
v 118.584465 80.743774 13.981963
v 118.41456 80.91333 14.2177
v 118.18143 81.14086 14.30187
v 117.94755 81.3654 14.211919
v 117.77558 81.52679 13.971949
v 117.71161 81.58177 13.64626
v 117.112114 80.817535 13.362953
v 117.27974 80.662964 13.118324
v 117.528946 80.46077 13.021042
v 117.792946 80.265114 13.097173
v 118.00102 80.12843 13.326318
v 118.0974 80.08735 13.647078
v 118.05626 80.15287 13.973505
v 117.88863 80.307434 14.218134
v 117.63943 80.509636 14.315416
v 117.37542 80.705284 14.239285
v 117.16735 80.841965 14.01014
v 117.07098 80.88305 13.689381
v 116.61327 79.92304 13.429431
v 116.78198 79.69575 13.2627125
v 117.04122 79.483955 13.249536
v 117.32151 79.344406 13.39343
v 117.54775 79.31449 13.655839
v 117.659325 79.40223 13.966452
v 117.626335 79.58411 14.242038
v 117.45762 79.8114 14.408756
v 117.19839 80.02319 14.421933
v 116.9181 80.16275 14.278039
v 116.69186 80.19266 14.01563
v 116.58028 80.10492 13.705018
v 116.11636 79.47118 14.010094
v 116.22241 79.22765 13.81795
v 116.44734 78.990364 13.758199
v 116.730896 78.8229 13.846849
v 116.99709 78.77012 14.060147
v 117.1746 78.846176 14.34094
v 117.21586 79.03069 14.613991
v 117.10982 79.27422 14.806133
v 116.88488 79.51151 14.865885
v 116.601326 79.678986 14.777234
v 116.33514 79.73176 14.563936
v 116.15762 79.6557 14.283143
v 115.71033 78.91719 14.431187
v 115.84096 78.74551 14.178877
v 116.0707 78.53172 14.063446
v 116.33802 78.33312 14.115824
v 116.57127 78.20293 14.321976
v 116.70796 78.17601 14.626663
v 116.711464 78.25959 14.948245
v 116.58084 78.43127 15.200555
v 116.35109 78.64505 15.315986
v 116.08377 78.84365 15.263608
v 115.850525 78.973854 15.057456
v 115.71383 79.00077 14.7527685
v 115.17994 78.39298 14.581446
v 115.27563 78.28397 14.277879
v 115.46519 78.08152 14.0873575
v 115.697815 77.83987 14.060931
v 115.91119 77.623764 14.205683
v 116.04813 77.49111 14.482824
v 116.07194 77.47746 14.818096
v 115.97624 77.58647 15.121663
v 115.78669 77.788925 15.312184
v 115.554054 78.03058 15.338611
v 115.34069 78.24669 15.193859
v 115.20375 78.37933 14.916718
v 114.55615 77.878 14.638664
v 114.5966 77.73688 14.331792
v 114.73274 77.49847 14.131643
v 114.928085 77.226654 14.0918455
v 115.130295 76.99427 14.223064
v 115.28519 76.86358 14.490138
v 115.35126 76.869606 14.8215065
v 115.31081 77.01073 15.128378
v 115.174675 77.24914 15.328527
v 114.979324 77.52094 15.368324
v 114.777115 77.753334 15.237106
v 114.62222 77.88402 14.970032
v 113.86128 77.4303 15.0161705
v 113.86852 77.32361 14.695314
v 113.978714 77.10647 14.45809
v 114.16234 76.837074 14.368061
v 114.370186 76.5876 14.449351
v 114.54657 76.424904 14.680179
v 114.64423 76.39256 14.998693
v 114.63699 76.49926 15.31955
v 114.5268 76.71639 15.556774
v 114.34318 76.98579 15.646803
v 114.13533 77.23526 15.565513
v 113.95895 77.397964 15.334685
v 113.194496 76.862724 15.023236
v 113.24874 76.774055 14.703666
v 113.393394 76.57043 14.478391
v 113.58971 76.30641 14.407775
v 113.78508 76.05274 14.510739
v 113.927155 75.877396 14.759695
v 113.977875 75.827354 15.087934
v 113.92364 75.91602 15.407505
v 113.77898 76.119644 15.632779
v 113.582664 76.38366 15.703395
v 113.38729 76.63733 15.6004305
v 113.24522 76.812675 15.351476
v 112.432144 76.3504 15.027744
v 112.49648 76.277054 14.70574
v 112.65734 76.09159 14.47566
v 112.871605 75.843704 14.399156
v 113.08187 75.59982 14.496724
v 113.2318 75.42529 14.742224
v 113.281204 75.36688 15.069873
v 113.21686 75.44023 15.391877
v 113.056 75.625694 15.621957
v 112.841736 75.87357 15.698462
v 112.63147 76.117455 15.600893
v 112.48155 76.291985 15.355393
v 111.80068 75.65767 15.023003
v 111.873116 75.58781 14.701941
v 112.05166 75.41614 14.47421
v 112.28845 75.188644 14.40083
v 112.520065 74.9663 14.501465
v 112.684425 74.80867 14.749148
v 112.7375 74.758 15.077514
v 112.66506 74.82786 15.398576
v 112.48653 74.999535 15.626307
v 112.24973 75.22702 15.699686
v 112.01812 75.44936 15.599051
v 111.85376 75.606995 15.351368
v 111.18296 75.05303 15.018583
v 111.25568 74.980545 14.698165
v 111.432045 74.8046 14.47201
v 111.66482 74.57236 14.400714
v 111.891624 74.34602 14.503382
v 112.05169 74.18626 14.752504
v 112.10213 74.135864 15.081328
v 112.02942 74.20835 15.401747
v 111.85304 74.384285 15.627903
v 111.62027 74.61654 15.699199
v 111.39346 74.84287 15.59653
v 111.2334 75.00264 15.347407
v 110.54719 74.40072 15.031915
v 110.62525 74.34264 14.70994
v 110.81191 74.18379 14.479315
v 111.057144 73.966736 14.401836
v 111.29525 73.74963 14.498262
v 111.462425 73.59066 14.742758
v 111.51387 73.5324 15.069809
v 111.43581 73.590485 15.391784
v 111.24915 73.74933 15.622409
v 111.003914 73.966385 15.699887
v 110.76581 74.18349 15.603461
v 110.59864 74.34247 15.358966
v 109.96556 73.68547 14.902853
v 110.10652 73.651764 14.596406
v 110.345856 73.521385 14.397059
v 110.619446 73.32927 14.358228
v 110.85398 73.12691 14.490315
v 110.98662 72.968506 14.757931
v 110.98181 72.896515 15.089365
v 110.84085 72.93022 15.395812
v 110.60152 73.0606 15.595159
v 110.32793 73.252716 15.633991
v 110.09339 73.45508 15.501903
v 109.960754 73.61348 15.234288
v 109.48318 72.95543 14.695735
v 109.599365 72.9455 14.3719
v 109.82826 72.84036 14.140607
v 110.10854 72.66818 14.063831
v 110.3651 72.4751 14.162146
v 110.52919 72.312836 14.409205
v 110.55685 72.224884 14.7388115
v 110.44067 72.23481 15.062647
v 110.21176 72.33995 15.29394
v 109.93149 72.51213 15.370715
v 109.674934 72.70522 15.272402
v 109.51084 72.86748 15.025341
v 108.927124 72.09589 14.582638
v 109.06888 72.05078 14.281742
v 109.332306 71.956924 14.09375
v 109.64681 71.839455 14.069034
v 109.92812 71.72985 14.214217
v 110.10087 71.657486 14.490397
v 110.11876 71.64175 14.823573
v 109.977 71.68685 15.12447
v 109.71357 71.780716 15.312462
v 109.39906 71.898186 15.337177
v 109.11775 72.00778 15.191994
v 108.94501 72.08015 14.915813
v 108.80315 71.18946 14.794226
v 108.870476 71.19751 14.454197
v 109.085655 71.15205 14.185257
v 109.39102 71.06526 14.05947
v 109.70475 70.96041 14.11054
v 109.94278 70.86558 14.324783
v 110.041336 70.80618 14.644792
v 109.97401 70.79814 14.984821
v 109.75883 70.8436 15.25376
v 109.45346 70.93038 15.379548
v 109.13973 71.03524 15.328478
v 108.901695 71.130066 15.114235
v 108.412 70.50114 14.548169
v 108.52064 70.538376 14.2083645
v 108.75948 70.495285 13.943168
v 109.06454 70.3834 13.823636
v 109.354065 70.232704 13.8818
v 109.550476 70.08357 14.102073
v 109.60115 69.975975 14.425434
v 109.49251 69.938736 14.765239
v 109.25366 69.98183 15.030436
v 108.94861 70.09371 15.149967
v 108.65909 70.24441 15.091804
v 108.46268 70.39354 14.871531
v 108.12602 69.67302 14.223459
v 108.24093 69.669136 13.911618
v 108.48841 69.607155 13.687889
v 108.80217 69.50369 13.61222
v 109.09812 69.38647 13.704886
v 109.29698 69.286896 13.941058
v 109.34545 69.23165 14.257454
v 109.230545 69.235535 14.569295
v 108.983055 69.297516 14.793024
v 108.669304 69.40098 14.868693
v 108.373344 69.5182 14.776027
v 108.17449 69.617775 14.539855
v 107.85718 68.92197 14.362654
v 107.92755 68.860054 14.035822
v 108.13498 68.73713 13.7998
v 108.42388 68.58612 13.71783
v 108.71684 68.4475 13.811875
v 108.93537 68.358406 14.056737
v 109.02091 68.34271 14.386805
v 108.95054 68.404625 14.713636
v 108.74311 68.52756 14.949658
v 108.45421 68.67856 15.031629
v 108.16125 68.817184 14.937583
v 107.94272 68.90627 14.692721
v 107.453636 68.274216 14.238007
v 107.54412 68.126366 13.947541
v 107.74623 67.91744 13.777328
v 108.005806 67.70343 13.772974
v 108.2533 67.54167 13.935647
v 108.4224 67.47551 14.221758
v 108.46779 67.522675 14.554645
v 108.377304 67.67052 14.84511
v 108.1752 67.87944 15.015324
v 107.91562 68.09345 15.019677
v 107.66813 68.25521 14.857004
v 107.49903 68.32137 14.570893
v 106.86201 67.625854 14.382258
v 107.01391 67.46216 14.133301
v 107.26059 67.261665 14.030451
v 107.535965 67.07811 14.101265
v 107.76625 66.96067 14.32677
v 107.88973 66.94081 14.646542
v 107.87332 67.02386 14.974897
v 107.72143 67.18756 15.223855
v 107.47474 67.38805 15.326705
v 107.19936 67.5716 15.255891
v 106.969086 67.68905 15.030386
v 106.845604 67.70891 14.710614
v 106.516716 66.81479 14.348597
v 106.730736 66.68714 14.122522
v 107.01324 66.518814 14.051332
v 107.28852 66.35491 14.154102
v 107.48283 66.23935 14.4032955
v 107.5441 66.203094 14.73214
v 107.4559 66.25586 15.052522
v 107.24188 66.38351 15.278596
v 106.95938 66.55183 15.349786
v 106.6841 66.71573 15.247015
v 106.489784 66.83129 14.997823
v 106.42852 66.86755 14.668979
v 106.01618 66.20762 14.443742
v 106.17753 66.075554 14.179609
v 106.41822 65.87609 14.055003
v 106.67377 65.66267 14.1033125
v 106.875694 65.49247 14.311592
v 106.9699 65.4111 14.624034
v 106.93114 65.44037 14.95692
v 106.76979 65.572426 15.221052
v 106.5291 65.77189 15.345657
v 106.27355 65.98531 15.297348
v 106.07162 66.15551 15.089069
v 105.97742 66.23688 14.776628
v 105.43298 65.56143 14.386904
v 105.62695 65.43099 14.142649
v 105.88509 65.23641 14.046243
v 106.13822 65.02982 14.123517
v 106.31852 64.866585 14.353766
v 106.37767 64.790436 14.675295
v 106.299835 64.82178 15.001951
v 106.10586 64.95222 15.246205
v 105.84772 65.1468 15.342612
v 105.59459 65.353386 15.265338
v 105.41429 65.516624 15.035089
v 105.35514 65.59277 14.713559
v 104.946495 64.87594 14.364841
v 105.13217 64.80592 14.094357
v 105.38935 64.642815 13.950069
v 105.649124 64.43032 13.97064
v 105.84189 64.22539 14.150558
v 105.915985 64.08291 14.441615
v 105.85157 64.04108 14.7658205
v 105.6659 64.11109 15.036305
v 105.40872 64.2742 15.180593
v 105.14895 64.48669 15.160022
v 104.956184 64.69163 14.9801035
v 104.88208 64.83411 14.689048
v 104.352875 64.31864 14.270184
v 104.45839 64.27269 13.953671
v 104.65897 64.11658 13.732743
v 104.90089 63.892143 13.666597
v 105.11931 63.659515 13.772957
v 105.255714 63.48103 14.023323
v 105.273544 63.40451 14.350611
v 105.16803 63.450462 14.667124
v 104.967445 63.60657 14.888052
v 104.72553 63.83101 14.954198
v 104.50711 64.06364 14.847838
v 104.370705 64.24212 14.597471
v 103.70867 63.65117 14.418028
v 103.745445 63.610687 14.085959
v 103.90472 63.46919 13.825481
v 104.143814 63.264587 13.706389
v 104.398674 63.05171 13.760594
v 104.60101 62.88759 13.973572
v 104.6966 62.816208 14.288255
v 104.659836 62.85669 14.620323
v 104.50056 62.998188 14.880801
v 104.26146 63.20279 14.999893
v 104.0066 63.41567 14.945688
v 103.80427 63.57979 14.732711
v 103.10953 62.814415 14.4113035
v 103.15977 62.789856 14.079541
v 103.35148 62.694057 13.82018
v 103.6333 62.55268 13.702718
v 103.92972 62.403614 13.758628
v 104.1613 62.286797 13.972928
v 104.266 62.233532 14.288198
v 104.21576 62.258087 14.619961
v 104.02405 62.35389 14.879322
v 103.742226 62.495266 14.996784
v 103.44581 62.644333 14.940874
v 103.214226 62.76115 14.726574
v 102.920784 62.033813 14.568844
v 102.89637 62.046097 14.233231
v 103.01375 61.96224 13.92907
v 103.24147 61.804703 13.737863
v 103.51852 61.615707 13.710841
v 103.77065 61.445892 13.855246
v 103.93032 61.340755 14.132383
v 103.954735 61.328472 14.467997
v 103.83736 61.412334 14.772157
v 103.609634 61.569866 14.963365
v 103.33259 61.75886 14.990386
v 103.080444 61.928677 14.845982
v 102.43799 61.53893 14.776756
v 102.32392 61.62246 14.471873
v 102.32222 61.57588 14.138216
v 102.433334 61.411655 13.865188
v 102.627495 61.173805 13.725946
v 102.85268 60.926052 13.757801
v 103.04854 60.734783 13.952217
v 103.162605 60.651253 14.2571
v 103.16431 60.697838 14.590757
v 103.053185 60.862057 14.863785
v 102.859024 61.099907 15.003027
v 102.63385 61.34766 14.971171
v 101.83419 61.018517 14.831698
v 101.6752 60.99671 14.536056
v 101.63752 60.850025 14.235517
v 101.731255 60.617764 14.010611
v 101.931274 60.36216 13.9216
v 102.184 60.151703 13.992336
v 102.4217 60.042786 14.203865
v 102.58069 60.06459 14.499508
v 102.61836 60.211277 14.800047
v 102.524635 60.44354 15.024953
v 102.324615 60.699142 15.113963
v 102.07189 60.9096 15.043227
v 101.3042 60.54674 15.270152
v 101.15082 60.463825 14.982336
v 101.12691 60.26564 14.711536
v 101.23886 60.00529 14.5303135
v 101.456696 59.752533 14.487226
v 101.72203 59.575096 14.593819
v 101.963776 59.520523 14.821531
v 102.11715 59.60344 15.109347
v 102.14106 59.80162 15.380147
v 102.029106 60.061974 15.56137
v 101.81127 60.31473 15.604458
v 101.545944 60.49217 15.497865
v 100.75772 59.980682 15.641331
v 100.591225 59.90873 15.357945
v 100.55151 59.71773 15.083801
v 100.64925 59.458862 14.892354
v 100.858215 59.20149 14.834901
v 101.12244 59.014576 14.926838
v 101.37112 58.9482 15.14353
v 101.53761 59.02015 15.426914
v 101.57732 59.21115 15.701058
v 101.47959 59.470016 15.892507
v 101.270615 59.72739 15.949959
v 101.00639 59.914307 15.858022
v 100.34895 59.51935 16.2077
v 100.136215 59.454113 15.957022
v 100.04162 59.261074 15.699429
v 100.09052 58.991955 15.503942
v 100.26981 58.718872 15.422942
v 100.531456 58.514988 15.478134
v 100.805336 58.43494 15.654729
v 101.018074 58.500175 15.905408
v 101.11267 58.693214 16.163002
v 101.06377 58.96233 16.35849
v 100.884476 59.235416 16.439487
v 100.62283 59.4393 16.384296
v 99.80135 59.062695 16.619228
v 99.61552 58.945614 16.378206
v 99.553665 58.70863 16.15258
v 99.63238 58.41524 16.00281
v 99.83055 58.144062 15.969025
v 100.0951 57.96776 16.060276
v 100.355125 57.933563 16.252115
v 100.54096 58.050648 16.493137
v 100.60281 58.287632 16.718763
v 100.5241 58.581017 16.868534
v 100.32592 58.852196 16.902319
v 100.06138 59.028503 16.811068
v 99.30229 58.731182 17.179192
v 99.102234 58.59974 16.951447
v 99.02104 58.345097 16.738356
v 99.08047 58.035492 16.597013
v 99.264595 57.75388 16.565294
v 99.52408 57.575714 16.651697
v 99.7894 57.548744 16.833069
v 99.989456 57.680187 17.060814
v 100.07065 57.934826 17.273907
v 100.01122 58.244434 17.415249
v 99.827095 58.526047 17.446968
v 99.56761 58.70421 17.360565
v 98.80207 58.419334 17.828321
v 98.59557 58.28012 17.596966
v 98.50866 58.018692 17.389786
v 98.56461 57.70511 17.262295
v 98.74845 57.423386 17.248653
v 99.0109 57.249016 17.352518
v 99.281654 57.228718 17.546057
v 99.48815 57.36793 17.777412
v 99.575066 57.629356 17.984592
v 99.51911 57.942944 18.112085
v 99.33527 58.224667 18.125725
v 99.07282 58.399036 18.02186
v 99.046196 57.82674 17.719976
usemtl mat_7
s 1
f 925 925 926
f 926 925 927
f 925 925 927
f 927 925 928
f 925 925 928
f 928 925 929
f 925 925 929
f 929 925 930
f 925 925 930
f 930 925 931
f 925 925 931
f 931 925 932
f 925 925 932
f 932 925 933
f 925 925 933
f 933 925 934
f 925 925 934
f 934 925 935
f 925 925 935
f 935 925 936
f 925 925 936
f 936 925 937
f 925 925 937
f 937 925 926
f 926 927 938
f 938 927 939
f 927 928 939
f 939 928 940
f 928 929 940
f 940 929 941
f 929 930 941
f 941 930 942
f 930 931 942
f 942 931 943
f 931 932 943
f 943 932 944
f 932 933 944
f 944 933 945
f 933 934 945
f 945 934 946
f 934 935 946
f 946 935 947
f 935 936 947
f 947 936 948
f 936 937 948
f 948 937 949
f 937 926 949
f 949 926 938
f 938 939 950
f 950 939 951
f 939 940 951
f 951 940 952
f 940 941 952
f 952 941 953
f 941 942 953
f 953 942 954
f 942 943 954
f 954 943 955
f 943 944 955
f 955 944 956
f 944 945 956
f 956 945 957
f 945 946 957
f 957 946 958
f 946 947 958
f 958 947 959
f 947 948 959
f 959 948 960
f 948 949 960
f 960 949 961
f 949 938 961
f 961 938 950
f 950 951 962
f 962 951 963
f 951 952 963
f 963 952 964
f 952 953 964
f 964 953 965
f 953 954 965
f 965 954 966
f 954 955 966
f 966 955 967
f 955 956 967
f 967 956 968
f 956 957 968
f 968 957 969
f 957 958 969
f 969 958 970
f 958 959 970
f 970 959 971
f 959 960 971
f 971 960 972
f 960 961 972
f 972 961 973
f 961 950 973
f 973 950 962
f 962 963 974
f 974 963 975
f 963 964 975
f 975 964 976
f 964 965 976
f 976 965 977
f 965 966 977
f 977 966 978
f 966 967 978
f 978 967 979
f 967 968 979
f 979 968 980
f 968 969 980
f 980 969 981
f 969 970 981
f 981 970 982
f 970 971 982
f 982 971 983
f 971 972 983
f 983 972 984
f 972 973 984
f 984 973 985
f 973 962 985
f 985 962 974
f 974 975 986
f 986 975 987
f 975 976 987
f 987 976 988
f 976 977 988
f 988 977 989
f 977 978 989
f 989 978 990
f 978 979 990
f 990 979 991
f 979 980 991
f 991 980 992
f 980 981 992
f 992 981 993
f 981 982 993
f 993 982 994
f 982 983 994
f 994 983 995
f 983 984 995
f 995 984 996
f 984 985 996
f 996 985 997
f 985 974 997
f 997 974 986
f 986 987 998
f 998 987 999
f 987 988 999
f 999 988 1000
f 988 989 1000
f 1000 989 1001
f 989 990 1001
f 1001 990 1002
f 990 991 1002
f 1002 991 1003
f 991 992 1003
f 1003 992 1004
f 992 993 1004
f 1004 993 1005
f 993 994 1005
f 1005 994 1006
f 994 995 1006
f 1006 995 1007
f 995 996 1007
f 1007 996 1008
f 996 997 1008
f 1008 997 1009
f 997 986 1009
f 1009 986 998
f 998 999 1010
f 1010 999 1011
f 999 1000 1011
f 1011 1000 1012
f 1000 1001 1012
f 1012 1001 1013
f 1001 1002 1013
f 1013 1002 1014
f 1002 1003 1014
f 1014 1003 1015
f 1003 1004 1015
f 1015 1004 1016
f 1004 1005 1016
f 1016 1005 1017
f 1005 1006 1017
f 1017 1006 1018
f 1006 1007 1018
f 1018 1007 1019
f 1007 1008 1019
f 1019 1008 1020
f 1008 1009 1020
f 1020 1009 1021
f 1009 998 1021
f 1021 998 1010
f 1010 1011 1022
f 1022 1011 1023
f 1011 1012 1023
f 1023 1012 1024
f 1012 1013 1024
f 1024 1013 1025
f 1013 1014 1025
f 1025 1014 1026
f 1014 1015 1026
f 1026 1015 1027
f 1015 1016 1027
f 1027 1016 1028
f 1016 1017 1028
f 1028 1017 1029
f 1017 1018 1029
f 1029 1018 1030
f 1018 1019 1030
f 1030 1019 1031
f 1019 1020 1031
f 1031 1020 1032
f 1020 1021 1032
f 1032 1021 1033
f 1021 1010 1033
f 1033 1010 1022
f 1022 1023 1034
f 1034 1023 1035
f 1023 1024 1035
f 1035 1024 1036
f 1024 1025 1036
f 1036 1025 1037
f 1025 1026 1037
f 1037 1026 1038
f 1026 1027 1038
f 1038 1027 1039
f 1027 1028 1039
f 1039 1028 1040
f 1028 1029 1040
f 1040 1029 1041
f 1029 1030 1041
f 1041 1030 1042
f 1030 1031 1042
f 1042 1031 1043
f 1031 1032 1043
f 1043 1032 1044
f 1032 1033 1044
f 1044 1033 1045
f 1033 1022 1045
f 1045 1022 1034
f 1034 1035 1046
f 1046 1035 1047
f 1035 1036 1047
f 1047 1036 1048
f 1036 1037 1048
f 1048 1037 1049
f 1037 1038 1049
f 1049 1038 1050
f 1038 1039 1050
f 1050 1039 1051
f 1039 1040 1051
f 1051 1040 1052
f 1040 1041 1052
f 1052 1041 1053
f 1041 1042 1053
f 1053 1042 1054
f 1042 1043 1054
f 1054 1043 1055
f 1043 1044 1055
f 1055 1044 1056
f 1044 1045 1056
f 1056 1045 1057
f 1045 1034 1057
f 1057 1034 1046
f 1046 1047 1058
f 1058 1047 1059
f 1047 1048 1059
f 1059 1048 1060
f 1048 1049 1060
f 1060 1049 1061
f 1049 1050 1061
f 1061 1050 1062
f 1050 1051 1062
f 1062 1051 1063
f 1051 1052 1063
f 1063 1052 1064
f 1052 1053 1064
f 1064 1053 1065
f 1053 1054 1065
f 1065 1054 1066
f 1054 1055 1066
f 1066 1055 1067
f 1055 1056 1067
f 1067 1056 1068
f 1056 1057 1068
f 1068 1057 1069
f 1057 1046 1069
f 1069 1046 1058
f 1058 1059 1070
f 1070 1059 1071
f 1059 1060 1071
f 1071 1060 1072
f 1060 1061 1072
f 1072 1061 1073
f 1061 1062 1073
f 1073 1062 1074
f 1062 1063 1074
f 1074 1063 1075
f 1063 1064 1075
f 1075 1064 1076
f 1064 1065 1076
f 1076 1065 1077
f 1065 1066 1077
f 1077 1066 1078
f 1066 1067 1078
f 1078 1067 1079
f 1067 1068 1079
f 1079 1068 1080
f 1068 1069 1080
f 1080 1069 1081
f 1069 1058 1081
f 1081 1058 1070
f 1070 1071 1082
f 1082 1071 1083
f 1071 1072 1083
f 1083 1072 1084
f 1072 1073 1084
f 1084 1073 1085
f 1073 1074 1085
f 1085 1074 1086
f 1074 1075 1086
f 1086 1075 1087
f 1075 1076 1087
f 1087 1076 1088
f 1076 1077 1088
f 1088 1077 1089
f 1077 1078 1089
f 1089 1078 1090
f 1078 1079 1090
f 1090 1079 1091
f 1079 1080 1091
f 1091 1080 1092
f 1080 1081 1092
f 1092 1081 1093
f 1081 1070 1093
f 1093 1070 1082
f 1082 1083 1094
f 1094 1083 1095
f 1083 1084 1095
f 1095 1084 1096
f 1084 1085 1096
f 1096 1085 1097
f 1085 1086 1097
f 1097 1086 1098
f 1086 1087 1098
f 1098 1087 1099
f 1087 1088 1099
f 1099 1088 1100
f 1088 1089 1100
f 1100 1089 1101
f 1089 1090 1101
f 1101 1090 1102
f 1090 1091 1102
f 1102 1091 1103
f 1091 1092 1103
f 1103 1092 1104
f 1092 1093 1104
f 1104 1093 1105
f 1093 1082 1105
f 1105 1082 1094
f 1094 1095 1106
f 1106 1095 1107
f 1095 1096 1107
f 1107 1096 1108
f 1096 1097 1108
f 1108 1097 1109
f 1097 1098 1109
f 1109 1098 1110
f 1098 1099 1110
f 1110 1099 1111
f 1099 1100 1111
f 1111 1100 1112
f 1100 1101 1112
f 1112 1101 1113
f 1101 1102 1113
f 1113 1102 1114
f 1102 1103 1114
f 1114 1103 1115
f 1103 1104 1115
f 1115 1104 1116
f 1104 1105 1116
f 1116 1105 1117
f 1105 1094 1117
f 1117 1094 1106
f 1106 1107 1118
f 1118 1107 1119
f 1107 1108 1119
f 1119 1108 1120
f 1108 1109 1120
f 1120 1109 1121
f 1109 1110 1121
f 1121 1110 1122
f 1110 1111 1122
f 1122 1111 1123
f 1111 1112 1123
f 1123 1112 1124
f 1112 1113 1124
f 1124 1113 1125
f 1113 1114 1125
f 1125 1114 1126
f 1114 1115 1126
f 1126 1115 1127
f 1115 1116 1127
f 1127 1116 1128
f 1116 1117 1128
f 1128 1117 1129
f 1117 1106 1129
f 1129 1106 1118
f 1118 1119 1130
f 1130 1119 1131
f 1119 1120 1131
f 1131 1120 1132
f 1120 1121 1132
f 1132 1121 1133
f 1121 1122 1133
f 1133 1122 1134
f 1122 1123 1134
f 1134 1123 1135
f 1123 1124 1135
f 1135 1124 1136
f 1124 1125 1136
f 1136 1125 1137
f 1125 1126 1137
f 1137 1126 1138
f 1126 1127 1138
f 1138 1127 1139
f 1127 1128 1139
f 1139 1128 1140
f 1128 1129 1140
f 1140 1129 1141
f 1129 1118 1141
f 1141 1118 1130
f 1130 1131 1142
f 1142 1131 1143
f 1131 1132 1143
f 1143 1132 1144
f 1132 1133 1144
f 1144 1133 1145
f 1133 1134 1145
f 1145 1134 1146
f 1134 1135 1146
f 1146 1135 1147
f 1135 1136 1147
f 1147 1136 1148
f 1136 1137 1148
f 1148 1137 1149
f 1137 1138 1149
f 1149 1138 1150
f 1138 1139 1150
f 1150 1139 1151
f 1139 1140 1151
f 1151 1140 1152
f 1140 1141 1152
f 1152 1141 1153
f 1141 1130 1153
f 1153 1130 1142
f 1142 1143 1154
f 1154 1143 1155
f 1143 1144 1155
f 1155 1144 1156
f 1144 1145 1156
f 1156 1145 1157
f 1145 1146 1157
f 1157 1146 1158
f 1146 1147 1158
f 1158 1147 1159
f 1147 1148 1159
f 1159 1148 1160
f 1148 1149 1160
f 1160 1149 1161
f 1149 1150 1161
f 1161 1150 1162
f 1150 1151 1162
f 1162 1151 1163
f 1151 1152 1163
f 1163 1152 1164
f 1152 1153 1164
f 1164 1153 1165
f 1153 1142 1165
f 1165 1142 1154
f 1154 1155 1166
f 1166 1155 1167
f 1155 1156 1167
f 1167 1156 1168
f 1156 1157 1168
f 1168 1157 1169
f 1157 1158 1169
f 1169 1158 1170
f 1158 1159 1170
f 1170 1159 1171
f 1159 1160 1171
f 1171 1160 1172
f 1160 1161 1172
f 1172 1161 1173
f 1161 1162 1173
f 1173 1162 1174
f 1162 1163 1174
f 1174 1163 1175
f 1163 1164 1175
f 1175 1164 1176
f 1164 1165 1176
f 1176 1165 1177
f 1165 1154 1177
f 1177 1154 1166
f 1166 1167 1178
f 1178 1167 1179
f 1167 1168 1179
f 1179 1168 1180
f 1168 1169 1180
f 1180 1169 1181
f 1169 1170 1181
f 1181 1170 1182
f 1170 1171 1182
f 1182 1171 1183
f 1171 1172 1183
f 1183 1172 1184
f 1172 1173 1184
f 1184 1173 1185
f 1173 1174 1185
f 1185 1174 1186
f 1174 1175 1186
f 1186 1175 1187
f 1175 1176 1187
f 1187 1176 1188
f 1176 1177 1188
f 1188 1177 1189
f 1177 1166 1189
f 1189 1166 1178
f 1178 1179 1190
f 1190 1179 1191
f 1179 1180 1191
f 1191 1180 1192
f 1180 1181 1192
f 1192 1181 1193
f 1181 1182 1193
f 1193 1182 1194
f 1182 1183 1194
f 1194 1183 1195
f 1183 1184 1195
f 1195 1184 1196
f 1184 1185 1196
f 1196 1185 1197
f 1185 1186 1197
f 1197 1186 1198
f 1186 1187 1198
f 1198 1187 1199
f 1187 1188 1199
f 1199 1188 1200
f 1188 1189 1200
f 1200 1189 1201
f 1189 1178 1201
f 1201 1178 1190
f 1190 1191 1202
f 1202 1191 1203
f 1191 1192 1203
f 1203 1192 1204
f 1192 1193 1204
f 1204 1193 1205
f 1193 1194 1205
f 1205 1194 1206
f 1194 1195 1206
f 1206 1195 1207
f 1195 1196 1207
f 1207 1196 1208
f 1196 1197 1208
f 1208 1197 1209
f 1197 1198 1209
f 1209 1198 1210
f 1198 1199 1210
f 1210 1199 1211
f 1199 1200 1211
f 1211 1200 1212
f 1200 1201 1212
f 1212 1201 1213
f 1201 1190 1213
f 1213 1190 1202
f 1202 1203 1214
f 1214 1203 1215
f 1203 1204 1215
f 1215 1204 1216
f 1204 1205 1216
f 1216 1205 1217
f 1205 1206 1217
f 1217 1206 1218
f 1206 1207 1218
f 1218 1207 1219
f 1207 1208 1219
f 1219 1208 1220
f 1208 1209 1220
f 1220 1209 1221
f 1209 1210 1221
f 1221 1210 1222
f 1210 1211 1222
f 1222 1211 1223
f 1211 1212 1223
f 1223 1212 1224
f 1212 1213 1224
f 1224 1213 1225
f 1213 1202 1225
f 1225 1202 1214
f 1214 1215 1226
f 1226 1215 1227
f 1215 1216 1227
f 1227 1216 1228
f 1216 1217 1228
f 1228 1217 1229
f 1217 1218 1229
f 1229 1218 1230
f 1218 1219 1230
f 1230 1219 1231
f 1219 1220 1231
f 1231 1220 1232
f 1220 1221 1232
f 1232 1221 1233
f 1221 1222 1233
f 1233 1222 1234
f 1222 1223 1234
f 1234 1223 1235
f 1223 1224 1235
f 1235 1224 1236
f 1224 1225 1236
f 1236 1225 1237
f 1225 1214 1237
f 1237 1214 1226
f 1226 1227 1238
f 1238 1227 1239
f 1227 1228 1239
f 1239 1228 1240
f 1228 1229 1240
f 1240 1229 1241
f 1229 1230 1241
f 1241 1230 1242
f 1230 1231 1242
f 1242 1231 1243
f 1231 1232 1243
f 1243 1232 1244
f 1232 1233 1244
f 1244 1233 1245
f 1233 1234 1245
f 1245 1234 1246
f 1234 1235 1246
f 1246 1235 1247
f 1235 1236 1247
f 1247 1236 1248
f 1236 1237 1248
f 1248 1237 1249
f 1237 1226 1249
f 1249 1226 1238
f 1238 1239 1250
f 1250 1239 1251
f 1239 1240 1251
f 1251 1240 1252
f 1240 1241 1252
f 1252 1241 1253
f 1241 1242 1253
f 1253 1242 1254
f 1242 1243 1254
f 1254 1243 1255
f 1243 1244 1255
f 1255 1244 1256
f 1244 1245 1256
f 1256 1245 1257
f 1245 1246 1257
f 1257 1246 1258
f 1246 1247 1258
f 1258 1247 1259
f 1247 1248 1259
f 1259 1248 1260
f 1248 1249 1260
f 1260 1249 1261
f 1249 1238 1261
f 1261 1238 1250
f 1250 1251 1262
f 1262 1251 1263
f 1251 1252 1263
f 1263 1252 1264
f 1252 1253 1264
f 1264 1253 1265
f 1253 1254 1265
f 1265 1254 1266
f 1254 1255 1266
f 1266 1255 1267
f 1255 1256 1267
f 1267 1256 1268
f 1256 1257 1268
f 1268 1257 1269
f 1257 1258 1269
f 1269 1258 1270
f 1258 1259 1270
f 1270 1259 1271
f 1259 1260 1271
f 1271 1260 1272
f 1260 1261 1272
f 1272 1261 1273
f 1261 1250 1273
f 1273 1250 1262
f 1262 1263 1274
f 1274 1263 1275
f 1263 1264 1275
f 1275 1264 1276
f 1264 1265 1276
f 1276 1265 1277
f 1265 1266 1277
f 1277 1266 1278
f 1266 1267 1278
f 1278 1267 1279
f 1267 1268 1279
f 1279 1268 1280
f 1268 1269 1280
f 1280 1269 1281
f 1269 1270 1281
f 1281 1270 1282
f 1270 1271 1282
f 1282 1271 1283
f 1271 1272 1283
f 1283 1272 1284
f 1272 1273 1284
f 1284 1273 1285
f 1273 1262 1285
f 1285 1262 1274
f 1274 1275 1286
f 1286 1275 1287
f 1275 1276 1287
f 1287 1276 1288
f 1276 1277 1288
f 1288 1277 1289
f 1277 1278 1289
f 1289 1278 1290
f 1278 1279 1290
f 1290 1279 1291
f 1279 1280 1291
f 1291 1280 1292
f 1280 1281 1292
f 1292 1281 1293
f 1281 1282 1293
f 1293 1282 1294
f 1282 1283 1294
f 1294 1283 1295
f 1283 1284 1295
f 1295 1284 1296
f 1284 1285 1296
f 1296 1285 1297
f 1285 1274 1297
f 1297 1274 1286
f 1286 1287 1298
f 1298 1287 1299
f 1287 1288 1299
f 1299 1288 1300
f 1288 1289 1300
f 1300 1289 1301
f 1289 1290 1301
f 1301 1290 1302
f 1290 1291 1302
f 1302 1291 1303
f 1291 1292 1303
f 1303 1292 1304
f 1292 1293 1304
f 1304 1293 1305
f 1293 1294 1305
f 1305 1294 1306
f 1294 1295 1306
f 1306 1295 1307
f 1295 1296 1307
f 1307 1296 1308
f 1296 1297 1308
f 1308 1297 1309
f 1297 1286 1309
f 1309 1286 1298
f 1298 1299 1310
f 1310 1299 1311
f 1299 1300 1311
f 1311 1300 1312
f 1300 1301 1312
f 1312 1301 1313
f 1301 1302 1313
f 1313 1302 1314
f 1302 1303 1314
f 1314 1303 1315
f 1303 1304 1315
f 1315 1304 1316
f 1304 1305 1316
f 1316 1305 1317
f 1305 1306 1317
f 1317 1306 1318
f 1306 1307 1318
f 1318 1307 1319
f 1307 1308 1319
f 1319 1308 1320
f 1308 1309 1320
f 1320 1309 1321
f 1309 1298 1321
f 1321 1298 1310
f 1310 1311 1322
f 1322 1311 1323
f 1311 1312 1323
f 1323 1312 1324
f 1312 1313 1324
f 1324 1313 1325
f 1313 1314 1325
f 1325 1314 1326
f 1314 1315 1326
f 1326 1315 1327
f 1315 1316 1327
f 1327 1316 1328
f 1316 1317 1328
f 1328 1317 1329
f 1317 1318 1329
f 1329 1318 1330
f 1318 1319 1330
f 1330 1319 1331
f 1319 1320 1331
f 1331 1320 1332
f 1320 1321 1332
f 1332 1321 1333
f 1321 1310 1333
f 1333 1310 1322
f 1322 1323 1334
f 1334 1323 1335
f 1323 1324 1335
f 1335 1324 1336
f 1324 1325 1336
f 1336 1325 1337
f 1325 1326 1337
f 1337 1326 1338
f 1326 1327 1338
f 1338 1327 1339
f 1327 1328 1339
f 1339 1328 1340
f 1328 1329 1340
f 1340 1329 1341
f 1329 1330 1341
f 1341 1330 1342
f 1330 1331 1342
f 1342 1331 1343
f 1331 1332 1343
f 1343 1332 1344
f 1332 1333 1344
f 1344 1333 1345
f 1333 1322 1345
f 1345 1322 1334
f 1334 1335 1346
f 1346 1335 1347
f 1335 1336 1347
f 1347 1336 1348
f 1336 1337 1348
f 1348 1337 1349
f 1337 1338 1349
f 1349 1338 1350
f 1338 1339 1350
f 1350 1339 1351
f 1339 1340 1351
f 1351 1340 1352
f 1340 1341 1352
f 1352 1341 1353
f 1341 1342 1353
f 1353 1342 1354
f 1342 1343 1354
f 1354 1343 1355
f 1343 1344 1355
f 1355 1344 1356
f 1344 1345 1356
f 1356 1345 1357
f 1345 1334 1357
f 1357 1334 1346
f 1346 1347 1358
f 1358 1347 1359
f 1347 1348 1359
f 1359 1348 1360
f 1348 1349 1360
f 1360 1349 1361
f 1349 1350 1361
f 1361 1350 1362
f 1350 1351 1362
f 1362 1351 1363
f 1351 1352 1363
f 1363 1352 1364
f 1352 1353 1364
f 1364 1353 1365
f 1353 1354 1365
f 1365 1354 1366
f 1354 1355 1366
f 1366 1355 1367
f 1355 1356 1367
f 1367 1356 1368
f 1356 1357 1368
f 1368 1357 1369
f 1357 1346 1369
f 1369 1346 1358
f 1358 1359 1370
f 1370 1359 1371
f 1359 1360 1371
f 1371 1360 1372
f 1360 1361 1372
f 1372 1361 1373
f 1361 1362 1373
f 1373 1362 1374
f 1362 1363 1374
f 1374 1363 1375
f 1363 1364 1375
f 1375 1364 1376
f 1364 1365 1376
f 1376 1365 1377
f 1365 1366 1377
f 1377 1366 1378
f 1366 1367 1378
f 1378 1367 1379
f 1367 1368 1379
f 1379 1368 1380
f 1368 1369 1380
f 1380 1369 1381
f 1369 1358 1381
f 1381 1358 1370
f 1370 1371 1382
f 1382 1371 1383
f 1371 1372 1383
f 1383 1372 1384
f 1372 1373 1384
f 1384 1373 1385
f 1373 1374 1385
f 1385 1374 1386
f 1374 1375 1386
f 1386 1375 1387
f 1375 1376 1387
f 1387 1376 1388
f 1376 1377 1388
f 1388 1377 1389
f 1377 1378 1389
f 1389 1378 1390
f 1378 1379 1390
f 1390 1379 1391
f 1379 1380 1391
f 1391 1380 1392
f 1380 1381 1392
f 1392 1381 1393
f 1381 1370 1393
f 1393 1370 1382
f 1382 1383 1394
f 1394 1383 1395
f 1383 1384 1395
f 1395 1384 1396
f 1384 1385 1396
f 1396 1385 1397
f 1385 1386 1397
f 1397 1386 1398
f 1386 1387 1398
f 1398 1387 1399
f 1387 1388 1399
f 1399 1388 1400
f 1388 1389 1400
f 1400 1389 1401
f 1389 1390 1401
f 1401 1390 1402
f 1390 1391 1402
f 1402 1391 1403
f 1391 1392 1403
f 1403 1392 1404
f 1392 1393 1404
f 1404 1393 1405
f 1393 1382 1405
f 1405 1382 1394
f 1394 1395 1406
f 1406 1395 1407
f 1395 1396 1407
f 1407 1396 1408
f 1396 1397 1408
f 1408 1397 1409
f 1397 1398 1409
f 1409 1398 1410
f 1398 1399 1410
f 1410 1399 1411
f 1399 1400 1411
f 1411 1400 1412
f 1400 1401 1412
f 1412 1401 1413
f 1401 1402 1413
f 1413 1402 1414
f 1402 1403 1414
f 1414 1403 1415
f 1403 1404 1415
f 1415 1404 1416
f 1404 1405 1416
f 1416 1405 1417
f 1405 1394 1417
f 1417 1394 1406
f 1406 1407 1418
f 1418 1407 1419
f 1407 1408 1419
f 1419 1408 1420
f 1408 1409 1420
f 1420 1409 1421
f 1409 1410 1421
f 1421 1410 1422
f 1410 1411 1422
f 1422 1411 1423
f 1411 1412 1423
f 1423 1412 1424
f 1412 1413 1424
f 1424 1413 1425
f 1413 1414 1425
f 1425 1414 1426
f 1414 1415 1426
f 1426 1415 1427
f 1415 1416 1427
f 1427 1416 1428
f 1416 1417 1428
f 1428 1417 1429
f 1417 1406 1429
f 1429 1406 1418
f 1418 1419 1430
f 1430 1419 1431
f 1419 1420 1431
f 1431 1420 1432
f 1420 1421 1432
f 1432 1421 1433
f 1421 1422 1433
f 1433 1422 1434
f 1422 1423 1434
f 1434 1423 1435
f 1423 1424 1435
f 1435 1424 1436
f 1424 1425 1436
f 1436 1425 1437
f 1425 1426 1437
f 1437 1426 1438
f 1426 1427 1438
f 1438 1427 1439
f 1427 1428 1439
f 1439 1428 1440
f 1428 1429 1440
f 1440 1429 1441
f 1429 1418 1441
f 1441 1418 1430
f 1430 1431 1442
f 1442 1431 1443
f 1431 1432 1443
f 1443 1432 1444
f 1432 1433 1444
f 1444 1433 1445
f 1433 1434 1445
f 1445 1434 1446
f 1434 1435 1446
f 1446 1435 1447
f 1435 1436 1447
f 1447 1436 1448
f 1436 1437 1448
f 1448 1437 1449
f 1437 1438 1449
f 1449 1438 1450
f 1438 1439 1450
f 1450 1439 1451
f 1439 1440 1451
f 1451 1440 1452
f 1440 1441 1452
f 1452 1441 1453
f 1441 1430 1453
f 1453 1430 1442
f 1442 1443 1454
f 1454 1443 1455
f 1443 1444 1455
f 1455 1444 1456
f 1444 1445 1456
f 1456 1445 1457
f 1445 1446 1457
f 1457 1446 1458
f 1446 1447 1458
f 1458 1447 1459
f 1447 1448 1459
f 1459 1448 1460
f 1448 1449 1460
f 1460 1449 1461
f 1449 1450 1461
f 1461 1450 1462
f 1450 1451 1462
f 1462 1451 1463
f 1451 1452 1463
f 1463 1452 1464
f 1452 1453 1464
f 1464 1453 1465
f 1453 1442 1465
f 1465 1442 1454
f 1454 1455 1466
f 1466 1455 1467
f 1455 1456 1467
f 1467 1456 1468
f 1456 1457 1468
f 1468 1457 1469
f 1457 1458 1469
f 1469 1458 1470
f 1458 1459 1470
f 1470 1459 1471
f 1459 1460 1471
f 1471 1460 1472
f 1460 1461 1472
f 1472 1461 1473
f 1461 1462 1473
f 1473 1462 1474
f 1462 1463 1474
f 1474 1463 1475
f 1463 1464 1475
f 1475 1464 1476
f 1464 1465 1476
f 1476 1465 1477
f 1465 1454 1477
f 1477 1454 1466
f 1466 1467 1478
f 1478 1467 1479
f 1467 1468 1479
f 1479 1468 1480
f 1468 1469 1480
f 1480 1469 1481
f 1469 1470 1481
f 1481 1470 1482
f 1470 1471 1482
f 1482 1471 1483
f 1471 1472 1483
f 1483 1472 1484
f 1472 1473 1484
f 1484 1473 1485
f 1473 1474 1485
f 1485 1474 1486
f 1474 1475 1486
f 1486 1475 1487
f 1475 1476 1487
f 1487 1476 1488
f 1476 1477 1488
f 1488 1477 1489
f 1477 1466 1489
f 1489 1466 1478
f 1478 1479 1490
f 1490 1479 1491
f 1479 1480 1491
f 1491 1480 1492
f 1480 1481 1492
f 1492 1481 1493
f 1481 1482 1493
f 1493 1482 1494
f 1482 1483 1494
f 1494 1483 1495
f 1483 1484 1495
f 1495 1484 1496
f 1484 1485 1496
f 1496 1485 1497
f 1485 1486 1497
f 1497 1486 1498
f 1486 1487 1498
f 1498 1487 1499
f 1487 1488 1499
f 1499 1488 1500
f 1488 1489 1500
f 1500 1489 1501
f 1489 1478 1501
f 1501 1478 1490
f 1490 1491 1502
f 1502 1491 1503
f 1491 1492 1503
f 1503 1492 1504
f 1492 1493 1504
f 1504 1493 1505
f 1493 1494 1505
f 1505 1494 1506
f 1494 1495 1506
f 1506 1495 1507
f 1495 1496 1507
f 1507 1496 1508
f 1496 1497 1508
f 1508 1497 1509
f 1497 1498 1509
f 1509 1498 1510
f 1498 1499 1510
f 1510 1499 1511
f 1499 1500 1511
f 1511 1500 1512
f 1500 1501 1512
f 1512 1501 1513
f 1501 1490 1513
f 1513 1490 1502
f 1502 1503 1514
f 1514 1503 1515
f 1503 1504 1515
f 1515 1504 1516
f 1504 1505 1516
f 1516 1505 1517
f 1505 1506 1517
f 1517 1506 1518
f 1506 1507 1518
f 1518 1507 1519
f 1507 1508 1519
f 1519 1508 1520
f 1508 1509 1520
f 1520 1509 1521
f 1509 1510 1521
f 1521 1510 1522
f 1510 1511 1522
f 1522 1511 1523
f 1511 1512 1523
f 1523 1512 1524
f 1512 1513 1524
f 1524 1513 1525
f 1513 1502 1525
f 1525 1502 1514
f 1514 1515 1526
f 1526 1515 1527
f 1515 1516 1527
f 1527 1516 1528
f 1516 1517 1528
f 1528 1517 1529
f 1517 1518 1529
f 1529 1518 1530
f 1518 1519 1530
f 1530 1519 1531
f 1519 1520 1531
f 1531 1520 1532
f 1520 1521 1532
f 1532 1521 1533
f 1521 1522 1533
f 1533 1522 1534
f 1522 1523 1534
f 1534 1523 1535
f 1523 1524 1535
f 1535 1524 1536
f 1524 1525 1536
f 1536 1525 1537
f 1525 1514 1537
f 1537 1514 1526
f 1526 1527 1538
f 1538 1527 1539
f 1527 1528 1539
f 1539 1528 1540
f 1528 1529 1540
f 1540 1529 1541
f 1529 1530 1541
f 1541 1530 1542
f 1530 1531 1542
f 1542 1531 1543
f 1531 1532 1543
f 1543 1532 1544
f 1532 1533 1544
f 1544 1533 1545
f 1533 1534 1545
f 1545 1534 1546
f 1534 1535 1546
f 1546 1535 1547
f 1535 1536 1547
f 1547 1536 1548
f 1536 1537 1548
f 1548 1537 1549
f 1537 1526 1549
f 1549 1526 1538
f 1538 1539 1550
f 1550 1539 1551
f 1539 1540 1551
f 1551 1540 1552
f 1540 1541 1552
f 1552 1541 1553
f 1541 1542 1553
f 1553 1542 1554
f 1542 1543 1554
f 1554 1543 1555
f 1543 1544 1555
f 1555 1544 1556
f 1544 1545 1556
f 1556 1545 1557
f 1545 1546 1557
f 1557 1546 1558
f 1546 1547 1558
f 1558 1547 1559
f 1547 1548 1559
f 1559 1548 1560
f 1548 1549 1560
f 1560 1549 1561
f 1549 1538 1561
f 1561 1538 1550
f 1550 1551 1562
f 1562 1551 1563
f 1551 1552 1563
f 1563 1552 1564
f 1552 1553 1564
f 1564 1553 1565
f 1553 1554 1565
f 1565 1554 1566
f 1554 1555 1566
f 1566 1555 1567
f 1555 1556 1567
f 1567 1556 1568
f 1556 1557 1568
f 1568 1557 1569
f 1557 1558 1569
f 1569 1558 1570
f 1558 1559 1570
f 1570 1559 1571
f 1559 1560 1571
f 1571 1560 1572
f 1560 1561 1572
f 1572 1561 1573
f 1561 1550 1573
f 1573 1550 1562
f 1562 1563 1574
f 1574 1563 1575
f 1563 1564 1575
f 1575 1564 1576
f 1564 1565 1576
f 1576 1565 1577
f 1565 1566 1577
f 1577 1566 1578
f 1566 1567 1578
f 1578 1567 1579
f 1567 1568 1579
f 1579 1568 1580
f 1568 1569 1580
f 1580 1569 1581
f 1569 1570 1581
f 1581 1570 1582
f 1570 1571 1582
f 1582 1571 1583
f 1571 1572 1583
f 1583 1572 1584
f 1572 1573 1584
f 1584 1573 1585
f 1573 1562 1585
f 1585 1562 1574
f 1574 1575 1586
f 1586 1575 1587
f 1575 1576 1587
f 1587 1576 1588
f 1576 1577 1588
f 1588 1577 1589
f 1577 1578 1589
f 1589 1578 1590
f 1578 1579 1590
f 1590 1579 1591
f 1579 1580 1591
f 1591 1580 1592
f 1580 1581 1592
f 1592 1581 1593
f 1581 1582 1593
f 1593 1582 1594
f 1582 1583 1594
f 1594 1583 1595
f 1583 1584 1595
f 1595 1584 1596
f 1584 1585 1596
f 1596 1585 1597
f 1585 1574 1597
f 1597 1574 1586
f 1586 1587 1598
f 1598 1587 1599
f 1587 1588 1599
f 1599 1588 1600
f 1588 1589 1600
f 1600 1589 1601
f 1589 1590 1601
f 1601 1590 1602
f 1590 1591 1602
f 1602 1591 1603
f 1591 1592 1603
f 1603 1592 1604
f 1592 1593 1604
f 1604 1593 1605
f 1593 1594 1605
f 1605 1594 1606
f 1594 1595 1606
f 1606 1595 1607
f 1595 1596 1607
f 1607 1596 1608
f 1596 1597 1608
f 1608 1597 1609
f 1597 1586 1609
f 1609 1586 1598
f 1598 1599 1610
f 1610 1599 1611
f 1599 1600 1611
f 1611 1600 1612
f 1600 1601 1612
f 1612 1601 1613
f 1601 1602 1613
f 1613 1602 1614
f 1602 1603 1614
f 1614 1603 1615
f 1603 1604 1615
f 1615 1604 1616
f 1604 1605 1616
f 1616 1605 1617
f 1605 1606 1617
f 1617 1606 1618
f 1606 1607 1618
f 1618 1607 1619
f 1607 1608 1619
f 1619 1608 1620
f 1608 1609 1620
f 1620 1609 1621
f 1609 1598 1621
f 1621 1598 1610
f 1610 1611 1622
f 1622 1611 1623
f 1611 1612 1623
f 1623 1612 1624
f 1612 1613 1624
f 1624 1613 1625
f 1613 1614 1625
f 1625 1614 1626
f 1614 1615 1626
f 1626 1615 1627
f 1615 1616 1627
f 1627 1616 1628
f 1616 1617 1628
f 1628 1617 1629
f 1617 1618 1629
f 1629 1618 1630
f 1618 1619 1630
f 1630 1619 1631
f 1619 1620 1631
f 1631 1620 1632
f 1620 1621 1632
f 1632 1621 1633
f 1621 1610 1633
f 1633 1610 1622
f 1622 1623 1634
f 1634 1623 1635
f 1623 1624 1635
f 1635 1624 1636
f 1624 1625 1636
f 1636 1625 1637
f 1625 1626 1637
f 1637 1626 1638
f 1626 1627 1638
f 1638 1627 1639
f 1627 1628 1639
f 1639 1628 1640
f 1628 1629 1640
f 1640 1629 1641
f 1629 1630 1641
f 1641 1630 1642
f 1630 1631 1642
f 1642 1631 1643
f 1631 1632 1643
f 1643 1632 1644
f 1632 1633 1644
f 1644 1633 1645
f 1633 1622 1645
f 1645 1622 1634
f 1634 1635 1646
f 1646 1635 1647
f 1635 1636 1647
f 1647 1636 1648
f 1636 1637 1648
f 1648 1637 1649
f 1637 1638 1649
f 1649 1638 1650
f 1638 1639 1650
f 1650 1639 1651
f 1639 1640 1651
f 1651 1640 1652
f 1640 1641 1652
f 1652 1641 1653
f 1641 1642 1653
f 1653 1642 1654
f 1642 1643 1654
f 1654 1643 1655
f 1643 1644 1655
f 1655 1644 1656
f 1644 1645 1656
f 1656 1645 1657
f 1645 1634 1657
f 1657 1634 1646
f 1646 1647 1658
f 1658 1647 1659
f 1647 1648 1659
f 1659 1648 1660
f 1648 1649 1660
f 1660 1649 1661
f 1649 1650 1661
f 1661 1650 1662
f 1650 1651 1662
f 1662 1651 1663
f 1651 1652 1663
f 1663 1652 1664
f 1652 1653 1664
f 1664 1653 1665
f 1653 1654 1665
f 1665 1654 1666
f 1654 1655 1666
f 1666 1655 1667
f 1655 1656 1667
f 1667 1656 1668
f 1656 1657 1668
f 1668 1657 1669
f 1657 1646 1669
f 1669 1646 1658
f 1658 1659 1670
f 1670 1659 1671
f 1659 1660 1671
f 1671 1660 1672
f 1660 1661 1672
f 1672 1661 1673
f 1661 1662 1673
f 1673 1662 1674
f 1662 1663 1674
f 1674 1663 1675
f 1663 1664 1675
f 1675 1664 1676
f 1664 1665 1676
f 1676 1665 1677
f 1665 1666 1677
f 1677 1666 1678
f 1666 1667 1678
f 1678 1667 1679
f 1667 1668 1679
f 1679 1668 1680
f 1668 1669 1680
f 1680 1669 1681
f 1669 1658 1681
f 1681 1658 1670
f 1670 1671 1682
f 1682 1671 1683
f 1671 1672 1683
f 1683 1672 1684
f 1672 1673 1684
f 1684 1673 1685
f 1673 1674 1685
f 1685 1674 1686
f 1674 1675 1686
f 1686 1675 1687
f 1675 1676 1687
f 1687 1676 1688
f 1676 1677 1688
f 1688 1677 1689
f 1677 1678 1689
f 1689 1678 1690
f 1678 1679 1690
f 1690 1679 1691
f 1679 1680 1691
f 1691 1680 1692
f 1680 1681 1692
f 1692 1681 1693
f 1681 1670 1693
f 1693 1670 1682
f 1682 1683 1694
f 1694 1683 1695
f 1683 1684 1695
f 1695 1684 1696
f 1684 1685 1696
f 1696 1685 1697
f 1685 1686 1697
f 1697 1686 1698
f 1686 1687 1698
f 1698 1687 1699
f 1687 1688 1699
f 1699 1688 1700
f 1688 1689 1700
f 1700 1689 1701
f 1689 1690 1701
f 1701 1690 1702
f 1690 1691 1702
f 1702 1691 1703
f 1691 1692 1703
f 1703 1692 1704
f 1692 1693 1704
f 1704 1693 1705
f 1693 1682 1705
f 1705 1682 1694
f 1694 1695 1706
f 1706 1695 1707
f 1695 1696 1707
f 1707 1696 1708
f 1696 1697 1708
f 1708 1697 1709
f 1697 1698 1709
f 1709 1698 1710
f 1698 1699 1710
f 1710 1699 1711
f 1699 1700 1711
f 1711 1700 1712
f 1700 1701 1712
f 1712 1701 1713
f 1701 1702 1713
f 1713 1702 1714
f 1702 1703 1714
f 1714 1703 1715
f 1703 1704 1715
f 1715 1704 1716
f 1704 1705 1716
f 1716 1705 1717
f 1705 1694 1717
f 1717 1694 1706
f 1706 1707 1718
f 1718 1707 1719
f 1707 1708 1719
f 1719 1708 1720
f 1708 1709 1720
f 1720 1709 1721
f 1709 1710 1721
f 1721 1710 1722
f 1710 1711 1722
f 1722 1711 1723
f 1711 1712 1723
f 1723 1712 1724
f 1712 1713 1724
f 1724 1713 1725
f 1713 1714 1725
f 1725 1714 1726
f 1714 1715 1726
f 1726 1715 1727
f 1715 1716 1727
f 1727 1716 1728
f 1716 1717 1728
f 1728 1717 1729
f 1717 1706 1729
f 1729 1706 1718
f 1718 1719 1730
f 1730 1719 1731
f 1719 1720 1731
f 1731 1720 1732
f 1720 1721 1732
f 1732 1721 1733
f 1721 1722 1733
f 1733 1722 1734
f 1722 1723 1734
f 1734 1723 1735
f 1723 1724 1735
f 1735 1724 1736
f 1724 1725 1736
f 1736 1725 1737
f 1725 1726 1737
f 1737 1726 1738
f 1726 1727 1738
f 1738 1727 1739
f 1727 1728 1739
f 1739 1728 1740
f 1728 1729 1740
f 1740 1729 1741
f 1729 1718 1741
f 1741 1718 1730
f 1730 1731 1742
f 1742 1731 1743
f 1731 1732 1743
f 1743 1732 1744
f 1732 1733 1744
f 1744 1733 1745
f 1733 1734 1745
f 1745 1734 1746
f 1734 1735 1746
f 1746 1735 1747
f 1735 1736 1747
f 1747 1736 1748
f 1736 1737 1748
f 1748 1737 1749
f 1737 1738 1749
f 1749 1738 1750
f 1738 1739 1750
f 1750 1739 1751
f 1739 1740 1751
f 1751 1740 1752
f 1740 1741 1752
f 1752 1741 1753
f 1741 1730 1753
f 1753 1730 1742
f 1742 1743 1754
f 1754 1743 1755
f 1743 1744 1755
f 1755 1744 1756
f 1744 1745 1756
f 1756 1745 1757
f 1745 1746 1757
f 1757 1746 1758
f 1746 1747 1758
f 1758 1747 1759
f 1747 1748 1759
f 1759 1748 1760
f 1748 1749 1760
f 1760 1749 1761
f 1749 1750 1761
f 1761 1750 1762
f 1750 1751 1762
f 1762 1751 1763
f 1751 1752 1763
f 1763 1752 1764
f 1752 1753 1764
f 1764 1753 1765
f 1753 1742 1765
f 1765 1742 1754
f 1754 1755 1766
f 1766 1755 1767
f 1755 1756 1767
f 1767 1756 1768
f 1756 1757 1768
f 1768 1757 1769
f 1757 1758 1769
f 1769 1758 1770
f 1758 1759 1770
f 1770 1759 1771
f 1759 1760 1771
f 1771 1760 1772
f 1760 1761 1772
f 1772 1761 1773
f 1761 1762 1773
f 1773 1762 1774
f 1762 1763 1774
f 1774 1763 1775
f 1763 1764 1775
f 1775 1764 1776
f 1764 1765 1776
f 1776 1765 1777
f 1765 1754 1777
f 1777 1754 1766
f 1766 1767 1778
f 1778 1767 1779
f 1767 1768 1779
f 1779 1768 1780
f 1768 1769 1780
f 1780 1769 1781
f 1769 1770 1781
f 1781 1770 1782
f 1770 1771 1782
f 1782 1771 1783
f 1771 1772 1783
f 1783 1772 1784
f 1772 1773 1784
f 1784 1773 1785
f 1773 1774 1785
f 1785 1774 1786
f 1774 1775 1786
f 1786 1775 1787
f 1775 1776 1787
f 1787 1776 1788
f 1776 1777 1788
f 1788 1777 1789
f 1777 1766 1789
f 1789 1766 1778
f 1778 1779 1790
f 1790 1779 1791
f 1779 1780 1791
f 1791 1780 1792
f 1780 1781 1792
f 1792 1781 1793
f 1781 1782 1793
f 1793 1782 1794
f 1782 1783 1794
f 1794 1783 1795
f 1783 1784 1795
f 1795 1784 1796
f 1784 1785 1796
f 1796 1785 1797
f 1785 1786 1797
f 1797 1786 1798
f 1786 1787 1798
f 1798 1787 1799
f 1787 1788 1799
f 1799 1788 1800
f 1788 1789 1800
f 1800 1789 1801
f 1789 1778 1801
f 1801 1778 1790
f 1790 1791 1802
f 1802 1791 1803
f 1791 1792 1803
f 1803 1792 1804
f 1792 1793 1804
f 1804 1793 1805
f 1793 1794 1805
f 1805 1794 1806
f 1794 1795 1806
f 1806 1795 1807
f 1795 1796 1807
f 1807 1796 1808
f 1796 1797 1808
f 1808 1797 1809
f 1797 1798 1809
f 1809 1798 1810
f 1798 1799 1810
f 1810 1799 1811
f 1799 1800 1811
f 1811 1800 1812
f 1800 1801 1812
f 1812 1801 1813
f 1801 1790 1813
f 1813 1790 1802
f 1802 1803 1814
f 1814 1803 1815
f 1803 1804 1815
f 1815 1804 1816
f 1804 1805 1816
f 1816 1805 1817
f 1805 1806 1817
f 1817 1806 1818
f 1806 1807 1818
f 1818 1807 1819
f 1807 1808 1819
f 1819 1808 1820
f 1808 1809 1820
f 1820 1809 1821
f 1809 1810 1821
f 1821 1810 1822
f 1810 1811 1822
f 1822 1811 1823
f 1811 1812 1823
f 1823 1812 1824
f 1812 1813 1824
f 1824 1813 1825
f 1813 1802 1825
f 1825 1802 1814
f 1814 1815 1826
f 1826 1815 1827
f 1815 1816 1827
f 1827 1816 1828
f 1816 1817 1828
f 1828 1817 1829
f 1817 1818 1829
f 1829 1818 1830
f 1818 1819 1830
f 1830 1819 1831
f 1819 1820 1831
f 1831 1820 1832
f 1820 1821 1832
f 1832 1821 1833
f 1821 1822 1833
f 1833 1822 1834
f 1822 1823 1834
f 1834 1823 1835
f 1823 1824 1835
f 1835 1824 1836
f 1824 1825 1836
f 1836 1825 1837
f 1825 1814 1837
f 1837 1814 1826
f 1826 1827 1838
f 1838 1827 1839
f 1827 1828 1839
f 1839 1828 1840
f 1828 1829 1840
f 1840 1829 1841
f 1829 1830 1841
f 1841 1830 1842
f 1830 1831 1842
f 1842 1831 1843
f 1831 1832 1843
f 1843 1832 1844
f 1832 1833 1844
f 1844 1833 1845
f 1833 1834 1845
f 1845 1834 1846
f 1834 1835 1846
f 1846 1835 1847
f 1835 1836 1847
f 1847 1836 1848
f 1836 1837 1848
f 1848 1837 1849
f 1837 1826 1849
f 1849 1826 1838
f 1838 1839 1850
f 1850 1839 1851
f 1839 1840 1851
f 1851 1840 1852
f 1840 1841 1852
f 1852 1841 1853
f 1841 1842 1853
f 1853 1842 1854
f 1842 1843 1854
f 1854 1843 1855
f 1843 1844 1855
f 1855 1844 1856
f 1844 1845 1856
f 1856 1845 1857
f 1845 1846 1857
f 1857 1846 1858
f 1846 1847 1858
f 1858 1847 1859
f 1847 1848 1859
f 1859 1848 1860
f 1848 1849 1860
f 1860 1849 1861
f 1849 1838 1861
f 1861 1838 1850
f 1850 1851 1862
f 1862 1851 1863
f 1851 1852 1863
f 1863 1852 1864
f 1852 1853 1864
f 1864 1853 1865
f 1853 1854 1865
f 1865 1854 1866
f 1854 1855 1866
f 1866 1855 1867
f 1855 1856 1867
f 1867 1856 1868
f 1856 1857 1868
f 1868 1857 1869
f 1857 1858 1869
f 1869 1858 1870
f 1858 1859 1870
f 1870 1859 1871
f 1859 1860 1871
f 1871 1860 1872
f 1860 1861 1872
f 1872 1861 1873
f 1861 1850 1873
f 1873 1850 1862
f 1862 1863 1874
f 1874 1863 1875
f 1863 1864 1875
f 1875 1864 1876
f 1864 1865 1876
f 1876 1865 1877
f 1865 1866 1877
f 1877 1866 1878
f 1866 1867 1878
f 1878 1867 1879
f 1867 1868 1879
f 1879 1868 1880
f 1868 1869 1880
f 1880 1869 1881
f 1869 1870 1881
f 1881 1870 1882
f 1870 1871 1882
f 1882 1871 1883
f 1871 1872 1883
f 1883 1872 1884
f 1872 1873 1884
f 1884 1873 1885
f 1873 1862 1885
f 1885 1862 1874
f 1874 1875 1886
f 1886 1875 1887
f 1875 1876 1887
f 1887 1876 1888
f 1876 1877 1888
f 1888 1877 1889
f 1877 1878 1889
f 1889 1878 1890
f 1878 1879 1890
f 1890 1879 1891
f 1879 1880 1891
f 1891 1880 1892
f 1880 1881 1892
f 1892 1881 1893
f 1881 1882 1893
f 1893 1882 1894
f 1882 1883 1894
f 1894 1883 1895
f 1883 1884 1895
f 1895 1884 1896
f 1884 1885 1896
f 1896 1885 1897
f 1885 1874 1897
f 1897 1874 1886
f 1886 1887 1898
f 1898 1887 1899
f 1887 1888 1899
f 1899 1888 1900
f 1888 1889 1900
f 1900 1889 1901
f 1889 1890 1901
f 1901 1890 1902
f 1890 1891 1902
f 1902 1891 1903
f 1891 1892 1903
f 1903 1892 1904
f 1892 1893 1904
f 1904 1893 1905
f 1893 1894 1905
f 1905 1894 1906
f 1894 1895 1906
f 1906 1895 1907
f 1895 1896 1907
f 1907 1896 1908
f 1896 1897 1908
f 1908 1897 1909
f 1897 1886 1909
f 1909 1886 1898
f 1898 1899 1910
f 1910 1899 1911
f 1899 1900 1911
f 1911 1900 1912
f 1900 1901 1912
f 1912 1901 1913
f 1901 1902 1913
f 1913 1902 1914
f 1902 1903 1914
f 1914 1903 1915
f 1903 1904 1915
f 1915 1904 1916
f 1904 1905 1916
f 1916 1905 1917
f 1905 1906 1917
f 1917 1906 1918
f 1906 1907 1918
f 1918 1907 1919
f 1907 1908 1919
f 1919 1908 1920
f 1908 1909 1920
f 1920 1909 1921
f 1909 1898 1921
f 1921 1898 1910
f 1910 1911 1922
f 1922 1911 1923
f 1911 1912 1923
f 1923 1912 1924
f 1912 1913 1924
f 1924 1913 1925
f 1913 1914 1925
f 1925 1914 1926
f 1914 1915 1926
f 1926 1915 1927
f 1915 1916 1927
f 1927 1916 1928
f 1916 1917 1928
f 1928 1917 1929
f 1917 1918 1929
f 1929 1918 1930
f 1918 1919 1930
f 1930 1919 1931
f 1919 1920 1931
f 1931 1920 1932
f 1920 1921 1932
f 1932 1921 1933
f 1921 1910 1933
f 1933 1910 1922
f 1922 1923 1934
f 1934 1923 1935
f 1923 1924 1935
f 1935 1924 1936
f 1924 1925 1936
f 1936 1925 1937
f 1925 1926 1937
f 1937 1926 1938
f 1926 1927 1938
f 1938 1927 1939
f 1927 1928 1939
f 1939 1928 1940
f 1928 1929 1940
f 1940 1929 1941
f 1929 1930 1941
f 1941 1930 1942
f 1930 1931 1942
f 1942 1931 1943
f 1931 1932 1943
f 1943 1932 1944
f 1932 1933 1944
f 1944 1933 1945
f 1933 1922 1945
f 1945 1922 1934
f 1934 1935 1946
f 1946 1935 1947
f 1935 1936 1947
f 1947 1936 1948
f 1936 1937 1948
f 1948 1937 1949
f 1937 1938 1949
f 1949 1938 1950
f 1938 1939 1950
f 1950 1939 1951
f 1939 1940 1951
f 1951 1940 1952
f 1940 1941 1952
f 1952 1941 1953
f 1941 1942 1953
f 1953 1942 1954
f 1942 1943 1954
f 1954 1943 1955
f 1943 1944 1955
f 1955 1944 1956
f 1944 1945 1956
f 1956 1945 1957
f 1945 1934 1957
f 1957 1934 1946
f 1946 1947 1958
f 1958 1947 1959
f 1947 1948 1959
f 1959 1948 1960
f 1948 1949 1960
f 1960 1949 1961
f 1949 1950 1961
f 1961 1950 1962
f 1950 1951 1962
f 1962 1951 1963
f 1951 1952 1963
f 1963 1952 1964
f 1952 1953 1964
f 1964 1953 1965
f 1953 1954 1965
f 1965 1954 1966
f 1954 1955 1966
f 1966 1955 1967
f 1955 1956 1967
f 1967 1956 1968
f 1956 1957 1968
f 1968 1957 1969
f 1957 1946 1969
f 1969 1946 1958
f 1958 1959 1970
f 1970 1959 1971
f 1959 1960 1971
f 1971 1960 1972
f 1960 1961 1972
f 1972 1961 1973
f 1961 1962 1973
f 1973 1962 1974
f 1962 1963 1974
f 1974 1963 1975
f 1963 1964 1975
f 1975 1964 1976
f 1964 1965 1976
f 1976 1965 1977
f 1965 1966 1977
f 1977 1966 1978
f 1966 1967 1978
f 1978 1967 1979
f 1967 1968 1979
f 1979 1968 1980
f 1968 1969 1980
f 1980 1969 1981
f 1969 1958 1981
f 1981 1958 1970
f 1970 1971 1982
f 1982 1971 1983
f 1971 1972 1983
f 1983 1972 1984
f 1972 1973 1984
f 1984 1973 1985
f 1973 1974 1985
f 1985 1974 1986
f 1974 1975 1986
f 1986 1975 1987
f 1975 1976 1987
f 1987 1976 1988
f 1976 1977 1988
f 1988 1977 1989
f 1977 1978 1989
f 1989 1978 1990
f 1978 1979 1990
f 1990 1979 1991
f 1979 1980 1991
f 1991 1980 1992
f 1980 1981 1992
f 1992 1981 1993
f 1981 1970 1993
f 1993 1970 1982
f 1982 1983 1994
f 1994 1983 1995
f 1983 1984 1995
f 1995 1984 1996
f 1984 1985 1996
f 1996 1985 1997
f 1985 1986 1997
f 1997 1986 1998
f 1986 1987 1998
f 1998 1987 1999
f 1987 1988 1999
f 1999 1988 2000
f 1988 1989 2000
f 2000 1989 2001
f 1989 1990 2001
f 2001 1990 2002
f 1990 1991 2002
f 2002 1991 2003
f 1991 1992 2003
f 2003 1992 2004
f 1992 1993 2004
f 2004 1993 2005
f 1993 1982 2005
f 2005 1982 1994
f 1994 1995 2006
f 2006 1995 2007
f 1995 1996 2007
f 2007 1996 2008
f 1996 1997 2008
f 2008 1997 2009
f 1997 1998 2009
f 2009 1998 2010
f 1998 1999 2010
f 2010 1999 2011
f 1999 2000 2011
f 2011 2000 2012
f 2000 2001 2012
f 2012 2001 2013
f 2001 2002 2013
f 2013 2002 2014
f 2002 2003 2014
f 2014 2003 2015
f 2003 2004 2015
f 2015 2004 2016
f 2004 2005 2016
f 2016 2005 2017
f 2005 1994 2017
f 2017 1994 2006
f 2006 2007 2018
f 2018 2007 2019
f 2007 2008 2019
f 2019 2008 2020
f 2008 2009 2020
f 2020 2009 2021
f 2009 2010 2021
f 2021 2010 2022
f 2010 2011 2022
f 2022 2011 2023
f 2011 2012 2023
f 2023 2012 2024
f 2012 2013 2024
f 2024 2013 2025
f 2013 2014 2025
f 2025 2014 2026
f 2014 2015 2026
f 2026 2015 2027
f 2015 2016 2027
f 2027 2016 2028
f 2016 2017 2028
f 2028 2017 2029
f 2017 2006 2029
f 2029 2006 2018
f 2018 2019 2030
f 2030 2019 2031
f 2019 2020 2031
f 2031 2020 2032
f 2020 2021 2032
f 2032 2021 2033
f 2021 2022 2033
f 2033 2022 2034
f 2022 2023 2034
f 2034 2023 2035
f 2023 2024 2035
f 2035 2024 2036
f 2024 2025 2036
f 2036 2025 2037
f 2025 2026 2037
f 2037 2026 2038
f 2026 2027 2038
f 2038 2027 2039
f 2027 2028 2039
f 2039 2028 2040
f 2028 2029 2040
f 2040 2029 2041
f 2029 2018 2041
f 2041 2018 2030
f 2030 2031 2042
f 2042 2031 2043
f 2031 2032 2043
f 2043 2032 2044
f 2032 2033 2044
f 2044 2033 2045
f 2033 2034 2045
f 2045 2034 2046
f 2034 2035 2046
f 2046 2035 2047
f 2035 2036 2047
f 2047 2036 2048
f 2036 2037 2048
f 2048 2037 2049
f 2037 2038 2049
f 2049 2038 2050
f 2038 2039 2050
f 2050 2039 2051
f 2039 2040 2051
f 2051 2040 2052
f 2040 2041 2052
f 2052 2041 2053
f 2041 2030 2053
f 2053 2030 2042
f 2042 2043 2054
f 2054 2043 2055
f 2043 2044 2055
f 2055 2044 2056
f 2044 2045 2056
f 2056 2045 2057
f 2045 2046 2057
f 2057 2046 2058
f 2046 2047 2058
f 2058 2047 2059
f 2047 2048 2059
f 2059 2048 2060
f 2048 2049 2060
f 2060 2049 2061
f 2049 2050 2061
f 2061 2050 2062
f 2050 2051 2062
f 2062 2051 2063
f 2051 2052 2063
f 2063 2052 2064
f 2052 2053 2064
f 2064 2053 2065
f 2053 2042 2065
f 2065 2042 2054
f 2054 2055 2066
f 2066 2055 2067
f 2055 2056 2067
f 2067 2056 2068
f 2056 2057 2068
f 2068 2057 2069
f 2057 2058 2069
f 2069 2058 2070
f 2058 2059 2070
f 2070 2059 2071
f 2059 2060 2071
f 2071 2060 2072
f 2060 2061 2072
f 2072 2061 2073
f 2061 2062 2073
f 2073 2062 2074
f 2062 2063 2074
f 2074 2063 2075
f 2063 2064 2075
f 2075 2064 2076
f 2064 2065 2076
f 2076 2065 2077
f 2065 2054 2077
f 2077 2054 2066
f 2066 2067 2078
f 2078 2067 2079
f 2067 2068 2079
f 2079 2068 2080
f 2068 2069 2080
f 2080 2069 2081
f 2069 2070 2081
f 2081 2070 2082
f 2070 2071 2082
f 2082 2071 2083
f 2071 2072 2083
f 2083 2072 2084
f 2072 2073 2084
f 2084 2073 2085
f 2073 2074 2085
f 2085 2074 2086
f 2074 2075 2086
f 2086 2075 2087
f 2075 2076 2087
f 2087 2076 2088
f 2076 2077 2088
f 2088 2077 2089
f 2077 2066 2089
f 2089 2066 2078
f 2078 2079 2090
f 2090 2079 2091
f 2079 2080 2091
f 2091 2080 2092
f 2080 2081 2092
f 2092 2081 2093
f 2081 2082 2093
f 2093 2082 2094
f 2082 2083 2094
f 2094 2083 2095
f 2083 2084 2095
f 2095 2084 2096
f 2084 2085 2096
f 2096 2085 2097
f 2085 2086 2097
f 2097 2086 2098
f 2086 2087 2098
f 2098 2087 2099
f 2087 2088 2099
f 2099 2088 2100
f 2088 2089 2100
f 2100 2089 2101
f 2089 2078 2101
f 2101 2078 2090
f 2090 2091 2102
f 2102 2091 2103
f 2091 2092 2103
f 2103 2092 2104
f 2092 2093 2104
f 2104 2093 2105
f 2093 2094 2105
f 2105 2094 2106
f 2094 2095 2106
f 2106 2095 2107
f 2095 2096 2107
f 2107 2096 2108
f 2096 2097 2108
f 2108 2097 2109
f 2097 2098 2109
f 2109 2098 2110
f 2098 2099 2110
f 2110 2099 2111
f 2099 2100 2111
f 2111 2100 2112
f 2100 2101 2112
f 2112 2101 2113
f 2101 2090 2113
f 2113 2090 2102
f 2102 2103 2114
f 2114 2103 2115
f 2103 2104 2115
f 2115 2104 2116
f 2104 2105 2116
f 2116 2105 2117
f 2105 2106 2117
f 2117 2106 2118
f 2106 2107 2118
f 2118 2107 2119
f 2107 2108 2119
f 2119 2108 2120
f 2108 2109 2120
f 2120 2109 2121
f 2109 2110 2121
f 2121 2110 2122
f 2110 2111 2122
f 2122 2111 2123
f 2111 2112 2123
f 2123 2112 2124
f 2112 2113 2124
f 2124 2113 2125
f 2113 2102 2125
f 2125 2102 2114
f 2114 2115 2126
f 2126 2115 2127
f 2115 2116 2127
f 2127 2116 2128
f 2116 2117 2128
f 2128 2117 2129
f 2117 2118 2129
f 2129 2118 2130
f 2118 2119 2130
f 2130 2119 2131
f 2119 2120 2131
f 2131 2120 2132
f 2120 2121 2132
f 2132 2121 2133
f 2121 2122 2133
f 2133 2122 2134
f 2122 2123 2134
f 2134 2123 2135
f 2123 2124 2135
f 2135 2124 2136
f 2124 2125 2136
f 2136 2125 2137
f 2125 2114 2137
f 2137 2114 2126
f 2126 2127 2138
f 2138 2127 2139
f 2127 2128 2139
f 2139 2128 2140
f 2128 2129 2140
f 2140 2129 2141
f 2129 2130 2141
f 2141 2130 2142
f 2130 2131 2142
f 2142 2131 2143
f 2131 2132 2143
f 2143 2132 2144
f 2132 2133 2144
f 2144 2133 2145
f 2133 2134 2145
f 2145 2134 2146
f 2134 2135 2146
f 2146 2135 2147
f 2135 2136 2147
f 2147 2136 2148
f 2136 2137 2148
f 2148 2137 2149
f 2137 2126 2149
f 2149 2126 2138
f 2138 2139 2150
f 2150 2139 2151
f 2139 2140 2151
f 2151 2140 2152
f 2140 2141 2152
f 2152 2141 2153
f 2141 2142 2153
f 2153 2142 2154
f 2142 2143 2154
f 2154 2143 2155
f 2143 2144 2155
f 2155 2144 2156
f 2144 2145 2156
f 2156 2145 2157
f 2145 2146 2157
f 2157 2146 2158
f 2146 2147 2158
f 2158 2147 2159
f 2147 2148 2159
f 2159 2148 2160
f 2148 2149 2160
f 2160 2149 2161
f 2149 2138 2161
f 2161 2138 2150
f 2150 2151 2162
f 2162 2151 2163
f 2151 2152 2163
f 2163 2152 2164
f 2152 2153 2164
f 2164 2153 2165
f 2153 2154 2165
f 2165 2154 2166
f 2154 2155 2166
f 2166 2155 2167
f 2155 2156 2167
f 2167 2156 2168
f 2156 2157 2168
f 2168 2157 2169
f 2157 2158 2169
f 2169 2158 2170
f 2158 2159 2170
f 2170 2159 2171
f 2159 2160 2171
f 2171 2160 2172
f 2160 2161 2172
f 2172 2161 2173
f 2161 2150 2173
f 2173 2150 2162
f 2162 2163 2174
f 2174 2163 2175
f 2163 2164 2175
f 2175 2164 2176
f 2164 2165 2176
f 2176 2165 2177
f 2165 2166 2177
f 2177 2166 2178
f 2166 2167 2178
f 2178 2167 2179
f 2167 2168 2179
f 2179 2168 2180
f 2168 2169 2180
f 2180 2169 2181
f 2169 2170 2181
f 2181 2170 2182
f 2170 2171 2182
f 2182 2171 2183
f 2171 2172 2183
f 2183 2172 2184
f 2172 2173 2184
f 2184 2173 2185
f 2173 2162 2185
f 2185 2162 2174
f 2174 2175 2186
f 2186 2175 2187
f 2175 2176 2187
f 2187 2176 2188
f 2176 2177 2188
f 2188 2177 2189
f 2177 2178 2189
f 2189 2178 2190
f 2178 2179 2190
f 2190 2179 2191
f 2179 2180 2191
f 2191 2180 2192
f 2180 2181 2192
f 2192 2181 2193
f 2181 2182 2193
f 2193 2182 2194
f 2182 2183 2194
f 2194 2183 2195
f 2183 2184 2195
f 2195 2184 2196
f 2184 2185 2196
f 2196 2185 2197
f 2185 2174 2197
f 2197 2174 2186
f 2186 2187 2198
f 2198 2187 2199
f 2187 2188 2199
f 2199 2188 2200
f 2188 2189 2200
f 2200 2189 2201
f 2189 2190 2201
f 2201 2190 2202
f 2190 2191 2202
f 2202 2191 2203
f 2191 2192 2203
f 2203 2192 2204
f 2192 2193 2204
f 2204 2193 2205
f 2193 2194 2205
f 2205 2194 2206
f 2194 2195 2206
f 2206 2195 2207
f 2195 2196 2207
f 2207 2196 2208
f 2196 2197 2208
f 2208 2197 2209
f 2197 2186 2209
f 2209 2186 2198
f 2198 2199 2210
f 2210 2199 2211
f 2199 2200 2211
f 2211 2200 2212
f 2200 2201 2212
f 2212 2201 2213
f 2201 2202 2213
f 2213 2202 2214
f 2202 2203 2214
f 2214 2203 2215
f 2203 2204 2215
f 2215 2204 2216
f 2204 2205 2216
f 2216 2205 2217
f 2205 2206 2217
f 2217 2206 2218
f 2206 2207 2218
f 2218 2207 2219
f 2207 2208 2219
f 2219 2208 2220
f 2208 2209 2220
f 2220 2209 2221
f 2209 2198 2221
f 2221 2198 2210
f 2210 2211 2222
f 2222 2211 2223
f 2211 2212 2223
f 2223 2212 2224
f 2212 2213 2224
f 2224 2213 2225
f 2213 2214 2225
f 2225 2214 2226
f 2214 2215 2226
f 2226 2215 2227
f 2215 2216 2227
f 2227 2216 2228
f 2216 2217 2228
f 2228 2217 2229
f 2217 2218 2229
f 2229 2218 2230
f 2218 2219 2230
f 2230 2219 2231
f 2219 2220 2231
f 2231 2220 2232
f 2220 2221 2232
f 2232 2221 2233
f 2221 2210 2233
f 2233 2210 2222
f 2222 2223 2234
f 2234 2223 2235
f 2223 2224 2235
f 2235 2224 2236
f 2224 2225 2236
f 2236 2225 2237
f 2225 2226 2237
f 2237 2226 2238
f 2226 2227 2238
f 2238 2227 2239
f 2227 2228 2239
f 2239 2228 2240
f 2228 2229 2240
f 2240 2229 2241
f 2229 2230 2241
f 2241 2230 2242
f 2230 2231 2242
f 2242 2231 2243
f 2231 2232 2243
f 2243 2232 2244
f 2232 2233 2244
f 2244 2233 2245
f 2233 2222 2245
f 2245 2222 2234
f 2234 2235 2246
f 2246 2235 2247
f 2235 2236 2247
f 2247 2236 2248
f 2236 2237 2248
f 2248 2237 2249
f 2237 2238 2249
f 2249 2238 2250
f 2238 2239 2250
f 2250 2239 2251
f 2239 2240 2251
f 2251 2240 2252
f 2240 2241 2252
f 2252 2241 2253
f 2241 2242 2253
f 2253 2242 2254
f 2242 2243 2254
f 2254 2243 2255
f 2243 2244 2255
f 2255 2244 2256
f 2244 2245 2256
f 2256 2245 2257
f 2245 2234 2257
f 2257 2234 2246
f 2246 2247 2258
f 2258 2247 2259
f 2247 2248 2259
f 2259 2248 2260
f 2248 2249 2260
f 2260 2249 2261
f 2249 2250 2261
f 2261 2250 2262
f 2250 2251 2262
f 2262 2251 2263
f 2251 2252 2263
f 2263 2252 2264
f 2252 2253 2264
f 2264 2253 2265
f 2253 2254 2265
f 2265 2254 2266
f 2254 2255 2266
f 2266 2255 2267
f 2255 2256 2267
f 2267 2256 2268
f 2256 2257 2268
f 2268 2257 2269
f 2257 2246 2269
f 2269 2246 2258
f 2258 2259 2270
f 2270 2259 2271
f 2259 2260 2271
f 2271 2260 2272
f 2260 2261 2272
f 2272 2261 2273
f 2261 2262 2273
f 2273 2262 2274
f 2262 2263 2274
f 2274 2263 2275
f 2263 2264 2275
f 2275 2264 2276
f 2264 2265 2276
f 2276 2265 2277
f 2265 2266 2277
f 2277 2266 2278
f 2266 2267 2278
f 2278 2267 2279
f 2267 2268 2279
f 2279 2268 2280
f 2268 2269 2280
f 2280 2269 2281
f 2269 2258 2281
f 2281 2258 2270
f 2270 2271 2282
f 2282 2271 2283
f 2271 2272 2283
f 2283 2272 2284
f 2272 2273 2284
f 2284 2273 2285
f 2273 2274 2285
f 2285 2274 2286
f 2274 2275 2286
f 2286 2275 2287
f 2275 2276 2287
f 2287 2276 2288
f 2276 2277 2288
f 2288 2277 2289
f 2277 2278 2289
f 2289 2278 2290
f 2278 2279 2290
f 2290 2279 2291
f 2279 2280 2291
f 2291 2280 2292
f 2280 2281 2292
f 2292 2281 2293
f 2281 2270 2293
f 2293 2270 2282
f 2282 2283 2294
f 2294 2283 2295
f 2283 2284 2295
f 2295 2284 2296
f 2284 2285 2296
f 2296 2285 2297
f 2285 2286 2297
f 2297 2286 2298
f 2286 2287 2298
f 2298 2287 2299
f 2287 2288 2299
f 2299 2288 2300
f 2288 2289 2300
f 2300 2289 2301
f 2289 2290 2301
f 2301 2290 2302
f 2290 2291 2302
f 2302 2291 2303
f 2291 2292 2303
f 2303 2292 2304
f 2292 2293 2304
f 2304 2293 2305
f 2293 2282 2305
f 2305 2282 2294
f 2294 2295 2306
f 2306 2295 2307
f 2295 2296 2307
f 2307 2296 2308
f 2296 2297 2308
f 2308 2297 2309
f 2297 2298 2309
f 2309 2298 2310
f 2298 2299 2310
f 2310 2299 2311
f 2299 2300 2311
f 2311 2300 2312
f 2300 2301 2312
f 2312 2301 2313
f 2301 2302 2313
f 2313 2302 2314
f 2302 2303 2314
f 2314 2303 2315
f 2303 2304 2315
f 2315 2304 2316
f 2304 2305 2316
f 2316 2305 2317
f 2305 2294 2317
f 2317 2294 2306
f 2306 2307 2318
f 2318 2307 2319
f 2307 2308 2319
f 2319 2308 2320
f 2308 2309 2320
f 2320 2309 2321
f 2309 2310 2321
f 2321 2310 2322
f 2310 2311 2322
f 2322 2311 2323
f 2311 2312 2323
f 2323 2312 2324
f 2312 2313 2324
f 2324 2313 2325
f 2313 2314 2325
f 2325 2314 2326
f 2314 2315 2326
f 2326 2315 2327
f 2315 2316 2327
f 2327 2316 2328
f 2316 2317 2328
f 2328 2317 2329
f 2317 2306 2329
f 2329 2306 2318
f 2318 2319 2330
f 2330 2319 2331
f 2319 2320 2331
f 2331 2320 2332
f 2320 2321 2332
f 2332 2321 2333
f 2321 2322 2333
f 2333 2322 2334
f 2322 2323 2334
f 2334 2323 2335
f 2323 2324 2335
f 2335 2324 2336
f 2324 2325 2336
f 2336 2325 2337
f 2325 2326 2337
f 2337 2326 2338
f 2326 2327 2338
f 2338 2327 2339
f 2327 2328 2339
f 2339 2328 2340
f 2328 2329 2340
f 2340 2329 2341
f 2329 2318 2341
f 2341 2318 2330
f 2330 2331 2342
f 2342 2331 2343
f 2331 2332 2343
f 2343 2332 2344
f 2332 2333 2344
f 2344 2333 2345
f 2333 2334 2345
f 2345 2334 2346
f 2334 2335 2346
f 2346 2335 2347
f 2335 2336 2347
f 2347 2336 2348
f 2336 2337 2348
f 2348 2337 2349
f 2337 2338 2349
f 2349 2338 2350
f 2338 2339 2350
f 2350 2339 2351
f 2339 2340 2351
f 2351 2340 2352
f 2340 2341 2352
f 2352 2341 2353
f 2341 2330 2353
f 2353 2330 2342
f 2342 2343 2354
f 2354 2343 2355
f 2343 2344 2355
f 2355 2344 2356
f 2344 2345 2356
f 2356 2345 2357
f 2345 2346 2357
f 2357 2346 2358
f 2346 2347 2358
f 2358 2347 2359
f 2347 2348 2359
f 2359 2348 2360
f 2348 2349 2360
f 2360 2349 2361
f 2349 2350 2361
f 2361 2350 2362
f 2350 2351 2362
f 2362 2351 2363
f 2351 2352 2363
f 2363 2352 2364
f 2352 2353 2364
f 2364 2353 2365
f 2353 2342 2365
f 2365 2342 2354
f 2354 2355 2366
f 2366 2355 2367
f 2355 2356 2367
f 2367 2356 2368
f 2356 2357 2368
f 2368 2357 2369
f 2357 2358 2369
f 2369 2358 2370
f 2358 2359 2370
f 2370 2359 2371
f 2359 2360 2371
f 2371 2360 2372
f 2360 2361 2372
f 2372 2361 2373
f 2361 2362 2373
f 2373 2362 2374
f 2362 2363 2374
f 2374 2363 2375
f 2363 2364 2375
f 2375 2364 2376
f 2364 2365 2376
f 2376 2365 2377
f 2365 2354 2377
f 2377 2354 2366
f 2366 2367 2378
f 2378 2367 2379
f 2367 2368 2379
f 2379 2368 2380
f 2368 2369 2380
f 2380 2369 2381
f 2369 2370 2381
f 2381 2370 2382
f 2370 2371 2382
f 2382 2371 2383
f 2371 2372 2383
f 2383 2372 2384
f 2372 2373 2384
f 2384 2373 2385
f 2373 2374 2385
f 2385 2374 2386
f 2374 2375 2386
f 2386 2375 2387
f 2375 2376 2387
f 2387 2376 2388
f 2376 2377 2388
f 2388 2377 2389
f 2377 2366 2389
f 2389 2366 2378
f 2378 2379 2390
f 2390 2379 2391
f 2379 2380 2391
f 2391 2380 2392
f 2380 2381 2392
f 2392 2381 2393
f 2381 2382 2393
f 2393 2382 2394
f 2382 2383 2394
f 2394 2383 2395
f 2383 2384 2395
f 2395 2384 2396
f 2384 2385 2396
f 2396 2385 2397
f 2385 2386 2397
f 2397 2386 2398
f 2386 2387 2398
f 2398 2387 2399
f 2387 2388 2399
f 2399 2388 2400
f 2388 2389 2400
f 2400 2389 2401
f 2389 2378 2401
f 2401 2378 2390
f 2390 2391 2402
f 2402 2391 2403
f 2391 2392 2403
f 2403 2392 2404
f 2392 2393 2404
f 2404 2393 2405
f 2393 2394 2405
f 2405 2394 2406
f 2394 2395 2406
f 2406 2395 2407
f 2395 2396 2407
f 2407 2396 2408
f 2396 2397 2408
f 2408 2397 2409
f 2397 2398 2409
f 2409 2398 2410
f 2398 2399 2410
f 2410 2399 2411
f 2399 2400 2411
f 2411 2400 2412
f 2400 2401 2412
f 2412 2401 2413
f 2401 2390 2413
f 2413 2390 2402
f 2402 2403 2414
f 2414 2403 2415
f 2403 2404 2415
f 2415 2404 2416
f 2404 2405 2416
f 2416 2405 2417
f 2405 2406 2417
f 2417 2406 2418
f 2406 2407 2418
f 2418 2407 2419
f 2407 2408 2419
f 2419 2408 2420
f 2408 2409 2420
f 2420 2409 2421
f 2409 2410 2421
f 2421 2410 2422
f 2410 2411 2422
f 2422 2411 2423
f 2411 2412 2423
f 2423 2412 2424
f 2412 2413 2424
f 2424 2413 2425
f 2413 2402 2425
f 2425 2402 2414
f 2414 2415 2426
f 2426 2415 2427
f 2415 2416 2427
f 2427 2416 2428
f 2416 2417 2428
f 2428 2417 2429
f 2417 2418 2429
f 2429 2418 2430
f 2418 2419 2430
f 2430 2419 2431
f 2419 2420 2431
f 2431 2420 2432
f 2420 2421 2432
f 2432 2421 2433
f 2421 2422 2433
f 2433 2422 2434
f 2422 2423 2434
f 2434 2423 2435
f 2423 2424 2435
f 2435 2424 2436
f 2424 2425 2436
f 2436 2425 2437
f 2425 2414 2437
f 2437 2414 2426
f 2426 2427 2438
f 2438 2427 2439
f 2427 2428 2439
f 2439 2428 2440
f 2428 2429 2440
f 2440 2429 2441
f 2429 2430 2441
f 2441 2430 2442
f 2430 2431 2442
f 2442 2431 2443
f 2431 2432 2443
f 2443 2432 2444
f 2432 2433 2444
f 2444 2433 2445
f 2433 2434 2445
f 2445 2434 2446
f 2434 2435 2446
f 2446 2435 2447
f 2435 2436 2447
f 2447 2436 2448
f 2436 2437 2448
f 2448 2437 2449
f 2437 2426 2449
f 2449 2426 2438
f 2438 2439 2450
f 2450 2439 2451
f 2439 2440 2451
f 2451 2440 2452
f 2440 2441 2452
f 2452 2441 2453
f 2441 2442 2453
f 2453 2442 2454
f 2442 2443 2454
f 2454 2443 2455
f 2443 2444 2455
f 2455 2444 2456
f 2444 2445 2456
f 2456 2445 2457
f 2445 2446 2457
f 2457 2446 2458
f 2446 2447 2458
f 2458 2447 2459
f 2447 2448 2459
f 2459 2448 2460
f 2448 2449 2460
f 2460 2449 2461
f 2449 2438 2461
f 2461 2438 2450
f 2450 2451 2462
f 2462 2451 2463
f 2451 2452 2463
f 2463 2452 2464
f 2452 2453 2464
f 2464 2453 2465
f 2453 2454 2465
f 2465 2454 2466
f 2454 2455 2466
f 2466 2455 2467
f 2455 2456 2467
f 2467 2456 2468
f 2456 2457 2468
f 2468 2457 2469
f 2457 2458 2469
f 2469 2458 2470
f 2458 2459 2470
f 2470 2459 2471
f 2459 2460 2471
f 2471 2460 2472
f 2460 2461 2472
f 2472 2461 2473
f 2461 2450 2473
f 2473 2450 2462
f 2462 2463 2474
f 2474 2463 2475
f 2463 2464 2475
f 2475 2464 2476
f 2464 2465 2476
f 2476 2465 2477
f 2465 2466 2477
f 2477 2466 2478
f 2466 2467 2478
f 2478 2467 2479
f 2467 2468 2479
f 2479 2468 2480
f 2468 2469 2480
f 2480 2469 2481
f 2469 2470 2481
f 2481 2470 2482
f 2470 2471 2482
f 2482 2471 2483
f 2471 2472 2483
f 2483 2472 2484
f 2472 2473 2484
f 2484 2473 2485
f 2473 2462 2485
f 2485 2462 2474
f 2474 2475 2486
f 2486 2475 2487
f 2475 2476 2487
f 2487 2476 2488
f 2476 2477 2488
f 2488 2477 2489
f 2477 2478 2489
f 2489 2478 2490
f 2478 2479 2490
f 2490 2479 2491
f 2479 2480 2491
f 2491 2480 2492
f 2480 2481 2492
f 2492 2481 2493
f 2481 2482 2493
f 2493 2482 2494
f 2482 2483 2494
f 2494 2483 2495
f 2483 2484 2495
f 2495 2484 2496
f 2484 2485 2496
f 2496 2485 2497
f 2485 2474 2497
f 2497 2474 2486
f 2486 2487 2498
f 2498 2487 2499
f 2487 2488 2499
f 2499 2488 2500
f 2488 2489 2500
f 2500 2489 2501
f 2489 2490 2501
f 2501 2490 2502
f 2490 2491 2502
f 2502 2491 2503
f 2491 2492 2503
f 2503 2492 2504
f 2492 2493 2504
f 2504 2493 2505
f 2493 2494 2505
f 2505 2494 2506
f 2494 2495 2506
f 2506 2495 2507
f 2495 2496 2507
f 2507 2496 2508
f 2496 2497 2508
f 2508 2497 2509
f 2497 2486 2509
f 2509 2486 2498
f 2498 2499 2510
f 2510 2499 2511
f 2499 2500 2511
f 2511 2500 2512
f 2500 2501 2512
f 2512 2501 2513
f 2501 2502 2513
f 2513 2502 2514
f 2502 2503 2514
f 2514 2503 2515
f 2503 2504 2515
f 2515 2504 2516
f 2504 2505 2516
f 2516 2505 2517
f 2505 2506 2517
f 2517 2506 2518
f 2506 2507 2518
f 2518 2507 2519
f 2507 2508 2519
f 2519 2508 2520
f 2508 2509 2520
f 2520 2509 2521
f 2509 2498 2521
f 2521 2498 2510
f 2510 2511 2522
f 2522 2511 2523
f 2511 2512 2523
f 2523 2512 2524
f 2512 2513 2524
f 2524 2513 2525
f 2513 2514 2525
f 2525 2514 2526
f 2514 2515 2526
f 2526 2515 2527
f 2515 2516 2527
f 2527 2516 2528
f 2516 2517 2528
f 2528 2517 2529
f 2517 2518 2529
f 2529 2518 2530
f 2518 2519 2530
f 2530 2519 2531
f 2519 2520 2531
f 2531 2520 2532
f 2520 2521 2532
f 2532 2521 2533
f 2521 2510 2533
f 2533 2510 2522
f 2522 2523 2534
f 2534 2523 2535
f 2523 2524 2535
f 2535 2524 2536
f 2524 2525 2536
f 2536 2525 2537
f 2525 2526 2537
f 2537 2526 2538
f 2526 2527 2538
f 2538 2527 2539
f 2527 2528 2539
f 2539 2528 2540
f 2528 2529 2540
f 2540 2529 2541
f 2529 2530 2541
f 2541 2530 2542
f 2530 2531 2542
f 2542 2531 2543
f 2531 2532 2543
f 2543 2532 2544
f 2532 2533 2544
f 2544 2533 2545
f 2533 2522 2545
f 2545 2522 2534
f 2534 2535 2546
f 2546 2535 2547
f 2535 2536 2547
f 2547 2536 2548
f 2536 2537 2548
f 2548 2537 2549
f 2537 2538 2549
f 2549 2538 2550
f 2538 2539 2550
f 2550 2539 2551
f 2539 2540 2551
f 2551 2540 2552
f 2540 2541 2552
f 2552 2541 2553
f 2541 2542 2553
f 2553 2542 2554
f 2542 2543 2554
f 2554 2543 2555
f 2543 2544 2555
f 2555 2544 2556
f 2544 2545 2556
f 2556 2545 2557
f 2545 2534 2557
f 2557 2534 2546
f 2546 2547 2558
f 2558 2547 2559
f 2547 2548 2559
f 2559 2548 2560
f 2548 2549 2560
f 2560 2549 2561
f 2549 2550 2561
f 2561 2550 2562
f 2550 2551 2562
f 2562 2551 2563
f 2551 2552 2563
f 2563 2552 2564
f 2552 2553 2564
f 2564 2553 2565
f 2553 2554 2565
f 2565 2554 2566
f 2554 2555 2566
f 2566 2555 2567
f 2555 2556 2567
f 2567 2556 2568
f 2556 2557 2568
f 2568 2557 2569
f 2557 2546 2569
f 2569 2546 2558
f 2558 2559 2570
f 2570 2559 2571
f 2559 2560 2571
f 2571 2560 2572
f 2560 2561 2572
f 2572 2561 2573
f 2561 2562 2573
f 2573 2562 2574
f 2562 2563 2574
f 2574 2563 2575
f 2563 2564 2575
f 2575 2564 2576
f 2564 2565 2576
f 2576 2565 2577
f 2565 2566 2577
f 2577 2566 2578
f 2566 2567 2578
f 2578 2567 2579
f 2567 2568 2579
f 2579 2568 2580
f 2568 2569 2580
f 2580 2569 2581
f 2569 2558 2581
f 2581 2558 2570
f 2570 2571 2582
f 2582 2571 2583
f 2571 2572 2583
f 2583 2572 2584
f 2572 2573 2584
f 2584 2573 2585
f 2573 2574 2585
f 2585 2574 2586
f 2574 2575 2586
f 2586 2575 2587
f 2575 2576 2587
f 2587 2576 2588
f 2576 2577 2588
f 2588 2577 2589
f 2577 2578 2589
f 2589 2578 2590
f 2578 2579 2590
f 2590 2579 2591
f 2579 2580 2591
f 2591 2580 2592
f 2580 2581 2592
f 2592 2581 2593
f 2581 2570 2593
f 2593 2570 2582
f 2582 2583 2594
f 2594 2583 2595
f 2583 2584 2595
f 2595 2584 2596
f 2584 2585 2596
f 2596 2585 2597
f 2585 2586 2597
f 2597 2586 2598
f 2586 2587 2598
f 2598 2587 2599
f 2587 2588 2599
f 2599 2588 2600
f 2588 2589 2600
f 2600 2589 2601
f 2589 2590 2601
f 2601 2590 2602
f 2590 2591 2602
f 2602 2591 2603
f 2591 2592 2603
f 2603 2592 2604
f 2592 2593 2604
f 2604 2593 2605
f 2593 2582 2605
f 2605 2582 2594
f 2594 2595 2606
f 2606 2595 2607
f 2595 2596 2607
f 2607 2596 2608
f 2596 2597 2608
f 2608 2597 2609
f 2597 2598 2609
f 2609 2598 2610
f 2598 2599 2610
f 2610 2599 2611
f 2599 2600 2611
f 2611 2600 2612
f 2600 2601 2612
f 2612 2601 2613
f 2601 2602 2613
f 2613 2602 2614
f 2602 2603 2614
f 2614 2603 2615
f 2603 2604 2615
f 2615 2604 2616
f 2604 2605 2616
f 2616 2605 2617
f 2605 2594 2617
f 2617 2594 2606
f 2606 2607 2618
f 2618 2607 2619
f 2607 2608 2619
f 2619 2608 2620
f 2608 2609 2620
f 2620 2609 2621
f 2609 2610 2621
f 2621 2610 2622
f 2610 2611 2622
f 2622 2611 2623
f 2611 2612 2623
f 2623 2612 2624
f 2612 2613 2624
f 2624 2613 2625
f 2613 2614 2625
f 2625 2614 2626
f 2614 2615 2626
f 2626 2615 2627
f 2615 2616 2627
f 2627 2616 2628
f 2616 2617 2628
f 2628 2617 2629
f 2617 2606 2629
f 2629 2606 2618
f 2618 2619 2630
f 2630 2619 2631
f 2619 2620 2631
f 2631 2620 2632
f 2620 2621 2632
f 2632 2621 2633
f 2621 2622 2633
f 2633 2622 2634
f 2622 2623 2634
f 2634 2623 2635
f 2623 2624 2635
f 2635 2624 2636
f 2624 2625 2636
f 2636 2625 2637
f 2625 2626 2637
f 2637 2626 2638
f 2626 2627 2638
f 2638 2627 2639
f 2627 2628 2639
f 2639 2628 2640
f 2628 2629 2640
f 2640 2629 2641
f 2629 2618 2641
f 2641 2618 2630
f 2630 2631 2642
f 2642 2631 2643
f 2631 2632 2643
f 2643 2632 2644
f 2632 2633 2644
f 2644 2633 2645
f 2633 2634 2645
f 2645 2634 2646
f 2634 2635 2646
f 2646 2635 2647
f 2635 2636 2647
f 2647 2636 2648
f 2636 2637 2648
f 2648 2637 2649
f 2637 2638 2649
f 2649 2638 2650
f 2638 2639 2650
f 2650 2639 2651
f 2639 2640 2651
f 2651 2640 2652
f 2640 2641 2652
f 2652 2641 2653
f 2641 2630 2653
f 2653 2630 2642
f 2642 2643 2654
f 2654 2643 2655
f 2643 2644 2655
f 2655 2644 2656
f 2644 2645 2656
f 2656 2645 2657
f 2645 2646 2657
f 2657 2646 2658
f 2646 2647 2658
f 2658 2647 2659
f 2647 2648 2659
f 2659 2648 2660
f 2648 2649 2660
f 2660 2649 2661
f 2649 2650 2661
f 2661 2650 2662
f 2650 2651 2662
f 2662 2651 2663
f 2651 2652 2663
f 2663 2652 2664
f 2652 2653 2664
f 2664 2653 2665
f 2653 2642 2665
f 2665 2642 2654
f 2654 2655 2666
f 2666 2655 2667
f 2655 2656 2667
f 2667 2656 2668
f 2656 2657 2668
f 2668 2657 2669
f 2657 2658 2669
f 2669 2658 2670
f 2658 2659 2670
f 2670 2659 2671
f 2659 2660 2671
f 2671 2660 2672
f 2660 2661 2672
f 2672 2661 2673
f 2661 2662 2673
f 2673 2662 2674
f 2662 2663 2674
f 2674 2663 2675
f 2663 2664 2675
f 2675 2664 2676
f 2664 2665 2676
f 2676 2665 2677
f 2665 2654 2677
f 2677 2654 2666
f 2666 2667 2678
f 2678 2667 2679
f 2667 2668 2679
f 2679 2668 2680
f 2668 2669 2680
f 2680 2669 2681
f 2669 2670 2681
f 2681 2670 2682
f 2670 2671 2682
f 2682 2671 2683
f 2671 2672 2683
f 2683 2672 2684
f 2672 2673 2684
f 2684 2673 2685
f 2673 2674 2685
f 2685 2674 2686
f 2674 2675 2686
f 2686 2675 2687
f 2675 2676 2687
f 2687 2676 2688
f 2676 2677 2688
f 2688 2677 2689
f 2677 2666 2689
f 2689 2666 2678
f 2678 2679 2690
f 2690 2679 2691
f 2679 2680 2691
f 2691 2680 2692
f 2680 2681 2692
f 2692 2681 2693
f 2681 2682 2693
f 2693 2682 2694
f 2682 2683 2694
f 2694 2683 2695
f 2683 2684 2695
f 2695 2684 2696
f 2684 2685 2696
f 2696 2685 2697
f 2685 2686 2697
f 2697 2686 2698
f 2686 2687 2698
f 2698 2687 2699
f 2687 2688 2699
f 2699 2688 2700
f 2688 2689 2700
f 2700 2689 2701
f 2689 2678 2701
f 2701 2678 2690
f 2690 2691 2702
f 2702 2691 2703
f 2691 2692 2703
f 2703 2692 2704
f 2692 2693 2704
f 2704 2693 2705
f 2693 2694 2705
f 2705 2694 2706
f 2694 2695 2706
f 2706 2695 2707
f 2695 2696 2707
f 2707 2696 2708
f 2696 2697 2708
f 2708 2697 2709
f 2697 2698 2709
f 2709 2698 2710
f 2698 2699 2710
f 2710 2699 2711
f 2699 2700 2711
f 2711 2700 2712
f 2700 2701 2712
f 2712 2701 2713
f 2701 2690 2713
f 2713 2690 2702
f 2702 2703 2714
f 2714 2703 2715
f 2703 2704 2715
f 2715 2704 2716
f 2704 2705 2716
f 2716 2705 2717
f 2705 2706 2717
f 2717 2706 2718
f 2706 2707 2718
f 2718 2707 2719
f 2707 2708 2719
f 2719 2708 2720
f 2708 2709 2720
f 2720 2709 2721
f 2709 2710 2721
f 2721 2710 2722
f 2710 2711 2722
f 2722 2711 2723
f 2711 2712 2723
f 2723 2712 2724
f 2712 2713 2724
f 2724 2713 2725
f 2713 2702 2725
f 2725 2702 2714
f 2714 2715 2726
f 2726 2715 2727
f 2715 2716 2727
f 2727 2716 2728
f 2716 2717 2728
f 2728 2717 2729
f 2717 2718 2729
f 2729 2718 2730
f 2718 2719 2730
f 2730 2719 2731
f 2719 2720 2731
f 2731 2720 2732
f 2720 2721 2732
f 2732 2721 2733
f 2721 2722 2733
f 2733 2722 2734
f 2722 2723 2734
f 2734 2723 2735
f 2723 2724 2735
f 2735 2724 2736
f 2724 2725 2736
f 2736 2725 2737
f 2725 2714 2737
f 2737 2714 2726
f 2726 2727 2738
f 2738 2727 2739
f 2727 2728 2739
f 2739 2728 2740
f 2728 2729 2740
f 2740 2729 2741
f 2729 2730 2741
f 2741 2730 2742
f 2730 2731 2742
f 2742 2731 2743
f 2731 2732 2743
f 2743 2732 2744
f 2732 2733 2744
f 2744 2733 2745
f 2733 2734 2745
f 2745 2734 2746
f 2734 2735 2746
f 2746 2735 2747
f 2735 2736 2747
f 2747 2736 2748
f 2736 2737 2748
f 2748 2737 2749
f 2737 2726 2749
f 2749 2726 2738
f 2738 2739 2750
f 2750 2739 2751
f 2739 2740 2751
f 2751 2740 2752
f 2740 2741 2752
f 2752 2741 2753
f 2741 2742 2753
f 2753 2742 2754
f 2742 2743 2754
f 2754 2743 2755
f 2743 2744 2755
f 2755 2744 2756
f 2744 2745 2756
f 2756 2745 2757
f 2745 2746 2757
f 2757 2746 2758
f 2746 2747 2758
f 2758 2747 2759
f 2747 2748 2759
f 2759 2748 2760
f 2748 2749 2760
f 2760 2749 2761
f 2749 2738 2761
f 2761 2738 2750
f 2750 2751 2762
f 2762 2751 2763
f 2751 2752 2763
f 2763 2752 2764
f 2752 2753 2764
f 2764 2753 2765
f 2753 2754 2765
f 2765 2754 2766
f 2754 2755 2766
f 2766 2755 2767
f 2755 2756 2767
f 2767 2756 2768
f 2756 2757 2768
f 2768 2757 2769
f 2757 2758 2769
f 2769 2758 2770
f 2758 2759 2770
f 2770 2759 2771
f 2759 2760 2771
f 2771 2760 2772
f 2760 2761 2772
f 2772 2761 2773
f 2761 2750 2773
f 2773 2750 2762
f 2762 2763 2774
f 2774 2763 2775
f 2763 2764 2775
f 2775 2764 2776
f 2764 2765 2776
f 2776 2765 2777
f 2765 2766 2777
f 2777 2766 2778
f 2766 2767 2778
f 2778 2767 2779
f 2767 2768 2779
f 2779 2768 2780
f 2768 2769 2780
f 2780 2769 2781
f 2769 2770 2781
f 2781 2770 2782
f 2770 2771 2782
f 2782 2771 2783
f 2771 2772 2783
f 2783 2772 2784
f 2772 2773 2784
f 2784 2773 2785
f 2773 2762 2785
f 2785 2762 2774
f 2774 2775 2786
f 2786 2775 2787
f 2775 2776 2787
f 2787 2776 2788
f 2776 2777 2788
f 2788 2777 2789
f 2777 2778 2789
f 2789 2778 2790
f 2778 2779 2790
f 2790 2779 2791
f 2779 2780 2791
f 2791 2780 2792
f 2780 2781 2792
f 2792 2781 2793
f 2781 2782 2793
f 2793 2782 2794
f 2782 2783 2794
f 2794 2783 2795
f 2783 2784 2795
f 2795 2784 2796
f 2784 2785 2796
f 2796 2785 2797
f 2785 2774 2797
f 2797 2774 2786
f 2786 2787 2798
f 2798 2787 2799
f 2787 2788 2799
f 2799 2788 2800
f 2788 2789 2800
f 2800 2789 2801
f 2789 2790 2801
f 2801 2790 2802
f 2790 2791 2802
f 2802 2791 2803
f 2791 2792 2803
f 2803 2792 2804
f 2792 2793 2804
f 2804 2793 2805
f 2793 2794 2805
f 2805 2794 2806
f 2794 2795 2806
f 2806 2795 2807
f 2795 2796 2807
f 2807 2796 2808
f 2796 2797 2808
f 2808 2797 2809
f 2797 2786 2809
f 2809 2786 2798
f 2798 2799 2810
f 2810 2799 2811
f 2799 2800 2811
f 2811 2800 2812
f 2800 2801 2812
f 2812 2801 2813
f 2801 2802 2813
f 2813 2802 2814
f 2802 2803 2814
f 2814 2803 2815
f 2803 2804 2815
f 2815 2804 2816
f 2804 2805 2816
f 2816 2805 2817
f 2805 2806 2817
f 2817 2806 2818
f 2806 2807 2818
f 2818 2807 2819
f 2807 2808 2819
f 2819 2808 2820
f 2808 2809 2820
f 2820 2809 2821
f 2809 2798 2821
f 2821 2798 2810
f 2810 2811 2822
f 2822 2811 2823
f 2811 2812 2823
f 2823 2812 2824
f 2812 2813 2824
f 2824 2813 2825
f 2813 2814 2825
f 2825 2814 2826
f 2814 2815 2826
f 2826 2815 2827
f 2815 2816 2827
f 2827 2816 2828
f 2816 2817 2828
f 2828 2817 2829
f 2817 2818 2829
f 2829 2818 2830
f 2818 2819 2830
f 2830 2819 2831
f 2819 2820 2831
f 2831 2820 2832
f 2820 2821 2832
f 2832 2821 2833
f 2821 2810 2833
f 2833 2810 2822
f 2822 2823 2834
f 2834 2823 2835
f 2823 2824 2835
f 2835 2824 2836
f 2824 2825 2836
f 2836 2825 2837
f 2825 2826 2837
f 2837 2826 2838
f 2826 2827 2838
f 2838 2827 2839
f 2827 2828 2839
f 2839 2828 2840
f 2828 2829 2840
f 2840 2829 2841
f 2829 2830 2841
f 2841 2830 2842
f 2830 2831 2842
f 2842 2831 2843
f 2831 2832 2843
f 2843 2832 2844
f 2832 2833 2844
f 2844 2833 2845
f 2833 2822 2845
f 2845 2822 2834
f 2834 2835 2846
f 2846 2835 2847
f 2835 2836 2847
f 2847 2836 2848
f 2836 2837 2848
f 2848 2837 2849
f 2837 2838 2849
f 2849 2838 2850
f 2838 2839 2850
f 2850 2839 2851
f 2839 2840 2851
f 2851 2840 2852
f 2840 2841 2852
f 2852 2841 2853
f 2841 2842 2853
f 2853 2842 2854
f 2842 2843 2854
f 2854 2843 2855
f 2843 2844 2855
f 2855 2844 2856
f 2844 2845 2856
f 2856 2845 2857
f 2845 2834 2857
f 2857 2834 2846
f 2846 2847 2858
f 2858 2847 2859
f 2847 2848 2859
f 2859 2848 2860
f 2848 2849 2860
f 2860 2849 2861
f 2849 2850 2861
f 2861 2850 2862
f 2850 2851 2862
f 2862 2851 2863
f 2851 2852 2863
f 2863 2852 2864
f 2852 2853 2864
f 2864 2853 2865
f 2853 2854 2865
f 2865 2854 2866
f 2854 2855 2866
f 2866 2855 2867
f 2855 2856 2867
f 2867 2856 2868
f 2856 2857 2868
f 2868 2857 2869
f 2857 2846 2869
f 2869 2846 2858
f 2858 2859 2870
f 2870 2859 2871
f 2859 2860 2871
f 2871 2860 2872
f 2860 2861 2872
f 2872 2861 2873
f 2861 2862 2873
f 2873 2862 2874
f 2862 2863 2874
f 2874 2863 2875
f 2863 2864 2875
f 2875 2864 2876
f 2864 2865 2876
f 2876 2865 2877
f 2865 2866 2877
f 2877 2866 2878
f 2866 2867 2878
f 2878 2867 2879
f 2867 2868 2879
f 2879 2868 2880
f 2868 2869 2880
f 2880 2869 2881
f 2869 2858 2881
f 2881 2858 2870
f 2870 2871 2882
f 2882 2871 2883
f 2871 2872 2883
f 2883 2872 2884
f 2872 2873 2884
f 2884 2873 2885
f 2873 2874 2885
f 2885 2874 2886
f 2874 2875 2886
f 2886 2875 2887
f 2875 2876 2887
f 2887 2876 2888
f 2876 2877 2888
f 2888 2877 2889
f 2877 2878 2889
f 2889 2878 2890
f 2878 2879 2890
f 2890 2879 2891
f 2879 2880 2891
f 2891 2880 2892
f 2880 2881 2892
f 2892 2881 2893
f 2881 2870 2893
f 2893 2870 2882
f 2882 2883 2894
f 2894 2883 2895
f 2883 2884 2895
f 2895 2884 2896
f 2884 2885 2896
f 2896 2885 2897
f 2885 2886 2897
f 2897 2886 2898
f 2886 2887 2898
f 2898 2887 2899
f 2887 2888 2899
f 2899 2888 2900
f 2888 2889 2900
f 2900 2889 2901
f 2889 2890 2901
f 2901 2890 2902
f 2890 2891 2902
f 2902 2891 2903
f 2891 2892 2903
f 2903 2892 2904
f 2892 2893 2904
f 2904 2893 2905
f 2893 2882 2905
f 2905 2882 2894
f 2894 2895 2906
f 2906 2895 2907
f 2895 2896 2907
f 2907 2896 2908
f 2896 2897 2908
f 2908 2897 2909
f 2897 2898 2909
f 2909 2898 2910
f 2898 2899 2910
f 2910 2899 2911
f 2899 2900 2911
f 2911 2900 2912
f 2900 2901 2912
f 2912 2901 2913
f 2901 2902 2913
f 2913 2902 2914
f 2902 2903 2914
f 2914 2903 2915
f 2903 2904 2915
f 2915 2904 2916
f 2904 2905 2916
f 2916 2905 2917
f 2905 2894 2917
f 2917 2894 2906
f 2906 2907 2918
f 2918 2907 2919
f 2907 2908 2919
f 2919 2908 2920
f 2908 2909 2920
f 2920 2909 2921
f 2909 2910 2921
f 2921 2910 2922
f 2910 2911 2922
f 2922 2911 2923
f 2911 2912 2923
f 2923 2912 2924
f 2912 2913 2924
f 2924 2913 2925
f 2913 2914 2925
f 2925 2914 2926
f 2914 2915 2926
f 2926 2915 2927
f 2915 2916 2927
f 2927 2916 2928
f 2916 2917 2928
f 2928 2917 2929
f 2917 2906 2929
f 2929 2906 2918
f 2918 2919 2930
f 2930 2919 2931
f 2919 2920 2931
f 2931 2920 2932
f 2920 2921 2932
f 2932 2921 2933
f 2921 2922 2933
f 2933 2922 2934
f 2922 2923 2934
f 2934 2923 2935
f 2923 2924 2935
f 2935 2924 2936
f 2924 2925 2936
f 2936 2925 2937
f 2925 2926 2937
f 2937 2926 2938
f 2926 2927 2938
f 2938 2927 2939
f 2927 2928 2939
f 2939 2928 2940
f 2928 2929 2940
f 2940 2929 2941
f 2929 2918 2941
f 2941 2918 2930
f 2930 2931 2942
f 2942 2931 2942
f 2931 2932 2942
f 2942 2932 2942
f 2932 2933 2942
f 2942 2933 2942
f 2933 2934 2942
f 2942 2934 2942
f 2934 2935 2942
f 2942 2935 2942
f 2935 2936 2942
f 2942 2936 2942
f 2936 2937 2942
f 2942 2937 2942
f 2937 2938 2942
f 2942 2938 2942
f 2938 2939 2942
f 2942 2939 2942
f 2939 2940 2942
f 2942 2940 2942
f 2940 2941 2942
f 2942 2941 2942
f 2941 2930 2942
f 2942 2930 2942

g Path_(1)
v 181.675 156.32501 8.4
v 181.20323 155.88727 8.498764
v 181.25487 155.89174 8.158632
v 181.4191 156.01231 7.8985434
v 181.65189 156.21667 7.7881885
v 181.89087 156.45006 7.857137
v 182.07202 156.64993 8.086914
v 182.14679 156.76276 8.415952
v 182.09515 156.75829 8.7560835
v 181.93092 156.63771 9.016171
v 181.69814 156.43335 9.126527
v 181.45914 156.19997 9.057578
v 181.278 156.00008 8.827801
v 181.76952 155.34364 8.495528
v 181.79352 155.27335 8.20709
v 181.94258 155.32045 7.9634075
v 182.17674 155.47232 7.829776
v 182.43329 155.68828 7.842001
v 182.64346 155.91045 7.9968076
v 182.75096 156.0793 8.252715
v 182.72696 156.1496 8.541154
v 182.57791 156.1025 8.784836
v 182.34373 155.95062 8.9184675
v 182.08719 155.73466 8.906242
v 181.87701 155.5125 8.751436
v 182.24707 154.69966 8.675683
v 182.29979 154.67317 8.330778
v 182.47665 154.75478 8.0700865
v 182.73027 154.92264 7.9634614
v 182.99268 155.13174 8.039472
v 183.19354 155.32608 8.277751
v 183.27908 155.45358 8.614452
v 183.22635 155.48007 8.959357
v 183.04948 155.39845 9.220049
v 182.79588 155.2306 9.326674
v 182.53348 155.02148 9.250664
v 182.3326 154.82715 9.012384
v 182.79013 153.97343 8.776974
v 182.84595 154.0212 8.4486
v 183.0181 154.17035 8.20095
v 183.26048 154.38094 8.10038
v 183.50815 154.59653 8.173839
v 183.69473 154.75934 8.401643
v 183.77023 154.82578 8.722753
v 183.71442 154.77802 9.051126
v 183.54227 154.62886 9.298777
v 183.29988 154.41827 9.399346
v 183.05222 154.2027 9.325887
v 182.86563 154.03987 9.0980835
v 183.40675 153.34698 8.749706
v 183.47015 153.40692 8.42475
v 183.6431 153.57048 8.186954
v 183.87924 153.79384 8.100033
v 184.11531 154.01715 8.18728
v 184.28806 154.18056 8.425316
v 184.3512 154.2403 8.75036
v 184.28781 154.18036 9.075315
v 184.11487 154.0168 9.313112
v 183.87872 153.79344 9.400033
v 183.64264 153.57013 9.312786
v 183.4699 153.40672 9.07475
v 183.92542 152.77925 8.749728
v 183.9959 152.83063 8.424764
v 184.18825 152.97081 8.186944
v 184.45093 153.16225 8.099993
v 184.71355 153.35364 8.187207
v 184.90575 153.4937 8.4252205
v 184.97601 153.5449 8.750256
v 184.90553 153.49355 9.07522
v 184.7132 153.35335 9.313041
v 184.45052 153.16191 9.399992
v 184.1879 152.97052 9.312777
v 183.9957 152.83046 9.074764
v 184.37247 152.0144 8.750032
v 184.44003 152.06932 8.425029
v 184.62465 152.21939 8.187101
v 184.87683 152.42438 8.100003
v 185.12903 152.6294 8.187072
v 185.31364 152.77946 8.424977
v 185.38123 152.83441 8.749973
v 185.31366 152.77948 9.074978
v 185.12906 152.62943 9.312905
v 184.87688 152.42442 9.400003
v 184.62468 152.21942 9.312935
v 184.44006 152.06935 9.075028
v 185.06259 151.39064 8.809096
v 185.10228 151.4318 8.477525
v 185.25174 151.58678 8.218963
v 185.47092 151.81404 8.102691
v 185.70108 152.05272 8.159864
v 185.88055 152.23883 8.375165
v 185.96127 152.32253 8.690901
v 185.92159 152.28137 9.022472
v 185.77213 152.12639 9.281034
v 185.55296 151.89912 9.397306
v 185.3228 151.66045 9.340133
v 185.14331 151.47433 9.124832
v 185.6451 150.79211 8.852444
v 185.67041 150.81598 8.517982
v 185.81148 150.95412 8.246091
v 186.0305 151.16954 8.109624
v 186.2688 151.40453 8.145146
v 186.46252 151.59608 8.343141
v 186.55975 151.69292 8.650555
v 186.53444 151.66907 8.985016
v 186.39337 151.53091 9.2569065
v 186.17435 151.31549 9.3933735
v 185.93605 151.0805 9.357851
v 185.74232 150.88895 9.159857
v 186.2497 150.18222 8.74329
v 186.32878 150.23389 8.425605
v 186.50945 150.3952 8.206391
v 186.74327 150.62297 8.144388
v 186.96759 150.85616 8.256208
v 187.12233 151.03227 8.511891
v 187.166 151.10414 8.842925
v 187.08691 151.05249 9.160611
v 186.90625 150.89116 9.379825
v 186.67242 150.66339 9.441828
v 186.44809 150.4302 9.330007
v 186.29337 150.25409 9.074325
v 186.88205 149.57541 8.457384
v 187.0402 149.64705 8.185459
v 187.26947 149.82512 8.059839
v 187.5084 150.06194 8.114182
v 187.693 150.294 8.333929
v 187.77377 150.45918 8.660197
v 187.7291 150.51318 9.005565
v 187.57094 150.44154 9.27749
v 187.34167 150.26347 9.40311
v 187.10274 150.02666 9.348766
v 186.91815 149.79459 9.12902
v 186.83737 149.62941 8.802751
v 187.4802 149.00864 8.717799
v 187.64464 149.12016 8.457305
v 187.87239 149.3252 8.348523
v 188.10243 149.56879 8.420602
v 188.2731 149.78568 8.654228
v 188.33868 149.91774 8.986801
v 188.2816 149.92961 9.329208
v 188.11716 149.81808 9.589703
v 187.8894 149.61305 9.698484
v 187.65936 149.36946 9.626406
v 187.4887 149.15257 9.39278
v 187.42311 149.02051 9.060207
v 188.14467 148.47643 8.740513
v 188.3095 148.66753 8.517938
v 188.5255 148.91676 8.451387
v 188.73482 149.15735 8.558693
v 188.88136 149.32483 8.811103
v 188.92584 149.37431 9.140984
v 188.85637 149.29256 9.459944
v 188.69154 149.10146 9.682519
v 188.47552 148.85222 9.74907
v 188.2662 148.61162 9.641764
v 188.11967 148.44414 9.389354
v 188.07518 148.39465 9.059473
v 188.81944 147.90808 8.77762
v 188.96495 148.09485 8.538541
v 189.16446 148.35085 8.449864
v 189.36453 148.6075 8.535353
v 189.51155 148.79604 8.7720995
v 189.56612 148.86594 9.096669
v 189.51361 148.79848 9.4220915
v 189.3681 148.61172 9.661172
v 189.1686 148.35571 9.749847
v 188.96852 148.09906 9.664359
v 188.82152 147.91052 9.427612
v 188.76694 147.84062 9.103044
v 189.47308 147.4145 8.774273
v 189.63031 147.59348 8.536667
v 189.84488 147.83772 8.4500065
v 190.05928 148.08182 8.537513
v 190.21606 148.26035 8.775739
v 190.27324 148.32547 9.100852
v 190.21547 148.25975 9.425738
v 190.05824 148.08078 9.663344
v 189.84367 147.83653 9.750005
v 189.62927 147.59244 9.662498
v 189.47247 147.4139 9.424273
v 189.41531 147.34877 9.099159
v 190.04471 146.8349 8.774265
v 190.21361 147.00291 8.53666
v 190.4441 147.2322 8.450001
v 190.67444 147.4613 8.537508
v 190.84291 147.62888 8.775735
v 190.90434 147.68999 9.100848
v 190.8423 147.62827 9.4257345
v 190.6734 147.46027 9.66334
v 190.4429 147.23099 9.749999
v 190.21257 147.00188 9.662492
v 190.0441 146.8343 9.424265
v 189.98267 146.7732 9.099152
v 190.64809 146.23141 8.774265
v 190.81654 146.39986 8.536659
v 191.04645 146.62975 8.450001
v 191.27618 146.85947 8.537508
v 191.4442 147.02748 8.775735
v 191.50548 147.08875 9.100848
v 191.4436 147.02687 9.425734
v 191.27515 146.85843 9.66334
v 191.04524 146.62854 9.749999
v 190.8155 146.39882 9.662492
v 190.64749 146.2308 9.424265
v 190.58621 146.16954 9.099152
v 191.25052 145.62903 8.774265
v 191.41898 145.79747 8.53666
v 191.64886 146.02737 8.450001
v 191.87859 146.2571 8.537508
v 192.0466 146.42511 8.775735
v 192.10786 146.48639 9.100848
v 192.04599 146.42451 9.4257345
v 191.87755 146.25606 9.66334
v 191.64766 146.02617 9.749999
v 191.41794 145.79643 9.662492
v 191.24992 145.62842 9.424265
v 191.18864 145.56714 9.099152
v 191.8526 145.02634 8.775
v 192.02083 145.19456 8.537084
v 192.25064 145.42438 8.45
v 192.48045 145.65417 8.537084
v 192.64868 145.82242 8.775
v 192.71027 145.88399 9.099999
v 192.64868 145.82242 9.425
v 192.48045 145.65417 9.662916
v 192.25064 145.42438 9.75
v 192.02083 145.19456 9.662916
v 191.8526 145.02634 9.425
v 191.79102 144.96475 9.1
v 192.44336 144.43593 8.775
v 192.61652 144.59909 8.537084
v 192.85304 144.82198 8.45
v 193.08957 145.04488 8.537084
v 193.26271 145.20804 8.775
v 193.3261 145.26776 9.099999
v 193.26271 145.20804 9.425
v 193.08957 145.04488 9.662916
v 192.85304 144.82198 9.75
v 192.61652 144.59909 9.662916
v 192.44336 144.43593 9.425
v 192.37999 144.3762 9.099999
v 192.95424 143.86679 8.775
v 193.15051 144.00125 8.537084
v 193.41864 144.18492 8.45
v 193.68677 144.36859 8.537084
v 193.88304 144.50305 8.775
v 193.9549 144.55226 9.099999
v 193.88304 144.50305 9.425
v 193.68677 144.36859 9.662916
v 193.41864 144.18492 9.75
v 193.15051 144.00125 9.662916
v 192.95424 143.86679 9.425
v 192.8824 143.81758 9.099999
v 193.32011 143.14725 8.775
v 193.52647 143.26564 8.537084
v 193.80836 143.42738 8.45
v 194.09027 143.58911 8.537084
v 194.29663 143.70752 8.775
v 194.37216 143.75085 9.099999
v 194.29663 143.70752 9.425
v 194.09027 143.58911 9.662916
v 193.80836 143.42738 9.75
v 193.52647 143.26564 9.662916
v 193.32011 143.14725 9.425
v 193.24458 143.10391 9.099999
v 193.86255 142.31572 8.775
v 194.03293 142.48177 8.537084
v 194.26567 142.7086 8.45
v 194.49841 142.93546 8.537084
v 194.6688 143.1015 8.775
v 194.73116 143.1623 9.099999
v 194.6688 143.1015 9.425
v 194.49841 142.93546 9.662916
v 194.26567 142.7086 9.75
v 194.03293 142.48177 9.662916
v 193.86255 142.31572 9.425
v 193.80019 142.25493 9.099999
v 194.68918 141.84409 8.662962
v 194.85579 142.07283 8.480943
v 195.05365 142.34448 8.4648
v 195.22977 142.58626 8.618858
v 195.33693 142.73338 8.901838
v 195.34644 142.74644 9.237915
v 195.25574 142.62192 9.537038
v 195.08913 142.39317 9.719057
v 194.89127 142.12152 9.7352
v 194.71515 141.87973 9.581141
v 194.60799 141.7326 9.2981615
v 194.59848 141.71956 8.962085
v 195.31389 141.31718 8.697992
v 195.49777 141.51561 8.504617
v 195.72029 141.7651 8.475656
v 195.9218 141.99881 8.618867
v 196.04834 142.1541 8.89588
v 196.06596 142.18936 9.232468
v 195.96999 142.09515 9.538442
v 195.78609 141.89671 9.731817
v 195.56358 141.64722 9.760779
v 195.36206 141.41351 9.617567
v 195.23553 141.25824 9.340555
v 195.2179 141.22298 9.003967
v 195.94402 140.64745 8.889255
v 196.16331 140.78865 8.762874
v 196.4044 141.01497 8.786875
v 196.60268 141.26576 8.954826
v 196.70502 141.47383 9.221726
v 196.68399 141.58342 9.516059
v 196.54524 141.56517 9.758959
v 196.32594 141.42397 9.88534
v 196.08485 141.19763 9.861339
v 195.88658 140.94684 9.693387
v 195.78424 140.73877 9.426487
v 195.80527 140.62918 9.1321535
v 196.53264 140.04918 8.882122
v 196.75705 140.13704 8.737051
v 196.99226 140.34927 8.746281
v 197.17526 140.62898 8.907338
v 197.257 140.90125 9.177068
v 197.21558 141.0931 9.483195
v 197.0621 141.15314 9.743695
v 196.83769 141.06526 9.888766
v 196.60248 140.85304 9.879537
v 196.41948 140.57333 9.718479
v 196.33775 140.30107 9.44875
v 196.37917 140.10922 9.142622
v 197.22609 139.71056 9.292762
v 197.44702 139.86848 9.199061
v 197.66612 140.11871 9.253063
v 197.82469 140.39415 9.440297
v 197.88026 140.62103 9.710594
v 197.81792 140.73854 9.9915285
v 197.65437 140.7152 10.207824
v 197.43346 140.55725 10.301524
v 197.21436 140.30704 10.247523
v 197.05577 140.03159 10.060289
v 197.00021 139.80472 9.789992
v 197.06256 139.68721 9.509058
v 197.81908 139.33609 9.533712
v 198.05005 139.55327 9.456949
v 198.27718 139.79419 9.552683
v 198.43962 139.9943 9.795263
v 198.49384 140.09999 10.119691
v 198.42531 140.08292 10.439034
v 198.2524 139.9477 10.667727
v 198.02142 139.73051 10.744491
v 197.7943 139.4896 10.648756
v 197.63185 139.28947 10.406176
v 197.57764 139.18379 10.081749
v 197.64616 139.20085 9.762405
v 198.41579 138.82886 9.567366
v 198.64725 139.06122 9.49059
v 198.87582 139.28745 9.588889
v 199.04027 139.44693 9.835924
v 199.09653 139.49693 10.165503
v 199.02951 139.42406 10.489313
v 198.8572 139.24783 10.720592
v 198.62575 139.01547 10.797367
v 198.39717 138.78925 10.699068
v 198.23273 138.62976 10.452033
v 198.17647 138.57976 10.122455
v 198.24347 138.65263 9.798644
v 199.01157 138.19792 9.5895815
v 199.23598 138.43207 9.500028
v 199.4612 138.66728 9.584637
v 199.62688 138.84053 9.820738
v 199.68861 138.90541 10.145068
v 199.62987 138.84451 10.470723
v 199.46638 138.67416 10.7104435
v 199.24197 138.44002 10.799997
v 199.01675 138.2048 10.715387
v 198.85107 138.03156 10.479286
v 198.78934 137.96667 10.154957
v 198.84808 138.02757 9.829302
v 199.67488 137.60472 9.583792
v 199.87057 137.86528 9.500035
v 200.0652 138.12444 9.590437
v 200.2066 138.31271 9.830773
v 200.2569 138.37968 10.156647
v 200.20262 138.3074 10.480739
v 200.05829 138.11522 10.716211
v 199.8626 137.85464 10.799968
v 199.66797 137.5955 10.709566
v 199.52657 137.40723 10.46923
v 199.47626 137.34026 10.143356
v 199.53055 137.41254 9.819263
v 200.54874 137.21802 9.53349
v 200.62819 137.54436 9.513636
v 200.69868 137.83679 9.664338
v 200.74133 138.01697 9.945217
v 200.74472 138.0366 10.281011
v 200.70793 137.89043 10.581742
v 200.64081 137.61763 10.766833
v 200.56136 137.29128 10.786688
v 200.49086 136.99884 10.635985
v 200.4482 136.81866 10.355106
v 200.44482 136.79903 10.019314
v 200.48161 136.9452 9.718581
v 201.46472 137.22025 9.559378
v 201.47694 137.55313 9.511788
v 201.48051 137.86539 9.636703
v 201.47447 138.07335 9.900649
v 201.46043 138.1213 10.2329035
v 201.44218 137.9964 10.544439
v 201.42459 137.7321 10.7517805
v 201.41237 137.39922 10.79937
v 201.4088 137.08696 10.674456
v 201.41484 136.879 10.410509
v 201.42888 136.83104 10.078255
v 201.44713 136.95595 9.766719
v 202.33778 137.1695 9.604773
v 202.47646 137.476 9.616698
v 202.56422 137.7533 9.779121
v 202.57756 137.92706 10.048522
v 202.5129 137.95074 10.352713
v 202.38754 137.81801 10.610188
v 202.23512 137.56439 10.751955
v 202.09644 137.25789 10.740029
v 202.00868 136.98059 10.577606
v 201.99535 136.80682 10.308206
v 202.06001 136.78314 10.004015
v 202.18535 136.91588 9.74654
v 202.86133 136.59337 9.866806
v 203.04466 136.8749 9.849047
v 203.1853 137.14139 10.000712
v 203.24557 137.32144 10.281166
v 203.20932 137.36679 10.615258
v 203.08626 137.2653 10.913471
v 202.90936 137.04417 11.095898
v 202.72604 136.76265 11.113657
v 202.5854 136.49615 10.961991
v 202.52513 136.31612 10.681539
v 202.56139 136.27075 10.3474455
v 202.68445 136.37224 10.0492325
v 203.64424 136.25624 9.897607
v 203.70825 136.58492 9.865905
v 203.76172 136.8867 10.00518
v 203.7903 137.08075 10.278113
v 203.78633 137.11505 10.611572
v 203.75089 136.98042 10.916207
v 203.69347 136.71295 11.110392
v 203.62946 136.38428 11.142094
v 203.57599 136.08247 11.002819
v 203.54742 135.88843 10.729886
v 203.55138 135.85413 10.396427
v 203.58682 135.98875 10.091792
v 204.61653 136.10567 10.032083
v 204.63947 136.41544 9.905681
v 204.63031 136.74937 9.942928
v 204.5915 137.01799 10.133845
v 204.53345 137.1493 10.427276
v 204.47171 137.10815 10.744594
v 204.42284 136.90553 11.000776
v 204.3999 136.59576 11.127177
v 204.40906 136.26183 11.08993
v 204.44786 135.99321 10.899013
v 204.5059 135.8619 10.605583
v 204.56766 135.90306 10.288264
v 205.40587 136.12587 10.268927
v 205.44917 136.44244 10.17346
v 205.45943 136.7724 10.242134
v 205.43388 137.02736 10.456548
v 205.37938 137.13898 10.75925
v 205.31052 137.07738 11.069129
v 205.24576 136.85904 11.303156
v 205.20245 136.54248 11.3986225
v 205.1922 136.21251 11.329948
v 205.21776 135.95755 11.115535
v 205.27226 135.84593 10.812834
v 205.34111 135.90753 10.502954
v 206.08206 136.15155 10.268561
v 206.21428 136.45744 10.222319
v 206.33456 136.74513 10.348535
v 206.41069 136.93753 10.61339
v 206.42227 136.98308 10.945915
v 206.36618 136.86957 11.257012
v 206.25748 136.62743 11.463323
v 206.12526 136.32153 11.509565
v 206.00496 136.03384 11.383349
v 205.92883 135.84145 11.118494
v 205.91725 135.7959 10.785969
v 205.97334 135.90941 10.474872
v 206.6973 135.67932 10.234954
v 206.8965 135.94937 10.209244
v 207.07729 136.19244 10.354221
v 207.19121 136.3434 10.63104
v 207.20776 136.36182 10.965526
v 207.1225 136.24275 11.268054
v 206.95825 136.0181 11.4575615
v 206.75906 135.74805 11.483272
v 206.57828 135.50497 11.338294
v 206.46436 135.354 11.061477
v 206.4478 135.3356 10.726991
v 206.53307 135.45467 10.424462
v 207.38261 135.13269 10.29414
v 207.59894 135.38177 10.2480755
v 207.79904 135.63008 10.375419
v 207.92929 135.81105 10.642048
v 207.9548 135.87622 10.97652
v 207.86873 135.80812 11.289213
v 207.69414 135.62498 11.496342
v 207.47781 135.3759 11.542406
v 207.27771 135.12761 11.415063
v 207.14746 134.94662 11.148434
v 207.12195 134.88145 10.813962
v 207.20802 134.94955 10.501268
v 207.94102 134.35413 10.6394005
v 208.1702 134.55754 10.537136
v 208.38458 134.81558 10.576316
v 208.52675 135.0591 10.74644
v 208.5586 135.22285 11.001924
v 208.47159 135.26297 11.274312
v 208.28905 135.16869 11.490617
v 208.05988 134.96527 11.59288
v 207.84549 134.70724 11.5537
v 207.70332 134.46371 11.383576
v 207.67148 134.29996 11.128093
v 207.75848 134.25986 10.855705
v 208.60048 133.7174 11.13876
v 208.76242 133.84904 10.875254
v 208.92245 134.10738 10.730395
v 209.03769 134.42319 10.742998
v 209.07727 134.71187 10.909687
v 209.03056 134.89604 11.185796
v 208.91011 134.92638 11.497342
v 208.74818 134.79474 11.760848
v 208.58815 134.5364 11.905706
v 208.47292 134.2206 11.893104
v 208.43333 133.93193 11.726416
v 208.48003 133.74774 11.450307
v 209.49548 133.56477 11.481538
v 209.55063 133.68039 11.178623
v 209.60793 133.93741 10.977383
v 209.65202 134.26694 10.931739
v 209.67111 134.5807 11.053923
v 209.66006 134.79462 11.311193
v 209.62187 134.85138 11.634617
v 209.56673 134.73575 11.937532
v 209.50943 134.47874 12.138772
v 209.46533 134.1492 12.184416
v 209.44624 133.83543 12.062233
v 209.45728 133.62152 11.804962
v 210.22083 133.56337 11.293063
v 210.27959 133.75795 11.025125
v 210.37242 134.05382 10.8946
v 210.47446 134.37169 10.936463
v 210.55835 134.62637 11.139498
v 210.60162 134.74966 11.449299
v 210.5927 134.7085 11.782857
v 210.53394 134.5139 12.050796
v 210.4411 134.21805 12.181319
v 210.33907 133.90018 12.139456
v 210.25517 133.64548 11.936422
v 210.2119 133.5222 11.626621
v 210.95439 133.13052 11.309194
v 211.06161 133.30252 11.049332
v 211.21904 133.56464 10.926777
v 211.38449 133.84663 10.974365
v 211.51363 134.07297 11.179348
v 211.57184 134.18298 11.486798
v 211.54355 134.1472 11.814336
v 211.43633 133.9752 12.074198
v 211.2789 133.7131 12.1967535
v 211.11346 133.43109 12.149164
v 210.98433 133.20476 11.944182
v 210.9261 133.09474 11.636731
v 211.14029 133.703 11.554572
usemtl mat_8
s 1
f 2943 2943 2944
f 2944 2943 2945
f 2943 2943 2945
f 2945 2943 2946
f 2943 2943 2946
f 2946 2943 2947
f 2943 2943 2947
f 2947 2943 2948
f 2943 2943 2948
f 2948 2943 2949
f 2943 2943 2949
f 2949 2943 2950
f 2943 2943 2950
f 2950 2943 2951
f 2943 2943 2951
f 2951 2943 2952
f 2943 2943 2952
f 2952 2943 2953
f 2943 2943 2953
f 2953 2943 2954
f 2943 2943 2954
f 2954 2943 2955
f 2943 2943 2955
f 2955 2943 2944
f 2944 2945 2956
f 2956 2945 2957
f 2945 2946 2957
f 2957 2946 2958
f 2946 2947 2958
f 2958 2947 2959
f 2947 2948 2959
f 2959 2948 2960
f 2948 2949 2960
f 2960 2949 2961
f 2949 2950 2961
f 2961 2950 2962
f 2950 2951 2962
f 2962 2951 2963
f 2951 2952 2963
f 2963 2952 2964
f 2952 2953 2964
f 2964 2953 2965
f 2953 2954 2965
f 2965 2954 2966
f 2954 2955 2966
f 2966 2955 2967
f 2955 2944 2967
f 2967 2944 2956
f 2956 2957 2968
f 2968 2957 2969
f 2957 2958 2969
f 2969 2958 2970
f 2958 2959 2970
f 2970 2959 2971
f 2959 2960 2971
f 2971 2960 2972
f 2960 2961 2972
f 2972 2961 2973
f 2961 2962 2973
f 2973 2962 2974
f 2962 2963 2974
f 2974 2963 2975
f 2963 2964 2975
f 2975 2964 2976
f 2964 2965 2976
f 2976 2965 2977
f 2965 2966 2977
f 2977 2966 2978
f 2966 2967 2978
f 2978 2967 2979
f 2967 2956 2979
f 2979 2956 2968
f 2968 2969 2980
f 2980 2969 2981
f 2969 2970 2981
f 2981 2970 2982
f 2970 2971 2982
f 2982 2971 2983
f 2971 2972 2983
f 2983 2972 2984
f 2972 2973 2984
f 2984 2973 2985
f 2973 2974 2985
f 2985 2974 2986
f 2974 2975 2986
f 2986 2975 2987
f 2975 2976 2987
f 2987 2976 2988
f 2976 2977 2988
f 2988 2977 2989
f 2977 2978 2989
f 2989 2978 2990
f 2978 2979 2990
f 2990 2979 2991
f 2979 2968 2991
f 2991 2968 2980
f 2980 2981 2992
f 2992 2981 2993
f 2981 2982 2993
f 2993 2982 2994
f 2982 2983 2994
f 2994 2983 2995
f 2983 2984 2995
f 2995 2984 2996
f 2984 2985 2996
f 2996 2985 2997
f 2985 2986 2997
f 2997 2986 2998
f 2986 2987 2998
f 2998 2987 2999
f 2987 2988 2999
f 2999 2988 3000
f 2988 2989 3000
f 3000 2989 3001
f 2989 2990 3001
f 3001 2990 3002
f 2990 2991 3002
f 3002 2991 3003
f 2991 2980 3003
f 3003 2980 2992
f 2992 2993 3004
f 3004 2993 3005
f 2993 2994 3005
f 3005 2994 3006
f 2994 2995 3006
f 3006 2995 3007
f 2995 2996 3007
f 3007 2996 3008
f 2996 2997 3008
f 3008 2997 3009
f 2997 2998 3009
f 3009 2998 3010
f 2998 2999 3010
f 3010 2999 3011
f 2999 3000 3011
f 3011 3000 3012
f 3000 3001 3012
f 3012 3001 3013
f 3001 3002 3013
f 3013 3002 3014
f 3002 3003 3014
f 3014 3003 3015
f 3003 2992 3015
f 3015 2992 3004
f 3004 3005 3016
f 3016 3005 3017
f 3005 3006 3017
f 3017 3006 3018
f 3006 3007 3018
f 3018 3007 3019
f 3007 3008 3019
f 3019 3008 3020
f 3008 3009 3020
f 3020 3009 3021
f 3009 3010 3021
f 3021 3010 3022
f 3010 3011 3022
f 3022 3011 3023
f 3011 3012 3023
f 3023 3012 3024
f 3012 3013 3024
f 3024 3013 3025
f 3013 3014 3025
f 3025 3014 3026
f 3014 3015 3026
f 3026 3015 3027
f 3015 3004 3027
f 3027 3004 3016
f 3016 3017 3028
f 3028 3017 3029
f 3017 3018 3029
f 3029 3018 3030
f 3018 3019 3030
f 3030 3019 3031
f 3019 3020 3031
f 3031 3020 3032
f 3020 3021 3032
f 3032 3021 3033
f 3021 3022 3033
f 3033 3022 3034
f 3022 3023 3034
f 3034 3023 3035
f 3023 3024 3035
f 3035 3024 3036
f 3024 3025 3036
f 3036 3025 3037
f 3025 3026 3037
f 3037 3026 3038
f 3026 3027 3038
f 3038 3027 3039
f 3027 3016 3039
f 3039 3016 3028
f 3028 3029 3040
f 3040 3029 3041
f 3029 3030 3041
f 3041 3030 3042
f 3030 3031 3042
f 3042 3031 3043
f 3031 3032 3043
f 3043 3032 3044
f 3032 3033 3044
f 3044 3033 3045
f 3033 3034 3045
f 3045 3034 3046
f 3034 3035 3046
f 3046 3035 3047
f 3035 3036 3047
f 3047 3036 3048
f 3036 3037 3048
f 3048 3037 3049
f 3037 3038 3049
f 3049 3038 3050
f 3038 3039 3050
f 3050 3039 3051
f 3039 3028 3051
f 3051 3028 3040
f 3040 3041 3052
f 3052 3041 3053
f 3041 3042 3053
f 3053 3042 3054
f 3042 3043 3054
f 3054 3043 3055
f 3043 3044 3055
f 3055 3044 3056
f 3044 3045 3056
f 3056 3045 3057
f 3045 3046 3057
f 3057 3046 3058
f 3046 3047 3058
f 3058 3047 3059
f 3047 3048 3059
f 3059 3048 3060
f 3048 3049 3060
f 3060 3049 3061
f 3049 3050 3061
f 3061 3050 3062
f 3050 3051 3062
f 3062 3051 3063
f 3051 3040 3063
f 3063 3040 3052
f 3052 3053 3064
f 3064 3053 3065
f 3053 3054 3065
f 3065 3054 3066
f 3054 3055 3066
f 3066 3055 3067
f 3055 3056 3067
f 3067 3056 3068
f 3056 3057 3068
f 3068 3057 3069
f 3057 3058 3069
f 3069 3058 3070
f 3058 3059 3070
f 3070 3059 3071
f 3059 3060 3071
f 3071 3060 3072
f 3060 3061 3072
f 3072 3061 3073
f 3061 3062 3073
f 3073 3062 3074
f 3062 3063 3074
f 3074 3063 3075
f 3063 3052 3075
f 3075 3052 3064
f 3064 3065 3076
f 3076 3065 3077
f 3065 3066 3077
f 3077 3066 3078
f 3066 3067 3078
f 3078 3067 3079
f 3067 3068 3079
f 3079 3068 3080
f 3068 3069 3080
f 3080 3069 3081
f 3069 3070 3081
f 3081 3070 3082
f 3070 3071 3082
f 3082 3071 3083
f 3071 3072 3083
f 3083 3072 3084
f 3072 3073 3084
f 3084 3073 3085
f 3073 3074 3085
f 3085 3074 3086
f 3074 3075 3086
f 3086 3075 3087
f 3075 3064 3087
f 3087 3064 3076
f 3076 3077 3088
f 3088 3077 3089
f 3077 3078 3089
f 3089 3078 3090
f 3078 3079 3090
f 3090 3079 3091
f 3079 3080 3091
f 3091 3080 3092
f 3080 3081 3092
f 3092 3081 3093
f 3081 3082 3093
f 3093 3082 3094
f 3082 3083 3094
f 3094 3083 3095
f 3083 3084 3095
f 3095 3084 3096
f 3084 3085 3096
f 3096 3085 3097
f 3085 3086 3097
f 3097 3086 3098
f 3086 3087 3098
f 3098 3087 3099
f 3087 3076 3099
f 3099 3076 3088
f 3088 3089 3100
f 3100 3089 3101
f 3089 3090 3101
f 3101 3090 3102
f 3090 3091 3102
f 3102 3091 3103
f 3091 3092 3103
f 3103 3092 3104
f 3092 3093 3104
f 3104 3093 3105
f 3093 3094 3105
f 3105 3094 3106
f 3094 3095 3106
f 3106 3095 3107
f 3095 3096 3107
f 3107 3096 3108
f 3096 3097 3108
f 3108 3097 3109
f 3097 3098 3109
f 3109 3098 3110
f 3098 3099 3110
f 3110 3099 3111
f 3099 3088 3111
f 3111 3088 3100
f 3100 3101 3112
f 3112 3101 3113
f 3101 3102 3113
f 3113 3102 3114
f 3102 3103 3114
f 3114 3103 3115
f 3103 3104 3115
f 3115 3104 3116
f 3104 3105 3116
f 3116 3105 3117
f 3105 3106 3117
f 3117 3106 3118
f 3106 3107 3118
f 3118 3107 3119
f 3107 3108 3119
f 3119 3108 3120
f 3108 3109 3120
f 3120 3109 3121
f 3109 3110 3121
f 3121 3110 3122
f 3110 3111 3122
f 3122 3111 3123
f 3111 3100 3123
f 3123 3100 3112
f 3112 3113 3124
f 3124 3113 3125
f 3113 3114 3125
f 3125 3114 3126
f 3114 3115 3126
f 3126 3115 3127
f 3115 3116 3127
f 3127 3116 3128
f 3116 3117 3128
f 3128 3117 3129
f 3117 3118 3129
f 3129 3118 3130
f 3118 3119 3130
f 3130 3119 3131
f 3119 3120 3131
f 3131 3120 3132
f 3120 3121 3132
f 3132 3121 3133
f 3121 3122 3133
f 3133 3122 3134
f 3122 3123 3134
f 3134 3123 3135
f 3123 3112 3135
f 3135 3112 3124
f 3124 3125 3136
f 3136 3125 3137
f 3125 3126 3137
f 3137 3126 3138
f 3126 3127 3138
f 3138 3127 3139
f 3127 3128 3139
f 3139 3128 3140
f 3128 3129 3140
f 3140 3129 3141
f 3129 3130 3141
f 3141 3130 3142
f 3130 3131 3142
f 3142 3131 3143
f 3131 3132 3143
f 3143 3132 3144
f 3132 3133 3144
f 3144 3133 3145
f 3133 3134 3145
f 3145 3134 3146
f 3134 3135 3146
f 3146 3135 3147
f 3135 3124 3147
f 3147 3124 3136
f 3136 3137 3148
f 3148 3137 3149
f 3137 3138 3149
f 3149 3138 3150
f 3138 3139 3150
f 3150 3139 3151
f 3139 3140 3151
f 3151 3140 3152
f 3140 3141 3152
f 3152 3141 3153
f 3141 3142 3153
f 3153 3142 3154
f 3142 3143 3154
f 3154 3143 3155
f 3143 3144 3155
f 3155 3144 3156
f 3144 3145 3156
f 3156 3145 3157
f 3145 3146 3157
f 3157 3146 3158
f 3146 3147 3158
f 3158 3147 3159
f 3147 3136 3159
f 3159 3136 3148
f 3148 3149 3160
f 3160 3149 3161
f 3149 3150 3161
f 3161 3150 3162
f 3150 3151 3162
f 3162 3151 3163
f 3151 3152 3163
f 3163 3152 3164
f 3152 3153 3164
f 3164 3153 3165
f 3153 3154 3165
f 3165 3154 3166
f 3154 3155 3166
f 3166 3155 3167
f 3155 3156 3167
f 3167 3156 3168
f 3156 3157 3168
f 3168 3157 3169
f 3157 3158 3169
f 3169 3158 3170
f 3158 3159 3170
f 3170 3159 3171
f 3159 3148 3171
f 3171 3148 3160
f 3160 3161 3172
f 3172 3161 3173
f 3161 3162 3173
f 3173 3162 3174
f 3162 3163 3174
f 3174 3163 3175
f 3163 3164 3175
f 3175 3164 3176
f 3164 3165 3176
f 3176 3165 3177
f 3165 3166 3177
f 3177 3166 3178
f 3166 3167 3178
f 3178 3167 3179
f 3167 3168 3179
f 3179 3168 3180
f 3168 3169 3180
f 3180 3169 3181
f 3169 3170 3181
f 3181 3170 3182
f 3170 3171 3182
f 3182 3171 3183
f 3171 3160 3183
f 3183 3160 3172
f 3172 3173 3184
f 3184 3173 3185
f 3173 3174 3185
f 3185 3174 3186
f 3174 3175 3186
f 3186 3175 3187
f 3175 3176 3187
f 3187 3176 3188
f 3176 3177 3188
f 3188 3177 3189
f 3177 3178 3189
f 3189 3178 3190
f 3178 3179 3190
f 3190 3179 3191
f 3179 3180 3191
f 3191 3180 3192
f 3180 3181 3192
f 3192 3181 3193
f 3181 3182 3193
f 3193 3182 3194
f 3182 3183 3194
f 3194 3183 3195
f 3183 3172 3195
f 3195 3172 3184
f 3184 3185 3196
f 3196 3185 3197
f 3185 3186 3197
f 3197 3186 3198
f 3186 3187 3198
f 3198 3187 3199
f 3187 3188 3199
f 3199 3188 3200
f 3188 3189 3200
f 3200 3189 3201
f 3189 3190 3201
f 3201 3190 3202
f 3190 3191 3202
f 3202 3191 3203
f 3191 3192 3203
f 3203 3192 3204
f 3192 3193 3204
f 3204 3193 3205
f 3193 3194 3205
f 3205 3194 3206
f 3194 3195 3206
f 3206 3195 3207
f 3195 3184 3207
f 3207 3184 3196
f 3196 3197 3208
f 3208 3197 3209
f 3197 3198 3209
f 3209 3198 3210
f 3198 3199 3210
f 3210 3199 3211
f 3199 3200 3211
f 3211 3200 3212
f 3200 3201 3212
f 3212 3201 3213
f 3201 3202 3213
f 3213 3202 3214
f 3202 3203 3214
f 3214 3203 3215
f 3203 3204 3215
f 3215 3204 3216
f 3204 3205 3216
f 3216 3205 3217
f 3205 3206 3217
f 3217 3206 3218
f 3206 3207 3218
f 3218 3207 3219
f 3207 3196 3219
f 3219 3196 3208
f 3208 3209 3220
f 3220 3209 3221
f 3209 3210 3221
f 3221 3210 3222
f 3210 3211 3222
f 3222 3211 3223
f 3211 3212 3223
f 3223 3212 3224
f 3212 3213 3224
f 3224 3213 3225
f 3213 3214 3225
f 3225 3214 3226
f 3214 3215 3226
f 3226 3215 3227
f 3215 3216 3227
f 3227 3216 3228
f 3216 3217 3228
f 3228 3217 3229
f 3217 3218 3229
f 3229 3218 3230
f 3218 3219 3230
f 3230 3219 3231
f 3219 3208 3231
f 3231 3208 3220
f 3220 3221 3232
f 3232 3221 3233
f 3221 3222 3233
f 3233 3222 3234
f 3222 3223 3234
f 3234 3223 3235
f 3223 3224 3235
f 3235 3224 3236
f 3224 3225 3236
f 3236 3225 3237
f 3225 3226 3237
f 3237 3226 3238
f 3226 3227 3238
f 3238 3227 3239
f 3227 3228 3239
f 3239 3228 3240
f 3228 3229 3240
f 3240 3229 3241
f 3229 3230 3241
f 3241 3230 3242
f 3230 3231 3242
f 3242 3231 3243
f 3231 3220 3243
f 3243 3220 3232
f 3232 3233 3244
f 3244 3233 3245
f 3233 3234 3245
f 3245 3234 3246
f 3234 3235 3246
f 3246 3235 3247
f 3235 3236 3247
f 3247 3236 3248
f 3236 3237 3248
f 3248 3237 3249
f 3237 3238 3249
f 3249 3238 3250
f 3238 3239 3250
f 3250 3239 3251
f 3239 3240 3251
f 3251 3240 3252
f 3240 3241 3252
f 3252 3241 3253
f 3241 3242 3253
f 3253 3242 3254
f 3242 3243 3254
f 3254 3243 3255
f 3243 3232 3255
f 3255 3232 3244
f 3244 3245 3256
f 3256 3245 3257
f 3245 3246 3257
f 3257 3246 3258
f 3246 3247 3258
f 3258 3247 3259
f 3247 3248 3259
f 3259 3248 3260
f 3248 3249 3260
f 3260 3249 3261
f 3249 3250 3261
f 3261 3250 3262
f 3250 3251 3262
f 3262 3251 3263
f 3251 3252 3263
f 3263 3252 3264
f 3252 3253 3264
f 3264 3253 3265
f 3253 3254 3265
f 3265 3254 3266
f 3254 3255 3266
f 3266 3255 3267
f 3255 3244 3267
f 3267 3244 3256
f 3256 3257 3268
f 3268 3257 3269
f 3257 3258 3269
f 3269 3258 3270
f 3258 3259 3270
f 3270 3259 3271
f 3259 3260 3271
f 3271 3260 3272
f 3260 3261 3272
f 3272 3261 3273
f 3261 3262 3273
f 3273 3262 3274
f 3262 3263 3274
f 3274 3263 3275
f 3263 3264 3275
f 3275 3264 3276
f 3264 3265 3276
f 3276 3265 3277
f 3265 3266 3277
f 3277 3266 3278
f 3266 3267 3278
f 3278 3267 3279
f 3267 3256 3279
f 3279 3256 3268
f 3268 3269 3280
f 3280 3269 3281
f 3269 3270 3281
f 3281 3270 3282
f 3270 3271 3282
f 3282 3271 3283
f 3271 3272 3283
f 3283 3272 3284
f 3272 3273 3284
f 3284 3273 3285
f 3273 3274 3285
f 3285 3274 3286
f 3274 3275 3286
f 3286 3275 3287
f 3275 3276 3287
f 3287 3276 3288
f 3276 3277 3288
f 3288 3277 3289
f 3277 3278 3289
f 3289 3278 3290
f 3278 3279 3290
f 3290 3279 3291
f 3279 3268 3291
f 3291 3268 3280
f 3280 3281 3292
f 3292 3281 3293
f 3281 3282 3293
f 3293 3282 3294
f 3282 3283 3294
f 3294 3283 3295
f 3283 3284 3295
f 3295 3284 3296
f 3284 3285 3296
f 3296 3285 3297
f 3285 3286 3297
f 3297 3286 3298
f 3286 3287 3298
f 3298 3287 3299
f 3287 3288 3299
f 3299 3288 3300
f 3288 3289 3300
f 3300 3289 3301
f 3289 3290 3301
f 3301 3290 3302
f 3290 3291 3302
f 3302 3291 3303
f 3291 3280 3303
f 3303 3280 3292
f 3292 3293 3304
f 3304 3293 3305
f 3293 3294 3305
f 3305 3294 3306
f 3294 3295 3306
f 3306 3295 3307
f 3295 3296 3307
f 3307 3296 3308
f 3296 3297 3308
f 3308 3297 3309
f 3297 3298 3309
f 3309 3298 3310
f 3298 3299 3310
f 3310 3299 3311
f 3299 3300 3311
f 3311 3300 3312
f 3300 3301 3312
f 3312 3301 3313
f 3301 3302 3313
f 3313 3302 3314
f 3302 3303 3314
f 3314 3303 3315
f 3303 3292 3315
f 3315 3292 3304
f 3304 3305 3316
f 3316 3305 3317
f 3305 3306 3317
f 3317 3306 3318
f 3306 3307 3318
f 3318 3307 3319
f 3307 3308 3319
f 3319 3308 3320
f 3308 3309 3320
f 3320 3309 3321
f 3309 3310 3321
f 3321 3310 3322
f 3310 3311 3322
f 3322 3311 3323
f 3311 3312 3323
f 3323 3312 3324
f 3312 3313 3324
f 3324 3313 3325
f 3313 3314 3325
f 3325 3314 3326
f 3314 3315 3326
f 3326 3315 3327
f 3315 3304 3327
f 3327 3304 3316
f 3316 3317 3328
f 3328 3317 3329
f 3317 3318 3329
f 3329 3318 3330
f 3318 3319 3330
f 3330 3319 3331
f 3319 3320 3331
f 3331 3320 3332
f 3320 3321 3332
f 3332 3321 3333
f 3321 3322 3333
f 3333 3322 3334
f 3322 3323 3334
f 3334 3323 3335
f 3323 3324 3335
f 3335 3324 3336
f 3324 3325 3336
f 3336 3325 3337
f 3325 3326 3337
f 3337 3326 3338
f 3326 3327 3338
f 3338 3327 3339
f 3327 3316 3339
f 3339 3316 3328
f 3328 3329 3340
f 3340 3329 3341
f 3329 3330 3341
f 3341 3330 3342
f 3330 3331 3342
f 3342 3331 3343
f 3331 3332 3343
f 3343 3332 3344
f 3332 3333 3344
f 3344 3333 3345
f 3333 3334 3345
f 3345 3334 3346
f 3334 3335 3346
f 3346 3335 3347
f 3335 3336 3347
f 3347 3336 3348
f 3336 3337 3348
f 3348 3337 3349
f 3337 3338 3349
f 3349 3338 3350
f 3338 3339 3350
f 3350 3339 3351
f 3339 3328 3351
f 3351 3328 3340
f 3340 3341 3352
f 3352 3341 3353
f 3341 3342 3353
f 3353 3342 3354
f 3342 3343 3354
f 3354 3343 3355
f 3343 3344 3355
f 3355 3344 3356
f 3344 3345 3356
f 3356 3345 3357
f 3345 3346 3357
f 3357 3346 3358
f 3346 3347 3358
f 3358 3347 3359
f 3347 3348 3359
f 3359 3348 3360
f 3348 3349 3360
f 3360 3349 3361
f 3349 3350 3361
f 3361 3350 3362
f 3350 3351 3362
f 3362 3351 3363
f 3351 3340 3363
f 3363 3340 3352
f 3352 3353 3364
f 3364 3353 3365
f 3353 3354 3365
f 3365 3354 3366
f 3354 3355 3366
f 3366 3355 3367
f 3355 3356 3367
f 3367 3356 3368
f 3356 3357 3368
f 3368 3357 3369
f 3357 3358 3369
f 3369 3358 3370
f 3358 3359 3370
f 3370 3359 3371
f 3359 3360 3371
f 3371 3360 3372
f 3360 3361 3372
f 3372 3361 3373
f 3361 3362 3373
f 3373 3362 3374
f 3362 3363 3374
f 3374 3363 3375
f 3363 3352 3375
f 3375 3352 3364
f 3364 3365 3376
f 3376 3365 3377
f 3365 3366 3377
f 3377 3366 3378
f 3366 3367 3378
f 3378 3367 3379
f 3367 3368 3379
f 3379 3368 3380
f 3368 3369 3380
f 3380 3369 3381
f 3369 3370 3381
f 3381 3370 3382
f 3370 3371 3382
f 3382 3371 3383
f 3371 3372 3383
f 3383 3372 3384
f 3372 3373 3384
f 3384 3373 3385
f 3373 3374 3385
f 3385 3374 3386
f 3374 3375 3386
f 3386 3375 3387
f 3375 3364 3387
f 3387 3364 3376
f 3376 3377 3388
f 3388 3377 3389
f 3377 3378 3389
f 3389 3378 3390
f 3378 3379 3390
f 3390 3379 3391
f 3379 3380 3391
f 3391 3380 3392
f 3380 3381 3392
f 3392 3381 3393
f 3381 3382 3393
f 3393 3382 3394
f 3382 3383 3394
f 3394 3383 3395
f 3383 3384 3395
f 3395 3384 3396
f 3384 3385 3396
f 3396 3385 3397
f 3385 3386 3397
f 3397 3386 3398
f 3386 3387 3398
f 3398 3387 3399
f 3387 3376 3399
f 3399 3376 3388
f 3388 3389 3400
f 3400 3389 3401
f 3389 3390 3401
f 3401 3390 3402
f 3390 3391 3402
f 3402 3391 3403
f 3391 3392 3403
f 3403 3392 3404
f 3392 3393 3404
f 3404 3393 3405
f 3393 3394 3405
f 3405 3394 3406
f 3394 3395 3406
f 3406 3395 3407
f 3395 3396 3407
f 3407 3396 3408
f 3396 3397 3408
f 3408 3397 3409
f 3397 3398 3409
f 3409 3398 3410
f 3398 3399 3410
f 3410 3399 3411
f 3399 3388 3411
f 3411 3388 3400
f 3400 3401 3412
f 3412 3401 3413
f 3401 3402 3413
f 3413 3402 3414
f 3402 3403 3414
f 3414 3403 3415
f 3403 3404 3415
f 3415 3404 3416
f 3404 3405 3416
f 3416 3405 3417
f 3405 3406 3417
f 3417 3406 3418
f 3406 3407 3418
f 3418 3407 3419
f 3407 3408 3419
f 3419 3408 3420
f 3408 3409 3420
f 3420 3409 3421
f 3409 3410 3421
f 3421 3410 3422
f 3410 3411 3422
f 3422 3411 3423
f 3411 3400 3423
f 3423 3400 3412
f 3412 3413 3424
f 3424 3413 3425
f 3413 3414 3425
f 3425 3414 3426
f 3414 3415 3426
f 3426 3415 3427
f 3415 3416 3427
f 3427 3416 3428
f 3416 3417 3428
f 3428 3417 3429
f 3417 3418 3429
f 3429 3418 3430
f 3418 3419 3430
f 3430 3419 3431
f 3419 3420 3431
f 3431 3420 3432
f 3420 3421 3432
f 3432 3421 3433
f 3421 3422 3433
f 3433 3422 3434
f 3422 3423 3434
f 3434 3423 3435
f 3423 3412 3435
f 3435 3412 3424
f 3424 3425 3436
f 3436 3425 3437
f 3425 3426 3437
f 3437 3426 3438
f 3426 3427 3438
f 3438 3427 3439
f 3427 3428 3439
f 3439 3428 3440
f 3428 3429 3440
f 3440 3429 3441
f 3429 3430 3441
f 3441 3430 3442
f 3430 3431 3442
f 3442 3431 3443
f 3431 3432 3443
f 3443 3432 3444
f 3432 3433 3444
f 3444 3433 3445
f 3433 3434 3445
f 3445 3434 3446
f 3434 3435 3446
f 3446 3435 3447
f 3435 3424 3447
f 3447 3424 3436
f 3436 3437 3448
f 3448 3437 3449
f 3437 3438 3449
f 3449 3438 3450
f 3438 3439 3450
f 3450 3439 3451
f 3439 3440 3451
f 3451 3440 3452
f 3440 3441 3452
f 3452 3441 3453
f 3441 3442 3453
f 3453 3442 3454
f 3442 3443 3454
f 3454 3443 3455
f 3443 3444 3455
f 3455 3444 3456
f 3444 3445 3456
f 3456 3445 3457
f 3445 3446 3457
f 3457 3446 3458
f 3446 3447 3458
f 3458 3447 3459
f 3447 3436 3459
f 3459 3436 3448
f 3448 3449 3460
f 3460 3449 3461
f 3449 3450 3461
f 3461 3450 3462
f 3450 3451 3462
f 3462 3451 3463
f 3451 3452 3463
f 3463 3452 3464
f 3452 3453 3464
f 3464 3453 3465
f 3453 3454 3465
f 3465 3454 3466
f 3454 3455 3466
f 3466 3455 3467
f 3455 3456 3467
f 3467 3456 3468
f 3456 3457 3468
f 3468 3457 3469
f 3457 3458 3469
f 3469 3458 3470
f 3458 3459 3470
f 3470 3459 3471
f 3459 3448 3471
f 3471 3448 3460
f 3460 3461 3472
f 3472 3461 3473
f 3461 3462 3473
f 3473 3462 3474
f 3462 3463 3474
f 3474 3463 3475
f 3463 3464 3475
f 3475 3464 3476
f 3464 3465 3476
f 3476 3465 3477
f 3465 3466 3477
f 3477 3466 3478
f 3466 3467 3478
f 3478 3467 3479
f 3467 3468 3479
f 3479 3468 3480
f 3468 3469 3480
f 3480 3469 3481
f 3469 3470 3481
f 3481 3470 3482
f 3470 3471 3482
f 3482 3471 3483
f 3471 3460 3483
f 3483 3460 3472
f 3472 3473 3484
f 3484 3473 3485
f 3473 3474 3485
f 3485 3474 3486
f 3474 3475 3486
f 3486 3475 3487
f 3475 3476 3487
f 3487 3476 3488
f 3476 3477 3488
f 3488 3477 3489
f 3477 3478 3489
f 3489 3478 3490
f 3478 3479 3490
f 3490 3479 3491
f 3479 3480 3491
f 3491 3480 3492
f 3480 3481 3492
f 3492 3481 3493
f 3481 3482 3493
f 3493 3482 3494
f 3482 3483 3494
f 3494 3483 3495
f 3483 3472 3495
f 3495 3472 3484
f 3484 3485 3496
f 3496 3485 3497
f 3485 3486 3497
f 3497 3486 3498
f 3486 3487 3498
f 3498 3487 3499
f 3487 3488 3499
f 3499 3488 3500
f 3488 3489 3500
f 3500 3489 3501
f 3489 3490 3501
f 3501 3490 3502
f 3490 3491 3502
f 3502 3491 3503
f 3491 3492 3503
f 3503 3492 3504
f 3492 3493 3504
f 3504 3493 3505
f 3493 3494 3505
f 3505 3494 3506
f 3494 3495 3506
f 3506 3495 3507
f 3495 3484 3507
f 3507 3484 3496
f 3496 3497 3508
f 3508 3497 3508
f 3497 3498 3508
f 3508 3498 3508
f 3498 3499 3508
f 3508 3499 3508
f 3499 3500 3508
f 3508 3500 3508
f 3500 3501 3508
f 3508 3501 3508
f 3501 3502 3508
f 3508 3502 3508
f 3502 3503 3508
f 3508 3503 3508
f 3503 3504 3508
f 3508 3504 3508
f 3504 3505 3508
f 3508 3505 3508
f 3505 3506 3508
f 3508 3506 3508
f 3506 3507 3508
f 3508 3507 3508
f 3507 3496 3508
f 3508 3496 3508

g Path_(5)
v 188.82501 184.6 3.85
v 189.38637 184.27231 3.85
v 189.31116 184.31622 3.5249999
v 189.10568 184.43616 3.2870834
v 188.82501 184.6 3.1999998
v 188.54434 184.76385 3.2870834
v 188.33887 184.8838 3.5249999
v 188.26366 184.9277 3.85
v 188.33887 184.8838 4.1749997
v 188.54434 184.76385 4.4129167
v 188.82501 184.6 4.5
v 189.10568 184.43616 4.4129167
v 189.31116 184.31622 4.1749997
v 189.82152 185.02077 3.85
v 189.7435 185.05943 3.5249999
v 189.53032 185.16505 3.2870834
v 189.2391 185.30936 3.1999998
v 188.94789 185.45364 3.2870834
v 188.73471 185.55928 3.5249999
v 188.65668 185.59795 3.85
v 188.73471 185.55928 4.1749997
v 188.94789 185.45364 4.4129167
v 189.2391 185.30936 4.5
v 189.53032 185.16505 4.4129167
v 189.7435 185.05943 4.1749997
v 190.13597 185.78171 3.85
v 190.05782 185.82013 3.5249999
v 189.84431 185.92511 3.2870834
v 189.55266 186.06851 3.1999998
v 189.26102 186.21191 3.2870834
v 189.0475 186.3169 3.5249999
v 188.96936 186.35532 3.85
v 189.0475 186.3169 4.1749997
v 189.26102 186.21191 4.4129167
v 189.55266 186.06851 4.5
v 189.84431 185.92511 4.4129167
v 190.05782 185.82013 4.1749997
v 190.46704 186.37071 3.85
v 190.39943 186.4256 3.5249999
v 190.21472 186.57555 3.2870834
v 189.96239 186.78038 3.1999998
v 189.71007 186.98523 3.2870834
v 189.52536 187.13518 3.5249999
v 189.45775 187.19006 3.85
v 189.52536 187.13518 4.1749997
v 189.71007 186.98523 4.4129167
v 189.96239 186.78038 4.5
v 190.21472 186.57555 4.4129167
v 190.39943 186.4256 4.1749997
v 191.04845 186.88246 3.85
v 190.985 186.94211 3.5249999
v 190.81166 187.10507 3.2870834
v 190.57486 187.32767 3.1999998
v 190.33807 187.55028 3.2870834
v 190.16472 187.71323 3.5249999
v 190.10127 187.77287 3.85
v 190.16472 187.71323 4.1749997
v 190.33807 187.55028 4.4129167
v 190.57486 187.32767 4.5
v 190.81166 187.10507 4.4129167
v 190.985 186.94211 4.1749997
v 191.62943 187.62027 3.85
v 191.55626 187.66748 3.5249999
v 191.35637 187.79651 3.2870834
v 191.0833 187.97275 3.1999998
v 190.81024 188.149 3.2870834
v 190.61035 188.27802 3.5249999
v 190.53719 188.32524 3.85
v 190.61035 188.27802 4.1749997
v 190.81024 188.149 4.4129167
v 191.0833 187.97275 4.5
v 191.35637 187.79651 4.4129167
v 191.55626 187.66748 4.1749997
v 192.01868 188.3666 3.85
v 191.94406 188.4115 3.5249999
v 191.7402 188.53416 3.2870834
v 191.46173 188.70174 3.1999998
v 191.18327 188.86932 3.2870834
v 190.97942 188.99199 3.5249999
v 190.9048 189.0369 3.85
v 190.97942 188.99199 4.1749997
v 191.18327 188.86932 4.4129167
v 191.46173 188.70174 4.5
v 191.7402 188.53416 4.4129167
v 191.94406 188.4115 4.1749997
v 192.41736 188.94893 3.85
v 192.35188 189.00635 3.5249999
v 192.173 189.16321 3.2870834
v 191.92865 189.37749 3.1999998
v 191.6843 189.59178 3.2870834
v 191.50542 189.74864 3.5249999
v 191.43994 189.80606 3.85
v 191.50542 189.74864 4.1749997
v 191.6843 189.59178 4.4129167
v 191.92865 189.37749 4.5
v 192.173 189.16321 4.4129167
v 192.35188 189.00635 4.1749997
v 193.0013 189.4731 3.85
v 192.93918 189.53413 3.5249999
v 192.76947 189.70087 3.2870834
v 192.53764 189.92863 3.1999998
v 192.30582 190.15642 3.2870834
v 192.1361 190.32315 3.5249999
v 192.07397 190.38419 3.85
v 192.1361 190.32315 4.1749997
v 192.30582 190.15642 4.4129167
v 192.53764 189.92863 4.5
v 192.76947 189.70087 4.4129167
v 192.93918 189.53413 4.1749997
v 193.62335 190.19368 3.85
v 193.55028 190.24106 3.5249999
v 193.35065 190.37048 3.2870834
v 193.07794 190.54729 3.1999998
v 192.80524 190.72408 3.2870834
v 192.6056 190.85352 3.5249999
v 192.53253 190.90088 3.85
v 192.6056 190.85352 4.1749997
v 192.80524 190.72408 4.4129167
v 193.07794 190.54729 4.5
v 193.35065 190.37048 4.4129167
v 193.55028 190.24106 4.1749997
v 194.01543 191.02733 3.85
v 193.93594 191.06293 3.5249999
v 193.71881 191.16017 3.2870834
v 193.42221 191.29301 3.1999998
v 193.1256 191.42587 3.2870834
v 192.90846 191.52312 3.5249999
v 192.829 191.55872 3.85
v 192.90846 191.52312 4.1749997
v 193.1256 191.42587 4.4129167
v 193.42221 191.29301 4.5
v 193.71881 191.16017 4.4129167
v 193.93594 191.06293 4.1749997
v 194.12242 191.51411 3.85
v 194.07243 191.58542 3.5249999
v 193.9359 191.78026 3.2870834
v 193.74937 192.0464 3.1999998
v 193.56287 192.31256 3.2870834
v 193.42632 192.5074 3.5249999
v 193.37634 192.5787 3.85
v 193.42632 192.5074 4.1749997
v 193.56287 192.31256 4.4129167
v 193.74937 192.0464 4.5
v 193.9359 191.78026 4.4129167
v 194.07243 191.58542 4.1749997
v 194.5777 191.44716 3.830921
v 194.57643 191.54375 3.5086172
v 194.57323 191.78851 3.2777865
v 194.56895 192.1159 3.20028
v 194.56473 192.43819 3.2968655
v 194.5617 192.66899 3.541663
v 194.5607 192.74649 3.8690789
v 194.56195 192.64992 4.191383
v 194.56516 192.40514 4.4222136
v 194.56944 192.07776 4.49972
v 194.57367 191.75548 4.4031343
v 194.57669 191.52466 4.158337
v 195.36386 191.42795 3.9614904
v 195.35281 191.45883 3.6265109
v 195.35176 191.6529 3.3515
v 195.36096 191.95816 3.210147
v 195.37796 192.29283 3.240327
v 195.3982 192.56723 3.433953
v 195.41624 192.70782 3.7391436
v 195.42729 192.67694 4.0741234
v 195.42834 192.48288 4.349134
v 195.41914 192.17761 4.490487
v 195.40215 191.84294 4.460307
v 195.38191 191.56854 4.2666807
v 196.10014 191.3836 3.8719485
v 196.04015 191.43985 3.544039
v 196.02504 191.6513 3.2805145
v 196.05888 191.96133 3.151986
v 196.13258 192.28687 3.1928923
v 196.22643 192.54065 3.3922732
v 196.31523 192.65471 3.6967041
v 196.37523 192.59846 4.024614
v 196.39034 192.38701 4.2881384
v 196.35649 192.07698 4.416667
v 196.28279 191.75146 4.3757606
v 196.18895 191.49767 4.1763797
v 196.8323 191.12186 3.5584233
v 196.7833 191.19476 3.2314935
v 196.7755 191.41957 2.978356
v 196.81102 191.73604 2.8668382
v 196.88034 192.05937 2.926822
v 196.96487 192.30293 3.142234
v 197.04198 192.40146 3.4553552
v 197.09099 192.32855 3.782285
v 197.09877 192.10374 4.0354223
v 197.06325 191.78728 4.14694
v 196.99394 191.46394 4.0869565
v 196.90941 191.22038 3.8715444
v 197.74098 191.09386 3.4927557
v 197.75548 191.1808 3.1684206
v 197.77066 191.41855 2.9313424
v 197.78247 191.74341 2.8450463
v 197.78775 192.06831 2.9326549
v 197.78506 192.30624 3.1706939
v 197.77516 192.3934 3.4953806
v 197.76067 192.30647 3.819716
v 197.74548 192.06871 4.056794
v 197.73366 191.74387 4.1430902
v 197.7284 191.41895 4.0554814
v 197.73106 191.18103 3.8174424
v 198.62506 191.07079 3.6236444
v 198.69145 191.15327 3.3187802
v 198.72665 191.38722 3.0901506
v 198.72122 191.70995 2.9990168
v 198.67662 192.03497 3.0697978
v 198.60478 192.2752 3.2835279
v 198.52498 192.36629 3.5829384
v 198.45859 192.28381 3.8878026
v 198.42339 192.04987 4.116432
v 198.42882 191.72714 4.2075663
v 198.47342 191.40211 4.136785
v 198.54526 191.16188 3.923055
v 199.64563 191.34648 4.070369
v 199.70825 191.362 3.7450633
v 199.66977 191.51537 3.4516675
v 199.54045 191.7655 3.2687964
v 199.35498 192.04536 3.2454505
v 199.16304 192.27997 3.387885
v 199.01607 192.40646 3.657935
v 198.95345 192.39096 3.9832404
v 198.99193 192.2376 4.276636
v 199.12123 191.98746 4.4595075
v 199.3067 191.7076 4.4828534
v 199.49864 191.47298 4.340419
v 200.31068 192.37738 4.2165236
v 200.40678 192.32436 3.9031906
v 200.34007 192.3321 3.5769556
v 200.12845 192.39856 3.3252327
v 199.82858 192.5059 3.2154713
v 199.52086 192.62538 3.2770817
v 199.2877 192.72498 3.4935555
v 199.1916 192.778 3.8068886
v 199.2583 192.77025 4.133124
v 199.46994 192.7038 4.3848467
v 199.76979 192.59645 4.494608
v 200.07753 192.47697 4.4329977
v 200.39667 193.43945 4.0870442
v 200.53316 193.35783 3.8362017
v 200.49782 193.27795 3.5447025
v 200.30014 193.2212 3.2906542
v 199.99306 193.2028 3.1421285
v 199.65887 193.22768 3.1389227
v 199.38713 193.28915 3.2818956
v 199.25064 193.37077 3.5327382
v 199.28598 193.45065 3.8242373
v 199.48367 193.5074 4.0782857
v 199.79074 193.5258 4.2268114
v 200.12492 193.50093 4.230017
v 200.41837 194.13643 3.8047037
v 200.52539 194.06134 3.4982646
v 200.45953 194.00165 3.177341
v 200.23843 193.97334 2.9279244
v 199.92136 193.98401 2.8168457
v 199.59325 194.03079 2.8738682
v 199.34203 194.10117 3.083713
v 199.235 194.17625 3.3901522
v 199.30086 194.23595 3.7110755
v 199.52196 194.26425 3.9604921
v 199.83904 194.25359 4.071571
v 200.16714 194.20679 4.0145483
v 200.33409 194.90282 4.119361
v 200.55957 194.7627 3.918054
v 200.65045 194.66495 3.6037712
v 200.58243 194.63576 3.260724
v 200.37369 194.68295 2.980832
v 200.08018 194.79388 2.8390918
v 199.78055 194.93883 2.8734827
v 199.55508 195.07893 3.0747895
v 199.46419 195.1767 3.3890724
v 199.53223 195.20589 3.7321196
v 199.74097 195.15869 4.0120115
v 200.03447 195.04776 4.153752
v 200.80215 195.54097 3.732382
v 201.02393 195.38675 3.5552466
v 201.11218 195.27399 3.2679527
v 201.04329 195.2329 2.947481
v 200.83568 195.27448 2.6797013
v 200.54498 195.38759 2.536365
v 200.24911 195.54193 2.5558789
v 200.02734 195.69615 2.7330146
v 199.93907 195.80891 3.0203083
v 200.00798 195.85 3.34078
v 200.21559 195.80843 3.6085598
v 200.50627 195.69531 3.751896
v 200.90962 196.25143 3.7555056
v 201.15619 196.10294 3.5816503
v 201.29283 196.01544 3.287407
v 201.28293 196.0124 2.9516177
v 201.12912 196.09462 2.664257
v 200.87265 196.2401 2.502323
v 200.58221 196.4098 2.5092058
v 200.33563 196.55832 2.683061
v 200.19899 196.64581 2.9773045
v 200.20891 196.64885 3.3130937
v 200.3627 196.56662 3.6004543
v 200.61919 196.42116 3.7623882
v 201.53802 196.73882 3.7445009
v 201.74289 196.58195 3.528527
v 201.83597 196.51353 3.2124703
v 201.79231 196.5519 2.8810177
v 201.62363 196.68675 2.6229815
v 201.3751 196.88197 2.5075028
v 201.11334 197.08525 2.5655236
v 200.90846 197.24211 2.7814972
v 200.81538 197.31053 3.0975542
v 200.85904 197.27217 3.4290068
v 201.02774 197.13731 3.6870427
v 201.27626 196.9421 3.8025217
v 202.02377 197.46407 3.718772
v 202.23462 197.34508 3.4851277
v 202.31512 197.2988 3.1617343
v 202.24368 197.33762 2.835245
v 202.03947 197.45114 2.5931418
v 201.75719 197.60896 2.5002966
v 201.47247 197.76877 2.581587
v 201.26163 197.88776 2.8152313
v 201.18114 197.93404 3.1386247
v 201.25256 197.89522 3.465114
v 201.45677 197.7817 3.7072172
v 201.73906 197.62389 3.8000624
v 202.38004 198.14024 3.7132142
v 202.56499 197.99007 3.4756243
v 202.63292 197.93488 3.1507442
v 202.56563 197.98944 2.825625
v 202.38115 198.13916 2.5873823
v 202.1289 198.3439 2.499853
v 201.87648 198.54881 2.5864904
v 201.69153 198.69897 2.8240802
v 201.6236 198.75418 3.1489606
v 201.69089 198.6996 3.4740796
v 201.87537 198.5499 3.7123225
v 202.12761 198.34515 3.7998517
v 202.9721 198.63434 3.7199514
v 203.1351 198.45396 3.4873464
v 203.1983 198.38406 3.1643486
v 203.14476 198.44336 2.837505
v 202.98885 198.61597 2.5943928
v 202.77231 198.85564 2.500154
v 202.55319 199.09814 2.5800395
v 202.3902 199.27852 2.8126445
v 202.327 199.34843 3.135642
v 202.38052 199.28914 3.4624858
v 202.53645 199.11653 3.705598
v 202.75298 198.87686 3.7998369
v 203.47362 199.31737 3.7744884
v 203.67691 199.11325 3.6006644
v 203.79149 198.99791 3.306085
v 203.78667 199.00227 2.9696834
v 203.66373 199.12517 2.6815975
v 203.45561 199.33365 2.5190196
v 203.2181 199.57187 2.525513
v 203.0148 199.77599 2.699337
v 202.9002 199.89131 2.993916
v 202.90503 199.88696 3.330318
v 203.02797 199.76407 3.618404
v 203.23608 199.55559 3.7809815
v 204.16795 199.82951 3.7174408
v 204.32672 199.64323 3.4864779
v 204.37808 199.55956 3.1647425
v 204.30827 199.60092 2.8384433
v 204.13602 199.75621 2.5950122
v 203.90746 199.98384 2.4996762
v 203.68382 200.22281 2.5779805
v 203.52505 200.40909 2.8089435
v 203.4737 200.49277 3.1306791
v 203.5435 200.4514 3.456978
v 203.71576 200.29611 3.7004092
v 203.94434 200.06848 3.7957454
v 204.85173 200.35385 3.5619779
v 204.93611 200.15077 3.3020682
v 204.90964 200.0629 2.9764323
v 204.7794 200.11378 2.672324
v 204.5803 200.28981 2.4712288
v 204.36569 200.5438 2.42703
v 204.19307 200.80768 2.551571
v 204.10869 201.01077 2.8114805
v 204.13515 201.09865 3.1371164
v 204.26538 201.04774 3.4412248
v 204.46448 200.87173 3.64232
v 204.6791 200.61775 3.6865187
v 205.52087 200.66347 3.2099028
v 205.57864 200.51537 2.914597
v 205.528 200.49884 2.5857565
v 205.38254 200.61832 2.311494
v 205.18123 200.84178 2.1652982
v 204.97801 201.10936 2.1863415
v 204.82735 201.34935 2.368986
v 204.76959 201.49747 2.6642919
v 204.82022 201.51399 2.993132
v 204.96568 201.39452 3.2673945
v 205.16699 201.17104 3.4135907
v 205.37021 200.90346 3.3925471
v 206.07408 201.2768 3.3117657
v 206.20659 201.12416 3.0425868
v 206.22606 201.08707 2.7086692
v 206.12727 201.17546 2.3994858
v 205.9367 201.36563 2.1978824
v 205.70541 201.60666 2.1578784
v 205.49536 201.83392 2.2901926
v 205.36285 201.98656 2.5593715
v 205.34338 202.02365 2.893289
v 205.44217 201.93526 3.2024722
v 205.63274 201.74507 3.4040756
v 205.86403 201.50406 3.4440799
v 206.6498 202.02632 3.2957187
v 206.79701 201.81276 3.0814567
v 206.82735 201.68573 2.771333
v 206.73264 201.67929 2.4484453
v 206.53827 201.79517 2.1993108
v 206.29633 202.0023 2.0906851
v 206.07164 202.24518 2.1516743
v 205.92441 202.45876 2.3659363
v 205.89409 202.58577 2.6760597
v 205.9888 202.59221 2.9989476
v 206.18317 202.47633 3.248082
v 206.42511 202.26921 3.3567078
v 207.0994 202.65042 3.0693436
v 207.29456 202.43008 2.906742
v 207.38617 202.27756 2.6207488
v 207.34969 202.2337 2.287995
v 207.1949 202.31026 1.9976425
v 206.96327 202.48672 1.8274904
v 206.71686 202.7158 1.8231312
v 206.5217 202.93614 1.9857326
v 206.43008 203.08867 2.271726
v 206.46657 203.13254 2.6044793
v 206.62135 203.05597 2.8948321
v 206.85298 202.87952 3.064984
v 207.68431 203.14719 3.03566
v 207.89775 203.00763 2.8161573
v 207.99077 202.9469 2.4985588
v 207.93846 202.98126 2.167965
v 207.75484 203.10152 1.9129581
v 207.48909 203.27544 1.8018671
v 207.21243 203.45642 1.8644588
v 206.99901 203.59598 2.0839617
v 206.90598 203.65671 2.40156
v 206.9583 203.62233 2.732154
v 207.14192 203.50208 2.9871607
v 207.40767 203.32816 3.0982516
v 207.99786 203.941 3.0609996
v 208.23917 203.80908 2.8670685
v 208.3625 203.74028 2.5615063
v 208.33482 203.75302 2.226188
v 208.16356 203.8439 1.950962
v 207.89459 203.98854 1.8095748
v 207.59999 204.14821 1.8399111
v 207.3587 204.28012 2.0338423
v 207.23535 204.34892 2.3394046
v 207.26303 204.33618 2.674723
v 207.4343 204.24532 2.9499488
v 207.70326 204.10066 3.091336
v 208.38899 204.67696 3.0725133
v 208.59875 204.47273 2.9080803
v 208.70949 204.34123 2.6193495
v 208.69151 204.31772 2.283686
v 208.54965 204.40848 1.9910305
v 208.32191 204.5892 1.8197999
v 208.06932 204.81146 1.8158753
v 207.85954 205.0157 1.9803083
v 207.74881 205.1472 2.2690392
v 207.76678 205.17072 2.604703
v 207.90865 205.07994 2.8973584
v 208.1364 204.89922 3.068589
v 209.1494 205.34207 2.8749342
v 209.3062 205.07661 2.735601
v 209.3439 204.85794 2.4793286
v 209.25241 204.74463 2.1747859
v 209.05624 204.76706 1.903574
v 208.80795 204.9192 1.7383645
v 208.57408 205.16031 1.7234248
v 208.41728 205.42577 1.8627582
v 208.37958 205.64444 2.1190302
v 208.47107 205.75775 2.4235733
v 208.66724 205.73532 2.6947849
v 208.91553 205.58318 2.8599946
v 209.7363 205.77441 2.2163289
v 209.82353 205.49805 2.0472093
v 209.76434 205.27742 1.8015006
v 209.57462 205.17166 1.54504
v 209.30516 205.20909 1.3465462
v 209.0282 205.37968 1.2592053
v 208.81793 205.63774 1.3064202
v 208.7307 205.91411 1.4755398
v 208.78989 206.13472 1.7212486
v 208.97961 206.2405 1.9777092
v 209.24907 206.20306 2.176203
v 209.52603 206.03246 2.2635438
v 210.20862 206.23776 1.7294285
v 210.29753 205.96417 1.5561075
v 210.2442 205.75053 1.303199
v 210.0629 205.65407 1.0384697
v 209.80222 205.70064 0.8328534
v 209.532 205.87776 0.74144495
v 209.32465 206.13799 0.7887372
v 209.23573 206.41158 0.9620581
v 209.28908 206.62523 1.2149667
v 209.47037 206.7217 1.479696
v 209.73105 206.67513 1.6853123
v 210.00127 206.49799 1.7767208
v 209.74762 206.16917 1.2763519
usemtl mat_9
s 1
f 3509 3509 3510
f 3510 3509 3511
f 3509 3509 3511
f 3511 3509 3512
f 3509 3509 3512
f 3512 3509 3513
f 3509 3509 3513
f 3513 3509 3514
f 3509 3509 3514
f 3514 3509 3515
f 3509 3509 3515
f 3515 3509 3516
f 3509 3509 3516
f 3516 3509 3517
f 3509 3509 3517
f 3517 3509 3518
f 3509 3509 3518
f 3518 3509 3519
f 3509 3509 3519
f 3519 3509 3520
f 3509 3509 3520
f 3520 3509 3521
f 3509 3509 3521
f 3521 3509 3510
f 3510 3511 3522
f 3522 3511 3523
f 3511 3512 3523
f 3523 3512 3524
f 3512 3513 3524
f 3524 3513 3525
f 3513 3514 3525
f 3525 3514 3526
f 3514 3515 3526
f 3526 3515 3527
f 3515 3516 3527
f 3527 3516 3528
f 3516 3517 3528
f 3528 3517 3529
f 3517 3518 3529
f 3529 3518 3530
f 3518 3519 3530
f 3530 3519 3531
f 3519 3520 3531
f 3531 3520 3532
f 3520 3521 3532
f 3532 3521 3533
f 3521 3510 3533
f 3533 3510 3522
f 3522 3523 3534
f 3534 3523 3535
f 3523 3524 3535
f 3535 3524 3536
f 3524 3525 3536
f 3536 3525 3537
f 3525 3526 3537
f 3537 3526 3538
f 3526 3527 3538
f 3538 3527 3539
f 3527 3528 3539
f 3539 3528 3540
f 3528 3529 3540
f 3540 3529 3541
f 3529 3530 3541
f 3541 3530 3542
f 3530 3531 3542
f 3542 3531 3543
f 3531 3532 3543
f 3543 3532 3544
f 3532 3533 3544
f 3544 3533 3545
f 3533 3522 3545
f 3545 3522 3534
f 3534 3535 3546
f 3546 3535 3547
f 3535 3536 3547
f 3547 3536 3548
f 3536 3537 3548
f 3548 3537 3549
f 3537 3538 3549
f 3549 3538 3550
f 3538 3539 3550
f 3550 3539 3551
f 3539 3540 3551
f 3551 3540 3552
f 3540 3541 3552
f 3552 3541 3553
f 3541 3542 3553
f 3553 3542 3554
f 3542 3543 3554
f 3554 3543 3555
f 3543 3544 3555
f 3555 3544 3556
f 3544 3545 3556
f 3556 3545 3557
f 3545 3534 3557
f 3557 3534 3546
f 3546 3547 3558
f 3558 3547 3559
f 3547 3548 3559
f 3559 3548 3560
f 3548 3549 3560
f 3560 3549 3561
f 3549 3550 3561
f 3561 3550 3562
f 3550 3551 3562
f 3562 3551 3563
f 3551 3552 3563
f 3563 3552 3564
f 3552 3553 3564
f 3564 3553 3565
f 3553 3554 3565
f 3565 3554 3566
f 3554 3555 3566
f 3566 3555 3567
f 3555 3556 3567
f 3567 3556 3568
f 3556 3557 3568
f 3568 3557 3569
f 3557 3546 3569
f 3569 3546 3558
f 3558 3559 3570
f 3570 3559 3571
f 3559 3560 3571
f 3571 3560 3572
f 3560 3561 3572
f 3572 3561 3573
f 3561 3562 3573
f 3573 3562 3574
f 3562 3563 3574
f 3574 3563 3575
f 3563 3564 3575
f 3575 3564 3576
f 3564 3565 3576
f 3576 3565 3577
f 3565 3566 3577
f 3577 3566 3578
f 3566 3567 3578
f 3578 3567 3579
f 3567 3568 3579
f 3579 3568 3580
f 3568 3569 3580
f 3580 3569 3581
f 3569 3558 3581
f 3581 3558 3570
f 3570 3571 3582
f 3582 3571 3583
f 3571 3572 3583
f 3583 3572 3584
f 3572 3573 3584
f 3584 3573 3585
f 3573 3574 3585
f 3585 3574 3586
f 3574 3575 3586
f 3586 3575 3587
f 3575 3576 3587
f 3587 3576 3588
f 3576 3577 3588
f 3588 3577 3589
f 3577 3578 3589
f 3589 3578 3590
f 3578 3579 3590
f 3590 3579 3591
f 3579 3580 3591
f 3591 3580 3592
f 3580 3581 3592
f 3592 3581 3593
f 3581 3570 3593
f 3593 3570 3582
f 3582 3583 3594
f 3594 3583 3595
f 3583 3584 3595
f 3595 3584 3596
f 3584 3585 3596
f 3596 3585 3597
f 3585 3586 3597
f 3597 3586 3598
f 3586 3587 3598
f 3598 3587 3599
f 3587 3588 3599
f 3599 3588 3600
f 3588 3589 3600
f 3600 3589 3601
f 3589 3590 3601
f 3601 3590 3602
f 3590 3591 3602
f 3602 3591 3603
f 3591 3592 3603
f 3603 3592 3604
f 3592 3593 3604
f 3604 3593 3605
f 3593 3582 3605
f 3605 3582 3594
f 3594 3595 3606
f 3606 3595 3607
f 3595 3596 3607
f 3607 3596 3608
f 3596 3597 3608
f 3608 3597 3609
f 3597 3598 3609
f 3609 3598 3610
f 3598 3599 3610
f 3610 3599 3611
f 3599 3600 3611
f 3611 3600 3612
f 3600 3601 3612
f 3612 3601 3613
f 3601 3602 3613
f 3613 3602 3614
f 3602 3603 3614
f 3614 3603 3615
f 3603 3604 3615
f 3615 3604 3616
f 3604 3605 3616
f 3616 3605 3617
f 3605 3594 3617
f 3617 3594 3606
f 3606 3607 3618
f 3618 3607 3619
f 3607 3608 3619
f 3619 3608 3620
f 3608 3609 3620
f 3620 3609 3621
f 3609 3610 3621
f 3621 3610 3622
f 3610 3611 3622
f 3622 3611 3623
f 3611 3612 3623
f 3623 3612 3624
f 3612 3613 3624
f 3624 3613 3625
f 3613 3614 3625
f 3625 3614 3626
f 3614 3615 3626
f 3626 3615 3627
f 3615 3616 3627
f 3627 3616 3628
f 3616 3617 3628
f 3628 3617 3629
f 3617 3606 3629
f 3629 3606 3618
f 3618 3619 3630
f 3630 3619 3631
f 3619 3620 3631
f 3631 3620 3632
f 3620 3621 3632
f 3632 3621 3633
f 3621 3622 3633
f 3633 3622 3634
f 3622 3623 3634
f 3634 3623 3635
f 3623 3624 3635
f 3635 3624 3636
f 3624 3625 3636
f 3636 3625 3637
f 3625 3626 3637
f 3637 3626 3638
f 3626 3627 3638
f 3638 3627 3639
f 3627 3628 3639
f 3639 3628 3640
f 3628 3629 3640
f 3640 3629 3641
f 3629 3618 3641
f 3641 3618 3630
f 3630 3631 3642
f 3642 3631 3643
f 3631 3632 3643
f 3643 3632 3644
f 3632 3633 3644
f 3644 3633 3645
f 3633 3634 3645
f 3645 3634 3646
f 3634 3635 3646
f 3646 3635 3647
f 3635 3636 3647
f 3647 3636 3648
f 3636 3637 3648
f 3648 3637 3649
f 3637 3638 3649
f 3649 3638 3650
f 3638 3639 3650
f 3650 3639 3651
f 3639 3640 3651
f 3651 3640 3652
f 3640 3641 3652
f 3652 3641 3653
f 3641 3630 3653
f 3653 3630 3642
f 3642 3643 3654
f 3654 3643 3655
f 3643 3644 3655
f 3655 3644 3656
f 3644 3645 3656
f 3656 3645 3657
f 3645 3646 3657
f 3657 3646 3658
f 3646 3647 3658
f 3658 3647 3659
f 3647 3648 3659
f 3659 3648 3660
f 3648 3649 3660
f 3660 3649 3661
f 3649 3650 3661
f 3661 3650 3662
f 3650 3651 3662
f 3662 3651 3663
f 3651 3652 3663
f 3663 3652 3664
f 3652 3653 3664
f 3664 3653 3665
f 3653 3642 3665
f 3665 3642 3654
f 3654 3655 3666
f 3666 3655 3667
f 3655 3656 3667
f 3667 3656 3668
f 3656 3657 3668
f 3668 3657 3669
f 3657 3658 3669
f 3669 3658 3670
f 3658 3659 3670
f 3670 3659 3671
f 3659 3660 3671
f 3671 3660 3672
f 3660 3661 3672
f 3672 3661 3673
f 3661 3662 3673
f 3673 3662 3674
f 3662 3663 3674
f 3674 3663 3675
f 3663 3664 3675
f 3675 3664 3676
f 3664 3665 3676
f 3676 3665 3677
f 3665 3654 3677
f 3677 3654 3666
f 3666 3667 3678
f 3678 3667 3679
f 3667 3668 3679
f 3679 3668 3680
f 3668 3669 3680
f 3680 3669 3681
f 3669 3670 3681
f 3681 3670 3682
f 3670 3671 3682
f 3682 3671 3683
f 3671 3672 3683
f 3683 3672 3684
f 3672 3673 3684
f 3684 3673 3685
f 3673 3674 3685
f 3685 3674 3686
f 3674 3675 3686
f 3686 3675 3687
f 3675 3676 3687
f 3687 3676 3688
f 3676 3677 3688
f 3688 3677 3689
f 3677 3666 3689
f 3689 3666 3678
f 3678 3679 3690
f 3690 3679 3691
f 3679 3680 3691
f 3691 3680 3692
f 3680 3681 3692
f 3692 3681 3693
f 3681 3682 3693
f 3693 3682 3694
f 3682 3683 3694
f 3694 3683 3695
f 3683 3684 3695
f 3695 3684 3696
f 3684 3685 3696
f 3696 3685 3697
f 3685 3686 3697
f 3697 3686 3698
f 3686 3687 3698
f 3698 3687 3699
f 3687 3688 3699
f 3699 3688 3700
f 3688 3689 3700
f 3700 3689 3701
f 3689 3678 3701
f 3701 3678 3690
f 3690 3691 3702
f 3702 3691 3703
f 3691 3692 3703
f 3703 3692 3704
f 3692 3693 3704
f 3704 3693 3705
f 3693 3694 3705
f 3705 3694 3706
f 3694 3695 3706
f 3706 3695 3707
f 3695 3696 3707
f 3707 3696 3708
f 3696 3697 3708
f 3708 3697 3709
f 3697 3698 3709
f 3709 3698 3710
f 3698 3699 3710
f 3710 3699 3711
f 3699 3700 3711
f 3711 3700 3712
f 3700 3701 3712
f 3712 3701 3713
f 3701 3690 3713
f 3713 3690 3702
f 3702 3703 3714
f 3714 3703 3715
f 3703 3704 3715
f 3715 3704 3716
f 3704 3705 3716
f 3716 3705 3717
f 3705 3706 3717
f 3717 3706 3718
f 3706 3707 3718
f 3718 3707 3719
f 3707 3708 3719
f 3719 3708 3720
f 3708 3709 3720
f 3720 3709 3721
f 3709 3710 3721
f 3721 3710 3722
f 3710 3711 3722
f 3722 3711 3723
f 3711 3712 3723
f 3723 3712 3724
f 3712 3713 3724
f 3724 3713 3725
f 3713 3702 3725
f 3725 3702 3714
f 3714 3715 3726
f 3726 3715 3727
f 3715 3716 3727
f 3727 3716 3728
f 3716 3717 3728
f 3728 3717 3729
f 3717 3718 3729
f 3729 3718 3730
f 3718 3719 3730
f 3730 3719 3731
f 3719 3720 3731
f 3731 3720 3732
f 3720 3721 3732
f 3732 3721 3733
f 3721 3722 3733
f 3733 3722 3734
f 3722 3723 3734
f 3734 3723 3735
f 3723 3724 3735
f 3735 3724 3736
f 3724 3725 3736
f 3736 3725 3737
f 3725 3714 3737
f 3737 3714 3726
f 3726 3727 3738
f 3738 3727 3739
f 3727 3728 3739
f 3739 3728 3740
f 3728 3729 3740
f 3740 3729 3741
f 3729 3730 3741
f 3741 3730 3742
f 3730 3731 3742
f 3742 3731 3743
f 3731 3732 3743
f 3743 3732 3744
f 3732 3733 3744
f 3744 3733 3745
f 3733 3734 3745
f 3745 3734 3746
f 3734 3735 3746
f 3746 3735 3747
f 3735 3736 3747
f 3747 3736 3748
f 3736 3737 3748
f 3748 3737 3749
f 3737 3726 3749
f 3749 3726 3738
f 3738 3739 3750
f 3750 3739 3751
f 3739 3740 3751
f 3751 3740 3752
f 3740 3741 3752
f 3752 3741 3753
f 3741 3742 3753
f 3753 3742 3754
f 3742 3743 3754
f 3754 3743 3755
f 3743 3744 3755
f 3755 3744 3756
f 3744 3745 3756
f 3756 3745 3757
f 3745 3746 3757
f 3757 3746 3758
f 3746 3747 3758
f 3758 3747 3759
f 3747 3748 3759
f 3759 3748 3760
f 3748 3749 3760
f 3760 3749 3761
f 3749 3738 3761
f 3761 3738 3750
f 3750 3751 3762
f 3762 3751 3763
f 3751 3752 3763
f 3763 3752 3764
f 3752 3753 3764
f 3764 3753 3765
f 3753 3754 3765
f 3765 3754 3766
f 3754 3755 3766
f 3766 3755 3767
f 3755 3756 3767
f 3767 3756 3768
f 3756 3757 3768
f 3768 3757 3769
f 3757 3758 3769
f 3769 3758 3770
f 3758 3759 3770
f 3770 3759 3771
f 3759 3760 3771
f 3771 3760 3772
f 3760 3761 3772
f 3772 3761 3773
f 3761 3750 3773
f 3773 3750 3762
f 3762 3763 3774
f 3774 3763 3775
f 3763 3764 3775
f 3775 3764 3776
f 3764 3765 3776
f 3776 3765 3777
f 3765 3766 3777
f 3777 3766 3778
f 3766 3767 3778
f 3778 3767 3779
f 3767 3768 3779
f 3779 3768 3780
f 3768 3769 3780
f 3780 3769 3781
f 3769 3770 3781
f 3781 3770 3782
f 3770 3771 3782
f 3782 3771 3783
f 3771 3772 3783
f 3783 3772 3784
f 3772 3773 3784
f 3784 3773 3785
f 3773 3762 3785
f 3785 3762 3774
f 3774 3775 3786
f 3786 3775 3787
f 3775 3776 3787
f 3787 3776 3788
f 3776 3777 3788
f 3788 3777 3789
f 3777 3778 3789
f 3789 3778 3790
f 3778 3779 3790
f 3790 3779 3791
f 3779 3780 3791
f 3791 3780 3792
f 3780 3781 3792
f 3792 3781 3793
f 3781 3782 3793
f 3793 3782 3794
f 3782 3783 3794
f 3794 3783 3795
f 3783 3784 3795
f 3795 3784 3796
f 3784 3785 3796
f 3796 3785 3797
f 3785 3774 3797
f 3797 3774 3786
f 3786 3787 3798
f 3798 3787 3799
f 3787 3788 3799
f 3799 3788 3800
f 3788 3789 3800
f 3800 3789 3801
f 3789 3790 3801
f 3801 3790 3802
f 3790 3791 3802
f 3802 3791 3803
f 3791 3792 3803
f 3803 3792 3804
f 3792 3793 3804
f 3804 3793 3805
f 3793 3794 3805
f 3805 3794 3806
f 3794 3795 3806
f 3806 3795 3807
f 3795 3796 3807
f 3807 3796 3808
f 3796 3797 3808
f 3808 3797 3809
f 3797 3786 3809
f 3809 3786 3798
f 3798 3799 3810
f 3810 3799 3811
f 3799 3800 3811
f 3811 3800 3812
f 3800 3801 3812
f 3812 3801 3813
f 3801 3802 3813
f 3813 3802 3814
f 3802 3803 3814
f 3814 3803 3815
f 3803 3804 3815
f 3815 3804 3816
f 3804 3805 3816
f 3816 3805 3817
f 3805 3806 3817
f 3817 3806 3818
f 3806 3807 3818
f 3818 3807 3819
f 3807 3808 3819
f 3819 3808 3820
f 3808 3809 3820
f 3820 3809 3821
f 3809 3798 3821
f 3821 3798 3810
f 3810 3811 3822
f 3822 3811 3823
f 3811 3812 3823
f 3823 3812 3824
f 3812 3813 3824
f 3824 3813 3825
f 3813 3814 3825
f 3825 3814 3826
f 3814 3815 3826
f 3826 3815 3827
f 3815 3816 3827
f 3827 3816 3828
f 3816 3817 3828
f 3828 3817 3829
f 3817 3818 3829
f 3829 3818 3830
f 3818 3819 3830
f 3830 3819 3831
f 3819 3820 3831
f 3831 3820 3832
f 3820 3821 3832
f 3832 3821 3833
f 3821 3810 3833
f 3833 3810 3822
f 3822 3823 3834
f 3834 3823 3835
f 3823 3824 3835
f 3835 3824 3836
f 3824 3825 3836
f 3836 3825 3837
f 3825 3826 3837
f 3837 3826 3838
f 3826 3827 3838
f 3838 3827 3839
f 3827 3828 3839
f 3839 3828 3840
f 3828 3829 3840
f 3840 3829 3841
f 3829 3830 3841
f 3841 3830 3842
f 3830 3831 3842
f 3842 3831 3843
f 3831 3832 3843
f 3843 3832 3844
f 3832 3833 3844
f 3844 3833 3845
f 3833 3822 3845
f 3845 3822 3834
f 3834 3835 3846
f 3846 3835 3847
f 3835 3836 3847
f 3847 3836 3848
f 3836 3837 3848
f 3848 3837 3849
f 3837 3838 3849
f 3849 3838 3850
f 3838 3839 3850
f 3850 3839 3851
f 3839 3840 3851
f 3851 3840 3852
f 3840 3841 3852
f 3852 3841 3853
f 3841 3842 3853
f 3853 3842 3854
f 3842 3843 3854
f 3854 3843 3855
f 3843 3844 3855
f 3855 3844 3856
f 3844 3845 3856
f 3856 3845 3857
f 3845 3834 3857
f 3857 3834 3846
f 3846 3847 3858
f 3858 3847 3859
f 3847 3848 3859
f 3859 3848 3860
f 3848 3849 3860
f 3860 3849 3861
f 3849 3850 3861
f 3861 3850 3862
f 3850 3851 3862
f 3862 3851 3863
f 3851 3852 3863
f 3863 3852 3864
f 3852 3853 3864
f 3864 3853 3865
f 3853 3854 3865
f 3865 3854 3866
f 3854 3855 3866
f 3866 3855 3867
f 3855 3856 3867
f 3867 3856 3868
f 3856 3857 3868
f 3868 3857 3869
f 3857 3846 3869
f 3869 3846 3858
f 3858 3859 3870
f 3870 3859 3871
f 3859 3860 3871
f 3871 3860 3872
f 3860 3861 3872
f 3872 3861 3873
f 3861 3862 3873
f 3873 3862 3874
f 3862 3863 3874
f 3874 3863 3875
f 3863 3864 3875
f 3875 3864 3876
f 3864 3865 3876
f 3876 3865 3877
f 3865 3866 3877
f 3877 3866 3878
f 3866 3867 3878
f 3878 3867 3879
f 3867 3868 3879
f 3879 3868 3880
f 3868 3869 3880
f 3880 3869 3881
f 3869 3858 3881
f 3881 3858 3870
f 3870 3871 3882
f 3882 3871 3883
f 3871 3872 3883
f 3883 3872 3884
f 3872 3873 3884
f 3884 3873 3885
f 3873 3874 3885
f 3885 3874 3886
f 3874 3875 3886
f 3886 3875 3887
f 3875 3876 3887
f 3887 3876 3888
f 3876 3877 3888
f 3888 3877 3889
f 3877 3878 3889
f 3889 3878 3890
f 3878 3879 3890
f 3890 3879 3891
f 3879 3880 3891
f 3891 3880 3892
f 3880 3881 3892
f 3892 3881 3893
f 3881 3870 3893
f 3893 3870 3882
f 3882 3883 3894
f 3894 3883 3895
f 3883 3884 3895
f 3895 3884 3896
f 3884 3885 3896
f 3896 3885 3897
f 3885 3886 3897
f 3897 3886 3898
f 3886 3887 3898
f 3898 3887 3899
f 3887 3888 3899
f 3899 3888 3900
f 3888 3889 3900
f 3900 3889 3901
f 3889 3890 3901
f 3901 3890 3902
f 3890 3891 3902
f 3902 3891 3903
f 3891 3892 3903
f 3903 3892 3904
f 3892 3893 3904
f 3904 3893 3905
f 3893 3882 3905
f 3905 3882 3894
f 3894 3895 3906
f 3906 3895 3907
f 3895 3896 3907
f 3907 3896 3908
f 3896 3897 3908
f 3908 3897 3909
f 3897 3898 3909
f 3909 3898 3910
f 3898 3899 3910
f 3910 3899 3911
f 3899 3900 3911
f 3911 3900 3912
f 3900 3901 3912
f 3912 3901 3913
f 3901 3902 3913
f 3913 3902 3914
f 3902 3903 3914
f 3914 3903 3915
f 3903 3904 3915
f 3915 3904 3916
f 3904 3905 3916
f 3916 3905 3917
f 3905 3894 3917
f 3917 3894 3906
f 3906 3907 3918
f 3918 3907 3919
f 3907 3908 3919
f 3919 3908 3920
f 3908 3909 3920
f 3920 3909 3921
f 3909 3910 3921
f 3921 3910 3922
f 3910 3911 3922
f 3922 3911 3923
f 3911 3912 3923
f 3923 3912 3924
f 3912 3913 3924
f 3924 3913 3925
f 3913 3914 3925
f 3925 3914 3926
f 3914 3915 3926
f 3926 3915 3927
f 3915 3916 3927
f 3927 3916 3928
f 3916 3917 3928
f 3928 3917 3929
f 3917 3906 3929
f 3929 3906 3918
f 3918 3919 3930
f 3930 3919 3931
f 3919 3920 3931
f 3931 3920 3932
f 3920 3921 3932
f 3932 3921 3933
f 3921 3922 3933
f 3933 3922 3934
f 3922 3923 3934
f 3934 3923 3935
f 3923 3924 3935
f 3935 3924 3936
f 3924 3925 3936
f 3936 3925 3937
f 3925 3926 3937
f 3937 3926 3938
f 3926 3927 3938
f 3938 3927 3939
f 3927 3928 3939
f 3939 3928 3940
f 3928 3929 3940
f 3940 3929 3941
f 3929 3918 3941
f 3941 3918 3930
f 3930 3931 3942
f 3942 3931 3943
f 3931 3932 3943
f 3943 3932 3944
f 3932 3933 3944
f 3944 3933 3945
f 3933 3934 3945
f 3945 3934 3946
f 3934 3935 3946
f 3946 3935 3947
f 3935 3936 3947
f 3947 3936 3948
f 3936 3937 3948
f 3948 3937 3949
f 3937 3938 3949
f 3949 3938 3950
f 3938 3939 3950
f 3950 3939 3951
f 3939 3940 3951
f 3951 3940 3952
f 3940 3941 3952
f 3952 3941 3953
f 3941 3930 3953
f 3953 3930 3942
f 3942 3943 3954
f 3954 3943 3955
f 3943 3944 3955
f 3955 3944 3956
f 3944 3945 3956
f 3956 3945 3957
f 3945 3946 3957
f 3957 3946 3958
f 3946 3947 3958
f 3958 3947 3959
f 3947 3948 3959
f 3959 3948 3960
f 3948 3949 3960
f 3960 3949 3961
f 3949 3950 3961
f 3961 3950 3962
f 3950 3951 3962
f 3962 3951 3963
f 3951 3952 3963
f 3963 3952 3964
f 3952 3953 3964
f 3964 3953 3965
f 3953 3942 3965
f 3965 3942 3954
f 3954 3955 3966
f 3966 3955 3967
f 3955 3956 3967
f 3967 3956 3968
f 3956 3957 3968
f 3968 3957 3969
f 3957 3958 3969
f 3969 3958 3970
f 3958 3959 3970
f 3970 3959 3971
f 3959 3960 3971
f 3971 3960 3972
f 3960 3961 3972
f 3972 3961 3973
f 3961 3962 3973
f 3973 3962 3974
f 3962 3963 3974
f 3974 3963 3975
f 3963 3964 3975
f 3975 3964 3976
f 3964 3965 3976
f 3976 3965 3977
f 3965 3954 3977
f 3977 3954 3966
f 3966 3967 3978
f 3978 3967 3979
f 3967 3968 3979
f 3979 3968 3980
f 3968 3969 3980
f 3980 3969 3981
f 3969 3970 3981
f 3981 3970 3982
f 3970 3971 3982
f 3982 3971 3983
f 3971 3972 3983
f 3983 3972 3984
f 3972 3973 3984
f 3984 3973 3985
f 3973 3974 3985
f 3985 3974 3986
f 3974 3975 3986
f 3986 3975 3987
f 3975 3976 3987
f 3987 3976 3988
f 3976 3977 3988
f 3988 3977 3989
f 3977 3966 3989
f 3989 3966 3978
f 3978 3979 3990
f 3990 3979 3991
f 3979 3980 3991
f 3991 3980 3992
f 3980 3981 3992
f 3992 3981 3993
f 3981 3982 3993
f 3993 3982 3994
f 3982 3983 3994
f 3994 3983 3995
f 3983 3984 3995
f 3995 3984 3996
f 3984 3985 3996
f 3996 3985 3997
f 3985 3986 3997
f 3997 3986 3998
f 3986 3987 3998
f 3998 3987 3999
f 3987 3988 3999
f 3999 3988 4000
f 3988 3989 4000
f 4000 3989 4001
f 3989 3978 4001
f 4001 3978 3990
f 3990 3991 4002
f 4002 3991 4003
f 3991 3992 4003
f 4003 3992 4004
f 3992 3993 4004
f 4004 3993 4005
f 3993 3994 4005
f 4005 3994 4006
f 3994 3995 4006
f 4006 3995 4007
f 3995 3996 4007
f 4007 3996 4008
f 3996 3997 4008
f 4008 3997 4009
f 3997 3998 4009
f 4009 3998 4010
f 3998 3999 4010
f 4010 3999 4011
f 3999 4000 4011
f 4011 4000 4012
f 4000 4001 4012
f 4012 4001 4013
f 4001 3990 4013
f 4013 3990 4002
f 4002 4003 4014
f 4014 4003 4014
f 4003 4004 4014
f 4014 4004 4014
f 4004 4005 4014
f 4014 4005 4014
f 4005 4006 4014
f 4014 4006 4014
f 4006 4007 4014
f 4014 4007 4014
f 4007 4008 4014
f 4014 4008 4014
f 4008 4009 4014
f 4014 4009 4014
f 4009 4010 4014
f 4014 4010 4014
f 4010 4011 4014
f 4014 4011 4014
f 4011 4012 4014
f 4014 4012 4014
f 4012 4013 4014
f 4014 4013 4014
f 4013 4002 4014
f 4014 4002 4014

g Start_point
v 183.01424 175.7103 6.4696293
v 182.65001 175.5 6.525
v 183.07059 175.5 6.4696293
v 182.86029 175.86424 6.4696293
v 182.65001 175.92058 6.4696293
v 182.43971 175.86424 6.4696293
v 182.28577 175.7103 6.4696293
v 182.22943 175.5 6.4696293
v 182.28577 175.28972 6.4696293
v 182.43971 175.13577 6.4696293
v 182.65001 175.07942 6.4696293
v 182.86029 175.13577 6.4696293
v 183.01424 175.28972 6.4696293
v 183.35365 175.90625 6.3072915
v 183.46251 175.5 6.3072915
v 183.05626 176.20364 6.3072915
v 182.65001 176.3125 6.3072915
v 182.24376 176.20364 6.3072915
v 181.94637 175.90625 6.3072915
v 181.83751 175.5 6.3072915
v 181.94637 175.09375 6.3072915
v 182.24376 174.79636 6.3072915
v 182.65001 174.6875 6.3072915
v 183.05626 174.79636 6.3072915
v 183.35365 175.09375 6.3072915
v 183.64511 176.07452 6.0490484
v 183.79906 175.5 6.0490484
v 183.22453 176.49512 6.0490484
v 182.65001 176.64905 6.0490484
v 182.07549 176.49512 6.0490484
v 181.65489 176.07452 6.0490484
v 181.50096 175.5 6.0490484
v 181.65489 174.92548 6.0490484
v 182.07549 174.5049 6.0490484
v 182.65001 174.35095 6.0490484
v 183.22453 174.5049 6.0490484
v 183.64511 174.92548 6.0490484
v 183.86876 176.20364 5.7125
v 184.0573 175.5 5.7125
v 183.35365 176.71875 5.7125
v 182.65001 176.9073 5.7125
v 181.94637 176.71875 5.7125
v 181.43126 176.20364 5.7125
v 181.2427 175.5 5.7125
v 181.43126 174.79636 5.7125
v 181.94637 174.28125 5.7125
v 182.65001 174.09271 5.7125
v 183.35365 174.28125 5.7125
v 183.86876 174.79636 5.7125
v 184.00934 176.28482 5.320581
v 184.21964 175.5 5.320581
v 183.43481 176.85934 5.320581
v 182.65001 177.06964 5.320581
v 181.86519 176.85934 5.320581
v 181.29066 176.28482 5.320581
v 181.08037 175.5 5.320581
v 181.29066 174.7152 5.320581
v 181.86519 174.14067 5.320581
v 182.65001 173.93037 5.320581
v 183.43481 174.14067 5.320581
v 184.00934 174.7152 5.320581
v 184.0573 176.3125 4.9
v 184.27501 175.5 4.9
v 183.46251 176.9073 4.9
v 182.65001 177.125 4.9
v 181.83751 176.9073 4.9
v 181.2427 176.3125 4.9
v 181.02501 175.5 4.9
v 181.2427 174.6875 4.9
v 181.83751 174.09271 4.9
v 182.65001 173.875 4.9
v 183.46251 174.09271 4.9
v 184.0573 174.6875 4.9
v 184.00934 176.28482 4.479419
v 184.21964 175.5 4.479419
v 183.43481 176.85934 4.479419
v 182.65001 177.06964 4.479419
v 181.86519 176.85934 4.479419
v 181.29066 176.28482 4.479419
v 181.08037 175.5 4.479419
v 181.29066 174.7152 4.479419
v 181.86519 174.14067 4.479419
v 182.65001 173.93037 4.479419
v 183.43481 174.14067 4.479419
v 184.00934 174.7152 4.479419
v 183.86876 176.20364 4.0875
v 184.0573 175.5 4.0875
v 183.35365 176.71875 4.0875
v 182.65001 176.9073 4.0875
v 181.94637 176.71875 4.0875
v 181.43126 176.20364 4.0875
v 181.2427 175.5 4.0875
v 181.43126 174.79636 4.0875
v 181.94637 174.28125 4.0875
v 182.65001 174.09271 4.0875
v 183.35365 174.28125 4.0875
v 183.86876 174.79636 4.0875
v 183.64511 176.07452 3.7509515
v 183.79906 175.5 3.7509515
v 183.22453 176.49512 3.7509515
v 182.65001 176.64905 3.7509515
v 182.07549 176.49512 3.7509515
v 181.65489 176.07452 3.7509515
v 181.50096 175.5 3.7509515
v 181.65489 174.92548 3.7509515
v 182.07549 174.5049 3.7509515
v 182.65001 174.35095 3.7509515
v 183.22453 174.5049 3.7509515
v 183.64511 174.92548 3.7509515
v 183.35365 175.90625 3.4927087
v 183.46251 175.5 3.4927087
v 183.05626 176.20364 3.4927087
v 182.65001 176.3125 3.4927087
v 182.24376 176.20364 3.4927087
v 181.94637 175.90625 3.4927087
v 181.83751 175.5 3.4927087
v 181.94637 175.09375 3.4927087
v 182.24376 174.79636 3.4927087
v 182.65001 174.6875 3.4927087
v 183.05626 174.79636 3.4927087
v 183.35365 175.09375 3.4927087
v 183.01424 175.7103 3.3303704
v 183.07059 175.5 3.3303704
v 182.86029 175.86424 3.3303704
v 182.65001 175.92058 3.3303704
v 182.43971 175.86424 3.3303704
v 182.28577 175.7103 3.3303704
v 182.22943 175.5 3.3303704
v 182.28577 175.28972 3.3303704
v 182.43971 175.13577 3.3303704
v 182.65001 175.07942 3.3303704
v 182.86029 175.13577 3.3303704
v 183.01424 175.28972 3.3303704
v 182.65001 175.5 3.2749999
usemtl mat_10
s 1
f 4015 4016 4017
f 4018 4016 4015
f 4019 4016 4018
f 4020 4016 4019
f 4021 4016 4020
f 4022 4016 4021
f 4023 4016 4022
f 4024 4016 4023
f 4025 4016 4024
f 4026 4016 4025
f 4027 4016 4026
f 4017 4016 4027
f 4028 4017 4029
f 4017 4028 4015
f 4030 4015 4028
f 4015 4030 4018
f 4031 4018 4030
f 4018 4031 4019
f 4032 4019 4031
f 4019 4032 4020
f 4033 4020 4032
f 4020 4033 4021
f 4034 4021 4033
f 4021 4034 4022
f 4035 4022 4034
f 4022 4035 4023
f 4036 4023 4035
f 4023 4036 4024
f 4037 4024 4036
f 4024 4037 4025
f 4038 4025 4037
f 4025 4038 4026
f 4039 4026 4038
f 4026 4039 4027
f 4029 4027 4039
f 4027 4029 4017
f 4040 4029 4041
f 4029 4040 4028
f 4042 4028 4040
f 4028 4042 4030
f 4043 4030 4042
f 4030 4043 4031
f 4044 4031 4043
f 4031 4044 4032
f 4045 4032 4044
f 4032 4045 4033
f 4046 4033 4045
f 4033 4046 4034
f 4047 4034 4046
f 4034 4047 4035
f 4048 4035 4047
f 4035 4048 4036
f 4049 4036 4048
f 4036 4049 4037
f 4050 4037 4049
f 4037 4050 4038
f 4051 4038 4050
f 4038 4051 4039
f 4041 4039 4051
f 4039 4041 4029
f 4052 4041 4053
f 4041 4052 4040
f 4054 4040 4052
f 4040 4054 4042
f 4055 4042 4054
f 4042 4055 4043
f 4056 4043 4055
f 4043 4056 4044
f 4057 4044 4056
f 4044 4057 4045
f 4058 4045 4057
f 4045 4058 4046
f 4059 4046 4058
f 4046 4059 4047
f 4060 4047 4059
f 4047 4060 4048
f 4061 4048 4060
f 4048 4061 4049
f 4062 4049 4061
f 4049 4062 4050
f 4063 4050 4062
f 4050 4063 4051
f 4053 4051 4063
f 4051 4053 4041
f 4064 4053 4065
f 4053 4064 4052
f 4066 4052 4064
f 4052 4066 4054
f 4067 4054 4066
f 4054 4067 4055
f 4068 4055 4067
f 4055 4068 4056
f 4069 4056 4068
f 4056 4069 4057
f 4070 4057 4069
f 4057 4070 4058
f 4071 4058 4070
f 4058 4071 4059
f 4072 4059 4071
f 4059 4072 4060
f 4073 4060 4072
f 4060 4073 4061
f 4074 4061 4073
f 4061 4074 4062
f 4075 4062 4074
f 4062 4075 4063
f 4065 4063 4075
f 4063 4065 4053
f 4076 4065 4077
f 4065 4076 4064
f 4078 4064 4076
f 4064 4078 4066
f 4079 4066 4078
f 4066 4079 4067
f 4080 4067 4079
f 4067 4080 4068
f 4081 4068 4080
f 4068 4081 4069
f 4082 4069 4081
f 4069 4082 4070
f 4083 4070 4082
f 4070 4083 4071
f 4084 4071 4083
f 4071 4084 4072
f 4085 4072 4084
f 4072 4085 4073
f 4086 4073 4085
f 4073 4086 4074
f 4087 4074 4086
f 4074 4087 4075
f 4077 4075 4087
f 4075 4077 4065
f 4088 4077 4089
f 4077 4088 4076
f 4090 4076 4088
f 4076 4090 4078
f 4091 4078 4090
f 4078 4091 4079
f 4092 4079 4091
f 4079 4092 4080
f 4093 4080 4092
f 4080 4093 4081
f 4094 4081 4093
f 4081 4094 4082
f 4095 4082 4094
f 4082 4095 4083
f 4096 4083 4095
f 4083 4096 4084
f 4097 4084 4096
f 4084 4097 4085
f 4098 4085 4097
f 4085 4098 4086
f 4099 4086 4098
f 4086 4099 4087
f 4089 4087 4099
f 4087 4089 4077
f 4100 4089 4101
f 4089 4100 4088
f 4102 4088 4100
f 4088 4102 4090
f 4103 4090 4102
f 4090 4103 4091
f 4104 4091 4103
f 4091 4104 4092
f 4105 4092 4104
f 4092 4105 4093
f 4106 4093 4105
f 4093 4106 4094
f 4107 4094 4106
f 4094 4107 4095
f 4108 4095 4107
f 4095 4108 4096
f 4109 4096 4108
f 4096 4109 4097
f 4110 4097 4109
f 4097 4110 4098
f 4111 4098 4110
f 4098 4111 4099
f 4101 4099 4111
f 4099 4101 4089
f 4112 4101 4113
f 4101 4112 4100
f 4114 4100 4112
f 4100 4114 4102
f 4115 4102 4114
f 4102 4115 4103
f 4116 4103 4115
f 4103 4116 4104
f 4117 4104 4116
f 4104 4117 4105
f 4118 4105 4117
f 4105 4118 4106
f 4119 4106 4118
f 4106 4119 4107
f 4120 4107 4119
f 4107 4120 4108
f 4121 4108 4120
f 4108 4121 4109
f 4122 4109 4121
f 4109 4122 4110
f 4123 4110 4122
f 4110 4123 4111
f 4113 4111 4123
f 4111 4113 4101
f 4124 4113 4125
f 4113 4124 4112
f 4126 4112 4124
f 4112 4126 4114
f 4127 4114 4126
f 4114 4127 4115
f 4128 4115 4127
f 4115 4128 4116
f 4129 4116 4128
f 4116 4129 4117
f 4130 4117 4129
f 4117 4130 4118
f 4131 4118 4130
f 4118 4131 4119
f 4132 4119 4131
f 4119 4132 4120
f 4133 4120 4132
f 4120 4133 4121
f 4134 4121 4133
f 4121 4134 4122
f 4135 4122 4134
f 4122 4135 4123
f 4125 4123 4135
f 4123 4125 4113
f 4136 4125 4137
f 4125 4136 4124
f 4138 4124 4136
f 4124 4138 4126
f 4139 4126 4138
f 4126 4139 4127
f 4140 4127 4139
f 4127 4140 4128
f 4141 4128 4140
f 4128 4141 4129
f 4142 4129 4141
f 4129 4142 4130
f 4143 4130 4142
f 4130 4143 4131
f 4144 4131 4143
f 4131 4144 4132
f 4145 4132 4144
f 4132 4145 4133
f 4146 4133 4145
f 4133 4146 4134
f 4147 4134 4146
f 4134 4147 4135
f 4137 4135 4147
f 4135 4137 4125
f 4137 4148 4136
f 4136 4148 4138
f 4138 4148 4139
f 4139 4148 4140
f 4140 4148 4141
f 4141 4148 4142
f 4142 4148 4143
f 4143 4148 4144
f 4144 4148 4145
f 4145 4148 4146
f 4146 4148 4147
f 4147 4148 4137

g Path_(4)
v 192.40001 177.45001 8.75
v 192.40001 176.8 8.75
v 192.40001 176.8871 8.425
v 192.40001 177.12502 8.187083
v 192.40001 177.45001 8.099999
v 192.40001 177.77501 8.187083
v 192.40001 178.01292 8.425
v 192.40001 178.1 8.75
v 192.40001 178.01292 9.075
v 192.40001 177.77501 9.312917
v 192.40001 177.45001 9.4
v 192.40001 177.12502 9.312917
v 192.40001 176.8871 9.075
v 193.20587 176.80002 8.75
v 193.20555 176.8871 8.425
v 193.20468 177.12502 8.187083
v 193.20349 177.45001 8.099999
v 193.2023 177.77501 8.187083
v 193.20143 178.01292 8.425
v 193.20111 178.1 8.75
v 193.20143 178.01292 9.075
v 193.2023 177.77501 9.312917
v 193.20349 177.45001 9.4
v 193.20468 177.12502 9.312917
v 193.20555 176.8871 9.075
v 194.04012 176.80685 8.762199
v 194.03598 176.88771 8.435622
v 194.02408 177.12082 8.193282
v 194.00757 177.44371 8.100114
v 193.99089 177.76987 8.181083
v 193.97853 178.01189 8.414493
v 193.97377 178.10493 8.737801
v 193.9779 178.02406 9.064378
v 193.98982 177.79095 9.306718
v 194.00632 177.46808 9.399885
v 194.023 177.14192 9.318917
v 194.03537 176.8999 9.085507
v 194.94743 176.89919 8.701528
v 194.92236 177.00725 8.383975
v 194.86633 177.25592 8.164447
v 194.79437 177.57855 8.101766
v 194.72572 177.8887 8.212727
v 194.67882 178.10326 8.467597
v 194.6662 178.16473 8.798086
v 194.69127 178.05667 9.115639
v 194.74728 177.808 9.335167
v 194.81926 177.48537 9.397848
v 194.8879 177.17522 9.286887
v 194.93481 176.96066 9.032017
v 195.64601 177.18571 8.55016
v 195.6053 177.35948 8.266915
v 195.55339 177.65187 8.110712
v 195.50418 177.98453 8.123404
v 195.47086 178.26833 8.301591
v 195.46236 178.4272 8.5975275
v 195.48096 178.41861 8.931919
v 195.52167 178.24483 9.215163
v 195.57358 177.95244 9.371367
v 195.62279 177.61978 9.358675
v 195.65611 177.336 9.180489
v 195.66461 177.17711 8.884551
v 196.33632 177.11874 8.604841
v 196.26886 177.24057 8.302423
v 196.22653 177.50287 8.101283
v 196.22064 177.83536 8.055319
v 196.25278 178.14894 8.1768465
v 196.31433 178.35959 8.433302
v 196.38881 178.41087 8.755968
v 196.45625 178.28905 9.058388
v 196.4986 178.02675 9.259527
v 196.50449 177.69426 9.3054905
v 196.47235 177.38068 9.183964
v 196.4108 177.17003 8.927508
v 197.11653 177.12576 8.3677845
v 197.06136 177.22488 8.051021
v 197.02097 177.4715 7.8257127
v 197.0062 177.7995 7.7522326
v 197.02097 178.12102 7.850269
v 197.06136 178.34991 8.093554
v 197.11653 178.42484 8.416897
v 197.1717 178.32571 8.733662
v 197.2121 178.07912 8.958969
v 197.22688 177.7511 9.032449
v 197.2121 177.42958 8.934413
v 197.1717 177.20068 8.691129
v 197.92062 177.15173 8.217062
v 197.92186 177.32756 7.930197
v 197.92256 177.62326 7.7696753
v 197.92259 177.95961 7.7785087
v 197.92189 178.24648 7.95433
v 197.92068 178.407 8.250029
v 197.91928 178.39816 8.586371
v 197.91806 178.22234 8.873236
v 197.91734 177.92664 9.033757
v 197.91733 177.59029 9.024924
v 197.91801 177.30342 8.849103
v 197.91922 177.1429 8.553405
v 198.70488 177.14122 8.25616
v 198.7229 177.29709 7.9585204
v 198.74106 177.58102 7.778924
v 198.75449 177.91696 7.765493
v 198.7596 178.21486 7.9218264
v 198.75502 178.39491 8.206035
v 198.74197 178.40887 8.541965
v 198.72397 178.253 8.839604
v 198.70581 177.96906 9.0192
v 198.69237 177.63313 9.032632
v 198.68726 177.33524 8.876298
v 198.69183 177.15518 8.59209
v 199.44041 177.10768 8.256042
v 199.54344 177.28474 7.9898944
v 199.64066 177.57668 7.8529873
v 199.706 177.90526 7.8820047
v 199.72194 178.18246 8.069171
v 199.68425 178.334 8.364336
v 199.603 178.31926 8.688409
v 199.49997 178.14221 8.954556
v 199.40276 177.85028 9.091463
v 199.33742 177.52168 9.062447
v 199.32146 177.24449 8.875279
v 199.35916 177.09296 8.580115
v 200.17407 176.85281 8.503154
v 200.25555 177.0574 8.249729
v 200.32764 177.36543 8.134164
v 200.371 177.69437 8.187424
v 200.37404 177.95609 8.395238
v 200.33592 178.08044 8.701922
v 200.26688 178.03413 9.025302
v 200.1854 177.82954 9.278727
v 200.11331 177.52151 9.394293
v 200.06995 177.19258 9.341033
v 200.06691 176.93086 9.133219
v 200.10503 176.8065 8.826533
v 201.07535 176.91658 8.408343
v 201.05081 177.1601 8.177472
v 201.01897 177.48595 8.099904
v 200.98836 177.80681 8.196423
v 200.9672 178.03671 8.441166
v 200.96112 178.11406 8.768555
v 200.97179 178.01813 9.090865
v 200.99632 177.7746 9.321736
v 201.02817 177.44876 9.399304
v 201.05878 177.12788 9.302786
v 201.07994 176.89798 9.058043
v 201.08601 176.82063 8.730654
v 201.95538 177.05437 8.421639
v 201.89615 177.2863 8.185193
v 201.81554 177.6017 8.100115
v 201.73515 177.91603 8.189199
v 201.67654 178.1451 8.428577
v 201.6554 178.22751 8.754108
v 201.67738 178.14119 9.078566
v 201.73663 177.90926 9.315011
v 201.81723 177.59386 9.40009
v 201.89761 177.27951 9.311006
v 201.95624 177.05045 9.071627
v 201.97737 176.96805 8.746097
v 202.68817 177.31288 8.424351
v 202.64005 177.54613 8.186689
v 202.57436 177.86452 8.099955
v 202.50871 178.18272 8.187386
v 202.46071 178.41548 8.425557
v 202.4432 178.50044 8.75065
v 202.46089 178.41481 9.075557
v 202.50902 178.18156 9.313218
v 202.5747 177.86317 9.399954
v 202.64035 177.54497 9.312522
v 202.68835 177.3122 9.07435
v 202.70586 177.22725 8.749257
v 203.5342 177.3792 8.425148
v 203.46739 177.60748 8.187172
v 203.37614 177.91939 8.100008
v 203.28487 178.23132 8.187011
v 203.21803 178.45973 8.424868
v 203.19354 178.54338 8.749846
v 203.21797 178.45987 9.074868
v 203.28476 178.23158 9.312843
v 203.37602 177.9197 9.400008
v 203.46729 177.60774 9.313005
v 203.53412 177.37935 9.075148
v 203.55861 177.29568 8.75017
v 204.30704 177.78903 8.425038
v 204.21161 178.00694 8.187104
v 204.08124 178.30464 8.0999975
v 203.95087 178.60236 8.1870575
v 203.85542 178.82031 8.424956
v 203.82048 178.9001 8.74995
v 203.85541 178.82036 9.074957
v 203.95084 178.60243 9.31289
v 204.0812 178.30473 9.399998
v 204.21158 178.00702 9.312938
v 204.30702 177.78908 9.075038
v 204.34196 177.70927 8.750045
v 205.02792 178.03018 8.425013
v 204.94955 178.25482 8.187091
v 204.8425 178.56168 8.100001
v 204.73544 178.86855 8.1870775
v 204.65707 179.09319 8.42499
v 204.62839 179.17542 8.749988
v 204.65706 179.0932 9.074989
v 204.73543 178.86856 9.312911
v 204.84248 178.5617 9.400001
v 204.94954 178.25484 9.312924
v 205.02791 178.0302 9.075012
v 205.0566 177.94797 8.750014
v 205.83755 178.3244 8.424997
v 205.73648 178.53978 8.187082
v 205.59842 178.834 8.099999
v 205.46036 179.1282 8.187084
v 205.35928 179.3436 8.425002
v 205.3223 179.42242 8.750002
v 205.35928 179.34358 9.075002
v 205.46036 179.1282 9.312918
v 205.59842 178.83398 9.4
v 205.73648 178.53978 9.312915
v 205.83755 178.3244 9.074998
v 205.87456 178.24556 8.749997
v 206.59982 178.82158 8.361619
v 206.44336 179.03424 8.153047
v 206.24606 179.30241 8.104428
v 206.06079 179.55424 8.228789
v 205.9372 179.72224 8.492809
v 205.90839 179.76141 8.825743
v 205.98207 179.66124 9.138381
v 206.13853 179.44858 9.346952
v 206.33583 179.18039 9.395572
v 206.5211 178.92856 9.271211
v 206.6447 178.76056 9.007191
v 206.67351 178.7214 8.674257
v 207.25386 179.3038 8.506664
v 207.13771 179.46979 8.237764
v 206.95413 179.71922 8.105603
v 206.7523 179.9853 8.145594
v 206.5863 180.1967 8.347019
v 206.50061 180.2968 8.65591
v 206.51819 180.25876 8.989496
v 206.63432 180.09277 9.258397
v 206.81792 179.84332 9.390558
v 207.01974 179.57726 9.350568
v 207.18575 179.36584 9.149142
v 207.27144 179.26575 8.840252
v 207.93887 179.7004 8.609777
v 207.88591 179.8741 8.32981
v 207.7478 180.13612 8.171389
v 207.56157 180.41626 8.176963
v 207.3771 180.63945 8.345038
v 207.24382 180.7459 8.63058
v 207.19745 180.70706 8.957078
v 207.25041 180.53336 9.237045
v 207.38852 180.27133 9.395467
v 207.57475 179.9912 9.389893
v 207.75923 179.768 9.221817
v 207.8925 179.66156 8.936275
v 208.43803 180.0455 8.952478
v 208.46147 180.18413 8.653975
v 208.41345 180.4461 8.453619
v 208.30685 180.76122 8.405097
v 208.17023 181.04504 8.52141
v 208.04018 181.22154 8.771392
v 207.95155 181.24341 9.088059
v 207.9281 181.10478 9.386563
v 207.97612 180.84282 9.586919
v 208.08272 180.5277 9.635441
v 208.21936 180.24387 9.519128
v 208.34941 180.06737 9.269146
v 209.1474 180.14908 8.955283
v 209.16588 180.34976 8.6800165
v 209.13593 180.65485 8.533343
v 209.06555 180.98257 8.5545635
v 208.97363 181.24513 8.737992
v 208.8848 181.37218 9.034479
v 208.82283 181.32965 9.364581
v 208.80435 181.12897 9.639848
v 208.8343 180.82388 9.786521
v 208.90466 180.49615 9.765301
v 208.99658 180.2336 9.581872
v 209.08543 180.10657 9.285385
v 209.88438 180.33742 9.190938
v 209.90848 180.51726 8.907619
v 209.8848 180.81165 8.746478
v 209.81969 181.14172 8.7506895
v 209.73059 181.41904 8.919127
v 209.64137 181.56927 9.206656
v 209.57596 181.5522 9.536236
v 209.55186 181.37236 9.819553
v 209.57555 181.07796 9.980695
v 209.64067 180.74788 9.976483
v 209.72977 180.47057 9.808046
v 209.81897 180.32033 9.520516
v 210.5979 180.42078 9.276844
v 210.60966 180.60025 8.992482
v 210.59789 180.89713 8.834585
v 210.56572 181.23187 8.845463
v 210.52177 181.51479 9.0222
v 210.47783 181.67007 9.317439
v 210.44566 181.6561 9.652072
v 210.4339 181.47664 9.936435
v 210.44568 181.17975 10.094331
v 210.47786 180.845 10.083453
v 210.5218 180.56209 9.906716
v 210.56573 180.40681 9.611477
v 211.501 180.55792 9.1917715
v 211.50157 180.80319 8.965384
v 211.45384 181.12599 8.886224
v 211.3706 181.43983 8.975505
v 211.27415 181.66061 9.209303
v 211.19034 181.7292 9.524973
v 211.14163 181.6272 9.83793
v 211.14105 181.38193 10.064319
v 211.18878 181.05914 10.143477
v 211.27203 180.7453 10.054196
v 211.36847 180.5245 9.820398
v 211.45229 180.45592 9.504729
v 212.19458 180.82935 9.430045
v 212.1928 181.08804 9.217977
v 212.14822 181.4159 9.159102
v 212.07283 181.72507 9.269199
v 211.98679 181.9327 9.518765
v 211.91316 181.98315 9.840931
v 211.87169 181.86295 10.149371
v 211.87347 181.60425 10.36144
v 211.91805 181.2764 10.420313
v 211.99345 180.96724 10.310216
v 212.0795 180.7596 10.06065
v 212.1531 180.70914 9.738484
v 212.90234 180.80618 9.488238
v 212.91531 181.05312 9.262348
v 212.90704 181.38092 9.188625
v 212.87973 181.70175 9.286825
v 212.84071 181.92967 9.530633
v 212.80043 182.00359 9.854722
v 212.76968 181.90369 10.172253
v 212.75671 181.65677 10.398143
v 212.765 181.32896 10.471866
v 212.7923 181.00812 10.373666
v 212.83131 180.78021 10.129858
v 212.8716 180.7063 9.805769
v 213.80133 180.84853 9.772855
v 213.81311 181.05734 9.502496
v 213.77379 181.36528 9.363437
v 213.6939 181.68982 9.392939
v 213.59483 181.94398 9.583096
v 213.50316 182.0597 9.8829565
v 213.44342 182.00594 10.2121725
v 213.43164 181.79712 10.482532
v 213.47098 181.48918 10.621591
v 213.55087 181.16466 10.592089
v 213.64992 180.91048 10.401932
v 213.7416 180.79477 10.102071
v 214.50648 181.15427 9.842934
v 214.48251 181.39833 9.608458
v 214.42538 181.72054 9.524556
v 214.35039 182.03455 9.61371
v 214.27765 182.25623 9.852032
v 214.22662 182.32617 10.175662
v 214.21101 182.22565 10.497885
v 214.23499 181.98158 10.732361
v 214.29213 181.65938 10.816262
v 214.36711 181.34537 10.727107
v 214.43985 181.12369 10.488786
v 214.49088 181.05374 10.165156
v 215.26549 181.21411 9.781204
v 215.21094 181.46245 9.5609865
v 215.14287 181.78574 9.497647
v 215.0795 182.09734 9.60816
v 215.03781 182.31377 9.862912
v 215.02899 182.37701 10.193643
v 215.0554 182.27016 10.511733
v 215.10995 182.02182 10.731951
v 215.17804 181.69853 10.79529
v 215.24141 181.38693 10.684777
v 215.28308 181.1705 10.430025
v 215.2919 181.10725 10.099295
v 216.02611 181.47464 9.779524
v 215.9451 181.70898 9.552971
v 215.85643 182.02504 9.481579
v 215.78386 182.33813 9.584476
v 215.74683 182.56438 9.834092
v 215.75525 182.64313 10.163542
v 215.80688 182.5533 10.4845495
v 215.88788 182.31895 10.711102
v 215.97655 182.0029 10.782495
v 216.04913 181.6898 10.679597
v 216.08617 181.46356 10.429981
v 216.07773 181.38481 10.100532
v 216.85555 181.55927 9.803125
v 216.71762 181.72623 9.562271
v 216.57481 182.00462 9.450717
v 216.46541 182.31985 9.498356
v 216.4187 182.58746 9.692421
v 216.44722 182.73573 9.980914
v 216.5433 182.72495 10.286533
v 216.68123 182.55798 10.527389
v 216.82404 182.27959 10.638942
v 216.93344 181.96436 10.591303
v 216.98015 181.69675 10.397238
v 216.95164 181.54848 10.108745
v 217.5492 182.1752 9.2612915
v 217.34991 182.3985 9.110505
v 217.14487 182.66484 9.129457
v 216.98901 182.9029 9.31307
v 216.9241 183.04884 9.612146
v 216.96754 183.0636 9.946547
v 217.10768 182.94319 10.226669
v 217.30698 182.71991 10.377456
v 217.51202 182.45355 10.358503
v 217.66788 182.2155 10.1748905
v 217.73277 182.06955 9.875814
v 217.68935 182.05481 9.541414
v 218.19382 182.73814 9.3396635
v 218.02998 182.98418 9.178656
v 217.83736 183.25992 9.187026
v 217.66757 183.49147 9.362533
v 217.56612 183.61679 9.658148
v 217.56017 183.60231 9.994661
v 217.65134 183.45189 10.281906
v 217.81519 183.20586 10.442914
v 218.00781 182.93011 10.434544
v 218.1776 182.69855 10.259037
v 218.27905 182.57323 9.963422
v 218.28499 182.58772 9.626908
v 218.75421 183.18236 9.2242985
v 218.61795 183.47969 9.145965
v 218.48587 183.77415 9.241951
v 218.39337 183.98686 9.486537
v 218.36525 184.06082 9.814187
v 218.40904 183.9762 10.137108
v 218.51299 183.75568 10.368772
v 218.64926 183.45836 10.447105
v 218.78134 183.16388 10.351119
v 218.87384 182.95117 10.106533
v 218.90196 182.87723 9.778883
v 218.85817 182.96185 9.455962
v 219.38684 183.57053 9.146628
v 219.22495 183.86548 9.151046
v 219.10545 184.13164 9.323112
v 219.0604 184.29768 9.616719
v 219.10184 184.31912 9.953198
v 219.21866 184.19022 10.242389
v 219.37958 183.9455 10.406802
v 219.54147 183.65054 10.402385
v 219.66096 183.38438 10.230319
v 219.70602 183.21834 9.936711
v 219.66458 183.1969 9.600232
v 219.54776 183.3258 9.311042
v 219.88257 184.13971 8.946874
v 219.71631 184.41962 9.033464
v 219.62747 184.64679 9.267477
v 219.63988 184.76033 9.586209
v 219.75018 184.72983 9.904255
v 219.92883 184.56345 10.136396
v 220.12798 184.30579 10.220429
v 220.29424 184.02588 10.133839
v 220.38307 183.79872 9.899825
v 220.37067 183.68518 9.581094
v 220.26036 183.71568 9.263047
v 220.08171 183.88205 9.030907
v 220.61292 184.65411 8.789111
v 220.51183 184.95718 8.898545
v 220.45454 185.17433 9.150524
v 220.45642 185.24736 9.47753
v 220.51697 185.15672 9.791941
v 220.61995 184.9267 10.009512
v 220.73778 184.61891 10.071945
v 220.83887 184.31584 9.962511
v 220.89615 184.0987 9.710532
v 220.89427 184.02565 9.383527
v 220.83372 184.11629 9.069116
v 220.73074 184.34633 8.851544
v 221.52522 184.65459 8.813767
v 221.39441 184.96326 8.842149
v 221.28365 185.21622 9.034182
v 221.22266 185.34567 9.338412
v 221.22775 185.31693 9.673321
v 221.29758 185.1377 9.949169
v 221.41344 184.856 10.092045
v 221.54427 184.54732 10.0636635
v 221.65501 184.29437 9.871631
v 221.716 184.16492 9.567401
v 221.7109 184.19366 9.2324915
v 221.64108 184.3729 8.956643
v 222.22488 185.03636 8.844054
v 222.05846 185.32648 8.807491
v 221.9056 185.59381 8.94305
v 221.80725 185.76671 9.214409
v 221.78978 185.79884 9.548856
v 221.85786 185.68161 9.856777
v 221.99327 185.44643 10.055665
v 222.1597 185.15631 10.092228
v 222.31256 184.88898 9.956669
v 222.4109 184.71608 9.68531
v 222.42838 184.68394 9.350863
v 222.36029 184.80118 9.042942
v 222.88582 185.33069 8.830557
v 222.79562 185.6537 8.804599
v 222.72046 185.94835 8.950261
v 222.68051 186.13568 9.228513
v 222.68645 186.16551 9.564797
v 222.73671 186.02985 9.869007
v 222.8178 185.76503 10.0596285
v 222.908 185.44202 10.085587
v 222.98315 185.14737 9.939924
v 223.02312 184.96004 9.661673
v 223.01717 184.9302 9.325388
v 222.96692 185.06587 9.021178
v 223.54163 185.53491 8.7785635
v 223.41151 185.84146 8.825084
v 223.34375 186.10065 9.024602
v 223.3565 186.24301 9.323657
v 223.44635 186.23041 9.6421175
v 223.58922 186.06621 9.894652
v 223.74681 185.79442 10.013595
v 223.87694 185.48787 9.967074
v 223.94469 185.2287 9.767556
v 223.93195 185.08633 9.468501
v 223.8421 185.09894 9.150041
v 223.69923 185.26312 8.897506
v 224.09885 186.03894 8.467617
v 223.88463 186.28876 8.53893
v 223.75407 186.50764 8.759835
v 223.74217 186.63698 9.071141
v 223.8521 186.64207 9.389435
v 224.05441 186.52158 9.629428
v 224.2949 186.30779 9.726815
v 224.50912 186.05797 9.655503
v 224.6397 185.83907 9.434598
v 224.6516 185.70975 9.123291
v 224.54166 185.70465 8.804998
v 224.33934 185.82513 8.565005
v 224.67644 186.55417 8.363058
v 224.45226 186.8 8.413224
v 224.3105 187.02826 8.615786
v 224.28917 187.17778 8.916468
v 224.39397 187.20848 9.234702
v 224.59682 187.11215 9.485218
v 224.84337 186.9146 9.600889
v 225.06755 186.66876 9.550723
v 225.2093 186.4405 9.348161
v 225.23064 186.29099 9.04748
v 225.12584 186.26028 8.729245
v 224.92299 186.35661 8.478729
v 225.1577 187.04358 8.036318
v 224.93839 187.29366 8.08772
v 224.80902 187.5318 8.287786
v 224.80428 187.6942 8.582905
v 224.92542 187.73735 8.894003
v 225.13998 187.6497 9.13772
v 225.39049 187.45471 9.248753
v 225.6098 187.20464 9.19735
v 225.73917 186.9665 8.997285
v 225.74391 186.8041 8.702165
v 225.62277 186.76094 8.3910675
v 225.4082 186.8486 8.14735
v 225.87495 187.57886 7.8052163
v 225.66078 187.8381 7.793981
v 225.49171 188.08345 7.9506288
v 225.41302 188.24916 8.233186
v 225.44582 188.29082 8.565941
v 225.5813 188.19727 8.859733
v 225.78317 187.99358 9.03584
v 225.99734 187.73433 9.047075
v 226.16641 187.48898 8.890428
v 226.2451 187.32329 8.607871
v 226.21231 187.28162 8.275116
v 226.07683 187.37517 7.981324
v 226.56837 187.91158 7.842878
v 226.48682 188.22359 7.7469296
v 226.40607 188.54073 7.825064
v 226.34776 188.77803 8.056345
v 226.32753 188.87192 8.3788
v 226.35078 188.79721 8.706029
v 226.4113 188.57394 8.95035
v 226.49287 188.26193 9.046298
v 226.57362 187.94478 8.9681635
v 226.63193 187.70747 8.736883
v 226.65216 187.6136 8.414428
v 226.62889 187.68831 8.087199
v 227.19319 187.73677 7.9197545
v 227.26006 188.02853 7.766102
v 227.33475 188.35619 7.7827206
v 227.39726 188.63191 7.9651575
v 227.43083 188.78185 8.264528
v 227.42648 188.76581 8.600617
v 227.38536 188.58809 8.88337
v 227.3185 188.29633 9.037023
v 227.2438 187.96867 9.020404
v 227.18129 187.69293 8.837967
v 227.14772 187.54301 8.538596
v 227.15207 187.55905 8.202507
v 227.9773 187.57597 7.8337183
v 228.04523 187.89468 7.749892
v 228.11295 188.21164 7.8402247
v 228.16234 188.44193 8.080511
v 228.18015 188.52383 8.406366
v 228.16162 188.43542 8.730479
v 228.1117 188.20038 8.966002
v 228.04378 187.88168 9.049829
v 227.97604 187.56473 8.9594965
v 227.92667 187.33444 8.71921
v 227.90884 187.25253 8.393354
v 227.92738 187.34094 8.069242
v 228.7997 187.38107 7.932493
v 228.82983 187.6738 7.7693586
v 228.86427 188.00845 7.7752166
v 228.89378 188.29535 7.948497
v 228.91046 188.45763 8.242769
v 228.90984 188.4518 8.579184
v 228.89207 188.27943 8.867599
v 228.86194 187.98671 9.030732
v 228.8275 187.65207 9.024875
v 228.79799 187.36516 8.851595
v 228.78131 187.20288 8.5573225
v 228.78194 187.20871 8.220907
v 229.5613 187.34138 7.88157
v 229.64668 187.6417 7.758702
v 229.7309 187.96399 7.809539
v 229.79137 188.22192 8.020458
v 229.81187 188.34636 8.334946
v 229.78696 188.30397 8.668734
v 229.72325 188.10612 8.932384
v 229.63786 187.80582 9.055251
v 229.55365 187.48352 9.004415
v 229.4932 187.22559 8.793494
v 229.47267 187.10115 8.479008
v 229.4976 187.14352 8.14522
v 230.35202 186.99359 8.026301
v 230.48491 187.27182 7.8954854
v 230.59055 187.58958 7.924392
v 230.64062 187.86174 8.105276
v 230.62173 188.01537 8.389669
v 230.53893 188.00928 8.701368
v 230.41438 187.84512 8.956855
v 230.2815 187.5669 9.08767
v 230.17586 187.24913 9.0587635
v 230.12578 186.97697 8.87788
v 230.14467 186.82335 8.593487
v 230.22748 186.82944 8.281787
v 231.1004 186.64822 8.447761
v 231.1695 186.88835 8.224354
v 231.21933 187.21274 8.148301
v 231.23657 187.53447 8.23998
v 231.2166 187.76735 8.474824
v 231.16475 187.84895 8.789908
v 231.09492 187.75743 9.100806
v 231.02583 187.5173 9.324213
v 230.97598 187.19292 9.400266
v 230.95874 186.87119 9.308587
v 230.97873 186.6383 9.073743
v 231.03058 186.5567 8.758657
v 232.0255 186.71747 8.401291
v 231.9664 186.95789 8.173455
v 231.8894 187.27705 8.099917
v 231.81512 187.58946 8.200381
v 231.76347 187.8114 8.447927
v 231.74829 187.88339 8.776226
v 231.77365 187.78615 9.09731
v 231.83275 187.54573 9.325146
v 231.90974 187.22656 9.3986845
v 231.98402 186.91415 9.298221
v 232.03568 186.69223 9.050674
v 232.05086 186.62024 8.722376
v 232.87598 187.03484 8.473002
v 232.78798 187.23355 8.216071
v 232.6594 187.52292 8.102189
v 232.5247 187.8254 8.161872
v 232.41997 188.05994 8.3791275
v 232.37328 188.1637 8.695743
v 232.39714 188.10887 9.02688
v 232.48514 187.91016 9.283812
v 232.61372 187.6208 9.397694
v 232.74841 187.31833 9.338011
v 232.85315 187.08379 9.120755
v 232.89984 186.98003 8.80414
v 233.63371 187.34386 8.557408
v 233.57597 187.51437 8.270539
v 233.4624 187.7896 8.1111765
v 233.32347 188.09576 8.122023
v 233.19637 188.35085 8.300169
v 233.11517 188.4865 8.597884
v 233.10162 188.46635 8.935393
v 233.15936 188.29584 9.222262
v 233.27292 188.02061 9.381625
v 233.41187 187.71443 9.37078
v 233.53897 187.45935 9.192633
v 233.62016 187.32372 8.8949175
v 234.46408 187.71231 8.731323
v 234.4338 187.87764 8.444854
v 234.31303 188.13742 8.270216
v 234.13412 188.42203 8.254204
v 233.94502 188.6552 8.401108
v 233.79639 188.77448 8.671565
v 233.72806 188.74788 8.993107
v 233.75833 188.58255 9.279576
v 233.8791 188.32277 9.454214
v 234.05801 188.03816 9.470226
v 234.24712 187.805 9.323322
v 234.39575 187.68571 9.052865
v 235.04869 188.27837 8.830785
v 234.97449 188.48222 8.576459
v 234.81828 188.75505 8.457618
v 234.62195 189.02376 8.506104
v 234.43806 189.21634 8.708926
v 234.31593 189.2812 9.011739
v 234.28825 189.20096 9.333402
v 234.36246 188.99712 9.587728
v 234.51866 188.72429 9.706569
v 234.715 188.45558 9.658083
v 234.89888 188.26299 9.45526
v 235.02101 188.19814 9.152448
v 235.69032 188.6918 8.77917
v 235.6058 188.95064 8.584229
v 235.4603 189.25136 8.545227
v 235.29279 189.5134 8.672613
v 235.14815 189.66653 8.932255
v 235.06512 189.66974 9.2545805
v 235.066 189.52216 9.5532255
v 235.15051 189.26332 9.748166
v 235.29602 188.96259 9.7871685
v 235.46353 188.70055 9.659782
v 235.60817 188.54741 9.400141
v 235.69118 188.5442 9.077815
v 236.24763 188.95963 9.062997
v 236.22156 189.22122 8.853003
v 236.15036 189.54561 8.799063
v 236.05309 189.84587 8.91563
v 235.95583 190.04156 9.171472
v 235.88461 190.08023 9.4980345
v 235.85855 189.95152 9.807816
v 235.88461 189.68993 10.017809
v 235.95583 189.36554 10.071749
v 236.05309 189.06528 9.955181
v 236.15036 188.86958 9.69934
v 236.22156 188.83092 9.372777
v 236.8654 188.9655 9.052019
v 236.86406 189.23419 8.849516
v 236.8606 189.56813 8.808467
v 236.85591 189.87782 8.939871
v 236.85129 190.0803 9.208518
v 236.84795 190.1213 9.542424
v 236.84679 189.98985 9.852119
v 236.84813 189.72116 10.054622
v 236.8516 189.38722 10.095671
v 236.85628 189.07753 9.964267
v 236.8609 188.87505 9.695621
v 236.86424 188.83405 9.361714
v 237.67912 188.91446 9.118971
v 237.67029 189.15442 8.883289
v 237.65857 189.48001 8.799249
v 237.64713 189.80399 8.889366
v 237.639 190.03952 9.129496
v 237.6364 190.12352 9.455295
v 237.64 190.03348 9.779466
v 237.64883 189.79352 10.015147
v 237.66054 189.46793 10.099189
v 237.67198 189.14395 10.00907
v 237.6801 188.90842 9.768941
v 237.68271 188.8244 9.443142
v 238.58421 188.96153 9.169915
v 238.53835 189.17534 8.914192
v 238.47166 189.48549 8.802053
v 238.40205 189.80887 8.863547
v 238.34818 190.05884 9.082196
v 238.32443 190.16843 9.399413
v 238.33722 190.10825 9.730201
v 238.3831 189.89445 9.985924
v 238.44978 189.5843 10.0980625
v 238.51938 189.26091 10.036569
v 238.57327 189.01094 9.81792
v 238.597 188.90135 9.500703
v 239.34366 189.20018 9.260567
v 239.31767 189.37637 8.974021
v 239.26447 189.66844 8.814214
v 239.19827 189.99814 8.823965
v 239.13686 190.27713 9.000664
v 239.09665 190.43063 9.296963
v 239.08844 190.41754 9.633468
v 239.11443 190.24135 9.920014
v 239.16763 189.94926 10.079822
v 239.23383 189.61957 10.070069
v 239.29526 189.34059 9.893372
v 239.33545 189.18707 9.597073
v 240.23604 189.27304 9.282807
v 240.26231 189.48123 9.018506
v 240.22289 189.78705 8.882592
v 240.12833 190.10858 8.911485
v 240.00395 190.35963 9.097441
v 239.88312 190.47298 9.390634
v 239.79819 190.41823 9.712503
v 239.77191 190.21004 9.976805
v 239.81134 189.90422 10.112719
v 239.9059 189.58269 10.083826
v 240.03026 189.33162 9.897871
v 240.15111 189.21829 9.604677
v 240.95634 189.62218 10.046057
v 241.07552 189.77345 9.778812
v 241.07611 190.03496 9.558442
v 240.95796 190.33662 9.4439945
v 240.75273 190.59763 9.466135
v 240.5154 190.74803 9.618932
v 240.30957 190.74753 9.861442
v 240.1904 190.59625 10.128686
v 240.1898 190.33475 10.349056
v 240.30797 190.03307 10.463505
v 240.5132 189.77206 10.441364
v 240.75052 189.62167 10.288568
v 241.47635 190.0065 10.576497
v 241.5852 190.10242 10.277791
v 241.5779 190.31946 10.015922
v 241.45639 190.59946 9.861057
v 241.25322 190.8674 9.854694
v 241.02286 191.0515 9.998536
v 240.827 191.1024 10.254043
v 240.71815 191.00648 10.552749
v 240.72545 190.78944 10.814618
v 240.84697 190.50943 10.969482
v 241.05013 190.24149 10.975845
v 241.2805 190.0574 10.832004
v 242.19661 190.55424 10.732205
v 242.21152 190.57014 10.396652
v 242.11012 190.70737 10.106444
v 241.91963 190.92914 9.939343
v 241.69107 191.17604 9.940123
v 241.48567 191.38193 10.108574
v 241.35849 191.49162 10.399561
v 241.3436 191.47572 10.735113
v 241.44498 191.3385 11.025321
v 241.63547 191.11673 11.192423
v 241.86403 190.86981 11.191644
v 242.06943 190.66394 11.023192
v 242.75471 191.17178 10.615312
v 242.73273 191.17523 10.279561
v 242.5964 191.29851 9.997717
v 242.38225 191.50856 9.845299
v 242.14767 191.7491 9.863147
v 241.9555 191.95569 10.046479
v 241.85727 192.07297 10.346171
v 241.87926 192.0695 10.681921
v 242.01558 191.94624 10.963765
v 242.22974 191.73619 11.116183
v 242.46431 191.49565 11.098335
v 242.65646 191.28906 10.915004
v 243.25024 191.58202 10.479973
v 243.20392 191.668 10.157991
v 243.08131 191.88075 9.927948
v 242.9153 192.16324 9.851481
v 242.75037 192.43979 9.949082
v 242.63068 192.63629 10.194597
v 242.58833 192.70009 10.522242
v 242.63467 192.61409 10.844223
v 242.75726 192.40134 11.074267
v 242.92328 192.11885 11.150733
v 243.08823 191.8423 11.053132
v 243.2079 191.64581 10.807617
v 243.77187 191.78911 10.552414
v 243.76208 191.84885 10.221437
v 243.7275 192.064 9.96507
v 243.67734 192.37689 9.852005
v 243.62508 192.70372 9.912539
v 243.5847 192.9569 10.13045
v 243.56705 193.06856 10.447351
v 243.57683 193.00882 10.778328
v 243.61143 192.79369 11.034696
v 243.66159 192.48077 11.14776
v 243.71385 192.15395 11.087227
v 243.75421 191.90079 10.869315
v 244.45894 191.76035 10.662743
v 244.46355 191.76323 10.326345
v 244.47041 191.93391 10.036539
v 244.47769 192.22668 9.870976
v 244.48344 192.5631 9.87402
v 244.48611 192.85298 10.044854
v 244.485 193.01869 10.337705
v 244.48041 193.01582 10.674102
v 244.47354 192.84512 10.963908
v 244.46626 192.55235 11.129471
v 244.46051 192.21596 11.126427
v 244.45784 191.92606 10.955592
v 245.2473 191.82552 10.822049
v 245.2819 191.75175 10.495693
v 245.31467 191.852 10.176093
v 245.33684 192.09941 9.948887
v 245.34245 192.42769 9.874954
v 245.33002 192.74887 9.974104
v 245.30286 192.97688 10.21977
v 245.26826 193.05064 10.546127
v 245.23549 192.9504 10.865726
v 245.21332 192.70299 11.092933
v 245.2077 192.37471 11.166866
v 245.22014 192.05354 11.067716
v 245.9785 191.83505 10.977108
v 246.06586 191.74962 10.663634
v 246.15309 191.83833 10.351002
v 246.2168 192.07745 10.122982
v 246.23994 192.4029 10.040671
v 246.2163 192.72745 10.126125
v 246.1522 192.96416 10.356447
v 246.06485 193.04959 10.669922
v 245.97763 192.96086 10.9825535
v 245.91391 192.72176 11.210574
v 245.89078 192.39632 11.292885
v 245.91441 192.07176 11.20743
v 246.78204 191.83804 11.275861
v 246.81667 191.75024 10.952904
v 246.85129 191.83661 10.62956
v 246.87662 192.07399 10.39247
v 246.8859 192.3988 10.305162
v 246.87662 192.724 10.391029
v 246.85129 192.96243 10.627064
v 246.81667 193.05023 10.950021
v 246.78204 192.96387 11.273364
v 246.7567 192.72647 11.510453
v 246.74742 192.40167 11.597762
v 246.7567 192.07648 11.511895
v 247.63644 191.91553 11.264959
v 247.61893 191.76375 10.965126
v 247.59935 191.78244 10.629811
v 247.58296 191.9666 10.348864
v 247.57414 192.26689 10.197562
v 247.57529 192.60283 10.216448
v 247.58606 192.88441 10.40046
v 247.60358 193.0362 10.700294
v 247.62315 193.0175 11.035608
v 247.63954 192.83334 11.316556
v 247.64835 192.53305 11.467857
v 247.64722 192.19711 11.448972
v 248.4178 191.8774 11.244684
v 248.42271 191.75424 10.931647
v 248.42538 191.80412 10.5989485
v 248.42508 192.01367 10.335734
v 248.42189 192.32675 10.212532
v 248.41667 192.65945 10.262354
v 248.41081 192.92265 10.47185
v 248.4059 193.04582 10.784886
v 248.40323 192.99594 11.117585
v 248.40353 192.78639 11.3808
v 248.40672 192.47331 11.504003
v 248.41194 192.1406 11.454181
v 249.3001 191.86115 11.165215
v 249.31038 191.7795 10.838978
v 249.29576 191.87021 10.515308
v 249.26013 192.10896 10.280934
v 249.21306 192.4318 10.198655
v 249.16716 192.75221 10.290518
v 249.1347 192.98434 10.531907
v 249.12442 193.066 10.858144
v 249.13905 192.97528 11.181812
v 249.17468 192.73653 11.416187
v 249.22174 192.4137 11.4984665
v 249.26765 192.09328 11.406604
v 250.26402 192.1482 11.195704
v 250.31268 192.0624 10.874022
v 250.27597 192.1283 10.5461235
v 250.16373 192.32822 10.29987
v 250.00604 192.6086 10.201244
v 249.84514 192.89432 10.276673
v 249.72417 193.1088 10.505946
v 249.6755 193.1946 10.827629
v 249.7122 193.1287 11.155527
v 249.82445 192.92877 11.401781
v 249.98213 192.64839 11.500406
v 250.14304 192.36267 11.424977
v 250.88564 192.68338 11.119214
v 250.91469 192.63635 10.787325
v 250.85217 192.73651 10.4722595
v 250.71484 192.95703 10.25844
v 250.5395 193.23882 10.203157
v 250.37312 193.50638 10.321226
v 250.2603 193.688 10.581009
v 250.23125 193.73505 10.912898
v 250.29376 193.63489 11.227963
v 250.43109 193.41437 11.441784
v 250.60645 193.13257 11.4970665
v 250.77281 192.86502 11.378998
v 251.40604 192.8246 10.9648285
v 251.38911 192.84839 10.630629
v 251.35599 193.03572 10.3544655
v 251.31554 193.3364 10.210338
v 251.2786 193.66985 10.236863
v 251.25507 193.94673 10.426935
v 251.25124 194.09286 10.729624
v 251.26816 194.06908 11.063824
v 251.30127 193.88174 11.339986
v 251.34172 193.58107 11.484115
v 251.37868 193.24762 11.457589
v 251.4022 192.97073 11.267517
v 252.12903 192.7334 10.950223
v 252.05254 192.73767 10.629457
v 251.99509 192.90938 10.355233
v 251.97209 193.20251 10.201029
v 251.9897 193.53851 10.208163
v 252.0432 193.82736 10.374724
v 252.11824 193.99165 10.656083
v 252.19473 193.98738 10.97685
v 252.25218 193.81567 11.251074
v 252.27518 193.52255 11.405278
v 252.25757 193.18655 11.398144
v 252.20407 192.8977 11.231583
v 252.88855 192.73761 10.596433
v 252.82831 192.76842 10.267849
v 252.7794 192.96263 9.996473
v 252.75494 193.2682 9.8550205
v 252.76147 193.60324 9.8813925
v 252.79726 193.878 10.068523
v 252.85269 194.01884 10.366272
v 252.91293 193.98802 10.694856
v 252.96184 193.79381 10.966231
v 252.9863 193.48825 11.107684
v 252.97975 193.1532 11.081312
v 252.94398 192.87845 10.894181
v 253.62119 192.71825 10.604246
v 253.63197 192.75175 10.269481
v 253.65396 192.94765 9.996952
v 253.68126 193.25343 9.859684
v 253.70653 193.5872 9.894457
v 253.72302 193.8595 10.091954
v 253.72632 193.99738 10.399257
v 253.71553 193.96387 10.734022
v 253.69354 193.76799 11.006551
v 253.66624 193.46219 11.143819
v 253.64098 193.12842 11.109046
v 253.62448 192.85612 10.911549
v 254.39647 192.60985 10.480745
v 254.45891 192.71884 10.17937
v 254.5243 192.971 9.97716
v 254.57512 193.29872 9.928297
v 254.59775 193.61421 10.045875
v 254.58612 193.83296 10.298387
v 254.54335 193.89632 10.618173
v 254.4809 193.78732 10.919548
v 254.41551 193.53519 11.1217575
v 254.3647 193.20746 11.170621
v 254.34207 192.89195 11.053044
v 254.3537 192.67322 10.800532
v 255.53172 192.57927 10.746704
v 255.61526 192.74176 10.48836
v 255.5977 193.01561 10.311367
v 255.48376 193.32744 10.263148
v 255.30396 193.59367 10.356626
v 255.10646 193.743 10.56675
v 254.9442 193.7354 10.83722
v 254.86066 193.5729 11.095563
v 254.8782 193.29906 11.272557
v 254.99216 192.98723 11.320776
v 255.17197 192.721 11.227299
v 255.36946 192.57167 11.017175
v 256.0744 193.35902 11.22098
v 256.125 193.50267 10.923085
v 256.02765 193.71663 10.684467
v 255.8085 193.94356 10.569064
v 255.52623 194.12267 10.607798
v 255.2565 194.20595 10.79029
v 255.07155 194.1711 11.067641
v 255.02097 194.02744 11.365537
v 255.1183 193.81349 11.604154
v 255.33745 193.58655 11.719557
v 255.61972 193.40746 11.680823
v 255.88947 193.32417 11.498331
v 256.4863 193.8371 11.564515
v 256.5622 193.93999 11.253331
v 256.50668 194.14537 10.9926815
v 256.33463 194.39821 10.8524065
v 256.0921 194.63077 10.870094
v 255.84413 194.78072 11.041004
v 255.65712 194.80789 11.319341
v 255.58119 194.70499 11.630526
v 255.6367 194.49962 11.891175
v 255.80878 194.24677 12.03145
v 256.0513 194.01422 12.013762
v 256.2993 193.86427 11.842853
v 256.98862 194.27763 11.69784
v 257.07312 194.45029 11.438933
v 257.03745 194.7209 11.254812
v 256.89117 195.01694 11.194812
v 256.67352 195.2591 11.275008
v 256.44278 195.38246 11.473913
v 256.26077 195.354 11.738231
v 256.17627 195.18134 11.997136
v 256.21194 194.91074 12.181257
v 256.35822 194.61469 12.241259
v 256.57587 194.37254 12.161062
v 256.80664 194.24916 11.962157
v 257.52402 194.49615 12.336755
v 257.6118 194.67744 12.078167
v 257.591 194.9611 11.887502
v 257.46722 195.27116 11.815848
v 257.27356 195.52452 11.882405
v 257.06198 195.6533 12.069339
v 256.88913 195.62299 12.326561
v 256.80133 195.44171 12.585149
v 256.8221 195.15804 12.775813
v 256.94592 194.84798 12.847467
v 257.13956 194.59462 12.7809105
v 257.35114 194.46585 12.593976
v 258.23862 194.89769 12.666178
v 258.27557 194.9787 12.346523
v 258.20044 195.17702 12.087078
v 258.03333 195.43951 11.957358
v 257.819 195.69586 11.992125
v 257.61493 195.87735 12.182059
v 257.47577 195.93538 12.476271
v 257.43878 195.85437 12.795924
v 257.51395 195.65605 13.055369
v 257.68106 195.39355 13.185089
v 257.8954 195.1372 13.150323
v 258.09946 194.9557 12.960388
v 258.85126 195.53177 12.627165
v 258.832 195.62949 12.306352
v 258.6978 195.82718 12.069654
v 258.48468 196.07187 11.9804945
v 258.2497 196.29799 12.062763
v 258.05585 196.44495 12.294416
v 257.95505 196.47337 12.613382
v 257.9743 196.37566 12.934195
v 258.10846 196.17796 13.170892
v 258.3216 195.93329 13.260052
v 258.55658 195.70715 13.177783
v 258.75046 195.5602 12.946131
v 259.39212 196.01184 12.713737
v 259.35733 196.18692 12.425475
v 259.22614 196.44731 12.249234
v 259.0337 196.72324 12.232237
v 258.83154 196.94077 12.379039
v 258.67386 197.04161 12.650303
v 258.6029 196.99875 12.973345
v 258.6377 196.82367 13.261606
v 258.7689 196.56328 13.437847
v 258.96133 196.28735 13.454844
v 259.16348 196.06982 13.3080435
v 259.32117 195.96898 13.036778
v 260.05133 196.43251 12.770028
v 259.9374 196.60623 12.503782
v 259.75244 196.85753 12.375768
v 259.54596 197.11906 12.420285
v 259.37335 197.32077 12.625406
v 259.2808 197.4086 12.93617
v 259.29315 197.359 13.269305
v 259.40707 197.18529 13.535551
v 259.59204 196.93399 13.663567
v 259.7985 196.67244 13.619049
v 259.97113 196.47073 13.413928
v 260.06366 196.38292 13.103165
v 260.56845 196.95976 12.667022
v 260.4225 197.10141 12.403359
v 260.22568 197.33997 12.275187
v 260.0308 197.61153 12.316846
v 259.88998 197.8433 12.517175
v 259.84103 197.9732 12.822496
v 259.89703 197.96643 13.150999
v 260.043 197.82478 13.41466
v 260.2398 197.58621 13.542834
v 260.43472 197.31467 13.501175
v 260.5755 197.08289 13.300845
v 260.62445 196.95299 12.995524
v 261.21417 197.28905 12.595304
v 261.0586 197.42508 12.328645
v 260.8711 197.67036 12.19606
v 260.7019 197.9592 12.233077
v 260.59634 198.2142 12.429775
v 260.5827 198.36702 12.733451
v 260.66464 198.37671 13.062733
v 260.82022 198.24069 13.3293915
v 261.00775 197.9954 13.461975
v 261.17694 197.70656 13.424959
v 261.2825 197.45157 13.228261
v 261.29614 197.29875 12.924585
v 261.74054 197.7662 12.216433
v 261.61234 197.98332 12.0017605
v 261.46875 198.2798 11.9413595
v 261.34827 198.5762 12.0514145
v 261.28317 198.7931 12.302435
v 261.2909 198.87239 12.627161
v 261.36935 198.7928 12.938582
v 261.49756 198.57568 13.1532545
v 261.64114 198.2792 13.213655
v 261.76163 197.98282 13.103601
v 261.82672 197.76591 12.852581
v 261.819 197.68663 12.527854
v 262.6356 198.11732 12.174829
v 262.50027 198.37834 12.011012
v 262.32022 198.66255 12.014056
v 262.14368 198.89381 12.183144
v 262.01794 199.01013 12.472969
v 261.9767 198.98036 12.805873
v 262.03104 198.81247 13.092655
v 262.16638 198.55144 13.256471
v 262.34644 198.26723 13.2534275
v 262.52298 198.03598 13.08434
v 262.6487 197.91965 12.794515
v 262.68994 197.94943 12.461611
v 263.2739 198.74435 12.462493
v 263.13412 198.94788 12.234294
v 262.91138 199.18715 12.154902
v 262.66537 199.39804 12.245592
v 262.462 199.52408 12.482062
v 262.35577 199.53146 12.80095
v 262.37512 199.41823 13.116811
v 262.51492 199.2147 13.34501
v 262.73767 198.97543 13.424401
v 262.98367 198.76454 13.333712
v 263.18704 198.6385 13.097242
v 263.29327 198.63112 12.778354
v 263.77197 199.14977 12.654807
v 263.65253 199.35802 12.415593
v 263.471 199.62817 12.32686
v 263.276 199.88783 12.412384
v 263.11975 200.06743 12.649249
v 263.04416 200.11884 12.973987
v 263.06946 200.02827 13.299584
v 263.18887 199.82 13.538798
v 263.37042 199.54987 13.627531
v 263.56543 199.2902 13.542007
v 263.72168 199.11061 13.305142
v 263.79727 199.0592 12.980405
v 264.38495 199.54865 12.561238
v 264.24448 199.77061 12.351042
v 264.06876 200.05301 12.300301
v 263.90488 200.32019 12.422609
v 263.79675 200.50056 12.685196
v 263.77335 200.54578 13.017701
v 263.84094 200.44374 13.33103
v 263.9814 200.22179 13.541225
v 264.15714 199.93939 13.591968
v 264.321 199.67221 13.469659
v 264.42917 199.49184 13.207071
v 264.45255 199.44661 12.874567
v 265.14648 199.99232 12.640723
v 265.0008 200.1726 12.396826
v 264.79755 200.42322 12.301493
v 264.5912 200.67702 12.380269
v 264.437 200.86601 12.612045
v 264.3763 200.93954 12.934719
v 264.42538 200.8779 13.261829
v 264.57108 200.69763 13.505727
v 264.77432 200.447 13.60106
v 264.98068 200.1932 13.522284
v 265.13486 200.00421 13.290507
v 265.19553 199.9307 12.9678335
v 265.75668 200.61514 12.619575
v 265.58362 200.78156 12.38384
v 265.34894 201.0075 12.299727
v 265.1155 201.23245 12.389774
v 264.94583 201.39613 12.629852
v 264.88544 201.45467 12.955634
v 264.95047 201.39238 13.279825
v 265.1235 201.22597 13.51556
v 265.3582 201.00002 13.599672
v 265.59164 200.77505 13.509625
v 265.7613 200.61139 13.269547
v 265.82172 200.55286 12.943766
v 266.36658 201.2301 12.677807
v 266.19672 201.36221 12.419146
v 265.94748 201.55597 12.302731
v 265.6857 201.75948 12.359755
v 265.48145 201.91818 12.574937
v 265.3895 201.9896 12.890621
v 265.43448 201.95454 13.222219
v 265.60434 201.82245 13.480881
v 265.85358 201.62868 13.597296
v 266.1154 201.42519 13.540272
v 266.3196 201.26646 13.325089
v 266.41156 201.19507 13.009405
v 266.79745 201.96353 12.608799
v 266.5912 202.09604 12.378427
v 266.31653 202.27452 12.3013525
v 266.04712 202.45113 12.398231
v 265.85507 202.57855 12.643102
v 265.7919 202.62265 12.970353
v 265.8745 202.57161 13.292297
v 266.08078 202.4391 13.522671
v 266.35544 202.26062 13.599744
v 266.62485 202.08401 13.502866
v 266.8169 201.95659 13.257995
v 266.88007 201.91249 12.930744
v 267.31274 202.66422 12.71702
v 267.11786 202.73216 12.442024
v 266.832 202.85532 12.304928
v 266.5318 203.00066 12.342464
v 266.2977 203.12926 12.544577
v 266.19238 203.20663 12.857109
v 266.2441 203.2121 13.196318
v 266.439 203.14415 13.471313
v 266.72485 203.021 13.60841
v 267.02502 202.87566 13.570873
v 267.25916 202.74706 13.368761
v 267.36447 202.66966 13.056229
v 267.53995 203.33347 12.726721
v 267.38788 203.34216 12.429943
v 267.13458 203.4464 12.23575
v 266.84787 203.61823 12.196175
v 266.60455 203.81163 12.321822
v 266.46988 203.97476 12.579025
v 266.47992 204.06393 12.898867
v 266.63196 204.05524 13.195644
v 266.88528 203.951 13.389838
v 267.172 203.77916 13.429413
v 267.41528 203.58577 13.303765
v 267.54996 203.42262 13.046562
v 267.9995 203.72632 12.405234
v 267.85596 203.81885 12.116267
v 267.63956 204.01337 11.9485855
v 267.40826 204.25772 11.947119
v 267.22412 204.48648 12.112262
v 267.1364 204.6383 12.399763
v 267.16867 204.67255 12.732587
v 267.31226 204.58002 13.021554
v 267.52866 204.3855 13.189236
v 267.75992 204.14113 13.190702
v 267.9441 203.91238 13.025559
v 268.03177 203.76054 12.738058
v 268.61346 204.3197 12.5994835
v 268.55505 204.38577 12.274737
v 268.38724 204.55534 12.037466
v 268.15497 204.78299 11.951245
v 267.92047 205.00769 12.03918
v 267.74655 205.16925 12.277706
v 267.67987 205.22438 12.602912
v 267.73828 205.1583 12.927658
v 267.9061 204.98872 13.164929
v 268.13837 204.7611 13.251149
v 268.37286 204.53639 13.163215
v 268.54675 204.37483 12.924688
v 269.1843 204.93164 12.711787
v 269.15985 204.94945 12.376771
v 269.0127 205.07533 12.101659
v 268.78226 205.27557 11.960167
v 268.53027 205.4965 11.990208
v 268.32428 205.67894 12.183731
v 268.21948 205.77397 12.488884
v 268.24393 205.75616 12.8239
v 268.39108 205.63028 13.099012
v 268.62152 205.43005 13.240504
v 268.8735 205.20912 13.210464
v 269.0795 205.02669 13.01694
v 269.74164 205.6162 12.624724
v 269.66537 205.62614 12.2970495
v 269.4655 205.73088 12.047361
v 269.19565 205.90231 11.942561
v 268.92804 206.09454 12.010732
v 268.7344 206.25604 12.233607
v 268.66663 206.34354 12.551467
v 268.7429 206.33357 12.879142
v 268.94275 206.22885 13.128831
v 269.21262 206.0574 13.23363
v 269.48022 205.86519 13.16546
v 269.67386 205.70369 12.942584
v 270.18204 206.37495 12.412231
v 270.0793 206.38452 12.087928
v 269.84793 206.46834 11.847476
v 269.5498 206.60397 11.755303
v 269.2649 206.75508 11.836108
v 269.0695 206.88116 12.068239
v 269.01596 206.94844 12.389496
v 269.11868 206.93889 12.713799
v 269.3501 206.85507 12.954251
v 269.6482 206.71944 13.046424
v 269.9331 206.56833 12.965619
v 270.1285 206.44225 12.733488
v 270.49066 207.16837 12.2779255
v 270.40454 207.34238 12.01561
v 270.1832 207.53352 11.88334
v 269.88596 207.6906 11.916557
v 269.59244 207.77151 12.106362
v 269.38132 207.75458 12.4018955
v 269.3091 207.64435 12.723969
v 269.39523 207.47034 12.986285
v 269.61655 207.27919 13.118555
v 269.91382 207.12212 13.085338
v 270.20734 207.0412 12.895533
v 270.41846 207.05812 12.599999
v 270.79556 207.61479 12.6748295
v 270.74417 207.8452 12.448456
v 270.54843 208.07892 12.342635
v 270.26077 208.25333 12.385722
v 269.95828 208.32169 12.566172
v 269.72202 208.26569 12.835632
v 269.61526 208.10033 13.121902
v 269.66666 207.86992 13.348276
v 269.8624 207.6362 13.454097
v 270.15005 207.46179 13.41101
v 270.45255 207.39343 13.23056
v 270.6888 207.44943 12.9611
v 271.09424 208.31892 12.93313
v 270.90765 208.45573 12.708695
v 270.62396 208.6063 12.6354685
v 270.3192 208.73026 12.733072
v 270.07504 208.79439 12.975353
v 269.9569 208.78152 13.297393
v 269.99646 208.69511 13.6129
v 270.18307 208.55829 13.837336
v 270.46677 208.40773 13.910562
v 270.7715 208.28378 13.812958
v 271.01566 208.21965 13.570677
v 271.1338 208.2325 13.248638
v 271.36575 209.02087 12.989121
v 271.16064 209.12521 12.747133
v 270.87006 209.26384 12.654225
v 270.5718 209.39961 12.735293
v 270.34583 209.49614 12.968616
v 270.25266 209.52757 13.291672
v 270.31726 209.48549 13.617901
v 270.52237 209.38115 13.859889
v 270.81296 209.24252 13.952797
v 271.1112 209.10675 13.871729
v 271.3372 209.01022 13.638407
v 271.43036 208.97879 13.315351
v 271.80417 209.76268 13.202884
v 271.66537 209.91682 12.966173
v 271.407 210.08176 12.855633
v 271.0983 210.21329 12.900883
v 270.82196 210.27617 13.089797
v 270.65204 210.25356 13.371757
v 270.63406 210.15149 13.671212
v 270.77286 209.99734 13.907923
v 271.03122 209.83241 14.018463
v 271.33994 209.70088 13.973213
v 271.61627 209.638 13.784299
v 271.7862 209.66063 13.502338
v 272.06815 210.5307 13.512549
v 271.91208 210.69818 13.284365
v 271.63522 210.84473 13.174989
v 271.31177 210.93106 13.213729
v 271.0284 210.93405 13.390204
v 270.86105 210.8529 13.657129
v 270.85455 210.70937 13.94298
v 271.01062 210.54189 14.1711645
v 271.28748 210.39536 14.28054
v 271.61093 210.30902 14.2418
v 271.8943 210.30602 14.065325
v 272.06165 210.38716 13.798401
v 272.2601 211.13419 13.940103
v 272.16464 211.29967 13.645571
v 271.9338 211.47763 13.471044
v 271.62946 211.62039 13.463285
v 271.33316 211.68971 13.624375
v 271.12427 211.667 13.911149
v 271.05878 211.55835 14.246766
v 271.15424 211.39288 14.541298
v 271.38504 211.21492 14.715825
v 271.6894 211.07216 14.723583
v 271.98572 211.00284 14.562493
v 272.1946 211.02554 14.27572
v 272.59302 211.61269 14.229979
v 272.5506 211.81416 13.957984
v 272.3779 212.056 13.798046
v 272.1212 212.2734 13.793019
v 271.84927 212.40811 13.944252
v 271.635 212.42403 14.21122
v 271.5358 212.31691 14.52239
v 271.57825 212.11543 14.794384
v 271.75095 211.87358 14.954323
v 272.00763 211.65619 14.959349
v 272.27954 211.52147 14.808117
v 272.4938 211.50555 14.541148
v 273.04156 211.99895 14.714157
v 273.07462 212.17442 14.430038
v 272.97464 212.42479 14.229094
v 272.76843 212.68294 14.165163
v 272.5112 212.87971 14.255379
v 272.27194 212.96239 14.475567
v 272.1147 212.90881 14.766727
v 272.08163 212.73332 15.050846
v 272.1816 212.48297 15.251792
v 272.38782 212.22482 15.3157215
v 272.64505 212.02805 15.225507
v 272.8843 211.94536 15.005319
v 273.5878 212.57129 14.950716
v 273.56372 212.77887 14.686272
v 273.4122 213.03577 14.530273
v 273.17383 213.27315 14.524522
v 272.9125 213.42741 14.670558
v 272.6982 213.45724 14.929251
v 272.5884 213.35461 15.231285
v 272.6125 213.14703 15.49573
v 272.764 212.89014 15.651728
v 273.00238 212.65276 15.657479
v 273.26373 212.49847 15.511443
v 273.478 212.46866 15.25275
v 274.10947 213.14212 15.261252
v 274.05185 213.35196 15.000141
v 273.8688 213.59657 14.857567
v 273.60934 213.81041 14.871733
v 273.343 213.93619 15.038844
v 273.1411 213.94019 15.314122
v 273.05783 213.82135 15.623807
v 273.11545 213.61151 15.884918
v 273.2985 213.3669 16.027493
v 273.55795 213.15306 16.013327
v 273.8243 213.02728 15.846216
v 274.02618 213.02328 15.570938
v 274.59323 213.74554 15.595049
v 274.56055 213.91226 15.313721
v 274.38547 214.11978 15.139814
v 274.11496 214.31248 15.119926
v 273.82147 214.43874 15.259387
v 273.58368 214.46472 15.520828
v 273.46527 214.38347 15.834196
v 273.49796 214.21675 16.115524
v 273.67303 214.00925 16.28943
v 273.94354 213.81654 16.309319
v 274.23703 213.69028 16.169857
v 274.47482 213.66429 15.908418
v 274.9141 214.41461 16.043764
v 274.85544 214.53319 15.73308
v 274.66144 214.70578 15.518141
v 274.3841 214.88615 15.45654
v 274.0977 215.02597 15.564784
v 273.879 215.08777 15.813868
v 273.7866 215.05498 16.137049
v 273.84525 214.9364 16.447733
v 274.03925 214.76381 16.662672
v 274.3166 214.58344 16.724274
v 274.603 214.44362 16.61603
v 274.8217 214.38182 16.366945
v 275.28833 214.9516 16.199923
v 275.2913 215.04204 15.874737
v 275.1658 215.22577 15.623459
v 274.9455 215.45355 15.51342
v 274.68942 215.66435 15.574104
v 274.46616 215.8017 15.78925
v 274.33557 215.82877 16.101212
v 274.3326 215.73831 16.426397
v 274.4581 215.55458 16.677675
v 274.6784 215.3268 16.787714
v 274.93448 215.116 16.72703
v 275.15775 214.97865 16.511883
v 275.84277 215.44098 16.381716
v 275.84198 215.59172 16.081036
v 275.7162 215.8227 15.87123
v 275.4991 216.072 15.808516
v 275.2489 216.27284 15.909697
v 275.0326 216.3714 16.147663
v 274.90814 216.34126 16.45865
v 274.90894 216.1905 16.75933
v 275.03473 215.95953 16.969135
v 275.25183 215.71024 17.03185
v 275.50204 215.5094 16.93067
v 275.71835 215.41084 16.692703
v 276.41605 216.09245 16.571295
v 276.3611 216.23323 16.26501
v 276.1785 216.43427 16.064325
v 275.9171 216.64168 16.023008
v 275.64706 216.7999 16.152134
v 275.44064 216.86652 16.4171
v 275.3532 216.8237 16.74691
v 275.40814 216.68292 17.053194
v 275.59076 216.48189 17.25388
v 275.8521 216.27448 17.295197
v 276.1222 216.11626 17.16607
v 276.3286 216.04964 16.901104
v 276.91638 216.98755 16.70628
v 276.78693 217.04494 16.39602
v 276.52478 217.12572 16.19933
v 276.2002 217.20825 16.168905
v 275.90015 217.27043 16.312902
v 275.70502 217.2956 16.592737
v 275.6671 217.277 16.933428
v 275.79657 217.2196 17.243685
v 276.0587 217.13882 17.440378
v 276.38327 217.05629 17.4708
v 276.68335 216.99411 17.326803
v 276.87848 216.96895 17.046968
v 276.88522 217.9475 16.670362
v 276.73724 217.93747 16.369984
v 276.45807 217.92644 16.183113
v 276.1225 217.91737 16.159822
v 275.82043 217.9127 16.30635
v 275.63284 217.91367 16.583439
v 275.61 217.92 16.91684
v 275.75797 217.93002 17.21722
v 276.03714 217.94106 17.40409
v 276.3727 217.95012 17.427382
v 276.67477 217.9548 17.280853
v 276.86237 217.95384 17.003765
v 276.90015 218.71242 16.79688
v 276.81134 218.7162 16.47237
v 276.5723 218.7256 16.23578
v 276.24704 218.73813 16.150501
v 275.92276 218.7504 16.239388
v 275.68634 218.75914 16.478619
v 275.6011 218.76201 16.804094
v 275.6899 218.75822 17.128605
v 275.92896 218.74883 17.365194
v 276.2542 218.73631 17.450474
v 276.5785 218.72403 17.361588
v 276.8149 218.71529 17.122356
v 276.92917 219.34438 16.800674
v 276.84637 219.3702 16.475578
v 276.61957 219.44113 16.237402
v 276.30948 219.53818 16.149961
v 275.99924 219.63533 16.236689
v 275.77197 219.70657 16.474342
v 275.68857 219.73279 16.799248
v 275.77136 219.70697 17.124342
v 275.99817 219.63603 17.36252
v 276.30826 219.53899 17.44996
v 276.61847 219.44183 17.363234
v 276.84576 219.37059 17.125578
v 277.25497 219.86377 16.800154
v 277.1831 219.91281 16.475136
v 276.9866 220.04686 16.237165
v 276.71814 220.23001 16.15001
v 276.44965 220.41318 16.237019
v 276.25305 220.54727 16.474882
v 276.18106 220.59639 16.799862
v 276.25293 220.54735 17.124882
v 276.44943 220.4133 17.362852
v 276.7179 220.23015 17.450008
v 276.9864 220.04698 17.362997
v 277.18295 219.91289 17.125135
v 277.7925 220.56973 16.800076
v 277.71484 220.60905 16.475065
v 277.50262 220.71649 16.237122
v 277.21265 220.86327 16.15
v 276.92267 221.01006 16.237043
v 276.7104 221.11752 16.474932
v 276.63266 221.15688 16.799923
v 276.71033 221.11757 17.124933
v 276.92258 221.01012 17.362877
v 277.21252 220.86334 17.449999
v 277.5025 220.71655 17.362953
v 277.71478 220.60909 17.125065
v 277.99487 221.315 16.799997
v 277.91922 221.35811 16.474997
v 277.7125 221.47589 16.237082
v 277.4301 221.63678 16.15
v 277.14774 221.79767 16.237085
v 276.941 221.91545 16.475002
v 276.86536 221.95856 16.800003
v 276.941 221.91545 17.125002
v 277.14774 221.79767 17.362919
v 277.4301 221.63678 17.45
v 277.7125 221.47589 17.362915
v 277.91922 221.35811 17.124996
v 278.50876 221.83386 16.8
v 278.4385 221.88536 16.474998
v 278.24667 222.02606 16.237083
v 277.9846 222.21826 16.15
v 277.7225 222.41048 16.237083
v 277.53067 222.55118 16.475
v 277.46045 222.60268 16.800001
v 277.53067 222.55118 17.125
v 277.7225 222.41048 17.362917
v 277.9846 222.21826 17.449999
v 278.24667 222.02606 17.362915
v 278.4385 221.88536 17.125
v 278.97253 222.67177 16.8
v 278.89215 222.70528 16.475
v 278.67255 222.79681 16.237083
v 278.37256 222.92186 16.15
v 278.0726 223.0469 16.237083
v 277.853 223.13846 16.475
v 277.7726 223.17197 16.8
v 277.853 223.13846 17.125
v 278.0726 223.0469 17.362917
v 278.37256 222.92186 17.449999
v 278.67255 222.79681 17.362917
v 278.89215 222.70528 17.125
v 279.2356 223.56036 16.8
v 279.15033 223.5781 16.475
v 278.91742 223.62654 16.237083
v 278.5992 223.69272 16.15
v 278.28104 223.7589 16.237083
v 278.0481 223.80734 16.475
v 277.96283 223.82507 16.8
v 278.0481 223.80734 17.125
v 278.28104 223.7589 17.362917
v 278.5992 223.69272 17.449999
v 278.91742 223.62654 17.362917
v 279.15033 223.5781 17.125
v 279.26144 224.19022 16.92636
v 279.24182 224.20067 16.59063
v 279.07666 224.28867 16.311
v 278.81024 224.43059 16.1624
v 278.51395 224.58846 16.184643
v 278.26715 224.71992 16.371769
v 278.136 224.7898 16.673641
v 278.1556 224.77934 17.009369
v 278.32077 224.69136 17.288998
v 278.5872 224.54942 17.4376
v 278.88348 224.39157 17.415358
v 279.13028 224.26009 17.22823
v 279.74844 224.55276 16.89969
v 279.73773 224.5927 16.56563
v 279.61105 224.74641 16.294264
v 279.40234 224.97272 16.158304
v 279.16754 225.211 16.19418
v 278.96954 225.39738 16.392279
v 278.8614 225.48193 16.69952
v 278.8721 225.442 17.03358
v 278.99878 225.28828 17.304947
v 279.2075 225.06198 17.440908
v 279.4423 224.8237 17.405031
v 279.64032 224.63731 17.206932
v 280.34988 225.19719 16.911575
v 280.3397 225.29677 16.585754
v 280.1968 225.47884 16.339853
v 279.95956 225.69464 16.239763
v 279.69153 225.88634 16.3123
v 279.4645 226.00258 16.538029
v 279.33936 226.01219 16.856466
v 279.34958 225.91263 17.182287
v 279.49243 225.73055 17.428188
v 279.72968 225.51474 17.52828
v 279.9977 225.32304 17.455742
v 280.22473 225.2068 17.230013
v 280.77704 225.87115 17.283081
v 280.80676 225.91791 16.944027
v 280.69196 226.05093 16.65445
v 280.46344 226.23456 16.491941
v 280.18243 226.41959 16.500046
v 279.92422 226.55644 16.676592
v 279.758 226.60846 16.974274
v 279.72827 226.5617 17.313326
v 279.84308 226.42868 17.602903
v 280.0716 226.24506 17.765411
v 280.3526 226.06003 17.757307
v 280.6108 225.92316 17.580761
v 281.206 226.64423 17.477736
v 281.28748 226.62086 17.15046
v 281.21332 226.67567 16.828539
v 281.00342 226.79396 16.598234
v 280.71402 226.94403 16.521254
v 280.4226 227.08568 16.618225
v 280.20734 227.18095 16.863167
v 280.12585 227.20432 17.190443
v 280.19998 227.1495 17.512363
v 280.40988 227.03122 17.742668
v 280.6993 226.88115 17.819649
v 280.9907 226.7395 17.722677
v 281.36557 227.35838 17.68171
v 281.53528 227.34871 17.370794
v 281.5572 227.42345 17.03595
v 281.42545 227.56259 16.7669
v 281.17532 227.72884 16.63573
v 280.87387 227.87766 16.677595
v 280.60187 227.96916 16.881273
v 280.43216 227.97884 17.192188
v 280.41025 227.9041 17.527033
v 280.54202 227.76495 17.796083
v 280.7921 227.59871 17.92725
v 281.09357 227.44989 17.885387
v 281.8423 227.94922 17.87403
v 281.9725 227.97746 17.559252
v 281.94955 228.08815 17.236513
v 281.77954 228.25163 16.992294
v 281.508 228.42409 16.892029
v 281.20773 228.55933 16.962585
v 280.9592 228.6211 17.185059
v 280.82895 228.59285 17.499836
v 280.8519 228.48216 17.822575
v 281.02194 228.3187 18.066793
v 281.29346 228.14622 18.167059
v 281.59372 228.01099 18.096502
v 282.09943 228.56873 17.868168
v 282.187 228.61095 17.547466
v 282.14218 228.76335 17.252798
v 281.9769 228.98512 17.063118
v 281.7355 229.21684 17.02925
v 281.48264 229.3964 17.160269
v 281.28607 229.4757 17.42107
v 281.1985 229.43347 17.741772
v 281.24335 229.28107 18.03644
v 281.4086 229.0593 18.22612
v 281.65002 228.82759 18.259989
v 281.90286 228.64803 18.12897
v 282.73083 228.84572 18.110083
v 282.76602 228.86562 17.77877
v 282.69516 229.01709 17.487804
v 282.53723 229.25957 17.315147
v 282.33453 229.52808 17.307064
v 282.1414 229.75066 17.46572
v 282.00955 229.86768 17.748602
v 281.97433 229.84778 18.079914
v 282.0452 229.6963 18.37088
v 282.20316 229.45383 18.543537
v 282.40585 229.18532 18.55162
v 282.599 228.96274 18.392965
v 283.37274 229.50853 17.966011
v 283.34958 229.51033 17.630186
v 283.20865 229.62857 17.348242
v 282.98773 229.83156 17.195724
v 282.746 230.06491 17.213503
v 282.54822 230.2661 17.39681
v 282.44742 230.38121 17.696533
v 282.4706 230.37941 18.032358
v 282.61154 230.26117 18.314302
v 282.83246 230.05817 18.46682
v 283.0742 229.82483 18.449043
v 283.27194 229.62364 18.265734
v 283.96994 230.0853 17.828518
v 283.89798 230.15274 17.506842
v 283.7139 230.31627 17.277534
v 283.46704 230.53207 17.202042
v 283.22354 230.74231 17.300592
v 283.04865 230.89066 17.546778
v 282.9892 230.93738 17.874634
v 283.06116 230.86992 18.196312
v 283.24524 230.70639 18.42562
v 283.4921 230.4906 18.50111
v 283.7356 230.28035 18.402561
v 283.9105 230.132 18.156376
v 284.53268 230.85376 17.928894
v 284.49374 230.88141 17.595251
v 284.31223 230.98213 17.33105
v 284.03674 231.12895 17.207083
v 283.74112 231.28252 17.256565
v 283.50458 231.40169 17.46624
v 283.3905 231.45454 17.779924
v 283.42944 231.4269 18.113565
v 283.611 231.32617 18.377768
v 283.88644 231.17935 18.501734
v 284.18207 231.02579 18.452251
v 284.4186 230.90662 18.242577
v 284.75812 231.5625 17.93459
v 284.7386 231.65515 17.60336
v 284.57855 231.81775 17.352982
v 284.32092 232.00671 17.250542
v 284.03473 232.17142 17.323488
v 283.79666 232.26773 17.552279
v 283.67047 232.26985 17.875605
v 283.69 232.1772 18.206833
v 283.85004 232.01462 18.457212
v 284.10767 231.82565 18.559652
v 284.39386 231.66093 18.486704
v 284.63193 231.56462 18.257915
v 285.30865 232.07368 18.218912
v 285.33032 232.21338 17.92472
v 285.2313 232.43867 17.708553
v 285.03806 232.68918 17.628334
v 284.80243 232.8978 17.705555
v 284.58755 233.0086 17.919527
v 284.45096 232.99193 18.212915
v 284.4293 232.85223 18.507107
v 284.52835 232.62694 18.723274
v 284.72156 232.37643 18.803493
v 284.95718 232.16782 18.72627
v 285.1721 232.057 18.5123
v 284.76553 232.42691 18.166637
usemtl mat_11
s 1
f 4149 4149 4150
f 4150 4149 4151
f 4149 4149 4151
f 4151 4149 4152
f 4149 4149 4152
f 4152 4149 4153
f 4149 4149 4153
f 4153 4149 4154
f 4149 4149 4154
f 4154 4149 4155
f 4149 4149 4155
f 4155 4149 4156
f 4149 4149 4156
f 4156 4149 4157
f 4149 4149 4157
f 4157 4149 4158
f 4149 4149 4158
f 4158 4149 4159
f 4149 4149 4159
f 4159 4149 4160
f 4149 4149 4160
f 4160 4149 4161
f 4149 4149 4161
f 4161 4149 4150
f 4150 4151 4162
f 4162 4151 4163
f 4151 4152 4163
f 4163 4152 4164
f 4152 4153 4164
f 4164 4153 4165
f 4153 4154 4165
f 4165 4154 4166
f 4154 4155 4166
f 4166 4155 4167
f 4155 4156 4167
f 4167 4156 4168
f 4156 4157 4168
f 4168 4157 4169
f 4157 4158 4169
f 4169 4158 4170
f 4158 4159 4170
f 4170 4159 4171
f 4159 4160 4171
f 4171 4160 4172
f 4160 4161 4172
f 4172 4161 4173
f 4161 4150 4173
f 4173 4150 4162
f 4162 4163 4174
f 4174 4163 4175
f 4163 4164 4175
f 4175 4164 4176
f 4164 4165 4176
f 4176 4165 4177
f 4165 4166 4177
f 4177 4166 4178
f 4166 4167 4178
f 4178 4167 4179
f 4167 4168 4179
f 4179 4168 4180
f 4168 4169 4180
f 4180 4169 4181
f 4169 4170 4181
f 4181 4170 4182
f 4170 4171 4182
f 4182 4171 4183
f 4171 4172 4183
f 4183 4172 4184
f 4172 4173 4184
f 4184 4173 4185
f 4173 4162 4185
f 4185 4162 4174
f 4174 4175 4186
f 4186 4175 4187
f 4175 4176 4187
f 4187 4176 4188
f 4176 4177 4188
f 4188 4177 4189
f 4177 4178 4189
f 4189 4178 4190
f 4178 4179 4190
f 4190 4179 4191
f 4179 4180 4191
f 4191 4180 4192
f 4180 4181 4192
f 4192 4181 4193
f 4181 4182 4193
f 4193 4182 4194
f 4182 4183 4194
f 4194 4183 4195
f 4183 4184 4195
f 4195 4184 4196
f 4184 4185 4196
f 4196 4185 4197
f 4185 4174 4197
f 4197 4174 4186
f 4186 4187 4198
f 4198 4187 4199
f 4187 4188 4199
f 4199 4188 4200
f 4188 4189 4200
f 4200 4189 4201
f 4189 4190 4201
f 4201 4190 4202
f 4190 4191 4202
f 4202 4191 4203
f 4191 4192 4203
f 4203 4192 4204
f 4192 4193 4204
f 4204 4193 4205
f 4193 4194 4205
f 4205 4194 4206
f 4194 4195 4206
f 4206 4195 4207
f 4195 4196 4207
f 4207 4196 4208
f 4196 4197 4208
f 4208 4197 4209
f 4197 4186 4209
f 4209 4186 4198
f 4198 4199 4210
f 4210 4199 4211
f 4199 4200 4211
f 4211 4200 4212
f 4200 4201 4212
f 4212 4201 4213
f 4201 4202 4213
f 4213 4202 4214
f 4202 4203 4214
f 4214 4203 4215
f 4203 4204 4215
f 4215 4204 4216
f 4204 4205 4216
f 4216 4205 4217
f 4205 4206 4217
f 4217 4206 4218
f 4206 4207 4218
f 4218 4207 4219
f 4207 4208 4219
f 4219 4208 4220
f 4208 4209 4220
f 4220 4209 4221
f 4209 4198 4221
f 4221 4198 4210
f 4210 4211 4222
f 4222 4211 4223
f 4211 4212 4223
f 4223 4212 4224
f 4212 4213 4224
f 4224 4213 4225
f 4213 4214 4225
f 4225 4214 4226
f 4214 4215 4226
f 4226 4215 4227
f 4215 4216 4227
f 4227 4216 4228
f 4216 4217 4228
f 4228 4217 4229
f 4217 4218 4229
f 4229 4218 4230
f 4218 4219 4230
f 4230 4219 4231
f 4219 4220 4231
f 4231 4220 4232
f 4220 4221 4232
f 4232 4221 4233
f 4221 4210 4233
f 4233 4210 4222
f 4222 4223 4234
f 4234 4223 4235
f 4223 4224 4235
f 4235 4224 4236
f 4224 4225 4236
f 4236 4225 4237
f 4225 4226 4237
f 4237 4226 4238
f 4226 4227 4238
f 4238 4227 4239
f 4227 4228 4239
f 4239 4228 4240
f 4228 4229 4240
f 4240 4229 4241
f 4229 4230 4241
f 4241 4230 4242
f 4230 4231 4242
f 4242 4231 4243
f 4231 4232 4243
f 4243 4232 4244
f 4232 4233 4244
f 4244 4233 4245
f 4233 4222 4245
f 4245 4222 4234
f 4234 4235 4246
f 4246 4235 4247
f 4235 4236 4247
f 4247 4236 4248
f 4236 4237 4248
f 4248 4237 4249
f 4237 4238 4249
f 4249 4238 4250
f 4238 4239 4250
f 4250 4239 4251
f 4239 4240 4251
f 4251 4240 4252
f 4240 4241 4252
f 4252 4241 4253
f 4241 4242 4253
f 4253 4242 4254
f 4242 4243 4254
f 4254 4243 4255
f 4243 4244 4255
f 4255 4244 4256
f 4244 4245 4256
f 4256 4245 4257
f 4245 4234 4257
f 4257 4234 4246
f 4246 4247 4258
f 4258 4247 4259
f 4247 4248 4259
f 4259 4248 4260
f 4248 4249 4260
f 4260 4249 4261
f 4249 4250 4261
f 4261 4250 4262
f 4250 4251 4262
f 4262 4251 4263
f 4251 4252 4263
f 4263 4252 4264
f 4252 4253 4264
f 4264 4253 4265
f 4253 4254 4265
f 4265 4254 4266
f 4254 4255 4266
f 4266 4255 4267
f 4255 4256 4267
f 4267 4256 4268
f 4256 4257 4268
f 4268 4257 4269
f 4257 4246 4269
f 4269 4246 4258
f 4258 4259 4270
f 4270 4259 4271
f 4259 4260 4271
f 4271 4260 4272
f 4260 4261 4272
f 4272 4261 4273
f 4261 4262 4273
f 4273 4262 4274
f 4262 4263 4274
f 4274 4263 4275
f 4263 4264 4275
f 4275 4264 4276
f 4264 4265 4276
f 4276 4265 4277
f 4265 4266 4277
f 4277 4266 4278
f 4266 4267 4278
f 4278 4267 4279
f 4267 4268 4279
f 4279 4268 4280
f 4268 4269 4280
f 4280 4269 4281
f 4269 4258 4281
f 4281 4258 4270
f 4270 4271 4282
f 4282 4271 4283
f 4271 4272 4283
f 4283 4272 4284
f 4272 4273 4284
f 4284 4273 4285
f 4273 4274 4285
f 4285 4274 4286
f 4274 4275 4286
f 4286 4275 4287
f 4275 4276 4287
f 4287 4276 4288
f 4276 4277 4288
f 4288 4277 4289
f 4277 4278 4289
f 4289 4278 4290
f 4278 4279 4290
f 4290 4279 4291
f 4279 4280 4291
f 4291 4280 4292
f 4280 4281 4292
f 4292 4281 4293
f 4281 4270 4293
f 4293 4270 4282
f 4282 4283 4294
f 4294 4283 4295
f 4283 4284 4295
f 4295 4284 4296
f 4284 4285 4296
f 4296 4285 4297
f 4285 4286 4297
f 4297 4286 4298
f 4286 4287 4298
f 4298 4287 4299
f 4287 4288 4299
f 4299 4288 4300
f 4288 4289 4300
f 4300 4289 4301
f 4289 4290 4301
f 4301 4290 4302
f 4290 4291 4302
f 4302 4291 4303
f 4291 4292 4303
f 4303 4292 4304
f 4292 4293 4304
f 4304 4293 4305
f 4293 4282 4305
f 4305 4282 4294
f 4294 4295 4306
f 4306 4295 4307
f 4295 4296 4307
f 4307 4296 4308
f 4296 4297 4308
f 4308 4297 4309
f 4297 4298 4309
f 4309 4298 4310
f 4298 4299 4310
f 4310 4299 4311
f 4299 4300 4311
f 4311 4300 4312
f 4300 4301 4312
f 4312 4301 4313
f 4301 4302 4313
f 4313 4302 4314
f 4302 4303 4314
f 4314 4303 4315
f 4303 4304 4315
f 4315 4304 4316
f 4304 4305 4316
f 4316 4305 4317
f 4305 4294 4317
f 4317 4294 4306
f 4306 4307 4318
f 4318 4307 4319
f 4307 4308 4319
f 4319 4308 4320
f 4308 4309 4320
f 4320 4309 4321
f 4309 4310 4321
f 4321 4310 4322
f 4310 4311 4322
f 4322 4311 4323
f 4311 4312 4323
f 4323 4312 4324
f 4312 4313 4324
f 4324 4313 4325
f 4313 4314 4325
f 4325 4314 4326
f 4314 4315 4326
f 4326 4315 4327
f 4315 4316 4327
f 4327 4316 4328
f 4316 4317 4328
f 4328 4317 4329
f 4317 4306 4329
f 4329 4306 4318
f 4318 4319 4330
f 4330 4319 4331
f 4319 4320 4331
f 4331 4320 4332
f 4320 4321 4332
f 4332 4321 4333
f 4321 4322 4333
f 4333 4322 4334
f 4322 4323 4334
f 4334 4323 4335
f 4323 4324 4335
f 4335 4324 4336
f 4324 4325 4336
f 4336 4325 4337
f 4325 4326 4337
f 4337 4326 4338
f 4326 4327 4338
f 4338 4327 4339
f 4327 4328 4339
f 4339 4328 4340
f 4328 4329 4340
f 4340 4329 4341
f 4329 4318 4341
f 4341 4318 4330
f 4330 4331 4342
f 4342 4331 4343
f 4331 4332 4343
f 4343 4332 4344
f 4332 4333 4344
f 4344 4333 4345
f 4333 4334 4345
f 4345 4334 4346
f 4334 4335 4346
f 4346 4335 4347
f 4335 4336 4347
f 4347 4336 4348
f 4336 4337 4348
f 4348 4337 4349
f 4337 4338 4349
f 4349 4338 4350
f 4338 4339 4350
f 4350 4339 4351
f 4339 4340 4351
f 4351 4340 4352
f 4340 4341 4352
f 4352 4341 4353
f 4341 4330 4353
f 4353 4330 4342
f 4342 4343 4354
f 4354 4343 4355
f 4343 4344 4355
f 4355 4344 4356
f 4344 4345 4356
f 4356 4345 4357
f 4345 4346 4357
f 4357 4346 4358
f 4346 4347 4358
f 4358 4347 4359
f 4347 4348 4359
f 4359 4348 4360
f 4348 4349 4360
f 4360 4349 4361
f 4349 4350 4361
f 4361 4350 4362
f 4350 4351 4362
f 4362 4351 4363
f 4351 4352 4363
f 4363 4352 4364
f 4352 4353 4364
f 4364 4353 4365
f 4353 4342 4365
f 4365 4342 4354
f 4354 4355 4366
f 4366 4355 4367
f 4355 4356 4367
f 4367 4356 4368
f 4356 4357 4368
f 4368 4357 4369
f 4357 4358 4369
f 4369 4358 4370
f 4358 4359 4370
f 4370 4359 4371
f 4359 4360 4371
f 4371 4360 4372
f 4360 4361 4372
f 4372 4361 4373
f 4361 4362 4373
f 4373 4362 4374
f 4362 4363 4374
f 4374 4363 4375
f 4363 4364 4375
f 4375 4364 4376
f 4364 4365 4376
f 4376 4365 4377
f 4365 4354 4377
f 4377 4354 4366
f 4366 4367 4378
f 4378 4367 4379
f 4367 4368 4379
f 4379 4368 4380
f 4368 4369 4380
f 4380 4369 4381
f 4369 4370 4381
f 4381 4370 4382
f 4370 4371 4382
f 4382 4371 4383
f 4371 4372 4383
f 4383 4372 4384
f 4372 4373 4384
f 4384 4373 4385
f 4373 4374 4385
f 4385 4374 4386
f 4374 4375 4386
f 4386 4375 4387
f 4375 4376 4387
f 4387 4376 4388
f 4376 4377 4388
f 4388 4377 4389
f 4377 4366 4389
f 4389 4366 4378
f 4378 4379 4390
f 4390 4379 4391
f 4379 4380 4391
f 4391 4380 4392
f 4380 4381 4392
f 4392 4381 4393
f 4381 4382 4393
f 4393 4382 4394
f 4382 4383 4394
f 4394 4383 4395
f 4383 4384 4395
f 4395 4384 4396
f 4384 4385 4396
f 4396 4385 4397
f 4385 4386 4397
f 4397 4386 4398
f 4386 4387 4398
f 4398 4387 4399
f 4387 4388 4399
f 4399 4388 4400
f 4388 4389 4400
f 4400 4389 4401
f 4389 4378 4401
f 4401 4378 4390
f 4390 4391 4402
f 4402 4391 4403
f 4391 4392 4403
f 4403 4392 4404
f 4392 4393 4404
f 4404 4393 4405
f 4393 4394 4405
f 4405 4394 4406
f 4394 4395 4406
f 4406 4395 4407
f 4395 4396 4407
f 4407 4396 4408
f 4396 4397 4408
f 4408 4397 4409
f 4397 4398 4409
f 4409 4398 4410
f 4398 4399 4410
f 4410 4399 4411
f 4399 4400 4411
f 4411 4400 4412
f 4400 4401 4412
f 4412 4401 4413
f 4401 4390 4413
f 4413 4390 4402
f 4402 4403 4414
f 4414 4403 4415
f 4403 4404 4415
f 4415 4404 4416
f 4404 4405 4416
f 4416 4405 4417
f 4405 4406 4417
f 4417 4406 4418
f 4406 4407 4418
f 4418 4407 4419
f 4407 4408 4419
f 4419 4408 4420
f 4408 4409 4420
f 4420 4409 4421
f 4409 4410 4421
f 4421 4410 4422
f 4410 4411 4422
f 4422 4411 4423
f 4411 4412 4423
f 4423 4412 4424
f 4412 4413 4424
f 4424 4413 4425
f 4413 4402 4425
f 4425 4402 4414
f 4414 4415 4426
f 4426 4415 4427
f 4415 4416 4427
f 4427 4416 4428
f 4416 4417 4428
f 4428 4417 4429
f 4417 4418 4429
f 4429 4418 4430
f 4418 4419 4430
f 4430 4419 4431
f 4419 4420 4431
f 4431 4420 4432
f 4420 4421 4432
f 4432 4421 4433
f 4421 4422 4433
f 4433 4422 4434
f 4422 4423 4434
f 4434 4423 4435
f 4423 4424 4435
f 4435 4424 4436
f 4424 4425 4436
f 4436 4425 4437
f 4425 4414 4437
f 4437 4414 4426
f 4426 4427 4438
f 4438 4427 4439
f 4427 4428 4439
f 4439 4428 4440
f 4428 4429 4440
f 4440 4429 4441
f 4429 4430 4441
f 4441 4430 4442
f 4430 4431 4442
f 4442 4431 4443
f 4431 4432 4443
f 4443 4432 4444
f 4432 4433 4444
f 4444 4433 4445
f 4433 4434 4445
f 4445 4434 4446
f 4434 4435 4446
f 4446 4435 4447
f 4435 4436 4447
f 4447 4436 4448
f 4436 4437 4448
f 4448 4437 4449
f 4437 4426 4449
f 4449 4426 4438
f 4438 4439 4450
f 4450 4439 4451
f 4439 4440 4451
f 4451 4440 4452
f 4440 4441 4452
f 4452 4441 4453
f 4441 4442 4453
f 4453 4442 4454
f 4442 4443 4454
f 4454 4443 4455
f 4443 4444 4455
f 4455 4444 4456
f 4444 4445 4456
f 4456 4445 4457
f 4445 4446 4457
f 4457 4446 4458
f 4446 4447 4458
f 4458 4447 4459
f 4447 4448 4459
f 4459 4448 4460
f 4448 4449 4460
f 4460 4449 4461
f 4449 4438 4461
f 4461 4438 4450
f 4450 4451 4462
f 4462 4451 4463
f 4451 4452 4463
f 4463 4452 4464
f 4452 4453 4464
f 4464 4453 4465
f 4453 4454 4465
f 4465 4454 4466
f 4454 4455 4466
f 4466 4455 4467
f 4455 4456 4467
f 4467 4456 4468
f 4456 4457 4468
f 4468 4457 4469
f 4457 4458 4469
f 4469 4458 4470
f 4458 4459 4470
f 4470 4459 4471
f 4459 4460 4471
f 4471 4460 4472
f 4460 4461 4472
f 4472 4461 4473
f 4461 4450 4473
f 4473 4450 4462
f 4462 4463 4474
f 4474 4463 4475
f 4463 4464 4475
f 4475 4464 4476
f 4464 4465 4476
f 4476 4465 4477
f 4465 4466 4477
f 4477 4466 4478
f 4466 4467 4478
f 4478 4467 4479
f 4467 4468 4479
f 4479 4468 4480
f 4468 4469 4480
f 4480 4469 4481
f 4469 4470 4481
f 4481 4470 4482
f 4470 4471 4482
f 4482 4471 4483
f 4471 4472 4483
f 4483 4472 4484
f 4472 4473 4484
f 4484 4473 4485
f 4473 4462 4485
f 4485 4462 4474
f 4474 4475 4486
f 4486 4475 4487
f 4475 4476 4487
f 4487 4476 4488
f 4476 4477 4488
f 4488 4477 4489
f 4477 4478 4489
f 4489 4478 4490
f 4478 4479 4490
f 4490 4479 4491
f 4479 4480 4491
f 4491 4480 4492
f 4480 4481 4492
f 4492 4481 4493
f 4481 4482 4493
f 4493 4482 4494
f 4482 4483 4494
f 4494 4483 4495
f 4483 4484 4495
f 4495 4484 4496
f 4484 4485 4496
f 4496 4485 4497
f 4485 4474 4497
f 4497 4474 4486
f 4486 4487 4498
f 4498 4487 4499
f 4487 4488 4499
f 4499 4488 4500
f 4488 4489 4500
f 4500 4489 4501
f 4489 4490 4501
f 4501 4490 4502
f 4490 4491 4502
f 4502 4491 4503
f 4491 4492 4503
f 4503 4492 4504
f 4492 4493 4504
f 4504 4493 4505
f 4493 4494 4505
f 4505 4494 4506
f 4494 4495 4506
f 4506 4495 4507
f 4495 4496 4507
f 4507 4496 4508
f 4496 4497 4508
f 4508 4497 4509
f 4497 4486 4509
f 4509 4486 4498
f 4498 4499 4510
f 4510 4499 4511
f 4499 4500 4511
f 4511 4500 4512
f 4500 4501 4512
f 4512 4501 4513
f 4501 4502 4513
f 4513 4502 4514
f 4502 4503 4514
f 4514 4503 4515
f 4503 4504 4515
f 4515 4504 4516
f 4504 4505 4516
f 4516 4505 4517
f 4505 4506 4517
f 4517 4506 4518
f 4506 4507 4518
f 4518 4507 4519
f 4507 4508 4519
f 4519 4508 4520
f 4508 4509 4520
f 4520 4509 4521
f 4509 4498 4521
f 4521 4498 4510
f 4510 4511 4522
f 4522 4511 4523
f 4511 4512 4523
f 4523 4512 4524
f 4512 4513 4524
f 4524 4513 4525
f 4513 4514 4525
f 4525 4514 4526
f 4514 4515 4526
f 4526 4515 4527
f 4515 4516 4527
f 4527 4516 4528
f 4516 4517 4528
f 4528 4517 4529
f 4517 4518 4529
f 4529 4518 4530
f 4518 4519 4530
f 4530 4519 4531
f 4519 4520 4531
f 4531 4520 4532
f 4520 4521 4532
f 4532 4521 4533
f 4521 4510 4533
f 4533 4510 4522
f 4522 4523 4534
f 4534 4523 4535
f 4523 4524 4535
f 4535 4524 4536
f 4524 4525 4536
f 4536 4525 4537
f 4525 4526 4537
f 4537 4526 4538
f 4526 4527 4538
f 4538 4527 4539
f 4527 4528 4539
f 4539 4528 4540
f 4528 4529 4540
f 4540 4529 4541
f 4529 4530 4541
f 4541 4530 4542
f 4530 4531 4542
f 4542 4531 4543
f 4531 4532 4543
f 4543 4532 4544
f 4532 4533 4544
f 4544 4533 4545
f 4533 4522 4545
f 4545 4522 4534
f 4534 4535 4546
f 4546 4535 4547
f 4535 4536 4547
f 4547 4536 4548
f 4536 4537 4548
f 4548 4537 4549
f 4537 4538 4549
f 4549 4538 4550
f 4538 4539 4550
f 4550 4539 4551
f 4539 4540 4551
f 4551 4540 4552
f 4540 4541 4552
f 4552 4541 4553
f 4541 4542 4553
f 4553 4542 4554
f 4542 4543 4554
f 4554 4543 4555
f 4543 4544 4555
f 4555 4544 4556
f 4544 4545 4556
f 4556 4545 4557
f 4545 4534 4557
f 4557 4534 4546
f 4546 4547 4558
f 4558 4547 4559
f 4547 4548 4559
f 4559 4548 4560
f 4548 4549 4560
f 4560 4549 4561
f 4549 4550 4561
f 4561 4550 4562
f 4550 4551 4562
f 4562 4551 4563
f 4551 4552 4563
f 4563 4552 4564
f 4552 4553 4564
f 4564 4553 4565
f 4553 4554 4565
f 4565 4554 4566
f 4554 4555 4566
f 4566 4555 4567
f 4555 4556 4567
f 4567 4556 4568
f 4556 4557 4568
f 4568 4557 4569
f 4557 4546 4569
f 4569 4546 4558
f 4558 4559 4570
f 4570 4559 4571
f 4559 4560 4571
f 4571 4560 4572
f 4560 4561 4572
f 4572 4561 4573
f 4561 4562 4573
f 4573 4562 4574
f 4562 4563 4574
f 4574 4563 4575
f 4563 4564 4575
f 4575 4564 4576
f 4564 4565 4576
f 4576 4565 4577
f 4565 4566 4577
f 4577 4566 4578
f 4566 4567 4578
f 4578 4567 4579
f 4567 4568 4579
f 4579 4568 4580
f 4568 4569 4580
f 4580 4569 4581
f 4569 4558 4581
f 4581 4558 4570
f 4570 4571 4582
f 4582 4571 4583
f 4571 4572 4583
f 4583 4572 4584
f 4572 4573 4584
f 4584 4573 4585
f 4573 4574 4585
f 4585 4574 4586
f 4574 4575 4586
f 4586 4575 4587
f 4575 4576 4587
f 4587 4576 4588
f 4576 4577 4588
f 4588 4577 4589
f 4577 4578 4589
f 4589 4578 4590
f 4578 4579 4590
f 4590 4579 4591
f 4579 4580 4591
f 4591 4580 4592
f 4580 4581 4592
f 4592 4581 4593
f 4581 4570 4593
f 4593 4570 4582
f 4582 4583 4594
f 4594 4583 4595
f 4583 4584 4595
f 4595 4584 4596
f 4584 4585 4596
f 4596 4585 4597
f 4585 4586 4597
f 4597 4586 4598
f 4586 4587 4598
f 4598 4587 4599
f 4587 4588 4599
f 4599 4588 4600
f 4588 4589 4600
f 4600 4589 4601
f 4589 4590 4601
f 4601 4590 4602
f 4590 4591 4602
f 4602 4591 4603
f 4591 4592 4603
f 4603 4592 4604
f 4592 4593 4604
f 4604 4593 4605
f 4593 4582 4605
f 4605 4582 4594
f 4594 4595 4606
f 4606 4595 4607
f 4595 4596 4607
f 4607 4596 4608
f 4596 4597 4608
f 4608 4597 4609
f 4597 4598 4609
f 4609 4598 4610
f 4598 4599 4610
f 4610 4599 4611
f 4599 4600 4611
f 4611 4600 4612
f 4600 4601 4612
f 4612 4601 4613
f 4601 4602 4613
f 4613 4602 4614
f 4602 4603 4614
f 4614 4603 4615
f 4603 4604 4615
f 4615 4604 4616
f 4604 4605 4616
f 4616 4605 4617
f 4605 4594 4617
f 4617 4594 4606
f 4606 4607 4618
f 4618 4607 4619
f 4607 4608 4619
f 4619 4608 4620
f 4608 4609 4620
f 4620 4609 4621
f 4609 4610 4621
f 4621 4610 4622
f 4610 4611 4622
f 4622 4611 4623
f 4611 4612 4623
f 4623 4612 4624
f 4612 4613 4624
f 4624 4613 4625
f 4613 4614 4625
f 4625 4614 4626
f 4614 4615 4626
f 4626 4615 4627
f 4615 4616 4627
f 4627 4616 4628
f 4616 4617 4628
f 4628 4617 4629
f 4617 4606 4629
f 4629 4606 4618
f 4618 4619 4630
f 4630 4619 4631
f 4619 4620 4631
f 4631 4620 4632
f 4620 4621 4632
f 4632 4621 4633
f 4621 4622 4633
f 4633 4622 4634
f 4622 4623 4634
f 4634 4623 4635
f 4623 4624 4635
f 4635 4624 4636
f 4624 4625 4636
f 4636 4625 4637
f 4625 4626 4637
f 4637 4626 4638
f 4626 4627 4638
f 4638 4627 4639
f 4627 4628 4639
f 4639 4628 4640
f 4628 4629 4640
f 4640 4629 4641
f 4629 4618 4641
f 4641 4618 4630
f 4630 4631 4642
f 4642 4631 4643
f 4631 4632 4643
f 4643 4632 4644
f 4632 4633 4644
f 4644 4633 4645
f 4633 4634 4645
f 4645 4634 4646
f 4634 4635 4646
f 4646 4635 4647
f 4635 4636 4647
f 4647 4636 4648
f 4636 4637 4648
f 4648 4637 4649
f 4637 4638 4649
f 4649 4638 4650
f 4638 4639 4650
f 4650 4639 4651
f 4639 4640 4651
f 4651 4640 4652
f 4640 4641 4652
f 4652 4641 4653
f 4641 4630 4653
f 4653 4630 4642
f 4642 4643 4654
f 4654 4643 4655
f 4643 4644 4655
f 4655 4644 4656
f 4644 4645 4656
f 4656 4645 4657
f 4645 4646 4657
f 4657 4646 4658
f 4646 4647 4658
f 4658 4647 4659
f 4647 4648 4659
f 4659 4648 4660
f 4648 4649 4660
f 4660 4649 4661
f 4649 4650 4661
f 4661 4650 4662
f 4650 4651 4662
f 4662 4651 4663
f 4651 4652 4663
f 4663 4652 4664
f 4652 4653 4664
f 4664 4653 4665
f 4653 4642 4665
f 4665 4642 4654
f 4654 4655 4666
f 4666 4655 4667
f 4655 4656 4667
f 4667 4656 4668
f 4656 4657 4668
f 4668 4657 4669
f 4657 4658 4669
f 4669 4658 4670
f 4658 4659 4670
f 4670 4659 4671
f 4659 4660 4671
f 4671 4660 4672
f 4660 4661 4672
f 4672 4661 4673
f 4661 4662 4673
f 4673 4662 4674
f 4662 4663 4674
f 4674 4663 4675
f 4663 4664 4675
f 4675 4664 4676
f 4664 4665 4676
f 4676 4665 4677
f 4665 4654 4677
f 4677 4654 4666
f 4666 4667 4678
f 4678 4667 4679
f 4667 4668 4679
f 4679 4668 4680
f 4668 4669 4680
f 4680 4669 4681
f 4669 4670 4681
f 4681 4670 4682
f 4670 4671 4682
f 4682 4671 4683
f 4671 4672 4683
f 4683 4672 4684
f 4672 4673 4684
f 4684 4673 4685
f 4673 4674 4685
f 4685 4674 4686
f 4674 4675 4686
f 4686 4675 4687
f 4675 4676 4687
f 4687 4676 4688
f 4676 4677 4688
f 4688 4677 4689
f 4677 4666 4689
f 4689 4666 4678
f 4678 4679 4690
f 4690 4679 4691
f 4679 4680 4691
f 4691 4680 4692
f 4680 4681 4692
f 4692 4681 4693
f 4681 4682 4693
f 4693 4682 4694
f 4682 4683 4694
f 4694 4683 4695
f 4683 4684 4695
f 4695 4684 4696
f 4684 4685 4696
f 4696 4685 4697
f 4685 4686 4697
f 4697 4686 4698
f 4686 4687 4698
f 4698 4687 4699
f 4687 4688 4699
f 4699 4688 4700
f 4688 4689 4700
f 4700 4689 4701
f 4689 4678 4701
f 4701 4678 4690
f 4690 4691 4702
f 4702 4691 4703
f 4691 4692 4703
f 4703 4692 4704
f 4692 4693 4704
f 4704 4693 4705
f 4693 4694 4705
f 4705 4694 4706
f 4694 4695 4706
f 4706 4695 4707
f 4695 4696 4707
f 4707 4696 4708
f 4696 4697 4708
f 4708 4697 4709
f 4697 4698 4709
f 4709 4698 4710
f 4698 4699 4710
f 4710 4699 4711
f 4699 4700 4711
f 4711 4700 4712
f 4700 4701 4712
f 4712 4701 4713
f 4701 4690 4713
f 4713 4690 4702
f 4702 4703 4714
f 4714 4703 4715
f 4703 4704 4715
f 4715 4704 4716
f 4704 4705 4716
f 4716 4705 4717
f 4705 4706 4717
f 4717 4706 4718
f 4706 4707 4718
f 4718 4707 4719
f 4707 4708 4719
f 4719 4708 4720
f 4708 4709 4720
f 4720 4709 4721
f 4709 4710 4721
f 4721 4710 4722
f 4710 4711 4722
f 4722 4711 4723
f 4711 4712 4723
f 4723 4712 4724
f 4712 4713 4724
f 4724 4713 4725
f 4713 4702 4725
f 4725 4702 4714
f 4714 4715 4726
f 4726 4715 4727
f 4715 4716 4727
f 4727 4716 4728
f 4716 4717 4728
f 4728 4717 4729
f 4717 4718 4729
f 4729 4718 4730
f 4718 4719 4730
f 4730 4719 4731
f 4719 4720 4731
f 4731 4720 4732
f 4720 4721 4732
f 4732 4721 4733
f 4721 4722 4733
f 4733 4722 4734
f 4722 4723 4734
f 4734 4723 4735
f 4723 4724 4735
f 4735 4724 4736
f 4724 4725 4736
f 4736 4725 4737
f 4725 4714 4737
f 4737 4714 4726
f 4726 4727 4738
f 4738 4727 4739
f 4727 4728 4739
f 4739 4728 4740
f 4728 4729 4740
f 4740 4729 4741
f 4729 4730 4741
f 4741 4730 4742
f 4730 4731 4742
f 4742 4731 4743
f 4731 4732 4743
f 4743 4732 4744
f 4732 4733 4744
f 4744 4733 4745
f 4733 4734 4745
f 4745 4734 4746
f 4734 4735 4746
f 4746 4735 4747
f 4735 4736 4747
f 4747 4736 4748
f 4736 4737 4748
f 4748 4737 4749
f 4737 4726 4749
f 4749 4726 4738
f 4738 4739 4750
f 4750 4739 4751
f 4739 4740 4751
f 4751 4740 4752
f 4740 4741 4752
f 4752 4741 4753
f 4741 4742 4753
f 4753 4742 4754
f 4742 4743 4754
f 4754 4743 4755
f 4743 4744 4755
f 4755 4744 4756
f 4744 4745 4756
f 4756 4745 4757
f 4745 4746 4757
f 4757 4746 4758
f 4746 4747 4758
f 4758 4747 4759
f 4747 4748 4759
f 4759 4748 4760
f 4748 4749 4760
f 4760 4749 4761
f 4749 4738 4761
f 4761 4738 4750
f 4750 4751 4762
f 4762 4751 4763
f 4751 4752 4763
f 4763 4752 4764
f 4752 4753 4764
f 4764 4753 4765
f 4753 4754 4765
f 4765 4754 4766
f 4754 4755 4766
f 4766 4755 4767
f 4755 4756 4767
f 4767 4756 4768
f 4756 4757 4768
f 4768 4757 4769
f 4757 4758 4769
f 4769 4758 4770
f 4758 4759 4770
f 4770 4759 4771
f 4759 4760 4771
f 4771 4760 4772
f 4760 4761 4772
f 4772 4761 4773
f 4761 4750 4773
f 4773 4750 4762
f 4762 4763 4774
f 4774 4763 4775
f 4763 4764 4775
f 4775 4764 4776
f 4764 4765 4776
f 4776 4765 4777
f 4765 4766 4777
f 4777 4766 4778
f 4766 4767 4778
f 4778 4767 4779
f 4767 4768 4779
f 4779 4768 4780
f 4768 4769 4780
f 4780 4769 4781
f 4769 4770 4781
f 4781 4770 4782
f 4770 4771 4782
f 4782 4771 4783
f 4771 4772 4783
f 4783 4772 4784
f 4772 4773 4784
f 4784 4773 4785
f 4773 4762 4785
f 4785 4762 4774
f 4774 4775 4786
f 4786 4775 4787
f 4775 4776 4787
f 4787 4776 4788
f 4776 4777 4788
f 4788 4777 4789
f 4777 4778 4789
f 4789 4778 4790
f 4778 4779 4790
f 4790 4779 4791
f 4779 4780 4791
f 4791 4780 4792
f 4780 4781 4792
f 4792 4781 4793
f 4781 4782 4793
f 4793 4782 4794
f 4782 4783 4794
f 4794 4783 4795
f 4783 4784 4795
f 4795 4784 4796
f 4784 4785 4796
f 4796 4785 4797
f 4785 4774 4797
f 4797 4774 4786
f 4786 4787 4798
f 4798 4787 4799
f 4787 4788 4799
f 4799 4788 4800
f 4788 4789 4800
f 4800 4789 4801
f 4789 4790 4801
f 4801 4790 4802
f 4790 4791 4802
f 4802 4791 4803
f 4791 4792 4803
f 4803 4792 4804
f 4792 4793 4804
f 4804 4793 4805
f 4793 4794 4805
f 4805 4794 4806
f 4794 4795 4806
f 4806 4795 4807
f 4795 4796 4807
f 4807 4796 4808
f 4796 4797 4808
f 4808 4797 4809
f 4797 4786 4809
f 4809 4786 4798
f 4798 4799 4810
f 4810 4799 4811
f 4799 4800 4811
f 4811 4800 4812
f 4800 4801 4812
f 4812 4801 4813
f 4801 4802 4813
f 4813 4802 4814
f 4802 4803 4814
f 4814 4803 4815
f 4803 4804 4815
f 4815 4804 4816
f 4804 4805 4816
f 4816 4805 4817
f 4805 4806 4817
f 4817 4806 4818
f 4806 4807 4818
f 4818 4807 4819
f 4807 4808 4819
f 4819 4808 4820
f 4808 4809 4820
f 4820 4809 4821
f 4809 4798 4821
f 4821 4798 4810
f 4810 4811 4822
f 4822 4811 4823
f 4811 4812 4823
f 4823 4812 4824
f 4812 4813 4824
f 4824 4813 4825
f 4813 4814 4825
f 4825 4814 4826
f 4814 4815 4826
f 4826 4815 4827
f 4815 4816 4827
f 4827 4816 4828
f 4816 4817 4828
f 4828 4817 4829
f 4817 4818 4829
f 4829 4818 4830
f 4818 4819 4830
f 4830 4819 4831
f 4819 4820 4831
f 4831 4820 4832
f 4820 4821 4832
f 4832 4821 4833
f 4821 4810 4833
f 4833 4810 4822
f 4822 4823 4834
f 4834 4823 4835
f 4823 4824 4835
f 4835 4824 4836
f 4824 4825 4836
f 4836 4825 4837
f 4825 4826 4837
f 4837 4826 4838
f 4826 4827 4838
f 4838 4827 4839
f 4827 4828 4839
f 4839 4828 4840
f 4828 4829 4840
f 4840 4829 4841
f 4829 4830 4841
f 4841 4830 4842
f 4830 4831 4842
f 4842 4831 4843
f 4831 4832 4843
f 4843 4832 4844
f 4832 4833 4844
f 4844 4833 4845
f 4833 4822 4845
f 4845 4822 4834
f 4834 4835 4846
f 4846 4835 4847
f 4835 4836 4847
f 4847 4836 4848
f 4836 4837 4848
f 4848 4837 4849
f 4837 4838 4849
f 4849 4838 4850
f 4838 4839 4850
f 4850 4839 4851
f 4839 4840 4851
f 4851 4840 4852
f 4840 4841 4852
f 4852 4841 4853
f 4841 4842 4853
f 4853 4842 4854
f 4842 4843 4854
f 4854 4843 4855
f 4843 4844 4855
f 4855 4844 4856
f 4844 4845 4856
f 4856 4845 4857
f 4845 4834 4857
f 4857 4834 4846
f 4846 4847 4858
f 4858 4847 4859
f 4847 4848 4859
f 4859 4848 4860
f 4848 4849 4860
f 4860 4849 4861
f 4849 4850 4861
f 4861 4850 4862
f 4850 4851 4862
f 4862 4851 4863
f 4851 4852 4863
f 4863 4852 4864
f 4852 4853 4864
f 4864 4853 4865
f 4853 4854 4865
f 4865 4854 4866
f 4854 4855 4866
f 4866 4855 4867
f 4855 4856 4867
f 4867 4856 4868
f 4856 4857 4868
f 4868 4857 4869
f 4857 4846 4869
f 4869 4846 4858
f 4858 4859 4870
f 4870 4859 4871
f 4859 4860 4871
f 4871 4860 4872
f 4860 4861 4872
f 4872 4861 4873
f 4861 4862 4873
f 4873 4862 4874
f 4862 4863 4874
f 4874 4863 4875
f 4863 4864 4875
f 4875 4864 4876
f 4864 4865 4876
f 4876 4865 4877
f 4865 4866 4877
f 4877 4866 4878
f 4866 4867 4878
f 4878 4867 4879
f 4867 4868 4879
f 4879 4868 4880
f 4868 4869 4880
f 4880 4869 4881
f 4869 4858 4881
f 4881 4858 4870
f 4870 4871 4882
f 4882 4871 4883
f 4871 4872 4883
f 4883 4872 4884
f 4872 4873 4884
f 4884 4873 4885
f 4873 4874 4885
f 4885 4874 4886
f 4874 4875 4886
f 4886 4875 4887
f 4875 4876 4887
f 4887 4876 4888
f 4876 4877 4888
f 4888 4877 4889
f 4877 4878 4889
f 4889 4878 4890
f 4878 4879 4890
f 4890 4879 4891
f 4879 4880 4891
f 4891 4880 4892
f 4880 4881 4892
f 4892 4881 4893
f 4881 4870 4893
f 4893 4870 4882
f 4882 4883 4894
f 4894 4883 4895
f 4883 4884 4895
f 4895 4884 4896
f 4884 4885 4896
f 4896 4885 4897
f 4885 4886 4897
f 4897 4886 4898
f 4886 4887 4898
f 4898 4887 4899
f 4887 4888 4899
f 4899 4888 4900
f 4888 4889 4900
f 4900 4889 4901
f 4889 4890 4901
f 4901 4890 4902
f 4890 4891 4902
f 4902 4891 4903
f 4891 4892 4903
f 4903 4892 4904
f 4892 4893 4904
f 4904 4893 4905
f 4893 4882 4905
f 4905 4882 4894
f 4894 4895 4906
f 4906 4895 4907
f 4895 4896 4907
f 4907 4896 4908
f 4896 4897 4908
f 4908 4897 4909
f 4897 4898 4909
f 4909 4898 4910
f 4898 4899 4910
f 4910 4899 4911
f 4899 4900 4911
f 4911 4900 4912
f 4900 4901 4912
f 4912 4901 4913
f 4901 4902 4913
f 4913 4902 4914
f 4902 4903 4914
f 4914 4903 4915
f 4903 4904 4915
f 4915 4904 4916
f 4904 4905 4916
f 4916 4905 4917
f 4905 4894 4917
f 4917 4894 4906
f 4906 4907 4918
f 4918 4907 4919
f 4907 4908 4919
f 4919 4908 4920
f 4908 4909 4920
f 4920 4909 4921
f 4909 4910 4921
f 4921 4910 4922
f 4910 4911 4922
f 4922 4911 4923
f 4911 4912 4923
f 4923 4912 4924
f 4912 4913 4924
f 4924 4913 4925
f 4913 4914 4925
f 4925 4914 4926
f 4914 4915 4926
f 4926 4915 4927
f 4915 4916 4927
f 4927 4916 4928
f 4916 4917 4928
f 4928 4917 4929
f 4917 4906 4929
f 4929 4906 4918
f 4918 4919 4930
f 4930 4919 4931
f 4919 4920 4931
f 4931 4920 4932
f 4920 4921 4932
f 4932 4921 4933
f 4921 4922 4933
f 4933 4922 4934
f 4922 4923 4934
f 4934 4923 4935
f 4923 4924 4935
f 4935 4924 4936
f 4924 4925 4936
f 4936 4925 4937
f 4925 4926 4937
f 4937 4926 4938
f 4926 4927 4938
f 4938 4927 4939
f 4927 4928 4939
f 4939 4928 4940
f 4928 4929 4940
f 4940 4929 4941
f 4929 4918 4941
f 4941 4918 4930
f 4930 4931 4942
f 4942 4931 4943
f 4931 4932 4943
f 4943 4932 4944
f 4932 4933 4944
f 4944 4933 4945
f 4933 4934 4945
f 4945 4934 4946
f 4934 4935 4946
f 4946 4935 4947
f 4935 4936 4947
f 4947 4936 4948
f 4936 4937 4948
f 4948 4937 4949
f 4937 4938 4949
f 4949 4938 4950
f 4938 4939 4950
f 4950 4939 4951
f 4939 4940 4951
f 4951 4940 4952
f 4940 4941 4952
f 4952 4941 4953
f 4941 4930 4953
f 4953 4930 4942
f 4942 4943 4954
f 4954 4943 4955
f 4943 4944 4955
f 4955 4944 4956
f 4944 4945 4956
f 4956 4945 4957
f 4945 4946 4957
f 4957 4946 4958
f 4946 4947 4958
f 4958 4947 4959
f 4947 4948 4959
f 4959 4948 4960
f 4948 4949 4960
f 4960 4949 4961
f 4949 4950 4961
f 4961 4950 4962
f 4950 4951 4962
f 4962 4951 4963
f 4951 4952 4963
f 4963 4952 4964
f 4952 4953 4964
f 4964 4953 4965
f 4953 4942 4965
f 4965 4942 4954
f 4954 4955 4966
f 4966 4955 4967
f 4955 4956 4967
f 4967 4956 4968
f 4956 4957 4968
f 4968 4957 4969
f 4957 4958 4969
f 4969 4958 4970
f 4958 4959 4970
f 4970 4959 4971
f 4959 4960 4971
f 4971 4960 4972
f 4960 4961 4972
f 4972 4961 4973
f 4961 4962 4973
f 4973 4962 4974
f 4962 4963 4974
f 4974 4963 4975
f 4963 4964 4975
f 4975 4964 4976
f 4964 4965 4976
f 4976 4965 4977
f 4965 4954 4977
f 4977 4954 4966
f 4966 4967 4978
f 4978 4967 4979
f 4967 4968 4979
f 4979 4968 4980
f 4968 4969 4980
f 4980 4969 4981
f 4969 4970 4981
f 4981 4970 4982
f 4970 4971 4982
f 4982 4971 4983
f 4971 4972 4983
f 4983 4972 4984
f 4972 4973 4984
f 4984 4973 4985
f 4973 4974 4985
f 4985 4974 4986
f 4974 4975 4986
f 4986 4975 4987
f 4975 4976 4987
f 4987 4976 4988
f 4976 4977 4988
f 4988 4977 4989
f 4977 4966 4989
f 4989 4966 4978
f 4978 4979 4990
f 4990 4979 4991
f 4979 4980 4991
f 4991 4980 4992
f 4980 4981 4992
f 4992 4981 4993
f 4981 4982 4993
f 4993 4982 4994
f 4982 4983 4994
f 4994 4983 4995
f 4983 4984 4995
f 4995 4984 4996
f 4984 4985 4996
f 4996 4985 4997
f 4985 4986 4997
f 4997 4986 4998
f 4986 4987 4998
f 4998 4987 4999
f 4987 4988 4999
f 4999 4988 5000
f 4988 4989 5000
f 5000 4989 5001
f 4989 4978 5001
f 5001 4978 4990
f 4990 4991 5002
f 5002 4991 5003
f 4991 4992 5003
f 5003 4992 5004
f 4992 4993 5004
f 5004 4993 5005
f 4993 4994 5005
f 5005 4994 5006
f 4994 4995 5006
f 5006 4995 5007
f 4995 4996 5007
f 5007 4996 5008
f 4996 4997 5008
f 5008 4997 5009
f 4997 4998 5009
f 5009 4998 5010
f 4998 4999 5010
f 5010 4999 5011
f 4999 5000 5011
f 5011 5000 5012
f 5000 5001 5012
f 5012 5001 5013
f 5001 4990 5013
f 5013 4990 5002
f 5002 5003 5014
f 5014 5003 5015
f 5003 5004 5015
f 5015 5004 5016
f 5004 5005 5016
f 5016 5005 5017
f 5005 5006 5017
f 5017 5006 5018
f 5006 5007 5018
f 5018 5007 5019
f 5007 5008 5019
f 5019 5008 5020
f 5008 5009 5020
f 5020 5009 5021
f 5009 5010 5021
f 5021 5010 5022
f 5010 5011 5022
f 5022 5011 5023
f 5011 5012 5023
f 5023 5012 5024
f 5012 5013 5024
f 5024 5013 5025
f 5013 5002 5025
f 5025 5002 5014
f 5014 5015 5026
f 5026 5015 5027
f 5015 5016 5027
f 5027 5016 5028
f 5016 5017 5028
f 5028 5017 5029
f 5017 5018 5029
f 5029 5018 5030
f 5018 5019 5030
f 5030 5019 5031
f 5019 5020 5031
f 5031 5020 5032
f 5020 5021 5032
f 5032 5021 5033
f 5021 5022 5033
f 5033 5022 5034
f 5022 5023 5034
f 5034 5023 5035
f 5023 5024 5035
f 5035 5024 5036
f 5024 5025 5036
f 5036 5025 5037
f 5025 5014 5037
f 5037 5014 5026
f 5026 5027 5038
f 5038 5027 5039
f 5027 5028 5039
f 5039 5028 5040
f 5028 5029 5040
f 5040 5029 5041
f 5029 5030 5041
f 5041 5030 5042
f 5030 5031 5042
f 5042 5031 5043
f 5031 5032 5043
f 5043 5032 5044
f 5032 5033 5044
f 5044 5033 5045
f 5033 5034 5045
f 5045 5034 5046
f 5034 5035 5046
f 5046 5035 5047
f 5035 5036 5047
f 5047 5036 5048
f 5036 5037 5048
f 5048 5037 5049
f 5037 5026 5049
f 5049 5026 5038
f 5038 5039 5050
f 5050 5039 5051
f 5039 5040 5051
f 5051 5040 5052
f 5040 5041 5052
f 5052 5041 5053
f 5041 5042 5053
f 5053 5042 5054
f 5042 5043 5054
f 5054 5043 5055
f 5043 5044 5055
f 5055 5044 5056
f 5044 5045 5056
f 5056 5045 5057
f 5045 5046 5057
f 5057 5046 5058
f 5046 5047 5058
f 5058 5047 5059
f 5047 5048 5059
f 5059 5048 5060
f 5048 5049 5060
f 5060 5049 5061
f 5049 5038 5061
f 5061 5038 5050
f 5050 5051 5062
f 5062 5051 5063
f 5051 5052 5063
f 5063 5052 5064
f 5052 5053 5064
f 5064 5053 5065
f 5053 5054 5065
f 5065 5054 5066
f 5054 5055 5066
f 5066 5055 5067
f 5055 5056 5067
f 5067 5056 5068
f 5056 5057 5068
f 5068 5057 5069
f 5057 5058 5069
f 5069 5058 5070
f 5058 5059 5070
f 5070 5059 5071
f 5059 5060 5071
f 5071 5060 5072
f 5060 5061 5072
f 5072 5061 5073
f 5061 5050 5073
f 5073 5050 5062
f 5062 5063 5074
f 5074 5063 5075
f 5063 5064 5075
f 5075 5064 5076
f 5064 5065 5076
f 5076 5065 5077
f 5065 5066 5077
f 5077 5066 5078
f 5066 5067 5078
f 5078 5067 5079
f 5067 5068 5079
f 5079 5068 5080
f 5068 5069 5080
f 5080 5069 5081
f 5069 5070 5081
f 5081 5070 5082
f 5070 5071 5082
f 5082 5071 5083
f 5071 5072 5083
f 5083 5072 5084
f 5072 5073 5084
f 5084 5073 5085
f 5073 5062 5085
f 5085 5062 5074
f 5074 5075 5086
f 5086 5075 5087
f 5075 5076 5087
f 5087 5076 5088
f 5076 5077 5088
f 5088 5077 5089
f 5077 5078 5089
f 5089 5078 5090
f 5078 5079 5090
f 5090 5079 5091
f 5079 5080 5091
f 5091 5080 5092
f 5080 5081 5092
f 5092 5081 5093
f 5081 5082 5093
f 5093 5082 5094
f 5082 5083 5094
f 5094 5083 5095
f 5083 5084 5095
f 5095 5084 5096
f 5084 5085 5096
f 5096 5085 5097
f 5085 5074 5097
f 5097 5074 5086
f 5086 5087 5098
f 5098 5087 5099
f 5087 5088 5099
f 5099 5088 5100
f 5088 5089 5100
f 5100 5089 5101
f 5089 5090 5101
f 5101 5090 5102
f 5090 5091 5102
f 5102 5091 5103
f 5091 5092 5103
f 5103 5092 5104
f 5092 5093 5104
f 5104 5093 5105
f 5093 5094 5105
f 5105 5094 5106
f 5094 5095 5106
f 5106 5095 5107
f 5095 5096 5107
f 5107 5096 5108
f 5096 5097 5108
f 5108 5097 5109
f 5097 5086 5109
f 5109 5086 5098
f 5098 5099 5110
f 5110 5099 5111
f 5099 5100 5111
f 5111 5100 5112
f 5100 5101 5112
f 5112 5101 5113
f 5101 5102 5113
f 5113 5102 5114
f 5102 5103 5114
f 5114 5103 5115
f 5103 5104 5115
f 5115 5104 5116
f 5104 5105 5116
f 5116 5105 5117
f 5105 5106 5117
f 5117 5106 5118
f 5106 5107 5118
f 5118 5107 5119
f 5107 5108 5119
f 5119 5108 5120
f 5108 5109 5120
f 5120 5109 5121
f 5109 5098 5121
f 5121 5098 5110
f 5110 5111 5122
f 5122 5111 5123
f 5111 5112 5123
f 5123 5112 5124
f 5112 5113 5124
f 5124 5113 5125
f 5113 5114 5125
f 5125 5114 5126
f 5114 5115 5126
f 5126 5115 5127
f 5115 5116 5127
f 5127 5116 5128
f 5116 5117 5128
f 5128 5117 5129
f 5117 5118 5129
f 5129 5118 5130
f 5118 5119 5130
f 5130 5119 5131
f 5119 5120 5131
f 5131 5120 5132
f 5120 5121 5132
f 5132 5121 5133
f 5121 5110 5133
f 5133 5110 5122
f 5122 5123 5134
f 5134 5123 5135
f 5123 5124 5135
f 5135 5124 5136
f 5124 5125 5136
f 5136 5125 5137
f 5125 5126 5137
f 5137 5126 5138
f 5126 5127 5138
f 5138 5127 5139
f 5127 5128 5139
f 5139 5128 5140
f 5128 5129 5140
f 5140 5129 5141
f 5129 5130 5141
f 5141 5130 5142
f 5130 5131 5142
f 5142 5131 5143
f 5131 5132 5143
f 5143 5132 5144
f 5132 5133 5144
f 5144 5133 5145
f 5133 5122 5145
f 5145 5122 5134
f 5134 5135 5146
f 5146 5135 5147
f 5135 5136 5147
f 5147 5136 5148
f 5136 5137 5148
f 5148 5137 5149
f 5137 5138 5149
f 5149 5138 5150
f 5138 5139 5150
f 5150 5139 5151
f 5139 5140 5151
f 5151 5140 5152
f 5140 5141 5152
f 5152 5141 5153
f 5141 5142 5153
f 5153 5142 5154
f 5142 5143 5154
f 5154 5143 5155
f 5143 5144 5155
f 5155 5144 5156
f 5144 5145 5156
f 5156 5145 5157
f 5145 5134 5157
f 5157 5134 5146
f 5146 5147 5158
f 5158 5147 5159
f 5147 5148 5159
f 5159 5148 5160
f 5148 5149 5160
f 5160 5149 5161
f 5149 5150 5161
f 5161 5150 5162
f 5150 5151 5162
f 5162 5151 5163
f 5151 5152 5163
f 5163 5152 5164
f 5152 5153 5164
f 5164 5153 5165
f 5153 5154 5165
f 5165 5154 5166
f 5154 5155 5166
f 5166 5155 5167
f 5155 5156 5167
f 5167 5156 5168
f 5156 5157 5168
f 5168 5157 5169
f 5157 5146 5169
f 5169 5146 5158
f 5158 5159 5170
f 5170 5159 5171
f 5159 5160 5171
f 5171 5160 5172
f 5160 5161 5172
f 5172 5161 5173
f 5161 5162 5173
f 5173 5162 5174
f 5162 5163 5174
f 5174 5163 5175
f 5163 5164 5175
f 5175 5164 5176
f 5164 5165 5176
f 5176 5165 5177
f 5165 5166 5177
f 5177 5166 5178
f 5166 5167 5178
f 5178 5167 5179
f 5167 5168 5179
f 5179 5168 5180
f 5168 5169 5180
f 5180 5169 5181
f 5169 5158 5181
f 5181 5158 5170
f 5170 5171 5182
f 5182 5171 5183
f 5171 5172 5183
f 5183 5172 5184
f 5172 5173 5184
f 5184 5173 5185
f 5173 5174 5185
f 5185 5174 5186
f 5174 5175 5186
f 5186 5175 5187
f 5175 5176 5187
f 5187 5176 5188
f 5176 5177 5188
f 5188 5177 5189
f 5177 5178 5189
f 5189 5178 5190
f 5178 5179 5190
f 5190 5179 5191
f 5179 5180 5191
f 5191 5180 5192
f 5180 5181 5192
f 5192 5181 5193
f 5181 5170 5193
f 5193 5170 5182
f 5182 5183 5194
f 5194 5183 5195
f 5183 5184 5195
f 5195 5184 5196
f 5184 5185 5196
f 5196 5185 5197
f 5185 5186 5197
f 5197 5186 5198
f 5186 5187 5198
f 5198 5187 5199
f 5187 5188 5199
f 5199 5188 5200
f 5188 5189 5200
f 5200 5189 5201
f 5189 5190 5201
f 5201 5190 5202
f 5190 5191 5202
f 5202 5191 5203
f 5191 5192 5203
f 5203 5192 5204
f 5192 5193 5204
f 5204 5193 5205
f 5193 5182 5205
f 5205 5182 5194
f 5194 5195 5206
f 5206 5195 5207
f 5195 5196 5207
f 5207 5196 5208
f 5196 5197 5208
f 5208 5197 5209
f 5197 5198 5209
f 5209 5198 5210
f 5198 5199 5210
f 5210 5199 5211
f 5199 5200 5211
f 5211 5200 5212
f 5200 5201 5212
f 5212 5201 5213
f 5201 5202 5213
f 5213 5202 5214
f 5202 5203 5214
f 5214 5203 5215
f 5203 5204 5215
f 5215 5204 5216
f 5204 5205 5216
f 5216 5205 5217
f 5205 5194 5217
f 5217 5194 5206
f 5206 5207 5218
f 5218 5207 5219
f 5207 5208 5219
f 5219 5208 5220
f 5208 5209 5220
f 5220 5209 5221
f 5209 5210 5221
f 5221 5210 5222
f 5210 5211 5222
f 5222 5211 5223
f 5211 5212 5223
f 5223 5212 5224
f 5212 5213 5224
f 5224 5213 5225
f 5213 5214 5225
f 5225 5214 5226
f 5214 5215 5226
f 5226 5215 5227
f 5215 5216 5227
f 5227 5216 5228
f 5216 5217 5228
f 5228 5217 5229
f 5217 5206 5229
f 5229 5206 5218
f 5218 5219 5230
f 5230 5219 5231
f 5219 5220 5231
f 5231 5220 5232
f 5220 5221 5232
f 5232 5221 5233
f 5221 5222 5233
f 5233 5222 5234
f 5222 5223 5234
f 5234 5223 5235
f 5223 5224 5235
f 5235 5224 5236
f 5224 5225 5236
f 5236 5225 5237
f 5225 5226 5237
f 5237 5226 5238
f 5226 5227 5238
f 5238 5227 5239
f 5227 5228 5239
f 5239 5228 5240
f 5228 5229 5240
f 5240 5229 5241
f 5229 5218 5241
f 5241 5218 5230
f 5230 5231 5242
f 5242 5231 5243
f 5231 5232 5243
f 5243 5232 5244
f 5232 5233 5244
f 5244 5233 5245
f 5233 5234 5245
f 5245 5234 5246
f 5234 5235 5246
f 5246 5235 5247
f 5235 5236 5247
f 5247 5236 5248
f 5236 5237 5248
f 5248 5237 5249
f 5237 5238 5249
f 5249 5238 5250
f 5238 5239 5250
f 5250 5239 5251
f 5239 5240 5251
f 5251 5240 5252
f 5240 5241 5252
f 5252 5241 5253
f 5241 5230 5253
f 5253 5230 5242
f 5242 5243 5254
f 5254 5243 5255
f 5243 5244 5255
f 5255 5244 5256
f 5244 5245 5256
f 5256 5245 5257
f 5245 5246 5257
f 5257 5246 5258
f 5246 5247 5258
f 5258 5247 5259
f 5247 5248 5259
f 5259 5248 5260
f 5248 5249 5260
f 5260 5249 5261
f 5249 5250 5261
f 5261 5250 5262
f 5250 5251 5262
f 5262 5251 5263
f 5251 5252 5263
f 5263 5252 5264
f 5252 5253 5264
f 5264 5253 5265
f 5253 5242 5265
f 5265 5242 5254
f 5254 5255 5266
f 5266 5255 5267
f 5255 5256 5267
f 5267 5256 5268
f 5256 5257 5268
f 5268 5257 5269
f 5257 5258 5269
f 5269 5258 5270
f 5258 5259 5270
f 5270 5259 5271
f 5259 5260 5271
f 5271 5260 5272
f 5260 5261 5272
f 5272 5261 5273
f 5261 5262 5273
f 5273 5262 5274
f 5262 5263 5274
f 5274 5263 5275
f 5263 5264 5275
f 5275 5264 5276
f 5264 5265 5276
f 5276 5265 5277
f 5265 5254 5277
f 5277 5254 5266
f 5266 5267 5278
f 5278 5267 5279
f 5267 5268 5279
f 5279 5268 5280
f 5268 5269 5280
f 5280 5269 5281
f 5269 5270 5281
f 5281 5270 5282
f 5270 5271 5282
f 5282 5271 5283
f 5271 5272 5283
f 5283 5272 5284
f 5272 5273 5284
f 5284 5273 5285
f 5273 5274 5285
f 5285 5274 5286
f 5274 5275 5286
f 5286 5275 5287
f 5275 5276 5287
f 5287 5276 5288
f 5276 5277 5288
f 5288 5277 5289
f 5277 5266 5289
f 5289 5266 5278
f 5278 5279 5290
f 5290 5279 5291
f 5279 5280 5291
f 5291 5280 5292
f 5280 5281 5292
f 5292 5281 5293
f 5281 5282 5293
f 5293 5282 5294
f 5282 5283 5294
f 5294 5283 5295
f 5283 5284 5295
f 5295 5284 5296
f 5284 5285 5296
f 5296 5285 5297
f 5285 5286 5297
f 5297 5286 5298
f 5286 5287 5298
f 5298 5287 5299
f 5287 5288 5299
f 5299 5288 5300
f 5288 5289 5300
f 5300 5289 5301
f 5289 5278 5301
f 5301 5278 5290
f 5290 5291 5302
f 5302 5291 5303
f 5291 5292 5303
f 5303 5292 5304
f 5292 5293 5304
f 5304 5293 5305
f 5293 5294 5305
f 5305 5294 5306
f 5294 5295 5306
f 5306 5295 5307
f 5295 5296 5307
f 5307 5296 5308
f 5296 5297 5308
f 5308 5297 5309
f 5297 5298 5309
f 5309 5298 5310
f 5298 5299 5310
f 5310 5299 5311
f 5299 5300 5311
f 5311 5300 5312
f 5300 5301 5312
f 5312 5301 5313
f 5301 5290 5313
f 5313 5290 5302
f 5302 5303 5314
f 5314 5303 5315
f 5303 5304 5315
f 5315 5304 5316
f 5304 5305 5316
f 5316 5305 5317
f 5305 5306 5317
f 5317 5306 5318
f 5306 5307 5318
f 5318 5307 5319
f 5307 5308 5319
f 5319 5308 5320
f 5308 5309 5320
f 5320 5309 5321
f 5309 5310 5321
f 5321 5310 5322
f 5310 5311 5322
f 5322 5311 5323
f 5311 5312 5323
f 5323 5312 5324
f 5312 5313 5324
f 5324 5313 5325
f 5313 5302 5325
f 5325 5302 5314
f 5314 5315 5326
f 5326 5315 5327
f 5315 5316 5327
f 5327 5316 5328
f 5316 5317 5328
f 5328 5317 5329
f 5317 5318 5329
f 5329 5318 5330
f 5318 5319 5330
f 5330 5319 5331
f 5319 5320 5331
f 5331 5320 5332
f 5320 5321 5332
f 5332 5321 5333
f 5321 5322 5333
f 5333 5322 5334
f 5322 5323 5334
f 5334 5323 5335
f 5323 5324 5335
f 5335 5324 5336
f 5324 5325 5336
f 5336 5325 5337
f 5325 5314 5337
f 5337 5314 5326
f 5326 5327 5338
f 5338 5327 5339
f 5327 5328 5339
f 5339 5328 5340
f 5328 5329 5340
f 5340 5329 5341
f 5329 5330 5341
f 5341 5330 5342
f 5330 5331 5342
f 5342 5331 5343
f 5331 5332 5343
f 5343 5332 5344
f 5332 5333 5344
f 5344 5333 5345
f 5333 5334 5345
f 5345 5334 5346
f 5334 5335 5346
f 5346 5335 5347
f 5335 5336 5347
f 5347 5336 5348
f 5336 5337 5348
f 5348 5337 5349
f 5337 5326 5349
f 5349 5326 5338
f 5338 5339 5350
f 5350 5339 5351
f 5339 5340 5351
f 5351 5340 5352
f 5340 5341 5352
f 5352 5341 5353
f 5341 5342 5353
f 5353 5342 5354
f 5342 5343 5354
f 5354 5343 5355
f 5343 5344 5355
f 5355 5344 5356
f 5344 5345 5356
f 5356 5345 5357
f 5345 5346 5357
f 5357 5346 5358
f 5346 5347 5358
f 5358 5347 5359
f 5347 5348 5359
f 5359 5348 5360
f 5348 5349 5360
f 5360 5349 5361
f 5349 5338 5361
f 5361 5338 5350
f 5350 5351 5362
f 5362 5351 5363
f 5351 5352 5363
f 5363 5352 5364
f 5352 5353 5364
f 5364 5353 5365
f 5353 5354 5365
f 5365 5354 5366
f 5354 5355 5366
f 5366 5355 5367
f 5355 5356 5367
f 5367 5356 5368
f 5356 5357 5368
f 5368 5357 5369
f 5357 5358 5369
f 5369 5358 5370
f 5358 5359 5370
f 5370 5359 5371
f 5359 5360 5371
f 5371 5360 5372
f 5360 5361 5372
f 5372 5361 5373
f 5361 5350 5373
f 5373 5350 5362
f 5362 5363 5374
f 5374 5363 5375
f 5363 5364 5375
f 5375 5364 5376
f 5364 5365 5376
f 5376 5365 5377
f 5365 5366 5377
f 5377 5366 5378
f 5366 5367 5378
f 5378 5367 5379
f 5367 5368 5379
f 5379 5368 5380
f 5368 5369 5380
f 5380 5369 5381
f 5369 5370 5381
f 5381 5370 5382
f 5370 5371 5382
f 5382 5371 5383
f 5371 5372 5383
f 5383 5372 5384
f 5372 5373 5384
f 5384 5373 5385
f 5373 5362 5385
f 5385 5362 5374
f 5374 5375 5386
f 5386 5375 5387
f 5375 5376 5387
f 5387 5376 5388
f 5376 5377 5388
f 5388 5377 5389
f 5377 5378 5389
f 5389 5378 5390
f 5378 5379 5390
f 5390 5379 5391
f 5379 5380 5391
f 5391 5380 5392
f 5380 5381 5392
f 5392 5381 5393
f 5381 5382 5393
f 5393 5382 5394
f 5382 5383 5394
f 5394 5383 5395
f 5383 5384 5395
f 5395 5384 5396
f 5384 5385 5396
f 5396 5385 5397
f 5385 5374 5397
f 5397 5374 5386
f 5386 5387 5398
f 5398 5387 5399
f 5387 5388 5399
f 5399 5388 5400
f 5388 5389 5400
f 5400 5389 5401
f 5389 5390 5401
f 5401 5390 5402
f 5390 5391 5402
f 5402 5391 5403
f 5391 5392 5403
f 5403 5392 5404
f 5392 5393 5404
f 5404 5393 5405
f 5393 5394 5405
f 5405 5394 5406
f 5394 5395 5406
f 5406 5395 5407
f 5395 5396 5407
f 5407 5396 5408
f 5396 5397 5408
f 5408 5397 5409
f 5397 5386 5409
f 5409 5386 5398
f 5398 5399 5410
f 5410 5399 5411
f 5399 5400 5411
f 5411 5400 5412
f 5400 5401 5412
f 5412 5401 5413
f 5401 5402 5413
f 5413 5402 5414
f 5402 5403 5414
f 5414 5403 5415
f 5403 5404 5415
f 5415 5404 5416
f 5404 5405 5416
f 5416 5405 5417
f 5405 5406 5417
f 5417 5406 5418
f 5406 5407 5418
f 5418 5407 5419
f 5407 5408 5419
f 5419 5408 5420
f 5408 5409 5420
f 5420 5409 5421
f 5409 5398 5421
f 5421 5398 5410
f 5410 5411 5422
f 5422 5411 5423
f 5411 5412 5423
f 5423 5412 5424
f 5412 5413 5424
f 5424 5413 5425
f 5413 5414 5425
f 5425 5414 5426
f 5414 5415 5426
f 5426 5415 5427
f 5415 5416 5427
f 5427 5416 5428
f 5416 5417 5428
f 5428 5417 5429
f 5417 5418 5429
f 5429 5418 5430
f 5418 5419 5430
f 5430 5419 5431
f 5419 5420 5431
f 5431 5420 5432
f 5420 5421 5432
f 5432 5421 5433
f 5421 5410 5433
f 5433 5410 5422
f 5422 5423 5434
f 5434 5423 5435
f 5423 5424 5435
f 5435 5424 5436
f 5424 5425 5436
f 5436 5425 5437
f 5425 5426 5437
f 5437 5426 5438
f 5426 5427 5438
f 5438 5427 5439
f 5427 5428 5439
f 5439 5428 5440
f 5428 5429 5440
f 5440 5429 5441
f 5429 5430 5441
f 5441 5430 5442
f 5430 5431 5442
f 5442 5431 5443
f 5431 5432 5443
f 5443 5432 5444
f 5432 5433 5444
f 5444 5433 5445
f 5433 5422 5445
f 5445 5422 5434
f 5434 5435 5446
f 5446 5435 5447
f 5435 5436 5447
f 5447 5436 5448
f 5436 5437 5448
f 5448 5437 5449
f 5437 5438 5449
f 5449 5438 5450
f 5438 5439 5450
f 5450 5439 5451
f 5439 5440 5451
f 5451 5440 5452
f 5440 5441 5452
f 5452 5441 5453
f 5441 5442 5453
f 5453 5442 5454
f 5442 5443 5454
f 5454 5443 5455
f 5443 5444 5455
f 5455 5444 5456
f 5444 5445 5456
f 5456 5445 5457
f 5445 5434 5457
f 5457 5434 5446
f 5446 5447 5458
f 5458 5447 5459
f 5447 5448 5459
f 5459 5448 5460
f 5448 5449 5460
f 5460 5449 5461
f 5449 5450 5461
f 5461 5450 5462
f 5450 5451 5462
f 5462 5451 5463
f 5451 5452 5463
f 5463 5452 5464
f 5452 5453 5464
f 5464 5453 5465
f 5453 5454 5465
f 5465 5454 5466
f 5454 5455 5466
f 5466 5455 5467
f 5455 5456 5467
f 5467 5456 5468
f 5456 5457 5468
f 5468 5457 5469
f 5457 5446 5469
f 5469 5446 5458
f 5458 5459 5470
f 5470 5459 5471
f 5459 5460 5471
f 5471 5460 5472
f 5460 5461 5472
f 5472 5461 5473
f 5461 5462 5473
f 5473 5462 5474
f 5462 5463 5474
f 5474 5463 5475
f 5463 5464 5475
f 5475 5464 5476
f 5464 5465 5476
f 5476 5465 5477
f 5465 5466 5477
f 5477 5466 5478
f 5466 5467 5478
f 5478 5467 5479
f 5467 5468 5479
f 5479 5468 5480
f 5468 5469 5480
f 5480 5469 5481
f 5469 5458 5481
f 5481 5458 5470
f 5470 5471 5482
f 5482 5471 5483
f 5471 5472 5483
f 5483 5472 5484
f 5472 5473 5484
f 5484 5473 5485
f 5473 5474 5485
f 5485 5474 5486
f 5474 5475 5486
f 5486 5475 5487
f 5475 5476 5487
f 5487 5476 5488
f 5476 5477 5488
f 5488 5477 5489
f 5477 5478 5489
f 5489 5478 5490
f 5478 5479 5490
f 5490 5479 5491
f 5479 5480 5491
f 5491 5480 5492
f 5480 5481 5492
f 5492 5481 5493
f 5481 5470 5493
f 5493 5470 5482
f 5482 5483 5494
f 5494 5483 5495
f 5483 5484 5495
f 5495 5484 5496
f 5484 5485 5496
f 5496 5485 5497
f 5485 5486 5497
f 5497 5486 5498
f 5486 5487 5498
f 5498 5487 5499
f 5487 5488 5499
f 5499 5488 5500
f 5488 5489 5500
f 5500 5489 5501
f 5489 5490 5501
f 5501 5490 5502
f 5490 5491 5502
f 5502 5491 5503
f 5491 5492 5503
f 5503 5492 5504
f 5492 5493 5504
f 5504 5493 5505
f 5493 5482 5505
f 5505 5482 5494
f 5494 5495 5506
f 5506 5495 5507
f 5495 5496 5507
f 5507 5496 5508
f 5496 5497 5508
f 5508 5497 5509
f 5497 5498 5509
f 5509 5498 5510
f 5498 5499 5510
f 5510 5499 5511
f 5499 5500 5511
f 5511 5500 5512
f 5500 5501 5512
f 5512 5501 5513
f 5501 5502 5513
f 5513 5502 5514
f 5502 5503 5514
f 5514 5503 5515
f 5503 5504 5515
f 5515 5504 5516
f 5504 5505 5516
f 5516 5505 5517
f 5505 5494 5517
f 5517 5494 5506
f 5506 5507 5518
f 5518 5507 5519
f 5507 5508 5519
f 5519 5508 5520
f 5508 5509 5520
f 5520 5509 5521
f 5509 5510 5521
f 5521 5510 5522
f 5510 5511 5522
f 5522 5511 5523
f 5511 5512 5523
f 5523 5512 5524
f 5512 5513 5524
f 5524 5513 5525
f 5513 5514 5525
f 5525 5514 5526
f 5514 5515 5526
f 5526 5515 5527
f 5515 5516 5527
f 5527 5516 5528
f 5516 5517 5528
f 5528 5517 5529
f 5517 5506 5529
f 5529 5506 5518
f 5518 5519 5530
f 5530 5519 5531
f 5519 5520 5531
f 5531 5520 5532
f 5520 5521 5532
f 5532 5521 5533
f 5521 5522 5533
f 5533 5522 5534
f 5522 5523 5534
f 5534 5523 5535
f 5523 5524 5535
f 5535 5524 5536
f 5524 5525 5536
f 5536 5525 5537
f 5525 5526 5537
f 5537 5526 5538
f 5526 5527 5538
f 5538 5527 5539
f 5527 5528 5539
f 5539 5528 5540
f 5528 5529 5540
f 5540 5529 5541
f 5529 5518 5541
f 5541 5518 5530
f 5530 5531 5542
f 5542 5531 5543
f 5531 5532 5543
f 5543 5532 5544
f 5532 5533 5544
f 5544 5533 5545
f 5533 5534 5545
f 5545 5534 5546
f 5534 5535 5546
f 5546 5535 5547
f 5535 5536 5547
f 5547 5536 5548
f 5536 5537 5548
f 5548 5537 5549
f 5537 5538 5549
f 5549 5538 5550
f 5538 5539 5550
f 5550 5539 5551
f 5539 5540 5551
f 5551 5540 5552
f 5540 5541 5552
f 5552 5541 5553
f 5541 5530 5553
f 5553 5530 5542
f 5542 5543 5554
f 5554 5543 5555
f 5543 5544 5555
f 5555 5544 5556
f 5544 5545 5556
f 5556 5545 5557
f 5545 5546 5557
f 5557 5546 5558
f 5546 5547 5558
f 5558 5547 5559
f 5547 5548 5559
f 5559 5548 5560
f 5548 5549 5560
f 5560 5549 5561
f 5549 5550 5561
f 5561 5550 5562
f 5550 5551 5562
f 5562 5551 5563
f 5551 5552 5563
f 5563 5552 5564
f 5552 5553 5564
f 5564 5553 5565
f 5553 5542 5565
f 5565 5542 5554
f 5554 5555 5566
f 5566 5555 5567
f 5555 5556 5567
f 5567 5556 5568
f 5556 5557 5568
f 5568 5557 5569
f 5557 5558 5569
f 5569 5558 5570
f 5558 5559 5570
f 5570 5559 5571
f 5559 5560 5571
f 5571 5560 5572
f 5560 5561 5572
f 5572 5561 5573
f 5561 5562 5573
f 5573 5562 5574
f 5562 5563 5574
f 5574 5563 5575
f 5563 5564 5575
f 5575 5564 5576
f 5564 5565 5576
f 5576 5565 5577
f 5565 5554 5577
f 5577 5554 5566
f 5566 5567 5578
f 5578 5567 5579
f 5567 5568 5579
f 5579 5568 5580
f 5568 5569 5580
f 5580 5569 5581
f 5569 5570 5581
f 5581 5570 5582
f 5570 5571 5582
f 5582 5571 5583
f 5571 5572 5583
f 5583 5572 5584
f 5572 5573 5584
f 5584 5573 5585
f 5573 5574 5585
f 5585 5574 5586
f 5574 5575 5586
f 5586 5575 5587
f 5575 5576 5587
f 5587 5576 5588
f 5576 5577 5588
f 5588 5577 5589
f 5577 5566 5589
f 5589 5566 5578
f 5578 5579 5590
f 5590 5579 5591
f 5579 5580 5591
f 5591 5580 5592
f 5580 5581 5592
f 5592 5581 5593
f 5581 5582 5593
f 5593 5582 5594
f 5582 5583 5594
f 5594 5583 5595
f 5583 5584 5595
f 5595 5584 5596
f 5584 5585 5596
f 5596 5585 5597
f 5585 5586 5597
f 5597 5586 5598
f 5586 5587 5598
f 5598 5587 5599
f 5587 5588 5599
f 5599 5588 5600
f 5588 5589 5600
f 5600 5589 5601
f 5589 5578 5601
f 5601 5578 5590
f 5590 5591 5602
f 5602 5591 5603
f 5591 5592 5603
f 5603 5592 5604
f 5592 5593 5604
f 5604 5593 5605
f 5593 5594 5605
f 5605 5594 5606
f 5594 5595 5606
f 5606 5595 5607
f 5595 5596 5607
f 5607 5596 5608
f 5596 5597 5608
f 5608 5597 5609
f 5597 5598 5609
f 5609 5598 5610
f 5598 5599 5610
f 5610 5599 5611
f 5599 5600 5611
f 5611 5600 5612
f 5600 5601 5612
f 5612 5601 5613
f 5601 5590 5613
f 5613 5590 5602
f 5602 5603 5614
f 5614 5603 5615
f 5603 5604 5615
f 5615 5604 5616
f 5604 5605 5616
f 5616 5605 5617
f 5605 5606 5617
f 5617 5606 5618
f 5606 5607 5618
f 5618 5607 5619
f 5607 5608 5619
f 5619 5608 5620
f 5608 5609 5620
f 5620 5609 5621
f 5609 5610 5621
f 5621 5610 5622
f 5610 5611 5622
f 5622 5611 5623
f 5611 5612 5623
f 5623 5612 5624
f 5612 5613 5624
f 5624 5613 5625
f 5613 5602 5625
f 5625 5602 5614
f 5614 5615 5626
f 5626 5615 5627
f 5615 5616 5627
f 5627 5616 5628
f 5616 5617 5628
f 5628 5617 5629
f 5617 5618 5629
f 5629 5618 5630
f 5618 5619 5630
f 5630 5619 5631
f 5619 5620 5631
f 5631 5620 5632
f 5620 5621 5632
f 5632 5621 5633
f 5621 5622 5633
f 5633 5622 5634
f 5622 5623 5634
f 5634 5623 5635
f 5623 5624 5635
f 5635 5624 5636
f 5624 5625 5636
f 5636 5625 5637
f 5625 5614 5637
f 5637 5614 5626
f 5626 5627 5638
f 5638 5627 5639
f 5627 5628 5639
f 5639 5628 5640
f 5628 5629 5640
f 5640 5629 5641
f 5629 5630 5641
f 5641 5630 5642
f 5630 5631 5642
f 5642 5631 5643
f 5631 5632 5643
f 5643 5632 5644
f 5632 5633 5644
f 5644 5633 5645
f 5633 5634 5645
f 5645 5634 5646
f 5634 5635 5646
f 5646 5635 5647
f 5635 5636 5647
f 5647 5636 5648
f 5636 5637 5648
f 5648 5637 5649
f 5637 5626 5649
f 5649 5626 5638
f 5638 5639 5650
f 5650 5639 5651
f 5639 5640 5651
f 5651 5640 5652
f 5640 5641 5652
f 5652 5641 5653
f 5641 5642 5653
f 5653 5642 5654
f 5642 5643 5654
f 5654 5643 5655
f 5643 5644 5655
f 5655 5644 5656
f 5644 5645 5656
f 5656 5645 5657
f 5645 5646 5657
f 5657 5646 5658
f 5646 5647 5658
f 5658 5647 5659
f 5647 5648 5659
f 5659 5648 5660
f 5648 5649 5660
f 5660 5649 5661
f 5649 5638 5661
f 5661 5638 5650
f 5650 5651 5662
f 5662 5651 5663
f 5651 5652 5663
f 5663 5652 5664
f 5652 5653 5664
f 5664 5653 5665
f 5653 5654 5665
f 5665 5654 5666
f 5654 5655 5666
f 5666 5655 5667
f 5655 5656 5667
f 5667 5656 5668
f 5656 5657 5668
f 5668 5657 5669
f 5657 5658 5669
f 5669 5658 5670
f 5658 5659 5670
f 5670 5659 5671
f 5659 5660 5671
f 5671 5660 5672
f 5660 5661 5672
f 5672 5661 5673
f 5661 5650 5673
f 5673 5650 5662
f 5662 5663 5674
f 5674 5663 5675
f 5663 5664 5675
f 5675 5664 5676
f 5664 5665 5676
f 5676 5665 5677
f 5665 5666 5677
f 5677 5666 5678
f 5666 5667 5678
f 5678 5667 5679
f 5667 5668 5679
f 5679 5668 5680
f 5668 5669 5680
f 5680 5669 5681
f 5669 5670 5681
f 5681 5670 5682
f 5670 5671 5682
f 5682 5671 5683
f 5671 5672 5683
f 5683 5672 5684
f 5672 5673 5684
f 5684 5673 5685
f 5673 5662 5685
f 5685 5662 5674
f 5674 5675 5686
f 5686 5675 5687
f 5675 5676 5687
f 5687 5676 5688
f 5676 5677 5688
f 5688 5677 5689
f 5677 5678 5689
f 5689 5678 5690
f 5678 5679 5690
f 5690 5679 5691
f 5679 5680 5691
f 5691 5680 5692
f 5680 5681 5692
f 5692 5681 5693
f 5681 5682 5693
f 5693 5682 5694
f 5682 5683 5694
f 5694 5683 5695
f 5683 5684 5695
f 5695 5684 5696
f 5684 5685 5696
f 5696 5685 5697
f 5685 5674 5697
f 5697 5674 5686
f 5686 5687 5698
f 5698 5687 5699
f 5687 5688 5699
f 5699 5688 5700
f 5688 5689 5700
f 5700 5689 5701
f 5689 5690 5701
f 5701 5690 5702
f 5690 5691 5702
f 5702 5691 5703
f 5691 5692 5703
f 5703 5692 5704
f 5692 5693 5704
f 5704 5693 5705
f 5693 5694 5705
f 5705 5694 5706
f 5694 5695 5706
f 5706 5695 5707
f 5695 5696 5707
f 5707 5696 5708
f 5696 5697 5708
f 5708 5697 5709
f 5697 5686 5709
f 5709 5686 5698
f 5698 5699 5710
f 5710 5699 5711
f 5699 5700 5711
f 5711 5700 5712
f 5700 5701 5712
f 5712 5701 5713
f 5701 5702 5713
f 5713 5702 5714
f 5702 5703 5714
f 5714 5703 5715
f 5703 5704 5715
f 5715 5704 5716
f 5704 5705 5716
f 5716 5705 5717
f 5705 5706 5717
f 5717 5706 5718
f 5706 5707 5718
f 5718 5707 5719
f 5707 5708 5719
f 5719 5708 5720
f 5708 5709 5720
f 5720 5709 5721
f 5709 5698 5721
f 5721 5698 5710
f 5710 5711 5722
f 5722 5711 5723
f 5711 5712 5723
f 5723 5712 5724
f 5712 5713 5724
f 5724 5713 5725
f 5713 5714 5725
f 5725 5714 5726
f 5714 5715 5726
f 5726 5715 5727
f 5715 5716 5727
f 5727 5716 5728
f 5716 5717 5728
f 5728 5717 5729
f 5717 5718 5729
f 5729 5718 5730
f 5718 5719 5730
f 5730 5719 5731
f 5719 5720 5731
f 5731 5720 5732
f 5720 5721 5732
f 5732 5721 5733
f 5721 5710 5733
f 5733 5710 5722
f 5722 5723 5734
f 5734 5723 5735
f 5723 5724 5735
f 5735 5724 5736
f 5724 5725 5736
f 5736 5725 5737
f 5725 5726 5737
f 5737 5726 5738
f 5726 5727 5738
f 5738 5727 5739
f 5727 5728 5739
f 5739 5728 5740
f 5728 5729 5740
f 5740 5729 5741
f 5729 5730 5741
f 5741 5730 5742
f 5730 5731 5742
f 5742 5731 5743
f 5731 5732 5743
f 5743 5732 5744
f 5732 5733 5744
f 5744 5733 5745
f 5733 5722 5745
f 5745 5722 5734
f 5734 5735 5746
f 5746 5735 5747
f 5735 5736 5747
f 5747 5736 5748
f 5736 5737 5748
f 5748 5737 5749
f 5737 5738 5749
f 5749 5738 5750
f 5738 5739 5750
f 5750 5739 5751
f 5739 5740 5751
f 5751 5740 5752
f 5740 5741 5752
f 5752 5741 5753
f 5741 5742 5753
f 5753 5742 5754
f 5742 5743 5754
f 5754 5743 5755
f 5743 5744 5755
f 5755 5744 5756
f 5744 5745 5756
f 5756 5745 5757
f 5745 5734 5757
f 5757 5734 5746
f 5746 5747 5758
f 5758 5747 5759
f 5747 5748 5759
f 5759 5748 5760
f 5748 5749 5760
f 5760 5749 5761
f 5749 5750 5761
f 5761 5750 5762
f 5750 5751 5762
f 5762 5751 5763
f 5751 5752 5763
f 5763 5752 5764
f 5752 5753 5764
f 5764 5753 5765
f 5753 5754 5765
f 5765 5754 5766
f 5754 5755 5766
f 5766 5755 5767
f 5755 5756 5767
f 5767 5756 5768
f 5756 5757 5768
f 5768 5757 5769
f 5757 5746 5769
f 5769 5746 5758
f 5758 5759 5770
f 5770 5759 5771
f 5759 5760 5771
f 5771 5760 5772
f 5760 5761 5772
f 5772 5761 5773
f 5761 5762 5773
f 5773 5762 5774
f 5762 5763 5774
f 5774 5763 5775
f 5763 5764 5775
f 5775 5764 5776
f 5764 5765 5776
f 5776 5765 5777
f 5765 5766 5777
f 5777 5766 5778
f 5766 5767 5778
f 5778 5767 5779
f 5767 5768 5779
f 5779 5768 5780
f 5768 5769 5780
f 5780 5769 5781
f 5769 5758 5781
f 5781 5758 5770
f 5770 5771 5782
f 5782 5771 5783
f 5771 5772 5783
f 5783 5772 5784
f 5772 5773 5784
f 5784 5773 5785
f 5773 5774 5785
f 5785 5774 5786
f 5774 5775 5786
f 5786 5775 5787
f 5775 5776 5787
f 5787 5776 5788
f 5776 5777 5788
f 5788 5777 5789
f 5777 5778 5789
f 5789 5778 5790
f 5778 5779 5790
f 5790 5779 5791
f 5779 5780 5791
f 5791 5780 5792
f 5780 5781 5792
f 5792 5781 5793
f 5781 5770 5793
f 5793 5770 5782
f 5782 5783 5794
f 5794 5783 5795
f 5783 5784 5795
f 5795 5784 5796
f 5784 5785 5796
f 5796 5785 5797
f 5785 5786 5797
f 5797 5786 5798
f 5786 5787 5798
f 5798 5787 5799
f 5787 5788 5799
f 5799 5788 5800
f 5788 5789 5800
f 5800 5789 5801
f 5789 5790 5801
f 5801 5790 5802
f 5790 5791 5802
f 5802 5791 5803
f 5791 5792 5803
f 5803 5792 5804
f 5792 5793 5804
f 5804 5793 5805
f 5793 5782 5805
f 5805 5782 5794
f 5794 5795 5806
f 5806 5795 5807
f 5795 5796 5807
f 5807 5796 5808
f 5796 5797 5808
f 5808 5797 5809
f 5797 5798 5809
f 5809 5798 5810
f 5798 5799 5810
f 5810 5799 5811
f 5799 5800 5811
f 5811 5800 5812
f 5800 5801 5812
f 5812 5801 5813
f 5801 5802 5813
f 5813 5802 5814
f 5802 5803 5814
f 5814 5803 5815
f 5803 5804 5815
f 5815 5804 5816
f 5804 5805 5816
f 5816 5805 5817
f 5805 5794 5817
f 5817 5794 5806
f 5806 5807 5818
f 5818 5807 5819
f 5807 5808 5819
f 5819 5808 5820
f 5808 5809 5820
f 5820 5809 5821
f 5809 5810 5821
f 5821 5810 5822
f 5810 5811 5822
f 5822 5811 5823
f 5811 5812 5823
f 5823 5812 5824
f 5812 5813 5824
f 5824 5813 5825
f 5813 5814 5825
f 5825 5814 5826
f 5814 5815 5826
f 5826 5815 5827
f 5815 5816 5827
f 5827 5816 5828
f 5816 5817 5828
f 5828 5817 5829
f 5817 5806 5829
f 5829 5806 5818
f 5818 5819 5830
f 5830 5819 5831
f 5819 5820 5831
f 5831 5820 5832
f 5820 5821 5832
f 5832 5821 5833
f 5821 5822 5833
f 5833 5822 5834
f 5822 5823 5834
f 5834 5823 5835
f 5823 5824 5835
f 5835 5824 5836
f 5824 5825 5836
f 5836 5825 5837
f 5825 5826 5837
f 5837 5826 5838
f 5826 5827 5838
f 5838 5827 5839
f 5827 5828 5839
f 5839 5828 5840
f 5828 5829 5840
f 5840 5829 5841
f 5829 5818 5841
f 5841 5818 5830
f 5830 5831 5842
f 5842 5831 5843
f 5831 5832 5843
f 5843 5832 5844
f 5832 5833 5844
f 5844 5833 5845
f 5833 5834 5845
f 5845 5834 5846
f 5834 5835 5846
f 5846 5835 5847
f 5835 5836 5847
f 5847 5836 5848
f 5836 5837 5848
f 5848 5837 5849
f 5837 5838 5849
f 5849 5838 5850
f 5838 5839 5850
f 5850 5839 5851
f 5839 5840 5851
f 5851 5840 5852
f 5840 5841 5852
f 5852 5841 5853
f 5841 5830 5853
f 5853 5830 5842
f 5842 5843 5854
f 5854 5843 5855
f 5843 5844 5855
f 5855 5844 5856
f 5844 5845 5856
f 5856 5845 5857
f 5845 5846 5857
f 5857 5846 5858
f 5846 5847 5858
f 5858 5847 5859
f 5847 5848 5859
f 5859 5848 5860
f 5848 5849 5860
f 5860 5849 5861
f 5849 5850 5861
f 5861 5850 5862
f 5850 5851 5862
f 5862 5851 5863
f 5851 5852 5863
f 5863 5852 5864
f 5852 5853 5864
f 5864 5853 5865
f 5853 5842 5865
f 5865 5842 5854
f 5854 5855 5866
f 5866 5855 5867
f 5855 5856 5867
f 5867 5856 5868
f 5856 5857 5868
f 5868 5857 5869
f 5857 5858 5869
f 5869 5858 5870
f 5858 5859 5870
f 5870 5859 5871
f 5859 5860 5871
f 5871 5860 5872
f 5860 5861 5872
f 5872 5861 5873
f 5861 5862 5873
f 5873 5862 5874
f 5862 5863 5874
f 5874 5863 5875
f 5863 5864 5875
f 5875 5864 5876
f 5864 5865 5876
f 5876 5865 5877
f 5865 5854 5877
f 5877 5854 5866
f 5866 5867 5878
f 5878 5867 5879
f 5867 5868 5879
f 5879 5868 5880
f 5868 5869 5880
f 5880 5869 5881
f 5869 5870 5881
f 5881 5870 5882
f 5870 5871 5882
f 5882 5871 5883
f 5871 5872 5883
f 5883 5872 5884
f 5872 5873 5884
f 5884 5873 5885
f 5873 5874 5885
f 5885 5874 5886
f 5874 5875 5886
f 5886 5875 5887
f 5875 5876 5887
f 5887 5876 5888
f 5876 5877 5888
f 5888 5877 5889
f 5877 5866 5889
f 5889 5866 5878
f 5878 5879 5890
f 5890 5879 5891
f 5879 5880 5891
f 5891 5880 5892
f 5880 5881 5892
f 5892 5881 5893
f 5881 5882 5893
f 5893 5882 5894
f 5882 5883 5894
f 5894 5883 5895
f 5883 5884 5895
f 5895 5884 5896
f 5884 5885 5896
f 5896 5885 5897
f 5885 5886 5897
f 5897 5886 5898
f 5886 5887 5898
f 5898 5887 5899
f 5887 5888 5899
f 5899 5888 5900
f 5888 5889 5900
f 5900 5889 5901
f 5889 5878 5901
f 5901 5878 5890
f 5890 5891 5902
f 5902 5891 5903
f 5891 5892 5903
f 5903 5892 5904
f 5892 5893 5904
f 5904 5893 5905
f 5893 5894 5905
f 5905 5894 5906
f 5894 5895 5906
f 5906 5895 5907
f 5895 5896 5907
f 5907 5896 5908
f 5896 5897 5908
f 5908 5897 5909
f 5897 5898 5909
f 5909 5898 5910
f 5898 5899 5910
f 5910 5899 5911
f 5899 5900 5911
f 5911 5900 5912
f 5900 5901 5912
f 5912 5901 5913
f 5901 5890 5913
f 5913 5890 5902
f 5902 5903 5914
f 5914 5903 5915
f 5903 5904 5915
f 5915 5904 5916
f 5904 5905 5916
f 5916 5905 5917
f 5905 5906 5917
f 5917 5906 5918
f 5906 5907 5918
f 5918 5907 5919
f 5907 5908 5919
f 5919 5908 5920
f 5908 5909 5920
f 5920 5909 5921
f 5909 5910 5921
f 5921 5910 5922
f 5910 5911 5922
f 5922 5911 5923
f 5911 5912 5923
f 5923 5912 5924
f 5912 5913 5924
f 5924 5913 5925
f 5913 5902 5925
f 5925 5902 5914
f 5914 5915 5926
f 5926 5915 5927
f 5915 5916 5927
f 5927 5916 5928
f 5916 5917 5928
f 5928 5917 5929
f 5917 5918 5929
f 5929 5918 5930
f 5918 5919 5930
f 5930 5919 5931
f 5919 5920 5931
f 5931 5920 5932
f 5920 5921 5932
f 5932 5921 5933
f 5921 5922 5933
f 5933 5922 5934
f 5922 5923 5934
f 5934 5923 5935
f 5923 5924 5935
f 5935 5924 5936
f 5924 5925 5936
f 5936 5925 5937
f 5925 5914 5937
f 5937 5914 5926
f 5926 5927 5938
f 5938 5927 5939
f 5927 5928 5939
f 5939 5928 5940
f 5928 5929 5940
f 5940 5929 5941
f 5929 5930 5941
f 5941 5930 5942
f 5930 5931 5942
f 5942 5931 5943
f 5931 5932 5943
f 5943 5932 5944
f 5932 5933 5944
f 5944 5933 5945
f 5933 5934 5945
f 5945 5934 5946
f 5934 5935 5946
f 5946 5935 5947
f 5935 5936 5947
f 5947 5936 5948
f 5936 5937 5948
f 5948 5937 5949
f 5937 5926 5949
f 5949 5926 5938
f 5938 5939 5950
f 5950 5939 5951
f 5939 5940 5951
f 5951 5940 5952
f 5940 5941 5952
f 5952 5941 5953
f 5941 5942 5953
f 5953 5942 5954
f 5942 5943 5954
f 5954 5943 5955
f 5943 5944 5955
f 5955 5944 5956
f 5944 5945 5956
f 5956 5945 5957
f 5945 5946 5957
f 5957 5946 5958
f 5946 5947 5958
f 5958 5947 5959
f 5947 5948 5959
f 5959 5948 5960
f 5948 5949 5960
f 5960 5949 5961
f 5949 5938 5961
f 5961 5938 5950
f 5950 5951 5962
f 5962 5951 5963
f 5951 5952 5963
f 5963 5952 5964
f 5952 5953 5964
f 5964 5953 5965
f 5953 5954 5965
f 5965 5954 5966
f 5954 5955 5966
f 5966 5955 5967
f 5955 5956 5967
f 5967 5956 5968
f 5956 5957 5968
f 5968 5957 5969
f 5957 5958 5969
f 5969 5958 5970
f 5958 5959 5970
f 5970 5959 5971
f 5959 5960 5971
f 5971 5960 5972
f 5960 5961 5972
f 5972 5961 5973
f 5961 5950 5973
f 5973 5950 5962
f 5962 5963 5974
f 5974 5963 5975
f 5963 5964 5975
f 5975 5964 5976
f 5964 5965 5976
f 5976 5965 5977
f 5965 5966 5977
f 5977 5966 5978
f 5966 5967 5978
f 5978 5967 5979
f 5967 5968 5979
f 5979 5968 5980
f 5968 5969 5980
f 5980 5969 5981
f 5969 5970 5981
f 5981 5970 5982
f 5970 5971 5982
f 5982 5971 5983
f 5971 5972 5983
f 5983 5972 5984
f 5972 5973 5984
f 5984 5973 5985
f 5973 5962 5985
f 5985 5962 5974
f 5974 5975 5986
f 5986 5975 5986
f 5975 5976 5986
f 5986 5976 5986
f 5976 5977 5986
f 5986 5977 5986
f 5977 5978 5986
f 5986 5978 5986
f 5978 5979 5986
f 5986 5979 5986
f 5979 5980 5986
f 5986 5980 5986
f 5980 5981 5986
f 5986 5981 5986
f 5981 5982 5986
f 5986 5982 5986
f 5982 5983 5986
f 5986 5983 5986
f 5983 5984 5986
f 5986 5984 5986
f 5984 5985 5986
f 5986 5985 5986
f 5985 5974 5986
f 5986 5974 5986

g Path_(2)
v 182.00002 185.25002 13.3
v 182.3053 184.67616 13.3
v 182.26439 184.75304 12.974999
v 182.15265 184.96309 12.737083
v 182.00002 185.25002 12.65
v 181.84737 185.53693 12.737083
v 181.73563 185.74698 12.974999
v 181.69472 185.82385 13.3
v 181.73563 185.74698 13.625
v 181.84737 185.53693 13.862916
v 182.00002 185.25002 13.95
v 182.15265 184.96309 13.862916
v 182.26439 184.75304 13.625
v 183.14934 185.13803 13.238058
v 183.07814 185.23169 12.922835
v 182.92108 185.4383 12.708674
v 182.72028 185.70245 12.652958
v 182.52951 185.9534 12.770616
v 182.39992 186.12389 13.030122
v 182.3662 186.16824 13.361941
v 182.4374 186.07457 13.677164
v 182.59444 185.86798 13.891325
v 182.79526 185.60382 13.9470415
v 182.98601 185.35287 13.829384
v 183.11562 185.18239 13.569878
v 183.81473 185.82332 13.266361
v 183.74348 185.89894 12.9463825
v 183.56651 186.07544 12.721187
v 183.33124 186.30551 12.651115
v 183.10071 186.52753 12.754943
v 182.93668 186.68199 13.00485
v 182.88312 186.72751 13.333875
v 182.95436 186.65189 13.653853
v 183.13133 186.4754 13.879049
v 183.36661 186.24532 13.9491205
v 183.59714 186.0233 13.845293
v 183.76117 185.86884 13.595386
v 184.44318 186.45732 13.361687
v 184.41972 186.53564 13.036528
v 184.27148 186.70723 12.789184
v 184.03813 186.92613 12.685931
v 183.78223 187.13367 12.754436
v 183.57233 187.27425 12.976341
v 183.46468 187.3102 13.29219
v 183.48811 187.23187 13.617349
v 183.63637 187.06029 13.864692
v 183.8697 186.8414 13.967945
v 184.12561 186.63385 13.899441
v 184.33551 186.49327 13.677534
v 185.01614 187.2412 13.463022
v 184.9887 187.34337 13.136948
v 184.81631 187.50238 12.90236
v 184.54521 187.67563 12.822115
v 184.24802 187.81668 12.917715
v 184.00438 187.88774 13.163545
v 183.87958 187.86978 13.493733
v 183.90704 187.7676 13.819808
v 184.07942 187.60858 14.054397
v 184.35052 187.43535 14.134641
v 184.6477 187.2943 14.039041
v 184.89134 187.22324 13.793211
v 185.32733 188.08191 13.816276
v 185.30327 188.1133 13.48519
v 185.12808 188.20517 13.216064
v 184.84872 188.33293 13.081011
v 184.54005 188.46234 13.116217
v 184.28477 188.55872 13.312248
v 184.15128 188.59625 13.61658
v 184.17535 188.56487 13.947665
v 184.35052 188.47299 14.216791
v 184.62988 188.34523 14.351845
v 184.93855 188.21582 14.316639
v 185.19385 188.11943 14.120607
v 185.61443 188.7235 13.766719
v 185.59491 188.72136 13.431714
v 185.44531 188.82271 13.148204
v 185.20573 189.00035 12.992157
v 184.94034 189.2067 13.0053835
v 184.72028 189.38646 13.184341
v 184.60448 189.49147 13.481078
v 184.624 189.49359 13.816083
v 184.77359 189.39226 14.099592
v 185.01317 189.21461 14.25564
v 185.27855 189.00827 14.2424135
v 185.49863 188.8285 14.063456
v 186.19093 189.24211 13.908144
v 186.23605 189.2219 13.575528
v 186.15474 189.31953 13.264251
v 185.96877 189.5089 13.057716
v 185.72797 189.73921 13.011268
v 185.49687 189.94879 13.137348
v 185.33739 190.08147 13.402177
v 185.29227 190.1017 13.734792
v 185.37358 190.00404 14.04607
v 185.55956 189.8147 14.252604
v 185.80035 189.58437 14.299053
v 186.03145 189.37479 14.172972
v 186.77724 189.99147 13.911085
v 186.83769 190.03383 13.57437
v 186.74834 190.16 13.26935
v 186.53311 190.3362 13.077755
v 186.2497 190.51518 13.050922
v 185.97403 190.64902 13.196043
v 185.77997 190.70183 13.474231
v 185.71951 190.65947 13.810946
v 185.80887 190.5333 14.115967
v 186.0241 190.3571 14.307562
v 186.30751 190.17812 14.3343935
v 186.58318 190.04428 14.189274
v 187.18576 190.77472 14.058365
v 187.1896 190.83722 13.739095
v 187.04185 190.96437 13.480305
v 186.7821 191.1221 13.35134
v 186.47995 191.26814 13.386755
v 186.21635 191.36337 13.577061
v 186.06195 191.38228 13.871265
v 186.0581 191.3198 14.190536
v 186.20586 191.19264 14.449326
v 186.4656 191.03491 14.57829
v 186.76776 190.88885 14.542875
v 187.03136 190.79362 14.35257
v 187.5563 191.4672 13.98916
v 187.48076 191.52075 13.66569
v 187.28253 191.65942 13.431854
v 187.01471 191.84607 13.350308
v 186.74907 192.03065 13.442903
v 186.5568 192.16374 13.684826
v 186.4894 192.20966 14.011255
v 186.56494 192.1561 14.334725
v 186.76318 192.01743 14.568561
v 187.03099 191.83078 14.650106
v 187.29663 191.6462 14.557512
v 187.4889 191.5131 14.315589
v 188.06757 192.02832 14.003276
v 188.00566 192.0872 13.677838
v 187.83423 192.25043 13.43872
v 187.59918 192.47424 13.349991
v 187.36351 192.69867 13.435428
v 187.19037 192.8636 13.672135
v 187.12614 192.92482 13.99669
v 187.18805 192.86592 14.322127
v 187.35948 192.70271 14.561246
v 187.59453 192.4789 14.649975
v 187.83018 192.25446 14.564539
v 188.00333 192.08954 14.32783
v 188.65495 192.63055 14.134764
v 188.64238 192.64317 13.798771
v 188.51294 192.77313 13.516697
v 188.3013 192.98558 13.364124
v 188.06418 193.22363 13.381933
v 187.86511 193.42348 13.565353
v 187.75743 193.53157 13.865236
v 187.77 193.51895 14.20123
v 187.89944 193.38899 14.483303
v 188.11108 193.17653 14.635877
v 188.3482 192.93849 14.618067
v 188.54727 192.73865 14.434648
v 189.27269 193.22845 14.000506
v 189.20988 193.28844 13.675445
v 189.04074 193.4555 13.437347
v 188.8106 193.68488 13.350013
v 188.5811 193.9151 13.436841
v 188.41376 194.08447 13.674567
v 188.3534 194.14764 13.999494
v 188.41621 194.08765 14.324555
v 188.58536 193.9206 14.562653
v 188.8155 193.69122 14.649987
v 189.045 193.461 14.563159
v 189.21234 193.29161 14.325433
v 189.87955 193.8353 13.989491
v 189.80074 193.87964 13.665406
v 189.61989 194.03526 13.428157
v 189.38545 194.26045 13.341316
v 189.16026 194.49487 13.428151
v 189.00465 194.67574 13.665396
v 188.9603 194.75455 13.98948
v 189.03911 194.71019 14.313566
v 189.21996 194.55458 14.550815
v 189.45438 194.32939 14.637656
v 189.67958 194.09496 14.55082
v 189.83519 193.91411 14.313576
v 190.4807 194.43646 13.871537
v 190.36853 194.44743 13.554513
v 190.16325 194.57863 13.322433
v 189.91989 194.79488 13.237485
v 189.70363 195.03824 13.322429
v 189.57243 195.24352 13.554505
v 189.56146 195.3557 13.871529
v 189.67365 195.34473 14.188553
v 189.8789 195.21353 14.420632
v 190.12228 194.99728 14.505581
v 190.33853 194.75392 14.420637
v 190.46973 194.54865 14.1885605
v 191.06422 195.02956 13.705368
v 191.00201 195.02309 13.374768
v 190.83202 195.13765 13.107963
v 190.5998 195.34256 12.97644
v 190.36757 195.58289 13.015444
v 190.19757 195.79425 13.21452
v 190.13533 195.92001 13.52033
v 190.19756 195.92647 13.850929
v 190.36754 195.8119 14.117736
v 190.59976 195.60701 14.249257
v 190.83199 195.36668 14.210255
v 191.002 195.15532 14.011177
v 191.67525 195.63121 13.630248
v 191.58687 195.66122 13.306906
v 191.3966 195.80388 13.068817
v 191.15544 196.02097 12.979777
v 190.928 196.2543 13.063645
v 190.77522 196.44138 13.297949
v 190.73804 196.53206 13.619905
v 190.82642 196.50204 13.943248
v 191.01668 196.35939 14.181336
v 191.25783 196.1423 14.270376
v 191.48528 195.90897 14.186508
v 191.63806 195.7219 13.952205
v 192.28247 196.2902 13.42103
v 192.19547 196.30785 13.095093
v 191.99458 196.42798 12.849573
v 191.73366 196.61842 12.7502575
v 191.4826 196.82816 12.823758
v 191.30869 197.00095 13.050379
v 191.2585 197.09053 13.369398
v 191.3455 197.07289 13.695335
v 191.54639 196.95274 13.940855
v 191.80731 196.7623 14.040171
v 192.05838 196.55258 13.966671
v 192.2323 196.37978 13.740049
v 192.73396 196.98553 13.520701
v 192.7763 197.0961 13.201589
v 192.67674 197.28925 12.948877
v 192.46194 197.51324 12.830283
v 192.18945 197.70807 12.877583
v 191.93231 197.8215 13.078102
v 191.7594 197.82317 13.378112
v 191.71706 197.71262 13.697226
v 191.81664 197.51945 13.949936
v 192.03143 197.29546 14.06853
v 192.30391 197.10063 14.021231
v 192.56107 196.9872 13.820712
v 193.1479 197.43102 13.982868
v 193.22942 197.6064 13.708368
v 193.16872 197.8602 13.498228
v 192.98207 198.1244 13.408753
v 192.71948 198.32822 13.46392
v 192.45131 198.41704 13.648945
v 192.24942 198.36707 13.914252
v 192.16791 198.19167 14.188752
v 192.2286 197.93787 14.398892
v 192.41527 197.67366 14.488367
v 192.67786 197.46985 14.4332
v 192.94601 197.38103 14.248175
v 193.69073 197.97142 14.368589
v 193.70197 198.10289 14.059071
v 193.58728 198.32254 13.831441
v 193.37743 198.57152 13.746692
v 193.12863 198.78313 13.827533
v 192.90756 198.90063 14.052302
v 192.77345 198.89258 14.360774
v 192.76222 198.76111 14.670292
v 192.8769 198.54146 14.8979225
v 193.08676 198.29248 14.982672
v 193.33556 198.08089 14.901831
v 193.55663 197.96338 14.67706
v 194.29352 198.57431 14.476926
v 194.30916 198.71375 14.171115
v 194.19737 198.93892 13.947481
v 193.98814 199.18948 13.865947
v 193.73752 199.3983 13.948359
v 193.51265 199.50941 14.172635
v 193.37381 199.49307 14.478681
v 193.35818 199.35362 14.784491
v 193.46996 199.12846 15.008124
v 193.6792 198.8779 15.08966
v 193.92982 198.66908 15.007247
v 194.15468 198.55795 14.782971
v 194.80865 199.08942 14.931104
v 194.83165 199.23558 14.628912
v 194.72531 199.46573 14.407697
v 194.51817 199.71819 14.326733
v 194.2657 199.92534 14.407714
v 194.03555 200.03166 14.628942
v 193.88942 200.00867 14.931137
v 193.86644 199.8625 15.233329
v 193.97276 199.63235 15.454544
v 194.17992 199.37988 15.535508
v 194.43239 199.17274 15.454527
v 194.66252 199.06642 15.233299
v 195.40381 199.68457 15.099352
v 195.36212 199.76604 14.775572
v 195.20845 199.94884 14.5385475
v 194.98398 200.18398 14.45179
v 194.74883 200.40845 14.538546
v 194.56604 200.56212 14.775569
v 194.48457 200.6038 15.099349
v 194.52626 200.52234 15.423129
v 194.67993 200.33955 15.660153
v 194.9044 200.10442 15.746911
v 195.13954 199.87993 15.660155
v 195.32234 199.72626 15.423132
v 196.01614 200.31442 14.95412
v 195.94537 200.45378 14.656158
v 195.76892 200.67276 14.471441
v 195.53406 200.91267 14.449461
v 195.30371 201.10927 14.59611
v 195.13962 201.20984 14.872091
v 195.08572 201.18744 15.203458
v 195.1565 201.0481 15.501419
v 195.33295 200.82912 15.686137
v 195.56781 200.58919 15.708117
v 195.79816 200.39261 15.561468
v 195.96225 200.29204 15.285486
v 196.58627 200.88109 15.258212
v 196.54295 201.03859 14.964195
v 196.38678 201.27197 14.778952
v 196.15958 201.51869 14.752119
v 195.92226 201.71263 14.890886
v 195.73837 201.80185 15.1580715
v 195.65723 201.76242 15.482081
v 195.70055 201.6049 15.776099
v 195.85672 201.37154 15.961342
v 196.08392 201.12482 15.988174
v 196.32124 200.93086 15.849407
v 196.50513 200.84166 15.582223
v 197.14038 201.44342 15.274332
v 197.06963 201.64597 15.014264
v 196.91127 201.91551 14.889229
v 196.70775 202.17986 14.932727
v 196.5136 202.36815 15.133105
v 196.38081 202.42993 15.436672
v 196.345 202.34866 15.762086
v 196.41576 202.14612 16.022154
v 196.5741 201.87657 16.14719
v 196.77763 201.61223 16.103691
v 196.97179 201.42393 15.903313
v 197.10457 201.36215 15.599747
v 197.73424 201.72298 15.626217
v 197.70444 201.89247 15.331227
v 197.61034 202.16872 15.155757
v 197.47714 202.47769 15.146823
v 197.34053 202.7366 15.306819
v 197.23712 202.87608 15.592874
v 197.19461 202.85875 15.92834
v 197.2244 202.68924 16.22333
v 197.3185 202.413 16.3988
v 197.4517 202.10402 16.407734
v 197.5883 201.84511 16.247738
v 197.69173 201.70564 15.961682
v 198.48665 202.01825 15.452098
v 198.40407 202.22757 15.201936
v 198.28812 202.52577 15.097798
v 198.16988 202.83295 15.16759
v 198.08102 203.0668 15.39261
v 198.04538 203.16466 15.712563
v 198.07246 203.10031 16.04172
v 198.15504 202.89099 16.291882
v 198.271 202.59279 16.396019
v 198.38924 202.28561 16.326227
v 198.47809 202.05177 16.101208
v 198.51375 201.9539 15.781255
v 199.42735 202.39616 15.583167
v 199.32553 202.52838 15.290852
v 199.15347 202.76254 15.12137
v 198.9573 203.03589 15.120135
v 198.78958 203.2752 15.2874775
v 198.69524 203.41634 15.578558
v 198.69957 203.4215 15.915382
v 198.8014 203.28928 16.207699
v 198.97345 203.05511 16.37718
v 199.16963 202.78175 16.378414
v 199.33734 202.54245 16.211073
v 199.43169 202.40132 15.9199915
v 200.04732 203.06909 15.51352
v 199.88934 203.17262 15.235673
v 199.66592 203.37433 15.085769
v 199.4369 203.62016 15.103972
v 199.26367 203.84427 15.285408
v 199.19263 203.98657 15.58146
v 199.24281 204.00896 15.9128
v 199.40079 203.90543 16.190647
v 199.6242 203.70372 16.340551
v 199.85321 203.45789 16.322348
v 200.02644 203.23378 16.140911
v 200.09749 203.09148 15.84486
v 200.65872 203.53835 15.422211
v 200.53839 203.59985 15.119688
v 200.34996 203.78607 14.919933
v 200.1439 204.04709 14.876471
v 199.97543 204.31299 15.000946
v 199.8897 204.5125 15.260006
v 199.90967 204.59218 15.584235
v 200.02998 204.53067 15.886759
v 200.21843 204.34445 16.086514
v 200.42448 204.08342 16.129976
v 200.59296 203.81754 16.0055
v 200.67868 203.61801 15.746441
v 201.40665 204.0428 15.317366
v 201.31566 204.1259 15.005093
v 201.13818 204.31967 14.795774
v 200.92177 204.57224 14.745499
v 200.7244 204.81589 14.867737
v 200.59897 204.98535 15.129735
v 200.57909 205.03522 15.46129
v 200.67007 204.95213 15.773563
v 200.84755 204.75835 15.982881
v 201.06396 204.50578 16.033157
v 201.26134 204.26213 15.910918
v 201.38676 204.09267 15.648921
v 202.04027 204.70004 15.365563
v 201.96826 204.77614 15.045822
v 201.79323 204.95546 14.821284
v 201.56207 205.18996 14.752113
v 201.33673 205.41681 14.856846
v 201.17758 205.57523 15.107416
v 201.12726 205.62274 15.4366865
v 201.19926 205.54666 15.756428
v 201.3743 205.36734 15.980966
v 201.60545 205.13283 16.050137
v 201.8308 204.90599 15.945404
v 201.98994 204.74757 15.694833
v 202.59976 205.22295 15.40178
v 202.5483 205.29208 15.076544
v 202.40694 205.48265 14.837981
v 202.2136 205.74359 14.750014
v 202.02007 206.00497 14.836213
v 201.8782 206.19678 15.073482
v 201.82602 206.2676 15.398243
v 201.87749 206.19846 15.723479
v 202.01884 206.00787 15.962042
v 202.21219 205.74695 16.050009
v 202.40572 205.48555 15.96381
v 202.54758 205.29376 15.7265415
v 203.20897 205.57959 15.3664665
v 203.16835 205.67503 15.0463915
v 203.07051 205.90495 14.821066
v 202.94165 206.20773 14.750865
v 202.81631 206.50226 14.854599
v 202.72809 206.70958 15.104472
v 202.70059 206.77419 15.433533
v 202.74123 206.67873 15.753607
v 202.83907 206.4488 15.978932
v 202.96793 206.14603 16.049133
v 203.09326 205.85152 15.9454
v 203.18149 205.64418 15.695526
v 203.86372 205.76794 15.418059
v 203.84929 205.84389 15.090928
v 203.81636 206.07213 14.846367
v 203.77373 206.3915 14.7499075
v 203.73283 206.71643 14.827395
v 203.70462 206.95987 15.058067
v 203.69667 207.05656 15.3801155
v 203.71109 206.98062 15.707248
v 203.74403 206.7524 15.951808
v 203.78667 206.43303 16.048267
v 203.82756 206.1081 15.97078
v 203.85577 205.86465 15.740108
v 204.69357 205.75024 15.446719
v 204.65686 205.8004 15.116802
v 204.6151 206.00969 14.856967
v 204.57947 206.32207 14.7368355
v 204.55952 206.65381 14.788598
v 204.56061 206.91603 14.998384
v 204.58243 207.03847 15.309981
v 204.61914 206.98833 15.639898
v 204.66089 206.77902 15.899734
v 204.69652 206.46666 16.019865
v 204.71646 206.13492 15.968102
v 204.71538 205.8727 15.758317
v 205.67575 205.92427 15.261492
v 205.57391 205.967 14.948067
v 205.44458 206.16339 14.719445
v 205.32242 206.46086 14.6368885
v 205.24016 206.7797 14.722517
v 205.21983 207.03445 14.953385
v 205.26689 207.15688 15.267634
v 205.36873 207.11415 15.581059
v 205.49806 206.91774 15.80968
v 205.62022 206.62027 15.892238
v 205.70248 206.30145 15.806609
v 205.72281 206.04669 15.575741
v 206.40504 206.27643 14.99034
v 206.35457 206.3272 14.660148
v 206.26251 206.52914 14.406727
v 206.15356 206.82812 14.297982
v 206.0569 207.14407 14.363052
v 205.99843 207.39229 14.5845
v 205.99382 207.50629 14.90299
v 206.0443 207.45552 15.233184
v 206.13635 207.25357 15.486604
[truncated: 164,994 more chars]
