# Supplementary material for: Heterogeneous somatostatin-expressing neuron population in mouse ventral tegmental area
Source: eLife. 2020 Aug 4;9:e59328. doi: 10.7554/eLife.59328 (PMC7440918; doi:10.7554/eLife.59328)
Supplement: Figure 5—source data 2. — This zip archive contains morphological images of all traced neurons grouped according their electrophysiological profiles. Each subtype’s folder contains a PDF file (with the list of neurons, their original location within the VTA, images of the traced morphology and individual Sholl curves) and two subfolders: ‘3D_gif’ – with *.gif files of the listed neurons; and ‘WaveFront_3D_obj’ – with corresponding *.obj files. *.gif files can be opened by any image viewer. *.obj files save information about the 3D model of the neurons and can be opened/reused with any 3D viewer or graphic software. [file elife-59328-fig5-data2.zip › Morphology_Source/Delayed/WaveFront_3D_obj/14.obj]

# OBJ File
mtllib 180117_c9_model.mtl
g Path_(7)
v 106.925 205.07501 29.05
v 107.38463 205.53464 29.05
v 107.32305 205.47305 28.725
v 107.154816 205.30482 28.487083
v 106.925 205.07501 28.4
v 106.6952 204.8452 28.487083
v 106.52696 204.67697 28.725
v 106.465385 204.61539 29.05
v 106.52696 204.67697 29.375
v 106.6952 204.8452 29.612917
v 106.925 205.07501 29.699999
v 107.154816 205.30482 29.612917
v 107.32305 205.47305 29.375
v 106.81515 206.1041 29.05
v 106.75389 206.04219 28.725
v 106.586555 205.87308 28.487083
v 106.35796 205.64204 28.4
v 106.12938 205.41103 28.487083
v 105.962036 205.24191 28.725
v 105.90079 205.18001 29.05
v 105.962036 205.24191 29.375
v 106.12938 205.41103 29.612917
v 106.35796 205.64204 29.699999
v 106.586555 205.87308 29.612917
v 106.75389 206.04219 29.375
v 106.21835 206.68747 29.05
v 106.160286 206.62257 28.725
v 106.00165 206.44527 28.487083
v 105.78495 206.20305 28.4
v 105.56825 205.96085 28.487083
v 105.409615 205.78352 28.725
v 105.35155 205.71863 29.05
v 105.409615 205.78352 29.375
v 105.56825 205.96085 29.612917
v 105.78495 206.20305 29.699999
v 106.00165 206.44527 29.612917
v 106.160286 206.62257 29.375
v 105.54539 207.23586 29.021532
v 105.485916 207.15393 28.700659
v 105.34016 206.95316 28.47339
v 105.14717 206.68732 28.400623
v 104.958664 206.42766 28.501856
v 104.82515 206.24374 28.749964
v 104.7824 206.18486 29.078466
v 104.84187 206.26677 29.399342
v 104.98763 206.46756 29.62661
v 105.18062 206.7334 29.699375
v 105.369125 206.99306 29.598143
v 105.50264 207.17697 29.350035
v 104.90509 207.64137 29.008337
v 104.83629 207.55754 28.689346
v 104.67448 207.36282 28.46725
v 104.46301 207.1094 28.401564
v 104.25855 206.86517 28.509884
v 104.11589 206.69559 28.763186
v 104.07325 206.64609 29.0936
v 104.14205 206.72992 29.41259
v 104.30386 206.92464 29.634684
v 104.51533 207.17805 29.700373
v 104.71979 207.42229 29.592052
v 104.86245 207.59187 29.338749
v 104.387314 208.20116 29.130693
v 104.35876 208.1488 28.806204
v 104.21872 207.98439 28.550634
v 104.00472 207.75197 28.432465
v 103.7741 207.51382 28.483358
v 103.58866 207.33377 28.689678
v 103.498085 207.26004 28.996141
v 103.526634 207.3124 29.320631
v 103.66667 207.4768 29.5762
v 103.88068 207.70923 29.69437
v 104.11129 207.94737 29.643476
v 104.29673 208.12743 29.437157
v 103.677216 208.77843 29.106562
v 103.71132 208.73845 28.784794
v 103.64387 208.56651 28.492983
v 103.492935 208.3087 28.30932
v 103.29897 208.03409 28.283018
v 103.113945 207.81625 28.421124
v 102.98743 207.71358 28.686632
v 102.95332 207.75356 29.0084
v 103.020775 207.92549 29.300209
v 103.17171 208.1833 29.483873
v 103.36567 208.45792 29.510176
v 103.550705 208.67575 29.37207
v 103.05157 209.14323 28.798967
v 102.98773 209.07805 28.473158
v 102.833534 208.89328 28.239964
v 102.63028 208.63846 28.16187
v 102.43244 208.38184 28.2598
v 102.29303 208.1922 28.507515
v 102.24939 208.12035 28.83864
v 102.313225 208.18553 29.16445
v 102.46742 208.3703 29.397644
v 102.67067 208.62514 29.475739
v 102.86851 208.88174 29.377808
v 103.00793 209.07138 29.130093
v 102.56838 209.66124 29.037127
v 102.49948 209.66397 28.691149
v 102.32972 209.54103 28.421844
v 102.1046 209.32536 28.301373
v 101.88444 209.07477 28.362015
v 101.72822 208.85637 28.58752
v 101.67781 208.72871 28.917467
v 101.74671 208.72598 29.263443
v 101.916466 208.8489 29.532747
v 102.14159 209.06458 29.65322
v 102.361755 209.31517 29.592577
v 102.517975 209.53357 29.367071
v 101.83854 210.24106 29.085068
v 101.80002 210.18942 28.755846
v 101.67958 210.0044 28.504728
v 101.50949 209.73555 28.399
v 101.33532 209.45491 28.466991
v 101.20374 209.2377 28.690485
v 101.15001 209.1421 29.009596
v 101.18853 209.19373 29.338818
v 101.30897 209.37875 29.589937
v 101.47906 209.64761 29.695665
v 101.65323 209.92824 29.627672
v 101.784805 210.14546 29.404179
v 101.116684 210.58986 29.073524
v 101.07805 210.52626 28.745422
v 100.95735 210.33224 28.498476
v 100.786934 210.05977 28.398853
v 100.61246 209.78188 28.473246
v 100.480675 209.573 28.701723
v 100.426895 209.48912 29.023064
v 100.46553 209.5527 29.351164
v 100.58623 209.74673 29.59811
v 100.756645 210.01921 29.697735
v 100.93112 210.2971 29.62334
v 101.062904 210.50598 29.394863
v 100.54555 211.0472 29.093596
v 100.505005 210.99637 28.763453
v 100.36766 210.82277 28.510048
v 100.17033 210.57289 28.401283
v 99.96587 210.31369 28.466301
v 99.80908 210.11464 28.68768
v 99.74197 210.02905 29.006102
v 99.78251 210.07988 29.336245
v 99.91985 210.2535 29.589647
v 100.11719 210.50337 29.698412
v 100.32164 210.76256 29.633394
v 100.47843 210.96161 29.412016
v 99.90806 211.54903 29.04682
v 99.8541 211.47864 28.722254
v 99.708694 211.28885 28.485516
v 99.510796 211.03052 28.40004
v 99.31342 210.77286 28.488728
v 99.169464 210.58492 28.727818
v 99.11751 210.51704 29.053244
v 99.171455 210.58743 29.37781
v 99.316864 210.77722 29.614546
v 99.51477 211.03557 29.700024
v 99.71214 211.29321 29.611336
v 99.856094 211.48116 29.372246
v 99.274254 212.02055 29.098911
v 99.23542 211.97174 28.76828
v 99.09884 211.80011 28.513136
v 98.90112 211.55165 28.401846
v 98.69524 211.29295 28.464228
v 98.536354 211.0933 28.683567
v 98.46706 211.00623 29.001093
v 98.50589 211.05505 29.331724
v 98.64247 211.22668 29.586868
v 98.84019 211.47513 29.698158
v 99.046074 211.73384 29.635777
v 99.20495 211.93349 29.416437
v 98.585785 212.5574 29.253647
v 98.59623 212.5687 28.918064
v 98.51615 212.43599 28.618896
v 98.36701 212.19484 28.436306
v 98.18877 211.90987 28.419216
v 98.02918 211.65742 28.572206
v 97.931015 211.50516 28.854284
v 97.92057 211.49388 29.189865
v 98.00065 211.62659 29.489033
v 98.14979 211.86774 29.671625
v 98.32803 212.15271 29.688715
v 98.48762 212.40515 29.535723
v 97.77214 212.8839 29.437342
v 97.85487 212.9146 29.105042
v 97.84925 212.79555 28.769596
v 97.75679 212.55864 28.520885
v 97.602264 212.26735 28.425552
v 97.42708 211.99973 28.50914
v 97.27817 211.82748 28.749254
v 97.195435 211.79677 29.081553
v 97.20106 211.91583 29.416998
v 97.29352 212.15274 29.665709
v 97.448044 212.44403 29.761042
v 97.62323 212.71165 29.677454
v 97.19946 213.33966 29.355679
v 97.355675 213.27995 29.041132
v 97.39338 213.09343 28.701954
v 97.302475 212.83006 28.429024
v 97.10732 212.56044 28.295477
v 96.860214 212.3568 28.337093
v 96.62736 212.2737 28.542725
v 96.47115 212.3334 28.857271
v 96.43345 212.51993 29.19645
v 96.52435 212.78328 29.46938
v 96.719505 213.0529 29.602926
v 96.96661 213.25655 29.56131
v 96.513626 213.73834 28.694872
v 96.76985 213.78862 28.509413
v 96.94556 213.69638 28.210957
v 96.993675 213.48634 27.879475
v 96.901306 213.21477 27.603788
v 96.69321 212.95445 27.45777
v 96.425125 212.77513 27.48054
v 96.16891 212.72485 27.666
v 95.993195 212.8171 27.964457
v 95.945076 213.02713 28.295937
v 96.037445 213.2987 28.571623
v 96.24555 213.55902 28.717644
v 96.12082 214.2015 28.27456
v 96.31818 214.25284 27.996475
v 96.42307 214.16177 27.661448
v 96.40741 213.95271 27.359245
v 96.27537 213.68167 27.170847
v 96.06234 213.42126 27.14673
v 95.82541 213.24129 27.29336
v 95.62805 213.18994 27.571445
v 95.523155 213.281 27.906475
v 95.53882 213.49008 28.208675
v 95.67086 213.76112 28.397076
v 95.88389 214.02153 28.42119
v 95.469666 214.60674 28.093079
v 95.57325 214.74852 27.803175
v 95.61582 214.73392 27.461836
v 95.585976 214.56685 27.160524
v 95.491714 214.29207 26.979977
v 95.358284 213.98322 26.968569
v 95.22144 213.72304 27.129358
v 95.11786 213.58125 27.419262
v 95.07529 213.59586 27.760601
v 95.10513 213.76292 28.06191
v 95.1994 214.0377 28.24246
v 95.332825 214.34656 28.253868
v 94.705795 214.85176 28.019846
v 94.73185 214.95903 27.70197
v 94.71236 214.89867 27.3715
v 94.652534 214.68684 27.11699
v 94.56842 214.38033 27.006632
v 94.48255 214.06123 27.069998
v 94.41793 213.81506 27.29011
v 94.39188 213.7078 27.607986
v 94.41137 213.76816 27.938456
v 94.47119 213.97998 28.192966
v 94.555305 214.2865 28.303324
v 94.641174 214.60559 28.239958
v 93.85528 215.1535 27.955332
v 93.86382 215.23029 27.627855
v 93.85528 215.1338 27.305632
v 93.83194 214.88994 27.075
v 93.80005 214.56401 26.99776
v 93.768166 214.24336 27.094606
v 93.74482 214.01392 27.33959
v 93.736275 213.93715 27.667068
v 93.74482 214.03362 27.989292
v 93.768166 214.2775 28.219923
v 93.80005 214.60341 28.297163
v 93.83194 214.92406 28.200315
v 92.97649 215.05876 27.958204
v 92.97223 215.13585 27.630718
v 92.97649 215.03906 27.308504
v 92.98811 214.79433 27.0779
v 93.004005 214.46722 27.000694
v 93.01989 214.1454 27.097578
v 93.03152 213.9151 27.342587
v 93.035774 213.83801 27.670074
v 93.03152 213.9348 27.992289
v 93.01989 214.17953 28.222893
v 93.004005 214.50664 28.300098
v 92.98811 214.82846 28.203215
v 92.20641 215.04924 28.006046
v 92.2073 215.1545 27.686472
v 92.20684 215.08588 27.35708
v 92.20518 214.86176 27.10613
v 92.202736 214.54219 27.000866
v 92.20018 214.21281 27.06949
v 92.1982 213.96187 27.293617
v 92.19731 213.85661 27.613192
v 92.19776 213.92523 27.942583
v 92.19943 214.14935 28.193533
v 92.201866 214.46892 28.298798
v 92.20442 214.7983 28.230173
v 91.38195 214.94904 28.118921
v 91.38377 215.12332 27.831108
v 91.39005 215.1304 27.494768
v 91.39911 214.96837 27.200022
v 91.408516 214.68066 27.025845
v 91.41575 214.34435 27.01891
v 91.41888 214.04955 27.181074
v 91.41705 213.87526 27.468885
v 91.410774 213.86818 27.805225
v 91.40172 214.0302 28.099974
v 91.39231 214.31792 28.274149
v 91.38508 214.65424 28.281084
v 90.43667 214.90454 28.081602
v 90.4574 215.08226 27.802319
v 90.51623 215.09637 27.477003
v 90.59739 214.94312 27.192822
v 90.67913 214.66354 27.025923
v 90.739555 214.33257 27.021027
v 90.76247 214.03886 27.179443
v 90.74173 213.86116 27.458727
v 90.6829 213.84703 27.784042
v 90.60174 214.0003 28.068224
v 90.52 214.27988 28.235123
v 90.45958 214.61086 28.240019
v 89.665855 214.55219 27.898996
v 89.65584 214.77376 27.6373
v 89.70569 214.84816 27.309792
v 89.802055 214.75545 27.004227
v 89.91911 214.52046 26.802479
v 90.0255 214.20616 26.75861
v 90.092705 213.89677 26.88437
v 90.10272 213.67519 27.146067
v 90.052864 213.60078 27.473576
v 89.9565 213.69351 27.779142
v 89.83944 213.9285 27.980888
v 89.733055 214.2428 28.02476
v 88.9651 214.4593 27.750912
v 88.929924 214.62643 27.460701
v 88.94211 214.63248 27.124195
v 88.9984 214.47581 26.831564
v 89.0837 214.19844 26.661213
v 89.17517 213.87465 26.658792
v 89.24829 213.59123 26.824947
v 89.28347 213.4241 27.115158
v 89.271286 213.41806 27.451664
v 89.215 213.5747 27.744297
v 89.12969 213.8521 27.914646
v 89.03822 214.17587 27.917068
v 88.30611 214.15323 27.842419
v 88.28114 214.37202 27.588022
v 88.27201 214.4349 27.257614
v 88.28114 214.32504 26.939722
v 88.30611 214.07185 26.71953
v 88.3402 213.7432 26.656034
v 88.3743 213.42714 26.766253
v 88.39926 213.20834 27.020647
v 88.408394 213.14546 27.351057
v 88.39926 213.25533 27.668947
v 88.3743 213.50851 27.889141
v 88.3402 213.83716 27.952635
v 87.55106 214.22527 27.837198
v 87.55814 214.44525 27.582716
v 87.56073 214.50858 27.252274
v 87.55814 214.39827 26.934416
v 87.55106 214.14389 26.71431
v 87.5414 213.81358 26.650934
v 87.53173 213.49588 26.76127
v 87.52465 213.27588 27.015753
v 87.522064 213.21255 27.346195
v 87.52465 213.32286 27.664053
v 87.53173 213.57726 27.88416
v 87.5414 213.90755 27.947535
v 86.74948 214.20238 27.838858
v 86.74267 214.42247 27.584646
v 86.74017 214.48602 27.2544
v 86.74265 214.37599 26.936605
v 86.74946 214.12187 26.716415
v 86.75875 213.79175 26.652832
v 86.76804 213.47408 26.76289
v 86.77486 213.25398 27.0171
v 86.77735 213.19043 27.347347
v 86.774864 213.30046 27.665142
v 86.76807 213.55458 27.88533
v 86.75877 213.8847 27.948915
v 86.739815 213.83769 27.300892
usemtl mat_1
s 1
f 1 1 2
f 2 1 3
f 1 1 3
f 3 1 4
f 1 1 4
f 4 1 5
f 1 1 5
f 5 1 6
f 1 1 6
f 6 1 7
f 1 1 7
f 7 1 8
f 1 1 8
f 8 1 9
f 1 1 9
f 9 1 10
f 1 1 10
f 10 1 11
f 1 1 11
f 11 1 12
f 1 1 12
f 12 1 13
f 1 1 13
f 13 1 2
f 2 3 14
f 14 3 15
f 3 4 15
f 15 4 16
f 4 5 16
f 16 5 17
f 5 6 17
f 17 6 18
f 6 7 18
f 18 7 19
f 7 8 19
f 19 8 20
f 8 9 20
f 20 9 21
f 9 10 21
f 21 10 22
f 10 11 22
f 22 11 23
f 11 12 23
f 23 12 24
f 12 13 24
f 24 13 25
f 13 2 25
f 25 2 14
f 14 15 26
f 26 15 27
f 15 16 27
f 27 16 28
f 16 17 28
f 28 17 29
f 17 18 29
f 29 18 30
f 18 19 30
f 30 19 31
f 19 20 31
f 31 20 32
f 20 21 32
f 32 21 33
f 21 22 33
f 33 22 34
f 22 23 34
f 34 23 35
f 23 24 35
f 35 24 36
f 24 25 36
f 36 25 37
f 25 14 37
f 37 14 26
f 26 27 38
f 38 27 39
f 27 28 39
f 39 28 40
f 28 29 40
f 40 29 41
f 29 30 41
f 41 30 42
f 30 31 42
f 42 31 43
f 31 32 43
f 43 32 44
f 32 33 44
f 44 33 45
f 33 34 45
f 45 34 46
f 34 35 46
f 46 35 47
f 35 36 47
f 47 36 48
f 36 37 48
f 48 37 49
f 37 26 49
f 49 26 38
f 38 39 50
f 50 39 51
f 39 40 51
f 51 40 52
f 40 41 52
f 52 41 53
f 41 42 53
f 53 42 54
f 42 43 54
f 54 43 55
f 43 44 55
f 55 44 56
f 44 45 56
f 56 45 57
f 45 46 57
f 57 46 58
f 46 47 58
f 58 47 59
f 47 48 59
f 59 48 60
f 48 49 60
f 60 49 61
f 49 38 61
f 61 38 50
f 50 51 62
f 62 51 63
f 51 52 63
f 63 52 64
f 52 53 64
f 64 53 65
f 53 54 65
f 65 54 66
f 54 55 66
f 66 55 67
f 55 56 67
f 67 56 68
f 56 57 68
f 68 57 69
f 57 58 69
f 69 58 70
f 58 59 70
f 70 59 71
f 59 60 71
f 71 60 72
f 60 61 72
f 72 61 73
f 61 50 73
f 73 50 62
f 62 63 74
f 74 63 75
f 63 64 75
f 75 64 76
f 64 65 76
f 76 65 77
f 65 66 77
f 77 66 78
f 66 67 78
f 78 67 79
f 67 68 79
f 79 68 80
f 68 69 80
f 80 69 81
f 69 70 81
f 81 70 82
f 70 71 82
f 82 71 83
f 71 72 83
f 83 72 84
f 72 73 84
f 84 73 85
f 73 62 85
f 85 62 74
f 74 75 86
f 86 75 87
f 75 76 87
f 87 76 88
f 76 77 88
f 88 77 89
f 77 78 89
f 89 78 90
f 78 79 90
f 90 79 91
f 79 80 91
f 91 80 92
f 80 81 92
f 92 81 93
f 81 82 93
f 93 82 94
f 82 83 94
f 94 83 95
f 83 84 95
f 95 84 96
f 84 85 96
f 96 85 97
f 85 74 97
f 97 74 86
f 86 87 98
f 98 87 99
f 87 88 99
f 99 88 100
f 88 89 100
f 100 89 101
f 89 90 101
f 101 90 102
f 90 91 102
f 102 91 103
f 91 92 103
f 103 92 104
f 92 93 104
f 104 93 105
f 93 94 105
f 105 94 106
f 94 95 106
f 106 95 107
f 95 96 107
f 107 96 108
f 96 97 108
f 108 97 109
f 97 86 109
f 109 86 98
f 98 99 110
f 110 99 111
f 99 100 111
f 111 100 112
f 100 101 112
f 112 101 113
f 101 102 113
f 113 102 114
f 102 103 114
f 114 103 115
f 103 104 115
f 115 104 116
f 104 105 116
f 116 105 117
f 105 106 117
f 117 106 118
f 106 107 118
f 118 107 119
f 107 108 119
f 119 108 120
f 108 109 120
f 120 109 121
f 109 98 121
f 121 98 110
f 110 111 122
f 122 111 123
f 111 112 123
f 123 112 124
f 112 113 124
f 124 113 125
f 113 114 125
f 125 114 126
f 114 115 126
f 126 115 127
f 115 116 127
f 127 116 128
f 116 117 128
f 128 117 129
f 117 118 129
f 129 118 130
f 118 119 130
f 130 119 131
f 119 120 131
f 131 120 132
f 120 121 132
f 132 121 133
f 121 110 133
f 133 110 122
f 122 123 134
f 134 123 135
f 123 124 135
f 135 124 136
f 124 125 136
f 136 125 137
f 125 126 137
f 137 126 138
f 126 127 138
f 138 127 139
f 127 128 139
f 139 128 140
f 128 129 140
f 140 129 141
f 129 130 141
f 141 130 142
f 130 131 142
f 142 131 143
f 131 132 143
f 143 132 144
f 132 133 144
f 144 133 145
f 133 122 145
f 145 122 134
f 134 135 146
f 146 135 147
f 135 136 147
f 147 136 148
f 136 137 148
f 148 137 149
f 137 138 149
f 149 138 150
f 138 139 150
f 150 139 151
f 139 140 151
f 151 140 152
f 140 141 152
f 152 141 153
f 141 142 153
f 153 142 154
f 142 143 154
f 154 143 155
f 143 144 155
f 155 144 156
f 144 145 156
f 156 145 157
f 145 134 157
f 157 134 146
f 146 147 158
f 158 147 159
f 147 148 159
f 159 148 160
f 148 149 160
f 160 149 161
f 149 150 161
f 161 150 162
f 150 151 162
f 162 151 163
f 151 152 163
f 163 152 164
f 152 153 164
f 164 153 165
f 153 154 165
f 165 154 166
f 154 155 166
f 166 155 167
f 155 156 167
f 167 156 168
f 156 157 168
f 168 157 169
f 157 146 169
f 169 146 158
f 158 159 170
f 170 159 171
f 159 160 171
f 171 160 172
f 160 161 172
f 172 161 173
f 161 162 173
f 173 162 174
f 162 163 174
f 174 163 175
f 163 164 175
f 175 164 176
f 164 165 176
f 176 165 177
f 165 166 177
f 177 166 178
f 166 167 178
f 178 167 179
f 167 168 179
f 179 168 180
f 168 169 180
f 180 169 181
f 169 158 181
f 181 158 170
f 170 171 182
f 182 171 183
f 171 172 183
f 183 172 184
f 172 173 184
f 184 173 185
f 173 174 185
f 185 174 186
f 174 175 186
f 186 175 187
f 175 176 187
f 187 176 188
f 176 177 188
f 188 177 189
f 177 178 189
f 189 178 190
f 178 179 190
f 190 179 191
f 179 180 191
f 191 180 192
f 180 181 192
f 192 181 193
f 181 170 193
f 193 170 182
f 182 183 194
f 194 183 195
f 183 184 195
f 195 184 196
f 184 185 196
f 196 185 197
f 185 186 197
f 197 186 198
f 186 187 198
f 198 187 199
f 187 188 199
f 199 188 200
f 188 189 200
f 200 189 201
f 189 190 201
f 201 190 202
f 190 191 202
f 202 191 203
f 191 192 203
f 203 192 204
f 192 193 204
f 204 193 205
f 193 182 205
f 205 182 194
f 194 195 206
f 206 195 207
f 195 196 207
f 207 196 208
f 196 197 208
f 208 197 209
f 197 198 209
f 209 198 210
f 198 199 210
f 210 199 211
f 199 200 211
f 211 200 212
f 200 201 212
f 212 201 213
f 201 202 213
f 213 202 214
f 202 203 214
f 214 203 215
f 203 204 215
f 215 204 216
f 204 205 216
f 216 205 217
f 205 194 217
f 217 194 206
f 206 207 218
f 218 207 219
f 207 208 219
f 219 208 220
f 208 209 220
f 220 209 221
f 209 210 221
f 221 210 222
f 210 211 222
f 222 211 223
f 211 212 223
f 223 212 224
f 212 213 224
f 224 213 225
f 213 214 225
f 225 214 226
f 214 215 226
f 226 215 227
f 215 216 227
f 227 216 228
f 216 217 228
f 228 217 229
f 217 206 229
f 229 206 218
f 218 219 230
f 230 219 231
f 219 220 231
f 231 220 232
f 220 221 232
f 232 221 233
f 221 222 233
f 233 222 234
f 222 223 234
f 234 223 235
f 223 224 235
f 235 224 236
f 224 225 236
f 236 225 237
f 225 226 237
f 237 226 238
f 226 227 238
f 238 227 239
f 227 228 239
f 239 228 240
f 228 229 240
f 240 229 241
f 229 218 241
f 241 218 230
f 230 231 242
f 242 231 243
f 231 232 243
f 243 232 244
f 232 233 244
f 244 233 245
f 233 234 245
f 245 234 246
f 234 235 246
f 246 235 247
f 235 236 247
f 247 236 248
f 236 237 248
f 248 237 249
f 237 238 249
f 249 238 250
f 238 239 250
f 250 239 251
f 239 240 251
f 251 240 252
f 240 241 252
f 252 241 253
f 241 230 253
f 253 230 242
f 242 243 254
f 254 243 255
f 243 244 255
f 255 244 256
f 244 245 256
f 256 245 257
f 245 246 257
f 257 246 258
f 246 247 258
f 258 247 259
f 247 248 259
f 259 248 260
f 248 249 260
f 260 249 261
f 249 250 261
f 261 250 262
f 250 251 262
f 262 251 263
f 251 252 263
f 263 252 264
f 252 253 264
f 264 253 265
f 253 242 265
f 265 242 254
f 254 255 266
f 266 255 267
f 255 256 267
f 267 256 268
f 256 257 268
f 268 257 269
f 257 258 269
f 269 258 270
f 258 259 270
f 270 259 271
f 259 260 271
f 271 260 272
f 260 261 272
f 272 261 273
f 261 262 273
f 273 262 274
f 262 263 274
f 274 263 275
f 263 264 275
f 275 264 276
f 264 265 276
f 276 265 277
f 265 254 277
f 277 254 266
f 266 267 278
f 278 267 279
f 267 268 279
f 279 268 280
f 268 269 280
f 280 269 281
f 269 270 281
f 281 270 282
f 270 271 282
f 282 271 283
f 271 272 283
f 283 272 284
f 272 273 284
f 284 273 285
f 273 274 285
f 285 274 286
f 274 275 286
f 286 275 287
f 275 276 287
f 287 276 288
f 276 277 288
f 288 277 289
f 277 266 289
f 289 266 278
f 278 279 290
f 290 279 291
f 279 280 291
f 291 280 292
f 280 281 292
f 292 281 293
f 281 282 293
f 293 282 294
f 282 283 294
f 294 283 295
f 283 284 295
f 295 284 296
f 284 285 296
f 296 285 297
f 285 286 297
f 297 286 298
f 286 287 298
f 298 287 299
f 287 288 299
f 299 288 300
f 288 289 300
f 300 289 301
f 289 278 301
f 301 278 290
f 290 291 302
f 302 291 303
f 291 292 303
f 303 292 304
f 292 293 304
f 304 293 305
f 293 294 305
f 305 294 306
f 294 295 306
f 306 295 307
f 295 296 307
f 307 296 308
f 296 297 308
f 308 297 309
f 297 298 309
f 309 298 310
f 298 299 310
f 310 299 311
f 299 300 311
f 311 300 312
f 300 301 312
f 312 301 313
f 301 290 313
f 313 290 302
f 302 303 314
f 314 303 315
f 303 304 315
f 315 304 316
f 304 305 316
f 316 305 317
f 305 306 317
f 317 306 318
f 306 307 318
f 318 307 319
f 307 308 319
f 319 308 320
f 308 309 320
f 320 309 321
f 309 310 321
f 321 310 322
f 310 311 322
f 322 311 323
f 311 312 323
f 323 312 324
f 312 313 324
f 324 313 325
f 313 302 325
f 325 302 314
f 314 315 326
f 326 315 327
f 315 316 327
f 327 316 328
f 316 317 328
f 328 317 329
f 317 318 329
f 329 318 330
f 318 319 330
f 330 319 331
f 319 320 331
f 331 320 332
f 320 321 332
f 332 321 333
f 321 322 333
f 333 322 334
f 322 323 334
f 334 323 335
f 323 324 335
f 335 324 336
f 324 325 336
f 336 325 337
f 325 314 337
f 337 314 326
f 326 327 338
f 338 327 339
f 327 328 339
f 339 328 340
f 328 329 340
f 340 329 341
f 329 330 341
f 341 330 342
f 330 331 342
f 342 331 343
f 331 332 343
f 343 332 344
f 332 333 344
f 344 333 345
f 333 334 345
f 345 334 346
f 334 335 346
f 346 335 347
f 335 336 347
f 347 336 348
f 336 337 348
f 348 337 349
f 337 326 349
f 349 326 338
f 338 339 350
f 350 339 351
f 339 340 351
f 351 340 352
f 340 341 352
f 352 341 353
f 341 342 353
f 353 342 354
f 342 343 354
f 354 343 355
f 343 344 355
f 355 344 356
f 344 345 356
f 356 345 357
f 345 346 357
f 357 346 358
f 346 347 358
f 358 347 359
f 347 348 359
f 359 348 360
f 348 349 360
f 360 349 361
f 349 338 361
f 361 338 350
f 350 351 362
f 362 351 363
f 351 352 363
f 363 352 364
f 352 353 364
f 364 353 365
f 353 354 365
f 365 354 366
f 354 355 366
f 366 355 367
f 355 356 367
f 367 356 368
f 356 357 368
f 368 357 369
f 357 358 369
f 369 358 370
f 358 359 370
f 370 359 371
f 359 360 371
f 371 360 372
f 360 361 372
f 372 361 373
f 361 350 373
f 373 350 362
f 362 363 374
f 374 363 374
f 363 364 374
f 374 364 374
f 364 365 374
f 374 365 374
f 365 366 374
f 374 366 374
f 366 367 374
f 374 367 374
f 367 368 374
f 374 368 374
f 368 369 374
f 374 369 374
f 369 370 374
f 374 370 374
f 370 371 374
f 374 371 374
f 371 372 374
f 374 372 374
f 372 373 374
f 374 373 374
f 373 362 374
f 374 362 374

g Path_(14)
v 128.05 202.475 29.4
v 128.3837 201.9172 29.363531
v 128.52368 202.10143 29.13215
v 128.53673 202.38573 28.965614
v 128.41936 202.69397 28.908548
v 128.20303 202.94353 28.976242
v 127.945694 203.06757 29.150557
v 127.71631 203.0328 29.384785
v 127.57634 202.8486 29.616165
v 127.563286 202.56429 29.7827
v 127.68065 202.25606 29.839767
v 127.89698 202.00648 29.772074
v 128.15431 201.88246 29.59776
v 129.0488 202.34793 29.852694
v 129.1238 202.5941 29.638565
v 129.073 202.90591 29.525446
v 128.91003 203.19984 29.543648
v 128.67857 203.3971 29.688293
v 128.44061 203.44485 29.920624
v 128.25993 203.33029 30.178389
v 128.18494 203.08412 30.392517
v 128.23572 202.77231 30.505634
v 128.39868 202.47838 30.487432
v 128.63016 202.28113 30.342787
v 128.8681 202.23337 30.110456
v 129.62793 202.6831 30.200676
v 129.64235 202.97002 30.018375
v 129.57716 203.29907 29.985142
v 129.44984 203.5821 30.10988
v 129.2945 203.74329 30.359169
v 129.15276 203.73941 30.666208
v 129.0626 203.57153 30.94873
v 129.0482 203.28464 31.131031
v 129.11339 202.95558 31.164265
v 129.2407 202.67253 31.039524
v 129.39604 202.51135 30.790237
v 129.53778 202.51523 30.483198
v 130.6182 202.75157 30.49013
v 130.66837 203.02547 30.29997
v 130.6098 203.35075 30.235775
v 130.45819 203.6403 30.314741
v 130.25415 203.81653 30.515709
v 130.05235 203.83218 30.784832
v 129.90689 203.6831 31.049997
v 129.8567 203.40923 31.240154
v 129.91527 203.08392 31.304352
v 130.0669 202.79437 31.225386
v 130.27092 202.61816 31.024416
v 130.47272 202.6025 30.755295
v 131.01906 203.086 31.271833
v 131.10057 203.34451 31.116665
v 131.03662 203.63478 31.017694
v 130.84433 203.87904 31.001444
v 130.57523 204.01186 31.072264
v 130.30142 203.99762 31.211182
v 130.09628 203.84016 31.380972
v 130.01477 203.58167 31.536142
v 130.07874 203.29138 31.63511
v 130.27103 203.04712 31.651363
v 130.54012 202.9143 31.580542
v 130.81392 202.92854 31.441624
v 130.66371 203.55138 31.55407
usemtl mat_2
s 1
f 375 375 376
f 376 375 377
f 375 375 377
f 377 375 378
f 375 375 378
f 378 375 379
f 375 375 379
f 379 375 380
f 375 375 380
f 380 375 381
f 375 375 381
f 381 375 382
f 375 375 382
f 382 375 383
f 375 375 383
f 383 375 384
f 375 375 384
f 384 375 385
f 375 375 385
f 385 375 386
f 375 375 386
f 386 375 387
f 375 375 387
f 387 375 376
f 376 377 388
f 388 377 389
f 377 378 389
f 389 378 390
f 378 379 390
f 390 379 391
f 379 380 391
f 391 380 392
f 380 381 392
f 392 381 393
f 381 382 393
f 393 382 394
f 382 383 394
f 394 383 395
f 383 384 395
f 395 384 396
f 384 385 396
f 396 385 397
f 385 386 397
f 397 386 398
f 386 387 398
f 398 387 399
f 387 376 399
f 399 376 388
f 388 389 400
f 400 389 401
f 389 390 401
f 401 390 402
f 390 391 402
f 402 391 403
f 391 392 403
f 403 392 404
f 392 393 404
f 404 393 405
f 393 394 405
f 405 394 406
f 394 395 406
f 406 395 407
f 395 396 407
f 407 396 408
f 396 397 408
f 408 397 409
f 397 398 409
f 409 398 410
f 398 399 410
f 410 399 411
f 399 388 411
f 411 388 400
f 400 401 412
f 412 401 413
f 401 402 413
f 413 402 414
f 402 403 414
f 414 403 415
f 403 404 415
f 415 404 416
f 404 405 416
f 416 405 417
f 405 406 417
f 417 406 418
f 406 407 418
f 418 407 419
f 407 408 419
f 419 408 420
f 408 409 420
f 420 409 421
f 409 410 421
f 421 410 422
f 410 411 422
f 422 411 423
f 411 400 423
f 423 400 412
f 412 413 424
f 424 413 425
f 413 414 425
f 425 414 426
f 414 415 426
f 426 415 427
f 415 416 427
f 427 416 428
f 416 417 428
f 428 417 429
f 417 418 429
f 429 418 430
f 418 419 430
f 430 419 431
f 419 420 431
f 431 420 432
f 420 421 432
f 432 421 433
f 421 422 433
f 433 422 434
f 422 423 434
f 434 423 435
f 423 412 435
f 435 412 424
f 424 425 436
f 436 425 436
f 425 426 436
f 436 426 436
f 426 427 436
f 436 427 436
f 427 428 436
f 436 428 436
f 428 429 436
f 436 429 436
f 429 430 436
f 436 430 436
f 430 431 436
f 436 431 436
f 431 432 436
f 436 432 436
f 432 433 436
f 436 433 436
f 433 434 436
f 436 434 436
f 434 435 436
f 436 435 436
f 435 424 436
f 436 424 436

g Path_(12)
v 111.8 202.15001 29.4
v 112.25068 202.61841 29.4
v 112.1903 202.55565 29.074999
v 112.025345 202.3842 28.837084
v 111.8 202.15001 28.75
v 111.57467 201.91582 28.837084
v 111.409706 201.74437 29.074999
v 111.34933 201.68163 29.4
v 111.409706 201.74437 29.725
v 111.57467 201.91582 29.962915
v 111.8 202.15001 30.05
v 112.025345 202.3842 29.962915
v 112.1903 202.55565 29.725
v 111.66118 203.18102 29.455364
v 111.622574 203.13629 29.124126
v 111.48092 202.97218 28.86681
v 111.274185 202.73267 28.752361
v 111.05775 202.48192 28.811447
v 110.88962 202.28712 29.028234
v 110.814835 202.20049 29.344635
v 110.85344 202.24521 29.67587
v 110.995094 202.40932 29.933187
v 111.201836 202.64883 30.047638
v 111.41827 202.89958 29.988552
v 111.586395 203.09438 29.771765
v 110.9215 203.71188 29.592257
v 110.93223 203.71924 29.257235
v 110.85956 203.57883 28.961105
v 110.722946 203.32825 28.783215
v 110.55901 203.03465 28.77123
v 110.411674 202.77672 28.928364
v 110.32041 202.62354 29.21251
v 110.30968 202.61618 29.54753
v 110.38235 202.75659 29.843658
v 110.51896 203.00717 30.02155
v 110.68289 203.30077 30.033533
v 110.83024 203.5587 29.8764
v 109.97633 204.02988 29.668474
v 110.02301 204.07701 29.345356
v 110.03456 203.95436 29.03472
v 110.00788 203.69482 28.819801
v 109.95013 203.36792 28.758188
v 109.87677 203.06126 28.866388
v 109.80747 202.85701 29.115412
v 109.760796 202.80988 29.43853
v 109.74925 202.93253 29.749166
v 109.775925 203.19206 29.964085
v 109.83368 203.51897 30.025698
v 109.907036 203.82562 29.917498
v 109.160095 204.09294 29.33773
v 109.234314 204.07484 29.02912
v 109.27937 203.89212 28.76417
v 109.283195 203.59372 28.613874
v 109.24476 203.2596 28.618505
v 109.174355 202.9793 28.77682
v 109.09085 202.8279 29.0464
v 109.01663 202.846 29.355011
v 108.97157 203.02872 29.61996
v 108.96775 203.32712 29.770256
v 109.006195 203.66124 29.765627
v 109.07659 203.94154 29.607311
v 108.641014 204.14008 29.263474
v 108.70354 204.17142 28.949997
v 108.68142 204.05135 28.647915
v 108.5806 203.81203 28.438168
v 108.42808 203.5176 28.376959
v 108.264725 203.24692 28.48069
v 108.13432 203.07256 28.721565
v 108.0718 203.04121 29.035042
v 108.09391 203.16129 29.337124
v 108.19474 203.4006 29.546871
v 108.34726 203.69504 29.60808
v 108.510605 203.96571 29.504349
v 108.27361 204.58662 29.262869
v 108.29355 204.61436 28.926704
v 108.19194 204.52055 28.621414
v 107.996 204.33032 28.428802
v 107.75824 204.09465 28.400478
v 107.54236 203.87668 28.544031
v 107.40621 203.73482 28.820997
v 107.38627 203.70708 29.157162
v 107.48788 203.8009 29.462452
v 107.683815 203.99112 29.655064
v 107.92158 204.2268 29.683388
v 108.13746 204.44476 29.539835
v 107.717545 205.14207 29.28005
v 107.74176 205.16551 28.945421
v 107.64443 205.06741 28.638504
v 107.45162 204.87404 28.441538
v 107.21501 204.63722 28.407299
v 106.997986 204.4204 28.544962
v 106.8587 204.28168 28.81764
v 106.83448 204.25824 29.15227
v 106.931816 204.35634 29.459187
v 107.12462 204.54971 29.656153
v 107.36124 204.78653 29.690392
v 107.57826 205.00334 29.552729
v 107.16612 205.69359 29.280249
v 107.18986 205.71744 28.945488
v 107.09204 205.61972 28.638794
v 106.89889 205.42665 28.442343
v 106.66215 205.18994 28.408775
v 106.44526 204.97302 28.547085
v 106.306335 204.83401 28.820211
v 106.2826 204.81018 29.154972
v 106.380424 204.90788 29.461666
v 106.57358 205.10097 29.658117
v 106.81032 205.33768 29.691685
v 107.02721 205.5546 29.553375
v 106.73667 205.26337 29.050089
usemtl mat_3
s 1
f 437 437 438
f 438 437 439
f 437 437 439
f 439 437 440
f 437 437 440
f 440 437 441
f 437 437 441
f 441 437 442
f 437 437 442
f 442 437 443
f 437 437 443
f 443 437 444
f 437 437 444
f 444 437 445
f 437 437 445
f 445 437 446
f 437 437 446
f 446 437 447
f 437 437 447
f 447 437 448
f 437 437 448
f 448 437 449
f 437 437 449
f 449 437 438
f 438 439 450
f 450 439 451
f 439 440 451
f 451 440 452
f 440 441 452
f 452 441 453
f 441 442 453
f 453 442 454
f 442 443 454
f 454 443 455
f 443 444 455
f 455 444 456
f 444 445 456
f 456 445 457
f 445 446 457
f 457 446 458
f 446 447 458
f 458 447 459
f 447 448 459
f 459 448 460
f 448 449 460
f 460 449 461
f 449 438 461
f 461 438 450
f 450 451 462
f 462 451 463
f 451 452 463
f 463 452 464
f 452 453 464
f 464 453 465
f 453 454 465
f 465 454 466
f 454 455 466
f 466 455 467
f 455 456 467
f 467 456 468
f 456 457 468
f 468 457 469
f 457 458 469
f 469 458 470
f 458 459 470
f 470 459 471
f 459 460 471
f 471 460 472
f 460 461 472
f 472 461 473
f 461 450 473
f 473 450 462
f 462 463 474
f 474 463 475
f 463 464 475
f 475 464 476
f 464 465 476
f 476 465 477
f 465 466 477
f 477 466 478
f 466 467 478
f 478 467 479
f 467 468 479
f 479 468 480
f 468 469 480
f 480 469 481
f 469 470 481
f 481 470 482
f 470 471 482
f 482 471 483
f 471 472 483
f 483 472 484
f 472 473 484
f 484 473 485
f 473 462 485
f 485 462 474
f 474 475 486
f 486 475 487
f 475 476 487
f 487 476 488
f 476 477 488
f 488 477 489
f 477 478 489
f 489 478 490
f 478 479 490
f 490 479 491
f 479 480 491
f 491 480 492
f 480 481 492
f 492 481 493
f 481 482 493
f 493 482 494
f 482 483 494
f 494 483 495
f 483 484 495
f 495 484 496
f 484 485 496
f 496 485 497
f 485 474 497
f 497 474 486
f 486 487 498
f 498 487 499
f 487 488 499
f 499 488 500
f 488 489 500
f 500 489 501
f 489 490 501
f 501 490 502
f 490 491 502
f 502 491 503
f 491 492 503
f 503 492 504
f 492 493 504
f 504 493 505
f 493 494 505
f 505 494 506
f 494 495 506
f 506 495 507
f 495 496 507
f 507 496 508
f 496 497 508
f 508 497 509
f 497 486 509
f 509 486 498
f 498 499 510
f 510 499 511
f 499 500 511
f 511 500 512
f 500 501 512
f 512 501 513
f 501 502 513
f 513 502 514
f 502 503 514
f 514 503 515
f 503 504 515
f 515 504 516
f 504 505 516
f 516 505 517
f 505 506 517
f 517 506 518
f 506 507 518
f 518 507 519
f 507 508 519
f 519 508 520
f 508 509 520
f 520 509 521
f 509 498 521
f 521 498 510
f 510 511 522
f 522 511 523
f 511 512 523
f 523 512 524
f 512 513 524
f 524 513 525
f 513 514 525
f 525 514 526
f 514 515 526
f 526 515 527
f 515 516 527
f 527 516 528
f 516 517 528
f 528 517 529
f 517 518 529
f 529 518 530
f 518 519 530
f 530 519 531
f 519 520 531
f 531 520 532
f 520 521 532
f 532 521 533
f 521 510 533
f 533 510 522
f 522 523 534
f 534 523 535
f 523 524 535
f 535 524 536
f 524 525 536
f 536 525 537
f 525 526 537
f 537 526 538
f 526 527 538
f 538 527 539
f 527 528 539
f 539 528 540
f 528 529 540
f 540 529 541
f 529 530 541
f 541 530 542
f 530 531 542
f 542 531 543
f 531 532 543
f 543 532 544
f 532 533 544
f 544 533 545
f 533 522 545
f 545 522 534
f 534 535 546
f 546 535 546
f 535 536 546
f 546 536 546
f 536 537 546
f 546 537 546
f 537 538 546
f 546 538 546
f 538 539 546
f 546 539 546
f 539 540 546
f 546 540 546
f 540 541 546
f 546 541 546
f 541 542 546
f 546 542 546
f 542 543 546
f 546 543 546
f 543 544 546
f 546 544 546
f 544 545 546
f 546 545 546
f 545 534 546
f 546 534 546

g Path_(13)
v 117.325005 202.475 29.4
v 117.78462 202.93463 29.4
v 117.723045 202.87305 29.074999
v 117.55482 202.70482 28.837084
v 117.325005 202.475 28.75
v 117.0952 202.24521 28.837084
v 116.92696 202.07697 29.074999
v 116.86539 202.0154 29.4
v 116.92696 202.07697 29.725
v 117.0952 202.24521 29.962915
v 117.325005 202.475 30.05
v 117.55482 202.70482 29.962915
v 117.723045 202.87305 29.725
v 117.17576 203.5435 29.4
v 117.11418 203.48192 29.074999
v 116.945946 203.31369 28.837084
v 116.71614 203.08388 28.75
v 116.48633 202.85406 28.837084
v 116.31809 202.68584 29.074999
v 116.256516 202.62427 29.4
v 116.31809 202.68584 29.725
v 116.48633 202.85406 29.962915
v 116.71614 203.08388 30.05
v 116.945946 203.31369 29.962915
v 117.11418 203.48192 29.725
v 116.56689 204.15237 29.4
v 116.50531 204.09079 29.074999
v 116.33708 203.92256 28.837084
v 116.10727 203.69275 28.75
v 115.87746 203.46294 28.837084
v 115.70923 203.29471 29.074999
v 115.64765 203.23312 29.4
v 115.70923 203.29471 29.725
v 115.87746 203.46294 29.962915
v 116.10727 203.69275 30.05
v 116.33708 203.92256 29.962915
v 116.50531 204.09079 29.725
v 115.94999 204.7532 29.279055
v 115.84673 204.64995 28.975933
v 115.65013 204.45335 28.786442
v 115.41288 204.2161 28.76135
v 115.19854 204.00175 28.907385
v 115.064545 203.86777 29.185417
v 115.04681 203.85002 29.520945
v 115.15007 203.9533 29.824064
v 115.346664 204.14989 30.013557
v 115.58392 204.38715 30.038649
v 115.798256 204.60147 29.892612
v 115.93225 204.73547 29.614582
v 115.36443 205.33531 29.273724
v 115.24834 205.24075 28.970829
v 115.036095 205.0577 28.784088
v 114.784584 204.8352 28.76354
v 114.561195 204.63289 28.914688
v 114.42578 204.50494 29.197035
v 114.41463 204.48567 29.534925
v 114.53072 204.58023 29.83782
v 114.742966 204.76328 30.024559
v 114.99448 204.98576 30.045109
v 115.21787 205.1881 29.893959
v 115.35328 205.31602 29.611612
v 114.931366 205.88441 29.37552
v 114.80566 205.85826 29.054068
v 114.56004 205.75946 28.842588
v 114.260345 205.61447 28.797745
v 113.98686 205.46216 28.931555
v 113.81288 205.34332 29.208164
v 113.78501 205.28983 29.553455
v 113.91072 205.31596 29.874907
v 114.156334 205.41478 30.086388
v 114.45604 205.55977 30.131231
v 114.729515 205.71208 29.99742
v 114.9035 205.8309 29.72081
v 114.74233 206.58588 29.373764
v 114.570305 206.6041 29.072697
v 114.28208 206.56947 28.898026
v 113.95488 206.49129 28.896555
v 113.676384 206.39049 29.068676
v 113.52121 206.29408 29.368273
v 113.53094 206.2279 29.715067
v 113.70296 206.20969 30.016134
v 113.99119 206.24431 30.190805
v 114.31838 206.3225 30.192278
v 114.596886 206.4233 30.020155
v 114.75206 206.5197 29.720558
v 114.50799 207.56662 29.6567
v 114.38251 207.52872 29.337276
v 114.14388 207.40971 29.128582
v 113.85606 207.24152 29.086538
v 113.596146 207.0692 29.22241
v 113.4338 206.9389 29.49979
v 113.41251 206.88556 29.844355
v 113.538 206.92348 30.163778
v 113.77663 207.04247 30.372473
v 114.06445 207.21066 30.414516
v 114.32436 207.38298 30.278646
v 114.48671 207.51328 30.001266
v 113.74638 208.25586 29.671526
v 113.66593 208.16252 29.359894
v 113.48882 207.96779 29.150846
v 113.26251 207.72386 29.100395
v 113.04764 207.4961 29.222061
v 112.90178 207.34552 29.483244
v 112.86401 207.31247 29.81396
v 112.94446 207.40582 30.125591
v 113.12157 207.60054 30.334639
v 113.34788 207.84447 30.38509
v 113.56275 208.07224 30.263424
v 113.70862 208.22282 30.002241
v 113.16067 208.85362 29.6765
v 113.072876 208.7674 29.363169
v 112.88574 208.58238 29.153429
v 112.64941 208.34818 29.103483
v 112.42719 208.12753 29.22671
v 112.27864 207.97955 29.490095
v 112.24356 207.9439 29.823063
v 112.33135 208.03014 30.136395
v 112.518486 208.21513 30.346132
v 112.75482 208.44934 30.39608
v 112.977036 208.66998 30.272852
v 113.12559 208.81796 30.009468
v 112.55116 209.46185 29.676157
v 112.46408 209.37442 29.363106
v 112.27809 209.18796 29.153625
v 112.043015 208.95241 29.10385
v 111.82185 208.7309 29.227114
v 111.67386 208.58278 29.490389
v 111.638695 208.54774 29.823132
v 111.72578 208.63518 30.136185
v 111.91177 208.82164 30.345663
v 112.14684 209.05719 30.39544
v 112.36801 209.2787 30.272175
v 112.516 209.42682 30.0089
v 112.092674 209.00705 29.749908
usemtl mat_4
s 1
f 547 547 548
f 548 547 549
f 547 547 549
f 549 547 550
f 547 547 550
f 550 547 551
f 547 547 551
f 551 547 552
f 547 547 552
f 552 547 553
f 547 547 553
f 553 547 554
f 547 547 554
f 554 547 555
f 547 547 555
f 555 547 556
f 547 547 556
f 556 547 557
f 547 547 557
f 557 547 558
f 547 547 558
f 558 547 559
f 547 547 559
f 559 547 548
f 548 549 560
f 560 549 561
f 549 550 561
f 561 550 562
f 550 551 562
f 562 551 563
f 551 552 563
f 563 552 564
f 552 553 564
f 564 553 565
f 553 554 565
f 565 554 566
f 554 555 566
f 566 555 567
f 555 556 567
f 567 556 568
f 556 557 568
f 568 557 569
f 557 558 569
f 569 558 570
f 558 559 570
f 570 559 571
f 559 548 571
f 571 548 560
f 560 561 572
f 572 561 573
f 561 562 573
f 573 562 574
f 562 563 574
f 574 563 575
f 563 564 575
f 575 564 576
f 564 565 576
f 576 565 577
f 565 566 577
f 577 566 578
f 566 567 578
f 578 567 579
f 567 568 579
f 579 568 580
f 568 569 580
f 580 569 581
f 569 570 581
f 581 570 582
f 570 571 582
f 582 571 583
f 571 560 583
f 583 560 572
f 572 573 584
f 584 573 585
f 573 574 585
f 585 574 586
f 574 575 586
f 586 575 587
f 575 576 587
f 587 576 588
f 576 577 588
f 588 577 589
f 577 578 589
f 589 578 590
f 578 579 590
f 590 579 591
f 579 580 591
f 591 580 592
f 580 581 592
f 592 581 593
f 581 582 593
f 593 582 594
f 582 583 594
f 594 583 595
f 583 572 595
f 595 572 584
f 584 585 596
f 596 585 597
f 585 586 597
f 597 586 598
f 586 587 598
f 598 587 599
f 587 588 599
f 599 588 600
f 588 589 600
f 600 589 601
f 589 590 601
f 601 590 602
f 590 591 602
f 602 591 603
f 591 592 603
f 603 592 604
f 592 593 604
f 604 593 605
f 593 594 605
f 605 594 606
f 594 595 606
f 606 595 607
f 595 584 607
f 607 584 596
f 596 597 608
f 608 597 609
f 597 598 609
f 609 598 610
f 598 599 610
f 610 599 611
f 599 600 611
f 611 600 612
f 600 601 612
f 612 601 613
f 601 602 613
f 613 602 614
f 602 603 614
f 614 603 615
f 603 604 615
f 615 604 616
f 604 605 616
f 616 605 617
f 605 606 617
f 617 606 618
f 606 607 618
f 618 607 619
f 607 596 619
f 619 596 608
f 608 609 620
f 620 609 621
f 609 610 621
f 621 610 622
f 610 611 622
f 622 611 623
f 611 612 623
f 623 612 624
f 612 613 624
f 624 613 625
f 613 614 625
f 625 614 626
f 614 615 626
f 626 615 627
f 615 616 627
f 627 616 628
f 616 617 628
f 628 617 629
f 617 618 629
f 629 618 630
f 618 619 630
f 630 619 631
f 619 608 631
f 631 608 620
f 620 621 632
f 632 621 633
f 621 622 633
f 633 622 634
f 622 623 634
f 634 623 635
f 623 624 635
f 635 624 636
f 624 625 636
f 636 625 637
f 625 626 637
f 637 626 638
f 626 627 638
f 638 627 639
f 627 628 639
f 639 628 640
f 628 629 640
f 640 629 641
f 629 630 641
f 641 630 642
f 630 631 642
f 642 631 643
f 631 620 643
f 643 620 632
f 632 633 644
f 644 633 645
f 633 634 645
f 645 634 646
f 634 635 646
f 646 635 647
f 635 636 647
f 647 636 648
f 636 637 648
f 648 637 649
f 637 638 649
f 649 638 650
f 638 639 650
f 650 639 651
f 639 640 651
f 651 640 652
f 640 641 652
f 652 641 653
f 641 642 653
f 653 642 654
f 642 643 654
f 654 643 655
f 643 632 655
f 655 632 644
f 644 645 656
f 656 645 657
f 645 646 657
f 657 646 658
f 646 647 658
f 658 647 659
f 647 648 659
f 659 648 660
f 648 649 660
f 660 649 661
f 649 650 661
f 661 650 662
f 650 651 662
f 662 651 663
f 651 652 663
f 663 652 664
f 652 653 664
f 664 653 665
f 653 654 665
f 665 654 666
f 654 655 666
f 666 655 667
f 655 644 667
f 667 644 656
f 656 657 668
f 668 657 669
f 657 658 669
f 669 658 670
f 658 659 670
f 670 659 671
f 659 660 671
f 671 660 672
f 660 661 672
f 672 661 673
f 661 662 673
f 673 662 674
f 662 663 674
f 674 663 675
f 663 664 675
f 675 664 676
f 664 665 676
f 676 665 677
f 665 666 677
f 677 666 678
f 666 667 678
f 678 667 679
f 667 656 679
f 679 656 668
f 668 669 680
f 680 669 680
f 669 670 680
f 680 670 680
f 670 671 680
f 680 671 680
f 671 672 680
f 680 672 680
f 672 673 680
f 680 673 680
f 673 674 680
f 680 674 680
f 674 675 680
f 680 675 680
f 675 676 680
f 680 676 680
f 676 677 680
f 680 677 680
f 677 678 680
f 680 678 680
f 678 679 680
f 680 679 680
f 679 668 680
f 680 668 680

g Path_(10)
v 114.075005 202.15001 29.4
v 113.64129 202.62709 29.466694
v 113.7454 202.65808 29.153475
v 113.93783 202.55293 28.90351
v 114.167015 202.33983 28.783775
v 114.371544 202.07585 28.826357
v 114.49662 201.83176 29.019844
v 114.50872 201.67293 29.31239
v 114.40461 201.64194 29.625608
v 114.21219 201.74709 29.875574
v 113.983 201.9602 29.995308
v 113.778465 202.22417 29.952726
v 113.6534 202.46826 29.759241
v 112.98534 202.05699 29.264809
v 113.07717 202.1228 28.943733
v 113.25119 202.04063 28.666224
v 113.46078 201.83247 28.506638
v 113.64976 201.55411 28.50774
v 113.76751 201.28014 28.669231
v 113.78247 201.08395 28.947844
v 113.69064 201.01814 29.26892
v 113.51662 201.10033 29.54643
v 113.30704 201.30847 29.706015
v 113.11805 201.58684 29.704914
v 113.0003 201.86081 29.54342
v 112.14073 201.56119 28.966166
v 112.227 201.67941 28.659918
v 112.4151 201.65854 28.38053
v 112.65465 201.50417 28.20286
v 112.88145 201.25764 28.174519
v 113.03473 200.98505 28.303097
v 113.07342 200.7594 28.554144
v 112.98715 200.64117 28.860392
v 112.79905 200.66205 29.13978
v 112.5595 200.81642 29.31745
v 112.3327 201.06294 29.34579
v 112.17942 201.33554 29.217213
v 111.58679 200.87068 28.46117
v 111.720795 200.99103 28.172726
v 111.956924 200.97763 27.929169
v 112.23192 200.83408 27.79576
v 112.472084 200.59883 27.808245
v 112.61308 200.33493 27.963278
v 112.61712 200.11308 28.21932
v 112.48312 199.99274 28.507765
v 112.24699 200.00613 28.751322
v 111.97199 200.14969 28.884731
v 111.73183 200.38493 28.872246
v 111.59083 200.64883 28.71721
v 111.083694 200.45215 27.8913
v 111.23815 200.56659 27.62601
v 111.46976 200.52887 27.39283
v 111.71646 200.34908 27.254234
v 111.912155 200.07541 27.247364
v 112.0044 199.78117 27.374058
v 111.96848 199.54523 27.60037
v 111.81403 199.43079 27.86566
v 111.58242 199.4685 28.09884
v 111.33572 199.6483 28.237436
v 111.14002 199.92197 28.244307
v 111.047775 200.2162 28.117613
v 110.5917 200.14415 27.580091
v 110.722 200.24196 27.316074
v 110.883125 200.16855 27.052198
v 111.0319 199.9436 26.859167
v 111.12847 199.62738 26.788704
v 111.14695 199.30461 26.859692
v 111.0824 199.0618 27.053104
v 110.952095 198.96397 27.317122
v 110.79097 199.03738 27.580997
v 110.64219 199.26234 27.774029
v 110.54562 199.57857 27.84449
v 110.527145 199.90134 27.773504
v 109.55343 200.0762 27.322515
v 109.65374 200.25333 27.087008
v 109.83147 200.27534 26.83456
v 110.03898 200.13638 26.632816
v 110.22068 199.87364 26.535831
v 110.32789 199.55756 26.569595
v 110.33186 199.2728 26.72506
v 110.23155 199.09567 26.960567
v 110.053825 199.07365 27.213017
v 109.84631 199.21262 27.41476
v 109.66461 199.47536 27.511744
v 109.5574 199.79144 27.47798
v 109.0235 199.42332 26.555216
v 109.1429 199.55257 26.26766
v 109.36472 199.54507 26.014507
v 109.62954 199.40286 25.863586
v 109.86639 199.16405 25.85534
v 110.011795 198.89262 25.991976
v 110.02682 198.6613 26.236881
v 109.90742 198.53206 26.524437
v 109.68559 198.53955 26.77759
v 109.420784 198.68176 26.92851
v 109.18394 198.92056 26.936758
v 109.03852 199.192 26.800123
v 108.4191 199.08987 26.07844
v 108.52562 199.138 25.776623
v 108.70675 199.03708 25.525335
v 108.913956 198.81415 25.391907
v 109.09172 198.52895 25.412092
v 109.192406 198.2579 25.580482
v 109.18904 198.07364 25.851957
v 109.08252 198.02551 26.153774
v 108.90139 198.12643 26.405062
v 108.69418 198.34937 26.53849
v 108.51642 198.63455 26.518303
v 108.41573 198.9056 26.349915
v 107.714485 198.64122 25.681345
v 107.85377 198.63548 25.392883
v 108.043434 198.48097 25.18615
v 108.23265 198.21909 25.116539
v 108.370735 197.91997 25.202702
v 108.42068 197.6638 25.421553
v 108.369095 197.51921 25.71445
v 108.22981 197.52493 26.002913
v 108.04015 197.67946 26.209646
v 107.85093 197.94135 26.279257
v 107.712845 198.24045 26.193094
v 107.66291 198.49663 25.974243
v 106.954185 198.28203 25.250677
v 107.12867 198.25125 24.976284
v 107.32617 198.07082 24.799906
v 107.49377 197.78906 24.768805
v 107.586555 197.48149 24.891312
v 107.579666 197.2305 25.134604
v 107.47495 197.10336 25.433489
v 107.30047 197.13412 25.707882
v 107.10297 197.31456 25.88426
v 106.93537 197.59631 25.915361
v 106.84258 197.9039 25.792854
v 106.84947 198.15489 25.549562
v 107.280106 197.72339 25.315496
usemtl mat_5
s 1
f 681 681 682
f 682 681 683
f 681 681 683
f 683 681 684
f 681 681 684
f 684 681 685
f 681 681 685
f 685 681 686
f 681 681 686
f 686 681 687
f 681 681 687
f 687 681 688
f 681 681 688
f 688 681 689
f 681 681 689
f 689 681 690
f 681 681 690
f 690 681 691
f 681 681 691
f 691 681 692
f 681 681 692
f 692 681 693
f 681 681 693
f 693 681 682
f 682 683 694
f 694 683 695
f 683 684 695
f 695 684 696
f 684 685 696
f 696 685 697
f 685 686 697
f 697 686 698
f 686 687 698
f 698 687 699
f 687 688 699
f 699 688 700
f 688 689 700
f 700 689 701
f 689 690 701
f 701 690 702
f 690 691 702
f 702 691 703
f 691 692 703
f 703 692 704
f 692 693 704
f 704 693 705
f 693 682 705
f 705 682 694
f 694 695 706
f 706 695 707
f 695 696 707
f 707 696 708
f 696 697 708
f 708 697 709
f 697 698 709
f 709 698 710
f 698 699 710
f 710 699 711
f 699 700 711
f 711 700 712
f 700 701 712
f 712 701 713
f 701 702 713
f 713 702 714
f 702 703 714
f 714 703 715
f 703 704 715
f 715 704 716
f 704 705 716
f 716 705 717
f 705 694 717
f 717 694 706
f 706 707 718
f 718 707 719
f 707 708 719
f 719 708 720
f 708 709 720
f 720 709 721
f 709 710 721
f 721 710 722
f 710 711 722
f 722 711 723
f 711 712 723
f 723 712 724
f 712 713 724
f 724 713 725
f 713 714 725
f 725 714 726
f 714 715 726
f 726 715 727
f 715 716 727
f 727 716 728
f 716 717 728
f 728 717 729
f 717 706 729
f 729 706 718
f 718 719 730
f 730 719 731
f 719 720 731
f 731 720 732
f 720 721 732
f 732 721 733
f 721 722 733
f 733 722 734
f 722 723 734
f 734 723 735
f 723 724 735
f 735 724 736
f 724 725 736
f 736 725 737
f 725 726 737
f 737 726 738
f 726 727 738
f 738 727 739
f 727 728 739
f 739 728 740
f 728 729 740
f 740 729 741
f 729 718 741
f 741 718 730
f 730 731 742
f 742 731 743
f 731 732 743
f 743 732 744
f 732 733 744
f 744 733 745
f 733 734 745
f 745 734 746
f 734 735 746
f 746 735 747
f 735 736 747
f 747 736 748
f 736 737 748
f 748 737 749
f 737 738 749
f 749 738 750
f 738 739 750
f 750 739 751
f 739 740 751
f 751 740 752
f 740 741 752
f 752 741 753
f 741 730 753
f 753 730 742
f 742 743 754
f 754 743 755
f 743 744 755
f 755 744 756
f 744 745 756
f 756 745 757
f 745 746 757
f 757 746 758
f 746 747 758
f 758 747 759
f 747 748 759
f 759 748 760
f 748 749 760
f 760 749 761
f 749 750 761
f 761 750 762
f 750 751 762
f 762 751 763
f 751 752 763
f 763 752 764
f 752 753 764
f 764 753 765
f 753 742 765
f 765 742 754
f 754 755 766
f 766 755 767
f 755 756 767
f 767 756 768
f 756 757 768
f 768 757 769
f 757 758 769
f 769 758 770
f 758 759 770
f 770 759 771
f 759 760 771
f 771 760 772
f 760 761 772
f 772 761 773
f 761 762 773
f 773 762 774
f 762 763 774
f 774 763 775
f 763 764 775
f 775 764 776
f 764 765 776
f 776 765 777
f 765 754 777
f 777 754 766
f 766 767 778
f 778 767 779
f 767 768 779
f 779 768 780
f 768 769 780
f 780 769 781
f 769 770 781
f 781 770 782
f 770 771 782
f 782 771 783
f 771 772 783
f 783 772 784
f 772 773 784
f 784 773 785
f 773 774 785
f 785 774 786
f 774 775 786
f 786 775 787
f 775 776 787
f 787 776 788
f 776 777 788
f 788 777 789
f 777 766 789
f 789 766 778
f 778 779 790
f 790 779 791
f 779 780 791
f 791 780 792
f 780 781 792
f 792 781 793
f 781 782 793
f 793 782 794
f 782 783 794
f 794 783 795
f 783 784 795
f 795 784 796
f 784 785 796
f 796 785 797
f 785 786 797
f 797 786 798
f 786 787 798
f 798 787 799
f 787 788 799
f 799 788 800
f 788 789 800
f 800 789 801
f 789 778 801
f 801 778 790
f 790 791 802
f 802 791 803
f 791 792 803
f 803 792 804
f 792 793 804
f 804 793 805
f 793 794 805
f 805 794 806
f 794 795 806
f 806 795 807
f 795 796 807
f 807 796 808
f 796 797 808
f 808 797 809
f 797 798 809
f 809 798 810
f 798 799 810
f 810 799 811
f 799 800 811
f 811 800 812
f 800 801 812
f 812 801 813
f 801 790 813
f 813 790 802
f 802 803 814
f 814 803 814
f 803 804 814
f 814 804 814
f 804 805 814
f 814 805 814
f 805 806 814
f 814 806 814
f 806 807 814
f 814 807 814
f 807 808 814
f 814 808 814
f 808 809 814
f 814 809 814
f 809 810 814
f 814 810 814
f 810 811 814
f 814 811 814
f 811 812 814
f 814 812 814
f 812 813 814
f 814 813 814
f 813 802 814
f 814 802 814

g Path_(11)
v 109.52501 202.15001 29.4
v 109.462944 202.7843 29.47897
v 109.60984 202.77034 29.179857
v 109.734 202.59016 28.933193
v 109.80217 202.29205 28.805075
v 109.796074 201.95587 28.829828
v 109.71734 201.67172 29.000824
v 109.587074 201.51572 29.27224
v 109.44017 201.52968 29.571354
v 109.31601 201.70985 29.818016
v 109.24784 202.00798 29.946136
v 109.253944 202.34415 29.921381
v 109.33267 202.62831 29.750387
v 108.850464 202.7882 29.046032
v 109.031525 202.76376 28.845192
v 109.17795 202.57487 28.668163
v 109.25049 202.27214 28.562384
v 109.22972 201.93669 28.556194
v 109.12121 201.65839 28.651255
v 108.954025 201.51183 28.822094
v 108.77297 201.53625 29.022936
v 108.62655 201.72514 29.199963
v 108.554 202.02788 29.305744
v 108.57477 202.36333 29.311932
v 108.68328 202.64163 29.216871
v 108.33415 202.76958 28.931948
v 108.51345 202.82062 28.661898
v 108.65425 202.7018 28.370306
v 108.71881 202.44496 28.135303
v 108.68984 202.11893 28.01986
v 108.575096 201.81107 28.054907
v 108.405334 201.60387 28.231054
v 108.22603 201.55283 28.501102
v 108.08523 201.67165 28.792694
v 108.02067 201.92848 29.027697
v 108.04964 202.25452 29.14314
v 108.16438 202.56238 29.108095
v 107.86447 203.03537 28.577837
v 107.939995 203.01726 28.2505
v 107.96779 202.8376 27.967432
v 107.94041 202.54453 27.804483
v 107.86518 202.21658 27.805315
v 107.762276 201.94164 27.969706
v 107.65926 201.79333 28.253605
v 107.58374 201.81145 28.580942
v 107.55595 201.99112 28.86401
v 107.58333 202.28418 29.026958
v 107.65855 202.61212 29.026127
v 107.76145 202.88708 28.861736
v 107.09678 203.11607 28.485806
v 107.11139 203.10257 28.14993
v 107.11674 202.92293 27.865484
v 107.11139 202.62529 27.708687
v 107.09678 202.28938 27.721552
v 107.07683 202.00523 27.900633
v 107.05688 201.84897 28.197943
v 107.042274 201.86247 28.53382
v 107.03693 202.04211 28.818264
v 107.042274 202.33977 28.975061
v 107.05688 202.67566 28.962194
v 107.07683 202.95981 28.783115
v 106.4046 203.10541 28.497341
v 106.3992 203.0927 28.1615
v 106.39722 202.91374 27.877048
v 106.39918 202.6165 27.720201
v 106.404564 202.28062 27.732988
v 106.41193 201.9961 27.911983
v 106.4193 201.83916 28.209223
v 106.4247 201.85187 28.545063
v 106.42669 202.0308 28.829515
v 106.42472 202.32805 28.98636
v 106.41934 202.66394 28.973574
v 106.41197 202.94847 28.79458
v 106.38465 202.47186 28.353409
usemtl mat_6
s 1
f 815 815 816
f 816 815 817
f 815 815 817
f 817 815 818
f 815 815 818
f 818 815 819
f 815 815 819
f 819 815 820
f 815 815 820
f 820 815 821
f 815 815 821
f 821 815 822
f 815 815 822
f 822 815 823
f 815 815 823
f 823 815 824
f 815 815 824
f 824 815 825
f 815 815 825
f 825 815 826
f 815 815 826
f 826 815 827
f 815 815 827
f 827 815 816
f 816 817 828
f 828 817 829
f 817 818 829
f 829 818 830
f 818 819 830
f 830 819 831
f 819 820 831
f 831 820 832
f 820 821 832
f 832 821 833
f 821 822 833
f 833 822 834
f 822 823 834
f 834 823 835
f 823 824 835
f 835 824 836
f 824 825 836
f 836 825 837
f 825 826 837
f 837 826 838
f 826 827 838
f 838 827 839
f 827 816 839
f 839 816 828
f 828 829 840
f 840 829 841
f 829 830 841
f 841 830 842
f 830 831 842
f 842 831 843
f 831 832 843
f 843 832 844
f 832 833 844
f 844 833 845
f 833 834 845
f 845 834 846
f 834 835 846
f 846 835 847
f 835 836 847
f 847 836 848
f 836 837 848
f 848 837 849
f 837 838 849
f 849 838 850
f 838 839 850
f 850 839 851
f 839 828 851
f 851 828 840
f 840 841 852
f 852 841 853
f 841 842 853
f 853 842 854
f 842 843 854
f 854 843 855
f 843 844 855
f 855 844 856
f 844 845 856
f 856 845 857
f 845 846 857
f 857 846 858
f 846 847 858
f 858 847 859
f 847 848 859
f 859 848 860
f 848 849 860
f 860 849 861
f 849 850 861
f 861 850 862
f 850 851 862
f 862 851 863
f 851 840 863
f 863 840 852
f 852 853 864
f 864 853 865
f 853 854 865
f 865 854 866
f 854 855 866
f 866 855 867
f 855 856 867
f 867 856 868
f 856 857 868
f 868 857 869
f 857 858 869
f 869 858 870
f 858 859 870
f 870 859 871
f 859 860 871
f 871 860 872
f 860 861 872
f 872 861 873
f 861 862 873
f 873 862 874
f 862 863 874
f 874 863 875
f 863 852 875
f 875 852 864
f 864 865 876
f 876 865 877
f 865 866 877
f 877 866 878
f 866 867 878
f 878 867 879
f 867 868 879
f 879 868 880
f 868 869 880
f 880 869 881
f 869 870 881
f 881 870 882
f 870 871 882
f 882 871 883
f 871 872 883
f 883 872 884
f 872 873 884
f 884 873 885
f 873 874 885
f 885 874 886
f 874 875 886
f 886 875 887
f 875 864 887
f 887 864 876
f 876 877 888
f 888 877 888
f 877 878 888
f 888 878 888
f 878 879 888
f 888 879 888
f 879 880 888
f 888 880 888
f 880 881 888
f 888 881 888
f 881 882 888
f 888 882 888
f 882 883 888
f 888 883 888
f 883 884 888
f 888 884 888
f 884 885 888
f 888 885 888
f 885 886 888
f 888 886 888
f 886 887 888
f 888 887 888
f 887 876 888
f 888 876 888

g Path_(9)
v 109.52501 202.15001 29.4
v 109.52501 201.50002 29.4
v 109.52501 201.5871 29.074999
v 109.52501 201.82501 28.837084
v 109.52501 202.15001 28.75
v 109.52501 202.475 28.837084
v 109.52501 202.71292 29.074999
v 109.52501 202.80002 29.4
v 109.52501 202.71292 29.725
v 109.52501 202.475 29.962915
v 109.52501 202.15001 30.05
v 109.52501 201.82501 29.962915
v 109.52501 201.5871 29.725
v 110.16856 201.50002 29.4
v 110.16856 201.5871 29.074999
v 110.16856 201.82501 28.837084
v 110.16856 202.15001 28.75
v 110.16856 202.475 28.837084
v 110.16856 202.71292 29.074999
v 110.16856 202.80002 29.4
v 110.16856 202.71292 29.725
v 110.16856 202.475 29.962915
v 110.16856 202.15001 30.05
v 110.16856 201.82501 29.962915
v 110.16856 201.5871 29.725
v 110.812096 201.50002 29.4
v 110.812096 201.5871 29.074999
v 110.812096 201.82501 28.837084
v 110.812096 202.15001 28.75
v 110.812096 202.475 28.837084
v 110.812096 202.71292 29.074999
v 110.812096 202.80002 29.4
v 110.812096 202.71292 29.725
v 110.812096 202.475 29.962915
v 110.812096 202.15001 30.05
v 110.812096 201.82501 29.962915
v 110.812096 201.5871 29.725
v 111.45564 201.50002 29.4
v 111.45564 201.5871 29.074999
v 111.45564 201.82501 28.837084
v 111.45564 202.15001 28.75
v 111.45564 202.475 28.837084
v 111.45564 202.71292 29.074999
v 111.45564 202.80002 29.4
v 111.45564 202.71292 29.725
v 111.45564 202.475 29.962915
v 111.45564 202.15001 30.05
v 111.45564 201.82501 29.962915
v 111.45564 201.5871 29.725
v 112.09919 201.50002 29.4
v 112.09919 201.5871 29.074999
v 112.09919 201.82501 28.837084
v 112.09919 202.15001 28.75
v 112.09919 202.475 28.837084
v 112.09919 202.71292 29.074999
v 112.09919 202.80002 29.4
v 112.09919 202.71292 29.725
v 112.09919 202.475 29.962915
v 112.09919 202.15001 30.05
v 112.09919 201.82501 29.962915
v 112.09919 201.5871 29.725
v 112.74274 201.50002 29.4
v 112.74274 201.5871 29.074999
v 112.74274 201.82501 28.837084
v 112.74274 202.15001 28.75
v 112.74274 202.475 28.837084
v 112.74274 202.71292 29.074999
v 112.74274 202.80002 29.4
v 112.74274 202.71292 29.725
v 112.74274 202.475 29.962915
v 112.74274 202.15001 30.05
v 112.74274 201.82501 29.962915
v 112.74274 201.5871 29.725
v 113.386284 201.50002 29.4
v 113.386284 201.5871 29.074999
v 113.386284 201.82501 28.837084
v 113.386284 202.15001 28.75
v 113.386284 202.475 28.837084
v 113.386284 202.71292 29.074999
v 113.386284 202.80002 29.4
v 113.386284 202.71292 29.725
v 113.386284 202.475 29.962915
v 113.386284 202.15001 30.05
v 113.386284 201.82501 29.962915
v 113.386284 201.5871 29.725
v 114.02983 201.50002 29.4
v 114.02983 201.5871 29.074999
v 114.02983 201.82501 28.837084
v 114.02983 202.15001 28.75
v 114.02983 202.475 28.837084
v 114.02983 202.71292 29.074999
v 114.02983 202.80002 29.4
v 114.02983 202.71292 29.725
v 114.02983 202.475 29.962915
v 114.02983 202.15001 30.05
v 114.02983 201.82501 29.962915
v 114.02983 201.5871 29.725
v 114.67338 201.50002 29.4
v 114.67338 201.5871 29.074999
v 114.67338 201.82501 28.837084
v 114.67338 202.15001 28.75
v 114.67338 202.475 28.837084
v 114.67338 202.71292 29.074999
v 114.67338 202.80002 29.4
v 114.67338 202.71292 29.725
v 114.67338 202.475 29.962915
v 114.67338 202.15001 30.05
v 114.67338 201.82501 29.962915
v 114.67338 201.5871 29.725
v 115.340164 201.50043 29.4
v 115.33705 201.58745 29.074999
v 115.328545 201.82523 28.837084
v 115.316925 202.15001 28.75
v 115.305305 202.47481 28.837084
v 115.2968 202.71257 29.074999
v 115.293686 202.79959 29.4
v 115.2968 202.71257 29.725
v 115.305305 202.47481 29.962915
v 115.316925 202.15001 30.05
v 115.328545 201.82523 29.962915
v 115.33705 201.58745 29.725
v 116.1151 201.56506 29.4
v 116.094154 201.6496 29.074999
v 116.03696 201.88052 28.837084
v 115.958824 202.196 28.75
v 115.88069 202.51146 28.837084
v 115.823494 202.7424 29.074999
v 115.80256 202.82693 29.4
v 115.823494 202.7424 29.725
v 115.88069 202.51146 29.962915
v 115.958824 202.196 30.05
v 116.03696 201.88052 29.962915
v 116.094154 201.6496 29.725
v 116.69346 201.82141 29.4
v 116.67397 201.90628 29.074999
v 116.62073 202.13817 28.837084
v 116.54799 202.45491 28.75
v 116.47525 202.77167 28.837084
v 116.422005 203.00356 29.074999
v 116.40252 203.08842 29.4
v 116.422005 203.00356 29.725
v 116.47525 202.77167 29.962915
v 116.54799 202.45491 30.05
v 116.62073 202.13817 29.962915
v 116.67397 201.90628 29.725
v 117.20087 201.82903 29.4
v 117.199554 201.9161 29.074999
v 117.19598 202.15399 28.837084
v 117.191086 202.47896 28.75
v 117.186195 202.80392 28.837084
v 117.18262 203.04181 29.074999
v 117.181305 203.12889 29.4
v 117.18262 203.04181 29.725
v 117.186195 202.80392 29.962915
v 117.191086 202.47896 30.05
v 117.19598 202.15399 29.962915
v 117.199554 201.9161 29.725
v 117.83269 201.82428 29.4
v 117.83295 201.91136 29.074999
v 117.83365 202.14928 28.837084
v 117.83462 202.47427 28.75
v 117.83558 202.79927 28.837084
v 117.83629 203.03719 29.074999
v 117.83654 203.12427 29.4
v 117.83629 203.03719 29.725
v 117.83558 202.79927 29.962915
v 117.83462 202.47427 30.05
v 117.83365 202.14928 29.962915
v 117.83295 201.91136 29.725
v 118.47852 201.82513 29.4
v 118.47847 201.91223 29.074999
v 118.47834 202.15015 28.837084
v 118.47816 202.47514 28.75
v 118.47798 202.80014 28.837084
v 118.47785 203.03806 29.074999
v 118.4778 203.12514 29.4
v 118.47785 203.03806 29.725
v 118.47798 202.80014 29.962915
v 118.47816 202.47514 30.05
v 118.47834 202.15015 29.962915
v 118.47847 201.91223 29.725
v 119.12164 201.825 29.4
v 119.12165 201.91208 29.074999
v 119.12167 202.15 28.837084
v 119.121704 202.47499 28.75
v 119.12174 202.79999 28.837084
v 119.121765 203.0379 29.074999
v 119.12177 203.12498 29.4
v 119.121765 203.0379 29.725
v 119.12174 202.79999 29.962915
v 119.121704 202.47499 30.05
v 119.12167 202.15 29.962915
v 119.12165 201.91208 29.725
v 119.76527 201.82501 29.4
v 119.76527 201.9121 29.074999
v 119.76526 202.15001 28.837084
v 119.76525 202.47502 28.75
v 119.76525 202.80002 28.837084
v 119.76524 203.03793 29.074999
v 119.76524 203.12502 29.4
v 119.76524 203.03793 29.725
v 119.76525 202.80002 29.962915
v 119.76525 202.47502 30.05
v 119.76526 202.15001 29.962915
v 119.76527 201.9121 29.725
v 120.4088 201.82501 29.4
v 120.4088 201.9121 29.074999
v 120.4088 202.15001 28.837084
v 120.4088 202.475 28.75
v 120.4088 202.8 28.837084
v 120.4088 203.03793 29.074999
v 120.4088 203.12502 29.4
v 120.4088 203.03793 29.725
v 120.4088 202.8 29.962915
v 120.4088 202.475 30.05
v 120.4088 202.15001 29.962915
v 120.4088 201.9121 29.725
v 121.052345 201.82501 29.4
v 121.052345 201.9121 29.074999
v 121.052345 202.15001 28.837084
v 121.052345 202.475 28.75
v 121.052345 202.80002 28.837084
v 121.052345 203.03793 29.074999
v 121.052345 203.12502 29.4
v 121.052345 203.03793 29.725
v 121.052345 202.80002 29.962915
v 121.052345 202.475 30.05
v 121.052345 202.15001 29.962915
v 121.052345 201.9121 29.725
v 121.69589 201.82501 29.4
v 121.69589 201.9121 29.074999
v 121.69589 202.15001 28.837084
v 121.69589 202.475 28.75
v 121.69589 202.80002 28.837084
v 121.69589 203.03793 29.074999
v 121.69589 203.12502 29.4
v 121.69589 203.03793 29.725
v 121.69589 202.80002 29.962915
v 121.69589 202.475 30.05
v 121.69589 202.15001 29.962915
v 121.69589 201.9121 29.725
v 122.33944 201.82501 29.4
v 122.33944 201.9121 29.074999
v 122.33944 202.15001 28.837084
v 122.33944 202.475 28.75
v 122.33944 202.80002 28.837084
v 122.33944 203.03793 29.074999
v 122.33944 203.12502 29.4
v 122.33944 203.03793 29.725
v 122.33944 202.80002 29.962915
v 122.33944 202.475 30.05
v 122.33944 202.15001 29.962915
v 122.33944 201.9121 29.725
v 122.98299 201.82501 29.4
v 122.98299 201.9121 29.074999
v 122.98299 202.15001 28.837084
v 122.98299 202.475 28.75
v 122.98299 202.80002 28.837084
v 122.98299 203.03793 29.074999
v 122.98299 203.12502 29.4
v 122.98299 203.03793 29.725
v 122.98299 202.80002 29.962915
v 122.98299 202.475 30.05
v 122.98299 202.15001 29.962915
v 122.98299 201.9121 29.725
v 123.62653 201.82501 29.4
v 123.62653 201.9121 29.074999
v 123.62653 202.15001 28.837084
v 123.62653 202.475 28.75
v 123.62653 202.80002 28.837084
v 123.62653 203.03793 29.074999
v 123.62653 203.12502 29.4
v 123.62653 203.03793 29.725
v 123.62653 202.80002 29.962915
v 123.62653 202.475 30.05
v 123.62653 202.15001 29.962915
v 123.62653 201.9121 29.725
v 124.27008 201.82501 29.4
v 124.27008 201.9121 29.074999
v 124.27008 202.15001 28.837084
v 124.27008 202.475 28.75
v 124.27008 202.80002 28.837084
v 124.27008 203.03793 29.074999
v 124.27008 203.12502 29.4
v 124.27008 203.03793 29.725
v 124.27008 202.80002 29.962915
v 124.27008 202.475 30.05
v 124.27008 202.15001 29.962915
v 124.27008 201.9121 29.725
v 124.91363 201.82501 29.4
v 124.91363 201.9121 29.074999
v 124.91363 202.15001 28.837084
v 124.91363 202.475 28.75
v 124.91363 202.80002 28.837084
v 124.91363 203.03793 29.074999
v 124.91363 203.12502 29.4
v 124.91363 203.03793 29.725
v 124.91363 202.80002 29.962915
v 124.91363 202.475 30.05
v 124.91363 202.15001 29.962915
v 124.91363 201.9121 29.725
v 125.557175 201.82501 29.4
v 125.557175 201.9121 29.074999
v 125.557175 202.15001 28.837084
v 125.557175 202.475 28.75
v 125.557175 202.80002 28.837084
v 125.557175 203.03793 29.074999
v 125.557175 203.12502 29.4
v 125.557175 203.03793 29.725
v 125.557175 202.80002 29.962915
v 125.557175 202.475 30.05
v 125.557175 202.15001 29.962915
v 125.557175 201.9121 29.725
v 126.20072 201.82501 29.4
v 126.20072 201.9121 29.074999
v 126.20072 202.15001 28.837084
v 126.20072 202.475 28.75
v 126.20072 202.80002 28.837084
v 126.20072 203.03793 29.074999
v 126.20072 203.12502 29.4
v 126.20072 203.03793 29.725
v 126.20072 202.80002 29.962915
v 126.20072 202.475 30.05
v 126.20072 202.15001 29.962915
v 126.20072 201.9121 29.725
v 126.84426 201.82501 29.4
v 126.84426 201.9121 29.074999
v 126.84426 202.15001 28.837084
v 126.84426 202.475 28.75
v 126.84426 202.80002 28.837084
v 126.84426 203.03793 29.074999
v 126.84426 203.12502 29.4
v 126.84426 203.03793 29.725
v 126.84426 202.80002 29.962915
v 126.84426 202.475 30.05
v 126.84426 202.15001 29.962915
v 126.84426 201.9121 29.725
v 127.48781 201.82501 29.4
v 127.48781 201.9121 29.074999
v 127.48781 202.15001 28.837084
v 127.48781 202.475 28.75
v 127.48781 202.80002 28.837084
v 127.48781 203.03793 29.074999
v 127.48781 203.12502 29.4
v 127.48781 203.03793 29.725
v 127.48781 202.80002 29.962915
v 127.48781 202.475 30.05
v 127.48781 202.15001 29.962915
v 127.48781 201.9121 29.725
v 128.13136 201.82501 29.4
v 128.13136 201.9121 29.074999
v 128.13136 202.15001 28.837084
v 128.13136 202.475 28.75
v 128.13136 202.80002 28.837084
v 128.13136 203.03793 29.074999
v 128.13136 203.12502 29.4
v 128.13136 203.03793 29.725
v 128.13136 202.80002 29.962915
v 128.13136 202.475 30.05
v 128.13136 202.15001 29.962915
v 128.13136 201.9121 29.725
v 128.13136 202.475 29.4
usemtl mat_7
s 1
f 889 889 890
f 890 889 891
f 889 889 891
f 891 889 892
f 889 889 892
f 892 889 893
f 889 889 893
f 893 889 894
f 889 889 894
f 894 889 895
f 889 889 895
f 895 889 896
f 889 889 896
f 896 889 897
f 889 889 897
f 897 889 898
f 889 889 898
f 898 889 899
f 889 889 899
f 899 889 900
f 889 889 900
f 900 889 901
f 889 889 901
f 901 889 890
f 890 891 902
f 902 891 903
f 891 892 903
f 903 892 904
f 892 893 904
f 904 893 905
f 893 894 905
f 905 894 906
f 894 895 906
f 906 895 907
f 895 896 907
f 907 896 908
f 896 897 908
f 908 897 909
f 897 898 909
f 909 898 910
f 898 899 910
f 910 899 911
f 899 900 911
f 911 900 912
f 900 901 912
f 912 901 913
f 901 890 913
f 913 890 902
f 902 903 914
f 914 903 915
f 903 904 915
f 915 904 916
f 904 905 916
f 916 905 917
f 905 906 917
f 917 906 918
f 906 907 918
f 918 907 919
f 907 908 919
f 919 908 920
f 908 909 920
f 920 909 921
f 909 910 921
f 921 910 922
f 910 911 922
f 922 911 923
f 911 912 923
f 923 912 924
f 912 913 924
f 924 913 925
f 913 902 925
f 925 902 914
f 914 915 926
f 926 915 927
f 915 916 927
f 927 916 928
f 916 917 928
f 928 917 929
f 917 918 929
f 929 918 930
f 918 919 930
f 930 919 931
f 919 920 931
f 931 920 932
f 920 921 932
f 932 921 933
f 921 922 933
f 933 922 934
f 922 923 934
f 934 923 935
f 923 924 935
f 935 924 936
f 924 925 936
f 936 925 937
f 925 914 937
f 937 914 926
f 926 927 938
f 938 927 939
f 927 928 939
f 939 928 940
f 928 929 940
f 940 929 941
f 929 930 941
f 941 930 942
f 930 931 942
f 942 931 943
f 931 932 943
f 943 932 944
f 932 933 944
f 944 933 945
f 933 934 945
f 945 934 946
f 934 935 946
f 946 935 947
f 935 936 947
f 947 936 948
f 936 937 948
f 948 937 949
f 937 926 949
f 949 926 938
f 938 939 950
f 950 939 951
f 939 940 951
f 951 940 952
f 940 941 952
f 952 941 953
f 941 942 953
f 953 942 954
f 942 943 954
f 954 943 955
f 943 944 955
f 955 944 956
f 944 945 956
f 956 945 957
f 945 946 957
f 957 946 958
f 946 947 958
f 958 947 959
f 947 948 959
f 959 948 960
f 948 949 960
f 960 949 961
f 949 938 961
f 961 938 950
f 950 951 962
f 962 951 963
f 951 952 963
f 963 952 964
f 952 953 964
f 964 953 965
f 953 954 965
f 965 954 966
f 954 955 966
f 966 955 967
f 955 956 967
f 967 956 968
f 956 957 968
f 968 957 969
f 957 958 969
f 969 958 970
f 958 959 970
f 970 959 971
f 959 960 971
f 971 960 972
f 960 961 972
f 972 961 973
f 961 950 973
f 973 950 962
f 962 963 974
f 974 963 975
f 963 964 975
f 975 964 976
f 964 965 976
f 976 965 977
f 965 966 977
f 977 966 978
f 966 967 978
f 978 967 979
f 967 968 979
f 979 968 980
f 968 969 980
f 980 969 981
f 969 970 981
f 981 970 982
f 970 971 982
f 982 971 983
f 971 972 983
f 983 972 984
f 972 973 984
f 984 973 985
f 973 962 985
f 985 962 974
f 974 975 986
f 986 975 987
f 975 976 987
f 987 976 988
f 976 977 988
f 988 977 989
f 977 978 989
f 989 978 990
f 978 979 990
f 990 979 991
f 979 980 991
f 991 980 992
f 980 981 992
f 992 981 993
f 981 982 993
f 993 982 994
f 982 983 994
f 994 983 995
f 983 984 995
f 995 984 996
f 984 985 996
f 996 985 997
f 985 974 997
f 997 974 986
f 986 987 998
f 998 987 999
f 987 988 999
f 999 988 1000
f 988 989 1000
f 1000 989 1001
f 989 990 1001
f 1001 990 1002
f 990 991 1002
f 1002 991 1003
f 991 992 1003
f 1003 992 1004
f 992 993 1004
f 1004 993 1005
f 993 994 1005
f 1005 994 1006
f 994 995 1006
f 1006 995 1007
f 995 996 1007
f 1007 996 1008
f 996 997 1008
f 1008 997 1009
f 997 986 1009
f 1009 986 998
f 998 999 1010
f 1010 999 1011
f 999 1000 1011
f 1011 1000 1012
f 1000 1001 1012
f 1012 1001 1013
f 1001 1002 1013
f 1013 1002 1014
f 1002 1003 1014
f 1014 1003 1015
f 1003 1004 1015
f 1015 1004 1016
f 1004 1005 1016
f 1016 1005 1017
f 1005 1006 1017
f 1017 1006 1018
f 1006 1007 1018
f 1018 1007 1019
f 1007 1008 1019
f 1019 1008 1020
f 1008 1009 1020
f 1020 1009 1021
f 1009 998 1021
f 1021 998 1010
f 1010 1011 1022
f 1022 1011 1023
f 1011 1012 1023
f 1023 1012 1024
f 1012 1013 1024
f 1024 1013 1025
f 1013 1014 1025
f 1025 1014 1026
f 1014 1015 1026
f 1026 1015 1027
f 1015 1016 1027
f 1027 1016 1028
f 1016 1017 1028
f 1028 1017 1029
f 1017 1018 1029
f 1029 1018 1030
f 1018 1019 1030
f 1030 1019 1031
f 1019 1020 1031
f 1031 1020 1032
f 1020 1021 1032
f 1032 1021 1033
f 1021 1010 1033
f 1033 1010 1022
f 1022 1023 1034
f 1034 1023 1035
f 1023 1024 1035
f 1035 1024 1036
f 1024 1025 1036
f 1036 1025 1037
f 1025 1026 1037
f 1037 1026 1038
f 1026 1027 1038
f 1038 1027 1039
f 1027 1028 1039
f 1039 1028 1040
f 1028 1029 1040
f 1040 1029 1041
f 1029 1030 1041
f 1041 1030 1042
f 1030 1031 1042
f 1042 1031 1043
f 1031 1032 1043
f 1043 1032 1044
f 1032 1033 1044
f 1044 1033 1045
f 1033 1022 1045
f 1045 1022 1034
f 1034 1035 1046
f 1046 1035 1047
f 1035 1036 1047
f 1047 1036 1048
f 1036 1037 1048
f 1048 1037 1049
f 1037 1038 1049
f 1049 1038 1050
f 1038 1039 1050
f 1050 1039 1051
f 1039 1040 1051
f 1051 1040 1052
f 1040 1041 1052
f 1052 1041 1053
f 1041 1042 1053
f 1053 1042 1054
f 1042 1043 1054
f 1054 1043 1055
f 1043 1044 1055
f 1055 1044 1056
f 1044 1045 1056
f 1056 1045 1057
f 1045 1034 1057
f 1057 1034 1046
f 1046 1047 1058
f 1058 1047 1059
f 1047 1048 1059
f 1059 1048 1060
f 1048 1049 1060
f 1060 1049 1061
f 1049 1050 1061
f 1061 1050 1062
f 1050 1051 1062
f 1062 1051 1063
f 1051 1052 1063
f 1063 1052 1064
f 1052 1053 1064
f 1064 1053 1065
f 1053 1054 1065
f 1065 1054 1066
f 1054 1055 1066
f 1066 1055 1067
f 1055 1056 1067
f 1067 1056 1068
f 1056 1057 1068
f 1068 1057 1069
f 1057 1046 1069
f 1069 1046 1058
f 1058 1059 1070
f 1070 1059 1071
f 1059 1060 1071
f 1071 1060 1072
f 1060 1061 1072
f 1072 1061 1073
f 1061 1062 1073
f 1073 1062 1074
f 1062 1063 1074
f 1074 1063 1075
f 1063 1064 1075
f 1075 1064 1076
f 1064 1065 1076
f 1076 1065 1077
f 1065 1066 1077
f 1077 1066 1078
f 1066 1067 1078
f 1078 1067 1079
f 1067 1068 1079
f 1079 1068 1080
f 1068 1069 1080
f 1080 1069 1081
f 1069 1058 1081
f 1081 1058 1070
f 1070 1071 1082
f 1082 1071 1083
f 1071 1072 1083
f 1083 1072 1084
f 1072 1073 1084
f 1084 1073 1085
f 1073 1074 1085
f 1085 1074 1086
f 1074 1075 1086
f 1086 1075 1087
f 1075 1076 1087
f 1087 1076 1088
f 1076 1077 1088
f 1088 1077 1089
f 1077 1078 1089
f 1089 1078 1090
f 1078 1079 1090
f 1090 1079 1091
f 1079 1080 1091
f 1091 1080 1092
f 1080 1081 1092
f 1092 1081 1093
f 1081 1070 1093
f 1093 1070 1082
f 1082 1083 1094
f 1094 1083 1095
f 1083 1084 1095
f 1095 1084 1096
f 1084 1085 1096
f 1096 1085 1097
f 1085 1086 1097
f 1097 1086 1098
f 1086 1087 1098
f 1098 1087 1099
f 1087 1088 1099
f 1099 1088 1100
f 1088 1089 1100
f 1100 1089 1101
f 1089 1090 1101
f 1101 1090 1102
f 1090 1091 1102
f 1102 1091 1103
f 1091 1092 1103
f 1103 1092 1104
f 1092 1093 1104
f 1104 1093 1105
f 1093 1082 1105
f 1105 1082 1094
f 1094 1095 1106
f 1106 1095 1107
f 1095 1096 1107
f 1107 1096 1108
f 1096 1097 1108
f 1108 1097 1109
f 1097 1098 1109
f 1109 1098 1110
f 1098 1099 1110
f 1110 1099 1111
f 1099 1100 1111
f 1111 1100 1112
f 1100 1101 1112
f 1112 1101 1113
f 1101 1102 1113
f 1113 1102 1114
f 1102 1103 1114
f 1114 1103 1115
f 1103 1104 1115
f 1115 1104 1116
f 1104 1105 1116
f 1116 1105 1117
f 1105 1094 1117
f 1117 1094 1106
f 1106 1107 1118
f 1118 1107 1119
f 1107 1108 1119
f 1119 1108 1120
f 1108 1109 1120
f 1120 1109 1121
f 1109 1110 1121
f 1121 1110 1122
f 1110 1111 1122
f 1122 1111 1123
f 1111 1112 1123
f 1123 1112 1124
f 1112 1113 1124
f 1124 1113 1125
f 1113 1114 1125
f 1125 1114 1126
f 1114 1115 1126
f 1126 1115 1127
f 1115 1116 1127
f 1127 1116 1128
f 1116 1117 1128
f 1128 1117 1129
f 1117 1106 1129
f 1129 1106 1118
f 1118 1119 1130
f 1130 1119 1131
f 1119 1120 1131
f 1131 1120 1132
f 1120 1121 1132
f 1132 1121 1133
f 1121 1122 1133
f 1133 1122 1134
f 1122 1123 1134
f 1134 1123 1135
f 1123 1124 1135
f 1135 1124 1136
f 1124 1125 1136
f 1136 1125 1137
f 1125 1126 1137
f 1137 1126 1138
f 1126 1127 1138
f 1138 1127 1139
f 1127 1128 1139
f 1139 1128 1140
f 1128 1129 1140
f 1140 1129 1141
f 1129 1118 1141
f 1141 1118 1130
f 1130 1131 1142
f 1142 1131 1143
f 1131 1132 1143
f 1143 1132 1144
f 1132 1133 1144
f 1144 1133 1145
f 1133 1134 1145
f 1145 1134 1146
f 1134 1135 1146
f 1146 1135 1147
f 1135 1136 1147
f 1147 1136 1148
f 1136 1137 1148
f 1148 1137 1149
f 1137 1138 1149
f 1149 1138 1150
f 1138 1139 1150
f 1150 1139 1151
f 1139 1140 1151
f 1151 1140 1152
f 1140 1141 1152
f 1152 1141 1153
f 1141 1130 1153
f 1153 1130 1142
f 1142 1143 1154
f 1154 1143 1155
f 1143 1144 1155
f 1155 1144 1156
f 1144 1145 1156
f 1156 1145 1157
f 1145 1146 1157
f 1157 1146 1158
f 1146 1147 1158
f 1158 1147 1159
f 1147 1148 1159
f 1159 1148 1160
f 1148 1149 1160
f 1160 1149 1161
f 1149 1150 1161
f 1161 1150 1162
f 1150 1151 1162
f 1162 1151 1163
f 1151 1152 1163
f 1163 1152 1164
f 1152 1153 1164
f 1164 1153 1165
f 1153 1142 1165
f 1165 1142 1154
f 1154 1155 1166
f 1166 1155 1167
f 1155 1156 1167
f 1167 1156 1168
f 1156 1157 1168
f 1168 1157 1169
f 1157 1158 1169
f 1169 1158 1170
f 1158 1159 1170
f 1170 1159 1171
f 1159 1160 1171
f 1171 1160 1172
f 1160 1161 1172
f 1172 1161 1173
f 1161 1162 1173
f 1173 1162 1174
f 1162 1163 1174
f 1174 1163 1175
f 1163 1164 1175
f 1175 1164 1176
f 1164 1165 1176
f 1176 1165 1177
f 1165 1154 1177
f 1177 1154 1166
f 1166 1167 1178
f 1178 1167 1179
f 1167 1168 1179
f 1179 1168 1180
f 1168 1169 1180
f 1180 1169 1181
f 1169 1170 1181
f 1181 1170 1182
f 1170 1171 1182
f 1182 1171 1183
f 1171 1172 1183
f 1183 1172 1184
f 1172 1173 1184
f 1184 1173 1185
f 1173 1174 1185
f 1185 1174 1186
f 1174 1175 1186
f 1186 1175 1187
f 1175 1176 1187
f 1187 1176 1188
f 1176 1177 1188
f 1188 1177 1189
f 1177 1166 1189
f 1189 1166 1178
f 1178 1179 1190
f 1190 1179 1191
f 1179 1180 1191
f 1191 1180 1192
f 1180 1181 1192
f 1192 1181 1193
f 1181 1182 1193
f 1193 1182 1194
f 1182 1183 1194
f 1194 1183 1195
f 1183 1184 1195
f 1195 1184 1196
f 1184 1185 1196
f 1196 1185 1197
f 1185 1186 1197
f 1197 1186 1198
f 1186 1187 1198
f 1198 1187 1199
f 1187 1188 1199
f 1199 1188 1200
f 1188 1189 1200
f 1200 1189 1201
f 1189 1178 1201
f 1201 1178 1190
f 1190 1191 1202
f 1202 1191 1203
f 1191 1192 1203
f 1203 1192 1204
f 1192 1193 1204
f 1204 1193 1205
f 1193 1194 1205
f 1205 1194 1206
f 1194 1195 1206
f 1206 1195 1207
f 1195 1196 1207
f 1207 1196 1208
f 1196 1197 1208
f 1208 1197 1209
f 1197 1198 1209
f 1209 1198 1210
f 1198 1199 1210
f 1210 1199 1211
f 1199 1200 1211
f 1211 1200 1212
f 1200 1201 1212
f 1212 1201 1213
f 1201 1190 1213
f 1213 1190 1202
f 1202 1203 1214
f 1214 1203 1215
f 1203 1204 1215
f 1215 1204 1216
f 1204 1205 1216
f 1216 1205 1217
f 1205 1206 1217
f 1217 1206 1218
f 1206 1207 1218
f 1218 1207 1219
f 1207 1208 1219
f 1219 1208 1220
f 1208 1209 1220
f 1220 1209 1221
f 1209 1210 1221
f 1221 1210 1222
f 1210 1211 1222
f 1222 1211 1223
f 1211 1212 1223
f 1223 1212 1224
f 1212 1213 1224
f 1224 1213 1225
f 1213 1202 1225
f 1225 1202 1214
f 1214 1215 1226
f 1226 1215 1227
f 1215 1216 1227
f 1227 1216 1228
f 1216 1217 1228
f 1228 1217 1229
f 1217 1218 1229
f 1229 1218 1230
f 1218 1219 1230
f 1230 1219 1231
f 1219 1220 1231
f 1231 1220 1232
f 1220 1221 1232
f 1232 1221 1233
f 1221 1222 1233
f 1233 1222 1234
f 1222 1223 1234
f 1234 1223 1235
f 1223 1224 1235
f 1235 1224 1236
f 1224 1225 1236
f 1236 1225 1237
f 1225 1214 1237
f 1237 1214 1226
f 1226 1227 1238
f 1238 1227 1239
f 1227 1228 1239
f 1239 1228 1240
f 1228 1229 1240
f 1240 1229 1241
f 1229 1230 1241
f 1241 1230 1242
f 1230 1231 1242
f 1242 1231 1243
f 1231 1232 1243
f 1243 1232 1244
f 1232 1233 1244
f 1244 1233 1245
f 1233 1234 1245
f 1245 1234 1246
f 1234 1235 1246
f 1246 1235 1247
f 1235 1236 1247
f 1247 1236 1248
f 1236 1237 1248
f 1248 1237 1249
f 1237 1226 1249
f 1249 1226 1238
f 1238 1239 1250
f 1250 1239 1250
f 1239 1240 1250
f 1250 1240 1250
f 1240 1241 1250
f 1250 1241 1250
f 1241 1242 1250
f 1250 1242 1250
f 1242 1243 1250
f 1250 1243 1250
f 1243 1244 1250
f 1250 1244 1250
f 1244 1245 1250
f 1250 1245 1250
f 1245 1246 1250
f 1250 1246 1250
f 1246 1247 1250
f 1250 1247 1250
f 1247 1248 1250
f 1250 1248 1250
f 1248 1249 1250
f 1250 1249 1250
f 1249 1238 1250
f 1250 1238 1250

g Path_(0)
v 112.12501 208.975 29.75
v 112.584625 209.43463 29.75
v 112.52305 209.37305 29.425
v 112.35481 209.20482 29.187082
v 112.12501 208.975 29.1
v 111.895195 208.74521 29.187082
v 111.72697 208.57697 29.425
v 111.66539 208.5154 29.75
v 111.72697 208.57697 30.074999
v 111.895195 208.74521 30.312916
v 112.12501 208.975 30.4
v 112.35481 209.20482 30.312916
v 112.52305 209.37305 30.074999
v 112.0334 209.98584 29.75
v 111.97157 209.92453 29.425
v 111.802635 209.757 29.187082
v 111.57186 209.52815 29.1
v 111.34109 209.29932 29.187082
v 111.17215 209.13179 29.425
v 111.11031 209.07048 29.75
v 111.17215 209.13179 30.074999
v 111.34109 209.29932 30.312916
v 111.57186 209.52815 30.4
v 111.802635 209.757 30.312916
v 111.97157 209.92453 30.074999
v 111.524536 210.49986 29.75
v 111.45739 210.44441 29.425
v 111.27396 210.29291 29.187082
v 111.02338 210.08594 29.1
v 110.7728 209.87897 29.187082
v 110.58936 209.72746 29.425
v 110.522224 209.672 29.75
v 110.58936 209.72746 30.074999
v 110.7728 209.87897 30.312916
v 111.02338 210.08594 30.4
v 111.27396 210.29291 30.312916
v 111.45739 210.44441 30.074999
v 111.18454 210.96683 29.75
v 111.10345 210.93509 29.425
v 110.881905 210.84837 29.187082
v 110.57926 210.7299 29.1
v 110.27662 210.61145 29.187082
v 110.05507 210.52472 29.425
v 109.973976 210.49298 29.75
v 110.05507 210.52472 30.074999
v 110.27662 210.61145 30.312916
v 110.57926 210.7299 30.4
v 110.881905 210.84837 30.312916
v 111.10345 210.93509 30.074999
v 111.107376 211.6224 29.75
v 111.02174 211.60658 29.425
v 110.787796 211.56332 29.187082
v 110.46821 211.50426 29.1
v 110.14862 211.44518 29.187082
v 109.914665 211.40193 29.425
v 109.82903 211.38611 29.75
v 109.914665 211.40193 30.074999
v 110.14862 211.44518 30.312916
v 110.46821 211.50426 30.4
v 110.787796 211.56332 30.312916
v 111.02174 211.60658 30.074999
v 110.879425 212.55185 29.75
v 110.80114 212.5137 29.425
v 110.587265 212.40948 29.187082
v 110.295105 212.26714 29.1
v 110.00294 212.12477 29.187082
v 109.78906 212.02055 29.425
v 109.71078 211.9824 29.75
v 109.78906 212.02055 30.074999
v 110.00294 212.12477 30.312916
v 110.295105 212.26714 30.4
v 110.587265 212.40948 30.312916
v 110.80114 212.5137 30.074999
v 110.36356 213.19917 29.75
v 110.28819 213.15556 29.425
v 110.082275 213.03638 29.187082
v 109.80099 212.8736 29.1
v 109.5197 212.7108 29.187082
v 109.31378 212.59161 29.425
v 109.23841 212.548 29.75
v 109.31378 212.59161 30.074999
v 109.5197 212.7108 30.312916
v 109.80099 212.8736 30.4
v 110.082275 213.03638 30.312916
v 110.28819 213.15556 30.074999
v 110.14481 213.78783 29.75
v 110.06128 213.76323 29.425
v 109.83306 213.696 29.187082
v 109.52131 213.60416 29.1
v 109.20956 213.51231 29.187082
v 108.98133 213.44508 29.425
v 108.8978 213.42047 29.75
v 108.98133 213.44508 30.074999
v 109.20956 213.51231 30.312916
v 109.52131 213.60416 30.4
v 109.83306 213.696 30.312916
v 110.06128 213.76323 30.074999
v 109.957 214.62733 29.75
v 109.87705 214.59282 29.425
v 109.65863 214.4985 29.187082
v 109.36026 214.36966 29.1
v 109.06189 214.24083 29.187082
v 108.84347 214.14651 29.425
v 108.76352 214.11198 29.75
v 108.84347 214.14651 30.074999
v 109.06189 214.24083 30.312916
v 109.36026 214.36966 30.4
v 109.65863 214.4985 30.312916
v 109.87705 214.59282 30.074999
v 109.51785 215.25104 29.75
v 109.43688 215.219 29.425
v 109.21567 215.13142 29.187082
v 108.91348 215.0118 29.1
v 108.6113 214.89218 29.187082
v 108.39008 214.80461 29.425
v 108.30911 214.77255 29.75
v 108.39008 214.80461 30.074999
v 108.6113 214.89218 30.312916
v 108.91348 215.0118 30.4
v 109.21567 215.13142 30.312916
v 109.43688 215.219 30.074999
v 109.42397 215.9668 29.75
v 109.34034 215.94254 29.425
v 109.11184 215.87627 29.187082
v 108.7997 215.78575 29.1
v 108.487564 215.69522 29.187082
v 108.25906 215.62895 29.425
v 108.17542 215.60469 29.75
v 108.25906 215.62895 30.074999
v 108.487564 215.69522 30.312916
v 108.7997 215.78575 30.4
v 109.11184 215.87627 30.312916
v 109.34034 215.94254 30.074999
v 109.09314 216.72112 29.75
v 109.01123 216.69156 29.425
v 108.78744 216.6108 29.187082
v 108.481735 216.50047 29.1
v 108.176025 216.39015 29.187082
v 107.95224 216.3094 29.425
v 107.87032 216.27985 29.75
v 107.95224 216.3094 30.074999
v 108.176025 216.39015 30.312916
v 108.481735 216.50047 30.4
v 108.78744 216.6108 30.312916
v 109.01123 216.69156 30.074999
v 108.898026 217.4212 29.75
v 108.81389 217.39874 29.425
v 108.584015 217.33737 29.187082
v 108.27001 217.25356 29.1
v 107.95601 217.16972 29.187082
v 107.72614 217.10837 29.425
v 107.642006 217.0859 29.75
v 107.72614 217.10837 30.074999
v 107.95601 217.16972 30.312916
v 108.27001 217.25356 30.4
v 108.584015 217.33737 30.312916
v 108.81389 217.39874 30.074999
v 108.70367 218.18898 29.75
v 108.61988 218.16525 29.425
v 108.39095 218.10046 29.187082
v 108.07824 218.01195 29.1
v 107.765526 217.92343 29.187082
v 107.536606 217.85864 29.425
v 107.45281 217.83492 29.75
v 107.536606 217.85864 30.074999
v 107.765526 217.92343 30.312916
v 108.07824 218.01195 30.4
v 108.39095 218.10046 30.312916
v 108.61988 218.16525 30.074999
v 108.48984 218.8325 29.75
v 108.40332 218.82257 29.425
v 108.16696 218.79543 29.187082
v 107.84408 218.75835 29.1
v 107.5212 218.72127 29.187082
v 107.284836 218.69412 29.425
v 107.198326 218.68419 29.75
v 107.284836 218.69412 30.074999
v 107.5212 218.72127 30.312916
v 107.84408 218.75835 30.4
v 108.16696 218.79543 30.312916
v 108.40332 218.82257 30.074999
v 108.55254 219.5154 29.75
v 108.465515 219.51848 29.425
v 108.227745 219.5269 29.187082
v 107.902954 219.5384 29.1
v 107.578156 219.5499 29.187082
v 107.340385 219.55832 29.425
v 107.25336 219.5614 29.75
v 107.340385 219.55832 30.074999
v 107.578156 219.5499 30.312916
v 107.902954 219.5384 30.4
v 108.227745 219.5269 30.312916
v 108.465515 219.51848 30.074999
v 108.549385 220.32176 29.75
v 108.4623 220.32161 29.425
v 108.22439 220.32121 29.187082
v 107.89939 220.32066 29.1
v 107.57439 220.32011 29.187082
v 107.33647 220.3197 29.425
v 107.24939 220.31956 29.75
v 107.33647 220.3197 30.074999
v 107.57439 220.32011 30.312916
v 107.89939 220.32066 30.4
v 108.22439 220.32121 30.312916
v 108.4623 220.32161 30.074999
v 108.55029 221.10382 29.75
v 108.46321 221.1037 29.425
v 108.225296 221.10338 29.187082
v 107.9003 221.10294 29.1
v 107.575294 221.10248 29.187082
v 107.33738 221.10216 29.425
v 107.2503 221.10204 29.75
v 107.33738 221.10216 30.074999
v 107.575294 221.10248 30.312916
v 107.9003 221.10294 30.4
v 108.225296 221.10338 30.312916
v 108.46321 221.1037 30.074999
v 108.546555 221.91498 29.75
v 108.459564 221.91098 29.425
v 108.2219 221.90009 29.187082
v 107.89724 221.8852 29.1
v 107.57258 221.8703 29.187082
v 107.334915 221.8594 29.425
v 107.247925 221.85541 29.75
v 107.334915 221.8594 30.074999
v 107.57258 221.8703 30.312916
v 107.89724 221.8852 30.4
v 108.2219 221.90009 30.312916
v 108.459564 221.91098 30.074999
v 108.46431 222.80034 29.75
v 108.37915 222.78212 29.425
v 108.14649 222.73239 29.187082
v 107.828674 222.66444 29.1
v 107.51086 222.59651 29.187082
v 107.27819 222.54677 29.425
v 107.19303 222.52856 29.75
v 107.27819 222.54677 30.074999
v 107.51086 222.59651 30.312916
v 107.828674 222.66444 30.4
v 108.14649 222.73239 30.312916
v 108.37915 222.78212 30.074999
v 108.21381 223.51038 29.75
v 108.127914 223.49608 29.425
v 107.89323 223.457 29.187082
v 107.57264 223.40363 29.1
v 107.25205 223.35027 29.187082
v 107.017365 223.31119 29.425
v 106.931465 223.29689 29.75
v 107.017365 223.31119 30.074999
v 107.25205 223.35027 30.312916
v 107.57264 223.40363 30.4
v 107.89323 223.457 30.312916
v 108.127914 223.49608 30.074999
v 108.22539 224.18497 29.75
v 108.138306 224.18509 29.425
v 107.90039 224.18544 29.187082
v 107.575386 224.1859 29.1
v 107.25039 224.18636 29.187082
v 107.012474 224.18669 29.425
v 106.925385 224.18681 29.75
v 107.012474 224.18669 30.074999
v 107.25039 224.18636 30.312916
v 107.575386 224.1859 30.4
v 107.90039 224.18544 30.312916
v 108.138306 224.18509 30.074999
v 108.22486 224.96832 29.75
v 108.13777 224.96829 29.425
v 107.89986 224.96825 29.187082
v 107.57486 224.96817 29.1
v 107.249855 224.9681 29.187082
v 107.01194 224.96803 29.425
v 106.92486 224.96802 29.75
v 107.01194 224.96803 30.074999
v 107.249855 224.9681 30.312916
v 107.57486 224.96817 30.4
v 107.89986 224.96825 30.312916
v 108.13777 224.96829 30.074999
v 108.22493 225.7612 29.75
v 108.137856 225.75975 29.425
v 107.89997 225.75581 29.187082
v 107.57502 225.75043 29.1
v 107.25006 225.74506 29.187082
v 107.01218 225.7411 29.425
v 106.92511 225.73967 29.75
v 107.01218 225.7411 30.074999
v 107.25006 225.74506 30.312916
v 107.57502 225.75043 30.4
v 107.89997 225.75581 30.312916
v 108.137856 225.75975 30.074999
v 108.180565 226.68576 29.75
v 108.09595 226.66519 29.425
v 107.86476 226.60901 29.187082
v 107.54895 226.53227 29.1
v 107.23315 226.45552 29.187082
v 107.00195 226.39934 29.425
v 106.917336 226.37877 29.75
v 107.00195 226.39934 30.074999
v 107.23315 226.45552 30.312916
v 107.54895 226.53227 30.4
v 107.86476 226.60901 30.312916
v 108.09595 226.66519 30.074999
v 107.74675 227.61024 29.75
v 107.67528 227.5605 29.425
v 107.48002 227.42456 29.187082
v 107.213295 227.23886 29.1
v 106.94657 227.05318 29.187082
v 106.75131 226.91724 29.425
v 106.67984 226.86748 29.75
v 106.75131 226.91724 30.074999
v 106.94657 227.05318 30.312916
v 107.213295 227.23886 30.4
v 107.48002 227.42456 30.312916
v 107.67528 227.5605 30.074999
v 107.1689 228.21208 29.75
v 107.10168 228.15672 29.425
v 106.918015 228.0055 29.187082
v 106.66712 227.7989 29.1
v 106.41624 227.59232 29.187082
v 106.232574 227.44107 29.425
v 106.165344 227.38571 29.75
v 106.232574 227.44107 30.074999
v 106.41624 227.59232 30.312916
v 106.66712 227.7989 30.4
v 106.918015 228.0055 30.312916
v 107.10168 228.15672 30.074999
v 106.80792 228.72437 29.75
v 106.72946 228.68658 29.425
v 106.51511 228.58337 29.187082
v 106.22228 228.44237 29.1
v 105.92946 228.30138 29.187082
v 105.7151 228.19817 29.425
v 105.636635 228.16039 29.75
v 105.7151 228.19817 30.074999
v 105.92946 228.30138 30.312916
v 106.22228 228.44237 30.4
v 106.51511 228.58337 30.312916
v 106.72946 228.68658 30.074999
v 106.60769 229.41298 29.75
v 106.52582 229.38329 29.425
v 106.302155 229.30219 29.187082
v 105.99662 229.19139 29.1
v 105.69109 229.0806 29.187082
v 105.46743 228.99948 29.425
v 105.38556 228.9698 29.75
v 105.46743 228.99948 30.074999
v 105.69109 229.0806 30.312916
v 105.99662 229.19139 30.4
v 106.302155 229.30219 30.312916
v 106.52582 229.38329 30.074999
v 106.31176 230.09961 29.75
v 106.228424 230.07433 29.425
v 106.00075 230.00528 29.187082
v 105.689735 229.91095 29.1
v 105.37873 229.81662 29.187082
v 105.151054 229.74756 29.425
v 105.06772 229.72229 29.75
v 105.151054 229.74756 30.074999
v 105.37873 229.81662 30.312916
v 105.689735 229.91095 30.4
v 106.00075 230.00528 30.312916
v 106.228424 230.07433 30.074999
v 106.15187 230.9131 29.75
v 106.070595 230.88184 29.425
v 105.84853 230.79643 29.187082
v 105.545204 230.67975 29.1
v 105.24187 230.56306 29.187082
v 105.01981 230.47766 29.425
v 104.93854 230.4464 29.75
v 105.01981 230.47766 30.074999
v 105.24187 230.56306 30.312916
v 105.545204 230.67975 30.4
v 105.84853 230.79643 30.312916
v 106.070595 230.88184 30.074999
v 105.70309 231.66716 29.75
v 105.62728 231.6243 29.425
v 105.42018 231.5072 29.187082
v 105.13727 231.34723 29.1
v 104.85436 231.18727 29.187082
v 104.64726 231.07018 29.425
v 104.57146 231.02731 29.75
v 104.64726 231.07018 30.074999
v 104.85436 231.18727 30.312916
v 105.13727 231.34723 30.4
v 105.42018 231.5072 30.312916
v 105.62728 231.6243 30.074999
v 105.37897 232.28262 29.75
v 105.29813 232.25023 29.425
v 105.07728 232.16174 29.187082
v 104.77559 232.04088 29.1
v 104.47391 231.92 29.187082
v 104.25306 231.83151 29.425
v 104.17222 231.79912 29.75
v 104.25306 231.83151 30.074999
v 104.47391 231.92 30.312916
v 104.77559 232.04088 30.4
v 105.07728 232.16174 30.312916
v 105.29813 232.25023 30.074999
v 105.18622 232.96022 29.75
v 105.10209 232.93773 29.425
v 104.872246 232.87628 29.187082
v 104.55827 232.79234 29.1
v 104.2443 232.7084 29.187082
v 104.01446 232.64696 29.425
v 103.93033 232.62447 29.75
v 104.01446 232.64696 30.074999
v 104.2443 232.7084 30.312916
v 104.55827 232.79234 30.4
v 104.872246 232.87628 30.312916
v 105.10209 232.93773 30.074999
v 105.01347 233.65445 29.75
v 104.92748 233.64073 29.425
v 104.692535 233.60324 29.187082
v 104.3716 233.55202 29.1
v 104.05066 233.5008 29.187082
v 103.81572 233.4633 29.425
v 103.72972 233.44958 29.75
v 103.81572 233.4633 30.074999
v 104.05066 233.5008 30.312916
v 104.3716 233.55202 30.4
v 104.692535 233.60324 30.312916
v 104.92748 233.64073 30.074999
v 104.96124 234.37323 29.75
v 104.87434 234.36772 29.425
v 104.636894 234.35265 29.187082
v 104.312546 234.33205 29.1
v 103.988205 234.31146 29.187082
v 103.75076 234.29639 29.425
v 103.66386 234.29086 29.75
v 103.75076 234.29639 30.074999
v 103.988205 234.31146 30.312916
v 104.312546 234.33205 30.4
v 104.636894 234.35265 30.312916
v 104.87434 234.36772 30.074999
v 104.89642 235.29547 29.75
v 104.812836 235.27107 29.425
v 104.58445 235.20439 29.187082
v 104.27248 235.1133 29.1
v 103.9605 235.0222 29.187082
v 103.732124 234.95552 29.425
v 103.64853 234.9311 29.75
v 103.732124 234.95552 30.074999
v 103.9605 235.0222 30.312916
v 104.27248 235.1133 30.4
v 104.58445 235.20439 30.312916
v 104.812836 235.27107 30.074999
v 104.43104 236.14732 29.75
v 104.358 236.0999 29.425
v 104.158455 235.97034 29.187082
v 103.88587 235.79335 29.1
v 103.61329 235.61636 29.187082
v 103.41375 235.4868 29.425
v 103.340706 235.43939 29.75
v 103.41375 235.4868 30.074999
v 103.61329 235.61636 30.312916
v 103.88587 235.79335 30.4
v 104.158455 235.97034 30.312916
v 104.358 236.0999 30.074999
v 104.02755 236.65936 29.75
v 103.94642 236.62773 29.425
v 103.724754 236.54129 29.187082
v 103.42197 236.42322 29.1
v 103.11917 236.30515 29.187082
v 102.89751 236.21872 29.425
v 102.816376 236.18707 29.75
v 102.89751 236.21872 30.074999
v 103.11917 236.30515 30.312916
v 103.42197 236.42322 30.4
v 103.724754 236.54129 30.312916
v 103.94642 236.62773 30.074999
v 103.98644 237.22855 29.75
v 103.89944 237.22484 29.425
v 103.661736 237.2147 29.187082
v 103.33703 237.20087 29.1
v 103.01232 237.18703 29.187082
v 102.77462 237.17688 29.425
v 102.68762 237.17317 29.75
v 102.77462 237.17688 30.074999
v 103.01232 237.18703 30.312916
v 103.33703 237.20087 30.4
v 103.661736 237.2147 30.312916
v 103.89944 237.22484 30.074999
v 104.005455 237.97862 29.75
v 103.91837 237.9792 29.425
v 103.68046 237.98077 29.187082
v 103.35547 237.98291 29.1
v 103.03047 237.98506 29.187082
v 102.792564 237.98663 29.425
v 102.70548 237.98721 29.75
v 102.792564 237.98663 30.074999
v 103.03047 237.98506 30.312916
v 103.35547 237.98291 30.4
v 103.68046 237.98077 30.312916
v 103.91837 237.9792 30.074999
v 103.99661 238.79617 29.75
v 103.90963 238.792 29.425
v 103.67198 238.78065 29.187082
v 103.34735 238.76514 29.1
v 103.02273 238.74963 29.187082
v 102.78508 238.73827 29.425
v 102.6981 238.73412 29.75
v 102.78508 238.73827 30.074999
v 103.02273 238.74963 30.312916
v 103.34735 238.76514 30.4
v 103.67198 238.78065 30.312916
v 103.90963 238.792 30.074999
v 103.91682 239.67885 29.75
v 103.83161 239.66086 29.425
v 103.59882 239.61171 29.187082
v 103.28084 239.54457 29.1
v 102.962845 239.47745 29.187082
v 102.73006 239.4283 29.425
v 102.64485 239.41031 29.75
v 102.73006 239.4283 30.074999
v 102.962845 239.47745 30.312916
v 103.28084 239.54457 30.4
v 103.59882 239.61171 30.312916
v 103.83161 239.66086 30.074999
v 103.6674 240.39342 29.75
v 103.58155 240.37881 29.425
v 103.347 240.3389 29.187082
v 103.02661 240.28438 29.1
v 102.706215 240.22987 29.187082
v 102.471664 240.18996 29.425
v 102.38582 240.17535 29.75
v 102.471664 240.18996 30.074999
v 102.706215 240.22987 30.312916
v 103.02661 240.28438 30.4
v 103.347 240.3389 30.312916
v 103.58155 240.37881 30.074999
v 103.671135 241.09721 29.75
v 103.584145 241.09311 29.425
v 103.34649 241.08192 29.187082
v 103.02185 241.06664 29.1
v 102.69721 241.05135 29.187082
v 102.45956 241.04016 29.425
v 102.372574 241.03607 29.75
v 102.45956 241.04016 30.074999
v 102.69721 241.05135 30.312916
v 103.02185 241.06664 30.4
v 103.34649 241.08192 30.312916
v 103.584145 241.09311 30.074999
v 103.588646 241.98216 29.75
v 103.503494 241.9639 29.425
v 103.27087 241.91402 29.187082
v 102.95309 241.84587 29.1
v 102.635315 241.77774 29.187082
v 102.40269 241.72786 29.425
v 102.317535 241.7096 29.75
v 102.40269 241.72786 30.074999
v 102.635315 241.77774 30.312916
v 102.95309 241.84587 30.4
v 103.27087 241.91402 30.312916
v 103.503494 241.9639 30.074999
v 103.333466 242.69055 29.823288
v 103.28425 242.68239 29.490541
v 103.07751 242.64807 29.227316
v 102.76862 242.5968 29.104145
v 102.44037 242.54233 29.154028
v 102.180695 242.49924 29.363604
v 102.05918 242.47906 29.676712
v 102.10839 242.48723 30.009459
v 102.31514 242.52155 30.272682
v 102.62402 242.57281 30.395855
v 102.95228 242.62729 30.34597
v 103.21195 242.67038 30.136396
v 103.34724 243.37837 29.68792
v 103.22786 243.38177 29.376606
v 102.96722 243.38124 29.16708
v 102.63513 243.37689 29.115484
v 102.3206 243.36992 29.235645
v 102.1079 243.36218 29.495363
v 102.054016 243.35574 29.82505
v 102.17339 243.35234 30.136364
v 102.434044 243.35289 30.34589
v 102.76612 243.35722 30.397486
v 103.08065 243.3642 30.277325
v 103.29336 243.37195 30.017607
v 103.27875 244.33377 29.673418
v 103.113914 244.34744 29.398834
v 102.83057 244.30777 29.23526
v 102.50463 244.22539 29.226522
v 102.22344 244.12236 29.374966
v 102.06234 244.02629 29.640812
v 102.06449 243.96294 29.95283
v 102.229324 243.94926 30.227413
v 102.512665 243.98894 30.39099
v 102.8386 244.07132 30.399725
v 103.1198 244.17435 30.251284
v 103.2809 244.27042 29.985435
v 102.830635 245.20868 30.033707
v 102.6891 245.20067 29.79367
v 102.45025 245.08623 29.651274
v 102.17807 244.89601 29.64467
v 101.9455 244.68098 29.77563
v 101.814865 244.49876 30.009062
v 101.82115 244.3982 30.28242
v 101.962685 244.4062 30.522453
v 102.201546 244.52065 30.66485
v 102.47372 244.71086 30.671453
v 102.70628 244.92589 30.540495
v 102.83693 245.10811 30.307062
v 102.25347 245.73563 30.364027
v 102.17299 245.8117 30.011395
v 101.98357 245.75941 29.725498
v 101.735954 245.59277 29.582945
v 101.4965 245.35645 29.62193
v 101.32936 245.11374 29.832008
v 101.279335 244.92969 30.156889
v 101.35981 244.85362 30.509521
v 101.54924 244.90591 30.795418
v 101.79685 245.07256 30.937973
v 102.03631 245.30888 30.898987
v 102.20344 245.55159 30.688908
v 101.88393 246.06389 30.51376
v 101.8274 246.22356 30.297783
v 101.63121 246.28189 30.105476
v 101.34794 246.22325 29.988365
v 101.053474 246.06337 29.977829
v 100.82672 245.84506 30.076694
v 100.72845 245.62683 30.258467
v 100.78497 245.46716 30.474442
v 100.98116 245.40883 30.66675
v 101.264435 245.46745 30.783861
v 101.5589 245.62735 30.794395
v 101.78565 245.84566 30.695532
v 101.70818 246.55847 30.5378
v 101.630005 246.68604 30.32424
v 101.400635 246.75755 30.208641
v 101.08153 246.75386 30.22198
v 100.758194 246.67593 30.36068
v 100.517265 246.54468 30.587578
v 100.4233 246.39523 30.841877
v 100.50147 246.26767 31.055437
v 100.73085 246.19615 31.171036
v 101.04996 246.19984 31.157698
v 101.37329 246.27777 31.018997
v 101.61422 246.40904 30.792099
v 101.61672 247.28291 30.887043
v 101.363884 247.32553 30.70187
v 101.03393 247.33961 30.661469
v 100.71526 247.32138 30.776663
v 100.49327 247.27573 31.016584
v 100.42744 247.21487 31.316952
v 100.53541 247.15514 31.597277
v 100.78824 247.11252 31.78245
v 101.118195 247.09843 31.822851
v 101.43686 247.11667 31.707659
v 101.65885 247.16232 31.467735
v 101.724686 247.22318 31.167368
v 101.67277 248.07127 30.94791
v 101.46578 248.12059 30.681149
v 101.15399 248.13765 30.553587
v 100.820946 248.1179 30.599407
v 100.555885 248.06662 30.806332
v 100.429825 247.99754 31.118914
v 100.476555 247.9292 31.453398
v 100.68354 247.87988 31.72016
v 100.99533 247.86281 31.84772
v 101.32838 247.88257 31.801899
v 101.59344 247.93385 31.594976
v 101.7195 248.00291 31.282394
v 101.601234 248.89441 30.994707
v 101.384285 248.89984 30.754053
v 101.07209 248.85931 30.680302
v 100.7483 248.78368 30.793217
v 100.49968 248.69319 31.06254
v 100.39284 248.6121 31.416107
v 100.45641 248.56216 31.75918
v 100.67336 248.55672 31.999834
v 100.985565 248.59724 32.073586
v 101.30935 248.6729 31.96067
v 101.557976 248.76337 31.691347
v 101.66481 248.84445 31.33778
v 101.25695 249.60838 31.085571
v 100.993225 249.53218 30.891264
v 100.67144 249.439 30.860207
v 100.37781 249.35376 31.000721
v 100.19101 249.29935 31.27516
v 100.161095 249.29031 31.609983
v 100.29608 249.3291 31.915478
v 100.5598 249.4053 32.109787
v 100.88159 249.4985 32.140842
v 101.175224 249.58372 32.000328
v 101.36202 249.63814 31.725891
v 101.39194 249.64717 31.391068
v 101.13339 250.43005 31.213964
v 100.9142 250.36555 30.981455
v 100.609184 250.26456 30.896044
v 100.30008 250.15416 30.980616
v 100.0697 250.06392 31.212511
v 99.97979 250.018 31.529593
v 100.05442 250.02875 31.846899
v 100.27361 250.09325 32.07941
v 100.57863 250.19423 32.16482
v 100.88773 250.30464 32.080246
v 101.11811 250.39488 31.848352
v 101.20802 250.44078 31.531271
v 100.681595 251.3203 31.416002
v 100.430046 251.26164 31.286566
v 100.13511 251.11613 31.27863
v 99.8758 250.92276 31.394321
v 99.7216 250.73334 31.60264
v 99.713844 250.59862 31.847769
v 99.85459 250.5547 32.064026
v 100.10613 250.61336 32.193462
v 100.40108 250.75888 32.201397
v 100.660385 250.95224 32.085705
v 100.814575 251.14166 31.877386
v 100.82234 251.27638 31.632257
v 100.304245 251.90297 31.329325
v 100.09542 251.88756 31.16982
v 99.82665 251.75308 31.160425
v 99.569954 251.53557 31.303658
v 99.3941 251.2933 31.561138
v 99.346214 251.09122 31.863874
v 99.43913 250.98344 32.13075
v 99.64795 250.99887 32.290253
v 99.916725 251.13335 32.29965
v 100.17342 251.35086 32.156414
v 100.34928 251.59311 31.898935
v 100.39716 251.7952 31.596199
v 99.77314 252.349 31.789368
v 99.547264 252.21974 31.604555
v 99.27316 252.03287 31.569239
v 99.02428 251.83842 31.692884
v 98.867294 251.68854 31.942362
v 98.844284 251.62337 32.25082
v 98.96141 251.66035 32.53561
v 99.18728 251.78961 32.720425
v 99.46139 251.97649 32.75574
v 99.71027 252.17093 32.632095
v 99.86725 252.32082 32.382618
v 99.89026 252.38599 32.074158
v 99.34927 252.84901 31.683968
v 99.06845 252.71696 31.55411
v 98.76547 252.57695 31.596462
v 98.521515 252.4665 31.799673
v 98.40195 252.4152 32.109295
v 98.43882 252.43681 32.442364
v 98.62223 252.52553 32.709637
v 98.90305 252.65758 32.839493
v 99.20603 252.79759 32.797142
v 99.44999 252.90804 32.59393
v 99.56956 252.95934 32.28431
v 99.532684 252.93773 31.951239
v 99.037895 253.53467 31.650576
v 98.734535 253.4287 31.550827
v 98.4248 253.32028 31.625118
v 98.19168 253.2385 31.853546
v 98.09765 253.20522 32.174904
v 98.16789 253.22939 32.503082
v 98.3836 253.30453 32.750145
v 98.68696 253.4105 32.849895
v 98.9967 253.51892 32.775604
v 99.22981 253.60072 32.547176
v 99.323845 253.63399 32.22582
v 99.2536 253.60982 31.89764
v 98.66706 254.20071 31.582382
v 98.33536 254.14714 31.566275
v 98.03957 254.098 31.721117
v 97.85896 254.06647 32.005417
v 97.84192 254.061 32.343002
v 97.99301 254.08305 32.64341
v 98.27174 254.12671 32.82615
v 98.60345 254.18028 32.842255
v 98.89923 254.22943 32.687412
v 99.07984 254.26096 32.40311
v 99.096886 254.26643 32.06553
v 98.94579 254.24438 31.765121
v 98.70423 255.02046 31.67083
v 98.371414 254.99498 31.642445
v 98.06329 254.95633 31.777094
v 97.86243 254.91489 32.038692
v 97.82263 254.88173 32.35715
v 97.95457 254.86577 32.647137
v 98.22289 254.87126 32.830948
v 98.5557 254.89674 32.85933
v 98.86383 254.93538 32.72468
v 99.0647 254.97684 32.46308
v 99.10449 255.00998 32.144623
v 98.97255 255.02596 31.85464
v 98.49034 255.95529 31.863712
v 98.174644 255.84435 31.83619
v 97.901566 255.69662 31.958244
v 97.74428 255.5517 32.197178
v 97.74493 255.44843 32.488964
v 97.903336 255.41446 32.75542
v 98.17706 255.4589 32.92515
v 98.49276 255.56984 32.952675
v 98.76584 255.71756 32.83062
v 98.92313 255.86247 32.591686
v 98.92248 255.96576 32.2999
v 98.76407 255.99973 32.033443
v 98.03645 256.6248 31.780983
v 97.76706 256.4316 31.828115
v 97.54331 256.20422 32.03981
v 97.42516 256.00354 32.359337
v 97.444275 255.88336 32.701088
v 97.59553 255.87585 32.973484
v 97.83839 255.98306 33.10354
v 98.10778 256.17624 33.056408
v 98.33153 256.40363 32.844715
v 98.44968 256.6043 32.525185
v 98.430565 256.7245 32.183437
v 98.27931 256.732 31.91104
v 97.40381 256.97937 32.187527
v 97.152405 256.7606 32.24129
v 96.96946 256.56595 32.438396
v 96.90399 256.44763 32.72603
v 96.97354 256.43732 33.027115
v 97.15947 256.53775 33.260983
v 97.411964 256.72208 33.364964
v 97.66337 256.94086 33.3112
v 97.84631 257.13547 33.114094
v 97.91178 257.2538 32.82646
v 97.84224 257.26413 32.525375
v 97.6563 257.16367 32.291508
v 97.14773 257.6068 32.287006
v 96.844 257.46555 32.256283
v 96.56991 257.3295 32.395294
v 96.39891 257.23514 32.666794
v 96.37681 257.20773 32.99803
v 96.50954 257.25464 33.300255
v 96.76153 257.36325 33.49248
v 97.06526 257.50452 33.523205
v 97.33935 257.64056 33.384193
v 97.51035 257.73492 33.112694
v 97.53245 257.76236 32.781456
v 97.39972 257.71545 32.479233
v 97.03664 258.29437 32.320145
v 96.712166 258.23438 32.254368
v 96.39887 258.17618 32.36237
v 96.1807 258.13535 32.61521
v 96.11611 258.12286 32.945145
v 96.222404 258.14206 33.263763
v 96.47111 258.18777 33.48569
v 96.79558 258.24777 33.551468
v 97.10887 258.306 33.443466
v 97.32704 258.3468 33.190624
v 97.39163 258.35928 32.86069
v 97.28534 258.34012 32.542072
v 96.92941 259.18158 32.33962
v 96.643776 259.02075 32.267223
v 96.365295 258.85944 32.36664
v 96.168594 258.7408 32.61123
v 96.10637 258.69672 32.935455
v 96.19529 258.73895 33.252438
v 96.411545 258.85617 33.47725
v 96.69718 259.017 33.549644
v 96.975655 259.17834 33.45023
v 97.17236 259.29694 33.20564
v 97.23459 259.34103 32.881413
v 97.14566 259.2988 32.564426
v 96.132645 259.74237 32.35564
v 95.8941 259.5087 32.343876
v 95.69575 259.26898 32.512264
v 95.59076 259.08746 32.81569
v 95.607254 259.01276 33.172848
v 95.740814 259.06488 33.488033
v 95.95566 259.2299 33.6768
v 96.19421 259.46353 33.688564
v 96.392555 259.70325 33.520176
v 96.49754 259.8848 33.21675
v 96.48105 259.9595 32.859592
v 96.34749 259.90738 32.544407
v 95.64662 260.4098 32.932205
v 95.36147 260.23456 33.042854
v 95.13774 260.01505 33.27146
v 95.03537 259.8101 33.55678
v 95.0818 259.67462 33.822353
v 95.264595 259.6449 33.99702
v 95.53476 259.7289 34.03398
v 95.81991 259.90417 33.923332
v 96.04364 260.12366 33.694725
v 96.14601 260.3286 33.409405
v 96.09958 260.46408 33.143833
v 95.91679 260.4938 32.969166
v 95.446945 261.1408 32.93464
v 95.161125 261.03098 32.812485
v 94.89829 260.82092 32.860886
v 94.72888 260.5669 33.06687
v 94.69827 260.33704 33.375244
v 94.81468 260.19287 33.70338
v 95.04691 260.17307 33.963356
v 95.33273 260.2829 34.08551
v 95.59556 260.49298 34.03711
v 95.76498 260.74698 33.831123
v 95.79558 260.97687 33.52275
v 95.67917 261.121 33.194614
v 94.96271 261.55746 33.20623
v 94.701775 261.40753 33.20051
v 94.463264 261.17023 33.34376
v 94.31108 260.9091 33.5976
v 94.28601 260.69412 33.894012
v 94.39477 260.58292 34.153572
v 94.60821 260.60526 34.306732
v 94.86914 260.7552 34.31245
v 95.10766 260.9925 34.1692
v 95.259834 261.25363 33.91536
v 95.284904 261.4686 33.61895
v 95.176155 261.5798 33.35939
v 94.36999 261.86652 33.707375
v 94.11168 261.6531 33.710014
v 93.89829 261.43216 33.893
v 93.786995 261.26282 34.207306
v 93.807625 261.19052 34.568707
v 93.954636 261.2346 34.88037
v 94.18865 261.38324 35.05879
v 94.44695 261.59662 35.05615
v 94.66035 261.8176 34.87316
v 94.77164 261.9869 34.55886
v 94.751015 262.05923 34.197456
v 94.604 262.01517 33.88579
v 93.83185 262.50406 33.789585
v 93.55303 262.31586 33.829628
v 93.33899 262.10596 34.047276
v 93.24707 261.9306 34.3842
v 93.301895 261.83676 34.750126
v 93.48878 261.8496 35.04701
v 93.75765 261.9657 35.19529
v 94.03646 262.15387 35.155243
v 94.2505 262.36377 34.9376
v 94.34243 262.53912 34.600674
v 94.287605 262.63297 34.234745
v 94.100716 262.62012 33.937866
v 93.62294 263.17026 33.80569
v 93.31475 263.0524 33.892334
v 93.04732 262.86935 34.135265
v 92.892296 262.6702 34.46939
v 92.891235 262.50827 34.80518
v 93.04441 262.42694 35.052658
v 93.31078 262.44806 35.145515
v 93.61897 262.56595 35.058872
v 93.886406 262.749 34.81594
v 94.04142 262.94815 34.481815
v 94.04249 263.11008 34.146027
v 93.88931 263.19138 33.89855
v 93.18144 263.58466 34.3057
v 92.89069 263.42575 34.38347
v 92.67516 263.28223 34.62461
v 92.592606 263.19257 34.96452
v 92.66514 263.18076 35.312115
v 92.87332 263.25 35.574253
v 93.161385 263.3817 35.680702
v 93.45213 263.54062 35.602936
v 93.66766 263.68414 35.36179
v 93.75022 263.7738 35.02188
v 93.67769 263.7856 34.674286
v 93.469505 263.71637 34.412148
v 92.88502 264.22528 34.33552
v 92.62825 264.0087 34.35396
v 92.41022 263.83084 34.539223
v 92.28935 263.7394 34.84167
v 92.29804 263.75885 35.180264
v 92.433945 263.884 35.46427
v 92.66066 264.0813 35.6176
v 92.917435 264.29788 35.59916
v 93.13547 264.4757 35.4139
v 93.25633 264.56717 35.11145
v 93.24764 264.5477 34.772858
v 93.11173 264.42258 34.48885
v 92.29538 264.79675 34.379158
v 92.06572 264.55096 34.372093
v 91.86572 264.33414 34.53371
v 91.74898 264.20438 34.82071
v 91.74677 264.19644 35.15619
v 91.859695 264.31244 35.450256
v 92.05749 264.52133 35.624115
v 92.28715 264.76712 35.631184
v 92.487144 264.98395 35.469566
v 92.60389 265.1137 35.182564
v 92.606094 265.12164 34.847088
v 92.49317 265.00565 34.55302
v 91.642365 265.2287 34.350002
v 91.40633 265.00262 34.429836
v 91.23048 264.8347 34.66239
v 91.161934 264.76996 34.98536
v 91.21907 264.8257 35.312195
v 91.38656 264.98706 35.55533
v 91.61954 265.21075 35.64961
v 91.855576 265.43686 35.569775
v 92.031425 265.6048 35.33722
v 92.09997 265.66953 35.01425
v 92.04284 265.61377 34.687416
v 91.87534 265.45242 34.444283
v 91.09345 265.7882 34.349983
v 90.83706 265.58853 34.43714
v 90.64941 265.44235 34.675114
v 90.58078 265.38885 35.000134
v 90.64957 265.44238 35.32511
v 90.83733 265.5886 35.562973
v 91.09377 265.7883 35.649982
v 91.35016 265.98798 35.562824
v 91.53781 266.13416 35.324852
v 91.60644 266.18762 34.999832
v 91.53765 266.13412 34.674854
v 91.349884 265.9879 34.436993
v 90.674 266.4485 34.350002
v 90.36186 266.35797 34.4371
v 90.13336 266.29175 34.675026
v 90.049736 266.2675 35.000027
v 90.13339 266.29175 35.325024
v 90.36191 266.35797 35.56293
v 90.67406 266.4485 35.65
v 90.9862 266.53897 35.562904
v 91.2147 266.60522 35.324978
v 91.298325 266.62946 34.999977
v 91.21467 266.60522 34.67498
v 90.98615 266.53897 34.437073
v 90.673775 267.23074 34.350002
v 90.34899 267.23093 34.437904
v 90.11168 267.23108 34.67642
v 90.02541 267.23114 35.001637
v 90.11331 267.23108 35.326416
v 90.35183 267.23093 35.563732
v 90.67705 267.23074 35.649998
v 91.00183 267.23056 35.562096
v 91.23914 267.2304 35.323578
v 91.32541 267.23035 34.99836
v 91.2375 267.2304 34.67358
v 90.99899 267.23056 34.436264
v 90.831085 268.01306 34.369026
v 90.49468 268.01297 34.3755
v 90.20659 268.0129 34.549305
v 90.04399 268.01285 34.843876
v 90.05046 268.01285 35.18028
v 90.22427 268.0129 35.468376
v 90.51884 268.01297 35.63097
v 90.85524 268.01306 35.624496
v 91.14334 268.01312 35.45069
v 91.30593 268.01318 35.156124
v 91.29946 268.01318 34.81972
v 91.125656 268.01312 34.531624
v 90.81973 268.78897 34.36829
v 90.48351 268.79166 34.379383
v 90.1986 268.7953 34.55781
v 90.04135 268.79895 34.855766
v 90.05389 268.8016 35.19341
v 90.23286 268.80258 35.480267
v 90.530304 268.8016 35.63948
v 90.86652 268.79892 35.628387
v 91.15143 268.79526 35.44996
v 91.308685 268.79163 35.152004
v 91.29614 268.78894 34.81436
v 91.11718 268.788 34.5275
v 90.82891 269.50784 34.37623
v 90.49391 269.53723 34.37301
v 90.21064 269.57736 34.544834
v 90.05499 269.6175 34.845665
v 90.06867 269.64685 35.194897
v 90.248024 269.65762 35.498947
v 90.54498 269.64685 35.67635
v 90.879974 269.6175 35.67957
v 91.163246 269.57736 35.507744
v 91.31889 269.53723 35.206913
v 91.305214 269.50784 34.85768
v 91.12587 269.4971 34.55363
v 90.92816 270.14975 34.123947
v 90.60144 270.2301 34.095455
v 90.329475 270.33987 34.249123
v 90.185135 270.44965 34.543777
v 90.20711 270.53 34.900463
v 90.38949 270.55942 35.22361
v 90.68342 270.53 35.42663
v 91.01014 270.44965 35.45512
v 91.282104 270.33987 35.30145
v 91.426445 270.2301 35.006794
v 91.40447 270.14975 34.65011
v 91.22209 270.12033 34.32696
v 91.18194 270.9331 33.892025
v 90.84862 270.97806 33.88074
v 90.56764 271.03946 34.047813
v 90.41429 271.10086 34.348476
v 90.429665 271.1458 34.70217
v 90.609634 271.16226 35.014122
v 90.905975 271.1458 35.200745
v 91.239296 271.10086 35.21203
v 91.52027 271.03946 35.044956
v 91.67362 270.97806 34.744293
v 91.65826 270.9331 34.3906
v 91.47829 270.91666 34.078648
v 91.14398 271.84222 34.00993
v 90.807884 271.8324 34.027645
v 90.52311 271.819 34.20833
v 90.36597 271.8056 34.503555
v 90.37856 271.79578 34.83423
v 90.55751 271.79218 35.111744
v 90.85487 271.79578 35.261734
v 91.19097 271.8056 35.24402
v 91.475746 271.819 35.063335
v 91.63289 271.8324 34.76811
v 91.6203 271.84222 34.437435
v 91.441345 271.8458 34.15992
v 91.144966 272.60098 34.01599
v 90.80874 272.6011 34.028378
v 90.52377 272.60126 34.207256
v 90.36644 272.60144 34.504696
v 90.3789 272.60156 34.840996
v 90.5578 272.6016 35.126045
v 90.85521 272.60156 35.283466
v 91.191444 272.60144 35.27108
v 91.47641 272.60126 35.0922
v 91.633736 272.6011 34.79476
v 91.621284 272.60098 34.45846
v 91.44238 272.60092 34.173412
v 91.0326 273.38983 34.008537
v 90.70365 273.38635 34.081036
v 90.4541 273.3821 34.30736
v 90.350815 273.37827 34.626877
v 90.42147 273.37582 34.95396
v 90.64714 273.37543 35.200977
v 90.96735 273.37723 35.301735
v 91.296295 273.38074 35.229237
v 91.545845 273.38495 35.00291
v 91.64913 273.38882 34.683395
v 91.578476 273.39127 34.35631
v 91.352806 273.39163 34.109295
v 90.88695 274.23575 34.14372
v 90.58023 274.1944 34.30446
v 90.38241 274.14536 34.582684
v 90.34648 274.10168 34.903847
v 90.482086 274.07516 35.18189
v 90.75288 274.07285 35.34231
v 91.0863 274.09537 35.342133
v 91.39302 274.13672 35.181393
v 91.59085 274.18576 34.903168
v 91.62677 274.22943 34.582005
v 91.49117 274.25595 34.303963
v 91.220375 274.25827 34.14354
v 90.79878 275.2423 34.61785
v 90.49474 275.1159 34.856415
v 90.29236 274.93698 35.18093
v 90.245834 274.75345 35.50444
v 90.36765 274.6145 35.74026
v 90.62516 274.55737 35.825207
v 90.94937 274.59738 35.736515
v 91.2534 274.7238 35.49795
v 91.455795 274.9027 35.17344
v 91.50231 275.08624 34.84993
v 91.3805 275.22516 34.614105
v 91.122986 275.2823 34.52916
v 90.714775 275.81128 34.404457
v 90.389984 275.7235 34.57408
v 90.13424 275.5474 34.877003
v 90.01607 275.33017 35.23205
v 90.06714 275.13004 35.54409
v 90.273766 275.00058 35.729507
v 90.580574 274.97653 35.738625
v 90.905365 275.0643 35.568996
v 91.16111 275.24042 35.26608
v 91.27928 275.45764 34.91103
v 91.22821 275.65778 34.59899
v 91.02158 275.78723 34.413574
v 90.58719 276.36768 35.158524
v 90.273155 276.24826 35.179108
v 90.03311 276.08432 35.35508
v 89.93138 275.91977 35.639294
v 89.99522 275.79874 35.955593
v 90.20752 275.75363 36.219227
v 90.5114 275.7965 36.35955
v 90.82543 275.91595 36.338966
v 91.06547 276.0799 36.162994
v 91.167206 276.24442 35.87878
v 91.10336 276.36545 35.56248
v 90.89107 276.41058 35.298847
v 90.23618 277.01633 35.197536
v 89.95888 276.82758 35.223175
v 89.74062 276.61002 35.429092
v 89.6399 276.42197 35.760117
v 89.68369 276.31378 36.12755
v 89.860275 276.31445 36.432934
v 90.12232 276.4238 36.594448
v 90.39963 276.61255 36.56881
v 90.61788 276.83008 36.362892
v 90.71861 277.01816 36.03187
v 90.67481 277.12634 35.66444
v 90.49824 277.12567 35.35905
v 89.6862 277.48306 35.50772
v 89.43144 277.26404 35.61665
v 89.24617 277.0467 35.860954
v 89.18004 276.88925 36.175175
v 89.250755 276.8339 36.47512
v 89.439384 276.89548 36.680416
v 89.69537 277.0575 36.736053
v 89.95014 277.27652 36.62713
v 90.13541 277.4939 36.382824
v 90.201546 277.65134 36.0686
v 90.13082 277.70667 35.768658
v 89.9422 277.64508 35.563362
v 89.36558 278.03824 35.772663
v 89.09829 277.8357 35.757526
v 88.86235 277.64368 35.917793
v 88.720985 277.5137 36.21052
v 88.712074 277.48056 36.557278
v 88.838 277.5531 36.86514
v 89.065025 277.71194 37.051624
v 89.33231 277.9145 37.06676
v 89.56825 278.10648 36.906494
v 89.70962 278.23648 36.613766
v 89.71853 278.26962 36.267014
v 89.592606 278.19705 35.95915
v 88.911896 278.63638 35.780945
v 88.658104 278.41678 35.754665
v 88.428474 278.21976 35.90004
v 88.28454 278.09808 36.178116
v 88.26487 278.0844 36.514385
v 88.374725 278.18237 36.81874
v 88.58469 278.36572 37.009632
v 88.83848 278.58533 37.03591
v 89.0681 278.78235 36.890537
v 89.212036 278.90402 36.61246
v 89.23171 278.9177 36.27619
v 89.12185 278.81973 35.971836
v 88.34854 279.36356 35.945446
v 88.106544 279.1463 35.922237
v 87.88854 278.90433 36.069756
v 87.75295 278.7025 36.348476
v 87.73611 278.59494 36.68372
v 87.84252 278.6104 36.985653
v 88.04367 278.74478 37.173374
v 88.285675 278.96207 37.196587
v 88.50368 279.204 37.04907
v 88.63927 279.40582 36.770344
v 88.65611 279.5134 36.435104
v 88.5497 279.49796 36.13317
v 87.68166 279.87125 35.90937
v 87.43846 279.6399 35.99543
v 87.25928 279.39053 36.213123
v 87.19213 279.18994 36.504116
v 87.25501 279.0919 36.790436
v 87.43107 279.12262 36.99537
v 87.67313 279.27393 37.064
v 87.916336 279.50525 36.97794
v 88.09551 279.75464 36.760246
v 88.16266 279.9552 36.469254
v 88.099785 280.05328 36.18293
v 87.92372 280.02252 35.978
v 87.21593 280.3826 36.311607
v 86.96645 280.16022 36.325962
v 86.76758 279.9203 36.472282
v 86.6726 279.72708 36.71136
v 86.706955 279.6324 36.97914
v 86.86144 279.6616 37.20387
v 87.094666 279.80682 37.325333
v 87.34414 280.02924 37.310978
v 87.543015 280.26917 37.164658
v 87.63799 280.46237 36.925575
v 87.603645 280.55707 36.657795
v 87.44915 280.52786 36.433067
v 86.733734 280.86047 36.585743
v 86.460686 280.6643 36.632492
v 86.23616 280.4667 36.846508
v 86.12031 280.3206 37.17045
v 86.14417 280.2651 37.51751
v 86.30136 280.3152 37.794697
v 86.54976 280.45734 37.927742
v 86.8228 280.6535 37.880997
v 87.04733 280.8511 37.66698
v 87.163185 280.99722 37.34304
v 87.13932 281.0527 36.99598
v 86.982124 281.00266 36.718792
v 86.39369 281.67178 36.724968
v 86.10501 281.51382 36.721596
v 85.85625 281.30685 36.90497
v 85.714035 281.10638 37.225952
v 85.7165 280.9661 37.59854
v 85.86297 280.92355 37.922894
v 86.114204 280.9902 38.112106
v 86.40288 281.1482 38.11548
v 86.65165 281.35513 37.932102
v 86.79385 281.55563 37.61112
v 86.79139 281.69592 37.238533
v 86.64492 281.73843 36.91418
v 86.02571 282.21182 36.73497
v 85.727394 282.0793 36.800922
v 85.4654 281.8824 37.02456
v 85.30992 281.67383 37.345966
v 85.30263 281.5095 37.679016
v 85.44547 281.43344 37.93447
v 85.70017 281.46603 38.04388
v 85.9985 281.5985 37.97793
v 86.26049 281.79544 37.754288
v 86.41597 282.004 37.432884
v 86.42326 282.16833 37.099834
v 86.28042 282.24442 36.84438
v 85.5647 282.588 37.18789
v 85.28201 282.41653 37.260624
v 85.06999 282.2741 37.49364
v 84.985435 282.1988 37.824505
v 85.05101 282.21085 38.164562
v 85.24914 282.307 38.42269
v 85.52674 282.46152 38.529728
v 85.809425 282.63297 38.456993
v 86.021454 282.77542 38.223976
v 86.106 282.8507 37.893112
v 86.04043 282.83865 37.553055
v 85.8423 282.7425 37.294926
v 85.22584 283.2244 37.118607
v 84.971504 283.00433 37.118546
v 84.74878 282.82407 37.2913
v 84.61733 282.73187 37.59058
v 84.61239 282.75247 37.936195
v 84.735275 282.88034 38.235535
v 84.95306 283.0812 38.40839
v 85.20739 283.30127 38.40845
v 85.43012 283.48157 38.235695
v 85.56157 283.57376 37.936417
v 85.56651 283.55316 37.590805
v 85.44363 283.4253 37.291466
v 84.494774 283.68887 37.16834
v 84.27171 283.45837 37.278645
v 84.11728 283.29187 37.53332
v 84.07286 283.234 37.86413
v 84.15035 283.30026 38.182426
v 84.328995 283.4729 38.402927
v 84.56092 283.7057 38.46655
v 84.78398 283.9362 38.356243
v 84.938416 284.1027 38.101566
v 84.982834 284.16055 37.77076
v 84.90534 284.0943 37.45246
v 84.7267 283.92166 37.23196
v 83.88482 284.33984 37.32049
v 83.66713 284.09793 37.468483
v 83.531975 283.89676 37.74761
v 83.51555 283.7902 38.08307
v 83.62227 283.8068 38.384987
v 83.82353 283.9421 38.572456
v 84.065414 284.15988 38.59525
v 84.2831 284.4018 38.447258
v 84.41826 284.60297 38.168133
v 84.434685 284.70953 37.832672
v 84.327965 284.69293 37.530754
v 84.1267 284.55762 37.343285
v 83.28551 284.93964 37.72352
v 83.07853 284.68698 37.916355
v 82.9727 284.4563 38.21925
v 82.996376 284.30942 38.55104
v 83.14322 284.28564 38.822826
v 83.37388 284.39142 38.961777
v 83.62655 284.59836 38.930668
v 83.833534 284.851 38.737827
v 83.93936 285.0817 38.434933
v 83.91568 285.22858 38.10314
v 83.76884 285.25235 37.83136
v 83.53818 285.14658 37.692406
v 82.71371 285.5113 38.13957
v 82.51533 285.25006 38.357086
v 82.432945 284.99597 38.666107
v 82.48863 284.81714 38.98383
v 82.66748 284.76147 39.225117
v 82.92156 284.84387 39.325317
v 83.18279 285.04227 39.257584
v 83.38117 285.3035 39.040066
v 83.463554 285.55756 38.731045
v 83.40786 285.7364 38.413322
v 83.22901 285.79208 38.172035
v 82.97494 285.7097 38.071835
v 82.15786 286.06714 38.481136
v 81.97049 285.80573 38.515568
v 81.90736 285.54034 38.609627
v 81.985374 285.34207 38.738106
v 82.18364 285.26407 38.866577
v 82.449036 285.32724 38.96062
v 82.710434 285.51462 38.995037
v 82.897804 285.77603 38.9606
v 82.96094 286.0414 38.866547
v 82.88292 286.23965 38.738068
v 82.68465 286.31766 38.609596
v 82.41926 286.25452 38.515553
v 82.51234 285.71268 38.894905
usemtl mat_8
s 1
f 1251 1251 1252
f 1252 1251 1253
f 1251 1251 1253
f 1253 1251 1254
f 1251 1251 1254
f 1254 1251 1255
f 1251 1251 1255
f 1255 1251 1256
f 1251 1251 1256
f 1256 1251 1257
f 1251 1251 1257
f 1257 1251 1258
f 1251 1251 1258
f 1258 1251 1259
f 1251 1251 1259
f 1259 1251 1260
f 1251 1251 1260
f 1260 1251 1261
f 1251 1251 1261
f 1261 1251 1262
f 1251 1251 1262
f 1262 1251 1263
f 1251 1251 1263
f 1263 1251 1252
f 1252 1253 1264
f 1264 1253 1265
f 1253 1254 1265
f 1265 1254 1266
f 1254 1255 1266
f 1266 1255 1267
f 1255 1256 1267
f 1267 1256 1268
f 1256 1257 1268
f 1268 1257 1269
f 1257 1258 1269
f 1269 1258 1270
f 1258 1259 1270
f 1270 1259 1271
f 1259 1260 1271
f 1271 1260 1272
f 1260 1261 1272
f 1272 1261 1273
f 1261 1262 1273
f 1273 1262 1274
f 1262 1263 1274
f 1274 1263 1275
f 1263 1252 1275
f 1275 1252 1264
f 1264 1265 1276
f 1276 1265 1277
f 1265 1266 1277
f 1277 1266 1278
f 1266 1267 1278
f 1278 1267 1279
f 1267 1268 1279
f 1279 1268 1280
f 1268 1269 1280
f 1280 1269 1281
f 1269 1270 1281
f 1281 1270 1282
f 1270 1271 1282
f 1282 1271 1283
f 1271 1272 1283
f 1283 1272 1284
f 1272 1273 1284
f 1284 1273 1285
f 1273 1274 1285
f 1285 1274 1286
f 1274 1275 1286
f 1286 1275 1287
f 1275 1264 1287
f 1287 1264 1276
f 1276 1277 1288
f 1288 1277 1289
f 1277 1278 1289
f 1289 1278 1290
f 1278 1279 1290
f 1290 1279 1291
f 1279 1280 1291
f 1291 1280 1292
f 1280 1281 1292
f 1292 1281 1293
f 1281 1282 1293
f 1293 1282 1294
f 1282 1283 1294
f 1294 1283 1295
f 1283 1284 1295
f 1295 1284 1296
f 1284 1285 1296
f 1296 1285 1297
f 1285 1286 1297
f 1297 1286 1298
f 1286 1287 1298
f 1298 1287 1299
f 1287 1276 1299
f 1299 1276 1288
f 1288 1289 1300
f 1300 1289 1301
f 1289 1290 1301
f 1301 1290 1302
f 1290 1291 1302
f 1302 1291 1303
f 1291 1292 1303
f 1303 1292 1304
f 1292 1293 1304
f 1304 1293 1305
f 1293 1294 1305
f 1305 1294 1306
f 1294 1295 1306
f 1306 1295 1307
f 1295 1296 1307
f 1307 1296 1308
f 1296 1297 1308
f 1308 1297 1309
f 1297 1298 1309
f 1309 1298 1310
f 1298 1299 1310
f 1310 1299 1311
f 1299 1288 1311
f 1311 1288 1300
f 1300 1301 1312
f 1312 1301 1313
f 1301 1302 1313
f 1313 1302 1314
f 1302 1303 1314
f 1314 1303 1315
f 1303 1304 1315
f 1315 1304 1316
f 1304 1305 1316
f 1316 1305 1317
f 1305 1306 1317
f 1317 1306 1318
f 1306 1307 1318
f 1318 1307 1319
f 1307 1308 1319
f 1319 1308 1320
f 1308 1309 1320
f 1320 1309 1321
f 1309 1310 1321
f 1321 1310 1322
f 1310 1311 1322
f 1322 1311 1323
f 1311 1300 1323
f 1323 1300 1312
f 1312 1313 1324
f 1324 1313 1325
f 1313 1314 1325
f 1325 1314 1326
f 1314 1315 1326
f 1326 1315 1327
f 1315 1316 1327
f 1327 1316 1328
f 1316 1317 1328
f 1328 1317 1329
f 1317 1318 1329
f 1329 1318 1330
f 1318 1319 1330
f 1330 1319 1331
f 1319 1320 1331
f 1331 1320 1332
f 1320 1321 1332
f 1332 1321 1333
f 1321 1322 1333
f 1333 1322 1334
f 1322 1323 1334
f 1334 1323 1335
f 1323 1312 1335
f 1335 1312 1324
f 1324 1325 1336
f 1336 1325 1337
f 1325 1326 1337
f 1337 1326 1338
f 1326 1327 1338
f 1338 1327 1339
f 1327 1328 1339
f 1339 1328 1340
f 1328 1329 1340
f 1340 1329 1341
f 1329 1330 1341
f 1341 1330 1342
f 1330 1331 1342
f 1342 1331 1343
f 1331 1332 1343
f 1343 1332 1344
f 1332 1333 1344
f 1344 1333 1345
f 1333 1334 1345
f 1345 1334 1346
f 1334 1335 1346
f 1346 1335 1347
f 1335 1324 1347
f 1347 1324 1336
f 1336 1337 1348
f 1348 1337 1349
f 1337 1338 1349
f 1349 1338 1350
f 1338 1339 1350
f 1350 1339 1351
f 1339 1340 1351
f 1351 1340 1352
f 1340 1341 1352
f 1352 1341 1353
f 1341 1342 1353
f 1353 1342 1354
f 1342 1343 1354
f 1354 1343 1355
f 1343 1344 1355
f 1355 1344 1356
f 1344 1345 1356
f 1356 1345 1357
f 1345 1346 1357
f 1357 1346 1358
f 1346 1347 1358
f 1358 1347 1359
f 1347 1336 1359
f 1359 1336 1348
f 1348 1349 1360
f 1360 1349 1361
f 1349 1350 1361
f 1361 1350 1362
f 1350 1351 1362
f 1362 1351 1363
f 1351 1352 1363
f 1363 1352 1364
f 1352 1353 1364
f 1364 1353 1365
f 1353 1354 1365
f 1365 1354 1366
f 1354 1355 1366
f 1366 1355 1367
f 1355 1356 1367
f 1367 1356 1368
f 1356 1357 1368
f 1368 1357 1369
f 1357 1358 1369
f 1369 1358 1370
f 1358 1359 1370
f 1370 1359 1371
f 1359 1348 1371
f 1371 1348 1360
f 1360 1361 1372
f 1372 1361 1373
f 1361 1362 1373
f 1373 1362 1374
f 1362 1363 1374
f 1374 1363 1375
f 1363 1364 1375
f 1375 1364 1376
f 1364 1365 1376
f 1376 1365 1377
f 1365 1366 1377
f 1377 1366 1378
f 1366 1367 1378
f 1378 1367 1379
f 1367 1368 1379
f 1379 1368 1380
f 1368 1369 1380
f 1380 1369 1381
f 1369 1370 1381
f 1381 1370 1382
f 1370 1371 1382
f 1382 1371 1383
f 1371 1360 1383
f 1383 1360 1372
f 1372 1373 1384
f 1384 1373 1385
f 1373 1374 1385
f 1385 1374 1386
f 1374 1375 1386
f 1386 1375 1387
f 1375 1376 1387
f 1387 1376 1388
f 1376 1377 1388
f 1388 1377 1389
f 1377 1378 1389
f 1389 1378 1390
f 1378 1379 1390
f 1390 1379 1391
f 1379 1380 1391
f 1391 1380 1392
f 1380 1381 1392
f 1392 1381 1393
f 1381 1382 1393
f 1393 1382 1394
f 1382 1383 1394
f 1394 1383 1395
f 1383 1372 1395
f 1395 1372 1384
f 1384 1385 1396
f 1396 1385 1397
f 1385 1386 1397
f 1397 1386 1398
f 1386 1387 1398
f 1398 1387 1399
f 1387 1388 1399
f 1399 1388 1400
f 1388 1389 1400
f 1400 1389 1401
f 1389 1390 1401
f 1401 1390 1402
f 1390 1391 1402
f 1402 1391 1403
f 1391 1392 1403
f 1403 1392 1404
f 1392 1393 1404
f 1404 1393 1405
f 1393 1394 1405
f 1405 1394 1406
f 1394 1395 1406
f 1406 1395 1407
f 1395 1384 1407
f 1407 1384 1396
f 1396 1397 1408
f 1408 1397 1409
f 1397 1398 1409
f 1409 1398 1410
f 1398 1399 1410
f 1410 1399 1411
f 1399 1400 1411
f 1411 1400 1412
f 1400 1401 1412
f 1412 1401 1413
f 1401 1402 1413
f 1413 1402 1414
f 1402 1403 1414
f 1414 1403 1415
f 1403 1404 1415
f 1415 1404 1416
f 1404 1405 1416
f 1416 1405 1417
f 1405 1406 1417
f 1417 1406 1418
f 1406 1407 1418
f 1418 1407 1419
f 1407 1396 1419
f 1419 1396 1408
f 1408 1409 1420
f 1420 1409 1421
f 1409 1410 1421
f 1421 1410 1422
f 1410 1411 1422
f 1422 1411 1423
f 1411 1412 1423
f 1423 1412 1424
f 1412 1413 1424
f 1424 1413 1425
f 1413 1414 1425
f 1425 1414 1426
f 1414 1415 1426
f 1426 1415 1427
f 1415 1416 1427
f 1427 1416 1428
f 1416 1417 1428
f 1428 1417 1429
f 1417 1418 1429
f 1429 1418 1430
f 1418 1419 1430
f 1430 1419 1431
f 1419 1408 1431
f 1431 1408 1420
f 1420 1421 1432
f 1432 1421 1433
f 1421 1422 1433
f 1433 1422 1434
f 1422 1423 1434
f 1434 1423 1435
f 1423 1424 1435
f 1435 1424 1436
f 1424 1425 1436
f 1436 1425 1437
f 1425 1426 1437
f 1437 1426 1438
f 1426 1427 1438
f 1438 1427 1439
f 1427 1428 1439
f 1439 1428 1440
f 1428 1429 1440
f 1440 1429 1441
f 1429 1430 1441
f 1441 1430 1442
f 1430 1431 1442
f 1442 1431 1443
f 1431 1420 1443
f 1443 1420 1432
f 1432 1433 1444
f 1444 1433 1445
f 1433 1434 1445
f 1445 1434 1446
f 1434 1435 1446
f 1446 1435 1447
f 1435 1436 1447
f 1447 1436 1448
f 1436 1437 1448
f 1448 1437 1449
f 1437 1438 1449
f 1449 1438 1450
f 1438 1439 1450
f 1450 1439 1451
f 1439 1440 1451
f 1451 1440 1452
f 1440 1441 1452
f 1452 1441 1453
f 1441 1442 1453
f 1453 1442 1454
f 1442 1443 1454
f 1454 1443 1455
f 1443 1432 1455
f 1455 1432 1444
f 1444 1445 1456
f 1456 1445 1457
f 1445 1446 1457
f 1457 1446 1458
f 1446 1447 1458
f 1458 1447 1459
f 1447 1448 1459
f 1459 1448 1460
f 1448 1449 1460
f 1460 1449 1461
f 1449 1450 1461
f 1461 1450 1462
f 1450 1451 1462
f 1462 1451 1463
f 1451 1452 1463
f 1463 1452 1464
f 1452 1453 1464
f 1464 1453 1465
f 1453 1454 1465
f 1465 1454 1466
f 1454 1455 1466
f 1466 1455 1467
f 1455 1444 1467
f 1467 1444 1456
f 1456 1457 1468
f 1468 1457 1469
f 1457 1458 1469
f 1469 1458 1470
f 1458 1459 1470
f 1470 1459 1471
f 1459 1460 1471
f 1471 1460 1472
f 1460 1461 1472
f 1472 1461 1473
f 1461 1462 1473
f 1473 1462 1474
f 1462 1463 1474
f 1474 1463 1475
f 1463 1464 1475
f 1475 1464 1476
f 1464 1465 1476
f 1476 1465 1477
f 1465 1466 1477
f 1477 1466 1478
f 1466 1467 1478
f 1478 1467 1479
f 1467 1456 1479
f 1479 1456 1468
f 1468 1469 1480
f 1480 1469 1481
f 1469 1470 1481
f 1481 1470 1482
f 1470 1471 1482
f 1482 1471 1483
f 1471 1472 1483
f 1483 1472 1484
f 1472 1473 1484
f 1484 1473 1485
f 1473 1474 1485
f 1485 1474 1486
f 1474 1475 1486
f 1486 1475 1487
f 1475 1476 1487
f 1487 1476 1488
f 1476 1477 1488
f 1488 1477 1489
f 1477 1478 1489
f 1489 1478 1490
f 1478 1479 1490
f 1490 1479 1491
f 1479 1468 1491
f 1491 1468 1480
f 1480 1481 1492
f 1492 1481 1493
f 1481 1482 1493
f 1493 1482 1494
f 1482 1483 1494
f 1494 1483 1495
f 1483 1484 1495
f 1495 1484 1496
f 1484 1485 1496
f 1496 1485 1497
f 1485 1486 1497
f 1497 1486 1498
f 1486 1487 1498
f 1498 1487 1499
f 1487 1488 1499
f 1499 1488 1500
f 1488 1489 1500
f 1500 1489 1501
f 1489 1490 1501
f 1501 1490 1502
f 1490 1491 1502
f 1502 1491 1503
f 1491 1480 1503
f 1503 1480 1492
f 1492 1493 1504
f 1504 1493 1505
f 1493 1494 1505
f 1505 1494 1506
f 1494 1495 1506
f 1506 1495 1507
f 1495 1496 1507
f 1507 1496 1508
f 1496 1497 1508
f 1508 1497 1509
f 1497 1498 1509
f 1509 1498 1510
f 1498 1499 1510
f 1510 1499 1511
f 1499 1500 1511
f 1511 1500 1512
f 1500 1501 1512
f 1512 1501 1513
f 1501 1502 1513
f 1513 1502 1514
f 1502 1503 1514
f 1514 1503 1515
f 1503 1492 1515
f 1515 1492 1504
f 1504 1505 1516
f 1516 1505 1517
f 1505 1506 1517
f 1517 1506 1518
f 1506 1507 1518
f 1518 1507 1519
f 1507 1508 1519
f 1519 1508 1520
f 1508 1509 1520
f 1520 1509 1521
f 1509 1510 1521
f 1521 1510 1522
f 1510 1511 1522
f 1522 1511 1523
f 1511 1512 1523
f 1523 1512 1524
f 1512 1513 1524
f 1524 1513 1525
f 1513 1514 1525
f 1525 1514 1526
f 1514 1515 1526
f 1526 1515 1527
f 1515 1504 1527
f 1527 1504 1516
f 1516 1517 1528
f 1528 1517 1529
f 1517 1518 1529
f 1529 1518 1530
f 1518 1519 1530
f 1530 1519 1531
f 1519 1520 1531
f 1531 1520 1532
f 1520 1521 1532
f 1532 1521 1533
f 1521 1522 1533
f 1533 1522 1534
f 1522 1523 1534
f 1534 1523 1535
f 1523 1524 1535
f 1535 1524 1536
f 1524 1525 1536
f 1536 1525 1537
f 1525 1526 1537
f 1537 1526 1538
f 1526 1527 1538
f 1538 1527 1539
f 1527 1516 1539
f 1539 1516 1528
f 1528 1529 1540
f 1540 1529 1541
f 1529 1530 1541
f 1541 1530 1542
f 1530 1531 1542
f 1542 1531 1543
f 1531 1532 1543
f 1543 1532 1544
f 1532 1533 1544
f 1544 1533 1545
f 1533 1534 1545
f 1545 1534 1546
f 1534 1535 1546
f 1546 1535 1547
f 1535 1536 1547
f 1547 1536 1548
f 1536 1537 1548
f 1548 1537 1549
f 1537 1538 1549
f 1549 1538 1550
f 1538 1539 1550
f 1550 1539 1551
f 1539 1528 1551
f 1551 1528 1540
f 1540 1541 1552
f 1552 1541 1553
f 1541 1542 1553
f 1553 1542 1554
f 1542 1543 1554
f 1554 1543 1555
f 1543 1544 1555
f 1555 1544 1556
f 1544 1545 1556
f 1556 1545 1557
f 1545 1546 1557
f 1557 1546 1558
f 1546 1547 1558
f 1558 1547 1559
f 1547 1548 1559
f 1559 1548 1560
f 1548 1549 1560
f 1560 1549 1561
f 1549 1550 1561
f 1561 1550 1562
f 1550 1551 1562
f 1562 1551 1563
f 1551 1540 1563
f 1563 1540 1552
f 1552 1553 1564
f 1564 1553 1565
f 1553 1554 1565
f 1565 1554 1566
f 1554 1555 1566
f 1566 1555 1567
f 1555 1556 1567
f 1567 1556 1568
f 1556 1557 1568
f 1568 1557 1569
f 1557 1558 1569
f 1569 1558 1570
f 1558 1559 1570
f 1570 1559 1571
f 1559 1560 1571
f 1571 1560 1572
f 1560 1561 1572
f 1572 1561 1573
f 1561 1562 1573
f 1573 1562 1574
f 1562 1563 1574
f 1574 1563 1575
f 1563 1552 1575
f 1575 1552 1564
f 1564 1565 1576
f 1576 1565 1577
f 1565 1566 1577
f 1577 1566 1578
f 1566 1567 1578
f 1578 1567 1579
f 1567 1568 1579
f 1579 1568 1580
f 1568 1569 1580
f 1580 1569 1581
f 1569 1570 1581
f 1581 1570 1582
f 1570 1571 1582
f 1582 1571 1583
f 1571 1572 1583
f 1583 1572 1584
f 1572 1573 1584
f 1584 1573 1585
f 1573 1574 1585
f 1585 1574 1586
f 1574 1575 1586
f 1586 1575 1587
f 1575 1564 1587
f 1587 1564 1576
f 1576 1577 1588
f 1588 1577 1589
f 1577 1578 1589
f 1589 1578 1590
f 1578 1579 1590
f 1590 1579 1591
f 1579 1580 1591
f 1591 1580 1592
f 1580 1581 1592
f 1592 1581 1593
f 1581 1582 1593
f 1593 1582 1594
f 1582 1583 1594
f 1594 1583 1595
f 1583 1584 1595
f 1595 1584 1596
f 1584 1585 1596
f 1596 1585 1597
f 1585 1586 1597
f 1597 1586 1598
f 1586 1587 1598
f 1598 1587 1599
f 1587 1576 1599
f 1599 1576 1588
f 1588 1589 1600
f 1600 1589 1601
f 1589 1590 1601
f 1601 1590 1602
f 1590 1591 1602
f 1602 1591 1603
f 1591 1592 1603
f 1603 1592 1604
f 1592 1593 1604
f 1604 1593 1605
f 1593 1594 1605
f 1605 1594 1606
f 1594 1595 1606
f 1606 1595 1607
f 1595 1596 1607
f 1607 1596 1608
f 1596 1597 1608
f 1608 1597 1609
f 1597 1598 1609
f 1609 1598 1610
f 1598 1599 1610
f 1610 1599 1611
f 1599 1588 1611
f 1611 1588 1600
f 1600 1601 1612
f 1612 1601 1613
f 1601 1602 1613
f 1613 1602 1614
f 1602 1603 1614
f 1614 1603 1615
f 1603 1604 1615
f 1615 1604 1616
f 1604 1605 1616
f 1616 1605 1617
f 1605 1606 1617
f 1617 1606 1618
f 1606 1607 1618
f 1618 1607 1619
f 1607 1608 1619
f 1619 1608 1620
f 1608 1609 1620
f 1620 1609 1621
f 1609 1610 1621
f 1621 1610 1622
f 1610 1611 1622
f 1622 1611 1623
f 1611 1600 1623
f 1623 1600 1612
f 1612 1613 1624
f 1624 1613 1625
f 1613 1614 1625
f 1625 1614 1626
f 1614 1615 1626
f 1626 1615 1627
f 1615 1616 1627
f 1627 1616 1628
f 1616 1617 1628
f 1628 1617 1629
f 1617 1618 1629
f 1629 1618 1630
f 1618 1619 1630
f 1630 1619 1631
f 1619 1620 1631
f 1631 1620 1632
f 1620 1621 1632
f 1632 1621 1633
f 1621 1622 1633
f 1633 1622 1634
f 1622 1623 1634
f 1634 1623 1635
f 1623 1612 1635
f 1635 1612 1624
f 1624 1625 1636
f 1636 1625 1637
f 1625 1626 1637
f 1637 1626 1638
f 1626 1627 1638
f 1638 1627 1639
f 1627 1628 1639
f 1639 1628 1640
f 1628 1629 1640
f 1640 1629 1641
f 1629 1630 1641
f 1641 1630 1642
f 1630 1631 1642
f 1642 1631 1643
f 1631 1632 1643
f 1643 1632 1644
f 1632 1633 1644
f 1644 1633 1645
f 1633 1634 1645
f 1645 1634 1646
f 1634 1635 1646
f 1646 1635 1647
f 1635 1624 1647
f 1647 1624 1636
f 1636 1637 1648
f 1648 1637 1649
f 1637 1638 1649
f 1649 1638 1650
f 1638 1639 1650
f 1650 1639 1651
f 1639 1640 1651
f 1651 1640 1652
f 1640 1641 1652
f 1652 1641 1653
f 1641 1642 1653
f 1653 1642 1654
f 1642 1643 1654
f 1654 1643 1655
f 1643 1644 1655
f 1655 1644 1656
f 1644 1645 1656
f 1656 1645 1657
f 1645 1646 1657
f 1657 1646 1658
f 1646 1647 1658
f 1658 1647 1659
f 1647 1636 1659
f 1659 1636 1648
f 1648 1649 1660
f 1660 1649 1661
f 1649 1650 1661
f 1661 1650 1662
f 1650 1651 1662
f 1662 1651 1663
f 1651 1652 1663
f 1663 1652 1664
f 1652 1653 1664
f 1664 1653 1665
f 1653 1654 1665
f 1665 1654 1666
f 1654 1655 1666
f 1666 1655 1667
f 1655 1656 1667
f 1667 1656 1668
f 1656 1657 1668
f 1668 1657 1669
f 1657 1658 1669
f 1669 1658 1670
f 1658 1659 1670
f 1670 1659 1671
f 1659 1648 1671
f 1671 1648 1660
f 1660 1661 1672
f 1672 1661 1673
f 1661 1662 1673
f 1673 1662 1674
f 1662 1663 1674
f 1674 1663 1675
f 1663 1664 1675
f 1675 1664 1676
f 1664 1665 1676
f 1676 1665 1677
f 1665 1666 1677
f 1677 1666 1678
f 1666 1667 1678
f 1678 1667 1679
f 1667 1668 1679
f 1679 1668 1680
f 1668 1669 1680
f 1680 1669 1681
f 1669 1670 1681
f 1681 1670 1682
f 1670 1671 1682
f 1682 1671 1683
f 1671 1660 1683
f 1683 1660 1672
f 1672 1673 1684
f 1684 1673 1685
f 1673 1674 1685
f 1685 1674 1686
f 1674 1675 1686
f 1686 1675 1687
f 1675 1676 1687
f 1687 1676 1688
f 1676 1677 1688
f 1688 1677 1689
f 1677 1678 1689
f 1689 1678 1690
f 1678 1679 1690
f 1690 1679 1691
f 1679 1680 1691
f 1691 1680 1692
f 1680 1681 1692
f 1692 1681 1693
f 1681 1682 1693
f 1693 1682 1694
f 1682 1683 1694
f 1694 1683 1695
f 1683 1672 1695
f 1695 1672 1684
f 1684 1685 1696
f 1696 1685 1697
f 1685 1686 1697
f 1697 1686 1698
f 1686 1687 1698
f 1698 1687 1699
f 1687 1688 1699
f 1699 1688 1700
f 1688 1689 1700
f 1700 1689 1701
f 1689 1690 1701
f 1701 1690 1702
f 1690 1691 1702
f 1702 1691 1703
f 1691 1692 1703
f 1703 1692 1704
f 1692 1693 1704
f 1704 1693 1705
f 1693 1694 1705
f 1705 1694 1706
f 1694 1695 1706
f 1706 1695 1707
f 1695 1684 1707
f 1707 1684 1696
f 1696 1697 1708
f 1708 1697 1709
f 1697 1698 1709
f 1709 1698 1710
f 1698 1699 1710
f 1710 1699 1711
f 1699 1700 1711
f 1711 1700 1712
f 1700 1701 1712
f 1712 1701 1713
f 1701 1702 1713
f 1713 1702 1714
f 1702 1703 1714
f 1714 1703 1715
f 1703 1704 1715
f 1715 1704 1716
f 1704 1705 1716
f 1716 1705 1717
f 1705 1706 1717
f 1717 1706 1718
f 1706 1707 1718
f 1718 1707 1719
f 1707 1696 1719
f 1719 1696 1708
f 1708 1709 1720
f 1720 1709 1721
f 1709 1710 1721
f 1721 1710 1722
f 1710 1711 1722
f 1722 1711 1723
f 1711 1712 1723
f 1723 1712 1724
f 1712 1713 1724
f 1724 1713 1725
f 1713 1714 1725
f 1725 1714 1726
f 1714 1715 1726
f 1726 1715 1727
f 1715 1716 1727
f 1727 1716 1728
f 1716 1717 1728
f 1728 1717 1729
f 1717 1718 1729
f 1729 1718 1730
f 1718 1719 1730
f 1730 1719 1731
f 1719 1708 1731
f 1731 1708 1720
f 1720 1721 1732
f 1732 1721 1733
f 1721 1722 1733
f 1733 1722 1734
f 1722 1723 1734
f 1734 1723 1735
f 1723 1724 1735
f 1735 1724 1736
f 1724 1725 1736
f 1736 1725 1737
f 1725 1726 1737
f 1737 1726 1738
f 1726 1727 1738
f 1738 1727 1739
f 1727 1728 1739
f 1739 1728 1740
f 1728 1729 1740
f 1740 1729 1741
f 1729 1730 1741
f 1741 1730 1742
f 1730 1731 1742
f 1742 1731 1743
f 1731 1720 1743
f 1743 1720 1732
f 1732 1733 1744
f 1744 1733 1745
f 1733 1734 1745
f 1745 1734 1746
f 1734 1735 1746
f 1746 1735 1747
f 1735 1736 1747
f 1747 1736 1748
f 1736 1737 1748
f 1748 1737 1749
f 1737 1738 1749
f 1749 1738 1750
f 1738 1739 1750
f 1750 1739 1751
f 1739 1740 1751
f 1751 1740 1752
f 1740 1741 1752
f 1752 1741 1753
f 1741 1742 1753
f 1753 1742 1754
f 1742 1743 1754
f 1754 1743 1755
f 1743 1732 1755
f 1755 1732 1744
f 1744 1745 1756
f 1756 1745 1757
f 1745 1746 1757
f 1757 1746 1758
f 1746 1747 1758
f 1758 1747 1759
f 1747 1748 1759
f 1759 1748 1760
f 1748 1749 1760
f 1760 1749 1761
f 1749 1750 1761
f 1761 1750 1762
f 1750 1751 1762
f 1762 1751 1763
f 1751 1752 1763
f 1763 1752 1764
f 1752 1753 1764
f 1764 1753 1765
f 1753 1754 1765
f 1765 1754 1766
f 1754 1755 1766
f 1766 1755 1767
f 1755 1744 1767
f 1767 1744 1756
f 1756 1757 1768
f 1768 1757 1769
f 1757 1758 1769
f 1769 1758 1770
f 1758 1759 1770
f 1770 1759 1771
f 1759 1760 1771
f 1771 1760 1772
f 1760 1761 1772
f 1772 1761 1773
f 1761 1762 1773
f 1773 1762 1774
f 1762 1763 1774
f 1774 1763 1775
f 1763 1764 1775
f 1775 1764 1776
f 1764 1765 1776
f 1776 1765 1777
f 1765 1766 1777
f 1777 1766 1778
f 1766 1767 1778
f 1778 1767 1779
f 1767 1756 1779
f 1779 1756 1768
f 1768 1769 1780
f 1780 1769 1781
f 1769 1770 1781
f 1781 1770 1782
f 1770 1771 1782
f 1782 1771 1783
f 1771 1772 1783
f 1783 1772 1784
f 1772 1773 1784
f 1784 1773 1785
f 1773 1774 1785
f 1785 1774 1786
f 1774 1775 1786
f 1786 1775 1787
f 1775 1776 1787
f 1787 1776 1788
f 1776 1777 1788
f 1788 1777 1789
f 1777 1778 1789
f 1789 1778 1790
f 1778 1779 1790
f 1790 1779 1791
f 1779 1768 1791
f 1791 1768 1780
f 1780 1781 1792
f 1792 1781 1793
f 1781 1782 1793
f 1793 1782 1794
f 1782 1783 1794
f 1794 1783 1795
f 1783 1784 1795
f 1795 1784 1796
f 1784 1785 1796
f 1796 1785 1797
f 1785 1786 1797
f 1797 1786 1798
f 1786 1787 1798
f 1798 1787 1799
f 1787 1788 1799
f 1799 1788 1800
f 1788 1789 1800
f 1800 1789 1801
f 1789 1790 1801
f 1801 1790 1802
f 1790 1791 1802
f 1802 1791 1803
f 1791 1780 1803
f 1803 1780 1792
f 1792 1793 1804
f 1804 1793 1805
f 1793 1794 1805
f 1805 1794 1806
f 1794 1795 1806
f 1806 1795 1807
f 1795 1796 1807
f 1807 1796 1808
f 1796 1797 1808
f 1808 1797 1809
f 1797 1798 1809
f 1809 1798 1810
f 1798 1799 1810
f 1810 1799 1811
f 1799 1800 1811
f 1811 1800 1812
f 1800 1801 1812
f 1812 1801 1813
f 1801 1802 1813
f 1813 1802 1814
f 1802 1803 1814
f 1814 1803 1815
f 1803 1792 1815
f 1815 1792 1804
f 1804 1805 1816
f 1816 1805 1817
f 1805 1806 1817
f 1817 1806 1818
f 1806 1807 1818
f 1818 1807 1819
f 1807 1808 1819
f 1819 1808 1820
f 1808 1809 1820
f 1820 1809 1821
f 1809 1810 1821
f 1821 1810 1822
f 1810 1811 1822
f 1822 1811 1823
f 1811 1812 1823
f 1823 1812 1824
f 1812 1813 1824
f 1824 1813 1825
f 1813 1814 1825
f 1825 1814 1826
f 1814 1815 1826
f 1826 1815 1827
f 1815 1804 1827
f 1827 1804 1816
f 1816 1817 1828
f 1828 1817 1829
f 1817 1818 1829
f 1829 1818 1830
f 1818 1819 1830
f 1830 1819 1831
f 1819 1820 1831
f 1831 1820 1832
f 1820 1821 1832
f 1832 1821 1833
f 1821 1822 1833
f 1833 1822 1834
f 1822 1823 1834
f 1834 1823 1835
f 1823 1824 1835
f 1835 1824 1836
f 1824 1825 1836
f 1836 1825 1837
f 1825 1826 1837
f 1837 1826 1838
f 1826 1827 1838
f 1838 1827 1839
f 1827 1816 1839
f 1839 1816 1828
f 1828 1829 1840
f 1840 1829 1841
f 1829 1830 1841
f 1841 1830 1842
f 1830 1831 1842
f 1842 1831 1843
f 1831 1832 1843
f 1843 1832 1844
f 1832 1833 1844
f 1844 1833 1845
f 1833 1834 1845
f 1845 1834 1846
f 1834 1835 1846
f 1846 1835 1847
f 1835 1836 1847
f 1847 1836 1848
f 1836 1837 1848
f 1848 1837 1849
f 1837 1838 1849
f 1849 1838 1850
f 1838 1839 1850
f 1850 1839 1851
f 1839 1828 1851
f 1851 1828 1840
f 1840 1841 1852
f 1852 1841 1853
f 1841 1842 1853
f 1853 1842 1854
f 1842 1843 1854
f 1854 1843 1855
f 1843 1844 1855
f 1855 1844 1856
f 1844 1845 1856
f 1856 1845 1857
f 1845 1846 1857
f 1857 1846 1858
f 1846 1847 1858
f 1858 1847 1859
f 1847 1848 1859
f 1859 1848 1860
f 1848 1849 1860
f 1860 1849 1861
f 1849 1850 1861
f 1861 1850 1862
f 1850 1851 1862
f 1862 1851 1863
f 1851 1840 1863
f 1863 1840 1852
f 1852 1853 1864
f 1864 1853 1865
f 1853 1854 1865
f 1865 1854 1866
f 1854 1855 1866
f 1866 1855 1867
f 1855 1856 1867
f 1867 1856 1868
f 1856 1857 1868
f 1868 1857 1869
f 1857 1858 1869
f 1869 1858 1870
f 1858 1859 1870
f 1870 1859 1871
f 1859 1860 1871
f 1871 1860 1872
f 1860 1861 1872
f 1872 1861 1873
f 1861 1862 1873
f 1873 1862 1874
f 1862 1863 1874
f 1874 1863 1875
f 1863 1852 1875
f 1875 1852 1864
f 1864 1865 1876
f 1876 1865 1877
f 1865 1866 1877
f 1877 1866 1878
f 1866 1867 1878
f 1878 1867 1879
f 1867 1868 1879
f 1879 1868 1880
f 1868 1869 1880
f 1880 1869 1881
f 1869 1870 1881
f 1881 1870 1882
f 1870 1871 1882
f 1882 1871 1883
f 1871 1872 1883
f 1883 1872 1884
f 1872 1873 1884
f 1884 1873 1885
f 1873 1874 1885
f 1885 1874 1886
f 1874 1875 1886
f 1886 1875 1887
f 1875 1864 1887
f 1887 1864 1876
f 1876 1877 1888
f 1888 1877 1889
f 1877 1878 1889
f 1889 1878 1890
f 1878 1879 1890
f 1890 1879 1891
f 1879 1880 1891
f 1891 1880 1892
f 1880 1881 1892
f 1892 1881 1893
f 1881 1882 1893
f 1893 1882 1894
f 1882 1883 1894
f 1894 1883 1895
f 1883 1884 1895
f 1895 1884 1896
f 1884 1885 1896
f 1896 1885 1897
f 1885 1886 1897
f 1897 1886 1898
f 1886 1887 1898
f 1898 1887 1899
f 1887 1876 1899
f 1899 1876 1888
f 1888 1889 1900
f 1900 1889 1901
f 1889 1890 1901
f 1901 1890 1902
f 1890 1891 1902
f 1902 1891 1903
f 1891 1892 1903
f 1903 1892 1904
f 1892 1893 1904
f 1904 1893 1905
f 1893 1894 1905
f 1905 1894 1906
f 1894 1895 1906
f 1906 1895 1907
f 1895 1896 1907
f 1907 1896 1908
f 1896 1897 1908
f 1908 1897 1909
f 1897 1898 1909
f 1909 1898 1910
f 1898 1899 1910
f 1910 1899 1911
f 1899 1888 1911
f 1911 1888 1900
f 1900 1901 1912
f 1912 1901 1913
f 1901 1902 1913
f 1913 1902 1914
f 1902 1903 1914
f 1914 1903 1915
f 1903 1904 1915
f 1915 1904 1916
f 1904 1905 1916
f 1916 1905 1917
f 1905 1906 1917
f 1917 1906 1918
f 1906 1907 1918
f 1918 1907 1919
f 1907 1908 1919
f 1919 1908 1920
f 1908 1909 1920
f 1920 1909 1921
f 1909 1910 1921
f 1921 1910 1922
f 1910 1911 1922
f 1922 1911 1923
f 1911 1900 1923
f 1923 1900 1912
f 1912 1913 1924
f 1924 1913 1925
f 1913 1914 1925
f 1925 1914 1926
f 1914 1915 1926
f 1926 1915 1927
f 1915 1916 1927
f 1927 1916 1928
f 1916 1917 1928
f 1928 1917 1929
f 1917 1918 1929
f 1929 1918 1930
f 1918 1919 1930
f 1930 1919 1931
f 1919 1920 1931
f 1931 1920 1932
f 1920 1921 1932
f 1932 1921 1933
f 1921 1922 1933
f 1933 1922 1934
f 1922 1923 1934
f 1934 1923 1935
f 1923 1912 1935
f 1935 1912 1924
f 1924 1925 1936
f 1936 1925 1937
f 1925 1926 1937
f 1937 1926 1938
f 1926 1927 1938
f 1938 1927 1939
f 1927 1928 1939
f 1939 1928 1940
f 1928 1929 1940
f 1940 1929 1941
f 1929 1930 1941
f 1941 1930 1942
f 1930 1931 1942
f 1942 1931 1943
f 1931 1932 1943
f 1943 1932 1944
f 1932 1933 1944
f 1944 1933 1945
f 1933 1934 1945
f 1945 1934 1946
f 1934 1935 1946
f 1946 1935 1947
f 1935 1924 1947
f 1947 1924 1936
f 1936 1937 1948
f 1948 1937 1949
f 1937 1938 1949
f 1949 1938 1950
f 1938 1939 1950
f 1950 1939 1951
f 1939 1940 1951
f 1951 1940 1952
f 1940 1941 1952
f 1952 1941 1953
f 1941 1942 1953
f 1953 1942 1954
f 1942 1943 1954
f 1954 1943 1955
f 1943 1944 1955
f 1955 1944 1956
f 1944 1945 1956
f 1956 1945 1957
f 1945 1946 1957
f 1957 1946 1958
f 1946 1947 1958
f 1958 1947 1959
f 1947 1936 1959
f 1959 1936 1948
f 1948 1949 1960
f 1960 1949 1961
f 1949 1950 1961
f 1961 1950 1962
f 1950 1951 1962
f 1962 1951 1963
f 1951 1952 1963
f 1963 1952 1964
f 1952 1953 1964
f 1964 1953 1965
f 1953 1954 1965
f 1965 1954 1966
f 1954 1955 1966
f 1966 1955 1967
f 1955 1956 1967
f 1967 1956 1968
f 1956 1957 1968
f 1968 1957 1969
f 1957 1958 1969
f 1969 1958 1970
f 1958 1959 1970
f 1970 1959 1971
f 1959 1948 1971
f 1971 1948 1960
f 1960 1961 1972
f 1972 1961 1973
f 1961 1962 1973
f 1973 1962 1974
f 1962 1963 1974
f 1974 1963 1975
f 1963 1964 1975
f 1975 1964 1976
f 1964 1965 1976
f 1976 1965 1977
f 1965 1966 1977
f 1977 1966 1978
f 1966 1967 1978
f 1978 1967 1979
f 1967 1968 1979
f 1979 1968 1980
f 1968 1969 1980
f 1980 1969 1981
f 1969 1970 1981
f 1981 1970 1982
f 1970 1971 1982
f 1982 1971 1983
f 1971 1960 1983
f 1983 1960 1972
f 1972 1973 1984
f 1984 1973 1985
f 1973 1974 1985
f 1985 1974 1986
f 1974 1975 1986
f 1986 1975 1987
f 1975 1976 1987
f 1987 1976 1988
f 1976 1977 1988
f 1988 1977 1989
f 1977 1978 1989
f 1989 1978 1990
f 1978 1979 1990
f 1990 1979 1991
f 1979 1980 1991
f 1991 1980 1992
f 1980 1981 1992
f 1992 1981 1993
f 1981 1982 1993
f 1993 1982 1994
f 1982 1983 1994
f 1994 1983 1995
f 1983 1972 1995
f 1995 1972 1984
f 1984 1985 1996
f 1996 1985 1997
f 1985 1986 1997
f 1997 1986 1998
f 1986 1987 1998
f 1998 1987 1999
f 1987 1988 1999
f 1999 1988 2000
f 1988 1989 2000
f 2000 1989 2001
f 1989 1990 2001
f 2001 1990 2002
f 1990 1991 2002
f 2002 1991 2003
f 1991 1992 2003
f 2003 1992 2004
f 1992 1993 2004
f 2004 1993 2005
f 1993 1994 2005
f 2005 1994 2006
f 1994 1995 2006
f 2006 1995 2007
f 1995 1984 2007
f 2007 1984 1996
f 1996 1997 2008
f 2008 1997 2009
f 1997 1998 2009
f 2009 1998 2010
f 1998 1999 2010
f 2010 1999 2011
f 1999 2000 2011
f 2011 2000 2012
f 2000 2001 2012
f 2012 2001 2013
f 2001 2002 2013
f 2013 2002 2014
f 2002 2003 2014
f 2014 2003 2015
f 2003 2004 2015
f 2015 2004 2016
f 2004 2005 2016
f 2016 2005 2017
f 2005 2006 2017
f 2017 2006 2018
f 2006 2007 2018
f 2018 2007 2019
f 2007 1996 2019
f 2019 1996 2008
f 2008 2009 2020
f 2020 2009 2021
f 2009 2010 2021
f 2021 2010 2022
f 2010 2011 2022
f 2022 2011 2023
f 2011 2012 2023
f 2023 2012 2024
f 2012 2013 2024
f 2024 2013 2025
f 2013 2014 2025
f 2025 2014 2026
f 2014 2015 2026
f 2026 2015 2027
f 2015 2016 2027
f 2027 2016 2028
f 2016 2017 2028
f 2028 2017 2029
f 2017 2018 2029
f 2029 2018 2030
f 2018 2019 2030
f 2030 2019 2031
f 2019 2008 2031
f 2031 2008 2020
f 2020 2021 2032
f 2032 2021 2033
f 2021 2022 2033
f 2033 2022 2034
f 2022 2023 2034
f 2034 2023 2035
f 2023 2024 2035
f 2035 2024 2036
f 2024 2025 2036
f 2036 2025 2037
f 2025 2026 2037
f 2037 2026 2038
f 2026 2027 2038
f 2038 2027 2039
f 2027 2028 2039
f 2039 2028 2040
f 2028 2029 2040
f 2040 2029 2041
f 2029 2030 2041
f 2041 2030 2042
f 2030 2031 2042
f 2042 2031 2043
f 2031 2020 2043
f 2043 2020 2032
f 2032 2033 2044
f 2044 2033 2045
f 2033 2034 2045
f 2045 2034 2046
f 2034 2035 2046
f 2046 2035 2047
f 2035 2036 2047
f 2047 2036 2048
f 2036 2037 2048
f 2048 2037 2049
f 2037 2038 2049
f 2049 2038 2050
f 2038 2039 2050
f 2050 2039 2051
f 2039 2040 2051
f 2051 2040 2052
f 2040 2041 2052
f 2052 2041 2053
f 2041 2042 2053
f 2053 2042 2054
f 2042 2043 2054
f 2054 2043 2055
f 2043 2032 2055
f 2055 2032 2044
f 2044 2045 2056
f 2056 2045 2057
f 2045 2046 2057
f 2057 2046 2058
f 2046 2047 2058
f 2058 2047 2059
f 2047 2048 2059
f 2059 2048 2060
f 2048 2049 2060
f 2060 2049 2061
f 2049 2050 2061
f 2061 2050 2062
f 2050 2051 2062
f 2062 2051 2063
f 2051 2052 2063
f 2063 2052 2064
f 2052 2053 2064
f 2064 2053 2065
f 2053 2054 2065
f 2065 2054 2066
f 2054 2055 2066
f 2066 2055 2067
f 2055 2044 2067
f 2067 2044 2056
f 2056 2057 2068
f 2068 2057 2069
f 2057 2058 2069
f 2069 2058 2070
f 2058 2059 2070
f 2070 2059 2071
f 2059 2060 2071
f 2071 2060 2072
f 2060 2061 2072
f 2072 2061 2073
f 2061 2062 2073
f 2073 2062 2074
f 2062 2063 2074
f 2074 2063 2075
f 2063 2064 2075
f 2075 2064 2076
f 2064 2065 2076
f 2076 2065 2077
f 2065 2066 2077
f 2077 2066 2078
f 2066 2067 2078
f 2078 2067 2079
f 2067 2056 2079
f 2079 2056 2068
f 2068 2069 2080
f 2080 2069 2081
f 2069 2070 2081
f 2081 2070 2082
f 2070 2071 2082
f 2082 2071 2083
f 2071 2072 2083
f 2083 2072 2084
f 2072 2073 2084
f 2084 2073 2085
f 2073 2074 2085
f 2085 2074 2086
f 2074 2075 2086
f 2086 2075 2087
f 2075 2076 2087
f 2087 2076 2088
f 2076 2077 2088
f 2088 2077 2089
f 2077 2078 2089
f 2089 2078 2090
f 2078 2079 2090
f 2090 2079 2091
f 2079 2068 2091
f 2091 2068 2080
f 2080 2081 2092
f 2092 2081 2093
f 2081 2082 2093
f 2093 2082 2094
f 2082 2083 2094
f 2094 2083 2095
f 2083 2084 2095
f 2095 2084 2096
f 2084 2085 2096
f 2096 2085 2097
f 2085 2086 2097
f 2097 2086 2098
f 2086 2087 2098
f 2098 2087 2099
f 2087 2088 2099
f 2099 2088 2100
f 2088 2089 2100
f 2100 2089 2101
f 2089 2090 2101
f 2101 2090 2102
f 2090 2091 2102
f 2102 2091 2103
f 2091 2080 2103
f 2103 2080 2092
f 2092 2093 2104
f 2104 2093 2105
f 2093 2094 2105
f 2105 2094 2106
f 2094 2095 2106
f 2106 2095 2107
f 2095 2096 2107
f 2107 2096 2108
f 2096 2097 2108
f 2108 2097 2109
f 2097 2098 2109
f 2109 2098 2110
f 2098 2099 2110
f 2110 2099 2111
f 2099 2100 2111
f 2111 2100 2112
f 2100 2101 2112
f 2112 2101 2113
f 2101 2102 2113
f 2113 2102 2114
f 2102 2103 2114
f 2114 2103 2115
f 2103 2092 2115
f 2115 2092 2104
f 2104 2105 2116
f 2116 2105 2117
f 2105 2106 2117
f 2117 2106 2118
f 2106 2107 2118
f 2118 2107 2119
f 2107 2108 2119
f 2119 2108 2120
f 2108 2109 2120
f 2120 2109 2121
f 2109 2110 2121
f 2121 2110 2122
f 2110 2111 2122
f 2122 2111 2123
f 2111 2112 2123
f 2123 2112 2124
f 2112 2113 2124
f 2124 2113 2125
f 2113 2114 2125
f 2125 2114 2126
f 2114 2115 2126
f 2126 2115 2127
f 2115 2104 2127
f 2127 2104 2116
f 2116 2117 2128
f 2128 2117 2129
f 2117 2118 2129
f 2129 2118 2130
f 2118 2119 2130
f 2130 2119 2131
f 2119 2120 2131
f 2131 2120 2132
f 2120 2121 2132
f 2132 2121 2133
f 2121 2122 2133
f 2133 2122 2134
f 2122 2123 2134
f 2134 2123 2135
f 2123 2124 2135
f 2135 2124 2136
f 2124 2125 2136
f 2136 2125 2137
f 2125 2126 2137
f 2137 2126 2138
f 2126 2127 2138
f 2138 2127 2139
f 2127 2116 2139
f 2139 2116 2128
f 2128 2129 2140
f 2140 2129 2141
f 2129 2130 2141
f 2141 2130 2142
f 2130 2131 2142
f 2142 2131 2143
f 2131 2132 2143
f 2143 2132 2144
f 2132 2133 2144
f 2144 2133 2145
f 2133 2134 2145
f 2145 2134 2146
f 2134 2135 2146
f 2146 2135 2147
f 2135 2136 2147
f 2147 2136 2148
f 2136 2137 2148
f 2148 2137 2149
f 2137 2138 2149
f 2149 2138 2150
f 2138 2139 2150
f 2150 2139 2151
f 2139 2128 2151
f 2151 2128 2140
f 2140 2141 2152
f 2152 2141 2153
f 2141 2142 2153
f 2153 2142 2154
f 2142 2143 2154
f 2154 2143 2155
f 2143 2144 2155
f 2155 2144 2156
f 2144 2145 2156
f 2156 2145 2157
f 2145 2146 2157
f 2157 2146 2158
f 2146 2147 2158
f 2158 2147 2159
f 2147 2148 2159
f 2159 2148 2160
f 2148 2149 2160
f 2160 2149 2161
f 2149 2150 2161
f 2161 2150 2162
f 2150 2151 2162
f 2162 2151 2163
f 2151 2140 2163
f 2163 2140 2152
f 2152 2153 2164
f 2164 2153 2165
f 2153 2154 2165
f 2165 2154 2166
f 2154 2155 2166
f 2166 2155 2167
f 2155 2156 2167
f 2167 2156 2168
f 2156 2157 2168
f 2168 2157 2169
f 2157 2158 2169
f 2169 2158 2170
f 2158 2159 2170
f 2170 2159 2171
f 2159 2160 2171
f 2171 2160 2172
f 2160 2161 2172
f 2172 2161 2173
f 2161 2162 2173
f 2173 2162 2174
f 2162 2163 2174
f 2174 2163 2175
f 2163 2152 2175
f 2175 2152 2164
f 2164 2165 2176
f 2176 2165 2177
f 2165 2166 2177
f 2177 2166 2178
f 2166 2167 2178
f 2178 2167 2179
f 2167 2168 2179
f 2179 2168 2180
f 2168 2169 2180
f 2180 2169 2181
f 2169 2170 2181
f 2181 2170 2182
f 2170 2171 2182
f 2182 2171 2183
f 2171 2172 2183
f 2183 2172 2184
f 2172 2173 2184
f 2184 2173 2185
f 2173 2174 2185
f 2185 2174 2186
f 2174 2175 2186
f 2186 2175 2187
f 2175 2164 2187
f 2187 2164 2176
f 2176 2177 2188
f 2188 2177 2189
f 2177 2178 2189
f 2189 2178 2190
f 2178 2179 2190
f 2190 2179 2191
f 2179 2180 2191
f 2191 2180 2192
f 2180 2181 2192
f 2192 2181 2193
f 2181 2182 2193
f 2193 2182 2194
f 2182 2183 2194
f 2194 2183 2195
f 2183 2184 2195
f 2195 2184 2196
f 2184 2185 2196
f 2196 2185 2197
f 2185 2186 2197
f 2197 2186 2198
f 2186 2187 2198
f 2198 2187 2199
f 2187 2176 2199
f 2199 2176 2188
f 2188 2189 2200
f 2200 2189 2201
f 2189 2190 2201
f 2201 2190 2202
f 2190 2191 2202
f 2202 2191 2203
f 2191 2192 2203
f 2203 2192 2204
f 2192 2193 2204
f 2204 2193 2205
f 2193 2194 2205
f 2205 2194 2206
f 2194 2195 2206
f 2206 2195 2207
f 2195 2196 2207
f 2207 2196 2208
f 2196 2197 2208
f 2208 2197 2209
f 2197 2198 2209
f 2209 2198 2210
f 2198 2199 2210
f 2210 2199 2211
f 2199 2188 2211
f 2211 2188 2200
f 2200 2201 2212
f 2212 2201 2213
f 2201 2202 2213
f 2213 2202 2214
f 2202 2203 2214
f 2214 2203 2215
f 2203 2204 2215
f 2215 2204 2216
f 2204 2205 2216
f 2216 2205 2217
f 2205 2206 2217
f 2217 2206 2218
f 2206 2207 2218
f 2218 2207 2219
f 2207 2208 2219
f 2219 2208 2220
f 2208 2209 2220
f 2220 2209 2221
f 2209 2210 2221
f 2221 2210 2222
f 2210 2211 2222
f 2222 2211 2223
f 2211 2200 2223
f 2223 2200 2212
f 2212 2213 2224
f 2224 2213 2225
f 2213 2214 2225
f 2225 2214 2226
f 2214 2215 2226
f 2226 2215 2227
f 2215 2216 2227
f 2227 2216 2228
f 2216 2217 2228
f 2228 2217 2229
f 2217 2218 2229
f 2229 2218 2230
f 2218 2219 2230
f 2230 2219 2231
f 2219 2220 2231
f 2231 2220 2232
f 2220 2221 2232
f 2232 2221 2233
f 2221 2222 2233
f 2233 2222 2234
f 2222 2223 2234
f 2234 2223 2235
f 2223 2212 2235
f 2235 2212 2224
f 2224 2225 2236
f 2236 2225 2237
f 2225 2226 2237
f 2237 2226 2238
f 2226 2227 2238
f 2238 2227 2239
f 2227 2228 2239
f 2239 2228 2240
f 2228 2229 2240
f 2240 2229 2241
f 2229 2230 2241
f 2241 2230 2242
f 2230 2231 2242
f 2242 2231 2243
f 2231 2232 2243
f 2243 2232 2244
f 2232 2233 2244
f 2244 2233 2245
f 2233 2234 2245
f 2245 2234 2246
f 2234 2235 2246
f 2246 2235 2247
f 2235 2224 2247
f 2247 2224 2236
f 2236 2237 2248
f 2248 2237 2249
f 2237 2238 2249
f 2249 2238 2250
f 2238 2239 2250
f 2250 2239 2251
f 2239 2240 2251
f 2251 2240 2252
f 2240 2241 2252
f 2252 2241 2253
f 2241 2242 2253
f 2253 2242 2254
f 2242 2243 2254
f 2254 2243 2255
f 2243 2244 2255
f 2255 2244 2256
f 2244 2245 2256
f 2256 2245 2257
f 2245 2246 2257
f 2257 2246 2258
f 2246 2247 2258
f 2258 2247 2259
f 2247 2236 2259
f 2259 2236 2248
f 2248 2249 2260
f 2260 2249 2261
f 2249 2250 2261
f 2261 2250 2262
f 2250 2251 2262
f 2262 2251 2263
f 2251 2252 2263
f 2263 2252 2264
f 2252 2253 2264
f 2264 2253 2265
f 2253 2254 2265
f 2265 2254 2266
f 2254 2255 2266
f 2266 2255 2267
f 2255 2256 2267
f 2267 2256 2268
f 2256 2257 2268
f 2268 2257 2269
f 2257 2258 2269
f 2269 2258 2270
f 2258 2259 2270
f 2270 2259 2271
f 2259 2248 2271
f 2271 2248 2260
f 2260 2261 2272
f 2272 2261 2273
f 2261 2262 2273
f 2273 2262 2274
f 2262 2263 2274
f 2274 2263 2275
f 2263 2264 2275
f 2275 2264 2276
f 2264 2265 2276
f 2276 2265 2277
f 2265 2266 2277
f 2277 2266 2278
f 2266 2267 2278
f 2278 2267 2279
f 2267 2268 2279
f 2279 2268 2280
f 2268 2269 2280
f 2280 2269 2281
f 2269 2270 2281
f 2281 2270 2282
f 2270 2271 2282
f 2282 2271 2283
f 2271 2260 2283
f 2283 2260 2272
f 2272 2273 2284
f 2284 2273 2285
f 2273 2274 2285
f 2285 2274 2286
f 2274 2275 2286
f 2286 2275 2287
f 2275 2276 2287
f 2287 2276 2288
f 2276 2277 2288
f 2288 2277 2289
f 2277 2278 2289
f 2289 2278 2290
f 2278 2279 2290
f 2290 2279 2291
f 2279 2280 2291
f 2291 2280 2292
f 2280 2281 2292
f 2292 2281 2293
f 2281 2282 2293
f 2293 2282 2294
f 2282 2283 2294
f 2294 2283 2295
f 2283 2272 2295
f 2295 2272 2284
f 2284 2285 2296
f 2296 2285 2297
f 2285 2286 2297
f 2297 2286 2298
f 2286 2287 2298
f 2298 2287 2299
f 2287 2288 2299
f 2299 2288 2300
f 2288 2289 2300
f 2300 2289 2301
f 2289 2290 2301
f 2301 2290 2302
f 2290 2291 2302
f 2302 2291 2303
f 2291 2292 2303
f 2303 2292 2304
f 2292 2293 2304
f 2304 2293 2305
f 2293 2294 2305
f 2305 2294 2306
f 2294 2295 2306
f 2306 2295 2307
f 2295 2284 2307
f 2307 2284 2296
f 2296 2297 2308
f 2308 2297 2309
f 2297 2298 2309
f 2309 2298 2310
f 2298 2299 2310
f 2310 2299 2311
f 2299 2300 2311
f 2311 2300 2312
f 2300 2301 2312
f 2312 2301 2313
f 2301 2302 2313
f 2313 2302 2314
f 2302 2303 2314
f 2314 2303 2315
f 2303 2304 2315
f 2315 2304 2316
f 2304 2305 2316
f 2316 2305 2317
f 2305 2306 2317
f 2317 2306 2318
f 2306 2307 2318
f 2318 2307 2319
f 2307 2296 2319
f 2319 2296 2308
f 2308 2309 2320
f 2320 2309 2321
f 2309 2310 2321
f 2321 2310 2322
f 2310 2311 2322
f 2322 2311 2323
f 2311 2312 2323
f 2323 2312 2324
f 2312 2313 2324
f 2324 2313 2325
f 2313 2314 2325
f 2325 2314 2326
f 2314 2315 2326
f 2326 2315 2327
f 2315 2316 2327
f 2327 2316 2328
f 2316 2317 2328
f 2328 2317 2329
f 2317 2318 2329
f 2329 2318 2330
f 2318 2319 2330
f 2330 2319 2331
f 2319 2308 2331
f 2331 2308 2320
f 2320 2321 2332
f 2332 2321 2333
f 2321 2322 2333
f 2333 2322 2334
f 2322 2323 2334
f 2334 2323 2335
f 2323 2324 2335
f 2335 2324 2336
f 2324 2325 2336
f 2336 2325 2337
f 2325 2326 2337
f 2337 2326 2338
f 2326 2327 2338
f 2338 2327 2339
f 2327 2328 2339
f 2339 2328 2340
f 2328 2329 2340
f 2340 2329 2341
f 2329 2330 2341
f 2341 2330 2342
f 2330 2331 2342
f 2342 2331 2343
f 2331 2320 2343
f 2343 2320 2332
f 2332 2333 2344
f 2344 2333 2345
f 2333 2334 2345
f 2345 2334 2346
f 2334 2335 2346
f 2346 2335 2347
f 2335 2336 2347
f 2347 2336 2348
f 2336 2337 2348
f 2348 2337 2349
f 2337 2338 2349
f 2349 2338 2350
f 2338 2339 2350
f 2350 2339 2351
f 2339 2340 2351
f 2351 2340 2352
f 2340 2341 2352
f 2352 2341 2353
f 2341 2342 2353
f 2353 2342 2354
f 2342 2343 2354
f 2354 2343 2355
f 2343 2332 2355
f 2355 2332 2344
f 2344 2345 2356
f 2356 2345 2357
f 2345 2346 2357
f 2357 2346 2358
f 2346 2347 2358
f 2358 2347 2359
f 2347 2348 2359
f 2359 2348 2360
f 2348 2349 2360
f 2360 2349 2361
f 2349 2350 2361
f 2361 2350 2362
f 2350 2351 2362
f 2362 2351 2363
f 2351 2352 2363
f 2363 2352 2364
f 2352 2353 2364
f 2364 2353 2365
f 2353 2354 2365
f 2365 2354 2366
f 2354 2355 2366
f 2366 2355 2367
f 2355 2344 2367
f 2367 2344 2356
f 2356 2357 2368
f 2368 2357 2369
f 2357 2358 2369
f 2369 2358 2370
f 2358 2359 2370
f 2370 2359 2371
f 2359 2360 2371
f 2371 2360 2372
f 2360 2361 2372
f 2372 2361 2373
f 2361 2362 2373
f 2373 2362 2374
f 2362 2363 2374
f 2374 2363 2375
f 2363 2364 2375
f 2375 2364 2376
f 2364 2365 2376
f 2376 2365 2377
f 2365 2366 2377
f 2377 2366 2378
f 2366 2367 2378
f 2378 2367 2379
f 2367 2356 2379
f 2379 2356 2368
f 2368 2369 2380
f 2380 2369 2381
f 2369 2370 2381
f 2381 2370 2382
f 2370 2371 2382
f 2382 2371 2383
f 2371 2372 2383
f 2383 2372 2384
f 2372 2373 2384
f 2384 2373 2385
f 2373 2374 2385
f 2385 2374 2386
f 2374 2375 2386
f 2386 2375 2387
f 2375 2376 2387
f 2387 2376 2388
f 2376 2377 2388
f 2388 2377 2389
f 2377 2378 2389
f 2389 2378 2390
f 2378 2379 2390
f 2390 2379 2391
f 2379 2368 2391
f 2391 2368 2380
f 2380 2381 2392
f 2392 2381 2393
f 2381 2382 2393
f 2393 2382 2394
f 2382 2383 2394
f 2394 2383 2395
f 2383 2384 2395
f 2395 2384 2396
f 2384 2385 2396
f 2396 2385 2397
f 2385 2386 2397
f 2397 2386 2398
f 2386 2387 2398
f 2398 2387 2399
f 2387 2388 2399
f 2399 2388 2400
f 2388 2389 2400
f 2400 2389 2401
f 2389 2390 2401
f 2401 2390 2402
f 2390 2391 2402
f 2402 2391 2403
f 2391 2380 2403
f 2403 2380 2392
f 2392 2393 2404
f 2404 2393 2405
f 2393 2394 2405
f 2405 2394 2406
f 2394 2395 2406
f 2406 2395 2407
f 2395 2396 2407
f 2407 2396 2408
f 2396 2397 2408
f 2408 2397 2409
f 2397 2398 2409
f 2409 2398 2410
f 2398 2399 2410
f 2410 2399 2411
f 2399 2400 2411
f 2411 2400 2412
f 2400 2401 2412
f 2412 2401 2413
f 2401 2402 2413
f 2413 2402 2414
f 2402 2403 2414
f 2414 2403 2415
f 2403 2392 2415
f 2415 2392 2404
f 2404 2405 2416
f 2416 2405 2417
f 2405 2406 2417
f 2417 2406 2418
f 2406 2407 2418
f 2418 2407 2419
f 2407 2408 2419
f 2419 2408 2420
f 2408 2409 2420
f 2420 2409 2421
f 2409 2410 2421
f 2421 2410 2422
f 2410 2411 2422
f 2422 2411 2423
f 2411 2412 2423
f 2423 2412 2424
f 2412 2413 2424
f 2424 2413 2425
f 2413 2414 2425
f 2425 2414 2426
f 2414 2415 2426
f 2426 2415 2427
f 2415 2404 2427
f 2427 2404 2416
f 2416 2417 2428
f 2428 2417 2429
f 2417 2418 2429
f 2429 2418 2430
f 2418 2419 2430
f 2430 2419 2431
f 2419 2420 2431
f 2431 2420 2432
f 2420 2421 2432
f 2432 2421 2433
f 2421 2422 2433
f 2433 2422 2434
f 2422 2423 2434
f 2434 2423 2435
f 2423 2424 2435
f 2435 2424 2436
f 2424 2425 2436
f 2436 2425 2437
f 2425 2426 2437
f 2437 2426 2438
f 2426 2427 2438
f 2438 2427 2439
f 2427 2416 2439
f 2439 2416 2428
f 2428 2429 2440
f 2440 2429 2441
f 2429 2430 2441
f 2441 2430 2442
f 2430 2431 2442
f 2442 2431 2443
f 2431 2432 2443
f 2443 2432 2444
f 2432 2433 2444
f 2444 2433 2445
f 2433 2434 2445
f 2445 2434 2446
f 2434 2435 2446
f 2446 2435 2447
f 2435 2436 2447
f 2447 2436 2448
f 2436 2437 2448
f 2448 2437 2449
f 2437 2438 2449
f 2449 2438 2450
f 2438 2439 2450
f 2450 2439 2451
f 2439 2428 2451
f 2451 2428 2440
f 2440 2441 2452
f 2452 2441 2453
f 2441 2442 2453
f 2453 2442 2454
f 2442 2443 2454
f 2454 2443 2455
f 2443 2444 2455
f 2455 2444 2456
f 2444 2445 2456
f 2456 2445 2457
f 2445 2446 2457
f 2457 2446 2458
f 2446 2447 2458
f 2458 2447 2459
f 2447 2448 2459
f 2459 2448 2460
f 2448 2449 2460
f 2460 2449 2461
f 2449 2450 2461
f 2461 2450 2462
f 2450 2451 2462
f 2462 2451 2463
f 2451 2440 2463
f 2463 2440 2452
f 2452 2453 2464
f 2464 2453 2465
f 2453 2454 2465
f 2465 2454 2466
f 2454 2455 2466
f 2466 2455 2467
f 2455 2456 2467
f 2467 2456 2468
f 2456 2457 2468
f 2468 2457 2469
f 2457 2458 2469
f 2469 2458 2470
f 2458 2459 2470
f 2470 2459 2471
f 2459 2460 2471
f 2471 2460 2472
f 2460 2461 2472
f 2472 2461 2473
f 2461 2462 2473
f 2473 2462 2474
f 2462 2463 2474
f 2474 2463 2475
f 2463 2452 2475
f 2475 2452 2464
f 2464 2465 2476
f 2476 2465 2477
f 2465 2466 2477
f 2477 2466 2478
f 2466 2467 2478
f 2478 2467 2479
f 2467 2468 2479
f 2479 2468 2480
f 2468 2469 2480
f 2480 2469 2481
f 2469 2470 2481
f 2481 2470 2482
f 2470 2471 2482
f 2482 2471 2483
f 2471 2472 2483
f 2483 2472 2484
f 2472 2473 2484
f 2484 2473 2485
f 2473 2474 2485
f 2485 2474 2486
f 2474 2475 2486
f 2486 2475 2487
f 2475 2464 2487
f 2487 2464 2476
f 2476 2477 2488
f 2488 2477 2489
f 2477 2478 2489
f 2489 2478 2490
f 2478 2479 2490
f 2490 2479 2491
f 2479 2480 2491
f 2491 2480 2492
f 2480 2481 2492
f 2492 2481 2493
f 2481 2482 2493
f 2493 2482 2494
f 2482 2483 2494
f 2494 2483 2495
f 2483 2484 2495
f 2495 2484 2496
f 2484 2485 2496
f 2496 2485 2497
f 2485 2486 2497
f 2497 2486 2498
f 2486 2487 2498
f 2498 2487 2499
f 2487 2476 2499
f 2499 2476 2488
f 2488 2489 2500
f 2500 2489 2501
f 2489 2490 2501
f 2501 2490 2502
f 2490 2491 2502
f 2502 2491 2503
f 2491 2492 2503
f 2503 2492 2504
f 2492 2493 2504
f 2504 2493 2505
f 2493 2494 2505
f 2505 2494 2506
f 2494 2495 2506
f 2506 2495 2507
f 2495 2496 2507
f 2507 2496 2508
f 2496 2497 2508
f 2508 2497 2509
f 2497 2498 2509
f 2509 2498 2510
f 2498 2499 2510
f 2510 2499 2511
f 2499 2488 2511
f 2511 2488 2500
f 2500 2501 2512
f 2512 2501 2513
f 2501 2502 2513
f 2513 2502 2514
f 2502 2503 2514
f 2514 2503 2515
f 2503 2504 2515
f 2515 2504 2516
f 2504 2505 2516
f 2516 2505 2517
f 2505 2506 2517
f 2517 2506 2518
f 2506 2507 2518
f 2518 2507 2519
f 2507 2508 2519
f 2519 2508 2520
f 2508 2509 2520
f 2520 2509 2521
f 2509 2510 2521
f 2521 2510 2522
f 2510 2511 2522
f 2522 2511 2523
f 2511 2500 2523
f 2523 2500 2512
f 2512 2513 2524
f 2524 2513 2525
f 2513 2514 2525
f 2525 2514 2526
f 2514 2515 2526
f 2526 2515 2527
f 2515 2516 2527
f 2527 2516 2528
f 2516 2517 2528
f 2528 2517 2529
f 2517 2518 2529
f 2529 2518 2530
f 2518 2519 2530
f 2530 2519 2531
f 2519 2520 2531
f 2531 2520 2532
f 2520 2521 2532
f 2532 2521 2533
f 2521 2522 2533
f 2533 2522 2534
f 2522 2523 2534
f 2534 2523 2535
f 2523 2512 2535
f 2535 2512 2524
f 2524 2525 2536
f 2536 2525 2537
f 2525 2526 2537
f 2537 2526 2538
f 2526 2527 2538
f 2538 2527 2539
f 2527 2528 2539
f 2539 2528 2540
f 2528 2529 2540
f 2540 2529 2541
f 2529 2530 2541
f 2541 2530 2542
f 2530 2531 2542
f 2542 2531 2543
f 2531 2532 2543
f 2543 2532 2544
f 2532 2533 2544
f 2544 2533 2545
f 2533 2534 2545
f 2545 2534 2546
f 2534 2535 2546
f 2546 2535 2547
f 2535 2524 2547
f 2547 2524 2536
f 2536 2537 2548
f 2548 2537 2549
f 2537 2538 2549
f 2549 2538 2550
f 2538 2539 2550
f 2550 2539 2551
f 2539 2540 2551
f 2551 2540 2552
f 2540 2541 2552
f 2552 2541 2553
f 2541 2542 2553
f 2553 2542 2554
f 2542 2543 2554
f 2554 2543 2555
f 2543 2544 2555
f 2555 2544 2556
f 2544 2545 2556
f 2556 2545 2557
f 2545 2546 2557
f 2557 2546 2558
f 2546 2547 2558
f 2558 2547 2559
f 2547 2536 2559
f 2559 2536 2548
f 2548 2549 2560
f 2560 2549 2561
f 2549 2550 2561
f 2561 2550 2562
f 2550 2551 2562
f 2562 2551 2563
f 2551 2552 2563
f 2563 2552 2564
f 2552 2553 2564
f 2564 2553 2565
f 2553 2554 2565
f 2565 2554 2566
f 2554 2555 2566
f 2566 2555 2567
f 2555 2556 2567
f 2567 2556 2568
f 2556 2557 2568
f 2568 2557 2569
f 2557 2558 2569
f 2569 2558 2570
f 2558 2559 2570
f 2570 2559 2571
f 2559 2548 2571
f 2571 2548 2560
f 2560 2561 2572
f 2572 2561 2573
f 2561 2562 2573
f 2573 2562 2574
f 2562 2563 2574
f 2574 2563 2575
f 2563 2564 2575
f 2575 2564 2576
f 2564 2565 2576
f 2576 2565 2577
f 2565 2566 2577
f 2577 2566 2578
f 2566 2567 2578
f 2578 2567 2579
f 2567 2568 2579
f 2579 2568 2580
f 2568 2569 2580
f 2580 2569 2581
f 2569 2570 2581
f 2581 2570 2582
f 2570 2571 2582
f 2582 2571 2583
f 2571 2560 2583
f 2583 2560 2572
f 2572 2573 2584
f 2584 2573 2585
f 2573 2574 2585
f 2585 2574 2586
f 2574 2575 2586
f 2586 2575 2587
f 2575 2576 2587
f 2587 2576 2588
f 2576 2577 2588
f 2588 2577 2589
f 2577 2578 2589
f 2589 2578 2590
f 2578 2579 2590
f 2590 2579 2591
f 2579 2580 2591
f 2591 2580 2592
f 2580 2581 2592
f 2592 2581 2593
f 2581 2582 2593
f 2593 2582 2594
f 2582 2583 2594
f 2594 2583 2595
f 2583 2572 2595
f 2595 2572 2584
f 2584 2585 2596
f 2596 2585 2597
f 2585 2586 2597
f 2597 2586 2598
f 2586 2587 2598
f 2598 2587 2599
f 2587 2588 2599
f 2599 2588 2600
f 2588 2589 2600
f 2600 2589 2601
f 2589 2590 2601
f 2601 2590 2602
f 2590 2591 2602
f 2602 2591 2603
f 2591 2592 2603
f 2603 2592 2604
f 2592 2593 2604
f 2604 2593 2605
f 2593 2594 2605
f 2605 2594 2606
f 2594 2595 2606
f 2606 2595 2607
f 2595 2584 2607
f 2607 2584 2596
f 2596 2597 2608
f 2608 2597 2609
f 2597 2598 2609
f 2609 2598 2610
f 2598 2599 2610
f 2610 2599 2611
f 2599 2600 2611
f 2611 2600 2612
f 2600 2601 2612
f 2612 2601 2613
f 2601 2602 2613
f 2613 2602 2614
f 2602 2603 2614
f 2614 2603 2615
f 2603 2604 2615
f 2615 2604 2616
f 2604 2605 2616
f 2616 2605 2617
f 2605 2606 2617
f 2617 2606 2618
f 2606 2607 2618
f 2618 2607 2619
f 2607 2596 2619
f 2619 2596 2608
f 2608 2609 2620
f 2620 2609 2620
f 2609 2610 2620
f 2620 2610 2620
f 2610 2611 2620
f 2620 2611 2620
f 2611 2612 2620
f 2620 2612 2620
f 2612 2613 2620
f 2620 2613 2620
f 2613 2614 2620
f 2620 2614 2620
f 2614 2615 2620
f 2620 2615 2620
f 2615 2616 2620
f 2620 2616 2620
f 2616 2617 2620
f 2620 2617 2620
f 2617 2618 2620
f 2620 2618 2620
f 2618 2619 2620
f 2620 2619 2620
f 2619 2608 2620
f 2620 2608 2620

g Path_(1)
v 102.37501 244.725 30.1
v 102.834625 244.2654 30.1
v 102.77305 244.32697 29.775
v 102.60481 244.49521 29.537083
v 102.37501 244.725 29.449999
v 102.145195 244.95482 29.537083
v 101.97697 245.12306 29.775
v 101.91539 245.18463 30.1
v 101.97697 245.12306 30.425
v 102.145195 244.95482 30.662916
v 102.37501 244.725 30.75
v 102.60481 244.49521 30.662916
v 102.77305 244.32697 30.425
v 103.388145 244.81891 30.1
v 103.32657 244.8805 29.775
v 103.15833 245.04872 29.537083
v 102.92853 245.27853 29.449999
v 102.698715 245.50835 29.537083
v 102.53048 245.67657 29.775
v 102.4689 245.73814 30.1
v 102.53048 245.67657 30.425
v 102.698715 245.50835 30.662916
v 102.92853 245.27853 30.75
v 103.15833 245.04872 30.662916
v 103.32657 244.8805 30.425
v 103.941666 245.37244 30.1
v 103.88008 245.434 29.775
v 103.71185 245.60223 29.537083
v 103.48204 245.83205 29.449999
v 103.252235 246.06186 29.537083
v 103.084 246.23009 29.775
v 103.02242 246.29167 30.1
v 103.084 246.23009 30.425
v 103.252235 246.06186 30.662916
v 103.48204 245.83205 30.75
v 103.71185 245.60223 30.662916
v 103.88008 245.434 30.425
v 104.49518 245.92595 30.1
v 104.4336 245.98753 29.775
v 104.26537 246.15576 29.537083
v 104.03556 246.38557 29.449999
v 103.80575 246.61537 29.537083
v 103.63752 246.78362 29.775
v 103.57594 246.84518 30.1
v 103.63752 246.78362 30.425
v 103.80575 246.61537 30.662916
v 104.03556 246.38557 30.75
v 104.26537 246.15576 30.662916
v 104.4336 245.98753 30.425
v 105.0487 246.47946 30.1
v 104.98712 246.54105 29.775
v 104.818886 246.70927 29.537083
v 104.58908 246.93909 29.449999
v 104.35927 247.1689 29.537083
v 104.19104 247.33713 29.775
v 104.12946 247.39871 30.1
v 104.19104 247.33713 30.425
v 104.35927 247.1689 30.662916
v 104.58908 246.93909 30.75
v 104.818886 246.70927 30.662916
v 104.98712 246.54105 30.425
v 105.60222 247.03299 30.1
v 105.54064 247.09456 29.775
v 105.372406 247.2628 29.537083
v 105.1426 247.4926 29.449999
v 104.91279 247.72241 29.537083
v 104.74455 247.89066 29.775
v 104.682976 247.95222 30.1
v 104.74455 247.89066 30.425
v 104.91279 247.72241 30.662916
v 105.1426 247.4926 30.75
v 105.372406 247.2628 30.662916
v 105.54064 247.09456 30.425
v 106.15574 247.5865 30.1
v 106.09416 247.64809 29.775
v 105.92593 247.81631 29.537083
v 105.69611 248.04613 29.449999
v 105.46631 248.27594 29.537083
v 105.29807 248.44417 29.775
v 105.236496 248.50574 30.1
v 105.29807 248.44417 30.425
v 105.46631 248.27594 30.662916
v 105.69611 248.04613 30.75
v 105.92593 247.81631 30.662916
v 106.09416 247.64809 30.425
v 106.70898 248.13992 30.11272
v 106.65682 248.2019 29.786152
v 106.49557 248.37045 29.543678
v 106.26841 248.60042 29.450272
v 106.036224 248.83018 29.530958
v 105.86122 248.99817 29.764118
v 105.7903 249.05937 30.087278
v 105.842445 248.99739 30.413847
v 106.00371 248.82883 30.65632
v 106.23086 248.59886 30.749727
v 106.46304 248.36911 30.66904
v 106.63805 248.20113 30.43588
v 107.26135 248.69244 30.150492
v 107.24733 248.78947 29.82869
v 107.11416 248.98384 29.58854
v 106.897514 249.22343 29.494392
v 106.65546 249.44406 29.571472
v 106.45284 249.58661 29.799128
v 106.343956 249.61288 30.116358
v 106.35798 249.51584 30.438162
v 106.49115 249.32149 30.67831
v 106.70779 249.0819 30.772459
v 106.949844 248.86127 30.695377
v 107.152466 248.71872 30.467722
v 107.7612 249.2344 30.550165
v 107.81294 249.27966 30.218801
v 107.73386 249.4326 29.928999
v 107.545135 249.65225 29.758406
v 107.29735 249.87973 29.752735
v 107.056885 250.05411 29.913506
v 106.88818 250.12866 30.19764
v 106.83643 250.0834 30.529003
v 106.91552 249.93045 30.818806
v 107.10424 249.71082 30.989399
v 107.35203 249.48332 30.99507
v 107.59249 249.30894 30.8343
v 108.364845 249.91653 30.484755
v 108.31774 249.96625 30.156769
v 108.138985 250.0996 29.906271
v 107.87646 250.28085 29.800383
v 107.60052 250.46146 29.86748
v 107.3851 250.593 30.089579
v 107.287926 250.64024 30.407171
v 107.33503 250.59053 30.735159
v 107.513794 250.45718 30.985655
v 107.77631 250.27592 31.091543
v 108.05225 250.09532 31.024446
v 108.26767 249.96378 30.802347
v 108.69286 250.56458 30.445156
v 108.62304 250.6213 30.120941
v 108.436455 250.7723 29.885145
v 108.183105 250.97705 29.80095
v 107.93086 251.18074 29.890911
v 107.74732 251.32878 30.130928
v 107.68166 251.38148 30.456688
v 107.75148 251.32475 30.780903
v 107.938065 251.17377 31.016699
v 108.19142 250.96901 31.100895
v 108.443665 250.76532 31.010933
v 108.627205 250.61728 30.770916
v 109.226204 250.9895 30.442402
v 109.16513 251.05682 30.118448
v 109.003685 251.23535 29.883348
v 108.78513 251.47725 29.800097
v 108.56804 251.7177 29.891
v 108.41056 251.89226 30.1317
v 108.354904 251.95418 30.457703
v 108.41598 251.88684 30.781654
v 108.577415 251.70831 31.016754
v 108.79597 251.46642 31.100006
v 109.01307 251.22598 31.009104
v 109.17055 251.0514 30.768404
v 109.80629 251.56056 30.442326
v 109.74218 251.62502 30.118374
v 109.57244 251.79568 29.883278
v 109.34256 252.02684 29.800032
v 109.114136 252.25655 29.89094
v 108.948364 252.42325 30.131643
v 108.88966 252.48228 30.457647
v 108.95378 252.41783 30.781599
v 109.12351 252.24716 31.016695
v 109.35339 252.016 31.099941
v 109.581825 251.7863 31.009033
v 109.7476 251.6196 30.76833
v 110.36056 252.11653 30.44234
v 110.296234 252.18077 30.11839
v 110.12591 252.35085 29.883293
v 109.895226 252.5812 29.800045
v 109.66599 252.8101 29.890953
v 109.49964 252.97623 30.131657
v 109.44073 253.03505 30.45766
v 109.50506 252.97081 30.781612
v 109.67538 252.80072 31.016708
v 109.90606 252.57037 31.099955
v 110.13529 252.34146 31.009048
v 110.30165 252.17535 30.768343
v 110.91382 252.66959 30.449844
v 110.85219 252.73123 30.124866
v 110.68393 252.8995 29.887005
v 110.45412 253.12935 29.8
v 110.22434 253.35916 29.887161
v 110.05616 253.52736 30.125134
v 109.99464 253.58888 30.450153
v 110.05627 253.52725 30.775133
v 110.224525 253.35896 31.012993
v 110.45434 253.12914 31.1
v 110.68412 252.89932 31.012838
v 110.8523 252.73112 30.774866
v 111.46872 253.22449 30.449999
v 111.40696 253.28589 30.124998
v 111.238235 253.45363 29.887083
v 111.00775 253.68275 29.8
v 110.77727 253.9119 29.887083
v 110.60854 254.07964 30.125
v 110.54678 254.14102 30.45
v 110.60854 254.07962 30.775
v 110.77727 253.9119 31.012917
v 111.00775 253.68275 31.1
v 111.238235 253.45363 31.012915
v 111.40696 253.28589 30.775
v 112.02604 253.78847 30.449999
v 111.96333 253.8489 30.125
v 111.79202 254.01399 29.887083
v 111.55801 254.23952 29.8
v 111.32399 254.46504 29.887083
v 111.15268 254.63014 30.125
v 111.08997 254.69057 30.449999
v 111.15268 254.63014 30.775
v 111.32399 254.46504 31.012917
v 111.55801 254.23952 31.1
v 111.79202 254.01399 31.012917
v 111.96333 253.8489 30.775
v 112.56872 254.3659 30.449999
v 112.50513 254.4254 30.125
v 112.33139 254.58794 29.887083
v 112.094055 254.80997 29.8
v 111.85672 255.032 29.887083
v 111.68298 255.19453 30.125
v 111.619385 255.25403 30.449999
v 111.68298 255.19453 30.775
v 111.85672 255.032 31.012917
v 112.094055 254.80997 31.1
v 112.33139 254.58794 31.012917
v 112.50513 254.4254 30.775
v 112.94321 254.81458 30.449999
v 112.90092 254.8907 30.125
v 112.785385 255.0987 29.887083
v 112.62757 255.3828 29.8
v 112.46975 255.6669 29.887083
v 112.35422 255.8749 30.125
v 112.311935 255.95102 30.449999
v 112.35422 255.8749 30.775
v 112.46975 255.6669 31.012917
v 112.62757 255.3828 31.1
v 112.785385 255.0987 31.012917
v 112.90092 254.8907 30.775
v 113.60192 254.91661 30.449999
v 113.57431 254.9992 30.125
v 113.49886 255.22484 29.887083
v 113.395805 255.53307 29.8
v 113.29274 255.8413 29.887083
v 113.2173 256.06693 30.125
v 113.18968 256.14954 30.449999
v 113.2173 256.06693 30.775
v 113.29274 255.8413 31.012917
v 113.395805 255.53307 31.1
v 113.49886 255.22484 31.012917
v 113.57431 254.9992 30.775
v 114.35728 255.27821 30.449999
v 114.3228 255.35818 30.125
v 114.2286 255.57666 29.887083
v 114.09992 255.87509 29.8
v 113.97124 256.17352 29.887083
v 113.87704 256.392 30.125
v 113.84256 256.472 30.449999
v 113.87704 256.392 30.775
v 113.97124 256.17352 31.012917
v 114.09992 255.87509 31.1
v 114.2286 255.57666 31.012917
v 114.3228 255.35818 30.775
v 115.100075 255.56018 30.449999
v 115.064156 255.63951 30.125
v 114.96603 255.85625 29.887083
v 114.831985 256.1523 29.8
v 114.69794 256.4484 29.887083
v 114.599815 256.66513 30.125
v 114.563896 256.74445 30.449999
v 114.599815 256.66513 30.775
v 114.69794 256.4484 31.012917
v 114.831985 256.1523 31.1
v 114.96603 255.85625 31.012917
v 115.064156 255.63951 30.775
v 115.92306 256.007 30.449999
v 115.8695 256.07565 30.125
v 115.72318 256.26324 29.887083
v 115.5233 256.51953 29.8
v 115.323425 256.7758 29.887083
v 115.1771 256.9634 30.125
v 115.12354 257.03207 30.449999
v 115.1771 256.9634 30.775
v 115.323425 256.7758 31.012917
v 115.5233 256.51953 31.1
v 115.72318 256.26324 31.012917
v 115.8695 256.07565 30.775
v 116.51849 256.6523 30.449999
v 116.45543 256.71237 30.125
v 116.28315 256.87646 29.887083
v 116.04781 257.10062 29.8
v 115.81247 257.32474 29.887083
v 115.64019 257.48883 30.125
v 115.57713 257.5489 30.449999
v 115.64019 257.48883 30.775
v 115.81247 257.32474 31.012917
v 116.04781 257.10062 31.1
v 116.28315 256.87646 31.012917
v 116.45543 256.71237 30.775
v 117.06169 257.1926 30.449999
v 117.00019 257.25424 30.125
v 116.83217 257.4227 29.887083
v 116.60265 257.6528 29.8
v 116.37314 257.8829 29.887083
v 116.205124 258.05136 30.125
v 116.14362 258.113 30.449999
v 116.205124 258.05136 30.775
v 116.37314 257.8829 31.012917
v 116.60265 257.6528 31.1
v 116.83217 257.4227 31.012917
v 117.00019 257.25424 30.775
v 117.61585 257.74658 30.449999
v 117.554276 257.80817 30.125
v 117.386055 257.9764 29.887083
v 117.15626 258.20624 29.8
v 116.92646 258.43607 29.887083
v 116.75824 258.6043 30.125
v 116.69666 258.66586 30.449999
v 116.75824 258.6043 30.775
v 116.92646 258.43607 31.012917
v 117.15626 258.20624 31.1
v 117.386055 257.9764 31.012917
v 117.554276 257.80817 30.775
v 118.16939 258.30017 30.449999
v 118.1078 258.36172 30.125
v 117.93957 258.52997 29.887083
v 117.709755 258.75977 29.8
v 117.47994 258.98956 29.887083
v 117.31171 259.1578 30.125
v 117.25013 259.2194 30.449999
v 117.31171 259.1578 30.775
v 117.47994 258.98956 31.012917
v 117.709755 258.75977 31.1
v 117.93957 258.52997 31.012917
v 118.1078 258.36172 30.775
v 118.71534 258.8612 30.332636
v 118.61328 258.9633 30.028702
v 118.41744 259.15912 29.837654
v 118.18029 259.39627 29.810682
v 117.96538 259.61118 29.955017
v 117.830284 259.74628 30.231981
v 117.81121 259.76535 30.567364
v 117.91327 259.6633 30.871298
v 118.109116 259.46744 31.062346
v 118.34627 259.2303 31.089315
v 118.56118 259.01538 30.944983
v 118.69627 258.88028 30.668018
v 119.26751 259.39877 30.467262
v 119.21231 259.45447 30.140072
v 119.05113 259.62064 29.895922
v 118.82716 259.85278 29.80023
v 118.60042 260.08868 29.87864
v 118.43165 260.26514 30.110138
v 118.36608 260.33484 30.432697
v 118.42129 260.27914 30.759886
v 118.582466 260.11298 31.004036
v 118.80643 259.88083 31.099728
v 119.03317 259.64493 31.021318
v 119.20194 259.46848 30.789822
v 119.78766 259.8887 30.503836
v 119.739 259.91714 30.172754
v 119.59705 260.07468 29.913244
v 119.399864 260.31912 29.79484
v 119.200264 260.58493 29.849266
v 119.05174 260.8009 30.061941
v 118.99409 260.90918 30.375877
v 119.042755 260.88074 30.706957
v 119.1847 260.7232 30.966469
v 119.38189 260.47876 31.084873
v 119.58148 260.21295 31.030447
v 119.73001 259.99698 30.817772
v 120.452614 260.33286 30.52465
v 120.3963 260.28412 30.198967
v 120.24699 260.37677 29.918682
v 120.044685 260.58597 29.758896
v 119.843605 260.85568 29.762424
v 119.69762 261.11362 29.928324
v 119.64584 261.29068 30.212137
v 119.70216 261.33945 30.53782
v 119.85147 261.2468 30.818106
v 120.05377 261.0376 30.97789
v 120.25486 260.76788 30.974361
v 120.40084 260.50995 30.808464
v 120.99355 260.8837 30.421438
v 121.003746 260.78366 30.098785
v 120.90806 260.8219 29.780056
v 120.732124 260.9882 29.550657
v 120.5231 261.23795 29.472054
v 120.33698 261.50427 29.565308
v 120.22364 261.71582 29.805431
v 120.21345 261.81586 30.128086
v 120.30914 261.77762 30.446814
v 120.48507 261.61133 30.676214
v 120.69409 261.36157 30.754818
v 120.88021 261.09525 30.661564
v 121.602 261.28827 30.418213
v 121.65229 261.22202 30.092197
v 121.59671 261.294 29.768261
v 121.45016 261.485 29.5332
v 121.251884 261.74377 29.449997
v 121.05504 262.00104 29.54095
v 120.912346 262.18784 29.781687
v 120.86205 262.25412 30.107702
v 120.91763 262.18213 30.43164
v 121.064186 261.99115 30.666702
v 121.26246 261.73236 30.749903
v 121.459305 261.4751 30.658949
v 122.23248 261.8377 30.425495
v 122.29197 261.7737 30.100573
v 122.23289 261.8373 29.775496
v 122.071075 262.01144 29.537369
v 121.84989 262.24945 29.449999
v 121.62859 262.48758 29.536797
v 121.46649 262.66202 29.774504
v 121.407005 262.72598 30.099426
v 121.46609 262.6624 30.424503
v 121.62789 262.48828 30.66263
v 121.84908 262.25027 30.749998
v 122.07037 262.01215 30.663202
v 122.80103 262.40524 30.425495
v 122.8628 262.34344 30.100573
v 122.80144 262.40482 29.775496
v 122.63338 262.57294 29.53737
v 122.403656 262.80273 29.449999
v 122.17383 263.03262 29.536797
v 122.00547 263.20102 29.774504
v 121.9437 263.26282 30.099426
v 122.005066 263.20145 30.424503
v 122.17313 263.03333 30.66263
v 122.40285 262.80353 30.75
v 122.632675 262.57364 30.663202
v 123.35839 262.95508 30.415936
v 123.41628 262.8972 30.089582
v 123.35102 262.96243 29.76602
v 123.18011 263.13333 29.531946
v 122.949326 263.36407 29.450083
v 122.72052 263.59286 29.542364
v 122.55499 263.75836 29.784063
v 122.49711 263.81625 30.110416
v 122.56236 263.751 30.433979
v 122.73328 263.5801 30.668053
v 122.96406 263.34937 30.749916
v 123.19286 263.12057 30.657635
v 123.907234 263.51123 30.425093
v 123.96984 263.4506 30.100111
v 123.90929 263.51312 29.775099
v 123.741806 263.68207 29.537144
v 123.512276 263.91214 29.450005
v 123.282196 264.1417 29.537033
v 123.11321 264.30923 29.774906
v 123.050606 264.36984 30.099888
v 123.11116 264.30734 30.4249
v 123.27864 264.1384 30.662855
v 123.50817 263.90833 30.749994
v 123.73825 263.67877 30.662966
v 124.44651 264.05045 30.431002
v 124.52334 264.00412 30.106718
v 124.47701 264.08093 29.782434
v 124.31995 264.26035 29.545044
v 124.09422 264.49423 29.458153
v 123.86033 264.71997 29.545046
v 123.68093 264.877 29.782438
v 123.6041 264.92334 30.106722
v 123.65043 264.84653 30.431005
v 123.807495 264.6671 30.668396
v 124.03322 264.43323 30.755287
v 124.26711 264.2075 30.668394
v 124.95934 264.56326 30.520412
v 125.07259 264.55338 30.203735
v 125.06269 264.6666 29.887056
v 124.93228 264.87268 29.655231
v 124.71632 265.11633 29.57038
v 124.472664 265.33228 29.655231
v 124.2666 265.4627 29.887056
v 124.15335 265.4726 30.203733
v 124.16325 265.35934 30.520412
v 124.29366 265.1533 30.752235
v 124.50963 264.90964 30.83709
v 124.75328 264.69366 30.752237
v 125.455124 265.12842 30.849815
v 125.58224 265.0714 30.543541
v 125.58998 265.13913 30.214048
v 125.47628 265.3134 29.949627
v 125.2716 265.5475 29.821127
v 125.030785 265.77872 29.86298
v 124.81837 265.9451 30.06397
v 124.69125 266.00208 30.370247
v 124.68351 265.9344 30.699738
v 124.79721 265.76013 30.96416
v 125.00189 265.52603 31.09266
v 125.24271 265.2948 31.050808
v 126.06423 265.70148 30.813013
v 126.138565 265.6217 30.494703
v 126.092766 265.66745 30.164526
v 125.93911 265.8265 29.91095
v 125.71877 266.05624 29.80192
v 125.49079 266.29507 29.866653
v 125.31625 266.47903 30.087801
v 125.24193 266.5588 30.406109
v 125.28773 266.51303 30.736288
v 125.441376 266.35397 30.989864
v 125.66171 266.12427 31.098894
v 125.889694 265.88544 31.03416
v 126.631645 266.1883 30.77428
v 126.68755 266.122 30.449179
v 126.631035 266.18875 30.12428
v 126.477234 266.37064 29.88664
v 126.267365 266.61893 29.799932
v 126.057655 266.86707 29.887392
v 125.9043 267.0486 30.125584
v 125.8484 267.1149 30.450686
v 125.904915 267.04816 30.775583
v 126.05871 266.86627 31.013224
v 126.268585 266.61798 31.099932
v 126.478294 266.3698 31.012472
v 127.34377 266.77386 30.775059
v 127.41478 266.7234 30.450068
v 127.34384 266.77386 30.12506
v 127.14997 266.9117 29.887121
v 126.885124 267.10007 29.800009
v 126.620255 267.28842 29.887062
v 126.426346 267.4263 30.124956
v 126.35534 267.47678 30.44995
v 126.42628 267.42633 30.774958
v 126.62015 267.28845 31.012896
v 126.884995 267.1001 31.100008
v 127.149864 266.91174 31.012955
v 127.696175 267.77267 30.774971
v 127.78259 267.7621 30.449968
v 127.696144 267.77267 30.124971
v 127.459984 267.80157 29.887066
v 127.13738 267.8411 29.799997
v 126.8148 267.88058 29.887094
v 126.57866 267.90952 30.125021
v 126.49223 267.92007 30.450026
v 126.57869 267.90952 30.775023
v 126.81485 267.88058 31.012928
v 127.13744 267.8411 31.099997
v 127.46003 267.80157 31.0129
v 127.67425 268.64484 30.69164
v 127.714195 268.64642 30.35756
v 127.58188 268.6412 30.048248
v 127.31275 268.63058 29.846584
v 126.978935 268.61743 29.806606
v 126.66986 268.60526 29.939024
v 126.46835 268.59732 30.208359
v 126.428406 268.59573 30.54244
v 126.56072 268.60095 30.851751
v 126.82985 268.61157 31.053413
v 127.163666 268.62473 31.093393
v 127.47274 268.6369 30.960974
v 127.62211 269.40482 30.809443
v 127.725044 269.40268 30.489634
v 127.654015 269.40088 30.160238
v 127.42807 269.39987 29.90952
v 127.107735 269.39993 29.804655
v 126.778854 269.40103 29.873745
v 126.52954 269.40292 30.098276
v 126.42661 269.40503 30.418085
v 126.497635 269.40686 30.74748
v 126.72359 269.40787 30.9982
v 127.04392 269.4078 31.103064
v 127.3728 269.40668 31.033974
v 127.5315 270.2285 31.013357
v 127.70144 270.1992 30.732502
v 127.70341 270.1665 30.389572
v 127.53689 270.13922 30.076456
v 127.2465 270.1246 29.877054
v 126.91005 270.12662 29.844793
v 126.61769 270.1447 29.98832
v 126.447754 270.174 30.269175
v 126.44578 270.2067 30.612103
v 126.6123 270.23398 30.925219
v 126.90269 270.2486 31.124622
v 127.23914 270.24658 31.156883
v 127.5108 271.10004 31.026611
v 127.6986 270.98685 30.754162
v 127.722275 270.86545 30.39413
v 127.57548 270.76843 30.042986
v 127.297554 270.72174 29.794815
v 126.96296 270.73788 29.716118
v 126.66136 270.81256 29.82798
v 126.473564 270.92575 30.100428
v 126.4499 271.04715 30.46046
v 126.59669 271.14417 30.811605
v 126.87462 271.1909 31.059774
v 127.209206 271.1747 31.138474
v 127.42671 271.86075 30.43198
v 127.6901 271.7102 30.305826
v 127.8209 271.53494 30.030777
v 127.78406 271.38187 29.680532
v 127.58944 271.29205 29.34894
v 127.2892 271.28952 29.12485
v 126.96379 271.375 29.068304
v 126.7004 271.5255 29.194458
v 126.5696 271.7008 29.469505
v 126.606445 271.85385 29.81975
v 126.80106 271.94366 30.151344
v 127.101295 271.9462 30.375435
v 127.76643 272.45074 30.087944
v 128.00223 272.33707 29.897999
v 128.08827 272.20963 29.577269
v 128.00151 272.10254 29.211695
v 127.7652 272.0445 28.899231
v 127.44265 272.0511 28.7236
v 127.12029 272.12048 28.731867
v 126.8845 272.23416 28.921812
v 126.798454 272.3616 29.24254
v 126.885216 272.4687 29.608116
v 127.12153 272.52673 29.92058
v 127.44408 272.52014 30.096209
v 127.83949 273.09683 29.773417
v 128.01164 273.07013 29.511164
v 128.01627 273.03366 29.186083
v 127.85211 272.99722 28.885279
v 127.56317 272.97052 28.689354
v 127.22687 272.96075 28.650805
v 126.93331 272.97052 28.77996
v 126.76116 272.99722 29.042213
v 126.756546 273.03366 29.367294
v 126.9207 273.07013 29.668098
v 127.20963 273.09683 29.864023
v 127.54594 273.1066 29.902573
v 127.854614 273.7947 29.836132
v 128.02643 273.803 29.539255
v 128.0306 273.8143 29.200188
v 127.86598 273.82562 28.909777
v 127.576706 273.83392 28.745842
v 127.24028 273.83694 28.752308
v 126.946846 273.83392 28.927443
v 126.77503 273.82562 29.224318
v 126.77087 273.8143 29.563387
v 126.93548 273.803 29.853796
v 127.224754 273.7947 30.01773
v 127.56118 273.7917 30.011265
v 127.85382 274.59805 29.864086
v 128.0256 274.59766 29.575153
v 128.02971 274.5971 29.238852
v 127.86505 274.59656 28.945293
v 127.575745 274.59616 28.773138
v 127.2393 274.596 28.768513
v 126.945885 274.59616 28.93266
v 126.7741 274.59656 29.221592
v 126.77 274.5971 29.557894
v 126.934654 274.59766 29.851452
v 127.22396 274.59805 30.023607
v 127.5604 274.5982 30.028233
v 127.85405 275.37967 29.865145
v 128.02583 275.37976 29.575752
v 128.02994 275.37988 29.239283
v 127.86528 275.38 28.945892
v 127.57597 275.3801 28.774195
v 127.23953 275.38013 28.770197
v 126.94611 275.3801 28.93497
v 126.77433 275.38 29.224363
v 126.77022 275.37988 29.560833
v 126.934875 275.37976 29.854223
v 127.22419 275.37967 30.02592
v 127.56063 275.37964 30.029919
v 127.724174 276.1628 29.963524
v 127.96243 276.16278 29.725998
v 128.05 276.16272 29.401142
v 127.963394 276.16266 29.076
v 127.72582 276.1626 28.837692
v 127.400955 276.16257 28.750076
v 127.07582 276.16257 28.836626
v 126.837555 276.1626 29.074152
v 126.75 276.16266 29.399008
v 126.8366 276.16272 29.72415
v 127.07417 276.16278 29.962458
v 127.39904 276.1628 30.050074
v 127.639496 276.96622 30.037027
v 127.90955 276.95932 29.84452
v 128.04308 276.94873 29.53882
v 128.00429 276.93726 29.20184
v 127.80358 276.92798 28.923872
v 127.49474 276.9234 28.779398
v 127.16052 276.92474 28.807129
v 126.89047 276.9316 28.999636
v 126.75695 276.94223 29.305336
v 126.79574 276.9537 29.642317
v 126.99644 276.96298 29.920284
v 127.305275 276.96756 30.064758
v 127.57656 277.87817 30.15723
v 127.86552 277.82593 30.007616
v 128.02974 277.747 29.710094
v 128.02522 277.6626 29.344389
v 127.85318 277.59528 29.008488
v 127.559715 277.56308 28.792397
v 127.22345 277.57468 28.754017
v 126.9345 277.62692 28.903631
v 126.77028 277.70584 29.201153
v 126.774796 277.79025 29.566858
v 126.94683 277.85757 29.90276
v 127.2403 277.88977 30.11885
v 127.52527 278.6946 29.38843
v 127.83068 278.58215 29.374884
v 128.03392 278.42984 29.226044
v 128.08054 278.27844 28.981789
v 127.95803 278.16855 28.707565
v 127.69924 278.1296 28.476854
v 127.3735 278.17203 28.351473
v 127.068085 278.28445 28.365017
v 126.864845 278.4368 28.513859
v 126.81823 278.5882 28.758114
v 126.94073 278.6981 29.032335
v 127.199524 278.73703 29.263048
v 127.67797 279.33292 29.434923
v 127.99627 279.2277 29.472696
v 128.24136 279.08704 29.338652
v 128.34758 278.94873 29.068708
v 128.28645 278.84976 28.735197
v 128.07437 278.81668 28.42748
v 127.768166 278.85834 28.228014
v 127.44987 278.9636 28.190243
v 127.20478 279.10422 28.324286
v 127.098564 279.24255 28.594229
v 127.15968 279.3415 28.92774
v 127.37176 279.37457 29.235456
v 127.91749 280.1293 28.871239
v 128.2221 279.99905 28.87908
v 128.43149 279.82544 28.7477
v 128.48953 279.6549 28.512304
v 128.3807 279.5332 28.235968
v 128.13414 279.49292 27.992731
v 127.815926 279.54486 27.847773
v 127.511314 279.6751 27.839933
v 127.301926 279.84872 27.971312
v 127.24387 280.01926 28.206707
v 127.35271 280.14096 28.483046
v 127.599266 280.18124 28.72628
v 128.27084 280.56964 28.568802
v 128.5512 280.41687 28.499926
v 128.72198 280.25623 28.272259
v 128.73744 280.13077 27.946804
v 128.59341 280.07407 27.610765
v 128.32852 280.10135 27.354187
v 128.0137 280.2053 27.245817
v 127.73335 280.35806 27.314693
v 127.56256 280.5187 27.54236
v 127.547104 280.6442 27.867817
v 127.691124 280.7009 28.203854
v 127.95603 280.6736 28.460432
v 128.28508 281.15836 28.638182
v 128.61127 281.0834 28.604454
v 128.87672 281.02142 28.407509
v 129.01031 280.98898 28.100119
v 128.97623 280.9948 27.764648
v 128.78362 281.0373 27.490986
v 128.48409 281.1051 27.352459
v 128.1579 281.18002 27.386185
v 127.89244 281.24203 27.58313
v 127.75886 281.27444 27.89052
v 127.79294 281.26865 28.22599
v 127.98554 281.22614 28.499655
v 128.47812 281.909 28.64999
v 128.79694 281.8381 28.569124
v 129.03363 281.78577 28.335787
v 129.12479 281.76602 28.012503
v 129.04597 281.78412 27.685892
v 128.8183 281.8352 27.443472
v 128.50279 281.90564 27.350199
v 128.18398 281.97653 27.431065
v 127.94727 282.02887 27.6644
v 127.85612 282.04865 27.987686
v 127.93494 282.03055 28.314297
v 128.1626 281.97943 28.556717
v 128.72412 282.65454 28.649986
v 129.04628 282.612 28.562735
v 129.28201 282.58084 28.324696
v 129.36818 282.56946 27.99965
v 129.28168 282.58084 27.674694
v 129.04568 282.612 27.436901
v 128.72343 282.65454 27.349987
v 128.40128 282.69708 27.437239
v 128.16553 282.7282 27.67528
v 128.07936 282.73962 28.000324
v 128.16588 282.7282 28.32528
v 128.40187 282.69708 28.563072
v 128.69272 283.4367 28.650003
v 129.01764 283.44153 28.56275
v 129.2554 283.4451 28.324709
v 129.34232 283.44638 27.999662
v 129.25507 283.4451 27.67471
v 129.01704 283.44153 27.436916
v 128.69205 283.4367 27.350004
v 128.36713 283.43185 27.437258
v 128.12936 283.4283 27.675299
v 128.04245 283.427 28.000343
v 128.1297 283.4283 28.325298
v 128.3677 283.43185 28.56309
v 128.70079 284.21945 28.65
v 129.02574 284.2179 28.562746
v 129.26353 284.21674 28.324705
v 129.35045 284.21634 27.999659
v 129.2632 284.21674 27.674706
v 129.02516 284.2179 27.436913
v 128.70012 284.21945 27.349998
v 128.37517 284.221 27.437252
v 128.13737 284.22217 27.675295
v 128.05046 284.22256 28.00034
v 128.13771 284.22217 28.325294
v 128.37575 284.221 28.563086
v 128.70026 285.00226 28.65
v 129.0252 285.00232 28.562746
v 129.263 285.00238 28.324705
v 129.34991 285.0024 27.999659
v 129.26265 285.00238 27.674706
v 129.02461 285.00232 27.436913
v 128.69957 285.00226 27.35
v 128.37462 285.00217 27.437254
v 128.13683 285.0021 27.675295
v 128.04991 285.00208 28.00034
v 128.13716 285.0021 28.325294
v 128.3752 285.00217 28.563086
v 128.7004 285.78503 28.65
v 129.02534 285.785 28.562746
v 129.26314 285.785 28.324705
v 129.35005 285.785 27.999659
v 129.2628 285.785 27.674706
v 129.02477 285.785 27.436913
v 128.6997 285.78503 27.35
v 128.37476 285.78506 27.437254
v 128.13696 285.78506 27.675295
v 128.05005 285.78506 28.00034
v 128.13731 285.78506 28.325294
v 128.37535 285.78506 28.563086
v 128.7 286.56784 28.65
v 129.025 286.56784 28.562916
v 129.26292 286.56784 28.324999
v 129.35 286.56784 28.0
v 129.26292 286.56784 27.675
v 129.025 286.56784 27.437082
v 128.7 286.56784 27.35
v 128.375 286.5678 27.437082
v 128.13708 286.5678 27.675
v 128.05 286.5678 28.0
v 128.13708 286.5678 28.325
v 128.375 286.5678 28.562916
v 128.70001 287.35062 28.65
v 129.02483 287.3399 28.562916
v 129.26262 287.33203 28.324999
v 129.34966 287.32916 28.0
v 129.26262 287.33203 27.675
v 129.02483 287.3399 27.437082
v 128.70001 287.35062 27.35
v 128.37518 287.36136 27.437082
v 128.1374 287.3692 27.675
v 128.05037 287.37207 28.0
v 128.1374 287.3692 28.324999
v 128.37518 287.36136 28.562916
v 128.75165 288.1317 28.65
v 129.07019 288.06723 28.562916
v 129.30338 288.02002 28.324999
v 129.38873 288.00275 28.0
v 129.30338 288.02002 27.675
v 129.07019 288.06723 27.437082
v 128.75165 288.1317 27.35
v 128.4331 288.1962 27.437082
v 128.19992 288.2434 27.675
v 128.11456 288.26068 28.0
v 128.19992 288.2434 28.324999
v 128.4331 288.1962 28.562916
v 129.00786 288.8714 28.65
v 129.32628 288.80634 28.562916
v 129.55937 288.7587 28.324999
v 129.64468 288.74124 28.0
v 129.55937 288.7587 27.675
v 129.32628 288.80634 27.437082
v 129.00786 288.8714 27.35
v 128.68944 288.93646 27.437082
v 128.45633 288.9841 27.675
v 128.37102 289.00153 28.0
v 128.45633 288.9841 28.324999
v 128.68944 288.93646 28.562916
v 129.06238 289.65228 28.65
v 129.38103 289.58838 28.562916
v 129.6143 289.5416 28.324999
v 129.69969 289.52448 28.0
v 129.6143 289.5416 27.675
v 129.38103 289.58838 27.437082
v 129.06238 289.65228 27.35
v 128.74371 289.7162 27.437082
v 128.51045 289.76297 27.675
v 128.42506 289.7801 28.0
v 128.51045 289.76297 28.324999
v 128.74371 289.7162 28.562916
v 129.31316 290.39383 28.65
v 129.6252 290.30295 28.562916
v 129.85362 290.23645 28.324999
v 129.93724 290.2121 28.0
v 129.85362 290.23645 27.675
v 129.6252 290.30295 27.437082
v 129.31316 290.39383 27.35
v 129.00111 290.48468 27.437082
v 128.77269 290.5512 27.675
v 128.68907 290.57553 28.0
v 128.77269 290.5512 28.324999
v 129.00111 290.48468 28.562916
v 129.49898 291.15427 28.65
v 129.81197 291.0664 28.563276
v 130.04129 291.002 28.325624
v 130.12547 290.9784 28.000721
v 130.04198 291.00183 27.675625
v 129.81317 291.06607 27.437445
v 129.50037 291.15387 27.35
v 129.18736 291.24173 27.436722
v 128.95805 291.30612 27.674376
v 128.87386 291.32974 27.999277
v 128.95735 291.3063 28.324375
v 129.18616 291.24207 28.562555
v 129.85445 291.88718 28.638996
v 130.1561 291.85336 28.493837
v 130.3452 291.83215 28.216366
v 130.37108 291.8292 27.880928
v 130.2268 291.8453 27.577404
v 129.95103 291.87613 27.387123
v 129.61766 291.91345 27.361073
v 129.31601 291.94727 27.50623
v 129.12692 291.96848 27.7837
v 129.10104 291.97144 28.119139
v 129.24532 291.95535 28.422663
v 129.52109 291.9245 28.612944
v 129.68398 292.70468 28.67254
v 130.00711 292.6994 28.58058
v 130.24005 292.68903 28.336342
v 130.3204 292.67633 28.005268
v 130.22664 292.6647 27.67607
v 129.98387 292.6573 27.436956
v 129.65714 292.65607 27.351997
v 129.33401 292.66135 27.443958
v 129.10106 292.67172 27.688198
v 129.0207 292.68442 28.019272
v 129.11449 292.696 28.348469
v 129.35725 292.70343 28.587582
v 129.71988 293.63306 28.560247
v 130.0278 293.50415 28.518515
v 130.25983 293.36276 28.321291
v 130.35379 293.24673 28.021425
v 130.28452 293.1872 27.699265
v 130.07054 293.20007 27.441133
v 129.76923 293.28192 27.316196
v 129.4613 293.4108 27.357931
v 129.22928 293.5522 27.555155
v 129.13533 293.6682 27.85502
v 129.2046 293.72775 28.17718
v 129.41858 293.7149 28.435312
v 130.07196 294.2702 28.220882
v 130.33582 294.06503 28.266157
v 130.5596 293.85037 28.140417
v 130.68335 293.6838 27.877354
v 130.6739 293.60992 27.547453
v 130.5338 293.64853 27.23911
v 130.30057 293.78925 27.03495
v 130.03671 293.99445 26.989674
v 129.81294 294.20908 27.115414
v 129.6892 294.37564 27.378479
v 129.69864 294.44955 27.70838
v 129.83875 294.41095 28.01672
v 130.3765 294.84177 28.17489
v 130.63373 294.66275 28.29734
v 130.90732 294.47357 28.24667
v 131.12395 294.3249 28.036453
v 131.22559 294.2566 27.72302
v 131.18498 294.28696 27.390354
v 131.01302 294.4078 27.127592
v 130.75578 294.58682 27.005142
v 130.4822 294.77603 27.055813
v 130.26556 294.92468 27.26603
v 130.16394 294.993 27.579462
v 130.20454 294.96265 27.912128
v 130.80382 295.4474 28.225187
v 131.09993 295.3058 28.29943
v 131.38885 295.1653 28.200006
v 131.59322 295.06363 27.953556
v 131.65823 295.02798 27.626118
v 131.56648 295.0679 27.305424
v 131.34254 295.1727 27.077408
v 131.04645 295.3143 27.003164
v 130.7575 295.45474 27.102589
v 130.55316 295.55643 27.34904
v 130.48814 295.5921 27.676477
v 130.5799 295.5522 27.997171
v 131.19759 296.1496 28.29737
v 131.52263 296.0643 28.326277
v 131.80754 295.97064 28.178211
v 131.97598 295.89368 27.892849
v 131.9828 295.85403 27.546652
v 131.8262 295.86237 27.232382
v 131.54811 295.9164 27.034248
v 131.22307 296.0017 27.005342
v 130.93816 296.09537 27.153408
v 130.76971 296.17233 27.43877
v 130.7629 296.21194 27.784967
v 130.9195 296.2036 28.099237
v 131.30167 297.12677 28.074785
v 131.5943 296.98032 28.167852
v 131.854 296.78418 28.087912
v 132.01118 296.59085 27.856382
v 132.02374 296.45218 27.535303
v 131.88829 296.4053 27.210709
v 131.64114 296.4628 26.96957
v 131.34851 296.60922 26.876503
v 131.0888 296.8054 26.956444
v 130.93161 296.9987 27.187973
v 130.91907 297.13736 27.50905
v 131.0545 297.18423 27.833647
v 131.85812 297.6272 27.552094
v 132.12157 297.48727 27.710526
v 132.3716 297.26218 27.715857
v 132.54123 297.0122 27.56666
v 132.585 296.80438 27.302912
v 132.4912 296.69437 26.995283
v 132.28494 296.71164 26.726204
v 132.0215 296.8516 26.567772
v 131.77145 297.0767 26.56244
v 131.60182 297.32663 26.711637
v 131.55806 297.5345 26.975386
v 131.65186 297.6445 27.283014
v 131.99484 298.1631 27.06923
v 132.26617 298.1099 27.304249
v 132.57199 297.97583 27.388931
v 132.83034 297.79678 27.300585
v 132.97198 297.62073 27.062883
v 132.95898 297.49487 26.73952
v 132.79483 297.4529 26.417133
v 132.52348 297.50607 26.182114
v 132.21768 297.64014 26.097433
v 131.95934 297.81918 26.185778
v 131.81769 297.99524 26.42348
v 131.83067 298.1211 26.746845
v 132.22272 298.72668 26.898361
v 132.46274 298.6701 27.141748
v 132.77187 298.56216 27.229845
v 133.06726 298.43185 27.13905
v 133.26979 298.31406 26.89369
v 133.32516 298.24033 26.559507
v 133.21858 298.23044 26.22605
v 132.97856 298.28702 25.982664
v 132.66943 298.39496 25.894566
v 132.37404 298.52527 25.985361
v 132.17151 298.64307 26.230722
v 132.11613 298.7168 26.564903
v 132.31877 299.31052 26.742104
v 132.47298 299.28964 27.040512
v 132.75441 299.25214 27.220972
v 133.08766 299.20807 27.235126
v 133.38344 299.16925 27.079185
v 133.5625 299.14606 26.794931
v 133.57684 299.1447 26.45853
v 133.42264 299.1656 26.160122
v 133.1412 299.20306 25.979662
v 132.80795 299.24713 25.965508
v 132.51218 299.28598 26.121449
v 132.33311 299.30917 26.405703
v 132.29202 300.0582 26.758394
v 132.45227 300.0721 27.070274
v 132.73866 300.06937 27.263216
v 133.07445 300.0507 27.285522
v 133.36966 300.02112 27.131216
v 133.5452 299.98856 26.841644
v 133.55403 299.96173 26.494396
v 133.39378 299.94785 26.182516
v 133.1074 299.9506 25.989574
v 132.7716 299.96924 25.967268
v 132.4764 299.9988 26.121574
v 132.30086 300.03137 26.411146
v 132.40631 300.92963 26.317202
v 132.51764 300.98077 26.666039
v 132.7683 300.97702 26.938923
v 133.0911 300.91934 27.062735
v 133.39957 300.82324 27.004297
v 133.61105 300.71445 26.77927
v 133.66887 300.62213 26.44795
v 133.55754 300.57098 26.099112
v 133.30688 300.57474 25.826227
v 132.98407 300.6324 25.702415
v 132.6756 300.7285 25.760853
v 132.46413 300.83728 25.98588
v 132.68747 301.54666 25.813007
v 132.63443 301.6057 26.130095
v 132.75182 301.63123 26.454264
v 133.00818 301.6163 26.698652
v 133.33484 301.565 26.79778
v 133.64424 301.49103 26.725082
v 133.8535 301.4142 26.500042
v 133.90654 301.35516 26.182955
v 133.78915 301.32965 25.858786
v 133.53279 301.34457 25.614395
v 133.20615 301.39587 25.515268
v 132.89673 301.46985 25.587965
v 132.78314 302.3713 25.893015
v 132.67729 302.3881 26.213737
v 132.74194 302.371 26.544792
v 132.95978 302.3246 26.797476
v 133.2724 302.26132 26.904081
v 133.59607 302.19812 26.836044
v 133.84406 302.15195 26.611593
v 133.94989 302.13516 26.290873
v 133.88524 302.15225 25.959818
v 133.66742 302.19864 25.707134
v 133.3548 302.26193 25.600529
v 133.03113 302.3251 25.668566
v 133.00949 303.0962 25.937538
v 132.93098 303.11096 26.264404
v 133.02408 303.0962 26.58742
v 133.26382 303.05585 26.820034
v 133.58598 303.00073 26.899918
v 133.90424 302.9456 26.805664
v 134.13332 302.90524 26.562532
v 134.21182 302.89047 26.235666
v 134.11873 302.90524 25.912651
v 133.87898 302.9456 25.680037
v 133.55682 303.00073 25.600153
v 133.23857 303.05585 25.694405
v 133.0054 303.78473 25.937696
v 132.92563 303.78494 26.264568
v 133.01997 303.78473 26.587534
v 133.26317 303.7842 26.820055
v 133.59004 303.7835 26.899826
v 133.91301 303.78278 26.805473
v 134.14552 303.78226 26.56228
v 134.2253 303.78207 26.235409
v 134.13095 303.78226 25.912443
v 133.88776 303.78278 25.679922
v 133.56088 303.7835 25.600151
v 133.23792 303.7842 25.694504
v 133.01117 304.56613 25.926346
v 132.92487 304.5661 26.251553
v 133.01271 304.56613 26.576345
v 133.2512 304.5662 26.813694
v 133.5764 304.56628 26.900002
v 133.9012 304.56638 26.812143
v 134.13855 304.56647 26.57366
v 134.22485 304.56647 26.248453
v 134.137 304.56647 25.92366
v 133.89851 304.56638 25.686314
v 133.5733 304.56628 25.600004
v 133.24852 304.5662 25.687862
v 133.00998 305.35095 25.928707
v 132.92503 305.35123 26.254272
v 133.01425 305.35092 26.578693
v 133.25372 305.35016 26.81504
v 133.57928 305.34906 26.899986
v 133.9037 305.34802 26.810768
v 134.14006 305.34723 26.571293
v 134.225 305.34695 26.245728
v 134.13579 305.34723 25.921307
v 133.8963 305.34802 25.68496
v 133.57074 305.3491 25.600014
v 133.24632 305.35016 25.689232
v 132.95808 306.16782 26.064465
v 132.94879 306.16846 26.400827
v 133.10863 306.1593 26.696787
v 133.39476 306.14282 26.873045
v 133.73055 306.12338 26.882372
v 134.02597 306.1062 26.72227
v 134.20192 306.09592 26.435637
v 134.21121 306.09528 26.099276
v 134.05138 306.1044 25.803314
v 133.76524 306.1209 25.627056
v 133.42946 306.14035 25.61773
v 133.13403 306.1575 25.777832
v 133.2176 307.0704 25.809746
v 133.08328 307.1588 26.10198
v 133.10495 307.18057 26.440363
v 133.27676 307.1298 26.734222
v 133.55272 307.02014 26.90482
v 133.85887 306.88095 26.906445
v 134.11316 306.74954 26.73866
v 134.24748 306.66113 26.446426
v 134.22583 306.6394 26.108046
v 134.054 306.6902 25.814186
v 133.77805 306.79984 25.643587
v 133.47191 306.93903 25.641962
v 133.63779 307.61694 25.83378
v 133.61635 307.78714 26.109287
v 133.74808 307.8748 26.396027
v 133.99768 307.85638 26.617168
v 134.29826 307.73685 26.713457
v 134.5693 307.54822 26.659094
v 134.73816 307.34103 26.468641
v 134.7596 307.17084 26.193136
v 134.62787 307.0832 25.906397
v 134.37827 307.10162 25.685255
v 134.07768 307.22116 25.588964
v 133.80664 307.4098 25.64333
v 133.66824 308.06607 25.113783
v 133.75983 308.26355 25.471378
v 134.001 308.40747 25.794662
v 134.32718 308.4593 25.997015
v 134.65094 308.4051 26.024214
v 134.88553 308.2594 25.86897
v 134.9681 308.06128 25.572884
v 134.87653 307.86377 25.215288
v 134.63535 307.71985 24.892002
v 134.30917 307.66806 24.689651
v 133.98541 307.72226 24.662453
v 133.75082 307.86792 24.817696
v 133.90776 308.4809 24.330036
v 133.65608 308.49225 24.530972
v 133.54446 308.55942 24.86329
v 133.60281 308.66443 25.23795
v 133.81548 308.77914 25.554558
v 134.12549 308.87283 25.728283
v 134.44977 308.92038 25.712572
v 134.70145 308.90903 25.511639
v 134.81306 308.84186 25.17932
v 134.75471 308.73685 24.80466
v 134.54205 308.6221 24.48805
v 134.23204 308.52844 24.314327
v 133.91959 309.43338 24.564909
v 133.6351 309.31686 24.70149
v 133.45264 309.2403 24.97319
v 133.42107 309.22418 25.30721
v 133.54887 309.2729 25.614048
v 133.8018 309.37335 25.811485
v 134.11208 309.49863 25.846622
v 134.39656 309.61514 25.710041
v 134.57903 309.6917 25.43834
v 134.6106 309.70782 25.10432
v 134.48279 309.65912 24.797483
v 134.22986 309.55865 24.600044
v 133.60289 310.12704 24.550406
v 133.29182 310.03204 24.636597
v 133.06343 309.96313 24.873854
v 132.97888 309.93878 25.198603
v 133.06085 309.96548 25.523829
v 133.28735 310.0361 25.762388
v 133.59773 310.1317 25.850357
v 133.90878 310.22668 25.764166
v 134.13719 310.29562 25.52691
v 134.22173 310.31998 25.20216
v 134.13976 310.29327 24.876934
v 133.91325 310.22266 24.638376
v 133.51859 310.90826 24.555197
v 133.20197 310.90274 24.667938
v 132.98463 310.89957 24.923769
v 132.92479 310.89966 25.254139
v 133.03848 310.90295 25.570526
v 133.29526 310.9086 25.788157
v 133.6263 310.91507 25.848713
v 133.9429 310.92062 25.735971
v 134.16025 310.92377 25.48014
v 134.2201 310.92368 25.14977
v 134.10638 310.92038 24.833384
v 133.84962 310.91473 24.615755
v 133.4236 311.63614 24.621553
v 133.12756 311.6278 24.762129
v 132.95029 311.63736 25.028837
v 132.93929 311.66217 25.350216
v 133.09749 311.69565 25.640152
v 133.38252 311.72882 25.820955
v 133.718 311.75275 25.844181
v 134.01405 311.76108 25.703608
v 134.19133 311.75153 25.436897
v 134.20233 311.7267 25.115519
v 134.04413 311.69324 24.825584
v 133.7591 311.6601 24.64478
v 133.41254 312.29736 24.384895
v 133.10326 312.2581 24.441341
v 132.89093 312.2734 24.631788
v 132.83244 312.3392 24.905207
v 132.94347 312.43787 25.188335
v 133.19426 312.5429 25.40531
v 133.51761 312.62622 25.497992
v 133.82689 312.6655 25.441547
v 134.03922 312.65018 25.251099
v 134.0977 312.58438 24.97768
v 133.98668 312.48572 24.694551
v 133.73589 312.38068 24.477577
v 133.18687 313.0634 24.049574
v 132.87349 313.03156 24.132
v 132.65742 313.03653 24.376778
v 132.5966 313.077 24.718319
v 132.7073 313.14215 25.06511
v 132.95988 313.21448 25.324224
v 133.28664 313.27463 25.426237
v 133.60004 313.30646 25.343811
v 133.81609 313.30148 25.099033
v 133.8769 313.26102 24.757492
v 133.7662 313.19586 24.410702
v 133.51364 313.12354 24.151587
v 133.24933 313.96268 24.20408
v 132.93011 313.8876 24.279398
v 132.69066 313.82965 24.508642
v 132.59514 313.80435 24.830389
v 132.66914 313.8185 25.158428
v 132.89285 313.8683 25.40486
v 133.20631 313.9404 25.503653
v 133.52553 314.01547 25.428337
v 133.76498 314.07343 25.199093
v 133.8605 314.0987 24.877344
v 133.7865 314.08456 24.549307
v 133.56279 314.03476 24.302876
v 132.90988 314.66782 24.200161
v 132.63014 314.49695 24.276024
v 132.42003 314.36914 24.505604
v 132.33582 314.3186 24.827385
v 132.40009 314.35895 25.155146
v 132.59561 314.4793 25.401064
v 132.87001 314.64746 25.499245
v 133.14975 314.81833 25.423382
v 133.35988 314.94617 25.193802
v 133.44408 314.99667 24.87202
v 133.3798 314.95633 24.54426
v 133.18428 314.83597 24.298342
v 132.3519 315.2482 24.203852
v 132.07199 315.10684 24.325846
v 131.88405 315.01193 24.588276
v 131.83842 314.98883 24.920826
v 131.94734 315.04376 25.234388
v 132.18163 315.16202 25.444946
v 132.4785 315.3119 25.496078
v 132.7584 315.45322 25.374084
v 132.94635 315.54816 25.111654
v 132.99197 315.57126 24.779104
v 132.88306 315.5163 24.465542
v 132.64877 315.39807 24.254984
v 132.16219 316.00327 24.234907
v 131.84464 315.96814 24.329298
v 131.62129 315.95 24.569178
v 131.55203 315.95377 24.890268
v 131.6554 315.97836 25.206535
v 131.90369 316.01724 25.433237
v 132.23038 316.05994 25.509624
v 132.54793 316.09506 25.415234
v 132.77126 316.11316 25.175356
v 132.84053 316.1094 24.854263
v 132.73717 316.0848 24.537996
v 132.48888 316.04596 24.311296
v 132.26828 316.64862 24.365849
v 131.94978 316.58282 24.412708
v 131.70552 316.57837 24.590277
v 131.60097 316.63644 24.850973
v 131.66412 316.7415 25.124945
v 131.87807 316.86533 25.338781
v 132.18547 316.9748 25.435186
v 132.50397 317.0406 25.388327
v 132.74823 317.04504 25.210758
v 132.85278 316.98697 24.950062
v 132.78964 316.88193 24.67609
v 132.5757 316.7581 24.462252
v 131.87123 317.16177 23.866365
v 131.5882 317.0252 23.980093
v 131.35873 316.99634 24.212091
v 131.24435 317.08282 24.500196
v 131.27567 317.26154 24.767214
v 131.44432 317.4846 24.941593
v 131.7051 317.6922 24.97661
v 131.98813 317.82877 24.862883
v 132.21758 317.85764 24.630886
v 132.33197 317.77115 24.34278
v 132.30064 317.59244 24.075764
v 132.132 317.3694 23.901384
v 131.81259 317.3927 24.471117
usemtl mat_9
s 1
f 2621 2621 2622
f 2622 2621 2623
f 2621 2621 2623
f 2623 2621 2624
f 2621 2621 2624
f 2624 2621 2625
f 2621 2621 2625
f 2625 2621 2626
f 2621 2621 2626
f 2626 2621 2627
f 2621 2621 2627
f 2627 2621 2628
f 2621 2621 2628
f 2628 2621 2629
f 2621 2621 2629
f 2629 2621 2630
f 2621 2621 2630
f 2630 2621 2631
f 2621 2621 2631
f 2631 2621 2632
f 2621 2621 2632
f 2632 2621 2633
f 2621 2621 2633
f 2633 2621 2622
f 2622 2623 2634
f 2634 2623 2635
f 2623 2624 2635
f 2635 2624 2636
f 2624 2625 2636
f 2636 2625 2637
f 2625 2626 2637
f 2637 2626 2638
f 2626 2627 2638
f 2638 2627 2639
f 2627 2628 2639
f 2639 2628 2640
f 2628 2629 2640
f 2640 2629 2641
f 2629 2630 2641
f 2641 2630 2642
f 2630 2631 2642
f 2642 2631 2643
f 2631 2632 2643
f 2643 2632 2644
f 2632 2633 2644
f 2644 2633 2645
f 2633 2622 2645
f 2645 2622 2634
f 2634 2635 2646
f 2646 2635 2647
f 2635 2636 2647
f 2647 2636 2648
f 2636 2637 2648
f 2648 2637 2649
f 2637 2638 2649
f 2649 2638 2650
f 2638 2639 2650
f 2650 2639 2651
f 2639 2640 2651
f 2651 2640 2652
f 2640 2641 2652
f 2652 2641 2653
f 2641 2642 2653
f 2653 2642 2654
f 2642 2643 2654
f 2654 2643 2655
f 2643 2644 2655
f 2655 2644 2656
f 2644 2645 2656
f 2656 2645 2657
f 2645 2634 2657
f 2657 2634 2646
f 2646 2647 2658
f 2658 2647 2659
f 2647 2648 2659
f 2659 2648 2660
f 2648 2649 2660
f 2660 2649 2661
f 2649 2650 2661
f 2661 2650 2662
f 2650 2651 2662
f 2662 2651 2663
f 2651 2652 2663
f 2663 2652 2664
f 2652 2653 2664
f 2664 2653 2665
f 2653 2654 2665
f 2665 2654 2666
f 2654 2655 2666
f 2666 2655 2667
f 2655 2656 2667
f 2667 2656 2668
f 2656 2657 2668
f 2668 2657 2669
f 2657 2646 2669
f 2669 2646 2658
f 2658 2659 2670
f 2670 2659 2671
f 2659 2660 2671
f 2671 2660 2672
f 2660 2661 2672
f 2672 2661 2673
f 2661 2662 2673
f 2673 2662 2674
f 2662 2663 2674
f 2674 2663 2675
f 2663 2664 2675
f 2675 2664 2676
f 2664 2665 2676
f 2676 2665 2677
f 2665 2666 2677
f 2677 2666 2678
f 2666 2667 2678
f 2678 2667 2679
f 2667 2668 2679
f 2679 2668 2680
f 2668 2669 2680
f 2680 2669 2681
f 2669 2658 2681
f 2681 2658 2670
f 2670 2671 2682
f 2682 2671 2683
f 2671 2672 2683
f 2683 2672 2684
f 2672 2673 2684
f 2684 2673 2685
f 2673 2674 2685
f 2685 2674 2686
f 2674 2675 2686
f 2686 2675 2687
f 2675 2676 2687
f 2687 2676 2688
f 2676 2677 2688
f 2688 2677 2689
f 2677 2678 2689
f 2689 2678 2690
f 2678 2679 2690
f 2690 2679 2691
f 2679 2680 2691
f 2691 2680 2692
f 2680 2681 2692
f 2692 2681 2693
f 2681 2670 2693
f 2693 2670 2682
f 2682 2683 2694
f 2694 2683 2695
f 2683 2684 2695
f 2695 2684 2696
f 2684 2685 2696
f 2696 2685 2697
f 2685 2686 2697
f 2697 2686 2698
f 2686 2687 2698
f 2698 2687 2699
f 2687 2688 2699
f 2699 2688 2700
f 2688 2689 2700
f 2700 2689 2701
f 2689 2690 2701
f 2701 2690 2702
f 2690 2691 2702
f 2702 2691 2703
f 2691 2692 2703
f 2703 2692 2704
f 2692 2693 2704
f 2704 2693 2705
f 2693 2682 2705
f 2705 2682 2694
f 2694 2695 2706
f 2706 2695 2707
f 2695 2696 2707
f 2707 2696 2708
f 2696 2697 2708
f 2708 2697 2709
f 2697 2698 2709
f 2709 2698 2710
f 2698 2699 2710
f 2710 2699 2711
f 2699 2700 2711
f 2711 2700 2712
f 2700 2701 2712
f 2712 2701 2713
f 2701 2702 2713
f 2713 2702 2714
f 2702 2703 2714
f 2714 2703 2715
f 2703 2704 2715
f 2715 2704 2716
f 2704 2705 2716
f 2716 2705 2717
f 2705 2694 2717
f 2717 2694 2706
f 2706 2707 2718
f 2718 2707 2719
f 2707 2708 2719
f 2719 2708 2720
f 2708 2709 2720
f 2720 2709 2721
f 2709 2710 2721
f 2721 2710 2722
f 2710 2711 2722
f 2722 2711 2723
f 2711 2712 2723
f 2723 2712 2724
f 2712 2713 2724
f 2724 2713 2725
f 2713 2714 2725
f 2725 2714 2726
f 2714 2715 2726
f 2726 2715 2727
f 2715 2716 2727
f 2727 2716 2728
f 2716 2717 2728
f 2728 2717 2729
f 2717 2706 2729
f 2729 2706 2718
f 2718 2719 2730
f 2730 2719 2731
f 2719 2720 2731
f 2731 2720 2732
f 2720 2721 2732
f 2732 2721 2733
f 2721 2722 2733
f 2733 2722 2734
f 2722 2723 2734
f 2734 2723 2735
f 2723 2724 2735
f 2735 2724 2736
f 2724 2725 2736
f 2736 2725 2737
f 2725 2726 2737
f 2737 2726 2738
f 2726 2727 2738
f 2738 2727 2739
f 2727 2728 2739
f 2739 2728 2740
f 2728 2729 2740
f 2740 2729 2741
f 2729 2718 2741
f 2741 2718 2730
f 2730 2731 2742
f 2742 2731 2743
f 2731 2732 2743
f 2743 2732 2744
f 2732 2733 2744
f 2744 2733 2745
f 2733 2734 2745
f 2745 2734 2746
f 2734 2735 2746
f 2746 2735 2747
f 2735 2736 2747
f 2747 2736 2748
f 2736 2737 2748
f 2748 2737 2749
f 2737 2738 2749
f 2749 2738 2750
f 2738 2739 2750
f 2750 2739 2751
f 2739 2740 2751
f 2751 2740 2752
f 2740 2741 2752
f 2752 2741 2753
f 2741 2730 2753
f 2753 2730 2742
f 2742 2743 2754
f 2754 2743 2755
f 2743 2744 2755
f 2755 2744 2756
f 2744 2745 2756
f 2756 2745 2757
f 2745 2746 2757
f 2757 2746 2758
f 2746 2747 2758
f 2758 2747 2759
f 2747 2748 2759
f 2759 2748 2760
f 2748 2749 2760
f 2760 2749 2761
f 2749 2750 2761
f 2761 2750 2762
f 2750 2751 2762
f 2762 2751 2763
f 2751 2752 2763
f 2763 2752 2764
f 2752 2753 2764
f 2764 2753 2765
f 2753 2742 2765
f 2765 2742 2754
f 2754 2755 2766
f 2766 2755 2767
f 2755 2756 2767
f 2767 2756 2768
f 2756 2757 2768
f 2768 2757 2769
f 2757 2758 2769
f 2769 2758 2770
f 2758 2759 2770
f 2770 2759 2771
f 2759 2760 2771
f 2771 2760 2772
f 2760 2761 2772
f 2772 2761 2773
f 2761 2762 2773
f 2773 2762 2774
f 2762 2763 2774
f 2774 2763 2775
f 2763 2764 2775
f 2775 2764 2776
f 2764 2765 2776
f 2776 2765 2777
f 2765 2754 2777
f 2777 2754 2766
f 2766 2767 2778
f 2778 2767 2779
f 2767 2768 2779
f 2779 2768 2780
f 2768 2769 2780
f 2780 2769 2781
f 2769 2770 2781
f 2781 2770 2782
f 2770 2771 2782
f 2782 2771 2783
f 2771 2772 2783
f 2783 2772 2784
f 2772 2773 2784
f 2784 2773 2785
f 2773 2774 2785
f 2785 2774 2786
f 2774 2775 2786
f 2786 2775 2787
f 2775 2776 2787
f 2787 2776 2788
f 2776 2777 2788
f 2788 2777 2789
f 2777 2766 2789
f 2789 2766 2778
f 2778 2779 2790
f 2790 2779 2791
f 2779 2780 2791
f 2791 2780 2792
f 2780 2781 2792
f 2792 2781 2793
f 2781 2782 2793
f 2793 2782 2794
f 2782 2783 2794
f 2794 2783 2795
f 2783 2784 2795
f 2795 2784 2796
f 2784 2785 2796
f 2796 2785 2797
f 2785 2786 2797
f 2797 2786 2798
f 2786 2787 2798
f 2798 2787 2799
f 2787 2788 2799
f 2799 2788 2800
f 2788 2789 2800
f 2800 2789 2801
f 2789 2778 2801
f 2801 2778 2790
f 2790 2791 2802
f 2802 2791 2803
f 2791 2792 2803
f 2803 2792 2804
f 2792 2793 2804
f 2804 2793 2805
f 2793 2794 2805
f 2805 2794 2806
f 2794 2795 2806
f 2806 2795 2807
f 2795 2796 2807
f 2807 2796 2808
f 2796 2797 2808
f 2808 2797 2809
f 2797 2798 2809
f 2809 2798 2810
f 2798 2799 2810
f 2810 2799 2811
f 2799 2800 2811
f 2811 2800 2812
f 2800 2801 2812
f 2812 2801 2813
f 2801 2790 2813
f 2813 2790 2802
f 2802 2803 2814
f 2814 2803 2815
f 2803 2804 2815
f 2815 2804 2816
f 2804 2805 2816
f 2816 2805 2817
f 2805 2806 2817
f 2817 2806 2818
f 2806 2807 2818
f 2818 2807 2819
f 2807 2808 2819
f 2819 2808 2820
f 2808 2809 2820
f 2820 2809 2821
f 2809 2810 2821
f 2821 2810 2822
f 2810 2811 2822
f 2822 2811 2823
f 2811 2812 2823
f 2823 2812 2824
f 2812 2813 2824
f 2824 2813 2825
f 2813 2802 2825
f 2825 2802 2814
f 2814 2815 2826
f 2826 2815 2827
f 2815 2816 2827
f 2827 2816 2828
f 2816 2817 2828
f 2828 2817 2829
f 2817 2818 2829
f 2829 2818 2830
f 2818 2819 2830
f 2830 2819 2831
f 2819 2820 2831
f 2831 2820 2832
f 2820 2821 2832
f 2832 2821 2833
f 2821 2822 2833
f 2833 2822 2834
f 2822 2823 2834
f 2834 2823 2835
f 2823 2824 2835
f 2835 2824 2836
f 2824 2825 2836
f 2836 2825 2837
f 2825 2814 2837
f 2837 2814 2826
f 2826 2827 2838
f 2838 2827 2839
f 2827 2828 2839
f 2839 2828 2840
f 2828 2829 2840
f 2840 2829 2841
f 2829 2830 2841
f 2841 2830 2842
f 2830 2831 2842
f 2842 2831 2843
f 2831 2832 2843
f 2843 2832 2844
f 2832 2833 2844
f 2844 2833 2845
f 2833 2834 2845
f 2845 2834 2846
f 2834 2835 2846
f 2846 2835 2847
f 2835 2836 2847
f 2847 2836 2848
f 2836 2837 2848
f 2848 2837 2849
f 2837 2826 2849
f 2849 2826 2838
f 2838 2839 2850
f 2850 2839 2851
f 2839 2840 2851
f 2851 2840 2852
f 2840 2841 2852
f 2852 2841 2853
f 2841 2842 2853
f 2853 2842 2854
f 2842 2843 2854
f 2854 2843 2855
f 2843 2844 2855
f 2855 2844 2856
f 2844 2845 2856
f 2856 2845 2857
f 2845 2846 2857
f 2857 2846 2858
f 2846 2847 2858
f 2858 2847 2859
f 2847 2848 2859
f 2859 2848 2860
f 2848 2849 2860
f 2860 2849 2861
f 2849 2838 2861
f 2861 2838 2850
f 2850 2851 2862
f 2862 2851 2863
f 2851 2852 2863
f 2863 2852 2864
f 2852 2853 2864
f 2864 2853 2865
f 2853 2854 2865
f 2865 2854 2866
f 2854 2855 2866
f 2866 2855 2867
f 2855 2856 2867
f 2867 2856 2868
f 2856 2857 2868
f 2868 2857 2869
f 2857 2858 2869
f 2869 2858 2870
f 2858 2859 2870
f 2870 2859 2871
f 2859 2860 2871
f 2871 2860 2872
f 2860 2861 2872
f 2872 2861 2873
f 2861 2850 2873
f 2873 2850 2862
f 2862 2863 2874
f 2874 2863 2875
f 2863 2864 2875
f 2875 2864 2876
f 2864 2865 2876
f 2876 2865 2877
f 2865 2866 2877
f 2877 2866 2878
f 2866 2867 2878
f 2878 2867 2879
f 2867 2868 2879
f 2879 2868 2880
f 2868 2869 2880
f 2880 2869 2881
f 2869 2870 2881
f 2881 2870 2882
f 2870 2871 2882
f 2882 2871 2883
f 2871 2872 2883
f 2883 2872 2884
f 2872 2873 2884
f 2884 2873 2885
f 2873 2862 2885
f 2885 2862 2874
f 2874 2875 2886
f 2886 2875 2887
f 2875 2876 2887
f 2887 2876 2888
f 2876 2877 2888
f 2888 2877 2889
f 2877 2878 2889
f 2889 2878 2890
f 2878 2879 2890
f 2890 2879 2891
f 2879 2880 2891
f 2891 2880 2892
f 2880 2881 2892
f 2892 2881 2893
f 2881 2882 2893
f 2893 2882 2894
f 2882 2883 2894
f 2894 2883 2895
f 2883 2884 2895
f 2895 2884 2896
f 2884 2885 2896
f 2896 2885 2897
f 2885 2874 2897
f 2897 2874 2886
f 2886 2887 2898
f 2898 2887 2899
f 2887 2888 2899
f 2899 2888 2900
f 2888 2889 2900
f 2900 2889 2901
f 2889 2890 2901
f 2901 2890 2902
f 2890 2891 2902
f 2902 2891 2903
f 2891 2892 2903
f 2903 2892 2904
f 2892 2893 2904
f 2904 2893 2905
f 2893 2894 2905
f 2905 2894 2906
f 2894 2895 2906
f 2906 2895 2907
f 2895 2896 2907
f 2907 2896 2908
f 2896 2897 2908
f 2908 2897 2909
f 2897 2886 2909
f 2909 2886 2898
f 2898 2899 2910
f 2910 2899 2911
f 2899 2900 2911
f 2911 2900 2912
f 2900 2901 2912
f 2912 2901 2913
f 2901 2902 2913
f 2913 2902 2914
f 2902 2903 2914
f 2914 2903 2915
f 2903 2904 2915
f 2915 2904 2916
f 2904 2905 2916
f 2916 2905 2917
f 2905 2906 2917
f 2917 2906 2918
f 2906 2907 2918
f 2918 2907 2919
f 2907 2908 2919
f 2919 2908 2920
f 2908 2909 2920
f 2920 2909 2921
f 2909 2898 2921
f 2921 2898 2910
f 2910 2911 2922
f 2922 2911 2923
f 2911 2912 2923
f 2923 2912 2924
f 2912 2913 2924
f 2924 2913 2925
f 2913 2914 2925
f 2925 2914 2926
f 2914 2915 2926
f 2926 2915 2927
f 2915 2916 2927
f 2927 2916 2928
f 2916 2917 2928
f 2928 2917 2929
f 2917 2918 2929
f 2929 2918 2930
f 2918 2919 2930
f 2930 2919 2931
f 2919 2920 2931
f 2931 2920 2932
f 2920 2921 2932
f 2932 2921 2933
f 2921 2910 2933
f 2933 2910 2922
f 2922 2923 2934
f 2934 2923 2935
f 2923 2924 2935
f 2935 2924 2936
f 2924 2925 2936
f 2936 2925 2937
f 2925 2926 2937
f 2937 2926 2938
f 2926 2927 2938
f 2938 2927 2939
f 2927 2928 2939
f 2939 2928 2940
f 2928 2929 2940
f 2940 2929 2941
f 2929 2930 2941
f 2941 2930 2942
f 2930 2931 2942
f 2942 2931 2943
f 2931 2932 2943
f 2943 2932 2944
f 2932 2933 2944
f 2944 2933 2945
f 2933 2922 2945
f 2945 2922 2934
f 2934 2935 2946
f 2946 2935 2947
f 2935 2936 2947
f 2947 2936 2948
f 2936 2937 2948
f 2948 2937 2949
f 2937 2938 2949
f 2949 2938 2950
f 2938 2939 2950
f 2950 2939 2951
f 2939 2940 2951
f 2951 2940 2952
f 2940 2941 2952
f 2952 2941 2953
f 2941 2942 2953
f 2953 2942 2954
f 2942 2943 2954
f 2954 2943 2955
f 2943 2944 2955
f 2955 2944 2956
f 2944 2945 2956
f 2956 2945 2957
f 2945 2934 2957
f 2957 2934 2946
f 2946 2947 2958
f 2958 2947 2959
f 2947 2948 2959
f 2959 2948 2960
f 2948 2949 2960
f 2960 2949 2961
f 2949 2950 2961
f 2961 2950 2962
f 2950 2951 2962
f 2962 2951 2963
f 2951 2952 2963
f 2963 2952 2964
f 2952 2953 2964
f 2964 2953 2965
f 2953 2954 2965
f 2965 2954 2966
f 2954 2955 2966
f 2966 2955 2967
f 2955 2956 2967
f 2967 2956 2968
f 2956 2957 2968
f 2968 2957 2969
f 2957 2946 2969
f 2969 2946 2958
f 2958 2959 2970
f 2970 2959 2971
f 2959 2960 2971
f 2971 2960 2972
f 2960 2961 2972
f 2972 2961 2973
f 2961 2962 2973
f 2973 2962 2974
f 2962 2963 2974
f 2974 2963 2975
f 2963 2964 2975
f 2975 2964 2976
f 2964 2965 2976
f 2976 2965 2977
f 2965 2966 2977
f 2977 2966 2978
f 2966 2967 2978
f 2978 2967 2979
f 2967 2968 2979
f 2979 2968 2980
f 2968 2969 2980
f 2980 2969 2981
f 2969 2958 2981
f 2981 2958 2970
f 2970 2971 2982
f 2982 2971 2983
f 2971 2972 2983
f 2983 2972 2984
f 2972 2973 2984
f 2984 2973 2985
f 2973 2974 2985
f 2985 2974 2986
f 2974 2975 2986
f 2986 2975 2987
f 2975 2976 2987
f 2987 2976 2988
f 2976 2977 2988
f 2988 2977 2989
f 2977 2978 2989
f 2989 2978 2990
f 2978 2979 2990
f 2990 2979 2991
f 2979 2980 2991
f 2991 2980 2992
f 2980 2981 2992
f 2992 2981 2993
f 2981 2970 2993
f 2993 2970 2982
f 2982 2983 2994
f 2994 2983 2995
f 2983 2984 2995
f 2995 2984 2996
f 2984 2985 2996
f 2996 2985 2997
f 2985 2986 2997
f 2997 2986 2998
f 2986 2987 2998
f 2998 2987 2999
f 2987 2988 2999
f 2999 2988 3000
f 2988 2989 3000
f 3000 2989 3001
f 2989 2990 3001
f 3001 2990 3002
f 2990 2991 3002
f 3002 2991 3003
f 2991 2992 3003
f 3003 2992 3004
f 2992 2993 3004
f 3004 2993 3005
f 2993 2982 3005
f 3005 2982 2994
f 2994 2995 3006
f 3006 2995 3007
f 2995 2996 3007
f 3007 2996 3008
f 2996 2997 3008
f 3008 2997 3009
f 2997 2998 3009
f 3009 2998 3010
f 2998 2999 3010
f 3010 2999 3011
f 2999 3000 3011
f 3011 3000 3012
f 3000 3001 3012
f 3012 3001 3013
f 3001 3002 3013
f 3013 3002 3014
f 3002 3003 3014
f 3014 3003 3015
f 3003 3004 3015
f 3015 3004 3016
f 3004 3005 3016
f 3016 3005 3017
f 3005 2994 3017
f 3017 2994 3006
f 3006 3007 3018
f 3018 3007 3019
f 3007 3008 3019
f 3019 3008 3020
f 3008 3009 3020
f 3020 3009 3021
f 3009 3010 3021
f 3021 3010 3022
f 3010 3011 3022
f 3022 3011 3023
f 3011 3012 3023
f 3023 3012 3024
f 3012 3013 3024
f 3024 3013 3025
f 3013 3014 3025
f 3025 3014 3026
f 3014 3015 3026
f 3026 3015 3027
f 3015 3016 3027
f 3027 3016 3028
f 3016 3017 3028
f 3028 3017 3029
f 3017 3006 3029
f 3029 3006 3018
f 3018 3019 3030
f 3030 3019 3031
f 3019 3020 3031
f 3031 3020 3032
f 3020 3021 3032
f 3032 3021 3033
f 3021 3022 3033
f 3033 3022 3034
f 3022 3023 3034
f 3034 3023 3035
f 3023 3024 3035
f 3035 3024 3036
f 3024 3025 3036
f 3036 3025 3037
f 3025 3026 3037
f 3037 3026 3038
f 3026 3027 3038
f 3038 3027 3039
f 3027 3028 3039
f 3039 3028 3040
f 3028 3029 3040
f 3040 3029 3041
f 3029 3018 3041
f 3041 3018 3030
f 3030 3031 3042
f 3042 3031 3043
f 3031 3032 3043
f 3043 3032 3044
f 3032 3033 3044
f 3044 3033 3045
f 3033 3034 3045
f 3045 3034 3046
f 3034 3035 3046
f 3046 3035 3047
f 3035 3036 3047
f 3047 3036 3048
f 3036 3037 3048
f 3048 3037 3049
f 3037 3038 3049
f 3049 3038 3050
f 3038 3039 3050
f 3050 3039 3051
f 3039 3040 3051
f 3051 3040 3052
f 3040 3041 3052
f 3052 3041 3053
f 3041 3030 3053
f 3053 3030 3042
f 3042 3043 3054
f 3054 3043 3055
f 3043 3044 3055
f 3055 3044 3056
f 3044 3045 3056
f 3056 3045 3057
f 3045 3046 3057
f 3057 3046 3058
f 3046 3047 3058
f 3058 3047 3059
f 3047 3048 3059
f 3059 3048 3060
f 3048 3049 3060
f 3060 3049 3061
f 3049 3050 3061
f 3061 3050 3062
f 3050 3051 3062
f 3062 3051 3063
f 3051 3052 3063
f 3063 3052 3064
f 3052 3053 3064
f 3064 3053 3065
f 3053 3042 3065
f 3065 3042 3054
f 3054 3055 3066
f 3066 3055 3067
f 3055 3056 3067
f 3067 3056 3068
f 3056 3057 3068
f 3068 3057 3069
f 3057 3058 3069
f 3069 3058 3070
f 3058 3059 3070
f 3070 3059 3071
f 3059 3060 3071
f 3071 3060 3072
f 3060 3061 3072
f 3072 3061 3073
f 3061 3062 3073
f 3073 3062 3074
f 3062 3063 3074
f 3074 3063 3075
f 3063 3064 3075
f 3075 3064 3076
f 3064 3065 3076
f 3076 3065 3077
f 3065 3054 3077
f 3077 3054 3066
f 3066 3067 3078
f 3078 3067 3079
f 3067 3068 3079
f 3079 3068 3080
f 3068 3069 3080
f 3080 3069 3081
f 3069 3070 3081
f 3081 3070 3082
f 3070 3071 3082
f 3082 3071 3083
f 3071 3072 3083
f 3083 3072 3084
f 3072 3073 3084
f 3084 3073 3085
f 3073 3074 3085
f 3085 3074 3086
f 3074 3075 3086
f 3086 3075 3087
f 3075 3076 3087
f 3087 3076 3088
f 3076 3077 3088
f 3088 3077 3089
f 3077 3066 3089
f 3089 3066 3078
f 3078 3079 3090
f 3090 3079 3091
f 3079 3080 3091
f 3091 3080 3092
f 3080 3081 3092
f 3092 3081 3093
f 3081 3082 3093
f 3093 3082 3094
f 3082 3083 3094
f 3094 3083 3095
f 3083 3084 3095
f 3095 3084 3096
f 3084 3085 3096
f 3096 3085 3097
f 3085 3086 3097
f 3097 3086 3098
f 3086 3087 3098
f 3098 3087 3099
f 3087 3088 3099
f 3099 3088 3100
f 3088 3089 3100
f 3100 3089 3101
f 3089 3078 3101
f 3101 3078 3090
f 3090 3091 3102
f 3102 3091 3103
f 3091 3092 3103
f 3103 3092 3104
f 3092 3093 3104
f 3104 3093 3105
f 3093 3094 3105
f 3105 3094 3106
f 3094 3095 3106
f 3106 3095 3107
f 3095 3096 3107
f 3107 3096 3108
f 3096 3097 3108
f 3108 3097 3109
f 3097 3098 3109
f 3109 3098 3110
f 3098 3099 3110
f 3110 3099 3111
f 3099 3100 3111
f 3111 3100 3112
f 3100 3101 3112
f 3112 3101 3113
f 3101 3090 3113
f 3113 3090 3102
f 3102 3103 3114
f 3114 3103 3115
f 3103 3104 3115
f 3115 3104 3116
f 3104 3105 3116
f 3116 3105 3117
f 3105 3106 3117
f 3117 3106 3118
f 3106 3107 3118
f 3118 3107 3119
f 3107 3108 3119
f 3119 3108 3120
f 3108 3109 3120
f 3120 3109 3121
f 3109 3110 3121
f 3121 3110 3122
f 3110 3111 3122
f 3122 3111 3123
f 3111 3112 3123
f 3123 3112 3124
f 3112 3113 3124
f 3124 3113 3125
f 3113 3102 3125
f 3125 3102 3114
f 3114 3115 3126
f 3126 3115 3127
f 3115 3116 3127
f 3127 3116 3128
f 3116 3117 3128
f 3128 3117 3129
f 3117 3118 3129
f 3129 3118 3130
f 3118 3119 3130
f 3130 3119 3131
f 3119 3120 3131
f 3131 3120 3132
f 3120 3121 3132
f 3132 3121 3133
f 3121 3122 3133
f 3133 3122 3134
f 3122 3123 3134
f 3134 3123 3135
f 3123 3124 3135
f 3135 3124 3136
f 3124 3125 3136
f 3136 3125 3137
f 3125 3114 3137
f 3137 3114 3126
f 3126 3127 3138
f 3138 3127 3139
f 3127 3128 3139
f 3139 3128 3140
f 3128 3129 3140
f 3140 3129 3141
f 3129 3130 3141
f 3141 3130 3142
f 3130 3131 3142
f 3142 3131 3143
f 3131 3132 3143
f 3143 3132 3144
f 3132 3133 3144
f 3144 3133 3145
f 3133 3134 3145
f 3145 3134 3146
f 3134 3135 3146
f 3146 3135 3147
f 3135 3136 3147
f 3147 3136 3148
f 3136 3137 3148
f 3148 3137 3149
f 3137 3126 3149
f 3149 3126 3138
f 3138 3139 3150
f 3150 3139 3151
f 3139 3140 3151
f 3151 3140 3152
f 3140 3141 3152
f 3152 3141 3153
f 3141 3142 3153
f 3153 3142 3154
f 3142 3143 3154
f 3154 3143 3155
f 3143 3144 3155
f 3155 3144 3156
f 3144 3145 3156
f 3156 3145 3157
f 3145 3146 3157
f 3157 3146 3158
f 3146 3147 3158
f 3158 3147 3159
f 3147 3148 3159
f 3159 3148 3160
f 3148 3149 3160
f 3160 3149 3161
f 3149 3138 3161
f 3161 3138 3150
f 3150 3151 3162
f 3162 3151 3163
f 3151 3152 3163
f 3163 3152 3164
f 3152 3153 3164
f 3164 3153 3165
f 3153 3154 3165
f 3165 3154 3166
f 3154 3155 3166
f 3166 3155 3167
f 3155 3156 3167
f 3167 3156 3168
f 3156 3157 3168
f 3168 3157 3169
f 3157 3158 3169
f 3169 3158 3170
f 3158 3159 3170
f 3170 3159 3171
f 3159 3160 3171
f 3171 3160 3172
f 3160 3161 3172
f 3172 3161 3173
f 3161 3150 3173
f 3173 3150 3162
f 3162 3163 3174
f 3174 3163 3175
f 3163 3164 3175
f 3175 3164 3176
f 3164 3165 3176
f 3176 3165 3177
f 3165 3166 3177
f 3177 3166 3178
f 3166 3167 3178
f 3178 3167 3179
f 3167 3168 3179
f 3179 3168 3180
f 3168 3169 3180
f 3180 3169 3181
f 3169 3170 3181
f 3181 3170 3182
f 3170 3171 3182
f 3182 3171 3183
f 3171 3172 3183
f 3183 3172 3184
f 3172 3173 3184
f 3184 3173 3185
f 3173 3162 3185
f 3185 3162 3174
f 3174 3175 3186
f 3186 3175 3187
f 3175 3176 3187
f 3187 3176 3188
f 3176 3177 3188
f 3188 3177 3189
f 3177 3178 3189
f 3189 3178 3190
f 3178 3179 3190
f 3190 3179 3191
f 3179 3180 3191
f 3191 3180 3192
f 3180 3181 3192
f 3192 3181 3193
f 3181 3182 3193
f 3193 3182 3194
f 3182 3183 3194
f 3194 3183 3195
f 3183 3184 3195
f 3195 3184 3196
f 3184 3185 3196
f 3196 3185 3197
f 3185 3174 3197
f 3197 3174 3186
f 3186 3187 3198
f 3198 3187 3199
f 3187 3188 3199
f 3199 3188 3200
f 3188 3189 3200
f 3200 3189 3201
f 3189 3190 3201
f 3201 3190 3202
f 3190 3191 3202
f 3202 3191 3203
f 3191 3192 3203
f 3203 3192 3204
f 3192 3193 3204
f 3204 3193 3205
f 3193 3194 3205
f 3205 3194 3206
f 3194 3195 3206
f 3206 3195 3207
f 3195 3196 3207
f 3207 3196 3208
f 3196 3197 3208
f 3208 3197 3209
f 3197 3186 3209
f 3209 3186 3198
f 3198 3199 3210
f 3210 3199 3211
f 3199 3200 3211
f 3211 3200 3212
f 3200 3201 3212
f 3212 3201 3213
f 3201 3202 3213
f 3213 3202 3214
f 3202 3203 3214
f 3214 3203 3215
f 3203 3204 3215
f 3215 3204 3216
f 3204 3205 3216
f 3216 3205 3217
f 3205 3206 3217
f 3217 3206 3218
f 3206 3207 3218
f 3218 3207 3219
f 3207 3208 3219
f 3219 3208 3220
f 3208 3209 3220
f 3220 3209 3221
f 3209 3198 3221
f 3221 3198 3210
f 3210 3211 3222
f 3222 3211 3223
f 3211 3212 3223
f 3223 3212 3224
f 3212 3213 3224
f 3224 3213 3225
f 3213 3214 3225
f 3225 3214 3226
f 3214 3215 3226
f 3226 3215 3227
f 3215 3216 3227
f 3227 3216 3228
f 3216 3217 3228
f 3228 3217 3229
f 3217 3218 3229
f 3229 3218 3230
f 3218 3219 3230
f 3230 3219 3231
f 3219 3220 3231
f 3231 3220 3232
f 3220 3221 3232
f 3232 3221 3233
f 3221 3210 3233
f 3233 3210 3222
f 3222 3223 3234
f 3234 3223 3235
f 3223 3224 3235
f 3235 3224 3236
f 3224 3225 3236
f 3236 3225 3237
f 3225 3226 3237
f 3237 3226 3238
f 3226 3227 3238
f 3238 3227 3239
f 3227 3228 3239
f 3239 3228 3240
f 3228 3229 3240
f 3240 3229 3241
f 3229 3230 3241
f 3241 3230 3242
f 3230 3231 3242
f 3242 3231 3243
f 3231 3232 3243
f 3243 3232 3244
f 3232 3233 3244
f 3244 3233 3245
f 3233 3222 3245
f 3245 3222 3234
f 3234 3235 3246
f 3246 3235 3247
f 3235 3236 3247
f 3247 3236 3248
f 3236 3237 3248
f 3248 3237 3249
f 3237 3238 3249
f 3249 3238 3250
f 3238 3239 3250
f 3250 3239 3251
f 3239 3240 3251
f 3251 3240 3252
f 3240 3241 3252
f 3252 3241 3253
f 3241 3242 3253
f 3253 3242 3254
f 3242 3243 3254
f 3254 3243 3255
f 3243 3244 3255
f 3255 3244 3256
f 3244 3245 3256
f 3256 3245 3257
f 3245 3234 3257
f 3257 3234 3246
f 3246 3247 3258
f 3258 3247 3259
f 3247 3248 3259
f 3259 3248 3260
f 3248 3249 3260
f 3260 3249 3261
f 3249 3250 3261
f 3261 3250 3262
f 3250 3251 3262
f 3262 3251 3263
f 3251 3252 3263
f 3263 3252 3264
f 3252 3253 3264
f 3264 3253 3265
f 3253 3254 3265
f 3265 3254 3266
f 3254 3255 3266
f 3266 3255 3267
f 3255 3256 3267
f 3267 3256 3268
f 3256 3257 3268
f 3268 3257 3269
f 3257 3246 3269
f 3269 3246 3258
f 3258 3259 3270
f 3270 3259 3271
f 3259 3260 3271
f 3271 3260 3272
f 3260 3261 3272
f 3272 3261 3273
f 3261 3262 3273
f 3273 3262 3274
f 3262 3263 3274
f 3274 3263 3275
f 3263 3264 3275
f 3275 3264 3276
f 3264 3265 3276
f 3276 3265 3277
f 3265 3266 3277
f 3277 3266 3278
f 3266 3267 3278
f 3278 3267 3279
f 3267 3268 3279
f 3279 3268 3280
f 3268 3269 3280
f 3280 3269 3281
f 3269 3258 3281
f 3281 3258 3270
f 3270 3271 3282
f 3282 3271 3283
f 3271 3272 3283
f 3283 3272 3284
f 3272 3273 3284
f 3284 3273 3285
f 3273 3274 3285
f 3285 3274 3286
f 3274 3275 3286
f 3286 3275 3287
f 3275 3276 3287
f 3287 3276 3288
f 3276 3277 3288
f 3288 3277 3289
f 3277 3278 3289
f 3289 3278 3290
f 3278 3279 3290
f 3290 3279 3291
f 3279 3280 3291
f 3291 3280 3292
f 3280 3281 3292
f 3292 3281 3293
f 3281 3270 3293
f 3293 3270 3282
f 3282 3283 3294
f 3294 3283 3295
f 3283 3284 3295
f 3295 3284 3296
f 3284 3285 3296
f 3296 3285 3297
f 3285 3286 3297
f 3297 3286 3298
f 3286 3287 3298
f 3298 3287 3299
f 3287 3288 3299
f 3299 3288 3300
f 3288 3289 3300
f 3300 3289 3301
f 3289 3290 3301
f 3301 3290 3302
f 3290 3291 3302
f 3302 3291 3303
f 3291 3292 3303
f 3303 3292 3304
f 3292 3293 3304
f 3304 3293 3305
f 3293 3282 3305
f 3305 3282 3294
f 3294 3295 3306
f 3306 3295 3307
f 3295 3296 3307
f 3307 3296 3308
f 3296 3297 3308
f 3308 3297 3309
f 3297 3298 3309
f 3309 3298 3310
f 3298 3299 3310
f 3310 3299 3311
f 3299 3300 3311
f 3311 3300 3312
f 3300 3301 3312
f 3312 3301 3313
f 3301 3302 3313
f 3313 3302 3314
f 3302 3303 3314
f 3314 3303 3315
f 3303 3304 3315
f 3315 3304 3316
f 3304 3305 3316
f 3316 3305 3317
f 3305 3294 3317
f 3317 3294 3306
f 3306 3307 3318
f 3318 3307 3319
f 3307 3308 3319
f 3319 3308 3320
f 3308 3309 3320
f 3320 3309 3321
f 3309 3310 3321
f 3321 3310 3322
f 3310 3311 3322
f 3322 3311 3323
f 3311 3312 3323
f 3323 3312 3324
f 3312 3313 3324
f 3324 3313 3325
f 3313 3314 3325
f 3325 3314 3326
f 3314 3315 3326
f 3326 3315 3327
f 3315 3316 3327
f 3327 3316 3328
f 3316 3317 3328
f 3328 3317 3329
f 3317 3306 3329
f 3329 3306 3318
f 3318 3319 3330
f 3330 3319 3331
f 3319 3320 3331
f 3331 3320 3332
f 3320 3321 3332
f 3332 3321 3333
f 3321 3322 3333
f 3333 3322 3334
f 3322 3323 3334
f 3334 3323 3335
f 3323 3324 3335
f 3335 3324 3336
f 3324 3325 3336
f 3336 3325 3337
f 3325 3326 3337
f 3337 3326 3338
f 3326 3327 3338
f 3338 3327 3339
f 3327 3328 3339
f 3339 3328 3340
f 3328 3329 3340
f 3340 3329 3341
f 3329 3318 3341
f 3341 3318 3330
f 3330 3331 3342
f 3342 3331 3343
f 3331 3332 3343
f 3343 3332 3344
f 3332 3333 3344
f 3344 3333 3345
f 3333 3334 3345
f 3345 3334 3346
f 3334 3335 3346
f 3346 3335 3347
f 3335 3336 3347
f 3347 3336 3348
f 3336 3337 3348
f 3348 3337 3349
f 3337 3338 3349
f 3349 3338 3350
f 3338 3339 3350
f 3350 3339 3351
f 3339 3340 3351
f 3351 3340 3352
f 3340 3341 3352
f 3352 3341 3353
f 3341 3330 3353
f 3353 3330 3342
f 3342 3343 3354
f 3354 3343 3355
f 3343 3344 3355
f 3355 3344 3356
f 3344 3345 3356
f 3356 3345 3357
f 3345 3346 3357
f 3357 3346 3358
f 3346 3347 3358
f 3358 3347 3359
f 3347 3348 3359
f 3359 3348 3360
f 3348 3349 3360
f 3360 3349 3361
f 3349 3350 3361
f 3361 3350 3362
f 3350 3351 3362
f 3362 3351 3363
f 3351 3352 3363
f 3363 3352 3364
f 3352 3353 3364
f 3364 3353 3365
f 3353 3342 3365
f 3365 3342 3354
f 3354 3355 3366
f 3366 3355 3367
f 3355 3356 3367
f 3367 3356 3368
f 3356 3357 3368
f 3368 3357 3369
f 3357 3358 3369
f 3369 3358 3370
f 3358 3359 3370
f 3370 3359 3371
f 3359 3360 3371
f 3371 3360 3372
f 3360 3361 3372
f 3372 3361 3373
f 3361 3362 3373
f 3373 3362 3374
f 3362 3363 3374
f 3374 3363 3375
f 3363 3364 3375
f 3375 3364 3376
f 3364 3365 3376
f 3376 3365 3377
f 3365 3354 3377
f 3377 3354 3366
f 3366 3367 3378
f 3378 3367 3379
f 3367 3368 3379
f 3379 3368 3380
f 3368 3369 3380
f 3380 3369 3381
f 3369 3370 3381
f 3381 3370 3382
f 3370 3371 3382
f 3382 3371 3383
f 3371 3372 3383
f 3383 3372 3384
f 3372 3373 3384
f 3384 3373 3385
f 3373 3374 3385
f 3385 3374 3386
f 3374 3375 3386
f 3386 3375 3387
f 3375 3376 3387
f 3387 3376 3388
f 3376 3377 3388
f 3388 3377 3389
f 3377 3366 3389
f 3389 3366 3378
f 3378 3379 3390
f 3390 3379 3391
f 3379 3380 3391
f 3391 3380 3392
f 3380 3381 3392
f 3392 3381 3393
f 3381 3382 3393
f 3393 3382 3394
f 3382 3383 3394
f 3394 3383 3395
f 3383 3384 3395
f 3395 3384 3396
f 3384 3385 3396
f 3396 3385 3397
f 3385 3386 3397
f 3397 3386 3398
f 3386 3387 3398
f 3398 3387 3399
f 3387 3388 3399
f 3399 3388 3400
f 3388 3389 3400
f 3400 3389 3401
f 3389 3378 3401
f 3401 3378 3390
f 3390 3391 3402
f 3402 3391 3403
f 3391 3392 3403
f 3403 3392 3404
f 3392 3393 3404
f 3404 3393 3405
f 3393 3394 3405
f 3405 3394 3406
f 3394 3395 3406
f 3406 3395 3407
f 3395 3396 3407
f 3407 3396 3408
f 3396 3397 3408
f 3408 3397 3409
f 3397 3398 3409
f 3409 3398 3410
f 3398 3399 3410
f 3410 3399 3411
f 3399 3400 3411
f 3411 3400 3412
f 3400 3401 3412
f 3412 3401 3413
f 3401 3390 3413
f 3413 3390 3402
f 3402 3403 3414
f 3414 3403 3415
f 3403 3404 3415
f 3415 3404 3416
f 3404 3405 3416
f 3416 3405 3417
f 3405 3406 3417
f 3417 3406 3418
f 3406 3407 3418
f 3418 3407 3419
f 3407 3408 3419
f 3419 3408 3420
f 3408 3409 3420
f 3420 3409 3421
f 3409 3410 3421
f 3421 3410 3422
f 3410 3411 3422
f 3422 3411 3423
f 3411 3412 3423
f 3423 3412 3424
f 3412 3413 3424
f 3424 3413 3425
f 3413 3402 3425
f 3425 3402 3414
f 3414 3415 3426
f 3426 3415 3427
f 3415 3416 3427
f 3427 3416 3428
f 3416 3417 3428
f 3428 3417 3429
f 3417 3418 3429
f 3429 3418 3430
f 3418 3419 3430
f 3430 3419 3431
f 3419 3420 3431
f 3431 3420 3432
f 3420 3421 3432
f 3432 3421 3433
f 3421 3422 3433
f 3433 3422 3434
f 3422 3423 3434
f 3434 3423 3435
f 3423 3424 3435
f 3435 3424 3436
f 3424 3425 3436
f 3436 3425 3437
f 3425 3414 3437
f 3437 3414 3426
f 3426 3427 3438
f 3438 3427 3439
f 3427 3428 3439
f 3439 3428 3440
f 3428 3429 3440
f 3440 3429 3441
f 3429 3430 3441
f 3441 3430 3442
f 3430 3431 3442
f 3442 3431 3443
f 3431 3432 3443
f 3443 3432 3444
f 3432 3433 3444
f 3444 3433 3445
f 3433 3434 3445
f 3445 3434 3446
f 3434 3435 3446
f 3446 3435 3447
f 3435 3436 3447
f 3447 3436 3448
f 3436 3437 3448
f 3448 3437 3449
f 3437 3426 3449
f 3449 3426 3438
f 3438 3439 3450
f 3450 3439 3451
f 3439 3440 3451
f 3451 3440 3452
f 3440 3441 3452
f 3452 3441 3453
f 3441 3442 3453
f 3453 3442 3454
f 3442 3443 3454
f 3454 3443 3455
f 3443 3444 3455
f 3455 3444 3456
f 3444 3445 3456
f 3456 3445 3457
f 3445 3446 3457
f 3457 3446 3458
f 3446 3447 3458
f 3458 3447 3459
f 3447 3448 3459
f 3459 3448 3460
f 3448 3449 3460
f 3460 3449 3461
f 3449 3438 3461
f 3461 3438 3450
f 3450 3451 3462
f 3462 3451 3463
f 3451 3452 3463
f 3463 3452 3464
f 3452 3453 3464
f 3464 3453 3465
f 3453 3454 3465
f 3465 3454 3466
f 3454 3455 3466
f 3466 3455 3467
f 3455 3456 3467
f 3467 3456 3468
f 3456 3457 3468
f 3468 3457 3469
f 3457 3458 3469
f 3469 3458 3470
f 3458 3459 3470
f 3470 3459 3471
f 3459 3460 3471
f 3471 3460 3472
f 3460 3461 3472
f 3472 3461 3473
f 3461 3450 3473
f 3473 3450 3462
f 3462 3463 3474
f 3474 3463 3475
f 3463 3464 3475
f 3475 3464 3476
f 3464 3465 3476
f 3476 3465 3477
f 3465 3466 3477
f 3477 3466 3478
f 3466 3467 3478
f 3478 3467 3479
f 3467 3468 3479
f 3479 3468 3480
f 3468 3469 3480
f 3480 3469 3481
f 3469 3470 3481
f 3481 3470 3482
f 3470 3471 3482
f 3482 3471 3483
f 3471 3472 3483
f 3483 3472 3484
f 3472 3473 3484
f 3484 3473 3485
f 3473 3462 3485
f 3485 3462 3474
f 3474 3475 3486
f 3486 3475 3487
f 3475 3476 3487
f 3487 3476 3488
f 3476 3477 3488
f 3488 3477 3489
f 3477 3478 3489
f 3489 3478 3490
f 3478 3479 3490
f 3490 3479 3491
f 3479 3480 3491
f 3491 3480 3492
f 3480 3481 3492
f 3492 3481 3493
f 3481 3482 3493
f 3493 3482 3494
f 3482 3483 3494
f 3494 3483 3495
f 3483 3484 3495
f 3495 3484 3496
f 3484 3485 3496
f 3496 3485 3497
f 3485 3474 3497
f 3497 3474 3486
f 3486 3487 3498
f 3498 3487 3499
f 3487 3488 3499
f 3499 3488 3500
f 3488 3489 3500
f 3500 3489 3501
f 3489 3490 3501
f 3501 3490 3502
f 3490 3491 3502
f 3502 3491 3503
f 3491 3492 3503
f 3503 3492 3504
f 3492 3493 3504
f 3504 3493 3505
f 3493 3494 3505
f 3505 3494 3506
f 3494 3495 3506
f 3506 3495 3507
f 3495 3496 3507
f 3507 3496 3508
f 3496 3497 3508
f 3508 3497 3509
f 3497 3486 3509
f 3509 3486 3498
f 3498 3499 3510
f 3510 3499 3511
f 3499 3500 3511
f 3511 3500 3512
f 3500 3501 3512
f 3512 3501 3513
f 3501 3502 3513
f 3513 3502 3514
f 3502 3503 3514
f 3514 3503 3515
f 3503 3504 3515
f 3515 3504 3516
f 3504 3505 3516
f 3516 3505 3517
f 3505 3506 3517
f 3517 3506 3518
f 3506 3507 3518
f 3518 3507 3519
f 3507 3508 3519
f 3519 3508 3520
f 3508 3509 3520
f 3520 3509 3521
f 3509 3498 3521
f 3521 3498 3510
f 3510 3511 3522
f 3522 3511 3523
f 3511 3512 3523
f 3523 3512 3524
f 3512 3513 3524
f 3524 3513 3525
f 3513 3514 3525
f 3525 3514 3526
f 3514 3515 3526
f 3526 3515 3527
f 3515 3516 3527
f 3527 3516 3528
f 3516 3517 3528
f 3528 3517 3529
f 3517 3518 3529
f 3529 3518 3530
f 3518 3519 3530
f 3530 3519 3531
f 3519 3520 3531
f 3531 3520 3532
f 3520 3521 3532
f 3532 3521 3533
f 3521 3510 3533
f 3533 3510 3522
f 3522 3523 3534
f 3534 3523 3535
f 3523 3524 3535
f 3535 3524 3536
f 3524 3525 3536
f 3536 3525 3537
f 3525 3526 3537
f 3537 3526 3538
f 3526 3527 3538
f 3538 3527 3539
f 3527 3528 3539
f 3539 3528 3540
f 3528 3529 3540
f 3540 3529 3541
f 3529 3530 3541
f 3541 3530 3542
f 3530 3531 3542
f 3542 3531 3543
f 3531 3532 3543
f 3543 3532 3544
f 3532 3533 3544
f 3544 3533 3545
f 3533 3522 3545
f 3545 3522 3534
f 3534 3535 3546
f 3546 3535 3547
f 3535 3536 3547
f 3547 3536 3548
f 3536 3537 3548
f 3548 3537 3549
f 3537 3538 3549
f 3549 3538 3550
f 3538 3539 3550
f 3550 3539 3551
f 3539 3540 3551
f 3551 3540 3552
f 3540 3541 3552
f 3552 3541 3553
f 3541 3542 3553
f 3553 3542 3554
f 3542 3543 3554
f 3554 3543 3555
f 3543 3544 3555
f 3555 3544 3556
f 3544 3545 3556
f 3556 3545 3557
f 3545 3534 3557
f 3557 3534 3546
f 3546 3547 3558
f 3558 3547 3559
f 3547 3548 3559
f 3559 3548 3560
f 3548 3549 3560
f 3560 3549 3561
f 3549 3550 3561
f 3561 3550 3562
f 3550 3551 3562
f 3562 3551 3563
f 3551 3552 3563
f 3563 3552 3564
f 3552 3553 3564
f 3564 3553 3565
f 3553 3554 3565
f 3565 3554 3566
f 3554 3555 3566
f 3566 3555 3567
f 3555 3556 3567
f 3567 3556 3568
f 3556 3557 3568
f 3568 3557 3569
f 3557 3546 3569
f 3569 3546 3558
f 3558 3559 3570
f 3570 3559 3571
f 3559 3560 3571
f 3571 3560 3572
f 3560 3561 3572
f 3572 3561 3573
f 3561 3562 3573
f 3573 3562 3574
f 3562 3563 3574
f 3574 3563 3575
f 3563 3564 3575
f 3575 3564 3576
f 3564 3565 3576
f 3576 3565 3577
f 3565 3566 3577
f 3577 3566 3578
f 3566 3567 3578
f 3578 3567 3579
f 3567 3568 3579
f 3579 3568 3580
f 3568 3569 3580
f 3580 3569 3581
f 3569 3558 3581
f 3581 3558 3570
f 3570 3571 3582
f 3582 3571 3583
f 3571 3572 3583
f 3583 3572 3584
f 3572 3573 3584
f 3584 3573 3585
f 3573 3574 3585
f 3585 3574 3586
f 3574 3575 3586
f 3586 3575 3587
f 3575 3576 3587
f 3587 3576 3588
f 3576 3577 3588
f 3588 3577 3589
f 3577 3578 3589
f 3589 3578 3590
f 3578 3579 3590
f 3590 3579 3591
f 3579 3580 3591
f 3591 3580 3592
f 3580 3581 3592
f 3592 3581 3593
f 3581 3570 3593
f 3593 3570 3582
f 3582 3583 3594
f 3594 3583 3595
f 3583 3584 3595
f 3595 3584 3596
f 3584 3585 3596
f 3596 3585 3597
f 3585 3586 3597
f 3597 3586 3598
f 3586 3587 3598
f 3598 3587 3599
f 3587 3588 3599
f 3599 3588 3600
f 3588 3589 3600
f 3600 3589 3601
f 3589 3590 3601
f 3601 3590 3602
f 3590 3591 3602
f 3602 3591 3603
f 3591 3592 3603
f 3603 3592 3604
f 3592 3593 3604
f 3604 3593 3605
f 3593 3582 3605
f 3605 3582 3594
f 3594 3595 3606
f 3606 3595 3607
f 3595 3596 3607
f 3607 3596 3608
f 3596 3597 3608
f 3608 3597 3609
f 3597 3598 3609
f 3609 3598 3610
f 3598 3599 3610
f 3610 3599 3611
f 3599 3600 3611
f 3611 3600 3612
f 3600 3601 3612
f 3612 3601 3613
f 3601 3602 3613
f 3613 3602 3614
f 3602 3603 3614
f 3614 3603 3615
f 3603 3604 3615
f 3615 3604 3616
f 3604 3605 3616
f 3616 3605 3617
f 3605 3594 3617
f 3617 3594 3606
f 3606 3607 3618
f 3618 3607 3619
f 3607 3608 3619
f 3619 3608 3620
f 3608 3609 3620
f 3620 3609 3621
f 3609 3610 3621
f 3621 3610 3622
f 3610 3611 3622
f 3622 3611 3623
f 3611 3612 3623
f 3623 3612 3624
f 3612 3613 3624
f 3624 3613 3625
f 3613 3614 3625
f 3625 3614 3626
f 3614 3615 3626
f 3626 3615 3627
f 3615 3616 3627
f 3627 3616 3628
f 3616 3617 3628
f 3628 3617 3629
f 3617 3606 3629
f 3629 3606 3618
f 3618 3619 3630
f 3630 3619 3631
f 3619 3620 3631
f 3631 3620 3632
f 3620 3621 3632
f 3632 3621 3633
f 3621 3622 3633
f 3633 3622 3634
f 3622 3623 3634
f 3634 3623 3635
f 3623 3624 3635
f 3635 3624 3636
f 3624 3625 3636
f 3636 3625 3637
f 3625 3626 3637
f 3637 3626 3638
f 3626 3627 3638
f 3638 3627 3639
f 3627 3628 3639
f 3639 3628 3640
f 3628 3629 3640
f 3640 3629 3641
f 3629 3618 3641
f 3641 3618 3630
f 3630 3631 3642
f 3642 3631 3643
f 3631 3632 3643
f 3643 3632 3644
f 3632 3633 3644
f 3644 3633 3645
f 3633 3634 3645
f 3645 3634 3646
f 3634 3635 3646
f 3646 3635 3647
f 3635 3636 3647
f 3647 3636 3648
f 3636 3637 3648
f 3648 3637 3649
f 3637 3638 3649
f 3649 3638 3650
f 3638 3639 3650
f 3650 3639 3651
f 3639 3640 3651
f 3651 3640 3652
f 3640 3641 3652
f 3652 3641 3653
f 3641 3630 3653
f 3653 3630 3642
f 3642 3643 3654
f 3654 3643 3655
f 3643 3644 3655
f 3655 3644 3656
f 3644 3645 3656
f 3656 3645 3657
f 3645 3646 3657
f 3657 3646 3658
f 3646 3647 3658
f 3658 3647 3659
f 3647 3648 3659
f 3659 3648 3660
f 3648 3649 3660
f 3660 3649 3661
f 3649 3650 3661
f 3661 3650 3662
f 3650 3651 3662
f 3662 3651 3663
f 3651 3652 3663
f 3663 3652 3664
f 3652 3653 3664
f 3664 3653 3665
f 3653 3642 3665
f 3665 3642 3654
f 3654 3655 3666
f 3666 3655 3667
f 3655 3656 3667
f 3667 3656 3668
f 3656 3657 3668
f 3668 3657 3669
f 3657 3658 3669
f 3669 3658 3670
f 3658 3659 3670
f 3670 3659 3671
f 3659 3660 3671
f 3671 3660 3672
f 3660 3661 3672
f 3672 3661 3673
f 3661 3662 3673
f 3673 3662 3674
f 3662 3663 3674
f 3674 3663 3675
f 3663 3664 3675
f 3675 3664 3676
f 3664 3665 3676
f 3676 3665 3677
f 3665 3654 3677
f 3677 3654 3666
f 3666 3667 3678
f 3678 3667 3679
f 3667 3668 3679
f 3679 3668 3680
f 3668 3669 3680
f 3680 3669 3681
f 3669 3670 3681
f 3681 3670 3682
f 3670 3671 3682
f 3682 3671 3683
f 3671 3672 3683
f 3683 3672 3684
f 3672 3673 3684
f 3684 3673 3685
f 3673 3674 3685
f 3685 3674 3686
f 3674 3675 3686
f 3686 3675 3687
f 3675 3676 3687
f 3687 3676 3688
f 3676 3677 3688
f 3688 3677 3689
f 3677 3666 3689
f 3689 3666 3678
f 3678 3679 3690
f 3690 3679 3691
f 3679 3680 3691
f 3691 3680 3692
f 3680 3681 3692
f 3692 3681 3693
f 3681 3682 3693
f 3693 3682 3694
f 3682 3683 3694
f 3694 3683 3695
f 3683 3684 3695
f 3695 3684 3696
f 3684 3685 3696
f 3696 3685 3697
f 3685 3686 3697
f 3697 3686 3698
f 3686 3687 3698
f 3698 3687 3699
f 3687 3688 3699
f 3699 3688 3700
f 3688 3689 3700
f 3700 3689 3701
f 3689 3678 3701
f 3701 3678 3690
f 3690 3691 3702
f 3702 3691 3703
f 3691 3692 3703
f 3703 3692 3704
f 3692 3693 3704
f 3704 3693 3705
f 3693 3694 3705
f 3705 3694 3706
f 3694 3695 3706
f 3706 3695 3707
f 3695 3696 3707
f 3707 3696 3708
f 3696 3697 3708
f 3708 3697 3709
f 3697 3698 3709
f 3709 3698 3710
f 3698 3699 3710
f 3710 3699 3711
f 3699 3700 3711
f 3711 3700 3712
f 3700 3701 3712
f 3712 3701 3713
f 3701 3690 3713
f 3713 3690 3702
f 3702 3703 3714
f 3714 3703 3715
f 3703 3704 3715
f 3715 3704 3716
f 3704 3705 3716
f 3716 3705 3717
f 3705 3706 3717
f 3717 3706 3718
f 3706 3707 3718
f 3718 3707 3719
f 3707 3708 3719
f 3719 3708 3720
f 3708 3709 3720
f 3720 3709 3721
f 3709 3710 3721
f 3721 3710 3722
f 3710 3711 3722
f 3722 3711 3723
f 3711 3712 3723
f 3723 3712 3724
f 3712 3713 3724
f 3724 3713 3725
f 3713 3702 3725
f 3725 3702 3714
f 3714 3715 3726
f 3726 3715 3727
f 3715 3716 3727
f 3727 3716 3728
f 3716 3717 3728
f 3728 3717 3729
f 3717 3718 3729
f 3729 3718 3730
f 3718 3719 3730
f 3730 3719 3731
f 3719 3720 3731
f 3731 3720 3732
f 3720 3721 3732
f 3732 3721 3733
f 3721 3722 3733
f 3733 3722 3734
f 3722 3723 3734
f 3734 3723 3735
f 3723 3724 3735
f 3735 3724 3736
f 3724 3725 3736
f 3736 3725 3737
f 3725 3714 3737
f 3737 3714 3726
f 3726 3727 3738
f 3738 3727 3739
f 3727 3728 3739
f 3739 3728 3740
f 3728 3729 3740
f 3740 3729 3741
f 3729 3730 3741
f 3741 3730 3742
f 3730 3731 3742
f 3742 3731 3743
f 3731 3732 3743
f 3743 3732 3744
f 3732 3733 3744
f 3744 3733 3745
f 3733 3734 3745
f 3745 3734 3746
f 3734 3735 3746
f 3746 3735 3747
f 3735 3736 3747
f 3747 3736 3748
f 3736 3737 3748
f 3748 3737 3749
f 3737 3726 3749
f 3749 3726 3738
f 3738 3739 3750
f 3750 3739 3751
f 3739 3740 3751
f 3751 3740 3752
f 3740 3741 3752
f 3752 3741 3753
f 3741 3742 3753
f 3753 3742 3754
f 3742 3743 3754
f 3754 3743 3755
f 3743 3744 3755
f 3755 3744 3756
f 3744 3745 3756
f 3756 3745 3757
f 3745 3746 3757
f 3757 3746 3758
f 3746 3747 3758
f 3758 3747 3759
f 3747 3748 3759
f 3759 3748 3760
f 3748 3749 3760
f 3760 3749 3761
f 3749 3738 3761
f 3761 3738 3750
f 3750 3751 3762
f 3762 3751 3763
f 3751 3752 3763
f 3763 3752 3764
f 3752 3753 3764
f 3764 3753 3765
f 3753 3754 3765
f 3765 3754 3766
f 3754 3755 3766
f 3766 3755 3767
f 3755 3756 3767
f 3767 3756 3768
f 3756 3757 3768
f 3768 3757 3769
f 3757 3758 3769
f 3769 3758 3770
f 3758 3759 3770
f 3770 3759 3771
f 3759 3760 3771
f 3771 3760 3772
f 3760 3761 3772
f 3772 3761 3773
f 3761 3750 3773
f 3773 3750 3762
f 3762 3763 3774
f 3774 3763 3775
f 3763 3764 3775
f 3775 3764 3776
f 3764 3765 3776
f 3776 3765 3777
f 3765 3766 3777
f 3777 3766 3778
f 3766 3767 3778
f 3778 3767 3779
f 3767 3768 3779
f 3779 3768 3780
f 3768 3769 3780
f 3780 3769 3781
f 3769 3770 3781
f 3781 3770 3782
f 3770 3771 3782
f 3782 3771 3783
f 3771 3772 3783
f 3783 3772 3784
f 3772 3773 3784
f 3784 3773 3785
f 3773 3762 3785
f 3785 3762 3774
f 3774 3775 3786
f 3786 3775 3787
f 3775 3776 3787
f 3787 3776 3788
f 3776 3777 3788
f 3788 3777 3789
f 3777 3778 3789
f 3789 3778 3790
f 3778 3779 3790
f 3790 3779 3791
f 3779 3780 3791
f 3791 3780 3792
f 3780 3781 3792
f 3792 3781 3793
f 3781 3782 3793
f 3793 3782 3794
f 3782 3783 3794
f 3794 3783 3795
f 3783 3784 3795
f 3795 3784 3796
f 3784 3785 3796
f 3796 3785 3797
f 3785 3774 3797
f 3797 3774 3786
f 3786 3787 3798
f 3798 3787 3799
f 3787 3788 3799
f 3799 3788 3800
f 3788 3789 3800
f 3800 3789 3801
f 3789 3790 3801
f 3801 3790 3802
f 3790 3791 3802
f 3802 3791 3803
f 3791 3792 3803
f 3803 3792 3804
f 3792 3793 3804
f 3804 3793 3805
f 3793 3794 3805
f 3805 3794 3806
f 3794 3795 3806
f 3806 3795 3807
f 3795 3796 3807
f 3807 3796 3808
f 3796 3797 3808
f 3808 3797 3809
f 3797 3786 3809
f 3809 3786 3798
f 3798 3799 3810
f 3810 3799 3811
f 3799 3800 3811
f 3811 3800 3812
f 3800 3801 3812
f 3812 3801 3813
f 3801 3802 3813
f 3813 3802 3814
f 3802 3803 3814
f 3814 3803 3815
f 3803 3804 3815
f 3815 3804 3816
f 3804 3805 3816
f 3816 3805 3817
f 3805 3806 3817
f 3817 3806 3818
f 3806 3807 3818
f 3818 3807 3819
f 3807 3808 3819
f 3819 3808 3820
f 3808 3809 3820
f 3820 3809 3821
f 3809 3798 3821
f 3821 3798 3810
f 3810 3811 3822
f 3822 3811 3823
f 3811 3812 3823
f 3823 3812 3824
f 3812 3813 3824
f 3824 3813 3825
f 3813 3814 3825
f 3825 3814 3826
f 3814 3815 3826
f 3826 3815 3827
f 3815 3816 3827
f 3827 3816 3828
f 3816 3817 3828
f 3828 3817 3829
f 3817 3818 3829
f 3829 3818 3830
f 3818 3819 3830
f 3830 3819 3831
f 3819 3820 3831
f 3831 3820 3832
f 3820 3821 3832
f 3832 3821 3833
f 3821 3810 3833
f 3833 3810 3822
f 3822 3823 3834
f 3834 3823 3835
f 3823 3824 3835
f 3835 3824 3836
f 3824 3825 3836
f 3836 3825 3837
f 3825 3826 3837
f 3837 3826 3838
f 3826 3827 3838
f 3838 3827 3839
f 3827 3828 3839
f 3839 3828 3840
f 3828 3829 3840
f 3840 3829 3841
f 3829 3830 3841
f 3841 3830 3842
f 3830 3831 3842
f 3842 3831 3843
f 3831 3832 3843
f 3843 3832 3844
f 3832 3833 3844
f 3844 3833 3845
f 3833 3822 3845
f 3845 3822 3834
f 3834 3835 3846
f 3846 3835 3847
f 3835 3836 3847
f 3847 3836 3848
f 3836 3837 3848
f 3848 3837 3849
f 3837 3838 3849
f 3849 3838 3850
f 3838 3839 3850
f 3850 3839 3851
f 3839 3840 3851
f 3851 3840 3852
f 3840 3841 3852
f 3852 3841 3853
f 3841 3842 3853
f 3853 3842 3854
f 3842 3843 3854
f 3854 3843 3855
f 3843 3844 3855
f 3855 3844 3856
f 3844 3845 3856
f 3856 3845 3857
f 3845 3834 3857
f 3857 3834 3846
f 3846 3847 3858
f 3858 3847 3859
f 3847 3848 3859
f 3859 3848 3860
f 3848 3849 3860
f 3860 3849 3861
f 3849 3850 3861
f 3861 3850 3862
f 3850 3851 3862
f 3862 3851 3863
f 3851 3852 3863
f 3863 3852 3864
f 3852 3853 3864
f 3864 3853 3865
f 3853 3854 3865
f 3865 3854 3866
f 3854 3855 3866
f 3866 3855 3867
f 3855 3856 3867
f 3867 3856 3868
f 3856 3857 3868
f 3868 3857 3869
f 3857 3846 3869
f 3869 3846 3858
f 3858 3859 3870
f 3870 3859 3871
f 3859 3860 3871
f 3871 3860 3872
f 3860 3861 3872
f 3872 3861 3873
f 3861 3862 3873
f 3873 3862 3874
f 3862 3863 3874
f 3874 3863 3875
f 3863 3864 3875
f 3875 3864 3876
f 3864 3865 3876
f 3876 3865 3877
f 3865 3866 3877
f 3877 3866 3878
f 3866 3867 3878
f 3878 3867 3879
f 3867 3868 3879
f 3879 3868 3880
f 3868 3869 3880
f 3880 3869 3881
f 3869 3858 3881
f 3881 3858 3870
f 3870 3871 3882
f 3882 3871 3883
f 3871 3872 3883
f 3883 3872 3884
f 3872 3873 3884
f 3884 3873 3885
f 3873 3874 3885
f 3885 3874 3886
f 3874 3875 3886
f 3886 3875 3887
f 3875 3876 3887
f 3887 3876 3888
f 3876 3877 3888
f 3888 3877 3889
f 3877 3878 3889
f 3889 3878 3890
f 3878 3879 3890
f 3890 3879 3891
f 3879 3880 3891
f 3891 3880 3892
f 3880 3881 3892
f 3892 3881 3893
f 3881 3870 3893
f 3893 3870 3882
f 3882 3883 3894
f 3894 3883 3895
f 3883 3884 3895
f 3895 3884 3896
f 3884 3885 3896
f 3896 3885 3897
f 3885 3886 3897
f 3897 3886 3898
f 3886 3887 3898
f 3898 3887 3899
f 3887 3888 3899
f 3899 3888 3900
f 3888 3889 3900
f 3900 3889 3901
f 3889 3890 3901
f 3901 3890 3902
f 3890 3891 3902
f 3902 3891 3903
f 3891 3892 3903
f 3903 3892 3904
f 3892 3893 3904
f 3904 3893 3905
f 3893 3882 3905
f 3905 3882 3894
f 3894 3895 3906
f 3906 3895 3907
f 3895 3896 3907
f 3907 3896 3908
f 3896 3897 3908
f 3908 3897 3909
f 3897 3898 3909
f 3909 3898 3910
f 3898 3899 3910
f 3910 3899 3911
f 3899 3900 3911
f 3911 3900 3912
f 3900 3901 3912
f 3912 3901 3913
f 3901 3902 3913
f 3913 3902 3914
f 3902 3903 3914
f 3914 3903 3915
f 3903 3904 3915
f 3915 3904 3916
f 3904 3905 3916
f 3916 3905 3917
f 3905 3894 3917
f 3917 3894 3906
f 3906 3907 3918
f 3918 3907 3919
f 3907 3908 3919
f 3919 3908 3920
f 3908 3909 3920
f 3920 3909 3921
f 3909 3910 3921
f 3921 3910 3922
f 3910 3911 3922
f 3922 3911 3923
f 3911 3912 3923
f 3923 3912 3924
f 3912 3913 3924
f 3924 3913 3925
f 3913 3914 3925
f 3925 3914 3926
f 3914 3915 3926
f 3926 3915 3927
f 3915 3916 3927
f 3927 3916 3928
f 3916 3917 3928
f 3928 3917 3929
f 3917 3906 3929
f 3929 3906 3918
f 3918 3919 3930
f 3930 3919 3931
f 3919 3920 3931
f 3931 3920 3932
f 3920 3921 3932
f 3932 3921 3933
f 3921 3922 3933
f 3933 3922 3934
f 3922 3923 3934
f 3934 3923 3935
f 3923 3924 3935
f 3935 3924 3936
f 3924 3925 3936
f 3936 3925 3937
f 3925 3926 3937
f 3937 3926 3938
f 3926 3927 3938
f 3938 3927 3939
f 3927 3928 3939
f 3939 3928 3940
f 3928 3929 3940
f 3940 3929 3941
f 3929 3918 3941
f 3941 3918 3930
f 3930 3931 3942
f 3942 3931 3943
f 3931 3932 3943
f 3943 3932 3944
f 3932 3933 3944
f 3944 3933 3945
f 3933 3934 3945
f 3945 3934 3946
f 3934 3935 3946
f 3946 3935 3947
f 3935 3936 3947
f 3947 3936 3948
f 3936 3937 3948
f 3948 3937 3949
f 3937 3938 3949
f 3949 3938 3950
f 3938 3939 3950
f 3950 3939 3951
f 3939 3940 3951
f 3951 3940 3952
f 3940 3941 3952
f 3952 3941 3953
f 3941 3930 3953
f 3953 3930 3942
f 3942 3943 3954
f 3954 3943 3955
f 3943 3944 3955
f 3955 3944 3956
f 3944 3945 3956
f 3956 3945 3957
f 3945 3946 3957
f 3957 3946 3958
f 3946 3947 3958
f 3958 3947 3959
f 3947 3948 3959
f 3959 3948 3960
f 3948 3949 3960
f 3960 3949 3961
f 3949 3950 3961
f 3961 3950 3962
f 3950 3951 3962
f 3962 3951 3963
f 3951 3952 3963
f 3963 3952 3964
f 3952 3953 3964
f 3964 3953 3965
f 3953 3942 3965
f 3965 3942 3954
f 3954 3955 3966
f 3966 3955 3967
f 3955 3956 3967
f 3967 3956 3968
f 3956 3957 3968
f 3968 3957 3969
f 3957 3958 3969
f 3969 3958 3970
f 3958 3959 3970
f 3970 3959 3971
f 3959 3960 3971
f 3971 3960 3972
f 3960 3961 3972
f 3972 3961 3973
f 3961 3962 3973
f 3973 3962 3974
f 3962 3963 3974
f 3974 3963 3975
f 3963 3964 3975
f 3975 3964 3976
f 3964 3965 3976
f 3976 3965 3977
f 3965 3954 3977
f 3977 3954 3966
f 3966 3967 3978
f 3978 3967 3978
f 3967 3968 3978
f 3978 3968 3978
f 3968 3969 3978
f 3978 3969 3978
f 3969 3970 3978
f 3978 3970 3978
f 3970 3971 3978
f 3978 3971 3978
f 3971 3972 3978
f 3978 3972 3978
f 3972 3973 3978
f 3978 3973 3978
f 3973 3974 3978
f 3978 3974 3978
f 3974 3975 3978
f 3978 3975 3978
f 3975 3976 3978
f 3978 3976 3978
f 3976 3977 3978
f 3978 3977 3978
f 3977 3966 3978
f 3978 3966 3978

g Start_point
v 120.28924 202.36029 27.46963
v 119.925 202.15001 27.525
v 120.34558 202.15001 27.46963
v 120.13529 202.51424 27.46963
v 119.925 202.57059 27.46963
v 119.714714 202.51424 27.46963
v 119.56077 202.36029 27.46963
v 119.504425 202.15001 27.46963
v 119.56077 201.93971 27.46963
v 119.714714 201.78577 27.46963
v 119.925 201.72943 27.46963
v 120.13529 201.78577 27.46963
v 120.28924 201.93971 27.46963
v 120.62865 202.55626 27.307291
v 120.7375 202.15001 27.307291
v 120.33125 202.85365 27.307291
v 119.925 202.96251 27.307291
v 119.51875 202.85365 27.307291
v 119.22136 202.55626 27.307291
v 119.1125 202.15001 27.307291
v 119.22136 201.74376 27.307291
v 119.51875 201.44637 27.307291
v 119.925 201.33751 27.307291
v 120.33125 201.44637 27.307291
v 120.62865 201.74376 27.307291
v 120.920105 202.72453 27.04905
v 121.07405 202.15001 27.04905
v 120.49953 203.14511 27.04905
v 119.925 203.29906 27.04905
v 119.35048 203.14511 27.04905
v 118.9299 202.72453 27.04905
v 118.775955 202.15001 27.04905
v 118.9299 201.57549 27.04905
v 119.35048 201.1549 27.04905
v 119.925 201.00096 27.04905
v 120.49953 201.1549 27.04905
v 120.920105 201.57549 27.04905
v 121.14375 202.85365 26.7125
v 121.33229 202.15001 26.7125
v 120.62865 203.36876 26.7125
v 119.925 203.5573 26.7125
v 119.22136 203.36876 26.7125
v 118.70625 202.85365 26.7125
v 118.517715 202.15001 26.7125
v 118.70625 201.44637 26.7125
v 119.22136 200.93126 26.7125
v 119.925 200.7427 26.7125
v 120.62865 200.93126 26.7125
v 121.14375 201.44637 26.7125
v 121.28434 202.93481 26.320581
v 121.49463 202.15001 26.320581
v 120.709816 203.50934 26.320581
v 119.925 203.71964 26.320581
v 119.14019 203.50934 26.320581
v 118.56567 202.93481 26.320581
v 118.35538 202.15001 26.320581
v 118.56567 201.36519 26.320581
v 119.14019 200.79066 26.320581
v 119.925 200.58037 26.320581
v 120.709816 200.79066 26.320581
v 121.28434 201.36519 26.320581
v 121.33229 202.96251 25.9
v 121.55 202.15001 25.9
v 120.7375 203.5573 25.9
v 119.925 203.77501 25.9
v 119.1125 203.5573 25.9
v 118.517715 202.96251 25.9
v 118.3 202.15001 25.9
v 118.517715 201.33751 25.9
v 119.1125 200.7427 25.9
v 119.925 200.52501 25.9
v 120.7375 200.7427 25.9
v 121.33229 201.33751 25.9
v 121.28434 202.93481 25.47942
v 121.49463 202.15001 25.47942
v 120.709816 203.50934 25.47942
v 119.925 203.71964 25.47942
v 119.14019 203.50934 25.47942
v 118.56567 202.93481 25.47942
v 118.35538 202.15001 25.47942
v 118.56567 201.36519 25.47942
v 119.14019 200.79066 25.47942
v 119.925 200.58037 25.47942
v 120.709816 200.79066 25.47942
v 121.28434 201.36519 25.47942
v 121.14375 202.85365 25.0875
v 121.33229 202.15001 25.0875
v 120.62865 203.36876 25.0875
v 119.925 203.5573 25.0875
v 119.22136 203.36876 25.0875
v 118.70625 202.85365 25.0875
v 118.517715 202.15001 25.0875
v 118.70625 201.44637 25.0875
v 119.22136 200.93126 25.0875
v 119.925 200.7427 25.0875
v 120.62865 200.93126 25.0875
v 121.14375 201.44637 25.0875
v 120.920105 202.72453 24.750952
v 121.07405 202.15001 24.750952
v 120.49953 203.14511 24.750952
v 119.925 203.29906 24.750952
v 119.35048 203.14511 24.750952
v 118.9299 202.72453 24.750952
v 118.775955 202.15001 24.750952
v 118.9299 201.57549 24.750952
v 119.35048 201.1549 24.750952
v 119.925 201.00096 24.750952
v 120.49953 201.1549 24.750952
v 120.920105 201.57549 24.750952
v 120.62865 202.55626 24.492708
v 120.7375 202.15001 24.492708
v 120.33125 202.85365 24.492708
v 119.925 202.96251 24.492708
v 119.51875 202.85365 24.492708
v 119.22136 202.55626 24.492708
v 119.1125 202.15001 24.492708
v 119.22136 201.74376 24.492708
v 119.51875 201.44637 24.492708
v 119.925 201.33751 24.492708
v 120.33125 201.44637 24.492708
v 120.62865 201.74376 24.492708
v 120.28924 202.36029 24.33037
v 120.34558 202.15001 24.33037
v 120.13529 202.51424 24.33037
v 119.925 202.57059 24.33037
v 119.714714 202.51424 24.33037
v 119.56077 202.36029 24.33037
v 119.504425 202.15001 24.33037
v 119.56077 201.93971 24.33037
v 119.714714 201.78577 24.33037
v 119.925 201.72943 24.33037
v 120.13529 201.78577 24.33037
v 120.28924 201.93971 24.33037
v 119.925 202.15001 24.275
usemtl mat_10
s 1
f 3979 3980 3981
f 3982 3980 3979
f 3983 3980 3982
f 3984 3980 3983
f 3985 3980 3984
f 3986 3980 3985
f 3987 3980 3986
f 3988 3980 3987
f 3989 3980 3988
f 3990 3980 3989
f 3991 3980 3990
f 3981 3980 3991
f 3992 3981 3993
f 3981 3992 3979
f 3994 3979 3992
f 3979 3994 3982
f 3995 3982 3994
f 3982 3995 3983
f 3996 3983 3995
f 3983 3996 3984
f 3997 3984 3996
f 3984 3997 3985
f 3998 3985 3997
f 3985 3998 3986
f 3999 3986 3998
f 3986 3999 3987
f 4000 3987 3999
f 3987 4000 3988
f 4001 3988 4000
f 3988 4001 3989
f 4002 3989 4001
f 3989 4002 3990
f 4003 3990 4002
f 3990 4003 3991
f 3993 3991 4003
f 3991 3993 3981
f 4004 3993 4005
f 3993 4004 3992
f 4006 3992 4004
f 3992 4006 3994
f 4007 3994 4006
f 3994 4007 3995
f 4008 3995 4007
f 3995 4008 3996
f 4009 3996 4008
f 3996 4009 3997
f 4010 3997 4009
f 3997 4010 3998
f 4011 3998 4010
f 3998 4011 3999
f 4012 3999 4011
f 3999 4012 4000
f 4013 4000 4012
f 4000 4013 4001
f 4014 4001 4013
f 4001 4014 4002
f 4015 4002 4014
f 4002 4015 4003
f 4005 4003 4015
f 4003 4005 3993
f 4016 4005 4017
f 4005 4016 4004
f 4018 4004 4016
f 4004 4018 4006
f 4019 4006 4018
f 4006 4019 4007
f 4020 4007 4019
f 4007 4020 4008
f 4021 4008 4020
f 4008 4021 4009
f 4022 4009 4021
f 4009 4022 4010
f 4023 4010 4022
f 4010 4023 4011
f 4024 4011 4023
f 4011 4024 4012
f 4025 4012 4024
f 4012 4025 4013
f 4026 4013 4025
f 4013 4026 4014
f 4027 4014 4026
f 4014 4027 4015
f 4017 4015 4027
f 4015 4017 4005
f 4028 4017 4029
f 4017 4028 4016
f 4030 4016 4028
f 4016 4030 4018
f 4031 4018 4030
f 4018 4031 4019
f 4032 4019 4031
f 4019 4032 4020
f 4033 4020 4032
f 4020 4033 4021
f 4034 4021 4033
f 4021 4034 4022
f 4035 4022 4034
f 4022 4035 4023
f 4036 4023 4035
f 4023 4036 4024
f 4037 4024 4036
f 4024 4037 4025
f 4038 4025 4037
f 4025 4038 4026
f 4039 4026 4038
f 4026 4039 4027
f 4029 4027 4039
f 4027 4029 4017
f 4040 4029 4041
f 4029 4040 4028
f 4042 4028 4040
f 4028 4042 4030
f 4043 4030 4042
f 4030 4043 4031
f 4044 4031 4043
f 4031 4044 4032
f 4045 4032 4044
f 4032 4045 4033
f 4046 4033 4045
f 4033 4046 4034
f 4047 4034 4046
f 4034 4047 4035
f 4048 4035 4047
f 4035 4048 4036
f 4049 4036 4048
f 4036 4049 4037
f 4050 4037 4049
f 4037 4050 4038
f 4051 4038 4050
f 4038 4051 4039
f 4041 4039 4051
f 4039 4041 4029
f 4052 4041 4053
f 4041 4052 4040
f 4054 4040 4052
f 4040 4054 4042
f 4055 4042 4054
f 4042 4055 4043
f 4056 4043 4055
f 4043 4056 4044
f 4057 4044 4056
f 4044 4057 4045
f 4058 4045 4057
f 4045 4058 4046
f 4059 4046 4058
f 4046 4059 4047
f 4060 4047 4059
f 4047 4060 4048
f 4061 4048 4060
f 4048 4061 4049
f 4062 4049 4061
f 4049 4062 4050
f 4063 4050 4062
f 4050 4063 4051
f 4053 4051 4063
f 4051 4053 4041
f 4064 4053 4065
f 4053 4064 4052
f 4066 4052 4064
f 4052 4066 4054
f 4067 4054 4066
f 4054 4067 4055
f 4068 4055 4067
f 4055 4068 4056
f 4069 4056 4068
f 4056 4069 4057
f 4070 4057 4069
f 4057 4070 4058
f 4071 4058 4070
f 4058 4071 4059
f 4072 4059 4071
f 4059 4072 4060
f 4073 4060 4072
f 4060 4073 4061
f 4074 4061 4073
f 4061 4074 4062
f 4075 4062 4074
f 4062 4075 4063
f 4065 4063 4075
f 4063 4065 4053
f 4076 4065 4077
f 4065 4076 4064
f 4078 4064 4076
f 4064 4078 4066
f 4079 4066 4078
f 4066 4079 4067
f 4080 4067 4079
f 4067 4080 4068
f 4081 4068 4080
f 4068 4081 4069
f 4082 4069 4081
f 4069 4082 4070
f 4083 4070 4082
f 4070 4083 4071
f 4084 4071 4083
f 4071 4084 4072
f 4085 4072 4084
f 4072 4085 4073
f 4086 4073 4085
f 4073 4086 4074
f 4087 4074 4086
f 4074 4087 4075
f 4077 4075 4087
f 4075 4077 4065
f 4088 4077 4089
f 4077 4088 4076
f 4090 4076 4088
f 4076 4090 4078
f 4091 4078 4090
f 4078 4091 4079
f 4092 4079 4091
f 4079 4092 4080
f 4093 4080 4092
f 4080 4093 4081
f 4094 4081 4093
f 4081 4094 4082
f 4095 4082 4094
f 4082 4095 4083
f 4096 4083 4095
f 4083 4096 4084
f 4097 4084 4096
f 4084 4097 4085
f 4098 4085 4097
f 4085 4098 4086
f 4099 4086 4098
f 4086 4099 4087
f 4089 4087 4099
f 4087 4089 4077
f 4100 4089 4101
f 4089 4100 4088
f 4102 4088 4100
f 4088 4102 4090
f 4103 4090 4102
f 4090 4103 4091
f 4104 4091 4103
f 4091 4104 4092
f 4105 4092 4104
f 4092 4105 4093
f 4106 4093 4105
f 4093 4106 4094
f 4107 4094 4106
f 4094 4107 4095
f 4108 4095 4107
f 4095 4108 4096
f 4109 4096 4108
f 4096 4109 4097
f 4110 4097 4109
f 4097 4110 4098
f 4111 4098 4110
f 4098 4111 4099
f 4101 4099 4111
f 4099 4101 4089
f 4101 4112 4100
f 4100 4112 4102
f 4102 4112 4103
f 4103 4112 4104
f 4104 4112 4105
f 4105 4112 4106
f 4106 4112 4107
f 4107 4112 4108
f 4108 4112 4109
f 4109 4112 4110
f 4110 4112 4111
f 4111 4112 4101

g Path_(5)
v 98.475006 182.32501 25.199999
v 97.97205 181.91325 25.199999
v 98.03944 181.96843 24.875
v 98.223526 182.11914 24.637083
v 98.475006 182.32501 24.55
v 98.72648 182.53088 24.637083
v 98.910576 182.6816 24.875
v 98.97796 182.73676 25.199999
v 98.910576 182.6816 25.525
v 98.72648 182.53088 25.762917
v 98.475006 182.32501 25.85
v 98.223526 182.11914 25.762917
v 98.03944 181.96843 25.525
v 98.356995 181.45734 25.199999
v 98.43261 181.50053 24.875
v 98.6392 181.61855 24.637083
v 98.921394 181.77974 24.55
v 99.2036 181.94095 24.637083
v 99.41019 182.05896 24.875
v 99.4858 182.10216 25.199999
v 99.41019 182.05896 25.525
v 99.2036 181.94095 25.762917
v 98.921394 181.77974 25.85
v 98.6392 181.61855 25.762917
v 98.43261 181.50053 25.525
v 98.520706 181.02754 25.199999
v 98.60693 181.03969 24.875
v 98.84252 181.0729 24.637083
v 99.164345 181.11827 24.55
v 99.48616 181.16362 24.637083
v 99.72175 181.19684 24.875
v 99.80798 181.20898 25.199999
v 99.72175 181.19684 25.525
v 99.48616 181.16362 25.762917
v 99.164345 181.11827 25.85
v 98.84252 181.0729 25.762917
v 98.60693 181.03969 25.525
v 98.463905 180.43149 25.199999
v 98.550964 180.42934 24.875
v 98.78881 180.42345 24.637083
v 99.11371 180.4154 24.55
v 99.43861 180.40735 24.637083
v 99.67645 180.40146 24.875
v 99.76351 180.3993 25.199999
v 99.67645 180.40146 25.525
v 99.43861 180.40735 25.762917
v 99.11371 180.4154 25.85
v 98.78881 180.42345 25.762917
v 98.550964 180.42934 25.525
v 98.479515 179.70569 25.199999
v 98.56659 179.70638 24.875
v 98.804504 179.70828 24.637083
v 99.12949 179.71089 24.55
v 99.45448 179.7135 24.637083
v 99.69239 179.71541 24.875
v 99.77947 179.71611 25.199999
v 99.69239 179.71541 25.525
v 99.45448 179.7135 25.762917
v 99.12949 179.71089 25.85
v 98.804504 179.70828 25.762917
v 98.56659 179.70638 25.525
v 98.475006 179.00829 25.199999
v 98.56209 179.00801 24.875
v 98.8 179.00726 24.637083
v 99.125 179.00623 24.55
v 99.45 179.00519 24.637083
v 99.68792 179.00443 24.875
v 99.775 179.00415 25.199999
v 99.68792 179.00443 25.525
v 99.45 179.00519 25.762917
v 99.125 179.00623 25.85
v 98.8 179.00726 25.762917
v 98.56209 179.00801 25.525
v 98.475006 178.30154 25.199999
v 98.56209 178.30154 24.875
v 98.8 178.30154 24.637083
v 99.12501 178.30154 24.55
v 99.450005 178.30154 24.637083
v 99.68792 178.30154 24.875
v 99.77501 178.30154 25.199999
v 99.68792 178.30154 25.525
v 99.450005 178.30154 25.762917
v 99.12501 178.30154 25.85
v 98.8 178.30154 25.762917
v 98.56209 178.30154 25.525
v 98.48962 177.59686 25.337051
v 98.50622 177.59686 25.000996
v 98.68862 177.59686 24.718264
v 98.98795 177.59686 24.564611
v 99.32401 177.59686 24.581213
v 99.60674 177.59686 24.763617
v 99.76039 177.59686 25.062948
v 99.74379 177.59686 25.399004
v 99.561386 177.59686 25.681736
v 99.262054 177.59686 25.835386
v 98.926 177.59686 25.818787
v 98.64327 177.59686 25.636383
v 98.480225 176.86494 25.298473
v 98.527405 176.87822 24.9707
v 98.73472 176.89523 24.708101
v 99.0466 176.91144 24.581043
v 99.3795 176.92247 24.623568
v 99.6442 176.92538 24.824282
v 99.76978 176.9194 25.129404
v 99.7226 176.90613 25.457176
v 99.5153 176.8891 25.719774
v 99.20341 176.87291 25.846834
v 98.870514 176.86188 25.80431
v 98.60581 176.85896 25.603596
v 98.56173 175.99165 25.105791
v 98.64185 176.10052 24.79843
v 98.86579 176.23372 24.586077
v 99.17352 176.3555 24.525635
v 99.4826 176.43326 24.633295
v 99.7102 176.44617 24.880215
v 99.79534 176.39075 25.200228
v 99.71521 176.28186 25.50759
v 99.49128 176.14868 25.71994
v 99.18355 176.0269 25.780384
v 98.87447 175.94913 25.672722
v 98.646866 175.93623 25.425804
v 98.99439 175.32735 24.785011
v 99.061165 175.451 24.498606
v 99.258575 175.63051 24.27432
v 99.533745 175.81775 24.172255
v 99.812935 175.96255 24.219755
v 100.02133 176.02614 24.404095
v 100.1031 175.99146 24.675879
v 100.03634 175.8678 24.962284
v 99.83892 175.6883 25.18657
v 99.56375 175.50105 25.288635
v 99.28457 175.35625 25.241135
v 99.076164 175.29266 25.056797
v 99.30854 174.78679 24.897326
v 99.36229 174.81683 24.567131
v 99.56035 174.90926 24.311745
v 99.84964 175.03926 24.199596
v 100.15266 175.17206 24.260738
v 100.38821 175.27202 24.478785
v 100.493164 175.3124 24.795313
v 100.439415 175.28235 25.125507
v 100.24136 175.18993 25.380894
v 99.95207 175.0599 25.493042
v 99.64905 174.92712 25.431902
v 99.413506 174.82716 25.213854
v 99.47533 174.26387 24.861534
v 99.55555 174.27762 24.53505
v 99.78569 174.31834 24.293001
v 100.104095 174.37514 24.200245
v 100.425446 174.43275 24.281633
v 100.66363 174.47577 24.515362
v 100.75484 174.49266 24.838799
v 100.674614 174.4789 25.165283
v 100.44447 174.43817 25.407331
v 100.12607 174.3814 25.50009
v 99.80472 174.32378 25.4187
v 99.566536 174.28076 25.184973
v 99.5231 173.49136 24.849375
v 99.60693 173.51599 24.524452
v 99.835434 173.58305 24.286753
v 100.14737 173.67455 24.199963
v 100.45916 173.76598 24.28734
v 100.68726 173.83284 24.525473
v 100.77055 173.85722 24.85055
v 100.68672 173.8326 25.175472
v 100.45822 173.76555 25.413172
v 100.146286 173.67404 25.499962
v 99.834496 173.58261 25.412584
v 99.60639 173.51575 25.174454
v 99.918106 172.7757 24.849937
v 99.99615 172.81442 24.524946
v 100.209274 172.92021 24.287054
v 100.5004 173.06471 24.200006
v 100.791504 173.2092 24.287125
v 101.004585 173.31497 24.525066
v 101.08255 173.35368 24.850075
v 101.00452 173.31496 25.175066
v 100.79138 173.20917 25.412956
v 100.50026 173.06468 25.500006
v 100.20916 172.92018 25.412888
v 99.99607 172.8144 25.174946
v 100.13257 172.29846 24.850016
v 100.21825 172.31401 24.525013
v 100.45233 172.35649 24.28709
v 100.7721 172.41454 24.199999
v 101.09188 172.47256 24.287075
v 101.32598 172.51506 24.524984
v 101.411674 172.53061 24.849983
v 101.326 172.51506 25.174984
v 101.09191 172.47256 25.412907
v 100.77213 172.41454 25.499998
v 100.45236 172.35649 25.412924
v 100.21826 172.31401 25.175013
v 100.096214 171.72006 24.850016
v 100.18328 171.71875 24.525015
v 100.421165 171.7152 24.287092
v 100.746124 171.71033 24.199999
v 101.07109 171.70546 24.287075
v 101.30898 171.70189 24.524984
v 101.396065 171.70059 24.849983
v 101.309 171.70189 25.174986
v 101.07112 171.70546 25.412909
v 100.746155 171.71033 25.5
v 100.42119 171.7152 25.412924
v 100.1833 171.71875 25.175014
v 100.10102 171.00404 24.850016
v 100.188095 171.00426 24.525015
v 100.426 171.00485 24.287092
v 100.751 171.00566 24.199999
v 101.076004 171.00647 24.287075
v 101.31392 171.00705 24.524984
v 101.40102 171.00726 24.849983
v 101.31394 171.00705 25.174986
v 101.07603 171.00647 25.412909
v 100.75103 171.00566 25.5
v 100.42603 171.00485 25.412924
v 100.18811 171.00426 25.175014
v 100.09964 170.30136 24.850016
v 100.186714 170.3013 24.525015
v 100.42462 170.30116 24.287092
v 100.74962 170.30098 24.199999
v 101.07462 170.30078 24.287075
v 101.312546 170.30064 24.524984
v 101.399635 170.3006 24.849983
v 101.31256 170.30064 25.174986
v 101.07465 170.30078 25.412909
v 100.74966 170.30098 25.5
v 100.42465 170.30116 25.412924
v 100.18673 170.3013 25.175014
v 100.10019 169.59613 24.850016
v 100.18726 169.59615 24.525015
v 100.42517 169.5962 24.287092
v 100.750175 169.59628 24.199999
v 101.07517 169.59637 24.287075
v 101.313095 169.59644 24.524984
v 101.40019 169.59645 24.849983
v 101.31311 169.59644 25.174986
v 101.0752 169.59637 25.412909
v 100.750206 169.59628 25.5
v 100.4252 169.5962 25.412924
v 100.18728 169.59615 25.175014
v 100.1 168.8917 24.85
v 100.18708 168.89168 24.525
v 100.424995 168.89165 24.287083
v 100.75 168.8916 24.199999
v 101.075 168.89157 24.287083
v 101.31291 168.89154 24.525
v 101.4 168.89153 24.849998
v 101.31291 168.89154 25.175
v 101.075 168.89157 25.412916
v 100.75 168.8916 25.5
v 100.424995 168.89165 25.412916
v 100.18708 168.89168 25.175
v 100.10003 168.18123 24.85
v 100.18711 168.18199 24.525
v 100.42502 168.18407 24.287083
v 100.75001 168.18692 24.199999
v 101.075 168.18977 24.287083
v 101.312904 168.19186 24.525
v 101.39998 168.19263 24.85
v 101.312904 168.19186 25.175
v 101.075 168.18977 25.412916
v 100.75001 168.18692 25.5
v 100.42502 168.18407 25.412916
v 100.18711 168.18199 25.175
v 100.11691 167.40555 24.85
v 100.203384 167.41585 24.525
v 100.43964 167.44395 24.287083
v 100.76236 167.48235 24.199999
v 101.08508 167.52074 24.287083
v 101.321335 167.54884 24.525
v 101.40781 167.55914 24.85
v 101.321335 167.54884 25.175
v 101.08508 167.52074 25.412916
v 100.76236 167.48235 25.5
v 100.43964 167.44395 25.412916
v 100.203384 167.41585 25.175
v 100.33974 166.50894 24.946104
v 100.37385 166.52585 24.6118
v 100.55314 166.61476 24.341322
v 100.82957 166.75185 24.207144
v 101.12907 166.90036 24.245218
v 101.37138 167.02052 24.445343
v 101.49159 167.08014 24.753895
v 101.45749 167.06323 25.0882
v 101.2782 166.97432 25.358677
v 101.00176 166.83723 25.492855
v 100.70226 166.68872 25.45478
v 100.459946 166.56856 25.254656
v 100.79073 165.96799 24.793913
v 100.89405 166.02065 24.477274
v 101.12501 166.13641 24.26093
v 101.421715 166.2843 24.20285
v 101.704666 166.42465 24.318596
v 101.898056 166.51987 24.577156
v 101.95006 166.54443 24.909248
v 101.84674 166.49178 25.225887
v 101.61578 166.37599 25.442232
v 101.31908 166.22812 25.500313
v 101.03612 166.08777 25.384565
v 100.842735 165.99255 25.126005
v 100.93092 165.3593 24.803642
v 101.07635 165.43764 24.50272
v 101.342155 165.55113 24.30915
v 101.65711 165.66937 24.274805
v 101.93684 165.76068 24.408882
v 102.10637 165.80058 24.675457
v 102.120285 165.7784 25.003103
v 101.97486 165.70006 25.304026
v 101.70905 165.58656 25.497595
v 101.3941 165.46832 25.531942
v 101.11437 165.37701 25.397865
v 100.94484 165.33711 25.131289
v 101.262665 164.74654 24.54818
v 101.38709 164.88031 24.291506
v 101.63743 165.03418 24.137075
v 101.94661 165.16692 24.126265
v 102.23178 165.24294 24.26197
v 102.416534 165.24188 24.507833
v 102.45136 165.16403 24.797972
v 102.32694 165.03024 25.054646
v 102.0766 164.87637 25.209076
v 101.767426 164.74365 25.219887
v 101.482254 164.66763 25.08418
v 101.2975 164.66869 24.838318
v 101.416435 164.25069 24.396463
v 101.53492 164.32362 24.10395
v 101.793205 164.39781 23.887648
v 102.12208 164.45337 23.805511
v 102.43341 164.47539 23.879549
v 102.6438 164.458 24.089926
v 102.69685 164.40584 24.380268
v 102.57836 164.33289 24.672781
v 102.320076 164.2587 24.889086
v 101.99121 164.20316 24.971222
v 101.67987 164.18112 24.897182
v 101.46949 164.19852 24.686806
v 101.39995 163.6209 24.531776
v 101.471466 163.61931 24.202913
v 101.69779 163.6189 23.953876
v 102.01828 163.61977 23.851395
v 102.347046 163.62169 23.922928
v 102.596016 163.62413 24.149307
v 102.69846 163.62646 24.469877
v 102.626945 163.62804 24.79874
v 102.40063 163.62845 25.047777
v 102.08014 163.62758 25.150259
v 101.751366 163.62567 25.078726
v 101.5024 163.62321 24.852345
v 101.42706 162.8454 24.387846
v 101.56792 162.86156 24.082745
v 101.84145 162.89316 23.889404
v 102.17438 162.9317 23.859632
v 102.47747 162.96689 24.001408
v 102.66953 162.98927 24.27674
v 102.6991 162.99286 24.611853
v 102.55824 162.9767 24.916954
v 102.284706 162.94511 25.110294
v 101.95178 162.90656 25.140066
v 101.64869 162.87137 24.998291
v 101.45663 162.84898 24.72296
v 101.73156 161.92033 24.214138
v 101.94049 162.02388 23.995527
v 102.2218 162.18268 23.92538
v 102.50013 162.35417 24.022493
v 102.70089 162.4924 24.260845
v 102.770294 162.56035 24.576569
v 102.689735 162.53981 24.885067
v 102.48081 162.43626 25.103678
v 102.19949 162.27747 25.173824
v 101.921165 162.10597 25.076712
v 101.720406 161.96774 24.83836
v 101.651 161.8998 24.522635
v 102.368546 161.38316 24.21115
v 102.60609 161.49557 24.017817
v 102.87969 161.6829 23.966885
v 103.11604 161.89496 24.072
v 103.251816 162.07492 24.305
v 103.250626 162.17456 24.603449
v 103.1128 162.16719 24.88738
v 102.87526 162.05478 25.080713
v 102.601654 161.86745 25.131645
v 102.3653 161.6554 25.02653
v 102.22953 161.47543 24.79353
v 102.23071 161.3758 24.49508
v 102.54251 160.9858 24.322535
v 102.82169 161.01021 24.183798
v 103.15054 161.07693 24.193827
v 103.440956 161.16808 24.349937
v 103.61511 161.25922 24.610298
v 103.62635 161.32594 24.905146
v 103.47165 161.35036 25.155478
v 103.19247 161.32594 25.294214
v 102.86361 161.25922 25.284184
v 102.5732 161.16808 25.128073
v 102.39904 161.07693 24.867712
v 102.38781 161.01021 24.572865
v 102.54202 160.45305 24.41215
v 102.8238 160.4545 24.230711
v 103.15974 160.45845 24.21413
v 103.45982 160.46385 24.366852
v 103.64366 160.46925 24.647953
v 103.66197 160.4732 24.982113
v 103.509865 160.47464 25.279795
v 103.228096 160.4732 25.461233
v 102.89215 160.46925 25.477814
v 102.592064 160.46385 25.325092
v 102.40823 160.45845 25.043991
v 102.389915 160.4545 24.709831
v 102.543 159.74843 24.41305
v 102.825745 159.74818 24.230665
v 103.16174 159.74753 24.213871
v 103.46096 159.74663 24.367165
v 103.64323 159.74574 24.649471
v 103.6597 159.74509 24.985147
v 103.50597 159.74486 25.284248
v 103.22321 159.7451 25.46663
v 102.887215 159.74576 25.483427
v 102.588 159.74666 25.330133
v 102.40573 159.74754 25.047827
v 102.38927 159.74818 24.71215
v 103.024506 159.75917 24.849552
usemtl mat_11
s 1
f 4113 4113 4114
f 4114 4113 4115
f 4113 4113 4115
f 4115 4113 4116
f 4113 4113 4116
f 4116 4113 4117
f 4113 4113 4117
f 4117 4113 4118
f 4113 4113 4118
f 4118 4113 4119
f 4113 4113 4119
f 4119 4113 4120
f 4113 4113 4120
f 4120 4113 4121
f 4113 4113 4121
f 4121 4113 4122
f 4113 4113 4122
f 4122 4113 4123
f 4113 4113 4123
f 4123 4113 4124
f 4113 4113 4124
f 4124 4113 4125
f 4113 4113 4125
f 4125 4113 4114
f 4114 4115 4126
f 4126 4115 4127
f 4115 4116 4127
f 4127 4116 4128
f 4116 4117 4128
f 4128 4117 4129
f 4117 4118 4129
f 4129 4118 4130
f 4118 4119 4130
f 4130 4119 4131
f 4119 4120 4131
f 4131 4120 4132
f 4120 4121 4132
f 4132 4121 4133
f 4121 4122 4133
f 4133 4122 4134
f 4122 4123 4134
f 4134 4123 4135
f 4123 4124 4135
f 4135 4124 4136
f 4124 4125 4136
f 4136 4125 4137
f 4125 4114 4137
f 4137 4114 4126
f 4126 4127 4138
f 4138 4127 4139
f 4127 4128 4139
f 4139 4128 4140
f 4128 4129 4140
f 4140 4129 4141
f 4129 4130 4141
f 4141 4130 4142
f 4130 4131 4142
f 4142 4131 4143
f 4131 4132 4143
f 4143 4132 4144
f 4132 4133 4144
f 4144 4133 4145
f 4133 4134 4145
f 4145 4134 4146
f 4134 4135 4146
f 4146 4135 4147
f 4135 4136 4147
f 4147 4136 4148
f 4136 4137 4148
f 4148 4137 4149
f 4137 4126 4149
f 4149 4126 4138
f 4138 4139 4150
f 4150 4139 4151
f 4139 4140 4151
f 4151 4140 4152
f 4140 4141 4152
f 4152 4141 4153
f 4141 4142 4153
f 4153 4142 4154
f 4142 4143 4154
f 4154 4143 4155
f 4143 4144 4155
f 4155 4144 4156
f 4144 4145 4156
f 4156 4145 4157
f 4145 4146 4157
f 4157 4146 4158
f 4146 4147 4158
f 4158 4147 4159
f 4147 4148 4159
f 4159 4148 4160
f 4148 4149 4160
f 4160 4149 4161
f 4149 4138 4161
f 4161 4138 4150
f 4150 4151 4162
f 4162 4151 4163
f 4151 4152 4163
f 4163 4152 4164
f 4152 4153 4164
f 4164 4153 4165
f 4153 4154 4165
f 4165 4154 4166
f 4154 4155 4166
f 4166 4155 4167
f 4155 4156 4167
f 4167 4156 4168
f 4156 4157 4168
f 4168 4157 4169
f 4157 4158 4169
f 4169 4158 4170
f 4158 4159 4170
f 4170 4159 4171
f 4159 4160 4171
f 4171 4160 4172
f 4160 4161 4172
f 4172 4161 4173
f 4161 4150 4173
f 4173 4150 4162
f 4162 4163 4174
f 4174 4163 4175
f 4163 4164 4175
f 4175 4164 4176
f 4164 4165 4176
f 4176 4165 4177
f 4165 4166 4177
f 4177 4166 4178
f 4166 4167 4178
f 4178 4167 4179
f 4167 4168 4179
f 4179 4168 4180
f 4168 4169 4180
f 4180 4169 4181
f 4169 4170 4181
f 4181 4170 4182
f 4170 4171 4182
f 4182 4171 4183
f 4171 4172 4183
f 4183 4172 4184
f 4172 4173 4184
f 4184 4173 4185
f 4173 4162 4185
f 4185 4162 4174
f 4174 4175 4186
f 4186 4175 4187
f 4175 4176 4187
f 4187 4176 4188
f 4176 4177 4188
f 4188 4177 4189
f 4177 4178 4189
f 4189 4178 4190
f 4178 4179 4190
f 4190 4179 4191
f 4179 4180 4191
f 4191 4180 4192
f 4180 4181 4192
f 4192 4181 4193
f 4181 4182 4193
f 4193 4182 4194
f 4182 4183 4194
f 4194 4183 4195
f 4183 4184 4195
f 4195 4184 4196
f 4184 4185 4196
f 4196 4185 4197
f 4185 4174 4197
f 4197 4174 4186
f 4186 4187 4198
f 4198 4187 4199
f 4187 4188 4199
f 4199 4188 4200
f 4188 4189 4200
f 4200 4189 4201
f 4189 4190 4201
f 4201 4190 4202
f 4190 4191 4202
f 4202 4191 4203
f 4191 4192 4203
f 4203 4192 4204
f 4192 4193 4204
f 4204 4193 4205
f 4193 4194 4205
f 4205 4194 4206
f 4194 4195 4206
f 4206 4195 4207
f 4195 4196 4207
f 4207 4196 4208
f 4196 4197 4208
f 4208 4197 4209
f 4197 4186 4209
f 4209 4186 4198
f 4198 4199 4210
f 4210 4199 4211
f 4199 4200 4211
f 4211 4200 4212
f 4200 4201 4212
f 4212 4201 4213
f 4201 4202 4213
f 4213 4202 4214
f 4202 4203 4214
f 4214 4203 4215
f 4203 4204 4215
f 4215 4204 4216
f 4204 4205 4216
f 4216 4205 4217
f 4205 4206 4217
f 4217 4206 4218
f 4206 4207 4218
f 4218 4207 4219
f 4207 4208 4219
f 4219 4208 4220
f 4208 4209 4220
f 4220 4209 4221
f 4209 4198 4221
f 4221 4198 4210
f 4210 4211 4222
f 4222 4211 4223
f 4211 4212 4223
f 4223 4212 4224
f 4212 4213 4224
f 4224 4213 4225
f 4213 4214 4225
f 4225 4214 4226
f 4214 4215 4226
f 4226 4215 4227
f 4215 4216 4227
f 4227 4216 4228
f 4216 4217 4228
f 4228 4217 4229
f 4217 4218 4229
f 4229 4218 4230
f 4218 4219 4230
f 4230 4219 4231
f 4219 4220 4231
f 4231 4220 4232
f 4220 4221 4232
f 4232 4221 4233
f 4221 4210 4233
f 4233 4210 4222
f 4222 4223 4234
f 4234 4223 4235
f 4223 4224 4235
f 4235 4224 4236
f 4224 4225 4236
f 4236 4225 4237
f 4225 4226 4237
f 4237 4226 4238
f 4226 4227 4238
f 4238 4227 4239
f 4227 4228 4239
f 4239 4228 4240
f 4228 4229 4240
f 4240 4229 4241
f 4229 4230 4241
f 4241 4230 4242
f 4230 4231 4242
f 4242 4231 4243
f 4231 4232 4243
f 4243 4232 4244
f 4232 4233 4244
f 4244 4233 4245
f 4233 4222 4245
f 4245 4222 4234
f 4234 4235 4246
f 4246 4235 4247
f 4235 4236 4247
f 4247 4236 4248
f 4236 4237 4248
f 4248 4237 4249
f 4237 4238 4249
f 4249 4238 4250
f 4238 4239 4250
f 4250 4239 4251
f 4239 4240 4251
f 4251 4240 4252
f 4240 4241 4252
f 4252 4241 4253
f 4241 4242 4253
f 4253 4242 4254
f 4242 4243 4254
f 4254 4243 4255
f 4243 4244 4255
f 4255 4244 4256
f 4244 4245 4256
f 4256 4245 4257
f 4245 4234 4257
f 4257 4234 4246
f 4246 4247 4258
f 4258 4247 4259
f 4247 4248 4259
f 4259 4248 4260
f 4248 4249 4260
f 4260 4249 4261
f 4249 4250 4261
f 4261 4250 4262
f 4250 4251 4262
f 4262 4251 4263
f 4251 4252 4263
f 4263 4252 4264
f 4252 4253 4264
f 4264 4253 4265
f 4253 4254 4265
f 4265 4254 4266
f 4254 4255 4266
f 4266 4255 4267
f 4255 4256 4267
f 4267 4256 4268
f 4256 4257 4268
f 4268 4257 4269
f 4257 4246 4269
f 4269 4246 4258
f 4258 4259 4270
f 4270 4259 4271
f 4259 4260 4271
f 4271 4260 4272
f 4260 4261 4272
f 4272 4261 4273
f 4261 4262 4273
f 4273 4262 4274
f 4262 4263 4274
f 4274 4263 4275
f 4263 4264 4275
f 4275 4264 4276
f 4264 4265 4276
f 4276 4265 4277
f 4265 4266 4277
f 4277 4266 4278
f 4266 4267 4278
f 4278 4267 4279
f 4267 4268 4279
f 4279 4268 4280
f 4268 4269 4280
f 4280 4269 4281
f 4269 4258 4281
f 4281 4258 4270
f 4270 4271 4282
f 4282 4271 4283
f 4271 4272 4283
f 4283 4272 4284
f 4272 4273 4284
f 4284 4273 4285
f 4273 4274 4285
f 4285 4274 4286
f 4274 4275 4286
f 4286 4275 4287
f 4275 4276 4287
f 4287 4276 4288
f 4276 4277 4288
f 4288 4277 4289
f 4277 4278 4289
f 4289 4278 4290
f 4278 4279 4290
f 4290 4279 4291
f 4279 4280 4291
f 4291 4280 4292
f 4280 4281 4292
f 4292 4281 4293
f 4281 4270 4293
f 4293 4270 4282
f 4282 4283 4294
f 4294 4283 4295
f 4283 4284 4295
f 4295 4284 4296
f 4284 4285 4296
f 4296 4285 4297
f 4285 4286 4297
f 4297 4286 4298
f 4286 4287 4298
f 4298 4287 4299
f 4287 4288 4299
f 4299 4288 4300
f 4288 4289 4300
f 4300 4289 4301
f 4289 4290 4301
f 4301 4290 4302
f 4290 4291 4302
f 4302 4291 4303
f 4291 4292 4303
f 4303 4292 4304
f 4292 4293 4304
f 4304 4293 4305
f 4293 4282 4305
f 4305 4282 4294
f 4294 4295 4306
f 4306 4295 4307
f 4295 4296 4307
f 4307 4296 4308
f 4296 4297 4308
f 4308 4297 4309
f 4297 4298 4309
f 4309 4298 4310
f 4298 4299 4310
f 4310 4299 4311
f 4299 4300 4311
f 4311 4300 4312
f 4300 4301 4312
f 4312 4301 4313
f 4301 4302 4313
f 4313 4302 4314
f 4302 4303 4314
f 4314 4303 4315
f 4303 4304 4315
f 4315 4304 4316
f 4304 4305 4316
f 4316 4305 4317
f 4305 4294 4317
f 4317 4294 4306
f 4306 4307 4318
f 4318 4307 4319
f 4307 4308 4319
f 4319 4308 4320
f 4308 4309 4320
f 4320 4309 4321
f 4309 4310 4321
f 4321 4310 4322
f 4310 4311 4322
f 4322 4311 4323
f 4311 4312 4323
f 4323 4312 4324
f 4312 4313 4324
f 4324 4313 4325
f 4313 4314 4325
f 4325 4314 4326
f 4314 4315 4326
f 4326 4315 4327
f 4315 4316 4327
f 4327 4316 4328
f 4316 4317 4328
f 4328 4317 4329
f 4317 4306 4329
f 4329 4306 4318
f 4318 4319 4330
f 4330 4319 4331
f 4319 4320 4331
f 4331 4320 4332
f 4320 4321 4332
f 4332 4321 4333
f 4321 4322 4333
f 4333 4322 4334
f 4322 4323 4334
f 4334 4323 4335
f 4323 4324 4335
f 4335 4324 4336
f 4324 4325 4336
f 4336 4325 4337
f 4325 4326 4337
f 4337 4326 4338
f 4326 4327 4338
f 4338 4327 4339
f 4327 4328 4339
f 4339 4328 4340
f 4328 4329 4340
f 4340 4329 4341
f 4329 4318 4341
f 4341 4318 4330
f 4330 4331 4342
f 4342 4331 4343
f 4331 4332 4343
f 4343 4332 4344
f 4332 4333 4344
f 4344 4333 4345
f 4333 4334 4345
f 4345 4334 4346
f 4334 4335 4346
f 4346 4335 4347
f 4335 4336 4347
f 4347 4336 4348
f 4336 4337 4348
f 4348 4337 4349
f 4337 4338 4349
f 4349 4338 4350
f 4338 4339 4350
f 4350 4339 4351
f 4339 4340 4351
f 4351 4340 4352
f 4340 4341 4352
f 4352 4341 4353
f 4341 4330 4353
f 4353 4330 4342
f 4342 4343 4354
f 4354 4343 4355
f 4343 4344 4355
f 4355 4344 4356
f 4344 4345 4356
f 4356 4345 4357
f 4345 4346 4357
f 4357 4346 4358
f 4346 4347 4358
f 4358 4347 4359
f 4347 4348 4359
f 4359 4348 4360
f 4348 4349 4360
f 4360 4349 4361
f 4349 4350 4361
f 4361 4350 4362
f 4350 4351 4362
f 4362 4351 4363
f 4351 4352 4363
f 4363 4352 4364
f 4352 4353 4364
f 4364 4353 4365
f 4353 4342 4365
f 4365 4342 4354
f 4354 4355 4366
f 4366 4355 4367
f 4355 4356 4367
f 4367 4356 4368
f 4356 4357 4368
f 4368 4357 4369
f 4357 4358 4369
f 4369 4358 4370
f 4358 4359 4370
f 4370 4359 4371
f 4359 4360 4371
f 4371 4360 4372
f 4360 4361 4372
f 4372 4361 4373
f 4361 4362 4373
f 4373 4362 4374
f 4362 4363 4374
f 4374 4363 4375
f 4363 4364 4375
f 4375 4364 4376
f 4364 4365 4376
f 4376 4365 4377
f 4365 4354 4377
f 4377 4354 4366
f 4366 4367 4378
f 4378 4367 4379
f 4367 4368 4379
f 4379 4368 4380
f 4368 4369 4380
f 4380 4369 4381
f 4369 4370 4381
f 4381 4370 4382
f 4370 4371 4382
f 4382 4371 4383
f 4371 4372 4383
f 4383 4372 4384
f 4372 4373 4384
f 4384 4373 4385
f 4373 4374 4385
f 4385 4374 4386
f 4374 4375 4386
f 4386 4375 4387
f 4375 4376 4387
f 4387 4376 4388
f 4376 4377 4388
f 4388 4377 4389
f 4377 4366 4389
f 4389 4366 4378
f 4378 4379 4390
f 4390 4379 4391
f 4379 4380 4391
f 4391 4380 4392
f 4380 4381 4392
f 4392 4381 4393
f 4381 4382 4393
f 4393 4382 4394
f 4382 4383 4394
f 4394 4383 4395
f 4383 4384 4395
f 4395 4384 4396
f 4384 4385 4396
f 4396 4385 4397
f 4385 4386 4397
f 4397 4386 4398
f 4386 4387 4398
f 4398 4387 4399
f 4387 4388 4399
f 4399 4388 4400
f 4388 4389 4400
f 4400 4389 4401
f 4389 4378 4401
f 4401 4378 4390
f 4390 4391 4402
f 4402 4391 4403
f 4391 4392 4403
f 4403 4392 4404
f 4392 4393 4404
f 4404 4393 4405
f 4393 4394 4405
f 4405 4394 4406
f 4394 4395 4406
f 4406 4395 4407
f 4395 4396 4407
f 4407 4396 4408
f 4396 4397 4408
f 4408 4397 4409
f 4397 4398 4409
f 4409 4398 4410
f 4398 4399 4410
f 4410 4399 4411
f 4399 4400 4411
f 4411 4400 4412
f 4400 4401 4412
f 4412 4401 4413
f 4401 4390 4413
f 4413 4390 4402
f 4402 4403 4414
f 4414 4403 4415
f 4403 4404 4415
f 4415 4404 4416
f 4404 4405 4416
f 4416 4405 4417
f 4405 4406 4417
f 4417 4406 4418
f 4406 4407 4418
f 4418 4407 4419
f 4407 4408 4419
f 4419 4408 4420
f 4408 4409 4420
f 4420 4409 4421
f 4409 4410 4421
f 4421 4410 4422
f 4410 4411 4422
f 4422 4411 4423
f 4411 4412 4423
f 4423 4412 4424
f 4412 4413 4424
f 4424 4413 4425
f 4413 4402 4425
f 4425 4402 4414
f 4414 4415 4426
f 4426 4415 4427
f 4415 4416 4427
f 4427 4416 4428
f 4416 4417 4428
f 4428 4417 4429
f 4417 4418 4429
f 4429 4418 4430
f 4418 4419 4430
f 4430 4419 4431
f 4419 4420 4431
f 4431 4420 4432
f 4420 4421 4432
f 4432 4421 4433
f 4421 4422 4433
f 4433 4422 4434
f 4422 4423 4434
f 4434 4423 4435
f 4423 4424 4435
f 4435 4424 4436
f 4424 4425 4436
f 4436 4425 4437
f 4425 4414 4437
f 4437 4414 4426
f 4426 4427 4438
f 4438 4427 4439
f 4427 4428 4439
f 4439 4428 4440
f 4428 4429 4440
f 4440 4429 4441
f 4429 4430 4441
f 4441 4430 4442
f 4430 4431 4442
f 4442 4431 4443
f 4431 4432 4443
f 4443 4432 4444
f 4432 4433 4444
f 4444 4433 4445
f 4433 4434 4445
f 4445 4434 4446
f 4434 4435 4446
f 4446 4435 4447
f 4435 4436 4447
f 4447 4436 4448
f 4436 4437 4448
f 4448 4437 4449
f 4437 4426 4449
f 4449 4426 4438
f 4438 4439 4450
f 4450 4439 4451
f 4439 4440 4451
f 4451 4440 4452
f 4440 4441 4452
f 4452 4441 4453
f 4441 4442 4453
f 4453 4442 4454
f 4442 4443 4454
f 4454 4443 4455
f 4443 4444 4455
f 4455 4444 4456
f 4444 4445 4456
f 4456 4445 4457
f 4445 4446 4457
f 4457 4446 4458
f 4446 4447 4458
f 4458 4447 4459
f 4447 4448 4459
f 4459 4448 4460
f 4448 4449 4460
f 4460 4449 4461
f 4449 4438 4461
f 4461 4438 4450
f 4450 4451 4462
f 4462 4451 4463
f 4451 4452 4463
f 4463 4452 4464
f 4452 4453 4464
f 4464 4453 4465
f 4453 4454 4465
f 4465 4454 4466
f 4454 4455 4466
f 4466 4455 4467
f 4455 4456 4467
f 4467 4456 4468
f 4456 4457 4468
f 4468 4457 4469
f 4457 4458 4469
f 4469 4458 4470
f 4458 4459 4470
f 4470 4459 4471
f 4459 4460 4471
f 4471 4460 4472
f 4460 4461 4472
f 4472 4461 4473
f 4461 4450 4473
f 4473 4450 4462
f 4462 4463 4474
f 4474 4463 4475
f 4463 4464 4475
f 4475 4464 4476
f 4464 4465 4476
f 4476 4465 4477
f 4465 4466 4477
f 4477 4466 4478
f 4466 4467 4478
f 4478 4467 4479
f 4467 4468 4479
f 4479 4468 4480
f 4468 4469 4480
f 4480 4469 4481
f 4469 4470 4481
f 4481 4470 4482
f 4470 4471 4482
f 4482 4471 4483
f 4471 4472 4483
f 4483 4472 4484
f 4472 4473 4484
f 4484 4473 4485
f 4473 4462 4485
f 4485 4462 4474
f 4474 4475 4486
f 4486 4475 4487
f 4475 4476 4487
f 4487 4476 4488
f 4476 4477 4488
f 4488 4477 4489
f 4477 4478 4489
f 4489 4478 4490
f 4478 4479 4490
f 4490 4479 4491
f 4479 4480 4491
f 4491 4480 4492
f 4480 4481 4492
f 4492 4481 4493
f 4481 4482 4493
f 4493 4482 4494
f 4482 4483 4494
f 4494 4483 4495
f 4483 4484 4495
f 4495 4484 4496
f 4484 4485 4496
f 4496 4485 4497
f 4485 4474 4497
f 4497 4474 4486
f 4486 4487 4498
f 4498 4487 4499
f 4487 4488 4499
f 4499 4488 4500
f 4488 4489 4500
f 4500 4489 4501
f 4489 4490 4501
f 4501 4490 4502
f 4490 4491 4502
f 4502 4491 4503
f 4491 4492 4503
f 4503 4492 4504
f 4492 4493 4504
f 4504 4493 4505
f 4493 4494 4505
f 4505 4494 4506
f 4494 4495 4506
f 4506 4495 4507
f 4495 4496 4507
f 4507 4496 4508
f 4496 4497 4508
f 4508 4497 4509
f 4497 4486 4509
f 4509 4486 4498
f 4498 4499 4510
f 4510 4499 4511
f 4499 4500 4511
f 4511 4500 4512
f 4500 4501 4512
f 4512 4501 4513
f 4501 4502 4513
f 4513 4502 4514
f 4502 4503 4514
f 4514 4503 4515
f 4503 4504 4515
f 4515 4504 4516
f 4504 4505 4516
f 4516 4505 4517
f 4505 4506 4517
f 4517 4506 4518
f 4506 4507 4518
f 4518 4507 4519
f 4507 4508 4519
f 4519 4508 4520
f 4508 4509 4520
f 4520 4509 4521
f 4509 4498 4521
f 4521 4498 4510
f 4510 4511 4522
f 4522 4511 4523
f 4511 4512 4523
f 4523 4512 4524
f 4512 4513 4524
f 4524 4513 4525
f 4513 4514 4525
f 4525 4514 4526
f 4514 4515 4526
f 4526 4515 4527
f 4515 4516 4527
f 4527 4516 4528
f 4516 4517 4528
f 4528 4517 4529
f 4517 4518 4529
f 4529 4518 4530
f 4518 4519 4530
f 4530 4519 4531
f 4519 4520 4531
f 4531 4520 4532
f 4520 4521 4532
f 4532 4521 4533
f 4521 4510 4533
f 4533 4510 4522
f 4522 4523 4534
f 4534 4523 4534
f 4523 4524 4534
f 4534 4524 4534
f 4524 4525 4534
f 4534 4525 4534
f 4525 4526 4534
f 4534 4526 4534
f 4526 4527 4534
f 4534 4527 4534
f 4527 4528 4534
f 4534 4528 4534
f 4528 4529 4534
f 4534 4529 4534
f 4529 4530 4534
f 4534 4530 4534
f 4530 4531 4534
f 4534 4531 4534
f 4531 4532 4534
f 4534 4532 4534
f 4532 4533 4534
f 4534 4533 4534
f 4533 4522 4534
f 4534 4522 4534

g Path_(4)
v 107.575005 197.6 25.199999
v 107.52698 198.24823 25.199999
v 107.53342 198.16139 24.875
v 107.550995 197.92412 24.637083
v 107.575005 197.6 24.55
v 107.59902 197.2759 24.637083
v 107.6166 197.03864 24.875
v 107.62303 196.95178 25.199999
v 107.6166 197.03864 25.525
v 107.59902 197.2759 25.762917
v 107.575005 197.6 25.85
v 107.550995 197.92412 25.762917
v 107.53342 198.16139 25.525
v 106.56847 198.16013 25.199999
v 106.59449 198.07703 24.875
v 106.66558 197.84998 24.637083
v 106.762695 197.53983 24.55
v 106.85981 197.22968 24.637083
v 106.9309 197.00262 24.875
v 106.956924 196.91953 25.199999
v 106.9309 197.00262 25.525
v 106.85981 197.22968 25.762917
v 106.762695 197.53983 25.85
v 106.66558 197.84998 25.762917
v 106.59449 198.07703 25.525
v 105.6972 197.66455 25.199999
v 105.74596 197.5924 24.875
v 105.87916 197.39528 24.637083
v 106.06112 197.12599 24.55
v 106.24308 196.8567 24.637083
v 106.37629 196.65958 24.875
v 106.42504 196.58742 25.199999
v 106.37629 196.65958 25.525
v 106.24308 196.8567 25.762917
v 106.06112 197.12599 25.85
v 105.87916 197.39528 25.762917
v 105.74596 197.5924 25.525
v 105.137344 197.21696 25.199999
v 105.1746 197.13824 24.875
v 105.27638 196.9232 24.637083
v 105.41543 196.62946 24.55
v 105.55447 196.3357 24.637083
v 105.65625 196.12065 24.875
v 105.693504 196.04193 25.199999
v 105.65625 196.12065 25.525
v 105.55447 196.3357 25.762917
v 105.41543 196.62946 25.85
v 105.27638 196.9232 25.762917
v 105.1746 197.13824 25.525
v 104.35611 197.03795 25.199999
v 104.39175 196.9585 24.875
v 104.4891 196.74141 24.637083
v 104.62208 196.44485 24.55
v 104.755066 196.14832 24.637083
v 104.85242 195.93123 24.875
v 104.88805 195.85176 25.199999
v 104.85242 195.93123 25.525
v 104.755066 196.14832 25.762917
v 104.62208 196.44485 25.85
v 104.4891 196.74141 25.762917
v 104.39175 196.9585 25.525
v 103.37144 196.25832 25.199999
v 103.44983 196.22038 24.875
v 103.663994 196.11678 24.637083
v 103.95656 195.97523 24.55
v 104.249115 195.8337 24.637083
v 104.46329 195.73009 24.875
v 104.54167 195.69215 25.199999
v 104.46329 195.73009 25.525
v 104.249115 195.8337 25.762917
v 103.95656 195.97523 25.85
v 103.663994 196.11678 25.762917
v 103.44983 196.22038 25.525
v 103.351425 195.15651 25.199999
v 103.43851 195.15724 24.875
v 103.676414 195.15923 24.637083
v 104.0014 195.16194 24.55
v 104.32639 195.16464 24.637083
v 104.5643 195.16663 24.875
v 104.65138 195.16736 25.199999
v 104.5643 195.16663 25.525
v 104.32639 195.16464 25.762917
v 104.0014 195.16194 25.85
v 103.676414 195.15923 25.762917
v 103.43851 195.15724 25.525
v 103.33929 194.50465 25.199999
v 103.423805 194.48366 24.875
v 103.65471 194.42633 24.637083
v 103.97013 194.34799 24.55
v 104.285545 194.26967 24.637083
v 104.51645 194.21233 24.875
v 104.60097 194.19135 25.199999
v 104.51645 194.21233 25.525
v 104.285545 194.26967 25.762917
v 103.97013 194.34799 25.85
v 103.65471 194.42633 25.762917
v 103.423805 194.48366 25.525
v 103.07168 193.9677 25.199999
v 103.14474 193.9203 24.875
v 103.344345 193.79085 24.637083
v 103.617004 193.61398 24.55
v 103.88967 193.43713 24.637083
v 104.08928 193.30766 24.875
v 104.16234 193.26027 25.199999
v 104.08928 193.30766 25.525
v 103.88967 193.43713 25.762917
v 103.617004 193.61398 25.85
v 103.344345 193.79085 25.762917
v 103.14474 193.9203 25.525
v 102.53424 193.3281 25.199999
v 102.6088 193.28311 24.875
v 102.8125 193.16019 24.637083
v 103.09076 192.99226 24.55
v 103.369026 192.82434 24.637083
v 103.57272 192.70142 24.875
v 103.647285 192.65643 25.199999
v 103.57272 192.70142 25.525
v 103.369026 192.82434 25.762917
v 103.09076 192.99226 25.85
v 102.8125 193.16019 25.762917
v 102.6088 193.28311 25.525
v 102.15719 192.40152 25.199999
v 102.24143 192.37947 24.875
v 102.47159 192.31921 24.637083
v 102.78599 192.2369 24.55
v 103.100395 192.15457 24.637083
v 103.33055 192.09431 24.875
v 103.414795 192.07227 25.199999
v 103.33055 192.09431 25.525
v 103.100395 192.15457 25.762917
v 102.78599 192.2369 25.85
v 102.47159 192.31921 25.762917
v 102.24143 192.37947 25.525
v 102.0322 191.4593 25.199999
v 102.119194 191.45525 24.875
v 102.35685 191.4442 24.637083
v 102.681496 191.42908 24.55
v 103.00615 191.41397 24.637083
v 103.243805 191.40292 24.875
v 103.330795 191.39886 25.199999
v 103.243805 191.40292 25.525
v 103.00615 191.41397 25.762917
v 102.681496 191.42908 25.85
v 102.35685 191.4442 25.762917
v 102.119194 191.45525 25.525
v 102.060524 190.61133 25.199999
v 102.147606 190.61183 24.875
v 102.38552 190.6132 24.637083
v 102.71052 190.61507 24.55
v 103.035515 190.61693 24.637083
v 103.27342 190.6183 24.875
v 103.360504 190.61879 25.199999
v 103.27342 190.6183 25.525
v 103.035515 190.61693 25.762917
v 102.71052 190.61507 25.85
v 102.38552 190.6132 25.762917
v 102.147606 190.61183 25.525
v 102.0426 189.84853 25.199999
v 102.12945 189.84213 24.875
v 102.36672 189.82465 24.637083
v 102.69084 189.80077 24.55
v 103.01496 189.77689 24.637083
v 103.252235 189.7594 24.875
v 103.33909 189.753 25.199999
v 103.252235 189.7594 25.525
v 103.01496 189.77689 25.762917
v 102.69084 189.80077 25.85
v 102.36672 189.82465 25.762917
v 102.12945 189.84213 25.525
v 101.99813 189.25893 25.199999
v 102.07755 189.22322 24.875
v 102.29454 189.12566 24.637083
v 102.59096 188.99237 24.55
v 102.887375 188.8591 24.637083
v 103.10437 188.76154 24.875
v 103.18379 188.72583 25.199999
v 103.10437 188.76154 25.525
v 102.887375 188.8591 25.762917
v 102.59096 188.99237 25.85
v 102.29454 189.12566 25.762917
v 102.07755 189.22322 25.525
v 101.528015 188.76505 25.199999
v 101.59829 188.71361 24.875
v 101.79028 188.5731 24.637083
v 102.05255 188.38116 24.55
v 102.31482 188.18922 24.637083
v 102.50681 188.0487 24.875
v 102.57709 187.99728 25.199999
v 102.50681 188.0487 25.525
v 102.31482 188.18922 25.762917
v 102.05255 188.38116 25.85
v 101.79028 188.5731 25.762917
v 101.59829 188.71361 25.525
v 101.07496 188.0168 25.199999
v 101.1497 187.97209 24.875
v 101.35387 187.84996 24.637083
v 101.63278 187.68312 24.55
v 101.91169 187.51628 24.637083
v 102.11586 187.39415 24.875
v 102.1906 187.34944 25.199999
v 102.11586 187.39415 25.525
v 101.91169 187.51628 25.762917
v 101.63278 187.68312 25.85
v 101.35387 187.84996 25.762917
v 101.1497 187.97209 25.525
v 100.650475 187.30309 25.199999
v 100.72628 187.26022 24.875
v 100.93337 187.14311 24.637083
v 101.21627 186.98312 24.55
v 101.49917 186.82314 24.637083
v 101.70626 186.70602 24.875
v 101.78207 186.66316 25.199999
v 101.70626 186.70602 25.525
v 101.49917 186.82314 25.762917
v 101.21627 186.98312 25.85
v 100.93337 187.14311 25.762917
v 100.72628 187.26022 25.525
v 100.318245 186.66484 25.199999
v 100.38695 186.61133 24.875
v 100.574646 186.46513 24.637083
v 100.831055 186.26543 24.55
v 101.08746 186.06573 24.637083
v 101.27516 185.91954 24.875
v 101.343864 185.86603 25.199999
v 101.27516 185.91954 25.525
v 101.08746 186.06573 25.762917
v 100.831055 186.26543 25.85
v 100.574646 186.46513 25.762917
v 100.38695 186.61133 25.525
v 99.761406 186.16718 25.199999
v 99.82413 186.10675 24.875
v 99.99547 185.9417 24.637083
v 100.22953 185.71622 24.55
v 100.46359 185.49074 24.637083
v 100.63494 185.32567 24.875
v 100.697655 185.26526 25.199999
v 100.63494 185.32567 25.525
v 100.46359 185.49074 25.762917
v 100.22953 185.71622 25.85
v 99.99547 185.9417 25.762917
v 99.82413 186.10675 25.525
v 99.14851 185.43352 25.199999
v 99.222824 185.38812 24.875
v 99.425835 185.26405 24.637083
v 99.70316 185.0946 24.55
v 99.980484 184.92514 24.637083
v 100.183495 184.80109 24.875
v 100.257805 184.75568 25.199999
v 100.183495 184.80109 25.525
v 99.980484 184.92514 25.762917
v 99.70316 185.0946 25.85
v 99.425835 185.26405 25.762917
v 99.222824 185.38812 25.525
v 98.763596 184.51553 25.199999
v 98.84754 184.49236 24.875
v 99.07688 184.42906 24.637083
v 99.39017 184.3426 24.55
v 99.70345 184.25613 24.637083
v 99.93279 184.19284 24.875
v 100.01674 184.16966 25.199999
v 99.93279 184.19284 25.525
v 99.70345 184.25613 25.762917
v 99.39017 184.3426 25.85
v 99.07688 184.42906 25.762917
v 98.84754 184.49236 25.525
v 98.676476 183.79437 25.199999
v 98.75641 183.75983 24.875
v 98.9748 183.66545 24.637083
v 99.27313 183.53651 24.55
v 99.571465 183.40758 24.637083
v 99.789856 183.31319 24.875
v 99.8698 183.27864 25.199999
v 99.789856 183.31319 25.525
v 99.571465 183.40758 25.762917
v 99.27313 183.53651 25.85
v 98.9748 183.66545 25.762917
v 98.75641 183.75983 25.525
v 98.23368 183.27159 25.199999
v 98.30502 183.22166 24.875
v 98.499954 183.08525 24.637083
v 98.766235 182.89893 24.55
v 99.03252 182.71259 24.637083
v 99.22745 182.57617 24.875
v 99.29879 182.52625 25.199999
v 99.22745 182.57617 25.525
v 99.03252 182.71259 25.762917
v 98.766235 182.89893 25.85
v 98.499954 183.08525 25.762917
v 98.30502 183.22166 25.525
v 97.777374 182.52827 25.199999
v 97.85287 182.48486 24.875
v 98.05912 182.36627 24.637083
v 98.340866 182.20427 24.55
v 98.62262 182.04228 24.637083
v 98.82887 181.92369 24.875
v 98.904366 181.88028 25.199999
v 98.82887 181.92369 25.525
v 98.62262 182.04228 25.762917
v 98.340866 182.20427 25.85
v 98.05912 182.36627 25.762917
v 97.85287 182.48486 25.525
v 97.429924 181.87099 25.199999
v 97.50021 181.81956 24.875
v 97.69222 181.6791 24.637083
v 97.95452 181.48718 24.55
v 98.21682 181.29529 24.637083
v 98.40884 181.15482 24.875
v 98.47912 181.1034 25.199999
v 98.40884 181.15482 25.525
v 98.21682 181.29529 25.762917
v 97.95452 181.48718 25.85
v 97.69222 181.6791 25.762917
v 97.50021 181.81956 25.525
v 96.90387 181.33557 25.199999
v 96.968735 181.27747 24.875
v 97.14596 181.11873 24.637083
v 97.38805 180.90189 24.55
v 97.630135 180.68506 24.637083
v 97.80736 180.52632 24.875
v 97.87222 180.46822 25.199999
v 97.80736 180.52632 25.525
v 97.630135 180.68506 25.762917
v 97.38805 180.90189 25.85
v 97.14596 181.11873 25.762917
v 96.968735 181.27747 25.525
v 96.338875 180.65154 25.199999
v 96.40983 180.60104 24.875
v 96.60365 180.46307 24.637083
v 96.86843 180.27461 24.55
v 97.13321 180.08615 24.637083
v 97.32704 179.9482 24.875
v 97.39799 179.89769 25.199999
v 97.32704 179.9482 25.525
v 97.13321 180.08615 25.762917
v 96.86843 180.27461 25.85
v 96.60365 180.46307 25.762917
v 96.40983 180.60104 25.525
v 95.89647 179.92554 25.199999
v 95.97008 179.87901 24.875
v 96.17119 179.75189 24.637083
v 96.44591 179.57825 24.55
v 96.72063 179.40459 24.637083
v 96.92174 179.27748 24.875
v 96.995346 179.23094 25.199999
v 96.92174 179.27748 25.525
v 96.72063 179.40459 25.762917
v 96.44591 179.57825 25.85
v 96.17119 179.75189 25.762917
v 95.97008 179.87901 25.525
v 95.489174 179.30206 25.199999
v 95.557365 179.24791 24.875
v 95.74367 179.09993 24.637083
v 95.99817 178.8978 24.55
v 96.25266 178.69566 24.637083
v 96.438965 178.5477 24.875
v 96.50716 178.49353 25.199999
v 96.438965 178.5477 25.525
v 96.25266 178.69566 25.762917
v 95.99817 178.8978 25.85
v 95.74367 179.09993 25.762917
v 95.557365 179.24791 25.525
v 94.960335 178.74985 25.199999
v 95.02416 178.6906 24.875
v 95.19854 178.52875 24.637083
v 95.436745 178.30765 24.55
v 95.67495 178.08656 24.637083
v 95.84933 177.9247 24.875
v 95.913155 177.86546 25.199999
v 95.84933 177.9247 25.525
v 95.67495 178.08656 25.762917
v 95.436745 178.30765 25.85
v 95.19854 178.52875 25.762917
v 95.02416 178.6906 25.525
v 94.34834 178.0632 25.199999
v 94.42091 178.01506 24.875
v 94.61917 177.88353 24.637083
v 94.89 177.70387 24.55
v 95.16083 177.52422 24.637083
v 95.359085 177.3927 24.875
v 95.431656 177.34456 25.199999
v 95.359085 177.3927 25.525
v 95.16083 177.52422 25.762917
v 94.89 177.70387 25.85
v 94.61917 177.88353 25.762917
v 94.42091 178.01506 25.525
v 93.929985 177.17183 25.199999
v 94.01256 177.14417 24.875
v 94.23816 177.0686 24.637083
v 94.54633 176.9654 24.55
v 94.85451 176.86217 24.637083
v 95.0801 176.7866 24.875
v 95.16268 176.75896 25.199999
v 95.0801 176.7866 25.525
v 94.85451 176.86217 25.762917
v 94.54633 176.9654 25.85
v 94.23816 177.0686 25.762917
v 94.01256 177.14417 25.525
v 93.82403 176.51233 25.199999
v 93.89796 176.46632 24.875
v 94.09995 176.3406 24.637083
v 94.37588 176.16888 24.55
v 94.65181 175.99716 24.637083
v 94.8538 175.87146 24.875
v 94.927734 175.82544 25.199999
v 94.8538 175.87146 25.525
v 94.65181 175.99716 25.762917
v 94.37588 176.16888 25.85
v 94.09995 176.3406 25.762917
v 93.89796 176.46632 25.525
v 93.28883 176.13544 25.199999
v 93.348816 176.0723 24.875
v 93.51269 175.89983 24.637083
v 93.736534 175.6642 24.55
v 93.96039 175.42859 24.637083
v 94.12426 175.2561 24.875
v 94.18424 175.19296 25.199999
v 94.12426 175.2561 25.525
v 93.96039 175.42859 25.762917
v 93.736534 175.6642 25.85
v 93.51269 175.89983 25.762917
v 93.348816 176.0723 25.525
v 92.67911 175.44061 25.199999
v 92.74887 175.38849 24.875
v 92.93945 175.24606 24.637083
v 93.19979 175.05153 24.55
v 93.46013 174.85698 24.637083
v 93.65071 174.71455 24.875
v 93.72047 174.66243 25.199999
v 93.65071 174.71455 25.525
v 93.46013 174.85698 25.762917
v 93.19979 175.05153 25.85
v 92.93945 175.24606 25.762917
v 92.74887 175.38849 25.525
v 92.21163 174.70529 25.199999
v 92.285675 174.65945 24.875
v 92.48797 174.53423 24.637083
v 92.76431 174.36317 24.55
v 93.04065 174.19211 24.637083
v 93.24294 174.06688 24.875
v 93.316986 174.02106 25.199999
v 93.24294 174.06688 25.525
v 93.04065 174.19211 25.762917
v 92.76431 174.36317 25.85
v 92.48797 174.53423 25.762917
v 92.285675 174.65945 25.525
v 91.72677 173.87505 25.199999
v 91.80925 173.84709 24.875
v 92.03458 173.77074 24.637083
v 92.342384 173.66643 24.55
v 92.65019 173.56212 24.637083
v 92.87552 173.48576 24.875
v 92.958 173.45781 25.199999
v 92.87552 173.48576 25.525
v 92.65019 173.56212 25.762917
v 92.342384 173.66643 25.85
v 92.03458 173.77074 25.762917
v 91.80925 173.84709 25.525
v 91.62953 173.03777 25.199999
v 91.71317 173.01352 24.875
v 91.94167 172.94725 24.637083
v 92.253815 172.85672 24.55
v 92.56595 172.7662 24.637083
v 92.79445 172.69994 24.875
v 92.87809 172.67567 25.199999
v 92.79445 172.69994 25.525
v 92.56595 172.7662 25.762917
v 92.253815 172.85672 25.85
v 91.94167 172.94725 25.762917
v 91.71317 173.01352 25.525
v 91.3642 172.4998 25.199999
v 91.43536 172.44963 24.875
v 91.629814 172.31253 24.637083
v 91.89543 172.12526 24.55
v 92.16106 171.93799 24.637083
v 92.3555 171.80089 24.875
v 92.426674 171.75072 25.199999
v 92.3555 171.80089 25.525
v 92.16106 171.93799 25.762917
v 91.89543 172.12526 25.85
v 91.629814 172.31253 25.762917
v 91.43536 172.44963 25.525
v 90.804 171.92813 25.199999
v 90.874054 171.8764 24.875
v 91.06544 171.73506 24.637083
v 91.32687 171.54199 24.55
v 91.5883 171.34892 24.637083
v 91.779686 171.20758 24.875
v 91.84974 171.15584 25.199999
v 91.779686 171.20758 25.525
v 91.5883 171.34892 25.762917
v 91.32687 171.54199 25.85
v 91.06544 171.73506 25.762917
v 90.874054 171.8764 25.525
v 90.36585 171.13795 25.199999
v 90.44233 171.0963 24.875
v 90.65125 170.98248 24.637083
v 90.93665 170.82701 24.55
v 91.22205 170.67152 24.637083
v 91.43098 170.55771 24.875
v 91.507454 170.51605 25.199999
v 91.43098 170.55771 25.525
v 91.22205 170.67152 25.762917
v 90.93665 170.82701 25.85
v 90.65125 170.98248 25.762917
v 90.44233 171.0963 25.525
v 89.99875 170.45973 25.199999
v 90.07227 170.41306 24.875
v 90.27315 170.28557 24.637083
v 90.54755 170.11142 24.55
v 90.821945 169.93727 24.637083
v 91.02282 169.80977 24.875
v 91.096344 169.7631 25.199999
v 91.02282 169.80977 25.525
v 90.821945 169.93727 25.762917
v 90.54755 170.11142 25.85
v 90.27315 170.28557 25.762917
v 90.07227 170.41306 25.525
v 89.46595 169.70534 25.199999
v 89.5463 169.67175 24.875
v 89.76582 169.58002 24.637083
v 90.06569 169.4547 24.55
v 90.365555 169.32938 24.637083
v 90.585075 169.23764 24.875
v 90.66542 169.20406 25.199999
v 90.585075 169.23764 25.525
v 90.365555 169.32938 25.762917
v 90.06569 169.4547 25.85
v 89.76582 169.58002 25.762917
v 89.5463 169.67175 25.525
v 89.316315 168.84352 25.199999
v 89.39946 168.81764 24.875
v 89.62663 168.74695 24.637083
v 89.93696 168.65039 24.55
v 90.247284 168.55383 24.637083
v 90.47446 168.48315 24.875
v 90.55761 168.45728 25.199999
v 90.47446 168.48315 25.525
v 90.247284 168.55383 25.762917
v 89.93696 168.65039 25.85
v 89.62663 168.74695 25.762917
v 89.39946 168.81764 25.525
v 88.98988 168.17274 25.199999
v 89.06983 168.13821 24.875
v 89.28825 168.0439 24.637083
v 89.58662 167.91505 24.55
v 89.88499 167.78621 24.637083
v 90.10341 167.69188 24.875
v 90.18336 167.65736 25.199999
v 90.10341 167.69188 25.525
v 89.88499 167.78621 25.762917
v 89.58662 167.91505 25.85
v 89.28825 168.0439 25.762917
v 89.06983 168.13821 25.525
v 88.69134 167.4053 25.199999
v 88.77175 167.37189 24.875
v 88.99145 167.28058 24.637083
v 89.29156 167.15584 24.55
v 89.59167 167.0311 24.637083
v 89.81136 166.93979 24.875
v 89.89178 166.90636 25.199999
v 89.81136 166.93979 25.525
v 89.59167 167.0311 25.762917
v 89.29156 167.15584 25.85
v 88.99145 167.28058 25.762917
v 88.77175 167.37189 25.525
v 88.40687 166.75002 25.199999
v 88.48118 166.70462 24.875
v 88.684204 166.58058 24.637083
v 88.96155 166.41115 24.55
v 89.238884 166.24171 24.637083
v 89.44191 166.11768 24.875
v 89.51623 166.07228 25.199999
v 89.44191 166.11768 25.525
v 89.238884 166.24171 25.762917
v 88.96155 166.41115 25.85
v 88.684204 166.58058 25.762917
v 88.48118 166.70462 25.525
v 87.941086 166.18253 25.199999
v 88.00921 166.12827 24.875
v 88.19533 165.98007 24.637083
v 88.44957 165.77762 24.55
v 88.70381 165.57518 24.637083
v 88.88993 165.42697 24.875
v 88.95806 165.37273 25.199999
v 88.88993 165.42697 25.525
v 88.70381 165.57518 25.762917
v 88.44957 165.77762 25.85
v 88.19533 165.98007 25.762917
v 88.00921 166.12827 25.525
v 87.43162 165.53288 25.18591
v 87.506226 165.47552 24.862873
v 87.69888 165.3274 24.63017
v 87.95796 165.12819 24.550152
v 88.21405 164.93129 24.64426
v 88.39853 164.78944 24.88728
v 88.46196 164.74068 25.21409
v 88.38736 164.79803 25.537127
v 88.1947 164.94617 25.769829
v 87.93562 165.14537 25.849848
v 87.679535 165.34227 25.75574
v 87.495056 165.4841 25.51272
v 86.96469 164.90689 25.143948
v 87.05949 164.83864 24.828186
v 87.260704 164.67596 24.6125
v 87.51442 164.46243 24.554682
v 87.752655 164.2553 24.670225
v 87.91157 164.11003 24.92817
v 87.948586 164.06555 25.259398
v 87.85379 164.1338 25.57516
v 87.65257 164.29648 25.790844
v 87.39886 164.51001 25.848661
v 87.16062 164.71715 25.73312
v 87.00171 164.86243 25.475176
v 86.40998 164.32239 25.062296
v 86.55273 164.28516 24.760948
v 86.78697 164.14445 24.56502
v 87.049965 163.93799 24.527008
v 87.271225 163.72107 24.6571
v 87.39147 163.55183 24.920437
v 87.37849 163.47562 25.246458
v 87.23574 163.51285 25.547806
v 87.001495 163.65355 25.743734
v 86.73851 163.86003 25.781746
v 86.51724 164.07693 25.651653
v 86.396996 164.24619 25.388317
v 85.95234 163.58852 24.618465
v 86.17874 163.56589 24.369427
v 86.47931 163.46396 24.257305
v 86.77351 163.31003 24.312141
v 86.982506 163.14534 24.519241
v 87.05031 163.01404 24.823116
v 86.95873 162.95128 25.14234
v 86.73233 162.9739 25.391378
v 86.43176 163.07584 25.5035
v 86.13756 163.22977 25.448664
v 85.92856 163.39445 25.241564
v 85.86076 163.52577 24.937689
v 85.82204 162.89114 24.388474
v 86.05182 162.81725 24.155975
v 86.33464 162.6595 24.06278
v 86.594734 162.46016 24.133856
v 86.762405 162.27264 24.35016
v 86.79272 162.1472 24.653734
v 86.67756 162.11743 24.963236
v 86.447784 162.19133 25.195732
v 86.164955 162.34908 25.288929
v 85.90486 162.54842 25.217854
v 85.7372 162.73593 25.001549
v 85.70688 162.86137 24.697975
v 85.30576 162.45474 24.087482
v 85.49724 162.27942 23.875233
v 85.72404 162.03752 23.81999
v 85.925385 161.79384 23.936562
v 86.04733 161.61368 24.19371
v 86.057205 161.54532 24.522533
v 85.95236 161.60707 24.83492
v 85.76089 161.7824 25.047173
v 85.53409 162.0243 25.102413
v 85.33274 162.26797 24.985844
v 85.21079 162.44814 24.728695
v 85.20091 162.5165 24.399872
v 84.65763 161.83046 24.186012
v 84.8218 161.66182 23.945538
v 85.05227 161.43407 23.854902
v 85.28728 161.20819 23.938393
v 85.46386 161.04475 24.173637
v 85.534706 160.98752 24.497602
v 85.48082 161.05183 24.82348
v 85.31665 161.22046 25.063955
v 85.08618 161.44823 25.15459
v 84.851166 161.67409 25.0711
v 84.67458 161.83754 24.835855
v 84.603745 161.89478 24.51189
v 84.07607 161.23483 24.166094
v 84.2577 161.07542 23.931982
v 84.502495 160.85962 23.850065
v 84.74488 160.64525 23.942293
v 84.9199 160.48976 24.183954
v 84.98066 160.43481 24.510294
v 84.91088 160.49513 24.833872
v 84.729256 160.65454 25.067984
v 84.48446 160.87035 25.1499
v 84.24207 161.08472 25.057673
v 84.067055 161.2402 24.816011
v 84.006294 161.29515 24.489672
v 83.50927 160.50978 24.174791
v 83.713875 160.38818 23.936962
v 83.993286 160.22214 23.849998
v 84.27265 160.05612 23.9372
v 84.477104 159.93463 24.175205
v 84.551865 159.89021 24.500237
v 84.476906 159.93475 24.825205
v 84.2723 160.05635 25.063034
v 83.99288 160.2224 25.149998
v 83.713524 160.38841 25.062796
v 83.50907 160.5099 24.824791
v 83.43431 160.55434 24.49976
v 83.19052 159.77403 24.174995
v 83.392235 159.64786 23.937082
v 83.66778 159.47551 23.85
v 83.94331 159.30316 23.937086
v 84.14502 159.177 24.175005
v 84.21885 159.13083 24.500006
v 84.14502 159.177 24.825005
v 83.943306 159.30318 25.06292
v 83.66776 159.47552 25.15
v 83.39223 159.64786 25.062914
v 83.19052 159.77403 24.824997
v 83.11669 159.8202 24.499996
v 82.72117 159.23381 24.174982
v 82.89763 159.07422 23.937073
v 83.13867 158.85622 23.85
v 83.37971 158.63823 23.937092
v 83.55616 158.47864 24.175016
v 83.62074 158.42024 24.50002
v 83.556145 158.47865 24.825016
v 83.379684 158.63824 25.062925
v 83.13864 158.85625 25.15
v 82.8976 159.07425 25.062906
v 82.72115 159.23383 24.824984
v 82.65657 159.29224 24.49998
v 82.15047 158.63687 24.175
v 82.3301 158.48087 23.937082
v 82.57548 158.26776 23.85
v 82.820854 158.05466 23.937082
v 83.00049 157.89865 24.175
v 83.06624 157.84155 24.5
v 83.00049 157.89865 24.824999
v 82.820854 158.05466 25.062916
v 82.57548 158.26776 25.15
v 82.3301 158.48087 25.062916
v 82.15047 158.63687 24.825
v 82.08472 158.69397 24.5
v 81.61144 157.9518 24.175
v 81.80597 157.81482 23.937082
v 82.0717 157.6277 23.85
v 82.33743 157.44058 23.937082
v 82.53196 157.3036 24.175
v 82.60316 157.25346 24.5
v 82.53196 157.3036 24.824999
v 82.33743 157.44058 25.062916
v 82.0717 157.6277 25.15
v 81.80597 157.81482 25.062916
v 81.61144 157.9518 24.824999
v 81.540245 158.00194 24.5
v 81.200424 157.18633 24.089586
v 81.43767 157.05179 23.89255
v 81.72882 156.88667 23.858278
v 81.99587 156.73521 23.995955
v 82.16727 156.63802 24.26869
v 82.197075 156.62111 24.603405
v 82.07732 156.68903 24.910412
v 81.84008 156.82358 25.10745
v 81.54893 156.9887 25.141722
v 81.281876 157.14014 25.004044
v 81.11048 157.23734 24.731308
v 81.080666 157.25424 24.396593
v 80.94827 156.42491 23.976772
v 81.19173 156.22691 23.857065
v 81.45585 156.02493 23.910864
v 81.66987 155.8731 24.123756
v 81.77643 155.81206 24.438694
v 81.74699 155.85822 24.771294
v 81.58943 155.99916 25.032434
v 81.34598 156.19716 25.152142
v 81.08185 156.39914 25.098343
v 80.867836 156.55098 24.88545
v 80.76127 156.61201 24.57051
v 80.79071 156.56586 24.237911
v 80.26966 155.88953 24.106878
v 80.471725 155.66374 23.960188
v 80.72402 155.44208 23.980974
v 80.958954 155.2839 24.163666
v 81.11357 155.23161 24.459314
v 81.14645 155.29922 24.788696
v 81.04877 155.46861 25.063559
v 80.84671 155.69438 25.210249
v 80.594406 155.91605 25.189463
v 80.359474 156.07422 25.00677
v 80.20486 156.12651 24.711123
v 80.17198 156.0589 24.381739
v 79.808525 155.17632 24.330967
v 80.06411 155.00967 24.202072
v 80.36049 154.85275 24.238762
v 80.61824 154.74757 24.431202
v 80.7683 154.72235 24.727833
v 80.77046 154.78383 25.049168
v 80.62414 154.91554 25.309107
v 80.36855 155.08218 25.438002
v 80.072174 155.23912 25.401314
v 79.81442 155.34428 25.208872
v 79.66436 155.3695 24.912243
v 79.6622 155.30803 24.590906
v 79.62262 154.44344 24.283623
v 79.89106 154.25754 24.205114
v 80.16243 154.08154 24.301441
v 80.36402 153.9626 24.546793
v 80.44181 153.9326 24.87543
v 80.37496 153.99957 25.19929
v 80.18138 154.14557 25.431597
v 79.91294 154.33147 25.510105
v 79.64157 154.50746 25.413778
v 79.43998 154.6264 25.168425
v 79.36219 154.6564 24.83979
v 79.42904 154.58943 24.51593
v 79.028465 153.78079 24.369041
v 79.26977 153.55173 24.32064
v 79.52659 153.36864 24.438429
v 79.730125 153.28058 24.690845
v 79.82582 153.31114 25.010254
v 79.78805 153.45215 25.311071
v 79.62692 153.66582 25.512691
v 79.38562 153.89488 25.561092
v 79.1288 154.07797 25.443304
v 78.92526 154.16603 25.190887
v 78.82957 154.13545 24.871479
v 78.86734 153.99445 24.570662
v 78.59543 153.03224 24.589497
v 78.88067 152.8543 24.60938
v 79.16587 152.74957 24.78729
v 79.374626 152.74614 25.075554
v 79.451 152.84491 25.396933
v 79.37451 153.01942 25.665312
v 79.16567 153.22293 25.808779
v 78.88044 153.40088 25.788895
v 78.59523 153.5056 25.610985
v 78.386475 153.50903 25.322721
v 78.310104 153.41026 25.001343
v 78.38659 153.23575 24.732964
v 78.21673 152.50136 24.912725
v 78.494865 152.33295 24.839567
v 78.78799 152.19127 24.94274
v 79.017555 152.1143 25.194595
v 79.12205 152.12267 25.52765
v 79.07347 152.21413 25.852665
v 78.88484 152.36417 26.08255
v 78.606705 152.5326 26.155708
v 78.31358 152.67427 26.052536
v 78.08402 152.75124 25.80068
v 77.97953 152.74286 25.467625
v 78.0281 152.65141 25.14261
v 77.78738 151.87569 25.01122
v 78.07914 151.75037 24.899939
v 78.38365 151.6216 24.96239
v 78.61932 151.52386 25.181845
v 78.723 151.48338 25.499498
v 78.66691 151.51099 25.830235
v 78.46607 151.59927 26.085436
v 78.17431 151.7246 26.196718
v 77.86979 151.85336 26.134266
v 77.63412 151.9511 25.914812
v 77.53044 151.99158 25.59716
v 77.58653 151.96397 25.266422
v 77.59569 150.99359 24.990961
v 77.918274 150.95718 24.901361
v 78.241356 150.91873 24.986654
v 78.47836 150.88855 25.223988
v 78.565796 150.87473 25.549767
v 78.48022 150.88095 25.8767
v 78.24456 150.90556 26.117184
v 77.921974 150.94197 26.206783
v 77.59889 150.98042 26.12149
v 77.361885 151.0106 25.884157
v 77.27445 151.02444 25.558378
v 77.36003 151.01822 25.231445
v 77.521355 150.3601 25.094973
v 77.79925 150.28435 24.915672
v 78.115105 150.16872 24.905033
v 78.384285 150.04422 25.065907
v 78.53467 149.94418 25.355186
v 78.52595 149.89543 25.69536
v 78.36047 149.91103 25.99528
v 78.08257 149.98679 26.174582
v 77.76672 150.10242 26.18522
v 77.497536 150.22691 26.024347
v 77.34716 150.32695 25.735067
v 77.35588 150.3757 25.394892
v 77.09343 149.9774 24.947742
v 77.31781 149.82593 24.746916
v 77.565254 149.60205 24.702425
v 77.76948 149.36577 24.826193
v 77.87574 149.18037 25.085056
v 77.85558 149.09555 25.409653
v 77.7144 149.13403 25.713007
v 77.49002 149.2855 25.913836
v 77.24257 149.50938 25.958324
v 77.03835 149.74568 25.834557
v 76.93208 149.93108 25.575693
v 76.95225 150.01588 25.251097
v 76.53075 149.3513 24.72063
v 76.742836 149.15936 24.543447
v 76.981415 148.92238 24.532402
v 77.18257 148.70384 24.690458
v 77.292404 148.56232 24.975262
v 77.28148 148.53572 25.310501
v 77.15272 148.63118 25.606348
v 76.940636 148.82312 25.783531
v 76.70205 149.0601 25.794575
v 76.50089 149.27864 25.63652
v 76.39106 149.42018 25.351717
v 76.40199 149.44678 25.016478
v 75.98394 148.71623 24.703426
v 76.20727 148.50594 24.56508
v 76.4464 148.27164 24.598475
v 76.63727 148.07611 24.794657
v 76.72872 147.97174 25.101065
v 76.69625 147.9865 25.435593
v 76.54857 148.11644 25.708607
v 76.32524 148.32674 25.846952
v 76.086105 148.56104 25.813559
v 75.89524 148.75658 25.617376
v 75.803795 148.86093 25.310968
v 75.83626 148.84618 24.97644
v 75.375565 148.23859 24.767078
v 75.61959 148.11818 24.56155
v 75.88812 147.92026 24.507256
v 76.109215 147.69786 24.618744
v 76.22362 147.51056 24.866138
v 76.200676 147.40855 25.183153
v 76.04654 147.41919 25.484844
v 75.80251 147.5396 25.69037
v 75.53397 147.73752 25.744665
v 75.31289 147.95993 25.633179
v 75.19849 148.14722 25.385782
v 75.22143 148.24922 25.068768
v 74.892715 147.67198 24.620346
v 75.13462 147.66257 24.362791
v 75.42272 147.53325 24.2228
v 75.679825 147.31866 24.23788
v 75.837036 147.07631 24.403997
v 75.852234 146.87114 24.676634
v 75.72134 146.75812 24.98274
v 75.47943 146.76753 25.240295
v 75.19133 146.89685 25.380287
v 74.93423 147.11143 25.365204
v 74.777016 147.35379 25.19909
v 74.761826 147.55896 24.926453
v 74.42844 147.17212 24.2212
v 74.643425 147.22585 23.96058
v 74.92094 147.14003 23.78334
v 75.1866 146.93765 23.736969
v 75.36923 146.67294 23.833893
v 75.41991 146.41684 24.04814
v 75.325035 146.23796 24.322306
v 75.11005 146.18423 24.582926
v 74.832535 146.27007 24.760166
v 74.56687 146.47244 24.806538
v 74.38423 146.73714 24.709616
v 74.333565 146.99324 24.495367
v 73.94565 146.68774 23.750061
v 74.14738 146.75626 23.478592
v 74.42208 146.6876 23.285805
v 74.69616 146.50017 23.223356
v 74.89618 146.24417 23.30798
v 74.968544 145.98822 23.517002
v 74.89385 145.80089 23.794413
v 74.69213 145.73238 24.065884
v 74.41743 145.80104 24.25867
v 74.14334 145.98848 24.321117
v 73.94332 146.24446 24.236494
v 73.870964 146.50041 24.027472
v 73.46962 146.05743 23.210432
v 73.66172 146.11223 22.901361
v 73.94593 146.05743 22.69148
v 74.24609 145.90771 22.637026
v 74.48178 145.7032 22.752588
v 74.58984 145.49869 23.007206
v 74.54132 145.34897 23.33265
v 74.34922 145.29417 23.64172
v 74.06501 145.34897 23.8516
v 73.76485 145.49869 23.906055
v 73.52916 145.7032 23.790491
v 73.421104 145.90771 23.535875
v 73.116585 145.09663 22.84147
v 73.296455 145.11234 22.530464
v 73.592896 145.09663 22.34499
v 73.926476 145.05374 22.334751
v 74.20781 144.99513 22.502487
v 74.36153 144.93652 22.803255
v 74.34642 144.89363 23.156464
v 74.16655 144.87793 23.467472
v 73.87011 144.89363 23.652945
v 73.53653 144.93652 23.663185
v 73.25519 144.99513 23.49545
v 73.10148 145.05374 23.194681
v 73.209496 144.29053 22.93591
v 73.385864 144.27846 22.676357
v 73.67248 144.29205 22.55678
v 73.99252 144.32767 22.60922
v 74.26025 144.37575 22.819626
v 74.403915 144.42343 23.13162
v 74.38503 144.45793 23.461603
v 74.20866 144.47 23.721157
v 73.92205 144.4564 23.840733
v 73.602005 144.42079 23.788292
v 73.33428 144.3727 23.577887
v 73.19061 144.32501 23.265892
v 73.81674 144.19029 23.14495
usemtl mat_12
s 1
f 4535 4535 4536
f 4536 4535 4537
f 4535 4535 4537
f 4537 4535 4538
f 4535 4535 4538
f 4538 4535 4539
f 4535 4535 4539
f 4539 4535 4540
f 4535 4535 4540
f 4540 4535 4541
f 4535 4535 4541
f 4541 4535 4542
f 4535 4535 4542
f 4542 4535 4543
f 4535 4535 4543
f 4543 4535 4544
f 4535 4535 4544
f 4544 4535 4545
f 4535 4535 4545
f 4545 4535 4546
f 4535 4535 4546
f 4546 4535 4547
f 4535 4535 4547
f 4547 4535 4536
f 4536 4537 4548
f 4548 4537 4549
f 4537 4538 4549
f 4549 4538 4550
f 4538 4539 4550
f 4550 4539 4551
f 4539 4540 4551
f 4551 4540 4552
f 4540 4541 4552
f 4552 4541 4553
f 4541 4542 4553
f 4553 4542 4554
f 4542 4543 4554
f 4554 4543 4555
f 4543 4544 4555
f 4555 4544 4556
f 4544 4545 4556
f 4556 4545 4557
f 4545 4546 4557
f 4557 4546 4558
f 4546 4547 4558
f 4558 4547 4559
f 4547 4536 4559
f 4559 4536 4548
f 4548 4549 4560
f 4560 4549 4561
f 4549 4550 4561
f 4561 4550 4562
f 4550 4551 4562
f 4562 4551 4563
f 4551 4552 4563
f 4563 4552 4564
f 4552 4553 4564
f 4564 4553 4565
f 4553 4554 4565
f 4565 4554 4566
f 4554 4555 4566
f 4566 4555 4567
f 4555 4556 4567
f 4567 4556 4568
f 4556 4557 4568
f 4568 4557 4569
f 4557 4558 4569
f 4569 4558 4570
f 4558 4559 4570
f 4570 4559 4571
f 4559 4548 4571
f 4571 4548 4560
f 4560 4561 4572
f 4572 4561 4573
f 4561 4562 4573
f 4573 4562 4574
f 4562 4563 4574
f 4574 4563 4575
f 4563 4564 4575
f 4575 4564 4576
f 4564 4565 4576
f 4576 4565 4577
f 4565 4566 4577
f 4577 4566 4578
f 4566 4567 4578
f 4578 4567 4579
f 4567 4568 4579
f 4579 4568 4580
f 4568 4569 4580
f 4580 4569 4581
f 4569 4570 4581
f 4581 4570 4582
f 4570 4571 4582
f 4582 4571 4583
f 4571 4560 4583
f 4583 4560 4572
f 4572 4573 4584
f 4584 4573 4585
f 4573 4574 4585
f 4585 4574 4586
f 4574 4575 4586
f 4586 4575 4587
f 4575 4576 4587
f 4587 4576 4588
f 4576 4577 4588
f 4588 4577 4589
f 4577 4578 4589
f 4589 4578 4590
f 4578 4579 4590
f 4590 4579 4591
f 4579 4580 4591
f 4591 4580 4592
f 4580 4581 4592
f 4592 4581 4593
f 4581 4582 4593
f 4593 4582 4594
f 4582 4583 4594
f 4594 4583 4595
f 4583 4572 4595
f 4595 4572 4584
f 4584 4585 4596
f 4596 4585 4597
f 4585 4586 4597
f 4597 4586 4598
f 4586 4587 4598
f 4598 4587 4599
f 4587 4588 4599
f 4599 4588 4600
f 4588 4589 4600
f 4600 4589 4601
f 4589 4590 4601
f 4601 4590 4602
f 4590 4591 4602
f 4602 4591 4603
f 4591 4592 4603
f 4603 4592 4604
f 4592 4593 4604
f 4604 4593 4605
f 4593 4594 4605
f 4605 4594 4606
f 4594 4595 4606
f 4606 4595 4607
f 4595 4584 4607
f 4607 4584 4596
f 4596 4597 4608
f 4608 4597 4609
f 4597 4598 4609
f 4609 4598 4610
f 4598 4599 4610
f 4610 4599 4611
f 4599 4600 4611
f 4611 4600 4612
f 4600 4601 4612
f 4612 4601 4613
f 4601 4602 4613
f 4613 4602 4614
f 4602 4603 4614
f 4614 4603 4615
f 4603 4604 4615
f 4615 4604 4616
f 4604 4605 4616
f 4616 4605 4617
f 4605 4606 4617
f 4617 4606 4618
f 4606 4607 4618
f 4618 4607 4619
f 4607 4596 4619
f 4619 4596 4608
f 4608 4609 4620
f 4620 4609 4621
f 4609 4610 4621
f 4621 4610 4622
f 4610 4611 4622
f 4622 4611 4623
f 4611 4612 4623
f 4623 4612 4624
f 4612 4613 4624
f 4624 4613 4625
f 4613 4614 4625
f 4625 4614 4626
f 4614 4615 4626
f 4626 4615 4627
f 4615 4616 4627
f 4627 4616 4628
f 4616 4617 4628
f 4628 4617 4629
f 4617 4618 4629
f 4629 4618 4630
f 4618 4619 4630
f 4630 4619 4631
f 4619 4608 4631
f 4631 4608 4620
f 4620 4621 4632
f 4632 4621 4633
f 4621 4622 4633
f 4633 4622 4634
f 4622 4623 4634
f 4634 4623 4635
f 4623 4624 4635
f 4635 4624 4636
f 4624 4625 4636
f 4636 4625 4637
f 4625 4626 4637
f 4637 4626 4638
f 4626 4627 4638
f 4638 4627 4639
f 4627 4628 4639
f 4639 4628 4640
f 4628 4629 4640
f 4640 4629 4641
f 4629 4630 4641
f 4641 4630 4642
f 4630 4631 4642
f 4642 4631 4643
f 4631 4620 4643
f 4643 4620 4632
f 4632 4633 4644
f 4644 4633 4645
f 4633 4634 4645
f 4645 4634 4646
f 4634 4635 4646
f 4646 4635 4647
f 4635 4636 4647
f 4647 4636 4648
f 4636 4637 4648
f 4648 4637 4649
f 4637 4638 4649
f 4649 4638 4650
f 4638 4639 4650
f 4650 4639 4651
f 4639 4640 4651
f 4651 4640 4652
f 4640 4641 4652
f 4652 4641 4653
f 4641 4642 4653
f 4653 4642 4654
f 4642 4643 4654
f 4654 4643 4655
f 4643 4632 4655
f 4655 4632 4644
f 4644 4645 4656
f 4656 4645 4657
f 4645 4646 4657
f 4657 4646 4658
f 4646 4647 4658
f 4658 4647 4659
f 4647 4648 4659
f 4659 4648 4660
f 4648 4649 4660
f 4660 4649 4661
f 4649 4650 4661
f 4661 4650 4662
f 4650 4651 4662
f 4662 4651 4663
f 4651 4652 4663
f 4663 4652 4664
f 4652 4653 4664
f 4664 4653 4665
f 4653 4654 4665
f 4665 4654 4666
f 4654 4655 4666
f 4666 4655 4667
f 4655 4644 4667
f 4667 4644 4656
f 4656 4657 4668
f 4668 4657 4669
f 4657 4658 4669
f 4669 4658 4670
f 4658 4659 4670
f 4670 4659 4671
f 4659 4660 4671
f 4671 4660 4672
f 4660 4661 4672
f 4672 4661 4673
f 4661 4662 4673
f 4673 4662 4674
f 4662 4663 4674
f 4674 4663 4675
f 4663 4664 4675
f 4675 4664 4676
f 4664 4665 4676
f 4676 4665 4677
f 4665 4666 4677
f 4677 4666 4678
f 4666 4667 4678
f 4678 4667 4679
f 4667 4656 4679
f 4679 4656 4668
f 4668 4669 4680
f 4680 4669 4681
f 4669 4670 4681
f 4681 4670 4682
f 4670 4671 4682
f 4682 4671 4683
f 4671 4672 4683
f 4683 4672 4684
f 4672 4673 4684
f 4684 4673 4685
f 4673 4674 4685
f 4685 4674 4686
f 4674 4675 4686
f 4686 4675 4687
f 4675 4676 4687
f 4687 4676 4688
f 4676 4677 4688
f 4688 4677 4689
f 4677 4678 4689
f 4689 4678 4690
f 4678 4679 4690
f 4690 4679 4691
f 4679 4668 4691
f 4691 4668 4680
f 4680 4681 4692
f 4692 4681 4693
f 4681 4682 4693
f 4693 4682 4694
f 4682 4683 4694
f 4694 4683 4695
f 4683 4684 4695
f 4695 4684 4696
f 4684 4685 4696
f 4696 4685 4697
f 4685 4686 4697
f 4697 4686 4698
f 4686 4687 4698
f 4698 4687 4699
f 4687 4688 4699
f 4699 4688 4700
f 4688 4689 4700
f 4700 4689 4701
f 4689 4690 4701
f 4701 4690 4702
f 4690 4691 4702
f 4702 4691 4703
f 4691 4680 4703
f 4703 4680 4692
f 4692 4693 4704
f 4704 4693 4705
f 4693 4694 4705
f 4705 4694 4706
f 4694 4695 4706
f 4706 4695 4707
f 4695 4696 4707
f 4707 4696 4708
f 4696 4697 4708
f 4708 4697 4709
f 4697 4698 4709
f 4709 4698 4710
f 4698 4699 4710
f 4710 4699 4711
f 4699 4700 4711
f 4711 4700 4712
f 4700 4701 4712
f 4712 4701 4713
f 4701 4702 4713
f 4713 4702 4714
f 4702 4703 4714
f 4714 4703 4715
f 4703 4692 4715
f 4715 4692 4704
f 4704 4705 4716
f 4716 4705 4717
f 4705 4706 4717
f 4717 4706 4718
f 4706 4707 4718
f 4718 4707 4719
f 4707 4708 4719
f 4719 4708 4720
f 4708 4709 4720
f 4720 4709 4721
f 4709 4710 4721
f 4721 4710 4722
f 4710 4711 4722
f 4722 4711 4723
f 4711 4712 4723
f 4723 4712 4724
f 4712 4713 4724
f 4724 4713 4725
f 4713 4714 4725
f 4725 4714 4726
f 4714 4715 4726
f 4726 4715 4727
f 4715 4704 4727
f 4727 4704 4716
f 4716 4717 4728
f 4728 4717 4729
f 4717 4718 4729
f 4729 4718 4730
f 4718 4719 4730
f 4730 4719 4731
f 4719 4720 4731
f 4731 4720 4732
f 4720 4721 4732
f 4732 4721 4733
f 4721 4722 4733
f 4733 4722 4734
f 4722 4723 4734
f 4734 4723 4735
f 4723 4724 4735
f 4735 4724 4736
f 4724 4725 4736
f 4736 4725 4737
f 4725 4726 4737
f 4737 4726 4738
f 4726 4727 4738
f 4738 4727 4739
f 4727 4716 4739
f 4739 4716 4728
f 4728 4729 4740
f 4740 4729 4741
f 4729 4730 4741
f 4741 4730 4742
f 4730 4731 4742
f 4742 4731 4743
f 4731 4732 4743
f 4743 4732 4744
f 4732 4733 4744
f 4744 4733 4745
f 4733 4734 4745
f 4745 4734 4746
f 4734 4735 4746
f 4746 4735 4747
f 4735 4736 4747
f 4747 4736 4748
f 4736 4737 4748
f 4748 4737 4749
f 4737 4738 4749
f 4749 4738 4750
f 4738 4739 4750
f 4750 4739 4751
f 4739 4728 4751
f 4751 4728 4740
f 4740 4741 4752
f 4752 4741 4753
f 4741 4742 4753
f 4753 4742 4754
f 4742 4743 4754
f 4754 4743 4755
f 4743 4744 4755
f 4755 4744 4756
f 4744 4745 4756
f 4756 4745 4757
f 4745 4746 4757
f 4757 4746 4758
f 4746 4747 4758
f 4758 4747 4759
f 4747 4748 4759
f 4759 4748 4760
f 4748 4749 4760
f 4760 4749 4761
f 4749 4750 4761
f 4761 4750 4762
f 4750 4751 4762
f 4762 4751 4763
f 4751 4740 4763
f 4763 4740 4752
f 4752 4753 4764
f 4764 4753 4765
f 4753 4754 4765
f 4765 4754 4766
f 4754 4755 4766
f 4766 4755 4767
f 4755 4756 4767
f 4767 4756 4768
f 4756 4757 4768
f 4768 4757 4769
f 4757 4758 4769
f 4769 4758 4770
f 4758 4759 4770
f 4770 4759 4771
f 4759 4760 4771
f 4771 4760 4772
f 4760 4761 4772
f 4772 4761 4773
f 4761 4762 4773
f 4773 4762 4774
f 4762 4763 4774
f 4774 4763 4775
f 4763 4752 4775
f 4775 4752 4764
f 4764 4765 4776
f 4776 4765 4777
f 4765 4766 4777
f 4777 4766 4778
f 4766 4767 4778
f 4778 4767 4779
f 4767 4768 4779
f 4779 4768 4780
f 4768 4769 4780
f 4780 4769 4781
f 4769 4770 4781
f 4781 4770 4782
f 4770 4771 4782
f 4782 4771 4783
f 4771 4772 4783
f 4783 4772 4784
f 4772 4773 4784
f 4784 4773 4785
f 4773 4774 4785
f 4785 4774 4786
f 4774 4775 4786
f 4786 4775 4787
f 4775 4764 4787
f 4787 4764 4776
f 4776 4777 4788
f 4788 4777 4789
f 4777 4778 4789
f 4789 4778 4790
f 4778 4779 4790
f 4790 4779 4791
f 4779 4780 4791
f 4791 4780 4792
f 4780 4781 4792
f 4792 4781 4793
f 4781 4782 4793
f 4793 4782 4794
f 4782 4783 4794
f 4794 4783 4795
f 4783 4784 4795
f 4795 4784 4796
f 4784 4785 4796
f 4796 4785 4797
f 4785 4786 4797
f 4797 4786 4798
f 4786 4787 4798
f 4798 4787 4799
f 4787 4776 4799
f 4799 4776 4788
f 4788 4789 4800
f 4800 4789 4801
f 4789 4790 4801
f 4801 4790 4802
f 4790 4791 4802
f 4802 4791 4803
f 4791 4792 4803
f 4803 4792 4804
f 4792 4793 4804
f 4804 4793 4805
f 4793 4794 4805
f 4805 4794 4806
f 4794 4795 4806
f 4806 4795 4807
f 4795 4796 4807
f 4807 4796 4808
f 4796 4797 4808
f 4808 4797 4809
f 4797 4798 4809
f 4809 4798 4810
f 4798 4799 4810
f 4810 4799 4811
f 4799 4788 4811
f 4811 4788 4800
f 4800 4801 4812
f 4812 4801 4813
f 4801 4802 4813
f 4813 4802 4814
f 4802 4803 4814
f 4814 4803 4815
f 4803 4804 4815
f 4815 4804 4816
f 4804 4805 4816
f 4816 4805 4817
f 4805 4806 4817
f 4817 4806 4818
f 4806 4807 4818
f 4818 4807 4819
f 4807 4808 4819
f 4819 4808 4820
f 4808 4809 4820
f 4820 4809 4821
f 4809 4810 4821
f 4821 4810 4822
f 4810 4811 4822
f 4822 4811 4823
f 4811 4800 4823
f 4823 4800 4812
f 4812 4813 4824
f 4824 4813 4825
f 4813 4814 4825
f 4825 4814 4826
f 4814 4815 4826
f 4826 4815 4827
f 4815 4816 4827
f 4827 4816 4828
f 4816 4817 4828
f 4828 4817 4829
f 4817 4818 4829
f 4829 4818 4830
f 4818 4819 4830
f 4830 4819 4831
f 4819 4820 4831
f 4831 4820 4832
f 4820 4821 4832
f 4832 4821 4833
f 4821 4822 4833
f 4833 4822 4834
f 4822 4823 4834
f 4834 4823 4835
f 4823 4812 4835
f 4835 4812 4824
f 4824 4825 4836
f 4836 4825 4837
f 4825 4826 4837
f 4837 4826 4838
f 4826 4827 4838
f 4838 4827 4839
f 4827 4828 4839
f 4839 4828 4840
f 4828 4829 4840
f 4840 4829 4841
f 4829 4830 4841
f 4841 4830 4842
f 4830 4831 4842
f 4842 4831 4843
f 4831 4832 4843
f 4843 4832 4844
f 4832 4833 4844
f 4844 4833 4845
f 4833 4834 4845
f 4845 4834 4846
f 4834 4835 4846
f 4846 4835 4847
f 4835 4824 4847
f 4847 4824 4836
f 4836 4837 4848
f 4848 4837 4849
f 4837 4838 4849
f 4849 4838 4850
f 4838 4839 4850
f 4850 4839 4851
f 4839 4840 4851
f 4851 4840 4852
f 4840 4841 4852
f 4852 4841 4853
f 4841 4842 4853
f 4853 4842 4854
f 4842 4843 4854
f 4854 4843 4855
f 4843 4844 4855
f 4855 4844 4856
f 4844 4845 4856
f 4856 4845 4857
f 4845 4846 4857
f 4857 4846 4858
f 4846 4847 4858
f 4858 4847 4859
f 4847 4836 4859
f 4859 4836 4848
f 4848 4849 4860
f 4860 4849 4861
f 4849 4850 4861
f 4861 4850 4862
f 4850 4851 4862
f 4862 4851 4863
f 4851 4852 4863
f 4863 4852 4864
f 4852 4853 4864
f 4864 4853 4865
f 4853 4854 4865
f 4865 4854 4866
f 4854 4855 4866
f 4866 4855 4867
f 4855 4856 4867
f 4867 4856 4868
f 4856 4857 4868
f 4868 4857 4869
f 4857 4858 4869
f 4869 4858 4870
f 4858 4859 4870
f 4870 4859 4871
f 4859 4848 4871
f 4871 4848 4860
f 4860 4861 4872
f 4872 4861 4873
f 4861 4862 4873
f 4873 4862 4874
f 4862 4863 4874
f 4874 4863 4875
f 4863 4864 4875
f 4875 4864 4876
f 4864 4865 4876
f 4876 4865 4877
f 4865 4866 4877
f 4877 4866 4878
f 4866 4867 4878
f 4878 4867 4879
f 4867 4868 4879
f 4879 4868 4880
f 4868 4869 4880
f 4880 4869 4881
f 4869 4870 4881
f 4881 4870 4882
f 4870 4871 4882
f 4882 4871 4883
f 4871 4860 4883
f 4883 4860 4872
f 4872 4873 4884
f 4884 4873 4885
f 4873 4874 4885
f 4885 4874 4886
f 4874 4875 4886
f 4886 4875 4887
f 4875 4876 4887
f 4887 4876 4888
f 4876 4877 4888
f 4888 4877 4889
f 4877 4878 4889
f 4889 4878 4890
f 4878 4879 4890
f 4890 4879 4891
f 4879 4880 4891
f 4891 4880 4892
f 4880 4881 4892
f 4892 4881 4893
f 4881 4882 4893
f 4893 4882 4894
f 4882 4883 4894
f 4894 4883 4895
f 4883 4872 4895
f 4895 4872 4884
f 4884 4885 4896
f 4896 4885 4897
f 4885 4886 4897
f 4897 4886 4898
f 4886 4887 4898
f 4898 4887 4899
f 4887 4888 4899
f 4899 4888 4900
f 4888 4889 4900
f 4900 4889 4901
f 4889 4890 4901
f 4901 4890 4902
f 4890 4891 4902
f 4902 4891 4903
f 4891 4892 4903
f 4903 4892 4904
f 4892 4893 4904
f 4904 4893 4905
f 4893 4894 4905
f 4905 4894 4906
f 4894 4895 4906
f 4906 4895 4907
f 4895 4884 4907
f 4907 4884 4896
f 4896 4897 4908
f 4908 4897 4909
f 4897 4898 4909
f 4909 4898 4910
f 4898 4899 4910
f 4910 4899 4911
f 4899 4900 4911
f 4911 4900 4912
f 4900 4901 4912
f 4912 4901 4913
f 4901 4902 4913
f 4913 4902 4914
f 4902 4903 4914
f 4914 4903 4915
f 4903 4904 4915
f 4915 4904 4916
f 4904 4905 4916
f 4916 4905 4917
f 4905 4906 4917
f 4917 4906 4918
f 4906 4907 4918
f 4918 4907 4919
f 4907 4896 4919
f 4919 4896 4908
f 4908 4909 4920
f 4920 4909 4921
f 4909 4910 4921
f 4921 4910 4922
f 4910 4911 4922
f 4922 4911 4923
f 4911 4912 4923
f 4923 4912 4924
f 4912 4913 4924
f 4924 4913 4925
f 4913 4914 4925
f 4925 4914 4926
f 4914 4915 4926
f 4926 4915 4927
f 4915 4916 4927
f 4927 4916 4928
f 4916 4917 4928
f 4928 4917 4929
f 4917 4918 4929
f 4929 4918 4930
f 4918 4919 4930
f 4930 4919 4931
f 4919 4908 4931
f 4931 4908 4920
f 4920 4921 4932
f 4932 4921 4933
f 4921 4922 4933
f 4933 4922 4934
f 4922 4923 4934
f 4934 4923 4935
f 4923 4924 4935
f 4935 4924 4936
f 4924 4925 4936
f 4936 4925 4937
f 4925 4926 4937
f 4937 4926 4938
f 4926 4927 4938
f 4938 4927 4939
f 4927 4928 4939
f 4939 4928 4940
f 4928 4929 4940
f 4940 4929 4941
f 4929 4930 4941
f 4941 4930 4942
f 4930 4931 4942
f 4942 4931 4943
f 4931 4920 4943
f 4943 4920 4932
f 4932 4933 4944
f 4944 4933 4945
f 4933 4934 4945
f 4945 4934 4946
f 4934 4935 4946
f 4946 4935 4947
f 4935 4936 4947
f 4947 4936 4948
f 4936 4937 4948
f 4948 4937 4949
f 4937 4938 4949
f 4949 4938 4950
f 4938 4939 4950
f 4950 4939 4951
f 4939 4940 4951
f 4951 4940 4952
f 4940 4941 4952
f 4952 4941 4953
f 4941 4942 4953
f 4953 4942 4954
f 4942 4943 4954
f 4954 4943 4955
f 4943 4932 4955
f 4955 4932 4944
f 4944 4945 4956
f 4956 4945 4957
f 4945 4946 4957
f 4957 4946 4958
f 4946 4947 4958
f 4958 4947 4959
f 4947 4948 4959
f 4959 4948 4960
f 4948 4949 4960
f 4960 4949 4961
f 4949 4950 4961
f 4961 4950 4962
f 4950 4951 4962
f 4962 4951 4963
f 4951 4952 4963
f 4963 4952 4964
f 4952 4953 4964
f 4964 4953 4965
f 4953 4954 4965
f 4965 4954 4966
f 4954 4955 4966
f 4966 4955 4967
f 4955 4944 4967
f 4967 4944 4956
f 4956 4957 4968
f 4968 4957 4969
f 4957 4958 4969
f 4969 4958 4970
f 4958 4959 4970
f 4970 4959 4971
f 4959 4960 4971
f 4971 4960 4972
f 4960 4961 4972
f 4972 4961 4973
f 4961 4962 4973
f 4973 4962 4974
f 4962 4963 4974
f 4974 4963 4975
f 4963 4964 4975
f 4975 4964 4976
f 4964 4965 4976
f 4976 4965 4977
f 4965 4966 4977
f 4977 4966 4978
f 4966 4967 4978
f 4978 4967 4979
f 4967 4956 4979
f 4979 4956 4968
f 4968 4969 4980
f 4980 4969 4981
f 4969 4970 4981
f 4981 4970 4982
f 4970 4971 4982
f 4982 4971 4983
f 4971 4972 4983
f 4983 4972 4984
f 4972 4973 4984
f 4984 4973 4985
f 4973 4974 4985
f 4985 4974 4986
f 4974 4975 4986
f 4986 4975 4987
f 4975 4976 4987
f 4987 4976 4988
f 4976 4977 4988
f 4988 4977 4989
f 4977 4978 4989
f 4989 4978 4990
f 4978 4979 4990
f 4990 4979 4991
f 4979 4968 4991
f 4991 4968 4980
f 4980 4981 4992
f 4992 4981 4993
f 4981 4982 4993
f 4993 4982 4994
f 4982 4983 4994
f 4994 4983 4995
f 4983 4984 4995
f 4995 4984 4996
f 4984 4985 4996
f 4996 4985 4997
f 4985 4986 4997
f 4997 4986 4998
f 4986 4987 4998
f 4998 4987 4999
f 4987 4988 4999
f 4999 4988 5000
f 4988 4989 5000
f 5000 4989 5001
f 4989 4990 5001
f 5001 4990 5002
f 4990 4991 5002
f 5002 4991 5003
f 4991 4980 5003
f 5003 4980 4992
f 4992 4993 5004
f 5004 4993 5005
f 4993 4994 5005
f 5005 4994 5006
f 4994 4995 5006
f 5006 4995 5007
f 4995 4996 5007
f 5007 4996 5008
f 4996 4997 5008
f 5008 4997 5009
f 4997 4998 5009
f 5009 4998 5010
f 4998 4999 5010
f 5010 4999 5011
f 4999 5000 5011
f 5011 5000 5012
f 5000 5001 5012
f 5012 5001 5013
f 5001 5002 5013
f 5013 5002 5014
f 5002 5003 5014
f 5014 5003 5015
f 5003 4992 5015
f 5015 4992 5004
f 5004 5005 5016
f 5016 5005 5017
f 5005 5006 5017
f 5017 5006 5018
f 5006 5007 5018
f 5018 5007 5019
f 5007 5008 5019
f 5019 5008 5020
f 5008 5009 5020
f 5020 5009 5021
f 5009 5010 5021
f 5021 5010 5022
f 5010 5011 5022
f 5022 5011 5023
f 5011 5012 5023
f 5023 5012 5024
f 5012 5013 5024
f 5024 5013 5025
f 5013 5014 5025
f 5025 5014 5026
f 5014 5015 5026
f 5026 5015 5027
f 5015 5004 5027
f 5027 5004 5016
f 5016 5017 5028
f 5028 5017 5029
f 5017 5018 5029
f 5029 5018 5030
f 5018 5019 5030
f 5030 5019 5031
f 5019 5020 5031
f 5031 5020 5032
f 5020 5021 5032
f 5032 5021 5033
f 5021 5022 5033
f 5033 5022 5034
f 5022 5023 5034
f 5034 5023 5035
f 5023 5024 5035
f 5035 5024 5036
f 5024 5025 5036
f 5036 5025 5037
f 5025 5026 5037
f 5037 5026 5038
f 5026 5027 5038
f 5038 5027 5039
f 5027 5016 5039
f 5039 5016 5028
f 5028 5029 5040
f 5040 5029 5041
f 5029 5030 5041
f 5041 5030 5042
f 5030 5031 5042
f 5042 5031 5043
f 5031 5032 5043
f 5043 5032 5044
f 5032 5033 5044
f 5044 5033 5045
f 5033 5034 5045
f 5045 5034 5046
f 5034 5035 5046
f 5046 5035 5047
f 5035 5036 5047
f 5047 5036 5048
f 5036 5037 5048
f 5048 5037 5049
f 5037 5038 5049
f 5049 5038 5050
f 5038 5039 5050
f 5050 5039 5051
f 5039 5028 5051
f 5051 5028 5040
f 5040 5041 5052
f 5052 5041 5053
f 5041 5042 5053
f 5053 5042 5054
f 5042 5043 5054
f 5054 5043 5055
f 5043 5044 5055
f 5055 5044 5056
f 5044 5045 5056
f 5056 5045 5057
f 5045 5046 5057
f 5057 5046 5058
f 5046 5047 5058
f 5058 5047 5059
f 5047 5048 5059
f 5059 5048 5060
f 5048 5049 5060
f 5060 5049 5061
f 5049 5050 5061
f 5061 5050 5062
f 5050 5051 5062
f 5062 5051 5063
f 5051 5040 5063
f 5063 5040 5052
f 5052 5053 5064
f 5064 5053 5065
f 5053 5054 5065
f 5065 5054 5066
f 5054 5055 5066
f 5066 5055 5067
f 5055 5056 5067
f 5067 5056 5068
f 5056 5057 5068
f 5068 5057 5069
f 5057 5058 5069
f 5069 5058 5070
f 5058 5059 5070
f 5070 5059 5071
f 5059 5060 5071
f 5071 5060 5072
f 5060 5061 5072
f 5072 5061 5073
f 5061 5062 5073
f 5073 5062 5074
f 5062 5063 5074
f 5074 5063 5075
f 5063 5052 5075
f 5075 5052 5064
f 5064 5065 5076
f 5076 5065 5077
f 5065 5066 5077
f 5077 5066 5078
f 5066 5067 5078
f 5078 5067 5079
f 5067 5068 5079
f 5079 5068 5080
f 5068 5069 5080
f 5080 5069 5081
f 5069 5070 5081
f 5081 5070 5082
f 5070 5071 5082
f 5082 5071 5083
f 5071 5072 5083
f 5083 5072 5084
f 5072 5073 5084
f 5084 5073 5085
f 5073 5074 5085
f 5085 5074 5086
f 5074 5075 5086
f 5086 5075 5087
f 5075 5064 5087
f 5087 5064 5076
f 5076 5077 5088
f 5088 5077 5089
f 5077 5078 5089
f 5089 5078 5090
f 5078 5079 5090
f 5090 5079 5091
f 5079 5080 5091
f 5091 5080 5092
f 5080 5081 5092
f 5092 5081 5093
f 5081 5082 5093
f 5093 5082 5094
f 5082 5083 5094
f 5094 5083 5095
f 5083 5084 5095
f 5095 5084 5096
f 5084 5085 5096
f 5096 5085 5097
f 5085 5086 5097
f 5097 5086 5098
f 5086 5087 5098
f 5098 5087 5099
f 5087 5076 5099
f 5099 5076 5088
f 5088 5089 5100
f 5100 5089 5101
f 5089 5090 5101
f 5101 5090 5102
f 5090 5091 5102
f 5102 5091 5103
f 5091 5092 5103
f 5103 5092 5104
f 5092 5093 5104
f 5104 5093 5105
f 5093 5094 5105
f 5105 5094 5106
f 5094 5095 5106
f 5106 5095 5107
f 5095 5096 5107
f 5107 5096 5108
f 5096 5097 5108
f 5108 5097 5109
f 5097 5098 5109
f 5109 5098 5110
f 5098 5099 5110
f 5110 5099 5111
f 5099 5088 5111
f 5111 5088 5100
f 5100 5101 5112
f 5112 5101 5113
f 5101 5102 5113
f 5113 5102 5114
f 5102 5103 5114
f 5114 5103 5115
f 5103 5104 5115
f 5115 5104 5116
f 5104 5105 5116
f 5116 5105 5117
f 5105 5106 5117
f 5117 5106 5118
f 5106 5107 5118
f 5118 5107 5119
f 5107 5108 5119
f 5119 5108 5120
f 5108 5109 5120
f 5120 5109 5121
f 5109 5110 5121
f 5121 5110 5122
f 5110 5111 5122
f 5122 5111 5123
f 5111 5100 5123
f 5123 5100 5112
f 5112 5113 5124
f 5124 5113 5125
f 5113 5114 5125
f 5125 5114 5126
f 5114 5115 5126
f 5126 5115 5127
f 5115 5116 5127
f 5127 5116 5128
f 5116 5117 5128
f 5128 5117 5129
f 5117 5118 5129
f 5129 5118 5130
f 5118 5119 5130
f 5130 5119 5131
f 5119 5120 5131
f 5131 5120 5132
f 5120 5121 5132
f 5132 5121 5133
f 5121 5122 5133
f 5133 5122 5134
f 5122 5123 5134
f 5134 5123 5135
f 5123 5112 5135
f 5135 5112 5124
f 5124 5125 5136
f 5136 5125 5137
f 5125 5126 5137
f 5137 5126 5138
f 5126 5127 5138
f 5138 5127 5139
f 5127 5128 5139
f 5139 5128 5140
f 5128 5129 5140
f 5140 5129 5141
f 5129 5130 5141
f 5141 5130 5142
f 5130 5131 5142
f 5142 5131 5143
f 5131 5132 5143
f 5143 5132 5144
f 5132 5133 5144
f 5144 5133 5145
f 5133 5134 5145
f 5145 5134 5146
f 5134 5135 5146
f 5146 5135 5147
f 5135 5124 5147
f 5147 5124 5136
f 5136 5137 5148
f 5148 5137 5149
f 5137 5138 5149
f 5149 5138 5150
f 5138 5139 5150
f 5150 5139 5151
f 5139 5140 5151
f 5151 5140 5152
f 5140 5141 5152
f 5152 5141 5153
f 5141 5142 5153
f 5153 5142 5154
f 5142 5143 5154
f 5154 5143 5155
f 5143 5144 5155
f 5155 5144 5156
f 5144 5145 5156
f 5156 5145 5157
f 5145 5146 5157
f 5157 5146 5158
f 5146 5147 5158
f 5158 5147 5159
f 5147 5136 5159
f 5159 5136 5148
f 5148 5149 5160
f 5160 5149 5161
f 5149 5150 5161
f 5161 5150 5162
f 5150 5151 5162
f 5162 5151 5163
f 5151 5152 5163
f 5163 5152 5164
f 5152 5153 5164
f 5164 5153 5165
f 5153 5154 5165
f 5165 5154 5166
f 5154 5155 5166
f 5166 5155 5167
f 5155 5156 5167
f 5167 5156 5168
f 5156 5157 5168
f 5168 5157 5169
f 5157 5158 5169
f 5169 5158 5170
f 5158 5159 5170
f 5170 5159 5171
f 5159 5148 5171
f 5171 5148 5160
f 5160 5161 5172
f 5172 5161 5173
f 5161 5162 5173
f 5173 5162 5174
f 5162 5163 5174
f 5174 5163 5175
f 5163 5164 5175
f 5175 5164 5176
f 5164 5165 5176
f 5176 5165 5177
f 5165 5166 5177
f 5177 5166 5178
f 5166 5167 5178
f 5178 5167 5179
f 5167 5168 5179
f 5179 5168 5180
f 5168 5169 5180
f 5180 5169 5181
f 5169 5170 5181
f 5181 5170 5182
f 5170 5171 5182
f 5182 5171 5183
f 5171 5160 5183
f 5183 5160 5172
f 5172 5173 5184
f 5184 5173 5185
f 5173 5174 5185
f 5185 5174 5186
f 5174 5175 5186
f 5186 5175 5187
f 5175 5176 5187
f 5187 5176 5188
f 5176 5177 5188
f 5188 5177 5189
f 5177 5178 5189
f 5189 5178 5190
f 5178 5179 5190
f 5190 5179 5191
f 5179 5180 5191
f 5191 5180 5192
f 5180 5181 5192
f 5192 5181 5193
f 5181 5182 5193
f 5193 5182 5194
f 5182 5183 5194
f 5194 5183 5195
f 5183 5172 5195
f 5195 5172 5184
f 5184 5185 5196
f 5196 5185 5197
f 5185 5186 5197
f 5197 5186 5198
f 5186 5187 5198
f 5198 5187 5199
f 5187 5188 5199
f 5199 5188 5200
f 5188 5189 5200
f 5200 5189 5201
f 5189 5190 5201
f 5201 5190 5202
f 5190 5191 5202
f 5202 5191 5203
f 5191 5192 5203
f 5203 5192 5204
f 5192 5193 5204
f 5204 5193 5205
f 5193 5194 5205
f 5205 5194 5206
f 5194 5195 5206
f 5206 5195 5207
f 5195 5184 5207
f 5207 5184 5196
f 5196 5197 5208
f 5208 5197 5209
f 5197 5198 5209
f 5209 5198 5210
f 5198 5199 5210
f 5210 5199 5211
f 5199 5200 5211
f 5211 5200 5212
f 5200 5201 5212
f 5212 5201 5213
f 5201 5202 5213
f 5213 5202 5214
f 5202 5203 5214
f 5214 5203 5215
f 5203 5204 5215
f 5215 5204 5216
f 5204 5205 5216
f 5216 5205 5217
f 5205 5206 5217
f 5217 5206 5218
f 5206 5207 5218
f 5218 5207 5219
f 5207 5196 5219
f 5219 5196 5208
f 5208 5209 5220
f 5220 5209 5221
f 5209 5210 5221
f 5221 5210 5222
f 5210 5211 5222
f 5222 5211 5223
f 5211 5212 5223
f 5223 5212 5224
f 5212 5213 5224
f 5224 5213 5225
f 5213 5214 5225
f 5225 5214 5226
f 5214 5215 5226
f 5226 5215 5227
f 5215 5216 5227
f 5227 5216 5228
f 5216 5217 5228
f 5228 5217 5229
f 5217 5218 5229
f 5229 5218 5230
f 5218 5219 5230
f 5230 5219 5231
f 5219 5208 5231
f 5231 5208 5220
f 5220 5221 5232
f 5232 5221 5233
f 5221 5222 5233
f 5233 5222 5234
f 5222 5223 5234
f 5234 5223 5235
f 5223 5224 5235
f 5235 5224 5236
f 5224 5225 5236
f 5236 5225 5237
f 5225 5226 5237
f 5237 5226 5238
f 5226 5227 5238
f 5238 5227 5239
f 5227 5228 5239
f 5239 5228 5240
f 5228 5229 5240
f 5240 5229 5241
f 5229 5230 5241
f 5241 5230 5242
f 5230 5231 5242
f 5242 5231 5243
f 5231 5220 5243
f 5243 5220 5232
f 5232 5233 5244
f 5244 5233 5245
f 5233 5234 5245
f 5245 5234 5246
f 5234 5235 5246
f 5246 5235 5247
f 5235 5236 5247
f 5247 5236 5248
f 5236 5237 5248
f 5248 5237 5249
f 5237 5238 5249
f 5249 5238 5250
f 5238 5239 5250
f 5250 5239 5251
f 5239 5240 5251
f 5251 5240 5252
f 5240 5241 5252
f 5252 5241 5253
f 5241 5242 5253
f 5253 5242 5254
f 5242 5243 5254
f 5254 5243 5255
f 5243 5232 5255
f 5255 5232 5244
f 5244 5245 5256
f 5256 5245 5257
f 5245 5246 5257
f 5257 5246 5258
f 5246 5247 5258
f 5258 5247 5259
f 5247 5248 5259
f 5259 5248 5260
f 5248 5249 5260
f 5260 5249 5261
f 5249 5250 5261
f 5261 5250 5262
f 5250 5251 5262
f 5262 5251 5263
f 5251 5252 5263
f 5263 5252 5264
f 5252 5253 5264
f 5264 5253 5265
f 5253 5254 5265
f 5265 5254 5266
f 5254 5255 5266
f 5266 5255 5267
f 5255 5244 5267
f 5267 5244 5256
f 5256 5257 5268
f 5268 5257 5269
f 5257 5258 5269
f 5269 5258 5270
f 5258 5259 5270
f 5270 5259 5271
f 5259 5260 5271
f 5271 5260 5272
f 5260 5261 5272
f 5272 5261 5273
f 5261 5262 5273
f 5273 5262 5274
f 5262 5263 5274
f 5274 5263 5275
f 5263 5264 5275
f 5275 5264 5276
f 5264 5265 5276
f 5276 5265 5277
f 5265 5266 5277
f 5277 5266 5278
f 5266 5267 5278
f 5278 5267 5279
f 5267 5256 5279
f 5279 5256 5268
f 5268 5269 5280
f 5280 5269 5281
f 5269 5270 5281
f 5281 5270 5282
f 5270 5271 5282
f 5282 5271 5283
f 5271 5272 5283
f 5283 5272 5284
f 5272 5273 5284
f 5284 5273 5285
f 5273 5274 5285
f 5285 5274 5286
f 5274 5275 5286
f 5286 5275 5287
f 5275 5276 5287
f 5287 5276 5288
f 5276 5277 5288
f 5288 5277 5289
f 5277 5278 5289
f 5289 5278 5290
f 5278 5279 5290
f 5290 5279 5291
f 5279 5268 5291
f 5291 5268 5280
f 5280 5281 5292
f 5292 5281 5293
f 5281 5282 5293
f 5293 5282 5294
f 5282 5283 5294
f 5294 5283 5295
f 5283 5284 5295
f 5295 5284 5296
f 5284 5285 5296
f 5296 5285 5297
f 5285 5286 5297
f 5297 5286 5298
f 5286 5287 5298
f 5298 5287 5299
f 5287 5288 5299
f 5299 5288 5300
f 5288 5289 5300
f 5300 5289 5301
f 5289 5290 5301
f 5301 5290 5302
f 5290 5291 5302
f 5302 5291 5303
f 5291 5280 5303
f 5303 5280 5292
f 5292 5293 5304
f 5304 5293 5305
f 5293 5294 5305
f 5305 5294 5306
f 5294 5295 5306
f 5306 5295 5307
f 5295 5296 5307
f 5307 5296 5308
f 5296 5297 5308
f 5308 5297 5309
f 5297 5298 5309
f 5309 5298 5310
f 5298 5299 5310
f 5310 5299 5311
f 5299 5300 5311
f 5311 5300 5312
f 5300 5301 5312
f 5312 5301 5313
f 5301 5302 5313
f 5313 5302 5314
f 5302 5303 5314
f 5314 5303 5315
f 5303 5292 5315
f 5315 5292 5304
f 5304 5305 5316
f 5316 5305 5317
f 5305 5306 5317
f 5317 5306 5318
f 5306 5307 5318
f 5318 5307 5319
f 5307 5308 5319
f 5319 5308 5320
f 5308 5309 5320
f 5320 5309 5321
f 5309 5310 5321
f 5321 5310 5322
f 5310 5311 5322
f 5322 5311 5323
f 5311 5312 5323
f 5323 5312 5324
f 5312 5313 5324
f 5324 5313 5325
f 5313 5314 5325
f 5325 5314 5326
f 5314 5315 5326
f 5326 5315 5327
f 5315 5304 5327
f 5327 5304 5316
f 5316 5317 5328
f 5328 5317 5329
f 5317 5318 5329
f 5329 5318 5330
f 5318 5319 5330
f 5330 5319 5331
f 5319 5320 5331
f 5331 5320 5332
f 5320 5321 5332
f 5332 5321 5333
f 5321 5322 5333
f 5333 5322 5334
f 5322 5323 5334
f 5334 5323 5335
f 5323 5324 5335
f 5335 5324 5336
f 5324 5325 5336
f 5336 5325 5337
f 5325 5326 5337
f 5337 5326 5338
f 5326 5327 5338
f 5338 5327 5339
f 5327 5316 5339
f 5339 5316 5328
f 5328 5329 5340
f 5340 5329 5341
f 5329 5330 5341
f 5341 5330 5342
f 5330 5331 5342
f 5342 5331 5343
f 5331 5332 5343
f 5343 5332 5344
f 5332 5333 5344
f 5344 5333 5345
f 5333 5334 5345
f 5345 5334 5346
f 5334 5335 5346
f 5346 5335 5347
f 5335 5336 5347
f 5347 5336 5348
f 5336 5337 5348
f 5348 5337 5349
f 5337 5338 5349
f 5349 5338 5350
f 5338 5339 5350
f 5350 5339 5351
f 5339 5328 5351
f 5351 5328 5340
f 5340 5341 5352
f 5352 5341 5353
f 5341 5342 5353
f 5353 5342 5354
f 5342 5343 5354
f 5354 5343 5355
f 5343 5344 5355
f 5355 5344 5356
f 5344 5345 5356
f 5356 5345 5357
f 5345 5346 5357
f 5357 5346 5358
f 5346 5347 5358
f 5358 5347 5359
f 5347 5348 5359
f 5359 5348 5360
f 5348 5349 5360
f 5360 5349 5361
f 5349 5350 5361
f 5361 5350 5362
f 5350 5351 5362
f 5362 5351 5363
f 5351 5340 5363
f 5363 5340 5352
f 5352 5353 5364
f 5364 5353 5365
f 5353 5354 5365
f 5365 5354 5366
f 5354 5355 5366
f 5366 5355 5367
f 5355 5356 5367
f 5367 5356 5368
f 5356 5357 5368
f 5368 5357 5369
f 5357 5358 5369
f 5369 5358 5370
f 5358 5359 5370
f 5370 5359 5371
f 5359 5360 5371
f 5371 5360 5372
f 5360 5361 5372
f 5372 5361 5373
f 5361 5362 5373
f 5373 5362 5374
f 5362 5363 5374
f 5374 5363 5375
f 5363 5352 5375
f 5375 5352 5364
f 5364 5365 5376
f 5376 5365 5377
f 5365 5366 5377
f 5377 5366 5378
f 5366 5367 5378
f 5378 5367 5379
f 5367 5368 5379
f 5379 5368 5380
f 5368 5369 5380
f 5380 5369 5381
f 5369 5370 5381
f 5381 5370 5382
f 5370 5371 5382
f 5382 5371 5383
f 5371 5372 5383
f 5383 5372 5384
f 5372 5373 5384
f 5384 5373 5385
f 5373 5374 5385
f 5385 5374 5386
f 5374 5375 5386
f 5386 5375 5387
f 5375 5364 5387
f 5387 5364 5376
f 5376 5377 5388
f 5388 5377 5389
f 5377 5378 5389
f 5389 5378 5390
f 5378 5379 5390
f 5390 5379 5391
f 5379 5380 5391
f 5391 5380 5392
f 5380 5381 5392
f 5392 5381 5393
f 5381 5382 5393
f 5393 5382 5394
f 5382 5383 5394
f 5394 5383 5395
f 5383 5384 5395
f 5395 5384 5396
f 5384 5385 5396
f 5396 5385 5397
f 5385 5386 5397
f 5397 5386 5398
f 5386 5387 5398
f 5398 5387 5399
f 5387 5376 5399
f 5399 5376 5388
f 5388 5389 5400
f 5400 5389 5401
f 5389 5390 5401
f 5401 5390 5402
f 5390 5391 5402
f 5402 5391 5403
f 5391 5392 5403
f 5403 5392 5404
f 5392 5393 5404
f 5404 5393 5405
f 5393 5394 5405
f 5405 5394 5406
f 5394 5395 5406
f 5406 5395 5407
f 5395 5396 5407
f 5407 5396 5408
f 5396 5397 5408
f 5408 5397 5409
f 5397 5398 5409
f 5409 5398 5410
f 5398 5399 5410
f 5410 5399 5411
f 5399 5388 5411
f 5411 5388 5400
f 5400 5401 5412
f 5412 5401 5413
f 5401 5402 5413
f 5413 5402 5414
f 5402 5403 5414
f 5414 5403 5415
f 5403 5404 5415
f 5415 5404 5416
f 5404 5405 5416
f 5416 5405 5417
f 5405 5406 5417
f 5417 5406 5418
f 5406 5407 5418
f 5418 5407 5419
f 5407 5408 5419
f 5419 5408 5420
f 5408 5409 5420
f 5420 5409 5421
f 5409 5410 5421
f 5421 5410 5422
f 5410 5411 5422
f 5422 5411 5423
f 5411 5400 5423
f 5423 5400 5412
f 5412 5413 5424
f 5424 5413 5425
f 5413 5414 5425
f 5425 5414 5426
f 5414 5415 5426
f 5426 5415 5427
f 5415 5416 5427
f 5427 5416 5428
f 5416 5417 5428
f 5428 5417 5429
f 5417 5418 5429
f 5429 5418 5430
f 5418 5419 5430
f 5430 5419 5431
f 5419 5420 5431
f 5431 5420 5432
f 5420 5421 5432
f 5432 5421 5433
f 5421 5422 5433
f 5433 5422 5434
f 5422 5423 5434
f 5434 5423 5435
f 5423 5412 5435
f 5435 5412 5424
f 5424 5425 5436
f 5436 5425 5437
f 5425 5426 5437
f 5437 5426 5438
f 5426 5427 5438
f 5438 5427 5439
f 5427 5428 5439
f 5439 5428 5440
f 5428 5429 5440
f 5440 5429 5441
f 5429 5430 5441
f 5441 5430 5442
f 5430 5431 5442
f 5442 5431 5443
f 5431 5432 5443
f 5443 5432 5444
f 5432 5433 5444
f 5444 5433 5445
f 5433 5434 5445
f 5445 5434 5446
f 5434 5435 5446
f 5446 5435 5447
f 5435 5424 5447
f 5447 5424 5436
f 5436 5437 5448
f 5448 5437 5449
f 5437 5438 5449
f 5449 5438 5450
f 5438 5439 5450
f 5450 5439 5451
f 5439 5440 5451
f 5451 5440 5452
f 5440 5441 5452
f 5452 5441 5453
f 5441 5442 5453
f 5453 5442 5454
f 5442 5443 5454
f 5454 5443 5455
f 5443 5444 5455
f 5455 5444 5456
f 5444 5445 5456
f 5456 5445 5457
f 5445 5446 5457
f 5457 5446 5458
f 5446 5447 5458
f 5458 5447 5459
f 5447 5436 5459
f 5459 5436 5448
f 5448 5449 5460
f 5460 5449 5461
f 5449 5450 5461
f 5461 5450 5462
f 5450 5451 5462
f 5462 5451 5463
f 5451 5452 5463
f 5463 5452 5464
f 5452 5453 5464
f 5464 5453 5465
f 5453 5454 5465
f 5465 5454 5466
f 5454 5455 5466
f 5466 5455 5467
f 5455 5456 5467
f 5467 5456 5468
f 5456 5457 5468
f 5468 5457 5469
f 5457 5458 5469
f 5469 5458 5470
f 5458 5459 5470
f 5470 5459 5471
f 5459 5448 5471
f 5471 5448 5460
f 5460 5461 5472
f 5472 5461 5473
f 5461 5462 5473
f 5473 5462 5474
f 5462 5463 5474
f 5474 5463 5475
f 5463 5464 5475
f 5475 5464 5476
f 5464 5465 5476
f 5476 5465 5477
f 5465 5466 5477
f 5477 5466 5478
f 5466 5467 5478
f 5478 5467 5479
f 5467 5468 5479
f 5479 5468 5480
f 5468 5469 5480
f 5480 5469 5481
f 5469 5470 5481
f 5481 5470 5482
f 5470 5471 5482
f 5482 5471 5483
f 5471 5460 5483
f 5483 5460 5472
f 5472 5473 5484
f 5484 5473 5485
f 5473 5474 5485
f 5485 5474 5486
f 5474 5475 5486
f 5486 5475 5487
f 5475 5476 5487
f 5487 5476 5488
f 5476 5477 5488
f 5488 5477 5489
f 5477 5478 5489
f 5489 5478 5490
f 5478 5479 5490
f 5490 5479 5491
f 5479 5480 5491
f 5491 5480 5492
f 5480 5481 5492
f 5492 5481 5493
f 5481 5482 5493
f 5493 5482 5494
f 5482 5483 5494
f 5494 5483 5495
f 5483 5472 5495
f 5495 5472 5484
f 5484 5485 5496
f 5496 5485 5497
f 5485 5486 5497
f 5497 5486 5498
f 5486 5487 5498
f 5498 5487 5499
f 5487 5488 5499
f 5499 5488 5500
f 5488 5489 5500
f 5500 5489 5501
f 5489 5490 5501
f 5501 5490 5502
f 5490 5491 5502
f 5502 5491 5503
f 5491 5492 5503
f 5503 5492 5504
f 5492 5493 5504
f 5504 5493 5505
f 5493 5494 5505
f 5505 5494 5506
f 5494 5495 5506
f 5506 5495 5507
f 5495 5484 5507
f 5507 5484 5496
f 5496 5497 5508
f 5508 5497 5509
f 5497 5498 5509
f 5509 5498 5510
f 5498 5499 5510
f 5510 5499 5511
f 5499 5500 5511
f 5511 5500 5512
f 5500 5501 5512
f 5512 5501 5513
f 5501 5502 5513
f 5513 5502 5514
f 5502 5503 5514
f 5514 5503 5515
f 5503 5504 5515
f 5515 5504 5516
f 5504 5505 5516
f 5516 5505 5517
f 5505 5506 5517
f 5517 5506 5518
f 5506 5507 5518
f 5518 5507 5519
f 5507 5496 5519
f 5519 5496 5508
f 5508 5509 5520
f 5520 5509 5521
f 5509 5510 5521
f 5521 5510 5522
f 5510 5511 5522
f 5522 5511 5523
f 5511 5512 5523
f 5523 5512 5524
f 5512 5513 5524
f 5524 5513 5525
f 5513 5514 5525
f 5525 5514 5526
f 5514 5515 5526
f 5526 5515 5527
f 5515 5516 5527
f 5527 5516 5528
f 5516 5517 5528
f 5528 5517 5529
f 5517 5518 5529
f 5529 5518 5530
f 5518 5519 5530
f 5530 5519 5531
f 5519 5508 5531
f 5531 5508 5520
f 5520 5521 5532
f 5532 5521 5532
f 5521 5522 5532
f 5532 5522 5532
f 5522 5523 5532
f 5532 5523 5532
f 5523 5524 5532
f 5532 5524 5532
f 5524 5525 5532
f 5532 5525 5532
f 5525 5526 5532
f 5532 5526 5532
f 5526 5527 5532
f 5532 5527 5532
f 5527 5528 5532
f 5532 5528 5532
f 5528 5529 5532
f 5532 5529 5532
f 5529 5530 5532
f 5532 5530 5532
f 5530 5531 5532
f 5532 5531 5532
f 5531 5520 5532
f 5532 5520 5532

g Path_(2)
v 130.65001 204.1 32.2
v 130.2089 203.63817 32.04741
v 130.2132 203.82912 31.738714
v 130.33456 204.09265 31.53663
v 130.54045 204.35815 31.495312
v 130.77568 204.55449 31.625828
v 130.97725 204.62904 31.893204
v 131.09113 204.56186 32.225803
v 131.0868 204.37091 32.5345
v 130.96545 204.10738 32.73658
v 130.75957 203.84187 32.7779
v 130.52434 203.64554 32.647385
v 130.32277 203.57097 32.38001
v 130.81456 203.22258 31.610245
v 130.87578 203.45381 31.368948
v 131.01517 203.74553 31.272316
v 131.19537 204.01953 31.346241
v 131.36812 204.20244 31.570915
v 131.4871 204.24521 31.886137
v 131.52046 204.1364 32.207443
v 131.45924 203.90517 32.44874
v 131.31985 203.61346 32.545372
v 131.13965 203.33945 32.471447
v 130.9669 203.15656 32.246773
v 130.84792 203.11378 31.931551
v 131.73172 202.80278 31.65768
v 131.74594 202.9777 31.370615
v 131.78479 203.27046 31.20941
v 131.83784 203.60263 31.21726
v 131.89091 203.88518 31.392063
v 131.92976 204.04242 31.686981
v 131.94397 204.0322 32.02299
v 131.92976 203.85728 32.31006
v 131.89091 203.56451 32.471264
v 131.83784 203.23235 32.463413
v 131.78479 202.9498 32.28861
v 131.74594 202.79256 31.99369
v 132.57413 202.83557 31.667425
v 132.5723 203.0116 31.380686
v 132.5673 203.30737 31.220375
v 132.5605 203.64365 31.229448
v 132.5537 203.93031 31.405474
v 132.5487 204.09056 31.701286
v 132.54689 204.08145 32.037624
v 132.5487 203.90543 32.324364
v 132.5537 203.60965 32.484673
v 132.5605 203.27338 32.4756
v 132.5673 202.98671 32.299576
v 132.5723 202.82646 32.00376
v 133.28038 202.82349 31.663834
v 133.28091 202.99953 31.3771
v 133.28235 203.29535 31.216803
v 133.28432 203.63168 31.225893
v 133.28629 203.91841 31.401937
v 133.28772 204.0787 31.697763
v 133.28825 204.06961 32.034103
v 133.28772 203.89357 32.32084
v 133.28629 203.59775 32.481136
v 133.28432 203.2614 32.472046
v 133.28235 202.97467 32.296
v 133.28091 202.81439 32.000175
v 134.00984 202.82704 31.66489
v 134.00963 203.00308 31.378157
v 134.00903 203.2989 31.217861
v 134.00822 203.63525 31.226954
v 134.00742 203.92198 31.403
v 134.00684 204.08228 31.698826
v 134.0066 204.07318 32.035168
v 134.00684 203.89714 32.321903
v 134.00742 203.60132 32.482197
v 134.00822 203.26497 32.473106
v 134.00903 202.97824 32.29706
v 134.00963 202.81795 32.001232
v 134.7321 202.82692 31.664856
v 134.73212 203.00298 31.378122
v 134.73213 203.2988 31.217827
v 134.73215 203.63513 31.226921
v 134.73218 203.92188 31.402966
v 134.7322 204.08217 31.698793
v 134.7322 204.07307 32.035133
v 134.7322 203.89703 32.32187
v 134.73218 203.6012 32.482166
v 134.73215 203.26486 32.473072
v 134.73213 202.97812 32.297028
v 134.73212 202.81783 32.001198
v 135.45609 202.82693 31.664862
v 135.45607 203.00299 31.378126
v 135.45607 203.29881 31.21783
v 135.45607 203.63515 31.226925
v 135.45607 203.92189 31.40297
v 135.45607 204.08218 31.698797
v 135.45607 204.07309 32.03514
v 135.45607 203.89705 32.321873
v 135.45607 203.60121 32.48217
v 135.45607 203.26488 32.473076
v 135.45607 202.97813 32.29703
v 135.45607 202.81784 32.0012
v 136.18 202.82693 31.66486
v 136.18 203.00298 31.378126
v 136.18 203.29881 31.21783
v 136.18 203.63515 31.226923
v 136.18 203.92189 31.40297
v 136.18 204.08218 31.698797
v 136.18 204.07309 32.035137
v 136.18 203.89703 32.321873
v 136.18 203.60121 32.48217
v 136.18 203.26488 32.473076
v 136.18 202.97813 32.297028
v 136.18 202.81784 32.0012
v 136.90392 202.82693 31.66486
v 136.90392 203.00298 31.378126
v 136.90392 203.29881 31.21783
v 136.90392 203.63515 31.226923
v 136.90392 203.92189 31.40297
v 136.90392 204.08218 31.698797
v 136.90392 204.07309 32.035137
v 136.90392 203.89703 32.321873
v 136.90392 203.60121 32.48217
v 136.90392 203.26488 32.473076
v 136.90392 202.97813 32.297028
v 136.90392 202.81784 32.0012
v 137.62784 202.82693 31.664867
v 137.62784 203.00298 31.378132
v 137.62784 203.2988 31.217833
v 137.62784 203.63515 31.226921
v 137.62784 203.92188 31.402964
v 137.62784 204.08218 31.69879
v 137.62784 204.07309 32.03513
v 137.62784 203.89705 32.32187
v 137.62784 203.60123 32.482166
v 137.62784 203.26488 32.473076
v 137.62784 202.97815 32.297035
v 137.62784 202.81784 32.00121
v 138.35176 202.82693 31.664867
v 138.35176 203.00298 31.378132
v 138.35176 203.2988 31.217833
v 138.35176 203.63515 31.226921
v 138.35176 203.92188 31.402964
v 138.35176 204.08218 31.69879
v 138.35176 204.07309 32.03513
v 138.35176 203.89705 32.32187
v 138.35176 203.60123 32.482166
v 138.35176 203.26488 32.473076
v 138.35176 202.97815 32.297035
v 138.35176 202.81784 32.00121
v 139.07568 202.82693 31.664867
v 139.07568 203.00298 31.378132
v 139.07568 203.2988 31.217833
v 139.07568 203.63515 31.226921
v 139.07568 203.92188 31.402964
v 139.07568 204.08218 31.69879
v 139.07568 204.07309 32.03513
v 139.07568 203.89705 32.32187
v 139.07568 203.60123 32.482166
v 139.07568 203.26488 32.473076
v 139.07568 202.97815 32.297035
v 139.07568 202.81784 32.00121
v 139.7996 202.82693 31.664867
v 139.7996 203.00298 31.378132
v 139.7996 203.2988 31.217833
v 139.7996 203.63515 31.226921
v 139.7996 203.92188 31.402964
v 139.7996 204.08218 31.69879
v 139.7996 204.07309 32.03513
v 139.7996 203.89705 32.32187
v 139.7996 203.60123 32.482166
v 139.7996 203.26488 32.473076
v 139.7996 202.97815 32.297035
v 139.7996 202.81784 32.00121
v 140.52353 202.82693 31.664867
v 140.52353 203.00298 31.378132
v 140.52353 203.2988 31.217833
v 140.52353 203.63515 31.226921
v 140.52353 203.92188 31.402964
v 140.52353 204.08218 31.69879
v 140.52353 204.07309 32.03513
v 140.52353 203.89705 32.32187
v 140.52353 203.60123 32.482166
v 140.52353 203.26488 32.473076
v 140.52353 202.97815 32.297035
v 140.52353 202.81784 32.00121
v 141.24745 202.82693 31.664867
v 141.24745 203.00298 31.378132
v 141.24745 203.2988 31.217833
v 141.24745 203.63515 31.226921
v 141.24745 203.92188 31.402964
v 141.24745 204.08218 31.69879
v 141.24745 204.07309 32.03513
v 141.24745 203.89705 32.32187
v 141.24745 203.60123 32.482166
v 141.24745 203.26488 32.473076
v 141.24745 202.97815 32.297035
v 141.24745 202.81784 32.00121
v 141.97136 202.82693 31.664867
v 141.97136 203.00298 31.378132
v 141.97136 203.2988 31.217833
v 141.97136 203.63515 31.226921
v 141.97136 203.92188 31.402964
v 141.97136 204.08218 31.69879
v 141.97136 204.07309 32.03513
v 141.97136 203.89705 32.32187
v 141.97136 203.60123 32.482166
v 141.97136 203.26488 32.473076
v 141.97136 202.97815 32.297035
v 141.97136 202.81784 32.00121
v 142.69528 202.82881 31.658644
v 142.69528 203.00772 31.373684
v 142.69528 203.30513 31.21635
v 142.69528 203.64137 31.228804
v 142.69528 203.92633 31.407705
v 142.69528 204.08366 31.70512
v 142.69528 204.07121 32.041355
v 142.69528 203.8923 32.326317
v 142.69528 203.5949 32.483646
v 142.69528 203.25865 32.471195
v 142.69528 202.9737 32.292294
v 142.69528 202.81636 31.994879
v 143.42459 202.82883 31.658663
v 143.42542 203.00774 31.373705
v 143.42459 203.30515 31.21637
v 143.42232 203.64137 31.228815
v 143.4192 203.92633 31.407705
v 143.4161 204.08365 31.705109
v 143.41383 204.07118 32.041336
v 143.413 203.89229 32.326294
v 143.41383 203.59488 32.483627
v 143.4161 203.25865 32.471184
v 143.4192 202.9737 32.292294
v 143.42232 202.81638 31.99489
v 144.21101 202.84103 31.6718
v 144.22154 203.02037 31.387308
v 144.21101 203.31735 31.229507
v 144.18227 203.65239 31.240685
v 144.14299 203.93573 31.417841
v 144.10373 204.09145 31.713509
v 144.07498 204.0778 32.048466
v 144.06445 203.89847 32.33296
v 144.07498 203.6015 32.49076
v 144.10373 203.26645 32.479584
v 144.14299 202.98311 32.302425
v 144.18227 202.8274 32.00676
v 145.04636 202.97156 31.81237
v 145.0769 203.15422 31.531462
v 145.04636 203.44788 31.370077
v 144.96294 203.77383 31.37146
v 144.84897 204.04475 31.53524
v 144.735 204.18803 31.817532
v 144.65158 204.16531 32.142696
v 144.62103 203.98265 32.423603
v 144.65158 203.689 32.584988
v 144.735 203.36304 32.583607
v 144.84897 203.09212 32.419827
v 144.96294 202.94882 32.137535
v 145.60529 203.18916 32.046707
v 145.62366 203.3694 31.763184
v 145.60529 203.66548 31.604416
v 145.5551 203.99806 31.612946
v 145.48654 204.27806 31.78649
v 145.418 204.4304 32.078545
v 145.36781 204.4143 32.410854
v 145.34944 204.23409 32.69438
v 145.36781 203.938 32.85315
v 145.418 203.60541 32.84462
v 145.48654 203.32542 32.671074
v 145.5551 203.17307 32.37902
v 146.19508 203.14702 32.00133
v 146.19298 203.32594 31.716389
v 146.19508 203.62334 31.559038
v 146.20088 203.95953 31.57144
v 146.20879 204.24442 31.75027
v 146.21669 204.40169 32.047615
v 146.22247 204.38919 32.383797
v 146.2246 204.21027 32.66874
v 146.22247 203.91287 32.826088
v 146.21669 203.57669 32.813686
v 146.20879 203.2918 32.634857
v 146.20088 203.13452 32.337513
v 146.93646 203.15662 32.011658
v 146.93707 203.33551 31.726698
v 146.93646 203.63293 31.569365
v 146.93481 203.96916 31.581814
v 146.93256 204.25412 31.76071
v 146.93031 204.41144 32.058117
v 146.92867 204.39899 32.39435
v 146.92805 204.22008 32.679306
v 146.92867 203.92267 32.83664
v 146.93031 203.58644 32.824192
v 146.93256 203.30148 32.645294
v 146.93481 203.14415 32.34789
v 147.65488 203.15375 32.008564
v 147.65463 203.33264 31.723604
v 147.65488 203.63005 31.56627
v 147.65555 203.9663 31.578724
v 147.65646 204.25125 31.757624
v 147.6574 204.40858 32.05504
v 147.65807 204.39613 32.39127
v 147.65831 204.21722 32.67623
v 147.65807 203.91982 32.833565
v 147.6574 203.58357 32.821114
v 147.65646 203.29861 32.642212
v 147.65555 203.14128 32.3448
v 148.38043 203.15382 32.008656
v 148.38045 203.33273 31.723692
v 148.38043 203.63014 31.56636
v 148.38042 203.96637 31.578814
v 148.38039 204.25134 31.757715
v 148.38037 204.40866 32.05513
v 148.38036 204.39621 32.391365
v 148.38034 204.21732 32.676323
v 148.38036 203.9199 32.833656
v 148.38037 203.58366 32.821205
v 148.38039 203.2987 32.642303
v 148.38042 203.14137 32.344887
v 149.10431 203.15381 32.008644
v 149.10431 203.33272 31.723682
v 149.10431 203.63013 31.566349
v 149.10431 203.96637 31.578802
v 149.10431 204.25133 31.757704
v 149.10431 204.40866 32.05512
v 149.10432 204.39621 32.391354
v 149.10432 204.2173 32.67631
v 149.10432 203.91989 32.833645
v 149.10431 203.58365 32.821194
v 149.10431 203.29869 32.642292
v 149.10431 203.14136 32.344875
v 149.82823 203.15382 32.008644
v 149.82823 203.33272 31.723684
v 149.82823 203.63013 31.566353
v 149.82823 203.96637 31.578806
v 149.82823 204.25133 31.757708
v 149.82823 204.40866 32.055122
v 149.82823 204.39621 32.391354
v 149.82823 204.2173 32.676315
v 149.82823 203.91989 32.83365
v 149.82823 203.58366 32.821194
v 149.82823 203.29869 32.642292
v 149.82823 203.14136 32.34488
v 150.55215 203.15381 32.008644
v 150.55215 203.33272 31.723684
v 150.55215 203.63013 31.56635
v 150.55215 203.96637 31.578804
v 150.55215 204.25133 31.757706
v 150.55215 204.40866 32.05512
v 150.55215 204.39621 32.391354
v 150.55215 204.2173 32.676315
v 150.55215 203.91989 32.83365
v 150.55215 203.58365 32.821194
v 150.55215 203.29869 32.642292
v 150.55215 203.14136 32.34488
v 151.27608 203.2121 31.875
v 151.27608 203.45001 31.637083
v 151.27608 203.77501 31.55
v 151.27608 204.1 31.637083
v 151.27608 204.33792 31.875
v 151.27608 204.42502 32.2
v 151.27608 204.33792 32.524998
v 151.27608 204.1 32.762917
v 151.27608 203.77501 32.85
v 151.27608 203.45001 32.762917
v 151.27608 203.2121 32.525
v 151.27608 203.12502 32.2
v 151.99924 203.2121 31.875
v 151.99956 203.45001 31.637083
v 152.0 203.77501 31.55
v 152.00044 204.1 31.637083
v 152.00076 204.33792 31.875
v 152.00087 204.425 32.2
v 152.00076 204.33792 32.524998
v 152.00044 204.1 32.762917
v 152.0 203.77501 32.85
v 151.99956 203.45001 32.762917
v 151.99924 203.2121 32.524998
v 151.99913 203.12502 32.2
v 152.69824 203.21072 31.875
v 152.70909 203.4484 31.637083
v 152.72392 203.77306 31.55
v 152.73874 204.09772 31.637083
v 152.74959 204.33539 31.875
v 152.75357 204.42238 32.2
v 152.74959 204.33539 32.524998
v 152.73874 204.09772 32.762917
v 152.72392 203.77306 32.85
v 152.70909 203.4484 32.762917
v 152.69824 203.21072 32.524998
v 152.69427 203.12373 32.2
v 153.28358 203.16975 31.875
v 153.3518 203.39767 31.637083
v 153.445 203.70903 31.55
v 153.5382 204.02039 31.637083
v 153.60641 204.2483 31.875
v 153.6314 204.33174 32.2
v 153.60641 204.2483 32.524998
v 153.5382 204.02039 32.762917
v 153.445 203.70903 32.85
v 153.3518 203.39767 32.762917
v 153.28358 203.16975 32.524998
v 153.25862 203.08633 32.2
v 153.85689 202.85071 31.875
v 153.95232 203.06865 31.637083
v 154.08269 203.36636 31.55
v 154.21304 203.66408 31.637083
v 154.30847 203.882 31.875
v 154.34341 203.96178 32.2
v 154.30847 203.882 32.524998
v 154.21304 203.66408 32.762917
v 154.08269 203.36636 32.85
v 153.95232 203.06865 32.762917
v 153.85689 202.85071 32.524998
v 153.82196 202.77095 32.2
v 154.67177 202.57535 31.875
v 154.712 202.80984 31.637083
v 154.76698 203.13016 31.55
v 154.82196 203.45047 31.637083
v 154.8622 203.68497 31.875
v 154.87694 203.7708 32.2
v 154.8622 203.68497 32.524998
v 154.82196 203.45047 32.762917
v 154.76698 203.13016 32.85
v 154.712 202.80984 32.762917
v 154.67177 202.57535 32.524998
v 154.65704 202.48952 32.2
v 155.50983 202.56209 31.875
v 155.50182 202.79987 31.637083
v 155.49089 203.12468 31.55
v 155.47995 203.4495 31.637083
v 155.47195 203.68727 31.875
v 155.46902 203.7743 32.2
v 155.47195 203.68727 32.524998
v 155.47995 203.4495 32.762917
v 155.49089 203.12468 32.85
v 155.50182 202.79987 32.762917
v 155.50983 202.56209 32.524998
v 155.51276 202.47505 32.2
v 156.37952 202.64117 31.875
v 156.30905 202.86841 31.637083
v 156.21278 203.17883 31.55
v 156.11652 203.48924 31.637083
v 156.04605 203.71649 31.875
v 156.02025 203.79967 32.2
v 156.04605 203.71649 32.524998
v 156.11652 203.48924 32.762917
v 156.21278 203.17883 32.85
v 156.30905 202.86841 32.762917
v 156.37952 202.64117 32.524998
v 156.4053 202.558 32.2
v 157.08395 203.03598 31.875
v 156.98027 203.25012 31.637083
v 156.83864 203.54263 31.55
v 156.69702 203.83516 31.637083
v 156.59334 204.04929 31.875
v 156.55539 204.12767 32.2
v 156.59334 204.04929 32.524998
v 156.69702 203.83516 32.762917
v 156.83864 203.54263 32.85
v 156.98027 203.25012 32.762917
v 157.08395 203.03598 32.524998
v 157.1219 202.95761 32.2
v 157.60127 203.25215 31.875
v 157.56361 203.48708 31.637083
v 157.51219 203.80797 31.55
v 157.46075 204.12888 31.637083
v 157.4231 204.3638 31.875
v 157.40932 204.44978 32.2
v 157.4231 204.3638 32.524998
v 157.46075 204.12888 32.762917
v 157.51219 203.80797 32.85
v 157.56361 203.48708 32.762917
v 157.60127 203.25215 32.524998
v 157.61505 203.16617 32.2
v 158.22345 203.20363 31.875
v 158.2283 203.4415 31.637083
v 158.23491 203.76643 31.55
v 158.24153 204.09137 31.637083
v 158.24638 204.32922 31.875
v 158.24815 204.41629 32.2
v 158.24638 204.32922 32.524998
v 158.24153 204.09137 32.762917
v 158.23491 203.76643 32.85
v 158.2283 203.4415 32.762917
v 158.22345 203.20363 32.524998
v 158.22168 203.11656 32.2
v 158.96204 203.21559 31.875
v 158.96063 203.4535 31.637083
v 158.95874 203.7785 31.55
v 158.95683 204.1035 31.637083
v 158.95544 204.3414 31.875
v 158.95493 204.42848 32.2
v 158.95544 204.3414 32.524998
v 158.95683 204.1035 32.762917
v 158.95874 203.7785 32.85
v 158.96063 203.4535 32.762917
v 158.96204 203.21559 32.524998
v 158.96254 203.12851 32.2
v 159.68129 203.21199 31.875
v 159.68187 203.4499 31.637083
v 159.68265 203.77492 31.55
v 159.68343 204.09991 31.637083
v 159.684 204.33783 31.875
v 159.6842 204.42491 32.2
v 159.684 204.33783 32.524998
v 159.68343 204.09991 32.762917
v 159.68265 203.77492 32.85
v 159.68187 203.4499 32.762917
v 159.68129 203.21199 32.524998
v 159.68109 203.12491 32.2
v 160.4066 203.21211 31.875
v 160.40659 203.45003 31.637083
v 160.40657 203.77502 31.55
v 160.40656 204.10002 31.637083
v 160.40652 204.33794 31.875
v 160.40652 204.42502 32.2
v 160.40652 204.33794 32.524998
v 160.40656 204.10002 32.762917
v 160.40657 203.77502 32.85
v 160.40659 203.45003 32.762917
v 160.4066 203.21211 32.524998
v 160.40662 203.12502 32.2
v 161.1305 203.2121 31.875
v 161.1305 203.45001 31.637083
v 161.1305 203.77501 31.55
v 161.1305 204.1 31.637083
v 161.1305 204.33792 31.875
v 161.1305 204.425 32.2
v 161.1305 204.33792 32.524998
v 161.1305 204.1 32.762917
v 161.1305 203.77501 32.85
v 161.1305 203.45001 32.762917
v 161.1305 203.2121 32.524998
v 161.1305 203.12502 32.2
v 161.85442 203.2121 31.875
v 161.85442 203.45001 31.637083
v 161.85442 203.77501 31.55
v 161.85442 204.1 31.637083
v 161.85442 204.33792 31.875
v 161.85442 204.42502 32.2
v 161.85442 204.33792 32.524998
v 161.85442 204.1 32.762917
v 161.85442 203.77501 32.85
v 161.85442 203.45001 32.762917
v 161.85442 203.2121 32.524998
v 161.85442 203.12502 32.2
v 162.5742 203.21211 31.875
v 162.57594 203.45003 31.637083
v 162.57834 203.77501 31.55
v 162.58072 204.1 31.637083
v 162.58247 204.3379 31.875
v 162.58311 204.42499 32.2
v 162.58247 204.3379 32.524998
v 162.58072 204.1 32.762917
v 162.57834 203.77501 32.85
v 162.57594 203.45003 32.762917
v 162.5742 203.21211 32.524998
v 162.57356 203.12503 32.2
v 163.2534 203.20358 31.875
v 163.27402 203.4406 31.637083
v 163.30217 203.76437 31.55
v 163.33034 204.08815 31.637083
v 163.35095 204.32518 31.875
v 163.35849 204.41193 32.2
v 163.35095 204.32518 32.524998
v 163.33034 204.08815 32.762917
v 163.30217 203.76437 32.85
v 163.27402 203.4406 32.762917
v 163.2534 203.20358 32.524998
v 163.24586 203.11682 32.2
v 163.87146 203.10612 31.875
v 163.93297 203.33595 31.637083
v 164.01698 203.6499 31.55
v 164.10101 203.96385 31.637083
v 164.16252 204.19368 31.875
v 164.18504 204.2778 32.2
v 164.16252 204.19368 32.524998
v 164.10101 203.96385 32.762917
v 164.01698 203.6499 32.85
v 163.93297 203.33595 32.762917
v 163.87146 203.10612 32.524998
v 163.84894 203.022 32.2
v 164.55972 202.84523 31.875
v 164.61623 203.07634 31.637083
v 164.69342 203.39203 31.55
v 164.77063 203.70773 31.637083
v 164.82713 203.93884 31.875
v 164.84782 204.02342 32.2
v 164.82713 203.93884 32.524998
v 164.77063 203.70773 32.762917
v 164.69342 203.39203 32.85
v 164.61623 203.07634 32.762917
v 164.55972 202.84523 32.524998
v 164.53903 202.76064 32.2
v 165.22466 202.77802 31.875
v 165.30406 203.00229 31.637083
v 165.41254 203.30865 31.55
v 165.521 203.61502 31.637083
v 165.6004 203.8393 31.875
v 165.62947 203.92139 32.2
v 165.6004 203.8393 32.524998
v 165.521 203.61502 32.762917
v 165.41254 203.30865 32.85
v 165.30406 203.00229 32.762917
v 165.22466 202.77802 32.524998
v 165.19559 202.69592 32.2
v 165.78418 202.41165 31.875
v 165.8855 202.62692 31.637083
v 166.0239 202.92097 31.55
v 166.16231 203.21504 31.637083
v 166.26363 203.4303 31.875
v 166.3007 203.5091 32.2
v 166.26363 203.4303 32.524998
v 166.16231 203.21504 32.762917
v 166.0239 202.92097 32.85
v 165.8855 202.62692 32.762917
v 165.78418 202.41165 32.524998
v 165.74709 202.33287 32.2
v 166.54327 202.15996 31.875
v 166.6147 202.3869 31.637083
v 166.71227 202.6969 31.55
v 166.80983 203.00691 31.637083
v 166.88126 203.23386 31.875
v 166.90741 203.31693 32.2
v 166.88126 203.23386 32.524998
v 166.80983 203.00691 32.762917
v 166.71227 202.6969 32.85
v 166.6147 202.3869 32.762917
v 166.54327 202.15996 32.524998
v 166.51714 202.07689 32.2
v 167.31766 201.93022 31.875
v 167.35452 202.16527 31.637083
v 167.40489 202.48634 31.55
v 167.45525 202.80742 31.637083
v 167.49211 203.04245 31.875
v 167.50562 203.1285 32.2
v 167.49211 203.04245 32.524998
v 167.45525 202.80742 32.762917
v 167.40489 202.48634 32.85
v 167.35452 202.16527 32.762917
v 167.31766 201.93022 32.524998
v 167.30417 201.8442 32.2
v 168.12433 201.91183 31.875
v 168.12617 202.14975 31.637083
v 168.12872 202.47473 31.55
v 168.13126 202.79973 31.637083
v 168.13312 203.03763 31.875
v 168.13379 203.12471 32.2
v 168.13312 203.03763 32.524998
v 168.13126 202.79973 32.762917
v 168.12872 202.47473 32.85
v 168.12617 202.14975 32.762917
v 168.12433 201.91183 32.524998
v 168.12364 201.82475 32.2
v 168.85274 201.91212 31.875
v 168.8527 202.15004 31.637083
v 168.85265 202.47504 31.55
v 168.85258 202.80005 31.637083
v 168.85254 203.03796 31.875
v 168.85252 203.12505 32.2
v 168.85254 203.03796 32.524998
v 168.85258 202.80005 32.762917
v 168.85265 202.47504 32.85
v 168.8527 202.15004 32.762917
v 168.85274 201.91212 32.524998
v 168.85275 201.82504 32.2
v 169.57655 201.9121 31.875
v 169.57655 202.15001 31.637083
v 169.57655 202.475 31.55
v 169.57657 202.8 31.637083
v 169.57657 203.03792 31.875
v 169.57657 203.125 32.2
v 169.57657 203.03792 32.524998
v 169.57657 202.8 32.762917
v 169.57655 202.475 32.85
v 169.57655 202.15001 32.762917
v 169.57655 201.9121 32.524998
v 169.57655 201.82501 32.2
v 170.30049 201.9121 31.875
v 170.30048 202.15001 31.637083
v 170.30048 202.475 31.55
v 170.30048 202.80002 31.637083
v 170.30048 203.03793 31.875
v 170.30048 203.12502 32.2
v 170.30048 203.03793 32.524998
v 170.30048 202.80002 32.762917
v 170.30048 202.475 32.85
v 170.30048 202.15001 32.762917
v 170.30049 201.9121 32.524998
v 170.30049 201.82501 32.2
v 171.0244 201.9121 31.875
v 171.0244 202.15001 31.637083
v 171.0244 202.475 31.55
v 171.0244 202.80002 31.637083
v 171.0244 203.03793 31.875
v 171.0244 203.12502 32.2
v 171.0244 203.03793 32.524998
v 171.0244 202.80002 32.762917
v 171.0244 202.475 32.85
v 171.0244 202.15001 32.762917
v 171.0244 201.9121 32.524998
v 171.0244 201.82501 32.2
v 171.74832 201.9121 31.875
v 171.74832 202.15001 31.637083
v 171.74832 202.475 31.55
v 171.74832 202.80002 31.637083
v 171.74832 203.03793 31.875
v 171.74832 203.12502 32.2
v 171.74832 203.03793 32.524998
v 171.74832 202.80002 32.762917
v 171.74832 202.475 32.85
v 171.74832 202.15001 32.762917
v 171.74832 201.9121 32.524998
v 171.74832 201.82501 32.2
v 172.47224 201.9121 31.875
v 172.47224 202.15001 31.637083
v 172.47224 202.475 31.55
v 172.47224 202.80002 31.637083
v 172.47224 203.03793 31.875
v 172.47224 203.12502 32.2
v 172.47224 203.03793 32.524998
v 172.47224 202.80002 32.762917
v 172.47224 202.475 32.85
v 172.47224 202.15001 32.762917
v 172.47224 201.9121 32.524998
v 172.47224 201.82501 32.2
v 173.19617 201.9121 31.875
v 173.19617 202.15001 31.637083
v 173.19617 202.475 31.55
v 173.19617 202.80002 31.637083
v 173.19617 203.03793 31.875
v 173.19617 203.12502 32.2
v 173.19617 203.03793 32.524998
v 173.19617 202.80002 32.762917
v 173.19617 202.475 32.85
v 173.19617 202.15001 32.762917
v 173.19617 201.9121 32.524998
v 173.19617 201.82501 32.2
v 173.92009 201.9121 31.875
v 173.92009 202.15001 31.637083
v 173.92009 202.475 31.55
v 173.92009 202.80002 31.637083
v 173.92009 203.03793 31.875
v 173.92009 203.12502 32.2
v 173.92009 203.03793 32.524998
v 173.92009 202.80002 32.762917
v 173.92009 202.475 32.85
v 173.92009 202.15001 32.762917
v 173.92009 201.9121 32.524998
v 173.92009 201.82501 32.2
v 174.64401 201.9121 31.875
v 174.64401 202.15001 31.637083
v 174.64401 202.475 31.55
v 174.64401 202.80002 31.637083
v 174.64401 203.03793 31.875
v 174.64401 203.12502 32.2
v 174.64401 203.03793 32.524998
v 174.64401 202.80002 32.762917
v 174.64401 202.475 32.85
v 174.64401 202.15001 32.762917
v 174.64401 201.9121 32.524998
v 174.64401 201.82501 32.2
v 175.36794 201.9121 31.875
v 175.36794 202.15001 31.637083
v 175.36794 202.475 31.55
v 175.36794 202.80002 31.637083
v 175.36794 203.03793 31.875
v 175.36794 203.12502 32.2
v 175.36794 203.03793 32.524998
v 175.36794 202.80002 32.762917
v 175.36794 202.475 32.85
v 175.36794 202.15001 32.762917
v 175.36794 201.9121 32.524998
v 175.36794 201.82501 32.2
v 176.08453 201.91214 31.875
v 176.08762 202.15004 31.637083
v 176.09186 202.475 31.55
v 176.09608 202.79999 31.637083
v 176.09918 203.03789 31.875
v 176.10031 203.12495 32.2
v 176.09918 203.03789 32.524998
v 176.09608 202.79999 32.762917
v 176.09186 202.475 32.85
v 176.08762 202.15004 32.762917
v 176.08453 201.91214 32.524998
v 176.08339 201.82507 32.2
v 176.69037 201.90735 31.875
v 176.74327 202.1393 31.637083
v 176.81554 202.45616 31.55
v 176.88779 202.77303 31.637083
v 176.94069 203.00499 31.875
v 176.96005 203.0899 32.2
v 176.94069 203.00499 32.524998
v 176.88779 202.77303 32.762917
v 176.81554 202.45616 32.85
v 176.74327 202.1393 32.762917
v 176.69037 201.90735 32.524998
v 176.671 201.82243 32.2
v 177.2388 201.6488 31.875
v 177.33897 201.86461 31.637083
v 177.47581 202.1594 31.55
v 177.61267 202.45418 31.637083
v 177.71284 202.66997 31.875
v 177.74951 202.74896 32.2
v 177.71284 202.66997 32.524998
v 177.61267 202.45418 32.762917
v 177.47581 202.1594 32.85
v 177.33897 201.86461 32.762917
v 177.2388 201.6488 32.524998
v 177.20212 201.56982 32.2
v 177.99559 201.2996 31.875
v 178.05183 201.53078 31.637083
v 178.12866 201.84657 31.55
v 178.20549 202.16235 31.637083
v 178.26173 202.39354 31.875
v 178.28232 202.47815 32.2
v 178.26173 202.39354 32.524998
v 178.20549 202.16235 32.762917
v 178.12866 201.84657 32.85
v 178.05183 201.53078 32.762917
v 177.99559 201.2996 32.524998
v 177.975 201.215 32.2
v 178.84389 201.26166 31.875
v 178.84743 201.49956 31.637083
v 178.85225 201.82452 31.55
v 178.85709 202.14948 31.637083
v 178.86061 202.38737 31.875
v 178.86191 202.47444 32.2
v 178.86061 202.38737 32.524998
v 178.85709 202.14948 32.762917
v 178.85225 201.82452 32.85
v 178.84743 201.49956 32.762917
v 178.84389 201.26166 32.524998
v 178.84259 201.17459 32.2
v 179.5536 201.2626 31.875
v 179.56314 201.50032 31.637083
v 179.57617 201.82506 31.55
v 179.5892 202.1498 31.637083
v 179.59874 202.38753 31.875
v 179.60223 202.47455 32.2
v 179.59874 202.38753 32.524998
v 179.5892 202.1498 32.762917
v 179.57617 201.82506 32.85
v 179.56314 201.50032 32.762917
v 179.5536 201.2626 32.524998
v 179.55011 201.17558 32.2
v 180.12283 201.23145 31.875
v 180.19675 201.45758 31.637083
v 180.29771 201.76651 31.55
v 180.39868 202.07542 31.637083
v 180.4726 202.30156 31.875
v 180.49965 202.38434 32.2
v 180.4726 202.30156 32.524998
v 180.39868 202.07542 32.762917
v 180.29771 201.76651 32.85
v 180.19675 201.45758 32.762917
v 180.12283 201.23145 32.524998
v 180.09578 201.14867 32.2
v 180.66707 200.88203 31.875
v 180.77167 201.09572 31.637083
v 180.91458 201.38762 31.55
v 181.05748 201.67952 31.637083
v 181.1621 201.8932 31.875
v 181.20038 201.97142 32.2
v 181.1621 201.8932 32.524998
v 181.05748 201.67952 32.762917
v 180.91458 201.38762 32.85
v 180.77167 201.09572 32.762917
v 180.66707 200.88203 32.524998
v 180.62877 200.80382 32.2
v 181.48929 200.57936 31.875
v 181.53278 200.81326 31.637083
v 181.59216 201.1328 31.55
v 181.65155 201.45232 31.637083
v 181.69504 201.68623 31.875
v 181.71095 201.77185 32.2
v 181.69504 201.68623 32.524998
v 181.65155 201.45232 32.762917
v 181.59216 201.1328 32.85
v 181.53278 200.81326 32.762917
v 181.48929 200.57936 32.524998
v 181.47339 200.49374 32.2
v 182.19308 200.5778 31.875
v 182.24507 200.80997 31.637083
v 182.31607 201.12712 31.55
v 182.38705 201.44427 31.637083
v 182.43904 201.67644 31.875
v 182.45805 201.76141 32.2
v 182.43904 201.67644 32.524998
v 182.38705 201.44427 32.762917
v 182.31607 201.12712 32.85
v 182.24507 200.80997 32.762917
v 182.19308 200.5778 32.524998
v 182.17407 200.49281 32.2
v 182.86246 200.27171 31.875
v 182.9093 200.50497 31.637083
v 182.9733 200.82361 31.55
v 183.03728 201.14226 31.637083
v 183.08412 201.37552 31.875
v 183.10127 201.46089 32.2
v 183.08412 201.37552 32.524998
v 183.03728 201.14226 32.762917
v 182.9733 200.82361 32.85
v 182.9093 200.50497 32.762917
v 182.86246 200.27171 32.524998
v 182.8453 200.18634 32.2
v 183.70297 200.28696 31.875
v 183.70035 200.52487 31.637083
v 183.69673 200.84984 31.55
v 183.69313 201.17482 31.637083
v 183.69049 201.41272 31.875
v 183.68953 201.4998 32.2
v 183.69049 201.41272 32.524998
v 183.69313 201.17482 32.762917
v 183.69673 200.84984 32.85
v 183.70035 200.52487 32.762917
v 183.70297 200.28696 32.524998
v 183.70395 200.19989 32.2
v 184.37233 200.27882 31.875
v 184.39272 200.51587 31.637083
v 184.4206 200.83966 31.55
v 184.44846 201.16347 31.637083
v 184.46884 201.40051 31.875
v 184.47632 201.48727 32.2
v 184.46884 201.40051 32.524998
v 184.44846 201.16347 32.762917
v 184.4206 200.83966 32.85
v 184.39272 200.51587 32.762917
v 184.37233 200.27882 32.524998
v 184.36485 200.19206 32.2
v 184.99794 200.18019 31.875
v 185.05609 200.41089 31.637083
v 185.13553 200.72604 31.55
v 185.21498 201.04118 31.637083
v 185.27313 201.27188 31.875
v 185.29442 201.35632 32.2
v 185.27313 201.27188 32.524998
v 185.21498 201.04118 32.762917
v 185.13553 200.72604 32.85
v 185.05609 200.41089 32.762917
v 184.99794 200.18019 32.524998
v 184.97665 200.09575 32.2
v 185.74387 199.92929 31.875
v 185.77559 200.16507 31.637083
v 185.81891 200.48718 31.55
v 185.86224 200.80928 31.637083
v 185.89395 201.04507 31.875
v 185.90556 201.13138 32.2
v 185.89395 201.04507 32.524998
v 185.86224 200.80928 32.762917
v 185.81891 200.48718 32.85
v 185.77559 200.16507 32.762917
v 185.74387 199.92929 32.524998
v 185.73225 199.84297 32.2
v 186.55359 199.9742 31.875
v 186.54831 200.21205 31.637083
v 186.54112 200.53697 31.55
v 186.53392 200.8619 31.637083
v 186.52866 201.09975 31.875
v 186.52673 201.18681 32.2
v 186.52866 201.09975 32.524998
v 186.53392 200.8619 32.762917
v 186.54112 200.53697 32.85
v 186.54831 200.21205 32.762917
v 186.55359 199.9742 32.524998
v 186.55551 199.88713 32.2
v 187.26031 199.9563 31.875
v 187.26222 200.19421 31.637083
v 187.26482 200.5192 31.55
v 187.26743 200.8442 31.637083
v 187.26933 201.08209 31.875
v 187.27003 201.16917 32.2
v 187.26933 201.08209 32.524998
v 187.26743 200.8442 32.762917
v 187.26482 200.5192 32.85
v 187.26222 200.19421 32.762917
v 187.26031 199.9563 32.524998
v 187.25961 199.86922 32.2
v 187.99095 199.96246 31.875
v 187.99 200.20038 31.637083
v 187.98872 200.52538 31.55
v 187.98743 200.85037 31.637083
v 187.98648 201.08829 31.875
v 187.98613 201.17537 32.2
v 187.98648 201.08829 32.524998
v 187.98743 200.85037 32.762917
v 187.98872 200.52538 32.85
v 187.99 200.20038 32.762917
v 187.99095 199.96246 32.524998
v 187.9913 199.87538 32.2
v 188.71251 199.96204 31.875
v 188.71255 200.19995 31.637083
v 188.71265 200.52495 31.55
v 188.71272 200.84996 31.637083
v 188.71277 201.08788 31.875
v 188.7128 201.17496 32.2
v 188.71277 201.08788 32.524998
v 188.71272 200.84996 32.762917
v 188.71265 200.52495 32.85
v 188.71255 200.19995 32.762917
v 188.71251 199.96204 32.524998
v 188.71248 199.87495 32.2
v 189.43658 199.96211 31.875
v 189.43657 200.20003 31.637083
v 189.43655 200.52502 31.55
v 189.43655 200.85002 31.637083
v 189.43654 201.08794 31.875
v 189.43654 201.17502 32.2
v 189.43654 201.08794 32.524998
v 189.43655 200.85002 32.762917
v 189.43655 200.52502 32.85
v 189.43657 200.20003 32.762917
v 189.43658 199.96211 32.524998
v 189.43658 199.87503 32.2
v 190.16048 199.96208 31.875
v 190.16048 200.20001 31.637083
v 190.16048 200.52501 31.55
v 190.16049 200.85 31.637083
v 190.16049 201.08792 31.875
v 190.16049 201.175 32.2
v 190.16049 201.08792 32.524998
v 190.16049 200.85 32.762917
v 190.16048 200.52501 32.85
v 190.16048 200.20001 32.762917
v 190.16048 199.96208 32.524998
v 190.16048 199.875 32.2
v 190.8844 199.9621 31.875
v 190.8844 200.20001 31.637083
v 190.8844 200.52501 31.55
v 190.8844 200.85 31.637083
v 190.8844 201.08792 31.875
v 190.8844 201.17502 32.2
v 190.8844 201.08792 32.524998
v 190.8844 200.85 32.762917
v 190.8844 200.52501 32.85
v 190.8844 200.20001 32.762917
v 190.8844 199.9621 32.524998
v 190.8844 199.87502 32.2
v 191.60832 199.9621 31.875
v 191.60832 200.20001 31.637083
v 191.60832 200.52501 31.55
v 191.60832 200.85 31.637083
v 191.60832 201.08792 31.875
v 191.60832 201.17502 32.2
v 191.60832 201.08792 32.524998
v 191.60832 200.85 32.762917
v 191.60832 200.52501 32.85
v 191.60832 200.20001 32.762917
v 191.60832 199.9621 32.524998
v 191.60832 199.87502 32.2
v 192.33224 199.9621 31.875
v 192.33224 200.20001 31.637083
v 192.33224 200.52501 31.55
v 192.33224 200.85 31.637083
v 192.33224 201.08792 31.875
v 192.33224 201.17502 32.2
v 192.33224 201.08792 32.524998
v 192.33224 200.85 32.762917
v 192.33224 200.52501 32.85
v 192.33224 200.20001 32.762917
v 192.33224 199.9621 32.524998
v 192.33224 199.87502 32.2
v 193.07002 199.96227 31.875
v 193.06416 200.2001 31.637083
v 193.05617 200.52501 31.55
v 193.04817 200.84991 31.637083
v 193.04231 201.08775 31.875
v 193.04018 201.17482 32.2
v 193.04231 201.08775 32.524998
v 193.04817 200.84991 32.762917
v 193.05617 200.52501 32.85
v 193.06416 200.2001 32.762917
v 193.07002 199.96227 32.524998
v 193.07216 199.87521 32.2
v 193.93248 199.9838 31.942558
v 193.87889 200.18547 31.678627
v 193.7986 200.48769 31.554396
v 193.7131 200.80943 31.603153
v 193.64532 201.06451 31.811836
v 193.61343 201.18457 32.124527
v 193.62595 201.13745 32.45744
v 193.67953 200.93576 32.72137
v 193.75983 200.63356 32.845604
v 193.84532 200.31181 32.796844
v 193.9131 200.05673 32.58816
v 193.94499 199.93666 32.27547
v 194.6375 200.56255 31.67374
v 194.44757 200.8108 31.550398
v 194.25148 201.07993 31.600277
v 194.10176 201.29778 31.810017
v 194.03854 201.40598 32.123413
v 194.07877 201.37555 32.456497
v 194.21165 201.21466 32.720013
v 194.40158 200.96638 32.843357
v 194.59767 200.69728 32.793476
v 194.74739 200.47943 32.58374
v 194.81061 200.37122 32.27034
v 194.77039 200.40164 31.937258
v 195.01677 201.1157 31.564547
v 194.79208 201.35878 31.504553
v 194.60327 201.6148 31.613708
v 194.50092 201.81522 31.862762
v 194.51244 201.9063 32.184986
v 194.63477 201.86365 32.494034
v 194.83511 201.69868 32.7071
v 195.0598 201.45563 32.767094
v 195.24861 201.19958 32.65794
v 195.35097 200.99918 32.408886
v 195.33945 200.9081 32.086662
v 195.21712 200.95076 31.777613
v 195.52223 201.42586 31.377333
v 195.3728 201.70947 31.282162
v 195.25435 202.01707 31.35925
v 195.19861 202.26622 31.587944
v 195.22054 202.39017 31.906965
v 195.31424 202.3557 32.23083
v 195.45462 202.17204 32.472767
v 195.60405 201.88843 32.567936
v 195.7225 201.58084 32.49085
v 195.77824 201.33168 32.262154
v 195.75632 201.20773 31.943132
v 195.66261 201.2422 31.619267
v 196.29161 201.53108 31.32817
v 196.16838 201.80365 31.179123
v 196.05084 202.11856 31.200745
v 195.9705 202.39146 31.387241
v 195.9489 202.54921 31.688644
v 195.9918 202.54955 32.02419
v 196.08774 202.39238 32.30397
v 196.21098 202.11981 32.45302
v 196.3285 201.80489 32.431396
v 196.40884 201.532 32.2449
v 196.43045 201.37424 31.943497
v 196.38754 201.37392 31.60795
v 196.9407 201.78233 31.365215
v 196.78868 202.00096 31.160095
v 196.64514 202.30083 31.107729
v 196.54854 202.60156 31.22215
v 196.52475 202.8226 31.472698
v 196.58017 202.90471 31.79224
v 196.69994 202.82588 32.095154
v 196.85196 202.60724 32.300274
v 196.99551 202.30737 32.35264
v 197.09212 202.00664 32.238216
v 197.11589 201.7856 31.98767
v 197.06047 201.7035 31.668129
v 197.503 202.00964 31.078075
v 197.411 202.27234 30.899822
v 197.33284 202.59843 30.88029
v 197.28944 202.90059 31.024715
v 197.29248 203.09782 31.2944
v 197.3411 203.13728 31.61708
v 197.42229 203.00842 31.906296
v 197.51428 202.74573 32.084553
v 197.59245 202.41963 32.104084
v 197.63583 202.11748 31.959656
v 197.63281 201.92024 31.689972
v 197.5842 201.88077 31.367292
v 198.32333 202.1245 31.078968
v 198.22005 202.37639 30.882019
v 198.10574 202.69084 30.848562
v 198.01106 202.9836 30.987562
v 197.96138 203.17622 31.261774
v 197.97 203.21709 31.597723
v 198.03462 203.09526 31.905392
v 198.13792 202.84338 32.10234
v 198.25223 202.52893 32.1358
v 198.34691 202.23616 31.9968
v 198.39659 202.04355 31.722588
v 198.38797 202.00267 31.386639
v 198.98091 202.45561 31.06445
v 198.80472 202.63843 30.861061
v 198.62434 202.91296 30.805662
v 198.48813 203.20569 30.913095
v 198.43254 203.43814 31.154575
v 198.4725 203.54805 31.465397
v 198.5973 203.50597 31.762278
v 198.7735 203.32317 31.965666
v 198.95386 203.04863 32.021065
v 199.09009 202.7559 31.913631
v 199.14566 202.52344 31.672152
v 199.1057 202.41353 31.36133
v 199.68074 202.76898 30.874104
v 199.53487 202.91245 30.613111
v 199.34784 203.15868 30.488811
v 199.16978 203.44171 30.53451
v 199.0484 203.6857 30.737963
v 199.01622 203.82529 31.044653
v 199.08186 203.82304 31.372404
v 199.22774 203.6796 31.633396
v 199.41478 203.43336 31.757696
v 199.59283 203.15033 31.711998
v 199.71422 202.90633 31.508547
v 199.7464 202.76675 31.201857
v 200.32155 203.21144 31.09027
v 200.26137 203.31433 30.776083
v 200.11784 203.53159 30.563147
v 199.92944 203.805 30.508516
v 199.74664 204.06128 30.626831
v 199.61842 204.23178 30.886389
v 199.57913 204.27083 31.21764
v 199.63931 204.16794 31.531828
v 199.78284 203.95068 31.744764
v 199.97124 203.67728 31.799393
v 200.15404 203.42099 31.681078
v 200.28226 203.25049 31.42152
v 200.97427 203.61536 31.136284
v 200.91493 203.68799 30.81316
v 200.76219 203.87672 30.580225
v 200.557 204.131 30.499893
v 200.35432 204.38264 30.593689
v 200.20848 204.56429 30.836483
v 200.15854 204.62721 31.163214
v 200.2179 204.55457 31.48634
v 200.37062 204.36583 31.719275
v 200.57582 204.11157 31.799606
v 200.77849 203.85991 31.705809
v 200.92435 203.67828 31.463017
v 201.52483 204.17973 31.149178
v 201.46346 204.2421 30.824286
v 201.29628 204.41179 30.586666
v 201.06808 204.64337 30.499989
v 200.84004 204.87477 30.587479
v 200.67322 205.04399 30.825691
v 200.61234 205.10568 31.150799
v 200.6737 205.04333 31.47569
v 200.84088 204.87363 31.71331
v 201.06906 204.64204 31.799988
v 201.29712 204.41064 31.7125
v 201.46394 204.24142 31.474285
v 201.98775 204.61751 31.14996
v 201.93542 204.68715 30.824965
v 201.79251 204.87738 30.587063
v 201.59729 205.13722 30.5
v 201.40208 205.39705 30.587105
v 201.25919 205.58725 30.825037
v 201.20688 205.65686 31.150042
v 201.2592 205.58722 31.475037
v 201.40211 205.39699 31.712938
v 201.59734 205.13715 31.800001
v 201.79254 204.87732 31.712896
v 201.93546 204.68712 31.474964
v 202.53777 204.94063 31.149973
v 202.4951 205.01657 30.824976
v 202.37859 205.22401 30.58707
v 202.21942 205.50737 30.5
v 202.06026 205.79073 30.587095
v 201.94376 205.99815 30.825022
v 201.90111 206.07407 31.150026
v 201.94377 205.99812 31.475021
v 202.06029 205.7907 31.712929
v 202.21945 205.50732 31.8
v 202.37862 205.22397 31.712902
v 202.49512 205.01654 31.474977
v 203.19125 205.2872 31.15
v 203.14677 205.36206 30.824999
v 203.02525 205.5666 30.587082
v 202.85925 205.84601 30.5
v 202.69325 206.12543 30.587084
v 202.57173 206.32997 30.824999
v 202.52725 206.40483 31.15
v 202.57173 206.32997 31.475
v 202.69325 206.12543 31.712915
v 202.85925 205.84601 31.8
v 203.02525 205.5666 31.712915
v 203.14677 205.36206 31.474998
v 203.73135 205.65408 31.15
v 203.69536 205.73338 30.824999
v 203.59702 205.95003 30.587084
v 203.46266 206.24596 30.5
v 203.32832 206.5419 30.587084
v 203.22998 206.75853 30.824999
v 203.19398 206.83783 31.15
v 203.22998 206.75853 31.475
v 203.32832 206.5419 31.712915
v 203.46266 206.24596 31.8
v 203.59702 205.95003 31.712915
v 203.69536 205.73338 31.475
v 204.2183 205.78946 31.15
v 204.21063 205.87619 30.824999
v 204.18964 206.11319 30.587084
v 204.16095 206.43692 30.5
v 204.13226 206.76065 30.587084
v 204.11127 206.99763 30.824999
v 204.10359 207.08438 31.15
v 204.11127 206.99763 31.475
v 204.13226 206.76065 31.712915
v 204.16095 206.43692 31.8
v 204.18964 206.11319 31.712915
v 204.21063 205.87619 31.475
v 204.87592 205.72173 31.15
v 204.87672 205.8088 30.824999
v 204.87892 206.0467 30.587084
v 204.88193 206.37169 30.5
v 204.88493 206.69669 30.587084
v 204.88713 206.93459 30.824999
v 204.88794 207.02167 31.15
v 204.88713 206.93459 31.475
v 204.88493 206.69669 31.712915
v 204.88193 206.37169 31.8
v 204.87892 206.0467 31.712915
v 204.87672 205.8088 31.475
v 205.74309 205.78906 31.126743
v 205.72195 205.88544 30.805067
v 205.66922 206.12599 30.575815
v 205.59901 206.4463 30.500416
v 205.53012 206.76051 30.599072
v 205.48103 206.98445 30.845348
v 205.46489 207.05809 31.173256
v 205.48602 206.96173 31.494932
v 205.53876 206.72116 31.724184
v 205.60896 206.40086 31.799583
v 205.67784 206.08665 31.700928
v 205.72693 205.86272 31.45465
v 206.4164 206.05113 31.251736
v 206.40565 206.08385 30.917377
v 206.36166 206.2759 30.6451
v 206.29619 206.57584 30.507864
v 206.2268 206.90327 30.542437
v 206.17207 207.1705 30.73956
v 206.14668 207.3059 31.046408
v 206.15742 207.27318 31.380768
v 206.20142 207.08112 31.653044
v 206.26688 206.78117 31.790281
v 206.33627 206.45374 31.755707
v 206.391 206.18651 31.558584
v 207.11179 206.13762 31.399536
v 207.08693 206.08073 31.06971
v 207.03986 206.19565 30.757635
v 206.98317 206.45158 30.546932
v 206.93205 206.77995 30.49406
v 206.90022 207.09277 30.613184
v 206.8962 207.30621 30.872387
v 206.92104 207.3631 31.202213
v 206.96811 207.24817 31.514288
v 207.0248 206.99223 31.72499
v 207.07591 206.66388 31.777863
v 207.10774 206.35106 31.65874
v 208.06557 206.33928 31.016333
v 207.9414 206.36238 30.715355
v 207.75255 206.52332 30.498974
v 207.54964 206.77893 30.425169
v 207.38701 207.06078 30.513716
v 207.30827 207.29329 30.740887
v 207.3345 207.4142 31.045815
v 207.45866 207.3911 31.346792
v 207.6475 207.23016 31.563173
v 207.85043 206.97455 31.636978
v 208.01305 206.6927 31.548431
v 208.0918 206.46019 31.32126
v 208.56424 207.05649 30.915916
v 208.53442 207.03294 30.582455
v 208.37996 207.12091 30.295925
v 208.14223 207.2968 30.133104
v 207.88495 207.51349 30.13762
v 207.67705 207.71292 30.308262
v 207.57423 207.84166 30.599308
v 207.60405 207.86519 30.93277
v 207.75851 207.77722 31.2193
v 207.99623 207.60133 31.38212
v 208.25351 207.38464 31.377604
v 208.46141 207.18521 31.206963
v 209.04344 207.4737 30.862026
v 209.04068 207.58694 30.544899
v 208.91772 207.79518 30.310642
v 208.70752 208.04259 30.222027
v 208.4664 208.26288 30.302797
v 208.25896 208.39705 30.53131
v 208.1408 208.40912 30.846334
v 208.14357 208.29587 31.163462
v 208.26653 208.08765 31.397717
v 208.47672 207.84024 31.486332
v 208.71783 207.61993 31.405561
v 208.92528 207.48578 31.17705
v 209.53291 207.96384 31.099625
v 209.52596 208.08269 30.784935
v 209.39749 208.29263 30.555542
v 209.18195 208.53741 30.472912
v 208.93707 208.75143 30.559185
v 208.7285 208.87737 30.791245
v 208.61208 208.88145 31.10691
v 208.61903 208.7626 31.4216
v 208.7475 208.55266 31.650993
v 208.96304 208.30788 31.733624
v 209.20792 208.09386 31.64735
v 209.4165 207.96793 31.41529
v 210.04256 208.47365 31.189445
v 210.04625 208.6128 30.883125
v 209.92482 208.83675 30.663326
v 209.7108 209.0855 30.588947
v 209.46153 209.29237 30.679916
v 209.24382 209.40195 30.91186
v 209.11598 209.38489 31.222626
v 209.11229 209.24573 31.528946
v 209.23373 209.02177 31.748745
v 209.44775 208.77304 31.823124
v 209.69702 208.56616 31.732155
v 209.91473 208.45657 31.500212
v 210.48701 208.91779 31.549713
v 210.54718 209.10121 31.273657
v 210.46873 209.3593 31.071884
v 210.2727 209.6229 30.998465
v 210.01158 209.82137 31.073069
v 209.75537 209.90154 31.275707
v 209.5727 209.84192 31.552082
v 209.51251 209.6585 31.82814
v 209.59096 209.4004 32.02991
v 209.787 209.13681 32.10333
v 210.04811 208.93834 32.028725
v 210.30434 208.85817 31.826088
v 210.91606 209.34392 31.89451
v 210.92809 209.54176 31.618572
v 210.81287 209.80612 31.439716
v 210.60126 210.06618 31.405867
v 210.34998 210.25224 31.526093
v 210.12634 210.31447 31.768179
v 209.99028 210.23616 32.06726
v 209.97826 210.03833 32.343197
v 210.09348 209.77396 32.522053
v 210.30508 209.5139 32.555904
v 210.55638 209.32784 32.43568
v 210.78001 209.26562 32.193592
v 211.36319 209.7135 32.110405
v 211.31937 209.86151 31.806793
v 211.18483 210.10698 31.613766
v 210.99565 210.38416 31.583042
v 210.8025 210.61876 31.722857
v 210.65717 210.74792 31.995747
v 210.59856 210.73705 32.328587
v 210.6424 210.58905 32.6322
v 210.77692 210.34357 32.825226
v 210.96611 210.06639 32.85595
v 211.15924 209.8318 32.716133
v 211.3046 209.70262 32.443245
v 211.94417 210.04283 32.233356
v 211.90599 210.10176 31.904287
v 211.78665 210.2929 31.654406
v 211.61815 210.565 31.550665
v 211.4456 210.84521 31.620865
v 211.31528 211.05841 31.846193
v 211.26208 211.14749 32.166275
v 211.30028 211.08856 32.495342
v 211.4196 210.89743 32.745224
v 211.58812 210.6253 32.848965
v 211.76065 210.34511 32.778767
v 211.89098 210.13191 32.553436
v 212.49982 210.405 32.25565
v 212.47374 210.45786 31.924385
v 212.37775 210.65208 31.66697
v 212.23753 210.93567 31.552376
v 212.0907 211.23262 31.61131
v 211.97658 211.46335 31.827976
v 211.92574 211.56606 32.144325
v 211.95181 211.5132 32.475586
v 212.04782 211.31897 32.733
v 212.18803 211.03539 32.8476
v 212.33487 210.73843 32.788666
v 212.44899 210.5077 32.571995
v 213.0266 210.61684 32.041573
v 212.99901 210.77817 31.746843
v 212.94304 211.06139 31.572979
v 212.87369 211.39058 31.566566
v 212.80954 211.67755 31.729324
v 212.76778 211.84541 32.017643
v 212.7596 211.84917 32.354267
v 212.78717 211.68784 32.648994
v 212.84314 211.40462 32.82286
v 212.91249 211.07542 32.829273
v 212.97664 210.78845 32.66651
v 213.0184 210.62059 32.378197
v 213.80363 210.6837 32.067333
v 213.81172 210.86292 31.786985
v 213.76703 211.15425 31.627865
v 213.68152 211.47964 31.632607
v 213.57812 211.75192 31.799938
v 213.48454 211.8981 32.085026
v 213.42584 211.87903 32.41148
v 213.41776 211.69981 32.691826
v 213.46245 211.40848 32.85095
v 213.54794 211.08307 32.846207
v 213.65135 210.8108 32.678875
v 213.74493 210.66463 32.393787
v 214.52267 211.0015 32.489304
v 214.56068 211.09824 32.173653
v 214.51083 211.32466 31.925457
v 214.38649 211.62009 31.811224
v 214.22096 211.90535 31.86156
v 214.05861 212.10402 32.06298
v 213.94293 212.16286 32.36151
v 213.90492 212.06612 32.677162
v 213.95476 211.83969 32.925358
v 214.0791 211.54428 33.03959
v 214.24463 211.259 32.989254
v 214.40698 211.06033 32.787834
v 215.12173 211.33461 32.653843
v 215.18597 211.41524 32.32924
v 215.16295 211.63225 32.061337
v 215.05885 211.9275 31.921923
v 214.90155 212.22188 31.94835
v 214.7332 212.4365 32.13354
v 214.59892 212.51384 32.427868
v 214.53468 212.43321 32.752472
[truncated: 277,689 more chars]
