# Supplementary material for: Heterogeneous somatostatin-expressing neuron population in mouse ventral tegmental area
Source: eLife. 2020 Aug 4;9:e59328. doi: 10.7554/eLife.59328 (PMC7440918; doi:10.7554/eLife.59328)
Supplement: Figure 5—source data 2. — This zip archive contains morphological images of all traced neurons grouped according their electrophysiological profiles. Each subtype’s folder contains a PDF file (with the list of neurons, their original location within the VTA, images of the traced morphology and individual Sholl curves) and two subfolders: ‘3D_gif’ – with *.gif files of the listed neurons; and ‘WaveFront_3D_obj’ – with corresponding *.obj files. *.gif files can be opened by any image viewer. *.obj files save information about the 3D model of the neurons and can be opened/reused with any 3D viewer or graphic software. [file elife-59328-fig5-data2.zip › Morphology_Source/Delayed/WaveFront_3D_obj/16.obj]

# OBJ File
mtllib 170117c4_model.mtl
g Path_(7)
v 243.1 202.15001 18.55
v 242.7931 202.71881 18.680056
v 242.6427 202.51161 18.51036
v 242.61482 202.20752 18.386868
v 242.71696 201.88802 18.342665
v 242.92174 201.63872 18.389599
v 243.17427 201.52643 18.51509
v 243.40692 201.5812 18.685516
v 243.55733 201.7884 18.855211
v 243.5852 202.0925 18.978704
v 243.48306 202.412 19.022907
v 243.27829 202.6613 18.975973
v 243.02576 202.7736 18.850481
v 242.22562 202.48491 19.269535
v 242.08633 202.30286 19.03266
v 242.07611 202.02159 18.838854
v 242.19766 201.71648 18.740047
v 242.41844 201.46925 18.762716
v 242.67929 201.34618 18.900785
v 242.9103 201.38023 19.117258
v 243.04958 201.56227 19.354134
v 243.0598 201.84354 19.54794
v 242.93825 202.14867 19.646746
v 242.71747 202.39587 19.624079
v 242.45663 202.51895 19.48601
v 241.8359 202.05083 19.867977
v 241.66 201.97966 19.58745
v 241.59865 201.77821 19.317724
v 241.6683 201.50046 19.131073
v 241.85028 201.22083 19.077509
v 242.09584 201.01425 19.171383
v 242.33916 200.93607 19.387543
v 242.51506 201.00723 19.66807
v 242.57642 201.2087 19.937796
v 242.50676 201.48643 20.124447
v 242.32478 201.76607 20.178013
v 242.07922 201.97264 20.084137
v 241.27072 201.65347 20.310776
v 241.1262 201.62837 20.00472
v 241.0825 201.46191 19.706728
v 241.15134 201.1987 19.496643
v 241.31425 200.90926 19.430758
v 241.5276 200.67114 19.526728
v 241.73422 200.54816 19.758837
v 241.87875 200.57326 20.064892
v 241.92244 200.73972 20.362885
v 241.85362 201.00293 20.57297
v 241.69069 201.29237 20.638853
v 241.47734 201.53049 20.542885
v 240.63632 201.222 20.579147
v 240.55043 201.25069 20.252733
v 240.5466 201.12617 19.933731
v 240.62585 200.88182 19.707619
v 240.76694 200.58311 19.63498
v 240.93207 200.31007 19.73528
v 241.07698 200.13588 19.981642
v 241.16286 200.1072 20.308054
v 241.16669 200.23172 20.627056
v 241.08745 200.47606 20.85317
v 240.94637 200.77478 20.92581
v 240.78123 201.0478 20.82551
v 239.88895 200.9113 20.615782
v 239.8547 200.9745 20.287827
v 239.88776 200.87724 19.967966
v 239.9792 200.64561 19.741907
v 240.10455 200.34167 19.670221
v 240.23024 200.04684 19.772118
v 240.32256 199.84015 20.020294
v 240.3568 199.77696 20.34825
v 240.32376 199.8742 20.66811
v 240.2323 200.10585 20.894169
v 240.10695 200.40979 20.965853
v 239.98126 200.7046 20.863956
v 239.10045 200.5762 20.584097
v 239.07483 200.63564 20.253973
v 239.12589 200.53915 19.935766
v 239.23994 200.31259 19.71474
v 239.38643 200.01666 19.65012
v 239.52611 199.73067 19.759216
v 239.62155 199.53123 20.0128
v 239.64717 199.4718 20.342924
v 239.59612 199.56828 20.66113
v 239.48206 199.79485 20.882156
v 239.33557 200.09077 20.946777
v 239.19589 200.37677 20.83768
v 238.31917 200.12958 20.60195
v 238.27638 200.18947 20.273634
v 238.33414 200.10733 19.9525
v 238.47696 199.90517 19.7246
v 238.6666 199.63715 19.650995
v 238.85222 199.3751 19.751411
v 238.9841 199.18924 19.99894
v 239.0269 199.12935 20.327257
v 238.96915 199.2115 20.64839
v 238.82631 199.41367 20.876291
v 238.63667 199.68167 20.949896
v 238.45105 199.94371 20.84948
v 237.7131 199.63504 20.521708
v 237.69762 199.6596 20.186506
v 237.77495 199.53996 19.881697
v 237.92436 199.30817 19.688951
v 238.10583 199.02632 19.65992
v 238.27074 198.76996 19.802378
v 238.37488 198.60777 20.078154
v 238.39037 198.5832 20.413357
v 238.31305 198.70287 20.718166
v 238.16364 198.93466 20.91091
v 237.98216 199.21649 20.939943
v 237.81725 199.47285 20.797485
v 237.03807 199.37776 20.38916
v 237.06325 199.34402 20.055195
v 237.15259 199.16211 19.786514
v 237.28215 198.88075 19.655111
v 237.41722 198.57533 19.696196
v 237.52162 198.3277 19.898758
v 237.56735 198.20421 20.208525
v 237.54219 198.23793 20.54249
v 237.45285 198.41986 20.81117
v 237.32329 198.70122 20.942574
v 237.1882 199.00664 20.90149
v 237.08382 199.25427 20.698927
v 236.23737 199.02206 20.286497
v 236.28493 198.96724 19.958622
v 236.40694 198.77658 19.71152
v 236.57074 198.50119 19.611397
v 236.73242 198.21483 19.685085
v 236.84868 197.99425 19.912838
v 236.88834 197.89856 20.23363
v 236.84079 197.95338 20.561504
v 236.71877 198.14404 20.808607
v 236.55498 198.41945 20.90873
v 236.39328 198.7058 20.835041
v 236.27704 198.92638 20.607288
v 235.56357 198.53316 20.155766
v 235.57373 198.39522 19.8426
v 235.67276 198.14738 19.628883
v 235.83409 197.8561 19.571884
v 236.01453 197.59937 19.686874
v 236.1657 197.44601 19.94304
v 236.24712 197.43712 20.271746
v 236.23695 197.57506 20.584913
v 236.13794 197.82288 20.798628
v 235.9766 198.11418 20.855627
v 235.79616 198.3709 20.740639
v 235.64499 198.52426 20.484472
v 234.79913 198.15234 20.558357
v 234.75761 197.96251 20.287455
v 234.84387 197.69518 20.09847
v 235.03476 197.42197 20.042042
v 235.27917 197.21611 20.13329
v 235.51158 197.13274 20.347763
v 235.66974 197.19421 20.627995
v 235.71126 197.38405 20.898897
v 235.62502 197.65138 21.087881
v 235.43411 197.92458 21.14431
v 235.18971 198.13045 21.053062
v 234.95729 198.21382 20.838589
v 234.33667 197.50296 20.849451
v 234.39513 197.33958 20.565006
v 234.57257 197.11496 20.393421
v 234.82147 196.88927 20.380667
v 235.07512 196.72299 20.530165
v 235.26556 196.66069 20.801857
v 235.34177 196.71904 21.122942
v 235.28331 196.88242 21.407387
v 235.10587 197.10704 21.578974
v 234.85696 197.33273 21.591726
v 234.60332 197.49901 21.442228
v 234.41287 197.56131 21.170536
v 233.80328 197.024 20.968245
v 233.87369 196.94878 20.647942
v 234.04492 196.76747 20.422066
v 234.2711 196.52869 20.351141
v 234.49162 196.29639 20.454172
v 234.64738 196.13281 20.703548
v 234.69669 196.08182 21.032454
v 234.62628 196.15704 21.352757
v 234.45505 196.33833 21.57863
v 234.22887 196.57713 21.649555
v 234.00835 196.80943 21.546526
v 233.85258 196.973 21.297148
v 233.23634 196.48616 21.00133
v 233.2929 196.4208 20.676153
v 233.44814 196.24117 20.437754
v 233.66049 195.99538 20.350012
v 233.87305 195.74928 20.436436
v 234.02885 195.56883 20.673868
v 234.08615 195.5024 20.99869
v 234.0296 195.56775 21.323866
v 233.87436 195.74739 21.562265
v 233.662 195.9932 21.65001
v 233.44945 196.23927 21.563585
v 233.29364 196.41972 21.326153
v 232.65103 196.02603 21.000042
v 232.70085 195.95464 20.675037
v 232.83699 195.75955 20.437103
v 233.02296 195.49303 20.349997
v 233.20894 195.22649 20.437056
v 233.34511 195.03137 20.674955
v 233.39494 194.95993 20.999949
v 233.34512 195.03133 21.324955
v 233.20898 195.22643 21.56289
v 233.02301 195.49294 21.649996
v 232.83702 195.75948 21.562935
v 232.70087 195.9546 21.325037
v 232.029 195.64183 20.999956
v 232.06964 195.56479 20.674963
v 232.18063 195.35434 20.437061
v 232.33226 195.06686 20.35
v 232.48387 194.7794 20.437105
v 232.59485 194.56898 20.675037
v 232.63547 194.49197 21.000042
v 232.59483 194.56902 21.325037
v 232.48384 194.77946 21.562937
v 232.33221 195.06694 21.65
v 232.1806 195.3544 21.562895
v 232.06961 195.56483 21.324963
v 231.3089 195.32329 20.999998
v 231.34663 195.2448 20.675
v 231.4497 195.03036 20.437082
v 231.59052 194.73746 20.35
v 231.73134 194.44455 20.437084
v 231.83441 194.23012 20.675001
v 231.87215 194.15163 21.000002
v 231.83441 194.23012 21.325
v 231.73132 194.44455 21.562918
v 231.59052 194.73746 21.65
v 231.4497 195.03036 21.562916
v 231.34663 195.2448 21.324999
v 230.64058 194.97214 20.999998
v 230.67131 194.89066 20.675
v 230.75528 194.66805 20.437082
v 230.86998 194.36395 20.35
v 230.98468 194.05988 20.437084
v 231.06865 193.83727 20.675001
v 231.09938 193.75578 21.0
v 231.06865 193.83727 21.325
v 230.98468 194.05988 21.562916
v 230.86998 194.36397 21.65
v 230.75528 194.66805 21.562916
v 230.67131 194.89066 21.324999
v 229.8218 194.76407 21.0
v 229.85669 194.6843 20.675
v 229.95204 194.46631 20.437082
v 230.08228 194.16855 20.35
v 230.21251 193.87079 20.437082
v 230.30785 193.6528 20.675
v 230.34274 193.57301 21.0
v 230.30785 193.6528 21.324999
v 230.21251 193.87079 21.562916
v 230.08228 194.16855 21.65
v 229.95204 194.46631 21.562916
v 229.85669 194.6843 21.324999
v 229.08812 194.28954 21.038677
v 229.12102 194.2305 20.709072
v 229.22977 194.03542 20.45742
v 229.38522 193.75658 20.35115
v 229.54572 193.46869 20.418741
v 229.66824 193.24889 20.64208
v 229.71999 193.15607 20.961323
v 229.68707 193.2151 21.290928
v 229.57832 193.41017 21.54258
v 229.42288 193.68901 21.648848
v 229.26239 193.97691 21.581257
v 229.13986 194.19672 21.35792
v 228.5258 194.01395 21.025549
v 228.53668 193.94058 20.69776
v 228.58282 193.71707 20.450663
v 228.65186 193.40334 20.35047
v 228.72528 193.08342 20.424026
v 228.78345 192.84305 20.651623
v 228.81075 192.74663 20.972275
v 228.79987 192.81999 21.300064
v 228.75372 193.0435 21.54716
v 228.6847 193.35724 21.647352
v 228.61127 193.67715 21.573797
v 228.5531 193.91753 21.3462
v 227.86197 194.02243 21.070324
v 227.81198 193.95744 20.744097
v 227.7741 193.73611 20.493795
v 227.75845 193.41772 20.386486
v 227.76927 193.0876 20.450924
v 227.80363 192.83418 20.669844
v 227.85234 192.72539 20.984585
v 227.90233 192.79036 21.310812
v 227.94022 193.0117 21.561113
v 227.95584 193.3301 21.668423
v 227.94502 193.66022 21.603985
v 227.91066 193.91364 21.385065
v 227.15218 193.99388 21.485373
v 227.00122 194.01112 21.240152
v 226.87015 193.85808 21.025679
v 226.79408 193.57578 20.89942
v 226.79341 193.23984 20.895205
v 226.86832 192.94029 21.014164
v 226.99872 192.7574 21.224424
v 227.14967 192.74017 21.469645
v 227.28075 192.89322 21.684118
v 227.35681 193.17552 21.810377
v 227.35748 193.51144 21.814592
v 227.28258 193.81099 21.695631
v 226.37936 193.96036 22.059351
v 226.22102 193.93848 21.79862
v 226.11969 193.7553 21.548141
v 226.10252 193.45992 21.37503
v 226.17412 193.13145 21.325674
v 226.31529 192.85794 21.413294
v 226.48822 192.71265 21.614416
v 226.64658 192.73453 21.875147
v 226.74791 192.91771 22.125626
v 226.76508 193.2131 22.298737
v 226.69348 193.54156 22.348093
v 226.55229 193.81508 22.260471
v 225.5805 193.49828 22.466064
v 225.4503 193.6174 22.191437
v 225.39212 193.58394 21.870401
v 225.42155 193.40689 21.588982
v 225.5307 193.13365 21.422585
v 225.69034 192.83748 21.415794
v 225.85767 192.5977 21.57043
v 225.98787 192.47858 21.84506
v 226.04607 192.51204 22.166096
v 226.01663 192.68909 22.447514
v 225.90749 192.96233 22.61391
v 225.74785 193.2585 22.6207
v 224.84969 192.88702 22.601408
v 224.70537 193.0592 22.352114
v 224.65347 193.10645 22.023903
v 224.70792 193.01607 21.704721
v 224.8541 192.81229 21.480093
v 225.05284 192.54973 21.410206
v 225.25092 192.29872 21.513788
v 225.39523 192.12654 21.763083
v 225.44713 192.0793 22.091291
v 225.3927 192.16968 22.410473
v 225.24652 192.37346 22.635101
v 225.04776 192.63602 22.704988
v 224.238 192.3834 22.583084
v 224.09724 192.5457 22.324713
v 224.04749 192.57825 21.992968
v 224.10207 192.47232 21.67674
v 224.24637 192.25632 21.460762
v 224.44173 191.9881 21.402905
v 224.63579 191.73953 21.518671
v 224.77655 191.57724 21.777042
v 224.82631 191.5447 22.108788
v 224.77173 191.65062 22.425014
v 224.62743 191.86664 22.640993
v 224.43207 192.13486 22.69885
v 223.54213 192.03514 22.622894
v 223.38017 192.12794 22.345375
v 223.31924 192.08743 22.019377
v 223.37569 191.92444 21.732256
v 223.53436 191.68266 21.560942
v 223.75276 191.42686 21.55134
v 223.97237 191.2256 21.706024
v 224.13434 191.1328 21.983543
v 224.19525 191.17332 22.309542
v 224.13881 191.33632 22.596663
v 223.98013 191.5781 22.767977
v 223.76173 191.8339 22.777578
v 223.09012 191.27505 22.961227
v 222.86424 191.40465 22.74268
v 222.74306 191.4366 22.42842
v 222.75902 191.36232 22.102652
v 222.90787 191.20172 21.852665
v 223.14969 190.99783 21.745443
v 223.41971 190.8053 21.809717
v 223.64558 190.67569 22.028265
v 223.76677 190.64375 22.342525
v 223.75081 190.71803 22.668293
v 223.60196 190.87863 22.91828
v 223.36014 191.0825 23.025501
v 222.54878 190.5629 22.963854
v 222.36015 190.70908 22.726656
v 222.29059 190.76308 22.401918
v 222.35872 190.71042 22.076658
v 222.5463 190.56523 21.838026
v 222.80304 190.3664 21.749966
v 223.06018 190.1672 21.83607
v 223.2488 190.02103 22.073269
v 223.31836 189.96704 22.398005
v 223.25023 190.0197 22.723267
v 223.06267 190.16489 22.961897
v 222.80591 190.36371 23.04996
v 222.07024 189.94337 22.992939
v 221.88101 190.12283 22.78034
v 221.79427 190.20511 22.465832
v 221.83325 190.16814 22.133682
v 221.98749 190.02182 21.872894
v 222.21568 189.80539 21.753344
v 222.45668 189.57681 21.807064
v 222.6459 189.39735 22.019663
v 222.73265 189.3151 22.334173
v 222.69368 189.35207 22.66632
v 222.53943 189.49837 22.927109
v 222.31123 189.71481 23.04666
v 221.46759 189.41116 22.969275
v 221.29582 189.5825 22.736145
v 221.22913 189.64809 22.412945
v 221.28537 189.59035 22.086277
v 221.44948 189.42477 21.843668
v 221.67749 189.19571 21.750128
v 221.90831 188.96454 21.83072
v 222.08008 188.7932 22.063848
v 222.14677 188.72762 22.387049
v 222.09053 188.78535 22.713717
v 221.92642 188.95093 22.956326
v 221.69841 189.18 23.049866
v 220.91411 188.87363 22.966036
v 220.73325 189.0293 22.728827
v 220.65442 189.07368 22.404755
v 220.69873 188.99492 22.080654
v 220.85432 188.8141 21.843369
v 221.0795 188.57968 21.75648
v 221.31392 188.35446 21.843266
v 221.49478 188.1988 22.080475
v 221.57361 188.1544 22.404547
v 221.5293 188.23317 22.728647
v 221.3737 188.41399 22.965933
v 221.14853 188.64842 23.052824
v 220.40727 188.46925 22.99482
v 220.1891 188.5395 22.7485
v 220.06659 188.47755 22.441317
v 220.07257 188.3 22.155577
v 220.20543 188.05443 21.967844
v 220.42958 187.80661 21.928425
v 220.68495 187.62297 22.047878
v 220.90314 187.5527 22.294197
v 221.02563 187.61465 22.601381
v 221.01967 187.7922 22.887121
v 220.88681 188.0378 23.074854
v 220.66266 188.28561 23.114273
v 220.00829 188.07939 23.451248
v 219.76537 188.11995 23.222792
v 219.61006 188.01913 22.941076
v 219.58397 187.80396 22.681587
v 219.69409 187.53206 22.513857
v 219.91092 187.27632 22.482824
v 220.17636 187.10526 22.596807
v 220.41928 187.0647 22.825264
v 220.5746 187.16551 23.10698
v 220.6007 187.38069 23.366467
v 220.49057 187.65259 23.534199
v 220.27373 187.90833 23.565231
v 219.45906 187.49696 23.947908
v 219.27048 187.62912 23.710365
v 219.15956 187.62315 23.395609
v 219.15602 187.48068 23.087976
v 219.26083 187.23985 22.8699
v 219.44589 186.96523 22.799812
v 219.6616 186.73036 22.896492
v 219.8502 186.5982 23.134035
v 219.96112 186.60416 23.448793
v 219.96465 186.74664 23.756424
v 219.85985 186.98746 23.9745
v 219.67479 187.2621 24.04459
v 218.62074 187.02977 23.94246
v 218.5013 187.16882 23.660667
v 218.48273 187.17647 23.325148
v 218.57004 187.05066 23.025805
v 218.73982 186.82512 22.842844
v 218.94658 186.56024 22.825293
v 219.13493 186.32704 22.977852
v 219.25438 186.18799 23.259644
v 219.27293 186.18033 23.595161
v 219.18564 186.30614 23.894506
v 219.01585 186.5317 24.077465
v 218.80908 186.79655 24.095016
v 217.95753 186.45627 23.893623
v 217.84772 186.57138 23.597147
v 217.85641 186.56526 23.260845
v 217.98131 186.43953 22.97483
v 218.18892 186.22787 22.815742
v 218.42365 185.98703 22.826204
v 218.62256 185.78151 23.003418
v 218.73238 185.6664 23.299894
v 218.72368 185.67252 23.636196
v 218.59879 185.79825 23.92221
v 218.39116 186.0099 24.0813
v 218.15645 186.25075 24.070837
v 217.40593 185.88261 23.911404
v 217.29103 186.00703 23.620667
v 217.28993 186.00777 23.284208
v 217.40292 185.88463 22.992182
v 217.59972 185.67062 22.822836
v 217.82759 185.42307 22.821547
v 218.02548 185.20833 22.988659
v 218.14038 185.08391 23.279396
v 218.14148 185.08318 23.615856
v 218.02849 185.2063 23.907883
v 217.8317 185.42032 24.077229
v 217.60382 185.66786 24.078518
v 216.91614 185.32808 23.98982
v 216.78197 185.50803 23.74092
v 216.73218 185.55733 23.413122
v 216.78008 185.46277 23.094261
v 216.91286 185.2497 22.869778
v 217.09491 184.9752 22.79982
v 217.27748 184.71283 22.903133
v 217.41164 184.5329 23.152035
v 217.46143 184.4836 23.479832
v 217.41353 184.57816 23.79869
v 217.28076 184.79121 24.023176
v 217.0987 185.06572 24.093134
v 216.27435 185.0697 23.986189
v 216.1357 185.20909 23.715069
v 216.0628 185.19698 23.38944
v 216.07521 185.03656 23.096556
v 216.16959 184.77086 22.914892
v 216.32066 184.47105 22.893127
v 216.48793 184.21748 23.037092
v 216.62659 184.07808 23.308212
v 216.69948 184.09021 23.63384
v 216.68707 184.25061 23.926725
v 216.5927 184.51631 24.108389
v 216.44162 184.81612 24.130154
v 215.61179 184.78201 24.22867
v 215.51247 184.90242 23.94271
v 215.46375 184.85927 23.621468
v 215.47865 184.66414 23.35102
v 215.55322 184.3693 23.203833
v 215.66745 184.05376 23.219345
v 215.79074 183.80206 23.3934
v 215.89006 183.68167 23.679361
v 215.9388 183.72481 24.000603
v 215.92387 183.91995 24.271051
v 215.8493 184.21478 24.418238
v 215.73508 184.53032 24.402725
v 214.61464 184.6332 24.09482
v 214.57748 184.6913 23.765478
v 214.62831 184.5994 23.445803
v 214.75351 184.38213 23.221449
v 214.91953 184.0977 23.152533
v 215.08188 183.82233 23.25752
v 215.19707 183.6298 23.50828
v 215.23422 183.5717 23.83762
v 215.18338 183.66359 24.157295
v 215.0582 183.88086 24.381649
v 214.89218 184.1653 24.450565
v 214.72983 184.44066 24.34558
v 214.07428 183.63696 24.363728
v 213.84427 183.69872 24.12403
v 213.75697 183.7115 23.801352
v 213.83578 183.67189 23.482157
v 214.05957 183.59052 23.251972
v 214.3684 183.48917 23.172476
v 214.67947 183.395 23.264969
v 214.90948 183.33325 23.504667
v 214.99677 183.32047 23.827345
v 214.91797 183.36008 24.14654
v 214.69417 183.44145 24.376724
v 214.38536 183.5428 24.45622
v 214.10849 182.90387 24.367495
v 213.88803 182.88544 24.116283
v 213.82028 182.82031 23.796354
v 213.92337 182.72595 23.493431
v 214.1697 182.62766 23.288681
v 214.49324 182.55174 23.236969
v 214.80733 182.51855 23.352148
v 215.02777 182.537 23.60336
v 215.09554 182.60213 23.923288
v 214.99245 182.69649 24.226212
v 214.74612 182.79478 24.430962
v 214.42256 182.8707 24.482676
v 213.88036 182.3024 24.691975
v 213.65239 182.39609 24.464493
v 213.54176 182.39648 24.151028
v 213.5781 182.30351 23.835575
v 213.75168 182.14207 23.602657
v 214.01599 181.95541 23.514688
v 214.3002 181.79356 23.595236
v 214.52817 181.69989 23.822718
v 214.6388 181.6995 24.13618
v 214.60245 181.79247 24.451635
v 214.42888 181.9539 24.684551
v 214.16457 182.14055 24.772522
v 213.4401 181.61671 24.736269
v 213.2396 181.7704 24.51285
v 213.14163 181.82079 24.1945
v 213.17245 181.7544 23.866524
v 213.3238 181.589 23.6168
v 213.55513 181.36894 23.512241
v 213.80443 181.15315 23.580866
v 214.00493 180.99947 23.804287
v 214.10287 180.94908 24.122635
v 214.07205 181.01547 24.450611
v 213.92072 181.18086 24.700336
v 213.68939 181.40092 24.804893
v 212.798 181.27821 24.737371
v 212.59595 181.31587 24.470491
v 212.50803 181.23064 24.156445
v 212.55779 181.04533 23.87938
v 212.73189 180.80965 23.713537
v 212.98367 180.5867 23.703354
v 213.24571 180.43623 23.851557
v 213.44775 180.39859 24.118437
v 213.53568 180.48383 24.432484
v 213.48593 180.66911 24.709547
v 213.31183 180.90482 24.875391
v 213.06003 181.12776 24.885574
v 212.30586 180.62337 25.045504
v 212.10605 180.57718 24.729115
v 212.05476 180.44946 24.385742
v 212.16576 180.27441 24.107391
v 212.40929 180.09897 23.968645
v 212.7201 179.97012 24.006681
v 213.01491 179.9224 24.21131
v 213.21472 179.96858 24.527697
v 213.266 180.09631 24.87107
v 213.15501 180.27135 25.149422
v 212.91148 180.44681 25.288168
v 212.60066 180.57565 25.25013
v 212.02867 179.57103 25.399563
v 211.84555 179.56377 25.10335
v 211.82777 179.54395 24.75766
v 211.98012 179.51686 24.455124
v 212.26176 179.48978 24.276804
v 212.59723 179.46994 24.270483
v 212.89664 179.46268 24.437853
v 213.07976 179.46994 24.734066
v 213.09753 179.48978 25.079756
v 212.94519 179.51686 25.382292
v 212.66354 179.54395 25.560612
v 212.32808 179.56377 25.566933
v 212.13939 178.6705 25.274988
v 211.95628 178.67744 25.00779
v 211.93855 178.6964 24.683304
v 212.09096 178.7223 24.388475
v 212.37267 178.74821 24.202305
v 212.70819 178.76718 24.174675
v 213.00761 178.77412 24.31299
v 213.19072 178.76718 24.580189
v 213.20845 178.74821 24.904675
v 213.05603 178.7223 25.199503
v 212.77432 178.6964 25.385674
v 212.43881 178.67744 25.413303
v 212.0735 177.92534 25.280306
v 211.91544 177.9229 24.979748
v 211.92705 177.91743 24.642231
v 212.10522 177.91039 24.358196
v 212.4022 177.90366 24.203749
v 212.73845 177.89905 24.220274
v 213.02382 177.8978 24.403341
v 213.18188 177.90022 24.703901
v 213.17027 177.9057 25.041416
v 212.9921 177.91275 25.325453
v 212.6951 177.91948 25.4799
v 212.35887 177.92409 25.463375
v 212.10184 177.08194 25.35448
v 211.92671 177.09216 25.075855
v 211.91869 177.10448 24.742819
v 212.07993 177.11559 24.444607
v 212.36722 177.12253 24.261126
v 212.70358 177.12341 24.241539
v 212.9989 177.11803 24.391094
v 213.17403 177.1078 24.66972
v 213.18205 177.09549 25.002758
v 213.02081 177.08437 25.30097
v 212.73352 177.07744 25.48445
v 212.39716 177.07655 25.504036
v 212.17296 176.16258 25.302843
v 211.95988 176.20831 25.041445
v 211.90535 176.27603 24.709517
v 212.02396 176.34763 24.396
v 212.28392 176.4039 24.184902
v 212.6156 176.42976 24.132786
v 212.93011 176.41829 24.253616
v 213.1432 176.37257 24.515015
v 213.19774 176.30484 24.846943
v 213.07913 176.23325 25.16046
v 212.81917 176.17699 25.371557
v 212.48749 176.15112 25.423674
v 212.33682 175.35376 24.997515
v 212.09273 175.33934 24.817642
v 211.99025 175.37662 24.518091
v 212.05688 175.4556 24.179127
v 212.27475 175.55511 23.891573
v 212.58546 175.6485 23.732481
v 212.90579 175.71074 23.744478
v 213.1499 175.72516 23.92435
v 213.25237 175.6879 24.223902
v 213.18573 175.60892 24.562866
v 212.96786 175.5094 24.85042
v 212.65715 175.41602 25.009512
v 212.46904 174.66371 24.94684
v 212.30946 174.62636 24.653605
v 212.3138 174.62968 24.3178
v 212.48088 174.67284 24.029406
v 212.76593 174.74422 23.865698
v 213.09259 174.82472 23.870539
v 213.3733 174.89278 24.042633
v 213.53288 174.93013 24.335869
v 213.52855 174.9268 24.671675
v 213.36147 174.88365 24.960068
v 213.07642 174.81227 25.123777
v 212.74976 174.73177 25.118937
v 212.57224 173.88156 24.97525
v 212.39775 173.84438 24.69013
v 212.38629 173.84114 24.35408
v 212.54095 173.87274 24.057146
v 212.82027 173.93071 23.87889
v 213.14941 173.99951 23.867075
v 213.44019 174.06071 24.024866
v 213.61467 174.0979 24.309986
v 213.62613 174.10112 24.646036
v 213.47147 174.06952 24.94297
v 213.19215 174.01155 25.121227
v 212.863 173.94275 25.133043
v 212.7464 173.13258 24.91283
v 212.61298 173.1234 24.602262
v 212.6507 173.1341 24.265594
v 212.84947 173.16179 23.99304
v 213.15602 173.19907 23.857628
v 213.4882 173.23596 23.895641
v 213.75703 173.26256 24.096897
v 213.89046 173.27173 24.407465
v 213.85274 173.26105 24.744131
v 213.65396 173.23335 25.016687
v 213.34741 173.19606 25.1521
v 213.01521 173.15918 25.114084
v 212.6337 172.44437 24.871275
v 212.54584 172.5036 24.539791
v 212.62933 172.53221 24.198523
v 212.86183 172.5225 23.93891
v 213.18102 172.4771 23.83052
v 213.50137 172.40814 23.902393
v 213.73706 172.33412 24.135273
v 213.82494 172.27489 24.466757
v 213.74142 172.24628 24.808025
v 213.50893 172.25598 25.067638
v 213.18974 172.30139 25.176027
v 212.86938 172.37035 25.104155
v 212.55981 171.75632 24.781029
v 212.48668 171.98651 24.546576
v 212.54164 172.12111 24.242937
v 212.70998 172.12405 23.951473
v 212.94658 171.99454 23.75028
v 213.18805 171.76729 23.693268
v 213.36969 171.50319 23.795715
v 213.44283 171.273 24.030169
v 213.38788 171.1384 24.333807
v 213.21954 171.13545 24.625273
v 212.98293 171.26495 24.826466
v 212.74146 171.4922 24.883476
v 212.16843 171.6221 24.563694
v 212.12306 171.92589 24.422562
v 212.1112 172.124 24.149483
v 212.13605 172.16335 23.81763
v 212.19093 172.0334 23.51592
v 212.26114 171.76898 23.3252
v 212.32787 171.44093 23.296568
v 212.37323 171.13716 23.4377
v 212.38509 170.93906 23.710777
v 212.36024 170.8997 24.042631
v 212.30536 171.02963 24.344341
v 212.23515 171.29405 24.535063
v 211.56061 171.43767 24.785967
v 211.45656 171.73419 24.67121
v 211.36172 171.92635 24.419327
v 211.3015 171.96266 24.097807
v 211.29205 171.83342 23.792805
v 211.33588 171.57323 23.586042
v 211.42126 171.25182 23.532925
v 211.52531 170.95529 23.64768
v 211.62016 170.76314 23.899565
v 211.68037 170.72682 24.221083
v 211.68983 170.85606 24.526085
v 211.646 171.11626 24.732847
v 210.7236 171.08876 24.800543
v 210.5427 171.35905 24.714396
v 210.40948 171.557 24.477167
v 210.35966 171.62958 24.152422
v 210.40659 171.55731 23.827175
v 210.53767 171.35959 23.58858
v 210.7178 171.08939 23.50056
v 210.89871 170.81909 23.58671
v 211.03192 170.62112 23.823938
v 211.08174 170.54857 24.148684
v 211.03482 170.62082 24.473928
v 210.90373 170.81854 24.712526
v 210.18932 170.47533 24.799803
v 209.86504 170.49663 24.71261
v 209.62772 170.51224 24.474615
v 209.54094 170.51799 24.149586
v 209.62794 170.51234 23.824615
v 209.86543 170.49681 23.586779
v 210.18976 170.47554 23.499804
v 210.51404 170.45425 23.586996
v 210.75136 170.43863 23.824991
v 210.83815 170.43288 24.15002
v 210.75113 170.43852 24.47499
v 210.51364 170.45407 24.712828
v 210.63759 169.79927 24.800304
v 210.39915 169.57797 24.714361
v 210.22418 169.41554 24.477282
v 210.15953 169.35551 24.152588
v 210.22255 169.41394 23.827286
v 210.39635 169.5752 23.588535
v 210.63435 169.79607 23.500313
v 210.87279 170.01735 23.586254
v 211.04778 170.17978 23.823336
v 211.11241 170.23982 24.148027
v 211.0494 170.18138 24.473331
v 210.8756 170.02014 24.712082
v 211.27931 169.30257 24.799986
v 211.0612 169.06145 24.713371
v 210.90135 168.88478 24.475798
v 210.84258 168.81989 24.150925
v 210.90063 168.88417 23.825798
v 211.05995 169.0604 23.58754
v 211.27786 169.30135 23.499989
v 211.49597 169.54247 23.586603
v 211.65582 169.71915 23.824177
v 211.7146 169.78403 24.149052
v 211.65654 169.71976 24.474176
v 211.49721 169.54352 24.712435
v 211.8361 168.71217 24.8
v 211.58716 168.50325 24.712908
v 211.40492 168.35031 24.474985
v 211.33823 168.29434 24.149982
v 211.40494 168.35033 23.824986
v 211.58719 168.50327 23.587074
v 211.83614 168.71219 23.499998
v 212.08508 168.92111 23.58709
v 212.26732 169.07405 23.825012
v 212.33401 169.13004 24.150015
v 212.2673 169.07405 24.475012
v 212.08505 168.9211 24.712923
v 212.3202 168.06078 24.8
v 212.02368 167.92773 24.712915
v 211.80661 167.83034 24.474998
v 211.72717 167.7947 24.15
v 211.80663 167.83034 23.824999
v 212.02368 167.92773 23.587084
v 212.3202 168.06078 23.5
v 212.61673 168.19382 23.587084
v 212.8338 168.29121 23.825
v 212.91325 168.32686 24.15
v 212.8338 168.29121 24.475
v 212.61673 168.19382 24.712917
v 212.48495 167.26608 24.8
v 212.16313 167.31145 24.712915
v 211.92755 167.34467 24.475
v 211.84132 167.35683 24.15
v 211.92755 167.34467 23.824999
v 212.16313 167.31145 23.587084
v 212.48495 167.26608 23.5
v 212.80676 167.22072 23.587084
v 213.04236 167.1875 23.824999
v 213.12859 167.17534 24.15
v 213.04236 167.1875 24.475
v 212.80676 167.22072 24.712915
v 212.10692 166.54791 24.8
v 211.85081 166.748 24.712915
v 211.66333 166.89449 24.475
v 211.59471 166.9481 24.15
v 211.66333 166.89449 23.824999
v 211.85081 166.748 23.587084
v 212.10692 166.54791 23.5
v 212.36302 166.34782 23.587084
v 212.55049 166.20134 23.824999
v 212.61913 166.14774 24.15
v 212.55049 166.20134 24.475
v 212.36302 166.34782 24.712915
v 211.50153 166.00739 24.8
v 211.2726 166.23805 24.712915
v 211.105 166.40692 24.475
v 211.04366 166.46873 24.15
v 211.105 166.40692 23.824999
v 211.2726 166.23805 23.587084
v 211.50153 166.00739 23.5
v 211.73047 165.7767 23.587084
v 211.89806 165.60783 23.824999
v 211.9594 165.54602 24.15
v 211.89806 165.60783 24.475
v 211.73047 165.7767 24.712915
v 210.9564 165.40611 24.8
v 210.70053 165.60649 24.712915
v 210.51321 165.75319 24.475
v 210.44466 165.80687 24.15
v 210.51321 165.75319 23.824999
v 210.70053 165.60649 23.587084
v 210.9564 165.40611 23.5
v 211.21228 165.20573 23.587084
v 211.3996 165.05904 23.824999
v 211.46815 165.00536 24.15
v 211.3996 165.05904 24.475
v 211.21228 165.20573 24.712915
v 210.50334 164.73276 24.8
v 210.20883 164.87018 24.712915
v 209.99323 164.97078 24.475
v 209.9143 165.0076 24.15
v 209.99323 164.97078 23.824999
v 210.20883 164.87018 23.587084
v 210.50334 164.73276 23.5
v 210.79787 164.59532 23.587084
v 211.01346 164.49472 23.824999
v 211.09238 164.4579 24.15
v 211.01346 164.49472 24.475
v 210.79787 164.59532 24.712915
v 210.27835 163.95297 24.8
v 209.97675 164.07404 24.712915
v 209.75594 164.16266 24.475
v 209.67513 164.1951 24.15
v 209.75594 164.16266 23.824999
v 209.97675 164.07404 23.587084
v 210.27835 163.95297 23.5
v 210.57996 163.83191 23.587084
v 210.80075 163.74329 23.824999
v 210.88158 163.71086 24.15
v 210.80075 163.74329 24.475
v 210.57996 163.83191 24.712915
v 209.9018 163.23402 24.8
v 209.614 163.38504 24.712915
v 209.40334 163.49559 24.475
v 209.32622 163.53604 24.15
v 209.40334 163.49559 23.824999
v 209.614 163.38504 23.587084
v 209.9018 163.23402 23.5
v 210.18958 163.08302 23.587084
v 210.40025 162.97247 23.824999
v 210.47737 162.932 24.15
v 210.40025 162.97247 24.475
v 210.18958 163.08302 24.712915
v 209.52415 162.51566 24.8
v 209.25325 162.69519 24.712915
v 209.05493 162.82663 24.475
v 208.98235 162.87474 24.15
v 209.05493 162.82663 23.824999
v 209.25325 162.69519 23.587084
v 209.52415 162.51566 23.5
v 209.79506 162.33612 23.587084
v 209.99338 162.20468 23.824999
v 210.06596 162.15657 24.15
v 209.99338 162.20468 24.475
v 209.79506 162.33612 24.712915
v 209.00969 161.88795 24.8
v 208.76273 162.09923 24.712915
v 208.58194 162.25389 24.475
v 208.51578 162.3105 24.15
v 208.58194 162.25389 23.824999
v 208.76273 162.09923 23.587084
v 209.00969 161.88795 23.5
v 209.25665 161.67668 23.587084
v 209.43744 161.52202 23.824999
v 209.50362 161.46541 24.15
v 209.43744 161.52202 24.475
v 209.25665 161.67668 24.712915
v 208.5238 161.24336 24.796518
v 208.25381 161.43701 24.743492
v 208.04153 161.58928 24.531443
v 207.94386 161.65933 24.217184
v 207.98694 161.62843 23.884924
v 208.15926 161.50484 23.62369
v 208.41461 161.32167 23.50348
v 208.6846 161.12802 23.556505
v 208.89688 160.97575 23.768557
v 208.99455 160.9057 24.082815
v 208.95148 160.9366 24.415075
v 208.77916 161.0602 24.67631
v 208.04045 160.56519 24.803211
v 207.78613 160.76398 24.710278
v 207.6076 160.91254 24.468273
v 207.5527 160.97104 24.142042
v 207.63614 160.92383 23.818998
v 207.83556 160.78354 23.585701
v 208.09753 160.58775 23.504662
v 208.35185 160.38896 23.597595
v 208.53038 160.2404 23.8396
v 208.58528 160.1819 24.16583
v 208.50185 160.22911 24.488876
v 208.30243 160.3694 24.722174
v 207.24715 159.94847 24.710564
v 207.04434 160.16547 24.566296
v 206.96243 160.33969 24.30047
v 207.02336 160.42447 23.984316
v 207.21082 160.39708 23.702545
v 207.47455 160.26488 23.530659
v 207.74391 160.06325 23.514715
v 207.94672 159.84625 23.658983
v 208.02863 159.67203 23.924809
v 207.9677 159.58725 24.240963
v 207.78024 159.61464 24.522734
v 207.51651 159.74686 24.69462
v 206.88556 159.16862 24.163074
v 206.67401 159.39816 24.066881
v 206.59705 159.62524 23.841574
v 206.6753 159.78902 23.547522
v 206.8878 159.8456 23.263517
v 207.17761 159.77983 23.065659
v 207.46709 159.60933 23.006964
v 207.67865 159.37978 23.103155
v 207.75562 159.15271 23.328465
v 207.67735 158.98894 23.622515
v 207.46484 158.93236 23.906519
v 207.17503 158.99812 24.104378
v 206.45157 158.74208 23.767124
v 206.24747 158.94601 23.603785
v 206.18112 159.12546 23.317257
v 206.27032 159.2323 22.984318
v 206.49117 159.23795 22.694176
v 206.78447 159.14087 22.524576
v 207.07166 158.96707 22.52096
v 207.27576 158.76312 22.6843
v 207.3421 158.5837 22.970827
v 207.2529 158.47684 23.303766
v 207.03206 158.47119 23.593908
v 206.73875 158.56828 23.763508
v 206.11276 158.15651 23.57413
v 205.89912 158.2411 23.339079
v 205.83687 158.29494 23.023579
v 205.94267 158.30357 22.712164
v 206.18819 158.26472 22.488277
v 206.50763 158.18877 22.411913
v 206.8154 158.09608 22.503529
v 207.02902 158.01149 22.738579
v 207.09128 157.95766 23.054081
v 206.98547 157.94902 23.365494
v 206.73996 157.98787 23.58938
v 206.42052 158.06381 23.665745
v 206.08513 157.20206 23.657885
v 205.82652 157.25804 23.48867
v 205.71002 157.3312 23.220236
v 205.76685 157.40196 22.924511
v 205.98177 157.45132 22.680735
v 206.2972 157.46608 22.554224
v 206.62862 157.44229 22.57888
v 206.88722 157.38629 22.748095
v 207.00372 157.31313 23.016527
v 206.9469 157.24239 23.312252
v 206.73198 157.19302 23.55603
v 206.41655 157.17825 23.68254
v 206.33546 156.35599 23.026741
v 206.0272 156.351 23.014822
v 205.82129 156.41272 22.845886
v 205.77292 156.52464 22.565197
v 205.89505 156.65675 22.247969
v 206.15495 156.77368 21.979198
v 206.48299 156.84407 21.830906
v 206.79124 156.84908 21.842825
v 206.99716 156.78735 22.01176
v 207.04553 156.67543 22.29245
v 206.9234 156.5433 22.609678
v 206.6635 156.42639 22.878448
v 206.5479 155.71597 23.010181
v 206.23993 155.69452 22.894728
v 206.03636 155.71353 22.65259
v 205.99174 155.76794 22.34865
v 206.11801 155.84315 22.064346
v 206.38136 155.91902 21.87586
v 206.7112 155.9752 21.833696
v 207.01917 155.99666 21.949152
v 207.22273 155.97765 22.191288
v 207.26735 155.92323 22.49523
v 207.14107 155.84802 22.779531
v 206.87773 155.77216 22.968018
v 206.52681 155.03426 23.021961
v 206.22884 155.09795 22.881105
v 206.04211 155.14583 22.603493
v 206.01666 155.16504 22.263508
v 206.1593 155.15045 21.952253
v 206.43182 155.10596 21.753126
v 206.7612 155.04349 21.719482
v 207.05917 154.9798 21.86034
v 207.24591 154.93193 22.137953
v 207.27136 154.9127 22.477936
v 207.12871 154.9273 22.789192
v 206.85619 154.97179 22.98832
v 206.3517 154.29442 23.055378
v 206.0266 154.33626 22.979359
v 205.78255 154.36603 22.7496
v 205.6849 154.37575 22.427666
v 205.75987 154.36281 22.09982
v 205.98732 154.33069 21.853905
v 206.30634 154.288 21.755817
v 206.63142 154.24615 21.831837
v 206.87549 154.2164 22.061596
v 206.97311 154.20668 22.38353
v 206.89816 154.2196 22.711376
v 206.6707 154.25172 22.95729
v 206.47372 153.49309 23.048111
v 206.15399 153.41544 22.977785
v 205.91113 153.35707 22.7524
v 205.81023 153.33362 22.43235
v 205.8783 153.35138 22.103392
v 206.09712 153.40558 21.85367
v 206.40807 153.4817 21.750095
v 206.7278 153.55936 21.820423
v 206.97066 153.61772 22.045807
v 207.07156 153.64117 22.365856
v 207.0035 153.62341 22.694815
v 206.78467 153.56921 22.944538
v 206.70903 152.7221 23.050192
v 206.38861 152.66954 22.961987
v 206.15466 152.63109 22.723251
v 206.06985 152.61703 22.397953
v 206.15692 152.63115 22.073256
v 206.39253 152.66966 21.836163
v 206.71355 152.72224 21.750202
v 207.03397 152.7748 21.838408
v 207.26791 152.81326 22.077145
v 207.35272 152.82732 22.402443
v 207.26566 152.8132 22.727139
v 207.03004 152.77469 22.964231
v 206.68787 151.91068 23.049887
v 206.36446 151.9129 22.957071
v 206.13078 151.91452 22.714985
v 206.04947 151.91512 22.388496
v 206.14227 151.91452 22.065086
v 206.38435 151.9129 21.831411
v 206.71085 151.91068 21.750086
v 207.03424 151.90845 21.842901
v 207.26791 151.90683 22.084988
v 207.34923 151.90622 22.411476
v 207.25642 151.90683 22.734888
v 207.01434 151.90845 22.968561
v 206.68869 151.09909 23.049902
v 206.36528 151.09895 22.957087
v 206.1316 151.09886 22.715
v 206.0503 151.09882 22.388512
v 206.14311 151.09886 22.065102
v 206.3852 151.09895 21.831429
v 206.71169 151.09909 21.750105
v 207.0351 151.09921 21.84292
v 207.26877 151.0993 22.085005
v 207.35008 151.09935 22.411493
v 207.25728 151.0993 22.734903
v 207.01518 151.09921 22.968576
v 206.6885 150.28749 23.049898
v 206.3651 150.28754 22.957083
v 206.13142 150.28755 22.714998
v 206.05011 150.28757 22.388508
v 206.14291 150.28755 22.0651
v 206.38501 150.28754 21.831425
v 206.71149 150.28749 21.750101
v 207.0349 150.28746 21.842916
v 207.26857 150.28743 22.085001
v 207.3499 150.28743 22.41149
v 207.25708 150.28743 22.7349
v 207.015 150.28746 22.968573
v 206.7115 149.4759 21.750101
v 207.03491 149.4759 21.842916
v 207.26859 149.4759 22.085001
v 207.34991 149.4759 22.41149
v 207.2571 149.4759 22.7349
v 207.01501 149.4759 22.968575
v 206.68852 149.4759 23.049898
v 206.36511 149.4759 22.957083
v 206.13144 149.4759 22.714998
v 206.05011 149.4759 22.38851
v 206.14293 149.4759 22.0651
v 206.38501 149.4759 21.831427
v 206.70004 148.66432 21.75
v 207.02504 148.66432 21.837097
v 207.26294 148.66432 22.075024
v 207.35 148.66432 22.400026
v 207.26291 148.66432 22.725023
v 207.025 148.66432 22.96293
v 206.69998 148.66432 23.05
v 206.37498 148.66432 22.962902
v 206.13708 148.66432 22.724976
v 206.05002 148.66432 22.399973
v 206.13712 148.66432 22.074976
v 206.37503 148.66432 21.837069
v 206.7928 147.87848 21.782896
v 207.10204 147.87317 21.902515
v 207.30356 147.86238 22.162327
v 207.34335 147.84901 22.492716
v 207.21077 147.83664 22.805155
v 206.94133 147.82858 23.015924
v 206.60722 147.82698 23.068552
v 206.29799 147.83229 22.948933
v 206.09647 147.84308 22.689121
v 206.05667 147.85645 22.358732
v 206.18925 147.86882 22.046295
v 206.4587 147.87688 21.835524
v 206.95789 147.23024 21.939434
v 207.22142 147.17754 22.084831
v 207.34525 147.08897 22.327852
v 207.29617 146.98828 22.603376
v 207.08737 146.90247 22.83758
v 206.77478 146.85449 22.967709
v 206.44214 146.85724 22.958893
v 206.1786 146.90994 22.813494
v 206.05478 146.9985 22.570475
v 206.10384 147.09918 22.294949
v 206.31265 147.18501 22.060745
v 206.62524 147.23299 21.930618
v 207.16017 146.659 21.14005
v 207.3492 146.57928 21.432722
v 207.3801 146.43625 21.806683
v 207.24457 146.26822 22.161728
v 206.97894 146.12021 22.402727
v 206.6544 146.03188 22.465101
v 206.35788 146.0269 22.332138
v 206.16885 146.1066 22.039467
v 206.13797 146.24963 21.665506
v 206.27348 146.41768 21.310461
v 206.53911 146.56569 21.069464
v 206.86366 146.65402 21.00709
v 207.30013 145.89214 21.103138
v 207.5327 145.99075 21.318989
v 207.64784 146.00131 21.626232
v 207.61469 145.92096 21.94254
v 207.44211 145.77124 22.18316
v 207.17639 145.59229 22.283619
v 206.88869 145.43202 22.216997
v 206.65611 145.3334 22.001146
v 206.54099 145.32285 21.693903
v 206.57414 145.4032 21.377596
v 206.7467 145.5529 21.136974
v 207.01244 145.73187 21.036516
v 207.80118 145.32771 21.267984
v 207.98401 145.43298 21.481062
v 208.0547 145.42287 21.773968
v 207.99434 145.30006 22.068213
v 207.81908 145.09749 22.284958
v 207.57587 144.86943 22.366125
v 207.32991 144.67697 22.289967
v 207.14708 144.57172 22.076887
v 207.07637 144.58183 21.783983
v 207.13675 144.70464 21.489737
v 207.31201 144.9072 21.272991
v 207.5552 145.13527 21.191824
v 208.26465 144.85112 20.793411
v 208.46996 144.97353 20.973118
v 208.58488 144.97002 21.232243
v 208.57861 144.84154 21.501356
v 208.45285 144.6225 21.70835
v 208.24127 144.3716 21.797756
v 208.00058 144.15607 21.745623
v 207.79526 144.03365 21.565916
v 207.68034 144.03716 21.30679
v 207.68661 144.16563 21.037676
v 207.81238 144.38467 20.830685
v 208.02396 144.63557 20.741278
v 208.73842 144.15585 20.644306
v 208.97751 144.31804 20.793894
v 209.13998 144.37582 21.051575
v 209.18231 144.31372 21.348303
v 209.09315 144.14836 21.604572
v 208.8964 143.92406 21.751713
v 208.64476 143.70091 21.750301
v 208.40567 143.53871 21.600714
v 208.2432 143.48094 21.343033
v 208.20087 143.54305 21.046305
v 208.29002 143.7084 20.790035
v 208.48679 143.93271 20.642893
v 209.35104 143.5671 20.438673
v 209.59074 143.67668 20.636831
v 209.72234 143.69337 20.931051
v 209.71054 143.61272 21.242495
v 209.55853 143.4563 21.487713
v 209.30704 143.26605 21.600998
v 209.02344 143.09293 21.551996
v 208.78372 142.98334 21.353838
v 208.65215 142.96664 21.059618
v 208.66393 143.0473 20.748175
v 208.81593 143.20372 20.502956
v 209.06744 143.39397 20.389671
v 209.74571 142.83897 20.519518
v 209.98628 142.93193 20.691921
v 210.1107 142.93808 20.960796
v 210.08563 142.85577 21.254097
v 209.91779 142.70706 21.493235
v 209.65213 142.5318 21.614132
v 209.35988 142.37694 21.584396
v 209.1193 142.28398 21.411993
v 208.99487 142.27783 21.143118
v 209.01996 142.36014 20.849817
v 209.1878 142.50885 20.61068
v 209.45345 142.68411 20.48978
v 210.21536 142.25023 20.233086
v 210.43071 142.32584 20.475939
v 210.52446 142.30186 20.792223
v 210.47148 142.18471 21.097189
v 210.286 142.00578 21.309122
v 210.01768 141.813 21.371233
v 209.73845 141.65805 21.266882
v 209.52312 141.58244 21.024027
v 209.42937 141.60641 20.707743
v 209.48233 141.72357 20.402777
v 209.66782 141.9025 20.190845
v 209.93613 142.09528 20.128733
v 210.60909 141.56587 20.059006
v 210.83621 141.66286 20.294912
v 210.95174 141.6587 20.631115
v 210.92473 141.55455 20.97753
v 210.76239 141.37827 21.241333
v 210.50824 141.1771 21.351843
v 210.23038 141.00496 21.279446
v 210.00325 140.90797 21.04354
v 209.88771 140.91211 20.707338
v 209.91473 141.01628 20.360924
v 210.07707 141.19257 20.097118
v 210.33122 141.39372 19.986609
v 211.13716 140.96452 19.591078
v 211.35228 141.021 19.822887
v 211.44109 140.97968 20.165451
v 211.37979 140.85165 20.526978
v 211.1848 140.67122 20.810598
v 210.90839 140.48674 20.940317
v 210.6246 140.34761 20.881374
v 210.40948 140.29115 20.649565
v 210.32068 140.33246 20.307003
v 210.38197 140.46048 19.945475
v 210.57697 140.64091 19.661854
v 210.85338 140.82541 19.532135
v 211.50995 140.18825 19.6118
v 211.6975 140.30669 19.8486
v 211.76164 140.32896 20.172213
v 211.68521 140.24908 20.495926
v 211.48868 140.08847 20.733002
v 211.2247 139.89015 20.819914
v 210.96402 139.70728 20.733376
v 210.77649 139.58882 20.496574
v 210.71233 139.56656 20.172962
v 210.78876 139.64642 19.849249
v 210.98529 139.80704 19.612175
v 211.24927 140.00536 19.52526
v 212.20482 139.63373 19.838474
v 212.32983 139.74347 20.126482
v 212.3167 139.7565 20.456348
v 212.16888 139.66934 20.739685
v 211.92604 139.50534 20.900574
v 211.65323 139.30844 20.895903
v 211.42354 139.13141 20.726925
v 211.29851 139.02167 20.438917
v 211.31166 139.00864 20.109053
v 211.45946 139.0958 19.825714
v 211.7023 139.2598 19.664827
v 211.97513 139.4567 19.669498
v 212.47823 138.7973 19.749578
v 212.68709 138.89702 19.99376
v 212.75748 138.93144 20.32094
v 212.67052 138.89134 20.643456
v 212.44951 138.78746 20.874887
v 212.15367 138.64763 20.953222
v 211.86227 138.50932 20.857471
v 211.6534 138.4096 20.61329
v 211.58301 138.37518 20.28611
v 211.66998 138.41528 19.963594
v 211.89099 138.51917 19.732162
v 212.18683 138.659 19.653828
v 212.81787 137.99532 19.733532
v 213.051 138.05385 19.96897
v 213.13884 138.07536 20.293043
v 213.05785 138.05411 20.618916
v 212.82976 137.99576 20.85927
v 212.51564 137.91597 20.949703
v 212.1997 137.8361 20.865984
v 211.96657 137.77757 20.630547
v 211.87874 137.75606 20.306473
v 211.95972 137.77731 19.9806
v 212.18782 137.83566 19.740246
v 212.50192 137.91545 19.649813
v 212.89027 137.11397 19.738916
v 213.12683 137.11987 19.978117
v 213.21213 137.12204 20.303583
v 213.1233 137.11987 20.628107
v 212.88419 137.11397 20.864733
v 212.55882 137.1059 20.950056
v 212.23439 137.09781 20.861216
v 211.99785 137.0919 20.622015
v 211.91255 137.08974 20.296549
v 212.00136 137.0919 19.972025
v 212.2405 137.09781 19.7354
v 212.56586 137.1059 19.650076
v 212.87712 136.29199 19.738846
v 213.11374 136.29022 19.978046
v 213.19907 136.28958 20.303513
v 213.11023 136.29022 20.628036
v 212.87103 136.29199 20.864662
v 212.54558 136.2944 20.949986
v 212.22105 136.29683 20.861143
v 211.98444 136.29858 20.621943
v 211.89912 136.29924 20.296476
v 211.98796 136.29858 19.971952
v 212.22716 136.29683 19.735327
v 212.55261 136.2944 19.650003
v 212.8754 135.483 19.73715
v 213.11327 135.48314 19.975115
v 213.20029 135.48318 20.300133
v 213.11313 135.48314 20.625116
v 212.87517 135.483 20.862984
v 212.55016 135.48282 20.95
v 212.22517 135.48264 20.862852
v 211.9873 135.48251 20.624887
v 211.90028 135.48245 20.29987
v 211.98743 135.48251 19.974886
v 212.2254 135.48264 19.737019
v 212.55042 135.48282 19.650002
v 212.87494 134.66518 19.737082
v 213.11281 134.66075 19.974997
v 213.19987 134.65913 20.299995
v 213.11281 134.66075 20.624996
v 212.87494 134.66518 20.862913
v 212.55 134.67123 20.949999
v 212.22505 134.67728 20.862919
v 211.98717 134.68172 20.625004
v 211.9001 134.68333 20.300003
v 211.98717 134.68172 19.975002
v 212.22505 134.67728 19.737085
v 212.54999 134.67123 19.65
v 212.77238 133.8179 19.702465
v 213.03323 133.77417 19.910437
v 213.15659 133.75348 20.222792
v 213.10938 133.7614 20.555836
v 212.90427 133.79579 20.820328
v 212.5962 133.84743 20.945398
v 212.26775 133.9025 20.897535
v 212.0069 133.94623 20.689562
v 211.88354 133.9669 20.377207
v 211.93076 133.95898 20.044165
v 212.13586 133.9246 19.779673
v 212.44392 133.87296 19.654602
v 212.4533 133.04785 19.675873
v 212.73792 132.99199 19.84657
v 212.90088 132.96072 20.139105
v 212.8985 132.96242 20.475092
v 212.73143 132.99661 20.764503
v 212.44444 133.05417 20.929792
v 212.11441 133.11963 20.92667
v 211.82979 133.17549 20.755972
v 211.66684 133.20676 20.463436
v 211.6692 133.20506 20.127449
v 211.83627 133.17087 19.838037
v 212.12328 133.11331 19.672749
v 212.40033 132.19539 19.744083
v 212.68257 132.18419 19.953545
v 212.83704 132.19759 20.271652
v 212.82234 132.23196 20.61317
v 212.64244 132.27814 20.886587
v 212.34552 132.32372 21.018642
v 212.01114 132.3565 20.973951
v 211.72891 132.36769 20.764488
v 211.57443 132.3543 20.44638
v 211.58913 132.31992 20.104864
v 211.76903 132.27374 19.831448
v 212.06595 132.22816 19.699392
v 212.31886 131.21011 19.83691
v 212.5951 131.23253 20.040602
v 212.7436 131.32217 20.346512
v 212.72462 131.45502 20.67267
v 212.54323 131.59547 20.931684
v 212.24802 131.70592 21.054153
v 211.9181 131.75673 21.00726
v 211.64188 131.73431 20.803566
v 211.49335 131.64467 20.497658
v 211.51233 131.51181 20.171497
v 211.69373 131.37135 19.912483
v 211.98894 131.26093 19.790014
v 212.24081 130.58762 20.248217
v 212.47165 130.64865 20.565037
v 212.55145 130.76106 20.930351
v 212.45882 130.89473 21.246273
v 212.2186 131.01385 21.428152
v 211.89513 131.08649 21.427254
v 211.5751 131.0932 21.24382
v 211.34427 131.03217 20.926998
v 211.26448 130.91975 20.561686
v 211.3571 130.78609 20.245762
v 211.59734 130.66696 20.063883
v 211.92079 130.59433 20.064781
v 212.04662 129.93584 20.520952
v 212.34322 129.96066 20.728945
v 212.52068 130.0069 21.048456
v 212.53143 130.06216 21.393871
v 212.3726 130.11165 21.672636
v 212.08675 130.14209 21.810057
v 211.75046 130.14534 21.769314
v 211.45384 130.12051 21.56132
v 211.27638 130.07428 21.24181
v 211.26562 130.01901 20.896395
v 211.42447 129.96953 20.61763
v 211.71033 129.93909 20.480207
v 212.05325 129.10896 20.542465
v 212.34871 129.13771 20.71262
v 212.52414 129.19371 20.982447
v 212.53252 129.26195 21.279648
v 212.37161 129.32414 21.524584
v 212.08453 129.36365 21.651628
v 211.7482 129.36986 21.62674
v 211.45274 129.34111 21.456583
v 211.27731 129.28511 21.186756
v 211.26894 129.21687 20.889555
v 211.42984 129.15466 20.644619
v 211.71692 129.11517 20.517574
v 212.1634 128.3582 20.796993
v 212.41408 128.3525 21.017845
v 212.52066 128.37378 21.326662
v 212.4546 128.41634 21.640694
v 212.23361 128.46878 21.875797
v 211.91689 128.51704 21.968979
v 211.58931 128.54822 21.895267
v 211.33864 128.55391 21.674414
v 211.23206 128.53264 21.365599
v 211.29811 128.49007 21.051567
v 211.5191 128.43762 20.816462
v 211.83583 128.38936 20.723282
v 212.07468 127.53173 20.814621
v 212.2674 127.44291 21.076672
v 212.31194 127.41187 21.411312
v 212.19635 127.446945 21.728874
v 211.9516 127.53873 21.944267
v 211.6433 127.66263 21.999779
v 211.35402 127.785446 21.880533
v 211.1613 127.87427 21.618483
v 211.11676 127.9053 21.283844
v 211.23235 127.870224 20.966282
v 211.47708 127.77844 20.750887
v 211.7854 127.65455 20.695375
v 211.69868 126.79472 20.856724
v 211.81526 126.661316 21.140614
v 211.78671 126.612656 21.470163
v 211.62065 126.66177 21.75707
v 211.3616 126.79552 21.92446
v 211.07896 126.97805 21.927479
v 210.84846 127.16045 21.765318
v 210.73187 127.29386 21.48143
v 210.76044 127.34252 21.15188
v 210.92648 127.2934 20.864973
v 211.18555 127.15966 20.697582
v 211.46819 126.97713 20.694565
v 211.17072 126.21631 20.479092
v 211.34468 126.04963 20.711357
v 211.38683 125.95754 21.034822
v 211.28586 125.96472 21.362812
v 211.06885 126.069244 21.607443
v 210.79391 126.2431 21.703167
v 210.53476 126.43972 21.624334
v 210.3608 126.6064 21.392069
v 210.31865 126.69849 21.068604
v 210.41962 126.69131 20.740614
v 210.63663 126.586784 20.495983
v 210.91154 126.41292 20.400259
v 210.75247 125.42402 20.612665
v 210.92758 125.391106 20.895304
v 210.95335 125.43439 21.224178
v 210.8229 125.54227 21.511166
v 210.5712 125.68583 21.679367
v 210.26564 125.82662 21.683714
v 209.98814 125.9269 21.52304
v 209.81305 125.959816 21.2404
v 209.78726 125.916534 20.911526
v 209.91771 125.80866 20.624538
v 210.16942 125.66509 20.456337
v 210.47498 125.52431 20.451992
v 210.52333 124.727196 20.700193
v 210.75226 124.71282 20.981096
v 210.8352 124.75365 21.330036
v 210.74997 124.83872 21.653515
v 210.51938 124.94526 21.864859
v 210.20522 125.04471 21.907436
v 209.89168 125.11042 21.769842
v 209.66277 125.124794 21.48894
v 209.5798 125.08397 21.14
v 209.66504 124.99889 20.81652
v 209.89563 124.89236 20.605177
v 210.2098 124.79291 20.562597
v 210.16365 124.100296 20.74261
v 210.43819 124.06011 20.933853
v 210.58253 124.044106 21.238586
v 210.55804 124.05657 21.575155
v 210.37126 124.09417 21.853378
v 210.07224 124.14681 21.998705
v 209.7411 124.20041 21.972197
v 209.46658 124.24059 21.780952
v 209.32222 124.2566 21.476221
v 209.34673 124.24413 21.13965
v 209.53351 124.20654 20.861427
v 209.83252 124.15389 20.7161
v 210.13316 123.34199 20.71603
v 210.42006 123.34069 20.89056
v 210.58066 123.33892 21.185774
v 210.5719 123.33715 21.522568
v 210.39615 123.33585 21.8107
v 210.10048 123.33538 21.972963
v 209.76413 123.33585 21.965883
v 209.47722 123.33715 21.791353
v 209.31662 123.33892 21.49614
v 209.32538 123.34069 21.159346
v 209.50114 123.34199 20.871214
v 209.7968 123.34247 20.70895
v 210.13628 122.52559 20.728434
v 210.42278 122.526344 20.904781
v 210.58269 122.52737 21.20061
v 210.57315 122.5284 21.536652
v 210.39671 122.529144 21.822866
v 210.10068 122.52941 21.982561
v 209.76436 122.52914 21.972948
v 209.47784 122.52839 21.7966
v 209.31795 122.52736 21.500772
v 209.32748 122.52634 21.16473
v 209.5039 122.52559 20.878515
v 209.79994 122.525314 20.718819
v 210.27109 121.712364 20.784224
v 210.51056 121.70936 21.02056
v 210.59978 121.70808 21.344973
v 210.51485 121.708855 21.670542
v 210.27853 121.711494 21.910027
v 209.95413 121.71528 21.999258
v 209.62859 121.71919 21.914328
v 209.38911 121.7222 21.677992
v 209.2999 121.72348 21.353577
v 209.38483 121.7227 21.02801
v 209.62115 121.72007 20.788525
v 209.94554 121.71628 20.699293
v 210.25133 120.847305 20.787401
v 210.48547 120.805824 21.025452
v 210.57106 120.79076 21.3505
v 210.48515 120.80614 21.675451
v 210.2508 120.847855 21.913233
v 209.93076 120.904724 22.000134
v 209.6108 120.96151 21.912867
v 209.37666 121.00299 21.674816
v 209.29108 121.01806 21.349766
v 209.37698 121.00268 21.024817
v 209.61134 120.96096 20.787033
v 209.93138 120.90409 20.700134
v 209.86452 119.876724 20.786812
v 210.00758 119.686455 21.024593
v 210.06 119.61669 21.349545
v 210.00775 119.68613 21.674595
v 209.8648 119.87615 21.912643
v 209.6695 120.13586 21.99991
v 209.47414 120.395645 21.91301
v 209.33107 120.585915 21.675228
v 209.27864 120.65568 21.350277
v 209.3309 120.58624 21.025227
v 209.47383 120.39622 20.787176
v 209.66916 120.13651 20.699911
v 208.97723 119.79547 20.786999
v 209.06415 119.57393 21.024849
v 209.096 119.49278 21.349827
v 209.06425 119.57378 21.67485
v 208.9774 119.79521 21.912832
v 208.85873 120.09775 22.000004
v 208.74005 120.40032 21.91301
v 208.65312 120.621864 21.67516
v 208.62128 120.70301 21.350183
v 208.65303 120.62202 21.02516
v 208.73987 120.40058 20.787178
v 208.85854 120.09805 20.700005
v 208.49428 119.193954 20.889723
v 208.58841 119.054016 21.180868
v 208.58868 119.05362 21.517332
v 208.49501 119.19286 21.80896
v 208.33252 119.43444 21.97761
v 208.14474 119.71363 21.978092
v 207.98198 119.95561 21.810276
v 207.88785 120.09555 21.51913
v 207.88759 120.095955 21.182667
v 207.98125 119.9567 20.891039
v 208.14374 119.715126 20.72239
v 208.33153 119.435936 20.721909
v 207.72145 118.85014 20.836342
v 207.81075 118.66892 21.106651
v 207.82204 118.629265 21.441496
v 207.75232 118.74181 21.751154
v 207.62027 118.97641 21.952652
v 207.46126 119.27018 21.992
v 207.3179 119.544426 21.858656
v 207.22862 119.725655 21.588346
v 207.21732 119.765305 21.253502
v 207.28703 119.652756 20.943844
v 207.4191 119.41817 20.742344
v 207.5781 119.12439 20.702995
v 207.05383 118.64686 20.714024
v 207.1717 118.41341 20.932066
v 207.19246 118.28548 21.247223
v 207.11052 118.29737 21.575045
v 206.94786 118.44588 21.827696
v 206.74806 118.69122 21.937477
v 206.56465 118.96766 21.874971
v 206.44678 119.20111 21.656929
v 206.42603 119.32903 21.341774
v 206.50797 119.31715 21.01395
v 206.67061 119.16864 20.7613
v 206.87042 118.923294 20.65152
v 206.44768 118.20229 20.455927
v 206.58557 117.95076 20.635761
v 206.62999 117.78941 20.931631
v 206.56905 117.7615 21.26426
v 206.41908 117.87449 21.544521
v 206.22026 118.098114 21.697317
v 206.02586 118.372444 21.68171
v 205.88799 118.623985 21.501877
v 205.84357 118.785324 21.206005
v 205.90451 118.81324 20.873377
v 206.05447 118.70025 20.593115
v 206.2533 118.47663 20.44032
v 205.64285 117.71559 20.376759
v 205.76016 117.459724 20.561321
v 205.81664 117.31875 20.861874
v 205.79716 117.33044 21.197884
v 205.70695 117.49167 21.479319
v 205.57019 117.75923 21.630768
v 205.4235 118.06143 21.611649
v 205.30618 118.31731 21.427086
v 205.24971 118.45828 21.126534
v 205.26918 118.44659 20.790522
v 205.35939 118.28536 20.509089
v 205.49615 118.0178 20.35764
v 204.85999 117.28429 20.426601
v 204.92467 117.046234 20.655413
v 204.95148 116.9507 20.976902
v 204.93323 117.02327 21.30493
v 204.87482 117.244514 21.551598
v 204.79189 117.55514 21.650814
v 204.70667 117.87192 21.575993
v 204.642 118.10996 21.347181
v 204.61519 118.205505 21.025692
v 204.63344 118.13293 20.697664
v 204.69185 117.91169 20.450996
v 204.77478 117.60106 20.35178
v 204.09998 117.166954 20.438133
v 204.187 116.946884 20.677307
v 204.2182 116.86743 21.002766
v 204.18526 116.9499 21.327297
v 204.09697 117.17219 21.563948
v 203.977 117.47473 21.649305
v 203.85751 117.77647 21.5605
v 203.77051 117.99654 21.321325
v 203.73929 118.07599 20.995867
v 203.77225 117.993515 20.671335
v 203.86053 117.77123 20.434685
v 203.98048 117.46869 20.349327
v 203.55019 116.66124 20.494173
v 203.66231 116.49776 20.766033
v 203.68263 116.46833 21.100595
v 203.6057 116.58086 21.408215
v 203.45213 116.80519 21.606464
v 203.26308 117.08121 21.642225
v 203.08919 117.33495 21.505913
v 202.97705 117.49844 21.234053
v 202.95673 117.52787 20.89949
v 203.03366 117.41534 20.591871
v 203.18723 117.19101 20.393621
v 203.37628 116.91499 20.357862
v 202.9361 116.19342 20.546814
v 203.04541 116.07176 20.840927
v 203.04608 116.079475 21.17751
v 202.93794 116.21451 21.466375
v 202.74995 116.440674 21.63012
v 202.5325 116.69737 21.62487
v 202.34384 116.91582 21.452034
v 202.23454 117.03748 21.157919
v 202.23387 117.02976 20.821337
v 202.34201 116.89473 20.532473
v 202.53 116.668564 20.368727
v 202.74745 116.411865 20.373976
v 202.4659 115.55094 20.695606
v 202.57474 115.52436 21.012175
v 202.5539 115.61387 21.33394
v 202.40897 115.795494 21.574688
v 202.17879 116.02057 21.669909
v 201.92503 116.22878 21.594088
v 201.7157 116.36434 21.367542
v 201.60686 116.39092 21.050974
v 201.6277 116.30141 20.729206
v 201.77261 116.11978 20.488459
v 202.00279 115.894714 20.39324
v 202.25656 115.6865 20.46906
v 202.03648 114.95809 21.095795
v 202.14061 115.031456 21.424387
v 202.0967 115.19429 21.721819
v 201.91649 115.402954 21.908392
v 201.64828 115.60154 21.934114
v 201.36395 115.73683 21.792095
v 201.13968 115.77259 21.520388
v 201.03554 115.69922 21.191795
v 201.07945 115.53639 20.894365
v 201.25966 115.32773 20.707792
v 201.52786 115.12914 20.682068
v 201.8122 114.99384 20.824087
v 201.60016 114.224434 21.331776
v 201.75871 114.29479 21.618431
v 201.78267 114.47553 21.898973
v 201.66559 114.71822 22.09823
v 201.43886 114.95784 22.16281
v 201.16322 115.130165 22.07541
v 200.91254 115.18904 21.85945
v 200.75397 115.118675 21.572794
v 200.73003 114.937935 21.292252
v 200.84709 114.695244 21.092995
v 201.07384 114.455635 21.028414
v 201.34947 114.2833 21.115814
v 200.9406 113.769066 21.763624
v 201.06088 113.774506 22.066158
v 201.08102 113.9219 22.363688
v 200.9956 114.17175 22.576488
v 200.82753 114.457115 22.64754
v 200.62184 114.70152 22.557806
v 200.43362 114.83949 22.33133
v 200.31334 114.83405 22.028793
v 200.29321 114.68666 21.731266
v 200.37863 114.436806 21.518465
v 200.54669 114.15144 21.447412
v 200.7524 113.907036 21.537148
v 200.27324 113.40647 21.728096
v 200.39731 113.35248 22.033796
v 200.41678 113.4367 22.35661
v 200.32645 113.63656 22.610037
v 200.15051 113.898506 22.726175
v 199.93611 114.15236 22.673904
v 199.74069 114.33009 22.46723
v 199.61662 114.38408 22.16153
v 199.59714 114.299866 21.838717
v 199.68747 114.100006 21.585287
v 199.86342 113.83805 21.46915
v 200.07782 113.584206 21.521421
v 199.72627 112.93359 21.905453
v 199.87842 112.86057 22.196337
v 199.91658 112.91332 22.526373
v 199.83052 113.0777 22.807127
v 199.64331 113.30966 22.963371
v 199.4051 113.54706 22.953241
v 199.17973 113.72628 22.77945
v 199.02757 113.7993 22.488565
v 198.98943 113.74655 22.158531
v 199.07547 113.58218 21.877777
v 199.2627 113.35021 21.72153
v 199.5009 113.112816 21.731663
v 199.2103 112.43226 21.939981
v 199.34175 112.325745 22.230968
v 199.35045 112.33414 22.567368
v 199.23405 112.45519 22.859041
v 199.02377 112.65647 23.027836
v 198.77594 112.88403 23.02852
v 198.55696 113.07691 22.860916
v 198.4255 113.183426 22.56993
v 198.41681 113.175026 22.23353
v 198.5332 113.05397 21.941856
v 198.74348 112.8527 21.773062
v 198.99132 112.62514 21.772377
v 198.81761 111.81591 22.071554
v 198.89061 111.76482 22.396006
v 198.82076 111.81335 22.72154
v 198.62675 111.9485 22.960932
v 198.36061 112.13408 23.050034
v 198.09363 112.320335 22.964973
v 197.89735 112.45738 22.72854
v 197.82436 112.508484 22.404087
v 197.89421 112.45995 22.078552
v 198.08821 112.32479 21.839163
v 198.35435 112.13921 21.750061
v 198.62134 111.95296 21.835121
v 198.39635 111.07474 22.074768
v 198.46405 111.019775 22.399736
v 198.39651 111.07458 22.724768
v 198.21185 111.22445 22.962769
v 197.95953 111.42925 23.049969
v 197.70717 111.63409 22.963003
v 197.52238 111.78409 22.725172
v 197.4547 111.83905 22.400202
v 197.52222 111.78425 22.07517
v 197.70688 111.63437 21.83717
v 197.9592 111.42957 21.74997
v 198.21156 111.22473 21.836937
v 197.73276 110.482544 22.07481
v 197.79219 110.41875 22.39978
v 197.73291 110.48239 22.72481
v 197.5708 110.65642 22.962805
v 197.34929 110.8942 23.049997
v 197.12773 111.13202 22.963022
v 196.96552 111.30616 22.725185
v 196.90607 111.36996 22.400215
v 196.96535 111.30631 22.075186
v 197.12747 111.132286 21.83719
v 197.34897 110.8945 21.749998
v 197.57053 110.65668 21.836973
v 197.12134 109.98682 21.967257
v 197.23032 109.88172 22.267736
v 197.21654 109.895004 22.603657
v 197.08372 110.0231 22.885008
v 196.86743 110.23169 23.036402
v 196.62564 110.46488 23.017271
v 196.42313 110.660194 22.832745
v 196.31416 110.76529 22.532265
v 196.32793 110.75201 22.196342
v 196.46074 110.62391 21.914993
v 196.67703 110.41532 21.7636
v 196.91882 110.18213 21.782728
v 196.66534 109.39855 22.055908
v 196.73921 109.33247 22.376705
v 196.67467 109.37193 22.704287
v 196.48901 109.50635 22.950874
v 196.23198 109.6997 23.050398
v 195.97246 109.900185 22.97619
v 195.77997 110.054085 22.748135
v 195.70609 110.120155 22.42734
v 195.77063 110.080696 22.099758
v 195.95628 109.94628 21.85317
v 196.21332 109.75293 21.753645
v 196.47285 109.552444 21.827854
v 196.24094 108.8412 21.939678
v 196.33977 108.71529 22.23431
v 196.29173 108.67629 22.56372
v 196.10971 108.73468 22.839645
v 195.84247 108.874794 22.98815
v 195.56161 109.05909 22.969442
v 195.3424 109.2382 22.788536
v 195.24358 109.36411 22.493904
v 195.2916 109.4031 22.164495
v 195.47362 109.34472 21.88857
v 195.74086 109.2046 21.740067
v 196.02171 109.0203 21.758774
v 195.90843 108.222664 21.690847
v 195.95996 108.12737 22.001398
v 195.85248 108.103134 22.327309
v 195.61478 108.15643 22.581251
v 195.31055 108.27299 22.695183
v 195.02132 108.42158 22.638575
v 194.82457 108.56237 22.426596
v 194.77304 108.65766 22.116045
v 194.88052 108.6819 21.790134
v 195.11824 108.6286 21.536192
v 195.42245 108.51205 21.42226
v 195.7117 108.36346 21.478868
v 195.65283 107.406746 21.673046
v 195.74829 107.35031 21.990393
v 195.68492 107.364265 22.32022
v 195.4797 107.44487 22.574152
v 195.18764 107.57052 22.684147
v 194.88698 107.70755 22.620731
v 194.65828 107.81925 22.400898
v 194.56284 107.87569 22.083551
v 194.6262 107.86173 21.753723
v 194.8314 107.78113 21.499792
v 195.12347 107.65548 21.389797
v 195.42413 107.51844 21.453213
v 195.01015 106.46428 21.714172
v 195.06366 106.38428 22.036562
v 195.02357 106.45106 22.363873
v 194.9006 106.64673 22.608406
v 194.7277 106.91885 22.704636
v 194.55122 107.19453 22.62678
v 194.41841 107.39988 22.395699
v 194.36488 107.47989 22.07331
v 194.40498 107.41311 21.745998
v 194.52795 107.21744 21.501467
v 194.70085 106.94531 21.405235
v 194.87733 106.66963 21.483091
v 194.15291 106.330284 21.692242
v 194.20232 106.238785 22.012426
v 194.17357 106.30267 22.341784
v 194.0744 106.50482 22.59206
v 193.93135 106.791084 22.696196
v 193.78278 107.08474 22.626286
v 193.66847 107.30711 22.401066
v 193.61906 107.39861 22.08088
v 193.6478 107.33473 21.751524
v 193.74698 107.132576 21.501247
v 193.89001 106.84632 21.397112
v 194.03859 106.55266 21.46702
v 193.70547 105.80372 21.755642
v 193.80334 105.78369 22.076988
v 193.7774 105.88615 22.39637
v 193.6346 106.08363 22.628212
v 193.41321 106.32323 22.71039
v 193.17253 106.54074 22.620888
v 192.97708 106.67788 22.383682
v 192.87921 106.69791 22.062338
v 192.90517 106.59545 21.742954
v 193.04796 106.39797 21.511112
v 193.26936 106.15837 21.428934
v 193.51003 105.940865 21.518438
v 193.08481 105.1893 22.028923
v 193.25383 105.2346 22.316296
v 193.29979 105.40314 22.60386
v 193.21039 105.64977 22.814568
v 193.00955 105.9084 22.891956
v 192.75111 106.10974 22.815292
v 192.50432 106.19984 22.605114
v 192.3353 106.15454 22.317741
v 192.28934 105.986 22.030176
v 192.37874 105.73937 21.81947
v 192.57957 105.480736 21.74208
v 192.83801 105.279396 21.818747
v 192.5995 104.703445 22.556974
v 192.80093 104.78169 22.814867
v 192.87923 104.98309 23.072773
v 192.8134 105.25369 23.261587
v 192.62108 105.52098 23.330715
v 192.35379 105.71333 23.261637
v 192.08319 105.77922 23.072859
v 191.88174 105.70097 22.814966
v 191.80345 105.49957 22.55706
v 191.8693 105.22897 22.368246
v 192.06161 104.961685 22.299118
v 192.32889 104.76933 22.368196
v 192.15408 104.257996 23.03465
v 192.34341 104.32417 23.304806
v 192.40959 104.513504 23.57496
v 192.33488 104.77526 23.772728
v 192.1393 105.0393 23.845114
v 191.87526 105.23488 23.772724
v 191.61351 105.309586 23.574957
v 191.42418 105.24341 23.3048
v 191.358 105.05408 23.034645
v 191.43271 104.79233 22.83688
v 191.6283 104.52828 22.764494
v 191.89233 104.33271 22.836882
v 191.76411 103.79959 23.510056
v 191.87088 103.865974 23.82215
v 191.8485 104.045685 24.105722
v 191.70297 104.29056 24.284788
v 191.47328 104.53499 24.311369
v 191.221 104.713486 24.17834
v 191.01369 104.778206 23.921349
v 190.90692 104.71182 23.609255
v 190.9293 104.53211 23.325682
v 191.07483 104.28724 23.146616
v 191.30452 104.04281 23.120035
v 191.55682 103.86431 23.253063
v 191.23431 103.236084 23.766651
v 191.28052 103.307205 24.09248
v 191.20558 103.491196 24.364256
v 191.0296 103.73877 24.509157
v 190.79973 103.983574 24.48836
v 190.57755 104.16002 24.307432
v 190.4226 104.22083 24.014858
v 190.3764 104.14971 23.68903
v 190.45134 103.96571 23.417253
v 190.62732 103.71815 23.27235
v 190.8572 103.47334 23.29315
v 191.07938 103.29689 23.474075
v 190.55115 102.66801 24.112495
v 190.55573 102.77026 24.435429
v 190.4721 102.99601 24.672905
v 190.32266 103.28476 24.76129
v 190.14746 103.559135 24.676903
v 189.99344 103.74562 24.442356
v 189.90187 103.79425 24.120495
v 189.8973 103.69199 23.797562
v 189.98093 103.46625 23.560087
v 190.13036 103.1775 23.4717
v 190.30556 102.90312 23.556087
v 190.45958 102.71664 23.790634
v 189.65779 102.32309 24.193449
v 189.63785 102.42722 24.511898
v 189.57265 102.669815 24.735426
v 189.47966 102.98586 24.804136
v 189.38382 103.29068 24.699617
v 189.31079 103.5026 24.449879
v 189.28015 103.56483 24.121834
v 189.3001 103.46069 23.803385
v 189.3653 103.2181 23.579857
v 189.45827 102.902054 23.511147
v 189.55412 102.59724 23.615665
v 189.62715 102.38532 23.865404
v 188.7965 102.14855 24.32224
v 188.797 102.322296 24.611666
v 188.76553 102.61425 24.779469
v 188.71056 102.946175 24.780687
v 188.64679 103.229126 24.614994
v 188.59131 103.38731 24.326788
v 188.55899 103.37831 23.993294
v 188.5585 103.20456 23.703869
v 188.58995 102.91261 23.536066
v 188.64493 102.58069 23.534847
v 188.70871 102.29773 23.70054
v 188.76418 102.13956 23.988745
v 188.04013 102.11225 24.637482
v 188.12096 102.34246 24.852942
v 188.13846 102.66399 24.934288
v 188.08795 102.99068 24.859728
v 187.98299 103.23501 24.649239
v 187.85167 103.3315 24.35922
v 187.72919 103.2543 24.067385
v 187.64838 103.02409 23.851925
v 187.63086 102.70257 23.770578
v 187.68137 102.37587 23.845137
v 187.78635 102.131546 24.055628
v 187.91766 102.03506 24.345646
v 187.49756 102.119286 25.026598
v 187.58559 102.364784 25.253954
v 187.57533 102.68832 25.365963
v 187.46953 103.00319 25.332611
v 187.29652 103.22504 25.162838
v 187.10268 103.29441 24.90213
v 186.93993 103.19272 24.620348
v 186.85188 102.94722 24.392992
v 186.86214 102.62368 24.280983
v 186.96796 102.30881 24.314333
v 187.14096 102.08697 24.484108
v 187.33481 102.01759 24.744814
v 186.76588 101.84268 25.489525
v 186.78735 102.07876 25.729767
v 186.75157 102.39884 25.828587
v 186.66812 102.71715 25.759504
v 186.55937 102.94841 25.54103
v 186.45445 103.03064 25.231707
v 186.38148 102.94182 24.914413
v 186.36002 102.70574 24.674171
v 186.39581 102.38566 24.575354
v 186.47926 102.067345 24.644436
v 186.58801 101.83609 24.86291
v 186.69292 101.75386 25.172234
v 185.77742 101.80128 25.521582
v 185.77138 102.03747 25.76114
v 185.76299 102.36175 25.850471
v 185.75446 102.687225 25.765642
v 185.7481 102.926704 25.529379
v 185.74559 103.016 25.20499
v 185.74762 102.9312 24.879395
v 185.75366 102.69501 24.639837
v 185.76205 102.37073 24.550505
v 185.77058 102.04524 24.635334
v 185.77695 101.80577 24.871597
v 185.77945 101.71648 25.195986
v 185.02971 101.79298 25.525608
v 184.99632 102.02884 25.763224
v 184.9508 102.350746 25.849895
v 184.90536 102.67245 25.7624
v 184.8722 102.90773 25.524183
v 184.86015 102.99356 25.199074
v 184.87247 102.906944 24.874184
v 184.90587 102.671074 24.636568
v 184.95139 102.34917 24.549896
v 184.99681 102.02747 24.63739
v 185.03 101.79218 24.875608
v 185.04204 101.70635 25.200718
v 184.38483 101.62201 25.52551
v 184.29263 101.84155 25.763237
v 184.16676 102.14126 25.85006
v 184.04094 102.44084 25.762716
v 183.94887 102.66001 25.524609
v 183.91524 102.74006 25.19954
v 183.94904 102.659515 24.874609
v 184.04123 102.43998 24.636883
v 184.1671 102.14027 24.55006
v 184.29292 101.84069 24.637403
v 184.38498 101.62151 24.875511
v 184.41862 101.54147 25.20058
v 183.61815 101.18459 25.524927
v 183.55492 101.413925 25.762875
v 183.46855 101.72723 25.85
v 183.38217 102.04055 25.762959
v 183.31895 102.26994 25.525072
v 183.2958 102.353935 25.200083
v 183.31895 102.27003 24.875072
v 183.38219 102.040695 24.637125
v 183.46855 101.727394 24.55
v 183.55492 101.41407 24.637041
v 183.61815 101.18468 24.874928
v 183.6413 101.100685 25.199917
v 182.64365 101.10998 25.411358
v 182.64772 101.297966 25.69038
v 182.65427 101.60024 25.838005
v 182.66154 101.93582 25.814676
v 182.66759 102.214775 25.626646
v 182.67079 102.362366 25.324297
v 182.67029 102.33904 24.988642
v 182.66621 102.15106 24.70962
v 182.65965 101.84878 24.561995
v 182.65239 101.51321 24.585323
v 182.64635 101.234245 24.773352
v 182.64314 101.086655 25.075703
v 181.69727 101.12988 25.22184
v 181.73138 101.217125 25.545752
v 181.7963 101.4505 25.778522
v 181.87459 101.76746 25.857784
v 181.9453 102.08309 25.762297
v 181.98947 102.312805 25.517645
v 181.99527 102.39506 25.189386
v 181.96115 102.30781 24.865475
v 181.89624 102.07444 24.632704
v 181.81793 101.75748 24.553444
v 181.74724 101.44185 24.648932
v 181.70306 101.212135 24.893581
v 180.86058 101.49166 25.565853
v 181.00272 101.55442 25.815763
v 181.17276 101.7609 25.953571
v 181.32515 102.05577 25.942352
v 181.41907 102.36003 25.785112
v 181.42932 102.59215 25.523985
v 181.3532 102.689926 25.228937
v 181.21106 102.62717 24.979027
v 181.04102 102.420685 24.841219
v 180.88861 102.12581 24.852438
v 180.79471 101.821556 25.009678
v 180.78444 101.58944 25.270805
v 180.35452 101.73055 25.74379
v 180.56621 101.78186 25.994482
v 180.75807 101.989555 26.18261
v 180.87871 102.29797 26.25776
v 180.8958 102.62449 26.199799
v 180.80473 102.88159 26.024256
v 180.62994 103.00041 25.778168
v 180.41826 102.9491 25.527475
v 180.2264 102.74141 25.339348
v 180.10576 102.43298 25.264198
v 180.08868 102.106476 25.322159
v 180.17973 101.849365 25.497702
v 179.7622 101.75253 26.148876
v 179.91266 101.78494 26.41238
v 180.05002 101.9797 26.60113
v 180.13747 102.28462 26.66455
v 180.15157 102.618004 26.585648
v 180.08856 102.89052 26.385565
v 179.96532 103.02914 26.117914
v 179.81485 102.996735 25.85441
v 179.6775 102.80197 25.66566
v 179.59006 102.497055 25.60224
v 179.57594 102.16367 25.681143
v 179.63896 101.89116 25.881226
v 178.95386 101.885086 26.506817
v 179.06717 101.99728 26.80373
v 179.1845 102.24818 26.99413
v 179.27441 102.57055 27.026993
v 179.31282 102.87803 26.893518
v 179.28941 103.08822 26.629467
v 179.2105 103.1448 26.305593
v 179.09718 103.03261 26.00868
v 178.97984 102.781715 25.818281
v 178.88994 102.459335 25.785418
v 178.85153 102.151855 25.918892
v 178.87492 101.941666 26.182943
v 178.28413 102.12177 26.726353
v 178.33473 102.2335 27.039995
v 178.39041 102.4877 27.252943
v 178.43628 102.81628 27.308132
v 178.46002 103.13117 27.190779
v 178.45528 103.348015 26.932325
v 178.42332 103.40871 26.602026
v 178.37273 103.29698 26.288382
v 178.31703 103.04278 26.075436
v 178.27118 102.71421 26.020245
v 178.24744 102.39931 26.137598
v 178.25218 102.182465 26.396051
v 177.5355 102.079475 26.791613
v 177.52567 102.26239 27.073456
v 177.52188 102.562 27.22639
v 177.52516 102.89801 27.209436
v 177.53464 103.1804 27.027138
v 177.54776 103.3335 26.728338
v 177.561 103.31629 26.393105
v 177.57085 103.13338 26.111261
v 177.57463 102.83377 25.958326
v 177.57135 102.49776 25.97528
v 177.56189 102.21537 26.157581
v 177.54877 102.06226 26.456379
v 176.62361 102.222885 26.92007
v 176.67355 102.452354 27.161022
v 176.74147 102.769005 27.252275
v 176.80917 103.08799 27.169378
v 176.85852 103.323845 26.934544
v 176.87628 103.41336 26.610695
v 176.85771 103.33256 26.284607
v 176.80777 103.10309 26.043653
v 176.73984 102.78644 25.9524
v 176.67213 102.46745 26.035297
v 176.62279 102.231606 26.270132
v 176.60503 102.14208 26.593983
v 175.88255 102.45878 26.888851
v 175.91742 102.67844 27.141243
v 175.96655 102.99347 27.24863
v 176.01682 103.31947 27.182241
v 176.05472 103.56909 26.959864
v 176.07013 103.67544 26.641083
v 176.0589 103.61002 26.311317
v 176.02405 103.390366 26.058926
v 175.9749 103.07533 25.951538
v 175.92465 102.74933 26.017927
v 175.88673 102.49971 26.240305
v 175.87134 102.393364 26.559086
v 175.18254 102.41977 26.850168
v 175.20334 102.62208 27.118103
v 175.21234 102.9317 27.24933
v 175.2071 103.26568 27.208689
v 175.18906 103.53452 27.00707
v 175.16302 103.6662 26.698496
v 175.13599 103.62542 26.365648
v 175.11519 103.42311 26.097715
v 175.10619 103.11349 25.966488
v 175.11142 102.77951 26.007128
v 175.12947 102.510666 26.208748
v 175.1555 102.37899 26.517323
v 174.45381 102.438805 27.034962
v 174.51775 102.65718 27.263065
v 174.5387 102.97417 27.359484
v 174.51103 103.30481 27.298382
v 174.44217 103.56053 27.096132
v 174.35057 103.672806 26.806927
v 174.26076 103.61155 26.508257
v 174.19682 103.39317 26.280153
v 174.17587 103.07619 26.183735
v 174.20354 102.745544 26.244837
v 174.2724 102.48982 26.447088
v 174.364 102.37755 26.736294
v 173.81345 102.375175 27.231632
v 173.87248 102.56949 27.507772
v 173.86235 102.87075 27.668013
v 173.78574 103.19825 27.66942
v 173.6632 103.46422 27.511616
v 173.52753 103.5974 27.236883
v 173.41513 103.5621 26.918839
v 173.35608 103.36779 26.642698
v 173.36623 103.06652 26.482456
v 173.44284 102.73903 26.48105
v 173.56538 102.47306 26.638855
v 173.70103 102.33988 26.913588
v 173.03214 102.131836 27.573801
v 173.03293 102.35804 27.820341
v 172.99481 102.675186 27.924206
v 172.92801 102.99828 27.857565
v 172.8504 103.24077 27.638275
v 172.7828 103.33767 27.325094
v 172.74332 103.263016 27.00194
v 172.74252 103.03681 26.7554
v 172.78064 102.719666 26.651535
v 172.84744 102.39657 26.718176
v 172.92503 102.15408 26.937468
v 172.99265 102.05718 27.250647
v 172.05595 102.06597 27.437744
v 172.07675 102.21859 27.736876
v 172.0974 102.50053 27.919346
v 172.11237 102.836235 27.936258
v 172.11765 103.13576 27.783085
v 172.11182 103.31884 27.500868
v 172.09644 103.336426 27.165224
v 172.07564 103.18381 26.866093
v 172.05498 102.90187 26.683624
v 172.04001 102.56616 26.66671
v 172.03474 102.26664 26.819883
v 172.04057 102.08356 27.1021
v 171.21632 102.18443 27.726614
v 171.31503 102.39314 27.948048
v 171.40172 102.70166 28.02726
v 171.45314 103.02731 27.943026
v 171.4555 103.28286 27.717915
v 171.40822 103.39982 27.412247
v 171.32391 103.34685 27.107924
v 171.2252 103.13814 26.88649
v 171.13852 102.82963 26.807278
v 171.08711 102.50397 26.891514
v 171.08473 102.24842 27.116623
v 171.13203 102.13146 27.42229
v 170.52203 102.42142 27.939163
v 170.6258 102.62328 28.17037
v 170.7092 102.92987 28.274792
v 170.74992 103.259026 28.224443
v 170.73705 103.52255 28.032822
v 170.67403 103.64984 27.751268
v 170.57773 103.60678 27.455225
v 170.47398 103.404915 27.224018
v 170.39056 103.09833 27.119598
v 170.34984 102.76917 27.169945
v 170.36272 102.505646 27.361567
v 170.42575 102.37836 27.643122
v 169.84796 102.51679 28.185719
v 169.89944 102.78684 28.381424
v 169.91118 103.12106 28.420797
v 169.88002 103.429886 28.29329
v 169.8143 103.63058 28.033064
v 169.73166 103.66935 27.70985
v 169.65422 103.53583 27.410254
v 169.60274 103.26578 27.214548
v 169.591 102.93156 27.175175
v 169.62216 102.622734 27.302683
v 169.68787 102.42204 27.562908
v 169.77052 102.38326 27.886122
v 169.03297 102.46616 28.38173
v 169.06277 102.70721 28.613115
v 169.07086 103.03332 28.697
v 169.05507 103.35712 28.610909
v 169.01964 103.591835 28.377907
v 168.97406 103.67459 28.060429
v 168.93053 103.5832 27.74354
v 168.90074 103.34215 27.512154
v 168.89264 103.01604 27.428268
v 168.90843 102.692245 27.514362
v 168.94386 102.45752 27.747364
v 168.98946 102.37477 28.064842
v 168.25421 102.401726 28.223345
v 168.25706 102.59226 28.501282
v 168.23694 102.894775 28.64782
v 168.1992 103.22821 28.623693
v 168.15399 103.50323 28.435368
v 168.1134 103.646126 28.133305
v 168.0883 103.61863 27.79844
v 168.08545 103.42809 27.520502
v 168.10558 103.12558 27.373964
v 168.14331 102.79214 27.39809
v 168.18852 102.51713 27.586416
v 168.22913 102.37422 27.888481
v 167.71227 102.292915 28.264544
v 167.77707 102.46668 28.542915
v 167.73914 102.74444 28.726614
v 167.60863 103.051765 28.766418
v 167.42052 103.30631 28.65166
v 167.22519 103.43988 28.413094
v 167.075 103.41667 28.114637
v 167.01018 103.242905 27.836264
v 167.04811 102.96515 27.652565
v 167.17863 102.65782 27.612762
v 167.36674 102.403275 27.727518
v 167.56207 102.26971 27.966087
v 167.24933 101.83309 28.588762
v 167.3708 101.954636 28.882786
v 167.37642 102.194664 29.125
v 167.26463 102.48886 29.250502
v 167.06543 102.7584 29.225664
v 166.83217 102.931046 29.057142
v 166.62735 102.96055 28.790092
v 166.50587 102.839005 28.496067
v 166.50026 102.598976 28.253855
v 166.61205 102.30478 28.128351
v 166.81125 102.03524 28.153189
v 167.04451 101.862595 28.32171
v 166.44382 101.49047 28.87191
v 166.51443 101.53654 29.184267
v 166.51407 101.73277 29.452682
v 166.44286 102.026596 29.605236
v 166.31987 102.33929 29.601051
v 166.17804 102.58704 29.44125
v 166.0554 102.7035 29.168648
v 165.9848 102.65743 28.856293
v 165.98515 102.46119 28.587875
v 166.05637 102.167366 28.435322
v 166.17937 101.85468 28.439507
v 166.32118 101.60692 28.59931
v 165.84242 101.305336 29.089216
v 165.79984 101.393105 29.411165
v 165.67221 101.60229 29.641691
v 165.49377 101.876854 29.719025
v 165.31233 102.14323 29.622442
v 165.17648 102.33003 29.377827
v 165.12265 102.387215 29.05072
v 165.16525 102.29945 28.728771
v 165.29286 102.09026 28.498245
v 165.4713 101.8157 28.420912
v 165.65274 101.549324 28.517494
v 165.78859 101.36252 28.76211
v 165.41943 100.79568 29.145456
v 165.33148 100.89857 29.453377
v 165.14125 101.09147 29.6526
v 164.8997 101.32268 29.68974
v 164.67159 101.53025 29.554848
v 164.518 101.65856 29.284067
v 164.48013 101.67323 28.949953
v 164.56808 101.570335 28.642033
v 164.75833 101.37744 28.44281
v 164.99986 101.14623 28.40567
v 165.22798 100.93866 28.540562
v 165.38156 100.81035 28.811342
v 164.83092 100.21399 29.158712
v 164.8239 100.34146 29.470171
v 164.69565 100.557884 29.694016
v 164.48051 100.80528 29.770266
v 164.23618 101.01736 29.67849
v 164.02808 101.13729 29.44328
v 163.91199 101.132935 29.12766
v 163.919 101.00547 28.816202
v 164.04726 100.78904 28.592358
v 164.26239 100.54164 28.516108
v 164.50673 100.32957 28.607883
v 164.71483 100.20964 28.843094
v 164.32635 99.717255 29.55053
v 164.32979 99.910545 29.825445
v 164.20363 100.16694 30.00355
v 163.98167 100.41774 30.037119
v 163.72339 100.59573 29.91716
v 163.49799 100.653244 29.675814
v 163.36586 100.57485 29.37775
v 163.36241 100.38157 29.102835
v 163.48859 100.125175 28.924732
v 163.71054 99.874374 28.891161
v 163.96883 99.69637 29.01112
v 164.19423 99.63887 29.252466
v 163.80208 99.28759 30.046034
v 163.79843 99.5636 30.220758
v 163.67004 99.865746 30.287981
v 163.45131 100.113075 30.229692
v 163.20085 100.23932 30.061508
v 162.98576 100.21064 29.828495
v 162.8637 100.03473 29.593086
v 162.86734 99.75872 29.418364
v 162.99573 99.45657 29.35114
v 163.21445 99.209236 29.40943
v 163.46492 99.083 29.577612
v 163.68 99.11168 29.810627
v 163.12917 99.02787 30.783976
v 163.18047 99.32226 30.965443
v 163.1258 99.65356 31.023542
v 162.97978 99.933 30.942705
v 162.78157 100.08571 30.744593
v 162.58426 100.07076 30.482286
v 162.44072 99.89217 30.226074
v 162.3894 99.597786 30.044605
v 162.44408 99.26649 29.986506
v 162.59009 98.987045 30.067343
v 162.7883 98.834335 30.265455
v 162.98563 98.84928 30.527761
v 162.29868 98.91856 31.181534
v 162.27225 99.186905 31.387684
v 162.19048 99.5101 31.446564
v 162.07527 99.80154 31.3424
v 161.9575 99.98313 31.103098
v 161.86873 100.00622 30.792784
v 161.83273 99.86462 30.494602
v 161.85916 99.59627 30.288454
v 161.94093 99.27307 30.229574
v 162.05614 98.981636 30.333738
v 162.1739 98.80004 30.57304
v 162.26268 98.776955 30.883354
v 161.57635 98.5485 31.147705
v 161.46667 98.77038 31.375631
v 161.32138 99.06479 31.44927
v 161.1794 99.35283 31.34889
v 161.07875 99.557335 31.10139
v 161.04643 99.623505 30.773085
v 161.09108 99.53361 30.451944
v 161.20076 99.31172 30.22402
v 161.34605 99.01732 30.150381
v 161.48804 98.72927 30.25076
v 161.58868 98.524765 30.49826
v 161.621 98.4586 30.826565
v 160.87123 98.1741 31.123856
v 160.76126 98.384514 31.362272
v 160.6108 98.67238 31.45004
v 160.46013 98.96055 31.363642
v 160.34966 99.17183 31.126226
v 160.30898 99.249596 30.80141
v 160.34897 99.17301 30.476227
v 160.45894 98.9626 30.23781
v 160.6094 98.67474 30.150043
v 160.76007 98.386566 30.236443
v 160.87054 98.175285 30.473856
v 160.91122 98.09752 30.798672
v 160.18375 97.80582 31.12515
v 160.0618 98.01018 31.362995
v 159.89523 98.28928 31.449982
v 159.7287 98.568344 31.3628
v 159.60681 98.77258 31.124813
v 159.56224 98.84728 30.799788
v 159.60692 98.77242 30.474813
v 159.72888 98.56806 30.236969
v 159.89545 98.28896 30.149982
v 160.06198 98.0099 30.237164
v 160.18387 97.80566 30.475151
v 160.22844 97.73096 30.800177
v 159.5756 97.36263 31.053047
v 159.45201 97.52835 31.31851
v 159.26561 97.77827 31.44504
v 159.06636 98.04541 31.398735
v 158.90765 98.2582 31.192001
v 158.832 98.35963 30.880236
v 158.85968 98.3225 30.546972
v 158.98328 98.156784 30.28151
v 159.16968 97.906876 30.15498
v 159.36893 97.63973 30.201284
v 159.52763 97.42694 30.408018
v 159.60329 97.325516 30.719786
v 158.92807 96.8363 31.079054
v 158.80617 97.017586 31.335165
v 158.62807 97.27998 31.447765
v 158.44147 97.55319 31.386686
v 158.29639 97.76401 31.168293
v 158.2317 97.855934 30.851105
v 158.26474 97.804344 30.52011
v 158.38664 97.62306 30.264
v 158.56474 97.360664 30.151398
v 158.75134 97.087456 30.212477
v 158.89642 96.87664 30.43087
v 158.9611 96.78471 30.748058
v 158.28337 96.543625 31.132385
v 158.15399 96.75242 31.365282
v 157.95206 97.00963 31.447432
v 157.73167 97.24634 31.356823
v 157.55188 97.39912 31.117733
v 157.46088 97.42703 30.794228
v 157.48302 97.3226 30.472986
v 157.6124 97.11381 30.24009
v 157.81433 96.8566 30.15794
v 158.03471 96.61989 30.248549
v 158.21451 96.4671 30.487638
v 158.30551 96.43919 30.811146
v 157.93938 96.12629 31.419527
v 157.79749 96.36468 31.59622
v 157.55269 96.58992 31.633013
v 157.27057 96.74166 31.520048
v 157.02675 96.77924 31.28759
v 156.88654 96.6926 30.99793
v 156.88751 96.504944 30.728682
v 157.0294 96.266556 30.551989
v 157.2742 96.04131 30.515194
v 157.5563 95.88957 30.62816
v 157.80014 95.85199 30.860619
v 157.94035 95.93864 31.150278
v 157.57892 95.79173 31.863688
v 157.40692 96.03906 32.022415
v 157.12968 96.22821 32.0374
v 156.82149 96.3085 31.904629
v 156.56491 96.258415 31.659678
v 156.42871 96.09138 31.36818
v 156.44937 95.85214 31.108242
v 156.62137 95.60481 30.949516
v 156.8986 95.415665 30.93453
v 157.2068 95.33537 31.0673
v 157.46338 95.38546 31.312252
v 157.59958 95.5525 31.60375
v 157.32298 95.31473 32.503044
v 157.09871 95.510284 32.616165
v 156.78738 95.63569 32.607517
v 156.47241 95.65736 32.47942
v 156.23819 95.569466 32.266193
v 156.14749 95.39558 32.024975
v 156.2246 95.182274 31.820396
v 156.44887 94.986725 31.707275
v 156.7602 94.86131 31.715921
v 157.07516 94.839645 31.84402
v 157.30939 94.927536 32.057247
v 157.4001 95.101425 32.298466
v 157.1283 94.780655 33.305103
v 156.88039 94.94967 33.353695
v 156.55284 95.01874 33.24602
v 156.23341 94.969345 33.010925
v 156.00772 94.81473 32.711407
v 155.9362 94.59632 32.42772
v 156.03806 94.372635 32.235874
v 156.28596 94.20361 32.187283
v 156.61351 94.134544 32.29496
v 156.93292 94.18394 32.530056
v 157.15863 94.338554 32.829575
v 157.23013 94.55697 33.113262
v 156.84903 94.61605 33.784416
v 156.5148 94.651184 33.70574
v 156.21431 94.53726 33.52067
v 156.02809 94.304794 33.27879
v 156.00601 94.01608 33.04491
v 156.15402 93.74848 32.881702
v 156.43245 93.57369 32.832893
v 156.76668 93.53855 32.911568
v 157.06717 93.65248 33.096638
v 157.2534 93.88494 33.33852
v 157.27547 94.17366 33.5724
v 157.12746 94.44126 33.735607
v 156.96623 94.00744 33.811638
v 156.80365 94.27963 33.67498
v 156.54175 94.416985 33.538517
v 156.25069 94.38269 33.43882
v 156.00845 94.18595 33.4026
v 155.87994 93.87947 33.43956
v 155.89963 93.54537 33.5398
v 156.0622 93.273186 33.676456
v 156.3241 93.13583 33.812916
v 156.61517 93.17012 33.912613
v 156.8574 93.36687 33.948837
v 156.9859 93.67335 33.911877
v 156.26472 94.7313 34.682796
v 156.05414 94.80392 34.53828
v 155.81264 94.70936 34.402737
v 155.60493 94.47295 34.312485
v 155.4867 94.15806 34.291702
v 155.4896 93.84903 34.345966
v 155.61285 93.62869 34.460728
v 155.82346 93.556076 34.605244
v 156.06496 93.650635 34.740788
v 156.27266 93.88704 34.83104
v 156.3909 94.201935 34.85182
v 156.388 94.510956 34.797558
v 155.51118 94.76002 35.343918
v 155.3292 94.8637 35.149624
v 155.14885 94.79364 34.924885
v 155.01845 94.5686 34.729927
v 154.97295 94.248886 34.616985
v 155.02454 93.92016 34.616325
v 155.1594 93.67051 34.72812
v 155.34137 93.56682 34.922413
v 155.52173 93.63688 35.147152
v 155.65213 93.86192 35.34211
v 155.69763 94.18163 35.45505
v 155.64604 94.51036 35.45571
v 154.7505 94.4355 35.787777
v 154.5895 94.656136 35.591957
v 154.43399 94.72947 35.302082
v 154.3257 94.63585 34.99582
v 154.29361 94.40036 34.755234
v 154.34633 94.0861 34.64479
v 154.46974 93.777275 34.69408
v 154.63077 93.55663 34.8899
v 154.78625 93.4833 35.179775
v 154.89455 93.57692 35.48604
v 154.92664 93.812416 35.726624
v 154.87392 94.12667 35.837067
v 154.15747 94.05503 36.071045
v 153.95644 94.28156 35.93101
v 153.7497 94.36866 35.698055
v 153.59267 94.29299 35.434593
v 153.52742 94.07483 35.211227
v 153.57143 93.77263 35.087803
v 153.7129 93.46737 35.09739
v 153.91394 93.240845 35.237423
v 154.12067 93.15375 35.470383
v 154.2777 93.229416 35.73384
v 154.34294 93.44758 35.95721
v 154.29893 93.74977 36.080635
v 153.63103 93.79006 36.623623
v 153.37971 93.99905 36.55594
v 153.12537 94.08482 36.36519
v 152.93616 94.024414 36.102486
v 152.86276 93.83399 35.838223
v 152.92488 93.56459 35.643204
v 153.10583 93.2884 35.56969
v 153.35716 93.07941 35.637375
v 153.6115 92.99363 35.828125
v 153.80072 93.05405 36.090824
v 153.8741 93.24446 36.35509
v 153.812 93.51386 36.550106
v 153.03865 93.02901 37.01456
v 152.76549 93.20575 36.91719
v 152.54456 93.30588 36.675503
v 152.43504 93.30256 36.35426
v 152.46631 93.19669 36.03953
v 152.62997 93.01664 35.81566
v 152.88217 92.810646 35.742622
v 153.15535 92.6339 35.839993
v 153.37628 92.533775 36.08168
v 153.48578 92.537094 36.402924
v 153.45451 92.64296 36.71765
v 153.29085 92.82301 36.941525
v 152.45126 92.28666 37.050102
v 152.18898 92.47785 36.961403
v 151.9978 92.61747 36.722305
v 151.92896 92.6681 36.396877
v 152.00087 92.61618 36.072315
v 152.19427 92.47562 35.835583
v 152.45737 92.28407 35.75012
v 152.71965 92.09288 35.838814
v 152.91081 91.95326 36.07791
v 152.97968 91.90263 36.40334
v 152.90776 91.95456 36.7279
v 152.71436 92.09512 36.964634
v 152.00516 91.60926 37.04996
v 151.70753 91.73967 36.962666
v 151.48976 91.835106 36.724594
v 151.4102 91.869995 36.39954
v 151.49017 91.83498 36.074596
v 151.70824 91.73945 35.836834
v 152.00597 91.609 35.74996
v 152.30359 91.478584 35.837257
v 152.52136 91.38315 36.07533
v 152.60092 91.34827 36.400387
v 152.52095 91.38328 36.725327
v 152.30289 91.47881 36.96309
v 151.81253 90.82085 37.050003
v 151.49982 90.90935 36.96288
v 151.27092 90.97412 36.724934
v 151.18716 90.99781 36.39992
v 151.271 90.97408 36.074932
v 151.49995 90.90928 35.837044
v 151.81268 90.82078 35.750004
v 152.12538 90.732285 35.837128
v 152.35428 90.66751 36.075073
v 152.43803 90.643814 36.40008
v 152.3542 90.66754 36.72507
v 152.12526 90.732346 36.96296
v 151.56383 90.048294 37.05
v 151.27368 90.194725 36.962906
v 151.0613 90.30191 36.724987
v 150.98355 90.34115 36.399982
v 151.06131 90.30191 36.074986
v 151.27371 90.19471 35.837074
v 151.56386 90.04828 35.75
v 151.854 89.901855 35.83709
v 152.06639 89.79466 36.075012
v 152.14413 89.75543 36.400013
v 152.06638 89.79467 36.72501
v 151.85397 89.90186 36.96292
v 151.09015 89.38928 37.05
v 150.78712 89.50676 36.962917
v 150.56529 89.59276 36.725006
v 150.48409 89.62424 36.400005
v 150.56528 89.59276 36.075005
v 150.78711 89.50676 35.837086
v 151.09013 89.38929 35.75
v 151.39316 89.27181 35.837082
v 151.61499 89.185814 36.074993
v 151.6962 89.154335 36.399994
v 151.61499 89.185814 36.724995
v 151.39317 89.27181 36.962914
v 151.0117 88.57838 37.04979
v 150.69872 88.67343 36.971016
v 150.46533 88.74431 36.73924
v 150.37411 88.77201 36.41656
v 150.44948 88.74912 36.089447
v 150.67126 88.68177 35.845547
v 150.98001 88.588005 35.75021
v 151.29301 88.49295 35.828983
v 151.52638 88.42207 36.06076
v 151.61761 88.39437 36.38344
v 151.54224 88.41726 36.710552
v 151.32045 88.48461 36.954453
v 150.57143 87.89333 37.047794
v 150.29297 88.04049 36.929245
v 150.10373 88.1395 36.669018
v 150.05441 88.16384 36.336834
v 150.15825 88.10698 36.021706
v 150.3874 87.98415 35.80807
v 150.68047 87.82828 35.753174
v 150.95892 87.681114 35.87172
v 151.14816 87.5821 36.13195
v 151.19748 87.55777 36.464134
v 151.09364 87.61463 36.779263
v 150.86449 87.73746 36.992897
v 150.35126 87.127014 37.057583
v 150.08588 87.3312 37.021057
v 149.86043 87.48675 36.822132
v 149.7353 87.55198 36.51411
v 149.74406 87.509415 36.17952
v 149.88434 87.37046 35.90802
v 150.11855 87.17235 35.772358
v 150.38393 86.96816 35.80888
v 150.60938 86.812614 36.007805
v 150.73448 86.74739 36.31583
v 150.72574 86.789955 36.65042
v 150.58546 86.92891 36.92192
v 149.82042 86.80978 37.122066
v 149.56772 87.01284 37.034065
v 149.33565 87.107185 36.810997
v 149.18637 87.06754 36.512638
v 149.1599 86.904526 36.21893
v 149.26334 86.66183 36.00857
v 149.46893 86.404465 35.93793
v 149.72163 86.2014 36.025932
v 149.95372 86.107056 36.249
v 150.10298 86.1467 36.54736
v 150.12946 86.30971 36.84107
v 150.02603 86.552414 37.051426
v 149.39595 86.47673 37.594532
v 149.12921 86.64725 37.482468
v 148.88387 86.68685 37.25635
v 148.72563 86.58492 36.97676
v 148.69693 86.36878 36.718624
v 148.80544 86.09634 36.551098
v 149.0221 85.84059 36.519077
v 149.28882 85.670074 36.63114
v 149.53418 85.63048 36.85726
v 149.6924 85.7324 37.13685
v 149.72112 85.94854 37.39499
v 149.6126 86.220985 37.56251
v 148.81572 85.76426 38.073597
v 148.60542 86.01581 38.00806
v 148.4127 86.17729 37.79181
v 148.2892 86.20543 37.482784
v 148.268 86.0927 37.163795
v 148.35478 85.869286 36.920307
v 148.5263 85.59507 36.81757
v 148.73659 85.34352 36.883106
v 148.9293 85.182045 37.099358
v 149.05281 85.1539 37.40838
v 149.07402 85.26664 37.72737
v 148.98724 85.49004 37.97086
v 148.11917 85.07872 38.067482
v 147.92247 85.3501 38.09707
v 147.74144 85.59563 37.955082
v 147.62459 85.74951 37.67956
v 147.60321 85.77052 37.34434
v 147.68304 85.65304 37.039234
v 147.84271 85.42852 36.846004
v 148.0394 85.15714 36.816418
v 148.22043 84.91162 36.958405
v 148.3373 84.75774 37.233925
v 148.35866 84.73672 37.569145
v 148.27882 84.85421 37.87425
v 147.5253 84.440384 38.00876
v 147.36342 84.7211 38.099323
v 147.20122 85.003784 38.01573
v 147.08215 85.2127 37.78038
v 147.03813 85.291855 37.456337
v 147.08095 85.22005 37.13042
v 147.19913 85.01652 36.88997
v 147.36101 84.7358 36.799404
v 147.52321 84.45311 36.882996
v 147.64227 84.2442 37.118343
v 147.6863 84.16505 37.44239
v 147.64348 84.236855 37.768303
v 146.6394 84.13764 38.01427
v 146.59703 84.460205 38.100113
v 146.55467 84.7821 38.011787
v 146.5237 85.01707 37.772964
v 146.51237 85.10216 37.447636
v 146.52377 85.01457 37.12297
v 146.55482 84.77778 36.885963
v 146.5972 84.455215 36.80012
v 146.63956 84.13333 36.888447
v 146.67053 83.89835 37.12727
v 146.68185 83.81326 37.4526
v 146.67046 83.90085 37.777264
v 145.79405 84.19674 38.012974
v 145.788 84.52171 38.099937
v 145.78194 84.84663 38.012737
v 145.77753 85.08441 37.774734
v 145.77592 85.171364 37.449703
v 145.77757 85.084175 37.124737
v 145.78203 84.846214 36.886906
v 145.78809 84.52124 36.79994
v 145.79413 84.19633 36.887142
v 145.79854 83.95854 37.125145
v 145.80014 83.87159 37.450176
v 145.7985 83.95878 37.775143
v 145.04977 84.20043 38.055218
v 144.95409 84.52081 38.092697
v 144.86584 84.81623 37.957966
v 144.8087 85.00752 37.68713
v 144.79796 85.04343 37.352757
v 144.83652 84.91432 37.044445
v 144.91402 84.654816 36.844803
v 145.0097 84.33443 36.807327
v 145.09795 84.03901 36.94206
v 145.15508 83.847725 37.212894
v 145.16582 83.81182 37.547268
v 145.12727 83.94092 37.85558
v 144.34575 83.85571 38.057926
v 144.2243 84.16789 38.08966
v 144.11143 84.45223 37.94983
v 144.03738 84.632545 37.675896
v 144.022 84.66052 37.341263
v 144.0694 84.528656 37.0356
v 144.16689 84.272285 36.8408
v 144.28833 83.9601 36.809067
v 144.4012 83.67576 36.9489
v 144.47525 83.495445 37.22283
v 144.49065 83.467476 37.557465
v 144.44324 83.59934 37.86313
v 143.5665 83.626236 38.060272
v 143.525 83.958786 38.093586
v 143.4705 84.25949 37.957382
v 143.41763 84.44778 37.688164
v 143.38055 84.4732 37.35806
v 143.36917 84.32893 37.055527
v 143.38657 84.05365 36.86163
v 143.42805 83.7211 36.828316
v 143.48254 83.420395 36.96452
v 143.53542 83.23211 37.233738
v 143.57251 83.20669 37.563843
v 143.5839 83.35095 37.866375
v 142.82388 83.554756 38.168922
v 142.844 83.88353 38.238117
v 142.8194 84.20401 38.139183
v 142.75667 84.43031 37.89864
v 142.67262 84.50181 37.580933
v 142.58978 84.39934 37.271194
v 142.53033 84.15035 37.052418
v 142.51022 83.82158 36.983223
v 142.53484 83.5011 37.082153
v 142.59756 83.274796 37.3227
v 142.68161 83.2033 37.640408
v 142.76445 83.30578 37.950146
v 141.97736 83.5164 38.440216
v 141.98718 83.84022 38.531086
v 141.97736 84.16634 38.448917
v 141.9505 84.4074 38.21573
v 141.91382 84.4988 37.894
v 141.87712 84.41605 37.569942
v 141.85027 84.18132 37.330383
v 141.84044 83.857506 37.23951
v 141.85027 83.53138 37.32168
v 141.87712 83.29032 37.554867
v 141.91382 83.19892 37.876595
v 141.9505 83.28167 38.200657
v 141.08023 83.51767 38.345604
v 141.07593 83.84148 38.436928
v 141.08023 84.16761 38.35431
v 141.09201 84.40869 38.119892
v 141.10811 84.50011 37.796486
v 141.12419 84.41738 37.470745
v 141.13597 84.18266 37.229958
v 141.14029 83.858864 37.138638
v 141.13597 83.53272 37.221252
v 141.12419 83.29165 37.455673
v 141.10811 83.200226 37.77908
v 141.09201 83.28296 38.104816
v 140.30087 83.56584 38.389763
v 140.30128 83.89622 38.453487
v 140.30048 84.214195 38.343494
v 140.29866 84.43456 38.089264
v 140.29631 84.49828 37.75891
v 140.29407 84.38828 37.440956
v 140.29254 84.134026 37.220592
v 140.29211 83.80365 37.156868
v 140.29292 83.48568 37.26686
v 140.29475 83.265305 37.52109
v 140.29709 83.201584 37.851444
v 140.29933 83.31159 38.1694
v 139.48994 83.53723 38.369045
v 139.48291 83.86395 38.449116
v 139.47647 84.18694 38.355064
v 139.47237 84.41965 38.112087
v 139.47166 84.499725 37.785294
v 139.47458 84.40571 37.46225
v 139.48033 84.162796 37.229507
v 139.48737 83.836075 37.149437
v 139.49379 83.51309 37.24349
v 139.49791 83.28038 37.48646
v 139.4986 83.2003 37.813255
v 139.49568 83.29432 38.136303
v 138.7376 83.46643 38.34451
v 138.68088 83.781075 38.44933
v 138.62238 84.10514 38.380253
v 138.57779 84.351776 38.155777
v 138.55904 84.45491 37.83606
v 138.57115 84.3869 37.506763
v 138.6109 84.16598 37.256126
v 138.66762 83.851326 37.151302
v 138.72612 83.52727 37.220383
v 138.77072 83.280624 37.444855
v 138.78947 83.1775 37.764576
v 138.77734 83.24551 38.09387
v 137.96405 83.24466 38.362488
v 137.90271 83.563705 38.449974
v 137.84135 83.88297 38.36329
v 137.79643 84.116905 38.125668
v 137.77998 84.20283 37.800774
v 137.7964 84.117714 37.475666
v 137.84131 83.88438 37.237457
v 137.90265 83.56532 37.149975
v 137.96399 83.246056 37.236656
v 138.00891 83.01212 37.47428
v 138.02536 82.9262 37.79917
v 138.00894 83.011314 38.12428
v 137.10046 83.18769 38.363144
v 137.09277 83.51266 38.45001
v 137.08508 83.83751 38.362705
v 137.07945 84.0752 38.12463
v 137.0774 84.16204 37.799572
v 137.07945 84.07476 37.47463
v 137.08508 83.836754 37.236874
v 137.09277 83.51179 37.15001
v 137.10046 83.186935 37.23731
v 137.1061 82.94924 37.475388
v 137.10815 82.862404 37.800446
v 137.1061 82.949684 38.125385
v 136.2784 83.14707 38.328014
v 136.2808 83.46186 38.44681
v 136.28334 83.79387 38.392296
v 136.28534 84.05414 38.179073
v 136.28625 84.17293 37.86428
v 136.28584 84.118416 37.53226
v 136.28421 83.9052 37.27198
v 136.2818 83.590416 37.153183
v 136.27925 83.25841 37.207703
v 136.27727 82.99814 37.420925
v 136.27635 82.87934 37.735718
v 136.27676 82.93385 38.067738
v 135.47249 83.061714 38.25628
v 135.45547 83.35153 38.42635
v 135.44228 83.68773 38.428566
v 135.43643 83.980225 38.262333
v 135.4395 84.15066 37.972195
v 135.45067 84.15334 37.635895
v 135.46693 83.98757 37.34354
v 135.48395 83.697754 37.17347
v 135.49715 83.36156 37.171257
v 135.50299 83.06905 37.33749
v 135.49992 82.89863 37.627625
v 135.48875 82.89594 37.96393
v 134.62477 83.10402 38.25082
v 134.53761 83.41465 38.343758
v 134.48386 83.73823 38.27135
v 134.47792 83.98804 38.053005
v 134.5214 84.09715 37.747223
v 134.6026 84.03633 37.435944
v 134.69983 83.82188 37.202568
v 134.78699 83.51124 37.10963
v 134.84073 83.18766 37.182037
v 134.84666 82.93785 37.400383
v 134.8032 82.828735 37.706165
v 134.72198 82.88956 38.017445
v 133.8629 82.86515 38.000713
v 133.8162 83.187645 38.08644
v 133.80392 83.51246 38.00479
v 133.82938 83.75256 37.77764
v 133.88574 83.84361 37.46586
v 133.95792 83.761215 37.15298
v 134.02655 83.52745 36.922848
v 134.07327 83.204956 36.83712
v 134.08554 82.88014 36.91877
v 134.06007 82.64004 37.14592
v 134.00371 82.54899 37.457703
v 133.93153 82.631386 37.77058
v 133.03557 82.86371 37.884148
v 133.09474 83.14423 38.060406
v 133.16711 83.472694 38.06965
v 133.2333 83.76108 37.909393
v 133.27559 83.932106 37.62259
v 133.28262 83.939964 37.286076
v 133.25252 83.78254 36.99003
v 133.19334 83.50201 36.81377
v 133.12097 83.17355 36.80453
v 133.05476 82.88517 36.964783
v 133.0125 82.714134 37.25159
v 133.00546 82.70628 37.5881
v 132.32428 83.19028 37.994244
v 132.36385 83.50718 38.100136
v 132.40334 83.834335 38.032166
v 132.43219 84.08407 37.80854
v 132.44267 84.189476 37.489185
v 132.43196 84.12231 37.159668
v 132.40294 83.90056 36.908287
v 132.36337 83.58365 36.80239
v 132.32388 83.2565 36.87036
v 132.29503 83.00676 37.093987
v 132.28455 82.90136 37.41334
v 132.29526 82.96853 37.74286
v 131.55736 83.28612 38.056847
v 131.5494 83.62071 38.091343
v 131.54225 83.927734 37.95387
v 131.53786 84.1249 37.681263
v 131.53738 84.15939 37.34657
v 131.54097 84.021965 37.039467
v 131.54764 83.74944 36.842247
v 131.5556 83.41485 36.807755
v 131.56273 83.107834 36.94523
v 131.56712 82.91066 37.217834
v 131.5676 82.87617 37.55253
v 131.56401 83.013596 37.85963
v 130.76305 83.15941 37.998417
v 130.71828 83.4775 38.098408
v 130.67958 83.80349 38.02434
v 130.65735 84.05002 37.796062
v 130.65752 84.15104 37.47473
v 130.68005 84.07947 37.146458
v 130.7189 83.8545 36.899197
v 130.76367 83.53641 36.799202
v 130.80237 83.21042 36.87327
v 130.8246 82.96389 37.10155
v 130.82443 82.86287 37.42288
v 130.80191 82.93443 37.751156
v 129.98355 82.95548 37.96715
v 129.84018 83.24493 38.047714
v 129.7277 83.55274 37.957863
v 129.67625 83.79645 37.72167
v 129.69963 83.91075 37.40242
v 129.79155 83.86502 37.085663
v 129.9274 83.67151 36.856266
v 130.07077 83.38207 36.7757
v 130.18326 83.07426 36.865555
v 130.2347 82.83054 37.10175
v 130.21133 82.71624 37.420998
v 130.1194 82.76197 37.737755
v 129.38457 82.48358 37.65345
v 129.24216 82.755 37.77954
v 129.11688 83.06583 37.736855
v 129.0423 83.33278 37.53682
v 129.03839 83.48433 37.233044
v 129.10622 83.479866 36.906914
v 129.22758 83.32059 36.645824
v 129.36998 83.04917 36.51973
v 129.49525 82.738335 36.56242
v 129.56984 82.47138 36.76245
v 129.57375 82.31983 37.06623
v 129.50594 82.324295 37.392357
v 128.60881 82.4877 37.70514
v 128.4694 82.79166 37.74178
v 128.34323 83.07285 37.60605
v 128.2641 83.25595 37.334316
v 128.25323 83.291885 36.999393
v 128.31352 83.17103 36.69102
v 128.42882 82.92576 36.49183
v 128.56824 82.6218 36.45519
v 128.69441 82.34061 36.59092
v 128.77353 82.15751 36.86265
v 128.78441 82.121574 37.197575
v 128.7241 82.24243 37.505947
v 127.98414 81.94935 37.66737
v 127.85285 82.24787 37.750168
v 127.72218 82.54417 37.658813
v 127.62716 82.758835 37.417786
v 127.59322 82.834366 37.091667
v 127.629486 82.75052 36.76784
v 127.72623 82.529755 36.533077
v 127.85752 82.23123 36.45028
v 127.98818 81.93494 36.54163
v 128.0832 81.72027 36.782658
v 128.11714 81.64474 37.10878
v 128.08087 81.728584 37.432606
v 127.14755 81.75132 37.66262
v 127.062546 82.06494 37.74994
v 126.97753 82.37869 37.663086
v 126.91528 82.6085 37.42534
v 126.89248 82.69278 37.1004
v 126.91523 82.60896 36.775337
v 126.97745 82.3795 36.537254
v 127.06245 82.06588 36.449936
v 127.14747 81.75213 36.53679
v 127.20972 81.52232 36.774536
v 127.23252 81.43804 37.099472
v 127.20976 81.52186 37.424538
v 126.30774 81.49102 37.662994
v 126.29037 81.81557 37.75003
v 126.272995 82.14009 37.662903
v 126.26027 82.37763 37.424953
v 126.25561 82.46455 37.09994
v 126.260254 82.37754 36.774952
v 126.272964 82.13993 36.53707
v 126.29034 81.815384 36.45003
v 126.30771 81.49086 36.53716
v 126.320435 81.25332 36.77511
v 126.325096 81.166405 37.10012
v 126.32045 81.25341 37.42511
v 125.39259 81.673096 37.662727
v 125.49581 81.98122 37.749992
v 125.59906 82.28943 37.66309
v 125.674675 82.51515 37.42531
v 125.7024 82.59789 37.100357
v 125.674805 82.51549 36.775307
v 125.59928 82.290016 36.53726
v 125.49606 81.981895 36.449993
v 125.392815 81.67368 36.536896
v 125.3172 81.44796 36.774677
v 125.289474 81.36522 37.099632
v 125.31707 81.447624 37.42468
v 124.64634 82.023705 37.66291
v 124.76178 82.32751 37.75
v 124.87722 82.63132 37.662926
v 124.96173 82.85373 37.425014
v 124.99267 82.935135 37.100018
v 124.96173 82.853745 36.775017
v 124.87723 82.63135 36.537094
v 124.76179 82.32754 36.45
v 124.64635 82.023735 36.53708
v 124.56184 81.80132 36.77499
v 124.5309 81.71991 37.099987
v 124.56183 81.80131 37.424988
v 123.93839 82.23449 37.662918
v 123.98313 82.5564 37.75
v 124.02787 82.8783 37.662914
v 124.06062 83.11395 37.424995
v 124.07261 83.2002 37.099995
v 124.06062 83.113945 36.774994
v 124.02787 82.878296 36.53708
v 123.98313 82.55639 36.45
v 123.93839 82.23448 36.537086
v 123.90565 81.99883 36.775005
v 123.893654 81.91258 37.100006
v 123.90564 81.99884 37.425003
v 123.18318 82.22374 37.662914
v 123.171585 82.54853 37.75
v 123.15998 82.87333 37.662914
v 123.15149 83.11109 37.425
v 123.148384 83.19812 37.1
v 123.15149 83.11109 36.774998
v 123.15998 82.87333 36.537083
v 123.171585 82.54853 36.45
v 123.18318 82.22374 36.537083
v 123.19167 81.98598 36.774998
v 123.194786 81.89895 37.1
v 123.19167 81.98598 37.425
v 122.444786 82.16017 37.648743
v 122.36807 82.47192 37.749424
v 122.28961 82.79078 37.676094
v 122.23042 83.03132 37.4484
v 122.20636 83.12909 37.12735
v 122.223885 83.05788 36.798973
v 122.27829 82.83678 36.551258
v 122.355 82.52503 36.450577
v 122.433464 82.20617 36.523907
v 122.49265 81.96563 36.751602
v 122.516716 81.86786 37.07265
v 122.49919 81.93907 37.401024
v 121.79634 81.83344 37.629425
v 121.644135 82.10957 37.74644
v 121.48567 82.40107 37.68992
v 121.36341 82.62983 37.475006
v 121.3101 82.73455 37.15929
v 121.340034 82.68718 36.827362
v 121.44518 82.500404 36.568165
v 121.59738 82.22427 36.45115
v 121.75585 81.93278 36.50767
v 121.87811 81.70402 36.722584
v 121.93143 81.5993 37.038303
v 121.90149 81.64667 37.370228
v 121.152214 81.290146 37.513824
v 120.9927 81.52512 37.68891
v 120.81946 81.81316 37.69868
v 120.6789 82.07709 37.540516
v 120.6087 82.24617 37.256794
v 120.62766 82.275116 36.92354
v 120.73071 82.156166 36.630047
v 120.89023 81.92119 36.45496
v 121.06348 81.63315 36.44519
v 121.204025 81.369225 36.603355
v 121.27423 81.20014 36.887077
v 121.255264 81.171196 37.220333
v 120.40829 80.80386 37.266716
v 120.23948 80.98908 37.4787
v 120.070015 81.269 37.53992
v 119.9453 81.5686 37.433975
v 119.898735 81.807625 37.189255
v 119.94282 81.922005 36.871326
v 120.06573 81.8811 36.565384
v 120.23453 81.695885 36.3534
v 120.40399 81.41597 36.29218
v 120.52871 81.11636 36.39812
v 120.57527 80.87735 36.642845
v 120.53119 80.76296 36.960773
v 119.734924 80.47019 36.950974
v 119.56134 80.64814 37.169563
v 119.38893 80.92482 37.249847
v 119.26389 81.22609 37.170315
v 119.21973 81.47123 36.95228
v 119.26828 81.59456 36.65416
v 119.39652 81.56303 36.35584
v 119.570114 81.385086 36.137253
v 119.742516 81.108406 36.05697
v 119.86755 80.80714 36.1365
v 119.91172 80.56199 36.354534
v 119.86317 80.43866 36.652657
v 119.0108 80.14758 36.89128
v 118.819244 80.35595 37.055614
v 118.64106 80.64019 37.06847
v 118.523994 80.92416 36.926403
v 118.499405 81.13176 36.667477
v 118.5739 81.20737 36.361076
v 118.7275 81.13072 36.0893
v 118.91905 80.92236 35.92496
v 119.097244 80.638115 35.91211
v 119.21431 80.35415 36.054176
v 119.23889 80.146545 36.3131
v 119.164406 80.07094 36.619503
v 118.45583 79.75369 36.54741
v 118.26153 79.94454 36.74326
v 118.062294 80.21249 36.780045
v 117.91153 80.48574 36.647915
v 117.849625 80.691086 36.38227
v 117.893166 80.7735 36.054295
v 118.03049 80.71089 35.75186
v 118.2248 80.52004 35.556015
v 118.42403 80.2521 35.519226
v 118.57479 79.97884 35.651356
v 118.636696 79.7735 35.917
v 118.593155 79.691086 36.24498
v 117.788445 79.300964 36.474457
v 117.64654 79.54169 36.65786
v 117.49044 79.838844 36.678177
v 117.36198 80.11281 36.52997
v 117.29558 80.29018 36.25294
v 117.30904 80.323425 35.921326
v 117.39873 80.203636 35.62398
v 117.54064 79.96291 35.440575
v 117.69674 79.66576 35.420258
v 117.825195 79.39179 35.56847
v 117.891594 79.214424 35.845497
v 117.87814 79.181175 36.177113
v 116.91741 78.91202 36.25427
v 116.797195 79.10337 36.48405
v 116.68435 79.4003 36.57551
v 116.60912 79.723236 36.50413
v 116.59167 79.98565 36.289043
v 116.63666 80.11723 35.987885
v 116.73205 80.08272 35.681343
v 116.85227 79.89136 35.451557
v 116.96511 79.59443 35.360104
v 117.04034 79.27149 35.43148
v 117.05779 79.00908 35.646564
v 117.0128 78.8775 35.947727
v 116.068344 78.74654 35.905205
v 115.935196 78.95587 36.134212
v 115.848526 79.26712 36.232838
v 115.83155 79.596886 36.174652
v 115.88883 79.856804 35.975243
v 116.005005 79.977234 35.688046
v 116.14895 79.9259 35.390015
v 116.2821 79.71657 35.161007
v 116.36877 79.40532 35.06238
v 116.38574 79.075554 35.120567
v 116.32847 78.815636 35.319977
v 116.21229 78.695206 35.607174
v 115.29778 78.77757 35.73183
v 115.252014 79.0452 35.930744
v 115.236275 79.37885 35.97139
v 115.25478 79.68915 35.842873
v 115.30258 79.89294 35.57963
v 115.36686 79.93561 35.2522
v 115.4304 79.80573 34.94832
v 115.476166 79.53811 34.7494
v 115.4919 79.204445 34.708755
v 115.47339 78.89415 34.837273
v 115.42559 78.69037 35.100513
v 115.36131 78.6477 35.427944
v 114.552605 78.81431 35.781975
v 114.5551 79.09521 35.96717
v 114.55692 79.431076 35.987106
v 114.557594 79.73192 35.836437
v 114.55692 79.91713 35.555534
v 114.5551 79.93707 35.219666
v 114.552605 79.78641 34.918827
v 114.55011 79.50551 34.73363
v 114.54829 79.16964 34.713696
v 114.54762 78.8688 34.864365
v 114.54829 78.68359 35.145267
v 114.55011 78.66365 35.481136
v 113.74097 78.9396 35.890892
v 113.74087 79.25837 35.998573
v 113.740814 79.58827 35.932446
v 113.740814 79.84091 35.710224
v 113.74087 79.94859 35.391453
v 113.74096 79.88246 35.061554
v 113.74107 79.66024 34.808914
v 113.741165 79.34147 34.701233
v 113.74122 79.011566 34.767365
v 113.74123 78.75893 34.989582
v 113.741165 78.651245 35.308353
v 113.74107 78.71738 35.638256
v 112.92741 78.83001 35.799
v 112.92664 79.11748 35.973843
v 112.92663 79.45385 35.981533
v 112.92736 79.74901 35.820004
v 112.92865 79.92385 35.53254
v 112.930145 79.93154 35.196167
v 112.93145 79.770004 34.901016
v 112.93221 79.482544 34.72617
v 112.93223 79.146164 34.718483
v 112.931496 78.851006 34.88001
v 112.93021 78.67616 35.167473
v 112.92871 78.66848 35.503845
v 112.072876 78.928566 35.874386
v 112.05402 79.244934 35.98788
v 112.052284 79.57605 35.928864
v 112.068115 79.833206 35.71315
v 112.09728 79.94749 35.39854
v 112.131966 79.888275 35.069332
v 112.162865 79.67144 34.813736
v 112.18172 79.35508 34.70024
v 112.18346 79.02396 34.75926
v 112.167625 78.7668 34.97497
v 112.138466 78.65252 35.28958
v 112.10378 78.71173 35.61879
v 111.19572 78.83613 35.700928
v 111.09287 79.13313 35.792393
v 111.05146 79.46474 35.74275
v 111.08258 79.74208 35.565292
v 111.17789 79.89086 35.30758
v 111.311844 79.87121 35.03866
v 111.44857 79.68839 34.83059
v 111.55141 79.39139 34.73912
v 111.59282 79.059784 34.78877
v 111.56171 78.78244 34.96622
v 111.46639 78.63366 35.223938
v 111.332436 78.65331 35.49286
v 110.53085 78.782005 35.3618
v 110.43516 79.10355 35.360256
v 110.40594 79.4105 35.205673
v 110.45102 79.62058 34.939476
v 110.55833 79.67753 34.632988
v 110.699104 79.56607 34.368332
v 110.83563 79.31607 34.216427
v 110.93133 78.99452 34.217976
v 110.96055 78.68758 34.37256
v 110.91547 78.47749 34.638756
v 110.80816 78.42055 34.945244
v 110.66738 78.532005 35.209896
v 109.98587 78.57333 35.19762
v 109.86434 78.87553 35.280533
v 109.75125 79.17949 35.190422
v 109.676895 79.40379 34.951443
v 109.66121 79.48832 34.62762
v 109.70838 79.41042 34.30573
v 109.805786 79.19099 34.072014
v 109.927315 78.888794 33.989105
v 110.04041 78.58483 34.079212
v 110.11476 78.360535 34.318195
v 110.130455 78.276 34.642017
v 110.083275 78.3539 34.96391
v 109.37027 78.12934 35.180977
v 109.23105 78.41014 35.30367
v 109.082344 78.70767 35.253178
v 108.964005 78.94221 35.04303
v 108.90773 79.0509 34.729534
v 108.928604 79.00464 34.396698
v 109.02104 78.81581 34.133698
v 109.160255 78.53501 34.011005
v 109.30896 78.23748 34.061497
v 109.42731 78.002945 34.271645
v 109.48358 77.89425 34.58514
v 109.4627 77.94051 34.917976
v 108.59645 77.711296 35.085236
v 108.471985 77.97028 35.25661
v 108.34083 78.280014 35.260155
v 108.23811 78.557495 35.09493
v 108.191376 78.72838 34.8052
v 108.21312 78.74688 34.468597
v 108.29754 78.60803 34.17532
v 108.422 78.349045 34.00395
v 108.553154 78.03932 34.0004
v 108.65587 77.76183 34.16563
v 108.702614 77.59095 34.45536
v 108.68086 77.57245 34.791958
v 107.771164 77.42763 35.067375
v 107.612 77.69343 35.18248
v 107.47838 78.0001 35.13022
v 107.406105 78.26547 34.9246
v 107.41454 78.41844 34.62071
v 107.501434 78.41801 34.299984
v 107.64349 78.264305 34.048355
v 107.802666 77.998505 33.93325
v 107.93629 77.691826 33.985508
v 108.00856 77.42645 34.19113
v 108.00012 77.27349 34.49502
v 107.91323 77.27392 34.815746
v 107.13664 77.107185 34.797153
v 106.985176 77.37855 34.920826
v 106.844345 77.68121 34.87157
v 106.75188 77.934074 34.662582
v 106.73256 78.069374 34.34986
v 106.791565 78.050865 34.0172
v 106.91308 77.8835 33.753735
v 107.064545 77.61214 33.630062
v 107.20538 77.30947 33.67932
v 107.297844 77.05661 33.88831
v 107.31716 76.92131 34.20103
v 107.25816 76.93982 34.53369
v 106.459465 76.76799 34.80505
v 106.347206 77.04964 34.95122
v 106.219406 77.359856 34.92611
v 106.110306 77.61554 34.736443
v 106.04913 77.74816 34.433037
v 106.05229 77.72219 34.0972
v 106.11893 77.544586 33.81891
v 106.231186 77.26294 33.672737
v 106.358986 76.95272 33.697853
v 106.46809 76.69704 33.88752
v 106.52926 76.564415 34.19092
v 106.5261 76.590385 34.526764
v 105.615585 76.590515 34.869205
v 105.51451 76.90261 34.943977
v 105.41653 77.2088 34.844723
v 105.34789 77.427055 34.598034
v 105.32699 77.498886 34.270016
v 105.35943 77.405045 33.94856
v 105.43651 77.170685 33.719795
v 105.53758 76.85859 33.645023
v 105.63557 76.5524 33.74428
v 105.7042 76.334145 33.990967
v 105.725105 76.262314 34.318985
v 105.692665 76.356155 34.64044
v 104.830864 76.250984 34.79948
v 104.76329 76.548676 34.940895
v 104.69091 76.87588 34.910576
v 104.63312 77.14493 34.716652
v 104.60541 77.28373 34.411083
v 104.6152 77.2551 34.075745
v 104.65987 77.06669 33.80049
v 104.72745 76.769 33.659077
v 104.79983 76.44179 33.689396
v 104.85761 76.17274 33.88332
v 104.88532 76.033936 34.18889
v 104.875534 76.06258 34.524227
v 104.08716 76.02851 34.667336
v 103.95567 76.2621 34.87082
v 103.8212 76.567276 34.91531
v 103.71976 76.862274 34.788887
v 103.67853 77.06803 34.52543
v 103.70857 77.12943 34.195522
v 103.801834 77.03002 33.88757
v 103.93332 76.79643 33.684086
v 104.0678 76.49126 33.639595
v 104.16924 76.19626 33.766018
v 104.210464 75.9905 34.029476
v 104.18042 75.9291 34.359383
v 103.54141 75.57098 34.42294
v 103.35952 75.757416 34.63629
v 103.166046 76.0261 34.695827
v 103.01283 76.30502 34.58559
v 102.94094 76.51946 34.33512
v 102.96962 76.61195 34.011536
v 103.091194 76.55772 33.70153
v 103.27309 76.37128 33.48818
v 103.46656 76.10259 33.428642
v 103.619774 75.82366 33.53888
v 103.691666 75.60923 33.78935
v 103.66299 75.51674 34.112934
v 102.76966 75.07314 34.16241
v 102.7003 75.260445 34.430187
v 102.61128 75.55539 34.56136
v 102.52647 75.87894 34.520782
v 102.46857 76.144394 34.319324
v 102.45311 76.28063 34.01097
v 102.48423 76.25115 33.678345
v 102.55359 76.06385 33.41057
v 102.6426 75.768906 33.279396
v 102.727425 75.44536 33.319973
v 102.785324 75.1799 33.52143
v 102.80078 75.04366 33.829784
v 101.98423 75.093796 34.228508
v 101.93094 75.30267 34.486664
v 101.84698 75.60714 34.60261
v 101.75486 75.92562 34.545277
v 101.67926 76.17277 34.33002
v 101.640434 76.282364 34.014526
v 101.648796 76.225044 33.68333
v 101.70209 76.01617 33.42517
v 101.78605 75.7117 33.309223
v 101.87817 75.39322 33.366558
v 101.953766 75.14607 33.581814
v 101.99259 75.036476 33.89731
v 101.41783 74.76393 34.288403
v 101.28789 74.97074 34.519814
v 101.11436 75.24817 34.598103
v 100.94373 75.52187 34.50229
v 100.82174 75.71852 34.25805
v 100.78107 75.78542 33.930824
v 100.8326 75.70464 33.608295
v 100.96255 75.49783 33.376884
v 101.13608 75.220406 33.2986
v 101.3067 74.9467 33.394413
v 101.428696 74.750046 33.638653
v 101.469376 74.68315 33.965878
v 100.80359 74.36442 34.26827
v 100.6533 74.54473 34.50933
v 100.445816 74.79334 34.60073
v 100.23674 75.04363 34.51798
v 100.08208 75.22854 34.28325
v 100.023285 75.29852 33.95944
v 100.0761 75.23482 33.63331
v 100.226395 75.05451 33.392246
v 100.43387 74.8059 33.300846
v 100.64295 74.55561 33.3836
v 100.797615 74.370705 33.61833
v 100.85641 74.30072 33.94214
v 100.29363 73.80633 34.26956
v 100.12531 73.97137 34.509644
v 99.893906 74.19841 34.599697
v 99.66142 74.426636 34.51559
v 99.49014 74.59487 34.27986
v 99.42598 74.65806 33.955673
v 99.48611 74.59925 33.62989
v 99.65443 74.43422 33.389805
v 99.88583 74.20717 33.29975
v 100.118324 73.97895 33.383858
v 100.2896 73.81071 33.619587
v 100.35377 73.74753 33.94378
v 99.676926 73.221405 34.27618
v 99.51862 73.39966 34.513615
v 99.30267 73.64277 34.60004
v 99.08694 73.885605 34.5123
v 98.929214 74.06309 34.273903
v 98.87178 74.12766 33.948727
v 98.93001 74.06203 33.623905
v 99.08831 73.88377 33.38647
v 99.30426 73.64066 33.300045
v 99.52 73.39783 33.387783
v 99.67772 73.220345 33.626183
v 99.73515 73.15577 33.95136
v 99.008835 72.67154 34.27621
v 98.86818 72.86406 34.513615
v 98.67635 73.12664 34.599995
v 98.48475 73.388916 34.51221
v 98.34471 73.58062 34.27378
v 98.29376 73.650375 33.948593
v 98.34556 73.5795 33.623783
v 98.486206 73.38697 33.38638
v 98.67804 73.1244 33.3
v 98.869644 72.862114 33.387783
v 99.00968 72.67041 33.626213
v 99.06063 72.600655 33.9514
v 98.33293 72.235664 34.275047
v 98.190094 72.42596 34.512943
v 97.99499 72.68588 34.6
v 97.7999 72.9458 34.51289
v 97.65708 73.13606 34.274956
v 97.60482 73.20569 33.949947
v 97.65711 73.136024 33.624954
v 97.79995 72.94573 33.38706
v 97.99505 72.6858 33.3
v 98.19015 72.42588 33.387108
v 98.33296 72.23562 33.625046
v 98.38522 72.16599 33.950054
v 97.70948 71.695496 34.274998
v 97.57121 71.88911 34.512917
v 97.38234 72.15359 34.6
v 97.19346 72.41807 34.512917
v 97.05519 72.61169 34.275
v 97.004585 72.682556 33.95
v 97.05519 72.61169 33.625
v 97.19346 72.418076 33.387085
v 97.38233 72.15359 33.3
v 97.57121 71.88911 33.38708
v 97.70948 71.695496 33.625
v 97.760086 71.624626 33.949997
v 96.96127 71.21161 34.18877
v 96.868065 71.38899 34.459057
v 96.72449 71.66225 34.592945
v 96.569 71.95815 34.554558
v 96.44327 72.19742 34.354176
v 96.381 72.31594 34.045498
v 96.39885 72.28195 33.71123
v 96.49206 72.104576 33.44094
v 96.63564 71.83132 33.307053
v 96.79113 71.535416 33.345444
v 96.916855 71.29615 33.545822
v 96.97913 71.17763 33.854504
v 96.153595 70.91145 34.323105
v 96.05738 71.15222 34.538208
v 95.931496 71.45917 34.595207
v 95.809685 71.75005 34.478832
v 95.72457 71.94692 34.220264
v 95.698975 71.99703 33.888783
v 95.739746 71.88695 33.573215
v 95.83596 71.64618 33.35811
v 95.961845 71.33923 33.30111
v 96.08366 71.048355 33.417484
v 96.16877 70.85148 33.676056
v 96.19437 70.80138 34.007534
v 95.44012 70.780136 34.416794
v 95.360306 71.076195 34.568558
v 95.232704 71.38623 34.553425
v 95.0915 71.62716 34.37545
v 94.974525 71.734436 34.08232
v 94.91313 71.679306 33.75258
v 94.92376 71.47654 33.474583
v 95.00357 71.18048 33.32282
v 95.13117 70.870445 33.33795
v 95.27238 70.62952 33.515926
v 95.38935 70.52224 33.809055
v 95.450745 70.57738 34.138798
v 94.889244 70.463776 34.609615
v 94.86043 70.75192 34.76326
v 94.73656 71.06357 34.78407
v 94.55084 71.31521 34.666462
v 94.35304 71.439415 34.44195
v 94.196144 71.402916 34.1707
v 94.12221 71.215485 33.925385
v 94.151024 70.92734 33.771736
v 94.274895 70.61569 33.75093
v 94.46061 70.36405 33.868538
v 94.65841 70.239845 34.093044
v 94.81531 70.276344 34.364296
v 94.18089 70.1689 35.15083
v 94.17882 70.47677 35.275154
v 94.09624 70.80246 35.24913
v 93.95527 71.05871 35.07972
v 93.7937 71.17686 34.812325
v 93.654816 71.125244 34.51859
v 93.57583 70.9177 34.27722
v 93.5779 70.60984 34.152893
v 93.66049 70.28415 34.17892
v 93.80145 70.02789 34.34833
v 93.96303 69.909744 34.615726
v 94.10191 69.96136 34.909462
v 93.22024 70.09254 35.464855
v 93.24839 70.39326 35.616776
v 93.24057 70.729126 35.603283
v 93.198875 71.01014 35.427994
v 93.13448 71.16101 35.13788
v 93.064644 71.141304 34.81067
v 93.00807 70.95631 34.534042
v 92.97992 70.65559 34.382122
v 92.98774 70.31972 34.395615
v 93.02943 70.038704 34.570904
v 93.09382 69.88783 34.86102
v 93.163666 69.90754 35.18823
v 92.44196 70.2034 35.620396
v 92.462746 70.5289 35.70311
v 92.44126 70.85339 35.616863
v 92.38327 71.08993 35.384773
v 92.304306 71.17513 35.06902
v 92.22553 71.086174 34.75421
v 92.16806 70.846886 34.524704
v 92.14728 70.521385 34.44199
v 92.16876 70.1969 34.528233
v 92.22675 69.96036 34.760326
v 92.30571 69.87515 35.07608
v 92.38448 69.96412 35.390884
v 91.65855 70.19962 35.952114
v 91.67356 70.524574 36.038082
v 91.65856 70.849625 35.952488
v 91.61755 71.08768 35.71827
v 91.56153 71.17495 35.398186
v 91.50551 71.08805 35.078
v 91.4645 70.85027 34.843506
v 91.449486 70.52532 34.757538
v 91.464485 70.20027 34.843132
v 91.50549 69.96222 35.07735
v 91.561516 69.87495 35.397434
v 91.61754 69.961845 35.71762
v 90.73825 70.08466 35.82183
v 90.73387 70.38271 35.977947
v 90.73427 70.718895 35.964207
v 90.73934 71.00312 35.784294
v 90.74773 71.15924 35.48642
v 90.75718 71.145424 35.15039
v 90.76517 70.96536 34.866253
v 90.76955 70.667305 34.710136
v 90.76915 70.33113 34.723877
v 90.76408 70.0469 34.90379
v 90.75569 69.89078 35.201668
v 90.74624 69.9046 35.537693
v 89.94975 70.07004 35.81685
v 89.96317 70.363 35.981686
v 89.97043 70.69936 35.977924
v 89.969574 70.98901 35.806576
v 89.96083 71.15433 35.513554
v 89.946556 71.15102 35.17737
v 89.930565 70.979965 34.888107
v 89.917145 70.687004 34.723274
v 89.90989 70.35064 34.727036
v 89.91074 70.06099 34.898384
v 89.91949 69.895676 35.191406
v 89.93376 69.89899 35.527588
v 89.22558 70.20016 35.949593
v 89.271645 70.51788 36.04595
v 89.28019 70.847084 35.981236
v 89.248924 71.09954 35.772793
v 89.18622 71.20761 35.476467
v 89.10889 71.14234 35.171665
v 89.03764 70.92121 34.940052
v 88.99158 70.603485 34.843697
v 88.98303 70.274284 34.90841
v 89.0143 70.02183 35.116856
v 89.076996 69.91376 35.41318
v 89.154335 69.97903 35.717983
v 88.56613 70.36955 36.266
v 88.494385 70.68915 36.34623
v 88.39163 70.99546 36.26133
v 88.28542 71.2064 36.034054
v 88.20421 71.26546 35.725292
v 88.16975 71.15679 35.417778
v 88.19128 70.90954 35.193916
v 88.26303 70.58994 35.113686
v 88.365776 70.28363 35.19858
v 88.471985 70.07269 35.42586
v 88.5532 70.01364 35.734623
v 88.58766 70.1223 36.042133
v 87.97741 69.801 36.16273
v 87.804054 70.036896 36.328487
v 87.60667 70.309364 36.32573
v 87.43813 70.5454 36.155193
v 87.34362 70.681755 35.862583
v 87.34845 70.681885 35.526295
v 87.45132 70.54578 35.23644
v 87.62468 70.309875 35.070686
v 87.82207 70.03741 35.073444
v 87.9906 69.80138 35.243977
v 88.08511 69.66502 35.53659
v 88.080284 69.66489 35.87288
v 87.19749 69.35185 36.220554
v 87.04968 69.63452 36.32612
v 86.90587 69.93135 36.259075
v 86.80457 70.16279 36.037388
v 86.77295 70.26683 35.72046
v 86.819466 70.21559 35.39321
v 86.931656 70.02281 35.143322
v 87.07946 69.740135 35.037758
v 87.223274 69.44331 35.1048
v 87.32457 69.211876 35.32649
v 87.35619 69.107834 35.643417
v 87.30968 69.15907 35.97067
v 86.17345 69.19986 36.175472
v 86.13417 69.53109 36.22302
v 86.13628 69.84387 36.103615
v 86.1792 70.054405 35.849262
v 86.25144 70.10627 35.52811
v 86.33365 69.98557 35.22621
v 86.403786 69.724655 35.02446
v 86.44306 69.393425 34.976917
v 86.440956 69.08064 35.09632
v 86.398026 68.87011 35.350674
v 86.32578 68.818245 35.671825
v 86.24358 68.93894 35.973724
v 85.47312 69.20567 35.872837
v 85.46469 69.52669 35.971474
v 85.47492 69.85507 35.897583
v 85.50107 70.10283 35.67096
v 85.536125 70.203575 35.35233
v 85.570694 70.13031 35.027065
v 85.59553 69.90267 34.782326
v 85.60396 69.58165 34.683685
v 85.593735 69.253265 34.75758
v 85.56759 69.005516 34.984203
v 85.53253 68.90477 35.302834
v 85.497955 68.978035 35.628098
v 84.938736 69.10763 35.94211
v 84.90329 69.41668 36.071762
v 84.82286 69.74101 36.033466
v 84.71901 69.99372 35.837486
v 84.619545 70.10709 35.53633
v 84.55113 70.05075 35.210697
v 84.5321 69.83979 34.947834
v 84.567535 69.53074 34.81818
v 84.647964 69.206406 34.856476
v 84.75182 68.9537 35.052456
v 84.85128 68.840324 35.35361
v 84.9197 68.89667 35.679245
v 84.14751 68.956276 36.273922
v 84.10655 69.28428 36.33522
v 84.03954 69.595604 36.22606
v 83.96445 69.80682 35.975693
v 83.90137 69.861336 35.651203
v 83.867226 69.744545 35.339535
v 83.871155 69.48774 35.124203
v 83.91211 69.15973 35.062904
v 83.97912 68.848404 35.172062
v 84.05422 68.63719 35.42243
v 84.117294 68.58267 35.74692
v 84.15144 68.69947 36.058586
v 83.16921 68.90281 36.258717
v 83.19602 69.22576 36.349228
v 83.22332 69.550514 36.26558
v 83.24379 69.790054 36.03019
v 83.25193 69.8802 35.70613
v 83.24558 69.79679 35.38023
v 83.22643 69.56218 35.139816
v 83.199615 69.23923 35.04931
v 83.17232 68.914474 35.132957
v 83.151855 68.674934 35.368347
v 83.14371 68.584785 35.692406
v 83.15006 68.6682 36.018303
v 82.300735 69.051094 36.265717
v 82.39774 69.362045 36.350025
v 82.49423 69.6716 36.26017
v 82.564354 69.89682 36.020233
v 82.58931 69.97735 35.6945
v 82.56242 69.89161 35.37026
v 82.49089 69.66258 35.13438
v 82.39388 69.35163 35.05007
v 82.29739 69.042076 35.139927
v 82.22728 68.816864 35.379864
v 82.20232 68.736336 35.705597
v 82.2292 68.82207 36.02984
v 81.55132 69.40612 36.26295
v 81.6653 69.71049 36.34999
v 81.779274 70.01484 36.262867
v 81.8627 70.23761 36.024918
v 81.893234 70.31912 35.699905
v 81.862686 70.237526 35.37492
v 81.77925 70.01469 35.13703
v 81.665276 69.71031 35.04999
v 81.5513 69.40597 35.13712
v 81.46787 69.18319 35.375065
v 81.43734 69.101685 35.700077
v 81.46788 69.18328 36.025066
v 80.8495 69.600266 36.262905
v 80.88221 69.92361 36.350002
v 80.91492 70.24696 36.26293
v 80.93886 70.48368 36.02503
v 80.947624 70.57034 35.70003
v 80.93886 70.48371 35.375027
v 80.91492 70.24702 35.1371
v 80.88221 69.92367 35.050003
v 80.8495 69.60031 35.13707
v 80.82556 69.363594 35.374977
v 80.8168 69.27694 35.699974
v 80.82556 69.36356 36.024975
v 80.08184 69.54664 36.2629
v 80.072296 69.8715 36.35
v 80.06276 70.19636 36.26293
v 80.05577 70.43418 36.025024
v 80.053215 70.52125 35.700027
v 80.05577 70.43421 35.375023
v 80.06276 70.19641 35.137096
v 80.072296 69.87155 35.05
v 80.08184 69.54669 35.13707
v 80.08882 69.30887 35.374973
v 80.09138 69.2218 35.69997
v 80.08882 69.30884 36.024975
v 79.26004 69.55099 36.2629
v 79.26072 69.875984 36.35
v 79.261406 70.20099 36.26293
v 79.2619 70.43891 36.025024
v 79.262085 70.52601 35.700027
v 79.2619 70.43894 35.375027
v 79.261406 70.201035 35.137096
v 79.26072 69.876045 35.05
v 79.26004 69.55104 35.13707
v 79.25954 69.31311 35.374973
v 79.25935 69.22601 35.69997
v 79.25954 69.31308 36.024975
v 78.44933 69.549934 36.262917
v 78.449135 69.87493 36.35
v 78.44894 70.199936 36.262917
v 78.44879 70.43785 36.024998
v 78.44874 70.52493 35.699997
v 78.44879 70.43785 35.374996
v 78.44894 70.19993 35.13708
v 78.449135 69.87493 35.05
v 78.44933 69.549934 35.137085
v 78.44948 69.31202 35.375
v 78.44953 69.22493 35.7
v 78.44948 69.31202 36.025
v 77.64119 69.56887 36.273373
v 77.63728 69.89655 36.349644
v 77.63345 70.21847 36.251842
v 77.630714 70.44836 36.006172
v 77.62981 70.52462 35.678467
v 77.630974 70.42683 35.35653
v 77.633896 70.181175 35.126625
v 77.6378 69.85349 35.050358
v 77.64163 69.53158 35.14816
v 77.64437 69.30169 35.393826
v 77.64528 69.225426 35.72153
v 77.64412 69.32322 36.04347
v 76.84687 69.66227 36.320236
v 76.81417 69.99685 36.334354
v 76.78469 70.29357 36.17849
v 76.76633 70.472946 35.894405
v 76.764 70.4869 35.558224
v 76.77834 70.3317 35.26002
v 76.805504 70.04893 35.079704
v 76.8382 69.714355 35.065582
v 76.86768 69.417625 35.221447
v 76.88605 69.23825 35.50553
v 76.88837 69.2243 35.841713
v 76.87403 69.3795 36.139915
v 76.12896 69.49263 36.300365
v 76.02989 69.81144 36.345005
v 75.9299 70.105034 36.21658
v 75.85579 70.29476 35.949505
v 75.827415 70.32977 35.61534
v 75.85237 70.20068 35.303623
v 75.92398 69.9421 35.097885
v 76.02305 69.62329 35.053246
v 76.12304 69.32969 35.181667
v 76.19715 69.13997 35.448746
v 76.225525 69.10496 35.78291
v 76.20057 69.23404 36.094624
v 75.5671 69.22847 36.326412
v 75.44143 69.53839 36.376717
v 75.277 69.80317 36.25975
v 75.11788 69.951866 36.006855
v 75.006714 69.94463 35.68579
v 74.97327 69.78341 35.382587
v 75.02652 69.51139 35.17849
v 75.15219 69.20147 35.128185
v 75.31662 68.93669 35.24515
v 75.47573 68.788 35.498047
v 75.58691 68.795235 35.81911
v 75.62035 68.95646 36.122314
v 75.03392 69.07295 36.756405
v 74.87763 69.37014 36.807926
v 74.66183 69.59563 36.7123
v 74.44434 69.68899 36.49515
v 74.283455 69.62522 36.214664
v 74.22227 69.421394 35.94599
v 74.277176 69.13214 35.761127
v 74.43347 68.83495 35.709606
v 74.64928 68.60947 35.805233
v 74.86676 68.516106 36.02238
v 75.02765 68.57987 36.30287
v 75.08884 68.7837 36.57154
v 74.4101 68.61807 37.196938
v 74.24332 68.9093 37.23557
v 74.03656 69.13854 37.112488
v 73.845245 69.24437 36.860676
v 73.72062 69.198425 36.5476
v 73.69609 69.01302 36.257156
v 73.77823 68.73784 36.067165
v 73.94502 68.4466 36.028534
v 74.15177 68.21736 36.151615
v 74.343094 68.111534 36.40343
v 74.46771 68.15748 36.716503
v 74.49224 68.34289 37.006947
v 73.55316 68.12513 37.426453
v 73.41383 68.427956 37.47418
v 73.26941 68.70434 37.348564
v 73.15859 68.88022 37.08327
v 73.11107 68.90848 36.749382
v 73.13958 68.781525 36.43636
v 73.23648 68.533394 36.22808
v 73.37581 68.23057 36.180355
v 73.52023 67.954185 36.30597
v 73.63106 67.778305 36.571262
v 73.67857 67.75005 36.905155
v 73.65007 67.877 37.218174
v 72.748924 67.57707 37.23981
v 72.66365 67.86704 37.387653
v 72.577034 68.19136 37.364716
v 72.51228 68.46312 37.17714
v 72.486755 68.609505 36.875183
v 72.507286 68.59129 36.53976
v 72.568375 68.41336 36.260746
v 72.653656 68.12338 36.112904
v 72.74027 67.79907 36.13584
v 72.805016 67.52731 36.323418
v 72.83054 67.38093 36.625374
v 72.81001 67.39914 36.960793
v 71.864136 67.58575 37.312046
v 71.851364 67.91027 37.399975
v 71.838585 68.235245 37.31374
v 71.82923 68.473595 37.076443
v 71.8258 68.561455 36.75167
v 71.82921 68.47529 36.426445
v 71.83855 68.238174 36.18791
v 71.85132 67.91366 36.09998
v 71.8641 67.588684 36.186214
v 71.87346 67.35033 36.42351
v 71.87689 67.26247 36.748283
v 71.87348 67.34863 37.07351
v 71.042755 67.60647 37.312874
v 71.04 67.93144 37.40001
v 71.03724 68.25645 37.31298
v 71.03522 68.49439 37.0751
v 71.03448 68.58152 36.750114
v 71.03521 68.49449 36.425102
v 71.037224 68.25662 36.187145
v 71.03998 67.93165 36.10001
v 71.04274 67.60665 36.187042
v 71.04476 67.368706 36.42492
v 71.0455 67.28157 36.74991
v 71.04477 67.3686 37.07492
v 70.269745 67.57603 37.31307
v 70.22904 67.898506 37.399998
v 70.18835 68.22091 37.31276
v 70.15857 68.45684 37.07473
v 70.14769 68.54308 36.749687
v 70.158615 68.456535 36.42473
v 70.18842 68.220375 36.186924
v 70.229126 67.897896 36.1
v 70.26982 67.57549 36.187237
v 70.2996 67.33956 36.425266
v 70.310486 67.25332 36.75031
v 70.29956 67.33987 37.075268
v 69.53518 67.47629 37.340466
v 69.4134 67.78476 37.39723
v 69.297485 68.07829 37.280563
v 69.21851 68.27824 37.021732
v 69.19764 68.33102 36.690086
v 69.24045 68.22248 36.37449
v 69.33548 67.98173 36.15951
v 69.45727 67.67325 36.10275
v 69.57317 67.379715 36.21941
v 69.652145 67.17977 36.478245
v 69.67302 67.127 36.809887
v 69.63021 67.23553 37.125484
v 68.87669 67.04847 37.320446
v 68.7525 67.35338 37.392788
v 68.62499 67.64674 37.291378
v 68.52831 67.84996 37.04339
v 68.48838 67.908585 36.715267
v 68.515884 67.8069 36.394936
v 68.60347 67.57215 36.168224
v 68.72765 67.26725 36.095882
v 68.85517 66.97388 36.197296
v 68.95184 66.77066 36.445286
v 68.991776 66.71204 36.773407
v 68.96427 66.81373 37.09374
v 68.26471 66.83676 37.26099
v 68.18376 67.14579 37.386856
v 68.04189 67.44546 37.349823
v 67.87714 67.65548 37.159817
v 67.73362 67.71957 36.86774
v 67.6498 67.62055 36.551865
v 67.648155 67.38497 36.296825
v 67.7291 67.07594 36.17096
v 67.870964 66.77627 36.207993
v 68.03573 66.56625 36.398
v 68.179245 66.50217 36.690075
v 68.263054 66.60117 37.00595
v 67.83514 66.39945 37.352436
v 67.85662 66.69697 37.492188
v 67.75209 67.014626 37.545223
v 67.54956 67.2673 37.49733
v 67.3033 67.38729 37.361343
v 67.079285 67.34245 37.1737
v 66.937546 67.14479 36.984673
v 66.91606 66.847275 36.84492
v 67.02059 66.52962 36.791885
v 67.22312 66.27694 36.83978
v 67.46938 66.15695 36.975765
v 67.6934 66.20179 37.16341
v 67.23279 66.245575 37.898376
v 67.33899 66.55852 37.87004
v 67.318924 66.88979 37.78121
v 67.177986 67.15066 37.65569
v 66.953926 67.271194 37.527107
v 66.70679 67.21912 37.42992
v 66.502785 67.00838 37.39017
v 66.39659 66.69544 37.418507
v 66.41665 66.36416 37.50734
v 66.557594 66.1033 37.63286
v 66.781654 65.98276 37.76144
v 67.02879 66.034836 37.858627
v 66.675804 66.75823 38.941532
v 66.77225 67.06848 38.83056
v 66.74943 67.333466 38.600998
v 66.61346 67.48219 38.31436
v 66.40078 67.474815 38.04746
v 66.168365 67.31329 37.871796
v 65.9785 67.040924 37.83445
v 65.88206 66.73068 37.945427
v 65.90488 66.46569 38.174988
v 66.04085 66.31696 38.46162
v 66.25353 66.32434 38.728527
v 66.48594 66.48586 38.904186
v 65.92824 67.340675 39.4274
v 65.96623 67.63832 39.274033
v 65.93479 67.8319 38.99949
v 65.84233 67.86955 38.677338
v 65.71363 67.74119 38.393894
v 65.58318 67.481186 38.22511
v 65.48593 67.15923 38.216206
v 65.44794 66.86159 38.36957
v 65.47938 66.668 38.64411
v 65.57184 66.63035 38.966263
v 65.70054 66.75872 39.249706
v 65.830986 67.018715 39.418495
v 65.03639 67.3444 39.538937
v 65.07377 67.659836 39.424747
v 65.064926 67.88324 39.170094
v 65.01222 67.954765 38.843216
v 64.92979 67.85525 38.531693
v 64.83971 67.611336 38.319004
v 64.76612 67.28841 38.26214
v 64.728745 66.97298 38.376328
v 64.73759 66.749565 38.630978
v 64.79029 66.67804 38.95786
v 64.87273 66.777565 39.26938
v 64.96281 67.02147 39.482067
v 64.315605 67.673874 39.757957
v 64.33938 67.96919 39.59848
v 64.31564 68.15061 39.31611
v 64.25074 68.16952 38.9865
v 64.16208 68.02085 38.697975
v 64.0734 67.744446 38.527843
v 64.008484 67.41436 38.521694
v 63.984707 67.11904 38.681175
v 64.008446 66.93763 38.963547
v 64.07334 66.91872 39.293156
v 64.162 67.06738 39.58168
v 64.25068 67.343796 39.75181
v 63.385212 67.75866 39.848335
v 63.389576 68.05597 39.690872
v 63.385212 68.2349 39.40596
v 63.37329 68.2475 39.069942
v 63.357002 68.09039 38.772854
v 63.340717 67.80568 38.5943
v 63.328796 67.46964 38.582127
v 63.324432 67.17233 38.73959
v 63.328796 66.99341 39.0245
v 63.340717 66.980804 39.36052
v 63.357002 67.13792 39.657608
v 63.37329 67.42263 39.83616
v 62.538036 67.84053 39.802788
v 62.537582 68.10999 39.601307
v 62.539307 68.242615 39.292118
v 62.542747 68.202866 38.95806
v 62.546978 68.001396 38.688652
v 62.550873 67.69219 38.556076
v 62.55338 67.35809 38.59586
v 62.553833 67.08863 38.797337
v 62.55211 66.956 39.10653
v 62.548668 66.99575 39.440586
v 62.544437 67.19722 39.709995
v 62.540543 67.50643 39.84257
v 61.723236 67.93827 39.75523
v 61.71548 68.17034 39.511734
v 61.71272 68.24964 39.184757
v 61.715694 68.154915 38.861916
v 61.723606 67.911545 38.629715
v 61.734333 67.58475 38.55037
v 61.745007 67.262085 38.64514
v 61.752758 67.03001 38.888638
v 61.75552 66.950714 39.215614
v 61.752544 67.04544 39.538456
v 61.744637 67.28881 39.770657
v 61.733906 67.61561 39.850002
v 60.885204 67.756615 39.813232
v 60.830246 68.02925 39.624073
v 60.800503 68.17237 39.32117
v 60.803944 68.14764 38.985687
v 60.839645 67.96166 38.70752
v 60.898045 67.66428 38.561195
v 60.96349 67.33519 38.58593
v 61.018448 67.06255 38.77509
v 61.04819 66.91943 39.07799
v 61.04475 66.944176 39.413475
v 61.00905 67.13015 39.691643
v 60.95065 67.42752 39.837963
v 60.156208 67.509766 39.811325
v 60.09588 67.7799 39.62318
v 60.051464 67.917885 39.321857
v 60.034874 67.88675 38.98809
v 60.050545 67.69485 38.71132
v 60.094284 67.393585 38.5657
v 60.15437 67.06369 38.590252
v 60.2147 66.79356 38.778397
v 60.25911 66.65557 39.079723
v 60.275703 66.6867 39.413486
v 60.26003 66.87861 39.690258
v 60.21629 67.17987 39.835876
v 59.604153 67.6124 39.789806
v 59.487972 67.841805 39.575066
v 59.33475 67.91743 39.286037
v 59.185535 67.819 39.000164
v 59.080315 67.57288 38.79405
v 59.04728 67.24504 38.72292
v 59.095284 66.9233 38.805832
v 59.21146 66.693886 39.020576
v 59.364685 66.61826 39.309605
v 59.513897 66.7167 39.595474
v 59.619118 66.962814 39.80159
v 59.652153 67.29066 39.872723
v 59.206905 67.64267 40.304012
v 59.02072 67.86155 40.13535
v 58.77908 67.92334 39.91185
v 58.54672 67.81148 39.693405
v 58.385906 67.55595 39.538548
v 58.339725 67.225204 39.48877
v 58.420555 66.90788 39.557407
v 58.60674 66.689 39.726074
v 58.84838 66.62721 39.94957
v 59.08074 66.739075 40.168015
v 59.241558 66.994606 40.322872
v 59.287735 67.32535 40.372654
v 58.563946 67.68459 40.929554
v 58.38896 67.88209 40.732944
v 58.174847 67.91692 40.4802
v 57.978962 67.77976 40.23905
v 57.853806 67.50736 40.07411
v 57.832905 67.172714 40.029564
v 57.921864 66.86548 40.117363
v 58.096848 66.667984 40.313972
v 58.310963 66.63315 40.566715
v 58.506847 66.7703 40.807865
v 58.632004 67.0427 40.97281
v 58.652905 67.37736 41.01735
v 57.664333 67.76527 41.398994
v 57.56439 67.90587 41.13322
v 57.466373 67.87519 40.829723
v 57.396557 67.68145 40.56983
v 57.37364 67.37657 40.42318
v 57.403763 67.04223 40.429066
v 57.47886 66.76803 40.58591
v 57.578804 66.627426 40.851685
v 57.676815 66.658104 41.15518
v 57.746635 66.85184 41.415073
v 57.769554 67.15672 41.561726
v 57.73943 67.49106 41.55584
v 56.591843 67.59051 41.419243
v 56.52429 67.749916 41.130714
v 56.521343 67.75485 40.79426
v 56.583794 67.60397 40.500034
v 56.694904 67.33773 40.326874
v 56.824905 67.02744 40.32118
v 56.938965 66.75626 40.48447
v 57.006516 66.596855 40.773003
v 57.00946 66.59193 41.109455
v 56.947014 66.7428 41.403683
v 56.8359 67.00905 41.576843
v 56.7059 67.31933 41.58254
v 55.858814 67.14629 41.285835
v 55.79929 67.22131 40.964546
v 55.829323 67.14702 40.638687
v 55.940872 66.94331 40.395573
v 56.104042 66.66479 40.300343
v 56.275116 66.38606 40.37851
v 56.40825 66.18182 40.60914
v 56.467773 66.106804 40.930424
v 56.43774 66.18111 41.256283
v 56.32619 66.38481 41.4994
v 56.16302 66.66334 41.59463
v 55.99195 66.94206 41.51646
v 55.299526 66.9384 41.240177
v 55.2193 66.96946 40.92358
v 55.184654 66.83355 40.626427
v 55.20488 66.56709 40.428333
v 55.274555 66.24148 40.382385
v 55.37501 65.94396 40.50089
v 55.47933 65.75426 40.752094
v 55.55956 65.7232 41.06869
v 55.5942 65.85911 41.365845
v 55.573975 66.125565 41.56394
v 55.5043 66.45118 41.609886
v 55.403843 66.748695 41.491383
v 54.6283 66.93413 41.38545
v 54.567947 66.89728 41.05653
v 54.5234 66.6982 40.78905
v 54.506588 66.39024 40.654682
v 54.52202 66.055916 40.68943
v 54.56556 65.78481 40.88398
v 54.62554 65.64957 41.186203
v 54.68589 65.686424 41.51512
v 54.730442 65.8855 41.782597
v 54.747253 66.19346 41.916965
v 54.73182 66.52778 41.88222
v 54.68828 66.79889 41.68767
v 53.81716 66.94439 41.4188
v 53.814526 66.91451 41.083694
v 53.812202 66.72106 40.808426
v 53.810814 66.415886 40.666744
v 53.810734 66.08075 40.696625
v 53.81198 65.80546 40.89005
v 53.81422 65.663765 41.195198
v 53.816856 65.69365 41.530304
v 53.81918 65.88709 41.805576
v 53.820568 66.19227 41.947254
v 53.820652 66.527405 41.917377
v 53.819405 66.8027 41.72395
v 52.961758 66.94194 41.29141
v 52.96892 66.851494 40.967415
v 52.985542 66.611496 40.73219
v 53.007168 66.286255 40.648758
v 53.028 65.96292 40.739483
v 53.04246 65.728134 40.980045
v 53.046673 65.6448 41.305996
v 53.03951 65.73525 41.62999
v 53.02289 65.97525 41.865215
v 53.001266 66.30048 41.948647
v 52.98043 66.62382 41.857925
v 52.96597 66.858604 41.61736
v 51.907955 66.7797 41.3032
v 51.946064 66.70274 40.97788
v 52.051743 66.49058 40.73908
v 52.196674 66.20005 40.650787
v 52.342026 65.909004 40.73666
v 52.44885 65.69543 40.973686
v 52.48852 65.61655 41.298363
v 52.450413 65.693504 41.623684
v 52.344734 65.90567 41.862484
v 52.1998 66.1962 41.950775
v 52.054447 66.48724 41.864902
v 51.947624 66.70082 41.627872
v 51.182404 66.04599 41.137867
v 51.302116 65.93189 40.84485
v 51.511734 65.73189 40.673775
v 51.755085 65.49956 40.670486
v 51.96697 65.29716 40.83586
v 52.09061 65.178925 41.12559
v 52.092876 65.17654 41.46204
v 51.973164 65.290634 41.75506
v 51.763546 65.49064 41.926132
v 51.520195 65.72297 41.929424
v 51.30831 65.92536 41.764046
v 51.18467 66.0436 41.47432
v 50.61005 65.419334 41.081444
v 50.75313 65.29211 40.805054
v 50.983093 65.09306 40.661434
v 51.23832 64.875534 40.689068
v 51.450417 64.697815 40.880554
v 51.562557 64.60751 41.18458
v 51.544697 64.62884 41.519688
v 51.401615 64.756065 41.796078
v 51.171654 64.95511 41.939697
v 50.91643 65.17263 41.912064
v 50.70433 65.35036 41.720577
v 50.59219 65.44065 41.41655
v 50.057106 64.61826 41.033485
v 50.226364 64.45736 40.805965
v 50.49176 64.275505 40.72754
v 50.782177 64.12143 40.819214
v 51.019806 64.03642 41.056435
v 51.140965 64.04325 41.375633
v 51.113197 64.1401 41.69128
v 50.94394 64.301 41.9188
v 50.678543 64.48286 41.997227
v 50.388123 64.63693 41.905552
v 50.150497 64.72194 41.66833
v 50.02934 64.71511 41.349136
v 49.697422 63.913223 41.477367
v 49.774536 63.692738 41.248592
v 49.989227 63.471848 41.14983
v 50.283962 63.30974 41.20754
v 50.579773 63.249847 41.40626
v 50.797394 63.308224 41.69275
v 50.878517 63.469227 41.99024
v 50.8014 63.689713 42.219013
v 50.58671 63.910603 42.317776
v 50.291973 64.07271 42.260063
v 49.996166 64.1326 42.06134
v 49.77854 64.07423 41.774857
v 49.33008 63.436848 41.860012
v 49.379276 63.175964 41.664173
v 49.573383 62.924347 41.58332
v 49.860397 62.749416 41.639126
v 50.163403 62.698044 41.816635
v 50.401215 62.783993 42.068283
v 50.51011 62.984238 42.326645
v 50.46091 63.24512 42.522484
v 50.2668 63.49674 42.603336
v 49.97979 63.67167 42.547527
v 49.676785 63.72304 42.37002
v 49.438972 63.63709 42.118374
v 49.03169 62.89194 42.54382
v 49.102997 62.630054 42.34384
v 49.313972 62.38632 42.246628
v 49.60808 62.226036 42.278225
v 49.906525 62.19216 42.43017
v 50.129326 62.29377 42.66174
v 50.216793 62.50363 42.910896
v 50.145485 62.76552 43.110874
v 49.93451 63.009254 43.208088
v 49.6404 63.169537 43.17649
v 49.341957 63.20341 43.024548
v 49.119156 63.101803 42.792973
v 48.650208 62.367462 43.08404
v 48.731613 62.107586 42.886513
v 48.953247 61.874046 42.788853
v 49.25572 61.729424 42.817223
v 49.55798 61.712467 42.96403
v 49.779045 61.82772 43.18993
v 49.85968 62.044304 43.4344
v 49.778275 62.30418 43.631927
v 49.556644 62.53772 43.72959
v 49.254173 62.682343 43.701218
v 48.95191 62.6993 43.554413
v 48.730843 62.584045 43.32851
v 48.40987 61.843132 43.76261
v 48.461784 61.58972 43.539005
v 48.666462 61.35913 43.398132
v 48.969067 61.213146 43.37774
v 49.28851 61.19088 43.48329
v 49.539196 61.298306 43.68651
v 49.65396 61.50663 43.932934
v 49.602047 61.76004 44.15654
v 49.39737 61.99063 44.297413
v 49.094765 62.136616 44.317806
v 48.775322 62.158882 44.212254
v 48.524635 62.051456 44.009037
v 48.247444 61.45969 44.358868
v 48.237587 61.212303 44.11184
v 48.381363 60.94648 43.95692
v 48.64025 60.733444 43.935616
v 48.94488 60.630283 44.05364
v 49.213623 60.66464 44.27936
v 49.374477 60.827305 44.552307
v 49.384335 61.07469 44.799335
v 49.240555 61.340515 44.954258
v 48.981667 61.55355 44.97556
v 48.67704 61.65671 44.857536
v 48.408295 61.622356 44.631813
v 47.834396 61.08 44.793262
v 47.80046 60.816463 44.588036
v 47.91469 60.5235 44.467133
v 48.14647 60.279606 44.462948
v 48.433704 60.15014 44.5766
v 48.69943 60.16978 44.777637
v 48.872437 60.333275 45.012196
v 48.906372 60.596813 45.21742
v 48.792145 60.88978 45.33832
v 48.560364 61.13367 45.34251
v 48.273125 61.26314 45.22886
v 48.007404 61.243496 45.027817
v 47.451134 60.657387 45.353676
v 47.450306 60.359173 45.191032
v 47.593166 60.059998 45.126812
v 47.84143 59.84002 45.178226
v 48.128582 59.758186 45.331497
v 48.377674 59.836422 45.545555
v 48.521965 60.053764 45.763046
v 48.522793 60.35198 45.925694
v 48.379932 60.651154 45.98991
v 48.131664 60.87113 45.938496
v 47.844517 60.952965 45.785225
v 47.595425 60.87473 45.571167
v 47.051697 60.50395 46.12583
v 46.991623 60.240334 45.935745
v 47.070526 59.93085 45.81972
v 47.267265 59.658424 45.80884
v 47.529125 59.496056 45.90603
v 47.78594 59.487247 46.08524
v 47.968895 59.634357 46.29845
v 48.02897 59.897972 46.488537
v 47.950066 60.20746 46.60456
v 47.753326 60.47988 46.615437
v 47.491467 60.642254 46.518253
v 47.234653 60.651062 46.339043
v 46.599648 60.22449 46.649548
v 46.493633 60.025257 46.41133
v 46.52618 59.744503 46.237076
v 46.688564 59.457447 46.17348
v 46.93727 59.241013 46.237583
v 47.20567 59.153187 46.412205
v 47.421833 59.21751 46.65056
v 47.527843 59.41674 46.888775
v 47.4953 59.6975 47.06303
v 47.332916 59.984554 47.126625
v 47.084206 60.20099 47.062527
v 46.81581 60.28881 46.8879
v 46.14053 59.79004 47.22763
v 46.0393 59.583275 46.976658
v 46.073845 59.29602 46.78962
v 46.234913 59.005245 46.71663
v 46.479347 58.788864 46.777245
v 46.741646 58.704857 46.955223
v 46.95153 58.77573 47.202873
v 47.052765 58.982494 47.453842
v 47.018215 59.26975 47.64088
v 46.857147 59.56052 47.713875
v 46.612717 59.7769 47.65326
v 46.350414 59.860912 47.47528
v 45.695526 59.53318 47.91449
v 45.564426 59.4279 47.628067
v 45.553425 59.20336 47.372707
v 45.665462 58.919727 47.216835
v 45.87052 58.653004 47.202213
v 46.11366 58.474655 47.33276
v 46.32972 58.43247 47.573498
v 46.46082 58.53775 47.859917
v 46.47182 58.762287 48.115276
v 46.359783 59.045918 48.271152
v 46.154724 59.31264 48.285774
v 45.911587 59.490993 48.155228
v 45.07993 58.91474 48.23763
v 45.0044 58.921295 47.909454
v 45.04905 58.80282 47.596725
v 45.20192 58.591064 47.383236
v 45.422047 58.342766 47.326195
v 45.650448 58.12446 47.440884
v 45.825924 57.994637 47.69657
v 45.90146 57.988083 48.024746
v 45.856808 58.10656 48.337475
v 45.703938 58.318314 48.550964
v 45.483807 58.566612 48.608006
v 45.255405 58.78492 48.493317
v 44.511913 58.32806 48.3021
v 44.45018 58.409504 47.98152
v 44.49752 58.355404 47.652817
v 44.64124 58.180252 47.40406
v 44.842834 57.93099 47.30191
v 45.048286 57.674397 47.373734
v 45.202545 57.479233 47.60029
v 45.26428 57.39779 47.920868
v 45.21694 57.45189 48.249573
v 45.07322 57.627037 48.49833
v 44.871624 57.876305 48.60048
v 44.666172 58.132896 48.528656
v 43.918327 57.93938 48.264137
v 43.87971 58.010628 47.937576
v 43.92451 57.929016 47.61425
v 44.040718 57.71641 47.38079
v 44.197197 57.429783 47.29975
v 44.35202 57.14593 47.392853
v 44.4637 56.940918 47.63514
v 44.502316 56.86967 47.9617
v 44.457516 56.951283 48.285027
v 44.34131 57.163887 48.518486
v 44.18483 57.450516 48.599525
v 44.030006 57.734364 48.506424
v 43.152596 57.600784 48.2942
v 43.101196 57.684475 47.972393
v 43.14078 57.619774 47.64459
v 43.260742 57.424015 47.39863
v 43.428932 57.149654 47.300415
v 43.600292 56.870205 47.376266
v 43.7289 56.66055 47.605854
v 43.7803 56.57686 47.927666
v 43.740715 56.64156 48.25547
v 43.620758 56.83732 48.50143
v 43.452564 57.11168 48.599644
v 43.281204 57.39113 48.523792
v 42.527004 57.080154 48.275032
v 42.480957 57.154087 47.950035
v 42.526997 57.08019 47.62503
v 42.65279 56.878265 47.3871
v 42.82463 56.602417 47.3
v 42.996475 56.326557 47.387066
v 43.122276 56.124607 47.62497
v 43.168324 56.05067 47.949966
v 43.122284 56.12457 48.27497
v 42.99649 56.326496 48.512897
v 42.82465 56.602345 48.6
v 42.652805 56.8782 48.512936
v 41.94163 56.82821 48.275
v 41.920403 56.912666 47.95
v 41.94163 56.82821 47.625
v 41.999626 56.59747 47.387085
v 42.078846 56.282276 47.3
v 42.15807 55.96708 47.38708
v 42.21606 55.736336 47.624996
v 42.23729 55.65188 47.949997
v 42.21606 55.736336 48.274998
v 42.15807 55.967075 48.512917
v 42.078846 56.282272 48.6
v 41.999626 56.59747 48.512917
v 41.25061 56.77429 48.274998
v 41.247562 56.86132 47.949997
v 41.25061 56.77429 47.625
v 41.258945 56.53652 47.38708
v 41.27033 56.21172 47.3
v 41.281715 55.886917 47.38708
v 41.290047 55.649147 47.625
v 41.2931 55.56212 47.95
v 41.290047 55.649147 48.274998
v 41.281715 55.886917 48.512917
v 41.27033 56.21172 48.6
v 41.258945 56.53652 48.512917
v 40.453056 56.8121 48.229927
v 40.452446 56.873466 47.899105
v 40.453556 56.761208 47.58192
v 40.45609 56.505405 47.363365
v 40.459362 56.174603 47.301994
v 40.462498 55.857433 47.414257
v 40.46466 55.638885 47.67007
v 40.465267 55.577522 48.000893
v 40.464157 55.689777 48.318077
v 40.461628 55.94558 48.536633
v 40.458355 56.276386 48.598003
v 40.455215 56.59355 48.48574
v 39.528778 56.70957 48.329685
v 39.49488 56.824043 48.014854
v 39.501965 56.770145 47.68246
v 39.54813 56.562313 47.421566
v 39.621002 56.25624 47.302074
v 39.701065 55.933933 47.35601
v 39.766857 55.681763 47.568913
v 39.800755 55.567287 47.883743
v 39.79367 55.62119 48.216137
v 39.747505 55.82902 48.47703
v 39.67463 56.135094 48.59652
v 39.59457 56.457397 48.542587
v 38.768417 56.23768 48.461
v 38.632484 56.385677 48.19898
v 38.572395 56.389317 47.873688
v 38.60425 56.24762 47.57228
v 38.719517 55.998554 47.37553
v 38.887302 55.70886 47.336147
v 39.062656 55.456154 47.464684
v 39.19859 55.308155 47.726704
v 39.258675 55.304516 48.052
v 39.22682 55.446213 48.3534
v 39.111557 55.69528 48.550156
v 38.943768 55.984974 48.58954
v 38.138054 55.89458 48.552986
v 38.01605 55.96726 48.248505
v 37.96642 55.88241 47.927464
v 38.00247 55.66277 47.675884
v 38.11453 55.367188 47.561176
v 38.272583 55.07487 47.61408
v 38.434273 54.86414 47.820415
v 38.55628 54.79146 48.124897
v 38.605904 54.87631 48.44594
v 38.56986 55.095947 48.69752
v 38.457794 55.39153 48.812225
v 38.299744 55.68385 48.759323
v 37.492706 55.78704 48.56232
v 37.471436 55.79725 48.226635
v 37.46454 55.638355 47.930065
v 37.47386 55.352932 47.752075
v 37.496906 55.01746 47.74036
v 37.5275 54.72183 47.89806
v 37.557446 54.54525 48.182915
v 37.578716 54.53504 48.5186
v 37.585613 54.693935 48.815174
v 37.57629 54.97936 48.99316
v 37.553246 55.31483 49.004875
v 37.52265 55.610462 48.84718
v 36.744934 55.90146 48.431923
v 36.759396 55.88996 48.09642
v 36.764618 55.71202 47.81136
v 36.759197 55.41531 47.653126
v 36.744587 55.079338 47.66412
v 36.724705 54.79413 47.84139
v 36.704876 54.6361 48.137436
v 36.690414 54.647594 48.47294
v 36.685192 54.82554 48.757996
v 36.690613 55.12225 48.91623
v 36.705223 55.45822 48.90524
v 36.725105 55.74343 48.72797
v 35.826477 55.8777 48.31765
v 35.833923 55.79931 47.990562
v 35.862896 55.569412 47.74663
v 35.905624 55.249603 47.651215
v 35.950665 54.925583 47.729874
v 35.985947 54.684166 47.96154
v 36.002014 54.590042 48.284138
v 35.994568 54.66843 48.61122
v 35.9656 54.898327 48.855152
v 35.922867 55.218136 48.950573
v 35.87783 55.542156 48.87191
v 35.84255 55.783573 48.640244
v 34.801163 55.614372 48.29484
v 34.84573 55.536736 47.970505
v 34.96479 55.3287 47.734383
v 35.126442 55.046013 47.64974
v 35.287373 54.764416 47.73926
v 35.404453 54.559364 47.978954
v 35.44632 54.4858 48.3046
v 35.401752 54.56344 48.628937
v 35.28269 54.771473 48.86506
v 35.121037 55.05416 48.949703
v 34.96011 55.33576 48.86018
v 34.843025 55.54081 48.620487
v 34.193058 54.99571 48.298996
v 34.243046 54.923763 47.974136
v 34.379112 54.728127 47.736603
v 34.56479 54.46122 47.650043
v 34.75033 54.19456 47.73765
v 34.88602 53.9996 47.975952
v 34.9355 53.928574 48.301094
v 34.885513 54.000523 48.625954
v 34.749447 54.19616 48.863483
v 34.56377 54.463066 48.950043
v 34.378227 54.729725 48.862434
v 34.24254 54.924686 48.624134
v 33.514313 54.71572 48.32822
v 33.548462 54.651333 47.999744
v 33.65497 54.450466 47.751717
v 33.805294 54.166943 47.6506
v 33.959164 53.876736 47.723484
v 34.07534 53.6576 47.95084
v 34.1227 53.568256 48.27175
v 34.08855 53.632645 48.600227
v 33.982044 53.83351 48.848255
v 33.831715 54.117035 48.94937
v 33.67785 54.40724 48.876488
v 33.561672 54.626377 48.64913
v 32.81423 54.26375 48.218094
v 32.877937 54.153633 47.90659
v 33.01053 53.923134 47.70046
v 33.176476 53.63401 47.654938
v 33.331318 53.36373 47.782223
v 33.433563 53.184723 48.048206
v 33.455814 53.14495 48.381622
v 33.39211 53.255066 48.693127
v 33.259518 53.485565 48.899258
v 33.09357 53.774693 48.94478
v 32.93873 54.044968 48.817497
v 32.836483 54.223976 48.55151
v 32.074883 53.876812 48.160248
v 32.171288 53.76331 47.85943
v 32.332256 53.5351 47.67422
v 32.514656 53.25333 47.654243
v 32.669617 52.9935 47.804855
v 32.755615 52.825233 48.085697
v 32.749607 52.793613 48.42152
v 32.653202 52.907116 48.722336
v 32.492233 53.135326 48.907543
v 32.309834 53.417095 48.92752
v 32.154873 53.676926 48.77691
v 32.068874 53.845192 48.496067
v 31.406954 53.366768 48.093777
v 31.57141 53.353992 47.812363
v 31.791908 53.202515 47.624474
v 32.009365 52.952923 47.580452
v 32.165516 52.672092 47.692097
v 32.218517 52.435272 47.92949
v 32.154167 52.30592 48.229023
v 31.98971 52.318695 48.510437
v 31.76921 52.470173 48.698326
v 31.551754 52.71977 48.742348
v 31.395605 53.0006 48.630703
v 31.342604 53.237415 48.39331
v 30.91291 53.02096 47.70193
v 31.116777 53.086533 47.477585
v 31.358465 52.988674 47.290684
v 31.573215 52.753616 47.1913
v 31.703484 52.44434 47.20607
v 31.714365 52.14371 47.33103
v 31.602945 51.932285 47.532707
v 31.399078 51.86672 47.75705
v 31.15739 51.964573 47.943954
v 30.94264 52.199635 48.043335
v 30.812372 52.50891 48.028564
v 30.80149 52.80954 47.903603
v 30.44311 52.886272 47.413628
v 30.641058 52.915543 47.2051
v 30.844023 52.775723 47.021416
v 30.99762 52.50428 46.91179
v 31.060692 52.173943 46.905594
v 31.016338 51.873226 47.004494
v 30.876448 51.68271 47.181984
v 30.6785 51.65344 47.39051
v 30.475534 51.79326 47.5742
v 30.321938 52.064705 47.683826
v 30.258865 52.395042 47.69002
v 30.303217 52.695755 47.59112
v 29.613897 52.727352 46.879936
v 29.807747 52.805775 46.6442
v 30.049524 52.722855 46.44578
v 30.274446 52.500813 46.337852
v 30.422245 52.199142 46.34933
v 30.45332 51.898674 46.477142
v 30.35934 51.679924 46.68704
v 30.165493 51.6015 46.922775
v 29.923716 51.68442 47.121193
v 29.698793 51.906467 47.22912
v 29.550993 52.208138 47.21764
v 29.51992 52.508602 47.089832
v 29.082716 52.084953 46.33348
v 29.242289 52.228085 46.07354
v 29.497047 52.230835 45.853172
v 29.77873 52.09246 45.731422
v 30.011862 51.850044 45.740917
v 30.133972 51.568542 45.87911
v 30.112343 51.323376 46.108967
v 29.95277 51.180244 46.368908
v 29.698011 51.177494 46.589275
v 29.416328 51.31587 46.711025
v 29.183197 51.55828 46.701534
v 29.061087 51.839787 46.563343
v 28.686188 51.789062 45.800472
v 28.872944 51.915997 45.575356
v 29.122921 51.882854 45.370403
v 29.369139 51.698513 45.240524
v 29.545622 51.412365 45.220524
v 29.605082 51.101086 45.31576
v 29.531588 50.84808 45.500713
v 29.344833 50.721146 45.72583
v 29.094856 50.754288 45.930786
v 28.848639 50.938633 46.06066
v 28.672155 51.224777 46.08066
v 28.612696 51.536057 45.985424
v 28.243378 51.65633 45.311497
v 28.433577 51.744865 45.061775
v 28.656897 51.664204 44.85979
v 28.853502 51.43595 44.75967
v 28.970713 51.121273 44.78824
v 28.97712 50.804485 44.93784
v 28.871008 50.57047 45.16839
v 28.680809 50.481934 45.41811
v 28.457487 50.562595 45.620094
v 28.260883 50.790848 45.720215
v 28.143673 51.105526 45.691647
v 28.137266 51.422314 45.542046
v 27.55027 51.407566 44.987225
v 27.66926 51.54333 44.736874
v 27.850334 51.516373 44.50045
v 28.044975 51.333923 44.341305
v 28.201027 51.044865 44.30208
v 28.276678 50.726654 44.39328
v 28.251656 50.46455 44.590473
v 28.132666 50.32879 44.840824
v 27.951591 50.355747 45.077244
v 27.75695 50.538197 45.236393
v 27.600899 50.827255 45.27562
v 27.525248 51.145466 45.184418
v 26.85587 50.947617 44.7373
v 26.902937 51.143578 44.46697
v 27.042154 51.19536 44.164406
v 27.236217 51.089085 43.910683
v 27.433128 50.85323 43.77378
v 27.580124 50.55099 43.79039
v 27.637815 50.26336 43.956055
v 27.590748 50.067398 44.226387
v 27.45153 50.015617 44.528954
v 27.257467 50.121895 44.782677
v 27.060556 50.35775 44.919575
v 26.91356 50.659985 44.90297
v 26.14841 50.58475 44.322617
v 26.210382 50.77992 44.05574
v 26.377987 50.837914 43.76989
v 26.60632 50.7432 43.54166
v 26.834198 50.52115 43.4322
v 27.00056 50.231262 43.470848
v 27.060831 49.951218 43.647243
v 26.998861 49.756054 43.91412
v 26.831255 49.698055 44.19997
v 26.602922 49.792774 44.4282
v 26.375046 50.01482 44.537655
v 26.208683 50.304707 44.49901
v 25.627325 50.12257 43.864716
v 25.681915 50.327713 43.602787
v 25.848257 50.401108 43.319027
v 26.081778 50.323082 43.08947
v 26.319908 50.114548 42.975624
v 26.49884 49.831375 43.00799
v 26.57063 49.549446 43.177906
v 26.516039 49.3443 43.439835
v 26.349697 49.27091 43.723595
v 26.116177 49.34893 43.953156
v 25.878046 49.55747 44.067
v 25.699114 49.84064 44.03463
v 25.209494 49.928623 43.49669
v 25.263565 50.07393 43.19039
v 25.379011 50.05712 42.87199
v 25.5249 49.882713 42.626797
v 25.662142 49.59743 42.520515
v 25.753962 49.277718 42.58162
v 25.775755 49.00924 42.79374
v 25.721685 48.863937 43.100037
v 25.606237 48.880745 43.41844
v 25.460348 49.055153 43.66363
v 25.323107 49.340435 43.769917
v 25.231289 49.66015 43.70881
v 24.555193 49.931744 43.296516
v 24.561 49.988125 42.96434
v 24.602556 49.874954 42.649834
v 24.668724 49.622555 42.43727
v 24.741776 49.298553 42.383606
v 24.802135 48.989765 42.50322
v 24.833632 48.778934 42.76406
v 24.827826 48.72255 43.096237
v 24.78627 48.83572 43.410744
v 24.7201 49.088123 43.623306
v 24.647049 49.412125 43.67697
v 24.586689 49.72091 43.557358
v 23.734081 49.73801 43.153347
v 23.765171 49.725925 42.817432
v 23.836535 49.55351 42.538563
v 23.92905 49.26696 42.391457
v 24.01793 48.943058 42.41553
v 24.079355 48.6686 42.60434
v 24.09687 48.517113 42.907288
v 24.06578 48.529198 43.243202
v 23.994417 48.701614 43.52207
v 23.901901 48.988163 43.669178
v 23.813023 49.312065 43.645103
v 23.751596 49.58653 43.456295
v 22.920923 49.53125 42.777763
v 23.066113 49.470833 42.485905
v 23.231716 49.26323 42.294582
v 23.37336 48.964066 42.255062
v 23.453089 48.653503 42.377934
v 23.449543 48.41476 42.630272
v 23.363668 48.311802 42.944466
v 23.21848 48.37222 43.236324
v 23.052876 48.579823 43.427647
v 22.911234 48.878986 43.467167
v 22.831503 49.189545 43.344296
v 22.83505 49.42829 43.091957
v 22.289148 49.189507 42.456768
v 22.48823 49.178417 42.200672
v 22.700588 49.009377 42.007294
v 22.869324 48.72768 41.92845
v 22.949223 48.40881 41.985268
v 22.918877 48.138206 42.162518
v 22.786415 47.988377 42.412712
v 22.587334 47.99947 42.668808
v 22.374975 48.16851 42.862183
v 22.20624 48.450207 42.94103
v 22.12634 48.769077 42.884212
v 22.156687 49.03968 42.70696
v 21.722164 49.010952 42.25764
v 21.86443 49.04423 41.99329
v 22.015682 48.907253 41.754124
v 22.135395 48.63672 41.60423
v 22.191492 48.30512 41.583767
v 22.168941 48.0013 41.698223
v 22.073784 47.806675 41.916927
v 21.931519 47.773396 42.181282
v 21.780266 47.910374 42.420444
v 21.660553 48.18091 42.57034
v 21.604456 48.512512 42.5908
v 21.627007 48.81633 42.476345
v 20.838406 48.943054 41.95167
v 20.99296 48.98381 41.69816
v 21.18128 48.86007 41.490856
v 21.352905 48.604992 41.385307
v 21.46185 48.286922 41.409798
v 21.478918 47.991085 41.557762
v 21.39954 47.796757 41.789555
v 21.244986 47.756 42.043068
v 21.056665 47.879738 42.250374
v 20.88504 48.134815 42.355923
v 20.776098 48.45289 42.331432
v 20.759027 48.748722 42.183468
v 20.178764 48.252064 41.634533
v 20.177666 48.404884 41.33415
v 20.29961 48.435066 41.022648
v 20.51192 48.334515 40.783493
v 20.757711 48.130173 40.680767
v 20.97112 47.8768 40.741997
v 21.094969 47.642284 40.950775
v 21.096067 47.48946 41.25116
v 20.974123 47.459282 41.562664
v 20.761812 47.559834 41.80182
v 20.516022 47.76417 41.904545
v 20.302612 48.017548 41.84331
v 19.612738 47.77603 41.49379
v 19.6365 47.839993 41.164497
v 19.77611 47.777363 40.86534
v 19.994162 47.60493 40.676476
v 20.232225 47.368896 40.648506
v 20.426516 47.132504 40.788933
v 20.524971 46.9591 41.060123
v 20.50121 46.895138 41.389412
v 20.361599 46.957764 41.688572
v 20.143547 47.1302 41.877438
v 19.905481 47.366234 41.905407
v 19.711191 47.602623 41.76498
v 19.071903 47.310287 41.11012
v 19.194826 47.38701 40.810455
v 19.40298 47.319645 40.557766
v 19.640594 47.126244 40.419754
v 19.843996 46.858624 40.433403
v 19.958685 46.588497 40.595055
v 19.953932 46.388245 40.861397
v 19.831009 46.311523 41.16106
v 19.622852 46.378887 41.41375
v 19.38524 46.57229 41.55176
v 19.181839 46.83991 41.538113
v 19.06715 47.110035 41.37646
v 18.64943 47.031906 40.73025
v 18.764175 47.067093 40.415607
v 18.922562 46.940075 40.147186
v 19.082151 46.684883 39.99691
v 19.20018 46.369896 40.005047
v 19.245022 46.079517 40.169415
v 19.204664 45.89155 40.445972
v 19.089918 45.856358 40.760616
v 18.931532 45.983376 41.029037
v 18.771942 46.238567 41.179314
v 18.653913 46.553555 41.171177
v 18.609072 46.843937 41.00681
v 17.928999 46.907284 40.622467
v 18.012234 46.94328 40.29531
v 18.130337 46.812756 40.011707
v 18.25166 46.550686 39.84765
v 18.343697 46.227287 39.84709
v 18.381786 45.929214 40.01019
v 18.35572 45.73634 40.293236
v 18.272486 45.700344 40.62039
v 18.154383 45.830868 40.903996
v 18.03306 46.092937 41.068054
v 17.941023 46.41634 41.06861
v 17.902933 46.71441 40.905514
v 17.268427 46.598217 40.471428
v 17.282694 46.68496 40.150337
v 17.336187 46.60204 39.833706
v 17.414576 46.371674 39.606377
v 17.496851 46.055588 39.529263
v 17.560972 45.73848 39.62302
v 17.589756 45.505318 39.862534
v 17.575489 45.418575 40.183624
v 17.521996 45.501495 40.50025
v 17.443607 45.73186 40.72758
v 17.361332 46.047947 40.8047
v 17.29721 46.365055 40.710938
v 16.355331 46.509068 40.51286
v 16.320688 46.532326 40.180683
v 16.368982 46.404713 39.874367
v 16.487274 46.160416 39.675983
v 16.643867 45.8649 39.63869
v 16.796803 45.597343 39.772488
v 16.9051 45.429443 40.041515
v 16.939745 45.40618 40.37369
v 16.89145 45.5338 40.68001
v 16.773159 45.77809 40.87839
v 16.616566 46.07361 40.915684
v 16.46363 46.341164 40.781887
v 15.74844 45.638836 40.69693
v 15.643421 45.764687 40.40333
v 15.664427 45.77779 40.06754
v 15.805829 45.674637 39.779526
v 16.029737 45.482864 39.61647
v 16.27616 45.25386 39.62206
v 16.479063 45.048985 39.794792
v 16.584082 44.923134 40.088394
v 16.563076 44.910027 40.424183
v 16.421673 45.01318 40.712196
v 16.197763 45.204952 40.87525
v 15.951344 45.43396 40.869663
v 15.083903 45.11598 40.49026
v 15.072655 45.243587 40.178944
v 15.184514 45.24815 39.861843
v 15.389508 45.12844 39.623924
v 15.6327095 44.916542 39.528934
v 15.848952 44.669224 39.602333
v 15.980294 44.452763 39.824448
v 15.991543 44.325153 40.13576
v 15.8796835 44.32059 40.452866
v 15.674689 44.440296 40.690784
v 15.431488 44.6522 40.78577
v 15.215245 44.899517 40.712376
v 14.518552 44.533535 40.15726
v 14.54103 44.70826 39.871204
v 14.688127 44.76183 39.57503
v 14.920429 44.67989 39.34809
v 15.175692 44.48439 39.2512
v 15.385516 44.22772 39.310318
v 15.493681 43.97865 39.509605
v 15.471203 43.803925 39.79566
v 15.324106 43.750355 40.091835
v 15.091804 43.832294 40.31877
v 14.836541 44.027794 40.415665
v 14.626717 44.284466 40.356544
v 13.996871 44.137627 39.66774
v 14.095068 44.287815 39.379227
v 14.296741 44.298767 39.108696
v 14.547849 44.16755 38.928642
v 14.78111 43.92932 38.887306
v 14.934021 43.64792 38.995766
v 14.96561 43.39874 39.22496
v 14.867413 43.24855 39.513477
v 14.66574 43.2376 39.784008
v 14.414632 43.368816 39.96406
v 14.181371 43.607044 40.005398
v 14.02846 43.888447 39.896935
v 13.39337 43.668606 39.188324
v 13.506577 43.84982 38.927338
v 13.735744 43.90251 38.6859
v 14.019466 43.812572 38.528706
v 14.281719 43.60409 38.497868
v 14.452234 43.33294 38.601654
v 14.48532 43.07177 38.812252
v 14.372113 42.890556 39.07324
v 14.142945 42.83786 39.314674
v 13.859223 42.927803 39.47187
v 13.596971 43.13628 39.50271
v 13.4264555 43.407433 39.398922
v 13.060587 43.078484 38.76178
v 13.148807 43.28225 38.501858
v 13.367717 43.371674 38.243034
v 13.658661 43.322796 38.054665
v 13.94368 43.148716 37.98722
v 14.146403 42.896076 38.058773
v 14.212512 42.632572 38.25015
v 14.124291 42.428806 38.51007
v 13.905381 42.339382 38.768894
v 13.614438 42.38826 38.957264
v 13.329419 42.56234 39.024708
v 13.126696 42.81498 38.953156
v 12.616272 42.603333 38.169113
v 12.696808 42.81226 37.917667
v 12.910203 42.908985 37.67596
v 13.199277 42.867588 37.50875
v 13.486574 42.699165 37.46085
v 13.695112 42.44884 37.54509
v 13.769014 42.183693 37.738895
v 13.688478 41.974766 37.99034
v 13.475084 41.878044 38.232048
v 13.186009 41.919437 38.399258
v 12.898713 42.087864 38.44716
v 12.690174 42.338184 38.36292
v 12.306801 42.07628 37.61332
v 12.384798 42.288345 37.36403
v 12.598153 42.391304 37.125107
v 12.889698 42.357563 36.960575
v 13.1813135 42.196167 36.91452
v 13.394861 41.950363 36.99928
v 13.473122 41.686012 37.192142
v 13.395124 41.473946 37.441437
v 13.181769 41.37099 37.680355
v 12.890224 41.404728 37.844887
v 12.59861 41.566124 37.89094
v 12.385061 41.811928 37.806183
v 11.916478 41.668274 37.083427
v 12.017366 41.860184 36.82463
v 12.241611 41.93024 36.58267
v 12.529126 41.859676 36.42238
v 12.802872 41.6674 36.386707
v 12.989498 41.40493 36.485214
v 13.039 41.142593 36.6915
v 12.938111 40.950687 36.9503
v 12.713866 40.88063 37.19226
v 12.426352 40.951195 37.35255
v 12.152606 41.14347 37.38822
v 11.96598 41.40594 37.289715
v 11.493633 41.073994 36.604614
v 11.549359 41.29666 36.348114
v 11.747651 41.419342 36.076897
v 12.035377 41.409164 35.863632
v 12.33544 41.268856 35.76547
v 12.56744 41.03601 35.808704
v 12.669211 40.77302 35.98176
v 12.613486 40.550354 36.23826
v 12.4151945 40.427673 36.509476
v 12.127469 40.43785 36.72274
v 11.827405 40.57816 36.820908
v 11.595406 40.811005 36.777668
v 11.204613 40.614357 35.982014
v 11.2939 40.794083 35.698883
v 11.517818 40.867435 35.423008
v 11.816372 40.814762 35.228302
v 12.109563 40.650173 35.166943
v 12.3188305 40.417774 35.25537
v 12.388101 40.179832 35.469887
v 12.298815 40.000107 35.753017
v 12.074895 39.926754 36.028896
v 11.776341 39.979427 36.2236
v 11.483151 40.144016 36.284958
v 11.273884 40.376415 36.196533
v 10.857197 39.96263 35.67391
v 10.828304 40.089138 35.38775
v 10.956777 40.14111 35.09004
v 11.208192 40.104618 34.860542
v 11.5151825 39.98945 34.76076
v 11.795491 39.826458 34.817425
v 11.974009 39.659313 35.015354
v 12.002901 39.53281 35.30151
v 11.874429 39.48084 35.59922
v 11.6230135 39.517326 35.828716
v 11.316023 39.632496 35.928497
v 11.035714 39.79549 35.871834
v 10.638303 39.380955 35.512825
v 10.649749 39.399536 35.17444
v 10.799764 39.3225 34.879692
v 11.04815 39.17048 34.70756
v 11.328354 38.984215 34.704174
v 11.565293 38.813618 34.870434
v 11.695482 38.70439 35.161793
v 11.684035 38.68581 35.500183
v 11.53402 38.762848 35.79493
v 11.285634 38.914867 35.967056
v 11.005431 39.10113 35.970444
v 10.768491 39.27173 35.804184
v 10.076512 38.944275 35.411682
v 10.158249 38.978104 35.08723
v 10.345605 38.887276 34.82275
v 10.588378 38.696125 34.6891
v 10.821517 38.45587 34.722095
v 10.9825535 38.230892 34.912895
v 11.0283375 38.08147 35.210373
v 10.946601 38.04764 35.53482
v 10.759245 38.13847 35.799305
v 10.516472 38.32962 35.932953
v 10.283332 38.569874 35.89996
v 10.122296 38.794853 35.70916
v 9.585395 38.347744 35.022926
v 9.790482 38.43047 34.742714
v 10.0772705 38.384224 34.536568
v 10.3689165 38.221397 34.459724
v 10.587273 37.98561 34.53277
v 10.673832 37.740055 34.736134
v 10.605399 37.550518 35.015327
v 10.400312 37.46779 35.29554
v 10.1135235 37.514034 35.501686
v 9.8218775 37.676865 35.578533
v 9.60352 37.912647 35.505486
v 9.516962 38.158207 35.30212
v 9.300477 37.826534 34.385365
v 9.492781 37.951828 34.141075
v 9.774117 37.940784 33.957493
v 10.069104 37.796368 33.883812
v 10.298698 37.557274 33.939774
v 10.4013815 37.28757 34.110382
v 10.349639 37.059517 34.349922
v 10.157335 36.934227 34.594215
v 9.8759985 36.94527 34.777794
v 9.581012 37.089687 34.851475
v 9.351417 37.328777 34.795513
v 9.248734 37.598484 34.624905
v 8.874736 37.41434 33.945297
v 9.051386 37.52188 33.679848
v 9.311339 37.48659 33.469147
v 9.584942 37.317924 33.36965
v 9.7988825 37.06108 33.408028
v 9.895836 36.784878 33.573986
v 9.849823 36.563324 33.823063
v 9.673173 36.455784 34.088516
v 9.413219 36.491077 34.299217
v 9.139617 36.65974 34.39871
v 8.925676 36.916584 34.360332
v 8.828723 37.192787 34.194374
v 8.459498 37.002934 33.369064
v 8.6686325 37.068996 33.11376
v 8.94158 36.991135 32.93294
v 9.205204 36.790207 32.87505
v 9.388866 36.520058 32.955597
v 9.4433565 36.253067 33.153008
v 9.354073 36.060776 33.41438
v 9.144938 35.99471 33.669678
v 8.871991 36.072575 33.850502
v 8.608368 36.2735 33.908394
v 8.424705 36.54365 33.827843
v 8.370214 36.810642 33.630436
v 8.023005 36.556755 32.803013
v 8.248782 36.593395 32.54903
v 8.528547 36.491203 32.3853
v 8.787338 36.277557 32.355686
v 8.9558115 36.00971 32.46813
v 8.988825 35.759422 32.692497
v 8.877532 35.593765 32.96867
v 8.651755 35.55713 33.22265
v 8.371989 35.65932 33.38638
v 8.113199 35.872967 33.415993
v 7.944726 36.140816 33.30355
v 7.9117126 36.3911 33.079185
v 7.4733214 35.916992 32.39959
v 7.6372375 35.988815 32.086792
v 7.9036946 35.947433 31.847477
v 8.201295 35.80393 31.745768
v 8.450297 35.596756 31.808918
v 8.5839815 35.381424 32.020008
v 8.566527 35.215637 32.322475
v 8.402611 35.14381 32.635273
v 8.136154 35.185196 32.874588
v 7.8385534 35.328697 32.976295
v 7.589551 35.535873 32.913147
v 7.455867 35.7512 32.702057
v 7.1131063 35.114098 32.10987
v 7.2384357 35.112453 31.791325
v 7.4902816 35.044575 31.561573
v 7.8011627 34.928654 31.482176
v 8.087778 34.795746 31.57441
v 8.27333 34.68147 31.813559
v 8.3081 34.616444 32.135544
v 8.18277 34.618088 32.45409
v 7.930924 34.685966 32.68384
v 7.620043 34.801888 32.76324
v 7.3334274 34.934795 32.671005
v 7.147876 35.049072 32.431858
v 6.839551 34.35017 32.11477
v 6.9602456 34.29364 31.806223
v 7.2077575 34.186157 31.605532
v 7.5157647 34.056522 31.56647
v 7.801738 33.93947 31.699503
v 7.9890504 33.86636 31.968987
v 8.027512 33.85679 32.30271
v 7.906817 33.91332 32.611256
v 7.659305 34.020805 32.811947
v 7.351298 34.15044 32.85101
v 7.065325 34.267494 32.717976
v 6.878012 34.340603 32.448494
v 6.569964 33.750328 32.08765
v 6.6877656 33.670322 31.782192
v 6.9120574 33.509987 31.588718
v 7.18274 33.312283 31.559074
v 7.427285 33.130184 31.7012
v 7.580167 33.012486 31.977015
v 7.60042 32.990723 32.312614
v 7.4826183 33.07073 32.618073
v 7.2583265 33.231064 32.811546
v 6.9876432 33.42877 32.84119
v 6.7430983 33.610867 32.699066
v 6.590217 33.728565 32.42325
v 6.045607 33.288757 32.138443
v 6.156453 33.24607 31.823872
v 6.357048 33.08855 31.605059
v 6.593642 32.858402 31.54063
v 6.802841 32.617294 31.647852
v 6.92859 32.429832 31.897993
v 6.9371934 32.346245 32.22403
v 6.826348 32.388935 32.538597
v 6.625753 32.546455 32.757412
v 6.3891587 32.776604 32.82184
v 6.17996 33.01771 32.71462
v 6.054211 33.205173 32.464478
v 5.481393 32.72562 31.952114
v 5.63476 32.7603 31.654634
v 5.8707232 32.663082 31.43532
v 6.1260576 32.460014 31.352936
v 6.3323455 32.20551 31.429556
v 6.434313 31.96776 31.644651
v 6.4046373 31.810472 31.940588
v 6.2512703 31.775791 32.238068
v 6.0153065 31.873009 32.457382
v 5.7599726 32.076077 32.53977
v 5.553684 32.33058 32.463146
v 5.451717 32.568333 32.24805
v 4.9924636 32.2367 31.52598
v 5.157835 32.279022 31.23603
v 5.4020643 32.186867 31.023739
v 5.6597104 31.984922 30.945984
v 5.8617373 31.7273 31.023603
v 5.954012 31.483032 31.235798
v 5.9118094 31.317568 31.52571
v 5.746438 31.275244 31.815657
v 5.5022087 31.367401 32.02795
v 5.2445626 31.569345 32.105705
v 5.042536 31.826967 32.028084
v 4.950261 32.071236 31.815891
v 4.4624343 31.706675 31.21487
v 4.64034 31.76142 30.934584
v 4.893729 31.678339 30.7294
v 5.1547074 31.479696 30.654303
v 5.3533444 31.218716 30.729408
v 5.4364166 30.965328 30.934597
v 5.3816648 30.787428 31.214888
v 5.203759 30.732683 31.495174
v 4.9503694 30.815763 31.700357
v 4.6893916 31.014406 31.775457
v 4.490754 31.275387 31.70035
v 4.407682 31.528774 31.495161
v 4.0120053 31.256247 30.711975
v 4.2137523 31.334837 30.45443
v 4.484596 31.269215 30.265892
v 4.7519636 31.076963 30.196884
v 4.944215 30.809595 30.265894
v 5.0098357 30.538752 30.454432
v 4.9312434 30.337006 30.711977
v 4.7294965 30.258415 30.969524
v 4.458653 30.324036 31.15806
v 4.191285 30.516289 31.22707
v 3.999034 30.783657 31.15806
v 3.933413 31.054499 30.969522
v 3.5529559 30.797195 30.22492
v 3.7413912 30.862476 29.953924
v 4.00249 30.787111 29.75554
v 4.2662916 30.591293 29.682928
v 4.4621096 30.327492 29.75554
v 4.5374756 30.066393 29.953924
v 4.4721947 29.877956 30.22492
v 4.283759 29.812675 30.495916
v 4.0226603 29.888042 30.6943
v 3.758859 30.08386 30.766912
v 3.5630407 30.347662 30.6943
v 3.487675 30.60876 30.495916
v 3.056621 30.300861 29.817513
v 3.1870198 30.308105 29.50743
v 3.4056332 30.190254 29.280432
v 3.6538835 29.978886 29.197344
v 3.8652525 29.730635 29.280432
v 3.983104 29.512022 29.50743
v 3.9758599 29.381622 29.817513
v 3.845461 29.374378 30.127598
v 3.6268477 29.49223 30.354595
v 3.3785973 29.703598 30.437681
v 3.1672282 29.951849 30.354595
v 3.0493767 30.170462 30.127598
v 2.4846873 29.728928 29.750727
v 2.5558748 29.67696 29.426012
v 2.7311425 29.515764 29.188303
v 2.9635274 29.288528 29.101295
v 3.190762 29.056145 29.188303
v 3.3519592 28.880877 29.426012
v 3.4039261 28.809689 29.750727
v 3.3327384 28.861656 30.075443
v 3.1574707 29.022852 30.31315
v 2.925086 29.250088 30.400158
v 2.6978514 29.482471 30.31315
v 2.5366542 29.65774 30.075443
v 1.9108076 29.155048 29.74969
v 1.9724544 29.09354 29.42469
v 2.1407375 28.925358 29.186773
v 2.370566 28.695568 29.09969
v 2.600357 28.465738 29.186773
v 2.7685385 28.297457 29.42469
v 2.8300464 28.23581 29.74969
v 2.7683997 28.297318 30.07469
v 2.6001165 28.465498 30.312607
v 2.3702881 28.69529 30.39969
v 2.140497 28.925117 30.312607
v 1.9723155 29.093401 30.07469
v 1.3369277 28.581167 29.750237
v 1.3983501 28.519436 29.425236
v 1.5664692 28.35109 29.18732
v 1.7962375 28.121239 29.100237
v 2.0260887 27.89147 29.18732
v 2.1944344 27.723352 29.425236
v 2.2561665 27.661928 29.750237
v 2.1947439 27.723661 30.075237
v 2.026625 27.892008 30.313152
v 1.7968566 28.121859 30.400236
v 1.5670055 28.351625 30.313152
v 1.3986597 28.519745 30.075237
v 1.796547 28.121548 29.750237
usemtl mat_17
s 1
f 1 1 2
f 2 1 3
f 1 1 3
f 3 1 4
f 1 1 4
f 4 1 5
f 1 1 5
f 5 1 6
f 1 1 6
f 6 1 7
f 1 1 7
f 7 1 8
f 1 1 8
f 8 1 9
f 1 1 9
f 9 1 10
f 1 1 10
f 10 1 11
f 1 1 11
f 11 1 12
f 1 1 12
f 12 1 13
f 1 1 13
f 13 1 2
f 2 3 14
f 14 3 15
f 3 4 15
f 15 4 16
f 4 5 16
f 16 5 17
f 5 6 17
f 17 6 18
f 6 7 18
f 18 7 19
f 7 8 19
f 19 8 20
f 8 9 20
f 20 9 21
f 9 10 21
f 21 10 22
f 10 11 22
f 22 11 23
f 11 12 23
f 23 12 24
f 12 13 24
f 24 13 25
f 13 2 25
f 25 2 14
f 14 15 26
f 26 15 27
f 15 16 27
f 27 16 28
f 16 17 28
f 28 17 29
f 17 18 29
f 29 18 30
f 18 19 30
f 30 19 31
f 19 20 31
f 31 20 32
f 20 21 32
f 32 21 33
f 21 22 33
f 33 22 34
f 22 23 34
f 34 23 35
f 23 24 35
f 35 24 36
f 24 25 36
f 36 25 37
f 25 14 37
f 37 14 26
f 26 27 38
f 38 27 39
f 27 28 39
f 39 28 40
f 28 29 40
f 40 29 41
f 29 30 41
f 41 30 42
f 30 31 42
f 42 31 43
f 31 32 43
f 43 32 44
f 32 33 44
f 44 33 45
f 33 34 45
f 45 34 46
f 34 35 46
f 46 35 47
f 35 36 47
f 47 36 48
f 36 37 48
f 48 37 49
f 37 26 49
f 49 26 38
f 38 39 50
f 50 39 51
f 39 40 51
f 51 40 52
f 40 41 52
f 52 41 53
f 41 42 53
f 53 42 54
f 42 43 54
f 54 43 55
f 43 44 55
f 55 44 56
f 44 45 56
f 56 45 57
f 45 46 57
f 57 46 58
f 46 47 58
f 58 47 59
f 47 48 59
f 59 48 60
f 48 49 60
f 60 49 61
f 49 38 61
f 61 38 50
f 50 51 62
f 62 51 63
f 51 52 63
f 63 52 64
f 52 53 64
f 64 53 65
f 53 54 65
f 65 54 66
f 54 55 66
f 66 55 67
f 55 56 67
f 67 56 68
f 56 57 68
f 68 57 69
f 57 58 69
f 69 58 70
f 58 59 70
f 70 59 71
f 59 60 71
f 71 60 72
f 60 61 72
f 72 61 73
f 61 50 73
f 73 50 62
f 62 63 74
f 74 63 75
f 63 64 75
f 75 64 76
f 64 65 76
f 76 65 77
f 65 66 77
f 77 66 78
f 66 67 78
f 78 67 79
f 67 68 79
f 79 68 80
f 68 69 80
f 80 69 81
f 69 70 81
f 81 70 82
f 70 71 82
f 82 71 83
f 71 72 83
f 83 72 84
f 72 73 84
f 84 73 85
f 73 62 85
f 85 62 74
f 74 75 86
f 86 75 87
f 75 76 87
f 87 76 88
f 76 77 88
f 88 77 89
f 77 78 89
f 89 78 90
f 78 79 90
f 90 79 91
f 79 80 91
f 91 80 92
f 80 81 92
f 92 81 93
f 81 82 93
f 93 82 94
f 82 83 94
f 94 83 95
f 83 84 95
f 95 84 96
f 84 85 96
f 96 85 97
f 85 74 97
f 97 74 86
f 86 87 98
f 98 87 99
f 87 88 99
f 99 88 100
f 88 89 100
f 100 89 101
f 89 90 101
f 101 90 102
f 90 91 102
f 102 91 103
f 91 92 103
f 103 92 104
f 92 93 104
f 104 93 105
f 93 94 105
f 105 94 106
f 94 95 106
f 106 95 107
f 95 96 107
f 107 96 108
f 96 97 108
f 108 97 109
f 97 86 109
f 109 86 98
f 98 99 110
f 110 99 111
f 99 100 111
f 111 100 112
f 100 101 112
f 112 101 113
f 101 102 113
f 113 102 114
f 102 103 114
f 114 103 115
f 103 104 115
f 115 104 116
f 104 105 116
f 116 105 117
f 105 106 117
f 117 106 118
f 106 107 118
f 118 107 119
f 107 108 119
f 119 108 120
f 108 109 120
f 120 109 121
f 109 98 121
f 121 98 110
f 110 111 122
f 122 111 123
f 111 112 123
f 123 112 124
f 112 113 124
f 124 113 125
f 113 114 125
f 125 114 126
f 114 115 126
f 126 115 127
f 115 116 127
f 127 116 128
f 116 117 128
f 128 117 129
f 117 118 129
f 129 118 130
f 118 119 130
f 130 119 131
f 119 120 131
f 131 120 132
f 120 121 132
f 132 121 133
f 121 110 133
f 133 110 122
f 122 123 134
f 134 123 135
f 123 124 135
f 135 124 136
f 124 125 136
f 136 125 137
f 125 126 137
f 137 126 138
f 126 127 138
f 138 127 139
f 127 128 139
f 139 128 140
f 128 129 140
f 140 129 141
f 129 130 141
f 141 130 142
f 130 131 142
f 142 131 143
f 131 132 143
f 143 132 144
f 132 133 144
f 144 133 145
f 133 122 145
f 145 122 134
f 134 135 146
f 146 135 147
f 135 136 147
f 147 136 148
f 136 137 148
f 148 137 149
f 137 138 149
f 149 138 150
f 138 139 150
f 150 139 151
f 139 140 151
f 151 140 152
f 140 141 152
f 152 141 153
f 141 142 153
f 153 142 154
f 142 143 154
f 154 143 155
f 143 144 155
f 155 144 156
f 144 145 156
f 156 145 157
f 145 134 157
f 157 134 146
f 146 147 158
f 158 147 159
f 147 148 159
f 159 148 160
f 148 149 160
f 160 149 161
f 149 150 161
f 161 150 162
f 150 151 162
f 162 151 163
f 151 152 163
f 163 152 164
f 152 153 164
f 164 153 165
f 153 154 165
f 165 154 166
f 154 155 166
f 166 155 167
f 155 156 167
f 167 156 168
f 156 157 168
f 168 157 169
f 157 146 169
f 169 146 158
f 158 159 170
f 170 159 171
f 159 160 171
f 171 160 172
f 160 161 172
f 172 161 173
f 161 162 173
f 173 162 174
f 162 163 174
f 174 163 175
f 163 164 175
f 175 164 176
f 164 165 176
f 176 165 177
f 165 166 177
f 177 166 178
f 166 167 178
f 178 167 179
f 167 168 179
f 179 168 180
f 168 169 180
f 180 169 181
f 169 158 181
f 181 158 170
f 170 171 182
f 182 171 183
f 171 172 183
f 183 172 184
f 172 173 184
f 184 173 185
f 173 174 185
f 185 174 186
f 174 175 186
f 186 175 187
f 175 176 187
f 187 176 188
f 176 177 188
f 188 177 189
f 177 178 189
f 189 178 190
f 178 179 190
f 190 179 191
f 179 180 191
f 191 180 192
f 180 181 192
f 192 181 193
f 181 170 193
f 193 170 182
f 182 183 194
f 194 183 195
f 183 184 195
f 195 184 196
f 184 185 196
f 196 185 197
f 185 186 197
f 197 186 198
f 186 187 198
f 198 187 199
f 187 188 199
f 199 188 200
f 188 189 200
f 200 189 201
f 189 190 201
f 201 190 202
f 190 191 202
f 202 191 203
f 191 192 203
f 203 192 204
f 192 193 204
f 204 193 205
f 193 182 205
f 205 182 194
f 194 195 206
f 206 195 207
f 195 196 207
f 207 196 208
f 196 197 208
f 208 197 209
f 197 198 209
f 209 198 210
f 198 199 210
f 210 199 211
f 199 200 211
f 211 200 212
f 200 201 212
f 212 201 213
f 201 202 213
f 213 202 214
f 202 203 214
f 214 203 215
f 203 204 215
f 215 204 216
f 204 205 216
f 216 205 217
f 205 194 217
f 217 194 206
f 206 207 218
f 218 207 219
f 207 208 219
f 219 208 220
f 208 209 220
f 220 209 221
f 209 210 221
f 221 210 222
f 210 211 222
f 222 211 223
f 211 212 223
f 223 212 224
f 212 213 224
f 224 213 225
f 213 214 225
f 225 214 226
f 214 215 226
f 226 215 227
f 215 216 227
f 227 216 228
f 216 217 228
f 228 217 229
f 217 206 229
f 229 206 218
f 218 219 230
f 230 219 231
f 219 220 231
f 231 220 232
f 220 221 232
f 232 221 233
f 221 222 233
f 233 222 234
f 222 223 234
f 234 223 235
f 223 224 235
f 235 224 236
f 224 225 236
f 236 225 237
f 225 226 237
f 237 226 238
f 226 227 238
f 238 227 239
f 227 228 239
f 239 228 240
f 228 229 240
f 240 229 241
f 229 218 241
f 241 218 230
f 230 231 242
f 242 231 243
f 231 232 243
f 243 232 244
f 232 233 244
f 244 233 245
f 233 234 245
f 245 234 246
f 234 235 246
f 246 235 247
f 235 236 247
f 247 236 248
f 236 237 248
f 248 237 249
f 237 238 249
f 249 238 250
f 238 239 250
f 250 239 251
f 239 240 251
f 251 240 252
f 240 241 252
f 252 241 253
f 241 230 253
f 253 230 242
f 242 243 254
f 254 243 255
f 243 244 255
f 255 244 256
f 244 245 256
f 256 245 257
f 245 246 257
f 257 246 258
f 246 247 258
f 258 247 259
f 247 248 259
f 259 248 260
f 248 249 260
f 260 249 261
f 249 250 261
f 261 250 262
f 250 251 262
f 262 251 263
f 251 252 263
f 263 252 264
f 252 253 264
f 264 253 265
f 253 242 265
f 265 242 254
f 254 255 266
f 266 255 267
f 255 256 267
f 267 256 268
f 256 257 268
f 268 257 269
f 257 258 269
f 269 258 270
f 258 259 270
f 270 259 271
f 259 260 271
f 271 260 272
f 260 261 272
f 272 261 273
f 261 262 273
f 273 262 274
f 262 263 274
f 274 263 275
f 263 264 275
f 275 264 276
f 264 265 276
f 276 265 277
f 265 254 277
f 277 254 266
f 266 267 278
f 278 267 279
f 267 268 279
f 279 268 280
f 268 269 280
f 280 269 281
f 269 270 281
f 281 270 282
f 270 271 282
f 282 271 283
f 271 272 283
f 283 272 284
f 272 273 284
f 284 273 285
f 273 274 285
f 285 274 286
f 274 275 286
f 286 275 287
f 275 276 287
f 287 276 288
f 276 277 288
f 288 277 289
f 277 266 289
f 289 266 278
f 278 279 290
f 290 279 291
f 279 280 291
f 291 280 292
f 280 281 292
f 292 281 293
f 281 282 293
f 293 282 294
f 282 283 294
f 294 283 295
f 283 284 295
f 295 284 296
f 284 285 296
f 296 285 297
f 285 286 297
f 297 286 298
f 286 287 298
f 298 287 299
f 287 288 299
f 299 288 300
f 288 289 300
f 300 289 301
f 289 278 301
f 301 278 290
f 290 291 302
f 302 291 303
f 291 292 303
f 303 292 304
f 292 293 304
f 304 293 305
f 293 294 305
f 305 294 306
f 294 295 306
f 306 295 307
f 295 296 307
f 307 296 308
f 296 297 308
f 308 297 309
f 297 298 309
f 309 298 310
f 298 299 310
f 310 299 311
f 299 300 311
f 311 300 312
f 300 301 312
f 312 301 313
f 301 290 313
f 313 290 302
f 302 303 314
f 314 303 315
f 303 304 315
f 315 304 316
f 304 305 316
f 316 305 317
f 305 306 317
f 317 306 318
f 306 307 318
f 318 307 319
f 307 308 319
f 319 308 320
f 308 309 320
f 320 309 321
f 309 310 321
f 321 310 322
f 310 311 322
f 322 311 323
f 311 312 323
f 323 312 324
f 312 313 324
f 324 313 325
f 313 302 325
f 325 302 314
f 314 315 326
f 326 315 327
f 315 316 327
f 327 316 328
f 316 317 328
f 328 317 329
f 317 318 329
f 329 318 330
f 318 319 330
f 330 319 331
f 319 320 331
f 331 320 332
f 320 321 332
f 332 321 333
f 321 322 333
f 333 322 334
f 322 323 334
f 334 323 335
f 323 324 335
f 335 324 336
f 324 325 336
f 336 325 337
f 325 314 337
f 337 314 326
f 326 327 338
f 338 327 339
f 327 328 339
f 339 328 340
f 328 329 340
f 340 329 341
f 329 330 341
f 341 330 342
f 330 331 342
f 342 331 343
f 331 332 343
f 343 332 344
f 332 333 344
f 344 333 345
f 333 334 345
f 345 334 346
f 334 335 346
f 346 335 347
f 335 336 347
f 347 336 348
f 336 337 348
f 348 337 349
f 337 326 349
f 349 326 338
f 338 339 350
f 350 339 351
f 339 340 351
f 351 340 352
f 340 341 352
f 352 341 353
f 341 342 353
f 353 342 354
f 342 343 354
f 354 343 355
f 343 344 355
f 355 344 356
f 344 345 356
f 356 345 357
f 345 346 357
f 357 346 358
f 346 347 358
f 358 347 359
f 347 348 359
f 359 348 360
f 348 349 360
f 360 349 361
f 349 338 361
f 361 338 350
f 350 351 362
f 362 351 363
f 351 352 363
f 363 352 364
f 352 353 364
f 364 353 365
f 353 354 365
f 365 354 366
f 354 355 366
f 366 355 367
f 355 356 367
f 367 356 368
f 356 357 368
f 368 357 369
f 357 358 369
f 369 358 370
f 358 359 370
f 370 359 371
f 359 360 371
f 371 360 372
f 360 361 372
f 372 361 373
f 361 350 373
f 373 350 362
f 362 363 374
f 374 363 375
f 363 364 375
f 375 364 376
f 364 365 376
f 376 365 377
f 365 366 377
f 377 366 378
f 366 367 378
f 378 367 379
f 367 368 379
f 379 368 380
f 368 369 380
f 380 369 381
f 369 370 381
f 381 370 382
f 370 371 382
f 382 371 383
f 371 372 383
f 383 372 384
f 372 373 384
f 384 373 385
f 373 362 385
f 385 362 374
f 374 375 386
f 386 375 387
f 375 376 387
f 387 376 388
f 376 377 388
f 388 377 389
f 377 378 389
f 389 378 390
f 378 379 390
f 390 379 391
f 379 380 391
f 391 380 392
f 380 381 392
f 392 381 393
f 381 382 393
f 393 382 394
f 382 383 394
f 394 383 395
f 383 384 395
f 395 384 396
f 384 385 396
f 396 385 397
f 385 374 397
f 397 374 386
f 386 387 398
f 398 387 399
f 387 388 399
f 399 388 400
f 388 389 400
f 400 389 401
f 389 390 401
f 401 390 402
f 390 391 402
f 402 391 403
f 391 392 403
f 403 392 404
f 392 393 404
f 404 393 405
f 393 394 405
f 405 394 406
f 394 395 406
f 406 395 407
f 395 396 407
f 407 396 408
f 396 397 408
f 408 397 409
f 397 386 409
f 409 386 398
f 398 399 410
f 410 399 411
f 399 400 411
f 411 400 412
f 400 401 412
f 412 401 413
f 401 402 413
f 413 402 414
f 402 403 414
f 414 403 415
f 403 404 415
f 415 404 416
f 404 405 416
f 416 405 417
f 405 406 417
f 417 406 418
f 406 407 418
f 418 407 419
f 407 408 419
f 419 408 420
f 408 409 420
f 420 409 421
f 409 398 421
f 421 398 410
f 410 411 422
f 422 411 423
f 411 412 423
f 423 412 424
f 412 413 424
f 424 413 425
f 413 414 425
f 425 414 426
f 414 415 426
f 426 415 427
f 415 416 427
f 427 416 428
f 416 417 428
f 428 417 429
f 417 418 429
f 429 418 430
f 418 419 430
f 430 419 431
f 419 420 431
f 431 420 432
f 420 421 432
f 432 421 433
f 421 410 433
f 433 410 422
f 422 423 434
f 434 423 435
f 423 424 435
f 435 424 436
f 424 425 436
f 436 425 437
f 425 426 437
f 437 426 438
f 426 427 438
f 438 427 439
f 427 428 439
f 439 428 440
f 428 429 440
f 440 429 441
f 429 430 441
f 441 430 442
f 430 431 442
f 442 431 443
f 431 432 443
f 443 432 444
f 432 433 444
f 444 433 445
f 433 422 445
f 445 422 434
f 434 435 446
f 446 435 447
f 435 436 447
f 447 436 448
f 436 437 448
f 448 437 449
f 437 438 449
f 449 438 450
f 438 439 450
f 450 439 451
f 439 440 451
f 451 440 452
f 440 441 452
f 452 441 453
f 441 442 453
f 453 442 454
f 442 443 454
f 454 443 455
f 443 444 455
f 455 444 456
f 444 445 456
f 456 445 457
f 445 434 457
f 457 434 446
f 446 447 458
f 458 447 459
f 447 448 459
f 459 448 460
f 448 449 460
f 460 449 461
f 449 450 461
f 461 450 462
f 450 451 462
f 462 451 463
f 451 452 463
f 463 452 464
f 452 453 464
f 464 453 465
f 453 454 465
f 465 454 466
f 454 455 466
f 466 455 467
f 455 456 467
f 467 456 468
f 456 457 468
f 468 457 469
f 457 446 469
f 469 446 458
f 458 459 470
f 470 459 471
f 459 460 471
f 471 460 472
f 460 461 472
f 472 461 473
f 461 462 473
f 473 462 474
f 462 463 474
f 474 463 475
f 463 464 475
f 475 464 476
f 464 465 476
f 476 465 477
f 465 466 477
f 477 466 478
f 466 467 478
f 478 467 479
f 467 468 479
f 479 468 480
f 468 469 480
f 480 469 481
f 469 458 481
f 481 458 470
f 470 471 482
f 482 471 483
f 471 472 483
f 483 472 484
f 472 473 484
f 484 473 485
f 473 474 485
f 485 474 486
f 474 475 486
f 486 475 487
f 475 476 487
f 487 476 488
f 476 477 488
f 488 477 489
f 477 478 489
f 489 478 490
f 478 479 490
f 490 479 491
f 479 480 491
f 491 480 492
f 480 481 492
f 492 481 493
f 481 470 493
f 493 470 482
f 482 483 494
f 494 483 495
f 483 484 495
f 495 484 496
f 484 485 496
f 496 485 497
f 485 486 497
f 497 486 498
f 486 487 498
f 498 487 499
f 487 488 499
f 499 488 500
f 488 489 500
f 500 489 501
f 489 490 501
f 501 490 502
f 490 491 502
f 502 491 503
f 491 492 503
f 503 492 504
f 492 493 504
f 504 493 505
f 493 482 505
f 505 482 494
f 494 495 506
f 506 495 507
f 495 496 507
f 507 496 508
f 496 497 508
f 508 497 509
f 497 498 509
f 509 498 510
f 498 499 510
f 510 499 511
f 499 500 511
f 511 500 512
f 500 501 512
f 512 501 513
f 501 502 513
f 513 502 514
f 502 503 514
f 514 503 515
f 503 504 515
f 515 504 516
f 504 505 516
f 516 505 517
f 505 494 517
f 517 494 506
f 506 507 518
f 518 507 519
f 507 508 519
f 519 508 520
f 508 509 520
f 520 509 521
f 509 510 521
f 521 510 522
f 510 511 522
f 522 511 523
f 511 512 523
f 523 512 524
f 512 513 524
f 524 513 525
f 513 514 525
f 525 514 526
f 514 515 526
f 526 515 527
f 515 516 527
f 527 516 528
f 516 517 528
f 528 517 529
f 517 506 529
f 529 506 518
f 518 519 530
f 530 519 531
f 519 520 531
f 531 520 532
f 520 521 532
f 532 521 533
f 521 522 533
f 533 522 534
f 522 523 534
f 534 523 535
f 523 524 535
f 535 524 536
f 524 525 536
f 536 525 537
f 525 526 537
f 537 526 538
f 526 527 538
f 538 527 539
f 527 528 539
f 539 528 540
f 528 529 540
f 540 529 541
f 529 518 541
f 541 518 530
f 530 531 542
f 542 531 543
f 531 532 543
f 543 532 544
f 532 533 544
f 544 533 545
f 533 534 545
f 545 534 546
f 534 535 546
f 546 535 547
f 535 536 547
f 547 536 548
f 536 537 548
f 548 537 549
f 537 538 549
f 549 538 550
f 538 539 550
f 550 539 551
f 539 540 551
f 551 540 552
f 540 541 552
f 552 541 553
f 541 530 553
f 553 530 542
f 542 543 554
f 554 543 555
f 543 544 555
f 555 544 556
f 544 545 556
f 556 545 557
f 545 546 557
f 557 546 558
f 546 547 558
f 558 547 559
f 547 548 559
f 559 548 560
f 548 549 560
f 560 549 561
f 549 550 561
f 561 550 562
f 550 551 562
f 562 551 563
f 551 552 563
f 563 552 564
f 552 553 564
f 564 553 565
f 553 542 565
f 565 542 554
f 554 555 566
f 566 555 567
f 555 556 567
f 567 556 568
f 556 557 568
f 568 557 569
f 557 558 569
f 569 558 570
f 558 559 570
f 570 559 571
f 559 560 571
f 571 560 572
f 560 561 572
f 572 561 573
f 561 562 573
f 573 562 574
f 562 563 574
f 574 563 575
f 563 564 575
f 575 564 576
f 564 565 576
f 576 565 577
f 565 554 577
f 577 554 566
f 566 567 578
f 578 567 579
f 567 568 579
f 579 568 580
f 568 569 580
f 580 569 581
f 569 570 581
f 581 570 582
f 570 571 582
f 582 571 583
f 571 572 583
f 583 572 584
f 572 573 584
f 584 573 585
f 573 574 585
f 585 574 586
f 574 575 586
f 586 575 587
f 575 576 587
f 587 576 588
f 576 577 588
f 588 577 589
f 577 566 589
f 589 566 578
f 578 579 590
f 590 579 591
f 579 580 591
f 591 580 592
f 580 581 592
f 592 581 593
f 581 582 593
f 593 582 594
f 582 583 594
f 594 583 595
f 583 584 595
f 595 584 596
f 584 585 596
f 596 585 597
f 585 586 597
f 597 586 598
f 586 587 598
f 598 587 599
f 587 588 599
f 599 588 600
f 588 589 600
f 600 589 601
f 589 578 601
f 601 578 590
f 590 591 602
f 602 591 603
f 591 592 603
f 603 592 604
f 592 593 604
f 604 593 605
f 593 594 605
f 605 594 606
f 594 595 606
f 606 595 607
f 595 596 607
f 607 596 608
f 596 597 608
f 608 597 609
f 597 598 609
f 609 598 610
f 598 599 610
f 610 599 611
f 599 600 611
f 611 600 612
f 600 601 612
f 612 601 613
f 601 590 613
f 613 590 602
f 602 603 614
f 614 603 615
f 603 604 615
f 615 604 616
f 604 605 616
f 616 605 617
f 605 606 617
f 617 606 618
f 606 607 618
f 618 607 619
f 607 608 619
f 619 608 620
f 608 609 620
f 620 609 621
f 609 610 621
f 621 610 622
f 610 611 622
f 622 611 623
f 611 612 623
f 623 612 624
f 612 613 624
f 624 613 625
f 613 602 625
f 625 602 614
f 614 615 626
f 626 615 627
f 615 616 627
f 627 616 628
f 616 617 628
f 628 617 629
f 617 618 629
f 629 618 630
f 618 619 630
f 630 619 631
f 619 620 631
f 631 620 632
f 620 621 632
f 632 621 633
f 621 622 633
f 633 622 634
f 622 623 634
f 634 623 635
f 623 624 635
f 635 624 636
f 624 625 636
f 636 625 637
f 625 614 637
f 637 614 626
f 626 627 638
f 638 627 639
f 627 628 639
f 639 628 640
f 628 629 640
f 640 629 641
f 629 630 641
f 641 630 642
f 630 631 642
f 642 631 643
f 631 632 643
f 643 632 644
f 632 633 644
f 644 633 645
f 633 634 645
f 645 634 646
f 634 635 646
f 646 635 647
f 635 636 647
f 647 636 648
f 636 637 648
f 648 637 649
f 637 626 649
f 649 626 638
f 638 639 650
f 650 639 651
f 639 640 651
f 651 640 652
f 640 641 652
f 652 641 653
f 641 642 653
f 653 642 654
f 642 643 654
f 654 643 655
f 643 644 655
f 655 644 656
f 644 645 656
f 656 645 657
f 645 646 657
f 657 646 658
f 646 647 658
f 658 647 659
f 647 648 659
f 659 648 660
f 648 649 660
f 660 649 661
f 649 638 661
f 661 638 650
f 650 651 662
f 662 651 663
f 651 652 663
f 663 652 664
f 652 653 664
f 664 653 665
f 653 654 665
f 665 654 666
f 654 655 666
f 666 655 667
f 655 656 667
f 667 656 668
f 656 657 668
f 668 657 669
f 657 658 669
f 669 658 670
f 658 659 670
f 670 659 671
f 659 660 671
f 671 660 672
f 660 661 672
f 672 661 673
f 661 650 673
f 673 650 662
f 662 663 674
f 674 663 675
f 663 664 675
f 675 664 676
f 664 665 676
f 676 665 677
f 665 666 677
f 677 666 678
f 666 667 678
f 678 667 679
f 667 668 679
f 679 668 680
f 668 669 680
f 680 669 681
f 669 670 681
f 681 670 682
f 670 671 682
f 682 671 683
f 671 672 683
f 683 672 684
f 672 673 684
f 684 673 685
f 673 662 685
f 685 662 674
f 674 675 686
f 686 675 687
f 675 676 687
f 687 676 688
f 676 677 688
f 688 677 689
f 677 678 689
f 689 678 690
f 678 679 690
f 690 679 691
f 679 680 691
f 691 680 692
f 680 681 692
f 692 681 693
f 681 682 693
f 693 682 694
f 682 683 694
f 694 683 695
f 683 684 695
f 695 684 696
f 684 685 696
f 696 685 697
f 685 674 697
f 697 674 686
f 686 687 698
f 698 687 699
f 687 688 699
f 699 688 700
f 688 689 700
f 700 689 701
f 689 690 701
f 701 690 702
f 690 691 702
f 702 691 703
f 691 692 703
f 703 692 704
f 692 693 704
f 704 693 705
f 693 694 705
f 705 694 706
f 694 695 706
f 706 695 707
f 695 696 707
f 707 696 708
f 696 697 708
f 708 697 709
f 697 686 709
f 709 686 698
f 698 699 710
f 710 699 711
f 699 700 711
f 711 700 712
f 700 701 712
f 712 701 713
f 701 702 713
f 713 702 714
f 702 703 714
f 714 703 715
f 703 704 715
f 715 704 716
f 704 705 716
f 716 705 717
f 705 706 717
f 717 706 718
f 706 707 718
f 718 707 719
f 707 708 719
f 719 708 720
f 708 709 720
f 720 709 721
f 709 698 721
f 721 698 710
f 710 711 722
f 722 711 723
f 711 712 723
f 723 712 724
f 712 713 724
f 724 713 725
f 713 714 725
f 725 714 726
f 714 715 726
f 726 715 727
f 715 716 727
f 727 716 728
f 716 717 728
f 728 717 729
f 717 718 729
f 729 718 730
f 718 719 730
f 730 719 731
f 719 720 731
f 731 720 732
f 720 721 732
f 732 721 733
f 721 710 733
f 733 710 722
f 722 723 734
f 734 723 735
f 723 724 735
f 735 724 736
f 724 725 736
f 736 725 737
f 725 726 737
f 737 726 738
f 726 727 738
f 738 727 739
f 727 728 739
f 739 728 740
f 728 729 740
f 740 729 741
f 729 730 741
f 741 730 742
f 730 731 742
f 742 731 743
f 731 732 743
f 743 732 744
f 732 733 744
f 744 733 745
f 733 722 745
f 745 722 734
f 734 735 746
f 746 735 747
f 735 736 747
f 747 736 748
f 736 737 748
f 748 737 749
f 737 738 749
f 749 738 750
f 738 739 750
f 750 739 751
f 739 740 751
f 751 740 752
f 740 741 752
f 752 741 753
f 741 742 753
f 753 742 754
f 742 743 754
f 754 743 755
f 743 744 755
f 755 744 756
f 744 745 756
f 756 745 757
f 745 734 757
f 757 734 746
f 746 747 758
f 758 747 759
f 747 748 759
f 759 748 760
f 748 749 760
f 760 749 761
f 749 750 761
f 761 750 762
f 750 751 762
f 762 751 763
f 751 752 763
f 763 752 764
f 752 753 764
f 764 753 765
f 753 754 765
f 765 754 766
f 754 755 766
f 766 755 767
f 755 756 767
f 767 756 768
f 756 757 768
f 768 757 769
f 757 746 769
f 769 746 758
f 758 759 770
f 770 759 771
f 759 760 771
f 771 760 772
f 760 761 772
f 772 761 773
f 761 762 773
f 773 762 774
f 762 763 774
f 774 763 775
f 763 764 775
f 775 764 776
f 764 765 776
f 776 765 777
f 765 766 777
f 777 766 778
f 766 767 778
f 778 767 779
f 767 768 779
f 779 768 780
f 768 769 780
f 780 769 781
f 769 758 781
f 781 758 770
f 770 771 782
f 782 771 783
f 771 772 783
f 783 772 784
f 772 773 784
f 784 773 785
f 773 774 785
f 785 774 786
f 774 775 786
f 786 775 787
f 775 776 787
f 787 776 788
f 776 777 788
f 788 777 789
f 777 778 789
f 789 778 790
f 778 779 790
f 790 779 791
f 779 780 791
f 791 780 792
f 780 781 792
f 792 781 793
f 781 770 793
f 793 770 782
f 782 783 794
f 794 783 795
f 783 784 795
f 795 784 796
f 784 785 796
f 796 785 797
f 785 786 797
f 797 786 798
f 786 787 798
f 798 787 799
f 787 788 799
f 799 788 800
f 788 789 800
f 800 789 801
f 789 790 801
f 801 790 802
f 790 791 802
f 802 791 803
f 791 792 803
f 803 792 804
f 792 793 804
f 804 793 805
f 793 782 805
f 805 782 794
f 794 795 806
f 806 795 807
f 795 796 807
f 807 796 808
f 796 797 808
f 808 797 809
f 797 798 809
f 809 798 810
f 798 799 810
f 810 799 811
f 799 800 811
f 811 800 812
f 800 801 812
f 812 801 813
f 801 802 813
f 813 802 814
f 802 803 814
f 814 803 815
f 803 804 815
f 815 804 816
f 804 805 816
f 816 805 817
f 805 794 817
f 817 794 806
f 806 807 818
f 818 807 819
f 807 808 819
f 819 808 820
f 808 809 820
f 820 809 821
f 809 810 821
f 821 810 822
f 810 811 822
f 822 811 823
f 811 812 823
f 823 812 824
f 812 813 824
f 824 813 825
f 813 814 825
f 825 814 826
f 814 815 826
f 826 815 827
f 815 816 827
f 827 816 828
f 816 817 828
f 828 817 829
f 817 806 829
f 829 806 818
f 818 819 830
f 830 819 831
f 819 820 831
f 831 820 832
f 820 821 832
f 832 821 833
f 821 822 833
f 833 822 834
f 822 823 834
f 834 823 835
f 823 824 835
f 835 824 836
f 824 825 836
f 836 825 837
f 825 826 837
f 837 826 838
f 826 827 838
f 838 827 839
f 827 828 839
f 839 828 840
f 828 829 840
f 840 829 841
f 829 818 841
f 841 818 830
f 830 831 842
f 842 831 843
f 831 832 843
f 843 832 844
f 832 833 844
f 844 833 845
f 833 834 845
f 845 834 846
f 834 835 846
f 846 835 847
f 835 836 847
f 847 836 848
f 836 837 848
f 848 837 849
f 837 838 849
f 849 838 850
f 838 839 850
f 850 839 851
f 839 840 851
f 851 840 852
f 840 841 852
f 852 841 853
f 841 830 853
f 853 830 842
f 842 843 854
f 854 843 855
f 843 844 855
f 855 844 856
f 844 845 856
f 856 845 857
f 845 846 857
f 857 846 858
f 846 847 858
f 858 847 859
f 847 848 859
f 859 848 860
f 848 849 860
f 860 849 861
f 849 850 861
f 861 850 862
f 850 851 862
f 862 851 863
f 851 852 863
f 863 852 864
f 852 853 864
f 864 853 865
f 853 842 865
f 865 842 854
f 854 855 866
f 866 855 867
f 855 856 867
f 867 856 868
f 856 857 868
f 868 857 869
f 857 858 869
f 869 858 870
f 858 859 870
f 870 859 871
f 859 860 871
f 871 860 872
f 860 861 872
f 872 861 873
f 861 862 873
f 873 862 874
f 862 863 874
f 874 863 875
f 863 864 875
f 875 864 876
f 864 865 876
f 876 865 877
f 865 854 877
f 877 854 866
f 866 867 878
f 878 867 879
f 867 868 879
f 879 868 880
f 868 869 880
f 880 869 881
f 869 870 881
f 881 870 882
f 870 871 882
f 882 871 883
f 871 872 883
f 883 872 884
f 872 873 884
f 884 873 885
f 873 874 885
f 885 874 886
f 874 875 886
f 886 875 887
f 875 876 887
f 887 876 888
f 876 877 888
f 888 877 889
f 877 866 889
f 889 866 878
f 878 879 890
f 890 879 891
f 879 880 891
f 891 880 892
f 880 881 892
f 892 881 893
f 881 882 893
f 893 882 894
f 882 883 894
f 894 883 895
f 883 884 895
f 895 884 896
f 884 885 896
f 896 885 897
f 885 886 897
f 897 886 898
f 886 887 898
f 898 887 899
f 887 888 899
f 899 888 900
f 888 889 900
f 900 889 901
f 889 878 901
f 901 878 890
f 890 891 902
f 902 891 903
f 891 892 903
f 903 892 904
f 892 893 904
f 904 893 905
f 893 894 905
f 905 894 906
f 894 895 906
f 906 895 907
f 895 896 907
f 907 896 908
f 896 897 908
f 908 897 909
f 897 898 909
f 909 898 910
f 898 899 910
f 910 899 911
f 899 900 911
f 911 900 912
f 900 901 912
f 912 901 913
f 901 890 913
f 913 890 902
f 902 903 914
f 914 903 915
f 903 904 915
f 915 904 916
f 904 905 916
f 916 905 917
f 905 906 917
f 917 906 918
f 906 907 918
f 918 907 919
f 907 908 919
f 919 908 920
f 908 909 920
f 920 909 921
f 909 910 921
f 921 910 922
f 910 911 922
f 922 911 923
f 911 912 923
f 923 912 924
f 912 913 924
f 924 913 925
f 913 902 925
f 925 902 914
f 914 915 926
f 926 915 927
f 915 916 927
f 927 916 928
f 916 917 928
f 928 917 929
f 917 918 929
f 929 918 930
f 918 919 930
f 930 919 931
f 919 920 931
f 931 920 932
f 920 921 932
f 932 921 933
f 921 922 933
f 933 922 934
f 922 923 934
f 934 923 935
f 923 924 935
f 935 924 936
f 924 925 936
f 936 925 937
f 925 914 937
f 937 914 926
f 926 927 938
f 938 927 939
f 927 928 939
f 939 928 940
f 928 929 940
f 940 929 941
f 929 930 941
f 941 930 942
f 930 931 942
f 942 931 943
f 931 932 943
f 943 932 944
f 932 933 944
f 944 933 945
f 933 934 945
f 945 934 946
f 934 935 946
f 946 935 947
f 935 936 947
f 947 936 948
f 936 937 948
f 948 937 949
f 937 926 949
f 949 926 938
f 938 939 950
f 950 939 951
f 939 940 951
f 951 940 952
f 940 941 952
f 952 941 953
f 941 942 953
f 953 942 954
f 942 943 954
f 954 943 955
f 943 944 955
f 955 944 956
f 944 945 956
f 956 945 957
f 945 946 957
f 957 946 958
f 946 947 958
f 958 947 959
f 947 948 959
f 959 948 960
f 948 949 960
f 960 949 961
f 949 938 961
f 961 938 950
f 950 951 962
f 962 951 963
f 951 952 963
f 963 952 964
f 952 953 964
f 964 953 965
f 953 954 965
f 965 954 966
f 954 955 966
f 966 955 967
f 955 956 967
f 967 956 968
f 956 957 968
f 968 957 969
f 957 958 969
f 969 958 970
f 958 959 970
f 970 959 971
f 959 960 971
f 971 960 972
f 960 961 972
f 972 961 973
f 961 950 973
f 973 950 962
f 962 963 974
f 974 963 975
f 963 964 975
f 975 964 976
f 964 965 976
f 976 965 977
f 965 966 977
f 977 966 978
f 966 967 978
f 978 967 979
f 967 968 979
f 979 968 980
f 968 969 980
f 980 969 981
f 969 970 981
f 981 970 982
f 970 971 982
f 982 971 983
f 971 972 983
f 983 972 984
f 972 973 984
f 984 973 985
f 973 962 985
f 985 962 974
f 974 975 986
f 986 975 987
f 975 976 987
f 987 976 988
f 976 977 988
f 988 977 989
f 977 978 989
f 989 978 990
f 978 979 990
f 990 979 991
f 979 980 991
f 991 980 992
f 980 981 992
f 992 981 993
f 981 982 993
f 993 982 994
f 982 983 994
f 994 983 995
f 983 984 995
f 995 984 996
f 984 985 996
f 996 985 997
f 985 974 997
f 997 974 986
f 986 987 998
f 998 987 999
f 987 988 999
f 999 988 1000
f 988 989 1000
f 1000 989 1001
f 989 990 1001
f 1001 990 1002
f 990 991 1002
f 1002 991 1003
f 991 992 1003
f 1003 992 1004
f 992 993 1004
f 1004 993 1005
f 993 994 1005
f 1005 994 1006
f 994 995 1006
f 1006 995 1007
f 995 996 1007
f 1007 996 1008
f 996 997 1008
f 1008 997 1009
f 997 986 1009
f 1009 986 998
f 998 999 1010
f 1010 999 1011
f 999 1000 1011
f 1011 1000 1012
f 1000 1001 1012
f 1012 1001 1013
f 1001 1002 1013
f 1013 1002 1014
f 1002 1003 1014
f 1014 1003 1015
f 1003 1004 1015
f 1015 1004 1016
f 1004 1005 1016
f 1016 1005 1017
f 1005 1006 1017
f 1017 1006 1018
f 1006 1007 1018
f 1018 1007 1019
f 1007 1008 1019
f 1019 1008 1020
f 1008 1009 1020
f 1020 1009 1021
f 1009 998 1021
f 1021 998 1010
f 1010 1011 1022
f 1022 1011 1023
f 1011 1012 1023
f 1023 1012 1024
f 1012 1013 1024
f 1024 1013 1025
f 1013 1014 1025
f 1025 1014 1026
f 1014 1015 1026
f 1026 1015 1027
f 1015 1016 1027
f 1027 1016 1028
f 1016 1017 1028
f 1028 1017 1029
f 1017 1018 1029
f 1029 1018 1030
f 1018 1019 1030
f 1030 1019 1031
f 1019 1020 1031
f 1031 1020 1032
f 1020 1021 1032
f 1032 1021 1033
f 1021 1010 1033
f 1033 1010 1022
f 1022 1023 1034
f 1034 1023 1035
f 1023 1024 1035
f 1035 1024 1036
f 1024 1025 1036
f 1036 1025 1037
f 1025 1026 1037
f 1037 1026 1038
f 1026 1027 1038
f 1038 1027 1039
f 1027 1028 1039
f 1039 1028 1040
f 1028 1029 1040
f 1040 1029 1041
f 1029 1030 1041
f 1041 1030 1042
f 1030 1031 1042
f 1042 1031 1043
f 1031 1032 1043
f 1043 1032 1044
f 1032 1033 1044
f 1044 1033 1045
f 1033 1022 1045
f 1045 1022 1034
f 1034 1035 1046
f 1046 1035 1047
f 1035 1036 1047
f 1047 1036 1048
f 1036 1037 1048
f 1048 1037 1049
f 1037 1038 1049
f 1049 1038 1050
f 1038 1039 1050
f 1050 1039 1051
f 1039 1040 1051
f 1051 1040 1052
f 1040 1041 1052
f 1052 1041 1053
f 1041 1042 1053
f 1053 1042 1054
f 1042 1043 1054
f 1054 1043 1055
f 1043 1044 1055
f 1055 1044 1056
f 1044 1045 1056
f 1056 1045 1057
f 1045 1034 1057
f 1057 1034 1046
f 1046 1047 1058
f 1058 1047 1059
f 1047 1048 1059
f 1059 1048 1060
f 1048 1049 1060
f 1060 1049 1061
f 1049 1050 1061
f 1061 1050 1062
f 1050 1051 1062
f 1062 1051 1063
f 1051 1052 1063
f 1063 1052 1064
f 1052 1053 1064
f 1064 1053 1065
f 1053 1054 1065
f 1065 1054 1066
f 1054 1055 1066
f 1066 1055 1067
f 1055 1056 1067
f 1067 1056 1068
f 1056 1057 1068
f 1068 1057 1069
f 1057 1046 1069
f 1069 1046 1058
f 1058 1059 1070
f 1070 1059 1071
f 1059 1060 1071
f 1071 1060 1072
f 1060 1061 1072
f 1072 1061 1073
f 1061 1062 1073
f 1073 1062 1074
f 1062 1063 1074
f 1074 1063 1075
f 1063 1064 1075
f 1075 1064 1076
f 1064 1065 1076
f 1076 1065 1077
f 1065 1066 1077
f 1077 1066 1078
f 1066 1067 1078
f 1078 1067 1079
f 1067 1068 1079
f 1079 1068 1080
f 1068 1069 1080
f 1080 1069 1081
f 1069 1058 1081
f 1081 1058 1070
f 1070 1071 1082
f 1082 1071 1083
f 1071 1072 1083
f 1083 1072 1084
f 1072 1073 1084
f 1084 1073 1085
f 1073 1074 1085
f 1085 1074 1086
f 1074 1075 1086
f 1086 1075 1087
f 1075 1076 1087
f 1087 1076 1088
f 1076 1077 1088
f 1088 1077 1089
f 1077 1078 1089
f 1089 1078 1090
f 1078 1079 1090
f 1090 1079 1091
f 1079 1080 1091
f 1091 1080 1092
f 1080 1081 1092
f 1092 1081 1093
f 1081 1070 1093
f 1093 1070 1082
f 1082 1083 1094
f 1094 1083 1095
f 1083 1084 1095
f 1095 1084 1096
f 1084 1085 1096
f 1096 1085 1097
f 1085 1086 1097
f 1097 1086 1098
f 1086 1087 1098
f 1098 1087 1099
f 1087 1088 1099
f 1099 1088 1100
f 1088 1089 1100
f 1100 1089 1101
f 1089 1090 1101
f 1101 1090 1102
f 1090 1091 1102
f 1102 1091 1103
f 1091 1092 1103
f 1103 1092 1104
f 1092 1093 1104
f 1104 1093 1105
f 1093 1082 1105
f 1105 1082 1094
f 1094 1095 1106
f 1106 1095 1107
f 1095 1096 1107
f 1107 1096 1108
f 1096 1097 1108
f 1108 1097 1109
f 1097 1098 1109
f 1109 1098 1110
f 1098 1099 1110
f 1110 1099 1111
f 1099 1100 1111
f 1111 1100 1112
f 1100 1101 1112
f 1112 1101 1113
f 1101 1102 1113
f 1113 1102 1114
f 1102 1103 1114
f 1114 1103 1115
f 1103 1104 1115
f 1115 1104 1116
f 1104 1105 1116
f 1116 1105 1117
f 1105 1094 1117
f 1117 1094 1106
f 1106 1107 1118
f 1118 1107 1119
f 1107 1108 1119
f 1119 1108 1120
f 1108 1109 1120
f 1120 1109 1121
f 1109 1110 1121
f 1121 1110 1122
f 1110 1111 1122
f 1122 1111 1123
f 1111 1112 1123
f 1123 1112 1124
f 1112 1113 1124
f 1124 1113 1125
f 1113 1114 1125
f 1125 1114 1126
f 1114 1115 1126
f 1126 1115 1127
f 1115 1116 1127
f 1127 1116 1128
f 1116 1117 1128
f 1128 1117 1129
f 1117 1106 1129
f 1129 1106 1118
f 1118 1119 1130
f 1130 1119 1131
f 1119 1120 1131
f 1131 1120 1132
f 1120 1121 1132
f 1132 1121 1133
f 1121 1122 1133
f 1133 1122 1134
f 1122 1123 1134
f 1134 1123 1135
f 1123 1124 1135
f 1135 1124 1136
f 1124 1125 1136
f 1136 1125 1137
f 1125 1126 1137
f 1137 1126 1138
f 1126 1127 1138
f 1138 1127 1139
f 1127 1128 1139
f 1139 1128 1140
f 1128 1129 1140
f 1140 1129 1141
f 1129 1118 1141
f 1141 1118 1130
f 1130 1131 1142
f 1142 1131 1143
f 1131 1132 1143
f 1143 1132 1144
f 1132 1133 1144
f 1144 1133 1145
f 1133 1134 1145
f 1145 1134 1146
f 1134 1135 1146
f 1146 1135 1147
f 1135 1136 1147
f 1147 1136 1148
f 1136 1137 1148
f 1148 1137 1149
f 1137 1138 1149
f 1149 1138 1150
f 1138 1139 1150
f 1150 1139 1151
f 1139 1140 1151
f 1151 1140 1152
f 1140 1141 1152
f 1152 1141 1153
f 1141 1130 1153
f 1153 1130 1142
f 1142 1143 1154
f 1154 1143 1155
f 1143 1144 1155
f 1155 1144 1156
f 1144 1145 1156
f 1156 1145 1157
f 1145 1146 1157
f 1157 1146 1158
f 1146 1147 1158
f 1158 1147 1159
f 1147 1148 1159
f 1159 1148 1160
f 1148 1149 1160
f 1160 1149 1161
f 1149 1150 1161
f 1161 1150 1162
f 1150 1151 1162
f 1162 1151 1163
f 1151 1152 1163
f 1163 1152 1164
f 1152 1153 1164
f 1164 1153 1165
f 1153 1142 1165
f 1165 1142 1154
f 1154 1155 1166
f 1166 1155 1167
f 1155 1156 1167
f 1167 1156 1168
f 1156 1157 1168
f 1168 1157 1169
f 1157 1158 1169
f 1169 1158 1170
f 1158 1159 1170
f 1170 1159 1171
f 1159 1160 1171
f 1171 1160 1172
f 1160 1161 1172
f 1172 1161 1173
f 1161 1162 1173
f 1173 1162 1174
f 1162 1163 1174
f 1174 1163 1175
f 1163 1164 1175
f 1175 1164 1176
f 1164 1165 1176
f 1176 1165 1177
f 1165 1154 1177
f 1177 1154 1166
f 1166 1167 1178
f 1178 1167 1179
f 1167 1168 1179
f 1179 1168 1180
f 1168 1169 1180
f 1180 1169 1181
f 1169 1170 1181
f 1181 1170 1182
f 1170 1171 1182
f 1182 1171 1183
f 1171 1172 1183
f 1183 1172 1184
f 1172 1173 1184
f 1184 1173 1185
f 1173 1174 1185
f 1185 1174 1186
f 1174 1175 1186
f 1186 1175 1187
f 1175 1176 1187
f 1187 1176 1188
f 1176 1177 1188
f 1188 1177 1189
f 1177 1166 1189
f 1189 1166 1178
f 1178 1179 1190
f 1190 1179 1191
f 1179 1180 1191
f 1191 1180 1192
f 1180 1181 1192
f 1192 1181 1193
f 1181 1182 1193
f 1193 1182 1194
f 1182 1183 1194
f 1194 1183 1195
f 1183 1184 1195
f 1195 1184 1196
f 1184 1185 1196
f 1196 1185 1197
f 1185 1186 1197
f 1197 1186 1198
f 1186 1187 1198
f 1198 1187 1199
f 1187 1188 1199
f 1199 1188 1200
f 1188 1189 1200
f 1200 1189 1201
f 1189 1178 1201
f 1201 1178 1190
f 1190 1191 1202
f 1202 1191 1203
f 1191 1192 1203
f 1203 1192 1204
f 1192 1193 1204
f 1204 1193 1205
f 1193 1194 1205
f 1205 1194 1206
f 1194 1195 1206
f 1206 1195 1207
f 1195 1196 1207
f 1207 1196 1208
f 1196 1197 1208
f 1208 1197 1209
f 1197 1198 1209
f 1209 1198 1210
f 1198 1199 1210
f 1210 1199 1211
f 1199 1200 1211
f 1211 1200 1212
f 1200 1201 1212
f 1212 1201 1213
f 1201 1190 1213
f 1213 1190 1202
f 1202 1203 1214
f 1214 1203 1215
f 1203 1204 1215
f 1215 1204 1216
f 1204 1205 1216
f 1216 1205 1217
f 1205 1206 1217
f 1217 1206 1218
f 1206 1207 1218
f 1218 1207 1219
f 1207 1208 1219
f 1219 1208 1220
f 1208 1209 1220
f 1220 1209 1221
f 1209 1210 1221
f 1221 1210 1222
f 1210 1211 1222
f 1222 1211 1223
f 1211 1212 1223
f 1223 1212 1224
f 1212 1213 1224
f 1224 1213 1225
f 1213 1202 1225
f 1225 1202 1214
f 1214 1215 1226
f 1226 1215 1227
f 1215 1216 1227
f 1227 1216 1228
f 1216 1217 1228
f 1228 1217 1229
f 1217 1218 1229
f 1229 1218 1230
f 1218 1219 1230
f 1230 1219 1231
f 1219 1220 1231
f 1231 1220 1232
f 1220 1221 1232
f 1232 1221 1233
f 1221 1222 1233
f 1233 1222 1234
f 1222 1223 1234
f 1234 1223 1235
f 1223 1224 1235
f 1235 1224 1236
f 1224 1225 1236
f 1236 1225 1237
f 1225 1214 1237
f 1237 1214 1226
f 1226 1227 1238
f 1238 1227 1239
f 1227 1228 1239
f 1239 1228 1240
f 1228 1229 1240
f 1240 1229 1241
f 1229 1230 1241
f 1241 1230 1242
f 1230 1231 1242
f 1242 1231 1243
f 1231 1232 1243
f 1243 1232 1244
f 1232 1233 1244
f 1244 1233 1245
f 1233 1234 1245
f 1245 1234 1246
f 1234 1235 1246
f 1246 1235 1247
f 1235 1236 1247
f 1247 1236 1248
f 1236 1237 1248
f 1248 1237 1249
f 1237 1226 1249
f 1249 1226 1238
f 1238 1239 1250
f 1250 1239 1251
f 1239 1240 1251
f 1251 1240 1252
f 1240 1241 1252
f 1252 1241 1253
f 1241 1242 1253
f 1253 1242 1254
f 1242 1243 1254
f 1254 1243 1255
f 1243 1244 1255
f 1255 1244 1256
f 1244 1245 1256
f 1256 1245 1257
f 1245 1246 1257
f 1257 1246 1258
f 1246 1247 1258
f 1258 1247 1259
f 1247 1248 1259
f 1259 1248 1260
f 1248 1249 1260
f 1260 1249 1261
f 1249 1238 1261
f 1261 1238 1250
f 1250 1251 1262
f 1262 1251 1263
f 1251 1252 1263
f 1263 1252 1264
f 1252 1253 1264
f 1264 1253 1265
f 1253 1254 1265
f 1265 1254 1266
f 1254 1255 1266
f 1266 1255 1267
f 1255 1256 1267
f 1267 1256 1268
f 1256 1257 1268
f 1268 1257 1269
f 1257 1258 1269
f 1269 1258 1270
f 1258 1259 1270
f 1270 1259 1271
f 1259 1260 1271
f 1271 1260 1272
f 1260 1261 1272
f 1272 1261 1273
f 1261 1250 1273
f 1273 1250 1262
f 1262 1263 1274
f 1274 1263 1275
f 1263 1264 1275
f 1275 1264 1276
f 1264 1265 1276
f 1276 1265 1277
f 1265 1266 1277
f 1277 1266 1278
f 1266 1267 1278
f 1278 1267 1279
f 1267 1268 1279
f 1279 1268 1280
f 1268 1269 1280
f 1280 1269 1281
f 1269 1270 1281
f 1281 1270 1282
f 1270 1271 1282
f 1282 1271 1283
f 1271 1272 1283
f 1283 1272 1284
f 1272 1273 1284
f 1284 1273 1285
f 1273 1262 1285
f 1285 1262 1274
f 1274 1275 1286
f 1286 1275 1287
f 1275 1276 1287
f 1287 1276 1288
f 1276 1277 1288
f 1288 1277 1289
f 1277 1278 1289
f 1289 1278 1290
f 1278 1279 1290
f 1290 1279 1291
f 1279 1280 1291
f 1291 1280 1292
f 1280 1281 1292
f 1292 1281 1293
f 1281 1282 1293
f 1293 1282 1294
f 1282 1283 1294
f 1294 1283 1295
f 1283 1284 1295
f 1295 1284 1296
f 1284 1285 1296
f 1296 1285 1297
f 1285 1274 1297
f 1297 1274 1286
f 1286 1287 1298
f 1298 1287 1299
f 1287 1288 1299
f 1299 1288 1300
f 1288 1289 1300
f 1300 1289 1301
f 1289 1290 1301
f 1301 1290 1302
f 1290 1291 1302
f 1302 1291 1303
f 1291 1292 1303
f 1303 1292 1304
f 1292 1293 1304
f 1304 1293 1305
f 1293 1294 1305
f 1305 1294 1306
f 1294 1295 1306
f 1306 1295 1307
f 1295 1296 1307
f 1307 1296 1308
f 1296 1297 1308
f 1308 1297 1309
f 1297 1286 1309
f 1309 1286 1298
f 1298 1299 1310
f 1310 1299 1311
f 1299 1300 1311
f 1311 1300 1312
f 1300 1301 1312
f 1312 1301 1313
f 1301 1302 1313
f 1313 1302 1314
f 1302 1303 1314
f 1314 1303 1315
f 1303 1304 1315
f 1315 1304 1316
f 1304 1305 1316
f 1316 1305 1317
f 1305 1306 1317
f 1317 1306 1318
f 1306 1307 1318
f 1318 1307 1319
f 1307 1308 1319
f 1319 1308 1320
f 1308 1309 1320
f 1320 1309 1321
f 1309 1298 1321
f 1321 1298 1310
f 1310 1311 1322
f 1322 1311 1323
f 1311 1312 1323
f 1323 1312 1324
f 1312 1313 1324
f 1324 1313 1325
f 1313 1314 1325
f 1325 1314 1326
f 1314 1315 1326
f 1326 1315 1327
f 1315 1316 1327
f 1327 1316 1328
f 1316 1317 1328
f 1328 1317 1329
f 1317 1318 1329
f 1329 1318 1330
f 1318 1319 1330
f 1330 1319 1331
f 1319 1320 1331
f 1331 1320 1332
f 1320 1321 1332
f 1332 1321 1333
f 1321 1310 1333
f 1333 1310 1322
f 1322 1323 1334
f 1334 1323 1335
f 1323 1324 1335
f 1335 1324 1336
f 1324 1325 1336
f 1336 1325 1337
f 1325 1326 1337
f 1337 1326 1338
f 1326 1327 1338
f 1338 1327 1339
f 1327 1328 1339
f 1339 1328 1340
f 1328 1329 1340
f 1340 1329 1341
f 1329 1330 1341
f 1341 1330 1342
f 1330 1331 1342
f 1342 1331 1343
f 1331 1332 1343
f 1343 1332 1344
f 1332 1333 1344
f 1344 1333 1345
f 1333 1322 1345
f 1345 1322 1334
f 1334 1335 1346
f 1346 1335 1347
f 1335 1336 1347
f 1347 1336 1348
f 1336 1337 1348
f 1348 1337 1349
f 1337 1338 1349
f 1349 1338 1350
f 1338 1339 1350
f 1350 1339 1351
f 1339 1340 1351
f 1351 1340 1352
f 1340 1341 1352
f 1352 1341 1353
f 1341 1342 1353
f 1353 1342 1354
f 1342 1343 1354
f 1354 1343 1355
f 1343 1344 1355
f 1355 1344 1356
f 1344 1345 1356
f 1356 1345 1357
f 1345 1334 1357
f 1357 1334 1346
f 1346 1347 1358
f 1358 1347 1359
f 1347 1348 1359
f 1359 1348 1360
f 1348 1349 1360
f 1360 1349 1361
f 1349 1350 1361
f 1361 1350 1362
f 1350 1351 1362
f 1362 1351 1363
f 1351 1352 1363
f 1363 1352 1364
f 1352 1353 1364
f 1364 1353 1365
f 1353 1354 1365
f 1365 1354 1366
f 1354 1355 1366
f 1366 1355 1367
f 1355 1356 1367
f 1367 1356 1368
f 1356 1357 1368
f 1368 1357 1369
f 1357 1346 1369
f 1369 1346 1358
f 1358 1359 1370
f 1370 1359 1371
f 1359 1360 1371
f 1371 1360 1372
f 1360 1361 1372
f 1372 1361 1373
f 1361 1362 1373
f 1373 1362 1374
f 1362 1363 1374
f 1374 1363 1375
f 1363 1364 1375
f 1375 1364 1376
f 1364 1365 1376
f 1376 1365 1377
f 1365 1366 1377
f 1377 1366 1378
f 1366 1367 1378
f 1378 1367 1379
f 1367 1368 1379
f 1379 1368 1380
f 1368 1369 1380
f 1380 1369 1381
f 1369 1358 1381
f 1381 1358 1370
f 1370 1371 1382
f 1382 1371 1383
f 1371 1372 1383
f 1383 1372 1384
f 1372 1373 1384
f 1384 1373 1385
f 1373 1374 1385
f 1385 1374 1386
f 1374 1375 1386
f 1386 1375 1387
f 1375 1376 1387
f 1387 1376 1388
f 1376 1377 1388
f 1388 1377 1389
f 1377 1378 1389
f 1389 1378 1390
f 1378 1379 1390
f 1390 1379 1391
f 1379 1380 1391
f 1391 1380 1392
f 1380 1381 1392
f 1392 1381 1393
f 1381 1370 1393
f 1393 1370 1382
f 1382 1383 1394
f 1394 1383 1395
f 1383 1384 1395
f 1395 1384 1396
f 1384 1385 1396
f 1396 1385 1397
f 1385 1386 1397
f 1397 1386 1398
f 1386 1387 1398
f 1398 1387 1399
f 1387 1388 1399
f 1399 1388 1400
f 1388 1389 1400
f 1400 1389 1401
f 1389 1390 1401
f 1401 1390 1402
f 1390 1391 1402
f 1402 1391 1403
f 1391 1392 1403
f 1403 1392 1404
f 1392 1393 1404
f 1404 1393 1405
f 1393 1382 1405
f 1405 1382 1394
f 1394 1395 1406
f 1406 1395 1407
f 1395 1396 1407
f 1407 1396 1408
f 1396 1397 1408
f 1408 1397 1409
f 1397 1398 1409
f 1409 1398 1410
f 1398 1399 1410
f 1410 1399 1411
f 1399 1400 1411
f 1411 1400 1412
f 1400 1401 1412
f 1412 1401 1413
f 1401 1402 1413
f 1413 1402 1414
f 1402 1403 1414
f 1414 1403 1415
f 1403 1404 1415
f 1415 1404 1416
f 1404 1405 1416
f 1416 1405 1417
f 1405 1394 1417
f 1417 1394 1406
f 1406 1407 1418
f 1418 1407 1419
f 1407 1408 1419
f 1419 1408 1420
f 1408 1409 1420
f 1420 1409 1421
f 1409 1410 1421
f 1421 1410 1422
f 1410 1411 1422
f 1422 1411 1423
f 1411 1412 1423
f 1423 1412 1424
f 1412 1413 1424
f 1424 1413 1425
f 1413 1414 1425
f 1425 1414 1426
f 1414 1415 1426
f 1426 1415 1427
f 1415 1416 1427
f 1427 1416 1428
f 1416 1417 1428
f 1428 1417 1429
f 1417 1406 1429
f 1429 1406 1418
f 1418 1419 1430
f 1430 1419 1431
f 1419 1420 1431
f 1431 1420 1432
f 1420 1421 1432
f 1432 1421 1433
f 1421 1422 1433
f 1433 1422 1434
f 1422 1423 1434
f 1434 1423 1435
f 1423 1424 1435
f 1435 1424 1436
f 1424 1425 1436
f 1436 1425 1437
f 1425 1426 1437
f 1437 1426 1438
f 1426 1427 1438
f 1438 1427 1439
f 1427 1428 1439
f 1439 1428 1440
f 1428 1429 1440
f 1440 1429 1441
f 1429 1418 1441
f 1441 1418 1430
f 1430 1431 1442
f 1442 1431 1443
f 1431 1432 1443
f 1443 1432 1444
f 1432 1433 1444
f 1444 1433 1445
f 1433 1434 1445
f 1445 1434 1446
f 1434 1435 1446
f 1446 1435 1447
f 1435 1436 1447
f 1447 1436 1448
f 1436 1437 1448
f 1448 1437 1449
f 1437 1438 1449
f 1449 1438 1450
f 1438 1439 1450
f 1450 1439 1451
f 1439 1440 1451
f 1451 1440 1452
f 1440 1441 1452
f 1452 1441 1453
f 1441 1430 1453
f 1453 1430 1442
f 1442 1443 1454
f 1454 1443 1455
f 1443 1444 1455
f 1455 1444 1456
f 1444 1445 1456
f 1456 1445 1457
f 1445 1446 1457
f 1457 1446 1458
f 1446 1447 1458
f 1458 1447 1459
f 1447 1448 1459
f 1459 1448 1460
f 1448 1449 1460
f 1460 1449 1461
f 1449 1450 1461
f 1461 1450 1462
f 1450 1451 1462
f 1462 1451 1463
f 1451 1452 1463
f 1463 1452 1464
f 1452 1453 1464
f 1464 1453 1465
f 1453 1442 1465
f 1465 1442 1454
f 1454 1455 1466
f 1466 1455 1467
f 1455 1456 1467
f 1467 1456 1468
f 1456 1457 1468
f 1468 1457 1469
f 1457 1458 1469
f 1469 1458 1470
f 1458 1459 1470
f 1470 1459 1471
f 1459 1460 1471
f 1471 1460 1472
f 1460 1461 1472
f 1472 1461 1473
f 1461 1462 1473
f 1473 1462 1474
f 1462 1463 1474
f 1474 1463 1475
f 1463 1464 1475
f 1475 1464 1476
f 1464 1465 1476
f 1476 1465 1477
f 1465 1454 1477
f 1477 1454 1466
f 1466 1467 1478
f 1478 1467 1479
f 1467 1468 1479
f 1479 1468 1480
f 1468 1469 1480
f 1480 1469 1481
f 1469 1470 1481
f 1481 1470 1482
f 1470 1471 1482
f 1482 1471 1483
f 1471 1472 1483
f 1483 1472 1484
f 1472 1473 1484
f 1484 1473 1485
f 1473 1474 1485
f 1485 1474 1486
f 1474 1475 1486
f 1486 1475 1487
f 1475 1476 1487
f 1487 1476 1488
f 1476 1477 1488
f 1488 1477 1489
f 1477 1466 1489
f 1489 1466 1478
f 1478 1479 1490
f 1490 1479 1491
f 1479 1480 1491
f 1491 1480 1492
f 1480 1481 1492
f 1492 1481 1493
f 1481 1482 1493
f 1493 1482 1494
f 1482 1483 1494
f 1494 1483 1495
f 1483 1484 1495
f 1495 1484 1496
f 1484 1485 1496
f 1496 1485 1497
f 1485 1486 1497
f 1497 1486 1498
f 1486 1487 1498
f 1498 1487 1499
f 1487 1488 1499
f 1499 1488 1500
f 1488 1489 1500
f 1500 1489 1501
f 1489 1478 1501
f 1501 1478 1490
f 1490 1491 1502
f 1502 1491 1503
f 1491 1492 1503
f 1503 1492 1504
f 1492 1493 1504
f 1504 1493 1505
f 1493 1494 1505
f 1505 1494 1506
f 1494 1495 1506
f 1506 1495 1507
f 1495 1496 1507
f 1507 1496 1508
f 1496 1497 1508
f 1508 1497 1509
f 1497 1498 1509
f 1509 1498 1510
f 1498 1499 1510
f 1510 1499 1511
f 1499 1500 1511
f 1511 1500 1512
f 1500 1501 1512
f 1512 1501 1513
f 1501 1490 1513
f 1513 1490 1502
f 1502 1503 1514
f 1514 1503 1515
f 1503 1504 1515
f 1515 1504 1516
f 1504 1505 1516
f 1516 1505 1517
f 1505 1506 1517
f 1517 1506 1518
f 1506 1507 1518
f 1518 1507 1519
f 1507 1508 1519
f 1519 1508 1520
f 1508 1509 1520
f 1520 1509 1521
f 1509 1510 1521
f 1521 1510 1522
f 1510 1511 1522
f 1522 1511 1523
f 1511 1512 1523
f 1523 1512 1524
f 1512 1513 1524
f 1524 1513 1525
f 1513 1502 1525
f 1525 1502 1514
f 1514 1515 1526
f 1526 1515 1527
f 1515 1516 1527
f 1527 1516 1528
f 1516 1517 1528
f 1528 1517 1529
f 1517 1518 1529
f 1529 1518 1530
f 1518 1519 1530
f 1530 1519 1531
f 1519 1520 1531
f 1531 1520 1532
f 1520 1521 1532
f 1532 1521 1533
f 1521 1522 1533
f 1533 1522 1534
f 1522 1523 1534
f 1534 1523 1535
f 1523 1524 1535
f 1535 1524 1536
f 1524 1525 1536
f 1536 1525 1537
f 1525 1514 1537
f 1537 1514 1526
f 1526 1527 1538
f 1538 1527 1539
f 1527 1528 1539
f 1539 1528 1540
f 1528 1529 1540
f 1540 1529 1541
f 1529 1530 1541
f 1541 1530 1542
f 1530 1531 1542
f 1542 1531 1543
f 1531 1532 1543
f 1543 1532 1544
f 1532 1533 1544
f 1544 1533 1545
f 1533 1534 1545
f 1545 1534 1546
f 1534 1535 1546
f 1546 1535 1547
f 1535 1536 1547
f 1547 1536 1548
f 1536 1537 1548
f 1548 1537 1549
f 1537 1526 1549
f 1549 1526 1538
f 1538 1539 1550
f 1550 1539 1551
f 1539 1540 1551
f 1551 1540 1552
f 1540 1541 1552
f 1552 1541 1553
f 1541 1542 1553
f 1553 1542 1554
f 1542 1543 1554
f 1554 1543 1555
f 1543 1544 1555
f 1555 1544 1556
f 1544 1545 1556
f 1556 1545 1557
f 1545 1546 1557
f 1557 1546 1558
f 1546 1547 1558
f 1558 1547 1559
f 1547 1548 1559
f 1559 1548 1560
f 1548 1549 1560
f 1560 1549 1561
f 1549 1538 1561
f 1561 1538 1550
f 1550 1551 1562
f 1562 1551 1563
f 1551 1552 1563
f 1563 1552 1564
f 1552 1553 1564
f 1564 1553 1565
f 1553 1554 1565
f 1565 1554 1566
f 1554 1555 1566
f 1566 1555 1567
f 1555 1556 1567
f 1567 1556 1568
f 1556 1557 1568
f 1568 1557 1569
f 1557 1558 1569
f 1569 1558 1570
f 1558 1559 1570
f 1570 1559 1571
f 1559 1560 1571
f 1571 1560 1572
f 1560 1561 1572
f 1572 1561 1573
f 1561 1550 1573
f 1573 1550 1562
f 1562 1563 1574
f 1574 1563 1575
f 1563 1564 1575
f 1575 1564 1576
f 1564 1565 1576
f 1576 1565 1577
f 1565 1566 1577
f 1577 1566 1578
f 1566 1567 1578
f 1578 1567 1579
f 1567 1568 1579
f 1579 1568 1580
f 1568 1569 1580
f 1580 1569 1581
f 1569 1570 1581
f 1581 1570 1582
f 1570 1571 1582
f 1582 1571 1583
f 1571 1572 1583
f 1583 1572 1584
f 1572 1573 1584
f 1584 1573 1585
f 1573 1562 1585
f 1585 1562 1574
f 1574 1575 1586
f 1586 1575 1587
f 1575 1576 1587
f 1587 1576 1588
f 1576 1577 1588
f 1588 1577 1589
f 1577 1578 1589
f 1589 1578 1590
f 1578 1579 1590
f 1590 1579 1591
f 1579 1580 1591
f 1591 1580 1592
f 1580 1581 1592
f 1592 1581 1593
f 1581 1582 1593
f 1593 1582 1594
f 1582 1583 1594
f 1594 1583 1595
f 1583 1584 1595
f 1595 1584 1596
f 1584 1585 1596
f 1596 1585 1597
f 1585 1574 1597
f 1597 1574 1586
f 1586 1587 1598
f 1598 1587 1599
f 1587 1588 1599
f 1599 1588 1600
f 1588 1589 1600
f 1600 1589 1601
f 1589 1590 1601
f 1601 1590 1602
f 1590 1591 1602
f 1602 1591 1603
f 1591 1592 1603
f 1603 1592 1604
f 1592 1593 1604
f 1604 1593 1605
f 1593 1594 1605
f 1605 1594 1606
f 1594 1595 1606
f 1606 1595 1607
f 1595 1596 1607
f 1607 1596 1608
f 1596 1597 1608
f 1608 1597 1609
f 1597 1586 1609
f 1609 1586 1598
f 1598 1599 1610
f 1610 1599 1611
f 1599 1600 1611
f 1611 1600 1612
f 1600 1601 1612
f 1612 1601 1613
f 1601 1602 1613
f 1613 1602 1614
f 1602 1603 1614
f 1614 1603 1615
f 1603 1604 1615
f 1615 1604 1616
f 1604 1605 1616
f 1616 1605 1617
f 1605 1606 1617
f 1617 1606 1618
f 1606 1607 1618
f 1618 1607 1619
f 1607 1608 1619
f 1619 1608 1620
f 1608 1609 1620
f 1620 1609 1621
f 1609 1598 1621
f 1621 1598 1610
f 1610 1611 1622
f 1622 1611 1623
f 1611 1612 1623
f 1623 1612 1624
f 1612 1613 1624
f 1624 1613 1625
f 1613 1614 1625
f 1625 1614 1626
f 1614 1615 1626
f 1626 1615 1627
f 1615 1616 1627
f 1627 1616 1628
f 1616 1617 1628
f 1628 1617 1629
f 1617 1618 1629
f 1629 1618 1630
f 1618 1619 1630
f 1630 1619 1631
f 1619 1620 1631
f 1631 1620 1632
f 1620 1621 1632
f 1632 1621 1633
f 1621 1610 1633
f 1633 1610 1622
f 1622 1623 1634
f 1634 1623 1635
f 1623 1624 1635
f 1635 1624 1636
f 1624 1625 1636
f 1636 1625 1637
f 1625 1626 1637
f 1637 1626 1638
f 1626 1627 1638
f 1638 1627 1639
f 1627 1628 1639
f 1639 1628 1640
f 1628 1629 1640
f 1640 1629 1641
f 1629 1630 1641
f 1641 1630 1642
f 1630 1631 1642
f 1642 1631 1643
f 1631 1632 1643
f 1643 1632 1644
f 1632 1633 1644
f 1644 1633 1645
f 1633 1622 1645
f 1645 1622 1634
f 1634 1635 1646
f 1646 1635 1647
f 1635 1636 1647
f 1647 1636 1648
f 1636 1637 1648
f 1648 1637 1649
f 1637 1638 1649
f 1649 1638 1650
f 1638 1639 1650
f 1650 1639 1651
f 1639 1640 1651
f 1651 1640 1652
f 1640 1641 1652
f 1652 1641 1653
f 1641 1642 1653
f 1653 1642 1654
f 1642 1643 1654
f 1654 1643 1655
f 1643 1644 1655
f 1655 1644 1656
f 1644 1645 1656
f 1656 1645 1657
f 1645 1634 1657
f 1657 1634 1646
f 1646 1647 1658
f 1658 1647 1659
f 1647 1648 1659
f 1659 1648 1660
f 1648 1649 1660
f 1660 1649 1661
f 1649 1650 1661
f 1661 1650 1662
f 1650 1651 1662
f 1662 1651 1663
f 1651 1652 1663
f 1663 1652 1664
f 1652 1653 1664
f 1664 1653 1665
f 1653 1654 1665
f 1665 1654 1666
f 1654 1655 1666
f 1666 1655 1667
f 1655 1656 1667
f 1667 1656 1668
f 1656 1657 1668
f 1668 1657 1669
f 1657 1646 1669
f 1669 1646 1658
f 1658 1659 1670
f 1670 1659 1671
f 1659 1660 1671
f 1671 1660 1672
f 1660 1661 1672
f 1672 1661 1673
f 1661 1662 1673
f 1673 1662 1674
f 1662 1663 1674
f 1674 1663 1675
f 1663 1664 1675
f 1675 1664 1676
f 1664 1665 1676
f 1676 1665 1677
f 1665 1666 1677
f 1677 1666 1678
f 1666 1667 1678
f 1678 1667 1679
f 1667 1668 1679
f 1679 1668 1680
f 1668 1669 1680
f 1680 1669 1681
f 1669 1658 1681
f 1681 1658 1670
f 1670 1671 1682
f 1682 1671 1683
f 1671 1672 1683
f 1683 1672 1684
f 1672 1673 1684
f 1684 1673 1685
f 1673 1674 1685
f 1685 1674 1686
f 1674 1675 1686
f 1686 1675 1687
f 1675 1676 1687
f 1687 1676 1688
f 1676 1677 1688
f 1688 1677 1689
f 1677 1678 1689
f 1689 1678 1690
f 1678 1679 1690
f 1690 1679 1691
f 1679 1680 1691
f 1691 1680 1692
f 1680 1681 1692
f 1692 1681 1693
f 1681 1670 1693
f 1693 1670 1682
f 1682 1683 1694
f 1694 1683 1695
f 1683 1684 1695
f 1695 1684 1696
f 1684 1685 1696
f 1696 1685 1697
f 1685 1686 1697
f 1697 1686 1698
f 1686 1687 1698
f 1698 1687 1699
f 1687 1688 1699
f 1699 1688 1700
f 1688 1689 1700
f 1700 1689 1701
f 1689 1690 1701
f 1701 1690 1702
f 1690 1691 1702
f 1702 1691 1703
f 1691 1692 1703
f 1703 1692 1704
f 1692 1693 1704
f 1704 1693 1705
f 1693 1682 1705
f 1705 1682 1694
f 1694 1695 1706
f 1706 1695 1707
f 1695 1696 1707
f 1707 1696 1708
f 1696 1697 1708
f 1708 1697 1709
f 1697 1698 1709
f 1709 1698 1710
f 1698 1699 1710
f 1710 1699 1711
f 1699 1700 1711
f 1711 1700 1712
f 1700 1701 1712
f 1712 1701 1713
f 1701 1702 1713
f 1713 1702 1714
f 1702 1703 1714
f 1714 1703 1715
f 1703 1704 1715
f 1715 1704 1716
f 1704 1705 1716
f 1716 1705 1717
f 1705 1694 1717
f 1717 1694 1706
f 1706 1707 1718
f 1718 1707 1719
f 1707 1708 1719
f 1719 1708 1720
f 1708 1709 1720
f 1720 1709 1721
f 1709 1710 1721
f 1721 1710 1722
f 1710 1711 1722
f 1722 1711 1723
f 1711 1712 1723
f 1723 1712 1724
f 1712 1713 1724
f 1724 1713 1725
f 1713 1714 1725
f 1725 1714 1726
f 1714 1715 1726
f 1726 1715 1727
f 1715 1716 1727
f 1727 1716 1728
f 1716 1717 1728
f 1728 1717 1729
f 1717 1706 1729
f 1729 1706 1718
f 1718 1719 1730
f 1730 1719 1731
f 1719 1720 1731
f 1731 1720 1732
f 1720 1721 1732
f 1732 1721 1733
f 1721 1722 1733
f 1733 1722 1734
f 1722 1723 1734
f 1734 1723 1735
f 1723 1724 1735
f 1735 1724 1736
f 1724 1725 1736
f 1736 1725 1737
f 1725 1726 1737
f 1737 1726 1738
f 1726 1727 1738
f 1738 1727 1739
f 1727 1728 1739
f 1739 1728 1740
f 1728 1729 1740
f 1740 1729 1741
f 1729 1718 1741
f 1741 1718 1730
f 1730 1731 1742
f 1742 1731 1743
f 1731 1732 1743
f 1743 1732 1744
f 1732 1733 1744
f 1744 1733 1745
f 1733 1734 1745
f 1745 1734 1746
f 1734 1735 1746
f 1746 1735 1747
f 1735 1736 1747
f 1747 1736 1748
f 1736 1737 1748
f 1748 1737 1749
f 1737 1738 1749
f 1749 1738 1750
f 1738 1739 1750
f 1750 1739 1751
f 1739 1740 1751
f 1751 1740 1752
f 1740 1741 1752
f 1752 1741 1753
f 1741 1730 1753
f 1753 1730 1742
f 1742 1743 1754
f 1754 1743 1755
f 1743 1744 1755
f 1755 1744 1756
f 1744 1745 1756
f 1756 1745 1757
f 1745 1746 1757
f 1757 1746 1758
f 1746 1747 1758
f 1758 1747 1759
f 1747 1748 1759
f 1759 1748 1760
f 1748 1749 1760
f 1760 1749 1761
f 1749 1750 1761
f 1761 1750 1762
f 1750 1751 1762
f 1762 1751 1763
f 1751 1752 1763
f 1763 1752 1764
f 1752 1753 1764
f 1764 1753 1765
f 1753 1742 1765
f 1765 1742 1754
f 1754 1755 1766
f 1766 1755 1767
f 1755 1756 1767
f 1767 1756 1768
f 1756 1757 1768
f 1768 1757 1769
f 1757 1758 1769
f 1769 1758 1770
f 1758 1759 1770
f 1770 1759 1771
f 1759 1760 1771
f 1771 1760 1772
f 1760 1761 1772
f 1772 1761 1773
f 1761 1762 1773
f 1773 1762 1774
f 1762 1763 1774
f 1774 1763 1775
f 1763 1764 1775
f 1775 1764 1776
f 1764 1765 1776
f 1776 1765 1777
f 1765 1754 1777
f 1777 1754 1766
f 1766 1767 1778
f 1778 1767 1779
f 1767 1768 1779
f 1779 1768 1780
f 1768 1769 1780
f 1780 1769 1781
f 1769 1770 1781
f 1781 1770 1782
f 1770 1771 1782
f 1782 1771 1783
f 1771 1772 1783
f 1783 1772 1784
f 1772 1773 1784
f 1784 1773 1785
f 1773 1774 1785
f 1785 1774 1786
f 1774 1775 1786
f 1786 1775 1787
f 1775 1776 1787
f 1787 1776 1788
f 1776 1777 1788
f 1788 1777 1789
f 1777 1766 1789
f 1789 1766 1778
f 1778 1779 1790
f 1790 1779 1791
f 1779 1780 1791
f 1791 1780 1792
f 1780 1781 1792
f 1792 1781 1793
f 1781 1782 1793
f 1793 1782 1794
f 1782 1783 1794
f 1794 1783 1795
f 1783 1784 1795
f 1795 1784 1796
f 1784 1785 1796
f 1796 1785 1797
f 1785 1786 1797
f 1797 1786 1798
f 1786 1787 1798
f 1798 1787 1799
f 1787 1788 1799
f 1799 1788 1800
f 1788 1789 1800
f 1800 1789 1801
f 1789 1778 1801
f 1801 1778 1790
f 1790 1791 1802
f 1802 1791 1803
f 1791 1792 1803
f 1803 1792 1804
f 1792 1793 1804
f 1804 1793 1805
f 1793 1794 1805
f 1805 1794 1806
f 1794 1795 1806
f 1806 1795 1807
f 1795 1796 1807
f 1807 1796 1808
f 1796 1797 1808
f 1808 1797 1809
f 1797 1798 1809
f 1809 1798 1810
f 1798 1799 1810
f 1810 1799 1811
f 1799 1800 1811
f 1811 1800 1812
f 1800 1801 1812
f 1812 1801 1813
f 1801 1790 1813
f 1813 1790 1802
f 1802 1803 1814
f 1814 1803 1815
f 1803 1804 1815
f 1815 1804 1816
f 1804 1805 1816
f 1816 1805 1817
f 1805 1806 1817
f 1817 1806 1818
f 1806 1807 1818
f 1818 1807 1819
f 1807 1808 1819
f 1819 1808 1820
f 1808 1809 1820
f 1820 1809 1821
f 1809 1810 1821
f 1821 1810 1822
f 1810 1811 1822
f 1822 1811 1823
f 1811 1812 1823
f 1823 1812 1824
f 1812 1813 1824
f 1824 1813 1825
f 1813 1802 1825
f 1825 1802 1814
f 1814 1815 1826
f 1826 1815 1827
f 1815 1816 1827
f 1827 1816 1828
f 1816 1817 1828
f 1828 1817 1829
f 1817 1818 1829
f 1829 1818 1830
f 1818 1819 1830
f 1830 1819 1831
f 1819 1820 1831
f 1831 1820 1832
f 1820 1821 1832
f 1832 1821 1833
f 1821 1822 1833
f 1833 1822 1834
f 1822 1823 1834
f 1834 1823 1835
f 1823 1824 1835
f 1835 1824 1836
f 1824 1825 1836
f 1836 1825 1837
f 1825 1814 1837
f 1837 1814 1826
f 1826 1827 1838
f 1838 1827 1839
f 1827 1828 1839
f 1839 1828 1840
f 1828 1829 1840
f 1840 1829 1841
f 1829 1830 1841
f 1841 1830 1842
f 1830 1831 1842
f 1842 1831 1843
f 1831 1832 1843
f 1843 1832 1844
f 1832 1833 1844
f 1844 1833 1845
f 1833 1834 1845
f 1845 1834 1846
f 1834 1835 1846
f 1846 1835 1847
f 1835 1836 1847
f 1847 1836 1848
f 1836 1837 1848
f 1848 1837 1849
f 1837 1826 1849
f 1849 1826 1838
f 1838 1839 1850
f 1850 1839 1851
f 1839 1840 1851
f 1851 1840 1852
f 1840 1841 1852
f 1852 1841 1853
f 1841 1842 1853
f 1853 1842 1854
f 1842 1843 1854
f 1854 1843 1855
f 1843 1844 1855
f 1855 1844 1856
f 1844 1845 1856
f 1856 1845 1857
f 1845 1846 1857
f 1857 1846 1858
f 1846 1847 1858
f 1858 1847 1859
f 1847 1848 1859
f 1859 1848 1860
f 1848 1849 1860
f 1860 1849 1861
f 1849 1838 1861
f 1861 1838 1850
f 1850 1851 1862
f 1862 1851 1863
f 1851 1852 1863
f 1863 1852 1864
f 1852 1853 1864
f 1864 1853 1865
f 1853 1854 1865
f 1865 1854 1866
f 1854 1855 1866
f 1866 1855 1867
f 1855 1856 1867
f 1867 1856 1868
f 1856 1857 1868
f 1868 1857 1869
f 1857 1858 1869
f 1869 1858 1870
f 1858 1859 1870
f 1870 1859 1871
f 1859 1860 1871
f 1871 1860 1872
f 1860 1861 1872
f 1872 1861 1873
f 1861 1850 1873
f 1873 1850 1862
f 1862 1863 1874
f 1874 1863 1875
f 1863 1864 1875
f 1875 1864 1876
f 1864 1865 1876
f 1876 1865 1877
f 1865 1866 1877
f 1877 1866 1878
f 1866 1867 1878
f 1878 1867 1879
f 1867 1868 1879
f 1879 1868 1880
f 1868 1869 1880
f 1880 1869 1881
f 1869 1870 1881
f 1881 1870 1882
f 1870 1871 1882
f 1882 1871 1883
f 1871 1872 1883
f 1883 1872 1884
f 1872 1873 1884
f 1884 1873 1885
f 1873 1862 1885
f 1885 1862 1874
f 1874 1875 1886
f 1886 1875 1887
f 1875 1876 1887
f 1887 1876 1888
f 1876 1877 1888
f 1888 1877 1889
f 1877 1878 1889
f 1889 1878 1890
f 1878 1879 1890
f 1890 1879 1891
f 1879 1880 1891
f 1891 1880 1892
f 1880 1881 1892
f 1892 1881 1893
f 1881 1882 1893
f 1893 1882 1894
f 1882 1883 1894
f 1894 1883 1895
f 1883 1884 1895
f 1895 1884 1896
f 1884 1885 1896
f 1896 1885 1897
f 1885 1874 1897
f 1897 1874 1886
f 1886 1887 1898
f 1898 1887 1899
f 1887 1888 1899
f 1899 1888 1900
f 1888 1889 1900
f 1900 1889 1901
f 1889 1890 1901
f 1901 1890 1902
f 1890 1891 1902
f 1902 1891 1903
f 1891 1892 1903
f 1903 1892 1904
f 1892 1893 1904
f 1904 1893 1905
f 1893 1894 1905
f 1905 1894 1906
f 1894 1895 1906
f 1906 1895 1907
f 1895 1896 1907
f 1907 1896 1908
f 1896 1897 1908
f 1908 1897 1909
f 1897 1886 1909
f 1909 1886 1898
f 1898 1899 1910
f 1910 1899 1911
f 1899 1900 1911
f 1911 1900 1912
f 1900 1901 1912
f 1912 1901 1913
f 1901 1902 1913
f 1913 1902 1914
f 1902 1903 1914
f 1914 1903 1915
f 1903 1904 1915
f 1915 1904 1916
f 1904 1905 1916
f 1916 1905 1917
f 1905 1906 1917
f 1917 1906 1918
f 1906 1907 1918
f 1918 1907 1919
f 1907 1908 1919
f 1919 1908 1920
f 1908 1909 1920
f 1920 1909 1921
f 1909 1898 1921
f 1921 1898 1910
f 1910 1911 1922
f 1922 1911 1923
f 1911 1912 1923
f 1923 1912 1924
f 1912 1913 1924
f 1924 1913 1925
f 1913 1914 1925
f 1925 1914 1926
f 1914 1915 1926
f 1926 1915 1927
f 1915 1916 1927
f 1927 1916 1928
f 1916 1917 1928
f 1928 1917 1929
f 1917 1918 1929
f 1929 1918 1930
f 1918 1919 1930
f 1930 1919 1931
f 1919 1920 1931
f 1931 1920 1932
f 1920 1921 1932
f 1932 1921 1933
f 1921 1910 1933
f 1933 1910 1922
f 1922 1923 1934
f 1934 1923 1935
f 1923 1924 1935
f 1935 1924 1936
f 1924 1925 1936
f 1936 1925 1937
f 1925 1926 1937
f 1937 1926 1938
f 1926 1927 1938
f 1938 1927 1939
f 1927 1928 1939
f 1939 1928 1940
f 1928 1929 1940
f 1940 1929 1941
f 1929 1930 1941
f 1941 1930 1942
f 1930 1931 1942
f 1942 1931 1943
f 1931 1932 1943
f 1943 1932 1944
f 1932 1933 1944
f 1944 1933 1945
f 1933 1922 1945
f 1945 1922 1934
f 1934 1935 1946
f 1946 1935 1947
f 1935 1936 1947
f 1947 1936 1948
f 1936 1937 1948
f 1948 1937 1949
f 1937 1938 1949
f 1949 1938 1950
f 1938 1939 1950
f 1950 1939 1951
f 1939 1940 1951
f 1951 1940 1952
f 1940 1941 1952
f 1952 1941 1953
f 1941 1942 1953
f 1953 1942 1954
f 1942 1943 1954
f 1954 1943 1955
f 1943 1944 1955
f 1955 1944 1956
f 1944 1945 1956
f 1956 1945 1957
f 1945 1934 1957
f 1957 1934 1946
f 1946 1947 1958
f 1958 1947 1959
f 1947 1948 1959
f 1959 1948 1960
f 1948 1949 1960
f 1960 1949 1961
f 1949 1950 1961
f 1961 1950 1962
f 1950 1951 1962
f 1962 1951 1963
f 1951 1952 1963
f 1963 1952 1964
f 1952 1953 1964
f 1964 1953 1965
f 1953 1954 1965
f 1965 1954 1966
f 1954 1955 1966
f 1966 1955 1967
f 1955 1956 1967
f 1967 1956 1968
f 1956 1957 1968
f 1968 1957 1969
f 1957 1946 1969
f 1969 1946 1958
f 1958 1959 1970
f 1970 1959 1971
f 1959 1960 1971
f 1971 1960 1972
f 1960 1961 1972
f 1972 1961 1973
f 1961 1962 1973
f 1973 1962 1974
f 1962 1963 1974
f 1974 1963 1975
f 1963 1964 1975
f 1975 1964 1976
f 1964 1965 1976
f 1976 1965 1977
f 1965 1966 1977
f 1977 1966 1978
f 1966 1967 1978
f 1978 1967 1979
f 1967 1968 1979
f 1979 1968 1980
f 1968 1969 1980
f 1980 1969 1981
f 1969 1958 1981
f 1981 1958 1970
f 1970 1971 1982
f 1982 1971 1983
f 1971 1972 1983
f 1983 1972 1984
f 1972 1973 1984
f 1984 1973 1985
f 1973 1974 1985
f 1985 1974 1986
f 1974 1975 1986
f 1986 1975 1987
f 1975 1976 1987
f 1987 1976 1988
f 1976 1977 1988
f 1988 1977 1989
f 1977 1978 1989
f 1989 1978 1990
f 1978 1979 1990
f 1990 1979 1991
f 1979 1980 1991
f 1991 1980 1992
f 1980 1981 1992
f 1992 1981 1993
f 1981 1970 1993
f 1993 1970 1982
f 1982 1983 1994
f 1994 1983 1995
f 1983 1984 1995
f 1995 1984 1996
f 1984 1985 1996
f 1996 1985 1997
f 1985 1986 1997
f 1997 1986 1998
f 1986 1987 1998
f 1998 1987 1999
f 1987 1988 1999
f 1999 1988 2000
f 1988 1989 2000
f 2000 1989 2001
f 1989 1990 2001
f 2001 1990 2002
f 1990 1991 2002
f 2002 1991 2003
f 1991 1992 2003
f 2003 1992 2004
f 1992 1993 2004
f 2004 1993 2005
f 1993 1982 2005
f 2005 1982 1994
f 1994 1995 2006
f 2006 1995 2007
f 1995 1996 2007
f 2007 1996 2008
f 1996 1997 2008
f 2008 1997 2009
f 1997 1998 2009
f 2009 1998 2010
f 1998 1999 2010
f 2010 1999 2011
f 1999 2000 2011
f 2011 2000 2012
f 2000 2001 2012
f 2012 2001 2013
f 2001 2002 2013
f 2013 2002 2014
f 2002 2003 2014
f 2014 2003 2015
f 2003 2004 2015
f 2015 2004 2016
f 2004 2005 2016
f 2016 2005 2017
f 2005 1994 2017
f 2017 1994 2006
f 2006 2007 2018
f 2018 2007 2019
f 2007 2008 2019
f 2019 2008 2020
f 2008 2009 2020
f 2020 2009 2021
f 2009 2010 2021
f 2021 2010 2022
f 2010 2011 2022
f 2022 2011 2023
f 2011 2012 2023
f 2023 2012 2024
f 2012 2013 2024
f 2024 2013 2025
f 2013 2014 2025
f 2025 2014 2026
f 2014 2015 2026
f 2026 2015 2027
f 2015 2016 2027
f 2027 2016 2028
f 2016 2017 2028
f 2028 2017 2029
f 2017 2006 2029
f 2029 2006 2018
f 2018 2019 2030
f 2030 2019 2031
f 2019 2020 2031
f 2031 2020 2032
f 2020 2021 2032
f 2032 2021 2033
f 2021 2022 2033
f 2033 2022 2034
f 2022 2023 2034
f 2034 2023 2035
f 2023 2024 2035
f 2035 2024 2036
f 2024 2025 2036
f 2036 2025 2037
f 2025 2026 2037
f 2037 2026 2038
f 2026 2027 2038
f 2038 2027 2039
f 2027 2028 2039
f 2039 2028 2040
f 2028 2029 2040
f 2040 2029 2041
f 2029 2018 2041
f 2041 2018 2030
f 2030 2031 2042
f 2042 2031 2043
f 2031 2032 2043
f 2043 2032 2044
f 2032 2033 2044
f 2044 2033 2045
f 2033 2034 2045
f 2045 2034 2046
f 2034 2035 2046
f 2046 2035 2047
f 2035 2036 2047
f 2047 2036 2048
f 2036 2037 2048
f 2048 2037 2049
f 2037 2038 2049
f 2049 2038 2050
f 2038 2039 2050
f 2050 2039 2051
f 2039 2040 2051
f 2051 2040 2052
f 2040 2041 2052
f 2052 2041 2053
f 2041 2030 2053
f 2053 2030 2042
f 2042 2043 2054
f 2054 2043 2055
f 2043 2044 2055
f 2055 2044 2056
f 2044 2045 2056
f 2056 2045 2057
f 2045 2046 2057
f 2057 2046 2058
f 2046 2047 2058
f 2058 2047 2059
f 2047 2048 2059
f 2059 2048 2060
f 2048 2049 2060
f 2060 2049 2061
f 2049 2050 2061
f 2061 2050 2062
f 2050 2051 2062
f 2062 2051 2063
f 2051 2052 2063
f 2063 2052 2064
f 2052 2053 2064
f 2064 2053 2065
f 2053 2042 2065
f 2065 2042 2054
f 2054 2055 2066
f 2066 2055 2067
f 2055 2056 2067
f 2067 2056 2068
f 2056 2057 2068
f 2068 2057 2069
f 2057 2058 2069
f 2069 2058 2070
f 2058 2059 2070
f 2070 2059 2071
f 2059 2060 2071
f 2071 2060 2072
f 2060 2061 2072
f 2072 2061 2073
f 2061 2062 2073
f 2073 2062 2074
f 2062 2063 2074
f 2074 2063 2075
f 2063 2064 2075
f 2075 2064 2076
f 2064 2065 2076
f 2076 2065 2077
f 2065 2054 2077
f 2077 2054 2066
f 2066 2067 2078
f 2078 2067 2079
f 2067 2068 2079
f 2079 2068 2080
f 2068 2069 2080
f 2080 2069 2081
f 2069 2070 2081
f 2081 2070 2082
f 2070 2071 2082
f 2082 2071 2083
f 2071 2072 2083
f 2083 2072 2084
f 2072 2073 2084
f 2084 2073 2085
f 2073 2074 2085
f 2085 2074 2086
f 2074 2075 2086
f 2086 2075 2087
f 2075 2076 2087
f 2087 2076 2088
f 2076 2077 2088
f 2088 2077 2089
f 2077 2066 2089
f 2089 2066 2078
f 2078 2079 2090
f 2090 2079 2091
f 2079 2080 2091
f 2091 2080 2092
f 2080 2081 2092
f 2092 2081 2093
f 2081 2082 2093
f 2093 2082 2094
f 2082 2083 2094
f 2094 2083 2095
f 2083 2084 2095
f 2095 2084 2096
f 2084 2085 2096
f 2096 2085 2097
f 2085 2086 2097
f 2097 2086 2098
f 2086 2087 2098
f 2098 2087 2099
f 2087 2088 2099
f 2099 2088 2100
f 2088 2089 2100
f 2100 2089 2101
f 2089 2078 2101
f 2101 2078 2090
f 2090 2091 2102
f 2102 2091 2103
f 2091 2092 2103
f 2103 2092 2104
f 2092 2093 2104
f 2104 2093 2105
f 2093 2094 2105
f 2105 2094 2106
f 2094 2095 2106
f 2106 2095 2107
f 2095 2096 2107
f 2107 2096 2108
f 2096 2097 2108
f 2108 2097 2109
f 2097 2098 2109
f 2109 2098 2110
f 2098 2099 2110
f 2110 2099 2111
f 2099 2100 2111
f 2111 2100 2112
f 2100 2101 2112
f 2112 2101 2113
f 2101 2090 2113
f 2113 2090 2102
f 2102 2103 2114
f 2114 2103 2115
f 2103 2104 2115
f 2115 2104 2116
f 2104 2105 2116
f 2116 2105 2117
f 2105 2106 2117
f 2117 2106 2118
f 2106 2107 2118
f 2118 2107 2119
f 2107 2108 2119
f 2119 2108 2120
f 2108 2109 2120
f 2120 2109 2121
f 2109 2110 2121
f 2121 2110 2122
f 2110 2111 2122
f 2122 2111 2123
f 2111 2112 2123
f 2123 2112 2124
f 2112 2113 2124
f 2124 2113 2125
f 2113 2102 2125
f 2125 2102 2114
f 2114 2115 2126
f 2126 2115 2127
f 2115 2116 2127
f 2127 2116 2128
f 2116 2117 2128
f 2128 2117 2129
f 2117 2118 2129
f 2129 2118 2130
f 2118 2119 2130
f 2130 2119 2131
f 2119 2120 2131
f 2131 2120 2132
f 2120 2121 2132
f 2132 2121 2133
f 2121 2122 2133
f 2133 2122 2134
f 2122 2123 2134
f 2134 2123 2135
f 2123 2124 2135
f 2135 2124 2136
f 2124 2125 2136
f 2136 2125 2137
f 2125 2114 2137
f 2137 2114 2126
f 2126 2127 2138
f 2138 2127 2139
f 2127 2128 2139
f 2139 2128 2140
f 2128 2129 2140
f 2140 2129 2141
f 2129 2130 2141
f 2141 2130 2142
f 2130 2131 2142
f 2142 2131 2143
f 2131 2132 2143
f 2143 2132 2144
f 2132 2133 2144
f 2144 2133 2145
f 2133 2134 2145
f 2145 2134 2146
f 2134 2135 2146
f 2146 2135 2147
f 2135 2136 2147
f 2147 2136 2148
f 2136 2137 2148
f 2148 2137 2149
f 2137 2126 2149
f 2149 2126 2138
f 2138 2139 2150
f 2150 2139 2151
f 2139 2140 2151
f 2151 2140 2152
f 2140 2141 2152
f 2152 2141 2153
f 2141 2142 2153
f 2153 2142 2154
f 2142 2143 2154
f 2154 2143 2155
f 2143 2144 2155
f 2155 2144 2156
f 2144 2145 2156
f 2156 2145 2157
f 2145 2146 2157
f 2157 2146 2158
f 2146 2147 2158
f 2158 2147 2159
f 2147 2148 2159
f 2159 2148 2160
f 2148 2149 2160
f 2160 2149 2161
f 2149 2138 2161
f 2161 2138 2150
f 2150 2151 2162
f 2162 2151 2163
f 2151 2152 2163
f 2163 2152 2164
f 2152 2153 2164
f 2164 2153 2165
f 2153 2154 2165
f 2165 2154 2166
f 2154 2155 2166
f 2166 2155 2167
f 2155 2156 2167
f 2167 2156 2168
f 2156 2157 2168
f 2168 2157 2169
f 2157 2158 2169
f 2169 2158 2170
f 2158 2159 2170
f 2170 2159 2171
f 2159 2160 2171
f 2171 2160 2172
f 2160 2161 2172
f 2172 2161 2173
f 2161 2150 2173
f 2173 2150 2162
f 2162 2163 2174
f 2174 2163 2175
f 2163 2164 2175
f 2175 2164 2176
f 2164 2165 2176
f 2176 2165 2177
f 2165 2166 2177
f 2177 2166 2178
f 2166 2167 2178
f 2178 2167 2179
f 2167 2168 2179
f 2179 2168 2180
f 2168 2169 2180
f 2180 2169 2181
f 2169 2170 2181
f 2181 2170 2182
f 2170 2171 2182
f 2182 2171 2183
f 2171 2172 2183
f 2183 2172 2184
f 2172 2173 2184
f 2184 2173 2185
f 2173 2162 2185
f 2185 2162 2174
f 2174 2175 2186
f 2186 2175 2187
f 2175 2176 2187
f 2187 2176 2188
f 2176 2177 2188
f 2188 2177 2189
f 2177 2178 2189
f 2189 2178 2190
f 2178 2179 2190
f 2190 2179 2191
f 2179 2180 2191
f 2191 2180 2192
f 2180 2181 2192
f 2192 2181 2193
f 2181 2182 2193
f 2193 2182 2194
f 2182 2183 2194
f 2194 2183 2195
f 2183 2184 2195
f 2195 2184 2196
f 2184 2185 2196
f 2196 2185 2197
f 2185 2174 2197
f 2197 2174 2186
f 2186 2187 2198
f 2198 2187 2199
f 2187 2188 2199
f 2199 2188 2200
f 2188 2189 2200
f 2200 2189 2201
f 2189 2190 2201
f 2201 2190 2202
f 2190 2191 2202
f 2202 2191 2203
f 2191 2192 2203
f 2203 2192 2204
f 2192 2193 2204
f 2204 2193 2205
f 2193 2194 2205
f 2205 2194 2206
f 2194 2195 2206
f 2206 2195 2207
f 2195 2196 2207
f 2207 2196 2208
f 2196 2197 2208
f 2208 2197 2209
f 2197 2186 2209
f 2209 2186 2198
f 2198 2199 2210
f 2210 2199 2211
f 2199 2200 2211
f 2211 2200 2212
f 2200 2201 2212
f 2212 2201 2213
f 2201 2202 2213
f 2213 2202 2214
f 2202 2203 2214
f 2214 2203 2215
f 2203 2204 2215
f 2215 2204 2216
f 2204 2205 2216
f 2216 2205 2217
f 2205 2206 2217
f 2217 2206 2218
f 2206 2207 2218
f 2218 2207 2219
f 2207 2208 2219
f 2219 2208 2220
f 2208 2209 2220
f 2220 2209 2221
f 2209 2198 2221
f 2221 2198 2210
f 2210 2211 2222
f 2222 2211 2223
f 2211 2212 2223
f 2223 2212 2224
f 2212 2213 2224
f 2224 2213 2225
f 2213 2214 2225
f 2225 2214 2226
f 2214 2215 2226
f 2226 2215 2227
f 2215 2216 2227
f 2227 2216 2228
f 2216 2217 2228
f 2228 2217 2229
f 2217 2218 2229
f 2229 2218 2230
f 2218 2219 2230
f 2230 2219 2231
f 2219 2220 2231
f 2231 2220 2232
f 2220 2221 2232
f 2232 2221 2233
f 2221 2210 2233
f 2233 2210 2222
f 2222 2223 2234
f 2234 2223 2235
f 2223 2224 2235
f 2235 2224 2236
f 2224 2225 2236
f 2236 2225 2237
f 2225 2226 2237
f 2237 2226 2238
f 2226 2227 2238
f 2238 2227 2239
f 2227 2228 2239
f 2239 2228 2240
f 2228 2229 2240
f 2240 2229 2241
f 2229 2230 2241
f 2241 2230 2242
f 2230 2231 2242
f 2242 2231 2243
f 2231 2232 2243
f 2243 2232 2244
f 2232 2233 2244
f 2244 2233 2245
f 2233 2222 2245
f 2245 2222 2234
f 2234 2235 2246
f 2246 2235 2247
f 2235 2236 2247
f 2247 2236 2248
f 2236 2237 2248
f 2248 2237 2249
f 2237 2238 2249
f 2249 2238 2250
f 2238 2239 2250
f 2250 2239 2251
f 2239 2240 2251
f 2251 2240 2252
f 2240 2241 2252
f 2252 2241 2253
f 2241 2242 2253
f 2253 2242 2254
f 2242 2243 2254
f 2254 2243 2255
f 2243 2244 2255
f 2255 2244 2256
f 2244 2245 2256
f 2256 2245 2257
f 2245 2234 2257
f 2257 2234 2246
f 2246 2247 2258
f 2258 2247 2259
f 2247 2248 2259
f 2259 2248 2260
f 2248 2249 2260
f 2260 2249 2261
f 2249 2250 2261
f 2261 2250 2262
f 2250 2251 2262
f 2262 2251 2263
f 2251 2252 2263
f 2263 2252 2264
f 2252 2253 2264
f 2264 2253 2265
f 2253 2254 2265
f 2265 2254 2266
f 2254 2255 2266
f 2266 2255 2267
f 2255 2256 2267
f 2267 2256 2268
f 2256 2257 2268
f 2268 2257 2269
f 2257 2246 2269
f 2269 2246 2258
f 2258 2259 2270
f 2270 2259 2271
f 2259 2260 2271
f 2271 2260 2272
f 2260 2261 2272
f 2272 2261 2273
f 2261 2262 2273
f 2273 2262 2274
f 2262 2263 2274
f 2274 2263 2275
f 2263 2264 2275
f 2275 2264 2276
f 2264 2265 2276
f 2276 2265 2277
f 2265 2266 2277
f 2277 2266 2278
f 2266 2267 2278
f 2278 2267 2279
f 2267 2268 2279
f 2279 2268 2280
f 2268 2269 2280
f 2280 2269 2281
f 2269 2258 2281
f 2281 2258 2270
f 2270 2271 2282
f 2282 2271 2283
f 2271 2272 2283
f 2283 2272 2284
f 2272 2273 2284
f 2284 2273 2285
f 2273 2274 2285
f 2285 2274 2286
f 2274 2275 2286
f 2286 2275 2287
f 2275 2276 2287
f 2287 2276 2288
f 2276 2277 2288
f 2288 2277 2289
f 2277 2278 2289
f 2289 2278 2290
f 2278 2279 2290
f 2290 2279 2291
f 2279 2280 2291
f 2291 2280 2292
f 2280 2281 2292
f 2292 2281 2293
f 2281 2270 2293
f 2293 2270 2282
f 2282 2283 2294
f 2294 2283 2295
f 2283 2284 2295
f 2295 2284 2296
f 2284 2285 2296
f 2296 2285 2297
f 2285 2286 2297
f 2297 2286 2298
f 2286 2287 2298
f 2298 2287 2299
f 2287 2288 2299
f 2299 2288 2300
f 2288 2289 2300
f 2300 2289 2301
f 2289 2290 2301
f 2301 2290 2302
f 2290 2291 2302
f 2302 2291 2303
f 2291 2292 2303
f 2303 2292 2304
f 2292 2293 2304
f 2304 2293 2305
f 2293 2282 2305
f 2305 2282 2294
f 2294 2295 2306
f 2306 2295 2307
f 2295 2296 2307
f 2307 2296 2308
f 2296 2297 2308
f 2308 2297 2309
f 2297 2298 2309
f 2309 2298 2310
f 2298 2299 2310
f 2310 2299 2311
f 2299 2300 2311
f 2311 2300 2312
f 2300 2301 2312
f 2312 2301 2313
f 2301 2302 2313
f 2313 2302 2314
f 2302 2303 2314
f 2314 2303 2315
f 2303 2304 2315
f 2315 2304 2316
f 2304 2305 2316
f 2316 2305 2317
f 2305 2294 2317
f 2317 2294 2306
f 2306 2307 2318
f 2318 2307 2319
f 2307 2308 2319
f 2319 2308 2320
f 2308 2309 2320
f 2320 2309 2321
f 2309 2310 2321
f 2321 2310 2322
f 2310 2311 2322
f 2322 2311 2323
f 2311 2312 2323
f 2323 2312 2324
f 2312 2313 2324
f 2324 2313 2325
f 2313 2314 2325
f 2325 2314 2326
f 2314 2315 2326
f 2326 2315 2327
f 2315 2316 2327
f 2327 2316 2328
f 2316 2317 2328
f 2328 2317 2329
f 2317 2306 2329
f 2329 2306 2318
f 2318 2319 2330
f 2330 2319 2331
f 2319 2320 2331
f 2331 2320 2332
f 2320 2321 2332
f 2332 2321 2333
f 2321 2322 2333
f 2333 2322 2334
f 2322 2323 2334
f 2334 2323 2335
f 2323 2324 2335
f 2335 2324 2336
f 2324 2325 2336
f 2336 2325 2337
f 2325 2326 2337
f 2337 2326 2338
f 2326 2327 2338
f 2338 2327 2339
f 2327 2328 2339
f 2339 2328 2340
f 2328 2329 2340
f 2340 2329 2341
f 2329 2318 2341
f 2341 2318 2330
f 2330 2331 2342
f 2342 2331 2343
f 2331 2332 2343
f 2343 2332 2344
f 2332 2333 2344
f 2344 2333 2345
f 2333 2334 2345
f 2345 2334 2346
f 2334 2335 2346
f 2346 2335 2347
f 2335 2336 2347
f 2347 2336 2348
f 2336 2337 2348
f 2348 2337 2349
f 2337 2338 2349
f 2349 2338 2350
f 2338 2339 2350
f 2350 2339 2351
f 2339 2340 2351
f 2351 2340 2352
f 2340 2341 2352
f 2352 2341 2353
f 2341 2330 2353
f 2353 2330 2342
f 2342 2343 2354
f 2354 2343 2355
f 2343 2344 2355
f 2355 2344 2356
f 2344 2345 2356
f 2356 2345 2357
f 2345 2346 2357
f 2357 2346 2358
f 2346 2347 2358
f 2358 2347 2359
f 2347 2348 2359
f 2359 2348 2360
f 2348 2349 2360
f 2360 2349 2361
f 2349 2350 2361
f 2361 2350 2362
f 2350 2351 2362
f 2362 2351 2363
f 2351 2352 2363
f 2363 2352 2364
f 2352 2353 2364
f 2364 2353 2365
f 2353 2342 2365
f 2365 2342 2354
f 2354 2355 2366
f 2366 2355 2367
f 2355 2356 2367
f 2367 2356 2368
f 2356 2357 2368
f 2368 2357 2369
f 2357 2358 2369
f 2369 2358 2370
f 2358 2359 2370
f 2370 2359 2371
f 2359 2360 2371
f 2371 2360 2372
f 2360 2361 2372
f 2372 2361 2373
f 2361 2362 2373
f 2373 2362 2374
f 2362 2363 2374
f 2374 2363 2375
f 2363 2364 2375
f 2375 2364 2376
f 2364 2365 2376
f 2376 2365 2377
f 2365 2354 2377
f 2377 2354 2366
f 2366 2367 2378
f 2378 2367 2379
f 2367 2368 2379
f 2379 2368 2380
f 2368 2369 2380
f 2380 2369 2381
f 2369 2370 2381
f 2381 2370 2382
f 2370 2371 2382
f 2382 2371 2383
f 2371 2372 2383
f 2383 2372 2384
f 2372 2373 2384
f 2384 2373 2385
f 2373 2374 2385
f 2385 2374 2386
f 2374 2375 2386
f 2386 2375 2387
f 2375 2376 2387
f 2387 2376 2388
f 2376 2377 2388
f 2388 2377 2389
f 2377 2366 2389
f 2389 2366 2378
f 2378 2379 2390
f 2390 2379 2391
f 2379 2380 2391
f 2391 2380 2392
f 2380 2381 2392
f 2392 2381 2393
f 2381 2382 2393
f 2393 2382 2394
f 2382 2383 2394
f 2394 2383 2395
f 2383 2384 2395
f 2395 2384 2396
f 2384 2385 2396
f 2396 2385 2397
f 2385 2386 2397
f 2397 2386 2398
f 2386 2387 2398
f 2398 2387 2399
f 2387 2388 2399
f 2399 2388 2400
f 2388 2389 2400
f 2400 2389 2401
f 2389 2378 2401
f 2401 2378 2390
f 2390 2391 2402
f 2402 2391 2403
f 2391 2392 2403
f 2403 2392 2404
f 2392 2393 2404
f 2404 2393 2405
f 2393 2394 2405
f 2405 2394 2406
f 2394 2395 2406
f 2406 2395 2407
f 2395 2396 2407
f 2407 2396 2408
f 2396 2397 2408
f 2408 2397 2409
f 2397 2398 2409
f 2409 2398 2410
f 2398 2399 2410
f 2410 2399 2411
f 2399 2400 2411
f 2411 2400 2412
f 2400 2401 2412
f 2412 2401 2413
f 2401 2390 2413
f 2413 2390 2402
f 2402 2403 2414
f 2414 2403 2415
f 2403 2404 2415
f 2415 2404 2416
f 2404 2405 2416
f 2416 2405 2417
f 2405 2406 2417
f 2417 2406 2418
f 2406 2407 2418
f 2418 2407 2419
f 2407 2408 2419
f 2419 2408 2420
f 2408 2409 2420
f 2420 2409 2421
f 2409 2410 2421
f 2421 2410 2422
f 2410 2411 2422
f 2422 2411 2423
f 2411 2412 2423
f 2423 2412 2424
f 2412 2413 2424
f 2424 2413 2425
f 2413 2402 2425
f 2425 2402 2414
f 2414 2415 2426
f 2426 2415 2427
f 2415 2416 2427
f 2427 2416 2428
f 2416 2417 2428
f 2428 2417 2429
f 2417 2418 2429
f 2429 2418 2430
f 2418 2419 2430
f 2430 2419 2431
f 2419 2420 2431
f 2431 2420 2432
f 2420 2421 2432
f 2432 2421 2433
f 2421 2422 2433
f 2433 2422 2434
f 2422 2423 2434
f 2434 2423 2435
f 2423 2424 2435
f 2435 2424 2436
f 2424 2425 2436
f 2436 2425 2437
f 2425 2414 2437
f 2437 2414 2426
f 2426 2427 2438
f 2438 2427 2439
f 2427 2428 2439
f 2439 2428 2440
f 2428 2429 2440
f 2440 2429 2441
f 2429 2430 2441
f 2441 2430 2442
f 2430 2431 2442
f 2442 2431 2443
f 2431 2432 2443
f 2443 2432 2444
f 2432 2433 2444
f 2444 2433 2445
f 2433 2434 2445
f 2445 2434 2446
f 2434 2435 2446
f 2446 2435 2447
f 2435 2436 2447
f 2447 2436 2448
f 2436 2437 2448
f 2448 2437 2449
f 2437 2426 2449
f 2449 2426 2438
f 2438 2439 2450
f 2450 2439 2451
f 2439 2440 2451
f 2451 2440 2452
f 2440 2441 2452
f 2452 2441 2453
f 2441 2442 2453
f 2453 2442 2454
f 2442 2443 2454
f 2454 2443 2455
f 2443 2444 2455
f 2455 2444 2456
f 2444 2445 2456
f 2456 2445 2457
f 2445 2446 2457
f 2457 2446 2458
f 2446 2447 2458
f 2458 2447 2459
f 2447 2448 2459
f 2459 2448 2460
f 2448 2449 2460
f 2460 2449 2461
f 2449 2438 2461
f 2461 2438 2450
f 2450 2451 2462
f 2462 2451 2463
f 2451 2452 2463
f 2463 2452 2464
f 2452 2453 2464
f 2464 2453 2465
f 2453 2454 2465
f 2465 2454 2466
f 2454 2455 2466
f 2466 2455 2467
f 2455 2456 2467
f 2467 2456 2468
f 2456 2457 2468
f 2468 2457 2469
f 2457 2458 2469
f 2469 2458 2470
f 2458 2459 2470
f 2470 2459 2471
f 2459 2460 2471
f 2471 2460 2472
f 2460 2461 2472
f 2472 2461 2473
f 2461 2450 2473
f 2473 2450 2462
f 2462 2463 2474
f 2474 2463 2475
f 2463 2464 2475
f 2475 2464 2476
f 2464 2465 2476
f 2476 2465 2477
f 2465 2466 2477
f 2477 2466 2478
f 2466 2467 2478
f 2478 2467 2479
f 2467 2468 2479
f 2479 2468 2480
f 2468 2469 2480
f 2480 2469 2481
f 2469 2470 2481
f 2481 2470 2482
f 2470 2471 2482
f 2482 2471 2483
f 2471 2472 2483
f 2483 2472 2484
f 2472 2473 2484
f 2484 2473 2485
f 2473 2462 2485
f 2485 2462 2474
f 2474 2475 2486
f 2486 2475 2487
f 2475 2476 2487
f 2487 2476 2488
f 2476 2477 2488
f 2488 2477 2489
f 2477 2478 2489
f 2489 2478 2490
f 2478 2479 2490
f 2490 2479 2491
f 2479 2480 2491
f 2491 2480 2492
f 2480 2481 2492
f 2492 2481 2493
f 2481 2482 2493
f 2493 2482 2494
f 2482 2483 2494
f 2494 2483 2495
f 2483 2484 2495
f 2495 2484 2496
f 2484 2485 2496
f 2496 2485 2497
f 2485 2474 2497
f 2497 2474 2486
f 2486 2487 2498
f 2498 2487 2499
f 2487 2488 2499
f 2499 2488 2500
f 2488 2489 2500
f 2500 2489 2501
f 2489 2490 2501
f 2501 2490 2502
f 2490 2491 2502
f 2502 2491 2503
f 2491 2492 2503
f 2503 2492 2504
f 2492 2493 2504
f 2504 2493 2505
f 2493 2494 2505
f 2505 2494 2506
f 2494 2495 2506
f 2506 2495 2507
f 2495 2496 2507
f 2507 2496 2508
f 2496 2497 2508
f 2508 2497 2509
f 2497 2486 2509
f 2509 2486 2498
f 2498 2499 2510
f 2510 2499 2511
f 2499 2500 2511
f 2511 2500 2512
f 2500 2501 2512
f 2512 2501 2513
f 2501 2502 2513
f 2513 2502 2514
f 2502 2503 2514
f 2514 2503 2515
f 2503 2504 2515
f 2515 2504 2516
f 2504 2505 2516
f 2516 2505 2517
f 2505 2506 2517
f 2517 2506 2518
f 2506 2507 2518
f 2518 2507 2519
f 2507 2508 2519
f 2519 2508 2520
f 2508 2509 2520
f 2520 2509 2521
f 2509 2498 2521
f 2521 2498 2510
f 2510 2511 2522
f 2522 2511 2523
f 2511 2512 2523
f 2523 2512 2524
f 2512 2513 2524
f 2524 2513 2525
f 2513 2514 2525
f 2525 2514 2526
f 2514 2515 2526
f 2526 2515 2527
f 2515 2516 2527
f 2527 2516 2528
f 2516 2517 2528
f 2528 2517 2529
f 2517 2518 2529
f 2529 2518 2530
f 2518 2519 2530
f 2530 2519 2531
f 2519 2520 2531
f 2531 2520 2532
f 2520 2521 2532
f 2532 2521 2533
f 2521 2510 2533
f 2533 2510 2522
f 2522 2523 2534
f 2534 2523 2535
f 2523 2524 2535
f 2535 2524 2536
f 2524 2525 2536
f 2536 2525 2537
f 2525 2526 2537
f 2537 2526 2538
f 2526 2527 2538
f 2538 2527 2539
f 2527 2528 2539
f 2539 2528 2540
f 2528 2529 2540
f 2540 2529 2541
f 2529 2530 2541
f 2541 2530 2542
f 2530 2531 2542
f 2542 2531 2543
f 2531 2532 2543
f 2543 2532 2544
f 2532 2533 2544
f 2544 2533 2545
f 2533 2522 2545
f 2545 2522 2534
f 2534 2535 2546
f 2546 2535 2547
f 2535 2536 2547
f 2547 2536 2548
f 2536 2537 2548
f 2548 2537 2549
f 2537 2538 2549
f 2549 2538 2550
f 2538 2539 2550
f 2550 2539 2551
f 2539 2540 2551
f 2551 2540 2552
f 2540 2541 2552
f 2552 2541 2553
f 2541 2542 2553
f 2553 2542 2554
f 2542 2543 2554
f 2554 2543 2555
f 2543 2544 2555
f 2555 2544 2556
f 2544 2545 2556
f 2556 2545 2557
f 2545 2534 2557
f 2557 2534 2546
f 2546 2547 2558
f 2558 2547 2559
f 2547 2548 2559
f 2559 2548 2560
f 2548 2549 2560
f 2560 2549 2561
f 2549 2550 2561
f 2561 2550 2562
f 2550 2551 2562
f 2562 2551 2563
f 2551 2552 2563
f 2563 2552 2564
f 2552 2553 2564
f 2564 2553 2565
f 2553 2554 2565
f 2565 2554 2566
f 2554 2555 2566
f 2566 2555 2567
f 2555 2556 2567
f 2567 2556 2568
f 2556 2557 2568
f 2568 2557 2569
f 2557 2546 2569
f 2569 2546 2558
f 2558 2559 2570
f 2570 2559 2571
f 2559 2560 2571
f 2571 2560 2572
f 2560 2561 2572
f 2572 2561 2573
f 2561 2562 2573
f 2573 2562 2574
f 2562 2563 2574
f 2574 2563 2575
f 2563 2564 2575
f 2575 2564 2576
f 2564 2565 2576
f 2576 2565 2577
f 2565 2566 2577
f 2577 2566 2578
f 2566 2567 2578
f 2578 2567 2579
f 2567 2568 2579
f 2579 2568 2580
f 2568 2569 2580
f 2580 2569 2581
f 2569 2558 2581
f 2581 2558 2570
f 2570 2571 2582
f 2582 2571 2583
f 2571 2572 2583
f 2583 2572 2584
f 2572 2573 2584
f 2584 2573 2585
f 2573 2574 2585
f 2585 2574 2586
f 2574 2575 2586
f 2586 2575 2587
f 2575 2576 2587
f 2587 2576 2588
f 2576 2577 2588
f 2588 2577 2589
f 2577 2578 2589
f 2589 2578 2590
f 2578 2579 2590
f 2590 2579 2591
f 2579 2580 2591
f 2591 2580 2592
f 2580 2581 2592
f 2592 2581 2593
f 2581 2570 2593
f 2593 2570 2582
f 2582 2583 2594
f 2594 2583 2595
f 2583 2584 2595
f 2595 2584 2596
f 2584 2585 2596
f 2596 2585 2597
f 2585 2586 2597
f 2597 2586 2598
f 2586 2587 2598
f 2598 2587 2599
f 2587 2588 2599
f 2599 2588 2600
f 2588 2589 2600
f 2600 2589 2601
f 2589 2590 2601
f 2601 2590 2602
f 2590 2591 2602
f 2602 2591 2603
f 2591 2592 2603
f 2603 2592 2604
f 2592 2593 2604
f 2604 2593 2605
f 2593 2582 2605
f 2605 2582 2594
f 2594 2595 2606
f 2606 2595 2607
f 2595 2596 2607
f 2607 2596 2608
f 2596 2597 2608
f 2608 2597 2609
f 2597 2598 2609
f 2609 2598 2610
f 2598 2599 2610
f 2610 2599 2611
f 2599 2600 2611
f 2611 2600 2612
f 2600 2601 2612
f 2612 2601 2613
f 2601 2602 2613
f 2613 2602 2614
f 2602 2603 2614
f 2614 2603 2615
f 2603 2604 2615
f 2615 2604 2616
f 2604 2605 2616
f 2616 2605 2617
f 2605 2594 2617
f 2617 2594 2606
f 2606 2607 2618
f 2618 2607 2619
f 2607 2608 2619
f 2619 2608 2620
f 2608 2609 2620
f 2620 2609 2621
f 2609 2610 2621
f 2621 2610 2622
f 2610 2611 2622
f 2622 2611 2623
f 2611 2612 2623
f 2623 2612 2624
f 2612 2613 2624
f 2624 2613 2625
f 2613 2614 2625
f 2625 2614 2626
f 2614 2615 2626
f 2626 2615 2627
f 2615 2616 2627
f 2627 2616 2628
f 2616 2617 2628
f 2628 2617 2629
f 2617 2606 2629
f 2629 2606 2618
f 2618 2619 2630
f 2630 2619 2631
f 2619 2620 2631
f 2631 2620 2632
f 2620 2621 2632
f 2632 2621 2633
f 2621 2622 2633
f 2633 2622 2634
f 2622 2623 2634
f 2634 2623 2635
f 2623 2624 2635
f 2635 2624 2636
f 2624 2625 2636
f 2636 2625 2637
f 2625 2626 2637
f 2637 2626 2638
f 2626 2627 2638
f 2638 2627 2639
f 2627 2628 2639
f 2639 2628 2640
f 2628 2629 2640
f 2640 2629 2641
f 2629 2618 2641
f 2641 2618 2630
f 2630 2631 2642
f 2642 2631 2643
f 2631 2632 2643
f 2643 2632 2644
f 2632 2633 2644
f 2644 2633 2645
f 2633 2634 2645
f 2645 2634 2646
f 2634 2635 2646
f 2646 2635 2647
f 2635 2636 2647
f 2647 2636 2648
f 2636 2637 2648
f 2648 2637 2649
f 2637 2638 2649
f 2649 2638 2650
f 2638 2639 2650
f 2650 2639 2651
f 2639 2640 2651
f 2651 2640 2652
f 2640 2641 2652
f 2652 2641 2653
f 2641 2630 2653
f 2653 2630 2642
f 2642 2643 2654
f 2654 2643 2655
f 2643 2644 2655
f 2655 2644 2656
f 2644 2645 2656
f 2656 2645 2657
f 2645 2646 2657
f 2657 2646 2658
f 2646 2647 2658
f 2658 2647 2659
f 2647 2648 2659
f 2659 2648 2660
f 2648 2649 2660
f 2660 2649 2661
f 2649 2650 2661
f 2661 2650 2662
f 2650 2651 2662
f 2662 2651 2663
f 2651 2652 2663
f 2663 2652 2664
f 2652 2653 2664
f 2664 2653 2665
f 2653 2642 2665
f 2665 2642 2654
f 2654 2655 2666
f 2666 2655 2667
f 2655 2656 2667
f 2667 2656 2668
f 2656 2657 2668
f 2668 2657 2669
f 2657 2658 2669
f 2669 2658 2670
f 2658 2659 2670
f 2670 2659 2671
f 2659 2660 2671
f 2671 2660 2672
f 2660 2661 2672
f 2672 2661 2673
f 2661 2662 2673
f 2673 2662 2674
f 2662 2663 2674
f 2674 2663 2675
f 2663 2664 2675
f 2675 2664 2676
f 2664 2665 2676
f 2676 2665 2677
f 2665 2654 2677
f 2677 2654 2666
f 2666 2667 2678
f 2678 2667 2679
f 2667 2668 2679
f 2679 2668 2680
f 2668 2669 2680
f 2680 2669 2681
f 2669 2670 2681
f 2681 2670 2682
f 2670 2671 2682
f 2682 2671 2683
f 2671 2672 2683
f 2683 2672 2684
f 2672 2673 2684
f 2684 2673 2685
f 2673 2674 2685
f 2685 2674 2686
f 2674 2675 2686
f 2686 2675 2687
f 2675 2676 2687
f 2687 2676 2688
f 2676 2677 2688
f 2688 2677 2689
f 2677 2666 2689
f 2689 2666 2678
f 2678 2679 2690
f 2690 2679 2691
f 2679 2680 2691
f 2691 2680 2692
f 2680 2681 2692
f 2692 2681 2693
f 2681 2682 2693
f 2693 2682 2694
f 2682 2683 2694
f 2694 2683 2695
f 2683 2684 2695
f 2695 2684 2696
f 2684 2685 2696
f 2696 2685 2697
f 2685 2686 2697
f 2697 2686 2698
f 2686 2687 2698
f 2698 2687 2699
f 2687 2688 2699
f 2699 2688 2700
f 2688 2689 2700
f 2700 2689 2701
f 2689 2678 2701
f 2701 2678 2690
f 2690 2691 2702
f 2702 2691 2703
f 2691 2692 2703
f 2703 2692 2704
f 2692 2693 2704
f 2704 2693 2705
f 2693 2694 2705
f 2705 2694 2706
f 2694 2695 2706
f 2706 2695 2707
f 2695 2696 2707
f 2707 2696 2708
f 2696 2697 2708
f 2708 2697 2709
f 2697 2698 2709
f 2709 2698 2710
f 2698 2699 2710
f 2710 2699 2711
f 2699 2700 2711
f 2711 2700 2712
f 2700 2701 2712
f 2712 2701 2713
f 2701 2690 2713
f 2713 2690 2702
f 2702 2703 2714
f 2714 2703 2715
f 2703 2704 2715
f 2715 2704 2716
f 2704 2705 2716
f 2716 2705 2717
f 2705 2706 2717
f 2717 2706 2718
f 2706 2707 2718
f 2718 2707 2719
f 2707 2708 2719
f 2719 2708 2720
f 2708 2709 2720
f 2720 2709 2721
f 2709 2710 2721
f 2721 2710 2722
f 2710 2711 2722
f 2722 2711 2723
f 2711 2712 2723
f 2723 2712 2724
f 2712 2713 2724
f 2724 2713 2725
f 2713 2702 2725
f 2725 2702 2714
f 2714 2715 2726
f 2726 2715 2727
f 2715 2716 2727
f 2727 2716 2728
f 2716 2717 2728
f 2728 2717 2729
f 2717 2718 2729
f 2729 2718 2730
f 2718 2719 2730
f 2730 2719 2731
f 2719 2720 2731
f 2731 2720 2732
f 2720 2721 2732
f 2732 2721 2733
f 2721 2722 2733
f 2733 2722 2734
f 2722 2723 2734
f 2734 2723 2735
f 2723 2724 2735
f 2735 2724 2736
f 2724 2725 2736
f 2736 2725 2737
f 2725 2714 2737
f 2737 2714 2726
f 2726 2727 2738
f 2738 2727 2739
f 2727 2728 2739
f 2739 2728 2740
f 2728 2729 2740
f 2740 2729 2741
f 2729 2730 2741
f 2741 2730 2742
f 2730 2731 2742
f 2742 2731 2743
f 2731 2732 2743
f 2743 2732 2744
f 2732 2733 2744
f 2744 2733 2745
f 2733 2734 2745
f 2745 2734 2746
f 2734 2735 2746
f 2746 2735 2747
f 2735 2736 2747
f 2747 2736 2748
f 2736 2737 2748
f 2748 2737 2749
f 2737 2726 2749
f 2749 2726 2738
f 2738 2739 2750
f 2750 2739 2751
f 2739 2740 2751
f 2751 2740 2752
f 2740 2741 2752
f 2752 2741 2753
f 2741 2742 2753
f 2753 2742 2754
f 2742 2743 2754
f 2754 2743 2755
f 2743 2744 2755
f 2755 2744 2756
f 2744 2745 2756
f 2756 2745 2757
f 2745 2746 2757
f 2757 2746 2758
f 2746 2747 2758
f 2758 2747 2759
f 2747 2748 2759
f 2759 2748 2760
f 2748 2749 2760
f 2760 2749 2761
f 2749 2738 2761
f 2761 2738 2750
f 2750 2751 2762
f 2762 2751 2763
f 2751 2752 2763
f 2763 2752 2764
f 2752 2753 2764
f 2764 2753 2765
f 2753 2754 2765
f 2765 2754 2766
f 2754 2755 2766
f 2766 2755 2767
f 2755 2756 2767
f 2767 2756 2768
f 2756 2757 2768
f 2768 2757 2769
f 2757 2758 2769
f 2769 2758 2770
f 2758 2759 2770
f 2770 2759 2771
f 2759 2760 2771
f 2771 2760 2772
f 2760 2761 2772
f 2772 2761 2773
f 2761 2750 2773
f 2773 2750 2762
f 2762 2763 2774
f 2774 2763 2775
f 2763 2764 2775
f 2775 2764 2776
f 2764 2765 2776
f 2776 2765 2777
f 2765 2766 2777
f 2777 2766 2778
f 2766 2767 2778
f 2778 2767 2779
f 2767 2768 2779
f 2779 2768 2780
f 2768 2769 2780
f 2780 2769 2781
f 2769 2770 2781
f 2781 2770 2782
f 2770 2771 2782
f 2782 2771 2783
f 2771 2772 2783
f 2783 2772 2784
f 2772 2773 2784
f 2784 2773 2785
f 2773 2762 2785
f 2785 2762 2774
f 2774 2775 2786
f 2786 2775 2787
f 2775 2776 2787
f 2787 2776 2788
f 2776 2777 2788
f 2788 2777 2789
f 2777 2778 2789
f 2789 2778 2790
f 2778 2779 2790
f 2790 2779 2791
f 2779 2780 2791
f 2791 2780 2792
f 2780 2781 2792
f 2792 2781 2793
f 2781 2782 2793
f 2793 2782 2794
f 2782 2783 2794
f 2794 2783 2795
f 2783 2784 2795
f 2795 2784 2796
f 2784 2785 2796
f 2796 2785 2797
f 2785 2774 2797
f 2797 2774 2786
f 2786 2787 2798
f 2798 2787 2799
f 2787 2788 2799
f 2799 2788 2800
f 2788 2789 2800
f 2800 2789 2801
f 2789 2790 2801
f 2801 2790 2802
f 2790 2791 2802
f 2802 2791 2803
f 2791 2792 2803
f 2803 2792 2804
f 2792 2793 2804
f 2804 2793 2805
f 2793 2794 2805
f 2805 2794 2806
f 2794 2795 2806
f 2806 2795 2807
f 2795 2796 2807
f 2807 2796 2808
f 2796 2797 2808
f 2808 2797 2809
f 2797 2786 2809
f 2809 2786 2798
f 2798 2799 2810
f 2810 2799 2811
f 2799 2800 2811
f 2811 2800 2812
f 2800 2801 2812
f 2812 2801 2813
f 2801 2802 2813
f 2813 2802 2814
f 2802 2803 2814
f 2814 2803 2815
f 2803 2804 2815
f 2815 2804 2816
f 2804 2805 2816
f 2816 2805 2817
f 2805 2806 2817
f 2817 2806 2818
f 2806 2807 2818
f 2818 2807 2819
f 2807 2808 2819
f 2819 2808 2820
f 2808 2809 2820
f 2820 2809 2821
f 2809 2798 2821
f 2821 2798 2810
f 2810 2811 2822
f 2822 2811 2823
f 2811 2812 2823
f 2823 2812 2824
f 2812 2813 2824
f 2824 2813 2825
f 2813 2814 2825
f 2825 2814 2826
f 2814 2815 2826
f 2826 2815 2827
f 2815 2816 2827
f 2827 2816 2828
f 2816 2817 2828
f 2828 2817 2829
f 2817 2818 2829
f 2829 2818 2830
f 2818 2819 2830
f 2830 2819 2831
f 2819 2820 2831
f 2831 2820 2832
f 2820 2821 2832
f 2832 2821 2833
f 2821 2810 2833
f 2833 2810 2822
f 2822 2823 2834
f 2834 2823 2835
f 2823 2824 2835
f 2835 2824 2836
f 2824 2825 2836
f 2836 2825 2837
f 2825 2826 2837
f 2837 2826 2838
f 2826 2827 2838
f 2838 2827 2839
f 2827 2828 2839
f 2839 2828 2840
f 2828 2829 2840
f 2840 2829 2841
f 2829 2830 2841
f 2841 2830 2842
f 2830 2831 2842
f 2842 2831 2843
f 2831 2832 2843
f 2843 2832 2844
f 2832 2833 2844
f 2844 2833 2845
f 2833 2822 2845
f 2845 2822 2834
f 2834 2835 2846
f 2846 2835 2847
f 2835 2836 2847
f 2847 2836 2848
f 2836 2837 2848
f 2848 2837 2849
f 2837 2838 2849
f 2849 2838 2850
f 2838 2839 2850
f 2850 2839 2851
f 2839 2840 2851
f 2851 2840 2852
f 2840 2841 2852
f 2852 2841 2853
f 2841 2842 2853
f 2853 2842 2854
f 2842 2843 2854
f 2854 2843 2855
f 2843 2844 2855
f 2855 2844 2856
f 2844 2845 2856
f 2856 2845 2857
f 2845 2834 2857
f 2857 2834 2846
f 2846 2847 2858
f 2858 2847 2859
f 2847 2848 2859
f 2859 2848 2860
f 2848 2849 2860
f 2860 2849 2861
f 2849 2850 2861
f 2861 2850 2862
f 2850 2851 2862
f 2862 2851 2863
f 2851 2852 2863
f 2863 2852 2864
f 2852 2853 2864
f 2864 2853 2865
f 2853 2854 2865
f 2865 2854 2866
f 2854 2855 2866
f 2866 2855 2867
f 2855 2856 2867
f 2867 2856 2868
f 2856 2857 2868
f 2868 2857 2869
f 2857 2846 2869
f 2869 2846 2858
f 2858 2859 2870
f 2870 2859 2871
f 2859 2860 2871
f 2871 2860 2872
f 2860 2861 2872
f 2872 2861 2873
f 2861 2862 2873
f 2873 2862 2874
f 2862 2863 2874
f 2874 2863 2875
f 2863 2864 2875
f 2875 2864 2876
f 2864 2865 2876
f 2876 2865 2877
f 2865 2866 2877
f 2877 2866 2878
f 2866 2867 2878
f 2878 2867 2879
f 2867 2868 2879
f 2879 2868 2880
f 2868 2869 2880
f 2880 2869 2881
f 2869 2858 2881
f 2881 2858 2870
f 2870 2871 2882
f 2882 2871 2883
f 2871 2872 2883
f 2883 2872 2884
f 2872 2873 2884
f 2884 2873 2885
f 2873 2874 2885
f 2885 2874 2886
f 2874 2875 2886
f 2886 2875 2887
f 2875 2876 2887
f 2887 2876 2888
f 2876 2877 2888
f 2888 2877 2889
f 2877 2878 2889
f 2889 2878 2890
f 2878 2879 2890
f 2890 2879 2891
f 2879 2880 2891
f 2891 2880 2892
f 2880 2881 2892
f 2892 2881 2893
f 2881 2870 2893
f 2893 2870 2882
f 2882 2883 2894
f 2894 2883 2895
f 2883 2884 2895
f 2895 2884 2896
f 2884 2885 2896
f 2896 2885 2897
f 2885 2886 2897
f 2897 2886 2898
f 2886 2887 2898
f 2898 2887 2899
f 2887 2888 2899
f 2899 2888 2900
f 2888 2889 2900
f 2900 2889 2901
f 2889 2890 2901
f 2901 2890 2902
f 2890 2891 2902
f 2902 2891 2903
f 2891 2892 2903
f 2903 2892 2904
f 2892 2893 2904
f 2904 2893 2905
f 2893 2882 2905
f 2905 2882 2894
f 2894 2895 2906
f 2906 2895 2907
f 2895 2896 2907
f 2907 2896 2908
f 2896 2897 2908
f 2908 2897 2909
f 2897 2898 2909
f 2909 2898 2910
f 2898 2899 2910
f 2910 2899 2911
f 2899 2900 2911
f 2911 2900 2912
f 2900 2901 2912
f 2912 2901 2913
f 2901 2902 2913
f 2913 2902 2914
f 2902 2903 2914
f 2914 2903 2915
f 2903 2904 2915
f 2915 2904 2916
f 2904 2905 2916
f 2916 2905 2917
f 2905 2894 2917
f 2917 2894 2906
f 2906 2907 2918
f 2918 2907 2919
f 2907 2908 2919
f 2919 2908 2920
f 2908 2909 2920
f 2920 2909 2921
f 2909 2910 2921
f 2921 2910 2922
f 2910 2911 2922
f 2922 2911 2923
f 2911 2912 2923
f 2923 2912 2924
f 2912 2913 2924
f 2924 2913 2925
f 2913 2914 2925
f 2925 2914 2926
f 2914 2915 2926
f 2926 2915 2927
f 2915 2916 2927
f 2927 2916 2928
f 2916 2917 2928
f 2928 2917 2929
f 2917 2906 2929
f 2929 2906 2918
f 2918 2919 2930
f 2930 2919 2931
f 2919 2920 2931
f 2931 2920 2932
f 2920 2921 2932
f 2932 2921 2933
f 2921 2922 2933
f 2933 2922 2934
f 2922 2923 2934
f 2934 2923 2935
f 2923 2924 2935
f 2935 2924 2936
f 2924 2925 2936
f 2936 2925 2937
f 2925 2926 2937
f 2937 2926 2938
f 2926 2927 2938
f 2938 2927 2939
f 2927 2928 2939
f 2939 2928 2940
f 2928 2929 2940
f 2940 2929 2941
f 2929 2918 2941
f 2941 2918 2930
f 2930 2931 2942
f 2942 2931 2943
f 2931 2932 2943
f 2943 2932 2944
f 2932 2933 2944
f 2944 2933 2945
f 2933 2934 2945
f 2945 2934 2946
f 2934 2935 2946
f 2946 2935 2947
f 2935 2936 2947
f 2947 2936 2948
f 2936 2937 2948
f 2948 2937 2949
f 2937 2938 2949
f 2949 2938 2950
f 2938 2939 2950
f 2950 2939 2951
f 2939 2940 2951
f 2951 2940 2952
f 2940 2941 2952
f 2952 2941 2953
f 2941 2930 2953
f 2953 2930 2942
f 2942 2943 2954
f 2954 2943 2955
f 2943 2944 2955
f 2955 2944 2956
f 2944 2945 2956
f 2956 2945 2957
f 2945 2946 2957
f 2957 2946 2958
f 2946 2947 2958
f 2958 2947 2959
f 2947 2948 2959
f 2959 2948 2960
f 2948 2949 2960
f 2960 2949 2961
f 2949 2950 2961
f 2961 2950 2962
f 2950 2951 2962
f 2962 2951 2963
f 2951 2952 2963
f 2963 2952 2964
f 2952 2953 2964
f 2964 2953 2965
f 2953 2942 2965
f 2965 2942 2954
f 2954 2955 2966
f 2966 2955 2967
f 2955 2956 2967
f 2967 2956 2968
f 2956 2957 2968
f 2968 2957 2969
f 2957 2958 2969
f 2969 2958 2970
f 2958 2959 2970
f 2970 2959 2971
f 2959 2960 2971
f 2971 2960 2972
f 2960 2961 2972
f 2972 2961 2973
f 2961 2962 2973
f 2973 2962 2974
f 2962 2963 2974
f 2974 2963 2975
f 2963 2964 2975
f 2975 2964 2976
f 2964 2965 2976
f 2976 2965 2977
f 2965 2954 2977
f 2977 2954 2966
f 2966 2967 2978
f 2978 2967 2979
f 2967 2968 2979
f 2979 2968 2980
f 2968 2969 2980
f 2980 2969 2981
f 2969 2970 2981
f 2981 2970 2982
f 2970 2971 2982
f 2982 2971 2983
f 2971 2972 2983
f 2983 2972 2984
f 2972 2973 2984
f 2984 2973 2985
f 2973 2974 2985
f 2985 2974 2986
f 2974 2975 2986
f 2986 2975 2987
f 2975 2976 2987
f 2987 2976 2988
f 2976 2977 2988
f 2988 2977 2989
f 2977 2966 2989
f 2989 2966 2978
f 2978 2979 2990
f 2990 2979 2991
f 2979 2980 2991
f 2991 2980 2992
f 2980 2981 2992
f 2992 2981 2993
f 2981 2982 2993
f 2993 2982 2994
f 2982 2983 2994
f 2994 2983 2995
f 2983 2984 2995
f 2995 2984 2996
f 2984 2985 2996
f 2996 2985 2997
f 2985 2986 2997
f 2997 2986 2998
f 2986 2987 2998
f 2998 2987 2999
f 2987 2988 2999
f 2999 2988 3000
f 2988 2989 3000
f 3000 2989 3001
f 2989 2978 3001
f 3001 2978 2990
f 2990 2991 3002
f 3002 2991 3003
f 2991 2992 3003
f 3003 2992 3004
f 2992 2993 3004
f 3004 2993 3005
f 2993 2994 3005
f 3005 2994 3006
f 2994 2995 3006
f 3006 2995 3007
f 2995 2996 3007
f 3007 2996 3008
f 2996 2997 3008
f 3008 2997 3009
f 2997 2998 3009
f 3009 2998 3010
f 2998 2999 3010
f 3010 2999 3011
f 2999 3000 3011
f 3011 3000 3012
f 3000 3001 3012
f 3012 3001 3013
f 3001 2990 3013
f 3013 2990 3002
f 3002 3003 3014
f 3014 3003 3015
f 3003 3004 3015
f 3015 3004 3016
f 3004 3005 3016
f 3016 3005 3017
f 3005 3006 3017
f 3017 3006 3018
f 3006 3007 3018
f 3018 3007 3019
f 3007 3008 3019
f 3019 3008 3020
f 3008 3009 3020
f 3020 3009 3021
f 3009 3010 3021
f 3021 3010 3022
f 3010 3011 3022
f 3022 3011 3023
f 3011 3012 3023
f 3023 3012 3024
f 3012 3013 3024
f 3024 3013 3025
f 3013 3002 3025
f 3025 3002 3014
f 3014 3015 3026
f 3026 3015 3027
f 3015 3016 3027
f 3027 3016 3028
f 3016 3017 3028
f 3028 3017 3029
f 3017 3018 3029
f 3029 3018 3030
f 3018 3019 3030
f 3030 3019 3031
f 3019 3020 3031
f 3031 3020 3032
f 3020 3021 3032
f 3032 3021 3033
f 3021 3022 3033
f 3033 3022 3034
f 3022 3023 3034
f 3034 3023 3035
f 3023 3024 3035
f 3035 3024 3036
f 3024 3025 3036
f 3036 3025 3037
f 3025 3014 3037
f 3037 3014 3026
f 3026 3027 3038
f 3038 3027 3039
f 3027 3028 3039
f 3039 3028 3040
f 3028 3029 3040
f 3040 3029 3041
f 3029 3030 3041
f 3041 3030 3042
f 3030 3031 3042
f 3042 3031 3043
f 3031 3032 3043
f 3043 3032 3044
f 3032 3033 3044
f 3044 3033 3045
f 3033 3034 3045
f 3045 3034 3046
f 3034 3035 3046
f 3046 3035 3047
f 3035 3036 3047
f 3047 3036 3048
f 3036 3037 3048
f 3048 3037 3049
f 3037 3026 3049
f 3049 3026 3038
f 3038 3039 3050
f 3050 3039 3051
f 3039 3040 3051
f 3051 3040 3052
f 3040 3041 3052
f 3052 3041 3053
f 3041 3042 3053
f 3053 3042 3054
f 3042 3043 3054
f 3054 3043 3055
f 3043 3044 3055
f 3055 3044 3056
f 3044 3045 3056
f 3056 3045 3057
f 3045 3046 3057
f 3057 3046 3058
f 3046 3047 3058
f 3058 3047 3059
f 3047 3048 3059
f 3059 3048 3060
f 3048 3049 3060
f 3060 3049 3061
f 3049 3038 3061
f 3061 3038 3050
f 3050 3051 3062
f 3062 3051 3063
f 3051 3052 3063
f 3063 3052 3064
f 3052 3053 3064
f 3064 3053 3065
f 3053 3054 3065
f 3065 3054 3066
f 3054 3055 3066
f 3066 3055 3067
f 3055 3056 3067
f 3067 3056 3068
f 3056 3057 3068
f 3068 3057 3069
f 3057 3058 3069
f 3069 3058 3070
f 3058 3059 3070
f 3070 3059 3071
f 3059 3060 3071
f 3071 3060 3072
f 3060 3061 3072
f 3072 3061 3073
f 3061 3050 3073
f 3073 3050 3062
f 3062 3063 3074
f 3074 3063 3075
f 3063 3064 3075
f 3075 3064 3076
f 3064 3065 3076
f 3076 3065 3077
f 3065 3066 3077
f 3077 3066 3078
f 3066 3067 3078
f 3078 3067 3079
f 3067 3068 3079
f 3079 3068 3080
f 3068 3069 3080
f 3080 3069 3081
f 3069 3070 3081
f 3081 3070 3082
f 3070 3071 3082
f 3082 3071 3083
f 3071 3072 3083
f 3083 3072 3084
f 3072 3073 3084
f 3084 3073 3085
f 3073 3062 3085
f 3085 3062 3074
f 3074 3075 3086
f 3086 3075 3087
f 3075 3076 3087
f 3087 3076 3088
f 3076 3077 3088
f 3088 3077 3089
f 3077 3078 3089
f 3089 3078 3090
f 3078 3079 3090
f 3090 3079 3091
f 3079 3080 3091
f 3091 3080 3092
f 3080 3081 3092
f 3092 3081 3093
f 3081 3082 3093
f 3093 3082 3094
f 3082 3083 3094
f 3094 3083 3095
f 3083 3084 3095
f 3095 3084 3096
f 3084 3085 3096
f 3096 3085 3097
f 3085 3074 3097
f 3097 3074 3086
f 3086 3087 3098
f 3098 3087 3099
f 3087 3088 3099
f 3099 3088 3100
f 3088 3089 3100
f 3100 3089 3101
f 3089 3090 3101
f 3101 3090 3102
f 3090 3091 3102
f 3102 3091 3103
f 3091 3092 3103
f 3103 3092 3104
f 3092 3093 3104
f 3104 3093 3105
f 3093 3094 3105
f 3105 3094 3106
f 3094 3095 3106
f 3106 3095 3107
f 3095 3096 3107
f 3107 3096 3108
f 3096 3097 3108
f 3108 3097 3109
f 3097 3086 3109
f 3109 3086 3098
f 3098 3099 3110
f 3110 3099 3111
f 3099 3100 3111
f 3111 3100 3112
f 3100 3101 3112
f 3112 3101 3113
f 3101 3102 3113
f 3113 3102 3114
f 3102 3103 3114
f 3114 3103 3115
f 3103 3104 3115
f 3115 3104 3116
f 3104 3105 3116
f 3116 3105 3117
f 3105 3106 3117
f 3117 3106 3118
f 3106 3107 3118
f 3118 3107 3119
f 3107 3108 3119
f 3119 3108 3120
f 3108 3109 3120
f 3120 3109 3121
f 3109 3098 3121
f 3121 3098 3110
f 3110 3111 3122
f 3122 3111 3123
f 3111 3112 3123
f 3123 3112 3124
f 3112 3113 3124
f 3124 3113 3125
f 3113 3114 3125
f 3125 3114 3126
f 3114 3115 3126
f 3126 3115 3127
f 3115 3116 3127
f 3127 3116 3128
f 3116 3117 3128
f 3128 3117 3129
f 3117 3118 3129
f 3129 3118 3130
f 3118 3119 3130
f 3130 3119 3131
f 3119 3120 3131
f 3131 3120 3132
f 3120 3121 3132
f 3132 3121 3133
f 3121 3110 3133
f 3133 3110 3122
f 3122 3123 3134
f 3134 3123 3135
f 3123 3124 3135
f 3135 3124 3136
f 3124 3125 3136
f 3136 3125 3137
f 3125 3126 3137
f 3137 3126 3138
f 3126 3127 3138
f 3138 3127 3139
f 3127 3128 3139
f 3139 3128 3140
f 3128 3129 3140
f 3140 3129 3141
f 3129 3130 3141
f 3141 3130 3142
f 3130 3131 3142
f 3142 3131 3143
f 3131 3132 3143
f 3143 3132 3144
f 3132 3133 3144
f 3144 3133 3145
f 3133 3122 3145
f 3145 3122 3134
f 3134 3135 3146
f 3146 3135 3147
f 3135 3136 3147
f 3147 3136 3148
f 3136 3137 3148
f 3148 3137 3149
f 3137 3138 3149
f 3149 3138 3150
f 3138 3139 3150
f 3150 3139 3151
f 3139 3140 3151
f 3151 3140 3152
f 3140 3141 3152
f 3152 3141 3153
f 3141 3142 3153
f 3153 3142 3154
f 3142 3143 3154
f 3154 3143 3155
f 3143 3144 3155
f 3155 3144 3156
f 3144 3145 3156
f 3156 3145 3157
f 3145 3134 3157
f 3157 3134 3146
f 3146 3147 3158
f 3158 3147 3159
f 3147 3148 3159
f 3159 3148 3160
f 3148 3149 3160
f 3160 3149 3161
f 3149 3150 3161
f 3161 3150 3162
f 3150 3151 3162
f 3162 3151 3163
f 3151 3152 3163
f 3163 3152 3164
f 3152 3153 3164
f 3164 3153 3165
f 3153 3154 3165
f 3165 3154 3166
f 3154 3155 3166
f 3166 3155 3167
f 3155 3156 3167
f 3167 3156 3168
f 3156 3157 3168
f 3168 3157 3169
f 3157 3146 3169
f 3169 3146 3158
f 3158 3159 3170
f 3170 3159 3171
f 3159 3160 3171
f 3171 3160 3172
f 3160 3161 3172
f 3172 3161 3173
f 3161 3162 3173
f 3173 3162 3174
f 3162 3163 3174
f 3174 3163 3175
f 3163 3164 3175
f 3175 3164 3176
f 3164 3165 3176
f 3176 3165 3177
f 3165 3166 3177
f 3177 3166 3178
f 3166 3167 3178
f 3178 3167 3179
f 3167 3168 3179
f 3179 3168 3180
f 3168 3169 3180
f 3180 3169 3181
f 3169 3158 3181
f 3181 3158 3170
f 3170 3171 3182
f 3182 3171 3183
f 3171 3172 3183
f 3183 3172 3184
f 3172 3173 3184
f 3184 3173 3185
f 3173 3174 3185
f 3185 3174 3186
f 3174 3175 3186
f 3186 3175 3187
f 3175 3176 3187
f 3187 3176 3188
f 3176 3177 3188
f 3188 3177 3189
f 3177 3178 3189
f 3189 3178 3190
f 3178 3179 3190
f 3190 3179 3191
f 3179 3180 3191
f 3191 3180 3192
f 3180 3181 3192
f 3192 3181 3193
f 3181 3170 3193
f 3193 3170 3182
f 3182 3183 3194
f 3194 3183 3195
f 3183 3184 3195
f 3195 3184 3196
f 3184 3185 3196
f 3196 3185 3197
f 3185 3186 3197
f 3197 3186 3198
f 3186 3187 3198
f 3198 3187 3199
f 3187 3188 3199
f 3199 3188 3200
f 3188 3189 3200
f 3200 3189 3201
f 3189 3190 3201
f 3201 3190 3202
f 3190 3191 3202
f 3202 3191 3203
f 3191 3192 3203
f 3203 3192 3204
f 3192 3193 3204
f 3204 3193 3205
f 3193 3182 3205
f 3205 3182 3194
f 3194 3195 3206
f 3206 3195 3207
f 3195 3196 3207
f 3207 3196 3208
f 3196 3197 3208
f 3208 3197 3209
f 3197 3198 3209
f 3209 3198 3210
f 3198 3199 3210
f 3210 3199 3211
f 3199 3200 3211
f 3211 3200 3212
f 3200 3201 3212
f 3212 3201 3213
f 3201 3202 3213
f 3213 3202 3214
f 3202 3203 3214
f 3214 3203 3215
f 3203 3204 3215
f 3215 3204 3216
f 3204 3205 3216
f 3216 3205 3217
f 3205 3194 3217
f 3217 3194 3206
f 3206 3207 3218
f 3218 3207 3219
f 3207 3208 3219
f 3219 3208 3220
f 3208 3209 3220
f 3220 3209 3221
f 3209 3210 3221
f 3221 3210 3222
f 3210 3211 3222
f 3222 3211 3223
f 3211 3212 3223
f 3223 3212 3224
f 3212 3213 3224
f 3224 3213 3225
f 3213 3214 3225
f 3225 3214 3226
f 3214 3215 3226
f 3226 3215 3227
f 3215 3216 3227
f 3227 3216 3228
f 3216 3217 3228
f 3228 3217 3229
f 3217 3206 3229
f 3229 3206 3218
f 3218 3219 3230
f 3230 3219 3231
f 3219 3220 3231
f 3231 3220 3232
f 3220 3221 3232
f 3232 3221 3233
f 3221 3222 3233
f 3233 3222 3234
f 3222 3223 3234
f 3234 3223 3235
f 3223 3224 3235
f 3235 3224 3236
f 3224 3225 3236
f 3236 3225 3237
f 3225 3226 3237
f 3237 3226 3238
f 3226 3227 3238
f 3238 3227 3239
f 3227 3228 3239
f 3239 3228 3240
f 3228 3229 3240
f 3240 3229 3241
f 3229 3218 3241
f 3241 3218 3230
f 3230 3231 3242
f 3242 3231 3243
f 3231 3232 3243
f 3243 3232 3244
f 3232 3233 3244
f 3244 3233 3245
f 3233 3234 3245
f 3245 3234 3246
f 3234 3235 3246
f 3246 3235 3247
f 3235 3236 3247
f 3247 3236 3248
f 3236 3237 3248
f 3248 3237 3249
f 3237 3238 3249
f 3249 3238 3250
f 3238 3239 3250
f 3250 3239 3251
f 3239 3240 3251
f 3251 3240 3252
f 3240 3241 3252
f 3252 3241 3253
f 3241 3230 3253
f 3253 3230 3242
f 3242 3243 3254
f 3254 3243 3255
f 3243 3244 3255
f 3255 3244 3256
f 3244 3245 3256
f 3256 3245 3257
f 3245 3246 3257
f 3257 3246 3258
f 3246 3247 3258
f 3258 3247 3259
f 3247 3248 3259
f 3259 3248 3260
f 3248 3249 3260
f 3260 3249 3261
f 3249 3250 3261
f 3261 3250 3262
f 3250 3251 3262
f 3262 3251 3263
f 3251 3252 3263
f 3263 3252 3264
f 3252 3253 3264
f 3264 3253 3265
f 3253 3242 3265
f 3265 3242 3254
f 3254 3255 3266
f 3266 3255 3267
f 3255 3256 3267
f 3267 3256 3268
f 3256 3257 3268
f 3268 3257 3269
f 3257 3258 3269
f 3269 3258 3270
f 3258 3259 3270
f 3270 3259 3271
f 3259 3260 3271
f 3271 3260 3272
f 3260 3261 3272
f 3272 3261 3273
f 3261 3262 3273
f 3273 3262 3274
f 3262 3263 3274
f 3274 3263 3275
f 3263 3264 3275
f 3275 3264 3276
f 3264 3265 3276
f 3276 3265 3277
f 3265 3254 3277
f 3277 3254 3266
f 3266 3267 3278
f 3278 3267 3279
f 3267 3268 3279
f 3279 3268 3280
f 3268 3269 3280
f 3280 3269 3281
f 3269 3270 3281
f 3281 3270 3282
f 3270 3271 3282
f 3282 3271 3283
f 3271 3272 3283
f 3283 3272 3284
f 3272 3273 3284
f 3284 3273 3285
f 3273 3274 3285
f 3285 3274 3286
f 3274 3275 3286
f 3286 3275 3287
f 3275 3276 3287
f 3287 3276 3288
f 3276 3277 3288
f 3288 3277 3289
f 3277 3266 3289
f 3289 3266 3278
f 3278 3279 3290
f 3290 3279 3291
f 3279 3280 3291
f 3291 3280 3292
f 3280 3281 3292
f 3292 3281 3293
f 3281 3282 3293
f 3293 3282 3294
f 3282 3283 3294
f 3294 3283 3295
f 3283 3284 3295
f 3295 3284 3296
f 3284 3285 3296
f 3296 3285 3297
f 3285 3286 3297
f 3297 3286 3298
f 3286 3287 3298
f 3298 3287 3299
f 3287 3288 3299
f 3299 3288 3300
f 3288 3289 3300
f 3300 3289 3301
f 3289 3278 3301
f 3301 3278 3290
f 3290 3291 3302
f 3302 3291 3303
f 3291 3292 3303
f 3303 3292 3304
f 3292 3293 3304
f 3304 3293 3305
f 3293 3294 3305
f 3305 3294 3306
f 3294 3295 3306
f 3306 3295 3307
f 3295 3296 3307
f 3307 3296 3308
f 3296 3297 3308
f 3308 3297 3309
f 3297 3298 3309
f 3309 3298 3310
f 3298 3299 3310
f 3310 3299 3311
f 3299 3300 3311
f 3311 3300 3312
f 3300 3301 3312
f 3312 3301 3313
f 3301 3290 3313
f 3313 3290 3302
f 3302 3303 3314
f 3314 3303 3315
f 3303 3304 3315
f 3315 3304 3316
f 3304 3305 3316
f 3316 3305 3317
f 3305 3306 3317
f 3317 3306 3318
f 3306 3307 3318
f 3318 3307 3319
f 3307 3308 3319
f 3319 3308 3320
f 3308 3309 3320
f 3320 3309 3321
f 3309 3310 3321
f 3321 3310 3322
f 3310 3311 3322
f 3322 3311 3323
f 3311 3312 3323
f 3323 3312 3324
f 3312 3313 3324
f 3324 3313 3325
f 3313 3302 3325
f 3325 3302 3314
f 3314 3315 3326
f 3326 3315 3327
f 3315 3316 3327
f 3327 3316 3328
f 3316 3317 3328
f 3328 3317 3329
f 3317 3318 3329
f 3329 3318 3330
f 3318 3319 3330
f 3330 3319 3331
f 3319 3320 3331
f 3331 3320 3332
f 3320 3321 3332
f 3332 3321 3333
f 3321 3322 3333
f 3333 3322 3334
f 3322 3323 3334
f 3334 3323 3335
f 3323 3324 3335
f 3335 3324 3336
f 3324 3325 3336
f 3336 3325 3337
f 3325 3314 3337
f 3337 3314 3326
f 3326 3327 3338
f 3338 3327 3339
f 3327 3328 3339
f 3339 3328 3340
f 3328 3329 3340
f 3340 3329 3341
f 3329 3330 3341
f 3341 3330 3342
f 3330 3331 3342
f 3342 3331 3343
f 3331 3332 3343
f 3343 3332 3344
f 3332 3333 3344
f 3344 3333 3345
f 3333 3334 3345
f 3345 3334 3346
f 3334 3335 3346
f 3346 3335 3347
f 3335 3336 3347
f 3347 3336 3348
f 3336 3337 3348
f 3348 3337 3349
f 3337 3326 3349
f 3349 3326 3338
f 3338 3339 3350
f 3350 3339 3351
f 3339 3340 3351
f 3351 3340 3352
f 3340 3341 3352
f 3352 3341 3353
f 3341 3342 3353
f 3353 3342 3354
f 3342 3343 3354
f 3354 3343 3355
f 3343 3344 3355
f 3355 3344 3356
f 3344 3345 3356
f 3356 3345 3357
f 3345 3346 3357
f 3357 3346 3358
f 3346 3347 3358
f 3358 3347 3359
f 3347 3348 3359
f 3359 3348 3360
f 3348 3349 3360
f 3360 3349 3361
f 3349 3338 3361
f 3361 3338 3350
f 3350 3351 3362
f 3362 3351 3363
f 3351 3352 3363
f 3363 3352 3364
f 3352 3353 3364
f 3364 3353 3365
f 3353 3354 3365
f 3365 3354 3366
f 3354 3355 3366
f 3366 3355 3367
f 3355 3356 3367
f 3367 3356 3368
f 3356 3357 3368
f 3368 3357 3369
f 3357 3358 3369
f 3369 3358 3370
f 3358 3359 3370
f 3370 3359 3371
f 3359 3360 3371
f 3371 3360 3372
f 3360 3361 3372
f 3372 3361 3373
f 3361 3350 3373
f 3373 3350 3362
f 3362 3363 3374
f 3374 3363 3375
f 3363 3364 3375
f 3375 3364 3376
f 3364 3365 3376
f 3376 3365 3377
f 3365 3366 3377
f 3377 3366 3378
f 3366 3367 3378
f 3378 3367 3379
f 3367 3368 3379
f 3379 3368 3380
f 3368 3369 3380
f 3380 3369 3381
f 3369 3370 3381
f 3381 3370 3382
f 3370 3371 3382
f 3382 3371 3383
f 3371 3372 3383
f 3383 3372 3384
f 3372 3373 3384
f 3384 3373 3385
f 3373 3362 3385
f 3385 3362 3374
f 3374 3375 3386
f 3386 3375 3387
f 3375 3376 3387
f 3387 3376 3388
f 3376 3377 3388
f 3388 3377 3389
f 3377 3378 3389
f 3389 3378 3390
f 3378 3379 3390
f 3390 3379 3391
f 3379 3380 3391
f 3391 3380 3392
f 3380 3381 3392
f 3392 3381 3393
f 3381 3382 3393
f 3393 3382 3394
f 3382 3383 3394
f 3394 3383 3395
f 3383 3384 3395
f 3395 3384 3396
f 3384 3385 3396
f 3396 3385 3397
f 3385 3374 3397
f 3397 3374 3386
f 3386 3387 3398
f 3398 3387 3399
f 3387 3388 3399
f 3399 3388 3400
f 3388 3389 3400
f 3400 3389 3401
f 3389 3390 3401
f 3401 3390 3402
f 3390 3391 3402
f 3402 3391 3403
f 3391 3392 3403
f 3403 3392 3404
f 3392 3393 3404
f 3404 3393 3405
f 3393 3394 3405
f 3405 3394 3406
f 3394 3395 3406
f 3406 3395 3407
f 3395 3396 3407
f 3407 3396 3408
f 3396 3397 3408
f 3408 3397 3409
f 3397 3386 3409
f 3409 3386 3398
f 3398 3399 3410
f 3410 3399 3411
f 3399 3400 3411
f 3411 3400 3412
f 3400 3401 3412
f 3412 3401 3413
f 3401 3402 3413
f 3413 3402 3414
f 3402 3403 3414
f 3414 3403 3415
f 3403 3404 3415
f 3415 3404 3416
f 3404 3405 3416
f 3416 3405 3417
f 3405 3406 3417
f 3417 3406 3418
f 3406 3407 3418
f 3418 3407 3419
f 3407 3408 3419
f 3419 3408 3420
f 3408 3409 3420
f 3420 3409 3421
f 3409 3398 3421
f 3421 3398 3410
f 3410 3411 3422
f 3422 3411 3423
f 3411 3412 3423
f 3423 3412 3424
f 3412 3413 3424
f 3424 3413 3425
f 3413 3414 3425
f 3425 3414 3426
f 3414 3415 3426
f 3426 3415 3427
f 3415 3416 3427
f 3427 3416 3428
f 3416 3417 3428
f 3428 3417 3429
f 3417 3418 3429
f 3429 3418 3430
f 3418 3419 3430
f 3430 3419 3431
f 3419 3420 3431
f 3431 3420 3432
f 3420 3421 3432
f 3432 3421 3433
f 3421 3410 3433
f 3433 3410 3422
f 3422 3423 3434
f 3434 3423 3435
f 3423 3424 3435
f 3435 3424 3436
f 3424 3425 3436
f 3436 3425 3437
f 3425 3426 3437
f 3437 3426 3438
f 3426 3427 3438
f 3438 3427 3439
f 3427 3428 3439
f 3439 3428 3440
f 3428 3429 3440
f 3440 3429 3441
f 3429 3430 3441
f 3441 3430 3442
f 3430 3431 3442
f 3442 3431 3443
f 3431 3432 3443
f 3443 3432 3444
f 3432 3433 3444
f 3444 3433 3445
f 3433 3422 3445
f 3445 3422 3434
f 3434 3435 3446
f 3446 3435 3447
f 3435 3436 3447
f 3447 3436 3448
f 3436 3437 3448
f 3448 3437 3449
f 3437 3438 3449
f 3449 3438 3450
f 3438 3439 3450
f 3450 3439 3451
f 3439 3440 3451
f 3451 3440 3452
f 3440 3441 3452
f 3452 3441 3453
f 3441 3442 3453
f 3453 3442 3454
f 3442 3443 3454
f 3454 3443 3455
f 3443 3444 3455
f 3455 3444 3456
f 3444 3445 3456
f 3456 3445 3457
f 3445 3434 3457
f 3457 3434 3446
f 3446 3447 3458
f 3458 3447 3459
f 3447 3448 3459
f 3459 3448 3460
f 3448 3449 3460
f 3460 3449 3461
f 3449 3450 3461
f 3461 3450 3462
f 3450 3451 3462
f 3462 3451 3463
f 3451 3452 3463
f 3463 3452 3464
f 3452 3453 3464
f 3464 3453 3465
f 3453 3454 3465
f 3465 3454 3466
f 3454 3455 3466
f 3466 3455 3467
f 3455 3456 3467
f 3467 3456 3468
f 3456 3457 3468
f 3468 3457 3469
f 3457 3446 3469
f 3469 3446 3458
f 3458 3459 3470
f 3470 3459 3471
f 3459 3460 3471
f 3471 3460 3472
f 3460 3461 3472
f 3472 3461 3473
f 3461 3462 3473
f 3473 3462 3474
f 3462 3463 3474
f 3474 3463 3475
f 3463 3464 3475
f 3475 3464 3476
f 3464 3465 3476
f 3476 3465 3477
f 3465 3466 3477
f 3477 3466 3478
f 3466 3467 3478
f 3478 3467 3479
f 3467 3468 3479
f 3479 3468 3480
f 3468 3469 3480
f 3480 3469 3481
f 3469 3458 3481
f 3481 3458 3470
f 3470 3471 3482
f 3482 3471 3483
f 3471 3472 3483
f 3483 3472 3484
f 3472 3473 3484
f 3484 3473 3485
f 3473 3474 3485
f 3485 3474 3486
f 3474 3475 3486
f 3486 3475 3487
f 3475 3476 3487
f 3487 3476 3488
f 3476 3477 3488
f 3488 3477 3489
f 3477 3478 3489
f 3489 3478 3490
f 3478 3479 3490
f 3490 3479 3491
f 3479 3480 3491
f 3491 3480 3492
f 3480 3481 3492
f 3492 3481 3493
f 3481 3470 3493
f 3493 3470 3482
f 3482 3483 3494
f 3494 3483 3495
f 3483 3484 3495
f 3495 3484 3496
f 3484 3485 3496
f 3496 3485 3497
f 3485 3486 3497
f 3497 3486 3498
f 3486 3487 3498
f 3498 3487 3499
f 3487 3488 3499
f 3499 3488 3500
f 3488 3489 3500
f 3500 3489 3501
f 3489 3490 3501
f 3501 3490 3502
f 3490 3491 3502
f 3502 3491 3503
f 3491 3492 3503
f 3503 3492 3504
f 3492 3493 3504
f 3504 3493 3505
f 3493 3482 3505
f 3505 3482 3494
f 3494 3495 3506
f 3506 3495 3507
f 3495 3496 3507
f 3507 3496 3508
f 3496 3497 3508
f 3508 3497 3509
f 3497 3498 3509
f 3509 3498 3510
f 3498 3499 3510
f 3510 3499 3511
f 3499 3500 3511
f 3511 3500 3512
f 3500 3501 3512
f 3512 3501 3513
f 3501 3502 3513
f 3513 3502 3514
f 3502 3503 3514
f 3514 3503 3515
f 3503 3504 3515
f 3515 3504 3516
f 3504 3505 3516
f 3516 3505 3517
f 3505 3494 3517
f 3517 3494 3506
f 3506 3507 3518
f 3518 3507 3519
f 3507 3508 3519
f 3519 3508 3520
f 3508 3509 3520
f 3520 3509 3521
f 3509 3510 3521
f 3521 3510 3522
f 3510 3511 3522
f 3522 3511 3523
f 3511 3512 3523
f 3523 3512 3524
f 3512 3513 3524
f 3524 3513 3525
f 3513 3514 3525
f 3525 3514 3526
f 3514 3515 3526
f 3526 3515 3527
f 3515 3516 3527
f 3527 3516 3528
f 3516 3517 3528
f 3528 3517 3529
f 3517 3506 3529
f 3529 3506 3518
f 3518 3519 3530
f 3530 3519 3531
f 3519 3520 3531
f 3531 3520 3532
f 3520 3521 3532
f 3532 3521 3533
f 3521 3522 3533
f 3533 3522 3534
f 3522 3523 3534
f 3534 3523 3535
f 3523 3524 3535
f 3535 3524 3536
f 3524 3525 3536
f 3536 3525 3537
f 3525 3526 3537
f 3537 3526 3538
f 3526 3527 3538
f 3538 3527 3539
f 3527 3528 3539
f 3539 3528 3540
f 3528 3529 3540
f 3540 3529 3541
f 3529 3518 3541
f 3541 3518 3530
f 3530 3531 3542
f 3542 3531 3543
f 3531 3532 3543
f 3543 3532 3544
f 3532 3533 3544
f 3544 3533 3545
f 3533 3534 3545
f 3545 3534 3546
f 3534 3535 3546
f 3546 3535 3547
f 3535 3536 3547
f 3547 3536 3548
f 3536 3537 3548
f 3548 3537 3549
f 3537 3538 3549
f 3549 3538 3550
f 3538 3539 3550
f 3550 3539 3551
f 3539 3540 3551
f 3551 3540 3552
f 3540 3541 3552
f 3552 3541 3553
f 3541 3530 3553
f 3553 3530 3542
f 3542 3543 3554
f 3554 3543 3555
f 3543 3544 3555
f 3555 3544 3556
f 3544 3545 3556
f 3556 3545 3557
f 3545 3546 3557
f 3557 3546 3558
f 3546 3547 3558
f 3558 3547 3559
f 3547 3548 3559
f 3559 3548 3560
f 3548 3549 3560
f 3560 3549 3561
f 3549 3550 3561
f 3561 3550 3562
f 3550 3551 3562
f 3562 3551 3563
f 3551 3552 3563
f 3563 3552 3564
f 3552 3553 3564
f 3564 3553 3565
f 3553 3542 3565
f 3565 3542 3554
f 3554 3555 3566
f 3566 3555 3567
f 3555 3556 3567
f 3567 3556 3568
f 3556 3557 3568
f 3568 3557 3569
f 3557 3558 3569
f 3569 3558 3570
f 3558 3559 3570
f 3570 3559 3571
f 3559 3560 3571
f 3571 3560 3572
f 3560 3561 3572
f 3572 3561 3573
f 3561 3562 3573
f 3573 3562 3574
f 3562 3563 3574
f 3574 3563 3575
f 3563 3564 3575
f 3575 3564 3576
f 3564 3565 3576
f 3576 3565 3577
f 3565 3554 3577
f 3577 3554 3566
f 3566 3567 3578
f 3578 3567 3579
f 3567 3568 3579
f 3579 3568 3580
f 3568 3569 3580
f 3580 3569 3581
f 3569 3570 3581
f 3581 3570 3582
f 3570 3571 3582
f 3582 3571 3583
f 3571 3572 3583
f 3583 3572 3584
f 3572 3573 3584
f 3584 3573 3585
f 3573 3574 3585
f 3585 3574 3586
f 3574 3575 3586
f 3586 3575 3587
f 3575 3576 3587
f 3587 3576 3588
f 3576 3577 3588
f 3588 3577 3589
f 3577 3566 3589
f 3589 3566 3578
f 3578 3579 3590
f 3590 3579 3591
f 3579 3580 3591
f 3591 3580 3592
f 3580 3581 3592
f 3592 3581 3593
f 3581 3582 3593
f 3593 3582 3594
f 3582 3583 3594
f 3594 3583 3595
f 3583 3584 3595
f 3595 3584 3596
f 3584 3585 3596
f 3596 3585 3597
f 3585 3586 3597
f 3597 3586 3598
f 3586 3587 3598
f 3598 3587 3599
f 3587 3588 3599
f 3599 3588 3600
f 3588 3589 3600
f 3600 3589 3601
f 3589 3578 3601
f 3601 3578 3590
f 3590 3591 3602
f 3602 3591 3603
f 3591 3592 3603
f 3603 3592 3604
f 3592 3593 3604
f 3604 3593 3605
f 3593 3594 3605
f 3605 3594 3606
f 3594 3595 3606
f 3606 3595 3607
f 3595 3596 3607
f 3607 3596 3608
f 3596 3597 3608
f 3608 3597 3609
f 3597 3598 3609
f 3609 3598 3610
f 3598 3599 3610
f 3610 3599 3611
f 3599 3600 3611
f 3611 3600 3612
f 3600 3601 3612
f 3612 3601 3613
f 3601 3590 3613
f 3613 3590 3602
f 3602 3603 3614
f 3614 3603 3615
f 3603 3604 3615
f 3615 3604 3616
f 3604 3605 3616
f 3616 3605 3617
f 3605 3606 3617
f 3617 3606 3618
f 3606 3607 3618
f 3618 3607 3619
f 3607 3608 3619
f 3619 3608 3620
f 3608 3609 3620
f 3620 3609 3621
f 3609 3610 3621
f 3621 3610 3622
f 3610 3611 3622
f 3622 3611 3623
f 3611 3612 3623
f 3623 3612 3624
f 3612 3613 3624
f 3624 3613 3625
f 3613 3602 3625
f 3625 3602 3614
f 3614 3615 3626
f 3626 3615 3627
f 3615 3616 3627
f 3627 3616 3628
f 3616 3617 3628
f 3628 3617 3629
f 3617 3618 3629
f 3629 3618 3630
f 3618 3619 3630
f 3630 3619 3631
f 3619 3620 3631
f 3631 3620 3632
f 3620 3621 3632
f 3632 3621 3633
f 3621 3622 3633
f 3633 3622 3634
f 3622 3623 3634
f 3634 3623 3635
f 3623 3624 3635
f 3635 3624 3636
f 3624 3625 3636
f 3636 3625 3637
f 3625 3614 3637
f 3637 3614 3626
f 3626 3627 3638
f 3638 3627 3639
f 3627 3628 3639
f 3639 3628 3640
f 3628 3629 3640
f 3640 3629 3641
f 3629 3630 3641
f 3641 3630 3642
f 3630 3631 3642
f 3642 3631 3643
f 3631 3632 3643
f 3643 3632 3644
f 3632 3633 3644
f 3644 3633 3645
f 3633 3634 3645
f 3645 3634 3646
f 3634 3635 3646
f 3646 3635 3647
f 3635 3636 3647
f 3647 3636 3648
f 3636 3637 3648
f 3648 3637 3649
f 3637 3626 3649
f 3649 3626 3638
f 3638 3639 3650
f 3650 3639 3651
f 3639 3640 3651
f 3651 3640 3652
f 3640 3641 3652
f 3652 3641 3653
f 3641 3642 3653
f 3653 3642 3654
f 3642 3643 3654
f 3654 3643 3655
f 3643 3644 3655
f 3655 3644 3656
f 3644 3645 3656
f 3656 3645 3657
f 3645 3646 3657
f 3657 3646 3658
f 3646 3647 3658
f 3658 3647 3659
f 3647 3648 3659
f 3659 3648 3660
f 3648 3649 3660
f 3660 3649 3661
f 3649 3638 3661
f 3661 3638 3650
f 3650 3651 3662
f 3662 3651 3663
f 3651 3652 3663
f 3663 3652 3664
f 3652 3653 3664
f 3664 3653 3665
f 3653 3654 3665
f 3665 3654 3666
f 3654 3655 3666
f 3666 3655 3667
f 3655 3656 3667
f 3667 3656 3668
f 3656 3657 3668
f 3668 3657 3669
f 3657 3658 3669
f 3669 3658 3670
f 3658 3659 3670
f 3670 3659 3671
f 3659 3660 3671
f 3671 3660 3672
f 3660 3661 3672
f 3672 3661 3673
f 3661 3650 3673
f 3673 3650 3662
f 3662 3663 3674
f 3674 3663 3675
f 3663 3664 3675
f 3675 3664 3676
f 3664 3665 3676
f 3676 3665 3677
f 3665 3666 3677
f 3677 3666 3678
f 3666 3667 3678
f 3678 3667 3679
f 3667 3668 3679
f 3679 3668 3680
f 3668 3669 3680
f 3680 3669 3681
f 3669 3670 3681
f 3681 3670 3682
f 3670 3671 3682
f 3682 3671 3683
f 3671 3672 3683
f 3683 3672 3684
f 3672 3673 3684
f 3684 3673 3685
f 3673 3662 3685
f 3685 3662 3674
f 3674 3675 3686
f 3686 3675 3687
f 3675 3676 3687
f 3687 3676 3688
f 3676 3677 3688
f 3688 3677 3689
f 3677 3678 3689
f 3689 3678 3690
f 3678 3679 3690
f 3690 3679 3691
f 3679 3680 3691
f 3691 3680 3692
f 3680 3681 3692
f 3692 3681 3693
f 3681 3682 3693
f 3693 3682 3694
f 3682 3683 3694
f 3694 3683 3695
f 3683 3684 3695
f 3695 3684 3696
f 3684 3685 3696
f 3696 3685 3697
f 3685 3674 3697
f 3697 3674 3686
f 3686 3687 3698
f 3698 3687 3699
f 3687 3688 3699
f 3699 3688 3700
f 3688 3689 3700
f 3700 3689 3701
f 3689 3690 3701
f 3701 3690 3702
f 3690 3691 3702
f 3702 3691 3703
f 3691 3692 3703
f 3703 3692 3704
f 3692 3693 3704
f 3704 3693 3705
f 3693 3694 3705
f 3705 3694 3706
f 3694 3695 3706
f 3706 3695 3707
f 3695 3696 3707
f 3707 3696 3708
f 3696 3697 3708
f 3708 3697 3709
f 3697 3686 3709
f 3709 3686 3698
f 3698 3699 3710
f 3710 3699 3711
f 3699 3700 3711
f 3711 3700 3712
f 3700 3701 3712
f 3712 3701 3713
f 3701 3702 3713
f 3713 3702 3714
f 3702 3703 3714
f 3714 3703 3715
f 3703 3704 3715
f 3715 3704 3716
f 3704 3705 3716
f 3716 3705 3717
f 3705 3706 3717
f 3717 3706 3718
f 3706 3707 3718
f 3718 3707 3719
f 3707 3708 3719
f 3719 3708 3720
f 3708 3709 3720
f 3720 3709 3721
f 3709 3698 3721
f 3721 3698 3710
f 3710 3711 3722
f 3722 3711 3723
f 3711 3712 3723
f 3723 3712 3724
f 3712 3713 3724
f 3724 3713 3725
f 3713 3714 3725
f 3725 3714 3726
f 3714 3715 3726
f 3726 3715 3727
f 3715 3716 3727
f 3727 3716 3728
f 3716 3717 3728
f 3728 3717 3729
f 3717 3718 3729
f 3729 3718 3730
f 3718 3719 3730
f 3730 3719 3731
f 3719 3720 3731
f 3731 3720 3732
f 3720 3721 3732
f 3732 3721 3733
f 3721 3710 3733
f 3733 3710 3722
f 3722 3723 3734
f 3734 3723 3735
f 3723 3724 3735
f 3735 3724 3736
f 3724 3725 3736
f 3736 3725 3737
f 3725 3726 3737
f 3737 3726 3738
f 3726 3727 3738
f 3738 3727 3739
f 3727 3728 3739
f 3739 3728 3740
f 3728 3729 3740
f 3740 3729 3741
f 3729 3730 3741
f 3741 3730 3742
f 3730 3731 3742
f 3742 3731 3743
f 3731 3732 3743
f 3743 3732 3744
f 3732 3733 3744
f 3744 3733 3745
f 3733 3722 3745
f 3745 3722 3734
f 3734 3735 3746
f 3746 3735 3747
f 3735 3736 3747
f 3747 3736 3748
f 3736 3737 3748
f 3748 3737 3749
f 3737 3738 3749
f 3749 3738 3750
f 3738 3739 3750
f 3750 3739 3751
f 3739 3740 3751
f 3751 3740 3752
f 3740 3741 3752
f 3752 3741 3753
f 3741 3742 3753
f 3753 3742 3754
f 3742 3743 3754
f 3754 3743 3755
f 3743 3744 3755
f 3755 3744 3756
f 3744 3745 3756
f 3756 3745 3757
f 3745 3734 3757
f 3757 3734 3746
f 3746 3747 3758
f 3758 3747 3759
f 3747 3748 3759
f 3759 3748 3760
f 3748 3749 3760
f 3760 3749 3761
f 3749 3750 3761
f 3761 3750 3762
f 3750 3751 3762
f 3762 3751 3763
f 3751 3752 3763
f 3763 3752 3764
f 3752 3753 3764
f 3764 3753 3765
f 3753 3754 3765
f 3765 3754 3766
f 3754 3755 3766
f 3766 3755 3767
f 3755 3756 3767
f 3767 3756 3768
f 3756 3757 3768
f 3768 3757 3769
f 3757 3746 3769
f 3769 3746 3758
f 3758 3759 3770
f 3770 3759 3771
f 3759 3760 3771
f 3771 3760 3772
f 3760 3761 3772
f 3772 3761 3773
f 3761 3762 3773
f 3773 3762 3774
f 3762 3763 3774
f 3774 3763 3775
f 3763 3764 3775
f 3775 3764 3776
f 3764 3765 3776
f 3776 3765 3777
f 3765 3766 3777
f 3777 3766 3778
f 3766 3767 3778
f 3778 3767 3779
f 3767 3768 3779
f 3779 3768 3780
f 3768 3769 3780
f 3780 3769 3781
f 3769 3758 3781
f 3781 3758 3770
f 3770 3771 3782
f 3782 3771 3783
f 3771 3772 3783
f 3783 3772 3784
f 3772 3773 3784
f 3784 3773 3785
f 3773 3774 3785
f 3785 3774 3786
f 3774 3775 3786
f 3786 3775 3787
f 3775 3776 3787
f 3787 3776 3788
f 3776 3777 3788
f 3788 3777 3789
f 3777 3778 3789
f 3789 3778 3790
f 3778 3779 3790
f 3790 3779 3791
f 3779 3780 3791
f 3791 3780 3792
f 3780 3781 3792
f 3792 3781 3793
f 3781 3770 3793
f 3793 3770 3782
f 3782 3783 3794
f 3794 3783 3795
f 3783 3784 3795
f 3795 3784 3796
f 3784 3785 3796
f 3796 3785 3797
f 3785 3786 3797
f 3797 3786 3798
f 3786 3787 3798
f 3798 3787 3799
f 3787 3788 3799
f 3799 3788 3800
f 3788 3789 3800
f 3800 3789 3801
f 3789 3790 3801
f 3801 3790 3802
f 3790 3791 3802
f 3802 3791 3803
f 3791 3792 3803
f 3803 3792 3804
f 3792 3793 3804
f 3804 3793 3805
f 3793 3782 3805
f 3805 3782 3794
f 3794 3795 3806
f 3806 3795 3807
f 3795 3796 3807
f 3807 3796 3808
f 3796 3797 3808
f 3808 3797 3809
f 3797 3798 3809
f 3809 3798 3810
f 3798 3799 3810
f 3810 3799 3811
f 3799 3800 3811
f 3811 3800 3812
f 3800 3801 3812
f 3812 3801 3813
f 3801 3802 3813
f 3813 3802 3814
f 3802 3803 3814
f 3814 3803 3815
f 3803 3804 3815
f 3815 3804 3816
f 3804 3805 3816
f 3816 3805 3817
f 3805 3794 3817
f 3817 3794 3806
f 3806 3807 3818
f 3818 3807 3819
f 3807 3808 3819
f 3819 3808 3820
f 3808 3809 3820
f 3820 3809 3821
f 3809 3810 3821
f 3821 3810 3822
f 3810 3811 3822
f 3822 3811 3823
f 3811 3812 3823
f 3823 3812 3824
f 3812 3813 3824
f 3824 3813 3825
f 3813 3814 3825
f 3825 3814 3826
f 3814 3815 3826
f 3826 3815 3827
f 3815 3816 3827
f 3827 3816 3828
f 3816 3817 3828
f 3828 3817 3829
f 3817 3806 3829
f 3829 3806 3818
f 3818 3819 3830
f 3830 3819 3831
f 3819 3820 3831
f 3831 3820 3832
f 3820 3821 3832
f 3832 3821 3833
f 3821 3822 3833
f 3833 3822 3834
f 3822 3823 3834
f 3834 3823 3835
f 3823 3824 3835
f 3835 3824 3836
f 3824 3825 3836
f 3836 3825 3837
f 3825 3826 3837
f 3837 3826 3838
f 3826 3827 3838
f 3838 3827 3839
f 3827 3828 3839
f 3839 3828 3840
f 3828 3829 3840
f 3840 3829 3841
f 3829 3818 3841
f 3841 3818 3830
f 3830 3831 3842
f 3842 3831 3843
f 3831 3832 3843
f 3843 3832 3844
f 3832 3833 3844
f 3844 3833 3845
f 3833 3834 3845
f 3845 3834 3846
f 3834 3835 3846
f 3846 3835 3847
f 3835 3836 3847
f 3847 3836 3848
f 3836 3837 3848
f 3848 3837 3849
f 3837 3838 3849
f 3849 3838 3850
f 3838 3839 3850
f 3850 3839 3851
f 3839 3840 3851
f 3851 3840 3852
f 3840 3841 3852
f 3852 3841 3853
f 3841 3830 3853
f 3853 3830 3842
f 3842 3843 3854
f 3854 3843 3855
f 3843 3844 3855
f 3855 3844 3856
f 3844 3845 3856
f 3856 3845 3857
f 3845 3846 3857
f 3857 3846 3858
f 3846 3847 3858
f 3858 3847 3859
f 3847 3848 3859
f 3859 3848 3860
f 3848 3849 3860
f 3860 3849 3861
f 3849 3850 3861
f 3861 3850 3862
f 3850 3851 3862
f 3862 3851 3863
f 3851 3852 3863
f 3863 3852 3864
f 3852 3853 3864
f 3864 3853 3865
f 3853 3842 3865
f 3865 3842 3854
f 3854 3855 3866
f 3866 3855 3867
f 3855 3856 3867
f 3867 3856 3868
f 3856 3857 3868
f 3868 3857 3869
f 3857 3858 3869
f 3869 3858 3870
f 3858 3859 3870
f 3870 3859 3871
f 3859 3860 3871
f 3871 3860 3872
f 3860 3861 3872
f 3872 3861 3873
f 3861 3862 3873
f 3873 3862 3874
f 3862 3863 3874
f 3874 3863 3875
f 3863 3864 3875
f 3875 3864 3876
f 3864 3865 3876
f 3876 3865 3877
f 3865 3854 3877
f 3877 3854 3866
f 3866 3867 3878
f 3878 3867 3879
f 3867 3868 3879
f 3879 3868 3880
f 3868 3869 3880
f 3880 3869 3881
f 3869 3870 3881
f 3881 3870 3882
f 3870 3871 3882
f 3882 3871 3883
f 3871 3872 3883
f 3883 3872 3884
f 3872 3873 3884
f 3884 3873 3885
f 3873 3874 3885
f 3885 3874 3886
f 3874 3875 3886
f 3886 3875 3887
f 3875 3876 3887
f 3887 3876 3888
f 3876 3877 3888
f 3888 3877 3889
f 3877 3866 3889
f 3889 3866 3878
f 3878 3879 3890
f 3890 3879 3891
f 3879 3880 3891
f 3891 3880 3892
f 3880 3881 3892
f 3892 3881 3893
f 3881 3882 3893
f 3893 3882 3894
f 3882 3883 3894
f 3894 3883 3895
f 3883 3884 3895
f 3895 3884 3896
f 3884 3885 3896
f 3896 3885 3897
f 3885 3886 3897
f 3897 3886 3898
f 3886 3887 3898
f 3898 3887 3899
f 3887 3888 3899
f 3899 3888 3900
f 3888 3889 3900
f 3900 3889 3901
f 3889 3878 3901
f 3901 3878 3890
f 3890 3891 3902
f 3902 3891 3903
f 3891 3892 3903
f 3903 3892 3904
f 3892 3893 3904
f 3904 3893 3905
f 3893 3894 3905
f 3905 3894 3906
f 3894 3895 3906
f 3906 3895 3907
f 3895 3896 3907
f 3907 3896 3908
f 3896 3897 3908
f 3908 3897 3909
f 3897 3898 3909
f 3909 3898 3910
f 3898 3899 3910
f 3910 3899 3911
f 3899 3900 3911
f 3911 3900 3912
f 3900 3901 3912
f 3912 3901 3913
f 3901 3890 3913
f 3913 3890 3902
f 3902 3903 3914
f 3914 3903 3915
f 3903 3904 3915
f 3915 3904 3916
f 3904 3905 3916
f 3916 3905 3917
f 3905 3906 3917
f 3917 3906 3918
f 3906 3907 3918
f 3918 3907 3919
f 3907 3908 3919
f 3919 3908 3920
f 3908 3909 3920
f 3920 3909 3921
f 3909 3910 3921
f 3921 3910 3922
f 3910 3911 3922
f 3922 3911 3923
f 3911 3912 3923
f 3923 3912 3924
f 3912 3913 3924
f 3924 3913 3925
f 3913 3902 3925
f 3925 3902 3914
f 3914 3915 3926
f 3926 3915 3927
f 3915 3916 3927
f 3927 3916 3928
f 3916 3917 3928
f 3928 3917 3929
f 3917 3918 3929
f 3929 3918 3930
f 3918 3919 3930
f 3930 3919 3931
f 3919 3920 3931
f 3931 3920 3932
f 3920 3921 3932
f 3932 3921 3933
f 3921 3922 3933
f 3933 3922 3934
f 3922 3923 3934
f 3934 3923 3935
f 3923 3924 3935
f 3935 3924 3936
f 3924 3925 3936
f 3936 3925 3937
f 3925 3914 3937
f 3937 3914 3926
f 3926 3927 3938
f 3938 3927 3939
f 3927 3928 3939
f 3939 3928 3940
f 3928 3929 3940
f 3940 3929 3941
f 3929 3930 3941
f 3941 3930 3942
f 3930 3931 3942
f 3942 3931 3943
f 3931 3932 3943
f 3943 3932 3944
f 3932 3933 3944
f 3944 3933 3945
f 3933 3934 3945
f 3945 3934 3946
f 3934 3935 3946
f 3946 3935 3947
f 3935 3936 3947
f 3947 3936 3948
f 3936 3937 3948
f 3948 3937 3949
f 3937 3926 3949
f 3949 3926 3938
f 3938 3939 3950
f 3950 3939 3951
f 3939 3940 3951
f 3951 3940 3952
f 3940 3941 3952
f 3952 3941 3953
f 3941 3942 3953
f 3953 3942 3954
f 3942 3943 3954
f 3954 3943 3955
f 3943 3944 3955
f 3955 3944 3956
f 3944 3945 3956
f 3956 3945 3957
f 3945 3946 3957
f 3957 3946 3958
f 3946 3947 3958
f 3958 3947 3959
f 3947 3948 3959
f 3959 3948 3960
f 3948 3949 3960
f 3960 3949 3961
f 3949 3938 3961
f 3961 3938 3950
f 3950 3951 3962
f 3962 3951 3963
f 3951 3952 3963
f 3963 3952 3964
f 3952 3953 3964
f 3964 3953 3965
f 3953 3954 3965
f 3965 3954 3966
f 3954 3955 3966
f 3966 3955 3967
f 3955 3956 3967
f 3967 3956 3968
f 3956 3957 3968
f 3968 3957 3969
f 3957 3958 3969
f 3969 3958 3970
f 3958 3959 3970
f 3970 3959 3971
f 3959 3960 3971
f 3971 3960 3972
f 3960 3961 3972
f 3972 3961 3973
f 3961 3950 3973
f 3973 3950 3962
f 3962 3963 3974
f 3974 3963 3975
f 3963 3964 3975
f 3975 3964 3976
f 3964 3965 3976
f 3976 3965 3977
f 3965 3966 3977
f 3977 3966 3978
f 3966 3967 3978
f 3978 3967 3979
f 3967 3968 3979
f 3979 3968 3980
f 3968 3969 3980
f 3980 3969 3981
f 3969 3970 3981
f 3981 3970 3982
f 3970 3971 3982
f 3982 3971 3983
f 3971 3972 3983
f 3983 3972 3984
f 3972 3973 3984
f 3984 3973 3985
f 3973 3962 3985
f 3985 3962 3974
f 3974 3975 3986
f 3986 3975 3987
f 3975 3976 3987
f 3987 3976 3988
f 3976 3977 3988
f 3988 3977 3989
f 3977 3978 3989
f 3989 3978 3990
f 3978 3979 3990
f 3990 3979 3991
f 3979 3980 3991
f 3991 3980 3992
f 3980 3981 3992
f 3992 3981 3993
f 3981 3982 3993
f 3993 3982 3994
f 3982 3983 3994
f 3994 3983 3995
f 3983 3984 3995
f 3995 3984 3996
f 3984 3985 3996
f 3996 3985 3997
f 3985 3974 3997
f 3997 3974 3986
f 3986 3987 3998
f 3998 3987 3999
f 3987 3988 3999
f 3999 3988 4000
f 3988 3989 4000
f 4000 3989 4001
f 3989 3990 4001
f 4001 3990 4002
f 3990 3991 4002
f 4002 3991 4003
f 3991 3992 4003
f 4003 3992 4004
f 3992 3993 4004
f 4004 3993 4005
f 3993 3994 4005
f 4005 3994 4006
f 3994 3995 4006
f 4006 3995 4007
f 3995 3996 4007
f 4007 3996 4008
f 3996 3997 4008
f 4008 3997 4009
f 3997 3986 4009
f 4009 3986 3998
f 3998 3999 4010
f 4010 3999 4011
f 3999 4000 4011
f 4011 4000 4012
f 4000 4001 4012
f 4012 4001 4013
f 4001 4002 4013
f 4013 4002 4014
f 4002 4003 4014
f 4014 4003 4015
f 4003 4004 4015
f 4015 4004 4016
f 4004 4005 4016
f 4016 4005 4017
f 4005 4006 4017
f 4017 4006 4018
f 4006 4007 4018
f 4018 4007 4019
f 4007 4008 4019
f 4019 4008 4020
f 4008 4009 4020
f 4020 4009 4021
f 4009 3998 4021
f 4021 3998 4010
f 4010 4011 4022
f 4022 4011 4023
f 4011 4012 4023
f 4023 4012 4024
f 4012 4013 4024
f 4024 4013 4025
f 4013 4014 4025
f 4025 4014 4026
f 4014 4015 4026
f 4026 4015 4027
f 4015 4016 4027
f 4027 4016 4028
f 4016 4017 4028
f 4028 4017 4029
f 4017 4018 4029
f 4029 4018 4030
f 4018 4019 4030
f 4030 4019 4031
f 4019 4020 4031
f 4031 4020 4032
f 4020 4021 4032
f 4032 4021 4033
f 4021 4010 4033
f 4033 4010 4022
f 4022 4023 4034
f 4034 4023 4035
f 4023 4024 4035
f 4035 4024 4036
f 4024 4025 4036
f 4036 4025 4037
f 4025 4026 4037
f 4037 4026 4038
f 4026 4027 4038
f 4038 4027 4039
f 4027 4028 4039
f 4039 4028 4040
f 4028 4029 4040
f 4040 4029 4041
f 4029 4030 4041
f 4041 4030 4042
f 4030 4031 4042
f 4042 4031 4043
f 4031 4032 4043
f 4043 4032 4044
f 4032 4033 4044
f 4044 4033 4045
f 4033 4022 4045
f 4045 4022 4034
f 4034 4035 4046
f 4046 4035 4047
f 4035 4036 4047
f 4047 4036 4048
f 4036 4037 4048
f 4048 4037 4049
f 4037 4038 4049
f 4049 4038 4050
f 4038 4039 4050
f 4050 4039 4051
f 4039 4040 4051
f 4051 4040 4052
f 4040 4041 4052
f 4052 4041 4053
f 4041 4042 4053
f 4053 4042 4054
f 4042 4043 4054
f 4054 4043 4055
f 4043 4044 4055
f 4055 4044 4056
f 4044 4045 4056
f 4056 4045 4057
f 4045 4034 4057
f 4057 4034 4046
f 4046 4047 4058
f 4058 4047 4059
f 4047 4048 4059
f 4059 4048 4060
f 4048 4049 4060
f 4060 4049 4061
f 4049 4050 4061
f 4061 4050 4062
f 4050 4051 4062
f 4062 4051 4063
f 4051 4052 4063
f 4063 4052 4064
f 4052 4053 4064
f 4064 4053 4065
f 4053 4054 4065
f 4065 4054 4066
f 4054 4055 4066
f 4066 4055 4067
f 4055 4056 4067
f 4067 4056 4068
f 4056 4057 4068
f 4068 4057 4069
f 4057 4046 4069
f 4069 4046 4058
f 4058 4059 4070
f 4070 4059 4071
f 4059 4060 4071
f 4071 4060 4072
f 4060 4061 4072
f 4072 4061 4073
f 4061 4062 4073
f 4073 4062 4074
f 4062 4063 4074
f 4074 4063 4075
f 4063 4064 4075
f 4075 4064 4076
f 4064 4065 4076
f 4076 4065 4077
f 4065 4066 4077
f 4077 4066 4078
f 4066 4067 4078
f 4078 4067 4079
f 4067 4068 4079
f 4079 4068 4080
f 4068 4069 4080
f 4080 4069 4081
f 4069 4058 4081
f 4081 4058 4070
f 4070 4071 4082
f 4082 4071 4083
f 4071 4072 4083
f 4083 4072 4084
f 4072 4073 4084
f 4084 4073 4085
f 4073 4074 4085
f 4085 4074 4086
f 4074 4075 4086
f 4086 4075 4087
f 4075 4076 4087
f 4087 4076 4088
f 4076 4077 4088
f 4088 4077 4089
f 4077 4078 4089
f 4089 4078 4090
f 4078 4079 4090
f 4090 4079 4091
f 4079 4080 4091
f 4091 4080 4092
f 4080 4081 4092
f 4092 4081 4093
f 4081 4070 4093
f 4093 4070 4082
f 4082 4083 4094
f 4094 4083 4095
f 4083 4084 4095
f 4095 4084 4096
f 4084 4085 4096
f 4096 4085 4097
f 4085 4086 4097
f 4097 4086 4098
f 4086 4087 4098
f 4098 4087 4099
f 4087 4088 4099
f 4099 4088 4100
f 4088 4089 4100
f 4100 4089 4101
f 4089 4090 4101
f 4101 4090 4102
f 4090 4091 4102
f 4102 4091 4103
f 4091 4092 4103
f 4103 4092 4104
f 4092 4093 4104
f 4104 4093 4105
f 4093 4082 4105
f 4105 4082 4094
f 4094 4095 4106
f 4106 4095 4107
f 4095 4096 4107
f 4107 4096 4108
f 4096 4097 4108
f 4108 4097 4109
f 4097 4098 4109
f 4109 4098 4110
f 4098 4099 4110
f 4110 4099 4111
f 4099 4100 4111
f 4111 4100 4112
f 4100 4101 4112
f 4112 4101 4113
f 4101 4102 4113
f 4113 4102 4114
f 4102 4103 4114
f 4114 4103 4115
f 4103 4104 4115
f 4115 4104 4116
f 4104 4105 4116
f 4116 4105 4117
f 4105 4094 4117
f 4117 4094 4106
f 4106 4107 4118
f 4118 4107 4119
f 4107 4108 4119
f 4119 4108 4120
f 4108 4109 4120
f 4120 4109 4121
f 4109 4110 4121
f 4121 4110 4122
f 4110 4111 4122
f 4122 4111 4123
f 4111 4112 4123
f 4123 4112 4124
f 4112 4113 4124
f 4124 4113 4125
f 4113 4114 4125
f 4125 4114 4126
f 4114 4115 4126
f 4126 4115 4127
f 4115 4116 4127
f 4127 4116 4128
f 4116 4117 4128
f 4128 4117 4129
f 4117 4106 4129
f 4129 4106 4118
f 4118 4119 4130
f 4130 4119 4131
f 4119 4120 4131
f 4131 4120 4132
f 4120 4121 4132
f 4132 4121 4133
f 4121 4122 4133
f 4133 4122 4134
f 4122 4123 4134
f 4134 4123 4135
f 4123 4124 4135
f 4135 4124 4136
f 4124 4125 4136
f 4136 4125 4137
f 4125 4126 4137
f 4137 4126 4138
f 4126 4127 4138
f 4138 4127 4139
f 4127 4128 4139
f 4139 4128 4140
f 4128 4129 4140
f 4140 4129 4141
f 4129 4118 4141
f 4141 4118 4130
f 4130 4131 4142
f 4142 4131 4143
f 4131 4132 4143
f 4143 4132 4144
f 4132 4133 4144
f 4144 4133 4145
f 4133 4134 4145
f 4145 4134 4146
f 4134 4135 4146
f 4146 4135 4147
f 4135 4136 4147
f 4147 4136 4148
f 4136 4137 4148
f 4148 4137 4149
f 4137 4138 4149
f 4149 4138 4150
f 4138 4139 4150
f 4150 4139 4151
f 4139 4140 4151
f 4151 4140 4152
f 4140 4141 4152
f 4152 4141 4153
f 4141 4130 4153
f 4153 4130 4142
f 4142 4143 4154
f 4154 4143 4155
f 4143 4144 4155
f 4155 4144 4156
f 4144 4145 4156
f 4156 4145 4157
f 4145 4146 4157
f 4157 4146 4158
f 4146 4147 4158
f 4158 4147 4159
f 4147 4148 4159
f 4159 4148 4160
f 4148 4149 4160
f 4160 4149 4161
f 4149 4150 4161
f 4161 4150 4162
f 4150 4151 4162
f 4162 4151 4163
f 4151 4152 4163
f 4163 4152 4164
f 4152 4153 4164
f 4164 4153 4165
f 4153 4142 4165
f 4165 4142 4154
f 4154 4155 4166
f 4166 4155 4167
f 4155 4156 4167
f 4167 4156 4168
f 4156 4157 4168
f 4168 4157 4169
f 4157 4158 4169
f 4169 4158 4170
f 4158 4159 4170
f 4170 4159 4171
f 4159 4160 4171
f 4171 4160 4172
f 4160 4161 4172
f 4172 4161 4173
f 4161 4162 4173
f 4173 4162 4174
f 4162 4163 4174
f 4174 4163 4175
f 4163 4164 4175
f 4175 4164 4176
f 4164 4165 4176
f 4176 4165 4177
f 4165 4154 4177
f 4177 4154 4166
f 4166 4167 4178
f 4178 4167 4179
f 4167 4168 4179
f 4179 4168 4180
f 4168 4169 4180
f 4180 4169 4181
f 4169 4170 4181
f 4181 4170 4182
f 4170 4171 4182
f 4182 4171 4183
f 4171 4172 4183
f 4183 4172 4184
f 4172 4173 4184
f 4184 4173 4185
f 4173 4174 4185
f 4185 4174 4186
f 4174 4175 4186
f 4186 4175 4187
f 4175 4176 4187
f 4187 4176 4188
f 4176 4177 4188
f 4188 4177 4189
f 4177 4166 4189
f 4189 4166 4178
f 4178 4179 4190
f 4190 4179 4191
f 4179 4180 4191
f 4191 4180 4192
f 4180 4181 4192
f 4192 4181 4193
f 4181 4182 4193
f 4193 4182 4194
f 4182 4183 4194
f 4194 4183 4195
f 4183 4184 4195
f 4195 4184 4196
f 4184 4185 4196
f 4196 4185 4197
f 4185 4186 4197
f 4197 4186 4198
f 4186 4187 4198
f 4198 4187 4199
f 4187 4188 4199
f 4199 4188 4200
f 4188 4189 4200
f 4200 4189 4201
f 4189 4178 4201
f 4201 4178 4190
f 4190 4191 4202
f 4202 4191 4203
f 4191 4192 4203
f 4203 4192 4204
f 4192 4193 4204
f 4204 4193 4205
f 4193 4194 4205
f 4205 4194 4206
f 4194 4195 4206
f 4206 4195 4207
f 4195 4196 4207
f 4207 4196 4208
f 4196 4197 4208
f 4208 4197 4209
f 4197 4198 4209
f 4209 4198 4210
f 4198 4199 4210
f 4210 4199 4211
f 4199 4200 4211
f 4211 4200 4212
f 4200 4201 4212
f 4212 4201 4213
f 4201 4190 4213
f 4213 4190 4202
f 4202 4203 4214
f 4214 4203 4215
f 4203 4204 4215
f 4215 4204 4216
f 4204 4205 4216
f 4216 4205 4217
f 4205 4206 4217
f 4217 4206 4218
f 4206 4207 4218
f 4218 4207 4219
f 4207 4208 4219
f 4219 4208 4220
f 4208 4209 4220
f 4220 4209 4221
f 4209 4210 4221
f 4221 4210 4222
f 4210 4211 4222
f 4222 4211 4223
f 4211 4212 4223
f 4223 4212 4224
f 4212 4213 4224
f 4224 4213 4225
f 4213 4202 4225
f 4225 4202 4214
f 4214 4215 4226
f 4226 4215 4227
f 4215 4216 4227
f 4227 4216 4228
f 4216 4217 4228
f 4228 4217 4229
f 4217 4218 4229
f 4229 4218 4230
f 4218 4219 4230
f 4230 4219 4231
f 4219 4220 4231
f 4231 4220 4232
f 4220 4221 4232
f 4232 4221 4233
f 4221 4222 4233
f 4233 4222 4234
f 4222 4223 4234
f 4234 4223 4235
f 4223 4224 4235
f 4235 4224 4236
f 4224 4225 4236
f 4236 4225 4237
f 4225 4214 4237
f 4237 4214 4226
f 4226 4227 4238
f 4238 4227 4239
f 4227 4228 4239
f 4239 4228 4240
f 4228 4229 4240
f 4240 4229 4241
f 4229 4230 4241
f 4241 4230 4242
f 4230 4231 4242
f 4242 4231 4243
f 4231 4232 4243
f 4243 4232 4244
f 4232 4233 4244
f 4244 4233 4245
f 4233 4234 4245
f 4245 4234 4246
f 4234 4235 4246
f 4246 4235 4247
f 4235 4236 4247
f 4247 4236 4248
f 4236 4237 4248
f 4248 4237 4249
f 4237 4226 4249
f 4249 4226 4238
f 4238 4239 4250
f 4250 4239 4251
f 4239 4240 4251
f 4251 4240 4252
f 4240 4241 4252
f 4252 4241 4253
f 4241 4242 4253
f 4253 4242 4254
f 4242 4243 4254
f 4254 4243 4255
f 4243 4244 4255
f 4255 4244 4256
f 4244 4245 4256
f 4256 4245 4257
f 4245 4246 4257
f 4257 4246 4258
f 4246 4247 4258
f 4258 4247 4259
f 4247 4248 4259
f 4259 4248 4260
f 4248 4249 4260
f 4260 4249 4261
f 4249 4238 4261
f 4261 4238 4250
f 4250 4251 4262
f 4262 4251 4263
f 4251 4252 4263
f 4263 4252 4264
f 4252 4253 4264
f 4264 4253 4265
f 4253 4254 4265
f 4265 4254 4266
f 4254 4255 4266
f 4266 4255 4267
f 4255 4256 4267
f 4267 4256 4268
f 4256 4257 4268
f 4268 4257 4269
f 4257 4258 4269
f 4269 4258 4270
f 4258 4259 4270
f 4270 4259 4271
f 4259 4260 4271
f 4271 4260 4272
f 4260 4261 4272
f 4272 4261 4273
f 4261 4250 4273
f 4273 4250 4262
f 4262 4263 4274
f 4274 4263 4275
f 4263 4264 4275
f 4275 4264 4276
f 4264 4265 4276
f 4276 4265 4277
f 4265 4266 4277
f 4277 4266 4278
f 4266 4267 4278
f 4278 4267 4279
f 4267 4268 4279
f 4279 4268 4280
f 4268 4269 4280
f 4280 4269 4281
f 4269 4270 4281
f 4281 4270 4282
f 4270 4271 4282
f 4282 4271 4283
f 4271 4272 4283
f 4283 4272 4284
f 4272 4273 4284
f 4284 4273 4285
f 4273 4262 4285
f 4285 4262 4274
f 4274 4275 4286
f 4286 4275 4287
f 4275 4276 4287
f 4287 4276 4288
f 4276 4277 4288
f 4288 4277 4289
f 4277 4278 4289
f 4289 4278 4290
f 4278 4279 4290
f 4290 4279 4291
f 4279 4280 4291
f 4291 4280 4292
f 4280 4281 4292
f 4292 4281 4293
f 4281 4282 4293
f 4293 4282 4294
f 4282 4283 4294
f 4294 4283 4295
f 4283 4284 4295
f 4295 4284 4296
f 4284 4285 4296
f 4296 4285 4297
f 4285 4274 4297
f 4297 4274 4286
f 4286 4287 4298
f 4298 4287 4299
f 4287 4288 4299
f 4299 4288 4300
f 4288 4289 4300
f 4300 4289 4301
f 4289 4290 4301
f 4301 4290 4302
f 4290 4291 4302
f 4302 4291 4303
f 4291 4292 4303
f 4303 4292 4304
f 4292 4293 4304
f 4304 4293 4305
f 4293 4294 4305
f 4305 4294 4306
f 4294 4295 4306
f 4306 4295 4307
f 4295 4296 4307
f 4307 4296 4308
f 4296 4297 4308
f 4308 4297 4309
f 4297 4286 4309
f 4309 4286 4298
f 4298 4299 4310
f 4310 4299 4311
f 4299 4300 4311
f 4311 4300 4312
f 4300 4301 4312
f 4312 4301 4313
f 4301 4302 4313
f 4313 4302 4314
f 4302 4303 4314
f 4314 4303 4315
f 4303 4304 4315
f 4315 4304 4316
f 4304 4305 4316
f 4316 4305 4317
f 4305 4306 4317
f 4317 4306 4318
f 4306 4307 4318
f 4318 4307 4319
f 4307 4308 4319
f 4319 4308 4320
f 4308 4309 4320
f 4320 4309 4321
f 4309 4298 4321
f 4321 4298 4310
f 4310 4311 4322
f 4322 4311 4323
f 4311 4312 4323
f 4323 4312 4324
f 4312 4313 4324
f 4324 4313 4325
f 4313 4314 4325
f 4325 4314 4326
f 4314 4315 4326
f 4326 4315 4327
f 4315 4316 4327
f 4327 4316 4328
f 4316 4317 4328
f 4328 4317 4329
f 4317 4318 4329
f 4329 4318 4330
f 4318 4319 4330
f 4330 4319 4331
f 4319 4320 4331
f 4331 4320 4332
f 4320 4321 4332
f 4332 4321 4333
f 4321 4310 4333
f 4333 4310 4322
f 4322 4323 4334
f 4334 4323 4335
f 4323 4324 4335
f 4335 4324 4336
f 4324 4325 4336
f 4336 4325 4337
f 4325 4326 4337
f 4337 4326 4338
f 4326 4327 4338
f 4338 4327 4339
f 4327 4328 4339
f 4339 4328 4340
f 4328 4329 4340
f 4340 4329 4341
f 4329 4330 4341
f 4341 4330 4342
f 4330 4331 4342
f 4342 4331 4343
f 4331 4332 4343
f 4343 4332 4344
f 4332 4333 4344
f 4344 4333 4345
f 4333 4322 4345
f 4345 4322 4334
f 4334 4335 4346
f 4346 4335 4347
f 4335 4336 4347
f 4347 4336 4348
f 4336 4337 4348
f 4348 4337 4349
f 4337 4338 4349
f 4349 4338 4350
f 4338 4339 4350
f 4350 4339 4351
f 4339 4340 4351
f 4351 4340 4352
f 4340 4341 4352
f 4352 4341 4353
f 4341 4342 4353
f 4353 4342 4354
f 4342 4343 4354
f 4354 4343 4355
f 4343 4344 4355
f 4355 4344 4356
f 4344 4345 4356
f 4356 4345 4357
f 4345 4334 4357
f 4357 4334 4346
f 4346 4347 4358
f 4358 4347 4359
f 4347 4348 4359
f 4359 4348 4360
f 4348 4349 4360
f 4360 4349 4361
f 4349 4350 4361
f 4361 4350 4362
f 4350 4351 4362
f 4362 4351 4363
f 4351 4352 4363
f 4363 4352 4364
f 4352 4353 4364
f 4364 4353 4365
f 4353 4354 4365
f 4365 4354 4366
f 4354 4355 4366
f 4366 4355 4367
f 4355 4356 4367
f 4367 4356 4368
f 4356 4357 4368
f 4368 4357 4369
f 4357 4346 4369
f 4369 4346 4358
f 4358 4359 4370
f 4370 4359 4371
f 4359 4360 4371
f 4371 4360 4372
f 4360 4361 4372
f 4372 4361 4373
f 4361 4362 4373
f 4373 4362 4374
f 4362 4363 4374
f 4374 4363 4375
f 4363 4364 4375
f 4375 4364 4376
f 4364 4365 4376
f 4376 4365 4377
f 4365 4366 4377
f 4377 4366 4378
f 4366 4367 4378
f 4378 4367 4379
f 4367 4368 4379
f 4379 4368 4380
f 4368 4369 4380
f 4380 4369 4381
f 4369 4358 4381
f 4381 4358 4370
f 4370 4371 4382
f 4382 4371 4383
f 4371 4372 4383
f 4383 4372 4384
f 4372 4373 4384
f 4384 4373 4385
f 4373 4374 4385
f 4385 4374 4386
f 4374 4375 4386
f 4386 4375 4387
f 4375 4376 4387
f 4387 4376 4388
f 4376 4377 4388
f 4388 4377 4389
f 4377 4378 4389
f 4389 4378 4390
f 4378 4379 4390
f 4390 4379 4391
f 4379 4380 4391
f 4391 4380 4392
f 4380 4381 4392
f 4392 4381 4393
f 4381 4370 4393
f 4393 4370 4382
f 4382 4383 4394
f 4394 4383 4395
f 4383 4384 4395
f 4395 4384 4396
f 4384 4385 4396
f 4396 4385 4397
f 4385 4386 4397
f 4397 4386 4398
f 4386 4387 4398
f 4398 4387 4399
f 4387 4388 4399
f 4399 4388 4400
f 4388 4389 4400
f 4400 4389 4401
f 4389 4390 4401
f 4401 4390 4402
f 4390 4391 4402
f 4402 4391 4403
f 4391 4392 4403
f 4403 4392 4404
f 4392 4393 4404
f 4404 4393 4405
f 4393 4382 4405
f 4405 4382 4394
f 4394 4395 4406
f 4406 4395 4407
f 4395 4396 4407
f 4407 4396 4408
f 4396 4397 4408
f 4408 4397 4409
f 4397 4398 4409
f 4409 4398 4410
f 4398 4399 4410
f 4410 4399 4411
f 4399 4400 4411
f 4411 4400 4412
f 4400 4401 4412
f 4412 4401 4413
f 4401 4402 4413
f 4413 4402 4414
f 4402 4403 4414
f 4414 4403 4415
f 4403 4404 4415
f 4415 4404 4416
f 4404 4405 4416
f 4416 4405 4417
f 4405 4394 4417
f 4417 4394 4406
f 4406 4407 4418
f 4418 4407 4419
f 4407 4408 4419
f 4419 4408 4420
f 4408 4409 4420
f 4420 4409 4421
f 4409 4410 4421
f 4421 4410 4422
f 4410 4411 4422
f 4422 4411 4423
f 4411 4412 4423
f 4423 4412 4424
f 4412 4413 4424
f 4424 4413 4425
f 4413 4414 4425
f 4425 4414 4426
f 4414 4415 4426
f 4426 4415 4427
f 4415 4416 4427
f 4427 4416 4428
f 4416 4417 4428
f 4428 4417 4429
f 4417 4406 4429
f 4429 4406 4418
f 4418 4419 4430
f 4430 4419 4431
f 4419 4420 4431
f 4431 4420 4432
f 4420 4421 4432
f 4432 4421 4433
f 4421 4422 4433
f 4433 4422 4434
f 4422 4423 4434
f 4434 4423 4435
f 4423 4424 4435
f 4435 4424 4436
f 4424 4425 4436
f 4436 4425 4437
f 4425 4426 4437
f 4437 4426 4438
f 4426 4427 4438
f 4438 4427 4439
f 4427 4428 4439
f 4439 4428 4440
f 4428 4429 4440
f 4440 4429 4441
f 4429 4418 4441
f 4441 4418 4430
f 4430 4431 4442
f 4442 4431 4443
f 4431 4432 4443
f 4443 4432 4444
f 4432 4433 4444
f 4444 4433 4445
f 4433 4434 4445
f 4445 4434 4446
f 4434 4435 4446
f 4446 4435 4447
f 4435 4436 4447
f 4447 4436 4448
f 4436 4437 4448
f 4448 4437 4449
f 4437 4438 4449
f 4449 4438 4450
f 4438 4439 4450
f 4450 4439 4451
f 4439 4440 4451
f 4451 4440 4452
f 4440 4441 4452
f 4452 4441 4453
f 4441 4430 4453
f 4453 4430 4442
f 4442 4443 4454
f 4454 4443 4455
f 4443 4444 4455
f 4455 4444 4456
f 4444 4445 4456
f 4456 4445 4457
f 4445 4446 4457
f 4457 4446 4458
f 4446 4447 4458
f 4458 4447 4459
f 4447 4448 4459
f 4459 4448 4460
f 4448 4449 4460
f 4460 4449 4461
f 4449 4450 4461
f 4461 4450 4462
f 4450 4451 4462
f 4462 4451 4463
f 4451 4452 4463
f 4463 4452 4464
f 4452 4453 4464
f 4464 4453 4465
f 4453 4442 4465
f 4465 4442 4454
f 4454 4455 4466
f 4466 4455 4467
f 4455 4456 4467
f 4467 4456 4468
f 4456 4457 4468
f 4468 4457 4469
f 4457 4458 4469
f 4469 4458 4470
f 4458 4459 4470
f 4470 4459 4471
f 4459 4460 4471
f 4471 4460 4472
f 4460 4461 4472
f 4472 4461 4473
f 4461 4462 4473
f 4473 4462 4474
f 4462 4463 4474
f 4474 4463 4475
f 4463 4464 4475
f 4475 4464 4476
f 4464 4465 4476
f 4476 4465 4477
f 4465 4454 4477
f 4477 4454 4466
f 4466 4467 4478
f 4478 4467 4479
f 4467 4468 4479
f 4479 4468 4480
f 4468 4469 4480
f 4480 4469 4481
f 4469 4470 4481
f 4481 4470 4482
f 4470 4471 4482
f 4482 4471 4483
f 4471 4472 4483
f 4483 4472 4484
f 4472 4473 4484
f 4484 4473 4485
f 4473 4474 4485
f 4485 4474 4486
f 4474 4475 4486
f 4486 4475 4487
f 4475 4476 4487
f 4487 4476 4488
f 4476 4477 4488
f 4488 4477 4489
f 4477 4466 4489
f 4489 4466 4478
f 4478 4479 4490
f 4490 4479 4491
f 4479 4480 4491
f 4491 4480 4492
f 4480 4481 4492
f 4492 4481 4493
f 4481 4482 4493
f 4493 4482 4494
f 4482 4483 4494
f 4494 4483 4495
f 4483 4484 4495
f 4495 4484 4496
f 4484 4485 4496
f 4496 4485 4497
f 4485 4486 4497
f 4497 4486 4498
f 4486 4487 4498
f 4498 4487 4499
f 4487 4488 4499
f 4499 4488 4500
f 4488 4489 4500
f 4500 4489 4501
f 4489 4478 4501
f 4501 4478 4490
f 4490 4491 4502
f 4502 4491 4503
f 4491 4492 4503
f 4503 4492 4504
f 4492 4493 4504
f 4504 4493 4505
f 4493 4494 4505
f 4505 4494 4506
f 4494 4495 4506
f 4506 4495 4507
f 4495 4496 4507
f 4507 4496 4508
f 4496 4497 4508
f 4508 4497 4509
f 4497 4498 4509
f 4509 4498 4510
f 4498 4499 4510
f 4510 4499 4511
f 4499 4500 4511
f 4511 4500 4512
f 4500 4501 4512
f 4512 4501 4513
f 4501 4490 4513
f 4513 4490 4502
f 4502 4503 4514
f 4514 4503 4515
f 4503 4504 4515
f 4515 4504 4516
f 4504 4505 4516
f 4516 4505 4517
f 4505 4506 4517
f 4517 4506 4518
f 4506 4507 4518
f 4518 4507 4519
f 4507 4508 4519
f 4519 4508 4520
f 4508 4509 4520
f 4520 4509 4521
f 4509 4510 4521
f 4521 4510 4522
f 4510 4511 4522
f 4522 4511 4523
f 4511 4512 4523
f 4523 4512 4524
f 4512 4513 4524
f 4524 4513 4525
f 4513 4502 4525
f 4525 4502 4514
f 4514 4515 4526
f 4526 4515 4527
f 4515 4516 4527
f 4527 4516 4528
f 4516 4517 4528
f 4528 4517 4529
f 4517 4518 4529
f 4529 4518 4530
f 4518 4519 4530
f 4530 4519 4531
f 4519 4520 4531
f 4531 4520 4532
f 4520 4521 4532
f 4532 4521 4533
f 4521 4522 4533
f 4533 4522 4534
f 4522 4523 4534
f 4534 4523 4535
f 4523 4524 4535
f 4535 4524 4536
f 4524 4525 4536
f 4536 4525 4537
f 4525 4514 4537
f 4537 4514 4526
f 4526 4527 4538
f 4538 4527 4539
f 4527 4528 4539
f 4539 4528 4540
f 4528 4529 4540
f 4540 4529 4541
f 4529 4530 4541
f 4541 4530 4542
f 4530 4531 4542
f 4542 4531 4543
f 4531 4532 4543
f 4543 4532 4544
f 4532 4533 4544
f 4544 4533 4545
f 4533 4534 4545
f 4545 4534 4546
f 4534 4535 4546
f 4546 4535 4547
f 4535 4536 4547
f 4547 4536 4548
f 4536 4537 4548
f 4548 4537 4549
f 4537 4526 4549
f 4549 4526 4538
f 4538 4539 4550
f 4550 4539 4551
f 4539 4540 4551
f 4551 4540 4552
f 4540 4541 4552
f 4552 4541 4553
f 4541 4542 4553
f 4553 4542 4554
f 4542 4543 4554
f 4554 4543 4555
f 4543 4544 4555
f 4555 4544 4556
f 4544 4545 4556
f 4556 4545 4557
f 4545 4546 4557
f 4557 4546 4558
f 4546 4547 4558
f 4558 4547 4559
f 4547 4548 4559
f 4559 4548 4560
f 4548 4549 4560
f 4560 4549 4561
f 4549 4538 4561
f 4561 4538 4550
f 4550 4551 4562
f 4562 4551 4563
f 4551 4552 4563
f 4563 4552 4564
f 4552 4553 4564
f 4564 4553 4565
f 4553 4554 4565
f 4565 4554 4566
f 4554 4555 4566
f 4566 4555 4567
f 4555 4556 4567
f 4567 4556 4568
f 4556 4557 4568
f 4568 4557 4569
f 4557 4558 4569
f 4569 4558 4570
f 4558 4559 4570
f 4570 4559 4571
f 4559 4560 4571
f 4571 4560 4572
f 4560 4561 4572
f 4572 4561 4573
f 4561 4550 4573
f 4573 4550 4562
f 4562 4563 4574
f 4574 4563 4575
f 4563 4564 4575
f 4575 4564 4576
f 4564 4565 4576
f 4576 4565 4577
f 4565 4566 4577
f 4577 4566 4578
f 4566 4567 4578
f 4578 4567 4579
f 4567 4568 4579
f 4579 4568 4580
f 4568 4569 4580
f 4580 4569 4581
f 4569 4570 4581
f 4581 4570 4582
f 4570 4571 4582
f 4582 4571 4583
f 4571 4572 4583
f 4583 4572 4584
f 4572 4573 4584
f 4584 4573 4585
f 4573 4562 4585
f 4585 4562 4574
f 4574 4575 4586
f 4586 4575 4587
f 4575 4576 4587
f 4587 4576 4588
f 4576 4577 4588
f 4588 4577 4589
f 4577 4578 4589
f 4589 4578 4590
f 4578 4579 4590
f 4590 4579 4591
f 4579 4580 4591
f 4591 4580 4592
f 4580 4581 4592
f 4592 4581 4593
f 4581 4582 4593
f 4593 4582 4594
f 4582 4583 4594
f 4594 4583 4595
f 4583 4584 4595
f 4595 4584 4596
f 4584 4585 4596
f 4596 4585 4597
f 4585 4574 4597
f 4597 4574 4586
f 4586 4587 4598
f 4598 4587 4599
f 4587 4588 4599
f 4599 4588 4600
f 4588 4589 4600
f 4600 4589 4601
f 4589 4590 4601
f 4601 4590 4602
f 4590 4591 4602
f 4602 4591 4603
f 4591 4592 4603
f 4603 4592 4604
f 4592 4593 4604
f 4604 4593 4605
f 4593 4594 4605
f 4605 4594 4606
f 4594 4595 4606
f 4606 4595 4607
f 4595 4596 4607
f 4607 4596 4608
f 4596 4597 4608
f 4608 4597 4609
f 4597 4586 4609
f 4609 4586 4598
f 4598 4599 4610
f 4610 4599 4611
f 4599 4600 4611
f 4611 4600 4612
f 4600 4601 4612
f 4612 4601 4613
f 4601 4602 4613
f 4613 4602 4614
f 4602 4603 4614
f 4614 4603 4615
f 4603 4604 4615
f 4615 4604 4616
f 4604 4605 4616
f 4616 4605 4617
f 4605 4606 4617
f 4617 4606 4618
f 4606 4607 4618
f 4618 4607 4619
f 4607 4608 4619
f 4619 4608 4620
f 4608 4609 4620
f 4620 4609 4621
f 4609 4598 4621
f 4621 4598 4610
f 4610 4611 4622
f 4622 4611 4623
f 4611 4612 4623
f 4623 4612 4624
f 4612 4613 4624
f 4624 4613 4625
f 4613 4614 4625
f 4625 4614 4626
f 4614 4615 4626
f 4626 4615 4627
f 4615 4616 4627
f 4627 4616 4628
f 4616 4617 4628
f 4628 4617 4629
f 4617 4618 4629
f 4629 4618 4630
f 4618 4619 4630
f 4630 4619 4631
f 4619 4620 4631
f 4631 4620 4632
f 4620 4621 4632
f 4632 4621 4633
f 4621 4610 4633
f 4633 4610 4622
f 4622 4623 4634
f 4634 4623 4635
f 4623 4624 4635
f 4635 4624 4636
f 4624 4625 4636
f 4636 4625 4637
f 4625 4626 4637
f 4637 4626 4638
f 4626 4627 4638
f 4638 4627 4639
f 4627 4628 4639
f 4639 4628 4640
f 4628 4629 4640
f 4640 4629 4641
f 4629 4630 4641
f 4641 4630 4642
f 4630 4631 4642
f 4642 4631 4643
f 4631 4632 4643
f 4643 4632 4644
f 4632 4633 4644
f 4644 4633 4645
f 4633 4622 4645
f 4645 4622 4634
f 4634 4635 4646
f 4646 4635 4647
f 4635 4636 4647
f 4647 4636 4648
f 4636 4637 4648
f 4648 4637 4649
f 4637 4638 4649
f 4649 4638 4650
f 4638 4639 4650
f 4650 4639 4651
f 4639 4640 4651
f 4651 4640 4652
f 4640 4641 4652
f 4652 4641 4653
f 4641 4642 4653
f 4653 4642 4654
f 4642 4643 4654
f 4654 4643 4655
f 4643 4644 4655
f 4655 4644 4656
f 4644 4645 4656
f 4656 4645 4657
f 4645 4634 4657
f 4657 4634 4646
f 4646 4647 4658
f 4658 4647 4659
f 4647 4648 4659
f 4659 4648 4660
f 4648 4649 4660
f 4660 4649 4661
f 4649 4650 4661
f 4661 4650 4662
f 4650 4651 4662
f 4662 4651 4663
f 4651 4652 4663
f 4663 4652 4664
f 4652 4653 4664
f 4664 4653 4665
f 4653 4654 4665
f 4665 4654 4666
f 4654 4655 4666
f 4666 4655 4667
f 4655 4656 4667
f 4667 4656 4668
f 4656 4657 4668
f 4668 4657 4669
f 4657 4646 4669
f 4669 4646 4658
f 4658 4659 4670
f 4670 4659 4671
f 4659 4660 4671
f 4671 4660 4672
f 4660 4661 4672
f 4672 4661 4673
f 4661 4662 4673
f 4673 4662 4674
f 4662 4663 4674
f 4674 4663 4675
f 4663 4664 4675
f 4675 4664 4676
f 4664 4665 4676
f 4676 4665 4677
f 4665 4666 4677
f 4677 4666 4678
f 4666 4667 4678
f 4678 4667 4679
f 4667 4668 4679
f 4679 4668 4680
f 4668 4669 4680
f 4680 4669 4681
f 4669 4658 4681
f 4681 4658 4670
f 4670 4671 4682
f 4682 4671 4683
f 4671 4672 4683
f 4683 4672 4684
f 4672 4673 4684
f 4684 4673 4685
f 4673 4674 4685
f 4685 4674 4686
f 4674 4675 4686
f 4686 4675 4687
f 4675 4676 4687
f 4687 4676 4688
f 4676 4677 4688
f 4688 4677 4689
f 4677 4678 4689
f 4689 4678 4690
f 4678 4679 4690
f 4690 4679 4691
f 4679 4680 4691
f 4691 4680 4692
f 4680 4681 4692
f 4692 4681 4693
f 4681 4670 4693
f 4693 4670 4682
f 4682 4683 4694
f 4694 4683 4695
f 4683 4684 4695
f 4695 4684 4696
f 4684 4685 4696
f 4696 4685 4697
f 4685 4686 4697
f 4697 4686 4698
f 4686 4687 4698
f 4698 4687 4699
f 4687 4688 4699
f 4699 4688 4700
f 4688 4689 4700
f 4700 4689 4701
f 4689 4690 4701
f 4701 4690 4702
f 4690 4691 4702
f 4702 4691 4703
f 4691 4692 4703
f 4703 4692 4704
f 4692 4693 4704
f 4704 4693 4705
f 4693 4682 4705
f 4705 4682 4694
f 4694 4695 4706
f 4706 4695 4707
f 4695 4696 4707
f 4707 4696 4708
f 4696 4697 4708
f 4708 4697 4709
f 4697 4698 4709
f 4709 4698 4710
f 4698 4699 4710
f 4710 4699 4711
f 4699 4700 4711
f 4711 4700 4712
f 4700 4701 4712
f 4712 4701 4713
f 4701 4702 4713
f 4713 4702 4714
f 4702 4703 4714
f 4714 4703 4715
f 4703 4704 4715
f 4715 4704 4716
f 4704 4705 4716
f 4716 4705 4717
f 4705 4694 4717
f 4717 4694 4706
f 4706 4707 4718
f 4718 4707 4719
f 4707 4708 4719
f 4719 4708 4720
f 4708 4709 4720
f 4720 4709 4721
f 4709 4710 4721
f 4721 4710 4722
f 4710 4711 4722
f 4722 4711 4723
f 4711 4712 4723
f 4723 4712 4724
f 4712 4713 4724
f 4724 4713 4725
f 4713 4714 4725
f 4725 4714 4726
f 4714 4715 4726
f 4726 4715 4727
f 4715 4716 4727
f 4727 4716 4728
f 4716 4717 4728
f 4728 4717 4729
f 4717 4706 4729
f 4729 4706 4718
f 4718 4719 4730
f 4730 4719 4731
f 4719 4720 4731
f 4731 4720 4732
f 4720 4721 4732
f 4732 4721 4733
f 4721 4722 4733
f 4733 4722 4734
f 4722 4723 4734
f 4734 4723 4735
f 4723 4724 4735
f 4735 4724 4736
f 4724 4725 4736
f 4736 4725 4737
f 4725 4726 4737
f 4737 4726 4738
f 4726 4727 4738
f 4738 4727 4739
f 4727 4728 4739
f 4739 4728 4740
f 4728 4729 4740
f 4740 4729 4741
f 4729 4718 4741
f 4741 4718 4730
f 4730 4731 4742
f 4742 4731 4743
f 4731 4732 4743
f 4743 4732 4744
f 4732 4733 4744
f 4744 4733 4745
f 4733 4734 4745
f 4745 4734 4746
f 4734 4735 4746
f 4746 4735 4747
f 4735 4736 4747
f 4747 4736 4748
f 4736 4737 4748
f 4748 4737 4749
f 4737 4738 4749
f 4749 4738 4750
f 4738 4739 4750
f 4750 4739 4751
f 4739 4740 4751
f 4751 4740 4752
f 4740 4741 4752
f 4752 4741 4753
f 4741 4730 4753
f 4753 4730 4742
f 4742 4743 4754
f 4754 4743 4755
f 4743 4744 4755
f 4755 4744 4756
f 4744 4745 4756
f 4756 4745 4757
f 4745 4746 4757
f 4757 4746 4758
f 4746 4747 4758
f 4758 4747 4759
f 4747 4748 4759
f 4759 4748 4760
f 4748 4749 4760
f 4760 4749 4761
f 4749 4750 4761
f 4761 4750 4762
f 4750 4751 4762
f 4762 4751 4763
f 4751 4752 4763
f 4763 4752 4764
f 4752 4753 4764
f 4764 4753 4765
f 4753 4742 4765
f 4765 4742 4754
f 4754 4755 4766
f 4766 4755 4767
f 4755 4756 4767
f 4767 4756 4768
f 4756 4757 4768
f 4768 4757 4769
f 4757 4758 4769
f 4769 4758 4770
f 4758 4759 4770
f 4770 4759 4771
f 4759 4760 4771
f 4771 4760 4772
f 4760 4761 4772
f 4772 4761 4773
f 4761 4762 4773
f 4773 4762 4774
f 4762 4763 4774
f 4774 4763 4775
f 4763 4764 4775
f 4775 4764 4776
f 4764 4765 4776
f 4776 4765 4777
f 4765 4754 4777
f 4777 4754 4766
f 4766 4767 4778
f 4778 4767 4779
f 4767 4768 4779
f 4779 4768 4780
f 4768 4769 4780
f 4780 4769 4781
f 4769 4770 4781
f 4781 4770 4782
f 4770 4771 4782
f 4782 4771 4783
f 4771 4772 4783
f 4783 4772 4784
f 4772 4773 4784
f 4784 4773 4785
f 4773 4774 4785
f 4785 4774 4786
f 4774 4775 4786
f 4786 4775 4787
f 4775 4776 4787
f 4787 4776 4788
f 4776 4777 4788
f 4788 4777 4789
f 4777 4766 4789
f 4789 4766 4778
f 4778 4779 4790
f 4790 4779 4791
f 4779 4780 4791
f 4791 4780 4792
f 4780 4781 4792
f 4792 4781 4793
f 4781 4782 4793
f 4793 4782 4794
f 4782 4783 4794
f 4794 4783 4795
f 4783 4784 4795
f 4795 4784 4796
f 4784 4785 4796
f 4796 4785 4797
f 4785 4786 4797
f 4797 4786 4798
f 4786 4787 4798
f 4798 4787 4799
f 4787 4788 4799
f 4799 4788 4800
f 4788 4789 4800
f 4800 4789 4801
f 4789 4778 4801
f 4801 4778 4790
f 4790 4791 4802
f 4802 4791 4803
f 4791 4792 4803
f 4803 4792 4804
f 4792 4793 4804
f 4804 4793 4805
f 4793 4794 4805
f 4805 4794 4806
f 4794 4795 4806
f 4806 4795 4807
f 4795 4796 4807
f 4807 4796 4808
f 4796 4797 4808
f 4808 4797 4809
f 4797 4798 4809
f 4809 4798 4810
f 4798 4799 4810
f 4810 4799 4811
f 4799 4800 4811
f 4811 4800 4812
f 4800 4801 4812
f 4812 4801 4813
f 4801 4790 4813
f 4813 4790 4802
f 4802 4803 4814
f 4814 4803 4815
f 4803 4804 4815
f 4815 4804 4816
f 4804 4805 4816
f 4816 4805 4817
f 4805 4806 4817
f 4817 4806 4818
f 4806 4807 4818
f 4818 4807 4819
f 4807 4808 4819
f 4819 4808 4820
f 4808 4809 4820
f 4820 4809 4821
f 4809 4810 4821
f 4821 4810 4822
f 4810 4811 4822
f 4822 4811 4823
f 4811 4812 4823
f 4823 4812 4824
f 4812 4813 4824
f 4824 4813 4825
f 4813 4802 4825
f 4825 4802 4814
f 4814 4815 4826
f 4826 4815 4827
f 4815 4816 4827
f 4827 4816 4828
f 4816 4817 4828
f 4828 4817 4829
f 4817 4818 4829
f 4829 4818 4830
f 4818 4819 4830
f 4830 4819 4831
f 4819 4820 4831
f 4831 4820 4832
f 4820 4821 4832
f 4832 4821 4833
f 4821 4822 4833
f 4833 4822 4834
f 4822 4823 4834
f 4834 4823 4835
f 4823 4824 4835
f 4835 4824 4836
f 4824 4825 4836
f 4836 4825 4837
f 4825 4814 4837
f 4837 4814 4826
f 4826 4827 4838
f 4838 4827 4839
f 4827 4828 4839
f 4839 4828 4840
f 4828 4829 4840
f 4840 4829 4841
f 4829 4830 4841
f 4841 4830 4842
f 4830 4831 4842
f 4842 4831 4843
f 4831 4832 4843
f 4843 4832 4844
f 4832 4833 4844
f 4844 4833 4845
f 4833 4834 4845
f 4845 4834 4846
f 4834 4835 4846
f 4846 4835 4847
f 4835 4836 4847
f 4847 4836 4848
f 4836 4837 4848
f 4848 4837 4849
f 4837 4826 4849
f 4849 4826 4838
f 4838 4839 4850
f 4850 4839 4851
f 4839 4840 4851
f 4851 4840 4852
f 4840 4841 4852
f 4852 4841 4853
f 4841 4842 4853
f 4853 4842 4854
f 4842 4843 4854
f 4854 4843 4855
f 4843 4844 4855
f 4855 4844 4856
f 4844 4845 4856
f 4856 4845 4857
f 4845 4846 4857
f 4857 4846 4858
f 4846 4847 4858
f 4858 4847 4859
f 4847 4848 4859
f 4859 4848 4860
f 4848 4849 4860
f 4860 4849 4861
f 4849 4838 4861
f 4861 4838 4850
f 4850 4851 4862
f 4862 4851 4863
f 4851 4852 4863
f 4863 4852 4864
f 4852 4853 4864
f 4864 4853 4865
f 4853 4854 4865
f 4865 4854 4866
f 4854 4855 4866
f 4866 4855 4867
f 4855 4856 4867
f 4867 4856 4868
f 4856 4857 4868
f 4868 4857 4869
f 4857 4858 4869
f 4869 4858 4870
f 4858 4859 4870
f 4870 4859 4871
f 4859 4860 4871
f 4871 4860 4872
f 4860 4861 4872
f 4872 4861 4873
f 4861 4850 4873
f 4873 4850 4862
f 4862 4863 4874
f 4874 4863 4875
f 4863 4864 4875
f 4875 4864 4876
f 4864 4865 4876
f 4876 4865 4877
f 4865 4866 4877
f 4877 4866 4878
f 4866 4867 4878
f 4878 4867 4879
f 4867 4868 4879
f 4879 4868 4880
f 4868 4869 4880
f 4880 4869 4881
f 4869 4870 4881
f 4881 4870 4882
f 4870 4871 4882
f 4882 4871 4883
f 4871 4872 4883
f 4883 4872 4884
f 4872 4873 4884
f 4884 4873 4885
f 4873 4862 4885
f 4885 4862 4874
f 4874 4875 4886
f 4886 4875 4887
f 4875 4876 4887
f 4887 4876 4888
f 4876 4877 4888
f 4888 4877 4889
f 4877 4878 4889
f 4889 4878 4890
f 4878 4879 4890
f 4890 4879 4891
f 4879 4880 4891
f 4891 4880 4892
f 4880 4881 4892
f 4892 4881 4893
f 4881 4882 4893
f 4893 4882 4894
f 4882 4883 4894
f 4894 4883 4895
f 4883 4884 4895
f 4895 4884 4896
f 4884 4885 4896
f 4896 4885 4897
f 4885 4874 4897
f 4897 4874 4886
f 4886 4887 4898
f 4898 4887 4899
f 4887 4888 4899
f 4899 4888 4900
f 4888 4889 4900
f 4900 4889 4901
f 4889 4890 4901
f 4901 4890 4902
f 4890 4891 4902
f 4902 4891 4903
f 4891 4892 4903
f 4903 4892 4904
f 4892 4893 4904
f 4904 4893 4905
f 4893 4894 4905
f 4905 4894 4906
f 4894 4895 4906
f 4906 4895 4907
f 4895 4896 4907
f 4907 4896 4908
f 4896 4897 4908
f 4908 4897 4909
f 4897 4886 4909
f 4909 4886 4898
f 4898 4899 4910
f 4910 4899 4911
f 4899 4900 4911
f 4911 4900 4912
f 4900 4901 4912
f 4912 4901 4913
f 4901 4902 4913
f 4913 4902 4914
f 4902 4903 4914
f 4914 4903 4915
f 4903 4904 4915
f 4915 4904 4916
f 4904 4905 4916
f 4916 4905 4917
f 4905 4906 4917
f 4917 4906 4918
f 4906 4907 4918
f 4918 4907 4919
f 4907 4908 4919
f 4919 4908 4920
f 4908 4909 4920
f 4920 4909 4921
f 4909 4898 4921
f 4921 4898 4910
f 4910 4911 4922
f 4922 4911 4923
f 4911 4912 4923
f 4923 4912 4924
f 4912 4913 4924
f 4924 4913 4925
f 4913 4914 4925
f 4925 4914 4926
f 4914 4915 4926
f 4926 4915 4927
f 4915 4916 4927
f 4927 4916 4928
f 4916 4917 4928
f 4928 4917 4929
f 4917 4918 4929
f 4929 4918 4930
f 4918 4919 4930
f 4930 4919 4931
f 4919 4920 4931
f 4931 4920 4932
f 4920 4921 4932
f 4932 4921 4933
f 4921 4910 4933
f 4933 4910 4922
f 4922 4923 4934
f 4934 4923 4935
f 4923 4924 4935
f 4935 4924 4936
f 4924 4925 4936
f 4936 4925 4937
f 4925 4926 4937
f 4937 4926 4938
f 4926 4927 4938
f 4938 4927 4939
f 4927 4928 4939
f 4939 4928 4940
f 4928 4929 4940
f 4940 4929 4941
f 4929 4930 4941
f 4941 4930 4942
f 4930 4931 4942
f 4942 4931 4943
f 4931 4932 4943
f 4943 4932 4944
f 4932 4933 4944
f 4944 4933 4945
f 4933 4922 4945
f 4945 4922 4934
f 4934 4935 4946
f 4946 4935 4947
f 4935 4936 4947
f 4947 4936 4948
f 4936 4937 4948
f 4948 4937 4949
f 4937 4938 4949
f 4949 4938 4950
f 4938 4939 4950
f 4950 4939 4951
f 4939 4940 4951
f 4951 4940 4952
f 4940 4941 4952
f 4952 4941 4953
f 4941 4942 4953
f 4953 4942 4954
f 4942 4943 4954
f 4954 4943 4955
f 4943 4944 4955
f 4955 4944 4956
f 4944 4945 4956
f 4956 4945 4957
f 4945 4934 4957
f 4957 4934 4946
f 4946 4947 4958
f 4958 4947 4959
f 4947 4948 4959
f 4959 4948 4960
f 4948 4949 4960
f 4960 4949 4961
f 4949 4950 4961
f 4961 4950 4962
f 4950 4951 4962
f 4962 4951 4963
f 4951 4952 4963
f 4963 4952 4964
f 4952 4953 4964
f 4964 4953 4965
f 4953 4954 4965
f 4965 4954 4966
f 4954 4955 4966
f 4966 4955 4967
f 4955 4956 4967
f 4967 4956 4968
f 4956 4957 4968
f 4968 4957 4969
f 4957 4946 4969
f 4969 4946 4958
f 4958 4959 4970
f 4970 4959 4971
f 4959 4960 4971
f 4971 4960 4972
f 4960 4961 4972
f 4972 4961 4973
f 4961 4962 4973
f 4973 4962 4974
f 4962 4963 4974
f 4974 4963 4975
f 4963 4964 4975
f 4975 4964 4976
f 4964 4965 4976
f 4976 4965 4977
f 4965 4966 4977
f 4977 4966 4978
f 4966 4967 4978
f 4978 4967 4979
f 4967 4968 4979
f 4979 4968 4980
f 4968 4969 4980
f 4980 4969 4981
f 4969 4958 4981
f 4981 4958 4970
f 4970 4971 4982
f 4982 4971 4983
f 4971 4972 4983
f 4983 4972 4984
f 4972 4973 4984
f 4984 4973 4985
f 4973 4974 4985
f 4985 4974 4986
f 4974 4975 4986
f 4986 4975 4987
f 4975 4976 4987
f 4987 4976 4988
f 4976 4977 4988
f 4988 4977 4989
f 4977 4978 4989
f 4989 4978 4990
f 4978 4979 4990
f 4990 4979 4991
f 4979 4980 4991
f 4991 4980 4992
f 4980 4981 4992
f 4992 4981 4993
f 4981 4970 4993
f 4993 4970 4982
f 4982 4983 4994
f 4994 4983 4995
f 4983 4984 4995
f 4995 4984 4996
f 4984 4985 4996
f 4996 4985 4997
f 4985 4986 4997
f 4997 4986 4998
f 4986 4987 4998
f 4998 4987 4999
f 4987 4988 4999
f 4999 4988 5000
f 4988 4989 5000
f 5000 4989 5001
f 4989 4990 5001
f 5001 4990 5002
f 4990 4991 5002
f 5002 4991 5003
f 4991 4992 5003
f 5003 4992 5004
f 4992 4993 5004
f 5004 4993 5005
f 4993 4982 5005
f 5005 4982 4994
f 4994 4995 5006
f 5006 4995 5007
f 4995 4996 5007
f 5007 4996 5008
f 4996 4997 5008
f 5008 4997 5009
f 4997 4998 5009
f 5009 4998 5010
f 4998 4999 5010
f 5010 4999 5011
f 4999 5000 5011
f 5011 5000 5012
f 5000 5001 5012
f 5012 5001 5013
f 5001 5002 5013
f 5013 5002 5014
f 5002 5003 5014
f 5014 5003 5015
f 5003 5004 5015
f 5015 5004 5016
f 5004 5005 5016
f 5016 5005 5017
f 5005 4994 5017
f 5017 4994 5006
f 5006 5007 5018
f 5018 5007 5019
f 5007 5008 5019
f 5019 5008 5020
f 5008 5009 5020
f 5020 5009 5021
f 5009 5010 5021
f 5021 5010 5022
f 5010 5011 5022
f 5022 5011 5023
f 5011 5012 5023
f 5023 5012 5024
f 5012 5013 5024
f 5024 5013 5025
f 5013 5014 5025
f 5025 5014 5026
f 5014 5015 5026
f 5026 5015 5027
f 5015 5016 5027
f 5027 5016 5028
f 5016 5017 5028
f 5028 5017 5029
f 5017 5006 5029
f 5029 5006 5018
f 5018 5019 5030
f 5030 5019 5031
f 5019 5020 5031
f 5031 5020 5032
f 5020 5021 5032
f 5032 5021 5033
f 5021 5022 5033
f 5033 5022 5034
f 5022 5023 5034
f 5034 5023 5035
f 5023 5024 5035
f 5035 5024 5036
f 5024 5025 5036
f 5036 5025 5037
f 5025 5026 5037
f 5037 5026 5038
f 5026 5027 5038
f 5038 5027 5039
f 5027 5028 5039
f 5039 5028 5040
f 5028 5029 5040
f 5040 5029 5041
f 5029 5018 5041
f 5041 5018 5030
f 5030 5031 5042
f 5042 5031 5043
f 5031 5032 5043
f 5043 5032 5044
f 5032 5033 5044
f 5044 5033 5045
f 5033 5034 5045
f 5045 5034 5046
f 5034 5035 5046
f 5046 5035 5047
f 5035 5036 5047
f 5047 5036 5048
f 5036 5037 5048
f 5048 5037 5049
f 5037 5038 5049
f 5049 5038 5050
f 5038 5039 5050
f 5050 5039 5051
f 5039 5040 5051
f 5051 5040 5052
f 5040 5041 5052
f 5052 5041 5053
f 5041 5030 5053
f 5053 5030 5042
f 5042 5043 5054
f 5054 5043 5055
f 5043 5044 5055
f 5055 5044 5056
f 5044 5045 5056
f 5056 5045 5057
f 5045 5046 5057
f 5057 5046 5058
f 5046 5047 5058
f 5058 5047 5059
f 5047 5048 5059
f 5059 5048 5060
f 5048 5049 5060
f 5060 5049 5061
f 5049 5050 5061
f 5061 5050 5062
f 5050 5051 5062
f 5062 5051 5063
f 5051 5052 5063
f 5063 5052 5064
f 5052 5053 5064
f 5064 5053 5065
f 5053 5042 5065
f 5065 5042 5054
f 5054 5055 5066
f 5066 5055 5067
f 5055 5056 5067
f 5067 5056 5068
f 5056 5057 5068
f 5068 5057 5069
f 5057 5058 5069
f 5069 5058 5070
f 5058 5059 5070
f 5070 5059 5071
f 5059 5060 5071
f 5071 5060 5072
f 5060 5061 5072
f 5072 5061 5073
f 5061 5062 5073
f 5073 5062 5074
f 5062 5063 5074
f 5074 5063 5075
f 5063 5064 5075
f 5075 5064 5076
f 5064 5065 5076
f 5076 5065 5077
f 5065 5054 5077
f 5077 5054 5066
f 5066 5067 5078
f 5078 5067 5079
f 5067 5068 5079
f 5079 5068 5080
f 5068 5069 5080
f 5080 5069 5081
f 5069 5070 5081
f 5081 5070 5082
f 5070 5071 5082
f 5082 5071 5083
f 5071 5072 5083
f 5083 5072 5084
f 5072 5073 5084
f 5084 5073 5085
f 5073 5074 5085
f 5085 5074 5086
f 5074 5075 5086
f 5086 5075 5087
f 5075 5076 5087
f 5087 5076 5088
f 5076 5077 5088
f 5088 5077 5089
f 5077 5066 5089
f 5089 5066 5078
f 5078 5079 5090
f 5090 5079 5091
f 5079 5080 5091
f 5091 5080 5092
f 5080 5081 5092
f 5092 5081 5093
f 5081 5082 5093
f 5093 5082 5094
f 5082 5083 5094
f 5094 5083 5095
f 5083 5084 5095
f 5095 5084 5096
f 5084 5085 5096
f 5096 5085 5097
f 5085 5086 5097
f 5097 5086 5098
f 5086 5087 5098
f 5098 5087 5099
f 5087 5088 5099
f 5099 5088 5100
f 5088 5089 5100
f 5100 5089 5101
f 5089 5078 5101
f 5101 5078 5090
f 5090 5091 5102
f 5102 5091 5103
f 5091 5092 5103
f 5103 5092 5104
f 5092 5093 5104
f 5104 5093 5105
f 5093 5094 5105
f 5105 5094 5106
f 5094 5095 5106
f 5106 5095 5107
f 5095 5096 5107
f 5107 5096 5108
f 5096 5097 5108
f 5108 5097 5109
f 5097 5098 5109
f 5109 5098 5110
f 5098 5099 5110
f 5110 5099 5111
f 5099 5100 5111
f 5111 5100 5112
f 5100 5101 5112
f 5112 5101 5113
f 5101 5090 5113
f 5113 5090 5102
f 5102 5103 5114
f 5114 5103 5115
f 5103 5104 5115
f 5115 5104 5116
f 5104 5105 5116
f 5116 5105 5117
f 5105 5106 5117
f 5117 5106 5118
f 5106 5107 5118
f 5118 5107 5119
f 5107 5108 5119
f 5119 5108 5120
f 5108 5109 5120
f 5120 5109 5121
f 5109 5110 5121
f 5121 5110 5122
f 5110 5111 5122
f 5122 5111 5123
f 5111 5112 5123
f 5123 5112 5124
f 5112 5113 5124
f 5124 5113 5125
f 5113 5102 5125
f 5125 5102 5114
f 5114 5115 5126
f 5126 5115 5127
f 5115 5116 5127
f 5127 5116 5128
f 5116 5117 5128
f 5128 5117 5129
f 5117 5118 5129
f 5129 5118 5130
f 5118 5119 5130
f 5130 5119 5131
f 5119 5120 5131
f 5131 5120 5132
f 5120 5121 5132
f 5132 5121 5133
f 5121 5122 5133
f 5133 5122 5134
f 5122 5123 5134
f 5134 5123 5135
f 5123 5124 5135
f 5135 5124 5136
f 5124 5125 5136
f 5136 5125 5137
f 5125 5114 5137
f 5137 5114 5126
f 5126 5127 5138
f 5138 5127 5139
f 5127 5128 5139
f 5139 5128 5140
f 5128 5129 5140
f 5140 5129 5141
f 5129 5130 5141
f 5141 5130 5142
f 5130 5131 5142
f 5142 5131 5143
f 5131 5132 5143
f 5143 5132 5144
f 5132 5133 5144
f 5144 5133 5145
f 5133 5134 5145
f 5145 5134 5146
f 5134 5135 5146
f 5146 5135 5147
f 5135 5136 5147
f 5147 5136 5148
f 5136 5137 5148
f 5148 5137 5149
f 5137 5126 5149
f 5149 5126 5138
f 5138 5139 5150
f 5150 5139 5151
f 5139 5140 5151
f 5151 5140 5152
f 5140 5141 5152
f 5152 5141 5153
f 5141 5142 5153
f 5153 5142 5154
f 5142 5143 5154
f 5154 5143 5155
f 5143 5144 5155
f 5155 5144 5156
f 5144 5145 5156
f 5156 5145 5157
f 5145 5146 5157
f 5157 5146 5158
f 5146 5147 5158
f 5158 5147 5159
f 5147 5148 5159
f 5159 5148 5160
f 5148 5149 5160
f 5160 5149 5161
f 5149 5138 5161
f 5161 5138 5150
f 5150 5151 5162
f 5162 5151 5163
f 5151 5152 5163
f 5163 5152 5164
f 5152 5153 5164
f 5164 5153 5165
f 5153 5154 5165
f 5165 5154 5166
f 5154 5155 5166
f 5166 5155 5167
f 5155 5156 5167
f 5167 5156 5168
f 5156 5157 5168
f 5168 5157 5169
f 5157 5158 5169
f 5169 5158 5170
f 5158 5159 5170
f 5170 5159 5171
f 5159 5160 5171
f 5171 5160 5172
f 5160 5161 5172
f 5172 5161 5173
f 5161 5150 5173
f 5173 5150 5162
f 5162 5163 5174
f 5174 5163 5175
f 5163 5164 5175
f 5175 5164 5176
f 5164 5165 5176
f 5176 5165 5177
f 5165 5166 5177
f 5177 5166 5178
f 5166 5167 5178
f 5178 5167 5179
f 5167 5168 5179
f 5179 5168 5180
f 5168 5169 5180
f 5180 5169 5181
f 5169 5170 5181
f 5181 5170 5182
f 5170 5171 5182
f 5182 5171 5183
f 5171 5172 5183
f 5183 5172 5184
f 5172 5173 5184
f 5184 5173 5185
f 5173 5162 5185
f 5185 5162 5174
f 5174 5175 5186
f 5186 5175 5187
f 5175 5176 5187
f 5187 5176 5188
f 5176 5177 5188
f 5188 5177 5189
f 5177 5178 5189
f 5189 5178 5190
f 5178 5179 5190
f 5190 5179 5191
f 5179 5180 5191
f 5191 5180 5192
f 5180 5181 5192
f 5192 5181 5193
f 5181 5182 5193
f 5193 5182 5194
f 5182 5183 5194
f 5194 5183 5195
f 5183 5184 5195
f 5195 5184 5196
f 5184 5185 5196
f 5196 5185 5197
f 5185 5174 5197
f 5197 5174 5186
f 5186 5187 5198
f 5198 5187 5199
f 5187 5188 5199
f 5199 5188 5200
f 5188 5189 5200
f 5200 5189 5201
f 5189 5190 5201
f 5201 5190 5202
f 5190 5191 5202
f 5202 5191 5203
f 5191 5192 5203
f 5203 5192 5204
f 5192 5193 5204
f 5204 5193 5205
f 5193 5194 5205
f 5205 5194 5206
f 5194 5195 5206
f 5206 5195 5207
f 5195 5196 5207
f 5207 5196 5208
f 5196 5197 5208
f 5208 5197 5209
f 5197 5186 5209
f 5209 5186 5198
f 5198 5199 5210
f 5210 5199 5211
f 5199 5200 5211
f 5211 5200 5212
f 5200 5201 5212
f 5212 5201 5213
f 5201 5202 5213
f 5213 5202 5214
f 5202 5203 5214
f 5214 5203 5215
f 5203 5204 5215
f 5215 5204 5216
f 5204 5205 5216
f 5216 5205 5217
f 5205 5206 5217
f 5217 5206 5218
f 5206 5207 5218
f 5218 5207 5219
f 5207 5208 5219
f 5219 5208 5220
f 5208 5209 5220
f 5220 5209 5221
f 5209 5198 5221
f 5221 5198 5210
f 5210 5211 5222
f 5222 5211 5223
f 5211 5212 5223
f 5223 5212 5224
f 5212 5213 5224
f 5224 5213 5225
f 5213 5214 5225
f 5225 5214 5226
f 5214 5215 5226
f 5226 5215 5227
f 5215 5216 5227
f 5227 5216 5228
f 5216 5217 5228
f 5228 5217 5229
f 5217 5218 5229
f 5229 5218 5230
f 5218 5219 5230
f 5230 5219 5231
f 5219 5220 5231
f 5231 5220 5232
f 5220 5221 5232
f 5232 5221 5233
f 5221 5210 5233
f 5233 5210 5222
f 5222 5223 5234
f 5234 5223 5235
f 5223 5224 5235
f 5235 5224 5236
f 5224 5225 5236
f 5236 5225 5237
f 5225 5226 5237
f 5237 5226 5238
f 5226 5227 5238
f 5238 5227 5239
f 5227 5228 5239
f 5239 5228 5240
f 5228 5229 5240
f 5240 5229 5241
f 5229 5230 5241
f 5241 5230 5242
f 5230 5231 5242
f 5242 5231 5243
f 5231 5232 5243
f 5243 5232 5244
f 5232 5233 5244
f 5244 5233 5245
f 5233 5222 5245
f 5245 5222 5234
f 5234 5235 5246
f 5246 5235 5247
f 5235 5236 5247
f 5247 5236 5248
f 5236 5237 5248
f 5248 5237 5249
f 5237 5238 5249
f 5249 5238 5250
f 5238 5239 5250
f 5250 5239 5251
f 5239 5240 5251
f 5251 5240 5252
f 5240 5241 5252
f 5252 5241 5253
f 5241 5242 5253
f 5253 5242 5254
f 5242 5243 5254
f 5254 5243 5255
f 5243 5244 5255
f 5255 5244 5256
f 5244 5245 5256
f 5256 5245 5257
f 5245 5234 5257
f 5257 5234 5246
f 5246 5247 5258
f 5258 5247 5259
f 5247 5248 5259
f 5259 5248 5260
f 5248 5249 5260
f 5260 5249 5261
f 5249 5250 5261
f 5261 5250 5262
f 5250 5251 5262
f 5262 5251 5263
f 5251 5252 5263
f 5263 5252 5264
f 5252 5253 5264
f 5264 5253 5265
f 5253 5254 5265
f 5265 5254 5266
f 5254 5255 5266
f 5266 5255 5267
f 5255 5256 5267
f 5267 5256 5268
f 5256 5257 5268
f 5268 5257 5269
f 5257 5246 5269
f 5269 5246 5258
f 5258 5259 5270
f 5270 5259 5271
f 5259 5260 5271
f 5271 5260 5272
f 5260 5261 5272
f 5272 5261 5273
f 5261 5262 5273
f 5273 5262 5274
f 5262 5263 5274
f 5274 5263 5275
f 5263 5264 5275
f 5275 5264 5276
f 5264 5265 5276
f 5276 5265 5277
f 5265 5266 5277
f 5277 5266 5278
f 5266 5267 5278
f 5278 5267 5279
f 5267 5268 5279
f 5279 5268 5280
f 5268 5269 5280
f 5280 5269 5281
f 5269 5258 5281
f 5281 5258 5270
f 5270 5271 5282
f 5282 5271 5283
f 5271 5272 5283
f 5283 5272 5284
f 5272 5273 5284
f 5284 5273 5285
f 5273 5274 5285
f 5285 5274 5286
f 5274 5275 5286
f 5286 5275 5287
f 5275 5276 5287
f 5287 5276 5288
f 5276 5277 5288
f 5288 5277 5289
f 5277 5278 5289
f 5289 5278 5290
f 5278 5279 5290
f 5290 5279 5291
f 5279 5280 5291
f 5291 5280 5292
f 5280 5281 5292
f 5292 5281 5293
f 5281 5270 5293
f 5293 5270 5282
f 5282 5283 5294
f 5294 5283 5295
f 5283 5284 5295
f 5295 5284 5296
f 5284 5285 5296
f 5296 5285 5297
f 5285 5286 5297
f 5297 5286 5298
f 5286 5287 5298
f 5298 5287 5299
f 5287 5288 5299
f 5299 5288 5300
f 5288 5289 5300
f 5300 5289 5301
f 5289 5290 5301
f 5301 5290 5302
f 5290 5291 5302
f 5302 5291 5303
f 5291 5292 5303
f 5303 5292 5304
f 5292 5293 5304
f 5304 5293 5305
f 5293 5282 5305
f 5305 5282 5294
f 5294 5295 5306
f 5306 5295 5307
f 5295 5296 5307
f 5307 5296 5308
f 5296 5297 5308
f 5308 5297 5309
f 5297 5298 5309
f 5309 5298 5310
f 5298 5299 5310
f 5310 5299 5311
f 5299 5300 5311
f 5311 5300 5312
f 5300 5301 5312
f 5312 5301 5313
f 5301 5302 5313
f 5313 5302 5314
f 5302 5303 5314
f 5314 5303 5315
f 5303 5304 5315
f 5315 5304 5316
f 5304 5305 5316
f 5316 5305 5317
f 5305 5294 5317
f 5317 5294 5306
f 5306 5307 5318
f 5318 5307 5319
f 5307 5308 5319
f 5319 5308 5320
f 5308 5309 5320
f 5320 5309 5321
f 5309 5310 5321
f 5321 5310 5322
f 5310 5311 5322
f 5322 5311 5323
f 5311 5312 5323
f 5323 5312 5324
f 5312 5313 5324
f 5324 5313 5325
f 5313 5314 5325
f 5325 5314 5326
f 5314 5315 5326
f 5326 5315 5327
f 5315 5316 5327
f 5327 5316 5328
f 5316 5317 5328
f 5328 5317 5329
f 5317 5306 5329
f 5329 5306 5318
f 5318 5319 5330
f 5330 5319 5331
f 5319 5320 5331
f 5331 5320 5332
f 5320 5321 5332
f 5332 5321 5333
f 5321 5322 5333
f 5333 5322 5334
f 5322 5323 5334
f 5334 5323 5335
f 5323 5324 5335
f 5335 5324 5336
f 5324 5325 5336
f 5336 5325 5337
f 5325 5326 5337
f 5337 5326 5338
f 5326 5327 5338
f 5338 5327 5339
f 5327 5328 5339
f 5339 5328 5340
f 5328 5329 5340
f 5340 5329 5341
f 5329 5318 5341
f 5341 5318 5330
f 5330 5331 5342
f 5342 5331 5343
f 5331 5332 5343
f 5343 5332 5344
f 5332 5333 5344
f 5344 5333 5345
f 5333 5334 5345
f 5345 5334 5346
f 5334 5335 5346
f 5346 5335 5347
f 5335 5336 5347
f 5347 5336 5348
f 5336 5337 5348
f 5348 5337 5349
f 5337 5338 5349
f 5349 5338 5350
f 5338 5339 5350
f 5350 5339 5351
f 5339 5340 5351
f 5351 5340 5352
f 5340 5341 5352
f 5352 5341 5353
f 5341 5330 5353
f 5353 5330 5342
f 5342 5343 5354
f 5354 5343 5355
f 5343 5344 5355
f 5355 5344 5356
f 5344 5345 5356
f 5356 5345 5357
f 5345 5346 5357
f 5357 5346 5358
f 5346 5347 5358
f 5358 5347 5359
f 5347 5348 5359
f 5359 5348 5360
f 5348 5349 5360
f 5360 5349 5361
f 5349 5350 5361
f 5361 5350 5362
f 5350 5351 5362
f 5362 5351 5363
f 5351 5352 5363
f 5363 5352 5364
f 5352 5353 5364
f 5364 5353 5365
f 5353 5342 5365
f 5365 5342 5354
f 5354 5355 5366
f 5366 5355 5367
f 5355 5356 5367
f 5367 5356 5368
f 5356 5357 5368
f 5368 5357 5369
f 5357 5358 5369
f 5369 5358 5370
f 5358 5359 5370
f 5370 5359 5371
f 5359 5360 5371
f 5371 5360 5372
f 5360 5361 5372
f 5372 5361 5373
f 5361 5362 5373
f 5373 5362 5374
f 5362 5363 5374
f 5374 5363 5375
f 5363 5364 5375
f 5375 5364 5376
f 5364 5365 5376
f 5376 5365 5377
f 5365 5354 5377
f 5377 5354 5366
f 5366 5367 5378
f 5378 5367 5379
f 5367 5368 5379
f 5379 5368 5380
f 5368 5369 5380
f 5380 5369 5381
f 5369 5370 5381
f 5381 5370 5382
f 5370 5371 5382
f 5382 5371 5383
f 5371 5372 5383
f 5383 5372 5384
f 5372 5373 5384
f 5384 5373 5385
f 5373 5374 5385
f 5385 5374 5386
f 5374 5375 5386
f 5386 5375 5387
f 5375 5376 5387
f 5387 5376 5388
f 5376 5377 5388
f 5388 5377 5389
f 5377 5366 5389
f 5389 5366 5378
f 5378 5379 5390
f 5390 5379 5391
f 5379 5380 5391
f 5391 5380 5392
f 5380 5381 5392
f 5392 5381 5393
f 5381 5382 5393
f 5393 5382 5394
f 5382 5383 5394
f 5394 5383 5395
f 5383 5384 5395
f 5395 5384 5396
f 5384 5385 5396
f 5396 5385 5397
f 5385 5386 5397
f 5397 5386 5398
f 5386 5387 5398
f 5398 5387 5399
f 5387 5388 5399
f 5399 5388 5400
f 5388 5389 5400
f 5400 5389 5401
f 5389 5378 5401
f 5401 5378 5390
f 5390 5391 5402
f 5402 5391 5403
f 5391 5392 5403
f 5403 5392 5404
f 5392 5393 5404
f 5404 5393 5405
f 5393 5394 5405
f 5405 5394 5406
f 5394 5395 5406
f 5406 5395 5407
f 5395 5396 5407
f 5407 5396 5408
f 5396 5397 5408
f 5408 5397 5409
f 5397 5398 5409
f 5409 5398 5410
f 5398 5399 5410
f 5410 5399 5411
f 5399 5400 5411
f 5411 5400 5412
f 5400 5401 5412
f 5412 5401 5413
f 5401 5390 5413
f 5413 5390 5402
f 5402 5403 5414
f 5414 5403 5415
f 5403 5404 5415
f 5415 5404 5416
f 5404 5405 5416
f 5416 5405 5417
f 5405 5406 5417
f 5417 5406 5418
f 5406 5407 5418
f 5418 5407 5419
f 5407 5408 5419
f 5419 5408 5420
f 5408 5409 5420
f 5420 5409 5421
f 5409 5410 5421
f 5421 5410 5422
f 5410 5411 5422
f 5422 5411 5423
f 5411 5412 5423
f 5423 5412 5424
f 5412 5413 5424
f 5424 5413 5425
f 5413 5402 5425
f 5425 5402 5414
f 5414 5415 5426
f 5426 5415 5427
f 5415 5416 5427
f 5427 5416 5428
f 5416 5417 5428
f 5428 5417 5429
f 5417 5418 5429
f 5429 5418 5430
f 5418 5419 5430
f 5430 5419 5431
f 5419 5420 5431
f 5431 5420 5432
f 5420 5421 5432
f 5432 5421 5433
f 5421 5422 5433
f 5433 5422 5434
f 5422 5423 5434
f 5434 5423 5435
f 5423 5424 5435
f 5435 5424 5436
f 5424 5425 5436
f 5436 5425 5437
f 5425 5414 5437
f 5437 5414 5426
f 5426 5427 5438
f 5438 5427 5439
f 5427 5428 5439
f 5439 5428 5440
f 5428 5429 5440
f 5440 5429 5441
f 5429 5430 5441
f 5441 5430 5442
f 5430 5431 5442
f 5442 5431 5443
f 5431 5432 5443
f 5443 5432 5444
f 5432 5433 5444
f 5444 5433 5445
f 5433 5434 5445
f 5445 5434 5446
f 5434 5435 5446
f 5446 5435 5447
f 5435 5436 5447
f 5447 5436 5448
f 5436 5437 5448
f 5448 5437 5449
f 5437 5426 5449
f 5449 5426 5438
f 5438 5439 5450
f 5450 5439 5451
f 5439 5440 5451
f 5451 5440 5452
f 5440 5441 5452
f 5452 5441 5453
f 5441 5442 5453
f 5453 5442 5454
f 5442 5443 5454
f 5454 5443 5455
f 5443 5444 5455
f 5455 5444 5456
f 5444 5445 5456
f 5456 5445 5457
f 5445 5446 5457
f 5457 5446 5458
f 5446 5447 5458
f 5458 5447 5459
f 5447 5448 5459
f 5459 5448 5460
f 5448 5449 5460
f 5460 5449 5461
f 5449 5438 5461
f 5461 5438 5450
f 5450 5451 5462
f 5462 5451 5463
f 5451 5452 5463
f 5463 5452 5464
f 5452 5453 5464
f 5464 5453 5465
f 5453 5454 5465
f 5465 5454 5466
f 5454 5455 5466
f 5466 5455 5467
f 5455 5456 5467
f 5467 5456 5468
f 5456 5457 5468
f 5468 5457 5469
f 5457 5458 5469
f 5469 5458 5470
f 5458 5459 5470
f 5470 5459 5471
f 5459 5460 5471
f 5471 5460 5472
f 5460 5461 5472
f 5472 5461 5473
f 5461 5450 5473
f 5473 5450 5462
f 5462 5463 5474
f 5474 5463 5475
f 5463 5464 5475
f 5475 5464 5476
f 5464 5465 5476
f 5476 5465 5477
f 5465 5466 5477
f 5477 5466 5478
f 5466 5467 5478
f 5478 5467 5479
f 5467 5468 5479
f 5479 5468 5480
f 5468 5469 5480
f 5480 5469 5481
f 5469 5470 5481
f 5481 5470 5482
f 5470 5471 5482
f 5482 5471 5483
f 5471 5472 5483
f 5483 5472 5484
f 5472 5473 5484
f 5484 5473 5485
f 5473 5462 5485
f 5485 5462 5474
f 5474 5475 5486
f 5486 5475 5487
f 5475 5476 5487
f 5487 5476 5488
f 5476 5477 5488
f 5488 5477 5489
f 5477 5478 5489
f 5489 5478 5490
f 5478 5479 5490
f 5490 5479 5491
f 5479 5480 5491
f 5491 5480 5492
f 5480 5481 5492
f 5492 5481 5493
f 5481 5482 5493
f 5493 5482 5494
f 5482 5483 5494
f 5494 5483 5495
f 5483 5484 5495
f 5495 5484 5496
f 5484 5485 5496
f 5496 5485 5497
f 5485 5474 5497
f 5497 5474 5486
f 5486 5487 5498
f 5498 5487 5499
f 5487 5488 5499
f 5499 5488 5500
f 5488 5489 5500
f 5500 5489 5501
f 5489 5490 5501
f 5501 5490 5502
f 5490 5491 5502
f 5502 5491 5503
f 5491 5492 5503
f 5503 5492 5504
f 5492 5493 5504
f 5504 5493 5505
f 5493 5494 5505
f 5505 5494 5506
f 5494 5495 5506
f 5506 5495 5507
f 5495 5496 5507
f 5507 5496 5508
f 5496 5497 5508
f 5508 5497 5509
f 5497 5486 5509
f 5509 5486 5498
f 5498 5499 5510
f 5510 5499 5511
f 5499 5500 5511
f 5511 5500 5512
f 5500 5501 5512
f 5512 5501 5513
f 5501 5502 5513
f 5513 5502 5514
f 5502 5503 5514
f 5514 5503 5515
f 5503 5504 5515
f 5515 5504 5516
f 5504 5505 5516
f 5516 5505 5517
f 5505 5506 5517
f 5517 5506 5518
f 5506 5507 5518
f 5518 5507 5519
f 5507 5508 5519
f 5519 5508 5520
f 5508 5509 5520
f 5520 5509 5521
f 5509 5498 5521
f 5521 5498 5510
f 5510 5511 5522
f 5522 5511 5522
f 5511 5512 5522
f 5522 5512 5522
f 5512 5513 5522
f 5522 5513 5522
f 5513 5514 5522
f 5522 5514 5522
f 5514 5515 5522
f 5522 5515 5522
f 5515 5516 5522
f 5522 5516 5522
f 5516 5517 5522
f 5522 5517 5522
f 5517 5518 5522
f 5522 5518 5522
f 5518 5519 5522
f 5522 5519 5522
f 5519 5520 5522
f 5522 5520 5522
f 5520 5521 5522
f 5522 5521 5522
f 5521 5510 5522
f 5522 5510 5522

g Path_(14)
v 236.6 212.225 12.95
v 235.95001 212.225 12.95
v 236.0371 211.98685 12.772276
v 236.27501 211.81252 12.729017
v 236.6 211.7487 12.831816
v 236.92502 211.81252 13.053127
v 237.16293 211.98685 13.33365
v 237.25002 212.225 13.598219
v 237.16293 212.46317 13.775943
v 236.92502 212.63751 13.819201
v 236.6 212.70132 13.716403
v 236.27501 212.63751 13.495091
v 236.0371 212.46317 13.214569
v 235.95001 211.62862 13.59227
v 236.0371 211.39046 13.414545
v 236.27501 211.21611 13.371287
v 236.6 211.1523 13.474086
v 236.92502 211.21611 13.695396
v 237.16293 211.39046 13.97592
v 237.25002 211.62862 14.240489
v 237.16293 211.86678 14.418213
v 236.92502 212.04112 14.461472
v 236.6 212.10493 14.358672
v 236.27501 212.04112 14.137362
v 236.0371 211.86678 13.856838
v 235.95001 211.03223 13.58632
v 236.0371 210.79407 13.408596
v 236.27501 210.61972 13.365337
v 236.6 210.55591 13.468137
v 236.92502 210.61972 13.689447
v 237.16293 210.79407 13.96997
v 237.25002 211.03223 14.234539
v 237.16293 211.27039 14.412264
v 236.92502 211.44473 14.455522
v 236.6 211.50854 14.352723
v 236.27501 211.44473 14.131412
v 236.0371 211.27039 13.850889
v 236.0371 210.20372 14.042994
v 236.27501 210.0338 13.9954
v 236.6 209.9716 14.096914
v 236.92502 210.0338 14.320334
v 237.16293 210.20372 14.605796
v 237.25002 210.43584 14.876809
v 237.16293 210.66795 15.060757
v 236.92502 210.83786 15.10835
v 236.6 210.90007 15.006836
v 236.27501 210.83786 14.783416
v 236.0371 210.66795 14.497954
v 235.95001 210.43584 14.226941
v 236.27501 209.46843 14.5676365
v 236.6 209.41624 14.653824
v 236.92502 209.46843 14.879451
v 237.16293 209.61098 15.184061
v 237.25002 209.80573 15.486034
v 237.16293 210.00046 15.704456
v 236.92502 210.14302 15.780803
v 236.6 210.19519 15.694615
v 236.27501 210.14302 15.468988
v 236.0371 210.00046 15.164378
v 235.95001 209.80573 14.862405
v 236.0371 209.61098 14.643982
v 236.27501 208.81995 15.520688
v 236.6 208.78535 15.559247
v 236.92502 208.81995 15.757642
v 237.16293 208.91446 16.062714
v 237.25002 209.04355 16.39272
v 237.16293 209.17265 16.659231
v 236.92502 209.26717 16.790842
v 236.6 209.30176 16.752283
v 236.27501 209.26717 16.553888
v 236.0371 209.17265 16.248817
v 235.95001 209.04355 15.918812
v 236.0371 208.91446 15.652298
v 236.27501 207.89636 15.857835
v 236.6 207.8484 15.934545
v 236.92502 207.89636 16.15663
v 237.16293 208.02739 16.46458
v 237.25002 208.20638 16.775885
v 237.16293 208.38536 17.007126
v 236.92502 208.51639 17.096346
v 236.6 208.56435 17.019636
v 236.27501 208.51639 16.797552
v 236.0371 208.38536 16.4896
v 235.95001 208.20638 16.178297
v 236.0371 208.02739 15.947054
v 236.21715 207.27325 16.46836
v 236.52983 207.18079 16.415018
v 236.86133 207.2198 16.517368
v 237.1228 207.37984 16.747984
v 237.2442 207.61801 17.045074
v 237.193 207.8705 17.329033
v 236.98288 208.06966 17.523773
v 236.6702 208.16212 17.577116
v 236.3387 208.12312 17.474766
v 236.07721 207.96309 17.24415
v 235.95583 207.72491 16.94706
v 236.00703 207.47241 16.663101
v 236.6 207.63847 16.845886
usemtl mat_18
s 1
f 5523 5523 5524
f 5524 5523 5525
f 5523 5523 5525
f 5525 5523 5526
f 5523 5523 5526
f 5526 5523 5527
f 5523 5523 5527
f 5527 5523 5528
f 5523 5523 5528
f 5528 5523 5529
f 5523 5523 5529
f 5529 5523 5530
f 5523 5523 5530
f 5530 5523 5531
f 5523 5523 5531
f 5531 5523 5532
f 5523 5523 5532
f 5532 5523 5533
f 5523 5523 5533
f 5533 5523 5534
f 5523 5523 5534
f 5534 5523 5535
f 5523 5523 5535
f 5535 5523 5524
f 5524 5525 5536
f 5536 5525 5537
f 5525 5526 5537
f 5537 5526 5538
f 5526 5527 5538
f 5538 5527 5539
f 5527 5528 5539
f 5539 5528 5540
f 5528 5529 5540
f 5540 5529 5541
f 5529 5530 5541
f 5541 5530 5542
f 5530 5531 5542
f 5542 5531 5543
f 5531 5532 5543
f 5543 5532 5544
f 5532 5533 5544
f 5544 5533 5545
f 5533 5534 5545
f 5545 5534 5546
f 5534 5535 5546
f 5546 5535 5547
f 5535 5524 5547
f 5547 5524 5536
f 5536 5537 5548
f 5548 5537 5549
f 5537 5538 5549
f 5549 5538 5550
f 5538 5539 5550
f 5550 5539 5551
f 5539 5540 5551
f 5551 5540 5552
f 5540 5541 5552
f 5552 5541 5553
f 5541 5542 5553
f 5553 5542 5554
f 5542 5543 5554
f 5554 5543 5555
f 5543 5544 5555
f 5555 5544 5556
f 5544 5545 5556
f 5556 5545 5557
f 5545 5546 5557
f 5557 5546 5558
f 5546 5547 5558
f 5558 5547 5559
f 5547 5536 5559
f 5559 5536 5548
f 5548 5549 5560
f 5560 5549 5561
f 5549 5550 5561
f 5561 5550 5562
f 5550 5551 5562
f 5562 5551 5563
f 5551 5552 5563
f 5563 5552 5564
f 5552 5553 5564
f 5564 5553 5565
f 5553 5554 5565
f 5565 5554 5566
f 5554 5555 5566
f 5566 5555 5567
f 5555 5556 5567
f 5567 5556 5568
f 5556 5557 5568
f 5568 5557 5569
f 5557 5558 5569
f 5569 5558 5570
f 5558 5559 5570
f 5570 5559 5571
f 5559 5548 5571
f 5571 5548 5560
f 5560 5561 5572
f 5572 5561 5573
f 5561 5562 5573
f 5573 5562 5574
f 5562 5563 5574
f 5574 5563 5575
f 5563 5564 5575
f 5575 5564 5576
f 5564 5565 5576
f 5576 5565 5577
f 5565 5566 5577
f 5577 5566 5578
f 5566 5567 5578
f 5578 5567 5579
f 5567 5568 5579
f 5579 5568 5580
f 5568 5569 5580
f 5580 5569 5581
f 5569 5570 5581
f 5581 5570 5582
f 5570 5571 5582
f 5582 5571 5583
f 5571 5560 5583
f 5583 5560 5572
f 5572 5573 5584
f 5584 5573 5585
f 5573 5574 5585
f 5585 5574 5586
f 5574 5575 5586
f 5586 5575 5587
f 5575 5576 5587
f 5587 5576 5588
f 5576 5577 5588
f 5588 5577 5589
f 5577 5578 5589
f 5589 5578 5590
f 5578 5579 5590
f 5590 5579 5591
f 5579 5580 5591
f 5591 5580 5592
f 5580 5581 5592
f 5592 5581 5593
f 5581 5582 5593
f 5593 5582 5594
f 5582 5583 5594
f 5594 5583 5595
f 5583 5572 5595
f 5595 5572 5584
f 5584 5585 5596
f 5596 5585 5597
f 5585 5586 5597
f 5597 5586 5598
f 5586 5587 5598
f 5598 5587 5599
f 5587 5588 5599
f 5599 5588 5600
f 5588 5589 5600
f 5600 5589 5601
f 5589 5590 5601
f 5601 5590 5602
f 5590 5591 5602
f 5602 5591 5603
f 5591 5592 5603
f 5603 5592 5604
f 5592 5593 5604
f 5604 5593 5605
f 5593 5594 5605
f 5605 5594 5606
f 5594 5595 5606
f 5606 5595 5607
f 5595 5584 5607
f 5607 5584 5596
f 5596 5597 5608
f 5608 5597 5609
f 5597 5598 5609
f 5609 5598 5610
f 5598 5599 5610
f 5610 5599 5611
f 5599 5600 5611
f 5611 5600 5612
f 5600 5601 5612
f 5612 5601 5613
f 5601 5602 5613
f 5613 5602 5614
f 5602 5603 5614
f 5614 5603 5615
f 5603 5604 5615
f 5615 5604 5616
f 5604 5605 5616
f 5616 5605 5617
f 5605 5606 5617
f 5617 5606 5618
f 5606 5607 5618
f 5618 5607 5619
f 5607 5596 5619
f 5619 5596 5608
f 5608 5609 5620
f 5620 5609 5620
f 5609 5610 5620
f 5620 5610 5620
f 5610 5611 5620
f 5620 5611 5620
f 5611 5612 5620
f 5620 5612 5620
f 5612 5613 5620
f 5620 5613 5620
f 5613 5614 5620
f 5620 5614 5620
f 5614 5615 5620
f 5620 5615 5620
f 5615 5616 5620
f 5620 5616 5620
f 5616 5617 5620
f 5620 5617 5620
f 5617 5618 5620
f 5620 5618 5620
f 5618 5619 5620
f 5620 5619 5620
f 5619 5608 5620
f 5620 5608 5620

g Path_(12)
v 230.75002 219.05002 12.95
v 231.40001 219.05002 12.301781
v 231.31293 219.28818 12.124057
v 231.07501 219.46251 12.080798
v 230.75002 219.52632 12.183597
v 230.42502 219.46251 12.404908
v 230.1871 219.28818 12.685431
v 230.1 219.05002 12.95
v 230.1871 218.81186 13.127724
v 230.42502 218.63751 13.170982
v 230.75002 218.5737 13.068184
v 231.07501 218.63751 12.846872
v 231.31293 218.81186 12.56635
v 231.31293 219.87228 12.752554
v 231.07501 220.0455 12.708206
v 230.75002 220.10892 12.810717
v 230.42502 220.0455 13.032617
v 230.1871 219.87228 13.314449
v 230.1 219.63567 13.580697
v 230.1871 219.39903 13.760018
v 230.42502 219.22581 13.804366
v 230.75002 219.1624 13.701856
v 231.07501 219.22581 13.479956
v 231.31293 219.39903 13.198123
v 231.40001 219.63567 12.931876
v 231.13734 220.58394 13.3369
v 230.82446 220.66785 13.406873
v 230.49162 220.63443 13.604003
v 230.22803 220.49263 13.87547
v 230.1043 220.28044 14.148535
v 230.15358 220.05473 14.350029
v 230.36267 219.87598 14.425962
v 230.67557 219.79207 14.35599
v 231.00839 219.82549 14.158859
v 231.272 219.96729 13.887393
v 231.39574 220.17946 13.614328
v 231.34645 220.40518 13.412834
v 230.9318 221.22078 14.114025
v 230.59549 221.231 14.183057
v 230.30058 221.15207 14.350631
v 230.12611 221.0051 14.571845
v 230.11882 220.82948 14.787426
v 230.28064 220.67227 14.939609
v 230.56824 220.5756 14.987617
v 230.90454 220.56537 14.918585
v 231.19943 220.6443 14.751011
v 231.3739 220.79128 14.529797
v 231.38121 220.96689 14.314216
v 231.21938 221.1241 14.162032
v 230.98877 221.82979 14.490043
v 230.66362 221.91605 14.500041
v 230.37184 221.94017 14.66245
v 230.19164 221.89569 14.933752
v 230.1713 221.79454 15.241253
v 230.31624 221.66379 15.502557
v 230.58765 221.53851 15.647648
v 230.9128 221.45224 15.63765
v 231.20457 221.42812 15.475241
v 231.38477 221.4726 15.2039385
v 231.40512 221.57376 14.896438
v 231.26018 221.7045 14.635134
v 231.34772 222.4634 14.657492
v 231.0711 222.65399 14.6881895
v 230.82072 222.78679 14.877979
v 230.66365 222.82622 15.176007
v 230.64198 222.76169 15.502417
v 230.76152 222.61052 15.769747
v 230.99025 222.4132 15.906366
v 231.26685 222.22258 15.8756695
v 231.51724 222.08978 15.68588
v 231.67432 222.05035 15.387852
v 231.69598 222.11488 15.061441
v 231.57645 222.26605 14.794111
v 232.06265 223.06476 14.848161
v 231.79297 223.26144 14.805314
v 231.51227 223.4013 14.927629
v 231.29575 223.44687 15.182332
v 231.20143 223.38593 15.501176
v 231.2546 223.2348 15.798727
v 231.44098 223.034 15.995255
v 231.71066 222.83731 16.038103
v 231.99136 222.69745 15.915788
v 232.20789 222.65189 15.661084
v 232.3022 222.71283 15.34224
v 232.24904 222.86395 15.04469
v 232.41025 223.89555 15.380578
v 232.09572 223.98387 15.366923
v 231.77136 224.01515 15.499632
v 231.5241 223.98099 15.743146
v 231.42018 223.89056 16.032215
v 231.48744 223.76808 16.289385
v 231.70789 223.64638 16.445744
v 232.02242 223.55804 16.459398
v 232.34677 223.52678 16.326689
v 232.59404 223.56093 16.083176
v 232.69797 223.65137 15.7941065
v 232.63069 223.77385 15.536938
v 232.35718 224.93623 15.670991
v 232.03012 224.98032 15.759151
v 231.70738 224.92436 15.989821
v 231.47548 224.78337 16.301193
v 231.39651 224.59512 16.609835
v 231.49167 224.41005 16.833044
v 231.73544 224.27776 16.911015
v 232.0625 224.23367 16.822855
v 232.38522 224.28963 16.592184
v 232.61714 224.43062 16.280813
v 232.6961 224.61887 15.972172
v 232.60095 224.80394 15.748961
v 232.35583 225.52058 15.849438
v 232.02791 225.57835 15.960942
v 231.70625 225.50339 16.185022
v 231.47707 225.31577 16.461636
v 231.40175 225.06577 16.716663
v 231.50049 224.82036 16.881773
v 231.74683 224.64531 16.912722
v 232.07475 224.58752 16.801216
v 232.39641 224.66249 16.577137
v 232.6256 224.85011 16.300524
v 232.70091 225.10013 16.045494
v 232.60217 225.34554 15.880385
v 232.24612 225.99594 16.736448
v 231.92172 226.00789 16.73559
v 231.63156 225.90765 16.87818
v 231.4534 225.72212 17.126007
v 231.43495 225.50098 17.412668
v 231.58119 225.30348 17.661352
v 231.85292 225.18257 17.805426
v 232.17732 225.17062 17.806282
v 232.46748 225.27084 17.663694
v 232.64565 225.45639 17.415867
v 232.6641 225.67754 17.129206
v 232.51785 225.87502 16.88052
v 232.04909 225.71274 17.287325
usemtl mat_19
s 1
f 5621 5621 5622
f 5622 5621 5623
f 5621 5621 5623
f 5623 5621 5624
f 5621 5621 5624
f 5624 5621 5625
f 5621 5621 5625
f 5625 5621 5626
f 5621 5621 5626
f 5626 5621 5627
f 5621 5621 5627
f 5627 5621 5628
f 5621 5621 5628
f 5628 5621 5629
f 5621 5621 5629
f 5629 5621 5630
f 5621 5621 5630
f 5630 5621 5631
f 5621 5621 5631
f 5631 5621 5632
f 5621 5621 5632
f 5632 5621 5633
f 5621 5621 5633
f 5633 5621 5622
f 5622 5623 5634
f 5634 5623 5635
f 5623 5624 5635
f 5635 5624 5636
f 5624 5625 5636
f 5636 5625 5637
f 5625 5626 5637
f 5637 5626 5638
f 5626 5627 5638
f 5638 5627 5639
f 5627 5628 5639
f 5639 5628 5640
f 5628 5629 5640
f 5640 5629 5641
f 5629 5630 5641
f 5641 5630 5642
f 5630 5631 5642
f 5642 5631 5643
f 5631 5632 5643
f 5643 5632 5644
f 5632 5633 5644
f 5644 5633 5645
f 5633 5622 5645
f 5645 5622 5634
f 5634 5635 5646
f 5646 5635 5647
f 5635 5636 5647
f 5647 5636 5648
f 5636 5637 5648
f 5648 5637 5649
f 5637 5638 5649
f 5649 5638 5650
f 5638 5639 5650
f 5650 5639 5651
f 5639 5640 5651
f 5651 5640 5652
f 5640 5641 5652
f 5652 5641 5653
f 5641 5642 5653
f 5653 5642 5654
f 5642 5643 5654
f 5654 5643 5655
f 5643 5644 5655
f 5655 5644 5656
f 5644 5645 5656
f 5656 5645 5657
f 5645 5634 5657
f 5657 5634 5646
f 5646 5647 5658
f 5658 5647 5659
f 5647 5648 5659
f 5659 5648 5660
f 5648 5649 5660
f 5660 5649 5661
f 5649 5650 5661
f 5661 5650 5662
f 5650 5651 5662
f 5662 5651 5663
f 5651 5652 5663
f 5663 5652 5664
f 5652 5653 5664
f 5664 5653 5665
f 5653 5654 5665
f 5665 5654 5666
f 5654 5655 5666
f 5666 5655 5667
f 5655 5656 5667
f 5667 5656 5668
f 5656 5657 5668
f 5668 5657 5669
f 5657 5646 5669
f 5669 5646 5658
f 5658 5659 5670
f 5670 5659 5671
f 5659 5660 5671
f 5671 5660 5672
f 5660 5661 5672
f 5672 5661 5673
f 5661 5662 5673
f 5673 5662 5674
f 5662 5663 5674
f 5674 5663 5675
f 5663 5664 5675
f 5675 5664 5676
f 5664 5665 5676
f 5676 5665 5677
f 5665 5666 5677
f 5677 5666 5678
f 5666 5667 5678
f 5678 5667 5679
f 5667 5668 5679
f 5679 5668 5680
f 5668 5669 5680
f 5680 5669 5681
f 5669 5658 5681
f 5681 5658 5670
f 5670 5671 5682
f 5682 5671 5683
f 5671 5672 5683
f 5683 5672 5684
f 5672 5673 5684
f 5684 5673 5685
f 5673 5674 5685
f 5685 5674 5686
f 5674 5675 5686
f 5686 5675 5687
f 5675 5676 5687
f 5687 5676 5688
f 5676 5677 5688
f 5688 5677 5689
f 5677 5678 5689
f 5689 5678 5690
f 5678 5679 5690
f 5690 5679 5691
f 5679 5680 5691
f 5691 5680 5692
f 5680 5681 5692
f 5692 5681 5693
f 5681 5670 5693
f 5693 5670 5682
f 5682 5683 5694
f 5694 5683 5695
f 5683 5684 5695
f 5695 5684 5696
f 5684 5685 5696
f 5696 5685 5697
f 5685 5686 5697
f 5697 5686 5698
f 5686 5687 5698
f 5698 5687 5699
f 5687 5688 5699
f 5699 5688 5700
f 5688 5689 5700
f 5700 5689 5701
f 5689 5690 5701
f 5701 5690 5702
f 5690 5691 5702
f 5702 5691 5703
f 5691 5692 5703
f 5703 5692 5704
f 5692 5693 5704
f 5704 5693 5705
f 5693 5682 5705
f 5705 5682 5694
f 5694 5695 5706
f 5706 5695 5707
f 5695 5696 5707
f 5707 5696 5708
f 5696 5697 5708
f 5708 5697 5709
f 5697 5698 5709
f 5709 5698 5710
f 5698 5699 5710
f 5710 5699 5711
f 5699 5700 5711
f 5711 5700 5712
f 5700 5701 5712
f 5712 5701 5713
f 5701 5702 5713
f 5713 5702 5714
f 5702 5703 5714
f 5714 5703 5715
f 5703 5704 5715
f 5715 5704 5716
f 5704 5705 5716
f 5716 5705 5717
f 5705 5694 5717
f 5717 5694 5706
f 5706 5707 5718
f 5718 5707 5719
f 5707 5708 5719
f 5719 5708 5720
f 5708 5709 5720
f 5720 5709 5721
f 5709 5710 5721
f 5721 5710 5722
f 5710 5711 5722
f 5722 5711 5723
f 5711 5712 5723
f 5723 5712 5724
f 5712 5713 5724
f 5724 5713 5725
f 5713 5714 5725
f 5725 5714 5726
f 5714 5715 5726
f 5726 5715 5727
f 5715 5716 5727
f 5727 5716 5728
f 5716 5717 5728
f 5728 5717 5729
f 5717 5706 5729
f 5729 5706 5718
f 5718 5719 5730
f 5730 5719 5731
f 5719 5720 5731
f 5731 5720 5732
f 5720 5721 5732
f 5732 5721 5733
f 5721 5722 5733
f 5733 5722 5734
f 5722 5723 5734
f 5734 5723 5735
f 5723 5724 5735
f 5735 5724 5736
f 5724 5725 5736
f 5736 5725 5737
f 5725 5726 5737
f 5737 5726 5738
f 5726 5727 5738
f 5738 5727 5739
f 5727 5728 5739
f 5739 5728 5740
f 5728 5729 5740
f 5740 5729 5741
f 5729 5718 5741
f 5741 5718 5730
f 5730 5731 5742
f 5742 5731 5743
f 5731 5732 5743
f 5743 5732 5744
f 5732 5733 5744
f 5744 5733 5745
f 5733 5734 5745
f 5745 5734 5746
f 5734 5735 5746
f 5746 5735 5747
f 5735 5736 5747
f 5747 5736 5748
f 5736 5737 5748
f 5748 5737 5749
f 5737 5738 5749
f 5749 5738 5750
f 5738 5739 5750
f 5750 5739 5751
f 5739 5740 5751
f 5751 5740 5752
f 5740 5741 5752
f 5752 5741 5753
f 5741 5730 5753
f 5753 5730 5742
f 5742 5743 5754
f 5754 5743 5754
f 5743 5744 5754
f 5754 5744 5754
f 5744 5745 5754
f 5754 5745 5754
f 5745 5746 5754
f 5754 5746 5754
f 5746 5747 5754
f 5754 5747 5754
f 5747 5748 5754
f 5754 5748 5754
f 5748 5749 5754
f 5754 5749 5754
f 5749 5750 5754
f 5754 5750 5754
f 5750 5751 5754
f 5754 5751 5754
f 5751 5752 5754
f 5754 5752 5754
f 5752 5753 5754
f 5754 5753 5754
f 5753 5742 5754
f 5754 5742 5754

g Path_(13)
v 229.45001 220.35 12.95
v 229.45001 221.00002 12.95
v 229.45001 220.91293 12.625
v 229.45001 220.67502 12.387083
v 229.45001 220.35 12.3
v 229.45001 220.02501 12.387083
v 229.45001 219.7871 12.625
v 229.45001 219.70001 12.95
v 229.45001 219.7871 13.275
v 229.45001 220.02501 13.512917
v 229.45001 220.35 13.599999
v 229.45001 220.67502 13.512917
v 229.45001 220.91293 13.275
v 228.78845 221.00002 12.95
v 228.78845 220.91293 12.625
v 228.78845 220.67502 12.387083
v 228.78845 220.35 12.3
v 228.78845 220.02501 12.387083
v 228.78845 219.7871 12.625
v 228.78845 219.70001 12.95
v 228.78845 219.7871 13.275
v 228.78845 220.02501 13.512917
v 228.78845 220.35 13.599999
v 228.78845 220.67502 13.512917
v 228.78845 220.91293 13.275
v 228.1269 221.00002 12.95
v 228.1269 220.91293 12.625
v 228.1269 220.67502 12.387083
v 228.1269 220.35 12.3
v 228.1269 220.02501 12.387083
v 228.1269 219.7871 12.625
v 228.1269 219.70001 12.95
v 228.1269 219.7871 13.275
v 228.1269 220.02501 13.512917
v 228.1269 220.35 13.599999
v 228.1269 220.67502 13.512917
v 228.1269 220.91293 13.275
v 227.46535 221.00002 12.95
v 227.46535 220.91293 12.625
v 227.46535 220.67502 12.387083
v 227.46535 220.35 12.3
v 227.46535 220.02501 12.387083
v 227.46535 219.7871 12.625
v 227.46535 219.70001 12.95
v 227.46535 219.7871 13.275
v 227.46535 220.02501 13.512917
v 227.46535 220.35 13.599999
v 227.46535 220.67502 13.512917
v 227.46535 220.91293 13.275
v 226.8038 221.00002 12.95
v 226.79736 220.91293 12.625063
v 226.79266 220.67502 12.387194
v 226.79094 220.35 12.300127
v 226.79266 220.02501 12.387194
v 226.79736 219.7871 12.625063
v 226.8038 219.70001 12.95
v 226.81023 219.7871 13.274937
v 226.81493 220.02501 13.512806
v 226.81665 220.35 13.599873
v 226.81493 220.67502 13.512806
v 226.81023 220.91293 13.274937
v 226.14276 221.00002 12.976154
v 226.06287 220.91293 12.661129
v 226.00436 220.67502 12.430513
v 225.98296 220.35 12.346103
v 226.00436 220.02501 12.430513
v 226.06287 219.7871 12.661129
v 226.14276 219.70001 12.976154
v 226.22266 219.7871 13.291181
v 226.28114 220.02501 13.521795
v 226.30255 220.35 13.606206
v 226.28114 220.67502 13.521795
v 226.22266 220.91293 13.291181
v 225.54916 221.00002 13.268207
v 225.38332 220.91293 12.9887085
v 225.2619 220.67502 12.784101
v 225.21747 220.35 12.709209
v 225.2619 220.02501 12.784101
v 225.38332 219.7871 12.9887085
v 225.54916 219.70001 13.268207
v 225.71501 219.7871 13.547706
v 225.83641 220.02501 13.752313
v 225.88086 220.35 13.827205
v 225.83641 220.67502 13.752313
v 225.71501 220.91293 13.547706
v 225.00838 221.00002 13.649268
v 224.90997 220.91293 13.339523
v 224.83794 220.67502 13.112775
v 224.81157 220.35 13.0297785
v 224.83794 220.02501 13.112775
v 224.90997 219.7871 13.339523
v 225.00838 219.70001 13.649268
v 225.10678 219.7871 13.959014
v 225.17882 220.02501 14.185762
v 225.20518 220.35 14.268759
v 225.17882 220.67502 14.185762
v 225.10678 220.91293 13.959014
v 224.34682 221.00002 13.650175
v 224.34665 220.91293 13.325175
v 224.34653 220.67502 13.087258
v 224.34648 220.35 13.000175
v 224.34653 220.02501 13.087258
v 224.34665 219.7871 13.325175
v 224.34682 219.70001 13.650175
v 224.34698 219.7871 13.975175
v 224.34712 220.02501 14.213092
v 224.34717 220.35 14.300175
v 224.34712 220.67502 14.213092
v 224.34698 220.91293 13.975175
v 223.68527 221.00002 13.649954
v 223.68239 220.91293 13.324966
v 223.68027 220.67502 13.08706
v 223.67949 220.35 12.99998
v 223.68027 220.02501 13.08706
v 223.68239 219.7871 13.324966
v 223.68527 219.70001 13.649954
v 223.68816 219.7871 13.974941
v 223.69028 220.02501 14.212849
v 223.69104 220.35 14.299929
v 223.69028 220.67502 14.212849
v 223.68816 220.91293 13.974941
v 223.02382 221.00002 13.661934
v 222.99695 220.91293 13.338047
v 222.97728 220.67502 13.100945
v 222.97008 220.35 13.01416
v 222.97728 220.02501 13.100945
v 222.99695 219.7871 13.338047
v 223.02382 219.70001 13.661934
v 223.0507 219.7871 13.985821
v 223.07037 220.02501 14.222923
v 223.07758 220.35 14.309708
v 223.07037 220.67502 14.222923
v 223.0507 220.91293 13.985821
v 222.36945 221.00002 13.759135
v 222.3217 220.91293 13.437662
v 222.28674 220.67502 13.202328
v 222.27394 220.35 13.11619
v 222.28674 220.02501 13.202328
v 222.3217 219.7871 13.437662
v 222.36945 219.70001 13.759135
v 222.4172 219.7871 14.080608
v 222.45216 220.02501 14.315943
v 222.46495 220.35 14.4020815
v 222.45216 220.67502 14.315943
v 222.4172 220.91293 14.080608
v 222.36945 220.35 13.759135
usemtl mat_20
s 1
f 5755 5755 5756
f 5756 5755 5757
f 5755 5755 5757
f 5757 5755 5758
f 5755 5755 5758
f 5758 5755 5759
f 5755 5755 5759
f 5759 5755 5760
f 5755 5755 5760
f 5760 5755 5761
f 5755 5755 5761
f 5761 5755 5762
f 5755 5755 5762
f 5762 5755 5763
f 5755 5755 5763
f 5763 5755 5764
f 5755 5755 5764
f 5764 5755 5765
f 5755 5755 5765
f 5765 5755 5766
f 5755 5755 5766
f 5766 5755 5767
f 5755 5755 5767
f 5767 5755 5756
f 5756 5757 5768
f 5768 5757 5769
f 5757 5758 5769
f 5769 5758 5770
f 5758 5759 5770
f 5770 5759 5771
f 5759 5760 5771
f 5771 5760 5772
f 5760 5761 5772
f 5772 5761 5773
f 5761 5762 5773
f 5773 5762 5774
f 5762 5763 5774
f 5774 5763 5775
f 5763 5764 5775
f 5775 5764 5776
f 5764 5765 5776
f 5776 5765 5777
f 5765 5766 5777
f 5777 5766 5778
f 5766 5767 5778
f 5778 5767 5779
f 5767 5756 5779
f 5779 5756 5768
f 5768 5769 5780
f 5780 5769 5781
f 5769 5770 5781
f 5781 5770 5782
f 5770 5771 5782
f 5782 5771 5783
f 5771 5772 5783
f 5783 5772 5784
f 5772 5773 5784
f 5784 5773 5785
f 5773 5774 5785
f 5785 5774 5786
f 5774 5775 5786
f 5786 5775 5787
f 5775 5776 5787
f 5787 5776 5788
f 5776 5777 5788
f 5788 5777 5789
f 5777 5778 5789
f 5789 5778 5790
f 5778 5779 5790
f 5790 5779 5791
f 5779 5768 5791
f 5791 5768 5780
f 5780 5781 5792
f 5792 5781 5793
f 5781 5782 5793
f 5793 5782 5794
f 5782 5783 5794
f 5794 5783 5795
f 5783 5784 5795
f 5795 5784 5796
f 5784 5785 5796
f 5796 5785 5797
f 5785 5786 5797
f 5797 5786 5798
f 5786 5787 5798
f 5798 5787 5799
f 5787 5788 5799
f 5799 5788 5800
f 5788 5789 5800
f 5800 5789 5801
f 5789 5790 5801
f 5801 5790 5802
f 5790 5791 5802
f 5802 5791 5803
f 5791 5780 5803
f 5803 5780 5792
f 5792 5793 5804
f 5804 5793 5805
f 5793 5794 5805
f 5805 5794 5806
f 5794 5795 5806
f 5806 5795 5807
f 5795 5796 5807
f 5807 5796 5808
f 5796 5797 5808
f 5808 5797 5809
f 5797 5798 5809
f 5809 5798 5810
f 5798 5799 5810
f 5810 5799 5811
f 5799 5800 5811
f 5811 5800 5812
f 5800 5801 5812
f 5812 5801 5813
f 5801 5802 5813
f 5813 5802 5814
f 5802 5803 5814
f 5814 5803 5815
f 5803 5792 5815
f 5815 5792 5804
f 5804 5805 5816
f 5816 5805 5817
f 5805 5806 5817
f 5817 5806 5818
f 5806 5807 5818
f 5818 5807 5819
f 5807 5808 5819
f 5819 5808 5820
f 5808 5809 5820
f 5820 5809 5821
f 5809 5810 5821
f 5821 5810 5822
f 5810 5811 5822
f 5822 5811 5823
f 5811 5812 5823
f 5823 5812 5824
f 5812 5813 5824
f 5824 5813 5825
f 5813 5814 5825
f 5825 5814 5826
f 5814 5815 5826
f 5826 5815 5827
f 5815 5804 5827
f 5827 5804 5816
f 5816 5817 5828
f 5828 5817 5829
f 5817 5818 5829
f 5829 5818 5830
f 5818 5819 5830
f 5830 5819 5831
f 5819 5820 5831
f 5831 5820 5832
f 5820 5821 5832
f 5832 5821 5833
f 5821 5822 5833
f 5833 5822 5834
f 5822 5823 5834
f 5834 5823 5835
f 5823 5824 5835
f 5835 5824 5836
f 5824 5825 5836
f 5836 5825 5837
f 5825 5826 5837
f 5837 5826 5838
f 5826 5827 5838
f 5838 5827 5839
f 5827 5816 5839
f 5839 5816 5828
f 5828 5829 5840
f 5840 5829 5841
f 5829 5830 5841
f 5841 5830 5842
f 5830 5831 5842
f 5842 5831 5843
f 5831 5832 5843
f 5843 5832 5844
f 5832 5833 5844
f 5844 5833 5845
f 5833 5834 5845
f 5845 5834 5846
f 5834 5835 5846
f 5846 5835 5847
f 5835 5836 5847
f 5847 5836 5848
f 5836 5837 5848
f 5848 5837 5849
f 5837 5838 5849
f 5849 5838 5850
f 5838 5839 5850
f 5850 5839 5851
f 5839 5828 5851
f 5851 5828 5840
f 5840 5841 5852
f 5852 5841 5853
f 5841 5842 5853
f 5853 5842 5854
f 5842 5843 5854
f 5854 5843 5855
f 5843 5844 5855
f 5855 5844 5856
f 5844 5845 5856
f 5856 5845 5857
f 5845 5846 5857
f 5857 5846 5858
f 5846 5847 5858
f 5858 5847 5859
f 5847 5848 5859
f 5859 5848 5860
f 5848 5849 5860
f 5860 5849 5861
f 5849 5850 5861
f 5861 5850 5862
f 5850 5851 5862
f 5862 5851 5863
f 5851 5840 5863
f 5863 5840 5852
f 5852 5853 5864
f 5864 5853 5865
f 5853 5854 5865
f 5865 5854 5866
f 5854 5855 5866
f 5866 5855 5867
f 5855 5856 5867
f 5867 5856 5868
f 5856 5857 5868
f 5868 5857 5869
f 5857 5858 5869
f 5869 5858 5870
f 5858 5859 5870
f 5870 5859 5871
f 5859 5860 5871
f 5871 5860 5872
f 5860 5861 5872
f 5872 5861 5873
f 5861 5862 5873
f 5873 5862 5874
f 5862 5863 5874
f 5874 5863 5875
f 5863 5852 5875
f 5875 5852 5864
f 5864 5865 5876
f 5876 5865 5877
f 5865 5866 5877
f 5877 5866 5878
f 5866 5867 5878
f 5878 5867 5879
f 5867 5868 5879
f 5879 5868 5880
f 5868 5869 5880
f 5880 5869 5881
f 5869 5870 5881
f 5881 5870 5882
f 5870 5871 5882
f 5882 5871 5883
f 5871 5872 5883
f 5883 5872 5884
f 5872 5873 5884
f 5884 5873 5885
f 5873 5874 5885
f 5885 5874 5886
f 5874 5875 5886
f 5886 5875 5887
f 5875 5864 5887
f 5887 5864 5876
f 5876 5877 5888
f 5888 5877 5889
f 5877 5878 5889
f 5889 5878 5890
f 5878 5879 5890
f 5890 5879 5891
f 5879 5880 5891
f 5891 5880 5892
f 5880 5881 5892
f 5892 5881 5893
f 5881 5882 5893
f 5893 5882 5894
f 5882 5883 5894
f 5894 5883 5895
f 5883 5884 5895
f 5895 5884 5896
f 5884 5885 5896
f 5896 5885 5897
f 5885 5886 5897
f 5897 5886 5898
f 5886 5887 5898
f 5898 5887 5899
f 5887 5876 5899
f 5899 5876 5888
f 5888 5889 5900
f 5900 5889 5900
f 5889 5890 5900
f 5900 5890 5900
f 5890 5891 5900
f 5900 5891 5900
f 5891 5892 5900
f 5900 5892 5900
f 5892 5893 5900
f 5900 5893 5900
f 5893 5894 5900
f 5900 5894 5900
f 5894 5895 5900
f 5900 5895 5900
f 5895 5896 5900
f 5900 5896 5900
f 5896 5897 5900
f 5900 5897 5900
f 5897 5898 5900
f 5900 5898 5900
f 5898 5899 5900
f 5900 5899 5900
f 5899 5888 5900
f 5900 5888 5900

g Path_(10)
v 235.62502 214.17502 12.95
v 235.62502 213.52501 12.95
v 235.86317 213.61209 12.728853
v 236.03752 213.85 12.566962
v 236.10133 214.17502 12.507707
v 236.03752 214.50002 12.566962
v 235.86317 214.73793 12.728853
v 235.62502 214.82501 12.95
v 235.38686 214.73793 13.171146
v 235.21251 214.50002 13.333037
v 235.1487 214.17502 13.392293
v 235.21251 213.85 13.333037
v 235.38686 213.61209 13.171146
v 236.22952 213.52501 13.601014
v 236.46768 213.61209 13.379868
v 236.64203 213.85 13.217978
v 236.70584 214.17502 13.158721
v 236.64203 214.50002 13.217978
v 236.46768 214.73793 13.379868
v 236.22952 214.82501 13.601014
v 235.99136 214.73793 13.822161
v 235.81703 214.50002 13.984052
v 235.7532 214.17502 14.043307
v 235.81703 213.85 13.984052
v 235.99136 213.61209 13.822161
v 236.89581 213.5305 14.256272
v 237.12369 213.659 14.040552
v 237.27394 213.92577 13.889751
v 237.30634 214.25932 13.844277
v 237.21217 214.57028 13.916313
v 237.01668 214.77533 14.086558
v 236.77226 214.81952 14.309396
v 236.54439 214.69102 14.525116
v 236.39413 214.42426 14.675917
v 236.36174 214.0907 14.721391
v 236.45592 213.77974 14.649355
v 236.6514 213.57469 14.47911
v 237.5505 213.54414 14.904401
v 237.75432 213.7069 14.684423
v 237.87352 213.99509 14.537868
v 237.87617 214.33148 14.504001
v 237.76157 214.62596 14.591898
v 237.56041 214.79959 14.778008
v 237.3266 214.80588 15.012463
v 237.12279 214.64313 15.232439
v 237.00359 214.35493 15.378996
v 237.00093 214.01854 15.412863
v 237.11554 213.72408 15.324965
v 237.3167 213.55043 15.138855
v 238.20877 213.55096 15.578521
v 238.35176 213.69824 15.32484
v 238.4299 213.97662 15.139876
v 238.42227 214.31154 15.073192
v 238.33092 214.61324 15.142653
v 238.18031 214.80086 15.329649
v 238.0108 214.82416 15.584073
v 237.86781 214.6769 15.837754
v 237.78966 214.3985 16.022717
v 237.79729 214.06358 16.089403
v 237.88866 213.7619 16.019941
v 238.03926 213.57426 15.832946
v 239.16501 213.68036 15.797938
v 239.1883 213.76892 15.471397
v 239.14595 213.99736 15.220436
v 239.04935 214.30447 15.112298
v 238.92433 214.60796 15.175958
v 238.80443 214.82649 15.39436
v 238.72176 214.90154 15.708982
v 238.69846 214.81297 16.035522
v 238.7408 214.58455 16.286484
v 238.83742 214.27744 16.394623
v 238.96242 213.97395 16.330961
v 239.08234 213.75542 16.11256
v 239.91254 214.16144 15.773098
v 239.98296 214.26883 15.468969
v 239.97491 214.511 15.22866
v 239.8906 214.82307 15.116561
v 239.75258 215.12141 15.162709
v 239.59785 215.3261 15.354738
v 239.46786 215.38226 15.641196
v 239.39745 215.27487 15.945325
v 239.40549 215.0327 16.185635
v 239.4898 214.72063 16.297733
v 239.62782 214.42229 16.251585
v 239.78255 214.2176 16.059555
v 240.35886 214.19337 16.3478
v 240.5862 214.24222 16.116766
v 240.76286 214.4509 15.908523
v 240.84148 214.76349 15.778868
v 240.80101 215.09625 15.762543
v 240.65228 215.36002 15.863922
v 240.43515 215.4841 16.05584
v 240.2078 215.43526 16.286873
v 240.03114 215.22658 16.495115
v 239.95251 214.91399 16.624771
v 239.993 214.58122 16.641096
v 240.14172 214.31746 16.539717
v 240.91454 214.17685 17.19197
v 241.16261 214.226 16.982794
v 241.36 214.43498 16.795208
v 241.4538 214.74782 16.67948
v 241.41888 215.08066 16.666618
v 241.26459 215.34435 16.760069
v 241.03229 215.46819 16.934792
v 240.78421 215.41904 17.143969
v 240.58682 215.21005 17.331554
v 240.49303 214.89722 17.447283
v 240.52794 214.56438 17.460144
v 240.68222 214.30069 17.366693
v 241.52869 214.17961 17.65389
v 241.77184 214.22879 17.439198
v 241.96428 214.4378 17.24634
v 242.05447 214.75066 17.126995
v 242.01822 215.0835 17.11314
v 241.86526 215.34717 17.208488
v 241.63658 215.47101 17.387491
v 241.39343 215.42183 17.602184
v 241.20099 215.21281 17.795042
v 241.1108 214.89996 17.914387
v 241.14705 214.56712 17.928242
v 241.3 214.30345 17.832893
v 242.13254 214.17839 18.305506
v 242.37616 214.23193 18.083336
v 242.56755 214.44438 17.915916
v 242.65543 214.7588 17.848103
v 242.61626 215.09096 17.898067
v 242.46051 215.35184 18.052423
v 242.22993 215.47154 18.269808
v 241.98633 215.418 18.491976
v 241.79494 215.20555 18.659397
v 241.70706 214.89113 18.727211
v 241.74623 214.55898 18.677246
v 241.90198 214.2981 18.52289
v 242.18655 214.82497 18.266447
usemtl mat_21
s 1
f 5901 5901 5902
f 5902 5901 5903
f 5901 5901 5903
f 5903 5901 5904
f 5901 5901 5904
f 5904 5901 5905
f 5901 5901 5905
f 5905 5901 5906
f 5901 5901 5906
f 5906 5901 5907
f 5901 5901 5907
f 5907 5901 5908
f 5901 5901 5908
f 5908 5901 5909
f 5901 5901 5909
f 5909 5901 5910
f 5901 5901 5910
f 5910 5901 5911
f 5901 5901 5911
f 5911 5901 5912
f 5901 5901 5912
f 5912 5901 5913
f 5901 5901 5913
f 5913 5901 5902
f 5902 5903 5914
f 5914 5903 5915
f 5903 5904 5915
f 5915 5904 5916
f 5904 5905 5916
f 5916 5905 5917
f 5905 5906 5917
f 5917 5906 5918
f 5906 5907 5918
f 5918 5907 5919
f 5907 5908 5919
f 5919 5908 5920
f 5908 5909 5920
f 5920 5909 5921
f 5909 5910 5921
f 5921 5910 5922
f 5910 5911 5922
f 5922 5911 5923
f 5911 5912 5923
f 5923 5912 5924
f 5912 5913 5924
f 5924 5913 5925
f 5913 5902 5925
f 5925 5902 5914
f 5914 5915 5926
f 5926 5915 5927
f 5915 5916 5927
f 5927 5916 5928
f 5916 5917 5928
f 5928 5917 5929
f 5917 5918 5929
f 5929 5918 5930
f 5918 5919 5930
f 5930 5919 5931
f 5919 5920 5931
f 5931 5920 5932
f 5920 5921 5932
f 5932 5921 5933
f 5921 5922 5933
f 5933 5922 5934
f 5922 5923 5934
f 5934 5923 5935
f 5923 5924 5935
f 5935 5924 5936
f 5924 5925 5936
f 5936 5925 5937
f 5925 5914 5937
f 5937 5914 5926
f 5926 5927 5938
f 5938 5927 5939
f 5927 5928 5939
f 5939 5928 5940
f 5928 5929 5940
f 5940 5929 5941
f 5929 5930 5941
f 5941 5930 5942
f 5930 5931 5942
f 5942 5931 5943
f 5931 5932 5943
f 5943 5932 5944
f 5932 5933 5944
f 5944 5933 5945
f 5933 5934 5945
f 5945 5934 5946
f 5934 5935 5946
f 5946 5935 5947
f 5935 5936 5947
f 5947 5936 5948
f 5936 5937 5948
f 5948 5937 5949
f 5937 5926 5949
f 5949 5926 5938
f 5938 5939 5950
f 5950 5939 5951
f 5939 5940 5951
f 5951 5940 5952
f 5940 5941 5952
f 5952 5941 5953
f 5941 5942 5953
f 5953 5942 5954
f 5942 5943 5954
f 5954 5943 5955
f 5943 5944 5955
f 5955 5944 5956
f 5944 5945 5956
f 5956 5945 5957
f 5945 5946 5957
f 5957 5946 5958
f 5946 5947 5958
f 5958 5947 5959
f 5947 5948 5959
f 5959 5948 5960
f 5948 5949 5960
f 5960 5949 5961
f 5949 5938 5961
f 5961 5938 5950
f 5950 5951 5962
f 5962 5951 5963
f 5951 5952 5963
f 5963 5952 5964
f 5952 5953 5964
f 5964 5953 5965
f 5953 5954 5965
f 5965 5954 5966
f 5954 5955 5966
f 5966 5955 5967
f 5955 5956 5967
f 5967 5956 5968
f 5956 5957 5968
f 5968 5957 5969
f 5957 5958 5969
f 5969 5958 5970
f 5958 5959 5970
f 5970 5959 5971
f 5959 5960 5971
f 5971 5960 5972
f 5960 5961 5972
f 5972 5961 5973
f 5961 5950 5973
f 5973 5950 5962
f 5962 5963 5974
f 5974 5963 5975
f 5963 5964 5975
f 5975 5964 5976
f 5964 5965 5976
f 5976 5965 5977
f 5965 5966 5977
f 5977 5966 5978
f 5966 5967 5978
f 5978 5967 5979
f 5967 5968 5979
f 5979 5968 5980
f 5968 5969 5980
f 5980 5969 5981
f 5969 5970 5981
f 5981 5970 5982
f 5970 5971 5982
f 5982 5971 5983
f 5971 5972 5983
f 5983 5972 5984
f 5972 5973 5984
f 5984 5973 5985
f 5973 5962 5985
f 5985 5962 5974
f 5974 5975 5986
f 5986 5975 5987
f 5975 5976 5987
f 5987 5976 5988
f 5976 5977 5988
f 5988 5977 5989
f 5977 5978 5989
f 5989 5978 5990
f 5978 5979 5990
f 5990 5979 5991
f 5979 5980 5991
f 5991 5980 5992
f 5980 5981 5992
f 5992 5981 5993
f 5981 5982 5993
f 5993 5982 5994
f 5982 5983 5994
f 5994 5983 5995
f 5983 5984 5995
f 5995 5984 5996
f 5984 5985 5996
f 5996 5985 5997
f 5985 5974 5997
f 5997 5974 5986
f 5986 5987 5998
f 5998 5987 5999
f 5987 5988 5999
f 5999 5988 6000
f 5988 5989 6000
f 6000 5989 6001
f 5989 5990 6001
f 6001 5990 6002
f 5990 5991 6002
f 6002 5991 6003
f 5991 5992 6003
f 6003 5992 6004
f 5992 5993 6004
f 6004 5993 6005
f 5993 5994 6005
f 6005 5994 6006
f 5994 5995 6006
f 6006 5995 6007
f 5995 5996 6007
f 6007 5996 6008
f 5996 5997 6008
f 6008 5997 6009
f 5997 5986 6009
f 6009 5986 5998
f 5998 5999 6010
f 6010 5999 6011
f 5999 6000 6011
f 6011 6000 6012
f 6000 6001 6012
f 6012 6001 6013
f 6001 6002 6013
f 6013 6002 6014
f 6002 6003 6014
f 6014 6003 6015
f 6003 6004 6015
f 6015 6004 6016
f 6004 6005 6016
f 6016 6005 6017
f 6005 6006 6017
f 6017 6006 6018
f 6006 6007 6018
f 6018 6007 6019
f 6007 6008 6019
f 6019 6008 6020
f 6008 6009 6020
f 6020 6009 6021
f 6009 5998 6021
f 6021 5998 6010
f 6010 6011 6022
f 6022 6011 6023
f 6011 6012 6023
f 6023 6012 6024
f 6012 6013 6024
f 6024 6013 6025
f 6013 6014 6025
f 6025 6014 6026
f 6014 6015 6026
f 6026 6015 6027
f 6015 6016 6027
f 6027 6016 6028
f 6016 6017 6028
f 6028 6017 6029
f 6017 6018 6029
f 6029 6018 6030
f 6018 6019 6030
f 6030 6019 6031
f 6019 6020 6031
f 6031 6020 6032
f 6020 6021 6032
f 6032 6021 6033
f 6021 6010 6033
f 6033 6010 6022
f 6022 6023 6034
f 6034 6023 6034
f 6023 6024 6034
f 6034 6024 6034
f 6024 6025 6034
f 6034 6025 6034
f 6025 6026 6034
f 6034 6026 6034
f 6026 6027 6034
f 6034 6027 6034
f 6027 6028 6034
f 6034 6028 6034
f 6028 6029 6034
f 6034 6029 6034
f 6029 6030 6034
f 6034 6030 6034
f 6030 6031 6034
f 6034 6031 6034
f 6031 6032 6034
f 6034 6032 6034
f 6032 6033 6034
f 6034 6033 6034
f 6033 6022 6034
f 6034 6022 6034

g Path_(9)
v 227.82501 221.975 12.95
v 227.36539 221.5154 12.95
v 227.42697 221.57697 12.625
v 227.5952 221.74521 12.387083
v 227.82501 221.975 12.3
v 228.05482 222.20482 12.387083
v 228.22305 222.37305 12.625
v 228.28464 222.43463 12.95
v 228.22305 222.37305 13.275
v 228.05482 222.20482 13.512917
v 227.82501 221.975 13.599999
v 227.5952 221.74521 13.512917
v 227.42697 221.57697 13.275
v 227.99138 220.8894 12.95
v 228.05296 220.95097 12.625
v 228.22119 221.11922 12.387083
v 228.451 221.34903 12.3
v 228.68082 221.57883 12.387083
v 228.84904 221.74707 12.625
v 228.91061 221.80864 12.95
v 228.84904 221.74707 13.275
v 228.68082 221.57883 13.512917
v 228.451 221.34903 13.599999
v 228.22119 221.11922 13.512917
v 228.05296 220.95097 13.275
v 228.61737 220.26341 12.95
v 228.67896 220.325 12.625
v 228.84718 220.49323 12.387083
v 229.077 220.72304 12.3
v 229.3068 220.95285 12.387083
v 229.47504 221.12108 12.625
v 229.5366 221.18265 12.95
v 229.47504 221.12108 13.275
v 229.3068 220.95285 13.512917
v 229.077 220.72304 13.599999
v 228.84718 220.49323 13.512917
v 228.67896 220.325 13.275
v 229.24336 219.63742 12.95
v 229.30493 219.699 12.625
v 229.47318 219.86723 12.387083
v 229.70297 220.09705 12.3
v 229.93279 220.32686 12.387083
v 230.10103 220.49509 12.625
v 230.1626 220.55667 12.95
v 230.10103 220.49509 13.275
v 229.93279 220.32686 13.512917
v 229.70297 220.09705 13.599999
v 229.47318 219.86723 13.512917
v 229.30493 219.699 13.275
v 229.86935 219.01143 12.95
v 229.93092 219.07301 12.625
v 230.09917 219.24124 12.387083
v 230.32896 219.47105 12.3
v 230.55878 219.70087 12.387083
v 230.727 219.8691 12.625
v 230.78859 219.93068 12.95
v 230.727 219.8691 13.275
v 230.55878 219.70087 13.512917
v 230.32896 219.47105 13.599999
v 230.09917 219.24124 13.512917
v 229.93092 219.07301 13.275
v 230.49535 218.38545 12.95
v 230.55692 218.44702 12.625
v 230.72514 218.61525 12.387083
v 230.95496 218.84506 12.3
v 231.18477 219.07487 12.387083
v 231.353 219.2431 12.625
v 231.41458 219.30469 12.95
v 231.353 219.2431 13.275
v 231.18477 219.07487 13.512917
v 230.95496 218.84506 13.599999
v 230.72514 218.61525 13.512917
v 230.55692 218.44702 13.275
v 231.12132 217.75946 12.95
v 231.1829 217.82103 12.625
v 231.35114 217.98927 12.387083
v 231.58095 218.21907 12.3
v 231.81076 218.44888 12.387083
v 231.97899 218.61713 12.625
v 232.04057 218.6787 12.95
v 231.97899 218.61713 13.275
v 231.81076 218.44888 13.512917
v 231.58095 218.21907 13.599999
v 231.35114 217.98927 13.512917
v 231.1829 217.82103 13.275
v 231.74731 217.13347 12.95
v 231.8089 217.19505 12.625
v 231.97713 217.36328 12.387083
v 232.20694 217.5931 12.3
v 232.43675 217.82289 12.387083
v 232.60498 217.99113 12.625
v 232.66655 218.0527 12.95
v 232.60498 217.99113 13.275
v 232.43675 217.82289 13.512917
v 232.20694 217.5931 13.599999
v 231.97713 217.36328 13.512917
v 231.8089 217.19505 13.275
v 232.3733 216.50748 12.95
v 232.43489 216.56906 12.625
v 232.60312 216.73729 12.387083
v 232.83293 216.9671 12.3
v 233.06273 217.19691 12.387083
v 233.23097 217.36514 12.625
v 233.29254 217.42671 12.95
v 233.23097 217.36514 13.275
v 233.06273 217.19691 13.512917
v 232.83293 216.9671 13.599999
v 232.60312 216.73729 13.512917
v 232.43489 216.56906 13.275
v 232.9993 215.88148 12.95
v 233.06087 215.94307 12.625
v 233.22911 216.1113 12.387083
v 233.45891 216.34111 12.3
v 233.68872 216.57092 12.387083
v 233.85696 216.73915 12.625
v 233.91853 216.80074 12.95
v 233.85696 216.73915 13.275
v 233.68872 216.57092 13.512917
v 233.45891 216.34111 13.599999
v 233.22911 216.1113 13.512917
v 233.06087 215.94307 13.275
v 233.62529 215.25551 12.95
v 233.68686 215.31708 12.625
v 233.85509 215.4853 12.387083
v 234.0849 215.71512 12.3
v 234.31471 215.94493 12.387083
v 234.48294 216.11316 12.625
v 234.54453 216.17474 12.95
v 234.48294 216.11316 13.275
v 234.31471 215.94493 13.512917
v 234.0849 215.71512 13.599999
v 233.85509 215.4853 13.512917
v 233.68686 215.31708 13.275
v 234.25127 214.62952 12.95
v 234.31285 214.69109 12.625
v 234.48108 214.85933 12.387083
v 234.71089 215.08913 12.3
v 234.9407 215.31894 12.387083
v 235.10893 215.48717 12.625
v 235.17052 215.54875 12.95
v 235.10893 215.48717 13.275
v 234.9407 215.31894 13.512917
v 234.71089 215.08913 13.599999
v 234.48108 214.85933 13.512917
v 234.31285 214.69109 13.275
v 234.86955 214.01137 12.95
v 234.93216 214.07188 12.625
v 235.10321 214.23726 12.387083
v 235.33688 214.46313 12.3
v 235.57054 214.68903 12.387083
v 235.74161 214.8544 12.625
v 235.80421 214.91492 12.95
v 235.74161 214.8544 13.275
v 235.57054 214.68903 13.512917
v 235.33688 214.46313 13.599999
v 235.10321 214.23726 13.512917
v 234.93216 214.07188 13.275
v 235.41899 213.42949 12.95
v 235.48897 213.48131 12.625
v 235.68016 213.62291 12.387083
v 235.94133 213.81633 12.3
v 236.20251 214.00977 12.387083
v 236.3937 214.15135 12.625
v 236.46368 214.20319 12.95
v 236.3937 214.15135 13.275
v 236.20251 214.00977 13.512917
v 235.94133 213.81633 13.599999
v 235.68016 213.62291 13.512917
v 235.48897 213.48131 13.275
v 235.75304 212.89253 12.95
v 235.83754 212.91357 12.625
v 236.06842 212.97104 12.387083
v 236.38379 213.04955 12.3
v 236.69916 213.12805 12.387083
v 236.93004 213.18552 12.625
v 237.01454 213.20656 12.95
v 236.93004 213.18552 13.275
v 236.69916 213.12805 13.512917
v 236.38379 213.04955 13.599999
v 236.06842 212.97104 13.512917
v 235.83754 212.91357 13.275
v 235.77666 211.8632 12.95
v 235.85379 211.90361 12.625
v 236.06454 212.014 12.387083
v 236.35243 212.16483 12.3
v 236.64034 212.31563 12.387083
v 236.85107 212.42604 12.625
v 236.92822 212.46645 12.95
v 236.85107 212.42604 13.275
v 236.64034 212.31563 13.512917
v 236.35243 212.16483 13.599999
v 236.06454 212.014 13.512917
v 235.85379 211.90361 13.275
v 236.70131 211.17168 12.95
v 236.75441 211.24069 12.625
v 236.89946 211.42928 12.387083
v 237.09763 211.68687 12.3
v 237.29578 211.94449 12.387083
v 237.44084 212.13306 12.625
v 237.49393 212.20209 12.95
v 237.44084 212.13306 13.275
v 237.29578 211.94449 13.512917
v 237.09763 211.68687 13.599999
v 236.89946 211.42928 13.512917
v 236.75441 211.24069 13.275
v 237.3544 210.57402 12.95
v 237.41298 210.63803 12.626184
v 237.57301 210.8129 12.389135
v 237.79163 211.05179 12.302369
v 238.01022 211.29068 12.389135
v 238.17026 211.46555 12.626184
v 238.22884 211.52956 12.95
v 238.17026 211.46555 13.273815
v 238.01022 211.29068 13.510864
v 237.79163 211.05179 13.5976305
v 237.57301 210.8129 13.510864
v 237.41298 210.63803 13.273815
v 237.75072 211.08922 12.95
usemtl mat_22
s 1
f 6035 6035 6036
f 6036 6035 6037
f 6035 6035 6037
f 6037 6035 6038
f 6035 6035 6038
f 6038 6035 6039
f 6035 6035 6039
f 6039 6035 6040
f 6035 6035 6040
f 6040 6035 6041
f 6035 6035 6041
f 6041 6035 6042
f 6035 6035 6042
f 6042 6035 6043
f 6035 6035 6043
f 6043 6035 6044
f 6035 6035 6044
f 6044 6035 6045
f 6035 6035 6045
f 6045 6035 6046
f 6035 6035 6046
f 6046 6035 6047
f 6035 6035 6047
f 6047 6035 6036
f 6036 6037 6048
f 6048 6037 6049
f 6037 6038 6049
f 6049 6038 6050
f 6038 6039 6050
f 6050 6039 6051
f 6039 6040 6051
f 6051 6040 6052
f 6040 6041 6052
f 6052 6041 6053
f 6041 6042 6053
f 6053 6042 6054
f 6042 6043 6054
f 6054 6043 6055
f 6043 6044 6055
f 6055 6044 6056
f 6044 6045 6056
f 6056 6045 6057
f 6045 6046 6057
f 6057 6046 6058
f 6046 6047 6058
f 6058 6047 6059
f 6047 6036 6059
f 6059 6036 6048
f 6048 6049 6060
f 6060 6049 6061
f 6049 6050 6061
f 6061 6050 6062
f 6050 6051 6062
f 6062 6051 6063
f 6051 6052 6063
f 6063 6052 6064
f 6052 6053 6064
f 6064 6053 6065
f 6053 6054 6065
f 6065 6054 6066
f 6054 6055 6066
f 6066 6055 6067
f 6055 6056 6067
f 6067 6056 6068
f 6056 6057 6068
f 6068 6057 6069
f 6057 6058 6069
f 6069 6058 6070
f 6058 6059 6070
f 6070 6059 6071
f 6059 6048 6071
f 6071 6048 6060
f 6060 6061 6072
f 6072 6061 6073
f 6061 6062 6073
f 6073 6062 6074
f 6062 6063 6074
f 6074 6063 6075
f 6063 6064 6075
f 6075 6064 6076
f 6064 6065 6076
f 6076 6065 6077
f 6065 6066 6077
f 6077 6066 6078
f 6066 6067 6078
f 6078 6067 6079
f 6067 6068 6079
f 6079 6068 6080
f 6068 6069 6080
f 6080 6069 6081
f 6069 6070 6081
f 6081 6070 6082
f 6070 6071 6082
f 6082 6071 6083
f 6071 6060 6083
f 6083 6060 6072
f 6072 6073 6084
f 6084 6073 6085
f 6073 6074 6085
f 6085 6074 6086
f 6074 6075 6086
f 6086 6075 6087
f 6075 6076 6087
f 6087 6076 6088
f 6076 6077 6088
f 6088 6077 6089
f 6077 6078 6089
f 6089 6078 6090
f 6078 6079 6090
f 6090 6079 6091
f 6079 6080 6091
f 6091 6080 6092
f 6080 6081 6092
f 6092 6081 6093
f 6081 6082 6093
f 6093 6082 6094
f 6082 6083 6094
f 6094 6083 6095
f 6083 6072 6095
f 6095 6072 6084
f 6084 6085 6096
f 6096 6085 6097
f 6085 6086 6097
f 6097 6086 6098
f 6086 6087 6098
f 6098 6087 6099
f 6087 6088 6099
f 6099 6088 6100
f 6088 6089 6100
f 6100 6089 6101
f 6089 6090 6101
f 6101 6090 6102
f 6090 6091 6102
f 6102 6091 6103
f 6091 6092 6103
f 6103 6092 6104
f 6092 6093 6104
f 6104 6093 6105
f 6093 6094 6105
f 6105 6094 6106
f 6094 6095 6106
f 6106 6095 6107
f 6095 6084 6107
f 6107 6084 6096
f 6096 6097 6108
f 6108 6097 6109
f 6097 6098 6109
f 6109 6098 6110
f 6098 6099 6110
f 6110 6099 6111
f 6099 6100 6111
f 6111 6100 6112
f 6100 6101 6112
f 6112 6101 6113
f 6101 6102 6113
f 6113 6102 6114
f 6102 6103 6114
f 6114 6103 6115
f 6103 6104 6115
f 6115 6104 6116
f 6104 6105 6116
f 6116 6105 6117
f 6105 6106 6117
f 6117 6106 6118
f 6106 6107 6118
f 6118 6107 6119
f 6107 6096 6119
f 6119 6096 6108
f 6108 6109 6120
f 6120 6109 6121
f 6109 6110 6121
f 6121 6110 6122
f 6110 6111 6122
f 6122 6111 6123
f 6111 6112 6123
f 6123 6112 6124
f 6112 6113 6124
f 6124 6113 6125
f 6113 6114 6125
f 6125 6114 6126
f 6114 6115 6126
f 6126 6115 6127
f 6115 6116 6127
f 6127 6116 6128
f 6116 6117 6128
f 6128 6117 6129
f 6117 6118 6129
f 6129 6118 6130
f 6118 6119 6130
f 6130 6119 6131
f 6119 6108 6131
f 6131 6108 6120
f 6120 6121 6132
f 6132 6121 6133
f 6121 6122 6133
f 6133 6122 6134
f 6122 6123 6134
f 6134 6123 6135
f 6123 6124 6135
f 6135 6124 6136
f 6124 6125 6136
f 6136 6125 6137
f 6125 6126 6137
f 6137 6126 6138
f 6126 6127 6138
f 6138 6127 6139
f 6127 6128 6139
f 6139 6128 6140
f 6128 6129 6140
f 6140 6129 6141
f 6129 6130 6141
f 6141 6130 6142
f 6130 6131 6142
f 6142 6131 6143
f 6131 6120 6143
f 6143 6120 6132
f 6132 6133 6144
f 6144 6133 6145
f 6133 6134 6145
f 6145 6134 6146
f 6134 6135 6146
f 6146 6135 6147
f 6135 6136 6147
f 6147 6136 6148
f 6136 6137 6148
f 6148 6137 6149
f 6137 6138 6149
f 6149 6138 6150
f 6138 6139 6150
f 6150 6139 6151
f 6139 6140 6151
f 6151 6140 6152
f 6140 6141 6152
f 6152 6141 6153
f 6141 6142 6153
f 6153 6142 6154
f 6142 6143 6154
f 6154 6143 6155
f 6143 6132 6155
f 6155 6132 6144
f 6144 6145 6156
f 6156 6145 6157
f 6145 6146 6157
f 6157 6146 6158
f 6146 6147 6158
f 6158 6147 6159
f 6147 6148 6159
f 6159 6148 6160
f 6148 6149 6160
f 6160 6149 6161
f 6149 6150 6161
f 6161 6150 6162
f 6150 6151 6162
f 6162 6151 6163
f 6151 6152 6163
f 6163 6152 6164
f 6152 6153 6164
f 6164 6153 6165
f 6153 6154 6165
f 6165 6154 6166
f 6154 6155 6166
f 6166 6155 6167
f 6155 6144 6167
f 6167 6144 6156
f 6156 6157 6168
f 6168 6157 6169
f 6157 6158 6169
f 6169 6158 6170
f 6158 6159 6170
f 6170 6159 6171
f 6159 6160 6171
f 6171 6160 6172
f 6160 6161 6172
f 6172 6161 6173
f 6161 6162 6173
f 6173 6162 6174
f 6162 6163 6174
f 6174 6163 6175
f 6163 6164 6175
f 6175 6164 6176
f 6164 6165 6176
f 6176 6165 6177
f 6165 6166 6177
f 6177 6166 6178
f 6166 6167 6178
f 6178 6167 6179
f 6167 6156 6179
f 6179 6156 6168
f 6168 6169 6180
f 6180 6169 6181
f 6169 6170 6181
f 6181 6170 6182
f 6170 6171 6182
f 6182 6171 6183
f 6171 6172 6183
f 6183 6172 6184
f 6172 6173 6184
f 6184 6173 6185
f 6173 6174 6185
f 6185 6174 6186
f 6174 6175 6186
f 6186 6175 6187
f 6175 6176 6187
f 6187 6176 6188
f 6176 6177 6188
f 6188 6177 6189
f 6177 6178 6189
f 6189 6178 6190
f 6178 6179 6190
f 6190 6179 6191
f 6179 6168 6191
f 6191 6168 6180
f 6180 6181 6192
f 6192 6181 6193
f 6181 6182 6193
f 6193 6182 6194
f 6182 6183 6194
f 6194 6183 6195
f 6183 6184 6195
f 6195 6184 6196
f 6184 6185 6196
f 6196 6185 6197
f 6185 6186 6197
f 6197 6186 6198
f 6186 6187 6198
f 6198 6187 6199
f 6187 6188 6199
f 6199 6188 6200
f 6188 6189 6200
f 6200 6189 6201
f 6189 6190 6201
f 6201 6190 6202
f 6190 6191 6202
f 6202 6191 6203
f 6191 6180 6203
f 6203 6180 6192
f 6192 6193 6204
f 6204 6193 6205
f 6193 6194 6205
f 6205 6194 6206
f 6194 6195 6206
f 6206 6195 6207
f 6195 6196 6207
f 6207 6196 6208
f 6196 6197 6208
f 6208 6197 6209
f 6197 6198 6209
f 6209 6198 6210
f 6198 6199 6210
f 6210 6199 6211
f 6199 6200 6211
f 6211 6200 6212
f 6200 6201 6212
f 6212 6201 6213
f 6201 6202 6213
f 6213 6202 6214
f 6202 6203 6214
f 6214 6203 6215
f 6203 6192 6215
f 6215 6192 6204
f 6204 6205 6216
f 6216 6205 6217
f 6205 6206 6217
f 6217 6206 6218
f 6206 6207 6218
f 6218 6207 6219
f 6207 6208 6219
f 6219 6208 6220
f 6208 6209 6220
f 6220 6209 6221
f 6209 6210 6221
f 6221 6210 6222
f 6210 6211 6222
f 6222 6211 6223
f 6211 6212 6223
f 6223 6212 6224
f 6212 6213 6224
f 6224 6213 6225
f 6213 6214 6225
f 6225 6214 6226
f 6214 6215 6226
[truncated: 402,134 more chars]
