# Supplementary material for: Heterogeneous somatostatin-expressing neuron population in mouse ventral tegmental area
Source: eLife. 2020 Aug 4;9:e59328. doi: 10.7554/eLife.59328 (PMC7440918; doi:10.7554/eLife.59328)
Supplement: Figure 5—source data 2. — This zip archive contains morphological images of all traced neurons grouped according their electrophysiological profiles. Each subtype’s folder contains a PDF file (with the list of neurons, their original location within the VTA, images of the traced morphology and individual Sholl curves) and two subfolders: ‘3D_gif’ – with *.gif files of the listed neurons; and ‘WaveFront_3D_obj’ – with corresponding *.obj files. *.gif files can be opened by any image viewer. *.obj files save information about the 3D model of the neurons and can be opened/reused with any 3D viewer or graphic software. [file elife-59328-fig5-data2.zip › Morphology_Source/Delayed/WaveFront_3D_obj/17.obj]

# OBJ File
mtllib 211216c10_model.mtl
g Path_(14)
v 143.00002 240.17502 13.860001
v 142.89917 239.86732 13.708517
v 142.77582 239.95985 13.703013
v 142.71254 240.11003 13.706475
v 142.72629 240.27763 13.717977
v 142.81339 240.41772 13.734435
v 142.95049 240.49278 13.75144
v 143.10085 240.48271 13.764436
v 143.2242 240.39017 13.76994
v 143.28748 240.23999 13.766479
v 143.27373 240.0724 13.754977
v 143.18665 239.9323 13.738519
v 143.04955 239.85724 13.721514
v 143.1417 239.85143 13.116166
v 143.0396 239.9667 13.082742
v 143.00883 240.12605 13.072764
v 143.05766 240.2868 13.088906
v 143.173 240.40585 13.126843
v 143.32394 240.45131 13.176411
v 143.47005 240.411 13.224325
v 143.57214 240.29573 13.25775
v 143.6029 240.13637 13.267727
v 143.55408 239.97563 13.251585
v 143.43874 239.85658 13.213648
v 143.2878 239.81111 13.164081
v 143.29247 239.74461 12.701221
v 143.23753 239.89316 12.685976
v 143.2674 240.05359 12.675458
v 143.37407 240.18292 12.672485
v 143.52895 240.24649 12.677855
v 143.69055 240.22726 12.690127
v 143.81557 240.1304 12.706015
v 143.8705 239.98186 12.72126
v 143.84064 239.82143 12.731778
v 143.73396 239.6921 12.734751
v 143.57907 239.62852 12.729382
v 143.41748 239.64775 12.717109
v 143.3678 239.5213 11.963257
v 143.2932 239.66089 11.922067
v 143.30063 239.82417 11.898047
v 143.38809 239.96738 11.897634
v 143.53215 240.05214 11.920938
v 143.69421 240.05576 11.961715
v 143.83084 239.97725 12.009039
v 143.90544 239.83766 12.050229
v 143.89801 239.6744 12.074248
v 143.81055 239.53119 12.074662
v 143.66649 239.44641 12.051358
v 143.50443 239.4428 12.010581
v 143.68097 239.3965 11.53487
v 143.62442 239.54352 11.458684
v 143.6454 239.70872 11.38806
v 143.73831 239.84785 11.341923
v 143.87825 239.92361 11.332634
v 144.02773 239.91571 11.362683
v 144.14667 239.82628 11.424019
v 144.20322 239.67926 11.500206
v 144.18222 239.51405 11.570829
v 144.08931 239.37492 11.616967
v 143.94937 239.29916 11.626255
v 143.79991 239.30707 11.596206
v 144.00525 239.30463 10.898801
v 143.92311 239.39148 10.827976
v 143.8952 239.5152 10.75106
v 143.92899 239.64264 10.688661
v 144.01543 239.73965 10.6575
v 144.13136 239.78026 10.665926
v 144.24571 239.75356 10.711682
v 144.32785 239.66672 10.782507
v 144.35577 239.543 10.859424
v 144.32198 239.41554 10.921823
v 144.23553 239.31853 10.952984
v 144.11961 239.27792 10.944557
v 144.21202 239.49545 10.7361355
usemtl mat_17
s 1
f 1 1 2
f 2 1 3
f 1 1 3
f 3 1 4
f 1 1 4
f 4 1 5
f 1 1 5
f 5 1 6
f 1 1 6
f 6 1 7
f 1 1 7
f 7 1 8
f 1 1 8
f 8 1 9
f 1 1 9
f 9 1 10
f 1 1 10
f 10 1 11
f 1 1 11
f 11 1 12
f 1 1 12
f 12 1 13
f 1 1 13
f 13 1 2
f 2 3 14
f 14 3 15
f 3 4 15
f 15 4 16
f 4 5 16
f 16 5 17
f 5 6 17
f 17 6 18
f 6 7 18
f 18 7 19
f 7 8 19
f 19 8 20
f 8 9 20
f 20 9 21
f 9 10 21
f 21 10 22
f 10 11 22
f 22 11 23
f 11 12 23
f 23 12 24
f 12 13 24
f 24 13 25
f 13 2 25
f 25 2 14
f 14 15 26
f 26 15 27
f 15 16 27
f 27 16 28
f 16 17 28
f 28 17 29
f 17 18 29
f 29 18 30
f 18 19 30
f 30 19 31
f 19 20 31
f 31 20 32
f 20 21 32
f 32 21 33
f 21 22 33
f 33 22 34
f 22 23 34
f 34 23 35
f 23 24 35
f 35 24 36
f 24 25 36
f 36 25 37
f 25 14 37
f 37 14 26
f 26 27 38
f 38 27 39
f 27 28 39
f 39 28 40
f 28 29 40
f 40 29 41
f 29 30 41
f 41 30 42
f 30 31 42
f 42 31 43
f 31 32 43
f 43 32 44
f 32 33 44
f 44 33 45
f 33 34 45
f 45 34 46
f 34 35 46
f 46 35 47
f 35 36 47
f 47 36 48
f 36 37 48
f 48 37 49
f 37 26 49
f 49 26 38
f 38 39 50
f 50 39 51
f 39 40 51
f 51 40 52
f 40 41 52
f 52 41 53
f 41 42 53
f 53 42 54
f 42 43 54
f 54 43 55
f 43 44 55
f 55 44 56
f 44 45 56
f 56 45 57
f 45 46 57
f 57 46 58
f 46 47 58
f 58 47 59
f 47 48 59
f 59 48 60
f 48 49 60
f 60 49 61
f 49 38 61
f 61 38 50
f 50 51 62
f 62 51 63
f 51 52 63
f 63 52 64
f 52 53 64
f 64 53 65
f 53 54 65
f 65 54 66
f 54 55 66
f 66 55 67
f 55 56 67
f 67 56 68
f 56 57 68
f 68 57 69
f 57 58 69
f 69 58 70
f 58 59 70
f 70 59 71
f 59 60 71
f 71 60 72
f 60 61 72
f 72 61 73
f 61 50 73
f 73 50 62
f 62 63 74
f 74 63 74
f 63 64 74
f 74 64 74
f 64 65 74
f 74 65 74
f 65 66 74
f 74 66 74
f 66 67 74
f 74 67 74
f 67 68 74
f 74 68 74
f 68 69 74
f 74 69 74
f 69 70 74
f 74 70 74
f 70 71 74
f 74 71 74
f 71 72 74
f 74 72 74
f 72 73 74
f 74 73 74
f 73 62 74
f 74 62 74

g Path_(7)
v 178.91249 268.44998 38.940002
v 178.91249 268.125 38.940002
v 179.05827 268.16852 38.868214
v 179.165 268.28748 38.815662
v 179.20406 268.44998 38.79643
v 179.165 268.6125 38.815662
v 179.05827 268.73145 38.868214
v 178.91249 268.775 38.940002
v 178.76671 268.73145 39.011787
v 178.65999 268.6125 39.064342
v 178.62093 268.44998 39.083576
v 178.65999 268.28748 39.064342
v 178.76671 268.16852 39.011787
v 179.096 268.125 39.428207
v 179.24178 268.16852 39.4142
v 179.3485 268.28748 39.403942
v 179.38756 268.44998 39.40019
v 179.3485 268.6125 39.403942
v 179.24178 268.73145 39.4142
v 179.096 268.775 39.428207
v 178.95021 268.73145 39.44222
v 178.84349 268.6125 39.452477
v 178.80443 268.44998 39.45623
v 178.84349 268.28748 39.452477
v 178.95021 268.16852 39.44222
v 179.19357 268.13953 39.83823
v 179.3444 268.1331 39.81894
v 179.47783 268.21155 39.7933
v 179.55812 268.3539 39.76818
v 179.56375 268.52203 39.75031
v 179.49323 268.67084 39.74448
v 179.36542 268.76047 39.752247
v 179.2146 268.7669 39.771538
v 179.08116 268.68842 39.797176
v 179.00089 268.54605 39.822296
v 178.99525 268.37796 39.840168
v 179.06578 268.22916 39.845997
v 179.34299 268.17148 40.245308
v 179.48872 268.1301 40.209393
v 179.62756 268.17487 40.15285
v 179.72232 268.29376 40.090836
v 179.74759 268.455 40.039955
v 179.6966 268.6153 40.01385
v 179.58302 268.73175 40.019512
v 179.43729 268.77316 40.055424
v 179.29843 268.7284 40.111965
v 179.20369 268.6095 40.173985
v 179.17842 268.44827 40.22486
v 179.2294 268.28796 40.25097
v 179.54593 268.38037 40.650673
v 179.67949 268.29587 40.603043
v 179.81078 268.28467 40.505756
v 179.90457 268.34973 40.384876
v 179.93579 268.4737 40.2728
v 179.89603 268.62326 40.199554
v 179.79596 268.75842 40.18476
v 179.66238 268.84293 40.23239
v 179.53111 268.85413 40.329678
v 179.4373 268.78903 40.450558
v 179.4061 268.6651 40.562634
v 179.44586 268.51553 40.63588
v 179.88501 268.75287 40.9219
v 180.00603 268.64676 40.873245
v 180.1069 268.58643 40.753174
v 180.16064 268.588 40.593864
v 180.15283 268.6511 40.438
v 180.08557 268.7588 40.32735
v 179.97687 268.8822 40.29156
v 179.85587 268.9883 40.34022
v 179.75497 269.04865 40.46029
v 179.70125 269.04703 40.619602
v 179.70905 268.98395 40.775463
v 179.77632 268.87628 40.886112
v 180.22734 269.1121 40.914524
v 180.34187 268.9972 40.870003
v 180.42482 268.9129 40.75033
v 180.45393 268.88184 40.587578
v 180.42143 268.91232 40.42535
v 180.33603 268.99615 40.307117
v 180.22058 269.1109 40.26456
v 180.10605 269.2258 40.309082
v 180.02312 269.31006 40.42875
v 179.99399 269.34113 40.591503
v 180.02649 269.31067 40.75373
v 180.11191 269.22684 40.871967
v 180.48949 269.377 40.921345
v 180.60815 269.26587 40.878143
v 180.70258 269.19205 40.76009
v 180.74744 269.1753 40.598812
v 180.73071 269.22015 40.43753
v 180.6569 269.31454 40.319458
v 180.54578 269.43323 40.276234
v 180.4271 269.54437 40.319435
v 180.33269 269.6182 40.437492
v 180.28783 269.63495 40.598766
v 180.30453 269.5901 40.760048
v 180.37836 269.4957 40.87812
v 180.76848 269.54797 40.98009
v 180.89577 269.46634 40.906338
v 180.99847 269.44507 40.77481
v 181.0491 269.48984 40.62075
v 181.03406 269.58868 40.485435
v 180.9574 269.71506 40.405125
v 180.83965 269.83514 40.401337
v 180.71237 269.91678 40.47509
v 180.60965 269.93805 40.606617
v 180.55904 269.89328 40.760677
v 180.57407 269.79446 40.895992
v 180.65073 269.66806 40.976303
v 181.0548 269.76678 41.203125
v 181.17494 269.69806 41.10806
v 181.26057 269.69247 40.96392
v 181.28874 269.7515 40.809326
v 181.25189 269.85928 40.685703
v 181.1599 269.98703 40.626175
v 181.03743 270.10043 40.64669
v 180.91727 270.16916 40.741753
v 180.83163 270.17474 40.885895
v 180.80347 270.11572 41.040485
v 180.84032 270.0079 41.16411
v 180.93231 269.8802 41.22364
v 181.37086 270.0145 41.232185
v 181.48376 269.9606 41.124027
v 181.55879 269.97565 40.977356
v 181.57582 270.0556 40.831474
v 181.5303 270.17902 40.725464
v 181.43442 270.31287 40.68774
v 181.31389 270.42126 40.728405
v 181.20097 270.47516 40.836563
v 181.12596 270.46014 40.983234
v 181.10893 270.3802 41.12912
v 181.15445 270.25674 41.235126
v 181.25032 270.1229 41.27285
v 181.47751 270.2347 41.49272
v 181.59557 270.13785 41.42208
v 181.71448 270.1148 41.30541
v 181.80237 270.17175 41.173965
v 181.8357 270.29343 41.062973
v 181.80553 270.44724 41.002174
v 181.71994 270.59198 41.007854
v 181.60187 270.68884 41.078495
v 181.48296 270.71188 41.195168
v 181.39507 270.65494 41.32661
v 181.36174 270.53326 41.4376
v 181.39192 270.37946 41.4984
v 181.82314 270.34363 41.796173
v 181.9199 270.24634 41.720535
v 182.01329 270.2257 41.597992
v 182.07826 270.28732 41.461372
v 182.09741 270.41464 41.347286
v 182.06563 270.57358 41.286304
v 181.9914 270.7215 41.29477
v 181.89464 270.81882 41.370407
v 181.80125 270.83942 41.49295
v 181.73628 270.7778 41.62957
v 181.71712 270.65048 41.743656
v 181.74892 270.49158 41.804634
v 182.27522 270.59866 41.984173
v 182.36263 270.47452 41.913662
v 182.42424 270.40118 41.77731
v 182.44359 270.39838 41.611652
v 182.41545 270.46677 41.461075
v 182.3474 270.58807 41.365925
v 182.25766 270.7298 41.3517
v 182.17026 270.85394 41.42221
v 182.10864 270.92725 41.558563
v 182.0893 270.93008 41.72422
v 182.11742 270.8617 41.874798
v 182.18547 270.7404 41.969944
v 182.62073 270.92313 41.88876
v 182.71616 270.80597 41.814247
v 182.76822 270.727 41.67458
v 182.76299 270.70737 41.507175
v 182.70186 270.75235 41.356895
v 182.6012 270.8499 41.264004
v 182.48799 270.97385 41.253387
v 182.39256 271.091 41.3279
v 182.3405 271.16998 41.467567
v 182.34573 271.1896 41.63497
v 182.40686 271.14462 41.78525
v 182.50752 271.04706 41.878143
v 182.93575 271.1236 41.88719
v 183.019 271.01242 41.792316
v 183.06361 270.95483 41.640724
v 183.05768 270.96628 41.473038
v 183.00275 271.0437 41.334187
v 182.91356 271.16638 41.261375
v 182.81401 271.3014 41.274117
v 182.73077 271.41257 41.36899
v 182.68614 271.47015 41.52058
v 182.69208 271.4587 41.68827
v 182.74701 271.3813 41.82712
v 182.8362 271.2586 41.899933
v 183.32874 271.31442 41.860104
v 183.40485 271.2242 41.740246
v 183.43207 271.1918 41.577415
v 183.40309 271.22595 41.415253
v 183.32568 271.31747 41.297203
v 183.2206 271.44183 41.2549
v 183.11598 271.56577 41.29968
v 183.03987 271.65598 41.41954
v 183.01265 271.6884 41.582367
v 183.04163 271.65424 41.74453
v 183.11903 271.5627 41.86258
v 183.22412 271.43835 41.904884
v 183.62129 271.6325 41.861984
v 183.70729 271.54977 41.7434
v 183.73904 271.51926 41.58104
v 183.70805 271.5491 41.418404
v 183.62262 271.63135 41.29907
v 183.50565 271.74393 41.255016
v 183.38844 271.8567 41.298046
v 183.30244 271.93942 41.416626
v 183.27069 271.96997 41.578987
v 183.30168 271.94012 41.741623
v 183.38712 271.85788 41.86096
v 183.5041 271.7453 41.905014
v 183.9272 271.9256 41.856133
v 184.01375 271.84973 41.73344
v 184.04257 271.82446 41.569637
v 184.00595 271.85657 41.408607
v 183.9137 271.93744 41.293503
v 183.79053 272.04544 41.255165
v 183.66943 272.15158 41.303867
v 183.58289 272.22748 41.42656
v 183.55406 272.25275 41.590366
v 183.59068 272.22064 41.751396
v 183.68295 272.13977 41.8665
v 183.80612 272.03177 41.904835
v 184.13123 272.32074 41.891552
v 184.25642 272.25095 41.803387
v 184.32668 272.21255 41.655502
v 184.32318 272.2158 41.487526
v 184.24686 272.2598 41.344463
v 184.11816 272.3328 41.264652
v 183.97159 272.41522 41.269474
v 183.8464 272.485 41.35764
v 183.77614 272.5234 41.505524
v 183.77963 272.52017 41.6735
v 183.85596 272.47617 41.816563
v 183.98465 272.40317 41.896374
v 184.31224 272.66885 41.89649
v 184.4366 272.63043 41.780895
v 184.49797 272.6255 41.617744
v 184.4799 272.6553 41.450752
v 184.38725 272.71188 41.324657
v 184.24483 272.7801 41.273254
v 184.09079 272.84167 41.31031
v 183.96643 272.88007 41.425903
v 183.90506 272.88504 41.589054
v 183.92313 272.85522 41.756046
v 184.01578 272.7986 41.88214
v 184.1582 272.7304 41.933544
v 184.45721 272.90436 41.93582
v 184.58008 272.89896 41.806625
v 184.64699 272.9533 41.651615
v 184.64 273.0529 41.512325
v 184.561 273.17096 41.42608
v 184.43117 273.27594 41.415985
v 184.28526 273.33963 41.48475
v 184.1624 273.34503 41.613945
v 184.09549 273.29068 41.768955
v 184.10248 273.19113 41.908245
v 184.18147 273.07306 41.99449
v 184.31131 272.96808 42.004585
v 184.66159 273.039 42.142063
v 184.78358 273.0559 42.029453
v 184.8541 273.14212 41.90409
v 184.85423 273.2745 41.799564
v 184.78397 273.41763 41.743885
v 184.6621 273.5331 41.75197
v 184.5213 273.59 41.82165
v 184.3993 273.5731 41.93426
v 184.3288 273.4869 42.059624
v 184.32866 273.3545 42.16415
v 184.39893 273.2114 42.21983
v 184.5208 273.09592 42.211746
v 184.95638 273.28128 42.355247
v 185.05592 273.32108 42.225555
v 185.0935 273.4221 42.096416
v 185.05907 273.55722 42.00244
v 184.96182 273.69028 41.968803
v 184.82784 273.7856 42.00452
v 184.69301 273.81766 42.100018
v 184.59348 273.77783 42.22971
v 184.55588 273.67685 42.358845
v 184.59032 273.5417 42.452824
v 184.68756 273.40866 42.486458
v 184.82155 273.31332 42.450745
v 185.16609 273.49866 42.592674
v 185.28404 273.5496 42.48407
v 185.3415 273.66318 42.374073
v 185.32309 273.80893 42.292152
v 185.23372 273.94785 42.260258
v 185.09734 274.0427 42.286938
v 184.95052 274.06802 42.365044
v 184.83257 274.0171 42.473644
v 184.7751 273.9035 42.583645
v 184.79352 273.75775 42.665565
v 184.88289 273.61884 42.69746
v 185.01926 273.524 42.670776
v 185.26518 273.65234 42.96343
v 185.40283 273.6796 42.867256
v 185.4897 273.77615 42.759094
v 185.50249 273.91614 42.66792
v 185.4378 274.06207 42.618164
v 185.31294 274.17484 42.62316
v 185.16139 274.2242 42.681572
v 185.02374 274.19696 42.777744
v 184.93687 274.1004 42.885906
v 184.92407 273.96042 42.97708
v 184.98877 273.81448 43.026836
v 185.11362 273.70172 43.02184
v 185.44696 273.9536 43.32725
v 185.58128 273.9325 43.21511
v 185.66972 273.9752 43.068947
v 185.68858 274.07025 42.927925
v 185.63283 274.1922 42.82983
v 185.51736 274.30835 42.80095
v 185.37317 274.3876 42.849014
v 185.23885 274.40872 42.961155
v 185.1504 274.36603 43.107315
v 185.13153 274.271 43.248337
v 185.1873 274.14905 43.34643
v 185.30275 274.03287 43.375317
v 185.7801 274.38223 43.51489
v 185.88625 274.35587 43.37788
v 185.92198 274.36575 43.20707
v 185.87773 274.4092 43.04823
v 185.76537 274.4746 42.943916
v 185.61499 274.54443 42.922085
v 185.4669 274.59995 42.988586
v 185.36076 274.6263 43.125595
v 185.32504 274.61646 43.296406
v 185.36928 274.573 43.455246
v 185.48164 274.50757 43.55956
v 185.63202 274.43777 43.58139
v 185.96083 274.83417 43.437855
v 186.03078 274.8068 43.28823
v 186.01845 274.80222 43.12143
v 185.92712 274.82166 42.982147
v 185.78131 274.85986 42.9077
v 185.62006 274.90665 42.91804
v 185.48657 274.94943 43.010395
v 185.41664 274.97678 43.16002
v 185.42897 274.98135 43.32682
v 185.52028 274.96194 43.466103
v 185.6661 274.9237 43.54055
v 185.82736 274.87695 43.53021
v 186.02151 275.18674 43.489902
v 186.11066 275.1355 43.356762
v 186.13043 275.12482 43.190067
v 186.07555 275.1576 43.034477
v 185.96071 275.225 42.931683
v 185.8167 275.309 42.909233
v 185.68207 275.38705 42.973137
v 185.59294 275.4383 43.106274
v 185.57315 275.44897 43.27297
v 185.62804 275.4162 43.42856
v 185.74287 275.3488 43.531353
v 185.8869 275.2648 43.553806
v 186.30084 275.48428 43.485126
v 186.38531 275.4291 43.350502
v 186.40196 275.4179 43.18346
v 186.34636 275.45367 43.028763
v 186.23338 275.5269 42.927856
v 186.0933 275.6179 42.907784
v 185.96368 275.70227 42.973915
v 185.87921 275.75748 43.10854
v 185.86256 275.76868 43.27558
v 185.91817 275.73288 43.430283
v 186.03114 275.6597 43.53119
v 186.17122 275.5687 43.55126
v 186.41226 275.90253 43.52592
v 186.52243 275.83365 43.41905
v 186.57256 275.80237 43.261528
v 186.54921 275.81708 43.09557
v 186.45866 275.87384 42.965645
v 186.32516 275.95746 42.906563
v 186.1845 276.0455 42.934155
v 186.07433 276.11438 43.04103
v 186.0242 276.14566 43.198547
v 186.04755 276.13095 43.364506
v 186.13809 276.07416 43.49443
v 186.27159 275.99057 43.553513
v 186.66808 276.21475 43.5301
v 186.77644 276.13712 43.427437
v 186.82903 276.10037 43.271957
v 186.81174 276.11438 43.105324
v 186.7292 276.17538 42.972187
v 186.60355 276.26706 42.908222
v 186.46843 276.36478 42.930565
v 186.36008 276.44244 43.03323
v 186.3075 276.4792 43.18871
v 186.32478 276.46515 43.355343
v 186.40732 276.40414 43.48848
v 186.53296 276.3125 43.552444
v 186.88412 276.54077 43.539734
v 187.00224 276.48825 43.425884
v 187.06198 276.4776 43.264454
v 187.04733 276.51166 43.0987
v 186.96223 276.5813 42.973038
v 186.82947 276.66788 42.92114
v 186.68463 276.74817 42.956905
v 186.56651 276.80066 43.070755
v 186.50677 276.8113 43.232185
v 186.52141 276.77725 43.397938
v 186.60652 276.7076 43.5236
v 186.73927 276.62106 43.575504
v 187.00417 276.76593 43.571354
v 187.13225 276.73547 43.465786
v 187.21996 276.77457 43.326817
v 187.24379 276.87274 43.191692
v 187.19739 277.0037 43.096615
v 187.09315 277.13235 43.06706
v 186.95903 277.2242 43.110947
v 186.83095 277.2547 43.21652
v 186.74324 277.2156 43.355488
v 186.7194 277.11743 43.490612
v 186.76581 276.98645 43.58569
v 186.87004 276.85782 43.615246
v 187.13214 276.87537 43.865902
v 187.24728 276.79926 43.77027
v 187.35872 276.80487 43.643826
v 187.43657 276.89078 43.520435
v 187.45999 277.0339 43.433174
v 187.4227 277.1959 43.405415
v 187.33469 277.3334 43.4446
v 187.21953 277.40952 43.540226
v 187.10811 277.40387 43.666676
v 187.03024 277.318 43.790062
v 187.00684 277.17487 43.877327
v 187.04413 277.01285 43.905087
v 187.51416 277.0323 44.132755
v 187.56927 276.9245 44.015938
v 187.62437 276.89444 43.859856
v 187.66472 276.95016 43.706333
v 187.67949 277.07672 43.596504
v 187.66472 277.24023 43.559795
v 187.62437 277.39688 43.60605
v 187.56927 277.50467 43.722866
v 187.51416 277.53473 43.87895
v 187.47382 277.479 44.032475
v 187.45906 277.35245 44.142303
v 187.47382 277.18893 44.17901
v 187.97957 277.04837 44.164593
v 187.98383 276.93625 44.03923
v 187.9881 276.9019 43.874603
v 187.99121 276.95444 43.714825
v 187.99236 277.07986 43.602703
v 187.99121 277.24454 43.568287
v 187.9881 277.40433 43.620796
v 187.98383 277.51645 43.74616
v 187.97957 277.5508 43.910786
v 187.97646 277.49826 44.070564
v 187.97531 277.37283 44.182686
v 187.97646 277.20816 44.217102
v 188.39973 277.04645 44.160767
v 188.3992 276.9343 44.035355
v 188.39865 276.8999 43.870678
v 188.39825 276.95245 43.710865
v 188.3981 277.07785 43.598732
v 188.39825 277.24252 43.564327
v 188.39865 277.40234 43.61687
v 188.3992 277.5145 43.742287
v 188.39973 277.5489 43.90696
v 188.40013 277.49634 44.066776
v 188.40028 277.37094 44.17891
v 188.40013 277.20624 44.21331
v 188.81435 277.04715 44.16216
v 188.81458 276.935 44.036747
v 188.8148 276.9006 43.87207
v 188.81499 276.95316 43.712254
v 188.81505 277.07855 43.60012
v 188.81499 277.24323 43.56572
v 188.8148 277.40305 43.618263
v 188.81458 277.5152 43.743675
v 188.81435 277.5496 43.90835
v 188.81416 277.49704 44.06817
v 188.8141 277.37164 44.1803
v 188.81416 277.20694 44.214706
v 189.23 277.05957 44.16968
v 189.22997 276.94183 44.049522
v 189.22992 276.89996 43.88659
v 189.22989 276.94513 43.724537
v 189.22987 277.0653 43.606796
v 189.22989 277.22824 43.564907
v 189.22992 277.3903 43.610096
v 189.22995 277.50803 43.73026
v 189.23 277.54993 43.893192
v 189.23003 277.50473 44.05524
v 189.23004 277.38455 44.172985
v 189.23003 277.22162 44.214874
v 189.65147 277.0475 44.1622
v 189.6554 276.93527 44.03693
v 189.65663 276.9007 43.8723
v 189.65483 276.953 43.712418
v 189.65048 277.0782 43.600124
v 189.64478 277.24274 43.56551
v 189.6392 277.4025 43.61785
v 189.63528 277.51474 43.743122
v 189.63406 277.54932 43.907757
v 189.63585 277.497 44.06764
v 189.6402 277.37183 44.17993
v 189.64592 277.20728 44.214542
v 190.11217 277.0377 44.127003
v 190.13582 276.95215 43.984016
v 190.13908 276.94745 43.81572
v 190.12108 277.02484 43.667202
v 190.08664 277.16357 43.578266
v 190.04498 277.32648 43.57274
v 190.00728 277.4699 43.6521
v 189.98363 277.55542 43.795086
v 189.98038 277.56015 43.963387
v 189.99838 277.48276 44.1119
v 190.03282 277.34402 44.200836
v 190.07448 277.18112 44.206367
v 190.46431 277.24274 44.15828
v 190.5443 277.15738 44.042686
v 190.59549 277.1444 43.884895
v 190.60417 277.20737 43.72719
v 190.56801 277.32938 43.61182
v 190.4967 277.4777 43.569706
v 190.40936 277.61264 43.61213
v 190.32938 277.698 43.727722
v 190.27818 277.71094 43.885513
v 190.26952 277.64798 44.04322
v 190.30566 277.526 44.15859
v 190.37697 277.3777 44.200703
v 190.71704 277.40787 44.30045
v 190.82413 277.33945 44.20084
v 190.91153 277.3491 44.061306
v 190.95583 277.4342 43.91924
v 190.94513 277.57202 43.8127
v 190.88234 277.72556 43.77024
v 190.78424 277.8537 43.803234
v 190.67714 277.92212 43.902843
v 190.58974 277.91248 44.042374
v 190.54546 277.82736 44.184444
v 190.55614 277.68958 44.29098
v 190.61894 277.536 44.333443
v 190.99387 277.522 44.512676
v 191.11774 277.4595 44.41889
v 191.22932 277.47803 44.293015
v 191.29872 277.57263 44.16878
v 191.30734 277.718 44.079475
v 191.25288 277.87512 44.049023
v 191.14992 278.00192 44.08559
v 191.02605 278.06445 44.179375
v 190.91446 278.0459 44.305252
v 190.84506 277.9513 44.429485
v 190.83644 277.80594 44.51879
v 190.8909 277.64883 44.549244
v 191.16635 277.70447 44.860714
v 191.29732 277.6201 44.804905
v 191.43037 277.6134 44.70499
v 191.52988 277.68625 44.587746
v 191.56917 277.81906 44.484585
v 191.53772 277.9763 44.42315
v 191.44395 278.11578 44.419903
v 191.31299 278.20016 44.47571
v 191.17993 278.20682 44.575626
v 191.08041 278.13397 44.69287
v 191.04112 278.00116 44.796032
v 191.07259 277.84393 44.857464
v 191.47699 277.8232 45.17476
v 191.60323 277.75848 45.095287
v 191.71675 277.77338 44.976036
v 191.78712 277.86395 44.84895
v 191.79552 278.0059 44.74809
v 191.73965 278.16116 44.70047
v 191.63452 278.2882 44.718864
v 191.50827 278.35294 44.798332
v 191.39476 278.338 44.917587
v 191.32439 278.24747 45.04467
v 191.316 278.10553 45.145535
v 191.37186 277.95023 45.19315
v 191.78966 278.08917 45.475273
v 191.88908 277.9779 45.40364
v 191.97818 277.93146 45.270935
v 192.0331 277.96228 45.112713
v 192.03911 278.06213 44.97137
v 191.99461 278.20422 44.88478
v 191.91151 278.3505 44.876144
v 191.8121 278.46176 44.947777
v 191.723 278.5082 45.080482
v 191.66809 278.4774 45.238705
v 191.66208 278.37753 45.38005
v 191.70657 278.23544 45.46664
v 192.16289 278.47595 45.538673
v 192.2336 278.3237 45.527893
v 192.29698 278.19882 45.434563
v 192.33606 278.1348 45.28369
v 192.34035 278.14877 45.115707
v 192.3087 278.237 44.97562
v 192.2496 278.37585 44.900963
v 192.1789 278.5281 44.911747
v 192.1155 278.65298 45.005077
v 192.07643 278.717 45.15595
v 192.07214 278.70303 45.323933
v 192.10379 278.6148 45.46402
v 192.60521 278.54727 45.53142
v 192.64145 278.3915 45.479206
v 192.66605 278.28186 45.354046
v 192.67241 278.24768 45.189472
v 192.65881 278.29813 45.029587
v 192.62892 278.41968 44.91723
v 192.59074 278.5798 44.882507
v 192.55449 278.73557 44.93472
v 192.52989 278.84525 45.05988
v 192.52354 278.87943 45.224453
v 192.53712 278.82898 45.38434
v 192.56702 278.7074 45.496696
v 193.00685 278.61914 45.535606
v 193.08348 278.4752 45.494305
v 193.14044 278.3689 45.376995
v 193.16245 278.32877 45.21511
v 193.14363 278.36554 45.052032
v 193.089 278.46936 44.931454
v 193.01323 278.61243 44.88568
v 192.9366 278.75638 44.926987
v 192.87965 278.86267 45.044296
v 192.85764 278.9028 45.20618
v 192.87646 278.86603 45.36926
v 192.93108 278.7622 45.489838
v 193.27704 278.93497 45.53472
v 193.39583 278.82227 45.496185
v 193.4847 278.73785 45.38093
v 193.5198 278.70438 45.21984
v 193.49176 278.7308 45.056084
v 193.40807 278.81006 44.933533
v 193.29117 278.9209 44.88503
v 193.17236 279.0336 44.923565
v 193.08351 279.118 45.03882
v 193.0484 279.15146 45.199905
v 193.07645 279.12503 45.363667
v 193.16013 279.0458 45.486217
v 193.58046 279.2189 45.535015
v 193.69513 279.10355 45.492065
v 193.77931 279.0189 45.373543
v 193.81044 278.9876 45.2112
v 193.78018 279.0181 45.048542
v 193.69664 279.10214 44.929153
v 193.5822 279.2173 44.885017
v 193.46753 279.33264 44.927967
v 193.38335 279.41733 45.04649
v 193.35222 279.4486 45.20883
v 193.38248 279.41812 45.37149
v 193.46602 279.33405 45.49088
v 193.83408 279.5495 45.53062
v 193.95753 279.4364 45.51426
v 194.05841 279.34396 45.41637
v 194.10968 279.297 45.263187
v 194.09763 279.30804 45.09575
v 194.02544 279.37418 44.95893
v 193.91249 279.47763 44.88938
v 193.78905 279.59076 44.905746
v 193.68816 279.68317 45.003635
v 193.63689 279.73016 45.15682
v 193.64896 279.71912 45.324253
v 193.72113 279.65298 45.461075
v 194.04279 279.8766 45.521965
v 194.18149 279.7823 45.533043
v 194.30965 279.70084 45.458637
v 194.39291 279.65402 45.318684
v 194.409 279.65445 45.150684
v 194.35356 279.70197 44.999653
v 194.24149 279.78384 44.90606
v 194.1028 279.87814 44.89498
v 193.97464 279.9596 44.969387
v 193.89137 280.0064 45.10934
v 193.87529 280.00598 45.27734
v 193.93071 279.95847 45.42837
v 194.122 280.16962 45.528606
v 194.23659 280.04965 45.55117
v 194.37704 279.96893 45.498497
v 194.50574 279.94916 45.384697
v 194.58818 279.99557 45.240265
v 194.60228 280.09573 45.1039
v 194.54427 280.22284 45.012146
v 194.42967 280.3428 44.98958
v 194.28922 280.42352 45.042255
v 194.16052 280.4433 45.15605
v 194.07808 280.39688 45.300484
v 194.06398 280.29672 45.436848
v 194.2621 280.32062 45.706203
v 194.30211 280.15723 45.692062
v 194.40547 280.03204 45.642082
v 194.54451 279.97867 45.56965
v 194.68196 280.01135 45.494175
v 194.78098 280.12137 45.435883
v 194.81506 280.2792 45.410393
v 194.77505 280.4426 45.42453
v 194.67169 280.56778 45.474514
v 194.53265 280.62115 45.546947
v 194.3952 280.58847 45.62242
v 194.29619 280.47845 45.680714
v 194.5266 280.3176 46.166492
v 194.55751 280.1541 46.141075
v 194.64445 280.0323 46.063793
v 194.76414 279.9848 45.95535
v 194.88448 280.02438 45.844807
v 194.97324 280.14038 45.76178
v 195.00662 280.30176 45.728516
v 194.97571 280.46524 45.753933
v 194.88876 280.58707 45.831215
v 194.76909 280.63455 45.93966
v 194.64874 280.59497 46.0502
v 194.55998 280.47897 46.13323
v 194.96887 280.3072 46.50715
v 194.98686 280.14542 46.46509
v 195.03293 280.02844 46.353683
v 195.09473 279.9876 46.202778
v 195.15569 280.03384 46.052807
v 195.1995 280.15475 45.94396
v 195.21439 280.31796 45.905396
v 195.1964 280.47974 45.947453
v 195.15034 280.59668 46.05886
v 195.08855 280.6375 46.209766
v 195.02759 280.59128 46.359737
v 194.98378 280.47037 46.468586
v 195.32115 280.31256 46.51811
v 195.34572 280.15005 46.4822
v 195.41292 280.03104 46.384068
v 195.50473 279.98746 46.25001
v 195.59659 280.03094 46.115944
v 195.66385 280.14987 46.017796
v 195.68849 280.31235 45.98186
v 195.66394 280.47485 46.017773
v 195.59674 280.59387 46.115902
v 195.50491 280.63745 46.24996
v 195.41307 280.59396 46.384026
v 195.34581 280.47504 46.482178
v 195.4125 280.25662 46.710976
v 195.47473 280.10403 46.662094
v 195.59567 280.0073 46.59086
v 195.74289 279.9923 46.516357
v 195.87697 280.06314 46.458557
v 195.96196 280.20078 46.43294
v 195.97511 280.36835 46.446373
v 195.91289 280.52094 46.49526
v 195.79195 280.61768 46.566494
v 195.64473 280.63266 46.64099
v 195.51065 280.56183 46.698795
v 195.42566 280.4242 46.72441
v 195.65334 280.1938 46.989227
v 195.73044 280.05862 46.913563
v 195.85335 279.99146 46.832115
v 195.98914 280.01035 46.7667
v 196.10143 280.11017 46.734856
v 196.16013 280.26422 46.74511
v 196.14949 280.43118 46.794712
v 196.07239 280.56638 46.870377
v 195.94948 280.6335 46.951828
v 195.81367 280.61465 47.01724
v 195.7014 280.5148 47.049084
v 195.6427 280.36078 47.038834
v 195.98064 280.06787 47.30346
v 196.05597 279.9746 47.175407
v 196.16405 279.9614 47.057186
v 196.27591 280.03177 46.980465
v 196.36159 280.16687 46.96581
v 196.39812 280.3305 47.01714
v 196.37572 280.47882 47.12071
v 196.30038 280.57205 47.248756
v 196.19232 280.58527 47.36698
v 196.08046 280.51492 47.4437
v 195.99478 280.37982 47.45836
v 195.95825 280.2162 47.40703
v 196.36179 279.88156 47.627506
v 196.39284 279.82776 47.46466
v 196.45337 279.8559 47.307865
v 196.52718 279.9584 47.199123
v 196.59447 280.10782 47.167576
v 196.63722 280.26413 47.221676
v 196.64398 280.3854 47.346928
v 196.61293 280.4392 47.50977
v 196.5524 280.41107 47.66657
v 196.47859 280.30856 47.77531
v 196.4113 280.15915 47.806858
v 196.36855 280.00284 47.752758
v 196.84688 279.75287 47.715
v 196.8381 279.6914 47.558636
v 196.84555 279.71487 47.392204
v 196.86725 279.81705 47.2603
v 196.89735 279.9705 47.198265
v 196.92783 280.13412 47.222725
v 196.95049 280.2641 47.32712
v 196.95927 280.32556 47.483486
v 196.95181 280.3021 47.64992
v 196.93013 280.19992 47.781826
v 196.90001 280.04648 47.843857
v 196.86955 279.88284 47.819397
v 197.3081 279.76166 47.75993
v 197.30573 279.67087 47.618324
v 197.30533 279.663 47.450275
v 197.307 279.7402 47.30081
v 197.31033 279.88177 47.20998
v 197.3144 280.04977 47.20212
v 197.31813 280.1992 47.27934
v 197.32051 280.28998 47.420944
v 197.32092 280.29785 47.588993
v 197.31923 280.22064 47.738457
v 197.3159 280.07907 47.82929
v 197.31183 279.91107 47.837147
v 197.7256 279.82532 47.801193
v 197.72368 279.7066 47.682007
v 197.72302 279.66336 47.519424
v 197.72383 279.7072 47.35701
v 197.72586 279.8264 47.238277
v 197.72858 279.98895 47.195045
v 197.73125 280.15134 47.2389
v 197.73317 280.27005 47.35808
v 197.73383 280.3133 47.520664
v 197.73303 280.26944 47.683083
v 197.731 280.15027 47.80181
v 197.72829 279.9877 47.845043
v 198.10182 279.80963 47.80152
v 198.07146 279.69455 47.68262
v 198.06032 279.65237 47.52014
v 198.0714 279.69443 47.35762
v 198.10173 279.8094 47.2386
v 198.14319 279.9665 47.194984
v 198.18466 280.12363 47.238445
v 198.21504 280.2387 47.357346
v 198.22618 280.28088 47.519825
v 198.21509 280.23883 47.682346
v 198.18475 280.12387 47.80136
v 198.1433 279.96677 47.844982
v 198.4502 279.6317 47.801476
v 198.40292 279.52252 47.68253
v 198.38562 279.48257 47.520035
v 198.40292 279.5225 47.35753
v 198.45018 279.63165 47.23856
v 198.51474 279.7808 47.195004
v 198.5793 279.9299 47.23853
v 198.62657 280.0391 47.35748
v 198.64388 280.07907 47.519974
v 198.62657 280.03912 47.682476
v 198.57932 279.92996 47.80145
v 198.51476 279.78085 47.845005
v 198.87466 279.43243 47.770714
v 198.86058 279.3358 47.63372
v 198.85826 279.3199 47.466255
v 198.86833 279.38898 47.313194
v 198.88808 279.52454 47.215546
v 198.91222 279.69025 47.199474
v 198.93428 279.84174 47.26929
v 198.94836 279.93835 47.406284
v 198.95067 279.95425 47.573746
v 198.94061 279.88516 47.726807
v 198.92087 279.7496 47.824455
v 198.89673 279.5839 47.840527
v 199.31436 279.4948 47.797413
v 199.31961 279.3786 47.67599
v 199.32469 279.33878 47.51271
v 199.32825 279.38602 47.351315
v 199.32933 279.50763 47.235054
v 199.32764 279.67105 47.19508
v 199.32364 279.8325 47.2421
v 199.31839 279.9487 47.36352
v 199.31332 279.98853 47.526806
v 199.30977 279.94128 47.6882
v 199.30869 279.81967 47.804462
v 199.31036 279.65625 47.844437
v 199.62958 279.5066 47.813427
v 199.64484 279.38223 47.701546
v 199.68388 279.32996 47.546787
v 199.73624 279.3637 47.39063
v 199.78789 279.47446 47.274902
v 199.825 279.63254 47.23062
v 199.83762 279.7956 47.269653
v 199.82236 279.91992 47.381535
v 199.78331 279.97223 47.53629
v 199.73094 279.93848 47.69245
v 199.67929 279.82773 47.808174
v 199.6422 279.66965 47.852455
v 199.9178 279.37292 47.92948
v 199.95366 279.2652 47.795353
v 200.02303 279.2336 47.64173
v 200.10733 279.2866 47.509773
v 200.18396 279.40994 47.434845
v 200.2324 279.57065 47.43702
v 200.23967 279.72562 47.515713
v 200.20381 279.83334 47.649837
v 200.13443 279.86496 47.803463
v 200.05014 279.81198 47.935417
v 199.97351 279.6886 48.010345
v 199.92506 279.5279 48.008175
v 200.38055 279.16443 48.010838
v 200.39467 279.1461 47.84708
v 200.42366 279.21228 47.699093
v 200.45976 279.34528 47.60652
v 200.4933 279.50943 47.594173
v 200.51529 279.66077 47.665356
v 200.51984 279.75873 47.800995
v 200.50572 279.77707 47.964752
v 200.47673 279.71088 48.11274
v 200.44063 279.57788 48.20531
v 200.40709 279.41373 48.21766
v 200.3851 279.2624 48.146477
v 200.7616 279.15048 48.019295
v 200.72742 279.10056 47.86396
v 200.72678 279.13052 47.69678
v 200.75984 279.2324 47.562553
v 200.81776 279.3788 47.497246
v 200.88501 279.5306 47.518353
v 200.94356 279.64706 47.62022
v 200.97774 279.69702 47.775555
v 200.97838 279.66705 47.94273
v 200.94531 279.5652 48.076958
v 200.88739 279.41876 48.14227
v 200.82014 279.26697 48.121162
v 201.07558 278.90112 48.034782
v 201.05751 278.8488 47.874992
v 201.07301 278.87656 47.709114
v 201.11794 278.977 47.581593
v 201.18022 279.12317 47.5266
v 201.2432 279.27594 47.558865
v 201.28998 279.39435 47.66975
v 201.30804 279.4467 47.82954
v 201.29254 279.4189 47.99542
v 201.24762 279.3185 48.12294
v 201.18533 279.1723 48.177933
v 201.12236 279.01953 48.145668
v 201.49051 278.80884 47.976585
v 201.48157 278.78717 47.809956
v 201.50275 278.8465 47.653927
v 201.5484 278.97095 47.5503
v 201.60628 279.12714 47.526848
v 201.66087 279.2733 47.58985
v 201.69756 279.37018 47.72243
v 201.7065 279.39185 47.889057
v 201.68532 279.33252 48.04509
v 201.63966 279.20807 48.148716
v 201.58179 279.05185 48.17217
v 201.52719 278.90573 48.109165
v 201.85774 278.59756 48.01311
v 201.84444 278.55576 47.850704
v 201.8577 278.59686 47.688114
v 201.894 278.7099 47.56891
v 201.94362 278.86453 47.52503
v 201.99324 279.01938 47.568233
v 202.02957 279.1329 47.686947
v 202.0429 279.1747 47.849354
v 202.02963 279.13358 48.011944
v 201.99332 279.02057 48.13115
v 201.94371 278.8659 48.17503
v 201.89409 278.7111 48.131824
v 202.3424 278.56342 48.01257
v 202.3399 278.5199 47.850082
v 202.34239 278.56332 47.68757
v 202.3492 278.68207 47.568577
v 202.3585 278.84427 47.52499
v 202.36781 279.00653 47.56849
v 202.37463 279.12534 47.687416
v 202.37714 279.16885 47.849903
v 202.37465 279.12543 48.012413
v 202.36784 279.00668 48.131405
v 202.35854 278.84445 48.17499
v 202.34923 278.68222 48.131496
v 202.71402 278.54248 48.012573
v 202.70488 278.49988 47.850086
v 202.714 278.54242 47.687576
v 202.73895 278.6587 47.568584
v 202.77304 278.81757 47.525
v 202.80711 278.97647 47.568504
v 202.83208 279.0928 47.68743
v 202.84122 279.13544 47.849922
v 202.83209 279.0929 48.012432
v 202.80714 278.9766 48.13142
v 202.77306 278.81772 48.175003
v 202.73898 278.65884 48.131504
v 203.11769 278.39407 48.012497
v 203.11082 278.35107 47.85
v 203.11769 278.39407 47.687496
v 203.13644 278.51154 47.568542
v 203.16206 278.67203 47.525
v 203.18768 278.8325 47.568546
v 203.20644 278.94995 47.687504
v 203.2133 278.99295 47.850006
v 203.20644 278.94995 48.012505
v 203.18768 278.8325 48.131462
v 203.16206 278.672 48.175003
v 203.13644 278.51154 48.13146
v 203.58115 278.46106 48.081356
v 203.58266 278.37598 47.936234
v 203.58267 278.37485 47.768
v 203.58119 278.45795 47.621746
v 203.57861 278.60306 47.53665
v 203.57564 278.77124 47.535515
v 203.57303 278.91748 47.61865
v 203.57152 279.00256 47.76377
v 203.5715 279.0037 47.932
v 203.57298 278.9206 48.07826
v 203.57556 278.77548 48.163353
v 203.57854 278.60727 48.164486
v 203.98859 278.40784 48.01674
v 203.99173 278.36182 47.854954
v 203.99507 278.40286 47.69184
v 203.99771 278.52 47.571114
v 203.99895 278.6818 47.52512
v 203.99844 278.84494 47.566177
v 203.99634 278.9657 47.683292
v 203.9932 279.01172 47.84508
v 203.98985 278.97067 48.00819
v 203.98721 278.85355 48.128918
v 203.98598 278.69174 48.174915
v 203.98648 278.5286 48.133854
v 204.3761 278.4078 48.02885
v 204.40714 278.36267 47.869774
v 204.43826 278.4046 47.709866
v 204.46115 278.5224 47.591972
v 204.46968 278.68445 47.54768
v 204.46155 278.84738 47.588863
v 204.43893 278.9675 47.70448
v 204.4079 279.01263 47.863556
v 204.37677 278.9707 48.023464
v 204.35388 278.8529 48.141357
v 204.34535 278.69086 48.18565
v 204.35349 278.52792 48.14447
v 204.6219 278.47125 48.178543
v 204.72508 278.3788 48.078197
v 204.8479 278.36908 47.968506
v 204.95746 278.4446 47.878853
v 205.02441 278.58517 47.833267
v 205.03082 278.7531 47.84396
v 204.97495 278.90344 47.908066
v 204.87178 278.99585 48.008408
v 204.74896 279.0056 48.118103
v 204.63939 278.93008 48.207752
v 204.57243 278.78952 48.25334
v 204.56604 278.62155 48.24265
v 204.72783 278.46094 48.592068
v 204.85437 278.37836 48.530346
v 204.99626 278.3799 48.444443
v 205.11546 278.46518 48.357372
v 205.18004 278.61133 48.29247
v 205.1727 278.77917 48.26712
v 205.0954 278.92374 48.288124
v 204.96884 279.00632 48.349842
v 204.82697 279.00476 48.43575
v 204.70775 278.9195 48.522816
v 204.64317 278.77338 48.58772
v 204.65051 278.60553 48.613068
v 205.08743 278.56342 48.810925
v 205.17636 278.4534 48.726646
v 205.27808 278.42032 48.615295
v 205.36531 278.47296 48.506706
v 205.41469 278.59732 48.42998
v 205.413 278.75998 48.40567
v 205.36069 278.91745 48.440292
v 205.27174 279.02747 48.52457
v 205.17004 279.06058 48.63592
v 205.08281 279.0079 48.74451
v 205.03342 278.88358 48.82124
v 205.03511 278.7209 48.845547
v 205.43726 278.57947 49.000385
v 205.47101 278.51688 48.86554
v 205.53142 278.53714 48.727463
v 205.60231 278.6348 48.623146
v 205.66467 278.7837 48.580547
v 205.70181 278.94394 48.611076
v 205.70377 279.0726 48.706554
v 205.67003 279.1352 48.8414
v 205.60962 279.11493 48.97948
v 205.53873 279.01727 49.083794
v 205.47635 278.86838 49.126392
v 205.43921 278.70813 49.095863
v 205.6439 278.3817 49.0823
v 205.64244 278.3112 48.91711
v 205.70251 278.30212 48.772694
v 205.80803 278.357 48.687744
v 205.9307 278.46106 48.685024
v 206.03764 278.58646 48.76526
v 206.10023 278.6996 48.906956
v 206.10168 278.77014 49.07214
v 206.04161 278.77917 49.216557
v 205.93611 278.7243 49.301506
v 205.81345 278.62024 49.30423
v 205.7065 278.49484 49.22399
v 205.87148 278.119 49.28184
v 205.90523 278.0508 49.165943
v 205.99591 278.04797 49.058434
v 206.11925 278.11124 48.988117
v 206.24219 278.22366 48.973835
v 206.33177 278.35513 49.019413
v 206.36403 278.47037 49.11264
v 206.33029 278.53854 49.22854
v 206.2396 278.54138 49.33605
v 206.11626 278.4781 49.406364
v 205.99333 278.36566 49.420647
v 205.90373 278.23422 49.37507
v 206.19171 277.83612 49.4355
v 206.22551 277.75903 49.321888
v 206.30853 277.75378 49.207703
v 206.4185 277.82178 49.12354
v 206.52597 277.94482 49.09195
v 206.60214 278.0899 49.121395
v 206.6266 278.2182 49.203995
v 206.59279 278.2953 49.317608
v 206.50978 278.30054 49.431793
v 206.39981 278.2325 49.515957
v 206.29234 278.1095 49.547546
v 206.21617 277.9644 49.518097
v 206.55981 277.73398 49.599842
v 206.58102 277.61646 49.506012
v 206.64018 277.5704 49.389065
v 206.72145 277.6082 49.280342
v 206.80302 277.71967 49.208977
v 206.86308 277.87497 49.194084
v 206.8855 278.0325 49.239662
v 206.86429 278.15005 49.333496
v 206.80513 278.1961 49.45044
v 206.72388 278.15833 49.559162
v 206.64229 278.04684 49.63053
v 206.58224 277.89154 49.64542
v 206.9305 277.59253 49.601612
v 206.9664 277.51855 49.48586
v 207.04213 277.52194 49.37804
v 207.1374 277.60178 49.307045
v 207.2267 277.73666 49.291893
v 207.28607 277.8905 49.336647
v 207.29962 278.02203 49.429317
v 207.26372 278.096 49.545067
v 207.18797 278.09262 49.652885
v 207.0927 278.0128 49.723885
v 207.00342 277.87787 49.739037
v 206.94405 277.72406 49.69428
v 207.1997 277.29715 49.749676
v 207.28384 277.33197 49.61068
v 207.39272 277.42813 49.52673
v 207.49713 277.55994 49.520313
v 207.56912 277.69202 49.593155
v 207.58942 277.789 49.725735
v 207.55254 277.82492 49.88253
v 207.4684 277.79013 50.021526
v 207.35954 277.69394 50.10548
v 207.25511 277.56216 50.111893
v 207.18312 277.43005 50.03905
v 207.16284 277.33307 49.90647
v 207.63344 277.024 49.829193
v 207.67627 277.06708 49.681057
v 207.73167 277.18213 49.583492
v 207.7848 277.33835 49.562637
v 207.82143 277.49387 49.62408
v 207.83171 277.607 49.75136
v 207.81291 277.64746 49.910374
v 207.77008 277.60437 50.05851
v 207.71466 277.48932 50.15608
v 207.66154 277.3331 50.176933
v 207.62492 277.17758 50.115486
v 207.61464 277.06445 49.988205
v 208.08678 277.01523 49.887726
v 208.15959 277.06494 49.74662
v 208.22307 277.18738 49.65623
v 208.26021 277.34976 49.64078
v 208.26105 277.50858 49.704407
v 208.22536 277.62125 49.830063
v 208.16272 277.6576 49.984077
v 208.0899 277.60788 50.125183
v 208.02643 277.48544 50.215572
v 207.98929 277.32306 50.231026
v 207.98845 277.16425 50.167397
v 208.02412 277.05157 50.041744
v 208.40657 276.89496 50.177494
v 208.45442 276.93134 50.020393
v 208.50204 277.04413 49.90499
v 208.5367 277.20312 49.862206
v 208.54909 277.3657 49.9035
v 208.53589 277.4883 50.017815
v 208.50064 277.53812 50.174515
v 208.4528 277.50174 50.33161
v 208.40517 277.38895 50.447014
v 208.37051 277.22995 50.4898
v 208.35812 277.06735 50.448505
v 208.37132 276.94476 50.334194
v 208.86221 276.90393 50.136944
v 208.87018 276.95557 49.977036
v 208.87761 277.08032 49.864395
v 208.88254 277.24475 49.8292
v 208.88362 277.40482 49.880882
v 208.88058 277.51764 50.005596
v 208.87424 277.55298 50.16992
v 208.86627 277.50137 50.32983
v 208.85884 277.37662 50.44247
v 208.85391 277.2122 50.477665
v 208.85283 277.0521 50.425983
v 208.85587 276.93927 50.30127
v 209.20209 276.8842 50.13736
v 209.27489 276.92072 50.0172
v 209.34866 277.0319 49.93456
v 209.40366 277.188 49.911575
v 209.42511 277.34717 49.95441
v 209.4073 277.46674 50.051586
v 209.355 277.5147 50.177063
v 209.2822 277.4782 50.297222
v 209.20842 277.367 50.379864
v 209.15344 277.2109 50.402847
v 209.13197 277.05176 50.360012
v 209.14978 276.93216 50.262836
v 209.44638 276.75082 50.2575
v 209.53366 276.8 50.130085
v 209.63165 276.91302 50.0743
v 209.71411 277.05966 50.105087
v 209.75894 277.2006 50.214203
v 209.75414 277.29807 50.37241
v 209.70096 277.32596 50.53731
v 209.6137 277.2768 50.664726
v 209.5157 277.16376 50.720512
v 209.43323 277.01712 50.689724
v 209.3884 276.8762 50.580605
v 209.39322 276.77872 50.4224
v 209.80922 276.55045 50.38756
v 209.85861 276.63593 50.256428
v 209.92715 276.77322 50.192596
v 209.9965 276.92557 50.213177
v 210.04808 277.05212 50.31265
v 210.06804 277.119 50.464363
v 210.05106 277.10825 50.627666
v 210.00166 277.02277 50.7588
v 209.9331 276.88547 50.82263
v 209.86375 276.73312 50.80205
v 209.8122 276.60657 50.70258
v 209.79222 276.5397 50.550865
v 210.30405 276.37152 50.461296
v 210.37314 276.43466 50.333775
v 210.42851 276.5667 50.262203
v 210.45532 276.73224 50.26576
v 210.4464 276.88696 50.343483
v 210.4041 276.9894 50.474556
v 210.3398 277.0121 50.623856
v 210.27069 276.94894 50.751373
v 210.21532 276.81693 50.822945
v 210.1885 276.65137 50.819393
v 210.19743 276.49664 50.741665
v 210.23973 276.39423 50.61059
v 210.70584 276.43585 50.70824
v 210.80247 276.53058 50.613518
v 210.8493 276.68195 50.56422
v 210.8338 276.84946 50.573547
v 210.76012 276.9882 50.639008
v 210.64798 277.061 50.743053
v 210.52745 277.04834 50.857815
v 210.43083 276.95364 50.952534
v 210.38399 276.80225 51.001835
v 210.39949 276.63474 50.992504
v 210.47319 276.496 50.927048
v 210.58531 276.42322 50.822998
v 210.97218 276.45786 50.959034
v 211.02844 276.57834 50.855915
v 211.04892 276.7414 50.81979
v 211.0281 276.90332 50.860336
v 210.9716 277.02072 50.96669
v 210.89455 277.06216 51.110355
v 210.81757 277.01654 51.252834
v 210.7613 276.8961 51.355953
v 210.74083 276.73303 51.39208
v 210.76164 276.5711 51.351532
v 210.81815 276.4537 51.24518
v 210.8952 276.41223 51.101513
v 211.31467 276.4675 50.987785
v 211.32016 276.59406 50.87706
v 211.32175 276.75906 50.844357
v 211.31898 276.91833 50.898438
v 211.31262 277.02917 51.024815
v 211.30437 277.0619 51.18962
v 211.29643 277.00772 51.348698
v 211.29092 276.88116 51.459423
v 211.28935 276.71613 51.492126
v 211.29211 276.55685 51.438046
v 211.29846 276.446 51.311672
v 211.30672 276.41333 51.146866
v 211.71939 276.47772 50.951763
v 211.71767 276.6102 50.84809
v 211.71669 276.77676 50.824547
v 211.7167 276.93283 50.887436
v 211.7177 277.0365 51.01991
v 211.71942 277.0601 51.18647
v 211.7214 276.99722 51.342487
v 211.72311 276.86475 51.44616
v 211.7241 276.69815 51.469704
v 211.72409 276.5421 51.406815
v 211.72308 276.43842 51.27434
v 211.72136 276.41486 51.10778
v 212.18303 276.46906 50.988045
v 212.19131 276.59348 50.87525
v 212.18466 276.7575 50.838577
v 212.16486 276.91718 50.887844
v 212.13722 277.0297 51.00985
v 212.10913 277.0649 51.17191
v 212.08813 277.0134 51.330597
v 212.07986 276.88895 51.44339
v 212.08652 276.7249 51.48007
v 212.10631 276.56528 51.4308
v 212.13396 276.45276 51.308792
v 212.16205 276.41754 51.146732
v 212.65266 276.51898 51.19346
v 212.68365 276.63135 51.066135
v 212.67363 276.7886 50.99895
v 212.62526 276.94858 51.00991
v 212.55151 277.06845 51.096077
v 212.47215 277.11606 51.23436
v 212.40843 277.07864 51.387707
v 212.37744 276.96628 51.51503
v 212.38747 276.80905 51.582214
v 212.43584 276.64905 51.571255
v 212.50958 276.5292 51.485092
v 212.58894 276.4816 51.346806
v 212.9536 276.63947 51.39155
v 212.96269 276.75424 51.2644
v 212.9428 276.91266 51.20519
v 212.89926 277.0722 51.22978
v 212.84373 277.1902 51.33158
v 212.7911 277.235 51.483322
v 212.75546 277.19455 51.644337
v 212.74637 277.07977 51.771484
v 212.76627 276.9214 51.830696
v 212.8098 276.7618 51.806103
v 212.86533 276.64383 51.7043
v 212.91795 276.59903 51.552563
v 213.32773 276.6442 51.43406
v 213.31026 276.70804 51.279266
v 213.28114 276.83942 51.17827
v 213.24821 277.00317 51.15813
v 213.22026 277.15536 51.224243
v 213.2048 277.25528 51.358894
v 213.20598 277.2761 51.526005
v 213.22345 277.21225 51.680798
v 213.25256 277.08084 51.78179
v 213.28549 276.9171 51.801933
v 213.31343 276.7649 51.73582
v 213.32889 276.665 51.601166
v 213.70096 276.77527 51.364582
v 213.68951 276.87302 51.228153
v 213.67165 277.02542 51.159218
v 213.6521 277.19165 51.17625
v 213.63615 277.32715 51.27468
v 213.62805 277.3956 51.42814
v 213.62997 277.3787 51.59551
v 213.64142 277.2809 51.731937
v 213.6593 277.1285 51.800873
v 213.67883 276.96228 51.78384
v 213.69478 276.82678 51.68541
v 213.70288 276.75833 51.53195
v 214.07452 276.74887 51.373005
v 214.08037 276.84335 51.23396
v 214.08618 276.99475 51.160873
v 214.09042 277.16248 51.173325
v 214.09196 277.30157 51.267986
v 214.09036 277.37482 51.419487
v 214.08607 277.36252 51.587234
v 214.08025 277.26804 51.72628
v 214.07443 277.11664 51.79937
v 214.07019 276.9489 51.786915
v 214.06865 276.8098 51.692253
v 214.07024 276.73657 51.540752
v 214.49854 276.76587 51.35033
v 214.52951 276.87805 51.22878
v 214.5513 277.03754 51.17963
v 214.55807 277.20157 51.216057
v 214.548 277.3262 51.328297
v 214.52379 277.37805 51.48627
v 214.49191 277.3432 51.64766
v 214.46094 277.231 51.76921
v 214.43913 277.07153 51.81836
v 214.43237 276.9075 51.781933
v 214.44244 276.78287 51.669693
v 214.46666 276.73102 51.511715
v 214.8873 276.69983 51.47982
v 214.97084 276.8017 51.37512
v 215.03165 276.95404 51.337498
v 215.05344 277.11603 51.37704
v 215.03036 277.24423 51.48315
v 214.9686 277.30435 51.62739
v 214.8847 277.28024 51.771122
v 214.80116 277.17838 51.875824
v 214.74036 277.02603 51.913445
v 214.71857 276.86404 51.8739
v 214.74164 276.7358 51.76779
v 214.8034 276.67572 51.62355
v 215.19226 276.57352 51.737587
v 215.2358 276.67902 51.61405
v 215.26804 276.83517 51.560547
v 215.28036 277.00012 51.591404
v 215.26947 277.12967 51.69836
v 215.23827 277.18912 51.852757
v 215.19513 277.1625 52.01322
v 215.1516 277.057 52.136757
v 215.11935 276.90085 52.190266
v 215.10703 276.73587 52.159405
v 215.11792 276.60632 52.05245
v 215.14912 276.5469 51.898052
v 215.59949 276.60977 51.66356
v 215.5864 276.71848 51.535995
v 215.57722 276.87677 51.47963
v 215.57445 277.04224 51.509567
v 215.57881 277.1705 51.617786
v 215.58913 277.22723 51.775288
v 215.60266 277.19724 51.939873
v 215.61575 277.0885 52.067436
v 215.62492 276.9302 52.123802
v 215.6277 276.76474 52.093864
v 215.62335 276.63647 51.985645
v 215.61302 276.57974 51.828144
v 215.99344 276.6269 51.62824
v 216.00595 276.75446 51.519295
v 216.02121 276.91922 51.48902
v 216.03513 277.07706 51.545532
v 216.04398 277.18567 51.673683
v 216.0454 277.21594 51.83914
v 216.03899 277.1598 51.99757
v 216.02647 277.03223 52.106514
v 216.01122 276.86743 52.136787
v 215.9973 276.7096 52.080276
v 215.98845 276.60098 51.95212
v 215.98703 276.5707 51.786667
v 216.36249 276.5595 51.638386
v 216.39024 276.6789 51.52316
v 216.4277 276.83832 51.48466
v 216.46484 276.99506 51.533207
v 216.49168 277.10712 51.65579
v 216.50105 277.14447 51.819557
v 216.49043 277.09708 51.980637
v 216.46266 276.9777 52.09586
v 216.4252 276.81827 52.134357
v 216.38808 276.66153 52.08581
v 216.36124 276.54947 51.96323
v 216.35187 276.51212 51.79946
v 216.79277 276.4224 51.64926
v 216.80534 276.54 51.52964
v 216.82254 276.70135 51.48519
v 216.83974 276.8632 51.527824
v 216.85233 276.98215 51.646114
v 216.85693 277.02637 51.80837
v 216.85234 276.98398 51.97111
v 216.83975 276.86636 52.090733
v 216.82256 276.70502 52.13518
v 216.80537 276.54318 52.09255
v 216.79277 276.42422 51.97426
v 216.78816 276.38 51.812004
v 217.24513 276.46048 51.64809
v 217.24129 276.57913 51.528873
v 217.23605 276.74146 51.484978
v 217.23083 276.90396 51.528168
v 217.22702 277.0231 51.646866
v 217.22565 277.067 51.80927
v 217.22707 277.0238 51.971867
v 217.23091 276.90518 52.09108
v 217.23615 276.74286 52.134975
v 217.24138 276.58035 52.09179
v 217.24518 276.46118 51.973087
v 217.24657 276.41733 51.810684
v 217.62999 276.44937 51.647263
v 217.639 276.56808 51.52841
v 217.65134 276.73016 51.485012
v 217.66365 276.89215 51.528698
v 217.67265 277.01065 51.647762
v 217.67595 277.05392 51.810303
v 217.67262 277.01038 51.972763
v 217.66359 276.89166 52.091618
v 217.65128 276.72958 52.135014
v 217.63896 276.5676 52.091328
v 217.62996 276.44907 51.972263
v 217.62666 276.4058 51.809727
v 218.02962 276.39984 51.647484
v 218.04398 276.51794 51.528534
v 218.06358 276.67926 51.485
v 218.0832 276.84058 51.52855
v 218.09756 276.95865 51.647514
v 218.10283 277.00186 51.81002
v 218.09756 276.95865 51.972515
v 218.0832 276.84055 52.09147
v 218.0636 276.67923 52.135
v 218.04398 276.5179 52.09145
v 218.02962 276.39984 51.972485
v 218.02435 276.35663 51.809982
v 218.51395 276.35068 51.647507
v 218.49791 276.46857 51.52855
v 218.476 276.62958 51.485004
v 218.45409 276.7906 51.52854
v 218.43805 276.90845 51.6475
v 218.43217 276.9516 51.809998
v 218.43805 276.90848 51.9725
v 218.45409 276.7906 52.091457
v 218.476 276.62958 52.135002
v 218.49791 276.46857 52.091465
v 218.51395 276.35068 51.972507
v 218.51982 276.30756 51.81001
v 218.95625 276.5231 51.647503
v 218.91563 276.6349 51.528545
v 218.86014 276.78763 51.485
v 218.80464 276.94037 51.52854
v 218.764 277.05215 51.6475
v 218.74915 277.09308 51.81
v 218.764 277.05215 51.9725
v 218.80464 276.94037 52.091457
v 218.86014 276.78763 52.135002
v 218.91563 276.6349 52.09146
v 218.95625 276.5231 51.972504
v 218.97113 276.48218 51.810005
v 219.29517 276.6343 51.647503
v 219.27867 276.7521 51.52854
v 219.25613 276.91306 51.485
v 219.2336 277.07397 51.528545
v 219.2171 277.19177 51.647503
v 219.21106 277.2349 51.81
v 219.2171 277.19177 51.972504
v 219.2336 277.07397 52.09146
v 219.25613 276.91306 52.135002
v 219.27867 276.7521 52.09146
v 219.29517 276.6343 51.9725
v 219.30121 276.5912 51.81
v 219.68118 276.62164 51.644596
v 219.67696 276.74176 51.526875
v 219.67123 276.9046 51.48502
v 219.66553 277.06653 51.530243
v 219.66139 277.18417 51.650425
v 219.65993 277.226 51.813366
v 219.66151 277.18082 51.975407
v 219.66574 277.0607 52.09313
v 219.67146 276.89786 52.134983
v 219.67717 276.73593 52.089764
v 219.6813 276.6183 51.969578
v 219.68277 276.57645 51.806637
v 220.14795 276.65762 51.666332
v 220.12422 276.76593 51.53981
v 220.08992 276.9215 51.48566
v 220.0542 277.08258 51.51839
v 220.02667 277.2061 51.62924
v 220.0147 277.25885 51.788494
v 220.02147 277.22678 51.95349
v 220.0452 277.11844 52.080013
v 220.0795 276.9629 52.134163
v 220.1152 276.8018 52.101433
v 220.14275 276.6783 51.990585
v 220.15472 276.62555 51.83133
v 220.53998 276.796 51.665157
v 220.53012 276.90808 51.53876
v 220.50597 277.0661 51.484474
v 220.47398 277.2277 51.516846
v 220.44275 277.34955 51.6272
v 220.42062 277.39902 51.785973
v 220.41354 277.36288 51.950615
v 220.4234 277.2508 52.07701
v 220.44756 277.09277 52.131294
v 220.47955 276.93118 52.098923
v 220.51079 276.80933 51.988567
v 220.5329 276.75983 51.8298
v 221.0052 276.81253 51.746372
v 221.03703 276.9313 51.62549
v 221.02866 277.0918 51.5674
v 220.98232 277.25098 51.587677
v 220.91043 277.36618 51.68088
v 220.83226 277.4066 51.82204
v 220.76875 277.36133 51.97333
v 220.73691 277.24255 52.094215
v 220.74529 277.08206 52.1523
v 220.79163 276.92288 52.132027
v 220.86353 276.80765 52.038822
v 220.9417 276.76727 51.897663
v 221.35419 276.99576 51.993217
v 221.39174 277.14 51.92625
v 221.36984 277.30582 51.897068
v 221.29439 277.44876 51.91349
v 221.18556 277.53055 51.97111
v 221.07254 277.52927 52.054497
v 220.98561 277.44525 52.1413
v 220.94806 277.301 52.208267
v 220.96994 277.1352 52.237446
v 221.04541 276.99225 52.221027
v 221.15422 276.91043 52.163406
v 221.26724 276.91174 52.08002
v 221.6572 277.01117 52.213333
v 221.7096 277.16208 52.17177
v 221.70183 277.32996 52.190823
v 221.63594 277.4698 52.26539
v 221.52962 277.54413 52.375484
v 221.41135 277.53305 52.49161
v 221.3128 277.4395 52.582657
v 221.26039 277.2886 52.62422
v 221.26817 277.12073 52.605167
v 221.33405 276.9809 52.5306
v 221.44037 276.90656 52.420506
v 221.55865 276.91763 52.304375
v 221.8538 276.9719 52.499218
v 221.9086 277.10968 52.43571
v 221.923 277.27707 52.443428
v 221.89316 277.42926 52.5203
v 221.82706 277.52548 52.645737
v 221.7424 277.5399 52.786118
v 221.66188 277.4687 52.903835
v 221.60707 277.3309 52.967342
v 221.59267 277.1635 52.959625
v 221.62251 277.01132 52.88275
v 221.68863 276.9151 52.757317
v 221.77328 276.9007 52.616936
v 222.14671 277.00085 52.546192
v 222.18271 277.1551 52.491096
v 222.21332 277.3178 52.5231
v 222.23033 277.44543 52.633636
v 222.22919 277.50375 52.793076
v 222.2102 277.47714 52.958706
v 222.17845 277.37274 53.086143
v 222.14246 277.2185 53.14124
v 222.11186 277.0558 53.109234
v 222.09485 276.92816 52.9987
v 222.096 276.86984 52.83926
v 222.11497 276.89645 52.67363
v 222.52647 276.90512 52.513275
v 222.55006 277.0669 52.47346
v 222.57549 277.22632 52.5208
v 222.59593 277.3406 52.642612
v 222.60593 277.37918 52.80625
v 222.60278 277.33167 52.967876
v 222.58736 277.21085 53.084175
v 222.56377 277.04907 53.12399
v 222.53835 276.88965 53.07665
v 222.5179 276.77536 52.954838
v 222.5079 276.7368 52.7912
v 222.51105 276.7843 52.629574
v 222.98465 276.943 52.498707
v 222.98994 277.10995 52.4789
v 222.99051 277.26456 52.54514
v 222.98618 277.36536 52.67967
v 222.9781 277.38535 52.846443
v 222.96848 277.31912 53.00078
v 222.95985 277.1845 53.101315
v 222.95456 277.01752 53.12112
v 222.95401 276.8629 53.054886
v 222.95834 276.76212 52.920357
v 222.9664 276.74216 52.753582
v 222.97604 276.80835 52.599247
v 223.46721 276.93613 52.543995
v 223.5105 277.09863 52.54429
v 223.52008 277.24457 52.615677
v 223.49336 277.3348 52.739033
v 223.43753 277.34518 52.8813
v 223.36754 277.27292 53.00436
v 223.30214 277.1374 53.07524
v 223.25885 276.97488 53.074944
v 223.24927 276.82898 53.003555
v 223.27597 276.7387 52.880203
v 223.3318 276.72833 52.737934
v 223.4018 276.8006 52.614876
v 223.75827 276.74054 52.756756
v 223.82906 276.89316 52.76016
v 223.8624 277.03827 52.843063
v 223.84938 277.13702 52.983246
v 223.79346 277.1629 53.143154
v 223.70964 277.10904 53.279938
v 223.62039 276.9898 53.356945
v 223.5496 276.8372 53.35354
v 223.51625 276.69208 53.270638
v 223.52928 276.59335 53.13045
v 223.58519 276.56744 52.970543
v 223.669 276.62134 52.833763
v 224.07089 276.57285 52.848976
v 224.09753 276.7357 52.81612
v 224.11705 276.89386 52.869926
v 224.12419 277.00507 52.995983
v 224.11705 277.03943 53.160515
v 224.09753 276.98776 53.319427
v 224.07089 276.86395 53.43015
v 224.04425 276.7011 53.46301
v 224.02475 276.54294 53.409203
v 224.01761 276.43173 53.283142
v 224.02475 276.39737 53.118614
v 224.04425 276.44904 52.959698
v 224.48506 276.60138 52.83469
v 224.48131 276.76614 52.800865
v 224.47856 276.92575 52.853966
v 224.47755 277.03745 52.979767
v 224.47856 277.0713 53.144554
v 224.48131 277.01822 53.304176
v 224.48506 276.8925 53.415863
v 224.4888 276.72772 53.449688
v 224.49155 276.5681 53.396587
v 224.49255 276.45642 53.270786
v 224.49155 276.42255 53.106
v 224.4888 276.47562 52.946377
v 224.90024 276.58997 52.8404
v 224.90228 276.75476 52.80656
v 224.9038 276.9144 52.859653
v 224.90434 277.0261 52.985447
v 224.9038 277.05994 53.150238
v 224.90228 277.00687 53.30987
v 224.90024 276.88107 53.42157
v 224.8982 276.7163 53.45541
v 224.8967 276.55667 53.402317
v 224.89615 276.44498 53.276524
v 224.8967 276.4111 53.111732
v 224.8982 276.4642 52.9521
v 225.31561 276.592 52.83938
v 225.3152 276.7568 52.805534
v 225.31488 276.91644 52.85862
v 225.31477 277.02817 52.984413
v 225.31488 277.062 53.149208
v 225.3152 277.0089 53.30884
v 225.31561 276.88312 53.420547
v 225.31604 276.71832 53.45439
v 225.31636 276.5587 53.401306
v 225.31647 276.447 53.275513
v 225.31636 276.41315 53.110718
v 225.31604 276.46622 52.951084
v 225.731 276.59192 52.839428
v 225.73102 276.7567 52.805584
v 225.73103 276.91635 52.85867
v 225.73103 277.02805 52.984463
v 225.73103 277.0619 53.149258
v 225.73102 277.00882 53.30889
v 225.731 276.88303 53.420597
v 225.73099 276.71823 53.45444
v 225.73097 276.5586 53.401356
v 225.73097 276.44687 53.275562
v 225.73097 276.41302 53.110767
v 225.73099 276.46613 52.951134
v 226.1464 276.59195 52.839417
v 226.14638 276.75674 52.805573
v 226.14638 276.91638 52.858658
v 226.14638 277.02808 52.98445
v 226.14638 277.06192 53.149246
v 226.14638 277.00882 53.30888
v 226.1464 276.88303 53.420586
v 226.1464 276.71826 53.45443
v 226.1464 276.55862 53.401344
v 226.1464 276.4469 53.27555
v 226.1464 276.41306 53.11076
v 226.1464 276.46616 52.951122
v 226.56177 276.575 52.848534
v 226.56177 276.73752 52.805004
v 226.56177 276.9 52.848553
v 226.56177 277.01895 52.967518
v 226.56177 277.0625 53.13002
v 226.56177 277.01895 53.29252
v 226.56177 276.89996 53.41147
v 226.56177 276.73746 53.455
v 226.56177 276.57498 53.411453
v 226.56177 276.45602 53.29249
v 226.56177 276.41248 53.129986
v 226.56177 276.45605 52.967487
v 226.97368 276.575 52.848545
v 226.97716 276.7375 52.805
v 226.98064 276.89996 52.848545
v 226.98318 277.0189 52.967503
v 226.98412 277.0624 53.13
v 226.98318 277.0189 53.292503
v 226.98064 276.89996 53.41146
v 226.97716 276.7375 53.455
v 226.97368 276.57504 53.41146
v 226.97113 276.4561 53.292503
v 226.9702 276.41257 53.13
v 226.97113 276.4561 52.967503
v 227.36325 276.55978 52.84854
v 227.39215 276.7197 52.805
v 227.42107 276.8796 52.848545
v 227.44221 276.99667 52.967506
v 227.44997 277.03952 53.130005
v 227.44221 276.99667 53.292503
v 227.42107 276.8796 53.41146
v 227.39215 276.7197 53.455
v 227.36325 276.55978 53.411457
v 227.3421 276.44272 53.2925
v 227.33435 276.39987 53.13
v 227.3421 276.44272 52.9675
v 227.75734 276.43137 52.848545
v 227.78714 276.5911 52.805
v 227.81693 276.75085 52.848545
v 227.83875 276.86777 52.967503
v 227.84673 276.91058 53.13
v 227.83875 276.86777 53.292503
v 227.81693 276.75085 53.41146
v 227.78714 276.5911 53.455
v 227.75734 276.43137 53.41146
v 227.73552 276.31442 53.292503
v 227.72754 276.2716 53.13
v 227.73552 276.31442 52.967503
v 228.19894 276.40616 52.848545
v 228.2019 276.56863 52.805
v 228.20488 276.7311 52.848545
v 228.20705 276.85007 52.967503
v 228.20784 276.8936 53.13
v 228.20705 276.85007 53.292503
v 228.20488 276.7311 53.41146
v 228.2019 276.56863 53.455
v 228.19894 276.40616 53.41146
v 228.19678 276.28723 53.292503
v 228.19598 276.2437 53.13
v 228.19678 276.28723 52.967503
v 228.61838 276.41345 52.848545
v 228.61723 276.57596 52.805
v 228.61607 276.73846 52.848545
v 228.61523 276.8574 52.967503
v 228.61493 276.90094 53.13
v 228.61523 276.8574 53.292503
v 228.61607 276.73846 53.41146
v 228.61723 276.57596 53.455
v 228.61838 276.41345 53.41146
v 228.61922 276.2945 53.292503
v 228.61954 276.25098 53.13
v 228.61922 276.2945 52.967503
v 229.03546 276.41205 52.848545
v 229.03261 276.57452 52.805
v 229.02975 276.737 52.848545
v 229.02768 276.85593 52.967503
v 229.02692 276.89948 53.13
v 229.02768 276.85593 53.292503
v 229.02975 276.737 53.41146
v 229.03261 276.57452 53.455
v 229.03546 276.41205 53.41146
v 229.03755 276.29312 53.292503
v 229.03831 276.24957 53.13
v 229.03755 276.29312 52.967503
v 229.4724 276.4299 52.848545
v 229.4477 276.5905 52.805
v 229.42297 276.75113 52.848545
v 229.40489 276.8687 52.967503
v 229.39827 276.91174 53.13
v 229.40489 276.8687 53.292503
v 229.42297 276.75113 53.41146
v 229.4477 276.5905 53.455
v 229.4724 276.4299 53.41146
v 229.49048 276.31235 53.292503
v 229.4971 276.2693 53.13
v 229.49048 276.31235 52.967503
v 229.96394 276.53726 52.87352
v 229.8742 276.66364 52.80808
v 229.77757 276.79974 52.8289
v 229.69989 276.90915 52.9304
v 229.662 276.9625 53.085384
v 229.67406 276.94553 53.252323
v 229.73282 276.86276 53.386486
v 229.82256 276.7364 53.451923
v 229.91919 276.60028 53.431107
v 229.99687 276.49088 53.329605
v 230.03474 276.43753 53.17462
v 230.0227 276.4545 53.007683
v 230.2634 276.88403 52.911865
v 230.15166 276.97183 52.821236
v 230.02174 277.0785 52.813656
v 229.90848 277.1754 52.891163
v 229.8422 277.23666 53.03298
v 229.84067 277.24582 53.20112
v 229.9043 277.2004 53.35052
v 230.01605 277.1126 53.44115
v 230.14597 277.00592 53.44873
v 230.25923 276.909 53.371223
v 230.3255 276.84775 53.229404
v 230.32703 276.83862 53.061268
v 230.4395 277.152 52.842358
v 230.3144 277.2529 52.792465
v 230.20525 277.37665 52.825092
v 230.14125 277.49002 52.931488
v 230.1396 277.5627 53.083153
v 230.20071 277.57523 53.23944
v 230.30821 277.52417 53.358482
v 230.43332 277.42325 53.408375
v 230.54248 277.29953 53.37575
v 230.60646 277.18613 53.269352
v 230.60812 277.11346 53.11769
v 230.54701 277.10095 52.9614
v 230.63919 277.3956 52.612343
v 230.51295 277.5024 52.581547
v 230.416 277.63123 52.629765
v 230.37427 277.7475 52.74408
v 230.39897 277.82013 52.893856
v 230.48349 277.8296 53.038967
v 230.60515 277.7734 53.140526
v 230.73138 277.6666 53.17132
v 230.82835 277.53778 53.123104
v 230.87007 277.42148 53.008793
v 230.84537 277.34888 52.859013
v 230.76086 277.33942 52.713905
v 231.07266 277.66824 52.560966
v 230.97552 277.75928 52.45809
v 230.85925 277.8787 52.43533
v 230.755 277.99454 52.49878
v 230.69073 278.07574 52.63144
v 230.68362 278.10052 52.797764
v 230.73561 278.06232 52.95319
v 230.83276 277.97128 53.056065
v 230.94904 277.85184 53.07883
v 231.05327 277.73602 53.01538
v 231.11755 277.65482 52.88272
v 231.12466 277.63 52.716393
v 231.35182 277.90924 52.64483
v 231.29039 278.01654 52.530422
v 231.20665 278.15768 52.493176
v 231.12303 278.29483 52.54307
v 231.06195 278.39127 52.666737
v 231.03976 278.42114 52.83104
v 231.06242 278.37643 52.991955
v 231.12386 278.26913 53.10636
v 231.20761 278.128 53.14361
v 231.29121 277.99084 53.09371
v 231.35231 277.8944 52.970043
v 231.37448 277.86456 52.80574
v 231.74141 278.04703 52.601788
v 231.69073 278.1554 52.491467
v 231.6339 278.30417 52.45741
v 231.58615 278.45343 52.508747
v 231.56027 278.56323 52.63172
v 231.56322 278.60413 52.79338
v 231.59416 278.56516 52.95041
v 231.64485 278.4568 53.060734
v 231.70168 278.308 53.094788
v 231.74944 278.15875 53.043453
v 231.7753 278.04895 52.92048
v 231.77237 278.00806 52.75882
v 231.59656 278.28085 52.77489
usemtl mat_18
s 1
f 75 75 76
f 76 75 77
f 75 75 77
f 77 75 78
f 75 75 78
f 78 75 79
f 75 75 79
f 79 75 80
f 75 75 80
f 80 75 81
f 75 75 81
f 81 75 82
f 75 75 82
f 82 75 83
f 75 75 83
f 83 75 84
f 75 75 84
f 84 75 85
f 75 75 85
f 85 75 86
f 75 75 86
f 86 75 87
f 75 75 87
f 87 75 76
f 76 77 88
f 88 77 89
f 77 78 89
f 89 78 90
f 78 79 90
f 90 79 91
f 79 80 91
f 91 80 92
f 80 81 92
f 92 81 93
f 81 82 93
f 93 82 94
f 82 83 94
f 94 83 95
f 83 84 95
f 95 84 96
f 84 85 96
f 96 85 97
f 85 86 97
f 97 86 98
f 86 87 98
f 98 87 99
f 87 76 99
f 99 76 88
f 88 89 100
f 100 89 101
f 89 90 101
f 101 90 102
f 90 91 102
f 102 91 103
f 91 92 103
f 103 92 104
f 92 93 104
f 104 93 105
f 93 94 105
f 105 94 106
f 94 95 106
f 106 95 107
f 95 96 107
f 107 96 108
f 96 97 108
f 108 97 109
f 97 98 109
f 109 98 110
f 98 99 110
f 110 99 111
f 99 88 111
f 111 88 100
f 100 101 112
f 112 101 113
f 101 102 113
f 113 102 114
f 102 103 114
f 114 103 115
f 103 104 115
f 115 104 116
f 104 105 116
f 116 105 117
f 105 106 117
f 117 106 118
f 106 107 118
f 118 107 119
f 107 108 119
f 119 108 120
f 108 109 120
f 120 109 121
f 109 110 121
f 121 110 122
f 110 111 122
f 122 111 123
f 111 100 123
f 123 100 112
f 112 113 124
f 124 113 125
f 113 114 125
f 125 114 126
f 114 115 126
f 126 115 127
f 115 116 127
f 127 116 128
f 116 117 128
f 128 117 129
f 117 118 129
f 129 118 130
f 118 119 130
f 130 119 131
f 119 120 131
f 131 120 132
f 120 121 132
f 132 121 133
f 121 122 133
f 133 122 134
f 122 123 134
f 134 123 135
f 123 112 135
f 135 112 124
f 124 125 136
f 136 125 137
f 125 126 137
f 137 126 138
f 126 127 138
f 138 127 139
f 127 128 139
f 139 128 140
f 128 129 140
f 140 129 141
f 129 130 141
f 141 130 142
f 130 131 142
f 142 131 143
f 131 132 143
f 143 132 144
f 132 133 144
f 144 133 145
f 133 134 145
f 145 134 146
f 134 135 146
f 146 135 147
f 135 124 147
f 147 124 136
f 136 137 148
f 148 137 149
f 137 138 149
f 149 138 150
f 138 139 150
f 150 139 151
f 139 140 151
f 151 140 152
f 140 141 152
f 152 141 153
f 141 142 153
f 153 142 154
f 142 143 154
f 154 143 155
f 143 144 155
f 155 144 156
f 144 145 156
f 156 145 157
f 145 146 157
f 157 146 158
f 146 147 158
f 158 147 159
f 147 136 159
f 159 136 148
f 148 149 160
f 160 149 161
f 149 150 161
f 161 150 162
f 150 151 162
f 162 151 163
f 151 152 163
f 163 152 164
f 152 153 164
f 164 153 165
f 153 154 165
f 165 154 166
f 154 155 166
f 166 155 167
f 155 156 167
f 167 156 168
f 156 157 168
f 168 157 169
f 157 158 169
f 169 158 170
f 158 159 170
f 170 159 171
f 159 148 171
f 171 148 160
f 160 161 172
f 172 161 173
f 161 162 173
f 173 162 174
f 162 163 174
f 174 163 175
f 163 164 175
f 175 164 176
f 164 165 176
f 176 165 177
f 165 166 177
f 177 166 178
f 166 167 178
f 178 167 179
f 167 168 179
f 179 168 180
f 168 169 180
f 180 169 181
f 169 170 181
f 181 170 182
f 170 171 182
f 182 171 183
f 171 160 183
f 183 160 172
f 172 173 184
f 184 173 185
f 173 174 185
f 185 174 186
f 174 175 186
f 186 175 187
f 175 176 187
f 187 176 188
f 176 177 188
f 188 177 189
f 177 178 189
f 189 178 190
f 178 179 190
f 190 179 191
f 179 180 191
f 191 180 192
f 180 181 192
f 192 181 193
f 181 182 193
f 193 182 194
f 182 183 194
f 194 183 195
f 183 172 195
f 195 172 184
f 184 185 196
f 196 185 197
f 185 186 197
f 197 186 198
f 186 187 198
f 198 187 199
f 187 188 199
f 199 188 200
f 188 189 200
f 200 189 201
f 189 190 201
f 201 190 202
f 190 191 202
f 202 191 203
f 191 192 203
f 203 192 204
f 192 193 204
f 204 193 205
f 193 194 205
f 205 194 206
f 194 195 206
f 206 195 207
f 195 184 207
f 207 184 196
f 196 197 208
f 208 197 209
f 197 198 209
f 209 198 210
f 198 199 210
f 210 199 211
f 199 200 211
f 211 200 212
f 200 201 212
f 212 201 213
f 201 202 213
f 213 202 214
f 202 203 214
f 214 203 215
f 203 204 215
f 215 204 216
f 204 205 216
f 216 205 217
f 205 206 217
f 217 206 218
f 206 207 218
f 218 207 219
f 207 196 219
f 219 196 208
f 208 209 220
f 220 209 221
f 209 210 221
f 221 210 222
f 210 211 222
f 222 211 223
f 211 212 223
f 223 212 224
f 212 213 224
f 224 213 225
f 213 214 225
f 225 214 226
f 214 215 226
f 226 215 227
f 215 216 227
f 227 216 228
f 216 217 228
f 228 217 229
f 217 218 229
f 229 218 230
f 218 219 230
f 230 219 231
f 219 208 231
f 231 208 220
f 220 221 232
f 232 221 233
f 221 222 233
f 233 222 234
f 222 223 234
f 234 223 235
f 223 224 235
f 235 224 236
f 224 225 236
f 236 225 237
f 225 226 237
f 237 226 238
f 226 227 238
f 238 227 239
f 227 228 239
f 239 228 240
f 228 229 240
f 240 229 241
f 229 230 241
f 241 230 242
f 230 231 242
f 242 231 243
f 231 220 243
f 243 220 232
f 232 233 244
f 244 233 245
f 233 234 245
f 245 234 246
f 234 235 246
f 246 235 247
f 235 236 247
f 247 236 248
f 236 237 248
f 248 237 249
f 237 238 249
f 249 238 250
f 238 239 250
f 250 239 251
f 239 240 251
f 251 240 252
f 240 241 252
f 252 241 253
f 241 242 253
f 253 242 254
f 242 243 254
f 254 243 255
f 243 232 255
f 255 232 244
f 244 245 256
f 256 245 257
f 245 246 257
f 257 246 258
f 246 247 258
f 258 247 259
f 247 248 259
f 259 248 260
f 248 249 260
f 260 249 261
f 249 250 261
f 261 250 262
f 250 251 262
f 262 251 263
f 251 252 263
f 263 252 264
f 252 253 264
f 264 253 265
f 253 254 265
f 265 254 266
f 254 255 266
f 266 255 267
f 255 244 267
f 267 244 256
f 256 257 268
f 268 257 269
f 257 258 269
f 269 258 270
f 258 259 270
f 270 259 271
f 259 260 271
f 271 260 272
f 260 261 272
f 272 261 273
f 261 262 273
f 273 262 274
f 262 263 274
f 274 263 275
f 263 264 275
f 275 264 276
f 264 265 276
f 276 265 277
f 265 266 277
f 277 266 278
f 266 267 278
f 278 267 279
f 267 256 279
f 279 256 268
f 268 269 280
f 280 269 281
f 269 270 281
f 281 270 282
f 270 271 282
f 282 271 283
f 271 272 283
f 283 272 284
f 272 273 284
f 284 273 285
f 273 274 285
f 285 274 286
f 274 275 286
f 286 275 287
f 275 276 287
f 287 276 288
f 276 277 288
f 288 277 289
f 277 278 289
f 289 278 290
f 278 279 290
f 290 279 291
f 279 268 291
f 291 268 280
f 280 281 292
f 292 281 293
f 281 282 293
f 293 282 294
f 282 283 294
f 294 283 295
f 283 284 295
f 295 284 296
f 284 285 296
f 296 285 297
f 285 286 297
f 297 286 298
f 286 287 298
f 298 287 299
f 287 288 299
f 299 288 300
f 288 289 300
f 300 289 301
f 289 290 301
f 301 290 302
f 290 291 302
f 302 291 303
f 291 280 303
f 303 280 292
f 292 293 304
f 304 293 305
f 293 294 305
f 305 294 306
f 294 295 306
f 306 295 307
f 295 296 307
f 307 296 308
f 296 297 308
f 308 297 309
f 297 298 309
f 309 298 310
f 298 299 310
f 310 299 311
f 299 300 311
f 311 300 312
f 300 301 312
f 312 301 313
f 301 302 313
f 313 302 314
f 302 303 314
f 314 303 315
f 303 292 315
f 315 292 304
f 304 305 316
f 316 305 317
f 305 306 317
f 317 306 318
f 306 307 318
f 318 307 319
f 307 308 319
f 319 308 320
f 308 309 320
f 320 309 321
f 309 310 321
f 321 310 322
f 310 311 322
f 322 311 323
f 311 312 323
f 323 312 324
f 312 313 324
f 324 313 325
f 313 314 325
f 325 314 326
f 314 315 326
f 326 315 327
f 315 304 327
f 327 304 316
f 316 317 328
f 328 317 329
f 317 318 329
f 329 318 330
f 318 319 330
f 330 319 331
f 319 320 331
f 331 320 332
f 320 321 332
f 332 321 333
f 321 322 333
f 333 322 334
f 322 323 334
f 334 323 335
f 323 324 335
f 335 324 336
f 324 325 336
f 336 325 337
f 325 326 337
f 337 326 338
f 326 327 338
f 338 327 339
f 327 316 339
f 339 316 328
f 328 329 340
f 340 329 341
f 329 330 341
f 341 330 342
f 330 331 342
f 342 331 343
f 331 332 343
f 343 332 344
f 332 333 344
f 344 333 345
f 333 334 345
f 345 334 346
f 334 335 346
f 346 335 347
f 335 336 347
f 347 336 348
f 336 337 348
f 348 337 349
f 337 338 349
f 349 338 350
f 338 339 350
f 350 339 351
f 339 328 351
f 351 328 340
f 340 341 352
f 352 341 353
f 341 342 353
f 353 342 354
f 342 343 354
f 354 343 355
f 343 344 355
f 355 344 356
f 344 345 356
f 356 345 357
f 345 346 357
f 357 346 358
f 346 347 358
f 358 347 359
f 347 348 359
f 359 348 360
f 348 349 360
f 360 349 361
f 349 350 361
f 361 350 362
f 350 351 362
f 362 351 363
f 351 340 363
f 363 340 352
f 352 353 364
f 364 353 365
f 353 354 365
f 365 354 366
f 354 355 366
f 366 355 367
f 355 356 367
f 367 356 368
f 356 357 368
f 368 357 369
f 357 358 369
f 369 358 370
f 358 359 370
f 370 359 371
f 359 360 371
f 371 360 372
f 360 361 372
f 372 361 373
f 361 362 373
f 373 362 374
f 362 363 374
f 374 363 375
f 363 352 375
f 375 352 364
f 364 365 376
f 376 365 377
f 365 366 377
f 377 366 378
f 366 367 378
f 378 367 379
f 367 368 379
f 379 368 380
f 368 369 380
f 380 369 381
f 369 370 381
f 381 370 382
f 370 371 382
f 382 371 383
f 371 372 383
f 383 372 384
f 372 373 384
f 384 373 385
f 373 374 385
f 385 374 386
f 374 375 386
f 386 375 387
f 375 364 387
f 387 364 376
f 376 377 388
f 388 377 389
f 377 378 389
f 389 378 390
f 378 379 390
f 390 379 391
f 379 380 391
f 391 380 392
f 380 381 392
f 392 381 393
f 381 382 393
f 393 382 394
f 382 383 394
f 394 383 395
f 383 384 395
f 395 384 396
f 384 385 396
f 396 385 397
f 385 386 397
f 397 386 398
f 386 387 398
f 398 387 399
f 387 376 399
f 399 376 388
f 388 389 400
f 400 389 401
f 389 390 401
f 401 390 402
f 390 391 402
f 402 391 403
f 391 392 403
f 403 392 404
f 392 393 404
f 404 393 405
f 393 394 405
f 405 394 406
f 394 395 406
f 406 395 407
f 395 396 407
f 407 396 408
f 396 397 408
f 408 397 409
f 397 398 409
f 409 398 410
f 398 399 410
f 410 399 411
f 399 388 411
f 411 388 400
f 400 401 412
f 412 401 413
f 401 402 413
f 413 402 414
f 402 403 414
f 414 403 415
f 403 404 415
f 415 404 416
f 404 405 416
f 416 405 417
f 405 406 417
f 417 406 418
f 406 407 418
f 418 407 419
f 407 408 419
f 419 408 420
f 408 409 420
f 420 409 421
f 409 410 421
f 421 410 422
f 410 411 422
f 422 411 423
f 411 400 423
f 423 400 412
f 412 413 424
f 424 413 425
f 413 414 425
f 425 414 426
f 414 415 426
f 426 415 427
f 415 416 427
f 427 416 428
f 416 417 428
f 428 417 429
f 417 418 429
f 429 418 430
f 418 419 430
f 430 419 431
f 419 420 431
f 431 420 432
f 420 421 432
f 432 421 433
f 421 422 433
f 433 422 434
f 422 423 434
f 434 423 435
f 423 412 435
f 435 412 424
f 424 425 436
f 436 425 437
f 425 426 437
f 437 426 438
f 426 427 438
f 438 427 439
f 427 428 439
f 439 428 440
f 428 429 440
f 440 429 441
f 429 430 441
f 441 430 442
f 430 431 442
f 442 431 443
f 431 432 443
f 443 432 444
f 432 433 444
f 444 433 445
f 433 434 445
f 445 434 446
f 434 435 446
f 446 435 447
f 435 424 447
f 447 424 436
f 436 437 448
f 448 437 449
f 437 438 449
f 449 438 450
f 438 439 450
f 450 439 451
f 439 440 451
f 451 440 452
f 440 441 452
f 452 441 453
f 441 442 453
f 453 442 454
f 442 443 454
f 454 443 455
f 443 444 455
f 455 444 456
f 444 445 456
f 456 445 457
f 445 446 457
f 457 446 458
f 446 447 458
f 458 447 459
f 447 436 459
f 459 436 448
f 448 449 460
f 460 449 461
f 449 450 461
f 461 450 462
f 450 451 462
f 462 451 463
f 451 452 463
f 463 452 464
f 452 453 464
f 464 453 465
f 453 454 465
f 465 454 466
f 454 455 466
f 466 455 467
f 455 456 467
f 467 456 468
f 456 457 468
f 468 457 469
f 457 458 469
f 469 458 470
f 458 459 470
f 470 459 471
f 459 448 471
f 471 448 460
f 460 461 472
f 472 461 473
f 461 462 473
f 473 462 474
f 462 463 474
f 474 463 475
f 463 464 475
f 475 464 476
f 464 465 476
f 476 465 477
f 465 466 477
f 477 466 478
f 466 467 478
f 478 467 479
f 467 468 479
f 479 468 480
f 468 469 480
f 480 469 481
f 469 470 481
f 481 470 482
f 470 471 482
f 482 471 483
f 471 460 483
f 483 460 472
f 472 473 484
f 484 473 485
f 473 474 485
f 485 474 486
f 474 475 486
f 486 475 487
f 475 476 487
f 487 476 488
f 476 477 488
f 488 477 489
f 477 478 489
f 489 478 490
f 478 479 490
f 490 479 491
f 479 480 491
f 491 480 492
f 480 481 492
f 492 481 493
f 481 482 493
f 493 482 494
f 482 483 494
f 494 483 495
f 483 472 495
f 495 472 484
f 484 485 496
f 496 485 497
f 485 486 497
f 497 486 498
f 486 487 498
f 498 487 499
f 487 488 499
f 499 488 500
f 488 489 500
f 500 489 501
f 489 490 501
f 501 490 502
f 490 491 502
f 502 491 503
f 491 492 503
f 503 492 504
f 492 493 504
f 504 493 505
f 493 494 505
f 505 494 506
f 494 495 506
f 506 495 507
f 495 484 507
f 507 484 496
f 496 497 508
f 508 497 509
f 497 498 509
f 509 498 510
f 498 499 510
f 510 499 511
f 499 500 511
f 511 500 512
f 500 501 512
f 512 501 513
f 501 502 513
f 513 502 514
f 502 503 514
f 514 503 515
f 503 504 515
f 515 504 516
f 504 505 516
f 516 505 517
f 505 506 517
f 517 506 518
f 506 507 518
f 518 507 519
f 507 496 519
f 519 496 508
f 508 509 520
f 520 509 521
f 509 510 521
f 521 510 522
f 510 511 522
f 522 511 523
f 511 512 523
f 523 512 524
f 512 513 524
f 524 513 525
f 513 514 525
f 525 514 526
f 514 515 526
f 526 515 527
f 515 516 527
f 527 516 528
f 516 517 528
f 528 517 529
f 517 518 529
f 529 518 530
f 518 519 530
f 530 519 531
f 519 508 531
f 531 508 520
f 520 521 532
f 532 521 533
f 521 522 533
f 533 522 534
f 522 523 534
f 534 523 535
f 523 524 535
f 535 524 536
f 524 525 536
f 536 525 537
f 525 526 537
f 537 526 538
f 526 527 538
f 538 527 539
f 527 528 539
f 539 528 540
f 528 529 540
f 540 529 541
f 529 530 541
f 541 530 542
f 530 531 542
f 542 531 543
f 531 520 543
f 543 520 532
f 532 533 544
f 544 533 545
f 533 534 545
f 545 534 546
f 534 535 546
f 546 535 547
f 535 536 547
f 547 536 548
f 536 537 548
f 548 537 549
f 537 538 549
f 549 538 550
f 538 539 550
f 550 539 551
f 539 540 551
f 551 540 552
f 540 541 552
f 552 541 553
f 541 542 553
f 553 542 554
f 542 543 554
f 554 543 555
f 543 532 555
f 555 532 544
f 544 545 556
f 556 545 557
f 545 546 557
f 557 546 558
f 546 547 558
f 558 547 559
f 547 548 559
f 559 548 560
f 548 549 560
f 560 549 561
f 549 550 561
f 561 550 562
f 550 551 562
f 562 551 563
f 551 552 563
f 563 552 564
f 552 553 564
f 564 553 565
f 553 554 565
f 565 554 566
f 554 555 566
f 566 555 567
f 555 544 567
f 567 544 556
f 556 557 568
f 568 557 569
f 557 558 569
f 569 558 570
f 558 559 570
f 570 559 571
f 559 560 571
f 571 560 572
f 560 561 572
f 572 561 573
f 561 562 573
f 573 562 574
f 562 563 574
f 574 563 575
f 563 564 575
f 575 564 576
f 564 565 576
f 576 565 577
f 565 566 577
f 577 566 578
f 566 567 578
f 578 567 579
f 567 556 579
f 579 556 568
f 568 569 580
f 580 569 581
f 569 570 581
f 581 570 582
f 570 571 582
f 582 571 583
f 571 572 583
f 583 572 584
f 572 573 584
f 584 573 585
f 573 574 585
f 585 574 586
f 574 575 586
f 586 575 587
f 575 576 587
f 587 576 588
f 576 577 588
f 588 577 589
f 577 578 589
f 589 578 590
f 578 579 590
f 590 579 591
f 579 568 591
f 591 568 580
f 580 581 592
f 592 581 593
f 581 582 593
f 593 582 594
f 582 583 594
f 594 583 595
f 583 584 595
f 595 584 596
f 584 585 596
f 596 585 597
f 585 586 597
f 597 586 598
f 586 587 598
f 598 587 599
f 587 588 599
f 599 588 600
f 588 589 600
f 600 589 601
f 589 590 601
f 601 590 602
f 590 591 602
f 602 591 603
f 591 580 603
f 603 580 592
f 592 593 604
f 604 593 605
f 593 594 605
f 605 594 606
f 594 595 606
f 606 595 607
f 595 596 607
f 607 596 608
f 596 597 608
f 608 597 609
f 597 598 609
f 609 598 610
f 598 599 610
f 610 599 611
f 599 600 611
f 611 600 612
f 600 601 612
f 612 601 613
f 601 602 613
f 613 602 614
f 602 603 614
f 614 603 615
f 603 592 615
f 615 592 604
f 604 605 616
f 616 605 617
f 605 606 617
f 617 606 618
f 606 607 618
f 618 607 619
f 607 608 619
f 619 608 620
f 608 609 620
f 620 609 621
f 609 610 621
f 621 610 622
f 610 611 622
f 622 611 623
f 611 612 623
f 623 612 624
f 612 613 624
f 624 613 625
f 613 614 625
f 625 614 626
f 614 615 626
f 626 615 627
f 615 604 627
f 627 604 616
f 616 617 628
f 628 617 629
f 617 618 629
f 629 618 630
f 618 619 630
f 630 619 631
f 619 620 631
f 631 620 632
f 620 621 632
f 632 621 633
f 621 622 633
f 633 622 634
f 622 623 634
f 634 623 635
f 623 624 635
f 635 624 636
f 624 625 636
f 636 625 637
f 625 626 637
f 637 626 638
f 626 627 638
f 638 627 639
f 627 616 639
f 639 616 628
f 628 629 640
f 640 629 641
f 629 630 641
f 641 630 642
f 630 631 642
f 642 631 643
f 631 632 643
f 643 632 644
f 632 633 644
f 644 633 645
f 633 634 645
f 645 634 646
f 634 635 646
f 646 635 647
f 635 636 647
f 647 636 648
f 636 637 648
f 648 637 649
f 637 638 649
f 649 638 650
f 638 639 650
f 650 639 651
f 639 628 651
f 651 628 640
f 640 641 652
f 652 641 653
f 641 642 653
f 653 642 654
f 642 643 654
f 654 643 655
f 643 644 655
f 655 644 656
f 644 645 656
f 656 645 657
f 645 646 657
f 657 646 658
f 646 647 658
f 658 647 659
f 647 648 659
f 659 648 660
f 648 649 660
f 660 649 661
f 649 650 661
f 661 650 662
f 650 651 662
f 662 651 663
f 651 640 663
f 663 640 652
f 652 653 664
f 664 653 665
f 653 654 665
f 665 654 666
f 654 655 666
f 666 655 667
f 655 656 667
f 667 656 668
f 656 657 668
f 668 657 669
f 657 658 669
f 669 658 670
f 658 659 670
f 670 659 671
f 659 660 671
f 671 660 672
f 660 661 672
f 672 661 673
f 661 662 673
f 673 662 674
f 662 663 674
f 674 663 675
f 663 652 675
f 675 652 664
f 664 665 676
f 676 665 677
f 665 666 677
f 677 666 678
f 666 667 678
f 678 667 679
f 667 668 679
f 679 668 680
f 668 669 680
f 680 669 681
f 669 670 681
f 681 670 682
f 670 671 682
f 682 671 683
f 671 672 683
f 683 672 684
f 672 673 684
f 684 673 685
f 673 674 685
f 685 674 686
f 674 675 686
f 686 675 687
f 675 664 687
f 687 664 676
f 676 677 688
f 688 677 689
f 677 678 689
f 689 678 690
f 678 679 690
f 690 679 691
f 679 680 691
f 691 680 692
f 680 681 692
f 692 681 693
f 681 682 693
f 693 682 694
f 682 683 694
f 694 683 695
f 683 684 695
f 695 684 696
f 684 685 696
f 696 685 697
f 685 686 697
f 697 686 698
f 686 687 698
f 698 687 699
f 687 676 699
f 699 676 688
f 688 689 700
f 700 689 701
f 689 690 701
f 701 690 702
f 690 691 702
f 702 691 703
f 691 692 703
f 703 692 704
f 692 693 704
f 704 693 705
f 693 694 705
f 705 694 706
f 694 695 706
f 706 695 707
f 695 696 707
f 707 696 708
f 696 697 708
f 708 697 709
f 697 698 709
f 709 698 710
f 698 699 710
f 710 699 711
f 699 688 711
f 711 688 700
f 700 701 712
f 712 701 713
f 701 702 713
f 713 702 714
f 702 703 714
f 714 703 715
f 703 704 715
f 715 704 716
f 704 705 716
f 716 705 717
f 705 706 717
f 717 706 718
f 706 707 718
f 718 707 719
f 707 708 719
f 719 708 720
f 708 709 720
f 720 709 721
f 709 710 721
f 721 710 722
f 710 711 722
f 722 711 723
f 711 700 723
f 723 700 712
f 712 713 724
f 724 713 725
f 713 714 725
f 725 714 726
f 714 715 726
f 726 715 727
f 715 716 727
f 727 716 728
f 716 717 728
f 728 717 729
f 717 718 729
f 729 718 730
f 718 719 730
f 730 719 731
f 719 720 731
f 731 720 732
f 720 721 732
f 732 721 733
f 721 722 733
f 733 722 734
f 722 723 734
f 734 723 735
f 723 712 735
f 735 712 724
f 724 725 736
f 736 725 737
f 725 726 737
f 737 726 738
f 726 727 738
f 738 727 739
f 727 728 739
f 739 728 740
f 728 729 740
f 740 729 741
f 729 730 741
f 741 730 742
f 730 731 742
f 742 731 743
f 731 732 743
f 743 732 744
f 732 733 744
f 744 733 745
f 733 734 745
f 745 734 746
f 734 735 746
f 746 735 747
f 735 724 747
f 747 724 736
f 736 737 748
f 748 737 749
f 737 738 749
f 749 738 750
f 738 739 750
f 750 739 751
f 739 740 751
f 751 740 752
f 740 741 752
f 752 741 753
f 741 742 753
f 753 742 754
f 742 743 754
f 754 743 755
f 743 744 755
f 755 744 756
f 744 745 756
f 756 745 757
f 745 746 757
f 757 746 758
f 746 747 758
f 758 747 759
f 747 736 759
f 759 736 748
f 748 749 760
f 760 749 761
f 749 750 761
f 761 750 762
f 750 751 762
f 762 751 763
f 751 752 763
f 763 752 764
f 752 753 764
f 764 753 765
f 753 754 765
f 765 754 766
f 754 755 766
f 766 755 767
f 755 756 767
f 767 756 768
f 756 757 768
f 768 757 769
f 757 758 769
f 769 758 770
f 758 759 770
f 770 759 771
f 759 748 771
f 771 748 760
f 760 761 772
f 772 761 773
f 761 762 773
f 773 762 774
f 762 763 774
f 774 763 775
f 763 764 775
f 775 764 776
f 764 765 776
f 776 765 777
f 765 766 777
f 777 766 778
f 766 767 778
f 778 767 779
f 767 768 779
f 779 768 780
f 768 769 780
f 780 769 781
f 769 770 781
f 781 770 782
f 770 771 782
f 782 771 783
f 771 760 783
f 783 760 772
f 772 773 784
f 784 773 785
f 773 774 785
f 785 774 786
f 774 775 786
f 786 775 787
f 775 776 787
f 787 776 788
f 776 777 788
f 788 777 789
f 777 778 789
f 789 778 790
f 778 779 790
f 790 779 791
f 779 780 791
f 791 780 792
f 780 781 792
f 792 781 793
f 781 782 793
f 793 782 794
f 782 783 794
f 794 783 795
f 783 772 795
f 795 772 784
f 784 785 796
f 796 785 797
f 785 786 797
f 797 786 798
f 786 787 798
f 798 787 799
f 787 788 799
f 799 788 800
f 788 789 800
f 800 789 801
f 789 790 801
f 801 790 802
f 790 791 802
f 802 791 803
f 791 792 803
f 803 792 804
f 792 793 804
f 804 793 805
f 793 794 805
f 805 794 806
f 794 795 806
f 806 795 807
f 795 784 807
f 807 784 796
f 796 797 808
f 808 797 809
f 797 798 809
f 809 798 810
f 798 799 810
f 810 799 811
f 799 800 811
f 811 800 812
f 800 801 812
f 812 801 813
f 801 802 813
f 813 802 814
f 802 803 814
f 814 803 815
f 803 804 815
f 815 804 816
f 804 805 816
f 816 805 817
f 805 806 817
f 817 806 818
f 806 807 818
f 818 807 819
f 807 796 819
f 819 796 808
f 808 809 820
f 820 809 821
f 809 810 821
f 821 810 822
f 810 811 822
f 822 811 823
f 811 812 823
f 823 812 824
f 812 813 824
f 824 813 825
f 813 814 825
f 825 814 826
f 814 815 826
f 826 815 827
f 815 816 827
f 827 816 828
f 816 817 828
f 828 817 829
f 817 818 829
f 829 818 830
f 818 819 830
f 830 819 831
f 819 808 831
f 831 808 820
f 820 821 832
f 832 821 833
f 821 822 833
f 833 822 834
f 822 823 834
f 834 823 835
f 823 824 835
f 835 824 836
f 824 825 836
f 836 825 837
f 825 826 837
f 837 826 838
f 826 827 838
f 838 827 839
f 827 828 839
f 839 828 840
f 828 829 840
f 840 829 841
f 829 830 841
f 841 830 842
f 830 831 842
f 842 831 843
f 831 820 843
f 843 820 832
f 832 833 844
f 844 833 845
f 833 834 845
f 845 834 846
f 834 835 846
f 846 835 847
f 835 836 847
f 847 836 848
f 836 837 848
f 848 837 849
f 837 838 849
f 849 838 850
f 838 839 850
f 850 839 851
f 839 840 851
f 851 840 852
f 840 841 852
f 852 841 853
f 841 842 853
f 853 842 854
f 842 843 854
f 854 843 855
f 843 832 855
f 855 832 844
f 844 845 856
f 856 845 857
f 845 846 857
f 857 846 858
f 846 847 858
f 858 847 859
f 847 848 859
f 859 848 860
f 848 849 860
f 860 849 861
f 849 850 861
f 861 850 862
f 850 851 862
f 862 851 863
f 851 852 863
f 863 852 864
f 852 853 864
f 864 853 865
f 853 854 865
f 865 854 866
f 854 855 866
f 866 855 867
f 855 844 867
f 867 844 856
f 856 857 868
f 868 857 869
f 857 858 869
f 869 858 870
f 858 859 870
f 870 859 871
f 859 860 871
f 871 860 872
f 860 861 872
f 872 861 873
f 861 862 873
f 873 862 874
f 862 863 874
f 874 863 875
f 863 864 875
f 875 864 876
f 864 865 876
f 876 865 877
f 865 866 877
f 877 866 878
f 866 867 878
f 878 867 879
f 867 856 879
f 879 856 868
f 868 869 880
f 880 869 881
f 869 870 881
f 881 870 882
f 870 871 882
f 882 871 883
f 871 872 883
f 883 872 884
f 872 873 884
f 884 873 885
f 873 874 885
f 885 874 886
f 874 875 886
f 886 875 887
f 875 876 887
f 887 876 888
f 876 877 888
f 888 877 889
f 877 878 889
f 889 878 890
f 878 879 890
f 890 879 891
f 879 868 891
f 891 868 880
f 880 881 892
f 892 881 893
f 881 882 893
f 893 882 894
f 882 883 894
f 894 883 895
f 883 884 895
f 895 884 896
f 884 885 896
f 896 885 897
f 885 886 897
f 897 886 898
f 886 887 898
f 898 887 899
f 887 888 899
f 899 888 900
f 888 889 900
f 900 889 901
f 889 890 901
f 901 890 902
f 890 891 902
f 902 891 903
f 891 880 903
f 903 880 892
f 892 893 904
f 904 893 905
f 893 894 905
f 905 894 906
f 894 895 906
f 906 895 907
f 895 896 907
f 907 896 908
f 896 897 908
f 908 897 909
f 897 898 909
f 909 898 910
f 898 899 910
f 910 899 911
f 899 900 911
f 911 900 912
f 900 901 912
f 912 901 913
f 901 902 913
f 913 902 914
f 902 903 914
f 914 903 915
f 903 892 915
f 915 892 904
f 904 905 916
f 916 905 917
f 905 906 917
f 917 906 918
f 906 907 918
f 918 907 919
f 907 908 919
f 919 908 920
f 908 909 920
f 920 909 921
f 909 910 921
f 921 910 922
f 910 911 922
f 922 911 923
f 911 912 923
f 923 912 924
f 912 913 924
f 924 913 925
f 913 914 925
f 925 914 926
f 914 915 926
f 926 915 927
f 915 904 927
f 927 904 916
f 916 917 928
f 928 917 929
f 917 918 929
f 929 918 930
f 918 919 930
f 930 919 931
f 919 920 931
f 931 920 932
f 920 921 932
f 932 921 933
f 921 922 933
f 933 922 934
f 922 923 934
f 934 923 935
f 923 924 935
f 935 924 936
f 924 925 936
f 936 925 937
f 925 926 937
f 937 926 938
f 926 927 938
f 938 927 939
f 927 916 939
f 939 916 928
f 928 929 940
f 940 929 941
f 929 930 941
f 941 930 942
f 930 931 942
f 942 931 943
f 931 932 943
f 943 932 944
f 932 933 944
f 944 933 945
f 933 934 945
f 945 934 946
f 934 935 946
f 946 935 947
f 935 936 947
f 947 936 948
f 936 937 948
f 948 937 949
f 937 938 949
f 949 938 950
f 938 939 950
f 950 939 951
f 939 928 951
f 951 928 940
f 940 941 952
f 952 941 953
f 941 942 953
f 953 942 954
f 942 943 954
f 954 943 955
f 943 944 955
f 955 944 956
f 944 945 956
f 956 945 957
f 945 946 957
f 957 946 958
f 946 947 958
f 958 947 959
f 947 948 959
f 959 948 960
f 948 949 960
f 960 949 961
f 949 950 961
f 961 950 962
f 950 951 962
f 962 951 963
f 951 940 963
f 963 940 952
f 952 953 964
f 964 953 965
f 953 954 965
f 965 954 966
f 954 955 966
f 966 955 967
f 955 956 967
f 967 956 968
f 956 957 968
f 968 957 969
f 957 958 969
f 969 958 970
f 958 959 970
f 970 959 971
f 959 960 971
f 971 960 972
f 960 961 972
f 972 961 973
f 961 962 973
f 973 962 974
f 962 963 974
f 974 963 975
f 963 952 975
f 975 952 964
f 964 965 976
f 976 965 977
f 965 966 977
f 977 966 978
f 966 967 978
f 978 967 979
f 967 968 979
f 979 968 980
f 968 969 980
f 980 969 981
f 969 970 981
f 981 970 982
f 970 971 982
f 982 971 983
f 971 972 983
f 983 972 984
f 972 973 984
f 984 973 985
f 973 974 985
f 985 974 986
f 974 975 986
f 986 975 987
f 975 964 987
f 987 964 976
f 976 977 988
f 988 977 989
f 977 978 989
f 989 978 990
f 978 979 990
f 990 979 991
f 979 980 991
f 991 980 992
f 980 981 992
f 992 981 993
f 981 982 993
f 993 982 994
f 982 983 994
f 994 983 995
f 983 984 995
f 995 984 996
f 984 985 996
f 996 985 997
f 985 986 997
f 997 986 998
f 986 987 998
f 998 987 999
f 987 976 999
f 999 976 988
f 988 989 1000
f 1000 989 1001
f 989 990 1001
f 1001 990 1002
f 990 991 1002
f 1002 991 1003
f 991 992 1003
f 1003 992 1004
f 992 993 1004
f 1004 993 1005
f 993 994 1005
f 1005 994 1006
f 994 995 1006
f 1006 995 1007
f 995 996 1007
f 1007 996 1008
f 996 997 1008
f 1008 997 1009
f 997 998 1009
f 1009 998 1010
f 998 999 1010
f 1010 999 1011
f 999 988 1011
f 1011 988 1000
f 1000 1001 1012
f 1012 1001 1013
f 1001 1002 1013
f 1013 1002 1014
f 1002 1003 1014
f 1014 1003 1015
f 1003 1004 1015
f 1015 1004 1016
f 1004 1005 1016
f 1016 1005 1017
f 1005 1006 1017
f 1017 1006 1018
f 1006 1007 1018
f 1018 1007 1019
f 1007 1008 1019
f 1019 1008 1020
f 1008 1009 1020
f 1020 1009 1021
f 1009 1010 1021
f 1021 1010 1022
f 1010 1011 1022
f 1022 1011 1023
f 1011 1000 1023
f 1023 1000 1012
f 1012 1013 1024
f 1024 1013 1025
f 1013 1014 1025
f 1025 1014 1026
f 1014 1015 1026
f 1026 1015 1027
f 1015 1016 1027
f 1027 1016 1028
f 1016 1017 1028
f 1028 1017 1029
f 1017 1018 1029
f 1029 1018 1030
f 1018 1019 1030
f 1030 1019 1031
f 1019 1020 1031
f 1031 1020 1032
f 1020 1021 1032
f 1032 1021 1033
f 1021 1022 1033
f 1033 1022 1034
f 1022 1023 1034
f 1034 1023 1035
f 1023 1012 1035
f 1035 1012 1024
f 1024 1025 1036
f 1036 1025 1037
f 1025 1026 1037
f 1037 1026 1038
f 1026 1027 1038
f 1038 1027 1039
f 1027 1028 1039
f 1039 1028 1040
f 1028 1029 1040
f 1040 1029 1041
f 1029 1030 1041
f 1041 1030 1042
f 1030 1031 1042
f 1042 1031 1043
f 1031 1032 1043
f 1043 1032 1044
f 1032 1033 1044
f 1044 1033 1045
f 1033 1034 1045
f 1045 1034 1046
f 1034 1035 1046
f 1046 1035 1047
f 1035 1024 1047
f 1047 1024 1036
f 1036 1037 1048
f 1048 1037 1049
f 1037 1038 1049
f 1049 1038 1050
f 1038 1039 1050
f 1050 1039 1051
f 1039 1040 1051
f 1051 1040 1052
f 1040 1041 1052
f 1052 1041 1053
f 1041 1042 1053
f 1053 1042 1054
f 1042 1043 1054
f 1054 1043 1055
f 1043 1044 1055
f 1055 1044 1056
f 1044 1045 1056
f 1056 1045 1057
f 1045 1046 1057
f 1057 1046 1058
f 1046 1047 1058
f 1058 1047 1059
f 1047 1036 1059
f 1059 1036 1048
f 1048 1049 1060
f 1060 1049 1061
f 1049 1050 1061
f 1061 1050 1062
f 1050 1051 1062
f 1062 1051 1063
f 1051 1052 1063
f 1063 1052 1064
f 1052 1053 1064
f 1064 1053 1065
f 1053 1054 1065
f 1065 1054 1066
f 1054 1055 1066
f 1066 1055 1067
f 1055 1056 1067
f 1067 1056 1068
f 1056 1057 1068
f 1068 1057 1069
f 1057 1058 1069
f 1069 1058 1070
f 1058 1059 1070
f 1070 1059 1071
f 1059 1048 1071
f 1071 1048 1060
f 1060 1061 1072
f 1072 1061 1073
f 1061 1062 1073
f 1073 1062 1074
f 1062 1063 1074
f 1074 1063 1075
f 1063 1064 1075
f 1075 1064 1076
f 1064 1065 1076
f 1076 1065 1077
f 1065 1066 1077
f 1077 1066 1078
f 1066 1067 1078
f 1078 1067 1079
f 1067 1068 1079
f 1079 1068 1080
f 1068 1069 1080
f 1080 1069 1081
f 1069 1070 1081
f 1081 1070 1082
f 1070 1071 1082
f 1082 1071 1083
f 1071 1060 1083
f 1083 1060 1072
f 1072 1073 1084
f 1084 1073 1085
f 1073 1074 1085
f 1085 1074 1086
f 1074 1075 1086
f 1086 1075 1087
f 1075 1076 1087
f 1087 1076 1088
f 1076 1077 1088
f 1088 1077 1089
f 1077 1078 1089
f 1089 1078 1090
f 1078 1079 1090
f 1090 1079 1091
f 1079 1080 1091
f 1091 1080 1092
f 1080 1081 1092
f 1092 1081 1093
f 1081 1082 1093
f 1093 1082 1094
f 1082 1083 1094
f 1094 1083 1095
f 1083 1072 1095
f 1095 1072 1084
f 1084 1085 1096
f 1096 1085 1097
f 1085 1086 1097
f 1097 1086 1098
f 1086 1087 1098
f 1098 1087 1099
f 1087 1088 1099
f 1099 1088 1100
f 1088 1089 1100
f 1100 1089 1101
f 1089 1090 1101
f 1101 1090 1102
f 1090 1091 1102
f 1102 1091 1103
f 1091 1092 1103
f 1103 1092 1104
f 1092 1093 1104
f 1104 1093 1105
f 1093 1094 1105
f 1105 1094 1106
f 1094 1095 1106
f 1106 1095 1107
f 1095 1084 1107
f 1107 1084 1096
f 1096 1097 1108
f 1108 1097 1109
f 1097 1098 1109
f 1109 1098 1110
f 1098 1099 1110
f 1110 1099 1111
f 1099 1100 1111
f 1111 1100 1112
f 1100 1101 1112
f 1112 1101 1113
f 1101 1102 1113
f 1113 1102 1114
f 1102 1103 1114
f 1114 1103 1115
f 1103 1104 1115
f 1115 1104 1116
f 1104 1105 1116
f 1116 1105 1117
f 1105 1106 1117
f 1117 1106 1118
f 1106 1107 1118
f 1118 1107 1119
f 1107 1096 1119
f 1119 1096 1108
f 1108 1109 1120
f 1120 1109 1121
f 1109 1110 1121
f 1121 1110 1122
f 1110 1111 1122
f 1122 1111 1123
f 1111 1112 1123
f 1123 1112 1124
f 1112 1113 1124
f 1124 1113 1125
f 1113 1114 1125
f 1125 1114 1126
f 1114 1115 1126
f 1126 1115 1127
f 1115 1116 1127
f 1127 1116 1128
f 1116 1117 1128
f 1128 1117 1129
f 1117 1118 1129
f 1129 1118 1130
f 1118 1119 1130
f 1130 1119 1131
f 1119 1108 1131
f 1131 1108 1120
f 1120 1121 1132
f 1132 1121 1133
f 1121 1122 1133
f 1133 1122 1134
f 1122 1123 1134
f 1134 1123 1135
f 1123 1124 1135
f 1135 1124 1136
f 1124 1125 1136
f 1136 1125 1137
f 1125 1126 1137
f 1137 1126 1138
f 1126 1127 1138
f 1138 1127 1139
f 1127 1128 1139
f 1139 1128 1140
f 1128 1129 1140
f 1140 1129 1141
f 1129 1130 1141
f 1141 1130 1142
f 1130 1131 1142
f 1142 1131 1143
f 1131 1120 1143
f 1143 1120 1132
f 1132 1133 1144
f 1144 1133 1145
f 1133 1134 1145
f 1145 1134 1146
f 1134 1135 1146
f 1146 1135 1147
f 1135 1136 1147
f 1147 1136 1148
f 1136 1137 1148
f 1148 1137 1149
f 1137 1138 1149
f 1149 1138 1150
f 1138 1139 1150
f 1150 1139 1151
f 1139 1140 1151
f 1151 1140 1152
f 1140 1141 1152
f 1152 1141 1153
f 1141 1142 1153
f 1153 1142 1154
f 1142 1143 1154
f 1154 1143 1155
f 1143 1132 1155
f 1155 1132 1144
f 1144 1145 1156
f 1156 1145 1157
f 1145 1146 1157
f 1157 1146 1158
f 1146 1147 1158
f 1158 1147 1159
f 1147 1148 1159
f 1159 1148 1160
f 1148 1149 1160
f 1160 1149 1161
f 1149 1150 1161
f 1161 1150 1162
f 1150 1151 1162
f 1162 1151 1163
f 1151 1152 1163
f 1163 1152 1164
f 1152 1153 1164
f 1164 1153 1165
f 1153 1154 1165
f 1165 1154 1166
f 1154 1155 1166
f 1166 1155 1167
f 1155 1144 1167
f 1167 1144 1156
f 1156 1157 1168
f 1168 1157 1169
f 1157 1158 1169
f 1169 1158 1170
f 1158 1159 1170
f 1170 1159 1171
f 1159 1160 1171
f 1171 1160 1172
f 1160 1161 1172
f 1172 1161 1173
f 1161 1162 1173
f 1173 1162 1174
f 1162 1163 1174
f 1174 1163 1175
f 1163 1164 1175
f 1175 1164 1176
f 1164 1165 1176
f 1176 1165 1177
f 1165 1166 1177
f 1177 1166 1178
f 1166 1167 1178
f 1178 1167 1179
f 1167 1156 1179
f 1179 1156 1168
f 1168 1169 1180
f 1180 1169 1181
f 1169 1170 1181
f 1181 1170 1182
f 1170 1171 1182
f 1182 1171 1183
f 1171 1172 1183
f 1183 1172 1184
f 1172 1173 1184
f 1184 1173 1185
f 1173 1174 1185
f 1185 1174 1186
f 1174 1175 1186
f 1186 1175 1187
f 1175 1176 1187
f 1187 1176 1188
f 1176 1177 1188
f 1188 1177 1189
f 1177 1178 1189
f 1189 1178 1190
f 1178 1179 1190
f 1190 1179 1191
f 1179 1168 1191
f 1191 1168 1180
f 1180 1181 1192
f 1192 1181 1193
f 1181 1182 1193
f 1193 1182 1194
f 1182 1183 1194
f 1194 1183 1195
f 1183 1184 1195
f 1195 1184 1196
f 1184 1185 1196
f 1196 1185 1197
f 1185 1186 1197
f 1197 1186 1198
f 1186 1187 1198
f 1198 1187 1199
f 1187 1188 1199
f 1199 1188 1200
f 1188 1189 1200
f 1200 1189 1201
f 1189 1190 1201
f 1201 1190 1202
f 1190 1191 1202
f 1202 1191 1203
f 1191 1180 1203
f 1203 1180 1192
f 1192 1193 1204
f 1204 1193 1205
f 1193 1194 1205
f 1205 1194 1206
f 1194 1195 1206
f 1206 1195 1207
f 1195 1196 1207
f 1207 1196 1208
f 1196 1197 1208
f 1208 1197 1209
f 1197 1198 1209
f 1209 1198 1210
f 1198 1199 1210
f 1210 1199 1211
f 1199 1200 1211
f 1211 1200 1212
f 1200 1201 1212
f 1212 1201 1213
f 1201 1202 1213
f 1213 1202 1214
f 1202 1203 1214
f 1214 1203 1215
f 1203 1192 1215
f 1215 1192 1204
f 1204 1205 1216
f 1216 1205 1217
f 1205 1206 1217
f 1217 1206 1218
f 1206 1207 1218
f 1218 1207 1219
f 1207 1208 1219
f 1219 1208 1220
f 1208 1209 1220
f 1220 1209 1221
f 1209 1210 1221
f 1221 1210 1222
f 1210 1211 1222
f 1222 1211 1223
f 1211 1212 1223
f 1223 1212 1224
f 1212 1213 1224
f 1224 1213 1225
f 1213 1214 1225
f 1225 1214 1226
f 1214 1215 1226
f 1226 1215 1227
f 1215 1204 1227
f 1227 1204 1216
f 1216 1217 1228
f 1228 1217 1229
f 1217 1218 1229
f 1229 1218 1230
f 1218 1219 1230
f 1230 1219 1231
f 1219 1220 1231
f 1231 1220 1232
f 1220 1221 1232
f 1232 1221 1233
f 1221 1222 1233
f 1233 1222 1234
f 1222 1223 1234
f 1234 1223 1235
f 1223 1224 1235
f 1235 1224 1236
f 1224 1225 1236
f 1236 1225 1237
f 1225 1226 1237
f 1237 1226 1238
f 1226 1227 1238
f 1238 1227 1239
f 1227 1216 1239
f 1239 1216 1228
f 1228 1229 1240
f 1240 1229 1241
f 1229 1230 1241
f 1241 1230 1242
f 1230 1231 1242
f 1242 1231 1243
f 1231 1232 1243
f 1243 1232 1244
f 1232 1233 1244
f 1244 1233 1245
f 1233 1234 1245
f 1245 1234 1246
f 1234 1235 1246
f 1246 1235 1247
f 1235 1236 1247
f 1247 1236 1248
f 1236 1237 1248
f 1248 1237 1249
f 1237 1238 1249
f 1249 1238 1250
f 1238 1239 1250
f 1250 1239 1251
f 1239 1228 1251
f 1251 1228 1240
f 1240 1241 1252
f 1252 1241 1253
f 1241 1242 1253
f 1253 1242 1254
f 1242 1243 1254
f 1254 1243 1255
f 1243 1244 1255
f 1255 1244 1256
f 1244 1245 1256
f 1256 1245 1257
f 1245 1246 1257
f 1257 1246 1258
f 1246 1247 1258
f 1258 1247 1259
f 1247 1248 1259
f 1259 1248 1260
f 1248 1249 1260
f 1260 1249 1261
f 1249 1250 1261
f 1261 1250 1262
f 1250 1251 1262
f 1262 1251 1263
f 1251 1240 1263
f 1263 1240 1252
f 1252 1253 1264
f 1264 1253 1265
f 1253 1254 1265
f 1265 1254 1266
f 1254 1255 1266
f 1266 1255 1267
f 1255 1256 1267
f 1267 1256 1268
f 1256 1257 1268
f 1268 1257 1269
f 1257 1258 1269
f 1269 1258 1270
f 1258 1259 1270
f 1270 1259 1271
f 1259 1260 1271
f 1271 1260 1272
f 1260 1261 1272
f 1272 1261 1273
f 1261 1262 1273
f 1273 1262 1274
f 1262 1263 1274
f 1274 1263 1275
f 1263 1252 1275
f 1275 1252 1264
f 1264 1265 1276
f 1276 1265 1277
f 1265 1266 1277
f 1277 1266 1278
f 1266 1267 1278
f 1278 1267 1279
f 1267 1268 1279
f 1279 1268 1280
f 1268 1269 1280
f 1280 1269 1281
f 1269 1270 1281
f 1281 1270 1282
f 1270 1271 1282
f 1282 1271 1283
f 1271 1272 1283
f 1283 1272 1284
f 1272 1273 1284
f 1284 1273 1285
f 1273 1274 1285
f 1285 1274 1286
f 1274 1275 1286
f 1286 1275 1287
f 1275 1264 1287
f 1287 1264 1276
f 1276 1277 1288
f 1288 1277 1289
f 1277 1278 1289
f 1289 1278 1290
f 1278 1279 1290
f 1290 1279 1291
f 1279 1280 1291
f 1291 1280 1292
f 1280 1281 1292
f 1292 1281 1293
f 1281 1282 1293
f 1293 1282 1294
f 1282 1283 1294
f 1294 1283 1295
f 1283 1284 1295
f 1295 1284 1296
f 1284 1285 1296
f 1296 1285 1297
f 1285 1286 1297
f 1297 1286 1298
f 1286 1287 1298
f 1298 1287 1299
f 1287 1276 1299
f 1299 1276 1288
f 1288 1289 1300
f 1300 1289 1301
f 1289 1290 1301
f 1301 1290 1302
f 1290 1291 1302
f 1302 1291 1303
f 1291 1292 1303
f 1303 1292 1304
f 1292 1293 1304
f 1304 1293 1305
f 1293 1294 1305
f 1305 1294 1306
f 1294 1295 1306
f 1306 1295 1307
f 1295 1296 1307
f 1307 1296 1308
f 1296 1297 1308
f 1308 1297 1309
f 1297 1298 1309
f 1309 1298 1310
f 1298 1299 1310
f 1310 1299 1311
f 1299 1288 1311
f 1311 1288 1300
f 1300 1301 1312
f 1312 1301 1313
f 1301 1302 1313
f 1313 1302 1314
f 1302 1303 1314
f 1314 1303 1315
f 1303 1304 1315
f 1315 1304 1316
f 1304 1305 1316
f 1316 1305 1317
f 1305 1306 1317
f 1317 1306 1318
f 1306 1307 1318
f 1318 1307 1319
f 1307 1308 1319
f 1319 1308 1320
f 1308 1309 1320
f 1320 1309 1321
f 1309 1310 1321
f 1321 1310 1322
f 1310 1311 1322
f 1322 1311 1323
f 1311 1300 1323
f 1323 1300 1312
f 1312 1313 1324
f 1324 1313 1325
f 1313 1314 1325
f 1325 1314 1326
f 1314 1315 1326
f 1326 1315 1327
f 1315 1316 1327
f 1327 1316 1328
f 1316 1317 1328
f 1328 1317 1329
f 1317 1318 1329
f 1329 1318 1330
f 1318 1319 1330
f 1330 1319 1331
f 1319 1320 1331
f 1331 1320 1332
f 1320 1321 1332
f 1332 1321 1333
f 1321 1322 1333
f 1333 1322 1334
f 1322 1323 1334
f 1334 1323 1335
f 1323 1312 1335
f 1335 1312 1324
f 1324 1325 1336
f 1336 1325 1337
f 1325 1326 1337
f 1337 1326 1338
f 1326 1327 1338
f 1338 1327 1339
f 1327 1328 1339
f 1339 1328 1340
f 1328 1329 1340
f 1340 1329 1341
f 1329 1330 1341
f 1341 1330 1342
f 1330 1331 1342
f 1342 1331 1343
f 1331 1332 1343
f 1343 1332 1344
f 1332 1333 1344
f 1344 1333 1345
f 1333 1334 1345
f 1345 1334 1346
f 1334 1335 1346
f 1346 1335 1347
f 1335 1324 1347
f 1347 1324 1336
f 1336 1337 1348
f 1348 1337 1349
f 1337 1338 1349
f 1349 1338 1350
f 1338 1339 1350
f 1350 1339 1351
f 1339 1340 1351
f 1351 1340 1352
f 1340 1341 1352
f 1352 1341 1353
f 1341 1342 1353
f 1353 1342 1354
f 1342 1343 1354
f 1354 1343 1355
f 1343 1344 1355
f 1355 1344 1356
f 1344 1345 1356
f 1356 1345 1357
f 1345 1346 1357
f 1357 1346 1358
f 1346 1347 1358
f 1358 1347 1359
f 1347 1336 1359
f 1359 1336 1348
f 1348 1349 1360
f 1360 1349 1361
f 1349 1350 1361
f 1361 1350 1362
f 1350 1351 1362
f 1362 1351 1363
f 1351 1352 1363
f 1363 1352 1364
f 1352 1353 1364
f 1364 1353 1365
f 1353 1354 1365
f 1365 1354 1366
f 1354 1355 1366
f 1366 1355 1367
f 1355 1356 1367
f 1367 1356 1368
f 1356 1357 1368
f 1368 1357 1369
f 1357 1358 1369
f 1369 1358 1370
f 1358 1359 1370
f 1370 1359 1371
f 1359 1348 1371
f 1371 1348 1360
f 1360 1361 1372
f 1372 1361 1373
f 1361 1362 1373
f 1373 1362 1374
f 1362 1363 1374
f 1374 1363 1375
f 1363 1364 1375
f 1375 1364 1376
f 1364 1365 1376
f 1376 1365 1377
f 1365 1366 1377
f 1377 1366 1378
f 1366 1367 1378
f 1378 1367 1379
f 1367 1368 1379
f 1379 1368 1380
f 1368 1369 1380
f 1380 1369 1381
f 1369 1370 1381
f 1381 1370 1382
f 1370 1371 1382
f 1382 1371 1383
f 1371 1360 1383
f 1383 1360 1372
f 1372 1373 1384
f 1384 1373 1385
f 1373 1374 1385
f 1385 1374 1386
f 1374 1375 1386
f 1386 1375 1387
f 1375 1376 1387
f 1387 1376 1388
f 1376 1377 1388
f 1388 1377 1389
f 1377 1378 1389
f 1389 1378 1390
f 1378 1379 1390
f 1390 1379 1391
f 1379 1380 1391
f 1391 1380 1392
f 1380 1381 1392
f 1392 1381 1393
f 1381 1382 1393
f 1393 1382 1394
f 1382 1383 1394
f 1394 1383 1395
f 1383 1372 1395
f 1395 1372 1384
f 1384 1385 1396
f 1396 1385 1397
f 1385 1386 1397
f 1397 1386 1398
f 1386 1387 1398
f 1398 1387 1399
f 1387 1388 1399
f 1399 1388 1400
f 1388 1389 1400
f 1400 1389 1401
f 1389 1390 1401
f 1401 1390 1402
f 1390 1391 1402
f 1402 1391 1403
f 1391 1392 1403
f 1403 1392 1404
f 1392 1393 1404
f 1404 1393 1405
f 1393 1394 1405
f 1405 1394 1406
f 1394 1395 1406
f 1406 1395 1407
f 1395 1384 1407
f 1407 1384 1396
f 1396 1397 1408
f 1408 1397 1409
f 1397 1398 1409
f 1409 1398 1410
f 1398 1399 1410
f 1410 1399 1411
f 1399 1400 1411
f 1411 1400 1412
f 1400 1401 1412
f 1412 1401 1413
f 1401 1402 1413
f 1413 1402 1414
f 1402 1403 1414
f 1414 1403 1415
f 1403 1404 1415
f 1415 1404 1416
f 1404 1405 1416
f 1416 1405 1417
f 1405 1406 1417
f 1417 1406 1418
f 1406 1407 1418
f 1418 1407 1419
f 1407 1396 1419
f 1419 1396 1408
f 1408 1409 1420
f 1420 1409 1421
f 1409 1410 1421
f 1421 1410 1422
f 1410 1411 1422
f 1422 1411 1423
f 1411 1412 1423
f 1423 1412 1424
f 1412 1413 1424
f 1424 1413 1425
f 1413 1414 1425
f 1425 1414 1426
f 1414 1415 1426
f 1426 1415 1427
f 1415 1416 1427
f 1427 1416 1428
f 1416 1417 1428
f 1428 1417 1429
f 1417 1418 1429
f 1429 1418 1430
f 1418 1419 1430
f 1430 1419 1431
f 1419 1408 1431
f 1431 1408 1420
f 1420 1421 1432
f 1432 1421 1433
f 1421 1422 1433
f 1433 1422 1434
f 1422 1423 1434
f 1434 1423 1435
f 1423 1424 1435
f 1435 1424 1436
f 1424 1425 1436
f 1436 1425 1437
f 1425 1426 1437
f 1437 1426 1438
f 1426 1427 1438
f 1438 1427 1439
f 1427 1428 1439
f 1439 1428 1440
f 1428 1429 1440
f 1440 1429 1441
f 1429 1430 1441
f 1441 1430 1442
f 1430 1431 1442
f 1442 1431 1443
f 1431 1420 1443
f 1443 1420 1432
f 1432 1433 1444
f 1444 1433 1445
f 1433 1434 1445
f 1445 1434 1446
f 1434 1435 1446
f 1446 1435 1447
f 1435 1436 1447
f 1447 1436 1448
f 1436 1437 1448
f 1448 1437 1449
f 1437 1438 1449
f 1449 1438 1450
f 1438 1439 1450
f 1450 1439 1451
f 1439 1440 1451
f 1451 1440 1452
f 1440 1441 1452
f 1452 1441 1453
f 1441 1442 1453
f 1453 1442 1454
f 1442 1443 1454
f 1454 1443 1455
f 1443 1432 1455
f 1455 1432 1444
f 1444 1445 1456
f 1456 1445 1457
f 1445 1446 1457
f 1457 1446 1458
f 1446 1447 1458
f 1458 1447 1459
f 1447 1448 1459
f 1459 1448 1460
f 1448 1449 1460
f 1460 1449 1461
f 1449 1450 1461
f 1461 1450 1462
f 1450 1451 1462
f 1462 1451 1463
f 1451 1452 1463
f 1463 1452 1464
f 1452 1453 1464
f 1464 1453 1465
f 1453 1454 1465
f 1465 1454 1466
f 1454 1455 1466
f 1466 1455 1467
f 1455 1444 1467
f 1467 1444 1456
f 1456 1457 1468
f 1468 1457 1469
f 1457 1458 1469
f 1469 1458 1470
f 1458 1459 1470
f 1470 1459 1471
f 1459 1460 1471
f 1471 1460 1472
f 1460 1461 1472
f 1472 1461 1473
f 1461 1462 1473
f 1473 1462 1474
f 1462 1463 1474
f 1474 1463 1475
f 1463 1464 1475
f 1475 1464 1476
f 1464 1465 1476
f 1476 1465 1477
f 1465 1466 1477
f 1477 1466 1478
f 1466 1467 1478
f 1478 1467 1479
f 1467 1456 1479
f 1479 1456 1468
f 1468 1469 1480
f 1480 1469 1481
f 1469 1470 1481
f 1481 1470 1482
f 1470 1471 1482
f 1482 1471 1483
f 1471 1472 1483
f 1483 1472 1484
f 1472 1473 1484
f 1484 1473 1485
f 1473 1474 1485
f 1485 1474 1486
f 1474 1475 1486
f 1486 1475 1487
f 1475 1476 1487
f 1487 1476 1488
f 1476 1477 1488
f 1488 1477 1489
f 1477 1478 1489
f 1489 1478 1490
f 1478 1479 1490
f 1490 1479 1491
f 1479 1468 1491
f 1491 1468 1480
f 1480 1481 1492
f 1492 1481 1493
f 1481 1482 1493
f 1493 1482 1494
f 1482 1483 1494
f 1494 1483 1495
f 1483 1484 1495
f 1495 1484 1496
f 1484 1485 1496
f 1496 1485 1497
f 1485 1486 1497
f 1497 1486 1498
f 1486 1487 1498
f 1498 1487 1499
f 1487 1488 1499
f 1499 1488 1500
f 1488 1489 1500
f 1500 1489 1501
f 1489 1490 1501
f 1501 1490 1502
f 1490 1491 1502
f 1502 1491 1503
f 1491 1480 1503
f 1503 1480 1492
f 1492 1493 1504
f 1504 1493 1505
f 1493 1494 1505
f 1505 1494 1506
f 1494 1495 1506
f 1506 1495 1507
f 1495 1496 1507
f 1507 1496 1508
f 1496 1497 1508
f 1508 1497 1509
f 1497 1498 1509
f 1509 1498 1510
f 1498 1499 1510
f 1510 1499 1511
f 1499 1500 1511
f 1511 1500 1512
f 1500 1501 1512
f 1512 1501 1513
f 1501 1502 1513
f 1513 1502 1514
f 1502 1503 1514
f 1514 1503 1515
f 1503 1492 1515
f 1515 1492 1504
f 1504 1505 1516
f 1516 1505 1517
f 1505 1506 1517
f 1517 1506 1518
f 1506 1507 1518
f 1518 1507 1519
f 1507 1508 1519
f 1519 1508 1520
f 1508 1509 1520
f 1520 1509 1521
f 1509 1510 1521
f 1521 1510 1522
f 1510 1511 1522
f 1522 1511 1523
f 1511 1512 1523
f 1523 1512 1524
f 1512 1513 1524
f 1524 1513 1525
f 1513 1514 1525
f 1525 1514 1526
f 1514 1515 1526
f 1526 1515 1527
f 1515 1504 1527
f 1527 1504 1516
f 1516 1517 1528
f 1528 1517 1529
f 1517 1518 1529
f 1529 1518 1530
f 1518 1519 1530
f 1530 1519 1531
f 1519 1520 1531
f 1531 1520 1532
f 1520 1521 1532
f 1532 1521 1533
f 1521 1522 1533
f 1533 1522 1534
f 1522 1523 1534
f 1534 1523 1535
f 1523 1524 1535
f 1535 1524 1536
f 1524 1525 1536
f 1536 1525 1537
f 1525 1526 1537
f 1537 1526 1538
f 1526 1527 1538
f 1538 1527 1539
f 1527 1516 1539
f 1539 1516 1528
f 1528 1529 1540
f 1540 1529 1541
f 1529 1530 1541
f 1541 1530 1542
f 1530 1531 1542
f 1542 1531 1543
f 1531 1532 1543
f 1543 1532 1544
f 1532 1533 1544
f 1544 1533 1545
f 1533 1534 1545
f 1545 1534 1546
f 1534 1535 1546
f 1546 1535 1547
f 1535 1536 1547
f 1547 1536 1548
f 1536 1537 1548
f 1548 1537 1549
f 1537 1538 1549
f 1549 1538 1550
f 1538 1539 1550
f 1550 1539 1551
f 1539 1528 1551
f 1551 1528 1540
f 1540 1541 1552
f 1552 1541 1553
f 1541 1542 1553
f 1553 1542 1554
f 1542 1543 1554
f 1554 1543 1555
f 1543 1544 1555
f 1555 1544 1556
f 1544 1545 1556
f 1556 1545 1557
f 1545 1546 1557
f 1557 1546 1558
f 1546 1547 1558
f 1558 1547 1559
f 1547 1548 1559
f 1559 1548 1560
f 1548 1549 1560
f 1560 1549 1561
f 1549 1550 1561
f 1561 1550 1562
f 1550 1551 1562
f 1562 1551 1563
f 1551 1540 1563
f 1563 1540 1552
f 1552 1553 1564
f 1564 1553 1565
f 1553 1554 1565
f 1565 1554 1566
f 1554 1555 1566
f 1566 1555 1567
f 1555 1556 1567
f 1567 1556 1568
f 1556 1557 1568
f 1568 1557 1569
f 1557 1558 1569
f 1569 1558 1570
f 1558 1559 1570
f 1570 1559 1571
f 1559 1560 1571
f 1571 1560 1572
f 1560 1561 1572
f 1572 1561 1573
f 1561 1562 1573
f 1573 1562 1574
f 1562 1563 1574
f 1574 1563 1575
f 1563 1552 1575
f 1575 1552 1564
f 1564 1565 1576
f 1576 1565 1577
f 1565 1566 1577
f 1577 1566 1578
f 1566 1567 1578
f 1578 1567 1579
f 1567 1568 1579
f 1579 1568 1580
f 1568 1569 1580
f 1580 1569 1581
f 1569 1570 1581
f 1581 1570 1582
f 1570 1571 1582
f 1582 1571 1583
f 1571 1572 1583
f 1583 1572 1584
f 1572 1573 1584
f 1584 1573 1585
f 1573 1574 1585
f 1585 1574 1586
f 1574 1575 1586
f 1586 1575 1587
f 1575 1564 1587
f 1587 1564 1576
f 1576 1577 1588
f 1588 1577 1589
f 1577 1578 1589
f 1589 1578 1590
f 1578 1579 1590
f 1590 1579 1591
f 1579 1580 1591
f 1591 1580 1592
f 1580 1581 1592
f 1592 1581 1593
f 1581 1582 1593
f 1593 1582 1594
f 1582 1583 1594
f 1594 1583 1595
f 1583 1584 1595
f 1595 1584 1596
f 1584 1585 1596
f 1596 1585 1597
f 1585 1586 1597
f 1597 1586 1598
f 1586 1587 1598
f 1598 1587 1599
f 1587 1576 1599
f 1599 1576 1588
f 1588 1589 1600
f 1600 1589 1601
f 1589 1590 1601
f 1601 1590 1602
f 1590 1591 1602
f 1602 1591 1603
f 1591 1592 1603
f 1603 1592 1604
f 1592 1593 1604
f 1604 1593 1605
f 1593 1594 1605
f 1605 1594 1606
f 1594 1595 1606
f 1606 1595 1607
f 1595 1596 1607
f 1607 1596 1608
f 1596 1597 1608
f 1608 1597 1609
f 1597 1598 1609
f 1609 1598 1610
f 1598 1599 1610
f 1610 1599 1611
f 1599 1588 1611
f 1611 1588 1600
f 1600 1601 1612
f 1612 1601 1613
f 1601 1602 1613
f 1613 1602 1614
f 1602 1603 1614
f 1614 1603 1615
f 1603 1604 1615
f 1615 1604 1616
f 1604 1605 1616
f 1616 1605 1617
f 1605 1606 1617
f 1617 1606 1618
f 1606 1607 1618
f 1618 1607 1619
f 1607 1608 1619
f 1619 1608 1620
f 1608 1609 1620
f 1620 1609 1621
f 1609 1610 1621
f 1621 1610 1622
f 1610 1611 1622
f 1622 1611 1623
f 1611 1600 1623
f 1623 1600 1612
f 1612 1613 1624
f 1624 1613 1625
f 1613 1614 1625
f 1625 1614 1626
f 1614 1615 1626
f 1626 1615 1627
f 1615 1616 1627
f 1627 1616 1628
f 1616 1617 1628
f 1628 1617 1629
f 1617 1618 1629
f 1629 1618 1630
f 1618 1619 1630
f 1630 1619 1631
f 1619 1620 1631
f 1631 1620 1632
f 1620 1621 1632
f 1632 1621 1633
f 1621 1622 1633
f 1633 1622 1634
f 1622 1623 1634
f 1634 1623 1635
f 1623 1612 1635
f 1635 1612 1624
f 1624 1625 1636
f 1636 1625 1637
f 1625 1626 1637
f 1637 1626 1638
f 1626 1627 1638
f 1638 1627 1639
f 1627 1628 1639
f 1639 1628 1640
f 1628 1629 1640
f 1640 1629 1641
f 1629 1630 1641
f 1641 1630 1642
f 1630 1631 1642
f 1642 1631 1643
f 1631 1632 1643
f 1643 1632 1644
f 1632 1633 1644
f 1644 1633 1645
f 1633 1634 1645
f 1645 1634 1646
f 1634 1635 1646
f 1646 1635 1647
f 1635 1624 1647
f 1647 1624 1636
f 1636 1637 1648
f 1648 1637 1649
f 1637 1638 1649
f 1649 1638 1650
f 1638 1639 1650
f 1650 1639 1651
f 1639 1640 1651
f 1651 1640 1652
f 1640 1641 1652
f 1652 1641 1653
f 1641 1642 1653
f 1653 1642 1654
f 1642 1643 1654
f 1654 1643 1655
f 1643 1644 1655
f 1655 1644 1656
f 1644 1645 1656
f 1656 1645 1657
f 1645 1646 1657
f 1657 1646 1658
f 1646 1647 1658
f 1658 1647 1659
f 1647 1636 1659
f 1659 1636 1648
f 1648 1649 1660
f 1660 1649 1661
f 1649 1650 1661
f 1661 1650 1662
f 1650 1651 1662
f 1662 1651 1663
f 1651 1652 1663
f 1663 1652 1664
f 1652 1653 1664
f 1664 1653 1665
f 1653 1654 1665
f 1665 1654 1666
f 1654 1655 1666
f 1666 1655 1667
f 1655 1656 1667
f 1667 1656 1668
f 1656 1657 1668
f 1668 1657 1669
f 1657 1658 1669
f 1669 1658 1670
f 1658 1659 1670
f 1670 1659 1671
f 1659 1648 1671
f 1671 1648 1660
f 1660 1661 1672
f 1672 1661 1673
f 1661 1662 1673
f 1673 1662 1674
f 1662 1663 1674
f 1674 1663 1675
f 1663 1664 1675
f 1675 1664 1676
f 1664 1665 1676
f 1676 1665 1677
f 1665 1666 1677
f 1677 1666 1678
f 1666 1667 1678
f 1678 1667 1679
f 1667 1668 1679
f 1679 1668 1680
f 1668 1669 1680
f 1680 1669 1681
f 1669 1670 1681
f 1681 1670 1682
f 1670 1671 1682
f 1682 1671 1683
f 1671 1660 1683
f 1683 1660 1672
f 1672 1673 1684
f 1684 1673 1685
f 1673 1674 1685
f 1685 1674 1686
f 1674 1675 1686
f 1686 1675 1687
f 1675 1676 1687
f 1687 1676 1688
f 1676 1677 1688
f 1688 1677 1689
f 1677 1678 1689
f 1689 1678 1690
f 1678 1679 1690
f 1690 1679 1691
f 1679 1680 1691
f 1691 1680 1692
f 1680 1681 1692
f 1692 1681 1693
f 1681 1682 1693
f 1693 1682 1694
f 1682 1683 1694
f 1694 1683 1695
f 1683 1672 1695
f 1695 1672 1684
f 1684 1685 1696
f 1696 1685 1697
f 1685 1686 1697
f 1697 1686 1698
f 1686 1687 1698
f 1698 1687 1699
f 1687 1688 1699
f 1699 1688 1700
f 1688 1689 1700
f 1700 1689 1701
f 1689 1690 1701
f 1701 1690 1702
f 1690 1691 1702
f 1702 1691 1703
f 1691 1692 1703
f 1703 1692 1704
f 1692 1693 1704
f 1704 1693 1705
f 1693 1694 1705
f 1705 1694 1706
f 1694 1695 1706
f 1706 1695 1707
f 1695 1684 1707
f 1707 1684 1696
f 1696 1697 1708
f 1708 1697 1709
f 1697 1698 1709
f 1709 1698 1710
f 1698 1699 1710
f 1710 1699 1711
f 1699 1700 1711
f 1711 1700 1712
f 1700 1701 1712
f 1712 1701 1713
f 1701 1702 1713
f 1713 1702 1714
f 1702 1703 1714
f 1714 1703 1715
f 1703 1704 1715
f 1715 1704 1716
f 1704 1705 1716
f 1716 1705 1717
f 1705 1706 1717
f 1717 1706 1718
f 1706 1707 1718
f 1718 1707 1719
f 1707 1696 1719
f 1719 1696 1708
f 1708 1709 1720
f 1720 1709 1721
f 1709 1710 1721
f 1721 1710 1722
f 1710 1711 1722
f 1722 1711 1723
f 1711 1712 1723
f 1723 1712 1724
f 1712 1713 1724
f 1724 1713 1725
f 1713 1714 1725
f 1725 1714 1726
f 1714 1715 1726
f 1726 1715 1727
f 1715 1716 1727
f 1727 1716 1728
f 1716 1717 1728
f 1728 1717 1729
f 1717 1718 1729
f 1729 1718 1730
f 1718 1719 1730
f 1730 1719 1731
f 1719 1708 1731
f 1731 1708 1720
f 1720 1721 1732
f 1732 1721 1733
f 1721 1722 1733
f 1733 1722 1734
f 1722 1723 1734
f 1734 1723 1735
f 1723 1724 1735
f 1735 1724 1736
f 1724 1725 1736
f 1736 1725 1737
f 1725 1726 1737
f 1737 1726 1738
f 1726 1727 1738
f 1738 1727 1739
f 1727 1728 1739
f 1739 1728 1740
f 1728 1729 1740
f 1740 1729 1741
f 1729 1730 1741
f 1741 1730 1742
f 1730 1731 1742
f 1742 1731 1743
f 1731 1720 1743
f 1743 1720 1732
f 1732 1733 1744
f 1744 1733 1745
f 1733 1734 1745
f 1745 1734 1746
f 1734 1735 1746
f 1746 1735 1747
f 1735 1736 1747
f 1747 1736 1748
f 1736 1737 1748
f 1748 1737 1749
f 1737 1738 1749
f 1749 1738 1750
f 1738 1739 1750
f 1750 1739 1751
f 1739 1740 1751
f 1751 1740 1752
f 1740 1741 1752
f 1752 1741 1753
f 1741 1742 1753
f 1753 1742 1754
f 1742 1743 1754
f 1754 1743 1755
f 1743 1732 1755
f 1755 1732 1744
f 1744 1745 1756
f 1756 1745 1757
f 1745 1746 1757
f 1757 1746 1758
f 1746 1747 1758
f 1758 1747 1759
f 1747 1748 1759
f 1759 1748 1760
f 1748 1749 1760
f 1760 1749 1761
f 1749 1750 1761
f 1761 1750 1762
f 1750 1751 1762
f 1762 1751 1763
f 1751 1752 1763
f 1763 1752 1764
f 1752 1753 1764
f 1764 1753 1765
f 1753 1754 1765
f 1765 1754 1766
f 1754 1755 1766
f 1766 1755 1767
f 1755 1744 1767
f 1767 1744 1756
f 1756 1757 1768
f 1768 1757 1769
f 1757 1758 1769
f 1769 1758 1770
f 1758 1759 1770
f 1770 1759 1771
f 1759 1760 1771
f 1771 1760 1772
f 1760 1761 1772
f 1772 1761 1773
f 1761 1762 1773
f 1773 1762 1774
f 1762 1763 1774
f 1774 1763 1775
f 1763 1764 1775
f 1775 1764 1776
f 1764 1765 1776
f 1776 1765 1777
f 1765 1766 1777
f 1777 1766 1778
f 1766 1767 1778
f 1778 1767 1779
f 1767 1756 1779
f 1779 1756 1768
f 1768 1769 1780
f 1780 1769 1781
f 1769 1770 1781
f 1781 1770 1782
f 1770 1771 1782
f 1782 1771 1783
f 1771 1772 1783
f 1783 1772 1784
f 1772 1773 1784
f 1784 1773 1785
f 1773 1774 1785
f 1785 1774 1786
f 1774 1775 1786
f 1786 1775 1787
f 1775 1776 1787
f 1787 1776 1788
f 1776 1777 1788
f 1788 1777 1789
f 1777 1778 1789
f 1789 1778 1790
f 1778 1779 1790
f 1790 1779 1791
f 1779 1768 1791
f 1791 1768 1780
f 1780 1781 1792
f 1792 1781 1793
f 1781 1782 1793
f 1793 1782 1794
f 1782 1783 1794
f 1794 1783 1795
f 1783 1784 1795
f 1795 1784 1796
f 1784 1785 1796
f 1796 1785 1797
f 1785 1786 1797
f 1797 1786 1798
f 1786 1787 1798
f 1798 1787 1799
f 1787 1788 1799
f 1799 1788 1800
f 1788 1789 1800
f 1800 1789 1801
f 1789 1790 1801
f 1801 1790 1802
f 1790 1791 1802
f 1802 1791 1803
f 1791 1780 1803
f 1803 1780 1792
f 1792 1793 1804
f 1804 1793 1805
f 1793 1794 1805
f 1805 1794 1806
f 1794 1795 1806
f 1806 1795 1807
f 1795 1796 1807
f 1807 1796 1808
f 1796 1797 1808
f 1808 1797 1809
f 1797 1798 1809
f 1809 1798 1810
f 1798 1799 1810
f 1810 1799 1811
f 1799 1800 1811
f 1811 1800 1812
f 1800 1801 1812
f 1812 1801 1813
f 1801 1802 1813
f 1813 1802 1814
f 1802 1803 1814
f 1814 1803 1815
f 1803 1792 1815
f 1815 1792 1804
f 1804 1805 1816
f 1816 1805 1817
f 1805 1806 1817
f 1817 1806 1818
f 1806 1807 1818
f 1818 1807 1819
f 1807 1808 1819
f 1819 1808 1820
f 1808 1809 1820
f 1820 1809 1821
f 1809 1810 1821
f 1821 1810 1822
f 1810 1811 1822
f 1822 1811 1823
f 1811 1812 1823
f 1823 1812 1824
f 1812 1813 1824
f 1824 1813 1825
f 1813 1814 1825
f 1825 1814 1826
f 1814 1815 1826
f 1826 1815 1827
f 1815 1804 1827
f 1827 1804 1816
f 1816 1817 1828
f 1828 1817 1829
f 1817 1818 1829
f 1829 1818 1830
f 1818 1819 1830
f 1830 1819 1831
f 1819 1820 1831
f 1831 1820 1832
f 1820 1821 1832
f 1832 1821 1833
f 1821 1822 1833
f 1833 1822 1834
f 1822 1823 1834
f 1834 1823 1835
f 1823 1824 1835
f 1835 1824 1836
f 1824 1825 1836
f 1836 1825 1837
f 1825 1826 1837
f 1837 1826 1838
f 1826 1827 1838
f 1838 1827 1839
f 1827 1816 1839
f 1839 1816 1828
f 1828 1829 1840
f 1840 1829 1841
f 1829 1830 1841
f 1841 1830 1842
f 1830 1831 1842
f 1842 1831 1843
f 1831 1832 1843
f 1843 1832 1844
f 1832 1833 1844
f 1844 1833 1845
f 1833 1834 1845
f 1845 1834 1846
f 1834 1835 1846
f 1846 1835 1847
f 1835 1836 1847
f 1847 1836 1848
f 1836 1837 1848
f 1848 1837 1849
f 1837 1838 1849
f 1849 1838 1850
f 1838 1839 1850
f 1850 1839 1851
f 1839 1828 1851
f 1851 1828 1840
f 1840 1841 1852
f 1852 1841 1853
f 1841 1842 1853
f 1853 1842 1854
f 1842 1843 1854
f 1854 1843 1855
f 1843 1844 1855
f 1855 1844 1856
f 1844 1845 1856
f 1856 1845 1857
f 1845 1846 1857
f 1857 1846 1858
f 1846 1847 1858
f 1858 1847 1859
f 1847 1848 1859
f 1859 1848 1860
f 1848 1849 1860
f 1860 1849 1861
f 1849 1850 1861
f 1861 1850 1862
f 1850 1851 1862
f 1862 1851 1863
f 1851 1840 1863
f 1863 1840 1852
f 1852 1853 1864
f 1864 1853 1865
f 1853 1854 1865
f 1865 1854 1866
f 1854 1855 1866
f 1866 1855 1867
f 1855 1856 1867
f 1867 1856 1868
f 1856 1857 1868
f 1868 1857 1869
f 1857 1858 1869
f 1869 1858 1870
f 1858 1859 1870
f 1870 1859 1871
f 1859 1860 1871
f 1871 1860 1872
f 1860 1861 1872
f 1872 1861 1873
f 1861 1862 1873
f 1873 1862 1874
f 1862 1863 1874
f 1874 1863 1875
f 1863 1852 1875
f 1875 1852 1864
f 1864 1865 1876
f 1876 1865 1877
f 1865 1866 1877
f 1877 1866 1878
f 1866 1867 1878
f 1878 1867 1879
f 1867 1868 1879
f 1879 1868 1880
f 1868 1869 1880
f 1880 1869 1881
f 1869 1870 1881
f 1881 1870 1882
f 1870 1871 1882
f 1882 1871 1883
f 1871 1872 1883
f 1883 1872 1884
f 1872 1873 1884
f 1884 1873 1885
f 1873 1874 1885
f 1885 1874 1886
f 1874 1875 1886
f 1886 1875 1887
f 1875 1864 1887
f 1887 1864 1876
f 1876 1877 1888
f 1888 1877 1889
f 1877 1878 1889
f 1889 1878 1890
f 1878 1879 1890
f 1890 1879 1891
f 1879 1880 1891
f 1891 1880 1892
f 1880 1881 1892
f 1892 1881 1893
f 1881 1882 1893
f 1893 1882 1894
f 1882 1883 1894
f 1894 1883 1895
f 1883 1884 1895
f 1895 1884 1896
f 1884 1885 1896
f 1896 1885 1897
f 1885 1886 1897
f 1897 1886 1898
f 1886 1887 1898
f 1898 1887 1899
f 1887 1876 1899
f 1899 1876 1888
f 1888 1889 1900
f 1900 1889 1901
f 1889 1890 1901
f 1901 1890 1902
f 1890 1891 1902
f 1902 1891 1903
f 1891 1892 1903
f 1903 1892 1904
f 1892 1893 1904
f 1904 1893 1905
f 1893 1894 1905
f 1905 1894 1906
f 1894 1895 1906
f 1906 1895 1907
f 1895 1896 1907
f 1907 1896 1908
f 1896 1897 1908
f 1908 1897 1909
f 1897 1898 1909
f 1909 1898 1910
f 1898 1899 1910
f 1910 1899 1911
f 1899 1888 1911
f 1911 1888 1900
f 1900 1901 1912
f 1912 1901 1913
f 1901 1902 1913
f 1913 1902 1914
f 1902 1903 1914
f 1914 1903 1915
f 1903 1904 1915
f 1915 1904 1916
f 1904 1905 1916
f 1916 1905 1917
f 1905 1906 1917
f 1917 1906 1918
f 1906 1907 1918
f 1918 1907 1919
f 1907 1908 1919
f 1919 1908 1920
f 1908 1909 1920
f 1920 1909 1921
f 1909 1910 1921
f 1921 1910 1922
f 1910 1911 1922
f 1922 1911 1923
f 1911 1900 1923
f 1923 1900 1912
f 1912 1913 1924
f 1924 1913 1925
f 1913 1914 1925
f 1925 1914 1926
f 1914 1915 1926
f 1926 1915 1927
f 1915 1916 1927
f 1927 1916 1928
f 1916 1917 1928
f 1928 1917 1929
f 1917 1918 1929
f 1929 1918 1930
f 1918 1919 1930
f 1930 1919 1931
f 1919 1920 1931
f 1931 1920 1932
f 1920 1921 1932
f 1932 1921 1933
f 1921 1922 1933
f 1933 1922 1934
f 1922 1923 1934
f 1934 1923 1935
f 1923 1912 1935
f 1935 1912 1924
f 1924 1925 1936
f 1936 1925 1937
f 1925 1926 1937
f 1937 1926 1938
f 1926 1927 1938
f 1938 1927 1939
f 1927 1928 1939
f 1939 1928 1940
f 1928 1929 1940
f 1940 1929 1941
f 1929 1930 1941
f 1941 1930 1942
f 1930 1931 1942
f 1942 1931 1943
f 1931 1932 1943
f 1943 1932 1944
f 1932 1933 1944
f 1944 1933 1945
f 1933 1934 1945
f 1945 1934 1946
f 1934 1935 1946
f 1946 1935 1947
f 1935 1924 1947
f 1947 1924 1936
f 1936 1937 1948
f 1948 1937 1949
f 1937 1938 1949
f 1949 1938 1950
f 1938 1939 1950
f 1950 1939 1951
f 1939 1940 1951
f 1951 1940 1952
f 1940 1941 1952
f 1952 1941 1953
f 1941 1942 1953
f 1953 1942 1954
f 1942 1943 1954
f 1954 1943 1955
f 1943 1944 1955
f 1955 1944 1956
f 1944 1945 1956
f 1956 1945 1957
f 1945 1946 1957
f 1957 1946 1958
f 1946 1947 1958
f 1958 1947 1959
f 1947 1936 1959
f 1959 1936 1948
f 1948 1949 1960
f 1960 1949 1961
f 1949 1950 1961
f 1961 1950 1962
f 1950 1951 1962
f 1962 1951 1963
f 1951 1952 1963
f 1963 1952 1964
f 1952 1953 1964
f 1964 1953 1965
f 1953 1954 1965
f 1965 1954 1966
f 1954 1955 1966
f 1966 1955 1967
f 1955 1956 1967
f 1967 1956 1968
f 1956 1957 1968
f 1968 1957 1969
f 1957 1958 1969
f 1969 1958 1970
f 1958 1959 1970
f 1970 1959 1971
f 1959 1948 1971
f 1971 1948 1960
f 1960 1961 1972
f 1972 1961 1973
f 1961 1962 1973
f 1973 1962 1974
f 1962 1963 1974
f 1974 1963 1975
f 1963 1964 1975
f 1975 1964 1976
f 1964 1965 1976
f 1976 1965 1977
f 1965 1966 1977
f 1977 1966 1978
f 1966 1967 1978
f 1978 1967 1979
f 1967 1968 1979
f 1979 1968 1980
f 1968 1969 1980
f 1980 1969 1981
f 1969 1970 1981
f 1981 1970 1982
f 1970 1971 1982
f 1982 1971 1983
f 1971 1960 1983
f 1983 1960 1972
f 1972 1973 1984
f 1984 1973 1984
f 1973 1974 1984
f 1984 1974 1984
f 1974 1975 1984
f 1984 1975 1984
f 1975 1976 1984
f 1984 1976 1984
f 1976 1977 1984
f 1984 1977 1984
f 1977 1978 1984
f 1984 1978 1984
f 1978 1979 1984
f 1984 1979 1984
f 1979 1980 1984
f 1984 1980 1984
f 1980 1981 1984
f 1984 1981 1984
f 1981 1982 1984
f 1984 1982 1984
f 1982 1983 1984
f 1984 1983 1984
f 1983 1972 1984
f 1984 1972 1984

g Path_(13)
v 143.00002 240.17502 13.860001
v 143.32501 240.17502 13.860001
v 143.28146 240.17502 13.6975
v 143.1625 240.17502 13.578543
v 143.00002 240.17502 13.535001
v 142.83751 240.17502 13.578543
v 142.71855 240.17502 13.6975
v 142.675 240.17502 13.860001
v 142.71855 240.17502 14.022501
v 142.83751 240.17502 14.1414585
v 143.00002 240.17502 14.185
v 143.1625 240.17502 14.1414585
v 143.28146 240.17502 14.022501
v 143.32501 240.5511 13.860001
v 143.28146 240.5511 13.6975
v 143.1625 240.55109 13.578543
v 143.00002 240.55107 13.535001
v 142.83751 240.55106 13.578543
v 142.71855 240.55104 13.6975
v 142.675 240.55104 13.860001
v 142.71855 240.55104 14.022501
v 142.83751 240.55106 14.1414585
v 143.00002 240.55107 14.185
v 143.1625 240.55109 14.1414585
v 143.28146 240.5511 14.022501
v 143.32466 240.94035 13.860001
v 143.28116 240.93858 13.6975
v 143.1623 240.93375 13.578543
v 142.99994 240.92714 13.535001
v 142.83757 240.92053 13.578543
v 142.7187 240.9157 13.6975
v 142.6752 240.91393 13.860001
v 142.7187 240.9157 14.022501
v 142.83757 240.92053 14.1414585
v 142.99994 240.92714 14.185
v 143.1623 240.93375 14.1414585
v 143.28116 240.93858 14.022501
v 143.28108 241.3942 13.860001
v 143.23933 241.38184 13.6975
v 143.12526 241.34808 13.578543
v 142.96945 241.30196 13.535001
v 142.81363 241.25584 13.578543
v 142.69955 241.22208 13.6975
v 142.6578 241.20973 13.860001
v 142.69955 241.22208 14.022501
v 142.81363 241.25584 14.1414585
v 142.96945 241.30196 14.185
v 143.12526 241.34808 14.1414585
v 143.23933 241.38184 14.022501
v 143.08731 241.76654 13.860001
v 143.04762 241.74866 13.6975
v 142.93916 241.69977 13.578543
v 142.79102 241.633 13.535001
v 142.64287 241.56622 13.578543
v 142.53442 241.51735 13.6975
v 142.49472 241.49945 13.860001
v 142.53442 241.51735 14.022501
v 142.64287 241.56622 14.1414585
v 142.79102 241.633 14.185
v 142.93916 241.69977 14.1414585
v 143.04762 241.74866 14.022501
v 142.96576 242.0993 13.860001
v 142.92494 242.08412 13.6975
v 142.81346 242.04262 13.578543
v 142.66116 241.98593 13.535001
v 142.50888 241.92924 13.578543
v 142.3974 241.88774 13.6975
v 142.35658 241.87256 13.860001
v 142.3974 241.88774 14.022501
v 142.50888 241.92924 14.1414585
v 142.66116 241.98593 14.185
v 142.81346 242.04262 14.1414585
v 142.92494 242.08412 14.022501
v 142.82617 242.46864 13.860001
v 142.78632 242.45113 13.6975
v 142.67741 242.40326 13.578543
v 142.52866 242.33788 13.535001
v 142.37988 242.27248 13.578543
v 142.27098 242.22461 13.6975
v 142.23112 242.20709 13.860001
v 142.27098 242.22461 14.022501
v 142.37988 242.27248 14.1414585
v 142.52866 242.33788 14.185
v 142.67741 242.40326 14.1414585
v 142.78632 242.45113 14.022501
v 142.64923 242.81964 13.860001
v 142.61035 242.80006 13.6975
v 142.5041 242.74657 13.578543
v 142.35896 242.67348 13.535001
v 142.21382 242.60039 13.578543
v 142.10757 242.54689 13.6975
v 142.0687 242.5273 13.860001
v 142.10757 242.54689 14.022501
v 142.21382 242.60039 14.1414585
v 142.35896 242.67348 14.185
v 142.5041 242.74657 14.1414585
v 142.61035 242.80006 14.022501
v 142.48557 243.14558 13.860001
v 142.44603 243.12737 13.6975
v 142.33797 243.0776 13.578543
v 142.19037 243.00963 13.535001
v 142.04277 242.94165 13.578543
v 141.93472 242.89189 13.6975
v 141.89517 242.87367 13.860001
v 141.93472 242.89189 14.022501
v 142.04277 242.94165 14.1414585
v 142.19037 243.00963 14.185
v 142.33797 243.0776 14.1414585
v 142.44603 243.12737 14.022501
v 142.35716 243.44495 13.860001
v 142.31528 243.43306 13.6975
v 142.20084 243.4006 13.578543
v 142.04451 243.35625 13.535001
v 141.88818 243.3119 13.578543
v 141.77373 243.27943 13.6975
v 141.73184 243.26755 13.860001
v 141.77373 243.27943 14.022501
v 141.88818 243.3119 14.1414585
v 142.04451 243.35625 14.185
v 142.20084 243.4006 14.1414585
v 142.31528 243.43306 14.022501
v 142.29012 243.84409 13.860001
v 142.24947 243.8285 13.6975
v 142.13837 243.78596 13.578543
v 141.98662 243.72783 13.535001
v 141.83488 243.6697 13.578543
v 141.72379 243.62715 13.6975
v 141.68314 243.61157 13.860001
v 141.72379 243.62715 14.022501
v 141.83488 243.6697 14.1414585
v 141.98662 243.72783 14.185
v 142.13837 243.78596 14.1414585
v 142.24947 243.8285 14.022501
v 142.05978 244.21075 13.860001
v 142.02249 244.18828 13.6975
v 141.92061 244.12688 13.578543
v 141.78145 244.04298 13.535001
v 141.64227 243.95909 13.578543
v 141.54039 243.89769 13.6975
v 141.5031 243.87521 13.860001
v 141.54039 243.89769 14.022501
v 141.64227 243.95909 14.1414585
v 141.78145 244.04298 14.185
v 141.92061 244.12688 14.1414585
v 142.02249 244.18828 14.022501
v 141.88728 244.52084 13.860001
v 141.84862 244.50085 13.6975
v 141.74294 244.44623 13.578543
v 141.59859 244.3716 13.535001
v 141.45424 244.29697 13.578543
v 141.34856 244.24234 13.6975
v 141.30989 244.22235 13.860001
v 141.34856 244.24234 14.022501
v 141.45424 244.29697 14.1414585
v 141.59859 244.3716 14.185
v 141.74294 244.44623 14.1414585
v 141.84862 244.50085 14.022501
v 141.72787 244.85416 13.860001
v 141.6888 244.83496 13.6975
v 141.58203 244.78247 13.578543
v 141.4362 244.71078 13.535001
v 141.29037 244.6391 13.578543
v 141.18361 244.58662 13.6975
v 141.14453 244.56743 13.860001
v 141.18361 244.58662 14.022501
v 141.29037 244.6391 14.1414585
v 141.4362 244.71078 14.185
v 141.58203 244.78247 14.1414585
v 141.6888 244.83496 14.022501
v 141.55925 245.18834 13.860001
v 141.52007 245.16934 13.6975
v 141.41302 245.11745 13.578543
v 141.26682 245.04654 13.535001
v 141.12059 244.97565 13.578543
v 141.01355 244.92375 13.6975
v 140.97438 244.90475 13.860001
v 141.01355 244.92375 14.022501
v 141.12059 244.97565 14.1414585
v 141.26682 245.04654 14.185
v 141.41302 245.11745 14.1414585
v 141.52007 245.16934 14.022501
v 141.40814 245.51237 13.860001
v 141.36795 245.49565 13.6975
v 141.25813 245.44992 13.578543
v 141.10811 245.38748 13.535001
v 140.95808 245.32503 13.578543
v 140.84827 245.27931 13.6975
v 140.80806 245.26257 13.860001
v 140.84827 245.27931 14.022501
v 140.95808 245.32503 14.1414585
v 141.10811 245.38748 14.185
v 141.25813 245.44992 14.1414585
v 141.36795 245.49565 14.022501
v 141.27737 245.86682 13.860001
v 141.23727 245.84988 13.6975
v 141.12769 245.80357 13.578543
v 140.97801 245.74031 13.535001
v 140.82832 245.67706 13.578543
v 140.71875 245.63075 13.6975
v 140.67863 245.61382 13.860001
v 140.71875 245.63075 14.022501
v 140.82832 245.67706 14.1414585
v 140.97801 245.74031 14.185
v 141.12769 245.80357 14.1414585
v 141.23727 245.84988 14.022501
v 141.0841 246.26271 13.860001
v 141.04814 246.23817 13.6975
v 140.94987 246.17113 13.578543
v 140.81566 246.07953 13.535001
v 140.68143 245.98793 13.578543
v 140.58316 245.92088 13.6975
v 140.5472 245.89635 13.860001
v 140.58316 245.92088 14.022501
v 140.68143 245.98793 14.1414585
v 140.81566 246.07953 14.185
v 140.94987 246.17113 14.1414585
v 141.04814 246.23817 14.022501
v 140.79253 246.5804 13.860001
v 140.76123 246.55013 13.6975
v 140.67575 246.46739 13.578543
v 140.55899 246.35439 13.535001
v 140.44221 246.24138 13.578543
v 140.35674 246.15865 13.6975
v 140.32545 246.12836 13.860001
v 140.35674 246.15865 14.022501
v 140.44221 246.24138 14.1414585
v 140.55899 246.35439 14.185
v 140.67575 246.46739 14.1414585
v 140.76123 246.55013 14.022501
v 140.52286 246.84933 13.860001
v 140.49202 246.8186 13.6975
v 140.40776 246.73462 13.578543
v 140.29268 246.6199 13.535001
v 140.17758 246.50519 13.578543
v 140.09332 246.4212 13.6975
v 140.06248 246.39047 13.860001
v 140.09332 246.4212 14.022501
v 140.17758 246.50519 14.1414585
v 140.29268 246.6199 14.185
v 140.40776 246.73462 14.1414585
v 140.49202 246.8186 14.022501
v 140.27354 247.10002 13.860001
v 140.24065 247.07149 13.6975
v 140.15079 246.99355 13.578543
v 140.02803 246.88708 13.535001
v 139.90526 246.78061 13.578543
v 139.8154 246.70267 13.6975
v 139.7825 246.67413 13.860001
v 139.8154 246.70267 14.022501
v 139.90526 246.78061 14.1414585
v 140.02803 246.88708 14.185
v 140.15079 246.99355 14.1414585
v 140.24065 247.07149 14.022501
v 140.08704 247.34106 13.860001
v 140.0487 247.3204 13.6975
v 139.944 247.26396 13.578543
v 139.80096 247.18684 13.535001
v 139.65791 247.10974 13.578543
v 139.5532 247.0533 13.6975
v 139.51488 247.03264 13.860001
v 139.5532 247.0533 14.022501
v 139.65791 247.10974 14.1414585
v 139.80096 247.18684 14.185
v 139.944 247.26396 14.1414585
v 140.0487 247.3204 14.022501
v 139.97672 247.66298 13.860001
v 139.93634 247.64667 13.6975
v 139.82603 247.60214 13.578543
v 139.67535 247.54132 13.535001
v 139.52466 247.48048 13.578543
v 139.41435 247.43596 13.6975
v 139.37398 247.41965 13.860001
v 139.41435 247.43596 14.022501
v 139.52466 247.48048 14.1414585
v 139.67535 247.54132 14.185
v 139.82603 247.60214 14.1414585
v 139.93634 247.64667 14.022501
v 139.81284 248.02391 13.860001
v 139.77356 248.00511 13.6975
v 139.66626 247.95378 13.578543
v 139.51967 247.88364 13.535001
v 139.37308 247.8135 13.578543
v 139.26578 247.76216 13.6975
v 139.2265 247.74336 13.860001
v 139.26578 247.76216 14.022501
v 139.37308 247.8135 14.1414585
v 139.51967 247.88364 14.185
v 139.66626 247.95378 14.1414585
v 139.77356 248.00511 14.022501
v 139.64148 248.36499 13.860001
v 139.60252 248.34552 13.6975
v 139.49612 248.29231 13.578543
v 139.35078 248.21965 13.535001
v 139.20544 248.14697 13.578543
v 139.09904 248.09378 13.6975
v 139.0601 248.0743 13.860001
v 139.09904 248.09378 14.022501
v 139.20544 248.14697 14.1414585
v 139.35078 248.21965 14.185
v 139.49612 248.29231 14.1414585
v 139.60252 248.34552 14.022501
v 139.47163 248.70634 13.860001
v 139.433 248.68625 13.6975
v 139.32747 248.63135 13.578543
v 139.1833 248.55635 13.535001
v 139.03914 248.48137 13.578543
v 138.93361 248.42647 13.6975
v 138.89499 248.40637 13.860001
v 138.93361 248.42647 14.022501
v 139.03914 248.48137 14.1414585
v 139.1833 248.55635 14.185
v 139.32747 248.63135 14.1414585
v 139.433 248.68625 14.022501
v 139.28204 249.05463 13.860001
v 139.24477 249.03215 13.6975
v 139.1429 248.9707 13.578543
v 139.00375 248.88678 13.535001
v 138.8646 248.80286 13.578543
v 138.76273 248.74142 13.6975
v 138.72545 248.71893 13.860001
v 138.76273 248.74142 14.022501
v 138.8646 248.80286 14.1414585
v 139.00375 248.88678 14.185
v 139.1429 248.9707 14.1414585
v 139.24477 249.03215 14.022501
v 139.09886 249.3157 13.860001
v 139.05818 249.30017 13.6975
v 138.94705 249.25772 13.578543
v 138.79526 249.19975 13.535001
v 138.64345 249.14178 13.578543
v 138.53232 249.09933 13.6975
v 138.49164 249.0838 13.860001
v 138.53232 249.09933 14.022501
v 138.64345 249.14178 14.1414585
v 138.79526 249.19975 14.185
v 138.94705 249.25772 14.1414585
v 139.05818 249.30017 14.022501
v 139.05238 249.66861 13.860001
v 139.0108 249.65567 13.6975
v 138.89722 249.62032 13.578543
v 138.74205 249.57204 13.535001
v 138.5869 249.52374 13.578543
v 138.47331 249.48839 13.6975
v 138.43173 249.47546 13.860001
v 138.47331 249.48839 14.022501
v 138.5869 249.52374 14.1414585
v 138.74205 249.57204 14.185
v 138.89722 249.62032 14.1414585
v 139.0108 249.65567 14.022501
v 138.86684 250.05095 13.860001
v 138.82768 250.0319 13.6975
v 138.72072 249.97986 13.578543
v 138.5746 249.90875 13.535001
v 138.42848 249.83765 13.578543
v 138.3215 249.7856 13.6975
v 138.28235 249.76656 13.860001
v 138.3215 249.7856 14.022501
v 138.42848 249.83765 14.1414585
v 138.5746 249.90875 14.185
v 138.72072 249.97986 14.1414585
v 138.82768 250.0319 14.022501
v 138.70572 250.38953 13.860001
v 138.6665 250.3706 13.6975
v 138.55936 250.31892 13.578543
v 138.413 250.24832 13.535001
v 138.26663 250.17772 13.578543
v 138.15948 250.12604 13.6975
v 138.12027 250.10712 13.860001
v 138.15948 250.12604 14.022501
v 138.26663 250.17772 14.1414585
v 138.413 250.24832 14.185
v 138.55936 250.31892 14.1414585
v 138.6665 250.3706 14.022501
v 138.54482 250.71819 13.860001
v 138.50502 250.7005 13.6975
v 138.39632 250.65218 13.578543
v 138.24783 250.58617 13.535001
v 138.09933 250.52017 13.578543
v 137.99063 250.47185 13.6975
v 137.95084 250.45416 13.860001
v 137.99063 250.47185 14.022501
v 138.09933 250.52017 14.1414585
v 138.24783 250.58617 14.185
v 138.39632 250.65218 14.1414585
v 138.50502 250.7005 14.022501
v 138.41028 251.05374 13.860001
v 138.36975 251.03786 13.6975
v 138.25899 250.99445 13.578543
v 138.1077 250.93515 13.535001
v 137.9564 250.87585 13.578543
v 137.84564 250.83244 13.6975
v 137.8051 250.81656 13.860001
v 137.84564 250.83244 14.022501
v 137.9564 250.87585 14.1414585
v 138.1077 250.93515 14.185
v 138.25899 250.99445 14.1414585
v 138.36975 251.03786 14.022501
v 138.27457 251.40852 13.860001
v 138.2342 251.39217 13.6975
v 138.12398 251.34746 13.578543
v 137.97337 251.2864 13.535001
v 137.82278 251.22536 13.578543
v 137.71254 251.18065 13.6975
v 137.6722 251.16429 13.860001
v 137.71254 251.18065 14.022501
v 137.82278 251.22536 14.1414585
v 137.97337 251.2864 14.185
v 138.12398 251.34746 14.1414585
v 138.2342 251.39217 14.022501
v 138.14064 251.71008 13.860001
v 138.09837 251.69962 13.6975
v 137.9829 251.67105 13.578543
v 137.82515 251.63202 13.535001
v 137.6674 251.593 13.578543
v 137.55194 251.56444 13.6975
v 137.50967 251.55397 13.860001
v 137.55194 251.56444 14.022501
v 137.6674 251.593 14.1414585
v 137.82515 251.63202 14.185
v 137.9829 251.67105 14.1414585
v 138.09837 251.69962 14.022501
v 138.11998 252.01689 13.860001
v 138.07646 252.01555 13.6975
v 137.95755 252.01189 13.578543
v 137.79514 252.00688 13.535001
v 137.6327 252.00189 13.578543
v 137.51381 251.99823 13.6975
v 137.47029 251.99689 13.860001
v 137.51381 251.99823 14.022501
v 137.6327 252.00189 14.1414585
v 137.79514 252.00688 14.185
v 137.95755 252.01189 14.1414585
v 138.07646 252.01555 14.022501
v 138.12704 252.38121 13.860001
v 138.0835 252.38144 13.6975
v 137.96454 252.38205 13.578543
v 137.80205 252.38289 13.535001
v 137.63954 252.38373 13.578543
v 137.52058 252.38434 13.6975
v 137.47705 252.38455 13.860001
v 137.52058 252.38434 14.022501
v 137.63954 252.38373 14.1414585
v 137.80205 252.38289 14.185
v 137.96454 252.38205 14.1414585
v 138.0835 252.38144 14.022501
v 138.124 252.75726 13.860001
v 138.08046 252.75691 13.697515
v 137.96152 252.75595 13.578567
v 137.79904 252.75464 13.535029
v 137.63657 252.75333 13.578567
v 137.51761 252.75237 13.697515
v 137.47408 252.75201 13.860001
v 137.51761 252.75237 14.022487
v 137.63657 252.75333 14.141434
v 137.79904 252.75464 14.184972
v 137.96152 252.75595 14.141434
v 138.08046 252.75691 14.022487
v 137.79901 252.75894 13.860001
usemtl mat_19
s 1
f 1985 1985 1986
f 1986 1985 1987
f 1985 1985 1987
f 1987 1985 1988
f 1985 1985 1988
f 1988 1985 1989
f 1985 1985 1989
f 1989 1985 1990
f 1985 1985 1990
f 1990 1985 1991
f 1985 1985 1991
f 1991 1985 1992
f 1985 1985 1992
f 1992 1985 1993
f 1985 1985 1993
f 1993 1985 1994
f 1985 1985 1994
f 1994 1985 1995
f 1985 1985 1995
f 1995 1985 1996
f 1985 1985 1996
f 1996 1985 1997
f 1985 1985 1997
f 1997 1985 1986
f 1986 1987 1998
f 1998 1987 1999
f 1987 1988 1999
f 1999 1988 2000
f 1988 1989 2000
f 2000 1989 2001
f 1989 1990 2001
f 2001 1990 2002
f 1990 1991 2002
f 2002 1991 2003
f 1991 1992 2003
f 2003 1992 2004
f 1992 1993 2004
f 2004 1993 2005
f 1993 1994 2005
f 2005 1994 2006
f 1994 1995 2006
f 2006 1995 2007
f 1995 1996 2007
f 2007 1996 2008
f 1996 1997 2008
f 2008 1997 2009
f 1997 1986 2009
f 2009 1986 1998
f 1998 1999 2010
f 2010 1999 2011
f 1999 2000 2011
f 2011 2000 2012
f 2000 2001 2012
f 2012 2001 2013
f 2001 2002 2013
f 2013 2002 2014
f 2002 2003 2014
f 2014 2003 2015
f 2003 2004 2015
f 2015 2004 2016
f 2004 2005 2016
f 2016 2005 2017
f 2005 2006 2017
f 2017 2006 2018
f 2006 2007 2018
f 2018 2007 2019
f 2007 2008 2019
f 2019 2008 2020
f 2008 2009 2020
f 2020 2009 2021
f 2009 1998 2021
f 2021 1998 2010
f 2010 2011 2022
f 2022 2011 2023
f 2011 2012 2023
f 2023 2012 2024
f 2012 2013 2024
f 2024 2013 2025
f 2013 2014 2025
f 2025 2014 2026
f 2014 2015 2026
f 2026 2015 2027
f 2015 2016 2027
f 2027 2016 2028
f 2016 2017 2028
f 2028 2017 2029
f 2017 2018 2029
f 2029 2018 2030
f 2018 2019 2030
f 2030 2019 2031
f 2019 2020 2031
f 2031 2020 2032
f 2020 2021 2032
f 2032 2021 2033
f 2021 2010 2033
f 2033 2010 2022
f 2022 2023 2034
f 2034 2023 2035
f 2023 2024 2035
f 2035 2024 2036
f 2024 2025 2036
f 2036 2025 2037
f 2025 2026 2037
f 2037 2026 2038
f 2026 2027 2038
f 2038 2027 2039
f 2027 2028 2039
f 2039 2028 2040
f 2028 2029 2040
f 2040 2029 2041
f 2029 2030 2041
f 2041 2030 2042
f 2030 2031 2042
f 2042 2031 2043
f 2031 2032 2043
f 2043 2032 2044
f 2032 2033 2044
f 2044 2033 2045
f 2033 2022 2045
f 2045 2022 2034
f 2034 2035 2046
f 2046 2035 2047
f 2035 2036 2047
f 2047 2036 2048
f 2036 2037 2048
f 2048 2037 2049
f 2037 2038 2049
f 2049 2038 2050
f 2038 2039 2050
f 2050 2039 2051
f 2039 2040 2051
f 2051 2040 2052
f 2040 2041 2052
f 2052 2041 2053
f 2041 2042 2053
f 2053 2042 2054
f 2042 2043 2054
f 2054 2043 2055
f 2043 2044 2055
f 2055 2044 2056
f 2044 2045 2056
f 2056 2045 2057
f 2045 2034 2057
f 2057 2034 2046
f 2046 2047 2058
f 2058 2047 2059
f 2047 2048 2059
f 2059 2048 2060
f 2048 2049 2060
f 2060 2049 2061
f 2049 2050 2061
f 2061 2050 2062
f 2050 2051 2062
f 2062 2051 2063
f 2051 2052 2063
f 2063 2052 2064
f 2052 2053 2064
f 2064 2053 2065
f 2053 2054 2065
f 2065 2054 2066
f 2054 2055 2066
f 2066 2055 2067
f 2055 2056 2067
f 2067 2056 2068
f 2056 2057 2068
f 2068 2057 2069
f 2057 2046 2069
f 2069 2046 2058
f 2058 2059 2070
f 2070 2059 2071
f 2059 2060 2071
f 2071 2060 2072
f 2060 2061 2072
f 2072 2061 2073
f 2061 2062 2073
f 2073 2062 2074
f 2062 2063 2074
f 2074 2063 2075
f 2063 2064 2075
f 2075 2064 2076
f 2064 2065 2076
f 2076 2065 2077
f 2065 2066 2077
f 2077 2066 2078
f 2066 2067 2078
f 2078 2067 2079
f 2067 2068 2079
f 2079 2068 2080
f 2068 2069 2080
f 2080 2069 2081
f 2069 2058 2081
f 2081 2058 2070
f 2070 2071 2082
f 2082 2071 2083
f 2071 2072 2083
f 2083 2072 2084
f 2072 2073 2084
f 2084 2073 2085
f 2073 2074 2085
f 2085 2074 2086
f 2074 2075 2086
f 2086 2075 2087
f 2075 2076 2087
f 2087 2076 2088
f 2076 2077 2088
f 2088 2077 2089
f 2077 2078 2089
f 2089 2078 2090
f 2078 2079 2090
f 2090 2079 2091
f 2079 2080 2091
f 2091 2080 2092
f 2080 2081 2092
f 2092 2081 2093
f 2081 2070 2093
f 2093 2070 2082
f 2082 2083 2094
f 2094 2083 2095
f 2083 2084 2095
f 2095 2084 2096
f 2084 2085 2096
f 2096 2085 2097
f 2085 2086 2097
f 2097 2086 2098
f 2086 2087 2098
f 2098 2087 2099
f 2087 2088 2099
f 2099 2088 2100
f 2088 2089 2100
f 2100 2089 2101
f 2089 2090 2101
f 2101 2090 2102
f 2090 2091 2102
f 2102 2091 2103
f 2091 2092 2103
f 2103 2092 2104
f 2092 2093 2104
f 2104 2093 2105
f 2093 2082 2105
f 2105 2082 2094
f 2094 2095 2106
f 2106 2095 2107
f 2095 2096 2107
f 2107 2096 2108
f 2096 2097 2108
f 2108 2097 2109
f 2097 2098 2109
f 2109 2098 2110
f 2098 2099 2110
f 2110 2099 2111
f 2099 2100 2111
f 2111 2100 2112
f 2100 2101 2112
f 2112 2101 2113
f 2101 2102 2113
f 2113 2102 2114
f 2102 2103 2114
f 2114 2103 2115
f 2103 2104 2115
f 2115 2104 2116
f 2104 2105 2116
f 2116 2105 2117
f 2105 2094 2117
f 2117 2094 2106
f 2106 2107 2118
f 2118 2107 2119
f 2107 2108 2119
f 2119 2108 2120
f 2108 2109 2120
f 2120 2109 2121
f 2109 2110 2121
f 2121 2110 2122
f 2110 2111 2122
f 2122 2111 2123
f 2111 2112 2123
f 2123 2112 2124
f 2112 2113 2124
f 2124 2113 2125
f 2113 2114 2125
f 2125 2114 2126
f 2114 2115 2126
f 2126 2115 2127
f 2115 2116 2127
f 2127 2116 2128
f 2116 2117 2128
f 2128 2117 2129
f 2117 2106 2129
f 2129 2106 2118
f 2118 2119 2130
f 2130 2119 2131
f 2119 2120 2131
f 2131 2120 2132
f 2120 2121 2132
f 2132 2121 2133
f 2121 2122 2133
f 2133 2122 2134
f 2122 2123 2134
f 2134 2123 2135
f 2123 2124 2135
f 2135 2124 2136
f 2124 2125 2136
f 2136 2125 2137
f 2125 2126 2137
f 2137 2126 2138
f 2126 2127 2138
f 2138 2127 2139
f 2127 2128 2139
f 2139 2128 2140
f 2128 2129 2140
f 2140 2129 2141
f 2129 2118 2141
f 2141 2118 2130
f 2130 2131 2142
f 2142 2131 2143
f 2131 2132 2143
f 2143 2132 2144
f 2132 2133 2144
f 2144 2133 2145
f 2133 2134 2145
f 2145 2134 2146
f 2134 2135 2146
f 2146 2135 2147
f 2135 2136 2147
f 2147 2136 2148
f 2136 2137 2148
f 2148 2137 2149
f 2137 2138 2149
f 2149 2138 2150
f 2138 2139 2150
f 2150 2139 2151
f 2139 2140 2151
f 2151 2140 2152
f 2140 2141 2152
f 2152 2141 2153
f 2141 2130 2153
f 2153 2130 2142
f 2142 2143 2154
f 2154 2143 2155
f 2143 2144 2155
f 2155 2144 2156
f 2144 2145 2156
f 2156 2145 2157
f 2145 2146 2157
f 2157 2146 2158
f 2146 2147 2158
f 2158 2147 2159
f 2147 2148 2159
f 2159 2148 2160
f 2148 2149 2160
f 2160 2149 2161
f 2149 2150 2161
f 2161 2150 2162
f 2150 2151 2162
f 2162 2151 2163
f 2151 2152 2163
f 2163 2152 2164
f 2152 2153 2164
f 2164 2153 2165
f 2153 2142 2165
f 2165 2142 2154
f 2154 2155 2166
f 2166 2155 2167
f 2155 2156 2167
f 2167 2156 2168
f 2156 2157 2168
f 2168 2157 2169
f 2157 2158 2169
f 2169 2158 2170
f 2158 2159 2170
f 2170 2159 2171
f 2159 2160 2171
f 2171 2160 2172
f 2160 2161 2172
f 2172 2161 2173
f 2161 2162 2173
f 2173 2162 2174
f 2162 2163 2174
f 2174 2163 2175
f 2163 2164 2175
f 2175 2164 2176
f 2164 2165 2176
f 2176 2165 2177
f 2165 2154 2177
f 2177 2154 2166
f 2166 2167 2178
f 2178 2167 2179
f 2167 2168 2179
f 2179 2168 2180
f 2168 2169 2180
f 2180 2169 2181
f 2169 2170 2181
f 2181 2170 2182
f 2170 2171 2182
f 2182 2171 2183
f 2171 2172 2183
f 2183 2172 2184
f 2172 2173 2184
f 2184 2173 2185
f 2173 2174 2185
f 2185 2174 2186
f 2174 2175 2186
f 2186 2175 2187
f 2175 2176 2187
f 2187 2176 2188
f 2176 2177 2188
f 2188 2177 2189
f 2177 2166 2189
f 2189 2166 2178
f 2178 2179 2190
f 2190 2179 2191
f 2179 2180 2191
f 2191 2180 2192
f 2180 2181 2192
f 2192 2181 2193
f 2181 2182 2193
f 2193 2182 2194
f 2182 2183 2194
f 2194 2183 2195
f 2183 2184 2195
f 2195 2184 2196
f 2184 2185 2196
f 2196 2185 2197
f 2185 2186 2197
f 2197 2186 2198
f 2186 2187 2198
f 2198 2187 2199
f 2187 2188 2199
f 2199 2188 2200
f 2188 2189 2200
f 2200 2189 2201
f 2189 2178 2201
f 2201 2178 2190
f 2190 2191 2202
f 2202 2191 2203
f 2191 2192 2203
f 2203 2192 2204
f 2192 2193 2204
f 2204 2193 2205
f 2193 2194 2205
f 2205 2194 2206
f 2194 2195 2206
f 2206 2195 2207
f 2195 2196 2207
f 2207 2196 2208
f 2196 2197 2208
f 2208 2197 2209
f 2197 2198 2209
f 2209 2198 2210
f 2198 2199 2210
f 2210 2199 2211
f 2199 2200 2211
f 2211 2200 2212
f 2200 2201 2212
f 2212 2201 2213
f 2201 2190 2213
f 2213 2190 2202
f 2202 2203 2214
f 2214 2203 2215
f 2203 2204 2215
f 2215 2204 2216
f 2204 2205 2216
f 2216 2205 2217
f 2205 2206 2217
f 2217 2206 2218
f 2206 2207 2218
f 2218 2207 2219
f 2207 2208 2219
f 2219 2208 2220
f 2208 2209 2220
f 2220 2209 2221
f 2209 2210 2221
f 2221 2210 2222
f 2210 2211 2222
f 2222 2211 2223
f 2211 2212 2223
f 2223 2212 2224
f 2212 2213 2224
f 2224 2213 2225
f 2213 2202 2225
f 2225 2202 2214
f 2214 2215 2226
f 2226 2215 2227
f 2215 2216 2227
f 2227 2216 2228
f 2216 2217 2228
f 2228 2217 2229
f 2217 2218 2229
f 2229 2218 2230
f 2218 2219 2230
f 2230 2219 2231
f 2219 2220 2231
f 2231 2220 2232
f 2220 2221 2232
f 2232 2221 2233
f 2221 2222 2233
f 2233 2222 2234
f 2222 2223 2234
f 2234 2223 2235
f 2223 2224 2235
f 2235 2224 2236
f 2224 2225 2236
f 2236 2225 2237
f 2225 2214 2237
f 2237 2214 2226
f 2226 2227 2238
f 2238 2227 2239
f 2227 2228 2239
f 2239 2228 2240
f 2228 2229 2240
f 2240 2229 2241
f 2229 2230 2241
f 2241 2230 2242
f 2230 2231 2242
f 2242 2231 2243
f 2231 2232 2243
f 2243 2232 2244
f 2232 2233 2244
f 2244 2233 2245
f 2233 2234 2245
f 2245 2234 2246
f 2234 2235 2246
f 2246 2235 2247
f 2235 2236 2247
f 2247 2236 2248
f 2236 2237 2248
f 2248 2237 2249
f 2237 2226 2249
f 2249 2226 2238
f 2238 2239 2250
f 2250 2239 2251
f 2239 2240 2251
f 2251 2240 2252
f 2240 2241 2252
f 2252 2241 2253
f 2241 2242 2253
f 2253 2242 2254
f 2242 2243 2254
f 2254 2243 2255
f 2243 2244 2255
f 2255 2244 2256
f 2244 2245 2256
f 2256 2245 2257
f 2245 2246 2257
f 2257 2246 2258
f 2246 2247 2258
f 2258 2247 2259
f 2247 2248 2259
f 2259 2248 2260
f 2248 2249 2260
f 2260 2249 2261
f 2249 2238 2261
f 2261 2238 2250
f 2250 2251 2262
f 2262 2251 2263
f 2251 2252 2263
f 2263 2252 2264
f 2252 2253 2264
f 2264 2253 2265
f 2253 2254 2265
f 2265 2254 2266
f 2254 2255 2266
f 2266 2255 2267
f 2255 2256 2267
f 2267 2256 2268
f 2256 2257 2268
f 2268 2257 2269
f 2257 2258 2269
f 2269 2258 2270
f 2258 2259 2270
f 2270 2259 2271
f 2259 2260 2271
f 2271 2260 2272
f 2260 2261 2272
f 2272 2261 2273
f 2261 2250 2273
f 2273 2250 2262
f 2262 2263 2274
f 2274 2263 2275
f 2263 2264 2275
f 2275 2264 2276
f 2264 2265 2276
f 2276 2265 2277
f 2265 2266 2277
f 2277 2266 2278
f 2266 2267 2278
f 2278 2267 2279
f 2267 2268 2279
f 2279 2268 2280
f 2268 2269 2280
f 2280 2269 2281
f 2269 2270 2281
f 2281 2270 2282
f 2270 2271 2282
f 2282 2271 2283
f 2271 2272 2283
f 2283 2272 2284
f 2272 2273 2284
f 2284 2273 2285
f 2273 2262 2285
f 2285 2262 2274
f 2274 2275 2286
f 2286 2275 2287
f 2275 2276 2287
f 2287 2276 2288
f 2276 2277 2288
f 2288 2277 2289
f 2277 2278 2289
f 2289 2278 2290
f 2278 2279 2290
f 2290 2279 2291
f 2279 2280 2291
f 2291 2280 2292
f 2280 2281 2292
f 2292 2281 2293
f 2281 2282 2293
f 2293 2282 2294
f 2282 2283 2294
f 2294 2283 2295
f 2283 2284 2295
f 2295 2284 2296
f 2284 2285 2296
f 2296 2285 2297
f 2285 2274 2297
f 2297 2274 2286
f 2286 2287 2298
f 2298 2287 2299
f 2287 2288 2299
f 2299 2288 2300
f 2288 2289 2300
f 2300 2289 2301
f 2289 2290 2301
f 2301 2290 2302
f 2290 2291 2302
f 2302 2291 2303
f 2291 2292 2303
f 2303 2292 2304
f 2292 2293 2304
f 2304 2293 2305
f 2293 2294 2305
f 2305 2294 2306
f 2294 2295 2306
f 2306 2295 2307
f 2295 2296 2307
f 2307 2296 2308
f 2296 2297 2308
f 2308 2297 2309
f 2297 2286 2309
f 2309 2286 2298
f 2298 2299 2310
f 2310 2299 2311
f 2299 2300 2311
f 2311 2300 2312
f 2300 2301 2312
f 2312 2301 2313
f 2301 2302 2313
f 2313 2302 2314
f 2302 2303 2314
f 2314 2303 2315
f 2303 2304 2315
f 2315 2304 2316
f 2304 2305 2316
f 2316 2305 2317
f 2305 2306 2317
f 2317 2306 2318
f 2306 2307 2318
f 2318 2307 2319
f 2307 2308 2319
f 2319 2308 2320
f 2308 2309 2320
f 2320 2309 2321
f 2309 2298 2321
f 2321 2298 2310
f 2310 2311 2322
f 2322 2311 2323
f 2311 2312 2323
f 2323 2312 2324
f 2312 2313 2324
f 2324 2313 2325
f 2313 2314 2325
f 2325 2314 2326
f 2314 2315 2326
f 2326 2315 2327
f 2315 2316 2327
f 2327 2316 2328
f 2316 2317 2328
f 2328 2317 2329
f 2317 2318 2329
f 2329 2318 2330
f 2318 2319 2330
f 2330 2319 2331
f 2319 2320 2331
f 2331 2320 2332
f 2320 2321 2332
f 2332 2321 2333
f 2321 2310 2333
f 2333 2310 2322
f 2322 2323 2334
f 2334 2323 2335
f 2323 2324 2335
f 2335 2324 2336
f 2324 2325 2336
f 2336 2325 2337
f 2325 2326 2337
f 2337 2326 2338
f 2326 2327 2338
f 2338 2327 2339
f 2327 2328 2339
f 2339 2328 2340
f 2328 2329 2340
f 2340 2329 2341
f 2329 2330 2341
f 2341 2330 2342
f 2330 2331 2342
f 2342 2331 2343
f 2331 2332 2343
f 2343 2332 2344
f 2332 2333 2344
f 2344 2333 2345
f 2333 2322 2345
f 2345 2322 2334
f 2334 2335 2346
f 2346 2335 2347
f 2335 2336 2347
f 2347 2336 2348
f 2336 2337 2348
f 2348 2337 2349
f 2337 2338 2349
f 2349 2338 2350
f 2338 2339 2350
f 2350 2339 2351
f 2339 2340 2351
f 2351 2340 2352
f 2340 2341 2352
f 2352 2341 2353
f 2341 2342 2353
f 2353 2342 2354
f 2342 2343 2354
f 2354 2343 2355
f 2343 2344 2355
f 2355 2344 2356
f 2344 2345 2356
f 2356 2345 2357
f 2345 2334 2357
f 2357 2334 2346
f 2346 2347 2358
f 2358 2347 2359
f 2347 2348 2359
f 2359 2348 2360
f 2348 2349 2360
f 2360 2349 2361
f 2349 2350 2361
f 2361 2350 2362
f 2350 2351 2362
f 2362 2351 2363
f 2351 2352 2363
f 2363 2352 2364
f 2352 2353 2364
f 2364 2353 2365
f 2353 2354 2365
f 2365 2354 2366
f 2354 2355 2366
f 2366 2355 2367
f 2355 2356 2367
f 2367 2356 2368
f 2356 2357 2368
f 2368 2357 2369
f 2357 2346 2369
f 2369 2346 2358
f 2358 2359 2370
f 2370 2359 2371
f 2359 2360 2371
f 2371 2360 2372
f 2360 2361 2372
f 2372 2361 2373
f 2361 2362 2373
f 2373 2362 2374
f 2362 2363 2374
f 2374 2363 2375
f 2363 2364 2375
f 2375 2364 2376
f 2364 2365 2376
f 2376 2365 2377
f 2365 2366 2377
f 2377 2366 2378
f 2366 2367 2378
f 2378 2367 2379
f 2367 2368 2379
f 2379 2368 2380
f 2368 2369 2380
f 2380 2369 2381
f 2369 2358 2381
f 2381 2358 2370
f 2370 2371 2382
f 2382 2371 2383
f 2371 2372 2383
f 2383 2372 2384
f 2372 2373 2384
f 2384 2373 2385
f 2373 2374 2385
f 2385 2374 2386
f 2374 2375 2386
f 2386 2375 2387
f 2375 2376 2387
f 2387 2376 2388
f 2376 2377 2388
f 2388 2377 2389
f 2377 2378 2389
f 2389 2378 2390
f 2378 2379 2390
f 2390 2379 2391
f 2379 2380 2391
f 2391 2380 2392
f 2380 2381 2392
f 2392 2381 2393
f 2381 2370 2393
f 2393 2370 2382
f 2382 2383 2394
f 2394 2383 2395
f 2383 2384 2395
f 2395 2384 2396
f 2384 2385 2396
f 2396 2385 2397
f 2385 2386 2397
f 2397 2386 2398
f 2386 2387 2398
f 2398 2387 2399
f 2387 2388 2399
f 2399 2388 2400
f 2388 2389 2400
f 2400 2389 2401
f 2389 2390 2401
f 2401 2390 2402
f 2390 2391 2402
f 2402 2391 2403
f 2391 2392 2403
f 2403 2392 2404
f 2392 2393 2404
f 2404 2393 2405
f 2393 2382 2405
f 2405 2382 2394
f 2394 2395 2406
f 2406 2395 2407
f 2395 2396 2407
f 2407 2396 2408
f 2396 2397 2408
f 2408 2397 2409
f 2397 2398 2409
f 2409 2398 2410
f 2398 2399 2410
f 2410 2399 2411
f 2399 2400 2411
f 2411 2400 2412
f 2400 2401 2412
f 2412 2401 2413
f 2401 2402 2413
f 2413 2402 2414
f 2402 2403 2414
f 2414 2403 2415
f 2403 2404 2415
f 2415 2404 2416
f 2404 2405 2416
f 2416 2405 2417
f 2405 2394 2417
f 2417 2394 2406
f 2406 2407 2418
f 2418 2407 2419
f 2407 2408 2419
f 2419 2408 2420
f 2408 2409 2420
f 2420 2409 2421
f 2409 2410 2421
f 2421 2410 2422
f 2410 2411 2422
f 2422 2411 2423
f 2411 2412 2423
f 2423 2412 2424
f 2412 2413 2424
f 2424 2413 2425
f 2413 2414 2425
f 2425 2414 2426
f 2414 2415 2426
f 2426 2415 2427
f 2415 2416 2427
f 2427 2416 2428
f 2416 2417 2428
f 2428 2417 2429
f 2417 2406 2429
f 2429 2406 2418
f 2418 2419 2430
f 2430 2419 2431
f 2419 2420 2431
f 2431 2420 2432
f 2420 2421 2432
f 2432 2421 2433
f 2421 2422 2433
f 2433 2422 2434
f 2422 2423 2434
f 2434 2423 2435
f 2423 2424 2435
f 2435 2424 2436
f 2424 2425 2436
f 2436 2425 2437
f 2425 2426 2437
f 2437 2426 2438
f 2426 2427 2438
f 2438 2427 2439
f 2427 2428 2439
f 2439 2428 2440
f 2428 2429 2440
f 2440 2429 2441
f 2429 2418 2441
f 2441 2418 2430
f 2430 2431 2442
f 2442 2431 2442
f 2431 2432 2442
f 2442 2432 2442
f 2432 2433 2442
f 2442 2433 2442
f 2433 2434 2442
f 2442 2434 2442
f 2434 2435 2442
f 2442 2435 2442
f 2435 2436 2442
f 2442 2436 2442
f 2436 2437 2442
f 2442 2437 2442
f 2437 2438 2442
f 2442 2438 2442
f 2438 2439 2442
f 2442 2439 2442
f 2439 2440 2442
f 2442 2440 2442
f 2440 2441 2442
f 2442 2441 2442
f 2441 2430 2442
f 2442 2430 2442

g Path_(19)
v 140.07501 246.83751 13.860001
v 140.07501 246.51251 13.860001
v 140.23466 246.55606 13.8297615
v 140.35155 246.67502 13.807625
v 140.39433 246.83751 13.799522
v 140.35155 247.00002 13.807625
v 140.23466 247.11897 13.8297615
v 140.07501 247.1625 13.860001
v 139.91534 247.11897 13.89024
v 139.79846 247.00002 13.912376
v 139.75569 246.83751 13.920479
v 139.79846 246.67502 13.912376
v 139.91534 246.55606 13.89024
v 140.20528 246.51251 14.547798
v 140.36406 246.55606 14.513276
v 140.4803 246.67502 14.488005
v 140.52286 246.83751 14.478754
v 140.4803 247.00002 14.488005
v 140.36406 247.11897 14.513276
v 140.20528 247.1625 14.547798
v 140.04648 247.11897 14.58232
v 139.93024 247.00002 14.607593
v 139.8877 246.83751 14.616842
v 139.93024 246.67502 14.607593
v 140.04648 246.55606 14.58232
v 140.37233 246.51251 15.227597
v 140.53012 246.55606 15.188727
v 140.64561 246.67502 15.160273
v 140.6879 246.83751 15.1498575
v 140.64561 247.00002 15.160273
v 140.53012 247.11897 15.188727
v 140.37233 247.1625 15.227597
v 140.21455 247.11897 15.266467
v 140.09904 247.00002 15.294922
v 140.05676 246.83751 15.305337
v 140.09904 246.67502 15.294922
v 140.21455 246.55606 15.266467
v 140.48573 246.51735 15.919884
v 140.64893 246.5323 15.883483
v 140.78299 246.62903 15.856661
v 140.85197 246.78162 15.846604
v 140.83742 246.94919 15.856008
v 140.74321 247.08684 15.882353
v 140.5946 247.15767 15.918579
v 140.4314 247.14273 15.954981
v 140.29735 247.04599 15.981803
v 140.22835 246.8934 15.991859
v 140.2429 246.72585 15.982455
v 140.33711 246.5882 15.956111
v 140.55688 246.54196 16.636389
v 140.72101 246.514 16.63342
v 140.87679 246.57272 16.630478
v 140.9825 246.70241 16.628351
v 141.00981 246.86827 16.627607
v 140.9514 247.02591 16.628448
v 140.82292 247.13306 16.63065
v 140.65881 247.16103 16.633617
v 140.50302 247.1023 16.63656
v 140.39731 246.97263 16.638687
v 140.37001 246.80675 16.63943
v 140.4284 246.64911 16.638588
v 140.55617 246.60022 17.351093
v 140.71129 246.53671 17.339815
v 140.87604 246.55904 17.316475
v 141.0063 246.6612 17.287327
v 141.06715 246.81581 17.260178
v 141.04228 246.98146 17.242306
v 140.93839 247.11377 17.238499
v 140.78326 247.17728 17.249775
v 140.61852 247.15497 17.273115
v 140.48825 247.05281 17.302265
v 140.4274 246.8982 17.329412
v 140.45226 246.73253 17.347284
v 140.65192 246.7879 18.059895
v 140.79204 246.6954 18.049149
v 140.9563 246.68317 18.014769
v 141.10068 246.75444 17.96597
v 141.1865 246.89015 17.915823
v 141.19073 247.05394 17.87777
v 141.11229 247.2019 17.862003
v 140.97217 247.2944 17.87275
v 140.8079 247.30666 17.907127
v 140.66353 247.23537 17.955927
v 140.57773 247.09966 18.006073
v 140.57347 246.93587 18.044127
v 140.83182 246.9426 18.72968
v 140.97603 246.85722 18.714949
v 141.13942 246.853 18.675104
v 141.2782 246.93106 18.620821
v 141.35521 247.07048 18.566647
v 141.34978 247.23392 18.527094
v 141.2634 247.37756 18.512764
v 141.11919 247.46294 18.527494
v 140.9558 247.46716 18.56734
v 140.817 247.3891 18.621622
v 140.74 247.24968 18.675798
v 140.74544 247.08624 18.71535
v 140.99953 247.11209 19.4029
v 141.14297 247.02571 19.386597
v 141.30508 247.01958 19.342033
v 141.44241 247.0953 19.281157
v 141.51817 247.23262 19.220274
v 141.51207 247.39473 19.175701
v 141.42572 247.53818 19.159382
v 141.28229 247.62456 19.175686
v 141.12018 247.6307 19.22025
v 140.98285 247.55498 19.281126
v 140.90707 247.41766 19.342009
v 140.9132 247.25555 19.386581
v 141.21999 247.33247 20.082613
v 141.36143 247.24413 20.060556
v 141.51808 247.23254 20.000301
v 141.64793 247.30083 19.917992
v 141.71622 247.4307 19.835684
v 141.70464 247.58734 19.775433
v 141.61627 247.72879 19.75338
v 141.47481 247.81714 19.775436
v 141.31818 247.82872 19.835693
v 141.18831 247.76044 19.918001
v 141.12003 247.63057 20.000309
v 141.13162 247.47392 20.06056
v 141.52336 247.63586 20.66872
v 141.66345 247.54616 20.643692
v 141.8164 247.53087 20.575315
v 141.94122 247.5941 20.481913
v 142.00446 247.71892 20.38851
v 141.98918 247.87187 20.320135
v 141.89946 248.01198 20.295109
v 141.75937 248.10168 20.320137
v 141.60641 248.11696 20.388512
v 141.4816 248.05373 20.481915
v 141.41837 247.92891 20.575317
v 141.43364 247.77596 20.643692
v 141.79057 247.90308 21.23204
v 141.9318 247.8145 21.209444
v 142.08781 247.80228 21.147715
v 142.21683 247.86972 21.06339
v 142.28426 247.99873 20.979065
v 142.27205 248.15475 20.917336
v 142.18347 248.29597 20.89474
v 142.04224 248.38455 20.917336
v 141.88622 248.39677 20.979065
v 141.7572 248.32933 21.06339
v 141.68977 248.20032 21.147715
v 141.70198 248.0443 21.209444
v 142.01286 248.12537 21.803782
v 142.15614 248.03883 21.786861
v 142.31776 248.03223 21.740639
v 142.45442 248.10732 21.677498
v 142.52951 248.24397 21.614357
v 142.5229 248.4056 21.568134
v 142.43637 248.54887 21.551216
v 142.29309 248.6354 21.568134
v 142.13147 248.64201 21.614357
v 141.99481 248.56693 21.677498
v 141.91972 248.43027 21.740639
v 141.92633 248.26865 21.786861
v 142.15161 248.26411 22.449238
v 142.29573 248.17844 22.43551
v 142.45969 248.17415 22.398008
v 142.59952 248.2524 22.346777
v 142.67776 248.39223 22.295547
v 142.67348 248.55618 22.258043
v 142.5878 248.7003 22.244316
v 142.44366 248.78598 22.258043
v 142.27972 248.79028 22.295547
v 142.1399 248.71202 22.346777
v 142.06165 248.57219 22.398008
v 142.06593 248.40825 22.43551
v 142.32375 248.42471 23.105469
v 142.46988 248.34267 23.090864
v 142.6339 248.34273 23.053465
v 142.77187 248.4249 23.00329
v 142.8468 248.56715 22.953789
v 142.83862 248.73138 22.91822
v 142.74953 248.87357 22.906116
v 142.6034 248.95563 22.920721
v 142.43938 248.95557 22.95812
v 142.3014 248.8734 23.008295
v 142.22649 248.73114 23.057798
v 142.23465 248.56691 23.093367
v 142.40979 248.60136 23.722954
v 142.53865 248.49326 23.720942
v 142.70358 248.46353 23.707136
v 142.8604 248.52014 23.685232
v 142.96707 248.64793 23.661104
v 142.99501 248.81265 23.641212
v 142.93675 248.97017 23.63089
v 142.80789 249.0783 23.632902
v 142.64296 249.10802 23.64671
v 142.48615 249.0514 23.668612
v 142.37947 248.92361 23.692741
v 142.35152 248.7589 23.712631
v 142.40114 248.62836 24.395449
v 142.5187 248.50822 24.38844
v 142.68048 248.46307 24.378735
v 142.84311 248.505 24.368935
v 142.96301 248.62279 24.361664
v 143.00807 248.78485 24.358873
v 142.9662 248.94777 24.361307
v 142.84863 249.0679 24.368317
v 142.68687 249.11305 24.378021
v 142.52425 249.07112 24.387823
v 142.40433 248.95334 24.395092
v 142.35928 248.79128 24.397884
v 142.48277 248.62242 25.131353
v 142.60031 248.50447 25.107563
v 142.7599 248.4623 25.075113
v 142.91876 248.50722 25.042696
v 143.03435 248.62717 25.019
v 143.07567 248.79004 25.010372
v 143.03168 248.95216 25.019125
v 142.91414 249.07011 25.042915
v 142.75456 249.11227 25.075365
v 142.59569 249.06737 25.107782
v 142.4801 248.9474 25.13148
v 142.43878 248.78455 25.140106
v 142.69057 248.62285 25.81371
v 142.8067 248.50485 25.784054
v 142.9644 248.46263 25.743547
v 143.12143 248.50748 25.703041
v 143.23569 248.6274 25.673391
v 143.27658 248.79024 25.662539
v 143.23314 248.9524 25.673393
v 143.117 249.07037 25.703049
v 142.9593 249.11261 25.743555
v 142.80228 249.06775 25.784061
v 142.68802 248.94785 25.813711
v 142.64713 248.78499 25.824564
v 142.83453 248.62265 26.498772
v 142.95186 248.50479 26.481403
v 143.11113 248.46269 26.467928
v 143.26967 248.5076 26.461958
v 143.385 248.62749 26.46509
v 143.42621 248.79024 26.476486
v 143.38228 248.95224 26.493093
v 143.26495 249.07008 26.510462
v 143.10568 249.1122 26.523935
v 142.94714 249.06729 26.529907
v 142.83182 248.9474 26.526775
v 142.7906 248.78465 26.515377
v 143.10588 248.78745 26.429214
usemtl mat_20
s 1
f 2443 2443 2444
f 2444 2443 2445
f 2443 2443 2445
f 2445 2443 2446
f 2443 2443 2446
f 2446 2443 2447
f 2443 2443 2447
f 2447 2443 2448
f 2443 2443 2448
f 2448 2443 2449
f 2443 2443 2449
f 2449 2443 2450
f 2443 2443 2450
f 2450 2443 2451
f 2443 2443 2451
f 2451 2443 2452
f 2443 2443 2452
f 2452 2443 2453
f 2443 2443 2453
f 2453 2443 2454
f 2443 2443 2454
f 2454 2443 2455
f 2443 2443 2455
f 2455 2443 2444
f 2444 2445 2456
f 2456 2445 2457
f 2445 2446 2457
f 2457 2446 2458
f 2446 2447 2458
f 2458 2447 2459
f 2447 2448 2459
f 2459 2448 2460
f 2448 2449 2460
f 2460 2449 2461
f 2449 2450 2461
f 2461 2450 2462
f 2450 2451 2462
f 2462 2451 2463
f 2451 2452 2463
f 2463 2452 2464
f 2452 2453 2464
f 2464 2453 2465
f 2453 2454 2465
f 2465 2454 2466
f 2454 2455 2466
f 2466 2455 2467
f 2455 2444 2467
f 2467 2444 2456
f 2456 2457 2468
f 2468 2457 2469
f 2457 2458 2469
f 2469 2458 2470
f 2458 2459 2470
f 2470 2459 2471
f 2459 2460 2471
f 2471 2460 2472
f 2460 2461 2472
f 2472 2461 2473
f 2461 2462 2473
f 2473 2462 2474
f 2462 2463 2474
f 2474 2463 2475
f 2463 2464 2475
f 2475 2464 2476
f 2464 2465 2476
f 2476 2465 2477
f 2465 2466 2477
f 2477 2466 2478
f 2466 2467 2478
f 2478 2467 2479
f 2467 2456 2479
f 2479 2456 2468
f 2468 2469 2480
f 2480 2469 2481
f 2469 2470 2481
f 2481 2470 2482
f 2470 2471 2482
f 2482 2471 2483
f 2471 2472 2483
f 2483 2472 2484
f 2472 2473 2484
f 2484 2473 2485
f 2473 2474 2485
f 2485 2474 2486
f 2474 2475 2486
f 2486 2475 2487
f 2475 2476 2487
f 2487 2476 2488
f 2476 2477 2488
f 2488 2477 2489
f 2477 2478 2489
f 2489 2478 2490
f 2478 2479 2490
f 2490 2479 2491
f 2479 2468 2491
f 2491 2468 2480
f 2480 2481 2492
f 2492 2481 2493
f 2481 2482 2493
f 2493 2482 2494
f 2482 2483 2494
f 2494 2483 2495
f 2483 2484 2495
f 2495 2484 2496
f 2484 2485 2496
f 2496 2485 2497
f 2485 2486 2497
f 2497 2486 2498
f 2486 2487 2498
f 2498 2487 2499
f 2487 2488 2499
f 2499 2488 2500
f 2488 2489 2500
f 2500 2489 2501
f 2489 2490 2501
f 2501 2490 2502
f 2490 2491 2502
f 2502 2491 2503
f 2491 2480 2503
f 2503 2480 2492
f 2492 2493 2504
f 2504 2493 2505
f 2493 2494 2505
f 2505 2494 2506
f 2494 2495 2506
f 2506 2495 2507
f 2495 2496 2507
f 2507 2496 2508
f 2496 2497 2508
f 2508 2497 2509
f 2497 2498 2509
f 2509 2498 2510
f 2498 2499 2510
f 2510 2499 2511
f 2499 2500 2511
f 2511 2500 2512
f 2500 2501 2512
f 2512 2501 2513
f 2501 2502 2513
f 2513 2502 2514
f 2502 2503 2514
f 2514 2503 2515
f 2503 2492 2515
f 2515 2492 2504
f 2504 2505 2516
f 2516 2505 2517
f 2505 2506 2517
f 2517 2506 2518
f 2506 2507 2518
f 2518 2507 2519
f 2507 2508 2519
f 2519 2508 2520
f 2508 2509 2520
f 2520 2509 2521
f 2509 2510 2521
f 2521 2510 2522
f 2510 2511 2522
f 2522 2511 2523
f 2511 2512 2523
f 2523 2512 2524
f 2512 2513 2524
f 2524 2513 2525
f 2513 2514 2525
f 2525 2514 2526
f 2514 2515 2526
f 2526 2515 2527
f 2515 2504 2527
f 2527 2504 2516
f 2516 2517 2528
f 2528 2517 2529
f 2517 2518 2529
f 2529 2518 2530
f 2518 2519 2530
f 2530 2519 2531
f 2519 2520 2531
f 2531 2520 2532
f 2520 2521 2532
f 2532 2521 2533
f 2521 2522 2533
f 2533 2522 2534
f 2522 2523 2534
f 2534 2523 2535
f 2523 2524 2535
f 2535 2524 2536
f 2524 2525 2536
f 2536 2525 2537
f 2525 2526 2537
f 2537 2526 2538
f 2526 2527 2538
f 2538 2527 2539
f 2527 2516 2539
f 2539 2516 2528
f 2528 2529 2540
f 2540 2529 2541
f 2529 2530 2541
f 2541 2530 2542
f 2530 2531 2542
f 2542 2531 2543
f 2531 2532 2543
f 2543 2532 2544
f 2532 2533 2544
f 2544 2533 2545
f 2533 2534 2545
f 2545 2534 2546
f 2534 2535 2546
f 2546 2535 2547
f 2535 2536 2547
f 2547 2536 2548
f 2536 2537 2548
f 2548 2537 2549
f 2537 2538 2549
f 2549 2538 2550
f 2538 2539 2550
f 2550 2539 2551
f 2539 2528 2551
f 2551 2528 2540
f 2540 2541 2552
f 2552 2541 2553
f 2541 2542 2553
f 2553 2542 2554
f 2542 2543 2554
f 2554 2543 2555
f 2543 2544 2555
f 2555 2544 2556
f 2544 2545 2556
f 2556 2545 2557
f 2545 2546 2557
f 2557 2546 2558
f 2546 2547 2558
f 2558 2547 2559
f 2547 2548 2559
f 2559 2548 2560
f 2548 2549 2560
f 2560 2549 2561
f 2549 2550 2561
f 2561 2550 2562
f 2550 2551 2562
f 2562 2551 2563
f 2551 2540 2563
f 2563 2540 2552
f 2552 2553 2564
f 2564 2553 2565
f 2553 2554 2565
f 2565 2554 2566
f 2554 2555 2566
f 2566 2555 2567
f 2555 2556 2567
f 2567 2556 2568
f 2556 2557 2568
f 2568 2557 2569
f 2557 2558 2569
f 2569 2558 2570
f 2558 2559 2570
f 2570 2559 2571
f 2559 2560 2571
f 2571 2560 2572
f 2560 2561 2572
f 2572 2561 2573
f 2561 2562 2573
f 2573 2562 2574
f 2562 2563 2574
f 2574 2563 2575
f 2563 2552 2575
f 2575 2552 2564
f 2564 2565 2576
f 2576 2565 2577
f 2565 2566 2577
f 2577 2566 2578
f 2566 2567 2578
f 2578 2567 2579
f 2567 2568 2579
f 2579 2568 2580
f 2568 2569 2580
f 2580 2569 2581
f 2569 2570 2581
f 2581 2570 2582
f 2570 2571 2582
f 2582 2571 2583
f 2571 2572 2583
f 2583 2572 2584
f 2572 2573 2584
f 2584 2573 2585
f 2573 2574 2585
f 2585 2574 2586
f 2574 2575 2586
f 2586 2575 2587
f 2575 2564 2587
f 2587 2564 2576
f 2576 2577 2588
f 2588 2577 2589
f 2577 2578 2589
f 2589 2578 2590
f 2578 2579 2590
f 2590 2579 2591
f 2579 2580 2591
f 2591 2580 2592
f 2580 2581 2592
f 2592 2581 2593
f 2581 2582 2593
f 2593 2582 2594
f 2582 2583 2594
f 2594 2583 2595
f 2583 2584 2595
f 2595 2584 2596
f 2584 2585 2596
f 2596 2585 2597
f 2585 2586 2597
f 2597 2586 2598
f 2586 2587 2598
f 2598 2587 2599
f 2587 2576 2599
f 2599 2576 2588
f 2588 2589 2600
f 2600 2589 2601
f 2589 2590 2601
f 2601 2590 2602
f 2590 2591 2602
f 2602 2591 2603
f 2591 2592 2603
f 2603 2592 2604
f 2592 2593 2604
f 2604 2593 2605
f 2593 2594 2605
f 2605 2594 2606
f 2594 2595 2606
f 2606 2595 2607
f 2595 2596 2607
f 2607 2596 2608
f 2596 2597 2608
f 2608 2597 2609
f 2597 2598 2609
f 2609 2598 2610
f 2598 2599 2610
f 2610 2599 2611
f 2599 2588 2611
f 2611 2588 2600
f 2600 2601 2612
f 2612 2601 2613
f 2601 2602 2613
f 2613 2602 2614
f 2602 2603 2614
f 2614 2603 2615
f 2603 2604 2615
f 2615 2604 2616
f 2604 2605 2616
f 2616 2605 2617
f 2605 2606 2617
f 2617 2606 2618
f 2606 2607 2618
f 2618 2607 2619
f 2607 2608 2619
f 2619 2608 2620
f 2608 2609 2620
f 2620 2609 2621
f 2609 2610 2621
f 2621 2610 2622
f 2610 2611 2622
f 2622 2611 2623
f 2611 2600 2623
f 2623 2600 2612
f 2612 2613 2624
f 2624 2613 2625
f 2613 2614 2625
f 2625 2614 2626
f 2614 2615 2626
f 2626 2615 2627
f 2615 2616 2627
f 2627 2616 2628
f 2616 2617 2628
f 2628 2617 2629
f 2617 2618 2629
f 2629 2618 2630
f 2618 2619 2630
f 2630 2619 2631
f 2619 2620 2631
f 2631 2620 2632
f 2620 2621 2632
f 2632 2621 2633
f 2621 2622 2633
f 2633 2622 2634
f 2622 2623 2634
f 2634 2623 2635
f 2623 2612 2635
f 2635 2612 2624
f 2624 2625 2636
f 2636 2625 2637
f 2625 2626 2637
f 2637 2626 2638
f 2626 2627 2638
f 2638 2627 2639
f 2627 2628 2639
f 2639 2628 2640
f 2628 2629 2640
f 2640 2629 2641
f 2629 2630 2641
f 2641 2630 2642
f 2630 2631 2642
f 2642 2631 2643
f 2631 2632 2643
f 2643 2632 2644
f 2632 2633 2644
f 2644 2633 2645
f 2633 2634 2645
f 2645 2634 2646
f 2634 2635 2646
f 2646 2635 2647
f 2635 2624 2647
f 2647 2624 2636
f 2636 2637 2648
f 2648 2637 2649
f 2637 2638 2649
f 2649 2638 2650
f 2638 2639 2650
f 2650 2639 2651
f 2639 2640 2651
f 2651 2640 2652
f 2640 2641 2652
f 2652 2641 2653
f 2641 2642 2653
f 2653 2642 2654
f 2642 2643 2654
f 2654 2643 2655
f 2643 2644 2655
f 2655 2644 2656
f 2644 2645 2656
f 2656 2645 2657
f 2645 2646 2657
f 2657 2646 2658
f 2646 2647 2658
f 2658 2647 2659
f 2647 2636 2659
f 2659 2636 2648
f 2648 2649 2660
f 2660 2649 2661
f 2649 2650 2661
f 2661 2650 2662
f 2650 2651 2662
f 2662 2651 2663
f 2651 2652 2663
f 2663 2652 2664
f 2652 2653 2664
f 2664 2653 2665
f 2653 2654 2665
f 2665 2654 2666
f 2654 2655 2666
f 2666 2655 2667
f 2655 2656 2667
f 2667 2656 2668
f 2656 2657 2668
f 2668 2657 2669
f 2657 2658 2669
f 2669 2658 2670
f 2658 2659 2670
f 2670 2659 2671
f 2659 2648 2671
f 2671 2648 2660
f 2660 2661 2672
f 2672 2661 2673
f 2661 2662 2673
f 2673 2662 2674
f 2662 2663 2674
f 2674 2663 2675
f 2663 2664 2675
f 2675 2664 2676
f 2664 2665 2676
f 2676 2665 2677
f 2665 2666 2677
f 2677 2666 2678
f 2666 2667 2678
f 2678 2667 2679
f 2667 2668 2679
f 2679 2668 2680
f 2668 2669 2680
f 2680 2669 2681
f 2669 2670 2681
f 2681 2670 2682
f 2670 2671 2682
f 2682 2671 2683
f 2671 2660 2683
f 2683 2660 2672
f 2672 2673 2684
f 2684 2673 2684
f 2673 2674 2684
f 2684 2674 2684
f 2674 2675 2684
f 2684 2675 2684
f 2675 2676 2684
f 2684 2676 2684
f 2676 2677 2684
f 2684 2677 2684
f 2677 2678 2684
f 2684 2678 2684
f 2678 2679 2684
f 2684 2679 2684
f 2679 2680 2684
f 2684 2680 2684
f 2680 2681 2684
f 2684 2681 2684
f 2681 2682 2684
f 2684 2682 2684
f 2682 2683 2684
f 2684 2683 2684
f 2683 2672 2684
f 2684 2672 2684

g Path_(10)
v 145.7625 251.7125 24.42
v 145.86775 251.40529 24.406725
v 145.7625 251.42093 24.276426
v 145.65723 251.51468 24.184599
v 145.58017 251.66144 24.155846
v 145.55197 251.82187 24.197874
v 145.58017 251.953 24.299421
v 145.65723 252.01968 24.433277
v 145.7625 252.00406 24.563576
v 145.86775 251.91031 24.655403
v 145.94481 251.76355 24.684156
v 145.97302 251.6031 24.642128
v 145.94481 251.47198 24.54058
v 146.25856 251.55283 24.107141
v 146.13876 251.56226 23.989407
v 146.01897 251.64983 23.910145
v 145.93127 251.79205 23.89059
v 145.89917 251.95084 23.935986
v 145.93127 252.08362 24.034164
v 146.01897 252.15483 24.158823
v 146.13876 252.14539 24.276556
v 146.25856 252.05783 24.35582
v 146.34627 251.9156 24.375374
v 146.37836 251.75682 24.329979
v 146.34627 251.62404 24.231798
v 146.56784 251.7452 23.716488
v 146.42474 251.74014 23.628153
v 146.28166 251.81323 23.578289
v 146.17691 251.94487 23.580256
v 146.13858 252.09976 23.633528
v 146.17691 252.23643 23.723831
v 146.28166 252.31825 23.826967
v 146.42474 252.32329 23.915302
v 146.56784 252.2502 23.965166
v 146.67258 252.11856 23.963198
v 146.71092 251.96367 23.909925
v 146.67258 251.827 23.819624
v 146.75313 251.95474 23.290928
v 146.6034 251.94357 23.21506
v 146.45364 252.01051 23.177664
v 146.34404 252.13765 23.188759
v 146.30391 252.29091 23.24537
v 146.34404 252.42921 23.332333
v 146.45364 252.51552 23.426342
v 146.6034 252.5267 23.502209
v 146.75313 252.45975 23.539606
v 146.86275 252.33261 23.528511
v 146.90286 252.17937 23.471897
v 146.86275 252.04105 23.384935
v 146.95654 252.15173 22.890888
v 146.8083 252.14209 22.811909
v 146.66008 252.21057 22.7714
v 146.55157 252.33882 22.780216
v 146.51186 252.4925 22.835995
v 146.55157 252.6304 22.923792
v 146.66008 252.71558 23.020079
v 146.8083 252.72522 23.099058
v 146.95654 252.65674 23.139566
v 147.06505 252.52849 23.130749
v 147.10477 252.37482 23.07497
v 147.06505 252.23692 22.987175
v 147.1662 252.35536 22.491241
v 147.01915 252.33966 22.411085
v 146.86917 252.40262 22.368206
v 146.75642 252.52736 22.374098
v 146.71115 252.68045 22.42718
v 146.74547 252.82086 22.513226
v 146.85017 252.911 22.609184
v 146.99722 252.92668 22.689342
v 147.14722 252.86372 22.73222
v 147.25995 252.739 22.72633
v 147.30524 252.5859 22.673248
v 147.27092 252.44548 22.5872
v 147.4036 252.57509 22.114437
v 147.26555 252.5352 22.027205
v 147.11203 252.57504 21.971388
v 146.98416 252.68394 21.961945
v 146.9162 252.83272 22.001402
v 146.92638 252.9815 22.079191
v 147.01193 253.09042 22.174465
v 147.14998 253.13031 22.261696
v 147.3035 253.09047 22.317513
v 147.43137 252.98158 22.326956
v 147.49933 252.83281 22.287498
v 147.48915 252.68402 22.209711
v 147.59492 252.76509 21.69577
v 147.45554 252.72403 21.621248
v 147.30334 252.76509 21.572754
v 147.17912 252.87724 21.563284
v 147.11615 253.03047 21.595375
v 147.13129 253.18369 21.660427
v 147.2205 253.29584 21.741013
v 147.35988 253.3369 21.815535
v 147.51207 253.29584 21.864029
v 147.63629 253.18367 21.873499
v 147.69928 253.03046 21.841408
v 147.68413 252.87724 21.776354
v 147.78232 252.88264 21.233912
v 147.63937 252.83958 21.19373
v 147.49075 252.88264 21.1651
v 147.37625 253.0003 21.155699
v 147.32657 253.16101 21.168043
v 147.35501 253.32172 21.198824
v 147.45396 253.43938 21.239796
v 147.59691 253.48244 21.279978
v 147.74553 253.43938 21.308607
v 147.86003 253.32173 21.318008
v 147.9097 253.16101 21.305664
v 147.88126 253.0003 21.274883
v 147.98859 252.89993 20.76904
v 147.84387 252.85078 20.758743
v 147.69711 252.88864 20.745752
v 147.58763 253.00337 20.733551
v 147.54475 253.16425 20.725407
v 147.57999 253.32812 20.723501
v 147.68388 253.45113 20.728346
v 147.8286 253.50029 20.738644
v 147.97536 253.46242 20.751633
v 148.08484 253.34769 20.763836
v 148.12772 253.18683 20.77198
v 148.09248 253.02293 20.773886
v 148.26147 252.93538 20.570139
v 148.13116 252.841 20.515612
v 147.98018 252.82777 20.447998
v 147.84895 252.89925 20.38542
v 147.77267 253.03627 20.34464
v 147.77177 253.20212 20.33659
v 147.84648 253.35237 20.363424
v 147.97678 253.44675 20.417952
v 148.12778 253.45998 20.485565
v 148.25899 253.3885 20.548143
v 148.33527 253.2515 20.588923
v 148.33618 253.08563 20.596973
v 148.42241 252.77075 20.121178
v 148.28139 252.70982 20.063435
v 148.13739 252.73465 20.00965
v 148.02899 252.8386 19.974236
v 147.98526 252.9938 19.966682
v 148.01788 253.15868 19.989012
v 148.11813 253.28906 20.035242
v 148.25916 253.34999 20.092987
v 148.40317 253.32516 20.14677
v 148.51155 253.2212 20.182184
v 148.5553 253.06601 20.18974
v 148.52267 252.90112 20.167408
v 148.71461 252.79767 19.767603
v 148.60254 252.70499 19.693092
v 148.4696 252.69492 19.594149
v 148.35146 252.77014 19.497282
v 148.27974 252.9105 19.42845
v 148.27367 253.07841 19.406094
v 148.33487 253.22885 19.436205
v 148.44695 253.32153 19.510714
v 148.57986 253.3316 19.60966
v 148.69801 253.25638 19.706526
v 148.76974 253.11601 19.775358
v 148.77582 252.9481 19.797714
v 149.09238 252.82222 19.421532
v 148.98291 252.71564 19.407888
v 148.8433 252.6884 19.374784
v 148.71101 252.74783 19.331093
v 148.62144 252.87799 19.288519
v 148.5986 253.044 19.258472
v 148.64864 253.20139 19.249002
v 148.7581 253.30798 19.262646
v 148.8977 253.3352 19.29575
v 149.03 253.27579 19.339441
v 149.11957 253.14563 19.382015
v 149.1424 252.97961 19.412062
v 149.2934 252.85135 18.909096
v 149.19547 252.7321 18.834215
v 149.05814 252.688 18.755508
v 148.91823 252.73087 18.694063
v 148.81322 252.84923 18.666344
v 148.77126 253.01135 18.67978
v 148.80357 253.17381 18.730766
v 148.90152 253.29306 18.805647
v 149.03885 253.33716 18.884354
v 149.17876 253.29428 18.945799
v 149.28375 253.17593 18.973518
v 149.32573 253.01381 18.960083
v 149.59756 252.94742 18.611824
v 149.55264 252.81425 18.511368
v 149.46045 252.74721 18.395645
v 149.34567 252.76425 18.295664
v 149.23909 252.86081 18.238214
v 149.16925 253.01102 18.238691
v 149.15486 253.17462 18.296965
v 149.1998 253.3078 18.397423
v 149.29199 253.37485 18.513145
v 149.40677 253.3578 18.613127
v 149.51335 253.26125 18.670574
v 149.58319 253.11104 18.6701
v 149.9261 253.12949 18.373472
v 149.9393 252.99918 18.261934
v 149.9037 252.92728 18.109695
v 149.82886 252.93306 17.957544
v 149.7348 253.01498 17.846252
v 149.64674 253.1511 17.805641
v 149.58829 253.30492 17.84659
v 149.57509 253.43524 17.958128
v 149.61069 253.50714 18.110369
v 149.68555 253.50134 18.262518
v 149.7796 253.41942 18.37381
v 149.86765 253.28331 18.414423
v 150.43585 253.38104 18.1755
v 150.42114 253.2519 18.063961
v 150.34105 253.17653 17.934927
v 150.21706 253.17511 17.822971
v 150.08237 253.24803 17.758093
v 149.97307 253.37575 17.757677
v 149.91846 253.52403 17.821835
v 149.93317 253.65317 17.933374
v 150.01326 253.72853 18.06241
v 150.13725 253.72995 18.174366
v 150.27196 253.65704 18.239243
v 150.38124 253.52933 18.239658
v 150.57596 253.55965 17.6422
v 150.52121 253.41998 17.567373
v 150.39899 253.33531 17.489119
v 150.24207 253.32834 17.428406
v 150.09248 253.40092 17.401505
v 149.9903 253.53363 17.415619
v 149.96292 253.69089 17.46697
v 150.01767 253.83057 17.541798
v 150.13988 253.91522 17.620052
v 150.2968 253.9222 17.680765
v 150.4464 253.84961 17.707668
v 150.54857 253.7169 17.693552
v 150.74829 253.71304 17.336512
v 150.7247 253.58397 17.227495
v 150.63867 253.51216 17.105736
v 150.51326 253.51685 17.003859
v 150.38208 253.59679 16.949162
v 150.28027 253.73055 16.9563
v 150.2351 253.88228 17.023361
v 150.2587 254.01135 17.132378
v 150.34473 254.08316 17.254137
v 150.47014 254.07846 17.356014
v 150.60132 253.99854 17.410711
v 150.70314 253.86478 17.403574
v 151.04634 253.83913 17.091413
v 151.10161 253.82751 16.9323
v 151.09077 253.87251 16.7712
v 151.01675 253.96205 16.651281
v 150.89938 254.07216 16.604671
v 150.7701 254.17331 16.643864
v 150.66353 254.23842 16.758356
v 150.60828 254.25003 16.917467
v 150.6191 254.20503 17.078568
v 150.69312 254.11548 17.198486
v 150.8105 254.00539 17.245096
v 150.93979 253.90422 17.205904
v 151.14359 254.09508 17.354368
v 151.2472 254.19612 17.25878
v 151.27599 254.34132 17.17525
v 151.22223 254.49178 17.12616
v 151.10033 254.60718 17.124662
v 150.94296 254.6566 17.171162
v 150.79228 254.62679 17.253195
v 150.68867 254.52576 17.348783
v 150.6599 254.38055 17.432316
v 150.71365 254.2301 17.481405
v 150.83556 254.1147 17.482903
v 150.99292 254.06528 17.436403
v 151.23714 254.12233 17.809801
v 151.37271 254.19307 17.742481
v 151.44804 254.32669 17.674425
v 151.44295 254.48738 17.623867
v 151.3588 254.6321 17.604353
v 151.21814 254.72205 17.621115
v 151.05865 254.73314 17.669659
v 150.92308 254.6624 17.736979
v 150.84775 254.52878 17.805037
v 150.85283 254.36809 17.855595
v 150.93698 254.22337 17.875107
v 151.07765 254.13342 17.858345
v 151.33058 254.34698 18.26012
v 151.47351 254.38762 18.17962
v 151.56372 254.49649 18.090061
v 151.57706 254.6444 18.015442
v 151.50993 254.79173 17.975754
v 151.38036 254.899 17.981634
v 151.223 254.93748 18.031506
v 151.08008 254.89685 18.112007
v 150.98987 254.78798 18.201567
v 150.97653 254.64008 18.276186
v 151.04366 254.49274 18.315874
v 151.17325 254.38547 18.309994
v 151.48372 254.56087 18.716866
v 151.6316 254.56134 18.63157
v 151.74086 254.6362 18.524082
v 151.7822 254.7654 18.423197
v 151.74452 254.9143 18.35595
v 151.63795 255.04303 18.340357
v 151.49103 255.11708 18.3806
v 151.34312 255.11661 18.465893
v 151.23389 255.04175 18.573383
v 151.19255 254.91255 18.674269
v 151.23022 254.76364 18.741516
v 151.33679 254.63492 18.757107
v 151.67049 254.8794 19.11759
v 151.82095 254.85352 19.024609
v 151.93665 254.89383 18.892975
v 151.98656 254.98955 18.75796
v 151.95732 255.115 18.655739
v 151.85678 255.23659 18.613705
v 151.71185 255.32173 18.64312
v 151.56139 255.34761 18.736101
v 151.4457 255.3073 18.867735
v 151.39578 255.21158 19.00275
v 151.42502 255.08612 19.104969
v 151.52556 254.96454 19.147003
v 151.9773 255.35979 19.427628
v 152.10832 255.32697 19.315523
v 152.18074 255.33289 19.159462
v 152.17513 255.37596 19.00126
v 152.09302 255.44463 18.883307
v 151.95638 255.52051 18.837208
v 151.80183 255.58327 18.875315
v 151.6708 255.61609 18.98742
v 151.59839 255.61017 19.143478
v 151.604 255.5671 19.301682
v 151.68613 255.49841 19.419636
v 151.82275 255.42253 19.465734
v 152.265 255.84413 19.367586
v 152.3412 255.80067 19.223495
v 152.34169 255.79262 19.054726
v 152.26634 255.82213 18.906502
v 152.13535 255.88127 18.818539
v 151.9838 255.95422 18.814407
v 151.85233 256.02142 18.895212
v 151.77612 256.06488 19.039303
v 151.77563 256.07294 19.208073
v 151.85098 256.04343 19.356297
v 151.98198 255.98428 19.44426
v 152.13351 255.91133 19.448391
v 152.46048 256.3151 19.431128
v 152.58075 256.28476 19.317308
v 152.62997 256.2731 19.157028
v 152.59499 256.28323 18.993237
v 152.48515 256.31244 18.869818
v 152.32988 256.3529 18.819845
v 152.1708 256.3938 18.856707
v 152.05054 256.42413 18.970526
v 152.00131 256.4358 19.130806
v 152.0363 256.42566 19.294598
v 152.14613 256.39642 19.418016
v 152.30139 256.35596 19.467989
v 152.41708 256.79782 19.454489
v 152.54773 256.77933 19.34091
v 152.61073 256.7792 19.17816
v 152.58917 256.7975 19.009846
v 152.48885 256.82928 18.88107
v 152.33664 256.8661 18.826334
v 152.17332 256.89798 18.86031
v 152.04266 256.91647 18.973888
v 151.97968 256.9166 19.13664
v 152.00124 256.8983 19.304953
v 152.10155 256.8665 19.43373
v 152.25377 256.8297 19.488464
v 152.67418 257.13467 19.44155
v 152.783 257.14774 19.299242
v 152.81848 257.19772 19.127895
v 152.77113 257.2712 18.973421
v 152.65361 257.34854 18.877213
v 152.49744 257.40897 18.865046
v 152.34444 257.4363 18.940184
v 152.23561 257.42325 19.08249
v 152.20013 257.37326 19.25384
v 152.24748 257.29977 19.408312
v 152.365 257.22244 19.504522
v 152.52118 257.16202 19.516687
v 152.70645 257.60995 19.658817
v 152.84175 257.6238 19.53337
v 152.90955 257.6579 19.373547
v 152.89165 257.70312 19.222178
v 152.79288 257.74738 19.11982
v 152.6397 257.77878 19.093899
v 152.47313 257.78894 19.151363
v 152.33781 257.77512 19.276812
v 152.27003 257.741 19.436634
v 152.28792 257.69577 19.588003
v 152.38669 257.65152 19.690361
v 152.53989 257.62012 19.716282
v 152.75044 258.1743 19.750845
v 152.87119 258.15802 19.63485
v 152.91821 258.15115 19.473482
v 152.8789 258.15555 19.30998
v 152.7638 258.17 19.188154
v 152.60374 258.1907 19.140648
v 152.44162 258.21204 19.18019
v 152.32088 258.22833 19.296185
v 152.27386 258.23517 19.457552
v 152.31317 258.23077 19.621054
v 152.42827 258.2163 19.74288
v 152.58832 258.19565 19.790386
v 152.86992 258.59677 19.749493
v 152.97398 258.54688 19.6271
v 153.00912 258.5305 19.4634
v 152.96591 258.55206 19.302256
v 152.85593 258.60574 19.186844
v 152.70863 258.67722 19.14809
v 152.5635 258.74728 19.196379
v 152.45944 258.7972 19.31877
v 152.42432 258.81357 19.48247
v 152.46753 258.79202 19.643614
v 152.57751 258.7383 19.759026
v 152.72481 258.66687 19.79778
v 153.13399 258.9733 19.758562
v 153.23213 258.89578 19.646044
v 153.27278 258.86325 19.48607
v 153.24504 258.88446 19.321505
v 153.15634 258.9537 19.196442
v 153.03046 259.05243 19.144394
v 152.90111 259.15417 19.179306
v 152.80296 259.2317 19.291824
v 152.76231 259.2642 19.4518
v 152.79005 259.24298 19.616365
v 152.87875 259.17377 19.741428
v 153.00464 259.07504 19.793476
v 153.45148 259.33478 19.747868
v 153.53746 259.25656 19.626255
v 153.56703 259.22983 19.462812
v 153.53226 259.26175 19.301338
v 153.44247 259.34378 19.185095
v 153.32173 259.45392 19.145233
v 153.20236 259.56268 19.19243
v 153.11638 259.6409 19.314043
v 153.0868 259.66763 19.477486
v 153.12158 259.6357 19.63896
v 153.21136 259.55368 19.755203
v 153.3321 259.44354 19.795065
v 153.80043 259.67218 19.747683
v 153.8821 259.58945 19.626068
v 153.91008 259.56107 19.462626
v 153.8769 259.59464 19.301151
v 153.79143 259.68118 19.18491
v 153.67657 259.79745 19.145052
v 153.56311 259.91235 19.192255
v 153.48145 259.99506 19.31387
v 153.45346 260.02344 19.477312
v 153.48665 259.98987 19.638786
v 153.57211 259.90335 19.755028
v 153.68697 259.78708 19.794886
v 154.13702 260.03574 19.757492
v 154.22441 259.94858 19.643183
v 154.25964 259.91345 19.482473
v 154.23325 259.9398 19.318422
v 154.15231 260.0205 19.19499
v 154.03853 260.134 19.145248
v 153.9224 260.24985 19.182528
v 153.83499 260.33704 19.296837
v 153.79977 260.37216 19.457548
v 153.82617 260.34583 19.6216
v 153.90709 260.26508 19.745031
v 154.02087 260.15158 19.794771
v 154.49232 260.37726 19.752468
v 154.5772 260.29288 19.634258
v 154.60907 260.26172 19.472036
v 154.57938 260.29218 19.309267
v 154.49611 260.37607 19.189566
v 154.38155 260.49094 19.145004
v 154.2664 260.60596 19.187525
v 154.18153 260.69037 19.305735
v 154.14966 260.72153 19.467957
v 154.17934 260.69107 19.630726
v 154.26262 260.60718 19.750427
v 154.37718 260.4923 19.794989
v 154.82397 260.70654 19.753267
v 154.91632 260.6307 19.634842
v 154.95833 260.6112 19.47311
v 154.93875 260.6533 19.311405
v 154.86284 260.74567 19.193058
v 154.75092 260.86356 19.14978
v 154.63298 260.9754 19.193167
v 154.54063 261.05124 19.311592
v 154.49861 261.07074 19.473324
v 154.51819 261.02866 19.635029
v 154.59412 260.93628 19.753376
v 154.70604 260.8184 19.796654
v 155.07812 260.96082 19.802559
v 155.20798 260.92242 19.702728
v 155.30125 260.95413 19.566357
v 155.33296 261.0474 19.429987
v 155.29459 261.17728 19.330154
v 155.19643 261.30893 19.293613
v 155.06477 261.40707 19.330154
v 154.93492 261.44547 19.429985
v 154.84164 261.41376 19.566355
v 154.80994 261.32047 19.702726
v 154.84831 261.1906 19.802557
v 154.94647 261.05896 19.839098
v 155.22345 261.10608 20.132116
v 155.37654 261.09094 20.064007
v 155.50153 261.1544 19.970982
v 155.56493 261.27942 19.877966
v 155.54976 261.43253 19.809883
v 155.46007 261.57266 19.784975
v 155.31992 261.6623 19.809916
v 155.16682 261.6774 19.878023
v 155.04184 261.61395 19.971048
v 154.97844 261.48892 20.064066
v 154.9936 261.33585 20.132149
v 155.08328 261.1957 20.157057
v 155.42346 261.30536 20.536966
v 155.57657 261.29056 20.468845
v 155.70146 261.35434 20.375927
v 155.7647 261.4796 20.28311
v 155.7493 261.63278 20.215261
v 155.65941 261.77283 20.190563
v 155.5191 261.8622 20.215633
v 155.366 261.87698 20.283754
v 155.24109 261.8132 20.376673
v 155.17787 261.68796 20.469492
v 155.19327 261.5348 20.53734
v 155.28316 261.39474 20.562037
v 155.56236 261.53833 20.962435
v 155.71954 261.4952 20.91239
v 155.86368 261.5293 20.821173
v 155.95615 261.63147 20.713224
v 155.97218 261.77432 20.617472
v 155.90747 261.91962 20.55957
v 155.77936 262.02838 20.555035
v 155.62218 262.0715 20.605082
v 155.47804 262.0374 20.696299
v 155.38557 261.93524 20.804245
v 155.36954 261.7924 20.9
v 155.43425 261.6471 20.957901
v 155.6358 261.8531 21.329893
v 155.79314 261.79465 21.28704
v 155.95483 261.80148 21.186705
v 156.07756 261.87177 21.055773
v 156.12843 261.98666 20.929325
v 156.09383 262.11536 20.841248
v 155.98302 262.22342 20.815136
v 155.82568 262.28183 20.85799
v 155.66399 262.275 20.958326
v 155.54126 262.2047 21.089258
v 155.49037 262.08984 21.215704
v 155.52498 261.96112 21.303783
v 155.69437 262.25903 21.928291
v 155.85449 262.20926 21.906609
v 156.0134 262.21292 21.803265
v 156.12852 262.26907 21.645954
v 156.16902 262.36264 21.476826
v 156.12404 262.4686 21.3412
v 156.00562 262.5585 21.275414
v 155.8455 262.60828 21.297098
v 155.68658 262.6046 21.40044
v 155.57146 262.54846 21.557753
v 155.53096 262.4549 21.72688
v 155.57596 262.34894 21.862507
v 155.83517 262.6217 22.052675
v 155.98947 262.5549 22.015657
v 156.14551 262.5536 21.929716
v 156.26146 262.61813 21.817883
v 156.30627 262.73126 21.710121
v 156.26793 262.8626 21.635307
v 156.15671 262.977 21.613487
v 156.0024 263.0438 21.650505
v 155.84636 263.0451 21.736446
v 155.73041 262.98056 21.84828
v 155.6856 262.86746 21.95604
v 155.72394 262.7361 22.030855
v 155.96147 262.80292 22.34171
v 156.11739 262.73972 22.300005
v 156.27763 262.74805 22.20884
v 156.39929 262.8257 22.092638
v 156.44974 262.95184 21.982538
v 156.41548 263.09268 21.908043
v 156.3057 263.2105 21.889109
v 156.1498 263.2737 21.930813
v 155.98955 263.26535 22.021978
v 155.86789 263.1877 22.13818
v 155.81743 263.06155 22.24828
v 155.85168 262.92072 22.322775
v 155.98947 263.23108 22.719524
v 156.12971 263.15048 22.71692
v 156.29337 263.1184 22.64589
v 156.43657 263.14346 22.525465
v 156.52095 263.21887 22.387913
v 156.52391 263.32452 22.270092
v 156.44464 263.432 22.203571
v 156.30438 263.5126 22.206175
v 156.14075 263.54468 22.277206
v 155.99754 263.51965 22.39763
v 155.91315 263.4442 22.535183
v 155.9102 263.3386 22.653004
v 156.16594 263.7477 23.025286
v 156.31151 263.68353 23.064373
v 156.46974 263.63498 23.022903
v 156.59825 263.61502 22.911991
v 156.66257 263.62906 22.76135
v 156.6455 263.6733 22.61135
v 156.55157 263.73593 22.502178
v 156.40599 263.8001 22.463089
v 156.24776 263.8487 22.504559
v 156.11926 263.86862 22.615473
v 156.05493 263.85458 22.766113
v 156.07202 263.81033 22.916115
v 156.35939 264.30408 23.027954
v 156.4975 264.2298 23.08889
v 156.64291 264.1492 23.063353
v 156.75671 264.08383 22.958185
v 156.80838 264.0512 22.801567
v 156.78407 264.0601 22.635464
v 156.69032 264.1081 22.504383
v 156.55222 264.18234 22.443447
v 156.40678 264.26297 22.468985
v 156.293 264.32834 22.574152
v 156.24133 264.36096 22.73077
v 156.26562 264.35205 22.896873
v 156.72705 264.68784 23.066788
v 156.84871 264.5753 23.09561
v 156.96486 264.46823 23.0377
v 157.04437 264.3954 22.908575
v 157.06593 264.37628 22.742832
v 157.02379 264.416 22.584885
v 156.9292 264.5039 22.477053
v 156.80754 264.61646 22.44823
v 156.69139 264.72348 22.506142
v 156.61188 264.79633 22.635265
v 156.59032 264.81546 22.801008
v 156.63246 264.77576 22.958956
v 157.11131 265.0149 23.072575
v 157.22699 264.89417 23.091234
v 157.3335 264.78275 23.023796
v 157.40231 264.71054 22.888332
v 157.41498 264.69684 22.721138
v 157.36812 264.74533 22.567017
v 157.27428 264.84302 22.46726
v 157.1586 264.96375 22.448603
v 157.0521 265.07513 22.51604
v 156.98328 265.14737 22.651505
v 156.97061 265.16107 22.818697
v 157.01747 265.11258 22.97282
v 157.42757 265.3945 23.051664
v 157.54155 265.27863 23.095009
v 157.65547 265.1628 23.051271
v 157.7388 265.07812 22.932169
v 157.76921 265.04724 22.769617
v 157.73854 265.07843 22.60717
v 157.65503 265.16333 22.488356
v 157.54105 265.27924 22.44501
v 157.42712 265.39502 22.488749
v 157.3438 265.47974 22.60785
v 157.31339 265.51062 22.770401
v 157.34406 265.47943 22.93285
v 157.79228 265.74594 23.051453
v 157.89696 265.62164 23.095
v 158.00163 265.49734 23.051464
v 158.07826 265.40634 22.93251
v 158.10631 265.37302 22.770012
v 158.07826 265.40634 22.60751
v 158.00163 265.4973 22.488546
v 157.89697 265.6216 22.445
v 157.7923 265.7459 22.488537
v 157.71567 265.8369 22.60749
v 157.68762 265.8702 22.769989
v 157.71567 265.8369 22.93249
v 158.2233 266.07007 23.04575
v 158.29054 265.92386 23.094812
v 158.35904 265.77496 23.05684
v 158.41042 265.66327 22.942013
v 158.43091 265.61868 22.781094
v 158.41504 265.6532 22.617203
v 158.36707 265.7575 22.494253
v 158.29982 265.90372 22.44519
v 158.23134 266.0526 22.48316
v 158.17995 266.1643 22.59799
v 158.15945 266.20886 22.75891
v 158.17532 266.17438 22.9228
v 158.75002 266.252 23.001484
v 158.76433 266.10617 23.084248
v 158.7818 265.93887 23.08272
v 158.79776 265.7949 22.997313
v 158.80794 265.71286 22.85091
v 158.8096 265.71475 22.68274
v 158.8023 265.80002 22.537865
v 158.788 265.94586 22.455101
v 158.77052 266.11316 22.456629
v 158.75455 266.25714 22.542034
v 158.74437 266.33917 22.688438
v 158.74272 266.33728 22.856607
v 159.22586 266.28897 22.95188
v 159.216 266.16513 23.064943
v 159.22058 266.0012 23.10206
v 159.23834 265.84106 23.053286
v 159.26454 265.7277 22.931688
v 159.29216 265.69144 22.76985
v 159.3138 265.742 22.611135
v 159.32365 265.86584 22.498072
v 159.31908 266.0298 22.460957
v 159.30132 266.18988 22.509731
v 159.27512 266.30325 22.631329
v 159.2475 266.33954 22.793165
v 159.57695 266.3441 23.041924
v 159.54576 266.21982 23.14939
v 159.5661 266.06003 23.196323
v 159.63255 265.9075 23.17015
v 159.72728 265.80316 23.07788
v 159.82492 265.7749 22.94424
v 159.89929 265.83035 22.805038
v 159.93048 265.95462 22.69757
v 159.91014 266.1144 22.650637
v 159.84369 266.26694 22.676811
v 159.74896 266.37128 22.76908
v 159.65132 266.39954 22.90272
v 159.85696 266.53723 23.321335
v 159.79836 266.4315 23.443583
v 159.80104 266.28073 23.532534
v 159.8643 266.1253 23.564354
v 159.97119 266.00693 23.530514
v 160.09306 265.95724 23.440084
v 160.19725 265.98962 23.317293
v 160.25586 266.09537 23.195045
v 160.25317 266.24615 23.106094
v 160.18991 266.40155 23.074274
v 160.08302 266.51996 23.108114
v 159.96115 266.5696 23.198544
v 160.26257 266.69952 23.558418
v 160.20679 266.62045 23.690704
v 160.20615 266.48535 23.796247
v 160.26082 266.33035 23.84677
v 160.35617 266.19705 23.828733
v 160.46664 266.12112 23.746971
v 160.56264 266.12296 23.62339
v 160.61844 266.202 23.491106
v 160.61908 266.33713 23.385561
v 160.56439 266.49213 23.33504
v 160.46906 266.62543 23.353075
v 160.35858 266.70135 23.434837
v 160.61711 266.93314 23.792196
v 160.56418 266.86066 23.938116
v 160.56606 266.73062 24.049776
v 160.62221 266.57785 24.097256
v 160.71762 266.4433 24.067835
v 160.8267 266.36298 23.969397
v 160.92024 266.35846 23.828316
v 160.97318 266.4309 23.682396
v 160.9713 266.56097 23.570738
v 160.91515 266.7137 23.523256
v 160.81973 266.8483 23.552677
v 160.71065 266.9286 23.651117
v 161.02142 267.10712 24.114054
v 161.00609 267.01486 24.2503
v 161.0327 266.87122 24.337345
v 161.09413 266.7147 24.351864
v 161.1739 266.58716 24.289968
v 161.25067 266.52286 24.168242
v 161.30385 266.539 24.0193
v 161.3192 266.63123 23.883055
v 161.29259 266.77487 23.796011
v 161.23116 266.93143 23.781492
v 161.15137 267.05893 23.843388
v 161.0746 267.12323 23.965115
v 161.42647 267.24536 24.171413
v 161.461 267.18597 24.324665
v 161.53827 267.07397 24.423462
v 161.63759 266.93933 24.441326
v 161.73235 266.81818 24.373476
v 161.79713 266.74295 24.238089
v 161.8146 266.73383 24.071442
v 161.78008 266.7932 23.91819
v 161.7028 266.90524 23.819393
v 161.60349 267.03986 23.801529
v 161.50873 267.161 23.869379
v 161.44394 267.23624 24.004766
v 161.67776 267.59525 24.156645
v 161.73909 267.54767 24.305843
v 161.8476 267.45642 24.396465
v 161.97423 267.34592 24.404228
v 162.08504 267.2458 24.327055
v 162.15034 267.18286 24.185621
v 162.15265 267.17398 24.017826
v 162.09134 267.22153 23.86863
v 161.98282 267.31277 23.778008
v 161.85619 267.42328 23.770243
v 161.74538 267.5234 23.847416
v 161.68007 267.58636 23.98885
v 162.0399 267.96097 24.0835
v 162.0627 267.92697 24.246687
v 162.14061 267.84018 24.367954
v 162.25273 267.72382 24.414806
v 162.36905 267.6091 24.374693
v 162.45837 267.52673 24.25836
v 162.49678 267.4988 24.096977
v 162.47398 267.5328 23.93379
v 162.39609 267.6196 23.812525
v 162.28395 267.73596 23.76567
v 162.16765 267.85068 23.805784
v 162.07831 267.93304 23.922117
v 162.38348 268.30557 24.144714
v 162.38394 268.2369 24.298294
v 162.44647 268.12573 24.407976
v 162.55432 268.00186 24.44437
v 162.67859 267.89847 24.397726
v 162.78598 267.8433 24.280539
v 162.8477 267.85107 24.124212
v 162.84724 267.91977 23.97063
v 162.78471 268.03094 23.860949
v 162.67686 268.15482 23.824554
v 162.5526 268.25818 23.8712
v 162.44522 268.3134 23.988386
v 162.69434 268.6163 24.37874
v 162.68504 268.54797 24.5324
v 162.7384 268.435 24.645258
v 162.84012 268.30762 24.687073
v 162.96292 268.19998 24.64664
v 163.07391 268.14096 24.534796
v 163.14336 268.14633 24.381506
v 163.15265 268.21466 24.227846
v 163.09929 268.32764 24.114988
v 162.99757 268.45502 24.073174
v 162.87477 268.56262 24.113605
v 162.76378 268.62167 24.22545
v 163.08356 268.97308 24.437506
v 163.07535 268.91238 24.592756
v 163.12128 268.798 24.708704
v 163.20901 268.66064 24.754276
v 163.31506 268.5371 24.717266
v 163.41101 268.46048 24.60759
v 163.47115 268.4513 24.454632
v 163.47934 268.51202 24.299381
v 163.43343 268.62637 24.183434
v 163.34569 268.76373 24.137861
v 163.23964 268.88727 24.174871
v 163.14369 268.9639 24.28455
v 163.56259 269.23892 24.537506
v 163.4684 269.1334 24.616322
v 163.42967 268.9767 24.67612
v 163.45676 268.8109 24.700884
v 163.54243 268.6804 24.683975
v 163.66371 268.62012 24.629925
v 163.78812 268.64624 24.553215
v 163.8823 268.75177 24.4744
v 163.92104 268.90845 24.4146
v 163.89394 269.07425 24.389837
v 163.80827 269.20477 24.406746
v 163.68698 269.26505 24.460796
v 163.66042 269.003 25.192318
v 163.5489 268.87756 25.134298
v 163.50873 268.72263 25.036016
v 163.55069 268.5797 24.923807
v 163.66351 268.4871 24.827734
v 163.81699 268.46957 24.773542
v 163.96999 268.5319 24.775753
v 164.08151 268.65732 24.83377
v 164.12167 268.81226 24.932053
v 164.07973 268.95517 25.044262
v 163.96689 269.0478 25.140335
v 163.81342 269.0653 25.194527
v 163.80016 268.7495 25.527319
v 163.71774 268.606 25.425253
v 163.71188 268.45343 25.30195
v 163.78416 268.33273 25.190453
v 163.9152 268.2762 25.120634
v 164.0699 268.299 25.111204
v 164.2068 268.39505 25.164688
v 164.28923 268.53857 25.266754
v 164.29507 268.69113 25.390057
v 164.2228 268.81183 25.501554
v 164.09175 268.86835 25.571373
v 163.93706 268.84555 25.580803
v 164.02249 268.55145 25.94145
v 163.93178 268.41248 25.83448
v 163.91344 268.263 25.70147
v 163.97237 268.14304 25.578058
v 164.09279 268.08472 25.497314
v 164.24242 268.10373 25.480873
v 164.38118 268.19492 25.53314
v 164.4719 268.33386 25.64011
v 164.49023 268.48337 25.773119
v 164.4313 268.60333 25.89653
v 164.31088 268.66162 25.977274
v 164.16125 268.64264 25.993715
v 164.26418 268.23898 26.367498
v 164.18544 268.10034 26.243391
v 164.1751 267.97083 26.085003
v 164.23592 267.8851 25.934776
v 164.3516 267.86618 25.832962
v 164.49113 267.9191 25.806843
v 164.61714 268.02966 25.863417
v 164.69588 268.1683 25.987524
v 164.70622 268.29782 26.145912
v 164.6454 268.38354 26.296139
v 164.52972 268.4025 26.397953
v 164.39018 268.34958 26.424072
v 164.57509 267.92123 26.849546
v 164.49664 267.7838 26.729273
v 164.4845 267.659 26.594004
v 164.5419 267.58026 26.479986
v 164.65349 267.56866 26.417772
v 164.78935 267.62735 26.42403
v 164.91309 267.74057 26.497084
v 164.99153 267.878 26.617357
v 165.00368 268.00278 26.752626
v 164.94627 268.08154 26.866644
v 164.83469 268.0931 26.928858
v 164.69882 268.03445 26.922602
v 164.82986 267.74258 27.048426
v 164.75162 267.59457 27.007803
v 164.7443 267.44025 26.96534
v 164.80986 267.321 26.932415
v 164.93074 267.26877 26.91785
v 165.07454 267.29752 26.925549
v 165.20274 267.3996 26.953447
v 165.28099 267.5476 26.99407
v 165.28831 267.7019 27.036533
v 165.22275 267.82117 27.069458
v 165.10187 267.8734 27.084023
v 164.95805 267.84464 27.076323
v 165.0783 267.72473 27.464294
v 164.99533 267.5845 27.453905
v 164.9788 267.41727 27.427332
v 165.03314 267.26776 27.391691
v 165.1438 267.17612 27.356537
v 165.28111 267.16684 27.331284
v 165.4083 267.24243 27.322702
v 165.49127 267.38263 27.33309
v 165.5078 267.5499 27.359663
v 165.45345 267.69937 27.395304
v 165.34279 267.79105 27.43046
v 165.20547 267.80032 27.455711
v 165.33879 267.67798 27.767117
v 165.2957 267.52475 27.793562
v 165.32677 267.35974 27.79368
v 165.42368 267.22714 27.76744
v 165.56046 267.1625 27.721876
v 165.70044 267.18314 27.669193
v 165.80615 267.2835 27.62351
v 165.84923 267.43674 27.597067
v 165.81816 267.60175 27.596947
v 165.72125 267.73434 27.623186
v 165.58449 267.79898 27.66875
v 165.44449 267.77835 27.721434
v 165.44984 267.7108 28.163633
v 165.47577 267.5553 28.224077
v 165.57407 267.41956 28.24089
v 165.71841 267.3399 28.209566
v 165.8701 267.3377 28.1385
v 165.98851 267.41354 28.046734
v 166.04192 267.5471 27.958855
v 166.01599 267.70255 27.898413
v 165.91768 267.8383 27.8816
v 165.77335 267.91794 27.912924
v 165.62166 267.92014 27.98399
v 165.50325 267.84433 28.075756
v 165.69533 267.90353 28.603218
v 165.75917 267.76013 28.663437
v 165.87923 267.6423 28.662148
v 166.02333 267.58157 28.599693
v 166.15288 267.59427 28.49281
v 166.23314 267.67697 28.370136
v 166.24261 267.8075 28.264544
v 166.17879 267.9509 28.204325
v 166.05872 268.06876 28.205614
v 165.91461 268.12946 28.268068
v 165.78506 268.11676 28.37495
v 165.7048 268.03406 28.497623
v 165.99515 268.1739 28.93144
v 166.07837 268.04053 28.989775
v 166.2073 267.93292 28.979048
v 166.34744 267.87985 28.902136
v 166.46123 267.89557 28.779648
v 166.51814 267.9759 28.644402
v 166.50298 268.09924 28.532639
v 166.41977 268.2326 28.474306
v 166.29082 268.3402 28.485031
v 166.15068 268.39328 28.561943
v 166.03691 268.37756 28.684433
v 165.97998 268.29724 28.819677
v 166.24837 268.3792 29.193125
v 166.36435 268.2652 29.235321
v 166.51875 268.20068 29.217575
v 166.6702 268.203 29.14464
v 166.7781 268.27155 29.036058
v 166.81357 268.38788 28.920925
v 166.76707 268.5209 28.830091
v 166.6511 268.63492 28.787893
v 166.4967 268.69943 28.80564
v 166.34526 268.69708 28.878574
v 166.23735 268.62857 28.987156
v 166.20189 268.51224 29.10229
v 166.30087 268.6024 29.535646
v 166.42575 268.5097 29.597055
v 166.58983 268.47443 29.607754
v 166.74915 268.506 29.564878
v 166.861 268.59598 29.479918
v 166.89542 268.7202 29.375635
v 166.8432 268.84546 29.279974
v 166.71832 268.93814 29.218567
v 166.55424 268.97342 29.207867
v 166.39494 268.94183 29.250742
v 166.28308 268.85187 29.335703
v 166.24866 268.72763 29.439985
v 166.29137 269.03513 29.905773
v 166.3862 268.91724 29.9855
v 166.53549 268.84262 30.008923
v 166.69923 268.8313 29.969765
v 166.83357 268.88632 29.87852
v 166.90248 268.99292 29.759636
v 166.88751 269.12256 29.64497
v 166.79268 269.24045 29.565243
v 166.64339 269.31506 29.54182
v 166.47964 269.3264 29.580978
v 166.34532 269.27136 29.672222
v 166.2764 269.16476 29.791107
v 166.51958 269.2715 30.3044
v 166.6319 269.15167 30.322136
v 166.78299 269.08157 30.279833
v 166.93237 269.08002 30.188824
v 167.04002 269.14743 30.073498
v 167.07707 269.26572 29.964752
v 167.03362 269.4032 29.891727
v 166.9213 269.52304 29.873991
v 166.7702 269.5931 29.916296
v 166.62082 269.59467 30.007303
v 166.51317 269.52728 30.122631
v 166.47612 269.409 30.231377
v 166.72331 269.62097 30.67121
v 166.83566 269.5045 30.700773
v 166.98253 269.42612 30.66007
v 167.12457 269.4069 30.560009
v 167.22372 269.45197 30.4274
v 167.25342 269.54922 30.297777
v 167.2057 269.67264 30.20587
v 167.09337 269.78912 30.176308
v 166.9465 269.8675 30.217009
v 166.80446 269.88672 30.31707
v 166.7053 269.84167 30.449678
v 166.6756 269.7444 30.579304
v 166.986 270.06387 30.94215
v 167.08603 269.95523 31.02412
v 167.22252 269.8569 31.024868
v 167.35889 269.79523 30.944195
v 167.4586 269.78677 30.803719
v 167.49493 269.83377 30.641077
v 167.45818 269.92365 30.499851
v 167.35814 270.0323 30.417883
v 167.22165 270.1306 30.417133
v 167.08528 270.19226 30.497807
v 166.98557 270.20074 30.638283
v 166.94922 270.15375 30.800924
v 167.25893 270.4911 31.016985
v 167.34134 270.3724 31.103527
v 167.46503 270.25882 31.113337
v 167.59688 270.1807 31.043781
v 167.70154 270.15903 30.913502
v 167.75096 270.19962 30.757404
v 167.73192 270.29153 30.617317
v 167.64952 270.41022 30.530773
v 167.52582 270.52383 30.520966
v 167.39397 270.60193 30.590519
v 167.28932 270.6236 30.7208
v 167.23988 270.58304 30.876896
v 167.61356 270.74335 31.312834
v 167.70528 270.61417 31.370632
v 167.82587 270.4994 31.348019
v 167.943 270.42984 31.25105
v 168.02528 270.42413 31.105713
v 168.05067 270.4838 30.950945
v 168.01239 270.5928 30.82822
v 167.92067 270.72202 30.77042
v 167.80008 270.8368 30.793036
v 167.68295 270.90634 30.890003
v 167.60068 270.91205 31.035341
v 167.57527 270.8524 31.19011
v 167.92628 271.0994 31.340416
v 167.99075 270.95685 31.404556
v 168.09955 270.82904 31.399252
v 168.22351 270.75027 31.325924
v 168.32944 270.74164 31.204218
v 168.38893 270.80545 31.066748
v 168.38606 270.9246 30.950348
v 168.3216 271.06717 30.886208
v 168.2128 271.19495 30.891512
v 168.08884 271.2737 30.964842
v 167.98291 271.28235 31.086546
v 167.9234 271.21854 31.224016
v 168.20383 271.23547 31.761286
v 168.23572 271.0731 31.791899
v 168.32065 270.93225 31.756811
v 168.4359 270.85065 31.665426
v 168.55055 270.8502 31.54223
v 168.6339 270.931 31.420233
v 168.6636 271.07138 31.332125
v 168.63173 271.23376 31.301512
v 168.54678 271.37463 31.3366
v 168.43155 271.4562 31.427984
v 168.3169 271.45667 31.55118
v 168.23355 271.3759 31.673178
v 168.79248 271.3922 32.095787
v 168.79936 271.22592 32.12034
v 168.81763 271.07025 32.059208
v 168.8424 270.96695 31.928772
v 168.86705 270.94366 31.763983
v 168.88496 271.00665 31.608994
v 168.89133 271.13904 31.505335
v 168.88446 271.30533 31.480782
v 168.86618 271.46097 31.541914
v 168.84142 271.5643 31.67235
v 168.81677 271.58755 31.83714
v 168.79886 271.5246 31.992128
v 169.33891 271.34808 31.962551
v 169.33643 271.18274 31.99345
v 169.32816 271.0242 31.937738
v 169.3163 270.91495 31.810347
v 169.30403 270.88425 31.645407
v 169.29466 270.94034 31.487114
v 169.2907 271.06818 31.377886
v 169.29318 271.23352 31.346987
v 169.30145 271.39206 31.402699
v 169.31332 271.5013 31.530092
v 169.32558 271.532 31.695032
v 169.33495 271.47592 31.853323
v 169.6729 271.3673 32.002705
v 169.69098 271.20364 32.03736
v 169.73924 271.04938 31.99083
v 169.80475 270.94586 31.875578
v 169.86995 270.9208 31.722486
v 169.91736 270.98093 31.572578
v 169.93428 271.11014 31.466019
v 169.9162 271.27377 31.431362
v 169.86794 271.42804 31.477894
v 169.80243 271.5316 31.593145
v 169.73724 271.55664 31.746237
v 169.68982 271.49652 31.896145
v 170.07918 271.50647 32.29239
v 170.0947 271.342 32.32439
v 170.13481 271.18686 32.273304
v 170.18877 271.08267 32.152824
v 170.2421 271.0573 31.995226
v 170.28053 271.1176 31.842741
v 170.29376 271.24738 31.736227
v 170.27824 271.41187 31.704226
v 170.23813 271.567 31.75531
v 170.18417 271.67117 31.875792
v 170.13084 271.69653 32.03339
v 170.0924 271.63626 32.185875
v 170.68044 271.52512 32.297062
v 170.68158 271.36096 32.333782
v 170.68239 271.2004 32.2835
v 170.68265 271.08652 32.159683
v 170.68228 271.0498 31.995512
v 170.6814 271.10007 31.834972
v 170.68024 271.2239 31.721085
v 170.67911 271.38806 31.684362
v 170.6783 271.5486 31.734644
v 170.67804 271.6625 31.858461
v 170.67839 271.69922 32.022633
v 170.67928 271.64896 32.18317
v 171.1576 271.52823 32.300518
v 171.17595 271.36453 32.334724
v 171.19383 271.20578 32.281994
v 171.20644 271.0945 32.156445
v 171.21039 271.06055 31.991728
v 171.20465 271.11295 31.831974
v 171.19073 271.23773 31.71999
v 171.17238 271.40143 31.68578
v 171.15451 271.56018 31.738514
v 171.14189 271.67145 31.86406
v 171.13794 271.7054 32.028778
v 171.14369 271.653 32.188534
v 171.57751 271.66693 32.26567
v 171.6357 271.52322 32.33141
v 171.69972 271.36908 32.310776
v 171.75246 271.2458 32.2093
v 171.77977 271.1864 32.054173
v 171.77434 271.20682 31.886961
v 171.73761 271.30157 31.752466
v 171.67944 271.44528 31.68673
v 171.6154 271.59943 31.707363
v 171.56267 271.72272 31.80884
v 171.53535 271.7821 31.963966
v 171.5408 271.7617 32.13118
v 171.89507 271.87802 32.252056
v 171.96782 271.74088 32.322655
v 172.0683 271.60712 32.310776
v 172.1696 271.51257 32.219597
v 172.24457 271.48257 32.073555
v 172.2731 271.52515 31.911777
v 172.24759 271.6289 31.777615
v 172.17484 271.76605 31.707016
v 172.07434 271.8998 31.718895
v 171.97304 271.99435 31.810072
v 171.89807 272.02435 31.956116
v 171.86954 271.98178 32.117893
v 172.1323 272.08533 32.430046
v 172.17941 271.93643 32.49636
v 172.28726 271.80734 32.503475
v 172.42691 271.73267 32.44948
v 172.56094 271.73245 32.34884
v 172.65346 271.8067 32.228527
v 172.67966 271.93555 32.120777
v 172.63252 272.08447 32.054462
v 172.52469 272.21356 32.04735
v 172.38504 272.2882 32.10135
v 172.251 272.28845 32.201984
v 172.1585 272.2142 32.322296
v 172.29405 272.31396 32.79146
v 172.30565 272.16275 32.863747
v 172.3921 272.02148 32.892452
v 172.53026 271.92798 32.86988
v 172.68307 271.90732 32.80208
v 172.80963 271.965 32.70722
v 172.87599 272.0856 32.610714
v 172.8644 272.2368 32.538425
v 172.77794 272.37805 32.50972
v 172.6398 272.47156 32.532295
v 172.48697 272.49225 32.600094
v 172.36043 272.43454 32.694954
v 172.53918 272.54953 33.20395
v 172.56929 272.41095 33.29456
v 172.66446 272.27615 33.327473
v 172.79921 272.18124 33.293877
v 172.93744 272.1517 33.20277
v 173.0421 272.1954 33.078564
v 173.08514 272.30066 32.95454
v 173.05505 272.43927 32.863934
v 172.95987 272.57407 32.831017
v 172.82512 272.66895 32.864616
v 172.68689 272.69852 32.955723
v 172.58224 272.6548 33.079926
v 172.88327 272.89352 33.488743
v 172.94531 272.78714 33.60335
v 173.05212 272.66406 33.645164
v 173.17511 272.5573 33.602978
v 173.28131 272.49548 33.48809
v 173.34225 272.49512 33.331287
v 173.34161 272.55634 33.174587
v 173.27957 272.66275 33.059975
v 173.17274 272.7858 33.01816
v 173.04976 272.89255 33.060352
v 172.94357 272.95438 33.17524
v 172.88263 272.95474 33.33204
v 173.26299 273.27322 33.492706
v 173.34735 273.18915 33.611515
v 173.46234 273.07425 33.654854
v 173.57715 272.95935 33.61111
v 173.66103 272.87518 33.492004
v 173.69148 272.84436 33.329453
v 173.66037 272.87512 33.167007
v 173.576 272.9592 33.048195
v 173.46101 273.0741 33.004856
v 173.34619 273.189 33.0486
v 173.26233 273.27316 33.167706
v 173.23187 273.304 33.33026
v 173.61188 273.6224 33.49252
v 173.69598 273.5383 33.61148
v 173.81088 273.42337 33.655025
v 173.92578 273.30847 33.611485
v 174.00992 273.22437 33.492527
v 174.04073 273.1936 33.33003
v 174.00995 273.2244 33.167526
v 173.92586 273.30853 33.04857
v 173.81096 273.42343 33.005024
v 173.69604 273.53833 33.04856
v 173.61191 273.62244 33.16752
v 173.5811 273.65323 33.330017
v 173.95956 273.9701 33.49248
v 174.04254 273.88486 33.611427
v 174.15703 273.76953 33.654964
v 174.27235 273.65503 33.611427
v 174.3576 273.57205 33.49248
v 174.38997 273.54285 33.329998
v 174.36073 273.5752 33.16751
v 174.27777 273.66046 33.048565
v 174.16328 273.7758 33.005028
v 174.04796 273.89026 33.048565
v 173.96269 273.97324 33.16751
v 173.93034 274.00247 33.329998
v 174.29251 274.30307 33.504025
v 174.36366 274.20596 33.62156
v 174.47382 274.0863 33.664577
v 174.59348 273.97617 33.62156
v 174.69057 273.905 33.504025
v 174.73907 273.89194 33.343468
v 174.72601 273.94046 33.182915
v 174.65486 274.03757 33.06538
v 174.54471 274.1572 33.022358
v 174.42506 274.26736 33.06538
v 174.32797 274.3385 33.182915
v 174.27945 274.35156 33.343468
v 174.57478 274.58533 33.60906
v 174.60703 274.44934 33.702705
v 174.70294 274.31546 33.736984
v 174.83684 274.2195 33.702705
v 174.97282 274.1873 33.60906
v 175.07448 274.22736 33.481133
v 175.11453 274.32898 33.353207
v 175.08229 274.46497 33.25956
v 174.98637 274.59888 33.22528
v 174.85248 274.6948 33.25956
v 174.71649 274.72705 33.353207
v 174.61485 274.68698 33.481133
v 174.73686 274.7474 34.020157
v 174.75977 274.60208 34.101757
v 174.85228 274.46478 34.131626
v 174.98958 274.37225 34.101757
v 175.1349 274.34937 34.020157
v 175.2493 274.4022 33.908688
v 175.30212 274.51657 33.797222
v 175.2792 274.6619 33.71562
v 175.1867 274.7992 33.685753
v 175.04941 274.8917 33.71562
v 174.90408 274.9146 33.797222
v 174.78969 274.8618 33.908688
v 175.02582 274.99414 34.31963
v 175.07114 274.84634 34.38599
v 175.18074 274.71924 34.397343
v 175.32524 274.64682 34.350643
v 175.46593 274.64856 34.258408
v 175.5651 274.72397 34.145348
v 175.59618 274.85284 34.04176
v 175.55084 275.00064 33.9754
v 175.44125 275.12775 33.96405
v 175.29675 275.20013 34.010746
v 175.15607 275.19843 34.10298
v 175.0569 275.12302 34.21604
v 175.18503 275.1958 34.71188
v 175.19739 275.04025 34.776314
v 175.2847 274.89792 34.798393
v 175.42355 274.80695 34.772198
v 175.57674 274.7917 34.704754
v 175.7032 274.85623 34.61413
v 175.76909 274.9833 34.524605
v 175.75671 275.13885 34.46017
v 175.6694 275.28116 34.438095
v 175.53056 275.37216 34.464287
v 175.37738 275.38742 34.53173
v 175.2509 275.32285 34.622356
v 175.45135 275.37518 35.186493
v 175.49023 275.22076 35.250526
v 175.58832 275.0843 35.253273
v 175.71935 275.00226 35.193993
v 175.84819 274.99673 35.088566
v 175.94032 275.06912 34.965252
v 175.97108 275.20007 34.857082
v 175.93219 275.3545 34.79305
v 175.8341 275.49097 34.790302
v 175.70308 275.573 34.849586
v 175.57423 275.57852 34.95501
v 175.4821 275.50613 35.078327
v 175.9134 275.5473 35.58386
v 175.98389 275.3967 35.619797
v 176.07549 275.26727 35.573948
v 176.16367 275.1937 35.458595
v 176.22481 275.19568 35.30465
v 176.24252 275.27267 35.15336
v 176.21205 275.40408 35.04526
v 176.14157 275.5547 35.009323
v 176.04997 275.6841 35.055176
v 175.96179 275.75772 35.170525
v 175.90065 275.75574 35.32447
v 175.88295 275.6787 35.47576
v 176.4103 275.85324 35.592117
v 176.49051 275.7131 35.639343
v 176.57265 275.5718 35.599525
v 176.6347 275.46716 35.48333
v 176.66006 275.42728 35.32189
v 176.64192 275.4628 35.15847
v 176.58513 275.5642 35.036854
v 176.50493 275.70435 34.989628
v 176.42279 275.84564 35.02945
v 176.36072 275.9503 35.145645
v 176.33537 275.99017 35.307083
v 176.35352 275.95465 35.4705
v 176.85246 276.0594 35.61103
v 176.94601 275.92032 35.62598
v 177.03188 275.7943 35.555103
v 177.08708 275.71512 35.41739
v 177.0968 275.70395 35.249744
v 177.05846 275.7638 35.097084
v 176.9823 275.87863 35.000317
v 176.88876 276.01767 34.98537
v 176.80289 276.1437 35.056248
v 176.7477 276.2229 35.19396
v 176.73796 276.23407 35.361603
v 176.77632 276.17422 35.514263
v 177.2084 276.30713 35.622635
v 177.30951 276.17303 35.63536
v 177.41231 276.06232 35.563454
v 177.48926 276.0046 35.42618
v 177.51974 276.0154 35.26033
v 177.49559 276.0918 35.110336
v 177.42326 276.21332 35.01639
v 177.32216 276.3474 35.003666
v 177.21936 276.45816 35.075573
v 177.14241 276.51584 35.212845
v 177.11192 276.50507 35.378696
v 177.1361 276.42865 35.52869
v 177.45319 276.43567 35.712696
v 177.58353 276.33 35.711903
v 177.73915 276.2848 35.657257
v 177.87839 276.31216 35.563408
v 177.96391 276.4048 35.455494
v 177.97282 276.5378 35.362434
v 177.90271 276.67566 35.309166
v 177.77238 276.78134 35.309956
v 177.61674 276.82654 35.3646
v 177.47751 276.79916 35.45845
v 177.39198 276.70654 35.566364
v 177.38309 276.5735 35.659424
v 177.3484 276.59332 36.013058
v 177.46387 276.47604 36.02927
v 177.62384 276.424 36.013836
v 177.78546 276.4512 35.97089
v 177.90543 276.55032 35.911945
v 177.95158 276.6948 35.85279
v 177.91158 276.84595 35.809277
v 177.79611 276.96326 35.793064
v 177.63614 277.0153 35.8085
v 177.47452 276.9881 35.851444
v 177.35455 276.88898 35.910393
v 177.3084 276.74448 35.969547
v 177.55475 276.9391 36.538734
v 177.64403 276.80273 36.577614
v 177.77904 276.70474 36.55308
v 177.9236 276.6714 36.471718
v 178.03899 276.71155 36.355324
v 178.09428 276.81454 36.23508
v 178.07466 276.9527 36.14321
v 177.98538 277.08908 36.104336
v 177.85037 277.18707 36.128864
v 177.7058 277.22043 36.210228
v 177.59041 277.18024 36.326626
v 177.53513 277.07727 36.446865
v 177.97523 277.23004 36.904686
v 178.09319 277.11017 36.908424
v 178.21643 277.0246 36.832306
v 178.3119 276.9963 36.69673
v 178.35405 277.03284 36.538025
v 178.33156 277.12442 36.39871
v 178.25047 277.2465 36.31612
v 178.1325 277.3664 36.31238
v 178.00928 277.45193 36.3885
v 177.91379 277.48026 36.524075
v 177.87166 277.44373 36.68278
v 177.89413 277.35214 36.822098
v 178.37573 277.53802 36.977165
v 178.50406 277.43314 36.947273
v 178.61986 277.36972 36.842575
v 178.69206 277.36484 36.69112
v 178.70137 277.41974 36.53349
v 178.64525 277.51974 36.411922
v 178.53876 277.63806 36.35899
v 178.41042 277.74295 36.38888
v 178.29463 277.80637 36.49358
v 178.22241 277.81125 36.645035
v 178.21312 277.75635 36.802666
v 178.26924 277.65634 36.924232
v 178.667 277.79163 37.21852
v 178.81493 277.72485 37.165012
v 178.94244 277.71265 37.043407
v 179.0154 277.75827 36.8863
v 179.01425 277.84955 36.735783
v 178.93929 277.96194 36.632183
v 178.81061 278.0654 36.603268
v 178.6627 278.13217 36.656776
v 178.53519 278.14438 36.77838
v 178.46222 278.09875 36.93549
v 178.46338 278.00748 37.086006
v 178.53833 277.89508 37.189606
v 178.82828 278.173 37.424007
v 178.9671 278.0896 37.37257
v 179.09462 278.06662 37.25942
v 179.17667 278.11017 37.11488
v 179.19125 278.20862 36.97768
v 179.13449 278.33557 36.88458
v 179.02158 278.45703 36.860527
v 178.88275 278.5404 36.911964
v 178.75523 278.56342 37.025116
v 178.67319 278.51984 37.169655
v 178.6586 278.4214 37.306854
v 178.71536 278.29443 37.399956
v 179.144 278.36536 37.622963
v 179.27742 278.27744 37.573887
v 179.41032 278.26132 37.473297
v 179.50706 278.32132 37.348145
v 179.54176 278.44138 37.231964
v 179.50508 278.58932 37.155888
v 179.40688 278.7255 37.1403
v 179.27345 278.81342 37.189377
v 179.14055 278.82953 37.289967
v 179.0438 278.7695 37.41512
v 179.00911 278.64944 37.531296
v 179.04579 278.50153 37.607372
v 179.28354 278.59244 37.980846
v 179.42099 278.49744 37.959316
v 179.5742 278.47455 37.89161
v 179.70209 278.52994 37.79586
v 179.77042 278.64874 37.697727
v 179.76085 278.79913 37.62351
v 179.67596 278.94083 37.593086
v 179.5385 279.03583 37.614613
v 179.38528 279.05872 37.682323
v 179.2574 279.00333 37.778072
v 179.18907 278.88452 37.8762
v 179.19864 278.73413 37.950424
v 179.48027 278.78976 38.373554
v 179.61726 278.69427 38.353096
v 179.77094 278.67184 38.288334
v 179.90012 278.72855 38.19662
v 179.97018 278.84915 38.102528
v 179.96237 279.00134 38.03127
v 179.87875 279.14432 38.001938
v 179.74176 279.23984 38.022396
v 179.58809 279.26224 38.08716
v 179.45892 279.20554 38.17887
v 179.38885 279.08496 38.272964
v 179.39667 278.93277 38.344223
v 179.67973 278.98917 38.778442
v 179.8167 278.89368 38.75803
v 179.9704 278.87128 38.69338
v 180.09962 278.928 38.601818
v 180.16975 279.04868 38.507877
v 180.162 279.20093 38.43673
v 180.07845 279.34396 38.40744
v 179.94147 279.43948 38.427856
v 179.78778 279.46188 38.492504
v 179.65855 279.40515 38.58407
v 179.58842 279.2845 38.67801
v 179.59618 279.13223 38.749153
v 179.89005 279.1776 39.18396
v 180.03021 279.08795 39.159092
v 180.18336 279.07285 39.091118
v 180.30846 279.13632 38.998257
v 180.37198 279.2614 38.905388
v 180.3569 279.41455 38.837395
v 180.26729 279.55472 38.8125
v 180.12712 279.64438 38.837368
v 179.97398 279.6595 38.905342
v 179.84888 279.596 38.998203
v 179.78535 279.47095 39.091072
v 179.80043 279.31778 39.159065
v 180.13123 279.3511 39.598297
v 180.27802 279.27963 39.55772
v 180.42488 279.28485 39.47583
v 180.53246 279.36533 39.374565
v 180.57191 279.4995 39.281067
v 180.53268 279.65143 39.220383
v 180.42528 279.7804 39.208775
v 180.27847 279.85184 39.24935
v 180.1316 279.84662 39.33124
v 180.02405 279.76614 39.432507
v 179.98459 279.632 39.526005
v 180.02382 279.48007 39.58669
v 180.37038 279.6099 40.017384
v 180.51247 279.52994 39.9725
v 180.65161 279.51938 39.875103
v 180.75052 279.58105 39.75129
v 180.7827 279.69846 39.634235
v 180.73953 279.8401 39.5553
v 180.63257 279.96802 39.535645
v 180.49048 280.048 39.58053
v 180.35133 280.05853 39.677925
v 180.25241 279.99686 39.80174
v 180.22023 279.8795 39.918793
v 180.26341 279.73785 39.997726
v 180.66962 279.95346 40.330643
v 180.81679 279.87994 40.27866
v 180.95087 279.86285 40.161663
v 181.03593 279.90677 40.010998
v 181.04918 279.99994 39.867035
v 180.98706 280.1174 39.768353
v 180.86623 280.22766 39.74139
v 180.71906 280.30118 39.793373
v 180.58498 280.31827 39.91037
v 180.49991 280.27435 40.061035
v 180.48666 280.18118 40.204998
v 180.54878 280.06372 40.30368
v 180.96799 280.4217 40.598473
v 181.11865 280.36948 40.53258
v 181.22937 280.34772 40.395546
v 181.27048 280.36218 40.224083
v 181.23094 280.40906 40.064137
v 181.12138 280.47577 39.958565
v 180.97115 280.5444 39.935654
v 180.82048 280.59662 40.001545
v 180.70976 280.61838 40.138584
v 180.66866 280.6039 40.310047
v 180.70818 280.55704 40.469994
v 180.81775 280.49033 40.575565
v 181.1709 280.94202 40.558067
v 181.31984 280.9005 40.491695
v 181.41647 280.87192 40.356773
v 181.4349 280.8639 40.18946
v 181.3702 280.8786 40.034588
v 181.23969 280.9121 39.93365
v 181.07834 280.95544 39.913696
v 180.9294 280.99695 39.980072
v 180.83276 281.02554 40.11499
v 180.81435 281.03354 40.282303
v 180.87904 281.01883 40.437176
v 181.00957 280.98532 40.538113
v 181.33615 281.42157 40.57858
v 181.47415 281.41745 40.480938
v 181.54567 281.41687 40.327152
v 181.53156 281.41998 40.158436
v 181.43558 281.4259 40.019993
v 181.28345 281.4331 39.948917
v 181.11595 281.43964 39.964256
v 180.97795 281.44376 40.0619
v 180.90642 281.44434 40.215683
v 180.92055 281.44122 40.3844
v 181.01653 281.43527 40.522846
v 181.16864 281.4281 40.593918
v 181.31566 281.92065 40.53819
v 181.43893 281.91818 40.423775
v 181.48846 281.91617 40.26306
v 181.45097 281.9152 40.099113
v 181.3365 281.91553 39.97586
v 181.17575 281.91702 39.926327
v 181.01175 281.91934 39.963787
v 180.88849 281.9218 40.078205
v 180.83896 281.9238 40.23892
v 180.87645 281.92477 40.402863
v 180.9909 281.92447 40.526115
v 181.15167 281.92294 40.57565
v 181.39594 282.34103 40.541832
v 181.50246 282.2978 40.41902
v 181.53807 282.2841 40.255188
v 181.49324 282.3036 40.094234
v 181.37999 282.3511 39.97928
v 181.22864 282.41388 39.94113
v 181.07976 282.4751 39.99001
v 180.97324 282.51834 40.11282
v 180.93762 282.53204 40.276653
v 180.98244 282.51254 40.43761
v 181.0957 282.46503 40.552563
v 181.24706 282.40225 40.59071
v 181.65485 282.6947 40.53502
v 181.74075 282.61554 40.413986
v 181.77017 282.58746 40.250763
v 181.7352 282.618 40.089085
v 181.64522 282.699 39.972267
v 181.52435 282.80875 39.931618
v 181.40495 282.9178 39.978027
v 181.31905 282.99698 40.099056
v 181.28964 283.02502 40.26228
v 181.3246 282.99448 40.42396
v 181.41458 282.91348 40.540775
v 181.53546 282.80377 40.581425
v 182.00482 283.00818 40.540257
v 182.08913 282.92526 40.420708
v 182.1225 282.89835 40.258068
v 182.096 282.9347 40.095917
v 182.01672 283.02454 39.977703
v 181.90593 283.14377 39.9351
v 181.79329 283.26053 39.979523
v 181.70898 283.34344 40.09907
v 181.67561 283.37033 40.26171
v 181.70212 283.334 40.423862
v 181.78139 283.24417 40.542076
v 181.89218 283.1249 40.58468
v 182.25597 283.31552 40.56563
v 182.37404 283.2458 40.46988
v 182.45787 283.23993 40.325397
v 182.48502 283.29953 40.17089
v 182.44818 283.4086 40.047764
v 182.35725 283.53793 39.98901
v 182.23659 283.6529 40.01037
v 182.11853 283.72263 40.106117
v 182.03468 283.7285 40.250603
v 182.00755 283.66888 40.405106
v 182.04437 283.55978 40.528233
v 182.1353 283.43045 40.58699
v 182.368 283.61023 40.836
v 182.48192 283.49265 40.796265
v 182.61047 283.4399 40.7025
v 182.71921 283.46622 40.579823
v 182.77898 283.56448 40.46111
v 182.77377 283.70837 40.37817
v 182.70499 283.85934 40.353226
v 182.59105 283.97693 40.39296
v 182.4625 284.02963 40.48673
v 182.35378 284.00333 40.6094
v 182.294 283.9051 40.728115
v 182.29921 283.7612 40.811054
v 182.73283 283.81085 41.2059
v 182.80681 283.6689 41.151264
v 182.90007 283.58603 41.041218
v 182.98764 283.5844 40.90525
v 183.04604 283.6645 40.77979
v 183.05962 283.8048 40.698456
v 183.02473 283.96777 40.68304
v 182.95076 284.1097 40.737675
v 182.8575 284.19257 40.84772
v 182.76994 284.19418 40.983692
v 182.71155 284.1141 41.10915
v 182.69797 283.9738 41.190487
v 183.17792 283.85873 41.346596
v 183.28545 283.73682 41.307022
v 183.4067 283.67868 41.2163
v 183.50917 283.69983 41.098736
v 183.56543 283.79468 40.985832
v 183.5604 283.93774 40.90784
v 183.4954 284.09073 40.885662
v 183.38788 284.21262 40.925236
v 183.26662 284.27078 41.015957
v 183.16414 284.2496 41.133522
v 183.10788 284.1548 41.246426
v 183.11293 284.0117 41.324417
v 183.3233 284.1508 41.704453
v 183.45517 284.04633 41.694607
v 183.59961 283.99545 41.619316
v 183.71791 284.01175 41.498756
v 183.77838 284.09085 41.365227
v 183.76482 284.21158 41.254513
v 183.68085 284.34158 41.196274
v 183.54898 284.446 41.20612
v 183.40454 284.49692 41.281414
v 183.28624 284.48062 41.401974
v 183.22577 284.40152 41.535503
v 183.23933 284.28076 41.646217
v 183.77654 284.51688 41.970387
v 183.89842 284.41086 41.923344
v 183.9994 284.34854 41.803986
v 184.05243 284.34665 41.644302
v 184.04327 284.4057 41.487072
v 183.9744 284.50983 41.37443
v 183.86426 284.6312 41.33656
v 183.74237 284.73724 41.383602
v 183.64139 284.79956 41.502956
v 183.58836 284.80142 41.662643
v 183.59752 284.7424 41.81987
v 183.6664 284.63824 41.932514
v 184.06711 284.82388 41.97194
v 184.19484 284.72086 41.93514
v 184.31625 284.67133 41.829887
v 184.39882 284.6886 41.68438
v 184.4204 284.76804 41.537613
v 184.37523 284.88837 41.428905
v 184.2754 285.01733 41.387386
v 184.14767 285.12036 41.424187
v 184.02626 285.1699 41.529438
v 183.94371 285.15262 41.674946
v 183.92212 285.07318 41.821712
v 183.96729 284.95285 41.93042
v 184.26036 285.01065 42.307957
v 184.39415 284.91458 42.273655
v 184.52988 284.88193 42.17973
v 184.63116 284.92145 42.05135
v 184.6709 285.02258 41.922913
v 184.63841 285.15817 41.828835
v 184.5424 285.29193 41.794323
v 184.40863 285.388 41.828625
v 184.2729 285.42065 41.92255
v 184.1716 285.38113 42.05093
v 184.13188 285.28 42.179367
v 184.16437 285.1444 42.273445
v 184.66939 285.41956 42.593605
v 184.79012 285.31046 42.5509
v 184.89015 285.2422 42.434124
v 184.94267 285.23306 42.274563
v 184.93362 285.28552 42.11497
v 184.86542 285.3855 41.998116
v 184.75635 285.5062 41.955303
v 184.63562 285.6153 41.99801
v 184.53558 285.68356 42.114784
v 184.48306 285.6927 42.27435
v 184.49211 285.64023 42.433937
v 184.5603 285.54025 42.550793
v 185.06789 285.81793 42.555416
v 185.18184 285.70206 42.511917
v 185.26334 285.61533 42.393032
v 185.29054 285.5809 42.230618
v 185.25618 285.6081 42.06819
v 185.16945 285.68958 41.949272
v 185.05359 285.8035 41.90573
v 184.93964 285.91937 41.94923
v 184.85814 286.00613 42.068115
v 184.83093 286.04053 42.23053
v 184.8653 286.01337 42.392956
v 184.95203 285.9319 42.51187
v 185.39436 286.14435 42.567894
v 185.51134 286.03152 42.52445
v 185.60114 285.9531 42.405758
v 185.63966 285.93002 42.243626
v 185.61661 285.96857 42.081497
v 185.53816 286.05835 41.96281
v 185.42534 286.17532 41.919373
v 185.30835 286.28818 41.96282
v 185.21857 286.3666 42.081505
v 185.18004 286.38965 42.243637
v 185.20308 286.35114 42.405766
v 185.28154 286.26132 42.524452
v 185.68536 286.4353 42.60586
v 185.80988 286.33002 42.564476
v 185.92023 286.27216 42.451443
v 185.98686 286.27722 42.29705
v 185.9919 286.34387 42.14267
v 185.93402 286.45425 42.029663
v 185.82872 286.57877 41.988316
v 185.70421 286.68405 42.0297
v 185.59384 286.7419 42.142735
v 185.52722 286.73685 42.297127
v 185.52217 286.67017 42.451508
v 185.58005 286.5598 42.564514
v 185.99934 286.73288 42.85542
v 186.12338 286.62946 42.80829
v 186.2302 286.57416 42.690655
v 186.29112 286.5818 42.53403
v 186.28987 286.6503 42.38039
v 186.22676 286.76135 42.270893
v 186.11871 286.88516 42.234886
v 185.99467 286.9886 42.282013
v 185.88786 287.04388 42.39965
v 185.82693 287.03625 42.55627
v 185.82819 286.96774 42.709915
v 185.8913 286.8567 42.81941
v 186.44234 287.11154 42.901615
v 186.55237 287.00616 42.83024
v 186.62352 286.9413 42.692276
v 186.63675 286.9343 42.524696
v 186.5885 286.98706 42.372402
v 186.4917 287.08545 42.2762
v 186.37228 287.20306 42.261864
v 186.26225 287.30844 42.33324
v 186.19109 287.3733 42.471203
v 186.17786 287.3803 42.638783
v 186.2261 287.32755 42.79108
v 186.3229 287.22916 42.887283
v 186.76031 287.5096 42.895084
v 186.8859 287.40887 42.846275
v 186.97498 287.3361 42.723507
v 187.00365 287.31076 42.559677
v 186.96426 287.33963 42.39868
v 186.86736 287.41504 42.28366
v 186.7389 287.51672 42.245438
v 186.61331 287.61746 42.294247
v 186.52423 287.69025 42.417015
v 186.49556 287.71558 42.580845
v 186.53494 287.68668 42.74184
v 186.63185 287.6113 42.85686
v 187.01057 287.92984 42.894844
v 187.16556 287.87704 42.8562
v 187.28146 287.8375 42.74086
v 187.32727 287.82184 42.57973
v 187.29066 287.83426 42.415985
v 187.18149 287.87143 42.2935
v 187.02898 287.92337 42.24509
v 186.874 287.9762 42.283733
v 186.75807 288.01575 42.39907
v 186.71228 288.0314 42.5602
v 186.74887 288.01898 42.723946
v 186.85806 287.9818 42.846436
v 186.97531 288.40405 42.914913
v 187.14137 288.37732 42.906372
v 187.28519 288.36176 42.812157
v 187.3682 288.3615 42.657513
v 187.36816 288.3767 42.48388
v 187.2851 288.40323 42.33778
v 187.14125 288.43396 42.25836
v 186.97517 288.4607 42.266903
v 186.83138 288.4763 42.36112
v 186.74837 288.4765 42.515762
v 186.7484 288.46133 42.689396
v 186.83147 288.4348 42.835495
v 187.01733 288.84985 42.9088
v 187.16197 288.7661 42.921066
v 187.31044 288.71576 42.85747
v 187.42296 288.71222 42.735054
v 187.46939 288.7565 42.586613
v 187.43729 288.8367 42.451927
v 187.33525 288.93134 42.367085
v 187.19063 289.01508 42.354816
v 187.04216 289.06543 42.41841
v 186.92964 289.06897 42.540833
v 186.8832 289.0247 42.68927
v 186.9153 288.9445 42.823956
v 187.32083 289.19876 43.23459
v 187.45554 289.09952 43.24623
v 187.59256 289.02707 43.17293
v 187.6952 289.00082 43.03433
v 187.73595 289.02783 42.86756
v 187.70389 289.10086 42.717316
v 187.6076 289.20035 42.623848
v 187.4729 289.2996 42.612206
v 187.33586 289.37204 42.685505
v 187.23323 289.3983 42.824112
v 187.19247 289.37128 42.99088
v 187.22453 289.29825 43.141125
v 187.51556 289.6581 43.208122
v 187.63905 289.55008 43.23741
v 187.77707 289.46533 43.184067
v 187.89262 289.42667 43.06238
v 187.95476 289.44437 42.904964
v 187.94681 289.51373 42.75399
v 187.87093 289.61615 42.649914
v 187.74742 289.7242 42.62062
v 187.6094 289.80893 42.673965
v 187.49385 289.84763 42.79565
v 187.43173 289.82993 42.95307
v 187.43967 289.76056 43.104046
v 187.75716 289.78357 43.410816
v 187.88182 289.67096 43.412262
v 188.0359 289.6203 43.36207
v 188.17812 289.6452 43.27368
v 188.27036 289.73892 43.170788
v 188.2879 289.8764 43.08096
v 188.22606 290.02078 43.02826
v 188.1014 290.1334 43.026814
v 187.94731 290.18402 43.077007
v 187.8051 290.15915 43.165394
v 187.71286 290.06543 43.268284
v 187.69531 289.92795 43.358116
v 187.81062 289.96967 43.790424
v 187.93573 289.85806 43.79346
v 188.09407 289.8118 43.752438
v 188.24323 289.8433 43.67834
v 188.34323 289.94406 43.59103
v 188.3673 290.08713 43.513897
v 188.30896 290.23416 43.46761
v 188.18385 290.34576 43.464573
v 188.02551 290.39203 43.505596
v 187.87634 290.36057 43.579693
v 187.77634 290.2598 43.667004
v 187.75229 290.11673 43.744137
v 188.14407 290.19977 44.274982
v 188.2778 290.1028 44.24256
v 188.41447 290.06876 44.150127
v 188.51743 290.1067 44.022453
v 188.55911 290.20648 43.89375
v 188.52834 290.3414 43.7985
v 188.43335 290.47528 43.762226
v 188.2996 290.57224 43.79465
v 188.16295 290.60632 43.88708
v 188.05998 290.56836 44.014755
v 188.01831 290.46857 44.14346
v 188.04909 290.33365 44.23871
v 188.5055 290.64816 44.55956
v 188.62552 290.5307 44.54982
v 188.73813 290.44464 44.459194
v 188.81314 290.4131 44.311962
v 188.83044 290.44446 44.14758
v 188.78542 290.53036 44.01009
v 188.69011 290.64777 43.936333
v 188.57008 290.76523 43.94607
v 188.45747 290.8513 44.036697
v 188.38248 290.88284 44.18393
v 188.36516 290.85147 44.348312
v 188.41019 290.76556 44.4858
v 188.92105 291.03726 44.535824
v 189.03304 290.91306 44.517494
v 189.12218 290.81076 44.418026
v 189.1646 290.75778 44.264065
v 189.14894 290.7683 44.09687
v 189.07939 290.83957 43.96124
v 188.9746 290.9524 43.893517
v 188.86263 291.0766 43.911842
v 188.77348 291.1789 44.011314
v 188.73105 291.23187 44.165276
v 188.7467 291.22134 44.33247
v 188.81625 291.15012 44.468098
v 189.29495 291.36307 44.540184
v 189.38051 291.21866 44.528652
v 189.45198 291.0988 44.434757
v 189.49022 291.0355 44.283665
v 189.48499 291.0458 44.115856
v 189.43767 291.12692 43.976295
v 189.36095 291.25714 43.902378
v 189.27539 291.40152 43.913914
v 189.20392 291.52142 44.007805
v 189.16568 291.5847 44.158897
v 189.17093 291.57437 44.326706
v 189.21825 291.49326 44.466267
v 189.79413 291.48138 44.543674
v 189.8797 291.34537 44.4939
v 189.94048 291.2486 44.370445
v 189.96019 291.21698 44.206387
v 189.93355 291.25903 44.04569
v 189.86769 291.36346 43.931404
v 189.78027 291.5023 43.89416
v 189.6947 291.6383 43.943935
v 189.63391 291.73508 44.06739
v 189.6142 291.76666 44.231445
v 189.64084 291.72464 44.392147
v 189.7067 291.6202 44.506428
v 190.15405 291.82047 44.545235
v 190.24695 291.68854 44.497635
v 190.31378 291.5938 44.37573
v 190.33662 291.56165 44.21219
v 190.30937 291.60068 44.05083
v 190.23932 291.70044 43.93489
v 190.14523 291.8342 43.89544
v 190.05234 291.96613 43.943043
v 189.9855 292.06088 44.064945
v 189.96266 292.09305 44.228485
v 189.98991 292.05402 44.389843
v 190.05997 291.95425 44.505783
v 190.58826 292.05472 44.544952
v 190.67429 291.91696 44.501087
v 190.73717 291.81625 44.381893
v 190.76001 291.7796 44.219307
v 190.73672 291.81677 44.056892
v 190.67355 291.91785 43.93817
v 190.58739 292.05573 43.894955
v 190.50136 292.19348 43.93882
v 190.43849 292.2942 44.058018
v 190.41563 292.33087 44.220604
v 190.43892 292.29367 44.383015
v 190.5021 292.19263 44.501736
v 190.98456 292.34933 44.545025
v 191.0939 292.22906 44.501663
v 191.17403 292.14096 44.382835
v 191.20345 292.1086 44.220387
v 191.17429 292.1407 44.05784
v 191.09435 292.2286 43.938747
v 190.98506 292.34882 43.895027
v 190.8757 292.4691 43.93839
v 190.79558 292.5572 44.057217
v 190.76616 292.5895 44.21967
v 190.79532 292.55743 44.382217
v 190.87526 292.4695 44.501305
v 191.28087 292.74927 44.541534
v 191.4012 292.6333 44.52212
v 191.49841 292.5396 44.421757
v 191.54648 292.4933 44.26733
v 191.5325 292.50677 44.10022
v 191.46022 292.57642 43.965206
v 191.34901 292.68356 43.898464
v 191.22868 292.79953 43.917877
v 191.13147 292.89322 44.018246
v 191.08342 292.9395 44.172672
v 191.0974 292.92606 44.33978
v 191.16968 292.8564 44.474792
v 191.63556 293.0683 44.54149
v 191.74684 292.94547 44.513203
v 191.83748 292.8533 44.406067
v 191.8832 292.8165 44.24879
v 191.87173 292.84494 44.08352
v 191.80618 292.93097 43.95453
v 191.70409 293.05154 43.89639
v 191.5928 293.17438 43.924675
v 191.50215 293.26654 44.03181
v 191.45644 293.30334 44.189087
v 191.4679 293.27493 44.354362
v 191.53346 293.18887 44.48335
v 191.96252 293.32007 44.577023
v 192.06526 293.19196 44.541313
v 192.16406 293.11118 44.43412
v 192.23245 293.09933 44.28417
v 192.2521 293.1596 44.131634
v 192.21777 293.27588 44.01739
v 192.13863 293.41693 43.97205
v 192.0359 293.54504 44.007763
v 191.9371 293.62582 44.114952
v 191.86871 293.6377 44.264908
v 191.84904 293.5774 44.41744
v 191.88339 293.46115 44.53168
v 192.3334 293.5466 44.838104
v 192.41628 293.40497 44.812424
v 192.50217 293.3109 44.71387
v 192.56807 293.2896 44.568855
v 192.59633 293.34683 44.41623
v 192.57936 293.4672 44.296894
v 192.52171 293.61847 44.24282
v 192.43884 293.76013 44.2685
v 192.35294 293.8542 44.367054
v 192.28703 293.87546 44.51207
v 192.25879 293.81827 44.664696
v 192.27576 293.69788 44.78403
v 192.9195 293.70425 44.89522
v 193.00491 293.58524 44.812584
v 193.0564 293.51697 44.66785
v 193.06015 293.5177 44.4998
v 193.01518 293.58722 44.353466
v 192.93352 293.70694 44.26806
v 192.83705 293.84476 44.266457
v 192.75165 293.96375 44.349094
v 192.70015 294.03204 44.493828
v 192.6964 294.0313 44.661877
v 192.74138 293.9618 44.80821
v 192.82303 293.84207 44.89362
v 193.30316 294.06033 44.841618
v 193.39883 293.96262 44.743694
v 193.44514 293.91074 44.590553
v 193.42969 293.91858 44.42323
v 193.3566 293.98404 44.28656
v 193.24547 294.08957 44.217163
v 193.12607 294.20694 44.233635
v 193.0304 294.30466 44.331562
v 192.98409 294.35654 44.484703
v 192.99954 294.34872 44.652023
v 193.07263 294.28326 44.788692
v 193.18376 294.1777 44.85809
v 193.66946 294.37097 44.838665
v 193.75798 294.28363 44.72538
v 193.79533 294.24875 44.565094
v 193.7715 294.2757 44.40075
v 193.69286 294.35727 44.276386
v 193.58049 294.4716 44.225327
v 193.46451 294.58804 44.26125
v 193.37598 294.6754 44.37453
v 193.33862 294.71027 44.53482
v 193.36247 294.68332 44.69916
v 193.4411 294.60175 44.82353
v 193.55347 294.48743 44.874588
v 194.02979 294.71225 44.83137
v 194.1128 294.62714 44.712345
v 194.14313 294.59604 44.54982
v 194.11267 294.6273 44.387344
v 194.02959 294.71252 44.268456
v 193.91612 294.8289 44.225006
v 193.80269 294.9452 44.26864
v 193.71968 295.0303 44.387665
v 193.68935 295.06143 44.550186
v 193.7198 295.03018 44.71266
v 193.80289 294.94495 44.831554
v 193.91635 294.82858 44.875004
v 194.36032 295.05823 44.843105
v 194.4387 294.95737 44.733635
v 194.473 294.91324 44.57496
v 194.45403 294.93765 44.409595
v 194.38684 295.02408 44.281853
v 194.28946 295.14938 44.22596
v 194.18797 295.27994 44.256897
v 194.10959 295.3808 44.366367
v 194.07529 295.42493 44.525047
v 194.09427 295.40048 44.69041
v 194.16145 295.31406 44.81815
v 194.25883 295.18878 44.874043
v 194.70683 295.35083 44.862648
v 194.75027 295.21115 44.780457
v 194.77818 295.1306 44.636047
v 194.78307 295.1308 44.468117
v 194.76363 295.2117 44.321667
v 194.72507 295.35162 44.235928
v 194.67773 295.51303 44.233883
v 194.6343 295.65274 44.31608
v 194.6064 295.73328 44.460484
v 194.6015 295.73306 44.628414
v 194.62094 295.65216 44.774868
v 194.6595 295.51227 44.860603
v 195.06874 295.408 44.879272
v 195.11603 295.25244 44.83565
v 195.1819 295.14624 44.722927
v 195.24873 295.11777 44.571312
v 195.2986 295.17474 44.421425
v 195.31815 295.30182 44.31343
v 195.30214 295.46503 44.276268
v 195.25485 295.62054 44.31989
v 195.18896 295.72678 44.432613
v 195.12213 295.75522 44.58423
v 195.07227 295.69827 44.734116
v 195.05272 295.57117 44.84211
v 195.29727 295.51096 45.09766
v 195.39886 295.37698 45.092293
v 195.53654 295.30087 45.032707
v 195.6734 295.30307 44.93486
v 195.7728 295.38293 44.824974
v 195.80807 295.5191 44.732494
v 195.76979 295.67505 44.6822
v 195.6682 295.80902 44.687565
v 195.53052 295.88513 44.747154
v 195.39365 295.88297 44.844997
v 195.29427 295.8031 44.954884
v 195.25899 295.66693 45.047363
v 195.43774 295.69772 45.46839
v 195.54832 295.5718 45.48337
v 195.69997 295.5065 45.451107
v 195.85202 295.51923 45.380245
v 195.96375 295.60663 45.289772
v 196.0052 295.74527 45.20393
v 195.9653 295.898 45.14572
v 195.8547 296.0239 45.13074
v 195.70308 296.08923 45.163006
v 195.55103 296.07648 45.233868
v 195.4393 295.98907 45.32434
v 195.39783 295.85043 45.410183
v 195.58653 295.9572 45.834595
v 195.67061 295.81735 45.87869
v 195.81221 295.72653 45.87752
v 195.97339 295.70908 45.83141
v 196.11095 295.76968 45.752705
v 196.18805 295.8921 45.6625
v 196.184 296.04352 45.58496
v 196.09993 296.18335 45.540867
v 195.95834 296.27417 45.542034
v 195.79716 296.29163 45.588146
v 195.6596 296.23102 45.66685
v 195.5825 296.1086 45.757057
v 195.68358 296.11847 46.23712
v 195.78568 295.99722 46.27986
v 195.94052 295.93414 46.26129
v 196.1066 295.9461 46.18639
v 196.23941 296.02994 46.075226
v 196.30339 296.16318 45.957584
v 196.28139 296.3101 45.864994
v 196.17928 296.43134 45.822254
v 196.02444 296.49442 45.840824
v 195.85837 296.48242 45.915726
v 195.72554 296.3986 46.02689
v 195.66156 296.26538 46.144527
v 195.6877 296.3591 46.65253
v 195.80237 296.26874 46.67627
v 195.96323 296.2332 46.628613
v 196.12715 296.26193 46.522324
v 196.25024 296.3473 46.385887
v 196.29951 296.4664 46.25586
v 196.26175 296.58734 46.167084
v 196.14708 296.6777 46.143345
v 195.98622 296.71326 46.191006
v 195.82228 296.6845 46.297295
v 195.6992 296.59912 46.43373
v 195.64993 296.48004 46.563755
v 195.70602 296.8162 47.003246
v 195.83325 296.78174 47.066326
v 195.99846 296.77045 47.05455
v 196.15738 296.78534 46.97107
v 196.26744 296.82245 46.838257
v 196.29913 296.87183 46.691692
v 196.24399 296.92023 46.570656
v 196.11676 296.95468 46.507572
v 195.95155 296.96597 46.519352
v 195.79262 296.95108 46.60283
v 195.68257 296.91397 46.735645
v 195.65086 296.8646 46.882206
v 195.7011 297.4077 47.004784
v 195.81393 297.39047 47.128338
v 195.97263 297.3655 47.178276
v 196.13466 297.33954 47.141212
v 196.2566 297.31952 47.027084
v 196.3058 297.31082 46.866467
v 196.26904 297.31577 46.7024
v 196.1562 297.333 46.578846
v 195.99751 297.35797 46.528908
v 195.83548 297.3839 46.565968
v 195.71353 297.40393 46.6801
v 195.66434 297.41266 46.840717
v 195.91016 297.92996 47.086338
v 196.04007 297.87183 47.175655
v 196.19371 297.8036 47.18179
v 196.3299 297.74356 47.103092
v 196.41214 297.70782 46.96066
v 196.4184 297.70593 46.79265
v 196.347 297.73843 46.64408
v 196.21709 297.79657 46.554764
v 196.06345 297.8648 46.54863
v 195.92726 297.92484 46.627323
v 195.84502 297.96057 46.76976
v 195.83876 297.96246 46.93777
v 196.157 298.33295 47.09768
v 196.28615 298.2716 47.180367
v 196.44118 298.20648 47.17999
v 196.58054 298.1551 47.096645
v 196.6669 298.1312 46.952667
v 196.67712 298.14114 46.78664
v 196.60846 298.18234 46.643044
v 196.47931 298.2437 46.560356
v 196.32428 298.3088 46.560738
v 196.18492 298.3602 46.644077
v 196.09856 298.38412 46.788055
v 196.08835 298.37415 46.954082
v 196.26398 298.70786 47.208313
v 196.39757 298.63614 47.257473
v 196.55911 298.58957 47.234447
v 196.70535 298.58057 47.14541
v 196.7971 298.61157 47.014214
v 196.80977 298.6743 46.876015
v 196.73996 298.75186 46.767845
v 196.60637 298.82358 46.71869
v 196.44482 298.87015 46.741714
v 196.29857 298.87915 46.830753
v 196.20683 298.84814 46.96195
v 196.19417 298.78543 47.100147
v 196.44194 299.03784 47.62753
v 196.59229 298.97867 47.643337
v 196.75577 298.95474 47.569256
v 196.88858 298.9725 47.42513
v 196.95512 299.02716 47.249577
v 196.93756 299.1041 47.089638
v 196.84064 299.18268 46.98817
v 196.69028 299.24185 46.97236
v 196.5268 299.26578 47.046444
v 196.394 299.24802 47.19057
v 196.32745 299.19336 47.36612
v 196.345 299.11642 47.52606
v 196.5176 299.5026 47.597824
v 196.67033 299.44516 47.608116
v 196.83296 299.42416 47.528717
v 196.9619 299.44516 47.380894
v 197.02261 299.5026 47.20426
v 196.99881 299.58105 47.046146
v 196.89688 299.6595 46.948914
v 196.74414 299.71692 46.93862
v 196.58151 299.73795 47.01802
v 196.45256 299.71692 47.165844
v 196.39186 299.6595 47.342476
v 196.41566 299.58105 47.50059
v 196.64035 299.93146 47.88467
v 196.79236 299.9051 47.933754
v 196.95924 299.8931 47.89166
v 197.0963 299.89865 47.769657
v 197.16678 299.9203 47.600445
v 197.15181 299.9522 47.42936
v 197.0554 299.98584 47.302242
v 196.9034 300.0122 47.25316
v 196.73651 300.0242 47.295254
v 196.59947 300.01865 47.417255
v 196.52898 299.997 47.586468
v 196.54395 299.96512 47.757553
v 196.51643 300.44733 47.664345
v 196.64383 300.46405 47.770584
v 196.80905 300.47208 47.803596
v 196.96783 300.46927 47.754543
v 197.07762 300.45636 47.63657
v 197.10902 300.43683 47.481277
v 197.0536 300.4159 47.330288
v 196.92621 300.39917 47.22405
v 196.76099 300.39114 47.191032
v 196.6022 300.39395 47.240086
v 196.4924 300.40686 47.358063
v 196.46101 300.4264 47.51335
v 196.52762 301.0288 47.62422
v 196.60367 300.99005 47.77033
v 196.73851 300.93356 47.852432
v 196.89604 300.87454 47.848537
v 197.03404 300.82874 47.759686
v 197.11552 300.80847 47.609684
v 197.11868 300.81912 47.43873
v 197.04263 300.85788 47.29262
v 196.90779 300.91437 47.210518
v 196.75026 300.97342 47.214413
v 196.61226 301.0192 47.303265
v 196.53076 301.0395 47.453266
v 196.88766 301.40152 47.804104
v 196.97508 301.27942 47.87747
v 197.10057 301.1674 47.87226
v 197.23051 301.09546 47.78988
v 197.3301 301.0829 47.6524
v 197.37263 301.13306 47.49666
v 197.34673 301.23254 47.364388
v 197.25932 301.35464 47.291023
v 197.13383 301.4667 47.29623
v 197.00389 301.53864 47.378613
v 196.90431 301.55118 47.51609
v 196.86177 301.501 47.671833
v 197.1512 301.63715 48.084354
v 197.22012 301.49875 48.15188
v 197.33829 301.37903 48.150475
v 197.47401 301.31006 48.080513
v 197.59096 301.31033 47.96075
v 197.65778 301.37973 47.823265
v 197.65657 301.49973 47.704906
v 197.58765 301.6381 47.637383
v 197.46948 301.7578 47.638786
v 197.33374 301.82678 47.708744
v 197.2168 301.8265 47.82851
v 197.14998 301.7571 47.965996
v 197.48732 301.96027 48.37225
v 197.58614 301.84393 48.440304
v 197.71506 301.73636 48.426136
v 197.83954 301.66638 48.333534
v 197.92622 301.6527 48.187313
v 197.95187 301.69907 48.026657
v 197.90964 301.793 47.894608
v 197.8108 301.9093 47.826553
v 197.68188 302.01688 47.840725
v 197.5574 302.08685 47.933323
v 197.47073 302.10052 48.079544
v 197.44507 302.05417 48.2402
v 197.79434 302.40268 48.390923
v 197.90175 302.32053 48.49076
v 198.03697 302.2223 48.509224
v 198.16377 302.13428 48.44136
v 198.24817 302.08008 48.305363
v 198.26755 302.0742 48.137665
v 198.21674 302.11823 47.983204
v 198.10931 302.20038 47.883366
v 197.9741 302.2986 47.864902
v 197.8473 302.38663 47.932766
v 197.76291 302.44083 48.068764
v 197.74352 302.44672 48.23646
v 198.0846 302.80298 48.410877
v 198.20703 302.72266 48.493694
v 198.34721 302.62967 48.49225
v 198.46759 302.54892 48.40693
v 198.53592 302.50204 48.260593
v 198.53387 302.50162 48.092457
v 198.462 302.54773 47.947567
v 198.33957 302.62805 47.86475
v 198.19939 302.72104 47.866196
v 198.07901 302.8018 47.951515
v 198.01068 302.84866 48.09785
v 198.01274 302.8491 48.265987
v 198.32745 303.24402 48.352524
v 198.42743 303.1722 48.467213
v 198.56062 303.07666 48.504993
v 198.69136 302.98294 48.45575
v 198.78459 302.91614 48.33267
v 198.81535 302.8942 48.168736
v 198.7754 302.92297 48.007874
v 198.67543 302.99478 47.893185
v 198.54222 303.09033 47.8554
v 198.4115 303.18408 47.904648
v 198.31825 303.25085 48.027725
v 198.28749 303.2728 48.19166
v 198.62413 303.64688 48.34288
v 198.71935 303.5753 48.46167
v 198.84926 303.47757 48.504986
v 198.97906 303.3799 48.461216
v 199.07397 303.30847 48.34209
v 199.10857 303.2824 48.17953
v 199.07356 303.30872 48.01709
v 198.97836 303.3803 47.8983
v 198.84845 303.47803 47.854984
v 198.71864 303.57568 47.898754
v 198.62373 303.64713 48.01788
v 198.58914 303.6732 48.180443
v 198.89745 304.0064 48.342426
v 199.00214 303.94998 48.46142
v 199.14519 303.8729 48.505005
v 199.28825 303.7958 48.461506
v 199.393 303.73938 48.342583
v 199.43138 303.7187 48.18009
v 199.39308 303.73935 48.017582
v 199.28839 303.79575 47.89859
v 199.14534 303.87283 47.855003
v 199.00229 303.94992 47.898502
v 198.89752 304.00635 48.017426
v 198.85916 304.02704 48.179916
v 199.0567 304.45575 48.3425
v 199.16469 304.40585 48.461456
v 199.3122 304.3377 48.505
v 199.4597 304.26953 48.46146
v 199.56769 304.21964 48.342503
v 199.60722 304.2014 48.180004
v 199.5677 304.21964 48.0175
v 199.45972 304.26953 47.898544
v 199.3122 304.3377 47.855
v 199.16469 304.40585 47.89854
v 199.0567 304.45575 48.017498
v 199.01717 304.47403 48.179996
v 199.34404 304.94894 48.34251
v 199.43448 304.87167 48.461464
v 199.55801 304.76608 48.505
v 199.68153 304.6605 48.461456
v 199.77196 304.58322 48.3425
v 199.80507 304.55493 48.179996
v 199.77196 304.58322 48.017498
v 199.68153 304.66052 47.89854
v 199.558 304.76608 47.855003
v 199.43446 304.87167 47.89855
v 199.34404 304.94894 48.01751
v 199.31094 304.97723 48.180008
v 199.75436 305.2846 48.342514
v 199.83405 305.19626 48.461468
v 199.94289 305.0756 48.505
v 200.05173 304.95493 48.461452
v 200.1314 304.8666 48.34249
v 200.16055 304.8343 48.17999
v 200.1314 304.8666 48.01749
v 200.05171 304.95496 47.898537
v 199.94287 305.07562 47.855003
v 199.83403 305.1963 47.89855
v 199.75436 305.2846 48.017513
v 199.7252 305.31696 48.180016
v 200.09601 305.63022 48.342503
v 200.17813 305.5442 48.46146
v 200.29033 305.42664 48.505
v 200.40253 305.30908 48.46146
v 200.48466 305.22302 48.342503
v 200.51472 305.19153 48.18
v 200.48466 305.22302 48.0175
v 200.40253 305.30908 47.898544
v 200.29033 305.42664 47.855003
v 200.17813 305.5442 47.898544
v 200.09601 305.63022 48.0175
v 200.06593 305.6617 48.18
v 200.48982 305.98367 48.342503
v 200.56055 305.888 48.46146
v 200.65715 305.75735 48.505
v 200.75377 305.62668 48.46146
v 200.8245 305.53104 48.342503
v 200.85037 305.49603 48.18
v 200.8245 305.53104 48.0175
v 200.75377 305.62668 47.898544
v 200.65715 305.75735 47.855003
v 200.56055 305.888 47.898544
v 200.48982 305.98367 48.0175
v 200.46393 306.01868 48.18
v 200.90543 306.23123 48.342503
v 200.97957 306.1382 48.46146
v 201.08086 306.01114 48.505
v 201.18214 305.88406 48.46146
v 201.25629 305.79105 48.342503
v 201.28343 305.757 48.18
v 201.25629 305.79105 48.0175
v 201.18214 305.88406 47.898544
v 201.08086 306.01114 47.855003
v 200.97957 306.1382 47.898544
v 200.90543 306.23123 48.0175
v 200.8783 306.2653 48.18
v 201.24373 306.58475 48.342503
v 201.3194 306.49295 48.46146
v 201.42276 306.36758 48.505
v 201.52612 306.2422 48.46146
v 201.60179 306.1504 48.342503
v 201.62949 306.1168 48.18
v 201.60179 306.1504 48.0175
v 201.52612 306.2422 47.898544
v 201.42276 306.36758 47.855003
v 201.3194 306.49295 47.898544
v 201.24373 306.58475 48.0175
v 201.21602 306.61835 48.180004
v 201.65875 306.8523 48.342503
v 201.73445 306.76053 48.46146
v 201.83788 306.6352 48.505
v 201.94128 306.50983 48.46146
v 202.01698 306.41806 48.342503
v 202.0447 306.3845 48.18
v 202.01698 306.41806 48.0175
v 201.94128 306.50983 47.898544
v 201.83788 306.6352 47.855003
v 201.73445 306.76053 47.898544
v 201.65875 306.8523 48.0175
v 201.63104 306.88586 48.18
v 201.97827 307.18872 48.342503
v 202.06331 307.10553 48.46146
v 202.17947 306.99188 48.505
v 202.29564 306.87827 48.46146
v 202.38068 306.79507 48.342503
v 202.4118 306.76462 48.18
v 202.38068 306.79507 48.0175
v 202.29564 306.87827 47.898544
v 202.17947 306.99188 47.855003
v 202.06331 307.10553 47.898544
v 201.97827 307.18872 48.0175
v 201.94714 307.21915 48.18
v 202.32062 307.53094 48.342503
v 202.40851 307.45078 48.46146
v 202.52856 307.34128 48.505
v 202.64862 307.23178 48.46146
v 202.73651 307.1516 48.342503
v 202.76868 307.12225 48.18
v 202.73651 307.1516 48.0175
v 202.64862 307.23178 47.898544
v 202.52856 307.34128 47.855003
v 202.40851 307.45078 47.898544
v 202.32062 307.53094 48.0175
v 202.28844 307.5603 48.18
v 202.59917 307.85898 48.342503
v 202.70284 307.80063 48.46146
v 202.84445 307.72095 48.505
v 202.98607 307.64127 48.46146
v 203.08974 307.58292 48.342503
v 203.12769 307.56158 48.18
v 203.08974 307.58292 48.0175
v 202.98607 307.64127 47.898544
v 202.84445 307.72095 47.855003
v 202.70284 307.80063 47.898544
v 202.59917 307.85898 48.0175
v 202.56122 307.88034 48.18
v 202.77031 308.22894 48.40104
v 202.91063 308.20447 48.490555
v 203.07625 308.1756 48.49686
v 203.22278 308.15005 48.418262
v 203.31096 308.13467 48.27582
v 203.31717 308.13358 48.107708
v 203.23975 308.1471 47.958965
v 203.09943 308.17157 47.86945
v 202.9338 308.20044 47.863144
v 202.78728 308.22598 47.941742
v 202.6991 308.24136 48.084183
v 202.69289 308.24246 48.252296
v 202.82675 308.76086 48.44887
v 202.95544 308.6741 48.512825
v 203.09929 308.5894 48.489445
v 203.21976 308.52948 48.385002
v 203.28456 308.51038 48.227478
v 203.27632 308.53723 48.059082
v 203.19728 308.60284 47.924934
v 203.06859 308.68964 47.86098
v 202.92473 308.77435 47.88436
v 202.80428 308.83426 47.988804
v 202.73947 308.85336 48.14633
v 202.7477 308.8265 48.314728
v 203.27145 308.951 48.550274
v 203.35857 308.8094 48.58249
v 203.46794 308.69373 48.537018
v 203.57028 308.635 48.42605
v 203.63817 308.64902 48.27931
v 203.65341 308.73193 48.136124
v 203.61191 308.86154 48.034855
v 203.5248 309.00317 48.00264
v 203.41542 309.11884 48.04811
v 203.31308 309.17752 48.159084
v 203.2452 309.16354 48.30582
v 203.22997 309.08063 48.449005
v 203.62325 309.20633 48.855434
v 203.73433 309.08 48.8562
v 203.84593 308.98416 48.774864
v 203.92815 308.94455 48.63322
v 203.95895 308.97177 48.46922
v 203.9301 309.0585 48.32681
v 203.8493 309.18155 48.24415
v 203.73822 309.3079 48.24338
v 203.62662 309.4037 48.32472
v 203.5444 309.4433 48.466362
v 203.5136 309.4161 48.630363
v 203.54247 309.32935 48.772774
v 204.03914 309.68665 48.757473
v 204.1085 309.5485 48.823853
v 204.18085 309.3979 48.804047
v 204.23676 309.2752 48.703365
v 204.26128 309.21332 48.548786
v 204.24783 309.2288 48.381725
v 204.20001 309.3175 48.24695
v 204.13066 309.45566 48.18057
v 204.05832 309.60626 48.200375
v 204.00241 309.72894 48.301056
v 203.97789 309.79083 48.455635
v 203.99133 309.77536 48.622696
v 204.5656 309.78622 48.789494
v 204.59538 309.62894 48.84124
v 204.62656 309.46744 48.806026
v 204.65079 309.34494 48.693287
v 204.66158 309.2943 48.53323
v 204.65602 309.3291 48.368744
v 204.63562 309.44 48.2439
v 204.60585 309.5973 48.192154
v 204.57466 309.75882 48.227367
v 204.55045 309.8813 48.340107
v 204.53966 309.93192 48.500164
v 204.54521 309.89713 48.664654
v 205.02322 309.8251 48.795776
v 205.09607 309.6782 48.833397
v 205.16696 309.53387 48.784
v 205.2169 309.43076 48.66082
v 205.23251 309.39648 48.496864
v 205.20961 309.44028 48.336067
v 205.15433 309.55038 48.221508
v 205.08148 309.69727 48.183887
v 205.01059 309.8416 48.233284
v 204.96065 309.94473 48.356464
v 204.94504 309.97897 48.52042
v 204.96794 309.9352 48.681217
v 205.33215 310.16553 48.783016
v 205.43422 310.0421 48.83455
v 205.53912 309.91547 48.799103
v 205.61876 309.81952 48.68618
v 205.65178 309.77997 48.526035
v 205.62936 309.8074 48.36158
v 205.5575 309.8945 48.23688
v 205.45544 310.0179 48.18535
v 205.35054 310.1446 48.220795
v 205.2709 310.24054 48.333717
v 205.23787 310.2801 48.493862
v 205.2603 310.25266 48.658318
v 205.77722 310.39627 48.816936
v 205.88771 310.27002 48.829258
v 205.98747 310.15604 48.756035
v 206.04974 310.08487 48.616894
v 206.05786 310.07562 48.449116
v 206.00966 310.1307 48.297653
v 205.91803 310.2354 48.20309
v 205.80753 310.3617 48.19077
v 205.70778 310.47565 48.26399
v 205.64551 310.5468 48.40313
v 205.63737 310.5561 48.57091
v 205.6856 310.50098 48.722374
v 206.08833 310.7646 48.808037
v 206.20715 310.64813 48.83295
v 206.31984 310.53946 48.771347
v 206.39622 310.46768 48.639732
v 206.41583 310.45206 48.473373
v 206.3734 310.49673 48.31684
v 206.28032 310.58978 48.212082
v 206.1615 310.70624 48.18717
v 206.04881 310.81494 48.24877
v 205.97243 310.8867 48.380386
v 205.95282 310.90234 48.546745
v 205.99525 310.85764 48.703278
v 206.39156 311.11084 48.80146
v 206.50113 310.99127 48.846226
v 206.62036 310.88004 48.804848
v 206.7173 310.80698 48.68842
v 206.76598 310.79166 48.52813
v 206.75334 310.8382 48.366932
v 206.68279 310.93408 48.24802
v 206.57321 311.05365 48.203255
v 206.45398 311.16486 48.244633
v 206.35704 311.2379 48.36106
v 206.30836 311.25323 48.52135
v 206.321 311.20673 48.68255
v 206.63982 311.41107 48.87524
v 206.72621 311.2783 48.931778
v 206.85179 311.1678 48.91382
v 206.98294 311.1092 48.82617
v 207.08449 311.1182 48.692326
v 207.12924 311.19235 48.548138
v 207.10521 311.31186 48.43225
v 207.01881 311.44464 48.375713
v 206.89323 311.55515 48.393673
v 206.76208 311.61374 48.48132
v 206.66054 311.60474 48.615166
v 206.61578 311.53058 48.75935
v 206.85828 311.7091 49.169827
v 206.91394 311.5756 49.25511
v 207.02444 311.45013 49.273018
v 207.16017 311.36636 49.21874
v 207.28479 311.3467 49.106827
v 207.36487 311.39642 48.967262
v 207.37897 311.50223 48.837444
v 207.32332 311.63574 48.75216
v 207.21281 311.7612 48.734257
v 207.07707 311.84497 48.788532
v 206.95247 311.86465 48.900448
v 206.87238 311.8149 49.04001
v 207.23827 312.0627 49.40815
v 207.3376 311.95612 49.49094
v 207.46364 311.8447 49.4905
v 207.5826 311.7583 49.40695
v 207.66263 311.72006 49.26268
v 207.68227 311.74026 49.096344
v 207.63626 311.81348 48.95251
v 207.53693 311.92007 48.86972
v 207.41089 312.0315 48.87016
v 207.29192 312.1179 48.95371
v 207.2119 312.1561 49.09798
v 207.19226 312.1359 49.264317
v 207.5641 312.47293 49.3864
v 207.67563 312.38516 49.47669
v 207.80684 312.28012 49.483963
v 207.92256 312.18594 49.406273
v 207.9918 312.12793 49.264435
v 207.996 312.12155 49.096455
v 207.93402 312.16858 48.947342
v 207.8225 312.25635 48.85705
v 207.69128 312.3614 48.849777
v 207.57556 312.45554 48.927467
v 207.50632 312.51358 49.069305
v 207.50212 312.51996 49.237286
v 207.85146 312.8897 49.34747
v 207.94453 312.80606 49.45989
v 208.06717 312.69626 49.49467
v 208.18651 312.58978 49.442493
v 208.27057 312.51514 49.31734
v 208.29683 312.49234 49.15275
v 208.25826 312.52747 48.992813
v 208.16518 312.6111 48.880394
v 208.04254 312.72092 48.84561
v 207.9232 312.8274 48.897785
v 207.83914 312.90204 49.02294
v 207.81288 312.92484 49.187534
v 208.2011 313.26193 49.31514
v 208.27977 313.18286 49.441086
v 208.3923 313.06973 49.49439
v 208.50854 312.95288 49.46077
v 208.59737 312.8636 49.349236
v 208.63493 312.82578 49.18967
v 208.61122 312.84958 49.024834
v 208.53255 312.92865 48.898888
v 208.42 313.04178 48.845585
v 208.30376 313.15863 48.879204
v 208.21495 313.24792 48.990738
v 208.17737 313.28574 49.150303
v 208.54973 313.59982 49.329876
v 208.6291 313.51242 49.44973
v 208.74225 313.3963 49.49463
v 208.85887 313.2826 49.45255
v 208.9477 313.20172 49.334763
v 208.98492 313.17538 49.17283
v 208.9606 313.21063 49.01014
v 208.88123 313.29803 48.89029
v 208.76807 313.41415 48.845387
v 208.65146 313.52786 48.88747
v 208.56264 313.60873 49.005257
v 208.52539 313.63507 49.16719
v 208.8653 313.92816 49.352615
v 208.9164 313.82297 49.4736
v 209.01746 313.699 49.52576
v 209.14142 313.58948 49.49512
v 209.25504 313.5237 49.389893
v 209.3279 313.51935 49.23827
v 209.34045 313.57755 49.08088
v 209.28935 313.6827 48.959896
v 209.18828 313.80667 48.907734
v 209.06433 313.91623 48.938374
v 208.9507 313.982 49.043602
v 208.87785 313.98636 49.195225
v 209.17644 314.1795 49.660416
v 209.25836 314.0658 49.75287
v 209.37929 313.94983 49.76643
v 209.50679 313.86267 49.697468
v 209.60674 313.8277 49.564457
v 209.65231 313.85425 49.40304
v 209.63133 313.9352 49.25647
v 209.54941 314.04892 49.164017
v 209.42848 314.1649 49.150455
v 209.30098 314.25204 49.21942
v 209.20103 314.28705 49.35243
v 209.15546 314.26047 49.513847
v 209.4805 314.56534 49.693913
v 209.58379 314.49475 49.804157
v 209.72357 314.40796 49.836205
v 209.86241 314.32825 49.781456
v 209.96309 314.27698 49.65459
v 209.99864 314.26788 49.489594
v 209.95953 314.30338 49.330685
v 209.85625 314.374 49.220436
v 209.71646 314.46075 49.18839
v 209.57762 314.54047 49.243137
v 209.47694 314.59174 49.370003
v 209.44139 314.60086 49.535
v 209.65959 314.93518 49.795456
v 209.76341 314.82803 49.860897
v 209.90544 314.73788 49.845463
v 210.04764 314.6889 49.753284
v 210.15189 314.69418 49.60906
v 210.19025 314.75235 49.451435
v 210.15247 314.84778 49.322647
v 210.04865 314.95493 49.257202
v 209.90662 315.04507 49.272636
v 209.76443 315.0941 49.364815
v 209.66019 315.08878 49.50904
v 209.62181 315.03064 49.666664
v 209.86295 315.16254 50.01527
v 209.91707 315.01184 50.066387
v 210.03543 314.8923 50.06762
v 210.18633 314.83594 50.018646
v 210.32928 314.85785 49.932583
v 210.42604 314.95218 49.832497
v 210.45065 315.0936 49.745197
v 210.39651 315.2443 49.694084
v 210.27815 315.36383 49.69285
v 210.12727 315.4202 49.74182
v 209.9843 315.3983 49.827885
v 209.88754 315.304 49.927975
v 209.99492 315.33267 50.390705
v 210.03406 315.1748 50.425144
v 210.14836 315.05258 50.43372
v 210.30717 314.9987 50.414127
v 210.46796 315.0276 50.37162
v 210.58762 315.13153 50.31759
v 210.63411 315.28268 50.26651
v 210.59497 315.44055 50.23207
v 210.48068 315.56277 50.2235
v 210.32187 315.61667 50.243088
v 210.16107 315.58777 50.285595
v 210.04141 315.4838 50.339626
v 210.00931 315.41357 50.736343
v 210.05342 315.25394 50.78088
v 210.17227 315.13895 50.817356
v 210.334 315.09946 50.83599
v 210.4953 315.14603 50.83179
v 210.61293 315.26617 50.80589
v 210.6554 315.4277 50.765217
v 210.61128 315.58734 50.72068
v 210.49243 315.70233 50.684208
v 210.3307 315.74182 50.665573
v 210.1694 315.69525 50.66977
v 210.05177 315.5751 50.69567
v 209.9057 315.49426 51.15497
v 209.91356 315.3333 51.182175
v 210.00023 315.205 51.190365
v 210.14249 315.14368 51.177338
v 210.30223 315.16586 51.146595
v 210.43665 315.26553 51.10636
v 210.50972 315.41602 51.06743
v 210.50186 315.57697 51.040222
v 210.41519 315.7053 51.032032
v 210.27293 315.76657 51.045055
v 210.11319 315.74442 51.0758
v 209.97878 315.64474 51.11603
v 209.74274 315.7442 51.532524
v 209.7208 315.5954 51.565254
v 209.7823 315.46692 51.596577
v 209.91081 315.39325 51.618103
v 210.07188 315.39407 51.62406
v 210.22235 315.4692 51.612858
v 210.32188 315.5985 51.58749
v 210.34384 315.7473 51.55476
v 210.28232 315.87576 51.523438
v 210.15381 315.94943 51.50191
v 209.99275 315.9486 51.495953
v 209.84229 315.87347 51.50716
v 209.6993 316.06143 51.940353
v 209.63388 315.9335 52.051167
v 209.6544 315.8002 52.12843
v 209.75536 315.69724 52.151436
v 209.9097 315.65222 52.114025
v 210.07607 315.6772 52.026215
v 210.20988 315.76547 51.911537
v 210.2753 315.8934 51.800724
v 210.25478 316.02667 51.72346
v 210.15382 316.12964 51.700455
v 209.99948 316.17465 51.737865
v 209.83311 316.1497 51.825676
v 209.67006 316.317 52.29246
v 209.62445 316.25064 52.456497
v 209.66594 316.1842 52.589077
v 209.78337 316.13553 52.65467
v 209.9453 316.11765 52.635708
v 210.10834 316.1353 52.537266
v 210.22879 316.18384 52.385723
v 210.2744 316.25018 52.221687
v 210.23293 316.31662 52.08911
v 210.11548 316.3653 52.023518
v 209.95355 316.38318 52.04248
v 209.79051 316.3655 52.140923
v 209.65906 316.74564 52.326633
v 209.62573 316.7442 52.491905
v 209.6793 316.74274 52.65099
v 209.80544 316.7417 52.761253
v 209.97034 316.7413 52.79315
v 210.1298 316.7417 52.73814
v 210.24113 316.74274 52.61096
v 210.27446 316.7442 52.445683
v 210.22089 316.74564 52.286602
v 210.09476 316.7467 52.17634
v 209.92986 316.74707 52.14444
v 209.77039 316.7467 52.19945
v 209.63449 317.2379 52.39149
v 209.63773 317.2382 52.559628
v 209.72462 317.23843 52.70363
v 209.87192 317.2386 52.784904
v 210.04012 317.2386 52.78168
v 210.18416 317.23846 52.69482
v 210.26546 317.23825 52.547596
v 210.26222 317.23798 52.37946
v 210.17531 317.23773 52.23546
v 210.02803 317.23758 52.154182
v 209.85982 317.23758 52.157406
v 209.71577 317.2377 52.244267
v 209.62553 317.7345 52.45173
v 209.65979 317.73416 52.616455
v 209.7718 317.73328 52.741978
v 209.93156 317.73203 52.79466
v 210.09627 317.73077 52.76038
v 210.22177 317.72983 52.64833
v 210.27446 317.7295 52.488533
v 210.2402 317.7298 52.323807
v 210.12819 317.7307 52.198284
v 209.96843 317.73193 52.145603
v 209.80373 317.73322 52.179882
v 209.67822 317.73413 52.29193
v 209.6383 318.2607 52.550034
v 209.70442 318.24127 52.70569
v 209.83836 318.2177 52.80254
v 210.00424 318.19632 52.81464
v 210.15764 318.18286 52.738743
v 210.25742 318.18088 52.595184
v 210.27686 318.19095 52.422436
v 210.21075 318.21036 52.26678
v 210.07681 318.23392 52.16993
v 209.91092 318.2553 52.157833
v 209.75754 318.2688 52.23373
v 209.65776 318.27078 52.377285
v 209.75899 318.80148 52.554108
v 209.79604 318.7336 52.7146
v 209.90573 318.6573 52.82082
v 210.0587 318.5929 52.844303
v 210.21394 318.55774 52.778763
v 210.32986 318.56122 52.641758
v 210.3754 318.60242 52.469997
v 210.33835 318.67026 52.309505
v 210.22864 318.7466 52.20329
v 210.07567 318.811 52.179802
v 209.92043 318.84616 52.245342
v 209.80452 318.84268 52.38235
v 209.94887 319.14285 52.84014
v 210.0118 319.084 52.99132
v 210.14194 319.02554 53.073803
v 210.30441 318.9831 53.065487
v 210.45572 318.96805 52.968605
v 210.55528 318.9844 52.80911
v 210.57643 319.0278 52.62974
v 210.51352 319.08664 52.478565
v 210.38338 319.14508 52.396084
v 210.22089 319.18753 52.404396
v 210.0696 319.2026 52.50128
v 209.97003 319.18625 52.660774
v 209.95671 319.58496 52.789654
v 209.98415 319.57993 52.956627
v 210.0909 319.57446 53.085472
v 210.24834 319.5701 53.141666
v 210.41429 319.56796 53.110153
v 210.54428 319.5686 52.999374
v 210.6035 319.5719 52.839012
v 210.57605 319.57697 52.67204
v 210.46931 319.5824 52.543194
v 210.31187 319.5868 52.487
v 210.14592 319.58893 52.518513
v 210.01591 319.58826 52.62929
v 209.9583 320.10464 52.86226
v 209.98209 320.07468 53.03212
v 210.0857 320.04407 53.15505
v 210.24133 320.02103 53.198105
v 210.4073 320.01172 53.149754
v 210.53915 320.01868 53.02295
v 210.60153 320.03998 52.851665
v 210.57774 320.06995 52.681805
v 210.47415 320.10056 52.558876
v 210.31851 320.1236 52.51582
v 210.15253 320.13287 52.56417
v 210.02068 320.12595 52.690975
v 210.04282 320.59 53.179512
v 210.09161 320.49646 53.279194
v 210.21204 320.4129 53.318897
v 210.37184 320.36166 53.28798
v 210.52818 320.3565 53.19473
v 210.6392 320.3988 53.06413
v 210.67513 320.47723 52.93117
v 210.62634 320.57077 52.83149
v 210.5059 320.65433 52.791786
v 210.34612 320.70554 52.822704
v 210.18976 320.7107 52.915955
v 210.07875 320.6684 53.046555
v 210.20216 320.7974 53.463142
v 210.30579 320.69543 53.520214
v 210.46138 320.64078 53.53325
v 210.62726 320.64807 53.49875
v 210.75896 320.71536 53.42597
v 210.82121 320.82465 53.3344
v 210.7973 320.9466 53.24858
v 210.69368 321.04855 53.19151
v 210.53809 321.1032 53.17848
v 210.37221 321.09592 53.212975
v 210.24051 321.02863 53.28576
v 210.17825 320.91937 53.377327
v 210.14282 321.09198 53.704834
v 210.24353 320.99307 53.73257
v 210.39787 320.94922 53.69603
v 210.56448 320.9722 53.605
v 210.69873 321.05585 53.48387
v 210.76463 321.1777 53.365105
v 210.74454 321.30518 53.28052
v 210.64383 321.40408 53.25278
v 210.48949 321.44794 53.289326
v 210.32288 321.42496 53.380356
v 210.18863 321.3413 53.501484
v 210.12273 321.21945 53.62025
v 210.12764 321.41205 54.119015
v 210.22652 321.3245 54.237675
v 210.38008 321.2843 54.278957
v 210.54716 321.3023 54.231804
v 210.68303 321.37366 54.108845
v 210.75124 321.47925 53.943035
v 210.73354 321.59076 53.778793
v 210.63464 321.67834 53.660137
v 210.4811 321.7185 53.618855
v 210.314 321.7005 53.666008
v 210.17815 321.62915 53.788963
v 210.10994 321.5236 53.954777
v 210.1295 321.7731 54.58401
v 210.25291 321.7285 54.700058
v 210.4146 321.73495 54.735317
v 210.57123 321.79077 54.68034
v 210.68083 321.881 54.549854
v 210.71405 321.98145 54.37883
v 210.66199 322.0652 54.213085
v 210.53857 322.10977 54.09704
v 210.37689 322.1033 54.06178
v 210.22026 322.0475 54.11676
v 210.11066 321.95728 54.247242
v 210.07742 321.85684 54.41827
v 209.96983 322.19525 54.758717
v 210.09111 322.0987 54.822556
v 210.25267 322.05225 54.8286
v 210.41122 322.06836 54.775227
v 210.52426 322.14267 54.67674
v 210.56151 322.2553 54.559525
v 210.51299 322.3761 54.454994
v 210.39171 322.47263 54.391155
v 210.23015 322.51907 54.385113
v 210.07161 322.503 54.438484
v 209.95856 322.42865 54.536972
v 209.92131 322.316 54.654186
v 210.34479 322.49344 55.189926
v 210.44824 322.36142 55.20817
v 210.57693 322.27078 55.154095
v 210.69638 322.24588 55.042187
v 210.7746 322.29333 54.902435
v 210.7906 322.40048 54.77228
v 210.74013 322.53854 54.686607
v 210.63667 322.6706 54.66836
v 210.50798 322.7612 54.72244
v 210.38853 322.78613 54.834347
v 210.31032 322.73865 54.9741
v 210.29431 322.63153 55.10425
v 210.73083 322.87885 55.429375
v 210.84375 322.7568 55.455288
v 210.9623 322.6532 55.39628
v 211.05473 322.5958 55.268154
v 211.09625 322.59995 55.105247
v 211.07576 322.66455 54.95121
v 210.99873 322.77234 54.847317
v 210.88582 322.89435 54.821404
v 210.76726 322.998 54.880413
v 210.67484 323.0554 55.008537
v 210.6333 323.05124 55.171444
v 210.65381 322.98663 55.32548
v 211.07571 323.26758 55.395275
v 211.1874 323.1493 55.438187
v 211.30582 323.03806 55.39456
v 211.39926 322.96365 55.27609
v 211.4427 322.946 55.114513
v 211.42447 322.98987 54.95313
v 211.34947 323.08347 54.83518
v 211.2378 323.20175 54.79227
v 211.11937 323.313 54.835896
v 211.02591 323.3874 54.95437
v 210.98248 323.40503 55.115944
v 211.00072 323.36118 55.277325
v 211.30649 323.50256 55.46247
v 211.40068 323.36755 55.497276
v 211.53476 323.2712 55.464993
v 211.67278 323.23932 55.374275
v 211.77777 323.28043 55.249428
v 211.8216 323.3835 55.123905
v 211.79253 323.52097 55.03134
v 211.69833 323.65594 54.99654
v 211.56425 323.7523 55.02882
v 211.42624 323.7842 55.11954
v 211.32124 323.7431 55.244385
v 211.27742 323.64 55.369907
v 211.43723 323.60474 55.86492
v 211.53505 323.4694 55.885128
v 211.6781 323.38684 55.852886
v 211.82806 323.3792 55.776833
v 211.94476 323.4485 55.677345
v 211.9969 323.57617 55.58108
v 211.97054 323.72803 55.513836
v 211.87271 323.86337 55.49363
v 211.72966 323.94592 55.52587
v 211.5797 323.95355 55.601925
v 211.463 323.88425 55.701412
v 211.41086 323.75656 55.797676
v 211.74625 323.942 56.26256
v 211.84836 323.81454 56.301197
v 211.98093 323.71722 56.263386
v 212.10843 323.6761 56.15926
v 212.1967 323.7022 56.016716
v 212.2221 323.78857 55.87395
v 212.17781 323.91202 55.76922
v 212.0757 324.03946 55.730583
v 211.94313 324.1368 55.768394
v 211.81563 324.17792 55.87252
v 211.72736 324.1518 56.015064
v 211.70195 324.06543 56.15783
v 212.05434 324.39066 56.369114
v 212.16985 324.31738 56.467384
v 212.31465 324.23337 56.483646
v 212.44997 324.1612 56.41355
v 212.53952 324.12015 56.27587
v 212.55933 324.12125 56.107506
v 212.50407 324.16418 55.953564
v 212.38857 324.2375 55.855297
v 212.24376 324.32147 55.83903
v 212.10844 324.39368 55.90913
v 212.01888 324.43472 56.046806
v 211.99908 324.43362 56.21517
v 212.17563 324.80725 56.256664
v 212.30591 324.78363 56.361732
v 212.46873 324.74863 56.389053
v 212.62047 324.71167 56.331306
v 212.72046 324.68262 56.20396
v 212.74193 324.66928 56.04114
v 212.6791 324.67523 55.88648
v 212.54881 324.69885 55.781406
v 212.386 324.73386 55.75409
v 212.23427 324.7708 55.811836
v 212.13426 324.79987 55.939182
v 212.11281 324.8132 56.102
v 212.20299 325.32367 56.283447
v 212.28806 325.26672 56.413525
v 212.42752 325.19986 56.47041
v 212.58401 325.14105 56.43886
v 212.71559 325.10602 56.32733
v 212.787 325.1042 56.165707
v 212.77913 325.13602 55.99729
v 212.69405 325.193 55.867214
v 212.55458 325.25983 55.81033
v 212.3981 325.31866 55.841877
v 212.26651 325.35367 55.953407
v 212.1951 325.3555 56.115032
v 212.50261 325.68018 56.395824
v 212.59572 325.58575 56.502968
v 212.73676 325.49954 56.530632
v 212.88795 325.4447 56.4714
v 213.00877 325.43585 56.341152
v 213.06686 325.47543 56.174778
v 213.04665 325.5528 56.01686
v 212.95354 325.64722 55.90972
v 212.8125 325.7334 55.882057
v 212.6613 325.78827 55.941288
v 212.54048 325.79712 56.071537
v 212.48239 325.75754 56.23791
v 212.61574 326.03397 56.61335
v 212.73065 325.99457 56.70687
v 212.8906 325.96417 56.726402
v 213.0527 325.95093 56.666706
v 213.17355 325.95834 56.543785
v 213.22076 325.98447 56.390568
v 213.18169 326.02228 56.24811
v 213.06679 326.06168 56.15459
v 212.90685 326.09207 56.13506
v 212.74472 326.10535 56.19475
v 212.62387 326.0979 56.317677
v 212.57666 326.07178 56.470894
v 212.60603 326.60583 56.53028
v 212.70227 326.58524 56.666183
v 212.85075 326.54675 56.735085
v 213.01169 326.5007 56.718525
v 213.14195 326.4594 56.620937
v 213.20665 326.43396 56.468475
v 213.18845 326.43115 56.301987
v 213.09221 326.45175 56.16608
v 212.94373 326.49026 56.09718
v 212.78279 326.53632 56.11374
v 212.65253 326.5776 56.211327
v 212.58783 326.60306 56.363792
v 212.91133 327.14322 56.50302
v 212.96748 327.09058 56.652687
v 213.0739 326.99744 56.74373
v 213.20207 326.88876 56.75175
v 213.31764 326.79367 56.674606
v 213.38965 326.73767 56.532967
v 213.39879 326.73572 56.36478
v 213.34264 326.7884 56.215115
v 213.23622 326.88153 56.124077
v 213.10805 326.99017 56.11605
v 212.99248 327.08527 56.193195
v 212.92047 327.14127 56.33484
v 213.31429 327.45428 56.596252
v 213.38269 327.35886 56.717037
v 213.48988 327.2379 56.764256
v 213.60715 327.12393 56.725246
v 213.70305 327.0474 56.610466
v 213.7519 327.0288 56.450672
v 213.74062 327.0732 56.28868
v 213.67221 327.16864 56.167896
v 213.56502 327.28958 56.12068
v 213.44777 327.4036 56.159687
v 213.35187 327.48013 56.274467
v 213.30301 327.4987 56.43426
v 213.62302 327.74316 56.75606
v 213.69017 327.6206 56.849953
v 213.80136 327.4957 56.868675
v 213.92676 327.40195 56.807217
v 214.0328 327.36447 56.68204
v 214.09105 327.39328 56.526695
v 214.08592 327.48068 56.382793
v 214.01877 327.60324 56.288906
v 213.90758 327.72812 56.27018
v 213.78218 327.82187 56.331642
v 213.67613 327.85938 56.456814
v 213.61787 327.83057 56.612164
v 214.006 328.10876 56.985527
v 214.0534 327.98953 57.09586
v 214.13466 327.8458 57.129353
v 214.22797 327.71613 57.077034
v 214.30835 327.63525 56.952923
v 214.35425 327.62485 56.790276
v 214.35338 327.68768 56.63267
v 214.30597 327.80695 56.522343
v 214.22472 327.95065 56.48885
v 214.13141 328.08032 56.54117
v 214.05103 328.1612 56.665276
v 214.00513 328.1716 56.827923
v 214.57523 328.4 56.85128
v 214.59874 328.31476 56.994415
v 214.63084 328.17026 57.074345
v 214.66296 328.0052 57.069656
v 214.68646 327.8638 56.9816
v 214.69507 327.78394 56.83378
v 214.68646 327.78705 56.665794
v 214.66296 327.87225 56.522663
v 214.63084 328.01675 56.44273
v 214.59874 328.18182 56.447422
v 214.57523 328.32324 56.535473
v 214.56662 328.40308 56.683296
v 215.12393 328.3952 56.852444
v 215.12422 328.3077 56.99613
v 215.12463 328.1601 57.076817
v 215.12503 327.9919 57.072884
v 215.12534 327.8482 56.985386
v 215.12544 327.76752 56.837765
v 215.12534 327.77145 56.66958
v 215.12503 327.85895 56.52589
v 215.12463 328.0066 56.445206
v 215.12422 328.17477 56.44914
v 215.12393 328.31845 56.536636
v 215.12383 328.39914 56.684258
v 215.61766 328.40778 56.849392
v 215.62077 328.3203 56.993027
v 215.62503 328.17276 57.07366
v 215.62929 328.00467 57.069695
v 215.6324 327.86105 56.982185
v 215.63353 327.78043 56.83458
v 215.6324 327.78436 56.666435
v 215.62929 327.87183 56.522797
v 215.62503 328.01938 56.44216
v 215.62077 328.18747 56.44613
v 215.61766 328.3311 56.533638
v 215.61652 328.4117 56.681244
v 215.61836 328.09592 56.757957
usemtl mat_21
s 1
f 2685 2685 2686
f 2686 2685 2687
f 2685 2685 2687
f 2687 2685 2688
f 2685 2685 2688
f 2688 2685 2689
f 2685 2685 2689
f 2689 2685 2690
f 2685 2685 2690
f 2690 2685 2691
f 2685 2685 2691
f 2691 2685 2692
f 2685 2685 2692
f 2692 2685 2693
f 2685 2685 2693
f 2693 2685 2694
f 2685 2685 2694
f 2694 2685 2695
f 2685 2685 2695
f 2695 2685 2696
f 2685 2685 2696
f 2696 2685 2697
f 2685 2685 2697
f 2697 2685 2686
f 2686 2687 2698
f 2698 2687 2699
f 2687 2688 2699
f 2699 2688 2700
f 2688 2689 2700
f 2700 2689 2701
f 2689 2690 2701
f 2701 2690 2702
f 2690 2691 2702
f 2702 2691 2703
f 2691 2692 2703
f 2703 2692 2704
f 2692 2693 2704
f 2704 2693 2705
f 2693 2694 2705
f 2705 2694 2706
f 2694 2695 2706
f 2706 2695 2707
f 2695 2696 2707
f 2707 2696 2708
f 2696 2697 2708
f 2708 2697 2709
f 2697 2686 2709
f 2709 2686 2698
f 2698 2699 2710
f 2710 2699 2711
f 2699 2700 2711
f 2711 2700 2712
f 2700 2701 2712
f 2712 2701 2713
f 2701 2702 2713
f 2713 2702 2714
f 2702 2703 2714
f 2714 2703 2715
f 2703 2704 2715
f 2715 2704 2716
f 2704 2705 2716
f 2716 2705 2717
f 2705 2706 2717
f 2717 2706 2718
f 2706 2707 2718
f 2718 2707 2719
f 2707 2708 2719
f 2719 2708 2720
f 2708 2709 2720
f 2720 2709 2721
f 2709 2698 2721
f 2721 2698 2710
f 2710 2711 2722
f 2722 2711 2723
f 2711 2712 2723
f 2723 2712 2724
f 2712 2713 2724
f 2724 2713 2725
f 2713 2714 2725
f 2725 2714 2726
f 2714 2715 2726
f 2726 2715 2727
f 2715 2716 2727
f 2727 2716 2728
f 2716 2717 2728
f 2728 2717 2729
f 2717 2718 2729
f 2729 2718 2730
f 2718 2719 2730
f 2730 2719 2731
f 2719 2720 2731
f 2731 2720 2732
f 2720 2721 2732
f 2732 2721 2733
f 2721 2710 2733
f 2733 2710 2722
f 2722 2723 2734
f 2734 2723 2735
f 2723 2724 2735
f 2735 2724 2736
f 2724 2725 2736
f 2736 2725 2737
f 2725 2726 2737
f 2737 2726 2738
f 2726 2727 2738
f 2738 2727 2739
f 2727 2728 2739
f 2739 2728 2740
f 2728 2729 2740
f 2740 2729 2741
f 2729 2730 2741
f 2741 2730 2742
f 2730 2731 2742
f 2742 2731 2743
f 2731 2732 2743
f 2743 2732 2744
f 2732 2733 2744
f 2744 2733 2745
f 2733 2722 2745
f 2745 2722 2734
f 2734 2735 2746
f 2746 2735 2747
f 2735 2736 2747
f 2747 2736 2748
f 2736 2737 2748
f 2748 2737 2749
f 2737 2738 2749
f 2749 2738 2750
f 2738 2739 2750
f 2750 2739 2751
f 2739 2740 2751
f 2751 2740 2752
f 2740 2741 2752
f 2752 2741 2753
f 2741 2742 2753
f 2753 2742 2754
f 2742 2743 2754
f 2754 2743 2755
f 2743 2744 2755
f 2755 2744 2756
f 2744 2745 2756
f 2756 2745 2757
f 2745 2734 2757
f 2757 2734 2746
f 2746 2747 2758
f 2758 2747 2759
f 2747 2748 2759
f 2759 2748 2760
f 2748 2749 2760
f 2760 2749 2761
f 2749 2750 2761
f 2761 2750 2762
f 2750 2751 2762
f 2762 2751 2763
f 2751 2752 2763
f 2763 2752 2764
f 2752 2753 2764
f 2764 2753 2765
f 2753 2754 2765
f 2765 2754 2766
f 2754 2755 2766
f 2766 2755 2767
f 2755 2756 2767
f 2767 2756 2768
f 2756 2757 2768
f 2768 2757 2769
f 2757 2746 2769
f 2769 2746 2758
f 2758 2759 2770
f 2770 2759 2771
f 2759 2760 2771
f 2771 2760 2772
f 2760 2761 2772
f 2772 2761 2773
f 2761 2762 2773
f 2773 2762 2774
f 2762 2763 2774
f 2774 2763 2775
f 2763 2764 2775
f 2775 2764 2776
f 2764 2765 2776
f 2776 2765 2777
f 2765 2766 2777
f 2777 2766 2778
f 2766 2767 2778
f 2778 2767 2779
f 2767 2768 2779
f 2779 2768 2780
f 2768 2769 2780
f 2780 2769 2781
f 2769 2758 2781
f 2781 2758 2770
f 2770 2771 2782
f 2782 2771 2783
f 2771 2772 2783
f 2783 2772 2784
f 2772 2773 2784
f 2784 2773 2785
f 2773 2774 2785
f 2785 2774 2786
f 2774 2775 2786
f 2786 2775 2787
f 2775 2776 2787
f 2787 2776 2788
f 2776 2777 2788
f 2788 2777 2789
f 2777 2778 2789
f 2789 2778 2790
f 2778 2779 2790
f 2790 2779 2791
f 2779 2780 2791
f 2791 2780 2792
f 2780 2781 2792
f 2792 2781 2793
f 2781 2770 2793
f 2793 2770 2782
f 2782 2783 2794
f 2794 2783 2795
f 2783 2784 2795
f 2795 2784 2796
f 2784 2785 2796
f 2796 2785 2797
f 2785 2786 2797
f 2797 2786 2798
f 2786 2787 2798
f 2798 2787 2799
f 2787 2788 2799
f 2799 2788 2800
f 2788 2789 2800
f 2800 2789 2801
f 2789 2790 2801
f 2801 2790 2802
f 2790 2791 2802
f 2802 2791 2803
f 2791 2792 2803
f 2803 2792 2804
f 2792 2793 2804
f 2804 2793 2805
f 2793 2782 2805
f 2805 2782 2794
f 2794 2795 2806
f 2806 2795 2807
f 2795 2796 2807
f 2807 2796 2808
f 2796 2797 2808
f 2808 2797 2809
f 2797 2798 2809
f 2809 2798 2810
f 2798 2799 2810
f 2810 2799 2811
f 2799 2800 2811
f 2811 2800 2812
f 2800 2801 2812
f 2812 2801 2813
f 2801 2802 2813
f 2813 2802 2814
f 2802 2803 2814
f 2814 2803 2815
f 2803 2804 2815
f 2815 2804 2816
f 2804 2805 2816
f 2816 2805 2817
f 2805 2794 2817
f 2817 2794 2806
f 2806 2807 2818
f 2818 2807 2819
f 2807 2808 2819
f 2819 2808 2820
f 2808 2809 2820
f 2820 2809 2821
f 2809 2810 2821
f 2821 2810 2822
f 2810 2811 2822
f 2822 2811 2823
f 2811 2812 2823
f 2823 2812 2824
f 2812 2813 2824
f 2824 2813 2825
f 2813 2814 2825
f 2825 2814 2826
f 2814 2815 2826
f 2826 2815 2827
f 2815 2816 2827
f 2827 2816 2828
f 2816 2817 2828
f 2828 2817 2829
f 2817 2806 2829
f 2829 2806 2818
f 2818 2819 2830
f 2830 2819 2831
f 2819 2820 2831
f 2831 2820 2832
f 2820 2821 2832
f 2832 2821 2833
f 2821 2822 2833
f 2833 2822 2834
f 2822 2823 2834
f 2834 2823 2835
f 2823 2824 2835
f 2835 2824 2836
f 2824 2825 2836
f 2836 2825 2837
f 2825 2826 2837
f 2837 2826 2838
f 2826 2827 2838
f 2838 2827 2839
f 2827 2828 2839
f 2839 2828 2840
f 2828 2829 2840
f 2840 2829 2841
f 2829 2818 2841
f 2841 2818 2830
f 2830 2831 2842
f 2842 2831 2843
f 2831 2832 2843
f 2843 2832 2844
f 2832 2833 2844
f 2844 2833 2845
f 2833 2834 2845
f 2845 2834 2846
f 2834 2835 2846
f 2846 2835 2847
f 2835 2836 2847
f 2847 2836 2848
f 2836 2837 2848
f 2848 2837 2849
f 2837 2838 2849
f 2849 2838 2850
f 2838 2839 2850
f 2850 2839 2851
f 2839 2840 2851
f 2851 2840 2852
f 2840 2841 2852
f 2852 2841 2853
f 2841 2830 2853
f 2853 2830 2842
f 2842 2843 2854
f 2854 2843 2855
f 2843 2844 2855
f 2855 2844 2856
f 2844 2845 2856
f 2856 2845 2857
f 2845 2846 2857
f 2857 2846 2858
f 2846 2847 2858
f 2858 2847 2859
f 2847 2848 2859
f 2859 2848 2860
f 2848 2849 2860
f 2860 2849 2861
f 2849 2850 2861
f 2861 2850 2862
f 2850 2851 2862
f 2862 2851 2863
f 2851 2852 2863
f 2863 2852 2864
f 2852 2853 2864
f 2864 2853 2865
f 2853 2842 2865
f 2865 2842 2854
f 2854 2855 2866
f 2866 2855 2867
f 2855 2856 2867
f 2867 2856 2868
f 2856 2857 2868
f 2868 2857 2869
f 2857 2858 2869
f 2869 2858 2870
f 2858 2859 2870
f 2870 2859 2871
f 2859 2860 2871
f 2871 2860 2872
f 2860 2861 2872
f 2872 2861 2873
f 2861 2862 2873
f 2873 2862 2874
f 2862 2863 2874
f 2874 2863 2875
f 2863 2864 2875
f 2875 2864 2876
f 2864 2865 2876
f 2876 2865 2877
f 2865 2854 2877
f 2877 2854 2866
f 2866 2867 2878
f 2878 2867 2879
f 2867 2868 2879
f 2879 2868 2880
f 2868 2869 2880
f 2880 2869 2881
f 2869 2870 2881
f 2881 2870 2882
f 2870 2871 2882
f 2882 2871 2883
f 2871 2872 2883
f 2883 2872 2884
f 2872 2873 2884
f 2884 2873 2885
f 2873 2874 2885
f 2885 2874 2886
f 2874 2875 2886
f 2886 2875 2887
f 2875 2876 2887
f 2887 2876 2888
f 2876 2877 2888
f 2888 2877 2889
f 2877 2866 2889
f 2889 2866 2878
f 2878 2879 2890
f 2890 2879 2891
f 2879 2880 2891
f 2891 2880 2892
f 2880 2881 2892
f 2892 2881 2893
f 2881 2882 2893
f 2893 2882 2894
f 2882 2883 2894
f 2894 2883 2895
f 2883 2884 2895
f 2895 2884 2896
f 2884 2885 2896
f 2896 2885 2897
f 2885 2886 2897
f 2897 2886 2898
f 2886 2887 2898
f 2898 2887 2899
f 2887 2888 2899
f 2899 2888 2900
f 2888 2889 2900
f 2900 2889 2901
f 2889 2878 2901
f 2901 2878 2890
f 2890 2891 2902
f 2902 2891 2903
f 2891 2892 2903
f 2903 2892 2904
f 2892 2893 2904
f 2904 2893 2905
f 2893 2894 2905
f 2905 2894 2906
f 2894 2895 2906
f 2906 2895 2907
f 2895 2896 2907
f 2907 2896 2908
f 2896 2897 2908
f 2908 2897 2909
f 2897 2898 2909
f 2909 2898 2910
f 2898 2899 2910
f 2910 2899 2911
f 2899 2900 2911
f 2911 2900 2912
f 2900 2901 2912
f 2912 2901 2913
f 2901 2890 2913
f 2913 2890 2902
f 2902 2903 2914
f 2914 2903 2915
f 2903 2904 2915
f 2915 2904 2916
f 2904 2905 2916
f 2916 2905 2917
f 2905 2906 2917
f 2917 2906 2918
f 2906 2907 2918
f 2918 2907 2919
f 2907 2908 2919
f 2919 2908 2920
f 2908 2909 2920
f 2920 2909 2921
f 2909 2910 2921
f 2921 2910 2922
f 2910 2911 2922
f 2922 2911 2923
f 2911 2912 2923
f 2923 2912 2924
f 2912 2913 2924
f 2924 2913 2925
f 2913 2902 2925
f 2925 2902 2914
f 2914 2915 2926
f 2926 2915 2927
f 2915 2916 2927
f 2927 2916 2928
f 2916 2917 2928
f 2928 2917 2929
f 2917 2918 2929
f 2929 2918 2930
f 2918 2919 2930
f 2930 2919 2931
f 2919 2920 2931
f 2931 2920 2932
f 2920 2921 2932
f 2932 2921 2933
f 2921 2922 2933
f 2933 2922 2934
f 2922 2923 2934
f 2934 2923 2935
f 2923 2924 2935
f 2935 2924 2936
f 2924 2925 2936
f 2936 2925 2937
f 2925 2914 2937
f 2937 2914 2926
f 2926 2927 2938
f 2938 2927 2939
f 2927 2928 2939
f 2939 2928 2940
f 2928 2929 2940
f 2940 2929 2941
f 2929 2930 2941
f 2941 2930 2942
f 2930 2931 2942
f 2942 2931 2943
f 2931 2932 2943
f 2943 2932 2944
f 2932 2933 2944
f 2944 2933 2945
f 2933 2934 2945
f 2945 2934 2946
f 2934 2935 2946
f 2946 2935 2947
f 2935 2936 2947
f 2947 2936 2948
f 2936 2937 2948
f 2948 2937 2949
f 2937 2926 2949
f 2949 2926 2938
f 2938 2939 2950
f 2950 2939 2951
f 2939 2940 2951
f 2951 2940 2952
f 2940 2941 2952
f 2952 2941 2953
f 2941 2942 2953
f 2953 2942 2954
f 2942 2943 2954
f 2954 2943 2955
f 2943 2944 2955
f 2955 2944 2956
f 2944 2945 2956
f 2956 2945 2957
f 2945 2946 2957
f 2957 2946 2958
f 2946 2947 2958
f 2958 2947 2959
f 2947 2948 2959
f 2959 2948 2960
f 2948 2949 2960
f 2960 2949 2961
f 2949 2938 2961
f 2961 2938 2950
f 2950 2951 2962
f 2962 2951 2963
f 2951 2952 2963
f 2963 2952 2964
f 2952 2953 2964
f 2964 2953 2965
f 2953 2954 2965
f 2965 2954 2966
f 2954 2955 2966
f 2966 2955 2967
f 2955 2956 2967
f 2967 2956 2968
f 2956 2957 2968
f 2968 2957 2969
f 2957 2958 2969
f 2969 2958 2970
f 2958 2959 2970
f 2970 2959 2971
f 2959 2960 2971
f 2971 2960 2972
f 2960 2961 2972
f 2972 2961 2973
f 2961 2950 2973
f 2973 2950 2962
f 2962 2963 2974
f 2974 2963 2975
f 2963 2964 2975
f 2975 2964 2976
f 2964 2965 2976
f 2976 2965 2977
f 2965 2966 2977
f 2977 2966 2978
f 2966 2967 2978
f 2978 2967 2979
f 2967 2968 2979
f 2979 2968 2980
f 2968 2969 2980
f 2980 2969 2981
f 2969 2970 2981
f 2981 2970 2982
f 2970 2971 2982
f 2982 2971 2983
f 2971 2972 2983
f 2983 2972 2984
f 2972 2973 2984
f 2984 2973 2985
f 2973 2962 2985
f 2985 2962 2974
f 2974 2975 2986
f 2986 2975 2987
f 2975 2976 2987
f 2987 2976 2988
f 2976 2977 2988
f 2988 2977 2989
f 2977 2978 2989
f 2989 2978 2990
f 2978 2979 2990
f 2990 2979 2991
f 2979 2980 2991
f 2991 2980 2992
f 2980 2981 2992
f 2992 2981 2993
f 2981 2982 2993
f 2993 2982 2994
f 2982 2983 2994
f 2994 2983 2995
f 2983 2984 2995
f 2995 2984 2996
f 2984 2985 2996
f 2996 2985 2997
f 2985 2974 2997
f 2997 2974 2986
f 2986 2987 2998
f 2998 2987 2999
f 2987 2988 2999
f 2999 2988 3000
f 2988 2989 3000
f 3000 2989 3001
f 2989 2990 3001
f 3001 2990 3002
f 2990 2991 3002
f 3002 2991 3003
f 2991 2992 3003
f 3003 2992 3004
f 2992 2993 3004
f 3004 2993 3005
f 2993 2994 3005
f 3005 2994 3006
f 2994 2995 3006
f 3006 2995 3007
f 2995 2996 3007
f 3007 2996 3008
f 2996 2997 3008
f 3008 2997 3009
f 2997 2986 3009
f 3009 2986 2998
f 2998 2999 3010
f 3010 2999 3011
f 2999 3000 3011
f 3011 3000 3012
f 3000 3001 3012
f 3012 3001 3013
f 3001 3002 3013
f 3013 3002 3014
f 3002 3003 3014
f 3014 3003 3015
f 3003 3004 3015
f 3015 3004 3016
f 3004 3005 3016
f 3016 3005 3017
f 3005 3006 3017
f 3017 3006 3018
f 3006 3007 3018
f 3018 3007 3019
f 3007 3008 3019
f 3019 3008 3020
f 3008 3009 3020
f 3020 3009 3021
f 3009 2998 3021
f 3021 2998 3010
f 3010 3011 3022
f 3022 3011 3023
f 3011 3012 3023
f 3023 3012 3024
f 3012 3013 3024
f 3024 3013 3025
f 3013 3014 3025
f 3025 3014 3026
f 3014 3015 3026
f 3026 3015 3027
f 3015 3016 3027
f 3027 3016 3028
f 3016 3017 3028
f 3028 3017 3029
f 3017 3018 3029
f 3029 3018 3030
f 3018 3019 3030
f 3030 3019 3031
f 3019 3020 3031
f 3031 3020 3032
f 3020 3021 3032
f 3032 3021 3033
f 3021 3010 3033
f 3033 3010 3022
f 3022 3023 3034
f 3034 3023 3035
f 3023 3024 3035
f 3035 3024 3036
f 3024 3025 3036
f 3036 3025 3037
f 3025 3026 3037
f 3037 3026 3038
f 3026 3027 3038
f 3038 3027 3039
f 3027 3028 3039
f 3039 3028 3040
f 3028 3029 3040
f 3040 3029 3041
f 3029 3030 3041
f 3041 3030 3042
f 3030 3031 3042
f 3042 3031 3043
f 3031 3032 3043
f 3043 3032 3044
f 3032 3033 3044
f 3044 3033 3045
f 3033 3022 3045
f 3045 3022 3034
f 3034 3035 3046
f 3046 3035 3047
f 3035 3036 3047
f 3047 3036 3048
f 3036 3037 3048
f 3048 3037 3049
f 3037 3038 3049
f 3049 3038 3050
f 3038 3039 3050
f 3050 3039 3051
f 3039 3040 3051
f 3051 3040 3052
f 3040 3041 3052
f 3052 3041 3053
f 3041 3042 3053
f 3053 3042 3054
f 3042 3043 3054
f 3054 3043 3055
f 3043 3044 3055
f 3055 3044 3056
f 3044 3045 3056
f 3056 3045 3057
f 3045 3034 3057
f 3057 3034 3046
f 3046 3047 3058
f 3058 3047 3059
f 3047 3048 3059
f 3059 3048 3060
f 3048 3049 3060
f 3060 3049 3061
f 3049 3050 3061
f 3061 3050 3062
f 3050 3051 3062
f 3062 3051 3063
f 3051 3052 3063
f 3063 3052 3064
f 3052 3053 3064
f 3064 3053 3065
f 3053 3054 3065
f 3065 3054 3066
f 3054 3055 3066
f 3066 3055 3067
f 3055 3056 3067
f 3067 3056 3068
f 3056 3057 3068
f 3068 3057 3069
f 3057 3046 3069
f 3069 3046 3058
f 3058 3059 3070
f 3070 3059 3071
f 3059 3060 3071
f 3071 3060 3072
f 3060 3061 3072
f 3072 3061 3073
f 3061 3062 3073
f 3073 3062 3074
f 3062 3063 3074
f 3074 3063 3075
f 3063 3064 3075
f 3075 3064 3076
f 3064 3065 3076
f 3076 3065 3077
f 3065 3066 3077
f 3077 3066 3078
f 3066 3067 3078
f 3078 3067 3079
f 3067 3068 3079
f 3079 3068 3080
f 3068 3069 3080
f 3080 3069 3081
f 3069 3058 3081
f 3081 3058 3070
f 3070 3071 3082
f 3082 3071 3083
f 3071 3072 3083
f 3083 3072 3084
f 3072 3073 3084
f 3084 3073 3085
f 3073 3074 3085
f 3085 3074 3086
f 3074 3075 3086
f 3086 3075 3087
f 3075 3076 3087
f 3087 3076 3088
f 3076 3077 3088
f 3088 3077 3089
f 3077 3078 3089
f 3089 3078 3090
f 3078 3079 3090
f 3090 3079 3091
f 3079 3080 3091
f 3091 3080 3092
f 3080 3081 3092
f 3092 3081 3093
f 3081 3070 3093
f 3093 3070 3082
f 3082 3083 3094
f 3094 3083 3095
f 3083 3084 3095
f 3095 3084 3096
f 3084 3085 3096
f 3096 3085 3097
f 3085 3086 3097
f 3097 3086 3098
f 3086 3087 3098
f 3098 3087 3099
f 3087 3088 3099
f 3099 3088 3100
f 3088 3089 3100
f 3100 3089 3101
f 3089 3090 3101
f 3101 3090 3102
f 3090 3091 3102
f 3102 3091 3103
f 3091 3092 3103
f 3103 3092 3104
f 3092 3093 3104
f 3104 3093 3105
f 3093 3082 3105
f 3105 3082 3094
f 3094 3095 3106
f 3106 3095 3107
f 3095 3096 3107
f 3107 3096 3108
f 3096 3097 3108
f 3108 3097 3109
f 3097 3098 3109
f 3109 3098 3110
f 3098 3099 3110
f 3110 3099 3111
f 3099 3100 3111
f 3111 3100 3112
f 3100 3101 3112
f 3112 3101 3113
f 3101 3102 3113
f 3113 3102 3114
f 3102 3103 3114
f 3114 3103 3115
f 3103 3104 3115
f 3115 3104 3116
f 3104 3105 3116
f 3116 3105 3117
f 3105 3094 3117
f 3117 3094 3106
f 3106 3107 3118
f 3118 3107 3119
f 3107 3108 3119
f 3119 3108 3120
f 3108 3109 3120
f 3120 3109 3121
f 3109 3110 3121
f 3121 3110 3122
f 3110 3111 3122
f 3122 3111 3123
f 3111 3112 3123
f 3123 3112 3124
f 3112 3113 3124
f 3124 3113 3125
f 3113 3114 3125
f 3125 3114 3126
f 3114 3115 3126
f 3126 3115 3127
f 3115 3116 3127
f 3127 3116 3128
f 3116 3117 3128
f 3128 3117 3129
f 3117 3106 3129
f 3129 3106 3118
f 3118 3119 3130
f 3130 3119 3131
f 3119 3120 3131
f 3131 3120 3132
f 3120 3121 3132
f 3132 3121 3133
f 3121 3122 3133
f 3133 3122 3134
f 3122 3123 3134
f 3134 3123 3135
f 3123 3124 3135
f 3135 3124 3136
f 3124 3125 3136
f 3136 3125 3137
f 3125 3126 3137
f 3137 3126 3138
f 3126 3127 3138
f 3138 3127 3139
f 3127 3128 3139
f 3139 3128 3140
f 3128 3129 3140
f 3140 3129 3141
f 3129 3118 3141
f 3141 3118 3130
f 3130 3131 3142
f 3142 3131 3143
f 3131 3132 3143
f 3143 3132 3144
f 3132 3133 3144
f 3144 3133 3145
f 3133 3134 3145
f 3145 3134 3146
f 3134 3135 3146
f 3146 3135 3147
f 3135 3136 3147
f 3147 3136 3148
f 3136 3137 3148
f 3148 3137 3149
f 3137 3138 3149
f 3149 3138 3150
f 3138 3139 3150
f 3150 3139 3151
f 3139 3140 3151
f 3151 3140 3152
f 3140 3141 3152
f 3152 3141 3153
f 3141 3130 3153
f 3153 3130 3142
f 3142 3143 3154
f 3154 3143 3155
f 3143 3144 3155
f 3155 3144 3156
f 3144 3145 3156
f 3156 3145 3157
f 3145 3146 3157
f 3157 3146 3158
f 3146 3147 3158
f 3158 3147 3159
f 3147 3148 3159
f 3159 3148 3160
f 3148 3149 3160
f 3160 3149 3161
f 3149 3150 3161
f 3161 3150 3162
f 3150 3151 3162
f 3162 3151 3163
f 3151 3152 3163
f 3163 3152 3164
f 3152 3153 3164
f 3164 3153 3165
f 3153 3142 3165
f 3165 3142 3154
f 3154 3155 3166
f 3166 3155 3167
f 3155 3156 3167
f 3167 3156 3168
f 3156 3157 3168
f 3168 3157 3169
f 3157 3158 3169
f 3169 3158 3170
f 3158 3159 3170
f 3170 3159 3171
f 3159 3160 3171
f 3171 3160 3172
f 3160 3161 3172
f 3172 3161 3173
f 3161 3162 3173
f 3173 3162 3174
f 3162 3163 3174
f 3174 3163 3175
f 3163 3164 3175
f 3175 3164 3176
f 3164 3165 3176
f 3176 3165 3177
f 3165 3154 3177
f 3177 3154 3166
f 3166 3167 3178
f 3178 3167 3179
f 3167 3168 3179
f 3179 3168 3180
f 3168 3169 3180
f 3180 3169 3181
f 3169 3170 3181
f 3181 3170 3182
f 3170 3171 3182
f 3182 3171 3183
f 3171 3172 3183
f 3183 3172 3184
f 3172 3173 3184
f 3184 3173 3185
f 3173 3174 3185
f 3185 3174 3186
f 3174 3175 3186
f 3186 3175 3187
f 3175 3176 3187
f 3187 3176 3188
f 3176 3177 3188
f 3188 3177 3189
f 3177 3166 3189
f 3189 3166 3178
f 3178 3179 3190
f 3190 3179 3191
f 3179 3180 3191
f 3191 3180 3192
f 3180 3181 3192
f 3192 3181 3193
f 3181 3182 3193
f 3193 3182 3194
f 3182 3183 3194
f 3194 3183 3195
f 3183 3184 3195
f 3195 3184 3196
f 3184 3185 3196
f 3196 3185 3197
f 3185 3186 3197
f 3197 3186 3198
f 3186 3187 3198
f 3198 3187 3199
f 3187 3188 3199
f 3199 3188 3200
f 3188 3189 3200
f 3200 3189 3201
f 3189 3178 3201
f 3201 3178 3190
f 3190 3191 3202
f 3202 3191 3203
f 3191 3192 3203
f 3203 3192 3204
f 3192 3193 3204
f 3204 3193 3205
f 3193 3194 3205
f 3205 3194 3206
f 3194 3195 3206
f 3206 3195 3207
f 3195 3196 3207
f 3207 3196 3208
f 3196 3197 3208
f 3208 3197 3209
f 3197 3198 3209
f 3209 3198 3210
f 3198 3199 3210
f 3210 3199 3211
f 3199 3200 3211
f 3211 3200 3212
f 3200 3201 3212
f 3212 3201 3213
f 3201 3190 3213
f 3213 3190 3202
f 3202 3203 3214
f 3214 3203 3215
f 3203 3204 3215
f 3215 3204 3216
f 3204 3205 3216
f 3216 3205 3217
f 3205 3206 3217
f 3217 3206 3218
f 3206 3207 3218
f 3218 3207 3219
f 3207 3208 3219
f 3219 3208 3220
f 3208 3209 3220
f 3220 3209 3221
f 3209 3210 3221
f 3221 3210 3222
f 3210 3211 3222
f 3222 3211 3223
f 3211 3212 3223
f 3223 3212 3224
f 3212 3213 3224
f 3224 3213 3225
f 3213 3202 3225
f 3225 3202 3214
f 3214 3215 3226
f 3226 3215 3227
f 3215 3216 3227
f 3227 3216 3228
f 3216 3217 3228
f 3228 3217 3229
f 3217 3218 3229
f 3229 3218 3230
f 3218 3219 3230
f 3230 3219 3231
f 3219 3220 3231
f 3231 3220 3232
f 3220 3221 3232
f 3232 3221 3233
f 3221 3222 3233
f 3233 3222 3234
f 3222 3223 3234
f 3234 3223 3235
f 3223 3224 3235
f 3235 3224 3236
f 3224 3225 3236
f 3236 3225 3237
f 3225 3214 3237
f 3237 3214 3226
f 3226 3227 3238
f 3238 3227 3239
f 3227 3228 3239
f 3239 3228 3240
f 3228 3229 3240
f 3240 3229 3241
f 3229 3230 3241
f 3241 3230 3242
f 3230 3231 3242
f 3242 3231 3243
f 3231 3232 3243
f 3243 3232 3244
f 3232 3233 3244
f 3244 3233 3245
f 3233 3234 3245
f 3245 3234 3246
f 3234 3235 3246
f 3246 3235 3247
f 3235 3236 3247
f 3247 3236 3248
f 3236 3237 3248
f 3248 3237 3249
f 3237 3226 3249
f 3249 3226 3238
f 3238 3239 3250
f 3250 3239 3251
f 3239 3240 3251
f 3251 3240 3252
f 3240 3241 3252
f 3252 3241 3253
f 3241 3242 3253
f 3253 3242 3254
f 3242 3243 3254
f 3254 3243 3255
f 3243 3244 3255
f 3255 3244 3256
f 3244 3245 3256
f 3256 3245 3257
f 3245 3246 3257
f 3257 3246 3258
f 3246 3247 3258
f 3258 3247 3259
f 3247 3248 3259
f 3259 3248 3260
f 3248 3249 3260
f 3260 3249 3261
f 3249 3238 3261
f 3261 3238 3250
f 3250 3251 3262
f 3262 3251 3263
f 3251 3252 3263
f 3263 3252 3264
f 3252 3253 3264
f 3264 3253 3265
f 3253 3254 3265
f 3265 3254 3266
f 3254 3255 3266
f 3266 3255 3267
f 3255 3256 3267
f 3267 3256 3268
f 3256 3257 3268
f 3268 3257 3269
f 3257 3258 3269
f 3269 3258 3270
f 3258 3259 3270
f 3270 3259 3271
f 3259 3260 3271
f 3271 3260 3272
f 3260 3261 3272
f 3272 3261 3273
f 3261 3250 3273
f 3273 3250 3262
f 3262 3263 3274
f 3274 3263 3275
f 3263 3264 3275
f 3275 3264 3276
f 3264 3265 3276
f 3276 3265 3277
f 3265 3266 3277
f 3277 3266 3278
f 3266 3267 3278
f 3278 3267 3279
f 3267 3268 3279
f 3279 3268 3280
f 3268 3269 3280
f 3280 3269 3281
f 3269 3270 3281
f 3281 3270 3282
f 3270 3271 3282
f 3282 3271 3283
f 3271 3272 3283
f 3283 3272 3284
f 3272 3273 3284
f 3284 3273 3285
f 3273 3262 3285
f 3285 3262 3274
f 3274 3275 3286
f 3286 3275 3287
f 3275 3276 3287
f 3287 3276 3288
f 3276 3277 3288
f 3288 3277 3289
f 3277 3278 3289
f 3289 3278 3290
f 3278 3279 3290
f 3290 3279 3291
f 3279 3280 3291
f 3291 3280 3292
f 3280 3281 3292
f 3292 3281 3293
f 3281 3282 3293
f 3293 3282 3294
f 3282 3283 3294
f 3294 3283 3295
f 3283 3284 3295
f 3295 3284 3296
f 3284 3285 3296
f 3296 3285 3297
f 3285 3274 3297
f 3297 3274 3286
f 3286 3287 3298
f 3298 3287 3299
f 3287 3288 3299
f 3299 3288 3300
f 3288 3289 3300
f 3300 3289 3301
f 3289 3290 3301
f 3301 3290 3302
f 3290 3291 3302
f 3302 3291 3303
f 3291 3292 3303
f 3303 3292 3304
f 3292 3293 3304
f 3304 3293 3305
f 3293 3294 3305
f 3305 3294 3306
f 3294 3295 3306
f 3306 3295 3307
f 3295 3296 3307
f 3307 3296 3308
f 3296 3297 3308
f 3308 3297 3309
f 3297 3286 3309
f 3309 3286 3298
f 3298 3299 3310
f 3310 3299 3311
f 3299 3300 3311
f 3311 3300 3312
f 3300 3301 3312
f 3312 3301 3313
f 3301 3302 3313
f 3313 3302 3314
f 3302 3303 3314
f 3314 3303 3315
f 3303 3304 3315
f 3315 3304 3316
f 3304 3305 3316
f 3316 3305 3317
f 3305 3306 3317
f 3317 3306 3318
f 3306 3307 3318
f 3318 3307 3319
f 3307 3308 3319
f 3319 3308 3320
f 3308 3309 3320
f 3320 3309 3321
f 3309 3298 3321
f 3321 3298 3310
f 3310 3311 3322
f 3322 3311 3323
f 3311 3312 3323
f 3323 3312 3324
f 3312 3313 3324
f 3324 3313 3325
f 3313 3314 3325
f 3325 3314 3326
f 3314 3315 3326
f 3326 3315 3327
f 3315 3316 3327
f 3327 3316 3328
f 3316 3317 3328
f 3328 3317 3329
f 3317 3318 3329
f 3329 3318 3330
f 3318 3319 3330
f 3330 3319 3331
f 3319 3320 3331
f 3331 3320 3332
f 3320 3321 3332
f 3332 3321 3333
f 3321 3310 3333
f 3333 3310 3322
f 3322 3323 3334
f 3334 3323 3335
f 3323 3324 3335
f 3335 3324 3336
f 3324 3325 3336
f 3336 3325 3337
f 3325 3326 3337
f 3337 3326 3338
f 3326 3327 3338
f 3338 3327 3339
f 3327 3328 3339
f 3339 3328 3340
f 3328 3329 3340
f 3340 3329 3341
f 3329 3330 3341
f 3341 3330 3342
f 3330 3331 3342
f 3342 3331 3343
f 3331 3332 3343
f 3343 3332 3344
f 3332 3333 3344
f 3344 3333 3345
f 3333 3322 3345
f 3345 3322 3334
f 3334 3335 3346
f 3346 3335 3347
f 3335 3336 3347
f 3347 3336 3348
f 3336 3337 3348
f 3348 3337 3349
f 3337 3338 3349
f 3349 3338 3350
f 3338 3339 3350
f 3350 3339 3351
f 3339 3340 3351
f 3351 3340 3352
f 3340 3341 3352
f 3352 3341 3353
f 3341 3342 3353
f 3353 3342 3354
f 3342 3343 3354
f 3354 3343 3355
f 3343 3344 3355
f 3355 3344 3356
f 3344 3345 3356
f 3356 3345 3357
f 3345 3334 3357
f 3357 3334 3346
f 3346 3347 3358
f 3358 3347 3359
f 3347 3348 3359
f 3359 3348 3360
f 3348 3349 3360
f 3360 3349 3361
f 3349 3350 3361
f 3361 3350 3362
f 3350 3351 3362
f 3362 3351 3363
f 3351 3352 3363
f 3363 3352 3364
f 3352 3353 3364
f 3364 3353 3365
f 3353 3354 3365
f 3365 3354 3366
f 3354 3355 3366
f 3366 3355 3367
f 3355 3356 3367
f 3367 3356 3368
f 3356 3357 3368
f 3368 3357 3369
f 3357 3346 3369
f 3369 3346 3358
f 3358 3359 3370
f 3370 3359 3371
f 3359 3360 3371
f 3371 3360 3372
f 3360 3361 3372
f 3372 3361 3373
f 3361 3362 3373
f 3373 3362 3374
f 3362 3363 3374
f 3374 3363 3375
f 3363 3364 3375
f 3375 3364 3376
f 3364 3365 3376
f 3376 3365 3377
f 3365 3366 3377
f 3377 3366 3378
f 3366 3367 3378
f 3378 3367 3379
f 3367 3368 3379
f 3379 3368 3380
f 3368 3369 3380
f 3380 3369 3381
f 3369 3358 3381
f 3381 3358 3370
f 3370 3371 3382
f 3382 3371 3383
f 3371 3372 3383
f 3383 3372 3384
f 3372 3373 3384
f 3384 3373 3385
f 3373 3374 3385
f 3385 3374 3386
f 3374 3375 3386
f 3386 3375 3387
f 3375 3376 3387
f 3387 3376 3388
f 3376 3377 3388
f 3388 3377 3389
f 3377 3378 3389
f 3389 3378 3390
f 3378 3379 3390
f 3390 3379 3391
f 3379 3380 3391
f 3391 3380 3392
f 3380 3381 3392
f 3392 3381 3393
f 3381 3370 3393
f 3393 3370 3382
f 3382 3383 3394
f 3394 3383 3395
f 3383 3384 3395
f 3395 3384 3396
f 3384 3385 3396
f 3396 3385 3397
f 3385 3386 3397
f 3397 3386 3398
f 3386 3387 3398
f 3398 3387 3399
f 3387 3388 3399
f 3399 3388 3400
f 3388 3389 3400
f 3400 3389 3401
f 3389 3390 3401
f 3401 3390 3402
f 3390 3391 3402
f 3402 3391 3403
f 3391 3392 3403
f 3403 3392 3404
f 3392 3393 3404
f 3404 3393 3405
f 3393 3382 3405
f 3405 3382 3394
f 3394 3395 3406
f 3406 3395 3407
f 3395 3396 3407
f 3407 3396 3408
f 3396 3397 3408
f 3408 3397 3409
f 3397 3398 3409
f 3409 3398 3410
f 3398 3399 3410
f 3410 3399 3411
f 3399 3400 3411
f 3411 3400 3412
f 3400 3401 3412
f 3412 3401 3413
f 3401 3402 3413
f 3413 3402 3414
f 3402 3403 3414
f 3414 3403 3415
f 3403 3404 3415
f 3415 3404 3416
f 3404 3405 3416
f 3416 3405 3417
f 3405 3394 3417
f 3417 3394 3406
f 3406 3407 3418
f 3418 3407 3419
f 3407 3408 3419
f 3419 3408 3420
f 3408 3409 3420
f 3420 3409 3421
f 3409 3410 3421
f 3421 3410 3422
f 3410 3411 3422
f 3422 3411 3423
f 3411 3412 3423
f 3423 3412 3424
f 3412 3413 3424
f 3424 3413 3425
f 3413 3414 3425
f 3425 3414 3426
f 3414 3415 3426
f 3426 3415 3427
f 3415 3416 3427
f 3427 3416 3428
f 3416 3417 3428
f 3428 3417 3429
f 3417 3406 3429
f 3429 3406 3418
f 3418 3419 3430
f 3430 3419 3431
f 3419 3420 3431
f 3431 3420 3432
f 3420 3421 3432
f 3432 3421 3433
f 3421 3422 3433
f 3433 3422 3434
f 3422 3423 3434
f 3434 3423 3435
f 3423 3424 3435
f 3435 3424 3436
f 3424 3425 3436
f 3436 3425 3437
f 3425 3426 3437
f 3437 3426 3438
f 3426 3427 3438
f 3438 3427 3439
f 3427 3428 3439
f 3439 3428 3440
f 3428 3429 3440
f 3440 3429 3441
f 3429 3418 3441
f 3441 3418 3430
f 3430 3431 3442
f 3442 3431 3443
f 3431 3432 3443
f 3443 3432 3444
f 3432 3433 3444
f 3444 3433 3445
f 3433 3434 3445
f 3445 3434 3446
f 3434 3435 3446
f 3446 3435 3447
f 3435 3436 3447
f 3447 3436 3448
f 3436 3437 3448
f 3448 3437 3449
f 3437 3438 3449
f 3449 3438 3450
f 3438 3439 3450
f 3450 3439 3451
f 3439 3440 3451
f 3451 3440 3452
f 3440 3441 3452
f 3452 3441 3453
f 3441 3430 3453
f 3453 3430 3442
f 3442 3443 3454
f 3454 3443 3455
f 3443 3444 3455
f 3455 3444 3456
f 3444 3445 3456
f 3456 3445 3457
f 3445 3446 3457
f 3457 3446 3458
f 3446 3447 3458
f 3458 3447 3459
f 3447 3448 3459
f 3459 3448 3460
f 3448 3449 3460
f 3460 3449 3461
f 3449 3450 3461
f 3461 3450 3462
f 3450 3451 3462
f 3462 3451 3463
f 3451 3452 3463
f 3463 3452 3464
f 3452 3453 3464
f 3464 3453 3465
f 3453 3442 3465
f 3465 3442 3454
f 3454 3455 3466
f 3466 3455 3467
f 3455 3456 3467
f 3467 3456 3468
f 3456 3457 3468
f 3468 3457 3469
f 3457 3458 3469
f 3469 3458 3470
f 3458 3459 3470
f 3470 3459 3471
f 3459 3460 3471
f 3471 3460 3472
f 3460 3461 3472
f 3472 3461 3473
f 3461 3462 3473
f 3473 3462 3474
f 3462 3463 3474
f 3474 3463 3475
f 3463 3464 3475
f 3475 3464 3476
f 3464 3465 3476
f 3476 3465 3477
f 3465 3454 3477
f 3477 3454 3466
f 3466 3467 3478
f 3478 3467 3479
f 3467 3468 3479
f 3479 3468 3480
f 3468 3469 3480
f 3480 3469 3481
f 3469 3470 3481
f 3481 3470 3482
f 3470 3471 3482
f 3482 3471 3483
f 3471 3472 3483
f 3483 3472 3484
f 3472 3473 3484
f 3484 3473 3485
f 3473 3474 3485
f 3485 3474 3486
f 3474 3475 3486
f 3486 3475 3487
f 3475 3476 3487
f 3487 3476 3488
f 3476 3477 3488
f 3488 3477 3489
f 3477 3466 3489
f 3489 3466 3478
f 3478 3479 3490
f 3490 3479 3491
f 3479 3480 3491
f 3491 3480 3492
f 3480 3481 3492
f 3492 3481 3493
f 3481 3482 3493
f 3493 3482 3494
f 3482 3483 3494
f 3494 3483 3495
f 3483 3484 3495
f 3495 3484 3496
f 3484 3485 3496
f 3496 3485 3497
f 3485 3486 3497
f 3497 3486 3498
f 3486 3487 3498
f 3498 3487 3499
f 3487 3488 3499
f 3499 3488 3500
f 3488 3489 3500
f 3500 3489 3501
f 3489 3478 3501
f 3501 3478 3490
f 3490 3491 3502
f 3502 3491 3503
f 3491 3492 3503
f 3503 3492 3504
f 3492 3493 3504
f 3504 3493 3505
f 3493 3494 3505
f 3505 3494 3506
f 3494 3495 3506
f 3506 3495 3507
f 3495 3496 3507
f 3507 3496 3508
f 3496 3497 3508
f 3508 3497 3509
f 3497 3498 3509
f 3509 3498 3510
f 3498 3499 3510
f 3510 3499 3511
f 3499 3500 3511
f 3511 3500 3512
f 3500 3501 3512
f 3512 3501 3513
f 3501 3490 3513
f 3513 3490 3502
f 3502 3503 3514
f 3514 3503 3515
f 3503 3504 3515
f 3515 3504 3516
f 3504 3505 3516
f 3516 3505 3517
f 3505 3506 3517
f 3517 3506 3518
f 3506 3507 3518
f 3518 3507 3519
f 3507 3508 3519
f 3519 3508 3520
f 3508 3509 3520
f 3520 3509 3521
f 3509 3510 3521
f 3521 3510 3522
f 3510 3511 3522
f 3522 3511 3523
f 3511 3512 3523
f 3523 3512 3524
f 3512 3513 3524
f 3524 3513 3525
f 3513 3502 3525
f 3525 3502 3514
f 3514 3515 3526
f 3526 3515 3527
f 3515 3516 3527
f 3527 3516 3528
f 3516 3517 3528
f 3528 3517 3529
f 3517 3518 3529
f 3529 3518 3530
f 3518 3519 3530
f 3530 3519 3531
f 3519 3520 3531
f 3531 3520 3532
f 3520 3521 3532
f 3532 3521 3533
f 3521 3522 3533
f 3533 3522 3534
f 3522 3523 3534
f 3534 3523 3535
f 3523 3524 3535
f 3535 3524 3536
f 3524 3525 3536
f 3536 3525 3537
f 3525 3514 3537
f 3537 3514 3526
f 3526 3527 3538
f 3538 3527 3539
f 3527 3528 3539
f 3539 3528 3540
f 3528 3529 3540
f 3540 3529 3541
f 3529 3530 3541
f 3541 3530 3542
f 3530 3531 3542
f 3542 3531 3543
f 3531 3532 3543
f 3543 3532 3544
f 3532 3533 3544
f 3544 3533 3545
f 3533 3534 3545
f 3545 3534 3546
f 3534 3535 3546
f 3546 3535 3547
f 3535 3536 3547
f 3547 3536 3548
f 3536 3537 3548
f 3548 3537 3549
f 3537 3526 3549
f 3549 3526 3538
f 3538 3539 3550
f 3550 3539 3551
f 3539 3540 3551
f 3551 3540 3552
f 3540 3541 3552
f 3552 3541 3553
f 3541 3542 3553
f 3553 3542 3554
f 3542 3543 3554
f 3554 3543 3555
f 3543 3544 3555
f 3555 3544 3556
f 3544 3545 3556
f 3556 3545 3557
f 3545 3546 3557
f 3557 3546 3558
f 3546 3547 3558
f 3558 3547 3559
f 3547 3548 3559
f 3559 3548 3560
f 3548 3549 3560
f 3560 3549 3561
f 3549 3538 3561
f 3561 3538 3550
f 3550 3551 3562
f 3562 3551 3563
f 3551 3552 3563
f 3563 3552 3564
f 3552 3553 3564
f 3564 3553 3565
f 3553 3554 3565
f 3565 3554 3566
f 3554 3555 3566
f 3566 3555 3567
f 3555 3556 3567
f 3567 3556 3568
f 3556 3557 3568
f 3568 3557 3569
f 3557 3558 3569
f 3569 3558 3570
f 3558 3559 3570
f 3570 3559 3571
f 3559 3560 3571
f 3571 3560 3572
f 3560 3561 3572
f 3572 3561 3573
f 3561 3550 3573
f 3573 3550 3562
f 3562 3563 3574
f 3574 3563 3575
f 3563 3564 3575
f 3575 3564 3576
f 3564 3565 3576
f 3576 3565 3577
f 3565 3566 3577
f 3577 3566 3578
f 3566 3567 3578
f 3578 3567 3579
f 3567 3568 3579
f 3579 3568 3580
f 3568 3569 3580
f 3580 3569 3581
f 3569 3570 3581
f 3581 3570 3582
f 3570 3571 3582
f 3582 3571 3583
f 3571 3572 3583
f 3583 3572 3584
f 3572 3573 3584
f 3584 3573 3585
f 3573 3562 3585
f 3585 3562 3574
f 3574 3575 3586
f 3586 3575 3587
f 3575 3576 3587
f 3587 3576 3588
f 3576 3577 3588
f 3588 3577 3589
f 3577 3578 3589
f 3589 3578 3590
f 3578 3579 3590
f 3590 3579 3591
f 3579 3580 3591
f 3591 3580 3592
f 3580 3581 3592
f 3592 3581 3593
f 3581 3582 3593
f 3593 3582 3594
f 3582 3583 3594
f 3594 3583 3595
f 3583 3584 3595
f 3595 3584 3596
f 3584 3585 3596
f 3596 3585 3597
f 3585 3574 3597
f 3597 3574 3586
f 3586 3587 3598
f 3598 3587 3599
f 3587 3588 3599
f 3599 3588 3600
f 3588 3589 3600
f 3600 3589 3601
f 3589 3590 3601
f 3601 3590 3602
f 3590 3591 3602
f 3602 3591 3603
f 3591 3592 3603
f 3603 3592 3604
f 3592 3593 3604
f 3604 3593 3605
f 3593 3594 3605
f 3605 3594 3606
f 3594 3595 3606
f 3606 3595 3607
f 3595 3596 3607
f 3607 3596 3608
f 3596 3597 3608
f 3608 3597 3609
f 3597 3586 3609
f 3609 3586 3598
f 3598 3599 3610
f 3610 3599 3611
f 3599 3600 3611
f 3611 3600 3612
f 3600 3601 3612
f 3612 3601 3613
f 3601 3602 3613
f 3613 3602 3614
f 3602 3603 3614
f 3614 3603 3615
f 3603 3604 3615
f 3615 3604 3616
f 3604 3605 3616
f 3616 3605 3617
f 3605 3606 3617
f 3617 3606 3618
f 3606 3607 3618
f 3618 3607 3619
f 3607 3608 3619
f 3619 3608 3620
f 3608 3609 3620
f 3620 3609 3621
f 3609 3598 3621
f 3621 3598 3610
f 3610 3611 3622
f 3622 3611 3623
f 3611 3612 3623
f 3623 3612 3624
f 3612 3613 3624
f 3624 3613 3625
f 3613 3614 3625
f 3625 3614 3626
f 3614 3615 3626
f 3626 3615 3627
f 3615 3616 3627
f 3627 3616 3628
f 3616 3617 3628
f 3628 3617 3629
f 3617 3618 3629
f 3629 3618 3630
f 3618 3619 3630
f 3630 3619 3631
f 3619 3620 3631
f 3631 3620 3632
f 3620 3621 3632
f 3632 3621 3633
f 3621 3610 3633
f 3633 3610 3622
f 3622 3623 3634
f 3634 3623 3635
f 3623 3624 3635
f 3635 3624 3636
f 3624 3625 3636
f 3636 3625 3637
f 3625 3626 3637
f 3637 3626 3638
f 3626 3627 3638
f 3638 3627 3639
f 3627 3628 3639
f 3639 3628 3640
f 3628 3629 3640
f 3640 3629 3641
f 3629 3630 3641
f 3641 3630 3642
f 3630 3631 3642
f 3642 3631 3643
f 3631 3632 3643
f 3643 3632 3644
f 3632 3633 3644
f 3644 3633 3645
f 3633 3622 3645
f 3645 3622 3634
f 3634 3635 3646
f 3646 3635 3647
f 3635 3636 3647
f 3647 3636 3648
f 3636 3637 3648
f 3648 3637 3649
f 3637 3638 3649
f 3649 3638 3650
f 3638 3639 3650
f 3650 3639 3651
f 3639 3640 3651
f 3651 3640 3652
f 3640 3641 3652
f 3652 3641 3653
f 3641 3642 3653
f 3653 3642 3654
f 3642 3643 3654
f 3654 3643 3655
f 3643 3644 3655
f 3655 3644 3656
f 3644 3645 3656
f 3656 3645 3657
f 3645 3634 3657
f 3657 3634 3646
f 3646 3647 3658
f 3658 3647 3659
f 3647 3648 3659
f 3659 3648 3660
f 3648 3649 3660
f 3660 3649 3661
f 3649 3650 3661
f 3661 3650 3662
f 3650 3651 3662
f 3662 3651 3663
f 3651 3652 3663
f 3663 3652 3664
f 3652 3653 3664
f 3664 3653 3665
f 3653 3654 3665
f 3665 3654 3666
f 3654 3655 3666
f 3666 3655 3667
f 3655 3656 3667
f 3667 3656 3668
f 3656 3657 3668
f 3668 3657 3669
f 3657 3646 3669
f 3669 3646 3658
f 3658 3659 3670
f 3670 3659 3671
f 3659 3660 3671
f 3671 3660 3672
f 3660 3661 3672
f 3672 3661 3673
f 3661 3662 3673
f 3673 3662 3674
f 3662 3663 3674
f 3674 3663 3675
f 3663 3664 3675
f 3675 3664 3676
f 3664 3665 3676
f 3676 3665 3677
f 3665 3666 3677
f 3677 3666 3678
f 3666 3667 3678
f 3678 3667 3679
f 3667 3668 3679
f 3679 3668 3680
f 3668 3669 3680
f 3680 3669 3681
f 3669 3658 3681
f 3681 3658 3670
f 3670 3671 3682
f 3682 3671 3683
f 3671 3672 3683
f 3683 3672 3684
f 3672 3673 3684
f 3684 3673 3685
f 3673 3674 3685
f 3685 3674 3686
f 3674 3675 3686
f 3686 3675 3687
f 3675 3676 3687
f 3687 3676 3688
f 3676 3677 3688
f 3688 3677 3689
f 3677 3678 3689
f 3689 3678 3690
f 3678 3679 3690
f 3690 3679 3691
f 3679 3680 3691
f 3691 3680 3692
f 3680 3681 3692
f 3692 3681 3693
f 3681 3670 3693
f 3693 3670 3682
f 3682 3683 3694
f 3694 3683 3695
f 3683 3684 3695
f 3695 3684 3696
f 3684 3685 3696
f 3696 3685 3697
f 3685 3686 3697
f 3697 3686 3698
f 3686 3687 3698
f 3698 3687 3699
f 3687 3688 3699
f 3699 3688 3700
f 3688 3689 3700
f 3700 3689 3701
f 3689 3690 3701
f 3701 3690 3702
f 3690 3691 3702
f 3702 3691 3703
f 3691 3692 3703
f 3703 3692 3704
f 3692 3693 3704
f 3704 3693 3705
f 3693 3682 3705
f 3705 3682 3694
f 3694 3695 3706
f 3706 3695 3707
f 3695 3696 3707
f 3707 3696 3708
f 3696 3697 3708
f 3708 3697 3709
f 3697 3698 3709
f 3709 3698 3710
f 3698 3699 3710
f 3710 3699 3711
f 3699 3700 3711
f 3711 3700 3712
f 3700 3701 3712
f 3712 3701 3713
f 3701 3702 3713
f 3713 3702 3714
f 3702 3703 3714
f 3714 3703 3715
f 3703 3704 3715
f 3715 3704 3716
f 3704 3705 3716
f 3716 3705 3717
f 3705 3694 3717
f 3717 3694 3706
f 3706 3707 3718
f 3718 3707 3719
f 3707 3708 3719
f 3719 3708 3720
f 3708 3709 3720
f 3720 3709 3721
f 3709 3710 3721
f 3721 3710 3722
f 3710 3711 3722
f 3722 3711 3723
f 3711 3712 3723
f 3723 3712 3724
f 3712 3713 3724
f 3724 3713 3725
f 3713 3714 3725
f 3725 3714 3726
f 3714 3715 3726
f 3726 3715 3727
f 3715 3716 3727
f 3727 3716 3728
f 3716 3717 3728
f 3728 3717 3729
f 3717 3706 3729
f 3729 3706 3718
f 3718 3719 3730
f 3730 3719 3731
f 3719 3720 3731
f 3731 3720 3732
f 3720 3721 3732
f 3732 3721 3733
f 3721 3722 3733
f 3733 3722 3734
f 3722 3723 3734
f 3734 3723 3735
f 3723 3724 3735
f 3735 3724 3736
f 3724 3725 3736
f 3736 3725 3737
f 3725 3726 3737
f 3737 3726 3738
f 3726 3727 3738
f 3738 3727 3739
f 3727 3728 3739
f 3739 3728 3740
f 3728 3729 3740
f 3740 3729 3741
f 3729 3718 3741
f 3741 3718 3730
f 3730 3731 3742
f 3742 3731 3743
f 3731 3732 3743
f 3743 3732 3744
f 3732 3733 3744
f 3744 3733 3745
f 3733 3734 3745
f 3745 3734 3746
f 3734 3735 3746
f 3746 3735 3747
f 3735 3736 3747
f 3747 3736 3748
f 3736 3737 3748
f 3748 3737 3749
f 3737 3738 3749
f 3749 3738 3750
f 3738 3739 3750
f 3750 3739 3751
f 3739 3740 3751
f 3751 3740 3752
f 3740 3741 3752
f 3752 3741 3753
f 3741 3730 3753
f 3753 3730 3742
f 3742 3743 3754
f 3754 3743 3755
f 3743 3744 3755
f 3755 3744 3756
f 3744 3745 3756
f 3756 3745 3757
f 3745 3746 3757
f 3757 3746 3758
f 3746 3747 3758
f 3758 3747 3759
f 3747 3748 3759
f 3759 3748 3760
f 3748 3749 3760
f 3760 3749 3761
f 3749 3750 3761
f 3761 3750 3762
f 3750 3751 3762
f 3762 3751 3763
f 3751 3752 3763
f 3763 3752 3764
f 3752 3753 3764
f 3764 3753 3765
f 3753 3742 3765
f 3765 3742 3754
f 3754 3755 3766
f 3766 3755 3767
f 3755 3756 3767
f 3767 3756 3768
f 3756 3757 3768
f 3768 3757 3769
f 3757 3758 3769
f 3769 3758 3770
f 3758 3759 3770
f 3770 3759 3771
f 3759 3760 3771
f 3771 3760 3772
f 3760 3761 3772
f 3772 3761 3773
f 3761 3762 3773
f 3773 3762 3774
f 3762 3763 3774
f 3774 3763 3775
f 3763 3764 3775
f 3775 3764 3776
f 3764 3765 3776
f 3776 3765 3777
f 3765 3754 3777
f 3777 3754 3766
f 3766 3767 3778
f 3778 3767 3779
f 3767 3768 3779
f 3779 3768 3780
f 3768 3769 3780
f 3780 3769 3781
f 3769 3770 3781
f 3781 3770 3782
f 3770 3771 3782
f 3782 3771 3783
f 3771 3772 3783
f 3783 3772 3784
f 3772 3773 3784
f 3784 3773 3785
f 3773 3774 3785
f 3785 3774 3786
f 3774 3775 3786
f 3786 3775 3787
f 3775 3776 3787
f 3787 3776 3788
f 3776 3777 3788
f 3788 3777 3789
f 3777 3766 3789
f 3789 3766 3778
f 3778 3779 3790
f 3790 3779 3791
f 3779 3780 3791
f 3791 3780 3792
f 3780 3781 3792
f 3792 3781 3793
f 3781 3782 3793
f 3793 3782 3794
f 3782 3783 3794
f 3794 3783 3795
f 3783 3784 3795
f 3795 3784 3796
f 3784 3785 3796
f 3796 3785 3797
f 3785 3786 3797
f 3797 3786 3798
f 3786 3787 3798
f 3798 3787 3799
f 3787 3788 3799
f 3799 3788 3800
f 3788 3789 3800
f 3800 3789 3801
f 3789 3778 3801
f 3801 3778 3790
f 3790 3791 3802
f 3802 3791 3803
f 3791 3792 3803
f 3803 3792 3804
f 3792 3793 3804
f 3804 3793 3805
f 3793 3794 3805
f 3805 3794 3806
f 3794 3795 3806
f 3806 3795 3807
f 3795 3796 3807
f 3807 3796 3808
f 3796 3797 3808
f 3808 3797 3809
f 3797 3798 3809
f 3809 3798 3810
f 3798 3799 3810
f 3810 3799 3811
f 3799 3800 3811
f 3811 3800 3812
f 3800 3801 3812
f 3812 3801 3813
f 3801 3790 3813
f 3813 3790 3802
f 3802 3803 3814
f 3814 3803 3815
f 3803 3804 3815
f 3815 3804 3816
f 3804 3805 3816
f 3816 3805 3817
f 3805 3806 3817
f 3817 3806 3818
f 3806 3807 3818
f 3818 3807 3819
f 3807 3808 3819
f 3819 3808 3820
f 3808 3809 3820
f 3820 3809 3821
f 3809 3810 3821
f 3821 3810 3822
f 3810 3811 3822
f 3822 3811 3823
f 3811 3812 3823
f 3823 3812 3824
f 3812 3813 3824
f 3824 3813 3825
f 3813 3802 3825
f 3825 3802 3814
f 3814 3815 3826
f 3826 3815 3827
f 3815 3816 3827
f 3827 3816 3828
f 3816 3817 3828
f 3828 3817 3829
f 3817 3818 3829
f 3829 3818 3830
f 3818 3819 3830
f 3830 3819 3831
f 3819 3820 3831
f 3831 3820 3832
f 3820 3821 3832
f 3832 3821 3833
f 3821 3822 3833
f 3833 3822 3834
f 3822 3823 3834
f 3834 3823 3835
f 3823 3824 3835
f 3835 3824 3836
f 3824 3825 3836
f 3836 3825 3837
f 3825 3814 3837
f 3837 3814 3826
f 3826 3827 3838
f 3838 3827 3839
f 3827 3828 3839
f 3839 3828 3840
f 3828 3829 3840
f 3840 3829 3841
f 3829 3830 3841
f 3841 3830 3842
f 3830 3831 3842
f 3842 3831 3843
f 3831 3832 3843
f 3843 3832 3844
f 3832 3833 3844
f 3844 3833 3845
f 3833 3834 3845
f 3845 3834 3846
f 3834 3835 3846
f 3846 3835 3847
f 3835 3836 3847
f 3847 3836 3848
f 3836 3837 3848
f 3848 3837 3849
f 3837 3826 3849
f 3849 3826 3838
f 3838 3839 3850
f 3850 3839 3851
f 3839 3840 3851
f 3851 3840 3852
f 3840 3841 3852
f 3852 3841 3853
f 3841 3842 3853
f 3853 3842 3854
f 3842 3843 3854
f 3854 3843 3855
f 3843 3844 3855
f 3855 3844 3856
f 3844 3845 3856
f 3856 3845 3857
f 3845 3846 3857
f 3857 3846 3858
f 3846 3847 3858
f 3858 3847 3859
f 3847 3848 3859
f 3859 3848 3860
f 3848 3849 3860
f 3860 3849 3861
f 3849 3838 3861
f 3861 3838 3850
f 3850 3851 3862
f 3862 3851 3863
f 3851 3852 3863
f 3863 3852 3864
f 3852 3853 3864
f 3864 3853 3865
f 3853 3854 3865
f 3865 3854 3866
f 3854 3855 3866
f 3866 3855 3867
f 3855 3856 3867
f 3867 3856 3868
f 3856 3857 3868
f 3868 3857 3869
f 3857 3858 3869
f 3869 3858 3870
f 3858 3859 3870
f 3870 3859 3871
f 3859 3860 3871
f 3871 3860 3872
f 3860 3861 3872
f 3872 3861 3873
f 3861 3850 3873
f 3873 3850 3862
f 3862 3863 3874
f 3874 3863 3875
f 3863 3864 3875
f 3875 3864 3876
f 3864 3865 3876
f 3876 3865 3877
f 3865 3866 3877
f 3877 3866 3878
f 3866 3867 3878
f 3878 3867 3879
f 3867 3868 3879
f 3879 3868 3880
f 3868 3869 3880
f 3880 3869 3881
f 3869 3870 3881
f 3881 3870 3882
f 3870 3871 3882
f 3882 3871 3883
f 3871 3872 3883
f 3883 3872 3884
f 3872 3873 3884
f 3884 3873 3885
f 3873 3862 3885
f 3885 3862 3874
f 3874 3875 3886
f 3886 3875 3887
f 3875 3876 3887
f 3887 3876 3888
f 3876 3877 3888
f 3888 3877 3889
f 3877 3878 3889
f 3889 3878 3890
f 3878 3879 3890
f 3890 3879 3891
f 3879 3880 3891
f 3891 3880 3892
f 3880 3881 3892
f 3892 3881 3893
f 3881 3882 3893
f 3893 3882 3894
f 3882 3883 3894
f 3894 3883 3895
f 3883 3884 3895
f 3895 3884 3896
f 3884 3885 3896
f 3896 3885 3897
f 3885 3874 3897
f 3897 3874 3886
f 3886 3887 3898
f 3898 3887 3899
f 3887 3888 3899
f 3899 3888 3900
f 3888 3889 3900
f 3900 3889 3901
f 3889 3890 3901
f 3901 3890 3902
f 3890 3891 3902
f 3902 3891 3903
f 3891 3892 3903
f 3903 3892 3904
f 3892 3893 3904
f 3904 3893 3905
f 3893 3894 3905
f 3905 3894 3906
f 3894 3895 3906
f 3906 3895 3907
f 3895 3896 3907
f 3907 3896 3908
f 3896 3897 3908
f 3908 3897 3909
f 3897 3886 3909
f 3909 3886 3898
f 3898 3899 3910
f 3910 3899 3911
f 3899 3900 3911
f 3911 3900 3912
f 3900 3901 3912
f 3912 3901 3913
f 3901 3902 3913
f 3913 3902 3914
f 3902 3903 3914
f 3914 3903 3915
f 3903 3904 3915
f 3915 3904 3916
f 3904 3905 3916
f 3916 3905 3917
f 3905 3906 3917
f 3917 3906 3918
f 3906 3907 3918
f 3918 3907 3919
f 3907 3908 3919
f 3919 3908 3920
f 3908 3909 3920
f 3920 3909 3921
f 3909 3898 3921
f 3921 3898 3910
f 3910 3911 3922
f 3922 3911 3923
f 3911 3912 3923
f 3923 3912 3924
f 3912 3913 3924
f 3924 3913 3925
f 3913 3914 3925
f 3925 3914 3926
f 3914 3915 3926
f 3926 3915 3927
f 3915 3916 3927
f 3927 3916 3928
f 3916 3917 3928
f 3928 3917 3929
f 3917 3918 3929
f 3929 3918 3930
f 3918 3919 3930
f 3930 3919 3931
f 3919 3920 3931
f 3931 3920 3932
f 3920 3921 3932
f 3932 3921 3933
f 3921 3910 3933
f 3933 3910 3922
f 3922 3923 3934
f 3934 3923 3935
f 3923 3924 3935
f 3935 3924 3936
f 3924 3925 3936
f 3936 3925 3937
f 3925 3926 3937
f 3937 3926 3938
f 3926 3927 3938
f 3938 3927 3939
f 3927 3928 3939
f 3939 3928 3940
f 3928 3929 3940
f 3940 3929 3941
f 3929 3930 3941
f 3941 3930 3942
f 3930 3931 3942
f 3942 3931 3943
f 3931 3932 3943
f 3943 3932 3944
f 3932 3933 3944
f 3944 3933 3945
f 3933 3922 3945
f 3945 3922 3934
f 3934 3935 3946
f 3946 3935 3947
f 3935 3936 3947
f 3947 3936 3948
f 3936 3937 3948
f 3948 3937 3949
f 3937 3938 3949
f 3949 3938 3950
f 3938 3939 3950
f 3950 3939 3951
f 3939 3940 3951
f 3951 3940 3952
f 3940 3941 3952
f 3952 3941 3953
f 3941 3942 3953
f 3953 3942 3954
f 3942 3943 3954
f 3954 3943 3955
f 3943 3944 3955
f 3955 3944 3956
f 3944 3945 3956
f 3956 3945 3957
f 3945 3934 3957
f 3957 3934 3946
f 3946 3947 3958
f 3958 3947 3959
f 3947 3948 3959
f 3959 3948 3960
f 3948 3949 3960
f 3960 3949 3961
f 3949 3950 3961
f 3961 3950 3962
f 3950 3951 3962
f 3962 3951 3963
f 3951 3952 3963
f 3963 3952 3964
f 3952 3953 3964
f 3964 3953 3965
f 3953 3954 3965
f 3965 3954 3966
f 3954 3955 3966
f 3966 3955 3967
f 3955 3956 3967
f 3967 3956 3968
f 3956 3957 3968
f 3968 3957 3969
f 3957 3946 3969
f 3969 3946 3958
f 3958 3959 3970
f 3970 3959 3971
f 3959 3960 3971
f 3971 3960 3972
f 3960 3961 3972
f 3972 3961 3973
f 3961 3962 3973
f 3973 3962 3974
f 3962 3963 3974
f 3974 3963 3975
f 3963 3964 3975
f 3975 3964 3976
f 3964 3965 3976
f 3976 3965 3977
f 3965 3966 3977
f 3977 3966 3978
f 3966 3967 3978
f 3978 3967 3979
f 3967 3968 3979
f 3979 3968 3980
f 3968 3969 3980
f 3980 3969 3981
f 3969 3958 3981
f 3981 3958 3970
f 3970 3971 3982
f 3982 3971 3983
f 3971 3972 3983
f 3983 3972 3984
f 3972 3973 3984
f 3984 3973 3985
f 3973 3974 3985
f 3985 3974 3986
f 3974 3975 3986
f 3986 3975 3987
f 3975 3976 3987
f 3987 3976 3988
f 3976 3977 3988
f 3988 3977 3989
f 3977 3978 3989
f 3989 3978 3990
f 3978 3979 3990
f 3990 3979 3991
f 3979 3980 3991
f 3991 3980 3992
f 3980 3981 3992
f 3992 3981 3993
f 3981 3970 3993
f 3993 3970 3982
f 3982 3983 3994
f 3994 3983 3995
f 3983 3984 3995
f 3995 3984 3996
f 3984 3985 3996
f 3996 3985 3997
f 3985 3986 3997
f 3997 3986 3998
f 3986 3987 3998
f 3998 3987 3999
f 3987 3988 3999
f 3999 3988 4000
f 3988 3989 4000
f 4000 3989 4001
f 3989 3990 4001
f 4001 3990 4002
f 3990 3991 4002
f 4002 3991 4003
f 3991 3992 4003
f 4003 3992 4004
f 3992 3993 4004
f 4004 3993 4005
f 3993 3982 4005
f 4005 3982 3994
f 3994 3995 4006
f 4006 3995 4007
f 3995 3996 4007
f 4007 3996 4008
f 3996 3997 4008
f 4008 3997 4009
f 3997 3998 4009
f 4009 3998 4010
f 3998 3999 4010
f 4010 3999 4011
f 3999 4000 4011
f 4011 4000 4012
f 4000 4001 4012
f 4012 4001 4013
f 4001 4002 4013
f 4013 4002 4014
f 4002 4003 4014
f 4014 4003 4015
f 4003 4004 4015
f 4015 4004 4016
f 4004 4005 4016
f 4016 4005 4017
f 4005 3994 4017
f 4017 3994 4006
f 4006 4007 4018
f 4018 4007 4019
f 4007 4008 4019
f 4019 4008 4020
f 4008 4009 4020
f 4020 4009 4021
f 4009 4010 4021
f 4021 4010 4022
f 4010 4011 4022
f 4022 4011 4023
f 4011 4012 4023
f 4023 4012 4024
f 4012 4013 4024
f 4024 4013 4025
f 4013 4014 4025
f 4025 4014 4026
f 4014 4015 4026
f 4026 4015 4027
f 4015 4016 4027
f 4027 4016 4028
f 4016 4017 4028
f 4028 4017 4029
f 4017 4006 4029
f 4029 4006 4018
f 4018 4019 4030
f 4030 4019 4031
f 4019 4020 4031
f 4031 4020 4032
f 4020 4021 4032
f 4032 4021 4033
f 4021 4022 4033
f 4033 4022 4034
f 4022 4023 4034
f 4034 4023 4035
f 4023 4024 4035
f 4035 4024 4036
f 4024 4025 4036
f 4036 4025 4037
f 4025 4026 4037
f 4037 4026 4038
f 4026 4027 4038
f 4038 4027 4039
f 4027 4028 4039
f 4039 4028 4040
f 4028 4029 4040
f 4040 4029 4041
f 4029 4018 4041
f 4041 4018 4030
f 4030 4031 4042
f 4042 4031 4043
f 4031 4032 4043
f 4043 4032 4044
f 4032 4033 4044
f 4044 4033 4045
f 4033 4034 4045
f 4045 4034 4046
f 4034 4035 4046
f 4046 4035 4047
f 4035 4036 4047
f 4047 4036 4048
f 4036 4037 4048
f 4048 4037 4049
f 4037 4038 4049
f 4049 4038 4050
f 4038 4039 4050
f 4050 4039 4051
f 4039 4040 4051
f 4051 4040 4052
f 4040 4041 4052
f 4052 4041 4053
f 4041 4030 4053
f 4053 4030 4042
f 4042 4043 4054
f 4054 4043 4055
f 4043 4044 4055
f 4055 4044 4056
f 4044 4045 4056
f 4056 4045 4057
f 4045 4046 4057
f 4057 4046 4058
f 4046 4047 4058
f 4058 4047 4059
f 4047 4048 4059
f 4059 4048 4060
f 4048 4049 4060
f 4060 4049 4061
f 4049 4050 4061
f 4061 4050 4062
f 4050 4051 4062
f 4062 4051 4063
f 4051 4052 4063
f 4063 4052 4064
f 4052 4053 4064
f 4064 4053 4065
f 4053 4042 4065
f 4065 4042 4054
f 4054 4055 4066
f 4066 4055 4067
f 4055 4056 4067
f 4067 4056 4068
f 4056 4057 4068
f 4068 4057 4069
f 4057 4058 4069
f 4069 4058 4070
f 4058 4059 4070
f 4070 4059 4071
f 4059 4060 4071
f 4071 4060 4072
f 4060 4061 4072
f 4072 4061 4073
f 4061 4062 4073
f 4073 4062 4074
f 4062 4063 4074
f 4074 4063 4075
f 4063 4064 4075
f 4075 4064 4076
f 4064 4065 4076
f 4076 4065 4077
f 4065 4054 4077
f 4077 4054 4066
f 4066 4067 4078
f 4078 4067 4079
f 4067 4068 4079
f 4079 4068 4080
f 4068 4069 4080
f 4080 4069 4081
f 4069 4070 4081
f 4081 4070 4082
f 4070 4071 4082
f 4082 4071 4083
f 4071 4072 4083
f 4083 4072 4084
f 4072 4073 4084
f 4084 4073 4085
f 4073 4074 4085
f 4085 4074 4086
f 4074 4075 4086
f 4086 4075 4087
f 4075 4076 4087
f 4087 4076 4088
f 4076 4077 4088
f 4088 4077 4089
f 4077 4066 4089
f 4089 4066 4078
f 4078 4079 4090
f 4090 4079 4091
f 4079 4080 4091
f 4091 4080 4092
f 4080 4081 4092
f 4092 4081 4093
f 4081 4082 4093
f 4093 4082 4094
f 4082 4083 4094
f 4094 4083 4095
f 4083 4084 4095
f 4095 4084 4096
f 4084 4085 4096
f 4096 4085 4097
f 4085 4086 4097
f 4097 4086 4098
f 4086 4087 4098
f 4098 4087 4099
f 4087 4088 4099
f 4099 4088 4100
f 4088 4089 4100
f 4100 4089 4101
f 4089 4078 4101
f 4101 4078 4090
f 4090 4091 4102
f 4102 4091 4103
f 4091 4092 4103
f 4103 4092 4104
f 4092 4093 4104
f 4104 4093 4105
f 4093 4094 4105
f 4105 4094 4106
f 4094 4095 4106
f 4106 4095 4107
f 4095 4096 4107
f 4107 4096 4108
f 4096 4097 4108
f 4108 4097 4109
f 4097 4098 4109
f 4109 4098 4110
f 4098 4099 4110
f 4110 4099 4111
f 4099 4100 4111
f 4111 4100 4112
f 4100 4101 4112
f 4112 4101 4113
f 4101 4090 4113
f 4113 4090 4102
f 4102 4103 4114
f 4114 4103 4115
f 4103 4104 4115
f 4115 4104 4116
f 4104 4105 4116
f 4116 4105 4117
f 4105 4106 4117
f 4117 4106 4118
f 4106 4107 4118
f 4118 4107 4119
f 4107 4108 4119
f 4119 4108 4120
f 4108 4109 4120
f 4120 4109 4121
f 4109 4110 4121
f 4121 4110 4122
f 4110 4111 4122
f 4122 4111 4123
f 4111 4112 4123
f 4123 4112 4124
f 4112 4113 4124
f 4124 4113 4125
f 4113 4102 4125
f 4125 4102 4114
f 4114 4115 4126
f 4126 4115 4127
f 4115 4116 4127
f 4127 4116 4128
f 4116 4117 4128
f 4128 4117 4129
f 4117 4118 4129
f 4129 4118 4130
f 4118 4119 4130
f 4130 4119 4131
f 4119 4120 4131
f 4131 4120 4132
f 4120 4121 4132
f 4132 4121 4133
f 4121 4122 4133
f 4133 4122 4134
f 4122 4123 4134
f 4134 4123 4135
f 4123 4124 4135
f 4135 4124 4136
f 4124 4125 4136
f 4136 4125 4137
f 4125 4114 4137
f 4137 4114 4126
f 4126 4127 4138
f 4138 4127 4139
f 4127 4128 4139
f 4139 4128 4140
f 4128 4129 4140
f 4140 4129 4141
f 4129 4130 4141
f 4141 4130 4142
f 4130 4131 4142
f 4142 4131 4143
f 4131 4132 4143
f 4143 4132 4144
f 4132 4133 4144
f 4144 4133 4145
f 4133 4134 4145
f 4145 4134 4146
f 4134 4135 4146
f 4146 4135 4147
f 4135 4136 4147
f 4147 4136 4148
f 4136 4137 4148
f 4148 4137 4149
f 4137 4126 4149
f 4149 4126 4138
f 4138 4139 4150
f 4150 4139 4151
f 4139 4140 4151
f 4151 4140 4152
f 4140 4141 4152
f 4152 4141 4153
f 4141 4142 4153
f 4153 4142 4154
f 4142 4143 4154
f 4154 4143 4155
f 4143 4144 4155
f 4155 4144 4156
f 4144 4145 4156
f 4156 4145 4157
f 4145 4146 4157
f 4157 4146 4158
f 4146 4147 4158
f 4158 4147 4159
f 4147 4148 4159
f 4159 4148 4160
f 4148 4149 4160
f 4160 4149 4161
f 4149 4138 4161
f 4161 4138 4150
f 4150 4151 4162
f 4162 4151 4163
f 4151 4152 4163
f 4163 4152 4164
f 4152 4153 4164
f 4164 4153 4165
f 4153 4154 4165
f 4165 4154 4166
f 4154 4155 4166
f 4166 4155 4167
f 4155 4156 4167
f 4167 4156 4168
f 4156 4157 4168
f 4168 4157 4169
f 4157 4158 4169
f 4169 4158 4170
f 4158 4159 4170
f 4170 4159 4171
f 4159 4160 4171
f 4171 4160 4172
f 4160 4161 4172
f 4172 4161 4173
f 4161 4150 4173
f 4173 4150 4162
f 4162 4163 4174
f 4174 4163 4175
f 4163 4164 4175
f 4175 4164 4176
f 4164 4165 4176
f 4176 4165 4177
f 4165 4166 4177
f 4177 4166 4178
f 4166 4167 4178
f 4178 4167 4179
f 4167 4168 4179
f 4179 4168 4180
f 4168 4169 4180
f 4180 4169 4181
f 4169 4170 4181
f 4181 4170 4182
f 4170 4171 4182
f 4182 4171 4183
f 4171 4172 4183
f 4183 4172 4184
f 4172 4173 4184
f 4184 4173 4185
f 4173 4162 4185
f 4185 4162 4174
f 4174 4175 4186
f 4186 4175 4187
f 4175 4176 4187
f 4187 4176 4188
f 4176 4177 4188
f 4188 4177 4189
f 4177 4178 4189
f 4189 4178 4190
f 4178 4179 4190
f 4190 4179 4191
f 4179 4180 4191
f 4191 4180 4192
f 4180 4181 4192
f 4192 4181 4193
f 4181 4182 4193
f 4193 4182 4194
f 4182 4183 4194
f 4194 4183 4195
f 4183 4184 4195
f 4195 4184 4196
f 4184 4185 4196
f 4196 4185 4197
f 4185 4174 4197
f 4197 4174 4186
f 4186 4187 4198
f 4198 4187 4199
f 4187 4188 4199
f 4199 4188 4200
f 4188 4189 4200
f 4200 4189 4201
f 4189 4190 4201
f 4201 4190 4202
f 4190 4191 4202
f 4202 4191 4203
f 4191 4192 4203
f 4203 4192 4204
f 4192 4193 4204
f 4204 4193 4205
f 4193 4194 4205
f 4205 4194 4206
f 4194 4195 4206
f 4206 4195 4207
f 4195 4196 4207
f 4207 4196 4208
f 4196 4197 4208
f 4208 4197 4209
f 4197 4186 4209
f 4209 4186 4198
f 4198 4199 4210
f 4210 4199 4211
f 4199 4200 4211
f 4211 4200 4212
f 4200 4201 4212
f 4212 4201 4213
f 4201 4202 4213
f 4213 4202 4214
f 4202 4203 4214
f 4214 4203 4215
f 4203 4204 4215
f 4215 4204 4216
f 4204 4205 4216
f 4216 4205 4217
f 4205 4206 4217
f 4217 4206 4218
f 4206 4207 4218
f 4218 4207 4219
f 4207 4208 4219
f 4219 4208 4220
f 4208 4209 4220
f 4220 4209 4221
f 4209 4198 4221
f 4221 4198 4210
f 4210 4211 4222
f 4222 4211 4223
f 4211 4212 4223
f 4223 4212 4224
f 4212 4213 4224
f 4224 4213 4225
f 4213 4214 4225
f 4225 4214 4226
f 4214 4215 4226
f 4226 4215 4227
f 4215 4216 4227
f 4227 4216 4228
f 4216 4217 4228
f 4228 4217 4229
f 4217 4218 4229
f 4229 4218 4230
f 4218 4219 4230
f 4230 4219 4231
f 4219 4220 4231
f 4231 4220 4232
f 4220 4221 4232
f 4232 4221 4233
f 4221 4210 4233
f 4233 4210 4222
f 4222 4223 4234
f 4234 4223 4235
f 4223 4224 4235
f 4235 4224 4236
f 4224 4225 4236
f 4236 4225 4237
f 4225 4226 4237
f 4237 4226 4238
f 4226 4227 4238
f 4238 4227 4239
f 4227 4228 4239
f 4239 4228 4240
f 4228 4229 4240
f 4240 4229 4241
f 4229 4230 4241
f 4241 4230 4242
f 4230 4231 4242
f 4242 4231 4243
f 4231 4232 4243
f 4243 4232 4244
f 4232 4233 4244
f 4244 4233 4245
f 4233 4222 4245
f 4245 4222 4234
f 4234 4235 4246
f 4246 4235 4247
f 4235 4236 4247
f 4247 4236 4248
f 4236 4237 4248
f 4248 4237 4249
f 4237 4238 4249
f 4249 4238 4250
f 4238 4239 4250
f 4250 4239 4251
f 4239 4240 4251
f 4251 4240 4252
f 4240 4241 4252
f 4252 4241 4253
f 4241 4242 4253
f 4253 4242 4254
f 4242 4243 4254
f 4254 4243 4255
f 4243 4244 4255
f 4255 4244 4256
f 4244 4245 4256
f 4256 4245 4257
f 4245 4234 4257
f 4257 4234 4246
f 4246 4247 4258
f 4258 4247 4259
f 4247 4248 4259
f 4259 4248 4260
f 4248 4249 4260
f 4260 4249 4261
f 4249 4250 4261
f 4261 4250 4262
f 4250 4251 4262
f 4262 4251 4263
f 4251 4252 4263
f 4263 4252 4264
f 4252 4253 4264
f 4264 4253 4265
f 4253 4254 4265
f 4265 4254 4266
f 4254 4255 4266
f 4266 4255 4267
f 4255 4256 4267
f 4267 4256 4268
f 4256 4257 4268
f 4268 4257 4269
f 4257 4246 4269
f 4269 4246 4258
f 4258 4259 4270
f 4270 4259 4271
f 4259 4260 4271
f 4271 4260 4272
f 4260 4261 4272
f 4272 4261 4273
f 4261 4262 4273
f 4273 4262 4274
f 4262 4263 4274
f 4274 4263 4275
f 4263 4264 4275
f 4275 4264 4276
f 4264 4265 4276
f 4276 4265 4277
f 4265 4266 4277
f 4277 4266 4278
f 4266 4267 4278
f 4278 4267 4279
f 4267 4268 4279
f 4279 4268 4280
f 4268 4269 4280
f 4280 4269 4281
f 4269 4258 4281
f 4281 4258 4270
f 4270 4271 4282
f 4282 4271 4283
f 4271 4272 4283
f 4283 4272 4284
f 4272 4273 4284
f 4284 4273 4285
f 4273 4274 4285
f 4285 4274 4286
f 4274 4275 4286
f 4286 4275 4287
f 4275 4276 4287
f 4287 4276 4288
f 4276 4277 4288
f 4288 4277 4289
f 4277 4278 4289
f 4289 4278 4290
f 4278 4279 4290
f 4290 4279 4291
f 4279 4280 4291
f 4291 4280 4292
f 4280 4281 4292
f 4292 4281 4293
f 4281 4270 4293
f 4293 4270 4282
f 4282 4283 4294
f 4294 4283 4295
f 4283 4284 4295
f 4295 4284 4296
f 4284 4285 4296
f 4296 4285 4297
f 4285 4286 4297
f 4297 4286 4298
f 4286 4287 4298
f 4298 4287 4299
f 4287 4288 4299
f 4299 4288 4300
f 4288 4289 4300
f 4300 4289 4301
f 4289 4290 4301
f 4301 4290 4302
f 4290 4291 4302
f 4302 4291 4303
f 4291 4292 4303
f 4303 4292 4304
f 4292 4293 4304
f 4304 4293 4305
f 4293 4282 4305
f 4305 4282 4294
f 4294 4295 4306
f 4306 4295 4307
f 4295 4296 4307
f 4307 4296 4308
f 4296 4297 4308
f 4308 4297 4309
f 4297 4298 4309
f 4309 4298 4310
f 4298 4299 4310
f 4310 4299 4311
f 4299 4300 4311
f 4311 4300 4312
f 4300 4301 4312
f 4312 4301 4313
f 4301 4302 4313
f 4313 4302 4314
f 4302 4303 4314
f 4314 4303 4315
f 4303 4304 4315
f 4315 4304 4316
f 4304 4305 4316
f 4316 4305 4317
f 4305 4294 4317
f 4317 4294 4306
f 4306 4307 4318
f 4318 4307 4319
f 4307 4308 4319
f 4319 4308 4320
f 4308 4309 4320
f 4320 4309 4321
f 4309 4310 4321
f 4321 4310 4322
f 4310 4311 4322
f 4322 4311 4323
f 4311 4312 4323
f 4323 4312 4324
f 4312 4313 4324
f 4324 4313 4325
f 4313 4314 4325
f 4325 4314 4326
f 4314 4315 4326
f 4326 4315 4327
f 4315 4316 4327
f 4327 4316 4328
f 4316 4317 4328
f 4328 4317 4329
f 4317 4306 4329
f 4329 4306 4318
f 4318 4319 4330
f 4330 4319 4331
f 4319 4320 4331
f 4331 4320 4332
f 4320 4321 4332
f 4332 4321 4333
f 4321 4322 4333
f 4333 4322 4334
f 4322 4323 4334
f 4334 4323 4335
f 4323 4324 4335
f 4335 4324 4336
f 4324 4325 4336
f 4336 4325 4337
f 4325 4326 4337
f 4337 4326 4338
f 4326 4327 4338
f 4338 4327 4339
f 4327 4328 4339
f 4339 4328 4340
f 4328 4329 4340
f 4340 4329 4341
f 4329 4318 4341
f 4341 4318 4330
f 4330 4331 4342
f 4342 4331 4343
f 4331 4332 4343
f 4343 4332 4344
f 4332 4333 4344
f 4344 4333 4345
f 4333 4334 4345
f 4345 4334 4346
f 4334 4335 4346
f 4346 4335 4347
f 4335 4336 4347
f 4347 4336 4348
f 4336 4337 4348
f 4348 4337 4349
f 4337 4338 4349
f 4349 4338 4350
f 4338 4339 4350
f 4350 4339 4351
f 4339 4340 4351
f 4351 4340 4352
f 4340 4341 4352
f 4352 4341 4353
f 4341 4330 4353
f 4353 4330 4342
f 4342 4343 4354
f 4354 4343 4355
f 4343 4344 4355
f 4355 4344 4356
f 4344 4345 4356
f 4356 4345 4357
f 4345 4346 4357
f 4357 4346 4358
f 4346 4347 4358
f 4358 4347 4359
f 4347 4348 4359
f 4359 4348 4360
f 4348 4349 4360
f 4360 4349 4361
f 4349 4350 4361
f 4361 4350 4362
f 4350 4351 4362
f 4362 4351 4363
f 4351 4352 4363
f 4363 4352 4364
f 4352 4353 4364
f 4364 4353 4365
f 4353 4342 4365
f 4365 4342 4354
f 4354 4355 4366
f 4366 4355 4367
f 4355 4356 4367
f 4367 4356 4368
f 4356 4357 4368
f 4368 4357 4369
f 4357 4358 4369
f 4369 4358 4370
f 4358 4359 4370
f 4370 4359 4371
f 4359 4360 4371
f 4371 4360 4372
f 4360 4361 4372
f 4372 4361 4373
f 4361 4362 4373
f 4373 4362 4374
f 4362 4363 4374
f 4374 4363 4375
f 4363 4364 4375
f 4375 4364 4376
f 4364 4365 4376
f 4376 4365 4377
f 4365 4354 4377
f 4377 4354 4366
f 4366 4367 4378
f 4378 4367 4379
f 4367 4368 4379
f 4379 4368 4380
f 4368 4369 4380
f 4380 4369 4381
f 4369 4370 4381
f 4381 4370 4382
f 4370 4371 4382
f 4382 4371 4383
f 4371 4372 4383
f 4383 4372 4384
f 4372 4373 4384
f 4384 4373 4385
f 4373 4374 4385
f 4385 4374 4386
f 4374 4375 4386
f 4386 4375 4387
f 4375 4376 4387
f 4387 4376 4388
f 4376 4377 4388
f 4388 4377 4389
f 4377 4366 4389
f 4389 4366 4378
f 4378 4379 4390
f 4390 4379 4391
f 4379 4380 4391
f 4391 4380 4392
f 4380 4381 4392
f 4392 4381 4393
f 4381 4382 4393
f 4393 4382 4394
f 4382 4383 4394
f 4394 4383 4395
f 4383 4384 4395
f 4395 4384 4396
f 4384 4385 4396
f 4396 4385 4397
f 4385 4386 4397
f 4397 4386 4398
f 4386 4387 4398
f 4398 4387 4399
f 4387 4388 4399
f 4399 4388 4400
f 4388 4389 4400
f 4400 4389 4401
f 4389 4378 4401
f 4401 4378 4390
f 4390 4391 4402
f 4402 4391 4403
f 4391 4392 4403
f 4403 4392 4404
f 4392 4393 4404
f 4404 4393 4405
f 4393 4394 4405
f 4405 4394 4406
f 4394 4395 4406
f 4406 4395 4407
f 4395 4396 4407
f 4407 4396 4408
f 4396 4397 4408
f 4408 4397 4409
f 4397 4398 4409
f 4409 4398 4410
f 4398 4399 4410
f 4410 4399 4411
f 4399 4400 4411
f 4411 4400 4412
f 4400 4401 4412
f 4412 4401 4413
f 4401 4390 4413
f 4413 4390 4402
f 4402 4403 4414
f 4414 4403 4415
f 4403 4404 4415
f 4415 4404 4416
f 4404 4405 4416
f 4416 4405 4417
f 4405 4406 4417
f 4417 4406 4418
f 4406 4407 4418
f 4418 4407 4419
f 4407 4408 4419
f 4419 4408 4420
f 4408 4409 4420
f 4420 4409 4421
f 4409 4410 4421
f 4421 4410 4422
f 4410 4411 4422
f 4422 4411 4423
f 4411 4412 4423
f 4423 4412 4424
f 4412 4413 4424
f 4424 4413 4425
f 4413 4402 4425
f 4425 4402 4414
f 4414 4415 4426
f 4426 4415 4427
f 4415 4416 4427
f 4427 4416 4428
f 4416 4417 4428
f 4428 4417 4429
f 4417 4418 4429
f 4429 4418 4430
f 4418 4419 4430
f 4430 4419 4431
f 4419 4420 4431
f 4431 4420 4432
f 4420 4421 4432
f 4432 4421 4433
f 4421 4422 4433
f 4433 4422 4434
f 4422 4423 4434
f 4434 4423 4435
f 4423 4424 4435
f 4435 4424 4436
f 4424 4425 4436
f 4436 4425 4437
f 4425 4414 4437
f 4437 4414 4426
f 4426 4427 4438
f 4438 4427 4439
f 4427 4428 4439
f 4439 4428 4440
f 4428 4429 4440
f 4440 4429 4441
f 4429 4430 4441
f 4441 4430 4442
f 4430 4431 4442
f 4442 4431 4443
f 4431 4432 4443
f 4443 4432 4444
f 4432 4433 4444
f 4444 4433 4445
f 4433 4434 4445
f 4445 4434 4446
f 4434 4435 4446
f 4446 4435 4447
f 4435 4436 4447
f 4447 4436 4448
f 4436 4437 4448
f 4448 4437 4449
f 4437 4426 4449
f 4449 4426 4438
f 4438 4439 4450
f 4450 4439 4451
f 4439 4440 4451
f 4451 4440 4452
f 4440 4441 4452
f 4452 4441 4453
f 4441 4442 4453
f 4453 4442 4454
f 4442 4443 4454
f 4454 4443 4455
f 4443 4444 4455
f 4455 4444 4456
f 4444 4445 4456
f 4456 4445 4457
f 4445 4446 4457
f 4457 4446 4458
f 4446 4447 4458
f 4458 4447 4459
f 4447 4448 4459
f 4459 4448 4460
f 4448 4449 4460
f 4460 4449 4461
f 4449 4438 4461
f 4461 4438 4450
f 4450 4451 4462
f 4462 4451 4463
f 4451 4452 4463
f 4463 4452 4464
f 4452 4453 4464
f 4464 4453 4465
f 4453 4454 4465
f 4465 4454 4466
f 4454 4455 4466
f 4466 4455 4467
f 4455 4456 4467
f 4467 4456 4468
f 4456 4457 4468
f 4468 4457 4469
f 4457 4458 4469
f 4469 4458 4470
f 4458 4459 4470
f 4470 4459 4471
f 4459 4460 4471
f 4471 4460 4472
f 4460 4461 4472
f 4472 4461 4473
f 4461 4450 4473
f 4473 4450 4462
f 4462 4463 4474
f 4474 4463 4475
f 4463 4464 4475
f 4475 4464 4476
f 4464 4465 4476
f 4476 4465 4477
f 4465 4466 4477
f 4477 4466 4478
f 4466 4467 4478
f 4478 4467 4479
f 4467 4468 4479
f 4479 4468 4480
f 4468 4469 4480
f 4480 4469 4481
f 4469 4470 4481
f 4481 4470 4482
f 4470 4471 4482
f 4482 4471 4483
f 4471 4472 4483
f 4483 4472 4484
f 4472 4473 4484
f 4484 4473 4485
f 4473 4462 4485
f 4485 4462 4474
f 4474 4475 4486
f 4486 4475 4487
f 4475 4476 4487
f 4487 4476 4488
f 4476 4477 4488
f 4488 4477 4489
f 4477 4478 4489
f 4489 4478 4490
f 4478 4479 4490
f 4490 4479 4491
f 4479 4480 4491
f 4491 4480 4492
f 4480 4481 4492
f 4492 4481 4493
f 4481 4482 4493
f 4493 4482 4494
f 4482 4483 4494
f 4494 4483 4495
f 4483 4484 4495
f 4495 4484 4496
f 4484 4485 4496
f 4496 4485 4497
f 4485 4474 4497
f 4497 4474 4486
f 4486 4487 4498
f 4498 4487 4499
f 4487 4488 4499
f 4499 4488 4500
f 4488 4489 4500
f 4500 4489 4501
f 4489 4490 4501
f 4501 4490 4502
f 4490 4491 4502
f 4502 4491 4503
f 4491 4492 4503
f 4503 4492 4504
f 4492 4493 4504
f 4504 4493 4505
f 4493 4494 4505
f 4505 4494 4506
f 4494 4495 4506
f 4506 4495 4507
f 4495 4496 4507
f 4507 4496 4508
f 4496 4497 4508
f 4508 4497 4509
f 4497 4486 4509
f 4509 4486 4498
f 4498 4499 4510
f 4510 4499 4511
f 4499 4500 4511
f 4511 4500 4512
f 4500 4501 4512
f 4512 4501 4513
f 4501 4502 4513
f 4513 4502 4514
f 4502 4503 4514
f 4514 4503 4515
f 4503 4504 4515
f 4515 4504 4516
f 4504 4505 4516
f 4516 4505 4517
f 4505 4506 4517
f 4517 4506 4518
f 4506 4507 4518
f 4518 4507 4519
f 4507 4508 4519
f 4519 4508 4520
f 4508 4509 4520
f 4520 4509 4521
f 4509 4498 4521
f 4521 4498 4510
f 4510 4511 4522
f 4522 4511 4523
f 4511 4512 4523
f 4523 4512 4524
f 4512 4513 4524
f 4524 4513 4525
f 4513 4514 4525
f 4525 4514 4526
f 4514 4515 4526
f 4526 4515 4527
f 4515 4516 4527
f 4527 4516 4528
f 4516 4517 4528
f 4528 4517 4529
f 4517 4518 4529
f 4529 4518 4530
f 4518 4519 4530
f 4530 4519 4531
f 4519 4520 4531
f 4531 4520 4532
f 4520 4521 4532
f 4532 4521 4533
f 4521 4510 4533
f 4533 4510 4522
f 4522 4523 4534
f 4534 4523 4535
f 4523 4524 4535
f 4535 4524 4536
f 4524 4525 4536
f 4536 4525 4537
f 4525 4526 4537
f 4537 4526 4538
f 4526 4527 4538
f 4538 4527 4539
f 4527 4528 4539
f 4539 4528 4540
f 4528 4529 4540
f 4540 4529 4541
f 4529 4530 4541
f 4541 4530 4542
f 4530 4531 4542
f 4542 4531 4543
f 4531 4532 4543
f 4543 4532 4544
f 4532 4533 4544
f 4544 4533 4545
f 4533 4522 4545
f 4545 4522 4534
f 4534 4535 4546
f 4546 4535 4547
f 4535 4536 4547
f 4547 4536 4548
f 4536 4537 4548
f 4548 4537 4549
f 4537 4538 4549
f 4549 4538 4550
f 4538 4539 4550
f 4550 4539 4551
f 4539 4540 4551
f 4551 4540 4552
f 4540 4541 4552
f 4552 4541 4553
f 4541 4542 4553
f 4553 4542 4554
f 4542 4543 4554
f 4554 4543 4555
f 4543 4544 4555
f 4555 4544 4556
f 4544 4545 4556
f 4556 4545 4557
f 4545 4534 4557
f 4557 4534 4546
f 4546 4547 4558
f 4558 4547 4559
f 4547 4548 4559
f 4559 4548 4560
f 4548 4549 4560
f 4560 4549 4561
f 4549 4550 4561
f 4561 4550 4562
f 4550 4551 4562
f 4562 4551 4563
f 4551 4552 4563
f 4563 4552 4564
f 4552 4553 4564
f 4564 4553 4565
f 4553 4554 4565
f 4565 4554 4566
f 4554 4555 4566
f 4566 4555 4567
f 4555 4556 4567
f 4567 4556 4568
f 4556 4557 4568
f 4568 4557 4569
f 4557 4546 4569
f 4569 4546 4558
f 4558 4559 4570
f 4570 4559 4571
f 4559 4560 4571
f 4571 4560 4572
f 4560 4561 4572
f 4572 4561 4573
f 4561 4562 4573
f 4573 4562 4574
f 4562 4563 4574
f 4574 4563 4575
f 4563 4564 4575
f 4575 4564 4576
f 4564 4565 4576
f 4576 4565 4577
f 4565 4566 4577
f 4577 4566 4578
f 4566 4567 4578
f 4578 4567 4579
f 4567 4568 4579
f 4579 4568 4580
f 4568 4569 4580
f 4580 4569 4581
f 4569 4558 4581
f 4581 4558 4570
f 4570 4571 4582
f 4582 4571 4583
f 4571 4572 4583
f 4583 4572 4584
f 4572 4573 4584
f 4584 4573 4585
f 4573 4574 4585
f 4585 4574 4586
f 4574 4575 4586
f 4586 4575 4587
f 4575 4576 4587
f 4587 4576 4588
f 4576 4577 4588
f 4588 4577 4589
f 4577 4578 4589
f 4589 4578 4590
f 4578 4579 4590
f 4590 4579 4591
f 4579 4580 4591
f 4591 4580 4592
f 4580 4581 4592
f 4592 4581 4593
f 4581 4570 4593
f 4593 4570 4582
f 4582 4583 4594
f 4594 4583 4595
f 4583 4584 4595
f 4595 4584 4596
f 4584 4585 4596
f 4596 4585 4597
f 4585 4586 4597
f 4597 4586 4598
f 4586 4587 4598
f 4598 4587 4599
f 4587 4588 4599
f 4599 4588 4600
f 4588 4589 4600
f 4600 4589 4601
f 4589 4590 4601
f 4601 4590 4602
f 4590 4591 4602
f 4602 4591 4603
f 4591 4592 4603
f 4603 4592 4604
f 4592 4593 4604
f 4604 4593 4605
f 4593 4582 4605
f 4605 4582 4594
f 4594 4595 4606
f 4606 4595 4607
f 4595 4596 4607
f 4607 4596 4608
f 4596 4597 4608
f 4608 4597 4609
f 4597 4598 4609
f 4609 4598 4610
f 4598 4599 4610
f 4610 4599 4611
f 4599 4600 4611
f 4611 4600 4612
f 4600 4601 4612
f 4612 4601 4613
f 4601 4602 4613
f 4613 4602 4614
f 4602 4603 4614
f 4614 4603 4615
f 4603 4604 4615
f 4615 4604 4616
f 4604 4605 4616
f 4616 4605 4617
f 4605 4594 4617
f 4617 4594 4606
f 4606 4607 4618
f 4618 4607 4619
f 4607 4608 4619
f 4619 4608 4620
f 4608 4609 4620
f 4620 4609 4621
f 4609 4610 4621
f 4621 4610 4622
f 4610 4611 4622
f 4622 4611 4623
f 4611 4612 4623
f 4623 4612 4624
f 4612 4613 4624
f 4624 4613 4625
f 4613 4614 4625
f 4625 4614 4626
f 4614 4615 4626
f 4626 4615 4627
f 4615 4616 4627
f 4627 4616 4628
f 4616 4617 4628
f 4628 4617 4629
f 4617 4606 4629
f 4629 4606 4618
f 4618 4619 4630
f 4630 4619 4631
f 4619 4620 4631
f 4631 4620 4632
f 4620 4621 4632
f 4632 4621 4633
f 4621 4622 4633
f 4633 4622 4634
f 4622 4623 4634
f 4634 4623 4635
f 4623 4624 4635
f 4635 4624 4636
f 4624 4625 4636
f 4636 4625 4637
f 4625 4626 4637
f 4637 4626 4638
f 4626 4627 4638
f 4638 4627 4639
f 4627 4628 4639
f 4639 4628 4640
f 4628 4629 4640
f 4640 4629 4641
f 4629 4618 4641
f 4641 4618 4630
f 4630 4631 4642
f 4642 4631 4643
f 4631 4632 4643
f 4643 4632 4644
f 4632 4633 4644
f 4644 4633 4645
f 4633 4634 4645
f 4645 4634 4646
f 4634 4635 4646
f 4646 4635 4647
f 4635 4636 4647
f 4647 4636 4648
f 4636 4637 4648
f 4648 4637 4649
f 4637 4638 4649
f 4649 4638 4650
f 4638 4639 4650
f 4650 4639 4651
f 4639 4640 4651
f 4651 4640 4652
f 4640 4641 4652
f 4652 4641 4653
f 4641 4630 4653
f 4653 4630 4642
f 4642 4643 4654
f 4654 4643 4655
f 4643 4644 4655
f 4655 4644 4656
f 4644 4645 4656
f 4656 4645 4657
f 4645 4646 4657
f 4657 4646 4658
f 4646 4647 4658
f 4658 4647 4659
f 4647 4648 4659
f 4659 4648 4660
f 4648 4649 4660
f 4660 4649 4661
f 4649 4650 4661
f 4661 4650 4662
f 4650 4651 4662
f 4662 4651 4663
f 4651 4652 4663
f 4663 4652 4664
f 4652 4653 4664
f 4664 4653 4665
f 4653 4642 4665
f 4665 4642 4654
f 4654 4655 4666
f 4666 4655 4667
f 4655 4656 4667
f 4667 4656 4668
f 4656 4657 4668
f 4668 4657 4669
f 4657 4658 4669
f 4669 4658 4670
f 4658 4659 4670
f 4670 4659 4671
f 4659 4660 4671
f 4671 4660 4672
f 4660 4661 4672
f 4672 4661 4673
f 4661 4662 4673
f 4673 4662 4674
f 4662 4663 4674
f 4674 4663 4675
f 4663 4664 4675
f 4675 4664 4676
f 4664 4665 4676
f 4676 4665 4677
f 4665 4654 4677
f 4677 4654 4666
f 4666 4667 4678
f 4678 4667 4679
f 4667 4668 4679
f 4679 4668 4680
f 4668 4669 4680
f 4680 4669 4681
f 4669 4670 4681
f 4681 4670 4682
f 4670 4671 4682
f 4682 4671 4683
f 4671 4672 4683
f 4683 4672 4684
f 4672 4673 4684
f 4684 4673 4685
f 4673 4674 4685
f 4685 4674 4686
f 4674 4675 4686
f 4686 4675 4687
f 4675 4676 4687
f 4687 4676 4688
f 4676 4677 4688
f 4688 4677 4689
f 4677 4666 4689
f 4689 4666 4678
f 4678 4679 4690
f 4690 4679 4691
f 4679 4680 4691
f 4691 4680 4692
f 4680 4681 4692
f 4692 4681 4693
f 4681 4682 4693
f 4693 4682 4694
f 4682 4683 4694
f 4694 4683 4695
f 4683 4684 4695
f 4695 4684 4696
f 4684 4685 4696
f 4696 4685 4697
f 4685 4686 4697
f 4697 4686 4698
f 4686 4687 4698
f 4698 4687 4699
f 4687 4688 4699
f 4699 4688 4700
f 4688 4689 4700
f 4700 4689 4701
f 4689 4678 4701
f 4701 4678 4690
f 4690 4691 4702
f 4702 4691 4703
f 4691 4692 4703
f 4703 4692 4704
f 4692 4693 4704
f 4704 4693 4705
f 4693 4694 4705
f 4705 4694 4706
f 4694 4695 4706
f 4706 4695 4707
f 4695 4696 4707
f 4707 4696 4708
f 4696 4697 4708
f 4708 4697 4709
f 4697 4698 4709
f 4709 4698 4710
f 4698 4699 4710
f 4710 4699 4711
f 4699 4700 4711
f 4711 4700 4712
f 4700 4701 4712
f 4712 4701 4713
f 4701 4690 4713
f 4713 4690 4702
f 4702 4703 4714
f 4714 4703 4715
f 4703 4704 4715
f 4715 4704 4716
f 4704 4705 4716
f 4716 4705 4717
f 4705 4706 4717
f 4717 4706 4718
f 4706 4707 4718
f 4718 4707 4719
f 4707 4708 4719
f 4719 4708 4720
f 4708 4709 4720
f 4720 4709 4721
f 4709 4710 4721
f 4721 4710 4722
f 4710 4711 4722
f 4722 4711 4723
f 4711 4712 4723
f 4723 4712 4724
f 4712 4713 4724
f 4724 4713 4725
f 4713 4702 4725
f 4725 4702 4714
f 4714 4715 4726
f 4726 4715 4727
f 4715 4716 4727
f 4727 4716 4728
f 4716 4717 4728
f 4728 4717 4729
f 4717 4718 4729
f 4729 4718 4730
f 4718 4719 4730
f 4730 4719 4731
f 4719 4720 4731
f 4731 4720 4732
f 4720 4721 4732
f 4732 4721 4733
f 4721 4722 4733
f 4733 4722 4734
f 4722 4723 4734
f 4734 4723 4735
f 4723 4724 4735
f 4735 4724 4736
f 4724 4725 4736
f 4736 4725 4737
f 4725 4714 4737
f 4737 4714 4726
f 4726 4727 4738
f 4738 4727 4739
f 4727 4728 4739
f 4739 4728 4740
f 4728 4729 4740
f 4740 4729 4741
f 4729 4730 4741
f 4741 4730 4742
f 4730 4731 4742
f 4742 4731 4743
f 4731 4732 4743
f 4743 4732 4744
f 4732 4733 4744
f 4744 4733 4745
f 4733 4734 4745
f 4745 4734 4746
f 4734 4735 4746
f 4746 4735 4747
f 4735 4736 4747
f 4747 4736 4748
f 4736 4737 4748
f 4748 4737 4749
f 4737 4726 4749
f 4749 4726 4738
f 4738 4739 4750
f 4750 4739 4751
f 4739 4740 4751
f 4751 4740 4752
f 4740 4741 4752
f 4752 4741 4753
f 4741 4742 4753
f 4753 4742 4754
f 4742 4743 4754
f 4754 4743 4755
f 4743 4744 4755
f 4755 4744 4756
f 4744 4745 4756
f 4756 4745 4757
f 4745 4746 4757
f 4757 4746 4758
f 4746 4747 4758
f 4758 4747 4759
f 4747 4748 4759
f 4759 4748 4760
f 4748 4749 4760
f 4760 4749 4761
f 4749 4738 4761
f 4761 4738 4750
f 4750 4751 4762
f 4762 4751 4763
f 4751 4752 4763
f 4763 4752 4764
f 4752 4753 4764
f 4764 4753 4765
f 4753 4754 4765
f 4765 4754 4766
f 4754 4755 4766
f 4766 4755 4767
f 4755 4756 4767
f 4767 4756 4768
f 4756 4757 4768
f 4768 4757 4769
f 4757 4758 4769
f 4769 4758 4770
f 4758 4759 4770
f 4770 4759 4771
f 4759 4760 4771
f 4771 4760 4772
f 4760 4761 4772
f 4772 4761 4773
f 4761 4750 4773
f 4773 4750 4762
f 4762 4763 4774
f 4774 4763 4775
f 4763 4764 4775
f 4775 4764 4776
f 4764 4765 4776
f 4776 4765 4777
f 4765 4766 4777
f 4777 4766 4778
f 4766 4767 4778
f 4778 4767 4779
f 4767 4768 4779
f 4779 4768 4780
f 4768 4769 4780
f 4780 4769 4781
f 4769 4770 4781
f 4781 4770 4782
f 4770 4771 4782
f 4782 4771 4783
f 4771 4772 4783
f 4783 4772 4784
f 4772 4773 4784
f 4784 4773 4785
f 4773 4762 4785
f 4785 4762 4774
f 4774 4775 4786
f 4786 4775 4787
f 4775 4776 4787
f 4787 4776 4788
f 4776 4777 4788
f 4788 4777 4789
f 4777 4778 4789
f 4789 4778 4790
f 4778 4779 4790
f 4790 4779 4791
f 4779 4780 4791
f 4791 4780 4792
f 4780 4781 4792
f 4792 4781 4793
f 4781 4782 4793
f 4793 4782 4794
f 4782 4783 4794
f 4794 4783 4795
f 4783 4784 4795
f 4795 4784 4796
f 4784 4785 4796
f 4796 4785 4797
f 4785 4774 4797
f 4797 4774 4786
f 4786 4787 4798
f 4798 4787 4799
f 4787 4788 4799
f 4799 4788 4800
f 4788 4789 4800
f 4800 4789 4801
f 4789 4790 4801
f 4801 4790 4802
f 4790 4791 4802
f 4802 4791 4803
f 4791 4792 4803
f 4803 4792 4804
f 4792 4793 4804
f 4804 4793 4805
f 4793 4794 4805
f 4805 4794 4806
f 4794 4795 4806
f 4806 4795 4807
f 4795 4796 4807
f 4807 4796 4808
f 4796 4797 4808
f 4808 4797 4809
f 4797 4786 4809
f 4809 4786 4798
f 4798 4799 4810
f 4810 4799 4811
f 4799 4800 4811
f 4811 4800 4812
f 4800 4801 4812
f 4812 4801 4813
f 4801 4802 4813
f 4813 4802 4814
f 4802 4803 4814
f 4814 4803 4815
f 4803 4804 4815
f 4815 4804 4816
f 4804 4805 4816
f 4816 4805 4817
f 4805 4806 4817
f 4817 4806 4818
f 4806 4807 4818
f 4818 4807 4819
f 4807 4808 4819
f 4819 4808 4820
f 4808 4809 4820
f 4820 4809 4821
f 4809 4798 4821
f 4821 4798 4810
f 4810 4811 4822
f 4822 4811 4823
f 4811 4812 4823
f 4823 4812 4824
f 4812 4813 4824
f 4824 4813 4825
f 4813 4814 4825
f 4825 4814 4826
f 4814 4815 4826
f 4826 4815 4827
f 4815 4816 4827
f 4827 4816 4828
f 4816 4817 4828
f 4828 4817 4829
f 4817 4818 4829
f 4829 4818 4830
f 4818 4819 4830
f 4830 4819 4831
f 4819 4820 4831
f 4831 4820 4832
f 4820 4821 4832
f 4832 4821 4833
f 4821 4810 4833
f 4833 4810 4822
f 4822 4823 4834
f 4834 4823 4835
f 4823 4824 4835
f 4835 4824 4836
f 4824 4825 4836
f 4836 4825 4837
f 4825 4826 4837
f 4837 4826 4838
f 4826 4827 4838
f 4838 4827 4839
f 4827 4828 4839
f 4839 4828 4840
f 4828 4829 4840
f 4840 4829 4841
f 4829 4830 4841
f 4841 4830 4842
f 4830 4831 4842
f 4842 4831 4843
f 4831 4832 4843
f 4843 4832 4844
f 4832 4833 4844
f 4844 4833 4845
f 4833 4822 4845
f 4845 4822 4834
f 4834 4835 4846
f 4846 4835 4847
f 4835 4836 4847
f 4847 4836 4848
f 4836 4837 4848
f 4848 4837 4849
f 4837 4838 4849
f 4849 4838 4850
f 4838 4839 4850
f 4850 4839 4851
f 4839 4840 4851
f 4851 4840 4852
f 4840 4841 4852
f 4852 4841 4853
f 4841 4842 4853
f 4853 4842 4854
f 4842 4843 4854
f 4854 4843 4855
f 4843 4844 4855
f 4855 4844 4856
f 4844 4845 4856
f 4856 4845 4857
f 4845 4834 4857
f 4857 4834 4846
f 4846 4847 4858
f 4858 4847 4859
f 4847 4848 4859
f 4859 4848 4860
f 4848 4849 4860
f 4860 4849 4861
f 4849 4850 4861
f 4861 4850 4862
f 4850 4851 4862
f 4862 4851 4863
f 4851 4852 4863
f 4863 4852 4864
f 4852 4853 4864
f 4864 4853 4865
f 4853 4854 4865
f 4865 4854 4866
f 4854 4855 4866
f 4866 4855 4867
f 4855 4856 4867
f 4867 4856 4868
f 4856 4857 4868
f 4868 4857 4869
f 4857 4846 4869
f 4869 4846 4858
f 4858 4859 4870
f 4870 4859 4871
f 4859 4860 4871
f 4871 4860 4872
f 4860 4861 4872
f 4872 4861 4873
f 4861 4862 4873
f 4873 4862 4874
f 4862 4863 4874
f 4874 4863 4875
f 4863 4864 4875
f 4875 4864 4876
f 4864 4865 4876
f 4876 4865 4877
f 4865 4866 4877
f 4877 4866 4878
f 4866 4867 4878
f 4878 4867 4879
f 4867 4868 4879
f 4879 4868 4880
f 4868 4869 4880
f 4880 4869 4881
f 4869 4858 4881
f 4881 4858 4870
f 4870 4871 4882
f 4882 4871 4883
f 4871 4872 4883
f 4883 4872 4884
f 4872 4873 4884
f 4884 4873 4885
f 4873 4874 4885
f 4885 4874 4886
f 4874 4875 4886
f 4886 4875 4887
f 4875 4876 4887
f 4887 4876 4888
f 4876 4877 4888
f 4888 4877 4889
f 4877 4878 4889
f 4889 4878 4890
f 4878 4879 4890
f 4890 4879 4891
f 4879 4880 4891
f 4891 4880 4892
f 4880 4881 4892
f 4892 4881 4893
f 4881 4870 4893
f 4893 4870 4882
f 4882 4883 4894
f 4894 4883 4895
f 4883 4884 4895
f 4895 4884 4896
f 4884 4885 4896
f 4896 4885 4897
f 4885 4886 4897
f 4897 4886 4898
f 4886 4887 4898
f 4898 4887 4899
f 4887 4888 4899
f 4899 4888 4900
f 4888 4889 4900
f 4900 4889 4901
f 4889 4890 4901
f 4901 4890 4902
f 4890 4891 4902
f 4902 4891 4903
f 4891 4892 4903
f 4903 4892 4904
f 4892 4893 4904
f 4904 4893 4905
f 4893 4882 4905
f 4905 4882 4894
f 4894 4895 4906
f 4906 4895 4907
f 4895 4896 4907
f 4907 4896 4908
f 4896 4897 4908
f 4908 4897 4909
f 4897 4898 4909
f 4909 4898 4910
f 4898 4899 4910
f 4910 4899 4911
f 4899 4900 4911
f 4911 4900 4912
f 4900 4901 4912
f 4912 4901 4913
f 4901 4902 4913
f 4913 4902 4914
f 4902 4903 4914
f 4914 4903 4915
f 4903 4904 4915
f 4915 4904 4916
f 4904 4905 4916
f 4916 4905 4917
f 4905 4894 4917
f 4917 4894 4906
f 4906 4907 4918
f 4918 4907 4919
f 4907 4908 4919
f 4919 4908 4920
f 4908 4909 4920
f 4920 4909 4921
f 4909 4910 4921
f 4921 4910 4922
f 4910 4911 4922
f 4922 4911 4923
f 4911 4912 4923
f 4923 4912 4924
f 4912 4913 4924
f 4924 4913 4925
f 4913 4914 4925
f 4925 4914 4926
f 4914 4915 4926
f 4926 4915 4927
f 4915 4916 4927
f 4927 4916 4928
f 4916 4917 4928
f 4928 4917 4929
f 4917 4906 4929
f 4929 4906 4918
f 4918 4919 4930
f 4930 4919 4931
f 4919 4920 4931
f 4931 4920 4932
f 4920 4921 4932
f 4932 4921 4933
f 4921 4922 4933
f 4933 4922 4934
f 4922 4923 4934
f 4934 4923 4935
f 4923 4924 4935
f 4935 4924 4936
f 4924 4925 4936
f 4936 4925 4937
f 4925 4926 4937
f 4937 4926 4938
f 4926 4927 4938
f 4938 4927 4939
f 4927 4928 4939
f 4939 4928 4940
f 4928 4929 4940
f 4940 4929 4941
f 4929 4918 4941
f 4941 4918 4930
f 4930 4931 4942
f 4942 4931 4943
f 4931 4932 4943
f 4943 4932 4944
f 4932 4933 4944
f 4944 4933 4945
f 4933 4934 4945
f 4945 4934 4946
f 4934 4935 4946
f 4946 4935 4947
f 4935 4936 4947
f 4947 4936 4948
f 4936 4937 4948
f 4948 4937 4949
f 4937 4938 4949
f 4949 4938 4950
f 4938 4939 4950
f 4950 4939 4951
f 4939 4940 4951
f 4951 4940 4952
f 4940 4941 4952
f 4952 4941 4953
f 4941 4930 4953
f 4953 4930 4942
f 4942 4943 4954
f 4954 4943 4955
f 4943 4944 4955
f 4955 4944 4956
f 4944 4945 4956
f 4956 4945 4957
f 4945 4946 4957
f 4957 4946 4958
f 4946 4947 4958
f 4958 4947 4959
f 4947 4948 4959
f 4959 4948 4960
f 4948 4949 4960
f 4960 4949 4961
f 4949 4950 4961
f 4961 4950 4962
f 4950 4951 4962
f 4962 4951 4963
f 4951 4952 4963
f 4963 4952 4964
f 4952 4953 4964
f 4964 4953 4965
f 4953 4942 4965
f 4965 4942 4954
f 4954 4955 4966
f 4966 4955 4967
f 4955 4956 4967
f 4967 4956 4968
f 4956 4957 4968
f 4968 4957 4969
f 4957 4958 4969
f 4969 4958 4970
f 4958 4959 4970
f 4970 4959 4971
f 4959 4960 4971
f 4971 4960 4972
f 4960 4961 4972
f 4972 4961 4973
f 4961 4962 4973
f 4973 4962 4974
f 4962 4963 4974
f 4974 4963 4975
f 4963 4964 4975
f 4975 4964 4976
f 4964 4965 4976
f 4976 4965 4977
f 4965 4954 4977
f 4977 4954 4966
f 4966 4967 4978
f 4978 4967 4979
f 4967 4968 4979
f 4979 4968 4980
f 4968 4969 4980
f 4980 4969 4981
f 4969 4970 4981
f 4981 4970 4982
f 4970 4971 4982
f 4982 4971 4983
f 4971 4972 4983
f 4983 4972 4984
f 4972 4973 4984
f 4984 4973 4985
f 4973 4974 4985
f 4985 4974 4986
f 4974 4975 4986
f 4986 4975 4987
f 4975 4976 4987
f 4987 4976 4988
f 4976 4977 4988
f 4988 4977 4989
f 4977 4966 4989
f 4989 4966 4978
f 4978 4979 4990
f 4990 4979 4991
f 4979 4980 4991
f 4991 4980 4992
f 4980 4981 4992
f 4992 4981 4993
f 4981 4982 4993
f 4993 4982 4994
f 4982 4983 4994
f 4994 4983 4995
f 4983 4984 4995
f 4995 4984 4996
f 4984 4985 4996
f 4996 4985 4997
f 4985 4986 4997
f 4997 4986 4998
f 4986 4987 4998
f 4998 4987 4999
f 4987 4988 4999
f 4999 4988 5000
f 4988 4989 5000
f 5000 4989 5001
f 4989 4978 5001
f 5001 4978 4990
f 4990 4991 5002
f 5002 4991 5003
f 4991 4992 5003
f 5003 4992 5004
f 4992 4993 5004
f 5004 4993 5005
f 4993 4994 5005
f 5005 4994 5006
f 4994 4995 5006
f 5006 4995 5007
f 4995 4996 5007
f 5007 4996 5008
f 4996 4997 5008
f 5008 4997 5009
f 4997 4998 5009
f 5009 4998 5010
f 4998 4999 5010
f 5010 4999 5011
f 4999 5000 5011
f 5011 5000 5012
f 5000 5001 5012
f 5012 5001 5013
f 5001 4990 5013
f 5013 4990 5002
f 5002 5003 5014
f 5014 5003 5015
f 5003 5004 5015
f 5015 5004 5016
f 5004 5005 5016
f 5016 5005 5017
f 5005 5006 5017
f 5017 5006 5018
f 5006 5007 5018
f 5018 5007 5019
f 5007 5008 5019
f 5019 5008 5020
f 5008 5009 5020
f 5020 5009 5021
f 5009 5010 5021
f 5021 5010 5022
f 5010 5011 5022
f 5022 5011 5023
f 5011 5012 5023
f 5023 5012 5024
f 5012 5013 5024
f 5024 5013 5025
f 5013 5002 5025
f 5025 5002 5014
f 5014 5015 5026
f 5026 5015 5027
f 5015 5016 5027
f 5027 5016 5028
f 5016 5017 5028
f 5028 5017 5029
f 5017 5018 5029
f 5029 5018 5030
f 5018 5019 5030
f 5030 5019 5031
f 5019 5020 5031
f 5031 5020 5032
f 5020 5021 5032
f 5032 5021 5033
f 5021 5022 5033
f 5033 5022 5034
f 5022 5023 5034
f 5034 5023 5035
f 5023 5024 5035
f 5035 5024 5036
f 5024 5025 5036
f 5036 5025 5037
f 5025 5014 5037
f 5037 5014 5026
f 5026 5027 5038
f 5038 5027 5039
f 5027 5028 5039
f 5039 5028 5040
f 5028 5029 5040
f 5040 5029 5041
f 5029 5030 5041
f 5041 5030 5042
f 5030 5031 5042
f 5042 5031 5043
f 5031 5032 5043
f 5043 5032 5044
f 5032 5033 5044
f 5044 5033 5045
f 5033 5034 5045
f 5045 5034 5046
f 5034 5035 5046
f 5046 5035 5047
f 5035 5036 5047
f 5047 5036 5048
f 5036 5037 5048
f 5048 5037 5049
f 5037 5026 5049
f 5049 5026 5038
f 5038 5039 5050
f 5050 5039 5051
f 5039 5040 5051
f 5051 5040 5052
f 5040 5041 5052
f 5052 5041 5053
f 5041 5042 5053
f 5053 5042 5054
f 5042 5043 5054
f 5054 5043 5055
f 5043 5044 5055
f 5055 5044 5056
f 5044 5045 5056
f 5056 5045 5057
f 5045 5046 5057
f 5057 5046 5058
f 5046 5047 5058
f 5058 5047 5059
f 5047 5048 5059
f 5059 5048 5060
f 5048 5049 5060
f 5060 5049 5061
f 5049 5038 5061
f 5061 5038 5050
f 5050 5051 5062
f 5062 5051 5063
f 5051 5052 5063
f 5063 5052 5064
f 5052 5053 5064
f 5064 5053 5065
f 5053 5054 5065
f 5065 5054 5066
f 5054 5055 5066
f 5066 5055 5067
f 5055 5056 5067
f 5067 5056 5068
f 5056 5057 5068
f 5068 5057 5069
f 5057 5058 5069
f 5069 5058 5070
f 5058 5059 5070
f 5070 5059 5071
f 5059 5060 5071
f 5071 5060 5072
f 5060 5061 5072
f 5072 5061 5073
f 5061 5050 5073
f 5073 5050 5062
f 5062 5063 5074
f 5074 5063 5075
f 5063 5064 5075
f 5075 5064 5076
f 5064 5065 5076
f 5076 5065 5077
f 5065 5066 5077
f 5077 5066 5078
f 5066 5067 5078
f 5078 5067 5079
f 5067 5068 5079
f 5079 5068 5080
f 5068 5069 5080
f 5080 5069 5081
f 5069 5070 5081
f 5081 5070 5082
f 5070 5071 5082
f 5082 5071 5083
f 5071 5072 5083
f 5083 5072 5084
f 5072 5073 5084
f 5084 5073 5085
f 5073 5062 5085
f 5085 5062 5074
f 5074 5075 5086
f 5086 5075 5087
f 5075 5076 5087
f 5087 5076 5088
f 5076 5077 5088
f 5088 5077 5089
f 5077 5078 5089
f 5089 5078 5090
f 5078 5079 5090
f 5090 5079 5091
f 5079 5080 5091
f 5091 5080 5092
f 5080 5081 5092
f 5092 5081 5093
f 5081 5082 5093
f 5093 5082 5094
f 5082 5083 5094
f 5094 5083 5095
f 5083 5084 5095
f 5095 5084 5096
f 5084 5085 5096
f 5096 5085 5097
f 5085 5074 5097
f 5097 5074 5086
f 5086 5087 5098
f 5098 5087 5099
f 5087 5088 5099
f 5099 5088 5100
f 5088 5089 5100
f 5100 5089 5101
f 5089 5090 5101
f 5101 5090 5102
f 5090 5091 5102
f 5102 5091 5103
f 5091 5092 5103
f 5103 5092 5104
f 5092 5093 5104
f 5104 5093 5105
f 5093 5094 5105
f 5105 5094 5106
f 5094 5095 5106
f 5106 5095 5107
f 5095 5096 5107
f 5107 5096 5108
f 5096 5097 5108
f 5108 5097 5109
f 5097 5086 5109
f 5109 5086 5098
f 5098 5099 5110
f 5110 5099 5111
f 5099 5100 5111
f 5111 5100 5112
f 5100 5101 5112
f 5112 5101 5113
f 5101 5102 5113
f 5113 5102 5114
f 5102 5103 5114
f 5114 5103 5115
f 5103 5104 5115
f 5115 5104 5116
f 5104 5105 5116
f 5116 5105 5117
f 5105 5106 5117
f 5117 5106 5118
f 5106 5107 5118
f 5118 5107 5119
f 5107 5108 5119
f 5119 5108 5120
f 5108 5109 5120
f 5120 5109 5121
f 5109 5098 5121
f 5121 5098 5110
f 5110 5111 5122
f 5122 5111 5123
f 5111 5112 5123
f 5123 5112 5124
f 5112 5113 5124
f 5124 5113 5125
f 5113 5114 5125
f 5125 5114 5126
f 5114 5115 5126
f 5126 5115 5127
f 5115 5116 5127
f 5127 5116 5128
f 5116 5117 5128
f 5128 5117 5129
f 5117 5118 5129
f 5129 5118 5130
f 5118 5119 5130
f 5130 5119 5131
f 5119 5120 5131
f 5131 5120 5132
f 5120 5121 5132
f 5132 5121 5133
f 5121 5110 5133
f 5133 5110 5122
f 5122 5123 5134
f 5134 5123 5135
f 5123 5124 5135
f 5135 5124 5136
f 5124 5125 5136
f 5136 5125 5137
f 5125 5126 5137
f 5137 5126 5138
f 5126 5127 5138
f 5138 5127 5139
f 5127 5128 5139
f 5139 5128 5140
f 5128 5129 5140
f 5140 5129 5141
f 5129 5130 5141
f 5141 5130 5142
f 5130 5131 5142
f 5142 5131 5143
f 5131 5132 5143
f 5143 5132 5144
f 5132 5133 5144
f 5144 5133 5145
f 5133 5122 5145
f 5145 5122 5134
f 5134 5135 5146
f 5146 5135 5147
f 5135 5136 5147
f 5147 5136 5148
f 5136 5137 5148
f 5148 5137 5149
f 5137 5138 5149
f 5149 5138 5150
f 5138 5139 5150
f 5150 5139 5151
f 5139 5140 5151
f 5151 5140 5152
f 5140 5141 5152
f 5152 5141 5153
f 5141 5142 5153
f 5153 5142 5154
f 5142 5143 5154
f 5154 5143 5155
f 5143 5144 5155
f 5155 5144 5156
f 5144 5145 5156
f 5156 5145 5157
f 5145 5134 5157
f 5157 5134 5146
f 5146 5147 5158
f 5158 5147 5159
f 5147 5148 5159
f 5159 5148 5160
f 5148 5149 5160
f 5160 5149 5161
f 5149 5150 5161
f 5161 5150 5162
f 5150 5151 5162
f 5162 5151 5163
f 5151 5152 5163
f 5163 5152 5164
f 5152 5153 5164
f 5164 5153 5165
f 5153 5154 5165
f 5165 5154 5166
f 5154 5155 5166
f 5166 5155 5167
f 5155 5156 5167
f 5167 5156 5168
f 5156 5157 5168
f 5168 5157 5169
f 5157 5146 5169
f 5169 5146 5158
f 5158 5159 5170
f 5170 5159 5171
f 5159 5160 5171
f 5171 5160 5172
f 5160 5161 5172
f 5172 5161 5173
f 5161 5162 5173
f 5173 5162 5174
f 5162 5163 5174
f 5174 5163 5175
f 5163 5164 5175
f 5175 5164 5176
f 5164 5165 5176
f 5176 5165 5177
f 5165 5166 5177
f 5177 5166 5178
f 5166 5167 5178
f 5178 5167 5179
f 5167 5168 5179
f 5179 5168 5180
f 5168 5169 5180
f 5180 5169 5181
f 5169 5158 5181
f 5181 5158 5170
f 5170 5171 5182
f 5182 5171 5183
f 5171 5172 5183
f 5183 5172 5184
f 5172 5173 5184
f 5184 5173 5185
f 5173 5174 5185
f 5185 5174 5186
f 5174 5175 5186
f 5186 5175 5187
f 5175 5176 5187
f 5187 5176 5188
f 5176 5177 5188
f 5188 5177 5189
f 5177 5178 5189
f 5189 5178 5190
f 5178 5179 5190
f 5190 5179 5191
f 5179 5180 5191
f 5191 5180 5192
f 5180 5181 5192
f 5192 5181 5193
f 5181 5170 5193
f 5193 5170 5182
f 5182 5183 5194
f 5194 5183 5195
f 5183 5184 5195
f 5195 5184 5196
f 5184 5185 5196
f 5196 5185 5197
f 5185 5186 5197
f 5197 5186 5198
f 5186 5187 5198
f 5198 5187 5199
f 5187 5188 5199
f 5199 5188 5200
f 5188 5189 5200
f 5200 5189 5201
f 5189 5190 5201
f 5201 5190 5202
f 5190 5191 5202
f 5202 5191 5203
f 5191 5192 5203
f 5203 5192 5204
f 5192 5193 5204
f 5204 5193 5205
f 5193 5182 5205
f 5205 5182 5194
f 5194 5195 5206
f 5206 5195 5207
f 5195 5196 5207
f 5207 5196 5208
f 5196 5197 5208
f 5208 5197 5209
f 5197 5198 5209
f 5209 5198 5210
f 5198 5199 5210
f 5210 5199 5211
f 5199 5200 5211
f 5211 5200 5212
f 5200 5201 5212
f 5212 5201 5213
f 5201 5202 5213
f 5213 5202 5214
f 5202 5203 5214
f 5214 5203 5215
f 5203 5204 5215
f 5215 5204 5216
f 5204 5205 5216
f 5216 5205 5217
f 5205 5194 5217
f 5217 5194 5206
f 5206 5207 5218
f 5218 5207 5219
f 5207 5208 5219
f 5219 5208 5220
f 5208 5209 5220
f 5220 5209 5221
f 5209 5210 5221
f 5221 5210 5222
f 5210 5211 5222
f 5222 5211 5223
f 5211 5212 5223
f 5223 5212 5224
f 5212 5213 5224
f 5224 5213 5225
f 5213 5214 5225
f 5225 5214 5226
f 5214 5215 5226
f 5226 5215 5227
f 5215 5216 5227
f 5227 5216 5228
f 5216 5217 5228
f 5228 5217 5229
f 5217 5206 5229
f 5229 5206 5218
f 5218 5219 5230
f 5230 5219 5231
f 5219 5220 5231
f 5231 5220 5232
f 5220 5221 5232
f 5232 5221 5233
f 5221 5222 5233
f 5233 5222 5234
f 5222 5223 5234
f 5234 5223 5235
f 5223 5224 5235
f 5235 5224 5236
f 5224 5225 5236
f 5236 5225 5237
f 5225 5226 5237
f 5237 5226 5238
f 5226 5227 5238
f 5238 5227 5239
f 5227 5228 5239
f 5239 5228 5240
f 5228 5229 5240
f 5240 5229 5241
f 5229 5218 5241
f 5241 5218 5230
f 5230 5231 5242
f 5242 5231 5243
f 5231 5232 5243
f 5243 5232 5244
f 5232 5233 5244
f 5244 5233 5245
f 5233 5234 5245
f 5245 5234 5246
f 5234 5235 5246
f 5246 5235 5247
f 5235 5236 5247
f 5247 5236 5248
f 5236 5237 5248
f 5248 5237 5249
f 5237 5238 5249
f 5249 5238 5250
f 5238 5239 5250
f 5250 5239 5251
f 5239 5240 5251
f 5251 5240 5252
f 5240 5241 5252
f 5252 5241 5253
f 5241 5230 5253
f 5253 5230 5242
f 5242 5243 5254
f 5254 5243 5255
f 5243 5244 5255
f 5255 5244 5256
f 5244 5245 5256
f 5256 5245 5257
f 5245 5246 5257
f 5257 5246 5258
f 5246 5247 5258
f 5258 5247 5259
f 5247 5248 5259
f 5259 5248 5260
f 5248 5249 5260
f 5260 5249 5261
f 5249 5250 5261
f 5261 5250 5262
f 5250 5251 5262
f 5262 5251 5263
f 5251 5252 5263
f 5263 5252 5264
f 5252 5253 5264
f 5264 5253 5265
f 5253 5242 5265
f 5265 5242 5254
f 5254 5255 5266
f 5266 5255 5267
f 5255 5256 5267
f 5267 5256 5268
f 5256 5257 5268
f 5268 5257 5269
f 5257 5258 5269
f 5269 5258 5270
f 5258 5259 5270
f 5270 5259 5271
f 5259 5260 5271
f 5271 5260 5272
f 5260 5261 5272
f 5272 5261 5273
f 5261 5262 5273
f 5273 5262 5274
f 5262 5263 5274
f 5274 5263 5275
f 5263 5264 5275
f 5275 5264 5276
f 5264 5265 5276
f 5276 5265 5277
f 5265 5254 5277
f 5277 5254 5266
f 5266 5267 5278
f 5278 5267 5279
f 5267 5268 5279
f 5279 5268 5280
f 5268 5269 5280
f 5280 5269 5281
f 5269 5270 5281
f 5281 5270 5282
f 5270 5271 5282
f 5282 5271 5283
f 5271 5272 5283
f 5283 5272 5284
f 5272 5273 5284
f 5284 5273 5285
f 5273 5274 5285
f 5285 5274 5286
f 5274 5275 5286
f 5286 5275 5287
f 5275 5276 5287
f 5287 5276 5288
f 5276 5277 5288
f 5288 5277 5289
f 5277 5266 5289
f 5289 5266 5278
f 5278 5279 5290
f 5290 5279 5291
f 5279 5280 5291
f 5291 5280 5292
f 5280 5281 5292
f 5292 5281 5293
f 5281 5282 5293
f 5293 5282 5294
f 5282 5283 5294
f 5294 5283 5295
f 5283 5284 5295
f 5295 5284 5296
f 5284 5285 5296
f 5296 5285 5297
f 5285 5286 5297
f 5297 5286 5298
f 5286 5287 5298
f 5298 5287 5299
f 5287 5288 5299
f 5299 5288 5300
f 5288 5289 5300
f 5300 5289 5301
f 5289 5278 5301
f 5301 5278 5290
f 5290 5291 5302
f 5302 5291 5303
f 5291 5292 5303
f 5303 5292 5304
f 5292 5293 5304
f 5304 5293 5305
f 5293 5294 5305
f 5305 5294 5306
f 5294 5295 5306
f 5306 5295 5307
f 5295 5296 5307
f 5307 5296 5308
f 5296 5297 5308
f 5308 5297 5309
f 5297 5298 5309
f 5309 5298 5310
f 5298 5299 5310
f 5310 5299 5311
f 5299 5300 5311
f 5311 5300 5312
f 5300 5301 5312
f 5312 5301 5313
f 5301 5290 5313
f 5313 5290 5302
f 5302 5303 5314
f 5314 5303 5315
f 5303 5304 5315
f 5315 5304 5316
f 5304 5305 5316
f 5316 5305 5317
f 5305 5306 5317
f 5317 5306 5318
f 5306 5307 5318
f 5318 5307 5319
f 5307 5308 5319
f 5319 5308 5320
f 5308 5309 5320
f 5320 5309 5321
f 5309 5310 5321
f 5321 5310 5322
f 5310 5311 5322
f 5322 5311 5323
f 5311 5312 5323
f 5323 5312 5324
f 5312 5313 5324
f 5324 5313 5325
f 5313 5302 5325
f 5325 5302 5314
f 5314 5315 5326
f 5326 5315 5327
f 5315 5316 5327
f 5327 5316 5328
f 5316 5317 5328
f 5328 5317 5329
f 5317 5318 5329
f 5329 5318 5330
f 5318 5319 5330
f 5330 5319 5331
f 5319 5320 5331
f 5331 5320 5332
f 5320 5321 5332
f 5332 5321 5333
f 5321 5322 5333
f 5333 5322 5334
f 5322 5323 5334
f 5334 5323 5335
f 5323 5324 5335
f 5335 5324 5336
f 5324 5325 5336
f 5336 5325 5337
f 5325 5314 5337
f 5337 5314 5326
f 5326 5327 5338
f 5338 5327 5339
f 5327 5328 5339
f 5339 5328 5340
f 5328 5329 5340
f 5340 5329 5341
f 5329 5330 5341
f 5341 5330 5342
f 5330 5331 5342
f 5342 5331 5343
f 5331 5332 5343
f 5343 5332 5344
f 5332 5333 5344
f 5344 5333 5345
f 5333 5334 5345
f 5345 5334 5346
f 5334 5335 5346
f 5346 5335 5347
f 5335 5336 5347
f 5347 5336 5348
f 5336 5337 5348
f 5348 5337 5349
f 5337 5326 5349
f 5349 5326 5338
f 5338 5339 5350
f 5350 5339 5351
f 5339 5340 5351
f 5351 5340 5352
f 5340 5341 5352
f 5352 5341 5353
f 5341 5342 5353
f 5353 5342 5354
f 5342 5343 5354
f 5354 5343 5355
f 5343 5344 5355
f 5355 5344 5356
f 5344 5345 5356
f 5356 5345 5357
f 5345 5346 5357
f 5357 5346 5358
f 5346 5347 5358
f 5358 5347 5359
f 5347 5348 5359
f 5359 5348 5360
f 5348 5349 5360
f 5360 5349 5361
f 5349 5338 5361
f 5361 5338 5350
f 5350 5351 5362
f 5362 5351 5363
f 5351 5352 5363
f 5363 5352 5364
f 5352 5353 5364
f 5364 5353 5365
f 5353 5354 5365
f 5365 5354 5366
f 5354 5355 5366
f 5366 5355 5367
f 5355 5356 5367
f 5367 5356 5368
f 5356 5357 5368
f 5368 5357 5369
f 5357 5358 5369
f 5369 5358 5370
f 5358 5359 5370
f 5370 5359 5371
f 5359 5360 5371
f 5371 5360 5372
f 5360 5361 5372
f 5372 5361 5373
f 5361 5350 5373
f 5373 5350 5362
f 5362 5363 5374
f 5374 5363 5375
f 5363 5364 5375
f 5375 5364 5376
f 5364 5365 5376
f 5376 5365 5377
f 5365 5366 5377
f 5377 5366 5378
f 5366 5367 5378
f 5378 5367 5379
f 5367 5368 5379
f 5379 5368 5380
f 5368 5369 5380
f 5380 5369 5381
f 5369 5370 5381
f 5381 5370 5382
f 5370 5371 5382
f 5382 5371 5383
f 5371 5372 5383
f 5383 5372 5384
f 5372 5373 5384
f 5384 5373 5385
f 5373 5362 5385
f 5385 5362 5374
f 5374 5375 5386
f 5386 5375 5387
f 5375 5376 5387
f 5387 5376 5388
f 5376 5377 5388
f 5388 5377 5389
f 5377 5378 5389
f 5389 5378 5390
f 5378 5379 5390
f 5390 5379 5391
f 5379 5380 5391
f 5391 5380 5392
f 5380 5381 5392
f 5392 5381 5393
f 5381 5382 5393
f 5393 5382 5394
f 5382 5383 5394
f 5394 5383 5395
f 5383 5384 5395
f 5395 5384 5396
f 5384 5385 5396
f 5396 5385 5397
f 5385 5374 5397
f 5397 5374 5386
f 5386 5387 5398
f 5398 5387 5399
f 5387 5388 5399
f 5399 5388 5400
f 5388 5389 5400
f 5400 5389 5401
f 5389 5390 5401
f 5401 5390 5402
f 5390 5391 5402
f 5402 5391 5403
f 5391 5392 5403
f 5403 5392 5404
f 5392 5393 5404
f 5404 5393 5405
f 5393 5394 5405
f 5405 5394 5406
f 5394 5395 5406
f 5406 5395 5407
f 5395 5396 5407
f 5407 5396 5408
f 5396 5397 5408
f 5408 5397 5409
f 5397 5386 5409
f 5409 5386 5398
f 5398 5399 5410
f 5410 5399 5411
f 5399 5400 5411
f 5411 5400 5412
f 5400 5401 5412
f 5412 5401 5413
f 5401 5402 5413
f 5413 5402 5414
f 5402 5403 5414
f 5414 5403 5415
f 5403 5404 5415
f 5415 5404 5416
f 5404 5405 5416
f 5416 5405 5417
f 5405 5406 5417
f 5417 5406 5418
f 5406 5407 5418
f 5418 5407 5419
f 5407 5408 5419
f 5419 5408 5420
f 5408 5409 5420
f 5420 5409 5421
f 5409 5398 5421
f 5421 5398 5410
f 5410 5411 5422
f 5422 5411 5423
f 5411 5412 5423
f 5423 5412 5424
f 5412 5413 5424
f 5424 5413 5425
f 5413 5414 5425
f 5425 5414 5426
f 5414 5415 5426
f 5426 5415 5427
f 5415 5416 5427
f 5427 5416 5428
f 5416 5417 5428
f 5428 5417 5429
f 5417 5418 5429
f 5429 5418 5430
f 5418 5419 5430
f 5430 5419 5431
f 5419 5420 5431
f 5431 5420 5432
f 5420 5421 5432
f 5432 5421 5433
f 5421 5410 5433
f 5433 5410 5422
f 5422 5423 5434
f 5434 5423 5435
f 5423 5424 5435
f 5435 5424 5436
f 5424 5425 5436
f 5436 5425 5437
f 5425 5426 5437
f 5437 5426 5438
f 5426 5427 5438
f 5438 5427 5439
f 5427 5428 5439
f 5439 5428 5440
f 5428 5429 5440
f 5440 5429 5441
f 5429 5430 5441
f 5441 5430 5442
f 5430 5431 5442
f 5442 5431 5443
f 5431 5432 5443
f 5443 5432 5444
f 5432 5433 5444
f 5444 5433 5445
f 5433 5422 5445
f 5445 5422 5434
f 5434 5435 5446
f 5446 5435 5447
f 5435 5436 5447
f 5447 5436 5448
f 5436 5437 5448
f 5448 5437 5449
f 5437 5438 5449
f 5449 5438 5450
f 5438 5439 5450
f 5450 5439 5451
f 5439 5440 5451
f 5451 5440 5452
f 5440 5441 5452
f 5452 5441 5453
f 5441 5442 5453
f 5453 5442 5454
f 5442 5443 5454
f 5454 5443 5455
f 5443 5444 5455
f 5455 5444 5456
f 5444 5445 5456
f 5456 5445 5457
f 5445 5434 5457
f 5457 5434 5446
f 5446 5447 5458
f 5458 5447 5459
f 5447 5448 5459
f 5459 5448 5460
f 5448 5449 5460
f 5460 5449 5461
f 5449 5450 5461
f 5461 5450 5462
f 5450 5451 5462
f 5462 5451 5463
f 5451 5452 5463
f 5463 5452 5464
f 5452 5453 5464
f 5464 5453 5465
f 5453 5454 5465
f 5465 5454 5466
f 5454 5455 5466
f 5466 5455 5467
f 5455 5456 5467
f 5467 5456 5468
f 5456 5457 5468
f 5468 5457 5469
f 5457 5446 5469
f 5469 5446 5458
f 5458 5459 5470
f 5470 5459 5471
f 5459 5460 5471
f 5471 5460 5472
f 5460 5461 5472
f 5472 5461 5473
f 5461 5462 5473
f 5473 5462 5474
f 5462 5463 5474
f 5474 5463 5475
f 5463 5464 5475
f 5475 5464 5476
f 5464 5465 5476
f 5476 5465 5477
f 5465 5466 5477
f 5477 5466 5478
f 5466 5467 5478
f 5478 5467 5479
f 5467 5468 5479
f 5479 5468 5480
f 5468 5469 5480
f 5480 5469 5481
f 5469 5458 5481
f 5481 5458 5470
f 5470 5471 5482
f 5482 5471 5483
f 5471 5472 5483
f 5483 5472 5484
f 5472 5473 5484
f 5484 5473 5485
f 5473 5474 5485
f 5485 5474 5486
f 5474 5475 5486
f 5486 5475 5487
f 5475 5476 5487
f 5487 5476 5488
f 5476 5477 5488
f 5488 5477 5489
f 5477 5478 5489
f 5489 5478 5490
f 5478 5479 5490
f 5490 5479 5491
f 5479 5480 5491
f 5491 5480 5492
f 5480 5481 5492
f 5492 5481 5493
f 5481 5470 5493
f 5493 5470 5482
f 5482 5483 5494
f 5494 5483 5495
f 5483 5484 5495
f 5495 5484 5496
f 5484 5485 5496
f 5496 5485 5497
f 5485 5486 5497
f 5497 5486 5498
f 5486 5487 5498
f 5498 5487 5499
f 5487 5488 5499
f 5499 5488 5500
f 5488 5489 5500
f 5500 5489 5501
f 5489 5490 5501
f 5501 5490 5502
f 5490 5491 5502
f 5502 5491 5503
f 5491 5492 5503
f 5503 5492 5504
f 5492 5493 5504
f 5504 5493 5505
f 5493 5482 5505
f 5505 5482 5494
f 5494 5495 5506
f 5506 5495 5507
f 5495 5496 5507
f 5507 5496 5508
f 5496 5497 5508
f 5508 5497 5509
f 5497 5498 5509
f 5509 5498 5510
f 5498 5499 5510
f 5510 5499 5511
f 5499 5500 5511
f 5511 5500 5512
f 5500 5501 5512
f 5512 5501 5513
f 5501 5502 5513
f 5513 5502 5514
f 5502 5503 5514
f 5514 5503 5515
f 5503 5504 5515
f 5515 5504 5516
f 5504 5505 5516
f 5516 5505 5517
f 5505 5494 5517
f 5517 5494 5506
f 5506 5507 5518
f 5518 5507 5519
f 5507 5508 5519
f 5519 5508 5520
f 5508 5509 5520
f 5520 5509 5521
f 5509 5510 5521
f 5521 5510 5522
f 5510 5511 5522
f 5522 5511 5523
f 5511 5512 5523
f 5523 5512 5524
f 5512 5513 5524
f 5524 5513 5525
f 5513 5514 5525
f 5525 5514 5526
f 5514 5515 5526
f 5526 5515 5527
f 5515 5516 5527
f 5527 5516 5528
f 5516 5517 5528
f 5528 5517 5529
f 5517 5506 5529
f 5529 5506 5518
f 5518 5519 5530
f 5530 5519 5531
f 5519 5520 5531
f 5531 5520 5532
f 5520 5521 5532
f 5532 5521 5533
f 5521 5522 5533
f 5533 5522 5534
f 5522 5523 5534
f 5534 5523 5535
f 5523 5524 5535
f 5535 5524 5536
f 5524 5525 5536
f 5536 5525 5537
f 5525 5526 5537
f 5537 5526 5538
f 5526 5527 5538
f 5538 5527 5539
f 5527 5528 5539
f 5539 5528 5540
f 5528 5529 5540
f 5540 5529 5541
f 5529 5518 5541
f 5541 5518 5530
f 5530 5531 5542
f 5542 5531 5543
f 5531 5532 5543
f 5543 5532 5544
f 5532 5533 5544
f 5544 5533 5545
f 5533 5534 5545
f 5545 5534 5546
f 5534 5535 5546
f 5546 5535 5547
f 5535 5536 5547
f 5547 5536 5548
f 5536 5537 5548
f 5548 5537 5549
f 5537 5538 5549
f 5549 5538 5550
f 5538 5539 5550
f 5550 5539 5551
f 5539 5540 5551
f 5551 5540 5552
f 5540 5541 5552
f 5552 5541 5553
f 5541 5530 5553
f 5553 5530 5542
f 5542 5543 5554
f 5554 5543 5555
f 5543 5544 5555
f 5555 5544 5556
f 5544 5545 5556
f 5556 5545 5557
f 5545 5546 5557
f 5557 5546 5558
f 5546 5547 5558
f 5558 5547 5559
f 5547 5548 5559
f 5559 5548 5560
f 5548 5549 5560
f 5560 5549 5561
f 5549 5550 5561
f 5561 5550 5562
f 5550 5551 5562
f 5562 5551 5563
f 5551 5552 5563
f 5563 5552 5564
f 5552 5553 5564
f 5564 5553 5565
f 5553 5542 5565
f 5565 5542 5554
f 5554 5555 5566
f 5566 5555 5567
f 5555 5556 5567
f 5567 5556 5568
f 5556 5557 5568
f 5568 5557 5569
f 5557 5558 5569
f 5569 5558 5570
f 5558 5559 5570
f 5570 5559 5571
f 5559 5560 5571
f 5571 5560 5572
f 5560 5561 5572
f 5572 5561 5573
f 5561 5562 5573
f 5573 5562 5574
f 5562 5563 5574
f 5574 5563 5575
f 5563 5564 5575
f 5575 5564 5576
f 5564 5565 5576
f 5576 5565 5577
f 5565 5554 5577
f 5577 5554 5566
f 5566 5567 5578
f 5578 5567 5579
f 5567 5568 5579
f 5579 5568 5580
f 5568 5569 5580
f 5580 5569 5581
f 5569 5570 5581
f 5581 5570 5582
f 5570 5571 5582
f 5582 5571 5583
f 5571 5572 5583
f 5583 5572 5584
f 5572 5573 5584
f 5584 5573 5585
f 5573 5574 5585
f 5585 5574 5586
f 5574 5575 5586
f 5586 5575 5587
f 5575 5576 5587
f 5587 5576 5588
f 5576 5577 5588
f 5588 5577 5589
f 5577 5566 5589
f 5589 5566 5578
f 5578 5579 5590
f 5590 5579 5591
f 5579 5580 5591
f 5591 5580 5592
f 5580 5581 5592
f 5592 5581 5593
f 5581 5582 5593
f 5593 5582 5594
f 5582 5583 5594
f 5594 5583 5595
f 5583 5584 5595
f 5595 5584 5596
f 5584 5585 5596
f 5596 5585 5597
f 5585 5586 5597
f 5597 5586 5598
f 5586 5587 5598
f 5598 5587 5599
f 5587 5588 5599
f 5599 5588 5600
f 5588 5589 5600
f 5600 5589 5601
f 5589 5578 5601
f 5601 5578 5590
f 5590 5591 5602
f 5602 5591 5603
f 5591 5592 5603
f 5603 5592 5604
f 5592 5593 5604
f 5604 5593 5605
f 5593 5594 5605
f 5605 5594 5606
f 5594 5595 5606
f 5606 5595 5607
f 5595 5596 5607
f 5607 5596 5608
f 5596 5597 5608
f 5608 5597 5609
f 5597 5598 5609
f 5609 5598 5610
f 5598 5599 5610
f 5610 5599 5611
f 5599 5600 5611
f 5611 5600 5612
f 5600 5601 5612
f 5612 5601 5613
f 5601 5590 5613
f 5613 5590 5602
f 5602 5603 5614
f 5614 5603 5615
f 5603 5604 5615
f 5615 5604 5616
f 5604 5605 5616
f 5616 5605 5617
f 5605 5606 5617
f 5617 5606 5618
f 5606 5607 5618
f 5618 5607 5619
f 5607 5608 5619
f 5619 5608 5620
f 5608 5609 5620
f 5620 5609 5621
f 5609 5610 5621
f 5621 5610 5622
f 5610 5611 5622
f 5622 5611 5623
f 5611 5612 5623
f 5623 5612 5624
f 5612 5613 5624
f 5624 5613 5625
f 5613 5602 5625
f 5625 5602 5614
f 5614 5615 5626
f 5626 5615 5627
f 5615 5616 5627
f 5627 5616 5628
f 5616 5617 5628
f 5628 5617 5629
f 5617 5618 5629
f 5629 5618 5630
f 5618 5619 5630
f 5630 5619 5631
f 5619 5620 5631
f 5631 5620 5632
f 5620 5621 5632
f 5632 5621 5633
f 5621 5622 5633
f 5633 5622 5634
f 5622 5623 5634
f 5634 5623 5635
f 5623 5624 5635
f 5635 5624 5636
f 5624 5625 5636
f 5636 5625 5637
f 5625 5614 5637
f 5637 5614 5626
f 5626 5627 5638
f 5638 5627 5639
f 5627 5628 5639
f 5639 5628 5640
f 5628 5629 5640
f 5640 5629 5641
f 5629 5630 5641
f 5641 5630 5642
f 5630 5631 5642
f 5642 5631 5643
f 5631 5632 5643
f 5643 5632 5644
f 5632 5633 5644
f 5644 5633 5645
f 5633 5634 5645
f 5645 5634 5646
f 5634 5635 5646
f 5646 5635 5647
f 5635 5636 5647
f 5647 5636 5648
f 5636 5637 5648
f 5648 5637 5649
f 5637 5626 5649
f 5649 5626 5638
f 5638 5639 5650
f 5650 5639 5651
f 5639 5640 5651
f 5651 5640 5652
f 5640 5641 5652
f 5652 5641 5653
f 5641 5642 5653
f 5653 5642 5654
f 5642 5643 5654
f 5654 5643 5655
f 5643 5644 5655
f 5655 5644 5656
f 5644 5645 5656
f 5656 5645 5657
f 5645 5646 5657
f 5657 5646 5658
f 5646 5647 5658
f 5658 5647 5659
f 5647 5648 5659
f 5659 5648 5660
f 5648 5649 5660
f 5660 5649 5661
f 5649 5638 5661
f 5661 5638 5650
f 5650 5651 5662
f 5662 5651 5663
f 5651 5652 5663
f 5663 5652 5664
f 5652 5653 5664
f 5664 5653 5665
f 5653 5654 5665
f 5665 5654 5666
f 5654 5655 5666
f 5666 5655 5667
f 5655 5656 5667
f 5667 5656 5668
f 5656 5657 5668
f 5668 5657 5669
f 5657 5658 5669
f 5669 5658 5670
f 5658 5659 5670
f 5670 5659 5671
f 5659 5660 5671
f 5671 5660 5672
f 5660 5661 5672
f 5672 5661 5673
f 5661 5650 5673
f 5673 5650 5662
f 5662 5663 5674
f 5674 5663 5675
f 5663 5664 5675
f 5675 5664 5676
f 5664 5665 5676
f 5676 5665 5677
f 5665 5666 5677
f 5677 5666 5678
f 5666 5667 5678
f 5678 5667 5679
f 5667 5668 5679
f 5679 5668 5680
f 5668 5669 5680
f 5680 5669 5681
f 5669 5670 5681
f 5681 5670 5682
f 5670 5671 5682
f 5682 5671 5683
f 5671 5672 5683
f 5683 5672 5684
f 5672 5673 5684
f 5684 5673 5685
f 5673 5662 5685
f 5685 5662 5674
f 5674 5675 5686
f 5686 5675 5687
f 5675 5676 5687
f 5687 5676 5688
f 5676 5677 5688
f 5688 5677 5689
f 5677 5678 5689
f 5689 5678 5690
f 5678 5679 5690
f 5690 5679 5691
f 5679 5680 5691
f 5691 5680 5692
f 5680 5681 5692
f 5692 5681 5693
f 5681 5682 5693
f 5693 5682 5694
f 5682 5683 5694
f 5694 5683 5695
f 5683 5684 5695
f 5695 5684 5696
f 5684 5685 5696
f 5696 5685 5697
f 5685 5674 5697
f 5697 5674 5686
f 5686 5687 5698
f 5698 5687 5699
f 5687 5688 5699
f 5699 5688 5700
f 5688 5689 5700
f 5700 5689 5701
f 5689 5690 5701
f 5701 5690 5702
f 5690 5691 5702
f 5702 5691 5703
f 5691 5692 5703
f 5703 5692 5704
f 5692 5693 5704
f 5704 5693 5705
f 5693 5694 5705
f 5705 5694 5706
f 5694 5695 5706
f 5706 5695 5707
f 5695 5696 5707
f 5707 5696 5708
f 5696 5697 5708
f 5708 5697 5709
f 5697 5686 5709
f 5709 5686 5698
f 5698 5699 5710
f 5710 5699 5711
f 5699 5700 5711
f 5711 5700 5712
f 5700 5701 5712
f 5712 5701 5713
f 5701 5702 5713
f 5713 5702 5714
f 5702 5703 5714
f 5714 5703 5715
f 5703 5704 5715
f 5715 5704 5716
f 5704 5705 5716
f 5716 5705 5717
f 5705 5706 5717
f 5717 5706 5718
f 5706 5707 5718
f 5718 5707 5719
f 5707 5708 5719
f 5719 5708 5720
f 5708 5709 5720
f 5720 5709 5721
f 5709 5698 5721
f 5721 5698 5710
f 5710 5711 5722
f 5722 5711 5723
f 5711 5712 5723
f 5723 5712 5724
f 5712 5713 5724
f 5724 5713 5725
f 5713 5714 5725
f 5725 5714 5726
f 5714 5715 5726
f 5726 5715 5727
f 5715 5716 5727
f 5727 5716 5728
f 5716 5717 5728
f 5728 5717 5729
f 5717 5718 5729
f 5729 5718 5730
f 5718 5719 5730
f 5730 5719 5731
f 5719 5720 5731
f 5731 5720 5732
f 5720 5721 5732
f 5732 5721 5733
f 5721 5710 5733
f 5733 5710 5722
f 5722 5723 5734
f 5734 5723 5735
f 5723 5724 5735
f 5735 5724 5736
f 5724 5725 5736
f 5736 5725 5737
f 5725 5726 5737
f 5737 5726 5738
f 5726 5727 5738
f 5738 5727 5739
f 5727 5728 5739
f 5739 5728 5740
f 5728 5729 5740
f 5740 5729 5741
f 5729 5730 5741
f 5741 5730 5742
f 5730 5731 5742
f 5742 5731 5743
f 5731 5732 5743
f 5743 5732 5744
f 5732 5733 5744
f 5744 5733 5745
f 5733 5722 5745
f 5745 5722 5734
f 5734 5735 5746
f 5746 5735 5747
f 5735 5736 5747
f 5747 5736 5748
f 5736 5737 5748
f 5748 5737 5749
f 5737 5738 5749
f 5749 5738 5750
f 5738 5739 5750
f 5750 5739 5751
f 5739 5740 5751
f 5751 5740 5752
f 5740 5741 5752
f 5752 5741 5753
f 5741 5742 5753
f 5753 5742 5754
f 5742 5743 5754
f 5754 5743 5755
f 5743 5744 5755
f 5755 5744 5756
f 5744 5745 5756
f 5756 5745 5757
f 5745 5734 5757
f 5757 5734 5746
f 5746 5747 5758
f 5758 5747 5759
f 5747 5748 5759
f 5759 5748 5760
f 5748 5749 5760
f 5760 5749 5761
f 5749 5750 5761
f 5761 5750 5762
f 5750 5751 5762
f 5762 5751 5763
f 5751 5752 5763
f 5763 5752 5764
f 5752 5753 5764
f 5764 5753 5765
f 5753 5754 5765
f 5765 5754 5766
f 5754 5755 5766
f 5766 5755 5767
f 5755 5756 5767
f 5767 5756 5768
f 5756 5757 5768
f 5768 5757 5769
f 5757 5746 5769
f 5769 5746 5758
f 5758 5759 5770
f 5770 5759 5771
f 5759 5760 5771
f 5771 5760 5772
f 5760 5761 5772
f 5772 5761 5773
f 5761 5762 5773
f 5773 5762 5774
f 5762 5763 5774
f 5774 5763 5775
f 5763 5764 5775
f 5775 5764 5776
f 5764 5765 5776
f 5776 5765 5777
f 5765 5766 5777
f 5777 5766 5778
f 5766 5767 5778
f 5778 5767 5779
f 5767 5768 5779
f 5779 5768 5780
f 5768 5769 5780
f 5780 5769 5781
f 5769 5758 5781
f 5781 5758 5770
f 5770 5771 5782
f 5782 5771 5783
f 5771 5772 5783
f 5783 5772 5784
f 5772 5773 5784
f 5784 5773 5785
f 5773 5774 5785
f 5785 5774 5786
f 5774 5775 5786
f 5786 5775 5787
f 5775 5776 5787
f 5787 5776 5788
f 5776 5777 5788
f 5788 5777 5789
f 5777 5778 5789
f 5789 5778 5790
f 5778 5779 5790
f 5790 5779 5791
f 5779 5780 5791
f 5791 5780 5792
f 5780 5781 5792
f 5792 5781 5793
f 5781 5770 5793
f 5793 5770 5782
f 5782 5783 5794
f 5794 5783 5795
f 5783 5784 5795
f 5795 5784 5796
f 5784 5785 5796
f 5796 5785 5797
f 5785 5786 5797
f 5797 5786 5798
f 5786 5787 5798
f 5798 5787 5799
f 5787 5788 5799
f 5799 5788 5800
f 5788 5789 5800
f 5800 5789 5801
f 5789 5790 5801
f 5801 5790 5802
f 5790 5791 5802
f 5802 5791 5803
f 5791 5792 5803
f 5803 5792 5804
f 5792 5793 5804
f 5804 5793 5805
f 5793 5782 5805
f 5805 5782 5794
f 5794 5795 5806
f 5806 5795 5807
f 5795 5796 5807
f 5807 5796 5808
f 5796 5797 5808
f 5808 5797 5809
f 5797 5798 5809
f 5809 5798 5810
f 5798 5799 5810
f 5810 5799 5811
f 5799 5800 5811
f 5811 5800 5812
f 5800 5801 5812
f 5812 5801 5813
f 5801 5802 5813
f 5813 5802 5814
f 5802 5803 5814
f 5814 5803 5815
f 5803 5804 5815
f 5815 5804 5816
f 5804 5805 5816
f 5816 5805 5817
f 5805 5794 5817
f 5817 5794 5806
f 5806 5807 5818
f 5818 5807 5819
f 5807 5808 5819
f 5819 5808 5820
f 5808 5809 5820
f 5820 5809 5821
f 5809 5810 5821
f 5821 5810 5822
f 5810 5811 5822
f 5822 5811 5823
f 5811 5812 5823
f 5823 5812 5824
f 5812 5813 5824
f 5824 5813 5825
f 5813 5814 5825
f 5825 5814 5826
f 5814 5815 5826
f 5826 5815 5827
f 5815 5816 5827
f 5827 5816 5828
f 5816 5817 5828
f 5828 5817 5829
f 5817 5806 5829
f 5829 5806 5818
f 5818 5819 5830
f 5830 5819 5831
f 5819 5820 5831
f 5831 5820 5832
f 5820 5821 5832
f 5832 5821 5833
f 5821 5822 5833
f 5833 5822 5834
f 5822 5823 5834
f 5834 5823 5835
f 5823 5824 5835
f 5835 5824 5836
f 5824 5825 5836
f 5836 5825 5837
f 5825 5826 5837
f 5837 5826 5838
f 5826 5827 5838
f 5838 5827 5839
f 5827 5828 5839
f 5839 5828 5840
f 5828 5829 5840
f 5840 5829 5841
f 5829 5818 5841
f 5841 5818 5830
f 5830 5831 5842
f 5842 5831 5843
f 5831 5832 5843
f 5843 5832 5844
f 5832 5833 5844
f 5844 5833 5845
f 5833 5834 5845
f 5845 5834 5846
f 5834 5835 5846
f 5846 5835 5847
f 5835 5836 5847
f 5847 5836 5848
f 5836 5837 5848
f 5848 5837 5849
f 5837 5838 5849
f 5849 5838 5850
f 5838 5839 5850
f 5850 5839 5851
f 5839 5840 5851
f 5851 5840 5852
f 5840 5841 5852
f 5852 5841 5853
f 5841 5830 5853
f 5853 5830 5842
f 5842 5843 5854
f 5854 5843 5855
f 5843 5844 5855
f 5855 5844 5856
f 5844 5845 5856
f 5856 5845 5857
f 5845 5846 5857
f 5857 5846 5858
f 5846 5847 5858
f 5858 5847 5859
f 5847 5848 5859
f 5859 5848 5860
f 5848 5849 5860
f 5860 5849 5861
f 5849 5850 5861
f 5861 5850 5862
f 5850 5851 5862
f 5862 5851 5863
f 5851 5852 5863
f 5863 5852 5864
f 5852 5853 5864
f 5864 5853 5865
f 5853 5842 5865
f 5865 5842 5854
f 5854 5855 5866
f 5866 5855 5867
f 5855 5856 5867
f 5867 5856 5868
f 5856 5857 5868
f 5868 5857 5869
f 5857 5858 5869
f 5869 5858 5870
f 5858 5859 5870
f 5870 5859 5871
f 5859 5860 5871
f 5871 5860 5872
f 5860 5861 5872
f 5872 5861 5873
f 5861 5862 5873
f 5873 5862 5874
f 5862 5863 5874
f 5874 5863 5875
f 5863 5864 5875
f 5875 5864 5876
f 5864 5865 5876
f 5876 5865 5877
f 5865 5854 5877
f 5877 5854 5866
f 5866 5867 5878
f 5878 5867 5879
f 5867 5868 5879
f 5879 5868 5880
f 5868 5869 5880
f 5880 5869 5881
f 5869 5870 5881
f 5881 5870 5882
f 5870 5871 5882
f 5882 5871 5883
f 5871 5872 5883
f 5883 5872 5884
f 5872 5873 5884
f 5884 5873 5885
f 5873 5874 5885
f 5885 5874 5886
f 5874 5875 5886
f 5886 5875 5887
f 5875 5876 5887
f 5887 5876 5888
f 5876 5877 5888
f 5888 5877 5889
f 5877 5866 5889
f 5889 5866 5878
f 5878 5879 5890
f 5890 5879 5891
f 5879 5880 5891
f 5891 5880 5892
f 5880 5881 5892
f 5892 5881 5893
f 5881 5882 5893
f 5893 5882 5894
f 5882 5883 5894
f 5894 5883 5895
f 5883 5884 5895
f 5895 5884 5896
f 5884 5885 5896
f 5896 5885 5897
f 5885 5886 5897
f 5897 5886 5898
f 5886 5887 5898
f 5898 5887 5899
f 5887 5888 5899
f 5899 5888 5900
f 5888 5889 5900
f 5900 5889 5901
f 5889 5878 5901
f 5901 5878 5890
f 5890 5891 5902
f 5902 5891 5903
f 5891 5892 5903
f 5903 5892 5904
f 5892 5893 5904
f 5904 5893 5905
f 5893 5894 5905
f 5905 5894 5906
f 5894 5895 5906
f 5906 5895 5907
f 5895 5896 5907
f 5907 5896 5908
f 5896 5897 5908
f 5908 5897 5909
f 5897 5898 5909
f 5909 5898 5910
f 5898 5899 5910
f 5910 5899 5911
f 5899 5900 5911
f 5911 5900 5912
f 5900 5901 5912
f 5912 5901 5913
f 5901 5890 5913
f 5913 5890 5902
f 5902 5903 5914
f 5914 5903 5915
f 5903 5904 5915
f 5915 5904 5916
f 5904 5905 5916
f 5916 5905 5917
f 5905 5906 5917
f 5917 5906 5918
f 5906 5907 5918
f 5918 5907 5919
f 5907 5908 5919
f 5919 5908 5920
f 5908 5909 5920
f 5920 5909 5921
f 5909 5910 5921
f 5921 5910 5922
f 5910 5911 5922
f 5922 5911 5923
f 5911 5912 5923
f 5923 5912 5924
f 5912 5913 5924
f 5924 5913 5925
f 5913 5902 5925
f 5925 5902 5914
f 5914 5915 5926
f 5926 5915 5927
f 5915 5916 5927
f 5927 5916 5928
f 5916 5917 5928
f 5928 5917 5929
f 5917 5918 5929
f 5929 5918 5930
f 5918 5919 5930
f 5930 5919 5931
f 5919 5920 5931
f 5931 5920 5932
f 5920 5921 5932
f 5932 5921 5933
f 5921 5922 5933
f 5933 5922 5934
f 5922 5923 5934
f 5934 5923 5935
f 5923 5924 5935
f 5935 5924 5936
f 5924 5925 5936
f 5936 5925 5937
f 5925 5914 5937
f 5937 5914 5926
f 5926 5927 5938
f 5938 5927 5939
f 5927 5928 5939
f 5939 5928 5940
f 5928 5929 5940
f 5940 5929 5941
f 5929 5930 5941
f 5941 5930 5942
f 5930 5931 5942
f 5942 5931 5943
f 5931 5932 5943
f 5943 5932 5944
f 5932 5933 5944
f 5944 5933 5945
f 5933 5934 5945
f 5945 5934 5946
f 5934 5935 5946
f 5946 5935 5947
f 5935 5936 5947
f 5947 5936 5948
f 5936 5937 5948
f 5948 5937 5949
f 5937 5926 5949
f 5949 5926 5938
f 5938 5939 5950
f 5950 5939 5951
f 5939 5940 5951
f 5951 5940 5952
f 5940 5941 5952
f 5952 5941 5953
f 5941 5942 5953
f 5953 5942 5954
f 5942 5943 5954
f 5954 5943 5955
f 5943 5944 5955
f 5955 5944 5956
f 5944 5945 5956
f 5956 5945 5957
f 5945 5946 5957
f 5957 5946 5958
f 5946 5947 5958
f 5958 5947 5959
f 5947 5948 5959
f 5959 5948 5960
f 5948 5949 5960
f 5960 5949 5961
f 5949 5938 5961
f 5961 5938 5950
f 5950 5951 5962
f 5962 5951 5963
f 5951 5952 5963
f 5963 5952 5964
f 5952 5953 5964
f 5964 5953 5965
f 5953 5954 5965
f 5965 5954 5966
f 5954 5955 5966
f 5966 5955 5967
f 5955 5956 5967
f 5967 5956 5968
f 5956 5957 5968
f 5968 5957 5969
f 5957 5958 5969
f 5969 5958 5970
f 5958 5959 5970
f 5970 5959 5971
f 5959 5960 5971
f 5971 5960 5972
f 5960 5961 5972
f 5972 5961 5973
f 5961 5950 5973
f 5973 5950 5962
f 5962 5963 5974
f 5974 5963 5975
f 5963 5964 5975
f 5975 5964 5976
f 5964 5965 5976
f 5976 5965 5977
f 5965 5966 5977
f 5977 5966 5978
f 5966 5967 5978
f 5978 5967 5979
f 5967 5968 5979
f 5979 5968 5980
f 5968 5969 5980
f 5980 5969 5981
f 5969 5970 5981
f 5981 5970 5982
f 5970 5971 5982
f 5982 5971 5983
f 5971 5972 5983
f 5983 5972 5984
f 5972 5973 5984
f 5984 5973 5985
f 5973 5962 5985
f 5985 5962 5974
f 5974 5975 5986
f 5986 5975 5986
f 5975 5976 5986
f 5986 5976 5986
f 5976 5977 5986
f 5986 5977 5986
f 5977 5978 5986
f 5986 5978 5986
f 5978 5979 5986
f 5986 5979 5986
f 5979 5980 5986
f 5986 5980 5986
f 5980 5981 5986
f 5986 5981 5986
f 5981 5982 5986
f 5986 5982 5986
f 5982 5983 5986
f 5986 5983 5986
f 5983 5984 5986
f 5986 5984 5986
f 5984 5985 5986
f 5986 5985 5986
f 5985 5974 5986
f 5986 5974 5986

g Path_(8)
v 211.41249 276.7375 51.15
v 211.73749 276.7375 51.15
v 211.69395 276.62546 51.010555
v 211.575 276.54343 50.864986
v 211.41249 276.5134 50.752296
v 211.24998 276.54343 50.702682
v 211.13103 276.62546 50.72944
v 211.0875 276.7375 50.825397
v 211.13103 276.84952 50.964844
v 211.24998 276.93155 51.110413
v 211.41249 276.96158 51.223103
v 211.575 276.93155 51.272717
v 211.69395 276.84952 51.24596
v 211.73749 277.01013 50.89048
v 211.69395 276.93243 50.72947
v 211.575 276.87558 50.575035
v 211.41249 276.85477 50.46856
v 211.24998 276.87558 50.43857
v 211.13103 276.93243 50.493103
v 211.0875 277.01013 50.617546
v 211.13103 277.0878 50.778557
v 211.24998 277.14468 50.93299
v 211.41249 277.1655 51.03947
v 211.575 277.14468 51.069458
v 211.69395 277.0878 51.014927
v 211.73749 277.3761 50.802418
v 211.69395 277.36246 50.636856
v 211.575 277.3525 50.50838
v 211.41249 277.34885 50.451427
v 211.24998 277.3525 50.48125
v 211.13103 277.36246 50.58986
v 211.0875 277.3761 50.74815
v 211.13103 277.3897 50.913715
v 211.24998 277.39966 51.042187
v 211.41249 277.40332 51.09914
v 211.575 277.39966 51.06932
v 211.69395 277.3897 50.960712
v 211.73749 277.75162 50.813595
v 211.69395 277.75525 50.65211
v 211.575 277.7579 50.535843
v 211.41249 277.75888 50.49595
v 211.24998 277.7579 50.543114
v 211.13103 277.75525 50.664703
v 211.0875 277.75162 50.828136
v 211.13103 277.748 50.989624
v 211.24998 277.74533 51.10589
v 211.41249 277.74435 51.145786
v 211.575 277.74533 51.098618
v 211.69395 277.748 50.97703
v 211.73749 278.12793 50.819244
v 211.69395 278.1262 50.656292
v 211.575 278.12494 50.536083
v 211.41249 278.12448 50.490826
v 211.24998 278.12494 50.532642
v 211.13103 278.1262 50.650337
v 211.0875 278.12793 50.812366
v 211.13103 278.12964 50.97532
v 211.24998 278.1309 51.095528
v 211.41249 278.13135 51.14079
v 211.575 278.1309 51.09897
v 211.69395 278.12964 50.981274
v 211.73749 278.50433 50.81958
v 211.69395 278.50446 50.65712
v 211.575 278.50458 50.53827
v 211.41249 278.5046 50.494873
v 211.24998 278.50458 50.538563
v 211.13103 278.50446 50.65763
v 211.0875 278.50433 50.82017
v 211.13103 278.50418 50.98263
v 211.24998 278.50406 51.101482
v 211.41249 278.50403 51.144875
v 211.575 278.50406 51.101185
v 211.69395 278.50418 50.982117
v 211.73749 278.88074 50.81993
v 211.69395 278.8807 50.65742
v 211.575 278.88068 50.538437
v 211.41249 278.88065 50.49486
v 211.24998 278.88068 50.53837
v 211.13103 278.8807 50.6573
v 211.0875 278.88074 50.81979
v 211.13103 278.88077 50.9823
v 211.24998 278.8808 51.101284
v 211.41249 278.8808 51.14486
v 211.575 278.8808 51.101353
v 211.69395 278.88077 50.98242
v 211.73749 279.25714 50.819946
v 211.69395 279.25714 50.65745
v 211.575 279.25717 50.538506
v 211.41249 279.25717 50.494976
v 211.24998 279.25717 50.538532
v 211.13103 279.25714 50.657505
v 211.0875 279.25714 50.820007
v 211.13103 279.2571 50.982502
v 211.24998 279.2571 51.10145
v 211.41249 279.2571 51.144978
v 211.575 279.2571 51.10142
v 211.69395 279.2571 50.982452
v 211.73749 279.63354 50.820004
v 211.69395 279.63354 50.657505
v 211.575 279.63354 50.538548
v 211.41249 279.63354 50.495003
v 211.24998 279.63354 50.538544
v 211.13103 279.63354 50.6575
v 211.0875 279.63354 50.82
v 211.13103 279.63354 50.982502
v 211.24998 279.63354 51.10146
v 211.41249 279.63354 51.145004
v 211.575 279.63354 51.101463
v 211.69395 279.63354 50.982506
v 211.73749 280.00995 50.826454
v 211.69395 280.00833 50.663532
v 211.575 280.00714 50.543396
v 211.41249 280.0067 50.498245
v 211.24998 280.00714 50.540173
v 211.13103 280.00833 50.657944
v 211.0875 280.00995 50.820004
v 211.13103 280.01157 50.982925
v 211.24998 280.01276 51.10306
v 211.41249 280.01318 51.148212
v 211.575 280.01276 51.106285
v 211.69395 280.01157 50.988514
v 211.73749 280.3863 50.90755
v 211.69395 280.36227 50.74047
v 211.575 280.34467 50.605427
v 211.41249 280.33826 50.53861
v 211.24998 280.34467 50.55792
v 211.13103 280.36227 50.658176
v 211.0875 280.3863 50.812527
v 211.13103 280.4103 50.979607
v 211.24998 280.4279 51.11465
v 211.41249 280.43433 51.18147
v 211.575 280.4279 51.162163
v 211.69395 280.4103 51.0619
v 211.69395 280.82074 50.837772
v 211.73749 280.74835 50.709644
v 211.69395 280.67596 50.54679
v 211.575 280.623 50.392845
v 211.41249 280.6036 50.28906
v 211.24998 280.623 50.26324
v 211.13103 280.67596 50.32231
v 211.0875 280.74835 50.45044
v 211.13103 280.82074 50.613297
v 211.24998 280.87372 50.767242
v 211.41249 280.8931 50.871025
v 211.575 280.87372 50.896843
v 211.69395 281.0987 50.624886
v 211.73749 281.04883 50.482933
v 211.69395 280.99896 50.315556
v 211.575 280.96246 50.1676
v 211.41249 280.94913 50.07871
v 211.24998 280.96246 50.072697
v 211.13103 280.99896 50.151184
v 211.0875 281.04883 50.293133
v 211.13103 281.0987 50.46051
v 211.24998 281.1352 50.608467
v 211.41249 281.14853 50.69736
v 211.575 281.1352 50.70337
v 211.69395 281.42374 50.648766
v 211.73749 281.42514 50.4859
v 211.69395 281.42654 50.32378
v 211.575 281.42755 50.20585
v 211.41249 281.42795 50.163704
v 211.24998 281.42755 50.20864
v 211.13103 281.42654 50.32862
v 211.0875 281.42514 50.49149
v 211.13103 281.42374 50.653606
v 211.24998 281.42273 50.771538
v 211.41249 281.42233 50.813683
v 211.575 281.42273 50.768745
v 211.69395 281.80185 50.65182
v 211.73749 281.80154 50.489407
v 211.69395 281.80124 50.326824
v 211.575 281.801 50.207638
v 211.41249 281.8009 50.163784
v 211.24998 281.801 50.207012
v 211.13103 281.80124 50.32574
v 211.0875 281.80154 50.48816
v 211.13103 281.80185 50.65074
v 211.24998 281.8021 50.769928
v 211.41249 281.80215 50.81378
v 211.575 281.8021 50.770554
v 211.69395 282.17783 50.65207
v 211.73749 282.17795 50.489532
v 211.69395 282.17807 50.32707
v 211.575 282.17816 50.208202
v 211.41249 282.1782 50.164787
v 211.24998 282.17816 50.208454
v 211.13103 282.17807 50.327507
v 211.0875 282.17795 50.49004
v 211.13103 282.17783 50.652508
v 211.24998 282.17773 50.771374
v 211.41249 282.1777 50.81479
v 211.575 282.17773 50.77112
v 211.69395 282.55435 50.652493
v 211.73749 282.55435 50.489994
v 211.69395 282.55435 50.32749
v 211.575 282.55435 50.20853
v 211.41249 282.55435 50.164978
v 211.24998 282.55435 50.20851
v 211.13103 282.55435 50.327465
v 211.0875 282.55435 50.489964
v 211.13103 282.55435 50.652466
v 211.24998 282.55435 50.77143
v 211.41249 282.55438 50.81498
v 211.575 282.55435 50.771446
v 211.70407 282.93076 50.633545
v 211.73679 282.93076 50.46852
v 211.6826 282.93076 50.309258
v 211.55603 282.93076 50.19842
v 211.39102 282.93076 50.165714
v 211.23175 282.93076 50.2199
v 211.12091 282.93076 50.34646
v 211.0882 282.93076 50.511482
v 211.1424 282.93076 50.670746
v 211.26895 282.93076 50.78158
v 211.43398 282.93076 50.81429
v 211.59323 282.93076 50.760105
v 211.70406 283.30716 50.662674
v 211.73666 283.29788 50.495945
v 211.68242 283.29108 50.33152
v 211.55583 283.2886 50.21346
v 211.39084 283.29108 50.173397
v 211.23166 283.29788 50.222065
v 211.12093 283.30716 50.346424
v 211.08832 283.31647 50.513157
v 211.14258 283.32324 50.677578
v 211.26915 283.32574 50.79564
v 211.43414 283.32324 50.835705
v 211.59332 283.31647 50.787033
v 211.72923 283.67462 50.73971
v 211.74777 283.6105 50.574684
v 211.68155 283.5653 50.397835
v 211.54831 283.55115 50.25655
v 211.38377 283.5718 50.188683
v 211.23201 283.62177 50.212425
v 211.1337 283.68762 50.321407
v 211.11517 283.7517 50.486435
v 211.1814 283.7969 50.663284
v 211.31462 283.81107 50.80457
v 211.47916 283.7904 50.872437
v 211.63092 283.74048 50.848694
v 211.80945 283.9961 50.410496
v 211.85593 283.906 50.26549
v 211.8177 283.83215 50.089874
v 211.705 283.79437 49.9307
v 211.54805 283.80273 49.830616
v 211.38887 283.85504 49.81644
v 211.27014 283.93726 49.891975
v 211.22366 284.02737 50.03698
v 211.26189 284.1012 50.212597
v 211.37459 284.139 50.371773
v 211.53154 284.1306 50.47186
v 211.69072 284.0783 50.48603
v 211.89787 284.33655 50.221867
v 211.92653 284.32468 50.050697
v 211.86859 284.3087 49.885612
v 211.73958 284.29288 49.77085
v 211.57405 284.2815 49.737164
v 211.41638 284.2776 49.79357
v 211.3088 284.2822 49.92497
v 211.28015 284.2941 50.096138
v 211.3381 284.3101 50.261223
v 211.46712 284.32587 50.375984
v 211.63263 284.33725 50.40967
v 211.7903 284.34116 50.35326
v 211.78056 284.73172 50.290306
v 211.81212 284.75656 50.133957
v 211.76045 284.75598 49.98344
v 211.63943 284.73004 49.87908
v 211.48146 284.6858 49.84885
v 211.32889 284.635 49.900837
v 211.22256 284.59134 50.021122
v 211.19101 284.56647 50.17747
v 211.24268 284.56708 50.327988
v 211.3637 284.593 50.432346
v 211.52167 284.63727 50.462578
v 211.67424 284.68805 50.41059
v 211.70659 285.05972 50.207947
v 211.69075 285.0544 50.04115
v 211.5939 285.0399 49.904797
v 211.442 285.02002 49.835426
v 211.27576 285.00018 49.85163
v 211.1397 284.98566 49.949062
v 211.07028 284.98035 50.101616
v 211.08612 284.98566 50.268417
v 211.18297 285.00018 50.40477
v 211.33487 285.02002 50.474136
v 211.50113 285.0399 50.457935
v 211.63719 285.0544 50.360504
v 211.73285 285.3851 50.213257
v 211.7167 285.38654 50.04567
v 211.61905 285.39038 49.90864
v 211.46603 285.39563 49.838886
v 211.29866 285.4009 49.855103
v 211.16179 285.40475 49.952938
v 211.09207 285.4062 50.106182
v 211.10822 285.40475 50.27377
v 211.20587 285.4009 50.4108
v 211.3589 285.39563 50.480553
v 211.52626 285.39038 50.464336
v 211.66315 285.38654 50.3665
v 211.73305 285.77203 50.21357
v 211.71689 285.77203 50.046116
v 211.61916 285.77203 49.909176
v 211.46606 285.77206 49.839447
v 211.29861 285.77206 49.85561
v 211.16167 285.77206 49.953335
v 211.09193 285.77206 50.106434
v 211.10811 285.77206 50.27389
v 211.20583 285.77206 50.410828
v 211.35893 285.77206 50.480556
v 211.52638 285.77203 50.464394
v 211.66331 285.77203 50.36667
v 211.73305 286.14847 50.21357
v 211.71689 286.14847 50.046116
v 211.61916 286.14847 49.909176
v 211.46606 286.14847 49.839447
v 211.2986 286.14847 49.85561
v 211.16167 286.14847 49.953335
v 211.09193 286.14847 50.106434
v 211.1081 286.14847 50.273888
v 211.20583 286.14847 50.410828
v 211.35892 286.14847 50.480556
v 211.52638 286.14847 50.464394
v 211.66331 286.14847 50.36667
v 211.73305 286.52487 50.21357
v 211.71689 286.52487 50.046116
v 211.61916 286.52487 49.909176
v 211.46606 286.52487 49.839447
v 211.2986 286.52487 49.85561
v 211.16167 286.52487 49.953335
v 211.09193 286.52487 50.106434
v 211.1081 286.52487 50.273888
v 211.20583 286.52487 50.410828
v 211.35893 286.52487 50.480556
v 211.52638 286.52487 50.464394
v 211.66331 286.52487 50.36667
v 211.73305 286.90128 50.21357
v 211.71689 286.90128 50.046116
v 211.61916 286.90128 49.909176
v 211.46606 286.90128 49.839447
v 211.2986 286.90128 49.85561
v 211.16167 286.90128 49.953335
v 211.09193 286.90128 50.106434
v 211.1081 286.90128 50.273888
v 211.20583 286.90128 50.410828
v 211.35893 286.90128 50.480556
v 211.52638 286.90128 50.464394
v 211.66331 286.90128 50.36667
v 211.73679 287.27768 50.181446
v 211.70406 287.27768 50.01643
v 211.59322 287.27768 49.88988
v 211.43394 287.27768 49.83571
v 211.26892 287.27768 49.868435
v 211.14236 287.27768 49.979282
v 211.0882 287.27768 50.138557
v 211.12093 287.27768 50.303574
v 211.23178 287.27768 50.430122
v 211.39105 287.27768 50.484295
v 211.55606 287.27768 50.45157
v 211.68262 287.27768 50.34072
v 211.73679 287.6525 50.181778
v 211.70406 287.65408 50.016426
v 211.59322 287.65567 49.890224
v 211.43394 287.65683 49.83699
v 211.26892 287.65726 49.870983
v 211.14238 287.65683 49.983097
v 211.08821 287.65567 50.143295
v 211.12093 287.65408 50.308647
v 211.23177 287.6525 50.43485
v 211.39104 287.65134 50.488083
v 211.55606 287.6509 50.45409
v 211.6826 287.65134 50.341976
v 211.73949 288.01062 50.19094
v 211.70729 288.03043 50.023
v 211.59698 288.0502 49.901543
v 211.4381 288.0647 49.859116
v 211.27322 288.07 49.90708
v 211.14653 288.0647 50.032593
v 211.09196 288.0502 50.202015
v 211.12416 288.03043 50.369957
v 211.23448 288.01062 50.491413
v 211.39336 287.99615 50.533844
v 211.55823 287.99084 50.485874
v 211.68492 287.99615 50.360363
v 211.75911 288.28983 50.23739
v 211.74435 288.39737 50.098244
v 211.65146 288.50488 50.018784
v 211.50534 288.58362 50.0203
v 211.34514 288.61243 50.102386
v 211.21378 288.58362 50.24305
v 211.14645 288.50488 50.4046
v 211.16121 288.39737 50.543743
v 211.2541 288.28983 50.623203
v 211.40022 288.21112 50.621685
v 211.56042 288.1823 50.5396
v 211.69179 288.21112 50.398937
v 211.90108 288.39163 50.442192
v 211.89992 288.52853 50.339397
v 211.8208 288.6648 50.285458
v 211.68494 288.76392 50.29482
v 211.52875 288.79935 50.36498
v 211.39406 288.76157 50.477135
v 211.31697 288.66074 50.60124
v 211.31813 288.52386 50.704033
v 211.39725 288.38757 50.757973
v 211.5331 288.28845 50.748608
v 211.6893 288.25302 50.67845
v 211.82399 288.2908 50.56629
v 212.04214 288.7574 50.602837
v 211.97876 288.8285 50.45481
v 211.84749 288.8907 50.37931
v 211.68349 288.92725 50.39656
v 211.53072 288.92844 50.501945
v 211.4301 288.89386 50.667225
v 211.4086 288.83286 50.84811
v 211.47197 288.76172 50.996136
v 211.60326 288.69955 51.071636
v 211.76724 288.66296 51.054382
v 211.92003 288.6618 50.948997
v 212.02065 288.69635 50.783722
v 212.02954 289.1918 50.694138
v 211.91805 289.2166 50.591675
v 211.75851 289.22885 50.568455
v 211.59369 289.22525 50.6307
v 211.46773 289.20676 50.76173
v 211.4144 289.1783 50.926437
v 211.44798 289.14758 51.08069
v 211.55948 289.12277 51.18315
v 211.71901 289.11053 51.20637
v 211.88383 289.11414 51.144127
v 212.0098 289.13266 51.013096
v 212.06313 289.16107 50.84839
v 212.02306 289.6013 50.55189
v 211.90749 289.65576 50.490078
v 211.74628 289.677 50.512005
v 211.58263 289.65936 50.611794
v 211.46036 289.6075 50.762714
v 211.41226 289.53537 50.924316
v 211.4512 289.46228 51.05331
v 211.56676 289.4078 51.115124
v 211.72797 289.38654 51.093197
v 211.89163 289.4042 50.993404
v 212.0139 289.45602 50.842487
v 212.062 289.52817 50.68088
v 211.9385 289.9082 50.77817
v 211.78389 289.92868 50.76141
v 211.61684 289.9231 50.826805
v 211.48212 289.8929 50.956837
v 211.41583 289.84625 51.116657
v 211.43575 289.79562 51.263447
v 211.53651 289.75458 51.357872
v 211.69113 289.7341 51.374634
v 211.85818 289.73972 51.30924
v 211.9929 289.76987 51.179207
v 212.05919 289.81653 51.019386
v 212.03928 289.86716 50.872597
v 211.92924 290.19928 50.884075
v 211.77222 290.2066 50.82421
v 211.6063 290.21417 50.851048
v 211.47594 290.22 50.95739
v 211.41609 290.22247 51.11475
v 211.44276 290.22098 51.280964
v 211.54883 290.21585 51.411488
v 211.70587 290.20853 51.47135
v 211.8718 290.20096 51.44452
v 212.00214 290.19513 51.338173
v 212.062 290.19266 51.180813
v 212.03532 290.19418 51.0146
v 211.96367 290.57303 50.899544
v 211.8231 290.64987 50.85135
v 211.66887 290.7086 50.89281
v 211.54228 290.73343 51.01282
v 211.47725 290.7178 51.179222
v 211.49121 290.66583 51.347427
v 211.58043 290.59146 51.472366
v 211.72098 290.51465 51.52056
v 211.87521 290.45593 51.4791
v 212.0018 290.43106 51.35909
v 212.06683 290.44672 51.192688
v 212.05287 290.49866 51.024483
v 212.22137 290.78308 51.079617
v 212.12431 290.9122 51.03277
v 211.99687 291.01755 51.063995
v 211.8732 291.07086 51.16493
v 211.78645 291.0579 51.30852
[truncated: 1,413,918 more chars]
