# Supplementary material for: Heterogeneous somatostatin-expressing neuron population in mouse ventral tegmental area
Source: eLife. 2020 Aug 4;9:e59328. doi: 10.7554/eLife.59328 (PMC7440918; doi:10.7554/eLife.59328)
Supplement: Figure 5—source data 2. — This zip archive contains morphological images of all traced neurons grouped according their electrophysiological profiles. Each subtype’s folder contains a PDF file (with the list of neurons, their original location within the VTA, images of the traced morphology and individual Sholl curves) and two subfolders: ‘3D_gif’ – with *.gif files of the listed neurons; and ‘WaveFront_3D_obj’ – with corresponding *.obj files. *.gif files can be opened by any image viewer. *.obj files save information about the 3D model of the neurons and can be opened/reused with any 3D viewer or graphic software. [file elife-59328-fig5-data2.zip › Morphology_Source/Delayed/WaveFront_3D_obj/18.obj]

# OBJ File
mtllib 100317c7_model.mtl
g Path_(7)
v 240.82501 194.02501 8.0
v 240.87642 194.66574 7.9034767
v 241.02014 194.52522 7.6307907
v 241.11157 194.25067 7.4513183
v 241.12622 193.91565 7.4131494
v 241.06017 193.60994 7.5265107
v 240.93109 193.41544 7.7610273
v 240.7736 193.38428 8.053861
v 240.62988 193.5248 8.326547
v 240.53845 193.79935 8.50602
v 240.5238 194.13437 8.5441885
v 240.58986 194.4401 8.430827
v 240.71893 194.63458 8.19631
v 240.21748 194.62994 7.4038677
v 240.28178 194.43063 7.1457944
v 240.30623 194.12263 7.00732
v 240.28426 193.78847 7.025549
v 240.22179 193.51768 7.195596
v 240.13553 193.38284 7.471898
v 240.0486 193.42007 7.78042
v 239.9843 193.61938 8.038493
v 239.95985 193.9274 8.176967
v 239.98181 194.26155 8.158738
v 240.0443 194.53233 7.988691
v 240.13055 194.66718 7.712389
v 239.5412 194.64864 7.342466
v 239.48904 194.44632 7.077341
v 239.40013 194.14651 6.952157
v 239.2983 193.82954 7.000458
v 239.21083 193.58034 7.2093
v 239.16116 193.4657 7.522725
v 239.16261 193.51631 7.8567514
v 239.21478 193.71863 8.121876
v 239.30368 194.01843 8.24706
v 239.40552 194.3354 8.198759
v 239.49298 194.5846 7.9899173
v 239.54265 194.69925 7.6764917
v 239.02736 194.79404 7.3119946
v 238.87364 194.54466 7.108193
v 238.6676 194.27867 7.05566
v 238.46443 194.06732 7.1684713
v 238.31857 193.96727 7.4164004
v 238.2691 194.0053 7.7330136
v 238.3293 194.17123 8.033476
v 238.48302 194.42061 8.237277
v 238.68906 194.6866 8.28981
v 238.89223 194.89795 8.176998
v 239.03809 194.998 7.92907
v 239.08754 194.95998 7.6124563
v 238.56499 195.43466 7.129432
v 238.48914 195.21748 6.905938
v 238.32419 194.94435 6.8072543
v 238.11435 194.68843 6.8598223
v 237.91583 194.5183 7.049557
v 237.78185 194.47954 7.325619
v 237.74828 194.58253 7.614038
v 237.82413 194.79971 7.837532
v 237.98907 195.07285 7.936216
v 238.19891 195.32877 7.8836474
v 238.39743 195.4989 7.693913
v 238.53142 195.53766 7.417851
v 237.75273 195.94795 7.0881653
v 237.77583 195.78436 6.8158274
v 237.71915 195.50943 6.6455197
v 237.59789 195.19685 6.6228757
v 237.44452 194.93037 6.7539625
v 237.30016 194.78139 7.003656
v 237.20348 194.78983 7.3050504
v 237.18037 194.95341 7.577388
v 237.23706 195.22833 7.7476954
v 237.35832 195.54091 7.77034
v 237.51169 195.8074 7.639253
v 237.65605 195.95639 7.3895597
v 236.94835 196.1659 6.650871
v 236.9728 195.95746 6.3873377
v 236.9443 195.64876 6.2560186
v 236.87051 195.32251 6.292101
v 236.77118 195.06616 6.485916
v 236.67293 194.94836 6.785532
v 236.60208 195.0007 7.110666
v 236.57764 195.20915 7.3741994
v 236.60612 195.51785 7.505518
v 236.67993 195.84409 7.4694357
v 236.77927 196.10045 7.2756205
v 236.8775 196.21825 6.976005
v 236.0399 196.2634 6.5425916
v 236.04387 196.06071 6.2743435
v 236.03638 195.75111 6.142523
v 236.01944 195.41756 6.1824517
v 235.99757 195.14941 6.3834305
v 235.97665 195.01852 6.691608
v 235.9623 195.05998 7.0244074
v 235.95831 195.26266 7.2926555
v 235.9658 195.57227 7.4244757
v 235.98276 195.90582 7.384547
v 236.00461 196.17398 7.183568
v 236.02553 196.30486 6.875391
v 235.27022 196.19496 6.4512215
v 235.25188 195.94505 6.2265
v 235.2243 195.61693 6.1571765
v 235.19487 195.29852 6.261826
v 235.17148 195.07515 6.5124087
v 235.16039 195.00667 6.8417807
v 235.16458 195.1114 7.161687
v 235.18292 195.36133 7.3864083
v 235.2105 195.68944 7.455732
v 235.23993 196.00784 7.351082
v 235.26332 196.23122 7.1004996
v 235.27441 196.29971 6.7711277
v 234.79239 196.23297 6.4377375
v 234.72617 195.9859 6.2121654
v 234.58542 195.6883 6.1375556
v 234.40785 195.41989 6.2338996
v 234.24107 195.25262 6.475382
v 234.12973 195.23131 6.797298
v 234.1037 195.36165 7.11339
v 234.16992 195.60873 7.338962
v 234.31067 195.90634 7.413572
v 234.48822 196.17473 7.317228
v 234.65501 196.342 7.0757456
v 234.76634 196.36331 6.7538295
v 234.33185 196.7678 6.09042
v 234.25243 196.5568 5.846398
v 234.06367 196.32686 5.6760073
v 233.81618 196.13963 5.624904
v 233.57625 196.04527 5.7067814
v 233.40816 196.06908 5.8997
v 233.35698 196.20465 6.151968
v 233.43639 196.41566 6.3959894
v 233.62514 196.6456 6.56638
v 233.87263 196.83282 6.617483
v 234.11258 196.92717 6.535606
v 234.28065 196.90338 6.342687
v 233.98366 196.3273 6.417863
usemtl mat_66
s 1
f 1 1 2
f 2 1 3
f 1 1 3
f 3 1 4
f 1 1 4
f 4 1 5
f 1 1 5
f 5 1 6
f 1 1 6
f 6 1 7
f 1 1 7
f 7 1 8
f 1 1 8
f 8 1 9
f 1 1 9
f 9 1 10
f 1 1 10
f 10 1 11
f 1 1 11
f 11 1 12
f 1 1 12
f 12 1 13
f 1 1 13
f 13 1 2
f 2 3 14
f 14 3 15
f 3 4 15
f 15 4 16
f 4 5 16
f 16 5 17
f 5 6 17
f 17 6 18
f 6 7 18
f 18 7 19
f 7 8 19
f 19 8 20
f 8 9 20
f 20 9 21
f 9 10 21
f 21 10 22
f 10 11 22
f 22 11 23
f 11 12 23
f 23 12 24
f 12 13 24
f 24 13 25
f 13 2 25
f 25 2 14
f 14 15 26
f 26 15 27
f 15 16 27
f 27 16 28
f 16 17 28
f 28 17 29
f 17 18 29
f 29 18 30
f 18 19 30
f 30 19 31
f 19 20 31
f 31 20 32
f 20 21 32
f 32 21 33
f 21 22 33
f 33 22 34
f 22 23 34
f 34 23 35
f 23 24 35
f 35 24 36
f 24 25 36
f 36 25 37
f 25 14 37
f 37 14 26
f 26 27 38
f 38 27 39
f 27 28 39
f 39 28 40
f 28 29 40
f 40 29 41
f 29 30 41
f 41 30 42
f 30 31 42
f 42 31 43
f 31 32 43
f 43 32 44
f 32 33 44
f 44 33 45
f 33 34 45
f 45 34 46
f 34 35 46
f 46 35 47
f 35 36 47
f 47 36 48
f 36 37 48
f 48 37 49
f 37 26 49
f 49 26 38
f 38 39 50
f 50 39 51
f 39 40 51
f 51 40 52
f 40 41 52
f 52 41 53
f 41 42 53
f 53 42 54
f 42 43 54
f 54 43 55
f 43 44 55
f 55 44 56
f 44 45 56
f 56 45 57
f 45 46 57
f 57 46 58
f 46 47 58
f 58 47 59
f 47 48 59
f 59 48 60
f 48 49 60
f 60 49 61
f 49 38 61
f 61 38 50
f 50 51 62
f 62 51 63
f 51 52 63
f 63 52 64
f 52 53 64
f 64 53 65
f 53 54 65
f 65 54 66
f 54 55 66
f 66 55 67
f 55 56 67
f 67 56 68
f 56 57 68
f 68 57 69
f 57 58 69
f 69 58 70
f 58 59 70
f 70 59 71
f 59 60 71
f 71 60 72
f 60 61 72
f 72 61 73
f 61 50 73
f 73 50 62
f 62 63 74
f 74 63 75
f 63 64 75
f 75 64 76
f 64 65 76
f 76 65 77
f 65 66 77
f 77 66 78
f 66 67 78
f 78 67 79
f 67 68 79
f 79 68 80
f 68 69 80
f 80 69 81
f 69 70 81
f 81 70 82
f 70 71 82
f 82 71 83
f 71 72 83
f 83 72 84
f 72 73 84
f 84 73 85
f 73 62 85
f 85 62 74
f 74 75 86
f 86 75 87
f 75 76 87
f 87 76 88
f 76 77 88
f 88 77 89
f 77 78 89
f 89 78 90
f 78 79 90
f 90 79 91
f 79 80 91
f 91 80 92
f 80 81 92
f 92 81 93
f 81 82 93
f 93 82 94
f 82 83 94
f 94 83 95
f 83 84 95
f 95 84 96
f 84 85 96
f 96 85 97
f 85 74 97
f 97 74 86
f 86 87 98
f 98 87 99
f 87 88 99
f 99 88 100
f 88 89 100
f 100 89 101
f 89 90 101
f 101 90 102
f 90 91 102
f 102 91 103
f 91 92 103
f 103 92 104
f 92 93 104
f 104 93 105
f 93 94 105
f 105 94 106
f 94 95 106
f 106 95 107
f 95 96 107
f 107 96 108
f 96 97 108
f 108 97 109
f 97 86 109
f 109 86 98
f 98 99 110
f 110 99 111
f 99 100 111
f 111 100 112
f 100 101 112
f 112 101 113
f 101 102 113
f 113 102 114
f 102 103 114
f 114 103 115
f 103 104 115
f 115 104 116
f 104 105 116
f 116 105 117
f 105 106 117
f 117 106 118
f 106 107 118
f 118 107 119
f 107 108 119
f 119 108 120
f 108 109 120
f 120 109 121
f 109 98 121
f 121 98 110
f 110 111 122
f 122 111 123
f 111 112 123
f 123 112 124
f 112 113 124
f 124 113 125
f 113 114 125
f 125 114 126
f 114 115 126
f 126 115 127
f 115 116 127
f 127 116 128
f 116 117 128
f 128 117 129
f 117 118 129
f 129 118 130
f 118 119 130
f 130 119 131
f 119 120 131
f 131 120 132
f 120 121 132
f 132 121 133
f 121 110 133
f 133 110 122
f 122 123 134
f 134 123 134
f 123 124 134
f 134 124 134
f 124 125 134
f 134 125 134
f 125 126 134
f 134 126 134
f 126 127 134
f 134 127 134
f 127 128 134
f 134 128 134
f 128 129 134
f 134 129 134
f 129 130 134
f 134 130 134
f 130 131 134
f 134 131 134
f 131 132 134
f 134 132 134
f 132 133 134
f 134 133 134
f 133 122 134
f 134 122 134

g Path_(14)
v 274.625 193.70001 14.8
v 275.08463 193.24039 14.8
v 275.17392 193.45284 14.554841
v 275.11615 193.7315 14.375372
v 274.92676 194.00174 14.309682
v 274.65652 194.19113 14.375372
v 274.37784 194.24892 14.554841
v 274.1654 194.15964 14.8
v 274.0761 193.94719 15.045159
v 274.13388 193.66852 15.224628
v 274.32327 193.39827 15.290319
v 274.5935 193.2089 15.224628
v 274.8722 193.15111 15.045159
v 275.7035 193.85925 15.561672
v 275.7928 194.0717 15.316513
v 275.735 194.35037 15.137044
v 275.5456 194.6206 15.071353
v 275.27536 194.80998 15.137044
v 274.9967 194.86778 15.316513
v 274.78424 194.77849 15.561672
v 274.69498 194.56604 15.806831
v 274.75275 194.28737 15.9863
v 274.94214 194.01714 16.05199
v 275.21237 193.82774 15.9863
v 275.49106 193.76996 15.806831
v 276.32236 194.4781 16.323343
v 276.41165 194.69055 16.078184
v 276.35385 194.96922 15.898716
v 276.16446 195.23946 15.833025
v 275.89423 195.42885 15.898716
v 275.61557 195.48663 16.078184
v 275.4031 195.39735 16.323343
v 275.3138 195.1849 16.568504
v 275.3716 194.90623 16.747972
v 275.561 194.63599 16.813663
v 275.83124 194.44661 16.747972
v 276.1099 194.38882 16.568504
v 276.94122 195.09697 17.085016
v 277.0305 195.30942 16.839857
v 276.97272 195.58809 16.660387
v 276.78333 195.85832 16.594698
v 276.5131 196.0477 16.660387
v 276.2344 196.1055 16.839857
v 276.02197 196.0162 17.085016
v 275.93268 195.80376 17.330175
v 275.99048 195.52509 17.509644
v 276.17987 195.25485 17.575335
v 276.4501 195.06546 17.509644
v 276.72876 195.00768 17.330175
v 277.56006 195.71582 17.846687
v 277.64935 195.92827 17.601528
v 277.59158 196.20694 17.42206
v 277.4022 196.47717 17.356369
v 277.13196 196.66656 17.42206
v 276.85327 196.72435 17.601528
v 276.64084 196.63507 17.846687
v 276.55154 196.42262 18.091846
v 276.60934 196.14395 18.271317
v 276.7987 195.8737 18.337008
v 277.06894 195.68433 18.271317
v 277.34763 195.62654 18.091846
v 278.17892 196.33469 18.60836
v 278.26822 196.54713 18.363201
v 278.21042 196.8258 18.183731
v 278.02106 197.09604 18.11804
v 277.7508 197.28542 18.183731
v 277.47214 197.34322 18.363201
v 277.25967 197.25392 18.60836
v 277.1704 197.04147 18.85352
v 277.22818 196.7628 19.032988
v 277.41757 196.49257 19.098679
v 277.6878 196.30318 19.032988
v 277.9665 196.24539 18.85352
v 278.7978 196.95354 19.370031
v 278.8871 197.16599 19.124872
v 278.82928 197.44466 18.945404
v 278.6399 197.71489 18.879713
v 278.36966 197.90428 18.945404
v 278.091 197.96207 19.124872
v 277.87854 197.87279 19.370031
v 277.78925 197.66034 19.61519
v 277.84705 197.38167 19.79466
v 278.03644 197.11142 19.86035
v 278.30667 196.92204 19.79466
v 278.58533 196.86426 19.61519
v 279.41666 197.5724 20.131704
v 279.50592 197.78485 19.886543
v 279.44815 198.06352 19.707075
v 279.25876 198.33376 19.641384
v 278.98853 198.52313 19.707075
v 278.70984 198.58093 19.886543
v 278.4974 198.49164 20.131704
v 278.4081 198.27919 20.376863
v 278.4659 198.00052 20.556332
v 278.6553 197.73029 20.622023
v 278.92554 197.5409 20.556332
v 279.2042 197.48311 20.376863
v 280.0355 198.19125 20.893375
v 280.11685 198.39577 20.63889
v 280.05325 198.66864 20.452593
v 279.86176 198.93675 20.384403
v 279.59366 199.12827 20.452593
v 279.32077 199.19186 20.63889
v 279.11627 199.1105 20.893375
v 279.0349 198.90599 21.147861
v 279.0985 198.63312 21.334158
v 279.29 198.365 21.402348
v 279.5581 198.1735 21.334158
v 279.831 198.1099 21.147861
v 280.70016 198.85591 21.573519
v 280.7419 199.02084 21.28324
v 280.64935 199.26472 21.07074
v 280.44724 199.52223 20.99296
v 280.18973 199.72435 21.07074
v 279.94583 199.81693 21.28324
v 279.7809 199.77515 21.573519
v 279.73914 199.61021 21.863796
v 279.83173 199.36633 22.076296
v 280.03384 199.10883 22.154076
v 280.29132 198.90671 22.076296
v 280.53522 198.81413 21.863796
v 281.4823 199.63806 21.923622
v 281.5291 199.80801 21.63703
v 281.44022 200.05559 21.42723
v 281.23944 200.31444 21.35044
v 280.9806 200.51521 21.42723
v 280.73303 200.60411 21.63703
v 280.56308 200.55731 21.923622
v 280.51627 200.38736 22.210215
v 280.60516 200.13979 22.420013
v 280.80594 199.88094 22.496805
v 281.0648 199.68016 22.420013
v 281.31235 199.59128 22.210215
v 282.12247 200.27823 22.64922
v 282.20578 200.4847 22.396944
v 282.14362 200.75899 22.212263
v 281.9526 201.02762 22.144667
v 281.684 201.21861 22.212263
v 281.4097 201.28078 22.396944
v 281.20325 201.19748 22.64922
v 281.11993 200.99101 22.901497
v 281.1821 200.71672 23.086176
v 281.3731 200.44809 23.153772
v 281.64172 200.2571 23.086176
v 281.91602 200.19493 22.901497
v 282.75592 200.9117 23.386497
v 282.8114 201.0903 23.106798
v 282.72882 201.34421 22.902044
v 282.53036 201.60538 22.827099
v 282.26923 201.80383 22.902044
v 282.01532 201.88638 23.106798
v 281.8367 201.83093 23.386497
v 281.78125 201.65231 23.666197
v 281.8638 201.3984 23.87095
v 282.06226 201.13724 23.945896
v 282.32343 200.9388 23.87095
v 282.57733 200.85623 23.666197
v 283.5178 201.67355 23.816893
v 283.54147 201.82039 23.515081
v 283.43564 202.05103 23.29414
v 283.22867 202.30368 23.21327
v 282.976 202.51064 23.29414
v 282.7454 202.61647 23.515081
v 282.59857 202.59279 23.816893
v 282.5749 202.44597 24.118704
v 282.68073 202.21533 24.339645
v 282.88766 201.96268 24.420515
v 283.14032 201.7557 24.339645
v 283.37097 201.64989 24.118704
v 283.05817 202.13318 23.816893
usemtl mat_67
s 1
f 135 135 136
f 136 135 137
f 135 135 137
f 137 135 138
f 135 135 138
f 138 135 139
f 135 135 139
f 139 135 140
f 135 135 140
f 140 135 141
f 135 135 141
f 141 135 142
f 135 135 142
f 142 135 143
f 135 135 143
f 143 135 144
f 135 135 144
f 144 135 145
f 135 135 145
f 145 135 146
f 135 135 146
f 146 135 147
f 135 135 147
f 147 135 136
f 136 137 148
f 148 137 149
f 137 138 149
f 149 138 150
f 138 139 150
f 150 139 151
f 139 140 151
f 151 140 152
f 140 141 152
f 152 141 153
f 141 142 153
f 153 142 154
f 142 143 154
f 154 143 155
f 143 144 155
f 155 144 156
f 144 145 156
f 156 145 157
f 145 146 157
f 157 146 158
f 146 147 158
f 158 147 159
f 147 136 159
f 159 136 148
f 148 149 160
f 160 149 161
f 149 150 161
f 161 150 162
f 150 151 162
f 162 151 163
f 151 152 163
f 163 152 164
f 152 153 164
f 164 153 165
f 153 154 165
f 165 154 166
f 154 155 166
f 166 155 167
f 155 156 167
f 167 156 168
f 156 157 168
f 168 157 169
f 157 158 169
f 169 158 170
f 158 159 170
f 170 159 171
f 159 148 171
f 171 148 160
f 160 161 172
f 172 161 173
f 161 162 173
f 173 162 174
f 162 163 174
f 174 163 175
f 163 164 175
f 175 164 176
f 164 165 176
f 176 165 177
f 165 166 177
f 177 166 178
f 166 167 178
f 178 167 179
f 167 168 179
f 179 168 180
f 168 169 180
f 180 169 181
f 169 170 181
f 181 170 182
f 170 171 182
f 182 171 183
f 171 160 183
f 183 160 172
f 172 173 184
f 184 173 185
f 173 174 185
f 185 174 186
f 174 175 186
f 186 175 187
f 175 176 187
f 187 176 188
f 176 177 188
f 188 177 189
f 177 178 189
f 189 178 190
f 178 179 190
f 190 179 191
f 179 180 191
f 191 180 192
f 180 181 192
f 192 181 193
f 181 182 193
f 193 182 194
f 182 183 194
f 194 183 195
f 183 172 195
f 195 172 184
f 184 185 196
f 196 185 197
f 185 186 197
f 197 186 198
f 186 187 198
f 198 187 199
f 187 188 199
f 199 188 200
f 188 189 200
f 200 189 201
f 189 190 201
f 201 190 202
f 190 191 202
f 202 191 203
f 191 192 203
f 203 192 204
f 192 193 204
f 204 193 205
f 193 194 205
f 205 194 206
f 194 195 206
f 206 195 207
f 195 184 207
f 207 184 196
f 196 197 208
f 208 197 209
f 197 198 209
f 209 198 210
f 198 199 210
f 210 199 211
f 199 200 211
f 211 200 212
f 200 201 212
f 212 201 213
f 201 202 213
f 213 202 214
f 202 203 214
f 214 203 215
f 203 204 215
f 215 204 216
f 204 205 216
f 216 205 217
f 205 206 217
f 217 206 218
f 206 207 218
f 218 207 219
f 207 196 219
f 219 196 208
f 208 209 220
f 220 209 221
f 209 210 221
f 221 210 222
f 210 211 222
f 222 211 223
f 211 212 223
f 223 212 224
f 212 213 224
f 224 213 225
f 213 214 225
f 225 214 226
f 214 215 226
f 226 215 227
f 215 216 227
f 227 216 228
f 216 217 228
f 228 217 229
f 217 218 229
f 229 218 230
f 218 219 230
f 230 219 231
f 219 208 231
f 231 208 220
f 220 221 232
f 232 221 233
f 221 222 233
f 233 222 234
f 222 223 234
f 234 223 235
f 223 224 235
f 235 224 236
f 224 225 236
f 236 225 237
f 225 226 237
f 237 226 238
f 226 227 238
f 238 227 239
f 227 228 239
f 239 228 240
f 228 229 240
f 240 229 241
f 229 230 241
f 241 230 242
f 230 231 242
f 242 231 243
f 231 220 243
f 243 220 232
f 232 233 244
f 244 233 245
f 233 234 245
f 245 234 246
f 234 235 246
f 246 235 247
f 235 236 247
f 247 236 248
f 236 237 248
f 248 237 249
f 237 238 249
f 249 238 250
f 238 239 250
f 250 239 251
f 239 240 251
f 251 240 252
f 240 241 252
f 252 241 253
f 241 242 253
f 253 242 254
f 242 243 254
f 254 243 255
f 243 232 255
f 255 232 244
f 244 245 256
f 256 245 257
f 245 246 257
f 257 246 258
f 246 247 258
f 258 247 259
f 247 248 259
f 259 248 260
f 248 249 260
f 260 249 261
f 249 250 261
f 261 250 262
f 250 251 262
f 262 251 263
f 251 252 263
f 263 252 264
f 252 253 264
f 264 253 265
f 253 254 265
f 265 254 266
f 254 255 266
f 266 255 267
f 255 244 267
f 267 244 256
f 256 257 268
f 268 257 269
f 257 258 269
f 269 258 270
f 258 259 270
f 270 259 271
f 259 260 271
f 271 260 272
f 260 261 272
f 272 261 273
f 261 262 273
f 273 262 274
f 262 263 274
f 274 263 275
f 263 264 275
f 275 264 276
f 264 265 276
f 276 265 277
f 265 266 277
f 277 266 278
f 266 267 278
f 278 267 279
f 267 256 279
f 279 256 268
f 268 269 280
f 280 269 281
f 269 270 281
f 281 270 282
f 270 271 282
f 282 271 283
f 271 272 283
f 283 272 284
f 272 273 284
f 284 273 285
f 273 274 285
f 285 274 286
f 274 275 286
f 286 275 287
f 275 276 287
f 287 276 288
f 276 277 288
f 288 277 289
f 277 278 289
f 289 278 290
f 278 279 290
f 290 279 291
f 279 268 291
f 291 268 280
f 280 281 292
f 292 281 293
f 281 282 293
f 293 282 294
f 282 283 294
f 294 283 295
f 283 284 295
f 295 284 296
f 284 285 296
f 296 285 297
f 285 286 297
f 297 286 298
f 286 287 298
f 298 287 299
f 287 288 299
f 299 288 300
f 288 289 300
f 300 289 301
f 289 290 301
f 301 290 302
f 290 291 302
f 302 291 303
f 291 280 303
f 303 280 292
f 292 293 304
f 304 293 304
f 293 294 304
f 304 294 304
f 294 295 304
f 304 295 304
f 295 296 304
f 304 296 304
f 296 297 304
f 304 297 304
f 297 298 304
f 304 298 304
f 298 299 304
f 304 299 304
f 299 300 304
f 304 300 304
f 300 301 304
f 304 301 304
f 301 302 304
f 304 302 304
f 302 303 304
f 304 303 304
f 303 292 304
f 304 292 304

g Path_(12)
v 268.125 193.70001 14.8
v 268.125 194.35 14.8
v 267.87277 194.26292 14.5950575
v 267.68814 194.02501 14.445029
v 267.62054 193.70001 14.390115
v 267.68814 193.37502 14.445029
v 267.87277 193.1371 14.5950575
v 268.125 193.05 14.8
v 268.37726 193.1371 15.004943
v 268.5619 193.37502 15.154971
v 268.6295 193.70001 15.209886
v 268.5619 194.02501 15.154971
v 268.37726 194.26292 15.004943
v 267.55344 194.35 15.503482
v 267.29132 194.26292 15.311333
v 267.09946 194.02501 15.170669
v 267.0292 193.70001 15.119183
v 267.09946 193.37502 15.170669
v 267.29132 193.1371 15.311333
v 267.55344 193.05 15.503482
v 267.81555 193.1371 15.695632
v 268.00742 193.37502 15.836295
v 268.07767 193.70001 15.887781
v 268.00742 194.02501 15.836295
v 267.81555 194.26292 15.695632
v 267.05453 194.35 16.260246
v 266.7523 194.26292 16.140804
v 266.531 194.02501 16.053366
v 266.45004 193.70001 16.021362
v 266.531 193.37502 16.053366
v 266.7523 193.1371 16.140804
v 267.05453 193.05 16.260246
v 267.35678 193.1371 16.379688
v 267.57806 193.37502 16.467127
v 267.65906 193.70001 16.499132
v 267.57806 194.02501 16.467127
v 267.35678 194.26292 16.379688
v 266.90134 194.35 17.153624
v 266.57648 194.26292 17.144499
v 266.33865 194.02501 17.137821
v 266.25162 193.70001 17.135376
v 266.33865 193.37502 17.137821
v 266.57648 193.1371 17.144499
v 266.90134 193.05 17.153624
v 267.22623 193.1371 17.162746
v 267.46405 193.37502 17.169426
v 267.5511 193.70001 17.171871
v 267.46405 194.02501 17.169426
v 267.22623 194.26292 17.162746
v 267.00415 194.35 18.05419
v 266.70145 194.26292 17.935928
v 266.47983 194.02501 17.849356
v 266.3987 193.70001 17.817669
v 266.47983 193.37502 17.849356
v 266.70145 193.1371 17.935928
v 267.00415 193.05 18.05419
v 267.3069 193.1371 18.17245
v 267.52847 193.37502 18.259022
v 267.6096 193.70001 18.29071
v 267.52847 194.02501 18.259022
v 267.3069 194.26292 18.17245
v 266.3181 194.35 18.646582
v 266.0878 194.26292 18.417276
v 265.9192 194.02501 18.249414
v 265.85748 193.70001 18.187971
v 265.9192 193.37502 18.249414
v 266.0878 193.1371 18.417276
v 266.3181 193.05 18.646582
v 266.54843 193.1371 18.875885
v 266.71704 193.37502 19.043749
v 266.77875 193.70001 19.10519
v 266.71704 194.02501 19.043749
v 266.54843 194.26292 18.875885
v 265.72873 194.35 19.335224
v 265.4818 194.26292 19.123901
v 265.30106 194.02501 18.969202
v 265.2349 193.70001 18.912579
v 265.30106 193.37502 18.969202
v 265.4818 193.1371 19.123901
v 265.72873 193.05 19.335224
v 265.97565 193.1371 19.546547
v 266.1564 193.37502 19.701246
v 266.22256 193.70001 19.75787
v 266.1564 194.02501 19.701246
v 265.97565 194.26292 19.546547
v 265.72873 193.70001 19.335224
usemtl mat_68
s 1
f 305 305 306
f 306 305 307
f 305 305 307
f 307 305 308
f 305 305 308
f 308 305 309
f 305 305 309
f 309 305 310
f 305 305 310
f 310 305 311
f 305 305 311
f 311 305 312
f 305 305 312
f 312 305 313
f 305 305 313
f 313 305 314
f 305 305 314
f 314 305 315
f 305 305 315
f 315 305 316
f 305 305 316
f 316 305 317
f 305 305 317
f 317 305 306
f 306 307 318
f 318 307 319
f 307 308 319
f 319 308 320
f 308 309 320
f 320 309 321
f 309 310 321
f 321 310 322
f 310 311 322
f 322 311 323
f 311 312 323
f 323 312 324
f 312 313 324
f 324 313 325
f 313 314 325
f 325 314 326
f 314 315 326
f 326 315 327
f 315 316 327
f 327 316 328
f 316 317 328
f 328 317 329
f 317 306 329
f 329 306 318
f 318 319 330
f 330 319 331
f 319 320 331
f 331 320 332
f 320 321 332
f 332 321 333
f 321 322 333
f 333 322 334
f 322 323 334
f 334 323 335
f 323 324 335
f 335 324 336
f 324 325 336
f 336 325 337
f 325 326 337
f 337 326 338
f 326 327 338
f 338 327 339
f 327 328 339
f 339 328 340
f 328 329 340
f 340 329 341
f 329 318 341
f 341 318 330
f 330 331 342
f 342 331 343
f 331 332 343
f 343 332 344
f 332 333 344
f 344 333 345
f 333 334 345
f 345 334 346
f 334 335 346
f 346 335 347
f 335 336 347
f 347 336 348
f 336 337 348
f 348 337 349
f 337 338 349
f 349 338 350
f 338 339 350
f 350 339 351
f 339 340 351
f 351 340 352
f 340 341 352
f 352 341 353
f 341 330 353
f 353 330 342
f 342 343 354
f 354 343 355
f 343 344 355
f 355 344 356
f 344 345 356
f 356 345 357
f 345 346 357
f 357 346 358
f 346 347 358
f 358 347 359
f 347 348 359
f 359 348 360
f 348 349 360
f 360 349 361
f 349 350 361
f 361 350 362
f 350 351 362
f 362 351 363
f 351 352 363
f 363 352 364
f 352 353 364
f 364 353 365
f 353 342 365
f 365 342 354
f 354 355 366
f 366 355 367
f 355 356 367
f 367 356 368
f 356 357 368
f 368 357 369
f 357 358 369
f 369 358 370
f 358 359 370
f 370 359 371
f 359 360 371
f 371 360 372
f 360 361 372
f 372 361 373
f 361 362 373
f 373 362 374
f 362 363 374
f 374 363 375
f 363 364 375
f 375 364 376
f 364 365 376
f 376 365 377
f 365 354 377
f 377 354 366
f 366 367 378
f 378 367 379
f 367 368 379
f 379 368 380
f 368 369 380
f 380 369 381
f 369 370 381
f 381 370 382
f 370 371 382
f 382 371 383
f 371 372 383
f 383 372 384
f 372 373 384
f 384 373 385
f 373 374 385
f 385 374 386
f 374 375 386
f 386 375 387
f 375 376 387
f 387 376 388
f 376 377 388
f 388 377 389
f 377 366 389
f 389 366 378
f 378 379 390
f 390 379 390
f 379 380 390
f 390 380 390
f 380 381 390
f 390 381 390
f 381 382 390
f 390 382 390
f 382 383 390
f 390 383 390
f 383 384 390
f 390 384 390
f 384 385 390
f 390 385 390
f 385 386 390
f 390 386 390
f 386 387 390
f 390 387 390
f 387 388 390
f 390 388 390
f 388 389 390
f 390 389 390
f 389 378 390
f 390 378 390

g Path_(10)
v 283.725 195.65001 14.8
v 283.88528 195.02979 14.846629
v 284.0489 195.20523 14.689084
v 284.1257 195.49985 14.603267
v 284.09515 195.8347 14.612173
v 283.96542 196.12007 14.713415
v 283.7713 196.27948 14.879866
v 283.56476 196.27023 15.066925
v 283.40115 196.0948 15.224471
v 283.32434 195.80017 15.310287
v 283.35486 195.46532 15.301382
v 283.4846 195.17995 15.20014
v 283.67874 195.02054 15.033689
v 284.52322 195.10382 15.45557
v 284.71616 195.1963 15.237057
v 284.8176 195.43115 15.059652
v 284.80032 195.74544 14.970895
v 284.66898 196.05495 14.994565
v 284.45877 196.27675 15.124322
v 284.226 196.35143 15.325396
v 284.03308 196.25896 15.54391
v 283.93164 196.02411 15.721313
v 283.9489 195.70982 15.810071
v 284.08026 195.40031 15.786401
v 284.29047 195.1785 15.656644
v 285.06802 195.50095 15.914136
v 285.27463 195.58342 15.704544
v 285.37952 195.80548 15.50591
v 285.35458 196.10762 15.371458
v 285.2065 196.40889 15.337214
v 284.97498 196.62857 15.412354
v 284.72202 196.70778 15.576744
v 284.5154 196.62532 15.786336
v 284.41052 196.40326 15.984969
v 284.43546 196.10112 16.119421
v 284.58353 195.79984 16.153666
v 284.81506 195.58017 16.078526
v 285.6332 195.72148 16.47849
v 285.83188 195.83594 16.225912
v 285.9299 196.0858 16.00575
v 285.90106 196.4041 15.876999
v 285.75308 196.70555 15.874156
v 285.52557 196.9094 15.997984
v 285.27954 196.961 16.215303
v 285.0809 196.84654 16.467882
v 284.98285 196.5967 16.688044
v 285.0117 196.2784 16.816795
v 285.1597 195.97694 16.819637
v 285.38718 195.7731 16.69581
v 285.45563 196.34093 16.393272
usemtl mat_69
s 1
f 391 391 392
f 392 391 393
f 391 391 393
f 393 391 394
f 391 391 394
f 394 391 395
f 391 391 395
f 395 391 396
f 391 391 396
f 396 391 397
f 391 391 397
f 397 391 398
f 391 391 398
f 398 391 399
f 391 391 399
f 399 391 400
f 391 391 400
f 400 391 401
f 391 391 401
f 401 391 402
f 391 391 402
f 402 391 403
f 391 391 403
f 403 391 392
f 392 393 404
f 404 393 405
f 393 394 405
f 405 394 406
f 394 395 406
f 406 395 407
f 395 396 407
f 407 396 408
f 396 397 408
f 408 397 409
f 397 398 409
f 409 398 410
f 398 399 410
f 410 399 411
f 399 400 411
f 411 400 412
f 400 401 412
f 412 401 413
f 401 402 413
f 413 402 414
f 402 403 414
f 414 403 415
f 403 392 415
f 415 392 404
f 404 405 416
f 416 405 417
f 405 406 417
f 417 406 418
f 406 407 418
f 418 407 419
f 407 408 419
f 419 408 420
f 408 409 420
f 420 409 421
f 409 410 421
f 421 410 422
f 410 411 422
f 422 411 423
f 411 412 423
f 423 412 424
f 412 413 424
f 424 413 425
f 413 414 425
f 425 414 426
f 414 415 426
f 426 415 427
f 415 404 427
f 427 404 416
f 416 417 428
f 428 417 429
f 417 418 429
f 429 418 430
f 418 419 430
f 430 419 431
f 419 420 431
f 431 420 432
f 420 421 432
f 432 421 433
f 421 422 433
f 433 422 434
f 422 423 434
f 434 423 435
f 423 424 435
f 435 424 436
f 424 425 436
f 436 425 437
f 425 426 437
f 437 426 438
f 426 427 438
f 438 427 439
f 427 416 439
f 439 416 428
f 428 429 440
f 440 429 440
f 429 430 440
f 440 430 440
f 430 431 440
f 440 431 440
f 431 432 440
f 440 432 440
f 432 433 440
f 440 433 440
f 433 434 440
f 440 434 440
f 434 435 440
f 440 435 440
f 435 436 440
f 440 436 440
f 436 437 440
f 440 437 440
f 437 438 440
f 440 438 440
f 438 439 440
f 440 439 440
f 439 428 440
f 440 428 440

g Path_(11)
v 278.52502 194.02501 14.8
v 278.0637 193.56717 14.792585
v 278.1281 193.63112 14.4686
v 278.29892 193.80061 14.233413
v 278.53027 194.03023 14.150043
v 278.76025 194.25845 14.240828
v 278.9272 194.42412 14.481442
v 278.98636 194.48285 14.807415
v 278.9219 194.4189 15.1314
v 278.75113 194.2494 15.366588
v 278.51974 194.01979 15.449958
v 278.2898 193.79156 15.359173
v 278.12286 193.6259 15.118558
v 278.66666 192.96014 14.823714
v 278.7206 193.01817 14.494144
v 278.887 193.17987 14.247904
v 279.12128 193.4019 14.150973
v 279.3606 193.62479 14.229325
v 279.54092 193.78879 14.461965
v 279.61386 193.84996 14.786556
v 279.55994 193.79193 15.116126
v 279.39352 193.63023 15.362366
v 279.15927 193.4082 15.459296
v 278.91992 193.18532 15.380945
v 278.73962 193.02133 15.148306
v 279.17563 192.39917 14.942532
v 279.21017 192.46669 14.58948
v 279.3813 192.61072 14.303606
v 279.64307 192.79263 14.1615095
v 279.9254 192.96371 14.201263
v 280.15265 193.07811 14.412217
v 280.2639 193.10518 14.737846
v 280.22934 193.03766 15.090898
v 280.05823 192.89363 15.376771
v 279.79645 192.71172 15.518868
v 279.5141 192.54063 15.479115
v 279.28687 192.42624 15.26816
v 279.4658 191.70638 15.032607
v 279.46906 191.8422 14.652401
v 279.63025 192.01105 14.311219
v 279.90622 192.1677 14.10048
v 280.22302 192.27016 14.076652
v 280.49573 192.29099 14.246119
v 280.6513 192.22458 14.563472
v 280.64804 192.08876 14.943678
v 280.48685 191.9199 15.284861
v 280.21088 191.76326 15.495599
v 279.89407 191.66081 15.519427
v 279.62137 191.63998 15.34996
v 279.77103 190.98494 14.928813
v 279.66528 191.12569 14.604955
v 279.7289 191.30588 14.2266245
v 279.94485 191.47725 13.895194
v 280.25522 191.59387 13.699472
v 280.57687 191.6245 13.691901
v 280.82364 191.56091 13.874509
v 280.92938 191.42018 14.198367
v 280.86575 191.23997 14.576698
v 280.6498 191.0686 14.908128
v 280.33942 190.95198 15.10385
v 280.01776 190.92136 15.111422
v 280.22375 190.1021 14.205507
v 279.95212 190.19495 14.051934
v 279.81357 190.37062 13.830528
v 279.84528 190.58205 13.600616
v 280.03873 190.77257 13.423802
v 280.3421 190.89114 13.347464
v 280.6741 190.90599 13.3920555
v 280.94577 190.81314 13.545629
v 281.08432 190.63747 13.767034
v 281.05258 190.42604 13.996945
v 280.85913 190.23552 14.173759
v 280.55576 190.11694 14.250098
v 280.24246 189.51466 13.425929
v 279.99988 189.6066 13.255168
v 279.8976 189.78929 12.948277
v 279.96304 190.01378 12.58749
v 280.17865 190.2199 12.269477
v 280.48666 190.35243 12.07945
v 280.80457 190.37587 12.068327
v 281.04715 190.28392 12.239088
v 281.1494 190.10124 12.545979
v 281.08398 189.87675 12.906766
v 280.86838 189.67064 13.224779
v 280.56036 189.5381 13.414806
v 280.66815 188.90459 13.167488
v 280.42307 188.89467 12.967475
v 280.3044 188.97992 12.63409
v 280.34396 189.13748 12.256665
v 280.53113 189.32515 11.93633
v 280.81577 189.49265 11.758919
v 281.1216 189.59506 11.771968
v 281.3667 189.60498 11.971982
v 281.48535 189.51973 12.3053665
v 281.4458 189.36217 12.682792
v 281.25864 189.1745 13.003126
v 280.974 189.00702 13.180538
v 280.8831 188.1887 12.852552
v 280.70966 188.13844 12.557927
v 280.67328 188.18471 12.1974
v 280.78363 188.31512 11.867573
v 281.01117 188.49475 11.656824
v 281.29495 188.67543 11.621623
v 281.5589 188.80876 11.771401
v 281.73233 188.85904 12.066028
v 281.76874 188.81276 12.426555
v 281.65836 188.68234 12.756381
v 281.43082 188.50273 12.96713
v 281.14703 188.32204 13.002331
v 281.4066 187.48357 12.79003
v 281.31552 187.39726 12.477647
v 281.3514 187.42838 12.144369
v 281.5046 187.56857 11.8794985
v 281.73404 187.78029 11.754006
v 281.9783 188.00677 11.801518
v 282.17188 188.18738 12.009304
v 282.26294 188.27368 12.321686
v 282.22705 188.24255 12.6549635
v 282.07388 188.10236 12.919834
v 281.84442 187.89066 13.045326
v 281.60016 187.66415 12.997814
v 282.02432 186.86609 12.79006
v 281.93567 186.77737 12.478054
v 281.96915 186.8109 12.145126
v 282.11578 186.95766 11.880485
v 282.33633 187.17836 11.75504
v 282.5717 187.41383 11.802404
v 282.75873 187.60101 12.009887
v 282.8474 187.68973 12.321893
v 282.81393 187.65622 12.65482
v 282.66727 187.50945 12.919462
v 282.44675 187.28876 13.044907
v 282.2114 187.05327 12.997542
v 282.40704 187.21806 12.399994
usemtl mat_70
s 1
f 441 441 442
f 442 441 443
f 441 441 443
f 443 441 444
f 441 441 444
f 444 441 445
f 441 441 445
f 445 441 446
f 441 441 446
f 446 441 447
f 441 441 447
f 447 441 448
f 441 441 448
f 448 441 449
f 441 441 449
f 449 441 450
f 441 441 450
f 450 441 451
f 441 441 451
f 451 441 452
f 441 441 452
f 452 441 453
f 441 441 453
f 453 441 442
f 442 443 454
f 454 443 455
f 443 444 455
f 455 444 456
f 444 445 456
f 456 445 457
f 445 446 457
f 457 446 458
f 446 447 458
f 458 447 459
f 447 448 459
f 459 448 460
f 448 449 460
f 460 449 461
f 449 450 461
f 461 450 462
f 450 451 462
f 462 451 463
f 451 452 463
f 463 452 464
f 452 453 464
f 464 453 465
f 453 442 465
f 465 442 454
f 454 455 466
f 466 455 467
f 455 456 467
f 467 456 468
f 456 457 468
f 468 457 469
f 457 458 469
f 469 458 470
f 458 459 470
f 470 459 471
f 459 460 471
f 471 460 472
f 460 461 472
f 472 461 473
f 461 462 473
f 473 462 474
f 462 463 474
f 474 463 475
f 463 464 475
f 475 464 476
f 464 465 476
f 476 465 477
f 465 454 477
f 477 454 466
f 466 467 478
f 478 467 479
f 467 468 479
f 479 468 480
f 468 469 480
f 480 469 481
f 469 470 481
f 481 470 482
f 470 471 482
f 482 471 483
f 471 472 483
f 483 472 484
f 472 473 484
f 484 473 485
f 473 474 485
f 485 474 486
f 474 475 486
f 486 475 487
f 475 476 487
f 487 476 488
f 476 477 488
f 488 477 489
f 477 466 489
f 489 466 478
f 478 479 490
f 490 479 491
f 479 480 491
f 491 480 492
f 480 481 492
f 492 481 493
f 481 482 493
f 493 482 494
f 482 483 494
f 494 483 495
f 483 484 495
f 495 484 496
f 484 485 496
f 496 485 497
f 485 486 497
f 497 486 498
f 486 487 498
f 498 487 499
f 487 488 499
f 499 488 500
f 488 489 500
f 500 489 501
f 489 478 501
f 501 478 490
f 490 491 502
f 502 491 503
f 491 492 503
f 503 492 504
f 492 493 504
f 504 493 505
f 493 494 505
f 505 494 506
f 494 495 506
f 506 495 507
f 495 496 507
f 507 496 508
f 496 497 508
f 508 497 509
f 497 498 509
f 509 498 510
f 498 499 510
f 510 499 511
f 499 500 511
f 511 500 512
f 500 501 512
f 512 501 513
f 501 490 513
f 513 490 502
f 502 503 514
f 514 503 515
f 503 504 515
f 515 504 516
f 504 505 516
f 516 505 517
f 505 506 517
f 517 506 518
f 506 507 518
f 518 507 519
f 507 508 519
f 519 508 520
f 508 509 520
f 520 509 521
f 509 510 521
f 521 510 522
f 510 511 522
f 522 511 523
f 511 512 523
f 523 512 524
f 512 513 524
f 524 513 525
f 513 502 525
f 525 502 514
f 514 515 526
f 526 515 527
f 515 516 527
f 527 516 528
f 516 517 528
f 528 517 529
f 517 518 529
f 529 518 530
f 518 519 530
f 530 519 531
f 519 520 531
f 531 520 532
f 520 521 532
f 532 521 533
f 521 522 533
f 533 522 534
f 522 523 534
f 534 523 535
f 523 524 535
f 535 524 536
f 524 525 536
f 536 525 537
f 525 514 537
f 537 514 526
f 526 527 538
f 538 527 539
f 527 528 539
f 539 528 540
f 528 529 540
f 540 529 541
f 529 530 541
f 541 530 542
f 530 531 542
f 542 531 543
f 531 532 543
f 543 532 544
f 532 533 544
f 544 533 545
f 533 534 545
f 545 534 546
f 534 535 546
f 546 535 547
f 535 536 547
f 547 536 548
f 536 537 548
f 548 537 549
f 537 526 549
f 549 526 538
f 538 539 550
f 550 539 551
f 539 540 551
f 551 540 552
f 540 541 552
f 552 541 553
f 541 542 553
f 553 542 554
f 542 543 554
f 554 543 555
f 543 544 555
f 555 544 556
f 544 545 556
f 556 545 557
f 545 546 557
f 557 546 558
f 546 547 558
f 558 547 559
f 547 548 559
f 559 548 560
f 548 549 560
f 560 549 561
f 549 538 561
f 561 538 550
f 550 551 562
f 562 551 563
f 551 552 563
f 563 552 564
f 552 553 564
f 564 553 565
f 553 554 565
f 565 554 566
f 554 555 566
f 566 555 567
f 555 556 567
f 567 556 568
f 556 557 568
f 568 557 569
f 557 558 569
f 569 558 570
f 558 559 570
f 570 559 571
f 559 560 571
f 571 560 572
f 560 561 572
f 572 561 573
f 561 550 573
f 573 550 562
f 562 563 574
f 574 563 574
f 563 564 574
f 574 564 574
f 564 565 574
f 574 565 574
f 565 566 574
f 574 566 574
f 566 567 574
f 574 567 574
f 567 568 574
f 574 568 574
f 568 569 574
f 574 569 574
f 569 570 574
f 574 570 574
f 570 571 574
f 574 571 574
f 571 572 574
f 574 572 574
f 572 573 574
f 574 573 574
f 573 562 574
f 574 562 574

g Path_(9)
v 268.125 193.70001 14.8
v 268.125 193.05 14.8
v 268.125 193.1371 14.475
v 268.125 193.37502 14.237083
v 268.125 193.70001 14.150001
v 268.125 194.02501 14.237083
v 268.125 194.26292 14.475
v 268.125 194.35 14.8
v 268.125 194.26292 15.125
v 268.125 194.02501 15.362917
v 268.125 193.70001 15.45
v 268.125 193.37502 15.362917
v 268.125 193.1371 15.125
v 268.7947 193.05 14.8
v 268.7947 193.1371 14.475
v 268.7947 193.37502 14.237083
v 268.7947 193.70001 14.150001
v 268.7947 194.02501 14.237083
v 268.7947 194.26292 14.475
v 268.7947 194.35 14.8
v 268.7947 194.26292 15.125
v 268.7947 194.02501 15.362917
v 268.7947 193.70001 15.45
v 268.7947 193.37502 15.362917
v 268.7947 193.1371 15.125
v 269.46442 193.05 14.8
v 269.46442 193.1371 14.475
v 269.46442 193.37502 14.237083
v 269.46442 193.70001 14.150001
v 269.46442 194.02501 14.237083
v 269.46442 194.26292 14.475
v 269.46442 194.35 14.8
v 269.46442 194.26292 15.125
v 269.46442 194.02501 15.362917
v 269.46442 193.70001 15.45
v 269.46442 193.37502 15.362917
v 269.46442 193.1371 15.125
v 270.13412 193.05 14.8
v 270.13412 193.1371 14.475
v 270.13412 193.37502 14.237083
v 270.13412 193.70001 14.150001
v 270.13412 194.02501 14.237083
v 270.13412 194.26292 14.475
v 270.13412 194.35 14.8
v 270.13412 194.26292 15.125
v 270.13412 194.02501 15.362917
v 270.13412 193.70001 15.45
v 270.13412 193.37502 15.362917
v 270.13412 193.1371 15.125
v 270.80383 193.05 14.8
v 270.80383 193.1371 14.475
v 270.80383 193.37502 14.237083
v 270.80383 193.70001 14.150001
v 270.80383 194.02501 14.237083
v 270.80383 194.26292 14.475
v 270.80383 194.35 14.8
v 270.80383 194.26292 15.125
v 270.80383 194.02501 15.362917
v 270.80383 193.70001 15.45
v 270.80383 193.37502 15.362917
v 270.80383 193.1371 15.125
v 271.47354 193.05 14.8
v 271.47354 193.1371 14.475
v 271.47354 193.37502 14.237083
v 271.47354 193.70001 14.150001
v 271.47354 194.02501 14.237083
v 271.47354 194.26292 14.475
v 271.47354 194.35 14.8
v 271.47354 194.26292 15.125
v 271.47354 194.02501 15.362917
v 271.47354 193.70001 15.45
v 271.47354 193.37502 15.362917
v 271.47354 193.1371 15.125
v 272.14322 193.05 14.8
v 272.14322 193.1371 14.475
v 272.14322 193.37502 14.237083
v 272.14322 193.70001 14.150001
v 272.14322 194.02501 14.237083
v 272.14322 194.26292 14.475
v 272.14322 194.35 14.8
v 272.14322 194.26292 15.125
v 272.14322 194.02501 15.362917
v 272.14322 193.70001 15.45
v 272.14322 193.37502 15.362917
v 272.14322 193.1371 15.125
v 272.81293 193.05 14.8
v 272.81293 193.1371 14.475
v 272.81293 193.37502 14.237083
v 272.81293 193.70001 14.150001
v 272.81293 194.02501 14.237083
v 272.81293 194.26292 14.475
v 272.81293 194.35 14.8
v 272.81293 194.26292 15.125
v 272.81293 194.02501 15.362917
v 272.81293 193.70001 15.45
v 272.81293 193.37502 15.362917
v 272.81293 193.1371 15.125
v 273.48264 193.05 14.8
v 273.48264 193.1371 14.475
v 273.48264 193.37502 14.237083
v 273.48264 193.70001 14.150001
v 273.48264 194.02501 14.237083
v 273.48264 194.26292 14.475
v 273.48264 194.35 14.8
v 273.48264 194.26292 15.125
v 273.48264 194.02501 15.362917
v 273.48264 193.70001 15.45
v 273.48264 193.37502 15.362917
v 273.48264 193.1371 15.125
v 274.15234 193.05 14.8
v 274.15234 193.1371 14.475
v 274.15234 193.37502 14.237083
v 274.15234 193.70001 14.150001
v 274.15234 194.02501 14.237083
v 274.15234 194.26292 14.475
v 274.15234 194.35 14.8
v 274.15234 194.26292 15.125
v 274.15234 194.02501 15.362917
v 274.15234 193.70001 15.45
v 274.15234 193.37502 15.362917
v 274.15234 193.1371 15.125
v 274.82205 193.05 14.8
v 274.82205 193.1371 14.475
v 274.82205 193.37502 14.237083
v 274.82205 193.70001 14.150001
v 274.82205 194.02501 14.237083
v 274.82205 194.26292 14.475
v 274.82205 194.35 14.8
v 274.82205 194.26292 15.125
v 274.82205 194.02501 15.362917
v 274.82205 193.70001 15.45
v 274.82205 193.37502 15.362917
v 274.82205 193.1371 15.125
v 275.49173 193.05 14.8
v 275.49173 193.1371 14.475
v 275.49173 193.37502 14.237083
v 275.49173 193.70001 14.150001
v 275.49173 194.02501 14.237083
v 275.49173 194.26292 14.475
v 275.49173 194.35 14.8
v 275.49173 194.26292 15.125
v 275.49173 194.02501 15.362917
v 275.49173 193.70001 15.45
v 275.49173 193.37502 15.362917
v 275.49173 193.1371 15.125
v 276.16144 193.05 14.8
v 276.16144 193.1371 14.475
v 276.16144 193.37502 14.237083
v 276.16144 193.70001 14.150001
v 276.16144 194.02501 14.237083
v 276.16144 194.26292 14.475
v 276.16144 194.35 14.8
v 276.16144 194.26292 15.125
v 276.16144 194.02501 15.362917
v 276.16144 193.70001 15.45
v 276.16144 193.37502 15.362917
v 276.16144 193.1371 15.125
v 276.83115 193.05 14.8
v 276.83115 193.1371 14.475
v 276.83115 193.37502 14.237083
v 276.83115 193.70001 14.150001
v 276.83115 194.02501 14.237083
v 276.83115 194.26292 14.475
v 276.83115 194.35 14.8
v 276.83115 194.26292 15.125
v 276.83115 194.02501 15.362917
v 276.83115 193.70001 15.45
v 276.83115 193.37502 15.362917
v 276.83115 193.1371 15.125
v 277.52823 193.05058 14.8
v 277.52457 193.13759 14.475
v 277.51456 193.3753 14.237083
v 277.50085 193.70001 14.150001
v 277.48715 194.02472 14.237083
v 277.47714 194.26242 14.475
v 277.47348 194.34943 14.8
v 277.47714 194.26242 15.125
v 277.48715 194.02472 15.362917
v 277.50085 193.70001 15.45
v 277.51456 193.3753 15.362917
v 277.52457 193.13759 15.125
v 278.4023 193.15002 14.8
v 278.37094 193.23126 14.475
v 278.28525 193.4532 14.237083
v 278.16818 193.75638 14.150001
v 278.05112 194.05957 14.237083
v 277.9654 194.28151 14.475
v 277.93405 194.36275 14.8
v 277.9654 194.28151 15.125
v 278.05112 194.05957 15.362917
v 278.16818 193.75638 15.45
v 278.28525 193.4532 15.362917
v 278.37094 193.23126 15.125
v 279.11343 193.66139 14.8
v 279.05807 193.7286 14.475
v 278.90683 193.91226 14.237083
v 278.70023 194.16313 14.150001
v 278.4936 194.414 14.237083
v 278.34235 194.59764 14.475
v 278.287 194.66487 14.8
v 278.34235 194.59764 15.125
v 278.4936 194.414 15.362917
v 278.70023 194.16313 15.45
v 278.90683 193.91226 15.362917
v 279.05807 193.7286 15.125
v 279.5589 194.06447 14.8
v 279.511 194.1372 14.475
v 279.38016 194.3359 14.237083
v 279.2014 194.60733 14.150001
v 279.02264 194.87877 14.237083
v 278.89178 195.07747 14.475
v 278.8439 195.15019 14.8
v 278.89178 195.07747 15.125
v 279.02264 194.87877 15.362917
v 279.2014 194.60733 15.45
v 279.38016 194.3359 15.362917
v 279.511 194.1372 15.125
v 280.19608 194.37125 14.8
v 280.144 194.44106 14.475
v 280.00177 194.63176 14.237083
v 279.80746 194.89229 14.150001
v 279.61316 195.1528 14.237083
v 279.4709 195.3435 14.475
v 279.41882 195.41331 14.8
v 279.4709 195.3435 15.125
v 279.61316 195.1528 15.362917
v 279.80746 194.89229 15.45
v 280.00177 194.63176 15.362917
v 280.144 194.44106 15.125
v 280.6312 194.86304 14.8
v 280.58057 194.9339 14.475
v 280.44226 195.12749 14.237083
v 280.25336 195.39195 14.150001
v 280.06445 195.6564 14.237083
v 279.92615 195.85 14.475
v 279.87555 195.92087 14.8
v 279.92615 195.85 15.125
v 280.06445 195.6564 15.362917
v 280.25336 195.39195 15.45
v 280.44226 195.12749 15.362917
v 280.58057 194.9339 15.125
v 280.99838 195.01442 14.8
v 280.98126 195.09981 14.475
v 280.9345 195.33308 14.237083
v 280.87064 195.65173 14.150001
v 280.80673 195.9704 14.237083
v 280.75998 196.20367 14.475
v 280.74286 196.28906 14.8
v 280.75998 196.20367 15.125
v 280.80673 195.9704 15.362917
v 280.87064 195.65173 15.45
v 280.9345 195.33308 15.362917
v 280.98126 195.09981 15.125
v 281.5395 194.99994 14.8
v 281.5396 195.08702 14.475
v 281.53992 195.32494 14.237083
v 281.5403 195.64993 14.150001
v 281.54074 195.97493 14.237083
v 281.54105 196.21284 14.475
v 281.54117 196.29994 14.8
v 281.54105 196.21284 15.125
v 281.54074 195.97493 15.362917
v 281.5403 195.64993 15.45
v 281.53992 195.32494 15.362917
v 281.5396 195.08702 15.125
v 282.21005 195.00002 14.8
v 282.21005 195.0871 14.475
v 282.21005 195.32501 14.237083
v 282.21002 195.65001 14.150001
v 282.21002 195.97502 14.237083
v 282.21 196.21294 14.475
v 282.21 196.30002 14.8
v 282.21 196.21294 15.125
v 282.21002 195.97502 15.362917
v 282.21002 195.65001 15.45
v 282.21005 195.32501 15.362917
v 282.21005 195.0871 15.125
v 282.87973 195.00002 14.8
v 282.87973 195.0871 14.475
v 282.87973 195.32501 14.237083
v 282.87973 195.65001 14.150001
v 282.87973 195.975 14.237083
v 282.87973 196.21292 14.475
v 282.87973 196.3 14.8
v 282.87973 196.21292 15.125
v 282.87973 195.975 15.362917
v 282.87973 195.65001 15.45
v 282.87973 195.32501 15.362917
v 282.87973 195.0871 15.125
v 283.54944 195.00002 14.8
v 283.54944 195.0871 14.475
v 283.54944 195.32501 14.237083
v 283.54944 195.65001 14.150001
v 283.54944 195.975 14.237083
v 283.54944 196.21292 14.475
v 283.54944 196.30002 14.8
v 283.54944 196.21292 15.125
v 283.54944 195.975 15.362917
v 283.54944 195.65001 15.45
v 283.54944 195.32501 15.362917
v 283.54944 195.0871 15.125
v 283.54944 195.65001 14.8
usemtl mat_71
s 1
f 575 575 576
f 576 575 577
f 575 575 577
f 577 575 578
f 575 575 578
f 578 575 579
f 575 575 579
f 579 575 580
f 575 575 580
f 580 575 581
f 575 575 581
f 581 575 582
f 575 575 582
f 582 575 583
f 575 575 583
f 583 575 584
f 575 575 584
f 584 575 585
f 575 575 585
f 585 575 586
f 575 575 586
f 586 575 587
f 575 575 587
f 587 575 576
f 576 577 588
f 588 577 589
f 577 578 589
f 589 578 590
f 578 579 590
f 590 579 591
f 579 580 591
f 591 580 592
f 580 581 592
f 592 581 593
f 581 582 593
f 593 582 594
f 582 583 594
f 594 583 595
f 583 584 595
f 595 584 596
f 584 585 596
f 596 585 597
f 585 586 597
f 597 586 598
f 586 587 598
f 598 587 599
f 587 576 599
f 599 576 588
f 588 589 600
f 600 589 601
f 589 590 601
f 601 590 602
f 590 591 602
f 602 591 603
f 591 592 603
f 603 592 604
f 592 593 604
f 604 593 605
f 593 594 605
f 605 594 606
f 594 595 606
f 606 595 607
f 595 596 607
f 607 596 608
f 596 597 608
f 608 597 609
f 597 598 609
f 609 598 610
f 598 599 610
f 610 599 611
f 599 588 611
f 611 588 600
f 600 601 612
f 612 601 613
f 601 602 613
f 613 602 614
f 602 603 614
f 614 603 615
f 603 604 615
f 615 604 616
f 604 605 616
f 616 605 617
f 605 606 617
f 617 606 618
f 606 607 618
f 618 607 619
f 607 608 619
f 619 608 620
f 608 609 620
f 620 609 621
f 609 610 621
f 621 610 622
f 610 611 622
f 622 611 623
f 611 600 623
f 623 600 612
f 612 613 624
f 624 613 625
f 613 614 625
f 625 614 626
f 614 615 626
f 626 615 627
f 615 616 627
f 627 616 628
f 616 617 628
f 628 617 629
f 617 618 629
f 629 618 630
f 618 619 630
f 630 619 631
f 619 620 631
f 631 620 632
f 620 621 632
f 632 621 633
f 621 622 633
f 633 622 634
f 622 623 634
f 634 623 635
f 623 612 635
f 635 612 624
f 624 625 636
f 636 625 637
f 625 626 637
f 637 626 638
f 626 627 638
f 638 627 639
f 627 628 639
f 639 628 640
f 628 629 640
f 640 629 641
f 629 630 641
f 641 630 642
f 630 631 642
f 642 631 643
f 631 632 643
f 643 632 644
f 632 633 644
f 644 633 645
f 633 634 645
f 645 634 646
f 634 635 646
f 646 635 647
f 635 624 647
f 647 624 636
f 636 637 648
f 648 637 649
f 637 638 649
f 649 638 650
f 638 639 650
f 650 639 651
f 639 640 651
f 651 640 652
f 640 641 652
f 652 641 653
f 641 642 653
f 653 642 654
f 642 643 654
f 654 643 655
f 643 644 655
f 655 644 656
f 644 645 656
f 656 645 657
f 645 646 657
f 657 646 658
f 646 647 658
f 658 647 659
f 647 636 659
f 659 636 648
f 648 649 660
f 660 649 661
f 649 650 661
f 661 650 662
f 650 651 662
f 662 651 663
f 651 652 663
f 663 652 664
f 652 653 664
f 664 653 665
f 653 654 665
f 665 654 666
f 654 655 666
f 666 655 667
f 655 656 667
f 667 656 668
f 656 657 668
f 668 657 669
f 657 658 669
f 669 658 670
f 658 659 670
f 670 659 671
f 659 648 671
f 671 648 660
f 660 661 672
f 672 661 673
f 661 662 673
f 673 662 674
f 662 663 674
f 674 663 675
f 663 664 675
f 675 664 676
f 664 665 676
f 676 665 677
f 665 666 677
f 677 666 678
f 666 667 678
f 678 667 679
f 667 668 679
f 679 668 680
f 668 669 680
f 680 669 681
f 669 670 681
f 681 670 682
f 670 671 682
f 682 671 683
f 671 660 683
f 683 660 672
f 672 673 684
f 684 673 685
f 673 674 685
f 685 674 686
f 674 675 686
f 686 675 687
f 675 676 687
f 687 676 688
f 676 677 688
f 688 677 689
f 677 678 689
f 689 678 690
f 678 679 690
f 690 679 691
f 679 680 691
f 691 680 692
f 680 681 692
f 692 681 693
f 681 682 693
f 693 682 694
f 682 683 694
f 694 683 695
f 683 672 695
f 695 672 684
f 684 685 696
f 696 685 697
f 685 686 697
f 697 686 698
f 686 687 698
f 698 687 699
f 687 688 699
f 699 688 700
f 688 689 700
f 700 689 701
f 689 690 701
f 701 690 702
f 690 691 702
f 702 691 703
f 691 692 703
f 703 692 704
f 692 693 704
f 704 693 705
f 693 694 705
f 705 694 706
f 694 695 706
f 706 695 707
f 695 684 707
f 707 684 696
f 696 697 708
f 708 697 709
f 697 698 709
f 709 698 710
f 698 699 710
f 710 699 711
f 699 700 711
f 711 700 712
f 700 701 712
f 712 701 713
f 701 702 713
f 713 702 714
f 702 703 714
f 714 703 715
f 703 704 715
f 715 704 716
f 704 705 716
f 716 705 717
f 705 706 717
f 717 706 718
f 706 707 718
f 718 707 719
f 707 696 719
f 719 696 708
f 708 709 720
f 720 709 721
f 709 710 721
f 721 710 722
f 710 711 722
f 722 711 723
f 711 712 723
f 723 712 724
f 712 713 724
f 724 713 725
f 713 714 725
f 725 714 726
f 714 715 726
f 726 715 727
f 715 716 727
f 727 716 728
f 716 717 728
f 728 717 729
f 717 718 729
f 729 718 730
f 718 719 730
f 730 719 731
f 719 708 731
f 731 708 720
f 720 721 732
f 732 721 733
f 721 722 733
f 733 722 734
f 722 723 734
f 734 723 735
f 723 724 735
f 735 724 736
f 724 725 736
f 736 725 737
f 725 726 737
f 737 726 738
f 726 727 738
f 738 727 739
f 727 728 739
f 739 728 740
f 728 729 740
f 740 729 741
f 729 730 741
f 741 730 742
f 730 731 742
f 742 731 743
f 731 720 743
f 743 720 732
f 732 733 744
f 744 733 745
f 733 734 745
f 745 734 746
f 734 735 746
f 746 735 747
f 735 736 747
f 747 736 748
f 736 737 748
f 748 737 749
f 737 738 749
f 749 738 750
f 738 739 750
f 750 739 751
f 739 740 751
f 751 740 752
f 740 741 752
f 752 741 753
f 741 742 753
f 753 742 754
f 742 743 754
f 754 743 755
f 743 732 755
f 755 732 744
f 744 745 756
f 756 745 757
f 745 746 757
f 757 746 758
f 746 747 758
f 758 747 759
f 747 748 759
f 759 748 760
f 748 749 760
f 760 749 761
f 749 750 761
f 761 750 762
f 750 751 762
f 762 751 763
f 751 752 763
f 763 752 764
f 752 753 764
f 764 753 765
f 753 754 765
f 765 754 766
f 754 755 766
f 766 755 767
f 755 744 767
f 767 744 756
f 756 757 768
f 768 757 769
f 757 758 769
f 769 758 770
f 758 759 770
f 770 759 771
f 759 760 771
f 771 760 772
f 760 761 772
f 772 761 773
f 761 762 773
f 773 762 774
f 762 763 774
f 774 763 775
f 763 764 775
f 775 764 776
f 764 765 776
f 776 765 777
f 765 766 777
f 777 766 778
f 766 767 778
f 778 767 779
f 767 756 779
f 779 756 768
f 768 769 780
f 780 769 781
f 769 770 781
f 781 770 782
f 770 771 782
f 782 771 783
f 771 772 783
f 783 772 784
f 772 773 784
f 784 773 785
f 773 774 785
f 785 774 786
f 774 775 786
f 786 775 787
f 775 776 787
f 787 776 788
f 776 777 788
f 788 777 789
f 777 778 789
f 789 778 790
f 778 779 790
f 790 779 791
f 779 768 791
f 791 768 780
f 780 781 792
f 792 781 793
f 781 782 793
f 793 782 794
f 782 783 794
f 794 783 795
f 783 784 795
f 795 784 796
f 784 785 796
f 796 785 797
f 785 786 797
f 797 786 798
f 786 787 798
f 798 787 799
f 787 788 799
f 799 788 800
f 788 789 800
f 800 789 801
f 789 790 801
f 801 790 802
f 790 791 802
f 802 791 803
f 791 780 803
f 803 780 792
f 792 793 804
f 804 793 805
f 793 794 805
f 805 794 806
f 794 795 806
f 806 795 807
f 795 796 807
f 807 796 808
f 796 797 808
f 808 797 809
f 797 798 809
f 809 798 810
f 798 799 810
f 810 799 811
f 799 800 811
f 811 800 812
f 800 801 812
f 812 801 813
f 801 802 813
f 813 802 814
f 802 803 814
f 814 803 815
f 803 792 815
f 815 792 804
f 804 805 816
f 816 805 817
f 805 806 817
f 817 806 818
f 806 807 818
f 818 807 819
f 807 808 819
f 819 808 820
f 808 809 820
f 820 809 821
f 809 810 821
f 821 810 822
f 810 811 822
f 822 811 823
f 811 812 823
f 823 812 824
f 812 813 824
f 824 813 825
f 813 814 825
f 825 814 826
f 814 815 826
f 826 815 827
f 815 804 827
f 827 804 816
f 816 817 828
f 828 817 829
f 817 818 829
f 829 818 830
f 818 819 830
f 830 819 831
f 819 820 831
f 831 820 832
f 820 821 832
f 832 821 833
f 821 822 833
f 833 822 834
f 822 823 834
f 834 823 835
f 823 824 835
f 835 824 836
f 824 825 836
f 836 825 837
f 825 826 837
f 837 826 838
f 826 827 838
f 838 827 839
f 827 816 839
f 839 816 828
f 828 829 840
f 840 829 841
f 829 830 841
f 841 830 842
f 830 831 842
f 842 831 843
f 831 832 843
f 843 832 844
f 832 833 844
f 844 833 845
f 833 834 845
f 845 834 846
f 834 835 846
f 846 835 847
f 835 836 847
f 847 836 848
f 836 837 848
f 848 837 849
f 837 838 849
f 849 838 850
f 838 839 850
f 850 839 851
f 839 828 851
f 851 828 840
f 840 841 852
f 852 841 853
f 841 842 853
f 853 842 854
f 842 843 854
f 854 843 855
f 843 844 855
f 855 844 856
f 844 845 856
f 856 845 857
f 845 846 857
f 857 846 858
f 846 847 858
f 858 847 859
f 847 848 859
f 859 848 860
f 848 849 860
f 860 849 861
f 849 850 861
f 861 850 862
f 850 851 862
f 862 851 863
f 851 840 863
f 863 840 852
f 852 853 864
f 864 853 865
f 853 854 865
f 865 854 866
f 854 855 866
f 866 855 867
f 855 856 867
f 867 856 868
f 856 857 868
f 868 857 869
f 857 858 869
f 869 858 870
f 858 859 870
f 870 859 871
f 859 860 871
f 871 860 872
f 860 861 872
f 872 861 873
f 861 862 873
f 873 862 874
f 862 863 874
f 874 863 875
f 863 852 875
f 875 852 864
f 864 865 876
f 876 865 876
f 865 866 876
f 876 866 876
f 866 867 876
f 876 867 876
f 867 868 876
f 876 868 876
f 868 869 876
f 876 869 876
f 869 870 876
f 876 870 876
f 870 871 876
f 876 871 876
f 871 872 876
f 876 872 876
f 872 873 876
f 876 873 876
f 873 874 876
f 876 874 876
f 874 875 876
f 876 875 876
f 875 864 876
f 876 864 876

g Path_(0)
v 282.42502 187.20001 12.400001
v 281.7752 187.18431 12.400001
v 281.86227 187.18642 12.075
v 282.1001 187.19215 11.837084
v 282.42502 187.20001 11.75
v 282.7499 187.20786 11.837084
v 282.98776 187.21361 12.075
v 283.07483 187.21571 12.400001
v 282.98776 187.21361 12.725
v 282.7499 187.20786 12.962916
v 282.42502 187.20001 13.05
v 282.1001 187.19215 12.962916
v 281.86227 187.18642 12.725
v 281.79895 186.297 12.400001
v 281.88553 186.30643 12.075
v 282.12204 186.33215 11.837084
v 282.44513 186.36731 11.75
v 282.76822 186.40247 11.837084
v 283.00476 186.42819 12.075
v 283.09134 186.4376 12.400001
v 283.00476 186.42819 12.725
v 282.76822 186.40247 12.962916
v 282.44513 186.36731 13.05
v 282.12204 186.33215 12.962916
v 281.88553 186.30643 12.725
v 281.9991 185.3133 12.400001
v 282.08023 185.34497 12.075
v 282.30182 185.43153 11.837084
v 282.60455 185.54976 11.75
v 282.9073 185.668 11.837084
v 283.1289 185.75455 12.075
v 283.21002 185.78622 12.400001
v 283.1289 185.75455 12.725
v 282.9073 185.668 12.962916
v 282.60455 185.54976 13.05
v 282.30182 185.43153 12.962916
v 282.08023 185.34497 12.725
v 282.49295 184.4917 12.400001
v 282.56644 184.53844 12.075
v 282.76718 184.66614 11.837084
v 283.0414 184.84056 11.75
v 283.31564 185.015 11.837084
v 283.5164 185.14268 12.075
v 283.58987 185.18942 12.400001
v 283.5164 185.14268 12.725
v 283.31564 185.015 12.962916
v 283.0414 184.84056 13.05
v 282.76718 184.66614 12.962916
v 282.56644 184.53844 12.725
v 282.9792 183.75348 12.400001
v 283.04877 183.80583 12.075
v 283.23886 183.94888 11.837084
v 283.49857 184.14429 11.75
v 283.75827 184.33969 11.837084
v 283.94836 184.48273 12.075
v 284.01797 184.5351 12.400001
v 283.94836 184.48273 12.725
v 283.75827 184.33969 12.962916
v 283.49857 184.14429 13.05
v 283.23886 183.94888 12.962916
v 283.04877 183.80583 12.725
v 283.51477 183.13054 12.400001
v 283.58527 183.18166 12.075
v 283.77786 183.32133 11.837084
v 284.04095 183.51213 11.75
v 284.30405 183.70293 11.837084
v 284.49667 183.8426 12.075
v 284.56717 183.89372 12.400001
v 284.49667 183.8426 12.725
v 284.30405 183.70293 12.962916
v 284.04095 183.51213 13.05
v 283.77786 183.32133 12.962916
v 283.58527 183.18166 12.725
v 283.9153 182.46677 12.400001
v 283.99008 182.51143 12.075
v 284.1943 182.63347 11.837084
v 284.4733 182.80019 11.75
v 284.7523 182.96689 11.837084
v 284.9565 183.08893 12.075
v 285.03128 183.13359 12.400001
v 284.9565 183.08893 12.725
v 284.7523 182.96689 12.962916
v 284.4733 182.80019 13.05
v 284.1943 182.63347 12.962916
v 283.99008 182.51143 12.725
v 284.31573 181.78813 12.400001
v 284.3934 181.82753 12.075
v 284.6056 181.93513 11.837084
v 284.89545 182.08212 11.75
v 285.1853 182.22913 11.837084
v 285.3975 182.33673 12.075
v 285.47516 182.37611 12.400001
v 285.3975 182.33673 12.725
v 285.1853 182.22913 12.962916
v 284.89545 182.08212 13.05
v 284.6056 181.93513 12.962916
v 284.3934 181.82753 12.725
v 284.60983 181.10832 12.400001
v 284.6923 181.1363 12.075
v 284.91757 181.2128 11.837084
v 285.2253 181.31729 11.75
v 285.53305 181.42177 11.837084
v 285.75836 181.49826 12.075
v 285.84082 181.52626 12.400001
v 285.75836 181.49826 12.725
v 285.53305 181.42177 12.962916
v 285.2253 181.31729 13.05
v 284.91757 181.2128 12.962916
v 284.6923 181.1363 12.725
v 284.78082 180.46523 12.400001
v 284.8677 180.47119 12.075
v 285.10507 180.48747 11.837084
v 285.42932 180.5097 11.75
v 285.75354 180.53195 11.837084
v 285.9909 180.54823 12.075
v 286.0778 180.5542 12.400001
v 285.9909 180.54823 12.725
v 285.75354 180.53195 12.962916
v 285.42932 180.5097 13.05
v 285.10507 180.48747 12.962916
v 284.8677 180.47119 12.725
v 284.68872 179.64246 12.400001
v 284.77563 179.64772 12.075
v 285.01312 179.66214 11.837084
v 285.33752 179.68184 11.75
v 285.66193 179.70154 11.837084
v 285.89938 179.71596 12.075
v 285.98633 179.72122 12.400001
v 285.89938 179.71596 12.725
v 285.66193 179.70154 12.962916
v 285.33752 179.68184 13.05
v 285.01312 179.66214 12.962916
v 284.77563 179.64772 12.725
v 284.96503 178.54762 12.400001
v 285.04056 178.59096 12.075
v 285.24692 178.70938 11.837084
v 285.52878 178.87115 11.75
v 285.81067 179.03291 11.837084
v 286.01703 179.15134 12.075
v 286.09256 179.19469 12.400001
v 286.01703 179.15134 12.725
v 285.81067 179.03291 12.962916
v 285.52878 178.87115 13.05
v 285.24692 178.70938 12.962916
v 285.04056 178.59096 12.725
v 285.68628 177.82414 12.400001
v 285.74603 177.8875 12.075
v 285.90927 178.06058 11.837084
v 286.13226 178.29701 11.75
v 286.35522 178.53345 11.837084
v 286.51846 178.70653 12.075
v 286.57822 178.76988 12.400001
v 286.51846 178.70653 12.725
v 286.35522 178.53345 12.962916
v 286.13226 178.29701 13.05
v 285.90927 178.06058 12.962916
v 285.74603 177.8875 12.725
v 286.35776 177.22119 12.262827
v 286.4504 177.34384 11.963524
v 286.62085 177.56947 11.781175
v 286.8234 177.83763 11.764639
v 287.00378 178.07646 11.918348
v 287.11368 178.22197 12.201116
v 287.12366 178.23517 12.537173
v 287.031 178.11252 12.836476
v 286.8606 177.88689 13.018826
v 286.65802 177.61871 13.035361
v 286.47763 177.37988 12.881652
v 286.36774 177.23438 12.598886
v 287.13458 176.73378 12.363728
v 287.19458 176.82129 12.043109
v 287.3242 177.03667 11.820775
v 287.48865 177.3222 11.7563
v 287.6439 177.60136 11.86696
v 287.74832 177.79938 12.123103
v 287.77396 177.86317 12.456097
v 287.71393 177.77565 12.776715
v 287.58432 177.56027 12.999049
v 287.41986 177.27475 13.063524
v 287.26465 176.99557 12.952865
v 287.16022 176.79756 12.696721
v 287.7939 176.3893 12.442499
v 287.89487 176.40698 12.136145
v 288.07425 176.5584 11.905417
v 288.28397 176.80295 11.81214
v 288.4678 177.07512 11.881308
v 288.57657 177.302 12.094385
v 288.58105 177.42276 12.39428
v 288.4801 177.40508 12.700635
v 288.30072 177.25366 12.931362
v 288.091 177.00911 13.024639
v 287.90714 176.73692 12.955472
v 287.7984 176.51006 12.742394
v 288.2679 175.88596 12.441994
v 288.3902 175.90874 12.147756
v 288.60242 176.04877 11.977589
v 288.84763 176.26854 11.977088
v 289.0602 176.50914 12.146389
v 289.18314 176.7061 12.440125
v 289.1835 176.80667 12.779593
v 289.0612 176.78389 13.073831
v 288.849 176.64386 13.243998
v 288.60376 176.4241 13.244498
v 288.3912 176.1835 13.075198
v 288.26828 175.98653 12.781461
v 288.91504 175.34602 12.464822
v 289.0815 175.502 12.224914
v 289.31055 175.72717 12.134795
v 289.54077 175.96123 12.218613
v 289.71048 176.14145 12.453908
v 289.7742 176.21954 12.777634
v 289.71487 176.17458 13.103048
v 289.5484 176.01862 13.342957
v 289.31937 175.79343 13.433075
v 289.08917 175.55937 13.349257
v 288.91946 175.37915 13.113962
v 288.85574 175.30107 12.7902355
v 289.49612 174.76468 12.498031
v 289.65692 174.92633 12.249992
v 289.88388 175.15358 12.148883
v 290.11618 175.38556 12.221795
v 290.29156 175.5601 12.449191
v 290.36307 175.63045 12.770141
v 290.3115 175.57773 13.098646
v 290.1507 175.41609 13.346684
v 289.92377 175.18883 13.447793
v 289.69147 174.95685 13.374882
v 289.51608 174.7823 13.147486
v 289.44458 174.71198 12.826536
v 290.09476 174.18419 12.474982
v 290.263 174.35242 12.237078
v 290.49283 174.58223 12.150009
v 290.72263 174.81204 12.237108
v 290.89084 174.98027 12.475036
v 290.95242 175.04184 12.800039
v 290.89084 174.98027 13.125035
v 290.7226 174.81203 13.362941
v 290.49277 174.58221 13.450009
v 290.26297 174.3524 13.36291
v 290.09476 174.18417 13.124983
v 290.03317 174.1226 12.799978
v 290.68826 173.59068 12.476776
v 290.8598 173.7556 12.243585
v 291.09082 173.9842 12.16291
v 291.31943 174.21523 12.256369
v 291.48434 174.38676 12.498919
v 291.5414 174.45287 12.825568
v 291.4753 174.39581 13.148793
v 291.30377 174.23088 13.381984
v 291.07275 174.00229 13.462659
v 290.84415 173.77127 13.3692
v 290.67923 173.59972 13.126651
v 290.62216 173.53363 12.8
v 291.32758 172.95139 12.537649
v 291.5363 173.07913 12.362288
v 291.7809 173.29413 12.353666
v 291.99588 173.53876 12.514095
v 292.12366 173.74747 12.800587
v 292.1299 173.86433 13.136376
v 292.01306 173.85806 13.43149
v 291.80435 173.7303 13.606851
v 291.55972 173.5153 13.615473
v 291.34473 173.27069 13.455044
v 291.21698 173.06197 13.168552
v 291.2107 172.9451 12.832763
v 291.9437 172.34644 12.952865
v 292.20828 172.42622 12.870109
v 292.47104 172.62587 12.953668
v 292.6616 172.89188 13.181151
v 292.72888 173.15295 13.491606
v 292.65485 173.33917 13.801846
v 292.45932 173.4006 14.028742
v 292.19473 173.32082 14.111498
v 291.93195 173.12117 14.027939
v 291.7414 172.85516 13.800455
v 291.67413 172.59407 13.490001
v 291.74817 172.40787 13.179761
v 292.3246 171.90675 12.926161
v 292.58917 171.93768 12.844474
v 292.86548 172.10376 12.917336
v 293.07947 172.3605 13.125223
v 293.1738 172.63911 13.412432
v 293.12323 172.86493 13.702005
v 292.94125 172.97746 13.916352
v 292.67667 172.94655 13.998039
v 292.40036 172.78046 13.925177
v 292.18637 172.52373 13.71729
v 292.092 172.24512 13.430081
v 292.1426 172.01929 13.140508
v 293.0538 171.57161 13.441027
v 293.31473 171.77219 13.505657
v 293.52243 172.02165 13.692696
v 293.62125 172.25314 13.952025
v 293.5847 172.40466 14.21416
v 293.42255 172.4356 14.408859
v 293.17828 172.33765 14.483955
v 292.91736 172.13707 14.419325
v 292.70966 171.8876 14.232286
v 292.61084 171.6561 13.972957
v 292.6474 171.5046 13.710822
v 292.80954 171.47366 13.516122
v 293.38925 171.11682 13.8742485
v 293.66306 171.28445 13.787142
v 293.93405 171.47021 13.864601
v 294.12967 171.62434 14.085871
v 294.19748 171.70552 14.391663
v 294.1193 171.692 14.70004
v 293.91608 171.58742 14.928372
v 293.6423 171.41978 15.015479
v 293.37128 171.23402 14.93802
v 293.17566 171.0799 14.71675
v 293.10788 170.99872 14.410958
v 293.18604 171.01224 14.102581
v 293.6447 170.4728 13.8608055
v 293.938 170.5864 13.740117
v 294.24893 170.70323 13.790675
v 294.49417 170.792 13.998934
v 294.60803 170.82895 14.309089
v 294.56 170.80414 14.638036
v 294.36295 170.72423 14.897634
v 294.06964 170.61064 15.018322
v 293.75873 170.4938 14.967764
v 293.5135 170.40501 14.759506
v 293.39963 170.36809 14.44935
v 293.44766 170.3929 14.120403
v 293.77005 169.63998 13.997504
v 294.03323 169.72246 13.808784
v 294.3521 169.82579 13.782686
v 294.64127 169.92232 13.926206
v 294.82318 169.98615 14.200886
v 294.84915 170.00018 14.533126
v 294.7122 169.96068 14.833902
v 294.449 169.8782 15.022622
v 294.13013 169.77487 15.048719
v 293.84097 169.67834 14.9052
v 293.65906 169.61452 14.63052
v 293.6331 169.60048 14.298281
v 294.0794 168.68988 14.128143
v 294.31784 168.77882 13.97283
v 294.61026 168.93112 13.9705105
v 294.87833 169.10596 14.121804
v 295.05017 169.25648 14.386174
v 295.0798 169.34238 14.692781
v 294.95923 169.3406 14.959472
v 294.7208 169.25166 15.114784
v 294.42838 169.09937 15.117105
v 294.1603 168.92453 14.965811
v 293.98846 168.774 14.701441
v 293.95883 168.68811 14.394834
v 294.6339 167.9381 14.52756
v 294.86813 167.95784 14.273852
v 295.14496 168.10162 14.160709
v 295.3902 168.33092 14.21845
v 295.53812 168.58427 14.431601
v 295.5491 168.79382 14.743049
v 295.42023 168.90341 15.069342
v 295.18597 168.88367 15.3230505
v 294.90915 168.73988 15.4361925
v 294.66394 168.51059 15.378452
v 294.516 168.25722 15.165301
v 294.505 168.04768 14.853853
v 294.96005 167.52547 14.635505
v 295.1781 167.46439 14.551938
v 295.4693 167.5305 14.56218
v 295.7556 167.7061 14.663485
v 295.96036 167.94415 14.828711
v 296.02866 168.18086 15.013583
v 295.94217 168.3528 15.168567
v 295.72415 168.4139 15.252134
v 295.43295 168.34778 15.241893
v 295.14664 168.17216 15.140588
v 294.9419 167.93411 14.975362
v 294.8736 167.6974 14.790489
v 295.4374 166.94334 14.96689
v 295.7358 166.99017 14.943226
v 296.0469 167.11824 15.039725
v 296.28732 167.29324 15.230531
v 296.39264 167.46828 15.464518
v 296.33463 167.59645 15.6789875
v 296.12885 167.64342 15.816474
v 295.83044 167.59659 15.840138
v 295.51935 167.46852 15.743639
v 295.27893 167.29352 15.552834
v 295.1736 167.11848 15.318848
v 295.23163 166.99031 15.104378
v 295.6262 166.35233 15.305515
v 295.93198 166.37892 15.234285
v 296.25955 166.44995 15.312201
v 296.52118 166.54636 15.518382
v 296.64673 166.64233 15.797585
v 296.60254 166.71214 16.074995
v 296.4005 166.73708 16.276283
v 296.09473 166.71048 16.347513
v 295.76712 166.63945 16.269598
v 295.50552 166.54305 16.063416
v 295.37997 166.44707 15.784214
v 295.42413 166.37726 15.506803
v 295.75397 165.68262 15.418741
v 296.0768 165.69102 15.339527
v 296.40332 165.70741 15.434258
v 296.646 165.72737 15.677554
v 296.73978 165.74557 16.004221
v 296.65958 165.75713 16.32673
v 296.42688 165.75893 16.558666
v 296.10403 165.75052 16.63788
v 295.77753 165.73413 16.543148
v 295.53485 165.71416 16.299852
v 295.44107 165.69597 15.973186
v 295.52127 165.68442 15.650676
v 295.78644 164.88354 15.41707
v 296.11566 164.8968 15.348909
v 296.43488 164.90773 15.454727
v 296.65857 164.91342 15.70617
v 296.72678 164.91234 16.035866
v 296.62122 164.90479 16.355469
v 296.37018 164.89278 16.579346
v 296.04095 164.87952 16.647507
v 295.72174 164.86859 16.541689
v 295.49805 164.8629 16.290245
v 295.42984 164.86398 15.960551
v 295.5354 164.87154 15.640947
v 295.9547 164.00926 15.383807
v 296.28088 164.08939 15.364063
v 296.57294 164.16127 15.514875
v 296.7526 164.20564 15.795834
v 296.77173 164.21062 16.131655
v 296.62518 164.17487 16.432358
v 296.35226 164.10797 16.617367
v 296.02606 164.02785 16.63711
v 295.73404 163.95596 16.486298
v 295.55438 163.91159 16.20534
v 295.53525 163.90662 15.869518
v 295.68176 163.94237 15.568816
v 296.2787 163.20346 15.386833
v 296.59433 163.31784 15.369132
v 296.87695 163.4244 15.524076
v 297.0509 163.49458 15.81015
v 297.06955 163.5096 16.1507
v 296.92786 163.46542 16.454473
v 296.66385 163.37389 16.640078
v 296.34824 163.2595 16.65778
v 296.06558 163.15295 16.502834
v 295.89163 163.08276 16.21676
v 295.87302 163.06775 15.876212
v 296.01468 163.11192 15.572437
v 296.47903 162.30124 15.488621
v 296.8109 162.32425 15.493578
v 297.11914 162.39316 15.685119
v 297.32114 162.48949 16.011919
v 297.36276 162.58743 16.386415
v 297.23288 162.66075 16.708261
v 296.96628 162.6898 16.891216
v 296.6344 162.6668 16.886261
v 296.32617 162.59789 16.69472
v 296.12418 162.50156 16.367918
v 296.08255 162.4036 15.993422
v 296.21243 162.33028 15.6715765
v 296.25272 161.50345 16.024296
v 296.55463 161.36543 16.040342
v 296.8804 161.33623 16.21625
v 297.14273 161.42366 16.504887
v 297.27136 161.60431 16.82891
v 297.2318 161.82976 17.1015
v 297.03467 162.0396 17.249617
v 296.73276 162.17761 17.23357
v 296.407 162.20682 17.057663
v 296.14465 162.11938 16.769028
v 296.01602 161.93875 16.445004
v 296.0556 161.7133 16.172413
v 295.88745 161.0631 16.611055
v 296.1509 160.86172 16.547512
v 296.47177 160.7784 16.611517
v 296.7641 160.83543 16.78592
v 296.94955 161.01756 17.02399
v 296.9784 161.27597 17.261938
v 296.84296 161.54143 17.436005
v 296.5795 161.7428 17.499548
v 296.25864 161.82613 17.435543
v 295.9663 161.76909 17.261139
v 295.78088 161.58696 17.02307
v 295.752 161.32855 16.785122
v 295.74823 160.43681 16.950834
v 296.05344 160.32626 16.88856
v 296.38828 160.3397 16.99038
v 296.66302 160.47356 17.229015
v 296.80408 160.69196 17.54052
v 296.77362 160.93636 17.84143
v 296.57983 161.1413 18.051115
v 296.27463 161.25186 18.11339
v 295.9398 161.2384 18.01157
v 295.66504 161.10455 17.772934
v 295.524 160.88617 17.46143
v 295.55444 160.64175 17.160519
v 296.10025 159.80542 17.246565
v 296.42728 159.85652 17.360037
v 296.7212 159.99591 17.619926
v 296.9032 160.18628 17.956596
v 296.9246 160.37659 18.279837
v 296.77957 160.51585 18.503033
v 296.50705 160.56677 18.566383
v 296.18002 160.51567 18.45291
v 295.8861 160.37627 18.19302
v 295.7041 160.18591 17.85635
v 295.6827 159.99559 17.533112
v 295.82773 159.85632 17.309914
v 296.50488 159.22116 17.875164
v 296.8222 159.32709 17.987358
v 297.06287 159.46793 18.203602
v 297.16232 159.60596 18.46595
v 297.094 159.70418 18.704111
v 296.87613 159.73628 18.854267
v 296.56714 159.69366 18.876184
v 296.2498 159.58774 18.76399
v 296.00916 159.4469 18.547749
v 295.90967 159.30887 18.285398
v 295.97803 159.21065 18.047237
v 296.1959 159.17854 17.897083
v 296.62012 158.58878 18.152418
v 296.95355 158.62935 18.197266
v 297.23 158.68477 18.390053
v 297.37546 158.7402 18.679123
v 297.35092 158.78078 18.98702
v 297.16293 158.79562 19.231243
v 296.8619 158.78078 19.346354
v 296.52847 158.7402 19.301506
v 296.25198 158.68477 19.108717
v 296.10654 158.62935 18.819647
v 296.13107 158.58878 18.51175
v 296.31906 158.57393 18.267527
v 296.61075 157.86012 18.144524
v 296.94568 157.85675 18.174345
v 297.21988 157.85225 18.36859
v 297.3599 157.84781 18.675205
v 297.32816 157.84462 19.012037
v 297.13318 157.84355 19.288832
v 296.82724 157.84488 19.43142
v 296.49228 157.84825 19.401598
v 296.21808 157.85275 19.207354
v 296.0781 157.8572 18.900738
v 296.10983 157.86038 18.563906
v 296.30478 157.86145 18.287111
v 296.62286 156.98224 18.200747
v 296.95724 156.99806 18.244259
v 297.22968 157.01967 18.444174
v 297.3671 157.04126 18.746923
v 297.3327 157.05705 19.071384
v 297.1357 157.06282 19.330622
v 296.82892 157.057 19.45517
v 296.49454 157.04118 19.411657
v 296.2221 157.01958 19.211744
v 296.0847 156.99797 18.908995
v 296.11908 156.98218 18.584532
v 296.31607 156.97643 18.325296
v 296.66113 155.86658 18.669199
v 296.97678 155.97725 18.715439
v 297.24213 156.14566 18.865812
v 297.38602 156.32668 19.080027
v 297.36993 156.4718 19.30068
v 297.19818 156.54213 19.46865
v 296.91678 156.51884 19.538933
v 296.6011 156.40816 19.492691
v 296.3358 156.23975 19.342318
v 296.19186 156.05873 19.128105
v 296.20795 155.91362 18.907452
v 296.3797 155.84329 18.73948
v 296.953 155.21486 18.621506
v 297.21494 155.25865 18.53343
v 297.48343 155.43709 18.599009
v 297.68652 155.70238 18.800669
v 297.76984 155.98341 19.084377
v 297.71103 156.2049 19.374113
v 297.52582 156.3075 19.592243
v 297.2639 156.2637 19.680319
v 296.99542 156.08527 19.61474
v 296.7923 155.81998 19.41308
v 296.70898 155.53894 19.129372
v 296.76782 155.31746 18.839636
v 297.7274 154.96349 19.11201
v 297.97458 155.18729 19.187853
v 298.1611 155.44246 19.391571
v 298.23694 155.66061 19.668577
v 298.1818 155.78331 19.944647
v 298.01044 155.77766 20.14581
v 297.7688 155.64519 20.21816
v 297.52158 155.42137 20.142317
v 297.33508 155.16621 19.938599
v 297.25922 154.94806 19.661592
v 297.31436 154.82536 19.385523
v 297.48572 154.83101 19.18436
v 298.12378 154.52647 19.444244
v 298.39062 154.72606 19.398336
v 298.6354 154.9195 19.523573
v 298.7925 155.05498 19.7864
v 298.8199 155.09619 20.116392
v 298.71017 155.03209 20.425129
v 298.4928 154.87985 20.62988
v 298.22595 154.68028 20.67579
v 297.98117 154.48683 20.550552
v 297.82407 154.35135 20.287725
v 297.7967 154.31015 19.957733
v 297.9064 154.37424 19.648998
v 298.4858 153.90201 19.402142
v 298.79977 154.00873 19.347809
v 299.09824 154.11156 19.46618
v 299.30127 154.18297 19.725542
v 299.35446 154.20381 20.056395
v 299.24353 154.1685 20.370089
v 298.99823 154.0865 20.58257
v 298.68427 153.97978 20.636902
v 298.3858 153.87694 20.51853
v 298.18277 153.80553 20.259169
v 298.1296 153.7847 19.928316
v 298.2405 153.82 19.614622
v 298.7606 152.92706 19.720768
v 299.06128 153.07803 19.783014
v 299.30054 153.25337 19.965456
v 299.41428 153.4061 20.219206
v 299.37198 153.4953 20.476276
v 299.18503 153.49707 20.66778
v 298.9035 153.41093 20.742407
v 298.6028 153.25996 20.68016
v 298.36356 153.08463 20.497719
v 298.24982 152.9319 20.243967
v 298.29208 152.8427 19.986898
v 298.47903 152.84093 19.795395
v 299.39304 152.2396 19.637506
v 299.64987 152.44226 19.72399
v 299.83963 152.71176 19.912432
v 299.91144 152.97586 20.15234
v 299.8461 153.16383 20.37943
v 299.66107 153.22528 20.532854
v 299.40594 153.14375 20.571503
v 299.1491 152.94109 20.48502
v 298.95935 152.67159 20.296577
v 298.88754 152.40747 20.05667
v 298.95288 152.21951 19.829578
v 299.1379 152.15807 19.676155
v 299.81802 151.8056 20.044949
v 300.07874 152.00546 20.110283
v 300.27872 152.2641 20.32792
v 300.36444 152.5122 20.639545
v 300.3129 152.6833 20.961657
v 300.13794 152.73155 21.207947
v 299.8864 152.64401 21.31242
v 299.6257 152.44415 21.247086
v 299.42572 152.18553 21.029448
v 299.34 151.93742 20.717823
v 299.3915 151.76631 20.395712
v 299.5665 151.71806 20.149422
v 300.26636 151.40576 20.560234
v 300.50757 151.63165 20.543478
v 300.7218 151.86728 20.686071
v 300.8516 152.04951 20.949806
v 300.86224 152.1295 21.264013
v 300.75082 152.08583 21.544504
v 300.54724 151.93019 21.716118
v 300.30603 151.7043 21.732874
v 300.0918 151.46867 21.59028
v 299.96198 151.28644 21.326546
v 299.95135 151.20645 21.012339
v 300.06277 151.25012 20.73185
v 300.7059 150.84825 20.66171
v 300.94757 151.05452 20.55112
v 301.2011 151.26654 20.61388
v 301.39862 151.42754 20.833176
v 301.48718 151.49434 21.150244
v 301.44302 151.44907 21.480127
v 301.278 151.30385 21.734436
v 301.03638 151.0976 21.845026
v 300.7828 150.88556 21.782267
v 300.5853 150.72458 21.562971
v 300.49673 150.65776 21.245903
v 300.5409 150.70303 20.916018
v 301.1835 150.25836 20.6367
v 301.4769 150.39832 20.549936
v 301.77014 150.53827 20.637342
v 301.9846 150.64073 20.875492
v 302.06284 150.67824 21.200579
v 301.9839 150.64075 21.525492
v 301.7689 150.5383 21.763174
v 301.47546 150.39833 21.849936
v 301.18225 150.25838 21.762531
v 300.96777 150.15591 21.52438
v 300.88956 150.11841 21.199295
v 300.9685 150.1559 20.87438
v 301.37347 149.5932 20.637087
v 301.6985 149.59554 20.55005
v 302.02344 149.59789 20.637182
v 302.26132 149.59961 20.875134
v 302.34836 149.60025 21.200146
v 302.26123 149.59962 21.525133
v 302.0233 149.59792 21.763016
v 301.69827 149.59558 21.85005
v 301.3733 149.59323 21.76292
v 301.13544 149.5915 21.52497
v 301.0484 149.59087 21.199955
v 301.13553 149.59149 20.874968
v 301.1801 148.89575 20.637327
v 301.4873 148.78986 20.54998
v 301.79462 148.68391 20.6368
v 302.01974 148.60631 20.874525
v 302.10233 148.57784 21.199453
v 302.02023 148.60612 21.524525
v 301.79547 148.6836 21.762634
v 301.48828 148.78949 21.84998
v 301.18097 148.89543 21.763159
v 300.95587 148.97302 21.525434
v 300.8733 149.0015 21.200506
v 300.95538 148.9732 20.875435
v 300.84937 148.13129 20.637358
v 301.14746 148.0023 20.550488
v 301.4455 147.87337 20.637657
v 301.6636 147.77902 20.875511
v 301.74335 147.74454 21.200317
v 301.66333 147.77916 21.525043
v 301.44504 147.87361 21.76268
v 301.14694 148.00258 21.84955
v 300.84894 148.13152 21.76238
v 300.63083 148.22588 21.524527
v 300.5511 148.26036 21.19972
v 300.63107 148.22574 20.874994
v 301.15707 148.0252 21.200012
usemtl mat_72
s 1
f 877 877 878
f 878 877 879
f 877 877 879
f 879 877 880
f 877 877 880
f 880 877 881
f 877 877 881
f 881 877 882
f 877 877 882
f 882 877 883
f 877 877 883
f 883 877 884
f 877 877 884
f 884 877 885
f 877 877 885
f 885 877 886
f 877 877 886
f 886 877 887
f 877 877 887
f 887 877 888
f 877 877 888
f 888 877 889
f 877 877 889
f 889 877 878
f 878 879 890
f 890 879 891
f 879 880 891
f 891 880 892
f 880 881 892
f 892 881 893
f 881 882 893
f 893 882 894
f 882 883 894
f 894 883 895
f 883 884 895
f 895 884 896
f 884 885 896
f 896 885 897
f 885 886 897
f 897 886 898
f 886 887 898
f 898 887 899
f 887 888 899
f 899 888 900
f 888 889 900
f 900 889 901
f 889 878 901
f 901 878 890
f 890 891 902
f 902 891 903
f 891 892 903
f 903 892 904
f 892 893 904
f 904 893 905
f 893 894 905
f 905 894 906
f 894 895 906
f 906 895 907
f 895 896 907
f 907 896 908
f 896 897 908
f 908 897 909
f 897 898 909
f 909 898 910
f 898 899 910
f 910 899 911
f 899 900 911
f 911 900 912
f 900 901 912
f 912 901 913
f 901 890 913
f 913 890 902
f 902 903 914
f 914 903 915
f 903 904 915
f 915 904 916
f 904 905 916
f 916 905 917
f 905 906 917
f 917 906 918
f 906 907 918
f 918 907 919
f 907 908 919
f 919 908 920
f 908 909 920
f 920 909 921
f 909 910 921
f 921 910 922
f 910 911 922
f 922 911 923
f 911 912 923
f 923 912 924
f 912 913 924
f 924 913 925
f 913 902 925
f 925 902 914
f 914 915 926
f 926 915 927
f 915 916 927
f 927 916 928
f 916 917 928
f 928 917 929
f 917 918 929
f 929 918 930
f 918 919 930
f 930 919 931
f 919 920 931
f 931 920 932
f 920 921 932
f 932 921 933
f 921 922 933
f 933 922 934
f 922 923 934
f 934 923 935
f 923 924 935
f 935 924 936
f 924 925 936
f 936 925 937
f 925 914 937
f 937 914 926
f 926 927 938
f 938 927 939
f 927 928 939
f 939 928 940
f 928 929 940
f 940 929 941
f 929 930 941
f 941 930 942
f 930 931 942
f 942 931 943
f 931 932 943
f 943 932 944
f 932 933 944
f 944 933 945
f 933 934 945
f 945 934 946
f 934 935 946
f 946 935 947
f 935 936 947
f 947 936 948
f 936 937 948
f 948 937 949
f 937 926 949
f 949 926 938
f 938 939 950
f 950 939 951
f 939 940 951
f 951 940 952
f 940 941 952
f 952 941 953
f 941 942 953
f 953 942 954
f 942 943 954
f 954 943 955
f 943 944 955
f 955 944 956
f 944 945 956
f 956 945 957
f 945 946 957
f 957 946 958
f 946 947 958
f 958 947 959
f 947 948 959
f 959 948 960
f 948 949 960
f 960 949 961
f 949 938 961
f 961 938 950
f 950 951 962
f 962 951 963
f 951 952 963
f 963 952 964
f 952 953 964
f 964 953 965
f 953 954 965
f 965 954 966
f 954 955 966
f 966 955 967
f 955 956 967
f 967 956 968
f 956 957 968
f 968 957 969
f 957 958 969
f 969 958 970
f 958 959 970
f 970 959 971
f 959 960 971
f 971 960 972
f 960 961 972
f 972 961 973
f 961 950 973
f 973 950 962
f 962 963 974
f 974 963 975
f 963 964 975
f 975 964 976
f 964 965 976
f 976 965 977
f 965 966 977
f 977 966 978
f 966 967 978
f 978 967 979
f 967 968 979
f 979 968 980
f 968 969 980
f 980 969 981
f 969 970 981
f 981 970 982
f 970 971 982
f 982 971 983
f 971 972 983
f 983 972 984
f 972 973 984
f 984 973 985
f 973 962 985
f 985 962 974
f 974 975 986
f 986 975 987
f 975 976 987
f 987 976 988
f 976 977 988
f 988 977 989
f 977 978 989
f 989 978 990
f 978 979 990
f 990 979 991
f 979 980 991
f 991 980 992
f 980 981 992
f 992 981 993
f 981 982 993
f 993 982 994
f 982 983 994
f 994 983 995
f 983 984 995
f 995 984 996
f 984 985 996
f 996 985 997
f 985 974 997
f 997 974 986
f 986 987 998
f 998 987 999
f 987 988 999
f 999 988 1000
f 988 989 1000
f 1000 989 1001
f 989 990 1001
f 1001 990 1002
f 990 991 1002
f 1002 991 1003
f 991 992 1003
f 1003 992 1004
f 992 993 1004
f 1004 993 1005
f 993 994 1005
f 1005 994 1006
f 994 995 1006
f 1006 995 1007
f 995 996 1007
f 1007 996 1008
f 996 997 1008
f 1008 997 1009
f 997 986 1009
f 1009 986 998
f 998 999 1010
f 1010 999 1011
f 999 1000 1011
f 1011 1000 1012
f 1000 1001 1012
f 1012 1001 1013
f 1001 1002 1013
f 1013 1002 1014
f 1002 1003 1014
f 1014 1003 1015
f 1003 1004 1015
f 1015 1004 1016
f 1004 1005 1016
f 1016 1005 1017
f 1005 1006 1017
f 1017 1006 1018
f 1006 1007 1018
f 1018 1007 1019
f 1007 1008 1019
f 1019 1008 1020
f 1008 1009 1020
f 1020 1009 1021
f 1009 998 1021
f 1021 998 1010
f 1010 1011 1022
f 1022 1011 1023
f 1011 1012 1023
f 1023 1012 1024
f 1012 1013 1024
f 1024 1013 1025
f 1013 1014 1025
f 1025 1014 1026
f 1014 1015 1026
f 1026 1015 1027
f 1015 1016 1027
f 1027 1016 1028
f 1016 1017 1028
f 1028 1017 1029
f 1017 1018 1029
f 1029 1018 1030
f 1018 1019 1030
f 1030 1019 1031
f 1019 1020 1031
f 1031 1020 1032
f 1020 1021 1032
f 1032 1021 1033
f 1021 1010 1033
f 1033 1010 1022
f 1022 1023 1034
f 1034 1023 1035
f 1023 1024 1035
f 1035 1024 1036
f 1024 1025 1036
f 1036 1025 1037
f 1025 1026 1037
f 1037 1026 1038
f 1026 1027 1038
f 1038 1027 1039
f 1027 1028 1039
f 1039 1028 1040
f 1028 1029 1040
f 1040 1029 1041
f 1029 1030 1041
f 1041 1030 1042
f 1030 1031 1042
f 1042 1031 1043
f 1031 1032 1043
f 1043 1032 1044
f 1032 1033 1044
f 1044 1033 1045
f 1033 1022 1045
f 1045 1022 1034
f 1034 1035 1046
f 1046 1035 1047
f 1035 1036 1047
f 1047 1036 1048
f 1036 1037 1048
f 1048 1037 1049
f 1037 1038 1049
f 1049 1038 1050
f 1038 1039 1050
f 1050 1039 1051
f 1039 1040 1051
f 1051 1040 1052
f 1040 1041 1052
f 1052 1041 1053
f 1041 1042 1053
f 1053 1042 1054
f 1042 1043 1054
f 1054 1043 1055
f 1043 1044 1055
f 1055 1044 1056
f 1044 1045 1056
f 1056 1045 1057
f 1045 1034 1057
f 1057 1034 1046
f 1046 1047 1058
f 1058 1047 1059
f 1047 1048 1059
f 1059 1048 1060
f 1048 1049 1060
f 1060 1049 1061
f 1049 1050 1061
f 1061 1050 1062
f 1050 1051 1062
f 1062 1051 1063
f 1051 1052 1063
f 1063 1052 1064
f 1052 1053 1064
f 1064 1053 1065
f 1053 1054 1065
f 1065 1054 1066
f 1054 1055 1066
f 1066 1055 1067
f 1055 1056 1067
f 1067 1056 1068
f 1056 1057 1068
f 1068 1057 1069
f 1057 1046 1069
f 1069 1046 1058
f 1058 1059 1070
f 1070 1059 1071
f 1059 1060 1071
f 1071 1060 1072
f 1060 1061 1072
f 1072 1061 1073
f 1061 1062 1073
f 1073 1062 1074
f 1062 1063 1074
f 1074 1063 1075
f 1063 1064 1075
f 1075 1064 1076
f 1064 1065 1076
f 1076 1065 1077
f 1065 1066 1077
f 1077 1066 1078
f 1066 1067 1078
f 1078 1067 1079
f 1067 1068 1079
f 1079 1068 1080
f 1068 1069 1080
f 1080 1069 1081
f 1069 1058 1081
f 1081 1058 1070
f 1070 1071 1082
f 1082 1071 1083
f 1071 1072 1083
f 1083 1072 1084
f 1072 1073 1084
f 1084 1073 1085
f 1073 1074 1085
f 1085 1074 1086
f 1074 1075 1086
f 1086 1075 1087
f 1075 1076 1087
f 1087 1076 1088
f 1076 1077 1088
f 1088 1077 1089
f 1077 1078 1089
f 1089 1078 1090
f 1078 1079 1090
f 1090 1079 1091
f 1079 1080 1091
f 1091 1080 1092
f 1080 1081 1092
f 1092 1081 1093
f 1081 1070 1093
f 1093 1070 1082
f 1082 1083 1094
f 1094 1083 1095
f 1083 1084 1095
f 1095 1084 1096
f 1084 1085 1096
f 1096 1085 1097
f 1085 1086 1097
f 1097 1086 1098
f 1086 1087 1098
f 1098 1087 1099
f 1087 1088 1099
f 1099 1088 1100
f 1088 1089 1100
f 1100 1089 1101
f 1089 1090 1101
f 1101 1090 1102
f 1090 1091 1102
f 1102 1091 1103
f 1091 1092 1103
f 1103 1092 1104
f 1092 1093 1104
f 1104 1093 1105
f 1093 1082 1105
f 1105 1082 1094
f 1094 1095 1106
f 1106 1095 1107
f 1095 1096 1107
f 1107 1096 1108
f 1096 1097 1108
f 1108 1097 1109
f 1097 1098 1109
f 1109 1098 1110
f 1098 1099 1110
f 1110 1099 1111
f 1099 1100 1111
f 1111 1100 1112
f 1100 1101 1112
f 1112 1101 1113
f 1101 1102 1113
f 1113 1102 1114
f 1102 1103 1114
f 1114 1103 1115
f 1103 1104 1115
f 1115 1104 1116
f 1104 1105 1116
f 1116 1105 1117
f 1105 1094 1117
f 1117 1094 1106
f 1106 1107 1118
f 1118 1107 1119
f 1107 1108 1119
f 1119 1108 1120
f 1108 1109 1120
f 1120 1109 1121
f 1109 1110 1121
f 1121 1110 1122
f 1110 1111 1122
f 1122 1111 1123
f 1111 1112 1123
f 1123 1112 1124
f 1112 1113 1124
f 1124 1113 1125
f 1113 1114 1125
f 1125 1114 1126
f 1114 1115 1126
f 1126 1115 1127
f 1115 1116 1127
f 1127 1116 1128
f 1116 1117 1128
f 1128 1117 1129
f 1117 1106 1129
f 1129 1106 1118
f 1118 1119 1130
f 1130 1119 1131
f 1119 1120 1131
f 1131 1120 1132
f 1120 1121 1132
f 1132 1121 1133
f 1121 1122 1133
f 1133 1122 1134
f 1122 1123 1134
f 1134 1123 1135
f 1123 1124 1135
f 1135 1124 1136
f 1124 1125 1136
f 1136 1125 1137
f 1125 1126 1137
f 1137 1126 1138
f 1126 1127 1138
f 1138 1127 1139
f 1127 1128 1139
f 1139 1128 1140
f 1128 1129 1140
f 1140 1129 1141
f 1129 1118 1141
f 1141 1118 1130
f 1130 1131 1142
f 1142 1131 1143
f 1131 1132 1143
f 1143 1132 1144
f 1132 1133 1144
f 1144 1133 1145
f 1133 1134 1145
f 1145 1134 1146
f 1134 1135 1146
f 1146 1135 1147
f 1135 1136 1147
f 1147 1136 1148
f 1136 1137 1148
f 1148 1137 1149
f 1137 1138 1149
f 1149 1138 1150
f 1138 1139 1150
f 1150 1139 1151
f 1139 1140 1151
f 1151 1140 1152
f 1140 1141 1152
f 1152 1141 1153
f 1141 1130 1153
f 1153 1130 1142
f 1142 1143 1154
f 1154 1143 1155
f 1143 1144 1155
f 1155 1144 1156
f 1144 1145 1156
f 1156 1145 1157
f 1145 1146 1157
f 1157 1146 1158
f 1146 1147 1158
f 1158 1147 1159
f 1147 1148 1159
f 1159 1148 1160
f 1148 1149 1160
f 1160 1149 1161
f 1149 1150 1161
f 1161 1150 1162
f 1150 1151 1162
f 1162 1151 1163
f 1151 1152 1163
f 1163 1152 1164
f 1152 1153 1164
f 1164 1153 1165
f 1153 1142 1165
f 1165 1142 1154
f 1154 1155 1166
f 1166 1155 1167
f 1155 1156 1167
f 1167 1156 1168
f 1156 1157 1168
f 1168 1157 1169
f 1157 1158 1169
f 1169 1158 1170
f 1158 1159 1170
f 1170 1159 1171
f 1159 1160 1171
f 1171 1160 1172
f 1160 1161 1172
f 1172 1161 1173
f 1161 1162 1173
f 1173 1162 1174
f 1162 1163 1174
f 1174 1163 1175
f 1163 1164 1175
f 1175 1164 1176
f 1164 1165 1176
f 1176 1165 1177
f 1165 1154 1177
f 1177 1154 1166
f 1166 1167 1178
f 1178 1167 1179
f 1167 1168 1179
f 1179 1168 1180
f 1168 1169 1180
f 1180 1169 1181
f 1169 1170 1181
f 1181 1170 1182
f 1170 1171 1182
f 1182 1171 1183
f 1171 1172 1183
f 1183 1172 1184
f 1172 1173 1184
f 1184 1173 1185
f 1173 1174 1185
f 1185 1174 1186
f 1174 1175 1186
f 1186 1175 1187
f 1175 1176 1187
f 1187 1176 1188
f 1176 1177 1188
f 1188 1177 1189
f 1177 1166 1189
f 1189 1166 1178
f 1178 1179 1190
f 1190 1179 1191
f 1179 1180 1191
f 1191 1180 1192
f 1180 1181 1192
f 1192 1181 1193
f 1181 1182 1193
f 1193 1182 1194
f 1182 1183 1194
f 1194 1183 1195
f 1183 1184 1195
f 1195 1184 1196
f 1184 1185 1196
f 1196 1185 1197
f 1185 1186 1197
f 1197 1186 1198
f 1186 1187 1198
f 1198 1187 1199
f 1187 1188 1199
f 1199 1188 1200
f 1188 1189 1200
f 1200 1189 1201
f 1189 1178 1201
f 1201 1178 1190
f 1190 1191 1202
f 1202 1191 1203
f 1191 1192 1203
f 1203 1192 1204
f 1192 1193 1204
f 1204 1193 1205
f 1193 1194 1205
f 1205 1194 1206
f 1194 1195 1206
f 1206 1195 1207
f 1195 1196 1207
f 1207 1196 1208
f 1196 1197 1208
f 1208 1197 1209
f 1197 1198 1209
f 1209 1198 1210
f 1198 1199 1210
f 1210 1199 1211
f 1199 1200 1211
f 1211 1200 1212
f 1200 1201 1212
f 1212 1201 1213
f 1201 1190 1213
f 1213 1190 1202
f 1202 1203 1214
f 1214 1203 1215
f 1203 1204 1215
f 1215 1204 1216
f 1204 1205 1216
f 1216 1205 1217
f 1205 1206 1217
f 1217 1206 1218
f 1206 1207 1218
f 1218 1207 1219
f 1207 1208 1219
f 1219 1208 1220
f 1208 1209 1220
f 1220 1209 1221
f 1209 1210 1221
f 1221 1210 1222
f 1210 1211 1222
f 1222 1211 1223
f 1211 1212 1223
f 1223 1212 1224
f 1212 1213 1224
f 1224 1213 1225
f 1213 1202 1225
f 1225 1202 1214
f 1214 1215 1226
f 1226 1215 1227
f 1215 1216 1227
f 1227 1216 1228
f 1216 1217 1228
f 1228 1217 1229
f 1217 1218 1229
f 1229 1218 1230
f 1218 1219 1230
f 1230 1219 1231
f 1219 1220 1231
f 1231 1220 1232
f 1220 1221 1232
f 1232 1221 1233
f 1221 1222 1233
f 1233 1222 1234
f 1222 1223 1234
f 1234 1223 1235
f 1223 1224 1235
f 1235 1224 1236
f 1224 1225 1236
f 1236 1225 1237
f 1225 1214 1237
f 1237 1214 1226
f 1226 1227 1238
f 1238 1227 1239
f 1227 1228 1239
f 1239 1228 1240
f 1228 1229 1240
f 1240 1229 1241
f 1229 1230 1241
f 1241 1230 1242
f 1230 1231 1242
f 1242 1231 1243
f 1231 1232 1243
f 1243 1232 1244
f 1232 1233 1244
f 1244 1233 1245
f 1233 1234 1245
f 1245 1234 1246
f 1234 1235 1246
f 1246 1235 1247
f 1235 1236 1247
f 1247 1236 1248
f 1236 1237 1248
f 1248 1237 1249
f 1237 1226 1249
f 1249 1226 1238
f 1238 1239 1250
f 1250 1239 1251
f 1239 1240 1251
f 1251 1240 1252
f 1240 1241 1252
f 1252 1241 1253
f 1241 1242 1253
f 1253 1242 1254
f 1242 1243 1254
f 1254 1243 1255
f 1243 1244 1255
f 1255 1244 1256
f 1244 1245 1256
f 1256 1245 1257
f 1245 1246 1257
f 1257 1246 1258
f 1246 1247 1258
f 1258 1247 1259
f 1247 1248 1259
f 1259 1248 1260
f 1248 1249 1260
f 1260 1249 1261
f 1249 1238 1261
f 1261 1238 1250
f 1250 1251 1262
f 1262 1251 1263
f 1251 1252 1263
f 1263 1252 1264
f 1252 1253 1264
f 1264 1253 1265
f 1253 1254 1265
f 1265 1254 1266
f 1254 1255 1266
f 1266 1255 1267
f 1255 1256 1267
f 1267 1256 1268
f 1256 1257 1268
f 1268 1257 1269
f 1257 1258 1269
f 1269 1258 1270
f 1258 1259 1270
f 1270 1259 1271
f 1259 1260 1271
f 1271 1260 1272
f 1260 1261 1272
f 1272 1261 1273
f 1261 1250 1273
f 1273 1250 1262
f 1262 1263 1274
f 1274 1263 1275
f 1263 1264 1275
f 1275 1264 1276
f 1264 1265 1276
f 1276 1265 1277
f 1265 1266 1277
f 1277 1266 1278
f 1266 1267 1278
f 1278 1267 1279
f 1267 1268 1279
f 1279 1268 1280
f 1268 1269 1280
f 1280 1269 1281
f 1269 1270 1281
f 1281 1270 1282
f 1270 1271 1282
f 1282 1271 1283
f 1271 1272 1283
f 1283 1272 1284
f 1272 1273 1284
f 1284 1273 1285
f 1273 1262 1285
f 1285 1262 1274
f 1274 1275 1286
f 1286 1275 1287
f 1275 1276 1287
f 1287 1276 1288
f 1276 1277 1288
f 1288 1277 1289
f 1277 1278 1289
f 1289 1278 1290
f 1278 1279 1290
f 1290 1279 1291
f 1279 1280 1291
f 1291 1280 1292
f 1280 1281 1292
f 1292 1281 1293
f 1281 1282 1293
f 1293 1282 1294
f 1282 1283 1294
f 1294 1283 1295
f 1283 1284 1295
f 1295 1284 1296
f 1284 1285 1296
f 1296 1285 1297
f 1285 1274 1297
f 1297 1274 1286
f 1286 1287 1298
f 1298 1287 1299
f 1287 1288 1299
f 1299 1288 1300
f 1288 1289 1300
f 1300 1289 1301
f 1289 1290 1301
f 1301 1290 1302
f 1290 1291 1302
f 1302 1291 1303
f 1291 1292 1303
f 1303 1292 1304
f 1292 1293 1304
f 1304 1293 1305
f 1293 1294 1305
f 1305 1294 1306
f 1294 1295 1306
f 1306 1295 1307
f 1295 1296 1307
f 1307 1296 1308
f 1296 1297 1308
f 1308 1297 1309
f 1297 1286 1309
f 1309 1286 1298
f 1298 1299 1310
f 1310 1299 1311
f 1299 1300 1311
f 1311 1300 1312
f 1300 1301 1312
f 1312 1301 1313
f 1301 1302 1313
f 1313 1302 1314
f 1302 1303 1314
f 1314 1303 1315
f 1303 1304 1315
f 1315 1304 1316
f 1304 1305 1316
f 1316 1305 1317
f 1305 1306 1317
f 1317 1306 1318
f 1306 1307 1318
f 1318 1307 1319
f 1307 1308 1319
f 1319 1308 1320
f 1308 1309 1320
f 1320 1309 1321
f 1309 1298 1321
f 1321 1298 1310
f 1310 1311 1322
f 1322 1311 1323
f 1311 1312 1323
f 1323 1312 1324
f 1312 1313 1324
f 1324 1313 1325
f 1313 1314 1325
f 1325 1314 1326
f 1314 1315 1326
f 1326 1315 1327
f 1315 1316 1327
f 1327 1316 1328
f 1316 1317 1328
f 1328 1317 1329
f 1317 1318 1329
f 1329 1318 1330
f 1318 1319 1330
f 1330 1319 1331
f 1319 1320 1331
f 1331 1320 1332
f 1320 1321 1332
f 1332 1321 1333
f 1321 1310 1333
f 1333 1310 1322
f 1322 1323 1334
f 1334 1323 1335
f 1323 1324 1335
f 1335 1324 1336
f 1324 1325 1336
f 1336 1325 1337
f 1325 1326 1337
f 1337 1326 1338
f 1326 1327 1338
f 1338 1327 1339
f 1327 1328 1339
f 1339 1328 1340
f 1328 1329 1340
f 1340 1329 1341
f 1329 1330 1341
f 1341 1330 1342
f 1330 1331 1342
f 1342 1331 1343
f 1331 1332 1343
f 1343 1332 1344
f 1332 1333 1344
f 1344 1333 1345
f 1333 1322 1345
f 1345 1322 1334
f 1334 1335 1346
f 1346 1335 1347
f 1335 1336 1347
f 1347 1336 1348
f 1336 1337 1348
f 1348 1337 1349
f 1337 1338 1349
f 1349 1338 1350
f 1338 1339 1350
f 1350 1339 1351
f 1339 1340 1351
f 1351 1340 1352
f 1340 1341 1352
f 1352 1341 1353
f 1341 1342 1353
f 1353 1342 1354
f 1342 1343 1354
f 1354 1343 1355
f 1343 1344 1355
f 1355 1344 1356
f 1344 1345 1356
f 1356 1345 1357
f 1345 1334 1357
f 1357 1334 1346
f 1346 1347 1358
f 1358 1347 1359
f 1347 1348 1359
f 1359 1348 1360
f 1348 1349 1360
f 1360 1349 1361
f 1349 1350 1361
f 1361 1350 1362
f 1350 1351 1362
f 1362 1351 1363
f 1351 1352 1363
f 1363 1352 1364
f 1352 1353 1364
f 1364 1353 1365
f 1353 1354 1365
f 1365 1354 1366
f 1354 1355 1366
f 1366 1355 1367
f 1355 1356 1367
f 1367 1356 1368
f 1356 1357 1368
f 1368 1357 1369
f 1357 1346 1369
f 1369 1346 1358
f 1358 1359 1370
f 1370 1359 1371
f 1359 1360 1371
f 1371 1360 1372
f 1360 1361 1372
f 1372 1361 1373
f 1361 1362 1373
f 1373 1362 1374
f 1362 1363 1374
f 1374 1363 1375
f 1363 1364 1375
f 1375 1364 1376
f 1364 1365 1376
f 1376 1365 1377
f 1365 1366 1377
f 1377 1366 1378
f 1366 1367 1378
f 1378 1367 1379
f 1367 1368 1379
f 1379 1368 1380
f 1368 1369 1380
f 1380 1369 1381
f 1369 1358 1381
f 1381 1358 1370
f 1370 1371 1382
f 1382 1371 1383
f 1371 1372 1383
f 1383 1372 1384
f 1372 1373 1384
f 1384 1373 1385
f 1373 1374 1385
f 1385 1374 1386
f 1374 1375 1386
f 1386 1375 1387
f 1375 1376 1387
f 1387 1376 1388
f 1376 1377 1388
f 1388 1377 1389
f 1377 1378 1389
f 1389 1378 1390
f 1378 1379 1390
f 1390 1379 1391
f 1379 1380 1391
f 1391 1380 1392
f 1380 1381 1392
f 1392 1381 1393
f 1381 1370 1393
f 1393 1370 1382
f 1382 1383 1394
f 1394 1383 1395
f 1383 1384 1395
f 1395 1384 1396
f 1384 1385 1396
f 1396 1385 1397
f 1385 1386 1397
f 1397 1386 1398
f 1386 1387 1398
f 1398 1387 1399
f 1387 1388 1399
f 1399 1388 1400
f 1388 1389 1400
f 1400 1389 1401
f 1389 1390 1401
f 1401 1390 1402
f 1390 1391 1402
f 1402 1391 1403
f 1391 1392 1403
f 1403 1392 1404
f 1392 1393 1404
f 1404 1393 1405
f 1393 1382 1405
f 1405 1382 1394
f 1394 1395 1406
f 1406 1395 1407
f 1395 1396 1407
f 1407 1396 1408
f 1396 1397 1408
f 1408 1397 1409
f 1397 1398 1409
f 1409 1398 1410
f 1398 1399 1410
f 1410 1399 1411
f 1399 1400 1411
f 1411 1400 1412
f 1400 1401 1412
f 1412 1401 1413
f 1401 1402 1413
f 1413 1402 1414
f 1402 1403 1414
f 1414 1403 1415
f 1403 1404 1415
f 1415 1404 1416
f 1404 1405 1416
f 1416 1405 1417
f 1405 1394 1417
f 1417 1394 1406
f 1406 1407 1418
f 1418 1407 1419
f 1407 1408 1419
f 1419 1408 1420
f 1408 1409 1420
f 1420 1409 1421
f 1409 1410 1421
f 1421 1410 1422
f 1410 1411 1422
f 1422 1411 1423
f 1411 1412 1423
f 1423 1412 1424
f 1412 1413 1424
f 1424 1413 1425
f 1413 1414 1425
f 1425 1414 1426
f 1414 1415 1426
f 1426 1415 1427
f 1415 1416 1427
f 1427 1416 1428
f 1416 1417 1428
f 1428 1417 1429
f 1417 1406 1429
f 1429 1406 1418
f 1418 1419 1430
f 1430 1419 1431
f 1419 1420 1431
f 1431 1420 1432
f 1420 1421 1432
f 1432 1421 1433
f 1421 1422 1433
f 1433 1422 1434
f 1422 1423 1434
f 1434 1423 1435
f 1423 1424 1435
f 1435 1424 1436
f 1424 1425 1436
f 1436 1425 1437
f 1425 1426 1437
f 1437 1426 1438
f 1426 1427 1438
f 1438 1427 1439
f 1427 1428 1439
f 1439 1428 1440
f 1428 1429 1440
f 1440 1429 1441
f 1429 1418 1441
f 1441 1418 1430
f 1430 1431 1442
f 1442 1431 1443
f 1431 1432 1443
f 1443 1432 1444
f 1432 1433 1444
f 1444 1433 1445
f 1433 1434 1445
f 1445 1434 1446
f 1434 1435 1446
f 1446 1435 1447
f 1435 1436 1447
f 1447 1436 1448
f 1436 1437 1448
f 1448 1437 1449
f 1437 1438 1449
f 1449 1438 1450
f 1438 1439 1450
f 1450 1439 1451
f 1439 1440 1451
f 1451 1440 1452
f 1440 1441 1452
f 1452 1441 1453
f 1441 1430 1453
f 1453 1430 1442
f 1442 1443 1454
f 1454 1443 1455
f 1443 1444 1455
f 1455 1444 1456
f 1444 1445 1456
f 1456 1445 1457
f 1445 1446 1457
f 1457 1446 1458
f 1446 1447 1458
f 1458 1447 1459
f 1447 1448 1459
f 1459 1448 1460
f 1448 1449 1460
f 1460 1449 1461
f 1449 1450 1461
f 1461 1450 1462
f 1450 1451 1462
f 1462 1451 1463
f 1451 1452 1463
f 1463 1452 1464
f 1452 1453 1464
f 1464 1453 1465
f 1453 1442 1465
f 1465 1442 1454
f 1454 1455 1466
f 1466 1455 1467
f 1455 1456 1467
f 1467 1456 1468
f 1456 1457 1468
f 1468 1457 1469
f 1457 1458 1469
f 1469 1458 1470
f 1458 1459 1470
f 1470 1459 1471
f 1459 1460 1471
f 1471 1460 1472
f 1460 1461 1472
f 1472 1461 1473
f 1461 1462 1473
f 1473 1462 1474
f 1462 1463 1474
f 1474 1463 1475
f 1463 1464 1475
f 1475 1464 1476
f 1464 1465 1476
f 1476 1465 1477
f 1465 1454 1477
f 1477 1454 1466
f 1466 1467 1478
f 1478 1467 1479
f 1467 1468 1479
f 1479 1468 1480
f 1468 1469 1480
f 1480 1469 1481
f 1469 1470 1481
f 1481 1470 1482
f 1470 1471 1482
f 1482 1471 1483
f 1471 1472 1483
f 1483 1472 1484
f 1472 1473 1484
f 1484 1473 1485
f 1473 1474 1485
f 1485 1474 1486
f 1474 1475 1486
f 1486 1475 1487
f 1475 1476 1487
f 1487 1476 1488
f 1476 1477 1488
f 1488 1477 1489
f 1477 1466 1489
f 1489 1466 1478
f 1478 1479 1490
f 1490 1479 1491
f 1479 1480 1491
f 1491 1480 1492
f 1480 1481 1492
f 1492 1481 1493
f 1481 1482 1493
f 1493 1482 1494
f 1482 1483 1494
f 1494 1483 1495
f 1483 1484 1495
f 1495 1484 1496
f 1484 1485 1496
f 1496 1485 1497
f 1485 1486 1497
f 1497 1486 1498
f 1486 1487 1498
f 1498 1487 1499
f 1487 1488 1499
f 1499 1488 1500
f 1488 1489 1500
f 1500 1489 1501
f 1489 1478 1501
f 1501 1478 1490
f 1490 1491 1502
f 1502 1491 1503
f 1491 1492 1503
f 1503 1492 1504
f 1492 1493 1504
f 1504 1493 1505
f 1493 1494 1505
f 1505 1494 1506
f 1494 1495 1506
f 1506 1495 1507
f 1495 1496 1507
f 1507 1496 1508
f 1496 1497 1508
f 1508 1497 1509
f 1497 1498 1509
f 1509 1498 1510
f 1498 1499 1510
f 1510 1499 1511
f 1499 1500 1511
f 1511 1500 1512
f 1500 1501 1512
f 1512 1501 1513
f 1501 1490 1513
f 1513 1490 1502
f 1502 1503 1514
f 1514 1503 1515
f 1503 1504 1515
f 1515 1504 1516
f 1504 1505 1516
f 1516 1505 1517
f 1505 1506 1517
f 1517 1506 1518
f 1506 1507 1518
f 1518 1507 1519
f 1507 1508 1519
f 1519 1508 1520
f 1508 1509 1520
f 1520 1509 1521
f 1509 1510 1521
f 1521 1510 1522
f 1510 1511 1522
f 1522 1511 1523
f 1511 1512 1523
f 1523 1512 1524
f 1512 1513 1524
f 1524 1513 1525
f 1513 1502 1525
f 1525 1502 1514
f 1514 1515 1526
f 1526 1515 1527
f 1515 1516 1527
f 1527 1516 1528
f 1516 1517 1528
f 1528 1517 1529
f 1517 1518 1529
f 1529 1518 1530
f 1518 1519 1530
f 1530 1519 1531
f 1519 1520 1531
f 1531 1520 1532
f 1520 1521 1532
f 1532 1521 1533
f 1521 1522 1533
f 1533 1522 1534
f 1522 1523 1534
f 1534 1523 1535
f 1523 1524 1535
f 1535 1524 1536
f 1524 1525 1536
f 1536 1525 1537
f 1525 1514 1537
f 1537 1514 1526
f 1526 1527 1538
f 1538 1527 1539
f 1527 1528 1539
f 1539 1528 1540
f 1528 1529 1540
f 1540 1529 1541
f 1529 1530 1541
f 1541 1530 1542
f 1530 1531 1542
f 1542 1531 1543
f 1531 1532 1543
f 1543 1532 1544
f 1532 1533 1544
f 1544 1533 1545
f 1533 1534 1545
f 1545 1534 1546
f 1534 1535 1546
f 1546 1535 1547
f 1535 1536 1547
f 1547 1536 1548
f 1536 1537 1548
f 1548 1537 1549
f 1537 1526 1549
f 1549 1526 1538
f 1538 1539 1550
f 1550 1539 1551
f 1539 1540 1551
f 1551 1540 1552
f 1540 1541 1552
f 1552 1541 1553
f 1541 1542 1553
f 1553 1542 1554
f 1542 1543 1554
f 1554 1543 1555
f 1543 1544 1555
f 1555 1544 1556
f 1544 1545 1556
f 1556 1545 1557
f 1545 1546 1557
f 1557 1546 1558
f 1546 1547 1558
f 1558 1547 1559
f 1547 1548 1559
f 1559 1548 1560
f 1548 1549 1560
f 1560 1549 1561
f 1549 1538 1561
f 1561 1538 1550
f 1550 1551 1562
f 1562 1551 1563
f 1551 1552 1563
f 1563 1552 1564
f 1552 1553 1564
f 1564 1553 1565
f 1553 1554 1565
f 1565 1554 1566
f 1554 1555 1566
f 1566 1555 1567
f 1555 1556 1567
f 1567 1556 1568
f 1556 1557 1568
f 1568 1557 1569
f 1557 1558 1569
f 1569 1558 1570
f 1558 1559 1570
f 1570 1559 1571
f 1559 1560 1571
f 1571 1560 1572
f 1560 1561 1572
f 1572 1561 1573
f 1561 1550 1573
f 1573 1550 1562
f 1562 1563 1574
f 1574 1563 1575
f 1563 1564 1575
f 1575 1564 1576
f 1564 1565 1576
f 1576 1565 1577
f 1565 1566 1577
f 1577 1566 1578
f 1566 1567 1578
f 1578 1567 1579
f 1567 1568 1579
f 1579 1568 1580
f 1568 1569 1580
f 1580 1569 1581
f 1569 1570 1581
f 1581 1570 1582
f 1570 1571 1582
f 1582 1571 1583
f 1571 1572 1583
f 1583 1572 1584
f 1572 1573 1584
f 1584 1573 1585
f 1573 1562 1585
f 1585 1562 1574
f 1574 1575 1586
f 1586 1575 1587
f 1575 1576 1587
f 1587 1576 1588
f 1576 1577 1588
f 1588 1577 1589
f 1577 1578 1589
f 1589 1578 1590
f 1578 1579 1590
f 1590 1579 1591
f 1579 1580 1591
f 1591 1580 1592
f 1580 1581 1592
f 1592 1581 1593
f 1581 1582 1593
f 1593 1582 1594
f 1582 1583 1594
f 1594 1583 1595
f 1583 1584 1595
f 1595 1584 1596
f 1584 1585 1596
f 1596 1585 1597
f 1585 1574 1597
f 1597 1574 1586
f 1586 1587 1598
f 1598 1587 1598
f 1587 1588 1598
f 1598 1588 1598
f 1588 1589 1598
f 1598 1589 1598
f 1589 1590 1598
f 1598 1590 1598
f 1590 1591 1598
f 1598 1591 1598
f 1591 1592 1598
f 1598 1592 1598
f 1592 1593 1598
f 1598 1593 1598
f 1593 1594 1598
f 1598 1594 1598
f 1594 1595 1598
f 1598 1595 1598
f 1595 1596 1598
f 1598 1596 1598
f 1596 1597 1598
f 1598 1597 1598
f 1597 1586 1598
f 1598 1586 1598

g Path_(1)
v 283.725 183.95001 12.400001
v 284.18463 183.49039 12.400001
v 284.12305 183.55197 12.075
v 283.95483 183.7202 11.837084
v 283.725 183.95001 11.75
v 283.4952 184.17982 11.837084
v 283.32697 184.34805 12.075
v 283.2654 184.40962 12.400001
v 283.32697 184.34805 12.725
v 283.4952 184.17982 12.962916
v 283.725 183.95001 13.05
v 283.95483 183.7202 12.962916
v 284.12305 183.55197 12.725
v 284.82126 184.12703 12.400001
v 284.7597 184.1886 12.075
v 284.59146 184.35684 11.837084
v 284.36166 184.58664 11.75
v 284.13184 184.81645 11.837084
v 283.96362 184.9847 12.075
v 283.90204 185.04626 12.400001
v 283.96362 184.9847 12.725
v 284.13184 184.81645 12.962916
v 284.36166 184.58664 13.05
v 284.59146 184.35684 12.962916
v 284.7597 184.1886 12.725
v 285.45792 184.76366 12.400001
v 285.39633 184.82524 12.075
v 285.2281 184.99347 11.837084
v 284.9983 185.22328 11.75
v 284.76846 185.4531 11.837084
v 284.60025 185.62132 12.075
v 284.53867 185.6829 12.400001
v 284.60025 185.62132 12.725
v 284.76846 185.4531 12.962916
v 284.9983 185.22328 13.05
v 285.2281 184.99347 12.962916
v 285.39633 184.82524 12.725
v 286.09454 185.4003 12.400001
v 286.03296 185.46187 12.075
v 285.86475 185.63011 11.837084
v 285.63492 185.85992 11.75
v 285.40512 186.08972 11.837084
v 285.23688 186.25797 12.075
v 285.1753 186.31953 12.400001
v 285.23688 186.25797 12.725
v 285.40512 186.08972 12.962916
v 285.63492 185.85992 13.05
v 285.86475 185.63011 12.962916
v 286.03296 185.46187 12.725
v 286.73117 186.03693 12.400001
v 286.6696 186.09851 12.075
v 286.50137 186.26674 11.837084
v 286.27155 186.49655 11.75
v 286.04175 186.72636 11.837084
v 285.8735 186.89459 12.075
v 285.81195 186.95618 12.400001
v 285.8735 186.89459 12.725
v 286.04175 186.72636 12.962916
v 286.27155 186.49655 13.05
v 286.50137 186.26674 12.962916
v 286.6696 186.09851 12.725
v 287.36783 186.67357 12.400001
v 287.30624 186.73515 12.075
v 287.138 186.90338 11.837084
v 286.9082 187.1332 11.75
v 286.67838 187.36299 11.837084
v 286.51016 187.53123 12.075
v 286.44858 187.5928 12.400001
v 286.51016 187.53123 12.725
v 286.67838 187.36299 12.962916
v 286.9082 187.1332 13.05
v 287.138 186.90338 12.962916
v 287.30624 186.73515 12.725
v 287.99646 187.31752 12.518085
v 287.9777 187.33635 12.1826725
v 287.84293 187.47131 11.905493
v 287.62827 187.68626 11.760817
v 287.39127 187.92361 11.787409
v 287.1954 188.11975 11.978144
v 287.0932 188.22212 12.281916
v 287.11197 188.20331 12.617328
v 287.24673 188.06834 12.894507
v 287.4614 187.85338 13.039185
v 287.6984 187.61604 13.012592
v 287.89426 187.4199 12.8218565
v 288.6266 187.93338 12.352427
v 288.5484 188.01161 12.034717
v 288.37213 188.19539 11.814854
v 288.14502 188.43547 11.751751
v 287.92792 188.66754 11.862317
v 287.779 188.82939 12.116925
v 287.7382 188.87769 12.447353
v 287.81638 188.79947 12.765064
v 287.99265 188.61569 12.984926
v 288.21976 188.37561 13.048029
v 288.43686 188.14354 12.937464
v 288.5858 187.98167 12.682856
v 289.23834 188.4808 12.404198
v 289.173 188.51645 12.077177
v 289.0224 188.68275 11.829476
v 288.82684 188.93515 11.727466
v 288.63876 189.20601 11.79848
v 288.50858 189.42276 12.02349
v 288.4711 189.52731 12.342205
v 288.53644 189.49167 12.669226
v 288.68704 189.32536 12.916926
v 288.8826 189.07297 13.018937
v 289.07068 188.80211 12.947923
v 289.20087 188.58537 12.722913
v 289.92618 188.88133 12.027526
v 289.70444 188.90416 11.796086
v 289.46072 189.07278 11.664914
v 289.26035 189.34201 11.669157
v 289.15695 189.6397 11.807678
v 289.17828 189.88608 12.043361
v 289.31863 190.01514 12.313054
v 289.54034 189.9923 12.544494
v 289.78406 189.82367 12.675666
v 289.98447 189.55446 12.671423
v 290.08783 189.25677 12.532903
v 290.0665 189.01039 12.297219
v 290.13858 189.13109 11.359839
v 289.85464 189.16307 11.21996
v 289.60406 189.35481 11.116924
v 289.454 189.65495 11.0783415
v 289.44467 189.98303 11.114549
v 289.57855 190.25119 11.215845
v 289.81976 190.38754 11.355088
v 290.1037 190.35556 11.494967
v 290.35428 190.1638 11.598002
v 290.50433 189.86368 11.636586
v 290.51367 189.53558 11.600379
v 290.3798 189.26744 11.499083
v 290.6568 189.15814 11.027601
v 290.39938 189.20114 10.925085
v 290.18692 189.40497 10.842615
v 290.07635 189.71501 10.802287
v 290.09735 190.04817 10.814908
v 290.2442 190.3152 10.877096
v 290.47763 190.44455 10.972188
v 290.73505 190.40154 11.074703
v 290.94748 190.19772 11.157173
v 291.05804 189.88768 11.197501
v 291.03708 189.55452 11.18488
v 290.8902 189.28749 11.122692
v 291.31635 189.23715 9.929736
v 291.0542 189.24669 9.801591
v 290.81317 189.42075 9.704461
v 290.65787 189.71266 9.664372
v 290.6299 190.04425 9.692065
v 290.73676 190.32663 9.780122
v 290.9498 190.48416 9.904945
v 291.21194 190.47462 10.03309
v 291.45297 190.30058 10.130219
v 291.60828 190.00865 10.170309
v 291.63623 189.67708 10.142615
v 291.5294 189.39468 10.05456
v 291.89575 189.49077 9.299404
v 291.6377 189.47194 9.168115
v 291.391 189.62173 9.056486
v 291.22177 189.90001 8.994429
v 291.17538 190.2322 8.99857
v 291.26425 190.5293 9.067802
v 291.46454 190.71169 9.183574
v 291.7226 190.73051 9.314863
v 291.9693 190.58072 9.426492
v 292.13852 190.30244 9.48855
v 292.1849 189.97026 9.484407
v 292.09604 189.67316 9.415175
v 292.35498 189.4924 8.80526
v 292.10638 189.50607 8.588853
v 291.89713 189.686 8.386439
v 291.7833 189.98396 8.252257
v 291.79538 190.32014 8.2222595
v 291.93015 190.60445 8.304484
v 292.1515 190.7607 8.4769
v 292.4001 190.74702 8.693307
v 292.6093 190.56711 8.89572
v 292.72314 190.26913 9.0299015
v 292.71106 189.93295 9.059899
v 292.5763 189.64865 8.9776745
v 292.9303 189.44855 8.29589
v 292.72888 189.47273 8.12077
v 292.57056 189.66113 7.9846306
v 292.49774 189.96323 7.923949
v 292.52994 190.2981 7.9549847
v 292.6585 190.576 8.069423
v 292.84903 190.72249 8.236599
v 293.0504 190.69829 8.411718
v 293.20877 190.5099 8.547858
v 293.2816 190.2078 8.608541
v 293.2494 189.87292 8.577504
v 293.12082 189.59503 8.463066
v 293.80466 189.3854 7.842671
v 293.61383 189.38057 7.6443477
v 293.43854 189.54427 7.4871206
v 293.32578 189.83264 7.41312
v 293.30573 190.16841 7.442173
v 293.38376 190.46162 7.5664954
v 293.539 190.6337 7.7527757
v 293.7298 190.63853 7.951099
v 293.9051 190.47482 8.108326
v 294.01788 190.18646 8.182326
v 294.03793 189.8507 8.153274
v 293.9599 189.55748 8.028951
v 294.55945 189.58229 7.088329
v 294.37888 189.60596 6.804218
v 294.1897 189.78781 6.5948257
v 294.04254 190.07913 6.5162587
v 293.9769 190.40186 6.589569
v 294.0103 190.66951 6.7951136
v 294.13385 190.81038 7.0778165
v 294.31442 190.78671 7.3619275
v 294.5036 190.60486 7.5713196
v 294.65073 190.31354 7.6498866
v 294.7164 189.99081 7.5765758
v 294.68298 189.72316 7.3710318
v 295.21475 189.85197 6.755852
v 295.15366 189.92732 6.4358525
v 295.0865 190.15518 6.1983647
v 295.03125 190.47449 6.1070223
v 295.00275 190.7997 6.186301
v 295.0086 191.04367 6.414958
v 295.04727 191.14102 6.731725
v 295.10837 191.06567 7.0517244
v 295.1755 190.83781 7.2892127
v 295.23074 190.51851 7.380555
v 295.25925 190.1933 7.301276
v 295.2534 189.94933 7.072619
v 295.91693 189.7735 6.7364974
v 295.94565 189.89127 6.4230537
v 295.99576 190.14821 6.2119956
v 296.0538 190.47548 6.1598754
v 296.1043 190.78539 6.280659
v 296.13367 190.9949 6.541983
v 296.13403 191.04787 6.873825
v 296.10532 190.9301 7.1872687
v 296.0552 190.67316 7.3983274
v 295.99713 190.34589 7.450447
v 295.94666 190.03596 7.3296633
v 295.9173 189.82646 7.0683393
v 296.63394 189.63057 6.598881
v 296.71072 189.79555 6.3156924
v 296.83777 190.0663 6.161444
v 296.98108 190.3703 6.177466
v 297.1022 190.62608 6.3594656
v 297.16873 190.76512 6.658676
v 297.16284 190.75014 6.9949245
v 297.08606 190.58517 7.278113
v 296.95898 190.31442 7.432361
v 296.8157 190.01042 7.4163394
v 296.69455 189.75464 7.2343397
v 296.62802 189.6156 6.935129
v 297.26624 189.18408 6.5935574
v 297.3769 189.366 6.32162
v 297.55377 189.626 6.186388
v 297.7495 189.89445 6.2240977
v 297.91162 190.09938 6.4246445
v 297.99667 190.1859 6.734292
v 297.98187 190.13081 7.0700703
v 297.87122 189.94888 7.342008
v 297.69434 189.68887 7.4772396
v 297.4986 189.42044 7.43953
v 297.3365 189.2155 7.238983
v 297.25143 189.129 6.9293356
v 297.93137 188.66893 7.0095134
v 297.92563 188.85475 6.70042
v 298.03568 189.1191 6.445433
v 298.23203 189.39113 6.3128777
v 298.46204 189.59796 6.338271
v 298.66412 189.68416 6.514809
v 298.78412 189.62665 6.795189
v 298.78986 189.44083 7.104283
v 298.6798 189.17648 7.359269
v 298.48346 188.90445 7.4918246
v 298.25342 188.69762 7.466431
v 298.05133 188.61142 7.289893
v 298.58884 188.10954 6.1962986
v 298.42435 188.2623 5.932073
v 298.38394 188.5276 5.7105584
v 298.47842 188.83437 5.59111
v 298.6825 189.1004 5.605734
v 298.94147 189.25441 5.750511
v 299.18594 189.25513 5.986649
v 299.35043 189.10237 6.250875
v 299.39084 188.83705 6.472389
v 299.29636 188.53029 6.591838
v 299.09232 188.26427 6.5772142
v 298.83334 188.11026 6.432437
v 299.14377 187.86446 5.410596
v 299.05466 188.06577 5.1286044
v 299.07916 188.36024 4.8924108
v 299.21072 188.66896 4.7653017
v 299.4141 188.90921 4.7813373
v 299.63477 189.01662 4.936219
v 299.81363 188.96239 5.1884484
v 299.90274 188.76108 5.4704394
v 299.87823 188.4666 5.7066336
v 299.74667 188.15788 5.833742
v 299.5433 187.91763 5.817707
v 299.3226 187.81023 5.6628246
v 299.88104 187.49872 5.020879
v 299.91553 187.65468 4.714983
v 300.03107 187.91351 4.5070167
v 300.19662 188.20587 4.452704
v 300.3679 188.45343 4.5665984
v 300.49893 188.58983 4.818182
v 300.55466 188.57855 5.140043
v 300.52014 188.42259 5.4459386
v 300.40463 188.16376 5.653905
v 300.23907 187.87138 5.708217
v 300.0678 187.62384 5.5943227
v 299.93677 187.48743 5.342739
v 300.6345 187.01111 5.092502
v 300.73697 187.12547 4.798068
v 300.90222 187.35385 4.6279154
v 301.086 187.63507 4.6276364
v 301.23904 187.89377 4.7973065
v 301.32034 188.06062 5.091462
v 301.30814 188.09094 5.4312844
v 301.20566 187.97658 5.725719
v 301.0404 187.74818 5.895871
v 300.85663 187.46696 5.89615
v 300.70358 187.20827 5.7264805
v 300.62228 187.04141 5.432325
v 300.9713 187.55103 5.2249584
usemtl mat_73
s 1
f 1599 1599 1600
f 1600 1599 1601
f 1599 1599 1601
f 1601 1599 1602
f 1599 1599 1602
f 1602 1599 1603
f 1599 1599 1603
f 1603 1599 1604
f 1599 1599 1604
f 1604 1599 1605
f 1599 1599 1605
f 1605 1599 1606
f 1599 1599 1606
f 1606 1599 1607
f 1599 1599 1607
f 1607 1599 1608
f 1599 1599 1608
f 1608 1599 1609
f 1599 1599 1609
f 1609 1599 1610
f 1599 1599 1610
f 1610 1599 1611
f 1599 1599 1611
f 1611 1599 1600
f 1600 1601 1612
f 1612 1601 1613
f 1601 1602 1613
f 1613 1602 1614
f 1602 1603 1614
f 1614 1603 1615
f 1603 1604 1615
f 1615 1604 1616
f 1604 1605 1616
f 1616 1605 1617
f 1605 1606 1617
f 1617 1606 1618
f 1606 1607 1618
f 1618 1607 1619
f 1607 1608 1619
f 1619 1608 1620
f 1608 1609 1620
f 1620 1609 1621
f 1609 1610 1621
f 1621 1610 1622
f 1610 1611 1622
f 1622 1611 1623
f 1611 1600 1623
f 1623 1600 1612
f 1612 1613 1624
f 1624 1613 1625
f 1613 1614 1625
f 1625 1614 1626
f 1614 1615 1626
f 1626 1615 1627
f 1615 1616 1627
f 1627 1616 1628
f 1616 1617 1628
f 1628 1617 1629
f 1617 1618 1629
f 1629 1618 1630
f 1618 1619 1630
f 1630 1619 1631
f 1619 1620 1631
f 1631 1620 1632
f 1620 1621 1632
f 1632 1621 1633
f 1621 1622 1633
f 1633 1622 1634
f 1622 1623 1634
f 1634 1623 1635
f 1623 1612 1635
f 1635 1612 1624
f 1624 1625 1636
f 1636 1625 1637
f 1625 1626 1637
f 1637 1626 1638
f 1626 1627 1638
f 1638 1627 1639
f 1627 1628 1639
f 1639 1628 1640
f 1628 1629 1640
f 1640 1629 1641
f 1629 1630 1641
f 1641 1630 1642
f 1630 1631 1642
f 1642 1631 1643
f 1631 1632 1643
f 1643 1632 1644
f 1632 1633 1644
f 1644 1633 1645
f 1633 1634 1645
f 1645 1634 1646
f 1634 1635 1646
f 1646 1635 1647
f 1635 1624 1647
f 1647 1624 1636
f 1636 1637 1648
f 1648 1637 1649
f 1637 1638 1649
f 1649 1638 1650
f 1638 1639 1650
f 1650 1639 1651
f 1639 1640 1651
f 1651 1640 1652
f 1640 1641 1652
f 1652 1641 1653
f 1641 1642 1653
f 1653 1642 1654
f 1642 1643 1654
f 1654 1643 1655
f 1643 1644 1655
f 1655 1644 1656
f 1644 1645 1656
f 1656 1645 1657
f 1645 1646 1657
f 1657 1646 1658
f 1646 1647 1658
f 1658 1647 1659
f 1647 1636 1659
f 1659 1636 1648
f 1648 1649 1660
f 1660 1649 1661
f 1649 1650 1661
f 1661 1650 1662
f 1650 1651 1662
f 1662 1651 1663
f 1651 1652 1663
f 1663 1652 1664
f 1652 1653 1664
f 1664 1653 1665
f 1653 1654 1665
f 1665 1654 1666
f 1654 1655 1666
f 1666 1655 1667
f 1655 1656 1667
f 1667 1656 1668
f 1656 1657 1668
f 1668 1657 1669
f 1657 1658 1669
f 1669 1658 1670
f 1658 1659 1670
f 1670 1659 1671
f 1659 1648 1671
f 1671 1648 1660
f 1660 1661 1672
f 1672 1661 1673
f 1661 1662 1673
f 1673 1662 1674
f 1662 1663 1674
f 1674 1663 1675
f 1663 1664 1675
f 1675 1664 1676
f 1664 1665 1676
f 1676 1665 1677
f 1665 1666 1677
f 1677 1666 1678
f 1666 1667 1678
f 1678 1667 1679
f 1667 1668 1679
f 1679 1668 1680
f 1668 1669 1680
f 1680 1669 1681
f 1669 1670 1681
f 1681 1670 1682
f 1670 1671 1682
f 1682 1671 1683
f 1671 1660 1683
f 1683 1660 1672
f 1672 1673 1684
f 1684 1673 1685
f 1673 1674 1685
f 1685 1674 1686
f 1674 1675 1686
f 1686 1675 1687
f 1675 1676 1687
f 1687 1676 1688
f 1676 1677 1688
f 1688 1677 1689
f 1677 1678 1689
f 1689 1678 1690
f 1678 1679 1690
f 1690 1679 1691
f 1679 1680 1691
f 1691 1680 1692
f 1680 1681 1692
f 1692 1681 1693
f 1681 1682 1693
f 1693 1682 1694
f 1682 1683 1694
f 1694 1683 1695
f 1683 1672 1695
f 1695 1672 1684
f 1684 1685 1696
f 1696 1685 1697
f 1685 1686 1697
f 1697 1686 1698
f 1686 1687 1698
f 1698 1687 1699
f 1687 1688 1699
f 1699 1688 1700
f 1688 1689 1700
f 1700 1689 1701
f 1689 1690 1701
f 1701 1690 1702
f 1690 1691 1702
f 1702 1691 1703
f 1691 1692 1703
f 1703 1692 1704
f 1692 1693 1704
f 1704 1693 1705
f 1693 1694 1705
f 1705 1694 1706
f 1694 1695 1706
f 1706 1695 1707
f 1695 1684 1707
f 1707 1684 1696
f 1696 1697 1708
f 1708 1697 1709
f 1697 1698 1709
f 1709 1698 1710
f 1698 1699 1710
f 1710 1699 1711
f 1699 1700 1711
f 1711 1700 1712
f 1700 1701 1712
f 1712 1701 1713
f 1701 1702 1713
f 1713 1702 1714
f 1702 1703 1714
f 1714 1703 1715
f 1703 1704 1715
f 1715 1704 1716
f 1704 1705 1716
f 1716 1705 1717
f 1705 1706 1717
f 1717 1706 1718
f 1706 1707 1718
f 1718 1707 1719
f 1707 1696 1719
f 1719 1696 1708
f 1708 1709 1720
f 1720 1709 1721
f 1709 1710 1721
f 1721 1710 1722
f 1710 1711 1722
f 1722 1711 1723
f 1711 1712 1723
f 1723 1712 1724
f 1712 1713 1724
f 1724 1713 1725
f 1713 1714 1725
f 1725 1714 1726
f 1714 1715 1726
f 1726 1715 1727
f 1715 1716 1727
f 1727 1716 1728
f 1716 1717 1728
f 1728 1717 1729
f 1717 1718 1729
f 1729 1718 1730
f 1718 1719 1730
f 1730 1719 1731
f 1719 1708 1731
f 1731 1708 1720
f 1720 1721 1732
f 1732 1721 1733
f 1721 1722 1733
f 1733 1722 1734
f 1722 1723 1734
f 1734 1723 1735
f 1723 1724 1735
f 1735 1724 1736
f 1724 1725 1736
f 1736 1725 1737
f 1725 1726 1737
f 1737 1726 1738
f 1726 1727 1738
f 1738 1727 1739
f 1727 1728 1739
f 1739 1728 1740
f 1728 1729 1740
f 1740 1729 1741
f 1729 1730 1741
f 1741 1730 1742
f 1730 1731 1742
f 1742 1731 1743
f 1731 1720 1743
f 1743 1720 1732
f 1732 1733 1744
f 1744 1733 1745
f 1733 1734 1745
f 1745 1734 1746
f 1734 1735 1746
f 1746 1735 1747
f 1735 1736 1747
f 1747 1736 1748
f 1736 1737 1748
f 1748 1737 1749
f 1737 1738 1749
f 1749 1738 1750
f 1738 1739 1750
f 1750 1739 1751
f 1739 1740 1751
f 1751 1740 1752
f 1740 1741 1752
f 1752 1741 1753
f 1741 1742 1753
f 1753 1742 1754
f 1742 1743 1754
f 1754 1743 1755
f 1743 1732 1755
f 1755 1732 1744
f 1744 1745 1756
f 1756 1745 1757
f 1745 1746 1757
f 1757 1746 1758
f 1746 1747 1758
f 1758 1747 1759
f 1747 1748 1759
f 1759 1748 1760
f 1748 1749 1760
f 1760 1749 1761
f 1749 1750 1761
f 1761 1750 1762
f 1750 1751 1762
f 1762 1751 1763
f 1751 1752 1763
f 1763 1752 1764
f 1752 1753 1764
f 1764 1753 1765
f 1753 1754 1765
f 1765 1754 1766
f 1754 1755 1766
f 1766 1755 1767
f 1755 1744 1767
f 1767 1744 1756
f 1756 1757 1768
f 1768 1757 1769
f 1757 1758 1769
f 1769 1758 1770
f 1758 1759 1770
f 1770 1759 1771
f 1759 1760 1771
f 1771 1760 1772
f 1760 1761 1772
f 1772 1761 1773
f 1761 1762 1773
f 1773 1762 1774
f 1762 1763 1774
f 1774 1763 1775
f 1763 1764 1775
f 1775 1764 1776
f 1764 1765 1776
f 1776 1765 1777
f 1765 1766 1777
f 1777 1766 1778
f 1766 1767 1778
f 1778 1767 1779
f 1767 1756 1779
f 1779 1756 1768
f 1768 1769 1780
f 1780 1769 1781
f 1769 1770 1781
f 1781 1770 1782
f 1770 1771 1782
f 1782 1771 1783
f 1771 1772 1783
f 1783 1772 1784
f 1772 1773 1784
f 1784 1773 1785
f 1773 1774 1785
f 1785 1774 1786
f 1774 1775 1786
f 1786 1775 1787
f 1775 1776 1787
f 1787 1776 1788
f 1776 1777 1788
f 1788 1777 1789
f 1777 1778 1789
f 1789 1778 1790
f 1778 1779 1790
f 1790 1779 1791
f 1779 1768 1791
f 1791 1768 1780
f 1780 1781 1792
f 1792 1781 1793
f 1781 1782 1793
f 1793 1782 1794
f 1782 1783 1794
f 1794 1783 1795
f 1783 1784 1795
f 1795 1784 1796
f 1784 1785 1796
f 1796 1785 1797
f 1785 1786 1797
f 1797 1786 1798
f 1786 1787 1798
f 1798 1787 1799
f 1787 1788 1799
f 1799 1788 1800
f 1788 1789 1800
f 1800 1789 1801
f 1789 1790 1801
f 1801 1790 1802
f 1790 1791 1802
f 1802 1791 1803
f 1791 1780 1803
f 1803 1780 1792
f 1792 1793 1804
f 1804 1793 1805
f 1793 1794 1805
f 1805 1794 1806
f 1794 1795 1806
f 1806 1795 1807
f 1795 1796 1807
f 1807 1796 1808
f 1796 1797 1808
f 1808 1797 1809
f 1797 1798 1809
f 1809 1798 1810
f 1798 1799 1810
f 1810 1799 1811
f 1799 1800 1811
f 1811 1800 1812
f 1800 1801 1812
f 1812 1801 1813
f 1801 1802 1813
f 1813 1802 1814
f 1802 1803 1814
f 1814 1803 1815
f 1803 1792 1815
f 1815 1792 1804
f 1804 1805 1816
f 1816 1805 1817
f 1805 1806 1817
f 1817 1806 1818
f 1806 1807 1818
f 1818 1807 1819
f 1807 1808 1819
f 1819 1808 1820
f 1808 1809 1820
f 1820 1809 1821
f 1809 1810 1821
f 1821 1810 1822
f 1810 1811 1822
f 1822 1811 1823
f 1811 1812 1823
f 1823 1812 1824
f 1812 1813 1824
f 1824 1813 1825
f 1813 1814 1825
f 1825 1814 1826
f 1814 1815 1826
f 1826 1815 1827
f 1815 1804 1827
f 1827 1804 1816
f 1816 1817 1828
f 1828 1817 1829
f 1817 1818 1829
f 1829 1818 1830
f 1818 1819 1830
f 1830 1819 1831
f 1819 1820 1831
f 1831 1820 1832
f 1820 1821 1832
f 1832 1821 1833
f 1821 1822 1833
f 1833 1822 1834
f 1822 1823 1834
f 1834 1823 1835
f 1823 1824 1835
f 1835 1824 1836
f 1824 1825 1836
f 1836 1825 1837
f 1825 1826 1837
f 1837 1826 1838
f 1826 1827 1838
f 1838 1827 1839
f 1827 1816 1839
f 1839 1816 1828
f 1828 1829 1840
f 1840 1829 1841
f 1829 1830 1841
f 1841 1830 1842
f 1830 1831 1842
f 1842 1831 1843
f 1831 1832 1843
f 1843 1832 1844
f 1832 1833 1844
f 1844 1833 1845
f 1833 1834 1845
f 1845 1834 1846
f 1834 1835 1846
f 1846 1835 1847
f 1835 1836 1847
f 1847 1836 1848
f 1836 1837 1848
f 1848 1837 1849
f 1837 1838 1849
f 1849 1838 1850
f 1838 1839 1850
f 1850 1839 1851
f 1839 1828 1851
f 1851 1828 1840
f 1840 1841 1852
f 1852 1841 1853
f 1841 1842 1853
f 1853 1842 1854
f 1842 1843 1854
f 1854 1843 1855
f 1843 1844 1855
f 1855 1844 1856
f 1844 1845 1856
f 1856 1845 1857
f 1845 1846 1857
f 1857 1846 1858
f 1846 1847 1858
f 1858 1847 1859
f 1847 1848 1859
f 1859 1848 1860
f 1848 1849 1860
f 1860 1849 1861
f 1849 1850 1861
f 1861 1850 1862
f 1850 1851 1862
f 1862 1851 1863
f 1851 1840 1863
f 1863 1840 1852
f 1852 1853 1864
f 1864 1853 1865
f 1853 1854 1865
f 1865 1854 1866
f 1854 1855 1866
f 1866 1855 1867
f 1855 1856 1867
f 1867 1856 1868
f 1856 1857 1868
f 1868 1857 1869
f 1857 1858 1869
f 1869 1858 1870
f 1858 1859 1870
f 1870 1859 1871
f 1859 1860 1871
f 1871 1860 1872
f 1860 1861 1872
f 1872 1861 1873
f 1861 1862 1873
f 1873 1862 1874
f 1862 1863 1874
f 1874 1863 1875
f 1863 1852 1875
f 1875 1852 1864
f 1864 1865 1876
f 1876 1865 1877
f 1865 1866 1877
f 1877 1866 1878
f 1866 1867 1878
f 1878 1867 1879
f 1867 1868 1879
f 1879 1868 1880
f 1868 1869 1880
f 1880 1869 1881
f 1869 1870 1881
f 1881 1870 1882
f 1870 1871 1882
f 1882 1871 1883
f 1871 1872 1883
f 1883 1872 1884
f 1872 1873 1884
f 1884 1873 1885
f 1873 1874 1885
f 1885 1874 1886
f 1874 1875 1886
f 1886 1875 1887
f 1875 1864 1887
f 1887 1864 1876
f 1876 1877 1888
f 1888 1877 1889
f 1877 1878 1889
f 1889 1878 1890
f 1878 1879 1890
f 1890 1879 1891
f 1879 1880 1891
f 1891 1880 1892
f 1880 1881 1892
f 1892 1881 1893
f 1881 1882 1893
f 1893 1882 1894
f 1882 1883 1894
f 1894 1883 1895
f 1883 1884 1895
f 1895 1884 1896
f 1884 1885 1896
f 1896 1885 1897
f 1885 1886 1897
f 1897 1886 1898
f 1886 1887 1898
f 1898 1887 1899
f 1887 1876 1899
f 1899 1876 1888
f 1888 1889 1900
f 1900 1889 1901
f 1889 1890 1901
f 1901 1890 1902
f 1890 1891 1902
f 1902 1891 1903
f 1891 1892 1903
f 1903 1892 1904
f 1892 1893 1904
f 1904 1893 1905
f 1893 1894 1905
f 1905 1894 1906
f 1894 1895 1906
f 1906 1895 1907
f 1895 1896 1907
f 1907 1896 1908
f 1896 1897 1908
f 1908 1897 1909
f 1897 1898 1909
f 1909 1898 1910
f 1898 1899 1910
f 1910 1899 1911
f 1899 1888 1911
f 1911 1888 1900
f 1900 1901 1912
f 1912 1901 1913
f 1901 1902 1913
f 1913 1902 1914
f 1902 1903 1914
f 1914 1903 1915
f 1903 1904 1915
f 1915 1904 1916
f 1904 1905 1916
f 1916 1905 1917
f 1905 1906 1917
f 1917 1906 1918
f 1906 1907 1918
f 1918 1907 1919
f 1907 1908 1919
f 1919 1908 1920
f 1908 1909 1920
f 1920 1909 1921
f 1909 1910 1921
f 1921 1910 1922
f 1910 1911 1922
f 1922 1911 1923
f 1911 1900 1923
f 1923 1900 1912
f 1912 1913 1924
f 1924 1913 1924
f 1913 1914 1924
f 1924 1914 1924
f 1914 1915 1924
f 1924 1915 1924
f 1915 1916 1924
f 1924 1916 1924
f 1916 1917 1924
f 1924 1917 1924
f 1917 1918 1924
f 1924 1918 1924
f 1918 1919 1924
f 1924 1919 1924
f 1919 1920 1924
f 1924 1920 1924
f 1920 1921 1924
f 1924 1921 1924
f 1921 1922 1924
f 1924 1922 1924
f 1922 1923 1924
f 1924 1923 1924
f 1923 1912 1924
f 1924 1912 1924

g Start_point
v 276.77673 193.96446 22.369629
v 276.4125 193.75417 22.425
v 276.8331 193.75417 22.369629
v 276.6228 194.11841 22.369629
v 276.4125 194.17476 22.369629
v 276.2022 194.11841 22.369629
v 276.04828 193.96446 22.369629
v 275.9919 193.75417 22.369629
v 276.04828 193.54388 22.369629
v 276.2022 193.38994 22.369629
v 276.4125 193.33359 22.369629
v 276.6228 193.38994 22.369629
v 276.77673 193.54388 22.369629
v 277.11615 194.16042 22.20729
v 277.225 193.75417 22.20729
v 276.81876 194.45782 22.20729
v 276.4125 194.56667 22.20729
v 276.00626 194.45782 22.20729
v 275.70886 194.16042 22.20729
v 275.6 193.75417 22.20729
v 275.70886 193.34792 22.20729
v 276.00626 193.05052 22.20729
v 276.4125 192.94167 22.20729
v 276.81876 193.05052 22.20729
v 277.11615 193.34792 22.20729
v 277.40762 194.32869 21.949049
v 277.56155 193.75417 21.949049
v 276.98703 194.74928 21.949049
v 276.4125 194.90321 21.949049
v 275.83798 194.74928 21.949049
v 275.4174 194.32869 21.949049
v 275.26346 193.75417 21.949049
v 275.4174 193.17964 21.949049
v 275.83798 192.75906 21.949049
v 276.4125 192.60512 21.949049
v 276.98703 192.75906 21.949049
v 277.40762 193.17964 21.949049
v 277.63126 194.45782 21.6125
v 277.8198 193.75417 21.6125
v 277.11615 194.97292 21.6125
v 276.4125 195.16147 21.6125
v 275.70886 194.97292 21.6125
v 275.19376 194.45782 21.6125
v 275.00522 193.75417 21.6125
v 275.19376 193.05052 21.6125
v 275.70886 192.53542 21.6125
v 276.4125 192.34688 21.6125
v 277.11615 192.53542 21.6125
v 277.63126 193.05052 21.6125
v 277.77185 194.53899 21.220581
v 277.98215 193.75417 21.220581
v 277.19733 195.11351 21.220581
v 276.4125 195.3238 21.220581
v 275.6277 195.11351 21.220581
v 275.05316 194.53899 21.220581
v 274.84286 193.75417 21.220581
v 275.05316 192.96936 21.220581
v 275.6277 192.39484 21.220581
v 276.4125 192.18454 21.220581
v 277.19733 192.39484 21.220581
v 277.77185 192.96936 21.220581
v 277.8198 194.56667 20.8
v 278.0375 193.75417 20.8
v 277.225 195.16147 20.8
v 276.4125 195.37917 20.8
v 275.6 195.16147 20.8
v 275.00522 194.56667 20.8
v 274.7875 193.75417 20.8
v 275.00522 192.94167 20.8
v 275.6 192.34688 20.8
v 276.4125 192.12917 20.8
v 277.225 192.34688 20.8
v 277.8198 192.94167 20.8
v 277.77185 194.53899 20.37942
v 277.98215 193.75417 20.37942
v 277.19733 195.11351 20.37942
v 276.4125 195.3238 20.37942
v 275.6277 195.11351 20.37942
v 275.05316 194.53899 20.37942
v 274.84286 193.75417 20.37942
v 275.05316 192.96936 20.37942
v 275.6277 192.39484 20.37942
v 276.4125 192.18454 20.37942
v 277.19733 192.39484 20.37942
v 277.77185 192.96936 20.37942
v 277.63126 194.45782 19.9875
v 277.8198 193.75417 19.9875
v 277.11615 194.97292 19.9875
v 276.4125 195.16147 19.9875
v 275.70886 194.97292 19.9875
v 275.19376 194.45782 19.9875
v 275.00522 193.75417 19.9875
v 275.19376 193.05052 19.9875
v 275.70886 192.53542 19.9875
v 276.4125 192.34688 19.9875
v 277.11615 192.53542 19.9875
v 277.63126 193.05052 19.9875
v 277.40762 194.32869 19.650951
v 277.56155 193.75417 19.650951
v 276.98703 194.74928 19.650951
v 276.4125 194.90321 19.650951
v 275.83798 194.74928 19.650951
v 275.4174 194.32869 19.650951
v 275.26346 193.75417 19.650951
v 275.4174 193.17964 19.650951
v 275.83798 192.75906 19.650951
v 276.4125 192.60512 19.650951
v 276.98703 192.75906 19.650951
v 277.40762 193.17964 19.650951
v 277.11615 194.16042 19.392708
v 277.225 193.75417 19.392708
v 276.81876 194.45782 19.392708
v 276.4125 194.56667 19.392708
v 276.00626 194.45782 19.392708
v 275.70886 194.16042 19.392708
v 275.6 193.75417 19.392708
v 275.70886 193.34792 19.392708
v 276.00626 193.05052 19.392708
v 276.4125 192.94167 19.392708
v 276.81876 193.05052 19.392708
v 277.11615 193.34792 19.392708
v 276.77673 193.96446 19.23037
v 276.8331 193.75417 19.23037
v 276.6228 194.11841 19.23037
v 276.4125 194.17476 19.23037
v 276.2022 194.11841 19.23037
v 276.04828 193.96446 19.23037
v 275.9919 193.75417 19.23037
v 276.04828 193.54388 19.23037
v 276.2022 193.38994 19.23037
v 276.4125 193.33359 19.23037
v 276.6228 193.38994 19.23037
v 276.77673 193.54388 19.23037
v 276.4125 193.75417 19.175
usemtl mat_74
s 1
f 1925 1926 1927
f 1928 1926 1925
f 1929 1926 1928
f 1930 1926 1929
f 1931 1926 1930
f 1932 1926 1931
f 1933 1926 1932
f 1934 1926 1933
f 1935 1926 1934
f 1936 1926 1935
f 1937 1926 1936
f 1927 1926 1937
f 1938 1927 1939
f 1927 1938 1925
f 1940 1925 1938
f 1925 1940 1928
f 1941 1928 1940
f 1928 1941 1929
f 1942 1929 1941
f 1929 1942 1930
f 1943 1930 1942
f 1930 1943 1931
f 1944 1931 1943
f 1931 1944 1932
f 1945 1932 1944
f 1932 1945 1933
f 1946 1933 1945
f 1933 1946 1934
f 1947 1934 1946
f 1934 1947 1935
f 1948 1935 1947
f 1935 1948 1936
f 1949 1936 1948
f 1936 1949 1937
f 1939 1937 1949
f 1937 1939 1927
f 1950 1939 1951
f 1939 1950 1938
f 1952 1938 1950
f 1938 1952 1940
f 1953 1940 1952
f 1940 1953 1941
f 1954 1941 1953
f 1941 1954 1942
f 1955 1942 1954
f 1942 1955 1943
f 1956 1943 1955
f 1943 1956 1944
f 1957 1944 1956
f 1944 1957 1945
f 1958 1945 1957
f 1945 1958 1946
f 1959 1946 1958
f 1946 1959 1947
f 1960 1947 1959
f 1947 1960 1948
f 1961 1948 1960
f 1948 1961 1949
f 1951 1949 1961
f 1949 1951 1939
f 1962 1951 1963
f 1951 1962 1950
f 1964 1950 1962
f 1950 1964 1952
f 1965 1952 1964
f 1952 1965 1953
f 1966 1953 1965
f 1953 1966 1954
f 1967 1954 1966
f 1954 1967 1955
f 1968 1955 1967
f 1955 1968 1956
f 1969 1956 1968
f 1956 1969 1957
f 1970 1957 1969
f 1957 1970 1958
f 1971 1958 1970
f 1958 1971 1959
f 1972 1959 1971
f 1959 1972 1960
f 1973 1960 1972
f 1960 1973 1961
f 1963 1961 1973
f 1961 1963 1951
f 1974 1963 1975
f 1963 1974 1962
f 1976 1962 1974
f 1962 1976 1964
f 1977 1964 1976
f 1964 1977 1965
f 1978 1965 1977
f 1965 1978 1966
f 1979 1966 1978
f 1966 1979 1967
f 1980 1967 1979
f 1967 1980 1968
f 1981 1968 1980
f 1968 1981 1969
f 1982 1969 1981
f 1969 1982 1970
f 1983 1970 1982
f 1970 1983 1971
f 1984 1971 1983
f 1971 1984 1972
f 1985 1972 1984
f 1972 1985 1973
f 1975 1973 1985
f 1973 1975 1963
f 1986 1975 1987
f 1975 1986 1974
f 1988 1974 1986
f 1974 1988 1976
f 1989 1976 1988
f 1976 1989 1977
f 1990 1977 1989
f 1977 1990 1978
f 1991 1978 1990
f 1978 1991 1979
f 1992 1979 1991
f 1979 1992 1980
f 1993 1980 1992
f 1980 1993 1981
f 1994 1981 1993
f 1981 1994 1982
f 1995 1982 1994
f 1982 1995 1983
f 1996 1983 1995
f 1983 1996 1984
f 1997 1984 1996
f 1984 1997 1985
f 1987 1985 1997
f 1985 1987 1975
f 1998 1987 1999
f 1987 1998 1986
f 2000 1986 1998
f 1986 2000 1988
f 2001 1988 2000
f 1988 2001 1989
f 2002 1989 2001
f 1989 2002 1990
f 2003 1990 2002
f 1990 2003 1991
f 2004 1991 2003
f 1991 2004 1992
f 2005 1992 2004
f 1992 2005 1993
f 2006 1993 2005
f 1993 2006 1994
f 2007 1994 2006
f 1994 2007 1995
f 2008 1995 2007
f 1995 2008 1996
f 2009 1996 2008
f 1996 2009 1997
f 1999 1997 2009
f 1997 1999 1987
f 2010 1999 2011
f 1999 2010 1998
f 2012 1998 2010
f 1998 2012 2000
f 2013 2000 2012
f 2000 2013 2001
f 2014 2001 2013
f 2001 2014 2002
f 2015 2002 2014
f 2002 2015 2003
f 2016 2003 2015
f 2003 2016 2004
f 2017 2004 2016
f 2004 2017 2005
f 2018 2005 2017
f 2005 2018 2006
f 2019 2006 2018
f 2006 2019 2007
f 2020 2007 2019
f 2007 2020 2008
f 2021 2008 2020
f 2008 2021 2009
f 2011 2009 2021
f 2009 2011 1999
f 2022 2011 2023
f 2011 2022 2010
f 2024 2010 2022
f 2010 2024 2012
f 2025 2012 2024
f 2012 2025 2013
f 2026 2013 2025
f 2013 2026 2014
f 2027 2014 2026
f 2014 2027 2015
f 2028 2015 2027
f 2015 2028 2016
f 2029 2016 2028
f 2016 2029 2017
f 2030 2017 2029
f 2017 2030 2018
f 2031 2018 2030
f 2018 2031 2019
f 2032 2019 2031
f 2019 2032 2020
f 2033 2020 2032
f 2020 2033 2021
f 2023 2021 2033
f 2021 2023 2011
f 2034 2023 2035
f 2023 2034 2022
f 2036 2022 2034
f 2022 2036 2024
f 2037 2024 2036
f 2024 2037 2025
f 2038 2025 2037
f 2025 2038 2026
f 2039 2026 2038
f 2026 2039 2027
f 2040 2027 2039
f 2027 2040 2028
f 2041 2028 2040
f 2028 2041 2029
f 2042 2029 2041
f 2029 2042 2030
f 2043 2030 2042
f 2030 2043 2031
f 2044 2031 2043
f 2031 2044 2032
f 2045 2032 2044
f 2032 2045 2033
f 2035 2033 2045
f 2033 2035 2023
f 2046 2035 2047
f 2035 2046 2034
f 2048 2034 2046
f 2034 2048 2036
f 2049 2036 2048
f 2036 2049 2037
f 2050 2037 2049
f 2037 2050 2038
f 2051 2038 2050
f 2038 2051 2039
f 2052 2039 2051
f 2039 2052 2040
f 2053 2040 2052
f 2040 2053 2041
f 2054 2041 2053
f 2041 2054 2042
f 2055 2042 2054
f 2042 2055 2043
f 2056 2043 2055
f 2043 2056 2044
f 2057 2044 2056
f 2044 2057 2045
f 2047 2045 2057
f 2045 2047 2035
f 2047 2058 2046
f 2046 2058 2048
f 2048 2058 2049
f 2049 2058 2050
f 2050 2058 2051
f 2051 2058 2052
f 2052 2058 2053
f 2053 2058 2054
f 2054 2058 2055
f 2055 2058 2056
f 2056 2058 2057
f 2057 2058 2047

g Path_(5)
v 265.85 193.70001 19.2
v 265.39038 194.15964 19.2
v 265.45197 194.09805 18.875
v 265.6202 193.92982 18.637083
v 265.85 193.70001 18.550001
v 266.07983 193.4702 18.637083
v 266.24805 193.30197 18.875
v 266.30963 193.24039 19.2
v 266.24805 193.30197 19.525
v 266.07983 193.4702 19.762917
v 265.85 193.70001 19.85
v 265.6202 193.92982 19.762917
v 265.45197 194.09805 19.525
v 264.8007 193.56987 19.2
v 264.8616 193.50763 18.875
v 265.028 193.3376 18.637083
v 265.2553 193.10532 18.550001
v 265.48264 192.87303 18.637083
v 265.64905 192.703 18.875
v 265.70993 192.64076 19.2
v 265.64905 192.703 19.525
v 265.48264 192.87303 19.762917
v 265.2553 193.10532 19.85
v 265.028 193.3376 19.762917
v 264.8616 193.50763 19.525
v 264.24863 193.03651 19.2
v 264.30212 192.96779 18.875
v 264.44827 192.78006 18.637083
v 264.64792 192.5236 18.550001
v 264.84756 192.26717 18.637083
v 264.9937 192.07942 18.875
v 265.0472 192.01071 19.2
v 264.9937 192.07942 19.525
v 264.84756 192.26717 19.762917
v 264.64792 192.5236 19.85
v 264.44827 192.78006 19.762917
v 264.30212 192.96779 19.525
v 263.75424 192.70181 19.2
v 263.77847 192.61816 18.875
v 263.84464 192.38962 18.637083
v 263.935 192.07744 18.550001
v 264.02536 191.76526 18.637083
v 264.09152 191.53673 18.875
v 264.11572 191.45308 19.2
v 264.09152 191.53673 19.525
v 264.02536 191.76526 19.762917
v 263.935 192.07744 19.85
v 263.84464 192.38962 19.762917
v 263.77847 192.61816 19.525
v 263.09314 192.72379 19.2
v 263.09326 192.6367 18.875
v 263.09357 192.39879 18.637083
v 263.09396 192.07379 18.550001
v 263.0944 191.74878 18.637083
v 263.0947 191.51086 18.875
v 263.0948 191.42378 19.2
v 263.0947 191.51086 19.525
v 263.0944 191.74878 19.762917
v 263.09396 192.07379 19.85
v 263.09357 192.39879 19.762917
v 263.09326 192.6367 19.525
v 262.25342 192.7253 19.2
v 262.25336 192.63821 18.875
v 262.25317 192.4003 18.637083
v 262.25296 192.07529 18.550001
v 262.25272 191.75029 18.637083
v 262.25253 191.51237 18.875
v 262.25247 191.4253 19.2
v 262.25253 191.51237 19.525
v 262.25272 191.75029 19.762917
v 262.25296 192.07529 19.85
v 262.25317 192.4003 19.762917
v 262.25336 192.63821 19.525
v 261.4118 192.72499 19.2
v 261.41183 192.63791 18.875
v 261.41187 192.4 18.637083
v 261.41193 192.075 18.550001
v 261.412 191.74998 18.637083
v 261.41202 191.51207 18.875
v 261.41202 191.42499 19.2
v 261.41202 191.51207 19.525
v 261.412 191.74998 19.762917
v 261.41193 192.075 19.85
v 261.41187 192.4 19.762917
v 261.41183 192.63791 19.525
v 260.5709 192.72502 19.2
v 260.5709 192.63794 18.875
v 260.5709 192.40001 18.637083
v 260.5709 192.07501 18.550001
v 260.5709 191.75002 18.637083
v 260.5709 191.5121 18.875
v 260.5709 191.42502 19.2
v 260.5709 191.5121 19.525
v 260.5709 191.75002 19.762917
v 260.5709 192.07501 19.85
v 260.5709 192.40001 19.762917
v 260.5709 192.63794 19.525
v 259.73434 192.72499 19.2
v 259.73376 192.63791 18.875
v 259.73212 192.40001 18.637083
v 259.72986 192.07501 18.550001
v 259.72763 191.75002 18.637083
v 259.72598 191.5121 18.875
v 259.72537 191.42502 19.2
v 259.72598 191.5121 19.525
v 259.72763 191.75002 19.762917
v 259.72986 192.07501 19.85
v 259.73212 192.40001 19.762917
v 259.73376 192.63791 19.525
v 258.9474 192.73401 19.2
v 258.93954 192.64728 18.875
v 258.91815 192.41032 18.637083
v 258.88892 192.08664 18.550001
v 258.85968 191.76295 18.637083
v 258.8383 191.526 18.875
v 258.83044 191.43927 19.2
v 258.8383 191.526 19.525
v 258.85968 191.76295 19.762917
v 258.88892 192.08664 19.85
v 258.91815 192.41032 19.762917
v 258.93954 192.64728 19.525
v 258.21295 192.8575 19.2
v 258.19238 192.77287 18.875
v 258.13623 192.54169 18.637083
v 258.0595 192.22588 18.550001
v 257.9828 191.91006 18.637083
v 257.9266 191.67886 18.875
v 257.90607 191.59425 19.2
v 257.9266 191.67886 19.525
v 257.9828 191.91006 19.762917
v 258.0595 192.22588 19.85
v 258.13623 192.54169 19.762917
v 258.19238 192.77287 19.525
v 257.319 193.10928 19.038013
v 257.30316 192.94472 18.74497
v 257.27536 192.65636 18.57385
v 257.2431 192.32146 18.570509
v 257.21503 192.02975 18.735838
v 257.1986 191.85944 19.025537
v 257.1983 191.85611 19.361986
v 257.21414 192.02068 19.655031
v 257.2419 192.30904 19.826149
v 257.27417 192.64394 19.829493
v 257.30228 192.93562 19.664164
v 257.3187 193.10596 19.374462
v 256.3868 193.01428 19.047625
v 256.38373 192.85304 18.752153
v 256.3913 192.56598 18.576336
v 256.4075 192.23001 18.567282
v 256.42798 191.93517 18.727417
v 256.44727 191.76044 19.013834
v 256.46017 191.75264 19.349787
v 256.46326 191.91388 19.645258
v 256.4557 192.20094 19.821075
v 256.43948 192.53691 19.83013
v 256.419 192.83177 19.669994
v 256.39972 193.0065 19.383577
v 255.55241 193.03549 19.128948
v 255.48413 192.8811 18.84152
v 255.44287 192.59792 18.669512
v 255.43968 192.26183 18.65901
v 255.4754 191.96288 18.81283
v 255.5405 191.78116 19.089754
v 255.6175 191.7654 19.415585
v 255.68578 191.91978 19.70301
v 255.72704 192.20296 19.875021
v 255.73024 192.53905 19.885523
v 255.6945 192.83801 19.731703
v 255.62943 193.01971 19.454777
v 254.64313 193.0104 19.628693
v 254.44313 192.86594 19.455078
v 254.34055 192.59161 19.344616
v 254.36284 192.26094 19.326904
v 254.50406 191.96254 19.406693
v 254.72633 191.77637 19.562597
v 254.97014 191.75229 19.752846
v 255.17014 191.89676 19.92646
v 255.27272 192.17108 20.036922
v 255.25043 192.50174 20.054634
v 255.1092 192.80014 19.974846
v 254.88693 192.98633 19.818941
v 254.29631 192.71736 20.52645
v 254.06366 192.58269 20.324871
v 253.95845 192.32953 20.129042
v 254.00888 192.02571 19.991434
v 254.20143 191.75266 19.948921
v 254.48451 191.58353 20.01289
v 254.78227 191.56363 20.166204
v 255.01492 191.6983 20.367783
v 255.12013 191.95148 20.563612
v 255.0697 192.25528 20.70122
v 254.87715 192.52834 20.743734
v 254.59407 192.69748 20.679764
v 253.70815 192.2001 20.997198
v 253.55815 192.0411 20.741419
v 253.5487 191.786 20.522282
v 253.68233 191.50311 20.398502
v 253.92322 191.26825 20.403252
v 254.20682 191.14435 20.535254
v 254.45717 191.16461 20.75914
v 254.60715 191.3236 21.01492
v 254.61661 191.57872 21.234056
v 254.48299 191.8616 21.357836
v 254.2421 192.09647 21.353086
v 253.95848 192.22035 21.221085
v 253.36101 191.77641 21.66656
v 253.15205 191.66989 21.425232
v 253.07265 191.44699 21.185905
v 253.14409 191.16743 21.012709
v 253.34723 190.90614 20.952047
v 253.62762 190.73311 21.020178
v 253.91016 190.69472 21.198843
v 254.11913 190.80124 21.44017
v 254.19852 191.02415 21.679495
v 254.12708 191.3037 21.852694
v 253.92393 191.565 21.913353
v 253.64354 191.73802 21.845224
v 252.9401 191.27982 22.270348
v 252.7196 191.15062 22.051542
v 252.63922 190.91858 21.821594
v 252.7205 190.64589 21.64212
v 252.94167 190.4056 21.561207
v 253.24344 190.26208 21.600538
v 253.54497 190.25381 21.749573
v 253.76547 190.38301 21.968378
v 253.84584 190.61505 22.198326
v 253.76457 190.88776 22.3778
v 253.54341 191.12805 22.458712
v 253.24162 191.27156 22.419382
v 252.71866 190.78026 22.886255
v 252.50311 190.65915 22.658043
v 252.4242 190.43018 22.424477
v 252.50308 190.15468 22.248138
v 252.7186 189.90651 22.17628
v 253.01302 189.75212 22.228153
v 253.30745 189.73291 22.38986
v 253.52301 189.85402 22.61807
v 253.60191 190.083 22.851639
v 253.52304 190.35849 23.027977
v 253.30751 190.60667 23.099836
v 253.01309 190.76105 23.047962
v 252.26736 190.36714 23.394772
v 252.06802 190.26448 23.1439
v 251.99503 190.04228 22.902027
v 252.06792 189.76006 22.733963
v 252.26718 189.49344 22.684742
v 252.5394 189.31387 22.76755
v 252.81166 189.26947 22.960201
v 253.01099 189.37212 23.211073
v 253.08398 189.59433 23.452946
v 253.0111 189.87656 23.621008
v 252.81184 190.14317 23.67023
v 252.53961 190.32274 23.587421
v 251.81938 189.91415 23.952291
v 251.61786 189.80934 23.704079
v 251.54405 189.58633 23.463179
v 251.61775 189.3049 23.294142
v 251.8192 189.04045 23.242258
v 252.09442 188.86385 23.321432
v 252.36967 188.82239 23.510448
v 252.5712 188.9272 23.758661
v 252.645 189.1502 23.999561
v 252.5713 189.43164 24.168598
v 252.36986 189.69609 24.220482
v 252.09464 189.87271 24.141308
v 251.37032 189.46635 24.503431
v 251.16911 189.36186 24.254824
v 251.09543 189.13898 24.013779
v 251.169 188.85742 23.844887
v 251.37013 188.59265 23.7934
v 251.64491 188.4156 23.873116
v 251.91974 188.3737 24.062674
v 252.12094 188.4782 24.311281
v 252.19463 188.70108 24.552326
v 252.12105 188.98264 24.721218
v 251.91992 189.2474 24.772705
v 251.64513 189.42447 24.69299
v 250.92162 189.01764 25.055693
v 250.72034 188.91307 24.807184
v 250.64662 188.69016 24.566175
v 250.72023 188.40863 24.397247
v 250.92143 188.14394 24.345661
v 251.19632 187.967 24.425241
v 251.47125 187.92522 24.614666
v 251.67253 188.02979 24.863174
v 251.74625 188.2527 25.104183
v 251.67264 188.53423 25.273111
v 251.47144 188.79892 25.324697
v 251.19653 188.97586 25.245117
v 250.47293 188.56903 25.60773
v 250.27168 188.4644 25.359211
v 250.19801 188.24146 25.118217
v 250.27168 187.95993 24.949326
v 250.47293 187.69525 24.897789
v 250.74783 187.51836 24.977417
v 251.02274 187.47662 25.166874
v 251.22398 187.58125 25.415394
v 251.29764 187.8042 25.656387
v 251.22398 188.08572 25.82528
v 251.02274 188.3504 25.876816
v 250.74783 188.5273 25.797188
v 250.08046 188.1288 26.195736
v 249.86423 188.05708 25.948666
v 249.76456 187.85599 25.698727
v 249.80815 187.57939 25.512894
v 249.98332 187.30142 25.440958
v 250.24315 187.09654 25.502195
v 250.51799 187.01965 25.680199
v 250.73422 187.09137 25.92727
v 250.83391 187.29247 26.177208
v 250.79031 187.56906 26.363043
v 250.61514 187.84703 26.434978
v 250.35532 188.05191 26.37374
v 249.60175 187.73048 26.608889
v 249.41953 187.66566 26.35313
v 249.34004 187.46161 26.11724
v 249.38458 187.17302 25.964426
v 249.54124 186.8772 25.93563
v 249.76802 186.65341 26.038572
v 250.00415 186.56163 26.245668
v 250.18637 186.62645 26.501425
v 250.26587 186.8305 26.737316
v 250.22131 187.1191 26.890131
v 250.06467 187.41492 26.918926
v 249.83789 187.6387 26.815983
v 249.03812 187.47934 27.011318
v 248.87212 187.42165 26.73519
v 248.77638 187.21051 26.50608
v 248.77657 186.90251 26.385384
v 248.8726 186.58018 26.405436
v 249.03877 186.32988 26.560865
v 249.23055 186.21867 26.810024
v 249.39655 186.27638 27.086153
v 249.49228 186.48752 27.31526
v 249.4921 186.7955 27.435959
v 249.39606 187.11784 27.415907
v 249.22989 187.36815 27.260477
v 248.2492 187.37163 27.502085
v 248.05356 187.27655 27.276505
v 247.95941 187.04378 27.083632
v 247.99202 186.73569 26.97515
v 248.14264 186.43483 26.980125
v 248.3709 186.22183 27.097223
v 248.61565 186.15375 27.29507
v 248.81131 186.24883 27.52065
v 248.90544 186.4816 27.713522
v 248.87283 186.78969 27.822004
v 248.72223 187.09055 27.81703
v 248.49396 187.30354 27.699932
v 247.76115 186.83138 28.142702
v 247.55627 186.7197 27.90035
v 247.4826 186.49358 27.6624
v 247.55989 186.2136 27.492609
v 247.76743 185.95479 27.436474
v 248.0496 185.7865 27.509037
v 248.33081 185.75381 27.690853
v 248.53569 185.8655 27.933207
v 248.60936 186.09163 28.171158
v 248.53207 186.3716 28.340948
v 248.32454 186.63042 28.397083
v 248.04237 186.7987 28.32452
v 247.32759 186.40205 28.670815
v 247.1367 186.30328 28.411871
v 247.06844 186.08174 28.167894
v 247.14111 185.79681 28.004255
v 247.33524 185.52484 27.964804
v 247.5988 185.33868 28.060106
v 247.86119 185.28824 28.264631
v 248.0521 185.38701 28.523573
v 248.12035 185.60855 28.767551
v 248.04767 185.89348 28.931189
v 247.85355 186.16545 28.970642
v 247.58998 186.35161 28.875338
v 246.74794 186.0056 29.034267
v 246.634 185.85805 28.747438
v 246.6341 185.59738 28.525501
v 246.74817 185.29344 28.427925
v 246.94568 185.02766 28.480856
v 247.1737 184.87126 28.67011
v 247.37112 184.86615 28.944979
v 247.48506 185.0137 29.23181
v 247.48499 185.27437 29.453747
v 247.3709 185.57831 29.551321
v 247.17339 185.84409 29.49839
v 246.94537 186.00049 29.309135
v 246.07506 185.7009 29.341654
v 246.0281 185.52495 29.051683
v 246.07253 185.24342 28.853626
v 246.1964 184.93173 28.800552
v 246.36655 184.67342 28.906681
v 246.53737 184.53767 29.143578
v 246.6631 184.56088 29.447763
v 246.71004 184.73683 29.737734
v 246.66563 185.01836 29.935791
v 246.54175 185.33005 29.988867
v 246.37161 185.58836 29.882736
v 246.20079 185.7241 29.645842
v 245.36975 185.39839 29.736914
v 245.33461 185.35115 29.412249
v 245.37907 185.1602 29.141228
v 245.49121 184.8767 28.996471
v 245.64099 184.57661 29.016766
v 245.78825 184.34035 29.196674
v 245.89357 184.2312 29.48799
v 245.9287 184.27844 29.812653
v 245.88425 184.46939 30.083673
v 245.77211 184.7529 30.228432
v 245.62233 185.05298 30.208138
v 245.47505 185.28925 30.028229
v 244.50955 184.94229 29.621239
v 244.55379 184.87947 29.293669
v 244.68839 184.69258 29.048393
v 244.87727 184.43167 28.951138
v 245.06984 184.16667 29.027958
v 245.2145 183.96858 29.258272
v 245.27248 183.89049 29.580366
v 245.22823 183.95331 29.907936
v 245.09363 184.1402 30.15321
v 244.90474 184.40111 30.250467
v 244.71217 184.6661 30.173647
v 244.56752 184.8642 29.943333
v 243.8408 184.31285 29.602264
v 243.89928 184.24994 29.276947
v 244.06041 184.07608 29.038162
v 244.28104 183.83788 28.949892
v 244.50203 183.59914 29.035788
v 244.66418 183.42386 29.272833
v 244.72404 183.35898 29.597511
v 244.66557 183.4219 29.922829
v 244.50444 183.59576 30.161613
v 244.28381 183.83397 30.249884
v 244.06282 184.0727 30.163988
v 243.90067 184.24799 29.926943
v 243.28969 183.81001 29.599733
v 243.33894 183.73804 29.274769
v 243.4734 183.54164 29.03695
v 243.65704 183.27345 28.95
v 243.84065 183.00534 29.037216
v 243.97504 182.80913 29.27523
v 244.02419 182.7374 29.600266
v 243.97491 182.80937 29.92523
v 243.84045 183.00575 30.16305
v 243.65681 183.27394 30.25
v 243.4732 183.54207 30.162783
v 243.33884 183.73828 29.924768
v 242.63602 183.47173 29.723682
v 242.64606 183.4503 29.38805
v 242.72589 183.27977 29.10921
v 242.85416 183.00581 28.961876
v 242.99646 182.70186 28.985527
v 243.1147 182.44933 29.173826
v 243.17717 182.31589 29.476318
v 243.16714 182.33731 29.81195
v 243.0873 182.50784 30.090792
v 242.95905 182.7818 30.238125
v 242.81673 183.08575 30.214474
v 242.69849 183.33829 30.026175
v 241.82346 183.12328 29.697556
v 241.8345 183.08673 29.362873
v 241.92589 182.90927 29.090944
v 242.0731 182.63843 28.954632
v 242.23672 182.3468 28.990463
v 242.3729 182.11252 29.188835
v 242.44514 181.99837 29.496595
v 242.43408 182.03491 29.831278
v 242.34271 182.21237 30.103207
v 242.19548 182.48322 30.239517
v 242.03188 182.77484 30.203686
v 241.89569 183.00912 30.005314
v 241.13373 182.64249 29.730732
v 241.12248 182.58876 29.397097
v 241.19789 182.39859 29.125397
v 241.33974 182.1229 28.988432
v 241.51001 181.83557 29.022903
v 241.66309 181.6136 29.219572
v 241.75797 181.51645 29.525745
v 241.76921 181.57016 29.85938
v 241.6938 181.76035 30.13108
v 241.55196 182.03604 30.268045
v 241.38168 182.32336 30.233576
v 241.2286 182.54533 30.036905
v 240.3552 182.28757 29.794874
v 240.34097 182.16583 29.489258
v 240.42107 181.92801 29.267963
v 240.57402 181.63782 29.190285
v 240.75885 181.37302 29.277039
v 240.92604 181.20456 29.504976
v 241.03078 181.1776 29.813023
v 241.045 181.29933 30.118639
v 240.9649 181.53716 30.339933
v 240.81194 181.82735 30.417612
v 240.6271 182.09213 30.330858
v 240.45993 182.26059 30.10292
v 239.63083 181.73401 30.111118
v 239.63094 181.66876 29.781637
v 239.74408 181.49005 29.519375
v 239.93996 181.24577 29.394604
v 240.16609 181.00137 29.440756
v 240.36188 180.82233 29.645466
v 240.47485 180.75664 29.95388
v 240.47476 180.82188 30.283361
v 240.36162 181.0006 30.545624
v 240.16573 181.24487 30.670395
v 239.9396 181.48929 30.624243
v 239.74382 181.66832 30.419533
v 239.0144 181.08728 30.133425
v 239.03079 181.07896 29.797468
v 239.1643 180.95349 29.515268
v 239.37918 180.74449 29.36244
v 239.61783 180.50795 29.379934
v 239.81631 180.30727 29.563063
v 239.92145 180.19621 29.862757
v 239.90508 180.20453 30.198715
v 239.77156 180.33 30.480915
v 239.55669 180.539 30.633743
v 239.31804 180.77553 30.61625
v 239.11955 180.97623 30.433119
v 238.44795 180.54419 29.99695
v 238.50523 180.4766 29.672358
v 238.66031 180.29472 29.435547
v 238.87164 180.04729 29.349972
v 239.08261 179.8006 29.438562
v 239.23666 179.62074 29.67758
v 239.29254 179.55594 30.002981
v 239.23526 179.62352 30.327574
v 239.08018 179.80539 30.564383
v 238.86885 180.05283 30.649958
v 238.65788 180.29951 30.561367
v 238.50383 180.47937 30.32235
v 237.8964 180.13042 29.999945
v 237.93608 180.05289 29.674952
v 238.04453 179.8411 29.437054
v 238.19267 179.55182 29.349997
v 238.3408 179.26254 29.437105
v 238.44923 179.0508 29.675041
v 238.48892 178.97331 30.000048
v 238.44922 179.05086 30.32504
v 238.34077 179.26263 30.562939
v 238.19264 179.55193 30.649996
v 238.04451 179.84119 30.562887
v 237.93608 180.05293 30.324951
v 237.25177 179.92787 30.000011
v 237.2706 179.84286 29.67501
v 237.32207 179.61058 29.437092
v 237.39236 179.29327 29.350002
v 237.46268 178.97597 29.437082
v 237.51414 178.74368 29.674995
v 237.53297 178.65866 29.999994
v 237.51414 178.74367 30.324995
v 237.46268 178.97595 30.562916
v 237.39238 179.29326 30.650003
v 237.32207 179.61057 30.562923
v 237.2706 179.84285 30.32501
v 236.26442 179.76967 29.999992
v 236.30371 179.69196 29.674994
v 236.41109 179.47964 29.437078
v 236.55775 179.18962 29.35
v 236.70444 178.8996 29.437086
v 236.8118 178.6873 29.675007
v 236.8511 178.60959 30.000008
v 236.8118 178.6873 30.325006
v 236.70442 178.89961 30.56292
v 236.55775 179.18964 30.65
v 236.41109 179.47966 30.562912
v 236.30371 179.69197 30.324993
v 235.57811 179.08997 29.999998
v 235.6319 179.02148 29.674997
v 235.77887 178.83438 29.437082
v 235.97963 178.57881 29.35
v 236.1804 178.32324 29.437086
v 236.32736 178.13614 29.675003
v 236.38116 178.06766 30.000004
v 236.32736 178.13614 30.325003
v 236.18039 178.32324 30.562918
v 235.97963 178.57881 30.65
v 235.77887 178.8344 30.562916
v 235.6319 179.02148 30.324997
v 234.90822 178.71481 29.982258
v 234.95857 178.63316 29.659756
v 235.08682 178.42522 29.428421
v 235.2586 178.14667 29.350243
v 235.42789 177.87218 29.446165
v 235.54932 177.67528 29.690489
v 235.59036 177.60873 30.017744
v 235.54001 177.69038 30.340246
v 235.41176 177.89833 30.571579
v 235.23997 178.17688 30.649757
v 235.07068 178.45137 30.553835
v 234.94925 178.64827 30.309513
v 234.15152 178.18956 30.14645
v 234.1579 178.1798 29.810215
v 234.26901 178.04051 29.524778
v 234.4551 177.809 29.366623
v 234.66628 177.54732 29.378126
v 234.84596 177.32558 29.556206
v 234.94603 177.20319 29.853148
v 234.93964 177.21295 30.189383
v 234.82852 177.35223 30.47482
v 234.64244 177.58374 30.632975
v 234.43126 177.84543 30.62147
v 234.25157 178.06717 30.44339
v 233.55214 177.62608 30.040071
v 233.5738 177.55588 29.713028
v 233.69514 177.36623 29.463469
v 233.88365 177.10796 29.358265
v 234.0888 176.85025 29.425606
v 234.25565 176.66219 29.647448
v 234.33945 176.59413 29.964348
v 234.31778 176.66434 30.291393
v 234.19643 176.85399 30.540953
v 234.00793 177.11226 30.646156
v 233.80278 177.36996 30.578814
v 233.63594 177.55803 30.356972
v 232.92285 177.21503 29.964924
v 232.9554 177.02065 29.683626
v 233.06209 176.73573 29.52818
v 233.21434 176.43663 29.540234
v 233.37135 176.20348 29.71656
v 233.49107 176.09875 30.009912
v 233.5414 176.15053 30.341688
v 233.50885 176.34491 30.622986
v 233.40216 176.62982 30.778433
v 233.24991 176.92892 30.766378
v 233.09288 177.16206 30.59005
v 232.97318 177.26678 30.296698
v 232.2419 176.99374 30.253736
v 232.34085 176.91753 29.944723
v 232.47556 176.69942 29.736101
v 232.60994 176.39789 29.683771
v 232.708 176.09373 29.801756
v 232.74342 175.86844 30.058441
v 232.70677 175.78238 30.38505
v 232.60782 175.85861 30.694063
v 232.47311 176.0767 30.902685
v 232.33873 176.37823 30.955015
v 232.24068 176.68239 30.837029
v 232.20525 176.90768 30.580343
v 231.76389 176.75066 29.650099
v 232.00636 176.63428 29.476574
v 232.20963 176.38445 29.418335
v 232.3192 176.0681 29.49099
v 232.30573 175.77 29.675066
v 232.1728 175.57004 29.921244
v 231.95607 175.52177 30.16356
v 231.71358 175.63815 30.337086
v 231.51033 175.88799 30.395323
v 231.40076 176.20435 30.32267
v 231.41423 176.50244 30.138592
v 231.54715 176.70241 29.892414
v 231.1766 176.47578 29.058674
v 231.40154 176.36256 28.839651
v 231.60246 176.11716 28.73862
v 231.72556 175.80533 28.782652
v 231.73782 175.51062 28.959948
v 231.63599 175.31201 29.223001
v 231.44733 175.26273 29.501328
v 231.2224 175.37595 29.72035
v 231.02147 175.62135 29.821383
v 230.89838 175.93318 29.777351
v 230.88611 176.22789 29.600056
v 230.98795 176.42648 29.337002
v 230.46 176.17601 28.742405
v 230.62067 176.0682 28.467028
v 230.7824 175.82451 28.300804
v 230.90184 175.51022 28.288275
v 230.94699 175.20955 28.432798
v 230.90576 175.00305 28.695648
v 230.78918 174.94608 29.006395
v 230.62851 175.05388 29.281773
v 230.4668 175.29758 29.447996
v 230.34735 175.61186 29.460526
v 230.3022 175.91254 29.316002
v 230.34343 176.11903 29.053152
v 229.6461 175.9301 28.428362
v 229.86783 175.84064 28.191835
v 230.08691 175.61783 28.066883
v 230.24469 175.32137 28.086987
v 230.29884 175.03069 28.24676
v 230.23488 174.82367 28.50339
v 230.06995 174.75581 28.788115
v 229.84822 174.84526 29.024641
v 229.62914 175.06807 29.149593
v 229.47136 175.36453 29.129488
v 229.4172 175.65521 28.969717
v 229.48117 175.86223 28.713085
v 229.30667 175.42462 27.713982
v 229.58476 175.30751 27.565586
v 229.82729 175.07544 27.543915
v 229.96928 174.79057 27.654774
v 229.97269 174.52927 27.868458
v 229.83658 174.36153 28.12771
v 229.59746 174.33229 28.363066
v 229.31937 174.4494 28.511461
v 229.07684 174.68149 28.533133
v 228.93484 174.96634 28.422274
v 228.93144 175.22765 28.20859
v 229.06755 175.3954 27.949337
v 228.80507 174.99638 27.230993
v 229.04471 174.8287 27.089212
v 229.24973 174.56323 27.080744
v 229.36517 174.27107 27.207857
v 229.36014 174.03055 27.436495
v 229.23595 173.90607 27.70539
v 229.02588 173.93102 27.942497
v 228.78624 174.0987 28.084278
v 228.58122 174.36417 28.092747
v 228.46577 174.65631 27.965633
v 228.47081 174.89685 27.736996
v 228.595 175.02132 27.4681
v 228.0317 174.57953 26.848726
v 228.26932 174.46365 26.6421
v 228.5091 174.2389 26.573994
v 228.68678 173.96555 26.662659
v 228.75475 173.71678 26.884336
v 228.6948 173.5593 27.179626
v 228.52298 173.53528 27.46941
v 228.28535 173.65115 27.676037
v 228.04558 173.8759 27.744143
v 227.8679 174.14928 27.655478
v 227.79994 174.39803 27.4338
v 227.8599 174.55551 27.138508
v 227.65659 173.99962 26.403667
v 227.93509 173.85854 26.273224
v 228.1729 173.6209 26.281893
v 228.30627 173.35037 26.427351
v 228.29948 173.11945 26.670622
v 228.15434 172.98999 26.946524
v 227.90976 172.99669 27.181128
v 227.63124 173.13777 27.311571
v 227.39345 173.37541 27.302902
v 227.26007 173.64594 27.157446
v 227.26686 173.87686 26.914173
v 227.41199 174.00632 26.638271
v 227.3111 173.59155 25.827526
v 227.59094 173.43095 25.73311
v 227.80441 173.17294 25.766895
v 227.89427 172.88666 25.919827
v 227.83647 172.64879 26.150927
v 227.64648 172.52307 26.398272
v 227.37523 172.54321 26.595587
v 227.09537 172.7038 26.690002
v 226.88191 172.9618 26.656218
v 226.79204 173.24811 26.503288
v 226.84984 173.48598 26.272188
v 227.03983 173.61168 26.024841
v 226.92131 173.10849 25.22717
v 227.19116 172.91911 25.159979
v 227.38174 172.64969 25.225613
v 227.44199 172.3724 25.406483
v 227.35576 172.16158 25.654127
v 227.14613 172.07367 25.90219
v 226.86932 172.13225 26.084202
v 226.59946 172.32162 26.151394
v 226.40887 172.59105 26.08576
v 226.34863 172.86833 25.90489
v 226.43488 173.07916 25.657244
v 226.64449 173.16707 25.409182
v 226.56412 172.52893 24.601576
v 226.80232 172.2913 24.600977
v 226.94232 172.0187 24.739906
v 226.94661 171.7842 24.981134
v 226.81403 171.65059 25.260027
v 226.58011 171.6537 25.501852
v 226.30753 171.7927 25.641817
v 226.06932 172.03032 25.642414
v 225.92932 172.3029 25.503487
v 225.92503 172.53741 25.262257
v 226.05762 172.67102 24.983366
v 226.29153 172.66791 24.741539
v 226.12639 171.88467 24.155102
v 226.32788 171.62248 24.217976
v 226.41843 171.36465 24.413542
v 226.37376 171.1803 24.689402
v 226.20586 171.11879 24.971638
v 225.9597 171.19664 25.184624
v 225.70125 171.39296 25.271294
v 225.49976 171.65515 25.208422
v 225.40921 171.91298 25.012856
v 225.45387 172.09734 24.736996
v 225.62178 172.15884 24.45476
v 225.86794 172.081 24.241772
v 225.535 171.51747 23.74333
v 225.74043 171.25157 23.743643
v 225.85 170.95926 23.875664
v 225.83435 170.71884 24.10402
v 225.6977 170.59474 24.367521
v 225.47661 170.62022 24.595564
v 225.23038 170.78845 24.727045
v 225.02495 171.05435 24.726732
v 224.91537 171.34668 24.594711
v 224.93102 171.5871 24.366356
v 225.06769 171.71118 24.102854
v 225.28876 171.6857 23.87481
v 225.05896 171.16496 23.317833
v 225.20728 170.86317 23.320236
v 225.24017 170.5499 23.424358
v 225.14883 170.30904 23.6023
v 224.95772 170.20517 23.806383
v 224.71806 170.2661 23.981922
v 224.49406 170.47552 24.081882
v 224.34573 170.7773 24.07948
v 224.31285 171.09059 23.975357
v 224.40419 171.33144 23.797415
v 224.5953 171.43532 23.593334
v 224.83496 171.37437 23.417793
v 224.506 171.02379 22.901808
v 224.64 170.72134 22.90174
v 224.66174 170.39278 23.015799
v 224.5654 170.12613 23.213427
v 224.37679 169.99284 23.441668
v 224.14645 170.02866 23.639366
v 223.9361 170.22394 23.753548
v 223.8021 170.5264 23.753618
v 223.78035 170.85497 23.639559
v 223.8767 171.12161 23.44193
v 224.0653 171.25488 23.21369
v 224.29564 171.21909 23.015991
v 223.77516 170.77615 22.217619
v 223.90295 170.4649 22.253698
v 223.93907 170.16486 22.427837
v 223.87384 169.95642 22.693377
v 223.72473 169.89542 22.979162
v 223.53171 169.99823 23.208622
v 223.34648 170.23727 23.32027
v 223.21869 170.54854 23.284191
v 223.18257 170.84857 23.110052
v 223.2478 171.05702 22.844513
v 223.39691 171.11801 22.558727
v 223.58994 171.01521 22.329268
v 222.99008 170.15778 21.821484
v 223.12689 169.859 21.902924
v 223.20082 169.6188 22.13001
v 223.19205 169.50156 22.441895
v 223.10292 169.53867 22.755009
v 222.95734 169.7202 22.985453
v 222.79428 169.99751 23.07148
v 222.65746 170.2963 22.990038
v 222.58354 170.53648 22.76295
v 222.59232 170.65373 22.451067
v 222.68143 170.61662 22.137953
v 222.82703 170.43509 21.90751
v 222.09676 169.82846 21.731474
v 222.27481 169.54868 21.788877
v 222.40916 169.32735 22.00466
v 222.4638 169.22377 22.321
v 222.4241 169.26572 22.653133
v 222.30069 169.44194 22.91207
v 222.12662 169.70523 23.028421
v 221.94856 169.98502 22.971016
v 221.81421 170.20636 22.755236
v 221.75957 170.30992 22.438896
v 221.79929 170.26797 22.106762
v 221.9227 170.09175 21.847826
v 221.62952 169.21732 21.73019
v 221.83572 168.97841 21.847294
v 221.9534 168.79465 22.103746
v 221.95099 168.71529 22.430832
v 221.82916 168.7616 22.740906
v 221.62054 168.92114 22.950886
v 221.38104 169.1512 23.004509
v 221.17484 169.3901 22.887403
v 221.05717 169.57387 22.630953
v 221.05957 169.65323 22.303867
v 221.18141 169.60692 21.993793
v 221.39003 169.44737 21.783813
v 221.03566 168.77692 21.470886
v 221.25758 168.53152 21.531858
v 221.39577 168.30977 21.743742
v 221.41318 168.17108 22.049759
v 221.30516 168.15262 22.367914
v 221.10063 168.25932 22.612959
v 220.85442 168.46262 22.719233
v 220.63249 168.70801 22.65826
v 220.49431 168.92976 22.446379
v 220.4769 169.06845 22.140362
v 220.58492 169.08691 21.822205
v 220.78944 168.9802 21.57716
v 220.4987 168.17468 21.292994
v 220.71053 167.92676 21.375895
v 220.82951 167.70891 21.603054
v 220.82378 167.57954 21.9136
v 220.69487 167.5733 22.224329
v 220.47733 167.69185 22.451975
v 220.22943 167.90344 22.535542
v 220.01761 168.15138 22.45264
v 219.89862 168.36922 22.225481
v 219.90436 168.4986 21.914934
v 220.03326 168.50484 21.604206
v 220.25081 168.38628 21.37656
v 219.89943 167.57443 20.963808
v 220.11752 167.33289 21.0493
v 220.25371 167.13261 21.282864
v 220.27151 167.02728 21.601917
v 220.16618 167.04509 21.920967
v 219.96591 167.18129 22.154528
v 219.72437 167.39937 22.240017
v 219.50629 167.64091 22.154524
v 219.37009 167.84117 21.92096
v 219.35228 167.94652 21.601908
v 219.45763 167.92871 21.282856
v 219.6579 167.79251 21.049295
v 219.18292 166.92752 20.951479
v 219.41669 166.69365 21.013706
v 219.597 166.513 21.232925
v 219.67555 166.43394 21.550398
v 219.63129 166.47769 21.88106
v 219.47607 166.63249 22.136307
v 219.2515 166.8569 22.247747
v 219.01773 167.09076 22.18552
v 218.83742 167.27142 21.966301
v 218.75887 167.35046 21.648827
v 218.80313 167.30673 21.318167
v 218.95834 167.15192 21.06292
v 218.47383 166.45132 20.986263
v 218.70688 166.20992 20.961529
v 218.91733 165.99196 21.107885
v 219.04878 165.85588 21.386116
v 219.06601 165.83815 21.72167
v 218.96442 165.94348 22.024637
v 218.7712 166.14369 22.213835
v 218.53815 166.38512 22.238571
v 218.3277 166.60306 22.092215
v 218.19624 166.73914 21.813984
v 218.17902 166.75688 21.478428
v 218.28061 166.65154 21.175463
v 217.79907 166.00488 21.05007
v 217.9992 165.75406 20.94948
v 218.2015 165.49524 21.02286
v 218.35175 165.29773 21.250546
v 218.40967 165.2145 21.571531
v 218.35977 165.2678 21.899807
v 218.21541 165.44339 22.147411
v 218.01526 165.6942 22.248001
v 217.81297 165.95303 22.174623
v 217.66273 166.15053 21.946936
v 217.6048 166.23378 21.625952
v 217.65471 166.18047 21.297676
v 217.15552 165.65312 21.04819
v 217.36934 165.42796 20.92353
v 217.56635 165.15784 20.96809
v 217.69373 164.91512 21.169924
v 217.71735 164.76483 21.474955
v 217.63089 164.74725 21.801449
v 217.45752 164.86711 22.06192
v 217.24368 165.09225 22.186579
v 217.04668 165.36238 22.142021
v 216.91931 165.6051 21.940186
v 216.89568 165.75539 21.635157
v 216.98213 165.77296 21.308662
v 216.61919 165.19507 20.75658
v 216.86943 165.00919 20.632866
v 217.08594 164.7533 20.666077
v 217.2107 164.49599 20.847315
v 217.21025 164.3062 21.12802
v 217.08473 164.23479 21.432972
v 216.86778 164.30087 21.680464
v 216.61754 164.48677 21.804178
v 216.40103 164.74266 21.770966
v 216.27628 164.99997 21.589727
v 216.27672 165.18974 21.309023
v 216.40224 165.26117 21.00407
v 215.98747 164.65921 20.416016
v 216.20334 164.4582 20.255136
v 216.41354 164.19548 20.258762
v 216.56175 163.94145 20.425917
v 216.60828 163.76418 20.711815
v 216.54063 163.71117 21.03985
v 216.37695 163.79662 21.322124
v 216.1611 163.99763 21.483004
v 215.9509 164.26036 21.47938
v 215.80267 164.51439 21.312223
v 215.75615 164.69165 21.026325
v 215.82379 164.74467 20.69829
v 215.3314 164.12222 20.282738
v 215.47217 163.84865 20.14647
v 215.61919 163.54813 20.182259
v 215.73305 163.30115 20.380516
v 215.78325 163.17392 20.688118
v 215.75633 163.20052 21.022644
v 215.65953 163.37381 21.294456
v 215.51875 163.64737 21.430725
v 215.37175 163.9479 21.394936
v 215.25789 164.19487 21.196678
v 215.20769 164.32211 20.889076
v 215.23459 164.29552 20.55455
v 214.5794 163.8059 20.236692
v 214.70679 163.5083 20.14603
v 214.83081 163.20656 20.229866
v 214.91823 162.98148 20.465733
v 214.94562 162.8934 20.790432
v 214.90564 162.96591 21.116959
v 214.809 163.1796 21.357824
v 214.68161 163.47717 21.448486
v 214.5576 163.77893 21.364653
v 214.47018 164.004 21.128786
v 214.4428 164.09207 20.804087
v 214.48277 164.01956 20.477558
v 213.91727 163.4269 20.181313
v 214.09177 163.14825 20.110132
v 214.2288 162.85704 20.209257
v 214.2917 162.63127 20.45213
v 214.2636 162.53145 20.773668
v 214.152 162.58432 21.08772
v 213.98683 162.77571 21.310133
v 213.81235 163.05435 21.381313
v 213.6753 163.34557 21.282188
v 213.6124 163.57133 21.039316
v 213.6405 163.67116 20.717777
v 213.7521 163.61829 20.403725
v 213.29774 162.94995 19.857122
v 213.46027 162.65617 19.849197
v 213.57469 162.37488 20.004417
v 213.61038 162.18146 20.281193
v 213.55775 162.12775 20.605362
v 213.43092 162.2281 20.890064
v 213.26385 162.45567 21.059013
v 213.10135 162.74947 21.066938
v 212.98691 163.03075 20.911718
v 212.95123 163.22417 20.634943
v 213.00386 163.2779 20.310774
v 213.13069 163.17752 20.026072
v 212.40483 162.54924 19.786222
v 212.58228 162.26622 19.745886
v 212.74413 162.00244 19.877863
v 212.84705 161.82857 20.14679
v 212.86343 161.7912 20.480606
v 212.78891 161.90034 20.78987
v 212.64345 162.12674 20.99171
v 212.46602 162.40976 21.032045
v 212.30415 162.67354 20.90007
v 212.20125 162.84741 20.631144
v 212.18484 162.88478 20.297325
v 212.25937 162.77565 19.988064
v 211.77115 161.91487 19.764368
v 211.99478 161.66415 19.782913
v 212.18312 161.45471 19.966934
v 212.2857 161.34267 20.267122
v 212.27505 161.35803 20.603043
v 212.15402 161.49669 20.884686
v 211.95505 161.7215 21.036583
v 211.73141 161.97221 21.018038
v 211.54308 162.18166 20.834015
v 211.44049 162.2937 20.533827
v 211.45114 162.27834 20.197908
v 211.57216 162.13968 19.916265
v 211.26234 161.23476 19.75022
v 211.49376 161.00371 19.82939
v 211.66545 160.83087 20.061459
v 211.73143 160.76257 20.384245
v 211.67401 160.81711 20.711256
v 211.50856 160.97987 20.954872
v 211.27943 161.20724 21.049816
v 211.04802 161.43831 20.970646
v 210.87633 161.61113 20.738577
v 210.81035 161.67943 20.41579
v 210.86778 161.6249 20.08878
v 211.03322 161.46213 19.845163
v 210.71877 160.66888 19.743591
v 210.9429 160.43338 19.83024
v 211.0956 160.24956 20.067093
v 211.13596 160.16667 20.390682
v 211.05316 160.20694 20.714304
v 210.86938 160.35956 20.951244
v 210.63387 160.58365 21.038013
v 210.40973 160.81915 20.951365
v 210.25702 161.00298 20.714512
v 210.21666 161.08586 20.390923
v 210.29947 161.0456 20.0673
v 210.48325 160.89297 19.830362
v 210.26944 160.23253 19.65016
v 210.47658 159.97835 19.725607
v 210.5803 159.74084 19.94019
v 210.55281 159.58368 20.236414
v 210.40146 159.54893 20.534904
v 210.16682 159.64595 20.755684
v 209.91177 159.84871 20.839592
v 209.70462 160.10289 20.764145
v 209.6009 160.3404 20.54956
v 209.6284 160.49756 20.253338
v 209.77974 160.5323 19.954845
v 210.01439 160.43529 19.734068
v 209.85071 159.7279 19.145622
v 210.04099 159.46976 19.247473
v 210.11829 159.2383 19.479149
v 210.06189 159.09554 19.778576
v 209.88692 159.07974 20.065521
v 209.64026 159.19513 20.2631
v 209.388 159.4108 20.318367
v 209.19772 159.66895 20.216516
v 209.12042 159.9004 19.984838
v 209.17682 160.04317 19.685411
v 209.35179 160.05898 19.398466
v 209.59845 159.94357 19.20089
v 209.0665 159.02942 18.897678
v 209.28612 158.78804 18.979803
v 209.43951 158.60072 19.213745
v 209.48558 158.51767 19.536823
v 209.41197 158.56113 19.862465
v 209.23843 158.71945 20.103418
v 209.01143 158.95024 20.19512
v 208.79181 159.19162 20.112995
v 208.63841 159.37894 19.879053
v 208.59235 159.46199 19.555975
v 208.66595 159.41853 19.230333
v 208.83951 159.26021 18.98938
v 208.44838 158.34311 18.968122
v 208.6225 158.08751 19.10068
v 208.74063 157.92404 19.370102
v 208.77113 157.8965 19.704197
v 208.70583 158.01225 20.013445
v 208.5622 158.24031 20.214983
v 208.37875 158.51955 20.25481
v 208.20464 158.77515 20.122253
v 208.08649 158.93861 19.852833
v 208.056 158.96616 19.518738
v 208.1213 158.8504 19.209488
v 208.26492 158.62234 19.00795
v 207.64972 158.09277 18.94701
v 207.75821 157.78368 19.02376
v 207.83858 157.55188 19.254025
v 207.86928 157.4595 19.576105
v 207.84209 157.53128 19.9037
v 207.76427 157.74802 20.14903
v 207.65671 158.05159 20.246363
v 207.5482 158.3607 20.169613
v 207.46783 158.5925 19.939348
v 207.43715 158.68488 19.617268
v 207.46434 158.61308 19.289673
v 207.54214 158.39636 19.04434
v 206.83376 157.88203 18.952082
v 206.87282 157.55846 19.03564
v 206.9019 157.31975 19.270966
v 206.91322 157.22986 19.595001
v 206.90375 157.31288 19.920923
v 206.87602 157.54655 20.161402
v 206.83745 157.8683 20.251999
v 206.7984 158.19186 20.16844
v 206.7693 158.43059 19.933115
v 206.75798 158.52048 19.60908
v 206.76746 158.43745 19.283157
v 206.7952 158.20377 19.042679
v 205.99655 157.87006 18.949293
v 206.11769 157.56894 19.037941
v 206.20586 157.3492 19.277
v 206.2374 157.26971 19.602417
v 206.20389 157.35178 19.926992
v 206.1143 157.57343 20.163757
v 205.99263 157.87523 20.249273
v 205.87149 158.17636 20.160625
v 205.78333 158.3961 19.921566
v 205.75177 158.47559 19.596151
v 205.7853 158.39351 19.271574
v 205.87488 158.17188 19.03481
v 205.38779 157.28981 18.949995
v 205.60526 157.04868 19.038158
v 205.76411 156.87263 19.276863
v 205.82181 156.80885 19.60215
v 205.76288 156.87442 19.926859
v 205.6031 157.05177 20.163984
v 205.38531 157.29338 20.249989
v 205.16785 157.53452 20.161827
v 205.00899 157.71057 19.92312
v 204.9513 157.77435 19.597834
v 205.01022 157.70877 19.273125
v 205.17 157.53142 19.036
v 204.74583 156.7468 18.949999
v 204.93132 156.47992 19.037064
v 205.06711 156.28455 19.274967
v 205.11682 156.21301 19.599962
v 205.06712 156.28452 19.924967
v 204.93137 156.47987 20.162897
v 204.74588 156.74673 20.25
v 204.5604 157.01363 20.162935
v 204.4246 157.209 19.925034
v 204.3749 157.28052 19.600039
v 204.42459 157.20903 19.275032
v 204.56036 157.01367 19.037102
v 204.01187 156.33618 18.95
v 204.2184 156.08525 19.037083
v 204.36958 155.90155 19.274998
v 204.42493 155.8343 19.599998
v 204.36958 155.90155 19.925
v 204.2184 156.08525 20.162916
v 204.01187 156.33618 20.25
v 203.80534 156.58713 20.162918
v 203.65414 156.77081 19.925003
v 203.5988 156.83806 19.600002
v 203.65414 156.77083 19.275003
v 203.80533 156.58713 19.037085
v 203.46777 155.69487 18.95
v 203.70706 155.47495 19.037083
v 203.88223 155.31395 19.275
v 203.94635 155.25502 19.599998
v 203.88223 155.31395 19.925
v 203.70706 155.47495 20.162916
v 203.46777 155.69487 20.25
v 203.22849 155.9148 20.162918
v 203.05331 156.07579 19.925001
v 202.9892 156.13472 19.600002
v 203.05331 156.07579 19.275002
v 203.22849 155.9148 19.037085
v 202.87454 155.09872 18.95
v 203.09511 154.86003 19.037085
v 203.25658 154.68529 19.275
v 203.31567 154.62132 19.6
v 203.25658 154.68529 19.925001
v 203.09511 154.86003 20.162916
v 202.87454 155.09872 20.25
v 202.65396 155.33742 20.162916
v 202.49251 155.51215 19.925001
v 202.4334 155.57611 19.6
v 202.49251 155.51215 19.275
v 202.65396 155.33742 19.037085
v 202.30717 154.43636 18.965054
v 202.46548 154.18289 19.11966
v 202.56165 154.02895 19.402971
v 202.56987 154.01578 19.739079
v 202.48796 154.14691 20.037918
v 202.33788 154.3872 20.21942
v 202.1598 154.67227 20.234947
v 202.0015 154.92572 20.080341
v 201.90533 155.07967 19.797028
v 201.89711 155.09283 19.460922
v 201.97902 154.9617 19.162083
v 202.1291 154.72142 18.980581
v 201.49547 154.1458 18.952972
v 201.65895 153.87975 19.078165
v 201.76994 153.7041 19.342932
v 201.7987 153.66588 19.676325
v 201.73752 153.77536 19.989016
v 201.60278 154.00319 20.197216
v 201.43062 154.28831 20.245142
v 201.26714 154.55435 20.11995
v 201.15614 154.73001 19.855183
v 201.12738 154.76822 19.52179
v 201.18857 154.65875 19.209099
v 201.32329 154.43092 19.000898
v 200.74982 153.60666 18.976038
v 200.97633 153.37764 19.071789
v 201.15784 153.23224 19.314428
v 201.24567 153.20941 19.638943
v 201.21631 153.3153 19.95838
v 201.07762 153.52153 20.187143
v 200.86678 153.77281 20.263939
v 200.64026 154.00185 20.168188
v 200.45876 154.14725 19.925549
v 200.37093 154.17006 19.601034
v 200.40028 154.06418 19.281599
v 200.53896 153.85796 19.052834
v 200.11737 153.00673 19.224415
v 200.36322 152.79112 19.30388
v 200.57591 152.66222 19.530659
v 200.69846 152.65456 19.843985
v 200.69798 152.77016 20.159903
v 200.57466 152.97809 20.393763
v 200.36151 153.2226 20.482903
v 200.11565 153.4382 20.403439
v 199.90295 153.5671 20.17666
v 199.78043 153.57477 19.863335
v 199.78088 153.45917 19.547415
v 199.9042 153.25124 19.313555
v 199.71451 152.40703 19.409676
v 199.93626 152.20274 19.55901
v 200.08409 152.08755 19.838455
v 200.11836 152.09233 20.173134
v 200.02992 152.21579 20.473372
v 199.84244 152.42487 20.658716
v 199.60617 152.66351 20.679506
v 199.38443 152.8678 20.530172
v 199.2366 152.98299 20.250727
v 199.20233 152.97821 19.916048
v 199.29077 152.85475 19.615812
v 199.47824 152.64569 19.430468
v 199.2047 151.81772 19.368
v 199.39662 151.60449 19.543865
v 199.50017 151.48166 19.83956
v 199.4876 151.48213 20.175852
v 199.36229 151.60577 20.462631
v 199.1578 151.81947 20.623056
v 198.92894 152.06595 20.614141
v 198.73701 152.27916 20.438276
v 198.63347 152.402 20.142582
v 198.64604 152.40154 19.80629
v 198.77135 152.27788 19.51951
v 198.97583 152.0642 19.359085
v 198.47858 151.29236 19.359575
v 198.64325 151.03487 19.499971
v 198.75093 150.87302 19.774202
v 198.77281 150.85019 20.108788
v 198.70299 150.97249 20.414078
v 198.56018 151.20715 20.608267
v 198.38268 151.4913 20.639326
v 198.218 151.7488 20.49893
v 198.11032 151.91064 20.224699
v 198.08844 151.93347 19.890114
v 198.15826 151.81117 19.584824
v 198.30107 151.5765 19.390635
v 197.65137 150.83443 19.399137
v 197.75215 150.57379 19.58556
v 197.8279 150.44307 19.88717
v 197.8583 150.47731 20.22315
v 197.83525 150.66734 20.503477
v 197.76488 150.96222 20.653034
v 197.66606 151.28296 20.63175
v 197.56529 151.54361 20.445328
v 197.48953 151.67432 20.143719
v 197.45912 151.64008 19.807737
v 197.4822 151.45006 19.52741
v 197.55255 151.15517 19.377853
v 196.76479 150.69574 19.589626
v 196.92708 150.44955 19.750313
v 197.06798 150.329 20.032421
v 197.14973 150.36638 20.360361
v 197.15042 150.55168 20.646261
v 197.06987 150.83525 20.813515
v 196.92966 151.14111 20.817307
v 196.76736 151.3873 20.65662
v 196.62646 151.50786 20.374512
v 196.54472 151.47047 20.046572
v 196.54402 151.28517 19.76067
v 196.62457 151.0016 19.593416
v 196.24216 150.11409 19.876144
v 196.34344 149.87802 20.093548
v 196.41562 149.7834 20.408497
v 196.43933 149.85555 20.736599
v 196.40825 150.07513 20.98994
v 196.33067 150.38335 21.10064
v 196.22742 150.69757 21.039032
v 196.12613 150.93362 20.821629
v 196.05396 151.02826 20.50668
v 196.03023 150.95612 20.178577
v 196.06133 150.73651 19.925234
v 196.13889 150.42831 19.814537
v 195.39958 150.06903 19.89229
v 195.38297 149.87378 20.165802
v 195.37079 149.84154 20.500496
v 195.36633 149.98094 20.806692
v 195.37079 150.25462 21.002346
v 195.38297 150.58928 21.035032
v 195.39958 150.89522 20.89599
v 195.41621 151.09047 20.622478
v 195.42838 151.12273 20.287785
v 195.43283 150.98332 19.981588
v 195.42838 150.70963 19.785934
v 195.41621 150.37497 19.753248
v 194.55887 150.02792 19.92783
v 194.56049 149.85016 20.2135
v 194.56163 149.83905 20.54978
v 194.56197 149.99757 20.846563
v 194.56142 150.28325 21.02433
v 194.56012 150.61952 21.035444
v 194.55844 150.9163 20.87693
v 194.55682 151.09406 20.591259
v 194.5557 151.10516 20.25498
v 194.55536 150.94666 19.958195
v 194.55591 150.66098 19.78043
v 194.55719 150.32469 19.769314
v 193.71736 149.97249 19.987925
v 193.72014 149.83406 20.29458
v 193.72226 149.86751 20.629372
v 193.72313 150.06386 20.902592
v 193.72253 150.37053 21.041033
v 193.72063 150.70532 21.007599
v 193.71793 150.97853 20.811249
v 193.71513 151.11697 20.504595
v 193.71303 151.08353 20.169804
v 193.71216 150.88716 19.896584
v 193.71275 150.5805 19.758142
v 193.71466 150.24571 19.791574
v 192.8769 149.95901 20.00415
v 192.92195 149.82378 20.308928
v 192.95491 149.86 20.641813
v 192.96695 150.05797 20.913609
v 192.95483 150.36465 21.051489
v 192.92181 150.69786 21.018507
v 192.87674 150.96832 20.823502
v 192.83168 151.10356 20.518724
v 192.79874 151.06735 20.185839
v 192.7867 150.86937 19.914042
v 192.79881 150.5627 19.776163
v 192.83183 150.22948 19.809145
v 192.06328 149.8248 20.169525
v 192.1815 149.70155 20.459429
v 192.26804 149.74654 20.78145
v 192.2997 149.9477 21.049303
v 192.268 150.25111 21.191217
v 192.18144 150.5755 21.169165
v 192.0632 150.83394 20.989058
v 191.94498 150.95718 20.699152
v 191.85844 150.9122 20.37713
v 191.82678 150.71104 20.109278
v 191.85847 150.40762 19.967363
v 191.94504 150.08322 19.989416
v 191.32329 149.56615 20.488132
v 191.37755 149.43933 20.795069
v 191.41653 149.48431 21.126339
v 191.42981 149.68903 21.393183
v 191.41382 149.99863 21.524097
v 191.37283 150.33017 21.484005
v 191.31786 150.59479 21.28365
v 191.2636 150.7216 20.976713
v 191.22461 150.67662 20.645443
v 191.21133 150.4719 20.3786
v 191.22733 150.1623 20.247684
v 191.2683 149.83076 20.287777
v 190.4944 149.6753 20.35674
v 190.4754 149.52397 20.656252
v 190.46007 149.5431 20.991262
v 190.4525 149.72754 21.272009
v 190.45474 150.02788 21.423264
v 190.46617 150.36363 21.4045
v 190.48375 150.64484 21.220741
v 190.50273 150.79616 20.92123
v 190.51807 150.77702 20.58622
v 190.52563 150.59259 20.305473
v 190.5234 150.29225 20.154219
v 190.51196 149.9565 20.172983
v 189.71895 149.58324 20.466644
v 189.73343 149.48877 20.789236
v 189.72522 149.56693 21.116377
v 189.69649 149.79677 21.36041
v 189.65495 150.1167 21.45595
v 189.61174 150.441 21.377394
v 189.57843 150.68277 21.14579
v 189.56393 150.77722 20.8232
v 189.57216 150.69907 20.49606
v 189.60088 150.46922 20.252026
v 189.64241 150.1493 20.156487
v 189.68562 149.825 20.235043
v 189.10252 149.44083 20.48604
v 189.1395 149.37024 20.812925
v 189.09349 149.45273 21.135855
v 188.97684 149.66618 21.368301
v 188.82077 149.95341 21.44798
v 188.66711 150.23746 21.353542
v 188.55705 150.4422 21.11029
v 188.52007 150.51279 20.783405
v 188.56607 150.43031 20.460476
v 188.68274 150.21686 20.22803
v 188.8388 149.92961 20.14835
v 188.99246 149.64557 20.242788
v 188.54381 148.97517 20.386501
v 188.63387 148.86812 20.692497
v 188.61371 148.89278 21.027447
v 188.48874 149.04253 21.3016
v 188.29243 149.27727 21.441498
v 188.0774 149.53407 21.409657
v 187.90125 149.74416 21.214603
v 187.81117 149.85121 20.908607
v 187.83133 149.82655 20.573658
v 187.95631 149.67679 20.299505
v 188.15262 149.44206 20.159607
v 188.36766 149.18524 20.19145
v 187.90886 148.43474 20.477306
v 187.96439 148.36937 20.802658
v 187.90698 148.43661 21.1273
v 187.75203 148.61842 21.364246
v 187.54105 148.86609 21.450006
v 187.33057 149.11325 21.361599
v 187.17699 149.29369 21.122715
v 187.12146 149.35905 20.797363
v 187.17886 149.29181 20.472721
v 187.33382 149.11 20.235775
v 187.5448 148.86234 20.150017
v 187.75528 148.61517 20.238422
v 187.34407 147.87259 20.477299
v 187.40462 147.81186 20.802652
v 187.3422 147.87447 21.127293
v 187.17351 148.04361 21.364235
v 186.94377 148.27399 21.449991
v 186.71452 148.50388 21.36158
v 186.54723 148.67165 21.122694
v 186.48666 148.73238 20.79734
v 186.5491 148.66977 20.472698
v 186.71779 148.50061 20.235756
v 186.94753 148.27023 20.150002
v 187.17676 148.04036 20.238413
v 186.7502 147.27864 20.475086
v 186.81178 147.21713 20.8001
v 186.75012 147.27872 21.125086
v 186.58177 147.44687 21.362967
v 186.35182 147.67656 21.45
v 186.12189 147.90622 21.36287
v 185.95358 148.07433 21.124916
v 185.892 148.13583 20.799904
v 185.95364 148.07425 20.474916
v 186.122 147.9061 20.237036
v 186.35196 147.6764 20.150002
v 186.5819 147.44675 20.237135
v 186.147 146.67615 20.474997
v 186.20734 146.61336 20.799995
v 186.147 146.67615 21.124996
v 185.98215 146.84769 21.362915
v 185.75696 147.08202 21.45
v 185.53177 147.31636 21.362919
v 185.36691 147.4879 21.125004
v 185.30656 147.55069 20.800005
v 185.3669 147.4879 20.475004
v 185.53175 147.31636 20.237085
v 185.75696 147.08203 20.15
v 185.98215 146.84769 20.237082
v 185.48293 146.06532 20.475
v 185.53607 145.99634 20.800001
v 185.48293 146.06532 21.125002
v 185.33769 146.25377 21.362917
v 185.13931 146.5112 21.45
v 184.94093 146.76863 21.362917
v 184.7957 146.95708 21.125
v 184.74255 147.02606 20.8
v 184.7957 146.95708 20.475
v 184.94093 146.76863 20.237083
v 185.13931 146.5112 20.15
v 185.33769 146.25377 20.237083
v 184.72809 145.58192 20.475
v 184.77422 145.50806 20.800001
v 184.72809 145.58192 21.125
v 184.60208 145.78374 21.362917
v 184.42995 146.0594 21.45
v 184.25781 146.33507 21.362917
v 184.13179 146.53687 21.125
v 184.08566 146.61073 20.800001
v 184.13179 146.53687 20.475
v 184.25781 146.33507 20.237083
v 184.42995 146.0594 20.15
v 184.60208 145.78374 20.237083
v 183.90297 145.09056 20.475
v 183.93242 145.0086 20.800001
v 183.90297 145.09056 21.125
v 183.82253 145.31447 21.362917
v 183.71263 145.62033 21.45
v 183.60274 145.92618 21.362917
v 183.5223 146.15009 21.125
v 183.49284 146.23204 20.800001
v 183.5223 146.15009 20.475
v 183.60274 145.92618 20.237083
v 183.71263 145.62033 20.15
v 183.82253 145.31447 20.237083
v 183.06201 144.96983 20.475
v 183.09018 144.88744 20.800001
v 183.06201 144.96983 21.125
v 182.98505 145.19496 21.362917
v 182.8799 145.50249 21.45
v 182.77477 145.81001 21.362917
v 182.6978 146.03513 21.125
v 182.66963 146.11752 20.800001
v 182.6978 146.03513 20.475
v 182.77477 145.81001 20.237083
v 182.8799 145.50249 20.15
v 182.98505 145.19496 20.237083
v 182.43382 144.60011 20.475
v 182.47783 144.52498 20.800001
v 182.43382 144.60011 21.125
v 182.31358 144.80542 21.362917
v 182.14932 145.08585 21.45
v 181.98506 145.36629 21.362917
v 181.86482 145.57158 21.125
v 181.82082 145.64673 20.800001
v 181.86482 145.57158 20.475
v 181.98506 145.36629 20.237083
v 182.14932 145.08585 20.15
v 182.31358 144.80542 20.237083
v 181.60303 144.11722 20.475
v 181.63 144.03442 20.800001
v 181.60303 144.11722 21.125
v 181.5293 144.34343 21.362917
v 181.42859 144.65242 21.45
v 181.32787 144.96143 21.362917
v 181.25414 145.18764 21.125
v 181.22716 145.27043 20.800001
v 181.25414 145.18764 20.475
v 181.32787 144.96143 20.237083
v 181.42859 144.65242 20.15
v 181.5293 144.34343 20.237083
v 180.72577 144.03139 20.475
v 180.74664 143.94684 20.800001
v 180.72577 144.03139 21.125
v 180.66875 144.26236 21.362917
v 180.59087 144.5779 21.45
v 180.51297 144.89342 21.362917
v 180.45596 145.1244 21.125
v 180.43509 145.20895 20.800001
v 180.45596 145.1244 20.475
v 180.51297 144.89342 20.237083
v 180.59087 144.5779 20.15
v 180.66875 144.26236 20.237083
v 180.06898 143.75185 20.475
v 180.10832 143.67415 20.800001
v 180.06898 143.75185 21.125
v 179.9615 143.9641 21.362917
v 179.81468 144.25404 21.45
v 179.66788 144.54399 21.362917
v 179.5604 144.75626 21.125
v 179.52106 144.83394 20.800001
v 179.5604 144.75626 20.475
v 179.66788 144.54399 20.237083
v 179.81468 144.25404 20.15
v 179.9615 143.9641 20.237083
v 179.32811 143.30803 20.475
v 179.36429 143.22882 20.800001
v 179.32811 143.30803 21.125
v 179.22928 143.52446 21.362917
v 179.09427 143.82008 21.45
v 178.95926 144.11572 21.362917
v 178.86043 144.33214 21.125
v 178.82425 144.41135 20.800001
v 178.86043 144.33214 20.475
v 178.95926 144.11572 20.237083
v 179.09427 143.82008 20.15
v 179.22928 143.52446 20.237083
v 178.40562 142.97137 20.547209
v 178.41418 142.92601 20.880491
v 178.39069 143.05048 21.192205
v 178.34143 143.31142 21.39883
v 178.2796 143.63892 21.444998
v 178.22177 143.94522 21.318338
v 178.18344 144.14825 21.052792
v 178.17487 144.19362 20.71951
v 178.19836 144.06915 20.407795
v 178.24763 143.80821 20.20117
v 178.30946 143.48073 20.155003
v 178.3673 143.17442 20.281662
v 177.57922 142.95956 20.477945
v 177.59969 142.87692 20.803553
v 177.58136 142.96408 21.128143
v 177.52916 143.19768 21.36474
v 177.45706 143.5151 21.449947
v 177.38441 143.83134 21.360935
v 177.33066 144.06163 21.121553
v 177.31021 144.14426 20.795944
v 177.32854 144.05711 20.471355
v 177.38074 143.82352 20.234758
v 177.45282 143.50607 20.149551
v 177.52548 143.18985 20.238564
v 176.84955 142.67421 20.433846
v 176.91875 142.58815 20.752916
v 176.92323 142.66347 21.084217
v 176.86183 142.87999 21.338972
v 176.75096 143.17972 21.448921
v 176.62035 143.4823 21.384605
v 176.50499 143.7067 21.163256
v 176.43579 143.79277 20.844185
v 176.4313 143.71744 20.512886
v 176.49272 143.50092 20.25813
v 176.60358 143.2012 20.14818
v 176.73419 142.8986 20.212496
v 176.16142 142.33583 20.740026
v 176.30405 142.36627 21.035257
v 176.34142 142.53471 21.316128
v 176.2635 142.79605 21.507381
v 176.0912 143.08023 21.55777
v 175.87067 143.31113 21.45379
v 175.661 143.42685 21.223309
v 175.51836 143.39642 20.928078
v 175.48099 143.22797 20.647205
v 175.5589 142.96664 20.455954
v 175.7312 142.68246 20.405565
v 175.95174 142.45157 20.509542
v 175.87868 141.85258 21.30711
v 175.97473 141.95265 21.613852
v 175.93909 142.1584 21.877964
v 175.7813 142.41467 22.028679
v 175.54362 142.65282 22.02561
v 175.28978 142.80902 21.869583
v 175.08775 142.84143 21.602402
v 174.9917 142.74135 21.29566
v 175.02734 142.53561 21.031548
v 175.18513 142.27933 20.880833
v 175.42279 142.04118 20.883902
v 175.67665 141.885 21.039928
v 175.11208 141.26378 21.461758
v 175.13809 141.26862 21.79762
v 175.0863 141.42368 22.092136
v 174.97058 141.68742 22.26639
v 174.82193 141.98918 22.27369
v 174.68019 142.24811 22.11208
v 174.58334 142.3948 21.824863
v 174.55733 142.38997 21.489
v 174.60912 142.23491 21.194483
v 174.72484 141.97116 21.02023
v 174.87349 141.66939 21.01293
v 175.01523 141.41048 21.174541
v 174.08305 141.00801 21.39521
v 174.07617 140.99977 21.731688
v 174.05779 141.16037 22.026846
v 174.03285 141.44678 22.2016
v 174.00803 141.78223 22.20912
v 173.98997 142.07686 22.047394
v 173.98354 142.25172 21.759756
v 173.99042 142.25996 21.423279
v 174.0088 142.09937 21.12812
v 174.03374 141.81296 20.953367
v 174.05856 141.4775 20.945847
v 174.07661 141.18286 21.107573
v 173.22125 141.05984 21.562826
v 173.22313 141.1254 21.89277
v 173.21785 141.34705 22.145811
v 173.20682 141.66539 22.254145
v 173.193 141.99515 22.188744
v 173.18008 142.24794 21.96713
v 173.17152 142.35605 21.648691
v 173.16965 142.2905 21.318745
v 173.17493 142.06886 21.065706
v 173.18596 141.7505 20.957373
v 173.19978 141.42075 21.022774
v 173.21269 141.16795 21.244385
v 172.55278 140.94147 21.609524
v 172.52554 141.02943 21.933136
v 172.45601 141.26077 22.16735
v 172.36282 141.57349 22.24941
v 172.27094 141.88379 22.15733
v 172.20499 142.10854 21.91578
v 172.18265 142.1875 21.589481
v 172.20988 142.09953 21.26587
v 172.2794 141.8682 21.031654
v 172.3726 141.55548 20.949594
v 172.46448 141.24518 21.041676
v 172.53043 141.02045 21.283228
v 171.91644 140.6672 21.594383
v 171.87491 140.74043 21.920145
v 171.7584 140.94542 22.16017
v 171.59814 141.22726 22.250143
v 171.43709 141.51042 22.165956
v 171.31836 141.71902 21.930168
v 171.27379 141.79718 21.605955
v 171.31532 141.72395 21.280193
v 171.43182 141.51895 21.040169
v 171.59209 141.23712 20.950195
v 171.75316 140.95396 21.034382
v 171.87187 140.74536 21.27017
v 171.26157 140.18842 21.599333
v 171.21523 140.26173 21.924423
v 171.08833 140.46269 22.162586
v 170.91487 140.73743 22.25001
v 170.74133 141.01233 22.163263
v 170.61423 141.21373 21.925594
v 170.56758 141.28767 21.600685
v 170.6139 141.21434 21.275595
v 170.74081 141.01338 21.037432
v 170.91426 140.73865 20.95001
v 171.0878 140.46375 21.036755
v 171.21492 140.26234 21.274424
v 170.47124 139.75717 21.599955
v 170.43166 139.83472 21.92496
v 170.32353 140.04662 22.162893
v 170.17581 140.3361 22.25
v 170.02808 140.6256 22.16294
v 169.91994 140.83752 21.92504
v 169.88034 140.91512 21.600046
v 169.9199 140.83757 21.27504
v 170.02805 140.62567 21.037107
v 170.17577 140.33618 20.95
v 170.3235 140.04669 21.03706
v 170.43164 139.83476 21.27496
v 169.6673 139.37395 21.6
v 169.63374 139.4543 21.925001
v 169.54207 139.67386 22.162918
v 169.41684 139.97375 22.25
v 169.29161 140.27365 22.162916
v 169.19994 140.49321 21.925
v 169.16638 140.57356 21.6
v 169.19994 140.49321 21.275
v 169.29161 140.27365 21.037083
v 169.41684 139.97375 20.95
v 169.54207 139.67384 21.037085
v 169.63374 139.4543 21.275002
v 168.71184 139.04456 21.6
v 168.70029 139.13087 21.925001
v 168.6687 139.36668 22.162916
v 168.62555 139.68881 22.25
v 168.58241 140.01093 22.162916
v 168.55083 140.24673 21.925001
v 168.53928 140.33305 21.6
v 168.55083 140.24673 21.275
v 168.58241 140.01093 21.037085
v 168.62555 139.68881 20.95
v 168.6687 139.36668 21.037085
v 168.70029 139.13087 21.275
v 167.76442 139.10912 21.535414
v 167.76634 139.16344 21.867458
v 167.77383 139.3764 22.127838
v 167.78491 139.69095 22.246784
v 167.79659 140.02278 22.192425
v 167.80574 140.283 21.979324
v 167.80994 140.40187 21.664587
v 167.80801 140.34755 21.332542
v 167.80052 140.13458 21.072163
v 167.78944 139.82004 20.953217
v 167.77777 139.4882 21.007576
v 167.7686 139.22798 21.220675
v 166.95103 139.13844 21.374157
v 166.94984 139.10716 21.709166
v 166.94768 139.24759 22.014923
v 166.9451 139.52206 22.2095
v 166.94283 139.85707 22.240759
v 166.94144 140.16283 22.100327
v 166.94133 140.3574 21.82583
v 166.94252 140.38869 21.490822
v 166.94469 140.24826 21.185066
v 166.94727 139.97377 20.99049
v 166.94955 139.63878 20.95923
v 166.95093 139.33302 21.09966
v 166.14331 139.10286 21.497805
v 166.12216 139.14017 21.831352
v 166.09648 139.33946 22.101164
v 166.07312 139.64732 22.234943
v 166.05836 139.98128 22.196846
v 166.05615 140.25185 21.997078
v 166.06708 140.3865 21.689169
v 166.08823 140.3492 21.355621
v 166.1139 140.1499 21.08581
v 166.13727 139.84204 20.95203
v 166.15202 139.50809 20.990128
v 166.15424 139.23752 21.189896
v 165.52278 139.0914 21.36986
v 165.44208 139.0514 21.67762
v 165.31606 139.17526 21.947527
v 165.17848 139.42978 22.107262
v 165.06622 139.74677 22.114025
v 165.00935 140.04129 21.966
v 165.02312 140.23442 21.702854
v 165.10382 140.27441 21.395094
v 165.22984 140.15056 21.125187
v 165.36742 139.89604 20.965452
v 165.47968 139.57906 20.958689
v 165.53654 139.28453 21.106714
v 165.03384 138.76862 20.986418
v 164.9964 138.71562 21.318289
v 164.86124 138.80261 21.612162
v 164.66457 139.00624 21.789295
v 164.45908 139.27196 21.802225
v 164.29984 139.52856 21.647488
v 164.2295 139.7073 21.366545
v 164.26694 139.7603 21.034674
v 164.4021 139.67332 20.7408
v 164.59877 139.46968 20.563667
v 164.80426 139.20396 20.550737
v 164.96352 138.94736 20.705475
v 164.35611 138.16374 21.11042
v 164.33908 138.20045 21.444775
v 164.22894 138.36937 21.714445
v 164.05519 138.62523 21.847176
v 163.86438 138.89948 21.8074
v 163.70766 139.11864 21.605776
v 163.627 139.22397 21.296328
v 163.64401 139.18726 20.961973
v 163.75417 139.01834 20.6923
v 163.92792 138.76248 20.559572
v 164.11873 138.48824 20.599348
v 164.27545 138.26909 20.800972
v 163.52782 137.70175 21.112226
v 163.49464 137.73419 21.44458
v 163.39757 137.91447 21.709114
v 163.26257 138.19429 21.834944
v 163.12584 138.49867 21.788357
v 163.02402 138.74605 21.581833
v 162.98436 138.87013 21.270712
v 163.01753 138.83769 20.938358
v 163.11461 138.65741 20.673826
v 163.2496 138.37758 20.547995
v 163.38634 138.07321 20.594584
v 163.48816 137.82584 20.801107
v 162.75452 137.44063 20.98328
v 162.68091 137.40265 21.296549
v 162.55072 137.52429 21.56912
v 162.39883 137.77295 21.727962
v 162.26595 138.08202 21.730513
v 162.18767 138.36864 21.576088
v 162.18497 138.55606 21.306067
v 162.25858 138.59402 20.992798
v 162.38876 138.47238 20.720226
v 162.54065 138.22372 20.561384
v 162.67354 137.91467 20.558834
v 162.75182 137.62804 20.713259
v 162.15433 137.16869 20.620817
v 162.11101 137.11583 20.944288
v 161.9776 137.20796 21.23095
v 161.78987 137.42038 21.403992
v 161.5981 137.6962 21.417048
v 161.45367 137.96147 21.266619
v 161.39531 138.14516 20.993013
v 161.43863 138.19803 20.669542
v 161.57204 138.1059 20.382881
v 161.75978 137.89346 20.209837
v 161.95155 137.61766 20.196781
v 162.09596 137.35237 20.34721
v 161.56163 136.6785 20.532167
v 161.58707 136.62685 20.86379
v 161.49411 136.70181 21.178232
v 161.3077 136.8833 21.391235
v 161.07773 137.1227 21.445728
v 160.86586 137.35585 21.327108
v 160.72885 137.52028 21.06716
v 160.70341 137.57193 20.735537
v 160.79637 137.49696 20.421095
v 160.98279 137.31548 20.208092
v 161.21275 137.07608 20.153599
v 161.42462 136.84293 20.272219
v 161.03313 136.18939 20.39677
v 161.0178 136.04842 20.701838
v 160.8789 136.03015 21.007801
v 160.65364 136.1395 21.23268
v 160.40236 136.34715 21.316214
v 160.19241 136.59749 21.236025
v 160.08003 136.82341 21.013596
v 160.09535 136.9644 20.708529
v 160.23425 136.98267 20.402565
v 160.45952 136.8733 20.177687
v 160.71078 136.66565 20.09415
v 160.92075 136.41531 20.174341
v 160.6005 135.75359 19.988907
v 160.51865 135.54948 20.243572
v 160.3138 135.46869 20.497965
v 160.04083 135.53287 20.683926
v 159.7729 135.72481 20.751621
v 159.5818 135.99307 20.682917
v 159.51874 136.26581 20.496218
v 159.60059 136.4699 20.241554
v 159.80544 136.55069 19.98716
v 160.0784 136.48651 19.8012
v 160.34631 136.29457 19.733503
v 160.53743 136.0263 19.802208
v 160.17876 135.33258 19.419365
v 160.08827 135.11903 19.663118
v 159.87465 135.02864 19.906843
v 159.59511 135.08565 20.085238
v 159.32458 135.27477 20.1505
v 159.13554 135.54532 20.085142
v 159.07864 135.82481 19.906677
v 159.16913 136.03836 19.662926
v 159.38277 136.12875 19.419199
v 159.6623 136.07175 19.240805
v 159.93282 135.88263 19.175543
v 160.12186 135.61208 19.240902
v 159.68663 134.84055 18.853823
v 159.6279 134.65866 19.13073
v 159.44601 134.59993 19.407637
v 159.18971 134.68008 19.61035
v 158.92767 134.87766 19.68455
v 158.73009 135.13971 19.610355
v 158.64993 135.39601 19.407648
v 158.70865 135.5779 19.130741
v 158.89053 135.63663 18.853832
v 159.14684 135.55647 18.65112
v 159.40889 135.35889 18.57692
v 159.60646 135.09685 18.651114
v 159.08234 134.27179 18.44223
v 159.0929 134.12608 18.745333
v 158.97794 134.10054 19.060513
v 158.76825 134.20197 19.303318
v 158.52003 134.4032 19.408691
v 158.2998 134.65031 19.348394
v 158.16655 134.8771 19.138586
v 158.15599 135.0228 18.835485
v 158.27097 135.04836 18.520306
v 158.48064 134.94693 18.277498
v 158.72885 134.7457 18.172127
v 158.9491 134.49858 18.232422
v 158.51404 133.82542 18.213638
v 158.53772 133.60413 18.466612
v 158.4283 133.48648 18.76161
v 158.21507 133.50401 19.019588
v 157.95518 133.652 19.171423
v 157.71826 133.89081 19.176428
v 157.56781 134.15643 19.033262
v 157.54413 134.37773 18.780289
v 157.65356 134.49536 18.48529
v 157.86679 134.47784 18.227312
v 158.12668 134.32986 18.07548
v 158.36359 134.09105 18.070475
v 158.13423 133.38155 17.727833
v 158.07715 133.14809 17.969687
v 157.8952 133.03378 18.230947
v 157.63718 133.06926 18.44161
v 157.37218 133.24501 18.545227
v 157.17123 133.51395 18.514036
v 157.08818 133.804 18.356392
v 157.14528 134.03746 18.114536
v 157.32721 134.15176 17.853275
v 157.58525 134.11629 17.642612
v 157.85023 133.94054 17.538996
v 158.05118 133.6716 17.570189
v 157.47305 132.82803 17.208147
v 157.44106 132.64902 17.493708
v 157.30466 132.6077 17.80031
v 157.1004 132.71516 18.045801
v 156.88303 132.94261 18.1644
v 156.71077 133.2291 18.12433
v 156.62979 133.49785 17.936327
v 156.66177 133.67686 17.650768
v 156.79817 133.71817 17.344166
v 157.00243 133.6107 17.098675
v 157.2198 133.38326 16.980076
v 157.39206 133.09679 17.020145
v 156.68394 132.42488 16.872433
v 156.68602 132.22119 17.152292
v 156.59924 132.1583 17.47565
v 156.44688 132.25307 17.755863
v 156.26974 132.48009 17.917847
v 156.11531 132.77853 17.918198
v 156.02495 133.06845 17.756823
v 156.02287 133.27214 17.476961
v 156.10963 133.33502 17.153605
v 156.26201 133.24026 16.873392
v 156.43915 133.01323 16.711409
v 156.59358 132.71478 16.711058
v 156.04802 132.22147 16.592474
v 156.02548 131.98271 16.834103
v 155.89633 131.87073 17.12802
v 155.69514 131.91553 17.39547
v 155.47583 132.10509 17.564789
v 155.29718 132.38863 17.590609
v 155.20703 132.69016 17.466011
v 155.22955 132.92891 17.224382
v 155.35872 133.0409 16.930466
v 155.5599 132.9961 16.663015
v 155.7792 132.80653 16.493696
v 155.95787 132.523 16.467876
v 155.58215 131.84811 16.133919
v 155.55257 131.60458 16.36833
v 155.4035 131.47977 16.645971
v 155.1749 131.50713 16.892447
v 154.92802 131.6793 17.041714
v 154.72902 131.9502 17.05378
v 154.63123 132.2472 16.925407
v 154.66081 132.49072 16.690996
v 154.80988 132.61554 16.413357
v 155.03848 132.5882 16.16688
v 155.28535 132.416 16.017612
v 155.48436 132.14513 16.005548
v 154.77795 131.50308 15.584175
v 154.80354 131.23311 15.800272
v 154.74706 131.0827 16.102089
v 154.62361 131.09216 16.408756
v 154.4663 131.25894 16.638102
v 154.31726 131.53836 16.728672
v 154.21645 131.85555 16.656199
v 154.19086 132.12552 16.440102
v 154.24736 132.27592 16.138285
v 154.3708 132.26646 15.831617
v 154.5281 132.09969 15.602272
v 154.67714 131.82027 15.511703
v 153.7614 131.38625 15.350174
v 153.8685 131.10864 15.507864
v 153.92499 130.9383 15.791851
v 153.91573 130.92087 16.126043
v 153.8432 131.06102 16.420893
v 153.72685 131.32121 16.597393
v 153.59784 131.6317 16.608255
v 153.49075 131.90932 16.450565
v 153.43427 132.07967 16.166576
v 153.44353 132.09709 15.832385
v 153.51605 131.95692 15.537537
v 153.6324 131.69675 15.361034
v 153.08015 130.81624 15.402542
v 153.19975 130.58038 15.610475
v 153.25922 130.47038 15.922688
v 153.2426 130.51569 16.255526
v 153.15437 130.70416 16.519804
v 153.01816 130.9853 16.644709
v 152.87047 131.2838 16.596773
v 152.75087 131.51964 16.388842
v 152.6914 131.62964 16.076628
v 152.70801 131.58434 15.743791
v 152.79625 131.39587 15.479513
v 152.93245 131.11472 15.354608
v 152.33324 130.54095 15.411769
v 152.47466 130.32614 15.628709
v 152.53754 130.23074 15.945178
v 152.50507 130.28033 16.276377
v 152.38593 130.46164 16.533562
v 152.21204 130.72606 16.647821
v 152.02998 131.00275 16.58854
v 151.88858 131.21756 16.3716
v 151.82568 131.31296 16.055132
v 151.85817 131.26335 15.723932
v 151.97731 131.08206 15.466746
v 152.1512 130.81764 15.352487
v 151.80426 129.98209 15.403201
v 151.99135 129.79575 15.611659
v 152.07677 129.70517 15.924215
v 152.03764 129.73463 16.257122
v 151.88445 129.87624 16.521175
v 151.65823 130.09204 16.645626
v 151.4196 130.32422 16.597122
v 151.23251 130.51056 16.388666
v 151.1471 130.60114 16.076109
v 151.18622 130.57167 15.743202
v 151.33942 130.43007 15.479148
v 151.56564 130.21426 15.354699
v 151.3239 129.39702 15.423799
v 151.45547 129.20016 15.663009
v 151.46835 129.10077 15.9842615
v 151.35912 129.12549 16.301477
v 151.15701 129.2677 16.52966
v 150.91621 129.48929 16.607664
v 150.70122 129.73088 16.514593
v 150.56966 129.92775 16.275383
v 150.55676 130.02713 15.95413
v 150.666 130.00241 15.636915
v 150.8681 129.8602 15.408733
v 151.10892 129.63861 15.330728
v 150.82407 128.91643 15.164186
v 150.9327 128.68773 15.385732
v 150.91263 128.5433 15.688945
v 150.76923 128.52187 15.992579
v 150.54091 128.62915 16.215277
v 150.28886 128.8364 16.297367
v 150.08063 129.08809 16.216852
v 149.97198 129.31679 15.995306
v 149.99205 129.46121 15.692092
v 150.13545 129.48265 15.388457
v 150.36377 129.37537 15.165759
v 150.61581 129.16812 15.083671
v 150.35538 128.44554 14.900321
v 150.42958 128.1834 15.09776
v 150.36275 127.99356 15.367402
v 150.17279 127.92691 15.636996
v 149.91061 128.0013 15.834305
v 149.64644 128.1968 15.906459
v 149.45108 128.46101 15.834126
v 149.37688 128.72316 15.636687
v 149.44371 128.913 15.367045
v 149.63367 128.97964 15.097451
v 149.89586 128.90526 14.900143
v 150.16002 128.70976 14.827988
v 149.9857 128.07562 14.357201
v 150.03929 127.79294 14.531628
v 149.94434 127.57508 14.7698
v 149.72626 127.48042 15.0079
v 149.4435 127.534325 15.18213
v 149.17184 127.72235 15.245804
v 148.98405 127.99411 15.18186
v 148.93047 128.2768 15.007434
v 149.02544 128.49466 14.769261
v 149.2435 128.58932 14.531161
v 149.52626 128.53542 14.356932
v 149.79791 128.3474 14.293258
v 149.52019 127.61062 13.794739
v 149.57945 127.3334 13.9759655
v 149.49216 127.122925 14.223537
v 149.28172 127.0356 14.471118
v 149.0045 127.094826 14.652369
v 148.73479 127.28473 14.718722
v 148.54486 127.55443 14.652401
v 148.4856 127.83165 14.471174
v 148.57289 128.04213 14.223602
v 148.78334 128.12944 13.976022
v 149.06055 128.07022 13.794771
v 149.33026 127.88032 13.728417
v 149.05168 127.14206 13.234032
v 149.11719 126.87111 13.422449
v 149.03845 126.66921 13.679833
v 148.83655 126.59047 13.937218
v 148.5656 126.65598 14.125636
v 148.29819 126.84819 14.194602
v 148.10599 127.1156 14.125637
v 148.04047 127.38655 13.93722
v 148.11922 127.58845 13.679835
v 148.3211 127.66719 13.422451
v 148.59206 127.60168 13.234033
v 148.85947 127.40947 13.165067
v 148.52126 126.61164 12.710812
v 148.60503 126.35893 12.916564
v 148.55121 126.18197 13.197628
v 148.37425 126.12816 13.478691
v 148.12155 126.21192 13.684444
v 147.86082 126.41081 13.759755
v 147.66193 126.67154 13.684445
v 147.57816 126.92425 13.478693
v 147.63197 127.10121 13.19763
v 147.80893 127.15502 12.916566
v 148.06163 127.07126 12.710813
v 148.32236 126.87237 12.635502
v 147.98431 126.07469 12.35209
v 148.06776 125.82168 12.557586
v 148.01353 125.64429 12.838297
v 147.83614 125.59005 13.119009
v 147.58311 125.6735 13.324505
v 147.32228 125.87228 13.399721
v 147.1235 126.13312 13.324505
v 147.04005 126.38613 13.119009
v 147.09428 126.56353 12.838297
v 147.27168 126.61776 12.557586
v 147.52469 126.53431 12.35209
v 147.78554 126.33553 12.276874
v 147.47783 125.56821 11.850974
v 147.57004 125.32395 12.063211
v 147.52776 125.15852 12.353132
v 147.36234 125.11624 12.643054
v 147.11807 125.20845 12.85529
v 146.86043 125.41043 12.932975
v 146.65845 125.66807 12.85529
v 146.56624 125.91233 12.643054
v 146.60852 126.07776 12.353132
v 146.77396 126.12003 12.063211
v 147.0182 126.027824 11.850974
v 147.27585 125.82584 11.77329
v 146.78064 125.00503 11.500034
v 146.937 124.77518 11.689597
v 146.97736 124.62009 11.985443
v 146.89095 124.581314 12.308302
v 146.7009 124.669235 12.571662
v 146.45815 124.86031 12.704958
v 146.22772 125.10333 12.672472
v 146.07138 125.33318 12.482909
v 146.031 125.48827 12.187062
v 146.11742 125.52705 11.864204
v 146.30746 125.43912 11.600844
v 146.55022 125.24805 11.467548
v 146.12904 124.551735 11.296778
v 146.31717 124.301735 11.421217
v 146.39963 124.09759 11.675883
v 146.35434 123.99399 11.992539
v 146.19342 124.01869 12.286337
v 145.96 124.165085 12.478555
v 145.71663 124.39394 12.517686
v 145.5285 124.643936 12.393248
v 145.44604 124.84808 12.138581
v 145.49135 124.95168 11.821925
v 145.65225 124.92698 11.528127
v 145.88567 124.78059 11.33591
v 145.63538 124.05576 10.977648
v 145.79887 123.786575 11.094832
v 145.8479 123.55895 11.33444
v 145.76929 123.433876 11.632268
v 145.58414 123.44487 11.908513
v 145.34203 123.58898 12.089156
v 145.10785 123.82761 12.125793
v 144.94435 124.096794 12.00861
v 144.89534 124.32442 11.769002
v 144.97394 124.44949 11.471174
v 145.1591 124.4385 11.194929
v 145.4012 124.29439 11.014286
v 145.07927 123.52651 10.678476
v 145.20403 123.24392 10.8258505
v 145.21564 123.02085 11.082604
v 145.11096 122.91708 11.379942
v 144.91808 122.96041 11.638191
v 144.68866 123.13924 11.788156
v 144.48418 123.40563 11.789651
v 144.3594 123.688225 11.642278
v 144.34781 123.91129 11.385524
v 144.45247 124.01506 11.088185
v 144.64536 123.97173 10.829936
v 144.87479 123.79291 10.679972
v 144.46194 122.95286 10.273626
v 144.56767 122.709404 10.478172
v 144.55989 122.55878 10.775875
v 144.44067 122.54133 11.0869665
v 144.24196 122.66174 11.328089
v 144.01701 122.88775 11.434634
v 143.8261 123.1588 11.378054
v 143.72037 123.40225 11.173508
v 143.72816 123.55288 10.875805
v 143.84738 123.57032 10.5647135
v 144.04608 123.449905 10.32359
v 144.27103 123.2239 10.217046
v 143.8139 122.42769 10.082926
v 143.92435 122.16054 10.252153
v 143.93364 121.98045 10.528191
v 143.83928 121.935684 10.837074
v 143.66656 122.03823 11.096038
v 143.46176 122.26061 11.235694
v 143.27974 122.54324 11.21862
v 143.1693 122.810394 11.049393
v 143.16 122.99048 10.7733555
v 143.25436 123.03525 10.464473
v 143.4271 122.9327 10.205508
v 143.6319 122.71032 10.065852
v 143.11293 122.072914 9.7351265
v 143.10295 121.77396 9.876185
v 143.0224 121.58661 10.1308155
v 142.89288 121.56107 10.430789
v 142.74908 121.704185 10.695728
v 142.62956 121.977615 10.854643
v 142.56631 122.308075 10.864952
v 142.5763 122.60704 10.723894
v 142.65683 122.79439 10.469264
v 142.78636 122.81992 10.169291
v 142.93015 122.6768 9.904351
v 143.04968 122.40338 9.745436
v 142.18718 122.22152 9.388868
v 142.16977 121.89399 9.463956
v 142.12148 121.64883 9.689339
v 142.05524 121.551735 10.004624
v 141.9888 121.628716 10.325334
v 141.93996 121.85915 10.565532
v 141.92181 122.181305 10.660859
v 141.93922 122.508835 10.585772
v 141.98752 122.754 10.36039
v 142.05376 122.85109 10.045103
v 142.1202 122.7741 9.724394
v 142.16904 122.54366 9.484196
v 141.22261 122.25366 9.339565
v 141.22209 121.922516 9.3991585
v 141.21948 121.66553 9.616325
v 141.21548 121.55156 9.932877
v 141.21117 121.611145 10.263993
v 141.2077 121.82832 10.520952
v 141.20601 122.1449 10.634901
v 141.20653 122.47604 10.575308
v 141.20914 122.73303 10.358141
v 141.21313 122.847 10.04159
v 141.21745 122.787415 9.710473
v 141.22092 122.57024 9.453514
v 140.36836 122.32983 9.366203
v 140.36934 121.99399 9.3867035
v 140.3714 121.713394 9.572364
v 140.37402 121.56324 9.873435
v 140.37648 121.583755 10.209246
v 140.37811 121.76944 10.489817
v 140.37851 122.07053 10.639968
v 140.37753 122.40637 10.619468
v 140.37546 122.686966 10.433807
v 140.37285 122.83712 10.132736
v 140.37039 122.816605 9.796926
v 140.36874 122.63092 9.516355
v 139.53392 122.18812 9.349822
v 139.54922 121.86445 9.44046
v 139.56004 121.6294 9.680967
v 139.56346 121.54595 10.006901
v 139.55856 121.63646 10.330925
v 139.54666 121.87668 10.566219
v 139.53094 122.20223 10.649737
v 139.51562 122.525894 10.559098
v 139.5048 122.76095 10.318591
v 139.5014 122.84439 9.992659
v 139.5063 122.75388 9.668633
v 139.5182 122.51367 9.433339
v 138.69408 122.12266 9.350086
v 138.76488 121.80508 9.435758
v 138.81688 121.57185 9.672639
v 138.83618 121.48549 9.997257
v 138.81758 121.56912 10.322633
v 138.76608 121.80033 10.56158
v 138.69547 122.11718 10.650074
v 138.62468 122.43476 10.564402
v 138.57266 122.66798 10.32752
v 138.55338 122.75434 10.002902
v 138.57198 122.670715 9.677526
v 138.62347 122.4395 9.43858
v 137.90453 121.832146 9.349994
v 137.98798 121.518074 9.437173
v 138.04906 121.2882 9.675159
v 138.07138 121.204124 10.000185
v 138.04898 121.288376 10.325159
v 137.98784 121.51838 10.563005
v 137.90437 121.832504 10.649993
v 137.82092 122.146576 10.562814
v 137.75984 122.37645 10.324827
v 137.73752 122.460526 9.999802
v 137.75992 122.376274 9.674828
v 137.82104 122.14627 9.436981
v 137.0756 121.68967 9.350003
v 137.21025 121.393875 9.43708
v 137.30884 121.17734 9.674993
v 137.34491 121.098076 9.999991
v 137.30884 121.17733 10.324993
v 137.21027 121.39386 10.562914
v 137.07562 121.68965 10.650003
v 136.94096 121.98544 10.562925
v 136.84239 122.20199 10.325013
v 136.8063 122.28125 10.000014
v 136.84238 122.201996 9.675014
v 136.94095 121.985466 9.437092
v 136.4237 121.1583 9.349999
v 136.64194 120.91747 9.437059
v 136.80171 120.74116 9.674958
v 136.8602 120.67661 9.999952
v 136.80174 120.74113 10.324959
v 136.642 120.91741 10.562893
v 136.42377 121.15823 10.65
v 136.20552 121.39906 10.562941
v 136.04575 121.57537 10.325041
v 135.98726 121.63992 10.000048
v 136.04572 121.57541 9.675041
v 136.20547 121.399124 9.437107
v 135.8309 120.56171 9.35
v 136.04314 120.31558 9.437084
v 136.19852 120.13541 9.675
v 136.25539 120.06945 10.000001
v 136.19852 120.13541 10.325001
v 136.04314 120.31558 10.562917
v 135.8309 120.561714 10.650001
v 135.61867 120.80784 10.562917
v 135.46329 120.988014 10.325
v 135.40642 121.05397 10.0
v 135.46329 120.988014 9.675
v 135.61867 120.80784 9.437083
v 135.15366 120.06306 9.35
v 135.30634 119.77616 9.437083
v 135.4181 119.56613 9.675
v 135.45903 119.48926 10.0
v 135.4181 119.56613 10.325
v 135.30634 119.77616 10.562917
v 135.15366 120.06306 10.650001
v 135.00096 120.34996 10.562917
v 134.88919 120.55998 10.325
v 134.84827 120.636856 10.0
v 134.88919 120.55998 9.675
v 135.00096 120.34996 9.437083
v 134.36176 119.77982 9.35
v 134.48805 119.48038 9.437083
v 134.58052 119.26116 9.675
v 134.61436 119.18092 10.0
v 134.58052 119.26116 10.325
v 134.48805 119.48038 10.562917
v 134.36176 119.77982 10.650001
v 134.23544 120.07928 10.562917
v 134.14297 120.29849 10.325
v 134.10913 120.37873 10.0
v 134.14297 120.29849 9.675
v 134.23544 120.07928 9.437083
v 133.60622 119.41036 9.35
v 133.79541 119.1461 9.437083
v 133.93391 118.95265 9.675
v 133.9846 118.88184 10.0
v 133.93391 118.95265 10.325
v 133.79541 119.1461 10.562917
v 133.60622 119.41036 10.650001
v 133.41704 119.67462 10.562917
v 133.27853 119.86807 10.325
v 133.22784 119.93888 10.0
v 133.27853 119.86807 9.675
v 133.41704 119.67462 9.437083
v 133.01299 118.81421 9.35
v 133.18787 118.540276 9.437083
v 133.3159 118.33974 9.675
v 133.36276 118.26634 10.0
v 133.3159 118.33974 10.325
v 133.18787 118.540276 10.562917
v 133.01299 118.81421 10.650001
v 132.8381 119.08814 10.562917
v 132.71008 119.28868 10.325
v 132.66322 119.36208 10.0
v 132.71008 119.28868 9.675
v 132.8381 119.08814 9.437083
v 132.22252 118.52699 9.35
v 132.3361 118.22249 9.437083
v 132.41927 117.99957 9.675
v 132.44969 117.917984 10.0
v 132.41927 117.99957 10.325
v 132.3361 118.22249 10.562917
v 132.22252 118.52699 10.650001
v 132.10895 118.8315 10.562917
v 132.02579 119.05441 10.325
v 131.99536 119.136 10.0
v 132.02579 119.05441 9.675
v 132.10895 118.8315 9.437083
v 131.43707 118.226364 9.35
v 131.55293 117.92272 9.437083
v 131.63777 117.70044 9.675
v 131.66881 117.61908 10.0
v 131.63777 117.70044 10.325
v 131.55293 117.92272 10.562917
v 131.43707 118.226364 10.650001
v 131.3212 118.53001 10.562917
v 131.23636 118.75229 10.325
v 131.20532 118.83365 10.0
v 131.23636 118.75229 9.675
v 131.3212 118.53001 9.437083
v 130.65102 117.927284 9.35
v 130.71298 117.608246 9.437083
v 130.75835 117.37469 9.675
v 130.77495 117.28921 10.0
v 130.75835 117.37469 10.325
v 130.71298 117.608246 10.562917
v 130.65102 117.927284 10.650001
v 130.58905 118.246315 10.562917
v 130.54369 118.47987 10.325
v 130.52708 118.56535 10.0
v 130.54369 118.47987 9.675
v 130.58905 118.246315 9.437083
v 129.81017 117.910385 9.35
v 129.90349 117.59907 9.437083
v 129.9718 117.37117 9.675
v 129.99681 117.28776 10.0
v 129.9718 117.37117 10.325
v 129.90349 117.59907 10.562917
v 129.81017 117.910385 10.650001
v 129.71684 118.221695 10.562917
v 129.64851 118.44959 10.325
v 129.6235 118.533005 10.0
v 129.64851 118.44959 9.675
v 129.71684 118.221695 9.437083
v 129.09868 117.46192 9.35
v 129.30957 117.21464 9.437083
v 129.46394 117.033615 9.675
v 129.52045 116.967354 10.0
v 129.46394 117.033615 10.325
v 129.30957 117.21464 10.562917
v 129.09868 117.46192 10.650001
v 128.88779 117.70921 10.562917
v 128.7334 117.890236 10.325
v 128.6769 117.9565 10.0
v 128.7334 117.890236 9.675
v 128.88779 117.70921 9.437083
v 128.54352 116.83016 9.35
v 128.77458 116.60162 9.437083
v 128.94374 116.43432 9.675
v 129.00565 116.37308 10.0
v 128.94374 116.43432 10.325
v 128.77458 116.60162 10.562917
v 128.54352 116.83016 10.650001
v 128.31244 117.05871 10.562917
v 128.1433 117.22601 10.325
v 128.08138 117.287254 10.0
v 128.1433 117.22601 9.675
v 128.31244 117.05871 9.437083
v 127.91789 116.2681 9.35
v 128.11475 116.0095 9.437083
v 128.25887 115.8202 9.675
v 128.31161 115.75091 10.0
v 128.25887 115.8202 10.325
v 128.11475 116.0095 10.562917
v 127.91789 116.2681 10.650001
v 127.72103 116.52669 10.562917
v 127.57692 116.71599 10.325
v 127.52417 116.78528 10.0
v 127.57692 116.71599 9.675
v 127.72103 116.52669 9.437083
v 127.20957 115.81466 9.35
v 127.40038 115.551575 9.437083
v 127.54007 115.35898 9.675
v 127.591194 115.28848 10.0
v 127.54007 115.35898 10.325
v 127.40038 115.551575 10.562917
v 127.20957 115.81466 10.650001
v 127.01875 116.07774 10.562917
v 126.87907 116.27034 10.325
v 126.82794 116.340836 10.0
v 126.87907 116.27034 9.675
v 127.01875 116.07774 9.437083
v 126.55856 115.282196 9.35
v 126.71967 114.99994 9.437083
v 126.83761 114.79331 9.675
v 126.880775 114.71768 10.0
v 126.83761 114.79331 10.325
v 126.71967 114.99994 10.562917
v 126.55856 115.282196 10.650001
v 126.39745 115.56445 10.562917
v 126.27952 115.77108 10.325
v 126.23635 115.84671 10.0
v 126.27952 115.77108 9.675
v 126.39745 115.56445 9.437083
v 125.76903 114.99243 9.35
v 125.84786 114.67713 9.437083
v 125.90556 114.44632 9.675
v 125.92669 114.36184 10.0
v 125.90556 114.44632 10.325
v 125.84786 114.67713 10.562917
v 125.76903 114.99243 10.650001
v 125.6902 115.307724 10.562917
v 125.6325 115.538536 10.325
v 125.611374 115.62302 10.0
v 125.6325 115.538536 9.675
v 125.6902 115.307724 9.437083
v 124.93603 114.87653 9.35
v 125.048035 114.57145 9.437083
v 125.13003 114.34811 9.675
v 125.160034 114.26636 10.0
v 125.13003 114.34811 10.325
v 125.048035 114.57145 10.562917
v 124.93603 114.87653 10.650001
v 124.82403 115.181625 10.562917
v 124.742035 115.40497 10.325
v 124.71202 115.48672 10.0
v 124.742035 115.40497 9.675
v 124.82403 115.181625 9.437083
v 124.22591 114.42593 9.35
v 124.323296 114.11586 9.437083
v 124.39459 113.88888 9.675
v 124.420685 113.80579 10.0
v 124.39459 113.88888 10.325
v 124.323296 114.11586 10.562917
v 124.22591 114.42593 10.650001
v 124.12852 114.735985 10.562917
v 124.05722 114.96297 10.325
v 124.03113 115.04605 10.0
v 124.05722 114.96297 9.675
v 124.12852 114.735985 9.437083
v 123.385666 114.38957 9.35
v 123.39033 114.064606 9.437083
v 123.393745 113.82671 9.675
v 123.395 113.73964 10.0
v 123.393745 113.82671 10.325
v 123.39033 114.064606 10.562917
v 123.385666 114.38957 10.650001
v 123.381004 114.71454 10.562917
v 123.37759 114.95243 10.325
v 123.376335 115.039505 10.0
v 123.37759 114.95243 9.675
v 123.381004 114.71454 9.437083
v 122.54473 114.401794 9.35
v 122.545334 114.07679 9.437083
v 122.54578 113.838875 9.675
v 122.54594 113.75179 10.0
v 122.54578 113.838875 10.325
v 122.545334 114.07679 10.562917
v 122.54473 114.401794 10.650001
v 122.54413 114.72679 10.562917
v 122.54368 114.96471 10.325
v 122.54352 115.05179 10.0
v 122.54368 114.96471 9.675
v 122.54413 114.72679 9.437083
v 121.70384 114.386444 9.35
v 121.74724 114.064354 9.437083
v 121.77901 113.82857 9.675
v 121.790634 113.74226 10.0
v 121.77901 113.82857 10.325
v 121.74724 114.064354 10.562917
v 121.70384 114.386444 10.650001
v 121.660446 114.708534 10.562917
v 121.62868 114.94432 10.325
v 121.61705 115.030624 10.0
v 121.62868 114.94432 9.675
v 121.660446 114.708534 9.437083
v 120.88888 114.178696 9.35
v 121.0576 113.900925 9.437083
v 121.18112 113.69758 9.675
v 121.226326 113.623146 10.0
v 121.18112 113.69758 10.325
v 121.0576 113.900925 10.562917
v 120.88888 114.178696 10.650001
v 120.72015 114.45647 10.562917
v 120.59664 114.659805 10.325
v 120.55143 114.73424 10.0
v 120.59664 114.659805 9.675
v 120.72015 114.45647 9.437083
v 120.32885 113.55125 9.35
v 120.523056 113.29065 9.437083
v 120.66523 113.099884 9.675
v 120.71727 113.03006 10.0
v 120.66523 113.099884 10.325
v 120.523056 113.29065 10.562917
v 120.32885 113.55125 10.650001
v 120.13464 113.81184 10.562917
v 119.99247 114.0026 10.325
v 119.94043 114.072426 10.0
v 119.99247 114.0026 9.675
v 120.13464 113.81184 9.437083
v 119.567505 113.193924 9.35
v 119.70248 112.89828 9.437083
v 119.801285 112.68185 9.675
v 119.83745 112.60263 10.0
v 119.801285 112.68185 10.325
v 119.70248 112.89828 10.562917
v 119.567505 113.193924 10.650001
v 119.43253 113.48957 10.562917
v 119.333725 113.706 10.325
v 119.297554 113.78522 10.0
v 119.333725 113.706 9.675
v 119.43253 113.48957 9.437083
v 118.8329 112.72715 9.363157
v 118.91177 112.436676 9.513538
v 118.96037 112.25769 9.794267
v 118.96568 112.23814 10.130121
v 118.92628 112.38326 10.431109
v 118.852715 112.65418 10.616583
v 118.7647 112.978294 10.636843
v 118.68583 113.26877 10.486462
v 118.63722 113.44776 10.205733
v 118.63191 113.46731 9.86988
v 118.67132 113.32218 9.568891
v 118.74489 113.05127 9.383418
v 117.98827 112.75541 9.348895
v 118.00964 112.43174 9.438828
v 118.01853 112.195564 9.678843
v 118.01257 112.11017 10.004623
v 117.993355 112.19842 10.328881
v 117.96603 112.43668 10.564729
v 117.93791 112.761116 10.6489725
v 117.91655 113.084785 10.559039
v 117.90765 113.32095 10.319026
v 117.91361 113.40636 9.993244
v 117.93284 113.3181 9.668987
v 117.96016 113.07984 9.433139
v 117.32364 112.62348 9.328545
v 117.347435 112.32328 9.477437
v 117.31168 112.13058 9.749748
v 117.22597 112.097015 10.072512
v 117.11326 112.23158 10.359244
v 117.003746 112.498215 10.533114
v 116.92678 112.82548 10.547536
v 116.90299 113.12568 10.398643
v 116.938736 113.31838 10.126331
v 117.02445 113.351944 9.803568
v 117.13717 113.21738 9.516836
v 117.24667 112.950745 9.342965
v 116.761826 112.3759 8.998625
v 116.811 112.07936 9.149634
v 116.760155 111.87349 9.410693
v 116.62292 111.813446 9.71185
v 116.43607 111.91533 9.972412
v 116.249664 112.151825 10.1225605
v 116.11366 112.45958 10.122063
v 116.06449 112.75612 9.971053
v 116.11533 112.96199 9.709994
v 116.25256 113.022026 9.408837
v 116.439415 112.92015 9.148275
v 116.62582 112.68365 8.998127
v 115.949196 112.207 8.617764
v 116.021706 111.8855 8.70655
v 116.02092 111.625336 8.935302
v 115.94704 111.49621 9.242725
v 115.81986 111.532715 9.546449
v 115.67348 111.72509 9.765087
v 115.54709 112.02177 9.840058
v 115.47458 112.34326 9.751272
v 115.47537 112.60343 9.522521
v 115.54925 112.73256 9.215096
v 115.67642 112.696045 8.911374
v 115.822815 112.50368 8.692735
v 115.11515 112.081955 8.425307
v 115.19615 111.75956 8.497673
v 115.20917 111.49148 8.715464
v 115.15072 111.34954 9.02032
v 115.03645 111.37178 9.330558
v 114.896996 111.55224 9.563049
v 114.769714 111.84257 9.655498
v 114.68871 112.16496 9.583131
v 114.67569 112.433044 9.365341
v 114.734146 112.57498 9.060485
v 114.848404 112.55274 8.750246
v 114.98786 112.372284 8.5177555
v 114.262184 111.78558 8.050686
v 114.36422 111.466 8.083772
v 114.431274 111.19591 8.278194
v 114.445366 111.04765 8.581858
v 114.40273 111.060974 8.913395
v 114.31479 111.2323 9.183971
v 114.2051 111.515724 9.321087
v 114.10306 111.835304 9.288
v 114.03601 112.10541 9.093578
v 114.02191 112.253654 8.789915
v 114.06455 112.24033 8.458378
v 114.1525 112.06901 8.1878
v 113.44213 111.42137 8.177909
v 113.547806 111.12134 8.287447
v 113.621414 110.913315 8.541347
v 113.643234 110.853035 8.871576
v 113.60742 110.95666 9.18965
v 113.52357 111.19642 9.41034
v 113.41415 111.50807 9.474515
v 113.30848 111.808105 9.364977
v 113.23487 112.016136 9.111076
v 113.21304 112.07641 8.780848
v 113.24886 111.972786 8.462774
v 113.33271 111.733025 8.242084
v 112.9638 111.13072 8.100848
v 113.088776 110.85387 8.24316
v 113.10501 110.644455 8.50275
v 113.00815 110.5586 8.81006
v 112.82415 110.619316 9.082745
v 112.60231 110.81032 9.247741
v 112.40208 111.08044 9.260838
v 112.2771 111.3573 9.118525
v 112.260864 111.56671 8.858935
v 112.35772 111.65256 8.551626
v 112.541725 111.59185 8.278941
v 112.763565 111.40085 8.113944
v 112.56441 110.603004 7.6567254
v 112.69681 110.35425 7.8392763
v 112.699165 110.168915 8.119138
v 112.570854 110.09666 8.421322
v 112.34625 110.15685 8.664858
v 112.08555 110.33336 8.784491
v 111.85859 110.57889 8.748164
v 111.7262 110.827644 8.565614
v 111.72384 111.012985 8.285751
v 111.85215 111.085236 7.9835677
v 112.07675 111.02504 7.740032
v 112.337456 110.84853 7.6203995
v 111.92867 109.75866 7.4596233
v 112.03118 109.577576 7.7249713
v 112.02695 109.51696 8.056851
v 111.91711 109.59305 8.366338
v 111.73108 109.78547 8.570502
v 111.51873 110.04265 8.61464
v 111.33694 110.295685 8.486924
v 111.23443 110.476776 8.221576
v 111.23866 110.53739 7.8896956
v 111.3485 110.461296 7.5802097
v 111.53452 110.268875 7.376045
v 111.74688 110.011696 7.3319073
v 110.96696 109.43084 7.3669558
v 111.07089 109.1512 7.522349
v 111.13686 108.98307 7.806426
v 111.14721 108.971504 8.143069
v 111.099144 109.1196 8.442075
v 111.00555 109.387665 8.623325
v 110.8915 109.70389 8.638254
v 110.787575 109.98353 8.4828615
v 110.721596 110.15166 8.198784
v 110.71126 110.16322 7.8621407
v 110.75932 110.01514 7.5631347
v 110.85291 109.74706 7.3818846
v 110.11266 109.47263 7.347069
v 110.20516 109.161606 7.436572
v 110.267815 108.93344 7.6765323
v 110.28383 108.849266 8.002652
v 110.24891 108.93165 8.327548
v 110.172424 109.158516 8.564164
v 110.07486 109.46906 8.6491
v 109.98236 109.78009 8.559597
v 109.919716 110.00826 8.319637
v 109.9037 110.09243 7.9935174
v 109.938614 110.01005 7.6686215
v 110.0151 109.78319 7.432005
v 109.48109 109.10594 7.300013
v 109.639404 108.831154 7.4213567
v 109.71978 108.62405 7.680589
v 109.700676 108.54011 8.008249
v 109.58722 108.60184 8.316541
v 109.4098 108.792694 8.522857
v 109.215965 109.06153 8.571916
v 109.05765 109.33632 8.450572
v 108.97727 109.54343 8.1913395
v 108.996376 109.62736 7.8636794
v 109.10983 109.56563 7.555388
v 109.287254 109.37478 7.349072
v 108.96021 108.48982 7.096608
v 109.0888 108.23009 7.2766824
v 109.124794 108.06 7.571454
v 109.05855 108.02513 7.9019384
v 108.907814 108.134834 8.179584
v 108.71299 108.359695 8.329994
v 108.52626 108.63948 8.312867
v 108.397675 108.899216 8.132792
v 108.36169 109.069305 7.8380213
v 108.42793 109.10417 7.5075364
v 108.57866 108.99447 7.229892
v 108.77349 108.76961 7.0794816
v 108.17477 107.948906 7.0068946
v 108.29719 107.725174 7.22598
v 108.3411 107.62226 7.542256
v 108.29475 107.66773 7.870976
v 108.170525 107.84941 8.124061
v 108.00173 108.11861 8.233696
v 107.8336 108.403206 8.170505
v 107.711174 108.62694 7.9514194
v 107.66726 108.72985 7.6351433
v 107.71362 108.68438 7.306423
v 107.83784 108.5027 7.0533385
v 108.00663 108.2335 6.943703
v 107.46389 107.495636 7.0066676
v 107.627464 107.287636 7.2145185
v 107.706215 107.190216 7.5268736
v 107.67903 107.229485 7.8600383
v 107.5532 107.394905 8.124741
v 107.36245 107.642166 8.250055
v 107.157875 107.90501 8.202403
v 106.9943 108.113 7.994552
v 106.91556 108.21042 7.682197
v 106.94274 108.17116 7.3490324
v 107.068565 108.00574 7.0843296
v 107.25932 107.75848 6.9590154
v 106.770966 107.023186 6.9675965
v 106.946014 106.785675 7.1293306
v 107.04928 106.6448 7.4169326
v 107.053085 106.63831 7.75334
v 106.95642 106.76796 8.048412
v 106.78518 106.99899 8.223085
v 106.58524 107.26951 8.230556
v 106.410194 107.50703 8.068821
v 106.30693 107.647896 7.7812195
v 106.30312 107.65438 7.4448123
v 106.39979 107.524734 7.1497397
v 106.57103 107.29371 6.9750667
v 105.964424 106.70119 6.950391
v 106.15476 106.43831 7.039126
v 106.293655 106.246635 7.278249
v 106.34389 106.177536 7.6036873
v 106.292 106.24952 7.928241
v 106.15189 106.4433 8.164945
v 105.961105 106.70695 8.250375
v 105.77077 106.969826 8.161639
v 105.631874 107.16149 7.9225163
v 105.58164 107.23059 7.597078
v 105.63353 107.158615 7.272525
v 105.773636 106.964836 7.035821
v 105.31905 106.163216 6.949913
v 105.46826 105.87441 7.036739
v 105.577515 105.66285 7.274466
v 105.617546 105.58522 7.599397
v 105.57762 105.66232 7.924466
v 105.46844 105.8735 8.162571
v 105.31926 106.162155 8.249913
v 105.17005 106.45096 8.163088
v 105.0608 106.66252 7.9253597
v 105.02077 106.74015 7.600429
v 105.06069 106.66305 7.27536
v 105.169876 106.45187 7.037255
v 104.505226 105.95065 6.95
v 104.54669 105.62835 7.037218
v 104.57704 105.39247 7.2752333
v 104.58815 105.30624 7.6002693
v 104.57704 105.392746 7.9252334
v 104.546684 105.628815 8.163051
v 104.505226 105.951195 8.25
v 104.46376 106.273506 8.162782
v 104.43341 106.50938 7.924766
v 104.4223 106.59561 7.59973
v 104.43341 106.50911 7.2747664
v 104.46376 106.27303 7.0369487
v 103.6642 105.949814 6.9500003
v 103.665215 105.62481 7.037082
v 103.66596 105.386894 7.274997
v 103.66624 105.29981 7.599997
v 103.66596 105.386894 7.9249973
v 103.665215 105.62481 8.162915
v 103.6642 105.94981 8.25
v 103.663185 106.2748 8.162918
v 103.66244 106.51272 7.925003
v 103.66216 106.59981 7.6000032
v 103.66244 106.512726 7.275003
v 103.663185 106.27481 7.037085
v 102.82318 105.94566 6.9500003
v 102.84202 105.62121 7.0370836
v 102.855804 105.38369 7.275
v 102.86085 105.29675 7.6000004
v 102.855804 105.38369 7.925
v 102.84202 105.62121 8.162917
v 102.82318 105.94566 8.25
v 102.80435 106.27012 8.162916
v 102.790565 106.50763 7.925
v 102.785515 106.59457 7.6
v 102.790565 106.50763 7.275
v 102.80435 106.27012 7.0370836
v 101.987335 105.85247 6.9500003
v 102.119125 105.55539 7.0370836
v 102.2156 105.33791 7.275
v 102.250916 105.25831 7.6
v 102.2156 105.33791 7.925
v 102.119125 105.55539 8.162916
v 101.987335 105.85247 8.25
v 101.855545 106.14955 8.162916
v 101.75907 106.36703 7.925
v 101.723755 106.44663 7.6
v 101.75907 106.36703 7.275
v 101.855545 106.14955 7.0370836
v 101.35729 105.295364 6.9500003
v 101.54965 105.03341 7.0370836
v 101.69047 104.84164 7.275
v 101.74201 104.77145 7.6
v 101.69047 104.84164 7.925
v 101.54965 105.03341 8.162916
v 101.35729 105.295364 8.25
v 101.16493 105.55733 8.162916
v 101.02411 105.74909 7.925
v 100.972565 105.81928 7.6
v 101.02411 105.74909 7.275
v 101.16493 105.55733 7.0370836
v 100.63712 104.860985 6.9500003
v 100.782776 104.57045 7.0370836
v 100.889404 104.357765 7.275
v 100.92843 104.279915 7.6
v 100.889404 104.357765 7.925
v 100.782776 104.57045 8.162916
v 100.63712 104.860985 8.25
v 100.49147 105.15152 8.162916
v 100.38484 105.364204 7.925
v 100.34582 105.442055 7.6
v 100.38484 105.364204 7.275
v 100.49147 105.15152 7.0370836
v 99.85819 104.54382 6.9500003
v 99.99314 104.24817 7.0370836
v 100.091934 104.03173 7.275
v 100.12809 103.95251 7.6
v 100.091934 104.03173 7.925
v 99.99314 104.24817 8.162916
v 99.85819 104.54382 8.25
v 99.72324 104.839485 8.162916
v 99.62445 105.055916 7.925
v 99.58829 105.13514 7.6
v 99.62445 105.055916 7.275
v 99.72324 104.839485 7.0370836
v 99.10825 104.16315 6.9500003
v 99.23116 103.86228 7.0370836
v 99.321144 103.64204 7.275
v 99.35407 103.561424 7.6
v 99.321144 103.64204 7.925
v 99.23116 103.86228 8.162916
v 99.10825 104.16315 8.25
v 98.985344 104.464005 8.162916
v 98.89536 104.68425 7.925
v 98.862434 104.76487 7.6
v 98.89536 104.68425 7.275
v 98.985344 104.464005 7.0370836
v 98.3189 103.76412 6.9666667
v 98.34452 103.468155 7.1246424
v 98.35989 103.290535 7.40999
v 98.36091 103.278854 7.74625
v 98.34728 103.43624 8.043323
v 98.32267 103.72052 8.221608
v 98.29367 104.05553 8.233334
v 98.26805 104.351494 8.075357
v 98.25267 104.52911 7.7900105
v 98.25166 104.540794 7.45375
v 98.26529 104.38341 7.1566772
v 98.289894 104.09913 6.9783926
v 97.43687 103.84249 6.9788265
v 97.4291 103.55452 7.15332
v 97.433014 103.39169 7.4479733
v 97.44756 103.397644 7.7838345
v 97.46886 103.57077 8.0709095
v 97.49118 103.864685 8.232277
v 97.50856 104.20063 8.224699
v 97.51633 104.4886 8.050205
v 97.51241 104.65142 7.755552
v 97.49786 104.64548 7.419691
v 97.47657 104.47235 7.1326156
v 97.45425 104.17844 6.971248
v 96.45271 103.8205 7.055964
v 96.50703 103.53157 7.211291
v 96.59564 103.36754 7.4852924
v 96.6948 103.372345 7.80455
v 96.77794 103.54471 8.08352
v 96.822784 103.83845 8.247451
v 96.817314 104.17485 8.2524185
v 96.763 104.46378 8.097092
v 96.674385 104.62782 7.8230896
v 96.575226 104.62301 7.503832
v 96.49209 104.450645 7.2248626
v 96.44724 104.156906 7.0609317
v 95.56999 103.911545 7.5149426
v 95.62245 103.602066 7.5856934
v 95.75003 103.399445 7.753202
v 95.91855 103.35797 7.9725847
v 96.08284 103.488754 8.185059
v 96.19889 103.75675 8.333691
v 96.2356 104.09016 8.378656
v 96.18314 104.39963 8.307905
v 96.055565 104.60225 8.140397
v 95.88705 104.64372 7.9210143
v 95.722755 104.51295 7.7085404
v 95.606705 104.24495 7.559908
v 94.78695 103.98806 8.029298
v 94.79773 103.69455 8.16064
v 94.9144 103.50657 8.324542
v 95.10569 103.47449 8.477085
v 95.32034 103.6069 8.577397
v 95.500854 103.86834 8.5985985
v 95.59885 104.18874 8.535008
v 95.588066 104.48226 8.403666
v 95.4714 104.67024 8.239764
v 95.280106 104.702324 8.08722
v 95.06545 104.5699 7.9869084
v 94.88494 104.308464 7.9657073
v 94.21169 104.246414 8.755283
v 94.252235 103.99805 8.9226265
v 94.39556 103.878395 9.146545
v 94.60327 103.91952 9.367042
v 94.81971 104.110405 9.525034
v 94.98688 104.3999 9.578187
v 95.05998 104.710434 9.5122595
v 95.01944 104.95881 9.344917
v 94.876114 105.07846 9.120997
v 94.6684 105.03733 8.900501
v 94.451965 104.84645 8.742509
v 94.2848 104.55695 8.689356
v 93.67019 104.479645 8.892605
v 93.72367 104.20361 9.070149
v 93.83356 104.05953 9.348335
v 93.970406 104.08601 9.652623
v 94.09755 104.275955 9.901479
v 94.180916 104.57847 10.028223
v 94.19817 104.91249 9.998894
v 94.14469 105.18852 9.821349
v 94.0348 105.3326 9.543163
v 93.89795 105.30613 9.238875
v 93.770805 105.11618 8.990019
v 93.68744 104.81367 8.863276
v 93.07997 104.45203 9.056794
v 93.103264 104.16289 9.2272415
v 93.13471 103.998405 9.519063
v 93.16589 104.00267 9.854065
v 93.188446 104.17452 10.142485
v 93.196335 104.46792 10.307039
v 93.18744 104.80425 10.303637
v 93.16415 105.09339 10.133189
v 93.1327 105.257866 9.841367
v 93.10152 105.25361 9.506365
v 93.078964 105.08176 9.217946
v 93.071075 104.78835 9.053391
v 92.32721 104.51698 8.950934
v 92.316795 104.21776 9.104545
v 92.30151 104.035515 9.386853
v 92.285446 104.0191 9.722216
v 92.2729 104.172905 10.020771
v 92.26725 104.45572 10.202522
v 92.27 104.79177 10.218769
v 92.28041 105.091 10.065159
v 92.29569 105.27324 9.78285
v 92.31176 105.28966 9.447488
v 92.3243 105.13585 9.148932
v 92.329956 104.853035 8.967181
v 91.46801 104.34526 9.024617
v 91.48302 104.097824 9.2521
v 91.491264 103.99721 9.573028
v 91.49055 104.07036 9.901409
v 91.48105 104.29769 10.149254
v 91.46532 104.618286 10.250153
v 91.44757 104.946236 10.177069
v 91.43256 105.193665 9.949587
v 91.42431 105.29429 9.628658
v 91.42503 105.22113 9.300278
v 91.43453 104.9938 9.052433
v 91.45026 104.67321 8.951534
v 90.67286 104.38454 8.978145
v 90.75113 104.1101 9.156382
v 90.79438 103.958115 9.453423
v 90.79102 103.96929 9.789677
v 90.74197 104.14065 10.075044
v 90.66035 104.42626 10.233061
v 90.56804 104.74961 10.221387
v 90.48978 105.02404 10.04315
v 90.446526 105.17603 9.746109
v 90.449875 105.16485 9.409855
v 90.49893 104.99349 9.124487
v 90.58055 104.70788 8.96647
v 89.9634 103.91634 9.010666
v 90.074326 103.690094 9.231585
v 90.1299 103.598274 9.54972
v 90.11525 103.6655 9.879828
v 90.03429 103.87373 10.133457
v 89.908714 104.1672 10.242647
v 89.77218 104.46726 10.17814
v 89.66126 104.69351 9.957222
v 89.60568 104.785324 9.639086
v 89.62033 104.71811 9.308978
v 89.701294 104.50987 9.055349
v 89.826866 104.2164 8.946159
v 88.95027 103.67319 9.024368
v 89.12388 103.42315 9.143967
v 89.287796 103.297005 9.391958
v 89.398094 103.32855 9.701894
v 89.42523 103.50934 9.990726
v 89.36193 103.790924 10.181064
v 89.22514 104.097855 10.221905
v 89.05154 104.34789 10.102306
v 88.88763 104.47404 9.854315
v 88.77732 104.44249 9.544379
v 88.75018 104.2617 9.255547
v 88.81349 103.98012 9.065209
v 88.30057 103.238396 9.604186
v 88.491104 103.01579 9.769373
v 88.67978 102.93493 10.036164
v 88.81605 103.01747 10.3330765
v 88.863396 103.241295 10.580549
v 88.80913 103.54644 10.7122755
v 88.66779 103.85113 10.692957
v 88.47726 104.07373 10.52777
v 88.28858 104.1546 10.260979
v 88.15231 104.07206 9.9640665
v 88.104965 103.848236 9.716594
v 88.15923 103.54309 9.584868
v 87.704796 102.88409 9.993486
v 87.7875 102.70048 10.256875
v 87.85656 102.68013 10.577131
v 87.893456 102.82848 10.868443
v 87.88832 103.1058 11.0527525
v 87.842514 103.43776 11.080675
v 87.768326 103.73543 10.944729
v 87.685616 103.91904 10.681341
v 87.61656 103.939384 10.361085
v 87.57966 103.79102 10.069773
v 87.5848 103.51371 9.885463
v 87.6306 103.18175 9.85754
v 86.86713 102.87084 9.984201
v 86.95197 102.687935 10.252956
v 87.02175 102.66814 10.579855
v 87.05777 102.81675 10.877304
v 87.05037 103.09395 11.065603
v 87.00153 103.42547 11.094298
v 86.924355 103.722466 10.9557
v 86.8395 103.90537 10.686945
v 86.76972 103.92517 10.360046
v 86.73371 103.77656 10.062597
v 86.74111 103.49936 9.874297
v 86.78994 103.16785 9.845603
v 86.12016 102.6346 10.272885
v 86.21338 102.44565 10.533894
v 86.29059 102.41791 10.861528
v 86.33109 102.55879 11.168001
v 86.32405 102.83057 11.371192
v 86.27134 103.16039 11.4166565
v 86.18708 103.45991 11.292212
v 86.093864 103.64885 11.031203
v 86.016655 103.6766 10.703568
v 85.97614 103.535706 10.397096
v 85.98319 103.26394 10.193906
v 86.035904 102.934105 10.148441
v 85.36295 102.48935 10.416884
v 85.38091 102.360466 10.72705
v 85.38118 102.403244 11.060668
v 85.36369 102.60624 11.328347
v 85.33312 102.91505 11.458362
v 85.29767 103.246925 11.4158745
v 85.26683 103.51295 11.212271
v 85.24888 103.64184 10.902105
v 85.248604 103.59905 10.568487
v 85.2661 103.396065 10.300809
v 85.29667 103.08726 10.1707945
v 85.33212 102.75537 10.213281
v 84.616646 102.39118 10.380218
v 84.65127 102.25384 10.685298
v 84.64108 102.28212 11.020253
v 84.58881 102.468445 11.295334
v 84.50848 102.76289 11.436831
v 84.42159 103.08656 11.406832
v 84.35144 103.35273 11.213373
v 84.31682 103.490074 10.908293
v 84.327 103.46179 10.573338
v 84.37927 103.27547 10.298257
v 84.45961 102.98102 10.156759
v 84.54649 102.65735 10.186759
v 83.86183 102.02033 10.488857
v 83.88523 101.94359 10.8156185
v 83.859116 102.03378 11.138716
v 83.79048 102.266754 11.371576
v 83.69771 102.58006 11.451806
v 83.60567 102.88978 11.357905
v 83.53902 103.11289 11.115037
v 83.51561 103.18964 10.788276
v 83.54173 103.09944 10.4651785
v 83.61037 102.86647 10.232318
v 83.70314 102.553154 10.152088
v 83.79518 102.24345 10.245989
v 82.96355 101.82837 10.493738
v 82.974655 101.753075 10.82148
v 82.95961 101.84987 11.143367
v 82.92243 102.09282 11.37315
v 82.87309 102.41683 11.449259
v 82.82481 102.73508 11.351301
v 82.79051 102.96229 11.105523
v 82.779396 103.03758 10.777781
v 82.79445 102.94079 10.4558935
v 82.83162 102.69783 10.22611
v 82.88097 102.373825 10.150002
v 82.92925 102.05558 10.24796
v 82.239334 101.72677 10.605798
v 82.24544 101.71404 10.942032
v 82.19648 101.86211 11.240237
v 82.10557 102.131294 11.42051
v 81.99707 102.44948 11.4345455
v 81.900055 102.7314 11.278584
v 81.84052 102.90151 10.994413
v 81.83442 102.914246 10.658178
v 81.883385 102.766174 10.359973
v 81.97429 102.49699 10.179701
v 82.08279 102.1788 10.165665
v 82.1798 101.89688 10.321628
v 81.57929 101.50804 10.320561
v 81.71663 101.38519 10.601588
v 81.74979 101.391365 10.936855
v 81.66988 101.52491 11.23653
v 81.49834 101.75003 11.420314
v 81.2811 102.006424 11.438961
v 81.076385 102.22537 11.287477
v 80.93905 102.34822 11.00645
v 80.90589 102.34205 10.671183
v 80.985794 102.20851 10.371508
v 81.15735 101.98338 10.187725
v 81.37458 101.72699 10.169077
v 81.01867 100.78577 10.550481
v 81.21024 100.76604 10.829815
v 81.287506 100.87337 11.141717
v 81.22975 101.079 11.402612
v 81.05246 101.32785 11.542594
v 80.80314 101.553215 11.524156
v 80.548584 101.694725 11.352236
v 80.357 101.714455 11.072902
v 80.27974 101.607124 10.761
v 80.337494 101.40148 10.500105
v 80.514786 101.15264 10.360123
v 80.764114 100.92727 10.378561
v 80.51733 100.28881 11.070037
v 80.70855 100.278046 11.346147
v 80.7895 100.39946 11.649846
v 80.738495 100.62053 11.89976
v 80.56921 100.882 12.028924
v 80.32698 101.11383 12.002728
v 80.07674 101.25389 11.828193
v 79.88552 101.264656 11.552083
v 79.804565 101.143234 11.2483835
v 79.85557 100.92217 10.998469
v 80.024864 100.6607 10.869306
v 80.26708 100.42886 10.895501
v 80.078766 99.737816 11.383088
v 80.13534 99.716896 11.714845
v 80.07793 99.826416 12.028776
v 79.92191 100.03703 12.240766
v 79.70911 100.292305 12.294008
v 79.49653 100.52384 12.17424
v 79.34114 100.6696 11.913552
v 79.28457 100.69052 11.581795
v 79.34199 100.58101 11.267863
v 79.49799 100.37039 11.055875
v 79.7108 100.11511 11.002631
v 79.92338 99.883575 11.122399
v 79.35395 99.204636 11.3057995
v 79.38233 99.14263 11.634933
v 79.31959 99.2287 11.953147
v 79.18254 99.43977 12.175174
v 79.00791 99.7193 12.241523
v 78.84249 99.992386 12.134415
v 78.7306 100.18585 11.88255
v 78.702225 100.247856 11.553415
v 78.76496 100.16179 11.235203
v 78.90201 99.950714 11.013175
v 79.07664 99.67118 10.946827
v 79.242065 99.3981 11.053935
v 78.56893 98.8805 11.222346
v 78.63493 98.78016 11.536614
v 78.60774 98.82585 11.868821
v 78.494644 99.00534 12.1299515
v 78.32594 99.27053 12.250037
v 78.14685 99.55037 12.196899
v 78.00534 99.76987 11.984778
v 77.93934 99.87021 11.67051
v 77.96653 99.82452 11.338304
v 78.07963 99.64503 11.077172
v 78.24832 99.37984 10.9570875
v 78.42742 99.1 11.010224
v 77.98632 98.32075 11.330047
v 78.01899 98.27549 11.661841
v 77.94847 98.36956 11.977089
v 77.79366 98.57776 12.191318
v 77.59605 98.84429 12.247127
v 77.40857 99.09775 12.129561
v 77.28147 99.27021 11.870124
v 77.2488 99.31547 11.538329
v 77.31931 99.22139 11.223082
v 77.47413 99.01319 11.008852
v 77.671745 98.74666 10.953043
v 77.85922 98.4932 11.070609
v 77.28182 97.879555 11.275524
v 77.33496 97.81094 11.600606
v 77.28143 97.88002 11.925524
v 77.13559 98.06828 12.163217
v 76.93651 98.32527 12.249995
v 76.73753 98.58214 12.162606
v 76.59198 98.77006 11.924467
v 76.53885 98.83867 11.599385
v 76.59238 98.76959 11.274467
v 76.73822 98.58134 11.036774
v 76.9373 98.32434 10.949996
v 77.13628 98.067474 11.037384
v 76.671906 97.33899 11.275014
v 76.728355 97.27269 11.600017
v 76.6719 97.339005 11.9250145
v 76.51765 97.52015 12.162925
v 76.306946 97.7676 12.25
v 76.09625 98.015045 12.162909
v 75.94201 98.19619 11.924987
v 75.88556 98.26248 11.599984
v 75.94202 98.196175 11.274986
v 76.09627 98.01502 11.037076
v 76.30697 97.76757 10.950001
v 76.51767 97.52013 11.037092
v 75.969444 96.76663 11.275
v 76.01786 96.69425 11.599999
v 75.969444 96.76663 11.924999
v 75.83716 96.96438 12.162916
v 75.656456 97.23451 12.25
v 75.475746 97.50465 12.162917
v 75.34347 97.70239 11.925001
v 75.295044 97.77478 11.600001
v 75.34346 97.70239 11.275001
v 75.475746 97.50465 11.037084
v 75.65645 97.23451 10.95
v 75.83716 96.964386 11.037084
v 75.19012 96.34538 11.275001
v 75.23261 96.26937 11.6
v 75.19012 96.34538 11.925
v 75.07403 96.553055 12.162917
v 74.91544 96.83673 12.25
v 74.75686 97.120415 12.162917
v 74.64076 97.32809 11.925
v 74.598274 97.4041 11.6
v 74.64076 97.32809 11.275001
v 74.75686 97.120415 11.037084
v 74.91544 96.83673 10.95
v 75.07403 96.553055 11.037084
v 74.42054 95.93535 11.226302
v 74.470985 95.83134 11.542286
v 74.445724 95.88342 11.873734
v 74.35153 96.07764 12.131836
v 74.21364 96.361946 12.247433
v 74.069 96.66017 12.18955
v 73.95637 96.892395 11.973699
v 73.90592 96.99641 11.657715
v 73.93118 96.94433 11.326266
v 74.025375 96.750114 11.068164
v 74.16327 96.465805 10.952567
v 74.30791 96.16758 11.010449
v 73.57666 95.55911 11.288511
v 73.604385 95.48597 11.61524
v 73.579025 95.578636 11.937508
v 73.507385 95.81229 12.168961
v 73.40865 96.12431 12.247583
v 73.30928 96.43111 12.1523075
v 73.2359 96.65046 11.908663
v 73.20818 96.7236 11.581934
v 73.233536 96.630936 11.259667
v 73.30518 96.397285 11.0282135
v 73.403915 96.08526 10.949592
v 73.50328 95.778465 11.044867
v 72.667076 95.42061 11.180524
v 72.73542 95.28271 11.480502
v 72.76484 95.31096 11.816616
v 72.747444 95.497795 12.098804
v 72.687904 95.79317 12.251456
v 72.602165 96.11791 12.233667
v 72.51321 96.385025 12.050205
v 72.44486 96.522934 11.750227
v 72.41545 96.49468 11.414113
v 72.43284 96.30784 11.131925
v 72.49238 96.012474 10.979273
v 72.57812 95.68772 10.997062
v 71.91145 95.16412 11.455572
v 72.04743 95.095215 11.73459
v 72.1149 95.185524 12.036283
v 72.09579 95.41086 12.279812
v 71.99521 95.71082 12.399924
v 71.840126 96.00506 12.364436
v 71.67208 96.21472 12.182856
v 71.5361 96.28362 11.903838
v 71.468636 96.19331 11.602145
v 71.48775 95.96799 11.358616
v 71.588326 95.668015 11.238503
v 71.74341 95.37378 11.273992
v 71.307556 94.92003 11.565285
v 71.47618 94.75636 11.804963
v 71.561966 94.72169 12.129588
v 71.54193 94.82529 12.452176
v 71.42145 95.0394 12.68629
v 71.23279 95.306656 12.769199
v 71.02651 95.55545 12.678689
v 70.857895 95.71911 12.43901
v 70.7721 95.753784 12.114386
v 70.79214 95.65019 11.791798
v 70.91263 95.43607 11.557684
v 71.10128 95.168816 11.474774
v 70.70844 94.46816 11.446376
v 70.81676 94.25062 11.680819
v 70.84385 94.158325 12.004978
v 70.78245 94.216 12.331999
v 70.64901 94.4082 12.574254
v 70.479294 94.683426 12.666833
v 70.31877 94.96792 12.5849285
v 70.21045 95.18546 12.350486
v 70.183365 95.27776 12.026326
v 70.24477 95.220085 11.699306
v 70.378204 95.027885 11.45705
v 70.54792 94.75266 11.364471
v 69.887115 94.06967 11.451645
v 69.976845 93.86608 11.704029
v 70.00223 93.80462 12.033826
v 69.95647 93.90175 12.352666
v 69.85182 94.131454 12.575118
v 69.71633 94.432175 12.641575
v 69.5863 94.72334 12.53423
v 69.496574 94.926926 12.281846
v 69.47119 94.98839 11.952049
v 69.51696 94.89126 11.633208
v 69.621605 94.66156 11.410756
v 69.75709 94.36083 11.344299
v 69.18259 93.719284 11.467712
v 69.30346 93.538506 11.724471
v 69.33768 93.489265 12.055565
v 69.27608 93.58475 12.372277
v 69.13517 93.79938 12.589747
v 68.95271 94.075645 12.649702
v 68.77758 94.339516 12.5360775
v 68.656715 94.520294 12.27932
v 68.6225 94.56954 11.948226
v 68.6841 94.47405 11.631513
v 68.825005 94.25943 11.414043
v 69.00746 93.98316 11.354088
v 68.5007 93.209 11.427929
v 68.622284 92.99685 11.659056
v 68.6699 92.91326 11.981478
v 68.63078 92.98063 12.308802
v 68.51543 93.18091 12.553322
v 68.35473 93.46043 12.649519
v 68.19175 93.74429 12.571618
v 68.07017 93.95644 12.340491
v 68.02255 94.04003 12.01807
v 68.06167 93.97266 11.690745
v 68.177025 93.772385 11.446225
v 68.33772 93.49286 11.350028
v 67.59091 93.0102 11.381693
v 67.65617 92.735886 11.565301
v 67.692825 92.587944 11.865346
v 67.691055 92.60602 12.201429
v 67.65134 92.78526 12.4835
v 67.584305 93.07765 12.635976
v 67.50793 93.40484 12.618002
v 67.44267 93.67915 12.434394
v 67.40601 93.827095 12.13435
v 67.40778 93.80902 11.798265
v 67.44751 93.629776 11.516195
v 67.514534 93.33739 11.363719
v 66.774994 92.86832 11.391899
v 66.918396 92.63499 11.586342
v 67.007515 92.52537 11.89272
v 67.01847 92.56884 12.22894
v 66.94833 92.75375 12.504911
v 66.81589 93.030556 12.646688
v 66.656624 93.32508 12.6162815
v 66.51322 93.55841 12.421839
v 66.4241 93.66802 12.11546
v 66.41315 93.62455 11.779241
v 66.483284 93.439644 11.503269
v 66.61573 93.16284 11.361493
v 66.15891 92.12133 11.60319
v 66.41456 91.99816 11.787787
v 66.60328 92.00267 12.0691
v 66.6745 92.13365 12.371751
v 66.609146 92.35601 12.614646
v 66.42472 92.61016 12.7327
v 66.17064 92.828 12.694283
v 65.91499 92.95117 12.5096855
v 65.72627 92.94666 12.228373
v 65.65505 92.81568 11.925721
v 65.720406 92.59332 11.682827
v 65.90483 92.33918 11.564773
v 65.64835 91.59962 12.235118
v 65.91366 91.495705 12.412957
v 66.12616 91.538055 12.671483
v 66.228905 91.7153 12.941422
v 66.19438 91.979965 13.150447
v 66.03182 92.26113 13.242547
v 65.7848 92.483444 13.193045
v 65.51949 92.58736 13.015205
v 65.307 92.54501 12.75668
v 65.20425 92.36776 12.48674
v 65.23878 92.103096 12.277716
v 65.40133 91.82194 12.185616
v 65.18419 91.1809 12.6136055
v 65.36118 91.02795 12.855947
v 65.48192 91.023186 13.171328
v 65.514046 91.167885 13.475242
v 65.44895 91.42328 13.686256
v 65.30409 91.72093 13.74783
v 65.11826 91.98109 13.643464
v 64.94127 92.13404 13.401124
v 64.82053 92.1388 13.085743
v 64.78841 91.9941 12.781828
v 64.8535 91.73871 12.570813
v 64.99837 91.441055 12.50924
v 64.39893 90.90407 12.6851425
v 64.438515 90.69467 12.945281
v 64.459595 90.643036 13.276769
v 64.45653 90.763 13.590784
v 64.43013 91.022415 13.803186
v 64.387474 91.35177 13.857064
v 64.34 91.66282 13.73798
v 64.30041 91.872215 13.477841
v 64.27933 91.92385 13.146354
v 64.2824 91.803894 12.832338
v 64.3088 91.54448 12.619935
v 64.351456 91.21512 12.566058
v 63.476658 90.946045 12.6961975
v 63.458843 90.75375 12.972162
v 63.46067 90.72393 13.307617
v 63.48165 90.86457 13.612677
v 63.516163 91.13798 13.805601
v 63.55496 91.4709 13.834695
v 63.587643 91.77413 13.692164
v 63.605457 91.96642 13.416199
v 63.60363 91.99625 13.080744
v 63.58265 91.855606 12.775684
v 63.548138 91.5822 12.582761
v 63.509342 91.249275 12.553666
v 62.502438 91.05109 12.864843
v 62.511177 90.87569 13.157376
v 62.5706 90.861046 13.482693
v 62.66478 91.01108 13.753625
v 62.768482 91.28559 13.897576
v 62.85392 91.61103 13.875976
v 62.8982 91.900185 13.694611
v 62.88946 92.075584 13.402077
v 62.83004 92.090225 13.07676
v 62.735863 91.94019 12.805828
v 62.63216 91.66567 12.661877
v 62.54672 91.34024 12.683477
v 61.72842 91.21171 13.588772
v 61.899803 91.12865 13.802286
v 62.086533 91.218636 13.980087
v 62.23857 91.45756 14.074533
v 62.31518 91.7814 14.060317
v 62.295837 92.10339 13.941247
v 62.185722 92.33725 13.749229
v 62.01434 92.42031 13.535714
v 61.82761 92.33032 13.357913
v 61.67557 92.0914 13.263468
v 61.59896 91.767555 13.277684
v 61.618305 91.445564 13.396753
v 61.411583 91.00706 14.120248
v 61.619198 91.07709 14.316173
v 61.76498 91.30158 14.4982815
v 61.809864 91.62039 14.617778
v 61.74183 91.94809 14.642643
v 61.579098 92.19687 14.566215
v 61.36528 92.300064 14.408972
v 61.15766 92.230034 14.213047
v 61.011883 92.00554 14.030938
v 60.966995 91.68673 13.911442
v 61.035034 91.35903 13.886577
v 61.19776 91.11025 13.963005
v 60.875034 91.00706 14.726459
v 61.03014 91.178375 14.914882
v 61.09366 91.469154 15.051265
v 61.04856 91.80147 15.099063
v 60.90694 92.08627 15.04547
v 60.706738 92.24727 14.904845
v 60.5016 92.2413 14.7148695
v 60.346493 92.06998 14.526446
v 60.282974 91.779205 14.390064
v 60.328068 91.44689 14.342265
v 60.469692 91.16208 14.395859
v 60.669895 91.00109 14.536483
v 60.429047 90.87278 15.306389
v 60.497406 91.10741 15.523802
v 60.455902 91.41894 15.657804
v 60.315662 91.7239 15.672487
v 60.114254 91.94058 15.563919
v 59.905655 92.010925 15.361189
v 59.74575 91.91607 15.11862
v 59.67739 91.68145 14.901207
v 59.718895 91.36992 14.767206
v 59.85914 91.06495 14.752522
v 60.060543 90.84827 14.861091
v 60.269146 90.77793 15.06382
v 59.744858 90.56468 15.606019
v 59.80503 90.76885 15.8656435
v 59.755188 91.06142 16.023209
v 59.60868 91.36399 16.036493
v 59.40477 91.59549 15.9019375
v 59.19809 91.69389 15.655598
v 59.04402 91.63283 15.363479
v 58.98385 91.42866 15.103854
v 59.033695 91.136086 14.946289
v 59.1802 90.83352 14.933004
v 59.384113 90.60202 15.067559
v 59.59079 90.50362 15.3139
v 59.177876 90.217674 16.03587
v 59.239994 90.42841 16.290464
v 59.181015 90.71922 16.44884
v 59.016747 91.01219 16.468561
v 58.7912 91.228806 16.344343
v 58.564808 91.31103 16.10947
v 58.398235 91.23683 15.826876
v 58.336117 91.02609 15.572282
v 58.395092 90.735275 15.413906
v 58.559364 90.442314 15.394185
v 58.784912 90.2257 15.518403
v 59.011303 90.14348 15.753276
v 58.393566 89.74934 16.475775
v 58.454426 89.90331 16.775728
v 58.443237 90.17949 16.977211
v 58.363003 90.50387 17.026234
v 58.235218 90.78952 16.909664
v 58.094128 90.95992 16.658733
v 57.97753 90.9694 16.340681
v 57.916676 90.81542 16.040728
v 57.92786 90.539246 15.839245
v 58.008095 90.214874 15.790221
v 58.13588 89.929214 15.906792
v 58.27697 89.75882 16.157722
v 57.500557 89.67637 16.458675
v 57.556347 89.77034 16.76422
v 57.55642 90.0084 16.992718
v 57.50076 90.326744 17.082941
v 57.404274 90.64008 17.010717
v 57.29282 90.864456 16.795399
v 57.196262 90.939735 16.494678
v 57.14047 90.84576 16.189135
v 57.140396 90.607704 15.960637
v 57.196056 90.28935 15.870413
v 57.29254 89.97602 15.9426365
v 57.403996 89.75165 16.157955
v 56.943935 89.41498 16.654194
v 56.99711 89.4685 16.973598
v 56.95586 89.65836 17.245186
v 56.83125 89.9337 17.396189
v 56.65666 90.220726 17.386143
v 56.478874 90.442535 17.21774
v 56.34553 90.539696 16.936104
v 56.292362 90.486176 16.6167
v 56.33361 90.29631 16.34511
v 56.45822 90.02097 16.194109
v 56.63281 89.73395 16.204155
v 56.810593 89.51214 16.372559
v 56.39529 89.00852 16.877932
v 56.32334 89.10741 17.19182
v 56.15454 89.308235 17.403093
v 55.934124 89.55718 17.45514
v 55.721146 89.78755 17.334011
v 55.572674 89.93762 17.072168
v 55.528496 89.96717 16.739769
v 55.600445 89.868286 16.425879
v 55.769245 89.66746 16.214607
v 55.989662 89.41851 16.162561
v 56.20264 89.18814 16.283688
v 56.351112 89.03807 16.545532
v 55.878395 88.43034 16.932438
v 55.827908 88.5676 17.235065
v 55.662933 88.78377 17.432137
v 55.427677 89.020935 17.470848
v 55.185177 89.21555 17.340826
v 55.00041 89.31547 17.07691
v 54.92288 89.293915 16.749817
v 54.973366 89.15666 16.44719
v 55.13834 88.94049 16.250118
v 55.373596 88.70332 16.211407
v 55.616096 88.508705 16.341427
v 55.800865 88.40879 16.605343
v 55.309982 87.86974 17.195017
v 55.3165 88.03026 17.490522
v 55.195755 88.26799 17.695862
v 54.980103 88.51924 17.756014
v 54.72732 88.71668 17.654861
v 54.505154 88.80741 17.419506
v 54.37312 88.76712 17.113014
v 54.366604 88.6066 16.817509
v 54.487347 88.368866 16.61217
v 54.703003 88.117615 16.552017
v 54.95578 87.92017 16.65317
v 55.17795 87.829445 16.888525
v 54.752132 87.31305 17.362907
v 54.787933 87.40975 17.686419
v 54.690594 87.60076 17.94693
v 54.486195 87.834885 18.07464
v 54.229504 88.0494 18.035328
v 53.9893 88.18682 17.839527
v 53.82995 88.210335 17.539703
v 53.794144 88.11363 17.216192
v 53.891483 87.92262 16.955679
v 54.095882 87.6885 16.82797
v 54.352577 87.47398 16.867283
v 54.59278 87.33656 17.063084
v 54.33417 86.82525 17.484928
v 54.33433 86.85384 17.822685
v 54.184307 86.954185 18.10848
v 53.9243 87.099396 18.265736
v 53.623978 87.250565 18.252314
v 53.363808 87.36719 18.071812
v 53.21351 87.41801 17.772594
v 53.21335 87.38941 17.434837
v 53.363373 87.28907 17.149042
v 53.62338 87.14386 16.991789
v 53.923702 86.99269 17.00521
v 54.18387 86.87607 17.185713
v 54.174778 86.26741 17.388107
v 54.187515 86.26067 17.725399
v 54.030914 86.26741 18.024256
v 53.746937 86.285805 18.204603
v 53.41167 86.31094 18.218113
v 53.114952 86.336075 18.061169
v 52.93629 86.35447 17.775822
v 52.923553 86.361206 17.43853
v 53.080154 86.35447 17.139673
v 53.364136 86.336075 16.959328
v 53.699398 86.31094 16.945816
v 53.996117 86.285805 17.10276
v 54.2676 85.43197 17.4097
v 54.284187 85.44227 17.738668
v 54.13386 85.43293 18.028053
v 53.85691 85.40645 18.200315
v 53.52754 85.36993 18.209295
v 53.234 85.333145 18.052588
v 53.05495 85.30596 17.772182
v 53.038364 85.295654 17.443214
v 53.188686 85.305 17.15383
v 53.46564 85.33148 16.981567
v 53.795013 85.368004 16.972588
v 54.08855 85.404785 17.129295
v 53.649323 85.47543 17.60552
usemtl mat_75
s 1
f 2059 2059 2060
f 2060 2059 2061
f 2059 2059 2061
f 2061 2059 2062
f 2059 2059 2062
f 2062 2059 2063
f 2059 2059 2063
f 2063 2059 2064
f 2059 2059 2064
f 2064 2059 2065
f 2059 2059 2065
f 2065 2059 2066
f 2059 2059 2066
f 2066 2059 2067
f 2059 2059 2067
f 2067 2059 2068
f 2059 2059 2068
f 2068 2059 2069
f 2059 2059 2069
f 2069 2059 2070
f 2059 2059 2070
f 2070 2059 2071
f 2059 2059 2071
f 2071 2059 2060
f 2060 2061 2072
f 2072 2061 2073
f 2061 2062 2073
f 2073 2062 2074
f 2062 2063 2074
f 2074 2063 2075
f 2063 2064 2075
f 2075 2064 2076
f 2064 2065 2076
f 2076 2065 2077
f 2065 2066 2077
f 2077 2066 2078
f 2066 2067 2078
f 2078 2067 2079
f 2067 2068 2079
f 2079 2068 2080
f 2068 2069 2080
f 2080 2069 2081
f 2069 2070 2081
f 2081 2070 2082
f 2070 2071 2082
f 2082 2071 2083
f 2071 2060 2083
f 2083 2060 2072
f 2072 2073 2084
f 2084 2073 2085
f 2073 2074 2085
f 2085 2074 2086
f 2074 2075 2086
f 2086 2075 2087
f 2075 2076 2087
f 2087 2076 2088
f 2076 2077 2088
f 2088 2077 2089
f 2077 2078 2089
f 2089 2078 2090
f 2078 2079 2090
f 2090 2079 2091
f 2079 2080 2091
f 2091 2080 2092
f 2080 2081 2092
f 2092 2081 2093
f 2081 2082 2093
f 2093 2082 2094
f 2082 2083 2094
f 2094 2083 2095
f 2083 2072 2095
f 2095 2072 2084
f 2084 2085 2096
f 2096 2085 2097
f 2085 2086 2097
f 2097 2086 2098
f 2086 2087 2098
f 2098 2087 2099
f 2087 2088 2099
f 2099 2088 2100
f 2088 2089 2100
f 2100 2089 2101
f 2089 2090 2101
f 2101 2090 2102
f 2090 2091 2102
f 2102 2091 2103
f 2091 2092 2103
f 2103 2092 2104
f 2092 2093 2104
f 2104 2093 2105
f 2093 2094 2105
f 2105 2094 2106
f 2094 2095 2106
f 2106 2095 2107
f 2095 2084 2107
f 2107 2084 2096
f 2096 2097 2108
f 2108 2097 2109
f 2097 2098 2109
f 2109 2098 2110
f 2098 2099 2110
f 2110 2099 2111
f 2099 2100 2111
f 2111 2100 2112
f 2100 2101 2112
f 2112 2101 2113
f 2101 2102 2113
f 2113 2102 2114
f 2102 2103 2114
f 2114 2103 2115
f 2103 2104 2115
f 2115 2104 2116
f 2104 2105 2116
f 2116 2105 2117
f 2105 2106 2117
f 2117 2106 2118
f 2106 2107 2118
f 2118 2107 2119
f 2107 2096 2119
f 2119 2096 2108
f 2108 2109 2120
f 2120 2109 2121
f 2109 2110 2121
f 2121 2110 2122
f 2110 2111 2122
f 2122 2111 2123
f 2111 2112 2123
f 2123 2112 2124
f 2112 2113 2124
f 2124 2113 2125
f 2113 2114 2125
f 2125 2114 2126
f 2114 2115 2126
f 2126 2115 2127
f 2115 2116 2127
f 2127 2116 2128
f 2116 2117 2128
f 2128 2117 2129
f 2117 2118 2129
f 2129 2118 2130
f 2118 2119 2130
f 2130 2119 2131
f 2119 2108 2131
f 2131 2108 2120
f 2120 2121 2132
f 2132 2121 2133
f 2121 2122 2133
f 2133 2122 2134
f 2122 2123 2134
f 2134 2123 2135
f 2123 2124 2135
f 2135 2124 2136
f 2124 2125 2136
f 2136 2125 2137
f 2125 2126 2137
f 2137 2126 2138
f 2126 2127 2138
f 2138 2127 2139
f 2127 2128 2139
f 2139 2128 2140
f 2128 2129 2140
f 2140 2129 2141
f 2129 2130 2141
f 2141 2130 2142
f 2130 2131 2142
f 2142 2131 2143
f 2131 2120 2143
f 2143 2120 2132
f 2132 2133 2144
f 2144 2133 2145
f 2133 2134 2145
f 2145 2134 2146
f 2134 2135 2146
f 2146 2135 2147
f 2135 2136 2147
f 2147 2136 2148
f 2136 2137 2148
f 2148 2137 2149
f 2137 2138 2149
f 2149 2138 2150
f 2138 2139 2150
f 2150 2139 2151
f 2139 2140 2151
f 2151 2140 2152
f 2140 2141 2152
f 2152 2141 2153
f 2141 2142 2153
f 2153 2142 2154
f 2142 2143 2154
f 2154 2143 2155
f 2143 2132 2155
f 2155 2132 2144
f 2144 2145 2156
f 2156 2145 2157
f 2145 2146 2157
f 2157 2146 2158
f 2146 2147 2158
f 2158 2147 2159
f 2147 2148 2159
f 2159 2148 2160
f 2148 2149 2160
f 2160 2149 2161
f 2149 2150 2161
f 2161 2150 2162
f 2150 2151 2162
f 2162 2151 2163
f 2151 2152 2163
f 2163 2152 2164
f 2152 2153 2164
f 2164 2153 2165
f 2153 2154 2165
f 2165 2154 2166
f 2154 2155 2166
f 2166 2155 2167
f 2155 2144 2167
f 2167 2144 2156
f 2156 2157 2168
f 2168 2157 2169
f 2157 2158 2169
f 2169 2158 2170
f 2158 2159 2170
f 2170 2159 2171
f 2159 2160 2171
f 2171 2160 2172
f 2160 2161 2172
f 2172 2161 2173
f 2161 2162 2173
f 2173 2162 2174
f 2162 2163 2174
f 2174 2163 2175
f 2163 2164 2175
f 2175 2164 2176
f 2164 2165 2176
f 2176 2165 2177
f 2165 2166 2177
f 2177 2166 2178
f 2166 2167 2178
f 2178 2167 2179
f 2167 2156 2179
f 2179 2156 2168
f 2168 2169 2180
f 2180 2169 2181
f 2169 2170 2181
f 2181 2170 2182
f 2170 2171 2182
f 2182 2171 2183
f 2171 2172 2183
f 2183 2172 2184
f 2172 2173 2184
f 2184 2173 2185
f 2173 2174 2185
f 2185 2174 2186
f 2174 2175 2186
f 2186 2175 2187
f 2175 2176 2187
f 2187 2176 2188
f 2176 2177 2188
f 2188 2177 2189
f 2177 2178 2189
f 2189 2178 2190
f 2178 2179 2190
f 2190 2179 2191
f 2179 2168 2191
f 2191 2168 2180
f 2180 2181 2192
f 2192 2181 2193
f 2181 2182 2193
f 2193 2182 2194
f 2182 2183 2194
f 2194 2183 2195
f 2183 2184 2195
f 2195 2184 2196
f 2184 2185 2196
f 2196 2185 2197
f 2185 2186 2197
f 2197 2186 2198
f 2186 2187 2198
f 2198 2187 2199
f 2187 2188 2199
f 2199 2188 2200
f 2188 2189 2200
f 2200 2189 2201
f 2189 2190 2201
f 2201 2190 2202
f 2190 2191 2202
f 2202 2191 2203
f 2191 2180 2203
f 2203 2180 2192
f 2192 2193 2204
f 2204 2193 2205
f 2193 2194 2205
f 2205 2194 2206
f 2194 2195 2206
f 2206 2195 2207
f 2195 2196 2207
f 2207 2196 2208
f 2196 2197 2208
f 2208 2197 2209
f 2197 2198 2209
f 2209 2198 2210
f 2198 2199 2210
f 2210 2199 2211
f 2199 2200 2211
f 2211 2200 2212
f 2200 2201 2212
f 2212 2201 2213
f 2201 2202 2213
f 2213 2202 2214
f 2202 2203 2214
f 2214 2203 2215
f 2203 2192 2215
f 2215 2192 2204
f 2204 2205 2216
f 2216 2205 2217
f 2205 2206 2217
f 2217 2206 2218
f 2206 2207 2218
f 2218 2207 2219
f 2207 2208 2219
f 2219 2208 2220
f 2208 2209 2220
f 2220 2209 2221
f 2209 2210 2221
f 2221 2210 2222
f 2210 2211 2222
f 2222 2211 2223
f 2211 2212 2223
f 2223 2212 2224
f 2212 2213 2224
f 2224 2213 2225
f 2213 2214 2225
f 2225 2214 2226
f 2214 2215 2226
f 2226 2215 2227
f 2215 2204 2227
f 2227 2204 2216
f 2216 2217 2228
f 2228 2217 2229
f 2217 2218 2229
f 2229 2218 2230
f 2218 2219 2230
f 2230 2219 2231
f 2219 2220 2231
f 2231 2220 2232
f 2220 2221 2232
f 2232 2221 2233
f 2221 2222 2233
f 2233 2222 2234
f 2222 2223 2234
f 2234 2223 2235
f 2223 2224 2235
f 2235 2224 2236
f 2224 2225 2236
f 2236 2225 2237
f 2225 2226 2237
f 2237 2226 2238
f 2226 2227 2238
f 2238 2227 2239
f 2227 2216 2239
f 2239 2216 2228
f 2228 2229 2240
f 2240 2229 2241
f 2229 2230 2241
f 2241 2230 2242
f 2230 2231 2242
f 2242 2231 2243
f 2231 2232 2243
f 2243 2232 2244
f 2232 2233 2244
f 2244 2233 2245
f 2233 2234 2245
f 2245 2234 2246
f 2234 2235 2246
f 2246 2235 2247
f 2235 2236 2247
f 2247 2236 2248
f 2236 2237 2248
f 2248 2237 2249
f 2237 2238 2249
f 2249 2238 2250
f 2238 2239 2250
f 2250 2239 2251
f 2239 2228 2251
f 2251 2228 2240
f 2240 2241 2252
f 2252 2241 2253
f 2241 2242 2253
f 2253 2242 2254
f 2242 2243 2254
f 2254 2243 2255
f 2243 2244 2255
f 2255 2244 2256
f 2244 2245 2256
f 2256 2245 2257
f 2245 2246 2257
f 2257 2246 2258
f 2246 2247 2258
f 2258 2247 2259
f 2247 2248 2259
f 2259 2248 2260
f 2248 2249 2260
f 2260 2249 2261
f 2249 2250 2261
f 2261 2250 2262
f 2250 2251 2262
f 2262 2251 2263
f 2251 2240 2263
f 2263 2240 2252
f 2252 2253 2264
f 2264 2253 2265
f 2253 2254 2265
f 2265 2254 2266
f 2254 2255 2266
f 2266 2255 2267
f 2255 2256 2267
f 2267 2256 2268
f 2256 2257 2268
f 2268 2257 2269
f 2257 2258 2269
f 2269 2258 2270
f 2258 2259 2270
f 2270 2259 2271
f 2259 2260 2271
f 2271 2260 2272
f 2260 2261 2272
f 2272 2261 2273
f 2261 2262 2273
f 2273 2262 2274
f 2262 2263 2274
f 2274 2263 2275
f 2263 2252 2275
f 2275 2252 2264
f 2264 2265 2276
f 2276 2265 2277
f 2265 2266 2277
f 2277 2266 2278
f 2266 2267 2278
f 2278 2267 2279
f 2267 2268 2279
f 2279 2268 2280
f 2268 2269 2280
f 2280 2269 2281
f 2269 2270 2281
f 2281 2270 2282
f 2270 2271 2282
f 2282 2271 2283
f 2271 2272 2283
f 2283 2272 2284
f 2272 2273 2284
f 2284 2273 2285
f 2273 2274 2285
f 2285 2274 2286
f 2274 2275 2286
f 2286 2275 2287
f 2275 2264 2287
f 2287 2264 2276
f 2276 2277 2288
f 2288 2277 2289
f 2277 2278 2289
f 2289 2278 2290
f 2278 2279 2290
f 2290 2279 2291
f 2279 2280 2291
f 2291 2280 2292
f 2280 2281 2292
f 2292 2281 2293
f 2281 2282 2293
f 2293 2282 2294
f 2282 2283 2294
f 2294 2283 2295
f 2283 2284 2295
f 2295 2284 2296
f 2284 2285 2296
f 2296 2285 2297
f 2285 2286 2297
f 2297 2286 2298
f 2286 2287 2298
f 2298 2287 2299
f 2287 2276 2299
f 2299 2276 2288
f 2288 2289 2300
f 2300 2289 2301
f 2289 2290 2301
f 2301 2290 2302
f 2290 2291 2302
f 2302 2291 2303
f 2291 2292 2303
f 2303 2292 2304
f 2292 2293 2304
f 2304 2293 2305
f 2293 2294 2305
f 2305 2294 2306
f 2294 2295 2306
f 2306 2295 2307
f 2295 2296 2307
f 2307 2296 2308
f 2296 2297 2308
f 2308 2297 2309
f 2297 2298 2309
f 2309 2298 2310
f 2298 2299 2310
f 2310 2299 2311
f 2299 2288 2311
f 2311 2288 2300
f 2300 2301 2312
f 2312 2301 2313
f 2301 2302 2313
f 2313 2302 2314
f 2302 2303 2314
f 2314 2303 2315
f 2303 2304 2315
f 2315 2304 2316
f 2304 2305 2316
f 2316 2305 2317
f 2305 2306 2317
f 2317 2306 2318
f 2306 2307 2318
f 2318 2307 2319
f 2307 2308 2319
f 2319 2308 2320
f 2308 2309 2320
f 2320 2309 2321
f 2309 2310 2321
f 2321 2310 2322
f 2310 2311 2322
f 2322 2311 2323
f 2311 2300 2323
f 2323 2300 2312
f 2312 2313 2324
f 2324 2313 2325
f 2313 2314 2325
f 2325 2314 2326
f 2314 2315 2326
f 2326 2315 2327
f 2315 2316 2327
f 2327 2316 2328
f 2316 2317 2328
f 2328 2317 2329
f 2317 2318 2329
f 2329 2318 2330
f 2318 2319 2330
f 2330 2319 2331
f 2319 2320 2331
f 2331 2320 2332
f 2320 2321 2332
f 2332 2321 2333
f 2321 2322 2333
f 2333 2322 2334
f 2322 2323 2334
f 2334 2323 2335
f 2323 2312 2335
f 2335 2312 2324
f 2324 2325 2336
f 2336 2325 2337
f 2325 2326 2337
f 2337 2326 2338
f 2326 2327 2338
f 2338 2327 2339
f 2327 2328 2339
f 2339 2328 2340
f 2328 2329 2340
f 2340 2329 2341
f 2329 2330 2341
f 2341 2330 2342
f 2330 2331 2342
f 2342 2331 2343
f 2331 2332 2343
f 2343 2332 2344
f 2332 2333 2344
f 2344 2333 2345
f 2333 2334 2345
f 2345 2334 2346
f 2334 2335 2346
f 2346 2335 2347
f 2335 2324 2347
f 2347 2324 2336
f 2336 2337 2348
f 2348 2337 2349
f 2337 2338 2349
f 2349 2338 2350
f 2338 2339 2350
f 2350 2339 2351
f 2339 2340 2351
f 2351 2340 2352
f 2340 2341 2352
f 2352 2341 2353
f 2341 2342 2353
f 2353 2342 2354
f 2342 2343 2354
f 2354 2343 2355
f 2343 2344 2355
f 2355 2344 2356
f 2344 2345 2356
f 2356 2345 2357
f 2345 2346 2357
f 2357 2346 2358
f 2346 2347 2358
f 2358 2347 2359
f 2347 2336 2359
f 2359 2336 2348
f 2348 2349 2360
f 2360 2349 2361
f 2349 2350 2361
f 2361 2350 2362
f 2350 2351 2362
f 2362 2351 2363
f 2351 2352 2363
f 2363 2352 2364
f 2352 2353 2364
f 2364 2353 2365
f 2353 2354 2365
f 2365 2354 2366
f 2354 2355 2366
f 2366 2355 2367
f 2355 2356 2367
f 2367 2356 2368
f 2356 2357 2368
f 2368 2357 2369
f 2357 2358 2369
f 2369 2358 2370
f 2358 2359 2370
f 2370 2359 2371
f 2359 2348 2371
f 2371 2348 2360
f 2360 2361 2372
f 2372 2361 2373
f 2361 2362 2373
f 2373 2362 2374
f 2362 2363 2374
f 2374 2363 2375
f 2363 2364 2375
f 2375 2364 2376
f 2364 2365 2376
f 2376 2365 2377
f 2365 2366 2377
f 2377 2366 2378
f 2366 2367 2378
f 2378 2367 2379
f 2367 2368 2379
f 2379 2368 2380
f 2368 2369 2380
f 2380 2369 2381
f 2369 2370 2381
f 2381 2370 2382
f 2370 2371 2382
f 2382 2371 2383
f 2371 2360 2383
f 2383 2360 2372
f 2372 2373 2384
f 2384 2373 2385
f 2373 2374 2385
f 2385 2374 2386
f 2374 2375 2386
f 2386 2375 2387
f 2375 2376 2387
f 2387 2376 2388
f 2376 2377 2388
f 2388 2377 2389
f 2377 2378 2389
f 2389 2378 2390
f 2378 2379 2390
f 2390 2379 2391
f 2379 2380 2391
f 2391 2380 2392
f 2380 2381 2392
f 2392 2381 2393
f 2381 2382 2393
f 2393 2382 2394
f 2382 2383 2394
f 2394 2383 2395
f 2383 2372 2395
f 2395 2372 2384
f 2384 2385 2396
f 2396 2385 2397
f 2385 2386 2397
f 2397 2386 2398
f 2386 2387 2398
f 2398 2387 2399
f 2387 2388 2399
f 2399 2388 2400
f 2388 2389 2400
f 2400 2389 2401
f 2389 2390 2401
f 2401 2390 2402
f 2390 2391 2402
f 2402 2391 2403
f 2391 2392 2403
f 2403 2392 2404
f 2392 2393 2404
f 2404 2393 2405
f 2393 2394 2405
f 2405 2394 2406
f 2394 2395 2406
f 2406 2395 2407
f 2395 2384 2407
f 2407 2384 2396
f 2396 2397 2408
f 2408 2397 2409
f 2397 2398 2409
f 2409 2398 2410
f 2398 2399 2410
f 2410 2399 2411
f 2399 2400 2411
f 2411 2400 2412
f 2400 2401 2412
f 2412 2401 2413
f 2401 2402 2413
f 2413 2402 2414
f 2402 2403 2414
f 2414 2403 2415
f 2403 2404 2415
f 2415 2404 2416
f 2404 2405 2416
f 2416 2405 2417
f 2405 2406 2417
f 2417 2406 2418
f 2406 2407 2418
f 2418 2407 2419
f 2407 2396 2419
f 2419 2396 2408
f 2408 2409 2420
f 2420 2409 2421
f 2409 2410 2421
f 2421 2410 2422
f 2410 2411 2422
f 2422 2411 2423
f 2411 2412 2423
f 2423 2412 2424
f 2412 2413 2424
f 2424 2413 2425
f 2413 2414 2425
f 2425 2414 2426
f 2414 2415 2426
f 2426 2415 2427
f 2415 2416 2427
f 2427 2416 2428
f 2416 2417 2428
f 2428 2417 2429
f 2417 2418 2429
f 2429 2418 2430
f 2418 2419 2430
f 2430 2419 2431
f 2419 2408 2431
f 2431 2408 2420
f 2420 2421 2432
f 2432 2421 2433
f 2421 2422 2433
f 2433 2422 2434
f 2422 2423 2434
f 2434 2423 2435
f 2423 2424 2435
f 2435 2424 2436
f 2424 2425 2436
f 2436 2425 2437
f 2425 2426 2437
f 2437 2426 2438
f 2426 2427 2438
f 2438 2427 2439
f 2427 2428 2439
f 2439 2428 2440
f 2428 2429 2440
f 2440 2429 2441
f 2429 2430 2441
f 2441 2430 2442
f 2430 2431 2442
f 2442 2431 2443
f 2431 2420 2443
f 2443 2420 2432
f 2432 2433 2444
f 2444 2433 2445
f 2433 2434 2445
f 2445 2434 2446
f 2434 2435 2446
f 2446 2435 2447
f 2435 2436 2447
f 2447 2436 2448
f 2436 2437 2448
f 2448 2437 2449
f 2437 2438 2449
f 2449 2438 2450
f 2438 2439 2450
f 2450 2439 2451
f 2439 2440 2451
f 2451 2440 2452
f 2440 2441 2452
f 2452 2441 2453
f 2441 2442 2453
f 2453 2442 2454
f 2442 2443 2454
f 2454 2443 2455
f 2443 2432 2455
f 2455 2432 2444
f 2444 2445 2456
f 2456 2445 2457
f 2445 2446 2457
f 2457 2446 2458
f 2446 2447 2458
f 2458 2447 2459
f 2447 2448 2459
f 2459 2448 2460
f 2448 2449 2460
f 2460 2449 2461
f 2449 2450 2461
f 2461 2450 2462
f 2450 2451 2462
f 2462 2451 2463
f 2451 2452 2463
f 2463 2452 2464
f 2452 2453 2464
f 2464 2453 2465
f 2453 2454 2465
f 2465 2454 2466
f 2454 2455 2466
f 2466 2455 2467
f 2455 2444 2467
f 2467 2444 2456
f 2456 2457 2468
f 2468 2457 2469
f 2457 2458 2469
f 2469 2458 2470
f 2458 2459 2470
f 2470 2459 2471
f 2459 2460 2471
f 2471 2460 2472
f 2460 2461 2472
f 2472 2461 2473
f 2461 2462 2473
f 2473 2462 2474
f 2462 2463 2474
f 2474 2463 2475
f 2463 2464 2475
f 2475 2464 2476
f 2464 2465 2476
f 2476 2465 2477
f 2465 2466 2477
f 2477 2466 2478
f 2466 2467 2478
f 2478 2467 2479
f 2467 2456 2479
f 2479 2456 2468
f 2468 2469 2480
f 2480 2469 2481
f 2469 2470 2481
f 2481 2470 2482
f 2470 2471 2482
f 2482 2471 2483
f 2471 2472 2483
f 2483 2472 2484
f 2472 2473 2484
f 2484 2473 2485
f 2473 2474 2485
f 2485 2474 2486
f 2474 2475 2486
f 2486 2475 2487
f 2475 2476 2487
f 2487 2476 2488
f 2476 2477 2488
f 2488 2477 2489
f 2477 2478 2489
f 2489 2478 2490
f 2478 2479 2490
f 2490 2479 2491
f 2479 2468 2491
f 2491 2468 2480
f 2480 2481 2492
f 2492 2481 2493
f 2481 2482 2493
f 2493 2482 2494
f 2482 2483 2494
f 2494 2483 2495
f 2483 2484 2495
f 2495 2484 2496
f 2484 2485 2496
f 2496 2485 2497
f 2485 2486 2497
f 2497 2486 2498
f 2486 2487 2498
f 2498 2487 2499
f 2487 2488 2499
f 2499 2488 2500
f 2488 2489 2500
f 2500 2489 2501
f 2489 2490 2501
f 2501 2490 2502
f 2490 2491 2502
f 2502 2491 2503
f 2491 2480 2503
f 2503 2480 2492
f 2492 2493 2504
f 2504 2493 2505
f 2493 2494 2505
f 2505 2494 2506
f 2494 2495 2506
f 2506 2495 2507
f 2495 2496 2507
f 2507 2496 2508
f 2496 2497 2508
f 2508 2497 2509
f 2497 2498 2509
f 2509 2498 2510
f 2498 2499 2510
f 2510 2499 2511
f 2499 2500 2511
f 2511 2500 2512
f 2500 2501 2512
f 2512 2501 2513
f 2501 2502 2513
f 2513 2502 2514
f 2502 2503 2514
f 2514 2503 2515
f 2503 2492 2515
f 2515 2492 2504
f 2504 2505 2516
f 2516 2505 2517
f 2505 2506 2517
f 2517 2506 2518
f 2506 2507 2518
f 2518 2507 2519
f 2507 2508 2519
f 2519 2508 2520
f 2508 2509 2520
f 2520 2509 2521
f 2509 2510 2521
f 2521 2510 2522
f 2510 2511 2522
f 2522 2511 2523
f 2511 2512 2523
f 2523 2512 2524
f 2512 2513 2524
f 2524 2513 2525
f 2513 2514 2525
f 2525 2514 2526
f 2514 2515 2526
f 2526 2515 2527
f 2515 2504 2527
f 2527 2504 2516
f 2516 2517 2528
f 2528 2517 2529
f 2517 2518 2529
f 2529 2518 2530
f 2518 2519 2530
f 2530 2519 2531
f 2519 2520 2531
f 2531 2520 2532
f 2520 2521 2532
f 2532 2521 2533
f 2521 2522 2533
f 2533 2522 2534
f 2522 2523 2534
f 2534 2523 2535
f 2523 2524 2535
f 2535 2524 2536
f 2524 2525 2536
f 2536 2525 2537
f 2525 2526 2537
f 2537 2526 2538
f 2526 2527 2538
f 2538 2527 2539
f 2527 2516 2539
f 2539 2516 2528
f 2528 2529 2540
f 2540 2529 2541
f 2529 2530 2541
f 2541 2530 2542
f 2530 2531 2542
f 2542 2531 2543
f 2531 2532 2543
f 2543 2532 2544
f 2532 2533 2544
f 2544 2533 2545
f 2533 2534 2545
f 2545 2534 2546
f 2534 2535 2546
f 2546 2535 2547
f 2535 2536 2547
f 2547 2536 2548
f 2536 2537 2548
f 2548 2537 2549
f 2537 2538 2549
f 2549 2538 2550
f 2538 2539 2550
f 2550 2539 2551
f 2539 2528 2551
f 2551 2528 2540
f 2540 2541 2552
f 2552 2541 2553
f 2541 2542 2553
f 2553 2542 2554
f 2542 2543 2554
f 2554 2543 2555
f 2543 2544 2555
f 2555 2544 2556
f 2544 2545 2556
f 2556 2545 2557
f 2545 2546 2557
f 2557 2546 2558
f 2546 2547 2558
f 2558 2547 2559
f 2547 2548 2559
f 2559 2548 2560
f 2548 2549 2560
f 2560 2549 2561
f 2549 2550 2561
f 2561 2550 2562
f 2550 2551 2562
f 2562 2551 2563
f 2551 2540 2563
f 2563 2540 2552
f 2552 2553 2564
f 2564 2553 2565
f 2553 2554 2565
f 2565 2554 2566
f 2554 2555 2566
f 2566 2555 2567
f 2555 2556 2567
f 2567 2556 2568
f 2556 2557 2568
f 2568 2557 2569
f 2557 2558 2569
f 2569 2558 2570
f 2558 2559 2570
f 2570 2559 2571
f 2559 2560 2571
f 2571 2560 2572
f 2560 2561 2572
f 2572 2561 2573
f 2561 2562 2573
f 2573 2562 2574
f 2562 2563 2574
f 2574 2563 2575
f 2563 2552 2575
f 2575 2552 2564
f 2564 2565 2576
f 2576 2565 2577
f 2565 2566 2577
f 2577 2566 2578
f 2566 2567 2578
f 2578 2567 2579
f 2567 2568 2579
f 2579 2568 2580
f 2568 2569 2580
f 2580 2569 2581
f 2569 2570 2581
f 2581 2570 2582
f 2570 2571 2582
f 2582 2571 2583
f 2571 2572 2583
f 2583 2572 2584
f 2572 2573 2584
f 2584 2573 2585
f 2573 2574 2585
f 2585 2574 2586
f 2574 2575 2586
f 2586 2575 2587
f 2575 2564 2587
f 2587 2564 2576
f 2576 2577 2588
f 2588 2577 2589
f 2577 2578 2589
f 2589 2578 2590
f 2578 2579 2590
f 2590 2579 2591
f 2579 2580 2591
f 2591 2580 2592
f 2580 2581 2592
f 2592 2581 2593
f 2581 2582 2593
f 2593 2582 2594
f 2582 2583 2594
f 2594 2583 2595
f 2583 2584 2595
f 2595 2584 2596
f 2584 2585 2596
f 2596 2585 2597
f 2585 2586 2597
f 2597 2586 2598
f 2586 2587 2598
f 2598 2587 2599
f 2587 2576 2599
f 2599 2576 2588
f 2588 2589 2600
f 2600 2589 2601
f 2589 2590 2601
f 2601 2590 2602
f 2590 2591 2602
f 2602 2591 2603
f 2591 2592 2603
f 2603 2592 2604
f 2592 2593 2604
f 2604 2593 2605
f 2593 2594 2605
f 2605 2594 2606
f 2594 2595 2606
f 2606 2595 2607
f 2595 2596 2607
f 2607 2596 2608
f 2596 2597 2608
f 2608 2597 2609
f 2597 2598 2609
f 2609 2598 2610
f 2598 2599 2610
f 2610 2599 2611
f 2599 2588 2611
f 2611 2588 2600
f 2600 2601 2612
f 2612 2601 2613
f 2601 2602 2613
f 2613 2602 2614
f 2602 2603 2614
f 2614 2603 2615
f 2603 2604 2615
f 2615 2604 2616
f 2604 2605 2616
f 2616 2605 2617
f 2605 2606 2617
f 2617 2606 2618
f 2606 2607 2618
f 2618 2607 2619
f 2607 2608 2619
f 2619 2608 2620
f 2608 2609 2620
f 2620 2609 2621
f 2609 2610 2621
f 2621 2610 2622
f 2610 2611 2622
f 2622 2611 2623
f 2611 2600 2623
f 2623 2600 2612
f 2612 2613 2624
f 2624 2613 2625
f 2613 2614 2625
f 2625 2614 2626
f 2614 2615 2626
f 2626 2615 2627
f 2615 2616 2627
f 2627 2616 2628
f 2616 2617 2628
f 2628 2617 2629
f 2617 2618 2629
f 2629 2618 2630
f 2618 2619 2630
f 2630 2619 2631
f 2619 2620 2631
f 2631 2620 2632
f 2620 2621 2632
f 2632 2621 2633
f 2621 2622 2633
f 2633 2622 2634
f 2622 2623 2634
f 2634 2623 2635
f 2623 2612 2635
f 2635 2612 2624
f 2624 2625 2636
f 2636 2625 2637
f 2625 2626 2637
f 2637 2626 2638
f 2626 2627 2638
f 2638 2627 2639
f 2627 2628 2639
f 2639 2628 2640
f 2628 2629 2640
f 2640 2629 2641
f 2629 2630 2641
f 2641 2630 2642
f 2630 2631 2642
f 2642 2631 2643
f 2631 2632 2643
f 2643 2632 2644
f 2632 2633 2644
f 2644 2633 2645
f 2633 2634 2645
f 2645 2634 2646
f 2634 2635 2646
f 2646 2635 2647
f 2635 2624 2647
f 2647 2624 2636
f 2636 2637 2648
f 2648 2637 2649
f 2637 2638 2649
f 2649 2638 2650
f 2638 2639 2650
f 2650 2639 2651
f 2639 2640 2651
f 2651 2640 2652
f 2640 2641 2652
f 2652 2641 2653
f 2641 2642 2653
f 2653 2642 2654
f 2642 2643 2654
f 2654 2643 2655
f 2643 2644 2655
f 2655 2644 2656
f 2644 2645 2656
f 2656 2645 2657
f 2645 2646 2657
f 2657 2646 2658
f 2646 2647 2658
f 2658 2647 2659
f 2647 2636 2659
f 2659 2636 2648
f 2648 2649 2660
f 2660 2649 2661
f 2649 2650 2661
f 2661 2650 2662
f 2650 2651 2662
f 2662 2651 2663
f 2651 2652 2663
f 2663 2652 2664
f 2652 2653 2664
f 2664 2653 2665
f 2653 2654 2665
f 2665 2654 2666
f 2654 2655 2666
f 2666 2655 2667
f 2655 2656 2667
f 2667 2656 2668
f 2656 2657 2668
f 2668 2657 2669
f 2657 2658 2669
f 2669 2658 2670
f 2658 2659 2670
f 2670 2659 2671
f 2659 2648 2671
f 2671 2648 2660
f 2660 2661 2672
f 2672 2661 2673
f 2661 2662 2673
f 2673 2662 2674
f 2662 2663 2674
f 2674 2663 2675
f 2663 2664 2675
f 2675 2664 2676
f 2664 2665 2676
f 2676 2665 2677
f 2665 2666 2677
f 2677 2666 2678
f 2666 2667 2678
f 2678 2667 2679
f 2667 2668 2679
f 2679 2668 2680
f 2668 2669 2680
f 2680 2669 2681
f 2669 2670 2681
f 2681 2670 2682
f 2670 2671 2682
f 2682 2671 2683
f 2671 2660 2683
f 2683 2660 2672
f 2672 2673 2684
f 2684 2673 2685
f 2673 2674 2685
f 2685 2674 2686
f 2674 2675 2686
f 2686 2675 2687
f 2675 2676 2687
f 2687 2676 2688
f 2676 2677 2688
f 2688 2677 2689
f 2677 2678 2689
f 2689 2678 2690
f 2678 2679 2690
f 2690 2679 2691
f 2679 2680 2691
f 2691 2680 2692
f 2680 2681 2692
f 2692 2681 2693
f 2681 2682 2693
f 2693 2682 2694
f 2682 2683 2694
f 2694 2683 2695
f 2683 2672 2695
f 2695 2672 2684
f 2684 2685 2696
f 2696 2685 2697
f 2685 2686 2697
f 2697 2686 2698
f 2686 2687 2698
f 2698 2687 2699
f 2687 2688 2699
f 2699 2688 2700
f 2688 2689 2700
f 2700 2689 2701
f 2689 2690 2701
f 2701 2690 2702
f 2690 2691 2702
f 2702 2691 2703
f 2691 2692 2703
f 2703 2692 2704
f 2692 2693 2704
f 2704 2693 2705
f 2693 2694 2705
f 2705 2694 2706
f 2694 2695 2706
f 2706 2695 2707
f 2695 2684 2707
f 2707 2684 2696
f 2696 2697 2708
f 2708 2697 2709
f 2697 2698 2709
f 2709 2698 2710
f 2698 2699 2710
f 2710 2699 2711
f 2699 2700 2711
f 2711 2700 2712
f 2700 2701 2712
f 2712 2701 2713
f 2701 2702 2713
f 2713 2702 2714
f 2702 2703 2714
f 2714 2703 2715
f 2703 2704 2715
f 2715 2704 2716
f 2704 2705 2716
f 2716 2705 2717
f 2705 2706 2717
f 2717 2706 2718
f 2706 2707 2718
f 2718 2707 2719
f 2707 2696 2719
f 2719 2696 2708
f 2708 2709 2720
f 2720 2709 2721
f 2709 2710 2721
f 2721 2710 2722
f 2710 2711 2722
f 2722 2711 2723
f 2711 2712 2723
f 2723 2712 2724
f 2712 2713 2724
f 2724 2713 2725
f 2713 2714 2725
f 2725 2714 2726
f 2714 2715 2726
f 2726 2715 2727
f 2715 2716 2727
f 2727 2716 2728
f 2716 2717 2728
f 2728 2717 2729
f 2717 2718 2729
f 2729 2718 2730
f 2718 2719 2730
f 2730 2719 2731
f 2719 2708 2731
f 2731 2708 2720
f 2720 2721 2732
f 2732 2721 2733
f 2721 2722 2733
f 2733 2722 2734
f 2722 2723 2734
f 2734 2723 2735
f 2723 2724 2735
f 2735 2724 2736
f 2724 2725 2736
f 2736 2725 2737
f 2725 2726 2737
f 2737 2726 2738
f 2726 2727 2738
f 2738 2727 2739
f 2727 2728 2739
f 2739 2728 2740
f 2728 2729 2740
f 2740 2729 2741
f 2729 2730 2741
f 2741 2730 2742
f 2730 2731 2742
f 2742 2731 2743
f 2731 2720 2743
f 2743 2720 2732
f 2732 2733 2744
f 2744 2733 2745
f 2733 2734 2745
f 2745 2734 2746
f 2734 2735 2746
f 2746 2735 2747
f 2735 2736 2747
f 2747 2736 2748
f 2736 2737 2748
f 2748 2737 2749
f 2737 2738 2749
f 2749 2738 2750
f 2738 2739 2750
f 2750 2739 2751
f 2739 2740 2751
f 2751 2740 2752
f 2740 2741 2752
f 2752 2741 2753
f 2741 2742 2753
f 2753 2742 2754
f 2742 2743 2754
f 2754 2743 2755
f 2743 2732 2755
f 2755 2732 2744
f 2744 2745 2756
f 2756 2745 2757
f 2745 2746 2757
f 2757 2746 2758
f 2746 2747 2758
f 2758 2747 2759
f 2747 2748 2759
f 2759 2748 2760
f 2748 2749 2760
f 2760 2749 2761
f 2749 2750 2761
f 2761 2750 2762
f 2750 2751 2762
f 2762 2751 2763
f 2751 2752 2763
f 2763 2752 2764
f 2752 2753 2764
f 2764 2753 2765
f 2753 2754 2765
f 2765 2754 2766
f 2754 2755 2766
f 2766 2755 2767
f 2755 2744 2767
f 2767 2744 2756
f 2756 2757 2768
f 2768 2757 2769
f 2757 2758 2769
f 2769 2758 2770
f 2758 2759 2770
f 2770 2759 2771
f 2759 2760 2771
f 2771 2760 2772
f 2760 2761 2772
f 2772 2761 2773
f 2761 2762 2773
f 2773 2762 2774
f 2762 2763 2774
f 2774 2763 2775
f 2763 2764 2775
f 2775 2764 2776
f 2764 2765 2776
f 2776 2765 2777
f 2765 2766 2777
f 2777 2766 2778
f 2766 2767 2778
f 2778 2767 2779
f 2767 2756 2779
f 2779 2756 2768
f 2768 2769 2780
f 2780 2769 2781
f 2769 2770 2781
f 2781 2770 2782
f 2770 2771 2782
f 2782 2771 2783
f 2771 2772 2783
f 2783 2772 2784
f 2772 2773 2784
f 2784 2773 2785
f 2773 2774 2785
f 2785 2774 2786
f 2774 2775 2786
f 2786 2775 2787
f 2775 2776 2787
f 2787 2776 2788
f 2776 2777 2788
f 2788 2777 2789
f 2777 2778 2789
f 2789 2778 2790
f 2778 2779 2790
f 2790 2779 2791
f 2779 2768 2791
f 2791 2768 2780
f 2780 2781 2792
f 2792 2781 2793
f 2781 2782 2793
f 2793 2782 2794
f 2782 2783 2794
f 2794 2783 2795
f 2783 2784 2795
f 2795 2784 2796
f 2784 2785 2796
f 2796 2785 2797
f 2785 2786 2797
f 2797 2786 2798
f 2786 2787 2798
f 2798 2787 2799
f 2787 2788 2799
f 2799 2788 2800
f 2788 2789 2800
f 2800 2789 2801
f 2789 2790 2801
f 2801 2790 2802
f 2790 2791 2802
f 2802 2791 2803
f 2791 2780 2803
f 2803 2780 2792
f 2792 2793 2804
f 2804 2793 2805
f 2793 2794 2805
f 2805 2794 2806
f 2794 2795 2806
f 2806 2795 2807
f 2795 2796 2807
f 2807 2796 2808
f 2796 2797 2808
f 2808 2797 2809
f 2797 2798 2809
f 2809 2798 2810
f 2798 2799 2810
f 2810 2799 2811
f 2799 2800 2811
f 2811 2800 2812
f 2800 2801 2812
f 2812 2801 2813
f 2801 2802 2813
f 2813 2802 2814
f 2802 2803 2814
f 2814 2803 2815
f 2803 2792 2815
f 2815 2792 2804
f 2804 2805 2816
f 2816 2805 2817
f 2805 2806 2817
f 2817 2806 2818
f 2806 2807 2818
f 2818 2807 2819
f 2807 2808 2819
f 2819 2808 2820
f 2808 2809 2820
f 2820 2809 2821
f 2809 2810 2821
f 2821 2810 2822
f 2810 2811 2822
f 2822 2811 2823
f 2811 2812 2823
f 2823 2812 2824
f 2812 2813 2824
f 2824 2813 2825
f 2813 2814 2825
f 2825 2814 2826
f 2814 2815 2826
f 2826 2815 2827
f 2815 2804 2827
f 2827 2804 2816
f 2816 2817 2828
f 2828 2817 2829
f 2817 2818 2829
f 2829 2818 2830
f 2818 2819 2830
f 2830 2819 2831
f 2819 2820 2831
f 2831 2820 2832
f 2820 2821 2832
f 2832 2821 2833
f 2821 2822 2833
f 2833 2822 2834
f 2822 2823 2834
f 2834 2823 2835
f 2823 2824 2835
f 2835 2824 2836
f 2824 2825 2836
f 2836 2825 2837
f 2825 2826 2837
f 2837 2826 2838
f 2826 2827 2838
f 2838 2827 2839
f 2827 2816 2839
f 2839 2816 2828
f 2828 2829 2840
f 2840 2829 2841
f 2829 2830 2841
f 2841 2830 2842
f 2830 2831 2842
f 2842 2831 2843
f 2831 2832 2843
f 2843 2832 2844
f 2832 2833 2844
f 2844 2833 2845
f 2833 2834 2845
f 2845 2834 2846
f 2834 2835 2846
f 2846 2835 2847
f 2835 2836 2847
f 2847 2836 2848
f 2836 2837 2848
f 2848 2837 2849
f 2837 2838 2849
f 2849 2838 2850
f 2838 2839 2850
f 2850 2839 2851
f 2839 2828 2851
f 2851 2828 2840
f 2840 2841 2852
f 2852 2841 2853
f 2841 2842 2853
f 2853 2842 2854
f 2842 2843 2854
f 2854 2843 2855
f 2843 2844 2855
f 2855 2844 2856
f 2844 2845 2856
f 2856 2845 2857
f 2845 2846 2857
f 2857 2846 2858
f 2846 2847 2858
f 2858 2847 2859
f 2847 2848 2859
f 2859 2848 2860
f 2848 2849 2860
f 2860 2849 2861
f 2849 2850 2861
f 2861 2850 2862
f 2850 2851 2862
f 2862 2851 2863
f 2851 2840 2863
f 2863 2840 2852
f 2852 2853 2864
f 2864 2853 2865
f 2853 2854 2865
f 2865 2854 2866
f 2854 2855 2866
f 2866 2855 2867
f 2855 2856 2867
f 2867 2856 2868
f 2856 2857 2868
f 2868 2857 2869
f 2857 2858 2869
f 2869 2858 2870
f 2858 2859 2870
f 2870 2859 2871
f 2859 2860 2871
f 2871 2860 2872
f 2860 2861 2872
f 2872 2861 2873
f 2861 2862 2873
f 2873 2862 2874
f 2862 2863 2874
f 2874 2863 2875
f 2863 2852 2875
f 2875 2852 2864
f 2864 2865 2876
f 2876 2865 2877
f 2865 2866 2877
f 2877 2866 2878
f 2866 2867 2878
f 2878 2867 2879
f 2867 2868 2879
f 2879 2868 2880
f 2868 2869 2880
f 2880 2869 2881
f 2869 2870 2881
f 2881 2870 2882
f 2870 2871 2882
f 2882 2871 2883
f 2871 2872 2883
f 2883 2872 2884
f 2872 2873 2884
f 2884 2873 2885
f 2873 2874 2885
f 2885 2874 2886
f 2874 2875 2886
f 2886 2875 2887
f 2875 2864 2887
f 2887 2864 2876
f 2876 2877 2888
f 2888 2877 2889
f 2877 2878 2889
f 2889 2878 2890
f 2878 2879 2890
f 2890 2879 2891
f 2879 2880 2891
f 2891 2880 2892
f 2880 2881 2892
f 2892 2881 2893
f 2881 2882 2893
f 2893 2882 2894
f 2882 2883 2894
f 2894 2883 2895
f 2883 2884 2895
f 2895 2884 2896
f 2884 2885 2896
f 2896 2885 2897
f 2885 2886 2897
f 2897 2886 2898
f 2886 2887 2898
f 2898 2887 2899
f 2887 2876 2899
f 2899 2876 2888
f 2888 2889 2900
f 2900 2889 2901
f 2889 2890 2901
f 2901 2890 2902
f 2890 2891 2902
f 2902 2891 2903
f 2891 2892 2903
f 2903 2892 2904
f 2892 2893 2904
f 2904 2893 2905
f 2893 2894 2905
f 2905 2894 2906
f 2894 2895 2906
f 2906 2895 2907
f 2895 2896 2907
f 2907 2896 2908
f 2896 2897 2908
f 2908 2897 2909
f 2897 2898 2909
f 2909 2898 2910
f 2898 2899 2910
f 2910 2899 2911
f 2899 2888 2911
f 2911 2888 2900
f 2900 2901 2912
f 2912 2901 2913
f 2901 2902 2913
f 2913 2902 2914
f 2902 2903 2914
f 2914 2903 2915
f 2903 2904 2915
f 2915 2904 2916
f 2904 2905 2916
f 2916 2905 2917
f 2905 2906 2917
f 2917 2906 2918
f 2906 2907 2918
f 2918 2907 2919
f 2907 2908 2919
f 2919 2908 2920
f 2908 2909 2920
f 2920 2909 2921
f 2909 2910 2921
f 2921 2910 2922
f 2910 2911 2922
f 2922 2911 2923
f 2911 2900 2923
f 2923 2900 2912
f 2912 2913 2924
f 2924 2913 2925
f 2913 2914 2925
f 2925 2914 2926
f 2914 2915 2926
f 2926 2915 2927
f 2915 2916 2927
f 2927 2916 2928
f 2916 2917 2928
f 2928 2917 2929
f 2917 2918 2929
f 2929 2918 2930
f 2918 2919 2930
f 2930 2919 2931
f 2919 2920 2931
f 2931 2920 2932
f 2920 2921 2932
f 2932 2921 2933
f 2921 2922 2933
f 2933 2922 2934
f 2922 2923 2934
f 2934 2923 2935
f 2923 2912 2935
f 2935 2912 2924
f 2924 2925 2936
f 2936 2925 2937
f 2925 2926 2937
f 2937 2926 2938
f 2926 2927 2938
f 2938 2927 2939
f 2927 2928 2939
f 2939 2928 2940
f 2928 2929 2940
f 2940 2929 2941
f 2929 2930 2941
f 2941 2930 2942
f 2930 2931 2942
f 2942 2931 2943
f 2931 2932 2943
f 2943 2932 2944
f 2932 2933 2944
f 2944 2933 2945
f 2933 2934 2945
f 2945 2934 2946
f 2934 2935 2946
f 2946 2935 2947
f 2935 2924 2947
f 2947 2924 2936
f 2936 2937 2948
f 2948 2937 2949
f 2937 2938 2949
f 2949 2938 2950
f 2938 2939 2950
f 2950 2939 2951
f 2939 2940 2951
f 2951 2940 2952
f 2940 2941 2952
f 2952 2941 2953
f 2941 2942 2953
f 2953 2942 2954
f 2942 2943 2954
f 2954 2943 2955
f 2943 2944 2955
f 2955 2944 2956
f 2944 2945 2956
f 2956 2945 2957
f 2945 2946 2957
f 2957 2946 2958
f 2946 2947 2958
f 2958 2947 2959
f 2947 2936 2959
f 2959 2936 2948
f 2948 2949 2960
f 2960 2949 2961
f 2949 2950 2961
f 2961 2950 2962
f 2950 2951 2962
f 2962 2951 2963
f 2951 2952 2963
f 2963 2952 2964
f 2952 2953 2964
f 2964 2953 2965
f 2953 2954 2965
f 2965 2954 2966
f 2954 2955 2966
f 2966 2955 2967
f 2955 2956 2967
f 2967 2956 2968
f 2956 2957 2968
f 2968 2957 2969
f 2957 2958 2969
f 2969 2958 2970
f 2958 2959 2970
f 2970 2959 2971
f 2959 2948 2971
f 2971 2948 2960
f 2960 2961 2972
f 2972 2961 2973
f 2961 2962 2973
f 2973 2962 2974
f 2962 2963 2974
f 2974 2963 2975
f 2963 2964 2975
f 2975 2964 2976
f 2964 2965 2976
f 2976 2965 2977
f 2965 2966 2977
f 2977 2966 2978
f 2966 2967 2978
f 2978 2967 2979
f 2967 2968 2979
f 2979 2968 2980
f 2968 2969 2980
f 2980 2969 2981
f 2969 2970 2981
f 2981 2970 2982
f 2970 2971 2982
f 2982 2971 2983
f 2971 2960 2983
f 2983 2960 2972
f 2972 2973 2984
f 2984 2973 2985
f 2973 2974 2985
f 2985 2974 2986
f 2974 2975 2986
f 2986 2975 2987
f 2975 2976 2987
f 2987 2976 2988
f 2976 2977 2988
f 2988 2977 2989
f 2977 2978 2989
f 2989 2978 2990
f 2978 2979 2990
f 2990 2979 2991
f 2979 2980 2991
f 2991 2980 2992
f 2980 2981 2992
f 2992 2981 2993
f 2981 2982 2993
f 2993 2982 2994
f 2982 2983 2994
f 2994 2983 2995
f 2983 2972 2995
f 2995 2972 2984
f 2984 2985 2996
f 2996 2985 2997
f 2985 2986 2997
f 2997 2986 2998
f 2986 2987 2998
f 2998 2987 2999
f 2987 2988 2999
f 2999 2988 3000
f 2988 2989 3000
f 3000 2989 3001
f 2989 2990 3001
f 3001 2990 3002
f 2990 2991 3002
f 3002 2991 3003
f 2991 2992 3003
f 3003 2992 3004
f 2992 2993 3004
f 3004 2993 3005
f 2993 2994 3005
f 3005 2994 3006
f 2994 2995 3006
f 3006 2995 3007
f 2995 2984 3007
f 3007 2984 2996
f 2996 2997 3008
f 3008 2997 3009
f 2997 2998 3009
f 3009 2998 3010
f 2998 2999 3010
f 3010 2999 3011
f 2999 3000 3011
f 3011 3000 3012
f 3000 3001 3012
f 3012 3001 3013
f 3001 3002 3013
f 3013 3002 3014
f 3002 3003 3014
f 3014 3003 3015
f 3003 3004 3015
f 3015 3004 3016
f 3004 3005 3016
f 3016 3005 3017
f 3005 3006 3017
f 3017 3006 3018
f 3006 3007 3018
f 3018 3007 3019
f 3007 2996 3019
f 3019 2996 3008
f 3008 3009 3020
f 3020 3009 3021
f 3009 3010 3021
f 3021 3010 3022
f 3010 3011 3022
f 3022 3011 3023
f 3011 3012 3023
f 3023 3012 3024
f 3012 3013 3024
f 3024 3013 3025
f 3013 3014 3025
f 3025 3014 3026
f 3014 3015 3026
f 3026 3015 3027
f 3015 3016 3027
f 3027 3016 3028
f 3016 3017 3028
f 3028 3017 3029
f 3017 3018 3029
f 3029 3018 3030
f 3018 3019 3030
f 3030 3019 3031
f 3019 3008 3031
f 3031 3008 3020
f 3020 3021 3032
f 3032 3021 3033
f 3021 3022 3033
f 3033 3022 3034
f 3022 3023 3034
f 3034 3023 3035
f 3023 3024 3035
f 3035 3024 3036
f 3024 3025 3036
f 3036 3025 3037
f 3025 3026 3037
f 3037 3026 3038
f 3026 3027 3038
f 3038 3027 3039
f 3027 3028 3039
f 3039 3028 3040
f 3028 3029 3040
f 3040 3029 3041
f 3029 3030 3041
f 3041 3030 3042
f 3030 3031 3042
f 3042 3031 3043
f 3031 3020 3043
f 3043 3020 3032
f 3032 3033 3044
f 3044 3033 3045
f 3033 3034 3045
f 3045 3034 3046
f 3034 3035 3046
f 3046 3035 3047
f 3035 3036 3047
f 3047 3036 3048
f 3036 3037 3048
f 3048 3037 3049
f 3037 3038 3049
f 3049 3038 3050
f 3038 3039 3050
f 3050 3039 3051
f 3039 3040 3051
f 3051 3040 3052
f 3040 3041 3052
f 3052 3041 3053
f 3041 3042 3053
f 3053 3042 3054
f 3042 3043 3054
f 3054 3043 3055
f 3043 3032 3055
f 3055 3032 3044
f 3044 3045 3056
f 3056 3045 3057
f 3045 3046 3057
f 3057 3046 3058
f 3046 3047 3058
f 3058 3047 3059
f 3047 3048 3059
f 3059 3048 3060
f 3048 3049 3060
f 3060 3049 3061
f 3049 3050 3061
f 3061 3050 3062
f 3050 3051 3062
f 3062 3051 3063
f 3051 3052 3063
f 3063 3052 3064
f 3052 3053 3064
f 3064 3053 3065
f 3053 3054 3065
f 3065 3054 3066
f 3054 3055 3066
f 3066 3055 3067
f 3055 3044 3067
f 3067 3044 3056
f 3056 3057 3068
f 3068 3057 3069
f 3057 3058 3069
f 3069 3058 3070
f 3058 3059 3070
f 3070 3059 3071
f 3059 3060 3071
f 3071 3060 3072
f 3060 3061 3072
f 3072 3061 3073
f 3061 3062 3073
f 3073 3062 3074
f 3062 3063 3074
f 3074 3063 3075
f 3063 3064 3075
f 3075 3064 3076
f 3064 3065 3076
f 3076 3065 3077
f 3065 3066 3077
f 3077 3066 3078
f 3066 3067 3078
f 3078 3067 3079
f 3067 3056 3079
f 3079 3056 3068
f 3068 3069 3080
f 3080 3069 3081
f 3069 3070 3081
f 3081 3070 3082
f 3070 3071 3082
f 3082 3071 3083
f 3071 3072 3083
f 3083 3072 3084
f 3072 3073 3084
f 3084 3073 3085
f 3073 3074 3085
f 3085 3074 3086
f 3074 3075 3086
f 3086 3075 3087
f 3075 3076 3087
f 3087 3076 3088
f 3076 3077 3088
f 3088 3077 3089
f 3077 3078 3089
f 3089 3078 3090
f 3078 3079 3090
f 3090 3079 3091
f 3079 3068 3091
f 3091 3068 3080
f 3080 3081 3092
f 3092 3081 3093
f 3081 3082 3093
f 3093 3082 3094
f 3082 3083 3094
f 3094 3083 3095
f 3083 3084 3095
f 3095 3084 3096
f 3084 3085 3096
f 3096 3085 3097
f 3085 3086 3097
f 3097 3086 3098
f 3086 3087 3098
f 3098 3087 3099
f 3087 3088 3099
f 3099 3088 3100
f 3088 3089 3100
f 3100 3089 3101
f 3089 3090 3101
f 3101 3090 3102
f 3090 3091 3102
f 3102 3091 3103
f 3091 3080 3103
f 3103 3080 3092
f 3092 3093 3104
f 3104 3093 3105
f 3093 3094 3105
f 3105 3094 3106
f 3094 3095 3106
f 3106 3095 3107
f 3095 3096 3107
f 3107 3096 3108
f 3096 3097 3108
f 3108 3097 3109
f 3097 3098 3109
f 3109 3098 3110
f 3098 3099 3110
f 3110 3099 3111
f 3099 3100 3111
f 3111 3100 3112
f 3100 3101 3112
f 3112 3101 3113
f 3101 3102 3113
f 3113 3102 3114
f 3102 3103 3114
f 3114 3103 3115
f 3103 3092 3115
f 3115 3092 3104
f 3104 3105 3116
f 3116 3105 3117
f 3105 3106 3117
f 3117 3106 3118
f 3106 3107 3118
f 3118 3107 3119
f 3107 3108 3119
f 3119 3108 3120
f 3108 3109 3120
f 3120 3109 3121
f 3109 3110 3121
f 3121 3110 3122
f 3110 3111 3122
f 3122 3111 3123
f 3111 3112 3123
f 3123 3112 3124
f 3112 3113 3124
f 3124 3113 3125
f 3113 3114 3125
f 3125 3114 3126
f 3114 3115 3126
f 3126 3115 3127
f 3115 3104 3127
f 3127 3104 3116
f 3116 3117 3128
f 3128 3117 3129
f 3117 3118 3129
f 3129 3118 3130
f 3118 3119 3130
f 3130 3119 3131
f 3119 3120 3131
f 3131 3120 3132
f 3120 3121 3132
f 3132 3121 3133
f 3121 3122 3133
f 3133 3122 3134
f 3122 3123 3134
f 3134 3123 3135
f 3123 3124 3135
f 3135 3124 3136
f 3124 3125 3136
f 3136 3125 3137
f 3125 3126 3137
f 3137 3126 3138
f 3126 3127 3138
f 3138 3127 3139
f 3127 3116 3139
f 3139 3116 3128
f 3128 3129 3140
f 3140 3129 3141
f 3129 3130 3141
f 3141 3130 3142
f 3130 3131 3142
f 3142 3131 3143
f 3131 3132 3143
f 3143 3132 3144
f 3132 3133 3144
f 3144 3133 3145
f 3133 3134 3145
f 3145 3134 3146
f 3134 3135 3146
f 3146 3135 3147
f 3135 3136 3147
f 3147 3136 3148
f 3136 3137 3148
f 3148 3137 3149
f 3137 3138 3149
f 3149 3138 3150
f 3138 3139 3150
f 3150 3139 3151
f 3139 3128 3151
f 3151 3128 3140
f 3140 3141 3152
f 3152 3141 3153
f 3141 3142 3153
f 3153 3142 3154
f 3142 3143 3154
f 3154 3143 3155
f 3143 3144 3155
f 3155 3144 3156
f 3144 3145 3156
f 3156 3145 3157
f 3145 3146 3157
f 3157 3146 3158
f 3146 3147 3158
f 3158 3147 3159
f 3147 3148 3159
f 3159 3148 3160
f 3148 3149 3160
f 3160 3149 3161
f 3149 3150 3161
f 3161 3150 3162
f 3150 3151 3162
f 3162 3151 3163
f 3151 3140 3163
f 3163 3140 3152
f 3152 3153 3164
f 3164 3153 3165
f 3153 3154 3165
f 3165 3154 3166
f 3154 3155 3166
f 3166 3155 3167
f 3155 3156 3167
f 3167 3156 3168
f 3156 3157 3168
f 3168 3157 3169
f 3157 3158 3169
f 3169 3158 3170
f 3158 3159 3170
f 3170 3159 3171
f 3159 3160 3171
f 3171 3160 3172
f 3160 3161 3172
f 3172 3161 3173
f 3161 3162 3173
f 3173 3162 3174
f 3162 3163 3174
f 3174 3163 3175
f 3163 3152 3175
f 3175 3152 3164
f 3164 3165 3176
f 3176 3165 3177
f 3165 3166 3177
f 3177 3166 3178
f 3166 3167 3178
f 3178 3167 3179
f 3167 3168 3179
f 3179 3168 3180
f 3168 3169 3180
f 3180 3169 3181
f 3169 3170 3181
f 3181 3170 3182
f 3170 3171 3182
f 3182 3171 3183
f 3171 3172 3183
f 3183 3172 3184
f 3172 3173 3184
f 3184 3173 3185
f 3173 3174 3185
f 3185 3174 3186
f 3174 3175 3186
f 3186 3175 3187
f 3175 3164 3187
f 3187 3164 3176
f 3176 3177 3188
f 3188 3177 3189
f 3177 3178 3189
f 3189 3178 3190
f 3178 3179 3190
f 3190 3179 3191
f 3179 3180 3191
f 3191 3180 3192
f 3180 3181 3192
f 3192 3181 3193
f 3181 3182 3193
f 3193 3182 3194
f 3182 3183 3194
f 3194 3183 3195
f 3183 3184 3195
f 3195 3184 3196
f 3184 3185 3196
f 3196 3185 3197
f 3185 3186 3197
f 3197 3186 3198
f 3186 3187 3198
f 3198 3187 3199
f 3187 3176 3199
f 3199 3176 3188
f 3188 3189 3200
f 3200 3189 3201
f 3189 3190 3201
f 3201 3190 3202
f 3190 3191 3202
f 3202 3191 3203
f 3191 3192 3203
f 3203 3192 3204
f 3192 3193 3204
f 3204 3193 3205
f 3193 3194 3205
f 3205 3194 3206
f 3194 3195 3206
f 3206 3195 3207
f 3195 3196 3207
f 3207 3196 3208
f 3196 3197 3208
f 3208 3197 3209
f 3197 3198 3209
f 3209 3198 3210
f 3198 3199 3210
f 3210 3199 3211
f 3199 3188 3211
f 3211 3188 3200
f 3200 3201 3212
f 3212 3201 3213
f 3201 3202 3213
f 3213 3202 3214
f 3202 3203 3214
f 3214 3203 3215
f 3203 3204 3215
f 3215 3204 3216
f 3204 3205 3216
f 3216 3205 3217
f 3205 3206 3217
f 3217 3206 3218
f 3206 3207 3218
f 3218 3207 3219
f 3207 3208 3219
f 3219 3208 3220
f 3208 3209 3220
f 3220 3209 3221
f 3209 3210 3221
f 3221 3210 3222
f 3210 3211 3222
f 3222 3211 3223
f 3211 3200 3223
f 3223 3200 3212
f 3212 3213 3224
f 3224 3213 3225
f 3213 3214 3225
f 3225 3214 3226
f 3214 3215 3226
f 3226 3215 3227
f 3215 3216 3227
f 3227 3216 3228
f 3216 3217 3228
f 3228 3217 3229
f 3217 3218 3229
f 3229 3218 3230
f 3218 3219 3230
f 3230 3219 3231
f 3219 3220 3231
f 3231 3220 3232
f 3220 3221 3232
f 3232 3221 3233
f 3221 3222 3233
f 3233 3222 3234
f 3222 3223 3234
f 3234 3223 3235
f 3223 3212 3235
f 3235 3212 3224
f 3224 3225 3236
f 3236 3225 3237
f 3225 3226 3237
f 3237 3226 3238
f 3226 3227 3238
f 3238 3227 3239
f 3227 3228 3239
f 3239 3228 3240
f 3228 3229 3240
f 3240 3229 3241
f 3229 3230 3241
f 3241 3230 3242
f 3230 3231 3242
f 3242 3231 3243
f 3231 3232 3243
f 3243 3232 3244
f 3232 3233 3244
f 3244 3233 3245
f 3233 3234 3245
f 3245 3234 3246
f 3234 3235 3246
f 3246 3235 3247
f 3235 3224 3247
f 3247 3224 3236
f 3236 3237 3248
f 3248 3237 3249
f 3237 3238 3249
f 3249 3238 3250
f 3238 3239 3250
f 3250 3239 3251
f 3239 3240 3251
f 3251 3240 3252
f 3240 3241 3252
f 3252 3241 3253
f 3241 3242 3253
f 3253 3242 3254
f 3242 3243 3254
f 3254 3243 3255
f 3243 3244 3255
f 3255 3244 3256
f 3244 3245 3256
f 3256 3245 3257
f 3245 3246 3257
f 3257 3246 3258
f 3246 3247 3258
f 3258 3247 3259
f 3247 3236 3259
f 3259 3236 3248
f 3248 3249 3260
f 3260 3249 3261
f 3249 3250 3261
f 3261 3250 3262
f 3250 3251 3262
f 3262 3251 3263
f 3251 3252 3263
f 3263 3252 3264
f 3252 3253 3264
f 3264 3253 3265
f 3253 3254 3265
f 3265 3254 3266
f 3254 3255 3266
f 3266 3255 3267
f 3255 3256 3267
f 3267 3256 3268
f 3256 3257 3268
f 3268 3257 3269
f 3257 3258 3269
f 3269 3258 3270
f 3258 3259 3270
f 3270 3259 3271
f 3259 3248 3271
f 3271 3248 3260
f 3260 3261 3272
f 3272 3261 3273
f 3261 3262 3273
f 3273 3262 3274
f 3262 3263 3274
f 3274 3263 3275
f 3263 3264 3275
f 3275 3264 3276
f 3264 3265 3276
f 3276 3265 3277
f 3265 3266 3277
f 3277 3266 3278
f 3266 3267 3278
f 3278 3267 3279
f 3267 3268 3279
f 3279 3268 3280
f 3268 3269 3280
f 3280 3269 3281
f 3269 3270 3281
f 3281 3270 3282
f 3270 3271 3282
f 3282 3271 3283
f 3271 3260 3283
f 3283 3260 3272
f 3272 3273 3284
f 3284 3273 3285
f 3273 3274 3285
f 3285 3274 3286
f 3274 3275 3286
f 3286 3275 3287
f 3275 3276 3287
f 3287 3276 3288
f 3276 3277 3288
f 3288 3277 3289
f 3277 3278 3289
f 3289 3278 3290
f 3278 3279 3290
f 3290 3279 3291
f 3279 3280 3291
f 3291 3280 3292
f 3280 3281 3292
f 3292 3281 3293
f 3281 3282 3293
f 3293 3282 3294
f 3282 3283 3294
f 3294 3283 3295
f 3283 3272 3295
f 3295 3272 3284
f 3284 3285 3296
f 3296 3285 3297
f 3285 3286 3297
f 3297 3286 3298
f 3286 3287 3298
f 3298 3287 3299
f 3287 3288 3299
f 3299 3288 3300
f 3288 3289 3300
f 3300 3289 3301
f 3289 3290 3301
f 3301 3290 3302
f 3290 3291 3302
f 3302 3291 3303
f 3291 3292 3303
f 3303 3292 3304
f 3292 3293 3304
f 3304 3293 3305
f 3293 3294 3305
f 3305 3294 3306
f 3294 3295 3306
f 3306 3295 3307
f 3295 3284 3307
f 3307 3284 3296
f 3296 3297 3308
f 3308 3297 3309
f 3297 3298 3309
f 3309 3298 3310
f 3298 3299 3310
f 3310 3299 3311
f 3299 3300 3311
f 3311 3300 3312
f 3300 3301 3312
f 3312 3301 3313
f 3301 3302 3313
f 3313 3302 3314
f 3302 3303 3314
f 3314 3303 3315
f 3303 3304 3315
f 3315 3304 3316
f 3304 3305 3316
f 3316 3305 3317
f 3305 3306 3317
f 3317 3306 3318
f 3306 3307 3318
f 3318 3307 3319
f 3307 3296 3319
f 3319 3296 3308
f 3308 3309 3320
f 3320 3309 3321
f 3309 3310 3321
f 3321 3310 3322
f 3310 3311 3322
f 3322 3311 3323
f 3311 3312 3323
f 3323 3312 3324
f 3312 3313 3324
f 3324 3313 3325
f 3313 3314 3325
f 3325 3314 3326
f 3314 3315 3326
f 3326 3315 3327
f 3315 3316 3327
f 3327 3316 3328
f 3316 3317 3328
f 3328 3317 3329
f 3317 3318 3329
f 3329 3318 3330
f 3318 3319 3330
f 3330 3319 3331
f 3319 3308 3331
f 3331 3308 3320
f 3320 3321 3332
f 3332 3321 3333
f 3321 3322 3333
f 3333 3322 3334
f 3322 3323 3334
f 3334 3323 3335
f 3323 3324 3335
f 3335 3324 3336
f 3324 3325 3336
f 3336 3325 3337
f 3325 3326 3337
f 3337 3326 3338
f 3326 3327 3338
f 3338 3327 3339
f 3327 3328 3339
f 3339 3328 3340
f 3328 3329 3340
f 3340 3329 3341
f 3329 3330 3341
f 3341 3330 3342
f 3330 3331 3342
f 3342 3331 3343
f 3331 3320 3343
f 3343 3320 3332
f 3332 3333 3344
f 3344 3333 3345
f 3333 3334 3345
f 3345 3334 3346
f 3334 3335 3346
f 3346 3335 3347
f 3335 3336 3347
f 3347 3336 3348
f 3336 3337 3348
f 3348 3337 3349
f 3337 3338 3349
f 3349 3338 3350
f 3338 3339 3350
f 3350 3339 3351
f 3339 3340 3351
f 3351 3340 3352
f 3340 3341 3352
f 3352 3341 3353
f 3341 3342 3353
f 3353 3342 3354
f 3342 3343 3354
f 3354 3343 3355
f 3343 3332 3355
f 3355 3332 3344
f 3344 3345 3356
f 3356 3345 3357
f 3345 3346 3357
f 3357 3346 3358
f 3346 3347 3358
f 3358 3347 3359
f 3347 3348 3359
f 3359 3348 3360
f 3348 3349 3360
f 3360 3349 3361
f 3349 3350 3361
f 3361 3350 3362
f 3350 3351 3362
f 3362 3351 3363
f 3351 3352 3363
f 3363 3352 3364
f 3352 3353 3364
f 3364 3353 3365
f 3353 3354 3365
f 3365 3354 3366
f 3354 3355 3366
f 3366 3355 3367
f 3355 3344 3367
f 3367 3344 3356
f 3356 3357 3368
f 3368 3357 3369
f 3357 3358 3369
f 3369 3358 3370
f 3358 3359 3370
f 3370 3359 3371
f 3359 3360 3371
f 3371 3360 3372
f 3360 3361 3372
f 3372 3361 3373
f 3361 3362 3373
f 3373 3362 3374
f 3362 3363 3374
f 3374 3363 3375
f 3363 3364 3375
f 3375 3364 3376
f 3364 3365 3376
f 3376 3365 3377
f 3365 3366 3377
f 3377 3366 3378
f 3366 3367 3378
f 3378 3367 3379
f 3367 3356 3379
f 3379 3356 3368
f 3368 3369 3380
f 3380 3369 3381
f 3369 3370 3381
f 3381 3370 3382
f 3370 3371 3382
f 3382 3371 3383
f 3371 3372 3383
f 3383 3372 3384
f 3372 3373 3384
f 3384 3373 3385
f 3373 3374 3385
f 3385 3374 3386
f 3374 3375 3386
f 3386 3375 3387
f 3375 3376 3387
f 3387 3376 3388
f 3376 3377 3388
f 3388 3377 3389
f 3377 3378 3389
f 3389 3378 3390
f 3378 3379 3390
f 3390 3379 3391
f 3379 3368 3391
f 3391 3368 3380
f 3380 3381 3392
f 3392 3381 3393
f 3381 3382 3393
f 3393 3382 3394
f 3382 3383 3394
f 3394 3383 3395
f 3383 3384 3395
f 3395 3384 3396
f 3384 3385 3396
f 3396 3385 3397
f 3385 3386 3397
f 3397 3386 3398
f 3386 3387 3398
f 3398 3387 3399
f 3387 3388 3399
f 3399 3388 3400
f 3388 3389 3400
f 3400 3389 3401
f 3389 3390 3401
f 3401 3390 3402
f 3390 3391 3402
f 3402 3391 3403
f 3391 3380 3403
f 3403 3380 3392
f 3392 3393 3404
f 3404 3393 3405
f 3393 3394 3405
f 3405 3394 3406
f 3394 3395 3406
f 3406 3395 3407
f 3395 3396 3407
f 3407 3396 3408
f 3396 3397 3408
f 3408 3397 3409
f 3397 3398 3409
f 3409 3398 3410
f 3398 3399 3410
f 3410 3399 3411
f 3399 3400 3411
f 3411 3400 3412
f 3400 3401 3412
f 3412 3401 3413
f 3401 3402 3413
f 3413 3402 3414
f 3402 3403 3414
f 3414 3403 3415
f 3403 3392 3415
f 3415 3392 3404
f 3404 3405 3416
f 3416 3405 3417
f 3405 3406 3417
f 3417 3406 3418
f 3406 3407 3418
f 3418 3407 3419
f 3407 3408 3419
f 3419 3408 3420
f 3408 3409 3420
f 3420 3409 3421
f 3409 3410 3421
f 3421 3410 3422
f 3410 3411 3422
f 3422 3411 3423
f 3411 3412 3423
f 3423 3412 3424
f 3412 3413 3424
f 3424 3413 3425
f 3413 3414 3425
f 3425 3414 3426
f 3414 3415 3426
f 3426 3415 3427
f 3415 3404 3427
f 3427 3404 3416
f 3416 3417 3428
f 3428 3417 3429
f 3417 3418 3429
f 3429 3418 3430
f 3418 3419 3430
f 3430 3419 3431
f 3419 3420 3431
f 3431 3420 3432
f 3420 3421 3432
f 3432 3421 3433
f 3421 3422 3433
f 3433 3422 3434
f 3422 3423 3434
f 3434 3423 3435
f 3423 3424 3435
f 3435 3424 3436
f 3424 3425 3436
f 3436 3425 3437
f 3425 3426 3437
f 3437 3426 3438
f 3426 3427 3438
f 3438 3427 3439
f 3427 3416 3439
f 3439 3416 3428
f 3428 3429 3440
f 3440 3429 3441
f 3429 3430 3441
f 3441 3430 3442
f 3430 3431 3442
f 3442 3431 3443
f 3431 3432 3443
f 3443 3432 3444
f 3432 3433 3444
f 3444 3433 3445
f 3433 3434 3445
f 3445 3434 3446
f 3434 3435 3446
f 3446 3435 3447
f 3435 3436 3447
f 3447 3436 3448
f 3436 3437 3448
f 3448 3437 3449
f 3437 3438 3449
f 3449 3438 3450
f 3438 3439 3450
f 3450 3439 3451
f 3439 3428 3451
f 3451 3428 3440
f 3440 3441 3452
f 3452 3441 3453
f 3441 3442 3453
f 3453 3442 3454
f 3442 3443 3454
f 3454 3443 3455
f 3443 3444 3455
f 3455 3444 3456
f 3444 3445 3456
f 3456 3445 3457
f 3445 3446 3457
f 3457 3446 3458
f 3446 3447 3458
f 3458 3447 3459
f 3447 3448 3459
f 3459 3448 3460
f 3448 3449 3460
f 3460 3449 3461
f 3449 3450 3461
f 3461 3450 3462
f 3450 3451 3462
f 3462 3451 3463
f 3451 3440 3463
f 3463 3440 3452
f 3452 3453 3464
f 3464 3453 3465
f 3453 3454 3465
f 3465 3454 3466
f 3454 3455 3466
f 3466 3455 3467
f 3455 3456 3467
f 3467 3456 3468
f 3456 3457 3468
f 3468 3457 3469
f 3457 3458 3469
f 3469 3458 3470
f 3458 3459 3470
f 3470 3459 3471
f 3459 3460 3471
f 3471 3460 3472
f 3460 3461 3472
f 3472 3461 3473
f 3461 3462 3473
f 3473 3462 3474
f 3462 3463 3474
f 3474 3463 3475
f 3463 3452 3475
f 3475 3452 3464
f 3464 3465 3476
f 3476 3465 3477
f 3465 3466 3477
f 3477 3466 3478
f 3466 3467 3478
f 3478 3467 3479
f 3467 3468 3479
f 3479 3468 3480
f 3468 3469 3480
f 3480 3469 3481
f 3469 3470 3481
f 3481 3470 3482
f 3470 3471 3482
f 3482 3471 3483
f 3471 3472 3483
f 3483 3472 3484
f 3472 3473 3484
f 3484 3473 3485
f 3473 3474 3485
f 3485 3474 3486
f 3474 3475 3486
f 3486 3475 3487
f 3475 3464 3487
f 3487 3464 3476
f 3476 3477 3488
f 3488 3477 3489
f 3477 3478 3489
f 3489 3478 3490
f 3478 3479 3490
f 3490 3479 3491
f 3479 3480 3491
f 3491 3480 3492
f 3480 3481 3492
f 3492 3481 3493
f 3481 3482 3493
f 3493 3482 3494
f 3482 3483 3494
f 3494 3483 3495
f 3483 3484 3495
f 3495 3484 3496
f 3484 3485 3496
f 3496 3485 3497
f 3485 3486 3497
f 3497 3486 3498
f 3486 3487 3498
f 3498 3487 3499
f 3487 3476 3499
f 3499 3476 3488
f 3488 3489 3500
f 3500 3489 3501
f 3489 3490 3501
f 3501 3490 3502
f 3490 3491 3502
f 3502 3491 3503
f 3491 3492 3503
f 3503 3492 3504
f 3492 3493 3504
f 3504 3493 3505
f 3493 3494 3505
f 3505 3494 3506
f 3494 3495 3506
f 3506 3495 3507
f 3495 3496 3507
f 3507 3496 3508
f 3496 3497 3508
f 3508 3497 3509
f 3497 3498 3509
f 3509 3498 3510
f 3498 3499 3510
f 3510 3499 3511
f 3499 3488 3511
f 3511 3488 3500
f 3500 3501 3512
f 3512 3501 3513
f 3501 3502 3513
f 3513 3502 3514
f 3502 3503 3514
f 3514 3503 3515
f 3503 3504 3515
f 3515 3504 3516
f 3504 3505 3516
f 3516 3505 3517
f 3505 3506 3517
f 3517 3506 3518
f 3506 3507 3518
f 3518 3507 3519
f 3507 3508 3519
f 3519 3508 3520
f 3508 3509 3520
f 3520 3509 3521
f 3509 3510 3521
f 3521 3510 3522
f 3510 3511 3522
f 3522 3511 3523
f 3511 3500 3523
f 3523 3500 3512
f 3512 3513 3524
f 3524 3513 3525
f 3513 3514 3525
f 3525 3514 3526
f 3514 3515 3526
f 3526 3515 3527
f 3515 3516 3527
f 3527 3516 3528
f 3516 3517 3528
f 3528 3517 3529
f 3517 3518 3529
f 3529 3518 3530
f 3518 3519 3530
f 3530 3519 3531
f 3519 3520 3531
f 3531 3520 3532
f 3520 3521 3532
f 3532 3521 3533
f 3521 3522 3533
f 3533 3522 3534
f 3522 3523 3534
f 3534 3523 3535
f 3523 3512 3535
f 3535 3512 3524
f 3524 3525 3536
f 3536 3525 3537
f 3525 3526 3537
f 3537 3526 3538
f 3526 3527 3538
f 3538 3527 3539
f 3527 3528 3539
f 3539 3528 3540
f 3528 3529 3540
f 3540 3529 3541
f 3529 3530 3541
f 3541 3530 3542
f 3530 3531 3542
f 3542 3531 3543
f 3531 3532 3543
f 3543 3532 3544
f 3532 3533 3544
f 3544 3533 3545
f 3533 3534 3545
f 3545 3534 3546
f 3534 3535 3546
f 3546 3535 3547
f 3535 3524 3547
f 3547 3524 3536
f 3536 3537 3548
f 3548 3537 3549
f 3537 3538 3549
f 3549 3538 3550
f 3538 3539 3550
f 3550 3539 3551
f 3539 3540 3551
f 3551 3540 3552
f 3540 3541 3552
f 3552 3541 3553
f 3541 3542 3553
f 3553 3542 3554
f 3542 3543 3554
f 3554 3543 3555
f 3543 3544 3555
f 3555 3544 3556
f 3544 3545 3556
f 3556 3545 3557
f 3545 3546 3557
f 3557 3546 3558
f 3546 3547 3558
f 3558 3547 3559
f 3547 3536 3559
f 3559 3536 3548
f 3548 3549 3560
f 3560 3549 3561
f 3549 3550 3561
f 3561 3550 3562
f 3550 3551 3562
f 3562 3551 3563
f 3551 3552 3563
f 3563 3552 3564
f 3552 3553 3564
f 3564 3553 3565
f 3553 3554 3565
f 3565 3554 3566
f 3554 3555 3566
f 3566 3555 3567
f 3555 3556 3567
f 3567 3556 3568
f 3556 3557 3568
f 3568 3557 3569
f 3557 3558 3569
f 3569 3558 3570
f 3558 3559 3570
f 3570 3559 3571
f 3559 3548 3571
f 3571 3548 3560
f 3560 3561 3572
f 3572 3561 3573
f 3561 3562 3573
f 3573 3562 3574
f 3562 3563 3574
f 3574 3563 3575
f 3563 3564 3575
f 3575 3564 3576
f 3564 3565 3576
f 3576 3565 3577
f 3565 3566 3577
f 3577 3566 3578
f 3566 3567 3578
f 3578 3567 3579
f 3567 3568 3579
f 3579 3568 3580
f 3568 3569 3580
f 3580 3569 3581
f 3569 3570 3581
f 3581 3570 3582
f 3570 3571 3582
f 3582 3571 3583
f 3571 3560 3583
f 3583 3560 3572
f 3572 3573 3584
f 3584 3573 3585
f 3573 3574 3585
f 3585 3574 3586
f 3574 3575 3586
f 3586 3575 3587
f 3575 3576 3587
f 3587 3576 3588
f 3576 3577 3588
f 3588 3577 3589
f 3577 3578 3589
f 3589 3578 3590
f 3578 3579 3590
f 3590 3579 3591
f 3579 3580 3591
f 3591 3580 3592
f 3580 3581 3592
f 3592 3581 3593
f 3581 3582 3593
f 3593 3582 3594
f 3582 3583 3594
f 3594 3583 3595
f 3583 3572 3595
f 3595 3572 3584
f 3584 3585 3596
f 3596 3585 3597
f 3585 3586 3597
f 3597 3586 3598
f 3586 3587 3598
f 3598 3587 3599
f 3587 3588 3599
f 3599 3588 3600
f 3588 3589 3600
f 3600 3589 3601
f 3589 3590 3601
f 3601 3590 3602
f 3590 3591 3602
f 3602 3591 3603
f 3591 3592 3603
f 3603 3592 3604
f 3592 3593 3604
f 3604 3593 3605
f 3593 3594 3605
f 3605 3594 3606
f 3594 3595 3606
f 3606 3595 3607
f 3595 3584 3607
f 3607 3584 3596
f 3596 3597 3608
f 3608 3597 3609
f 3597 3598 3609
f 3609 3598 3610
f 3598 3599 3610
f 3610 3599 3611
f 3599 3600 3611
f 3611 3600 3612
f 3600 3601 3612
f 3612 3601 3613
f 3601 3602 3613
f 3613 3602 3614
f 3602 3603 3614
f 3614 3603 3615
f 3603 3604 3615
f 3615 3604 3616
f 3604 3605 3616
f 3616 3605 3617
f 3605 3606 3617
f 3617 3606 3618
f 3606 3607 3618
f 3618 3607 3619
f 3607 3596 3619
f 3619 3596 3608
f 3608 3609 3620
f 3620 3609 3621
f 3609 3610 3621
f 3621 3610 3622
f 3610 3611 3622
f 3622 3611 3623
f 3611 3612 3623
f 3623 3612 3624
f 3612 3613 3624
f 3624 3613 3625
f 3613 3614 3625
f 3625 3614 3626
f 3614 3615 3626
f 3626 3615 3627
f 3615 3616 3627
f 3627 3616 3628
f 3616 3617 3628
f 3628 3617 3629
f 3617 3618 3629
f 3629 3618 3630
f 3618 3619 3630
f 3630 3619 3631
f 3619 3608 3631
f 3631 3608 3620
f 3620 3621 3632
f 3632 3621 3633
f 3621 3622 3633
f 3633 3622 3634
f 3622 3623 3634
f 3634 3623 3635
f 3623 3624 3635
f 3635 3624 3636
f 3624 3625 3636
f 3636 3625 3637
f 3625 3626 3637
f 3637 3626 3638
f 3626 3627 3638
f 3638 3627 3639
f 3627 3628 3639
f 3639 3628 3640
f 3628 3629 3640
f 3640 3629 3641
f 3629 3630 3641
f 3641 3630 3642
f 3630 3631 3642
f 3642 3631 3643
f 3631 3620 3643
f 3643 3620 3632
f 3632 3633 3644
f 3644 3633 3645
f 3633 3634 3645
f 3645 3634 3646
f 3634 3635 3646
f 3646 3635 3647
f 3635 3636 3647
f 3647 3636 3648
f 3636 3637 3648
f 3648 3637 3649
f 3637 3638 3649
f 3649 3638 3650
f 3638 3639 3650
f 3650 3639 3651
f 3639 3640 3651
f 3651 3640 3652
f 3640 3641 3652
f 3652 3641 3653
f 3641 3642 3653
f 3653 3642 3654
f 3642 3643 3654
f 3654 3643 3655
f 3643 3632 3655
f 3655 3632 3644
f 3644 3645 3656
f 3656 3645 3657
f 3645 3646 3657
f 3657 3646 3658
f 3646 3647 3658
f 3658 3647 3659
f 3647 3648 3659
f 3659 3648 3660
f 3648 3649 3660
f 3660 3649 3661
f 3649 3650 3661
f 3661 3650 3662
f 3650 3651 3662
f 3662 3651 3663
f 3651 3652 3663
f 3663 3652 3664
f 3652 3653 3664
f 3664 3653 3665
f 3653 3654 3665
f 3665 3654 3666
f 3654 3655 3666
f 3666 3655 3667
f 3655 3644 3667
f 3667 3644 3656
f 3656 3657 3668
f 3668 3657 3669
f 3657 3658 3669
f 3669 3658 3670
f 3658 3659 3670
f 3670 3659 3671
f 3659 3660 3671
f 3671 3660 3672
f 3660 3661 3672
f 3672 3661 3673
f 3661 3662 3673
f 3673 3662 3674
f 3662 3663 3674
f 3674 3663 3675
f 3663 3664 3675
f 3675 3664 3676
f 3664 3665 3676
f 3676 3665 3677
f 3665 3666 3677
f 3677 3666 3678
f 3666 3667 3678
f 3678 3667 3679
f 3667 3656 3679
f 3679 3656 3668
f 3668 3669 3680
f 3680 3669 3681
f 3669 3670 3681
f 3681 3670 3682
f 3670 3671 3682
f 3682 3671 3683
f 3671 3672 3683
f 3683 3672 3684
f 3672 3673 3684
f 3684 3673 3685
f 3673 3674 3685
f 3685 3674 3686
f 3674 3675 3686
f 3686 3675 3687
f 3675 3676 3687
f 3687 3676 3688
f 3676 3677 3688
f 3688 3677 3689
f 3677 3678 3689
f 3689 3678 3690
f 3678 3679 3690
f 3690 3679 3691
f 3679 3668 3691
f 3691 3668 3680
f 3680 3681 3692
f 3692 3681 3693
f 3681 3682 3693
f 3693 3682 3694
f 3682 3683 3694
f 3694 3683 3695
f 3683 3684 3695
f 3695 3684 3696
f 3684 3685 3696
f 3696 3685 3697
f 3685 3686 3697
f 3697 3686 3698
f 3686 3687 3698
f 3698 3687 3699
f 3687 3688 3699
f 3699 3688 3700
f 3688 3689 3700
f 3700 3689 3701
f 3689 3690 3701
f 3701 3690 3702
f 3690 3691 3702
f 3702 3691 3703
f 3691 3680 3703
f 3703 3680 3692
f 3692 3693 3704
f 3704 3693 3705
f 3693 3694 3705
f 3705 3694 3706
f 3694 3695 3706
f 3706 3695 3707
f 3695 3696 3707
f 3707 3696 3708
f 3696 3697 3708
f 3708 3697 3709
f 3697 3698 3709
f 3709 3698 3710
f 3698 3699 3710
f 3710 3699 3711
f 3699 3700 3711
f 3711 3700 3712
f 3700 3701 3712
f 3712 3701 3713
f 3701 3702 3713
f 3713 3702 3714
f 3702 3703 3714
f 3714 3703 3715
f 3703 3692 3715
f 3715 3692 3704
f 3704 3705 3716
f 3716 3705 3717
f 3705 3706 3717
f 3717 3706 3718
f 3706 3707 3718
f 3718 3707 3719
f 3707 3708 3719
f 3719 3708 3720
f 3708 3709 3720
f 3720 3709 3721
f 3709 3710 3721
f 3721 3710 3722
f 3710 3711 3722
f 3722 3711 3723
f 3711 3712 3723
f 3723 3712 3724
f 3712 3713 3724
f 3724 3713 3725
f 3713 3714 3725
f 3725 3714 3726
f 3714 3715 3726
f 3726 3715 3727
f 3715 3704 3727
f 3727 3704 3716
f 3716 3717 3728
f 3728 3717 3729
f 3717 3718 3729
f 3729 3718 3730
f 3718 3719 3730
f 3730 3719 3731
f 3719 3720 3731
f 3731 3720 3732
f 3720 3721 3732
f 3732 3721 3733
f 3721 3722 3733
f 3733 3722 3734
f 3722 3723 3734
f 3734 3723 3735
f 3723 3724 3735
f 3735 3724 3736
f 3724 3725 3736
f 3736 3725 3737
f 3725 3726 3737
f 3737 3726 3738
f 3726 3727 3738
f 3738 3727 3739
f 3727 3716 3739
f 3739 3716 3728
f 3728 3729 3740
f 3740 3729 3741
f 3729 3730 3741
f 3741 3730 3742
f 3730 3731 3742
f 3742 3731 3743
f 3731 3732 3743
f 3743 3732 3744
f 3732 3733 3744
f 3744 3733 3745
f 3733 3734 3745
f 3745 3734 3746
f 3734 3735 3746
f 3746 3735 3747
f 3735 3736 3747
f 3747 3736 3748
f 3736 3737 3748
f 3748 3737 3749
f 3737 3738 3749
f 3749 3738 3750
f 3738 3739 3750
f 3750 3739 3751
f 3739 3728 3751
f 3751 3728 3740
f 3740 3741 3752
f 3752 3741 3753
f 3741 3742 3753
f 3753 3742 3754
f 3742 3743 3754
f 3754 3743 3755
f 3743 3744 3755
f 3755 3744 3756
f 3744 3745 3756
f 3756 3745 3757
f 3745 3746 3757
f 3757 3746 3758
f 3746 3747 3758
f 3758 3747 3759
f 3747 3748 3759
f 3759 3748 3760
f 3748 3749 3760
f 3760 3749 3761
f 3749 3750 3761
f 3761 3750 3762
f 3750 3751 3762
f 3762 3751 3763
f 3751 3740 3763
f 3763 3740 3752
f 3752 3753 3764
f 3764 3753 3765
f 3753 3754 3765
f 3765 3754 3766
f 3754 3755 3766
f 3766 3755 3767
f 3755 3756 3767
f 3767 3756 3768
f 3756 3757 3768
f 3768 3757 3769
f 3757 3758 3769
f 3769 3758 3770
f 3758 3759 3770
f 3770 3759 3771
f 3759 3760 3771
f 3771 3760 3772
f 3760 3761 3772
f 3772 3761 3773
f 3761 3762 3773
f 3773 3762 3774
f 3762 3763 3774
f 3774 3763 3775
f 3763 3752 3775
f 3775 3752 3764
f 3764 3765 3776
f 3776 3765 3777
f 3765 3766 3777
f 3777 3766 3778
f 3766 3767 3778
f 3778 3767 3779
f 3767 3768 3779
f 3779 3768 3780
f 3768 3769 3780
f 3780 3769 3781
f 3769 3770 3781
f 3781 3770 3782
f 3770 3771 3782
f 3782 3771 3783
f 3771 3772 3783
f 3783 3772 3784
f 3772 3773 3784
f 3784 3773 3785
f 3773 3774 3785
f 3785 3774 3786
f 3774 3775 3786
f 3786 3775 3787
f 3775 3764 3787
f 3787 3764 3776
f 3776 3777 3788
f 3788 3777 3789
f 3777 3778 3789
f 3789 3778 3790
f 3778 3779 3790
f 3790 3779 3791
f 3779 3780 3791
f 3791 3780 3792
f 3780 3781 3792
f 3792 3781 3793
f 3781 3782 3793
f 3793 3782 3794
f 3782 3783 3794
f 3794 3783 3795
f 3783 3784 3795
f 3795 3784 3796
f 3784 3785 3796
f 3796 3785 3797
f 3785 3786 3797
f 3797 3786 3798
f 3786 3787 3798
f 3798 3787 3799
f 3787 3776 3799
f 3799 3776 3788
f 3788 3789 3800
f 3800 3789 3801
f 3789 3790 3801
f 3801 3790 3802
f 3790 3791 3802
f 3802 3791 3803
f 3791 3792 3803
f 3803 3792 3804
f 3792 3793 3804
f 3804 3793 3805
f 3793 3794 3805
f 3805 3794 3806
f 3794 3795 3806
f 3806 3795 3807
f 3795 3796 3807
f 3807 3796 3808
f 3796 3797 3808
f 3808 3797 3809
f 3797 3798 3809
f 3809 3798 3810
f 3798 3799 3810
f 3810 3799 3811
f 3799 3788 3811
f 3811 3788 3800
f 3800 3801 3812
f 3812 3801 3813
f 3801 3802 3813
f 3813 3802 3814
f 3802 3803 3814
f 3814 3803 3815
f 3803 3804 3815
f 3815 3804 3816
f 3804 3805 3816
f 3816 3805 3817
f 3805 3806 3817
f 3817 3806 3818
f 3806 3807 3818
f 3818 3807 3819
f 3807 3808 3819
f 3819 3808 3820
f 3808 3809 3820
f 3820 3809 3821
f 3809 3810 3821
f 3821 3810 3822
f 3810 3811 3822
f 3822 3811 3823
f 3811 3800 3823
f 3823 3800 3812
f 3812 3813 3824
f 3824 3813 3825
f 3813 3814 3825
f 3825 3814 3826
f 3814 3815 3826
f 3826 3815 3827
f 3815 3816 3827
f 3827 3816 3828
f 3816 3817 3828
f 3828 3817 3829
f 3817 3818 3829
f 3829 3818 3830
f 3818 3819 3830
f 3830 3819 3831
f 3819 3820 3831
f 3831 3820 3832
f 3820 3821 3832
f 3832 3821 3833
f 3821 3822 3833
f 3833 3822 3834
f 3822 3823 3834
f 3834 3823 3835
f 3823 3812 3835
f 3835 3812 3824
f 3824 3825 3836
f 3836 3825 3837
f 3825 3826 3837
f 3837 3826 3838
f 3826 3827 3838
f 3838 3827 3839
f 3827 3828 3839
f 3839 3828 3840
f 3828 3829 3840
f 3840 3829 3841
f 3829 3830 3841
f 3841 3830 3842
f 3830 3831 3842
f 3842 3831 3843
f 3831 3832 3843
f 3843 3832 3844
f 3832 3833 3844
f 3844 3833 3845
f 3833 3834 3845
f 3845 3834 3846
f 3834 3835 3846
f 3846 3835 3847
f 3835 3824 3847
f 3847 3824 3836
f 3836 3837 3848
f 3848 3837 3849
f 3837 3838 3849
f 3849 3838 3850
f 3838 3839 3850
f 3850 3839 3851
f 3839 3840 3851
f 3851 3840 3852
f 3840 3841 3852
f 3852 3841 3853
f 3841 3842 3853
f 3853 3842 3854
f 3842 3843 3854
f 3854 3843 3855
f 3843 3844 3855
f 3855 3844 3856
f 3844 3845 3856
f 3856 3845 3857
f 3845 3846 3857
f 3857 3846 3858
f 3846 3847 3858
f 3858 3847 3859
f 3847 3836 3859
f 3859 3836 3848
f 3848 3849 3860
f 3860 3849 3861
f 3849 3850 3861
f 3861 3850 3862
f 3850 3851 3862
f 3862 3851 3863
f 3851 3852 3863
f 3863 3852 3864
f 3852 3853 3864
f 3864 3853 3865
f 3853 3854 3865
f 3865 3854 3866
f 3854 3855 3866
f 3866 3855 3867
f 3855 3856 3867
f 3867 3856 3868
f 3856 3857 3868
f 3868 3857 3869
f 3857 3858 3869
f 3869 3858 3870
f 3858 3859 3870
f 3870 3859 3871
f 3859 3848 3871
f 3871 3848 3860
f 3860 3861 3872
f 3872 3861 3873
f 3861 3862 3873
f 3873 3862 3874
f 3862 3863 3874
f 3874 3863 3875
f 3863 3864 3875
f 3875 3864 3876
f 3864 3865 3876
f 3876 3865 3877
f 3865 3866 3877
f 3877 3866 3878
f 3866 3867 3878
f 3878 3867 3879
f 3867 3868 3879
f 3879 3868 3880
f 3868 3869 3880
f 3880 3869 3881
f 3869 3870 3881
f 3881 3870 3882
f 3870 3871 3882
f 3882 3871 3883
f 3871 3860 3883
f 3883 3860 3872
f 3872 3873 3884
f 3884 3873 3885
f 3873 3874 3885
f 3885 3874 3886
f 3874 3875 3886
f 3886 3875 3887
f 3875 3876 3887
f 3887 3876 3888
f 3876 3877 3888
f 3888 3877 3889
f 3877 3878 3889
f 3889 3878 3890
f 3878 3879 3890
f 3890 3879 3891
f 3879 3880 3891
f 3891 3880 3892
f 3880 3881 3892
f 3892 3881 3893
f 3881 3882 3893
f 3893 3882 3894
f 3882 3883 3894
f 3894 3883 3895
f 3883 3872 3895
f 3895 3872 3884
f 3884 3885 3896
f 3896 3885 3897
f 3885 3886 3897
f 3897 3886 3898
f 3886 3887 3898
f 3898 3887 3899
f 3887 3888 3899
f 3899 3888 3900
f 3888 3889 3900
f 3900 3889 3901
f 3889 3890 3901
f 3901 3890 3902
f 3890 3891 3902
f 3902 3891 3903
f 3891 3892 3903
f 3903 3892 3904
f 3892 3893 3904
f 3904 3893 3905
f 3893 3894 3905
f 3905 3894 3906
f 3894 3895 3906
f 3906 3895 3907
f 3895 3884 3907
f 3907 3884 3896
f 3896 3897 3908
f 3908 3897 3909
f 3897 3898 3909
f 3909 3898 3910
f 3898 3899 3910
f 3910 3899 3911
f 3899 3900 3911
f 3911 3900 3912
f 3900 3901 3912
f 3912 3901 3913
f 3901 3902 3913
f 3913 3902 3914
f 3902 3903 3914
f 3914 3903 3915
f 3903 3904 3915
f 3915 3904 3916
f 3904 3905 3916
f 3916 3905 3917
f 3905 3906 3917
f 3917 3906 3918
f 3906 3907 3918
f 3918 3907 3919
f 3907 3896 3919
f 3919 3896 3908
f 3908 3909 3920
f 3920 3909 3921
f 3909 3910 3921
f 3921 3910 3922
f 3910 3911 3922
f 3922 3911 3923
f 3911 3912 3923
f 3923 3912 3924
f 3912 3913 3924
f 3924 3913 3925
f 3913 3914 3925
f 3925 3914 3926
f 3914 3915 3926
f 3926 3915 3927
f 3915 3916 3927
f 3927 3916 3928
f 3916 3917 3928
f 3928 3917 3929
f 3917 3918 3929
f 3929 3918 3930
f 3918 3919 3930
f 3930 3919 3931
f 3919 3908 3931
f 3931 3908 3920
f 3920 3921 3932
f 3932 3921 3933
f 3921 3922 3933
f 3933 3922 3934
f 3922 3923 3934
f 3934 3923 3935
f 3923 3924 3935
f 3935 3924 3936
f 3924 3925 3936
f 3936 3925 3937
f 3925 3926 3937
f 3937 3926 3938
f 3926 3927 3938
f 3938 3927 3939
f 3927 3928 3939
f 3939 3928 3940
f 3928 3929 3940
f 3940 3929 3941
f 3929 3930 3941
f 3941 3930 3942
f 3930 3931 3942
f 3942 3931 3943
f 3931 3920 3943
f 3943 3920 3932
f 3932 3933 3944
f 3944 3933 3945
f 3933 3934 3945
f 3945 3934 3946
f 3934 3935 3946
f 3946 3935 3947
f 3935 3936 3947
f 3947 3936 3948
f 3936 3937 3948
f 3948 3937 3949
f 3937 3938 3949
f 3949 3938 3950
f 3938 3939 3950
f 3950 3939 3951
f 3939 3940 3951
f 3951 3940 3952
f 3940 3941 3952
f 3952 3941 3953
f 3941 3942 3953
f 3953 3942 3954
f 3942 3943 3954
f 3954 3943 3955
f 3943 3932 3955
f 3955 3932 3944
f 3944 3945 3956
f 3956 3945 3957
f 3945 3946 3957
f 3957 3946 3958
f 3946 3947 3958
f 3958 3947 3959
f 3947 3948 3959
f 3959 3948 3960
f 3948 3949 3960
f 3960 3949 3961
f 3949 3950 3961
f 3961 3950 3962
f 3950 3951 3962
f 3962 3951 3963
f 3951 3952 3963
f 3963 3952 3964
f 3952 3953 3964
f 3964 3953 3965
f 3953 3954 3965
f 3965 3954 3966
f 3954 3955 3966
f 3966 3955 3967
f 3955 3944 3967
f 3967 3944 3956
f 3956 3957 3968
f 3968 3957 3969
f 3957 3958 3969
f 3969 3958 3970
f 3958 3959 3970
f 3970 3959 3971
f 3959 3960 3971
f 3971 3960 3972
f 3960 3961 3972
f 3972 3961 3973
f 3961 3962 3973
f 3973 3962 3974
f 3962 3963 3974
f 3974 3963 3975
f 3963 3964 3975
f 3975 3964 3976
f 3964 3965 3976
f 3976 3965 3977
f 3965 3966 3977
f 3977 3966 3978
f 3966 3967 3978
f 3978 3967 3979
f 3967 3956 3979
f 3979 3956 3968
f 3968 3969 3980
f 3980 3969 3981
f 3969 3970 3981
f 3981 3970 3982
f 3970 3971 3982
f 3982 3971 3983
f 3971 3972 3983
f 3983 3972 3984
f 3972 3973 3984
f 3984 3973 3985
f 3973 3974 3985
f 3985 3974 3986
f 3974 3975 3986
f 3986 3975 3987
f 3975 3976 3987
f 3987 3976 3988
f 3976 3977 3988
f 3988 3977 3989
f 3977 3978 3989
f 3989 3978 3990
f 3978 3979 3990
f 3990 3979 3991
f 3979 3968 3991
f 3991 3968 3980
f 3980 3981 3992
f 3992 3981 3993
f 3981 3982 3993
f 3993 3982 3994
f 3982 3983 3994
f 3994 3983 3995
f 3983 3984 3995
f 3995 3984 3996
f 3984 3985 3996
f 3996 3985 3997
f 3985 3986 3997
f 3997 3986 3998
f 3986 3987 3998
f 3998 3987 3999
f 3987 3988 3999
f 3999 3988 4000
f 3988 3989 4000
f 4000 3989 4001
f 3989 3990 4001
f 4001 3990 4002
f 3990 3991 4002
f 4002 3991 4003
f 3991 3980 4003
f 4003 3980 3992
f 3992 3993 4004
f 4004 3993 4005
f 3993 3994 4005
f 4005 3994 4006
f 3994 3995 4006
f 4006 3995 4007
f 3995 3996 4007
f 4007 3996 4008
f 3996 3997 4008
f 4008 3997 4009
f 3997 3998 4009
f 4009 3998 4010
f 3998 3999 4010
f 4010 3999 4011
f 3999 4000 4011
f 4011 4000 4012
f 4000 4001 4012
f 4012 4001 4013
f 4001 4002 4013
f 4013 4002 4014
f 4002 4003 4014
f 4014 4003 4015
f 4003 3992 4015
f 4015 3992 4004
f 4004 4005 4016
f 4016 4005 4017
f 4005 4006 4017
f 4017 4006 4018
f 4006 4007 4018
f 4018 4007 4019
f 4007 4008 4019
f 4019 4008 4020
f 4008 4009 4020
f 4020 4009 4021
f 4009 4010 4021
f 4021 4010 4022
f 4010 4011 4022
f 4022 4011 4023
f 4011 4012 4023
f 4023 4012 4024
f 4012 4013 4024
f 4024 4013 4025
f 4013 4014 4025
f 4025 4014 4026
f 4014 4015 4026
f 4026 4015 4027
f 4015 4004 4027
f 4027 4004 4016
f 4016 4017 4028
f 4028 4017 4029
f 4017 4018 4029
f 4029 4018 4030
f 4018 4019 4030
f 4030 4019 4031
f 4019 4020 4031
f 4031 4020 4032
f 4020 4021 4032
f 4032 4021 4033
f 4021 4022 4033
f 4033 4022 4034
f 4022 4023 4034
f 4034 4023 4035
f 4023 4024 4035
f 4035 4024 4036
f 4024 4025 4036
f 4036 4025 4037
f 4025 4026 4037
f 4037 4026 4038
f 4026 4027 4038
f 4038 4027 4039
f 4027 4016 4039
f 4039 4016 4028
f 4028 4029 4040
f 4040 4029 4041
f 4029 4030 4041
f 4041 4030 4042
f 4030 4031 4042
f 4042 4031 4043
f 4031 4032 4043
f 4043 4032 4044
f 4032 4033 4044
f 4044 4033 4045
f 4033 4034 4045
f 4045 4034 4046
f 4034 4035 4046
f 4046 4035 4047
f 4035 4036 4047
f 4047 4036 4048
f 4036 4037 4048
f 4048 4037 4049
f 4037 4038 4049
f 4049 4038 4050
f 4038 4039 4050
f 4050 4039 4051
f 4039 4028 4051
f 4051 4028 4040
f 4040 4041 4052
f 4052 4041 4053
f 4041 4042 4053
f 4053 4042 4054
f 4042 4043 4054
f 4054 4043 4055
f 4043 4044 4055
f 4055 4044 4056
f 4044 4045 4056
f 4056 4045 4057
f 4045 4046 4057
f 4057 4046 4058
f 4046 4047 4058
f 4058 4047 4059
f 4047 4048 4059
f 4059 4048 4060
f 4048 4049 4060
f 4060 4049 4061
f 4049 4050 4061
f 4061 4050 4062
f 4050 4051 4062
f 4062 4051 4063
f 4051 4040 4063
f 4063 4040 4052
f 4052 4053 4064
f 4064 4053 4065
f 4053 4054 4065
f 4065 4054 4066
f 4054 4055 4066
f 4066 4055 4067
f 4055 4056 4067
f 4067 4056 4068
f 4056 4057 4068
f 4068 4057 4069
f 4057 4058 4069
f 4069 4058 4070
f 4058 4059 4070
f 4070 4059 4071
f 4059 4060 4071
f 4071 4060 4072
f 4060 4061 4072
f 4072 4061 4073
f 4061 4062 4073
f 4073 4062 4074
f 4062 4063 4074
f 4074 4063 4075
f 4063 4052 4075
f 4075 4052 4064
f 4064 4065 4076
f 4076 4065 4077
f 4065 4066 4077
f 4077 4066 4078
f 4066 4067 4078
f 4078 4067 4079
f 4067 4068 4079
f 4079 4068 4080
f 4068 4069 4080
f 4080 4069 4081
f 4069 4070 4081
f 4081 4070 4082
f 4070 4071 4082
f 4082 4071 4083
f 4071 4072 4083
f 4083 4072 4084
f 4072 4073 4084
f 4084 4073 4085
f 4073 4074 4085
f 4085 4074 4086
f 4074 4075 4086
f 4086 4075 4087
f 4075 4064 4087
f 4087 4064 4076
f 4076 4077 4088
f 4088 4077 4089
f 4077 4078 4089
f 4089 4078 4090
f 4078 4079 4090
f 4090 4079 4091
f 4079 4080 4091
f 4091 4080 4092
f 4080 4081 4092
f 4092 4081 4093
f 4081 4082 4093
f 4093 4082 4094
f 4082 4083 4094
f 4094 4083 4095
f 4083 4084 4095
f 4095 4084 4096
f 4084 4085 4096
f 4096 4085 4097
f 4085 4086 4097
f 4097 4086 4098
f 4086 4087 4098
f 4098 4087 4099
f 4087 4076 4099
f 4099 4076 4088
f 4088 4089 4100
f 4100 4089 4101
f 4089 4090 4101
f 4101 4090 4102
f 4090 4091 4102
f 4102 4091 4103
f 4091 4092 4103
f 4103 4092 4104
f 4092 4093 4104
f 4104 4093 4105
f 4093 4094 4105
f 4105 4094 4106
f 4094 4095 4106
f 4106 4095 4107
f 4095 4096 4107
f 4107 4096 4108
f 4096 4097 4108
f 4108 4097 4109
f 4097 4098 4109
f 4109 4098 4110
f 4098 4099 4110
f 4110 4099 4111
f 4099 4088 4111
f 4111 4088 4100
f 4100 4101 4112
f 4112 4101 4113
f 4101 4102 4113
f 4113 4102 4114
f 4102 4103 4114
f 4114 4103 4115
f 4103 4104 4115
f 4115 4104 4116
f 4104 4105 4116
f 4116 4105 4117
f 4105 4106 4117
f 4117 4106 4118
f 4106 4107 4118
f 4118 4107 4119
f 4107 4108 4119
f 4119 4108 4120
f 4108 4109 4120
f 4120 4109 4121
f 4109 4110 4121
f 4121 4110 4122
f 4110 4111 4122
f 4122 4111 4123
f 4111 4100 4123
f 4123 4100 4112
f 4112 4113 4124
f 4124 4113 4125
f 4113 4114 4125
f 4125 4114 4126
f 4114 4115 4126
f 4126 4115 4127
f 4115 4116 4127
f 4127 4116 4128
f 4116 4117 4128
f 4128 4117 4129
f 4117 4118 4129
f 4129 4118 4130
f 4118 4119 4130
f 4130 4119 4131
f 4119 4120 4131
f 4131 4120 4132
f 4120 4121 4132
f 4132 4121 4133
f 4121 4122 4133
f 4133 4122 4134
f 4122 4123 4134
f 4134 4123 4135
f 4123 4112 4135
f 4135 4112 4124
f 4124 4125 4136
f 4136 4125 4137
f 4125 4126 4137
f 4137 4126 4138
f 4126 4127 4138
f 4138 4127 4139
f 4127 4128 4139
f 4139 4128 4140
f 4128 4129 4140
f 4140 4129 4141
f 4129 4130 4141
f 4141 4130 4142
f 4130 4131 4142
f 4142 4131 4143
f 4131 4132 4143
f 4143 4132 4144
f 4132 4133 4144
f 4144 4133 4145
f 4133 4134 4145
f 4145 4134 4146
f 4134 4135 4146
f 4146 4135 4147
f 4135 4124 4147
f 4147 4124 4136
f 4136 4137 4148
f 4148 4137 4149
f 4137 4138 4149
f 4149 4138 4150
f 4138 4139 4150
f 4150 4139 4151
f 4139 4140 4151
f 4151 4140 4152
f 4140 4141 4152
f 4152 4141 4153
f 4141 4142 4153
f 4153 4142 4154
f 4142 4143 4154
f 4154 4143 4155
f 4143 4144 4155
f 4155 4144 4156
f 4144 4145 4156
f 4156 4145 4157
f 4145 4146 4157
f 4157 4146 4158
f 4146 4147 4158
f 4158 4147 4159
f 4147 4136 4159
f 4159 4136 4148
f 4148 4149 4160
f 4160 4149 4161
f 4149 4150 4161
f 4161 4150 4162
f 4150 4151 4162
f 4162 4151 4163
f 4151 4152 4163
f 4163 4152 4164
f 4152 4153 4164
f 4164 4153 4165
f 4153 4154 4165
f 4165 4154 4166
f 4154 4155 4166
f 4166 4155 4167
f 4155 4156 4167
f 4167 4156 4168
f 4156 4157 4168
f 4168 4157 4169
f 4157 4158 4169
f 4169 4158 4170
f 4158 4159 4170
f 4170 4159 4171
f 4159 4148 4171
f 4171 4148 4160
f 4160 4161 4172
f 4172 4161 4173
f 4161 4162 4173
f 4173 4162 4174
f 4162 4163 4174
f 4174 4163 4175
f 4163 4164 4175
f 4175 4164 4176
f 4164 4165 4176
f 4176 4165 4177
f 4165 4166 4177
f 4177 4166 4178
f 4166 4167 4178
f 4178 4167 4179
f 4167 4168 4179
f 4179 4168 4180
f 4168 4169 4180
f 4180 4169 4181
f 4169 4170 4181
f 4181 4170 4182
f 4170 4171 4182
f 4182 4171 4183
f 4171 4160 4183
f 4183 4160 4172
f 4172 4173 4184
f 4184 4173 4185
f 4173 4174 4185
f 4185 4174 4186
f 4174 4175 4186
f 4186 4175 4187
f 4175 4176 4187
f 4187 4176 4188
f 4176 4177 4188
f 4188 4177 4189
f 4177 4178 4189
f 4189 4178 4190
f 4178 4179 4190
f 4190 4179 4191
f 4179 4180 4191
f 4191 4180 4192
f 4180 4181 4192
f 4192 4181 4193
f 4181 4182 4193
f 4193 4182 4194
f 4182 4183 4194
f 4194 4183 4195
f 4183 4172 4195
f 4195 4172 4184
f 4184 4185 4196
f 4196 4185 4197
f 4185 4186 4197
f 4197 4186 4198
f 4186 4187 4198
f 4198 4187 4199
f 4187 4188 4199
f 4199 4188 4200
f 4188 4189 4200
f 4200 4189 4201
f 4189 4190 4201
f 4201 4190 4202
f 4190 4191 4202
f 4202 4191 4203
f 4191 4192 4203
f 4203 4192 4204
f 4192 4193 4204
f 4204 4193 4205
f 4193 4194 4205
f 4205 4194 4206
f 4194 4195 4206
f 4206 4195 4207
f 4195 4184 4207
f 4207 4184 4196
f 4196 4197 4208
f 4208 4197 4209
f 4197 4198 4209
f 4209 4198 4210
f 4198 4199 4210
f 4210 4199 4211
f 4199 4200 4211
f 4211 4200 4212
f 4200 4201 4212
f 4212 4201 4213
f 4201 4202 4213
f 4213 4202 4214
f 4202 4203 4214
f 4214 4203 4215
f 4203 4204 4215
f 4215 4204 4216
f 4204 4205 4216
f 4216 4205 4217
f 4205 4206 4217
f 4217 4206 4218
f 4206 4207 4218
f 4218 4207 4219
f 4207 4196 4219
f 4219 4196 4208
f 4208 4209 4220
f 4220 4209 4221
f 4209 4210 4221
f 4221 4210 4222
f 4210 4211 4222
f 4222 4211 4223
f 4211 4212 4223
f 4223 4212 4224
f 4212 4213 4224
f 4224 4213 4225
f 4213 4214 4225
f 4225 4214 4226
f 4214 4215 4226
f 4226 4215 4227
f 4215 4216 4227
f 4227 4216 4228
f 4216 4217 4228
f 4228 4217 4229
f 4217 4218 4229
f 4229 4218 4230
f 4218 4219 4230
f 4230 4219 4231
f 4219 4208 4231
f 4231 4208 4220
f 4220 4221 4232
f 4232 4221 4233
f 4221 4222 4233
f 4233 4222 4234
f 4222 4223 4234
f 4234 4223 4235
f 4223 4224 4235
f 4235 4224 4236
f 4224 4225 4236
f 4236 4225 4237
f 4225 4226 4237
f 4237 4226 4238
f 4226 4227 4238
f 4238 4227 4239
f 4227 4228 4239
f 4239 4228 4240
f 4228 4229 4240
f 4240 4229 4241
f 4229 4230 4241
f 4241 4230 4242
f 4230 4231 4242
f 4242 4231 4243
f 4231 4220 4243
f 4243 4220 4232
f 4232 4233 4244
f 4244 4233 4245
f 4233 4234 4245
f 4245 4234 4246
f 4234 4235 4246
f 4246 4235 4247
f 4235 4236 4247
f 4247 4236 4248
f 4236 4237 4248
f 4248 4237 4249
f 4237 4238 4249
f 4249 4238 4250
f 4238 4239 4250
f 4250 4239 4251
f 4239 4240 4251
f 4251 4240 4252
f 4240 4241 4252
f 4252 4241 4253
f 4241 4242 4253
f 4253 4242 4254
f 4242 4243 4254
f 4254 4243 4255
f 4243 4232 4255
f 4255 4232 4244
f 4244 4245 4256
f 4256 4245 4257
f 4245 4246 4257
f 4257 4246 4258
f 4246 4247 4258
f 4258 4247 4259
f 4247 4248 4259
f 4259 4248 4260
f 4248 4249 4260
f 4260 4249 4261
f 4249 4250 4261
f 4261 4250 4262
f 4250 4251 4262
f 4262 4251 4263
f 4251 4252 4263
f 4263 4252 4264
f 4252 4253 4264
f 4264 4253 4265
f 4253 4254 4265
f 4265 4254 4266
f 4254 4255 4266
f 4266 4255 4267
f 4255 4244 4267
f 4267 4244 4256
f 4256 4257 4268
f 4268 4257 4269
f 4257 4258 4269
f 4269 4258 4270
f 4258 4259 4270
f 4270 4259 4271
f 4259 4260 4271
f 4271 4260 4272
f 4260 4261 4272
f 4272 4261 4273
f 4261 4262 4273
f 4273 4262 4274
f 4262 4263 4274
f 4274 4263 4275
f 4263 4264 4275
f 4275 4264 4276
f 4264 4265 4276
f 4276 4265 4277
f 4265 4266 4277
f 4277 4266 4278
f 4266 4267 4278
f 4278 4267 4279
f 4267 4256 4279
f 4279 4256 4268
f 4268 4269 4280
f 4280 4269 4281
f 4269 4270 4281
f 4281 4270 4282
f 4270 4271 4282
f 4282 4271 4283
f 4271 4272 4283
f 4283 4272 4284
f 4272 4273 4284
f 4284 4273 4285
f 4273 4274 4285
f 4285 4274 4286
f 4274 4275 4286
f 4286 4275 4287
f 4275 4276 4287
f 4287 4276 4288
f 4276 4277 4288
f 4288 4277 4289
f 4277 4278 4289
f 4289 4278 4290
f 4278 4279 4290
f 4290 4279 4291
f 4279 4268 4291
f 4291 4268 4280
f 4280 4281 4292
f 4292 4281 4293
f 4281 4282 4293
f 4293 4282 4294
f 4282 4283 4294
f 4294 4283 4295
f 4283 4284 4295
f 4295 4284 4296
f 4284 4285 4296
f 4296 4285 4297
f 4285 4286 4297
f 4297 4286 4298
f 4286 4287 4298
f 4298 4287 4299
f 4287 4288 4299
f 4299 4288 4300
f 4288 4289 4300
f 4300 4289 4301
f 4289 4290 4301
f 4301 4290 4302
f 4290 4291 4302
f 4302 4291 4303
f 4291 4280 4303
f 4303 4280 4292
f 4292 4293 4304
f 4304 4293 4305
f 4293 4294 4305
f 4305 4294 4306
f 4294 4295 4306
f 4306 4295 4307
f 4295 4296 4307
f 4307 4296 4308
f 4296 4297 4308
f 4308 4297 4309
f 4297 4298 4309
f 4309 4298 4310
f 4298 4299 4310
f 4310 4299 4311
f 4299 4300 4311
f 4311 4300 4312
f 4300 4301 4312
f 4312 4301 4313
f 4301 4302 4313
f 4313 4302 4314
f 4302 4303 4314
f 4314 4303 4315
f 4303 4292 4315
f 4315 4292 4304
f 4304 4305 4316
f 4316 4305 4317
f 4305 4306 4317
f 4317 4306 4318
f 4306 4307 4318
f 4318 4307 4319
f 4307 4308 4319
f 4319 4308 4320
f 4308 4309 4320
f 4320 4309 4321
f 4309 4310 4321
f 4321 4310 4322
f 4310 4311 4322
f 4322 4311 4323
f 4311 4312 4323
f 4323 4312 4324
f 4312 4313 4324
f 4324 4313 4325
f 4313 4314 4325
f 4325 4314 4326
f 4314 4315 4326
f 4326 4315 4327
f 4315 4304 4327
f 4327 4304 4316
f 4316 4317 4328
f 4328 4317 4329
f 4317 4318 4329
f 4329 4318 4330
f 4318 4319 4330
f 4330 4319 4331
f 4319 4320 4331
f 4331 4320 4332
f 4320 4321 4332
f 4332 4321 4333
f 4321 4322 4333
f 4333 4322 4334
f 4322 4323 4334
f 4334 4323 4335
f 4323 4324 4335
f 4335 4324 4336
f 4324 4325 4336
f 4336 4325 4337
f 4325 4326 4337
f 4337 4326 4338
f 4326 4327 4338
f 4338 4327 4339
f 4327 4316 4339
f 4339 4316 4328
f 4328 4329 4340
f 4340 4329 4341
f 4329 4330 4341
f 4341 4330 4342
f 4330 4331 4342
f 4342 4331 4343
f 4331 4332 4343
f 4343 4332 4344
f 4332 4333 4344
f 4344 4333 4345
f 4333 4334 4345
f 4345 4334 4346
f 4334 4335 4346
f 4346 4335 4347
f 4335 4336 4347
f 4347 4336 4348
f 4336 4337 4348
f 4348 4337 4349
f 4337 4338 4349
f 4349 4338 4350
f 4338 4339 4350
f 4350 4339 4351
f 4339 4328 4351
f 4351 4328 4340
f 4340 4341 4352
f 4352 4341 4353
f 4341 4342 4353
f 4353 4342 4354
f 4342 4343 4354
f 4354 4343 4355
f 4343 4344 4355
f 4355 4344 4356
f 4344 4345 4356
f 4356 4345 4357
f 4345 4346 4357
f 4357 4346 4358
f 4346 4347 4358
f 4358 4347 4359
f 4347 4348 4359
f 4359 4348 4360
f 4348 4349 4360
f 4360 4349 4361
f 4349 4350 4361
f 4361 4350 4362
f 4350 4351 4362
f 4362 4351 4363
f 4351 4340 4363
f 4363 4340 4352
f 4352 4353 4364
f 4364 4353 4365
f 4353 4354 4365
f 4365 4354 4366
f 4354 4355 4366
f 4366 4355 4367
f 4355 4356 4367
f 4367 4356 4368
f 4356 4357 4368
f 4368 4357 4369
f 4357 4358 4369
f 4369 4358 4370
f 4358 4359 4370
f 4370 4359 4371
f 4359 4360 4371
f 4371 4360 4372
f 4360 4361 4372
f 4372 4361 4373
f 4361 4362 4373
f 4373 4362 4374
f 4362 4363 4374
f 4374 4363 4375
f 4363 4352 4375
f 4375 4352 4364
f 4364 4365 4376
f 4376 4365 4377
f 4365 4366 4377
f 4377 4366 4378
f 4366 4367 4378
f 4378 4367 4379
f 4367 4368 4379
f 4379 4368 4380
f 4368 4369 4380
f 4380 4369 4381
f 4369 4370 4381
f 4381 4370 4382
f 4370 4371 4382
f 4382 4371 4383
f 4371 4372 4383
f 4383 4372 4384
f 4372 4373 4384
f 4384 4373 4385
f 4373 4374 4385
f 4385 4374 4386
f 4374 4375 4386
f 4386 4375 4387
f 4375 4364 4387
f 4387 4364 4376
f 4376 4377 4388
f 4388 4377 4389
f 4377 4378 4389
f 4389 4378 4390
f 4378 4379 4390
f 4390 4379 4391
f 4379 4380 4391
f 4391 4380 4392
f 4380 4381 4392
f 4392 4381 4393
f 4381 4382 4393
f 4393 4382 4394
f 4382 4383 4394
f 4394 4383 4395
f 4383 4384 4395
f 4395 4384 4396
f 4384 4385 4396
f 4396 4385 4397
f 4385 4386 4397
f 4397 4386 4398
f 4386 4387 4398
f 4398 4387 4399
f 4387 4376 4399
f 4399 4376 4388
f 4388 4389 4400
f 4400 4389 4401
f 4389 4390 4401
f 4401 4390 4402
f 4390 4391 4402
f 4402 4391 4403
f 4391 4392 4403
f 4403 4392 4404
f 4392 4393 4404
f 4404 4393 4405
f 4393 4394 4405
f 4405 4394 4406
f 4394 4395 4406
f 4406 4395 4407
f 4395 4396 4407
f 4407 4396 4408
f 4396 4397 4408
f 4408 4397 4409
f 4397 4398 4409
f 4409 4398 4410
f 4398 4399 4410
f 4410 4399 4411
f 4399 4388 4411
f 4411 4388 4400
f 4400 4401 4412
f 4412 4401 4413
f 4401 4402 4413
f 4413 4402 4414
f 4402 4403 4414
f 4414 4403 4415
f 4403 4404 4415
f 4415 4404 4416
f 4404 4405 4416
f 4416 4405 4417
f 4405 4406 4417
f 4417 4406 4418
f 4406 4407 4418
f 4418 4407 4419
f 4407 4408 4419
f 4419 4408 4420
f 4408 4409 4420
f 4420 4409 4421
f 4409 4410 4421
f 4421 4410 4422
f 4410 4411 4422
f 4422 4411 4423
f 4411 4400 4423
f 4423 4400 4412
f 4412 4413 4424
f 4424 4413 4425
f 4413 4414 4425
f 4425 4414 4426
f 4414 4415 4426
f 4426 4415 4427
f 4415 4416 4427
f 4427 4416 4428
f 4416 4417 4428
f 4428 4417 4429
f 4417 4418 4429
f 4429 4418 4430
f 4418 4419 4430
f 4430 4419 4431
f 4419 4420 4431
f 4431 4420 4432
f 4420 4421 4432
f 4432 4421 4433
f 4421 4422 4433
f 4433 4422 4434
f 4422 4423 4434
f 4434 4423 4435
f 4423 4412 4435
f 4435 4412 4424
f 4424 4425 4436
f 4436 4425 4437
f 4425 4426 4437
f 4437 4426 4438
f 4426 4427 4438
f 4438 4427 4439
f 4427 4428 4439
f 4439 4428 4440
f 4428 4429 4440
f 4440 4429 4441
f 4429 4430 4441
f 4441 4430 4442
f 4430 4431 4442
f 4442 4431 4443
f 4431 4432 4443
f 4443 4432 4444
f 4432 4433 4444
f 4444 4433 4445
f 4433 4434 4445
f 4445 4434 4446
f 4434 4435 4446
f 4446 4435 4447
f 4435 4424 4447
f 4447 4424 4436
f 4436 4437 4448
f 4448 4437 4449
f 4437 4438 4449
f 4449 4438 4450
f 4438 4439 4450
f 4450 4439 4451
f 4439 4440 4451
f 4451 4440 4452
f 4440 4441 4452
f 4452 4441 4453
f 4441 4442 4453
f 4453 4442 4454
f 4442 4443 4454
f 4454 4443 4455
f 4443 4444 4455
f 4455 4444 4456
f 4444 4445 4456
f 4456 4445 4457
f 4445 4446 4457
f 4457 4446 4458
f 4446 4447 4458
f 4458 4447 4459
f 4447 4436 4459
f 4459 4436 4448
f 4448 4449 4460
f 4460 4449 4461
f 4449 4450 4461
f 4461 4450 4462
f 4450 4451 4462
f 4462 4451 4463
f 4451 4452 4463
f 4463 4452 4464
f 4452 4453 4464
f 4464 4453 4465
f 4453 4454 4465
f 4465 4454 4466
f 4454 4455 4466
f 4466 4455 4467
f 4455 4456 4467
f 4467 4456 4468
f 4456 4457 4468
f 4468 4457 4469
f 4457 4458 4469
f 4469 4458 4470
f 4458 4459 4470
f 4470 4459 4471
f 4459 4448 4471
f 4471 4448 4460
f 4460 4461 4472
f 4472 4461 4473
f 4461 4462 4473
f 4473 4462 4474
f 4462 4463 4474
f 4474 4463 4475
f 4463 4464 4475
f 4475 4464 4476
f 4464 4465 4476
f 4476 4465 4477
f 4465 4466 4477
f 4477 4466 4478
f 4466 4467 4478
f 4478 4467 4479
f 4467 4468 4479
f 4479 4468 4480
f 4468 4469 4480
f 4480 4469 4481
f 4469 4470 4481
f 4481 4470 4482
f 4470 4471 4482
f 4482 4471 4483
f 4471 4460 4483
f 4483 4460 4472
f 4472 4473 4484
f 4484 4473 4485
f 4473 4474 4485
f 4485 4474 4486
f 4474 4475 4486
f 4486 4475 4487
f 4475 4476 4487
f 4487 4476 4488
f 4476 4477 4488
f 4488 4477 4489
f 4477 4478 4489
f 4489 4478 4490
f 4478 4479 4490
f 4490 4479 4491
f 4479 4480 4491
f 4491 4480 4492
f 4480 4481 4492
f 4492 4481 4493
f 4481 4482 4493
f 4493 4482 4494
f 4482 4483 4494
f 4494 4483 4495
f 4483 4472 4495
f 4495 4472 4484
f 4484 4485 4496
f 4496 4485 4497
f 4485 4486 4497
f 4497 4486 4498
f 4486 4487 4498
f 4498 4487 4499
f 4487 4488 4499
f 4499 4488 4500
f 4488 4489 4500
f 4500 4489 4501
f 4489 4490 4501
f 4501 4490 4502
f 4490 4491 4502
f 4502 4491 4503
f 4491 4492 4503
f 4503 4492 4504
f 4492 4493 4504
f 4504 4493 4505
f 4493 4494 4505
f 4505 4494 4506
f 4494 4495 4506
f 4506 4495 4507
f 4495 4484 4507
f 4507 4484 4496
f 4496 4497 4508
f 4508 4497 4509
f 4497 4498 4509
f 4509 4498 4510
f 4498 4499 4510
f 4510 4499 4511
f 4499 4500 4511
f 4511 4500 4512
f 4500 4501 4512
f 4512 4501 4513
f 4501 4502 4513
f 4513 4502 4514
f 4502 4503 4514
f 4514 4503 4515
f 4503 4504 4515
f 4515 4504 4516
f 4504 4505 4516
f 4516 4505 4517
f 4505 4506 4517
f 4517 4506 4518
f 4506 4507 4518
f 4518 4507 4519
f 4507 4496 4519
f 4519 4496 4508
f 4508 4509 4520
f 4520 4509 4521
f 4509 4510 4521
f 4521 4510 4522
f 4510 4511 4522
f 4522 4511 4523
f 4511 4512 4523
f 4523 4512 4524
f 4512 4513 4524
f 4524 4513 4525
f 4513 4514 4525
f 4525 4514 4526
f 4514 4515 4526
f 4526 4515 4527
f 4515 4516 4527
f 4527 4516 4528
f 4516 4517 4528
f 4528 4517 4529
f 4517 4518 4529
f 4529 4518 4530
f 4518 4519 4530
f 4530 4519 4531
f 4519 4508 4531
f 4531 4508 4520
f 4520 4521 4532
f 4532 4521 4533
f 4521 4522 4533
f 4533 4522 4534
f 4522 4523 4534
f 4534 4523 4535
f 4523 4524 4535
f 4535 4524 4536
f 4524 4525 4536
f 4536 4525 4537
f 4525 4526 4537
f 4537 4526 4538
f 4526 4527 4538
f 4538 4527 4539
f 4527 4528 4539
f 4539 4528 4540
f 4528 4529 4540
f 4540 4529 4541
f 4529 4530 4541
f 4541 4530 4542
f 4530 4531 4542
f 4542 4531 4543
f 4531 4520 4543
f 4543 4520 4532
f 4532 4533 4544
f 4544 4533 4545
f 4533 4534 4545
f 4545 4534 4546
f 4534 4535 4546
f 4546 4535 4547
f 4535 4536 4547
f 4547 4536 4548
f 4536 4537 4548
f 4548 4537 4549
f 4537 4538 4549
f 4549 4538 4550
f 4538 4539 4550
f 4550 4539 4551
f 4539 4540 4551
f 4551 4540 4552
f 4540 4541 4552
f 4552 4541 4553
f 4541 4542 4553
f 4553 4542 4554
f 4542 4543 4554
f 4554 4543 4555
f 4543 4532 4555
f 4555 4532 4544
f 4544 4545 4556
f 4556 4545 4557
f 4545 4546 4557
f 4557 4546 4558
f 4546 4547 4558
f 4558 4547 4559
f 4547 4548 4559
f 4559 4548 4560
f 4548 4549 4560
f 4560 4549 4561
f 4549 4550 4561
f 4561 4550 4562
f 4550 4551 4562
f 4562 4551 4563
f 4551 4552 4563
f 4563 4552 4564
f 4552 4553 4564
f 4564 4553 4565
f 4553 4554 4565
f 4565 4554 4566
f 4554 4555 4566
f 4566 4555 4567
f 4555 4544 4567
f 4567 4544 4556
f 4556 4557 4568
f 4568 4557 4569
f 4557 4558 4569
f 4569 4558 4570
f 4558 4559 4570
f 4570 4559 4571
f 4559 4560 4571
f 4571 4560 4572
f 4560 4561 4572
f 4572 4561 4573
f 4561 4562 4573
f 4573 4562 4574
f 4562 4563 4574
f 4574 4563 4575
f 4563 4564 4575
f 4575 4564 4576
f 4564 4565 4576
f 4576 4565 4577
f 4565 4566 4577
f 4577 4566 4578
f 4566 4567 4578
f 4578 4567 4579
f 4567 4556 4579
f 4579 4556 4568
f 4568 4569 4580
f 4580 4569 4581
f 4569 4570 4581
f 4581 4570 4582
f 4570 4571 4582
f 4582 4571 4583
f 4571 4572 4583
f 4583 4572 4584
f 4572 4573 4584
f 4584 4573 4585
f 4573 4574 4585
f 4585 4574 4586
f 4574 4575 4586
f 4586 4575 4587
f 4575 4576 4587
f 4587 4576 4588
f 4576 4577 4588
f 4588 4577 4589
f 4577 4578 4589
f 4589 4578 4590
f 4578 4579 4590
f 4590 4579 4591
f 4579 4568 4591
f 4591 4568 4580
f 4580 4581 4592
f 4592 4581 4593
f 4581 4582 4593
f 4593 4582 4594
f 4582 4583 4594
f 4594 4583 4595
f 4583 4584 4595
f 4595 4584 4596
f 4584 4585 4596
f 4596 4585 4597
f 4585 4586 4597
f 4597 4586 4598
f 4586 4587 4598
f 4598 4587 4599
f 4587 4588 4599
f 4599 4588 4600
f 4588 4589 4600
f 4600 4589 4601
f 4589 4590 4601
f 4601 4590 4602
f 4590 4591 4602
f 4602 4591 4603
f 4591 4580 4603
f 4603 4580 4592
f 4592 4593 4604
f 4604 4593 4605
f 4593 4594 4605
f 4605 4594 4606
f 4594 4595 4606
f 4606 4595 4607
f 4595 4596 4607
f 4607 4596 4608
f 4596 4597 4608
f 4608 4597 4609
f 4597 4598 4609
f 4609 4598 4610
f 4598 4599 4610
f 4610 4599 4611
f 4599 4600 4611
f 4611 4600 4612
f 4600 4601 4612
f 4612 4601 4613
f 4601 4602 4613
f 4613 4602 4614
f 4602 4603 4614
f 4614 4603 4615
f 4603 4592 4615
f 4615 4592 4604
f 4604 4605 4616
f 4616 4605 4617
f 4605 4606 4617
f 4617 4606 4618
f 4606 4607 4618
f 4618 4607 4619
f 4607 4608 4619
f 4619 4608 4620
f 4608 4609 4620
f 4620 4609 4621
f 4609 4610 4621
f 4621 4610 4622
f 4610 4611 4622
f 4622 4611 4623
f 4611 4612 4623
f 4623 4612 4624
f 4612 4613 4624
f 4624 4613 4625
f 4613 4614 4625
f 4625 4614 4626
f 4614 4615 4626
f 4626 4615 4627
f 4615 4604 4627
f 4627 4604 4616
f 4616 4617 4628
f 4628 4617 4629
f 4617 4618 4629
f 4629 4618 4630
f 4618 4619 4630
f 4630 4619 4631
f 4619 4620 4631
f 4631 4620 4632
f 4620 4621 4632
f 4632 4621 4633
f 4621 4622 4633
f 4633 4622 4634
f 4622 4623 4634
f 4634 4623 4635
f 4623 4624 4635
f 4635 4624 4636
f 4624 4625 4636
f 4636 4625 4637
f 4625 4626 4637
f 4637 4626 4638
f 4626 4627 4638
f 4638 4627 4639
f 4627 4616 4639
f 4639 4616 4628
f 4628 4629 4640
f 4640 4629 4641
f 4629 4630 4641
f 4641 4630 4642
f 4630 4631 4642
f 4642 4631 4643
f 4631 4632 4643
f 4643 4632 4644
f 4632 4633 4644
f 4644 4633 4645
f 4633 4634 4645
f 4645 4634 4646
f 4634 4635 4646
f 4646 4635 4647
f 4635 4636 4647
f 4647 4636 4648
f 4636 4637 4648
f 4648 4637 4649
f 4637 4638 4649
f 4649 4638 4650
f 4638 4639 4650
f 4650 4639 4651
f 4639 4628 4651
f 4651 4628 4640
f 4640 4641 4652
f 4652 4641 4653
f 4641 4642 4653
f 4653 4642 4654
f 4642 4643 4654
f 4654 4643 4655
f 4643 4644 4655
f 4655 4644 4656
f 4644 4645 4656
f 4656 4645 4657
f 4645 4646 4657
f 4657 4646 4658
f 4646 4647 4658
f 4658 4647 4659
f 4647 4648 4659
f 4659 4648 4660
f 4648 4649 4660
f 4660 4649 4661
f 4649 4650 4661
f 4661 4650 4662
f 4650 4651 4662
f 4662 4651 4663
f 4651 4640 4663
f 4663 4640 4652
f 4652 4653 4664
f 4664 4653 4665
f 4653 4654 4665
f 4665 4654 4666
f 4654 4655 4666
f 4666 4655 4667
f 4655 4656 4667
f 4667 4656 4668
f 4656 4657 4668
f 4668 4657 4669
f 4657 4658 4669
f 4669 4658 4670
f 4658 4659 4670
f 4670 4659 4671
f 4659 4660 4671
f 4671 4660 4672
f 4660 4661 4672
f 4672 4661 4673
f 4661 4662 4673
f 4673 4662 4674
f 4662 4663 4674
f 4674 4663 4675
f 4663 4652 4675
f 4675 4652 4664
f 4664 4665 4676
f 4676 4665 4677
f 4665 4666 4677
f 4677 4666 4678
f 4666 4667 4678
f 4678 4667 4679
f 4667 4668 4679
f 4679 4668 4680
f 4668 4669 4680
f 4680 4669 4681
f 4669 4670 4681
f 4681 4670 4682
f 4670 4671 4682
f 4682 4671 4683
f 4671 4672 4683
f 4683 4672 4684
f 4672 4673 4684
f 4684 4673 4685
f 4673 4674 4685
f 4685 4674 4686
f 4674 4675 4686
f 4686 4675 4687
f 4675 4664 4687
f 4687 4664 4676
f 4676 4677 4688
f 4688 4677 4689
f 4677 4678 4689
f 4689 4678 4690
f 4678 4679 4690
f 4690 4679 4691
f 4679 4680 4691
f 4691 4680 4692
f 4680 4681 4692
f 4692 4681 4693
f 4681 4682 4693
f 4693 4682 4694
f 4682 4683 4694
f 4694 4683 4695
f 4683 4684 4695
f 4695 4684 4696
f 4684 4685 4696
f 4696 4685 4697
f 4685 4686 4697
f 4697 4686 4698
f 4686 4687 4698
f 4698 4687 4699
f 4687 4676 4699
f 4699 4676 4688
f 4688 4689 4700
f 4700 4689 4701
f 4689 4690 4701
f 4701 4690 4702
f 4690 4691 4702
f 4702 4691 4703
f 4691 4692 4703
f 4703 4692 4704
f 4692 4693 4704
f 4704 4693 4705
f 4693 4694 4705
f 4705 4694 4706
f 4694 4695 4706
f 4706 4695 4707
f 4695 4696 4707
f 4707 4696 4708
f 4696 4697 4708
f 4708 4697 4709
f 4697 4698 4709
f 4709 4698 4710
f 4698 4699 4710
f 4710 4699 4711
f 4699 4688 4711
f 4711 4688 4700
f 4700 4701 4712
f 4712 4701 4713
f 4701 4702 4713
f 4713 4702 4714
f 4702 4703 4714
f 4714 4703 4715
f 4703 4704 4715
f 4715 4704 4716
f 4704 4705 4716
f 4716 4705 4717
f 4705 4706 4717
f 4717 4706 4718
f 4706 4707 4718
f 4718 4707 4719
f 4707 4708 4719
f 4719 4708 4720
f 4708 4709 4720
f 4720 4709 4721
f 4709 4710 4721
f 4721 4710 4722
f 4710 4711 4722
f 4722 4711 4723
f 4711 4700 4723
f 4723 4700 4712
f 4712 4713 4724
f 4724 4713 4725
f 4713 4714 4725
f 4725 4714 4726
f 4714 4715 4726
f 4726 4715 4727
f 4715 4716 4727
f 4727 4716 4728
f 4716 4717 4728
f 4728 4717 4729
f 4717 4718 4729
f 4729 4718 4730
f 4718 4719 4730
f 4730 4719 4731
f 4719 4720 4731
f 4731 4720 4732
f 4720 4721 4732
f 4732 4721 4733
f 4721 4722 4733
f 4733 4722 4734
f 4722 4723 4734
f 4734 4723 4735
f 4723 4712 4735
f 4735 4712 4724
f 4724 4725 4736
f 4736 4725 4737
f 4725 4726 4737
f 4737 4726 4738
f 4726 4727 4738
f 4738 4727 4739
f 4727 4728 4739
f 4739 4728 4740
f 4728 4729 4740
f 4740 4729 4741
f 4729 4730 4741
f 4741 4730 4742
f 4730 4731 4742
f 4742 4731 4743
f 4731 4732 4743
f 4743 4732 4744
f 4732 4733 4744
f 4744 4733 4745
f 4733 4734 4745
f 4745 4734 4746
f 4734 4735 4746
f 4746 4735 4747
f 4735 4724 4747
f 4747 4724 4736
f 4736 4737 4748
f 4748 4737 4749
f 4737 4738 4749
f 4749 4738 4750
f 4738 4739 4750
f 4750 4739 4751
f 4739 4740 4751
f 4751 4740 4752
f 4740 4741 4752
f 4752 4741 4753
f 4741 4742 4753
f 4753 4742 4754
f 4742 4743 4754
f 4754 4743 4755
f 4743 4744 4755
f 4755 4744 4756
f 4744 4745 4756
f 4756 4745 4757
f 4745 4746 4757
f 4757 4746 4758
f 4746 4747 4758
f 4758 4747 4759
f 4747 4736 4759
f 4759 4736 4748
f 4748 4749 4760
f 4760 4749 4761
f 4749 4750 4761
f 4761 4750 4762
f 4750 4751 4762
f 4762 4751 4763
f 4751 4752 4763
f 4763 4752 4764
f 4752 4753 4764
f 4764 4753 4765
f 4753 4754 4765
f 4765 4754 4766
f 4754 4755 4766
f 4766 4755 4767
f 4755 4756 4767
f 4767 4756 4768
f 4756 4757 4768
f 4768 4757 4769
f 4757 4758 4769
f 4769 4758 4770
f 4758 4759 4770
f 4770 4759 4771
f 4759 4748 4771
f 4771 4748 4760
f 4760 4761 4772
f 4772 4761 4773
f 4761 4762 4773
f 4773 4762 4774
f 4762 4763 4774
f 4774 4763 4775
f 4763 4764 4775
f 4775 4764 4776
f 4764 4765 4776
f 4776 4765 4777
f 4765 4766 4777
f 4777 4766 4778
f 4766 4767 4778
f 4778 4767 4779
f 4767 4768 4779
f 4779 4768 4780
f 4768 4769 4780
f 4780 4769 4781
f 4769 4770 4781
f 4781 4770 4782
f 4770 4771 4782
f 4782 4771 4783
f 4771 4760 4783
f 4783 4760 4772
f 4772 4773 4784
f 4784 4773 4785
f 4773 4774 4785
f 4785 4774 4786
f 4774 4775 4786
f 4786 4775 4787
f 4775 4776 4787
f 4787 4776 4788
f 4776 4777 4788
f 4788 4777 4789
f 4777 4778 4789
f 4789 4778 4790
f 4778 4779 4790
f 4790 4779 4791
f 4779 4780 4791
f 4791 4780 4792
f 4780 4781 4792
f 4792 4781 4793
f 4781 4782 4793
f 4793 4782 4794
f 4782 4783 4794
f 4794 4783 4795
f 4783 4772 4795
f 4795 4772 4784
f 4784 4785 4796
f 4796 4785 4797
f 4785 4786 4797
f 4797 4786 4798
f 4786 4787 4798
f 4798 4787 4799
f 4787 4788 4799
f 4799 4788 4800
f 4788 4789 4800
f 4800 4789 4801
f 4789 4790 4801
f 4801 4790 4802
f 4790 4791 4802
f 4802 4791 4803
f 4791 4792 4803
f 4803 4792 4804
f 4792 4793 4804
f 4804 4793 4805
f 4793 4794 4805
f 4805 4794 4806
f 4794 4795 4806
f 4806 4795 4807
f 4795 4784 4807
f 4807 4784 4796
f 4796 4797 4808
f 4808 4797 4809
f 4797 4798 4809
f 4809 4798 4810
f 4798 4799 4810
f 4810 4799 4811
f 4799 4800 4811
f 4811 4800 4812
f 4800 4801 4812
f 4812 4801 4813
f 4801 4802 4813
f 4813 4802 4814
f 4802 4803 4814
f 4814 4803 4815
f 4803 4804 4815
f 4815 4804 4816
f 4804 4805 4816
f 4816 4805 4817
f 4805 4806 4817
f 4817 4806 4818
f 4806 4807 4818
f 4818 4807 4819
f 4807 4796 4819
f 4819 4796 4808
f 4808 4809 4820
f 4820 4809 4821
f 4809 4810 4821
f 4821 4810 4822
f 4810 4811 4822
f 4822 4811 4823
f 4811 4812 4823
f 4823 4812 4824
f 4812 4813 4824
f 4824 4813 4825
f 4813 4814 4825
f 4825 4814 4826
f 4814 4815 4826
f 4826 4815 4827
f 4815 4816 4827
f 4827 4816 4828
f 4816 4817 4828
f 4828 4817 4829
f 4817 4818 4829
f 4829 4818 4830
f 4818 4819 4830
f 4830 4819 4831
f 4819 4808 4831
f 4831 4808 4820
f 4820 4821 4832
f 4832 4821 4833
f 4821 4822 4833
f 4833 4822 4834
f 4822 4823 4834
f 4834 4823 4835
f 4823 4824 4835
f 4835 4824 4836
f 4824 4825 4836
f 4836 4825 4837
f 4825 4826 4837
f 4837 4826 4838
f 4826 4827 4838
f 4838 4827 4839
f 4827 4828 4839
f 4839 4828 4840
f 4828 4829 4840
f 4840 4829 4841
f 4829 4830 4841
f 4841 4830 4842
f 4830 4831 4842
f 4842 4831 4843
f 4831 4820 4843
f 4843 4820 4832
f 4832 4833 4844
f 4844 4833 4845
f 4833 4834 4845
f 4845 4834 4846
f 4834 4835 4846
f 4846 4835 4847
f 4835 4836 4847
f 4847 4836 4848
f 4836 4837 4848
f 4848 4837 4849
f 4837 4838 4849
f 4849 4838 4850
f 4838 4839 4850
f 4850 4839 4851
f 4839 4840 4851
f 4851 4840 4852
f 4840 4841 4852
f 4852 4841 4853
f 4841 4842 4853
f 4853 4842 4854
f 4842 4843 4854
f 4854 4843 4855
f 4843 4832 4855
f 4855 4832 4844
f 4844 4845 4856
f 4856 4845 4857
f 4845 4846 4857
f 4857 4846 4858
f 4846 4847 4858
f 4858 4847 4859
f 4847 4848 4859
f 4859 4848 4860
f 4848 4849 4860
f 4860 4849 4861
f 4849 4850 4861
f 4861 4850 4862
f 4850 4851 4862
f 4862 4851 4863
f 4851 4852 4863
f 4863 4852 4864
f 4852 4853 4864
f 4864 4853 4865
f 4853 4854 4865
f 4865 4854 4866
f 4854 4855 4866
f 4866 4855 4867
f 4855 4844 4867
f 4867 4844 4856
f 4856 4857 4868
f 4868 4857 4869
f 4857 4858 4869
f 4869 4858 4870
f 4858 4859 4870
f 4870 4859 4871
f 4859 4860 4871
f 4871 4860 4872
f 4860 4861 4872
f 4872 4861 4873
f 4861 4862 4873
f 4873 4862 4874
f 4862 4863 4874
f 4874 4863 4875
f 4863 4864 4875
f 4875 4864 4876
f 4864 4865 4876
f 4876 4865 4877
f 4865 4866 4877
f 4877 4866 4878
f 4866 4867 4878
f 4878 4867 4879
f 4867 4856 4879
f 4879 4856 4868
f 4868 4869 4880
f 4880 4869 4881
f 4869 4870 4881
f 4881 4870 4882
f 4870 4871 4882
f 4882 4871 4883
f 4871 4872 4883
f 4883 4872 4884
f 4872 4873 4884
f 4884 4873 4885
f 4873 4874 4885
f 4885 4874 4886
f 4874 4875 4886
f 4886 4875 4887
f 4875 4876 4887
f 4887 4876 4888
f 4876 4877 4888
f 4888 4877 4889
f 4877 4878 4889
f 4889 4878 4890
f 4878 4879 4890
f 4890 4879 4891
f 4879 4868 4891
f 4891 4868 4880
f 4880 4881 4892
f 4892 4881 4893
f 4881 4882 4893
f 4893 4882 4894
f 4882 4883 4894
f 4894 4883 4895
f 4883 4884 4895
f 4895 4884 4896
f 4884 4885 4896
f 4896 4885 4897
f 4885 4886 4897
f 4897 4886 4898
f 4886 4887 4898
f 4898 4887 4899
f 4887 4888 4899
f 4899 4888 4900
f 4888 4889 4900
f 4900 4889 4901
f 4889 4890 4901
f 4901 4890 4902
f 4890 4891 4902
f 4902 4891 4903
f 4891 4880 4903
f 4903 4880 4892
f 4892 4893 4904
f 4904 4893 4905
f 4893 4894 4905
f 4905 4894 4906
f 4894 4895 4906
f 4906 4895 4907
f 4895 4896 4907
f 4907 4896 4908
f 4896 4897 4908
f 4908 4897 4909
f 4897 4898 4909
f 4909 4898 4910
f 4898 4899 4910
f 4910 4899 4911
f 4899 4900 4911
f 4911 4900 4912
f 4900 4901 4912
f 4912 4901 4913
f 4901 4902 4913
f 4913 4902 4914
f 4902 4903 4914
f 4914 4903 4915
f 4903 4892 4915
f 4915 4892 4904
f 4904 4905 4916
f 4916 4905 4917
f 4905 4906 4917
f 4917 4906 4918
f 4906 4907 4918
f 4918 4907 4919
f 4907 4908 4919
f 4919 4908 4920
f 4908 4909 4920
f 4920 4909 4921
f 4909 4910 4921
f 4921 4910 4922
f 4910 4911 4922
f 4922 4911 4923
f 4911 4912 4923
f 4923 4912 4924
f 4912 4913 4924
f 4924 4913 4925
f 4913 4914 4925
f 4925 4914 4926
f 4914 4915 4926
f 4926 4915 4927
f 4915 4904 4927
f 4927 4904 4916
f 4916 4917 4928
f 4928 4917 4929
f 4917 4918 4929
f 4929 4918 4930
f 4918 4919 4930
f 4930 4919 4931
f 4919 4920 4931
f 4931 4920 4932
f 4920 4921 4932
f 4932 4921 4933
f 4921 4922 4933
f 4933 4922 4934
f 4922 4923 4934
f 4934 4923 4935
f 4923 4924 4935
f 4935 4924 4936
f 4924 4925 4936
f 4936 4925 4937
f 4925 4926 4937
f 4937 4926 4938
f 4926 4927 4938
f 4938 4927 4939
f 4927 4916 4939
f 4939 4916 4928
f 4928 4929 4940
f 4940 4929 4941
f 4929 4930 4941
f 4941 4930 4942
f 4930 4931 4942
f 4942 4931 4943
f 4931 4932 4943
f 4943 4932 4944
f 4932 4933 4944
f 4944 4933 4945
f 4933 4934 4945
f 4945 4934 4946
f 4934 4935 4946
f 4946 4935 4947
f 4935 4936 4947
f 4947 4936 4948
f 4936 4937 4948
f 4948 4937 4949
f 4937 4938 4949
f 4949 4938 4950
f 4938 4939 4950
f 4950 4939 4951
f 4939 4928 4951
f 4951 4928 4940
f 4940 4941 4952
f 4952 4941 4953
f 4941 4942 4953
f 4953 4942 4954
f 4942 4943 4954
f 4954 4943 4955
f 4943 4944 4955
f 4955 4944 4956
f 4944 4945 4956
f 4956 4945 4957
f 4945 4946 4957
f 4957 4946 4958
f 4946 4947 4958
f 4958 4947 4959
f 4947 4948 4959
f 4959 4948 4960
f 4948 4949 4960
f 4960 4949 4961
f 4949 4950 4961
f 4961 4950 4962
f 4950 4951 4962
f 4962 4951 4963
f 4951 4940 4963
f 4963 4940 4952
f 4952 4953 4964
f 4964 4953 4965
f 4953 4954 4965
f 4965 4954 4966
f 4954 4955 4966
f 4966 4955 4967
f 4955 4956 4967
f 4967 4956 4968
f 4956 4957 4968
f 4968 4957 4969
f 4957 4958 4969
f 4969 4958 4970
f 4958 4959 4970
f 4970 4959 4971
f 4959 4960 4971
f 4971 4960 4972
f 4960 4961 4972
f 4972 4961 4973
f 4961 4962 4973
f 4973 4962 4974
f 4962 4963 4974
f 4974 4963 4975
f 4963 4952 4975
f 4975 4952 4964
f 4964 4965 4976
f 4976 4965 4977
f 4965 4966 4977
f 4977 4966 4978
f 4966 4967 4978
f 4978 4967 4979
f 4967 4968 4979
f 4979 4968 4980
f 4968 4969 4980
f 4980 4969 4981
f 4969 4970 4981
f 4981 4970 4982
f 4970 4971 4982
f 4982 4971 4983
f 4971 4972 4983
f 4983 4972 4984
f 4972 4973 4984
f 4984 4973 4985
f 4973 4974 4985
f 4985 4974 4986
f 4974 4975 4986
f 4986 4975 4987
f 4975 4964 4987
f 4987 4964 4976
f 4976 4977 4988
f 4988 4977 4989
f 4977 4978 4989
f 4989 4978 4990
f 4978 4979 4990
f 4990 4979 4991
f 4979 4980 4991
f 4991 4980 4992
f 4980 4981 4992
f 4992 4981 4993
f 4981 4982 4993
f 4993 4982 4994
f 4982 4983 4994
f 4994 4983 4995
f 4983 4984 4995
f 4995 4984 4996
f 4984 4985 4996
f 4996 4985 4997
f 4985 4986 4997
f 4997 4986 4998
f 4986 4987 4998
f 4998 4987 4999
f 4987 4976 4999
f 4999 4976 4988
f 4988 4989 5000
f 5000 4989 5001
f 4989 4990 5001
f 5001 4990 5002
f 4990 4991 5002
f 5002 4991 5003
f 4991 4992 5003
f 5003 4992 5004
f 4992 4993 5004
f 5004 4993 5005
f 4993 4994 5005
f 5005 4994 5006
f 4994 4995 5006
f 5006 4995 5007
f 4995 4996 5007
f 5007 4996 5008
f 4996 4997 5008
f 5008 4997 5009
f 4997 4998 5009
f 5009 4998 5010
f 4998 4999 5010
f 5010 4999 5011
f 4999 4988 5011
f 5011 4988 5000
f 5000 5001 5012
f 5012 5001 5013
f 5001 5002 5013
f 5013 5002 5014
f 5002 5003 5014
f 5014 5003 5015
f 5003 5004 5015
f 5015 5004 5016
f 5004 5005 5016
f 5016 5005 5017
f 5005 5006 5017
f 5017 5006 5018
f 5006 5007 5018
f 5018 5007 5019
f 5007 5008 5019
f 5019 5008 5020
f 5008 5009 5020
f 5020 5009 5021
f 5009 5010 5021
f 5021 5010 5022
f 5010 5011 5022
f 5022 5011 5023
f 5011 5000 5023
f 5023 5000 5012
f 5012 5013 5024
f 5024 5013 5025
f 5013 5014 5025
f 5025 5014 5026
f 5014 5015 5026
f 5026 5015 5027
f 5015 5016 5027
f 5027 5016 5028
f 5016 5017 5028
f 5028 5017 5029
f 5017 5018 5029
f 5029 5018 5030
f 5018 5019 5030
f 5030 5019 5031
f 5019 5020 5031
f 5031 5020 5032
f 5020 5021 5032
f 5032 5021 5033
f 5021 5022 5033
f 5033 5022 5034
f 5022 5023 5034
f 5034 5023 5035
f 5023 5012 5035
f 5035 5012 5024
f 5024 5025 5036
f 5036 5025 5037
f 5025 5026 5037
f 5037 5026 5038
f 5026 5027 5038
f 5038 5027 5039
f 5027 5028 5039
f 5039 5028 5040
f 5028 5029 5040
f 5040 5029 5041
f 5029 5030 5041
f 5041 5030 5042
f 5030 5031 5042
f 5042 5031 5043
f 5031 5032 5043
f 5043 5032 5044
f 5032 5033 5044
f 5044 5033 5045
f 5033 5034 5045
f 5045 5034 5046
f 5034 5035 5046
f 5046 5035 5047
f 5035 5024 5047
f 5047 5024 5036
f 5036 5037 5048
f 5048 5037 5049
f 5037 5038 5049
f 5049 5038 5050
f 5038 5039 5050
f 5050 5039 5051
f 5039 5040 5051
f 5051 5040 5052
f 5040 5041 5052
f 5052 5041 5053
f 5041 5042 5053
f 5053 5042 5054
f 5042 5043 5054
f 5054 5043 5055
f 5043 5044 5055
f 5055 5044 5056
f 5044 5045 5056
f 5056 5045 5057
f 5045 5046 5057
f 5057 5046 5058
f 5046 5047 5058
f 5058 5047 5059
f 5047 5036 5059
f 5059 5036 5048
f 5048 5049 5060
f 5060 5049 5061
f 5049 5050 5061
f 5061 5050 5062
f 5050 5051 5062
f 5062 5051 5063
f 5051 5052 5063
f 5063 5052 5064
f 5052 5053 5064
f 5064 5053 5065
f 5053 5054 5065
f 5065 5054 5066
f 5054 5055 5066
f 5066 5055 5067
f 5055 5056 5067
f 5067 5056 5068
f 5056 5057 5068
f 5068 5057 5069
f 5057 5058 5069
f 5069 5058 5070
f 5058 5059 5070
f 5070 5059 5071
f 5059 5048 5071
f 5071 5048 5060
f 5060 5061 5072
f 5072 5061 5073
f 5061 5062 5073
f 5073 5062 5074
f 5062 5063 5074
f 5074 5063 5075
f 5063 5064 5075
f 5075 5064 5076
f 5064 5065 5076
f 5076 5065 5077
f 5065 5066 5077
f 5077 5066 5078
f 5066 5067 5078
f 5078 5067 5079
f 5067 5068 5079
f 5079 5068 5080
f 5068 5069 5080
f 5080 5069 5081
f 5069 5070 5081
f 5081 5070 5082
f 5070 5071 5082
f 5082 5071 5083
f 5071 5060 5083
f 5083 5060 5072
f 5072 5073 5084
f 5084 5073 5085
f 5073 5074 5085
f 5085 5074 5086
f 5074 5075 5086
f 5086 5075 5087
f 5075 5076 5087
f 5087 5076 5088
f 5076 5077 5088
f 5088 5077 5089
f 5077 5078 5089
f 5089 5078 5090
f 5078 5079 5090
f 5090 5079 5091
f 5079 5080 5091
f 5091 5080 5092
f 5080 5081 5092
f 5092 5081 5093
f 5081 5082 5093
f 5093 5082 5094
f 5082 5083 5094
f 5094 5083 5095
f 5083 5072 5095
f 5095 5072 5084
f 5084 5085 5096
f 5096 5085 5097
f 5085 5086 5097
f 5097 5086 5098
f 5086 5087 5098
f 5098 5087 5099
f 5087 5088 5099
f 5099 5088 5100
f 5088 5089 5100
f 5100 5089 5101
f 5089 5090 5101
f 5101 5090 5102
f 5090 5091 5102
f 5102 5091 5103
f 5091 5092 5103
f 5103 5092 5104
f 5092 5093 5104
f 5104 5093 5105
f 5093 5094 5105
f 5105 5094 5106
f 5094 5095 5106
f 5106 5095 5107
f 5095 5084 5107
f 5107 5084 5096
f 5096 5097 5108
f 5108 5097 5109
f 5097 5098 5109
f 5109 5098 5110
f 5098 5099 5110
f 5110 5099 5111
f 5099 5100 5111
f 5111 5100 5112
f 5100 5101 5112
f 5112 5101 5113
f 5101 5102 5113
f 5113 5102 5114
f 5102 5103 5114
f 5114 5103 5115
f 5103 5104 5115
f 5115 5104 5116
f 5104 5105 5116
f 5116 5105 5117
f 5105 5106 5117
f 5117 5106 5118
f 5106 5107 5118
f 5118 5107 5119
f 5107 5096 5119
f 5119 5096 5108
f 5108 5109 5120
f 5120 5109 5121
f 5109 5110 5121
f 5121 5110 5122
f 5110 5111 5122
f 5122 5111 5123
f 5111 5112 5123
f 5123 5112 5124
f 5112 5113 5124
f 5124 5113 5125
f 5113 5114 5125
f 5125 5114 5126
f 5114 5115 5126
f 5126 5115 5127
f 5115 5116 5127
f 5127 5116 5128
f 5116 5117 5128
f 5128 5117 5129
f 5117 5118 5129
f 5129 5118 5130
f 5118 5119 5130
f 5130 5119 5131
f 5119 5108 5131
f 5131 5108 5120
f 5120 5121 5132
f 5132 5121 5133
f 5121 5122 5133
f 5133 5122 5134
f 5122 5123 5134
f 5134 5123 5135
f 5123 5124 5135
f 5135 5124 5136
f 5124 5125 5136
f 5136 5125 5137
f 5125 5126 5137
f 5137 5126 5138
f 5126 5127 5138
f 5138 5127 5139
f 5127 5128 5139
f 5139 5128 5140
f 5128 5129 5140
f 5140 5129 5141
f 5129 5130 5141
f 5141 5130 5142
f 5130 5131 5142
f 5142 5131 5143
f 5131 5120 5143
f 5143 5120 5132
f 5132 5133 5144
f 5144 5133 5145
f 5133 5134 5145
f 5145 5134 5146
f 5134 5135 5146
f 5146 5135 5147
f 5135 5136 5147
f 5147 5136 5148
f 5136 5137 5148
f 5148 5137 5149
f 5137 5138 5149
f 5149 5138 5150
f 5138 5139 5150
f 5150 5139 5151
f 5139 5140 5151
f 5151 5140 5152
f 5140 5141 5152
f 5152 5141 5153
f 5141 5142 5153
f 5153 5142 5154
f 5142 5143 5154
f 5154 5143 5155
f 5143 5132 5155
f 5155 5132 5144
f 5144 5145 5156
f 5156 5145 5157
f 5145 5146 5157
f 5157 5146 5158
f 5146 5147 5158
f 5158 5147 5159
f 5147 5148 5159
f 5159 5148 5160
f 5148 5149 5160
f 5160 5149 5161
f 5149 5150 5161
f 5161 5150 5162
f 5150 5151 5162
f 5162 5151 5163
f 5151 5152 5163
f 5163 5152 5164
f 5152 5153 5164
f 5164 5153 5165
f 5153 5154 5165
f 5165 5154 5166
f 5154 5155 5166
f 5166 5155 5167
f 5155 5144 5167
f 5167 5144 5156
f 5156 5157 5168
f 5168 5157 5169
f 5157 5158 5169
f 5169 5158 5170
f 5158 5159 5170
f 5170 5159 5171
f 5159 5160 5171
f 5171 5160 5172
f 5160 5161 5172
f 5172 5161 5173
f 5161 5162 5173
f 5173 5162 5174
f 5162 5163 5174
f 5174 5163 5175
f 5163 5164 5175
f 5175 5164 5176
f 5164 5165 5176
f 5176 5165 5177
f 5165 5166 5177
f 5177 5166 5178
f 5166 5167 5178
f 5178 5167 5179
f 5167 5156 5179
f 5179 5156 5168
f 5168 5169 5180
f 5180 5169 5181
f 5169 5170 5181
f 5181 5170 5182
f 5170 5171 5182
f 5182 5171 5183
f 5171 5172 5183
f 5183 5172 5184
f 5172 5173 5184
f 5184 5173 5185
f 5173 5174 5185
f 5185 5174 5186
f 5174 5175 5186
f 5186 5175 5187
f 5175 5176 5187
f 5187 5176 5188
f 5176 5177 5188
f 5188 5177 5189
f 5177 5178 5189
f 5189 5178 5190
f 5178 5179 5190
f 5190 5179 5191
f 5179 5168 5191
f 5191 5168 5180
f 5180 5181 5192
f 5192 5181 5193
f 5181 5182 5193
f 5193 5182 5194
f 5182 5183 5194
f 5194 5183 5195
f 5183 5184 5195
f 5195 5184 5196
f 5184 5185 5196
f 5196 5185 5197
f 5185 5186 5197
f 5197 5186 5198
f 5186 5187 5198
f 5198 5187 5199
f 5187 5188 5199
f 5199 5188 5200
f 5188 5189 5200
f 5200 5189 5201
f 5189 5190 5201
f 5201 5190 5202
f 5190 5191 5202
f 5202 5191 5203
f 5191 5180 5203
f 5203 5180 5192
f 5192 5193 5204
f 5204 5193 5205
f 5193 5194 5205
f 5205 5194 5206
f 5194 5195 5206
f 5206 5195 5207
f 5195 5196 5207
f 5207 5196 5208
f 5196 5197 5208
f 5208 5197 5209
f 5197 5198 5209
f 5209 5198 5210
f 5198 5199 5210
f 5210 5199 5211
f 5199 5200 5211
f 5211 5200 5212
f 5200 5201 5212
f 5212 5201 5213
f 5201 5202 5213
f 5213 5202 5214
f 5202 5203 5214
f 5214 5203 5215
f 5203 5192 5215
f 5215 5192 5204
f 5204 5205 5216
f 5216 5205 5217
f 5205 5206 5217
f 5217 5206 5218
f 5206 5207 5218
f 5218 5207 5219
f 5207 5208 5219
f 5219 5208 5220
f 5208 5209 5220
f 5220 5209 5221
f 5209 5210 5221
f 5221 5210 5222
f 5210 5211 5222
f 5222 5211 5223
f 5211 5212 5223
f 5223 5212 5224
f 5212 5213 5224
f 5224 5213 5225
f 5213 5214 5225
f 5225 5214 5226
f 5214 5215 5226
f 5226 5215 5227
f 5215 5204 5227
f 5227 5204 5216
f 5216 5217 5228
f 5228 5217 5229
f 5217 5218 5229
f 5229 5218 5230
f 5218 5219 5230
f 5230 5219 5231
f 5219 5220 5231
f 5231 5220 5232
f 5220 5221 5232
f 5232 5221 5233
f 5221 5222 5233
f 5233 5222 5234
f 5222 5223 5234
f 5234 5223 5235
f 5223 5224 5235
f 5235 5224 5236
f 5224 5225 5236
f 5236 5225 5237
f 5225 5226 5237
f 5237 5226 5238
f 5226 5227 5238
f 5238 5227 5239
f 5227 5216 5239
f 5239 5216 5228
f 5228 5229 5240
f 5240 5229 5241
f 5229 5230 5241
f 5241 5230 5242
f 5230 5231 5242
f 5242 5231 5243
f 5231 5232 5243
f 5243 5232 5244
f 5232 5233 5244
f 5244 5233 5245
f 5233 5234 5245
f 5245 5234 5246
f 5234 5235 5246
f 5246 5235 5247
f 5235 5236 5247
f 5247 5236 5248
f 5236 5237 5248
f 5248 5237 5249
f 5237 5238 5249
f 5249 5238 5250
f 5238 5239 5250
f 5250 5239 5251
f 5239 5228 5251
f 5251 5228 5240
f 5240 5241 5252
f 5252 5241 5253
f 5241 5242 5253
f 5253 5242 5254
f 5242 5243 5254
f 5254 5243 5255
f 5243 5244 5255
f 5255 5244 5256
f 5244 5245 5256
f 5256 5245 5257
f 5245 5246 5257
f 5257 5246 5258
f 5246 5247 5258
f 5258 5247 5259
f 5247 5248 5259
f 5259 5248 5260
f 5248 5249 5260
f 5260 5249 5261
f 5249 5250 5261
f 5261 5250 5262
f 5250 5251 5262
f 5262 5251 5263
f 5251 5240 5263
f 5263 5240 5252
f 5252 5253 5264
f 5264 5253 5265
f 5253 5254 5265
f 5265 5254 5266
f 5254 5255 5266
f 5266 5255 5267
f 5255 5256 5267
f 5267 5256 5268
f 5256 5257 5268
f 5268 5257 5269
f 5257 5258 5269
f 5269 5258 5270
f 5258 5259 5270
f 5270 5259 5271
f 5259 5260 5271
f 5271 5260 5272
f 5260 5261 5272
f 5272 5261 5273
f 5261 5262 5273
f 5273 5262 5274
f 5262 5263 5274
f 5274 5263 5275
f 5263 5252 5275
f 5275 5252 5264
f 5264 5265 5276
f 5276 5265 5277
f 5265 5266 5277
f 5277 5266 5278
f 5266 5267 5278
f 5278 5267 5279
f 5267 5268 5279
f 5279 5268 5280
f 5268 5269 5280
f 5280 5269 5281
f 5269 5270 5281
f 5281 5270 5282
f 5270 5271 5282
f 5282 5271 5283
f 5271 5272 5283
f 5283 5272 5284
f 5272 5273 5284
f 5284 5273 5285
f 5273 5274 5285
f 5285 5274 5286
f 5274 5275 5286
f 5286 5275 5287
f 5275 5264 5287
f 5287 5264 5276
f 5276 5277 5288
f 5288 5277 5289
f 5277 5278 5289
f 5289 5278 5290
f 5278 5279 5290
f 5290 5279 5291
f 5279 5280 5291
f 5291 5280 5292
f 5280 5281 5292
f 5292 5281 5293
f 5281 5282 5293
f 5293 5282 5294
f 5282 5283 5294
f 5294 5283 5295
f 5283 5284 5295
f 5295 5284 5296
f 5284 5285 5296
f 5296 5285 5297
f 5285 5286 5297
f 5297 5286 5298
f 5286 5287 5298
f 5298 5287 5299
f 5287 5276 5299
f 5299 5276 5288
f 5288 5289 5300
f 5300 5289 5301
f 5289 5290 5301
f 5301 5290 5302
f 5290 5291 5302
f 5302 5291 5303
f 5291 5292 5303
f 5303 5292 5304
f 5292 5293 5304
f 5304 5293 5305
f 5293 5294 5305
f 5305 5294 5306
f 5294 5295 5306
f 5306 5295 5307
f 5295 5296 5307
f 5307 5296 5308
f 5296 5297 5308
f 5308 5297 5309
f 5297 5298 5309
f 5309 5298 5310
f 5298 5299 5310
f 5310 5299 5311
f 5299 5288 5311
f 5311 5288 5300
f 5300 5301 5312
f 5312 5301 5313
f 5301 5302 5313
f 5313 5302 5314
f 5302 5303 5314
f 5314 5303 5315
f 5303 5304 5315
f 5315 5304 5316
f 5304 5305 5316
f 5316 5305 5317
f 5305 5306 5317
f 5317 5306 5318
f 5306 5307 5318
f 5318 5307 5319
f 5307 5308 5319
f 5319 5308 5320
f 5308 5309 5320
f 5320 5309 5321
f 5309 5310 5321
f 5321 5310 5322
f 5310 5311 5322
f 5322 5311 5323
f 5311 5300 5323
f 5323 5300 5312
f 5312 5313 5324
f 5324 5313 5325
f 5313 5314 5325
f 5325 5314 5326
f 5314 5315 5326
f 5326 5315 5327
f 5315 5316 5327
f 5327 5316 5328
f 5316 5317 5328
f 5328 5317 5329
f 5317 5318 5329
f 5329 5318 5330
f 5318 5319 5330
f 5330 5319 5331
f 5319 5320 5331
f 5331 5320 5332
f 5320 5321 5332
f 5332 5321 5333
f 5321 5322 5333
f 5333 5322 5334
f 5322 5323 5334
f 5334 5323 5335
f 5323 5312 5335
f 5335 5312 5324
f 5324 5325 5336
f 5336 5325 5337
f 5325 5326 5337
f 5337 5326 5338
f 5326 5327 5338
f 5338 5327 5339
f 5327 5328 5339
f 5339 5328 5340
f 5328 5329 5340
f 5340 5329 5341
f 5329 5330 5341
f 5341 5330 5342
f 5330 5331 5342
f 5342 5331 5343
f 5331 5332 5343
f 5343 5332 5344
f 5332 5333 5344
f 5344 5333 5345
f 5333 5334 5345
f 5345 5334 5346
f 5334 5335 5346
f 5346 5335 5347
f 5335 5324 5347
f 5347 5324 5336
f 5336 5337 5348
f 5348 5337 5349
f 5337 5338 5349
f 5349 5338 5350
f 5338 5339 5350
f 5350 5339 5351
f 5339 5340 5351
f 5351 5340 5352
f 5340 5341 5352
f 5352 5341 5353
f 5341 5342 5353
f 5353 5342 5354
f 5342 5343 5354
f 5354 5343 5355
f 5343 5344 5355
f 5355 5344 5356
f 5344 5345 5356
f 5356 5345 5357
f 5345 5346 5357
f 5357 5346 5358
f 5346 5347 5358
f 5358 5347 5359
f 5347 5336 5359
f 5359 5336 5348
f 5348 5349 5360
f 5360 5349 5361
f 5349 5350 5361
f 5361 5350 5362
f 5350 5351 5362
f 5362 5351 5363
f 5351 5352 5363
f 5363 5352 5364
f 5352 5353 5364
f 5364 5353 5365
f 5353 5354 5365
f 5365 5354 5366
f 5354 5355 5366
f 5366 5355 5367
f 5355 5356 5367
f 5367 5356 5368
f 5356 5357 5368
f 5368 5357 5369
f 5357 5358 5369
f 5369 5358 5370
f 5358 5359 5370
f 5370 5359 5371
f 5359 5348 5371
f 5371 5348 5360
f 5360 5361 5372
f 5372 5361 5373
f 5361 5362 5373
f 5373 5362 5374
f 5362 5363 5374
f 5374 5363 5375
f 5363 5364 5375
f 5375 5364 5376
f 5364 5365 5376
f 5376 5365 5377
f 5365 5366 5377
f 5377 5366 5378
f 5366 5367 5378
f 5378 5367 5379
f 5367 5368 5379
f 5379 5368 5380
f 5368 5369 5380
f 5380 5369 5381
f 5369 5370 5381
f 5381 5370 5382
f 5370 5371 5382
f 5382 5371 5383
f 5371 5360 5383
f 5383 5360 5372
f 5372 5373 5384
f 5384 5373 5385
f 5373 5374 5385
f 5385 5374 5386
f 5374 5375 5386
f 5386 5375 5387
f 5375 5376 5387
f 5387 5376 5388
f 5376 5377 5388
f 5388 5377 5389
f 5377 5378 5389
f 5389 5378 5390
f 5378 5379 5390
f 5390 5379 5391
f 5379 5380 5391
f 5391 5380 5392
f 5380 5381 5392
f 5392 5381 5393
f 5381 5382 5393
f 5393 5382 5394
f 5382 5383 5394
f 5394 5383 5395
f 5383 5372 5395
f 5395 5372 5384
f 5384 5385 5396
f 5396 5385 5397
f 5385 5386 5397
f 5397 5386 5398
f 5386 5387 5398
f 5398 5387 5399
f 5387 5388 5399
f 5399 5388 5400
f 5388 5389 5400
f 5400 5389 5401
f 5389 5390 5401
f 5401 5390 5402
f 5390 5391 5402
f 5402 5391 5403
f 5391 5392 5403
f 5403 5392 5404
f 5392 5393 5404
f 5404 5393 5405
f 5393 5394 5405
f 5405 5394 5406
f 5394 5395 5406
f 5406 5395 5407
f 5395 5384 5407
f 5407 5384 5396
f 5396 5397 5408
f 5408 5397 5409
f 5397 5398 5409
f 5409 5398 5410
f 5398 5399 5410
f 5410 5399 5411
f 5399 5400 5411
f 5411 5400 5412
f 5400 5401 5412
f 5412 5401 5413
f 5401 5402 5413
f 5413 5402 5414
f 5402 5403 5414
f 5414 5403 5415
f 5403 5404 5415
f 5415 5404 5416
f 5404 5405 5416
f 5416 5405 5417
f 5405 5406 5417
f 5417 5406 5418
f 5406 5407 5418
f 5418 5407 5419
f 5407 5396 5419
f 5419 5396 5408
f 5408 5409 5420
f 5420 5409 5421
f 5409 5410 5421
f 5421 5410 5422
f 5410 5411 5422
f 5422 5411 5423
f 5411 5412 5423
f 5423 5412 5424
f 5412 5413 5424
f 5424 5413 5425
f 5413 5414 5425
f 5425 5414 5426
f 5414 5415 5426
f 5426 5415 5427
f 5415 5416 5427
f 5427 5416 5428
f 5416 5417 5428
f 5428 5417 5429
f 5417 5418 5429
f 5429 5418 5430
f 5418 5419 5430
f 5430 5419 5431
f 5419 5408 5431
f 5431 5408 5420
f 5420 5421 5432
f 5432 5421 5433
f 5421 5422 5433
f 5433 5422 5434
f 5422 5423 5434
f 5434 5423 5435
f 5423 5424 5435
f 5435 5424 5436
f 5424 5425 5436
f 5436 5425 5437
f 5425 5426 5437
f 5437 5426 5438
f 5426 5427 5438
f 5438 5427 5439
f 5427 5428 5439
f 5439 5428 5440
f 5428 5429 5440
f 5440 5429 5441
f 5429 5430 5441
f 5441 5430 5442
f 5430 5431 5442
f 5442 5431 5443
f 5431 5420 5443
f 5443 5420 5432
f 5432 5433 5444
f 5444 5433 5445
f 5433 5434 5445
f 5445 5434 5446
f 5434 5435 5446
f 5446 5435 5447
f 5435 5436 5447
f 5447 5436 5448
f 5436 5437 5448
f 5448 5437 5449
f 5437 5438 5449
f 5449 5438 5450
f 5438 5439 5450
f 5450 5439 5451
f 5439 5440 5451
f 5451 5440 5452
f 5440 5441 5452
f 5452 5441 5453
f 5441 5442 5453
f 5453 5442 5454
f 5442 5443 5454
f 5454 5443 5455
f 5443 5432 5455
f 5455 5432 5444
f 5444 5445 5456
f 5456 5445 5457
f 5445 5446 5457
f 5457 5446 5458
f 5446 5447 5458
f 5458 5447 5459
f 5447 5448 5459
f 5459 5448 5460
f 5448 5449 5460
f 5460 5449 5461
f 5449 5450 5461
f 5461 5450 5462
f 5450 5451 5462
f 5462 5451 5463
f 5451 5452 5463
f 5463 5452 5464
f 5452 5453 5464
f 5464 5453 5465
f 5453 5454 5465
f 5465 5454 5466
f 5454 5455 5466
f 5466 5455 5467
f 5455 5444 5467
f 5467 5444 5456
f 5456 5457 5468
f 5468 5457 5469
f 5457 5458 5469
f 5469 5458 5470
f 5458 5459 5470
f 5470 5459 5471
f 5459 5460 5471
f 5471 5460 5472
f 5460 5461 5472
f 5472 5461 5473
f 5461 5462 5473
f 5473 5462 5474
f 5462 5463 5474
f 5474 5463 5475
f 5463 5464 5475
f 5475 5464 5476
f 5464 5465 5476
f 5476 5465 5477
f 5465 5466 5477
f 5477 5466 5478
f 5466 5467 5478
f 5478 5467 5479
f 5467 5456 5479
f 5479 5456 5468
f 5468 5469 5480
f 5480 5469 5481
f 5469 5470 5481
f 5481 5470 5482
f 5470 5471 5482
f 5482 5471 5483
f 5471 5472 5483
f 5483 5472 5484
f 5472 5473 5484
f 5484 5473 5485
f 5473 5474 5485
f 5485 5474 5486
f 5474 5475 5486
f 5486 5475 5487
f 5475 5476 5487
f 5487 5476 5488
f 5476 5477 5488
f 5488 5477 5489
f 5477 5478 5489
f 5489 5478 5490
f 5478 5479 5490
f 5490 5479 5491
f 5479 5468 5491
f 5491 5468 5480
f 5480 5481 5492
f 5492 5481 5493
f 5481 5482 5493
f 5493 5482 5494
f 5482 5483 5494
f 5494 5483 5495
f 5483 5484 5495
f 5495 5484 5496
f 5484 5485 5496
f 5496 5485 5497
f 5485 5486 5497
f 5497 5486 5498
f 5486 5487 5498
f 5498 5487 5499
f 5487 5488 5499
f 5499 5488 5500
f 5488 5489 5500
f 5500 5489 5501
f 5489 5490 5501
f 5501 5490 5502
f 5490 5491 5502
f 5502 5491 5503
f 5491 5480 5503
f 5503 5480 5492
f 5492 5493 5504
f 5504 5493 5505
f 5493 5494 5505
f 5505 5494 5506
f 5494 5495 5506
f 5506 5495 5507
f 5495 5496 5507
f 5507 5496 5508
f 5496 5497 5508
f 5508 5497 5509
f 5497 5498 5509
f 5509 5498 5510
f 5498 5499 5510
f 5510 5499 5511
f 5499 5500 5511
f 5511 5500 5512
f 5500 5501 5512
f 5512 5501 5513
f 5501 5502 5513
f 5513 5502 5514
f 5502 5503 5514
f 5514 5503 5515
f 5503 5492 5515
f 5515 5492 5504
f 5504 5505 5516
f 5516 5505 5517
f 5505 5506 5517
f 5517 5506 5518
f 5506 5507 5518
f 5518 5507 5519
f 5507 5508 5519
f 5519 5508 5520
f 5508 5509 5520
f 5520 5509 5521
f 5509 5510 5521
f 5521 5510 5522
f 5510 5511 5522
f 5522 5511 5523
f 5511 5512 5523
f 5523 5512 5524
f 5512 5513 5524
f 5524 5513 5525
f 5513 5514 5525
f 5525 5514 5526
f 5514 5515 5526
f 5526 5515 5527
f 5515 5504 5527
f 5527 5504 5516
f 5516 5517 5528
f 5528 5517 5529
f 5517 5518 5529
f 5529 5518 5530
f 5518 5519 5530
f 5530 5519 5531
f 5519 5520 5531
f 5531 5520 5532
f 5520 5521 5532
f 5532 5521 5533
f 5521 5522 5533
f 5533 5522 5534
f 5522 5523 5534
f 5534 5523 5535
f 5523 5524 5535
f 5535 5524 5536
f 5524 5525 5536
f 5536 5525 5537
f 5525 5526 5537
f 5537 5526 5538
f 5526 5527 5538
f 5538 5527 5539
f 5527 5516 5539
f 5539 5516 5528
f 5528 5529 5540
f 5540 5529 5541
f 5529 5530 5541
f 5541 5530 5542
f 5530 5531 5542
f 5542 5531 5543
f 5531 5532 5543
f 5543 5532 5544
f 5532 5533 5544
f 5544 5533 5545
f 5533 5534 5545
f 5545 5534 5546
f 5534 5535 5546
f 5546 5535 5547
f 5535 5536 5547
f 5547 5536 5548
f 5536 5537 5548
f 5548 5537 5549
f 5537 5538 5549
f 5549 5538 5550
f 5538 5539 5550
f 5550 5539 5551
f 5539 5528 5551
f 5551 5528 5540
f 5540 5541 5552
f 5552 5541 5553
f 5541 5542 5553
f 5553 5542 5554
f 5542 5543 5554
f 5554 5543 5555
f 5543 5544 5555
f 5555 5544 5556
f 5544 5545 5556
f 5556 5545 5557
f 5545 5546 5557
f 5557 5546 5558
f 5546 5547 5558
f 5558 5547 5559
f 5547 5548 5559
f 5559 5548 5560
f 5548 5549 5560
f 5560 5549 5561
f 5549 5550 5561
f 5561 5550 5562
f 5550 5551 5562
f 5562 5551 5563
f 5551 5540 5563
f 5563 5540 5552
f 5552 5553 5564
f 5564 5553 5565
f 5553 5554 5565
f 5565 5554 5566
f 5554 5555 5566
f 5566 5555 5567
f 5555 5556 5567
f 5567 5556 5568
f 5556 5557 5568
f 5568 5557 5569
f 5557 5558 5569
f 5569 5558 5570
f 5558 5559 5570
f 5570 5559 5571
f 5559 5560 5571
f 5571 5560 5572
f 5560 5561 5572
f 5572 5561 5573
f 5561 5562 5573
f 5573 5562 5574
f 5562 5563 5574
f 5574 5563 5575
f 5563 5552 5575
f 5575 5552 5564
f 5564 5565 5576
f 5576 5565 5577
f 5565 5566 5577
f 5577 5566 5578
f 5566 5567 5578
f 5578 5567 5579
f 5567 5568 5579
f 5579 5568 5580
f 5568 5569 5580
f 5580 5569 5581
f 5569 5570 5581
f 5581 5570 5582
f 5570 5571 5582
f 5582 5571 5583
f 5571 5572 5583
f 5583 5572 5584
f 5572 5573 5584
f 5584 5573 5585
f 5573 5574 5585
f 5585 5574 5586
f 5574 5575 5586
f 5586 5575 5587
f 5575 5564 5587
f 5587 5564 5576
f 5576 5577 5588
f 5588 5577 5589
f 5577 5578 5589
f 5589 5578 5590
f 5578 5579 5590
f 5590 5579 5591
f 5579 5580 5591
f 5591 5580 5592
f 5580 5581 5592
f 5592 5581 5593
f 5581 5582 5593
f 5593 5582 5594
f 5582 5583 5594
f 5594 5583 5595
f 5583 5584 5595
f 5595 5584 5596
f 5584 5585 5596
f 5596 5585 5597
f 5585 5586 5597
f 5597 5586 5598
f 5586 5587 5598
f 5598 5587 5599
f 5587 5576 5599
f 5599 5576 5588
f 5588 5589 5600
f 5600 5589 5601
f 5589 5590 5601
f 5601 5590 5602
f 5590 5591 5602
f 5602 5591 5603
f 5591 5592 5603
f 5603 5592 5604
f 5592 5593 5604
f 5604 5593 5605
f 5593 5594 5605
f 5605 5594 5606
f 5594 5595 5606
f 5606 5595 5607
f 5595 5596 5607
f 5607 5596 5608
f 5596 5597 5608
f 5608 5597 5609
f 5597 5598 5609
f 5609 5598 5610
f 5598 5599 5610
f 5610 5599 5611
f 5599 5588 5611
f 5611 5588 5600
f 5600 5601 5612
f 5612 5601 5613
f 5601 5602 5613
f 5613 5602 5614
f 5602 5603 5614
f 5614 5603 5615
f 5603 5604 5615
f 5615 5604 5616
f 5604 5605 5616
f 5616 5605 5617
f 5605 5606 5617
f 5617 5606 5618
f 5606 5607 5618
f 5618 5607 5619
f 5607 5608 5619
f 5619 5608 5620
f 5608 5609 5620
f 5620 5609 5621
f 5609 5610 5621
f 5621 5610 5622
f 5610 5611 5622
f 5622 5611 5623
f 5611 5600 5623
f 5623 5600 5612
f 5612 5613 5624
f 5624 5613 5625
f 5613 5614 5625
f 5625 5614 5626
f 5614 5615 5626
f 5626 5615 5627
f 5615 5616 5627
f 5627 5616 5628
f 5616 5617 5628
f 5628 5617 5629
f 5617 5618 5629
f 5629 5618 5630
f 5618 5619 5630
f 5630 5619 5631
f 5619 5620 5631
f 5631 5620 5632
f 5620 5621 5632
f 5632 5621 5633
f 5621 5622 5633
f 5633 5622 5634
f 5622 5623 5634
f 5634 5623 5635
f 5623 5612 5635
f 5635 5612 5624
f 5624 5625 5636
f 5636 5625 5637
f 5625 5626 5637
f 5637 5626 5638
f 5626 5627 5638
f 5638 5627 5639
f 5627 5628 5639
f 5639 5628 5640
f 5628 5629 5640
f 5640 5629 5641
f 5629 5630 5641
f 5641 5630 5642
f 5630 5631 5642
f 5642 5631 5643
f 5631 5632 5643
f 5643 5632 5644
f 5632 5633 5644
f 5644 5633 5645
f 5633 5634 5645
f 5645 5634 5646
f 5634 5635 5646
f 5646 5635 5647
f 5635 5624 5647
f 5647 5624 5636
f 5636 5637 5648
f 5648 5637 5649
f 5637 5638 5649
f 5649 5638 5650
f 5638 5639 5650
f 5650 5639 5651
f 5639 5640 5651
f 5651 5640 5652
f 5640 5641 5652
f 5652 5641 5653
f 5641 5642 5653
f 5653 5642 5654
f 5642 5643 5654
f 5654 5643 5655
f 5643 5644 5655
f 5655 5644 5656
f 5644 5645 5656
f 5656 5645 5657
f 5645 5646 5657
f 5657 5646 5658
f 5646 5647 5658
f 5658 5647 5659
f 5647 5636 5659
f 5659 5636 5648
f 5648 5649 5660
f 5660 5649 5661
f 5649 5650 5661
f 5661 5650 5662
f 5650 5651 5662
f 5662 5651 5663
f 5651 5652 5663
f 5663 5652 5664
f 5652 5653 5664
f 5664 5653 5665
f 5653 5654 5665
f 5665 5654 5666
f 5654 5655 5666
f 5666 5655 5667
f 5655 5656 5667
f 5667 5656 5668
f 5656 5657 5668
f 5668 5657 5669
f 5657 5658 5669
f 5669 5658 5670
f 5658 5659 5670
f 5670 5659 5671
f 5659 5648 5671
f 5671 5648 5660
f 5660 5661 5672
f 5672 5661 5673
f 5661 5662 5673
f 5673 5662 5674
f 5662 5663 5674
f 5674 5663 5675
f 5663 5664 5675
f 5675 5664 5676
f 5664 5665 5676
f 5676 5665 5677
f 5665 5666 5677
f 5677 5666 5678
f 5666 5667 5678
f 5678 5667 5679
f 5667 5668 5679
f 5679 5668 5680
f 5668 5669 5680
f 5680 5669 5681
f 5669 5670 5681
f 5681 5670 5682
f 5670 5671 5682
f 5682 5671 5683
f 5671 5660 5683
f 5683 5660 5672
f 5672 5673 5684
f 5684 5673 5685
f 5673 5674 5685
f 5685 5674 5686
f 5674 5675 5686
f 5686 5675 5687
f 5675 5676 5687
f 5687 5676 5688
f 5676 5677 5688
f 5688 5677 5689
f 5677 5678 5689
f 5689 5678 5690
f 5678 5679 5690
f 5690 5679 5691
f 5679 5680 5691
f 5691 5680 5692
f 5680 5681 5692
f 5692 5681 5693
f 5681 5682 5693
f 5693 5682 5694
f 5682 5683 5694
f 5694 5683 5695
f 5683 5672 5695
f 5695 5672 5684
f 5684 5685 5696
f 5696 5685 5697
f 5685 5686 5697
f 5697 5686 5698
f 5686 5687 5698
f 5698 5687 5699
f 5687 5688 5699
f 5699 5688 5700
f 5688 5689 5700
f 5700 5689 5701
f 5689 5690 5701
f 5701 5690 5702
f 5690 5691 5702
f 5702 5691 5703
f 5691 5692 5703
f 5703 5692 5704
f 5692 5693 5704
f 5704 5693 5705
f 5693 5694 5705
f 5705 5694 5706
f 5694 5695 5706
f 5706 5695 5707
f 5695 5684 5707
f 5707 5684 5696
f 5696 5697 5708
f 5708 5697 5709
f 5697 5698 5709
f 5709 5698 5710
f 5698 5699 5710
f 5710 5699 5711
f 5699 5700 5711
f 5711 5700 5712
f 5700 5701 5712
f 5712 5701 5713
f 5701 5702 5713
f 5713 5702 5714
f 5702 5703 5714
f 5714 5703 5715
f 5703 5704 5715
f 5715 5704 5716
f 5704 5705 5716
f 5716 5705 5717
f 5705 5706 5717
f 5717 5706 5718
f 5706 5707 5718
f 5718 5707 5719
f 5707 5696 5719
f 5719 5696 5708
f 5708 5709 5720
f 5720 5709 5721
f 5709 5710 5721
f 5721 5710 5722
f 5710 5711 5722
f 5722 5711 5723
f 5711 5712 5723
f 5723 5712 5724
f 5712 5713 5724
f 5724 5713 5725
f 5713 5714 5725
f 5725 5714 5726
f 5714 5715 5726
f 5726 5715 5727
f 5715 5716 5727
f 5727 5716 5728
f 5716 5717 5728
f 5728 5717 5729
f 5717 5718 5729
f 5729 5718 5730
f 5718 5719 5730
f 5730 5719 5731
f 5719 5708 5731
f 5731 5708 5720
f 5720 5721 5732
f 5732 5721 5733
f 5721 5722 5733
f 5733 5722 5734
f 5722 5723 5734
f 5734 5723 5735
f 5723 5724 5735
f 5735 5724 5736
f 5724 5725 5736
f 5736 5725 5737
f 5725 5726 5737
f 5737 5726 5738
f 5726 5727 5738
f 5738 5727 5739
f 5727 5728 5739
f 5739 5728 5740
f 5728 5729 5740
f 5740 5729 5741
f 5729 5730 5741
f 5741 5730 5742
f 5730 5731 5742
f 5742 5731 5743
f 5731 5720 5743
f 5743 5720 5732
f 5732 5733 5744
f 5744 5733 5745
f 5733 5734 5745
f 5745 5734 5746
f 5734 5735 5746
f 5746 5735 5747
f 5735 5736 5747
f 5747 5736 5748
f 5736 5737 5748
f 5748 5737 5749
f 5737 5738 5749
f 5749 5738 5750
f 5738 5739 5750
f 5750 5739 5751
f 5739 5740 5751
f 5751 5740 5752
f 5740 5741 5752
f 5752 5741 5753
f 5741 5742 5753
f 5753 5742 5754
f 5742 5743 5754
f 5754 5743 5755
f 5743 5732 5755
f 5755 5732 5744
f 5744 5745 5756
f 5756 5745 5757
f 5745 5746 5757
f 5757 5746 5758
f 5746 5747 5758
f 5758 5747 5759
f 5747 5748 5759
f 5759 5748 5760
f 5748 5749 5760
f 5760 5749 5761
f 5749 5750 5761
f 5761 5750 5762
f 5750 5751 5762
f 5762 5751 5763
f 5751 5752 5763
f 5763 5752 5764
f 5752 5753 5764
f 5764 5753 5765
f 5753 5754 5765
f 5765 5754 5766
f 5754 5755 5766
f 5766 5755 5767
f 5755 5744 5767
f 5767 5744 5756
f 5756 5757 5768
f 5768 5757 5769
f 5757 5758 5769
f 5769 5758 5770
f 5758 5759 5770
f 5770 5759 5771
f 5759 5760 5771
f 5771 5760 5772
f 5760 5761 5772
f 5772 5761 5773
f 5761 5762 5773
f 5773 5762 5774
f 5762 5763 5774
f 5774 5763 5775
f 5763 5764 5775
f 5775 5764 5776
f 5764 5765 5776
f 5776 5765 5777
f 5765 5766 5777
f 5777 5766 5778
f 5766 5767 5778
f 5778 5767 5779
f 5767 5756 5779
f 5779 5756 5768
f 5768 5769 5780
f 5780 5769 5781
f 5769 5770 5781
f 5781 5770 5782
f 5770 5771 5782
f 5782 5771 5783
f 5771 5772 5783
f 5783 5772 5784
f 5772 5773 5784
f 5784 5773 5785
f 5773 5774 5785
f 5785 5774 5786
f 5774 5775 5786
f 5786 5775 5787
f 5775 5776 5787
f 5787 5776 5788
f 5776 5777 5788
f 5788 5777 5789
f 5777 5778 5789
f 5789 5778 5790
f 5778 5779 5790
f 5790 5779 5791
f 5779 5768 5791
f 5791 5768 5780
f 5780 5781 5792
f 5792 5781 5793
f 5781 5782 5793
f 5793 5782 5794
f 5782 5783 5794
f 5794 5783 5795
f 5783 5784 5795
f 5795 5784 5796
f 5784 5785 5796
f 5796 5785 5797
f 5785 5786 5797
f 5797 5786 5798
f 5786 5787 5798
f 5798 5787 5799
f 5787 5788 5799
f 5799 5788 5800
f 5788 5789 5800
f 5800 5789 5801
f 5789 5790 5801
f 5801 5790 5802
f 5790 5791 5802
f 5802 5791 5803
f 5791 5780 5803
f 5803 5780 5792
f 5792 5793 5804
f 5804 5793 5805
f 5793 5794 5805
f 5805 5794 5806
f 5794 5795 5806
f 5806 5795 5807
f 5795 5796 5807
f 5807 5796 5808
f 5796 5797 5808
f 5808 5797 5809
f 5797 5798 5809
f 5809 5798 5810
f 5798 5799 5810
f 5810 5799 5811
f 5799 5800 5811
f 5811 5800 5812
f 5800 5801 5812
f 5812 5801 5813
f 5801 5802 5813
f 5813 5802 5814
f 5802 5803 5814
f 5814 5803 5815
f 5803 5792 5815
f 5815 5792 5804
f 5804 5805 5816
f 5816 5805 5817
f 5805 5806 5817
f 5817 5806 5818
f 5806 5807 5818
f 5818 5807 5819
f 5807 5808 5819
f 5819 5808 5820
f 5808 5809 5820
f 5820 5809 5821
f 5809 5810 5821
f 5821 5810 5822
f 5810 5811 5822
f 5822 5811 5823
f 5811 5812 5823
f 5823 5812 5824
f 5812 5813 5824
f 5824 5813 5825
f 5813 5814 5825
f 5825 5814 5826
f 5814 5815 5826
f 5826 5815 5827
f 5815 5804 5827
f 5827 5804 5816
f 5816 5817 5828
f 5828 5817 5829
f 5817 5818 5829
f 5829 5818 5830
f 5818 5819 5830
f 5830 5819 5831
f 5819 5820 5831
f 5831 5820 5832
f 5820 5821 5832
f 5832 5821 5833
f 5821 5822 5833
f 5833 5822 5834
f 5822 5823 5834
f 5834 5823 5835
f 5823 5824 5835
f 5835 5824 5836
f 5824 5825 5836
f 5836 5825 5837
f 5825 5826 5837
f 5837 5826 5838
f 5826 5827 5838
f 5838 5827 5839
f 5827 5816 5839
f 5839 5816 5828
f 5828 5829 5840
f 5840 5829 5840
f 5829 5830 5840
f 5840 5830 5840
f 5830 5831 5840
f 5840 5831 5840
f 5831 5832 5840
f 5840 5832 5840
f 5832 5833 5840
f 5840 5833 5840
f 5833 5834 5840
f 5840 5834 5840
f 5834 5835 5840
f 5840 5835 5840
f 5835 5836 5840
f 5840 5836 5840
f 5836 5837 5840
f 5840 5837 5840
f 5837 5838 5840
f 5840 5838 5840
f 5838 5839 5840
f 5840 5839 5840
f 5839 5828 5840
f 5840 5828 5840

g Path_(4)
v 282.75003 201.82501 23.6
v 283.40002 201.82501 23.6
v 283.31293 201.82501 23.275
v 283.075 201.82501 23.037085
v 282.75003 201.82501 22.95
v 282.42502 201.82501 23.037085
v 282.1871 201.82501 23.275
v 282.1 201.82501 23.6
v 282.1871 201.82501 23.925001
v 282.42502 201.82501 24.162916
v 282.75003 201.82501 24.25
v 283.075 201.82501 24.162916
v 283.31293 201.82501 23.925001
v 283.39984 202.70107 23.6
v 283.31277 202.70312 23.275
v 283.07492 202.70876 23.037085
v 282.75003 202.71643 22.95
v 282.4251 202.7241 23.037085
v 282.18726 202.72974 23.275
v 282.1002 202.7318 23.6
v 282.18726 202.72974 23.925001
v 282.4251 202.7241 24.162916
v 282.75003 202.71643 24.25
v 283.07492 202.70876 24.162916
v 283.31277 202.70312 23.925001
v 283.42303 203.45047 23.6
v 283.33853 203.47142 23.275
v 283.1076 203.52866 23.037085
v 282.79214 203.60686 22.95
v 282.47668 203.68504 23.037085
v 282.24576 203.7423 23.275
v 282.16122 203.76324 23.6
v 282.24576 203.7423 23.925001
v 282.47668 203.68504 24.162916
v 282.79214 203.60686 24.25
v 283.1076 203.52866 24.162916
v 283.33853 203.47142 23.925001
v 283.7452 204.10973 23.6
v 283.66824 204.15047 23.275
v 283.45798 204.2618 23.037085
v 283.17078 204.41386 22.95
v 282.88354 204.56595 23.037085
v 282.67328 204.67726 23.275
v 282.5963 204.71802 23.6
v 282.67328 204.67726 23.925001
v 282.88354 204.56595 24.162916
v 283.17078 204.41386 24.25
v 283.45798 204.2618 24.162916
v 283.66824 204.15047 23.925001
v 284.22678 204.93399 23.6
v 284.1462 204.96703 23.275
v 283.9261 205.05731 23.037085
v 283.6254 205.18065 22.95
v 283.3247 205.30397 23.037085
v 283.10458 205.39426 23.275
v 283.02402 205.4273 23.6
v 283.10458 205.39426 23.925001
v 283.3247 205.30397 24.162916
v 283.6254 205.18065 24.25
v 283.9261 205.05731 24.162916
v 284.1462 204.96703 23.925001
v 284.42133 205.75482 23.6
v 284.34348 205.79381 23.275
v 284.1307 205.90031 23.037085
v 283.84012 206.04582 22.95
v 283.5495 206.19131 23.037085
v 283.33676 206.29782 23.275
v 283.25888 206.3368 23.6
v 283.33676 206.29782 23.925001
v 283.5495 206.19131 24.162916
v 283.84012 206.04582 24.25
v 284.1307 205.90031 24.162916
v 284.34348 205.79381 23.925001
v 284.9234 206.34512 23.6
v 284.85385 206.3975 23.275
v 284.6638 206.54062 23.037085
v 284.40414 206.7361 22.95
v 284.1445 206.9316 23.037085
v 283.95444 207.07469 23.275
v 283.8849 207.12708 23.6
v 283.95444 207.07469 23.925001
v 284.1445 206.9316 24.162916
v 284.40414 206.7361 24.25
v 284.6638 206.54062 24.162916
v 284.85385 206.3975 23.925001
v 285.51074 207.21678 23.6
v 285.43048 207.25056 23.275
v 285.2112 207.34286 23.037085
v 284.91165 207.46895 22.95
v 284.6121 207.59503 23.037085
v 284.39282 207.68733 23.275
v 284.31256 207.72112 23.6
v 284.39282 207.68733 23.925001
v 284.6121 207.59503 24.162916
v 284.91165 207.46895 24.25
v 285.2112 207.34286 24.162916
v 285.43048 207.25056 23.925001
v 285.7079 208.17244 23.6
v 285.6239 208.19543 23.275
v 285.39444 208.25829 23.037085
v 285.081 208.34415 22.95
v 284.76752 208.43 23.037085
v 284.53806 208.49284 23.275
v 284.45407 208.51584 23.6
v 284.53806 208.49284 23.925001
v 284.76752 208.43 24.162916
v 285.081 208.34415 24.25
v 285.39444 208.25829 24.162916
v 285.6239 208.19543 23.925001
v 285.9694 208.90675 23.6
v 285.8906 208.94382 23.275
v 285.67532 209.0451 23.037085
v 285.38126 209.18347 22.95
v 285.08716 209.32182 23.037085
v 284.8719 209.42311 23.275
v 284.7931 209.46019 23.6
v 284.8719 209.42311 23.925001
v 285.08716 209.32182 24.162916
v 285.38126 209.18347 24.25
v 285.67532 209.0451 24.162916
v 285.8906 208.94382 23.925001
v 286.42957 209.69003 23.6568
v 286.3761 209.71346 23.325434
v 286.17807 209.80022 23.067636
v 285.8885 209.9271 22.952486
v 285.585 210.06007 23.010838
v 285.34885 210.16353 23.227055
v 285.24338 210.20973 23.543201
v 285.2968 210.18633 23.874567
v 285.49487 210.09955 24.132364
v 285.78445 209.97269 24.247515
v 286.08795 209.8397 24.189163
v 286.3241 209.73625 23.972946
v 286.72876 210.7402 23.518198
v 286.58786 210.74525 23.20721
v 286.31393 210.76607 23.005484
v 285.98032 210.79707 22.967072
v 285.67645 210.82997 23.102264
v 285.48373 210.85594 23.37484
v 285.45383 210.86801 23.711761
v 285.5947 210.86296 24.022749
v 285.86865 210.84215 24.224476
v 286.20227 210.81114 24.262888
v 286.50613 210.77824 24.127695
v 286.69885 210.75229 23.85512
v 286.59726 211.50996 23.525185
v 286.40155 211.46474 23.20047
v 286.09894 211.47981 22.999334
v 285.77054 211.55116 22.975674
v 285.50433 211.65967 23.135828
v 285.37164 211.77625 23.436882
v 285.40802 211.86967 23.798172
v 285.60373 211.9149 24.122887
v 285.90634 211.89981 24.32402
v 286.23474 211.82846 24.347681
v 286.50095 211.71996 24.187527
v 286.63364 211.60338 23.886473
v 286.9641 212.04237 23.300472
v 286.82776 211.8886 23.039888
v 286.57782 211.85959 22.81072
v 286.28122 211.96315 22.67437
v 286.01746 212.17152 22.667372
v 285.85718 212.42888 22.791605
v 285.84338 212.66624 23.013777
v 285.97974 212.82002 23.27436
v 286.22968 212.84903 23.503529
v 286.5263 212.74547 23.63988
v 286.79007 212.5371 23.646875
v 286.95032 212.27974 23.522644
v 287.44046 212.66971 22.65085
v 287.35446 212.43202 22.428043
v 287.12808 212.29654 22.218725
v 286.82193 212.29953 22.078983
v 286.51807 212.44022 22.046263
v 286.29788 212.6809 22.12933
v 286.22043 212.95706 22.305925
v 286.30643 213.19475 22.528732
v 286.5328 213.33023 22.73805
v 286.83896 213.32724 22.87779
v 287.14282 213.18655 22.910513
v 287.36298 212.94588 22.827446
v 287.66003 213.3261 22.274775
v 287.57132 213.07375 22.101912
v 287.3328 212.89844 21.910763
v 287.00833 212.84714 21.752548
v 286.68494 212.9336 21.66966
v 286.4492 213.13464 21.684309
v 286.36432 213.39641 21.79257
v 286.45303 213.64876 21.965435
v 286.6916 213.82408 22.156582
v 287.01602 213.87538 22.314796
v 287.33945 213.78893 22.397686
v 287.57516 213.58788 22.383036
v 287.6233 213.88603 21.293968
v 287.53256 213.60396 21.06306
v 287.292 213.3989 20.87632
v 286.96603 213.32578 20.783783
v 286.64203 213.4042 20.810247
v 286.4068 213.61316 20.94862
v 286.32336 213.89667 21.161825
v 286.4141 214.17874 21.392735
v 286.65466 214.3838 21.579475
v 286.98062 214.45692 21.67201
v 287.30463 214.3785 21.645546
v 287.53986 214.16954 21.507174
v 287.64087 214.14604 20.353579
v 287.5373 213.85854 20.227716
v 287.29147 213.67126 20.100126
v 286.96927 213.63438 20.004997
v 286.65704 213.75778 19.967815
v 286.43845 214.00839 19.998549
v 286.37204 214.31908 20.088957
v 286.47565 214.60658 20.214819
v 286.72147 214.79387 20.34241
v 287.04367 214.83075 20.43754
v 287.3559 214.70735 20.47472
v 287.5745 214.45673 20.443989
v 287.9143 214.35095 19.740646
v 287.8235 214.10231 19.532228
v 287.60367 213.97021 19.315151
v 287.31372 213.99008 19.14758
v 287.03137 214.15659 19.074413
v 286.83224 214.42511 19.115261
v 286.7697 214.7237 19.259174
v 286.8605 214.97235 19.467592
v 287.08032 215.10443 19.68467
v 287.37027 215.08456 19.852242
v 287.65262 214.91806 19.925406
v 287.85175 214.64955 19.88456
v 288.37936 214.82086 19.224812
v 288.3154 214.59871 18.980455
v 288.1224 214.49313 18.725765
v 287.85208 214.5324 18.528986
v 287.57693 214.706 18.442842
v 287.3706 214.9674 18.49042
v 287.28842 215.2466 18.658966
v 287.35242 215.46875 18.903322
v 287.5454 215.57434 19.158012
v 287.8157 215.53508 19.354794
v 288.09088 215.36148 19.440935
v 288.29718 215.10007 19.393358
v 288.85962 215.30132 18.634495
v 288.79156 215.07506 18.394949
v 288.59445 214.96538 18.145279
v 288.32117 215.00163 17.952383
v 288.0449 215.17413 17.867949
v 287.8397 215.43666 17.914598
v 287.7605 215.71884 18.079832
v 287.82858 215.9451 18.319378
v 288.02567 216.0548 18.569048
v 288.29895 216.01852 18.761944
v 288.57523 215.84602 18.846378
v 288.78046 215.58351 18.799728
v 289.3315 215.7094 17.991108
v 289.22623 215.50862 17.742489
v 289.00284 215.43562 17.50172
v 288.7212 215.50995 17.333313
v 288.45676 215.71169 17.282394
v 288.28043 215.98679 17.362604
v 288.2394 216.26152 17.552456
v 288.3447 216.4623 17.801073
v 288.56808 216.5353 18.041843
v 288.84973 216.46097 18.210249
v 289.11417 216.25923 18.26117
v 289.2905 215.98413 18.180958
v 289.8079 216.15825 17.359749
v 289.68784 215.97714 17.097956
v 289.45337 215.92566 16.857275
v 289.16736 216.01761 16.7022
v 288.9064 216.22835 16.67428
v 288.74048 216.5014 16.780998
v 288.714 216.76361 16.99376
v 288.83405 216.94472 17.255554
v 289.06848 216.9962 17.496233
v 289.35452 216.90425 17.65131
v 289.61545 216.69351 17.679228
v 289.7814 216.42046 17.57251
v 290.29086 216.81038 16.97578
v 290.23248 216.5995 16.727943
v 290.03497 216.49329 16.46934
v 289.75128 216.52022 16.269262
v 289.4574 216.67307 16.181322
v 289.23206 216.91087 16.229082
v 289.13568 217.16994 16.399746
v 289.19406 217.38081 16.647583
v 289.39157 217.48701 16.906185
v 289.6753 217.46008 17.106262
v 289.96918 217.30724 17.194202
v 290.1945 217.06943 17.146442
v 290.6795 217.55347 16.421963
v 290.63696 217.272 16.251598
v 290.4426 217.07498 16.051239
v 290.14847 217.01523 15.874569
v 289.8334 217.10873 15.768929
v 289.5818 217.33046 15.762624
v 289.4611 217.62097 15.857343
v 289.5036 217.90245 16.027708
v 289.69797 218.09946 16.228067
v 289.9921 218.15921 16.404737
v 290.3072 218.0657 16.510378
v 290.55878 217.844 16.516682
v 290.9158 217.84496 15.295773
v 290.85645 217.51549 15.26798
v 290.6407 217.26158 15.22693
v 290.32642 217.15128 15.18362
v 289.99777 217.21413 15.149657
v 289.7429 217.43329 15.13414
v 289.62997 217.75005 15.141228
v 289.68936 218.07953 15.16902
v 289.9051 218.33342 15.210071
v 290.2194 218.44373 15.25338
v 290.548 218.38087 15.287343
v 290.80292 218.16171 15.302859
v 290.89212 217.80559 14.580283
v 290.84528 217.47246 14.56175
v 290.64798 217.20714 14.490646
v 290.35315 217.08072 14.3860235
v 290.03973 217.12706 14.275916
v 289.79175 217.33376 14.189826
v 289.6756 217.64542 14.150823
v 289.72247 217.97853 14.169355
v 289.91974 218.24385 14.240459
v 290.2146 218.37029 14.345081
v 290.528 218.32394 14.455189
v 290.776 218.11725 14.541279
v 291.3389 217.63756 13.622563
v 291.23105 217.33244 13.61324
v 291.01816 217.13908 13.5517235
v 290.75726 217.10928 13.454498
v 290.51822 217.25104 13.347614
v 290.36514 217.52635 13.259712
v 290.339 217.86147 13.214344
v 290.44684 218.16658 13.223667
v 290.65973 218.35994 13.285184
v 290.92065 218.38974 13.382409
v 291.15967 218.24799 13.489293
v 291.31274 217.97267 13.577195
v 291.78787 217.33305 12.919245
v 291.5742 217.1397 12.861485
v 291.31406 217.1099 12.766056
v 291.0772 217.25168 12.658528
v 290.92706 217.52702 12.567715
v 290.9039 217.86217 12.517948
v 291.0139 218.1673 12.522563
v 291.22757 218.36067 12.580323
v 291.4877 218.39046 12.675752
v 291.72455 218.24869 12.783279
v 291.8747 217.97334 12.874093
v 291.89786 217.6382 12.92386
v 292.21198 217.18465 12.092836
v 291.95926 217.1 12.010947
v 291.70752 217.18951 11.929868
v 291.5243 217.4292 11.871322
v 291.45862 217.75485 11.850998
v 291.5281 218.07918 11.874341
v 291.71414 218.3153 11.935098
v 291.96686 218.39996 12.016987
v 292.2186 218.31046 12.098067
v 292.40182 218.07076 12.156612
v 292.4675 217.74512 12.176937
v 292.398 217.42078 12.153593
v 292.52298 217.10002 11.322808
v 292.27103 217.18707 11.242008
v 292.0872 217.42496 11.182108
v 292.0207 217.74995 11.159157
v 292.0894 218.07495 11.179305
v 292.27484 218.3129 11.237154
v 292.52737 218.40001 11.3172035
v 292.7793 218.31296 11.398004
v 292.96317 218.07506 11.457904
v 293.02966 217.75008 11.480855
v 292.96097 217.42508 11.460706
v 292.7755 217.18713 11.402857
v 293.05823 217.09186 10.639649
v 292.80988 217.17871 10.566578
v 292.63586 217.41603 10.503513
v 292.5828 217.74022 10.467352
v 292.6649 218.0644 10.467784
v 292.86017 218.30173 10.504693
v 293.1163 218.38858 10.568191
v 293.36465 218.30173 10.641261
v 293.53867 218.0644 10.704326
v 293.59174 217.74022 10.740487
v 293.50964 217.41603 10.740055
v 293.31436 217.17871 10.703146
v 293.2994 217.07323 10.008051
v 293.1474 217.27373 9.914367
v 293.12863 217.56808 9.799934
v 293.2481 217.87741 9.6954155
v 293.47382 218.11882 9.628817
v 293.74527 218.22765 9.617983
v 293.98978 218.17471 9.665816
v 294.14175 217.9742 9.7595
v 294.16052 217.67986 9.873932
v 294.04108 217.37053 9.978451
v 293.81537 217.12912 10.04505
v 293.54388 217.0203 10.055884
v 293.57437 216.77257 9.437938
v 293.5796 217.02565 9.116458
v 293.72595 217.3028 8.85765
v 293.97418 217.52971 8.73086
v 294.2578 217.64561 8.770061
v 294.50082 217.61945 8.96475
v 294.6381 217.4582 9.26276
v 294.63287 217.20511 9.584239
v 294.48654 216.92798 9.843048
v 294.2383 216.70105 9.969838
v 293.95468 216.58516 9.930636
v 293.71167 216.61133 9.735948
v 294.11652 216.21199 8.91157
v 294.12387 216.42397 8.571872
v 294.2596 216.68921 8.308363
v 294.4874 216.93668 8.191649
v 294.74615 217.10002 8.253005
v 294.96658 217.13551 8.475989
v 295.0896 217.03363 8.800855
v 295.08224 216.82166 9.140552
v 294.9465 216.5564 9.404061
v 294.71872 216.30894 9.520774
v 294.45993 216.14558 9.459418
v 294.23953 216.11009 9.236434
v 294.8494 215.64883 8.437087
v 294.9727 215.86578 8.18025
v 295.1643 216.13245 8.064325
v 295.37283 216.3774 8.120374
v 295.54245 216.53499 8.333379
v 295.6277 216.563 8.646264
v 295.6057 216.45392 8.975194
v 295.4824 216.23698 9.232032
v 295.2908 215.97032 9.347957
v 295.08224 215.72537 9.291907
v 294.91263 215.56778 9.078903
v 294.82742 215.53976 8.766017
v 295.63882 215.13306 8.446621
v 295.7935 215.32898 8.22085
v 295.99646 215.58788 8.1504345
v 296.1934 215.84036 8.254242
v 296.33148 216.01878 8.504458
v 296.37372 216.07533 8.834037
v 296.30884 215.99486 9.154668
v 296.15417 215.79893 9.38044
v 295.95117 215.54004 9.450855
v 295.75427 215.28755 9.347048
v 295.61618 215.10913 9.096831
v 295.5739 215.05258 8.767253
v 296.285 214.51056 8.47299
v 296.42972 214.7003 8.235786
v 296.62717 214.95877 8.149674
v 296.82446 215.21672 8.237729
v 296.9687 215.40503 8.4763565
v 297.02124 215.47324 8.801616
v 296.96805 215.40308 9.126354
v 296.8233 215.21335 9.363559
v 296.62585 214.95488 9.44967
v 296.4286 214.69693 9.361615
v 296.28436 214.50862 9.122988
v 296.2318 214.4404 8.797729
v 297.23477 213.94318 8.47554
v 297.29767 214.17241 8.237416
v 297.38364 214.48576 8.150049
v 297.4696 214.79927 8.23685
v 297.53253 215.02893 8.474558
v 297.5556 215.11319 8.799482
v 297.5326 215.0295 9.124558
v 297.46967 214.80026 9.362682
v 297.3837 214.48692 9.450049
v 297.29776 214.17342 9.363249
v 297.2348 213.94376 9.125541
v 297.21176 213.8595 8.800616
v 298.126 213.96158 8.475474
v 298.12115 214.19614 8.248965
v 298.1146 214.5125 8.170102
v 298.10815 214.82588 8.260015
v 298.1035 215.05235 8.494612
v 298.10187 215.1312 8.811033
v 298.10376 215.04129 9.124494
v 298.1086 214.80675 9.351003
v 298.11514 214.49039 9.429867
v 298.1216 214.17699 9.339954
v 298.12628 213.95053 9.105357
v 298.12787 213.87169 8.788936
v 298.2749 214.50475 8.799983
usemtl mat_76
s 1
f 5841 5841 5842
f 5842 5841 5843
f 5841 5841 5843
f 5843 5841 5844
f 5841 5841 5844
f 5844 5841 5845
f 5841 5841 5845
f 5845 5841 5846
f 5841 5841 5846
f 5846 5841 5847
f 5841 5841 5847
f 5847 5841 5848
f 5841 5841 5848
f 5848 5841 5849
f 5841 5841 5849
f 5849 5841 5850
f 5841 5841 5850
f 5850 5841 5851
f 5841 5841 5851
f 5851 5841 5852
f 5841 5841 5852
f 5852 5841 5853
f 5841 5841 5853
f 5853 5841 5842
f 5842 5843 5854
f 5854 5843 5855
f 5843 5844 5855
f 5855 5844 5856
f 5844 5845 5856
f 5856 5845 5857
f 5845 5846 5857
f 5857 5846 5858
f 5846 5847 5858
f 5858 5847 5859
f 5847 5848 5859
f 5859 5848 5860
f 5848 5849 5860
f 5860 5849 5861
f 5849 5850 5861
f 5861 5850 5862
f 5850 5851 5862
f 5862 5851 5863
f 5851 5852 5863
f 5863 5852 5864
f 5852 5853 5864
f 5864 5853 5865
f 5853 5842 5865
f 5865 5842 5854
f 5854 5855 5866
f 5866 5855 5867
f 5855 5856 5867
f 5867 5856 5868
f 5856 5857 5868
f 5868 5857 5869
f 5857 5858 5869
f 5869 5858 5870
f 5858 5859 5870
f 5870 5859 5871
f 5859 5860 5871
f 5871 5860 5872
f 5860 5861 5872
f 5872 5861 5873
f 5861 5862 5873
f 5873 5862 5874
f 5862 5863 5874
f 5874 5863 5875
f 5863 5864 5875
f 5875 5864 5876
f 5864 5865 5876
f 5876 5865 5877
f 5865 5854 5877
f 5877 5854 5866
f 5866 5867 5878
f 5878 5867 5879
f 5867 5868 5879
f 5879 5868 5880
f 5868 5869 5880
f 5880 5869 5881
f 5869 5870 5881
f 5881 5870 5882
f 5870 5871 5882
f 5882 5871 5883
f 5871 5872 5883
f 5883 5872 5884
f 5872 5873 5884
f 5884 5873 5885
f 5873 5874 5885
f 5885 5874 5886
f 5874 5875 5886
f 5886 5875 5887
f 5875 5876 5887
f 5887 5876 5888
f 5876 5877 5888
f 5888 5877 5889
f 5877 5866 5889
f 5889 5866 5878
f 5878 5879 5890
f 5890 5879 5891
f 5879 5880 5891
f 5891 5880 5892
f 5880 5881 5892
f 5892 5881 5893
f 5881 5882 5893
f 5893 5882 5894
f 5882 5883 5894
f 5894 5883 5895
f 5883 5884 5895
f 5895 5884 5896
f 5884 5885 5896
f 5896 5885 5897
f 5885 5886 5897
f 5897 5886 5898
f 5886 5887 5898
f 5898 5887 5899
f 5887 5888 5899
f 5899 5888 5900
f 5888 5889 5900
f 5900 5889 5901
f 5889 5878 5901
f 5901 5878 5890
f 5890 5891 5902
f 5902 5891 5903
f 5891 5892 5903
f 5903 5892 5904
f 5892 5893 5904
f 5904 5893 5905
f 5893 5894 5905
f 5905 5894 5906
f 5894 5895 5906
f 5906 5895 5907
f 5895 5896 5907
f 5907 5896 5908
f 5896 5897 5908
f 5908 5897 5909
f 5897 5898 5909
f 5909 5898 5910
f 5898 5899 5910
f 5910 5899 5911
f 5899 5900 5911
f 5911 5900 5912
f 5900 5901 5912
f 5912 5901 5913
f 5901 5890 5913
f 5913 5890 5902
f 5902 5903 5914
f 5914 5903 5915
f 5903 5904 5915
f 5915 5904 5916
f 5904 5905 5916
f 5916 5905 5917
f 5905 5906 5917
f 5917 5906 5918
f 5906 5907 5918
f 5918 5907 5919
f 5907 5908 5919
f 5919 5908 5920
f 5908 5909 5920
f 5920 5909 5921
f 5909 5910 5921
f 5921 5910 5922
f 5910 5911 5922
f 5922 5911 5923
f 5911 5912 5923
f 5923 5912 5924
f 5912 5913 5924
f 5924 5913 5925
f 5913 5902 5925
f 5925 5902 5914
f 5914 5915 5926
f 5926 5915 5927
f 5915 5916 5927
f 5927 5916 5928
f 5916 5917 5928
f 5928 5917 5929
f 5917 5918 5929
f 5929 5918 5930
f 5918 5919 5930
f 5930 5919 5931
f 5919 5920 5931
f 5931 5920 5932
f 5920 5921 5932
f 5932 5921 5933
f 5921 5922 5933
f 5933 5922 5934
f 5922 5923 5934
f 5934 5923 5935
f 5923 5924 5935
f 5935 5924 5936
f 5924 5925 5936
f 5936 5925 5937
f 5925 5914 5937
f 5937 5914 5926
f 5926 5927 5938
f 5938 5927 5939
f 5927 5928 5939
f 5939 5928 5940
f 5928 5929 5940
f 5940 5929 5941
f 5929 5930 5941
f 5941 5930 5942
f 5930 5931 5942
f 5942 5931 5943
f 5931 5932 5943
f 5943 5932 5944
f 5932 5933 5944
f 5944 5933 5945
f 5933 5934 5945
f 5945 5934 5946
f 5934 5935 5946
f 5946 5935 5947
f 5935 5936 5947
f 5947 5936 5948
f 5936 5937 5948
f 5948 5937 5949
f 5937 5926 5949
f 5949 5926 5938
f 5938 5939 5950
f 5950 5939 5951
f 5939 5940 5951
f 5951 5940 5952
f 5940 5941 5952
f 5952 5941 5953
f 5941 5942 5953
f 5953 5942 5954
f 5942 5943 5954
f 5954 5943 5955
f 5943 5944 5955
f 5955 5944 5956
f 5944 5945 5956
f 5956 5945 5957
f 5945 5946 5957
f 5957 5946 5958
f 5946 5947 5958
f 5958 5947 5959
f 5947 5948 5959
f 5959 5948 5960
f 5948 5949 5960
f 5960 5949 5961
f 5949 5938 5961
f 5961 5938 5950
f 5950 5951 5962
f 5962 5951 5963
f 5951 5952 5963
f 5963 5952 5964
f 5952 5953 5964
f 5964 5953 5965
f 5953 5954 5965
f 5965 5954 5966
f 5954 5955 5966
f 5966 5955 5967
f 5955 5956 5967
f 5967 5956 5968
f 5956 5957 5968
f 5968 5957 5969
f 5957 5958 5969
f 5969 5958 5970
f 5958 5959 5970
f 5970 5959 5971
f 5959 5960 5971
f 5971 5960 5972
f 5960 5961 5972
f 5972 5961 5973
f 5961 5950 5973
f 5973 5950 5962
f 5962 5963 5974
f 5974 5963 5975
f 5963 5964 5975
f 5975 5964 5976
f 5964 5965 5976
f 5976 5965 5977
f 5965 5966 5977
f 5977 5966 5978
f 5966 5967 5978
f 5978 5967 5979
f 5967 5968 5979
f 5979 5968 5980
f 5968 5969 5980
f 5980 5969 5981
f 5969 5970 5981
f 5981 5970 5982
f 5970 5971 5982
f 5982 5971 5983
f 5971 5972 5983
f 5983 5972 5984
f 5972 5973 5984
f 5984 5973 5985
f 5973 5962 5985
f 5985 5962 5974
f 5974 5975 5986
f 5986 5975 5987
f 5975 5976 5987
f 5987 5976 5988
f 5976 5977 5988
f 5988 5977 5989
f 5977 5978 5989
f 5989 5978 5990
f 5978 5979 5990
f 5990 5979 5991
f 5979 5980 5991
f 5991 5980 5992
f 5980 5981 5992
f 5992 5981 5993
f 5981 5982 5993
f 5993 5982 5994
f 5982 5983 5994
f 5994 5983 5995
f 5983 5984 5995
f 5995 5984 5996
f 5984 5985 5996
f 5996 5985 5997
f 5985 5974 5997
f 5997 5974 5986
f 5986 5987 5998
f 5998 5987 5999
f 5987 5988 5999
f 5999 5988 6000
f 5988 5989 6000
f 6000 5989 6001
f 5989 5990 6001
f 6001 5990 6002
f 5990 5991 6002
f 6002 5991 6003
f 5991 5992 6003
f 6003 5992 6004
f 5992 5993 6004
f 6004 5993 6005
f 5993 5994 6005
f 6005 5994 6006
f 5994 5995 6006
f 6006 5995 6007
f 5995 5996 6007
f 6007 5996 6008
f 5996 5997 6008
f 6008 5997 6009
f 5997 5986 6009
f 6009 5986 5998
f 5998 5999 6010
f 6010 5999 6011
f 5999 6000 6011
f 6011 6000 6012
f 6000 6001 6012
f 6012 6001 6013
f 6001 6002 6013
f 6013 6002 6014
f 6002 6003 6014
f 6014 6003 6015
f 6003 6004 6015
f 6015 6004 6016
f 6004 6005 6016
f 6016 6005 6017
f 6005 6006 6017
f 6017 6006 6018
f 6006 6007 6018
f 6018 6007 6019
f 6007 6008 6019
f 6019 6008 6020
f 6008 6009 6020
f 6020 6009 6021
f 6009 5998 6021
f 6021 5998 6010
f 6010 6011 6022
f 6022 6011 6023
f 6011 6012 6023
f 6023 6012 6024
f 6012 6013 6024
f 6024 6013 6025
f 6013 6014 6025
f 6025 6014 6026
f 6014 6015 6026
f 6026 6015 6027
f 6015 6016 6027
f 6027 6016 6028
f 6016 6017 6028
f 6028 6017 6029
f 6017 6018 6029
f 6029 6018 6030
f 6018 6019 6030
f 6030 6019 6031
f 6019 6020 6031
f 6031 6020 6032
f 6020 6021 6032
f 6032 6021 6033
f 6021 6010 6033
f 6033 6010 6022
f 6022 6023 6034
f 6034 6023 6035
f 6023 6024 6035
f 6035 6024 6036
f 6024 6025 6036
f 6036 6025 6037
f 6025 6026 6037
f 6037 6026 6038
f 6026 6027 6038
f 6038 6027 6039
f 6027 6028 6039
f 6039 6028 6040
f 6028 6029 6040
f 6040 6029 6041
f 6029 6030 6041
f 6041 6030 6042
f 6030 6031 6042
f 6042 6031 6043
f 6031 6032 6043
f 6043 6032 6044
f 6032 6033 6044
f 6044 6033 6045
f 6033 6022 6045
f 6045 6022 6034
f 6034 6035 6046
f 6046 6035 6047
f 6035 6036 6047
f 6047 6036 6048
f 6036 6037 6048
f 6048 6037 6049
f 6037 6038 6049
f 6049 6038 6050
f 6038 6039 6050
f 6050 6039 6051
f 6039 6040 6051
f 6051 6040 6052
f 6040 6041 6052
f 6052 6041 6053
f 6041 6042 6053
f 6053 6042 6054
f 6042 6043 6054
f 6054 6043 6055
f 6043 6044 6055
f 6055 6044 6056
f 6044 6045 6056
f 6056 6045 6057
f 6045 6034 6057
f 6057 6034 6046
f 6046 6047 6058
f 6058 6047 6059
f 6047 6048 6059
f 6059 6048 6060
f 6048 6049 6060
f 6060 6049 6061
f 6049 6050 6061
f 6061 6050 6062
f 6050 6051 6062
f 6062 6051 6063
f 6051 6052 6063
f 6063 6052 6064
f 6052 6053 6064
f 6064 6053 6065
f 6053 6054 6065
f 6065 6054 6066
f 6054 6055 6066
f 6066 6055 6067
f 6055 6056 6067
f 6067 6056 6068
f 6056 6057 6068
f 6068 6057 6069
f 6057 6046 6069
f 6069 6046 6058
f 6058 6059 6070
f 6070 6059 6071
f 6059 6060 6071
f 6071 6060 6072
f 6060 6061 6072
f 6072 6061 6073
f 6061 6062 6073
f 6073 6062 6074
f 6062 6063 6074
f 6074 6063 6075
f 6063 6064 6075
f 6075 6064 6076
f 6064 6065 6076
f 6076 6065 6077
f 6065 6066 6077
f 6077 6066 6078
f 6066 6067 6078
f 6078 6067 6079
f 6067 6068 6079
f 6079 6068 6080
f 6068 6069 6080
f 6080 6069 6081
f 6069 6058 6081
f 6081 6058 6070
f 6070 6071 6082
f 6082 6071 6083
f 6071 6072 6083
f 6083 6072 6084
f 6072 6073 6084
f 6084 6073 6085
f 6073 6074 6085
f 6085 6074 6086
f 6074 6075 6086
f 6086 6075 6087
f 6075 6076 6087
f 6087 6076 6088
f 6076 6077 6088
f 6088 6077 6089
f 6077 6078 6089
f 6089 6078 6090
f 6078 6079 6090
f 6090 6079 6091
f 6079 6080 6091
f 6091 6080 6092
f 6080 6081 6092
f 6092 6081 6093
f 6081 6070 6093
f 6093 6070 6082
f 6082 6083 6094
f 6094 6083 6095
f 6083 6084 6095
f 6095 6084 6096
f 6084 6085 6096
f 6096 6085 6097
f 6085 6086 6097
f 6097 6086 6098
f 6086 6087 6098
f 6098 6087 6099
f 6087 6088 6099
f 6099 6088 6100
f 6088 6089 6100
f 6100 6089 6101
f 6089 6090 6101
f 6101 6090 6102
f 6090 6091 6102
f 6102 6091 6103
f 6091 6092 6103
f 6103 6092 6104
f 6092 6093 6104
f 6104 6093 6105
f 6093 6082 6105
f 6105 6082 6094
f 6094 6095 6106
f 6106 6095 6107
f 6095 6096 6107
f 6107 6096 6108
f 6096 6097 6108
f 6108 6097 6109
f 6097 6098 6109
f 6109 6098 6110
f 6098 6099 6110
f 6110 6099 6111
f 6099 6100 6111
f 6111 6100 6112
f 6100 6101 6112
f 6112 6101 6113
f 6101 6102 6113
f 6113 6102 6114
f 6102 6103 6114
f 6114 6103 6115
f 6103 6104 6115
f 6115 6104 6116
f 6104 6105 6116
f 6116 6105 6117
f 6105 6094 6117
f 6117 6094 6106
f 6106 6107 6118
f 6118 6107 6119
f 6107 6108 6119
f 6119 6108 6120
f 6108 6109 6120
f 6120 6109 6121
f 6109 6110 6121
f 6121 6110 6122
f 6110 6111 6122
f 6122 6111 6123
f 6111 6112 6123
f 6123 6112 6124
f 6112 6113 6124
f 6124 6113 6125
f 6113 6114 6125
f 6125 6114 6126
f 6114 6115 6126
f 6126 6115 6127
f 6115 6116 6127
f 6127 6116 6128
f 6116 6117 6128
f 6128 6117 6129
f 6117 6106 6129
f 6129 6106 6118
f 6118 6119 6130
f 6130 6119 6131
f 6119 6120 6131
f 6131 6120 6132
f 6120 6121 6132
f 6132 6121 6133
f 6121 6122 6133
f 6133 6122 6134
f 6122 6123 6134
f 6134 6123 6135
f 6123 6124 6135
f 6135 6124 6136
f 6124 6125 6136
f 6136 6125 6137
f 6125 6126 6137
f 6137 6126 6138
f 6126 6127 6138
f 6138 6127 6139
f 6127 6128 6139
f 6139 6128 6140
f 6128 6129 6140
f 6140 6129 6141
f 6129 6118 6141
f 6141 6118 6130
f 6130 6131 6142
f 6142 6131 6143
[truncated: 99,354 more chars]
